# Supplementary material for: Simulating multiple faceted variability in single cell RNA sequencing
Source: Nat Commun. 2019 Jun 13;10:2611. doi: 10.1038/s41467-019-10500-w (PMC6565723; doi:10.1038/s41467-019-10500-w)
Supplement: Supplementary file 4 — Source Data [file 41467_2019_10500_MOESM4_ESM.zip]

Archive with 312 entries (239 files):
- Source_Data_forFigures/
- Source_Data_forFigures/SuppFigure3a.txt
- Source_Data_forFigures/Figure4e/
- Source_Data_forFigures/Figure4e/UMIcortex/
- Source_Data_forFigures/Figure4e/UMIcortex/log10sd.txt
- Source_Data_forFigures/Figure4e/UMIcortex/log10meanplus1.txt
- Source_Data_forFigures/Figure4e/UMIcortex/percent_nonzero.txt
- Source_Data_forFigures/Figure4e/nonUMI/
- Source_Data_forFigures/Figure4e/nonUMI/percent_nonzero.txt
- Source_Data_forFigures/Figure4e/nonUMI/log10meanplus1.txt
- Source_Data_forFigures/Figure4e/nonUMI/log10sd.txt
- Source_Data_forFigures/Figure4e/UMI10xt4k/
- Source_Data_forFigures/Figure4e/UMI10xt4k/percent_nonzero.txt
- Source_Data_forFigures/Figure4e/UMI10xt4k/log10sd.txt
- Source_Data_forFigures/Figure4e/UMI10xt4k/log10meanplus1.txt
- Source_Data_forFigures/SuppFigure5e/
- Source_Data_forFigures/SuppFigure5e/splatter/
- Source_Data_forFigures/SuppFigure5e/splatter/nonUMI.txt
- Source_Data_forFigures/SuppFigure5e/splatter/UMI10xt4k.txt
- Source_Data_forFigures/SuppFigure5e/splatter/UMIcortex.txt
- Source_Data_forFigures/SuppFigure5e/symsim/
- Source_Data_forFigures/SuppFigure5e/symsim/UMIcortex.txt
- Source_Data_forFigures/SuppFigure5e/symsim/UMI10xt4k.txt
- Source_Data_forFigures/SuppFigure5e/symsim/nonUMI.txt
- Source_Data_forFigures/SuppFigure5e/powsimr/
- Source_Data_forFigures/SuppFigure5e/powsimr/nonUMI.txt
- Source_Data_forFigures/SuppFigure5e/powsimr/UMIcortex.txt
- Source_Data_forFigures/SuppFigure5e/powsimr/UMI10xt4k.txt
- Source_Data_forFigures/SuppFigure2b/
- Source_Data_forFigures/SuppFigure2b/th17.txt
- Source_Data_forFigures/SuppFigure2b/cortex_pop4.txt
- Source_Data_forFigures/SuppFigure2b/cortex_pop5.txt
- Source_Data_forFigures/SuppFigure2b/cortex_pop6.txt
- Source_Data_forFigures/Figure2c.txt
- Source_Data_forFigures/SuppFigure5b/
- Source_Data_forFigures/SuppFigure5b/log10sd.txt
- Source_Data_forFigures/SuppFigure5b/log10meanplus1.txt
- Source_Data_forFigures/SuppFigure5b/percent_nonzero.txt
- Source_Data_forFigures/Figure4b/
- Source_Data_forFigures/Figure4b/Experimental.txt
- Source_Data_forFigures/Figure4b/simulated.txt
- Source_Data_forFigures/Figure7b.txt
- Source_Data_forFigures/SuppFigure7c/
- Source_Data_forFigures/SuppFigure7c/UMI10xt4k/
- Source_Data_forFigures/SuppFigure7c/UMI10xt4k/experimental.txt
- Source_Data_forFigures/SuppFigure7c/UMI10xt4k/symsim.txt
- Source_Data_forFigures/SuppFigure7c/UMI10xt4k/powsimr.txt
- Source_Data_forFigures/SuppFigure7c/UMI10xt4k/splatter.txt
- Source_Data_forFigures/SuppFigure7c/UMIcortex/
- Source_Data_forFigures/SuppFigure7c/UMIcortex/splatter.txt
- Source_Data_forFigures/SuppFigure7c/UMIcortex/experimental.txt
- Source_Data_forFigures/SuppFigure7c/UMIcortex/powsimr.txt
- Source_Data_forFigures/SuppFigure7c/UMIcortex/symsim.txt
- Source_Data_forFigures/Figure5a/
- Source_Data_forFigures/Figure5a/all_populations.txt
- Source_Data_forFigures/Figure5a/rare_populations.txt
- Source_Data_forFigures/Figure2b.txt
- Source_Data_forFigures/SuppFigure3b/
- Source_Data_forFigures/SuppFigure3b/parameters_from_true_counts.txt
- Source_Data_forFigures/SuppFigure3b/true_parameters_koff.txt
- Source_Data_forFigures/SuppFigure3b/parameters_from_imputed_counts.txt
- Source_Data_forFigures/SuppFigure3b/true_parameters_kon.txt
- Source_Data_forFigures/SuppFigure3b/true_parameters_s.txt
- Source_Data_forFigures/Figure3bc/
- Source_Data_forFigures/Figure3bc/simulated_counts_discrete_Sigma0.70.txt
- Source_Data_forFigures/Figure3bc/simulated_counts_continuous_Sigma0.40.txt
- Source_Data_forFigures/Figure3bc/cell_labels_discrete_Sigma0.70.txt
- Source_Data_forFigures/Figure3bc/cell_labels_continuous_Sigma0.40.txt
- Source_Data_forFigures/Figure3bc/simulated_counts_continuous_Sigma0.70.txt
- Source_Data_forFigures/Figure3bc/simulated_counts_discrete_Sigma0.40.txt
- Source_Data_forFigures/Figure3bc/cell_labels_continuous_Sigma0.70.txt
- Source_Data_forFigures/Figure3bc/cell_labels_discrete_Sigma0.40.txt
- Source_Data_forFigures/SuppFigure9c/
- Source_Data_forFigures/SuppFigure9c/ncells_30_30.txt
- Source_Data_forFigures/SuppFigure9c/ncells_300_300.txt
- Source_Data_forFigures/SuppFigure9c/ncells_30_300.txt
- Source_Data_forFigures/SuppFigure4e.txt
- Source_Data_forFigures/SuppFigure10d.txt
- Source_Data_forFigures/Figure6b.txt
- Source_Data_forFigures/SuppFigure2a/
- Source_Data_forFigures/SuppFigure2a/fano_bimod1.0.txt
- Source_Data_forFigures/SuppFigure2a/fano_bimod0.9.txt
- Source_Data_forFigures/SuppFigure2a/fano_bimod0.0.txt
- Source_Data_forFigures/SuppFigure2a/fano_bimod0.7.txt
- Source_Data_forFigures/SuppFigure2a/fano_bimod0.6.txt
- Source_Data_forFigures/SuppFigure2a/fano_bimod0.1.txt
- Source_Data_forFigures/SuppFigure2a/fano_bimod0.8.txt
- Source_Data_forFigures/SuppFigure2a/fano_bimod0.2.txt
- Source_Data_forFigures/SuppFigure2a/fano_bimod0.5.txt
- Source_Data_forFigures/SuppFigure2a/fano_bimod0.4.txt
- Source_Data_forFigures/SuppFigure2a/fano_bimod0.3.txt
- Source_Data_forFigures/Figure8abcd/
- Source_Data_forFigures/Figure8abcd/Figure8a.txt
- Source_Data_forFigures/Figure8abcd/Figure8d.txt
- Source_Data_forFigures/Figure8abcd/Figure8c.txt
- Source_Data_forFigures/Figure8abcd/Figure8b.txt
- Source_Data_forFigures/Figure6de/
- Source_Data_forFigures/Figure6de/ncells_300_300.txt
- Source_Data_forFigures/Figure6de/ncells_30_300.txt
- Source_Data_forFigures/Figure6de/ncells_30_30.txt
- Source_Data_forFigures/SuppFigure8b.txt
- Source_Data_forFigures/SuppFigure10abc/
- Source_Data_forFigures/SuppFigure10abc/ncells_30_30.txt
- Source_Data_forFigures/SuppFigure10abc/ncells_300_300.txt
- Source_Data_forFigures/SuppFigure10abc/ncells_30_300.txt
- Source_Data_forFigures/SuppFigure4b/
- Source_Data_forFigures/SuppFigure4b/Experimental.txt
- Source_Data_forFigures/SuppFigure4b/Simulated.txt
- Source_Data_forFigures/SuppFigure7b/
- Source_Data_forFigures/SuppFigure7b/UMI10xt4k/
- Source_Data_forFigures/SuppFigure7b/UMI10xt4k/symsim.txt
- Source_Data_forFigures/SuppFigure7b/UMI10xt4k/experimental.txt
- Source_Data_forFigures/SuppFigure7b/UMI10xt4k/splatter.txt
- Source_Data_forFigures/SuppFigure7b/UMI10xt4k/powsimr.txt
- Source_Data_forFigures/SuppFigure7b/UMIcortex/
- Source_Data_forFigures/SuppFigure7b/UMIcortex/symsim.txt
- Source_Data_forFigures/SuppFigure7b/UMIcortex/powsimr.txt
- Source_Data_forFigures/SuppFigure7b/UMIcortex/experimental.txt
- Source_Data_forFigures/SuppFigure7b/UMIcortex/splatter.txt
- Source_Data_forFigures/SuppFigure6a/
- Source_Data_forFigures/SuppFigure6a/symsim/
- Source_Data_forFigures/SuppFigure6a/symsim/UMIcortex.txt
- Source_Data_forFigures/SuppFigure6a/symsim/nonUMI.txt
- Source_Data_forFigures/SuppFigure6a/symsim/UMI10xt4k.txt
- Source_Data_forFigures/SuppFigure6a/experimental/
- Source_Data_forFigures/SuppFigure6a/experimental/UMI10xt4k.txt
- Source_Data_forFigures/SuppFigure6a/experimental/nonUMI.txt
- Source_Data_forFigures/SuppFigure6a/experimental/UMIcortex.txt
- Source_Data_forFigures/SuppFigure6a/splatter/
- Source_Data_forFigures/SuppFigure6a/splatter/UMI10xt4k.txt
- Source_Data_forFigures/SuppFigure6a/splatter/nonUMI.txt
- Source_Data_forFigures/SuppFigure6a/splatter/UMIcortex.txt
- Source_Data_forFigures/SuppFigure6a/powsimr/
- Source_Data_forFigures/SuppFigure6a/powsimr/nonUMI.txt
- Source_Data_forFigures/SuppFigure6a/powsimr/UMI10xt4k.txt
- Source_Data_forFigures/SuppFigure6a/powsimr/UMIcortex.txt
- Source_Data_forFigures/SuppFigure5c/
- Source_Data_forFigures/SuppFigure5c/splatter/
- Source_Data_forFigures/SuppFigure5c/splatter/UMIcortex/
- Source_Data_forFigures/SuppFigure5c/splatter/UMIcortex/log10meanplus1.txt
- Source_Data_forFigures/SuppFigure5c/splatter/UMIcortex/log10sd.txt
- Source_Data_forFigures/SuppFigure5c/splatter/UMIcortex/percent_nonzero.txt
- Source_Data_forFigures/SuppFigure5c/splatter/nonUMI/
- Source_Data_forFigures/SuppFigure5c/splatter/nonUMI/log10meanplus1.txt
- Source_Data_forFigures/SuppFigure5c/splatter/nonUMI/log10sd.txt
- Source_Data_forFigures/SuppFigure5c/splatter/nonUMI/percent_nonzero.txt
- Source_Data_forFigures/SuppFigure5c/splatter/UMI10xt4k/
- Source_Data_forFigures/SuppFigure5c/splatter/UMI10xt4k/log10meanplus1.txt
- Source_Data_forFigures/SuppFigure5c/splatter/UMI10xt4k/log10sd.txt
- Source_Data_forFigures/SuppFigure5c/splatter/UMI10xt4k/percent_nonzero.txt
- Source_Data_forFigures/SuppFigure5c/powsimr/
- Source_Data_forFigures/SuppFigure5c/powsimr/UMI10xt4k/
- Source_Data_forFigures/SuppFigure5c/powsimr/nonUMI/
- Source_Data_forFigures/SuppFigure5c/powsimr/UMIcortex/
- Source_Data_forFigures/SuppFigure2d/
- Source_Data_forFigures/SuppFigure2d/chain2_koff.txt
- Source_Data_forFigures/SuppFigure2d/chain3_off.txt
- Source_Data_forFigures/SuppFigure2d/chain1_kon.txt
- Source_Data_forFigures/SuppFigure2d/chain3_kon.txt
- Source_Data_forFigures/SuppFigure2d/chain1_s.txt
- Source_Data_forFigures/SuppFigure2d/chain2_kon.txt
- Source_Data_forFigures/SuppFigure2d/chain2_s.txt
- Source_Data_forFigures/SuppFigure2d/chain1_koff.txt
- Source_Data_forFigures/SuppFigure2d/chain3_s.txt
- Source_Data_forFigures/Figure4c/
- Source_Data_forFigures/Figure4c/non_UMI_bad_quality.txt
- Source_Data_forFigures/Figure4c/UMI_good_quality.txt
- Source_Data_forFigures/Figure4c/UMI_bad_quality.txt
- Source_Data_forFigures/Figure4c/non_UMI_good_quality.txt
- Source_Data_forFigures/Figure4d/
- Source_Data_forFigures/Figure4d/UMIcortex_observed_counts_simulated.txt
- Source_Data_forFigures/Figure4d/nonUMI_true_counts_simulated.txt
- Source_Data_forFigures/Figure4d/UMIcortex_true_counts_simulated.txt
- Source_Data_forFigures/Figure4d/UMI10xt4k_true_counts_simulated.txt
- Source_Data_forFigures/Figure4d/nonUMI_observed_counts_experimental.txt
- Source_Data_forFigures/Figure4d/nonUMI_observed_counts_simulated.txt
- Source_Data_forFigures/Figure4d/UMIcortex_observed_counts_experimental.txt
- Source_Data_forFigures/Figure4d/UMI10xt4k_observed_counts_simulated.txt
- Source_Data_forFigures/Figure4d/UMI10xt4k_observed_counts_experimental.txt
- Source_Data_forFigures/SuppFigure2c/
- Source_Data_forFigures/SuppFigure2c/chain1.txt
- Source_Data_forFigures/SuppFigure2c/chain2.txt
- Source_Data_forFigures/SuppFigure2c/chain3.txt
- Source_Data_forFigures/SuppFigure5d/
- Source_Data_forFigures/SuppFigure5d/powsimr/
- Source_Data_forFigures/SuppFigure5d/powsimr/t4k.txt
- Source_Data_forFigures/SuppFigure5d/powsimr/th17.txt
- Source_Data_forFigures/SuppFigure5d/powsimr/cortex.txt
- Source_Data_forFigures/SuppFigure5d/splatter/
- Source_Data_forFigures/SuppFigure5d/splatter/th17.txt
- Source_Data_forFigures/SuppFigure5d/splatter/cortex.txt
- Source_Data_forFigures/SuppFigure5d/splatter/t4k.txt
- Source_Data_forFigures/SuppFigure5d/symsim/
- Source_Data_forFigures/SuppFigure5d/symsim/cortex.txt
- Source_Data_forFigures/SuppFigure5d/symsim/t4k.txt
- Source_Data_forFigures/SuppFigure5d/symsim/th17.txt
- Source_Data_forFigures/Figure5c.txt
- Source_Data_forFigures/SuppFigure11/
- Source_Data_forFigures/SuppFigure11/Sigma=0.40_Alpha=0.100.txt
- Source_Data_forFigures/SuppFigure11/Sigma=0.70_Alpha=0.040.txt
- Source_Data_forFigures/SuppFigure11/Sigma=0.60_Alpha=0.040.txt
- Source_Data_forFigures/SuppFigure11/Sigma=0.60_Alpha=0.100.txt
- Source_Data_forFigures/SuppFigure11/Sigma=0.65_Alpha=0.005.txt
- Source_Data_forFigures/SuppFigure11/Sigma=0.40_Alpha=0.040.txt
- Source_Data_forFigures/SuppFigure11/Sigma=0.70_Alpha=0.100.txt
- Source_Data_forFigures/SuppFigure11/Sigma=0.70_Alpha=0.001.txt
- Source_Data_forFigures/SuppFigure11/Sigma=0.40_Alpha=0.010.txt
- Source_Data_forFigures/SuppFigure11/Sigma=0.60_Alpha=0.001.txt
- Source_Data_forFigures/SuppFigure11/Sigma=0.40_Alpha=0.025.txt
- Source_Data_forFigures/SuppFigure11/Sigma=0.70_Alpha=0.025.txt
- Source_Data_forFigures/SuppFigure11/Sigma=0.80_Alpha=0.005.txt
- Source_Data_forFigures/SuppFigure11/Sigma=0.60_Alpha=0.010.txt
- Source_Data_forFigures/SuppFigure11/Sigma=0.60_Alpha=0.025.txt
- Source_Data_forFigures/SuppFigure11/Sigma=0.70_Alpha=0.010.txt
- Source_Data_forFigures/SuppFigure11/Sigma=0.40_Alpha=0.001.txt
- Source_Data_forFigures/SuppFigure11/Sigma=0.80_Alpha=0.001.txt
- Source_Data_forFigures/SuppFigure11/Sigma=0.65_Alpha=0.040.txt
- Source_Data_forFigures/SuppFigure11/Sigma=0.40_Alpha=0.005.txt
- Source_Data_forFigures/SuppFigure11/Sigma=0.70_Alpha=0.005.txt
- Source_Data_forFigures/SuppFigure11/Sigma=0.80_Alpha=0.025.txt
- Source_Data_forFigures/SuppFigure11/Sigma=0.65_Alpha=0.100.txt
- Source_Data_forFigures/SuppFigure11/Sigma=0.60_Alpha=0.005.txt
- Source_Data_forFigures/SuppFigure11/Sigma=0.80_Alpha=0.010.txt
- Source_Data_forFigures/SuppFigure11/Sigma=0.80_Alpha=0.040.txt
- Source_Data_forFigures/SuppFigure11/Sigma=0.65_Alpha=0.001.txt
- Source_Data_forFigures/SuppFigure11/Sigma=0.65_Alpha=0.025.txt
- Source_Data_forFigures/SuppFigure11/Sigma=0.65_Alpha=0.010.txt
- Source_Data_forFigures/SuppFigure11/Sigma=0.80_Alpha=0.100.txt
- Source_Data_forFigures/SuppFigure4a.txt
- Source_Data_forFigures/SuppFigure3c.txt
- Source_Data_forFigures/SuppFigure9a/
- Source_Data_forFigures/SuppFigure9a/nDiffEVF5.txt
- Source_Data_forFigures/SuppFigure9a/nDiffEVF2.txt
- Source_Data_forFigures/SuppFigure9a/nDiffEVF3.txt
- Source_Data_forFigures/SuppFigure9a/nDiffEVF4.txt
- Source_Data_forFigures/SuppFigure9a/nDiffEVF7.txt
- Source_Data_forFigures/SuppFigure9a/nDiffEVF0.txt
- Source_Data_forFigures/SuppFigure9a/nDiffEVF1.txt
- Source_Data_forFigures/SuppFigure9a/nDiffEVF6.txt
- Source_Data_forFigures/SuppFigure9a/nDiffEVF8.txt
- Source_Data_forFigures/SuppFigure3d.txt
- Source_Data_forFigures/Figure8e/
- Source_Data_forFigures/Figure8e/success_rate=0.9.txt
- Source_Data_forFigures/Figure8e/success_rate=0.7.txt
- Source_Data_forFigures/Figure8e/success_rate=0.6.txt
- Source_Data_forFigures/Figure8e/success_rate=0.8.txt
- Source_Data_forFigures/SuppFigure7a/
- Source_Data_forFigures/SuppFigure7a/UMIcortex/
- Source_Data_forFigures/SuppFigure7a/UMIcortex/symsim.txt
- Source_Data_forFigures/SuppFigure7a/UMIcortex/powsimr.txt
- Source_Data_forFigures/SuppFigure7a/UMIcortex/experimental.txt
- Source_Data_forFigures/SuppFigure7a/UMIcortex/splatter.txt
- Source_Data_forFigures/SuppFigure7a/nonUMI/
- Source_Data_forFigures/SuppFigure7a/nonUMI/splatter.txt
- Source_Data_forFigures/SuppFigure7a/nonUMI/powsimr.txt
- Source_Data_forFigures/SuppFigure7a/nonUMI/symsim.txt
- Source_Data_forFigures/SuppFigure7a/nonUMI/experimental.txt
- Source_Data_forFigures/SuppFigure7a/UMI10xt4k/
- Source_Data_forFigures/SuppFigure7a/UMI10xt4k/symsim.txt
- Source_Data_forFigures/SuppFigure7a/UMI10xt4k/powsimr.txt
- Source_Data_forFigures/SuppFigure7a/UMI10xt4k/splatter.txt
- Source_Data_forFigures/SuppFigure7a/UMI10xt4k/experimental.txt
- Source_Data_forFigures/Figure2d/
- Source_Data_forFigures/Figure2d/bimod0.0.txt
- Source_Data_forFigures/Figure2d/bimod1.0.txt
- Source_Data_forFigures/Figure2d/bimod0.4.txt
- Source_Data_forFigures/SuppFigure4c/
- Source_Data_forFigures/SuppFigure4c/cell_meta.txt
- Source_Data_forFigures/SuppFigure4c/observed_counts.txt
- Source_Data_forFigures/SuppFigure6b/
- Source_Data_forFigures/SuppFigure6b/symsim/
- Source_Data_forFigures/SuppFigure6b/symsim/UMIcortex.txt
- Source_Data_forFigures/SuppFigure6b/symsim/nonUMI.txt
- Source_Data_forFigures/SuppFigure6b/symsim/UMI10xt4k.txt
- Source_Data_forFigures/SuppFigure6b/splatter/
- Source_Data_forFigures/SuppFigure6b/splatter/UMIcortex.txt
- Source_Data_forFigures/SuppFigure6b/splatter/UMI10xt4k.txt
- Source_Data_forFigures/SuppFigure6b/splatter/nonUMI.txt
- Source_Data_forFigures/SuppFigure6b/experimental/
- Source_Data_forFigures/SuppFigure6b/experimental/UMIcortex.txt
- Source_Data_forFigures/SuppFigure6b/experimental/UMI10xt4k.txt
- Source_Data_forFigures/SuppFigure6b/powsimr/
- Source_Data_forFigures/SuppFigure6b/powsimr/nonUMI.txt
- Source_Data_forFigures/SuppFigure6b/powsimr/UMI10xt4k.txt
- Source_Data_forFigures/SuppFigure6b/powsimr/UMIcortex.txt
- Source_Data_forFigures/Figure7a.txt
- Source_Data_forFigures/SuppFigure5a.txt
- Source_Data_forFigures/SuppFigure8a/
- Source_Data_forFigures/SuppFigure8a/changeAlpha.txt
- Source_Data_forFigures/SuppFigure8a/changeSigma.txt
- Source_Data_forFigures/Figure5b.txt
- Source_Data_forFigures/SuppFigure4d/
- Source_Data_forFigures/SuppFigure4d/nonUMI_good_quality.txt
- Source_Data_forFigures/SuppFigure4d/nonUMI_bad_quality.txt
- Source_Data_forFigures/SuppFigure4d/UMI_bad_quality.txt
- Source_Data_forFigures/SuppFigure4d/true_counts.txt
- Source_Data_forFigures/SuppFigure4d/UMI_good_quality.txt
- Source_Data_forFigures/SuppFigure9b/
- Source_Data_forFigures/SuppFigure9b/Alpha0.025/
- Source_Data_forFigures/SuppFigure9b/Alpha0.025/pvalues.txt
[truncated: 12 more entries]
