# Supplementary material for: Simulating multiple faceted variability in single cell RNA sequencing
Source: Nat Commun. 2019 Jun 13;10:2611. doi: 10.1038/s41467-019-10500-w (PMC6565723; doi:10.1038/s41467-019-10500-w)
Supplement: Supplementary file 4 — Source Data [file 41467_2019_10500_MOESM4_ESM.zip › Source_Data_forFigures/SuppFigure3a.txt]

burst_frequency burst_size
1.131 2522.79
0.298 3818.964
0.466 20.558
1.537 24.244
0.123 7.251
1.143 83.49
4.327 67.881
14.144 49.397
0.268 1021.569
0.135 12.565
0.186 10.652
5.998 64.682
0.271 1024.401
0.714 333.393
6.519 153.974
4.572 38.421
0.368 714.682
4.541 73.742
1.878 185.592
0.281 689.741
1.03 63.826
81.99 15.51
0.305 643.98
1.067 265.583
101.44 104.677
1.237 60.625
0.517 195.919
1.961 196.942
0.326 399.659
12.198 22.602
2.228 25.904
6.268 39.789
5.469 25.168
2.393 50.511
2.742 51.826
1.657 218.432
0.253 489.866
1.151 43.207
1.105 147.04
1.649 366.529
2.387 99.057
3.456 55.718
5.518 19.681
7.229 17.727
0.809 206.157
5.518 86.578
4.458 23.448
0.554 257.735
0.351 462.968
8.47 2.361
3.645 384.545
0.31 190.906
0.965 113.769
37.293 104.798
2.296 60.091
0.22 359.244
1.979 99.165
0.313 271.755
1.747 273.254
2.459 136.253
41.988 54.245
2.159 220.838
0.784 148.368
11.953 10.662
4.885 25.998
19.361 147.923
3.068 137.691
3.609 29.428
22.129 12.774
0.688 125.809
0.669 138.871
0.87 112.07
33.551 65.806
0.259 302.14
20.813 175.829
0.238 162.028
1.638 62.107
3.344 349.96
2.816 37.337
20.903 9.431
88.411 31.016
4.983 114.717
6.942 9.591
2.286 94.671
9.077 222.85
1.346 137.055
9.019 169.814
15.255 11.655
76.472 40.922
10.494 129.541
2.027 80.006
32.832 112.923
2.535 69.102
0.984 34.117
0.274 208.489
26.911 29.056
1.818 18.613
35.026 12.438
0.202 119.742
2.093 47.328
0.371 158.57
20.61 5.269
26.268 126.5
25.578 16.444
14.761 132.235
6.98 9.738
3.97 49.004
0.546 176.83
1.256 152.33
8.956 94.636
1.07 63.979
0.537 46.33
7.111 14.637
1.772 15.259
4.198 29.439
18.004 69.675
7.042 111.514
6.394 15.327
1.116 148.831
1.82 7.532
2.992 137.064
0.791 84.214
1.055 58.641
61.698 100.811
1.681 127.435
5.33 11.906
0.586 171.301
3.442 14.723
38.461 26.924
7.631 5.6
4.004 26.897
3.908 24.911
3.261 17.363
2.157 61.34
0.427 129.404
10.968 24.943
15.547 35.057
0.908 192.488
25.935 22.922
16.999 5.432
0.374 210.041
16.14 8.318
5.66 136.278
15.854 7.326
5.546 12.627
6.268 11.588
24.533 10.986
1.92 17.235
2.646 28.284
10.79 6.669
2.506 75.417
0.71 75.694
33.178 20.752
6.507 5.806
29.47 82.149
3.587 0.511
5.335 14.051
1.884 50.68
9.931 4.618
60.05 20.584
0.583 143.093
10.208 7.384
2.539 74.824
2.787 16.129
0.963 142.901
7.621 6.174
4.689 21.753
16.942 15.976
5.494 8.656
4.316 7.682
2.049 127.417
1.074 77.748
2.131 148.995
8.404 7.395
1.291 125.974
57.003 16.264
2.55 62.156
49.788 7.063
1.233 133.077
69.672 5.019
2.033 117.713
51.293 8.041
2.282 16.552
8.22 5.131
0.699 109.354
2.421 41.619
1.599 90.718
6.17 18.98
30.178 9.277
0.225 36.681
1.74 116.902
31.457 7.897
42.341 2.699
6.685 21.79
17.964 76.984
77.841 5.606
23.518 49.279
7.213 34.445
112.515 1.517
4.994 7.469
11.438 14.488
26.242 5.227
1.12 36.649
2.29 70.178
16.625 115.298
0.283 134.94
113.516 1.492
2.112 33.927
96.818 0.979
1.679 11.023
28.112 17.291
3.257 7.209
1.399 115.149
12.394 4.552
1.265 20.278
68.797 2.369
0.718 113.714
0.562 223.008
2.53 56.474
0.505 56.773
4.79 8.215
62.128 3.255
16.487 17.149
1.694 72.17
1.101 29.663
12.128 3.114
8.244 6.334
29.769 26.895
13.767 3.437
0.961 56.042
3.564 19.108
0.888 30.033
1.728 20.413
97.137 1.499
3.956 14.698
1.747 81.453
0.953 47.39
0.404 135.601
13.683 5.071
31.318 4.272
4.044 19.187
4.45 4.646
0.353 89.387
86.83 3.471
2.072 113.422
0.884 76.549
132.661 1.858
2.201 43.767
3.843 15.26
11.401 9.522
1.876 102.966
0.774 47.388
22.616 11.202
3.219 29.005
4.424 12.466
62.131 3.563
0.612 55.066
0.74 54.332
11.028 9.215
12.544 31.238
30.995 15.729
55.125 2.477
2.314 21.47
7.961 3.56
59.671 2.059
2.262 33.345
3.873 10.125
87.312 2.404
103.696 2.04
14.807 5.637
74.449 2.32
6.58 4.098
53.608 23.008
107.715 1.165
60.854 1.499
93.005 2.061
80.854 4.517
11.804 9.648
51.174 5.116
27.018 4.068
80.716 2.137
24.946 2.55
0.366 111.673
73.729 1.534
10.958 5.781
22.097 3.975
70.344 1.324
1.689 218.295
2.6 27.813
25.077 4.898
94.665 1.68
92.676 1.192
20.923 4.668
0.745 90.817
33.421 2.928
72.719 2.087
2.49 5.804
37.529 3.393
7.207 40.42
7.832 3.364
78.642 2.524
5.736 5.008
0.572 85.956
9.122 5.201
42.786 1.886
139.14 3.422
25.56 35.97
2.106 27.326
74.341 2.917
25.483 3.361
94.374 3.444
0.368 81.432
27.785 4.992
36.971 6.463
43.814 4.527
0.158 187.376
0.537 91.104
2.049 92.406
1.251 74.546
87.914 3.218
5.362 5.889
5.198 8.914
0.134 169.716
7.414 5.377
15.897 2.57
2.182 27.813
14.016 4.118
86.479 1.466
0.766 36.432
13.31 2.098
4.756 6.708
1.48 17.054
56.504 1.012
53.893 3.476
0.461 79.216
32.491 5.325
30.52 7.09
0.511 62.631
6.279 7.303
9.462 4.737
40.559 1.971
90.608 1.308
41.485 14.384
5.033 72.783
4.846 10.901
80.593 1.91
58.285 1.732
21.396 3.12
22.332 1.341
42.476 22.347
11.411 3.991
47.206 3.904
4.03 42.688
81.998 0.979
58.64 1.43
72.907 1.394
97.011 1.321
50.942 2.977
119.388 1.199
8.876 3.254
104.001 3.528
6.603 7.124
15.66 2.806
73.778 0.775
44.949 3.264
76.564 2.341
22.378 1.02
75.246 1.106
19.394 2.828
0.156 191.796
52.276 5.229
0.461 97.978
20.645 51.194
89.088 1.916
62.724 4.428
0.477 62.831
3.184 3.421
0.495 48.782
55.724 5.252
71.852 1.337
55.855 5.166
2.458 23.049
68.374 2.293
68.999 0.643
87.531 3.719
61.9 1.365
42.494 1.084
53.246 6.591
65.047 2.245
8.749 3.985
43.476 2.677
98.219 4.244
1.985 92.831
3.629 17.024
63.059 1.946
7.851 7.127
44.435 4.356
40.705 9.337
78.568 1.09
2.969 18.705
59.486 1.918
48.38 1.05
91.497 0.473
0.767 61.677
29.38 1.067
26.495 47.387
98.087 2.576
82.497 0.992
12.825 5.201
44.907 4.349
4.948 28.608
53.343 1.109
69.469 2.22
10.99 3.642
25.477 1.782
0.602 42.541
11.488 3.422
69.989 0.989
3.552 10.756
74.901 2.677
79.89 4.387
13.072 2.83
72.034 0.713
16.076 2.147
71.419 0.772
6.057 4.412
46.308 2.514
39.552 2
14.139 28.272
37.619 3.101
51.712 1.04
1.123 23.605
109.368 1.293
72.812 1.197
4.172 10.287
10.802 2.739
49.587 1.642
7.499 4.204
48.319 1.118
60.013 4.502
49.795 3.283
3.775 11.017
7.916 3.284
87.855 0.77
47.427 1.1
3.899 6.955
101.985 0.463
1.722 10.026
2.859 7.493
31.744 3.838
37.126 1.792
24.381 1.92
0.7 21.106
29.952 4.452
4.02 10.552
51.869 1.279
65.146 1.857
4.024 15.29
9.569 4.552
11.645 4.677
80.076 0.633
28.348 4.036
23.456 2.044
2.617 9.699
11.112 2.18
4.878 2.829
0.789 53.629
42.212 1.309
1.312 58.863
108.027 0.774
43.674 3.027
55.092 1.282
10.12 39.112
100.944 1.126
13.709 3.567
2.401 19.954
66.338 1.125
6.376 3.389
77.384 0.898
52.374 0.729
37.777 2.841
17.017 2.009
48.602 1.93
70.907 0.845
1.268 132.79
66.244 0.762
110.529 2.256
19.005 2.365
59.183 1.192
0.725 19.181
0.436 53.761
127.452 0.661
4.573 10.543
42.348 6.447
36.396 2.868
0.905 54.179
0.887 24.02
77.995 0.92
78.962 2.2
58.89 3.769
65.728 1.263
70.161 0.839
13.124 4.052
0.274 111.828
0.909 18.943
8.176 4.957
49.83 1.871
51.52 0.737
38.788 15.719
2.626 17.071
0.584 37.125
32.204 1.746
78.806 1.959
13.919 2.996
48.697 1.124
37.407 2.985
75.553 3.124
56.799 0.962
73.63 1.172
69.325 0.781
59.985 2.523
68.691 1.253
59.889 0.841
21.918 3.931
58.308 1.36
8.377 5.403
9.211 4.374
3.498 11.518
96.971 1.93
35.201 3.038
0.132 183.802
2.457 6.233
50.953 0.966
0.805 43.485
0.372 17.047
95.685 0.633
10.082 2.525
39.43 1.389
82.065 0.451
60.06 1.266
48.855 1.26
28.731 22.191
24.087 6.729
2.762 16.584
15.687 2.086
29.276 5.801
72.882 0.594
0.811 28.648
0.849 42.783
18.023 1.169
3.138 10.886
78.53 1.054
102.642 0.788
31.686 1.419
16.736 38.416
65.73 3.085
92.461 0.852
17.539 2.786
1.146 2337.35
0.274 4128.511
0.371 28.438
1.616 24.339
0.11 7.594
1.204 79.62
4.288 65.594
15.538 46.836
0.282 1149.992
0.137 13.265
0.181 10.81
5.9 67.365
0.29 1037.182
0.67 385.775
6.965 131.417
4.448 41.259
0.364 832.687
4.525 71.909
1.957 172.193
0.295 546.791
1.089 65.376
94.478 15.519
0.303 614.894
1.151 266.384
46.217 218.848
1.351 59.533
0.482 204.495
1.931 193.951
0.314 467.144
12.266 25.344
2.837 19.987
6.374 42.139
6.458 20.892
2.437 55.252
3.428 36.511
1.772 192.578
0.243 394.748
1.215 39.842
1.022 171.414
1.674 375.104
2.166 99.371
3.775 53.043
5.152 20.568
5.797 21.065
0.684 223.92
5.639 85.067
5.688 18.276
0.58 216.408
0.323 527.52
8.469 2.257
3.377 386.84
0.298 175.489
0.979 113.183
33.503 95.852
2.378 55.824
0.235 314.957
1.961 101.013
0.301 288.554
1.825 309.201
2.593 103.908
70.028 36.2
2.333 202.574
0.849 113.028
10.766 12.006
4.977 25.837
36.113 171.823
2.957 108.03
3.162 32.462
21.589 11.882
0.575 161.317
0.624 159.243
0.773 130.705
40.355 101.563
0.239 374.203
21.116 217.778
0.244 158.867
1.79 58.213
3.486 343.318
2.906 37.54
18.451 9.987
71.09 35.333
4.581 186.455
6.385 10.589
2.113 102.691
6.669 250.856
1.64 109.083
11.54 139.902
16.19 12.825
47.819 56.063
10.16 109.919
2.092 82.246
106.659 61.272
1.895 105.227
0.88 41.493
0.298 175.775
27.891 33.148
1.758 18.324
19.557 23.687
0.206 145.366
1.887 52.601
0.372 152.427
24.498 4.767
21.951 132.73
25.704 15.415
17.108 120.853
7.181 9.656
4.122 42.72
0.567 173.521
1.263 159.386
9.465 71.895
0.962 67.697
0.454 62.675
8.044 13.955
1.674 15.119
4.432 29.486
20.842 52.475
6.85 128.605
7.256 12.864
1.517 123.753
1.922 7.097
3.421 101.876
0.715 88.104
1.271 46.174
85.337 147.891
2.09 107.63
5.86 11.067
0.585 195.157
3.632 14.132
38.114 23.078
7.893 5.365
4.277 25.806
4.245 23.112
2.869 21.906
2.162 60.73
0.418 159.599
13.866 21.372
17.83 52.332
1.303 137.317
27.047 19.117
17.565 5.306
0.439 136.926
17.647 9.673
6.168 149.002
20.713 4.985
5.831 12.625
6.303 12.397
37.629 7.069
2.13 14.787
3.175 23.233
12.418 6.718
2.069 90.449
0.706 72.784
35.32 15.705
7.485 5.101
17.836 124.928
3.621 0.503
4.032 21.501
1.859 48.913
9.508 4.943
51.238 30.939
0.665 119.119
14.954 4.73
2.487 77.831
2.637 15.45
0.973 159.482
8.571 5.761
4.814 21.826
25.157 17.856
4.563 11.669
4.949 6.633
2.015 154.839
1.358 65.31
1.871 157.125
8.026 8.112
1.367 111.701
49.286 27.658
2.358 61.448
45.534 6.318
1.557 111.258
81.872 5.027
2.347 96.095
50.349 9.185
2.166 17.759
8.107 5.635
0.71 108.365
1.702 52.154
1.4 103.632
5.621 19.847
35.369 9.599
0.199 43.804
1.744 112.252
40.941 7.807
40.663 2.87
7.48 14.653
13.056 104.617
72.166 5.142
15.646 73.774
5.436 61.633
120.644 1.602
4.15 9.594
16.821 9.118
31.312 5.317
1.142 33.397
1.902 73.383
23.353 122.396
0.277 157.226
102.073 1.61
2.077 34.594
98.299 1.002
1.939 9.803
31.126 15.102
3.511 6.704
1.48 112.942
12.757 4.475
1.218 21.113
67.489 2.085
0.674 128.083
0.538 217.366
2.265 67.409
0.516 63.129
5.391 6.957
65.663 3.454
17.326 13.464
2.163 68.096
1.109 30.095
10.998 3.516
9.338 6.065
39.538 26.326
11.563 3.666
0.972 60.2
3.441 20.034
0.975 25.356
1.653 21.491
95.384 1.756
3.919 14.106
1.735 71.836
0.902 52.359
0.368 157.105
12.896 5.608
26.918 4.962
3.739 20.6
4.266 4.465
0.344 87.123
82.384 3.023
1.959 110.761
0.924 71.663
124.287 1.98
2.235 57.035
3.219 17.972
12.281 13.961
2.561 97.739
0.84 41.006
17.556 11.063
2.826 33.114
4.236 12.998
80.003 3.834
0.636 49.89
0.874 49.206
14.943 7.062
14.313 35.895
32.874 14.972
52.723 2.693
1.983 28.574
6.694 4.136
50.129 2.571
2.491 32.242
4.045 9.866
84.369 2.487
93.773 2.469
14.891 5.277
76.308 2.68
7.46 3.658
56.842 20.129
103.42 1.252
67.513 1.561
95.468 1.866
76.999 6.139
13.926 10.856
53.89 4.128
23.798 4.378
65.034 2.635
29.284 2.512
0.38 114.779
74.912 1.435
12.612 5.214
24.849 3.627
80.554 1.37
1.523 228.352
2.954 22.058
30.44 3.588
70.289 1.882
90.86 1.348
18.825 5.234
0.754 94.875
29.828 3.246
55.487 2.273
3.201 4.591
30.899 4.097
17.372 27.648
7.28 3.697
70.472 3.351
6.893 4.43
0.565 87.282
9.6 4.874
35.293 2.503
112.995 2.982
15.981 64.216
2.015 28.703
78.102 4.3
21.653 3.776
100.434 3.687
0.402 79.34
27.552 5.146
27.964 7.248
53.027 3.49
0.157 192.421
0.554 83.545
1.969 95.574
1.482 77.977
80.483 3.559
5.361 6.574
4.871 9.911
0.131 186.538
7.979 5.556
18.333 2.462
2.331 28.776
15.989 3.15
88.148 1.418
0.822 31.784
13.484 2.148
5.898 5.695
1.381 18.525
59.328 1.091
67.253 3.189
0.446 85.066
32.118 4.738
27.013 7.874
0.563 52.028
5.741 8.424
8.949 5.212
36.31 2.068
104.147 1.267
41.157 11.911
2.955 79.387
4.838 12.507
79.841 2.56
62.835 1.685
20.425 3.141
24.334 1.25
49.856 17.312
10.015 4.634
73.272 3.637
3.18 40.466
79.741 1.028
68.384 1.376
76.773 1.108
76.694 1.526
52.636 2.6
119.282 1.457
10.572 2.987
86.402 4.069
6.233 7.627
18.355 2.661
67.156 0.86
48.318 3.253
67.893 2.934
24.198 0.981
79.222 1.148
18.794 3.134
0.172 150.803
36.728 5.854
0.494 113.332
21.69 39.771
81.759 2.263
56.656 4.846
0.497 55.766
4 2.692
0.521 41.375
45.106 7.454
63.836 1.457
60.638 4.175
2.553 23.342
55.967 3.443
75.122 0.632
81.637 3.78
78.718 1.426
37.153 1.321
72.669 4.888
87.415 2.048
8.185 4.731
44.54 3.172
84.773 3.952
1.941 87.976
4.068 13.881
68.056 1.841
8.072 6.713
36.359 4.52
35.456 9.321
77.311 1.194
3.28 16.942
76.09 1.5
52.269 1.091
97.231 0.477
0.781 64.418
30.022 1.048
21.937 58.835
115.581 3.392
98.202 0.913
13.722 4.259
54.688 4.245
4.935 33.977
52.119 1.266
84.843 1.945
12.103 3.3
26.481 1.69
0.628 38.607
12.325 3.369
73.966 1.007
3.904 9.759
85.27 2.202
84.853 4.348
12.158 3.517
67.761 0.758
16.213 2.185
87.737 0.74
6.159 4.092
36.751 2.853
45.036 1.639
13.072 22.625
35.433 3.255
58.257 1.134
1.136 24.597
99.396 1.56
84.121 1.195
4.058 11.456
8.769 3.108
53.868 1.788
7.657 4.366
51.767 0.987
80.28 4.502
54.196 3.36
3.758 10.811
9.647 2.87
87.183 0.827
57.849 0.859
3.41 8.569
99.134 0.47
1.839 9.387
2.529 9.054
36.619 3.992
41.705 1.572
23.865 1.975
0.571 26.356
27.702 5.341
3.872 11.755
57.165 1.282
88.272 1.652
3.243 21.513
8.094 5.57
10.511 4.467
72.943 0.61
31.529 3.931
24.917 2.009
2.574 9.968
9.814 2.585
4.308 3.165
0.759 58.112
41.748 1.255
1.304 47.628
115.561 0.75
47.4 3.786
57.368 1.16
16.438 33.448
101.353 1.211
15.986 3.902
2.406 19.293
60.959 1.182
7.217 3.056
75.272 0.902
53.735 0.692
43.431 2.313
15.324 2.139
41.436 2.588
65.437 0.912
1.686 128.554
62.685 0.79
101.116 2.418
16.685 2.481
54.085 1.313
0.684 21.519
0.484 42.643
127.596 0.657
4.478 11.024
50.95 4.499
29.733 2.873
0.781 63.991
0.956 24.598
71.988 0.966
83.022 2.731
66.504 3.451
78.927 1.25
74.917 0.767
12.777 4.157
0.272 94.918
0.783 21.685
8.074 5.132
48.268 2.139
52.51 0.727
38.627 17.411
2.673 16.898
0.572 35.067
34.097 1.705
74.113 1.889
15.735 2.722
54.882 0.999
35.874 3.248
80.491 3.42
58.04 1.061
77.547 1.269
74.361 0.711
44.54 3.52
67.928 1.235
66.07 0.884
23.065 5.262
60.114 1.52
9.577 4.586
8.842 4.343
3.531 11.707
94.688 1.841
48.242 2.64
0.137 169.762
2.262 6.907
47.937 1.032
0.784 54.058
0.37 20.262
97.07 0.582
9.635 2.587
38.489 1.501
87.939 0.477
59.101 1.203
60.443 0.96
32.132 21.48
19.521 10.75
2.457 18.151
15.412 2.244
21.874 9.415
75.191 0.596
0.729 29.675
0.744 47.442
17.208 1.206
2.757 13.183
79.068 1.077
92.371 0.813
30.896 1.256
31.079 31.331
61.148 3.401
89.236 1.035
16.361 2.852
1.131 2421.845
0.286 3588.698
0.455 22.193
1.522 25.516
0.106 8.308
1.187 81.399
4.896 59.841
14.661 51.202
0.274 1203.376
0.157 9.319
0.178 11.159
5.068 87.716
0.278 918.698
0.705 384.413
6.061 172.295
4.47 40.736
0.359 794.757
3.937 87.839
2.355 126.929
0.272 759.851
1.129 67.031
73.565 20.529
0.308 637.939
1.202 242.426
39.042 299.397
1.262 64.126
0.558 156.488
1.808 201.739
0.304 437.794
11.978 22.298
2.669 22.149
6.895 37.217
6.06 21.992
2.093 58.855
3.509 34.153
1.915 172.001
0.237 459.583
1.196 41.862
0.941 181.006
1.514 444.566
1.794 141.49
3.75 53.671
5.408 19.399
5.215 25.289
0.676 263.382
8.569 52.87
5.136 20.023
0.622 229.94
0.309 512.323
8.598 2.27
3.879 421.159
0.284 224.031
1.07 103.092
49.673 114.829
2.511 51.424
0.231 349
1.864 106.923
0.33 255.932
1.932 287.899
1.917 140.028
56.478 44.106
2.017 231.006
0.794 136.312
12.287 10.562
6.159 19.582
24.434 194.425
3.641 89.438
3.576 30.476
21.102 13.384
0.609 153.626
0.593 160.057
0.774 127.429
59.71 104.308
0.233 335.923
7.813 314.432
0.239 156.917
1.596 64.557
2.95 339.087
2.632 39.858
17.458 10.799
41.687 74.705
4.11 203.255
6.902 10.242
2.159 98.112
4.089 254.911
1.449 125.438
14.007 110.812
17.084 11.899
25.26 90.05
18.294 62.317
2.131 79.382
78.679 86.273
1.887 100.327
0.82 44.76
0.279 191.641
21.116 36.818
1.581 21.436
20.924 21.06
0.204 130.368
1.821 55.68
0.389 138.851
21.024 5.557
24.151 169.181
20.15 19.108
17.296 99.558
7.495 8.894
3.552 52.665
0.523 184.187
1.306 157.346
5.998 128.301
1.039 64.988
0.474 56.823
9.474 12.208
1.659 15.852
4.317 30.487
12.367 70.11
7.374 103.998
7.047 13.56
1.265 137.83
1.896 7.182
3.456 105.261
0.795 86.472
1.214 53.415
36.144 134.433
1.877 95.968
5.178 12.356
0.581 186.331
2.791 20.251
21.527 51.037
10.323 4.636
4.36 24.201
4.134 20.603
2.57 27.761
1.944 61.139
0.381 161.688
12.392 22.953
11.216 81.464
1.174 131.026
36.2 20.871
17.089 5.633
0.384 164.775
17.726 10.063
8.215 186.898
21.355 4.621
5.707 13.413
6.841 10.82
39.496 7.76
2.157 15.484
2.951 26.458
10.054 7.958
2.099 100.705
0.702 71.914
53.036 12.352
6.568 5.811
21.679 104.628
4.042 0.447
3.941 22.159
1.809 48.842
9.115 4.997
66.867 36.096
0.637 131.326
13.311 4.743
2.22 93.24
2.658 17.77
0.994 136.945
9.323 5.318
4.562 26.935
23.786 16.696
4.898 10.657
4.582 6.954
1.629 155.544
1.135 74.394
1.627 196.385
8.522 8.296
1.12 117.803
40.937 39.859
2.541 63.287
53.764 5.489
1.434 111.324
82.593 5.379
2.172 109.321
45.941 11.967
2.331 17.272
7.312 5.563
0.723 98.498
1.502 69.568
1.547 94.798
5.937 19.087
34.906 8.977
0.213 38.292
2.141 111.316
41.331 7.39
45.232 2.762
8.468 12.782
24.665 79.413
65.606 6.111
16.312 105.371
4.326 71.154
111.153 1.837
4.296 9.093
22.351 8.947
28.002 6.128
1.241 31.478
1.674 76.522
16.312 138.922
0.253 163.141
102.854 1.56
2.008 33.029
81.419 1.161
1.67 11.325
34.285 16.583
3.292 7.287
1.755 79.042
11.849 4.613
1.328 19.179
81.233 1.849
0.724 130.884
0.509 244.523
2.557 49.797
0.484 61.154
6.412 5.882
65.82 3.493
13.995 13.346
1.814 68.914
1.088 29.677
8.405 4.517
8.452 6.613
44.624 31.781
12.099 3.615
0.953 64.764
3.486 19.496
1.045 24.233
1.668 22.256
86.029 1.878
3.857 14.184
1.691 88.152
0.887 48.355
0.418 131.159
12.229 5.88
33.448 4.272
3.735 20.504
3.613 5.103
0.317 95.878
71.818 3.003
2.017 143.502
0.893 72.04
118.748 1.793
2.514 45.163
3.477 16.701
8.434 14.231
1.632 97.398
0.837 39.844
20.163 14.317
3.089 26.901
4.059 13.743
67.454 4.522
0.568 61.372
0.721 56.28
14.291 6.633
8.313 48.707
33.418 19.054
51.517 3.058
2.447 21.197
9.076 3.3
47.53 2.474
2.246 34.528
4.344 9.385
83.514 2.199
104.285 2.567
15.667 4.524
70.03 3.064
5.912 4.455
41.483 26.499
94.778 1.298
73.163 1.669
90.425 2.615
51.233 11.176
13.006 12.093
74.732 2.936
22.605 3.998
67.642 2.719
28.515 2.085
0.368 120.934
76.276 1.432
13.035 5.129
22.942 4.437
74.612 1.493
1.285 256.475
3.171 20.313
42.869 2.895
91.956 1.682
99.641 1.439
20.723 4.506
0.726 97.936
26.645 2.885
67.241 2.051
2.891 5.056
33.26 4.343
16.014 22.83
7.518 3.599
69.407 3.059
6.451 4.499
0.575 86.488
8.566 5.686
45.102 2.058
129.351 2.863
21.988 35.742
1.7 34.788
77.114 4.457
23.751 3.862
116.829 6.481
0.34 99.229
20.53 6.873
23.517 8.771
49.217 3.551
0.182 156.304
0.535 96.507
1.875 109.428
1.586 73.675
75.714 4.048
5.681 5.819
4.705 11.374
0.133 163.017
7.209 7.6
16.445 2.702
2.597 22.588
16.699 3.146
101.727 1.218
0.677 42.407
12.87 2.241
6.005 5.518
1.531 16.448
78.71 0.964
66.527 2.695
0.427 70.82
29.22 5.092
30.894 7.866
0.651 41.194
6.29 7.225
10.154 4.486
37.79 1.91
97.719 1.18
45.367 18.545
3.077 90.216
4.855 11.352
82.683 2.036
67.956 1.693
18.94 3.015
24.653 1.238
60.747 19.767
10.847 4.311
64.31 4.19
3.301 39.734
77.71 1.022
77.576 1.224
84.43 1.027
96.813 1.257
63.956 2.166
111.898 1.479
6.919 4.906
71.97 3.84
6.425 7.255
21.772 2.328
65.984 0.859
36.202 3.851
61.788 3.782
25.81 0.956
88.337 1.09
20.721 2.593
0.161 203.364
48.608 5.211
0.501 98.336
23.558 45.142
86.214 1.912
46.976 4.842
0.46 63.899
3.788 2.842
0.537 42.646
50.693 5.296
62.489 1.581
55.803 3.829
2.102 29.871
51.653 4.119
73.757 0.709
80.749 4.645
71.979 1.971
43.724 1.161
77.142 5.711
95.678 1.899
8.52 4.603
52.159 2.941
59.488 5.919
1.024 116.843
4.348 13.063
62.867 1.894
7.521 7.099
44.093 3.983
54.397 6.053
72.883 1.427
3.095 19.339
75.075 1.536
55.52 0.945
94.782 0.485
0.748 67.051
23.976 1.127
23.852 52.571
95.093 4.846
101.018 1.005
14.482 4.522
53.282 3.822
6.002 21.234
54.459 1.417
68.371 2.459
11.835 3.817
30.945 1.576
0.609 40.932
13.571 3.179
74.733 0.969
3.924 9.995
114.248 1.73
92.683 2.925
13.201 4.252
66.983 0.755
14.978 2.348
92.452 0.772
6.001 4.178
40.013 3.054
40.514 1.623
21.695 26.296
36.561 3.701
55.921 1.074
1.211 21.756
120.589 1.311
95.373 1.057
3.678 13.01
11.254 2.554
45.317 1.989
6.797 5.25
54.711 0.948
67.534 4.256
49.079 4.714
4.512 8.954
10.874 2.494
74.926 0.899
55.819 0.899
3.907 6.864
115.996 0.425
1.575 10.556
2.604 8.595
38.897 3.359
40.627 1.791
22.546 2.073
0.612 24.95
27.66 5.574
4.005 11.444
47.685 1.326
86.007 1.68
2.831 33.459
7.951 5.447
10.618 4.442
70.257 0.699
29.399 3.819
24.066 2.065
2.698 10.047
14.351 1.79
4.325 3.213
0.893 46.532
41.221 1.321
1.649 35.316
103.052 0.767
47.753 5.216
54.68 1.293
16.906 29.933
92.349 1.432
15.494 3.816
2.234 23.228
55.68 1.266
6.768 3.305
69.321 0.97
56.783 0.684
38.566 3.353
15.829 2.041
47.828 3.093
60.893 1
1.128 125.119
63.632 0.804
91.209 2.544
21.846 1.918
65.752 1.068
0.741 18.695
0.533 36.934
108.101 0.757
4.145 12.188
64.017 4.538
24.62 3.398
0.847 59.691
0.874 27.344
65.544 1.256
68.007 2.768
86.336 4.037
79.644 1.269
75.527 0.736
12.208 4.338
0.277 111.002
0.869 20.684
8.496 4.657
57.843 1.99
56.545 0.651
25.375 27.604
2.761 15.111
0.562 42.649
34.638 1.625
56.226 2.016
12.938 3.135
56.016 0.901
27.584 4.187
70.132 3.486
56.626 1.127
77.28 1.336
68.591 0.814
55.436 3.12
59.024 1.593
66.11 0.866
19.025 5.005
71.2 1.379
7.62 5.344
15.056 2.857
3.549 10.964
95.696 2.268
45.298 2.286
0.14 164.266
2.125 7.676
37.494 1.227
0.792 44.2
0.396 18.872
104.949 0.524
8.236 2.876
44.043 1.273
80.117 0.551
69.555 1.139
51.871 1.041
41.141 20.678
18.744 19.606
2.745 16.779
15.178 2.48
30.853 9.026
70.268 0.616
0.838 25.423
0.734 55.057
17.923 1.169
2.855 12.947
78.846 1.14
85.473 0.934
29.044 1.313
39.662 23.334
48.202 6.482
101.334 0.983
14.916 2.985
1.138 2335.769
0.276 3967.303
0.379 27.294
1.509 25.049
0.13 6.969
1.205 84.203
4.445 65.052
17.479 39.792
0.269 1127.806
0.137 11.159
0.177 12.066
4.143 104.192
0.282 983.882
0.753 328.234
7.141 122.959
3.598 50.353
0.373 769.16
3.595 111.427
2.458 121.164
0.299 527.81
1.069 65.943
84.936 23.417
0.29 723.835
1.065 252.297
43.043 318.591
1.242 63.387
0.496 200.986
1.791 222.624
0.294 422.604
9.437 27.974
2.859 20.924
6.52 40.345
5.588 23.59
2.595 47.737
3.272 39.182
1.841 168.157
0.23 479.531
1.155 46.098
1.048 162.449
1.493 401.929
2.015 117.883
3.268 66.461
5.822 18.048
5.314 24.968
0.75 237.094
6.437 64.558
5.095 19.34
0.549 222.258
0.31 535.821
9.192 2.038
3.198 476.132
0.282 198.503
0.978 111.403
39.428 97.716
1.936 61.765
0.237 301.446
1.978 106.748
0.313 241.791
2.069 277.504
1.861 185.419
72.347 34.647
1.931 235.336
0.781 133.977
11.106 12.019
5.835 20.036
16.429 202.573
4.379 56.89
3.48 28.087
25.947 13.88
0.711 138.165
0.616 176.547
0.827 106.167
66.997 113.362
0.255 313.661
11.371 287.901
0.238 156.838
1.896 51.815
3.104 391.627
2.284 45.479
19.48 9.727
40.43 99.093
5.95 130.355
6.579 10.673
1.889 114.317
7.005 232.805
1.735 115.906
16.259 102.758
18.536 9.448
31.818 88.842
9.751 115.153
3.196 45.611
75.502 89.034
2.152 105.776
0.953 38.321
0.296 166.635
13.284 43.313
1.836 18.12
13.653 30.427
0.205 132.3
1.834 50.801
0.355 165.048
21.809 4.92
14.669 162.249
18.995 16.767
31.525 96.973
7.253 8.644
3.818 45.439
0.536 170.416
1.386 132.096
6.08 119.191
1.117 58.993
0.504 53.797
8.545 12.439
1.937 13.057
4.155 32.397
16.66 41.709
8.852 70.41
6.61 15.839
1.251 137.203
1.778 7.956
3.368 116.375
0.723 89.12
1.11 60.439
19.672 118.648
2.092 110.492
4.977 13.145
0.567 173.122
2.806 20.386
16.714 67.1
9.516 5.02
4.037 26.76
4.852 18.243
3.218 19.811
2.308 55.622
0.354 220.714
11.748 28.942
12.653 71.25
1.229 116.593
26.177 25.443
18.292 5.402
0.433 155.302
13.839 11.691
6.583 175.215
18.351 5.593
5.398 13.494
6.49 10.137
42.878 7.743
2.357 11.97
2.948 24.751
10.639 7.144
1.686 117.963
0.783 61.406
42.579 16.569
7.425 4.709
25.304 111.351
4.68 0.402
3.573 24.729
1.789 47.659
9.433 4.674
65.044 24.008
0.61 131.487
15.231 4.174
2.021 103.613
2.716 16.623
1.035 139.102
8.47 5.871
3.691 38.515
20.935 11.495
4.925 9.608
4.774 7.057
1.555 157.012
1.243 63.372
1.836 155.611
9.026 8.25
1.404 102.934
70.627 22.153
3.559 37.827
51.2 6.492
1.538 95.188
84.505 4.773
2.5 128.083
36.066 16.94
2.212 16.726
8.605 4.984
0.675 119.524
1.684 60.039
1.62 83.509
7.366 13.624
24.452 12.347
0.214 46.914
2.507 79.955
36.543 7.866
48.344 2.84
8.526 13.433
21.536 87.741
68.843 6.807
33.845 100.245
5.204 56.486
110.626 1.557
4.316 8.738
12.627 11.904
30.242 8.635
1.182 33.194
1.568 80.224
18.899 135.635
0.26 147.224
103.49 1.42
2.055 32.233
77.643 1.155
1.825 9.978
28.163 23.172
2.885 8.118
1.802 89.109
10.895 4.939
1.364 19.813
67.43 1.819
0.781 98.088
0.514 232.127
1.978 71.628
0.538 53.236
5.128 7.189
76.825 4.011
12.81 11.572
1.888 82.601
1.315 23.043
9.66 4.036
9.452 5.203
54.729 29.9
10.111 4.213
0.956 60.682
3.416 18.055
0.791 31.478
1.901 19.164
79.262 1.798
4.492 11.987
1.497 96.087
0.855 49.772
0.392 139.126
11.882 5.57
24.494 4.682
4.036 19.589
4.725 4.271
0.342 96.777
68.226 2.993
1.706 155.161
0.897 72.637
107.283 1.848
2.507 52.794
3.29 16.735
9.329 10.496
2.456 94.612
0.779 45.155
22.398 11.502
3.334 25.341
3.713 15.754
76.301 4.545
0.598 54.168
0.781 52.493
15.602 6.091
11.24 46.208
28.494 21.35
48.567 3.071
2.787 16.287
8.234 3.619
34.266 3.254
2.421 29.35
4.135 8.903
80.247 3.027
99.952 2.838
14.164 5.173
72.915 3.161
6.501 3.894
28.61 31.387
97.843 1.458
65.189 1.849
86.456 2.607
37.82 9.048
14.671 11.357
88.645 2.509
24.874 3.911
75.764 2.843
26.781 2.278
0.372 97.806
82.514 1.144
12.691 5.807
21.869 5.048
74.013 1.496
1.767 213.978
3.098 22.838
46.505 2.995
87.865 1.607
83.441 1.311
21.175 4.469
0.688 110.544
25.681 3.401
69.465 2.106
3.105 4.271
39.089 5.402
22.032 27.534
7.071 3.879
69.869 3.227
5.778 5.145
0.596 78.964
7.792 5.827
49.567 1.886
112.267 3.096
38.695 23.882
2.299 21.634
77.256 3.321
19.269 4.482
97.894 6.932
0.351 83.005
24.827 5.91
35.427 6.669
41.291 4.466
0.185 160.113
0.503 93.615
1.937 100.027
1.639 74.719
76.235 4.781
5.119 6.397
4.72 10.732
0.13 150.266
3.636 17.134
14.307 3.071
2.228 26.577
16.333 2.918
90.837 1.21
0.785 34.724
13.001 2.292
5.796 5.458
1.406 18.744
80.555 1.006
66.609 2.341
0.456 64.577
27.381 7.577
38.028 6.014
0.595 48.035
6.859 7.367
7.512 6.548
37.374 1.826
102.028 1.094
40.051 24.056
3.937 79.894
4.556 12.536
82.507 2.232
64.842 1.707
22.913 2.566
32.588 0.964
77.4 28.888
10.628 4.51
71.663 3.949
4.006 34.318
79.252 1.08
68.726 1.462
87.14 0.958
98.45 1.298
66.397 2.248
100.925 1.651
6.828 5.049
56.416 4.382
6.621 6.824
23.675 2.221
76.481 0.776
28.563 4.934
66.013 3.923
23.679 1.003
87.732 0.984
19.732 2.529
0.15 177.996
54.647 4.614
0.468 113.009
27.559 29.364
100.403 1.642
46.253 5.191
0.461 59.277
3.776 2.694
0.498 48.031
37.51 5.573
71.929 1.276
65.61 4.058
2.021 29.57
37.941 5.942
78.208 0.653
83.956 4.28
79.822 2.466
48.508 1.046
74.354 6.474
95.37 2.223
7.751 4.871
59.025 2.848
60.079 4.365
2.145 104.315
4.55 11.686
64.218 1.994
7.315 7.152
43.789 4.019
38.42 5.556
67.124 1.362
2.684 20.071
77.232 1.332
54.265 1.02
103.653 0.461
0.698 66.442
25.409 1.025
14.764 58.343
96.926 4.475
105.913 1.008
15.934 4.075
47.075 4.984
5.622 27.583
55.554 1.464
62.338 3.298
12.855 3.351
31.128 1.637
0.63 38.561
13.041 3.098
89.604 0.9
3.42 11.401
101.193 2.353
83.163 2.752
19.68 2.522
63.464 0.868
14.33 2.628
87.758 0.791
6.021 4.227
40.999 3.104
33.409 1.813
29.597 17.244
46.396 5.072
60.743 0.895
1.113 24.876
103.539 1.345
84.341 1.464
4.128 11.409
11.176 2.479
55.183 1.948
5.632 6.283
52.685 0.929
74.252 4.498
44.226 5.348
4.152 9.672
11.648 2.397
77.681 0.902
46.332 1.117
3.474 8.073
106.639 0.48
1.817 8.951
2.917 7.428
41.844 2.994
45.163 1.708
23.16 2.049
0.596 25.773
31.445 3.934
3.369 13.911
56.272 1.298
82.531 1.791
2.71 37.721
9.813 4.196
11.542 3.765
73.698 0.691
25.234 4.848
25.694 1.897
2.502 10.549
14.249 1.963
6.764 2.113
0.797 48.853
32.324 1.513
1.903 25.41
98.851 0.812
36.647 8.175
51.585 1.326
28.001 24.304
89.418 1.737
11.71 3.753
2.675 16.844
60.48 1.305
5.96 3.383
66.794 1.071
56.756 0.712
48.758 2.267
16.98 1.879
31.368 4.199
67.961 0.864
1.555 125.013
66.593 0.787
73.921 3.088
21 1.736
78.831 0.884
0.743 19.754
0.44 45.316
110.61 0.772
4.758 9.399
52.977 5.958
33.853 3.041
0.816 55.611
0.926 24.998
73.409 1.295
62.079 3.774
70.691 4.385
87.801 1.373
88.896 0.684
13.196 3.865
0.282 87.335
0.782 21.386
7.701 5.039
62.041 2.136
52.291 0.745
32.881 26.909
2.846 15.038
0.568 41.805
39.633 1.371
51.555 1.956
15.926 2.453
53.363 0.968
28.043 4.696
70.579 5.491
54.525 1.04
60.226 1.63
68.144 0.768
52.045 3.082
58.451 1.56
58.538 0.907
20.379 3.819
71.432 1.177
9.481 4.444
17.009 2.807
3.289 11.891
86.115 2.764
44.388 2.464
0.142 161.439
2.262 7.154
31.281 1.292
0.812 42.972
0.41 16.677
99.401 0.544
8.29 2.742
43.319 1.336
83.498 0.525
65.746 1.201
55.872 1.126
24.728 21.73
16.59 14.037
2.895 15.589
20.986 2.009
26.238 11.48
59.636 0.678
0.76 28.361
0.817 44.255
20.355 1.112
2.187 17.366
81.17 1.305
98.351 0.871
35.446 1.173
65.61 26.004
47.121 5.716
99.313 0.847
13.977 3.113
1.083 2248.229
0.296 4116.472
0.429 20.662
1.413 27.653
0.139 5.043
1.22 79.954
4.207 71.222
18.011 40.851
0.266 1065.266
0.146 9.582
0.185 12.615
4.234 104.795
0.291 977.991
0.648 363.783
9.198 78.52
4.526 38.329
0.371 856.583
4.343 84.272
2.134 144.534
0.294 549.308
1.088 58.14
105.906 20.482
0.288 598.106
1.064 273.905
45.518 211.293
1.293 65.535
0.479 188.192
1.972 202.767
0.322 447.615
10.222 24.389
2.295 25.088
6.606 40.667
5.302 25.589
2.478 49.956
3.212 36.694
1.856 191.398
0.235 437.962
1.017 50.036
0.953 173.526
1.324 424.919
2.248 100.598
3.623 54.545
5.312 19.635
6.022 21.847
0.695 251.933
7.01 77.248
4.957 20.508
0.562 218.836
0.314 532.7
9.729 2.01
2.271 533.326
0.294 184.619
1.05 106.07
40.552 114.424
2.153 60.205
0.227 335.167
2.348 90.828
0.293 256.185
1.951 244.338
1.759 193.419
55.11 37.311
2.335 203.016
0.818 119.278
11.786 11.618
5.202 23
12.768 202.744
3.271 107.745
3.385 29.478
25.843 18.734
0.675 147.954
0.657 133.332
0.818 123.255
40.252 126.352
0.259 291.063
19.714 279.828
0.236 178.263
1.95 48.494
2.773 389.033
2.634 40.913
25.588 7.52
31.763 85.361
5.679 130.766
7.097 8.741
2.168 94.153
10.27 190.107
1.364 118.684
16.268 96.612
20.247 9.584
21.091 135.494
8.292 137.894
2.109 73.669
73.514 82.089
1.829 115.089
0.9 40.81
0.28 171.878
13.348 58.003
1.648 20.307
18.653 25.37
0.19 134.724
2.043 44.386
0.389 147.633
22.951 5.143
10.313 143.796
19.009 14.615
52.192 95.916
7.33 7.743
3.997 41.618
0.518 172.498
1.661 114.063
7.981 93.817
0.932 71.299
0.448 61.66
7.561 13.874
1.997 12.915
4.315 29.858
23.968 39.034
12.733 65.642
5.659 17.705
1.486 132.136
1.841 7.004
2.901 128.379
0.736 76.545
1.24 52.584
43.587 85.778
2.119 85.634
5.145 12.696
0.555 165.611
3.058 19.106
12.06 54.338
7.451 6.114
3.688 29.934
4.551 17.671
2.816 23.373
2.087 61.501
0.402 156.607
10.276 30.698
14.364 58.386
1.139 133.538
33.278 27.972
17.993 5.407
0.394 171.447
14.774 11.019
4.666 237.489
18.309 5.145
5.102 13.821
5.712 12.244
31.887 9.131
2.608 11.472
2.616 29.352
10.426 7.003
2.009 104.376
0.719 66.402
49.521 23.383
7.201 5
20.373 128.217
4.893 0.378
3.817 22.706
1.642 58.008
8.907 5.045
60.845 17.604
0.615 134.804
16.362 3.52
2.877 55.685
2.681 16.937
1.041 123.171
7.083 6.569
3.253 40.003
26.506 11.431
4.385 10.08
5.642 5.886
1.804 143.199
1.335 62.947
1.588 155.864
8.545 10.867
1.18 129.566
45.379 54.945
2.955 49.782
54.884 4.892
1.273 146.621
72.738 6.683
2.548 131.73
43.589 11.776
2.044 17.681
9.861 4.489
0.681 116.069
1.639 62.934
1.855 73.419
7.012 14.92
27.772 9.313
0.211 37.283
1.795 115.731
21.42 11.627
49.61 2.919
8.528 15.496
32.3 69.175
49.442 7.645
35.653 135.254
8.214 34.555
115.352 1.571
4.027 9.206
15.115 9.14
45.628 9.501
1.103 35.201
1.534 94.489
28.182 138.116
0.256 165.659
113.167 1.456
2.11 32.478
84.433 1.123
1.573 12.074
22.983 20.064
3.356 6.818
1.819 78.715
10.19 5.357
1.291 20.348
70.119 1.461
0.774 107.828
0.512 228.822
2.424 50.354
0.489 61.148
5.273 7.92
74.284 4.366
16.544 14.718
2.11 64.841
1.005 35.042
10.002 3.793
10.231 5.339
38.992 24.481
10.732 4.334
0.879 57.137
4.006 15.773
0.985 24.577
2.008 18.21
73.119 1.697
4.411 11.967
1.54 81.616
0.972 43.413
0.366 149.331
15.181 4.259
25.9 5.36
4.133 19.542
4.549 4.372
0.37 83.979
65.094 3.769
1.915 116.86
0.977 61.408
98.919 1.975
1.958 60.812
3.747 15.407
14.023 5.08
2.415 82.371
0.795 46.915
21.144 13.324
3.995 20.509
3.413 17.115
68.659 3.927
0.609 54.779
0.741 55.192
12.991 6.737
12.508 45.25
30.324 26.862
56.199 3.175
2.473 23.079
10.398 2.942
32.402 3.098
2.799 24.358
4.066 8.973
98.356 2.875
93.507 3.584
16.723 4.229
49.474 4.05
6.864 3.795
29.42 30.3
94.613 1.687
54.075 1.933
79.927 3.375
30.296 12.873
14.16 10.884
90.004 2.249
32.999 2.826
79.316 2.71
26.449 2.263
0.356 104.527
87.298 1.07
12.194 5.843
19.642 5.083
71.488 1.613
1.917 217.603
2.879 22.011
43.164 3.021
86.054 1.569
89.738 1.37
23.136 3.945
0.669 112.1
28.387 3.798
57.844 2.555
3.201 4.536
46.283 5.605
17.572 31.013
6.58 4.157
67.373 3.381
5.443 5.73
0.629 75.423
9.863 4.746
42.882 2.043
104.31 2.789
34.492 38.43
2.257 20.94
56.54 4.22
24.74 4.838
61.947 13.285
0.402 76.8
24.152 6.244
28.579 8.836
56.696 3.436
0.18 154.305
0.575 86.945
1.819 99.202
1.267 71.374
68.283 5.197
4.627 7.818
4.657 11.375
0.148 146.483
4.306 16.412
12.656 3.66
2.168 29.829
16.48 2.95
91.691 1.156
0.764 35.249
12.033 2.37
5.733 5.693
1.501 17.422
82.688 1.025
73.972 2.14
0.484 63.713
28.948 5.49
41.386 4.449
0.614 41.97
5.993 7.209
8.161 5.927
37.652 1.547
103.272 1.145
32.877 25.56
3.746 89.394
4.334 13.432
77.891 3.387
64.538 1.762
19.305 2.736
31.716 1.059
77.843 31.119
9.785 4.38
79.365 3.338
3.051 39.685
73.11 1.257
62.456 1.445
74.695 0.913
92.091 1.352
73.227 2.354
78.54 2.446
8.674 3.752
69.861 5.494
5.409 7.752
21.128 2.254
72.534 0.841
28.384 6.036
78.284 3.511
23.308 0.984
89.836 0.956
17.952 2.42
0.166 168.571
42.678 6.242
0.48 103.934
31.677 28.493
107.16 2.199
45.817 4.601
0.476 60.703
4.239 2.621
0.535 38.361
42.568 5.288
71.995 1.254
55.099 4.206
2.062 31.19
37.068 5.402
95.928 0.523
98.376 2.892
77.972 2.615
47.707 1.113
63.987 5.413
121.567 1.969
7.249 5.058
52.406 3.128
60.39 3.591
1.341 97.203
4.75 10.763
61.959 2.05
9.293 5.55
43.578 4.706
32.262 4.384
72.97 1.461
2.997 20.028
80.863 1.355
53.518 0.928
100.225 0.508
0.739 71.206
29.839 0.919
40.062 37.809
86.793 4.663
114.394 1.055
20.971 3.14
41.878 5.071
4.503 33.922
69.245 1.176
67.352 3.122
10.524 3.948
24.814 1.91
0.637 37.146
12.748 3.07
85.164 0.92
3.155 12.734
92.262 2.487
80.165 2.759
19.808 2.59
55.995 0.939
17.859 2.126
86.3 0.784
5.56 4.483
42.029 2.798
28.833 1.916
19.127 37.918
39.418 7.039
65.562 0.925
1.022 27.328
87.407 1.505
83.44 1.397
4.171 10.861
8.084 3.117
60.417 1.896
6.314 5.389
55.836 0.91
75.63 3.858
47.127 6.574
4.132 10.337
9.515 2.865
77.767 0.885
44.832 1.202
3.562 7.705
118.666 0.448
1.821 9.631
2.949 7.506
46.909 3.429
57.585 1.394
23.594 2.023
0.57 26.015
36.887 3.682
3.999 11.614
58.343 1.231
70.377 1.808
2.464 35.164
8.213 4.958
12.421 3.556
87.694 0.624
23.059 4.433
24.367 1.962
2.659 9.807
13.028 2.044
5.817 2.398
0.852 47.965
34.515 1.58
1.537 35.347
92.358 0.813
37.754 13.246
45.942 1.387
34.483 30.219
71.439 1.946
10.679 4.829
2.539 17.734
71.195 1.217
5.445 3.576
61.711 1.337
60.789 0.703
47.858 2.069
16.868 1.797
31.095 3.838
67.853 0.985
1.276 138.363
64.941 0.865
81.698 3.492
18.831 2.127
70.15 0.967
0.631 24.406
0.502 38.368
107.498 0.845
4.445 10.509
47.28 5.284
23.894 3.242
0.911 47.083
0.95 23.969
58.869 1.672
57.874 3.532
67.19 5.826
84.402 1.381
97.854 0.611
11.929 3.942
0.267 95.518
0.835 21.558
8.512 4.607
53.261 2.546
55.768 0.745
20.639 36.101
2.97 12.922
0.53 40.887
37.168 1.33
59.066 1.636
15.303 2.521
45.908 1.188
26.677 5.218
61.901 6.082
59.326 0.98
47.014 1.497
71.693 0.777
67.204 3.023
62.219 1.721
58.424 0.837
19.572 4.141
76.492 1.131
9.132 4.245
14.514 3.553
3.796 10.529
72.328 2.768
48.449 2.834
0.143 163.53
2.424 6.098
36.356 1.251
0.813 42.753
0.383 18.127
94.465 0.616
11.096 2.056
45.939 1.421
84.641 0.548
68.756 1.139
47.35 1.354
23.265 22.832
23.664 17.177
2.314 20.168
21.913 1.826
27.373 10.658
60.639 0.654
0.794 26.838
0.864 41.641
23.016 0.978
2.731 14.598
86.206 1.349
93.936 0.96
38.893 1.1
48.147 24.029
45.466 7.691
101.943 0.767
14.353 2.995
1.254 2111.704
0.268 4302.036
0.435 22.315
1.673 21.574
0.115 7.752
1.355 70.051
4.326 68.012
17.242 44.128
0.284 978.583
0.146 12.728
0.176 11.678
5.328 85.02
0.288 860.974
0.618 394.865
10.81 65.302
4.813 36.241
0.345 750.102
3.778 93.432
2.339 122.582
0.279 613.296
1.021 66.538
110.042 19.666
0.28 728.311
1.138 262.138
56.63 336.359
1.26 64.799
0.461 215.047
1.715 217.109
0.26 512.749
12.435 21.108
2.273 25.091
6.477 41.088
5.689 24.168
2.394 50.16
4.246 27.888
2.049 169.114
0.231 490.436
1.134 44.515
1.082 152.334
1.717 353.74
2.132 110.218
3.762 53.273
5.077 20.774
6.152 18.708
0.693 247.311
8.923 41.63
4.824 22.876
0.608 228.769
0.335 430.189
9.394 2.054
2.824 494.828
0.283 210.269
1.024 101.307
36.555 128.019
2.702 46.14
0.224 320.534
2.202 86.035
0.353 237.329
1.922 230.387
1.659 236.189
46.092 55.583
2.296 215.314
0.811 115.751
13.643 9.853
5.729 20.323
12.564 212.536
4.189 65.87
3.595 28.193
20.734 18.278
0.623 143.312
0.666 161.623
0.747 120.538
30.109 203.372
0.224 342.186
24.344 269.612
0.218 170.103
1.875 55.305
2.646 398.695
2.822 38.333
21.003 8.73
40.166 82.2
3.686 145.01
7.302 8.839
2.171 94.927
7.734 156.395
1.583 112.57
10.747 100.553
14.987 13.238
31.825 57.138
12.056 117.621
2.146 78.463
56.507 103.213
2.168 83.483
1.065 34.191
0.311 175.987
13.27 45.78
1.875 17.501
24.831 17.415
0.178 124.557
1.936 51.534
0.366 157.571
23.609 5.311
19.214 122.943
24.382 12.661
28.802 114.017
8.127 7.715
3.572 49.344
0.569 156.534
1.424 136.956
5.411 123.359
1.037 64.008
0.497 57.921
7.547 15.315
1.768 13.993
3.887 34.775
18.365 54.81
7.962 92.754
6.152 16.46
1.46 113.329
1.988 6.317
2.67 121.277
0.737 90.38
1.17 53.246
29.315 114.131
2.052 92.466
4.837 14.02
0.511 207.13
2.721 22.587
16.397 26.064
7.375 6.439
3.996 28.279
5.048 15.608
2.546 26.274
2.079 55.082
0.376 178.619
7.9 38.55
15.465 51.643
1.073 137.211
29.996 21.91
16.924 6.302
0.393 185.406
17.207 8.492
3.956 228.784
15.246 6.47
5.356 13.383
7.337 9.043
18.181 14.554
2.13 14.028
2.597 28.496
11.458 6.06
2.391 90.689
0.731 68.759
55.979 26.988
7.127 4.763
22.677 103.222
4.892 0.374
4.206 18.972
1.826 49.997
9.759 4.716
78.927 16.367
0.587 132.896
21.804 2.726
2.83 53.787
2.595 16.364
0.906 163.154
7.948 5.945
3.322 39.656
21.854 11.215
5.954 7.355
4.967 6.835
1.904 121.502
1.402 56.514
2.247 151.236
6.13 14.111
1.067 148.525
33.683 57.273
2.557 56.918
46.725 6.94
1.385 129.651
52.946 8.202
2.869 105.842
50.517 8.648
2.25 16.737
9.26 4.375
0.738 95.912
1.892 49.374
1.527 93.469
7.956 12.338
33.9 7.592
0.238 42.098
1.852 105.328
29.817 9.944
51.801 2.926
7.362 18.545
21.591 77.467
64.62 6.027
34.458 135.804
7.829 31.996
129.46 1.505
4.264 8.827
14.427 9.55
43.024 9.882
1.334 29.097
1.744 92.568
8.305 163.794
0.263 145.768
139.51 1.444
2.538 27.986
85.647 1.073
1.548 13.167
37.846 14.077
3.338 6.495
1.368 98.329
12.135 4.624
1.262 21.18
77.935 1.548
0.821 80.158
0.532 215.321
2.481 45.919
0.54 59.789
4.401 7.86
66.255 5.759
13.204 20.244
1.642 88.775
1.176 26.606
10.035 3.943
9.35 4.838
42.159 25.12
10.899 4.439
1.013 51.76
4.111 16.477
0.893 25.005
1.61 22.811
85.857 1.654
4.213 12.394
1.508 81.139
0.94 48.234
0.426 146.475
14.548 4.49
26.116 5.62
3.908 20.623
4.639 4.226
0.338 89.524
66.174 3.105
2.237 85.5
1.052 52.371
99.732 1.901
1.901 53.18
3.681 14.53
13.353 4.777
1.923 92.299
0.764 45.538
34.477 9.838
3.124 24.974
3.883 13.606
74.76 3.45
0.709 44.186
0.758 49.952
12.832 7.505
23.839 25.717
32.537 23.94
53.882 3.567
2.303 22.837
9.538 3.678
38.246 3.11
2.44 30.473
3.847 9.554
94.728 2.588
62.271 5.144
18.664 3.853
43.945 3.89
6.907 3.785
32.617 24.827
104.114 1.533
59.45 1.945
80.987 3.587
31.31 12.327
14.391 10.292
84.202 2.562
33.141 2.352
90.06 2.283
23.647 2.585
0.366 103.4
94.327 1.034
13.245 5.128
18.129 5.785
85.829 1.452
1.376 212.808
3.179 18.743
38.325 3.338
100.055 1.354
105.188 1.336
27.01 3.301
0.693 94.125
32.155 3.282
49.438 2.648
3.003 4.555
47.816 6.476
16.358 27.973
8.202 3.287
74.496 3.229
6.001 5.165
0.666 72.166
10.263 4.761
37.749 1.992
97.786 3.364
14.102 57.112
2.054 21.597
50.506 3.77
21.375 5.484
23.117 30.263
0.364 84.109
24.042 7.635
53.025 5.224
51.965 4.118
0.168 151.889
0.494 97.643
2.704 88.401
1.355 71.773
55.095 4.736
3.08 13.827
4.169 12.734
0.152 142.647
4.301 16.433
13.859 3.661
2.004 30.208
13.434 3.633
92.656 1.174
0.767 35.188
12.444 2.574
4.9 6.031
1.381 18.255
71.663 1.136
88.642 1.803
0.498 64.534
26.915 5.586
37.585 5.089
0.673 39.711
6.041 7.077
10.032 4.783
35.445 1.561
86.842 1.336
46.115 21.144
6.378 90.205
5.258 11.085
69.999 3.267
64.231 1.935
20.33 2.297
31.333 1.144
72.37 47.335
10.638 4.056
84.123 3.356
4.122 46.209
78.657 1.068
62.908 1.468
73.1 0.998
85.281 1.255
90.963 2.34
70.271 2.542
7.011 4.262
64.445 7.368
7.525 5.888
15.509 2.931
69.324 0.97
19.24 5.732
60.465 3.944
20.558 1.158
103.96 0.891
17.506 2.542
0.157 206.576
32.76 5.89
0.466 103.203
29.145 50.324
95.416 2.471
37.976 5.309
0.461 60.734
3.306 3.12
0.478 49.904
40.818 6.394
77.339 1.335
71.726 3.864
2.161 28.019
38.65 6.248
97.707 0.479
85.473 3.16
79.868 3.085
51.183 1.225
53.191 6.119
108.944 2.176
8.762 4.128
46.26 3.573
48.965 4.127
1.492 102.614
4.256 11.712
49.597 2.611
9.163 5.307
41.108 7.102
32.376 4.036
64.839 1.61
3.175 18.382
88.455 1.234
59.374 0.863
114.175 0.457
0.793 60.432
29.313 0.881
66.406 34.449
91.212 4.69
111.044 1.207
19.326 3.285
41.067 5.508
6.183 24.384
63.027 1.208
51.1 4.64
12.353 3.482
23.438 1.868
0.607 40.589
15.231 2.635
80.166 0.949
3.513 11.174
90.27 2.994
64.929 3.608
24.426 2.283
56.533 1.014
17.15 2.314
82.466 0.827
5.994 4.107
34.352 3.935
26.621 2.103
20.311 56.5
44.598 8.194
55.239 1.123
1.263 20.611
93.418 1.711
79.174 1.376
4.329 10.454
9.044 2.525
72.388 2.877
7.26 4.463
61.317 0.942
83.496 5.078
34.163 8.875
4.136 9.596
7.991 3.399
91.904 0.877
48.912 0.996
3.592 7.569
112.89 0.456
1.652 10.093
3.468 6.003
45.298 5.609
63.719 1.328
22.847 2.062
0.676 21.22
33.88 4.756
3.926 12.447
63.18 1.125
56.252 2.006
2.481 33.74
9.472 3.964
14.608 3.272
81.774 0.669
18.853 5.012
24.578 2.073
2.396 10.718
12.655 1.852
5.086 2.726
0.76 52.015
25.21 2.193
1.674 30.126
94.92 0.891
49.79 19.136
56.538 1.097
23.761 27.59
69.834 2.124
11.747 3.423
2.603 17.58
70.46 1.221
6.681 2.878
66.245 1.354
56.176 0.734
41.868 2.295
18.32 1.601
28.802 3.79
67.988 1.011
1.127 134.792
68.928 1.042
78.899 4.337
21.011 1.889
68.856 1.146
0.642 23.961
0.465 45.174
111.204 0.771
5.361 8.508
57.818 4.442
23.532 3.342
0.817 60.967
0.885 28.488
54.106 1.691
69.435 3.474
71.658 9.893
89.753 1.499
84.97 0.704
14.759 3.239
0.261 116.758
0.746 25.136
7.65 5.055
45.03 2.948
63.386 0.713
24.124 37.935
2.804 14.731
0.561 38.521
39.91 1.291
64.105 1.568
14.4 2.659
54.321 0.994
25.675 8.337
39.492 13.749
57.608 1.035
45.793 1.413
73.682 0.805
73.467 4.407
47.969 2.374
54.024 0.873
19.642 4.795
69.325 1.202
10.118 4.02
13.32 4.619
3.594 10.298
75.633 3.554
49.036 2.996
0.131 171.202
2.198 6.866
35.352 1.229
0.835 43.28
0.372 19.85
98.993 0.608
9.909 2.274
43.971 1.392
82.917 0.6
64.722 1.367
37.912 1.505
22.843 24.311
16.757 19.301
2.79 15.261
19.758 1.549
26.469 11.819
69.529 0.552
0.737 27.866
0.717 55.114
19.901 1.179
3.08 11.19
84.164 1.46
95.725 1.134
33.712 1.216
21.591 39.224
48.291 8.132
88.52 0.83
12.563 3.256
1.336 2042.466
0.3 3796.636
0.39 24.179
1.418 25.941
0.105 9.969
1.119 82.771
4.358 69.345
14.652 56.427
0.294 1108.864
0.142 12.806
0.169 12.475
4.566 102.121
0.28 852.053
0.704 372.405
10.196 60.979
4.635 38.929
0.357 718.749
3.946 95.572
2.213 120.75
0.292 578.875
1.06 62.864
117.04 18.547
0.308 596.865
1.074 278.203
49.234 358.888
1.408 55.921
0.495 195.785
1.806 204.365
0.331 420.561
12.79 20.166
2.158 27.028
6.833 39.749
4.596 29.899
2.444 49.361
3.639 31.822
2.441 121.335
0.256 460.217
1.122 43.966
0.99 152.281
1.734 367.621
1.951 110.869
3.436 61.325
4.75 23.996
6.084 19.154
0.683 257.292
9.223 56.522
4.567 22.657
0.538 246.562
0.348 522.066
8.496 2.378
2.985 507.351
0.306 198.899
0.987 113.33
37.112 172.806
1.948 64.455
0.232 320.445
2.096 89.804
0.304 267.104
1.909 255.073
2.582 103.916
21.838 139.501
2.339 216.73
0.884 106.391
12.116 10.643
5.77 17.95
15.271 249.933
3.643 101.445
3.084 33.023
17.09 20.231
0.72 116.71
0.579 164.086
0.913 101.523
19.973 258.852
0.249 348.261
32.271 217.236
0.243 173.923
1.773 61.53
3.36 415.858
2.617 40.767
16.897 10.804
43.415 58.039
5.65 143.893
7.056 8.651
1.959 104.985
11.878 142.462
1.403 121.992
11.894 57.516
19.107 10.474
29.953 57.249
10.39 131.745
2.057 72.162
61.58 81.21
1.882 104.339
0.896 40.218
0.269 192.643
17.197 27.024
1.613 19.803
19.911 17.666
0.193 120.766
2.168 44.838
0.354 154.789
17.825 6.343
25.08 96.243
27.732 12.566
29.427 120.538
6.845 8.458
4.12 41.327
0.559 158.914
1.254 174.471
5.367 169.151
1.072 54.529
0.534 49.214
7.229 16.486
1.914 13.693
3.848 34.453
12.877 78.418
7.788 93.094
6.867 13.419
1.488 99.895
1.972 6.274
3.551 123.602
0.76 76.746
1.146 55.254
29.388 131.668
2.524 81.185
5.822 10.976
0.574 177.93
3.019 20.372
20.839 26.563
7.859 6.026
3.658 29.447
4.747 16.725
2.604 27.494
2.543 52.377
0.419 142.61
12.015 34.881
10.717 79.741
1.242 137.415
19.017 31.035
16.621 5.81
0.406 172.984
14.867 10.65
5.756 228.452
16.355 6.193
6.098 11.584
6.318 10.262
14.255 17.602
2.334 12.28
3.02 23.598
11.605 6.348
2.429 85.207
0.706 78.193
42.768 31.892
6.421 5.174
25.438 108.259
2.954 0.576
4.169 16.68
1.699 53.307
9.519 4.566
50.998 26.452
0.635 120.178
16.325 3.556
2.281 74.595
2.624 15.121
0.873 165.336
8.571 5.148
3.04 45.947
34.261 9.845
4.798 8.43
5.344 6.735
1.747 143.79
1.239 65.537
2.682 122.671
5.394 16.04
1.11 133.658
40.739 57.485
2.419 66.156
78.67 4.232
1.303 121.267
36.495 11.769
1.934 137.804
51.421 13.128
2.235 16.674
7.831 5.345
0.643 117.29
1.718 61.995
2.004 68.056
7.476 12.13
37.121 7.418
0.214 42.527
1.972 104.973
34.711 7.786
49.291 3.55
7.003 13.918
18.282 77.25
62.3 6.536
13.621 141.867
6.597 31.209
128.234 1.6
4.417 8.069
17.929 8.18
32.388 12.021
1.34 26.836
1.757 91.362
5.666 151.452
0.263 145.195
118.992 1.621
2.05 33.159
69.067 1.399
1.513 12.128
35.243 11.455
3.083 7.561
1.647 103.1
11.649 4.712
1.365 18.232
79.881 1.403
0.877 75.454
0.495 207.342
2.923 45.082
0.517 57.138
5.401 7.251
54.756 7.506
13.246 20.019
1.832 79.298
1.266 24.593
9.171 4.059
9.157 5.089
34.028 22.794
13.079 3.584
0.96 62.909
3.334 19.869
0.966 21.791
1.816 19.214
94.343 1.403
4.491 11.804
1.642 89.108
0.953 40.973
0.385 154.999
13.453 4.476
25.951 6.204
4.044 19.106
4.029 4.586
0.4 71.456
71.788 2.833
1.671 106.497
0.992 56.919
99.76 1.852
2.032 62.332
3.608 14.582
18.715 4.256
2.553 72.28
0.742 45.167
30.419 11.219
3.05 29.18
3.803 14.145
87.67 3.495
0.692 47.782
0.729 57.695
14.542 6.774
17.853 19.437
41.485 30.84
32.272 4.909
2.205 27.939
7.294 4.31
43.098 2.896
2.473 30.56
4.245 8.887
78.137 3.083
69.784 5.039
16.806 3.881
48.219 3.991
6.4 3.902
42.584 55.556
104.537 1.639
65.964 1.617
84.75 3.121
32.076 9.869
13.132 14.886
72.771 2.262
31.96 2.38
85.273 2.53
28.104 2.827
0.372 117.067
96.702 1.046
13.39 5.182
19.159 6.33
92.587 1.375
1.518 216.304
3.086 18.608
34.029 3.992
102.251 1.504
114.032 1.224
24.757 3.959
0.744 89.494
38.746 3.773
50.698 3.307
3.27 4.221
48.086 4.28
20.283 22.397
7.991 3.38
67.902 2.811
5.923 5.342
0.598 94.021
9.979 4.733
35.146 1.892
100.797 2.705
17.586 40.793
1.753 34.565
47.272 3.793
19.745 9.346
33.192 22.986
0.376 80.975
22.471 10.924
52.377 5.497
62.955 4.212
0.176 160.077
0.596 81.293
1.668 114.238
1.48 82.458
61.119 3.906
3.339 13.614
3.751 13.202
0.158 139.487
4.388 13.786
10.817 5.387
2.494 21.869
13.937 3.797
118.894 1.111
0.771 36.996
13.035 2.365
6.61 4.367
1.571 15.649
92.479 1.074
80.647 2.125
0.466 62.07
28.385 5.926
39.564 5.529
0.543 46.149
6.421 6.846
9.589 4.651
24.567 2.44
81.317 1.611
57.784 18.284
3.649 75.26
4.68 12.479
70.456 3.401
61.867 2.009
16.115 3.085
28.42 1.258
76.867 57.327
10.745 3.877
86.461 4.418
3.323 39.38
93.916 0.983
60.462 1.678
74.679 0.967
71.651 1.56
95.98 1.934
85.515 2.367
7.91 3.631
68.285 9.312
7.239 6.18
9.448 4.21
79.219 0.901
17.625 6.069
66.279 3.552
20.091 1.166
96.998 1.019
16.973 2.656
0.15 199.142
41.981 6.259
0.527 86.994
21.652 69.535
109.816 2.553
36.128 7.484
0.46 53.011
4.145 2.626
0.457 50.721
42.607 10.477
83.457 1.342
80.233 4.493
2.162 27.861
36.402 8.034
98.763 0.467
68.886 4.703
74.589 3.391
55.769 1.085
32.668 15.552
102.085 2.42
8.396 4.583
46.597 6.04
49.981 4.705
2.005 87.134
4.298 12.491
58.23 2.459
10.261 4.952
47.177 8.844
37.504 4.67
65.461 1.828
2.858 19.538
88.706 1.344
57.973 0.89
115.093 0.443
0.683 75
26.667 0.955
22.316 29.263
88.548 5.503
100.429 1.238
20.247 3.183
33.27 4.647
10.117 21.867
59.595 1.284
58.069 4.997
10.749 3.67
22.645 1.934
0.586 43.836
17.798 2.31
79.912 1.094
3.14 12.882
84.71 2.99
57.137 5.612
21.984 2.143
58.422 1.01
19.892 1.963
89.256 0.803
5.741 4.146
31.004 5.154
28.351 1.942
21.258 55.335
27.049 12.864
52.989 1.169
1.027 24.153
87.648 1.993
82.236 1.372
4.764 9.238
9.525 2.675
58.511 3.063
6.865 4.538
61.304 0.915
66.16 6.593
45.434 10.965
3.935 9.977
8.518 3.229
96.465 0.77
44.948 1.085
4.056 6.297
115.341 0.485
1.851 9.035
3.167 6.433
43.187 5.035
64.807 1.568
24.393 1.93
0.645 24.165
34.415 4.197
3.2 15.022
53.606 1.262
48.77 2.369
2.587 32.333
9.066 4.319
11.64 3.6
68.145 0.781
24.223 4.717
26.298 1.992
2.475 10.535
12.323 2.106
5.361 2.463
0.725 59.019
25.469 2.375
2.136 20.843
93.343 0.941
40.229 15.689
68.479 1.134
27.929 48.363
67.146 2.606
11.888 2.931
2.515 18.881
79.773 1.085
5.77 3.5
58.793 1.448
66.657 0.662
44.814 2.698
16.686 1.756
31.654 4.271
68.082 1.164
1.137 145.488
65.106 1.028
70.21 7.316
19.825 1.894
70.892 1.169
0.607 24.53
0.48 47.988
110.259 0.869
5.02 9.334
60.778 5.616
26.339 3.345
0.86 59.746
0.832 27.426
49.343 2.002
65.204 3.379
62.821 7.552
87.502 1.607
87.823 0.692
15.608 3.047
0.278 88.334
0.838 20.149
8.036 4.64
65.622 2.983
66.551 0.668
41.328 35.575
2.93 13.422
0.574 40.854
45.385 1.197
47.755 2.177
17.511 2.287
56.851 1.177
16.738 8.142
36.686 13.78
59.553 1.029
49.943 1.42
67.303 0.917
81 5.09
39.732 3.028
54.186 0.773
21.176 3.832
60.373 1.378
9.556 4.067
9.685 4.726
3.747 10.23
75.417 4.676
44.368 3.318
0.153 150.608
2.405 6.526
35.605 1.359
0.801 43.72
0.424 16.13
103.91 0.597
11.849 1.87
40.029 1.574
88.145 0.609
56.49 1.43
42.591 1.302
30.224 19.659
10.076 22.152
2.634 16.428
17.046 1.8
23.821 19.833
82.458 0.499
0.807 26.502
0.829 48.664
20.335 1.165
3.028 11.821
65.602 2.072
98.301 1.058
41.164 0.948
21.296 60.388
33.331 12.801
93.248 0.784
11.01 3.654
1.182 2301.003
0.3 4280.393
0.361 23.587
1.544 25.639
0.106 7.381
1.169 89.444
4.252 68.512
14.327 54.375
0.275 1099.37
0.136 13.226
0.17 11.182
4.509 112.846
0.288 990.584
0.764 310.647
8.911 83.928
4.3 42.402
0.359 747.823
4.334 82.025
1.939 142.164
0.291 626.552
1.171 54.898
116.147 22.131
0.275 700.642
1.055 276.323
32.383 294.669
1.243 63.162
0.483 215.78
1.947 196.327
0.289 443.113
13.977 18.402
2.445 24.69
6.842 39.335
5.126 28.071
2.396 49.654
3.072 36.848
2.219 144.753
0.22 531.917
1.059 45.864
1.024 154.02
1.547 351.813
1.98 115.409
3.984 51.906
4.449 27.651
5.482 20.268
0.758 217.279
5.369 98.851
5.157 19.809
0.556 229.909
0.302 483.995
8.343 2.466
3.585 412.916
0.295 194.528
1.168 86.328
24.579 215.645
2.394 49.988
0.213 354.906
2.126 87.026
0.314 248.257
2.349 196.635
2.315 106.756
38.208 68.97
2.199 247.414
0.853 111.733
13.117 9.412
7.005 16.786
20.675 264.273
2.665 151.839
3.467 27.456
23.283 15.176
0.689 132.17
0.616 168.748
0.862 109.515
58.406 241.146
0.264 285.017
45.826 199.439
0.243 160.554
1.808 53.758
2.942 392.888
2.602 39.309
19.844 9.168
38.275 61.316
4.656 158.353
7.902 8.336
1.961 107.301
6.738 169.474
1.328 126.885
13.8 50.884
17.195 12.303
25.586 79.633
14.156 103.986
1.821 84.53
59.374 62.499
2.512 73.97
0.867 42.405
0.292 172.974
21.581 25.483
1.764 17.91
23.284 12.96
0.166 158.602
1.919 49.018
0.377 150.15
18.31 5.906
22.485 115.916
20.26 13.735
22.772 143.812
7.735 7.598
3.588 48.125
0.545 149.325
1.497 129.376
6.721 173.694
1.101 59.799
0.508 51.568
7.05 17.031
1.98 12.818
3.92 32.792
18.393 85.884
5.927 106.098
6.373 13.466
1.621 101.392
1.801 7.617
4.029 93.188
0.72 89.498
1.252 46.696
27.942 97.252
2.402 78.524
5.39 11.639
0.576 180.475
3.293 15.91
24.562 22.156
7.201 6.009
4.514 23.817
5.361 15.305
2.114 32.828
2.01 66.01
0.368 185.41
12.483 29.473
12.951 48.839
1.368 119.347
20.749 36.718
12.949 7.018
0.389 177.229
17.194 8.507
5.348 215.667
19.786 5.077
5.486 13.279
6.504 10.248
18.74 11.745
2.875 10.106
3.208 22.814
12.89 6.445
2.37 90.666
0.768 62.19
36.718 37.255
8.34 4.543
12.804 149.891
2.964 0.568
3.69 22.507
1.731 52.037
9.705 4.461
37.97 34.823
0.634 123.53
18.165 3.311
3.044 49.438
2.93 14.289
0.872 179.723
8.017 5.61
3.385 35.409
36.779 14.808
4.923 9.488
4.808 7.432
1.828 141.042
1.304 59.154
2.111 131.414
5.594 19.926
1.292 102.918
22.414 81.512
2.378 76.575
69.023 4.291
1.262 131.225
33.415 12.57
2.286 129.095
37.694 33.118
2.228 17.316
8.414 5.262
0.752 98.898
1.635 64.467
1.83 78.605
7.773 12.589
33.803 7.439
0.233 43.463
2.093 126.382
32.006 7.247
43.798 3.607
8.413 12.98
17.697 117.13
88.032 5.534
11.578 155.083
7.466 27.81
128.103 1.904
5.199 6.704
17.714 8.31
18.661 24.185
1.23 29.326
1.593 85.038
10.78 168.64
0.262 138.508
114.348 1.935
2.098 33.57
63.623 1.561
1.423 13.592
36.855 9.909
3.359 6.801
1.705 85.868
10.932 5.176
1.28 19.373
82.451 1.394
0.803 96.592
0.562 235.269
3.177 40.327
0.585 52.265
5.175 7.858
65.14 8.631
15.889 22.133
1.706 68.902
1.017 31.993
9.261 3.981
10.228 4.486
42.525 15.528
10.532 4.266
0.937 62.632
3.768 17.452
1.062 23.724
1.592 21.835
99.671 1.454
3.943 13.515
1.852 77.354
0.886 46.415
0.406 144.344
12.56 4.716
18.662 7.184
3.986 17.892
4.158 4.354
0.354 82.206
64.435 3.413
2.053 112.902
0.979 59.061
105.879 1.903
1.901 71.241
3.429 15.524
20.777 4.657
2.603 75.789
0.785 46.284
16.387 17.978
3.572 23.573
4.028 12.607
93.203 3.267
0.699 48.511
0.806 48.53
13.973 7.191
21.288 19.065
36.823 28.62
32.96 4.837
2.578 20.281
8.256 3.844
42.807 2.623
2.507 25.675
3.915 9.683
114.271 2.818
67.766 4.556
20.537 3.188
58.175 3.16
6.617 3.979
39.292 47.878
103.768 1.751
53.551 1.791
83.239 2.768
38.023 10.32
15.205 11.217
91.036 2.253
31.605 2.241
79.666 2.506
32.048 2.456
0.391 101.806
92.496 1.128
14.01 5.528
21.187 6.278
107.319 1.45
1.722 225.529
3.141 19.222
32.591 4.775
121.914 1.43
93.808 1.411
23.292 3.722
0.765 85.966
32.202 4.387
52.869 2.981
3.11 4.697
42.348 5.35
15.944 26.33
7.832 3.559
68.409 2.422
4.528 7.13
0.532 97.229
9.482 4.924
38.654 1.851
117.7 2.38
15.579 41.352
1.871 32.278
44.898 2.972
16.548 9.393
24.338 24.845
0.353 82.642
18.648 14.267
48.625 6.184
65.705 5.42
0.148 190.369
0.52 86.016
1.903 104.2
1.366 74.127
60.248 3.373
3.937 9.352
4.008 12.717
0.145 152.633
3.578 13.746
10.205 5.512
2.805 18.697
13.746 3.124
112.077 1.181
0.771 38.961
12.044 2.298
5.693 4.852
1.432 16.835
83.782 1.161
60.978 2.524
0.504 63.84
39.357 5.656
39.182 6.471
0.598 47.23
5.997 7.379
10.044 4.615
27.094 2.64
76.488 1.828
43.62 16.61
5.141 64.919
4.69 12.863
70.031 3.037
58.195 2.371
16.622 2.854
31.368 1.204
51.027 46.132
12.587 3.101
76.584 5.031
1.986 57.557
107.457 0.915
71.981 1.483
70.536 0.948
62.071 1.726
62.882 3.03
77.241 2.869
9.319 3.601
59.43 10.857
6.264 7.251
12.576 3.417
73.778 1.069
27.928 4.691
56.539 4.469
17.704 1.216
101.63 1.032
22.384 2.151
0.164 196.166
49.755 7.637
0.462 106.165
20.376 59.387
116.154 2.149
34.832 7.612
0.465 63.189
3.003 3.651
0.498 49.07
40.541 12.84
67.299 1.577
68.894 4.927
2.259 23.717
35 12.039
96.17 0.518
63.003 6.574
88.819 3.547
50.362 0.976
25.549 25.073
109.86 2.983
9.078 4.229
38.148 6.201
38.488 6.048
1.847 91.63
4.291 13.453
51.344 3.64
9.404 5.55
33.698 9.838
33.267 6.56
55.979 2.262
2.903 20.818
70.283 1.225
60.981 0.869
109.64 0.447
0.764 58.945
24.62 1.073
28.033 20.762
77.891 6.604
102.767 1.21
19.586 3.266
43.776 4.705
7.332 24.223
51.131 1.321
42.399 6.36
12.531 3.172
25.342 1.997
0.61 41.764
17.356 2.471
77.943 1.137
3.06 12.205
74.562 3.2
55.231 4.616
19.068 2.193
61.802 0.942
21.995 1.964
90.427 0.681
5.085 4.728
35.648 4.702
29.754 1.856
21.091 53.73
27.79 12.257
53.897 1.241
0.973 27.51
102.377 1.944
67.882 1.435
5.144 8.695
9.994 2.735
67.392 3.61
8.297 3.836
53.498 0.903
56.732 11.52
35.33 19.004
4.778 8.313
7.728 3.616
98.808 0.85
41.254 1.187
3.707 7.445
112.368 0.478
1.564 10.64
2.878 7.552
33.471 5.539
68.321 1.45
22.742 1.938
0.582 27.125
28.706 4.875
3.661 13.844
56.547 1.173
48.053 2.007
3.295 20.248
7.841 4.719
12.124 3.421
73.723 0.701
19.823 5.037
27.13 2.03
2.63 9.854
15.972 1.688
5.261 2.591
0.738 52.935
19.796 3.654
1.637 27.237
92.427 0.987
22.625 33.135
69.914 1.096
11.575 61.985
48.172 2.684
14.475 2.514
2.331 19.558
72.314 1.411
6.338 3.728
64.886 1.481
83.19 0.608
49.961 2.544
17.403 1.655
35.539 4.445
65.288 1.061
1.023 140.271
59.878 1.187
70.642 11.302
19.824 1.864
59.629 1.494
0.641 23.187
0.471 48.646
111.818 0.912
4.398 10.074
53.054 4.675
23.407 3.412
0.831 56.633
0.976 21.968
51.146 1.924
42.945 5.218
65.875 11.759
89.774 2.064
87.991 0.723
14.505 3.271
0.259 108.699
0.779 23.436
8.162 4.371
61.858 2.7
75.445 0.606
73.716 29.108
2.427 17.471
0.625 30.926
37.6 1.306
44.417 2.422
16.747 2.333
60.294 1.071
13.028 10.321
24.097 26.56
63.825 1.111
41.156 1.459
66.265 0.935
57.729 7.809
41.823 3.557
46.537 0.795
20.682 4.375
51.414 1.674
9.991 3.729
7.367 6.431
4.093 9.329
78.523 6.6
34.905 4.443
0.136 172.723
2.221 7.365
32.775 1.44
0.816 41.709
0.363 17.219
110.831 0.588
10.186 2.141
35.053 1.644
93.074 0.602
42.876 1.736
35.907 1.351
34.71 32.359
9.316 21.405
2.779 15.265
17.141 1.711
14.381 24.867
91.439 0.478
0.772 27.216
0.743 46.2
23.917 0.996
2.923 12.078
65.459 1.926
102.171 1.006
32.623 1.027
11.073 64.178
29.357 11.384
87.551 0.692
12.935 3.075
1.141 2375.634
0.3 4092.969
0.38 23.823
1.457 26.919
0.107 7.677
1.222 77.23
4.536 66.133
12.754 60.419
0.26 1119.287
0.128 13.132
0.179 12.123
4.163 127.459
0.264 1058.26
0.672 342.164
7.059 104.808
4.746 38.141
0.348 738.889
4.43 79.52
1.955 160.683
0.282 589.766
0.982 67.762
118.588 28.737
0.311 596.167
1.062 268.811
38.338 432.345
1.36 58.671
0.496 218.738
1.836 183.154
0.327 356.996
12.319 21.131
2.657 21.146
5.269 54.832
4.893 30.179
2.303 51.053
3.97 29.194
2.068 164.296
0.241 427.18
1.069 43.557
1.115 146.065
1.846 365.995
2.456 78.958
3.554 55.976
4.387 26.948
6.54 17.477
0.757 203.453
5.848 75.974
4.735 20.645
0.655 198.553
0.327 484.652
8.651 2.367
4.077 415.254
0.314 187.872
1.113 91.035
37.917 155.198
2.572 47.73
0.235 336.622
2.251 73.689
0.29 296.607
2.54 182.233
2.315 102.33
40.915 67.58
2.485 220.664
0.785 135.417
12.684 9.546
6.293 19.631
14.375 313.887
3.354 108.302
3.579 28.012
21.956 16.838
0.7 134.013
0.632 131.933
0.762 123.532
83.926 239.19
0.237 323.741
31.538 207.346
0.229 148.901
1.819 50.411
3.142 389.146
2.649 39.035
15.582 11.553
40.65 90.39
5.539 173.647
6.267 11.001
2.179 97.386
8.788 141.241
1.192 138.826
17.986 35.773
19.176 15.309
33.095 64.332
12.868 78.863
2.149 79.434
39.75 102.72
1.925 100.135
1.07 32.714
0.304 157.393
20.033 29.48
1.839 19.011
20.47 13.863
0.183 123.952
1.912 50.878
0.364 139.13
25.266 4.76
36.674 99.576
23.252 10.737
30.649 144.596
7.913 7.771
4.438 39.88
0.562 161.066
1.041 180.968
6.081 192.879
1.165 52.703
0.536 50.741
8.078 14.93
1.901 13.029
3.972 33.639
26.864 93.583
10.235 66.132
6.892 13.366
1.47 115.472
1.874 7.371
3.421 102.683
0.722 85.006
1.126 52.858
53.677 76.967
2.062 94.127
5.101 12.851
0.55 193.595
3.558 14.499
23.068 22.733
8.13 5.439
4.631 21.796
5.206 16.073
3.028 22.395
2.706 42.164
0.37 167.066
9.442 40.079
10.384 56.954
1.325 115.292
26.941 23.67
16.227 6.128
0.432 141.414
15.727 9.013
6.826 171.158
17.679 5.853
5.373 13.161
7.059 9.433
15.33 12.724
2.22 12.668
2.917 25.118
14.664 5.275
1.985 91.483
0.733 65.86
45.751 38.486
7.675 4.826
9.944 154.724
2.645 0.629
3.595 22.072
1.792 48.145
9.297 4.55
46.599 33.03
0.601 137.099
18.44 3.537
3.04 59.399
2.926 14.425
0.915 165.7
8.762 4.84
3.808 24.658
36.189 7.505
5.352 8.273
4.665 7.36
1.445 158.398
1.332 54.794
2.448 122.932
6.145 15.029
1.327 119.351
37.697 57.371
2.581 69.392
71.144 3.789
1.242 152.412
35.298 15.859
1.849 141.591
43.072 39.788
2.068 17.237
7.629 5.314
0.633 122.787
1.354 67.851
1.938 66.355
6.706 14.152
30.937 8.461
0.242 31.578
1.8 117.583
33.383 7.034
49.296 3.948
7.167 14.979
11.251 120.809
84.094 6.656
26.531 128.493
6.943 24.242
115.334 1.683
4.312 8.252
17.49 8.327
12.753 25.132
1.264 29.531
2.034 69.557
22.346 175.43
0.294 136.957
113.487 1.58
2.203 32.032
61.865 1.464
1.795 11.285
34.183 9.477
2.909 7.946
2.183 103.939
9.187 5.986
1.28 19.109
90.649 1.285
0.712 117.054
0.515 214.249
2.208 52.381
0.464 68.312
4.977 7.606
51.475 15.734
25.429 10.679
2.516 57.608
1.25 24.167
10.157 3.694
11.547 3.823
45.422 20.97
10.953 4.464
0.903 68.27
3.752 17.274
1.039 22.6
1.774 19.652
110.144 1.452
4.401 11.651
1.889 87.892
0.951 43.703
0.436 124.913
14.718 4.213
23.12 7.608
4.245 17.215
4.353 4.213
0.313 105.917
65.131 3.695
2.147 112.164
0.856 75.225
92.85 2.004
3.263 48.147
3.608 14.785
18.065 4.193
1.973 82.064
0.722 44.912
21.182 13.677
3.676 21.264
3.931 14.2
89.369 4.144
0.65 57.826
0.806 52.785
14.069 6.763
12.1 19.445
22.742 29.758
39.355 3.997
3.006 17.811
7.898 4.052
52.144 2.599
2.391 30.87
4.028 9.526
106.729 3.295
76.341 3.505
19.88 3.303
50.582 3.796
7.48 3.563
33.318 48.462
121.554 1.619
50.014 1.785
75.383 2.6
41.762 6.493
9.525 17.188
94.041 2.459
33.96 2.255
85.134 2.301
30.284 2.689
0.381 96.083
88.744 1.135
13.319 6.425
39.913 5.019
99.794 1.513
1.72 271.778
3.067 18.936
23.84 5.893
99.176 1.388
85.813 1.445
22.29 4.251
0.806 83.53
30.971 5.082
47.385 3.284
2.843 4.65
38.195 3.259
23.992 19.338
7.757 3.61
73.75 2.633
5.181 6.367
0.551 92.837
9.237 5.083
34.613 1.94
109.684 3.972
20.02 27.458
2.15 21.719
39.523 3.553
22.781 9.824
27.312 32.973
0.412 76.578
21.789 17.596
54.93 11.251
49.384 10.042
0.164 169.591
0.523 94.575
1.986 100.109
1.56 73.346
52.304 4.103
2.969 15.499
4.638 10.531
0.154 150.221
5.593 8.297
12.282 4.956
2.455 21.581
15.708 2.728
110.109 1.347
0.746 39.631
14.449 1.992
5.028 5.693
1.543 15.244
86.816 1.043
62.489 3.022
0.493 64.323
45.334 4.975
37.02 6.636
0.606 41.136
7.009 6.314
8.283 5.342
35.3 2.181
80.046 1.872
59.84 36.182
5.126 70.431
4.19 14.015
65.205 3.313
54.866 2.497
21.299 2.301
34.718 1.087
51.214 64.854
10.461 3.635
54.479 5.97
2.922 59.387
111.763 0.907
68.399 1.722
67.86 0.929
55.295 2.116
67.857 3.476
61.769 3.096
8.531 3.505
76.514 10.901
5.951 8.302
14.989 3.583
67.343 1.192
22.523 5.316
59.136 4.233
18.593 1.217
103.254 1.044
19.956 2.441
0.176 152.792
46.997 13.038
0.509 97.202
57.298 43.361
129.015 2.117
27.391 10.416
0.445 66.407
3.442 3.081
0.545 42.874
34.329 20.909
65.223 1.72
74.427 3.771
1.827 34.709
27.835 15.351
86.121 0.538
83.659 4.667
71.874 3.755
52.454 0.964
21.176 17.186
110.091 3.277
7.179 5.311
39.805 7.97
44.605 5.961
1.839 104.495
4.264 13.106
58.868 4.17
8.633 6.032
17.786 20.306
36.52 9.336
52.969 2.327
2.625 23.544
84.674 1.216
54.055 1.012
102.268 0.498
0.728 63.102
17.368 1.447
30.654 34.792
75.345 7.925
98.313 1.257
16.177 4.02
40.034 4.814
5.732 28.037
52.777 1.57
36.666 7.251
14.763 2.627
20.163 2.726
0.58 39.191
15.066 2.828
78.227 1.18
3.485 11.207
72.168 5.077
48.147 5.885
21.209 1.786
62.884 1.06
17.126 2.181
96.222 0.66
6.068 4.233
31.123 4.606
34.352 1.422
17.363 48.11
23.561 20.01
50.942 1.387
1.093 21.91
96.403 1.819
63.347 1.252
4.844 8.886
9.03 3.018
71.134 2.689
5.798 5.408
59.837 0.862
56.413 16.27
39.674 21.238
4.027 9.459
8.936 2.991
102.041 0.76
46.102 1.07
3.693 7.212
123.896 0.445
1.816 8.937
2.577 8.29
31.185 4.87
63.071 1.591
20.968 2.034
0.582 29.246
30.424 4.327
3.399 13.629
64.153 1.153
67.658 1.58
4.415 11.57
10.416 3.624
13.14 3.21
72.926 0.679
18.169 5.12
21.747 2.442
2.606 9.598
14.258 1.694
5.537 2.637
0.766 50.399
19.343 3.208
2.049 27.614
76.503 1.439
23.092 33.599
71.482 1.117
12.601 74.175
58.341 2.199
13.338 2.471
2.255 21.66
61.115 1.824
7.15 4.061
67.404 1.685
85.844 0.572
51.166 2.132
13.652 2.113
28.475 6.112
59.462 1
1.333 119.784
58.86 1.529
68.932 12.935
24.078 1.596
73.18 1.383
0.714 18.762
0.426 52.464
90.905 1.06
5.036 8.693
42.617 7.209
32.606 3.028
0.873 52.863
1.032 21.609
40.274 2.328
41.69 4.318
47.323 12.977
81.432 2.383
92.904 0.72
13.89 3.244
0.324 82.963
0.856 21.733
7.637 4.427
57.086 2.974
84.016 0.564
47.968 35.512
2.855 14.297
0.572 35.517
40.097 1.291
50.191 2.537
16.636 2.302
55.538 1.36
11.852 9.299
39.387 18.758
52.495 1.212
56.721 1.288
68.901 0.946
45.06 8.687
42.961 4.5
45.926 0.916
14.281 4.653
52.803 1.415
9.966 3.783
4.223 13.39
3.508 10.921
42.268 13.566
43.593 4.05
0.174 135.633
2.244 7.007
31.834 1.322
0.74 45.845
0.355 22.845
114.077 0.609
10.012 2.235
42.179 1.465
92.734 0.642
52.167 1.546
41.21 1.172
40.987 32.734
19.225 26.675
2.837 15.699
16.108 1.597
8.065 35.136
88.996 0.463
0.837 24.366
0.813 48.451
21.267 1.129
3.171 11.307
62.573 1.841
88.833 1.076
28.641 1.211
9.98 63.596
23.441 13.717
102.085 0.681
14.762 2.727
1.083 2394.312
0.284 3979.497
0.461 22.035
1.512 25.209
0.107 7.558
1.23 77.341
4.298 69.051
13.472 57.416
0.273 1207.688
0.129 11.132
0.17 12.843
3.905 132.448
0.258 914.21
0.652 402.235
7.708 100.646
4.406 38.805
0.375 739.792
4.375 82.625
2.044 153.015
0.273 565.797
1.096 58.067
117.96 27.083
0.328 631.133
1.086 249.199
38.209 391.492
1.244 58.965
0.532 181.992
1.679 229.492
0.291 452.571
12.229 20.36
2.666 21.479
6.438 40.243
4.842 29.823
2.277 54.43
4.333 24.962
2.367 141.29
0.217 522.672
1.218 39.484
1.128 134.854
1.718 363.982
1.952 116.496
3.106 64.928
4.78 25.02
6.577 17.238
0.77 211.655
5.763 80.983
5.139 20.417
0.646 195.565
0.323 456.271
8.577 2.457
2.136 471.225
0.287 214.956
0.97 124.724
55.293 199.2
1.971 69.416
0.237 301.315
1.989 102.665
0.317 253.356
2.182 221.446
2.26 112.567
39.684 46.624
2.581 218.589
0.798 132.895
11.476 11.126
5.615 21.347
9.305 344.193
2.975 102.385
3.661 28.232
21.986 17.857
0.703 130.207
0.652 153.427
0.798 113.405
27.665 253.238
0.254 342.061
40.474 198.515
0.24 142.68
1.752 54.518
3.822 344.34
2.575 41.294
16.199 12.805
58.718 59.171
3.902 164.401
6.319 10.321
1.875 114.686
8.52 103.102
1.166 166.768
17.398 39.384
15.214 15.176
45.359 86.386
13.921 45.183
2.25 83.007
54.609 85.126
2.327 77.515
0.983 33.058
0.28 200.932
18.38 37.989
1.661 18.113
29.286 21.005
0.183 132.945
2.054 47.813
0.363 155.708
23.471 5.096
14.193 151.363
31.023 7.84
18.261 130.355
7.208 8.21
3.756 48.028
0.561 151.957
1.354 169.894
5.617 208.304
1.074 60.532
0.484 52.86
6.808 17.582
1.773 14.322
3.796 34.934
23.554 113.397
8.232 83.4
7.227 13.57
1.359 122.973
1.767 7.33
3.319 117.94
0.779 72.257
1.216 48.197
52.392 94.478
1.908 106.586
4.999 12.958
0.534 196.457
2.802 22.309
28.827 18.192
8.439 5.329
4.149 24.753
3.63 23.984
3.369 20.639
3.151 37.16
0.368 181.088
12.071 35.192
11.818 69.662
1.209 110.879
36.748 23.545
17.314 5.491
0.378 164.931
14.967 9.322
3.697 202.209
20.022 5.823
5.717 11.958
7.195 9.069
16.199 9.794
2.426 12.403
2.742 26.554
14.231 5.813
2.595 76.698
0.717 67.84
44.996 56.981
6.453 6.051
12.357 126.341
2.91 0.563
3.588 20.6
1.957 45.798
8.282 5.329
36.45 31.833
0.573 147.34
20.642 3.469
2.329 72.482
2.931 14.302
0.964 158.793
8.916 4.732
4.539 34.708
32.781 11.2
5.354 8.648
5.1 6.927
1.555 176.158
1.363 54.143
2.604 127.687
6.245 11.742
1.482 101.571
34.061 57.677
2.2 89.711
65.385 4.425
1.461 122.105
21.959 23.858
1.705 141.2
34.632 37.934
2.127 16.832
8.667 4.611
0.675 112.967
1.67 76.092
1.944 63.378
8.406 10.807
38.293 7.536
0.235 38.135
2.29 83.873
32.244 7.779
48.273 4.494
7.421 18.106
10.89 102.467
71.48 7.231
25.705 123.96
9.338 24.107
108.106 1.74
4.898 7.24
20.219 6.889
11.358 28.076
1.278 30.076
1.751 71.336
7.715 190.735
0.263 160.327
95.099 1.882
1.952 39.85
61.664 1.454
1.665 10.814
28.694 10.177
3.118 7.735
1.545 98.005
10.287 5.56
1.39 19.392
76.378 1.458
0.764 105.052
0.58 196.301
3.122 41.837
0.524 60.103
5.285 6.901
46.841 14.418
13.645 17.689
2.786 34.904
1.209 23.242
9.098 3.715
9.808 4.371
59.356 14.754
11.626 4.689
1.055 57.736
3.103 21.046
0.901 26.509
1.801 18.004
116.458 1.56
4.913 10.932
1.566 92.828
0.871 50.86
0.398 131.272
14.391 4.172
22.882 10.04
3.54 21.034
4.027 4.575
0.338 95.161
60.796 4.612
2 128.032
0.849 75.948
88.459 2.112
3.121 28.807
3.617 13.811
17.599 3.946
2.063 83.438
0.824 38.59
24.343 14.736
3.48 23.215
4.079 12.979
111.381 3.495
0.627 59.614
0.837 51.201
11.422 7.664
5.164 42.082
47.925 17.433
38.436 4.269
2.131 28.435
6.922 4.375
50.063 3.129
2.304 32.428
3.874 10.216
83.23 4.762
70.408 4.254
18.846 3.45
55.294 4.726
5.836 4.351
35.214 49.885
110.912 1.76
48.02 1.847
68.787 2.507
37.454 12.871
8.463 22.44
97.325 2.301
35.713 2.36
85.451 2.263
29.454 2.292
0.378 106.088
86.979 1.13
12.59 6.644
39.126 4.761
105.101 1.299
1.452 236.828
3.147 17.955
24.146 5.59
81.05 1.845
79.507 1.806
24.132 3.799
0.694 96.369
34.919 4.079
52.834 3.38
2.966 4.759
34.895 3.156
25.534 31.923
7.995 3.393
69.356 2.726
5.65 6.008
0.535 94.367
8.897 5.417
31.288 2.073
94.562 3.784
23.773 18.613
2.058 23.237
50.208 2.703
18.087 11.846
43.566 27.881
0.403 72.217
31.261 25.051
43.001 17.644
64.831 9.5
0.143 204.852
0.526 92.633
1.834 102.595
1.232 92.501
60.46 4.81
2.745 18.86
4.271 10.772
0.157 164.351
5.015 11.146
8.865 6.039
2.725 20.386
21.269 2.459
115.159 1.458
0.78 35.069
13.036 2.09
5.952 4.596
1.435 16.639
78.084 1.24
57.38 4.033
0.506 56.049
38.118 4.559
41.47 4.816
0.594 43.589
6.337 6.99
7.951 5.678
34.071 2.328
80.441 2.127
53.827 43.521
4.44 96.791
4.776 12.253
56.689 3.346
50.973 2.838
25.251 2.137
30.804 1.085
41.883 55.867
10.855 3.492
63.327 8.605
2.151 74.791
121.051 0.898
75.789 1.698
73.748 0.896
67.348 1.849
53.927 3.365
49.354 3.074
8.725 3.076
76.834 11.178
6.611 7.572
13.821 3.715
64.486 1.218
30.665 4.133
56.716 4.565
19.261 1.173
108.647 1.079
18.711 2.556
0.153 190.498
38.639 18.268
0.47 102.732
48.169 53.66
127.202 2.592
26.494 14.456
0.477 61.462
3.641 2.909
0.519 40.587
27.093 21.447
77.84 1.627
84.356 3.293
2.188 28.823
37.719 9.624
86.558 0.497
62.374 5.855
68.332 5.376
44.589 1.041
21.085 20.498
78.294 3.199
7.45 5.006
37.332 10.374
34.869 7.596
1.593 114.011
4.248 12.618
70.526 3.883
9.916 4.873
20.947 19.835
33.437 9.294
68.264 1.87
2.957 20.919
86.517 1.301
53.776 0.935
113.377 0.479
0.824 62.959
15.569 1.682
20.945 46.782
57.855 10.339
87.295 1.296
15.217 3.928
48.328 3.674
3.137 34.739
51.252 1.493
28.896 8.682
13.142 2.883
16.321 2.874
0.618 40.632
14.251 2.952
77.581 1.39
3.846 9.674
61.851 5.311
51.958 5.558
29.479 1.363
60.846 1.027
16.976 2.132
96.327 0.671
5.629 4.647
33.565 5.568
37.886 1.464
27.524 30.534
25.135 16.497
52.434 1.424
1.131 22.909
91.271 1.896
57.69 1.187
4.556 9.327
9.884 3.068
46.332 3.866
6.717 4.762
58.96 0.944
38.428 17.258
40.292 33.821
4.286 9.228
8.97 2.885
100.685 0.863
43.975 1.048
3.735 6.901
126.376 0.454
1.728 9.753
2.832 7.238
35.701 4.971
76.526 1.469
21.227 2.016
0.548 28.788
32.928 3.65
3.82 12.094
69.311 1.039
81.374 1.484
3.773 16.714
9.951 3.777
14.412 2.936
69.492 0.708
21.838 4.452
24.392 2.204
2.535 9.842
14.91 1.717
5.81 2.355
0.82 45.265
28.566 2.32
1.7 45.545
69.056 1.396
26.351 25.242
85.246 1.267
25.733 53.468
56.669 2.178
11.544 2.8
2.075 24.118
69.378 1.564
6.042 4.364
65.683 2.113
88.852 0.53
49.06 2.232
12.798 2.185
27.707 5.364
56.991 1.11
1.427 115.976
61.194 1.453
49.452 21.898
22.613 1.784
68.323 1.445
0.618 22.095
0.44 45.124
93.665 1.056
4.844 9.189
47.228 7.894
42.166 3.296
0.824 55.012
0.928 24.376
49.509 2.026
47.491 5.164
43.29 7.535
79.773 1.932
87.412 0.774
14.36 3.163
0.28 101.346
0.804 20.908
9.461 3.728
56.434 2.83
81.794 0.591
15.481 42.041
2.539 17.391
0.622 30.877
45.337 1.234
59.734 2.036
16.814 2.311
53.176 1.502
7.767 15.341
37.916 14.101
46.746 1.456
62.66 1.46
69.399 0.972
29.24 10.261
40.432 4.851
47.414 0.913
16.858 3.798
57.789 1.445
10.981 3.444
4.585 15.76
3.64 10.716
69.739 16.763
44.623 3.676
0.133 162.649
1.991 7.946
35.216 1.181
0.825 42.4
0.41 17.062
113.416 0.535
12.52 1.687
40.761 1.346
93.865 0.62
47.204 1.537
47.705 1.233
46.467 36.047
18.584 18.115
2.442 16.958
17.495 1.706
8.978 30.323
91.561 0.45
0.842 25.039
0.766 47.761
21.141 1.184
2.781 12.202
56.01 2.173
84.103 1.239
30.872 1.184
10.195 49.028
21.817 13.639
97.002 0.76
14.718 2.635
1.212 2303.776
0.295 3807.407
0.401 24.273
1.322 29.673
0.101 8.04
1.407 64.033
4.559 60.787
12.702 67.299
0.287 1055.982
0.143 9.526
0.189 10.921
4.899 93.252
0.277 1114.338
0.663 412.545
7.827 114.619
4.295 38.3
0.344 744.263
4.398 77.445
1.979 149.053
0.292 693.822
1.055 62.802
42.21 106.787
0.317 586.521
1.062 279.061
125.726 73.068
1.319 61.541
0.507 201.721
1.723 211.039
0.273 562.275
10.496 28.609
2.477 22.641
6.93 37.029
5.289 26.358
2.198 60.579
4.197 25.404
2.335 129.476
0.232 546.925
1.226 38.76
0.982 176.209
1.247 434.385
1.823 134.705
3.488 67.963
4.276 31.128
6.586 16.79
0.783 216.531
6.018 72.634
4.39 23.971
0.62 222.222
0.342 527.952
10.093 1.77
4.26 331.635
0.272 213.91
1.112 97.033
41.412 71.21
1.973 58.667
0.237 315.939
1.945 92.278
0.319 259.336
2.387 207.022
2.082 132.783
51.917 101.17
2.34 181.629
0.831 133.229
8.325 22.41
5.433 23.737
12.838 255.923
2.608 171.232
4.088 22.403
16.299 22.689
0.688 139.891
0.612 151.372
0.742 127.153
56.633 186.443
0.231 375.486
49.09 169.453
0.238 183.27
1.726 64.674
3.776 311.118
2.867 35.915
19.558 8.427
39.499 33.206
7.798 73.379
5.23 14.689
2.153 94.668
20.741 46.946
1.577 132.165
18.652 29.557
17.247 10.063
51.306 28.864
33.48 6.459
2.478 65.836
57.12 145.273
2.629 69.026
0.866 41.661
0.311 169.741
26.892 18.5
1.752 18.7
25.207 14.729
0.181 139.863
2.127 45.078
0.355 146.675
16.201 7.316
48.656 10.406
45.609 5.334
69.94 69.698
7.355 9.614
4.218 44.038
0.572 163.86
1.175 159.902
4.432 292.668
1.108 61.03
0.487 55.633
9.996 9.904
1.905 14.246
4.167 29.37
24.862 65.666
8.311 72.849
5.735 24.003
1.482 120.015
1.756 7.661
3.589 104.528
0.723 84.331
1.265 45.548
67.36 63.448
2.035 112.564
5.279 13.152
0.548 205.447
4.263 11.967
18.97 69.4
7.776 7.022
3.434 36.967
4.312 20.177
2.302 36.205
2.688 39.066
0.401 146.555
21.688 8.825
16.019 47.461
1.236 148.698
21.863 36.752
10.938 11.474
0.404 165.613
15.895 6.913
5.081 161.334
13.647 10.561
5.693 12.843
6.715 8.836
14.853 47.936
2.371 12.907
2.914 24.295
12.599 6.163
3.536 47.023
0.754 66.307
55.838 57.615
6.309 7.071
32.603 46.382
3.603 0.504
3.712 24.225
1.719 49.337
10.429 4.164
23.426 89.662
0.611 131.727
11.379 7.421
2.252 81.967
2.648 17.094
0.842 168.388
6.008 10.259
2.712 63.634
8.491 65.445
5.518 8.894
5.111 6.823
2.083 97.609
1.275 64.211
1.511 227.922
8.244 7.343
1.183 130.618
62.306 11.94
2.875 42.29
25.618 38.382
1.225 151.239
34.539 13.574
1.341 268.215
44.964 4.234
1.984 19.091
9.339 4.793
0.716 110.42
1.846 60.467
1.626 93.183
8.766 9.84
69.936 2.992
0.219 40.767
1.504 110.912
41.578 6.876
9.494 73.768
8.395 14.253
42.566 31.009
45.169 10.704
70.742 3.683
17.154 5.843
62.516 6.761
3.889 9.723
30.458 2.632
29.065 6.125
1.283 29.385
1.244 171.9
41.561 4.019
0.246 165.969
70.825 3.898
2.018 33.804
30.943 28.671
1.533 12.618
36.104 6.451
2.945 8.259
1.391 111.007
8.702 7.28
1.348 19.188
16.425 75.509
0.74 99.341
0.53 229.017
2.099 65.008
0.559 56.062
2.354 29.459
107.428 1.997
59.73 1.567
1.961 89.197
1.115 26.377
9.774 3.511
13.153 3.08
76.76 6.292
13.051 3.368
0.989 54.431
3.738 16.705
0.886 27.65
1.694 21.235
81.777 5.477
4.316 11.829
1.944 64.028
0.94 45.385
0.42 132.222
15.865 3.644
37.758 2.138
3.716 21.835
4.391 5.485
0.341 96.664
49.219 3.754
2.232 69.055
1.103 48.692
50.963 15.622
10.148 3.918
3.107 17.884
3.222 69.086
2.083 93.727
0.856 36.869
35.979 2.186
3.535 23.564
3.772 15.72
54.261 23.514
0.7 46.067
0.736 63.834
12.211 7.704
36.903 1.929
50.357 4.625
50.055 1.431
2.807 14.866
8.563 3.631
49.8 3.72
2.823 22.493
4.458 8.574
77.788 3.897
70.096 2.679
14.727 6.182
58.522 8.167
6.74 3.875
78.839 7.613
127.278 0.915
46.319 5.916
74.942 4.221
29.422 13.997
24.794 2.94
62.928 6.999
12.245 20.134
34.459 21.704
41.016 1.665
0.38 108.723
66.36 2.225
13.753 4.542
50.104 1.259
100.284 0.815
2.076 105.789
2.969 22.941
29.729 4.235
47.381 4.965
78.063 1.516
17.542 5.097
0.751 90.65
50.057 2.488
56.532 2.027
3.004 4.729
18.775 16.051
22.521 15.198
5.941 5.348
60.043 5.281
6.517 4.366
0.548 97.163
6.654 8.578
43.943 1.465
65.483 1.256
59.881 3.265
1.561 35.583
63.338 5.273
22.306 3.823
93.517 1.526
0.399 70.428
24.011 6.815
40.306 23.37
99.931 1.215
0.169 176.704
0.519 90.261
1.616 143.637
2.042 49.485
59.742 4.227
2.575 22.047
4.463 12.16
0.163 131.367
4.367 15.654
13.275 3.559
3.028 16.382
21.699 1.602
72.944 3.802
0.776 37.856
7.46 4.739
6.5 4.013
1.552 16.939
49.729 1.274
103.16 2.247
0.49 59.754
26.206 32.015
29.205 5.271
0.655 37.879
5.627 8.725
9.274 5.084
16.821 20.412
43.729 4.207
120.585 0.799
31.643 2.401
4.706 11.773
80.127 0.822
51.325 1.54
19.39 2.481
12.874 2.666
29.161 2.363
10.903 3.823
72.88 1.354
25.613 2.593
83.95 10.584
33.182 3.492
84.743 1.553
27.801 8.78
74 1.149
75.979 1.378
8.665 3.465
100.959 1.133
6.169 7.253
12.459 4.218
80.548 1.862
20.777 2.697
71.573 1.956
22.944 1.124
99.864 1.005
16.902 4.369
0.151 178.292
67.588 1.009
0.433 116.016
87.763 1.695
75.67 0.963
45.547 3.067
0.474 56.14
3.446 3.231
0.524 42.825
68.324 2.525
94.693 0.943
92.122 0.853
2.56 23.364
67.792 1.386
74.628 1.289
77.872 3.829
77.119 0.742
36.435 2.546
83.34 1.902
95.135 0.979
7.63 4.926
76.242 1.176
63.327 1.591
27.808 1.755
4.806 11.144
65.852 1.198
8.936 5.964
66.243 1.743
46.841 1.949
34.961 18.959
2.586 25.853
70.238 0.676
30.116 3.6
40.999 3.151
0.749 59.707
29.894 1.563
83.223 0.859
91.106 0.915
76.466 1.724
20.753 3.241
65.24 1.321
47.791 2.407
38.924 5.618
100.922 1.369
12.118 3.221
5.306 38.917
0.574 49.625
10.614 4.832
104.528 0.555
3.479 11.026
84.308 0.786
54.478 0.975
26.819 1.493
35.575 3.813
13.358 2.706
71.019 1.817
6.506 3.587
72.732 0.947
36.588 1.231
41.11 1.503
21.958 12.982
44.688 1.771
1.078 23.964
57.122 10.738
103.163 1.884
5.579 7.984
11.391 1.832
62.051 1.731
7.611 4.193
62.738 1.58
48.771 1.421
76.52 0.884
4.002 10.613
9.237 3.042
64.445 6.958
55.752 1.431
3.676 7.503
101.187 1.832
2.026 8.448
2.647 7.966
36.409 3.703
46.625 1.224
25.831 1.939
0.615 31.252
50.203 4.056
3.744 12.592
89.271 0.888
64.307 3.043
2.261 36.885
7.224 5.658
10.306 5.554
58.749 1.424
30.65 4.024
31.308 1.715
2.606 10.144
15.063 1.593
5.278 2.6
0.838 47.265
42.252 1.235
1.727 34.276
81.217 0.458
37.189 2.271
77.926 1.035
67.573 0.969
62.369 5.569
6.608 26.052
2.298 20.831
71.934 2.998
7.285 2.699
77.486 1.474
82.223 0.653
63.265 1.366
13.173 3.444
50.304 0.895
71.413 1.276
1.825 106.569
57.394 0.805
80.033 1.159
38.95 0.781
96.305 1.083
0.747 20.392
0.413 49.176
63.823 1.397
5.197 7.957
96.102 3.826
28.008 4.375
0.904 51.481
1.011 23.193
42.661 4.752
92.337 1.197
53.913 4.021
42.691 3.246
66.52 0.623
23.024 3.278
0.294 100.745
0.896 20.938
7.417 4.862
67.039 0.742
77.338 0.848
14.581 44.378
3.014 15.098
0.613 35.596
22.628 2.098
70.994 0.67
21.305 1.742
32.006 2.839
28.683 1.009
67.105 1.319
34.645 5.007
64.053 0.596
63.532 0.689
114.235 0.364
32.782 2.921
55.441 3.839
36.68 1.079
87.691 0.773
10.168 3.858
5.115 11.338
3.399 12.222
84.776 1.162
55.024 1.297
0.134 187.406
2.107 8.027
48.744 1.229
0.812 53.395
0.391 18.9
70.009 1.469
11.231 1.997
33.759 1.649
63.025 0.878
45.906 1.612
53.952 15.048
58.102 1.001
43.463 2.463
2.62 17.183
16.819 1.762
48.74 0.56
41.421 2.613
0.828 25.66
0.865 45.862
14.585 1.544
2.62 14.687
95.21 1.503
76.222 0.685
30.401 2.759
45.822 1.535
59.436 1.014
61.737 0.532
11.846 3.457
1.148 2461.558
0.305 3941.968
0.417 23.676
1.558 23.99
0.101 8.318
1.233 76.735
4.711 61.968
14.632 50.546
0.281 1080.522
0.155 12.418
0.187 10.175
5.549 70.889
0.277 1146.462
0.736 332.831
6.013 156.227
4.896 35.578
0.381 760.153
4.619 70.578
1.92 165.452
0.271 613.821
1.021 69.919
35.555 159.448
0.277 637.31
1.087 272.059
104.382 158.265
1.299 66.119
0.473 221.955
1.863 232.98
0.306 459.508
10.363 26.952
2.479 24.078
7.382 34.12
4.884 28.712
2.362 51.532
4.3 23.586
1.751 184.007
0.236 492.771
1.125 42.252
0.996 176.881
1.422 460.103
1.886 120.526
3.549 59.67
4.486 25.898
7.094 15.155
0.715 229.219
5.674 96.482
5.008 20.697
0.606 226.478
0.322 503.013
8.977 2.115
4.592 302.488
0.296 203.771
1.103 94.309
30.826 96.192
2.215 65.309
0.237 317.582
2.069 92.952
0.301 236.21
2.344 164.99
2.124 109.265
48.236 96.874
2.411 163.678
0.887 112.576
7.581 23.325
5.418 22.492
19.298 260.731
1.958 205.847
3.644 30.416
20.926 20.987
0.623 143.831
0.602 146.533
0.802 131.19
62.302 155.217
0.251 324.064
41.014 153.471
0.236 162.728
1.526 61.145
3.919 288.604
2.519 43.629
19.483 8.235
32.547 67.704
5.875 84.955
6.19 12.759
2.462 81.336
14.857 68.349
1.504 124.752
17.288 30.406
17.884 10.086
44.065 49.555
36.504 6.876
2.401 57.717
35.937 138.727
2.681 67.416
0.903 38.568
0.278 191.89
25.892 18.964
1.704 18.778
23.6 17.376
0.178 148.67
2.013 47.9
0.4 148.049
17.465 7.121
40.393 12.345
45.782 5.13
40.854 101.333
5.455 13.08
3.97 43.563
0.502 195.359
1.25 157.111
4.584 277.253
1.187 58.515
0.576 48.516
10.152 8.913
1.921 14.219
4.143 28.208
13.382 113.503
6.54 119.373
4.756 25.754
1.609 101.06
1.986 6.965
3.638 129.544
0.726 78.742
1.213 49.926
48.211 79.427
1.833 119.876
4.822 14.095
0.614 185.585
3.87 12.291
13.741 72.225
6.388 8.417
3.73 32.058
3.718 24.253
2.45 33.053
2.287 47.233
0.41 154.508
15.42 11.447
18.118 34.04
1.045 142.78
27.334 48.269
17.434 7.141
0.427 147.632
17.206 5.914
5.493 159.596
16.142 9.232
6.381 11.203
8.189 7.233
9.983 41.263
2.779 10.694
3.117 23.318
12.105 5.452
2.598 74.678
0.732 78.497
70.82 69.806
5.713 7.768
28.287 64.348
4.356 0.42
3.392 24.897
2.026 41.942
10.128 4.172
42.053 82.973
0.603 125.683
11.556 7.922
2.269 72.326
2.402 19.398
1.113 130.68
5.32 12.218
2.897 46.077
15.262 79.068
5.591 8.81
4.965 7.258
1.685 111.041
1.351 54.099
1.77 217.145
7.466 10.176
1.108 141.947
62.69 12.579
3.631 36.791
33.881 33.384
1.437 132.394
41.404 13.532
1.287 301.269
53.796 3.894
2.077 17.873
8.2 4.904
0.712 109.125
2.227 41.542
1.75 85.58
7.354 11.601
70.77 2.63
0.232 41.412
1.706 124.21
46.455 6.252
8 91.938
7.972 12.565
35.425 44.163
50.456 9.212
62.593 4.004
16.512 7.005
70.177 8.618
3.966 10.278
29.412 2.783
25.465 6.301
1.253 29.489
1.254 166.987
40.118 4.554
0.273 142.677
81.397 4.159
2.338 28.819
25.133 46.187
1.762 10.296
43.997 5.091
3.436 7.234
1.814 89.302
9.474 6.7
1.26 20.351
40.096 42.066
0.94 69.854
0.447 274.245
2.32 55.6
0.512 56.144
3.211 14.673
100.31 1.914
58.377 1.629
1.377 126.442
1.142 28.228
10.445 3.478
12.109 3.408
71.573 8.741
14.503 2.942
0.886 65.593
4.14 15.132
0.928 23.976
1.612 23.249
74.268 5.075
4.475 11.804
2.08 64.218
0.92 45.065
0.398 151.415
15.416 3.54
38.783 2.069
3.432 25.974
3.488 6.869
0.387 75.012
63.52 3.172
2.742 52.299
1.073 48.047
45.988 19.427
8.851 4.42
3.659 15.563
4.277 58.178
2.423 77.513
0.888 36.601
41.255 1.925
3.798 21.603
3.954 14.274
42.955 32.39
0.679 46.834
0.816 52.147
11.479 7.417
40.516 1.908
47.267 6.452
37.435 1.729
3.126 14.615
8.578 3.503
52.95 3.969
3.158 19.456
4.01 9.602
91.816 3.799
77.444 2.277
14.374 5.317
73.125 10.688
5.883 4.209
71.106 6.918
110.019 1.004
61.231 5.092
64.018 4.683
39.431 11.229
33.582 2.62
54.914 7.594
13.433 23.046
37.603 22.308
41.806 1.477
0.386 90.086
63.032 2.352
11.231 5.689
43.167 1.374
108.503 0.74
1.998 99.134
2.864 21.872
28.348 3.526
44.665 6.313
88.635 1.369
20.622 4.539
0.677 100.737
44.931 2.462
62.821 1.725
3.221 4.508
10.506 24.175
19.785 22.123
6.222 4.904
54.162 7.269
6.429 4.693
0.608 85.627
7.703 7.459
35.491 1.612
75.844 1.1
57.085 3.505
1.781 35.685
61.004 6.224
26.882 3.214
90.939 1.642
0.397 68.67
23.262 8.892
27.366 41.599
98.002 1.364
0.157 187.473
0.542 85.499
1.371 152.302
1.668 50.012
75.637 4.078
2.464 23.303
4.411 12.1
0.166 137.921
4.615 12.024
14.315 3.531
3.061 17.27
25.376 1.45
44.774 9.12
0.703 37.776
9.078 4.258
5.864 4.269
1.52 15.869
52.02 1.23
103.331 2.266
0.516 59.268
17.232 32.39
34.337 4.877
0.571 46.111
5.845 8.344
8.035 5.856
19.113 11.457
60.575 3.795
112.133 0.838
32.345 2.145
4.303 13.053
87.931 0.842
49.187 1.715
19.612 2.389
14.213 2.18
31.99 2.028
13.424 3.23
78.831 1.218
21.602 3.294
97.502 11.138
42.857 2.406
74.215 1.424
24.139 11.015
83.053 1.122
86.982 1.255
6.33 4.496
96.852 1.101
6.601 6.903
11.477 5.065
83.399 1.813
26.357 2.277
65.625 2.345
25.823 1.109
103.845 0.967
15.934 4.555
0.172 162.23
59.371 1.182
0.496 98.649
86.164 1.857
72.699 1.004
39.677 3.447
0.41 76.199
3.563 2.924
0.494 51.315
60.995 2.545
85.877 1.137
83.629 0.988
2.211 27.267
63.383 1.322
68.562 1.36
57.247 4.559
74.149 0.8
36.771 2.627
72.069 2.02
94.713 0.937
8.391 4.514
74.422 1.087
65.762 1.614
26.468 1.825
4.838 10.855
67.257 1.271
8.996 6.119
79.807 1.661
49.715 1.676
24.431 25.879
3.167 20.454
64.204 0.701
22.488 4.051
32.873 3.675
0.785 67.794
30.433 1.408
77.173 0.956
100.2 0.756
72.863 2.066
19.496 3.262
60.241 1.313
41.61 3.123
24.33 7.43
114.367 1.17
11.845 3.271
5.428 45.507
0.559 47.093
11.594 4.643
98.969 0.608
3.943 9.702
87.447 0.773
55.268 0.988
26.615 1.431
43.231 3.017
15.312 2.349
69.985 1.877
6.483 3.581
73.373 0.9
41.841 1.023
47.082 1.71
14.631 17.402
36.387 2.288
1.184 21.743
56.401 9.862
89.62 2.13
4.808 9.041
15.803 1.498
56.189 1.877
6.937 4.708
65.302 1.54
70.053 1.201
90.27 0.879
4.131 9.796
10.143 2.708
63.723 4.865
59.69 1.316
3.268 8.027
81.576 2.162
1.736 10.641
3.267 6.289
44.002 3.266
44.735 1.221
27.028 1.821
0.519 34.118
37.848 4.878
4.098 10.896
90.701 0.871
68.653 2.603
3.265 22.564
7.683 4.935
10.348 5.44
71.66 1.15
24.47 4.469
31.801 1.578
2.403 10.237
13.475 1.692
5.799 2.336
0.745 55.909
47.041 1.088
1.852 32.789
81.047 0.465
38.02 1.951
79.093 0.961
51.362 1.066
76.011 3.908
6.105 27.3
2.26 21.713
63.797 3.947
6.297 2.91
93.09 1.238
76.345 0.703
69.208 1.437
13.992 3.393
50.597 0.965
69.922 1.55
1.525 106.596
60.337 0.816
78.815 1.133
34.607 0.82
98.71 1.002
0.69 20.045
0.496 41.977
68.119 1.58
4.618 9.579
101.82 4.022
22.505 6.056
0.91 54.164
0.93 22.989
29.031 5.033
86.103 1.353
44.929 4.681
45.334 3.66
69.91 0.672
19.583 3.675
0.262 112.613
0.756 24.686
8.439 4.4
63.66 0.791
70.72 0.989
16.22 43.477
2.856 14.805
0.578 38.257
26.735 1.788
67.282 0.702
21.274 1.684
40.437 1.935
30.501 0.874
72.879 1.163
36.222 3.956
58.174 0.662
64.247 0.675
114.383 0.355
35.461 2.317
62.326 4.492
38.229 0.982
96.814 0.697
10.818 3.52
4.986 13.57
3.228 13.132
99.874 1.1
52.297 1.195
0.146 170.421
2.188 7.352
47.395 1.428
0.698 56.078
0.39 19.03
82.016 1.347
11.725 2.045
39.478 1.528
74.759 0.758
47.456 1.488
30.634 19.081
58.633 0.892
42.678 2.675
2.739 15.192
15.022 1.797
48.095 0.523
40.031 3.424
0.792 26.755
0.774 50.76
14.816 1.62
2.966 12.026
92.112 1.715
76.439 0.693
37.862 3.215
35.134 1.752
60.737 0.961
61.485 0.545
12.831 3.313
1.204 2253.1
0.308 3766.318
0.406 25.697
1.55 27.217
0.096 10.932
1.135 91.117
4.891 57.883
16.295 48.889
0.285 1091.64
0.169 10.761
0.216 8.948
4.644 100.291
0.287 911.422
0.722 365.793
5.92 162.075
4.219 41.924
0.363 739.862
3.756 94.442
2.004 148.2
0.292 622.319
1.152 56.667
69.33 83.817
0.294 595.079
1.051 277.35
66.202 147.719
1.22 61.735
0.487 210.67
1.859 217.133
0.333 414.94
12.613 21.612
2.646 22.994
7.077 32.418
6.083 23.59
2.511 49.326
4.152 23.767
2.634 134.512
0.228 430.344
1.2 42.648
1.075 150.048
1.483 467.37
1.91 114.147
3.526 63.286
3.984 32.308
6.614 15.93
0.742 230.263
5.434 104.608
5.184 20.493
0.594 233.174
0.325 485.654
9.012 2.005
3.396 299.802
0.293 198.253
1.211 77.029
58.686 71.913
1.975 66.203
0.247 324.107
1.684 127.088
0.296 279.49
2.355 163.763
2.608 101.298
52.27 90.655
2.734 134.107
0.709 154.49
7.364 23.981
5.28 22.218
8.701 279.074
1.912 203.156
3.223 32.474
18.735 21.979
0.64 135.476
0.621 159.928
0.776 125.026
47.631 186.915
0.265 292.365
20.439 155.704
0.238 158.686
1.792 51.478
4.627 309.615
2.54 41.21
20.14 7.914
36.64 55.095
7.801 103.245
4.677 17.211
2.135 92.167
15.971 67.066
1.669 107.618
27.018 30.788
19.249 10.109
40.01 70.085
31.815 7.608
2.404 67.463
39.93 113.287
2.189 75.068
0.845 41.635
0.25 195.346
27.868 25.593
1.778 16.774
20.331 15.039
0.187 144.919
1.971 46.175
0.405 133.002
17.983 6.9
57.587 7.086
43.743 5.47
57.816 109.513
7.109 9.406
3.74 48.669
0.543 164.558
1.334 154.582
3.936 269.787
1.018 63.505
0.473 61.598
9.087 10.744
1.735 14.756
4.73 26.154
13.361 137.697
6.312 120.949
5.78 19.936
1.466 107.882
2.134 6.323
3.982 106.563
0.723 83.404
1.294 46.082
54.015 90.5
2.078 120.453
5.177 12.6
0.603 186.45
4.851 8.711
14.934 69.589
7.376 7.386
3.588 35.308
4.158 24.763
1.836 48.666
2.191 57.626
0.383 181.378
16.975 8.658
14.329 44.956
1.163 133.599
22.064 61.763
14.498 8.75
0.444 131.507
17.715 5.954
4.866 173.161
21.346 9.446
5.644 12.805
9.761 6.477
9.194 35.332
2.633 10.646
2.818 26.247
13.833 5.541
2.133 92.732
0.737 71.309
35.499 72.999
5.886 7.191
20.179 94.288
4.24 0.421
3.838 20.637
2.15 38.393
9.503 4.553
52.949 49.967
0.64 121.663
13.564 7.486
1.96 89.993
2.693 17.177
0.905 148.099
5.115 13.977
3.194 44.268
13.429 80.88
5.297 10.108
4.438 8
1.874 115.955
1.403 54.749
1.563 239.777
8.211 10.462
0.923 154.4
47.49 14.113
3.552 33.255
24.946 42.576
1.206 150.237
45.106 16.21
1.537 291.706
50.548 4.165
2.045 17.82
8.832 4.533
0.736 98.664
2.316 34.809
1.499 100.467
9.184 10.424
68.324 2.501
0.196 48.566
1.69 133.143
39.513 7.03
9.775 80.927
9.711 9.109
29.611 39.432
35.413 13.465
69.193 4.558
15.011 7.563
104.921 8.644
4.083 9.722
28.098 2.965
29.555 7.035
1.221 31.324
1.089 168.628
46.399 5.473
0.256 149.32
68.957 6.641
2.226 30.477
27.622 51.741
1.741 10.892
41.441 5.171
3.249 7.349
1.851 94.161
10.046 6.085
1.381 17.178
51.918 54.661
0.803 87.877
0.536 216.224
2.372 53.792
0.541 62.988
3.292 15.73
110.453 1.99
55.767 1.581
1.545 117.329
1.167 23.971
11.991 3.055
9.95 4.04
95.788 11.28
16.172 2.722
0.986 61.903
3.573 16.998
0.949 22.883
1.719 20.243
59.269 6.901
4.733 10.619
1.504 81.916
0.972 42.192
0.408 135.477
16.028 3.567
40.347 2.097
3.835 23.044
2.832 8.442
0.333 96.977
54.087 3.46
2.811 73.842
1.1 55.585
52.004 20.466
7.981 5.316
3.619 14.407
5.011 42.254
2.5 84.118
0.936 36.408
49.664 1.783
3.478 22.184
4.305 12.352
75.832 35.074
0.728 42.072
0.768 54.538
13.384 5.778
43.29 2.035
51.451 7.071
38.009 1.666
2.647 23.783
8.345 3.681
56.267 4.139
2.71 22.739
3.321 11.899
68.214 5.059
81.321 2.398
13.178 5.594
51.504 10.304
6.463 3.879
50.807 8.137
106.437 1.036
71.016 4.94
56.417 7.9
25.463 16.856
38.395 2.601
37.221 17.384
17.414 31.313
34.414 32.127
35.971 1.956
0.407 95.328
70.329 2.408
13.544 4.758
40.287 1.519
119.23 0.667
2.298 96.219
2.748 23.535
25.171 4.31
48.597 6.235
98.105 1.3
18.445 5.167
0.676 99.614
42.14 3.079
61.171 1.813
3.033 4.666
5.852 44.26
11.223 33.143
6.348 4.735
47.831 5.305
5.969 5.029
0.553 90.415
8.337 6.525
35.507 1.696
69.362 1.212
65.679 2.967
1.735 29.61
68.886 5.861
29.494 3.1
91.726 1.847
0.38 79.458
39.272 6.116
16.65 63.739
107.538 1.193
0.177 135.784
0.505 95.281
1.777 145.574
1.415 59.927
85.363 4.396
2.471 30.792
3.853 13.029
0.162 146.703
4.327 11.922
13.613 3.842
3.256 15.959
25.134 1.525
38.335 14.695
0.723 36.769
7.883 5.037
6.781 3.653
1.373 17.796
54.776 1.169
119.11 2.032
0.493 63.015
23.715 27.794
40.172 4.247
0.581 43.433
6.029 7.933
6.933 7.403
15.431 24.164
47.894 4.383
91.417 1.069
35.237 2.054
4.773 12.116
86.225 0.906
43.057 2.02
23.938 2.203
16.382 1.908
36.504 2.524
13.208 3.174
81.013 1.351
20.245 2.997
76.761 16.198
49.972 2.633
91.96 1.255
34.174 8.443
82.731 1.167
64.705 1.81
6.098 4.718
91.9 1.059
7.254 6.014
10.617 4.685
74.661 1.568
27.259 2.479
85.421 1.799
25.917 1.087
111.26 1.025
17.485 4.401
0.156 185.204
52.2 1.192
0.473 105.23
82.742 2.495
80.606 0.854
41.534 3.951
0.416 69.35
3.567 2.88
0.506 47.096
45.948 3.309
81.364 1.265
82.252 1.092
2.113 25.359
61.194 1.282
63.915 1.652
49.213 5.297
75.531 0.854
41.134 2.475
69.227 1.927
81.943 1.087
6.778 5.608
72.348 1.104
63.108 1.55
36.427 1.457
4.627 11.753
79.822 1.163
8.092 6.905
77.22 1.634
51.105 1.948
26.561 30.39
2.678 22.929
71.801 0.668
25.489 4.988
36.205 3.628
0.839 52.481
37.909 1.257
81.886 0.88
94.206 0.859
84.634 2.227
17.302 3.391
85.763 1.111
35.805 3.403
28.65 7.716
120.619 1.157
11.485 3.214
4.579 45.054
0.588 44.664
12.117 4.442
99.257 0.586
3.489 10.711
91.566 0.723
56.08 0.949
33.135 1.145
48.18 3.253
15.241 2.49
68.435 1.837
6.191 3.976
77.032 0.855
38.907 1.1
50.426 1.557
28.313 15.512
33.234 2.001
1.137 23.543
29.641 16.57
67.095 2.179
5.482 8.023
14.209 1.653
60.58 1.821
6.025 5.153
65.024 1.609
79.79 0.989
88.362 0.945
3.96 10.963
8.156 3.393
60.365 5.839
68.137 1.209
3.467 7.648
72.852 2.382
1.663 10.563
2.75 7.218
48.428 2.969
45.631 1.205
29.671 1.588
0.541 33.618
36.466 3.822
4.046 10.494
95.077 0.883
69.176 2.185
3.365 17.433
9.193 4.464
11.306 5.163
67.37 1.498
23.779 4.363
23.648 1.994
2.418 11.54
14.874 1.623
5.471 2.458
0.798 52.849
52.161 0.969
2.101 25.161
80.309 0.474
40.603 2.139
75.375 0.893
55.397 1.028
76.509 3.396
6.261 16.047
2.247 20.538
66.258 5.887
8.656 2.292
105.156 1.134
67.184 0.778
58.569 1.422
11.404 4.158
54.702 0.891
70.697 1.622
1.423 79.973
50.462 0.899
88.148 0.999
33.05 0.784
107.35 0.96
0.67 21.408
0.491 40.401
61.876 1.427
4.567 9.942
84.577 3.775
22.376 5.669
0.832 54.389
0.95 24.253
30.822 4.62
86.853 1.313
41.989 4.616
45.815 3.245
70.979 0.66
19.69 3.475
0.267 94.918
0.861 22.175
8.276 4.574
65.091 0.704
64.916 0.944
29.961 25.624
2.948 14.204
0.569 37.109
30.925 1.563
71.883 0.715
23.837 1.509
41.964 1.894
29.99 0.877
71.395 1.382
30.687 3.678
60.212 0.679
62.836 0.609
118.04 0.367
40.011 1.631
61.738 4.981
45.424 0.902
84.998 0.761
10.245 3.652
4.041 17.475
3.276 12.649
94.773 1.138
52.172 1.294
0.143 172.174
2.096 7.781
55.168 1.274
0.762 46.779
0.398 21.925
74.821 1.617
13.313 1.832
40.154 1.284
67.859 0.81
53.251 1.277
22.347 24.002
61.711 0.857
46.387 2.526
2.655 15.128
14.202 1.905
50.281 0.539
46.83 3.083
0.878 22.922
0.832 42.679
12.432 1.913
3.259 10.604
93.93 1.836
81.393 0.718
34.119 4.004
28.62 1.824
65.418 0.994
63.121 0.526
12.056 3.239
1.134 2355.088
0.289 3914.273
0.438 23.705
1.315 28.695
0.107 6.506
1.155 85.957
5.223 51.769
18.596 42.157
0.265 1130.68
0.154 13.012
0.215 10.586
4.547 94.652
0.295 970.547
0.671 385.29
6.967 129.24
5.149 32.661
0.357 758.081
4.06 87.845
1.945 154.384
0.26 717.476
0.979 67.665
31.409 162.889
0.3 607.838
1.044 309.499
86.604 187.685
1.389 56.909
0.485 220.311
1.942 206.551
0.355 367.298
10.121 29.788
2.541 22.743
6.988 33.749
4.818 30.521
2.668 47.507
4.454 22.85
1.903 174.63
0.237 446.472
1.238 39.311
1.058 163.662
1.697 437.469
2.389 94.982
3.467 60.246
4.499 31.14
7.011 14.831
0.73 235.684
5.854 115.137
4.478 23.17
0.534 240.478
0.362 411.701
9.825 1.867
4.126 289.957
0.285 215.719
0.982 103.47
72.652 53.843
1.942 78.979
0.241 320.946
1.892 103.928
0.299 263.451
2.119 203.751
2.259 124.05
32.703 85.513
3.122 140.162
0.773 145.268
7.057 24.376
5.632 20.449
21.999 263.525
1.883 262.595
3.085 35.382
11.953 34.308
0.604 157.01
0.577 171.074
0.843 118.833
35.275 202.577
0.236 330.024
22.744 139.134
0.231 160.484
1.811 54.511
2.649 356.894
2.482 43.172
17.372 8.971
20.711 94.205
6.415 115.924
5.119 16.462
2.27 91.328
15.033 80.638
1.289 138.036
22.771 32.759
16.798 11.207
35.554 89.325
25.605 9.103
2.525 78.231
47.76 133.982
3.193 50.175
0.919 38.431
0.288 180.219
20.975 28.542
1.782 18.114
16.76 23.42
0.198 136.742
2.17 42.927
0.352 160.959
15.07 8.681
60.001 7.959
36.814 6.422
68.191 101.216
7.904 8.365
3.286 54.877
0.539 188.098
1.263 176.791
4.35 282.946
1.044 63.313
0.494 57.689
8.925 10.674
1.988 13.152
3.722 32.746
10.81 172.296
6.005 123.587
7.346 14.157
1.458 115.59
1.889 7.005
3.53 113.4
0.699 93.825
1.345 43.308
45.222 84.975
1.406 171.509
4.831 13.492
0.598 162.192
4.624 10.14
10.617 88.514
8.236 6.089
3.5 33.845
4.314 21.039
2.339 29.493
2.723 46.412
0.381 177.355
20.646 7.103
15.812 57.292
1.197 123.029
19.978 59.03
14.317 7.868
0.366 194.19
21.053 5.308
4.622 158.879
13.134 14.786
5.371 13.649
7.867 9.093
17.411 28.402
2.464 11.006
2.976 24.171
13.257 5.839
2.355 92.829
0.746 71.512
54.496 89.696
5.681 6.926
37.608 78.869
4.586 0.418
4.111 18.578
2.058 42.515
9.997 4.406
55.649 67.965
0.651 133.807
16.423 5.805
2.467 77.411
2.792 15.778
0.997 146.526
5.758 11.915
2.331 75.403
13.076 93.478
4.572 13.122
4.677 7.39
1.896 119.702
1.237 65.684
1.526 217.745
5.877 12.37
1.301 149.359
46.222 15.922
3.583 36.101
23.668 67.516
1.369 149.202
45.323 22.019
1.384 275.908
55.03 3.419
2.241 16.999
9.286 4.371
0.72 107.745
1.721 53.036
1.489 112.12
7.394 12.621
63.566 3.007
0.188 41.897
2.109 114.402
33.445 9.989
8.607 80.42
11.114 6.865
13.698 65.537
47.815 14.943
70.72 4.859
13.72 7.497
78.796 9.562
4.007 9.503
24.164 3.437
30.708 8.1
1.231 31.564
1.108 187.254
56.783 4.942
0.266 151.782
47.653 12.441
2.147 31.413
21.408 60.134
1.554 12.028
47.004 5.866
2.535 9.839
1.697 109.087
9.627 6.365
1.477 17.666
49.54 45.701
0.658 124.029
0.559 207.459
2.565 54.559
0.512 57.311
2.952 18.141
113.837 2.371
61.07 1.585
1.57 100.536
1.105 31.91
10.362 3.231
12.255 3.276
84.54 18.486
13.979 2.737
0.957 58.107
3.968 15.798
0.931 24.324
1.597 22.117
53.854 8.404
4.086 13.169
1.632 74.333
0.93 46.919
0.42 134.737
14.493 3.962
35.38 2.542
3.437 24.23
3.283 7.225
0.317 102.943
54.216 3.336
2.353 88.793
0.901 62.612
37.908 28.75
11.228 4.727
3.38 16.9
3.471 41.211
2.511 76.634
0.847 36.47
62.169 1.64
3.942 19.444
3.469 16.953
66.419 61.087
0.63 55.171
0.792 52.567
14.599 5.483
45.657 2.046
60.359 6.522
36.984 1.741
2.362 24.07
7.153 4.426
65.226 4.301
2.995 21.254
4.258 8.914
63.827 6.199
94.921 2.029
15.801 4.253
42.188 9.76
7.592 3.446
23.816 16.621
101.335 1.05
88.425 4.749
46.633 9.24
31.557 10.459
41.109 2.722
48.6 15.099
25.673 30.473
44.399 22.924
36.733 1.974
0.376 107.342
62.798 2.303
12.607 4.954
42.666 1.455
104.67 0.753
1.807 147.546
2.82 23.559
29.368 3.641
59.157 6.905
91.996 1.378
16.696 5.685
0.73 93.507
46.068 2.773
67.886 1.737
3.595 3.819
6.64 50.367
11.576 48.889
6.787 4.186
49.927 7.959
5.142 5.45
0.584 84.612
7.786 7.084
36.41 1.593
66.337 1.281
54.599 3.49
1.828 29.543
57.079 6.019
27.418 2.954
104.133 1.586
0.379 86.674
32.826 9.343
24.172 52.227
105.28 1.28
0.16 202.496
0.542 76.918
1.923 145.525
1.669 75.038
78.645 5.366
2.505 23.706
4.121 12.184
0.147 166.041
4.93 10.391
12.32 3.855
3.021 15.973
27.732 1.383
36.674 12.932
0.781 34.89
7.393 5.421
6.469 3.908
1.424 18.476
54.946 1.307
102.824 2.72
0.43 67.551
35.099 22.46
47.731 4.454
0.601 48.455
5.506 8.886
8.672 5.701
34.058 18.395
39.273 5.406
108.586 0.904
31.466 2.115
4.912 11.217
88.232 0.931
46.795 2.275
22.143 2.294
16.243 2.088
38.012 2.914
12.195 3.572
79.715 1.513
22.191 2.684
61.603 35.87
45.069 3.319
101.062 1.231
54.579 5.072
96.264 1.198
73.158 2.518
7.946 4.35
81.696 1.173
5.734 7.509
11.925 4.688
77.166 1.642
28.147 2.432
75.58 1.946
21.075 1.164
108.249 1.055
14.275 4.798
0.162 189.053
43.437 1.382
0.486 97.901
93.145 2.304
90.156 0.847
30.185 5.663
0.445 53.527
4.218 2.534
0.497 47.535
43.948 3.515
80.06 1.194
77.749 1.113
2.16 26.506
68.432 1.209
61.789 1.817
55.767 8.218
71.731 0.866
38.699 2.809
58.266 2.136
92.288 1.027
7.462 4.948
73.356 1.141
65.864 1.466
40.816 1.365
4.368 12.881
80.252 1.217
8.158 6.481
67.898 1.588
46.787 1.757
20.102 39.995
2.704 22.815
73.438 0.696
16.135 10.852
38.781 3.839
0.783 59.645
37.694 1.439
83.432 0.945
94.917 0.858
80.598 2.26
15.409 3.905
96.9 1.216
38.965 3.602
26.863 9.44
100.266 1.412
12.177 3.012
5.433 31.066
0.671 35.865
11.3 4.524
102.864 0.588
3.977 9.3
83.881 0.779
60.529 0.973
34.441 1.178
53.446 4.227
14.072 2.716
68.209 1.822
5.755 4.144
73.552 0.943
39.6 1.237
46.671 1.585
17.093 26.66
36.302 1.623
1.104 24.628
38.361 16.955
78.423 2.062
4.28 10.427
11.437 2.089
64.849 2.282
6.491 4.787
63.976 1.961
77.95 1.159
79.886 1.031
4.187 10.634
7.61 3.645
61.129 5.819
61.826 1.391
4.203 6.215
73.648 3.068
1.718 10.002
2.757 7.465
42.966 3.203
43.683 1.326
29.994 1.538
0.486 42.836
50.971 3.187
3.844 11.852
90.271 0.868
82.579 1.904
4.203 11.495
8.471 4.841
8.986 5.818
71.655 1.5
18.223 6.523
22.465 2.137
2.67 9.993
12.104 2.145
5.263 2.659
0.741 58.938
55.588 0.956
1.932 23.931
82.788 0.47
38.043 2.421
64.759 1.088
57.212 1.047
92.235 3.399
4.943 18.003
2.177 20.327
59.537 7.612
8.752 2.221
100.965 1.258
78.465 0.734
64.559 1.498
8.299 5.167
57.942 0.901
69.07 1.686
1.222 108.433
54.762 0.887
102.981 0.909
27.505 0.851
94.092 1.088
0.727 20.861
0.481 38.741
57.22 1.576
4.733 9.301
82.197 3.194
24.766 6.86
0.871 55.298
1.099 19.833
25.896 5.896
102.651 1.256
45.612 7.159
48.868 3.324
78.75 0.618
14.651 4.608
0.258 117.938
0.893 20.4
8.656 4.347
64.483 0.707
60.458 1.088
23.594 45.598
2.575 16.992
0.602 30.431
27.454 1.767
60.723 0.854
21.992 1.636
40.507 1.492
32.98 0.861
76.018 1.317
36.068 3.136
68.989 0.624
63.687 0.617
126.7 0.343
45.877 1.309
61.431 5.686
40.449 0.936
87.387 0.723
10.982 3.36
4.595 14.71
3.792 10.701
98.991 1.095
51.466 1.352
0.137 175.038
2.076 7.403
50.398 1.483
0.784 47.439
0.379 20.299
66.896 1.799
10.242 2.2
47.054 1.175
72.346 0.75
48.359 1.471
27.906 25.648
57.447 0.894
48.978 2.849
2.833 14.73
15.076 2.103
44.522 0.586
57.58 3.906
0.813 26.35
0.804 48.706
13.845 1.895
2.581 12.915
83.089 1.883
72.33 0.811
27.132 4.173
29.744 1.617
61.405 1.076
61.976 0.543
13.898 2.742
1.131 2443.106
0.296 4119.482
0.406 25.016
1.415 27.631
0.109 8.338
1.254 83.43
5.04 55.001
17.276 41.639
0.253 1214.621
0.153 12.031
0.226 7.529
5.788 72.249
0.256 1045.985
0.713 340.322
8.098 104.081
4.738 37.963
0.342 849.825
4.369 77.756
2.076 157.175
0.267 693.551
1.075 62.431
28.031 196.143
0.319 656.67
1.001 279.832
72.422 289.421
1.427 59.485
0.507 192.507
1.985 190.263
0.327 399.17
9.503 29.68
2.527 21.772
7.369 33.102
5.521 26.704
2.464 49.9
4.241 24.539
2.396 141.837
0.257 420.637
1.131 42.612
1.055 157.565
1.35 474.133
1.956 109.099
3.852 53.277
4.173 31.437
7.342 14.745
0.678 255.526
5.032 112.298
4.951 21.303
0.586 242.359
0.342 467.921
9.143 2.053
3.199 323.243
0.325 175.025
0.968 109.639
51.032 63.461
1.752 82.423
0.235 292.65
1.919 102.515
0.325 224.571
2.217 201.07
1.835 161.607
34.321 115.64
2.629 164.093
0.757 134.577
7.932 23.66
5.824 19.208
20.302 297.519
2.301 208.238
2.501 47.834
24.149 16.998
0.655 144.894
0.542 173.079
0.729 132.205
33.601 199.715
0.248 307.783
32.017 113.274
0.241 148.778
1.983 44.092
2.955 364.995
2.709 38.754
21.254 7.887
23.828 104.249
6.523 99.412
5.008 16.7
2.302 84.403
13.473 86.911
1.2 172.664
28.461 36.383
16.304 12.85
62.172 57.786
29.31 8.371
2.594 61.019
61.09 83.818
2.572 70.972
0.909 40.124
0.27 198.353
24.761 23.523
1.762 18.527
17.577 27.782
0.185 133.537
2.161 43.022
0.363 163.16
15.724 6.888
66.361 7.34
33.555 6.029
54.037 134.463
8.337 7.331
3.794 46.061
0.481 200.385
1.374 152.893
5.218 243.572
1.188 51.598
0.478 55.912
10.313 9.754
1.892 13.926
4.471 27.523
10.647 171.075
5.653 155.241
6.404 16.401
1.161 137.536
1.627 7.766
3.134 121.565
0.712 81.442
1.314 44.879
27.432 104.484
1.539 186.357
4.723 13.909
0.538 206.43
4.945 8.793
4.782 96.032
7.694 6.19
3.933 29.153
5.178 17.593
2.624 29.229
2.132 69.382
0.379 164.619
19.203 6.838
21.569 61.218
1.312 113.613
23.648 51.643
13.587 8.156
0.397 161.536
19.479 5.65
4.194 172.874
9.903 24.295
4.726 15.722
6.88 10.407
11.078 33.426
2.592 10.824
3.449 21.655
12.537 5.695
2.95 66.335
0.722 72.725
16.549 145.586
6.311 5.79
23.958 135.081
3.277 0.501
3.802 20.712
1.914 42.431
8.581 5.295
17.299 85.611
0.646 126.865
16.761 5.572
2.635 73.094
2.65 16.941
1.052 125.257
5.567 15.461
3.44 42.041
8.109 130.748
4.134 14.184
5.338 6.372
1.931 135.948
1.294 72.463
2.186 196.132
7.678 12.594
1.101 162.452
52.751 19.136
3.361 31.977
29.614 41.428
1.262 120.103
49.687 22.048
1.459 271.016
59.562 3.086
1.968 18.733
9.007 5.206
0.766 91.07
2.05 48.171
1.411 118.228
7.272 12.857
81.175 3.242
0.237 32.266
1.965 134.773
27.308 11.01
9.44 74.29
11.757 6.453
13.915 84.057
34.323 32.595
59.109 4.134
15.745 6.579
81.153 10.211
4.06 9.563
24.556 3.651
32.718 7.817
1.255 28.882
1.157 173.828
60.608 6.212
0.286 148.297
39.777 11.742
1.873 36.532
23.61 37.591
1.65 10.945
47.97 5.27
3.047 7.868
1.693 100.278
10.927 5.859
1.353 19.337
51.703 38.445
0.722 108.808
0.526 246.06
2.574 50.208
0.532 58.565
3.438 16.363
140.765 2.723
60.534 1.543
1.586 95.9
1.123 28.01
11.115 3.161
11.273 3.573
80.279 26.744
13.477 3.05
1.016 56.089
3.766 17.749
0.872 23.474
1.385 25.632
59.812 12.722
3.764 14.546
1.691 74.418
0.906 45.078
0.397 150.31
16.393 3.253
39.756 2.396
3.396 24.503
2.944 7.618
0.334 97.503
51.199 3.518
1.95 115.19
0.831 82.751
24.502 60.886
7.819 6.319
3.731 13.749
3.845 38.696
2.72 63.691
0.911 36.337
60.196 1.597
3.712 20.096
3.429 17.579
72.162 77.893
0.676 48.891
0.677 58.814
16.561 4.73
51.633 2.024
61.738 6.979
41.451 1.539
2.788 16.224
6.431 4.727
52.776 6.862
2.773 23.719
3.531 11.371
69.671 5.575
80.519 1.956
16.966 4.191
39.179 7.227
6.325 4.183
27.531 19.321
111.859 1.004
82.045 4.383
37.278 11.414
38.647 13.262
30.981 3.089
30.553 17.697
23.747 42.6
58.021 35.693
44.226 1.582
0.392 102.752
69.716 2.348
11.343 5.318
38.133 1.62
98.047 0.796
1.816 122.454
3.123 20.112
22.796 4.842
63.071 8.215
108.526 1.336
15.158 6.343
0.76 87.866
35.677 2.913
73.721 2
2.908 4.837
6.19 30.867
7.397 59.232
6.17 4.72
55.135 6.731
5.989 4.699
0.532 102.622
8.342 6.455
34.169 1.699
74.987 1.137
55.843 3.01
1.66 40.519
56.007 5.896
26.895 2.544
99.44 1.647
0.39 72.94
25.769 13.804
16.519 62.279
107.92 1.26
0.181 159.13
0.525 89.84
1.803 128.629
1.736 76.348
84.752 6.365
2.403 28.713
4.771 11.791
0.15 149.527
4.397 13.928
13.24 4.043
2.578 19.092
28.191 1.337
32.833 16.216
0.723 40.038
6.353 6.45
6.098 3.959
1.553 16.562
53.596 1.458
79.224 3.044
0.512 60.224
32.136 18.435
45.642 6.315
0.652 38.302
6.591 7.281
8.573 5.627
23.553 42.824
41.987 5.27
108.68 0.913
26.836 2.676
4.737 11.634
95.088 0.992
50.959 1.777
19.409 2.808
16.281 2.242
41.894 2.932
11.848 3.593
70.922 2.029
20.098 2.574
45.394 41.203
41.67 3.508
96.178 1.348
51.388 4.276
94.302 1.277
83.988 2.093
6.886 4.394
84.411 1.165
7.5 5.98
14.933 3.427
72.735 1.612
24.549 2.688
79.583 1.886
18.006 1.366
110.251 0.966
15.726 4.672
0.172 156.301
42.515 1.32
0.467 108.381
85.501 2.907
87.27 0.897
26.722 6.982
0.469 60.071
3.326 3.099
0.485 50.072
51.58 3.486
93.176 1.119
81.352 1.071
2.221 24.257
67.889 1.395
56.381 1.744
56.429 8.525
84.356 0.796
35.365 4.301
61.495 1.989
89.295 1.191
8.94 4.118
87.371 0.951
61.345 1.642
36.68 1.642
4.509 11.714
87.458 1.233
8.805 5.93
70.698 1.525
47.465 1.988
17.152 48.669
2.644 22.432
72.118 0.692
15.241 11.671
42.619 5.112
0.708 63.667
40.1 1.316
89.341 0.916
94.363 0.916
79.071 2.22
17.117 3.686
89.461 1.319
41.819 4.994
23.868 12.769
97.301 1.727
13.219 2.849
5.089 43.366
0.63 37.895
10.657 4.209
115.206 0.559
4.075 9.068
79.745 0.89
65.33 0.955
35.337 1.146
54.365 5.255
15.234 2.498
73.071 1.595
6.194 3.836
65.86 0.986
43.597 1.221
47.452 1.698
17.239 26.62
31.603 1.755
1.115 23.458
47.669 16.166
74.167 2.17
4.747 8.804
13.046 1.81
71.186 2.053
6.173 4.783
57.408 2.288
83.388 1.287
84.376 1.052
4.079 10.901
7.394 3.858
56.327 6.296
58.225 1.53
4.202 5.949
57.696 3.824
1.839 9.223
2.705 8.117
39.365 3.108
38.178 1.553
27.637 1.661
0.538 32.205
46.152 3.328
3.807 11.794
77.356 0.998
74.422 2.443
5.564 7.358
10.878 3.983
11.498 4.289
79.943 1.412
17.881 6.241
24.756 1.915
2.271 12.394
11.236 2.283
5.072 2.771
0.776 50.615
56.394 0.916
2.408 21.964
86.694 0.44
39.737 2.196
68.411 1.163
62.032 1.117
81.149 4.445
5.199 16.051
2.647 17.019
51.355 6.962
10.604 2.053
98.047 1.313
89.39 0.713
61.386 1.644
9.877 4.352
67.689 0.905
62.576 1.777
1.28 106.147
54.595 0.861
95.182 1.085
29.538 0.84
80.902 1.193
0.68 22.467
0.487 37.447
72.474 1.027
5.289 8.192
79.484 4.106
22.324 5.082
0.899 51.186
0.957 24.064
22.83 6.713
100.919 1.352
45.797 7.166
36.227 3.73
71.207 0.679
13.025 4.736
0.254 108.088
0.733 24.538
7.725 4.98
72.629 0.62
65.363 1.035
30.42 59.985
2.737 15.794
0.651 30.944
27.2 1.726
65.077 0.739
24.216 1.546
36.662 1.391
37.622 0.781
80.987 1.367
35.855 3.556
71.801 0.633
61.644 0.699
122.198 0.375
42.827 1.581
76.299 4.854
37.088 0.957
86.486 0.654
8.229 4.729
8.537 9.228
3.252 12.225
105.663 1.103
54.309 1.383
0.149 146.791
2.023 8.159
39.408 2.099
0.778 46.286
0.395 18.806
55.96 2.4
10.984 2.018
34.725 1.444
83.46 0.704
56.326 1.414
36.154 17.045
60.349 0.927
52.4 3.442
2.91 14.483
14.144 2.621
47.234 0.572
72.52 3.052
0.85 24.596
0.79 47.091
12.65 2.061
3.088 11.748
92.308 1.993
66.966 0.881
31.139 4.572
25.458 1.826
58.706 1.226
66.853 0.501
16.267 2.349
1.25 2102.703
0.296 4108.937
0.381 27.488
1.439 26.601
0.105 9.352
1.279 78.172
4.935 58.165
15.756 46.435
0.259 1209.226
0.18 7.158
0.192 10.379
5.421 76.792
0.282 1082.896
0.678 389.447
7.315 127.465
4.034 45.749
0.356 751.169
4.325 80.624
2.062 148.083
0.3 504.102
1.148 57.736
35.532 213.82
0.273 660.236
1.152 247.927
58.041 297.111
1.468 59.715
0.489 226.757
1.743 239.293
0.293 413.687
10.281 27.969
2.738 20.89
7.053 34.639
6.476 21.856
2.389 50.621
3.54 31.721
2.234 144.499
0.229 486.518
1.136 45.002
1.04 160.636
1.272 507.25
1.963 117.029
3.628 56.682
4.061 33.172
7.034 15.842
0.708 238.37
4.077 118.209
4.879 19.378
0.612 199.029
0.321 529.814
9.987 1.807
4.335 323.162
0.315 156.209
1.084 92.387
56.014 69.753
1.842 73.011
0.245 314.865
1.939 96.813
0.338 251.951
2.116 244.518
1.969 161.681
27.739 111.975
2.226 167.616
0.714 142.426
7.174 23.866
5.838 21.116
10.414 381.264
2.244 195.434
3.185 34.124
20.626 16.054
0.634 142.496
0.639 145.141
0.73 130.727
27.545 185.699
0.258 342.728
52.514 124.003
0.262 157.657
1.845 52.244
4.231 340.247
2.671 40.929
22.462 8.034
18.759 73.829
6.028 105.312
4.902 16.779
2.169 93.611
8.216 103.973
1.518 113.205
16.915 51.069
19.998 10.104
61.294 38.06
32.934 8.287
2.005 81.424
97.97 73.024
2.144 82.96
0.863 38.317
0.261 168.292
17.26 25.272
1.831 18.474
21.449 35.47
0.177 163.754
2.03 46.636
0.373 145.334
18.8 5.978
65.71 8.128
41.906 5.6
17.368 138.848
7.371 8.554
3.976 45.623
0.592 165.931
1.191 187.539
3.89 277.416
0.997 67.131
0.464 55.439
9.674 10.093
1.933 13.672
4.026 29.592
11.29 209.794
5.914 124.183
6.172 17.153
1.33 127.466
1.876 6.959
2.89 140.758
0.794 77.003
1.315 45.112
57.893 72.547
1.58 189.74
5.061 12.861
0.571 182.398
4.287 10.076
4.788 111.156
9.25 5.578
3.372 35.195
4.949 16.766
2.554 30.16
1.545 81.324
0.396 170.334
19.452 6.908
17.821 64.797
1.458 118.215
14.119 68.42
14.428 7.909
0.416 171.182
21.006 6.037
9.699 114.998
11.464 20.398
5.679 12.777
6.177 11.6
14.013 24.907
2.533 11.663
2.759 28.057
12.339 5.672
3.205 48.123
0.748 66.5
21.757 137.245
6.289 5.984
38.434 116.981
2.094 0.807
4.27 16.393
2.05 41.857
9.193 5.037
34.637 62.463
0.591 124.598
17.092 5.337
2.789 68.298
2.649 16.383
1.019 137.334
4.422 17.676
2.216 63.11
6.716 116.289
4.153 12.431
5.13 6.95
1.765 151.267
1.23 68.361
1.747 192.634
7.338 12.368
1.087 138.721
50.527 20.394
3.423 36.595
49.685 41.341
1.243 125.649
52.327 30.831
1.285 238.63
58.854 2.856
2.223 16.759
9.146 4.958
0.698 111.317
1.995 55.705
1.467 115.836
7.773 11.745
94.509 3.113
0.198 46.616
1.7 127.686
42.969 8.36
10.794 60.031
11.501 6.84
16.111 74.519
59.655 28.051
66.565 3.659
13.555 8.06
63.211 11.67
3.526 11.237
23.168 3.972
25.594 9.237
1.302 28.387
1.636 137.07
60.99 6.515
0.26 133.753
35.666 10.125
2.001 36.76
21.857 49.686
1.872 9.79
50.721 4.643
2.699 8.232
1.475 96.575
10.095 5.918
1.292 19.65
26.762 39.391
0.694 112.48
0.555 223.798
3.502 40.244
0.573 49.362
3.566 16.579
141.116 2.517
66.454 1.744
1.449 89.507
1.169 30.08
11.18 2.969
11.129 3.837
59.066 41.434
12.348 3.281
1.042 53.419
3.474 19.407
1.069 20.519
1.491 24.36
63.814 12.302
4.043 13.403
1.593 90.284
0.887 49.232
0.391 147.053
13.773 3.736
41.1 2.235
3.295 24.349
4.365 5.336
0.344 98.287
56.526 3.322
2.466 92.608
0.948 66.214
28.765 64.809
7.96 8.391
3.776 13.559
7.273 21.223
2.175 79.393
0.98 30.093
56.185 1.935
4.083 19.242
3.424 16.247
47.378 89.822
0.652 56.421
0.741 54.315
14.636 4.608
48.073 1.996
58.853 9.927
45.385 1.437
2.294 26.576
6.575 4.759
53.432 8.303
3.12 21.339
3.825 10.683
50.062 8.498
65.388 2.102
16.701 4.166
38.965 10.886
5.359 4.987
36.138 14.052
111.532 0.987
91.8 3.941
46.409 10.734
31.529 15.032
28.366 3.002
27.792 20.838
26.875 43.919
31.118 61.247
52.03 1.324
0.414 100.284
77.347 2.214
14.127 4.386
31.483 1.903
97.247 0.876
1.826 144.499
3.017 21.883
20.976 5.757
47.474 12.398
101.337 1.338
18.622 5.479
0.687 95.358
30.965 3.639
65.79 1.948
3.108 4.627
3.849 40.272
15.928 49.523
6.95 4.044
48.503 7.761
5.973 4.772
0.56 106.718
7.666 7.115
32.213 1.8
73.139 1.221
48.808 3.192
2.063 35.55
51.174 10.549
28.163 2.611
95.74 1.531
0.376 83.49
36.441 10.746
15.273 48.638
110.123 1.341
0.171 182.028
0.576 75.003
1.313 155.596
1.448 92.551
64.259 8.461
2.044 33.05
4.028 14.907
0.157 148.134
4.358 14.704
15.92 3.348
2.506 23.193
32.483 1.285
34.779 13.362
0.745 35.854
7.751 5.186
6.805 3.659
1.401 19.165
62.372 1.355
73.188 4.842
0.521 59.266
23.49 30.857
57.547 6.302
0.588 45.815
6.146 7.597
10.386 4.632
22.785 29.259
49.486 4.937
100.631 0.953
31.626 2.39
5.316 9.968
107.375 0.889
43.251 2.173
19.235 3.089
14.693 2.391
44.292 2.602
12.039 3.916
54.832 2.481
23.147 2.835
38.65 52.119
37.221 3.827
89.143 1.408
70.325 3.046
91.277 1.512
74.769 2.818
8.149 3.889
73.812 1.209
6.247 7.007
16.158 3.266
77.533 1.546
25.562 2.504
75.068 1.852
16.696 1.417
95.583 1.091
16.174 3.91
0.185 177.849
44.038 1.257
0.492 106.323
119.036 3.138
82.34 0.902
34.402 5.144
0.44 68.801
4.451 2.469
0.535 45.183
42.806 3.532
115.591 0.998
72.97 1.178
2.609 20.771
62.495 1.607
63.049 1.62
31.702 16.39
82.597 0.888
18.279 5.757
75.352 2.077
106.326 1.181
7.774 4.823
76.695 1.2
51.265 1.696
35.761 1.52
4.22 12.656
85.682 1.354
7.664 7.038
78.986 1.384
38.574 2.261
22.084 49.158
2.683 22.013
73.909 0.682
18.571 13.46
33.361 5.909
0.814 59.691
32.037 1.501
91.407 0.837
98.667 0.983
58.247 3.183
17.455 3.523
78.085 1.51
33.359 6.418
29.984 9.605
86.155 2.219
10.746 3.445
5.111 39.561
0.648 37.246
11.566 3.735
115.124 0.535
3.472 10.392
76.54 0.946
74.248 0.916
39.149 0.996
52.617 5.625
14.578 2.681
70.94 1.661
5.39 4.52
61.743 1.016
44.149 1.14
54.819 1.465
30.938 20.993
34.452 1.77
1.018 26.242
57.102 12.11
58.575 2.511
4.306 10.128
12.589 1.858
62.129 2.122
6.623 4.349
60.835 2.142
78.656 1.389
84.11 1.074
3.624 12.712
8.565 3.26
50.74 7.621
62.145 1.613
3.969 6.422
65.095 3.797
1.596 10.949
2.579 8.132
43.834 3.328
36.828 1.656
25.344 1.742
0.521 34.352
46.927 3.168
3.718 12.294
71.975 1
68.983 2.276
5.501 8.041
9.947 4.385
12.857 4.386
80.372 1.448
19.845 5.682
21.136 2.078
2.522 10.68
11.425 2.042
5.186 2.592
0.75 50.3
50.244 0.986
2.659 16.306
87.38 0.413
52.401 2.069
72.29 1.267
58.355 1.249
71.266 7.476
9.933 9.284
2.273 20.946
43.213 7.38
7.961 2.836
89.453 1.502
75.985 0.926
69.961 1.651
12.086 3.744
62.242 0.969
50.083 2.773
1.57 93.728
57.645 0.959
99.943 1.143
30.604 0.836
61.812 1.309
0.687 20.978
0.438 48.199
64.444 1.141
4.7 10.067
99.483 3.499
17.121 8.855
0.932 53.244
1.013 24.66
26.722 6.541
116.763 1.187
29.403 16.788
37.756 3.997
75.171 0.63
14.445 4.225
0.258 113.368
0.783 22.347
7.661 5.051
79.706 0.658
57.545 1.075
53.857 62.739
2.491 17.867
0.542 35.115
25.282 1.873
60.43 0.806
19.388 1.926
44.841 1.325
46.475 0.653
85.557 1.494
37.998 4.476
65.992 0.674
58.233 0.671
127.595 0.367
44.263 1.396
66.414 10.324
34.941 0.932
79.562 0.77
7.91 4.511
4.191 16.105
3.351 11.35
118.126 1.056
47.949 1.567
0.136 187.796
2.462 6.441
39.401 2.301
0.78 52.225
0.372 22.648
71.553 2.538
9.804 2.224
40.587 1.316
94.649 0.767
60.22 1.281
30.94 21.621
57.182 0.945
45.992 3.077
2.612 17.055
13.017 3.049
49.589 0.544
55.406 4.292
0.808 24.802
0.823 43.435
10.031 2.707
3.182 11.181
78.883 2.157
67.958 0.826
24.42 5.07
28.032 1.919
55.546 1.257
58.355 0.54
14.707 2.67
1.238 2217.177
0.298 3918.623
0.397 23.386
1.497 27.208
0.106 6.268
1.299 75.108
4.558 60.774
14.617 52.547
0.247 1149.977
0.202 8.43
0.227 8.733
5.65 79.532
0.255 1090.888
0.736 318.027
8.685 93.057
4.017 45.015
0.416 717.719
4.74 72.564
1.922 157.537
0.29 567.236
1.102 61.57
38.195 333.824
0.277 666.048
1.008 266.845
49.986 294.072
1.24 66.204
0.492 208.5
2.056 177.317
0.331 379.603
12.261 23.315
2.761 20.635
6.775 37.777
6.105 22.541
2.452 50.051
3.024 40.307
1.887 169.694
0.221 497.465
1.213 38.262
0.989 149.229
1.171 640.092
2.374 86.856
3.862 52.587
4.658 27.324
6.663 16.933
0.723 248.227
6.605 77.918
4.672 21.527
0.566 236.934
0.345 544.084
10.051 1.817
2.861 430.405
0.298 199.359
0.973 98.672
88.228 45.841
1.988 66.728
0.242 338.002
2.124 95.9
0.34 237.285
1.96 277.132
2.053 150.348
25.383 114.036
2.281 208.035
0.785 136.77
6.807 26.638
5.567 22.219
16.821 298.957
2.502 157.924
2.873 39.487
23.158 14.212
0.616 162.68
0.61 169.974
0.806 120.24
28.145 176.04
0.243 338.961
21.619 197.091
0.249 152.82
1.616 59.375
3.815 292.569
2.429 45.71
19.658 8.816
23.422 51.405
8.844 67.345
5.684 16.012
2.257 86.478
15.11 66.48
1.377 127.817
10.246 82.519
18.434 10.265
41.925 71.084
27.268 9.893
2.323 78.221
82.99 64.303
2.761 66.619
0.919 38.672
0.259 184.921
18.889 33.719
1.707 19.708
20.987 67.878
0.202 118.206
2.13 45.41
0.396 169.505
17.162 6.291
61.912 8.403
39.681 6.404
27.8 148.617
7.36 8.127
4.046 42.452
0.527 167.847
1.155 166.34
4.492 251.68
1.033 62.31
0.486 55.993
9.986 10.015
1.819 14.137
4.266 27.961
8.01 202.111
6.29 124.976
4.945 25.695
1.154 143.286
1.955 6.947
2.749 140.38
0.71 85.389
1.257 44.8
46.279 91.803
1.414 173.279
5.428 11.528
0.591 183.571
4.692 8.637
6.792 117.2
8.456 6.252
3.922 31.58
4.518 17.368
2.928 24.177
1.992 68.784
0.367 166.29
21.451 5.995
15.751 79.502
1.089 136.038
14.446 99.952
15.07 7.93
0.434 157.486
20.66 5.574
12.42 142.264
11.514 19.316
4.847 14.453
6.734 10.293
20.109 26.361
2.544 11.32
2.989 26.618
13.517 5.172
3.808 39.81
0.696 69.477
32.709 119.682
6.479 6.296
22.244 155.654
3.061 0.565
3.65 20.324
1.958 43.437
9.25 4.869
21.205 72.864
0.653 127.732
14.322 5.701
2.412 69.501
3.089 14.304
0.925 166.094
3.414 23.843
2.97 42.981
6.815 107.085
4.54 12.072
4.625 7.538
1.5 177.155
1.353 54.265
1.898 192.609
6.476 13.036
1.372 108.715
49.624 18.69
3.588 33.123
46.705 78.436
1.259 131.126
51.739 47.574
1.755 225.138
69.034 2.779
2.296 15.371
9.308 4.442
0.71 98.795
1.787 59.008
1.533 102.054
7.472 12.898
87.864 4.102
0.192 44.24
2.151 111.769
47.195 8.068
7.643 71.377
12.268 6.243
17.398 85.85
64.152 29.837
57.713 4.73
12.417 8.947
55.44 13.248
3.624 10.444
22.976 4.282
31.97 8.325
1.278 29.049
1.358 126.555
55.415 5.994
0.272 132.795
47.289 9.929
1.852 39.573
31.638 55.554
1.637 11.673
33.295 5.233
3.275 6.848
1.338 113.062
11.844 5.111
1.271 20.958
30.381 50.039
0.765 97.291
0.567 225.48
3.323 38.161
0.499 65.318
3.115 18.041
127.046 2.886
61.069 2.108
1.356 98.34
1.135 27.007
11.296 3.019
10.368 4.157
53.683 42.383
12.931 3.089
0.98 56.872
3.146 21.92
0.96 23.288
1.823 20.437
64.281 12.503
3.823 13.564
1.521 89.183
0.936 45.185
0.418 143.473
14.895 3.392
39.22 2.334
3.915 19.92
3.944 5.351
0.333 88.92
77.28 3.22
1.797 102.177
1.038 58.122
42.647 66.539
6.396 12.481
3.739 13.478
5.477 32.585
3.444 82.568
0.822 37.196
47.64 2.14
3.459 22.827
4.177 13.283
38.852 77.389
0.607 54.366
0.783 52.585
15.661 4.332
44.371 2.142
79.996 11.666
40.652 1.573
2.313 22.392
6.47 4.586
47.142 7.139
2.441 28.18
3.608 10.992
62.527 8.405
55.401 2.639
16.301 4.213
39.952 7.662
6.189 4.339
34.784 16.584
99.305 1.097
111.913 2.807
57.464 12.214
46.983 12.601
27.634 3.333
22.703 20.414
19.804 57.377
27.416 73.363
58.157 1.365
0.376 113.527
70.497 2.433
11.889 5.087
27.681 1.931
91.547 0.901
1.587 160.719
2.787 22.46
20.485 5.814
45.925 16.345
111.062 1.423
18.529 7.228
0.736 91.993
28.782 4.703
64.913 1.871
2.583 5.031
3.447 57.559
11.055 60.909
6.793 4.231
57.247 6.045
4.915 5.599
0.549 94
7.864 6.87
31.715 1.715
68.034 1.311
68.531 2.639
1.865 35.576
43.007 12.272
24.562 2.75
102.18 1.569
0.4 81.527
22.962 17.082
24.216 48.04
98.842 1.506
0.17 152.916
0.509 81.581
1.643 153.461
1.267 94.395
74.473 6.005
3.411 13.868
4.256 13.712
0.154 141.911
3.815 14.401
18.88 2.761
2.693 19.867
29.978 1.461
35.647 12.216
0.765 34.624
6.833 6.395
7.629 3.504
1.398 18.343
65.505 1.441
53.559 4.723
0.506 64.27
17.695 21.55
55.955 4.409
0.597 42.912
5.971 7.833
8.889 5.173
30.889 33.994
70.488 4.261
99.882 0.98
30.033 2.536
4.963 11.54
102.418 1.005
41.336 2.625
20.455 3.303
15.444 2.523
38.242 2.685
11.321 4.356
63.108 2.366
17.049 3.2
28.176 58.45
37.896 3.724
95.976 1.305
58.745 3.422
95.069 1.581
63.486 3.011
8.735 3.29
75.225 1.302
7.879 5.861
20.313 2.807
66.139 1.727
26.641 2.431
76.95 2.442
16.607 1.405
90.705 1.112
18.001 4.034
0.174 191.69
50.292 1.256
0.489 95.496
110.076 3.14
94.753 0.871
35.536 5.247
0.436 65.601
3.875 2.714
0.486 46.895
32.639 5.23
129.635 0.98
64.61 1.273
2.562 20.979
60.717 1.956
66.055 1.772
31.055 14.815
79.153 0.89
14.998 7.408
65.893 2.066
120.118 1.062
8.816 4.044
78.07 1.064
55.559 1.49
36.369 1.535
4.79 10.472
94.785 1.346
8.86 5.896
89.066 1.351
47.91 2.394
34.366 47.908
2.86 20.663
76.313 0.728
16.781 12.757
33.461 8.777
0.723 66.365
33.515 1.515
99.54 0.772
100.469 0.942
49.115 3.851
15.326 3.592
84.453 1.532
21.05 7.355
37.978 7.695
102.184 2.214
11.732 3.434
6.781 27.355
0.593 42.651
11.163 3.529
116.113 0.586
3.972 9.499
73.577 0.963
87.909 0.828
36.59 0.965
48.56 5.778
16.203 2.555
73.282 1.698
6.76 3.427
57.349 1.064
42.622 1.163
75.401 1.416
19.678 36.016
33.526 1.636
1.078 24.597
65.348 8.021
69.619 2.099
4.018 11.199
10.941 2.165
57.788 2.362
7.444 3.956
56.24 2.465
94.84 1.103
82.673 1.21
3.669 12.709
8.638 3.461
40.265 9.287
65.599 1.816
3.827 6.811
89.465 3.06
1.624 10.366
3.126 6.794
49.666 4.51
37.429 1.642
21.961 1.988
0.589 32.987
45.58 3.121
3.928 11.577
62.329 1.119
69.944 2.13
5.629 9.053
9.429 4.257
10.111 4.714
67.12 1.569
22.839 4.486
26.939 1.639
2.341 11.345
13.11 1.969
5.014 2.797
0.822 52.666
46.086 1.113
2.302 18.59
85.177 0.427
56.84 1.969
82.371 1.044
59.126 1.293
76.884 7.436
13.726 10.941
2.369 21.004
50.443 8.687
7.843 2.734
80.285 2.11
79.894 0.922
69.906 1.98
8.937 4.567
53.665 1.199
44.186 4.774
1.421 88.533
54.131 1.031
95.662 1.167
27.342 0.887
63.442 1.541
0.638 22.043
0.446 47.755
69.831 1.274
4.712 9.573
121.675 3.934
17.122 6.001
0.885 52.316
0.918 24.174
27.284 9.027
117.726 1.03
32.772 16.8
44.202 2.691
83.432 0.573
14.738 4.081
0.288 111.762
0.861 20.295
7.941 5.185
80.853 0.722
68.46 0.968
67.905 59.251
2.629 17.545
0.627 34.921
25.914 1.735
62.944 0.825
21.085 1.715
40.799 1.575
37.856 0.715
76.867 1.554
42.153 5.462
62.393 0.713
60.073 0.665
125.133 0.372
49.773 1.473
56.044 10.32
38.718 0.837
72.876 0.806
9.807 3.847
5.386 12.854
4.492 8.488
89.186 1.417
52.731 1.425
0.14 180.837
2.058 7.515
38.445 2.786
0.709 58.17
0.406 18.535
59.304 2.33
10.562 2.045
42.81 1.47
102.092 0.713
68.012 1.208
33.044 18.416
69.049 0.866
49.677 3.981
2.836 15.947
11.559 3.495
51.939 0.561
40.994 3.896
0.842 26.688
0.877 42.97
13.254 2.652
2.683 13.252
90.21 1.815
70.961 0.787
20.341 5.895
24.109 2.113
59.151 1.057
58.715 0.561
15.262 2.682
1.316 1915.243
0.287 4107.316
0.469 20.364
1.514 25.532
0.089 12.888
1.341 79.253
4.846 59.903
14.342 59.186
0.279 1164.089
0.17 11.841
0.189 11.525
4.851 87.548
0.266 996.041
0.737 365.884
8.167 98.052
4.35 39.078
0.387 607.645
4.138 85.207
2.127 134.447
0.285 696.186
1.026 64.932
32.182 371.896
0.303 679.895
1.027 298.345
49.49 319.434
1.173 65.94
0.458 209.28
1.62 243.569
0.293 505.783
11.428 26.757
2.873 19.62
6.452 39.197
5.425 28.387
2.378 52.11
3.21 38.181
1.736 185.41
0.219 499.944
1.156 42.031
0.969 170.871
1.256 653.511
2.064 112.865
3.906 51.269
4.962 25.398
6.753 16.701
0.727 214.821
5.597 89.214
4.398 24.539
0.564 217.696
0.318 488.254
9.914 1.852
3.133 432.784
0.321 180.524
1.126 96.81
100.165 34.27
1.907 81.216
0.213 340.891
1.892 108.598
0.326 239.018
1.764 264.312
1.912 167.03
33.414 122.98
3.204 194.281
0.757 134.758
7.926 22.755
5.62 22.623
13.409 350.896
2.598 184.531
2.706 45.737
22.972 11.994
0.683 140.906
0.637 145.252
0.828 106.975
35.837 157.165
0.253 327.223
43.335 152.159
0.247 179.527
1.726 54.915
4.665 284.706
2.718 39.687
19.971 8.455
29.392 39.879
9.244 45.921
5.331 17.97
2.201 90.122
16.007 66.179
1.222 149.488
21.975 69.779
14.33 14.466
31.264 95.559
27.808 8.73
2.132 72.67
31.023 143.186
2.548 66.199
0.892 39.094
0.265 207.643
25.451 27.557
1.929 17.184
12.821 117.792
0.189 144.785
2.129 44.918
0.37 146.341
19.224 6.068
69.03 10.719
31.673 7.675
28.689 91.92
7.651 8.187
3.759 47.11
0.572 153.043
1.28 138.39
6.451 221.545
0.878 75.491
0.512 53.262
10.177 9.781
1.822 13.775
3.808 32.513
13.703 182.567
6.615 123.668
5.768 23.211
1.477 112.785
1.552 8.918
2.95 131.443
0.749 75.192
1.314 42.409
34.12 97.691
1.545 160.89
5.111 12.32
0.564 179.72
4.254 10.252
10.196 108.083
7.87 6.236
3.689 32.643
4.873 15.991
2.133 34.823
1.901 72.33
0.366 206.242
19.991 6.296
9.842 96.619
1.385 116.06
12.925 106.761
14.869 7.578
0.344 203.035
20.03 5.797
16.426 124.818
12.852 14.545
4.999 15.164
7.214 9.509
7.816 73.017
2.08 14.782
2.466 32.02
14.27 4.981
3.39 34.55
0.735 82.316
45.012 100.255
5.337 7.674
19.774 150.329
3.047 0.575
3.871 19.984
1.831 47.665
9.51 4.565
26.825 71.753
0.644 126.828
14.478 6.028
2.894 49.496
3.099 13.812
0.854 179.796
4.286 22.839
2.478 56.328
5.67 119.797
6.045 7.623
5.456 6.16
1.863 135.021
1.303 61.542
1.809 181.534
7.031 13.756
1.586 92.866
42.231 29.573
3.657 33.204
30.754 117.04
1.417 124.978
26.245 56.858
1.52 224.861
75.381 2.357
2.012 17.444
7.957 5.207
0.722 96.109
1.85 59.359
1.489 109.226
7.499 12.509
86.839 3.935
0.219 34.216
1.936 113.779
54.229 11.648
19.752 55.907
11.721 6.431
14.612 91.483
25.015 33.992
55.736 5.39
11.618 12.202
54.714 9.154
4.061 9.622
25.709 3.956
25.786 10.328
1.287 28.319
1.313 126.856
69.226 5.32
0.261 143.487
56.853 11.91
2.094 34.289
44.389 33.825
1.578 11.877
40.007 7.452
2.846 8.229
1.707 107.387
11.02 5.447
1.296 19.981
35.503 43.861
0.801 99.071
0.55 241.911
2.83 41.368
0.523 57.399
3.413 15.065
119.066 3.001
53.006 2.101
2.03 84.925
1.11 31.743
13.03 2.606
11.932 3.873
50.112 35.657
14.162 2.698
0.985 50.478
3.268 21.085
0.96 24.058
1.605 22.402
63.627 21.142
4.195 13.127
1.566 95.234
0.893 46.23
0.421 127.897
14.643 3.617
32.118 2.763
4.125 18.569
3.707 5.711
0.37 101.447
71.803 3.416
2.568 108.306
0.943 70.613
46.952 77.295
4.534 15.268
3.669 13.238
4.597 33.851
2.428 80.64
0.897 34.808
50.553 1.843
4.048 18.246
4.134 12.923
31.078 116.102
0.694 49.665
0.716 54.838
14.598 4.795
43.485 2.283
50.396 20.66
50.557 1.402
2.192 23.264
6.757 4.216
48.099 4.478
2.632 24.013
3.434 11.663
54.436 6.908
65.547 2.652
15.325 4.509
51.865 7.695
5.54 4.545
48.095 14.686
99.157 1.078
102.862 3.198
72.204 11.29
50.288 10.26
19.971 4.58
25.168 22.573
26.092 56.216
25.91 104.107
58.282 1.476
0.374 99.312
56.079 3.467
13.383 4.477
26.224 2.32
91.765 0.901
1.719 156.091
3.015 20.232
26.515 5.043
47.576 22.625
107.426 1.525
21.508 7.02
0.705 97.063
33.287 4.324
71.993 1.74
2.819 5.507
2.872 70.509
9.288 60.187
7.63 3.705
59.758 8.116
6.427 4.425
0.617 83.246
6.419 8.602
33.456 1.791
67.406 1.456
51.559 2.534
1.634 38.773
46.457 12.741
23.069 2.875
101.305 1.74
0.344 88.256
17.608 22.903
28.926 40.426
115.295 1.44
0.168 175.244
0.593 83.255
1.792 148.716
1.255 86.239
73.609 5.801
3.471 11.897
4.303 12.465
0.147 164.281
4.401 13.259
13.523 3.705
2.413 22.826
27.632 1.474
37.431 14.194
0.752 36.273
8.397 5.021
6.276 4.065
1.668 15.131
64.328 1.501
60.418 7.012
0.478 58.945
20.615 22.933
41.037 5.252
0.586 43.837
5.722 8.277
7.57 6.16
29.99 42.72
75.183 5.876
103.716 1.026
25.839 3.459
5.029 10.783
96.865 1.02
39.955 3.091
24.504 3.429
16.162 2.472
46.143 2.025
8.344 5.677
68.147 2.478
14.393 3.905
31.145 49.494
49.895 3.112
94.321 1.289
66.441 3.53
96.699 1.382
55.832 4.232
7.789 3.609
74.905 1.384
6.558 6.745
24.525 2.434
57.355 1.998
27.908 2.449
71.623 3.195
15.017 1.573
79.863 1.182
17.846 3.925
0.201 148.188
51.87 1.351
0.479 99.727
111.05 2.778
87.944 0.856
29.918 6.068
0.437 65.061
2.732 3.859
0.501 46.563
31.111 6.088
127.957 0.997
76.741 1.09
2.423 21.432
58.816 2.152
67.041 1.697
16.933 39.061
78.728 0.907
15.974 6.551
79.709 1.905
108.299 1.297
6.897 5.096
81.961 1.021
58.173 1.486
45.949 1.145
5.065 10.345
93.044 1.13
7.814 6.303
81.851 1.618
42.794 4.009
32.367 64.278
2.793 21.607
79.121 0.752
12.936 13.864
40.094 10.462
0.755 67.595
36.079 1.545
83.938 0.956
91.867 1.034
58.465 4.231
15.321 3.783
98.007 1.556
17.457 9.559
41.998 7.084
88.937 2.077
13.431 3.319
5.341 35.464
0.612 40.3
11.786 3.517
112.377 0.607
3.452 11.307
81.287 0.934
75.339 0.922
27.183 1.2
49.654 5.531
15.193 2.625
62.838 1.785
5.28 4.574
59.308 1.133
41.367 1.053
86.049 1.58
23.701 32.412
33.334 1.443
1.009 25.443
63.541 6.892
63.027 1.982
4.229 10.12
11.25 1.927
66.768 2.313
7.546 3.95
44.978 3.322
69.563 1.223
69.785 1.412
3.303 13.456
8.374 3.457
50.912 6.286
67.408 1.537
3.569 7.544
75.177 4.94
1.792 9.475
2.789 7.507
40.507 5.957
39.029 1.496
21.473 2.09
0.507 37.664
41.317 4.35
3.879 11.918
71.392 0.963
61.114 2.272
4.96 9.692
10.125 3.969
13.214 3.47
67.461 1.705
21.356 5.401
24.184 1.852
2.181 12.531
15.345 1.728
5.417 2.496
0.837 50.821
44.28 1.159
2.31 21.263
90.481 0.432
72.845 1.734
78.238 1.155
60.887 1.198
77.652 7.837
9.765 12.49
2.472 19.552
41.633 7.429
8.267 2.666
81.513 2.035
73.84 0.961
83.103 1.616
10.379 4.046
62.505 1.186
33.835 4.776
1.248 101.931
61.314 0.979
101.548 1.148
25.529 0.933
59.457 1.59
0.655 21.85
0.444 41.778
75.635 1.365
5.117 9.479
130.521 3.812
19.857 10.979
0.918 53.56
0.968 24.605
15.929 17.779
112.12 1.049
19.558 33.739
54.856 2.778
84.725 0.54
14.721 3.92
0.258 109.852
0.781 22.165
8.354 5.022
74.819 0.724
64.208 1.008
37.473 65.181
2.507 17.436
0.607 35.218
25.946 1.712
74.516 0.678
17.915 1.926
42.166 1.792
31.397 0.833
54.562 1.922
42.613 5.487
65.071 0.703
64.373 0.651
122.483 0.365
46.432 1.589
52.048 11.159
38.313 0.848
70.338 0.846
8.923 4.15
7.524 8.242
3.924 10.287
87.613 1.722
56.079 1.326
0.143 167.11
2.082 7.752
31.665 2.912
0.756 51.063
0.41 18.187
47.839 2.724
8.756 2.444
44.424 1.296
111.036 0.679
63.532 1.232
25.757 19.647
67.083 0.962
48.225 4.964
2.683 17.273
13.856 3.002
56.547 0.489
53.844 3.449
0.821 25.637
0.781 46.219
8.575 3.523
2.553 14.27
88.081 2.04
81.007 0.737
23.831 8.657
26.471 2.969
68.551 0.989
60.44 0.592
14.145 2.905
1.157 2371.485
0.282 4041.981
0.373 29.794
1.514 26.64
0.1 10.163
1.248 74.916
4.77 60.942
13.105 64.32
0.259 1148.767
0.186 8.23
0.194 12.412
5.273 79.552
0.289 940.175
0.691 362.763
8.359 84.247
5.476 30.221
0.342 917.965
4.484 81.011
2.108 146.023
0.297 526.617
0.932 71.91
44.691 298.38
0.301 596.066
1.112 251.809
52.518 358.954
1.288 62.944
0.534 191.242
2.136 218.689
0.31 454.937
11.616 24.348
2.832 18.087
7.854 32.424
5.291 28.899
2.23 56.297
3.398 34.099
1.799 185.899
0.23 506.665
1.247 40.003
1.118 143.322
1.172 569.813
2.09 106.903
3.603 54.657
4.287 29.875
6.768 15.961
0.721 230.142
6.889 66.797
4.55 23.077
0.587 206.872
0.323 524.995
9.148 2.032
3.412 416.693
0.33 186.535
0.983 111.608
106.441 22.774
2.224 64.8
0.237 295.626
1.949 98.898
0.322 242.737
1.866 275.128
2.274 146.932
47.828 81.693
2.488 158.174
0.798 125.117
6.892 27.194
5.392 23.169
20.187 354.42
2.412 150.434
3.199 34.06
29.819 8.71
0.708 123.472
0.617 147.715
0.844 104.485
43.487 249.905
0.259 333.395
29.365 167.903
0.244 154.933
1.562 64.812
3.041 332.987
2.797 40.58
22.009 8.257
42.727 55.134
9.688 34.04
4.075 22.595
2.095 103.121
12.662 101.688
1.677 115.726
23.844 63.447
18.392 11.807
31.547 135.614
28.707 9.99
1.991 84.751
50.049 110.61
2.645 68.949
0.966 35.455
0.296 163.219
25.565 47.618
1.889 17.155
9.939 141.057
0.165 181.316
1.908 46.424
0.382 168.639
19.247 6.075
56.552 11.393
26.261 8.182
28.875 124.569
6.455 9.458
3.845 43.892
0.54 182.399
1.647 127.332
6.14 233.79
1.13 58.198
0.474 57.714
7.618 12.431
1.925 13.288
4.255 28.326
36.282 154.802
6.867 151.022
5.284 27.396
1.613 107.869
1.686 7.574
3.319 146.601
0.803 76.841
1.34 44.846
18.769 114.462
1.851 150.578
4.787 12.991
0.619 164.178
4.983 9.119
10.446 87.142
8.519 5.507
3.513 33.908
5.428 14.997
2.136 34.048
2.192 49.265
0.359 176.133
26.631 4.321
10.636 72.734
1.159 112.717
9.275 114.379
18.099 6.292
0.38 194.685
21.477 5.26
6.889 194.233
17.09 11.032
5.538 12.933
6.464 10.605
9.736 89.874
1.986 15.458
2.59 29.303
15.493 4.514
4.943 25.857
0.69 79.464
26.611 126.717
4.878 8.272
10.772 185.59
2.937 0.604
3.133 27.482
2.037 43.883
10.299 4.281
20.384 85.354
0.625 123.648
15.577 5.01
2.864 45.905
3.121 13.365
0.916 158.187
3.963 22.18
2.525 55.668
15.438 102.415
6.154 7.644
4.465 7.377
2.115 120.49
1.26 64.136
1.875 164.03
5.689 14.435
1.424 99.451
37.445 41.141
4.471 30.604
25.177 122.819
1.288 134.15
23.162 52.469
1.674 185.952
74.872 2.491
2.322 15.187
8.044 4.834
0.706 99.855
1.75 60.114
1.438 127.157
7.225 12.52
81.807 3.988
0.22 38.692
1.87 112.213
50.256 13.123
9.241 60.453
11.863 6.438
22.59 58.085
30.772 25.362
60.139 6.583
13.171 8.413
61.802 6.563
3.401 12.001
20.717 4.21
14.914 17.141
1.168 35.328
1.294 147.077
66.426 6.062
0.247 153.62
44.166 21.781
1.915 36.659
35.788 39.874
1.74 11.196
42.999 9.069
3.209 7.134
1.101 134.147
11.37 5.223
1.393 19.257
27.186 58.781
0.715 113.806
0.503 274.743
2.849 31.669
0.529 55.661
3.711 14.143
113.917 3.258
51.73 2.017
1.626 79.419
1.242 25.545
11.132 2.888
9.5 4.699
50.846 27.328
12.299 3.205
1.033 54.141
3.462 18.684
1.038 23.104
1.673 21.954
64.133 18.813
3.872 13.581
2.009 80.399
0.906 46.95
0.371 164.761
13.728 3.845
27.487 3.115
3.534 22.501
4.095 5.153
0.35 99.217
67.863 3.569
1.666 135.67
0.848 74.076
45.55 70.115
5.19 15.313
3.687 14.221
4.174 41.673
2.056 96.621
0.801 44.03
51.898 1.929
3.668 19.76
3.365 14.94
23.256 102.934
0.644 52.224
0.825 45.022
13.477 4.825
38.485 2.544
27.076 56.346
52.026 1.291
2.717 21.998
7.162 3.813
62.437 5.515
2.747 24.782
3.822 10.319
65.526 7.348
69.274 2.986
14.827 4.379
52.801 9.588
5.837 4.554
46.024 23.595
97.012 1.134
96.012 4.343
60.185 17.542
42.755 10.299
14.754 5.692
36.745 18.669
27.486 64.327
24.53 94.057
57.556 1.271
0.374 106.051
55.723 3.611
12.532 4.805
27.655 2.011
98.199 0.882
1.981 149.194
3.03 19.755
30.367 5.221
54.143 18.763
94.018 1.517
23.347 6.801
0.742 93.765
31.854 4.063
84.033 1.709
2.953 4.858
3.786 63.937
22.891 40.482
6.68 4.022
52.79 7.363
6.286 4.432
0.573 92.629
8.516 6.433
29.315 2.172
73.008 1.467
46.617 2.601
1.784 36.334
46.541 12.034
25.505 2.771
91.082 1.895
0.374 74.912
12.499 46.723
13.064 38.32
117.377 1.397
0.168 152.599
0.511 93.255
1.389 161.926
1.484 73.363
80.445 8.044
2.615 17.448
4.349 11.286
0.159 164.904
4.894 11.109
15.513 3.376
2.699 19.681
20.76 1.986
53.966 16.465
0.773 36.229
7.074 6.448
6.526 4.115
1.416 17.776
69.219 1.303
59.372 10.447
0.465 71.107
23.011 39.001
44.358 5.417
0.62 39.681
6.001 8.058
8.531 5.522
27.774 38.89
76.479 5.132
107.369 1.057
28.38 3.355
4.789 11.453
81.542 1.126
39.397 3.181
21.092 3.641
16.974 2.262
52.579 1.824
10.2 4.844
60.902 2.612
16.903 3.273
37.268 47.234
52.212 3.356
87.139 1.4
73.382 3.361
105.85 1.507
45.889 3.293
8.345 3.378
68.443 1.544
6.47 6.905
20.089 3.075
56.234 2.491
27.678 2.097
73.329 3.171
13.769 1.535
76.894 1.176
14.258 4.298
0.176 171.8
50.836 1.285
0.471 104.779
117.102 3.367
97.976 0.822
29.097 5.302
0.436 61.923
2.893 3.867
0.528 42.794
27.359 11.45
121.15 1.103
89.732 0.948
2.361 21.841
56.12 2.37
70.285 1.975
20.799 33.338
77.758 0.923
13.866 7.645
78.276 1.658
91.802 1.444
8.453 4.327
72.758 1.22
78.659 1.355
47.126 1.191
5.11 9.952
115.874 1.01
9.673 5.66
101.174 1.568
52.482 3.542
23.979 58.196
3.068 19.112
76.523 0.837
22.062 20.627
27.926 16.261
0.778 59.891
37.298 1.472
88.8 0.868
94.443 1.144
59.368 5.228
15.383 3.694
95.75 1.411
14.497 19.604
39.227 7.92
93.861 2.167
11.662 3.616
3.969 50.212
0.574 35.507
12.231 3.444
104.628 0.643
3.19 12.072
85.484 0.954
73.133 1.091
31.538 1.07
44.692 5.309
14.981 2.675
48.81 2.127
6.085 3.84
47.693 1.288
39.433 1.059
79.615 1.571
12.914 37.192
36.527 1.313
1.156 22.461
46.888 6.915
56.396 1.971
4.057 10.797
13.237 1.644
61.785 2.529
7.101 4.26
32.75 4.337
67.617 1.147
67.615 1.478
3.433 12.845
6.729 4.43
46.162 6.927
71.31 1.631
3.831 6.792
72.952 4.763
1.669 10.184
2.378 8.86
34.858 5.857
41.002 1.429
23.937 1.932
0.606 30.872
47.925 4.988
3.661 12.957
71.363 0.946
77.806 2.669
5.311 9.056
8.966 4.554
12.836 3.672
61.36 1.853
18.875 5.622
27.079 1.854
2.725 9.178
15.19 1.767
4.367 3.047
0.874 44.564
44.027 1.151
2.128 24.152
104.159 0.358
66.107 1.803
71.708 1.236
68.532 0.988
72.055 12.055
8.558 13.462
2.123 22.653
41.81 7.865
8.367 2.634
72.594 2.249
70.039 1.027
84.218 1.524
10.77 3.703
54.81 1.467
34.56 4.077
1.932 86.401
72.003 1.01
93.181 1.407
21.896 1.136
60.65 1.532
0.732 19.441
0.431 49.54
86.3 1.451
4.777 9.981
119.099 4.14
18.559 9.998
0.91 51.957
0.994 22.009
26.929 10.963
100.69 1.217
26.332 22.351
64.511 2.723
86.46 0.53
15.306 3.779
0.285 99.39
0.75 22.304
8.007 4.988
77.847 0.666
51.587 1.232
33.318 67.196
2.736 14.95
0.556 37.5
23.981 1.824
83.76 0.627
17.566 1.909
50.811 1.761
28.71 0.853
52.399 2.056
48.484 3.498
66.269 0.711
66.016 0.694
118.392 0.397
43.109 1.74
46.061 9.5
34.932 0.938
79.124 0.822
9.251 4.144
5.596 9.318
3.458 12.284
103.148 1.633
49.063 1.58
0.14 178.012
2.022 7.596
29.535 3.782
0.745 52.343
0.357 19.963
60.608 2.416
10.529 2.158
37.525 1.33
99.463 0.763
68.34 1.106
26.718 19.198
65.45 0.879
52.123 5.296
2.397 18.157
19.725 2.102
60.2 0.493
55.799 3.397
0.815 25.388
0.786 44.995
8.762 3.5
2.888 12.667
80.866 2.417
90.866 0.761
29.365 6.161
30.186 2.763
62.042 1.264
72.33 0.509
14.485 2.839
1.187 2297.798
0.298 3790.802
0.421 22.946
1.41 27.27
0.095 9.001
1.269 71.088
5.148 56.394
15.922 49.152
0.248 1206.87
0.158 12.349
0.181 11.516
5.028 79.387
0.274 938.342
0.735 351.732
8.633 77.992
4.978 32.745
0.371 810.51
4.88 69.525
1.842 171.09
0.293 619.407
1.087 60.034
38.376 312.617
0.321 594.05
0.99 269.167
32.316 481.007
1.294 63.89
0.478 195.073
1.661 264.366
0.278 426.493
11.602 24.861
2.496 20.597
7.126 34.864
5.605 26.045
2.384 52.743
3.065 42.155
1.837 202.408
0.227 451.484
1.195 45.374
1.059 155.563
1.318 498.507
1.954 124.555
4.143 47.749
3.873 34.707
7.054 14.758
0.702 226.869
7.273 57.679
4.986 21.728
0.673 192.14
0.324 510.685
9.254 2.038
3.728 343.458
0.295 215.409
1.065 100.614
88.749 36.562
2.416 47.191
0.261 299.756
1.77 110.94
0.3 288.884
2.443 249.212
1.952 133.794
28.853 122.112
3.168 164.483
0.798 127.289
8.154 22.415
5.648 21.318
24.004 300.751
3.327 116.572
3.655 27.427
23.841 11.359
0.606 144.093
0.673 137.817
0.731 128.312
56.485 240.378
0.236 323.691
17.54 159.954
0.279 137.198
1.581 70.991
2.995 316.72
2.314 49.772
18.513 9.675
50.996 54.524
10.837 41.732
4.818 17.746
2.076 103.671
9.322 117.716
1.221 140.621
9.947 85.031
14.975 15.774
38.382 99.03
24.132 11.791
1.868 98.782
34.509 122.976
2.27 82.542
0.995 36.226
0.273 174.659
12.981 57.334
1.807 17.626
9.832 154.514
0.18 150.709
1.866 53.801
0.375 178.263
16.175 8.091
56.118 15.548
31.183 7.746
23.068 152.269
6.405 9.651
4.03 41.196
0.562 148.136
1.244 141.225
4.088 256.744
1.076 59.281
0.516 53.283
8.756 11.162
1.94 13.476
3.765 32.016
38.654 157.854
5.422 161.26
4.743 25.562
1.337 118.592
1.712 7.486
2.592 144.761
0.815 73.537
1.331 43.424
26.772 89.129
1.69 155.732
5.6 11.651
0.553 188.424
4.606 9.65
9.821 104.237
8.752 5.965
3.906 29.242
4.935 15.397
2.855 23.798
2.307 49.166
0.391 182.319
24.315 4.625
8.668 84.643
1.212 125.254
11.838 110.77
14.535 6.689
0.397 163.876
20.965 5.471
4.874 182.428
12.595 13.003
5.04 14.788
7.736 9.114
6.538 75.245
2.213 14.736
2.558 30.822
15.512 4.641
5.417 22.53
0.723 69.168
31.48 134.869
5.782 6.048
14.508 161.231
4.154 0.444
3.368 26.131
1.639 57.671
8.79 4.978
19.555 61.85
0.596 130.143
19.706 3.822
2.353 75.135
2.622 14.805
0.896 152.51
3.807 24.749
3.263 46.618
16.061 111.318
5.649 8.699
4.403 7.894
1.784 112.254
1.348 60.962
1.801 147.486
5.92 17.499
1.207 113.182
48.562 29.988
3.224 43.354
37.217 103.691
1.251 149.653
40.845 30.738
1.863 208.703
67.721 3.027
1.991 17.508
9.71 3.738
0.748 108.73
2.073 47.171
1.618 92.882
7.189 13.063
91.518 3.847
0.235 36.131
1.651 110.464
43.159 16.089
13.612 49.329
12.397 6.58
25.519 83.531
30.604 31.63
49.186 7.467
11.14 9.136
62.717 7.803
3.882 10.06
21.225 4.188
25.567 11.986
1.29 32.191
1.597 118.657
63.576 6.56
0.259 142.588
36.948 20.246
1.89 35.203
23.665 51.161
1.534 11.113
35.975 9.13
2.858 8.117
1.412 149.492
9.862 6.063
1.305 21.334
37.32 60.42
0.787 106.887
0.525 225.802
2.085 59.755
0.571 53.955
3.661 12.104
117.408 3.337
46.5 2.096
1.847 79.183
1.095 29.78
10.078 3.143
10.196 4.442
33.63 37.958
13.948 2.905
1.085 49.262
3.501 17.275
0.862 27.855
1.617 23.049
50.695 23.504
3.69 15.878
1.368 79.047
0.955 51.222
0.429 133.12
17.735 2.941
34.194 3.194
3.54 23.191
4.163 5.283
0.354 93.553
85.794 2.936
2.096 136.947
0.983 67.063
62.59 70.849
3.63 25.764
3.784 13.604
4.392 42.779
1.697 115.365
0.835 36.665
40.381 2.198
4.206 18.268
3.85 13.232
23.974 102.958
0.626 49.83
0.719 60.097
15.174 4.564
35.344 2.483
19.234 68.398
57.084 1.217
2.386 20.462
6.186 4.543
53.795 4.573
2.637 25.915
3.77 10.741
71.959 5.964
88.578 2.62
14.357 4.467
48.605 7.141
6.736 4.061
57.342 19.958
89.112 1.305
89.511 4.707
46.151 24.606
36.718 8.676
23.361 4.037
28.221 34.753
14.044 70.567
33.565 93.319
60.154 1.272
0.401 98.704
67.796 5.001
12.872 4.428
24.022 2.669
99.943 0.924
2.13 138.622
3.022 20.475
22.731 5.538
20.866 36.183
80.931 1.483
19.099 7.736
0.778 83.027
32.753 3.666
80.639 1.683
2.594 5.543
3.093 62.612
12.279 56.722
6.855 3.775
38.406 15.106
6.095 4.649
0.555 91.297
7.257 7.558
24.839 2.49
71.044 1.725
58.339 2.607
2.082 23.637
34.353 11.188
33.587 2.011
88.073 1.908
0.395 69.91
15.22 53.927
12.442 30.885
98.432 1.648
0.182 156.937
0.523 77.32
1.177 181.76
1.574 63.846
98.347 6.743
3.032 17.947
4.779 9.974
0.142 170.553
5.369 10.446
13.217 3.794
2.514 20.447
17.074 2.363
38.683 26.517
0.741 36.685
6.965 6.034
6.672 3.902
1.404 17.299
64.926 1.289
51.395 9.716
0.528 59.945
26.46 33.144
44.967 6.263
0.678 37.004
5.447 9.483
7.754 5.805
16.36 53.23
57.98 6.163
99.718 1.079
27.815 3.086
4.883 11.45
87.943 1.063
38.563 3.475
23.073 3.464
14.295 2.622
49.182 2.767
9.296 5.467
70.172 2.317
19.338 2.978
36.812 33.088
53.312 3.264
84.469 1.449
79.227 3.855
100.201 1.457
39.272 3.081
7.739 3.462
69.591 1.623
6.73 6.661
15.583 3.287
59.264 2.579
32.345 1.903
72.201 3.187
14.999 1.378
83.273 1.076
16.507 3.451
0.164 158.67
63.869 1.093
0.496 100.239
151.127 3.353
102.192 0.957
26.303 4.882
0.418 75.741
3.289 3.222
0.507 42.646
21.814 12.295
140.917 0.958
91.892 1.088
2.339 21.649
50.453 2.175
71.947 2.42
33.032 24.293
79.558 0.933
20.717 6.031
77.929 1.714
95.289 1.481
9.945 3.817
75.343 1.07
75.762 1.396
46.069 1.498
4.567 11.328
113.932 1.102
8.028 6.617
84.532 1.712
42.567 3.241
23.001 42.901
2.687 22.363
80.037 0.791
34.936 22.19
24.929 19.047
0.715 61.244
30.488 1.56
79.518 0.865
88.186 1.135
55.172 8.956
16.572 3.327
79.508 1.914
9.86 24.553
27.134 18.421
82.153 2.008
10.678 3.762
6.812 41.368
0.601 45.142
12.001 3.589
97.09 0.696
3.708 10.247
82.359 1.03
90.111 0.843
34.28 1.132
51.981 7.667
14.182 2.852
53.1 2.175
7.537 3.169
51.713 1.249
39.538 1.025
91.776 1.589
25.258 24.368
41.208 1.214
1.09 26.01
50.344 5.911
58.803 2.227
4.452 9.295
13.437 1.764
48.95 3.432
6.897 4.393
34.743 3.43
73.589 0.959
51.648 1.734
3.652 11.374
7.863 3.583
41.554 5.373
84.183 1.526
3.825 6.881
56.059 8.771
1.894 9.588
2.32 9.218
22.876 9.653
43.572 1.542
24.728 1.852
0.559 31.506
45.587 5.357
3.263 14.134
73.954 0.992
79.525 2.742
5.072 10.959
8.546 4.707
12.405 4.304
53.075 1.587
25.964 4.107
29.471 1.597
2.512 10.259
15.779 1.608
5.646 2.438
0.846 47.116
42.221 1.216
2.085 23.176
104.948 0.4
65.843 1.9
81.086 1.071
75.183 0.947
68.901 21.544
5.773 20.138
2.14 21.796
43.753 10.973
9.209 2.328
65.153 3.113
73.599 0.959
74.489 1.617
11.499 3.032
46.409 1.713
42.953 4.587
1.269 100.667
71.719 1.101
89.929 1.714
20.824 1.154
54.824 1.709
0.589 26.428
0.499 39.212
84.017 1.731
4.524 10.314
102.764 5.137
15.449 8.481
0.868 55.564
1.028 20.288
19.35 12.108
100.916 1.237
21.493 35.547
49.311 3.14
89.044 0.502
15.942 3.522
0.302 96.472
0.737 24.199
7.071 5.823
84.618 0.581
55.802 1.128
14.018 79.743
2.893 14.574
0.583 34.728
24.487 1.843
91.551 0.541
17.558 1.9
46.015 2.357
35.113 0.763
58.158 2.126
50.888 4.016
61.598 0.777
67.567 0.703
108.407 0.426
41.048 1.849
47.894 11.191
39.352 0.821
83.08 0.921
10.374 3.923
4.805 14.003
3.23 13.27
105.7 1.592
52.92 1.404
0.132 173.473
2.094 7.288
31.823 4.49
0.858 46.338
0.425 16.86
54.359 3.134
10.39 2.141
44.675 1.219
104.393 0.759
77.541 0.96
15.524 22.555
75.893 0.802
41.775 4.476
2.749 15.596
16.871 2.436
57.281 0.544
59.618 2.559
0.712 29.244
0.786 47.139
7.74 3.456
2.65 13.129
74.522 2.73
102.338 0.748
38.215 9.2
29.269 2.96
72.431 1.586
86.741 0.445
13.396 3.036
1.162 2515.656
0.305 4302.368
0.419 22.698
1.487 28.925
0.106 6.116
1.196 85.098
5.322 55.33
15.2 55.299
0.239 1356.462
0.136 11.161
0.151 15.221
4.829 101.737
0.281 1021.9
0.876 238.986
6.766 145.043
4.227 46.342
0.365 801.672
4.283 85.133
2.255 169.613
0.27 479.753
1.053 68.478
46.052 372.146
0.3 646.911
1.04 309.422
50.508 230.204
1.274 66.175
0.498 190.339
1.923 276.544
0.32 449.157
14.198 20.471
2.667 24.539
7.277 35.952
6.108 24.298
3.06 40.54
4.622 22.775
2.038 184.908
0.236 561.212
1.144 45.923
1.314 117.479
1.575 397.521
2.298 112.8
3.874 57.315
5.786 20.335
5.077 29.213
0.769 233.341
9.773 41.506
4.757 22.543
0.614 209.523
0.314 539.277
11.402 1.96
2.557 549.07
0.287 201.248
1.265 77.529
87.587 33.661
2.067 77.572
0.23 333.249
1.992 116.566
0.326 255.9
1.949 293.585
1.717 218.377
60.259 126.275
2.619 188.63
0.828 131.066
11.493 16.036
8.088 15.169
16.015 171.324
2.358 155.161
3.037 41.11
35.21 5.165
0.789 96.972
0.59 180.729
0.87 91.945
16.437 479.585
0.256 335.245
72.797 51.078
0.222 217.635
1.442 73.206
3.089 508.909
2.632 44.721
18.473 12.249
23.547 144.108
5.446 187.595
5.379 16.849
2.331 86.242
8.928 149.586
1.266 192.274
17.458 46.57
12.925 17.844
51.666 68.175
15.01 38.613
2.082 117.674
48.473 51.743
1.853 114.928
0.861 44.849
0.294 190.078
36.737 4.614
1.732 20.668
65.816 4.071
0.172 162.203
2.083 49.422
0.327 187.803
17.205 7.872
35.499 58.229
44.548 6.744
34.314 64.835
6.786 10.745
3.787 51.441
0.511 173.328
1.522 149.636
4.232 257.935
1.33 44.169
0.491 59.058
8.23 12.411
1.733 16.29
4.667 27.226
18.883 94.579
5.611 166.683
4.714 31.62
1.41 153.468
1.812 7.209
5.512 153.074
0.732 83.957
1.297 48.458
95.53 11.052
1.681 131.901
5.345 12.827
0.656 147.23
3.543 14.885
5.514 140.979
6.251 9.313
4.758 23.344
5.259 16.176
2.7 28.131
1.911 82.948
0.336 218.995
11.973 18.913
22.031 39.827
1.281 131.586
35.26 25.309
12.621 10.44
0.399 183.575
20.382 6.63
4.723 265.81
15.805 13.884
6.16 11.753
6.215 15.527
12.441 20.386
1.98 18.183
3.342 22.038
12.25 7.773
2.299 69.164
0.818 54.583
41.885 190.44
6.759 4.735
22.153 200.237
2.573 0.814
4.328 20.87
1.791 49.594
9.097 5.151
30.999 41.162
0.651 119.173
19.97 4.103
2.137 91.817
3.033 14.564
1.074 123.507
7.645 7.945
3.301 45.165
62.896 2.92
5.827 7.778
6.402 5.531
1.338 277.545
1.347 56.762
2.911 114.376
6.135 13.833
1.259 133.83
45.775 106.726
4.624 27.359
44.071 12.265
1.752 102.841
33.589 12.647
1.863 178.608
67.41 9.626
1.866 21.976
5.926 8.356
0.806 84.419
2.026 47.571
1.762 77.336
7.693 12.708
30.073 11.477
0.22 40.195
1.84 142.523
46.718 11.727
37.549 2.825
7.154 17.693
35.628 20.437
88.415 2.356
95.739 2.443
12.262 10.773
80.964 7.709
3.778 11.154
17.823 10.178
22.057 6.391
1.156 35.012
1.422 134.672
41.514 21.246
0.23 206.392
65.954 8.886
2.268 31.512
53.806 4.833
1.579 12.909
81.05 5.616
2.835 8.556
1.65 107.896
11.652 5.738
1.305 19.022
54.642 22.787
0.78 106.152
0.533 201.075
3.672 30.7
0.533 49.961
5.379 8.564
48.266 35.588
38.166 4.416
2.306 55.382
1.218 28.361
11.579 3.299
11.574 4.742
91.426 9.825
13.025 4.211
0.941 71.927
3.318 21.233
1.078 22.4
1.49 26.897
49.746 4.426
4.731 12.02
1.324 143.548
0.935 45.729
0.416 123.751
14.972 6.536
49.611 3.452
3.77 22.303
3.601 6.858
0.365 90.628
58.003 3.741
1.569 148.19
1.004 58.57
73.906 4.531
4.89 14.47
4.033 12.4
11.262 8.239
2.324 115.079
0.827 46.194
31.022 7.746
3.583 22.394
4.106 14.324
68.8 8.464
0.638 59.033
0.785 58.923
15.614 5.357
29.338 3.104
76.107 2.865
49.226 1.66
2.487 21.88
6.381 5.404
31.973 6.576
2.529 27.553
4.447 8.81
107.674 2.294
84.679 0.985
16.236 4.999
83.653 1.416
6.13 4.457
89.669 1.984
79.142 5.884
48.144 2.177
72.483 7.195
17.987 59.153
11.506 17.913
93.964 3.394
5.456 45.644
92.025 1.804
45.258 1.393
0.352 121.527
115.011 0.955
13.208 4.814
32.802 2.109
65.819 7.805
2.481 102.738
2.549 28.228
31.345 2.116
85.26 10.067
68.571 1.804
29.301 4.911
0.692 101.26
2.815 93.37
93.366 3.467
2.917 5.388
28.928 4.683
46.18 2.228
6.407 4.481
68.356 3.298
6.277 4.796
0.56 93.733
8.203 6.707
33.137 1.818
61.515 4.412
80.284 1.401
2.018 26.834
30.723 7.344
30.143 1.579
76.569 2.256
0.348 86.002
50.15 3.718
63.231 2.926
70.702 1.861
0.172 211.731
0.534 79.951
1.757 173.854
1.315 97.739
105.077 2.807
2.44 20.197
6.024 7.247
0.138 178.215
3.846 15.585
11.447 4.234
2.306 27.328
18.166 1.792
111.151 2.72
0.942 25.069
3.701 19.338
5.955 4.954
1.359 21.521
68.585 2.305
55.557 16.347
0.511 59.639
47.89 2.46
37.718 6.629
0.575 54.509
6.841 6.704
7.782 6.809
47.641 1.766
104.794 1.593
61.138 9.63
20.257 4.038
4.458 12.188
68.265 1.395
59.608 1.555
16.716 15.375
17.385 2.251
29.235 20.31
11.7 4.754
83.337 1.116
2.052 105.283
131.322 0.894
56.696 3.402
37.139 19.076
43.482 2.994
40.3 3.821
45.747 39.915
4.644 8.806
76.773 2.196
8.026 5.393
15.638 3.849
63.529 1.17
51.429 1.805
71.205 1.291
3.278 31.422
67.511 2.152
18.986 3.336
0.154 191.17
81.069 3.879
0.528 83.097
97.128 0.981
109.494 0.784
50.62 1.849
0.375 81.908
3.269 3.543
0.541 38.146
84.464 1.559
58.114 4.799
93.872 0.733
2.395 25.702
61.219 1.595
40.858 4.854
90.154 2.118
76.928 2.648
41.264 1.38
79.013 0.903
76.13 3.542
8.24 4.378
33.796 5.993
98 0.579
35.785 4.943
5.285 10.751
91.078 1.738
8.016 7.333
53.904 2.97
35.669 2.988
78.944 1.464
2.848 22.206
54.02 2.306
43.162 1.696
57.468 2.277
0.846 47.541
20.404 2.432
72.554 2.776
69.512 1.156
94.883 1.008
15.68 4.769
56.013 3.034
2.153 77.799
45.802 1.755
88.757 1.443
10.525 4.035
27.505 1.67
0.63 39.85
12.953 3.438
118.235 1.148
3.706 10.506
96.341 1.272
50.816 3.447
8.565 14.771
55.958 10.035
15.247 2.59
69.219 1.703
7.355 3.473
60.966 3.319
41.117 2.578
73.891 1.128
72.034 3.024
40.215 2.607
1.109 22.897
111.264 0.724
93.6 0.658
4.516 10.276
15.275 1.721
66.793 0.76
7.259 4.46
56.66 1.133
83.008 0.749
61.03 5.095
3.782 12.051
8.761 3.238
64.533 1.12
67.61 1.266
3.753 7.012
102.513 1.372
1.949 8.616
2.724 8.487
40.045 1.772
51.897 1.54
29.458 1.81
0.583 33.746
13.901 28.498
3.634 12.942
87.563 1.292
112.57 0.872
6.675 6.642
9.851 4.505
13.285 3.889
102.612 1.214
42.43 1.669
28.52 2.089
2.534 11.185
2.623 27.781
6.177 2.299
0.787 50.472
49.514 0.76
2.924 16.764
101.956 0.821
78.697 2.05
93.377 0.665
81.761 1.387
101.854 2.986
18.568 1.51
3.096 15.795
49.414 2.652
8.804 2.383
85.645 1.142
94.504 0.506
103.139 1.462
13.056 2.681
65.803 1.257
24.044 5.924
1.433 69.994
74.652 1.024
126.659 0.962
21.057 1.33
102.348 2.141
0.736 16.65
0.434 53.785
33.813 24.313
4.238 12.234
88.594 1.587
45.72 1.022
0.869 52.38
1.179 17.752
58.947 1.02
102.505 1.068
94.801 0.694
77.703 1.313
61.394 0.954
18.312 4.704
0.274 100.612
0.924 17.593
8.418 4.69
89.306 0.729
56.203 2.819
71.003 1.078
2.974 14.478
0.562 40.064
41.936 1.104
70.148 1.499
19.816 2.753
40.135 1.322
43.613 1.085
53.343 1.229
52.289 1.157
80.651 1.03
66.276 1.253
57.451 1.54
40.85 1.031
44.598 1.019
37.458 1.19
90.238 1.045
8.745 5.284
11.683 4.893
3.191 12.9
61.253 3.695
73.641 1.365
0.119 215.2
2.249 7.709
41.536 1.844
0.933 38.077
0.423 13.699
93.702 3.245
10.612 2.531
54.512 14.268
72.499 0.736
80.448 0.894
70.004 1.224
47.527 1.141
67.931 1.005
2.518 19.949
17.067 1.951
75.054 0.688
62.59 1.422
0.843 22.656
0.879 38.394
12.492 1.517
2.767 13.555
112.691 0.726
86.393 3.129
36.322 1.204
57.85 5.822
71.561 0.64
71.192 2.09
23.215 1.946
1.118 2591.496
0.299 4087.993
0.43 22.69
1.433 29.516
0.108 7.66
1.205 84.993
5.673 53.083
15.008 58.356
0.272 1314.676
0.152 8.993
0.14 12.016
5.427 89.669
0.268 987.882
0.922 202.462
6.373 161.13
4.27 42.851
0.34 871.455
4.811 78.368
1.888 200.573
0.281 551.107
1.05 68.25
52.663 459.141
0.301 703.56
1.116 270.313
34.038 321.486
1.414 61.392
0.496 201.643
1.766 306.047
0.342 407.135
13.257 21.276
2.583 24.648
7.941 32.387
5.788 25.022
2.996 40.778
4.01 26.5
2.274 161.616
0.247 453.239
1.188 45.592
1.272 118.197
1.49 407.966
2.294 101.209
4.001 51.179
4.932 26.381
5.062 31.231
0.698 236.784
8.767 43.424
4.513 24.134
0.656 167.216
0.329 459.69
11.468 1.957
2.695 594.099
0.281 212.483
1.38 66.949
111.59 41.483
2.33 62.813
0.223 360.169
2.341 88.694
0.311 297.027
1.899 252.274
2.06 154.888
48.98 107.237
2.291 208.812
0.795 127.199
9.511 18.445
7.632 15.648
15.884 177.634
2.806 137.26
3.078 41.791
28.554 7.098
0.727 115.943
0.558 182.611
0.896 93.896
31.857 368.925
0.256 332.909
49.295 46.832
0.225 180.184
1.66 66.59
3.372 493.112
2.555 48.183
15.09 14.497
39.741 122.196
4.047 224.324
5.581 15.106
2.328 85.091
8.114 182.306
1.246 172.812
18.193 49.777
11.972 19.955
79.462 66.804
10.992 81.579
2.413 81.861
65.435 43.185
2.197 102.568
0.877 44.716
0.279 198.169
35.642 5.361
1.563 22.588
62.716 4.482
0.172 180.628
1.916 54.816
0.39 184.022
20.893 6.28
63.418 59.729
42.458 6.097
28.129 66.097
5.41 15.578
4.072 46.751
0.573 170.144
1.548 149.013
4.285 233.571
1.305 43.411
0.478 55.993
8.055 12.927
1.741 16.495
4.17 31.981
16.497 106.238
4.92 194.795
5.248 27.93
1.18 175.043
1.94 7.77
4.018 173.623
0.72 85.117
1.27 49.234
69.347 16.231
1.832 119.618
4.867 14.411
0.613 168.015
3.364 17.381
6.527 122.154
6.476 9.508
4.555 24.845
5.014 16.453
2.259 36.418
2.096 70.415
0.385 186.64
13.753 18.984
24.412 36.606
1.334 113.462
17.902 35.5
12.256 10.644
0.388 200.811
19.689 7.08
3.688 238.632
17.285 12.524
6.308 11.905
5.713 17.752
11.18 22.258
1.932 17.867
3.606 20.133
12.257 8.452
2.944 63.601
0.857 54.972
28.344 192.592
6.371 5.123
22.503 200.899
3.205 0.629
3.937 21.439
2.259 39.709
9.518 5.185
32.797 37.198
0.621 123.779
15.869 4.852
2.573 83.81
2.784 15.903
1.014 125.328
6.664 8.019
2.892 53.2
59.773 3.52
5.846 8.37
5.043 6.826
1.47 270.36
1.311 61.708
2.489 124.52
9.018 11.589
1.134 130.789
58.736 108.814
3.284 36.99
43.804 14.558
1.654 120.441
51.045 7.005
1.53 193.477
63.356 8.377
2.209 17.267
7.429 7.432
0.787 87.093
2.552 43.219
1.988 63.411
7.143 13.569
48.743 8.895
0.195 44.918
1.906 147.117
42.304 13.851
43.19 2.43
11.331 11.347
56.745 23.512
86.645 2.669
103.877 2.373
13.181 13.957
78.209 8.355
4.051 10.411
16.58 11.449
28.206 6.83
1.191 33.45
2.077 111.493
26.173 39.8
0.23 213.024
62.108 12.754
2.076 34.72
52.793 5.403
1.619 12.374
75.773 5.628
2.823 8.82
2.01 94.714
13.233 5.029
1.493 17.255
34.156 21.651
0.86 82.705
0.597 175.391
3.262 34.839
0.592 38.593
5.201 9.169
37.599 46.821
32.213 4.548
2.496 59.608
1.194 27.588
10.859 3.355
7.482 6.985
81.004 10.961
11.081 4.499
0.965 63.66
3.361 22.559
0.852 31.339
1.593 25.457
60.235 3.262
3.602 15.773
1.242 150.069
1.081 36.614
0.406 116.517
13.426 6.745
46.916 3.473
4.346 18.648
3.793 6.389
0.355 93.073
57.447 3.767
1.892 166.279
0.944 69.809
83.014 3.435
4.243 19.326
4.158 11.506
12.512 7.565
1.745 140.338
0.781 47.304
30.332 8.011
3.832 20.815
3.758 15.454
61.19 7.536
0.648 50.697
0.704 65.054
17.41 4.74
40.784 2.473
59.04 3.032
45.377 1.819
3.371 15.041
8.801 3.529
25.189 8.249
2.826 25.759
4.452 8.879
134.103 2.018
83.662 0.953
17.289 4.86
81.758 1.442
6.957 3.903
82.518 1.726
77.641 6.242
48.54 2.333
73.04 6.054
21.828 62.456
10.605 14.374
124.603 3.619
7.651 48.19
89.471 1.893
43.89 1.359
0.374 108.826
112.019 1.074
15.969 4.301
38.22 2.04
72.626 6.866
2.266 120.642
2.373 29.269
33.894 1.95
78.411 13.817
68.425 1.995
28.223 5.018
0.797 78.739
3.166 92.47
94.444 4.441
3.189 4.592
29.741 6.643
44.07 2.36
6.139 4.515
85.908 3.583
6.833 4.3
0.555 95.789
8.793 6.231
38.605 1.585
65.28 5.022
82.362 1.368
1.621 33.221
36.091 6.521
26.816 1.714
71.043 2.298
0.352 85.603
37.04 4.282
70.223 2.707
86.108 1.65
0.171 185.998
0.552 78.865
1.405 158.603
1.171 115.77
106.513 2.709
2.182 27.639
6.084 7.214
0.125 194.365
5.019 12.549
8.76 5.61
2.561 21.426
19.358 1.785
104.028 3.512
0.876 27.657
4.98 12.632
6.084 4.791
1.306 20.41
63.531 2.754
23.648 24.287
0.537 55.355
39.141 2.635
40.829 6.623
0.505 63.766
6.335 7.526
6.784 7.87
46.111 2.016
123.786 1.317
50.984 13.765
30.176 3.69
4.453 12.687
77.321 1.207
61.849 1.354
10.608 28.968
16.949 2.235
31.73 14.547
10.263 5.246
82.81 1.014
2.458 95.804
120.042 0.932
55.64 3.576
39.352 20.162
41.518 3.329
36.376 5.034
39.552 50.696
4.923 8.072
66.282 2.139
7.009 6.431
21.107 3.511
65.184 1.104
47.016 1.985
75.187 1.402
2.922 33.889
80.069 2.089
16.651 3.807
0.152 212.531
71.527 4.307
0.496 84.362
89.127 0.993
115.64 0.738
50.575 2.002
0.433 72.971
3.287 3.581
0.553 36.043
73.129 1.715
82.316 4.479
109.541 0.679
2.03 29.203
70.547 1.464
34.243 5.018
81.902 2.732
72.969 2.637
34.242 1.742
72.173 0.985
68.848 3.841
8.172 4.369
40.72 5.702
105.432 0.576
30.727 4.538
4.863 11.921
96.604 1.902
7.443 7.761
47.897 3.438
37.357 2.795
63.74 1.778
2.866 20.729
52.315 2.235
48.401 1.684
41.862 2.914
0.869 49.422
22.226 2.094
78.118 2.84
74.79 1.178
98.025 0.961
15.28 4.664
52.827 2.949
2.962 62.352
45.617 1.683
91.079 1.532
11.48 3.831
27.548 1.858
0.628 40.95
13.485 3.444
117.939 1.274
4.066 9.389
102.769 1.178
50.985 3.686
5.283 24.137
52.907 10.142
16.474 2.397
65.202 2.217
7.925 3.119
64.149 2.981
33.8 3.012
77.246 1.057
59.012 4.423
38.503 3.037
1.128 23.636
113.949 0.753
91.008 0.656
4.357 10.388
16.303 1.633
71.381 0.734
7.308 4.529
67.44 1.046
71.752 0.896
55.507 6.668
3.823 11.964
9.075 3.214
77.29 0.969
67.292 1.263
4.301 6.26
95.22 1.35
2.011 8.441
2.983 7.15
46.756 1.451
52.227 1.534
28.187 1.72
0.505 39.642
18.462 17.531
3.769 12.658
77.293 1.319
105.6 0.948
6.932 6.85
8.722 5.041
11.368 4.731
107.975 1.207
46.004 1.541
29.35 2.104
2.293 11.531
2.768 20.968
5.44 2.716
0.777 48.259
44.278 0.88
2.517 19.806
97.765 0.845
72.647 2.216
102.374 0.588
68.62 1.627
108.115 2.568
15.42 1.808
2.593 17.973
69.911 2.357
7.906 2.709
93.466 1.004
95.583 0.48
100.407 1.291
12.291 2.699
80.778 1.324
28.837 6.266
1.72 78.452
66.981 1.081
124.194 1.101
20.91 1.348
87.465 2.76
0.662 21.286
0.461 46.301
22.936 32.647
3.906 14.291
103.975 1.39
44.95 1.075
0.987 44.068
1.132 18.72
64.129 0.992
91.591 1.08
98.82 0.675
77.063 1.368
63.03 0.93
19.575 3.754
0.267 103.74
0.879 16.485
9.816 4.1
95.847 0.685
67.817 2.556
64.094 1.336
2.778 15.439
0.595 38.236
34.542 1.361
69.358 1.709
24.276 2.289
38.911 1.311
41.361 0.979
46.03 1.589
48.17 1.268
80.514 1.19
58.529 1.449
51.554 1.555
35.787 1.269
40.345 1.022
35.638 1.275
109.676 0.932
8.978 4.758
7.529 6.569
3.62 11.564
48.233 4.941
69.922 1.47
0.107 241.727
2.131 8.139
46.661 1.509
0.89 37.306
0.438 14.361
91.557 3.018
7.557 3.266
53.202 10.387
77.524 0.725
83.129 0.899
71.813 1.292
46.563 1.185
69.539 1.067
2.405 19.924
17.162 2.113
76.469 0.741
72.186 1.271
0.905 22.766
1.025 32.462
13.01 1.546
2.837 12.738
107.994 0.702
110.853 3.358
33.136 1.251
63.283 6.402
76.861 0.583
62.052 2.033
18.865 2.413
1.157 2512.043
0.303 4291.391
0.374 24.331
1.383 31.086
0.094 7.989
1.11 93.278
4.502 64.214
15.331 53.887
0.262 1314.659
0.155 9.818
0.147 14.62
5.31 90.612
0.238 1203.563
0.86 225.581
7.481 107.428
3.926 46.133
0.358 744.195
4.121 92.384
1.906 182.943
0.299 459.755
1.084 65.133
40.533 433.515
0.299 688.396
1.118 274.732
44.686 337.353
1.461 55.72
0.477 216.739
2.047 223.52
0.318 419.232
14.413 20.307
2.458 25.352
7.861 31.996
6.476 23.52
2.956 41.988
4.223 25.096
2.471 142.73
0.219 498.896
1.031 50.258
1.163 128.907
1.514 400.645
2.39 93.963
4.178 51.43
4.828 26.435
4.58 31.376
0.716 218.476
10.439 37.659
4.862 22.506
0.603 190.446
0.318 512.111
11.255 1.816
2.54 570.547
0.303 193.489
1.283 69.212
147.551 54.349
2.381 66.295
0.234 326.74
1.89 115.758
0.28 290.485
2.046 223.269
1.996 167.617
33.346 135.092
2.798 195.493
0.756 138.205
9.157 20.295
7.769 14.689
12.485 212.296
3.165 118.94
2.902 47.161
29.035 7.304
0.712 114.764
0.599 165.536
0.891 96.69
32.582 395.203
0.275 311.443
27.616 59.696
0.221 176.169
1.579 65.528
3.289 476.422
2.439 47.808
15.483 16.55
17.163 180.677
4.177 201.912
5.779 13.36
2.485 79.174
9.167 177.806
1.631 125.721
13.456 65.844
13.04 18.444
62.288 58.934
13.336 60.072
1.665 133.889
47.454 50.375
1.713 123.042
0.845 46.865
0.29 184.274
38.311 5.396
1.684 22.228
62.225 4.178
0.176 174.792
2.009 53.688
0.357 163.238
21.75 5.094
37.322 71.191
43.538 5.758
36.539 77.734
5.631 12.402
4.076 42.953
0.56 176.731
1.617 122.558
4.985 167.103
1.38 42.113
0.491 51.238
7.672 13.322
1.648 17.456
4.277 29.34
18.372 82.451
4.181 193.453
5.541 22.68
1.319 145.827
1.767 8.12
3.291 176.263
0.769 89.645
1.165 59.806
61.407 18.619
1.996 135.369
5.197 12.962
0.619 157.194
3.362 18.301
6.672 117.183
6.289 9.723
4.349 25.552
5.267 14.263
2.095 40.208
1.994 82.646
0.366 183.551
13.404 18.58
25.277 39.662
1.238 132.431
23.295 33.201
12.051 10.17
0.381 175.723
17.629 7.137
3.37 249.153
17.44 11.633
5.188 14.296
5.894 15.918
15.8 21.762
1.76 21.008
3.921 18.452
11.756 9.312
3.375 49.671
0.78 58.285
34.821 188.63
6.226 4.976
16.062 219.369
2.864 0.678
4.286 19.715
1.89 49.608
8.927 5.21
27.293 46.379
0.657 109.395
16.374 4.976
2.305 80.184
3.019 15.006
1.035 126.538
6.892 8.922
2.724 60.896
53.049 4.571
5.379 9.25
5.415 6.815
1.275 272.026
1.025 90.321
2.875 118.034
6.885 12.26
1.415 118.231
37.403 87.05
2.814 49.695
48.799 11.261
1.533 113.834
43.776 11.044
1.821 178.065
64.022 8.391
2.121 17.88
6.957 7.242
0.777 90.646
1.842 55.439
1.976 69.416
7.825 12.043
50.618 6.622
0.206 35.766
1.375 160.597
36.392 12.426
41.1 2.655
11.562 10.406
21.165 41.029
87.119 2.9
101.636 2.237
10.761 14.866
75.191 7.963
4.205 10.343
19.472 9.681
26.333 6.853
1.164 35.983
1.771 102.99
24.205 50.459
0.278 163.846
47.128 14.764
2.217 32.163
45.878 7.13
1.871 10.316
50.488 7.664
3.148 7.802
1.587 122.723
12.345 5.043
1.471 16.876
34.949 36.068
0.739 93.467
0.559 192.644
3.168 46.219
0.572 45.207
4.711 9.108
42.842 28.742
31.396 4.389
2.075 64.824
1.172 25.691
9.708 3.669
10.543 5.39
124.534 8.314
10.847 5.139
0.964 66.896
3.608 18.624
0.871 25.494
1.552 27.526
60.491 3.537
4.052 14.543
1.326 133.127
0.908 44.182
0.421 111.286
14.629 7.522
43.841 3.011
3.569 23.814
3.24 7.251
0.342 90.722
72.707 3.409
1.841 169.144
0.991 62.615
82.018 3.854
4.955 15.257
4.091 11.775
13.699 7.58
2.157 147.97
0.83 46.896
23.559 8.013
3.624 20.392
4.029 13.412
54.871 9.919
0.69 52.866
0.755 60.001
15.073 5.449
34.629 2.706
59.273 2.453
41.394 2.058
2.464 20.546
7.892 3.852
26.565 8.61
2.827 23.346
4.252 9.409
118.788 1.926
81.827 0.96
18.033 4.622
100.196 1.227
6.645 4.136
80.096 1.886
79.945 7.084
41.073 2.628
74.183 5.222
12.416 77.311
8.763 21.621
132.478 3.715
4.457 55.947
91.086 1.967
38.903 1.523
0.375 115.395
109.181 1.105
17.201 4.075
37.815 2.765
72.881 8.867
2.8 108.461
2.81 24.304
36.625 1.69
45.086 28.182
58.736 2.373
26.418 5.066
0.806 85.357
2.567 88.975
82.02 4.324
2.668 5.301
28.665 8.279
45.087 2.539
6.256 4.305
79.445 3.469
5.327 5.256
0.528 104.075
7.563 6.957
37.907 1.613
56.879 8.137
69.638 1.351
1.863 31.199
32.721 10.394
26.739 1.729
82.197 2.123
0.383 81.86
39.249 5.094
63.21 2.498
83.01 1.69
0.152 200.488
0.528 82.307
1.567 157.007
1.097 111.694
97.878 2.89
2.324 22.137
6.155 6.846
0.116 199.12
5.144 8.939
11.518 4.251
2.786 18.807
23.245 1.793
120.437 4
0.804 32.169
4.458 12.73
6.86 4.298
1.392 18.388
71.183 2.616
24.923 25.676
0.525 49.853
44.709 2.209
41.198 8.092
0.542 50.382
6.763 7.339
7.075 7.459
50.735 1.737
112.031 1.483
40.594 16.559
27.397 4.074
4.795 12.58
80.277 1.186
64.667 1.338
7.687 49.164
17.243 2.206
32.547 17.2
8.378 6.31
87.033 0.973
4.096 81.615
110.753 0.909
59.156 3.021
34.226 20.597
43.516 3.369
41.385 5.869
29.862 42.333
3.959 10.747
62.38 2.549
7.712 5.648
25.265 2.842
67.124 1.181
38.118 1.991
71.19 1.517
2.075 41.077
80.895 2.04
18.82 3.257
0.146 224.007
64.747 6.475
0.463 96.675
86.573 0.931
103.112 0.788
44.374 2.434
0.458 71.793
2.943 3.744
0.522 37.399
82.023 1.975
86.824 4.697
112.167 0.652
2.079 29.046
66.735 1.413
42.588 4.737
83.542 2.737
88.462 2.43
35.585 1.744
73.053 0.985
79.225 4.154
10.459 3.663
36.238 6.15
100.429 0.547
28.426 4.537
4.827 11.934
115.625 1.91
8.157 6.71
58.487 3.301
36.948 2.674
62.605 1.603
3.043 18.929
55.887 2.225
49.963 1.733
47.607 2.95
0.822 53.688
28.072 1.918
85.329 2.464
68.951 1.341
106.579 0.857
12.268 6.573
74.601 2.719
2.786 70.139
44.205 1.606
99.258 1.836
13.228 3.454
29.732 1.748
0.585 50.656
12.497 3.777
115.402 1.137
3.735 10.501
103.912 1.233
44.141 5.169
5.297 27.292
53.566 7.257
19.13 2.098
70.475 1.906
7.627 3.26
66.488 2.61
34.358 2.798
73.423 1.105
58.55 4.306
46.941 2.944
1.222 21.362
128.74 0.659
94.846 0.612
4.806 9.228
11.304 2.185
68.336 0.751
6.932 4.652
60.934 1.199
80.452 0.804
48.178 12.734
3.947 11.051
7.553 3.793
75.325 0.956
72.539 1.185
4.337 6.052
93.948 1.291
2.069 8.48
3.032 6.921
57.883 1.329
46.774 1.639
29.593 1.546
0.543 40.221
18.727 20.533
4.071 12.062
70.484 1.481
91.5 1.128
6.331 8.023
9.027 4.79
10.754 4.625
96.54 1.486
44.29 1.526
27.409 2.036
2.678 9.542
2.679 27.117
6.13 2.366
0.852 44.291
39.97 0.932
2.416 19.372
116.266 0.788
64.393 2.19
106.031 0.571
81.724 1.24
90.33 2.583
19.84 1.396
2.629 17.361
64.239 2.685
6.27 3.16
74.416 1.156
98.039 0.469
101.499 1.533
12.874 2.499
82.195 1.161
36.524 5.506
1.533 88.818
63.458 1.038
112.073 1.139
20.512 1.338
77.119 3.455
0.615 20.786
0.436 55.298
34.328 30.431
4.18 13.094
90.777 1.665
49.745 0.95
0.937 51.52
1.047 20.392
62.038 0.935
85.235 1.084
104.891 0.652
70.526 1.577
64.715 0.954
15.385 4.529
0.254 128.779
1.028 13.525
8.619 4.724
87.051 0.662
58.999 2.509
58.504 1.608
3.037 12.848
0.573 38.791
29.397 1.522
73.916 1.807
20.587 2.66
43.971 1.271
45.073 0.88
52.377 1.421
41.398 1.419
72.611 1.185
55.233 2.07
57.541 1.591
36.087 1.362
49.7 0.864
34.414 1.273
95.833 1.17
9.613 4.545
6.842 5.66
3.324 12.522
45.558 3.747
67.497 1.722
0.11 207.123
2.21 7.27
39.84 1.454
0.941 37.704
0.442 12.729
68.564 2.829
7.774 3.228
43.033 15.666
86.084 0.692
92.597 0.832
74.103 1.333
48.187 1.237
75.392 1.082
2.26 22.856
15.937 2.619
76.51 0.704
77.886 1.278
0.804 23.821
0.972 35.393
12.673 1.528
3.009 12.121
111.484 0.726
102.506 4.158
31.432 1.355
48.992 6.755
74.429 0.582
63.041 2.335
17.243 2.592
1.214 2401.493
0.31 4187.822
0.434 25.839
1.349 29.68
0.098 11.334
1.196 87.582
5.257 55.235
13.783 64.923
0.263 1299.128
0.147 9.357
0.159 10.252
5.195 93.1
0.277 1050.287
0.847 236.864
6.52 142.997
4.653 39.645
0.362 778.938
4.055 89.602
1.831 178.525
0.306 428.137
1.009 74.144
42.899 497.245
0.311 674.792
1.042 314.261
26.985 471.302
1.284 62.966
0.471 234.694
1.861 221.56
0.307 452.573
11.602 25.59
2.805 24.364
8.613 29.077
5.662 25.001
2.919 41.248
4.341 24.678
2.223 146.737
0.243 494.219
1.219 42.046
1.251 117.763
1.242 426.976
2.005 117.918
3.889 53.24
4.266 30.75
6.114 24.551
0.781 218.218
9.221 44.419
4.528 22.856
0.663 170.507
0.336 494.67
9.639 2.036
2.489 579.575
0.314 193.412
1.258 70.986
88.351 98.218
2.088 71.393
0.224 383.839
1.746 116.677
0.354 272.56
1.864 255.325
2.356 145.031
39.462 133.765
2.784 212.45
0.788 127.326
9.284 21.327
6.81 17.11
11.8 260.328
2.937 126.162
3.014 42.307
39.496 5.416
0.712 111.028
0.656 142.277
0.939 90.515
29.241 398.075
0.254 303.252
29.585 51.744
0.23 185.058
2.046 51.568
3.443 467.644
2.461 47.235
16.247 14.263
17.111 154.068
3.968 230.625
6.863 10.83
2.25 88.876
4.929 213.706
1.421 154.489
21.604 50.772
9.733 21.303
39.303 88.731
10.176 59.027
1.396 173.449
45.478 79.419
2.082 100.747
0.779 48.27
0.301 176.734
38.681 5.196
1.819 19.063
59.6 4.207
0.181 166.18
2.093 51.728
0.335 186.184
25.252 4.562
31.834 91.551
33.405 6.403
31.456 120.478
6.828 9.979
4.861 35.715
0.474 201.692
1.179 150.426
5.567 135.147
1.359 44.034
0.523 49.812
7.95 13.538
1.728 15.371
4.06 31.615
17.454 66.228
4.536 182.82
5.971 20.917
1.539 136.867
1.862 7.457
3.768 139.421
0.734 79.766
1.05 64.032
56.632 15.908
1.733 146.678
5.352 12.941
0.584 157.607
3.664 14.167
9.183 119.795
6.814 9.189
4.28 26.153
5.685 14.786
2.522 34.686
2.18 70.134
0.361 198.199
13.557 17.828
33.607 47.674
1.37 137.747
22.822 23.46
13.028 9.7
0.457 155.899
18.42 7.564
3.822 231.76
14.419 10.579
6.356 12.426
6.222 13.366
11.383 28.123
1.83 22.513
3.096 24.956
13.772 7.652
2.788 66.383
0.852 59.569
43.172 160.502
6.767 4.846
15.721 170.221
3.212 0.639
4.373 17.464
1.72 55.704
9.438 4.93
30.956 35.678
0.644 118.855
11.642 6.519
2.579 80.539
3.055 14.781
0.982 136.736
6.435 9.299
2.472 60.065
58.578 4.279
6.627 7.849
5.429 6.646
1.577 225.095
1.118 78.992
3.001 115.458
7.06 13.474
1.343 108.37
55.815 105.494
3.7 39.21
50.322 14.369
1.666 101.916
42.07 9.495
2.06 159.466
54.811 9.977
2.192 17.407
8.511 6.407
0.759 86.945
2.162 39.826
1.639 84.201
8.235 11.641
34.474 9.239
0.205 46.006
1.818 153.89
40.413 10.798
39.986 2.73
10.118 13.067
33.495 39.595
72.509 3.217
87.182 2.311
9.538 20.903
80.074 7.048
4.385 9.391
15.278 9.686
21.689 8.871
1.171 33.628
1.456 120.208
35.407 29.212
0.245 158.439
62.741 18.008
2.092 34.897
42.136 6.751
1.652 12.071
43.514 7.595
2.929 8.543
1.875 109.332
12.58 4.683
1.407 18.101
38.01 29.478
0.832 90.617
0.541 192.986
3.042 32.693
0.539 46.979
5.25 8.832
18.505 45.888
33.828 3.682
2.394 71.63
1.193 24.117
9.671 3.786
9.788 5.909
121.016 7.923
13.934 4.157
0.99 62.089
3.817 17.974
0.845 27.974
1.405 27.826
66.506 3.391
3.925 13.929
1.275 133.513
1.012 38.78
0.399 129.851
16.844 6.352
41.735 2.865
3.573 22.224
3.324 7.104
0.36 84.284
67.624 3.692
1.749 186.322
0.934 66.62
71.347 3.901
4.085 20.966
4.961 9.921
9.78 8.823
1.857 157.78
0.835 40.825
26.547 6.327
3.688 22.845
3.905 14.095
75.39 8.006
0.7 52.009
0.768 58.443
18.612 4.117
31.817 2.704
62.634 2.564
43.957 2.015
2.337 19.239
7.773 3.703
29.152 7.866
2.966 22.162
3.928 9.736
119.067 1.807
82.387 0.93
16.348 4.607
105.735 1.211
6.075 4.383
74.542 2.171
68.081 5.839
48.99 2.091
51.145 7.101
15.23 77.241
8.749 31.983
101.838 4.527
3.475 66.385
83.811 2.498
38.337 1.574
0.361 127.054
114.258 0.975
17.66 4.129
28.335 3.205
73.713 9.383
2.11 111.834
2.807 23.291
35.652 1.791
41.78 28.12
69.583 1.955
26.614 4.932
0.791 76.432
3.021 98.139
80.08 4.543
3.166 4.626
18.82 11.687
46.293 2.662
6.538 4.172
96.274 3.113
6.652 4.198
0.574 89.14
6.864 8.084
36.82 1.682
63.029 9.155
54.954 1.731
2.602 19.042
36.993 7.376
25.794 1.818
91.112 2.385
0.389 67.311
37.172 7.186
75.247 2.385
90.487 1.63
0.169 172.652
0.575 69.125
2.139 137.129
1.047 142.499
110.39 2.816
2.729 16.743
6.372 7.182
0.131 179.276
4.598 12.347
12.365 4.07
2.39 21.583
26.183 1.574
102.654 5.508
0.827 29.114
6.376 7.763
7.502 3.755
1.417 20.153
76.155 2.328
16.707 26.235
0.556 51.435
45.352 2.142
29.822 9.311
0.497 61.827
6.143 7.687
7.464 7.225
49.254 2.023
105.177 1.547
51.919 16.658
34.071 3.563
4.441 13.558
96.053 1.051
63.26 1.282
8.237 50.569
15.811 2.392
29.974 20.048
8.244 6.476
83.985 1.09
2.229 83.745
97.761 0.95
53.698 3.184
51.826 17.493
43.018 2.636
38.945 7.109
39.648 24.883
5.136 8.309
66.988 3.009
8.004 5.386
19.322 3.445
59.792 1.392
40.742 2.098
80.128 1.609
2.747 32.278
68.973 2.687
19.645 3.238
0.157 246.523
68.79 9.917
0.467 92.511
85.373 0.867
101.542 0.782
42.821 2.778
0.428 66.107
3.556 2.951
0.495 36.193
79.51 1.986
102.619 4.812
118.314 0.655
2.181 27.561
64.925 1.313
51.655 3.621
83.459 2.852
75.778 2.883
33.583 1.871
75.819 1.012
75.579 3.906
8.244 4.508
39.641 6.001
111.011 0.544
24.807 4.795
4.12 12.948
114.324 1.923
8.249 6.888
49.861 3.475
49.171 2.605
66.134 1.475
3.202 18.063
66.068 2.448
55.875 1.43
37.914 3.365
0.726 63.313
32.301 1.829
73.928 2.599
64.641 1.272
98.266 0.827
14.877 5.465
73.453 3.348
2.617 74.536
41.392 1.75
102.772 2.04
11.881 3.796
29.698 1.989
0.632 41.996
13.262 3.286
106.376 1.215
3.121 12.186
94.4 1.363
55.002 7.265
5.92 20.58
29.508 11.059
17.611 2.145
77.803 2.436
7.38 3.284
76.877 2.808
33.69 3.147
71.247 1.125
68.316 4.46
32.443 3.232
1.075 24.424
117.687 0.699
93.319 0.651
4.342 10.408
9.574 2.426
67.387 0.739
6.281 5.106
53.829 1.262
72.288 0.856
49.034 24.647
4.032 11.123
9.91 2.84
79.707 0.848
79.747 1.296
4.18 6.58
84.026 1.438
1.732 9.953
2.778 7.449
49.115 1.484
44.213 1.591
21.527 2.044
0.525 37.722
21.233 28.519
3.162 16.117
69.478 1.443
92.276 0.979
6.625 7.812
9.27 4.81
10.607 4.786
84.675 1.47
38.101 1.739
33.848 1.726
2.859 8.924
2.662 29.805
5.433 2.542
0.838 44.522
38.42 0.895
1.764 25.832
126.969 0.738
62.699 2.165
103.043 0.542
83.726 1.253
92.698 2.599
18.709 1.475
2.572 17.467
80.996 2.704
6.758 2.948
65.549 1.228
97.988 0.485
104.157 1.741
13.344 2.41
81.056 1.283
43.297 5.863
2.104 95.735
62.452 1.205
121.799 1.096
18.383 1.579
70.892 3.487
0.718 19.878
0.464 47.935
36.818 32.997
5.11 9.446
78.733 2.017
45.394 1.024
0.884 54.026
1.061 21.067
56.77 0.883
81.505 1.137
101.593 0.686
64.11 1.584
72.101 0.96
23.245 3.087
0.241 130.654
0.92 17.075
9.766 4.065
76.99 0.71
77.821 2.056
64.032 1.355
2.916 15.114
0.611 35.179
34.063 1.353
63.21 1.733
22.121 2.649
41.154 1.263
48.999 0.834
52.796 1.371
46.976 1.243
73.366 1.137
60.158 2.321
64.883 1.855
33.03 1.454
49.684 0.865
32.979 1.421
88.862 1.154
9.985 4.441
7.043 5.319
3.533 11.848
52.7 3.659
71.798 1.849
0.109 225.953
2.301 7.41
39.896 1.557
0.804 41.054
0.476 13.45
56.415 3.323
9.111 2.509
50.011 10.959
94.966 0.676
95.014 0.95
76.956 1.3
47.217 1.251
67.598 1.232
2.59 17.884
18.627 2.584
77.38 0.763
81.189 1.309
0.884 20.505
0.971 34.961
14.534 1.429
2.836 12.305
121.807 0.68
97.853 3.905
28.054 1.537
51.352 9.979
65.592 0.629
70.521 2.097
17.306 2.57
1.185 2386.64
0.273 4279.221
0.409 26.097
1.373 30.452
0.094 8.891
1.304 73.465
4.842 58.796
15.064 60.855
0.273 1217.673
0.162 9.082
0.186 9.155
4.345 108.394
0.296 988.795
0.944 206.058
6.437 144.49
4.189 44.912
0.371 813.613
3.872 88.731
1.853 201.532
0.306 432.882
1.053 63.775
28.241 397.758
0.284 781.771
1.083 275.156
27.421 464.963
1.374 63.024
0.5 208.347
2.178 204.863
0.297 447.654
11.706 26.316
2.679 22.612
7.067 35.917
5.368 25.801
3.326 36.272
3.973 27.305
2.054 188.472
0.232 497.738
1.136 45.889
1.352 112.316
1.516 431.879
1.883 125.156
3.861 55.53
4.822 25.83
5.989 24.017
0.694 258.854
9.056 49.786
5.127 20.962
0.614 184.946
0.334 495.88
10.37 2.009
3.089 593.695
0.288 224.14
1.256 74.936
68.36 99.491
1.98 88.026
0.221 398.019
1.837 127.059
0.32 261.716
2.151 263.765
2.072 159.596
23.475 175.954
2.403 221.128
0.752 144.872
7.371 27.876
6.809 18.159
10.422 242.932
2.909 126.194
3.106 41.313
37.137 5.888
0.72 118.721
0.596 166.237
0.873 93.599
28.863 440.966
0.242 370.103
59.792 37.375
0.249 171.755
1.54 71.182
3.551 492.839
2.551 45.362
18.735 13.316
36.699 84.662
3.951 240.054
6.046 12.61
2.224 93.206
6.678 215.091
1.48 142.028
10.756 83.031
11.082 20.509
19.528 124.305
14.259 49.771
1.734 137.7
76.742 98.047
2.335 94.557
0.946 39.55
0.27 169.291
40.966 4.822
1.736 20.748
77.233 3.351
0.16 169.124
1.947 55.415
0.328 163.224
21.1 4.901
34.833 102.424
33.675 6.086
53.23 98.284
7.346 8.718
4.135 43.547
0.551 171.536
1.519 155.334
6.9 121.408
1.379 37.683
0.443 59.844
7.825 13.514
1.88 13.672
4.597 26.509
25.508 39.086
6.683 121.162
6.363 19.532
1.315 133.439
1.812 7.605
3.989 131.999
0.737 83.829
1.185 53.077
41.032 22.166
1.829 138.623
5.454 12.044
0.62 152.135
2.988 19.56
5.821 146.451
7.816 7.607
4.014 25.676
5.405 15.043
2.275 35.535
2.371 49.434
0.391 185.993
12.549 21.628
34.778 41.512
1.19 135.816
19.542 29.839
11.806 10.877
0.391 199.928
20.28 7.013
3.736 243.165
13.289 9.75
5.049 15.195
7.206 11.521
16.801 25.158
1.911 19.032
3.331 21.413
11.989 8.655
2.383 94.941
0.782 54.201
59.208 157.329
5.94 5.366
18.297 178.702
2.736 0.728
4.302 18.634
1.847 48.908
9.93 4.997
24.469 48.508
0.691 95.43
14.426 6.039
2.562 76.05
2.864 14.144
0.954 144.63
7.62 7.457
3.897 31.69
65.673 4.207
5.692 8.26
5.104 6.854
1.552 211.525
1.197 72.622
4.142 95.401
8.494 11.066
1.463 100.69
45.254 88.858
2.989 38.8
49.817 17.815
1.736 105.979
38.034 19.478
1.938 165.213
45.023 10.509
2.106 18.487
7.745 6.468
0.78 89.161
2.031 50.043
1.934 71.898
7.777 12.272
32.729 8.444
0.198 43.194
1.589 135.063
42.746 8.881
42.624 2.774
9.933 13.469
26.581 44.363
88.16 2.835
82.793 2.49
9.405 22.676
89.092 8.339
4.466 9.462
19.294 8.27
25.947 8.493
1.305 29.931
1.573 110.062
41.109 21.555
0.28 153.482
89.082 18.962
2.021 36.12
43.748 7.268
1.813 11.326
43.472 8.089
3.044 7.899
1.179 126.702
13.099 4.624
1.493 15.86
30.128 41.84
0.936 63.81
0.502 209.278
2.557 44.978
0.571 47.876
4.347 9.346
24.289 51.656
36.549 3.8
1.913 68.068
1.326 22.866
10.282 3.409
10.232 5.477
108.034 7.694
10.727 5.326
0.955 63.056
3.593 18.403
0.933 24.496
1.709 23.491
54.628 3.721
4.328 13.301
1.001 177.379
1.019 41.616
0.383 133.497
15.91 6.794
35.861 2.961
3.918 20.9
3.333 7.155
0.328 105.981
65.19 3.939
1.546 188.689
0.941 70.22
68.216 4.501
4.524 19.971
4.205 11.388
12.454 5.351
1.677 160.308
0.761 48.567
24.412 5.412
3.435 24.71
4.6 12.22
71.913 11.697
0.649 55.009
0.755 62.028
21.07 3.689
34.741 2.543
56.408 2.921
41.191 2.11
2.313 26.293
8.377 3.392
28.525 10.011
2.852 24.046
3.934 10.095
126.279 1.935
86.964 0.857
17.37 4.439
87.141 1.42
5.687 4.822
74.806 2.182
43.845 11.011
48.975 2.051
46.07 6.946
17.151 89.734
7.467 37.479
91.391 5.88
4.525 86.29
90.304 2.262
33.198 1.649
0.381 110.795
101.952 1.005
14.747 4.729
38.145 2.96
71.42 9.519
2.128 124.274
2.803 23.214
34.362 1.837
62.425 33.047
75.293 2.18
26.288 5.037
0.814 76.007
2.502 88.202
74.361 4.71
2.627 5.455
16.668 12.123
42.323 3.266
8.037 3.54
85.153 3.379
6.064 4.53
0.585 94.13
7.576 7.288
36.566 1.696
63.187 9.312
49.081 1.912
1.988 27.431
35.997 9.017
29.426 1.678
87.567 2.508
0.359 84.845
37.946 6.956
71.271 2.807
90.41 2
0.148 206.22
0.544 72.31
1.826 147.908
1.095 134.639
135.517 2.902
2.298 22.614
5.874 7.402
0.138 167.248
6.243 8.14
10.717 4.448
2.47 21.342
28.142 1.563
111.772 6.611
0.86 27.286
5.595 8.621
6.52 4.192
1.437 18.747
80.824 2.399
28.943 26.188
0.475 60.642
49.523 2.182
44.391 7.866
0.579 46.63
5.9 7.882
7.73 6.853
52.694 2.078
96.513 1.618
38.194 12.647
32.241 3.746
4.449 12.527
100.363 1.02
60.486 1.3
4.748 67.833
16.599 2.376
19.742 37.891
8.301 5.966
79.691 1.131
2.084 82.72
89.878 0.993
45.991 3.505
54.898 19.044
42.776 2.803
52.921 6.921
34.045 24.451
4.58 8.728
87.374 2.898
7.728 5.675
15.012 4.301
67.63 1.462
34.238 2.383
81.859 1.986
3.325 23.542
67.637 2.863
17.886 3.437
0.154 210.18
65.408 7.147
0.467 90.804
85.802 0.882
94.756 0.76
51.241 2.507
0.411 68.578
3.541 3.219
0.492 40.44
66.426 2.311
78.046 4.606
115.778 0.651
2.059 29.824
69.785 1.24
43.173 5.076
94.162 2.884
68.018 3.53
28.247 2.087
66.076 1.02
74.12 4.52
9.665 3.874
41.752 4.809
112.054 0.564
23.557 6.497
5.164 10.068
111.437 1.847
8.282 6.597
55.367 3.456
55.909 2.678
66.963 1.61
2.846 20.564
76.617 2.498
49.802 1.48
36.668 3.507
0.803 51.805
30.821 1.91
75.421 2.365
62.985 1.38
100.451 0.78
14.189 5.646
77.596 3.871
2.935 67.594
47.52 1.641
102.749 2
13.707 3.239
22.454 2.288
0.639 45.161
12.597 3.358
118.199 1.115
4.356 9.376
99.564 1.283
47.271 9.211
6.509 24.284
20.657 20.86
14.826 2.796
78.453 2.522
8.523 3.028
81.993 3.313
29.302 3.895
70.52 1.289
59.734 7.852
37.772 3.497
1.222 20.516
118.3 0.68
89.762 0.666
4.351 10.971
8.191 2.782
65.661 0.782
6.756 4.794
56.006 1.173
74.628 0.794
46.427 13.524
3.526 12.897
8.989 3.204
76.815 0.896
67.749 1.333
4.026 6.858
72.995 1.761
1.71 9.858
2.828 7.523
51.395 1.648
44.597 1.6
24.202 1.774
0.482 42.304
28.074 21.419
3.366 14.586
70.86 1.586
99.89 0.989
5.491 10.293
7.624 5.593
9.851 5.045
85.748 1.495
46.916 1.635
31.264 1.816
2.513 10.609
2.932 24.632
5.938 2.377
0.825 45.666
40.449 0.837
2.824 15.777
134.011 0.66
59.101 2.211
109.117 0.588
84.166 1.392
75.963 2.997
19.808 1.379
2.475 18.913
73.758 3.073
7.01 2.731
66.469 1.29
105.572 0.459
116.969 1.695
12.517 2.583
88.563 1.191
43.792 5.101
1.635 99.256
59.261 1.202
109.311 1.068
18.695 1.482
65.969 3.956
0.7 17.853
0.456 44.352
43.44 33.352
5.227 9.951
72.522 2.005
39.942 1.062
0.882 51.155
1.068 18.165
66.411 0.809
80.491 1.137
102.415 0.682
69.581 1.398
62.465 0.928
24.606 2.569
0.247 114.139
0.975 14.614
7.517 5.398
73.198 0.734
70.522 2.152
72.951 1.215
2.871 14.341
0.587 35.883
34.362 1.264
63.787 1.645
19.207 2.882
41.085 1.322
41.884 0.962
51.126 1.387
42.027 1.369
59.76 1.397
62.583 2.393
57.665 2.492
33.718 1.32
55.282 0.845
37.568 1.353
87.223 1.112
9.369 4.851
8.606 5.735
3.143 13.93
59.935 3.471
66.325 1.863
0.119 216.683
2.099 7.838
50.744 1.33
0.943 38.105
0.37 17.88
65.541 3.425
8.413 2.709
44.012 8.393
89.453 0.729
95.903 0.954
72.781 1.618
52.407 1.251
63.252 1.242
2.752 15.473
16.451 3.119
71.394 0.746
91.887 1.094
0.875 21.557
0.978 33.744
15.325 1.53
2.843 13.117
139.775 0.686
63.371 4.095
25.544 1.696
49.747 11.729
63.983 0.641
64.197 2.447
15.887 2.733
1.166 2378.175
0.293 3842.41
0.42 22.802
1.37 30.491
0.098 7.707
1.232 82.705
5.184 54.964
13.608 60.182
0.279 1289.487
0.155 10.316
0.176 11.506
5.136 92.684
0.258 1201.318
0.861 242.89
7.157 139.523
4.315 43.802
0.324 865.002
4.389 81.711
1.92 169.449
0.308 446.537
1.084 67.612
25.189 343.627
0.291 684.768
1.115 268.084
29.086 359.442
1.338 61.996
0.471 216.246
2.068 235.439
0.319 478.015
11.157 28.805
2.747 21.816
8.018 30.447
5.364 29.949
3.061 39.11
3.913 27.572
2.072 182.725
0.233 499.961
1.151 45.466
1.129 131.183
1.497 471.789
2.275 106.286
3.982 55.217
4.767 26.501
5.769 24.864
0.732 257.828
9.277 48.057
4.602 24.315
0.695 166.015
0.302 586.251
9.251 2.208
3.722 537.454
0.29 226.176
1.238 75.958
69.791 77.032
2.434 64.549
0.226 346.044
2.31 96.64
0.292 291.455
1.951 257.706
2.212 160.37
37.093 164.712
2.713 265.581
0.794 132.581
8.132 27.204
7.142 15.655
22.221 158.791
2.97 120.198
2.701 58.229
35.92 5.421
0.678 113.847
0.56 184.007
0.882 97.021
41.21 464.593
0.254 354.49
58.589 37.446
0.231 194.886
1.788 62.67
3.037 580.385
2.628 45.767
18.689 12.057
22.433 134.863
3.145 257.516
7.45 10.36
2.111 99.424
9.389 176.496
1.295 164.183
16.857 42.832
12.471 16.781
29.041 99.721
20.654 32.368
1.872 116.145
65.752 122.518
2.519 80.305
0.913 41.529
0.263 201.594
41.536 4.751
1.633 22.493
69.804 3.315
0.185 153.047
2.268 47.419
0.349 162.061
22.638 4.992
28.883 122.75
35.537 6.338
32.965 110.773
6.678 8.913
4.099 44.326
0.497 184.256
1.426 125.875
6.207 148.867
1.462 40.886
0.467 54.532
8.269 12.392
1.664 16.483
4.214 30.696
17.466 67.807
5.659 126.344
5.075 25.102
1.279 148.312
1.808 7.184
4.297 116.62
0.764 81.197
1.265 51.5
37.013 28.706
1.862 148.374
5.449 12.037
0.615 143.026
3.163 17.158
5.473 152.45
6.45 7.967
3.948 29.442
5.895 13.788
2.219 34.383
1.813 82.324
0.353 205.983
12.428 20.714
18.356 47.139
1.237 135.369
21.05 36.801
12.987 9.804
0.412 178.602
17.431 7.664
3.89 213.89
15.533 9.435
5.13 14.092
7.448 11.644
15.046 21.551
1.907 18.773
3.46 21.226
12.531 8.181
2.171 83.278
0.767 58.964
33.322 180.864
6.578 5.091
33.305 145.239
2.892 0.663
3.409 27.962
2.052 41.854
8.85 5.323
28.132 30.225
0.753 93.028
12.269 6.317
2.124 103.734
2.859 15.066
1.031 134.651
7.788 7.68
2.993 42.503
64.88 4.188
5.886 7.984
5.524 6.074
1.479 199.595
1.211 70.34
2.331 134.195
8.085 8.643
1.937 69.125
38.569 75.987
3.149 41.397
53.94 15.682
1.782 107.616
45.501 23.966
2.267 133.872
40.394 11.689
2.113 17.509
7.385 6.865
0.774 93.006
1.669 61.809
1.911 70.44
8.161 11.602
36.744 8.365
0.181 52.412
1.851 142.428
47.858 8.05
42.122 2.964
9.418 12.157
28.593 39.363
79.644 2.961
79.425 2.611
9.84 18.98
69.727 14.391
4.402 9.178
23.292 7.341
23.322 9.724
1.335 27.831
1.77 105.317
27.641 21.098
0.269 183.169
65.407 24.443
2.076 34.354
49.708 7.094
1.557 12.933
59.429 5.856
2.891 8.037
1.529 129.887
13.141 4.6
1.415 16.598
74.46 31.857
0.839 84.879
0.489 208.677
2.338 68.112
0.571 46.764
4.706 8.853
43.916 53.924
38.618 3.493
2.033 65.233
1.086 26.574
10.419 3.473
9.032 5.674
83.399 8.754
11.267 4.697
0.979 64.644
3.93 16.695
0.929 25.468
1.628 23.853
62.47 3.133
4.43 12.181
1.089 153.639
0.975 38.889
0.418 123.801
15.552 7.184
34.954 2.732
3.67 22.41
2.94 8.705
0.365 87.423
65.35 3.736
1.368 209.033
0.899 70.371
67.616 3.699
3.786 20.666
3.78 12.308
16.888 4.888
1.796 142.883
0.793 45.614
21.967 5.978
3.373 24.768
3.974 13.914
57.151 15.893
0.575 59.736
0.715 62.139
20.92 3.517
30.464 2.951
70.031 2.307
42.261 2.089
2.306 25.307
7.79 3.47
29.472 12.108
3.012 23.035
4.38 9.089
131.223 1.839
100.802 0.749
19.25 3.893
85.168 1.383
6.366 4.221
77.112 2.299
54.757 10.93
46.481 2.242
51.073 8.788
41.481 67.86
6.798 34.598
88.057 7.074
3.364 93.505
83.071 2.448
25.003 2.066
0.322 131.025
102.595 0.983
14.192 4.655
34.494 2.858
65.734 17.588
2.34 164.727
2.94 21.979
31.712 2.058
48.717 40.007
75.045 2.122
24.25 5.605
0.755 90.842
3.013 79.931
71.986 4.272
2.807 5.12
14.636 20.329
45.011 3.891
6.435 4.249
80.967 4.019
5.991 4.585
0.589 86.581
8.078 6.307
36.892 1.595
87.43 6.671
47.118 1.833
2.777 17.651
38.172 8.013
31.871 1.644
76.472 3.343
0.358 85.187
43.376 4.261
64.959 3.566
101.061 1.701
0.149 215.282
0.546 78.122
2.189 138.253
1.319 112.212
132.022 2.77
2.392 19.855
5.079 8.723
0.132 175.838
7.245 6.871
10.119 5.18
2.488 22.817
29.094 1.519
90.374 9.819
0.902 26.616
6.81 6.604
6.887 3.949
1.363 19.845
75.704 2.3
24.477 31.238
0.507 60.195
47.813 2.506
41.515 10.409
0.556 51.963
6.993 6.661
7.507 7.116
64.396 1.976
85.253 1.69
61.172 10.934
34.34 3.222
4.485 12.42
108.181 0.95
67.222 1.255
5.738 64.232
15.277 2.425
32.103 28.906
10.841 4.843
83.142 1.235
2.03 86.189
84.833 1.059
43.677 3.513
44.728 18.847
42.2 2.297
52.159 10.078
44.086 22.928
4.961 7.949
99.886 2.656
7.97 5.192
16.252 4.355
72.807 1.42
38.966 2.176
77.631 2.057
5.727 9.486
63.717 3.126
16.957 3.761
0.153 209.82
61.423 7.478
0.512 87.846
86.612 0.88
95.66 0.794
61.143 2.384
0.444 69.265
3.794 2.998
0.497 43.274
64.665 2.654
66.197 6.596
122.549 0.633
2.175 26.249
70.434 1.196
44.355 6.245
90.433 3.509
65.692 3.5
30.13 1.983
62.061 1.103
72.669 4.143
7.699 4.892
48.586 5.482
115.372 0.599
21.728 10.31
4.539 12.475
108.151 1.688
8.583 6.513
52.444 5.282
44.305 2.839
70.479 1.543
2.838 19.8
72.941 2.714
43.645 1.557
39.276 2.667
0.853 50.981
31.419 1.738
71.602 2.692
69.156 1.237
104.516 0.797
13.906 5.614
63.365 4.275
2.643 75.092
45.142 2.054
91.565 2.206
11.822 3.724
23.522 2.089
0.63 48.038
13.794 3.277
113.704 1.134
3.658 10.973
95.151 1.386
51.953 7.155
6.563 21.818
18.429 20.267
15.446 2.654
68.545 2.904
7.417 3.341
79.501 3.904
31.987 3.81
77.301 1.354
47.77 10.639
35.983 5.555
1.085 23.509
125.546 0.641
86.396 0.673
4.378 11.141
10.278 2.548
69.88 0.791
8.097 3.965
64.094 1.008
60.448 0.871
28.523 39.003
3.412 12.684
9.99 2.902
67.211 1.1
75.377 1.329
3.38 8.083
83.375 1.839
1.869 9.159
2.953 7.202
63.867 1.569
40.761 1.843
23.871 1.821
0.446 46.794
18.707 24.881
3.481 13.659
60.91 1.789
97.082 0.967
6.861 7.089
8.421 4.927
11.114 4.511
84.414 1.391
42.379 1.638
31.333 1.605
2.311 10.895
2.834 22.919
6.067 2.323
0.763 51.335
46.619 0.788
2.017 24.831
152.032 0.659
56.565 2.469
103.084 0.603
82.921 1.666
64.992 3.132
15.408 1.535
2.377 20.299
66.373 3.367
7.19 2.598
63.423 1.335
105.839 0.44
111.697 1.638
12.725 2.536
83.407 1.197
39.169 5.025
1.564 107.387
61.625 1.138
125.778 0.955
19.185 1.45
66.132 4.584
0.731 17.314
0.466 44.732
52.872 23.794
4.602 11.563
79.553 2.193
45.995 1.019
0.908 46.564
1.137 17.594
69.258 0.747
70.807 1.22
111.242 0.62
72.827 1.343
61.183 0.988
26.761 2.649
0.255 110.773
1.062 14.036
7.392 5.603
69.834 0.837
71.038 2.384
72.219 1.285
2.645 16.398
0.633 38.267
37.574 1.181
70.881 1.619
15.887 3.16
41.05 1.25
40.284 1.051
60.088 1.319
46.993 1.535
61.667 1.392
54.703 2.737
56.339 2.74
37.763 1.126
56.55 0.817
40.136 1.291
98.839 1.116
10.469 4.383
7.363 7.392
3.527 12.225
51.223 4.203
70.676 1.743
0.113 238.056
2.349 7.093
48.123 1.305
0.872 37.436
0.448 13.665
60.685 3.797
9 2.47
38.356 10.507
102.202 0.685
103.139 0.944
86.958 1.388
50.677 1.435
66.51 1.456
2.74 15.462
15.663 2.889
63.196 0.819
73.5 1.253
0.844 21.836
0.96 34.89
14.04 1.577
2.67 14.716
137.073 0.678
66.863 3.621
28.9 1.312
31.873 17.262
70.311 0.577
63.567 2.942
18.368 2.271
1.08 2431.213
0.282 4261.893
0.428 21.692
1.457 30.114
0.097 7.513
1.272 83.216
5.622 51.393
16.501 51.087
0.273 1260.184
0.173 7.085
0.192 9.228
5.046 105.075
0.271 1097.004
0.872 244.921
7.603 93.36
4.071 47.383
0.354 811.971
4.633 73.248
1.815 191.228
0.299 441.622
1.188 58.699
70.554 158.504
0.314 620.833
1.012 309.112
49.113 350.625
1.408 58.959
0.48 236.052
1.841 214.187
0.293 434.855
9.997 32.721
2.533 24.825
9.26 27.532
5.01 30.366
3.036 39.638
3.796 29.949
1.716 236.005
0.225 560.828
1.173 44.073
1.275 115.656
1.302 475.336
1.919 125.385
3.582 60.022
5.044 25.687
5.775 23.99
0.752 210.27
5.912 95.939
4.492 25.04
0.676 166.017
0.322 537.722
12.832 1.704
2.8 543.206
0.306 195.82
1.21 73.602
61.738 127.912
2.394 61.996
0.218 370.402
2.385 88.353
0.289 261.457
1.945 257.804
1.766 187.996
50.128 148.206
3.138 253.79
0.799 143.901
8.27 25.905
6.318 19.526
16.496 197.304
2.605 128.346
3.152 38.745
33.778 5.812
0.744 104.098
0.597 177.782
0.914 88.548
25.851 447.561
0.222 375.588
69.859 41.597
0.24 179.543
1.616 61.881
2.71 632.095
2.567 45.274
19.312 11.647
20.896 112.689
3.442 232.365
5.814 13.186
2.171 93.733
7.112 181.73
1.239 153.876
14.193 58.651
11.42 17.618
22.252 124.612
19.329 36.124
1.886 106.544
51.028 161.727
2.654 67.76
0.934 39.686
0.284 205.379
32.513 5.669
1.597 20.766
64.657 3.358
0.184 155.171
1.896 54.395
0.362 157.746
21.421 4.854
23.452 148.676
37.935 5.585
27.269 109.411
7.339 7.761
4.7 38.829
0.568 158.865
1.328 161.428
5.415 179.433
1.299 45.913
0.51 52.374
8.557 12.211
1.628 15.877
4.229 29.5
15.1 74.028
5.667 145.179
4.881 26.978
1.264 155.18
1.888 7.297
4.004 114.526
0.74 80.501
1.231 51.857
37.638 31.763
1.765 154.365
5.535 11.788
0.568 182.166
3.365 17.109
3.789 164.108
6.91 8.043
4.225 28.084
5.436 16.238
2.143 42.074
1.954 82.212
0.335 210.974
13.242 17.34
14.026 57.508
1.317 117.12
30.458 19.239
14.168 8.463
0.421 161.954
17.293 7.035
3.596 194.276
18.137 8.53
5.416 13.81
6.524 12.69
14.824 20.561
2.09 18.137
3.859 17.702
10.928 7.906
2.763 62.654
0.856 54.423
24.652 174.956
6.797 4.603
44.179 130.659
3.301 0.557
3.528 20.786
1.89 46.59
7.424 6.699
28.478 49.512
0.657 109.546
11.27 7.68
2.574 82.499
2.674 15.883
1.022 124.497
6.438 9.583
3.499 38.586
59.892 4.053
5.214 9.354
5.664 6.241
1.597 209.77
1.328 60.921
3.096 116.752
8.563 8.711
1.623 104.268
40.92 73.617
3.553 34.972
63.519 14.083
1.646 93.932
34.971 35.919
2.172 124.427
43.708 9.913
2.272 16.959
5.842 7.91
0.817 85.43
1.902 48.778
1.996 67.184
7.974 12.4
32.29 7.372
0.183 45.861
2.03 125.123
44.552 8.919
41.978 3.162
9.508 12.207
26.491 34.392
74.635 3.043
77.221 2.396
11.549 17.244
62.897 20.019
3.885 10.907
18.772 7.747
23.023 11.7
1.217 28.745
2.356 80.531
32.716 30.403
0.258 161.84
49.916 48.327
2.099 34.04
49.4 7.533
1.65 12.454
61.312 5.674
3.03 7.814
1.534 124.445
12.98 4.354
1.458 15.317
59.629 30.309
0.802 100.279
0.517 196.953
2.666 59.594
0.66 37.022
4.716 8.911
59.806 69.228
51.042 3.257
1.858 75.468
1.296 23.066
9.873 3.999
7.871 6.68
54.453 15.688
11.221 4.53
0.836 66.496
3.536 17.407
0.861 28.961
1.625 22.464
65.717 3.083
3.73 14.598
1.447 131.475
0.994 38.898
0.42 115.684
13.994 7.886
41.184 2.368
3.75 22.418
3.377 7.321
0.323 93.05
68.231 3.978
1.85 186.852
0.821 87.108
59.482 4.468
4.296 18.883
4.012 11.878
17.583 5.143
1.776 150.785
0.819 39.83
27.441 5.742
3.058 28.203
3.781 14.859
63.157 15.741
0.663 52.77
0.739 64.118
24.319 3.017
27.239 3.002
72.525 2.317
34.101 2.552
2.491 22.181
8.298 3.346
22.004 17.647
2.776 25.09
4.827 7.682
117.92 2.023
111.567 0.664
20.02 3.855
88.779 1.426
5.982 4.577
85.515 2.181
68.342 11.195
50.054 2.281
49.082 7.826
22.717 81.492
10.581 39.341
86.181 8.004
3.586 95.509
81.194 2.351
26.851 1.94
0.338 119.245
97.863 0.974
16.309 4.026
36.957 3.042
54.754 14.84
1.495 160.236
2.649 25.297
28.817 2.218
26.053 35.023
65.132 2.233
24.26 5.728
0.638 108.407
4.637 81.678
59.79 4.943
2.912 5.121
13.52 30.622
35.191 5.548
6.946 4.057
86.325 3.699
7.299 3.791
0.62 77.87
8.154 5.919
39.781 1.621
65.495 12.045
43.088 1.8
2.051 22.811
46.415 7.488
30.571 1.752
86.837 2.75
0.378 77.737
40.937 4.976
63.054 3.562
83.924 1.997
0.152 181.192
0.583 73.592
1.62 144.359
1.423 109.124
120.407 3.228
2.701 17.259
5.649 8.085
0.134 177.792
5.712 7.185
9.519 5.487
2.63 20.816
24.395 1.679
76.897 9.25
0.891 27.025
7.441 6.205
7.218 3.826
1.373 19.386
63.229 2.364
25.825 34.365
0.52 52.702
50.744 2.639
31.469 12.308
0.584 48.459
7.99 5.601
7.349 7.461
56.396 2.349
92.476 1.709
64.844 8.799
36.084 3.421
4.82 11.143
93.675 1.011
59.909 1.404
7.954 71.655
14.22 2.744
48.97 27.873
12.314 4.344
89.791 1.234
2.572 84.996
83.711 1.16
47.17 3.442
31.454 22.139
50.738 2.477
44.383 10.884
35.365 15.06
7.085 7.467
104.125 2.404
7.512 5.576
18.577 4.147
87.528 1.219
35.326 2.178
82.572 2.238
6.596 7.335
52.447 3.218
14.114 4.11
0.144 240.633
47.133 8.005
0.458 99.683
90.986 0.868
81.649 0.906
50.674 2.391
0.424 67.195
3.377 3.33
0.533 36.123
72.703 3.202
53.325 10.541
113.286 0.682
2.366 23.672
72.112 1.165
42.687 6.422
77.824 3.766
72.093 4.397
34.94 1.779
71.127 1.03
82.916 4.142
9.679 3.755
53.029 5.999
123.36 0.589
15.627 19.435
4.922 10.951
104.098 1.713
8.892 5.607
60.97 6.066
32.454 2.87
58.66 1.829
2.783 21.106
58.598 3.423
39.09 1.955
44.034 2.181
0.889 52.142
23.585 2.128
92.646 2.45
63.829 1.294
109.449 0.815
16.533 4.466
89.145 3.563
2.333 70.91
48.153 2.201
87.891 2.257
9.312 4.584
27.138 1.945
0.579 45.103
10.574 4.166
110.406 1.273
3.67 11.004
94.119 1.401
44.39 14.455
6.535 26.069
15.659 29.401
16.495 2.539
78.44 3.014
6.062 4.13
84.589 3.306
28.437 5.3
65.775 1.467
44.18 11.44
33.733 5.174
1.123 22.843
119.284 0.651
86.832 0.681
4.428 11.171
10.407 2.666
68.761 0.842
7.709 4.226
68.414 0.918
67.853 0.87
19.452 62.172
3.518 12.542
9.587 2.866
61.147 1.211
75.903 1.667
4.307 5.648
83.172 1.963
1.568 11.75
2.63 8.117
67.588 1.65
41.34 1.787
22.56 1.964
0.516 35.975
20.368 26.489
3.637 12.938
62.401 1.752
94.601 1.019
4.897 10.087
8.264 4.937
8.008 6.275
81.003 1.331
43.959 1.544
29.321 1.778
2.496 10.216
3.448 25.431
5.083 2.792
0.823 42.597
43.212 0.804
2.338 22.289
147.391 0.713
57.491 2.492
105.966 0.639
80.634 1.706
71.559 2.709
14.272 1.584
2.62 17.84
71.517 3.257
7.98 2.383
73.135 1.253
99.816 0.496
109.519 2.206
12.952 2.344
86.791 1.164
34.328 7.41
1.729 97.268
49.839 1.592
117.667 0.945
17.327 1.592
75.93 3.29
0.729 17.198
0.418 51.527
45.479 18.235
4.831 10.299
103.329 1.844
39.32 1.181
0.906 51.863
1.058 20.051
67.875 0.818
69.285 1.205
108.043 0.587
79.901 1.359
51.895 1.2
23.682 2.909
0.253 128.341
0.872 16.377
8.173 4.831
67.538 0.886
60.757 2.378
83.21 1.439
2.769 14.977
0.523 44.98
44.572 1.087
75.156 1.504
14.693 3.543
39.726 1.352
41.502 0.986
58.088 1.483
54.403 1.465
61.244 1.824
53.488 2.774
53.589 3.13
35.013 1.151
68.25 0.726
33.979 1.65
92.027 1.212
9.707 4.59
6.297 7.282
3.076 13.844
50.548 3.442
58.702 1.913
0.114 200.28
2.118 7.638
49.949 1.305
0.835 38.756
0.419 14.159
67.336 3.194
11.375 1.901
24.764 10.393
103.398 0.768
89.439 1.099
90.251 1.503
51.332 1.542
61.367 1.547
2.873 14.999
12.255 4.026
57.614 0.856
70.417 1.255
0.868 21.228
1.011 31.673
14.497 1.561
2.78 13.44
132.915 0.694
100.813 2.95
31.914 1.268
35.696 14.568
78.158 0.553
71.205 2.62
16.324 2.549
1.248 2354.63
0.28 4119.931
0.4 26.194
1.527 26.606
0.09 9.227
1.205 83.027
4.867 60.782
16.575 44.74
0.27 1153.213
0.172 8.244
0.182 9.762
4.881 101.838
0.263 1106.221
0.897 232.286
8.478 86.249
4.056 49.98
0.368 774.955
3.798 92.528
1.802 193.604
0.29 469.923
0.969 72.122
38.484 189.023
0.293 693.266
1.134 257.006
52.102 340.984
1.381 59.228
0.454 239.483
1.825 217.97
0.293 512.114
12.573 24.415
2.812 20.285
8.618 28.554
4.959 29.945
2.908 42.207
3.643 31.717
1.981 201.874
0.221 558.133
1.108 50.748
1.297 117.007
1.682 366.747
2.05 134.304
3.625 57.071
4.536 27.196
5.623 23.418
0.738 231.127
8.401 58.081
4.709 24.809
0.635 176.871
0.339 510.907
12.135 1.802
3.172 498.928
0.323 207.854
1.248 73.924
50.422 151.809
2.238 78.323
0.23 336.008
1.681 116.447
0.325 278.861
1.74 307.643
2.248 162.214
23.457 259.01
1.975 294.959
0.742 149.628
6.861 37.483
6.211 19.302
19.166 119.71
4.303 79.402
3.67 32.047
30.457 6.315
0.702 112.11
0.642 149.965
0.905 100.307
44.189 375.31
0.23 358.11
39.596 60.142
0.226 163.684
1.612 61.293
2.098 584.345
2.553 46.089
19.993 12.086
17.823 96.077
5.085 268.088
7.194 10.767
2.09 97.231
10.062 152.191
1.284 182.078
24.052 66.756
14.078 13.841
27.368 108.548
16.025 26.35
1.992 99.011
55.121 141.192
3.009 57.568
0.884 41.245
0.278 180.349
31.455 6.316
1.614 22.489
68.588 3.631
0.162 180.051
1.934 53.559
0.355 168.573
24.353 4.615
13.718 147.676
47.188 5.065
24.083 109.488
7.703 7.648
4.155 46.459
0.506 190.134
1.229 187.496
4.52 219.464
1.292 45.427
0.47 58.62
9.018 11.266
1.74 15.122
4.499 28.561
27.101 62.621
6.308 126.48
4.604 36.569
1.504 115.795
1.806 7.403
4.4 128.475
0.753 77.86
1.191 52.456
35.949 27.964
1.579 147.821
5.042 13.351
0.571 183.252
3.45 15.343
6.128 187.883
6.801 8.078
4.39 23.796
5.385 16.553
2.269 33.975
2.579 56.765
0.392 184.353
12.547 18.979
20.814 35.256
1.296 116.513
20.792 25.155
13.486 9.055
0.428 161.038
18.333 6.106
4.651 148.599
15.492 11.791
5.357 14.672
6.456 12.341
15.043 25.696
2.379 14.228
3.59 20.442
13.477 7.19
2.722 67.76
0.858 54.787
32.21 175.856
6.435 4.722
60.974 120.913
3.489 0.534
4.266 18.062
1.892 46.993
8.576 5.808
25.986 66.006
0.63 107.542
14.421 6.214
3.549 65.136
2.813 15.138
0.922 138.097
6.502 7.945
3.842 35.283
69.277 4.157
5.716 8.54
5.719 5.904
1.386 215.188
1.371 59.369
2.529 126.146
8.586 8.145
1.788 74.777
44.94 64.937
2.657 41.956
59.425 21.942
1.852 102.502
28.45 33.098
2.221 114.788
37.249 9.734
2.145 18.514
8.947 5.254
0.795 85.967
1.583 71.453
1.696 78.442
6.07 16.354
30.003 7.669
0.213 39.916
2.02 128.337
39.722 9.312
44.426 3.378
9.38 12.699
31.673 44.497
63.94 2.978
66.891 2.554
13.781 13.239
56.303 24.669
3.636 11.163
19.834 7.271
26.762 16.819
1.149 31.924
2.371 78.945
39.412 15.501
0.26 181.735
33.46 75.546
1.982 38.235
40.5 7.4
1.746 11.898
53.711 4.796
2.936 8.153
1.438 128.694
16.466 3.601
1.475 18.608
42.702 39.022
0.822 80.098
0.522 209.615
1.972 61.04
0.595 41.326
4.239 9.222
30.502 98.081
50.271 3.497
2.005 66.568
1.065 29.807
11.015 3.663
9.681 5.112
77.243 18.142
10.153 4.656
0.911 66.097
3.88 16.116
1.014 23.504
1.602 22.718
55.222 3.516
4.058 13.642
1.429 114.279
1.054 37.056
0.452 111.425
14.377 9.242
53.06 2.404
3.716 22.082
3.612 7.225
0.336 102.683
67.478 3.823
2.065 172.313
0.962 67.188
79.41 5.2
5.711 12.655
4.411 11.736
14.476 4.826
1.673 175.469
0.883 42.357
25.468 6.077
3.082 25.912
4.541 11.716
47.165 18.9
0.622 57.064
0.732 61.751
20.065 3.41
27.914 3.133
79.868 2.125
33.228 3.11
2.043 25.872
9.548 3.152
19.652 17.76
2.528 28.077
4.303 9.046
122.517 1.802
102.44 0.689
20.143 3.989
82.455 1.451
6.443 4.227
74.202 2.745
68.176 11.504
49.77 2.421
53.21 7.933
44.838 82.789
9.796 39.307
71.567 14.694
3.597 102.113
91.817 2.615
29.771 1.896
0.376 114.58
94.579 1.063
15.51 4.004
35.117 3.453
48.839 23.336
1.985 121.509
2.459 27.123
28.405 2.15
49.309 21.944
69.674 2.579
26.784 5.384
0.716 86.059
6.379 84.027
44.326 5.928
2.981 4.845
6.565 33.003
28.95 8.906
8.023 3.371
86.818 3.298
6.934 3.971
0.593 85.79
8.647 5.842
36.923 1.705
75.301 8.778
44.458 1.614
1.827 30.582
39.813 10.957
36.815 1.53
87.709 2.569
0.363 83.829
35.783 6.455
58.953 4.315
86.003 2.912
0.139 210.903
0.54 77.562
1.628 159.234
1.006 116.561
128.948 4.788
2.638 18.347
6.184 7.601
0.13 188.61
6.516 7.511
9.347 5.727
2.659 19.879
25.318 1.639
55.114 15.751
0.894 27.731
7.685 7.089
7.957 3.484
1.35 19.139
63.433 2.374
15.846 42.017
0.548 52.873
48.396 3.542
19.277 28.711
0.625 44.522
7.426 5.874
7.89 6.075
58.611 2.176
105.055 1.719
89.76 8.554
38.041 2.664
4.434 12.412
92.196 1.023
64.022 1.25
5.759 82.052
14.802 2.754
21.865 46.852
12.442 3.942
77.998 1.446
3.19 89.452
93.666 1.139
45.232 3.51
46.111 21.252
44.089 3.017
20.688 21.911
46.963 8.832
4.956 9.091
110.858 2.242
8.578 4.781
21.954 2.947
92.004 1.1
35.873 1.95
71.698 3.026
6.875 8.225
44.887 3.603
12.975 4.437
0.143 242.249
38.119 9.696
0.46 98.895
91.01 0.897
76.146 1.103
37.312 2.881
0.466 56.219
3.052 3.529
0.511 39.123
76.187 2.93
64.386 9.533
111.291 0.652
2.529 22.322
64.635 1.417
41.763 5.463
58.977 4.197
63.67 6.286
34.147 1.625
73.708 1.045
76.476 5.595
7.463 5.062
62.92 5.44
113.327 0.653
13.065 20.175
4.937 11.27
107.631 1.966
9.5 5.73
73.924 5.812
40.502 2.762
71.841 1.579
3.195 17.948
55.697 3.444
33.476 1.958
53.101 1.936
0.745 62.919
25.251 1.891
96.006 2.319
62.863 1.357
112.351 0.798
16.392 4.542
78.958 3.971
2.033 84.601
56.651 2.15
77.788 2.417
11.075 3.781
31.19 1.743
0.554 47.514
12.36 3.735
113.949 1.251
3.612 11.054
87.906 1.376
62.98 9.878
5.143 28.693
13.213 32.552
17.262 2.372
67.421 2.517
6.559 3.905
70.979 3.448
37.09 4.627
60.514 1.319
28.138 15.368
33.098 5.367
1.1 24.331
115.841 0.679
84.755 0.771
4.374 10.836
11.383 2.332
66.892 0.804
6.884 4.635
64.365 1.013
73.268 0.733
33.131 54.573
3.672 11.166
7.64 3.759
63.045 1.172
79.1 1.303
4.442 5.762
106.956 1.913
1.57 10.424
2.879 7.429
61.255 1.939
46.353 1.667
23.023 1.802
0.516 36.728
28.317 25.239
4.09 11.088
59.382 1.683
84.043 1.1
6.147 8.196
9.31 4.434
9.438 5.166
79.868 1.278
46.345 1.609
31.186 1.642
2.581 9.592
2.661 26.944
4.774 2.849
0.863 44.347
44.097 0.83
2.23 18.34
135.493 0.685
62.375 2.484
108.061 0.643
64.47 1.702
82.895 2.911
17.283 1.373
2.621 17.543
57.229 3.725
7.28 2.492
84.556 1.14
97.194 0.532
128.706 2.105
13.989 2.25
74.142 1.278
37.149 7.817
1.413 101.442
52.409 1.4
118.711 0.924
15.414 1.745
47.031 4.257
0.701 19.066
0.398 52.943
28.239 17.833
4.454 11.047
85.571 1.802
39.098 1.36
0.904 51.74
1.098 18.652
64.87 0.881
76.448 1.056
97.853 0.687
81.835 1.386
55.34 1.354
21.653 2.917
0.242 136.668
0.976 15.141
8.353 4.944
64.679 0.955
49.333 3.146
79.526 1.325
2.68 15.539
0.485 58.444
48.548 1.002
72.909 1.519
15.05 3.514
43.256 1.229
42.412 1.042
58.397 1.551
60.152 1.238
58.312 2.01
54.63 3.043
46.459 3.972
34.962 1.104
70.411 0.737
34.275 1.757
82.683 1.386
9.534 4.792
6.593 5.781
3.455 12.468
61.222 3.006
61.438 1.973
0.125 209.3
2.323 7.33
50.042 1.305
0.905 38.468
0.426 15.518
67.751 3.834
8.928 2.369
18.949 10.488
101.966 0.759
97.028 1.077
96.142 1.687
59.776 1.64
57.422 1.589
2.949 14.525
11.104 4.677
55.613 0.815
66.734 1.36
0.828 22.925
0.969 36.432
16.695 1.515
2.887 13.414
137.773 0.659
94.381 2.804
31.502 1.341
31.798 17.771
69.282 0.64
72.451 2.877
17.617 2.414
1.178 2410.892
0.266 4816.654
0.401 24.755
1.476 29.736
0.087 8.098
1.136 83.857
5.581 51.031
19.018 44.77
0.273 1232.631
0.157 8.469
0.19 8.932
4.411 113.215
0.285 1004.379
0.885 223.916
8.526 92.968
4.441 43.889
0.375 770.886
4.074 89.314
2.056 183.204
0.287 455.574
1.086 67.869
35.133 254.987
0.297 682.611
0.955 300.177
52.419 291.597
1.24 62.637
0.456 235.797
1.807 258.786
0.327 396.729
10.723 28.879
2.599 23.68
8.296 31.304
5.117 28.509
3.533 34.817
3.581 34.036
1.932 171.356
0.227 508.112
1.119 46.405
1.234 116.246
1.414 440.519
1.93 126.838
3.376 67.538
4.929 25.374
5.903 24.403
0.716 256.395
9.3 47.722
5.004 22.485
0.614 180.428
0.318 478.258
11.711 1.961
2.981 489.754
0.306 182.894
1.264 70.137
30.156 140.7
2.53 57.852
0.228 327.941
1.842 114.75
0.305 271.615
1.605 292.37
1.978 199.542
24.035 272.509
2.201 266.929
0.735 163.463
7.297 31.973
5.081 27.086
10.634 144.539
3.762 76.887
3.054 36.515
30.785 6.071
0.756 108.608
0.542 200.722
0.826 97.342
41.932 355.672
0.252 319.154
27.056 100.903
0.235 172.43
1.563 66.147
3.162 642.247
2.382 49.478
19.221 11.905
12.893 92.032
3.313 269.577
6.475 12.101
2.026 99.516
12.023 168.307
1.383 168.07
16.441 105.936
16.01 11.458
44.848 43.397
19.479 18.314
2.018 91.757
42.929 170.659
2.58 79.613
0.851 43.432
0.275 210.747
31.093 5.646
1.613 20.938
64.323 3.667
0.157 186.427
2.128 48.433
0.403 139.12
22.58 4.832
19.082 125.705
38.983 5.085
21.734 89.522
7.68 7.207
4.098 48.192
0.525 169.152
1.424 159.227
4.707 213.378
1.252 47.552
0.449 59.017
9.309 10.814
1.784 15.935
4.438 29.869
14.419 85.504
5.784 152.665
5.453 26.242
1.634 103.483
1.639 8.339
4.084 127.092
0.725 91.502
1.108 55.248
54.14 14.715
1.693 143.249
5.607 12.056
0.61 176.85
2.937 18.114
6.523 170.351
6.779 7.023
4.919 20.415
5.51 14.734
2.724 27.367
2.616 50.892
0.367 203.436
13.734 22.81
25.46 30.572
1.322 105.538
20.883 35.679
15.263 7.472
0.398 141.363
19.43 5.958
3.957 146.265
13.421 14.064
5.325 14.915
7.038 11.737
10.872 29.693
2.071 15.896
3.553 20.386
13.145 7.385
2.813 75.538
0.843 51.753
18.083 227.485
6.519 4.757
48.468 132.373
3.619 0.528
4.574 16.031
2.064 41.504
9.29 5.43
43.428 57.443
0.676 103.7
16.521 4.855
2.526 78.704
3.005 14.432
1.037 126.77
7.757 6.968
4.29 27.751
62.763 5.207
5.678 8.375
5.485 6.106
1.709 201.22
1.384 57.704
2.828 128.34
12.387 6.088
1.724 78.58
34.664 78.007
4.157 25.267
37.104 35.763
1.422 127.511
39.302 34.087
2.108 140.202
28.618 11.921
2.13 17.495
8.036 5.786
0.791 87.061
2.64 35.615
1.935 61.452
8.075 12.68
38.443 6.995
0.218 38.571
1.414 141.287
37.976 11.449
44.734 3.355
9.939 12.592
35.046 47.942
66.609 2.873
60.972 3.067
9.129 17.881
42.328 34.639
4.067 10.069
21.203 6.938
12.625 31.512
1.264 30.946
1.884 100.354
48.188 24.949
0.251 184.822
34.278 83.903
2.182 35.045
38.421 9.788
1.624 12.397
51.799 7.861
3.403 7.189
1.335 131.129
14.205 4.099
1.496 16.315
29.139 49.064
0.764 95.694
0.568 189.117
1.977 69.824
0.566 42.508
4.995 8.671
32.011 74.558
38.505 4.564
1.928 77.157
1.187 25.923
9.967 4.07
9.386 4.801
58.688 19.324
9.446 4.846
0.883 72.135
3.901 15.778
0.973 25.552
1.687 20.663
54.073 3.485
3.98 14.47
1.492 86.923
1.051 38.819
0.43 129.151
12.346 10.291
50.982 2.47
3.725 20.853
3.259 6.982
0.379 78.498
65.671 4.247
1.941 161.609
0.954 64.936
65.09 5.501
3.888 17.73
4.008 12.647
16.731 4.1
1.592 170.729
0.773 45.217
30.264 5.768
3.583 21.775
4.555 12.011
38.18 25.193
0.632 53.623
0.726 58.903
23.205 3.033
35.007 2.44
82.719 2.098
35.3 2.977
1.883 34.286
9.56 2.965
30.436 20.511
2.471 28.654
3.934 9.667
159.876 1.388
106.921 0.663
16.165 5.152
92.504 1.456
6.408 4.245
73.507 2.392
50.299 16.223
54.421 2.622
33.647 13.739
40.896 72.279
9.814 63.494
60.198 19.369
3.609 95.877
87.52 2.609
28.234 1.98
0.341 136.091
90.659 1.298
15.539 3.835
31.52 3.629
50.304 26.938
2.478 124.771
2.942 21.89
33.829 1.753
48.947 20.297
56.337 3.051
24.452 5.681
0.764 84.988
7.644 99.192
62.854 5.075
3.049 4.869
3.735 60.287
32.162 6.87
7.164 3.654
56.593 5.87
6.907 3.898
0.678 71.681
8.092 6.104
36.887 1.704
65.835 8.82
47.776 1.486
1.86 29.917
39.893 12.856
45.279 1.422
87.05 2.604
0.373 87.369
23.903 9.358
59.337 3.588
73.593 2.598
0.153 178.037
0.572 68.906
1.708 125.214
1.208 128.678
104.79 5.365
2.637 20.729
5.867 7.951
0.146 172.686
5.314 9.187
11.044 4.687
2.548 20.201
25.011 1.724
72.438 13.463
0.877 25.432
7.545 6.784
6.565 4.298
1.406 19.435
65.161 2.674
22.953 23.563
0.497 54.8
55.742 2.725
16.412 23.053
0.594 48.846
7.212 5.981
8.179 6.071
57.817 2.673
90.48 1.796
100.877 10.23
36.646 3.08
5.203 10.879
85.409 1.071
65.608 1.186
6.145 66.025
15.026 2.595
19.155 30.944
9.512 4.834
87.24 1.217
1.723 126.495
82.968 1.265
45.932 2.861
41.826 38.864
39.699 3.527
23.191 30.444
33.981 11.276
5.517 7.551
90.968 2.295
7.818 5.179
21.567 2.597
97.875 1.109
37.304 1.856
70.505 3.23
5.519 8.824
54.471 2.904
16.103 3.56
0.143 209.776
29.121 11.459
0.499 82.264
99.402 0.878
97.354 1.124
41.301 3.142
0.409 67.398
3.615 2.994
0.542 33.328
73.034 3.829
48.411 12.919
110.005 0.666
2.365 22.014
58.935 1.533
36.52 6.494
63.277 4.07
47.343 10.237
42.209 1.452
71.759 1.033
80.907 5.687
7.618 4.897
71.655 4.885
112.072 0.69
12.433 31.795
4.101 13.302
90.382 2.721
8.225 6.466
88.501 5.558
34.762 2.593
72.683 1.532
3.197 16.874
45.497 4.024
27.27 2.158
50.784 2.019
0.833 51.033
22.125 2
92.614 2.434
70.134 1.27
106.057 0.848
14.873 4.754
57.768 5.556
2.273 78.265
63.572 2.285
86.638 2.286
11.702 3.376
33.499 1.737
0.571 49.19
11.817 3.796
113.165 1.252
3.346 11.983
96.025 1.495
67.458 9.439
8.737 16.477
14.432 29.928
17.512 2.299
51.591 2.592
7.156 3.451
67.521 3.628
45.296 5.738
53.335 1.707
20.137 18.365
32.371 4.791
1.064 24.821
111.996 0.708
96.755 0.753
4.229 10.455
9.638 2.549
69.654 0.784
7.281 4.241
58.771 1.036
66.579 0.887
21.339 66.861
3.999 10.994
10.302 2.842
71.687 1.191
63.606 1.51
3.682 7.138
123.383 1.888
1.567 11.784
3.477 6.364
60.106 2.026
45.175 1.908
24.839 1.659
0.578 29.16
25.48 32.498
3.994 10.716
60.638 1.992
80.689 1.097
5.947 8.106
10.221 3.971
9.795 4.982
73.102 1.325
46.405 1.515
32.487 1.697
2.27 11.682
3.11 23.326
4.533 3.125
0.783 44.754
48.81 0.744
2.805 16.936
137.341 0.716
52.082 3.332
108.152 0.695
77.733 1.427
68.991 3.139
15.645 1.538
2.701 16.518
54.677 5.748
7.256 2.579
85.454 1.284
92.517 0.546
118.939 1.875
12.716 2.34
60.48 1.467
49.662 5.106
1.194 106.761
52.896 1.407
113.81 1.005
14.133 1.942
46.884 4.498
0.669 20.303
0.455 50.755
28.034 23.827
4.246 11.517
99.025 1.877
42.627 1.362
0.993 45.002
1.134 17.308
58.224 0.91
78.496 1.006
93.247 0.671
77.285 1.466
64.857 1.392
23.845 2.926
0.242 109.135
0.916 14.907
7.705 5.438
76.208 0.819
47.534 3.869
98.238 1.147
2.905 14.213
0.527 41.246
47.512 1.014
71.308 1.643
16.079 3.098
39.258 1.343
45.255 0.953
62.97 1.567
52.175 1.435
53.633 2.217
50.444 3.603
57.094 4.46
29.865 1.196
81.856 0.679
29.852 1.861
87.89 1.34
11.301 4.157
9.098 3.845
3.39 12.487
64.469 3.381
60.945 2.101
0.117 230.138
2.382 6.323
50.171 1.22
0.856 39.089
0.411 15.444
65.417 3.191
9.765 2.167
17.064 12.1
97.189 0.819
107.144 1.1
88.044 1.666
68.487 1.386
59.301 1.321
2.548 16.687
7.625 6.392
61.075 0.785
64.031 1.359
0.869 23.287
0.896 38.77
12.923 1.789
2.761 13.459
134.55 0.702
84.85 3.456
29.76 1.334
44.728 12.862
66.284 0.66
63.204 3.344
15.567 2.578
1.219 2325.222
0.267 4292.64
0.41 22.954
1.335 30.565
0.085 8.741
1.216 86.202
5.148 53.823
13.717 59.974
0.258 1403.875
0.17 8.64
0.224 6.458
3.784 139.054
0.285 955.155
0.832 249.452
8.253 106.102
3.97 47.155
0.342 836.607
4.655 78.033
1.98 171.063
0.281 464.674
1.177 62.028
35.063 352.323
0.31 592.313
1.147 257.199
86.074 350.073
1.497 55.177
0.461 225.771
1.849 226.499
0.302 435.939
11.561 25.639
2.791 21.046
8.332 30.576
5.659 26.966
3.043 39.3
3.424 36.531
2.252 155.551
0.227 505.565
1.112 45.392
1.344 114.081
1.692 459.087
2.118 117.476
3.628 60.04
4.638 26.372
5.961 23.833
0.719 237.839
8.9 53.276
4.589 25.083
0.639 169.294
0.321 552.89
11.479 1.988
2.695 543.304
0.303 188.932
1.183 75.129
36.977 128.524
1.937 87.65
0.231 342.903
1.728 110.519
0.317 294.53
1.851 299.23
2.1 159.475
29.426 268.529
2.437 253.308
0.719 147.862
7.085 29.883
5.069 26.485
18.745 147.992
4.875 58.912
3.807 28.698
26.539 6.403
0.754 108.513
0.556 177.275
0.857 97.682
52.29 281.605
0.251 309.65
58.58 87.563
0.216 193.856
1.538 68.185
3.371 593.976
2.675 42.364
23.021 9.567
12.377 120.068
2.857 252.492
5.886 13.387
2.264 87.933
13.466 168.353
1.454 157.265
10.085 130.653
15.814 11.607
39.331 63.862
20.502 18.059
1.963 96.303
36.141 214.69
2.483 76.118
0.957 38.285
0.296 185.17
31.101 5.728
1.722 21.66
66.239 3.6
0.153 199.981
2.037 52.962
0.379 139.316
21.537 4.926
19.326 145.868
37.795 5.044
21.446 116.286
7.174 7.41
4.13 46.321
0.525 177.88
1.415 150.995
4.703 187.514
1.294 43.315
0.498 49.177
8.109 12.142
1.879 14.721
3.909 35.161
21.918 71.629
5.513 178.684
5.324 26.956
1.753 105.201
1.866 7.444
3.726 127.402
0.701 95.188
1.179 51.143
36.442 31.225
2.06 117.985
5.046 13.426
0.591 164.584
3.224 18.789
3.272 180.076
7.77 6.455
4.492 22.658
5.06 15.65
2.39 31.032
2.202 66.941
0.376 188.075
9.954 29.693
25.688 30.35
1.417 109.534
21.413 37.333
15.499 7.345
0.365 174.647
21.337 5.676
4.201 133.769
12.3 13.663
4.941 15.62
6.853 11.54
11.605 31.96
2.21 16.143
3.602 19.382
12.365 7.25
2.833 61.549
0.768 58.472
40.563 197.906
7.613 4.069
39.239 156.628
2.864 0.646
3.828 19.651
1.818 47.851
8.151 6.054
28.373 88.099
0.643 112.084
16.366 5.662
2.734 74.242
3.282 12.452
0.921 157.519
7.746 7.983
4.41 25.446
62.524 4.405
5.35 8.633
6.441 5.345
1.309 211.422
1.214 62.465
3.054 121.231
10.683 6.916
1.385 110.706
37.968 64.05
3.566 31.448
42.817 45.224
1.264 153.609
37.943 42.066
2.134 129.54
33.193 11.568
1.994 19.583
8.896 5.091
0.751 86.966
2.139 43.121
2.305 52.591
7.044 14.002
40.575 7.121
0.244 40.278
1.611 141.676
43.065 10.048
52.419 3.346
9.428 13.576
40.548 44.282
66.683 3.538
57.081 3.029
10.139 16.542
39.576 30.07
4.479 10.052
18.901 6.591
9.902 38.982
1.24 31.917
1.661 103.416
34.661 29.113
0.263 171.278
20.083 72.916
2.191 33.649
35.447 10.607
1.694 11.728
55.369 11.114
2.866 8.496
1.321 119.679
14.749 3.832
1.379 18.454
30.411 50.147
0.729 105.594
0.542 194.949
2.14 65.74
0.639 39.542
4.754 9.115
25.408 85.144
49.661 5.487
2.245 67.389
1.145 25.707
9.081 4.288
10.283 4.306
25.845 36.004
10.961 4.254
0.885 71.459
4.034 15.025
0.938 24.436
1.805 20.649
66.723 3.012
4.151 13.576
1.512 115.002
0.966 41.18
0.424 123.13
14.186 7.998
50.397 2.765
3.842 20.252
3.573 7.561
0.34 98.498
66.342 4.022
1.39 173.555
0.958 63.281
70.107 6.056
5.27 14.862
4.009 13.457
17.002 4.797
2.03 138.574
0.819 42.126
48.915 4.056
4.055 19.143
3.887 13.997
28.141 31.716
0.654 54.733
0.812 54.929
20.93 3.312
35.777 2.33
77.731 2.18
36.774 3.141
2.711 20.838
11.509 2.72
35.474 20.064
2.42 29.554
4.036 9.498
180.367 1.421
115.96 0.655
13.16 6.079
105.42 1.384
6.908 3.827
79.146 2.438
51.133 27.034
43.377 3.077
38.089 10.301
33.004 58.77
4.358 77.334
78.453 15.981
2.175 111.987
92.562 2.373
29.674 1.974
0.348 131.792
92.313 1.325
16.102 3.517
43.259 2.962
30.213 14.316
1.962 141.807
2.89 21.421
32.346 1.97
34.681 16.898
63.492 2.835
32.269 5.039
0.751 79.714
12.903 90.829
51.874 4.568
2.596 5.431
2.927 70.476
20.747 10.916
7.579 3.469
48.657 7.832
7.791 3.747
0.555 88.704
8.677 5.408
40.329 1.759
48.991 9.808
48.064 1.563
2 28.134
39.459 8.115
46.112 1.374
92.262 2.252
0.379 77.493
23.57 10.834
58.751 4.169
79.58 2.44
0.163 183.239
0.596 64.413
2.064 124.295
1.242 117.014
79.425 6.437
2.508 18.568
5.677 8.058
0.153 185.481
5.415 8.368
9.701 5.191
2.883 17.958
28.784 1.466
53.193 29.453
0.865 26.467
5.672 9.361
6.171 4.326
1.384 18.303
61.081 2.915
44.102 20.661
0.526 51.346
50.893 2.575
12.11 35.726
0.651 37.261
7.559 5.932
8.509 5.974
62.406 2.433
72.725 1.952
87.879 15.436
32.174 3.245
4.597 11.561
86.753 1.048
65.167 1.208
5.543 60.459
12.427 2.831
10.682 35.355
11.794 3.899
92.061 1.116
2.097 91.028
83.196 1.358
52.445 2.868
37.419 41.806
38.445 3.408
21.651 32.072
57.671 7.315
5.676 6.022
73.898 2.95
7.616 5.167
24.903 2.859
79.265 1.248
38.049 1.784
73.567 3.253
8.579 6.22
49.069 2.925
17.825 3.239
0.144 207.174
38.131 15.231
0.507 94.278
111.06 0.829
86.577 1.114
35.63 3.777
0.4 70.299
3.489 3.015
0.522 38.761
48.38 5.593
50.954 10.066
118.657 0.621
2.588 21.711
61.306 1.584
43.826 4.242
69.621 4.461
45.151 11.733
43.259 1.478
71.166 1.029
95.524 3.998
7.851 4.623
46.637 5.468
110.157 0.751
6.275 43.064
4.682 11.858
78.857 2.92
8.522 6.359
73.294 7.807
40.882 2.156
67.945 1.692
2.841 20.104
54.589 3.918
30.223 1.893
50.515 2.273
0.865 50.565
22.422 2.006
99.6 2.812
73.61 1.259
102.94 0.859
14.127 5.404
61.709 5.592
1.842 77.028
71.689 2.001
65.43 2.299
10.397 3.608
28.977 1.918
0.583 51.381
12.362 3.516
105.598 1.234
3.603 10.989
85.428 1.559
65.498 12.779
6.73 19.11
16.702 19.658
16.802 2.412
52.716 2.777
7.312 3.331
52.78 5.824
43.268 4.212
39.816 2.209
21.398 19.338
26.579 6.243
1.09 24.872
100.636 0.725
94.012 0.804
4.285 10.454
10.232 2.569
69.909 0.835
6.331 4.996
60.859 1.053
64.064 0.843
19.377 66.219
3.545 12.529
8.418 3.435
75.816 1.015
54.555 1.468
4.082 6.507
98.097 1.946
1.736 10.276
2.581 8.298
57.888 2.232
39.511 1.94
23.676 1.739
0.561 32.657
42.165 24.658
3.954 11.112
64.117 1.994
75.301 1.056
5.609 8.811
8.784 4.639
10.87 4.241
84.567 1.127
40.11 1.691
30.891 1.705
2.348 11.89
2.878 25.812
4.789 2.94
0.847 40.31
45.062 0.769
1.98 28.379
124.617 0.707
51.004 3.273
114.535 0.67
66.44 1.501
64.223 3.311
13.022 1.801
2.357 20.168
49.143 10.41
8.33 2.176
77.776 1.404
86.328 0.593
104.777 1.868
12.726 2.238
55.709 1.562
44.374 6.256
1.242 125.503
45.349 1.575
113.631 1.024
16.758 1.666
60.773 3.31
0.718 17.175
0.407 55.877
25.374 35.426
4.52 10.825
73.707 2.136
51.932 0.981
0.914 46.699
1.077 18.121
59.995 0.878
75.458 1.146
87.054 0.707
77.892 1.682
63.481 1.496
22.431 2.838
0.268 112.259
0.927 16.62
7.99 4.829
67.513 0.892
51.85 3.558
109.148 1.037
3.104 12.891
0.559 44.894
55.601 0.883
73.578 2.126
17.357 2.982
34.376 1.509
49.841 0.859
73.82 1.481
58.826 1.708
46.55 2.767
52.692 4.108
77.633 3.155
28.943 1.253
85.487 0.701
25.835 2.103
87.552 1.191
10.827 3.717
7.868 5.651
3.3 12.847
77.674 3.225
58.702 2.374
0.102 216.957
2.235 7.047
42.193 1.324
0.87 38.253
0.421 15.219
67.844 3.055
11.253 1.949
10.75 22.149
98.713 0.84
100.708 1.17
93.784 1.592
66.932 1.426
59.986 1.356
2.938 13.531
10.941 4.097
65.694 0.776
69.743 1.356
0.887 21.47
0.934 35.347
14.798 1.508
2.976 12.309
141.355 0.715
88.836 2.691
32.708 1.288
42.059 12.249
67.281 0.689
47.109 4.875
14.305 2.95
1.275 2423.85
0.272 4406.629
0.418 25.29
1.28 31.394
0.1 7.646
1.207 88.372
4.618 64.459
14.156 61.39
0.251 1415.592
0.151 9.698
0.192 8.555
5.125 95.356
0.291 1114.603
0.839 242.747
8.037 116.294
4.009 47.014
0.348 808.642
4.297 78.266
2.133 159.761
0.284 610.679
1.071 67.006
40.247 280.147
0.28 776.026
1.048 305.53
45.279 422.304
1.276 68.087
0.462 253.08
2.21 189.454
0.315 434.114
11.782 23.815
2.674 21.845
8.3 30.756
5.08 28.671
3.183 38.697
3.329 36.077
2.63 122.282
0.225 484.94
1.112 45.206
1.326 114.714
1.649 361.617
2.199 112.282
3.433 64.753
4.902 22.192
6.658 18.076
0.689 222.739
6.043 97.212
4.399 25.275
0.671 160.003
0.322 502.422
13.277 1.653
3.224 448.652
0.287 204.488
1.167 72.796
104.058 26.183
2.79 51.408
0.227 348.966
1.957 121.019
0.344 264.346
2.427 243.974
2.232 152.293
53.843 19.564
2.5 305.18
0.856 124.912
8.528 24.05
5.853 21.536
14.154 117.091
2.779 149.973
3.628 31.307
34.776 7.732
0.747 112.719
0.611 167.372
0.907 92.655
60.705 158.318
0.241 310.667
34.131 165.398
0.24 198.966
1.4 73.773
4.202 368.805
2.645 44.881
24.368 8.19
43.204 18.429
5.493 118.89
6.88 11.219
2.36 82.908
20.038 71.308
1.161 180.34
28.648 18.804
15.44 10.66
51.321 33.352
12.549 68.321
2.523 82.365
29.425 128.584
2.32 85.644
0.966 35.548
0.307 159.759
34.774 7.099
1.766 20.894
35.59 20.109
0.172 190.504
1.835 52.697
0.34 180.678
22.948 5.806
97.29 6.975
26.398 7.306
25.292 160.675
7.972 7.817
4.588 39.49
0.483 199.253
1.37 151.927
5.836 212.959
1.251 49.14
0.51 57.292
7.921 13.581
1.816 14.942
4.159 30.923
19.324 134.692
7.65 58.551
6.436 19.958
1.142 151.853
1.701 8.391
2.716 168.62
0.749 82.713
1.27 46.767
55.913 64.148
1.573 177.586
5.405 11.886
0.561 166.438
3.157 18.408
5.607 119.464
7.339 6.7
4.622 22.259
5.025 18.106
2.34 33.599
1.939 76.678
0.325 222.476
14.01 14.75
27.933 17.1
1.539 107.285
56.781 8.357
19.109 5.226
0.376 205.559
18.535 8.001
8.574 51.282
26.278 4.268
5.009 14.988
7.684 8.857
12.133 30.036
2.076 15.66
3.408 19.696
9.377 11.179
3.236 50.299
0.857 54.935
51.69 59.833
5.413 7.258
65.137 42.244
4.407 0.424
3.128 30.598
1.831 49.275
8.207 6.127
64.074 90.299
0.679 99.502
19.937 3.726
3.118 63.247
2.746 15.617
0.922 146.097
6.426 9.195
3.352 34.847
51.661 2.345
4.805 12.061
5.942 5.736
2.01 128.983
1.203 66.664
3.523 94.406
6.918 11.294
1.668 94.319
42.282 43.035
4.483 18.475
61.911 2.925
1.569 107.588
57.461 2.874
1.864 230.95
54.225 3.322
2.183 18.655
7.276 6.012
0.782 89.817
1.824 62.603
1.599 94.435
7.045 14.283
46.728 3.563
0.229 34.815
1.55 141.339
29.269 36.03
34.356 12.899
6.206 30.254
50.169 3.569
60.525 6.842
45.929 24.219
12.103 12.683
99.206 3.783
3.839 11.33
17.937 6.35
24.784 8.622
1.249 30.01
1.774 97.624
12.454 78.4
0.252 153.477
95.932 2.001
2.203 32.251
65.041 3.362
1.61 12.163
49.474 2.565
2.635 9.372
1.257 125.751
11.297 5.784
1.67 14.26
107.255 10.333
0.929 65.434
0.537 208.017
2.153 64.518
0.534 48.363
2.786 24.022
63.506 2.965
22.196 11.064
1.951 73.194
1.138 27.575
11.528 2.816
11.24 3.051
61.56 12.66
13.942 2.993
0.929 67.992
3.174 21.13
0.904 26.727
1.674 23.961
89.674 2.955
3.701 15.501
1.508 115.949
1.024 37.041
0.413 125.226
18.282 4.092
39.273 2.138
4.792 14.297
3.794 6.811
0.32 92.301
92.631 4.342
1.555 193.732
0.975 64.886
68.784 4.986
4.131 20.279
3.906 13.429
5.408 26.083
2.128 94.492
0.751 46.35
49.702 2.334
3.614 22.351
5.064 9.956
100.137 2.199
0.592 61.955
0.776 54.062
22.073 3.998
37.099 1.402
58.554 3.815
36.067 5.479
2.735 20.912
7.56 4.482
33.466 7.905
2.502 26.25
4.349 8.541
108.187 1.54
95.754 1.985
20.062 3.741
58.269 4.022
5.522 4.987
104.458 2.223
118.342 0.775
39.527 4.267
103.682 0.822
117.995 2.03
11.25 17.414
45.212 2.55
82.798 1.787
108.379 1.95
35.587 1.447
0.378 115.468
79.266 2.158
18.737 3.411
45.709 2.274
92.691 2.267
1.989 124.551
3.302 18.651
32.985 2.132
67.293 4.734
93.648 2.006
33.857 4.996
0.759 86.491
19.662 13.813
100.372 3.62
2.761 5.565
38.482 7.883
35.149 7.649
6.539 4.462
111.064 1.076
5.746 5.491
0.555 89.103
7.372 7.809
38.825 2.973
88.666 3.906
47.141 9.302
1.689 32.03
57.851 11.745
26.68 1.963
130.715 1.659
0.384 77.529
47.105 2.719
38.897 3.233
85.159 0.792
0.132 231.448
0.559 70.058
1.897 118.111
1.214 100.717
79.302 2.422
2.211 23.077
5.53 8.392
0.124 217.52
3.545 19.246
9.358 7.483
3.045 16.666
21.316 1.702
92.749 1.462
0.884 28.032
10.549 2.693
6.252 5.003
1.537 17.567
74.034 1.428
71.735 1.405
0.515 58.42
57.364 1.986
49.426 1.375
0.547 59.002
7.581 5.955
7.533 6.5
48.309 4.655
51.606 2.355
116.017 0.945
50.599 1.752
4.667 12.468
70.368 1.087
43.546 1.495
37.897 2.432
13.099 3.5
58.281 2.004
13.382 3.213
58.444 4.956
17.948 8.054
79.971 1.307
42.827 2.948
91.79 1.108
51.312 1.029
67.044 1.232
76.464 1.019
4.447 7.805
91.006 1.294
7.345 6.165
20.778 2.414
61.758 1.32
54.022 1.099
70.973 2.422
10.788 3.173
74.444 2.17
22.705 2.344
0.155 176.913
85.054 1.32
0.482 98.381
112.235 1.208
79.925 1.63
16.838 34.14
0.436 56.912
3.853 2.959
0.517 36.722
64.825 2.569
91.988 1.844
95.515 2.217
2.158 26.876
56.18 3.624
81.625 1.428
102.134 1.354
46.34 6.135
38.66 1.215
66.628 1.929
60.637 3.771
7.591 4.954
69.877 1.299
78.641 0.965
2.035 85.036
5.714 8.858
90.8 1.205
9.222 5.506
62.046 0.972
28.821 2.188
102.672 0.811
3.267 16.8
77.634 1.071
34.717 5.096
61.389 1.978
0.936 45.59
8.177 11.955
105.295 0.683
82.34 1.847
63.367 3.646
13.077 7.354
55.138 2.371
20.431 9.719
34.623 2.677
40.769 3.127
11.842 3.519
22.04 5.352
0.607 45.136
13.796 3.036
80.114 0.942
4.018 9.771
115.212 0.771
45.161 7.398
25.959 3.776
44.628 2.678
11.873 3.217
98.818 0.573
6.118 3.959
74.814 0.894
49.949 1.525
25.626 13.417
46.544 2.771
36.319 2.995
1.205 23.159
72.954 0.966
86.416 0.585
4.873 9.701
9.078 3.924
72.97 5.473
6.972 4.358
51.893 1.48
85.444 0.845
92.717 1.343
4.567 8.551
8.318 3.63
56.929 6.046
51.565 1.769
4.053 6.326
93.061 0.878
1.555 10.806
3.007 7.663
29.971 1.992
47.096 2.313
22.316 3.014
0.537 30.1
60.296 2.298
3.559 13.188
89.061 1.762
47.029 60.12
12.717 3.008
8.301 4.72
13.033 3.122
63.085 2.132
31.684 3.511
26.098 2.099
2.582 9.789
4.942 10.759
5.634 2.436
0.751 49.706
39.674 13.198
2.952 15.903
94.972 0.742
50.617 1.493
77.26 0.904
60.547 1.768
96.773 1.172
17.559 1.461
2.354 19.054
78.746 0.52
6.8 2.845
49.325 2.684
54.606 1.286
79.338 0.808
10.251 3.39
67.308 0.702
42.328 1.176
1.6 76.824
56.126 0.823
55.167 2.09
17.908 1.273
58.937 1.01
0.75 16.917
0.507 35.588
26.615 5.639
5.077 9.124
106.528 1.052
32.599 1.114
0.924 46.217
1.154 17.984
27.155 7.83
62.239 2.537
64.145 1.076
77.501 1.326
84.944 0.799
26.261 2.96
0.273 124.283
0.936 15.356
7.354 5.839
77.061 0.765
51.381 1.556
63.729 0.877
3.111 13.289
0.573 35.748
32.181 1.44
68.128 1.403
20.193 2.235
22.667 3.008
30.295 3.762
76.62 0.871
23.344 33.113
57.411 0.897
81.624 1.999
86.998 0.833
26.008 2.376
78.542 2.014
32.82 1.978
81.32 3.183
10.325 4.142
9.241 3.744
3.648 11.081
57.388 1.082
55.174 2.465
0.116 226.09
2.11 7.653
56.702 0.655
0.913 34.326
0.444 14.661
51.925 3.064
10.236 2.237
28.64 3.275
91.147 0.525
45.469 10.272
50.231 1.306
67.896 1.064
43.319 1.429
2.686 15.971
6.773 9.891
73.825 0.672
63.99 1.381
0.854 23.566
0.902 36.481
10.184 3.369
2.971 12.007
99.865 0.756
72.845 0.966
15.125 7.558
41.515 1.647
65.616 3.301
106.939 2.852
14.811 3.537
1.136 2559.76
0.279 4137.87
0.389 30.164
1.333 28.703
0.103 8.182
1.207 82.688
4.182 68.302
13.061 67.451
0.263 1189.61
0.143 10.654
0.168 11.541
4.834 104.885
0.255 1110.083
0.936 226.526
7.449 124.71
4.168 44.475
0.33 863.788
5.015 66.803
1.794 164.501
0.286 532.086
1.155 60.738
45.346 286.872
0.282 702.826
0.97 297.061
34.634 411.044
1.235 66.64
0.458 217.828
1.826 270.665
0.324 434.495
13.031 21.016
2.831 21.547
7.933 32.488
4.421 33.175
3.021 40.176
3.656 32.066
1.743 208.123
0.212 507.75
1.232 39.601
1.254 121.776
1.64 380.208
1.876 130.44
3.298 69.496
5.368 21.878
6.993 17.946
0.677 246.777
6.666 75.93
4.748 24.33
0.694 151.751
0.331 515.528
12.455 1.77
3.709 421.975
0.308 187.749
1.121 79.267
103.832 30.325
1.817 89.992
0.221 326.579
1.786 115.563
0.318 271.323
1.616 317.567
1.61 191.351
69.523 23.01
2.013 274.142
0.766 141.538
7.879 27.414
6.091 20.549
17.628 97.757
3.443 103.36
3.391 38.925
36.043 7.235
0.713 123.111
0.618 153.132
0.802 103.132
62.44 159.224
0.264 300.49
34.974 173.719
0.226 158.596
1.874 52.195
2.966 400.273
2.59 44.29
22.143 9.271
44.659 18.536
5.317 129.295
6.674 11.923
2.255 91.472
11.533 82.956
1.224 195.292
32.545 15.556
15.875 10.03
67.987 42.676
11.474 51.736
2.087 103.163
39.773 145.425
2.199 87.617
0.873 40.786
0.294 158.981
40.34 6.538
1.501 23.429
29.462 16.336
0.182 146.4
2.174 45.589
0.393 162.705
19.835 6.856
69.832 8.109
36.109 5.828
18.004 170.65
7.262 8.284
4.021 44.433
0.551 171.074
1.231 174.506
5.275 168.479
1.363 41.32
0.499 51.884
7.598 13.953
1.798 14.757
4.385 29.134
22.586 157.414
12.514 32.782
5.484 26.49
1.225 149.264
1.762 7.234
3.246 168.131
0.75 86.082
1.288 43.85
42.189 65.256
1.344 162.196
5.663 11.291
0.608 146.699
2.825 20.412
3.827 158.388
8.33 5.987
4.37 25.233
4.643 20.244
1.834 43.597
2.716 44.623
0.391 179.63
15.141 10.891
26.834 19.125
1.157 116.086
59.716 10.014
16.513 6.133
0.397 185.711
18.205 8.643
5.741 81.588
25.472 4.197
6.305 12.066
7.134 10.284
11.218 44.324
2.299 13.973
3.518 21.038
8.974 12.954
2.545 65.78
0.855 51.935
21.486 107.123
5.408 7.358
38.835 56.42
3.278 0.543
3.66 23.152
1.795 48.727
8.091 6.091
49.675 109.069
0.663 109.007
21.394 3.159
2.276 81.708
2.589 17.351
1.044 123.267
7.968 6.851
3.291 34.736
56.391 2.271
4.951 10.501
5.48 6.155
1.854 134.823
1.138 72.753
2.929 109.652
8.773 9.136
1.534 102.199
47.862 49.847
4.051 22.846
69.041 2.945
1.307 154.852
60.471 3.533
1.606 214.709
60.278 3.076
2.177 18.53
7.889 5.626
0.798 82.938
1.756 60.072
1.628 93.417
6.897 14.759
43.704 3.597
0.211 45.112
1.617 154.723
40.803 47.446
24.977 18.685
5.902 33.49
54.487 2.89
65.301 8.907
32.562 25.474
14.834 11.542
96.109 4.127
4.494 9.404
20.091 6.125
22.682 10.502
1.255 28.436
1.475 120.852
14.529 100.033
0.255 164.07
103.782 2.071
2.246 30.971
75.161 3.325
1.667 11.338
55.6 2.154
2.903 8.472
1.603 132.625
12.431 5.005
1.456 16.629
72.085 15.368
1.001 64.691
0.555 173.8
2.533 55.061
0.644 37.008
3.31 18.778
70.653 3.009
24.263 8.997
2.134 70.487
1.034 28.598
10.759 3.148
14.004 2.712
54.155 19.477
12.026 3.555
0.846 71.255
3.471 18.524
1.05 23.195
1.606 23.432
98.617 3.163
4.784 11.558
1.505 120.508
0.95 40.675
0.399 122.551
16.968 3.915
42.424 2.138
4.459 15.881
2.9 9.203
0.387 81.805
89.465 4.734
1.728 185.148
0.917 66.365
52.228 7.26
3.383 31.681
3.729 13.763
4.177 46.518
2.122 93.573
0.68 51.858
41.565 2.887
3.871 20.351
4.631 10.859
111.504 2.132
0.611 59.679
0.745 62.202
20.605 4.239
35.245 1.522
51.666 3.601
31.554 9.268
2.528 18.903
7.117 5.253
32.187 6.57
2.75 24.533
4.623 8.058
121.322 1.451
126.091 1.96
18.232 4.271
57.562 3.893
5.239 4.916
87.516 2.631
125.595 0.763
39.903 4.028
97.666 0.949
111.13 2.151
9.01 25.431
46.159 2.344
71.39 1.886
105.605 2.139
38.646 1.267
0.344 117.493
77.903 2.3
19.415 3.27
54.452 1.813
97.894 2.364
2.264 122.804
2.317 27.171
30.043 2.542
63.201 6.912
93.082 2.55
27.351 4.809
0.818 80.509
17.15 15.994
105.374 2.855
2.632 5.466
39.988 8.487
35.366 6.805
6.747 4.156
103.025 1.072
6.158 4.958
0.595 84.18
8.261 6.543
33.122 3.071
89.894 3.528
44.79 7.907
2.524 19.142
54.021 17.296
29.979 1.737
121.293 1.949
0.396 71.836
49.989 2.131
44.786 3.396
103.326 0.735
0.135 222.846
0.52 81.005
1.967 153.965
1.579 80.298
84.547 2.323
3.043 14.867
5.638 8.358
0.109 184.16
3.83 15.667
6.223 11.599
2.55 20.151
17.82 2.018
81.969 1.721
0.897 27.12
9.991 2.782
5.497 5.227
1.487 18.11
81.4 1.235
66.279 1.591
0.551 53.241
59.555 1.783
56.755 1.271
0.529 51.63
7.253 6.258
8.12 5.962
45.221 6.797
61.827 2.075
118.734 0.967
60.763 1.538
5.027 11.359
78.184 0.915
46.424 1.411
41.16 2.434
13.508 3.652
59.457 2.028
12.607 3.316
66.088 4.576
11.52 8.23
82.417 1.219
45.619 2.872
95.784 1.063
62.211 0.994
75.489 1.271
88.967 0.926
6.446 5.209
91.755 1.399
8.277 5.414
16.484 2.862
63.081 1.313
51.447 1.012
81.711 2.339
10.034 3.174
71.35 2.023
19.135 2.528
0.155 202.515
88.432 1.196
0.502 89.046
97.24 1.298
81.972 1.753
18.248 37.686
0.461 62.258
3.514 3.235
0.52 39.036
55.297 3.299
104.23 1.591
96.807 1.997
2.333 26.722
64.154 3.912
70.423 1.733
100.888 1.468
59.508 5.707
32.271 1.371
85.552 1.957
63.839 3.214
8.247 4.429
70.31 1.299
81.297 1.023
1.569 98.969
5.849 8.613
86.832 1.192
9.482 5.486
59.44 1.005
32.464 2.159
106.389 0.84
2.767 19.852
76.106 1.061
21.124 9.599
62.275 1.85
0.833 52.184
7.18 15.783
99.406 0.752
67.524 2.43
80.929 3.078
13.541 6.402
70.732 2.163
19.177 11.1
37.575 2.238
44.885 2.874
10.722 3.789
23.253 5.006
0.616 45.959
13.949 3.081
87.42 0.811
3.586 11.758
107.861 0.779
53.772 7.426
26.632 4.902
44.246 2.5
13.474 2.78
102.92 0.542
8.171 2.95
67.448 0.988
52.545 1.425
18.31 29.11
45.889 2.784
32.191 3.032
1.185 24.481
71.592 0.912
90.501 0.576
4.58 10.132
7.574 4.219
68.019 4.514
6.776 4.694
61.145 1.663
68.483 0.91
70.131 1.563
4.687 8.497
8.616 3.433
69.983 4.524
46.314 1.967
3.904 6.556
90.6 0.909
1.71 11.002
2.896 7.466
30.803 2.183
43.032 2.523
24.778 2.763
0.55 28.837
70.616 2.527
3.871 12.841
86.812 1.618
49.144 58.05
11.924 2.801
9.842 4.049
11.107 3.526
69.444 2.073
27.61 3.884
30.358 1.901
2.222 12.128
5.483 8.617
5.276 2.606
0.811 44.666
52.628 11.614
2.802 14.097
96.72 0.727
52.012 1.244
76.811 0.851
73.612 1.789
109.373 1.108
16.313 1.631
2.735 17.171
82.914 0.503
6.455 3.263
52.74 2.583
69.903 1.04
79.653 0.949
10.576 3.343
68.069 0.734
45.21 1.103
1.629 82.861
61.761 0.774
64.354 1.945
20.24 1.109
66.665 0.905
0.719 17.52
0.485 38.531
33.926 5.452
6.064 7.209
123.236 1.041
36.335 1.024
0.842 50.78
1.149 16.465
23.354 7.905
70.231 3.1
70.65 1.052
74.764 1.378
74.348 0.914
22.62 2.864
0.234 124.396
0.991 15.281
8.231 5.037
81.508 0.719
45.862 1.778
65.223 0.976
2.898 14.264
0.655 31.363
34.856 1.382
74.867 1.191
18.355 2.507
33.551 2.536
38.706 3.201
68.433 0.868
11.409 40.535
49.545 1.119
93.309 2.048
88.091 0.821
28.486 2.707
74.872 2.036
31.626 2.291
68.911 3.32
9.221 4.79
7.892 4.698
3.907 9.88
53.36 1.252
45.32 3.109
0.116 204.154
2.07 7.958
56.004 0.682
0.853 37.027
0.46 13.064
53.934 3.211
8.66 2.71
35.887 2.907
92.621 0.547
35.544 9.324
48.377 1.307
63.974 1.088
31.904 1.778
2.963 13.896
6.911 13.14
74.083 0.682
63.833 1.22
0.768 23.393
0.981 33.219
10.081 4.065
2.668 13.501
114.008 0.717
83.402 0.905
15.961 9.807
35.658 1.907
72.505 3.679
87.427 4.238
20.258 2.72
1.131 2573.929
0.304 4257.192
0.408 25.963
1.475 28.575
0.095 6.478
1.132 87.444
5.062 56.004
16.074 59.931
0.286 1141.683
0.146 9.795
0.187 7.965
5.654 85.538
0.284 1037.638
0.904 214.116
7.729 123.292
3.89 48.719
0.389 772.322
5.032 67.777
1.553 241.306
0.298 480.695
1.083 67.634
38.084 219.473
0.284 728.388
1.108 276.826
26.088 500.712
1.394 59.766
0.481 205.855
1.76 262.768
0.331 392.887
11.67 22.309
2.727 22.151
7.099 37.623
5.113 29.297
3.534 32.723
3.488 32.584
2.393 144.456
0.222 551.223
1.085 46.535
1.334 114.744
1.686 342.859
1.945 127.048
3.263 72.066
5.17 23.109
6.26 19.439
0.674 275.33
7.017 76.322
4.195 26.817
0.594 199.62
0.333 514.291
13.299 1.619
3.712 451.711
0.278 209.937
1.205 78.834
74.821 37.75
1.696 92.567
0.227 353.011
1.828 122.558
0.321 291.793
2.079 226.035
1.646 193.242
83.951 32.243
2.582 186.366
0.764 128.537
7.949 25.748
6.596 18.704
15.615 86.472
3.501 96.903
3.136 37.36
34.13 8.138
0.702 109.989
0.638 140.536
0.88 100.508
42.018 189.204
0.224 361.626
16.7 221.873
0.232 201.847
1.883 54.058
3.35 393.506
2.71 43.318
18.774 10.704
29.737 30.976
4.767 130.005
5.111 17.281
2.079 94.949
10.158 115.503
1.464 143.635
28.664 17.641
17.491 10.019
85.059 59.512
21.718 26.572
1.685 129.747
24.228 185.277
2.199 98.697
0.954 40.834
0.297 191.465
43.845 6.294
1.689 21.276
30.249 17.43
0.167 165.844
1.964 51.82
0.36 161.989
17.548 7.214
82.96 7.763
40.671 5.135
19.599 146.129
7.528 7.513
4.42 39.562
0.486 205.28
1.405 160.624
5.152 172.525
1.239 49.558
0.496 55.503
9.374 11.021
1.679 15.087
3.999 31.661
14.072 200.944
7.642 102.629
5.366 25.943
1.252 150.135
1.718 8.172
4.725 163.788
0.718 88.086
1.267 43.315
62.924 82.799
1.893 114.816
5.509 12.082
0.636 155.132
3.5 15.607
6.383 122.283
7.507 6.103
4.414 23.55
3.976 23.817
1.932 42.545
2.287 59.601
0.379 197.225
14.985 12.692
19.885 19.82
1.41 118.099
59.486 7.656
14.883 7.141
0.412 186.239
17.709 7.277
6.227 85.341
22.323 4.512
5.948 13.008
6.303 11.72
11.504 30.491
2.296 14.675
3.674 19.752
6.837 21.394
2.629 67.819
0.83 61.198
54.637 108.87
4.448 9.086
38.428 56.832
4.241 0.451
3.814 23.005
1.929 46.707
9.459 5.347
73.116 115.286
0.696 102.54
20.187 3.353
2.055 97.22
2.697 16.607
0.924 150.177
8.206 7.455
3.291 37.2
58.444 2.257
5.334 9.643
5.313 6.423
1.788 171.591
1.226 69.353
3.205 108.578
6.869 10.093
1.524 96.226
19.13 63.146
4.753 16.566
71.673 3.542
1.19 167.277
67.378 3.672
1.734 202.972
51.781 3.209
1.97 20.804
7.605 6.28
0.737 91.745
1.999 50.907
1.606 94.708
6.792 14.603
36.539 4.262
0.194 55.038
1.576 156.008
49.193 56.727
24.364 14.275
5.596 36.215
57.625 2.772
58.704 9.987
21.966 50.354
11.212 17.068
103.428 3.135
3.928 10.831
21.445 5.977
22.492 14.859
1.317 27.919
1.831 120.437
12.481 101.103
0.281 139.038
107.724 2.284
2.155 34.765
78.554 3.278
1.505 13.533
53.025 2.248
3.248 7.845
1.356 131.711
11.425 5.853
1.549 15.683
65.117 16.537
0.886 72.665
0.495 235.292
2.787 45.529
0.612 40.874
2.892 20.525
73.543 2.406
32.059 8.759
1.577 93.267
1.161 28.105
11.331 3.06
12.142 3.032
42.416 14.86
13.563 3.096
1.008 60.474
3.539 19.296
1.017 21.149
1.617 22.424
113.28 3.235
4.373 12.369
1.255 126.283
0.939 39.143
0.425 117.347
18.568 3.441
41.777 2.215
4.362 15.985
3.298 7.97
0.362 86.104
76.104 5.506
1.329 224.251
0.869 77.929
57.78 7.629
3.454 29.017
3.94 12.854
4.503 39.134
2.649 77.961
0.882 40.846
42.045 2.693
3.772 21.152
4.49 11.499
120.579 2.457
0.654 53.557
0.717 63.139
18.995 4.545
37.16 1.506
45.301 3.899
37.294 15.314
2.251 24.966
7.635 5.011
35.995 7.515
2.581 26.016
4.777 8.308
94.065 1.638
123.115 1.857
16.565 4.462
58.038 3.395
6.401 4.329
78.434 3.113
113.48 0.762
33.311 5.115
96.201 0.899
122.353 1.772
8.028 29.526
54.582 2.449
69.515 2.089
93.884 2.964
38.6 1.238
0.388 94.251
98.973 2.037
15.81 3.918
49.977 2.026
87.34 2.313
1.629 150.382
3.072 21.468
32.423 2.477
62.229 10.185
81.138 3.304
24.134 5.012
0.779 78.447
19.835 13.239
100.821 2.55
2.783 5.137
31.548 13.085
44.864 5.479
6.567 4.448
93.266 1.322
5.552 5.618
0.617 81.689
7.988 6.542
36.593 2.541
83.101 3.748
43.308 8.99
2.502 18.828
34.936 23.49
28.36 1.925
112.375 1.981
0.319 96.211
47.362 2.305
47.78 3.625
110.963 0.72
0.137 240.834
0.533 78.081
1.844 158.375
1.311 84.042
81.872 2.263
2.771 16.631
5.405 8.583
0.131 187.97
4.346 14.423
7.792 8.34
2.711 18.927
13.807 2.523
70.823 2.221
0.883 26.746
12.676 2.36
6.742 4.28
1.4 19.425
83.813 1.166
61.854 1.675
0.467 56.766
65.834 1.529
54.738 1.224
0.559 54.109
6.841 6.535
6.774 6.837
38.596 7.53
63.482 1.697
110.885 0.969
58.125 1.581
4.921 10.99
78.621 1.061
46.666 1.381
30.024 3.403
14.544 3.619
71.02 1.861
10.72 4.101
66.744 5.102
18.641 6.711
76.765 1.311
40.594 2.849
117.627 1.007
64.013 0.978
81.786 1.332
91.985 0.93
7.99 4.518
91.332 1.569
7.662 5.626
19.425 2.9
65.29 1.303
51.689 1.011
75.718 2.681
12.11 2.703
83.089 2.014
26.74 1.861
0.16 210.811
90.093 1.395
0.402 108.729
103.271 1.32
80.072 1.718
16.007 44.724
0.457 67.769
3.511 3.238
0.53 34.16
57.661 3.289
115.072 1.43
90.796 2.218
2.399 23.558
51.123 5.349
65.507 2.03
92.532 1.629
50.547 7.347
34.265 1.259
84.509 2.072
60.968 3.614
8.238 4.384
65.03 1.402
83.72 0.922
2.761 80.317
5.322 9.45
98.843 1.174
9.175 5.675
71.552 0.874
33.422 2.442
96.83 0.931
3.07 18.67
69.519 1.141
31.149 9.764
66.947 1.845
0.777 61.531
9.907 11.476
103.66 0.754
62.855 2.733
71.133 3.417
12.17 6.978
74.883 1.884
9.532 16.191
36.773 2.772
39.704 3.651
10.468 3.885
19.684 7.057
0.601 45.245
13.282 3.101
93.552 0.831
3.2 13.136
111.589 0.758
42.228 7.961
21.334 5.655
47.785 2.679
13.865 2.582
116.744 0.576
7.569 3.027
58.125 1.118
43.116 1.667
25.792 22.761
51.074 2.632
29.897 2.807
1.027 24.87
72.858 0.877
83.757 0.63
4.482 10.115
6.888 4.464
54.991 6.789
6.674 4.622
59.347 1.598
76.031 0.813
70.405 1.549
3.6 11.483
10.27 2.932
56.928 5.693
47.79 1.652
4.428 5.648
92.798 0.944
1.618 10.913
2.58 9.04
28.723 2.182
33.803 3.041
21.014 3.107
0.549 33.922
62.747 2.462
3.015 16.179
80.11 1.658
38.618 67.576
10.877 2.961
9.502 4.338
13.389 2.964
72.618 2.201
29.598 3.712
28.671 1.947
2.454 10.252
7.213 7.422
6.197 2.21
0.815 45.408
49.233 13.976
2.726 13.249
94.855 0.779
45.184 1.312
86.246 0.923
73.126 2.382
119.136 1.171
16.406 1.579
2.742 17.353
85.669 0.5
5.601 3.736
51.066 2.741
78.26 1.011
96.022 0.871
9.387 3.546
71.638 0.736
41.713 1.227
1.453 102.067
62 0.779
66.184 1.821
23.378 1.03
59.66 0.991
0.784 15.474
0.486 43.788
32.506 6.821
5.19 8.229
127.815 0.975
39.28 1.077
0.863 50.463
1.231 16.755
23.392 10.36
67.612 3.226
70.337 1.106
72.497 1.629
78.177 0.773
22.663 2.854
0.263 120.614
1.042 14.461
7.372 5.965
81.697 0.712
51.213 1.817
78.011 0.911
3.072 13.035
0.521 46.761
32.988 1.513
76.264 1.412
19.351 2.429
31.233 3.157
44.858 3.141
63.977 0.883
17.153 30.541
48.284 1.156
86.64 3.355
88.581 0.942
26.123 2.952
56.217 2.782
30.466 3.056
81.812 3.725
8.745 5.129
8.859 3.56
4.228 9.219
62.8 1.152
48.625 3.717
0.119 205.332
2.15 8.32
55.73 0.679
0.926 37.006
0.419 14.331
57.113 3.369
8.911 2.382
43.762 2.289
92.118 0.557
41.071 8.611
61.165 1.138
71.869 0.863
26.417 1.922
3.191 12.634
7.348 12.632
64.937 0.731
66.651 1.334
0.806 26.012
0.88 38.189
14.463 3.022
2.777 12.292
107.163 0.727
90.204 1.015
14.746 10.133
36.995 1.544
55.127 4.94
70.403 6.203
15.896 3.265
1.14 2330.65
0.298 4071.66
0.407 23.495
1.442 28.428
0.091 7.894
1.187 82.976
4.764 61.418
13.149 68.401
0.268 1317.792
0.137 11.417
0.201 7.527
4.928 104.216
0.274 1023.972
0.929 216.765
6.551 147.803
4.554 40.817
0.347 853.933
4.17 84.98
1.839 187.97
0.289 509.965
1.067 65.694
50.125 208.983
0.299 655.988
0.921 329.132
24.195 608.824
1.369 59.44
0.474 204.304
1.483 276.285
0.297 456
15.028 18.641
2.664 21.372
7.677 32.904
4.939 30.913
3.298 35.022
3.652 31.723
2.128 158.928
0.248 470.08
1.222 41.027
1.331 110.456
1.552 374.116
2.029 124.077
3.323 72.611
5.357 22.503
5.679 22.989
0.662 255.177
7.542 60.775
4.76 23.875
0.615 206.133
0.342 513.157
12.626 1.63
2.451 611.131
0.296 202.582
1.254 71.976
66.803 34.113
2.424 55.95
0.217 401.941
1.892 131.896
0.337 254.783
1.753 310.466
1.786 174.651
89.267 44.07
2.415 210.529
0.811 126.526
9.298 20.07
5.708 21.532
13.247 131.616
3.678 123.748
2.789 44.197
31.764 8.015
0.741 108.819
0.643 152.422
0.813 107.232
82.059 160.217
0.238 351.434
21.181 240.766
0.226 189.997
1.61 67.964
3.296 404.09
2.59 47.871
21.517 9.621
18.259 80.392
5.304 108.456
4.908 17.752
2.5 78.684
12.064 131.459
1.347 155.478
25.444 18.96
18.424 11.349
57.849 86.485
15.753 27.694
1.689 126.502
37.947 203.828
1.972 104.816
0.935 40.44
0.283 184.9
40.929 7.037
1.621 22.616
31.833 12.798
0.172 167.59
2.116 48.328
0.357 188.687
17.301 6.762
76.44 8.306
32.007 6.02
16.207 155.79
8.505 6.438
4.092 43.39
0.528 169.359
1.512 136.421
3.974 223.473
1.291 45.439
0.463 55.09
7.778 14.225
1.856 13.579
4.158 31.173
9.017 259.61
7.854 110.744
5.33 24.096
1.409 136.249
1.87 7.178
2.597 214.093
0.716 90.248
1.274 45.944
22.239 114.122
1.893 109.779
5.752 11.095
0.654 144.432
3.313 18.139
4.529 164.525
8.316 5.33
4.083 24.791
4.55 19.077
2.558 26.513
2.092 78.686
0.384 171.213
15.756 10.696
19.521 27.906
1.308 120.594
47.423 10.924
16.226 6.542
0.373 205.797
18.152 7.066
7.107 82.193
21.349 4.49
5.164 14.211
6.451 11.153
10.107 37.954
2.267 14.614
3.788 18.639
7.866 16.006
2.634 54.758
0.762 62.783
19.347 153.158
6.276 6.382
27.597 78.943
4.281 0.465
3.548 25.579
1.892 47.651
8.568 5.666
58.916 116.28
0.69 108.48
16.675 3.833
2.578 81.418
2.801 15.886
0.963 141.512
6.462 9.099
2.511 56.697
65.627 2.194
5.376 8.796
4.715 7.192
1.943 172.352
1.381 57.399
2.573 131.183
9.179 8.442
1.459 102.944
25.434 75.349
3.854 29.09
73.775 4.11
1.316 155.348
69.311 3.41
1.685 180.933
61.809 2.892
2.056 18.368
8.456 5.56
0.78 81.474
1.531 72.869
1.623 97.279
7.284 13.589
41.132 3.514
0.186 46.053
1.338 180.517
36.262 72.191
28.344 11.374
7.578 24.939
51.078 3.112
74.031 10.965
34.486 65.555
9.779 16.893
95.021 3.448
4.402 9.507
26.105 5.142
21.526 12.913
1.142 32.506
1.502 106.739
14.566 95.225
0.256 175.319
94.96 2.712
2.207 31.845
75.637 3.492
1.646 11.493
51.305 2.359
2.802 8.898
1.292 140.74
10.982 6.037
1.357 18.035
55.5 19.481
0.824 87.285
0.532 213.961
2.963 49.842
0.564 43.388
3.57 17.827
68.181 2.444
37.826 7.394
1.83 82.219
1.206 25.298
10.485 3.385
11.642 3.017
46.159 14.321
13.168 2.942
0.946 64.18
3.763 16.637
0.941 24.259
1.703 21.333
120.105 3.362
4.586 11.617
1.463 129.82
1.037 36.667
0.399 125.14
22.536 2.945
37.101 2.455
3.994 17.557
3.261 7.679
0.313 112.589
58.368 6.551
1.688 199.184
0.829 81.383
60.579 7.222
3.825 22.605
4.252 12.325
5.502 31.851
2.915 69.935
0.866 42.26
35.992 3.267
4.041 18.758
4.144 13.06
120.552 2.624
0.681 47.654
0.718 60.361
18.421 5.045
34.359 1.652
48.885 3.839
22.63 18.181
2.667 18.033
7.394 4.81
45.155 6.532
2.358 28.031
4.895 7.898
91.807 1.586
133.066 2.096
15.738 4.464
60.7 4.63
6.243 4.144
59.263 4.013
112.44 0.762
41.918 4.959
101.782 0.898
128.25 1.703
5.342 52.244
70.818 2.513
57.998 2.156
83.679 3.749
44.883 1.25
0.366 118.465
75.361 2.579
15.25 3.903
47.074 2.11
73.15 3.037
2.2 136.109
2.975 20.786
33.08 2.334
53.886 9.578
76.224 3.656
19.571 5.252
0.812 74.452
25.11 12.705
96.889 2.693
2.846 4.998
26.9 26.634
52.75 4.551
6.632 4.051
90.186 1.417
6.724 4.545
0.593 85.12
7.77 6.168
28.425 2.688
84.1 3.349
38.023 10.147
2.459 24.225
24.318 37.643
26.57 2.333
121.642 1.845
0.33 99.687
39.146 2.822
43.479 3.56
121.425 0.729
0.129 212.386
0.517 83.732
1.593 162.001
1.445 76.323
85.118 2.404
3.381 12.787
5.756 8.383
0.13 207.222
4.898 15.212
9.771 6.111
3.042 15.905
12.324 2.877
72.182 2.467
0.958 25.639
12.841 2.335
6.164 4.871
1.312 20.161
94.14 1.256
50.788 1.864
0.488 55.839
67.175 1.325
59.297 1.116
0.537 57.433
7.276 6.1
7.145 6.533
34.395 6.981
61.512 1.74
105.427 0.954
62.561 1.78
4.793 11.47
77.92 1.119
51.19 1.309
29.965 3.361
16.396 2.534
69.614 1.72
11.952 3.67
70.627 4.345
24.242 4.661
77.383 1.247
49.332 2.687
126.048 0.947
58.807 0.959
88.692 1.315
89.244 1.028
8.019 3.982
89.747 1.528
8.405 5.09
13.25 3.573
69.488 1.288
56.278 0.944
72.832 2.591
9.354 3.18
75.755 1.982
22.761 2.114
0.145 210.696
85.463 1.391
0.491 94.274
104.936 1.392
92.573 1.613
25.066 45.96
0.408 78.425
2.957 3.722
0.513 37.674
58.117 2.663
122.33 1.226
82.264 2.761
2.246 24.693
60.028 5.23
65.406 1.53
81.209 2.035
55.209 7.653
36.881 1.224
86.165 2.519
49.383 4.553
8.753 4.304
61.957 1.521
88.057 0.824
1.982 90.62
5.84 8.467
92.054 1.321
8.018 6.458
73.127 0.866
33.93 2.9
100.364 0.914
3.258 16.23
76.22 1.198
37.661 6.315
70.027 1.756
0.82 53.087
12.435 13.939
100.331 0.829
61.235 2.818
69.315 3.287
11.605 8.005
61.331 2.54
8.36 15.77
38.448 3.192
53.937 3.324
12.122 3.058
19.094 6.738
0.58 50.514
12.813 3.06
95.459 0.823
3.161 12.695
105.854 0.752
36.896 7.94
23.615 5.748
43.747 2.771
15.552 2.225
120.312 0.578
6.621 3.561
58.297 0.982
40.809 1.622
18.82 21.446
54.982 3.161
25.548 4.705
1.102 22.928
84.9 0.832
88.449 0.649
4.46 9.795
8.937 3.768
42.355 10.572
6.561 4.816
67.935 1.565
76.939 0.87
57.379 1.695
4.009 10.341
8.626 3.271
56.402 4.685
46.511 2.212
4.615 5.49
104.582 0.856
1.573 10.789
2.813 7.896
36.893 1.678
34.629 3.419
20.141 3.149
0.564 30.003
69.543 3.478
3.38 14.117
75.605 1.596
23.184 74.328
8.968 3.598
9.276 4.37
13.881 2.898
77.284 2.395
30.605 4.099
30.02 1.906
2.561 9.85
4.703 11.174
5.86 2.456
0.848 42.29
39.687 11.205
2.672 15.534
85.339 0.801
47.476 1.38
83.299 0.982
56.266 2.491
102.035 1.296
16.605 1.62
2.558 17.319
86.59 0.575
6.913 3.088
61.863 2.539
80.164 0.942
96.841 0.85
11.084 3.06
68.716 0.774
43.211 1.303
1.289 100.666
53.876 0.775
81.493 2.099
23.4 1.007
61.061 1.007
0.724 16.484
0.504 36.123
49.317 4.911
5.231 8.733
124.356 0.987
44.59 0.963
0.884 52.517
1.131 18.607
27.755 13.557
62.925 3.908
76.002 1.121
85.003 1.528
79.038 0.823
21.776 2.862
0.261 111.841
0.986 15.522
7.322 5.308
75.94 0.746
48.068 1.942
86.715 0.839
2.988 13.414
0.495 49.831
35.305 1.356
70.85 1.421
25.39 1.756
19.89 5.599
41.035 2.727
68.118 0.891
22.461 32.834
57.701 1.021
77.211 3.727
88.257 1.14
34.985 2.549
52.25 3.651
29.28 2.87
70.995 3.198
10.165 3.921
11.698 2.608
3.453 11.402
50.415 1.419
55.775 3.549
0.123 207.913
2.179 7.52
57.721 0.662
0.864 40.796
0.466 12.213
67.259 3.345
9.376 2.124
46.432 2.458
92.796 0.518
51.728 7.854
68.845 1.055
73.786 0.831
28.051 1.835
2.765 15.76
6.202 9.031
80.452 0.586
81.396 1.203
0.889 21.294
0.896 39.26
11.052 3.596
2.977 11.907
107.323 0.76
98.016 0.954
17.669 10.487
39.685 1.443
64.792 3.762
46.182 15.962
17.297 2.978
1.146 2246.054
0.293 4447.958
0.353 26.199
1.386 31.981
0.1 5.949
1.205 83.673
4.716 64.328
13.502 64.474
0.27 1345.909
0.15 9.823
0.185 9.259
4.789 106.409
0.274 1115.828
0.806 251.539
7.229 130.769
3.847 49.557
0.384 682.845
4.429 76.237
2.014 158.274
0.278 489.225
0.949 70.969
50.383 305.407
0.3 728.615
1.036 267.339
32.916 524.853
1.283 67.917
0.46 234.412
1.847 227.571
0.354 439.442
14.476 19.363
2.829 21.951
6.657 39.73
4.43 37.984
2.868 42.265
3.425 35.445
2.037 185.433
0.23 489.759
1.162 44.325
1.183 129.593
1.437 389.351
2.206 124.053
3.298 66.605
5.681 20.598
5.889 22.983
0.734 266.174
8.358 58.27
4.843 23.541
0.592 198.79
0.313 543.566
11.038 1.809
2.775 422.907
0.306 191.394
1.214 73.348
118.913 28.777
2.552 59.936
0.233 337.239
2.153 97.735
0.302 298.461
1.938 286.293
1.799 176.77
65.851 47.808
3.536 160.478
0.845 115.382
9.991 16.659
6.241 20.491
13.568 158.337
2.939 127.634
3.389 34.606
33.655 8.462
0.749 106.049
0.619 150.697
0.825 102.987
91.5 201.441
0.242 350.668
21.473 307.791
0.226 185.052
1.81 59.927
3.308 407.177
2.389 49.573
21.677 9.454
15.784 107.829
5.243 116.313
4.625 19.461
2.079 90.614
5.667 207.245
1.283 177.747
23.974 19.029
14.519 18.011
80.386 80.431
19.917 25.174
2.173 108.626
32.142 250.288
1.866 115.047
0.917 42.795
0.299 184.489
43.444 5.729
1.605 20.036
34.236 17.118
0.181 162.128
1.991 56.802
0.364 160.87
20.364 5.37
73.423 9.468
27.538 7.019
21.834 141.466
8.025 7.215
3.913 46.438
0.53 183.446
1.292 175.198
4.447 250.908
1.304 43.116
0.491 52.958
8.377 12.262
1.89 14.105
4.354 30.464
30.641 188.486
6.875 89.323
6.464 17.133
1.389 136.971
1.641 8.254
3.799 186.567
0.811 79.011
1.177 50.066
41.757 104.81
2.265 96.745
5.417 12.162
0.538 184.57
3.162 18.609
5.388 164.307
8.295 5.51
4.302 23.863
4.646 18.755
2.807 24.491
2.228 65.14
0.38 187.031
16.125 9.729
19.302 32.697
1.48 86.624
40.052 12.261
16.158 6.694
0.357 189.846
16.665 8.01
9.472 68.161
23.857 4.44
6.236 11.877
7.293 10.619
15.623 22.064
1.995 16.075
3.563 19.93
8.396 14.87
3.463 46.412
0.841 51.436
35.285 103.013
5.6 6.418
32.853 64.603
2.608 0.7
3.574 26.013
2.096 40.289
8.425 5.841
20.853 112.447
0.644 105.311
16.492 3.823
2.836 65.152
2.585 17.141
0.845 161.251
5.686 10.85
3.414 41.489
59.159 2.387
5.873 7.243
4.861 6.896
1.527 180.12
1.387 59.132
2.581 119.202
8.051 9.352
1.69 88.604
27.328 78.1
3.302 34.452
70.676 4.798
1.468 127.672
55.835 3.762
1.774 193.161
61.287 2.964
2.165 16.913
7.899 6.567
0.702 93.466
1.615 66.888
1.746 79.859
6.359 16.254
38.691 3.367
0.191 42.958
1.481 175.033
17.471 96.164
23.207 12.477
6.654 26.065
58.123 2.876
58.1 18.922
24.031 100.047
11.469 18.104
82.437 4.289
4.534 8.705
30.291 4.315
29.02 10.534
1.296 26.764
2.038 88.911
14.384 73.746
0.284 138.458
90.437 2.732
2.078 35.794
79.7 3.322
1.661 12.404
57.884 2.36
3.004 8.202
1.825 112.917
9.511 6.932
1.491 15.869
37.474 36.361
0.909 66.027
0.492 229.352
2.206 60.874
0.571 42.234
3.367 16.94
83.568 2.415
36.29 7.778
2.459 67.367
1.184 24.891
10.695 3.252
13.032 2.9
41.319 12.996
11.925 3.297
0.935 62.743
3.668 17.716
0.933 24.664
1.649 24.089
93.362 3.895
4.202 12.954
1.41 122.605
1.075 38.602
0.42 130.39
19.395 3.134
39.426 2.523
3.95 18.449
3.509 7.171
0.367 101.704
50.095 9.325
1.817 210.674
1.015 61.968
72.507 6.197
2.577 39.097
3.988 12.497
4.845 38.014
2.635 72.57
0.758 47.913
34.04 3.214
3.578 22.649
4.042 13.371
113.118 2.89
0.643 52.647
0.715 65.585
19.303 4.585
41.25 1.402
52.163 5.257
24.468 13.998
2.21 24.957
7.185 4.69
27.779 10.862
2.772 25.314
4.705 8.08
87.207 1.854
129.376 1.658
15.979 4.275
82.441 4.15
6.622 4.088
74.659 4.15
118.809 0.767
30.562 5.671
98.8 0.941
119.349 1.953
5.193 56.963
72.121 2.845
59.221 2.108
76.393 4.72
40.719 1.58
0.356 110.853
69.386 2.886
14.94 3.904
41.436 2.649
77.784 3.093
1.818 148.273
3.177 19.874
37.712 2.12
41.151 16.937
69.197 3.819
26.859 3.862
0.711 85.633
31.65 12.507
92.911 2.841
2.704 5.307
20.973 37.672
56.182 5.045
6.329 4.344
92.92 1.596
6.271 5.019
0.607 84.224
8.264 5.378
25.786 3.079
90.516 3.335
25.795 28.296
1.835 33.95
10.928 57.71
27.791 2.23
111.241 2.157
0.361 93.027
42.546 2.418
48.166 3.816
106.419 0.873
0.148 228.253
0.507 87.469
1.792 154.917
1.657 57.144
65.248 2.932
3.622 9.397
4.991 9.729
0.13 188.292
4.664 13.986
9.833 5.83
2.921 17.952
17.672 2.397
72.946 2.579
0.896 26.58
10.717 2.505
5.501 5.077
1.363 18.505
93.887 1.35
54.581 1.605
0.55 48.691
73.177 1.223
59.021 1.073
0.581 49.524
8.821 5.206
7.843 6.142
39.387 7.252
62.266 1.645
108.955 0.975
55.405 2.311
5.728 9.668
64.629 1.618
49.555 1.538
29.573 3.372
17.746 2.159
74.299 1.577
10.142 3.978
52.974 6.087
20.565 5.698
75.699 1.301
53.468 2.134
128.617 0.927
63.156 0.932
93.806 1.439
91.485 0.91
5.509 5.103
88.687 1.729
6.928 6.524
12.587 3.622
65.597 1.365
54.286 1.034
85 2.14
8.748 4.058
79.009 1.982
23.275 2.072
0.144 194.454
96.483 1.417
0.444 102.847
106.314 1.631
105.086 1.415
19.372 42.814
0.472 57.756
3.257 3.451
0.535 31.211
43.488 3.181
137.387 1.19
84.518 2.709
2.144 26.409
52.274 7.809
66.545 1.609
76.866 2.16
45.304 10.014
34.213 1.219
90.026 2.248
48.689 6.322
8.963 4.158
60.801 1.408
98.49 0.851
1.562 93.519
4.954 10.722
100.649 1.286
8.034 6.436
74.155 0.899
31.674 4.345
94.789 1
3.062 18.379
76.61 1.274
36.641 11.275
56.749 2.231
0.832 49.635
13.742 10.34
86.487 0.951
63.752 2.707
59.14 3.993
13.923 5.809
67.404 2.303
13.852 8.968
41.684 4.714
60.033 3.059
12.582 3.197
18.167 5.19
0.546 51.707
16.908 2.364
94.978 0.776
3.297 12.437
105.925 0.753
31.475 11.985
25.458 5.65
54.121 2.057
16.166 2.188
104.731 0.65
8.298 2.865
58.386 1.024
36.773 1.717
24.73 34.183
64.528 2.668
32.872 4.697
1.18 22.121
87.242 0.895
88.672 0.636
4.144 10.872
8.65 3.903
37.442 12.806
7.204 4.271
79.337 1.686
96.29 0.754
63.914 1.885
4.479 8.972
8.136 3.506
64.457 4.343
52.216 2.652
4.297 6.002
108.626 0.924
1.698 10.298
2.833 7.631
35.659 1.692
33.129 3.276
21.035 2.788
0.614 26.978
69.046 3.37
3.58 13.726
85.427 1.543
31.211 72.202
7.489 4.453
9.327 4.393
11.578 3.123
69.618 3.277
27.805 4.326
30.543 2.137
2.185 12.346
3.969 14.055
4.831 2.816
0.862 39.153
47.916 15.469
2.367 19.934
90.947 0.778
51.994 1.62
76.313 0.945
61.385 2.607
108.697 1.161
17.065 1.578
2.505 18.742
85.279 0.588
8.861 2.508
63.614 2.675
89.475 0.875
101.225 0.777
11.701 2.968
74.702 0.771
43.847 1.398
1.423 96.229
57.818 0.767
67.371 2.493
23.107 1.077
69.538 0.981
0.713 17.783
0.486 39.929
57.137 4.177
4.995 8.63
125.168 0.938
47.27 0.985
0.953 47.024
1.13 19.108
36.711 15.257
66.485 3.662
85.86 1.142
96.002 1.802
67.849 0.937
20.652 3.302
0.238 125.252
1.049 14.362
7.595 5.29
82.299 0.698
44.456 2.127
95.751 0.929
2.715 15.467
0.501 46.973
42.471 1.196
71.356 1.254
27.798 1.685
22.496 4.739
39.868 5.032
81.391 0.865
15.045 44.869
69.692 0.911
78.801 3.664
77.691 1.46
40.175 2.367
44.004 3.626
33.064 3.07
71.59 3.076
10.98 3.953
10.952 2.649
3.239 12.41
50.58 1.408
47.998 3.449
0.114 191.504
1.761 9.139
49.09 0.748
0.823 40.864
0.451 14.07
82.323 3.823
11.195 1.8
44.051 2.714
91.709 0.527
37.312 8.782
67.607 1.14
74.49 0.754
32.534 1.714
2.736 14.785
7.688 6.498
87.35 0.597
85.084 1.179
0.898 19.971
0.975 35.258
11.826 3.803
3.253 10.173
90.126 0.799
96.22 1.003
24.945 11.667
37.137 1.388
58.175 4.778
44.66 21.379
15.692 3.014
1.247 2329.326
0.29 3833.42
0.355 28.031
1.47 27.716
0.091 8.446
1.216 84.254
5.251 60.721
12.503 68.131
0.265 1278.268
0.161 7.201
0.211 8.597
4.663 105.678
0.263 1136.593
0.934 227.496
5.869 173.696
3.792 47.839
0.328 825.761
4.42 80.212
2.135 181.835
0.296 484.92
0.967 72.362
42.391 185.674
0.298 685.105
1.052 297.942
40.306 489.424
1.357 62.589
0.502 217.498
1.869 205.441
0.342 421.279
11.872 23.854
2.745 20.917
7.496 35.719
4.713 37.176
3.234 38.186
3.189 37.948
1.996 176.82
0.229 513.906
1.169 40.663
1.191 122.687
1.84 395.733
2.024 136.321
3.337 69.559
4.872 23.687
5.432 23.357
0.762 212.057
9.067 45.725
4.155 27.13
0.625 177.616
0.333 487.919
10.209 1.874
4.162 381.786
0.318 210.794
1.216 76.079
101.534 36.971
2.207 66.234
0.211 370.361
2.028 101.298
0.325 276.053
2.005 297.958
1.929 171.43
51.536 53.896
2.815 192.999
0.77 137.56
9.101 18.385
6.163 21.616
10.379 190.136
2.785 133.45
3.187 38.32
22.599 11.447
0.73 106.505
0.61 152.578
0.864 96.016
33.217 239.709
0.252 340.235
10.524 318.819
0.233 167.836
1.807 59.015
3.228 362.994
2.735 43.674
20.539 11.014
18.024 125.422
4.072 153.379
5.002 16.267
2.345 79.567
8.755 234.491
1.442 142.132
33.333 17.217
11.303 16.9
57.225 81.304
20.87 22.896
1.984 99.976
36.191 216.484
2.521 79.267
0.895 41.841
0.271 175.652
51.459 6.39
1.552 22.308
27.452 26.695
0.164 162.205
1.838 55.33
0.348 162.53
21.79 5.145
90.617 8.004
27.308 6.927
25.969 167.044
7.878 6.787
3.69 51.754
0.535 176.65
1.403 146.946
4.252 306.456
1.307 44.458
0.446 63.312
9.75 10.839
1.703 15.806
4.188 29.848
19.015 199.017
6.941 119.841
5.967 19.655
1.156 130.458
1.88 7.092
2.633 162.944
0.74 84.611
1.207 49.46
38.079 115.362
2.123 104.35
5.475 12.089
0.617 150.495
2.85 20.781
5.131 161.124
7.938 5.854
4.586 22.92
4.82 17.559
2.725 25.554
2.282 59.625
0.392 192.328
17.482 7.584
27.087 25.195
1.222 125.201
31.643 13.129
17.868 6.471
0.413 165.108
19.521 8.334
6.743 103.922
24.144 4.31
5.786 12.701
7.977 10.273
19.119 14.822
1.946 18.314
2.994 23.742
9.472 14.306
3.611 38.683
0.789 55.777
31.379 117.508
6.457 5.526
26.458 94.29
2.202 0.905
3.919 19.865
2.039 40.641
8.104 6.062
35.3 105.038
0.706 102.491
15.136 4.18
2.884 55.394
2.712 16.984
0.894 152.754
6.098 10.192
4.009 34.811
60.891 2.456
6.162 7.505
5.776 5.726
1.536 183.95
1.239 65.46
2.79 110.273
10.159 8.899
1.686 97.403
23.051 76.968
3.558 32.295
53.64 6.033
1.483 130.451
46.501 4.27
1.792 183.988
60.824 2.586
2.089 18.595
7.858 6.163
0.759 90.68
2.142 51.272
1.731 79.719
7.106 14.48
41.528 3.014
0.218 35.71
1.488 146.71
16.308 91.27
22.649 13.093
6.476 26.191
55.063 3.038
54.511 23.263
18.029 94.656
10.32 18.916
69.588 4.558
4.473 10.093
34.986 4.072
26.934 14.564
1.25 31.491
2.039 87.327
9.858 91.59
0.315 110.304
77.25 3.096
1.901 38.155
86.204 3.357
1.593 12.921
54.135 2.588
2.551 9.639
1.87 105.354
10.691 6.286
1.343 18.831
30.078 43.534
0.847 68.531
0.578 188.151
2.298 71.458
0.588 48.674
4.192 11.964
85.88 2.233
44.226 6.564
1.553 90.804
1.207 26.522
8.363 4.388
13.122 2.963
57.753 11.592
12.156 3.522
0.914 64.146
3.492 18.514
0.974 22.681
1.77 21.285
97.239 5.122
4.339 13.096
1.558 119.568
1.058 36.973
0.456 110.752
16.405 3.597
38.515 2.739
3.831 18.176
3.05 7.987
0.352 102.466
61.033 8.645
1.774 220.625
0.921 74.346
84.995 5.787
3.456 23.091
3.902 13.389
3.326 55.028
2.225 81.269
0.746 43.616
36.023 3.364
3.523 24.189
4.016 13.584
104.866 2.796
0.644 57.734
0.671 72.277
16.432 5.22
45.348 1.304
62.415 4.438
21.492 11.817
2.11 28.377
6.297 5.329
26.967 14.708
2.765 24.375
4.012 9.67
83.731 2.025
117.826 1.833
13.424 4.899
85.905 4.212
6.468 4.119
89.014 3.505
125.804 0.703
27.311 5.85
105.582 0.888
104.106 2.145
4.999 67.696
83.874 2.709
62.646 2.161
67.62 5.383
44.119 1.532
0.353 126.132
76.206 2.846
15.955 3.952
46.542 2.561
93.876 2.743
2.162 130.063
2.473 25.567
40.794 1.863
42.483 31.763
79.713 4.448
30.465 3.364
0.814 82.698
27.593 20.746
67.849 3.594
2.8 5.487
27.946 39.195
40.491 6.714
6.716 4.356
83.657 1.864
5.564 5.498
0.586 82.896
8.083 5.733
24.542 3.464
86.072 2.639
37.479 18.78
2.167 23.641
26.383 47.827
26.657 2.063
86.339 2.497
0.361 89.315
39.162 2.65
46.951 3.872
100.966 0.934
0.146 201.773
0.534 85
2.137 150.184
1.701 67.292
65.118 2.955
3.584 11.597
5.76 9.013
0.144 162.242
4.354 15.918
8.727 6.122
2.727 19.323
16.952 2.554
81.197 3.383
0.872 25.632
12.005 2.236
5.509 5.261
1.268 21.731
88.073 1.414
51.025 1.707
0.521 52.906
67.199 1.179
59.504 1.192
0.547 49.155
7.345 6.011
7.977 5.994
46.63 6.715
53.775 2.469
121.311 0.866
52.201 2.494
4.774 12.096
55.55 2.041
56 1.308
20.111 4.211
17.991 2.093
84.394 1.205
12.517 3.396
55.923 4.907
20.819 5.217
81.469 1.197
52.372 2.319
122.534 0.969
72.128 0.852
82.758 1.592
95.783 0.903
7.461 3.965
73.253 2.134
6.381 7.262
15.158 3.426
72.704 1.285
56.611 1.074
75.376 2.014
7.635 4.743
79.905 1.82
23.404 1.888
0.148 252.048
93.585 1.344
0.481 86.852
110.237 1.664
122.492 1.334
18.455 23.765
0.459 62.902
3.282 3.07
0.501 37.559
44.308 2.618
134.88 1.268
86.445 2.505
2.311 23.269
65.992 7.547
68.167 1.463
77.473 2.194
48.75 10.644
35.014 1.148
84.471 2.445
65.066 5.748
8.505 4.352
56.135 1.677
99.925 0.915
1.938 108.768
4.954 10.22
107.578 1.192
8.418 5.812
74.924 0.923
31.628 4.52
95 0.932
2.904 18.169
77.426 1.156
23.847 19.208
48.563 2.778
0.852 52.674
10.899 11.783
89.939 0.986
65.386 2.448
47.863 4.905
14.001 5.173
69.742 2.214
12.034 10.526
46.074 4.341
61.213 2.989
12.366 3.486
21.421 3.509
0.63 42.023
14.201 2.861
92.264 0.803
3.3 12.011
108.018 0.749
35.612 14.215
20.959 5.079
60.603 2.013
17.443 2.076
123.175 0.577
8.053 2.957
59.823 1.075
38.048 1.774
34.845 27.508
75.669 2.222
29.013 6.816
1.035 26.985
84.758 1.012
87.559 0.722
4.96 8.589
8.27 4.088
17.732 30.798
7.36 4.414
92.754 1.678
87.885 0.828
65.972 1.713
4.779 8.477
7.969 3.601
62.141 5.308
58.453 2.727
3.946 6.554
103.912 1.094
1.684 10.323
2.974 8.008
39.733 1.568
40.049 2.812
21.519 2.629
0.555 28.813
60.952 3.607
4.043 11.677
89.585 1.387
43.36 58.929
8.182 4.008
8.253 5.068
11.181 3.45
61.085 3.252
37.739 3.869
28.814 2.218
2.496 10.489
3.68 16.204
4.686 2.896
0.79 48.911
63.871 15.905
2.583 15.379
109.678 0.728
49.88 1.597
76.301 0.957
55.439 3.499
96.81 1.549
14.774 1.662
2.588 18.46
85.449 0.627
6.158 3.581
55.654 2.826
91.375 0.802
107.799 0.82
11.368 2.884
62.933 0.906
47.072 1.733
1.113 105.652
59.657 0.793
81.327 2.448
22.543 1.041
72.071 1.059
0.734 18.605
0.456 43.296
39.254 6.314
5.569 7.757
130.736 0.964
40.158 1.137
0.921 47.869
1.166 18.438
31.736 22.538
70.233 3.985
87.326 1.263
92.527 1.93
60.428 0.969
23.239 2.826
0.241 128.124
1.051 14.875
8.08 4.702
90.765 0.709
47.057 2.171
95.338 1.021
2.419 16.92
0.516 45.566
47.458 1.143
69.522 1.241
27.408 1.748
21.961 4.298
28.026 8.798
76.043 0.921
23.694 40.852
71.313 0.93
66.342 3.883
91.659 1.426
23.405 4.138
37.25 4.015
27.734 2.808
79.306 2.567
9.336 4.626
9.666 3.242
3.644 11.144
53.492 1.398
50.226 3.423
0.116 196.6
2.262 7.101
50.028 0.785
0.894 37.985
0.43 14.208
72.208 3.733
12.437 1.648
48.787 2.822
89.708 0.518
38.436 8.13
65.127 1.127
68.357 0.88
44.543 1.529
2.788 16.062
9.518 5.167
92.81 0.565
67.368 1.238
0.865 22.487
0.918 36.304
10.569 5.063
2.969 12.134
88.397 0.782
98.611 1.065
22.056 16.497
44.607 1.287
52.957 5.446
51.136 18.697
18.624 2.569
1.177 2406.273
0.292 4267.653
0.392 22.153
1.343 30.204
0.098 6.048
1.167 90.332
4.606 67.283
15.117 63.397
0.266 1222.139
0.128 10.806
0.238 7.982
5.077 96.35
0.273 986.306
0.824 271.748
6.452 155.342
4.045 43.771
0.359 843.477
4.965 71.33
2.062 166.484
0.287 496.375
1.122 63.855
37.578 215.662
0.299 667.183
1.054 287.076
43.086 374.798
1.282 69.023
0.484 214.169
1.776 217.338
0.312 441.394
12.796 21.445
3.003 20.65
7.337 38.682
4.456 42.931
3.109 40.491
2.917 41.451
2.071 153.001
0.229 497.306
1.144 45.987
1.304 112.233
1.539 466.136
2.368 109.664
3.736 56.084
4.839 25.111
5.935 22.634
0.72 224.659
5.904 88.261
4.217 26.895
0.657 171.148
0.305 533.365
11.878 1.588
3.025 407.845
0.291 234.599
1.191 80.336
93.579 25.219
1.967 77.929
0.225 324.384
1.815 128.75
0.316 289.418
1.827 318.063
2.171 145.185
49.341 64.258
3.272 160.678
0.761 137.713
11.062 14.438
7.261 17.597
20.147 207.301
3.364 111.975
3.349 33.936
23.711 11.275
0.71 119.413
0.618 160.767
0.907 89.69
20.514 265.785
0.231 326.773
12.357 288.519
0.24 177.063
1.698 66.078
4.008 408.275
2.753 40.373
20.464 11.093
31.219 106.083
4.659 173.058
4.867 19.349
2.295 84.307
8.905 260.207
1.346 157.585
20.77 36.89
16.416 12.341
47.591 105.125
23.721 20.701
1.958 94.898
53.092 179.71
2.38 83.741
0.891 44.118
0.298 171.843
51.944 7.119
1.741 19.399
25.552 23.486
0.171 173.588
1.94 54.437
0.342 173.605
19.231 5.807
71.063 12.12
32.877 6.969
31.238 162.597
9.083 6.088
3.703 53.306
0.551 170.94
1.539 143.581
4.774 264.678
1.406 39.368
0.474 54.637
8.663 12.145
1.785 16.192
4.472 27.764
16.019 191.912
8.065 103.32
7.155 15.37
1.357 155.991
1.578 8.069
3.616 160.258
0.69 96.902
1.394 44.858
38.501 123.683
2.014 105.217
6.005 11.293
0.559 176.827
2.759 20.695
3.946 200.454
9.534 4.965
4.11 26.976
5.231 17.676
2.903 23.933
2.069 60.532
0.366 208.76
20.725 7.171
24.311 20.551
1.331 99.043
18.614 18.06
17.095 6.892
0.409 193.017
19.632 8.684
6.286 160.252
22.554 4.567
6.065 12.372
7.642 9.679
16.729 17.165
1.74 20.009
3.395 20.916
10.276 14.469
2.909 55.003
0.812 54.395
65.031 86.063
5.799 6.219
33.378 91.478
3.195 0.578
3.855 19.696
1.969 42.177
9.743 5.001
38.087 93.595
0.659 111.613
15.435 3.77
3.422 59.407
2.829 15.517
0.968 128.628
5.805 13.455
4.23 31.099
67.394 2.237
6.395 6.875
6.207 5.486
1.571 185.662
1.271 66.129
3.274 84.732
8.835 10.317
1.414 110.404
25.794 86.59
4.581 21.41
61.558 5.058
1.749 127.555
58.418 4.217
1.627 187.83
64.842 2.85
2.231 16.556
8.754 5.977
0.776 89.201
1.985 60.782
1.627 99.163
7.576 12.253
39.046 3.283
0.216 46.259
1.566 174.301
26.526 70.197
22.622 21.079
8.306 18.204
69.542 2.527
46.269 33.431
14.184 114.371
9.847 21.745
88.64 3.587
3.938 10.573
32.009 4.583
20.537 18.066
1.197 31.522
1.693 86.858
6.064 108.703
0.238 182.267
90.288 2.805
2.174 32.826
78.207 3.948
1.471 13.185
48.901 2.462
2.876 8.425
2.079 95.846
11.001 6.137
1.341 18.109
28.79 42.293
0.872 75.016
0.585 191.847
2.569 44.517
0.604 43.593
3.29 16.461
91.519 2.327
39.201 9.969
1.676 83.977
1.144 26.875
9.861 3.757
16.005 2.515
56.811 10.872
14.651 3
1.059 51.199
3.392 18.702
0.938 25.433
1.522 25.402
95.426 6.811
4.593 12.947
1.414 120.64
1.054 36.796
0.434 112.706
19.309 3.188
47.66 2.479
4.563 15.845
3.588 7.101
0.338 100.261
50.588 7.941
1.456 194.421
0.877 83.15
78.011 6.261
3.994 22.696
4.338 12.09
3.803 52.158
2.455 86.244
0.778 44.35
40.321 3.242
3.387 24.843
3.658 15.443
93.214 2.874
0.659 52.491
0.788 58.095
17.8 4.715
47.817 1.416
57.717 5.116
39.597 11.278
2.423 22.678
6.815 4.841
20.795 12.776
2.857 24.389
4.259 9.318
93.684 1.921
109.875 1.971
15.13 4.404
84.857 4.974
6.511 4.07
86.363 3.526
125.481 0.744
41.408 3.752
119.026 0.84
111.71 2.443
5.444 58.828
79.658 3.328
51.774 3.175
79.683 4.543
46.179 1.562
0.358 134.599
77.872 2.836
16.868 3.584
39.592 2.25
81.108 3.747
2.326 148.273
2.558 29.504
40.426 1.818
26.39 41.805
67.967 6.879
22.92 5.001
0.793 83.281
26.232 29.202
60.647 4.366
2.553 5.947
19.87 48.998
63.811 6.273
6.712 4.219
78.736 1.992
5.458 5.613
0.556 86.092
9.109 5.26
25.717 3.308
87.767 3.977
24.641 29.619
2.111 24.062
24.328 46.456
24.492 2.452
110.98 2.111
0.343 87.81
45.672 2.263
53.559 3.574
101.318 0.912
0.146 213.86
0.545 77.362
1.9 157.787
1.289 83.089
73.373 2.294
2.852 14.463
5.472 9.415
0.125 208.001
4.005 14.064
10.096 4.953
2.772 18.44
18.12 2.341
84.018 2.713
0.907 28.442
12.455 2.193
5.576 5.326
1.299 21.721
80.427 1.543
58.216 1.734
0.49 54.969
65.109 1.194
55.708 1.268
0.569 47.652
7.975 5.716
7.626 6.528
45.149 8.025
52.833 3.225
118.113 1.054
40.117 3.064
4.685 11.68
41.546 2.894
57.025 1.363
22.75 3.739
17.916 2.331
77.461 1.358
11.733 3.625
59.1 5.801
24.536 7.123
87.901 1.289
57.201 2.061
126.858 0.996
68.055 0.94
70.181 1.747
100.786 0.858
6.706 4.083
65.467 2.415
6.794 6.271
14.085 4.811
68.937 1.332
57.155 1.176
79.671 1.992
10.401 4.582
82.734 1.851
25.697 1.761
0.15 255.72
114.237 1.37
0.461 92.923
123.514 1.513
119.911 1.576
20.38 17.017
0.431 62.893
3.51 3.194
0.489 40.756
55.567 2.61
145.008 1.199
87.03 2.927
2.221 25.885
68.578 6.94
82.757 1.418
64.665 2.501
28.414 19.419
35.493 1.13
83.971 2.394
62.693 6.196
6.534 5.787
47.716 1.904
89.984 0.975
2.007 106.572
5.7 9.096
98.383 1.31
8.414 6.19
70.333 0.996
29.996 4.689
93.33 1.01
2.956 19.732
79.351 1.091
15.128 39.239
51.784 2.79
0.853 49.665
7.684 13.219
93.839 1.127
62.946 1.997
49.126 6.078
15.711 4.802
77.745 2.428
12.498 11.44
51.495 4.843
58.414 2.898
13.052 3.234
22.358 3.543
0.579 48.52
15.732 2.607
91.192 0.785
3.614 10.685
96.284 0.773
50.186 13.9
25.938 4.045
67.19 2.1
18.542 1.924
116.494 0.652
8.308 2.801
59.22 1.157
32.885 1.812
33.014 25.821
71.928 2.166
37.633 5.741
1.061 24.479
75.971 1.066
82.818 0.744
4.881 8.763
8.191 4.493
22.172 35.418
6.394 5.031
103.052 1.658
82.196 0.818
73.8 1.646
3.987 10.477
8.944 3.162
67.346 5.395
68.336 2.308
3.831 7.015
110.71 1.24
1.659 11.568
3.031 7.449
40.428 1.536
52.484 2.274
22.647 2.545
0.546 32.401
46.754 4.788
3.869 12.941
90.076 1.24
25.997 63.33
8.844 3.828
9.498 4.216
10.942 3.92
64.023 3.142
39.778 4.677
26.595 2.199
2.272 11.462
4.091 18.167
4.317 3.197
0.77 49.264
46.809 30.071
3.384 11.902
106.953 0.71
46.413 1.645
89.571 0.818
43.849 3.022
103.357 1.709
16.724 1.558
2.396 18.629
74.536 0.694
6.531 3.469
53.953 2.715
83.137 0.899
105.183 0.808
10.645 2.937
65.128 0.885
44.83 1.784
0.954 128.803
54.872 0.83
76.331 2.825
19.991 1.23
64.994 1.188
0.652 19.698
0.454 43.235
48.004 4.622
5.281 8.767
120.914 1.051
43.51 1.121
0.983 43.521
1.047 20.234
31.648 18.753
69.377 4.082
90.653 1.348
92.1 2.486
66.795 0.861
23.579 2.603
0.296 104.727
1.088 13.348
7.78 5.018
86.309 0.741
45.351 2.066
99.138 0.983
2.69 15.631
0.574 40.394
48.586 1.032
65.213 1.41
25.212 1.877
25.547 4.282
28.441 10.292
70.301 1.007
25.334 35.762
82.259 0.841
56.252 4.509
94.998 1.353
22.227 4.575
40.468 5.972
30.994 2.488
75.624 3.192
9.011 4.991
11.447 3.538
3.729 10.593
58.532 1.375
46.913 3.164
0.123 198.319
2.093 8.007
52.996 0.785
0.944 35.28
0.439 13.677
75.947 4.019
13.308 1.49
47.847 3.61
89.236 0.554
31.762 11.7
58.803 1.427
74.134 0.817
44.01 1.484
3.063 12.7
12.029 4.249
96.318 0.533
69.193 1.079
0.846 24.592
0.835 40.77
10.279 3.383
3.272 10.613
106.025 0.76
88.283 1.226
16.831 26.845
43.757 1.09
55.959 7.015
51.301 21.424
15.031 3.02
1.202 2383.14
0.291 4426.005
0.42 25.772
1.346 30.074
0.08 11.283
1.157 93.423
4.606 70.282
11.361 92.821
0.254 1356.1
0.133 12.659
0.201 8.585
4.955 97.417
0.263 1197.49
0.833 257.044
5.55 201.093
4.101 46.238
0.355 907.53
4.095 86.072
2.024 161.938
0.303 493.457
1.022 68.115
30.789 239.295
0.299 633.289
1.121 248.007
27.297 499.4
1.303 64.812
0.481 221.42
1.85 239.156
0.32 419.966
13.285 21.396
2.738 22.154
8.007 32.321
4.859 33.878
3.007 39.717
2.785 49.172
2.087 176.475
0.22 528.677
1.042 51.587
1.312 113.23
1.344 404.314
2.354 104.139
3.737 56.653
4.881 26.765
5.856 24.415
0.669 245.25
7.85 73.018
5.075 23.468
0.622 182.15
0.306 585.108
15.417 1.316
4.039 353.421
0.297 201.682
1.218 73.602
80.761 31.94
2.292 70.53
0.242 327.979
2.006 107.734
0.29 313.757
1.567 358.781
2.378 123.137
29.877 110.665
2.808 225.975
0.808 124.928
10.746 15.855
6.778 17.63
14.323 215.448
3.043 126.839
2.612 56.514
27.181 11.515
0.758 109.146
0.597 161.567
0.916 88.547
64.593 258.337
0.264 326.451
23.459 249.852
0.24 164.222
1.542 74.392
2.813 389.043
2.425 47.692
20.22 11.866
35.967 127.436
5.556 159.946
5.542 16.363
2.307 84.824
9.128 283.823
1.398 153.401
15.278 40.149
13.632 12.664
30.497 89.324
18.652 23.529
1.898 111.99
74.844 176.397
2.108 95.485
0.918 41.118
0.26 183.678
42.901 7.645
1.623 21.975
17.604 43.602
0.168 185.207
1.95 53.424
0.393 162.987
21.498 5.276
65.406 19.315
32.769 6.984
33.08 147.041
7.82 7.221
3.327 59.518
0.492 177.026
1.407 164.123
4.238 295.127
1.392 38.743
0.44 60.796
7.477 14.359
1.783 14.844
4.069 32.841
9.264 200.826
7.435 98.804
6.617 17.078
1.414 136.723
1.813 7.608
3.453 159.745
0.619 108.769
1.216 49.364
37.587 152.775
2.115 121.764
5.107 12.735
0.614 150.204
2.929 24.25
5.583 169.844
7.692 6.282
4.405 24.428
4.53 21.037
1.923 43.75
2.073 63.947
0.362 182.551
19.895 7.245
15.909 24.92
1.302 123.38
20.273 23.845
18.576 6.135
0.418 185.889
18.764 8.221
5.136 174.894
25.533 4.054
4.79 16.045
6.81 10.804
15.487 18.264
2.113 17.884
3.227 23.183
7.968 14.642
3.156 64.756
0.931 51.303
33.093 70.518
6.093 5.993
30.491 95.006
4.036 0.46
5.124 15.151
1.947 44.397
9.062 5.33
20.881 102.709
0.672 112.218
19.126 3.029
2.245 83.349
2.751 16.72
0.921 136.397
5.213 15.617
3.792 29.574
75.432 2.235
6.394 7.178
5.672 5.937
1.673 170.603
1.157 67.398
2.56 130.045
8.086 10.257
1.335 124.165
19.624 90.413
3.4 30.577
73.895 4.558
1.475 140.135
62.094 3.814
1.907 174.417
74.919 3.064
2.524 15.564
8.257 5.939
0.784 88.729
1.793 67.706
1.635 91.124
7.222 14.107
53.489 2.771
0.195 48.376
1.318 201.697
28.998 42.783
19.862 21.019
8.228 19.427
88.28 2.384
40.407 37.163
17.582 135.831
9.509 15.584
103.588 4.09
3.713 11.11
30.111 5.557
20.143 15.701
1.345 27.171
1.683 105.282
7.229 84.817
0.251 150.493
69.252 3.45
2.219 32.148
80.752 4.243
1.54 13.373
57.087 2.61
3.182 7.496
1.528 92.122
9.858 6.644
1.623 15.071
35.6 37.711
0.785 87.017
0.527 219.642
2.722 42.46
0.605 39.301
3.292 16.684
113.893 2.051
54.521 9.542
2.018 78.889
1.175 26.471
11.953 3.228
15.337 2.545
64.339 7.864
13.397 3.241
0.941 60.005
3.65 17.288
0.945 26.241
1.606 25.592
78.831 8.207
3.985 14.031
1.531 108.081
1.003 40.6
0.409 123.158
18.238 3.412
46.022 2.726
4.014 17.958
3.724 7.289
0.36 88.785
53.98 9.558
1.582 193.496
0.874 78.923
67.237 7.034
4.815 13.143
3.984 12.448
5.134 27.768
3.09 70.972
0.749 52.228
41.844 3.438
3.211 29.427
3.849 15.544
91.383 3.164
0.61 62.204
0.768 60.634
19.011 4.63
47.941 1.362
69.657 5.991
44.35 9.794
1.912 30.875
7.336 4.592
19.589 18.481
2.667 26.8
4.382 8.902
97.062 1.899
105.226 1.988
15.496 4.339
89.55 7.827
6.42 4.08
95.301 3.186
120.828 0.729
51.748 3.293
109.581 0.909
125.439 2.345
5.486 71.035
90.167 4.023
52.174 3.579
85.897 5.11
48.841 1.235
0.323 150.26
74.892 3.28
16.13 3.541
35.575 2.633
58.089 5.975
1.988 133.649
2.62 27.232
45.509 1.545
24.588 33.794
69.726 4.691
18.979 5.676
0.762 88.433
15.984 27.738
70.116 3.373
2.634 6.016
11.567 63.754
60.355 7.374
6.34 4.404
81.822 1.95
6.385 4.933
0.57 88.024
7.935 6.144
26.387 3.17
104.041 2.805
23.199 33.82
1.994 27.75
30.242 51.643
26.213 2.288
130.084 1.969
0.38 83.989
41.528 2.176
64.117 4.281
96.459 0.921
0.129 237.304
0.54 80.799
1.952 173.994
1.71 74.692
74.884 2.687
3.082 14.722
5.857 9.198
0.124 189.228
4.536 12.348
11.271 4.218
2.867 17.873
22.102 1.973
91.628 2.931
0.799 31.331
13.585 2.243
6.043 5.216
1.394 20.073
82.186 1.544
46.226 1.853
0.487 53.972
69.598 1.147
66.973 1.052
0.562 61.964
7.156 6.351
9.096 5.336
45.722 8.664
48.604 4.299
114.962 1.254
42.417 2.9
4.994 10.457
40.9 2.969
60.894 1.34
22.951 4.179
17.388 2.491
75.84 1.418
11.75 3.703
67.116 4.73
22.314 9.235
109.533 1.17
58.173 2.519
129.548 1.013
64.904 0.915
68.399 1.937
108.634 0.897
7.751 3.593
55.544 2.661
7.403 5.883
16.22 4.116
68.833 1.232
62.74 1.155
86.57 1.725
12.377 3.875
78.23 1.696
24.026 1.96
0.148 215.597
106.429 1.559
0.507 88.689
109.456 1.626
114.304 1.34
22.587 14.142
0.418 77.441
3.477 3.329
0.547 34.748
52.631 2.931
161.774 1.203
84.006 3.08
2.377 24.403
57.047 7.834
85.195 1.283
75.133 2.484
34.072 21.93
37.168 1.012
88.047 2.542
74.548 6.751
9.048 4.242
55.886 1.6
94.101 0.862
1.698 133.172
4.926 10.486
98.461 1.334
8.595 5.992
79.096 0.979
33.092 3.59
98.203 0.952
2.605 21.331
76.755 1.128
11.353 40.533
48.978 2.858
0.905 48.16
6.178 13.659
89.424 1.043
74.122 2.283
62.32 4.915
14.86 5.448
68.311 2.689
8.968 14.562
46.801 6.529
82.786 2.843
14.871 2.856
21.792 3.938
0.549 52.302
14.562 2.753
100.373 0.811
3.626 10.908
93.93 0.852
31.043 20.98
24.277 3.939
73.083 1.911
18.391 1.973
105.193 0.709
9.006 2.624
59.722 1.145
40.958 1.595
26.029 21.872
54.501 2.419
24.542 7.302
0.976 29.27
79.657 1.029
83.756 0.725
4.927 9.088
7.477 4.231
30.099 29.209
6.666 4.867
102.621 1.751
85.113 0.77
81.114 1.527
4.644 8.575
8.541 3.286
83.881 7.155
55.523 2.994
3.734 6.889
105.438 1.058
1.778 10.45
2.703 8.368
39.918 1.521
47.493 2.591
20.197 2.951
0.535 31.417
49.569 5.052
3.792 12.484
89.72 1.336
25.916 85.313
9.908 4.109
9.329 4.176
14.859 2.859
72.07 2.954
32.283 5.574
33.685 1.939
2.202 12.043
3.045 21.292
5.11 2.604
0.855 42.543
36.564 23.077
2.716 15.382
114.311 0.759
53.674 1.547
84.992 0.825
33.523 5.265
79.22 2.018
18.525 1.499
2.502 18.513
63.004 0.832
6.267 3.434
57.603 2.744
65.12 1.227
107.274 0.85
12.002 2.694
59.448 0.927
40.199 1.803
1.081 134.826
50.894 0.874
62.224 3.475
21.631 1.075
59.839 1.233
0.631 21.579
0.456 49.049
59.833 2.967
4.772 9.377
117.704 1.138
34.59 1.278
0.845 57.789
1.053 17.794
29.274 29.824
69.629 4.101
85.489 1.2
73.011 2.81
69.575 0.79
23.337 2.516
0.256 122.874
0.985 14.567
8.592 4.689
87.476 0.696
48.007 1.731
116.414 0.868
2.759 15.465
0.539 42.987
51.036 1.054
63.21 1.713
25.94 1.938
23.361 5.306
28.288 5.976
74.696 0.949
25.633 34.983
75.135 0.942
49.684 5.31
90.36 1.318
26.292 4.448
37.553 9.533
27.746 2.576
71.442 3.074
8.913 4.752
14.004 2.64
3.583 11.139
55.684 1.28
46.345 3.03
0.124 179.311
2.233 7.227
53.616 0.787
0.899 35.347
0.414 14.803
66.343 4.145
9.929 1.91
53.293 2.722
84.197 0.582
18.465 15.085
51.618 1.708
67.853 0.919
45.043 1.585
2.726 15.104
12.287 4.534
94.069 0.608
78.231 1.163
0.914 22.72
1.024 33.75
9.21 3.834
3.048 11.636
108.989 0.74
85.426 1.359
9.993 27.772
42.977 1.169
28.677 11.181
25.852 37.999
17.37 2.811
1.262 2190.21
0.294 3910.487
0.415 20.926
1.343 33.403
0.093 9.926
1.229 82.327
4.907 63.375
13.232 76.123
0.254 1297.785
0.14 9.332
0.224 8.029
4.69 111.06
0.25 1122.606
0.841 242.661
6.217 176.378
4.153 45.462
0.402 763.291
4.902 72.797
2.041 156.818
0.302 476.349
1.043 67.546
62.038 182.253
0.288 676.289
1.057 274.315
29.364 388.813
1.329 66.083
0.489 235.321
2.215 192.139
0.296 524.296
13.995 20.824
2.751 21.916
7.45 34.607
4.052 41.859
3.006 40.041
3.21 39.024
2.067 154.215
0.253 475.312
1.141 46.825
1.27 108.587
1.547 426.381
2.238 103.033
3.547 60.384
4.253 27.304
6.245 21.985
0.64 229.75
9.68 42.753
4.586 26.901
0.667 168.235
0.321 513.199
12.895 1.601
3.793 376.255
0.303 208.78
1.355 68.459
62.945 50.203
2.049 75.786
0.224 389.661
1.987 106.565
0.316 287.158
1.589 307.638
2.426 121.899
26.364 141.507
2.519 232.427
0.851 112.056
11.007 16.64
5.762 20.224
11.867 255.311
3.428 124.841
3.253 40.832
26.007 13.118
0.703 107.561
0.567 185.405
0.92 85.317
29.273 303.082
0.248 315.956
17.368 257.234
0.232 165.922
1.809 50.262
3.55 389.914
2.717 40.276
20.187 12.28
41.263 135.828
4.776 179.488
4.794 18.083
2.32 81.407
7.287 281.637
1.488 133.426
13.628 52.204
16.644 12.051
25.39 81.846
23.245 17.72
2.115 99.534
38.631 171.331
1.958 113.503
0.801 43.363
0.304 169.657
43.059 8.206
1.663 20.997
24.85 19.066
0.186 133.385
2.27 43.215
0.343 181.914
20.666 5.498
62.673 18.839
35.073 7.084
26.974 140.854
7.831 7.131
3.535 57.714
0.484 202.435
1.482 146.818
4.243 250.483
1.34 43.094
0.484 61.042
9.259 11.425
1.618 17.764
3.952 33.954
8.444 201.269
7.685 89.263
6.302 19.707
1.259 127.692
1.573 8.017
3.844 185.6
0.713 88.68
1.238 48.399
49.096 125.996
1.805 131.597
4.415 14.964
0.625 151.621
2.44 26.949
4.213 161.079
6.852 7.114
4.377 24.382
4.533 20.093
3.042 23.824
1.895 76.49
0.376 162.521
16.765 7.354
20.197 34.121
1.522 105.285
20.136 22.96
18.08 6.543
0.415 180.528
20.878 6.915
10.016 159.423
22.823 4.845
5.166 15.228
8.265 8.516
13.548 17.4
2.082 18.366
3.506 20.691
8.993 15.032
2.834 74.879
0.831 54.229
17.249 98.569
5.748 6.216
26.335 87.609
3.418 0.547
4.575 16.939
2.116 40.612
8.516 5.722
20.827 83.95
0.696 113.828
18.974 3.083
1.823 120.756
2.663 16.882
1.062 120.324
5.483 12.929
4.592 30.111
71.844 2.502
6.232 7.731
5.334 6.369
1.37 189.708
1.244 66.884
2.794 112.975
8.597 10.724
1.3 123.594
30.418 85.913
2.736 57.109
65.163 4.231
1.506 130.434
67.667 4.221
1.654 192.428
70.908 3.449
2.199 17.125
9.364 5.119
0.789 92.24
1.681 62.609
1.56 87.445
7.831 12.94
54.001 2.635
0.21 38.51
1.705 159.777
31.732 34.969
21.487 20.71
8.099 17.059
84.351 2.492
31.373 49.788
15.138 151.012
10.444 15.263
90.781 4.176
4.345 10.017
29.365 4.877
13.882 23.377
1.162 32.957
1.615 104.214
13.475 55.079
0.287 163.494
72.927 3.318
2.138 33.902
82.913 3.685
1.563 13.201
47.735 3.547
3.142 8.04
1.744 105.234
9.899 6.856
1.433 18.563
46.01 29.497
0.905 78.368
0.55 201.138
2.955 43.067
0.622 37.134
3.466 18.324
110.187 2.079
51.222 6.374
2.13 71.753
1.327 22.996
12.145 3.167
16.021 2.434
52.59 12.968
11.509 3.85
0.988 59.808
3.661 16.937
0.961 24.948
1.564 24.586
74.947 8.998
3.792 14.962
1.431 134.114
1.042 39.005
0.425 127.505
20.041 3.111
46.109 3.027
4.308 17.081
3.625 6.632
0.347 93.413
66.604 7.918
1.685 188.838
0.933 68.285
65.595 8.389
5.858 10.549
3.87 13.975
8.258 15.863
2.097 82.283
0.806 43.019
46.361 3.33
3.17 27.316
3.807 14.472
87.993 3.196
0.649 60.997
0.712 64.88
19.069 4.358
47.428 1.342
73.04 5.566
36.241 12.864
2.158 27.74
7.279 4.405
16.298 30.944
2.771 25.462
4.278 8.761
86.999 2.098
102.312 2.123
17.618 3.765
78.92 12.231
5.872 4.904
64.093 4.428
125.65 0.771
55.54 2.867
105.305 0.983
115.535 2.453
11.699 66.522
96.814 3.147
51.28 4.427
72.161 11.852
43.875 1.333
0.35 122.14
63.284 3.731
14.077 4.045
49.953 1.794
58.095 5.308
1.654 149.545
2.473 27.728
50.362 1.451
42.187 23.629
69.886 4.47
19.423 4.961
0.635 113.585
19.695 20.728
67.023 3.554
2.659 5.849
9.759 55.866
51.515 8.012
6.009 4.656
95.072 1.78
6.459 5.152
0.594 85.502
8.359 5.993
29.294 2.482
104.818 3.088
29.795 37.782
2.587 19.074
26.785 45.395
30.362 1.923
110.405 2.349
0.345 88.994
47.488 1.984
78.14 3.287
111.945 0.831
0.158 197.562
0.586 70.622
1.346 192.685
1.575 63.088
73.485 3.444
2.807 19.889
4.903 10.607
0.142 177.246
4.599 12.479
12.483 3.997
2.611 18.918
22.081 2.133
96.662 2.909
0.912 28.615
10.621 2.472
5.535 5.603
1.441 18.532
96.49 1.693
52.411 1.788
0.488 56.579
69.574 1.317
64.914 0.999
0.56 47.021
6.955 6.865
9.051 5.253
55.111 6.651
47.889 5.196
114.36 1.37
44.744 2.907
5.617 9.029
49.686 2.658
53.212 1.352
15.663 5.518
13.007 2.791
72.473 1.654
10.192 4.196
73.668 4.369
17.496 11.989
118.722 1.154
53.418 2.319
139.575 0.917
70.453 0.924
75.45 1.837
101.061 0.928
6.676 4.499
72.973 2.451
8.066 5.209
19.222 3.294
73.872 1.284
50.91 1.462
83.115 1.857
8.432 4.564
82.67 1.679
21.259 2.226
0.148 215.395
103.614 1.694
0.518 78.702
118.802 1.522
124.934 1.379
28.128 10.669
0.421 67.979
3.36 3.44
0.515 38.11
57.56 2.385
146.167 1.195
102.977 2.159
2.358 23.611
48.887 9.451
75.427 1.385
74.329 2.335
35.483 26.123
39.863 0.931
87.184 2.533
56.505 11.154
9.741 3.896
58.912 1.472
86.484 0.954
1.409 139.94
5.168 10.951
98.51 1.621
9.09 5.743
83.389 0.932
28.429 4.373
100.978 0.857
2.996 19.005
76.83 1.177
9.565 43.297
52.264 2.89
0.767 54.562
10.049 15.049
81.746 1.14
79.045 2.202
74.915 4.116
17.056 4.61
73.568 2.629
16.248 12.667
31.443 10.563
78.123 3.532
11.469 3.613
22.975 2.995
0.535 58.957
12.23 3.09
98.297 0.796
4.155 9.593
81.188 0.961
19.64 31.571
32.206 2.872
53.991 1.719
17.403 2.049
106.718 0.718
7.034 3.295
61.355 1.122
39.123 1.717
25.424 23.874
58.205 2.346
29.084 4.942
1.051 26.627
81.213 1.054
94.424 0.659
4.889 9.229
7.267 4.339
42.675 18.504
8.019 3.984
97.045 2.039
86.809 0.809
89.564 1.54
3.93 10.976
9.841 2.788
106.342 4.43
76.532 2.998
3.831 7.031
87.835 1.274
1.691 10.5
3.16 6.776
44.887 1.31
55.647 2.954
22.149 2.762
0.54 29.506
48.83 3.769
3.467 13.999
85.726 1.408
30.528 76.42
7.463 5.292
9.355 4.202
12.488 3.477
69.918 4.572
27.721 4.923
30.9 2.081
2.484 10.338
2.353 28.925
5.773 2.394
0.778 52.084
18.195 25.715
2.319 17.679
107.476 0.844
43.979 1.739
91.009 0.76
36.146 5.821
83.161 2.16
15.044 1.676
2.368 19.316
66.892 0.808
5.912 3.518
62.886 2.707
68.372 1.243
107.067 0.796
13.503 2.412
64.862 0.884
40.816 2.014
2.076 106.404
51.583 0.862
60.783 3.778
25.041 1.009
59.216 1.162
0.73 18.086
0.434 55.675
74.954 2.715
4.925 9.495
105.514 1.345
41.386 1.252
0.948 47.227
1.019 18.55
24.09 40.24
64.702 4.311
84.26 1.331
61.639 3.744
70.3 0.822
20.619 3.163
0.244 121.042
1.105 12.939
8.565 4.846
86.951 0.733
49.861 1.66
117.766 0.874
2.74 15.396
0.567 38.219
50.534 1.026
64.357 1.874
25.058 1.854
21.748 5.999
32.247 6.849
74.27 0.899
11.419 42.408
73.616 0.856
60.567 6.515
84.884 1.536
19.572 4.68
33.264 10.109
35.27 2.349
76.388 3.001
10.434 3.962
11.113 3.146
3.666 10.338
59.046 1.127
41.26 4.702
0.121 193.756
2.071 7.758
52.937 0.896
0.89 36.525
0.383 16.67
73.771 3.922
11.708 1.635
42.416 3.304
81.027 0.626
25.668 16.135
55.949 1.611
72.625 0.765
33.198 2.164
2.376 17.146
12.255 6.98
92.636 0.596
80.005 1.206
0.782 23.965
0.902 36.514
9.478 3.92
2.945 11.476
114.625 0.73
87.629 1.362
17.486 21.739
39.843 1.182
34.739 16.826
27.052 36.17
15.031 2.933
1.208 2363.854
0.283 4458.139
0.37 28.939
1.494 28.438
0.088 9.58
1.198 80.576
4.657 65.553
13.215 68.973
0.261 1212.251
0.155 9.1
0.202 8.161
4.383 112.567
0.247 1183.158
0.882 238.189
5.566 194.773
4.386 43.028
0.329 881.283
4.521 75.656
1.538 219.291
0.308 415.993
1.032 69.876
41.566 238.761
0.288 793.428
1.03 307.785
35.499 409.876
1.276 62.439
0.487 215.651
2.057 200.122
0.309 473.304
12.872 22.488
3.084 19.665
8.501 29.577
4.942 32.672
3.348 35.488
3.606 33.817
2.145 169.697
0.224 544.523
1.151 45.057
1.122 131.053
1.411 410.912
2.276 105.51
3.666 63.139
4.768 25.396
5.889 23.764
0.653 278.932
7.911 44.068
4.306 28.848
0.673 166.937
0.309 521.77
13.047 1.554
4.962 397.237
0.303 199.999
1.254 72.855
51.746 51.791
2.231 77.768
0.212 382.489
2.122 103.498
0.309 269.303
1.713 313.488
2.103 162.743
23.49 141.014
2.431 213.059
0.791 126.912
9.803 16.726
8.036 15.122
8.631 259.768
2.618 169.972
3.025 39.956
21.554 14.178
0.725 111.057
0.592 150.933
0.819 102.184
23.985 368.285
0.255 354.682
18.775 289.998
0.239 170.236
1.867 49.942
3.382 365.361
2.78 40.399
19.834 12.36
38.656 113.956
4.245 190.154
5.965 13.171
2.152 86.384
5.899 293.943
1.251 161.684
15.143 58.438
15.041 11.742
69.77 65.05
23.404 20.196
2.271 87.032
27.223 179.312
1.775 127.453
0.86 43.448
0.287 191.279
31.935 9.66
1.633 20.937
30.028 20.065
0.164 167.889
2.198 44.552
0.368 160.893
23.281 5.09
70.076 19.115
34.919 6.894
31.136 109.425
8.974 6.248
3.927 49.91
0.54 172.74
1.361 158.46
4.491 258.636
1.345 43.906
0.456 72.999
8.852 12.317
1.956 13.374
4.131 32.274
10.106 205.754
7.025 95.97
6.876 15.027
1.287 151.307
1.598 8.712
2.851 195.181
0.672 98.752
1.24 50.359
28.319 117.5
1.911 125.438
5.021 13.848
0.556 151.155
2.853 23.021
4.423 150.172
7.44 6.836
4.874 22.32
4.206 21.729
2.42 24.997
1.869 83.826
0.372 186.226
19.163 5.998
19.454 47.006
1.21 133.868
19.78 26.373
16.586 7.396
0.403 181.333
18.059 7.648
4.425 184.622
25.683 4.258
5.187 15.421
7.218 10.532
14.733 18.046
1.997 18.694
3.421 21.079
5.711 20.691
2.745 74.092
0.76 67.802
18.355 111.777
5.66 6.102
18.013 97.286
3.307 0.564
4.641 16.557
1.986 42.588
8.557 5.866
38.986 67.2
0.669 97.57
21.142 2.976
2.196 97.203
2.631 16.425
0.947 158.134
6.908 9.192
4.891 24.808
65.181 3.082
6.28 8.245
5.543 6.313
1.793 183.347
1.229 68.309
2.395 144.387
5.781 19.843
1.168 150.151
33.65 114.238
2.263 57.33
74.683 4.829
1.32 152.634
66.334 3.672
2.024 162.126
65.753 3.847
1.97 21.498
7.278 6.348
0.76 84.922
1.99 56.51
1.718 83.562
7.766 12.426
59.302 2.404
0.206 40.187
1.69 164.352
39.935 31.449
18.283 38.577
9.009 15.487
84.368 2.926
39.745 39.992
12.996 151.482
9.714 17.092
83.261 5.052
4.378 9.454
29.475 5.288
11.5 21.197
1.211 32.484
1.415 125.939
10.18 57.665
0.242 182.742
62.861 3.653
2.155 33.877
97.235 2.924
1.651 11.626
47.142 3.56
2.942 8.245
1.827 91.05
11.898 5.509
1.454 17.315
57.609 23.833
0.9 82.323
0.532 225.254
2.615 51.048
0.575 47.154
4.729 9.749
117.18 2.381
39.187 7.165
1.732 101.478
1.306 22.276
12.074 3.204
13.478 2.762
45.825 28.533
16.246 2.861
0.988 60.873
3.854 16.472
0.987 24.739
1.694 22.637
81.599 9.281
3.617 15.11
1.448 132.923
1.197 32.503
0.399 122.591
24.922 2.661
47.965 2.791
3.988 19.327
3.432 6.532
0.37 82.762
66.088 6.56
1.71 174.668
0.983 66.139
90.573 7.639
4.54 16.022
4.071 12.596
5.75 27.946
2.298 66.875
0.77 44.856
43.432 3.473
3.42 24.692
4.402 12.159
98.769 3.791
0.681 55.281
0.702 63.084
20.788 4.266
54.135 1.287
64.493 5.333
33.235 12.703
2.356 20.616
6.89 4.388
25.127 16.803
2.674 25.828
5.086 7.457
84.915 2.411
106.435 2.204
18.329 3.629
81.628 12.505
6.495 4.221
62.519 4.674
137.661 0.696
48.039 3.026
114.146 0.978
109.438 3.609
9.554 55.449
102.235 3.268
49.317 4.236
75.294 9.393
52.933 1.219
0.336 136.17
66.565 5.034
16.428 3.462
56.873 1.506
70.609 4.71
2.2 137.726
2.649 26.433
45.149 1.654
62.581 16.137
75.563 5.454
22.7 4.077
0.744 92.465
24.112 27.543
78.696 3.388
2.592 6.048
3.601 77.897
46.459 10.639
7.104 3.84
89.108 1.683
6.105 5.321
0.613 83.906
6.85 7.051
31.316 2.176
117.514 2.693
28.831 53.148
2.188 23.089
21.737 61.971
28.796 1.884
88.137 2.725
0.328 101.243
56.132 2.036
75.914 3.613
103.483 0.977
0.145 230.269
0.54 76.171
1.51 171.988
1.639 55.696
73.782 3.243
2.651 19.37
4.721 10.27
0.136 166.389
5.721 9.115
13.493 3.818
3.172 15.486
21.724 1.924
93.379 3.689
0.804 29.153
8.973 2.917
6.68 4.72
1.409 18.821
94.19 2.034
56.878 1.68
0.529 51.007
68.471 1.28
62.521 1.05
0.608 51.591
5.814 7.888
8.656 5.331
46.574 6.803
39.457 5.552
122.886 1.559
42.099 3.678
5.066 9.95
52.67 2.989
50.348 1.447
19.442 5.417
12.31 2.898
80.21 1.514
11.638 3.813
57.652 6.335
19.469 26.08
100.436 1.112
48.316 2.719
118.596 0.892
70.553 0.897
83.838 1.576
107.486 0.944
7.697 3.677
83.224 2.368
7.714 5.68
20.795 3.415
73.664 1.244
52.747 1.383
80.796 1.502
10.027 4.267
82.835 1.763
23.818 2.107
0.144 246.556
105.414 1.681
0.535 83.012
111.384 1.676
135.668 1.402
20.064 9.895
0.445 63.406
3.447 3.265
0.525 33.962
55.75 2.788
140.564 1.232
96.463 2.579
2.493 23.778
59.196 14.955
78.762 1.315
79.658 2.143
30.929 26.15
50.451 0.795
103.161 2.599
56.637 10.267
8.852 4.146
52.745 1.807
86.412 1.065
1.677 130.526
5.183 10.665
97.541 1.873
8.212 6.429
78.889 0.912
20.472 4.484
88.455 0.984
3.106 18.217
89.33 1.108
13.518 33.085
55.287 3.147
0.886 48.983
6.862 15.202
77.294 1.183
66.3 2.586
82.26 3.856
16.125 4.789
63.47 3.031
9.83 19.29
40.369 13.211
76.056 3.711
12.536 3.141
24.278 3.182
0.573 49.701
16.999 2.337
98.13 0.771
3.174 12.239
86.826 0.949
25.954 48.55
38.665 2.735
61.402 1.722
15.105 2.33
99.455 0.765
7.472 3.299
57.085 1.235
38.331 1.825
18.801 34.901
48.06 3.438
30.017 4.526
0.934 31.829
80.498 1.151
93.207 0.635
4.873 9.076
6.67 4.884
35.748 12.391
6.892 4.713
105.362 1.95
100.626 0.818
88.501 1.657
4.006 10.355
8.754 3.134
130.325 7.121
65.918 3.608
4.141 6.103
82.715 1.41
1.714 10.847
2.873 7.514
45.673 1.306
56.681 3.198
23.408 2.876
0.538 35.603
39.053 4.818
3.539 13.947
80.036 1.512
23.815 72.094
6.534 5.911
9.319 4.148
11.668 3.831
54.376 5.424
34.589 4.553
25.777 2.251
2.182 12.178
3.511 20.055
6.659 2.091
0.862 40.011
16.399 19.573
3.126 15.499
96.733 0.857
39.488 1.807
95.787 0.748
51.832 4.561
99.406 1.868
15.64 1.859
2.41 18.756
65.193 0.809
6.402 3.41
53.915 2.95
74.361 1.138
96.627 0.833
12.569 2.652
61.041 0.855
41.342 1.845
1.125 126.863
45.796 1.003
58.027 3.901
26.02 0.919
68.607 1.177
0.687 19.983
0.389 56.748
59.35 3.397
5.114 8.615
89.725 1.499
41.216 1.601
0.974 46.494
1.012 20.073
17.893 42.621
70.086 5.123
92.029 1.209
78.928 2.752
76.681 0.843
23.31 2.994
0.234 140.277
1.002 14.426
8.774 4.547
85.604 0.722
53.172 1.507
115.516 0.894
2.976 13.397
0.539 39.562
47.738 1.153
55.754 2.582
25.552 2.037
28.848 4.272
35.993 7.089
86.265 0.882
22.437 28.976
77.08 0.816
59.377 11.126
101.986 1.491
25.375 4.565
40.149 13.307
33.57 2.872
86.858 3.22
9.505 4.169
10.688 2.693
3.732 10.258
63.37 1.044
37.269 4.206
0.119 215.314
1.971 8.799
50.347 0.92
0.897 38.587
0.446 13.801
55.59 4.847
11.292 1.666
36.797 5.544
84.376 0.602
24.323 15.421
49.498 1.467
72.266 0.782
32.711 2.147
2.772 14.8
10.506 7.834
96.734 0.566
75.289 1.268
0.774 24.848
1.015 32.951
11.426 3.771
3.213 10.29
114.546 0.761
80.247 1.397
10.792 35.628
49.85 1.108
32.922 26.928
24.736 47.706
14.207 3.003
1.214 2373.71
0.285 4132.004
0.439 22.751
1.437 29.225
0.119 6.552
1.171 86.662
5.293 55.481
13.806 66.723
0.273 1184.731
0.161 7.661
0.182 8.304
5.046 99.495
0.282 1106.086
0.777 259.162
5.864 185.519
4.118 45.262
0.366 818.044
4.587 73.697
1.807 183.361
0.289 420.689
1.021 65.388
34.99 207.827
0.296 698.431
1.112 283.32
65.785 99.311
1.241 65.892
0.467 229.245
2.223 196.412
0.325 407.6
11.866 23.676
2.853 21.729
7.277 35.123
4.547 35.37
2.913 39.885
3.379 35.034
2.425 142.613
0.236 506.2
1.226 38.597
1.226 121.524
1.584 420.887
2.527 98.738
3.82 56.764
5.176 22.385
7.751 14.797
0.67 247.222
8.736 49.617
4.609 25.289
0.612 176.983
0.32 522.27
11.436 1.713
2.471 540.177
0.313 212.497
1.307 67.714
72.749 74.233
2.313 64.471
0.253 313.186
1.98 117.041
0.316 273.637
1.557 255.221
1.943 153.843
36.394 187.816
2.657 210.329
0.865 121.812
10.291 17.404
6.873 18.995
15.702 90.077
4.086 74.801
3.792 32.051
35.434 6.065
0.726 110.131
0.61 160.967
0.851 93.492
45.92 95.553
0.252 323.591
33.715 74.89
0.221 180.484
1.53 67.776
2.924 409.581
2.655 42.469
22.329 8.26
26.179 37.129
4.678 135.304
4.627 20.825
2.147 91.293
46.979 7.801
1.279 182.594
12.403 77.681
19.861 7.297
23.2 225.254
17.112 27.841
2.19 98.573
92.285 127.818
2.219 94.574
0.915 38.605
0.307 163.323
17.383 41.218
1.763 19.893
9.716 120.293
0.154 179.451
2.103 49.276
0.354 165.487
14.889 9.244
57.609 22.59
22.205 11.243
13.795 124.653
7.81 7.045
4.594 35.616
0.532 174.991
1.426 164.83
6.289 119.456
1.262 43.068
0.491 57.405
8.563 12.537
1.633 16.05
4.476 27.579
26.836 20.517
8.379 67.999
5.981 20.2
1.155 148.13
1.738 7.83
2.366 266.505
0.737 82.628
1.257 53.083
52.853 14.604
2.282 117.404
4.749 13.929
0.59 165.81
2.922 17.675
5.905 116.137
4.754 13.392
4.524 23.414
6.134 13.166
2.186 37.703
2.342 63.532
0.376 195.242
15.144 9.299
16.94 147.834
1.2 134.265
18.366 72.145
15.405 7.674
0.386 165.502
19.726 7.308
3.675 164.736
25.339 3.81
5.956 12.878
6.717 11.111
19.792 14.745
2.316 15.231
3.102 22.862
13.755 6.308
3.182 45.814
0.792 55.91
51.23 15.182
6.325 5.689
32.583 46.418
3.534 0.521
4.487 18.109
2.051 41.536
8.783 5.547
70.11 34.921
0.604 117.054
14.547 5.415
2.956 66.331
3.337 12.252
0.907 143.904
10.34 4.498
4.121 25.514
25.526 9.969
5.186 10.884
5.042 7.479
2.243 102.286
1.28 63.486
2.501 139.229
4.94 26.378
1.337 135.592
37.385 49.644
3.427 35.544
21.068 41.187
1.517 113.991
26.709 91.588
1.628 213.539
77.514 3.009
2.224 16.861
7.22 7.142
0.818 86.163
2.305 45.216
1.586 94.264
6.818 14.087
35.322 8.855
0.184 47.394
1.659 152.779
41.759 53
16.13 20.481
8.075 20.555
71.417 1.941
48.805 12.639
45.792 10.34
14.958 12.093
95.745 3.42
3.965 11.063
34.007 3.674
25.13 5.117
1.258 32.01
1.701 130.923
46.194 5.594
0.251 154.09
54.777 7.45
1.972 34.548
60.761 20.137
1.45 13.563
45.032 17.534
2.451 10.698
1.79 120.245
12.332 4.807
1.323 19.544
71.099 14.301
0.9 70.208
0.606 174.562
1.809 85.628
0.62 39.231
5.9 6.146
95.073 1.722
48.651 3.772
2.288 58.97
1.123 27.07
12.24 3.034
7.847 6.802
116.533 1.924
12.376 3.087
1.029 59.998
3.52 20.289
0.962 25.548
1.488 26.365
64.193 5.425
3.899 14.558
1.579 113.658
0.96 41.52
0.437 116.232
17.757 4.64
32.227 8.483
3.354 25.136
3.465 7.072
0.34 99.082
54.818 2.277
1.966 130.562
1.025 54.359
36.602 12.968
4.322 17.048
3.766 13.375
15.673 5.635
31.347 2.39
0.874 36.533
71.348 2.08
4.437 15.315
3.872 14.386
114.655 1.929
0.613 64.173
0.736 59.845
16.436 6.48
36.685 4.231
35.318 18.821
35.637 4.165
2.266 25.046
12.328 2.278
41.777 2.927
2.929 23.065
4.186 8.386
98.428 4.488
95.492 1.58
19.775 3.538
77.021 4.34
5.451 5.032
133.862 2.234
108.611 2.255
45.363 3.54
79.367 1.884
63.776 1.935
53.433 1.483
85.229 2.107
29.137 9.524
55.871 4.158
38.487 2.045
0.369 105.813
92.368 0.901
14.1 4.475
32.768 4.151
54.375 7.137
1.969 142.45
2.949 20.761
28.259 2.753
40.551 10.191
79.052 1.314
34.515 5.306
0.798 78.917
59.124 2.693
34.91 50.72
2.584 6.133
13.615 8.932
13.634 23.303
6.459 4.292
81.662 1.732
5.238 5.532
0.652 78.449
8.662 5.81
22.018 3.365
82.123 1.397
61.43 1.325
1.894 27.597
76.407 1.605
19.382 6.221
101.537 1.327
0.392 81.985
16.995 36.117
59.406 1.77
48.296 3.184
0.152 185.788
0.509 88.844
2.16 141.087
1.402 83.038
84.092 2.343
3.165 12.69
5.559 8.692
0.138 166.094
4.032 17.04
10.516 5.357
2.419 26.416
17.452 2.484
108.393 1.687
0.852 28.647
8.673 4.089
5.989 5.443
1.305 21.351
52.991 1.842
82.107 3.931
0.498 52.692
70.645 1.08
55.081 1.608
0.538 50.867
5.937 8.29
7.967 5.573
35.129 2.306
90.56 1.075
89.91 1.728
34.355 1.512
5.445 9.597
89.243 0.686
65.559 1.602
42.201 3.575
16.215 1.955
52.772 1.01
11.392 3.877
69.556 3
29.811 0.885
96.659 1.385
57.665 2.555
89.579 2.778
62.928 1.623
58.377 0.962
125.948 0.564
3.807 9.613
125.891 2.061
7.954 6.29
15.211 6.826
56.178 2.759
33.047 2.321
93.616 1.469
8.102 3.931
58.509 1.116
17.039 2.437
0.164 193.129
48.135 2.866
0.481 98.388
75.607 1.892
114.66 1.121
37.347 4.836
0.476 53.471
3.476 3.187
0.525 35.293
59.629 0.879
83.374 2.487
107.416 1.966
2.172 25.174
47.113 2.287
94.403 0.98
117.728 0.77
66.986 5.258
26.477 2.879
74.842 2.563
109.678 1.274
10.554 3.527
52.723 1.632
82.941 1.537
35.909 1.341
4.692 12.087
103.017 1.639
8.342 5.969
53.406 1.377
41.659 0.918
77.915 3.039
3.157 17.317
52.513 1.999
53.305 5.611
85.098 1.395
0.882 48.353
23.262 5.731
79.758 0.855
81.454 1.329
75.333 2.81
14.668 5.442
99.711 1.01
25.29 2.328
39.723 1.555
60.203 2.084
13.925 2.704
27.45 6.463
0.666 38.414
13.263 3.275
82.428 0.739
3.262 12.421
84.842 1.462
59.307 1.039
35.624 1.314
29.246 16.018
17.183 2.027
122.967 0.754
6.212 3.923
60.552 1.6
38.204 2.691
50.096 1.598
99.599 4.442
44.765 1.037
1.101 24.233
95.244 2.003
91.689 1.63
4.662 9.234
13.153 1.653
95.266 0.97
6.933 4.623
66.411 1.04
57.434 3.017
63.705 1.191
4.265 10.392
9.015 3.309
104.277 0.73
71.42 1.402
3.581 7.793
81.232 1.115
1.61 11.449
2.802 7.61
61.686 1.317
42.178 2.597
18.695 2.674
0.504 35.539
43.746 1.041
4.02 11.256
50.17 6.796
112.014 2.561
5.366 10.22
10.079 4.101
12.143 3.498
90.501 0.498
31.71 5.917
32.551 2.032
2.13 12.649
2.297 29.983
5.761 2.392
0.792 44.58
53.764 2.707
2.238 18.024
107.707 0.994
52.731 1.893
88.023 0.849
48.753 11.17
120.283 0.53
14.946 1.453
2.902 15.898
54.539 1.836
4.921 5.631
93.253 1.181
53.179 2.24
68.767 1.487
11.497 2.974
35.363 8.526
61.265 1.971
1.486 96.078
33.031 7.626
85.259 2.253
21.671 1.244
67.908 3.329
0.696 18.818
0.423 46.515
64.737 1.2
5.709 7.657
100.504 0.798
55.727 1.687
0.865 53.389
1.047 19.647
58.575 6.764
95.09 0.952
63.771 2.103
59.077 0.729
80.08 1.048
28.411 2.142
0.238 132.643
0.916 17.128
8.301 4.608
68.68 0.546
67.856 0.8
82.445 1.218
2.877 15.135
0.585 39.025
23.175 2.975
100.916 0.831
23.57 2.332
58.439 1.909
31.624 1.396
51.629 1.962
31.819 3.656
82.12 0.748
53.362 2.741
75.285 1.037
27.376 2.497
73.733 0.771
33.964 1.438
64.771 1.784
11.254 4.102
8.423 4.065
3.609 10.539
77.562 0.681
47.97 2.302
0.125 205.014
2.297 7.247
37.454 2.875
0.92 36.334
0.403 15.257
90.194 0.815
11.556 1.821
53.299 1.047
113.016 0.754
60.881 0.849
71.881 0.731
50.867 1.036
26.536 3.088
2.643 15.197
15.064 1.597
51.707 1.335
106.731 1.719
0.853 22.975
0.975 34.386
10.755 3.128
2.632 13.585
85.191 2.915
114.086 1.5
38.089 1.089
37.703 2.745
59.358 1.07
75.28 1.076
20.692 2.125
1.244 2441.896
0.294 3925.39
0.369 24.969
1.268 33.532
0.118 6.646
1.29 82.094
4.929 60.797
14.549 63.885
0.259 1296.388
0.179 6.962
0.198 8.732
4.616 102.334
0.269 1081.436
0.906 227.475
6.494 156.309
4.111 43.739
0.349 811.243
4.599 75.958
1.697 198.36
0.309 408.412
1.079 61.94
58.026 211.521
0.302 665.002
1.183 238.228
71.858 83.508
1.288 67.271
0.446 235.405
1.781 239.531
0.296 453.271
12.161 24.456
2.802 21.418
7.018 39.621
5.264 30.824
2.911 40.571
3.944 30.39
2.166 150.679
0.231 511.935
1.158 43.034
1.268 113.683
1.668 339.454
2.344 92.559
3.917 55.027
5.144 23.92
8.558 12.704
0.676 263.749
6.62 74.932
4.711 23.658
0.607 187.799
0.36 426.88
11.76 1.636
3.168 542.488
0.337 173.415
1.181 80.474
57.406 77.976
2.006 75.485
0.233 382.22
1.929 107.976
0.326 273.946
1.715 297.898
2.391 121.626
45.163 136.345
2.757 204.937
0.766 127.765
10.706 15.087
5.998 20.524
17.377 116.822
2.803 133.992
2.991 40.876
36.233 5.426
0.702 112.925
0.636 147.859
0.79 104.665
52.123 84.738
0.243 359.258
40.09 75.031
0.231 173.164
1.891 53.496
4.419 392.166
2.737 39.391
21.929 7.715
20.465 59.343
5.036 125.243
4.582 21.162
2.257 86.045
44.637 7.351
1.417 160.816
17.316 56.168
18.335 7.623
31.298 196.022
15.903 37.746
2.333 73.72
59.122 117.344
2.065 99.493
0.97 38.156
0.274 180.402
18.234 79.413
1.592 20.282
16.268 98
0.169 166.295
2.017 50.832
0.373 148.208
14.85 10.115
51.274 32.17
25.376 10.102
13.195 170.748
8.629 6.556
4.45 37.518
0.496 186.574
1.407 138.046
5.888 105.142
1.243 48.213
0.462 65.668
8.355 12.75
1.922 12.937
4.896 25.321
22.073 31.022
7.567 74.81
5.468 23.422
1.238 162.693
2.071 6.992
3.247 269.559
0.83 79.96
1.243 46.766
44.463 15.016
1.863 108.993
5.565 12.19
0.59 153.023
2.536 24.269
5.449 102.371
5.706 10.396
4.039 27.072
6.042 13.131
2.361 34.166
1.766 94.926
0.37 174.61
15.392 9.286
14.549 137.27
1.315 113.75
35.469 51.72
12.4 7.989
0.353 201.28
17.502 7.342
5.348 118.29
28.829 4.083
5.35 14.079
7.352 10.675
19.563 12.979
2.175 16.105
3.321 21.841
15.184 6.187
3.12 50.925
0.865 49.97
54.736 26.183
6.414 5.989
37.968 36.181
3.344 0.575
4.559 17.65
2.125 40.472
7.876 6.144
46.051 68.119
0.656 118.402
14.842 6.007
2.537 81.697
2.752 15.31
1.001 122.109
8.883 5.166
4.079 25.133
28.661 10.912
5.299 10.198
5.133 7.214
2.13 124.988
1.242 63.205
2.697 133.34
6.673 17.793
1.228 137.36
32.379 65.687
3.186 34.259
23.504 66.062
1.478 124.38
39.359 83.184
1.751 213.558
80.189 2.529
2.286 15.518
7.439 7.109
0.735 96.437
2.231 44.876
1.544 90.143
6.406 15.156
29.871 10.645
0.191 48.352
1.886 120.224
39.016 65.027
15.094 26.364
8.158 18.414
74.257 1.857
46.046 12.67
34.526 10.698
10.462 17.685
102.076 2.947
4.015 10.332
36.178 3.597
27.458 4.202
1.278 28.755
2.049 93.409
48.727 5.134
0.263 164.531
52.648 8.981
2.356 31.484
61.114 22.857
1.53 13.117
38.643 32.613
2.744 9.566
1.439 113.03
13.747 4.251
1.506 16.225
69.753 18.032
0.813 80.692
0.618 178.218
1.874 77.09
0.542 49.887
6.228 5.484
90.812 1.576
49.711 3.54
2.596 57.435
1.295 22.685
10.301 3.499
10.785 5.104
119.491 1.845
12.802 3.224
0.973 60.549
3.901 17.634
0.915 25.394
1.642 22.512
66 6.256
4.061 13.469
1.309 120.06
0.894 49.64
0.431 127.726
17.543 4.379
38.61 5.996
3.742 22.621
3.595 6.406
0.345 95.714
54.45 2.292
1.93 102.822
1.011 54.202
50.659 10.336
3.769 20.733
4.153 12.873
14.901 5.961
39.865 2.253
0.892 36.191
63.178 2.297
4.566 14.992
3.804 14.072
112.201 1.742
0.586 60.67
0.679 61.083
15.619 5.982
32.194 4.3
26.477 27.372
34.918 4.121
2.504 21.528
12.074 2.298
45.22 2.876
2.556 26.806
3.998 9.867
108.364 4.001
95.263 1.837
20.992 3.224
69.921 4.61
7.139 3.604
120.163 2.182
101.958 2.379
48.046 3.1
79.956 1.99
80.9 1.669
51.41 1.469
76.278 2.205
22.982 14.204
59.64 4.609
34.761 2.427
0.358 101.762
87.779 0.921
16.068 3.906
36.29 4.425
50.043 6.114
1.623 155.311
2.772 21.926
26.42 3.11
43.844 10.761
86.864 1.303
33.534 6.063
0.754 83.283
60.036 2.468
21.492 70.607
2.607 5.668
19.019 9.383
25.654 35.952
7.086 3.757
88.549 1.76
6.364 4.731
0.576 87.739
8.511 5.84
23.875 2.871
83.247 1.394
58.575 1.335
1.698 33.004
74.281 1.725
23.652 5.381
102.017 1.291
0.396 77.54
25.828 27.574
57.106 1.618
57.224 2.726
0.15 199.6
0.541 69.193
1.91 153.142
1.648 67.449
102.286 2.123
3.499 13.505
5.537 8.379
0.131 179.853
4.466 13.581
8.282 7.283
2.342 25.802
18.743 2.233
106.067 1.81
0.847 27.812
9.713 3.763
6.786 5.003
1.515 17.896
66.478 1.524
66.334 3.938
0.524 49.794
79.624 1.048
50.278 1.629
0.509 60.878
6.801 6.665
8.741 5.409
29.948 2.339
98.604 1.024
83.217 1.935
31.178 1.691
5.243 10.855
94.148 0.679
60.395 1.734
40.067 3.446
15.196 2.029
60.248 0.899
12.837 3.466
82.058 2.407
29.984 0.92
104.701 1.23
52.064 2.807
86.491 2.786
52.019 1.957
58.93 0.94
112.937 0.578
5.042 9.265
122.281 2.575
7.451 6.529
23.03 6.664
62.566 2.466
34.991 2.149
99.738 1.463
9.135 3.351
63.122 1.09
18.842 2.355
0.136 224.318
58.912 2.135
0.519 79.655
85.385 1.886
125.935 1.012
41.914 5.707
0.378 86.813
3.4 3.435
0.493 37.657
63.92 0.917
88.807 2.712
104.648 1.857
2.375 23.824
51.68 2.063
75.024 1.052
108.75 0.869
61.403 7.362
32.54 2.645
73.508 2.664
128.148 1.108
10.241 3.765
56.965 1.653
94.308 1.552
34.212 1.437
4.258 12.947
113.209 1.617
7.732 6.354
61.127 1.387
41.763 0.888
66.956 3.442
3.012 18.069
59.36 1.813
54.824 8.655
80.615 1.378
0.863 49.489
24.773 4.907
87.79 0.81
100.277 0.995
84.919 3.028
14.429 5.149
91.84 1.068
24.565 2.063
34.839 1.761
59.217 2.37
11.519 3
27.747 5.98
0.585 48.554
12.879 3.402
82.537 0.753
3.491 11.583
87.511 1.569
55.895 1.033
38.664 1.237
30.419 10.76
19.643 1.771
112.147 0.834
6.877 3.497
56.796 1.705
33.901 3.087
52.256 2.11
73.221 8.083
44.689 1.028
1.025 26.541
91.289 2.242
99.983 1.6
4.469 9.61
14.284 1.438
90.019 0.952
7.163 4.347
68.055 1.111
69.449 2.565
73.727 1.081
3.523 12.611
9.047 3.046
105.73 0.726
73.715 1.305
3.697 7.196
88.609 1.122
1.846 9.574
2.923 7.39
62.217 1.427
43.952 2.402
19.663 2.556
0.494 35.975
46.362 0.944
4.067 10.727
62.42 5.297
129.155 2.442
5.736 8.485
9.98 4.055
12.601 3.395
96.796 0.463
32.761 5.095
33.346 1.74
2.351 10.929
3.392 21.365
6.033 2.274
0.836 43.814
60.142 2.915
1.944 30.005
133.65 0.896
65.828 1.705
94.882 0.861
38.628 15.402
114.885 0.565
14.864 1.534
2.847 16.195
45.096 2.288
4.278 6.548
83.53 1.412
51.002 2.32
68.218 1.576
10.579 3.02
46.945 7.001
78.055 2.052
1.384 96.755
31.005 9.944
88.111 2.468
22.432 1.245
42.62 6.494
0.695 19.631
0.443 49.317
57.045 1.412
4.748 9.309
92.247 0.832
62.581 1.436
0.93 46.286
1.058 19.454
66.367 5.73
86.5 0.964
65.989 2.229
55.157 0.734
69.746 1.223
31.755 1.871
0.253 98.861
0.884 18.013
7.624 5.154
80.186 0.498
70.688 0.784
86.617 1.314
2.74 16.154
0.599 34.04
25.457 2.525
89.23 1.05
26.069 2.16
63.811 1.981
33.785 1.222
56.789 1.853
27.468 4.253
83.465 0.712
52.898 3.46
78.72 0.957
27.99 3.03
65.621 0.833
38.931 1.206
70.683 2.015
10.822 4.222
9.267 3.515
3.663 10.409
76.772 0.723
37.156 2.781
0.125 182.485
1.914 8.839
29.049 3.091
0.956 34.438
0.416 14.773
94.996 0.873
12.945 1.586
55.491 1.103
118.231 0.739
56.27 0.924
83.74 0.744
50.174 1.051
27.471 2.977
2.811 15.774
16.095 1.548
51.444 1.419
108.106 1.626
0.893 20.509
0.936 34.325
9.421 3.395
2.575 14.586
98.033 3.207
93.124 2.075
44.54 0.984
40.934 2.54
49.03 1.201
71.448 1.167
17.964 2.292
1.165 2242.849
0.283 4109.86
0.407 23.837
1.353 31.006
0.115 6.187
1.157 84.36
4.995 60.766
17.091 48.829
0.259 1195.146
0.171 7.126
0.206 9.277
5.048 97.604
0.258 1245.804
0.79 263.732
5.676 160.494
4.606 38.826
0.339 894.402
4.482 82.577
1.95 161.618
0.317 467.687
1.033 68.457
54.592 260.689
0.29 674.144
1.142 251.144
66.757 102.968
1.245 68.545
0.464 206.865
1.789 248.986
0.336 416.618
11.221 27.114
2.57 24.646
7.714 35.547
4.996 33.166
2.697 45.671
3.648 32.954
1.798 186.057
0.233 490.982
1.158 44.584
1.385 102.213
1.421 386.345
1.985 115.855
3.629 57.771
4.92 23.821
7.066 15.627
0.7 220.209
7.661 69.88
4.815 24.267
0.677 172.983
0.305 573.967
9.89 1.983
2.857 571.753
0.287 223.426
1.256 70.928
45.152 134.071
2.23 64.696
0.259 308.79
1.772 110.65
0.306 269.391
1.916 266.271
2.039 140.985
75.876 109.308
2.909 217.243
0.8 138.722
11.15 15.485
6.846 15.93
16.743 114.821
3.036 124.066
3.611 32.949
32.66 6.309
0.761 109.399
0.709 140.616
0.823 103.408
54.402 69.328
0.243 337.238
22.758 139.691
0.236 190.998
1.517 72.221
2.901 388.902
2.31 46.564
22.035 8.125
38.157 42.378
6.408 105.936
4.576 21.071
2.279 91.324
40.355 7.259
1.351 160.244
12.987 61.824
18.421 6.995
31.493 182.959
18.867 30.73
2.244 87.806
91.507 110.592
2.036 101.472
0.929 38.821
0.294 180.736
24.252 67.822
1.626 22.035
14.468 104.405
0.17 155.921
2.056 49.565
0.321 195.368
13.958 11.33
16.787 77.159
32.434 8.078
20.156 187.168
8.533 7.001
4.907 33.189
0.578 161.565
1.59 129.869
6.052 108.582
1.137 52.292
0.482 57.788
8.427 12.64
1.595 16.209
4.735 25.383
45.266 20.148
8.893 47.542
5.996 20.928
1.115 150.87
2.143 6.071
2.003 395.766
0.728 85.986
1.26 47.906
73.928 28.709
1.863 135.982
4.878 13.513
0.58 152.576
3.258 18.595
6.699 118.033
5.845 9.62
4.3 23.7
5.634 15.778
2.45 29.824
1.895 71.147
0.355 197.962
19.527 7.477
12.323 155.832
1.305 120.849
19.831 85.447
13.906 7.01
0.384 162.75
17.022 7.251
5.791 132.852
28.907 3.834
5.851 12.185
6.978 9.321
18.312 14.116
2.434 14.235
3.498 20.338
13.042 6.565
3.348 46.024
0.853 50.896
40.52 34.79
5.536 7.141
30.683 40.629
4.813 0.364
4.419 16.986
1.769 49.136
8.245 5.966
23.49 75.683
0.629 113.285
10.191 7.765
2.516 75.07
2.77 15.577
0.861 150.526
7.914 5.512
3.004 48.645
30.678 13.711
4.895 11.61
5.843 6.282
1.87 119.386
1.158 66.578
2.525 151.804
8.122 12.23
1.117 134.554
47.506 67.802
3.222 33.682
22.022 53.305
1.337 124.298
30.182 109.368
1.926 207.274
82.603 2.71
1.954 19.394
5.894 9.039
0.78 93.861
2.121 46.897
1.936 66.011
7.416 13.442
27.585 11.106
0.207 44.162
1.747 113.15
46.26 56.836
21.836 14.43
8.739 14.536
82.532 1.852
38.777 12.462
36.015 10.572
10.95 16.734
98.367 3.012
3.869 10.687
30.558 4.519
29.826 3.924
1.231 29.834
1.975 89.782
48.242 5.662
0.26 161.256
62.632 9.461
2.072 32.117
56.119 27.536
1.564 12.129
36.77 25.78
2.844 8.813
1.577 114.326
12.44 4.52
1.384 17.362
62.972 20.513
0.834 86.807
0.477 221.58
2.068 57.472
0.597 39.494
5.833 6.305
96.271 1.441
33.916 4.955
2.556 54.201
1.15 26.427
11.033 3.275
10.283 5.045
97.357 2.215
11.879 3.091
0.9 73.144
3.312 19.94
0.929 24.062
1.496 25.495
74.621 6.516
3.943 13.799
1.704 94.783
1.04 39.681
0.449 101.841
20.096 3.976
30.231 7.213
4.087 19.413
3.979 5.629
0.389 72.007
51.588 2.632
2.293 121.865
1.075 47.694
47.782 10.813
2.925 36.898
3.721 13.744
13.962 6.193
39.273 2.072
0.833 38.646
82.26 1.869
3.992 17.795
3.673 15.282
97.949 2.257
0.653 54.824
0.781 56.133
15.288 5.547
31.458 4.183
31.511 17.129
30.61 4.462
1.902 32.216
10.526 2.465
40.881 2.987
2.737 25.887
3.979 9.678
105.128 4.056
111.33 1.933
19.825 3.319
81.951 3.705
7.555 3.499
122.454 2.37
107.733 2.393
49.977 2.634
86.706 1.546
78.832 1.539
53.058 1.353
76.488 2.362
31.396 21.422
64.978 4.797
35.587 2.888
0.359 108.423
78.102 0.937
14.431 4.126
32.501 4.133
52.369 5.623
1.87 153.447
3.073 18.664
29.507 2.78
24.754 24.401
94.534 1.158
35.751 4.886
0.68 99.536
57.767 2.641
22.22 90.594
2.684 5.546
19.626 9.386
19.272 42.501
6.702 3.931
87.67 1.885
6.477 4.583
0.594 81.216
8.772 5.929
28.171 2.399
71.674 1.691
47.72 1.528
2.043 24.502
71.582 1.838
23.686 6.918
103.553 1.208
0.35 83.028
25.081 21.929
53.715 1.547
58.973 2.64
0.146 195.615
0.587 72.964
2.218 115.328
1.407 90.504
77.665 2.674
2.785 16.888
5.711 8.344
0.129 205.253
3.566 18.99
9.504 6.02
2.494 22.556
18.551 2.179
100.799 2.495
0.838 29.063
7.963 4.514
5.986 5.215
1.482 17.481
68.232 1.667
51.694 5.626
0.489 56.856
84.918 1.038
48.06 1.753
0.532 58.572
7.167 6.175
7.417 6.147
38.73 1.94
84.43 1.342
76.35 2.394
34.411 1.677
4.746 12.098
92.598 0.675
61.94 1.846
32.913 3.282
13.938 2.055
58.299 0.912
12.568 3.534
85.349 2.428
32.186 0.884
109.37 1.122
47.127 2.893
71.145 3.571
55.465 1.797
62.532 0.909
120.139 0.549
5.042 8.656
142.044 2.106
7.413 6.179
18.253 5.766
57.282 2.575
39.652 1.834
109.76 1.351
9.735 3.118
57.019 1.175
26.042 1.849
0.163 193.002
48.736 2.531
0.546 78.467
108.917 1.504
127.616 1.237
26.026 9.117
0.401 70.835
2.968 3.449
0.523 36.825
60.572 0.94
92.57 2.357
121.829 1.863
2.413 23.641
51.755 2.166
89.798 0.945
106.816 0.963
73.615 9.454
32.184 2.004
58.915 3.604
123.401 1.153
9.144 4.071
60.631 1.629
90.232 1.778
38.967 1.553
4.936 11.019
104.628 2.035
8.282 6.033
60.025 1.361
36.566 0.971
62.999 2.746
2.999 18.152
50.051 2.364
52.889 5.753
88.174 1.433
0.838 49.484
21.725 6.741
97.52 0.778
97.708 1.085
87.497 3.156
15.233 4.842
92.396 1.047
28.622 1.93
44.179 1.671
59.549 2.408
10.608 3.315
23.5 6.409
0.553 53.817
12.95 3.344
89.077 0.7
3.641 10.854
95.69 1.387
60.28 0.911
32.538 1.358
39.336 9.944
19.215 1.855
105.907 0.856
7.546 3.022
60.444 1.432
31.88 2.85
54.816 2.253
54.872 11.331
44.105 1.18
1.09 27.181
88.606 1.99
101.9 1.58
4.591 9.485
11.47 1.811
86.17 0.978
7.356 4.259
75.921 1.01
59.678 2.891
76.783 1.18
3.904 10.819
9.415 2.79
116.51 0.696
69.768 1.556
3.975 6.972
75.229 1.248
1.528 10.937
2.681 7.887
60.202 1.301
49.894 2.34
20.768 2.4
0.444 40.341
46.089 0.943
4.303 10.723
57.419 7.229
113.427 3.113
6.957 6.215
9.046 4.541
12.359 3.643
101.763 0.445
43.537 5.51
35.82 1.674
2.504 9.948
3.283 26.621
5.713 2.381
0.799 45.85
50.372 3.706
1.927 25.322
133.198 0.897
63.521 1.941
103.5 0.819
37.968 15.167
120.164 0.61
17.076 1.356
2.298 19.811
54.985 1.831
5.563 5.256
82.059 1.418
52.159 2.282
57.801 1.748
13.372 2.526
48.83 6.147
68.709 2.486
1.276 96.368
39.761 8.318
77.072 3.221
27.368 1.089
58.405 5.735
0.71 19.243
0.449 47.737
58.049 1.465
6.064 7.494
95.817 0.78
60.413 1.522
0.902 45.854
0.971 21.115
57.673 8.689
80.9 1.016
73.369 2.278
53.958 0.744
72.461 1.136
35.824 1.703
0.237 124.128
0.973 15.258
8.982 4.546
75.192 0.534
76.425 0.749
83.459 1.173
2.782 15.571
0.602 35.459
24.022 2.347
92.919 1.028
23.196 2.459
48.449 2.743
34.357 1.259
62.602 1.642
36.153 7.234
81.905 0.762
52.76 3.565
77.767 1.005
31.419 3.448
61.533 0.964
42.839 1.148
77.817 1.69
9.009 5.361
7.818 4.285
3.688 10.29
81.841 0.713
42.124 1.987
0.123 196.801
2.17 7.123
30.634 2.563
0.871 37.385
0.376 16.8
100.433 0.811
11.794 1.713
45.074 1.264
118.15 0.768
56.352 0.925
78.25 0.823
58.859 1.089
32.598 2.494
2.734 16.088
16.1 1.454
57.135 1.435
90.275 1.772
0.826 22.644
0.944 33.349
13.776 2.456
3.009 11.579
100.645 3.261
81.044 2.073
42.161 0.976
44.705 2.234
53.161 1.138
60.661 1.316
21.671 1.911
1.323 2115.454
0.298 3855.516
0.35 26.51
1.375 28.361
0.12 4.745
1.196 83.369
4.395 64.401
13.57 63.17
0.291 1126.141
0.165 9.435
0.188 12.166
4.318 128.271
0.27 952.549
0.801 253.215
6.555 160.354
4.27 42.005
0.348 790.821
4.46 83.656
2.361 131.176
0.291 476.103
1.062 66.567
64.57 229.194
0.302 686.27
0.995 281.82
41.2 206.97
1.296 62.755
0.461 227.919
1.735 273.061
0.314 406.583
13.108 22.787
2.425 26.01
7.476 35.905
4.664 31.274
2.939 40.759
3.758 32.549
2.186 138.592
0.228 546.092
1.155 43.178
1.157 120.391
1.305 481.65
2.262 102.668
3.874 52.143
4.66 25.37
7.333 15.241
0.649 254.663
5.886 89.924
4.416 27.272
0.602 183.406
0.314 468.497
11.381 1.659
3.12 531.315
0.283 221.357
1.173 78.284
38.582 174.064
2.441 56.58
0.232 339.604
1.936 111.001
0.304 258.681
1.775 265.599
2.035 129.271
32.891 103.573
2.586 219.938
0.823 126.623
10.449 17.891
7.389 13.973
19.885 110.58
3.402 112.136
3.33 35.215
30.224 5.907
0.746 109.968
0.671 145.532
0.871 86.989
65.821 36.912
0.245 332.834
25.082 174.739
0.25 178.067
1.612 59.98
4.739 339.595
2.565 42.891
23.766 7.819
55.976 43.7
5.964 95.231
4.717 19.991
2.077 95.881
46.692 5.909
1.329 162.872
16.479 77.776
19.195 6.701
31.395 153.863
16.657 31.244
2.168 85.423
52.249 153.762
2.091 104.746
0.854 44.711
0.279 186.411
15.409 81.364
1.581 20.839
14.44 104.965
0.192 146.028
1.876 54.345
0.343 163.086
17.188 8.692
24.69 50.565
29.51 10.954
26.826 192.776
7.089 7.918
4.443 38.731
0.535 158.761
1.345 147.545
7.009 75.101
1.235 45.584
0.493 58.988
7.706 13.444
1.899 13.848
4.463 25.693
35.628 33.477
11.743 41.644
5.463 24.112
1.37 147.766
1.719 8.135
2.206 324.442
0.766 77.07
1.23 48.332
65.57 31.767
1.736 125.275
5.124 13.548
0.535 174.188
3.242 17.211
4.27 114.313
7.62 7.309
4.517 23.087
5.426 15.179
2.096 36.015
2.045 59.656
0.337 204.985
20.675 6.874
10.159 177.688
1.41 125.2
18.958 46.832
16.844 5.837
0.379 213.358
17.93 7.64
5.404 130.057
27.549 3.686
6.308 11.206
8.137 7.729
20.584 11.291
1.868 18.542
3.254 21.849
13.479 6.675
2.828 55.18
0.793 59.376
29.528 45.083
4.971 7.383
24.372 43.413
5.25 0.336
5.183 13.068
2.044 41.62
9.095 5.471
28.318 74.036
0.656 107.6
12.214 6.935
2.903 50.849
3.081 13.463
0.971 133.444
9.717 4.845
2.967 42.91
32.822 11.296
4.361 12.027
5.393 6.578
2.074 114.046
1.218 66.467
2.429 147.676
8.617 9.404
1.289 118.551
60.541 30.447
3.551 30.372
25.122 58.186
1.257 134.709
28.545 115.643
1.548 231.43
76.877 2.233
2.195 16.896
6.056 8.543
0.79 75.432
2.182 44.596
1.913 72.404
7.709 12.061
20.7 18.509
0.217 39.528
1.566 122.194
59.144 63.423
24.213 12.042
10.004 15.719
89.337 1.623
32.042 16.901
47.477 10.528
7.884 21.314
101.796 2.879
3.46 12.607
25.412 5.233
37.163 3.039
1.106 35.865
2.029 67.873
50.356 7.876
0.276 158.675
47.962 10.38
1.931 36.653
40.044 28.419
1.537 12.448
29.179 31.187
3.091 7.737
1.876 99.935
12.312 4.492
1.449 16.728
46.829 22.505
0.742 92.497
0.532 207.122
2.824 42.935
0.549 53.054
5.743 7.748
110.58 1.244
35.873 4.388
2.603 50.612
1.228 23.832
11.174 3.347
10.073 5.273
89.491 2.368
12.986 2.807
0.912 63.514
3.675 16.797
0.963 25.712
1.707 22.565
68.541 9.104
3.834 14.135
1.418 105.962
1.024 36.791
0.414 128.417
24.383 3.352
30.573 5.927
4.24 18.401
4.187 4.978
0.339 103.282
63.027 2.377
1.669 131.666
1.044 48.895
55.216 15.473
2.899 36.986
3.834 13.947
10.66 7.299
33.423 2.431
0.758 48.32
71.746 2.045
3.662 20.472
4.11 13.756
95.03 2.229
0.704 51.332
0.76 54.895
17.663 5.326
38.538 3.906
31.955 18.703
30.814 3.726
2.073 30.233
9.114 2.934
35.651 4.172
2.516 27.471
3.953 9.826
94.055 4.586
100.376 1.802
17.095 3.801
103.533 3.382
6.96 3.649
109.873 2.457
93.064 2.8
42.902 2.75
96.08 1.347
78.742 1.404
45.877 1.587
72.001 2.162
25.503 15.456
79.453 5.892
36.178 2.857
0.376 128.993
74.896 0.9
14.487 4.405
28.277 3.841
50.653 7.336
2.358 144.112
3.311 17.604
32.6 2.657
31.63 15.415
86.913 1.33
29.134 5.218
0.72 79.295
52.56 3.149
20.96 88.641
2.176 6.655
15.061 16.197
16.867 52.619
7.382 3.51
75.67 2.344
6.838 4.227
0.574 84.052
8.53 6.213
27.737 2.533
69.209 1.72
54.214 1.345
1.701 27.89
71.106 1.902
13.381 14.24
99.378 1.297
0.376 71.865
24.046 19.952
47.627 1.608
66.624 1.826
0.145 207.827
0.56 65.124
2.295 103.982
1.553 82.874
70.602 3.391
2.424 19.608
4.86 9.097
0.119 192.785
4.313 15.43
9.124 6.495
2.635 22.306
20.573 2.033
113.282 2.463
0.766 31.491
7.257 4.925
6.329 5.029
1.406 17.581
60.809 1.848
58.259 5.984
0.512 52.208
90.883 1.043
48.729 1.741
0.553 50.883
7.477 6.073
8.625 5.149
39.632 2.035
87.897 1.109
71.358 2.663
35.783 1.782
5.54 9.969
87.791 0.714
56.629 2.041
35.707 3.132
16.257 1.745
53.46 0.953
12.706 3.478
82.577 2.672
32.664 0.831
106.577 1.161
50.041 3.219
78.346 3.23
57.32 1.867
55.892 0.91
126.69 0.53
4.927 9.403
128.807 2.239
7.966 5.897
17.6 5.728
64.708 2.325
36.997 2.096
84.638 1.693
9.351 3.344
66.504 1.055
23.614 1.915
0.16 210.862
58.361 2.22
0.522 77.604
114.463 1.744
129.265 1.36
35.673 9.057
0.434 56.083
3.263 3.509
0.485 37.272
57.741 0.964
91.879 3.11
104.394 2.152
2.29 24.016
54.752 1.719
90.992 0.931
112.136 1.021
69.69 10.739
36.794 2.451
58.814 4.041
125.254 1.175
8.621 4.231
70.444 1.388
77.875 2.146
45.271 1.4
4.761 10.951
99.252 2.328
8.157 6.277
66.879 1.127
37.18 0.97
59.759 2.819
2.889 19.203
49.208 2.572
30.262 7.867
89.005 1.606
0.849 51.113
13.432 10.498
85.238 0.87
88.555 1.001
83.478 3.09
16.565 4.408
78.895 1.202
28.881 1.969
41.018 1.91
52.392 2.727
12.22 2.845
16.88 8.358
0.577 44.417
12.685 3.438
82.098 0.751
3.222 11.557
101.216 1.233
57.58 0.996
32.665 1.539
31.881 19.689
19.355 1.833
102.297 0.872
8.612 2.712
56.297 1.551
34.054 2.637
50.477 2.018
54.458 14.105
44.374 1.083
1.031 29.677
90.238 2.347
109.905 1.567
4.729 9.361
10.091 2.026
84.17 1.002
7.574 4.072
91.056 0.887
52.049 3.358
79.567 1.246
3.752 11.201
8.964 2.979
103.987 0.784
71.325 1.361
3.534 7.415
63.045 1.417
1.646 10.434
2.746 7.617
74.355 1.015
48.41 2.293
15.521 3.212
0.496 38.528
38.277 1.035
3.69 12.779
68.329 6.658
119.728 3.363
8.924 4.616
8.678 4.395
12.46 3.516
96.945 0.456
32.219 7.29
33.888 1.596
2.091 13.965
3.183 19.221
5.592 2.492
0.873 39.875
52.851 4.049
2.019 26.741
153.273 0.805
64.403 1.887
110.91 0.804
45.944 14.404
118.909 0.579
16.417 1.383
2.493 18.414
51.911 2.048
5.81 4.207
82.37 1.539
57.437 2.264
77.758 1.475
14.046 2.423
52.204 5.066
64.416 2.522
1.404 82.885
34.346 8.416
88.445 3.669
28.228 1.068
55.863 5.58
0.691 20.431
0.412 62.618
53.054 1.668
5.302 8.473
90.731 0.751
64.977 1.508
0.867 53.136
0.969 22.597
45.964 5.917
90.868 0.964
72.272 2.413
52.204 0.717
72.919 1.021
37.256 1.71
0.254 128.506
1.02 13.816
8.913 4.743
80.516 0.485
82.268 0.806
88.106 1.181
2.935 14.025
0.56 38.162
27.24 1.98
88.937 1.029
21.688 2.597
48.707 2.512
36.617 1.233
57.543 1.876
38.953 16.737
82.222 0.733
61.451 3.639
68.764 1.093
29.061 3.104
58.406 0.958
40.111 1.315
67.922 1.947
9.079 5.19
9.321 3.327
3.931 9.943
79.173 0.769
54.152 1.459
0.113 208.93
2.052 7.957
40.061 1.792
0.754 43.773
0.461 13.133
102.965 0.848
12.147 1.726
44.495 1.179
102.961 0.81
71.193 0.885
75.819 0.906
61.425 0.973
29.604 2.711
2.943 14.248
19.185 1.367
61.374 1.419
89.543 1.784
0.897 20.943
0.98 32.672
17.198 1.819
2.685 12.976
97.641 3.624
62.867 2.342
42.205 1.038
48.343 2.406
62.317 1.128
72.634 1.035
22.014 1.906
1.197 2388.246
0.28 4452.182
0.37 26.225
1.444 29.163
0.102 6.759
1.12 83.783
4.596 62.755
16.566 51.821
0.257 1308.374
0.147 9.863
0.175 8.674
5.06 105.024
0.276 922.622
0.81 253.343
6.865 146.007
4.357 42.685
0.341 875.177
4.78 71.629
2.323 132.222
0.287 501.947
1.185 56.848
37.097 487.143
0.281 708.513
1.077 261.601
50.309 110.711
1.251 67.449
0.486 209.715
1.765 243.286
0.321 448.074
12.408 22.986
2.466 25.074
7.577 34.375
4.328 36.422
3.195 37.543
4.132 27.964
2.298 152.6
0.238 495.505
1.149 42.447
1.293 106.003
1.377 450.145
1.91 135.42
4.479 46.533
5.156 22.697
7.383 14.639
0.701 255.089
6.454 95.509
4.614 26.174
0.621 171.718
0.298 511.264
11.854 1.631
3.175 573.696
0.303 194.186
1.335 64.32
52.136 126.522
2.398 55.459
0.222 309.739
2.275 81.126
0.323 257.436
2.018 250.882
2.227 130.912
41.565 92.436
3.171 195.329
0.785 123.17
9.746 17.166
7.475 14.461
13.114 153.693
3.94 96.963
3.607 29.315
30.132 5.948
0.743 106.833
0.556 165.67
0.904 88.264
88.949 40.678
0.264 301.426
34.611 177.107
0.247 148.22
1.658 64.937
4.269 369.299
2.788 41.887
22.29 7.526
45.198 47.128
5.144 103.982
5.51 18.318
2.181 89.532
49.883 6.262
1.576 133.411
24.112 58.274
18.454 7.379
26.846 119.267
18.153 34.384
2.081 104.146
48.064 162.736
2.279 84.999
0.882 43.258
0.28 192.306
10.991 135.925
1.566 22.9
20.6 81.621
0.165 175.009
2.055 48.161
0.35 169.122
16.492 8.86
23.045 51.656
28.879 9.318
12.429 244.365
7.66 7.66
4.221 39.312
0.556 164.583
1.539 142.022
7.094 110.295
1.216 48.862
0.46 50.443
8.454 12.787
1.833 13.491
4.575 26.463
22.428 42.012
12.083 47.6
4.321 32.904
1.263 148.616
1.558 8.678
2.377 324.241
0.771 91.378
1.2 48.27
53.002 34.461
1.993 127.207
4.869 13.397
0.577 166.938
2.938 18.83
6.708 129.167
6.909 7.064
4.229 24.546
5.415 15.58
2.829 23.553
2.075 69.918
0.337 201.115
19.953 6.834
13.97 162.929
1.453 111.354
22.344 55.835
19.976 4.774
0.393 175.623
22.201 5.853
9.592 157.725
26.047 3.424
5.754 12.414
7.485 8.734
18.869 15.248
2.267 14.348
3.42 20.32
12.606 6.727
2.543 66.079
0.872 51.449
32.256 50.204
5.742 7.334
31.82 54.701
4.576 0.425
5.056 14.55
1.759 51.627
8.774 5.696
25.606 71.624
0.639 112.007
11.472 7.187
2.58 71.935
2.6 15.924
1.019 123.145
8.013 5.64
3.444 43.885
32.087 10.859
5.269 9.608
5.248 6.627
2.029 135.382
1.255 68.447
2.787 155.818
7.099 11.985
1.366 110.608
58.138 51.791
4.117 34.021
27.531 49.043
1.585 126.112
16.129 121.342
1.747 194.776
66.684 2.534
2.296 16.786
6.659 7.864
0.762 81.18
1.742 68.933
1.913 67.249
7.949 11.567
25.948 21.631
0.22 39.04
2.209 99.139
47.216 55.503
25.795 12.958
8.522 18.548
91.783 1.516
39.608 14.753
43.387 13.159
7.945 18.72
94.7 2.876
4.061 11.086
23.928 5.158
44.002 2.975
1.154 34.258
1.993 69.513
49.204 7.26
0.258 184.245
46.398 11.009
2.207 33.88
48.411 26.383
1.481 12.725
23.697 44.12
2.637 10.064
1.737 99.082
11.292 4.931
1.418 17.756
69.643 12.344
0.709 107.782
0.578 193.321
2.514 52.462
0.611 38.262
5.131 8.198
102.221 1.303
33.098 5.669
2.478 49.385
1.191 25.145
9.548 3.926
8.212 5.284
97.991 2.335
13.922 2.573
0.928 55.74
3.376 19.648
0.916 26.483
1.606 23.49
54.512 18.072
4.448 11.785
1.561 98.239
1.032 39.213
0.395 123.114
19.982 4.071
31.949 9.427
3.705 21.726
4.386 4.902
0.345 97.447
64.923 2.509
2.142 128.257
1.211 44.324
64.626 14.804
2.369 48.47
4.278 11.802
17.383 5.673
32.574 2.628
0.789 42.738
62.146 2.659
3.887 18.263
4.031 14.778
92.551 2.231
0.655 56.172
0.797 57.596
15.242 5.875
34.023 4.594
33.965 19.912
38.121 3.42
1.486 37.92
10.147 2.49
31.638 5.33
2.813 22.86
4.555 8.001
109.559 4.962
129.59 1.49
15.567 4.438
105.597 4.036
6.737 3.775
104.742 2.688
111.826 2.65
37.368 2.931
101.893 1.273
74.165 1.308
35.838 2.006
59.052 2.473
18.681 20.104
82.601 5.501
40.474 2.792
0.379 115.492
82.471 0.852
16.98 4.073
23.494 3.562
54.181 6.032
1.791 162.796
2.952 19.914
29.479 2.741
34.672 12.49
79.173 1.397
31.776 4.709
0.757 85.872
68.817 2.771
15.064 102.8
2.748 5.458
19.608 18.736
17.1 69.534
7.19 3.57
71.407 2.051
6.572 4.554
0.629 81.327
7.899 6.586
25.459 2.741
60.279 2.127
55.985 1.222
2.3 23.811
70.062 2.337
13.922 18.602
94.781 1.398
0.377 84.404
24.946 17.616
49.012 1.695
68.276 2.232
0.161 197.42
0.551 72.612
1.735 118.291
1.243 89.717
67.618 3.295
3.529 12.554
5.438 8.535
0.131 206.671
4.022 15.358
8.574 6.854
2.221 26.141
24.479 1.693
86.438 3.001
0.828 29.874
10.362 3.428
6.193 5.336
1.349 19.148
54.978 1.947
65.321 4.736
0.494 51.597
85.763 1.104
58.186 1.527
0.555 52.544
6.606 6.983
9.556 4.626
35.304 2.169
98.061 1.243
66.866 2.476
33.712 1.866
4.558 11.753
82.854 0.749
65.883 1.944
47.502 2.503
15.812 1.887
59.527 0.887
10.809 3.906
67.469 3.082
32.414 0.857
92.666 1.14
55.812 2.894
70.459 3.758
57.208 1.878
62.734 0.898
127.73 0.559
3.696 14.365
138.479 2.448
6.612 6.85
20.216 3.94
69.242 2.797
30.505 2.428
82.862 1.898
10.53 3.218
64.63 1.129
26.839 1.769
0.146 233.811
62.562 2.478
0.451 105.006
106.534 1.991
132.152 1.475
38.685 8.748
0.431 73.41
3.49 3.03
0.522 39.76
57.742 0.975
103.282 2.878
95.734 2.528
2.26 24.828
59.489 1.791
77.569 1.141
105 1.104
86.169 9.983
36.453 2.557
57.024 5.531
113.133 1.348
9.277 3.842
66.021 1.256
71.259 2.128
42.717 1.6
4.929 10.444
97.832 2.288
8.488 6.45
67.367 1.096
39.031 0.89
65.104 3.452
3.103 17.073
51.329 2.629
37.025 6.914
85.422 1.6
0.925 45.855
6.465 19.243
97.166 0.736
90.269 1.131
64.334 3.576
14.406 5.246
87.47 1.138
23.499 2.061
44.116 1.973
54.601 2.656
12.35 2.856
15.565 11.797
0.651 43.039
13.232 3.174
86.36 0.748
3.561 10.953
102.853 1.236
56.165 0.998
23.117 1.896
35.761 19.674
16.271 2.249
102.417 0.937
7.473 3.382
53.385 1.887
33.696 2.332
52.057 2.453
29.598 16.083
41.587 1.122
0.953 29.319
99.892 2.05
98.55 1.792
5.196 8.186
12.053 1.73
97.175 1.046
8.423 3.641
78.588 0.841
41.368 4.913
80.244 1.397
3.618 10.882
9.439 2.84
85.77 0.884
81.153 1.311
4.108 6.258
67.559 1.409
1.819 9.581
2.588 8.263
77.176 1.035
40.755 2.476
16.334 3.231
0.452 49.596
32.264 1.322
3.73 12.323
71.367 5.694
124.747 2.831
8.091 4.894
9.568 4.165
11.033 4.116
98.883 0.453
30.114 7.422
29.987 1.97
2.259 11.763
4.832 13.72
5.396 2.624
0.824 44.567
47.901 5.302
1.761 30.626
126.593 0.911
74.065 1.492
118.399 0.808
38.432 25.719
112.754 0.671
14.536 1.598
2.643 18.56
54.694 2.077
5.679 4.154
83.33 2.029
62.472 2.423
71.469 1.521
16.095 2.167
41.646 3.665
38.81 3.651
1.458 81.095
29.949 9.168
87.334 4.907
31.451 1.006
61.087 4.988
0.706 20.736
0.445 47.452
51.231 1.687
4.871 9.188
98.823 0.811
66.639 1.749
0.917 48.236
1.063 19.087
46.014 6.041
92.509 0.958
81.546 1.948
47.714 0.782
57.333 1.311
44.071 1.519
0.26 102.004
0.963 14.411
8.519 4.65
82.513 0.471
77.984 0.831
79.743 1.39
2.675 16.079
0.631 30.47
29.157 1.775
86.568 1.161
22.963 2.758
45.456 2.201
33.393 1.409
67.568 1.692
39.489 18.443
79.964 0.809
54.692 3.341
61.743 1.216
25.671 4.588
58.561 0.888
33.728 1.398
64.151 1.794
10.855 4.196
9.465 3.407
3.84 9.642
82.917 0.779
56.873 1.894
0.119 190.912
2.293 7.067
36.455 2.219
0.811 37.929
0.439 13.101
110.891 0.797
13.633 1.513
37.592 1.315
101.117 0.861
59.156 1.055
81.835 0.878
58.215 0.967
30.983 3.387
3.019 13.462
23.271 1.064
56.773 1.853
98.4 1.739
0.841 21.156
0.899 34.656
18.039 1.981
2.972 13.109
61.895 6.14
54.249 2.548
35.768 1.065
34.245 3.483
56.287 1.089
69.059 1.116
19.344 2.172
1.182 2350.516
0.288 4495.331
0.418 23.463
1.368 30.047
0.1 7.342
1.242 79.102
4.648 63.905
14.206 56.22
0.264 1286.814
0.144 10.591
0.207 8.01
4.652 113.028
0.262 1182.334
0.857 228.982
6.805 152.86
3.758 47.379
0.369 778.72
4.595 76.136
2.147 168.139
0.324 452.554
1.075 63.066
38.783 431.196
0.288 663.285
1.156 262.918
33.884 206.764
1.275 63.921
0.473 219.349
1.609 245.095
0.298 444.479
11.582 24.567
2.595 22.466
7.868 33.106
4.42 34.236
3.179 37.585
3.784 28.856
2.489 136.217
0.243 527.98
1.163 42.104
1.207 117.781
1.602 422.619
2.354 108.543
3.651 57.434
5.052 24.612
8.098 13.846
0.715 229.009
7.425 68.722
4.604 25.029
0.65 169.474
0.29 572.033
12.414 1.574
2.772 510.947
0.311 177.862
1.254 74.708
28.246 152.013
2.49 58.863
0.236 331.108
2.494 89.772
0.31 246.765
2.037 212.917
1.84 162.306
53.162 77.676
2.394 225.046
0.766 134.171
8.962 19.319
6.944 15.528
12.521 190.799
2.58 155.031
3.072 39.677
42.467 4.283
0.767 99.543
0.641 136.548
0.955 85.6
83.568 80.551
0.245 325.614
36.161 155.581
0.234 174.58
1.7 63.974
2.851 400.482
2.789 41.534
26.119 6.984
39.04 78.218
6.738 90.58
4.233 23.303
2.061 98.894
43.172 7.583
1.315 150.881
20.7 44.927
20.014 6.528
44.934 72.582
12.469 50.952
1.629 158.807
27.854 192.315
2.272 94.627
0.902 38.846
0.274 203.854
12.728 135.19
1.733 20.332
14.602 97.258
0.189 157.604
2.057 51.059
0.337 177.393
16.537 9.935
26.737 67.358
25.436 12.239
16.276 207.4
7.361 7.933
4.209 41.883
0.532 150.466
1.463 153.138
7.812 103.977
1.285 42.827
0.427 63.685
7.555 14.049
1.774 14.538
4.277 29.098
22.68 32.068
10.188 46.596
5.475 25.028
1.229 171.694
1.865 7.149
2.444 327.586
0.771 79.759
1.282 44.021
45.212 64.692
2.245 106.053
5.159 12.923
0.566 168.697
3.559 15.467
4.537 134.287
6.928 7.732
4.375 23.27
4.253 23.149
3.324 18.8
2.274 57.559
0.358 198.121
15.449 8.485
13.555 150.604
1.265 157.954
49.645 47.018
17.737 5.386
0.41 161.317
19.689 6.433
9.616 189.92
24.394 3.304
6.088 11.941
7.043 9.754
26.108 10.172
2.218 15.807
3.45 20.103
10.758 7.765
3.284 44.783
0.755 50.633
43.053 40.804
5.163 7.15
38.32 58.73
3.002 0.611
4.367 15.834
1.84 49.645
8.609 5.841
26.267 89.289
0.581 118.649
10.728 7.572
2.171 83.996
3.011 13.534
1.014 134.764
9.242 5.233
4.089 28.17
27.592 12.613
5.467 8.747
4.78 7.209
1.964 136.88
1.279 63.082
2.033 147.78
7.715 14.47
1.301 131.744
41.186 76.768
3.564 41.808
25.583 50.424
1.671 112.782
21.59 132.976
1.521 215.769
64.682 2.626
2.081 17.963
6.702 8.078
0.855 78.753
2.062 49.275
1.929 64.136
7.583 12.035
24.786 21.078
0.217 37.679
1.948 120.845
46.142 76.552
22.23 13.954
8.478 16.522
85.682 1.578
58.511 9.79
40.453 17.5
8.978 21.171
110.337 3.184
3.945 11.432
21.084 5.124
37.891 3.911
1.227 30.239
2.143 62.862
55.916 6.766
0.266 147.014
36.767 11.462
1.885 39.383
54.773 23.607
1.621 11.95
20.375 53.401
2.874 8.568
1.714 108.594
14.374 3.926
1.526 15.285
53.006 22.859
0.748 90.486
0.521 195.687
2.877 40.742
0.584 45.609
5.545 6.73
99.211 1.368
41.736 6.137
2.024 71.903
1.103 25.635
9.387 3.674
10.868 4.369
98.063 2.615
15.511 2.251
1.023 55.072
3.808 15.611
0.927 26.308
1.482 23.589
44.066 18.189
4.133 12.96
1.976 70.275
1.033 36.972
0.406 123.755
18.335 4.311
35.198 10.229
3.349 24.783
3.863 5.564
0.378 86.38
74.211 2.147
2.341 113.918
1.027 55.466
66.675 22.322
3.757 32.786
4.08 12.339
15.065 5.955
26.211 3.227
0.778 46.24
74.358 3.281
3.5 21.165
3.768 15.158
91.692 2.807
0.598 60.505
0.829 48.445
16.486 5.201
25.219 5.682
38.957 20.273
32.77 3.361
1.934 29.276
11.641 2.3
34.235 5.158
2.539 25.317
4.544 8.528
117.075 4.097
144.467 1.387
14.026 5.061
94.796 4.747
5.75 4.414
115.807 2.372
77.884 3.536
38.461 2.855
99.268 1.467
83.229 1.298
31.665 2.169
52.614 2.71
23.609 13.71
84.681 4.49
51.486 2.404
0.381 102.349
72.914 0.982
14.792 4.52
20.456 4.211
49.399 7.615
2.401 136.214
3.254 18.208
30.114 2.961
32.325 13.818
70.447 1.535
28.392 5.237
0.781 80.588
59.225 3.458
17.142 120.85
2.647 5.597
10.926 35.863
13.389 69.856
6.816 4.023
75.531 1.989
5.509 5.613
0.557 101.492
8.21 6.192
25.19 2.649
54.859 2.283
52.805 1.369
2.387 21.661
67.71 2.466
18.108 20.431
89.917 1.563
0.365 85.56
29.128 16.967
62.716 1.426
60.462 2.139
0.141 215.423
0.556 78.932
1.887 107.906
1.347 76.88
70.527 3.172
2.875 14.962
5.984 7.572
0.139 181.896
4.22 14.64
8.152 7.661
2.376 23.856
23.979 1.709
81.56 3.819
0.928 25.047
9.952 3.585
5.164 6.306
1.284 20.619
61.835 1.907
52.645 4.953
0.496 52.209
84.313 1.076
61.531 1.514
0.6 44.386
5.849 7.637
9.712 4.637
40.296 1.963
92.772 1.772
77.345 3.063
32.342 1.918
5.242 10.257
83.802 0.712
56.506 1.964
53.928 2.099
18.155 1.682
60.927 0.816
11.353 3.753
64.901 3.169
31.726 0.874
82.725 1.143
53.821 2.79
54.654 4.438
52.959 1.919
64.048 0.886
121.919 0.572
3.731 16.362
141.675 2.819
7.633 5.778
18.585 4.278
51.97 3.483
30.017 2.546
72.452 2.107
7.264 4.383
63.736 1.197
29.312 1.657
0.147 227.163
77.846 2.602
0.466 97.086
93.239 2.14
102.97 1.797
43.259 9.101
0.433 64.47
3.934 2.574
0.477 38.281
61.652 0.931
97.492 3.205
93.496 3.146
2.21 25.703
59.246 1.79
71.73 1.234
105.12 1.09
89.453 6.731
20.7 5.065
47.257 5.941
109.269 1.444
8.233 4.174
65.703 1.401
64.535 2.067
41.542 2.03
5.494 9.213
101.132 2.381
8.243 6.209
81.511 1.028
38.051 0.903
60.33 3.494
2.951 18.796
52.594 2.781
34.649 7.566
75.707 1.588
0.853 52.201
6.945 11.746
90.991 0.721
86.873 1.047
69.646 3.561
14.856 5.182
106.073 1.029
28.788 1.803
50.856 1.622
61.727 2.703
12.515 2.794
24.604 8.621
0.631 41.274
13.037 3.268
94.25 0.785
3.771 10.271
108.832 1.324
54.93 0.995
23.967 1.705
28.874 24.603
13.489 2.675
104.154 1.008
5.999 4.225
57.227 1.769
33.023 2.213
59.248 2.84
30.888 24.303
45.499 1.068
1.021 27.312
83.098 2.684
100.013 1.84
4.896 8.868
14.395 1.573
109.809 0.934
8.606 3.698
75.994 0.87
37.275 4.653
70.829 1.385
4.638 8.818
10.894 2.469
84.432 0.842
76.594 1.315
4.084 6.541
80.376 1.405
1.763 10.441
2.522 8.745
79.011 1.04
44.679 2.295
17.492 3.09
0.486 39.33
27.807 1.542
3.918 12.419
47.319 9.68
115.638 2.734
8.277 5.072
9.433 4.125
9.057 4.736
98.024 0.454
29.617 5.858
32.569 1.982
2.29 10.674
3.623 18.721
5.047 2.682
0.861 40.832
58.306 4.911
1.893 26.501
144.289 0.858
71.041 1.516
115.669 0.766
44.602 19.979
102.38 0.751
15.611 1.466
2.23 21.605
52.916 2.13
6.526 4.022
86.753 1.986
46.367 2.97
72.503 1.733
13.186 2.461
48.322 5.305
34.588 3.739
1.349 110.953
31.336 8.027
92.677 4.704
29.211 0.976
57.728 7.505
0.691 18.315
0.422 53.055
61.037 1.556
5.647 8.206
112.399 0.758
61.935 1.796
0.951 45.656
1.129 17.802
38.994 13.048
97.866 0.972
87.855 2.315
48.279 0.769
54.839 1.223
42.125 1.464
0.268 101.224
1.008 15.568
7.723 5.056
84.959 0.468
76.221 0.876
68.241 1.793
2.818 14.381
0.616 30.506
24.138 1.874
77.96 1.663
20.831 2.919
37.989 1.871
36.585 1.328
77.492 1.464
28.842 10.652
77.46 0.855
59.814 3.305
58.32 1.272
26.927 4.472
62.537 0.88
43.324 1.282
64.043 1.916
11.92 4.168
7.717 3.948
3.954 9.5
76.047 0.841
54.434 2.102
0.118 197.051
2.401 6.755
38.719 2.063
0.907 36.756
0.417 15.143
98.33 0.913
13.681 1.573
35.068 1.292
112.694 0.938
54.329 1.135
78.438 0.803
62.977 0.98
33.1 3.219
2.624 15.917
26.377 0.965
57.799 2.053
82.076 1.76
0.922 20.389
0.955 33.894
19.675 1.958
2.683 13.816
60.964 5.033
58.163 3.116
33.528 1.022
33.452 3.673
57.671 0.975
68.662 1.142
21.48 1.999
1.299 2076.218
0.282 3952.095
0.444 22.344
1.528 27.556
0.11 6.285
1.219 87.335
4.879 62.826
17.128 49.376
0.275 1216.067
0.156 9.854
0.191 9.517
4.363 121.653
0.311 969.156
0.88 207.426
7.144 118.387
4.345 41.485
0.35 759.306
4.376 78.761
1.956 173.721
0.288 521.224
1.178 56.444
53.494 451.176
0.312 676.34
1.111 262.637
43.01 164.5
1.476 55.364
0.443 219.819
1.678 272.835
0.285 497.157
13.343 19.987
2.681 22.857
7.876 30.729
4.791 33.945
3.047 38.763
3.61 31.096
2.418 130.933
0.204 627.7
1.23 41.775
1.281 116.369
1.342 411.844
2.125 115.735
3.845 54.55
5.032 25.116
7.915 14.031
0.668 235.14
6.064 77.195
4.022 29.408
0.655 171.129
0.35 501.064
12.462 1.554
2.972 544.944
0.294 204.088
1.28 69.238
30.957 147.78
2.244 63.856
0.244 325.161
2.081 93.05
0.319 260.694
2.338 195.121
1.811 175.461
70.407 98.577
2.258 249.762
0.78 133.427
10.328 16.743
6.548 19.011
15.104 164.628
3.217 137.872
3.546 31.878
47.826 3.979
0.72 112.318
0.668 149.922
0.897 95.452
37.555 94.263
0.243 328.486
40.872 181.556
0.252 170.569
1.621 66.254
3.279 406.886
2.481 45.799
24.073 7.772
19.964 106.746
6.157 76.867
4.753 19.243
2.163 90.111
40.992 7.127
1.248 159.423
26.128 47.573
20.46 5.751
36.755 84.651
11.743 52.402
1.774 154.319
26.891 198.973
2.698 94.338
0.908 39.986
0.267 210.476
7.229 130.282
1.752 18.66
26.368 95.309
0.175 150.012
2.186 44.159
0.358 178.08
13.276 11.951
18.026 63.488
23.633 13.436
24.123 225.226
7.426 7.734
4.118 41.86
0.52 177.375
1.579 141.417
6.911 113.466
1.374 41.147
0.497 50.632
8.662 11.99
1.795 14.5
4.585 26.281
17.849 34.385
13.567 33.957
5.67 24.675
1.276 139.79
1.796 7.38
2.512 330.789
0.797 76.538
1.187 48.988
42.184 85.322
1.913 118.621
5.084 13.996
0.581 170.23
3.207 16.59
5.001 142.953
6.635 8.372
4.43 22.803
4.636 22.037
2.947 20.813
2.505 56.338
0.367 177.679
20.876 7.05
10.863 169.373
1.453 149.162
32.456 70.006
19.642 4.599
0.4 166.006
19.196 6.226
6.611 189.027
27.614 3.193
5.047 14.694
6.656 10.946
23.537 11.592
2.012 17.406
3.563 19.642
11.368 8.102
3.659 42.671
0.789 55.19
46.182 42.907
4.668 8.519
46.08 41.265
3.106 0.636
3.953 20.546
1.976 46.873
7.991 6.423
35.731 88.591
0.633 108.249
14.993 5.572
2.441 98.575
3.008 13.802
0.967 137.507
9.541 5.23
3.548 38.446
21.18 18.028
5.221 9.633
5.727 6.118
1.92 146.828
1.284 61.688
2.365 123.267
6.775 14.672
1.15 154.293
59.173 65.182
3.63 28.335
29.949 32.516
1.792 109.279
21.77 121.895
1.743 233.136
69.831 2.399
2.058 19.071
6.835 8.463
0.703 92.748
2.205 40.102
2.045 62.83
8.148 11.694
22.903 36.054
0.215 35.594
2.081 111.245
43.068 83.931
22.033 16.135
7.457 22.077
74.43 1.701
75.635 12.486
35.212 25.962
9.421 25.807
100.666 3.522
3.891 11.526
21.931 4.483
35.072 4.193
1.209 32.209
2.133 68.17
52.818 7.897
0.239 191.661
51.21 9.314
2.128 34.179
69.095 18.737
1.398 14.059
16.371 67.805
2.929 8.275
1.739 104.503
13.184 4.23
1.554 15.539
49.88 27.777
0.851 81.018
0.506 226.781
2.345 53.408
0.559 42.369
5.927 6.852
101.779 1.257
40.568 7.674
1.882 77.721
1.209 25.346
9.044 3.879
9.918 4.217
102.759 2.958
15.571 2.298
1.034 59.052
3.773 16.35
0.86 27.576
1.634 23.518
47.202 12.814
3.986 14.21
1.969 61.679
0.991 40.18
0.435 107.504
16.521 4.349
30.995 11.77
3.721 22.494
3.862 5.612
0.348 99.135
69.748 2.182
1.684 146.091
1.036 50.622
92.719 21.896
3.953 22.619
4.077 13.069
14.847 5.328
16.69 5.909
0.874 41.289
52.759 3.358
3.969 19.143
3.703 14.531
82.351 3.4
0.649 56.295
0.739 51.518
21.478 4.349
37.955 4.848
43.038 18.557
42.554 3.067
1.751 34.938
11.207 2.357
43.157 4.582
2.438 30.515
3.951 10.515
118.747 3.406
174.418 1.209
12.944 5.83
84.157 5.027
6.257 4.352
96.992 3.3
57.804 5.709
39.14 3.149
96.726 1.795
93.892 1.208
29.689 2.376
55.108 2.746
20.492 25.532
57.2 5.798
60.773 2.198
0.344 123.449
84.718 0.929
16.498 4.015
18 4.299
62.122 10.539
2.126 130.025
3.278 17.88
33.026 2.434
40.54 16.115
88.023 1.372
32.864 5.386
0.779 79.756
52.79 3.606
24.447 124.906
2.985 4.892
17.441 29.195
21.582 76.063
6.514 4.197
78.846 1.945
6.552 4.637
0.54 91.535
9.329 5.291
26.184 2.649
56.405 2.456
54.604 1.381
1.911 26.244
67.986 2.705
18.702 17.347
84.597 1.569
0.374 82.15
27.391 22.024
62.269 1.498
61.36 2.307
0.139 191.829
0.47 90.985
1.825 108.895
1.594 77.714
70.563 3.039
3.685 11.778
5.371 9.094
0.141 176.879
3.073 22.82
8.072 7.907
2.487 20.167
22.524 1.693
81.963 4.246
0.891 25.002
9.873 3.144
5.942 5.618
1.339 19.536
70.086 1.675
57.426 3.94
0.513 51.457
74.706 1.172
54.027 1.829
0.559 51.944
6.24 7.305
8.451 5.227
29.759 2.335
89.687 1.562
80.93 2.984
37.801 1.783
5.401 9.948
86.474 0.717
51.063 2.474
53.561 2.522
20.966 1.484
65.922 0.746
12.588 3.436
63.196 3.674
27.698 1.029
99.731 1.035
52.395 3.154
52.552 5.175
46.118 2.312
55.22 0.929
127.652 0.598
3.335 16.748
122.041 3.498
7.319 6.291
14.64 5.893
39.54 4.573
30.705 2.377
76.412 2.486
9.656 3.698
76.628 1.03
28.37 1.883
0.152 221.064
82.865 2.269
0.488 84.983
82.686 2.171
104.419 1.825
42.616 11.882
0.434 63.437
3.765 2.746
0.464 37.764
62.072 0.927
78.405 3.926
85.326 2.49
2.177 27.743
59.968 1.513
84.897 1.104
103.194 1.23
116.396 9.385
24.616 4.183
48.633 6.078
121.342 1.398
8.9 3.882
60.623 1.574
72.6 2.21
34.79 2.928
5.037 10.437
105.21 2.921
8.761 6.238
84.572 1.045
43.891 0.835
53.692 4.032
3.435 15.401
48.769 3.905
31.997 14.217
74.631 1.631
0.84 50.986
4.81 23.407
77.71 0.827
94.08 0.928
67.045 4.558
15 5.376
107.046 0.963
30.514 2.252
46.937 1.811
57.787 3.731
13.546 2.517
24.634 11.545
0.633 41.353
12.385 3.364
91.372 0.841
3.674 10.778
110.029 1.344
55.901 0.998
31.215 1.535
24.754 27.789
14.508 2.46
92.322 1.207
6.137 4.158
61.898 1.824
38.002 2.056
60.265 3.596
32.551 25.525
44.511 0.943
0.991 28.119
95.83 2.238
84.075 1.982
5.64 7.62
13.871 1.792
117.442 0.891
8.34 3.859
73.242 0.963
48.457 3.552
80.31 1.354
4.372 9.13
9.756 2.705
80.431 0.939
73.797 1.55
3.85 7.224
84.954 1.236
1.642 10.492
3.046 6.925
70.048 1.2
45.976 2.135
21.47 2.541
0.451 44.571
26.325 1.534
3.658 12.203
43.972 11.065
122.442 2.469
7.128 6.046
9.045 4.166
8.976 4.912
89.373 0.494
25.887 6.688
29.634 2.031
2.296 11.519
2.874 34.381
5.431 2.563
0.8 47.051
45.771 5.824
2.303 18.527
148.269 0.833
68.264 1.394
110.873 0.841
36.695 13.536
115.979 0.737
13.218 1.713
2.236 20.321
54.498 2.285
5.783 4.464
82.195 2.106
53.968 2.292
79.618 1.739
15.926 2.045
38.648 6.314
35.251 3.288
1.106 106.759
32.638 5.747
78.075 5.902
25.036 1.122
31.409 13.823
0.677 21.368
0.41 47.643
50.729 1.806
4.72 9.841
107.9 0.776
59.638 1.81
1.031 42.468
1.084 19.021
22.477 16.345
95.999 1.037
95.268 2.504
53.215 0.701
53.833 1.267
43.614 1.454
0.218 133.074
1.115 13.303
8.658 4.252
81.217 0.488
72.711 0.976
74.829 1.963
2.96 14.097
0.583 39.849
30.866 1.486
70.529 1.951
24.03 2.444
37.465 1.814
41.453 1.347
84.294 1.463
26.6 14.443
80.95 0.919
67.002 2.794
52.811 1.51
30.742 3.11
68.138 0.972
44.579 1.195
59.866 1.881
8.885 5.684
7.234 4.619
4.218 8.753
73.198 0.934
54.547 1.987
0.132 167.197
2.284 6.766
36.775 2.304
0.894 34.785
0.499 10.391
86.213 1.052
10.819 2.006
35.26 1.186
102.902 0.873
52.967 1.13
78.621 0.9
74.269 0.807
37.352 3.29
2.922 13.638
23.386 0.97
59.726 2.061
84.555 1.731
0.833 23.067
0.989 33.808
17.196 2.096
3.047 12.204
47.971 5.842
58.427 2.234
36.274 1.023
37.827 3.962
55.469 0.973
67.634 1.088
22.156 1.979
1.036 2659.519
0.302 4222.92
0.427 23.603
1.394 28.576
0.099 7.186
1.282 81.075
4.871 60.49
13.45 71.597
0.256 1241.807
0.145 10.654
0.199 9.039
3.656 152.921
0.261 1021.474
0.866 211.631
6.442 148.648
4.485 39.631
0.374 735.527
4.56 73.059
1.853 201.148
0.307 450.577
1.107 61.514
27.08 574.507
0.322 580.151
1.136 241.207
68.462 159.138
1.34 61.96
0.434 249.667
1.512 303.004
0.305 446.887
12.887 19.899
2.634 22.854
7.7 30.089
4.78 32.918
3.191 36.148
3.587 33.688
2.01 178.228
0.234 433.327
1.061 46.232
1.382 102.689
1.514 470.208
1.974 124.383
3.323 64.49
4.77 27.483
7.185 15.978
0.686 231.189
8.494 51.832
4.027 28.88
0.667 172.013
0.331 481.059
11.501 1.701
3.063 516.287
0.304 182.754
1.22 72.198
37.301 171.765
2.151 72.715
0.227 383.143
1.645 148.979
0.312 265.96
1.995 221.82
2.021 165.737
52.871 122.692
2.123 257.322
0.804 128.275
10.374 15.821
5.859 22.029
13.278 138.789
3.326 112.708
3.251 39.041
43.364 4.404
0.776 107.002
0.645 141.321
0.884 92.809
51.151 95.591
0.235 355.954
37.941 221.246
0.232 176.76
1.596 71.48
3.678 398.351
2.571 44.398
21.209 8.765
13.131 133.827
5.921 111.16
4.684 17.546
1.991 98.947
32.908 9.79
1.278 165.918
14.029 67.373
21.634 5.641
26.054 99.418
17.774 39.227
1.959 114.649
35.595 171.712
2.359 87.449
0.92 39.643
0.272 184.549
11.999 109.049
1.951 17.793
27.181 110.919
0.151 171.198
2.174 46.593
0.373 152.559
18.563 7.648
28.163 35.024
19.17 15.761
30 197.305
7.651 7.644
3.655 49.077
0.565 150.915
1.333 165.824
6.438 121.397
1.293 42.599
0.5 51.275
8.641 12.122
1.79 14.25
3.925 31.608
16.182 37.896
11.832 30.027
5.358 26.049
1.142 155.508
1.945 6.93
2.29 309.541
0.759 80.665
1.278 44.736
42.423 82.989
1.802 115.705
5.27 12.623
0.602 154.722
2.988 19.396
4.471 122.228
6.047 8.344
4.713 21.402
3.878 26.462
2.897 21.173
2.218 64.417
0.365 197.85
19.624 8.372
12.298 132.019
1.171 129.208
22.741 78.632
20.841 4.233
0.389 179.569
23.476 4.776
9.346 181.372
27.37 3.157
6.294 11.747
7.523 8.709
17.841 15.927
2.087 16.753
3.44 20.953
10.905 8.21
2.785 69.954
0.853 53.843
38.311 39.907
5.19 8.155
39.263 49.038
3.165 0.53
5.052 16.213
1.893 49.944
12.147 4.347
29.524 118.288
0.747 89.968
12.985 5.931
1.961 105.165
2.951 13.977
0.955 123.89
7.903 6.354
3.753 41.335
17.812 22.851
5.57 9.625
5.014 6.762
1.906 138.639
1.314 62.322
3.371 123.061
7.8 10.689
1.155 140.258
36.504 85.276
2.649 42.719
38.725 17.104
1.538 105.179
36.84 118.294
1.472 279.308
76.471 2.264
2.115 19.284
5.704 9.649
0.789 83.651
1.792 58.122
1.931 71.007
8.608 10.808
30.637 43.166
0.211 50.903
1.69 118.305
53.911 74.602
30.643 13.594
7.338 21.187
83.007 1.73
91.047 14.792
38.063 39.972
6.723 28.634
97.802 3.377
3.327 14.092
20.736 4.682
37.941 4.016
1.152 33.501
1.944 71.309
55.076 7.392
0.264 145.977
44.596 11.017
1.951 36.8
39.527 15.409
1.539 13.446
11.138 72.134
3.046 7.822
1.713 104.704
12.276 4.629
1.455 16.435
37.476 31.777
0.754 100.158
0.506 234.263
2.475 61.058
0.604 42.478
5.346 7.365
102.235 1.239
40.598 8.037
2.042 65.601
1.175 23.777
11.475 3.17
10.606 4.268
94.373 3.143
15.211 2.361
0.936 64.157
3.903 15.729
1.01 24.232
1.543 24.323
51.556 12.573
4.031 13.455
1.644 69.125
0.95 42.014
0.387 128.953
18.085 3.892
33.453 14.3
3.341 24.328
4.327 5.033
0.384 73.84
64.698 2.218
1.675 143.234
1.025 50.701
85.624 20.761
4.479 19.554
3.734 14.31
12.608 5.636
15.121 7.574
0.762 42.999
42.139 4.819
3.748 20.165
3.89 15.234
74.211 3.999
0.622 60.658
0.835 53.101
17.024 5.109
30.877 6.174
49.288 13.969
50.196 2.969
2.335 25.597
8.627 2.876
46.986 4.21
2.846 23.675
4.409 8.754
86.524 4.474
184.795 1.159
14.282 5.366
86.971 4.805
5.827 4.436
110.315 3.064
54.035 5.623
40.693 3.308
101.53 1.769
98.88 1.138
34.23 2.065
61.982 3.55
14.126 46.472
50.148 8.703
61.609 2.644
0.34 119.575
84.847 0.904
18.139 3.607
14.476 5.831
36.744 15.093
1.864 162.79
3.262 17.784
37.154 2.28
43.325 16.259
96.298 1.474
32.694 6.563
0.761 86.501
45.594 3.948
25.329 145.028
2.473 5.936
23.462 19.635
18.933 75.057
6.845 4.001
94.769 1.596
6.418 4.514
0.594 89.931
7.948 6.129
32.454 1.854
64.02 2.458
48.278 1.28
1.911 25.729
54.638 3.017
17.509 21.429
80.971 1.572
0.374 86.355
39.794 17.624
73.423 1.268
62.596 2.83
0.151 200.808
0.604 68.197
2.095 110.281
1.385 96.933
58.26 3.033
3.814 9.539
5.562 8.443
0.126 211.276
3.453 16.743
9.52 6.377
2.877 17.398
23.887 1.58
76.451 5.954
0.877 28.215
11.609 2.864
5.281 5.854
1.293 20.434
70.278 1.578
51.676 4.201
0.525 51.336
78.824 1.243
55.071 1.823
0.613 46.018
6.255 7.166
8.105 5.498
34.762 2.405
97.858 1.422
63.186 3.333
41.631 1.684
5.175 10.078
91.072 0.762
60.192 2.417
53.87 2.463
18.768 1.602
57.062 0.838
11.883 3.501
65.752 3.949
28.383 1.023
97.231 0.954
45.566 3.598
52.178 5.607
43.99 2.15
57.716 0.924
130.22 0.566
4.247 10.801
105.159 5.23
7.594 5.568
11.207 7.067
42.968 4.068
28.565 2.43
73.781 2.241
10.153 3.199
80.913 0.954
28.032 1.733
0.151 224.532
76.504 2.268
0.495 95.05
84.512 2.082
117.129 1.665
36.32 24.901
0.411 68.758
3.573 2.943
0.53 34.979
63.181 0.943
59.127 4.2
85.432 3.333
2.163 25.97
61.335 1.479
73.886 1.144
105.653 1.322
70.746 8.116
22.531 4.041
48.366 5.032
97.139 1.618
8.896 3.821
60.799 1.422
65.137 2.488
29.926 3.208
4.879 10.471
88.425 4.071
9.132 5.957
95.139 1.153
44.036 0.817
61.105 4.66
3.397 15.803
45.92 5.324
22.627 16.941
64.274 1.934
0.877 47.413
8.888 14.168
70.021 0.87
85.686 1.045
63.061 4.416
14.073 5.723
100.014 1.135
36.032 1.936
44.175 1.919
49.721 5.298
12.526 2.795
27.453 9.785
0.623 37.916
12.271 3.311
94.595 0.821
3.484 11.62
134.745 1.225
58.928 1.122
28.833 2.207
15.946 35.405
13.71 2.676
83.136 1.128
7.499 3.245
54.548 1.949
34.108 2.086
67.574 3.005
43.402 12.427
37.732 1.082
1.073 24.935
109.32 2.369
97.803 1.612
4.788 8.52
12.766 1.796
130.659 0.993
7.202 4.325
72.257 0.981
55.753 3.128
71.909 1.536
3.813 10.84
9.117 3.035
89.803 1.015
81.451 1.662
4.121 6.276
96.375 1.012
1.662 9.957
2.859 7.698
70.3 1.158
46.808 2.124
22.327 2.577
0.49 41.942
36.751 1.242
3.909 11.631
43.865 11.05
137.684 2.11
6.91 5.908
9.615 3.973
11.699 3.792
88.323 0.516
33.885 4.53
30.103 2.111
2.128 11.72
2.684 21.739
6.355 2.184
0.909 43.218
30.345 6.486
2.167 19.879
158.731 0.85
62.24 1.494
102.558 0.933
28.617 18.939
127.339 0.718
13.15 1.857
2.752 17.113
58.168 2.054
6.341 4.237
81.655 2.141
54.977 2.932
71.719 2.056
13.822 2.346
25.033 11.529
33.902 3.568
1.137 123.72
24.809 5.722
67.403 6.869
25.359 1.168
35.062 21.88
0.658 19.594
0.425 45.95
39.025 2.74
4.89 9.049
101.248 0.821
52.791 1.955
0.898 45.213
1.05 18.776
15.026 34.503
97.966 1.124
99.721 2.658
55.731 0.704
45.131 1.294
40.675 1.582
0.251 114.677
0.975 15.059
8.118 4.647
75.926 0.516
66.212 1.002
62.464 2.51
2.963 14.198
0.547 41.062
36.089 1.352
76.849 1.753
18.306 3.265
33.341 1.819
32.252 1.451
80.353 1.399
25.872 21.404
81.507 0.948
49.295 2.756
49.988 1.589
35.925 3.234
65.057 0.966
42.273 1.08
61.814 2.213
9.017 5.977
8.654 4.257
3.81 9.849
84.963 0.897
51.572 2.556
0.114 205.757
2.304 7.106
31.515 2.455
0.874 39.154
0.423 14.498
79.668 1.168
10.679 1.995
37.746 1.308
104.238 0.924
53.836 1.043
68.411 1.017
78.66 0.701
34.179 3.919
2.723 15.369
22.447 0.95
53.729 2.161
88.825 1.629
0.919 20.037
0.927 34.228
17.957 1.968
2.749 14.096
70.396 4.74
55.932 2.262
35.038 1.065
38.408 4.297
62.218 0.86
56.294 1.316
22.806 1.886
1.223 2215.349
0.3 4326.942
0.412 23.511
1.484 29.689
0.097 8.412
1.244 77.257
5.106 55.584
14.318 61.947
0.25 1361.219
0.133 11.741
0.185 8.458
4.258 118.71
0.286 929.361
0.841 237.688
6.75 125.669
4.153 44.713
0.341 875.548
4.377 80.496
2.271 145.348
0.287 451.039
1.038 69.255
38.892 536.365
0.274 748.456
1.219 239.634
39.393 217.942
1.229 67.209
0.469 204.953
1.938 215.99
0.318 463.722
14.406 17.861
2.434 24.276
8.169 29.292
4.736 31.216
2.792 42.29
3.484 31.43
1.926 171.944
0.226 464.279
1.201 40.068
1.129 133.194
1.313 444.983
2.145 118.357
3.919 57.422
4.824 27.739
7.099 17.111
0.679 260.338
9.062 48.736
4.104 31.259
0.667 170.927
0.284 545.071
11.837 1.665
3.256 508.559
0.28 220.8
1.284 76.53
33.64 164.393
2.213 68.279
0.218 334.516
1.92 119.617
0.304 256.832
1.884 265.406
1.923 162.447
52.498 154.7
2.379 277.3
0.764 127.334
10.344 15.294
5.434 24.926
19.202 103.349
3.142 116.092
2.562 49.206
44.55 4.493
0.72 114.399
0.611 165.874
0.869 93.204
46.465 119.38
0.267 289.938
55.894 258.104
0.227 162.56
1.582 62.707
2.764 417.3
2.314 48.88
22.836 7.61
13.014 153.865
6.332 82.07
5.736 13.9
2.105 88.265
36.307 8.506
1.447 156.655
14.693 97.282
21.719 6.233
37.927 93.616
17.895 34.841
1.784 103.379
43.089 115.465
2.056 102.481
0.82 43.144
0.283 189.249
20.131 43.645
1.624 21.595
15.071 128.554
0.172 172.249
1.928 51.359
0.368 155.945
20.905 7.14
39.792 50.756
21.637 20.594
26.063 198.85
7.427 7.382
4.278 40.682
0.506 177.908
1.321 167.58
7.363 113.708
1.222 50.006
0.478 58.366
7.636 13.395
1.838 14.201
3.979 34.022
21.645 19.375
11.913 35.506
5.321 23.875
1.396 137.919
1.812 7.291
3.05 323.449
0.754 78.12
1.3 46.818
32.706 68.334
2.059 115.052
5.725 11.586
0.586 160.592
2.815 21.378
6.489 109.355
6.937 7.123
4.339 24.175
4.493 22.239
2.657 28.317
2.104 67.761
0.348 226.901
19.65 8.256
19 109.775
1.482 112.042
29.225 51.393
22.519 4.032
0.373 204.969
25.104 4.425
6.852 193.4
27.999 2.914
5.22 14.462
8.016 8.498
23.169 11.578
2.251 14.332
3.152 23.322
9.374 8.374
2.45 67.703
0.848 51.818
31.962 39.111
4.918 8.84
41.118 69.748
4.271 0.427
5.05 14.421
1.785 53.492
8.712 6.249
26.574 107.764
0.636 111.745
15.183 5.536
2.489 64.267
2.757 15.055
0.979 118.75
7.202 6.981
3.04 53.868
13.588 27.698
5.018 10.932
6.154 5.796
1.418 170.215
1.284 65.286
2.815 133.022
7.655 9.955
1.33 121.072
31.878 61.174
2.911 46.756
29.685 19.607
1.42 131.291
29.816 131.899
2.044 282.263
86.943 2.201
1.998 19.461
6.746 7.444
0.752 83.732
1.999 58.126
2.002 66.608
7.605 11.713
22.385 55.098
0.216 41.498
2.17 119.114
46.966 57.718
22.31 15.053
6.167 32.474
84.162 1.737
94.464 20.443
42.81 50.795
8.863 18.411
83.977 3.302
3.866 11.1
23.026 4.454
38.488 3.906
1.155 33.971
1.716 84.915
41.743 9.523
0.259 152.956
58.064 10.869
2.067 34.896
41.063 10.209
1.498 13.798
35.352 42.172
2.909 8.767
1.424 107.785
12.395 4.748
1.533 16.446
39.943 27.969
0.849 81.398
0.545 197.949
2.751 53.137
0.539 48.82
4.903 7.914
85.527 1.448
44.824 12.393
2.26 60.078
1.23 24.109
10.138 3.681
8.547 5.749
72.233 3.606
13.018 2.696
0.937 63.029
3.929 15.526
0.908 26.637
1.665 22.242
61.427 18.503
3.998 13.891
2.281 73.075
0.986 40.193
0.414 112.758
17.357 4.022
30.033 16.43
3.467 22.308
4.676 4.779
0.35 91.943
62.007 2.406
1.812 176.381
1.01 56.187
76.573 31.019
3.793 22.963
4.296 11.743
13.438 5.162
10.714 13.113
0.897 35.832
26.877 5.461
4.023 20.062
3.929 13.988
101.604 4
0.648 56.974
0.731 55.83
18.568 4.751
38.569 5.069
50.901 15.667
35.112 4.262
2.216 26.887
9.52 2.514
43.343 4.406
2.823 24.463
4.845 7.594
88.969 4.408
157.35 1.415
16.079 4.816
96.579 5.159
6.102 4.008
90.086 3.855
66.512 5.386
32.657 4.12
97.199 1.828
103.524 1.13
32.796 2.303
67.394 3.125
16.179 52.119
84.836 5.306
60.599 2.997
0.381 108.598
90.843 0.9
14.256 4.805
13.89 5.536
37.04 18.984
2.018 157.659
2.9 20.598
34.584 2.465
50.516 17.435
81.78 1.708
25.353 6.727
0.743 94.758
51.557 2.975
28.739 148.587
2.434 6.141
10.76 51.922
9.536 85.595
6.534 4.394
96.28 1.516
5.696 5.104
0.587 89.354
9.034 5.411
31.604 1.944
64.57 2.034
50.207 1.375
1.88 29.631
64.315 2.894
12.929 21.921
94.253 1.651
0.36 92.066
41.534 15.721
64.209 1.229
67.317 2.713
0.14 221.351
0.458 96.107
2.354 107.147
1.375 91.259
74.815 2.454
3.605 11.348
6.846 6.684
0.14 166.272
3.472 20.134
9.501 6.112
2.351 21.297
20.596 1.772
80.902 8.055
0.939 24.827
11.811 2.739
4.868 5.995
1.483 18.407
78.503 1.745
62.782 4.26
0.51 58.778
87.038 1.052
53.623 1.721
0.601 48.807
6.536 7.144
8.819 4.929
41.034 2.193
97.651 1.397
62.803 2.868
39.302 1.823
4.473 11.849
92.113 0.694
60.774 2.153
42.555 2.43
20.768 1.488
45.136 1.109
11.694 3.653
74.172 4.285
34.603 0.892
94.983 0.996
41.466 3.739
57.035 4.956
36.194 2.453
50.761 1.1
134.979 0.59
4.227 13.707
93.619 5.809
6.768 6.5
11 6.031
51.752 3.752
28.307 2.457
76.799 3.44
10.379 3.703
76.128 0.993
26.759 1.747
0.149 196.978
85.702 2.402
0.462 86.917
87.97 1.715
107.036 1.956
30.981 45.677
0.431 67.478
3.388 3.207
0.519 36.538
77.41 0.937
54.721 5.772
67.401 3.469
1.873 30.31
65.323 1.438
65.1 1.126
104.128 1.581
71.973 13.283
22.677 4.018
56.912 4.901
86.588 1.815
8.811 3.999
61.877 1.329
77.524 2.393
27.299 2.939
5.073 10.45
75.707 5.141
9.934 5.25
89.297 1.277
46.806 0.811
59.173 4.413
3.144 16.834
44.119 6.434
12.493 19.045
66.887 1.759
0.867 48.453
5.956 26.814
74.537 0.813
87.109 1.088
73.541 5.087
14.71 4.942
98.881 1.103
31.3 2.096
54.854 1.596
39.027 6.633
11.705 2.966
29.833 14.238
0.694 35.062
13.477 3.134
89.528 0.817
3.491 11.925
148.616 1.251
59.191 0.988
26.93 2.569
11.12 34.03
13.41 2.614
93.119 1.137
6.945 3.317
63.612 1.82
30.556 2.261
68.895 2.718
34.654 14.34
39.694 1.05
1.088 22.92
114.195 2.502
91.395 1.612
5.164 8.224
13.771 1.773
136.319 0.966
7.583 4.137
79.245 0.978
53.576 4.04
78.38 1.801
3.534 12.012
9.041 3.026
90.607 1.028
61.381 2.225
4.038 6.522
117.355 0.898
1.739 9.936
2.704 8.325
68.88 1.201
48.364 2.171
18.2 3.207
0.546 35.173
31.09 1.318
4.161 11.88
29.011 18.001
140.74 2.151
6.248 6.404
8.137 4.861
10.454 3.848
76.148 0.591
30.039 5.684
30.925 1.98
2.572 10.581
3.121 22.286
5.482 2.536
0.872 43.027
21.358 10.281
3.142 11.027
169.46 0.8
75.215 1.291
101.899 0.946
26.054 23.794
114.977 0.827
17.797 1.388
2.576 17.587
60.926 1.949
5.595 4.738
69.81 2.235
58.837 3.237
64.849 2.119
13.361 2.469
33.015 11.592
31.713 4.23
1.23 129.9
27.079 6.288
61.59 10.151
27.761 1.05
44.246 28.746
0.689 18.122
0.442 47.478
40.734 4.127
4.941 9.089
90.594 0.882
52.336 1.974
0.886 47.047
1.049 20.687
18.834 24.951
100.266 1.032
104.117 3.174
61.133 0.637
43.335 1.344
45.981 1.389
0.229 134.996
0.975 14.774
8.23 4.734
79.425 0.525
54.543 1.085
68.618 2.629
2.842 13.934
0.577 35.461
29.843 1.549
86.067 1.416
16.614 3.713
30.989 1.872
44.984 1.216
71.424 1.453
24.695 21.684
84.956 0.994
51.004 2.43
52.781 1.622
31.176 3.744
60.254 1.139
38.178 1.202
72.049 1.972
8.646 6.351
8.954 3.5
3.294 12.126
88.957 0.901
52.961 2.5
0.119 172.911
2.3 6.985
30.505 2.281
0.811 42.416
0.395 16.939
77.532 1.258
13.317 1.531
41.963 1.314
118.156 0.824
52.508 1.182
81.793 0.93
71.334 0.839
36.007 3.469
2.662 14.742
21.108 1.066
48.583 2.121
82.752 1.747
0.848 19.993
0.932 35.507
19.431 1.959
2.922 12.683
74.489 5.414
72.19 2.188
31.84 1.122
50.637 4.856
74.011 0.815
58.44 1.381
20.122 2.218
1.206 2311.709
0.309 3836.314
0.375 26.935
1.411 30.837
0.091 6.754
1.213 80.133
4.837 61.439
15.9 54.046
0.258 1290.537
0.132 11.196
0.2 7.973
5.007 107.282
0.295 872.23
0.828 242.537
7.001 130.465
3.748 49.553
0.39 696.686
4.039 92.117
2.051 146.057
0.3 466.798
1.134 65.944
36.497 554.908
0.282 603.322
1.037 283.316
48.515 172.429
1.292 69.743
0.463 244.476
1.847 191.759
0.314 449.268
13.69 18.689
2.679 22.204
8.72 26.69
5.075 29.416
3.144 38.704
3.652 32.95
2.014 199.983
0.223 532.543
1.163 44.111
1.234 111.472
1.503 463.145
1.865 143.831
3.329 60.489
4.628 27.749
7.28 15.703
0.659 242.529
8.437 47.678
4.585 28.301
0.633 181.463
0.313 574.383
13.588 1.448
2.373 495.849
0.313 205.826
1.257 71.384
41.708 125.813
1.871 74.988
0.224 367.592
1.968 104.49
0.3 263.72
2.47 216.368
1.811 182.585
44.061 148.022
2.883 268.693
0.743 136.649
9.571 17.064
7.103 17.325
16.132 94.828
2.616 129.968
3.134 39.099
45.303 4.548
0.708 107.25
0.565 179.469
0.923 94.859
57.729 88.656
0.224 339.784
28.308 274.885
0.197 200.684
1.495 78.582
3.66 397.468
2.73 41.123
22.395 8.247
28.621 140.381
6.766 92.099
5.973 13.627
2.157 91.637
33.175 10.22
1.424 156.088
14.559 118.846
19.234 7.306
69.03 123.275
15.846 35.628
2.276 87.415
89.49 43.911
2.106 89.633
0.899 42.779
0.27 190.197
32.613 37.549
1.662 19.848
14.804 175.043
0.204 128.742
2.037 50.049
0.343 161.337
13.954 10.104
34.927 46.546
26.356 16.291
23.748 184.112
8.041 6.842
4.642 35.218
0.526 179.694
1.27 179.318
6.022 107.725
1.414 43.282
0.47 51.559
8.048 13.272
1.718 15.345
3.767 36.56
23.832 14.977
13.357 53.514
6.162 19.568
1.383 129.024
1.904 7.246
2.989 300.443
0.777 76.096
1.279 48.105
58.594 64.089
2.064 110.53
5.218 13.648
0.621 157.566
2.637 23.173
7.92 96.162
7.124 7.315
4.231 25.404
4.357 21.583
2.354 29.531
1.958 64.222
0.36 195.19
21.255 7.154
17.502 102.857
1.268 137.27
36.811 41.827
19.165 4.594
0.404 181.312
24.528 4.516
3.683 212.256
28.201 2.947
5.149 14.927
7.592 9.061
22.633 11.831
2.37 14.091
3.817 18.996
12.74 6.008
2.589 62.954
0.892 49.725
29.509 36.327
4.639 8.423
39.323 71.579
4.047 0.425
4.432 17.214
1.886 46.807
8.483 6.626
24.927 119.912
0.611 112.473
13.013 5.798
2.861 54.836
2.814 15.271
1.143 108.544
8.871 5.804
3.078 48.037
22.37 27
4.884 10.181
5.137 6.46
1.368 172.759
1.199 71.578
2.694 118.079
7.629 11.318
1.217 141.435
30.727 49.379
2.919 47.149
24.692 28.125
1.417 121.107
33.235 137.408
1.286 311.336
84.343 2.23
2.187 16.649
6.866 7.724
0.923 73.343
1.904 57.397
1.553 93.762
7.506 11.525
32.667 49.057
0.249 39.799
1.977 118.939
31.801 45.046
20.07 12.86
7.315 20.138
73.36 1.938
78.061 29.456
35.465 45.581
10 15.137
80.876 3.316
3.952 10.907
24.638 4.723
33.524 4.381
1.232 30.391
1.375 92.358
36.966 10.081
0.259 156.717
37.629 17.378
2.051 34.073
49.109 9.111
1.748 11.278
26.197 34.72
2.236 11.317
1.847 103.803
11.375 5.117
1.487 16.334
36.304 30.647
0.732 96.12
0.525 195.151
2.647 48.241
0.637 36.744
4.875 7.186
74.931 1.614
44.236 9.132
2.138 64.18
1.084 27.843
11.397 3.096
8.442 5.602
66.21 3.922
14.176 2.58
1.001 60.992
4.068 14.971
0.918 25.864
1.693 20.066
51.141 24.718
4.253 12.941
2.185 57.394
1.107 34.345
0.458 102.588
17.067 4.386
28.503 24.791
4.168 17.508
3.772 5.604
0.363 82.373
59.72 2.564
1.589 180.234
0.887 73.823
55.619 32.694
4.013 20.245
4.095 12.151
13.178 5.151
7.899 24.6
0.888 40.093
38.521 5.084
3.501 22.729
3.82 15.081
96.116 4.581
0.607 61.23
0.779 60.022
17.287 4.851
32.652 7.177
55.582 28.374
33.856 4.003
2.5 20.828
8.011 3.09
39.631 4.93
2.618 26.391
4.161 8.886
93.51 4.508
145.92 1.422
16.997 4.525
91.466 4.747
6.288 4.169
75.345 5.382
64.608 5.931
35.647 3.519
93.182 1.922
91.862 1.273
36.589 1.952
62.316 3.386
13.777 62.113
70.215 8.832
50.872 3.428
0.367 105.512
91.374 0.939
16.417 4.218
18.941 4.195
23.39 32.763
1.859 153.19
3.292 19.045
38.064 2.204
45.547 17.763
85.121 1.691
29.574 5.616
0.734 85.906
51.581 3.1
28.41 165.029
2.623 5.602
6.261 59.385
11.5 87.288
6.769 4.321
86.456 1.53
6.512 4.532
0.549 92.203
8.153 6.002
29.844 2.053
66.836 2.363
59.753 1.262
1.835 29.067
69.179 3.505
11.189 16.448
111.398 1.492
0.365 97.086
26.542 16.829
65.473 1.176
63.637 2.824
0.153 181.616
0.543 75.993
2.263 104.296
1.635 61.602
67.013 2.767
4.18 10.131
5.448 8.171
0.13 177.499
5.037 10.402
9.317 5.756
2.543 19.195
21.295 1.678
66.179 8.954
0.825 26.204
12.36 2.645
5.931 4.954
1.266 20.935
71.14 2.102
71.557 4.245
0.466 56.163
94.784 0.987
39.478 2.216
0.553 58.867
6.3 7.293
8.819 5.019
34.636 2.251
112.911 1.305
58.471 2.724
45.851 1.854
4.532 11.889
91.517 0.74
51.581 2.32
46.262 2.278
22.566 1.255
43.098 1.178
10.485 4.325
49.297 4.639
38.018 0.803
113.695 0.889
43.486 3.18
60.219 3.717
34.211 3.365
59.743 0.965
147.614 0.536
3.822 10.721
88.28 5.096
6.371 6.821
13.802 6.853
46.405 3.774
27.231 2.728
77.903 3.289
12.637 3.015
70.803 1.076
26.734 1.573
0.169 184.597
86.519 2.887
0.468 99.363
86.67 1.77
99.345 2.475
21.275 56.245
0.459 69.346
3.337 3.116
0.551 34.04
83.658 1.083
44.67 9.815
65.068 4.046
2.16 29.601
67.051 1.493
62.008 1.203
110.164 1.399
42.092 14.82
25.118 4.271
63.489 4.794
85.694 1.839
7.89 4.318
60.596 1.234
83.247 2.333
26.666 2.869
5.467 9.376
88.769 4.718
8.932 5.553
83.023 1.196
47.63 0.847
49.284 5.592
3.209 16.923
48.998 5.804
14.941 23.061
58.82 1.923
0.868 52.357
8.323 28.302
76.01 0.796
94.199 1.154
81.692 5.375
14.808 5.307
78.062 1.228
28.577 2.107
45.673 1.865
48.957 7.288
11.842 2.945
18.77 15.308
0.65 39.793
12.09 3.584
85.611 0.848
3.57 11.279
136.804 1.472
59.81 1.106
32.938 2.155
12.019 38.84
12.622 2.589
88.274 1.198
8.404 2.867
65.278 1.732
30.975 2.344
73.781 2.855
40.034 9.715
37.232 1.094
1.157 23.747
88.651 4
100.007 1.619
4.62 8.918
11.972 1.809
133.097 1.029
6.889 4.654
80.671 0.917
62.768 4.622
77.795 1.641
3.864 10.251
8.693 3.094
85.78 0.983
64.537 2.175
3.453 8.117
128.675 0.784
1.743 9.511
2.583 8.666
55.38 1.411
41.645 2.675
14.693 3.755
0.489 36.92
31.059 1.416
3.447 13.513
25.926 11.612
139.286 2.629
7.879 4.692
8.854 4.627
11.248 3.512
72.711 0.677
22.973 7.407
30.452 2.009
2.268 11.847
3.145 22.181
4.552 2.861
0.898 39.522
24.287 9.367
3.067 14.203
166.744 0.878
69.292 1.471
114.884 0.874
29.938 35.746
113.808 0.75
17.914 1.432
2.761 16.61
55.503 2.378
5.364 4.515
64.11 2.886
57.186 3.888
60.847 2.028
15.216 2.027
40.736 12.747
28.032 5.466
1.21 108.939
28.845 5.596
61.271 10.296
28.248 1.066
44.535 25.293
0.766 17.462
0.411 53.674
42.909 4.054
5.201 8.29
95.928 0.789
52.24 2.012
0.892 48.736
1.096 19.872
19.944 26.8
103.574 0.914
97.288 4.056
55.671 0.671
51.504 1.182
40.415 1.455
0.262 114.586
1.003 14.953
8.199 4.741
81.767 0.464
56.949 0.936
74.629 2.709
2.682 14.81
0.545 38.03
33.927 1.306
89.454 1.429
13.985 4.465
30.722 2.152
42.316 1.3
74.088 1.567
17.228 31.481
83.901 0.901
48.582 2.349
50.608 1.682
24.815 6.096
69.498 0.928
39.54 1.08
63.356 2.095
7.902 6.569
11.47 2.828
3.494 11.32
88.392 0.82
40.456 3.282
0.118 233.988
2.096 7.809
38.715 2.165
0.88 35.378
0.387 15.154
80.449 1.298
10.551 1.907
43.346 1.219
122.001 0.789
63.674 1.232
79.449 1.018
80.279 0.728
32.211 5.201
2.823 14.28
17.897 1.161
43.687 2.233
63.859 2.069
0.91 19.157
0.948 35.517
19.978 2.284
2.653 13.878
80.01 8.183
71.393 2.132
34.744 1.091
36.085 5.562
78.639 0.773
56.638 1.353
17.711 2.52
0.945 3097.331
0.275 4457.876
0.307 31.12
1.177 33.108
0.097 7.748
0.989 94.986
3.585 76.003
8.839 105.177
0.289 949.031
0.118 9.981
0.174 12.971
2.697 188.945
0.262 888.721
0.771 247.85
8.686 102.532
3.402 47.697
0.359 1020.828
3.947 89.842
1.969 126.728
0.243 607.094
0.851 78.138
33.395 1761.261
0.317 594.936
1.049 271.865
31.948 445.339
1.327 48.908
0.434 264.756
1.753 219.874
0.315 456.91
10.956 26.762
2.312 25.071
7.445 28.305
3.919 34.755
2.73 36.685
2.855 34.137
2.03 123.187
0.221 517.901
0.786 60.091
1.112 130.365
1.579 319.128
1.698 127.373
3.512 55.139
3.716 35.202
4.65 22.057
0.655 287.973
6.524 45.162
3.054 44.733
0.644 172.701
0.317 486.956
6.952 2.329
2.198 381.498
0.304 193.892
1.05 94.255
29.78 228.259
1.997 55.126
0.208 358.822
2.047 77.473
0.35 205.589
1.686 222.545
1.839 134.83
31.072 303.015
3.037 100.884
0.709 133.479
5.983 33.48
3.549 30.788
9.211 254.431
1.725 176.919
3.515 26.547
14.721 17.226
0.735 106.365
0.664 128.367
0.85 93.179
53.08 33.798
0.234 314.625
11.498 340.94
0.206 188.299
1.791 47.026
2.61 321.695
2.009 56.279
22.134 5.968
11.488 109.387
4.16 116.487
4.066 18.25
1.953 93.532
4.369 260.233
1.372 124.388
10.854 98.013
14.544 10.347
24.577 154.872
14.769 73.829
1.603 112.704
59.396 16.414
2.116 80.661
0.895 40.065
0.275 169.516
26.2 6.55
1.213 27.144
14.815 23.682
0.206 131.556
2.039 42.221
0.365 148.269
14.69 7.432
18.876 225.062
38.626 11.775
10.3 128.192
5.903 10.019
4.081 40.527
0.567 141.922
1.564 98.08
9.211 71.772
1.316 41.384
0.478 66.46
7.613 13.757
1.62 14.575
4.443 24.397
14.498 102.014
6.121 92.223
4.182 29.9
1.142 91.624
1.43 8.903
2.578 91.702
0.774 86.737
1.239 42.79
25.619 190.387
1.751 113.269
3.568 18.956
0.611 148.413
2.821 15.034
11.657 28.928
6.751 7.333
4.156 23.393
3.236 27.005
2.197 31.211
2.285 50.79
0.347 197.104
15.828 11.743
4.281 159.56
0.903 134.865
41.906 8.987
10.037 8.932
0.366 171.662
21.984 10.064
2.58 142.761
17.985 5.883
4.064 17.924
5.968 9.522
21.45 12.294
1.736 16.673
3.506 21.529
13.844 5.706
4.887 14.693
0.763 60.216
36.626 48.246
7.395 3.828
23.975 28.412
2.634 0.653
2.702 28.37
1.613 56.342
8.923 4.819
27.692 87.71
0.7 106.017
9.976 6.41
2.416 52.087
2.295 19.173
1.035 124.439
3.994 13.702
2.513 46.155
6.568 49.509
4.438 12.574
3.982 7.86
1.353 131.448
1.157 74.038
2.313 85.593
3.116 29.395
1.378 61.96
38.497 186.21
3.76 22.765
11.563 100.318
1.436 74.681
28.458 36.37
1.638 117.828
41.068 8.511
2.119 18.479
6.249 6.569
0.722 106.792
1.501 59.07
1.592 83.541
6.244 16.109
16.768 24.795
0.201 48.467
1.694 89.439
23.068 14.663
22.388 8.761
9.739 9.368
43.522 2.713
80.65 1.987
75.37 3.826
3.42 108.205
42.798 10.698
3.399 9.471
16.19 8.391
17.187 15.413
1.138 32.195
1.334 87.38
19.448 7.275
0.303 116.024
11.284 50.625
1.916 36.356
46.087 4.922
1.503 12.972
16.455 78.363
2.691 8.515
1.072 115.053
10.38 4.984
1.184 23.757
35.938 10.143
0.852 88.747
0.454 219.732
2.338 43.436
0.562 43.656
2.237 20.234
67.394 1.383
24.49 3.209
1.546 66.319
0.965 30.904
10.726 2.786
10.897 2.852
53.996 8.791
6.636 7.196
0.798 81.12
4.048 13.873
0.851 27.339
1.417 25.978
86.823 2.707
4.524 11.38
1.132 73.151
1.045 37.201
0.46 124.841
13.141 4.755
26.135 8.787
3.691 20.171
2.728 7.81
0.359 78.862
43.689 8.376
1.106 211.088
0.883 77.608
51.654 3.583
3.247 16.164
2.968 18.247
1.785 101.526
2.296 47.878
0.83 38.012
33.283 8.1
3.457 23.945
2.949 18.086
29.338 15.463
0.633 59.646
0.74 59.669
16.96 4.419
5.247 35.35
46.018 7.848
19.692 4.242
2.302 20.088
7.348 3.389
16.773 78.936
2.022 41.905
3.346 10.327
57.012 4.313
19.019 40.693
13.952 7.277
63.872 1.008
5.424 4.258
74.706 10.011
56.261 5.876
18.656 38.029
16.593 62.244
19.945 53.562
25.632 1.876
46.349 2.049
1.966 125.344
73.143 2.12
22.045 2.294
0.4 97.603
50.776 53.102
15.08 4.088
4.914 14.578
37.901 6.689
1.154 118.614
2.204 31.211
21.826 6.075
48.89 2.506
12.202 83.01
24.165 2.31
0.672 90.357
1.722 70.904
8.829 84.234
1.997 6.896
3.772 48.507
2.24 94.852
6.695 3.731
57.397 2.723
3.521 8.29
0.62 71.085
8.842 5.618
21.426 2.571
21.063 17.177
37.633 12.266
1.663 28.858
3.915 96.382
19.907 3.271
35.134 8.723
0.328 84.081
3.161 40.145
23.547 21.651
28.927 4.695
0.141 179.883
0.469 87.218
1.578 108.515
0.88 116.451
26.434 27.738
3.116 11.199
4.161 11.703
0.151 152.706
5.251 6.438
12.123 3.228
2.054 23.922
7.527 4.931
55.964 18.217
0.877 24.209
2.038 29.41
4.346 6.219
1.35 20.069
4.688 46.441
9.976 47.867
0.453 61.096
50.382 1.565
34.099 1.467
0.638 44.02
6.788 5.882
10.491 3.686
1.546 121.296
34.053 3.017
59.785 2.97
1.483 137.28
5.097 10.976
25.905 7.372
35.759 4.509
2.863 61.047
8.375 3.576
28.427 2.338
10.022 4.493
7.677 110.253
1.626 59.225
28.631 9.103
46.786 2.676
57.125 0.92
53.496 0.835
65.316 0.976
41.089 8.452
5.269 3.973
46.667 6.982
7.038 6.515
18.237 1.14
69.058 0.938
28.952 15.694
80.275 2.181
11.047 1.581
72.822 0.903
14.111 6.614
0.188 143.234
29.806 14.625
0.471 95.519
16.268 40.382
18.446 31.511
53.607 1.811
0.424 71.387
2.11 4.915
0.528 40.294
27.94 3.045
53.63 0.866
53.25 2.198
2.367 23.152
45.643 1.048
45.048 0.862
63.208 3.436
25.897 8.017
28.447 1.769
50.558 9.983
73.037 1.582
8.234 4.572
54.718 2.356
56.554 1.124
1.797 64.688
4.471 12.608
5.234 108.106
6.294 8.66
24.565 28.056
33.595 2.251
68.622 2.357
3.427 15.161
53.685 25.45
22.463 5.044
33.558 3.966
0.927 48.62
14.258 5.339
66.219 0.868
59.943 0.837
48.448 1.672
10.681 8.064
41.651 2.072
2.552 33.969
1.747 61.829
60.285 1.206
8.555 13.009
3.075 32.659
0.55 40.472
10.743 4.217
70.024 1.048
3.495 10.189
44.434 4.573
30.083 2.679
2.302 34.932
32.145 11.996
6.317 5.576
63.735 1.613
4.171 6.076
53.762 0.795
21.346 3.348
5.406 58.677
36.084 1.679
36.697 0.869
0.808 39.242
20.044 45.266
36.353 5.139
4.793 8.75
7.165 2.945
24.344 14.616
5.12 6.353
44.706 1.546
38.841 1.193
60.548 1.506
3.019 14.773
6.624 3.883
37.665 2.36
19.582 43.987
2.965 8.573
54.522 0.746
1.604 10.139
2.753 7.172
25.396 1.194
25.301 2.724
9.866 8.287
0.568 31.842
9.627 4.088
3.372 15.193
70.016 0.889
37.844 4.529
4.897 6.865
12.896 2.711
7.869 4.546
48.091 2.745
16.269 5.228
9.854 3.475
2.036 11.597
9.743 2.278
3.624 3.382
0.779 48.536
38.141 3.7
1.202 36.117
32.389 11.853
21.777 6.214
27.55 19.985
56.061 1.22
29.676 5.025
1.638 69.528
2.724 16.891
33.326 2.586
4.935 4.508
52.816 12.031
12.253 32.684
37.502 24.166
14.432 4.443
23.931 2.61
13.653 7.276
1.128 93.249
34.525 1
54.94 3.353
14.757 1.575
36.95 30.891
0.596 21.647
0.51 32.077
33.001 37.327
4.58 10.031
46.093 5.101
23.966 3.862
0.799 52.83
1.154 15.646
1.818 79.029
48.243 1.238
14.257 52.331
34.029 1.883
33.767 2.126
10.6 6.103
0.23 120.466
1.118 11.489
7.09 5.664
57.511 0.694
30.886 1.871
33.688 6.623
3.032 13.489
0.622 28.477
22.528 1.826
14.165 31.463
16.658 3.165
19.012 14.437
35.781 18.419
67.361 1.155
30.902 8.618
57.863 1.024
51.383 2.076
49.03 1.376
38.643 1.147
78.619 1.063
15.443 1.219
32.811 2.439
9.368 4.11
7.742 2.228
4.756 6.975
61.561 2.178
65.647 0.8
0.151 121.72
1.97 7.923
12.626 16.06
0.735 58.508
0.493 11.83
70.546 1.118
8.048 2
41.646 1.411
38.194 5.27
42.238 4.076
35.812 1.276
36.747 1.695
9.609 3.657
2.915 13.926
11.582 1.605
30.593 4.8
16.038 41.991
0.715 27.203
0.817 49.534
6.818 2.321
2.718 11.354
71.831 1.085
38.024 2.888
8.927 48.592
15.764 2.32
55.472 0.683
41.258 1.225
12.425 3.792
1.02 2817.983
0.262 3812.228
0.374 28.082
1.304 27.638
0.097 7.107
1.02 86.626
3.806 76.384
6.711 146.408
0.245 1272.071
0.15 10.594
0.162 11.839
3.109 148.188
0.279 1033.573
0.698 287.445
6.711 118.981
3.425 51.853
0.319 992.122
3.791 95.148
1.71 179.474
0.273 700.981
0.893 75.978
16.051 1501.739
0.282 787.469
1.275 206.112
30.655 527.612
1.157 60.795
0.496 213.806
1.423 227.601
0.33 367.517
10.319 31.352
1.868 27.12
6.919 30.327
3.827 35.575
2.82 36.165
2.971 39.883
1.906 124.043
0.193 545.866
1.046 45.865
1.228 111.306
1.714 294.195
1.874 123.637
3.487 54.701
3.874 28.661
5.75 19.362
0.691 219.997
5.464 74.777
2.752 39.924
0.716 155.293
0.293 666.601
6.951 2.217
2.318 329.927
0.322 167.782
1.179 76.765
12.961 290.274
2.391 45.711
0.196 435.539
2.033 85.161
0.34 247.275
1.472 301.387
2.045 131.535
21.148 286.238
2.341 95.502
0.775 140.668
5.631 29.99
3.472 34.675
20.989 207.186
1.76 208.459
2.366 42.89
17.392 13.09
0.75 96.177
0.637 128.67
0.898 95.876
56.464 40.266
0.218 429.006
22.966 266.6
0.228 192.766
2.015 38.095
2.873 243.01
2.148 50.18
29.024 4.861
9.606 94.652
4.185 97.508
4.825 16.109
1.885 103.228
2.693 258.061
1.678 98.63
15.522 40.381
9.637 15.322
11.122 169.624
15.038 60.194
1.631 120.309
49.718 60.205
2.092 83.03
1.088 33.878
0.281 148.253
28.594 5.463
1.614 17.86
17.307 33.379
0.192 188.487
1.968 47.194
0.344 146.494
15.154 6.636
7.043 256.807
26.248 27.834
6.888 121.814
5.501 11.208
4.721 32.674
0.522 166.396
1.463 93.17
8.044 140.427
1.396 40.386
0.447 61.461
7.09 15.371
1.53 17.131
3.989 27.389
13.401 122.154
9.602 90.909
4.189 35.519
1.477 96.778
1.412 9.389
3.053 118.527
0.627 107.522
1.149 46.952
17.601 199.529
1.701 91.203
3.971 16.663
0.562 153.301
3.568 11.262
6.844 26.415
5.888 6.88
4.037 23.867
3.225 28.824
2.243 32.233
1.867 57.159
0.344 236.849
17.026 17.6
2.57 235.599
1.186 93.195
28.468 10.204
13.626 6.373
0.379 212.557
14.779 12.084
2.897 173.122
21.831 5.131
4.315 15.852
5.541 10.588
13.478 16.304
1.752 15.659
3.147 22.071
12.256 5.627
4.165 19.802
0.905 46.646
17.743 98.852
5.774 5.089
11.544 48.873
2.507 0.617
2.754 22.8
2.07 39.69
6.082 6.616
29.749 67.651
0.698 89.051
9.961 7.589
2.727 39.621
2.267 19.148
1.047 95.054
4.073 14.751
2.308 42.586
6.125 57.69
3.833 10.915
4.048 7.225
1.336 136.878
1.291 60.965
3.338 36.179
3.044 33.408
1.428 63.393
24.15 162.929
2.987 28.441
11.838 97.416
1.266 84.199
21.01 82.544
1.48 123.569
44.748 10.607
1.875 20.334
7.273 5.475
0.732 104.8
1.563 50.754
1.708 83.851
5.249 20.496
27.882 21.924
0.254 38.086
1.971 77.572
22.019 14.269
27.224 6.091
11.909 6.108
40.503 2.725
70.488 2.384
63.256 3.518
3.969 84.669
52.415 16.907
4.424 7.722
12.865 9.642
13.67 40.775
1.206 33.247
1.516 83.761
17.45 6.11
0.319 115.222
21.208 42.857
2.108 33.085
36.675 4.534
1.323 13.453
12.866 72.87
2.714 8.881
1.116 108.371
9.721 5.382
1.142 22.183
34.847 19.012
0.764 84.293
0.575 179.06
3.689 19.967
0.591 37.05
3.121 12.273
87.967 1.51
22.888 2.734
1.568 51.205
1.131 27.258
12.343 2.298
9.237 3.291
49.229 7.091
4.849 8.712
0.815 68.156
3.458 17.011
0.869 27.002
1.712 20.766
62.431 4.288
2.666 18.506
1.641 61.252
1.022 35.483
0.456 113.282
10.699 6.69
19.929 16.157
3.031 30.144
2.91 7.229
0.373 67.509
59.05 6.627
1.156 194.126
0.91 61.235
39.749 4.051
3.358 15.741
2.971 19.248
2.325 92.349
2.248 58.113
0.792 35.447
39.163 6.019
4.092 16.62
3.416 15.153
59.9 39.828
0.582 52.169
0.549 86.064
15.004 5.23
6.623 41.226
51.071 9
20.19 5.007
1.982 25.217
7.443 3.285
21.137 65.577
2.219 31.56
3.663 9.832
60.141 7.933
42.879 75.105
16.081 5.943
63.097 1.002
4.086 5.137
40.505 18.602
74.861 5.413
11.558 77.238
20.928 67.077
37.532 48.669
39.138 1.305
46.324 2.999
1.463 127.39
70.302 2.273
22.184 1.991
0.377 105.965
38.849 46.352
12.544 5.408
5.129 12.659
28.453 17.565
1.622 111.761
2.57 25.013
17.455 6.13
46.666 2.369
11.965 89.727
24.346 2.247
0.701 89.151
2.12 81.135
10.329 80.553
2.36 5.898
1.701 63.437
2.154 91.187
6.207 3.903
58.183 2.644
4.002 7.031
0.57 76.127
7.216 7.306
16.627 3.064
19.533 27.015
27.657 18.406
1.645 21.083
6.39 125.119
15.399 3.275
32.982 10.747
0.379 74.97
4.621 36.851
30.705 12.726
31.08 6.997
0.158 160.508
0.518 96.189
1.616 95.819
1.081 101.968
27.71 26.547
1.754 27.457
3.719 12.429
0.154 153.768
3.818 7.245
11.238 3.525
2.507 24.72
8.182 4.221
32.179 51.905
0.867 26.091
2.314 33.667
4.33 5.428
1.274 23.225
11.003 44.134
15.816 38.952
0.577 49.343
43.435 1.799
33.235 1.545
0.513 58.039
5.016 8.294
9.313 3.987
1.102 171.052
39.116 2.618
62.833 3.718
2.333 118.908
4.808 11.753
43.612 3.404
27.868 4.612
5.602 22.767
8.903 3.815
23.394 2.46
11.547 3.765
21.665 102.04
2.521 52.719
34.288 7.239
42.812 2.694
55.497 0.925
43.584 1.105
59.811 1.046
43.343 8.862
4.832 4.419
36.724 4.797
7.213 5.803
17.83 1.117
76.063 0.826
20.527 10.548
38.784 3.47
11.745 1.48
77.841 0.802
11.724 9.42
0.187 166.404
10.388 24.068
0.464 91.519
16.726 36.785
33.958 29.757
47.937 2.38
0.482 49.638
2.385 4.033
0.476 48.517
24.371 7.315
55.294 0.787
65.012 1.639
1.883 31.373
49.418 0.99
34.136 1.01
63.784 4.142
32.864 7.446
31.982 1.639
48.195 8.127
55.066 2.16
7.642 4.741
67.677 2.561
61.304 1.038
1.085 77.213
4.638 11.811
11.49 76.424
7.545 8.199
28.209 33.578
32.17 2.695
68.291 3.874
3.086 16.897
45.363 19.831
16.845 9.399
30.364 5.443
0.692 75.031
12.622 4.75
67.357 0.879
58.636 0.817
45.41 1.695
9.242 6.164
41.681 2.175
4.925 22.799
3.247 48.351
63.197 1.565
6.426 15.359
4.737 25.26
0.561 49.531
12.956 3.413
62.419 1.188
3.566 10.217
37.858 4.337
23.401 3.421
1.911 40.317
11.806 21.65
8.833 4.124
50.972 1.962
4.358 5.433
43.299 0.987
21.976 3.409
2.82 51.169
42.939 1.953
32.231 1.186
1.072 26.515
26.787 23.774
23.965 6.617
5.163 7.985
11.001 2.491
19.022 22.545
5.655 5.74
39.749 1.852
37.236 1.253
64.666 1.433
3.622 10.724
6.755 4.027
51.853 1.681
27.586 33.98
2.848 9.451
50.907 0.915
1.61 9.552
2.8 8.248
32.714 0.882
18.591 4.058
14.157 5.478
0.432 41.131
8.401 4.053
3.28 14.367
56.671 1.009
48.42 3.005
3.954 9.644
11.018 3.019
9.31 3.502
40.033 3.346
21.219 4.44
9.839 3.45
2.161 10.502
9.332 2.316
4.367 2.626
0.71 54.437
46.628 4.208
1.714 24.217
29.059 24.28
19.454 6.035
20.75 15.946
46.383 1.155
37.275 6.408
2.153 61.101
2.534 17.526
29.337 2.361
4.157 4.598
24.08 19.212
22.359 18.094
31.976 24.518
11.058 5.877
23.28 2.82
16.522 7.331
1.045 99.077
36.436 0.902
44.492 3.49
15.412 1.421
33.811 14.756
0.662 22.454
0.489 35.114
45.236 16.952
4.122 11.12
55.655 6.772
28.729 4.159
0.98 48.368
1.209 17.047
3.049 62.893
46.519 1.185
16.874 58.414
28.503 2.008
43.198 2.027
9.165 6.86
0.215 113.638
0.999 13.556
7.055 5.222
57.884 0.663
37.778 1.728
25.471 12.444
2.303 17.091
0.614 32.708
15.326 2.337
30.317 34.735
14.874 3.16
18.035 10.766
38.219 16.778
83.072 1.311
31.314 8.943
56.453 1.073
41.257 1.906
50.701 1.794
33.314 1.116
90.223 0.977
19.653 0.875
34.668 2.105
9.3 4.333
7.071 2.486
3.717 9.478
51.543 2.977
77.515 0.748
0.125 155.516
2.071 7.368
20.065 18.398
0.83 43.498
0.428 16.922
53.602 1.294
7.436 2.521
56.299 1.125
35.651 4.433
28.585 6.577
37.11 1.017
26.876 2.571
9.327 3.41
2.89 14.156
10.855 1.86
29.793 4.606
8.544 39.352
0.836 22.065
0.841 41.526
8.45 1.894
3.518 8.791
78.66 0.919
47.269 2.723
7.699 35.806
15.212 2.393
69.203 0.618
37.725 1.546
12.049 4.245
1.007 2870.218
0.297 3908.524
0.359 28.486
1.284 27.356
0.087 5.734
1.066 82.696
4.489 60.383
7.884 88.31
0.284 1068.497
0.128 20.305
0.164 10.442
3.737 118.366
0.299 846.589
0.803 239.239
7.966 104.188
2.991 55.86
0.331 941.681
3.703 93.464
1.657 176.441
0.264 853.576
0.965 73.938
21.946 1123.236
0.319 606.237
1.003 264.806
26.029 646.325
1.265 60.728
0.464 221.3
1.889 162.404
0.292 469.148
8.154 39.659
1.916 26.048
7.391 29.29
4.083 35.646
2.801 35.733
2.841 40.287
1.696 151.847
0.229 585.197
0.745 54.4
1.058 135.587
1.732 266.984
1.657 116.266
3.05 64.375
4.398 25.311
4.398 29.339
0.699 223.994
5.434 77.439
3.771 29.499
0.671 157.191
0.297 534.689
6.71 2.753
2.543 297.55
0.332 165.885
1.314 62.073
18.597 360.352
1.61 71.579
0.217 303.218
2.135 76.102
0.302 226.233
1.69 246.198
1.906 130.89
10.225 383.79
2.598 110.735
0.715 152.267
5.053 37.387
3.602 31.753
35.531 214.029
1.999 160.677
2.062 59.822
21.837 10.502
0.753 110.86
0.625 129.86
0.912 84.653
53.839 35.876
0.212 346.585
7.342 429.584
0.184 217.449
1.659 46.702
2.106 286.423
2.16 56.728
28.956 5.081
27.907 59.175
4.097 112.798
3.522 22.517
1.882 107.904
4.235 220.016
0.993 150.761
9.251 55.638
11.539 13.554
23.9 183.233
12.987 81.693
1.399 97.394
52.128 60.022
1.566 82.623
0.85 41.403
0.29 144.008
23.148 7.695
1.641 20.145
16.972 11.623
0.193 132.647
2.299 39.76
0.36 164.717
13.743 6.66
6.519 226.126
13.298 38.095
19.417 88.335
5.443 12.013
5.052 29.498
0.489 174.274
1.292 124.299
6.351 148.257
1.138 44.358
0.479 60.251
7.059 15.019
1.384 17.697
4.571 27.401
15.931 62.358
6.459 141.49
4.595 27.921
1.433 98.258
1.249 10.005
2.671 107.187
0.58 119.182
1.28 40.988
15.736 184.324
1.803 79.34
4.098 15.913
0.628 174.487
2.647 16.338
8.931 25.479
5.257 8.292
4.13 23.517
3.188 26.176
2.198 26.465
1.615 71.219
0.443 133.911
12.698 30.933
6.371 186.21
1.149 111.302
18.449 29.916
11.084 7.577
0.375 182.431
16.155 15.936
3.494 166.782
19.654 4.31
4.708 15.894
5.489 11.085
14.105 22.309
1.805 16.001
3.732 18.449
13.383 5.793
3.582 27.327
0.754 52.639
24.504 69.329
5.793 4.486
14.406 54.049
2.698 0.554
1.935 42.728
1.767 55.061
7.625 5.714
13.683 95.207
0.648 99.301
9.956 7.531
2.051 63.759
2.623 14.853
0.914 151.56
4.584 12.745
2.759 29.238
3.269 71.409
5.832 6.96
4.658 6.91
1.388 143.141
1.181 72.858
2.824 49.646
3.639 22.339
1.094 103.275
15.912 182.894
2.258 52.234
11.474 110.396
1.286 80.571
26.817 78.946
1.46 141.029
55.428 10.854
2 16.396
6.63 5.474
0.696 111.758
1.472 67.522
1.852 80.006
5.022 26.56
31.722 33.402
0.22 51.061
1.314 98.079
16.844 11.329
27.096 6.694
12.034 5.28
33.947 2.742
72.221 2.661
65.73 3.455
5.56 58.82
120.986 10.101
3.022 10.518
14.856 8.218
8.337 39.264
1.119 37.073
1.256 91.815
26.709 9.056
0.242 129.576
21.392 24.189
1.845 40.081
41.593 5.361
1.36 14.13
9.67 78.181
2.341 8.941
1.357 103.194
8.429 6.628
1.229 21.595
54.915 14.281
0.703 103.475
0.614 149.65
1.706 43.924
0.586 35.424
3.881 10.012
64.815 1.644
22.273 3.746
2.15 51.817
1.09 25.454
10.015 2.814
10.186 3.023
38.149 14.883
6.071 7.071
0.845 71.286
3.519 17.556
0.957 25.227
1.552 23.555
45.211 6.02
3.926 13.152
1.65 57.361
1.086 33.952
0.41 142.511
9.407 7.133
9.589 18.168
3.179 26.521
2.654 8.519
0.35 91.491
35.969 11.816
0.948 193.502
0.771 86.656
40.191 3.465
2.369 24.396
3.713 14.797
2.297 108.207
2.185 54.607
0.805 43.713
47.954 8.948
3.338 22.654
3.612 14.325
27.115 41.297
0.645 50.702
0.665 76.967
14.344 5.731
5.374 19.703
37.485 15.999
30.21 3.613
1.505 28.444
7.838 3.096
24.781 67.017
2.015 32.249
3.729 9.208
71.354 8.425
28.21 77.557
18.243 4.993
82.336 0.825
5.649 3.978
31.31 29.465
87.504 7.14
13.477 71.635
11.855 80.442
46.466 40.173
43.804 1.244
38.581 4.361
1.722 121.791
83.793 3.162
24.021 1.649
0.345 113.315
32.089 35.676
14.423 4.701
5.846 13.253
20.282 14.408
1.387 92.071
3.232 20.122
26.949 5.509
64.905 2.037
9.997 113.278
27.192 2.115
0.577 138.472
2.496 77.112
12.301 94.794
2.256 5.902
2.999 79.713
3.099 51.409
7.582 2.973
43.818 2.908
4.366 6.247
0.61 67.008
7.101 7.126
21.767 2.356
25.561 23.979
37.778 16.234
1.892 17.615
10.004 97.442
15.79 3.083
38.362 9.975
0.396 61.933
5.819 19.239
28.872 21.848
31.841 9.671
0.126 252.56
0.531 81.768
1.748 88.856
0.705 113.716
41.351 28.352
1.539 25.376
4.969 9.95
0.164 144.691
5.912 5.298
8.475 5.054
1.709 40.076
7.895 3.813
26.479 22.712
0.938 23.167
2.288 26.729
4.148 6.337
1.191 24.241
19.064 19.769
13.585 33.194
0.444 80.375
41.828 1.871
40.046 1.332
0.616 41.305
5.477 7.327
10.491 3.631
1.141 148.958
47.714 2.043
57.968 3.473
1.821 145.554
4.932 10.12
29.612 5.075
19.376 6.771
5.552 23.592
7.825 5.204
21.403 2.306
9.712 3.828
10.03 133.869
2.374 42.66
44.543 5.654
28.206 3.569
56.375 0.978
41.435 1.102
52.395 1.098
43.713 8.979
5.031 4.383
30.168 7.061
5.398 8.314
19.165 1.121
87.066 0.844
15.791 26.104
39.601 3.463
9.574 2.011
74.769 0.842
29.383 7.4
0.157 173.121
9.48 28.596
0.477 97.787
17.995 34.504
34.728 21.941
42.602 2.45
0.543 50.942
2.838 3.306
0.483 36.208
10.521 16.825
63.002 0.724
64.318 1.898
2.189 21.956
51.206 0.988
35.932 0.908
50.526 3.364
32.124 7.983
22.793 2.228
39.902 7.417
41.977 2.993
8.096 4.105
69.528 2.297
74.778 0.961
1.292 70.169
4.848 10.5
7.768 67.925
5.028 12.214
23.262 45.396
27.736 2.593
66.044 6.377
2.784 18.378
50.137 16.09
14.687 10.777
27.087 7.909
0.701 80.806
7.987 10.058
80.281 0.832
69.912 0.75
52.24 1.579
10.276 6.957
43.765 2.565
3.096 34.261
2.48 36.261
52.449 1.92
7.731 11.791
3.161 36.601
0.509 52.845
10.48 4.514
53.58 1.432
3.488 9.803
37.01 9.353
19.751 3.651
5.056 25.077
11.545 20.876
11.956 2.857
44.216 2.006
3.717 6.633
39.917 1.051
21.073 3.678
2.296 60.252
35.033 2.607
35.404 1.031
1.13 23.635
47.579 18.897
33.098 5.861
4.146 10.301
8.398 3.095
9.023 41.816
6.09 5.293
39.72 1.997
39.14 1.583
64.597 1.842
3.783 10.116
8.32 3.482
51.472 1.595
11.936 42.693
3.423 7.318
54.685 0.836
1.457 11.694
2.433 8.431
34.098 0.881
22.316 3.472
13.497 4.657
0.455 44.927
11.821 3.443
3.58 12.697
57.644 0.95
51.881 3.275
3.719 8.738
11.691 2.777
8.895 3.552
42.529 3.19
20.173 3.982
13.975 2.708
2.302 11.095
8.998 2.329
4.867 2.467
0.859 48.212
35.752 8.68
2.131 14.922
11.756 53.225
14.754 10.613
25.722 10.074
47.968 1.327
42.226 7.349
0.975 70.894
2.593 17.533
27.156 2.23
4.595 4.729
27.489 32.343
29.067 10.474
25.931 40.064
7.165 6.252
25.19 4.786
18.037 11.306
1.149 78.65
31.197 1.005
38.255 2.599
14.066 1.447
17.888 32.48
0.633 25.311
0.549 33.393
26.754 30.234
5.052 9.076
25.072 20.622
11.602 6.759
0.962 41.867
1.174 16.615
3.16 84.112
46.539 1.519
8.521 72.848
27.259 2.138
42.225 2.351
10.737 6.767
0.221 144.754
1.103 13.001
6.262 5.905
58.566 0.757
45.857 1.589
25.633 19.938
3.035 11.849
0.559 33.822
16.106 2.232
17.7 37.912
16.675 2.622
18.071 11.885
46.297 13.686
87.201 1.066
21.139 10.507
57.704 1.155
39.164 1.638
60.684 1.764
34.386 1.082
80.291 1.26
19.318 0.923
59.155 1.602
7.357 5.504
7.004 2.324
3.786 8.243
57.186 2.63
70.752 0.845
0.146 105.363
2.402 6.399
11.848 22.593
0.722 48.804
0.413 14.659
44.729 1.489
6.959 2.548
75.807 0.967
25.651 6.288
18.746 5.482
24.714 1.619
22.097 3.838
14.486 2.806
2.779 15.276
12.719 1.577
30.678 5.294
8.575 37.463
0.962 19.055
0.831 42.666
9.603 1.824
3.124 10.222
70.083 1.067
49.636 3.391
2.797 45.268
18.227 2.006
76.073 0.608
35.877 1.675
11.299 3.923
1.17 2503.634
0.298 4733.102
0.405 28.958
1.252 32.277
0.085 9.308
1.165 76.98
3.734 69.564
10.679 85.538
0.274 975.106
0.12 14.245
0.182 13.891
3.976 130.995
0.239 990.581
0.806 252.338
8.638 79.241
3.143 55.068
0.337 819.401
3.99 91.168
1.355 188.878
0.295 704.18
0.892 79.079
17.02 1446.649
0.256 726.967
1.145 237.131
36.352 608.134
1.193 69.707
0.437 242.505
1.39 208.078
0.326 394.189
9.335 38.678
1.859 26.484
8.155 28.002
4.748 33.482
2.588 40.465
2.816 39.691
1.693 156.498
0.24 408.904
0.951 49.447
1.145 121.163
1.828 274.043
1.752 124.211
3.1 70.775
3.88 32.551
4.109 27.632
0.636 285.888
8.124 42.094
3.411 34.905
0.658 197.308
0.309 492.596
6.852 2.657
1.947 311.87
0.313 176.086
1.209 69.245
23.731 291.557
1.901 63.032
0.218 311.516
1.727 102.892
0.37 207.934
1.414 257.269
1.834 145.256
16.036 315.285
2.517 107.845
0.693 159.465
6.398 29.689
3.249 39.297
13.253 315.023
2.59 112.123
2.498 35.685
18.741 11.01
0.728 119.507
0.542 189.761
1.056 73.798
61.223 29.712
0.227 350.073
6.688 318.082
0.218 202.41
1.972 38.081
2.46 326.836
2.372 52
28.622 5.02
11.522 83.598
5.879 92.481
4.375 20.952
2 105.142
3.618 325.914
0.976 181.715
13.816 65.896
9.609 21.61
23.382 212.967
19.451 61.274
2.21 64.977
49.483 67.897
1.581 110.229
0.844 43.496
0.301 188.371
23.857 6.931
1.445 21.48
23.114 10.087
0.166 186.688
1.809 52.411
0.376 138.47
16.337 5.65
6.321 254.678
14.474 35.752
17.222 63.791
4.751 13.3
3.907 38.132
0.625 124.567
1.147 120.857
5.36 138.403
1.43 36.059
0.465 56.181
7.313 13.468
1.55 15.779
3.89 32.628
13.222 101.698
6.176 181.208
4.563 25.903
1.408 118.672
1.194 9.128
2.425 138.085
0.655 94.606
1.299 43.858
10.932 317.049
1.492 127.324
3.608 18.369
0.54 158.407
3.074 12.608
8.392 27.276
5.97 7.179
3.979 25.598
4.566 16.818
2.523 22.036
1.555 74.827
0.374 164.405
11.297 33.736
9.643 116.578
1.15 88.475
8.854 54.534
10.782 9.074
0.383 173.54
13.544 20.25
1.989 170.168
17.423 4.246
4.42 17.264
5.585 10.18
14.766 16.843
1.6 17.274
4.08 16.904
12.234 7.534
2.86 49.433
0.878 51.069
44.089 38.597
6.674 3.788
33.025 40.044
2.872 0.602
2.455 24.981
1.663 51.191
8.589 5.059
33.617 63.44
0.685 99.928
9.57 9.522
1.951 95.029
2.609 15.861
0.856 195.349
4.935 13.175
3.03 30.563
5.6 73.795
4.871 9.234
4.438 7.416
1.662 106.962
1.2 60.963
4.54 40.082
3.316 25.173
1.28 86.35
20.094 176.869
2.358 47.086
36.44 76.903
1.597 79.552
14.529 79.96
1.44 144.682
51.427 7.464
2.109 17.231
5.979 6.073
0.64 130.027
1.586 60.022
1.559 86.876
4.783 24.803
33.124 39.146
0.217 48.971
1.616 115.639
20.024 8.676
17.084 11.065
13.441 4.827
37.943 2.419
76.401 2.443
45.385 3.901
4.59 67.888
156.253 7.578
3.066 10.889
14.579 8.805
12.558 53.285
1.122 35.995
1.277 81.944
14.171 13.555
0.249 144.064
22.729 32.469
2.057 34.051
45.603 5.817
1.433 13.618
14.945 94.985
2.456 10.011
1.18 102.738
9.55 5.83
1.161 20.778
39.785 17.567
0.598 116.624
0.545 216.451
2.167 30.124
0.582 40.858
3.309 10.833
79.777 1.587
21.797 3.627
2.06 32.892
1.105 31.784
10.104 2.738
8.489 3.3
26.155 32.573
8.997 4.865
0.98 60.093
3.278 18.993
0.917 26.054
1.589 23.225
45.834 6.292
3.845 13.798
1.341 69.485
1.08 34.557
0.465 142.229
10.159 7.647
17.153 11.079
3.599 20.296
2.634 8.037
0.455 66.1
20.585 16.079
1.021 192.611
0.808 82.928
33.801 3.983
2.896 20.982
3.035 22.784
1.812 98.331
1.878 70.213
0.761 45.373
36.121 16.58
3.465 21.259
3.91 13.627
40.707 30.573
0.636 57.766
0.747 57.769
14.407 5.346
3.725 35.932
30.317 26.961
31.276 3.549
2.754 12.5
7.076 3.166
12.341 84.367
1.952 35.767
4.477 8.672
74.33 15.082
22 80.54
17.231 4.903
84.652 0.89
4.239 4.909
24.696 22.398
81.369 7.943
15.9 52.855
29.602 94.667
21.74 55.128
38.727 1.421
38.866 3.765
1.623 122.536
80.959 3.952
21.882 2.186
0.363 109.931
11.351 34.049
11.822 5.655
6.579 10.048
30.579 12.141
1.767 85.076
2.586 28.51
28.78 5.399
65.67 2.411
17.292 101.682
26.216 2.061
0.641 103.981
1.588 94.165
23.234 64.77
1.829 7.147
1.904 93.524
3.961 47.614
6.182 3.679
36.354 3.483
4.267 5.923
0.567 73.324
7.577 6.801
23.11 2.254
34.899 45.142
36.989 25.502
2.115 18.277
6.71 84.242
14.844 2.897
36.729 14.182
0.406 58.896
2.931 30.143
40.656 23.411
32.451 17.22
0.128 210.819
0.491 73.866
1.532 111.177
1.128 86.835
36.542 37.634
1.836 21.939
4.571 10.183
0.143 146.431
6.057 4.855
7.999 5.309
2.425 21.345
11.703 2.739
33.451 18.233
0.922 27.371
2.558 31.023
4.13 6.084
1.288 19.318
29.372 15.792
18.258 51.32
0.51 52.88
31.021 2.674
34.387 1.444
0.563 53.909
5.514 7.808
10.896 3.531
1.384 179.377
49.053 2.486
45.832 6.773
1.515 142.396
4.945 10.79
57.886 4.973
28.214 6.035
2.529 65.505
7.253 4.704
22.517 2.172
9.443 3.731
12.61 117.611
1.386 58.8
23.899 8.888
29.09 2.818
56.355 1.036
32.138 1.229
58.899 1.036
42.537 20.261
4.416 5.173
42.917 5.753
5.904 7.466
19.915 1.244
78.138 1.052
20.819 20.882
31.462 4.306
10.068 2.068
80.881 0.881
23.168 14.684
0.146 182.877
25.378 19.19
0.458 106.934
36.004 19.997
31.357 16.5
43.584 4.002
0.443 55.247
2.672 3.412
0.461 43.337
32.627 11.204
62.134 0.727
70.213 2.247
1.975 29.355
53.702 1.106
46.428 0.744
37.836 4.462
24.44 8.563
19.572 2.866
34.893 8.557
48.025 2.794
9.064 3.901
55.972 2.746
86.58 0.885
1.455 62.742
4.248 11.535
9.194 83.742
5.701 11.743
22.663 57.45
21.155 5.211
59.506 5.809
2.565 20.833
35.636 10.882
9.785 20.176
39.811 7.383
0.813 53.507
5.405 14.971
79.923 0.982
60.979 0.777
48.774 1.781
15.936 5.171
60.03 1.883
2.65 32.034
2.572 39.287
53.37 1.519
9.652 8.528
2.516 39.039
0.501 52.286
8.152 4.86
61.448 1.5
4.239 8.17
48.187 12.673
33.546 3.724
6.537 10.201
3.603 51.514
13.736 2.441
42.604 2.336
4.638 5.202
37.384 1.407
20.777 3.431
2.957 59.652
28.743 4.081
25.823 1.575
0.989 26.96
23.518 32.713
29.843 18.385
4.69 8.674
8.418 2.543
13.367 34.821
5.423 6.024
38.925 2.504
34.908 2.042
70.535 1.63
3.553 11.571
6.433 4.358
46.472 1.76
20.617 38.956
3.527 7.22
59.712 0.826
1.587 10.032
2.905 7.001
39.613 0.829
26.604 2.613
19.687 3.463
0.507 41.272
13.988 4.616
3.617 14.032
71.39 0.754
42.438 5.939
3.719 12.057
8.295 3.993
9.544 3.3
48.754 6.316
12.65 5.623
13.702 2.528
2.27 10.345
8.744 2.24
3.03 3.783
0.781 48.176
42.625 6.056
2.207 15.742
22.022 51.826
13.251 9.694
42.368 8.253
44.398 1.126
34.933 7.83
1.159 70.766
2.361 18.07
26.161 2.286
3.721 5.582
38.85 20.398
18.832 15.206
32.043 41.516
9.731 4.897
28.361 5.673
17.562 12.086
0.982 92.487
29.928 1.012
31.295 3.061
16.771 1.226
34.622 14.025
0.638 21.381
0.463 36.241
23.989 27.967
4.265 11.162
27.913 26.576
9.071 14.514
0.907 52.497
1.141 15.954
2.995 66.391
46.397 1.589
10.186 86.499
18.405 3.188
47.435 3.239
12.565 6.265
0.278 102.799
1.003 13.184
7.337 5.115
56.78 0.771
42.601 1.835
39.726 16.632
2.867 13.527
0.619 31.416
19.092 1.908
25.172 22.231
15.263 3.019
10.392 19.79
38.182 31.911
82.774 1.144
17.954 20.692
45.669 1.587
51.927 1.651
55.579 1.795
45.004 0.825
82.512 1.495
18.018 0.918
40.847 3.126
10.595 3.363
6.091 2.795
4.151 7.692
66.239 2.466
61.791 1.018
0.133 157.526
2.208 6.701
14.025 17.751
0.877 44.304
0.406 16.924
39.222 2.189
5.489 3.428
87.868 0.784
19.924 17.801
21.612 7.472
32.412 1.319
26.74 3.855
16.307 2.022
2.609 18.081
11.681 2.156
33.6 4.706
14.694 20.125
0.942 17.51
0.824 45.989
7.926 2.065
2.725 12.287
103.064 0.95
34.088 8.171
6.396 20.95
24.749 1.599
69.981 0.674
25.378 2.173
15.718 3.472
1.075 2839.337
0.261 4530.965
0.335 32.362
1.327 29.547
0.091 6.823
1.046 91.315
4.258 67.733
7.864 129.212
0.302 1042.953
0.104 27.251
0.189 12.48
3.568 117.507
0.283 877.864
0.741 265.002
9.298 68.253
3.055 63.971
0.329 923.361
3.618 110.229
1.703 190.736
0.298 552.023
0.883 91.334
12.38 1600.516
0.268 782.631
1.062 271.21
28.822 643.485
1.029 74.647
0.479 245.653
1.711 196.579
0.284 501.157
8.983 35.36
2.078 27.04
6.564 34.734
4.511 29.789
3.296 30.836
2.43 43.762
1.875 126.001
0.214 453.69
1.078 38.129
1.041 133.659
1.385 345.334
1.69 150.423
3.302 60.212
3.919 33.482
4.309 29.621
0.718 212.856
5.757 61.63
3.466 32.684
0.679 160.708
0.284 659.483
7.019 2.463
1.95 367.673
0.334 207.72
1.117 89.093
21.7 373.441
1.822 61.285
0.224 348.232
1.711 98.394
0.285 240.957
1.531 243.596
1.875 155.452
15.762 242.198
2.886 123.066
0.768 123.568
5.927 31.443
4.346 25.299
25.087 284.287
2.832 94.921
2.226 42.498
18.671 12.345
0.804 105.955
0.599 122.348
0.86 85.447
86.936 39.973
0.238 302.955
7.137 308.467
0.208 183.231
1.387 58.69
3.06 277.03
2.568 42.686
29.005 4.862
16.024 77.143
6.327 54.589
3.158 24.969
2.241 86.895
2.694 352.546
0.958 184.111
7.224 136.288
8.852 22.781
10.965 284.183
16.649 78.661
1.934 87.014
37.657 124.117
2.117 88.783
0.957 37.585
0.311 167.778
21.995 8.572
1.342 23.781
28.609 8.872
0.218 148.464
2.006 48.418
0.33 160.906
19.099 4.644
9.774 285.129
11.076 39.889
18.21 50.077
6.95 8.258
4.123 38.711
0.526 157.918
1.649 109.154
7.901 111.662
1.394 39.915
0.501 58.71
7.476 13.395
1.501 15.729
4.238 28.877
9.785 110.15
4.824 210.226
4.424 32.279
1.337 95.754
1.578 6.77
2.301 113.942
0.658 87.445
1.116 51.957
17.895 290.562
1.253 157.524
4.176 15.828
0.571 236.573
3.246 12.614
8.147 30.53
6.278 6.128
3.33 33.392
3.376 24.431
3.119 14.067
2.28 42.613
0.413 171.973
10.421 51.872
4.173 143.778
1.255 75.677
17.128 50.941
11.772 7.943
0.406 137.746
16.425 26.904
3.829 126.902
18.519 4.727
4.426 19.257
5.123 10.797
8.203 36.624
1.561 18.472
3.138 20.825
7.517 10.535
2.567 42.519
0.789 56.474
43.4 13.522
5.204 5.34
27.853 51.833
2.796 0.615
2.79 24.476
1.894 43.209
7.665 6.005
16.146 57.288
0.611 105.578
10.543 8.972
2.182 42.876
2.793 15.111
0.893 137.9
3.592 18.514
3.135 27.122
5.857 51.338
4.748 9.415
3.531 9.777
1.592 99.833
1.096 73.491
2.836 66.344
2.722 35.367
1.124 117.273
24.246 198.073
2.079 48.59
42.427 84.256
1.087 110.86
32.344 48.738
1.344 148.069
44.174 16.562
1.922 19.667
7.265 4.835
0.662 120.243
1.566 46.739
1.93 62.659
5.193 23.369
23.575 34.596
0.224 49.268
1.736 92.68
21.456 8.868
18.636 24.868
12.461 4.916
38.134 2.483
58.357 2.626
52.224 3.37
5.685 58.174
97.988 11.177
3.858 8.852
21.434 7.231
6.14 84.138
1.066 32.64
1.257 105.684
6.789 37.211
0.293 120.278
44.003 36.315
2.22 29.552
60.96 4.319
1.314 13.586
14.804 94.056
2.859 7.312
1.171 108.484
7.667 8.142
1.26 18.514
15.259 38.128
0.759 89.685
0.504 219.27
2.206 42.052
0.577 42.966
3.22 11.951
83.539 1.821
27.462 3.405
2.339 34.978
1.019 27.446
9.05 3.157
10.763 2.776
18.653 34.456
8.732 6.034
0.929 61.906
3.382 17.579
0.975 23.192
1.806 21.384
49.123 5.008
4.003 13.161
1.18 77.865
1.117 31.703
0.341 157.725
9.936 7.072
20.348 14.142
3.181 24.587
3.494 6.642
0.353 80.871
21.435 21.078
0.922 217.413
0.791 78.415
35.033 4.634
2.808 21.695
2.984 21.607
1.746 102.736
2.173 67.228
1.014 35.383
19.252 43.885
4.11 18.251
3.275 15.831
32.078 37.387
0.558 61.832
0.62 76.506
15.097 5.36
3.503 41.173
20.602 19.285
23.709 3.741
2.849 9.997
8.095 2.976
10.221 107.294
2.321 35.949
3.516 10.401
42.14 25.704
23.31 96.21
13.212 5.51
95.701 0.822
5.751 3.947
25.63 31.241
47.869 12.662
10.188 115.516
27.599 84.318
20.271 53.846
35.453 1.663
33.856 5.781
1.399 122.717
70.791 5.237
22.22 1.861
0.372 98.268
25.654 28.758
10.645 6.483
4.574 16.634
27.584 21.064
1.49 103.189
1.896 45.842
28.135 5.672
57.188 2.377
9.872 124.568
26.74 2.212
0.54 142.831
1.551 106.041
36.253 68.374
2.133 6.281
1.876 99.697
2.756 42.881
5.775 4.162
33.602 4.664
3.452 7.274
0.582 89.198
7.372 6.919
22.385 2.278
12.293 64.248
12.191 58.072
2.178 15.887
4.777 116.246
12.408 3.709
37.034 13.489
0.383 58.289
3.467 32.527
7.443 58.816
33.019 12.222
0.14 226.476
0.546 80.984
1.22 100.205
0.905 105.654
32.307 45.257
2.428 18.786
4.144 10.371
0.146 163.378
5.769 5.238
9.009 4.343
2.251 21.813
10.556 3.484
40.33 28.592
0.899 25.51
2.059 33.472
4.707 4.942
1.273 22.215
15.34 29.357
30.886 29.621
0.415 76.461
35.157 2.075
31.38 1.61
0.509 51.217
5.078 8.543
6.928 5.714
1.564 189.899
62.753 2.64
53.483 5.063
1.719 128.111
4.545 10.911
31.601 18.845
27.044 4.693
2.767 59.36
8.468 3.714
36.917 1.542
9.76 3.83
7.204 157.102
2.526 53.036
23.833 19.152
30.896 2.878
57.881 1.094
34.066 1.48
51.534 1.464
30.356 22.301
4.019 6.883
44.712 4.308
6.626 6.644
17.016 1.401
67.098 1.127
27.798 15.344
26.901 4.148
8.855 2.352
63.857 1.056
18.622 18.245
0.144 173.571
40.506 19.872
0.437 114.815
35.074 18.737
26.097 17.967
42.599 4.862
0.443 61.364
2.349 3.855
0.478 41.052
29.709 11.595
55.665 0.768
68.546 2.179
2.471 21.581
48.344 1.152
46.478 0.761
42.323 4.178
26.974 8.212
26.167 2.237
38.217 8.481
52.506 2.639
4.606 7.905
70.206 3.41
77.901 0.879
1.599 72.953
4.795 10.646
18.369 58.628
5.275 11.508
18.108 49.544
14.384 5.878
69.033 5.221
2.591 20.46
51.716 12.432
5.12 24.6
47.204 11.527
0.675 61.037
2.681 25.574
62.985 1.515
56.377 0.873
37.09 2.377
8.817 7.181
53.593 1.962
1.49 71.446
2.763 48.808
56.763 1.525
9.077 8.807
5.549 13.27
0.553 46.78
10.193 3.806
54.142 1.443
3.89 10.055
37.88 23.632
32.257 3.796
5.219 14.629
4.388 57.044
13.104 2.57
44.721 1.617
3.759 6.451
47.508 1.217
22.005 2.729
3.634 65.419
25.886 7.151
29.12 1.455
0.988 25.814
19.68 24.801
18.213 47.978
4.27 9.506
7.203 3.009
9.744 38.423
5.392 5.604
29.737 2.301
39.414 1.999
66.849 2.285
3.552 10.666
6.848 4.166
51.026 1.888
16.298 42.521
3.336 7.811
61.282 0.816
1.777 9.931
2.534 7.861
41.298 0.794
28.455 2.944
15.769 5.184
0.504 38.831
12.777 5.579
3.596 13.22
67.159 0.893
38.744 7.197
3.363 12.597
11.75 2.904
12.284 2.635
20.78 20.455
16.779 5.039
15.301 2.382
2.279 10.909
9.978 2.079
3.804 2.962
0.862 46.696
31.602 11.126
1.66 30.366
15.634 61.71
22.187 7.849
22.284 14.744
41.433 1.32
35.276 8.802
1.678 58.389
2.712 17.232
30.222 2.176
3.716 5.073
20.797 18.194
15.692 21.625
23.742 38.819
13.373 3.586
15.131 8.043
12.084 16.237
0.99 76.661
32.363 0.943
31.551 3.551
16.338 1.301
12.38 18.334
0.702 18.551
0.457 38.4
36.077 24.94
4.101 11.941
27.493 63.838
6.023 41.79
0.885 49.281
1.015 19.81
2.101 70.591
38.486 1.689
22.643 95.584
23.109 2.491
64.737 3.159
11.604 4.842
0.215 158.123
0.9 16.182
7.543 4.724
56.37 0.836
54.728 1.684
32.719 32.746
2.265 18.98
0.617 34.988
21.686 1.782
24.829 44.115
17.121 2.88
18.833 10.562
43.144 31.182
66.516 1.842
12.072 24.906
65.729 1.532
50.584 1.597
61.352 1.523
43.352 0.977
59.429 1.331
18.102 0.986
48.34 2.896
12.84 2.81
8.857 2.064
3.914 8.505
58.201 2.161
64.127 0.912
0.152 116.808
1.928 8.183
13.742 24.652
0.834 41.829
0.377 15.283
40.955 1.745
7.212 2.801
72.538 1.023
21.392 8.943
21.287 10.332
33.004 1.372
35.133 3.382
16.109 2.886
2.433 16.13
9.559 2.197
36.436 8.482
17.884 25.837
0.887 18.616
0.877 38.461
7.507 2.031
3.041 10.517
91.232 0.958
24.218 18.647
5.659 13.373
22.638 2.023
79.879 0.506
34.512 1.657
13.77 3.966
0.844 3134.927
0.262 5064.386
0.341 29.629
1.284 28.4
0.096 14.115
1.148 78.404
3.645 78.801
8.971 92.623
0.288 1064.979
0.112 15.441
0.249 10.435
4.173 106.216
0.268 955.449
0.841 246.892
6.569 118.729
2.897 65.708
0.283 947.646
3.685 101.927
1.505 172.605
0.264 679.154
1.022 70.374
45.216 1032.617
0.288 573.578
1.045 216.884
34.596 631.812
1.093 72.056
0.417 222.007
1.667 202.351
0.305 428.959
8.819 34.775
2.007 25.995
6.73 34.399
4.453 29.926
2.737 38.635
2.825 39.764
2.048 157.242
0.195 572.522
1.025 40.779
1.24 111.693
1.333 368.159
1.746 145.833
3.202 59.63
3.446 31.98
4.499 23.449
0.69 247.041
5.862 70.847
4.084 25.827
0.585 157.188
0.343 550.559
6.721 2.573
2.177 418.448
0.298 209.69
1.229 73.524
29.515 363.635
1.385 104.038
0.227 327.033
2.563 61.77
0.339 232.655
1.835 186.926
1.592 147.83
39.869 235.625
2.41 116.518
0.812 124.069
5.764 33.625
4.591 24.663
39.06 241.198
2.759 109.865
2.297 40.245
18.192 11.148
0.707 128.035
0.639 154.817
0.945 83.026
35.925 93.834
0.212 382.334
10.584 283.041
0.239 161.534
1.466 51.032
1.596 444.985
2.157 48.433
26.695 4.949
[truncated: 586,099 more chars]
