# Supplementary material for: Simulating multiple faceted variability in single cell RNA sequencing
Source: Nat Commun. 2019 Jun 13;10:2611. doi: 10.1038/s41467-019-10500-w (PMC6565723; doi:10.1038/s41467-019-10500-w)
Supplement: Supplementary file 4 — Source Data [file 41467_2019_10500_MOESM4_ESM.zip › Source_Data_forFigures/Figure4e/UMIcortex/log10sd.txt]

simulated experimental
-0.939720370328596 -0.990477738981138
-0.939720370328596 -0.990477738981138
-0.939720370328596 -0.990477738981138
-0.939720370328596 -0.970013020147668
-0.939720370328596 -0.951350610777805
-0.892000211364955 -0.951350610777805
-0.892000211364955 -0.934201676580993
-0.892000211364955 -0.933345852534879
-0.853146931124146 -0.918341702216504
-0.853146931124146 -0.917479874148151
-0.853146931124146 -0.903592706769579
-0.820413391337863 -0.902725541280465
-0.820413391337863 -0.90251585973723
-0.820413391337863 -0.888939248949478
-0.81788717099799 -0.888186370709652
-0.792159802301865 -0.876879856990862
-0.792159802301865 -0.87600354434304
-0.789572485417437 -0.875239661056807
-0.76732847230943 -0.863821138471722
-0.76732847230943 -0.862378978819167
-0.764691357655499 -0.852310539429891
-0.745197222572568 -0.851527805638357
-0.745197222572568 -0.842290172229248
-0.74251819590003 -0.840611911261787
-0.740671018401369 -0.839916446033109
-0.72525095756466 -0.831039101688907
-0.722535733179239 -0.829533511932189
-0.707109354618618 -0.82116880066153
-0.707109354618618 -0.819200842237042
-0.704362199346908 -0.811748037925939
-0.690483597001632 -0.810208482961383
-0.690483597001632 -0.802738551853219
-0.687707775563539 -0.801183884457441
-0.675149187118406 -0.799948115212512
-0.675149187118406 -0.792396151676682
-0.672347248359406 -0.784994744641955
-0.670004293162178 -0.7822458440332
-0.66092816198995 -0.776266997339786
-0.658102129657125 -0.77019773203313
-0.647677060170565 -0.767893140744509
-0.644828564043169 -0.762811761126148
-0.644828564043169 -0.760487495973323
-0.635278543070764 -0.755684474903495
-0.632408911504768 -0.752707079862011
-0.629928720256477 -0.747948641937961
-0.620745741563963 -0.741285719122587
-0.620745741563963 -0.73781959039635
-0.612666261093092 -0.732861492200103
-0.609757454555755 -0.728585099235385
-0.604994392287463 -0.724406488051119
-0.599375028129328 -0.720965115957017
-0.596789005904924 -0.71582705727407
-0.592484472518288 -0.712583863572453
-0.589539558883535 -0.707978241882247
-0.586885965071621 -0.704545135995532
-0.580200376772919 -0.69913478561981
-0.575214634367272 -0.694346735263714
-0.571313579250471 -0.69045129734092
-0.568640552840664 -0.685787603532184
-0.56284087778904 -0.680868755618565
-0.557752290199903 -0.676621254868191
-0.554748680153792 -0.670298480061713
-0.551209301327817 -0.665944718080751
-0.547007352869321 -0.663347381165206
-0.542619821768727 -0.659797241536913
-0.539590623023812 -0.656139768819861
-0.536819598429923 -0.650918284344818
-0.53431018676009 -0.646925372441066
-0.529681800632274 -0.641419714169591
-0.527028878917688 -0.637338178826392
-0.522824956020476 -0.633595234189408
-0.52025861627264 -0.630268903625085
-0.51793248846555 -0.626937866246738
-0.514173636531344 -0.621928616629848
-0.511278395138904 -0.618294844469228
-0.50726147979059 -0.614982717507484
-0.50272136725562 -0.610159694514836
-0.497961137949009 -0.605503431949309
-0.49518787479917 -0.60256659015491
-0.492650726259479 -0.598596019937255
-0.489578334813342 -0.594945448121674
-0.486986528155625 -0.591505106727246
-0.48393013848834 -0.587257572123942
-0.481315625072806 -0.582772512632362
-0.478578624223271 -0.579329041126059
-0.475732556284607 -0.574973548679059
-0.471354895401937 -0.572111373736726
-0.468381239984034 -0.569280361032656
-0.46631920570288 -0.564998602525936
-0.463518064254839 -0.561429113122632
-0.458801467067822 -0.557069658762898
-0.456174172340708 -0.553624142390282
-0.45264196872504 -0.548992276504516
-0.449780147101795 -0.545862735887915
-0.447232418513407 -0.540893033432959
-0.444446008087505 -0.539069871442655
-0.442303290648965 -0.534310386052422
-0.440105855197571 -0.530701967318012
-0.436155131988025 -0.528252303646393
-0.433216306184672 -0.524767510805784
-0.429492833714459 -0.521530147524145
-0.427871739016481 -0.51750297188873
-0.424922237519359 -0.514319964148432
-0.421927759727916 -0.511074730664049
-0.419222860520151 -0.507003492074418
-0.416837712477936 -0.503758713157309
-0.414332022153807 -0.49915540143903
-0.411511783570386 -0.497012751687333
-0.408607294849581 -0.492121634184259
-0.405650751893195 -0.488741798949024
-0.403332203682927 -0.484988056309255
-0.400925944539307 -0.480001143652067
-0.39892730485985 -0.476599206560673
-0.396672784828311 -0.473308638835095
-0.39524847013567 -0.469699458350258
-0.39279664987317 -0.46695471529143
-0.389934289707774 -0.462262238947776
-0.386965277943609 -0.459218818535014
-0.384107284056034 -0.456741421301164
-0.381356494551289 -0.453943101925549
-0.379333390641941 -0.449579227824137
-0.376039354540039 -0.445546802489081
-0.37502117481147 -0.441626979733382
-0.372983283506121 -0.437942124562436
-0.370315741645354 -0.435114700663105
-0.367667410252756 -0.432789595482633
-0.36515504295259 -0.430324657000243
-0.364013184498091 -0.426661510493059
-0.362465718544539 -0.422556840608595
-0.35994896694404 -0.418990798367751
-0.357486166125013 -0.416550619896522
-0.355075822613239 -0.413492237873974
-0.352458666709744 -0.410737925234301
-0.350064496684891 -0.40663670438737
-0.346382696206847 -0.402134185866234
-0.344507197010735 -0.3981495154487
-0.342837405087442 -0.395377569580178
-0.340487030716215 -0.392300169715031
-0.337522871508364 -0.389597640054055
-0.33598188270218 -0.387118665668053
-0.333797660116561 -0.383695301713103
-0.331657488349745 -0.380086243048772
-0.329271866773213 -0.37755306234896
-0.327370532813904 -0.374364067831537
-0.325068444546687 -0.371372979267945
-0.3230336331308 -0.367034137024537
-0.321198274516933 -0.364156466531864
-0.318927571240725 -0.360966663099235
-0.316865696610248 -0.357297567167867
-0.314265285455512 -0.353798278420554
-0.312033265676974 -0.350585799767416
-0.30987795946417 -0.347564662049919
-0.307406928276065 -0.34471922850225
-0.30547130947967 -0.341979733359674
-0.303010529697825 -0.338991541222963
-0.300546371319413 -0.335440030118563
-0.298086950537501 -0.332496717668666
-0.295759010240943 -0.330343630958494
-0.293923832915572 -0.32762317656435
-0.292508303744824 -0.323772280570313
-0.29001974551226 -0.319661746789205
-0.288372495501313 -0.316330724841698
-0.286880984869267 -0.313108330563619
-0.283816602232025 -0.310453877340113
-0.280831591313095 -0.307984367676863
-0.279232916242295 -0.305789245563003
-0.277044373965507 -0.302495374573261
-0.274801632068213 -0.299892481555069
-0.273339125182814 -0.297158903059121
-0.271294512977319 -0.293916835605726
-0.268965686712224 -0.291535572565991
-0.266507042537929 -0.288545696657931
-0.264390008013719 -0.286043288476181
-0.262485795237722 -0.283147829434543
-0.260252484434246 -0.280206120150164
-0.259111769504947 -0.277721836685205
-0.2575143533806 -0.274287872712497
-0.25547798436448 -0.270639082919294
-0.254186439192727 -0.268864966734042
-0.252442138465521 -0.266294141349205
-0.2506949147233 -0.26416097078815
-0.24745527315505 -0.261476533269832
-0.246112128274231 -0.258289254022679
-0.243920562891281 -0.255490642506245
-0.24145176238424 -0.252451249843492
-0.239321478500902 -0.249477154551984
-0.237432653514676 -0.246587723938651
-0.235166675623302 -0.243723846937835
-0.23380256833377 -0.241192604560031
-0.231951723519574 -0.238282087399726
-0.229748911832195 -0.234643916286125
-0.22698193164774 -0.232233620060982
-0.225291945498393 -0.229872826035847
-0.223910748080586 -0.227543139898249
-0.221855474210784 -0.224874968598762
-0.220496509698531 -0.222565209945339
-0.218887237346408 -0.220480032758698
-0.217165574056127 -0.218424896137021
-0.215786164033252 -0.215541325917078
-0.213932163906217 -0.212744407660532
-0.21229794032434 -0.211067185106695
-0.210533995167459 -0.208677013293491
-0.209027896546864 -0.206716623077144
-0.207104870396303 -0.204311842986063
-0.205573907511943 -0.202173447099768
-0.203100215362074 -0.200180542029032
-0.200062113465949 -0.197734884871935
-0.198848997232886 -0.195386084213855
-0.197326217306546 -0.193245637822836
-0.195418624297623 -0.190913140312276
-0.193684842806197 -0.18856754873802
-0.192271885379996 -0.186797172912761
-0.190540408610068 -0.184132937901536
-0.189021420112606 -0.181264980305235
-0.186489429278621 -0.180027294674944
-0.184606764769222 -0.177725844304711
-0.182338835473217 -0.174691689259044
-0.180267772473388 -0.172839779988253
-0.178147155932791 -0.169894056813412
-0.175999890324018 -0.167494173273581
-0.174285787854929 -0.164820791959155
-0.17221340393217 -0.163052373843379
-0.170957047529576 -0.161054360292545
-0.169211809491282 -0.159193001059958
-0.167902429207065 -0.156903507277088
-0.165289210038898 -0.15479587565717
-0.16370871376161 -0.152623538134031
-0.162002583341259 -0.150252960470496
-0.160294154996633 -0.148300535134553
-0.157874740757915 -0.14601481674229
-0.156598198943156 -0.143925000957614
-0.154843334885773 -0.141454691029172
-0.152221095799689 -0.138169597303009
-0.150765149329486 -0.136086451649331
-0.148372623760316 -0.13392095063762
-0.146562363874266 -0.131851825622105
-0.144738969202039 -0.129402163885994
-0.143162234921393 -0.127850926960417
-0.140999713398359 -0.125386823940303
-0.138317672324144 -0.12301664858132
-0.136058804043911 -0.12063500221608
-0.134440640099338 -0.118051995055811
-0.132494815947139 -0.115109352749984
-0.130855475460562 -0.112865649439818
-0.129094604707437 -0.109987914502028
-0.127002440352987 -0.108136931767549
-0.12513356522338 -0.105435622152561
-0.123565444872235 -0.103913446223202
-0.121608613032333 -0.102256650185113
-0.119846126243711 -0.100416573820411
-0.118963217224622 -0.0988523255558693
-0.116976083971531 -0.0961312932178567
-0.116320705996383 -0.0940767206982168
-0.114377135654752 -0.0917806943168561
-0.113768890563499 -0.0897914837427317
-0.111606258670043 -0.0876321079375508
-0.10918069275043 -0.0857908349052657
-0.107461188729027 -0.0839786860746218
-0.105176670700076 -0.0818507230353402
-0.10425556760477 -0.0799151598112781
-0.102049998910706 -0.0777204887858412
-0.100068587875309 -0.0755368000905505
-0.0984400212848466 -0.0730138300026986
-0.0960191667691342 -0.0716204566802361
-0.0951507195090413 -0.0695796527596468
-0.0931677878142598 -0.0671196201437968
-0.0916669395000818 -0.0650909444931912
-0.0901029118599894 -0.0628838720845282
-0.08854003851343 -0.0607206948983705
-0.0868720913224129 -0.0582840278174318
-0.0861079639912736 -0.0564403854697605
-0.084498140928577 -0.0548902630497249
-0.0829879433555751 -0.0530579125571423
-0.08135015895395 -0.0510862061428112
-0.0798877141533892 -0.0495010761799676
-0.0777655680763436 -0.0472963039525298
-0.0755630676221793 -0.045885034038784
-0.0737307649506615 -0.044126516107407
-0.0717238280350962 -0.0422583482311175
-0.070069109583832 -0.040726447245203
-0.0680725120911577 -0.0387487922967579
-0.0662806836943951 -0.0372325366084783
-0.0642324050038399 -0.0349440400286088
-0.0622886891933398 -0.0326167974284594
-0.0600401159332547 -0.0297522292514016
-0.057921013819365 -0.0275949633862336
-0.0561079542949114 -0.0254823531350523
-0.054208065589132 -0.0234870286097764
-0.0526006140724943 -0.0221619573327285
-0.0508647813302937 -0.0205752817432527
-0.0491369316682866 -0.0182769617340545
-0.0477123696917979 -0.0160655965652898
-0.0463729107537886 -0.0137570691220704
-0.044244996777545 -0.0115067559804644
-0.0421947215527134 -0.00957846192260107
-0.040765086458653 -0.00635193611723269
-0.0388337438995006 -0.00405356114442616
-0.0374664101544327 -0.00216377652156945
-0.0362018598958639 0.00011151170370465
-0.0339309768223235 0.0010648572626533
-0.0325341349558215 0.00234003956608698
-0.0313489229305518 0.00522468066916279
-0.0300447491722036 0.0067640516685746
-0.028411614537184 0.00846474344254327
-0.0266383003343127 0.0103321184268084
-0.0249674381321003 0.0123583059380195
-0.0233358124349542 0.0140189876142089
-0.0198314182430145 0.0155958765501041
-0.0175512295433713 0.018006912545972
-0.0145340636929794 0.0196984183022249
-0.0122351747882895 0.0219088653356425
-0.0107871323678371 0.0241162988375934
-0.00880387149962313 0.0263311789030751
-0.00691437204423302 0.0281251710072744
-0.00394259175651552 0.0308994022217486
-0.00081615696851585 0.0330009020150812
0.00120675500071698 0.0345168225886736
0.00334151337816008 0.0360729561381772
0.00487623450654994 0.0385690223707599
0.00787945090462748 0.0406667973741452
0.00997003290653322 0.0426916876111695
0.0129508833111239 0.0448076837015702
0.0145193133321991 0.0471758195115925
0.0168433680635967 0.048809386646505
0.0187434334287442 0.0507569953000837
0.0200838925662086 0.0527248788900436
0.0224585480140058 0.0549302690469861
0.0251189534683356 0.056837130692802
0.0276638562684614 0.0587309103416761
0.0287180798846827 0.0611055548918938
0.0310221675475298 0.0632032550261811
0.0328976873841542 0.0652387709570648
0.0345953650445142 0.0673148301037074
0.036783444387404 0.0699779964371386
0.0383794731932803 0.072055426533733
0.0399369118772014 0.0745775591013441
0.0416449537852004 0.0762655338963584
0.0433004067942569 0.0783530045458527
0.0460519284283347 0.0799394842676368
0.0475817590498921 0.0824308855883714
0.0491984825024609 0.0847302447376024
0.0510040604031255 0.0871677621353311
0.0531168685918309 0.0896450063195153
0.0552636769624241 0.0913003259358962
0.057213399739324 0.0944615166135148
0.0591524214859878 0.0973248999172099
0.0608607454218689 0.100034696884913
0.0629237387995383 0.102107432762967
0.064411985933678 0.104060309735239
0.0668610964945312 0.10644189529074
0.0690476252686956 0.108274567158204
0.0711617039776346 0.110726097817586
0.0728337501023181 0.11359818290889
0.0757431740804277 0.116215611490871
0.0777185689681309 0.11856298155976
0.0797661259421828 0.120565411120307
0.081367431241703 0.12358684643586
0.0839011994743547 0.125405342114037
0.08613989958919 0.127272233678455
0.0888471171426091 0.129972237225579
0.0913032441353554 0.132090891626324
0.0940504107400811 0.134637838986311
0.0955543937222201 0.13700444186999
0.0973176096399763 0.139361220498302
0.0998210954448886 0.142479709517637
0.102533452229538 0.145144822105317
0.104423356025458 0.146628497969351
0.107043080366489 0.149830957473831
0.109045368565221 0.15282644155724
0.110802742413791 0.155154699928089
0.112541120910774 0.157890302239918
0.114232431487432 0.161551103067961
0.116784705027466 0.164236975695092
0.118485214935385 0.166509535452577
0.120764966427199 0.168695109901216
0.123330517600707 0.170692392545844
0.126762907615941 0.173608179124106
0.129369697376343 0.176001608069712
0.131731342400939 0.178476483271072
0.133991927526423 0.18093293166711
0.136380400949922 0.183923598191433
0.137864088423408 0.186041414500698
0.140750741714343 0.188256803388232
0.143009013805096 0.190745628933567
0.144978072247829 0.192863550328601
0.146395758090297 0.19558320691164
0.148927540044561 0.198805057449488
0.151640485976744 0.200874516293355
0.15346557245106 0.203559139598444
0.15560988613243 0.20735377047225
0.158045649578689 0.209960820714536
0.159990076538287 0.213160115386971
0.161930838261057 0.216767704960516
0.1638878539048 0.218891267441681
0.165749715124376 0.222126999449428
0.169063804389432 0.224965307244384
0.170933367211053 0.228186172475549
0.174076714321739 0.230782862111635
0.175422739726161 0.23335697185016
0.177021011144357 0.236178516054925
0.179058068478821 0.238933507360604
0.181031125528442 0.241669522829765
0.183016121833764 0.244944420588704
0.186205441506751 0.248452289467188
0.188961294738005 0.251580114949487
0.192099542790937 0.253924750055834
0.194488702572 0.256685189403595
0.196471047820608 0.259672429942363
0.198700424477279 0.262609163772569
0.200904897534913 0.266618688080504
0.20340111783929 0.269053478737801
0.205886587103763 0.273416857306374
0.20881498315932 0.2757518579037
0.212481969683018 0.279462840467651
0.215522076901661 0.28364942718487
0.218207379278826 0.286973904598762
0.221813515036856 0.289644157732882
0.223626219767155 0.292957345229088
0.225802844955002 0.297219742198356
0.228272731180456 0.300041862950604
0.230493479652568 0.30263288384821
0.233014468685574 0.307268698249965
0.235062768861785 0.310358192593549
0.238881822472024 0.315253876740791
0.242787456074992 0.319986568892671
0.245845868114213 0.32436788156699
0.248029553899346 0.328714057455949
0.252391519603703 0.333072452297105
0.255053965244277 0.336590494539854
0.258559282762745 0.340356437578404
0.261752042168051 0.345242570300543
0.264779050420559 0.349126636037857
0.267617390921006 0.354899729118968
0.270933317793359 0.361993810863952
0.273651399163615 0.365599350284083
0.277280567063304 0.368996456371496
0.279744581855621 0.374288849353591
0.282556305107569 0.380468672434252
0.285480642657031 0.385781474340551
0.290053272868559 0.390226684878317
0.294716395631264 0.394468340990909
0.297363477376328 0.397781489481662
0.302080938892646 0.401795433375656
0.305626762728776 0.407925991945615
0.308151409853766 0.413610564173431
0.311370475760684 0.419079560807617
0.315999774467195 0.424526338693372
0.320081250138098 0.431117680567756
0.32460405964867 0.436455970421069
0.329142728936232 0.440921014291613
0.337040732706451 0.444799419541185
0.342068349234973 0.4494037219062
0.346659884816811 0.454731480487482
0.350939404749569 0.461907278629751
0.355265184655761 0.469760995829756
0.359282697861017 0.476569530568823
0.363065148702808 0.481561299379581
0.368071751379226 0.487591130153227
0.374208418871393 0.495783397592018
0.379905507429952 0.503059981775904
0.385922228375398 0.509913133333959
0.390363863993116 0.515561353794435
0.396018307232364 0.521764787092326
0.401564707489012 0.528880181056875
0.407768397317412 0.535251074795735
0.41211174720963 0.542501008271287
0.417077405132707 0.549410479700597
0.42726222707207 0.557288025708958
0.433726679099605 0.56603186604287
0.440529401367314 0.573742156966496
0.448489883465248 0.581447994895489
0.45931336468753 0.59297456877828
0.467712111072825 0.60067776219884
0.478532051144636 0.611315209272441
0.488851603313285 0.622311483831623
0.495661926972501 0.634632273181553
0.505947794817461 0.643602486306792
0.519020108198866 0.657568322748719
0.530844239749213 0.667326114951647
0.541237903477742 0.677648449912315
0.551096264446392 0.689976771263099
0.560530762318033 0.706400495610314
0.578081452270605 0.722673267115443
0.592878679335652 0.7369704087649
0.618673704311408 0.752360712390616
0.631214123643327 0.766269176077059
0.644692554011485 0.782187529776362
0.661691460325041 0.798322106340378
0.683909664450647 0.813618122441015
0.708346555971701 0.833846533285445
0.738009173291159 0.858578418292062
0.766638388209945 0.879465244643337
0.823693379851076 0.904412658484949
0.862579338128065 0.942158559013387
0.902838122688636 0.983294988432237
0.946459324271513 1.02636782580943
0.985922568857589 1.07058135933426
1.08115699401514 1.13663125572108
1.20194575743487 1.23227207400563
1.47209259815 1.38694482537274
2.43956736604548 2.54825178513047
