# Supplementary material for: Simulating multiple faceted variability in single cell RNA sequencing
Source: Nat Commun. 2019 Jun 13;10:2611. doi: 10.1038/s41467-019-10500-w (PMC6565723; doi:10.1038/s41467-019-10500-w)
Supplement: Supplementary file 4 — Source Data [file 41467_2019_10500_MOESM4_ESM.zip › Source_Data_forFigures/Figure4e/UMIcortex/log10meanplus1.txt]

simulated experimental
0.00575232888909134 0.00455717174047815
0.00575232888909134 0.00455717174047815
0.00575232888909134 0.00455717174047815
0.00575232888909134 0.00501026983259731
0.00575232888909134 0.00501026983259731
0.00717858462712338 0.00501026983259731
0.00717858462712338 0.00546289570150219
0.00717858462712338 0.00546289570150219
0.00717858462712338 0.00546289570150219
0.00860017176191757 0.00546289570150219
0.00860017176191757 0.0059150503304791
0.00860017176191757 0.0059150503304791
0.00860017176191757 0.0059150503304791
0.0100171207575241 0.0059150503304791
0.0100171207575241 0.00636673469974668
0.0100171207575241 0.00636673469974668
0.0100171207575241 0.00636673469974668
0.0114294617807818 0.00636673469974668
0.0114294617807818 0.0068179497864683
0.0114294617807818 0.0068179497864683
0.0114294617807818 0.0068179497864683
0.0114294617807818 0.0068179497864683
0.0128372247051722 0.00726869656476453
0.0128372247051722 0.00726869656476453
0.0128372247051722 0.00726869656476453
0.0142404391146103 0.00771897600572629
0.0142404391146103 0.00771897600572629
0.0142404391146103 0.00771897600572629
0.015639134307175 0.00771897600572629
0.015639134307175 0.00816878907742713
0.015639134307175 0.00816878907742713
0.0160913470608215 0.00816878907742713
0.0170333392987804 0.00861813674493543
0.0170333392987804 0.00861813674493543
0.0170333392987804 0.00861813674493543
0.0170333392987804 0.00861813674493543
0.018423082826786 0.0090670199703274
0.018423082826786 0.0090670199703274
0.018423082826786 0.0090670199703274
0.018423082826786 0.00951543971269903
0.0198083933535525 0.00951543971269903
0.0198083933535525 0.00996339692817862
0.0198083933535525 0.00996339692817862
0.0211892990699381 0.00996339692817862
0.0211892990699381 0.0104108925699386
0.0211892990699381 0.0104108925699386
0.0225658278987413 0.0104108925699386
0.0225658278987413 0.0108579275882083
0.0225658278987413 0.0108579275882083
0.023938007498089 0.0108579275882083
0.023938007498089 0.0113045029302857
0.023938007498089 0.0117506195405493
0.023938007498089 0.0117506195405493
0.0253058652647703 0.0118192807966434
0.0253058652647703 0.0121962783604705
0.0253058652647703 0.0121962783604705
0.0266694283375187 0.0126414803286256
0.0266694283375187 0.0126414803286256
0.0280287236002435 0.0130862263807068
0.0280287236002435 0.0130862263807068
0.0280287236002435 0.0135305174495352
0.0293837776852097 0.0135305174495352
0.0293837776852097 0.0139743544650716
0.0293837776852097 0.0139743544650716
0.0307346169761684 0.0144177383544286
0.0307346169761684 0.0144177383544286
0.0307346169761684 0.0148606700418822
0.0320812676114405 0.0148606700418822
0.0320812676114405 0.0153031504488834
0.0320812676114405 0.0153031504488834
0.0334237554869497 0.0157451804940694
0.0334237554869497 0.0157451804940694
0.0343449833055168 0.0161867610932753
0.0347621062592119 0.0166278931595454
0.0347621062592119 0.0166278931595454
0.0360963453482766 0.017068577603145
0.0360963453482766 0.0175088153315705
0.0360963453482766 0.0175088153315705
0.0374264979406237 0.0179486072495618
0.0374264979406237 0.0183879542591132
0.0387525889920166 0.0183879542591132
0.0387525889920166 0.0188268572594837
0.0400746432303119 0.019265317147209
0.0400746432303119 0.019265317147209
0.0400746432303119 0.0197033348161124
0.0413926851582251 0.0201409111573149
0.0413926851582251 0.020578047059247
0.0413926851582251 0.020578047059247
0.0427067390560563 0.0210147434076592
0.0427067390560563 0.0214510010856325
0.0440168289843739 0.0218868209735895
0.0440168289843739 0.0218868209735895
0.0453229787866575 0.0223222039493048
0.0453229787866575 0.0227571508879161
0.0453229787866575 0.0227571508879161
0.046625212091902 0.0231916626619337
0.046625212091902 0.0236257401412524
0.0479235523171828 0.0240593841931607
0.0479235523171828 0.0244925956823519
0.0492180226701817 0.0249253754709343
0.0492180226701817 0.0253577244184415
0.0492180226701817 0.0254519193738405
0.0505086461516762 0.0257896433818424
0.0505086461516762 0.0266521947714402
0.0517954455579923 0.0268555072887498
0.0517954455579923 0.0275130364445763
0.0530784434834197 0.0279428182529348
0.0530784434834197 0.0282545735845034
0.0530784434834197 0.0283721751657141
0.0543576623225927 0.0288011080222142
0.0543576623225927 0.0296491473001168
0.0556331242728353 0.0300853706098342
0.0556331242728353 0.0305126155846783
0.0569048513364726 0.0313658466683601
0.0569048513364726 0.0317918344238513
0.058172865323108 0.032217404748844
0.058172865323108 0.0326425584606277
0.0594371878518677 0.0330672963740939
0.0594371878518677 0.0339155280537069
0.0594371878518677 0.0339155280537069
0.0606978403536116 0.0347621062592119
0.0606978403536116 0.0351847773211907
0.0619548440731142 0.0356070374243667
0.0619548440731142 0.0364503279454503
0.0632082200712113 0.0368713599531263
0.0632082200712113 0.0372919841815543
0.0644579892269184 0.0381320124548703
0.0655896726419585 0.0385514180711479
0.0657041722395175 0.0393890161743728
0.0660972237109114 0.0398072102191111
0.0669467896306132 0.0406423921724699
0.0681858617461616 0.0410593816254394
0.0681858617461616 0.0418921613281771
0.0694214087584686 0.0423079531090066
0.0694214087584686 0.043138344340776
0.0694214087584686 0.0439671508554916
0.0706534506681602 0.0443809617318718
0.0706534506681602 0.045207402479654
0.0718820073061254 0.0456200338474202
0.0718820073061254 0.0464441222956452
0.0725684839926549 0.0468555808597272
0.0731070983354317 0.0476773303611007
0.0731070983354317 0.0484975279267039
0.0743287432532128 0.0489070465632744
0.0755469613925307 0.049316179407384
0.0755469613925307 0.0501332906209631
0.0767617719242119 0.0505412704366903
0.0767617719242119 0.0513560820864037
0.0779731938586568 0.0517629153544714
0.0779731938586568 0.0525754403471434
0.0791812460476248 0.0533864480186849
0.0803859471859955 0.0541959440254706
0.0815873158135033 0.0550039339923041
0.0815873158135033 0.0554073659599153
0.0815873158135033 0.0562131073448444
0.0827853703164501 0.0570173566152441
0.0839801289293936 0.0578201192872541
0.0839801289293936 0.058621400846482
0.0851716097368122 0.0594212067482283
0.0851716097368122 0.0598205580240948
0.0863598306747482 0.0602195424177087
0.0873601655476088 0.0610164132502756
0.0875448095324269 0.0618118246116366
0.0887265639538552 0.0622089846593457
0.0887265639538552 0.0630022168102841
0.0899051114393979 0.0633982902366449
0.0899051114393979 0.0645843478201588
0.0910804693473326 0.0657671751021244
0.0910804693473326 0.0661607360551138
0.0922526548953834 0.0669467896306132
0.0934216851622351 0.0681232088110938
0.0945875770890252 0.0689057216028013
0.0945875770890252 0.0696462441247105
0.0957503474808177 0.0700768534996438
0.0969100130080564 0.0712448357775428
0.0980665902079986 0.0720217491902838
0.0980665902079986 0.0727972752569069
0.0992200954861304 0.073957973894976
0.0992200954861304 0.0743441851093151
0.100370545117563 0.0751155787080403
0.100370545117563 0.0758856045869016
0.10151795524841 0.0772904594324112
0.102662341897148 0.0781875241910753
0.103803720955957 0.0793339247209861
0.104942108192046 0.0800965139984063
0.104942108192046 0.080857766571763
0.10607751924896 0.0819015561023565
0.107209969647868 0.0827550805632014
0.107209969647868 0.0838895030155454
0.108339474788838 0.0846448957319481
0.109466049952092 0.0857736468900969
0.109466049952092 0.0869002220533512
0.110589710299249 0.0876496518888522
0.111710470874545 0.0886496234368807
0.111710470874545 0.0895518828864543
0.112828346606045 0.0902625187073039
0.112828346606045 0.0913507977714578
0.113943352306837 0.0921192743440056
0.115055502676204 0.0928597595735294
0.116164812300795 0.0939681255053685
0.116164812300795 0.0950736699680591
0.117271295655764 0.0961764072898641
0.118374967105912 0.0972763516901775
0.119475840906798 0.097642381616525
0.119475840906798 0.0987386240544645
0.12057393120585 0.0998321063322756
0.121669252043453 0.100922842314326
0.122761817354025 0.101648480715226
0.123851640967086 0.102372908709559
0.123851640967086 0.103457290001779
0.1249387366083 0.104459738706715
0.12602311790052 0.105258596947047
0.12602311790052 0.105977032978384
0.127104798364808 0.107052463528507
0.128183791421447 0.107767940596265
0.128183791421447 0.109195368280316
0.129260110390943 0.110365210691301
0.130333768495006 0.110973080471476
0.131404778857532 0.112080112752251
0.132473154505558 0.113096774101332
0.133538908370218 0.114154739257665
0.133538908370218 0.114991525679736
0.134602053287679 0.116262969037997
0.135662602000073 0.117313258502495
0.136720567156407 0.118361014093689
0.137775961313472 0.119406248008339
0.138828796936739 0.120448972355354
0.139879086401236 0.121489199156631
0.14092684199243 0.122181302063111
0.141675485153376 0.123217392769796
0.143014800254095 0.124251017570049
0.144055027055373 0.12562536834327
0.145092768246633 0.126653284756639
0.146128035678238 0.127813275177553
0.147160841116006 0.128701847431908
0.148191196242011 0.129722516484315
0.14921911265538 0.13074079240662
0.15024460187307 0.132094790329247
0.15024460187307 0.13277020956632
0.151267675330649 0.133781372961183
0.153306620305361 0.134790187542328
0.15432251429351 0.135796664196508
0.15432251429351 0.136800813734962
0.155336037465062 0.137802646894107
0.156347200859924 0.139134839600989
0.157356015441069 0.140462958317698
0.15836249209525 0.141787027885696
0.159366641633703 0.142528727060174
0.160368474792848 0.143765593867784
0.161368002234975 0.144751506849435
0.162365234548924 0.145735186730688
0.163360182250759 0.14704330362902
0.163360182250759 0.148021812075793
0.164352855784437 0.148672928362528
0.166331421766525 0.149972239673943
0.166331421766525 0.151267675330649
0.168301014629429 0.152559258384919
0.169282471503407 0.153847011683964
0.169282471503407 0.155130957872358
0.170261715394957 0.156091432606417
0.171238756261269 0.157049787865268
0.173186268412274 0.158673518180648
0.174156759278482 0.15991222981834
0.174156759278482 0.160862199898689
0.175125086283661 0.161810096561426
0.176091259055681 0.16307074906317
0.177055287158298 0.164327752782673
0.178976947293169 0.165268123735219
0.179934598137442 0.166830897936477
0.181843587944773 0.16776587027155
0.181843587944773 0.169009377153761
0.182794945350188 0.17002578320948
0.183744223284207 0.170867986903032
0.184691430817599 0.172410775317314
0.185636576961912 0.173641072122814
0.186579670669986 0.174867893508981
0.188459736298291 0.175785740589403
0.189396725835218 0.177006527006463
0.190331698170291 0.178223891452904
0.191264661970338 0.180043563731945
0.19219562584645 0.181252456598539
0.193124598354462 0.181993655460407
0.193124598354462 0.1830595097545
0.194051587995421 0.184260048133108
0.195899652409234 0.185756069184953
0.196820743914425 0.18694918664389
0.197739886018149 0.188139035283775
0.199572354905204 0.189611710940459
0.200485698000831 0.190917691825604
0.202306641892456 0.192278020148957
0.202306641892456 0.193453378056891
0.203214258694901 0.194625563604942
0.204119982655925 0.196377931074208
0.205925783519187 0.197542260141314
0.207702571127235 0.199282921717615
0.208620483882601 0.200439498917557
0.209515014542631 0.201304914976566
0.210407706494972 0.202456127000959
0.211298567283048 0.203604295500258
0.213074825308851 0.205606315096488
0.213960237403306 0.206746196280795
0.215725664557568 0.207883093479533
0.217483944213906 0.209300042475139
0.218360421770535 0.210147998127346
0.21923513401367 0.21129631424503
0.220979290903727 0.212538778750979
0.221848749616356 0.213803460475539
0.222716471147583 0.215201255315604
0.223582462425357 0.216316261016395
0.225309281725863 0.217706004544401
0.226170123398999 0.21881460624887
0.227029262120137 0.22019639068498
0.228742457564257 0.221573792670228
0.229596527617096 0.22267257752429
0.23129964541505 0.224588786982385
0.232996110392154 0.226224549676644
0.234685974321529 0.227311645317859
0.235528446907549 0.229207539425278
0.237208505025571 0.230556700131006
0.238882088915137 0.232438511415307
0.239949807908753 0.23377768756709
0.242210032264064 0.235112746970443
0.243864489434077 0.236974961997238
0.24551266781415 0.238564815445356
0.247973266361807 0.239885261831688
0.24960595430691 0.240938735924727
0.250420002308894 0.243038048686294
0.252043534973108 0.244083911881453
0.254467510467076 0.245908133809517
0.256878031818724 0.247465676956191
0.257934437300566 0.249275778637758
0.25927524755698 0.251335270259676
0.260866071613768 0.253129348569868
0.262451089730429 0.254661253092615
0.264030344132123 0.256187773054088
0.265603876585036 0.25770894617462
0.267171728403014 0.25922480977957
0.269512944217916 0.260232454041125
0.271066772286538 0.261488730537328
0.272615060849399 0.263241434774581
0.274434970074042 0.264768024878294
0.276461804173244 0.267221251691955
0.277991011675409 0.268457502119395
0.279514853526186 0.270182361903483
0.281033367247727 0.272145278157641
0.28330122870355 0.273611664970828
0.284806583700867 0.275559177121833
0.287054877670668 0.277509118206101
0.288541340554458 0.278817250376382
0.289291592392737 0.280149815222866
0.290034611362518 0.281900763231761
0.291516846527952 0.28397833131691
0.293730756922482 0.286623197845284
0.294475044234139 0.288611887311539
0.2959334386446 0.290128573821107
0.297395711008887 0.291067081980831
0.298853076409707 0.292938035792701
0.301029995663981 0.294800964040766
0.303196057420489 0.297580458212313
0.304634119932806 0.299883191506973
0.306782324553073 0.301716627398951
0.308208580291105 0.303291316979716
0.310339219798753 0.30452415804289
0.311753861055754 0.305980030698039
0.313867220369153 0.307431039175482
0.316669129971156 0.309648132408917
0.318063334962762 0.31211126832366
0.320054846068205 0.313893905949788
0.321529390725606 0.315669256329718
0.322908104524472 0.317657888823527
0.325652470572313 0.319417949923094
0.327018177615688 0.321826445786369
0.329736774799155 0.324004456780051
0.33108971820456 0.325739035149419
0.333111263275422 0.327466713139062
0.335123442080707 0.329187545432738
0.337595019494017 0.330723640700285
0.339120045272121 0.333034667378004
0.341104638894293 0.336003488874022
0.342422680822206 0.338111718654354
0.344392273685111 0.340209763710045
0.346352974450639 0.341934720913944
0.348304863048161 0.344997146519473
0.350893809504314 0.347287598860193
0.352182518111362 0.349527523590685
0.353467413965482 0.351353044573004
0.355387657986574 0.353199363534693
0.357266382823086 0.356033929656285
0.359202860987089 0.358047352279225
0.361097967187963 0.361568860402248
0.363611979892144 0.36324295009021
0.366111523378347 0.365108293102746
0.367976785294594 0.367780405240648
0.369834070300162 0.370911879695972
0.371683446332141 0.372663461876319
0.373880111388047 0.374794735081063
0.375968275132203 0.377593631781331
0.378397900948138 0.379971809829622
0.380814009999767 0.383216751851331
0.383216751851331 0.385862592387601
0.385606273598312 0.388529865008875
0.387389826338729 0.391035285263809
0.389761280184376 0.393149270007987
0.391523183675163 0.395802131163115
0.393867559040913 0.398831869805247
0.395617572753006 0.401044081668688
0.397940008672038 0.403711867353536
0.401400540781544 0.407388394235849
0.403692337561129 0.409609290705697
0.406219876610982 0.412712128508311
0.408601726667131 0.415888615921599
0.411058239198662 0.41869278696756
0.412740466538526 0.421999392865198
0.414556670875156 0.424356724431979
0.416640507338281 0.42768328042062
0.419217536388391 0.431002210652828
0.421603926869831 0.435297237229928
0.424881636631067 0.438716881981611
0.427594290559019 0.442606104852596
0.429752280002408 0.445640654027876
0.43082726689261 0.448725883160197
0.434568904034199 0.451650436177514
0.436692597664054 0.45506791351173
0.438959830186863 0.45919519833183
0.443002071571062 0.463228763312636
0.447158031342219 0.466501598337733
0.44870631990508 0.470039372817743
0.45229767099463 0.473361605126706
0.45484486000851 0.476648220927394
0.457881896733992 0.480970950878718
0.461398470456829 0.48529004379709
0.464352411535143 0.490207481100369
0.466436570573663 0.494358936394994
0.469331010293411 0.499153251854358
0.473017629848002 0.503663713080637
0.47567118832443 0.509006750401995
0.479047175755701 0.513044436844964
0.483895258716523 0.518365651392646
0.487304328193595 0.523874281719189
0.49182842626168 0.529223719565887
0.494618336168116 0.53679808858451
0.499670590109738 0.541047081591962
0.503336637556438 0.545244463530756
0.508754102588731 0.549446658063975
0.512139853039525 0.554746191455029
0.515432263112473 0.559246081772972
0.518945387890935 0.563771379166388
0.522091089847599 0.566973226355279
0.525476726000246 0.572227311543148
0.529599726984436 0.57655055092166
0.534280005205082 0.582619462421424
0.539076098792777 0.589100608702302
0.542410429811593 0.595823523887522
0.546058747847496 0.601945447088368
0.551043164704807 0.60803649833959
0.55542498337227 0.614701471656588
0.558727765445188 0.620514687436417
0.563481085394411 0.625691371620667
0.567587800484011 0.632940128400579
0.571708831808688 0.639127202541139
0.577108655143735 0.644783338521152
0.582063362911709 0.65154973116079
0.588458460008786 0.659679559015299
0.593286067020457 0.6643287171428
0.598300144572451 0.673198281639644
0.60602288842339 0.680767592095163
0.61419390497756 0.6890228402805
0.620922696143355 0.695400944418818
0.627185545986019 0.704307660405659
0.636605564520393 0.715348095317586
0.643044511137919 0.722260674853361
0.650010767222087 0.731942025664179
0.657147676343647 0.740603175730082
0.664636962026675 0.752217391039048
0.674461859289047 0.760622863176516
0.685084576457348 0.772684488702555
0.695189713802292 0.784131974691766
0.706236293352916 0.79742810766144
0.716010025036972 0.804430170678567
0.726301125316832 0.814843160269402
0.73453314583352 0.825182268321863
0.74666636770778 0.839966915948095
0.760249535447748 0.856135163271448
0.7771028537239 0.867351482480154
0.794816954176154 0.885419912247344
0.80684447877756 0.898178220977925
0.830039198523655 0.915939442791781
0.84889409335929 0.933677113772468
0.865233512928387 0.947204913589633
0.892854139066883 0.962883201166271
0.915329469936369 0.984087488718822
0.939380122984073 1.01503134389352
0.974277058150791 1.03715137277183
1.01019928817937 1.06848999160279
1.04867895628705 1.10158728365872
1.09859989043007 1.13734275848005
1.16716367958948 1.19908205750579
1.2390323956073 1.26426987883392
1.35563539063865 1.37080640372935
1.55439821313418 1.56016213597977
2.61013471804008 2.79646015497498
