# Supplementary material for: Simulating multiple faceted variability in single cell RNA sequencing
Source: Nat Commun. 2019 Jun 13;10:2611. doi: 10.1038/s41467-019-10500-w (PMC6565723; doi:10.1038/s41467-019-10500-w)
Supplement: Supplementary file 4 — Source Data [file 41467_2019_10500_MOESM4_ESM.zip › Source_Data_forFigures/Figure4e/UMIcortex/percent_nonzero.txt]

simulated experimental
0.0133333333333333 0.0105485232067511
0.0133333333333333 0.0105485232067511
0.0133333333333333 0.0105485232067511
0.0133333333333333 0.0105485232067511
0.0133333333333333 0.0105485232067511
0.0133333333333333 0.0105485232067511
0.0166666666666667 0.0105485232067511
0.0166666666666667 0.0105485232067511
0.0166666666666667 0.0116033755274262
0.0166666666666667 0.0116033755274262
0.02 0.0116033755274262
0.02 0.0116033755274262
0.02 0.0116033755274262
0.02 0.0116033755274262
0.02 0.0126582278481013
0.0233333333333333 0.0126582278481013
0.0233333333333333 0.0126582278481013
0.0233333333333333 0.0126582278481013
0.0233333333333333 0.0126582278481013
0.0233333333333333 0.0137130801687764
0.0233333333333333 0.0137130801687764
0.0266666666666667 0.0137130801687764
0.0266666666666667 0.0137130801687764
0.0266666666666667 0.0137130801687764
0.03 0.0147679324894515
0.03 0.0147679324894515
0.03 0.0147679324894515
0.03 0.0147679324894515
0.0333333333333333 0.0147679324894515
0.0333333333333333 0.0147679324894515
0.0333333333333333 0.0158227848101266
0.0333333333333333 0.0158227848101266
0.0366666666666667 0.0158227848101266
0.0366666666666667 0.0158227848101266
0.0366666666666667 0.0168776371308017
0.0366666666666667 0.0168776371308017
0.04 0.0168776371308017
0.04 0.0168776371308017
0.04 0.0168776371308017
0.04 0.0179324894514768
0.0433333333333333 0.0179324894514768
0.0433333333333333 0.0179324894514768
0.0433333333333333 0.0189873417721519
0.0433333333333333 0.0189873417721519
0.0466666666666667 0.0189873417721519
0.0466666666666667 0.0189873417721519
0.0466666666666667 0.020042194092827
0.0466666666666667 0.020042194092827
0.05 0.020042194092827
0.05 0.0210970464135021
0.05 0.0210970464135021
0.05 0.0210970464135021
0.0533333333333333 0.0221518987341772
0.0533333333333333 0.0221518987341772
0.0533333333333333 0.0221518987341772
0.0566666666666667 0.0232067510548523
0.0566666666666667 0.0232067510548523
0.0566666666666667 0.0232067510548523
0.06 0.0242616033755274
0.06 0.0242616033755274
0.06 0.0242616033755274
0.0633333333333333 0.0253164556962025
0.0633333333333333 0.0253164556962025
0.0633333333333333 0.0263713080168776
0.0633333333333333 0.0263713080168776
0.0666666666666667 0.0263713080168776
0.0666666666666667 0.0274261603375527
0.0666666666666667 0.0274261603375527
0.0666666666666667 0.0284810126582278
0.07 0.0284810126582278
0.07 0.029535864978903
0.07 0.029535864978903
0.0733333333333333 0.029535864978903
0.0733333333333333 0.0305907172995781
0.0733333333333333 0.0305907172995781
0.0766666666666667 0.0316455696202532
0.0766666666666667 0.0316455696202532
0.0766666666666667 0.0327004219409283
0.0766666666666667 0.0327004219409283
0.08 0.0337552742616034
0.08 0.0337552742616034
0.0833333333333333 0.0337552742616034
0.0833333333333333 0.0348101265822785
0.0833333333333333 0.0358649789029536
0.0866666666666667 0.0358649789029536
0.0866666666666667 0.0369198312236287
0.0884800000000003 0.0379746835443038
0.09 0.0379746835443038
0.09 0.0390295358649789
0.09 0.0390295358649789
0.0933333333333333 0.040084388185654
0.0933333333333333 0.040084388185654
0.0933333333333333 0.0411392405063291
0.0966666666666667 0.0411392405063291
0.0966666666666667 0.0421940928270042
0.0966666666666667 0.0432489451476793
0.1 0.0432489451476793
0.1 0.0443037974683544
0.103333333333333 0.0453586497890295
0.103333333333333 0.0453586497890295
0.103333333333333 0.0464135021097046
0.106666666666667 0.0474683544303797
0.106666666666667 0.0474683544303797
0.106666666666667 0.0485232067510548
0.11 0.04957805907173
0.11 0.0506329113924051
0.11 0.0506329113924051
0.113333333333333 0.0516877637130802
0.113333333333333 0.0527426160337553
0.113333333333333 0.0537974683544304
0.116666666666667 0.0537974683544304
0.116666666666667 0.0548523206751055
0.116666666666667 0.0559071729957806
0.12 0.0569620253164557
0.12 0.0569620253164557
0.12 0.0580168776371308
0.123333333333333 0.0590717299578059
0.123333333333333 0.060126582278481
0.123333333333333 0.0611814345991561
0.126666666666667 0.0622362869198312
0.13 0.0632911392405063
0.13 0.0643459915611814
0.13 0.0654008438818565
0.133333333333333 0.0664556962025316
0.133333333333333 0.0675105485232067
0.133333333333333 0.0685654008438819
0.136666666666667 0.069620253164557
0.136666666666667 0.0706751054852321
0.136666666666667 0.0717299578059072
0.14 0.0727848101265823
0.14 0.0738396624472574
0.14 0.0748945147679325
0.143333333333333 0.0759493670886076
0.143333333333333 0.0770042194092827
0.146666666666667 0.0791139240506329
0.146666666666667 0.080168776371308
0.146666666666667 0.0812236286919831
0.15 0.0822784810126582
0.15 0.0833333333333333
0.15 0.0854430379746835
0.153333333333333 0.0864978902953586
0.153333333333333 0.0886075949367089
0.156666666666667 0.089662447257384
0.156666666666667 0.0904789029535868
0.157920000000001 0.0917721518987342
0.16 0.0928270042194093
0.16 0.0938818565400844
0.16 0.0959915611814346
0.163333333333333 0.0970464135021097
0.163333333333333 0.0981012658227848
0.166666666666667 0.0991561181434599
0.166666666666667 0.100210970464135
0.17 0.10126582278481
0.17 0.102320675105485
0.17 0.10337552742616
0.173333333333333 0.105485232067511
0.173333333333333 0.106540084388186
0.176666666666667 0.107594936708861
0.176666666666667 0.108649789029536
0.176666666666667 0.110759493670886
0.18 0.111814345991561
0.18 0.112869198312236
0.183333333333333 0.114679324894515
0.183333333333333 0.116033755274262
0.186666666666667 0.118143459915612
0.186666666666667 0.119198312236287
0.19 0.120253164556962
0.19 0.121308016877637
0.19 0.122362869198312
0.193333333333333 0.124094936708862
0.193333333333333 0.125527426160338
0.196666666666667 0.127637130801688
0.196666666666667 0.128691983122363
0.2 0.130801687763713
0.2 0.132628691983123
0.203333333333333 0.133966244725738
0.203333333333333 0.135021097046413
0.206666666666667 0.137130801687764
0.206666666666667 0.139240506329114
0.21 0.141350210970464
0.21 0.142405063291139
0.21 0.143459915611814
0.213333333333333 0.145569620253165
0.213333333333333 0.14662447257384
0.216666666666667 0.14873417721519
0.216666666666667 0.15084388185654
0.22 0.151898734177215
0.22 0.153128691983123
0.223333333333333 0.15506329113924
0.223333333333333 0.157172995780591
0.226666666666667 0.158227848101266
0.226666666666667 0.160337552742616
0.23 0.161392405063291
0.23 0.163502109704641
0.233333333333333 0.165611814345992
0.233333333333333 0.166666666666667
0.233333333333333 0.168776371308017
0.236666666666667 0.170886075949367
0.24 0.172995780590717
0.24 0.175105485232068
0.24 0.176160337552743
0.243333333333333 0.178270042194093
0.243333333333333 0.180379746835443
0.246666666666667 0.182489451476793
0.246666666666667 0.183544303797468
0.25 0.185654008438819
0.25 0.187763713080169
0.253333333333333 0.189873417721519
0.253333333333333 0.190928270042194
0.256666666666667 0.193037974683544
0.256666666666667 0.195147679324895
0.26 0.19620253164557
0.26 0.19831223628692
0.263333333333333 0.20042194092827
0.263333333333333 0.20253164556962
0.266666666666667 0.20464135021097
0.266666666666667 0.206751054852321
0.27 0.208860759493671
0.27 0.210970464135021
0.273333333333333 0.213080168776371
0.273333333333333 0.215189873417722
0.276666666666667 0.217299578059072
0.276666666666667 0.219409282700422
0.28 0.221518987341772
0.28 0.222573839662447
0.283333333333333 0.223681434599156
0.283333333333333 0.225738396624473
0.286666666666667 0.227727848101266
0.286666666666667 0.228902953586498
0.29 0.232067510548523
0.29 0.234177215189873
0.293333333333333 0.235232067510549
0.293333333333333 0.237341772151899
0.296666666666667 0.239451476793249
0.296666666666667 0.242616033755274
0.3 0.243670886075949
0.3 0.246464135021097
0.303333333333333 0.24789029535865
0.306666666666667 0.25
0.306666666666667 0.25210970464135
0.31 0.253164556962025
0.313333333333333 0.255274261603376
0.313333333333333 0.256329113924051
0.313333333333333 0.257383966244726
0.316666666666667 0.259493670886076
0.316666666666667 0.261603375527426
0.32 0.263713080168776
0.32 0.265822784810127
0.323333333333333 0.267932489451477
0.323333333333333 0.270042194092827
0.326666666666667 0.272151898734177
0.326666666666667 0.273206751054852
0.33 0.275316455696203
0.33 0.277426160337553
0.333333333333333 0.278481012658228
0.333333333333333 0.280590717299578
0.336666666666667 0.282700421940928
0.336666666666667 0.284810126582278
0.34 0.286919831223629
0.34 0.289029535864979
0.343333333333333 0.291139240506329
0.346666666666667 0.293248945147679
0.346666666666667 0.29535864978903
0.35 0.296413502109705
0.352853333333336 0.298523206751055
0.353333333333333 0.300632911392405
0.356666666666667 0.302742616033755
0.356666666666667 0.304852320675105
0.36 0.306962025316456
0.36 0.310126582278481
0.363333333333333 0.312236286919831
0.363333333333333 0.315400843881857
0.366666666666667 0.317510548523207
0.366666666666667 0.319620253164557
0.37 0.320675105485232
0.37 0.322784810126582
0.373333333333333 0.323839662447257
0.376666666666667 0.327004219409283
0.376666666666667 0.328059071729958
0.376666666666667 0.330168776371308
0.38 0.332278481012658
0.383333333333333 0.334388185654008
0.383333333333333 0.336497890295359
0.386666666666667 0.338607594936709
0.386666666666667 0.340717299578059
0.39 0.342827004219409
0.39 0.34551476793249
0.393333333333333 0.34704641350211
0.393333333333333 0.34915611814346
0.396666666666667 0.35126582278481
0.396666666666667 0.35337552742616
0.4 0.355485232067511
0.4 0.358649789029536
0.403333333333333 0.360759493670886
0.406666666666667 0.362869198312236
0.406666666666667 0.364978902953586
0.41 0.367088607594937
0.413333333333333 0.369198312236287
0.413333333333333 0.372362869198312
0.416666666666667 0.374472573839662
0.416666666666667 0.376582278481013
0.42 0.378691983122363
0.423333333333333 0.379746835443038
0.423333333333333 0.382911392405063
0.426666666666667 0.386075949367089
0.43 0.388185654008439
0.43 0.390198312236286
0.433333333333333 0.391350210970464
0.436666666666667 0.393459915611814
0.436666666666667 0.395569620253165
0.44 0.397679324894515
0.44 0.399789029535865
0.443333333333333 0.401898734177215
0.446666666666667 0.404008438818565
0.45 0.407172995780591
0.45 0.408934599156118
0.453333333333333 0.411392405063291
0.456666666666667 0.413502109704641
0.456666666666667 0.416666666666667
0.46 0.419831223628692
0.463333333333333 0.420886075949367
0.463333333333333 0.423183544303797
0.466666666666667 0.426160337552743
0.47 0.428284810126583
0.47 0.431434599156118
0.473333333333333 0.433544303797468
0.476666666666667 0.435654008438819
0.48 0.438818565400844
0.48 0.441983122362869
0.483333333333333 0.443037974683544
0.486666666666667 0.44620253164557
0.486666666666667 0.447635021097047
0.49 0.45042194092827
0.493333333333333 0.45253164556962
0.493786666666668 0.45464135021097
0.5 0.456782700421942
0.5 0.459915611814346
0.503333333333333 0.463080168776371
0.506666666666667 0.464135021097046
0.506666666666667 0.467299578059072
0.51 0.471518987341772
0.513333333333333 0.474196202531646
0.516666666666667 0.476793248945148
0.52 0.479957805907173
0.52 0.482067510548523
0.523333333333333 0.484177215189873
0.526666666666667 0.487341772151899
0.53 0.490506329113924
0.533333333333333 0.492616033755274
0.533333333333333 0.4957805907173
0.536666666666667 0.49789029535865
0.54 0.501054852320675
0.542693333333333 0.503164556962025
0.543373333333332 0.505274261603376
0.546666666666667 0.508438818565401
0.55 0.511603375527426
0.553333333333333 0.513713080168776
0.556666666666667 0.515822784810127
0.556666666666667 0.517932489451477
0.56 0.521097046413502
0.563333333333333 0.524261603375527
0.566666666666667 0.525316455696203
0.57 0.528481012658228
0.57 0.530590717299578
0.573333333333333 0.532700421940928
0.576666666666667 0.535864978902954
0.576666666666667 0.539029535864979
0.58 0.542194092827004
0.583333333333333 0.545358649789029
0.583333333333333 0.54746835443038
0.586666666666667 0.550632911392405
0.59 0.552742616033755
0.59 0.554852320675105
0.593333333333333 0.556962025316456
0.596666666666667 0.560126582278481
0.6 0.562236286919831
0.603333333333333 0.564345991561181
0.606666666666667 0.566455696202532
0.61 0.567510548523207
0.613333333333333 0.571729957805907
0.613333333333333 0.574894514767933
0.616666666666667 0.577004219409283
0.62 0.581223628691983
0.623333333333333 0.584388185654008
0.623333333333333 0.586497890295359
0.626666666666667 0.588607594936709
0.626666666666667 0.591772151898734
0.63 0.594936708860759
0.633333333333333 0.598101265822785
0.634520000000002 0.600845991561182
0.636666666666667 0.604430379746835
0.64 0.607594936708861
0.646666666666667 0.610759493670886
0.646666666666667 0.613924050632911
0.65 0.617088607594937
0.653333333333333 0.620253164556962
0.656666666666667 0.622362869198312
0.66 0.625527426160338
0.66 0.627637130801688
0.663333333333333 0.630801687763713
0.666666666666667 0.633966244725738
0.67 0.636075949367089
0.673333333333333 0.639240506329114
0.676666666666667 0.642405063291139
0.676666666666667 0.645569620253165
0.68 0.64873417721519
0.683333333333333 0.651898734177215
0.686666666666667 0.655063291139241
0.69 0.659282700421941
0.693333333333333 0.663502109704641
0.693333333333333 0.666666666666667
0.696666666666667 0.670886075949367
0.7 0.674050632911392
0.7 0.677215189873418
0.703333333333333 0.681434599156118
0.706666666666667 0.683544303797468
0.71 0.687645569620254
0.713333333333333 0.690196202531644
0.716666666666667 0.694092827004219
0.72 0.69831223628692
0.72 0.70042194092827
0.723333333333333 0.704641350210971
0.726666666666667 0.708860759493671
0.726666666666667 0.713080168776371
0.733333333333333 0.717299578059072
0.735666666666666 0.721518987341772
0.74 0.724683544303797
0.74 0.72836075949367
0.743333333333333 0.733122362869198
0.746666666666667 0.736286919831224
0.746666666666667 0.739451476793249
0.753333333333333 0.743670886075949
0.753333333333333 0.746835443037975
0.756666666666667 0.751054852320675
0.76 0.756329113924051
0.763333333333333 0.759493670886076
0.763333333333333 0.762658227848101
0.766666666666667 0.765822784810127
0.77 0.770042194092827
0.773333333333333 0.774261603375527
0.776666666666667 0.778481012658228
0.78 0.782700421940928
0.783333333333333 0.787974683544304
0.786666666666667 0.793248945147679
0.79 0.79746835443038
0.793333333333333 0.802742616033755
0.8 0.805907172995781
0.803333333333333 0.810126582278481
0.804639999999999 0.813569620253166
0.81 0.817510548523207
0.813333333333333 0.821729957805907
0.816666666666667 0.825949367088608
0.82 0.831223628691983
0.823333333333333 0.835443037974684
0.826666666666667 0.839662447257384
0.826666666666667 0.842827004219409
0.83 0.845991561181435
0.833333333333333 0.84915611814346
0.836666666666667 0.852320675105485
0.84 0.855485232067511
0.843333333333333 0.858649789029536
0.846666666666667 0.862869198312236
0.846666666666667 0.866033755274262
0.853333333333333 0.869198312236287
0.856666666666667 0.873417721518987
0.86 0.877637130801688
0.863333333333333 0.883966244725738
0.866666666666667 0.888185654008439
0.87 0.893459915611814
0.873333333333333 0.896668776371309
0.876666666666667 0.901329113924052
0.883333333333333 0.904934599156119
0.886666666666667 0.909594936708861
0.888306666666667 0.913502109704641
0.893333333333333 0.916666666666667
0.896666666666667 0.918776371308017
0.9 0.922995780590717
0.903333333333333 0.927215189873418
0.906666666666667 0.931434599156118
0.91 0.935654008438819
0.913066666666667 0.938818565400844
0.916666666666667 0.941983122362869
0.92 0.94620253164557
0.923333333333333 0.94831223628692
0.93 0.951805907172996
0.933333333333333 0.955696202531646
0.936666666666667 0.957805907172996
0.943333333333333 0.962622362869197
0.946666666666667 0.967299578059072
0.953333333333333 0.970464135021097
0.956666666666667 0.973628691983122
0.96 0.977848101265823
0.963333333333333 0.981012658227848
0.97 0.984177215189873
0.973333333333333 0.988396624472574
0.976666666666667 0.990506329113924
0.983333333333333 0.993670886075949
0.987960000000003 0.996835443037975
0.99 0.998945147679325
0.996666666666667 1
1 1
