# Supplementary material for: Simulating multiple faceted variability in single cell RNA sequencing
Source: Nat Commun. 2019 Jun 13;10:2611. doi: 10.1038/s41467-019-10500-w (PMC6565723; doi:10.1038/s41467-019-10500-w)
Supplement: Supplementary file 4 — Source Data [file 41467_2019_10500_MOESM4_ESM.zip › Source_Data_forFigures/Figure4e/nonUMI/percent_nonzero.txt]

simulated experimental
0.0125 0.0846153846153846
0.0125 0.0846153846153846
0.015 0.0923076923076923
0.0175 0.0923076923076923
0.02 0.0923076923076923
0.0225 0.1
0.0225 0.1
0.025 0.1
0.025 0.107692307692308
0.03 0.107692307692308
0.03 0.107692307692308
0.0325 0.115384615384615
0.035 0.115384615384615
0.0375 0.115384615384615
0.04 0.115384615384615
0.0425 0.123076923076923
0.045 0.123076923076923
0.0475 0.123076923076923
0.0475 0.123076923076923
0.05 0.130769230769231
0.0517 0.130769230769231
0.0525 0.130769230769231
0.055 0.130769230769231
0.0575 0.130769230769231
0.0625 0.138461538461538
0.065 0.138461538461538
0.0675 0.138461538461538
0.069545 0.138461538461538
0.0725 0.146153846153846
0.075 0.146153846153846
0.075 0.146153846153846
0.0775 0.146153846153846
0.08 0.150769230769231
0.0825 0.153846153846154
0.0825 0.153846153846154
0.085 0.153846153846154
0.0875 0.161538461538462
0.09 0.161538461538462
0.0925 0.161538461538462
0.0975 0.161538461538462
0.1 0.169230769230769
0.1025 0.169230769230769
0.105 0.169230769230769
0.1075 0.169230769230769
0.11 0.176923076923077
0.1125 0.176923076923077
0.115 0.176923076923077
0.12 0.184615384615385
0.1225 0.184615384615385
0.125 0.184615384615385
0.1275 0.192307692307692
0.13 0.192307692307692
0.1325 0.192307692307692
0.135 0.2
0.1375 0.2
0.14 0.2
0.1425 0.2
0.145 0.207692307692308
0.14893 0.207692307692308
0.150765 0.207692307692308
0.1526 0.215384615384615
0.155 0.215384615384615
0.1575 0.215384615384615
0.1625 0.223076923076923
0.1675 0.223076923076923
0.17 0.223076923076923
0.1725 0.230769230769231
0.175 0.230769230769231
0.1775 0.230769230769231
0.18 0.230769230769231
0.1825 0.238461538461538
0.1875 0.238461538461538
0.19 0.238461538461538
0.1925 0.246153846153846
0.195 0.246153846153846
0.1975 0.246153846153846
0.2 0.253846153846154
0.2025 0.253846153846154
0.205 0.261538461538462
0.21 0.261538461538462
0.2125 0.261538461538462
0.215 0.261538461538462
0.22 0.269230769230769
0.2225 0.269230769230769
0.225 0.269230769230769
0.23 0.276923076923077
0.2325 0.276923076923077
0.235 0.276923076923077
0.2375 0.284615384615385
0.24 0.284615384615385
0.2425 0.292307692307692
0.2475 0.292307692307692
0.25 0.292307692307692
0.2525 0.3
0.255 0.3
0.26 0.3
0.2625 0.307692307692308
0.265 0.307692307692308
0.2675 0.307692307692308
0.27 0.315384615384615
0.275 0.315384615384615
0.2775 0.315384615384615
0.28 0.323076923076923
0.2825 0.323076923076923
0.285 0.323076923076923
0.29 0.330769230769231
0.2925 0.330769230769231
0.295 0.330769230769231
0.2975 0.338461538461538
0.3 0.338461538461538
0.3025 0.346153846153846
0.3075 0.346153846153846
0.31 0.346153846153846
0.3125 0.353846153846154
0.315 0.353846153846154
0.3175 0.353846153846154
0.32 0.361538461538462
0.324695 0.361538461538462
0.325 0.361538461538462
0.3275 0.369230769230769
0.33 0.369230769230769
0.335 0.369230769230769
0.3375 0.373846153846153
0.3425 0.376923076923077
0.345 0.376923076923077
0.3475 0.384615384615385
0.35 0.384615384615385
0.355 0.392307692307692
0.3575 0.392307692307692
0.36 0.392307692307692
0.3625 0.4
0.365 0.4
0.3675 0.4
0.3725 0.407692307692308
0.375 0.407692307692308
0.3775 0.407692307692308
0.38 0.415384615384615
0.385 0.415384615384615
0.3875 0.418461538461539
0.39 0.423076923076923
0.3925 0.430769230769231
0.395 0.430769230769231
0.3975 0.430769230769231
0.402405000000001 0.438461538461538
0.405 0.438461538461538
0.41 0.438461538461538
0.4125 0.446153846153846
0.415 0.446153846153846
0.4175 0.446153846153846
0.4225 0.453846153846154
0.425 0.453846153846154
0.43 0.453846153846154
0.435 0.461538461538462
0.4375 0.461538461538462
0.44 0.461538461538462
0.445 0.469230769230769
0.4475 0.469230769230769
0.45 0.476923076923077
0.4525 0.476923076923077
0.455 0.476923076923077
0.4575 0.484615384615385
0.46 0.484615384615385
0.4625 0.484615384615385
0.465 0.492307692307692
0.4675 0.492307692307692
0.4725 0.5
0.475 0.5
0.4775 0.5
0.48 0.5
0.4825 0.507692307692308
0.485 0.507692307692308
0.4875 0.507692307692308
0.49 0.515384615384615
0.4925 0.515384615384615
0.495 0.523076923076923
0.5 0.523076923076923
0.5025 0.523076923076923
0.507294999999999 0.530769230769231
0.5075 0.530769230769231
0.5125 0.530769230769231
0.515 0.538461538461538
0.52 0.538461538461538
0.52 0.538461538461538
0.5225 0.546153846153846
0.52514 0.546153846153846
0.53 0.546153846153846
0.5325 0.553846153846154
0.5375 0.553846153846154
0.54 0.553846153846154
0.5425 0.561538461538462
0.545 0.561538461538462
0.5475 0.563846153846155
0.55 0.569230769230769
0.5525 0.569230769230769
0.5575 0.569230769230769
0.56 0.576923076923077
0.5625 0.576923076923077
0.565 0.577692307692311
0.5675 0.584615384615385
0.57 0.584615384615385
0.575 0.592307692307692
0.58 0.592307692307692
0.58 0.6
0.585 0.6
0.5875 0.6
0.59 0.607692307692308
0.5925 0.607692307692308
0.595 0.608461538461541
0.5975 0.615384615384615
0.6 0.615384615384615
0.6025 0.615384615384615
0.6075 0.623076923076923
0.61 0.623076923076923
0.6125 0.630769230769231
0.615 0.630769230769231
0.62 0.630769230769231
0.6225 0.638461538461538
0.625 0.638461538461538
0.6275 0.638461538461538
0.63 0.646153846153846
0.635 0.646153846153846
0.635 0.646153846153846
0.64 0.653846153846154
0.64 0.653846153846154
0.645 0.661538461538462
0.645375000000001 0.661538461538462
0.65 0.661538461538462
0.6525 0.669230769230769
0.655 0.669230769230769
0.6575 0.669230769230769
0.66 0.676923076923077
0.6625 0.676923076923077
0.665 0.676923076923077
0.6675 0.684615384615385
0.6725 0.684615384615385
0.675 0.692307692307692
0.6775 0.692307692307692
0.68 0.7
0.6825 0.7
0.6825 0.7
0.685 0.7
0.6875 0.707692307692308
0.69 0.707692307692308
0.6925 0.707692307692308
0.695 0.715384615384615
0.6975 0.715384615384615
0.7025 0.715384615384615
0.705 0.723076923076923
0.7075 0.723076923076923
0.71 0.723076923076923
0.7125 0.730769230769231
0.715 0.730769230769231
0.7175 0.730769230769231
0.72 0.738461538461539
0.7225 0.738461538461539
0.7225 0.738461538461539
0.725 0.746153846153846
0.7275 0.746153846153846
0.7325 0.746153846153846
0.735 0.746153846153846
0.7375 0.753846153846154
0.74 0.753846153846154
0.7425 0.753846153846154
0.7425 0.761538461538461
0.745 0.761538461538461
0.7475 0.761538461538461
0.75 0.769230769230769
0.752445 0.769230769230769
0.7525 0.769230769230769
0.755 0.776923076923077
0.7575 0.776923076923077
0.76 0.776923076923077
0.7625 0.781538461538464
0.765 0.784615384615385
0.7675 0.784615384615385
0.7675 0.784615384615385
0.77 0.792307692307692
0.7725 0.792307692307692
0.775 0.792307692307692
0.7775 0.792307692307692
0.78 0.8
0.7825 0.8
0.785 0.8
0.7875 0.8
0.79 0.807692307692308
0.790475000000001 0.807692307692308
0.795 0.807692307692308
0.7975 0.815384615384615
0.8 0.815384615384615
0.8 0.815384615384615
0.8025 0.823076923076923
0.8025 0.823076923076923
0.805819999999999 0.823076923076923
0.8075 0.830769230769231
0.81 0.830769230769231
0.8125 0.830769230769231
0.815 0.838461538461538
0.815 0.838461538461538
0.8175 0.838461538461538
0.82 0.838461538461538
0.82 0.846153846153846
0.8225 0.846153846153846
0.8225 0.846153846153846
0.825 0.853846153846154
0.8275 0.853846153846154
0.83 0.853846153846154
0.83 0.853846153846154
0.8325 0.861538461538462
0.835 0.861538461538462
0.8375 0.861538461538462
0.8375 0.861538461538462
0.84 0.869230769230769
0.8425 0.869230769230769
0.8425 0.869230769230769
0.845 0.869230769230769
0.8475 0.876923076923077
0.8475 0.876923076923077
0.85 0.876923076923077
0.8525 0.876923076923077
0.855 0.884615384615385
0.855 0.884615384615385
0.8575 0.884615384615385
0.86 0.884615384615385
0.86 0.892307692307692
0.8625 0.892307692307692
0.865 0.892307692307692
0.865 0.892307692307692
0.8675 0.893076923076926
0.87 0.9
0.8725 0.9
0.8725 0.9
0.875 0.9
0.87672 0.907692307692308
0.8775 0.907692307692308
0.88 0.907692307692308
0.882225000000001 0.907692307692308
0.885 0.907692307692308
0.885 0.915384615384615
0.8875 0.915384615384615
0.89 0.915384615384615
0.89 0.915384615384615
0.8925 0.923076923076923
0.895 0.923076923076923
0.895 0.923076923076923
0.895 0.923076923076923
0.8975 0.923076923076923
0.8975 0.930769230769231
0.9 0.930769230769231
0.9025 0.930769230769231
0.9025 0.930769230769231
0.905 0.930769230769231
0.905 0.938461538461538
0.9075 0.938461538461538
0.9075 0.938461538461538
0.91 0.938461538461538
0.91 0.938461538461538
0.9125 0.938461538461538
0.915 0.938461538461538
0.915 0.946153846153846
0.9175 0.946153846153846
0.9175 0.946153846153846
0.92 0.946153846153846
0.921769999999999 0.946153846153846
0.9225 0.953846153846154
0.925 0.953846153846154
0.925 0.953846153846154
0.9275 0.953846153846154
0.9275 0.953846153846154
0.93 0.953846153846154
0.93 0.953846153846154
0.9325 0.961538461538462
0.9325 0.961538461538462
0.935 0.961538461538462
0.935 0.961538461538462
0.9375 0.961538461538462
0.9375 0.961538461538462
0.9375 0.961538461538462
0.94 0.969230769230769
0.94 0.969230769230769
0.9425 0.969230769230769
0.9425 0.969230769230769
0.945 0.969230769230769
0.945 0.969230769230769
0.9475 0.969230769230769
0.9475 0.976923076923077
0.9475 0.976923076923077
0.95 0.976923076923077
0.95 0.976923076923077
0.9525 0.976923076923077
0.9525 0.976923076923077
0.955 0.976923076923077
0.955 0.976923076923077
0.955 0.976923076923077
0.9575 0.976923076923077
0.9575 0.978461538461544
0.9575 0.984615384615385
0.96 0.984615384615385
0.96 0.984615384615385
0.96 0.984615384615385
0.9625 0.984615384615385
0.9625 0.984615384615385
0.965 0.984615384615385
0.965 0.984615384615385
0.965 0.984615384615385
0.9675 0.984615384615385
0.9675 0.984615384615385
0.9675 0.992307692307692
0.97 0.992307692307692
0.97 0.992307692307692
0.97 0.992307692307692
0.9725 0.992307692307692
0.9725 0.992307692307692
0.9725 0.992307692307692
0.975 0.992307692307692
0.975 0.992307692307692
0.975 0.992307692307692
0.975 0.992307692307692
0.9775 0.992307692307692
0.9775 0.992307692307692
0.9775 0.992307692307692
0.98 0.992307692307692
0.98 0.992307692307692
0.98 0.992307692307692
0.98 1
0.98 1
0.9825 1
0.9825 1
0.9825 1
0.9825 1
0.9825 1
0.985 1
0.985 1
0.985 1
0.985 1
0.985 1
0.9875 1
0.9875 1
0.9875 1
0.9875 1
0.9875 1
0.99 1
0.99 1
0.99 1
0.99 1
0.99 1
0.99 1
0.99 1
0.9925 1
0.9925 1
0.9925 1
0.9925 1
0.9925 1
0.9925 1
0.9925 1
0.9925 1
0.9925 1
0.995 1
0.995 1
0.995 1
0.995 1
0.995 1
0.995 1
0.995 1
0.995 1
0.995 1
0.995 1
0.995 1
0.995 1
0.9975 1
0.9975 1
0.9975 1
0.9975 1
0.9975 1
0.9975 1
0.9975 1
0.9975 1
0.9975 1
0.9975 1
0.9975 1
0.9975 1
0.9975 1
0.9975 1
0.9975 1
0.9975 1
0.9975 1
0.9975 1
0.9975 1
0.9975 1
0.9975 1
0.9975 1
0.9975 1
0.9975 1
0.9975 1
0.9975 1
0.9975 1
1 1
1 1
1 1
1 1
1 1
1 1
