# Supplementary material for: Simulating multiple faceted variability in single cell RNA sequencing
Source: Nat Commun. 2019 Jun 13;10:2611. doi: 10.1038/s41467-019-10500-w (PMC6565723; doi:10.1038/s41467-019-10500-w)
Supplement: Supplementary file 4 — Source Data [file 41467_2019_10500_MOESM4_ESM.zip › Source_Data_forFigures/Figure4e/nonUMI/log10meanplus1.txt]

simulated experimental
0.0283678836970614 0.0437249204319326
0.0973163225199162 0.0732642252242156
0.128670617981181 0.0993299622567965
0.147676324241099 0.115574670980902
0.165000839239383 0.131194080943775
0.185166623860468 0.142618057997683
0.204394044555937 0.151548991302412
0.226777710461889 0.15884245625451
0.247737652911349 0.168719537481439
0.263402883346319 0.177452141160729
0.278376286624126 0.184756930324835
0.293914741031102 0.192327231969853
0.305910002904616 0.200842083080626
0.326144278423098 0.208275942427082
0.341707480416512 0.218890842224352
0.356503891894005 0.230448921378274
0.368740471735636 0.239110740008679
0.379265622479365 0.253302583229306
0.395074656521357 0.262633604749675
0.406942780609857 0.273396634100476
0.416091051942553 0.283996656365201
0.430558769522758 0.292596828127118
0.44298745564544 0.300013225418743
0.452845558170414 0.307463123101578
0.470275212318258 0.31702454095561
0.484780145415419 0.326965729758381
0.501430377440606 0.337600547209437
0.510209777089308 0.345988652365551
0.52244423350632 0.355878663671326
0.533481626920095 0.363758021743533
0.541267138664084 0.372827060932107
0.549003262025788 0.381600985239612
0.56510605259883 0.395259170024266
0.570964187959803 0.401930491404842
0.583198773968623 0.408469579568283
0.597610183106537 0.418779185747056
0.604994570894085 0.433196055915853
0.614411525596281 0.444399152895429
0.624024124647861 0.451989428714921
0.63387882142417 0.460809980846807
0.644881521155292 0.472643952364918
0.655641137475627 0.480819240506583
0.664090767537709 0.487964609345714
0.672818927065057 0.497774646444557
0.685426424871208 0.505684165941872
0.694831061058543 0.514445577743475
0.70103407053663 0.522496397878721
0.711700539720149 0.533129436455621
0.718583059559793 0.540670153031682
0.728136986560911 0.546922125697032
0.733939186280169 0.555373528259275
0.745303204771727 0.562013618077936
0.752656802469827 0.568201724066995
0.760196983830859 0.575338862166209
0.766902639419495 0.582175289071026
0.775563120798505 0.588487184138689
0.785796628616101 0.596004664203924
0.793587503633325 0.602894370992688
0.799168176170151 0.611151168774632
0.807079185599434 0.618242861679324
0.814081039840367 0.625628992143255
0.820619783797393 0.629966030289539
0.82583555074581 0.638071273032411
0.835373452470009 0.644154421112543
0.841664746000478 0.648885200882254
0.850186583192475 0.655825253364346
0.855737762157069 0.664116686658073
0.862807052330688 0.677045122781979
0.870963094348682 0.682630980903593
0.878943534176467 0.691829279628832
0.885609963330647 0.700969828968237
0.890173338850069 0.708315631602355
0.900031581690342 0.717914908859832
0.904523775182061 0.726443812922798
0.910933209700778 0.73484658494223
0.917269130221191 0.742483420163408
0.924296864292306 0.750815656731634
0.928718124607752 0.757687952230717
0.93389860980419 0.766870239973955
0.93801734426542 0.775190203659887
0.945345468339527 0.783408782037476
0.950973024874478 0.790357711845244
0.959227955696803 0.795202791978957
0.963297080652492 0.799340549453582
0.968482948553935 0.806805908968871
0.975241044703573 0.813280681204443
0.980684974363315 0.819037469616361
0.984961166024804 0.829832028643282
0.991447598003803 0.835153772806079
0.996328415511209 0.842561238009861
1.00286555491404 0.849844475038719
1.00855631432042 0.856077913521529
1.01232166846821 0.861815547463001
1.01818019851787 0.86838894910048
1.02397225650106 0.874258747951944
1.02884057000726 0.88049478754371
1.03507575403316 0.885757750257102
1.04143176990281 0.892950355641064
1.05023703052845 0.899746444738589
1.05741237444709 0.906373172496395
1.06258198422816 0.911902996044033
1.0672693506141 0.919319523577642
1.07374950115378 0.927054340116654
1.0806807703394 0.932537374325329
1.08645023995083 0.938365747340487
1.09186120378576 0.943416507876619
1.09845889505479 0.9487198430361
1.10457894532528 0.953871158855003
1.10854946461755 0.959555046410425
1.11477923241056 0.966025423757948
1.12096527788552 0.972060353311545
1.12791429437159 0.978173139875553
1.13235640216413 0.985599176388496
1.13859555077489 0.991235279638145
1.14340517734276 0.999331340157514
1.14721241697046 1.00514584942957
1.15495624340334 1.0121230845785
1.15970837614107 1.01831633722421
1.16435731769112 1.0234107590639
1.17028988493424 1.03063085530278
1.17560167809031 1.03742649794062
1.18073085551198 1.04089736783945
1.18586414428526 1.04490142132815
1.19044123864007 1.0488957616242
1.19431060582707 1.05502529424793
1.1987945001756 1.05953429114616
1.20465600541511 1.06445798922692
1.20926146805596 1.07074807851076
1.21344815805321 1.07654858497189
1.21816971937602 1.08297886848285
1.22268526323721 1.08963342267114
1.2280892852869 1.09449800413173
1.23218365198426 1.09995620346126
1.23749623458602 1.10380372095596
1.24067826948767 1.10967094567861
1.24490645346511 1.11439283284867
1.24889632597384 1.11854451404615
1.2542428520231 1.12385164096709
1.26039698676222 1.12914432719854
1.26481782300954 1.13574407549846
1.26868091742428 1.14298355492282
1.27282751951815 1.14875353074289
1.27683251960658 1.15422821438457
1.282450014799 1.15762365616433
1.28629790310704 1.16141407878076
1.29095678577144 1.16562207722885
1.29520015856094 1.17189289568223
1.29880855348723 1.1778014574805
1.30263002555468 1.18368586605731
1.30687335256485 1.18851312692173
1.31159494375866 1.19333869472651
1.3160667397413 1.20026105323601
1.32085761372991 1.20558783666504
1.32403580480151 1.21175699060915
1.32853616590152 1.21910067751665
1.33286951044981 1.22382230296083
1.3380343455129 1.22869563225517
1.342363849676 1.23353439559851
1.34586225756073 1.23804339964206
1.34989433150135 1.24444840634218
1.35536338791092 1.25109512988887
1.36056255370664 1.25678969697816
1.36365465521847 1.26189942830948
1.36730932040557 1.26626788940477
1.37177767678092 1.27060538768319
1.37612554896557 1.27548854527536
1.38060988579475 1.28012289630231
1.38361692703612 1.28434395305056
1.38679422108172 1.29252086252722
1.39159513895794 1.29774368091518
1.39595247907663 1.30269715503144
1.40047625129524 1.30780712422177
1.40414890670603 1.31227502752574
1.40700598812897 1.3165831863738
1.40966181578638 1.32174178563479
1.41444059300432 1.32641464450845
1.41775127887123 1.33082570496977
1.42044071500331 1.33561217937019
1.42417116392576 1.34233156053333
1.42938887053142 1.34776521775753
1.43319359171485 1.35143949914158
1.4365030291258 1.35485664921323
1.43991283944671 1.35769565543747
1.44357189179198 1.36345286852128
1.44797373844355 1.36706906864974
1.45328622553532 1.36929651276775
1.45504078167011 1.37328130763878
1.45775007516433 1.37741834152744
1.46104809167066 1.38265422401687
1.46373349452919 1.38576778076408
1.46918409172367 1.38998345188667
1.47292282388264 1.39366616949375
1.47726078559642 1.3969232384268
1.48084466796441 1.40179806436253
1.48520294418381 1.40498231407959
1.48938818147782 1.40928268965886
1.49432549424214 1.4141646535843
1.49829669750652 1.41972882465082
1.50131003938872 1.42450469940338
1.50424189701292 1.42776067097745
1.50708640829051 1.43235248281461
1.51054728890625 1.4358589385584
1.51475820831202 1.43933269383026
1.5190074390497 1.44293131628129
1.5218256081807 1.44691934242063
1.52604253739464 1.45166246860618
1.52941135998492 1.45692635293398
1.5327543789925 1.46182162822988
1.53634831441496 1.46509673609325
1.53915159169076 1.47069380617209
1.54253164997545 1.47397404990575
1.54498987904521 1.47726599542485
1.54814191647963 1.48201601688909
1.55157355913282 1.48543606088274
1.55516182553164 1.48887599012586
1.55807135799753 1.49227673491051
1.56159982029769 1.49645189552347
1.56502595350421 1.50117517102219
1.56896716806448 1.50466948313734
1.57195594840271 1.5072329294682
1.57646804894563 1.51229433284006
1.57972644884623 1.51624035414997
1.58362118349904 1.51952510327275
1.58723376455773 1.52387507575036
1.59143994247997 1.5283430607884
1.59608553639873 1.53329287190948
1.59929080577692 1.5394235498391
1.60397107331535 1.5425063613118
1.60817032270773 1.54475435520647
1.61115718833251 1.54881712289832
1.61421150164221 1.55164139069907
1.61762007963917 1.55542002410878
1.62071639272191 1.55830232539951
1.6238857373604 1.56137663103246
1.62744328521565 1.5657933468861
1.63088481341079 1.57072251171902
1.63395398789826 1.57579159905788
1.6381625646276 1.58066184662673
1.64077550481828 1.58592904638641
1.64559055041789 1.59098750648804
1.64860782969648 1.5942225055487
1.65074451241774 1.59900923982334
1.65386741836578 1.60292287844722
1.65727265899392 1.60768592564858
1.66041938595237 1.61203880629758
1.66413617927904 1.61611180006866
1.66593437979365 1.6196230266214
1.66942725359532 1.62350350891988
1.67286320470686 1.6277596316509
1.67569353602259 1.63225477668471
1.67790337613077 1.63625637552235
1.68191062048482 1.64014019715631
1.68594245267346 1.64349822946232
1.6883241865923 1.64757990794925
1.69212634437983 1.65150166578331
1.69640422839791 1.65668777547097
1.69882388309334 1.65998929516081
1.702605080854 1.66338093838128
1.7072675121687 1.66690602263723
1.71035459610281 1.66943847458178
1.71363416413356 1.67231104348294
1.71640951129852 1.67550521835078
1.72037432933782 1.67969339623126
1.72595758997483 1.68165862758734
1.72854758834557 1.68581061410505
1.73224313807387 1.68938468495228
1.73521129459076 1.69344282660257
1.74074560784902 1.6990496399608
1.74470063729549 1.70285454866559
1.7469540814187 1.70677028567432
1.74991247048289 1.70947283663563
1.75343252334323 1.71300564094609
1.75729230202546 1.71773449688463
1.76051672113258 1.72111274941328
1.76417830011986 1.72568550921932
1.76685881102142 1.73003649217132
1.77072332363651 1.73269061183856
1.77353047213891 1.73798854780403
1.77656702582628 1.74075125473352
1.77975759039885 1.74529704925243
1.78280645825076 1.74806869894338
1.78534368237635 1.75099736091487
1.78834431671274 1.75477160179435
1.7923108821931 1.75774205328023
1.7966485593104 1.76153463379258
1.80095580590475 1.76658442589197
1.80471338520169 1.77066896919327
1.81041073712216 1.77660620310908
1.81299980604727 1.78098162505271
1.81547198407646 1.78425509242985
1.81870216825258 1.78751496908928
1.82303028510602 1.79084249647501
1.82601451584975 1.79548429505966
1.83071544235804 1.79885773174749
1.83592179551502 1.80131926005585
1.83935893002079 1.8047138461052
1.8436032346256 1.80870945776174
1.84619780004078 1.81265018183613
1.84899191174426 1.81732122958742
1.85123489006667 1.82300245903274
1.85487056127448 1.82697138527345
1.85927952515546 1.83112620769997
1.86263321243065 1.83450658561738
1.86625519419417 1.83820467568383
1.87009580982636 1.84055001037141
1.87376411725789 1.84304101543592
1.87753414698321 1.84727834770677
1.880904527453 1.85052667819429
1.88430496292024 1.85460926456923
1.88769349208138 1.85866673552033
1.89069397400308 1.86300239825241
1.89350848843558 1.8674493559919
1.89663687132559 1.8703968815918
1.8992263872381 1.87285076769596
1.90207798841458 1.87591564848349
1.90537459928135 1.87994237176373
1.90889959897388 1.88363523258449
1.91139350245095 1.88822128340575
1.91504433871638 1.89292470757181
1.91880311786689 1.89619116770199
1.92262893738348 1.90047889205104
1.92529873235466 1.90398746397741
1.92766600358445 1.9071963102716
1.93065617825806 1.91126007293342
1.93365611358397 1.9140419396736
1.93884982360895 1.91856400054104
1.94278680132398 1.92339548101961
1.94668777151363 1.92718867795796
1.95081527427988 1.93216924592079
1.95456777068489 1.93663544542383
1.95803658104426 1.93997979824174
1.96204026966868 1.94469900624509
1.96493257151689 1.94935855012319
1.96780260497716 1.95244221455382
1.97112683604206 1.95642659486462
1.97437097326725 1.96050736664775
1.97666932253271 1.96469468606284
1.980518739212 1.96827149733212
1.98370623865533 1.97230967151032
1.98745543349034 1.97663915366553
1.99125222120591 1.97967547180935
1.99511682468465 1.98434725758586
1.99837260648948 1.98851429722853
2.00091212392164 1.9918861514081
2.00362129471287 1.99492597680939
2.00823129061537 1.9982593384237
2.01122896322208 2.00219265379239
2.01417044201496 2.0068937079479
2.01946375323664 2.01097801217474
2.0225176955077 2.01602471498663
2.02657207556025 2.02112311582051
2.02978549687724 2.02806421737188
2.03367597515759 2.03237697120994
2.03780301541686 2.03616499903032
2.04009774338627 2.0399080826648
2.04358251362411 2.04420797308587
2.04708848974753 2.04826247887017
2.04961150129379 2.05290398111843
2.05358085823248 2.05739689013206
2.05639047932842 2.0611403047566
2.0595721264217 2.06468832308642
2.06359053751977 2.06829720503145
2.06645787119325 2.07307510146363
2.07224802216335 2.07719308998901
2.07686841573142 2.08032116371868
2.07940277020448 2.08468624678518
2.08295413809469 2.08760157086991
2.08905641985173 2.0918335832603
2.09179121485455 2.09678171014928
2.09727265379973 2.10038645304899
2.10043206581155 2.10351427023174
2.10439411385443 2.10910846232155
2.10810349290103 2.11286568556657
2.1112196199187 2.11646213745163
2.11425710023023 2.12293133873941
2.11776208594449 2.12716612379517
2.12048094275106 2.12990753012119
2.1262059812726 2.13333497790769
2.13041737017809 2.13964081270471
2.13461309633215 2.14613056507829
2.13779324841966 2.15054721039194
2.14227666945049 2.15643964369211
2.14564253338489 2.16053695637239
2.14836696760184 2.16636406855118
2.15303255200167 2.17233788221851
2.15802736797076 2.17720340942505
2.16122541043353 2.18091651452265
2.16694787961581 2.18474151699627
2.1714860482681 2.189313199634
2.17474818441163 2.1933750806157
2.17866376847754 2.1974078052645
2.18112839924689 2.20318984768789
2.18462176780208 2.207027600773
2.18797994178302 2.21166671263953
2.19182045474454 2.21623494525389
2.19620099523501 2.22018858002099
2.20174474851311 2.22353467808688
2.20784301016633 2.2277288315238
2.2131539394665 2.23189677371756
2.21857313018839 2.23642873244208
2.22255000303883 2.24008821375745
2.22809656718251 2.24451355323919
2.23387544053157 2.24973254501308
2.23791435133718 2.25407107848349
2.2407678879648 2.25904593348254
2.24484522940417 2.26364517129049
2.24916427311205 2.26881190373978
2.25368551995371 2.27358542603497
2.25846262004555 2.27885964728854
2.26262555562904 2.28352388673555
2.26614934702559 2.28931447348027
2.2712644243553 2.29345605099428
2.27691020570352 2.29830881819408
2.28012444572372 2.30468436597439
2.28535199445972 2.30953517559025
2.28864967866858 2.31487151971932
2.29191031511977 2.32017505696766
2.2993352138297 2.32596854085217
2.30464461465778 2.33125282726162
2.30938337973485 2.33494530208893
2.31340379602987 2.34175371680922
2.3195447146708 2.34592087281109
2.32494177344932 2.35219142662475
2.32852985760712 2.35635538976163
2.33524328814339 2.36634823346772
2.34061611295144 2.37401474029191
2.34588448588896 2.38121452713511
2.35062233902323 2.38616407780736
2.35574146383302 2.39219623195931
2.36294372416156 2.39694734736985
2.37132651386175 2.40347689516853
2.37589658016974 2.41065022826945
2.38174491959987 2.41732858687481
2.38867957054043 2.422004995808
2.39487237489871 2.42831834562324
2.3992794765819 2.43579537895806
2.40517499950547 2.44397749548795
2.40976673301635 2.45144450801238
2.41638436446981 2.45861228445089
2.42040710581545 2.4653199222411
2.4241901336777 2.47239635644741
2.43282044338799 2.4815705275293
2.43778902946378 2.48773603032402
2.44281471295807 2.49392712947546
2.44904950874226 2.50299823969329
2.45255382917972 2.51082300578606
2.4584943495298 2.51917540596245
2.46501071585895 2.5259145190463
2.47471899675581 2.53272894561808
2.48257656893051 2.54014361552335
2.49393147360248 2.54873894333108
2.50152481740263 2.55811477048624
2.50853615590846 2.56727157326435
2.5213712189409 2.57276618679813
2.52790223537918 2.58080146521156
2.53528759924577 2.59037020892686
2.54139098391361 2.59687128695078
2.5484564552498 2.60357588671056
2.557626021132 2.60921592961833
2.56642337886827 2.61729961229214
2.57806622805879 2.62494022002245
2.58703238026616 2.63664063251862
2.59744309036864 2.64794090420392
2.60314614878351 2.65793723353282
2.61553478122364 2.66783487783728
2.62476795525447 2.67987988251675
2.63576254071828 2.69039375151919
2.64727013181515 2.70023092672967
2.65792265788842 2.71172159420371
2.6684739968443 2.72677672166672
2.68208092065215 2.73428888398184
2.69684695608006 2.74545830106667
2.70982086005122 2.76004881089897
2.7202989707314 2.77360161959886
2.73226613087597 2.7868256541741
2.74215332009292 2.7979197446897
2.75620130715982 2.80911297738829
2.77314632862026 2.8245403469484
2.78869505456345 2.84102006636216
2.80475216302194 2.85896788217723
2.82192182214968 2.87323164082279
2.84270597167677 2.89046186231714
2.86145072793056 2.89800159862059
2.88870784586894 2.92665674908856
2.9065515531347 2.94052062251025
2.92536032800298 2.96272439317602
2.95361306481876 2.99269659155848
2.97844900693222 3.01859555388733
3.00415907212107 3.05244851114921
3.03991548144238 3.06890233601108
3.10282028207795 3.09311360940307
3.17041770473578 3.12960322043943
3.23069278333676 3.16873584717357
3.30865425840837 3.19762014860112
3.40133817713137 3.24557074702112
3.46998594960339 3.3303118145768
3.5623329985512 3.41169889209643
3.69242927167104 3.50290957642033
3.84070713793088 3.63577597135141
4.03397276571384 3.83177481148927
4.65999316885736 4.5118237583233
