# Supplementary material for: Simulating multiple faceted variability in single cell RNA sequencing
Source: Nat Commun. 2019 Jun 13;10:2611. doi: 10.1038/s41467-019-10500-w (PMC6565723; doi:10.1038/s41467-019-10500-w)
Supplement: Supplementary file 4 — Source Data [file 41467_2019_10500_MOESM4_ESM.zip › Source_Data_forFigures/Figure4e/nonUMI/log10sd.txt]

simulated experimental
-0.153057769881913 -0.46252747151243
0.39908677055198 -0.262566986471191
0.492575874080698 -0.174692397331328
0.536916142241121 -0.122835252388651
0.580400400760601 -0.0891704943251705
0.627201543315616 -0.0528693673570822
0.665175985127378 -0.0218300876945657
0.69590709648159 0.00836996449495202
0.72039203966852 0.0291095562148875
0.747137491487422 0.0707163575258832
0.762876517306183 0.0917943894507215
0.78493280827307 0.112584780310313
0.804691171028701 0.14340566217709
0.825946067083172 0.16628622633552
0.843198470883928 0.191929548947423
0.862671836491132 0.209425320969652
0.875837491935109 0.233488645060119
0.892940282453392 0.270802306220688
0.91167685964059 0.305445726099224
0.926394626668959 0.328231941483383
0.937603850108929 0.349765615077521
0.949449701344014 0.381174184560792
0.964827694864788 0.400659459366375
0.983297139541372 0.423293355003884
0.993521630771957 0.442508595243998
1.00329494117992 0.464441504306916
1.01293799164618 0.482082146050936
1.02380167309156 0.503953108781797
1.03225078995119 0.521886836956445
1.04045250655033 0.550228447632412
1.0478503037145 0.574712227487858
1.05639810329209 0.596817034656706
1.06449929041583 0.60969887755147
1.07440243051388 0.623638278588054
1.08370847702192 0.638335191562409
1.09172344806648 0.66138028312317
1.09865663258473 0.680404994224473
1.1046669482835 0.69915563511248
1.10966118134063 0.713158729218822
1.1162983764099 0.732853204147707
1.1215969194875 0.742252792615938
1.1275722565415 0.753859900665347
1.13374338991476 0.767874629344574
1.14045982516301 0.78539845131049
1.1496224479556 0.796898296838428
1.15466346778931 0.81907701898215
1.16028428401988 0.834271955424225
1.16845027733087 0.853965679158297
1.17637817459628 0.863417280740578
1.18242984916319 0.875420879368468
1.18879131706514 0.883874157175747
1.19467038111598 0.901481724891464
1.20012694734742 0.910948433405189
1.20502968413866 0.924696799430723
1.20985342654137 0.934048996079172
1.21375365925024 0.940272272538543
1.22046326553051 0.953491840316443
1.22532427575355 0.962320746288715
1.22875954591093 0.973829322358895
1.23352428313061 0.981740086405709
1.23944904649952 0.99347208471067
1.24256875914864 1.00397876060276
1.24672751663264 1.01116848481287
1.25121398548092 1.02497367946385
1.25723805489745 1.03495648964226
1.26300758183103 1.04405551480018
1.26765877638155 1.05805338015331
1.27139369598533 1.06901068503288
1.27528385448801 1.07797251630626
1.28023593682079 1.08468524645558
1.28424740631049 1.09594087632205
1.2887008306965 1.1027159679365
1.29185927999621 1.11258533481606
1.29576509335213 1.12056177547757
1.29930686599483 1.12908915016285
1.30402132614603 1.13969158864438
1.3103592529632 1.15115671937467
1.31345178252718 1.16226796022737
1.31870726612569 1.1692829353099
1.32450696766681 1.17864313708746
1.32739635045803 1.1864290602387
1.33071868678339 1.19478036571743
1.33474561554591 1.20340535041253
1.33797639239739 1.21332527870556
1.34264854213188 1.22091705138801
1.34728109014966 1.22795210904364
1.35096348774164 1.23564518635756
1.35408080977684 1.24356494668827
1.35780094859132 1.24955235595525
1.36233111336208 1.25698720496842
1.36741906040048 1.26497372642004
1.37030410828081 1.27047514591815
1.37303188769829 1.28148944545632
1.37523478598026 1.28733761827997
1.38037610814469 1.29567451441485
1.38491237797396 1.30306148837821
1.38913680309382 1.30880895560967
1.39143507677896 1.31581215644418
1.39489122905003 1.32042305746098
1.39837659186734 1.32646461716624
1.40176630708335 1.33395722789746
1.40544240938886 1.33936443944259
1.40796661850266 1.34746372627172
1.41079192675079 1.35467618230345
1.41475010680239 1.36065464694739
1.41804869916109 1.36544703725491
1.42100356132685 1.37082677440241
1.42380697663415 1.37639986144708
1.42606420183401 1.38226331360373
1.42876854543771 1.39124579322787
1.43246470717863 1.39791609914673
1.4352673896131 1.40529678758576
1.43771608771874 1.41028832782733
1.44151585945856 1.41585977062732
1.44555667298654 1.42025052913315
1.44713035100362 1.42459348747465
1.4495425022976 1.43010344664183
1.45384399826508 1.43396074647607
1.45663195372032 1.43874542978764
1.45913708084298 1.44473534962247
1.4629276082951 1.44902142610183
1.46659183420362 1.452716724772
1.46870632265278 1.45737889321161
1.47113474345815 1.46367152011099
1.47444644623642 1.4684060035509
1.47646883220014 1.47362057352585
1.47974835855448 1.47877661838278
1.48239252069456 1.48217812688725
1.48471095882313 1.48594005138551
1.48818732827917 1.4903041162745
1.49109956198481 1.4962812243428
1.4939686083375 1.50140363710612
1.49622947571057 1.50375158464311
1.49912829345099 1.50889542776214
1.50128409280596 1.51512658531156
1.50413273601834 1.518651316062
1.50666771250271 1.52277305001724
1.50922329674876 1.52862717849984
1.51214488301149 1.53276943328158
1.5146448302875 1.53773774460267
1.51717158113237 1.54250074282072
1.51959303286115 1.54597597120846
1.52333714817007 1.54960888954944
1.52634976216893 1.553765002598
1.52918013295566 1.5575377956957
1.53220379871788 1.56162857437954
1.53408080614354 1.56673458486541
1.53738545026219 1.57174531764192
1.54045397812447 1.57492527563065
1.54352970128817 1.58047031495856
1.54698532315179 1.58620882191847
1.54940392955606 1.59166935253508
1.55154992554056 1.59530366083639
1.55514569516452 1.60066917847359
1.55772468313641 1.60446822667358
1.56013525181087 1.60872964697657
1.56285555781353 1.61227550306696
1.56500832320461 1.61636288759322
1.56731005580503 1.61962270863359
1.57062721194415 1.62235045078987
1.5725260993831 1.62557559896538
1.57478450008116 1.62832979325843
1.57679225370778 1.63142567392959
1.57866745865041 1.63573149180011
1.58141906977828 1.64020037979611
1.58481469954867 1.6447495213896
1.58720019712995 1.64930979200209
1.58882707252964 1.65189098484605
1.59190930398108 1.65541022013287
1.59522614511056 1.65958041219482
1.59766544879636 1.6626419792647
1.59994088468603 1.6660798759687
1.60332947461083 1.6714059130486
1.60640655208285 1.67531743243517
1.6089784375255 1.67821013483089
1.61121598184254 1.68140312406494
1.61353353500169 1.68363670308248
1.61626605520133 1.68760852016073
1.61803343150683 1.6900397712634
1.61992640697071 1.69286009259723
1.62171707710516 1.69551033746296
1.62393606670684 1.70077142693498
1.62596278768403 1.70236070650163
1.62957682226129 1.70554236416557
1.63177892966733 1.70938637121114
1.63452613959592 1.71335412531789
1.63724653110779 1.71600390673951
1.63977360150291 1.71885898777685
1.64299549177023 1.72238220255768
1.64655472242396 1.72593884130002
1.64792315593853 1.72875983074857
1.65064603367365 1.73257286077953
1.65327576967049 1.73482602697393
1.65618961017221 1.73747435140067
1.65890022570627 1.73993366296971
1.66076961372184 1.74349687140826
1.66313775269354 1.74695563778733
1.66491459040835 1.750007929978
1.66800375621259 1.75359062915837
1.66973681509419 1.75754632294528
1.67190540570855 1.76174519882897
1.67379299031025 1.76443243785378
1.67674038968198 1.76688311655569
1.67937564911185 1.77045399426756
1.68147359837989 1.77464950211164
1.6834716558078 1.77722165523579
1.68535896533163 1.78128438378957
1.68859426797466 1.78403915538828
1.69064332396139 1.78703632983729
1.69225789344644 1.78900782645922
1.69433897225881 1.79167407681042
1.69703019991074 1.79484461207696
1.69939455349814 1.79814292012496
1.70182710954802 1.80059552658157
1.70388955211974 1.80360301529205
1.70739067347538 1.80580454857105
1.70948746797149 1.8086655722768
1.71178819527939 1.81095442964956
1.71362540776383 1.81328995813085
1.71607582545164 1.81747292499101
1.71831789585638 1.8196611406504
1.7201800134828 1.82359584394592
1.72189047573753 1.82615522440113
1.72433419882439 1.82854212612371
1.72642562662526 1.83271104907064
1.7288379164287 1.83534892801078
1.73069415523043 1.83801971924872
1.73267326641848 1.84184656132033
1.7346720085995 1.84512386110904
1.73675253820281 1.84750967178969
1.73844425285118 1.84910364076118
1.74084233831168 1.85189983778035
1.7432042552527 1.85414937737164
1.74497287263759 1.85707423162914
1.74644125614189 1.85978804091138
1.74808813378808 1.8629086213418
1.7504691714799 1.86516009889015
1.75270281655116 1.86793961893725
1.75577169967589 1.870018533006
1.75725125875874 1.87395452701765
1.75982279348569 1.87625298108712
1.76183279879885 1.87885438721168
1.76354322771112 1.88134067872897
1.7658726960523 1.88346358517248
1.76789886341488 1.88616582818546
1.77039006283308 1.88843135357071
1.77257476756566 1.89084943547096
1.77496378236669 1.89455222401029
1.77730053936507 1.89655473794687
1.78007119621061 1.89927905693551
1.78250457960594 1.90109584729563
1.78544439854627 1.9031121940339
1.78759736430351 1.90466734843831
1.78948202396626 1.906741205471
1.79105639935989 1.91094302087813
1.7941455229059 1.91399410610956
1.79662568695249 1.9156365626675
1.79862601794465 1.91852776881747
1.80029841276462 1.92119810292543
1.80169084044061 1.92341949051375
1.80405706594924 1.92594559055798
1.8055790695727 1.92889652187048
1.80791328533443 1.9305952795884
1.81048444103723 1.93313461150372
1.81235053927808 1.93495398940125
1.8145272900195 1.93731499930702
1.81653116727667 1.94017930581753
1.81932074857508 1.94221877042449
1.82147103929119 1.9455299007909
1.82426099311092 1.94750678231167
1.82678107212766 1.94985740848942
1.82903305679334 1.95302974372716
1.83069923912932 1.95534217372359
1.83345269406939 1.95751887912014
1.83613817371893 1.95965972517836
1.83844358081389 1.96244834058486
1.84059667837771 1.96476791879896
1.84295698619587 1.96751428359254
1.84496481290405 1.96983678517354
1.84652888309733 1.97280985573587
1.84921118033658 1.97575553067968
1.8506430408347 1.97904474329329
1.8527747343287 1.98096215794653
1.85443301609151 1.98339737618012
1.85706566912681 1.98560918405806
1.85971365567357 1.98760868903213
1.86180294371143 1.99003253993061
1.8635713405066 1.99320991938387
1.86582971600382 1.99552019633616
1.86747530843708 1.99795741868046
1.87022765367543 2.00042920804478
1.8722775283373 2.00282052839467
1.87407118661308 2.00484780897391
1.87540887813487 2.00670977470908
1.87742979985642 2.00953895365759
1.88012988886218 2.01208509782049
1.88267257771652 2.01450990479224
1.88440417142777 2.01676653692481
1.88682150062386 2.01881143853738
1.88840376285151 2.02100702477208
1.89078651998313 2.02363328082484
1.89360111993883 2.02599660494133
1.89525892910839 2.0282587365877
1.89766806414642 2.03250724154343
1.90009141017597 2.03480951883923
1.90246317462532 2.03765970765777
1.90578645641059 2.04098251754964
1.90819685922133 2.04331032199244
1.91075668880618 2.04684021120434
1.9139201660291 2.04931296302313
1.91534500478887 2.05140783568021
1.91744091193334 2.05392920373685
1.92005520957764 2.05751151210666
1.9221582341824 2.05941167059554
1.92458890845832 2.06141744129632
1.92697538488215 2.0644520220504
1.92997910231275 2.06666081016468
1.93293527317709 2.06910324841288
1.93423711491845 2.07094158016609
1.93570664008308 2.07284050560022
1.93734654844858 2.07538879161681
1.9390659155198 2.07829075612809
1.94119644253956 2.08195574879618
1.94443490529874 2.08400932024074
1.94681188727332 2.08617520127786
1.94887750642782 2.08936291437324
1.95035128321295 2.09304435370115
1.95317283749993 2.09606120006961
1.95544911246018 2.09774286377104
1.95806941949654 2.10051990270529
1.95986692909397 2.103319781746
1.96194985450296 2.10580617864839
1.96407282996756 2.1088437199588
1.96709864034413 2.11168946081882
1.96944390858327 2.1139321498704
1.97207535788349 2.11666236907163
1.9747553043333 2.12064252709164
1.97726622670796 2.12300319990438
1.97905519895633 2.12598313845295
1.98270687799066 2.12968680769142
1.98506448140536 2.13141082398728
1.98797782191483 2.13359554713779
1.99010093956244 2.13629323900952
1.99222615267347 2.13811868062417
1.9940762163324 2.14060456509046
1.99697606126387 2.14333219184089
2.00002512617431 2.14670494072446
2.00265325510061 2.14878751607364
2.00437798760063 2.15117701531327
2.00718242550001 2.15442070255418
2.00949530958057 2.15633668676318
2.01247514230795 2.15908840703512
2.01494358127957 2.16127954648995
2.0174086359304 2.16406182895415
2.0201707815417 2.16697848238425
2.02297782649158 2.16959106213428
2.02557226831981 2.17255385354747
2.02787560679892 2.17480418229926
2.02981615838125 2.17838044945365
2.03272374932631 2.1809589587902
2.03581384552757 2.18408318644118
2.03905806468495 2.18789390573667
2.04128657158816 2.19002459390653
2.04389774842241 2.19276076151393
2.04784432571144 2.19501976155036
2.05061905323436 2.19742700946176
2.05394784191541 2.20026431863055
2.05615083430872 2.20326255367015
2.05885878218736 2.20614780634848
2.06096389728568 2.20955706750723
2.06365707303488 2.21240044817801
2.06520174007014 2.21591184586951
2.06788007290413 2.21935407379551
2.07061551676839 2.2236482296795
2.07326713345179 2.22643835160717
2.07581887555912 2.22960940913713
2.07783406272808 2.23276346889678
2.08085738009166 2.23487412633732
2.08296092633732 2.23800498227007
2.08632642965531 2.24018014641316
2.08894647415153 2.24262250019904
2.09143196612928 2.24496931672625
2.09506273953472 2.24754096846863
2.09826880918914 2.25101513201216
2.10122718252596 2.25433109587523
2.10338959787529 2.2568562552101
2.1065532167046 2.26042731200426
2.10996398230011 2.26322268803251
2.11212430235575 2.26728214854249
2.11449945354626 2.26953584638311
2.11791694147365 2.27299881778681
2.11983920572176 2.27681909477242
2.1220163087706 2.27999061417474
2.12417445452722 2.28297006245257
2.12848920760399 2.28625915631031
2.13143499217958 2.29028828975728
2.13392434703348 2.29359921290189
2.13682785496221 2.29722488350549
2.13968750214707 2.30012921229619
2.14401633220671 2.30358038383904
2.14775699517245 2.30682352637904
2.15082582047588 2.3100732805378
2.15463998837293 2.3131858456271
2.15716725307716 2.31786101687634
2.16228256545572 2.32147727993922
2.1658139390279 2.32543290571647
2.16814519392228 2.32810757827629
2.17386419855683 2.33043606138755
2.17771798422134 2.3337009637677
2.18229972832387 2.33804150761949
2.18440412067951 2.34239959397491
2.18676945754887 2.34544376019924
2.19051606881936 2.3479947836725
2.19335064202253 2.35323694358546
2.19683532658039 2.35692844389318
2.19907655248392 2.36140420531802
2.20150257720015 2.36610960944108
2.2064086129834 2.3699215098754
2.21046201849617 2.37339382559528
2.21445873472892 2.37668584456557
2.217971365784 2.38022460910796
2.22086336190199 2.38413127014925
2.22395177768518 2.38750031845197
2.2275022918181 2.39233127311458
2.2321111556452 2.39879129175761
2.23614592153099 2.40261097693881
2.23966316608607 2.40648734407121
2.24362515605187 2.41009676695624
2.24726436570814 2.4152730609611
2.25067471356904 2.4208990852081
2.25554787087346 2.4262827862983
2.26092844867422 2.43146020967486
2.26637571732095 2.43605448080126
2.27115671483109 2.43986809921912
2.27465986160421 2.44489917510208
2.27961559515435 2.44944145358894
2.28285112921512 2.45348414992002
2.28731937760702 2.45928470919085
2.2932701663139 2.46519481008367
2.29677086792994 2.47075664936888
2.30196374489357 2.47573673822115
2.30584219102381 2.47968698406378
2.31077982262185 2.4856403305663
2.31730728905441 2.49183243167424
2.31995578041847 2.49529983976459
2.3252665885008 2.50199639608835
2.3297101692704 2.5065646096539
2.33664427138798 2.51098443219553
2.34107140169885 2.51767943634
2.3461907546901 2.52145861157324
2.3525520142163 2.52636386937142
2.35798718075687 2.53412243403184
2.3658323899769 2.53940823151166
2.37325835900241 2.54601491426767
2.37789907945226 2.55337183644648
2.38529701372948 2.55949988294143
2.39185558344632 2.56853201364533
2.39975904593643 2.57608513163656
2.40618417689511 2.58187132638745
2.41129619501593 2.58682462740368
2.41741855861488 2.59171303952696
2.42160343239399 2.59810512178031
2.42894723806958 2.60382572838305
2.43784027074051 2.61287703719647
2.44789301071772 2.62087219300151
2.45348434848159 2.62883498835012
2.46459147646696 2.63730507546019
2.47446204614213 2.64556399347132
2.48357456298286 2.65390801914265
2.49330679994843 2.66185682262302
2.50718222392024 2.67203357599978
2.52102232392336 2.67971782023556
2.53283604367805 2.68921080686945
2.54569597454799 2.70038320593354
2.5549149153583 2.71094726252756
2.56699200106066 2.71918861875805
2.5808023557681 2.73102626091723
2.59922290458423 2.74070138469704
2.61400262032022 2.75279474342887
2.62790512363533 2.76661171406945
2.64895505292417 2.77790689852339
2.6648656199419 2.79267740164525
2.68532658623128 2.80633240057856
2.70671462632354 2.81921450506054
2.73117401778342 2.83191550474106
2.75479781355906 2.84346895888419
2.77235960377312 2.86129954916465
2.8060075670306 2.88973798163868
2.84097311231059 2.91188943595228
2.8831291557074 2.93669679679703
2.92859733879963 2.96126339395324
2.97539970281822 2.99223698263367
3.01385733373774 3.01908866482787
3.08851933374708 3.05017516606896
3.12708654364894 3.10315055979531
3.20345912081794 3.17123369437158
3.26977363311678 3.22465072484831
3.33389238629779 3.30417168806302
3.49789940270207 3.39403091391901
3.68860170490332 3.58418356383754
4.28842003742899 4.50069274182989
