# Supplementary material for: Simulating multiple faceted variability in single cell RNA sequencing
Source: Nat Commun. 2019 Jun 13;10:2611. doi: 10.1038/s41467-019-10500-w (PMC6565723; doi:10.1038/s41467-019-10500-w)
Supplement: Supplementary file 4 — Source Data [file 41467_2019_10500_MOESM4_ESM.zip › Source_Data_forFigures/Figure4e/UMI10xt4k/percent_nonzero.txt]

simulated experimental
0.0133333333333333 0.0103092783505155
0.0133333333333333 0.0103092783505155
0.0133333333333333 0.0103092783505155
0.0133333333333333 0.0103092783505155
0.0133333333333333 0.0103092783505155
0.0133333333333333 0.0103092783505155
0.0133333333333333 0.0103092783505155
0.0133333333333333 0.0103092783505155
0.0133333333333333 0.0108820160366552
0.0133333333333333 0.0108820160366552
0.0133333333333333 0.0108820160366552
0.0133333333333333 0.0108820160366552
0.0133333333333333 0.0108820160366552
0.0133333333333333 0.0108820160366552
0.0133333333333333 0.0108820160366552
0.0133333333333333 0.011454753722795
0.0133333333333333 0.011454753722795
0.0133333333333333 0.011454753722795
0.0133333333333333 0.011454753722795
0.0133333333333333 0.011454753722795
0.0133333333333333 0.011454753722795
0.0133333333333333 0.011454753722795
0.0133333333333333 0.0120274914089347
0.0133333333333333 0.0120274914089347
0.0133333333333333 0.0120274914089347
0.0133333333333333 0.0120274914089347
0.0166666666666667 0.0120274914089347
0.0166666666666667 0.0125853379152348
0.0166666666666667 0.0126002290950745
0.0166666666666667 0.0126002290950745
0.0166666666666667 0.0126002290950745
0.0166666666666667 0.0126002290950745
0.0166666666666667 0.0126002290950745
0.0166666666666667 0.0126002290950745
0.0166666666666667 0.0131729667812142
0.0166666666666667 0.0131729667812142
0.0166666666666667 0.0131729667812142
0.0166666666666667 0.0131729667812142
0.0166666666666667 0.0131729667812142
0.0166666666666667 0.013745704467354
0.0166666666666667 0.013745704467354
0.0166666666666667 0.013745704467354
0.0166666666666667 0.013745704467354
0.0166666666666667 0.013745704467354
0.0166666666666667 0.0143184421534937
0.0166666666666667 0.0143184421534937
0.0166666666666667 0.0143184421534937
0.0166666666666667 0.0143184421534937
0.0166666666666667 0.0143184421534937
0.02 0.0143184421534937
0.02 0.0148911798396334
0.02 0.0148911798396334
0.02 0.0148911798396334
0.02 0.0148911798396334
0.02 0.0148911798396334
0.02 0.0154639175257732
0.02 0.0154639175257732
0.02 0.0154639175257732
0.02 0.0154639175257732
0.02 0.0160366552119129
0.02 0.0160366552119129
0.02 0.0160366552119129
0.02 0.0160366552119129
0.02 0.0160366552119129
0.02 0.0166093928980527
0.02 0.0166093928980527
0.02 0.0166093928980527
0.02 0.0166093928980527
0.02 0.0166093928980527
0.02 0.0171821305841924
0.0233333333333333 0.0171821305841924
0.0233333333333333 0.0171821305841924
0.0233333333333333 0.0171821305841924
0.0233333333333333 0.0177548682703322
0.0233333333333333 0.0177548682703322
0.0233333333333333 0.0177548682703322
0.0233333333333333 0.0177548682703322
0.0233333333333333 0.0183276059564719
0.0233333333333333 0.0183276059564719
0.0233333333333333 0.0183276059564719
0.0233333333333333 0.0183276059564719
0.0233333333333333 0.0183276059564719
0.0233333333333333 0.0188339060710195
0.0233333333333333 0.0189003436426117
0.0233333333333333 0.0189003436426117
0.0233333333333333 0.0189003436426117
0.0233333333333333 0.0189003436426117
0.0233333333333333 0.0194730813287514
0.0266666666666667 0.0194730813287514
0.0266666666666667 0.0194730813287514
0.0266666666666667 0.0200458190148912
0.0266666666666667 0.0200458190148912
0.0266666666666667 0.0200458190148912
0.0266666666666667 0.0200458190148912
0.0266666666666667 0.0200458190148912
0.0266666666666667 0.0206185567010309
0.0266666666666667 0.0206185567010309
0.0266666666666667 0.0206185567010309
0.0266666666666667 0.0206185567010309
0.0266666666666667 0.0211912943871707
0.0266666666666667 0.0211912943871707
0.0266666666666667 0.0211912943871707
0.0266666666666667 0.0211912943871707
0.0266666666666667 0.0217640320733104
0.0266666666666667 0.0217640320733104
0.0266666666666667 0.0217640320733104
0.03 0.0217640320733104
0.03 0.0217640320733104
0.03 0.0223367697594502
0.03 0.0223367697594502
0.03 0.0223367697594502
0.03 0.0223367697594502
0.03 0.0229095074455899
0.03 0.0229095074455899
0.03 0.0229095074455899
0.03 0.0229095074455899
0.03 0.0234822451317297
0.03 0.0234822451317297
0.03 0.0234822451317297
0.03 0.0234822451317297
0.03 0.0240549828178694
0.0333333333333333 0.0240549828178694
0.0333333333333333 0.0240549828178694
0.0333333333333333 0.0240549828178694
0.0333333333333333 0.0246277205040092
0.0333333333333333 0.0246277205040092
0.0333333333333333 0.0246277205040092
0.0333333333333333 0.0246277205040092
0.0333333333333333 0.0252004581901489
0.0333333333333333 0.0252004581901489
0.0333333333333333 0.0252004581901489
0.0333333333333333 0.0257731958762887
0.0333333333333333 0.0257731958762887
0.0333333333333333 0.0257731958762887
0.0333333333333333 0.0257731958762887
0.0333333333333333 0.0263459335624284
0.0333333333333333 0.0263459335624284
0.0333333333333333 0.0263459335624284
0.0366666666666667 0.0263459335624284
0.0366666666666667 0.0269186712485682
0.0366666666666667 0.0269186712485682
0.0366666666666667 0.0269186712485682
0.0366666666666667 0.0269186712485682
0.0366666666666667 0.0274914089347079
0.0366666666666667 0.0274914089347079
0.0366666666666667 0.0274914089347079
0.0366666666666667 0.0280641466208477
0.0366666666666667 0.0280641466208477
0.0366666666666667 0.0280641466208477
0.0366666666666667 0.0286368843069874
0.0366666666666667 0.0286368843069874
0.0366666666666667 0.0292096219931271
0.0366666666666667 0.0292096219931271
0.04 0.0292096219931271
0.04 0.0292096219931271
0.04 0.0297823596792669
0.04 0.0297823596792669
0.04 0.0297823596792669
0.04 0.0297823596792669
0.04 0.0303550973654066
0.04 0.0303550973654066
0.04 0.0303550973654066
0.04 0.0309278350515464
0.04 0.0309278350515464
0.04 0.0309278350515464
0.04 0.0315005727376861
0.04 0.0315005727376861
0.0433333333333333 0.0315005727376861
0.0433333333333333 0.0320733104238259
0.0433333333333333 0.0320733104238259
0.0433333333333333 0.0323825887743416
0.0433333333333333 0.0326460481099656
0.0433333333333333 0.0326460481099656
0.0433333333333333 0.0332187857961054
0.0433333333333333 0.0332187857961054
0.0433333333333333 0.0332187857961054
0.0433333333333333 0.0337915234822451
0.0433333333333333 0.0337915234822451
0.0433333333333333 0.0343642611683849
0.0433333333333333 0.0343642611683849
0.0433333333333333 0.0343642611683849
0.0466666666666667 0.0349369988545246
0.0466666666666667 0.0349369988545246
0.0466666666666667 0.0355097365406644
0.0466666666666667 0.0355097365406644
0.0466666666666667 0.0355097365406644
0.0466666666666667 0.0360824742268041
0.0466666666666667 0.0360824742268041
0.0466666666666667 0.0360824742268041
0.0466666666666667 0.0366552119129439
0.0466666666666667 0.0366552119129439
0.0466666666666667 0.0366552119129439
0.0466666666666667 0.0372279495990836
0.0466666666666667 0.0372279495990836
0.05 0.0378006872852234
0.05 0.0378006872852234
0.05 0.0378006872852234
0.05 0.0383734249713631
0.05 0.0383734249713631
0.05 0.0383734249713631
0.05 0.0389461626575029
0.05 0.0389461626575029
0.05 0.0389461626575029
0.05 0.0395189003436426
0.05 0.0395189003436426
0.05 0.0400916380297824
0.05 0.0400916380297824
0.0533333333333333 0.0406643757159221
0.0533333333333333 0.0406643757159221
0.0533333333333333 0.0406643757159221
0.0533333333333333 0.0412371134020619
0.0533333333333333 0.0412371134020619
0.0533333333333333 0.0418098510882016
0.0533333333333333 0.0418098510882016
0.0533333333333333 0.0423825887743414
0.0533333333333333 0.0423825887743414
0.0533333333333333 0.0429553264604811
0.0533333333333333 0.0429553264604811
0.0533333333333333 0.0429553264604811
0.0566666666666667 0.0435280641466208
0.0566666666666667 0.0435280641466208
0.0566666666666667 0.0441008018327606
0.0566666666666667 0.0441008018327606
0.0566666666666667 0.0446735395189003
0.0566666666666667 0.0446735395189003
0.0566666666666667 0.0446735395189003
0.0566666666666667 0.0452462772050401
0.0566666666666667 0.0452462772050401
0.0566666666666667 0.0452462772050401
0.0566666666666667 0.0458190148911798
0.06 0.0458190148911798
0.06 0.0463917525773196
0.06 0.0463917525773196
0.06 0.0469644902634593
0.06 0.0469644902634593
0.06 0.0475372279495991
0.06 0.0475372279495991
0.06 0.0481099656357388
0.06 0.0481099656357388
0.06 0.0486827033218786
0.0633333333333333 0.0486827033218786
0.0633333333333333 0.0486827033218786
0.0633333333333333 0.0492554410080183
0.0633333333333333 0.0498281786941581
0.0633333333333333 0.0498281786941581
0.0633333333333333 0.0504009163802978
0.0633333333333333 0.0504009163802978
0.0633333333333333 0.0504009163802978
0.0633333333333333 0.0509736540664376
0.0633333333333333 0.0509736540664376
0.0666666666666667 0.0515463917525773
0.0666666666666667 0.0515463917525773
0.0666666666666667 0.0521191294387171
0.0666666666666667 0.0521191294387171
0.0666666666666667 0.0526918671248568
0.0666666666666667 0.0532646048109966
0.0666666666666667 0.0532646048109966
0.0666666666666667 0.0538373424971363
0.07 0.0538373424971363
0.07 0.0544100801832761
0.07 0.0549828178694158
0.07 0.0549828178694158
0.07 0.0555555555555556
0.07 0.0561282932416953
0.07 0.0561282932416953
0.07 0.0567010309278351
0.0733333333333333 0.0572737686139748
0.0733333333333333 0.0572737686139748
0.0733333333333333 0.0578465063001146
0.0733333333333333 0.0584192439862543
0.0733333333333333 0.0584192439862543
0.0733333333333333 0.058991981672394
0.0733333333333333 0.0595647193585338
0.0733333333333333 0.0595647193585338
0.0766666666666667 0.0601374570446735
0.0766666666666667 0.0607101947308133
0.0766666666666667 0.0607101947308133
0.0766666666666667 0.061282932416953
0.0766666666666667 0.0618556701030928
0.0766666666666667 0.0618556701030928
0.0766666666666667 0.0624284077892325
0.0766666666666667 0.0630011454753723
0.08 0.063573883161512
0.08 0.0641466208476518
0.08 0.0641466208476518
0.08 0.0647193585337915
0.08 0.0647193585337915
0.08 0.0652920962199313
0.08 0.065864833906071
0.0833333333333333 0.0658751431844216
0.0833333333333333 0.0664375715922108
0.0833333333333333 0.0670103092783505
0.0833333333333333 0.0675830469644903
0.0833333333333333 0.06815578465063
0.0833333333333333 0.0687285223367698
0.0833333333333333 0.0691809851088201
0.0866666666666667 0.0693012600229095
0.0866666666666667 0.0698739977090493
0.0866666666666667 0.0702611683848794
0.0866666666666667 0.070446735395189
0.0866666666666667 0.0710194730813287
0.0866666666666667 0.0715922107674685
0.0866666666666667 0.0721649484536082
0.09 0.072737686139748
0.09 0.0733104238258877
0.09 0.073545246277205
0.09 0.0738831615120275
0.09 0.0744558991981672
0.09 0.075028636884307
0.09 0.0756013745704467
0.0933333333333333 0.0761741122565865
0.0933333333333333 0.0761741122565865
0.0933333333333333 0.0767468499427262
0.0933333333333333 0.077319587628866
0.0933333333333333 0.0778923253150057
0.0933333333333333 0.0784650630011455
0.0966666666666667 0.0790378006872852
0.0966666666666667 0.0790378006872852
0.0966666666666667 0.0801832760595647
0.0966666666666667 0.0801832760595647
0.0966666666666667 0.0807560137457045
0.0966666666666667 0.081901489117984
0.1 0.0824742268041237
0.1 0.0830469644902635
0.1 0.0836197021764032
0.1 0.0836197021764032
0.1 0.084192439862543
0.1 0.0853379152348225
0.103333333333333 0.0859106529209622
0.103333333333333 0.0864833906071019
0.103333333333333 0.0870561282932417
0.103333333333333 0.0876288659793814
0.103333333333333 0.0882016036655212
0.103333333333333 0.0887743413516609
0.106666666666667 0.0893470790378007
0.106666666666667 0.0899198167239404
0.106666666666667 0.0910652920962199
0.106666666666667 0.0916380297823597
0.106666666666667 0.0922107674684994
0.11 0.0927835051546392
0.11 0.0933562428407789
0.11 0.0939289805269187
0.11 0.0950744558991982
0.11 0.0956471935853379
0.113333333333333 0.0967514318442158
0.113333333333333 0.0973654066437572
0.113333333333333 0.0979381443298969
0.116666666666667 0.0985108820160367
0.116666666666667 0.0990836197021764
0.116666666666667 0.100229095074456
0.12 0.100801832760596
0.12 0.101947308132875
0.12 0.103092783505155
0.12 0.103665521191294
0.122266666666665 0.104238258877434
0.123333333333333 0.104810996563574
0.123333333333333 0.105383734249714
0.123333333333333 0.105956471935853
0.123333333333333 0.106529209621993
0.125933333333332 0.107674684994273
0.126666666666667 0.108820160366552
0.126666666666667 0.109392898052692
0.126666666666667 0.110538373424971
0.13 0.111683848797251
0.13 0.11282932416953
0.13 0.11340206185567
0.13 0.11454753722795
0.133333333333333 0.115120274914089
0.133333333333333 0.116265750286369
0.133333333333333 0.117411225658648
0.133333333333333 0.117983963344788
0.136666666666667 0.119129438717068
0.136666666666667 0.120274914089347
0.136666666666667 0.120847651775487
0.14 0.121993127147766
0.14 0.122995418098511
0.14 0.123138602520046
0.14 0.124284077892325
0.143333333333333 0.125429553264605
0.143333333333333 0.126002290950745
0.143333333333333 0.127147766323024
0.146666666666667 0.127720504009164
0.146666666666667 0.128570446735395
0.146666666666667 0.129438717067583
0.15 0.130584192439863
0.15 0.131729667812142
0.15 0.132875143184422
0.153333333333333 0.134020618556701
0.153333333333333 0.135166093928981
0.153333333333333 0.13631156930126
0.156666666666667 0.13745704467354
0.156666666666667 0.139175257731959
0.156666666666667 0.140320733104238
0.16 0.141466208476518
0.16 0.142038946162657
0.16 0.143184421534937
0.163333333333333 0.144329896907216
0.163333333333333 0.145475372279496
0.163333333333333 0.147193585337915
0.166666666666667 0.148339060710195
0.166666666666667 0.150057273768614
0.17 0.151639175257732
0.17 0.152920962199313
0.173333333333333 0.154639175257732
0.173333333333333 0.156357388316151
0.173333333333333 0.15807560137457
0.176666666666667 0.15979381443299
0.176666666666667 0.160939289805269
0.18 0.162084765177549
0.18 0.163230240549828
0.183333333333333 0.164375715922108
0.183333333333333 0.166312714776633
0.183333333333333 0.168384879725086
0.186666666666667 0.170103092783505
0.186666666666667 0.171821305841924
0.187666666666667 0.173539518900344
0.19 0.174794959908362
0.19 0.176975945017182
0.193333333333333 0.179839633447881
0.196666666666667 0.1815578465063
0.196666666666667 0.184421534936999
0.2 0.18671363115693
0.2 0.188430698739977
0.203333333333333 0.190721649484536
0.203333333333333 0.193012600229095
0.206666666666667 0.195790378006873
0.21 0.199312714776632
0.21 0.201603665521191
0.213333333333333 0.20389461626575
0.216666666666667 0.20561282932417
0.216666666666667 0.207331042382589
0.22 0.209978235967927
0.22 0.213058419243986
0.223333333333333 0.216494845360825
0.226666666666667 0.219931271477663
0.226666666666667 0.222222222222222
0.23 0.225906071019473
0.23 0.231038946162658
0.233333333333333 0.234249713631157
0.236666666666667 0.237686139747995
0.236666666666667 0.241695303550974
0.24 0.243986254295533
0.24 0.247995418098511
0.243333333333333 0.252672394043528
0.246666666666667 0.256087056128294
0.25 0.260595647193585
0.253333333333333 0.264061855670103
0.256666666666667 0.268041237113402
0.26 0.27205040091638
0.265266666666666 0.277742268041237
0.266666666666667 0.282932416953036
0.2714 0.286368843069874
0.276666666666667 0.292096219931271
0.283333333333333 0.29495990836197
0.286666666666667 0.298396334478809
0.29 0.305675830469645
0.293333333333333 0.310996563573883
0.296666666666667 0.317087056128293
0.3 0.321647193585338
0.306666666666667 0.328751431844215
0.313333333333333 0.334478808705613
0.316666666666667 0.342773195876289
0.323333333333333 0.352487972508591
0.33 0.359106529209622
0.336666666666667 0.365406643757159
0.343333333333333 0.374570446735395
0.35 0.379725085910653
0.356666666666667 0.389470790378009
0.366666666666667 0.40161282932417
0.373333333333333 0.408463917525773
0.38 0.420469644902635
0.386666666666667 0.427951890034365
0.390800000000002 0.439289805269187
0.402200000000003 0.446162657502864
0.41 0.457610538373426
0.416666666666667 0.469616265750287
0.426666666666667 0.481049255441008
0.437800000000001 0.499355097365407
0.455866666666667 0.513463917525775
0.47 0.528405498281788
0.481999999999998 0.545108820160367
0.5 0.571209621993126
0.522933333333331 0.594953035509734
0.546666666666667 0.617781214203894
0.573333333333333 0.642611683848797
0.595666666666666 0.668625429553264
0.646666666666667 0.706831615120273
0.685133333333333 0.737665521191296
0.73 0.778982817869416
0.7746 0.80737227949599
0.816666666666667 0.853046964490259
0.880733333333334 0.889084765177549
0.918800000000001 0.918570446735395
0.956866666666665 0.963649484536082
0.98 0.989248568155784
0.996666666666667 0.998281786941581
1 1
1 1
1 1
1 1
1 1
