# Supplementary material for: Simulating multiple faceted variability in single cell RNA sequencing
Source: Nat Commun. 2019 Jun 13;10:2611. doi: 10.1038/s41467-019-10500-w (PMC6565723; doi:10.1038/s41467-019-10500-w)
Supplement: Supplementary file 4 — Source Data [file 41467_2019_10500_MOESM4_ESM.zip › Source_Data_forFigures/Figure4e/UMI10xt4k/log10sd.txt]

simulated experimental
-0.939720370328596 -0.995511713709284
-0.939720370328596 -0.995511713709284
-0.939720370328596 -0.995511713709284
-0.939720370328596 -0.995511713709284
-0.939720370328596 -0.995511713709284
-0.939720370328596 -0.995511713709284
-0.939720370328596 -0.983896866072231
-0.939720370328596 -0.983896866072231
-0.939720370328596 -0.983896866072231
-0.939720370328596 -0.983896866072231
-0.939720370328596 -0.983896866072231
-0.939720370328596 -0.972884441810789
-0.939720370328596 -0.972884441810789
-0.939720370328596 -0.972884441810789
-0.939720370328596 -0.972884441810789
-0.939720370328596 -0.962415638260769
-0.939720370328596 -0.962415638260769
-0.939720370328596 -0.962415638260769
-0.939720370328596 -0.962415638260769
-0.939720370328596 -0.961936614785768
-0.939720370328596 -0.961936614785768
-0.939720370328596 -0.952439864176925
-0.939720370328596 -0.952439864176925
-0.939720370328596 -0.952439864176925
-0.892000211364955 -0.952439864176925
-0.892000211364955 -0.951959475036045
-0.892000211364955 -0.951959475036045
-0.892000211364955 -0.942913278599564
-0.892000211364955 -0.942913278599564
-0.892000211364955 -0.942913278599564
-0.892000211364955 -0.942431616889116
-0.892000211364955 -0.942431616889116
-0.892000211364955 -0.933797640917754
-0.892000211364955 -0.933797640917754
-0.892000211364955 -0.933797640917754
-0.892000211364955 -0.933314788053658
-0.892000211364955 -0.927919156679272
-0.892000211364955 -0.925059395832576
-0.892000211364955 -0.925059395832576
-0.892000211364955 -0.925059395832576
-0.892000211364955 -0.924575423419215
-0.892000211364955 -0.924132727628129
-0.892000211364955 -0.916668937893191
-0.892000211364955 -0.916668937893191
-0.892000211364955 -0.916668937893191
-0.892000211364955 -0.916183909232854
-0.853146931124146 -0.916183909232854
-0.853146931124146 -0.908600014909355
-0.853146931124146 -0.908600014909355
-0.853146931124146 -0.908113986232135
-0.853146931124146 -0.908113986232135
-0.853146931124146 -0.900829239913653
-0.853146931124146 -0.900829239913653
-0.853146931124146 -0.900829239913653
-0.853146931124146 -0.900342261387723
-0.853146931124146 -0.900342261387723
-0.853146931124146 -0.893335688802439
-0.853146931124146 -0.893335688802439
-0.853146931124146 -0.893335688802439
-0.853146931124146 -0.892847805370123
-0.853146931124146 -0.887632917910981
-0.853146931124146 -0.8861005662162
-0.853146931124146 -0.8861005662162
-0.853146931124146 -0.885611818290703
-0.820413391337863 -0.885611818290703
-0.820413391337863 -0.879106926225844
-0.820413391337863 -0.879106926225844
-0.820413391337863 -0.878617350275593
-0.820413391337863 -0.878617350275593
-0.820413391337863 -0.872339437378832
-0.820413391337863 -0.872339437378832
-0.820413391337863 -0.872339437378832
-0.820413391337863 -0.871849066420521
-0.820413391337863 -0.871849066420521
-0.820413391337863 -0.865784183910676
-0.820413391337863 -0.865784183910676
-0.820413391337863 -0.865784183910676
-0.820413391337863 -0.865293047927591
-0.820413391337863 -0.85942849664068
-0.81788717099799 -0.85942849664068
-0.81788717099799 -0.858936622939518
-0.792159802301865 -0.857645180505421
-0.792159802301865 -0.853260808386687
-0.792159802301865 -0.853260808386687
-0.792159802301865 -0.852768221903386
-0.792159802301865 -0.852305629619896
-0.792159802301865 -0.847270529752654
-0.792159802301865 -0.847270529752654
-0.792159802301865 -0.846777253315754
-0.792159802301865 -0.846313188187449
-0.792159802301865 -0.841447941938509
-0.792159802301865 -0.841447941938509
-0.792159802301865 -0.840953996496917
-0.792159802301865 -0.840488521895645
-0.792159802301865 -0.835784103847477
-0.789572485417437 -0.835784103847477
-0.789572485417437 -0.835289508668265
-0.76732847230943 -0.835289508668265
-0.76732847230943 -0.830270771261758
-0.76732847230943 -0.830270771261758
-0.76732847230943 -0.829775544102602
-0.76732847230943 -0.829307421061042
-0.76732847230943 -0.824900326252642
-0.76732847230943 -0.824404483512699
-0.76732847230943 -0.824404483512699
-0.76732847230943 -0.822653906907476
-0.76732847230943 -0.819665715308249
-0.76732847230943 -0.819202019923132
-0.76732847230943 -0.819169272160643
-0.764691357655499 -0.818316977004191
-0.760721899277459 -0.814560394918084
-0.745197222572568 -0.814063365426612
-0.745197222572568 -0.814063365426612
-0.745197222572568 -0.809578283561281
-0.745197222572568 -0.80908068078355
-0.745197222572568 -0.80908068078355
-0.745197222572568 -0.808607831153312
-0.745197222572568 -0.804713719214997
-0.745197222572568 -0.804713719214997
-0.745197222572568 -0.804215555293843
-0.745197222572568 -0.799961421638419
-0.745197222572568 -0.799961421638419
-0.745197222572568 -0.799462707883165
-0.74251819590003 -0.799462707883165
-0.74251819590003 -0.797302459421905
-0.72525095756466 -0.794817205761333
-0.72525095756466 -0.794817205761333
-0.72525095756466 -0.790774216929993
-0.72525095756466 -0.790274434454881
-0.72525095756466 -0.789797455612147
-0.72525095756466 -0.786330373690614
-0.72525095756466 -0.785830070994989
-0.72525095756466 -0.785352135518354
-0.72525095756466 -0.78198087415928
-0.72525095756466 -0.781480059870298
-0.72525095756466 -0.780165322482617
-0.722535733179239 -0.777721909204018
-0.722535733179239 -0.777220591409368
-0.722535733179239 -0.776740820603094
-0.722535733179239 -0.773549896013856
-0.707109354618618 -0.773048082304017
-0.707109354618618 -0.772567429702763
-0.707109354618618 -0.769461460517631
-0.707109354618618 -0.768959158024074
-0.707109354618618 -0.768477645673514
-0.707109354618618 -0.765453421477513
-0.707109354618618 -0.764950636907293
-0.707109354618618 -0.764468285584527
-0.707109354618618 -0.761522776069388
-0.705513888724146 -0.761019515736536
-0.704362199346908 -0.760536345044025
-0.704362199346908 -0.757666686786382
-0.69205938070048 -0.757162956640439
-0.690483597001632 -0.756678985091393
-0.690483597001632 -0.753882469522438
-0.690483597001632 -0.753378275174448
-0.690483597001632 -0.752428077459379
-0.690483597001632 -0.749662929456842
-0.690483597001632 -0.749177407759352
-0.690483597001632 -0.748263262612963
-0.690483597001632 -0.74601451024964
-0.688760498792473 -0.745528237443984
-0.687707775563539 -0.74293628821674
-0.687707775563539 -0.742430731887459
-0.687707775563539 -0.741943722842717
-0.68702059583684 -0.739415424996191
-0.675149187118406 -0.738909423968787
-0.675149187118406 -0.737952111220236
-0.675149187118406 -0.735448523734062
-0.675149187118406 -0.734960083820334
-0.675149187118406 -0.733576074299431
-0.675149187118406 -0.732046069063517
-0.675149187118406 -0.731085422214342
-0.675149187118406 -0.729207502617672
-0.672347248359406 -0.728700192035303
-0.672347248359406 -0.727737927659563
-0.672347248359406 -0.725562869283972
-0.66092816198995 -0.724918620782666
-0.66092816198995 -0.722171135060774
-0.66092816198995 -0.721679981440318
-0.66092816198995 -0.719493226698509
-0.66092816198995 -0.718924609112665
-0.66092816198995 -0.718017701830068
-0.66092816198995 -0.715848079050692
-0.66092816198995 -0.715351823463419
-0.658102129657125 -0.712759977535158
-0.658102129657125 -0.712266900498022
-0.658102129657125 -0.709718921919155
-0.658102129657125 -0.708747553227267
-0.647677060170565 -0.706723560548506
-0.647677060170565 -0.70622924741077
-0.647677060170565 -0.704956190825839
-0.647677060170565 -0.703772599296087
-0.647677060170565 -0.702798394945546
-0.647677060170565 -0.700864798343175
-0.647677060170565 -0.700369282307544
-0.644828564043169 -0.697998969182787
-0.644828564043169 -0.697502863257274
-0.644828564043169 -0.696341768325292
-0.64238973570113 -0.695173971826909
-0.635278543070764 -0.694195672063314
-0.635278543070764 -0.692388712201176
-0.635278543070764 -0.691409085958796
-0.635278543070764 -0.690154803618187
-0.635278543070764 -0.689144306521703
-0.635278543070764 -0.688467341129502
-0.632408911504768 -0.686434849195197
-0.632408911504768 -0.68595101906401
-0.632408911504768 -0.684261057678891
-0.630473148355195 -0.683733986875209
-0.623635414810712 -0.681125141819895
-0.623635414810712 -0.679711743709577
-0.623635414810712 -0.678551047533091
-0.623635414810712 -0.676475065687456
-0.623635414810712 -0.675954995468377
-0.620745741563963 -0.674436248163164
-0.620745741563963 -0.673420115092513
-0.620745741563963 -0.671934664534578
-0.620745741563963 -0.670917616336367
-0.618227577577272 -0.669494237318911
-0.612666261093092 -0.66844672543315
-0.612666261093092 -0.667482833297641
-0.612666261093092 -0.666006696094824
-0.612666261093092 -0.66504135805594
-0.609757454555755 -0.663106845303674
-0.609757454555755 -0.661720087972661
-0.609757454555755 -0.660725763345037
-0.609757454555755 -0.65886470028438
-0.607204159765968 -0.65778370220854
-0.602302208018946 -0.656391441575323
-0.602302208018946 -0.654724278503148
-0.602302208018946 -0.653272817662926
-0.599375028129328 -0.651482877708837
-0.599375028129328 -0.650933955293958
-0.599375028129328 -0.64973313558992
-0.599375028129328 -0.648270578058823
-0.596517607703009 -0.646539746626393
-0.592484472518288 -0.645324131456832
-0.592484472518288 -0.644346539525669
-0.592484472518288 -0.643156885500616
-0.589539558883535 -0.641706640816108
-0.589539558883535 -0.641013785033549
-0.586922857537738 -0.639180956202336
-0.583162483151905 -0.638397676798084
-0.583162483151905 -0.637068061505363
-0.583162483151905 -0.635469886402051
-0.583162483151905 -0.634226646762379
-0.580200376772919 -0.632935544293099
-0.580200376772919 -0.631911580196485
-0.580200376772919 -0.630144609585872
-0.577554754064597 -0.628635347771324
-0.575214634367272 -0.627288880356982
-0.574292418981025 -0.626148087451605
-0.574292418981025 -0.624180863025899
-0.574292418981025 -0.623213321329494
-0.571313579250471 -0.621743823418161
-0.571313579250471 -0.620663537067035
-0.571313579250471 -0.619336300921335
-0.568640552840664 -0.617907440447701
-0.566262642941564 -0.616509858043153
-0.565836059633634 -0.615143012876571
-0.56284087778904 -0.613665593361226
-0.56284087778904 -0.612734108641022
-0.56284087778904 -0.611812566134789
-0.560141765168928 -0.609643140653042
-0.557759870270896 -0.608594880777774
-0.557759870270896 -0.606580417260022
-0.557728287514539 -0.605115315638851
-0.554748680153792 -0.603793510799124
-0.554748680153792 -0.602312289025734
-0.552024630574204 -0.601134095513894
-0.550034266126443 -0.600119983546937
-0.550034266126443 -0.597474736286594
-0.547007352869321 -0.595910376691028
-0.547007352869321 -0.594051641913198
-0.544259373119856 -0.593042861629889
-0.544259373119856 -0.591887440262788
-0.542633015922174 -0.590897306536469
-0.539590623023812 -0.589653030129116
-0.539590623023812 -0.588621551933737
-0.536819598429923 -0.587697395303002
-0.535532753833837 -0.585534000028375
-0.535532753833837 -0.584341013500873
-0.532475088968367 -0.582835991971234
-0.532475088968367 -0.581255461159055
-0.529681800632274 -0.579352259223425
-0.528712577135365 -0.577672950762098
-0.52847403746241 -0.576626429677417
-0.525639816957076 -0.575195190442528
-0.525639816957076 -0.573600926277508
-0.524851228026074 -0.572603950450313
-0.522824956020476 -0.570669475097931
-0.522153712082721 -0.569652965208875
-0.520186967240217 -0.567873046543978
-0.519066006227435 -0.566414783989467
-0.519066006227435 -0.565314786905335
-0.516230185752251 -0.564323425112564
-0.516230185752251 -0.562434127986662
-0.515839234603706 -0.560266762966278
-0.512736709042218 -0.558820461647512
-0.512736709042218 -0.557563556319056
-0.511278395138904 -0.555739397254076
-0.509880473970843 -0.554543424646825
-0.50726147979059 -0.553068899017195
-0.506636595212737 -0.551061837527936
-0.506636595212737 -0.550075870177702
-0.503883620900815 -0.54824794594859
-0.503760430768191 -0.547269319407039
-0.501116440716146 -0.545947221720323
-0.50075175288321 -0.54437114096718
-0.498696678202412 -0.541983707002639
-0.497856091693096 -0.540551916750229
-0.497856091693096 -0.539297041299032
-0.49518787479917 -0.537795611560817
-0.49506951907544 -0.535863517074534
-0.492739262378504 -0.534365522165149
-0.492154747245078 -0.532938670619541
-0.489578334813342 -0.531734450998914
-0.489462996604357 -0.530061039083574
-0.486644797128345 -0.52774442677937
-0.486644797128345 -0.526580001529945
-0.483990865929994 -0.525095712110576
-0.48231748524367 -0.523468960271045
-0.481315625072806 -0.522012371227818
-0.479127669372797 -0.520815976960281
-0.476157490834819 -0.519784874911492
-0.476157490834819 -0.518575986055346
-0.474149552748409 -0.516602378349588
-0.4733986599947 -0.514857285402836
-0.47116143662385 -0.512787548807754
-0.469325040749543 -0.511474785431023
-0.468381239984034 -0.509457042274332
-0.46631920570288 -0.508163138379955
-0.464808051709604 -0.506315413566783
-0.463518064254839 -0.504995114729039
-0.461623171310172 -0.503389922987423
-0.461217818866625 -0.502237126040549
-0.46010698555989 -0.500259149704359
-0.458801467067822 -0.498315991679256
-0.456273113993193 -0.495854032154079
-0.454896135679095 -0.493477723071576
-0.454116589875034 -0.491570435857911
-0.452455211354774 -0.490136159336306
-0.451419147511023 -0.488701821899822
-0.449780147101795 -0.487247678846965
-0.44834417281082 -0.485475855413073
-0.447107296955433 -0.483739611011293
-0.444641351705468 -0.482225718420913
-0.443214620392799 -0.480362916194314
-0.442303290648965 -0.478579118437821
-0.440105855197571 -0.476494573389582
-0.438549762421144 -0.47400359017832
-0.437185939065046 -0.472567633024467
-0.435452651810271 -0.471316576820107
-0.433216306184672 -0.469615204790245
-0.43231045158987 -0.467810723398863
-0.431065950980493 -0.466289141259826
-0.42935290798045 -0.46425089450205
-0.428567501357801 -0.462452642073794
-0.42559141290549 -0.460231896274682
-0.423964962451507 -0.458470484084031
-0.421927759727916 -0.456470807303005
-0.421370863448219 -0.454429939745933
-0.419107408021963 -0.452856054016416
-0.417909810091819 -0.451489523272287
-0.415517842278138 -0.45018732088446
-0.414535718302028 -0.44844053399144
-0.412018935176702 -0.446213282634415
-0.411266658297696 -0.444913937772688
-0.409323611581899 -0.443094177542217
-0.408178636292855 -0.441017571022865
-0.405279725624689 -0.439343779944034
-0.404904444060637 -0.437698807996168
-0.40191114584629 -0.435598566530919
-0.399275556438397 -0.433498880265928
-0.398864911910086 -0.431689398717172
-0.39613377421101 -0.429926731108819
-0.395772131355677 -0.428292180101004
-0.392974033606072 -0.425986487469427
-0.392421892126214 -0.424393318910726
-0.389934289707774 -0.422423088664557
-0.387264968707682 -0.42079038657438
-0.386416860709583 -0.41857621315517
-0.384107284056034 -0.41657733654887
-0.381629201893477 -0.414788903864573
-0.381268205225559 -0.412820636589205
-0.378667804707962 -0.411319025426282
-0.378460226792382 -0.409572221343848
-0.375752294471167 -0.407602029921556
-0.373469373789583 -0.405695568537772
-0.372983283506121 -0.403932061137757
-0.370609309443222 -0.401757744362592
-0.370315741645354 -0.400059971406918
-0.367706897552325 -0.398155933792745
-0.365506593052201 -0.395581279766718
-0.363741580659115 -0.393796000159397
-0.362504271095187 -0.391373621193338
-0.360215865345261 -0.38919962089259
-0.358301528685299 -0.386513161736228
-0.356121597380746 -0.38413810353716
-0.353899138452212 -0.382218324215318
-0.351723653345382 -0.379725073406883
-0.349987177408203 -0.376956143179554
-0.347748972340918 -0.375366522775053
-0.345615923136782 -0.373036541285953
-0.343763197578357 -0.370901353418724
-0.34262126614763 -0.368446727820905
-0.340497484434503 -0.366092968311616
-0.338452741371433 -0.364026008745319
-0.336517135120809 -0.361431608208087
-0.334745607170271 -0.358826806297289
-0.332177716912889 -0.356566537704999
-0.330057787929488 -0.3535830472483
-0.328063626391281 -0.349950835716619
-0.326109348079329 -0.34711493159217
-0.324145578415827 -0.34537804333227
-0.321464080167367 -0.342864221871085
-0.319715745899982 -0.339361164275821
-0.318186724220473 -0.33637528724496
-0.316001232672643 -0.333921193956134
-0.312461437143733 -0.331450576990319
-0.310743322245412 -0.32854389452757
-0.307327017828176 -0.325904889127107
-0.30547130947967 -0.322815389883415
-0.303211127809623 -0.321159301361867
-0.301388588001168 -0.318082838808081
-0.299632367968261 -0.315276517775866
-0.297168811902341 -0.312195639275052
-0.294223928480953 -0.309613501597065
-0.291686239039254 -0.306843300642082
-0.290932547942528 -0.303991980348934
-0.287408163684745 -0.301232105302124
-0.284991610306289 -0.296687954268703
-0.282341185167732 -0.291357481611649
-0.279170381108938 -0.287893234755104
-0.276850257259436 -0.284569893733577
-0.274458641567346 -0.280792001415788
-0.271413484825039 -0.277468058480269
-0.268709196385148 -0.274384853023508
-0.26683350929786 -0.270702280333902
-0.263466217782345 -0.267679297962987
-0.259559298203515 -0.263297327958669
-0.256778431756125 -0.259551019549935
-0.253601903079963 -0.254409682791506
-0.250510676942854 -0.249223279426411
-0.247183064028441 -0.24480199224639
-0.242720941898901 -0.239811727951406
-0.239178089010976 -0.235619573498312
-0.236519627629926 -0.231113156935263
-0.234005082414745 -0.227894323708412
-0.230918607421784 -0.222308588092271
-0.227903737178293 -0.21632907126092
-0.22126324116192 -0.212044193191922
-0.216765947872669 -0.207682064614377
-0.213340356682319 -0.20362717852495
-0.207933397185936 -0.197868817781034
-0.202800714699006 -0.190433586699861
-0.197281420004528 -0.184495196899671
-0.192999294161468 -0.178593640614014
-0.188436135612881 -0.173878267552414
-0.183057571570207 -0.168931268432901
-0.177270934966545 -0.164364816975189
-0.173568113940638 -0.158853493301458
-0.166928003995396 -0.151924962750434
-0.16117964225443 -0.145535001068228
-0.156187210367639 -0.138300584415314
-0.147599213665662 -0.131575757116468
-0.140621639828167 -0.123792820055962
-0.134442978489669 -0.118766369888948
-0.129111170016074 -0.112379480159034
-0.123314563409684 -0.106139509466845
-0.118189618288639 -0.0989453656905982
-0.111575261605113 -0.0924846327483208
-0.106631568356006 -0.0825791457445761
-0.0962745715377419 -0.0762483322366792
-0.0878442200221673 -0.0651639491077172
-0.0773610825620899 -0.0561039946150098
-0.0637643240074036 -0.0404611980217917
-0.0525385604189607 -0.0303613869668485
-0.0381883699315186 -0.0158416879063643
-0.0223553954832625 -0.000554820732818348
-0.00660296635811109 0.0160043070957481
0.00988804932081341 0.0303741113029228
0.0286069429219839 0.0442903485666685
0.0643666760115301 0.0621816719927384
0.092445373216591 0.0831419703727836
0.114979023119382 0.110388948607846
0.141970320719112 0.13612907248427
0.179789428557416 0.166273355096013
0.23083797537728 0.201959465628138
0.276460608723774 0.254202734306959
0.32590382577382 0.299197157615588
0.392935446284113 0.354013113546552
0.464118885762108 0.427305317729623
0.530412255367092 0.563822105119733
0.62118666600545 0.686686503634336
0.708699485065483 0.769277928917711
0.778238329713832 0.879259507636649
0.88952107752204 0.976827299089569
1.1769632939529 1.11082725916011
1.81940336265284 1.84506206191728
