# Supplementary material for: Simulating multiple faceted variability in single cell RNA sequencing
Source: Nat Commun. 2019 Jun 13;10:2611. doi: 10.1038/s41467-019-10500-w (PMC6565723; doi:10.1038/s41467-019-10500-w)
Supplement: Supplementary file 4 — Source Data [file 41467_2019_10500_MOESM4_ESM.zip › Source_Data_forFigures/Figure4e/UMI10xt4k/log10meanplus1.txt]

simulated experimental
0.00575232888909134 0.00445434142624999
0.00575232888909134 0.00445434142624999
0.00575232888909134 0.00445434142624999
0.00575232888909134 0.00445434142624999
0.00575232888909134 0.00445434142624999
0.00575232888909134 0.00445434142624999
0.00575232888909134 0.00470047035429043
0.00575232888909134 0.00470047035429043
0.00575232888909134 0.00470047035429043
0.00575232888909134 0.00470047035429043
0.00575232888909134 0.00470047035429043
0.00575232888909134 0.00470047035429043
0.00575232888909134 0.00470047035429043
0.00575232888909134 0.00494645987199884
0.00575232888909134 0.00494645987199884
0.00575232888909134 0.00494645987199884
0.00575232888909134 0.00494645987199884
0.00575232888909134 0.00494645987199884
0.00575232888909134 0.00494645987199884
0.00575232888909134 0.00519231013721314
0.00575232888909134 0.00519231013721314
0.00575232888909134 0.00519231013721314
0.00575232888909134 0.00519231013721314
0.00575232888909134 0.00519231013721314
0.00717858462712338 0.00519231013721314
0.00717858462712338 0.00543802130750334
0.00717858462712338 0.00543802130750334
0.00717858462712338 0.00543802130750334
0.00717858462712338 0.00543802130750334
0.00717858462712338 0.00543802130750334
0.00717858462712338 0.00543802130750334
0.00717858462712338 0.00568359354017218
0.00717858462712338 0.00568359354017218
0.00717858462712338 0.00568359354017218
0.00717858462712338 0.00568359354017218
0.00717858462712338 0.00568359354017218
0.00717858462712338 0.00592902699225568
0.00717858462712338 0.00592902699225568
0.00717858462712338 0.00592902699225568
0.00717858462712338 0.00592902699225568
0.00717858462712338 0.00592902699225568
0.00717858462712338 0.00592902699225568
0.00717858462712338 0.00617432182052381
0.00717858462712338 0.00617432182052381
0.00717858462712338 0.00617432182052381
0.00717858462712338 0.00617432182052381
0.00717858462712338 0.00617432182052381
0.00860017176191757 0.00641947818148101
0.00860017176191757 0.00641947818148101
0.00860017176191757 0.00641947818148101
0.00860017176191757 0.00641947818148101
0.00860017176191757 0.00641947818148101
0.00860017176191757 0.00666449623136686
0.00860017176191757 0.00666449623136686
0.00860017176191757 0.00666449623136686
0.00860017176191757 0.00666449623136686
0.00860017176191757 0.00690937612615664
0.00860017176191757 0.00690937612615664
0.00860017176191757 0.00690937612615664
0.00860017176191757 0.00690937612615664
0.00860017176191757 0.00690937612615664
0.00860017176191757 0.00715411802156195
0.00860017176191757 0.00715411802156195
0.00860017176191757 0.00715411802156195
0.00860017176191757 0.00715411802156195
0.00860017176191757 0.00715411802156195
0.00860017176191757 0.00739872207303127
0.00860017176191757 0.00739872207303127
0.0100171207575241 0.00739872207303127
0.0100171207575241 0.00739872207303127
0.0100171207575241 0.00764318843575058
0.0100171207575241 0.00764318843575058
0.0100171207575241 0.00764318843575058
0.0100171207575241 0.00764318843575058
0.0100171207575241 0.00788751726464394
0.0100171207575241 0.00788751726464394
0.0100171207575241 0.00788751726464394
0.0100171207575241 0.00788751726464394
0.0100171207575241 0.00788751726464394
0.0100171207575241 0.00813170871437409
0.0100171207575241 0.00813170871437409
0.0100171207575241 0.00813170871437409
0.0100171207575241 0.00813170871437409
0.0100171207575241 0.00813170871437409
0.0104130394374573 0.00837576293934303
0.0114294617807818 0.00837576293934303
0.0114294617807818 0.00837576293934303
0.0114294617807818 0.00837576293934303
0.0114294617807818 0.00861968009369259
0.0114294617807818 0.00861968009369259
0.0114294617807818 0.00861968009369259
0.0114294617807818 0.00861968009369259
0.0114294617807818 0.00886346033130503
0.0114294617807818 0.00886346033130503
0.0114294617807818 0.00886346033130503
0.0114294617807818 0.00886346033130503
0.0114294617807818 0.00910710380580365
0.0114294617807818 0.00910710380580365
0.0114294617807818 0.00910710380580365
0.0114294617807818 0.00910710380580365
0.0114294617807818 0.0093506106705533
0.0128372247051722 0.0093506106705533
0.0128372247051722 0.0093506106705533
0.0128372247051722 0.0093506106705533
0.0128372247051722 0.00959398107866105
0.0128372247051722 0.00959398107866105
0.0128372247051722 0.00959398107866105
0.0128372247051722 0.00959398107866105
0.0128372247051722 0.00981192518229872
0.0128372247051722 0.00983721518297666
0.0128372247051722 0.00983721518297666
0.0128372247051722 0.00983721518297666
0.0128372247051722 0.0100803131360933
0.0128372247051722 0.0100803131360933
0.0128372247051722 0.0100803131360933
0.0128372247051722 0.0100803131360933
0.0128372247051722 0.0100803131360933
0.0142404391146103 0.0103232750903479
0.0142404391146103 0.0103232750903479
0.0142404391146103 0.0103232750903479
0.0142404391146103 0.010566101197822
0.0142404391146103 0.010566101197822
0.0142404391146103 0.010566101197822
0.0142404391146103 0.010566101197822
0.0142404391146103 0.0108087916103422
0.0142404391146103 0.0108087916103422
0.0142404391146103 0.0108087916103422
0.0142404391146103 0.0108087916103422
0.0142404391146103 0.0110513464794806
0.0142404391146103 0.0110513464794806
0.0142404391146103 0.0110513464794806
0.0142404391146103 0.0112937659565554
0.015639134307175 0.0112937659565554
0.015639134307175 0.0112937659565554
0.015639134307175 0.0115360501926319
0.015639134307175 0.0115360501926319
0.015639134307175 0.0115360501926319
0.015639134307175 0.0117283276550475
0.015639134307175 0.0117781993385223
0.015639134307175 0.0117781993385223
0.015639134307175 0.0117781993385223
0.015639134307175 0.012020213544787
0.015639134307175 0.012020213544787
0.015639134307175 0.012020213544787
0.015639134307175 0.012020213544787
0.015639134307175 0.0122620929617346
0.015639134307175 0.0122620929617346
0.015639134307175 0.0122620929617346
0.0170333392987804 0.0125038377394229
0.0170333392987804 0.0125038377394229
0.0170333392987804 0.012745448027659
0.0170333392987804 0.012745448027659
0.0170333392987804 0.012745448027659
0.0170333392987804 0.012745448027659
0.0170333392987804 0.0129869239760004
0.0170333392987804 0.0129869239760004
0.0170333392987804 0.0129869239760004
0.0170333392987804 0.0132282657337551
0.0170333392987804 0.0132282657337551
0.0170333392987804 0.0132282657337551
0.0170333392987804 0.0134694734499825
0.0170333392987804 0.0134694734499825
0.018423082826786 0.0134694734499825
0.018423082826786 0.0134694734499825
0.018423082826786 0.0137105472734933
0.018423082826786 0.0137105472734933
0.018423082826786 0.0139514873528511
0.018423082826786 0.0139514873528511
0.018423082826786 0.0139514873528511
0.018423082826786 0.014192293836372
0.018423082826786 0.014192293836372
0.018423082826786 0.014192293836372
0.018423082826786 0.0144329668721258
0.018423082826786 0.0144329668721258
0.018423082826786 0.0146735066079361
0.0198083933535525 0.0146735066079361
0.0198083933535525 0.0146735066079361
0.0198083933535525 0.014913913191381
0.0198083933535525 0.014913913191381
0.0198083933535525 0.0151541867697936
0.0198083933535525 0.0151541867697936
0.0198083933535525 0.0151541867697936
0.0198083933535525 0.0153943274902629
0.0198083933535525 0.0153943274902629
0.0198083933535525 0.0156343354996336
0.0198083933535525 0.0156343354996336
0.0198083933535525 0.0158579036119718
0.0211892990699381 0.0158742109445075
0.0211892990699381 0.0158742109445075
0.0211892990699381 0.0161139539712434
0.0211892990699381 0.0161139539712434
0.0211892990699381 0.0163535647259578
0.0211892990699381 0.0163535647259578
0.0211892990699381 0.0163535647259578
0.0211892990699381 0.0165930433545256
0.0211892990699381 0.0165930433545256
0.0211892990699381 0.0165930433545256
0.0211892990699381 0.0168323900025804
0.0211892990699381 0.0168323900025804
0.0211892990699381 0.0168323900025804
0.0225658278987413 0.0170716048155154
0.0225658278987413 0.0170716048155154
0.0225658278987413 0.0173106879384834
0.0225658278987413 0.0173106879384834
0.0225658278987413 0.0173106879384834
0.0225658278987413 0.0175496395163978
0.0225658278987413 0.0175496395163978
0.0225658278987413 0.0177884596939327
0.0225658278987413 0.0177884596939327
0.0225658278987413 0.0180271486155239
0.0225658278987413 0.0180271486155239
0.0225658278987413 0.0180271486155239
0.023938007498089 0.0182657064253691
0.023938007498089 0.0185041332674285
0.023938007498089 0.0185041332674285
0.023938007498089 0.0187424292854254
0.023938007498089 0.0187424292854254
0.023938007498089 0.0189220180616473
0.023938007498089 0.0189805946228465
0.023938007498089 0.0189805946228465
0.023938007498089 0.0192186294229426
0.023938007498089 0.0192186294229426
0.023938007498089 0.0194565338287292
0.0253058652647703 0.0194565338287292
0.0253058652647703 0.0196943079829869
0.0253058652647703 0.0196943079829869
0.0253058652647703 0.0199319520282617
0.0253058652647703 0.0199319520282617
0.0253058652647703 0.020169466106866
0.0253058652647703 0.020169466106866
0.0253058652647703 0.020169466106866
0.0253058652647703 0.0204068503608786
0.0253058652647703 0.0204068503608786
0.0266694283375187 0.0206441049321456
0.0266694283375187 0.0206441049321456
0.0266694283375187 0.0208812299622807
0.0266694283375187 0.0208812299622807
0.0266694283375187 0.0211182255926658
0.0266694283375187 0.0213446725607264
0.0266694283375187 0.0213550919644514
0.0266694283375187 0.0215918292185572
0.0266694283375187 0.0215918292185572
0.0280287236002435 0.0218284374956727
0.0280287236002435 0.0218284374956727
0.0280287236002435 0.0220006072762644
0.0280287236002435 0.0220649169362574
0.0280287236002435 0.0220649169362574
0.0280287236002435 0.0223012676805416
0.0280287236002435 0.0225374898685266
0.0280287236002435 0.0225374898685266
0.0293837776852097 0.0227735836399856
0.0293837776852097 0.0227735836399856
0.0293837776852097 0.0230095491344638
0.0293837776852097 0.0230095491344638
0.0293837776852097 0.0232453864912792
0.0293837776852097 0.0232453864912792
0.0293837776852097 0.0234810958495229
0.0307346169761684 0.0237166773480596
0.0307346169761684 0.0237166773480596
0.0307346169761684 0.0239521311255283
0.0307346169761684 0.0241874573203423
0.0307346169761684 0.0241874573203423
0.0307346169761684 0.0244226560706905
0.0307346169761684 0.024657727514537
0.0307346169761684 0.024657727514537
0.0307346169761684 0.0248926717896221
0.0320812676114405 0.0251274890334629
0.0320812676114405 0.0253621793833532
0.0320812676114405 0.0253621793833532
0.0320812676114405 0.0255967429763646
0.0320812676114405 0.0258311799493466
0.0320812676114405 0.0260654904389274
0.0320812676114405 0.0260654904389274
0.0334237554869497 0.0262996745815138
0.0334237554869497 0.0265337325132923
0.0334237554869497 0.026662410627685
0.0334237554869497 0.0267676643702295
0.0334237554869497 0.027001470288072
0.0334237554869497 0.0271033702777281
0.0347621062592119 0.0272351504023477
0.0347621062592119 0.0274687048483654
0.0347621062592119 0.0277021337612161
0.0347621062592119 0.0279354372757729
0.0347621062592119 0.0279354372757729
0.0347621062592119 0.0281686155266917
0.0347621062592119 0.0284016686484116
0.0360963453482766 0.0286345967751555
0.0360963453482766 0.0288674000409302
0.0360963453482766 0.0291000785795274
0.0360963453482766 0.0291042656512953
0.0360963453482766 0.0293326325245236
0.0360963453482766 0.0295650620092811
0.0360963453482766 0.029797367166948
0.0374264979406237 0.029797367166948
0.0374264979406237 0.030029548130459
0.0374264979406237 0.0302616050325355
0.0374264979406237 0.0304935380056864
0.0374264979406237 0.0307253471822085
0.0374264979406237 0.0309570326941867
0.0387525889920166 0.0309570326941867
0.0387525889920166 0.0311885946734947
0.0387525889920166 0.0314200332517954
0.0387525889920166 0.0316513485605412
0.0387525889920166 0.0318825407309747
0.0387525889920166 0.0321136098941289
0.0400746432303119 0.0323445561808279
0.0400746432303119 0.0325753797216872
0.0400746432303119 0.0328060806471139
0.0400746432303119 0.0330366590873076
0.0400746432303119 0.0332671151722607
0.0400746432303119 0.0334974490317586
0.0400746432303119 0.0337276607953804
0.0413926851582251 0.0337608012401671
0.0413926851582251 0.0341877185522826
0.0413926851582251 0.0344175648036932
0.0413926851582251 0.0344175648036932
0.0413926851582251 0.0346472894754888
0.0427067390560563 0.034876892696223
0.0427067390560563 0.0353164736580655
0.0427067390560563 0.0355649749345402
0.0427067390560563 0.0357940936324965
0.0427067390560563 0.0360230915191116
0.0427067390560563 0.0364267496607818
0.0440168289843739 0.036709361583278
0.0440168289843739 0.0369378774958922
0.0440168289843739 0.0370863483864483
0.0440168289843739 0.0371662732318442
0.0440168289843739 0.0373945489174695
0.0453229787866575 0.0377449468443125
0.0453229787866575 0.0380786569327566
0.0453229787866575 0.0383064536764547
0.0453229787866575 0.0385341309985253
0.0453229787866575 0.0387616890241158
0.046625212091902 0.0389891278781767
0.046625212091902 0.0394436485705304
0.046625212091902 0.0394436485705304
0.0479235523171828 0.0398976940712739
0.0479235523171828 0.0401245389350907
0.0479235523171828 0.0403512653729747
0.0479235523171828 0.0408043634650939
0.0492180226701817 0.0412569893339987
0.0492180226701817 0.0414831254921428
0.0492180226701817 0.041935044868929
0.0492180226701817 0.0421608283322433
0.0505086461516762 0.0423864944749686
0.0505086461516762 0.0428374752859021
0.0505086461516762 0.0430627901972611
0.0505086461516762 0.0432879882743336
0.0517954455579923 0.0439628827099236
0.0517954455579923 0.0441876146590021
0.0517954455579923 0.0446367299853793
0.0530784434834197 0.0450853813495599
0.0530784434834197 0.0453095333451956
0.0530784434834197 0.0456648013323963
0.0530784434834197 0.0459812960188119
0.0543576623225927 0.0462049862024352
0.0543576623225927 0.0464285612302316
0.0543576623225927 0.0468753662921756
0.0556331242728353 0.0475447131730458
0.0556331242728353 0.0477675997480705
0.0556331242728353 0.0479903719929671
0.0556331242728353 0.0484355739611221
0.0569048513364726 0.0488803200132034
0.0569048513364726 0.0493246110820317
0.0569048513364726 0.0497684480975681
0.058172865323108 0.0502118319869251
0.058172865323108 0.0506547636743788
0.058172865323108 0.0510972440813799
0.0594371878518677 0.0513183153418946
0.0594371878518677 0.0517601205497858
0.0594371878518677 0.0519808547257718
0.0606978403536116 0.052421986792042
0.0606978403536116 0.0528626712356415
0.0606978403536116 0.053302908964067
0.0619548440731142 0.0535228605929281
0.0619548440731142 0.0541820478916097
0.0619548440731142 0.0546209508919802
0.0632082200712113 0.0548402361689961
0.0632082200712113 0.0552784748357517
0.0632082200712113 0.0557162717295829
0.0644579892269184 0.0561536277402642
0.0644579892269184 0.0565905437548846
0.0644579892269184 0.0568088370401557
0.0657041722395175 0.0574630593309367
0.0657041722395175 0.0578986606532161
0.0669467896306132 0.0583338255011516
0.0669467896306132 0.0589857562944303
0.0676163276061092 0.0594198337737489
0.0681858617461616 0.0599089530186181
0.0681858617461616 0.0603338832595183
0.0694214087584686 0.0609356973786982
0.0694214087584686 0.061367831227191
0.0694214087584686 0.0617995355191036
0.0706534506681602 0.0624462884039367
0.0706534506681602 0.0630920795740884
0.0718820073061254 0.0635199252315704
0.0718820073061254 0.0641662687982106
0.0718820073061254 0.0648095093234578
0.0731070983354317 0.0652378076637951
0.0731070983354317 0.0660931392684877
0.0743287432532128 0.0667335342951702
0.0743287432532128 0.0677481195289487
0.0755469613925307 0.0684366520931242
0.0767617719242119 0.0690736032929548
0.0767617719242119 0.0697096216862034
0.0779731938586568 0.070344710001041
0.0791812460476248 0.0708884539360959
0.0791812460476248 0.0711900523251731
0.0803859471859955 0.072033752409662
0.0803859471859955 0.0726654535856228
0.0815873158135033 0.0735944890379873
0.0815873158135033 0.0743455117036445
0.0827853703164501 0.0747645126834712
0.0827853703164501 0.0754562361366221
0.0839801289293936 0.0762837675249861
0.0839801289293936 0.0772700647209611
0.0851716097368122 0.0781020467415031
0.0863598306747482 0.0789324379732726
0.0863598306747482 0.0799681992128495
0.0875448095324269 0.0807950333167702
0.0875448095324269 0.0818263671709581
0.0887265639538552 0.0826496744922237
0.0899051114393979 0.083676618649861
0.0899051114393979 0.0847011401957709
0.0910804693473326 0.085723250533178
0.0922526548953834 0.0869466160798779
0.0933282784553683 0.0881665452019771
0.0945875770890252 0.0891805416511815
0.0945875770890252 0.0903942205460544
0.0957503474808177 0.0912014595924119
0.0969100130080564 0.092007200977341
0.0980665902079986 0.0935384153018717
0.0992200954861304 0.0950154869509736
0.0992200954861304 0.0964122542350539
0.10151795524841 0.0983022969818443
0.10151795524841 0.0997858175509594
0.102662341897148 0.101364354434306
0.103803720955957 0.10274088326311
0.103803720955957 0.104573925863254
0.105373914143847 0.106455330914287
0.107209969647868 0.10781584282278
0.107458712947003 0.10945909042063
0.10906081946941 0.111373391459419
0.110589710299249 0.113215666157828
0.111710470874545 0.115128018353483
0.112828346606045 0.116271400712645
0.113943352306837 0.118738450503729
0.115055502676204 0.12082033686392
0.117271295655764 0.123987022461778
0.119475840906798 0.126231113791525
0.121669252043453 0.127728049227412
0.123851640967086 0.129736758477158
0.1249387366083 0.131387134114072
0.127104798364808 0.133802196939605
0.129260110390943 0.135580329055604
0.131404778857532 0.138657116536278
0.133538908370218 0.14087289571798
0.135662602000073 0.144097869561268
0.138828796936739 0.146944545755163
0.14092684199243 0.150223130192554
0.144055027055373 0.153023422386561
0.146768664327579 0.157450190492882
0.14921911265538 0.161076281806267
0.152288344383056 0.164565082054367
0.15432251429351 0.167043130078284
0.159667434314713 0.170302049221957
0.162365234548924 0.175738904824924
0.165343265522459 0.181162628254611
0.169282471503407 0.184537284182275
0.174156759278482 0.189962447900047
0.178401341533756 0.195252772023949
0.181672122068267 0.200608272418409
0.184918453552462 0.204076451531429
0.190331698170291 0.210363575174874
0.194976603216055 0.215376182453935
0.199572354905204 0.2207504326204
0.205023821654169 0.227483239817463
0.212489462918977 0.237152319523457
0.220979290903727 0.246319182506044
0.229203863986606 0.255270846854696
0.238213429072649 0.266566271059862
0.248790377575386 0.281037013636015
0.260866071613768 0.291607348484296
0.275695176468609 0.306424536218426
0.2964311638612 0.324372509907146
0.319314304090512 0.344516061696989
0.347889195629311 0.37343572073258
0.372727940885595 0.393588469030536
0.414371600459086 0.428150386206053
0.437951285166878 0.463407210490666
0.495914185967271 0.4974822209082
0.566539620905232 0.563336576526371
0.644254722199262 0.622299736694311
0.731663961184134 0.73929959977773
0.816179411381319 0.855972819962516
0.946583254150516 1.05859362855024
1.06982097322613 1.1886338923582
1.18820452504298 1.29495097968957
1.3028530958799 1.43525250172878
1.55751602404929 1.61024021674106
2.04181361514698 2.29215580361681
