# Supplementary material for: Simulating multiple faceted variability in single cell RNA sequencing
Source: Nat Commun. 2019 Jun 13;10:2611. doi: 10.1038/s41467-019-10500-w (PMC6565723; doi:10.1038/s41467-019-10500-w)
Supplement: Supplementary file 4 — Source Data [file 41467_2019_10500_MOESM4_ESM.zip › Source_Data_forFigures/SuppFigure5e/splatter/nonUMI.txt]

simulated experimental
-2.15970084286751 -2.11394335230684
-0.932172629087984 -1.63682209758717
-0.84518524173732 -1.21085336531489
-0.770867746750346 -0.937852093251155
-0.693885234674268 -0.771520671484631
-0.608820518240316 -0.611516232322404
-0.565843970173314 -0.451185520625263
-0.492546342955041 -0.358068496634345
-0.4253099953583 -0.280923805230305
-0.372087286256707 -0.176024449659057
-0.321604201609208 -0.101106127601665
-0.275094261569581 -0.0192626389356824
-0.229225001769336 0.0621479067488444
-0.179427984107703 0.116505569071437
-0.131672119267268 0.163986594340082
-0.080519596819887 0.224513141297768
-0.0325773191078434 0.28050832851938
0.00418077588967 0.334762967598243
0.0444191397884129 0.380211241711606
0.0823273665002423 0.421907523164546
0.119052758085317 0.457765479501851
0.154417769197892 0.491361693834273
0.186354892472582 0.522263616127171
0.225990017577109 0.558597814087144
0.262112869212003 0.591064607026499
0.295989771024458 0.624043974026594
0.323283839883892 0.659667584697871
0.354403978105321 0.687460357710518
0.382576427178399 0.7185655603994
0.406595921140884 0.746993268393257
0.432599311171294 0.771191613756597
0.452866459952098 0.796745071620178
0.477121254719662 0.822067443408373
0.502157414390981 0.853173859787451
0.522466705081084 0.881990043170509
0.541195082504545 0.91054231539233
0.571824532722514 0.933331515077343
0.597863876734354 0.956094514300918
0.621560934335952 0.974150191176912
0.649005867295725 0.999665798766191
0.67138648270393 1.01940391327941
0.696174795380208 1.04235132604455
0.717926421973665 1.06156846105661
0.735316381309641 1.08169066301869
0.757617908499276 1.10380372095596
0.780809278121204 1.12123145514962
0.799283541247156 1.13767540352673
0.817700096391911 1.15299355885234
0.835524722733379 1.16833426945993
0.855148862096369 1.18653908727713
0.876728422759163 1.20265594978702
0.892127280621764 1.22046214122063
0.906978338930572 1.23553621597011
0.92594125541684 1.25098268148314
0.944836379373689 1.26681041849706
0.964444672837574 1.28075342558505
0.981239952137142 1.29439160453361
0.999205266046253 1.30837065744207
1.01188634776724 1.32367404872683
1.0268489945466 1.33776941571497
1.04411744162977 1.35316136071422
1.05953429114616 1.36972951149947
1.07478550688813 1.38436720148276
1.08775002912786 1.39626910767446
1.10482787879446 1.40983952089937
1.1226687202909 1.42046354683104
1.13372548226891 1.43423961938808
1.14887068438619 1.44733934722739
1.16393620922698 1.46043521210625
1.18290933372911 1.47213059653089
1.19872051384379 1.48517521274853
1.21175493904551 1.4976737582475
1.22945775699248 1.51171063675933
1.24304129395162 1.52553516818255
1.25545806138979 1.53848092592491
1.27302354300459 1.54919196265092
1.28646980481153 1.56006856947051
1.29969164489172 1.57049983159044
1.3122457285063 1.58243750303206
1.3280443819483 1.59149954024585
1.33757905014313 1.6031776952997
1.34876587826114 1.61692932469724
1.35884365739866 1.62702219309013
1.36992375693937 1.63456097404112
1.38108176939981 1.64710900431692
1.39202016571129 1.65792328063857
1.40638290198358 1.66920527021336
1.41728613783674 1.67648256508427
1.42675642902313 1.68525102901205
1.43993640498499 1.69636983209381
1.45133762554411 1.70619239956359
1.46205226789643 1.71272479674425
1.47255492412273 1.7239555459883
1.48276470512672 1.73617332117029
1.49318492640404 1.74664617270364
1.50475428738335 1.7550535501803
1.51570269959815 1.76503547565545
1.52928827126237 1.77238716197707
1.53779294946797 1.78436707747779
1.54664847190504 1.79366790991385
1.55773849257625 1.80617997398389
1.57182480134202 1.81587187784889
1.5837296510932 1.82630211207136
1.59588099801356 1.83380396791997
1.60691026696547 1.84282230266741
1.61768368389839 1.85123952731528
1.62943077220705 1.86172369277344
1.63888305372848 1.87284270896373
1.65038225331915 1.88240542887266
1.65930061704634 1.89242512317895
1.66774023220051 1.90296469166524
1.67672730042679 1.90949184304771
1.68876471090306 1.91703504853992
1.69936651453554 1.92412017469102
1.70908396272766 1.93203018943896
1.72066806841585 1.94178655408635
1.73073388831832 1.9513121076027
1.73993807301716 1.96093449937752
1.74850600145326 1.96915344979891
1.75972594039996 1.97661094997803
1.7730659604248 1.98431262291869
1.78192099894046 1.99481239440719
1.79233726457122 2.00411889839406
1.80127351562826 2.01337011655038
1.81394593403461 2.02150734703868
1.82488272259499 2.02775720469055
1.83370305316551 2.03756623430306
1.84150318457252 2.04790480395324
1.852845818015 2.05620918886209
1.86405948312178 2.06379509809488
1.87181323075585 2.07394382610271
1.88257351427598 2.08315076385582
1.89328962251825 2.09250363212677
1.9025667542266 2.10201763081025
1.91296601257804 2.10813603328681
1.92561352515095 2.11638803819203
1.93612270145031 2.12643314220666
1.94720422195326 2.13348289845668
1.95850154056526 2.14023044678835
1.96932008170847 2.14895461715878
1.97916300467107 2.15479838510564
1.98906491591354 2.16537309513353
1.99897083991618 2.17496017634642
2.01065737169058 2.18251121987011
2.02654206409078 2.193067202589
2.03624644715874 2.20199342319707
2.04752579881118 2.21120025116236
2.0587174868104 2.21772117224646
2.07009813766607 2.22661893801114
2.08032879941541 2.23523700668954
2.08994469588972 2.24397244627229
2.10017270782671 2.25434725244645
2.11233374055814 2.26103655568258
2.12496658902472 2.26867083991731
2.13648889790968 2.27801660946017
2.15034189752026 2.28721929540081
2.16564329458281 2.29621750467525
2.17783406670957 2.3050396769663
2.18942791299187 2.31482233076195
2.20182322557577 2.32365248535855
2.21283886500184 2.3336487565147
2.22267606047652 2.3433498051542
2.23480087039295 2.35224309239914
2.24630905452239 2.36292883550386
2.25906322823028 2.3728876546178
2.27214117264113 2.38353089691882
2.28595161266789 2.39271751109176
2.29970747825608 2.40411552447535
2.31326157533451 2.41727286487145
2.32753340318315 2.4268384542341
2.34108280684833 2.43960958216581
2.35535741844359 2.44925238145787
2.3772002989903 2.46282954355825
2.39155778752459 2.4760701045925
2.40940135977311 2.49130349662985
2.42573694927043 2.5048262247684
2.4445645806242 2.51706184202349
2.46383242691538 2.5276552777577
2.48490830143996 2.54093212023216
2.50490305975029 2.5529398810032
2.52420232670533 2.56836963084311
2.54449601913182 2.58050003082308
2.56774311804602 2.59088091387026
2.58856878591992 2.61079147965066
2.60628874102624 2.62396202993339
2.62679320247123 2.63895440556854
2.65617245861941 2.6580243188366
2.68419319132611 2.67829028128028
2.71257215229168 2.69754961241305
2.74211651758632 2.71291325419006
2.78125259424846 2.7377454074483
2.81092676054481 2.76296603647817
2.8552455343222 2.79444471693366
2.89370190793863 2.83102013342931
2.94449797051125 2.86648183036648
3.01114559354076 2.91942490645061
3.07969480563768 2.98063286078862
3.16875384749238 3.22012193372313
3.30288405063094 3.55725538062524
3.56151326128279 3.81607703778267
4.51181039337646 4.29661743886475
