# Supplementary material for: Simulating multiple faceted variability in single cell RNA sequencing
Source: Nat Commun. 2019 Jun 13;10:2611. doi: 10.1038/s41467-019-10500-w (PMC6565723; doi:10.1038/s41467-019-10500-w)
Supplement: Supplementary file 4 — Source Data [file 41467_2019_10500_MOESM4_ESM.zip › Source_Data_forFigures/SuppFigure5e/splatter/UMI10xt4k.txt]

simulated experimental
-2.63998424804159 -3.54307423503353
-2.63998424804159 -3.54307423503353
-2.63998424804159 -3.54307423503353
-2.63998424804159 -3.54307423503353
-2.63998424804159 -3.54307423503353
-2.63998424804159 -3.54307423503353
-2.63998424804159 -3.54307423503353
-2.63998424804159 -3.54307423503353
-2.54307423503353 -3.54307423503353
-2.54307423503353 -3.54307423503353
-2.54307423503353 -3.54307423503353
-2.54307423503353 -3.54307423503353
-2.54307423503353 -3.54307423503353
-2.54307423503353 -3.54307423503353
-2.46389298898591 -3.24204423936955
-2.46389298898591 -3.24204423936955
-2.46389298898591 -3.24204423936955
-2.46389298898591 -3.24204423936955
-2.39694619935529 -3.24204423936955
-2.39694619935529 -2.94101424370557
-2.39694619935529 -2.94101424370557
-2.39694619935529 -2.94101424370557
-2.33895425237761 -2.94101424370557
-2.33895425237761 -2.76492298464989
-2.33895425237761 -2.76492298464989
-2.33895425237761 -2.76492298464989
-2.28780172993023 -2.63998424804159
-2.28780172993023 -2.63998424804159
-2.28780172993023 -2.63998424804159
-2.24204423936955 -2.54307423503353
-2.24204423936955 -2.54307423503353
-2.24204423936955 -2.46389298898591
-2.20065155421133 -2.46389298898591
-2.20065155421133 -2.46389298898591
-2.20065155421133 -2.39694619935529
-2.16286299332193 -2.39694619935529
-2.16286299332193 -2.33895425237761
-2.16286299332193 -2.33895425237761
-2.12810088706271 -2.28780172993023
-2.12810088706271 -2.28780172993023
-2.09591620369131 -2.24204423936955
-2.09591620369131 -2.24204423936955
-2.09591620369131 -2.20065155421133
-2.06595298031387 -2.20065155421133
-2.06595298031387 -2.16286299332193
-2.03792425671363 -2.16286299332193
-2.03792425671363 -2.12810088706271
-2.01159531799128 -2.12810088706271
-2.01159531799128 -2.09591620369131
-1.98677173426624 -2.06595298031387
-1.98677173426624 -2.06595298031387
-1.96329063841672 -2.03792425671363
-1.96329063841672 -2.03792425671363
-1.94101424370557 -2.01159531799128
-1.94101424370557 -1.98677173426624
-1.91982494463563 -1.98677173426624
-1.91982494463563 -1.96329063841672
-1.89962155854734 -1.94101424370557
-1.89962155854734 -1.91982494463563
-1.88031640335196 -1.91982494463563
-1.88031640335196 -1.89962155854734
-1.86183299765794 -1.88031640335196
-1.84410423069751 -1.86183299765794
-1.84410423069751 -1.84410423069751
-1.82707089139873 -1.84410423069751
-1.81068047521056 -1.82707089139873
-1.81068047521056 -1.81068047521056
-1.79488620802733 -1.79488620802733
-1.77964624147059 -1.77964624147059
-1.76492298464989 -1.76492298464989
-1.76492298464989 -1.75068254553528
-1.75068254553528 -1.73689426104964
-1.73689426104964 -1.72353029949166
-1.73689426104964 -1.7105653223273
-1.72353029949166 -1.70259174782009
-1.7105653223273 -1.68574173860226
-1.69797619501928 -1.67384251530256
-1.68574173860226 -1.66226064275274
-1.67384251530256 -1.65097963234305
-1.67384251530256 -1.63998424804159
-1.66226064275274 -1.62926038264982
-1.65097963234305 -1.61879494897165
-1.63998424804159 -1.60857578378996
-1.62926038264982 -1.59859156288336
-1.62926038264982 -1.58883172559421
-1.61879494897165 -1.56994638143383
-1.60857578378996 -1.56080300199396
-1.59859156288336 -1.55184815934104
-1.58883172559421 -1.54307423503353
-1.57928640768798 -1.53447406327161
-1.56994638143383 -1.51776836976876
-1.56080300199396 -1.50965047954658
-1.55184815934104 -1.49743836395531
-1.54307423503353 -1.48616938369706
-1.53447406327161 -1.47861624580661
-1.52604089573475 -1.46389298898591
-1.51776836976876 -1.45671440435878
-1.50965047954658 -1.44270368991597
-1.50168154987531 -1.4291308827267
-1.49385621236335 -1.42250030382768
-1.48616938369706 -1.41596943666872
-1.47119222772741 -1.4031951486323
-1.46389298898591 -1.39078589065048
-1.45671440435878 -1.3787213792491
-1.44270368991597 -1.36698297597785
-1.43586426538566 -1.36123064708876
-1.42250030382768 -1.34994963667907
-1.41596943666872 -1.33895425237761
-1.40953532666331 -1.32823038698583
-1.4031951486323 -1.31776495330767
-1.39694619935529 -1.30754578812598
-1.38471174293828 -1.30252498675093
-1.3787213792491 -1.29265423272464
-1.36698297597785 -1.28300284704846
-1.36123064708876 -1.27356129081562
-1.34994963667907 -1.2643206340807
-1.33895425237761 -1.25527250510331
-1.3335592204909 -1.246409044772
-1.32296614699348 -1.23772286558691
-1.31776495330767 -1.22920701466438
-1.31262531365526 -1.22334374070331
-1.30252498675093 -1.21266046168434
-1.29265423272464 -1.20306661703686
-1.28300284704846 -1.19282621669937
-1.27356129081562 -1.18513938803308
-1.26891638576985 -1.17758625014263
-1.25977300632998 -1.16649727797702
-1.25081816367706 -1.1556844086948
-1.23772286558691 -1.14862255420732
-1.22920701466438 -1.13824051841359
-1.22085494029961 -1.12810088706271
-1.2086204838826 -1.11819259840246
-1.20065155421133 -1.11171047087454
-1.19282621669937 -1.10216515296831
-1.18134639901594 -1.09282512671417
-1.17385837762339 -1.08270267319888
-1.16286299332193 -1.07472690462137
-1.15213912793015 -1.06595298031387
-1.14167369425199 -1.05735280855195
-1.13483426972168 -1.04891964101509
-1.12477294371379 -1.0406471150491
-1.11298304699958 -1.0352183633377
-1.10216515296831 -1.02456029515564
-1.09463073507106 -1.01673495764369
-1.0836817472743 -1.0090481289774
-1.07472690462137 -1.00149499108695
-1.06306729207638 -0.993408994670223
-1.05171254119926 -0.984365664500366
-1.04338715241513 -0.977226416360014
-1.03252922482692 -0.967886390105871
-1.0219361513295 -0.956486930361777
-1.01159531799128 -0.949788168013075
-0.999006190683256 -0.94101424370557
-0.989191208389658 -0.930290378313797
-0.977226416360014 -0.919349549062674
-0.963290638416722 -0.909605779453946
-0.952009628007033 -0.899621558547345
-0.94101424370557 -0.891796221035388
-0.930290378313797 -0.884109392369097
-0.915708378440799 -0.874688318343532
-0.903587745764946 -0.865467282313039
-0.891796221035388 -0.854654413030822
-0.882208757029663 -0.845844892273815
-0.869132236399444 -0.833804274057701
-0.85822887338912 -0.823742948049806
-0.847023795225781 -0.809074948495145
-0.833804274057701 -0.799564470305102
-0.82044031249972 -0.788725899322513
-0.807475335335352 -0.77493952634849
-0.793337919464471 -0.763477743775708
-0.775621516935758 -0.752085759944716
-0.760601610867246 -0.740984977151799
-0.747889645351108 -0.728640172504911
-0.732841717038448 -0.714414338498212
-0.718297772557986 -0.701714764578677
-0.70046499542297 -0.688161212725677
-0.680942855720495 -0.675017873210491
-0.662049261363374 -0.664552439532326
-0.642161167295863 -0.649745319123638
-0.625043898248652 -0.634476635882313
-0.597802653525823 -0.621908184395793
-0.573840093383093 -0.608575783789964
-0.5468165593165 -0.59253414021758
-0.521884935963594 -0.574591286479597
-0.494632431483128 -0.559899162995719
-0.46534305538114 -0.542206513502305
-0.440414178902831 -0.522712952385824
-0.405087502310001 -0.503263680885182
-0.373317533763705 -0.489949674230786
-0.334047405854465 -0.467527273641001
-0.289251796325459 -0.442014880125417
-0.244784579092602 -0.413384342834231
-0.200256920397799 -0.376277183434159
-0.143864470135769 -0.340022300432936
-0.0704435592313564 -0.301981211245798
0.0242874323533487 -0.245904854064298
0.166090532508681 -0.123832438909343
0.332300186512313 0.360422712302324
0.674449715071798 0.789479348159283
1.23389419747786 1.26897126965608
2.28993382936965 2.48656030574652
