# Supplementary material for: Simulating multiple faceted variability in single cell RNA sequencing
Source: Nat Commun. 2019 Jun 13;10:2611. doi: 10.1038/s41467-019-10500-w (PMC6565723; doi:10.1038/s41467-019-10500-w)
Supplement: Supplementary file 4 — Source Data [file 41467_2019_10500_MOESM4_ESM.zip › Source_Data_forFigures/SuppFigure5e/splatter/UMIcortex.txt]

simulated experimental
-1.97680833733807 -1.97680833733807
-1.93541565217984 -1.83068030165983
-1.93541565217984 -1.80071707828238
-1.89762709129044 -1.74635941595979
-1.86286498503123 -1.69805473638524
-1.86286498503123 -1.65458904260415
-1.83068030165983 -1.61508050132047
-1.80071707828238 -1.57886832866603
-1.80071707828238 -1.54544457317908
-1.77268835468214 -1.51441033943911
-1.74635941595979 -1.48684985791323
-1.74635941595979 -1.45829439746018
-1.72153583223476 -1.44532942029581
-1.69805473638524 -1.42050583657078
-1.69805473638524 -1.39702474072126
-1.67577834167409 -1.36402448061833
-1.65458904260415 -1.34333988175848
-1.63438565651586 -1.31405050565649
-1.61508050132047 -1.28661225730955
-1.59659709562646 -1.26923816124013
-1.57886832866603 -1.2444145775151
-1.56183498936725 -1.22093348166557
-1.54544457317908 -1.20595632569592
-1.52965030599585 -1.17062836335418
-1.4996870826184 -1.14429942463183
-1.48544664350379 -1.12554998861899
-1.47165835901816 -1.10174707394637
-1.45829439746018 -1.09031761216558
-1.43274029298779 -1.06832331845942
-1.42050583657078 -1.04738941162377
-1.39702474072126 -1.0323256651879
-1.3747483460101 -1.00832538878413
-1.36402448061833 -0.990036603071821
-1.34333988175848 -0.972486963555424
-1.32359582356272 -0.955619038268128
-1.30471047940235 -0.936799701324524
-1.28661225730955 -0.919903486001594
-1.27783833300205 -0.904926330031941
-1.26080499370327 -0.886903225898668
-1.23644564784382 -0.873004616382109
-1.22093348166557 -0.854264813269312
-1.20595632569592 -0.840087770181659
-1.18441664783981 -0.82451999295501
-1.17062836335418 -0.806546621943109
-1.15086319413422 -0.792230462406041
-1.13171029732381 -0.778151250383644
-1.11348547721761 -0.75932439312416
-1.09599474505727 -0.741962167416702
-1.07918124604762 -0.723955306358173
-1.06299448495435 -0.707505586468725
-1.04738941162377 -0.68900660740784
-1.02741833069315 -0.67795526092836
-1.00832538878413 -0.662941116968913
-0.994537104298498 -0.648428733899329
-0.972486963555424 -0.636364222497948
-0.955619038268128 -0.620782480144944
-0.943384581851117 -0.60574047506633
-0.927590314667885 -0.591202063739754
-0.912350348111148 -0.578868328666029
-0.897627091290441 -0.565188631374836
-0.883386652175831 -0.551926700706999
-0.869598367690198 -0.542239433303868
-0.85295669637098 -0.530302236789126
-0.83692925093683 -0.518926440604074
-0.827589224682686 -0.502592073261811
-0.815440335103091 -0.48966996186088
-0.803622068925792 -0.477121254719662
-0.783683738983605 -0.463590737270127
-0.769982461306217 -0.450469059948222
-0.756700249298011 -0.438096395221154
-0.743812226945912 -0.424140121225873
-0.731295669523916 -0.410960518664549
-0.719129762468882 -0.399316537500841
-0.701992614648603 -0.389097372319155
-0.68900660740784 -0.381312115512492
-0.674964801975865 -0.368282303760872
-0.660837991881149 -0.353724523978519
-0.648428733899329 -0.34333988175848
-0.636364222497948 -0.330385004583227
-0.624625819226704 -0.316683118021507
-0.611320352447167 -0.301947196600255
-0.600231380281554 -0.294663260964235
-0.587642252973534 -0.283961418060836
-0.577134615857028 -0.272657820498267
-0.565559117984682 -0.258672174281492
-0.556852588848308 -0.246834051638511
-0.54383904646366 -0.235073866794225
-0.53276354141999 -0.223991906149795
-0.521963477329556 -0.214880498917537
-0.511425485889648 -0.203753643973804
-0.499687082618404 -0.191478502327299
-0.48966996186088 -0.180928319993991
-0.479878689264851 -0.171307479179666
-0.467605815006963 -0.159904497962406
-0.458294397460179 -0.15073353463724
-0.447891637060412 -0.140452568668077
-0.438989242264792 -0.130471225208261
-0.429033631950244 -0.118873072618637
-0.418099766804901 -0.110520998253871
-0.408606613271071 -0.101747073946366
-0.399316537500841 -0.0920129733890853
-0.390221032666311 -0.07963226683964
-0.380211241711606 -0.0693969765634801
-0.369744891801323 -0.0577302449619924
-0.360858285681665 -0.0466950957574188
-0.349442480745334 -0.0382886121615743
-0.341324590523154 -0.0279065763678525
-0.331567880880417 -0.01913880745883
-0.322631795460106 -0.00879262334442451
-0.314050505656492 0.0022845633002602
-0.304710479402349 0.0103661637494756
-0.297380440725947 0.019265317147209
-0.285726845215098 0.0279771824309799
-0.278707791714676 0.0377122014198574
-0.26923816124013 0.0460322735384616
-0.259970614038542 0.0541959440254706
-0.250896705043018 0.0655466250848101
-0.241209437639886 0.074741623924061
-0.231733545756009 0.0835116913502189
-0.224759889518628 0.091455467705017
-0.214880498917537 0.10273467006484
-0.206693042550965 0.117313258502495
-0.19975143903858 0.127678773974329
-0.191478502327299 0.136178514571933
-0.183716737161486 0.146389737693932
-0.175404627320711 0.153203612333838
-0.165233331467473 0.162862993321926
-0.156606877852426 0.172410775317314
-0.14686164139643 0.181554154757183
-0.137959246600811 0.193453378056891
-0.129853012318242 0.205720437940898
-0.120683893095766 0.214723715511354
-0.110520998253871 0.225101989064794
-0.100013361137366 0.233100580546051
-0.0914471173065543 0.241480279812335
-0.0841573034607659 0.247206474034798
-0.0758298030050057 0.256309663170494
-0.0661839324488651 0.266229711348228
-0.0566850110473423 0.277357721340072
-0.0468787772534784 0.286595730005902
-0.0391400229390606 0.295404699182076
-0.0277380695841452 0.301487870753208
-0.0201597581328629 0.308874966298244
-0.0101973506561319 0.31699602258127
0.00137217959934768 0.325946719764246
0.00771897600572629 0.33527376863924
0.017068577603145 0.346237398143635
0.027347456987543 0.356382920184778
0.0360288873671059 0.364420367970984
0.0460322735384616 0.374794735081063
0.0546001269135579 0.385013900262749
0.0637940027760068 0.394276157169809
0.0751155787080403 0.404610011568857
0.0861062905614824 0.414879952634052
0.0954158180953315 0.42641173400813
0.106335805804986 0.438649146067969
0.116620352517388 0.450041119099592
0.127381631308405 0.46298052085968
0.136800813734962 0.4740563550417
0.148347492242464 0.483337480153684
0.160292467241057 0.494189832322807
0.16970573859411 0.506205226535694
0.181252456598539 0.519371020938105
0.193453378056891 0.529178208785035
0.205606315096488 0.540091770045798
0.217823927929209 0.551298123802644
0.229874548650399 0.561860890542814
0.245000889682131 0.573607150198638
0.25770894617462 0.58173224151653
0.27116492902374 0.592180272342324
0.285001516883017 0.60266657194232
0.297510032610412 0.613563072741394
0.313226274024452 0.625577252767039
0.330977490088653 0.642455128229681
0.348021272347935 0.654464927478261
0.365219350749406 0.668589367148783
0.387727649739929 0.680522927756081
0.402497180412516 0.694047697501657
0.419043784233806 0.708754273820164
0.433481200542216 0.72138358328248
0.451002235337924 0.731561566321425
0.472824313132008 0.746876325659348
0.493896092384722 0.761469480085736
0.512761351852089 0.776679733185794
0.533200175602168 0.79356937193203
0.554881289137693 0.807423695761671
0.57918522193876 0.827277912825015
0.602908395639262 0.845119636399979
0.630983267681048 0.862398112514625
0.661082478998668 0.885187602111488
0.692401583879366 0.904308012645277
0.72644820982643 0.927401769420477
0.754825547009474 0.946655364217596
0.797201412116841 0.974860847991895
0.839480036298191 1.00386937223714
0.886679582807185 1.03436018737048
0.936525407326781 1.06832366639589
1.00723715951337 1.11326233937728
1.10447486588628 1.16772352838708
1.28159617395634 1.23672429432154
2.7957656563994 2.60188816363753
