# Supplementary material for: Simulating multiple faceted variability in single cell RNA sequencing
Source: Nat Commun. 2019 Jun 13;10:2611. doi: 10.1038/s41467-019-10500-w (PMC6565723; doi:10.1038/s41467-019-10500-w)
Supplement: Supplementary file 4 — Source Data [file 41467_2019_10500_MOESM4_ESM.zip › Source_Data_forFigures/SuppFigure5e/symsim/UMIcortex.txt]

simulated experimental
-1.97680833733807 -1.8750612633917
-1.93541565217984 -1.8750612633917
-1.93541565217984 -1.77815125038364
-1.89762709129044 -1.77815125038364
-1.86286498503123 -1.69897000433602
-1.86286498503123 -1.69897000433602
-1.83068030165983 -1.63202321470541
-1.80071707828238 -1.57403126772772
-1.80071707828238 -1.57403126772772
-1.77268835468214 -1.52287874528034
-1.74635941595979 -1.47712125471966
-1.74635941595979 -1.47712125471966
-1.72153583223476 -1.43572856956144
-1.69805473638524 -1.39794000867204
-1.69805473638524 -1.39794000867204
-1.67577834167409 -1.36317790241283
-1.65458904260415 -1.33099321904142
-1.63438565651586 -1.33099321904142
-1.61508050132047 -1.30102999566398
-1.59659709562646 -1.27300127206374
-1.57886832866603 -1.24667233334139
-1.56183498936725 -1.22184874961636
-1.54544457317908 -1.22184874961636
-1.52965030599585 -1.19836765376683
-1.4996870826184 -1.17609125905568
-1.48544664350379 -1.15490195998574
-1.47165835901816 -1.13469857389746
-1.45829439746018 -1.11539341870207
-1.43274029298779 -1.09691001300806
-1.42050583657078 -1.07918124604762
-1.39702474072126 -1.06214790674884
-1.3747483460101 -1.06214790674884
-1.36402448061833 -1.02996322337744
-1.34333988175848 -1.01472325682071
-1.32359582356272 -1
-1.30471047940235 -0.98575956088539
-1.28661225730955 -0.971971276399756
-1.27783833300205 -0.958607314841775
-1.26080499370327 -0.945642337677407
-1.23644564784382 -0.933053210369387
-1.22093348166557 -0.920818753952375
-1.20595632569592 -0.908919530652667
-1.18441664783981 -0.897337658102852
-1.17062836335418 -0.886056647693163
-1.15086319413422 -0.8750612633917
-1.13171029732381 -0.864337397999927
-1.11348547721761 -0.843652799140076
-1.09599474505727 -0.833668578233475
-1.07918124604762 -0.823908740944319
-1.06299448495435 -0.814363423038088
-1.04738941162377 -0.805023396783945
-1.02741833069315 -0.786925174691149
-1.00832538878413 -0.778151250383644
-0.994537104298498 -0.769551078621726
-0.972486963555424 -0.761117911084863
-0.955619038268128 -0.752845385118873
-0.943384581851117 -0.740246893071237
-0.927590314667885 -0.728933227713462
-0.912350348111148 -0.721246399047171
-0.897627091290441 -0.706269243077518
-0.883386652175831 -0.698970004336019
-0.869598367690198 -0.684729565221409
-0.85295669637098 -0.677780705266081
-0.83692925093683 -0.664207898076807
-0.827589224682686 -0.657577319177794
-0.815440335103091 -0.651046452018836
-0.803622068925792 -0.638272163982407
-0.783683738983605 -0.632023214705406
-0.769982461306217 -0.619788758288394
-0.756700249298011 -0.607889534988686
-0.743812226945912 -0.596307662438871
-0.731295669523916 -0.590630529547181
-0.719129762468882 -0.585026652029182
-0.701992614648603 -0.574031267727719
-0.68900660740784 -0.563307402335946
-0.674964801975865 -0.552841968657781
-0.660837991881149 -0.542622803476095
-0.648428733899329 -0.537602002101044
-0.636364222497948 -0.52773124807475
-0.624625819226704 -0.518079862398569
-0.611320352447167 -0.513333427374107
-0.600231380281554 -0.503993401119964
-0.587642252973534 -0.494850021680094
-0.577134615857028 -0.485895179027168
-0.565559117984682 -0.477121254719662
-0.556852588848308 -0.468521082957745
-0.54383904646366 -0.46428403001449
-0.53276354141999 -0.451815389454892
-0.521963477329556 -0.443697499232713
-0.511425485889648 -0.435728569561437
-0.499687082618404 -0.427903232049481
-0.48966996186088 -0.42021640338319
-0.479878689264851 -0.408935392973501
-0.467605815006963 -0.401574293327132
-0.458294397460179 -0.390761424044914
-0.447891637060412 -0.383699569557427
-0.438989242264792 -0.373317533763706
-0.429033631950244 -0.366531544420413
-0.418099766804901 -0.359849959063898
-0.408606613271071 -0.353269613752577
-0.399316537500841 -0.343582346349445
-0.390221032666311 -0.337242168318426
-0.380211241711606 -0.330993219041424
-0.369744891801323 -0.321785217254601
-0.360858285681665 -0.315753252484688
-0.349442480745334 -0.306859539324705
-0.341324590523154 -0.301029995663981
-0.331567880880417 -0.292429823902064
-0.322631795460106 -0.283996656365201
-0.314050505656492 -0.275724130399211
-0.304710479402349 -0.270295378687813
-0.297380440725947 -0.262277406671965
-0.285726845215098 -0.254404783572079
-0.278707791714676 -0.249234550105989
-0.26923816124013 -0.241592807812113
-0.259970614038542 -0.234083206033368
-0.250896705043018 -0.226701252410768
-0.241209437639886 -0.219442679850478
-0.231733545756009 -0.209949526316649
-0.224759889518628 -0.202963405455983
-0.214880498917537 -0.196087887471935
-0.206693042550965 -0.187086643357144
-0.19975143903858 -0.178268178309956
-0.191478502327299 -0.173925197299174
-0.183716737161486 -0.165367393663908
-0.175404627320711 -0.156974968608608
-0.165233331467473 -0.148741651280925
-0.156606877852426 -0.140661520871133
-0.14686164139643 -0.132179091954428
-0.137959246600811 -0.12109539752654
-0.129853012318242 -0.109765333693643
-0.120683893095766 -0.10054429766315
-0.110520998253871 -0.0909434469287756
-0.100013361137366 -0.0826695738934462
-0.0914471173065543 -0.0740007335438445
-0.0841573034607659 -0.0638214906384106
-0.0758298030050057 -0.054925511521269
-0.0661839324488651 -0.0457574905606751
-0.0566850110473423 -0.0362121726544447
-0.0468787772534784 -0.0278125952456245
-0.0391400229390606 -0.0222763947111523
-0.0277380695841452 -0.0147232568207063
-0.0201597581328629 -0.00729923874149947
-0.0101973506561319 0.00144524087418095
0.00137217959934768 0.0114294617807818
0.00771897600572629 0.0198083933535525
0.017068577603145 0.0307346169761684
0.027347456987543 0.0387525889920166
0.0360288873671059 0.0479235523171828
0.0460322735384616 0.0569048513364726
0.0546001269135579 0.0657041722395175
0.0637940027760068 0.0749504614707729
0.0751155787080403 0.0827853703164501
0.0861062905614824 0.0922526548953834
0.0954158180953315 0.0992200954861304
0.106335805804986 0.107209969647868
0.116620352517388 0.117271295655764
0.127381631308405 0.126640005888626
0.136800813734962 0.135217486945126
0.148347492242464 0.145092768246633
0.160292467241057 0.155336037465062
0.16970573859411 0.164352855784437
0.181252456598539 0.172213603992479
0.193453378056891 0.18339323223531
0.205606315096488 0.193718099617861
0.217823927929209 0.201988527362111
0.229874548650399 0.210995879605324
0.245000889682131 0.222716471147583
0.25770894617462 0.229596527617096
0.27116492902374 0.241380434147612
0.285001516883017 0.255272505103306
0.297510032610412 0.264030344132123
0.313226274024452 0.277227080991356
0.330977490088653 0.287600206359951
0.348021272347935 0.298853076409707
0.365219350749406 0.315095280720197
0.387727649739929 0.327018177615688
0.402497180412516 0.345046824648355
0.419043784233806 0.35729944896187
0.433481200542216 0.369215857410143
0.451002235337924 0.384174138807035
0.472824313132008 0.398518682284506
0.493896092384722 0.413757851201533
0.512761351852089 0.427053113564501
0.533200175602168 0.443523746687125
0.554881289137693 0.461248342732144
0.57918522193876 0.482397122253336
0.602908395639262 0.507797422335644
0.630983267681048 0.530950630020768
0.661082478998668 0.554916984681614
0.692401583879366 0.584632713086272
0.72644820982643 0.616619029663226
0.754825547009474 0.646076820312336
0.797201412116841 0.687169129557333
0.839480036298191 0.733181209560924
0.886679582807185 0.791222659231402
0.936525407326781 0.85905819871778
1.00723715951337 0.945941029542733
1.10447486588628 1.06253435336145
1.28159617395634 1.25959308259904
2.7957656563994 2.60906767237241
