# Supplementary material for: Simulating multiple faceted variability in single cell RNA sequencing
Source: Nat Commun. 2019 Jun 13;10:2611. doi: 10.1038/s41467-019-10500-w (PMC6565723; doi:10.1038/s41467-019-10500-w)
Supplement: Supplementary file 4 — Source Data [file 41467_2019_10500_MOESM4_ESM.zip › Source_Data_forFigures/SuppFigure5e/symsim/UMI10xt4k.txt]

simulated experimental
-2.63998424804159 -2.77815125038364
-2.63998424804159 -2.77815125038364
-2.63998424804159 -2.77815125038364
-2.63998424804159 -2.77815125038364
-2.63998424804159 -2.77815125038364
-2.63998424804159 -2.77815125038364
-2.63998424804159 -2.77815125038364
-2.63998424804159 -2.77815125038364
-2.54307423503353 -2.77815125038364
-2.54307423503353 -2.77815125038364
-2.54307423503353 -2.77815125038364
-2.54307423503353 -2.77815125038364
-2.54307423503353 -2.77815125038364
-2.54307423503353 -2.77815125038364
-2.46389298898591 -2.77815125038364
-2.46389298898591 -2.47712125471966
-2.46389298898591 -2.47712125471966
-2.46389298898591 -2.47712125471966
-2.39694619935529 -2.47712125471966
-2.39694619935529 -2.47712125471966
-2.39694619935529 -2.47712125471966
-2.39694619935529 -2.47712125471966
-2.33895425237761 -2.47712125471966
-2.33895425237761 -2.47712125471966
-2.33895425237761 -2.47712125471966
-2.33895425237761 -2.47712125471966
-2.28780172993023 -2.47712125471966
-2.28780172993023 -2.47712125471966
-2.28780172993023 -2.17609125905568
-2.24204423936955 -2.17609125905568
-2.24204423936955 -2.17609125905568
-2.24204423936955 -2.17609125905568
-2.20065155421133 -2.17609125905568
-2.20065155421133 -2.17609125905568
-2.20065155421133 -2.17609125905568
-2.16286299332193 -2.17609125905568
-2.16286299332193 -2.17609125905568
-2.16286299332193 -2.17609125905568
-2.12810088706271 -2
-2.12810088706271 -2
-2.09591620369131 -2
-2.09591620369131 -2
-2.09591620369131 -2
-2.06595298031387 -2
-2.06595298031387 -2
-2.03792425671363 -2
-2.03792425671363 -1.8750612633917
-2.01159531799128 -1.8750612633917
-2.01159531799128 -1.8750612633917
-1.98677173426624 -1.8750612633917
-1.98677173426624 -1.8750612633917
-1.96329063841672 -1.8750612633917
-1.96329063841672 -1.8750612633917
-1.94101424370557 -1.8750612633917
-1.94101424370557 -1.77815125038364
-1.91982494463563 -1.77815125038364
-1.91982494463563 -1.77815125038364
-1.89962155854734 -1.77815125038364
-1.89962155854734 -1.77815125038364
-1.88031640335196 -1.77815125038364
-1.88031640335196 -1.77815125038364
-1.86183299765794 -1.69897000433602
-1.84410423069751 -1.69897000433602
-1.84410423069751 -1.69897000433602
-1.82707089139873 -1.69897000433602
-1.81068047521056 -1.69897000433602
-1.81068047521056 -1.69897000433602
-1.79488620802733 -1.63202321470541
-1.77964624147059 -1.63202321470541
-1.76492298464989 -1.63202321470541
-1.76492298464989 -1.63202321470541
-1.75068254553528 -1.63202321470541
-1.73689426104964 -1.57403126772772
-1.73689426104964 -1.57403126772772
-1.72353029949166 -1.57403126772772
-1.7105653223273 -1.57403126772772
-1.69797619501928 -1.57403126772772
-1.68574173860226 -1.52287874528034
-1.67384251530256 -1.52287874528034
-1.67384251530256 -1.52287874528034
-1.66226064275274 -1.52287874528034
-1.65097963234305 -1.52287874528034
-1.63998424804159 -1.47712125471966
-1.62926038264982 -1.47712125471966
-1.62926038264982 -1.47712125471966
-1.61879494897165 -1.47712125471966
-1.60857578378996 -1.47712125471966
-1.59859156288336 -1.43572856956144
-1.58883172559421 -1.43572856956144
-1.57928640768798 -1.43572856956144
-1.56994638143383 -1.43572856956144
-1.56080300199396 -1.43572856956144
-1.55184815934104 -1.39794000867204
-1.54307423503353 -1.39794000867204
-1.53447406327161 -1.39794000867204
-1.52604089573475 -1.39794000867204
-1.51776836976876 -1.36317790241283
-1.50965047954658 -1.36317790241283
-1.50168154987531 -1.36317790241283
-1.49385621236335 -1.36317790241283
-1.48616938369706 -1.33099321904142
-1.47119222772741 -1.33099321904142
-1.46389298898591 -1.33099321904142
-1.45671440435878 -1.33099321904142
-1.44270368991597 -1.30102999566398
-1.43586426538566 -1.30102999566398
-1.42250030382768 -1.30102999566398
-1.41596943666872 -1.30102999566398
-1.40953532666331 -1.27300127206374
-1.4031951486323 -1.27300127206374
-1.39694619935529 -1.27300127206374
-1.38471174293828 -1.24667233334139
-1.3787213792491 -1.24667233334139
-1.36698297597785 -1.24667233334139
-1.36123064708876 -1.24667233334139
-1.34994963667907 -1.22184874961636
-1.33895425237761 -1.22184874961636
-1.3335592204909 -1.22184874961636
-1.32296614699348 -1.19836765376683
-1.31776495330767 -1.19836765376683
-1.31262531365526 -1.19836765376683
-1.30252498675093 -1.17609125905568
-1.29265423272464 -1.17609125905568
-1.28300284704846 -1.15490195998574
-1.27356129081562 -1.15490195998574
-1.26891638576985 -1.15490195998574
-1.25977300632998 -1.13469857389746
-1.25081816367706 -1.13469857389746
-1.23772286558691 -1.11539341870207
-1.22920701466438 -1.11539341870207
-1.22085494029961 -1.09691001300806
-1.2086204838826 -1.09691001300806
-1.20065155421133 -1.07918124604762
-1.19282621669937 -1.07918124604762
-1.18134639901594 -1.06214790674884
-1.17385837762339 -1.06214790674884
-1.16286299332193 -1.04575749056068
-1.15213912793015 -1.04575749056068
-1.14167369425199 -1.02996322337744
-1.13483426972168 -1.02996322337744
-1.12477294371379 -1.01472325682071
-1.11298304699958 -1.01472325682071
-1.10216515296831 -1
-1.09463073507106 -1
-1.0836817472743 -0.98575956088539
-1.07472690462137 -0.98575956088539
-1.06306729207638 -0.971971276399756
-1.05171254119926 -0.958607314841775
-1.04338715241513 -0.958607314841775
-1.03252922482692 -0.945642337677407
-1.0219361513295 -0.933053210369387
-1.01159531799128 -0.920818753952375
-0.999006190683256 -0.908919530652667
-0.989191208389658 -0.897337658102852
-0.977226416360014 -0.886056647693163
-0.963290638416722 -0.8750612633917
-0.952009628007033 -0.864337397999927
-0.94101424370557 -0.864337397999927
-0.930290378313797 -0.853871964321762
-0.915708378440799 -0.843652799140076
-0.903587745764946 -0.833668578233475
-0.891796221035388 -0.814363423038088
-0.882208757029663 -0.805023396783945
-0.869132236399444 -0.795880017344075
-0.85822887338912 -0.786925174691149
-0.847023795225781 -0.778151250383644
-0.833804274057701 -0.761117911084863
-0.82044031249972 -0.752845385118873
-0.807475335335352 -0.744727494896694
-0.793337919464471 -0.728933227713462
-0.775621516935758 -0.720105019988365
-0.760601610867246 -0.698970004336019
-0.747889645351108 -0.691791419708895
-0.732841717038448 -0.677780705266081
-0.718297772557986 -0.664207898076807
-0.70046499542297 -0.651046452018836
-0.680942855720495 -0.638272163982407
-0.662049261363374 -0.625862906000587
-0.642161167295863 -0.607889534988686
-0.625043898248652 -0.590630529547181
-0.597802653525823 -0.574031267727719
-0.573840093383093 -0.563307402335946
-0.5468165593165 -0.54770232900537
-0.521884935963594 -0.52773124807475
-0.494632431483128 -0.508638306165727
-0.46534305538114 -0.481486060122112
-0.440414178902831 -0.455931955649724
-0.405087502310001 -0.424042811236243
-0.373317533763705 -0.394335884403212
-0.334047405854465 -0.359849959063898
-0.289251796325459 -0.327902142064283
-0.244784579092602 -0.286789556549371
-0.200256920397799 -0.24657015842458
-0.143864470135769 -0.193820026016113
-0.0704435592313564 -0.123012815572262
0.0242874323533487 -0.028260409112224
0.166090532508681 0.135683786580059
0.332300186512313 0.365637715794602
0.674449715071798 0.70277220785137
1.23389419747786 1.11107703614069
2.28993382936965 2.0378512877844
