# Supplementary material for: Simulating multiple faceted variability in single cell RNA sequencing
Source: Nat Commun. 2019 Jun 13;10:2611. doi: 10.1038/s41467-019-10500-w (PMC6565723; doi:10.1038/s41467-019-10500-w)
Supplement: Supplementary file 4 — Source Data [file 41467_2019_10500_MOESM4_ESM.zip › Source_Data_forFigures/SuppFigure5e/symsim/nonUMI.txt]

simulated experimental
-2.15970084286751 -1.90308998699194
-0.932172629087984 -0.687188173787912
-0.84518524173732 -0.47968025925885
-0.770867746750346 -0.344441406027477
-0.693885234674268 -0.221667831270935
-0.608820518240316 -0.105649317005295
-0.565843970173314 -0.0211350156523431
-0.492546342955041 0.0571666824425336
-0.4253099953583 0.119915410257991
-0.372087286256707 0.179605643788718
-0.321604201609208 0.222553905365448
-0.275094261569581 0.27159477817981
-0.229225001769336 0.335608323071043
-0.179427984107703 0.37383114507383
-0.131672119267268 0.404406050921269
-0.080519596819887 0.438641220609396
-0.0325773191078434 0.479503329652423
0.00418077588967 0.509832330265576
0.0444191397884129 0.546542663478131
0.0823273665002423 0.574949552871789
0.119052758085317 0.604496052771067
0.154417769197892 0.634798337915344
0.186354892472582 0.660011221289331
0.225990017577109 0.683525444649926
0.262112869212003 0.709651497467462
0.295989771024458 0.730125898367146
0.323283839883892 0.750373380022318
0.354403978105321 0.772124505467961
0.382576427178399 0.792846759726063
0.406595921140884 0.814800935233743
0.432599311171294 0.831229693867063
0.452866459952098 0.852331289417299
0.477121254719662 0.870988813760575
0.502157414390981 0.884026741697625
0.522466705081084 0.901015354956647
0.541195082504545 0.917751601289051
0.571824532722514 0.933980524110585
0.597863876734354 0.949267996675884
0.621560934335952 0.96543689977626
0.649005867295725 0.980710513669453
0.67138648270393 0.995415798542415
0.696174795380208 1.01719251663522
0.717926421973665 1.03289564608924
0.735316381309641 1.0493101066031
0.757617908499276 1.06512202674611
0.780809278121204 1.08032203141825
0.799283541247156 1.09777340024139
0.817700096391911 1.111333937799
0.835524722733379 1.12580645813953
0.855148862096369 1.14042161549353
0.876728422759163 1.15451906923754
0.892127280621764 1.16617655336866
0.906978338930572 1.18057743280539
0.92594125541684 1.19257267989145
0.944836379373689 1.20451677363753
0.964444672837574 1.21634737042033
0.981239952137142 1.22743675839222
0.999205266046253 1.24137057314279
1.01188634776724 1.2518753753599
1.0268489945466 1.26487092642498
1.04411744162977 1.27568558505347
1.05953429114616 1.28592562802101
1.07478550688813 1.29919666599156
1.08775002912786 1.30905098820069
1.10482787879446 1.32196070914611
1.1226687202909 1.33230587886485
1.13372548226891 1.34444876759585
1.14887068438619 1.35543715196377
1.16393620922698 1.3653990577358
1.18290933372911 1.37662029310415
1.19872051384379 1.38682211377722
1.21175493904551 1.39589510360333
1.22945775699248 1.40478241896664
1.24304129395162 1.41536257696453
1.25545806138979 1.42542824232351
1.27302354300459 1.43522703186215
1.28646980481153 1.44316516236944
1.29969164489172 1.45266889793929
1.3122457285063 1.46386127388379
1.3280443819483 1.47476698052976
1.33757905014313 1.4852244001258
1.34876587826114 1.49294625102795
1.35884365739866 1.50210435205036
1.36992375693937 1.51267272506305
1.38108176939981 1.52087965393703
1.39202016571129 1.52983923796778
1.40638290198358 1.53721758997878
1.41728613783674 1.54568510364031
1.42675642902313 1.5546768897017
1.43993640498499 1.56486940727838
1.45133762554411 1.57456656755499
1.46205226789643 1.58534932150566
1.47255492412273 1.59526192620742
1.48276470512672 1.60385993548341
1.49318492640404 1.61227644216065
1.50475428738335 1.62123472058138
1.51570269959815 1.62974080072994
1.52928827126237 1.63900124781482
1.53779294946797 1.64698786612638
1.54664847190504 1.65503573412325
1.55773849257625 1.66327678663996
1.57182480134202 1.66970148396826
1.5837296510932 1.67879939590382
1.59588099801356 1.6879968909754
1.60691026696547 1.69752139042826
1.61768368389839 1.70617350678414
1.62943077220705 1.71731780755366
1.63888305372848 1.72507253998999
1.65038225331915 1.73672508706878
1.65930061704634 1.74377523818648
1.66774023220051 1.75291233369101
1.67672730042679 1.76152096642181
1.68876471090306 1.76966897357005
1.69936651453554 1.77683007333987
1.70908396272766 1.78546686533747
1.72066806841585 1.79628155405772
1.73073388831832 1.80695287287088
1.73993807301716 1.81563750950803
1.74850600145326 1.82641416520219
1.75972594039996 1.83667612505979
1.7730659604248 1.8435286455562
1.78192099894046 1.85209516453995
1.79233726457122 1.86106895267756
1.80127351562826 1.87023267053417
1.81394593403461 1.8793926702643
1.82488272259499 1.88740101340235
1.83370305316551 1.89439776218818
1.84150318457252 1.90331657530444
1.852845818015 1.91143461624463
1.86405948312178 1.91982046734985
1.87181323075585 1.92701086897565
1.88257351427598 1.93756960558781
1.89328962251825 1.94753909658941
1.9025667542266 1.95730282707933
1.91296601257804 1.96451301260089
1.92561352515095 1.97214640652526
1.93612270145031 1.98130657159037
1.94720422195326 1.99103021125245
1.95850154056526 1.99852088283504
1.96932008170847 2.00736845795587
1.97916300467107 2.01772181819313
1.98906491591354 2.02640812637863
1.99897083991618 2.03561432414091
2.01065737169058 2.04396368352393
2.02654206409078 2.05184876542377
2.03624644715874 2.06056918516181
2.04752579881118 2.07296592968767
2.0587174868104 2.08045940110352
2.07009813766607 2.09276361596204
2.08032879941541 2.10214330710795
2.08994469588972 2.11052447706243
2.10017270782671 2.11887373345125
2.11233374055814 2.13130100644889
2.12496658902472 2.14121649305403
2.13648889790968 2.14992580595458
2.15034189752026 2.16200026390992
2.16564329458281 2.17185876901904
2.17783406670957 2.18005899755724
2.18942791299187 2.18941310516736
2.20182322557577 2.20220708573515
2.21283886500184 2.21604047999534
2.22267606047652 2.23002687592477
2.23480087039295 2.23917586908763
2.24630905452239 2.24952915154076
2.25906322823028 2.26042798344212
2.27214117264113 2.27386032495592
2.28595161266789 2.28440986464723
2.29970747825608 2.29507631737628
2.31326157533451 2.30777620652434
2.32753340318315 2.32224449859303
2.34108280684833 2.33515815413913
2.35535741844359 2.34742515930321
2.3772002989903 2.36400003941307
2.39155778752459 2.37956270892771
2.40940135977311 2.3946858390078
2.42573694927043 2.40768401805165
2.4445645806242 2.42066028600186
2.46383242691538 2.43619018727821
2.48490830143996 2.44902651334069
2.50490305975029 2.46356639914688
2.52420232670533 2.48768267065828
2.54449601913182 2.50963038736545
2.56774311804602 2.53067328847686
2.58856878591992 2.54799863840754
2.60628874102624 2.57088370397777
2.62679320247123 2.59703597849747
2.65617245861941 2.62195676464271
2.68419319132611 2.64766672160985
2.71257215229168 2.67719321794853
2.74211651758632 2.71037887894237
2.78125259424846 2.73729106368014
2.81092676054481 2.77498312583347
2.8552455343222 2.81423094301688
2.89370190793863 2.86903323408134
2.94449797051125 2.92298533426915
3.01114559354076 2.98381692558395
3.07969480563768 3.09250835681345
3.16875384749238 3.25122628173671
3.30288405063094 3.46579859718669
3.56151326128279 3.77229293009211
4.51181039337646 4.65998366727596
