# Supplementary material for: Simulating multiple faceted variability in single cell RNA sequencing
Source: Nat Commun. 2019 Jun 13;10:2611. doi: 10.1038/s41467-019-10500-w (PMC6565723; doi:10.1038/s41467-019-10500-w)
Supplement: Supplementary file 4 — Source Data [file 41467_2019_10500_MOESM4_ESM.zip › Source_Data_forFigures/SuppFigure5e/powsimr/nonUMI.txt]

simulated experimental
-2.15970084286751 -2.69897000433602
-0.932172629087984 -1.58502665202918
-0.84518524173732 -1.33724216831843
-0.770867746750346 -1.19382002601611
-0.693885234674268 -1.07572071393812
-0.608820518240316 -0.958607314841775
-0.565843970173314 -0.87942606879415
-0.492546342955041 -0.829738284605043
-0.4253099953583 -0.778220743060311
-0.372087286256707 -0.721246399047171
-0.321604201609208 -0.664943480560908
-0.275094261569581 -0.605548319173784
-0.229225001769336 -0.556017696992587
-0.179427984107703 -0.505845405981557
-0.131672119267268 -0.466456711649961
-0.080519596819887 -0.422508200162775
-0.0325773191078434 -0.385102783966865
0.00418077588967 -0.349585616653436
0.0444191397884129 -0.308971581728686
0.0823273665002423 -0.27083521030723
0.119052758085317 -0.233141188978582
0.154417769197892 -0.195179321278838
0.186354892472582 -0.162411561764489
0.225990017577109 -0.131943638176958
0.262112869212003 -0.101274818410506
0.295989771024458 -0.0705810742857073
0.323283839883892 -0.0428718023231869
0.354403978105321 -0.0132282657337552
0.382576427178399 0.0208748387693847
0.406595921140884 0.0484418035504045
0.432599311171294 0.0856472882968565
0.452866459952098 0.108811865542074
0.477121254719662 0.141311780669748
0.502157414390981 0.165063208641625
0.522466705081084 0.190953274921396
0.541195082504545 0.219584526214255
0.571824532722514 0.249873130250066
0.597863876734354 0.279011815104414
0.621560934335952 0.309106143354963
0.649005867295725 0.335130802941749
0.67138648270393 0.360971883725936
0.696174795380208 0.393048466416778
0.717926421973665 0.421274791210346
0.735316381309641 0.442696078502681
0.757617908499276 0.46426891630354
0.780809278121204 0.486487153065907
0.799283541247156 0.513555844996999
0.817700096391911 0.534028645782521
0.835524722733379 0.556041845873855
0.855148862096369 0.575342592515699
0.876728422759163 0.592731766393962
0.892127280621764 0.615316550425567
0.906978338930572 0.641620833623785
0.92594125541684 0.662471669537351
0.944836379373689 0.681677122603732
0.964444672837574 0.702365904481435
0.981239952137142 0.723206024639083
0.999205266046253 0.74133363333782
1.01188634776724 0.760292778898851
1.0268489945466 0.777415946765278
1.04411744162977 0.798194707696717
1.05953429114616 0.820303943518525
1.07478550688813 0.83862118369779
1.08775002912786 0.854905137001264
1.10482787879446 0.871652315454305
1.1226687202909 0.887386590442866
1.13372548226891 0.908503248140982
1.14887068438619 0.925962015094731
1.16393620922698 0.94353804210119
1.18290933372911 0.962760829321309
1.19872051384379 0.978819386732842
1.21175493904551 0.992988919400854
1.22945775699248 1.01043904431647
1.24304129395162 1.02693958709671
1.25545806138979 1.0473504241561
1.27302354300459 1.05964860244833
1.28646980481153 1.07551922405248
1.29969164489172 1.09373363469973
1.3122457285063 1.10604191244539
1.3280443819483 1.12314149533349
1.33757905014313 1.13336004440315
1.34876587826114 1.15390384750075
1.35884365739866 1.16880261991456
1.36992375693937 1.18559881058231
1.38108176939981 1.19911313150457
1.39202016571129 1.21488489223295
1.40638290198358 1.22898262096891
1.41728613783674 1.24645056939831
1.42675642902313 1.25796640950818
1.43993640498499 1.27059383185533
1.45133762554411 1.28481184329077
1.46205226789643 1.30130980829763
1.47255492412273 1.3179071278967
1.48276470512672 1.33152366073499
1.49318492640404 1.34431523362303
1.50475428738335 1.35712645975664
1.51570269959815 1.37610956535804
1.52928827126237 1.38801269883323
1.53779294946797 1.40015896038654
1.54664847190504 1.41067670154387
1.55773849257625 1.4251917362386
1.57182480134202 1.4392349270869
1.5837296510932 1.45305248270086
1.59588099801356 1.4677319395391
1.60691026696547 1.48230634474327
1.61768368389839 1.49536461622643
1.62943077220705 1.50623381809747
1.63888305372848 1.51824564728018
1.65038225331915 1.53195025389424
1.65930061704634 1.544774005337
1.66774023220051 1.55752885593832
1.67672730042679 1.57089198635133
1.68876471090306 1.58333210345087
1.69936651453554 1.59851135277763
1.70908396272766 1.61357059373434
1.72066806841585 1.62651025314248
1.73073388831832 1.6366339070868
1.73993807301716 1.65114227576235
1.74850600145326 1.66589754477456
1.75972594039996 1.67999311090123
1.7730659604248 1.69421547513238
1.78192099894046 1.70408193409463
1.79233726457122 1.71609186387262
1.80127351562826 1.73214509526902
1.81394593403461 1.74193876302294
1.82488272259499 1.75498249294478
1.83370305316551 1.76856692142989
1.84150318457252 1.78098085061274
1.852845818015 1.7928392024535
1.86405948312178 1.81069554093823
1.87181323075585 1.82420916878975
1.88257351427598 1.83934252132389
1.89328962251825 1.85083020476287
1.9025667542266 1.86490129609606
1.91296601257804 1.88090227073129
1.92561352515095 1.89210545991681
1.93612270145031 1.90692476445713
1.94720422195326 1.92017458254252
1.95850154056526 1.93646689244537
1.96932008170847 1.95040307255638
1.97916300467107 1.96288714916567
1.98906491591354 1.97308442197989
1.99897083991618 1.98415640703058
2.01065737169058 1.99802246125205
2.02654206409078 2.01547409897957
2.03624644715874 2.02862899212795
2.04752579881118 2.04270967807826
2.0587174868104 2.05991343857175
2.07009813766607 2.07296638859835
2.08032879941541 2.08800375939888
2.08994469588972 2.09890491605164
2.10017270782671 2.11248562116646
2.11233374055814 2.12530503977055
2.12496658902472 2.13672655847691
2.13648889790968 2.15049173114666
2.15034189752026 2.162236321597
2.16564329458281 2.17340598332088
2.17783406670957 2.1899616617685
2.18942791299187 2.20261825901634
2.20182322557577 2.21175191912619
2.21283886500184 2.22249068335675
2.22267606047652 2.23510839216667
2.23480087039295 2.24982265636494
2.24630905452239 2.26448000409359
2.25906322823028 2.27919462014661
2.27214117264113 2.2949241983528
2.28595161266789 2.30785406557717
2.29970747825608 2.32263775295
2.31326157533451 2.3323982201627
2.32753340318315 2.34801827047476
2.34108280684833 2.35941976412949
2.35535741844359 2.37210126909731
2.3772002989903 2.38783827076819
2.39155778752459 2.40508937924909
2.40940135977311 2.42428820716119
2.42573694927043 2.44515917373002
2.4445645806242 2.46280023781814
2.46383242691538 2.47749769722227
2.48490830143996 2.4943778085525
2.50490305975029 2.51277916771217
2.52420232670533 2.53160944123813
2.54449601913182 2.54685497175113
2.56774311804602 2.55950044758057
2.58856878591992 2.5813613420199
2.60628874102624 2.60392725943191
2.62679320247123 2.62904942374347
2.65617245861941 2.6543044810152
2.68419319132611 2.68801534826569
2.71257215229168 2.71515838735727
2.74211651758632 2.74447742911565
2.78125259424846 2.77120776654044
2.81092676054481 2.8066776141716
2.8552455343222 2.84323043526923
2.89370190793863 2.88405925398276
2.94449797051125 2.93254483906768
3.01114559354076 3.00128532325228
3.07969480563768 3.08120747560236
3.16875384749238 3.20131303239771
3.30288405063094 3.30532824802492
3.56151326128279 3.51987962582737
4.51181039337646 4.51451677985152
