# Supplementary material for: Simulating multiple faceted variability in single cell RNA sequencing
Source: Nat Commun. 2019 Jun 13;10:2611. doi: 10.1038/s41467-019-10500-w (PMC6565723; doi:10.1038/s41467-019-10500-w)
Supplement: Supplementary file 4 — Source Data [file 41467_2019_10500_MOESM4_ESM.zip › Source_Data_forFigures/SuppFigure5e/powsimr/UMIcortex.txt]

simulated experimental
-1.97680833733807 -1.92081875395238
-1.93541565217984 -1.74472749489669
-1.93541565217984 -1.69897000433602
-1.89762709129044 -1.61978875828839
-1.86286498503123 -1.58502665202918
-1.86286498503123 -1.55284196865778
-1.83068030165983 -1.52287874528034
-1.80071707828238 -1.49485002168009
-1.80071707828238 -1.46852108295774
-1.77268835468214 -1.44369749923271
-1.74635941595979 -1.42021640338319
-1.74635941595979 -1.42021640338319
-1.72153583223476 -1.39794000867204
-1.69805473638524 -1.3767507096021
-1.69805473638524 -1.35654732351381
-1.67577834167409 -1.33724216831843
-1.65458904260415 -1.31875876262441
-1.63438565651586 -1.30102999566398
-1.61508050132047 -1.2839966563652
-1.59659709562646 -1.26760624017703
-1.57886832866603 -1.26760624017703
-1.56183498936725 -1.2518119729938
-1.54544457317908 -1.23657200643706
-1.52965030599585 -1.22184874961636
-1.4996870826184 -1.20760831050175
-1.48544664350379 -1.19382002601611
-1.47165835901816 -1.18045606445813
-1.45829439746018 -1.16749108729376
-1.43274029298779 -1.15490195998574
-1.42050583657078 -1.14266750356873
-1.39702474072126 -1.11918640771921
-1.3747483460101 -1.10790539730952
-1.36402448061833 -1.09691001300806
-1.34333988175848 -1.08618614761628
-1.32359582356272 -1.07572071393812
-1.30471047940235 -1.06550154875643
-1.28661225730955 -1.05551732784983
-1.27783833300205 -1.03621217265444
-1.26080499370327 -1.0268721464003
-1.23644564784382 -1.01772876696043
-1.22093348166557 -1.00877392430751
-1.20595632569592 -0.998309545767846
-1.18441664783981 -0.98296666070122
-1.17062836335418 -0.97469413473523
-1.15086319413422 -0.96657624451305
-1.13171029732381 -0.950781977329818
-1.11348547721761 -0.943095148663527
-1.09599474505727 -0.935542010773082
-1.07918124604762 -0.920818753952375
-1.06299448495435 -0.906578314837765
-1.04738941162377 -0.892790030352132
-1.02741833069315 -0.886056647693163
-1.00832538878413 -0.872895201635192
-0.994537104298498 -0.860120913598763
-0.972486963555424 -0.847711655616944
-0.955619038268128 -0.84163750790475
-0.943384581851117 -0.829738284605043
-0.927590314667885 -0.818156412055227
-0.912350348111148 -0.812479279163537
-0.897627091290441 -0.801342913045577
-0.883386652175831 -0.785156151952302
-0.869598367690198 -0.774690718274137
-0.85295669637098 -0.769551078621726
-0.83692925093683 -0.7594507517174
-0.827589224682686 -0.749579997691106
-0.815440335103091 -0.739928612014925
-0.803622068925792 -0.730487055782084
-0.783683738983605 -0.721246399047171
-0.769982461306217 -0.712198270069774
-0.756700249298011 -0.703334809738469
-0.743812226945912 -0.694648630553376
-0.731295669523916 -0.685943080759278
-0.719129762468882 -0.673664139071249
-0.701992614648603 -0.665546248849069
-0.68900660740784 -0.653647025549361
-0.674964801975865 -0.645891560852599
-0.660837991881149 -0.638272163982407
-0.648428733899329 -0.627087997029893
-0.636364222497948 -0.619788758288394
-0.624625819226704 -0.609064892896621
-0.611320352447167 -0.598599459218456
-0.600231380281554 -0.58838029403677
-0.587642252973534 -0.578396073130169
-0.577134615857028 -0.571865205971211
-0.565559117984682 -0.562249437179612
-0.556852588848308 -0.552841968657781
-0.54383904646366 -0.543633966870957
-0.53276354141999 -0.534617148551582
-0.521963477329556 -0.525783735923745
-0.511425485889648 -0.51427857351842
-0.499687082618404 -0.503070351926785
-0.48966996186088 -0.494850021680094
-0.479878689264851 -0.484126156288321
-0.467605815006963 -0.473660722610156
-0.458294397460179 -0.46344155742847
-0.447891637060412 -0.453457336521869
-0.438989242264792 -0.443697499232713
-0.429033631950244 -0.431798275933005
-0.418099766804901 -0.42021640338319
-0.408606613271071 -0.411168274405793
-0.399316537500841 -0.402304814074488
-0.390221032666311 -0.393618634889395
-0.380211241711606 -0.382999658879101
-0.369744891801323 -0.371233142768709
-0.360858285681665 -0.360513510731414
-0.349442480745334 -0.348721986001856
-0.341324590523154 -0.341282852003685
-0.331567880880417 -0.33161408331
-0.322631795460106 -0.322393047279507
-0.314050505656492 -0.313363730737707
-0.304710479402349 -0.304518323509803
-0.297380440725947 -0.294136287716081
-0.285726845215098 -0.283996656365201
-0.278707791714676 -0.274088367704952
-0.26923816124013 -0.259637310505756
-0.259970614038542 -0.2518119729938
-0.250896705043018 -0.239577516576788
-0.241209437639886 -0.232102383981909
-0.231733545756009 -0.221848749616356
-0.224759889518628 -0.211831628858832
-0.214880498917537 -0.200659450546418
-0.206693042550965 -0.191114132640188
-0.19975143903858 -0.181774106386044
-0.191478502327299 -0.171875246713994
-0.183716737161486 -0.161150909262745
-0.175404627320711 -0.147520006363144
-0.165233331467473 -0.139063379299906
-0.156606877852426 -0.13057465157623
-0.14686164139643 -0.119689566372671
-0.137959246600811 -0.111259039317107
-0.129853012318242 -0.100179497572904
-0.120683893095766 -0.0883098412461389
-0.110520998253871 -0.0788339493622613
-0.100013361137366 -0.068542129310995
-0.0914471173065543 -0.058488567365597
-0.0841573034607659 -0.0496351456238769
-0.0758298030050057 -0.0381045263321496
-0.0661839324488651 -0.0268721464003014
-0.0566850110473423 -0.0159229660971692
-0.0468787772534784 -0.00708876734006678
-0.0391400229390606 0.00173371280900053
-0.0277380695841452 0.00945089579869393
-0.0201597581328629 0.0195316845312554
-0.0101973506561319 0.0318122713303704
0.00137217959934768 0.0412979196601069
0.00771897600572629 0.0499928569201426
0.017068577603145 0.0604485215352306
0.027347456987543 0.0726174765452365
0.0360288873671059 0.0813473078041325
0.0460322735384616 0.0968092449987135
0.0546001269135579 0.109915863023793
0.0637940027760068 0.121231455149621
0.0751155787080403 0.132899769944483
0.0861062905614824 0.143639235274543
0.0954158180953315 0.155336037465062
0.106335805804986 0.166133970305109
0.116620352517388 0.177824971864682
0.127381631308405 0.192567453336546
0.136800813734962 0.206188803418952
0.148347492242464 0.220631019448092
0.160292467241057 0.235023159495223
0.16970573859411 0.251881454552528
0.181252456598539 0.26528962586083
0.193453378056891 0.281662751660296
0.205606315096488 0.299001453194863
0.217823927929209 0.309204179670408
0.229874548650399 0.319551581402889
0.245000889682131 0.334855689617292
0.25770894617462 0.350387590559012
0.27116492902374 0.362105319293773
0.285001516883017 0.377725041243148
0.297510032610412 0.394801777162711
0.313226274024452 0.410588295267406
0.330977490088653 0.429863664673947
0.348021272347935 0.451006153376517
0.365219350749406 0.468384258644985
0.387727649739929 0.493898396078706
0.402497180412516 0.51241754860084
0.419043784233806 0.528402437953617
0.433481200542216 0.555050895973003
0.451002235337924 0.583674762853721
0.472824313132008 0.606379215132601
0.493896092384722 0.6232492903979
0.512761351852089 0.644691607998734
0.533200175602168 0.661880804819325
0.554881289137693 0.683821230045629
0.57918522193876 0.704564015462177
0.602908395639262 0.725258066359961
0.630983267681048 0.749003114850603
0.661082478998668 0.778280795581214
0.692401583879366 0.808852147535122
0.72644820982643 0.829175073917088
0.754825547009474 0.86249393541644
0.797201412116841 0.884361985756825
0.839480036298191 0.916652888813343
0.886679582807185 0.971229447276241
0.936525407326781 1.03522154715728
1.00723715951337 1.10512408719768
1.10447486588628 1.20267409214909
1.28159617395634 1.37442241125016
2.7957656563994 2.89168461341038
