# Supplementary material for: Simulating multiple faceted variability in single cell RNA sequencing
Source: Nat Commun. 2019 Jun 13;10:2611. doi: 10.1038/s41467-019-10500-w (PMC6565723; doi:10.1038/s41467-019-10500-w)
Supplement: Supplementary file 4 — Source Data [file 41467_2019_10500_MOESM4_ESM.zip › Source_Data_forFigures/SuppFigure5e/powsimr/UMI10xt4k.txt]

simulated experimental
-2.63998424804159 -1.92081875395238
-2.63998424804159 -1.79588001734408
-2.63998424804159 -1.74472749489669
-2.63998424804159 -1.69897000433602
-2.63998424804159 -1.65757731917779
-2.63998424804159 -1.61978875828839
-2.63998424804159 -1.58502665202918
-2.63998424804159 -1.58502665202918
-2.54307423503353 -1.55284196865778
-2.54307423503353 -1.55284196865778
-2.54307423503353 -1.52287874528034
-2.54307423503353 -1.52287874528034
-2.54307423503353 -1.49485002168009
-2.54307423503353 -1.49485002168009
-2.46389298898591 -1.46852108295774
-2.46389298898591 -1.46852108295774
-2.46389298898591 -1.46852108295774
-2.46389298898591 -1.44369749923271
-2.39694619935529 -1.44369749923271
-2.39694619935529 -1.44369749923271
-2.39694619935529 -1.42021640338319
-2.39694619935529 -1.42021640338319
-2.33895425237761 -1.39794000867204
-2.33895425237761 -1.39794000867204
-2.33895425237761 -1.39794000867204
-2.33895425237761 -1.3767507096021
-2.28780172993023 -1.3767507096021
-2.28780172993023 -1.3767507096021
-2.28780172993023 -1.35654732351381
-2.24204423936955 -1.35654732351381
-2.24204423936955 -1.35654732351381
-2.24204423936955 -1.35654732351381
-2.20065155421133 -1.33724216831843
-2.20065155421133 -1.33724216831843
-2.20065155421133 -1.33724216831843
-2.16286299332193 -1.31875876262441
-2.16286299332193 -1.31875876262441
-2.16286299332193 -1.31875876262441
-2.12810088706271 -1.30102999566398
-2.12810088706271 -1.30102999566398
-2.09591620369131 -1.30102999566398
-2.09591620369131 -1.2839966563652
-2.09591620369131 -1.2839966563652
-2.06595298031387 -1.2839966563652
-2.06595298031387 -1.26760624017703
-2.03792425671363 -1.26760624017703
-2.03792425671363 -1.26760624017703
-2.01159531799128 -1.2518119729938
-2.01159531799128 -1.2518119729938
-1.98677173426624 -1.23657200643706
-1.98677173426624 -1.23657200643706
-1.96329063841672 -1.23657200643706
-1.96329063841672 -1.22184874961636
-1.94101424370557 -1.22184874961636
-1.94101424370557 -1.20760831050175
-1.91982494463563 -1.20760831050175
-1.91982494463563 -1.19382002601611
-1.89962155854734 -1.19382002601611
-1.89962155854734 -1.18045606445813
-1.88031640335196 -1.18045606445813
-1.88031640335196 -1.16749108729376
-1.86183299765794 -1.15490195998574
-1.84410423069751 -1.15490195998574
-1.84410423069751 -1.14266750356873
-1.82707089139873 -1.14266750356873
-1.81068047521056 -1.13076828026902
-1.81068047521056 -1.11918640771921
-1.79488620802733 -1.11918640771921
-1.77964624147059 -1.10790539730952
-1.76492298464989 -1.10790539730952
-1.76492298464989 -1.09691001300806
-1.75068254553528 -1.09691001300806
-1.73689426104964 -1.08618614761628
-1.73689426104964 -1.07572071393812
-1.72353029949166 -1.07572071393812
-1.7105653223273 -1.06550154875643
-1.69797619501928 -1.05551732784983
-1.68574173860226 -1.05551732784983
-1.67384251530256 -1.04575749056068
-1.67384251530256 -1.03621217265444
-1.66226064275274 -1.03621217265444
-1.65097963234305 -1.0268721464003
-1.63998424804159 -1.01772876696043
-1.62926038264982 -1.00877392430751
-1.62926038264982 -1
-1.61879494897165 -0.991399828238082
-1.60857578378996 -0.991399828238082
-1.59859156288336 -0.98296666070122
-1.58883172559421 -0.97469413473523
-1.57928640768798 -0.96657624451305
-1.56994638143383 -0.950781977329818
-1.56080300199396 -0.943095148663527
-1.55184815934104 -0.943095148663527
-1.54307423503353 -0.935542010773082
-1.53447406327161 -0.928117992693875
-1.52604089573475 -0.920818753952375
-1.51776836976876 -0.906578314837765
-1.50965047954658 -0.899629454882437
-1.50168154987531 -0.892790030352132
-1.49385621236335 -0.886056647693163
-1.48616938369706 -0.87942606879415
-1.47119222772741 -0.866461091629782
-1.46389298898591 -0.860120913598763
-1.45671440435878 -0.853871964321762
-1.44270368991597 -0.84163750790475
-1.43586426538566 -0.835647144215563
-1.42250030382768 -0.823908740944319
-1.41596943666872 -0.812479279163537
-1.40953532666331 -0.806875401645538
-1.4031951486323 -0.795880017344075
-1.39694619935529 -0.785156151952302
-1.38471174293828 -0.774690718274137
-1.3787213792491 -0.769551078621726
-1.36698297597785 -0.7594507517174
-1.36123064708876 -0.749579997691106
-1.34994963667907 -0.744727494896694
-1.33895425237761 -0.730487055782084
-1.3335592204909 -0.721246399047171
-1.32296614699348 -0.712198270069774
-1.31776495330767 -0.699752438805916
-1.31262531365526 -0.690369832574101
-1.30252498675093 -0.681936665037238
-1.29265423272464 -0.669586226650809
-1.28300284704846 -0.653881842793204
-1.27356129081562 -0.645891560852599
-1.26891638576985 -0.6345120151091
-1.25977300632998 -0.623423042943488
-1.25081816367706 -0.612610173661271
-1.23772286558691 -0.602059991327962
-1.22920701466438 -0.59176003468815
-1.22085494029961 -0.581698708680255
-1.2086204838826 -0.571865205971211
-1.20065155421133 -0.562249437179612
-1.19282621669937 -0.552841968657781
-1.18134639901594 -0.540607512240769
-1.17385837762339 -0.528708288941061
-1.16286299332193 -0.51427857351842
-1.15213912793015 -0.505845405981557
-1.14167369425199 -0.495828285224032
-1.13483426972168 -0.484126156288321
-1.12477294371379 -0.468521082957745
-1.11298304699958 -0.453457336521869
-1.10216515296831 -0.443697499232713
-1.09463073507106 -0.42712839779952
-1.0836817472743 -0.412693217869177
-1.07472690462137 -0.397722915699809
-1.06306729207638 -0.382999658879101
-1.05171254119926 -0.368556230986828
-1.04338715241513 -0.354577730650908
-1.03252922482692 -0.335358024443874
-1.0219361513295 -0.31695296176115
-1.01159531799128 -0.301029995663981
-0.999006190683256 -0.282329496997738
-0.989191208389658 -0.262807357295263
-0.977226416360014 -0.241088107602026
-0.963290638416722 -0.220547816595938
-0.952009628007033 -0.200659450546418
-0.94101424370557 -0.180456064458131
-0.930290378313797 -0.161150909262745
-0.915708378440799 -0.137868620686963
-0.903587745764946 -0.113509274827518
-0.891796221035388 -0.0925886392254138
-0.882208757029663 -0.0624821079826534
-0.869132236399444 -0.0343280287798933
-0.85822887338912 -0.0141246426916063
-0.847023795225781 0.0108933131043812
-0.833804274057701 0.033809623554897
-0.82044031249972 0.0593816350047967
-0.807475335335352 0.0835599486511404
-0.793337919464471 0.120455471101855
-0.775621516935758 0.146252102092995
-0.760601610867246 0.177247836255623
-0.747889645351108 0.209515014542631
-0.732841717038448 0.233980410841407
-0.718297772557986 0.271711530957437
-0.70046499542297 0.323458366849468
-0.680942855720495 0.360153974579546
-0.662049261363374 0.394822773970942
-0.642161167295863 0.42873072963426
-0.625043898248652 0.468010399946466
-0.597802653525823 0.54267607366537
-0.573840093383093 0.60959440922522
-0.5468165593165 0.65818698793483
-0.521884935963594 0.702551157049523
-0.494632431483128 0.780841318247878
-0.46534305538114 0.835348072942077
-0.440414178902831 0.893264507053424
-0.405087502310001 1.00875172260611
-0.373317533763705 1.06424528260681
-0.334047405854465 1.11709223659508
-0.289251796325459 1.17558138768051
-0.244784579092602 1.20659922847592
-0.200256920397799 1.24405533890866
-0.143864470135769 1.29541930474534
-0.0704435592313564 1.36434683834904
0.0242874323533487 1.41177790846801
0.166090532508681 1.47072676093527
0.332300186512313 1.57168414734575
0.674449715071798 1.62022852798176
1.23389419747786 1.71799618491522
2.28993382936965 2.33875123569118
