# Supplementary material for: Simulating multiple faceted variability in single cell RNA sequencing
Source: Nat Commun. 2019 Jun 13;10:2611. doi: 10.1038/s41467-019-10500-w (PMC6565723; doi:10.1038/s41467-019-10500-w)
Supplement: Supplementary file 4 — Source Data [file 41467_2019_10500_MOESM4_ESM.zip › Source_Data_forFigures/SuppFigure2b/th17.txt]

kon koff s
0.05 8.772 95.886
0.477 3.994 145.406
1.733 5.387 139.687
0.104 32.42 64.19
1.493 4.232 506.143
0.051 1.665 97.661
0.064 24.441 64.714
0.338 1.751 86.197
0.055 3.189 95.07
0.194 3.377 111.508
0.093 48.02 51.793
0.051 3.785 104.461
2.113 2.556 370.404
0.134 25.443 79.215
3.093 2.702 749.07
0.191 0.976 101.966
0.217 2.634 82.795
0.058 21.978 90.238
2.364 2.125 532.857
2.126 3.627 517.659
0.626 6.411 122.33
0.731 5.446 85.945
0.124 5.605 106.215
0.082 3.71 98.396
0.583 2.296 167.061
0.041 11.288 80.19
0.429 2.114 140.647
0.067 12.375 83.002
0.074 40.362 68.431
0.219 5.932 90.551
0.086 35.618 60.607
5.112 2.965 1303.289
0.097 5.743 109.48
0.103 45.368 59.098
0.608 1.487 125.897
1.131 3.595 259.093
0.051 35.414 71.113
1.469 5.967 87.686
0.324 4.698 90.138
0.065 4.48 84.751
0.088 25.037 65.966
0.212 2.969 117.637
0.063 26.555 79.376
0.081 42.236 52.523
0.401 2.554 75.506
0.714 27.384 72.829
0.046 10.459 72.207
0.08 44.824 57.352
0.095 9.97 87.58
0.047 3.549 96.123
0.118 1.363 179.083
0.091 4.569 146.842
0.06 3.078 104.159
0.465 3.064 122.029
0.069 18.51 75.962
1.143 4.339 232.016
0.043 6.849 109.608
0.224 1.181 52.558
0.535 7.034 97.08
0.087 3.048 138.497
0.438 2.516 353.281
0.106 2.787 94.819
0.088 52.989 60.269
0.055 5.474 101.387
0.072 41.904 57.883
0.102 50.327 53.792
0.035 3.61 165.657
0.228 17.35 82.002
0.336 2.546 119.016
0.052 3.901 98.212
0.063 17.103 90.113
0.165 5.336 101.858
1.687 3.89 521.797
0.061 16.367 77.495
0.135 7.679 89.71
0.05 3.58 88.925
0.092 2.063 130.949
0.093 9.961 83.8
0.098 49.12 53.951
0.095 31.97 73.919
0.058 42.08 74.31
0.346 8.477 106.3
0.083 30.234 79.405
0.093 13.439 95.342
0.082 21.396 84.821
0.104 45.599 47.795
0.339 3.907 165.828
4.01 1.82 637.065
0.042 3.094 108.082
0.103 5.11 100.418
0.401 1.286 155.356
0.094 39.278 54.847
0.186 1.834 84.686
0.055 3.026 135.134
0.21 3.239 87.543
0.051 5.065 89.283
0.1 2.935 101.175
0.39 4.953 100.261
1.526 2.174 456.588
0.436 1.369 248.087
0.083 1.328 115.246
0.066 2.507 95.419
0.167 2.64 158.614
0.507 5.673 102.633
0.065 42.036 62.429
0.673 2.606 251.749
0.651 1.885 518.672
2.653 5.413 166.798
0.236 14.077 83.827
0.186 1.438 94.555
0.279 2.031 209.664
0.115 9.4 112.049
0.055 34.66 70.391
0.645 1.766 250.873
0.88 1.893 143.186
0.459 11.442 95.572
0.515 6.932 165.389
0.108 0.649 101.893
0.851 4.74 414.71
0.072 21.416 88.993
0.052 16.889 72.428
0.53 4.694 177.996
0.086 3.705 116.415
0.073 10.908 97.948
0.098 1.714 112.185
0.063 2.378 86.617
0.306 37.731 57.177
3.155 2.044 10221.28
0.15 6.951 104.633
0.084 11.931 98.777
2.698 2.745 1841.593
0.107 1.059 586.032
0.082 30.394 65.609
0.786 3.111 128.069
0.441 4.993 70.954
0.475 2.385 214.624
0.18 1.008 109.159
0.14 3.953 85.787
0.181 4.816 96.223
0.049 1.142 101.423
0.045 16.146 79.702
0.397 2.233 178.087
3.794 1.579 6200.104
0.061 6.734 88.289
0.708 3.008 385.805
0.158 0.939 63.149
2.872 3.857 1201.782
0.299 0.795 131.116
0.16 5.14 97.154
0.065 26.285 76.308
0.888 0.672 348.552
0.089 43.272 49.353
1.029 5.485 115.448
0.061 20.364 93.816
0.302 1.306 94.252
0.078 29.339 68.436
0.716 1.549 309.18
0.082 0.732 85.781
0.144 2.691 91.386
0.138 3.422 112.557
0.288 11.341 89.439
0.178 4.717 135.284
0.288 1.483 209.914
0.215 1.86 116.461
0.137 11.046 94.077
0.113 0.881 197.361
4.96 7.252 70.419
0.046 2.406 105.184
0.238 1.464 101.602
0.116 2.873 110.941
3.982 5.221 429.792
0.084 44.401 66.996
0.754 6.439 105.23
1.027 1.838 345.786
0.104 5.851 136.801
0.07 9.358 116.157
0.048 4.78 84.936
3.559 5.634 453.713
0.776 3.532 305.428
0.697 11.397 90.677
0.078 17.49 70.143
1.529 4.243 191.475
0.078 7.678 83.427
0.064 25.628 67.532
1.77 3.202 816.898
0.655 3.061 198.822
0.035 2.495 123.983
0.073 4.169 102.684
0.696 49.135 69.397
2.714 1.955 1509.986
0.948 5.919 198.101
2.587 2.141 401.069
0.041 5.529 109.837
0.089 4.662 127.449
0.061 30.184 61.8
0.237 1.116 120.46
1.359 4.558 412.272
0.466 1.6 291.677
0.093 5.373 108.483
0.753 5.227 85.67
0.099 1.892 160.274
0.088 5.035 110.005
2.133 8.611 693.035
1.056 2.117 7191.213
0.048 6.497 89.213
0.727 2.15 2956.822
0.157 2.694 142.646
0.057 21.583 85.509
0.097 49.975 51.937
0.053 1.631 92.775
0.084 38.155 50.716
0.078 8.49 101.986
0.446 1.426 385.427
0.124 27.309 72.469
0.067 37.319 59.079
0.075 16.35 87.487
0.058 20.629 67.162
0.087 51.599 62.289
2.258 41.186 58.86
0.062 35.11 60.95
0.052 12.846 115.959
5.294 9.11 113.903
0.338 3.345 123.173
1.142 4.929 103.762
2.472 3.006 359.336
0.057 19.27 91.754
0.491 3.97 128.18
0.226 3.844 124.848
1.218 5.483 191.42
0.062 34.034 65.238
0.246 5.968 97.865
0.529 5.803 158.706
0.092 43.813 56.071
0.113 50.626 43.596
0.104 0.989 88.589
1.715 17.827 92.02
1.38 4.539 356.201
0.045 1.062 63.935
0.068 35.718 57.978
0.687 9.566 85.273
0.043 4.898 98.786
0.112 2.986 110.701
0.06 14.977 102.791
0.05 2.085 99.663
0.086 0.419 5631.054
0.081 45.601 61.846
0.1 44.999 58.851
0.075 40.229 53.675
3.676 4.798 389.93
0.074 38.949 65.716
0.861 4.28 261.966
0.117 3.123 80.307
0.063 4.887 113.195
0.083 28.381 58.966
0.216 3.838 74.564
0.208 3.372 152.769
0.163 3.195 147.627
0.394 2.853 161.715
0.11 25.043 64.469
0.066 30.245 76.427
0.063 19.528 86.385
0.063 1.749 193.506
0.594 7.049 149.466
0.052 2.786 99.625
0.055 1.632 193.166
0.152 2.368 104.202
0.091 4.206 87.612
0.052 12.1 92.445
0.099 22.266 75.346
0.091 35.568 67.017
0.101 9.219 96.022
0.395 4.6 145.351
0.117 57.501 49.918
0.106 42.438 53.252
0.133 48.695 47.978
0.128 4.268 130.836
0.084 40.02 61.234
0.132 52.651 44.925
0.074 25.347 78.946
0.367 7.732 91.374
0.581 1.408 414.877
0.186 7.594 92.371
0.16 8.238 83.037
0.073 1.806 113.022
0.064 5.352 115.885
0.082 36.777 63.04
0.119 3.748 129.711
0.061 34.343 69.151
0.086 34.704 63.539
0.353 2.493 210.662
0.066 5.192 96.403
1.232 3.401 498.195
1.933 5.923 340.052
3.2 3.089 734.648
0.108 44.522 44.864
0.45 2.304 235.684
0.042 4.618 121.211
2.32 5.288 158.983
0.051 31.783 69.319
0.146 34.696 51.217
3.126 12.656 80.403
0.131 17.529 87.544
1.299 5.434 97.284
0.881 10.153 75.991
0.149 1.71 84.515
0.055 6.319 102.633
0.433 2.452 163.099
0.274 2.948 147.362
1.174 1.125 499.258
0.221 1.393 128.465
0.32 6.027 90.852
0.267 6.661 106.304
0.176 3.591 114.752
0.242 2.956 112.65
0.094 18.521 92.396
0.117 4.739 82.886
0.243 3.37 317.914
0.676 2.642 142.908
0.092 28.47 76.348
0.177 2.465 82.779
0.432 1.982 163.643
0.266 3.309 403.638
0.218 5.055 105.069
1.084 2.034 657.195
2.277 2.215 2848.375
0.107 5.289 84.438
1.16 4.192 187.503
0.09 56.018 60.649
0.071 43.188 65.329
1.114 1.786 189.097
0.185 1.402 48.188
0.057 3.934 109.04
0.044 2.059 161.73
0.469 13.184 92.149
0.089 33.843 65.397
0.084 6.743 95.762
0.125 2.289 83.763
0.039 2.823 146.741
0.077 17.142 96.379
0.306 1.827 128.339
0.8 7.93 149.509
1.329 10.775 100.368
0.321 3.618 80.396
0.084 26.75 72.717
0.043 4.732 114.409
0.073 13.98 87.323
0.545 5.855 188.034
0.316 3.826 92.095
0.039 2.319 118.492
1.65 2.166 335.944
2.58 2.977 210.917
0.097 49.763 51.488
0.13 59.665 47.43
1.325 6.254 170.478
1.274 3.561 455.723
0.098 50.134 51.906
0.46 4.963 94.478
0.099 0.807 58.23
1.652 3.029 560.088
0.056 12.321 95.08
0.309 2.371 140.265
0.064 36.281 66.707
0.065 7.248 89.253
3.654 3.511 1762.122
0.053 11.787 111.264
0.071 0.91 131.685
0.043 5.506 116.346
0.044 2.44 117.551
0.652 6.663 110.764
0.076 1.207 137.959
0.462 1.048 281.45
0.63 4.007 174.296
0.972 2.781 172.158
0.695 4.886 233.682
1.056 2.462 321.143
0.819 2.658 312.18
0.066 1.473 89.615
0.968 2.501 254.076
0.409 2.343 200.741
0.07 1.047 110.977
0.054 3.924 120.203
0.07 5.11 100.657
0.111 4.583 104.12
0.73 1.952 456.062
0.171 3.426 173.027
0.411 3.473 180.619
0.06 6.647 115.348
1.49 1.634 2118.786
0.065 1.247 169.559
0.735 1.311 242.125
0.562 13.271 105.138
0.162 56.238 40.701
1.106 5.48 148.656
0.086 18.675 84.589
0.69 1.543 168.241
0.725 8.174 100.66
0.336 5.716 103.323
3.074 4.329 802.883
0.064 5.861 95.248
0.699 5.389 144.226
1.436 4.536 386.455
0.375 12.182 90.42
0.407 4.403 161.218
1.627 2.461 572.086
0.257 1.856 165.303
1.473 3.284 635.356
0.415 42.836 53.472
0.381 5.796 268.033
0.049 6.703 94.661
1.012 7.003 122.077
0.865 2.791 196.164
0.057 1.368 67.399
0.05 6.67 94.352
1.3 5.215 335.743
0.047 2.27 137.718
0.107 25.305 80.938
1.357 3.577 278.655
0.531 3.471 64.901
0.783 3.04 287.717
0.127 6.793 90.225
0.674 3.737 213.024
0.638 1.45 180.59
1.428 3.893 218.05
1.811 30.074 130.609
0.415 7.708 94.962
0.068 23.177 69.002
0.055 4.08 94.928
0.055 7.049 92.106
0.548 2.578 128.821
0.062 38.131 72.129
0.057 3.183 93.219
0.06 20.211 94.339
0.078 1.861 90.036
0.072 22.187 70.418
0.23 7.563 119.358
0.186 22.533 82.368
0.097 54.806 55.297
3.954 7.925 364.84
0.048 2.948 96.021
0.06 19.408 81.422
0.401 3.136 131.694
0.626 19.934 91.071
0.078 3.112 73.488
1.287 2.164 1372.966
0.112 14.522 85.927
0.072 2.88 127.243
0.04 5.405 79.882
0.062 2.018 104.898
0.078 1.34 84.171
0.456 1.143 167.271
0.09 17.711 86.469
0.04 2.216 121.216
2.463 3.578 567.287
1.087 2.279 275.366
0.069 27.206 82.387
0.056 14.265 94.617
1.361 3.54 579.299
0.071 6.35 94.537
0.034 3.502 142.89
0.303 2.152 137.458
1.034 7.211 92.577
0.081 46.503 57.067
0.045 10.9 94.613
0.467 2.925 167.594
0.057 13.04 84.462
0.139 2.095 123.573
0.112 7.348 74.967
0.116 52.755 47.13
0.191 2.834 105.442
0.112 36.229 74.885
1.266 2.528 476.707
1.898 8.154 628.06
3.67 4.817 154.706
0.092 35.113 63.543
0.039 5.887 117.97
1.503 3.343 211.668
0.278 11.499 94.13
0.07 11.378 94.528
0.136 1.566 94.248
0.068 27.273 70.846
1.433 1.981 89.904
0.047 12.296 91.21
0.983 2.931 235.499
0.137 7.487 104.535
0.071 31.227 70.747
0.071 30.012 78.131
0.124 1.316 120.461
0.188 6.179 88.219
0.107 2.451 140.344
0.848 5.655 276.818
0.826 1.088 424.894
2.361 4.198 188.944
0.243 2.972 130.816
0.256 5.433 129.967
0.045 5.049 104.364
0.132 43.953 53.108
0.071 39.253 65.752
0.105 56.889 53.57
1.25 2.131 441.983
0.098 32.135 72.262
0.333 4.499 95.94
0.071 39.673 60.436
0.272 7.834 49.986
0.055 9.614 93.995
0.393 2.185 229.677
0.538 4.398 93.831
0.075 8.197 102.696
0.06 8.39 90.976
0.057 4.456 119.028
0.049 6.567 117.489
0.045 4.782 115.705
0.088 4.06 73.469
0.06 8.654 131.637
2.675 6.675 193.204
6.709 1.768 10052.654
0.86 1.593 236.543
0.273 2.675 107.592
0.601 2.12 144.97
2.104 3.15 62.462
0.482 2.396 132.261
0.262 7.37 111.807
0.933 3.773 117.407
0.058 24.789 70.417
0.081 13.017 78.475
0.047 1.578 146.955
2.176 5.88 91.684
0.198 2.272 103.913
0.118 3.415 83.677
1.571 4.466 380.387
0.11 41.386 62.967
0.08 28.278 78.499
0.081 9.218 99.412
0.058 2.818 78.033
0.223 3.857 57.009
0.633 2.389 176.426
0.111 49.444 50.685
0.055 38.274 69.262
1.339 3.041 110.684
0.202 8.498 105.031
0.058 2.387 117.424
0.056 21.356 89.692
0.052 5.276 152.251
0.062 11.462 81.85
0.441 2.843 101.136
0.139 2.19 255.632
0.538 3.774 264.644
0.496 6.702 95.906
0.809 18.267 102.501
0.142 18.241 91.468
0.336 2.266 295.988
1.145 1.727 329.429
0.199 3.798 91.167
0.07 39.538 63.07
2.104 2.889 435.418
0.052 4.209 106.178
0.04 3.892 116.173
0.25 1.609 54.47
0.342 6.424 98.536
0.472 4.194 121.861
0.051 3.01 108.638
0.123 3.296 127.814
1.582 7.692 152.776
0.161 11.717 115.634
0.1 4.302 130.806
0.068 32.507 53.358
0.158 1.327 83.729
0.243 1.939 95.956
0.203 10.486 91.875
0.068 14.003 90.538
0.232 2.42 159.81
0.3 8.846 102.909
0.104 47.673 47.166
0.546 1.959 157.662
0.119 3.99 134.112
1.456 3.297 160.206
3.244 3.441 751.391
2.835 6.556 389.971
0.102 2.025 112.686
0.049 15.712 107.908
0.071 1.002 102.552
0.38 4.588 97.788
0.224 1.304 45.339
1.401 3.781 257.344
0.05 3.055 91.549
0.342 1.682 185.283
0.096 14.206 60.831
1.678 36.475 64.273
1.578 10.891 113.395
0.586 3.126 165.735
0.206 0.995 158.805
0.547 5.343 78.521
0.781 4.117 138.761
0.11 41.655 62.023
0.08 3.884 99.899
0.098 16.463 72.745
1.71 3.073 331.9
0.072 21.556 78.302
0.429 2.016 93.735
0.556 8.699 79.308
0.982 3.87 132.833
0.245 3.557 101.583
0.056 19.778 76.543
2.038 4.792 136.412
0.303 2.069 95.721
0.595 3.022 122.708
0.06 3.977 96.897
0.077 1.828 84.869
0.053 9.86 85.131
2.138 1.823 663.784
0.052 6.878 106.473
0.103 38.626 66.031
0.122 18.877 85.121
0.677 3.075 324.953
0.12 9.229 105.138
0.035 1.143 307.04
0.117 7.581 107.055
3.32 5.437 278.001
0.367 2.731 113.823
0.272 4.098 66.283
0.106 45.576 53.072
0.103 36.87 49.712
0.074 2.673 97.486
1.978 5.236 134.336
0.075 19.612 97.158
0.047 1.517 198.639
0.054 37.074 70.068
1.222 2.518 186.483
0.196 1.501 177.895
0.041 6.689 105.345
0.083 21.515 65.353
0.243 12.1 83.808
1.332 2.645 382.717
0.84 4.461 185.726
0.042 5.138 113.836
0.213 3.498 117.301
0.113 24.155 72.035
0.082 46.125 54.289
0.076 7.166 69.177
1.212 1.322 1694.645
0.864 12.558 92.48
1.324 1.599 127.807
0.084 0.903 224.37
0.063 12.983 89.087
0.201 5.153 78.883
0.039 6.544 112.832
0.096 35.376 52.096
0.073 8.188 101.579
0.061 9.32 110.634
0.081 16.733 112.897
2.12 9.572 56.206
2.105 5.026 244.016
0.514 1.481 208.851
0.109 39.003 57.212
0.47 1.641 187.756
0.567 2.703 363.795
0.258 6.151 85.829
1.507 2.232 468.749
0.045 1.047 181.875
0.127 2.061 162.902
0.09 46.633 52.982
0.218 4.41 106.378
2.395 2.163 1310.571
0.312 1.245 53.016
0.046 8.849 116.375
0.064 3.034 98.388
0.083 41.213 62.018
0.068 1.874 133.705
0.149 1.908 119.675
0.393 8.523 95.255
0.041 8.293 119.269
0.063 11.434 113.906
0.085 9.584 88.35
0.487 2.044 205.396
0.06 4.084 102.175
0.09 8.893 105.142
0.03 1.079 2315.419
0.124 7.22 94.157
0.089 10.646 83.306
0.195 5.886 121.93
0.06 18.828 77.877
0.075 7.694 77.913
0.055 4.589 99.238
0.054 6.507 111.792
0.092 2.622 126.371
0.07 6.309 72.818
0.092 2.561 113.653
0.071 36.806 56.935
0.043 5.594 133.306
0.239 1.804 153.872
0.138 2.861 142.725
0.06 14.279 71.991
0.687 5.437 102.147
0.069 40.944 63.609
0.095 34.173 65.255
0.451 9.751 99.82
0.142 54.688 40.86
0.438 3.245 111.814
0.283 6.92 111.667
0.083 31.236 72.437
0.045 4.531 101.528
0.05 7.563 102.452
0.396 2.024 80.18
0.107 8.304 69.37
0.06 26.958 75.157
0.609 1.836 121.933
0.341 2.927 133.353
0.064 34.479 63.014
0.048 2.068 97.697
0.085 17.763 89.658
2.966 1.282 4080.915
0.327 2.135 141.447
0.103 49.457 52.907
1.477 4.188 108.198
2.345 3.948 99.546
0.351 7.25 93.003
0.077 36.081 56.144
0.492 5.316 96.867
0.101 7.426 106.427
1.73 1.642 2620.931
0.139 10.564 109.699
0.076 42.201 58.852
1.568 5.929 146.169
0.166 2.204 153.651
0.07 2.612 72.834
0.105 6.118 98.687
0.046 14.84 104.063
0.297 1.612 80.006
0.089 7.531 100.836
0.145 2.625 116.155
0.081 18.855 77.778
0.481 13.235 110.629
1.968 6.441 194.463
0.644 2.808 190.072
0.068 6.954 94.733
0.175 2.975 116.305
0.194 4.606 130.174
0.67 4.228 182.818
0.047 6.22 117.578
0.299 2.046 83.984
0.957 14.624 113.577
0.455 3.329 228.558
0.079 1.051 149.296
0.559 6.653 130.656
0.078 45.046 55.725
0.062 18.142 84.682
0.107 1.428 186.22
0.048 1.811 110.054
0.056 0.967 154.872
1.948 3.18 716.499
0.17 7.979 138.066
1.115 15.396 118.728
0.592 2.101 273.91
0.091 3.547 116.089
0.708 2.361 269.001
0.155 0.788 47.239
1.904 5.559 345.237
2.44 6.905 339.664
0.991 2.494 893.517
0.073 4.111 153.314
0.383 2.358 187.65
0.452 5.406 165.179
0.111 1.74 118.574
0.098 1.925 105.14
0.119 16.054 61.869
0.417 4.656 162.78
0.082 34.302 60.381
0.073 20.421 71.909
0.041 6.025 104.207
0.072 8.377 98.037
0.446 2.972 141.848
1.486 0.887 2379.303
0.416 3.457 182.041
0.042 20.517 84.105
1.44 3.851 314.753
0.095 1.806 103.099
1.212 5.292 293.424
0.242 8.103 85.707
0.075 4.188 116.284
0.176 2.109 136.843
0.184 2.667 83.194
0.968 2.559 187.89
0.122 48.741 53.551
0.085 23.584 82.556
0.691 3.648 278.815
0.408 3.618 116.179
0.143 1.983 70.08
0.286 1.303 100.201
2.434 2.041 806.497
0.137 46.239 45.329
0.982 4.845 456.872
0.222 4.823 104.071
0.634 4.511 111.677
0.055 9.277 103.472
0.503 4.214 109.089
1.12 7.35 97.587
0.178 1.662 212.913
0.249 1.629 224.392
0.058 37.392 62.801
0.04 8.862 124.672
0.049 10.91 111.174
0.723 2.751 137.032
0.087 44.206 60.861
0.08 2.343 117.881
0.343 3.185 88.21
0.711 10.816 109.807
0.108 3.249 104.5
0.59 6.703 122.518
0.705 6.505 136.642
2.057 2.645 515.243
0.305 1.914 124.631
0.715 2.853 276.57
1.716 1.992 920.531
1.02 6.609 153.964
0.33 1.177 91.786
0.753 1.531 310.217
2.659 2.141 5513.03
0.069 36.919 68.668
0.09 1.448 208.915
0.38 3.442 95.783
4 1.607 11000.53
0.985 8.641 117.936
0.036 1.237 128.84
0.292 1.668 110.231
0.174 4.87 147.09
0.073 0.025 98.008
0.272 8.14 93.968
0.222 2.251 173.42
0.191 2.859 102.979
0.98 4.1 169.048
2.121 2.135 1040.616
0.059 20.712 61.645
0.238 3.08 106.544
1.151 4.893 481.499
0.121 4.469 88.041
0.157 2.151 109.846
0.15 5.337 97.295
0.08 44.061 60.715
0.298 0.864 320.381
0.227 4.019 150.747
0.516 16.582 101.584
0.071 46.8 61.161
0.46 4.17 154.202
0.149 53.882 38.562
0.072 35.642 64.551
0.224 2.511 100.926
0.074 16.558 89.816
0.13 16.185 91.603
0.066 12.945 60.559
0.098 0.578 38.28
0.6 4.241 116.694
0.061 5.25 113.311
0.058 11.233 90.661
0.057 14.153 76.621
0.057 6.337 99.969
0.072 32.442 69.545
0.156 8.896 117.623
0.791 6.765 90.112
5.107 1.523 3429.038
0.568 14.4 94.868
0.191 2.504 119.921
0.663 2.209 306.671
0.906 2.234 431.337
0.085 36.253 56.357
0.052 9.117 131.043
0.148 1.757 104.613
0.157 3.361 85.672
0.055 13.424 86.399
0.06 10.408 94.059
0.17 6.414 115.158
0.271 3.298 92.969
0.064 2.461 91.794
0.065 7.319 98.793
0.093 33.162 53.769
0.068 2.564 77.332
0.071 2.724 126.486
1.389 4.022 231.894
0.282 2.368 274.787
0.049 4.847 88.053
0.518 9.897 109.133
0.058 3.172 106.023
3.027 3.594 1129.582
0.467 2.469 334.542
1.151 2.013 364.583
0.509 1.83 393.982
0.474 3.353 98.743
0.778 6.359 225.976
0.122 2.381 69.364
0.046 6.028 108.253
0.083 1.236 119.439
0.207 8.808 79.17
1.674 2.827 498.323
0.406 2.144 219.428
0.836 6.617 164.059
0.064 7.846 120.276
0.291 3.985 108.476
0.071 42.632 59.873
0.075 2.394 105.363
0.816 1.61 219.966
0.786 36.47 49.851
1.206 2.214 127.465
0.079 0.456 721.673
0.109 13.262 97.089
0.157 7.011 91.698
1.206 3.151 311.478
0.39 3.081 156.595
0.717 5.872 163.265
1.008 7.683 149.533
1.588 5.007 341.766
0.449 6.155 98.257
3.439 5.676 351.611
0.108 12.36 91.254
0.075 6.759 104.822
0.097 5.763 122.57
0.106 3.586 96.532
0.22 1.138 91.121
0.762 1.758 167.035
0.11 16.073 90.357
0.426 6.38 81.614
0.243 2.989 110.166
0.942 1.288 175.487
1.184 6.354 203.912
1.19 4.083 95.705
0.744 2.372 480.188
0.19 6.256 94.662
0.136 1.878 138.274
0.07 4.073 81.831
1.356 4.953 369.415
0.478 2.452 115.483
2.152 2.605 383.873
0.71 3.339 166.518
0.035 4.626 101.874
0.14 1.74 111.092
0.354 5.828 115.275
0.084 4.105 96.169
0.245 6.176 93.425
0.064 21.553 80.898
0.229 14.932 100.933
0.531 3.351 218.314
1.028 2.33 3865.612
0.229 3.156 128.26
0.883 11.427 85.238
0.275 1.709 232.614
0.138 25.324 54.734
0.067 3.563 137.078
0.087 39.043 54.851
0.068 6.397 113.503
4.987 1.423 2263.281
0.078 40.119 66.287
2.682 1.345 6617.61
0.393 2.559 78.019
0.061 4.271 86.211
0.181 2.997 129.687
1.857 2.265 412.115
0.658 7.284 130.926
1.279 2.251 730.225
4.089 2.301 1385.124
2.772 3.622 725.8
0.485 2.222 129.186
0.133 56.351 44.218
2.154 1.517 3495.957
0.634 10.383 119.099
0.058 1.411 153.648
0.181 3.36 110.293
0.431 2.138 190.08
0.728 2.663 391.035
0.738 1.645 262.393
0.161 5.824 97.44
0.063 11.898 78.058
0.431 4.104 161.156
0.385 1.704 175.119
0.282 2.53 108.246
2.254 4.418 548.444
0.376 3.227 139.793
0.066 24.87 61.435
0.126 39.077 58.398
0.07 4.902 65.474
0.081 3.476 130.664
0.058 5.958 126.358
0.099 0.55 43.959
0.709 6.096 149.423
0.225 5.471 141.94
0.045 7.942 105.588
0.084 37.742 54.242
0.113 28.766 76.701
2.011 3.618 717.583
0.058 1.887 216.304
2 6.818 509.466
0.077 34.185 68.819
0.095 26.61 54.784
0.079 4.998 101.983
0.045 1.967 109.235
0.044 16.558 92.507
0.992 1.874 305.107
0.06 1.799 75.252
1.192 2.036 245.581
0.372 1.094 211.524
0.092 13.47 74.481
0.119 52.744 45.495
0.366 5.299 92.04
0.482 2.241 128.259
1.239 5.264 185.671
0.061 23.047 72.106
0.476 2.331 148.551
0.297 1.792 195.534
6.927 2.636 9434.258
0.087 17.187 77.721
0.29 3.147 92.346
0.752 3.881 115.817
0.685 2.648 324.026
3.854 2.456 2925.339
0.705 3.906 167.82
0.04 4.766 122.143
0.153 3.581 76.106
0.056 3.841 107.853
2.863 3.111 1372.442
0.687 2.477 190.685
0.165 1.494 104.504
0.086 2.578 109.393
1.289 2.992 181.095
0.116 15.021 92.051
0.056 15.105 93.663
0.524 4.46 169.134
0.05 8.397 112.095
0.1 48.692 52.104
0.312 1.042 197.856
0.091 4.872 109.543
3.647 3.626 1325.551
0.052 17.184 108.082
1.831 3.841 201.129
0.252 3.035 132.617
0.072 41.012 62.829
1.609 2.48 477.749
0.061 1.148 172.409
0.18 23.494 92.915
0.088 26.907 51.463
0.063 4.668 113.993
1.232 3.802 219.939
0.062 17.292 91.001
0.078 11.484 94.734
1.749 4.487 908.114
0.562 41.474 90.338
0.623 2.568 185.571
0.076 47.463 60.474
0.563 2.051 125.449
0.087 52.871 59.889
0.064 3.203 96.759
0.262 3.172 72.203
0.062 1.157 205.285
0.223 6.583 104.847
1.144 7.313 133.272
0.165 5.815 104.955
0.186 2.851 97.961
0.102 2.709 104.395
0.081 19.864 88.456
0.066 41.472 67.5
0.08 5.556 110.303
1.426 57.933 45.473
0.632 6.96 96.981
0.123 0.845 100.336
1.482 15.404 64.453
2.476 2.562 1094.553
1.146 3.249 782.289
0.055 1.453 128.083
0.5 2 186.008
0.372 1.837 242.273
0.043 1.937 129.064
0.914 3.091 221.188
0.078 18.727 78.732
0.036 0.939 130.212
0.065 11.105 97.577
0.486 48.623 51.401
0.121 5.738 112.941
0.784 29.156 61.521
0.476 2.912 104.156
0.221 4.986 84.224
0.247 31.278 58.629
0.062 14.024 98.828
0.134 54.539 53.284
0.152 2.894 123.226
0.232 2.528 108.421
0.576 4.318 151.411
0.064 3.333 108.737
1.153 2.129 410.138
0.5 2.04 237.607
0.082 7.763 89.49
0.091 6.046 96.085
0.097 35.726 69.816
0.051 18.24 94.346
0.067 3.902 102.9
0.081 42.037 61.976
0.326 6.789 86.441
0.154 5.734 120.315
1.224 1.606 472.462
0.36 1.731 126.87
0.89 1.401 303.824
0.136 0.937 126.29
0.061 1.91 98.139
0.995 3.21 399.67
0.644 1.414 242.36
0.056 16.785 103.857
0.117 20.15 75.662
0.073 25.114 77.565
0.177 9.228 107.799
0.179 4.992 109.732
0.068 2.23 121.597
0.054 5.071 74.13
0.185 2.643 126.055
0.217 14.191 92.008
0.049 4.57 100.535
0.07 9.972 90.362
0.309 3.729 86.82
0.122 19.755 84.145
0.095 2.477 117.404
4.247 1.875 20538.535
0.114 45.275 63.034
0.511 5.181 100.54
0.05 11.751 108.793
0.085 4.956 79.054
0.316 3.207 146.864
0.895 13.204 73.466
0.176 1.262 81.424
0.449 2.36 258.871
0.041 2.87 117.684
0.057 18.45 89.753
2.262 4.313 293.851
0.235 4.546 93.718
0.811 2.74 350.617
0.115 4.776 140.597
0.116 3.863 102.211
0.562 8.644 121.34
0.061 18.246 93.908
2.113 50.664 41.047
0.658 3.305 140.563
2.587 2.729 818.158
0.52 4.751 211.025
0.527 2.99 244.189
0.222 10.876 112.769
0.396 11.534 95.188
0.158 67.944 44.563
0.135 3.438 92.852
0.179 3.487 72.63
0.176 45.135 42.893
0.048 7.118 114.866
0.436 4.223 89.729
0.097 5.382 118.41
1.317 2.309 362.528
2.214 2.856 442.972
1.76 2.35 189.565
2.734 3.615 662.346
0.232 3.758 141.411
0.571 2.249 161.469
1.804 1.834 3059.6
0.191 2.151 114.914
0.372 11.419 77.242
0.055 3.162 118.992
0.833 3.677 296.936
0.063 8.582 96.039
0.083 19.223 67.294
0.289 3.379 141.414
0.236 2.165 119.818
0.231 6.51 98.713
2.563 1.529 1945.584
0.052 3.784 99.293
0.678 4.355 346.745
0.546 4.019 76.928
0.363 9.42 88.108
2.44 2.142 1184.327
0.181 10.899 114.838
0.033 2.995 170.772
0.069 1.225 182.506
1.415 11.761 116.961
0.064 10.362 123.612
4.263 2.131 2348.588
0.044 11.832 102.274
0.074 10.524 95.926
1.464 12.271 87.322
0.562 1.828 204.126
0.043 15.419 58.725
0.078 10.848 57.223
0.059 35.772 70.534
5.931 1.941 2029.321
0.072 35.022 53.143
0.437 4.671 129.072
0.105 64.273 59.148
0.592 3.807 151
0.042 3.215 146.732
0.041 10.281 80.091
0.78 2.284 351.31
0.085 4.007 107.725
0.593 3.921 92.761
0.531 8.521 78.013
0.072 30.184 67.459
1.023 4.544 169.599
0.514 10.662 95.404
0.067 4.685 107.862
2.252 8.083 56.696
0.717 8.213 143.886
0.062 32.107 71.826
0.086 38.797 69.208
0.047 8.372 117.028
0.824 2.05 504.147
0.07 15.644 76.231
0.315 3.284 136.308
0.818 3.276 147.822
0.104 5.925 105.965
0.044 1.314 85.187
0.26 2.017 129.673
0.046 9.238 117.248
0.292 3.731 255.806
2.217 1.528 2332.725
0.075 39.701 56.933
0.29 1.303 236.868
0.359 1.398 746.234
0.078 2.517 103.667
0.865 52.961 51.113
0.279 3.883 162.278
1.798 2.108 566.843
0.298 3.214 87.799
0.06 6.226 88.795
0.077 3.265 71.249
0.048 3.325 103.042
0.04 2.411 128.272
1.628 1.813 3337.595
0.502 4.238 137.607
0.139 17.624 89.655
0.121 42.724 51.192
0.217 7.737 106.08
0.329 3.849 107.76
0.11 12.056 99.939
0.065 38.622 57.916
0.781 1.952 154.806
0.065 4.352 108.549
0.486 6.9 85.811
2.518 3.376 560.581
1.215 1.806 714.848
0.065 27.168 87.787
0.059 34.524 62.333
0.041 8.284 117.738
0.074 42.728 61.027
2.641 3.108 1012.605
0.079 1.767 130.544
0.116 52.497 50.484
1.603 2.222 870.928
0.755 3.685 214.583
0.06 39.185 68.072
0.071 34.835 67.278
0.815 4.489 185.075
1.629 2.69 1314.634
0.131 52.205 44.982
0.223 9.363 97.22
0.129 32.865 65.993
0.079 46.209 55.971
0.335 2.59 179.44
1.147 4.842 88.76
0.077 2.457 95.639
0.468 2.308 126.343
0.056 34.234 65.724
1.036 4.511 160.387
0.064 16.476 91.698
2.079 4.933 171.363
0.091 43.438 49.1
0.69 5.63 116.463
0.507 2.12 1352.303
0.037 3.876 115.692
0.84 3.005 261.919
0.102 40.441 63.464
0.091 43.294 48.155
2.436 2.313 1520.528
0.102 1.523 179.08
0.677 3.082 232.911
0.103 41.869 57.006
0.071 1.894 98.841
0.222 3.954 102.142
0.056 14.251 93.951
0.043 9.209 107.823
0.442 1.846 174.828
0.813 3.322 245.245
1.024 2.907 322.126
0.207 10.009 108.368
0.495 3.872 160.652
0.076 27.42 80.889
0.036 1.861 122.959
0.065 3.608 92.595
0.066 11.769 91.006
0.083 6.275 99.951
0.172 1.808 71.354
0.05 21.773 76.854
0.072 43.527 57.823
0.043 2.568 137.921
0.046 5.065 115.053
1.085 5.017 223.306
0.068 12.016 96.028
2.357 3.65 506.497
0.274 5.441 117.594
0.164 49.631 47.932
0.127 52.066 46.156
0.199 2.863 122.348
2.943 2.399 1162.967
0.08 0.936 216.791
0.729 9.917 111.784
0.14 1.37 198.718
0.312 1.863 170.581
0.085 14.175 92.281
0.081 7.115 80.942
0.051 3.884 112.233
0.15 2.403 62.541
0.179 4.832 190.88
0.072 40.498 56.343
1.527 7.09 94.827
0.507 3.038 171.203
2.014 2.575 402.548
0.075 31.296 46.687
2.183 3.946 128.627
0.1 51.585 56.354
0.051 21.513 80.045
0.177 2.881 114.357
0.405 7.731 84.036
0.191 4.432 108.481
0.054 36.937 77.312
0.108 40.218 57.555
0.666 4.128 253.332
0.114 4.762 102.699
0.059 7.62 106.889
0.871 23.219 74.483
1.134 2.491 753.824
2.266 6.16 103.968
0.068 23.878 80.251
0.215 3.532 88.275
0.11 16.769 80.427
0.09 4.752 106.961
0.044 2.935 117.05
0.479 7.046 109.761
0.059 3.682 124.23
1.188 2.173 1461.833
0.814 19.95 77.78
1.749 1.608 920.331
0.441 3.529 265.287
0.077 12.324 90.529
2.503 4.282 346.454
0.109 47.601 52.898
0.834 4.085 157.21
0.066 16.778 95.42
0.052 12.18 87.198
0.056 4.824 75.183
0.117 0.862 220.014
0.229 3.056 168.534
0.073 32.752 59.947
0.051 17.452 88.64
0.337 1.595 634.524
5.059 4.989 275.129
0.05 5.532 114.276
0.062 2.179 86.818
0.967 1.936 349.727
0.181 28.421 54.87
0.922 5.415 146.725
1.317 4.269 208.497
1.6 3.966 386.808
0.057 0.389 646.398
0.055 0.777 115.719
0.909 2.252 218.182
0.057 33.065 65.472
0.068 15.297 105.909
0.061 27.725 74.259
0.088 9.96 110.413
0.068 4.892 85.417
0.08 3.242 100.598
0.066 8.623 93.098
0.066 1.417 68.423
0.165 50.325 49.907
0.128 4.328 85.662
0.123 4.089 118.665
0.055 1.059 129.56
0.072 4.921 113.546
0.064 35.326 55.956
0.077 8.038 82.5
0.048 5.867 132.427
0.053 8.386 127.164
0.078 4.662 102.002
0.058 13.226 95.167
0.189 11.547 103.841
0.08 3.303 86.219
0.057 4.881 119.117
0.326 5.265 118.889
1.001 2.279 292.424
0.899 2.256 600.022
0.844 2.513 451.904
0.071 0.952 133.437
0.751 2.918 261.579
0.555 2.46 189.255
0.665 2.094 280.675
0.21 1.101 1795.337
0.223 0.874 883.662
0.053 1.074 127.617
0.639 3.573 340.79
0.92 3.982 186.939
0.157 6.105 116.389
0.468 3.343 116.589
0.12 4.904 102.197
0.07 0.735 58.019
0.951 31.852 69.722
0.221 2.571 113.181
0.097 43.384 49.86
0.765 4.321 189.875
0.048 1.804 203.21
0.222 8.151 109.633
1.647 1.836 1276.929
0.063 17.729 76.497
0.049 14.897 82.265
0.046 4.052 121.976
0.102 9.868 106.857
0.048 11.086 88.518
3.091 2.203 1111.898
2.323 4.668 875.985
0.432 2.744 107.249
0.362 1.796 208.762
0.044 8.187 90.817
0.052 19.139 88.666
0.082 40.634 74.95
0.057 28.956 71.655
0.042 3.614 109.063
0.493 1.208 114.589
3.018 3.917 284.545
0.049 3.83 124.358
0.192 1.593 62.105
0.051 3.169 113.397
0.12 30.883 71.588
0.132 7.083 85.564
0.067 4.583 110.745
0.383 5.488 79.413
0.081 47.2 57.752
0.28 1.908 126.843
0.869 2.756 602.261
0.072 19.865 89.45
0.103 42.314 49.177
0.605 0.903 1065.909
0.203 9.969 99.865
0.346 4.953 155.513
0.834 3.48 359.098
1.844 1.931 2915.206
1.101 12.705 94.622
0.227 1.614 171.014
0.092 2.856 85.96
0.547 8.805 101.85
0.139 3.679 101.727
0.062 1.821 134.578
0.042 6.83 103.122
0.066 1.343 112.304
0.232 3.126 106.665
0.06 30.979 70.248
0.077 35.832 47.749
0.771 4.647 246.581
0.084 1.654 152.047
0.065 42.494 72.347
0.517 9.99 103.241
0.048 11.613 103.002
0.168 66.649 44.758
0.055 18.446 93.507
0.059 3.114 108.056
2.148 2.356 347.985
0.053 11.494 79.694
0.36 1.246 172.977
0.931 6.548 106.394
0.074 3.884 84.133
0.072 40.671 57.125
0.087 29.83 66.451
7.857 9.325 207.25
0.098 1.685 128.05
0.456 1.979 110.019
0.057 1.693 106.062
0.065 22.892 82.517
0.252 8.194 84.173
1.432 3.22 341.538
3.187 3.305 431.094
0.05 2.847 90.098
0.253 7.292 94.494
0.072 2.368 123.455
4.118 2.096 1175.98
0.042 2.031 128.369
0.521 3.148 156.915
0.067 15.269 80.78
0.054 0.84 160.197
0.046 17.279 89.822
0.467 7.62 88.796
0.081 4.778 100.076
1.135 5.08 223.414
0.35 3.888 119.512
0.161 31.145 66.12
0.066 6.603 100.938
5.133 7.833 214.2
3.091 4.648 468.739
0.06 5.903 78.186
1.032 3.58 353.047
0.742 4.673 171.929
0.048 2.666 114.597
0.646 4.424 143.367
0.345 14.502 73.649
0.05 7.043 91.137
1.08 3.862 259.755
0.209 5.825 97.994
1.911 2.78 420.869
0.067 12.131 70.916
0.86 2.514 524.271
0.407 38.99 58.251
2.288 3.08 2493.255
0.083 1.35 146.797
0.102 1.456 203.806
1.285 4.822 194.884
0.079 8.207 76.591
0.126 4.802 77.915
0.066 27.28 89.597
0.457 4.516 90.279
0.63 0.907 3950.507
2.925 1.978 679.42
0.187 52.648 48.436
0.074 28.369 39.19
0.138 40.124 55.58
0.241 28.747 62.854
0.904 2.393 13547.961
0.125 9.783 113.193
2.598 6.082 106.613
1.192 2.237 209.317
0.827 2.142 337.955
0.049 4.249 103.457
0.042 4.607 111.182
0.063 3.357 104.006
0.058 22.001 77.162
0.073 32.531 69.096
0.801 3.196 278.074
1.786 1.941 310.983
0.051 8.495 101.797
0.205 1.614 109.3
0.046 3.514 131.844
0.091 25.27 68.284
0.414 6.009 104.754
2.233 3.028 783.843
0.277 2.207 214.205
0.094 0.602 83.735
0.076 9.425 99.776
0.049 2.182 112.311
0.074 0.486 100.251
0.072 22.418 68.737
0.461 5.322 94.101
0.101 50.556 51.214
0.057 14.951 79.638
2.134 2.832 682.914
0.32 1.838 83.278
1.011 2.537 447.511
0.735 17.264 76.243
0.071 23.024 77.131
0.213 1.287 216.82
0.467 2.239 108.809
0.691 3.031 117.581
0.102 39.005 44.963
0.05 6.178 102.58
0.097 29.252 64.158
0.1 3.543 118.583
0.069 36.534 66.314
1.112 2.538 263.195
0.129 1.289 173.179
0.23 3.893 125.43
0.114 50.21 45.848
0.069 10.038 89.87
0.99 7.377 190.378
0.198 19.802 99.491
0.172 5.147 128.174
0.071 33.005 63.968
0.486 24.585 81.724
0.324 2.66 233.888
0.081 16.226 86.868
0.056 15.415 87.136
0.723 3.365 328.496
0.211 1.757 128.288
4.042 3.187 1357.294
4.261 2.134 2262.834
0.118 49.532 43.064
0.053 28.458 69.802
0.179 10.123 69.675
0.078 16.442 88.637
1.522 6.888 119.727
0.1 34.899 68.283
0.044 1.422 111.183
0.77 4.895 186.047
0.103 45.753 46.397
2.148 7.474 86.301
0.095 35.242 74.853
1.846 1.494 6501.883
1.675 2.642 572.325
1.252 0.893 6794.381
0.136 3.986 127.914
0.479 7.303 98.73
0.231 4.544 159.255
0.042 0.618 110.693
1.656 4.156 729.935
0.185 1.16 192.355
2.77 3.92 116.913
0.054 24.483 84.623
0.163 3.48 156.295
1.638 3.147 341.454
0.253 4.453 75.726
0.457 2.143 164.479
0.078 1.325 141.919
0.699 22.83 77.908
1.376 2.731 515.613
0.583 7.767 111.005
0.049 19.722 83.003
0.092 48.626 52.72
0.258 4.251 121.745
0.898 1.98 685.352
0.053 23.67 89.135
0.152 2.737 151.61
0.077 8.586 97.862
1.216 2.919 377.231
0.071 2.71 86.224
1.754 5.232 457.896
3.899 3.588 2403.503
0.551 3.151 388.949
0.266 2.159 308.252
0.077 36.729 57.052
0.091 48.431 53.999
2.338 3.221 780.82
2.082 63.419 38.766
1.963 5.668 262.866
0.551 2.489 122.893
1.978 2.927 651.074
0.798 2.263 868.48
0.088 4.77 87.973
0.171 2.342 84.441
0.104 1.802 143.235
1.303 3.96 251.71
0.194 1.293 145.134
0.091 24.89 85.207
0.339 1.592 268.285
0.045 3.375 124.6
0.087 3.563 117.892
0.052 11.458 69.329
0.058 3.641 69.579
0.091 11.449 65.674
0.922 5.649 106.237
0.101 51.504 59.837
0.077 44.025 70.676
0.078 24.65 88.43
0.054 0.894 165.181
1.128 2.702 824.287
0.261 2.353 158.475
0.309 10.652 84.564
3.736 2.817 1207.036
0.071 2.761 104.533
0.876 5.166 155.55
0.068 19.773 74.427
0.879 4.343 171.341
0.392 10.067 93.066
2.229 4.782 83.075
0.33 5.014 88.693
0.092 50.024 53.612
0.168 3.511 98.404
0.356 3.664 98.849
0.074 25.283 79.444
0.056 4.099 127.504
0.723 2.726 224.36
0.094 2.142 140.522
1.966 13.343 74.811
0.067 6.781 116.381
1.195 3.38 224.987
0.998 3.098 172.008
0.099 29.303 75.187
0.228 2.08 124.987
0.106 6.951 100.643
0.073 8.033 113.933
0.046 2.652 116.775
2.547 8.484 174.525
0.638 3.008 165.841
0.102 34.849 54.746
0.198 5.139 70.527
3.432 25.393 62.522
0.369 2.076 193.571
1.173 2.64 91.364
0.779 49.008 36.492
1.868 5.508 347.911
0.668 3.633 166.015
0.092 21.721 62.733
0.098 34.004 52.301
0.049 8.036 94.311
0.055 4.809 115.019
0.216 2.946 85.18
0.229 5.182 80.501
0.095 42.345 45.731
0.117 59.358 50.421
0.457 1.969 535.692
0.588 1.379 327.034
0.081 0.92 934.903
0.493 3.971 97.727
0.08 30.627 61.704
0.053 28.183 69.642
1.463 3.869 234.614
0.068 5.303 106.436
1.088 3.369 339.499
0.299 2.072 246.054
1.452 5.638 81.547
0.111 1.214 350.893
0.134 2.133 105.777
0.15 49.113 41.056
0.454 6.989 141.108
0.368 4.88 124.67
0.051 4.025 79.795
0.337 2.196 203.341
3.698 4.617 332.493
0.04 6.629 91.356
0.567 2.62 170.933
0.252 1.115 118.566
1.323 2.193 424.618
0.057 6.036 94.43
0.068 3.972 106.32
0.116 51.182 45.497
1.012 3.026 200.882
0.297 3.007 171.058
0.063 21.726 88.016
2.848 2.39 775.856
0.34 3.31 132.926
0.149 5.391 123.843
0.063 3.825 102.479
0.039 5.536 124.213
2.891 2.115 881.913
0.089 0.974 143.384
0.227 2.694 124.395
0.518 1.349 246.529
1.044 2.391 444.766
0.834 2.77 538.482
0.036 12.83 95.975
0.313 1.736 159.035
0.078 33.805 77.67
0.452 2.067 131.182
0.295 2.266 102.468
0.046 4.771 112.515
0.048 23.206 81.407
0.06 4.104 115.68
2.423 0.914 15441.604
0.09 43.539 62.656
0.269 4.277 113.556
0.862 4.197 293.728
0.061 3.474 79.792
0.07 9.934 92.046
0.072 7.374 98.262
0.648 4.663 200.396
0.108 9.145 75.086
0.046 9.982 102.498
0.096 46.208 58.622
0.096 54.679 57.497
0.625 1.972 85.945
0.099 28.011 73.041
0.093 2.492 168.02
0.456 1.43 243.228
0.254 5.069 103.74
3.898 4.252 1425.29
0.061 24.365 79.582
0.04 3.151 95.663
0.484 9.619 100.144
1.074 5.603 191.268
0.147 5.234 110.878
0.461 16.383 105.844
0.554 7.627 108.994
0.147 2.245 81.2
0.062 2.655 95.522
0.092 51.858 60.225
0.656 3.328 79.233
0.426 22.632 89.014
0.6 5.929 124.511
0.043 3.419 130.08
0.458 2.728 264.101
1.2 10.382 116.776
0.036 1.183 172.793
0.313 3.2 145.812
0.091 44.601 60.339
0.55 7.893 103.145
0.253 9.025 113.255
0.103 1.871 127.869
0.075 24.679 47.744
2.2 4.511 296.235
0.048 14.917 101.061
0.243 3.51 111.265
0.088 19.116 89.836
0.171 1.853 291.279
0.15 10.435 106.989
0.114 7.628 73.217
0.052 10.751 99.901
0.053 7.486 76.859
0.08 19.979 65.447
1.416 2.955 505.897
0.072 2.272 138.377
0.08 22.716 90.628
0.055 16.656 84.673
0.12 33.584 73.995
0.22 3.72 171.877
0.085 49.087 55
0.157 50.453 47.246
0.086 6.15 102.948
0.069 38.488 56.191
0.079 1.473 124.062
0.275 2.931 89.731
1.625 22.895 78.983
0.418 1.456 223.319
2.071 5.857 141.12
0.079 36.068 76.034
0.12 2.364 128.389
0.081 36.402 50.463
0.052 35.329 66.377
0.068 38.786 56.248
0.061 15.166 90.801
0.287 4.596 112.672
0.042 2.698 69.522
1.009 4.599 265.366
3.19 1.894 1326.598
2.526 2.87 734.444
1.706 2.854 509.294
1.488 2.475 1094.226
0.236 19.026 80.568
0.649 13.504 73.912
0.063 7.191 97.328
0.083 33.475 55.705
2.117 2.063 2962.473
0.792 3.544 168.033
2.092 4.157 592.593
0.094 38.748 73.586
0.067 39.963 58.302
0.053 12.429 88.947
1.002 4.833 103.371
0.136 1.923 140.885
0.222 4.714 82.884
1.507 2.18 247.71
1.278 2.648 334.284
0.07 26.209 67.005
0.274 36.599 79.526
0.278 2.615 114.487
0.052 8.49 106.215
0.062 1.817 140.776
2.059 7.193 155.245
0.717 2.827 447.717
0.093 19.918 74.686
2.934 2.368 23161.104
0.708 3.07 172.415
2.846 3.4 386.984
0.042 27.602 77.821
0.671 2.394 267.437
0.055 9.235 109.237
0.2 1.159 212.411
0.146 2.561 201.044
0.098 47.871 49.188
0.051 13.529 100.989
0.179 2.085 70.458
0.628 2.24 399.625
3.325 3.34 213.3
3.762 2.766 854.354
0.082 23.94 85.062
1.368 5.218 317.047
0.18 1.474 144.29
0.067 34.324 62.474
0.389 2.373 71.662
1.364 3.779 683.038
0.055 9.671 70.72
0.068 18.723 105.444
1.045 17.474 81.242
0.096 8.338 101.778
0.057 6.883 91.239
0.072 15.927 109.343
0.872 43.701 60.512
0.145 20.367 89.991
0.104 2.653 129.514
1.391 3.357 324.719
0.248 2.397 169.239
0.078 43.776 60.21
0.235 2.715 109.321
1.531 5.139 626.64
0.069 11.474 58.271
0.075 24.404 74.36
0.095 9.506 104.578
0.113 1.512 139.086
0.036 1.521 77.66
0.053 9.262 114.963
0.078 14.147 98.603
0.116 50.762 45.291
0.048 17.506 88.633
0.078 4.071 99.999
0.084 30.132 82.673
0.3 1.574 273.427
0.543 3.327 1831.326
0.098 38.392 42.017
0.107 20.771 93.342
0.061 16.339 83.717
0.356 3.707 226.87
0.054 2.129 114.018
0.055 0.972 126.862
0.054 6.157 118.915
0.079 38.176 66.403
0.08 17.147 90.621
0.041 1.61 139.922
0.06 34.846 71.657
0.049 17.198 94.538
0.06 25.768 77.463
0.092 37.044 50.414
0.155 53.906 41.273
0.47 3.323 144.964
0.084 35.479 43.335
0.085 35.148 65.015
0.073 22.171 74.294
0.043 5.447 127.044
1.053 2.814 606.301
1.676 4.549 226.974
0.082 42.897 55.501
0.072 38.869 52.879
0.677 7.427 122.816
0.438 3.164 107.214
0.069 9.679 102.499
0.362 22.247 98.73
0.05 4.796 106.709
0.201 1.539 111.794
0.112 3.07 115.872
1.174 7.008 172.638
0.051 22.259 81.945
0.073 1.301 101.038
0.127 9.595 106.65
0.477 5.319 90.016
0.666 2.101 439.865
0.071 19.169 98.315
1.302 3.159 568.276
0.055 3.32 136.088
0.157 1.563 62.593
0.101 4.315 89.924
0.109 1.682 108.055
0.404 6.076 112.892
0.153 7.134 108.593
0.316 27.211 76.131
1.306 6.879 104.97
2.181 3.084 76.605
0.055 8.49 116.864
0.078 35.906 59.341
0.062 29.991 69.859
0.065 10.6 78.027
3.637 1.725 2572.752
1.188 3.725 231.559
1.001 2.596 228.937
0.682 4.477 87.949
0.225 7.865 83.663
0.935 5.853 397.194
0.992 2.201 389.352
0.156 9.817 81.37
0.223 1.895 88.934
0.299 2.544 197.616
0.89 2.763 673.971
0.052 11.948 90.805
0.526 1.308 316.87
0.335 2.374 111.995
0.183 9.01 96.284
0.224 3.207 145.978
0.544 6.707 108.581
0.089 20.268 82.227
0.051 1.538 126.507
0.066 41.99 60.355
0.894 3.744 232.455
0.278 1.429 260.614
0.08 36.129 54.892
0.058 35.94 59.033
0.061 1.402 122.233
0.96 10.395 106.528
0.047 4.508 89.1
0.411 9.001 132.265
0.092 34.205 61.298
0.093 44.303 52.428
0.059 35.426 62.543
0.078 25.3 75.095
0.264 13.786 87.212
1.534 1.122 4156.468
0.44 3.528 206.88
2.542 5.236 220.062
0.148 5.422 94.914
0.901 1.872 649.988
7.13 4.705 397.3
0.063 26.821 81.77
0.777 2.62 366.718
0.309 20.92 70.071
1.272 3.294 150.67
0.576 2.958 180.604
0.05 6.28 84.974
0.051 4.658 105.535
0.802 1.726 330.782
0.056 16.093 91.886
0.109 8.769 97.691
0.22 3.858 64.655
0.055 27.437 82.39
0.139 1.452 85.665
0.047 1.541 121.471
0.116 23.043 91.715
2.355 8.895 199.185
0.121 52.709 46.682
0.041 1.122 192.694
1.012 11.899 77.478
0.084 31.422 74.602
0.442 12.305 89.636
0.072 7.426 83.512
0.039 3.81 117.336
1.096 4.01 813.712
0.813 45.938 63.006
0.141 2.383 89.945
0.147 2.433 101.14
0.769 9.735 73.736
0.071 22.178 73.474
0.088 50.117 56.455
0.082 46.868 55.791
0.053 24.333 63.245
1.085 1.126 3234.121
0.241 1.165 84.137
1.394 2.48 251.389
0.798 10.578 103.237
0.393 5.384 97.722
0.092 2.059 77.541
0.592 3.954 107.259
0.231 3.582 175.822
8.396 1.716 8695.181
0.062 5.357 107.506
0.072 38.893 63.711
0.102 32.283 33.858
0.261 16.009 90
0.05 6.09 110.209
0.892 5.84 188.548
0.091 31.588 65.992
0.172 1.985 72.502
0.179 2.407 142.809
0.042 1.753 134.41
0.062 8.231 98.295
0.057 8.506 101.879
0.534 2.272 107.616
0.04 1.939 167.865
0.549 7.844 100.67
0.074 35.417 59.537
1.065 2.014 257.797
0.042 17.871 89.14
0.129 2.236 77.17
0.05 1.024 109.427
0.105 10.977 90.859
4.112 2.038 2254.776
0.938 2.962 250.46
0.051 1.91 157.048
0.052 6.951 88.055
0.112 55.073 53.294
0.058 7.36 95.761
0.043 7.976 107.428
0.096 48.448 50.595
0.046 18.138 77
0.176 10.218 89.604
0.147 1.437 56.303
0.23 1.493 182.19
0.089 12.755 94.63
0.054 6.488 124.705
0.089 6.813 112.225
0.074 25.474 75.259
0.844 8.444 127.341
0.068 18.239 89.08
0.076 41.597 59.552
1.081 20.049 78.618
0.053 15.15 91.262
0.067 40.37 70.861
0.084 37.905 56.052
0.092 17.842 83.119
0.272 15.501 77.12
0.194 3.461 138.176
0.05 2.469 117.667
0.073 20.435 92.117
0.067 1.479 63.262
0.075 45.327 59.04
0.069 17.975 73.004
0.094 46.878 50.843
0.088 46.735 57.35
0.194 2.156 289.482
0.075 40.6 53.746
0.052 6.781 97.444
0.072 1.188 128.867
0.061 12.766 74.929
0.367 3.777 104.795
0.771 3.533 156.925
0.074 31.361 76.335
0.432 1.335 146.254
0.049 3.118 118.689
0.679 2.644 277.637
0.113 2.449 150.667
0.727 2.385 209.154
0.078 46.244 64.059
0.119 11.203 84.468
0.663 6.911 140.463
0.201 22.266 84.122
0.57 1.352 295.987
0.058 12.679 78.788
0.875 3.4 294.124
0.036 1.749 164.564
0.112 5.535 102.772
0.392 18.5 87.313
0.087 37.052 70.762
0.059 7.668 87.926
0.296 14.391 89.317
0.209 2.862 137.12
0.054 10.776 94.638
0.063 1.439 95.143
1.731 0.923 10593.737
0.059 8.937 90.017
0.063 3.768 88.039
0.105 5.453 124.415
0.093 2.572 103.133
1.06 4.873 277.842
0.207 7.238 99.091
2.478 3.626 1044.095
0.736 2.349 128.925
0.084 41.582 55.378
0.075 22.9 88.784
1.784 4.473 289.019
0.123 16.194 67.283
0.126 20.842 92.2
0.606 3.936 136.659
0.082 34.421 71.474
4.462 4.857 1545.138
0.473 2.548 133.77
0.94 1.495 916.464
2.153 4.953 356.588
0.065 10.472 114.201
0.1 23.05 82.504
2.795 2.612 385.105
0.056 1.235 110.417
0.141 2.231 87.064
0.069 3.41 85.846
0.057 6.742 105.899
0.23 5.013 108.867
0.095 25.899 85.092
1.75 3.311 554.162
0.436 9.561 86.834
0.407 1.188 59.21
0.071 42.367 58.437
0.084 10.609 102.816
0.101 43.209 55.211
0.114 18.228 92.092
1.285 2.165 953.563
0.936 5.831 196.812
0.078 2.581 99.536
0.241 3.232 126.24
0.118 3.806 122.293
0.082 6.533 92.616
5.783 5.833 188.231
1.421 2.941 194.184
0.06 25.987 86.273
0.091 38.117 52.223
0.297 4.252 106.751
0.081 40.508 49.838
0.052 6.347 110.816
0.093 46.597 57.581
0.053 0.934 126.768
0.066 46.182 64.751
0.128 1.33 104.336
0.112 55.846 55.415
0.04 3.909 118.06
0.048 5.453 127.264
0.06 3.65 121.064
0.058 27.45 74.079
0.057 10.413 87.931
0.112 2.827 97.744
0.07 41.533 58.083
0.826 8.204 130.892
0.106 1.799 96.736
0.133 55.978 43.322
0.073 40.544 71.683
0.545 10.543 121.438
0.11 2.054 123.355
3.707 2.693 2941.175
0.074 31.574 70.905
0.062 3.744 95.603
0.058 23.741 72.167
0.39 2.962 169.162
0.093 1.447 128.964
0.757 4.039 205.708
0.059 13.611 91.159
0.106 11.69 100.363
0.887 2.067 380.5
0.717 2.311 131.284
0.052 6.166 104.414
0.149 6.785 101.58
0.077 7.933 88.07
0.067 17.488 76.266
0.102 47.148 51.271
0.069 30.794 75.085
0.158 21.49 78.644
0.352 2.129 451.274
0.073 39.501 61.812
0.05 9.508 88.456
0.096 32.277 59.653
1.499 3.988 584.738
0.084 1.297 156.013
0.286 4.667 89.031
0.31 2.775 139.781
0.489 7.382 130.015
0.056 26.806 71.309
0.041 2.843 121.995
0.659 3.144 114.394
0.059 13.746 84.521
0.151 47.447 37.114
0.372 3.764 126.342
0.401 10.653 86.951
0.079 34.678 66.046
0.237 3.938 102.952
0.056 2.373 89.841
0.094 40.14 58.715
0.058 35.195 70.835
0.258 5.658 110.175
0.07 13.564 100.66
0.133 2.018 89.608
0.577 12.109 117.517
0.319 5.241 104.449
0.041 3.569 111.501
0.439 0.99 1708.589
0.094 1.227 90.372
0.083 36.601 62.123
0.085 5.855 114.597
0.071 35.062 57.769
0.046 12.767 80.233
0.054 10.345 119.767
0.048 6.341 108.727
0.079 1.09 71.313
0.045 2.918 105.576
0.069 20.891 71.895
0.533 2.25 108.772
0.156 1.608 130.941
0.061 16.158 76.284
0.052 0.895 167.315
0.057 12.068 88.435
0.118 4.137 66.512
0.366 2.764 211.212
0.112 38.557 60.741
0.684 1.784 184.824
0.057 21.289 80.085
0.082 6.431 65.7
2.228 1.07 9321.794
0.029 1.593 412.376
0.794 6.274 193.329
1.283 2.446 663.804
0.058 8.887 92.423
0.06 20.582 68.128
0.15 2.246 77.094
0.26 8.364 83.33
0.063 23.462 84.242
0.184 2.16 112.404
0.088 9.339 82.992
0.385 18.719 99.205
0.054 6.03 91.192
0.075 34.37 70.165
0.459 30.098 69.475
0.458 1.833 444.313
0.087 40.98 61.708
0.057 10.541 95.333
0.169 5.308 98.292
0.059 17.828 82.509
0.056 25.857 69.05
0.299 4.624 151.138
0.052 3.326 86.759
0.095 1.441 117.783
1.115 2.51 357.362
0.06 17.074 95.188
1.03 3.203 401.894
0.077 4.633 86.872
0.406 5.126 88.93
0.511 9.92 99.148
0.407 3.971 146.856
3 5.138 427.807
0.047 1.841 140.228
0.077 9.335 99.65
1.251 10.653 115.208
0.255 3.514 152.143
1.088 2.796 317.987
0.048 10.61 103.817
2.97 3.937 598.598
0.083 26.874 71.922
0.059 2.601 99.588
0.153 3.021 123.683
0.052 35.318 61.89
0.182 1.724 89.344
0.136 0.703 123.552
0.075 6.049 94.986
0.061 0.494 132.166
0.631 2.149 496.27
0.055 19.816 87.481
0.352 1.362 177.84
0.226 3.075 118.702
0.557 2.867 149.446
0.054 15.395 88.266
0.119 12.488 101.164
0.073 3.073 83.299
0.054 11.587 76.532
0.239 0.843 179.786
0.058 1.831 105.494
0.14 6.717 120.309
0.077 21.179 69.643
0.256 10.76 101.768
0.169 6.951 122.364
2.947 4.206 1520.209
1.302 2.831 331.543
0.064 21.332 85.701
0.045 4.934 87.447
0.073 9.172 83.399
1.509 2.229 391.488
1.355 2.397 51.886
5.969 3.354 3721.182
0.248 12.085 109.199
0.103 7.819 85.478
0.589 3.657 204.76
1.907 3.878 138.892
1.023 3.105 239.799
0.505 15.596 90.104
0.672 2.588 569.243
0.072 28.982 64.528
0.046 4.018 130.356
0.06 21.251 82.77
0.086 39.978 70.762
0.075 32.358 51.801
0.061 4.276 92.74
0.048 6.452 136.434
0.09 4.858 134.712
1.496 2.162 752.553
0.27 2.612 215.448
1.261 4.835 547.755
1.669 3.229 365.439
0.076 9.408 96.918
0.384 3.53 121.624
1.815 8.203 82.485
1.607 2.53 743.201
0.055 2.121 122.977
0.056 2.889 133.987
0.114 23.267 67.956
1.05 4.263 311.876
2.789 2.151 2122.43
0.686 4.069 263.522
0.074 43.89 58.069
0.056 7.034 107.371
0.06 1.739 90.44
0.052 19.257 73.691
0.109 36.234 56.856
3.312 3.308 995.807
0.073 26.768 69.073
1.606 2.887 506.372
0.058 1.826 148.989
0.853 3.067 243.96
0.072 27.723 63.853
0.054 2.154 92.542
0.102 34.044 76.717
0.087 51.918 59.238
0.329 5.031 90.542
0.076 21.623 68.816
0.181 6.239 88.849
0.134 3.592 111.578
0.046 4.572 107.937
0.102 3.913 109.029
0.044 3.271 67.851
0.098 4.201 131.624
0.067 6.093 96.9
0.064 4.01 96.135
0.103 16.972 64.029
0.075 1.196 122.245
0.154 2.472 137.006
0.169 3.371 133.96
0.133 2.13 110.567
0.319 1.373 136.614
0.191 9.162 96.032
0.326 8.484 106.665
0.214 1.147 279.701
0.487 1.635 429.202
1.366 2.482 341.844
1.303 3.327 403.394
0.09 4.012 114.192
0.108 50.273 57.217
0.097 17.362 83.536
0.53 1.551 219.623
0.516 5.823 90.347
0.057 24.45 56.284
0.193 2.339 107.711
0.063 35.212 64.582
0.241 1.004 334.048
0.431 1.704 560.75
0.037 5.617 113.392
0.061 38.034 59.557
0.519 5.264 93.691
0.096 22.178 83.906
0.119 2.703 67.206
0.059 0.378 63.161
0.711 1.768 302.978
1.399 2.961 883.723
0.852 1.344 281.908
0.04 1.531 181.824
0.256 10.541 99.452
0.2 1.017 490.468
0.046 8.812 99.001
2.364 1.336 3458.366
0.057 8.091 71.456
0.692 1.899 172.82
0.531 3.319 355.591
0.069 15.12 89.482
1.57 2.296 710.635
0.064 7.906 76.726
0.064 40.327 69.087
0.072 39.442 59.93
0.238 5.636 119.4
0.063 16.254 98.687
0.1 47.409 49.483
3.151 2.176 1729.772
0.056 10.824 83.473
0.079 31.531 84.406
0.093 49.282 73.575
0.649 2.975 329.323
0.08 24.088 82.813
0.128 33.049 55.065
0.077 40.173 65.752
0.852 46.879 52.463
0.113 45.109 60.669
0.082 41.721 61.13
0.242 45.778 59.788
0.096 50.786 52.445
0.073 38.584 67.968
0.212 50.915 53.475
0.061 30.485 58.77
0.082 47.926 58.095
0.123 41.444 52.005
0.136 36.955 66.495
1.407 5.321 783.576
0.588 1.293 180.655
2.447 2.726 724.058
0.304 8.804 93.813
0.583 5.636 239.313
0.703 2.329 265.842
0.274 3.685 125.876
0.248 4.014 142.482
0.505 3.686 128.115
0.067 40.697 61.331
0.542 2.027 235.718
0.209 1.519 107.721
0.053 33.091 71.019
1.085 3.376 327.009
0.508 3.008 197.567
0.047 11.541 108.308
1.889 1.853 1122.736
0.208 8.187 81.589
0.215 7.623 108.508
0.072 34.162 59.704
0.14 4.505 93.524
0.08 46.7 56.533
1.581 12.864 92.642
1.394 10.561 101.038
0.165 9.562 98.253
0.224 1.618 247.068
0.504 2.183 180.343
0.045 2.405 127.051
1.495 3.765 686.998
2.687 2.924 577.869
0.441 2.205 210.978
0.069 42.192 58.41
0.08 28.883 72.24
0.045 4.807 112.94
0.242 2.23 105.424
0.102 9.046 103.221
0.123 4.587 116.844
0.09 38.203 68.881
0.926 1.784 2593.283
0.099 49.358 58.81
0.289 35.658 63.127
0.061 27.965 77.361
0.049 9.793 94.076
0.041 2.433 122.055
0.135 50.005 42.562
0.097 29.437 73.155
0.074 34.16 73.996
0.068 36.32 64.2
0.073 2.513 94.718
0.043 13.842 94.458
0.032 1.256 671.169
1.556 2.826 1024.149
0.057 26.688 79.331
0.049 2.477 75.644
0.082 3.116 111.328
0.125 43.646 55.583
0.069 4.908 82.223
0.072 17.018 47.181
0.074 37.02 55.257
0.403 1.416 363.865
0.065 21.126 76.711
0.045 2.119 121.068
0.275 1.433 113.221
0.059 11.247 98.451
0.669 2.47 237.079
0.612 2.939 90.436
0.086 48.497 56.607
0.029 3.693 122.389
0.484 2.413 164.508
0.525 3.571 174.238
0.051 7.486 103.596
1.195 2.141 127.949
0.271 31.148 56.318
0.083 46.738 54.769
0.041 2.75 126.04
0.264 1.71 193.953
0.094 15.004 62.405
0.699 2.268 265.649
0.242 1.477 109.782
0.109 10.114 97.661
0.329 1.416 152.492
0.117 5.005 117.056
0.352 4.437 83.613
0.073 3.073 86.901
0.275 10.095 83.05
0.408 2.739 155.908
0.128 11.869 103.745
0.429 1.46 104.557
0.642 2.465 133.91
0.624 21.127 82.832
0.131 2.943 120.892
0.136 23.023 87.055
0.076 1.717 87.055
1.201 2.755 208.98
0.069 1.487 92.497
0.114 52.715 51.195
2.015 1.004 12691.659
3.777 1.706 3792.023
0.292 1.831 218.559
0.128 2.058 108.365
0.907 2.497 336.46
0.094 2.821 99.436
0.05 1.202 188.393
0.064 20.651 96.419
1.218 3.205 366.945
0.07 17.593 83.623
0.089 3.835 79.915
3.823 9.734 184.587
0.082 35.639 65.272
1.351 3.661 164.171
0.096 50.454 52.811
2.558 3.052 742.562
0.099 2.407 120.258
3.204 1.978 6823.106
1.742 3.466 511.272
0.046 9.904 107.09
0.576 3.106 169.008
0.663 2.308 201.465
0.064 28.608 67.748
0.062 23.348 90.185
0.066 37.652 70.703
0.777 2.654 371.296
0.133 43.966 46.6
0.078 32.349 72.644
0.074 43.148 57.352
0.123 4.315 106.879
0.177 4.335 90.553
1.584 0.877 7103.961
0.044 1.072 116.859
0.061 31.802 66.599
0.113 0.783 7209.566
0.223 4.798 118.685
0.631 2.472 460.866
0.09 42.195 48.192
0.415 1.554 113.403
0.035 1.994 129.863
0.071 7.932 106.291
1.438 2.533 1393.242
0.116 35.8 67.031
0.101 17.062 85.246
0.337 4.561 128.139
0.189 0.975 126.616
0.066 20.132 63.803
0.667 2.899 84.93
0.148 4.221 95.381
0.947 3.582 246.467
3.846 1.808 8238.654
1.408 3.061 375.1
0.112 3.204 70.006
0.53 1.936 77.449
0.102 46.165 53.996
0.055 30.93 62.908
0.29 3.62 81.707
0.058 8.491 86.072
0.044 6.21 86.85
1.987 5.696 279.953
0.053 18.225 93.583
0.298 3.319 278.709
0.063 19.494 93.011
0.463 3.869 104.256
0.084 11.853 102.204
0.512 1.194 62132.635
0.384 1.35 160.181
0.44 6.575 158.393
2.074 2.954 302.035
0.072 4.384 112.539
0.054 3.927 95.811
0.109 45.383 67.117
0.234 5.243 99.04
0.301 2.484 61.702
0.092 48.407 51.88
0.496 3.781 91.833
0.046 6.762 105.402
0.068 23.68 75.127
0.04 1.118 115.926
0.505 11.039 94.445
0.063 40.765 63.037
0.209 3.199 116.406
1.114 5.2 82.033
0.083 34.019 63.381
0.118 11.365 80.048
0.653 2.378 375.708
0.082 21.069 73.042
2.103 4.655 956.483
0.735 5.694 156.894
0.276 3.096 138.13
0.594 2.9 96.938
0.054 16.943 97.717
0.086 39.341 52.878
0.083 41.867 69.362
0.059 31.276 71.28
2.175 5.38 140.848
0.076 31.459 68.25
0.07 12.939 87.584
0.081 7.549 93.616
0.19 1.902 82.934
1.754 4.401 399.675
0.321 2.051 298.673
0.293 6.341 95.876
0.095 43.134 54.567
0.102 4.546 109.607
1.257 2.113 677.767
0.071 36.436 60.404
3.921 3.525 1343.973
0.098 9.751 98.166
1.137 4.209 589.266
0.568 3.122 143.574
0.125 45.504 41.088
0.077 20.79 59.138
0.136 7.372 116.393
0.228 4.058 88.786
0.065 11.531 102.982
0.065 6.968 83.888
0.237 5.931 116.726
0.42 9.715 70.95
0.341 2.62 85.754
0.077 22.827 80.487
0.045 5.28 131.517
0.292 9.231 85.872
0.048 12.82 92.917
0.049 7.404 71.453
0.313 2.836 106.491
0.097 43.391 54.954
0.22 1.141 165.463
0.051 35.936 66.654
0.174 3.515 97.283
0.168 7.631 103.446
0.172 52.754 47.75
0.222 38.746 60.323
0.085 29.797 65.65
1.171 7.394 92.669
1.565 23.824 64.316
0.055 14.576 101.655
0.553 2.822 125.233
1.274 4.784 117.995
0.05 6.927 106.423
0.119 1.386 86.184
3.204 3.141 564.035
2.602 2.966 623.271
1.195 1.861 324.38
0.06 2.035 114.699
0.489 3.109 178.62
0.04 1.785 104.126
0.073 2.426 99.905
0.124 1.003 83.423
0.074 1.956 129.983
0.066 46.574 66.807
0.153 1.808 164.276
0.207 1.245 130.794
2.863 15.501 150.114
0.22 2.372 96.961
0.071 30.417 60.482
0.041 0.481 93.368
0.067 35.147 63.004
0.062 29.65 65.441
0.727 2.4 45.727
0.079 35.57 65.314
0.113 15.765 94.731
0.828 1.522 277.191
0.064 9.155 103.812
1.444 2.243 596.657
0.13 1.139 55.843
0.085 28.94 51.333
0.26 1.543 152.974
0.224 1.918 135.35
0.917 2.328 322.477
0.072 7.649 119.739
0.276 1.955 100.452
0.053 2.077 144.396
0.348 8.008 111.821
0.164 4.654 94.88
1.355 5.83 96.928
0.783 2.73 64.607
0.082 0.812 81.211
0.166 2.298 82.559
0.083 18.502 75.91
1.391 3.467 295.959
0.073 32.312 62.801
0.439 2.422 215.561
0.072 0.721 77.634
3.562 3.304 1046.326
0.198 2.707 86.987
0.076 38.318 64.92
0.06 10.362 92.605
0.075 17.479 89.372
3.807 1.872 8640.319
0.089 7.253 90.969
0.077 39.57 64.387
0.067 29.166 63.088
0.066 2.982 91.481
0.052 9.553 91.899
0.156 7.944 112.011
0.07 2.521 92.304
0.049 1.347 450.879
1.624 3.494 359.86
0.678 2.081 222.885
0.269 5.371 98.348
0.056 7.281 99.7
0.163 10.283 102.87
0.063 29.37 58.226
0.942 4.594 173.685
0.065 15.173 95.233
0.136 14.357 95.598
0.079 27.697 70.814
0.064 11.421 90.892
0.095 36.116 54.843
0.308 2.338 212.37
0.777 3.15 221.479
2.634 8.007 159.201
0.141 28.908 80.24
0.567 2.295 73.757
0.427 2.766 137.17
0.048 1.294 312.812
1.375 3.579 194.466
0.05 24.052 76.5
0.041 4.417 136.732
0.08 35.022 58.665
0.046 15.832 91.657
0.084 37.171 82.603
0.1 1.752 97.152
0.069 1.875 87.512
0.805 5.502 139.745
1.707 4.39 603.065
0.059 32.839 59.724
3.336 1.635 6276.523
0.268 3.737 115.422
0.069 27.947 70.147
0.336 49.816 56.396
1.622 2.264 458.025
1.521 3.676 344.725
0.068 9.422 99.632
0.651 8.225 101.18
0.077 34.13 69.468
0.065 1.106 133.448
0.745 6.226 276.935
0.042 10.636 110.779
0.047 9.065 75.14
0.193 16.327 97.851
1.048 2.076 432.921
0.303 1.678 249.398
0.072 11.829 80.267
0.275 1.36 101.754
0.066 13.041 90.193
0.664 7.669 151.026
0.072 1.726 109.831
0.038 5.595 103.601
0.237 2.231 136.151
0.175 4.076 176.58
3.955 2.696 676.449
0.456 1.654 111.989
0.071 20.197 89.135
0.041 2.033 146.467
0.302 4.45 101.21
0.111 29.877 78.277
0.062 12.935 72.753
0.052 5.248 84.029
0.669 2.484 219.5
2.806 2.143 1647.136
0.054 22.807 88.974
0.22 0.779 119.441
0.677 2.561 546.495
0.311 2.273 441.013
0.926 15.875 92.468
2.779 3.662 320.763
0.042 1.736 108.61
0.173 2.083 77.721
0.094 12.55 87.716
0.048 6.416 97.035
0.12 39.644 53.175
0.544 3.711 89.538
0.494 4.908 121.274
0.48 4.361 140.971
0.237 5.299 101.548
0.053 5.564 94.772
0.095 40.436 48.032
0.036 5.499 113.191
0.054 3.978 80.389
3.812 1.508 2999.761
0.152 10.554 78.101
0.828 4.63 143.446
3.884 4.291 443.462
0.16 7.788 105.552
1.362 2.327 198.223
0.072 4.084 104.293
0.031 3.333 141.78
0.241 13.484 97.024
0.062 15.086 87.658
0.073 38.908 63.563
1.188 2.765 261.162
0.404 8.069 112.338
0.094 50.307 52.65
4.099 4.596 862.376
0.061 1.119 86.918
0.067 2.356 94.733
0.254 1.599 431.544
1.366 2.213 507.701
1.184 12.056 106.569
0.383 8.502 108.052
0.095 6.898 123.632
0.154 2.276 119.848
0.055 26.581 67.414
0.049 2.105 103.112
0.369 5.775 94.752
0.071 22.73 75.313
0.181 1.568 146.5
0.09 1.723 235.181
0.16 2.145 116.572
0.038 3.739 120.511
0.072 14.788 91.541
2.17 42.002 81.483
0.062 11.092 37.728
0.356 2.545 101.151
0.061 13.821 75.954
1.255 2.186 613.164
0.065 24.572 70.367
1.504 2.272 445.997
0.045 2.059 122.546
0.283 7.152 86.506
0.687 4.285 132.244
0.048 5.045 105.429
0.184 1.012 114.726
0.068 5.745 104.859
1.94 5.765 197.131
0.209 1.213 158.855
1.887 2.362 665.047
0.421 2.889 96.911
1.207 2.859 713.779
0.053 7.142 86.999
0.077 38.295 63.559
0.059 4.995 96.917
0.066 2.7 115.017
0.048 1.934 116.091
0.342 2.642 290.5
2.249 2.963 188.928
0.032 6.2 112.027
0.523 18.689 104.96
0.06 25.012 78.191
0.902 46.724 66.191
0.409 2.281 96.613
0.059 4.657 100.158
0.048 3.545 74.29
0.055 4.014 104.161
0.487 13.509 79.193
0.084 5.488 106.659
0.068 38.039 58.733
0.113 3.003 110.199
0.049 9.171 84.682
0.739 5.432 152
0.619 2.906 225.139
0.075 40.442 67.354
0.073 35.473 69.534
0.067 32.172 53.229
0.08 11.84 85.709
0.072 26.177 58.824
0.052 31.851 75.611
0.148 1.915 116.963
0.045 4.593 127.901
0.056 4.142 95.225
0.295 1.708 77.718
1.747 2.52 412.325
0.193 1.656 133.446
0.111 36.034 63.931
0.772 4.224 328.749
1.694 2.331 346.602
0.465 2.163 94.781
0.39 2.632 141.01
3.347 5.581 143.828
1.116 2.672 259.237
0.625 4.977 95.032
0.117 15.961 90.604
0.083 28.864 66.294
0.053 10.606 90.708
0.065 6.377 113.425
0.051 25.729 81.809
0.095 44.884 60.782
0.05 3.544 73.387
0.196 13.939 92.882
0.062 22.991 82.31
0.314 8.285 88.22
0.083 4.239 120.281
0.074 43.474 56.539
0.383 4.002 119.246
0.632 17.916 89.148
0.088 49.08 55.931
0.056 14.024 82.647
0.098 23.503 47.883
1.242 3.533 158.65
0.089 45.813 58.425
0.071 25.534 74.808
0.101 50.021 51.5
0.068 25.807 89.614
0.098 18.065 80.445
2.306 1.117 1810.392
0.054 9.508 81.34
0.843 2.477 395.999
0.064 36.971 56.32
1.014 2.806 210.472
0.054 5.46 107.08
0.182 1.829 87.329
0.998 6.075 122.13
1.268 4.117 236.475
0.033 0.754 198.436
0.349 3.031 162.166
0.138 3.24 115.632
0.166 4.01 171.206
0.062 14.158 96.065
0.05 6.506 97.357
0.068 20.897 80.58
0.14 1.38 157.824
0.081 27.79 79.766
0.867 7.317 170.957
1.748 3.438 330.938
0.088 43.662 72.134
0.064 1.213 134.776
0.491 4.753 129.042
0.07 19.838 82.679
0.045 1.463 146.243
0.05 17.979 87.799
0.254 35.436 72.533
0.119 3.135 182.057
0.264 2.147 120.65
1.068 2.661 121.186
0.057 2.607 91.178
0.171 3.163 123.718
1.161 1.811 311.625
2.876 2.22 1599.408
0.068 23.862 75.2
0.349 6.652 102.454
0.06 4.538 107.943
0.045 4.429 124.975
0.131 43.39 38.123
2.772 3.262 581.56
0.068 20.875 86.814
6.072 2.782 3117.105
0.41 9.977 95.102
0.252 2.966 208.297
0.092 19.317 75.843
0.096 35.877 65.792
1.084 0.903 315.401
1.712 2.93 829.915
1.228 14.458 82.062
0.11 36.813 70.072
0.074 22.624 64.008
0.72 1.838 470.915
0.745 3.015 410.881
0.562 4.882 72.513
0.318 2.88 228.609
1.349 10.196 149.048
0.039 8.313 120.753
0.071 28.618 73.797
0.984 5.819 311.165
0.125 3.12 123.52
0.079 2.216 94.457
0.07 20.096 85.953
0.146 0.891 178.185
0.042 2.104 123.273
3.326 4.225 832.772
0.161 23.474 81.19
0.063 5.948 88.937
0.265 3.543 108.768
0.104 1.43 102.967
0.377 3.028 135.458
0.065 42.215 62.104
0.058 14.914 101.546
0.194 8.296 102.907
0.179 2.76 159.829
0.126 2.661 75.401
0.063 2.42 136.345
0.441 4.411 137.38
1.691 1.602 1099.42
0.14 1.676 94.746
1.107 2.542 390.961
0.912 2.452 492.071
0.243 5.736 104.09
0.917 7.915 83.488
0.089 21.568 77.21
1.016 4.159 147.615
0.884 16.512 96.296
0.323 6.491 120.509
0.543 1.741 268.356
0.086 2.163 144.397
1.606 3.148 831.409
0.674 5.791 340.93
0.414 1.513 177.831
0.736 3.62 63.132
0.078 15.488 90.886
0.327 2.36 280.365
0.051 4.846 102.494
1.751 1.997 1537.557
0.186 1.943 101.84
0.405 11.759 94.611
0.044 4.701 147.284
0.187 1.221 58.231
0.275 4.307 92.75
1.685 3.906 728.95
0.661 9.194 93.852
4.689 6.468 564.682
0.238 0.981 72.038
0.052 11.336 105.851
0.057 0.876 805.404
0.935 2.783 415.122
0.09 47.481 53.332
0.405 10.299 111.257
2.654 1.655 2110.413
3.236 2.487 1561.983
0.338 2.212 121.296
0.07 17.893 61.994
0.244 1.24 145.35
0.089 45.717 52.086
1.554 1.981 391.407
3.551 2.431 7452.561
0.517 5.822 106.471
0.334 6.763 66.94
0.963 3.134 279.507
0.63 8.262 312.081
0.177 5.09 87.354
0.354 1.01 248.279
0.101 2.005 117.117
0.067 26.352 75.138
0.055 4.588 89.264
1.08 3.519 187.492
0.17 2.821 151.177
1.257 3.523 415.193
0.069 29.307 70.13
0.32 1.548 98.424
1.026 2.401 475.826
0.246 1.686 185.867
0.055 6.655 109.963
0.061 36.774 68.328
0.704 2.809 133.717
1.144 4.464 117.971
0.208 1.797 77.753
0.251 1 164.412
2.606 4.538 579.406
0.054 31.325 76.436
0.077 3.834 121.157
0.148 9.336 95.041
1.849 1.946 409.833
2.404 4.022 1728.782
0.991 7.238 188.703
0.077 22.465 78.751
0.975 3.486 262.05
0.047 12.835 107.536
0.091 5.921 90.466
0.067 3.103 129.387
0.1 2.279 113.78
0.12 30.34 73.455
1.987 2.91 849.805
0.126 1.651 99.117
0.156 1.634 145.701
0.172 1.75 82.722
0.422 2.248 148.921
0.295 4.4 132.183
0.058 3.58 89.564
0.994 4.534 218.92
0.316 1.856 227.996
0.062 5.472 111.395
0.337 2.932 138.879
0.047 7.445 80.631
0.228 3.62 80.625
0.079 37.996 71.319
0.06 1 143.649
0.43 11.172 89.248
0.05 5.617 107.966
0.389 3.504 158.385
0.287 8.06 105.939
0.191 4.772 70.663
0.085 16.163 92.146
0.044 5.54 119.009
0.425 1.48 394.133
1.359 3.627 250.028
0.219 1.209 162.976
0.162 3.239 71.683
0.805 14.896 87.32
0.95 2.355 246.505
0.042 3.482 118.227
0.923 4.227 55.416
0.07 32.802 70.824
0.043 9.582 107.271
0.086 48.881 56.605
0.105 2.273 97.932
0.729 7.105 93.639
0.138 3.204 108.797
0.089 31.789 63.109
0.059 37.754 59.122
0.063 4.384 114.889
0.076 13.596 95.282
1.27 1.697 470.965
1.07 7.039 96.521
0.052 4.609 114.179
0.194 2.707 103.115
0.517 5.998 119.286
1.187 5.305 227.389
0.804 4.382 181.435
0.07 6.288 100.393
0.181 4.567 88.329
1.427 1.841 298.106
0.798 8.394 123.837
0.264 2.179 174.827
0.154 3.664 100.903
0.1 53.325 54.119
0.227 4.445 100.104
0.251 3.842 174.201
0.324 2.673 139.774
0.451 2.158 233.744
0.315 1.078 148.356
0.334 5.388 72.744
0.16 2.388 109.124
0.061 39.956 63.509
0.076 41.7 54.183
1.552 1.874 742.449
0.148 14.93 75.887
0.167 5.739 121.706
0.046 8.023 100.03
0.097 26.921 64.903
1.375 4.34 489.485
0.052 1.631 126.896
0.292 4.923 99.774
0.88 2.337 350.014
0.489 2.428 141.126
0.113 2.094 99.758
0.084 20.746 93.056
0.32 4.508 101.858
0.128 1.933 116.71
1.826 2.235 734.587
0.403 3.046 171.966
0.046 7.693 112.995
0.062 19.191 77.097
2.99 2.675 813.13
0.091 13.363 98.562
0.108 28.129 61.786
1.137 6.718 425.397
0.088 19.22 78.992
0.039 1.419 152.94
0.136 36.479 53.515
0.064 0.609 133.302
0.194 2.069 108.791
3.562 2.621 577.48
0.088 1.446 198.292
0.279 1.071 188.454
0.48 1.299 1064.995
0.198 53.273 28.438
0.073 18.359 72.751
0.047 2.058 115.988
0.076 7.687 104.314
0.085 39.064 47.86
0.084 30.898 61.975
0.103 21.905 76.042
0.041 3.846 125.233
0.135 50.659 43.742
0.06 11.596 100.05
0.404 4.35 221.341
0.618 1.729 220.966
0.07 41.568 62.408
0.077 39.831 56.593
0.249 6.079 88.839
0.663 1.187 191.308
0.273 1.711 185.336
0.301 0.941 175.214
0.091 47.139 50.231
0.482 6.999 89.89
0.05 14.928 92.045
0.056 33.819 60.983
0.077 25.585 61.834
0.32 34.434 64.71
0.045 10.344 93.891
0.049 32.57 68.874
0.631 4.093 185.012
0.493 1.952 164.46
0.119 1.313 187.843
0.814 1.87 178.27
0.078 17.529 85.618
0.114 3.817 118.244
0.199 0.778 1217.465
0.045 7.537 124.857
0.153 50.032 43.432
0.049 0.764 815.99
0.042 6.294 112.768
0.118 14.058 68.274
0.519 1.728 146.63
0.666 2.855 343.936
0.202 3.979 112.849
1.439 2.021 636.346
0.145 1.018 49.675
0.091 25.785 66.075
0.228 2.796 83.605
0.065 7.243 96.389
0.061 17.17 80.462
0.076 0.778 121.172
0.774 6.551 193.299
0.083 27.152 58.445
0.1 30.592 55.017
0.109 2.788 151.883
0.071 0.599 104.223
2.863 3.161 871.011
0.061 42.159 67.059
0.358 1.333 192.251
0.391 8.924 77.954
0.112 2.665 133.666
2.184 1.248 9935.97
0.593 1.865 102.705
0.096 51.209 53.805
0.05 2.936 96.829
0.929 1.247 415.572
0.162 1.168 147.711
0.17 1.74 69.647
0.789 6.064 157.483
0.076 41.136 62.444
0.058 19.247 85.47
0.282 1.724 110.881
0.896 35.178 58.19
0.078 40.963 53.651
0.494 1.772 252.794
0.082 33.326 59.501
0.744 1.506 189.906
0.23 0.763 465.276
0.979 1.997 746.772
0.196 2.505 157.902
0.125 46.087 40.238
0.228 1.016 153.248
0.055 24.429 85.855
0.658 3.18 720.84
0.354 1.363 134.326
0.792 6.771 63.983
1.897 49.446 40.962
0.08 29.174 73.716
0.072 13.407 92.267
3.023 5.562 350.108
1.237 2.885 248.877
0.162 0.927 459.075
0.388 6.782 172.88
0.228 4.215 114.738
0.058 10.739 101.997
0.067 21.715 79.556
0.064 2.747 113.695
0.417 5.03 86.792
0.075 2.316 187.47
0.425 5.028 91.854
0.332 3.215 63.911
0.094 38.454 61.852
3.082 8.337 161.484
0.112 1.876 88.984
0.089 13.153 47.017
0.059 9.562 85.049
0.148 13.365 78.963
0.182 21.147 76.587
0.063 9.102 90.539
0.047 1.288 92.417
0.049 3.736 97.291
0.072 3.714 131.874
0.103 4.117 104.911
0.554 42.732 52.631
0.052 11.518 113.172
0.076 38.287 54.883
0.479 3.158 217.624
0.864 3.001 101.663
1.53 5.25 264.719
0.803 1.966 131.458
0.047 8.747 119.45
0.092 1.593 84.886
0.065 0.794 87.059
0.073 17.865 79.3
0.403 5.351 90.736
0.042 12.184 68.343
0.284 1.238 168.946
0.039 4.798 130.084
1.096 3.954 379.106
2.239 11.917 148.929
0.06 0.809 94.282
0.099 28.634 87.253
0.164 3.902 112.916
0.216 1.306 90.095
1.99 32.298 69.462
1.473 3.547 431.369
0.104 37.135 64.69
0.087 40.086 58.952
2.883 8.145 170.045
0.076 6.145 114.316
0.19 6.83 72.772
0.062 37.389 59.175
0.056 13.826 95.213
0.096 41.903 44.753
0.209 6.33 95.379
0.079 7.006 89.724
0.089 0.941 187.276
0.533 2.597 474.969
0.237 2.402 110.13
1.296 7.589 143.563
0.714 4.266 193.297
0.39 31.129 63.484
0.071 42.687 58.668
0.369 2.976 76.341
0.285 2.03 158.203
0.104 11.418 98.842
0.065 38.24 62.924
0.079 41.134 61.561
0.575 2.824 280.541
0.393 5.953 114.65
0.142 1.787 176.055
0.264 2.702 198.173
0.041 6.409 127.983
0.146 2.743 104.011
0.274 3.814 98.817
0.651 7.812 112.583
0.923 2.77 784.168
0.08 41.557 52.188
0.369 4.805 111.955
0.26 2.228 193.202
0.464 2.276 325.957
0.313 2.76 93.239
0.051 24.831 76.976
0.579 2.548 108.5
0.063 0.512 104.159
0.054 12.492 94.039
0.098 1.207 94.475
0.067 1.331 81.909
0.155 0.731 103.598
0.45 2.379 93.796
0.202 4.524 64.348
0.095 10.733 83.537
0.083 22.127 73.446
0.387 20.864 93.748
0.045 2.126 116.233
0.648 7.839 122.888
0.145 8.319 112.844
1.758 5.339 117.095
0.057 9.596 76.432
0.081 5.561 76.799
0.095 42.896 62.862
0.45 1.767 151.164
0.093 2.143 128.483
0.192 1.476 131.234
1.104 5.207 132.582
2.065 9.735 102.002
0.381 4.223 101.71
0.311 1.976 256.426
0.083 45.539 57.192
0.161 4.922 89.378
0.174 26.729 75.155
0.056 34.06 58.744
0.488 4.17 99.692
0.045 4.403 103.307
0.374 3.779 274.677
2.188 4.138 450.015
0.079 40.768 60.066
0.196 2.372 86.048
0.047 5.323 89.832
1.063 3.863 254.524
0.086 2.616 97.182
0.075 5.691 124.472
3.328 2.378 1024.075
0.89 2.553 361.113
0.046 6.177 76.595
0.051 4.076 112.287
0.503 4.733 168.334
0.051 26.717 74.587
0.07 1.925 94.454
0.603 6.726 91.506
0.598 3.403 248.076
0.974 2.35 423.188
1.856 3.777 290.44
0.082 2.659 121.676
1.188 1.743 312.274
0.687 4.064 221.027
0.237 5.302 95.875
0.089 11.592 93.731
0.597 2.788 61.201
0.068 2.57 85.802
2.252 10.955 148.488
0.258 1.431 225.826
0.964 8.205 103.199
0.442 8.842 100.402
1.039 1.851 166.342
0.092 12.361 90.071
0.711 4.838 84.412
1.941 4.119 103.112
0.076 2.68 183.681
0.117 2.376 116.985
0.345 2.641 190.323
0.718 14.983 81.876
0.258 4.212 94.488
0.463 3.861 77.96
0.074 5.978 78.7
0.254 13.809 84.069
0.166 4.019 107.167
0.345 1.683 106.737
0.206 3.546 95.11
0.44 12.758 80.869
1.276 1.803 436.801
0.086 25.671 78.813
0.732 1.717 1903.486
0.088 48.427 54.54
0.345 42.208 60.204
0.087 21.769 85.801
0.174 6.098 95.685
2.415 3.783 397.095
0.058 12.818 82.688
0.05 1.227 97.19
0.085 41.188 51.926
0.53 8.512 95.349
0.061 18.095 94.332
1.603 50.801 32.688
0.081 5.569 93.786
0.219 2.925 123.582
0.543 3.209 100.99
0.643 7.16 136.841
2.082 4.706 530.465
0.053 18.823 84.775
1.352 1.907 420.75
0.055 6.512 106.413
0.17 5.36 104.927
1.734 2.957 194.702
1.098 3.538 322.13
0.179 2.23 117.852
0.526 2.13 91.736
0.133 6.57 82.751
0.099 2.998 91.535
0.885 6.588 72.315
0.052 3.298 100.543
0.676 7.566 142.703
0.45 1.966 91.822
0.052 6.428 102.033
0.076 11.081 100.495
0.704 49.884 52.491
0.709 2.533 868.273
0.271 2.172 159.463
0.168 0.893 79.684
0.472 18.083 91.316
0.669 21.206 61.142
0.08 3.306 155.934
0.639 2.177 102.181
0.47 12.532 87.36
0.084 0.822 80.706
0.078 44.032 60.634
0.051 13.991 94.811
0.088 20.327 74.158
0.068 31.594 76.309
0.043 11.382 114.464
0.763 8.439 96.56
0.448 2.283 147.974
1.119 1.695 318.383
0.074 40.539 52.474
0.315 49.319 55.535
0.231 8.515 78.116
0.045 6.028 108.572
0.058 5.424 89.738
0.979 2.346 286.74
0.439 1.9 330.633
0.08 39.2 52.902
0.077 2.138 158.192
0.297 6.32 97.22
4.807 3.483 1672.956
0.609 2.109 395.521
0.086 35.967 65.278
0.147 4.852 152.087
0.239 1.501 74.269
0.224 6.494 108.778
0.317 4.008 133.754
0.16 3.637 93.958
0.053 7.202 95.125
0.573 9.782 115.446
0.053 11.414 95.898
0.174 2.485 124.303
1.59 5.472 142.476
0.325 7.307 100.65
0.194 5.051 115.192
0.047 9.182 107.409
0.372 1.635 145.668
0.225 0.967 156.719
0.188 2.656 212.611
0.089 35.543 55.438
0.649 2.156 722.783
0.071 27.554 86.966
0.346 1.879 128.029
0.534 2.108 87.889
0.119 18.811 83.38
0.197 4.043 108.608
3.672 2.902 1105.514
0.423 4.64 114.629
0.144 25.35 82.161
0.051 11.728 95.998
1.462 3.361 336.059
0.827 3.864 158.762
0.617 5.233 109.757
0.724 24.843 74.798
0.136 56.477 46.746
0.055 6.402 127.175
0.258 1.319 255.136
0.072 22.676 68.951
0.079 42.033 63.615
0.077 39.166 59.917
0.048 7.854 130.178
1.238 3.774 555.917
0.093 2.107 240.878
0.05 3.578 109.784
0.401 1.037 209.414
0.089 48.541 53.901
0.891 2.312 201.141
0.226 21.533 92.172
0.319 12.582 84.114
0.08 0.87 83.982
0.175 40.528 63.847
1.047 3.782 179.754
0.238 56.483 26.566
0.067 20.505 89.435
0.542 3.197 336.543
0.091 16.098 91.813
0.121 46.019 45.275
0.056 36.235 66.06
0.62 2.025 203.114
0.046 2.659 77.031
0.223 1.119 56.983
0.057 4.644 114.72
0.077 1.122 114.741
0.126 2.122 155.896
0.067 18.475 77.983
0.237 3.35 200.017
0.053 4.091 121.152
0.152 5.811 79.995
0.163 3.463 145.135
0.304 4.325 143.821
2.488 8.093 120.53
0.065 20.902 70.141
0.072 4.958 109.383
3.037 3.423 611.856
0.112 33.113 61.303
1.217 5.771 118.757
0.278 2.119 102.609
0.545 2.924 122.543
1.037 3.13 235.288
0.075 27.008 54.596
0.226 3.5 79.35
0.372 1.606 168.639
0.318 1.865 447.248
0.067 12.039 99.857
0.266 1.446 66.919
0.076 16.051 94.416
0.415 1.23 305.632
0.182 1.387 102.316
0.151 7.143 89.531
0.08 7.518 81.138
0.968 3.597 279.265
2.793 2.874 1166.948
1.289 36.848 178.401
0.064 7.255 88.855
0.057 3.712 130.722
0.083 42.341 56.102
0.955 1.897 371.804
1.771 0.909 8986.878
1.417 2.129 432.635
1.161 2.147 194.409
0.137 4.251 100.922
0.971 3.178 441.004
0.228 6.147 87.621
0.044 10.144 100.232
0.18 5.509 96.119
1.843 2.661 581.708
0.592 24.525 77.397
0.058 9.805 98.78
0.051 2.005 109.722
0.442 2.678 153.951
0.416 1.86 229.206
0.122 2.381 140.714
0.191 2.146 191.329
0.267 2.195 57.037
0.399 4.439 100.291
0.069 3.31 115.538
2.172 2.241 603.635
0.077 47.944 65.069
1.431 0.855 6536.161
0.304 3.959 122.669
0.47 2.259 230.895
0.465 6.118 97.608
1.023 1.592 374.248
0.114 9.645 111.903
0.057 17.422 94.958
1.011 2.446 204.59
0.081 2.29 122.501
0.172 3.696 93.695
1.883 1.85 727.945
1.345 5.183 196.322
0.1 6.142 105.054
0.089 45.09 53.802
0.668 1.632 435.282
0.995 1.889 343.35
0.052 5.747 121.778
0.064 9.233 100.626
0.724 3.779 388.985
0.415 3.016 93.595
0.216 16.45 78.514
0.512 4.607 121.433
0.242 1.323 68.447
0.046 1.659 136.645
0.733 7.479 81.371
0.062 7.651 103.742
0.068 9.939 87.645
0.211 1.999 158.046
0.142 4.693 136.071
0.082 46.963 56.101
2.504 3.862 986.699
1.673 3.904 456.648
0.043 1.999 131.912
1.04 2.093 249.716
1.536 4.425 508.961
0.488 21.147 67.229
0.066 22.083 72.49
0.409 3.996 95.52
0.051 2.959 113.603
0.103 2.019 147.9
0.928 3.163 42.12
0.319 6.913 126.301
0.098 3.016 135.643
1.974 4.131 213.619
0.07 2.051 81.65
1.312 2.822 695.615
0.064 1.864 114.328
0.049 7.62 109.468
0.58 4.611 107.081
0.778 2.932 324.825
0.05 1.017 87.899
0.069 40.829 64.524
0.069 1.27 247.149
1.064 2.748 455.149
0.076 42.614 60.285
0.089 23.962 76.807
0.377 45.105 48.738
0.074 44.944 58.699
0.068 45.393 62.176
0.073 12.049 99.466
0.104 33.769 70.282
0.184 4.756 140.34
0.297 3.283 201.648
2.076 1.493 496.329
0.179 5.571 121.061
2.463 4.031 138.689
0.143 11.292 63.086
0.059 2.587 100.684
0.107 17.741 79.28
0.155 3.556 68.382
0.641 5.146 111.638
0.047 8.944 112.511
1.404 3.148 337.414
1.135 5.88 144.358
0.063 40.108 61.396
0.32 3.615 156.807
1.822 3.662 187.634
0.29 26.275 60.988
0.249 1.676 415.991
0.066 1.407 135.13
0.375 3.684 121.156
1.578 3.933 347.457
0.07 35.551 50.893
0.09 7.865 91.236
0.26 3.892 263.502
0.912 2.239 122.122
2.483 2.367 1877.268
0.082 2.063 110.439
3.682 3.031 1314.853
1.145 2.958 175.918
0.638 2.527 142.006
0.096 9.129 108.407
0.118 2.903 117.507
3.626 2.177 1254.598
0.363 2.759 110.493
0.177 13.385 85.301
2.132 2.06 496.921
0.479 8.458 103.768
0.292 10.188 94.562
0.08 24.306 57.123
0.065 23.602 74.383
0.215 2.14 170.955
0.156 5.415 72.254
0.244 3.755 122.845
0.055 6.513 95.337
0.069 3.108 128.758
0.053 10.258 112.316
0.087 40.376 59.433
0.121 1.446 167.649
4.312 3.018 1492.51
0.624 6.872 98.955
0.14 1.279 104.236
0.052 34.763 68.15
0.898 2.371 185.019
0.171 7.527 97.994
0.508 3.411 266.252
0.072 14.741 86.72
0.145 25.137 75.134
0.052 9.705 114.072
0.04 2.361 139.023
1.3 2.373 337.203
2.039 5.698 278.352
2.461 3.513 858.371
1.978 5.124 607.057
0.782 2.357 568.162
0.199 1.362 92.124
0.042 3.817 117.636
0.081 1.515 103.167
0.088 40.269 56.002
0.051 5.651 71.568
1.809 3.861 300.629
3.266 2.201 1986.223
1.18 2.787 185.523
0.121 2.635 103.178
0.077 44.12 56.573
0.652 2.299 173.03
0.935 3.609 253.794
0.363 11.75 95.734
0.065 1.742 144.345
0.759 1.849 230.399
1.976 5.125 104.177
0.325 1.496 212.361
1.436 2.384 969.882
0.318 3.93 101.944
0.072 39.89 53.976
0.189 44.917 54.707
1.575 4.182 419.852
2.371 2.596 396.74
1.048 6.025 200.604
0.09 5.353 99.979
2.394 6.058 456.055
0.092 15.415 81.944
0.233 3.824 95.33
0.602 10.781 109.546
0.128 3.782 114.853
0.865 2.828 510.659
0.16 2.273 146.959
0.04 4.388 122.844
0.399 4.168 120.058
0.076 19.073 84.735
0.159 1.25 122.354
0.069 25.059 73.024
0.276 1.477 78.826
0.311 2.056 163.859
0.574 5.273 129.422
0.168 2.754 94.463
0.717 3.361 182.917
0.094 49.786 56.773
0.311 5.155 66.934
0.082 42.314 68.055
1.838 8.865 92.497
0.061 36.929 58.642
0.138 54.929 40.9
0.031 2.218 223.496
0.534 8.813 82.23
0.275 3.627 101.509
0.26 2.745 126.892
0.179 18.353 103.44
0.49 8.028 144.132
0.314 35.911 58.967
0.074 29.132 83.007
0.109 30.364 69.283
0.067 42.483 61.764
0.293 2.853 149.059
2.807 2.656 755.395
0.539 6.982 96.868
0.051 6.227 115.116
0.055 5.309 112.256
0.287 2.122 5847.278
0.454 3.087 23160.526
0.542 1.635 350.282
0.041 1.871 232.924
1.238 2.979 661.107
0.054 35.91 68.946
0.067 20.733 85.99
0.181 8.269 127.917
0.06 21.042 82.532
1.119 3.483 313.558
0.602 4.024 121.222
0.325 7.127 93.888
0.072 43.154 61.134
1.047 2.646 157.369
0.113 52.623 48.003
0.406 1.826 219.784
2.451 2.261 653.668
0.041 9.282 98.956
0.043 4.027 99.455
0.043 4.748 100.133
0.069 12.822 101.281
0.071 16.293 89.254
0.155 1.406 90.059
0.045 5.076 102.028
0.125 13.075 110.834
0.069 26.735 83.914
0.272 1.227 117.91
0.873 1.851 239.245
0.555 4 93.941
0.299 2.095 137.936
0.042 4.985 97.029
0.214 1.996 115.97
0.944 5.09 177.724
0.084 14.381 80.987
1.459 1.375 1517.568
0.113 3.984 119.127
2.328 7.247 292.025
0.275 50.747 57.836
1.035 47.905 51.208
0.7 35.035 57.221
0.071 1.722 121.94
0.701 1.762 305.993
0.143 44.484 50.416
0.064 1.018 76.59
0.161 22.804 73.156
0.38 4.904 101.638
0.056 26.684 75.781
1.938 3.234 258.244
0.034 3.477 134.338
0.552 5.1 194.982
0.068 1.063 130.816
1.565 3.522 901.857
0.78 6.341 96.121
0.159 1.536 92.306
0.074 16.751 106.342
0.442 1.86 120.176
0.113 1.635 135.036
0.092 52.905 55.929
0.091 20.522 71.575
0.053 7.793 99.279
0.042 5.083 111.363
1.106 4.035 303.991
0.056 5.181 85.484
0.064 15.103 84.881
1.902 3.416 666.381
0.086 3.058 78.181
0.116 20.265 75.969
0.074 12.213 100.564
0.068 15.423 77.685
0.053 7.732 129.27
0.116 50.177 45.291
0.775 2.696 178.873
0.126 4.554 101.538
0.043 4.754 90.192
1.157 5.666 185.634
0.056 9.51 107.453
1.09 1.826 279.169
0.187 1.162 185.345
0.187 1.72 169.5
0.069 1.602 79.59
0.302 9.731 106.951
0.52 2.721 412.646
0.265 2.608 152.521
2.234 7.402 205.371
0.289 2.653 138.641
0.055 4.519 97.212
0.049 4.26 95.108
0.976 1.78 268.707
0.052 9.673 107.889
0.18 8.525 107.279
0.058 18.529 72.453
0.343 2.039 122.801
0.326 1.159 169.259
0.515 5.351 92.71
0.076 43.049 62.365
0.074 29.146 78.15
0.073 12.977 88.057
0.96 3.254 143.945
0.328 3.129 159.655
0.912 3.047 406.975
0.069 42.268 58.48
0.06 2.947 119.687
0.069 8.885 96.614
0.089 46.508 52.541
0.138 2.266 105.043
0.544 9.972 78.766
0.866 2.048 687.018
0.047 5.411 147.491
0.089 10.292 93.072
0.529 1.918 159.716
0.113 23.645 69.296
0.254 3.664 136.305
0.135 2.376 139.251
2.199 3.478 411.097
0.282 3.022 122.524
3.947 5.136 183.422
0.083 12.271 97.496
0.757 9.796 97.37
0.037 3.135 100.543
1.135 2.588 650.234
0.346 3.76 151.001
0.1 1.645 127.065
3.254 1.986 917.088
0.202 1.303 126.634
0.472 3.387 96.51
0.392 3.255 240.348
0.726 2.916 173.491
0.102 19.7 92.91
0.718 2.329 250.338
0.046 2.759 124.272
0.083 8.449 109.538
0.435 7.232 90.313
0.224 13.163 78.293
1.365 1.89 390.775
0.046 16.785 87.138
0.099 3.232 130.466
0.233 2.942 159.176
0.684 2.764 269.478
0.224 1.841 178.084
0.11 13.058 65.804
0.09 8.416 112.168
0.588 3.954 95.367
0.479 5.893 93.09
0.843 5.495 364.465
0.242 7.963 128.338
0.079 24.956 76.613
0.098 43.388 49.646
0.088 7.177 109.54
0.08 24.833 89.344
0.356 5.182 154.36
0.354 2.411 162.38
0.052 0.874 96.942
0.627 2.887 129.525
0.165 6.065 114.503
0.473 14.898 90.311
0.061 9.53 96.935
0.297 1.858 114.322
0.077 45.448 54.598
0.051 5.296 117.768
0.046 1.658 81.055
2.306 3.879 1073.512
0.058 6.822 103.58
0.054 5.104 72.676
1.612 2.516 590.057
0.09 3.56 83.793
0.859 1.673 1623.389
0.188 2.244 65.093
0.141 0.76 190.956
0.047 9.715 90.213
1.168 1.946 581.811
0.133 7.442 100.282
0.143 1.191 183.015
0.184 2.735 120.966
1.487 4.502 115.151
0.326 1.704 110.293
0.288 48.852 53.936
0.282 4.979 80.369
0.183 1.247 133.014
1.314 2.656 156.077
0.343 1.004 137.875
0.129 2.89 117.645
0.059 28.317 78.029
1.248 1.933 522.474
0.081 42.644 61.358
0.105 1.291 189.076
0.069 10.576 96.801
0.515 4.604 158.792
0.043 2.409 145.924
0.109 35.531 57.26
2.131 3.509 439.987
1.344 2.858 1161.842
2.021 2.44 458.223
0.051 14.321 101.527
0.402 4.289 107.202
0.562 3.081 498.3
0.073 31.508 69.861
0.111 3.327 95.448
0.998 4.021 123.902
0.078 38.651 56.192
0.061 4.447 108.54
1.317 3.306 266.51
0.088 5.959 96.833
1.291 4.944 262.516
0.358 1.275 174.057
0.126 2.583 89.477
0.117 1.552 89.687
0.046 8.673 76.985
0.171 3.854 117.888
1.218 2.391 405.338
2.166 4.099 713.384
0.043 5.512 111.351
2.931 10.608 105.797
2.627 1.484 5146.133
0.185 8.015 84.921
0.817 2.718 429.054
0.28 1.84 125.841
0.058 22.923 75.248
0.065 5.308 101.92
0.855 6.596 206.234
2.541 3.679 765.094
0.054 23.9 77.346
0.441 2.481 274.024
0.79 5.703 143.254
0.199 1.412 121.195
0.077 28.219 77.695
0.047 4.115 113.764
0.255 3.946 104.24
0.096 11.03 94.954
0.044 15.988 79.038
0.067 28.866 63.787
1.025 8.114 88.946
1.851 1.804 2078.899
0.715 2.557 303.777
0.188 1.261 47.062
0.083 34.432 67.963
0.053 5.998 105.816
0.107 4.136 142.406
0.669 4.578 89.023
0.242 6.394 94.079
0.446 2.814 221.474
2.659 4.486 2623.767
0.063 1.514 126.57
0.926 2.003 726.245
0.104 49.31 46.794
0.068 25.211 62.436
0.06 10.693 106.964
0.074 1.505 108.867
0.077 4.823 102.758
1.585 12.377 139.393
0.085 3.664 83.685
0.204 2.351 91.371
0.153 3.855 125.809
5.026 1.716 7817.83
0.072 36.201 72.364
0.607 3.301 310.535
3.536 3.579 196.073
0.216 1.845 152.784
0.074 14.632 95.603
0.069 19.069 79.638
0.057 2.546 113.552
0.045 4.189 121.936
0.195 4.403 135.976
0.087 48.292 54.353
1.51 3.984 453.396
0.044 2.901 159.709
0.141 2.854 120.14
0.515 6.153 73.196
0.132 1.579 134.406
0.487 3.117 90.407
0.194 1.739 151.497
0.044 2.127 111.481
0.056 1.629 78.545
1.578 3.278 630.187
0.567 3.169 122.102
0.051 3.026 94.694
0.195 2.492 185.5
0.072 38.127 57.675
0.279 4.445 94.151
0.12 7.713 79.143
0.432 5.535 101.543
0.608 4.931 259.038
0.097 10.242 107.898
0.221 5.727 80.911
0.15 0.834 114.548
0.384 1.72 179.547
0.059 13.493 122.11
0.056 33.986 68.618
1.245 3.12 273.84
1.006 4.332 251.297
0.453 7.071 109.153
0.087 16.403 92.826
0.581 3.426 232.537
0.561 2.345 213.499
0.352 2.723 91.999
0.068 43.111 60.751
0.044 8.479 103.082
0.055 23.344 82.051
0.195 0.715 91.548
0.088 0.47 42.502
0.109 26.987 63.165
0.888 5.053 363.716
0.088 13.866 76.44
0.089 13.587 106.375
0.038 2.827 109.255
0.27 8.064 90.363
2.085 4.683 169.411
0.638 4.683 99.932
0.05 23.529 69.759
0.571 2.841 127.978
0.069 9.414 87.467
0.418 4.575 114.432
0.263 4.38 100.047
0.618 3.362 371.685
0.179 46.367 61.962
0.065 35.604 52.489
0.245 2.141 225.633
0.53 9.353 137.353
0.518 1.85 163.61
1.716 3.662 138.468
0.302 5.707 98.04
0.201 3.647 118.2
0.097 47.498 57.737
0.156 0.315 739.659
0.055 1.424 346.502
0.068 0.948 240.009
0.328 2.535 136.894
0.74 3.344 111.261
0.26 19.521 87.712
1.208 5.868 234.695
0.107 45.795 43.372
0.045 5.733 107.133
0.408 2.746 201.862
0.084 43.229 55.208
0.064 11.612 81.048
0.075 38.8 52.201
5.411 5.131 437.174
0.578 6.347 177.062
0.305 2.395 175.573
0.483 2.753 394.942
0.093 28.847 46.237
0.051 4.94 104.544
0.194 37.937 65.006
0.08 4.784 114.622
3.334 12.38 93.745
0.07 4.295 77.968
0.121 1.234 180.276
0.732 5.674 133.714
0.878 9.602 128.662
1.522 4.384 259.499
0.417 7.966 82.135
0.209 3.173 237.994
0.089 2.481 110.432
0.127 27.85 66.741
3.672 3.551 538.613
0.103 40.764 66.993
0.046 9.089 102.909
0.063 32.938 79.189
0.354 2.143 152.512
0.704 3.369 169.35
0.234 6.514 89.838
0.075 27.961 74.787
0.065 0.878 127.095
0.279 1.725 1273.188
0.155 1.238 147.277
0.089 38.586 52.858
0.345 2.971 102.435
0.096 5.637 114.629
1.818 2.027 286.158
0.897 12.454 110.666
0.096 8.353 112.736
0.511 1.264 262.872
0.125 50.821 46.671
0.074 1.288 151.54
0.17 7.109 117.227
3.491 48.293 37.769
0.061 28.642 76.306
1.953 3.574 337.709
0.042 8.499 115.198
0.059 26.583 80.074
0.356 4.801 87.634
1.732 25.571 88.412
0.106 47.858 46.574
0.095 24.001 94.625
3.2 2.645 2426.849
0.097 44.594 60.155
0.115 38.146 35.075
1.212 31.523 57.549
0.429 16.52 93.912
0.156 1.754 112.191
0.736 3.171 77.412
0.09 3.558 108.366
0.095 35.468 68.663
0.065 35.603 63.01
0.043 5.807 141.904
1.758 1.908 233.822
2.955 4.231 184.797
0.26 1.777 715.329
0.086 31.866 55.924
0.07 2.513 76.833
0.081 1.614 116.104
0.87 3.362 747.793
0.072 27.521 66.618
3.399 3.662 1132.139
1.79 8.229 346.913
0.051 2.071 142.332
1.823 2.157 460.284
0.343 2.268 213.445
0.046 4.259 103.704
0.076 35.826 74.073
0.045 3.042 118.362
0.147 10.632 83.91
1.185 1.974 363.738
0.716 3.888 72.976
0.217 7.587 103.408
2.265 3.408 238.065
0.074 32.329 73.939
0.482 3.669 96.91
0.341 3.651 132.144
0.334 2.96 269.316
1.595 2.14 902.343
0.05 3.3 123.724
0.496 2.766 241.271
1.046 3.178 439.271
0.081 39.391 52.371
0.058 1.901 83.043
0.659 3.34 551.373
0.853 4.855 249.425
0.074 0.915 115.841
0.097 1.511 154.413
0.256 2.815 135.921
0.32 2.775 131.438
0.115 1.777 123.692
1.445 5.597 151.504
0.27 5.515 99.107
1.963 4.219 404.954
0.075 32.65 75.404
0.06 12.61 84.889
0.08 4.291 94.536
0.122 1.088 215.704
0.041 8.812 115.874
0.052 24.97 79.925
0.056 7.101 103.123
0.04 3.15 94.587
0.074 37.351 50.994
0.914 3.444 363.09
0.09 7.182 109.548
0.077 4.391 87.677
0.7 1.951 246.025
1.739 2.984 502.37
0.28 1.029 204.664
0.611 1.396 302.875
0.097 44.648 48.604
0.108 20.478 79.254
0.214 1.709 121.558
0.072 2.013 127.641
0.083 6.159 124.3
0.48 31.703 68.672
0.057 22.015 75.245
0.315 2.514 61.965
0.069 2.516 142.515
0.715 4.478 159.059
0.08 2.653 104.218
0.336 5.425 90.515
0.103 2.231 102.053
3.737 3.172 589.387
0.059 17.876 97.303
0.133 1.66 98.63
1.068 1.304 380.22
0.436 12.119 92.489
1.237 7.592 149.701
0.055 15.283 85.07
0.158 4.583 111.86
0.548 19.24 86.363
0.082 12.059 98.106
0.076 42.596 64.472
1.34 2.793 232.654
0.21 10.36 103.877
0.916 8.266 102.623
0.055 22.84 74.435
1.294 9.157 98.341
0.577 1.641 514.799
0.293 1.689 178.143
0.107 22.066 73.776
0.934 3.108 483.419
0.09 4.455 114.173
0.264 2.24 220.331
1.717 4.202 263.235
0.733 1.949 220.519
0.306 1.839 301.217
0.07 8.195 99.017
0.129 27.032 70.755
0.065 7.683 82.756
0.14 0.887 98.489
0.165 1.611 135.049
0.067 41.475 66.57
0.095 45.014 62.212
0.082 41.357 50.219
0.08 41.249 60.682
0.245 2.706 110.297
0.932 3.42 97.46
1.291 3.118 369.784
0.154 1.893 87.86
0.073 0.975 160.07
0.055 2.222 80.01
0.197 9.868 114.619
0.094 1.961 95.534
0.07 19.278 51.64
0.15 62.051 44.202
0.041 1.739 99.33
0.069 6.813 98.054
2.214 4.409 809.879
0.195 37.896 66.478
0.069 27.902 80.093
0.062 3.722 98.639
0.072 11.214 86.778
0.039 1.915 128.821
0.059 10.382 111.234
0.055 31.24 72.83
0.487 14.295 91.53
0.166 2.867 231.031
0.061 22.33 74.915
0.092 43.44 50.306
0.102 43.611 45.269
1.489 1.755 11907.683
0.049 1.89 110.116
0.043 10.818 97.112
0.573 3.744 135.307
0.056 13.969 87.25
0.055 6.873 108.541
0.081 41.655 68.08
1.472 3.621 327.368
0.247 5.452 63.475
0.202 10.059 86.353
0.05 9.765 96.86
0.059 7.395 85.77
0.086 42.198 48.119
1.003 3.855 130.94
0.065 3.256 111.6
0.201 1.962 241.574
0.079 43.511 59.705
0.289 2.978 122.061
0.055 4.817 109.828
0.066 0.743 74.498
0.193 8.453 91.282
0.478 1.13 152.95
0.642 2.084 213.605
1.4 3.988 424.798
0.219 2.643 163.144
0.3 4.441 60.712
0.254 1.571 190.843
3.044 4.355 719.651
3.539 1.647 3787.819
0.208 1.164 101.216
0.148 41.225 59.378
0.118 36.582 52.992
0.094 28.255 75.126
0.07 2.543 127.973
1.419 4.118 138.786
0.079 10.993 64.181
1.427 3.72 267.846
0.354 2.068 145.738
0.999 14.719 97.101
3.981 2.567 1793.796
0.342 6.035 116.779
1.149 2.023 850.06
1.749 2.374 867.921
1.178 3.66 172.271
0.063 3.426 91.167
0.076 2.022 68.305
0.083 2.052 119.159
0.101 29.271 63.874
0.467 15.41 99.299
1.129 51.195 35.478
0.236 6.897 97.448
0.463 4.153 70.869
0.105 3.115 125.873
0.077 44.903 61.201
0.587 2.703 144.035
2.227 5.267 201.083
0.263 9.432 93.203
0.063 25.019 61.549
0.081 38.321 58.923
0.619 2.322 142.846
0.475 3.787 237.587
0.071 28.991 71.496
0.084 30.447 72.382
2.402 3.372 699.834
1.691 3.228 333.757
0.226 1.273 128.452
0.093 43.642 57.016
0.095 2.723 118.203
0.555 3.315 251.933
2.465 1.484 5633.762
0.066 32.705 65.458
0.21 1.704 260.829
0.065 22.407 58.041
0.109 46.369 56.912
3.361 4.78 1085.959
1.402 3.718 2134.459
0.643 4.562 77.716
0.077 2.307 186.941
1.153 8.347 87.807
0.055 25.435 77.095
0.083 34.09 61.586
0.045 6.356 128.553
0.096 2.209 116.338
0.106 1.805 200.19
0.105 1.202 98.202
0.666 3.132 266.697
0.083 12.363 94.772
0.136 47.716 37.415
0.176 4.119 122.496
0.172 46.807 37.672
0.126 36.183 51.792
0.062 18.197 95.373
0.062 26.151 79.624
0.426 4.754 100.124
0.096 12.162 103.7
2.354 7.397 221.124
0.066 7.558 110.568
1.693 4.66 152.438
0.073 40.41 58.543
0.106 15.595 85.199
0.053 10.86 104.948
0.602 8.66 97.409
0.672 6.797 119.107
1.892 3.308 170.139
0.905 5.244 122.363
0.062 10.899 86.902
0.143 2.079 157.903
0.061 30.17 68.762
0.041 1.235 117.424
2.857 3.858 524.723
0.154 2.157 172.758
0.067 35.314 62.343
0.056 5.351 103.746
2.966 3.461 849.742
0.458 11.591 88.09
0.138 57.335 47.069
0.076 5.424 101.329
2.344 1.934 1879.722
0.461 2.472 112.575
0.343 1.433 136.742
0.068 10.985 83.59
3.664 4.469 521.2
0.214 4.269 88.901
0.215 4.878 86.441
1.097 2.062 349.222
0.088 44.442 56.557
0.224 3.619 144.145
0.216 1.816 132.871
0.699 3.361 209.319
0.27 11.176 82.516
0.181 1.558 96.996
0.08 23.351 74.54
0.07 21.648 68.836
0.123 62.21 51.701
0.062 5.088 125.461
0.039 5.51 102.26
1.009 2.749 361.839
0.374 1.396 250.706
0.091 3.228 92.807
0.06 5.149 115.689
0.653 3.791 143.102
0.096 7.317 127.112
0.182 4.386 113.174
0.13 1.844 108.14
0.122 14.208 98.544
2.231 4.493 933.069
0.217 2.493 86.578
0.071 37.707 59.787
0.182 1.362 75.259
0.08 22.038 64.925
0.04 3.9 94.617
1.539 1.457 2899.997
0.201 2.686 106.155
0.204 1.019 136.306
0.822 2.691 219.446
0.114 2.919 140.524
0.967 5.226 424.568
0.038 3.786 163.617
0.478 2.578 149.424
1.317 1.867 243.095
0.056 3.765 117.116
0.545 3.853 132.634
0.934 2.43 434.35
0.159 9.723 100.877
0.473 1.88 564.068
0.095 0.87 83.557
0.079 42.287 53.285
0.105 30.4 52.171
0.415 1.926 123.661
0.078 1.76 242.146
1.043 5.92 318.572
0.058 7.179 136.252
0.048 13.954 97.869
0.139 2.697 125.686
0.119 2.266 94.402
0.653 8.412 90.577
0.16 5.135 88.858
0.062 24.285 84.051
0.127 1.119 105.85
0.126 3.073 139.759
2.99 2.42 4722.107
0.094 4.705 116.997
0.376 22.612 79.671
0.053 2.527 106.201
0.056 11.245 104.406
0.082 48.064 60.32
0.396 7.782 89.709
2.819 0.981 9685.831
0.938 3.735 212.716
0.07 14.384 102.74
0.088 4.113 80.881
0.573 4.555 132.616
0.073 20.612 90.222
1.808 2.555 553.213
0.072 27.626 80.994
0.233 3.824 116.393
0.237 2.783 122.681
0.197 42.289 65.456
1.067 5.476 165.063
0.19 2.287 83.248
0.144 1.074 124.09
0.304 2.402 125.442
0.064 37.276 57.624
0.399 2.616 164.128
0.139 1.847 160.015
0.08 43.222 60.125
0.067 2.848 137.278
0.436 3.383 155.768
4.179 1.795 7785.466
0.503 1.596 371.495
0.821 3.597 221.863
0.042 4.169 112.601
2.217 1.899 1231.377
0.107 2.379 127.247
1.884 4.118 311.548
0.365 9.09 97.62
0.078 36.446 62.178
0.488 2.742 299.302
0.938 3.667 248.172
0.214 4.662 111.592
0.066 1.743 109.09
0.157 4.275 110.573
0.7 3.844 201.078
0.204 2.653 93.092
0.046 13.857 103.13
0.686 2.139 121.14
1.322 5.548 167.158
0.235 3.049 93.62
0.068 4.331 106.252
0.051 18.395 86.077
0.207 2.032 98.123
0.32 16.547 84.504
0.807 9.737 85.83
2.689 3.444 616.813
0.793 7.183 115.569
3.37 3.761 1635.928
0.037 10.993 106.55
1.289 4.748 360.034
3.493 3.321 664.606
0.061 24.091 62.252
0.247 10.898 76.927
0.705 8.412 103.835
0.05 5.483 111.954
0.664 4.663 207.251
0.127 6.206 103.975
0.081 4.288 95.892
0.063 13.592 97.124
1.313 4.722 192.402
1.642 1.836 4947.224
0.159 4.423 112.304
0.516 3.256 148.589
0.068 43.844 61.635
0.307 18 76.007
0.483 2.741 297.187
0.189 2.736 87.584
0.113 31.776 57.169
0.669 1.636 2591.109
1.306 5.806 93.802
2.267 2.664 738.252
0.05 9.514 99.746
1.264 1.895 602.252
0.352 7.901 84.27
2.442 6.863 223.959
0.446 14.34 90.863
1.68 7.819 122.238
0.061 40.107 64.074
0.043 1.888 160.424
1.304 4.934 308.16
0.433 2.446 218.951
0.055 5.131 139.14
0.292 2.404 90.623
0.155 1.351 414.735
0.474 4.251 107.006
0.101 14.524 74.522
0.604 2.866 391.8
0.458 12.289 103.613
0.044 2.435 110.965
0.523 10.178 115.367
0.24 3.974 99.757
0.071 1.165 70.116
0.065 1.14 191.565
0.197 3.22 72.247
0.187 1.778 104.982
0.391 1.294 361.695
0.659 6.405 110.331
1.813 3.007 595.209
0.055 27.608 85.04
0.072 7.313 102.457
2.504 2.34 126.381
0.595 6.933 112.323
0.106 41.719 60.519
0.103 1.401 95.808
0.083 32.778 74.949
0.486 5.444 110.04
0.675 3.384 180.193
0.072 8.601 98.968
1.371 4.179 302.559
2.301 5.449 130.963
0.049 7.675 98.439
3.114 40.396 33.53
0.058 4.985 109.091
0.089 2.025 104.802
0.768 3.465 155.685
0.156 2.633 102.266
0.209 26.033 88.792
0.687 2.004 528.237
0.332 2.306 730.861
0.065 2.791 91.316
0.055 17.292 92.874
1.963 3.155 353.118
0.084 41.145 48.936
0.306 10.612 122.944
0.239 3.271 105.745
1.581 1.502 18555.403
0.176 5.619 98.726
0.219 4.886 72.191
2.423 2.201 1750.387
1.248 4.331 73.233
0.066 34.062 51.013
0.09 41.056 47.657
0.737 7.149 151.472
0.075 15.917 79.208
0.077 11.411 101.978
0.231 8.121 89.84
0.729 10.123 91.202
0.401 1.786 71.846
0.225 1.585 173.428
0.11 3.231 95.457
0.299 0.992 701.248
0.068 4.627 87.636
0.061 24.991 77.421
0.225 2.117 165.476
0.044 2.522 129.381
0.161 12.778 85.617
0.086 26.148 76.874
0.177 4.148 82.317
0.724 6.032 196.632
0.063 19.891 77.294
0.071 6.758 83.373
0.158 2.18 147.985
0.146 18.641 90.497
0.26 6.759 81.879
0.416 2.44 91.389
0.071 0.477 82.792
0.073 44.467 65.401
0.561 2.36 119.375
0.615 3.643 150.82
0.354 5.108 93.759
0.203 5.111 84.531
0.093 1.244 124.749
0.221 3.496 123.596
2.254 2.805 375.897
1.88 4.258 1250.839
0.1 3.68 92.172
0.126 1.648 120.944
0.109 21.395 48.4
0.575 1.307 203.804
0.678 1.934 1548.818
0.083 42.585 55.594
0.071 14.549 81.909
0.078 35.902 54.841
0.786 2.812 2158.104
0.411 2.319 253.799
0.624 4.202 137.739
0.857 1.796 406.338
0.05 14.074 85.07
0.036 4.393 139.174
1.285 2.43 581.622
0.067 7.094 86.788
2.235 66.656 36.475
1.017 3.105 927.82
0.043 2.475 98.882
0.038 8.826 106.665
0.161 3.213 98.118
0.318 2.889 111.338
0.07 6.831 116.995
0.266 4.661 87.806
0.092 4.688 129.374
0.261 3.934 82.704
0.355 1.406 93.866
4.19 14.764 166.359
0.047 23.266 72.428
0.085 39.524 62.274
0.366 11.099 85.023
0.585 9.062 198.214
0.064 3.419 133.015
0.25 8.96 125.859
1.967 4.33 317.671
1.704 2.686 758.848
1.048 6.169 77.577
0.212 4.035 102.71
0.063 11.332 102.403
0.06 9.136 86.547
0.085 22.545 76.758
0.052 3.39 123.055
0.097 16.241 45.685
7.096 1.707 12270.569
0.192 4.398 132.838
0.135 27.031 63.846
0.086 5.296 103.664
0.072 1.097 68.844
0.054 4.579 81.402
1.346 3.012 423.279
1.266 2.41 431.455
0.09 46.081 52.025
0.114 36.798 71.024
0.825 2.26 294.189
0.09 47.043 56.313
0.121 12.776 97.036
0.238 3.909 88.316
0.084 40.744 52.559
1.39 4.207 335.173
0.285 3.484 109.385
0.532 2.113 116.73
0.053 6.059 88.278
0.367 3.273 225.159
0.075 27.052 73.549
0.813 7.709 131.453
0.311 3.014 130.604
0.072 1.413 79.642
0.062 8.502 90.996
0.166 4.512 130.941
0.127 5.792 84.642
0.264 2.539 126.436
1.053 1.554 381.008
0.054 6.176 120.149
0.095 5.991 107.892
0.692 2.204 155.12
0.377 3.882 108.084
0.791 5.917 152.243
1.571 5.394 422.806
0.095 48.748 51.51
0.067 17.138 90.024
0.123 23.48 83.475
0.074 11.608 85.923
0.439 5.311 160.365
0.052 2.59 133.651
0.295 5.286 113.792
2.429 2.044 1965.884
0.059 5.38 110.042
2.121 5.38 123.189
0.77 5.83 401.206
0.168 1.272 101.445
0.068 39.876 56.685
0.151 2.222 141.269
0.398 4.65 80.036
0.08 2.089 118.026
0.053 13.419 83.078
0.065 6.318 105.923
0.463 2.6 128.708
0.173 1.736 187.921
0.676 1.354 184.463
0.607 3.776 313.459
0.481 2.037 264.857
0.142 2.051 104.158
5.715 1.513 5184.378
0.661 1.954 288.087
0.652 1.452 255.656
0.049 1.666 121.638
0.159 15.179 92.625
0.315 2.717 169.185
0.804 2.55 333.813
1.044 2.153 307.445
0.897 1.896 331.577
0.367 15.084 91.739
0.626 5.047 96.452
2.253 3.86 507.239
0.269 3.556 109.563
0.075 14.686 82.587
0.704 1.866 418.788
1.632 4.571 756.236
0.773 2.28 287.377
0.089 5.98 113.154
0.071 40.644 56.726
0.051 12.167 103.448
0.281 2.192 133.603
0.615 1.718 169.78
0.422 1.626 242.314
0.69 2.36 273.764
0.138 2.011 174.437
0.269 1.838 218.107
0.122 5.217 109.276
0.129 1.56 75.044
0.093 16.468 87.587
1.123 2.669 124.313
0.071 19.105 75.297
1.69 5.15 264.207
0.107 49.603 47.465
0.088 0.917 120.175
1.782 4.742 313.968
0.837 5.565 321.28
0.191 2.659 137.309
0.316 2.289 227.072
0.068 31.603 46.002
0.075 10.204 98.93
0.072 0.675 132.96
0.199 5.465 122.325
0.357 2.169 263.06
0.108 5.098 100.387
0.05 7.966 95.931
0.071 41.637 57.263
0.304 2.092 204.549
0.148 56.434 66.405
0.269 14.977 112.915
0.185 1.311 131.112
0.077 39.478 59.04
0.076 1.749 128.077
4.069 5.321 594.268
2.243 1.668 2258.05
0.594 3.191 297.334
0.219 14.98 131.829
0.061 36.386 67.581
0.068 21.133 91.294
0.092 1.45 50.865
0.099 48.447 53.639
0.257 2.672 150.689
0.658 1.683 450.322
0.511 2.212 218.277
3.465 4.256 1829.055
0.4 1.062 153.036
0.399 2.306 159.398
0.14 1.529 109.751
0.07 5.512 105.753
0.513 3.527 152.241
0.177 2.308 113.456
0.366 7.849 92.82
1.75 3.318 114.483
0.294 9.365 77.393
0.084 2.73 107.612
0.041 1.634 70.736
0.036 1.311 193.541
3.111 2.031 997.067
0.082 35.027 58.079
1.667 4.235 185.397
0.078 2.639 100.768
1.329 2.094 520.713
0.546 1.391 351.93
0.486 3.934 111.895
2.046 1.263 2298.467
0.163 1.068 87.753
0.066 17.674 79.88
0.992 8.2 119.342
0.13 3.595 211.019
0.692 1.363 257.918
0.422 3.075 158.697
1.126 5.609 135.47
0.432 3.823 291.413
1.294 4.982 129.655
0.075 31 56.832
0.399 0.9 109.135
0.365 1.935 83.968
0.382 9.255 91.102
0.131 3.236 106.317
0.068 31.248 63.518
0.486 5.011 98.943
0.076 2.671 99.934
0.132 7.261 96.768
1.566 2.178 437.5
0.054 0.611 105.155
0.053 5.737 93.855
0.063 8.981 59.405
0.171 4.714 91.852
0.051 7.288 114.019
0.049 7.409 93.531
0.094 42.736 49.533
0.053 7.331 104.31
0.163 3.247 95.357
0.312 2.673 126.754
0.347 13.457 90.882
0.07 41.154 60.582
0.063 28.485 71.805
0.083 45.612 54.033
1.298 8.691 119.659
0.542 9.213 94.387
0.246 2.298 132.789
0.044 7.375 89.757
0.376 1.842 221.838
2.207 5.551 276.487
0.051 6.843 112.402
0.106 1.69 81.213
0.315 2.347 200.158
0.152 9.04 86.152
0.246 2.185 107.376
0.121 48.104 40.999
0.677 2.606 180.611
0.635 3.217 175.653
0.433 2.833 232.005
0.288 1.964 169.045
0.047 5.92 110.572
0.167 4.842 123.405
1.234 3.599 881.053
0.063 29.84 70.611
0.598 2.963 133.024
0.2 44.553 49.105
0.255 2.399 73.316
0.676 7.17 131.871
0.712 2.941 143.989
2.263 2.475 360.338
0.06 28.034 59.327
0.438 6.735 102.962
0.097 52.319 52.985
0.094 5.686 88.268
0.055 2.972 128.876
0.044 2.448 133.073
0.078 41.907 55.038
0.061 28.035 68.193
0.114 47.933 42.826
0.055 16.762 91.047
0.541 2.932 72.203
1.009 2.316 277.55
0.306 3.352 200.622
0.068 5.878 127.511
0.085 23.809 73.556
0.15 2.303 108.332
0.104 38.043 54.636
0.769 3.758 166.309
0.064 3.759 95.819
0.293 10.595 95.084
0.068 37.065 65.681
0.295 1.716 418.488
0.108 0.974 100.532
3.832 1.27 5100.6
0.143 28.07 58.997
1.146 2.241 454.369
1.345 1.686 250.366
0.046 8.579 102.75
5.244 1.488 6480.045
0.038 1.729 110.105
0.55 2.377 216.485
0.059 22.456 81.19
0.251 4.213 84.552
0.235 6.649 124.519
0.081 25.454 69.079
0.107 10.351 82.667
0.931 1.797 416.464
1.381 7.626 151.867
0.075 30.787 71.504
0.088 41.28 52.527
1.141 2.186 1318.442
0.065 2.559 118.902
0.123 5.499 100.055
0.196 7.438 121.732
0.114 1.654 156.699
0.228 1.991 86.047
0.224 2.897 163.045
0.079 5.739 104.152
0.392 4.132 93.081
0.074 17.633 81.059
0.084 34.254 79.784
0.448 5.329 81.236
1.096 9.111 173.141
0.179 1.514 103.836
0.141 6.368 77.561
0.266 5.643 118.655
1.926 3.271 1011.084
0.063 26.294 68.652
1.209 2.561 320.804
0.401 2.686 141.082
0.593 3.951 137.8
0.075 36.058 53.571
0.062 0.862 751.81
0.411 3.855 136.812
0.1 49.222 61.625
0.163 5.494 87.57
0.078 1.305 186.636
0.085 13.974 93.027
0.058 36.271 62.066
0.09 28.308 54.602
0.069 11.588 104.578
0.053 4.444 117.854
0.102 11.392 90.493
0.141 17.315 72.05
0.053 16.229 91.463
0.045 23.312 70.827
0.053 8.803 96.658
0.105 18.86 73.821
0.067 36.132 67.692
0.732 3.958 176.599
0.151 8.071 95.452
0.072 5.683 114.699
0.28 2.094 167.997
0.512 1.891 132.408
0.059 20.41 78.652
0.088 3.247 129.667
0.157 5.319 106.224
0.071 25.276 49.318
0.077 44.296 60.911
0.591 1.693 386.584
0.086 7.682 96.511
0.1 8.343 88.728
0.063 9.058 66.801
0.044 2.291 141.009
0.05 19.066 86.724
1.542 2.904 210.846
0.047 2.146 174.543
1.234 1.954 452.882
0.081 12.079 112.989
0.199 5.556 72.329
0.764 2.21 239.917
0.386 2.132 151.141
1.839 3.583 159.958
0.303 1.965 64.155
0.91 5.067 264.078
0.676 6.345 188.828
0.101 3.623 100.149
0.325 3.577 133.431
0.218 7.098 83.12
0.909 8.944 92.041
0.052 1.009 106.26
6.46 14.701 93.41
0.392 7.725 99.859
0.191 4.085 80.805
0.059 21.461 84.195
0.419 12.311 91.107
0.084 17.935 87.273
0.786 3.387 442.486
2.749 2.389 1176.604
0.061 3.646 104.553
1.02 2.259 438.266
0.204 15.357 100.768
0.292 2.479 84.565
0.598 2.031 128.527
0.329 1.171 97.005
0.265 1.408 173.046
0.231 3.144 148.985
0.293 10.264 129.87
0.149 3.679 80.751
0.857 1.381 405.939
0.053 0.013 24.203
0.171 2.516 101.842
0.129 8.25 106.821
1.643 3.184 603.948
0.16 2.381 127.819
0.077 26.677 71.269
0.144 1.521 138.267
0.11 26.026 75.989
0.063 11.778 64.92
0.107 25.977 77.459
0.186 2.153 101.394
0.474 3.388 156.994
0.072 37.719 56.648
0.081 37.597 68.787
0.299 1.442 107.618
0.059 8.679 89.925
0.067 17.429 85.327
0.16 4.681 116.107
0.105 4.188 85.827
0.095 9.525 75.104
2.779 3.328 149.958
2.729 4.812 247.738
0.268 3.341 99.124
0.181 2.416 129.065
0.075 43.293 57.551
0.272 5.872 125.008
0.091 4.863 102.118
0.107 41.779 64.965
1.166 3.986 340.031
0.052 7.437 102.461
0.076 43.88 56.366
0.197 2.454 1047.984
0.085 18.412 91.77
0.184 23.216 81.271
0.054 13.979 83.24
0.133 5.338 100.005
0.09 46.978 56.644
0.041 7.885 97.759
0.89 1.716 108.273
0.22 30.069 60.859
2.926 2.741 2436.33
0.105 37.522 47.508
0.059 28.451 67.293
0.046 12.411 89.805
0.537 2.466 154.515
0.074 3.056 92.817
0.079 21.931 75.723
0.235 2.615 92.998
0.056 26.42 66.447
0.36 4.17 101.224
0.063 10.18 84.742
0.933 4.603 144.975
0.064 3.363 108.88
0.184 1.85 86.236
0.073 43.306 56.411
0.089 9.609 87.644
0.509 1.755 94.092
0.385 42.885 68.954
0.136 41.728 44.77
0.445 3.02 143.732
0.254 1.809 45.772
1.607 1.264 3138.143
1.254 4.468 218.966
0.724 1.815 112.249
0.182 6.7 111.354
0.334 1.41 162.961
0.361 4.563 93.483
0.135 46.523 62.137
0.899 1.977 474.987
0.781 6.727 68.146
0.108 23.874 66.459
0.758 54.311 51.329
0.376 2.132 143.38
0.124 48.483 54.137
0.048 15.209 91.553
2.754 4.837 452.497
0.075 43.483 62.224
0.09 4.97 102.535
1.244 4.539 115.36
0.075 4.6 100.242
0.341 2.707 109.413
0.091 45.048 54.351
0.107 24.224 81.191
0.426 6.536 173.338
0.069 43.866 76.482
0.607 4.232 317.771
0.745 9.313 97.984
0.054 1.139 176.003
0.268 1.958 84.548
0.101 50.251 48.918
3.95 12.228 180.658
0.747 4.977 117.815
0.289 1.695 66.741
0.046 8.447 94.898
0.246 5.333 48.141
0.102 48.044 59.923
0.314 1.781 127.392
0.071 38.25 68.258
0.093 46.003 50.203
0.062 36.786 63.387
0.056 22.457 80.912
0.108 46.903 52.97
0.264 3.057 67.251
1.371 2.428 726.538
1.377 4.997 394.674
0.744 2.507 409.921
0.125 7.583 101.003
1.515 4.731 105.391
0.115 56.198 49.228
0.688 2.964 230.756
0.247 3.632 106.312
0.175 3.844 141.257
0.299 3.395 192.715
0.099 0.453 90.179
0.073 38.111 61.034
1.688 4.482 241.418
3.814 4.365 401.896
0.225 1.674 100.947
0.145 2.368 119.179
0.061 16.798 97.136
0.068 4.421 91.109
2.777 2.587 772.765
0.269 2.91 83.164
0.694 5.973 119.58
0.07 16.389 73.041
0.138 1.854 125.364
0.076 7.614 65.552
0.092 23 71.766
0.136 7.873 85.582
0.107 0.546 300.503
0.951 1.541 247.958
0.3 1.417 242.12
0.088 40.718 47.292
0.319 3.167 258.078
0.256 3.829 214.288
0.324 2.657 169.955
0.859 2.428 160.814
0.098 35.142 62.018
0.083 13.315 99.493
0.505 3.253 241.189
0.108 9.158 98.182
0.499 20.18 79.089
0.049 13.039 104.665
0.527 6.042 102.094
0.085 40.996 61.33
0.053 11.239 93.056
0.039 2.629 106.071
0.121 45.292 38.774
0.058 37.866 73.661
0.16 7.337 110.282
0.071 30.902 67.966
0.705 7.124 119.121
0.151 21.735 89.785
0.061 12.545 92.94
0.051 5.272 123.87
0.058 27.362 69.139
0.086 47.299 54.766
0.08 6.779 108.86
0.416 11.406 108.568
0.269 3.793 97.965
0.065 27.371 74.577
0.066 13.075 78.961
0.061 8.987 101.604
0.099 10.905 62.233
0.171 2.923 175.582
0.049 18.219 93.132
0.369 20.55 89.736
0.06 13.678 83.967
1.169 16.879 95.813
0.863 3.48 311.441
0.07 16.224 85.374
0.088 29.613 47.531
0.046 0.688 80.543
1.308 2.521 445.581
0.993 13.666 97.548
0.846 5.108 122.569
1.093 4.436 140.613
0.124 5.49 96.206
0.062 1.633 90.579
0.07 9.961 85.359
1.593 5.421 178.139
0.075 6.712 95.162
0.049 21.554 75.28
0.411 4.359 124.296
0.319 3.187 262.309
0.265 2.64 159.238
0.114 4.908 108.289
1.841 3.206 284.758
0.355 1.328 187.057
0.333 2.348 92.897
0.634 2.254 286.384
3.977 35.778 44.415
0.23 25.412 84.548
0.201 3.35 97.668
0.058 5.629 94.138
0.151 2.178 56.563
0.066 41.373 60.697
0.048 9.652 87.792
0.194 1.325 63.295
0.41 1.667 156.215
0.091 3.877 94.083
0.089 28.104 78.149
2.881 2.349 1608.016
1.776 4.312 235.893
0.089 1.011 142.51
0.055 3.199 115.924
0.287 34.502 56.305
0.131 31.783 63.196
0.068 20.079 113.307
1.371 4.785 150.432
0.046 1.697 149.314
0.281 2.231 167.49
0.059 6.027 59.719
1.151 4.55 148.504
1.564 1.791 3982.979
0.091 2.224 113.445
1.134 2.054 311.64
0.683 3.234 210.902
0.051 11.383 89.293
1.656 3.318 227.696
0.223 8.387 107.808
0.126 27.598 69.671
0.182 6.878 96.649
0.203 3.423 104.899
0.573 18.104 81.224
0.387 2.119 75.959
0.077 29.161 71.788
1.482 8.92 234.943
0.273 3.068 147.203
0.197 3.542 81.761
0.293 1.136 167.407
0.237 18.046 96.544
0.781 17.81 95.095
0.877 9.291 139.53
0.582 2.367 119.897
0.237 2.997 99.359
0.366 2.609 200.303
0.041 8.036 74.151
0.065 9.925 98.582
0.698 4.241 117.53
0.044 5.227 111.294
0.072 43.827 64.094
0.071 33.896 61.258
0.997 1.514 430.47
0.88 2.513 252.929
0.056 8.498 82.075
0.093 4.195 111.67
1.2 6.042 161.443
0.215 6.005 115.111
0.121 25.883 89.591
2.198 1.874 764.281
0.256 8.109 98.312
0.06 8.426 66.774
1.986 3.747 196.772
0.754 44.429 52.501
2.959 8.447 92.977
0.124 48.906 40.892
0.09 38.595 67.593
0.165 5.576 132.692
0.227 4.529 125.875
0.078 1.448 82.068
0.061 19.302 85.331
0.042 1.531 151.514
0.089 1.234 94.477
1.684 1.88 1391.043
0.104 52.172 57.865
0.065 13.031 95.519
1.174 6.004 89.118
1.335 2.334 1744.754
0.071 1.408 148.119
0.04 0.72 141.364
0.041 2.504 120.843
1.072 1.735 1056.827
1.562 1.164 15463.125
0.041 4.81 145.845
1.73 3.282 384.79
0.05 9.235 101.134
0.386 3.77 122.414
0.047 6.035 117.853
0.1 45.384 54.273
0.159 4.548 110.092
0.121 1.696 225.677
0.08 35.63 68.364
0.735 13.08 90.685
0.196 4.396 91.243
1.3 4.996 95.12
0.527 4.606 97.376
0.472 3.112 283.441
0.051 36.395 67.937
0.072 33.871 77.874
0.135 3.48 77.814
0.057 10.818 63.727
0.593 2.623 481.965
0.121 58.46 48.792
0.107 31.882 60.392
0.239 2.009 126.199
0.591 5.373 116.925
0.529 3.662 110.204
0.774 3.008 315.577
0.563 2.471 301.396
1.675 2.566 347.613
0.414 1.653 169.149
0.049 12.846 91.218
0.46 3.874 242.091
0.096 39.762 50.658
0.196 1.055 82.103
1.787 4.962 250.835
0.066 3.56 104.484
0.234 2.49 169.184
0.197 7.179 96.463
1.319 3.324 196.915
0.052 0.402 759.22
1.865 2.064 428.174
2.386 2.276 994.306
0.826 5.553 117.265
0.085 1.437 77.976
0.092 33.411 68.196
0.057 5.075 96.36
0.045 1.942 123.103
0.154 2.662 104.604
0.316 2.122 233.515
1.576 4.219 363.625
0.053 12.049 83.568
1.667 3.068 1328.411
0.206 4.094 119.016
0.392 11.905 102.615
0.035 2.925 109.265
0.088 13.967 83.093
0.117 13.356 92.844
1.326 3.283 279.545
0.1 45.21 56.272
0.055 19.666 81.289
0.206 3.066 129.545
0.665 2.223 117.969
0.074 29.817 70.498
0.389 4.599 69.37
2.257 3.999 287.562
0.075 4.934 104.372
2.243 3.671 898.655
0.12 9.687 115.877
0.502 4.746 222.092
2.507 3.05 1147.353
1.989 1.699 1767.98
0.452 4.775 101.254
0.251 1.822 167.445
0.065 4.57 118.024
2.364 2.043 2362.619
0.485 35.161 68.123
0.325 2.611 164.88
0.374 0.655 208.453
0.076 38.51 56.359
0.628 4.638 112.468
0.107 6.271 76.573
2.458 2.814 1428.527
0.043 2.491 97.907
0.549 11.097 98.402
1.985 1.249 6839.983
0.886 2.884 153.998
0.194 3.863 77.518
0.049 2.784 104.845
0.077 6.513 112.202
0.042 9.161 113.787
0.099 14.301 76.848
0.522 2.671 177.839
1.918 1.826 4353.631
0.25 4.464 94.065
0.586 6.659 72.766
0.407 5.508 95.216
0.43 6.266 250.849
0.11 1.272 100.787
1.491 2.369 453.025
0.806 3.984 85.722
0.208 3.79 109.685
0.043 2.237 187.8
0.963 4.587 179.733
0.751 2.448 318.11
0.037 1.331 111.656
0.439 2.682 137.295
0.445 4.365 100.233
1.912 2.912 254.668
0.337 3.694 89.165
0.053 16.549 64.608
0.083 47.835 61.294
4.769 1.683 4486.386
0.081 37.855 58.99
1.39 1.588 1945.841
0.12 2.535 94.08
0.085 40.382 47.229
2.771 2.527 722.07
0.185 4.446 104.895
0.657 2.363 461.218
0.06 34.681 71.753
0.091 48.91 53.572
0.109 7.416 102.272
1.765 4.228 453.705
0.59 2.777 150.786
0.688 5.349 84.888
0.548 20.63 87.257
0.195 1.855 129.159
1.431 2.338 1539.844
0.063 9.144 99.036
0.224 4.603 128.075
0.049 3.859 111.337
0.041 2.926 132.879
3.071 2.524 1001.789
0.203 2.501 106.316
0.087 19.047 84.298
0.156 2.386 132.359
0.154 2.367 94.212
0.083 19.092 80.287
0.07 4.318 98.153
0.474 3.241 89.755
0.054 16.439 82.181
0.06 16.897 63.227
0.459 2.327 305.434
1.147 3.167 238.122
0.035 0.995 101.604
0.295 10.59 84.081
0.071 32.687 46.89
0.467 3.243 109.281
0.159 3.54 104.875
0.056 4.921 85.652
0.128 2.499 114.624
0.98 5.358 65.729
0.083 46.225 53.907
0.055 2.369 119.449
0.052 7.946 125.612
0.49 4.05 139.431
0.055 19.171 76.504
0.11 3.917 83.507
0.074 1.037 130.019
0.142 2.703 131.747
0.125 53.457 60.074
0.233 2.702 116.949
0.084 23.96 46.396
0.07 3.64 80.485
0.054 18.98 73.892
0.061 1.318 82.323
0.041 1.074 218.463
0.095 4.633 88.1
0.268 3.584 93.98
0.734 2.14 213.489
0.826 5.378 253.26
0.072 19.315 89.013
0.309 3.079 173.51
1.408 3.396 288.482
0.052 10.262 77.637
1.119 4.786 138.691
0.055 7.644 145.418
0.077 27.284 60.03
0.066 10.622 102.689
0.041 6.754 95.606
0.898 6.031 106.549
0.064 19.536 77.591
1.062 2.934 283.087
0.073 2.544 89.348
0.054 6.882 91.27
0.087 46.007 57.831
0.086 5.59 111.694
0.052 1.142 194.729
0.084 41.117 50.168
0.059 2.938 128.984
0.234 3.204 86.192
0.102 6.245 84.9
0.047 4.811 114.297
1.99 8.052 116.975
0.185 1.97 147.325
0.326 5.776 127.101
0.325 28.073 57.848
0.051 4.954 100.349
0.086 0.966 75.158
1.027 3.282 343.138
0.18 4.062 132.03
0.114 15.804 79.725
2.03 3.865 652.751
0.053 3.311 133.734
0.363 2.353 219.873
1.157 6.414 154.931
0.097 47.903 50.852
0.269 2.06 132.299
0.173 4.638 129.056
2.486 5.601 1326.569
0.063 14.923 89.305
0.06 9.118 110.781
0.128 9.204 99.307
0.296 32.745 58.368
0.049 22.993 84.399
0.329 3.646 140.564
1.226 1.946 427.015
1.27 1.729 414.762
0.068 34.682 73.268
0.128 4.3 98.254
0.057 2.906 100.328
0.079 42.724 53.322
0.079 37.769 66.437
1.874 3.411 521.008
0.525 4.487 98.983
1.369 7.726 86.766
0.253 5.031 93.255
0.722 3.335 142.913
0.892 7.585 133.674
0.061 35.779 55.336
0.181 3.629 72.099
0.081 2.562 89.834
2.722 2.633 2377.698
1.048 4.092 276.893
0.79 4.354 141.204
0.485 2.973 151.971
0.423 4.311 140.464
0.364 2.584 181.346
1.058 7.571 116.565
0.053 11.434 74.737
1.365 2.659 411.752
0.061 31.837 72.637
0.429 7.537 94.471
0.051 22.09 69.549
0.059 18.3 85.812
0.817 0.905 779.25
1.01 36.776 39.094
0.296 1.016 93.197
0.104 41.783 68.564
2.979 5.255 258.449
0.188 6.691 115.67
0.067 14.791 97.609
0.121 2.531 97.321
1.398 1.297 2344.325
0.065 6.381 83.55
0.291 2.772 109.799
0.089 13.06 89.386
0.673 2.896 135.159
0.096 19.545 70.566
0.161 3.724 151.209
0.128 23.007 89.36
0.241 2.768 435.56
0.065 16.549 81.586
2.813 2.312 1833.513
3.245 3.603 309.541
0.354 5.641 197.41
0.063 34.282 54.705
0.675 4.606 116.319
0.092 7.855 100.966
0.065 17.887 86.575
0.059 16.442 72.199
1.198 3.027 428.965
0.081 37.124 46.582
0.032 1.693 253.904
1.017 12.694 116.172
0.232 2.899 89.471
0.11 14.087 92.722
0.059 1.631 159.706
0.214 1.812 186.478
0.054 1.161 100.878
0.07 6.096 109.458
0.429 13.617 89.801
0.337 4.894 123.628
0.076 2.382 101.963
0.068 27.264 70.924
0.036 3.048 108.994
0.073 24.754 83.548
0.079 1.581 108.083
2.271 3.476 298.568
0.046 6.976 113.536
0.769 4.44 114.926
0.142 17.067 105.676
0.124 1.371 214.53
0.084 4.498 131.626
0.535 6.226 76.711
0.051 4.417 108.691
3.84 3.217 1063.778
0.059 8.513 70.076
0.137 13.932 86.953
1.036 6.427 172.147
0.061 1.946 420.597
1.307 8.945 95.601
1.22 4.225 131.006
0.467 4.976 81.885
0.301 2.312 133.748
0.255 9.694 93.964
0.421 7.165 127.193
0.059 38.025 60.919
0.103 30.265 64.027
0.048 1.735 174.374
0.089 49.867 60.966
1.156 3.471 321.686
0.046 7.683 103.819
0.236 3 99.077
0.051 1.43 114.795
3.84 3.126 1064.013
0.181 12.715 82.208
0.916 4.892 255.205
0.329 6.141 96.131
1.87 6.355 91.418
0.059 2.457 97.075
0.126 1.833 52.387
0.496 2.328 101.578
0.054 3.461 102.119
1.077 4.679 352.616
1.933 4.02 419.619
0.251 2.086 76.077
0.064 42.953 65.003
0.324 3.372 129.104
0.031 1.419 599.203
0.076 33.431 63.932
0.088 34.503 63.626
0.862 10.158 113.722
0.261 2.282 195.844
0.06 12.331 119.91
0.044 0.611 108.031
0.051 1.796 151.53
0.498 3.96 128.889
0.069 38.813 58.102
0.464 9.942 163.776
0.051 4.831 90.46
1.493 2.843 559.052
2.584 3.942 660.944
0.096 32.906 71.934
0.045 8.114 114.544
0.072 16.611 81.007
0.087 36.849 60.765
0.057 31.053 63.314
0.109 12.156 103.648
0.126 48.286 49.629
0.093 2.261 73.231
0.159 16.968 95.428
0.367 2.669 130.93
0.608 4.681 81.847
0.082 39.697 57.56
0.103 6.111 85.849
0.058 36.436 64.418
0.075 33.494 67.034
0.423 2.384 204.403
0.087 38.135 51.865
1.188 5.461 172.576
0.429 12.246 67.629
0.252 4.387 107.058
1.36 4.441 299.565
0.076 37.587 64.149
0.138 2.046 86.607
0.066 34.362 51.059
0.202 2.148 80.484
1.854 3.216 387.327
0.064 12.613 106.411
1.077 2.616 190.263
0.044 4.285 101.649
0.062 15.878 105.25
3.385 3.838 1226.866
1.868 3.245 639.718
0.045 0.766 99.028
0.247 9.459 73.332
0.477 1.876 53.166
0.429 2.822 196.326
0.051 14.274 88.553
0.249 6.773 59.696
0.066 42.475 60.925
0.308 4.24 86.082
0.064 17.11 91.177
1.214 2.454 261.692
0.156 13.786 83.331
0.176 1.856 740.307
0.665 2.701 417.383
0.423 3.113 149.075
0.193 5.535 92.598
1.672 2.808 741.551
0.092 32.91 70.964
0.882 3.927 270.155
0.16 3.163 77.347
0.055 2.964 106.274
0.146 4.224 106.066
0.052 12.16 105.878
0.101 18.526 80.679
0.091 35.17 69.212
0.305 45.28 55.471
0.09 34.909 42.818
0.057 14.351 95.625
1.183 1.924 404.715
3.251 2.068 4142.438
4.766 6.978 1613.806
6.393 3.315 2842.296
0.673 7.175 95.415
0.419 4.324 104.201
0.076 1.956 179.187
0.226 1.058 149.101
0.077 15.93 77.023
0.804 2.737 123.803
0.037 7.403 122.395
0.065 39.338 66.194
0.085 3.835 116.382
0.04 3.438 118.84
0.084 3.175 111.347
0.612 1.685 298.674
0.842 2.124 293.168
2.811 5.08 497.546
0.103 1.742 60.394
0.252 18.477 83.667
0.624 1.205 218.331
0.219 4.512 136.111
1.058 6.85 121.192
2.052 1.587 3703.214
0.121 51.084 47.576
0.631 5.298 262.786
0.172 2.074 108.543
2.511 0.887 30128.962
0.077 42.288 56.133
3.898 2.884 1346.982
0.053 7.982 88.879
2.164 0.932 7495.901
0.097 2.983 111.888
0.146 2.145 163.805
0.114 51.124 59.681
0.267 5.18 108.762
0.483 5.877 228.089
0.042 6.582 94.83
0.418 1.811 209.632
1.299 4.848 104.01
0.096 34.692 50.967
0.052 2.157 81.527
0.446 6.924 89.992
1.558 4.003 313.468
3.47 2.558 922.105
0.06 32.114 74.272
0.039 0.847 121.486
0.068 22.972 71.727
0.711 1.605 522.245
0.058 4.424 121.522
0.076 27.464 69.432
0.625 1.479 169.903
0.081 15.95 87.401
0.112 1.682 156.633
0.087 10.52 96.74
0.116 8.093 77.392
0.572 2.524 178.411
2.867 3.084 788.241
0.235 3.102 91.754
0.084 23.833 86.129
0.064 3.128 106.999
0.272 3.149 72.92
0.233 2.115 147.824
0.249 5.504 125.476
0.098 1.245 109.941
0.145 7.023 96.663
0.367 1.592 167.781
0.267 2.392 80.578
0.07 19.72 95.064
0.054 6.595 105.435
0.058 2.706 121.29
0.058 1.352 123.805
0.87 37.833 36.153
1.382 2.165 162.143
0.169 0.861 94.725
0.07 24.73 72.479
0.092 43.632 57.552
0.081 3.789 94.281
0.069 11.634 95.342
1.77 3.975 107.18
0.161 2.591 131.179
0.223 1.15 166.831
0.07 1.321 166.202
0.187 1.805 49.041
0.062 1.775 84.815
0.14 2.521 108.866
0.149 42.297 47.373
0.407 2.32 178.315
1.962 1.617 3615.96
0.868 2.022 360.896
0.555 4.962 145.488
0.52 1.214 118.392
0.433 3.274 259.894
0.241 0.9 46.485
0.637 4.389 195.722
0.107 9.726 82.302
1.702 5.063 205.661
0.085 1.821 214.488
0.052 16.689 84.402
0.085 3.109 110.045
0.958 12.777 88.513
0.588 2.726 160.651
0.117 2.655 113.65
1.237 5.561 287.687
0.081 2.785 120.346
0.4 4.633 101.372
1.058 2.747 227.098
0.115 2.344 120.505
0.105 50.26 49.555
1.241 2.348 342.666
0.06 16.725 74.546
0.059 9.556 82.53
0.585 1.744 133.216
0.058 21.781 69.562
0.677 4.032 225.988
6.244 6.869 159.815
1.449 3.522 346.229
0.525 1.236 146.522
2.682 3.888 130.961
0.562 3.696 132.06
6.748 1.615 12243.538
1.071 3.588 225.929
1.475 10.141 70.46
0.65 2.449 384.08
1.121 2.842 758.29
0.528 3.84 321.074
1.044 4.006 257.751
0.039 3.705 135.861
0.304 3.972 85.563
0.049 10.512 107.2
0.044 0.597 326.379
0.08 36.098 73.539
0.087 39.439 51.843
0.102 43.002 44.45
1.716 6.348 150.409
0.895 2.99 298.547
0.052 10.849 95.804
0.064 25.912 72.449
1.047 1.093 1608.062
0.123 43.1 36.545
0.059 19.519 76.101
0.106 45.034 52.904
0.064 4.365 90.262
0.293 2.282 187.71
0.06 28.188 78.85
0.409 2.62 84.235
1.441 2.085 298.827
0.624 2.958 144.865
1.381 2.323 178.846
0.282 5.291 143.691
0.392 28.818 72.772
0.08 5.664 71.244
5.145 4.701 408.114
2.685 4.986 297.179
0.165 4.319 104.141
0.077 2.815 108.318
0.069 3.236 98.993
0.049 22.161 79.758
0.55 7.581 69.419
0.529 3.9 162.844
0.088 10.812 110.12
0.594 8.842 93.939
0.364 9.954 104.374
0.628 4.107 74.714
3.582 2.843 913.258
0.042 5.333 88.665
0.122 38.811 68.985
0.087 48.39 56.041
0.082 21.246 83.219
0.053 3.015 116.495
0.066 12.874 81.946
0.445 1.315 94.352
2.077 2.405 600.9
0.062 8.614 85.146
3.313 4.018 1126.937
0.072 22.969 76
0.676 1.893 349.651
1.637 10.868 100.305
1.203 3.027 117.301
0.083 25.453 59.593
0.139 49.689 48.152
0.368 6.103 95.294
0.233 2.503 57.128
0.357 2.74 231.789
0.419 3.323 234.837
0.345 6.568 132.537
0.046 13.989 78.507
0.242 1.038 131.835
0.141 2.512 139.384
4.725 5.111 569.475
0.111 54.91 54.392
0.077 25.879 76.183
0.365 1.532 222.262
0.616 3.881 283.249
1.335 5.623 130.833
0.553 2.213 148.492
0.176 13.341 98.361
0.736 4.192 121.571
0.944 3.134 110.041
2.24 1.359 7828.473
0.414 1.612 247.556
0.112 48.923 62.704
0.128 39.113 50.685
0.549 7.051 104.17
1.67 9.033 109.569
0.049 2.209 100.207
0.053 2.855 99.68
0.648 4.793 133.61
0.172 6.533 112.82
0.331 1.662 98.109
0.295 1.623 119.191
0.061 6.105 88.688
0.066 31.677 60.026
0.119 2.548 189.871
0.09 8.204 107.546
0.079 3.527 98.759
0.06 17.105 68.948
1.51 3.063 817.067
0.055 10.582 103.311
0.341 1.831 167.639
0.279 2.265 82.758
1.051 4.436 150.37
0.06 15.973 83.965
0.065 34.932 62.768
0.054 9.679 70.425
0.12 3.019 88.128
0.048 12.564 101.207
0.488 5.97 105.627
0.519 3.341 158.114
0.156 5.889 84.048
0.141 20.975 73.898
0.084 41.762 53.054
2.553 1.288 11611.771
2.203 3.928 780.939
0.051 31.91 74.792
0.058 19.893 106.033
0.102 38.858 45.626
0.06 14.426 77.493
1.047 2.755 544.987
0.308 2.33 144.84
0.038 3.142 93.472
0.078 10.935 41.843
0.556 2.599 124.284
0.549 3.039 204.38
0.35 14.313 91.235
1.312 3.04 612.924
0.084 36.905 53.971
0.093 22.983 61.662
1.081 3.875 229.675
0.088 40.195 59.2
1.276 2.327 310.712
1.657 3.558 227.343
2.65 2.621 348.707
0.686 4.933 270.228
6.218 47.025 27.326
0.104 30.373 55.071
0.067 22.529 80.302
2.301 3.507 672.181
1.166 3.53 192.406
0.2 6.769 118.374
1.726 3.28 276.918
0.348 2.005 173.721
0.209 4.379 162.5
0.032 1.443 357.841
0.068 35.881 62.773
0.346 40.2 56.404
0.638 5.944 189.785
0.134 19.845 84.876
0.204 1.112 132.517
0.212 15.887 95.851
0.392 4.063 93.458
1.154 3.586 298.058
0.093 7.179 115.838
0.43 3.61 748.529
0.1 23.296 72.15
0.427 4.426 151.651
0.97 3.975 121.877
0.084 42.136 55.043
0.105 26.706 64.637
0.067 20.238 99.527
0.086 37.478 66.71
0.113 0.766 180.724
0.051 1.152 108.751
0.074 31.19 62.435
6.183 2.805 5018.619
0.109 6.421 108.407
0.081 15.953 97.853
0.249 2.354 395.248
0.065 33.206 66.367
0.06 4.053 110.812
0.145 1.276 416.549
0.061 4.672 88.296
0.057 13.349 85.471
0.155 0.926 291.228
0.531 2.579 1276.102
0.459 2.995 128.323
0.231 2.766 168.045
0.94 4.216 159.398
0.257 1.021 142.646
0.343 2.002 217.93
0.352 2.096 80.061
0.125 1.849 117.203
0.404 1.878 61.999
0.103 2.6 124.352
0.245 4.212 117.241
0.141 1.044 169.012
0.809 2.505 167.65
0.056 9.312 104.875
0.071 10.042 117.385
2.217 2.946 623.241
0.08 24.776 63.112
1.326 2.782 463.204
0.244 2.502 136.25
0.082 18.935 95.541
0.042 15.994 81.14
0.056 22.737 87.681
0.069 9.145 95.734
2.065 1.225 1405.02
0.057 17.549 81.66
0.779 4.106 213.99
0.572 1.723 142.849
0.085 42.627 48.986
0.169 0.937 112.912
2.175 4.067 334.083
2.698 2.124 1730.318
0.393 1.772 195.325
0.068 2.161 109.619
0.05 4.157 97.035
0.652 1.49 296.829
0.076 3.679 141.002
0.554 9.248 109.909
2.703 3.321 604.374
0.425 6.255 85.039
1.674 2.107 259.035
1.527 2.716 201.148
0.078 2.909 107.492
0.802 3.232 251.571
0.048 6.124 110.809
2.375 2.283 1368.432
0.676 2.619 316.372
2.584 3.368 499.913
0.685 3.08 154.104
0.112 30.862 35.935
0.057 34.035 76.174
1 3.288 280.127
1.172 2.215 182.796
0.747 12.187 75.435
1.55 1.363 3438.348
0.052 6.175 95.577
0.068 23.324 89.217
0.078 7.699 73.56
0.346 5.586 105.468
0.06 33.109 59.176
1.808 8.455 172.799
0.325 1.182 305.863
0.052 6.118 100.315
0.126 8.55 108.282
0.1 4.383 108.981
0.073 11.946 103.36
0.083 0.754 100.019
0.148 0.877 128.937
0.108 50.062 48.252
0.09 2.707 87.194
0.07 14.132 93.314
0.096 42.256 53.226
0.052 19.898 91.8
0.605 10.568 87.585
2.391 10.885 169.499
0.726 5.668 267.558
0.08 2.733 89.812
4.29 2.342 3385.537
0.064 31.755 71.084
0.086 39.732 54.273
1.156 4.149 112.785
1.492 3.992 491.487
0.218 1.172 120.749
1.937 4.978 164.9
0.048 3.723 125.516
0.347 39.62 53.811
0.072 17.009 86.338
2.014 1.835 1268.327
2.277 3.409 438.134
2.711 6.536 671.326
1.109 4.48 199.452
0.359 2.366 90.121
0.074 4.824 102.169
0.215 6.177 78.34
2.484 3.475 672.731
0.61 2.798 177.96
1.135 3.272 293.925
0.812 7.442 123.076
2.073 3.266 417.35
0.182 1.457 108.289
0.618 2.326 586.376
0.151 8.39 92.572
0.306 1.975 93.702
0.13 2.451 168.292
0.526 2.545 476.561
0.082 3.365 110.405
0.095 32.018 77.312
0.619 9.815 153.854
0.055 9.147 104.462
0.077 4.481 98.931
0.174 4.85 93.683
0.448 2.375 220.069
0.053 8.141 111.297
0.049 6.584 92.537
0.13 5.05 120.562
0.076 1.865 109.341
0.076 19.356 96.942
1.739 2.64 725.097
0.334 15.687 116.479
1.796 2.459 481.921
0.591 3.067 166.275
3.33 2.286 824.374
0.373 1.022 148.588
0.123 0.945 34.649
0.039 0.974 60.651
0.222 2.849 144.066
0.061 12.363 86.804
0.058 17.716 75.633
0.316 7.075 81.935
0.06 25.703 77.39
0.065 42.111 63.083
0.105 2.283 127.022
0.072 0.784 154.017
1.606 1.902 485.829
0.253 1.212 109.592
0.063 10.326 84.095
0.637 6.441 111.709
0.052 5.521 114.773
0.077 0.953 156.461
0.047 18.941 88.94
0.132 8.571 103.243
0.525 7.633 123.133
0.063 6.163 91.984
0.044 7.654 107.428
1.061 2.205 194.007
1.12 13.003 100.748
1.182 3.657 655.895
0.101 36.867 59.696
2.308 12.463 95.305
0.124 53.805 43.692
0.14 3.129 87.446
0.705 4.854 210.375
0.291 4.905 105.55
0.214 3.49 119.011
0.204 4.174 81.629
1.01 2.836 731.952
0.07 4.714 100.851
0.486 1.35 191.209
1.374 2.69 480.371
0.055 1.489 86.798
0.082 1.173 276.282
0.993 2.553 457.998
0.721 2.787 933.284
0.86 2.92 210.156
0.152 2.816 151.157
0.173 4.32 140.822
0.13 0.467 141.078
0.103 4.767 94.846
0.706 1.559 265.923
0.085 3.904 82.502
0.235 1.763 191.139
1.321 7.911 72.577
0.094 8.066 97.117
0.091 3.134 109.774
0.111 16.045 100.654
0.046 2.459 117.654
0.206 1.496 405.599
0.15 7.895 92.787
1.133 5.069 186.084
0.104 48.58 61.485
0.091 0.856 134.491
0.088 8.919 104.095
3.973 2.824 13723.972
0.261 2.162 169.226
1.288 4.982 6561.16
0.059 10.047 94.49
0.441 3.598 159.617
0.118 17.669 70.898
0.103 49.946 49.055
0.05 1.733 76.969
0.066 3.92 114.268
0.054 6.067 100.222
0.528 2.471 189.349
0.058 17.095 87.788
0.394 49.644 53.974
0.243 14.676 69.333
1.134 3.698 163.931
0.133 2.852 124.014
0.082 32.814 44.095
0.252 2.301 152.06
0.055 38.48 65.175
0.628 4.466 116.607
0.118 2.257 128.897
0.628 1.41 274.378
0.417 3.371 92.691
0.049 34.582 71.731
0.093 23.782 41.621
1.317 4.714 63.825
0.19 2.312 144.441
0.067 3.264 106.4
0.101 8.612 114.533
0.556 3.223 211.162
2.566 1.031 7028.941
0.075 36.09 62.533
0.085 6.443 63.483
0.05 2.323 142.465
0.901 2.109 440.574
1.787 7.489 178.18
0.194 2.743 142.72
1.081 3.944 808.355
0.074 9.67 105.581
0.056 25.077 76.413
0.464 1.546 174.775
0.104 7.061 61.874
0.225 10.875 92.619
0.06 31.921 61.908
0.492 43.27 58.545
0.205 5.441 94.533
1.573 2.538 999.995
0.05 6.588 84.13
0.075 3.862 126.66
1.144 6.692 80.116
0.409 8.932 106.25
0.049 0.402 101.105
1.469 2.257 958.809
0.126 23.179 90.006
0.392 24.824 72.582
0.102 48.648 48.951
0.294 1.501 192.938
0.065 20.273 90.521
1.152 2.385 889.883
0.092 44.125 48.315
0.308 7.976 87.833
0.06 28.084 71.771
0.318 1.469 185.503
0.045 1.366 129.987
1.644 1.429 883.998
0.466 2.658 188.278
0.095 38.044 41.008
1.745 8.665 79.158
0.087 49.747 55.07
0.136 27.351 73.299
5.783 3.955 2226.027
0.086 37.624 63.011
0.075 45.418 65.127
0.06 32.599 57.88
0.206 15.095 85.07
1.414 2.294 1543.383
0.393 3.224 88.834
0.071 33.552 63.951
0.607 3.449 266.624
0.059 21.208 82.385
0.061 4.427 80.561
0.75 2.807 222.399
0.058 8.98 73.547
0.211 11.601 72.899
0.905 3.767 157.601
5.119 1.997 3188.671
2.022 3.101 336.578
0.604 4.731 102.227
2.002 3.553 256.221
0.623 9.088 82.777
0.089 18.336 66.653
1.063 4.974 251.319
0.076 42.348 55.056
0.062 14.133 65.188
0.099 8.65 94.738
1.158 2.734 304.952
1.363 2.888 464.44
0.078 33.339 75.354
4.136 49.811 31.195
0.976 11.584 68.138
0.313 11.293 71.564
1.447 2.027 454.733
0.069 13.098 80.081
0.14 1.268 73.705
0.054 26.869 83.356
0.067 13.645 79.279
4.944 2.972 905.844
0.057 7.01 101.577
0.215 40.424 66.398
0.078 31.632 74.156
1.408 3.678 189.02
0.314 2.696 103.091
0.061 0.403 2839.23
0.177 1.922 96.786
2.25 2.097 306.57
0.155 17.633 87.46
0.073 14.984 77.571
0.106 18.848 80.371
0.064 7.917 112.333
0.048 9.303 128.863
0.536 9.712 114.778
0.065 3.206 109.102
1.442 3.899 453.984
0.874 2.027 296.233
1.576 2.621 312.496
0.184 3.002 114.524
1.821 5.413 104.139
0.254 3.111 108.491
0.218 1.003 131.002
0.22 5.185 102.562
2.365 2.793 735.297
0.77 2.848 179.949
0.082 31.636 76.16
0.741 12.452 107.352
0.059 9.901 99.228
0.839 2.669 370.047
0.074 41.254 60.546
1.339 7.055 116.536
1.389 8.715 74.894
0.098 5.058 110.59
0.216 13.077 103.677
0.354 14.738 84.135
0.063 38.238 60.163
0.078 10.179 88.715
1.024 9.826 135.398
0.075 16.125 88.827
0.218 2.631 99.25
2.03 4.704 197.769
0.346 1.368 114.74
0.063 5.347 106.616
0.071 24.357 82.86
0.338 1.845 150.66
1.706 6.515 81.352
1.032 2.131 143.097
0.163 10.551 99.822
0.083 13.432 84.273
0.729 2.388 202.825
0.071 4.75 107.841
0.685 10.52 88.563
0.065 13.635 75.794
0.102 42.431 49.103
0.869 4.058 111.136
0.131 1.24 149.173
0.056 28.073 71.436
1.016 3.63 421.168
0.224 7.37 105.475
0.22 2.83 471.673
0.091 5.881 109.757
0.099 2.01 108.069
0.085 0.733 111.276
0.844 3.447 267.07
0.078 31.215 63.75
0.102 44.186 58.381
0.178 12.007 80.388
0.803 4.423 165.113
0.646 0.733 2056.273
0.211 1.628 143.193
0.236 4.949 106.322
0.62 14.747 112.684
5.642 4.301 1086.938
0.076 9.301 98.441
0.05 7.055 103.458
0.217 5.832 85.236
0.332 2.599 142.311
0.135 1.642 146.52
0.32 2.1 260.649
0.047 10.886 110.615
1.088 1.94 198.633
0.349 1.835 218.402
0.103 2.731 93.893
1.607 2.942 141.724
0.145 3.307 111.414
1.281 6.114 225.915
0.733 4.923 94.48
0.613 2.003 208.953
0.041 3.567 140.379
1.432 2.447 185.812
1.27 5.459 131.232
0.058 20.502 67.322
0.108 32.562 46.294
0.474 4.897 107.659
0.051 8.354 90.781
0.087 41.052 63.811
0.156 11.253 82.44
0.32 2.135 138.636
0.128 1.473 84.427
0.053 4.24 129.285
0.836 10.789 97.176
1.55 15.998 95.254
0.19 13.244 95.161
0.049 3.707 113.349
0.298 5.145 114.608
0.157 2.396 127.686
0.306 2.204 163.554
0.425 2.122 196.21
0.289 6.693 118.267
0.095 2.693 117.283
0.083 2.776 105.257
0.27 2.144 302.811
3.688 1.015 10141.25
0.073 0.655 94.352
0.083 41.482 63.347
1.116 5.568 141.281
0.807 2.397 363.375
1.215 5.419 120.692
0.054 13.922 96.399
0.428 2.932 204.322
0.059 0.648 153.978
0.663 3.054 216.033
0.053 1.298 100.268
0.062 0.905 95.409
0.066 39.324 56.988
0.095 51.668 53.375
1.088 2.885 459.356
0.517 3.597 215.516
0.6 2.279 154.709
1.162 1.959 275.216
1.977 4.32 1027.348
0.358 5.383 157.454
0.455 1.319 267.327
0.794 15.438 98.464
0.043 5.466 116.463
0.955 2.955 626.882
0.076 13.453 79.856
0.069 40.365 61.467
1.085 4.655 204.046
0.346 15.678 91.673
0.058 36.482 64.87
0.05 8.58 111.366
0.102 43.327 51.388
0.111 44.152 59.649
0.174 3.839 93.161
0.06 0.908 166.366
0.134 8.101 76.998
0.109 44.222 61.925
1.268 4.645 156.756
1.198 5.941 176.737
0.628 2.262 221.277
0.912 8.805 94.984
0.297 1.389 254.317
0.081 46.359 67.479
0.046 1.817 122.405
0.278 4.12 177.03
0.069 32.869 58.832
0.273 2.688 72.81
1.875 3.579 606.72
2.787 3.438 847.059
0.085 43.373 60.421
0.063 29.485 80.125
0.052 32.508 64.37
0.065 24.552 84.789
0.057 16.556 89.535
0.528 1.53 53.462
0.265 3.509 132.493
0.063 2.515 80.115
0.337 2.133 102.595
0.376 3.341 155.244
0.094 29.498 71.436
0.824 6.237 132.377
0.195 4.299 121.692
0.125 8.049 121.026
0.41 2.615 169.202
0.618 1.669 754.924
0.116 1.03 113.198
0.098 7.585 78.385
0.113 1.993 84.451
1.745 2.206 339.162
0.065 19.61 85.703
0.063 2.325 78.963
0.787 4.363 78.164
0.178 3.186 123.762
0.513 3.62 154.248
0.119 48.831 54.006
0.558 1.899 88.227
0.028 0.952 7037.539
0.086 48.565 55.486
0.097 23.583 69.884
0.035 1.265 1776.199
0.091 1.578 5525.96
0.959 7.058 89.974
1.541 3.275 282.774
1.342 2.367 70.089
0.236 1.354 212.149
0.688 3.825 258.547
0.521 7.992 100.346
0.544 2.707 302.338
0.071 2.12 70.274
0.104 0.98 60.167
0.041 10.537 100.572
2.129 5.539 197.641
0.041 3.983 90.769
0.126 1.642 123.426
2.064 2.295 570.782
0.067 17.897 82.608
0.167 6.667 99.267
0.044 6.384 109.173
0.063 27.149 64.272
0.277 1.539 126.008
0.046 2.452 120.891
0.086 2.768 87.449
0.101 2.708 111.472
0.551 8.155 100.136
0.133 6.642 105.494
0.39 4.047 142.097
0.832 15.132 115.8
1.09 3.912 159.764
1.113 2.759 86.453
0.132 1.198 109.79
1.605 4.245 335.757
0.908 1.963 73.376
1.165 4.611 307.546
0.204 2.383 103.134
0.116 18.092 95.583
0.151 4.326 100.117
0.4 5.866 73.051
1.125 27.724 72.409
0.631 3.552 88.734
0.76 16.308 84.72
0.08 33.321 58.507
0.141 4.659 97.931
0.091 45.864 52.125
0.054 0.67 916.685
0.149 0.957 319.173
0.138 0.874 311.929
0.038 0.683 1993.093
0.135 0.893 317.775
0.042 4.874 111.254
0.148 10.451 114.849
0.05 26.028 66.544
0.057 21.066 91.597
0.145 62.129 44.526
2.816 3.06 636.935
0.061 1.174 108.988
0.805 12.778 63.273
2.222 18.128 121.969
0.73 17.314 84.648
0.098 32.871 80.49
2.001 3.057 197.331
1.183 24.813 61.117
0.056 4.254 72.936
0.056 6.675 96.328
0.118 2.668 120.158
0.473 11.093 103.147
0.61 2.586 288.248
0.386 7.158 93.124
0.345 5.533 84.294
0.081 3.909 149.501
0.041 2.72 125.086
0.275 6.983 70.937
0.137 11.627 85.06
0.273 5.521 86.752
0.08 29.674 68.341
0.639 3.543 107.216
0.253 10.81 98.135
3.912 2.899 4294.658
2.853 1.957 2710.075
0.32 6.063 82.813
0.147 7.08 144.278
0.073 17.648 87.232
1.759 6.197 137.906
0.344 2.47 76.006
0.059 20.136 76.97
0.058 8.497 89.292
0.109 29.233 78.649
0.807 3.161 210.517
0.377 3.521 210.716
2.156 2.734 575.293
0.075 5.285 78.278
0.072 33.907 76.077
0.069 38.501 54.603
0.169 10.525 104.586
0.064 26.008 84.285
0.07 9.409 97.846
0.152 3.357 134.387
0.412 2.704 181.432
0.107 52.323 55.365
0.744 5.191 129.026
0.097 3.323 98.813
1.368 2.264 468.685
1.373 4.788 257.898
3.99 2.746 916.143
0.058 11.802 88.452
0.064 7.631 105.571
0.765 4.696 134.404
0.956 2.355 788.728
0.074 2.79 88.435
0.051 9.977 70.528
0.076 31.371 68.381
0.054 32.153 65.439
0.365 1.945 168.472
0.362 3.202 82.657
2.435 2.265 2687.745
0.096 38.282 62.407
0.093 48.355 51.87
0.062 18.491 87.97
0.052 19.75 82.863
0.082 33.345 64.898
0.144 10.156 91.761
0.055 31.26 61.461
1.511 3.867 400.623
0.104 2.527 108.698
2.695 5.485 227.779
0.235 3.824 94.805
0.444 4.815 129.607
0.102 37.072 59.444
0.576 3.353 325.835
0.528 2.756 346.191
0.218 3.63 63.866
0.214 5.353 51.335
0.459 7.281 91.891
0.056 1.506 197.987
0.063 7.469 112.645
1.129 2.28 266.868
0.113 4.034 110.309
0.079 3.757 94.489
0.092 24.101 72.223
1.03 4.504 252.448
0.881 5.325 204.346
2.744 3.212 476.36
0.081 29.197 71.627
0.097 3.696 103.522
1.032 3.307 340.565
0.041 11.435 114.309
0.301 7.222 72.896
0.723 17.574 79.214
0.881 3.18 668.195
0.174 27.579 69.832
3.169 3.285 3978.118
0.178 6.394 80.996
0.784 4.692 80.272
0.062 4.035 75.933
0.063 28.887 77.276
1.593 0.874 3624.808
2.852 3.968 996.536
0.367 4.3 136.449
0.052 3.263 123.928
0.05 4.58 129.527
0.079 1.1 96.393
0.064 34.089 78.713
9.049 2.922 8293.51
0.054 0.933 113.413
0.115 21.974 81.948
0.958 2.425 341.661
0.993 10.767 81.408
0.106 47.541 45.406
0.126 2.203 187.399
0.038 2.257 110.252
0.191 1.708 174.308
0.05 16.73 89.479
0.1 27.411 53.727
0.073 39.203 59.386
1.528 1.772 760.401
0.053 5.513 100.786
0.533 3.724 185.954
0.078 1.305 97.135
0.095 2.435 82.129
0.08 44.694 54.901
0.753 3.435 281.029
0.065 2.181 109.583
0.089 46.87 54.195
0.323 4.195 226.342
0.074 3.135 122.996
0.232 3.238 215.054
0.395 8.317 111.461
0.065 43.63 65.419
0.476 6.743 76.525
0.094 22.5 75.751
0.467 10.623 84.068
0.682 2.015 161.621
0.564 7.188 114.285
1.076 2.591 880.762
0.587 3.055 660.556
0.899 4.226 2362.869
2.386 4.11 269.162
0.072 7.102 74.384
0.072 25.906 69.605
0.527 13.82 99.031
0.086 26.139 85.142
0.47 3.11 192.397
0.071 37.313 59.682
0.059 2.354 87.35
0.12 39.235 58.298
0.052 3.29 89.374
0.057 35.97 66.619
1.091 1.321 3022.015
0.05 9.044 99.312
0.095 46.307 49.761
0.666 2.659 410.633
0.905 11.915 74.914
0.113 8.39 84.447
0.051 2.416 97.004
1.333 2.464 274.452
0.049 12.088 86.443
0.077 2.87 116.557
0.868 3.522 299.949
0.082 23.279 81.571
0.826 2.531 228.28
1.381 3.369 229.578
0.567 2.804 245.267
0.076 34.143 79.014
0.151 1.869 135.586
0.207 2.685 90.297
0.479 2.677 92.462
0.102 37.591 55.355
0.077 4.102 119.665
0.876 5.948 159.037
1.086 4.102 207.246
1.164 2.912 318.25
0.047 7.325 126.291
0.639 7.487 88.556
0.796 1.702 3037.048
0.045 2.908 119.011
0.053 26.838 62.189
0.233 1.584 162.559
0.823 1.612 171.913
0.577 1.071 196.547
0.068 3.232 113.641
1.444 2.87 601.535
0.056 4.671 103.537
0.076 40.766 57.32
0.076 9.747 88.495
0.211 4.02 97.364
0.042 5.117 142.701
1.786 3.093 680.746
0.074 37.887 56.473
2.436 2.412 710.238
0.082 7.123 118.319
0.921 3.178 260.465
1.094 4.623 299.748
0.075 5.499 89.052
0.061 0.627 83.015
1.638 2.746 469.385
0.169 0.863 44.381
0.094 2.461 100.675
1.688 0.926 4634.563
0.686 1.435 364.686
0.076 14.916 97.211
0.048 2.977 91.999
0.032 2.787 122.77
0.494 5.099 87.227
0.261 5.469 141.123
0.044 8.749 100.872
0.261 2.039 385.987
0.123 0.886 5500.194
0.046 4.34 112.569
0.387 4.665 141.736
0.574 4.144 137.356
0.112 48.978 60.83
0.176 3.406 94.773
0.042 4.967 74.649
0.443 8.178 89.945
0.062 4.397 111.931
0.051 21.692 90.933
0.342 1.415 100.982
2.184 3.966 399.069
0.441 2.34 232.383
0.069 22.946 94.397
0.099 5.872 102.946
0.322 2.807 162.637
0.05 17.438 96.947
0.212 2.096 226.059
0.351 7.672 88.681
1.298 4.674 117.2
0.066 23.178 79.231
1.472 2.913 398.716
0.234 1.751 168.076
1.292 9.456 138.699
0.095 48.788 51.263
1.251 5.173 200.7
0.114 42.56 50.302
1.091 3.344 402.786
0.046 3.569 74.024
0.286 8.35 89.335
0.058 27.414 71.466
0.197 1.715 101.581
1.028 3.582 498.025
0.043 13.027 91.005
0.13 3.196 108.504
0.253 5.507 123.708
0.083 1.809 132.743
0.559 1.79 67.145
0.265 3.305 84.059
0.094 1.821 134.25
0.129 12.659 102.973
0.104 4.267 95.288
0.099 47.534 53.632
1.159 2.397 166.367
0.052 16.125 88.972
0.75 4.576 266.994
0.195 2.853 149.087
0.291 5.907 90.849
0.946 3.322 87.015
0.049 1.837 87.462
0.066 10.796 89.391
0.104 55.241 52.543
0.12 43.846 55.559
0.427 1.855 121.924
0.371 5.751 102.139
0.047 3.785 112.361
0.077 38.805 65.363
0.218 27.969 76.986
0.059 10.79 104.069
0.114 52.632 51.545
0.746 4.121 99.366
0.401 1.741 119.571
0.181 3.626 90.344
1.866 3.193 131.606
0.265 1.423 101.777
1.231 4.862 281.585
1.318 7.549 192.186
1.257 3.482 518.21
0.158 6.805 110.509
3.276 2.877 950.529
0.377 2.524 225.891
0.089 32.686 71.816
0.043 1.527 531.594
0.174 2.507 137.745
0.317 1.603 266.375
0.039 3.821 114.407
0.227 4.535 86.195
0.455 3.534 121.966
0.157 5.608 119.509
0.139 1.405 380.66
0.11 2.023 138.722
1.592 3.073 609.089
0.233 2.302 78.27
0.217 6.895 115.657
0.678 1.45 4509.395
0.057 4.542 95.018
1.459 8.257 100.998
1.68 3.817 192.696
1.241 13.921 85.619
3.184 3.052 675.018
0.601 7.235 107.605
0.109 3.747 72.388
0.099 40.907 67.659
0.08 29.929 74.946
0.074 25.689 86.109
0.059 4.182 110.124
0.062 23.413 87.444
1.169 4.988 221.082
0.671 2.636 236.507
0.062 7.353 115.201
0.049 6.621 131.335
0.273 3.281 147.773
0.057 3.454 104.099
4.519 4.72 411.702
0.05 8.007 111.904
0.05 14.532 83.012
0.065 0.765 109.338
0.06 2.333 156.496
0.067 1.882 99.895
0.147 1.754 135.171
1.127 9.241 111.216
0.117 1.861 168.797
0.066 14.506 95.329
0.097 31.428 61.219
2.844 1.4 9555.205
0.07 12.21 78.591
0.806 26.677 106.393
0.376 37.725 53.101
0.076 9.988 84.249
1.21 2.44 194.351
0.201 1.459 175.665
0.211 7.27 113.211
0.261 1.527 173.189
0.045 2.236 139.618
0.092 4.749 94.119
0.086 4.055 90.747
2.31 2.263 581.029
2.095 2.307 3395.43
0.066 1.364 131.7
0.062 30.308 74.508
0.069 22.761 74.426
0.119 1.854 82.762
2.859 2.463 938.921
2.992 2.644 1747.682
0.457 0.724 3084.462
1.508 2.255 365.803
0.226 4.016 114.628
0.058 8.627 116.594
2.79 5.122 557.644
2.019 3.163 508.692
0.88 3.384 346.666
1.023 8.287 104.094
0.159 6.529 81.749
0.078 8.895 87.381
0.208 3.776 333.907
0.058 6.426 83.454
0.089 3.791 120.594
0.074 14.515 69.245
0.85 1.752 162.379
1.173 1.89 427.991
4.855 3.018 2156.89
0.133 4.335 121.268
0.502 9.421 136.54
1.495 3.315 259.969
0.065 10.015 95.9
0.895 2.548 219.388
0.089 9.862 93.8
0.115 1.707 73.453
0.927 2.427 433.345
0.739 2.564 223.588
0.482 4.207 196.848
0.053 2.813 103.477
0.941 5.839 151.533
0.063 17.91 51.014
0.612 3.077 195.44
0.057 0.343 56.594
0.18 7.365 124.991
0.079 36.325 46.305
0.048 1.931 98.329
0.399 1.88 243.646
0.092 41.074 52.887
1.294 3.018 427.072
0.948 1.582 444.627
2.352 6.726 392.648
0.463 5.887 121.245
0.067 16.929 93.168
0.137 2.349 302.55
0.359 1.331 41.487
2.56 6.1 223.165
0.084 43.908 52.944
0.071 1.976 100.156
0.786 35.979 73.143
0.15 2.161 163.642
0.104 10.726 92.725
0.048 4.307 119.545
2.15 3.458 741.491
2.08 4.062 621.196
0.068 4.57 113.758
3.364 2.619 1332.86
0.047 3.22 131.216
0.67 3.967 58.949
0.201 5.079 89.876
0.608 4.128 171.654
0.098 46.463 54.647
0.295 3.479 80.372
0.544 3.987 119.775
0.138 6.254 112.841
0.048 15.464 90.182
0.189 1.544 114.665
0.157 4.89 113.708
0.047 3.435 119.932
0.38 9.767 100.198
0.065 3.473 103.657
0.049 1.674 117.336
0.088 12.071 76.435
0.098 30.924 69.474
0.159 4.044 111.369
0.133 3.351 155.049
3.623 4.719 1043.975
0.06 5.841 100.986
0.055 4.393 110.71
0.105 4.94 106.56
0.139 6.517 96.568
0.468 1.844 250.697
0.135 1.931 99.036
0.047 7.396 89.843
0.085 3.919 94.751
1.169 2.878 674.603
0.345 5.642 176.621
3.38 3.825 10293.088
0.045 5.077 84.339
0.094 51.005 54.629
0.148 2.531 144.143
0.306 2.191 119.683
0.066 1.079 136.332
0.356 3.295 122.849
0.63 1.973 83.714
0.508 3.692 112.888
2.633 2.23 1406.683
0.452 3.09 158.452
0.625 1.996 470.639
0.074 42.569 56.678
2.282 4.406 967.873
3.873 2.218 485.02
0.587 2.248 85.975
0.64 1.337 119.692
1.216 2.868 418.506
0.512 2.324 193.17
0.329 1.565 83.765
0.124 2.214 77.107
0.063 37.221 57.406
0.297 1.814 183.098
1.682 3.431 903.224
1.665 1.814 773.444
0.142 2.315 90.714
0.11 46.806 44.548
0.156 1.313 154.802
0.11 23.102 60.137
0.124 2.939 127.219
1.194 2.091 420.628
0.785 1.907 192.876
0.629 1.949 284.524
0.181 3.262 106.005
0.603 3.15 119.228
0.085 19.347 66.183
0.406 4.021 99.824
0.832 3.357 108.195
0.051 4.745 116.247
0.067 21.938 84.561
0.152 0.819 102.005
0.082 7.668 103.569
0.29 1.596 167.18
0.203 3.302 103.6
0.274 4.34 115.659
0.524 2.724 191.956
0.099 10.961 90.602
0.334 3.217 224.02
0.072 43.202 58.572
0.054 5.273 116.165
0.057 9.954 103.561
0.408 7.384 91.705
1.677 8.518 92.918
0.051 5.556 89.484
0.17 5.901 99.954
0.926 14.084 109.223
0.074 1.828 142.661
0.361 4.199 85.188
0.599 17.218 118.321
0.07 40.659 62.296
0.086 51.395 61.025
0.077 1.657 85.605
0.079 27.006 87.428
0.129 6.406 121.46
0.05 4.379 101.591
0.274 3.268 96.529
1.474 10.334 90.764
0.056 9.242 111.377
0.44 6.881 93.654
0.084 30.158 75.524
0.354 3.106 97.343
0.095 23.237 77.238
0.051 4.522 115.603
0.126 39.145 67.738
1.629 1.549 1138.906
0.05 3.813 177.62
0.079 1.314 86.158
0.054 12.123 103.937
0.748 2.99 65.618
0.302 12.707 98.17
0.079 41.441 57.901
0.09 35.058 63.612
0.733 3.651 236.051
0.053 1.386 101.504
0.094 12.053 83.722
1.176 4.782 138.2
0.072 0.868 166.731
0.062 5.531 113.771
0.637 2.986 119.633
0.139 1.467 82.707
0.206 2.428 134.389
0.137 53.991 48.791
0.052 0.59 72.687
0.274 1.307 62.443
3.955 6.716 123.092
0.093 2.211 83.53
1.67 3.607 129.298
0.061 25.916 86.94
1.559 4.739 683.769
0.305 5.928 81.809
0.057 13.026 97.715
0.106 27.104 64.349
0.1 39.715 65.732
0.081 11.957 93.197
0.094 26.185 72.78
0.646 55.846 51.218
0.046 1.062 181.288
0.148 4.99 121.566
0.163 4.813 113.645
0.067 29.348 62.38
0.11 2.446 113.487
1.294 10.753 97.005
0.276 1.14 123.38
0.07 24.926 77.435
2.097 2.649 907.244
0.072 46.469 62.792
0.976 4.442 150.087
0.884 3.374 1536.969
0.485 1.96 301.319
1.078 49.515 60.786
0.074 3.708 102.454
0.101 48.892 53.585
0.057 20.294 77.5
0.061 17.756 95.85
0.082 26.542 56.611
0.265 7.116 102.74
0.892 2.3 212.693
0.671 2.395 464.33
0.583 2.779 506.348
0.71 5.562 138.356
3.72 5.214 797.544
0.078 27.655 71.53
0.061 29.73 71.965
0.045 3.019 115.507
0.062 28.889 82.268
0.076 26.158 75.37
0.109 44.971 46.594
0.098 2.624 93.151
0.084 21.184 78.976
0.066 35.407 68.617
0.555 2.579 260.135
0.062 6.186 109.16
0.145 38.238 51.082
0.098 11.279 88.169
1.329 2.12 1895.421
0.077 31.151 67.085
0.097 2.383 101.334
0.647 5.363 89.928
0.846 3.564 2871.925
0.118 51.096 50.186
0.105 45.962 52.867
0.079 29.307 63.091
0.097 51.776 53.407
0.859 6.364 49.768
6.541 3.179 4391.26
0.366 1.664 153.086
0.746 1.554 320.613
0.253 2.255 136.118
0.513 1.632 217.387
0.064 23.305 78.376
0.123 2.543 84.096
1.761 2.085 324.824
0.052 2.13 108.057
0.076 33.919 67.041
2.189 4.724 277.398
0.9 3.225 218.773
0.667 3.578 81.407
1.6 2.64 224.923
0.147 7.456 105.706
0.171 2.285 79.011
0.059 20.288 82.706
0.33 1.503 199.486
0.349 1.729 97.63
0.093 25.781 73.403
0.097 2.748 114.526
0.183 11.335 102.771
0.087 55.298 60.314
0.278 19.372 86.925
1.028 3.672 209.099
0.044 1.021 83.522
0.084 39.23 59.974
1.034 5.944 151.162
1.412 4.871 109.197
0.078 34.817 55.212
0.162 5.794 94.76
0.358 1.683 125.861
1.213 3.792 143.568
0.076 36.292 63.818
0.059 27.013 75.012
0.208 5.833 104.156
0.292 5.163 94.741
0.451 5.133 148.686
0.035 1.11 85.556
0.554 5.812 94.87
1.487 3.656 689.004
0.689 49.743 58.115
2.401 3.165 569.871
0.329 4.264 178.579
0.09 40.258 50.63
0.116 8.86 78.526
1.148 3.65 261.615
0.067 20.179 80.204
0.051 22.426 80.094
0.097 38.991 65.91
0.433 2.768 79.46
0.073 16.389 66.472
0.773 3.997 241.643
1.069 3.77 244.65
0.089 45.094 58.131
0.067 0.595 95.338
0.1 48.372 50.041
0.049 0.222 30.207
0.119 56.075 47.403
0.114 1.754 97.541
0.278 5.321 97.956
0.111 40.462 45.12
0.087 5.12 81.864
0.086 42.895 51.421
0.08 40.502 59.768
0.07 41.796 57.025
0.684 5.493 70.515
0.961 1.414 141.764
9.79 42.293 40.491
0.781 4.886 125.372
0.203 1.593 100.856
1.547 6.014 155.975
0.319 1.283 157.521
0.161 5.578 113.057
0.467 3.66 142.813
0.204 1.451 239.683
0.405 6.875 105.772
0.068 33.002 57.504
0.046 34.59 69.006
1.392 4.123 436.215
0.069 19.09 81.264
0.801 1.703 417.912
1.393 1.73 348.476
0.107 49.412 64.338
1.809 3.321 350.753
0.319 5.514 69.872
1.049 4.504 157.578
0.273 1.111 243.602
1.402 5.03 118.225
2.029 13.981 68.797
1.994 5.671 233.04
1.856 8.207 47.673
1.056 2.411 164.585
0.763 3.479 188.134
0.312 3.654 220.854
3.327 2.36 2672.15
1.277 1.773 1559.037
0.511 7.253 126.596
0.103 3.889 110.673
0.337 1.759 114.804
0.09 35.681 39.725
1.267 3.929 139.654
0.07 1.316 100.671
0.152 0.692 592.377
0.194 3.208 119.84
0.462 2.903 142.678
0.26 3.582 148.134
0.662 1.223 254.308
0.867 3.171 178.819
1.918 4.836 162.156
0.199 32.845 88.032
0.723 5.13 93.487
0.633 9.403 93.578
0.077 50.198 61.777
0.091 41.007 59.511
0.096 35.528 67.799
0.682 42.428 59.332
0.069 41.56 58.318
0.075 22.938 70.778
0.095 2.007 143.863
0.327 7.959 105.082
1.152 6.394 166.192
2.933 1.837 1283.071
0.41 12.831 90.685
0.774 3.423 121.75
0.394 4.485 73.059
4.668 52.071 40.629
1.269 6.849 148.918
2.156 1.482 3195.187
0.431 1.881 2113.022
0.347 1.56 105.218
0.597 2.035 234.621
2.418 2.267 4790.025
0.347 4.994 164.679
0.902 3.362 176.326
0.064 21.15 86.269
0.395 2.079 158.907
0.05 2.497 111.457
0.328 3.001 106.071
2.516 3.48 220.829
0.439 1.904 2107.293
0.06 2.369 129.595
1.783 8.868 134.357
0.053 1.933 140.042
0.764 3.14 264.368
0.195 7.926 102.031
0.146 4.8 110.055
0.095 1.943 86.599
0.263 1.19 76.231
0.067 27.242 62.645
0.063 4.27 88.671
0.065 38.506 58.906
0.076 31.552 78.746
0.202 54.419 60.882
0.304 11.457 90.451
2.41 3.944 186.015
0.538 7.471 97.245
0.055 11.847 96.592
0.178 59.562 35.69
0.05 13.918 88.179
0.062 9.337 96.878
1.985 5.934 279.453
0.455 2.978 104.614
2.438 3.052 188.413
3.346 2.195 1816.536
0.089 2.072 104.674
1.339 14.469 130.404
1.356 2.001 382.13
0.51 4.615 103.219
0.288 13.219 94.63
0.058 2.568 101.755
0.241 29.734 78.7
0.048 12.638 88.396
0.307 1.915 129.989
0.574 6.204 77.729
0.487 2.721 439.368
0.285 4.725 140.387
0.095 49.113 49.116
1.069 3.559 110.988
0.299 1.868 217.112
0.172 7.094 92.503
0.27 30.429 79.21
0.467 2.923 194.325
1.087 4.247 173.866
0.625 3.06 171.536
0.089 49.216 54.855
0.062 22.087 91.785
0.437 3.405 64.18
0.085 18.124 71.581
0.162 2.143 124.137
2.721 1.838 412.284
0.312 3.393 59.091
0.163 20.169 78.359
0.856 2.921 305.564
0.034 5.08 116.137
1.218 6.029 155.934
0.114 38.052 63.179
0.117 1.741 171.795
0.594 4.945 107.029
0.137 5.733 97.213
0.062 4.198 125.582
0.07 27.496 71.124
0.482 4.367 198.723
1.095 3.168 2050.939
0.285 1.695 84.557
0.443 3.799 121.983
0.276 2.434 238.952
0.074 38.175 50.844
0.113 53.03 47.222
0.264 4.737 83.02
0.077 40.176 62.419
0.418 4.2 87.446
1.591 1.635 338.36
3.551 2.933 583.752
0.038 5.007 106.733
0.041 6.498 117.633
0.05 13.439 103.942
0.07 39.579 56.636
0.105 1.097 78.105
1.635 2.883 311.076
0.34 2.317 289.219
0.072 1.426 132.41
0.156 9.19 99.192
0.127 1.83 110.957
1.771 2.23 1909.747
0.654 4.175 195.522
0.085 35.285 55.455
1.007 22.17 133.833
0.132 4.529 99.412
0.074 1.802 130.486
2.319 1.819 3359.397
0.193 3.096 91.674
0.045 6.805 102.699
0.207 4.966 98.384
0.052 3.352 111.7
0.042 2.767 145.583
2.369 3.147 488.798
0.07 14.763 94.015
0.054 22.014 77.903
0.239 21.528 74.092
0.082 10.42 110.259
0.126 46.841 44.914
0.053 1.739 96.282
0.061 11.18 89.161
1.24 2.979 101.316
2.136 13.775 91.113
0.87 2.145 253.648
0.069 44.24 60.472
0.185 4.417 107.554
0.136 7.645 79.949
0.279 8.506 94.611
0.115 0.938 118.152
0.046 7.674 102.235
0.065 44.635 67.254
0.243 1.371 72.326
0.096 2.434 114.869
0.075 1.469 90.186
0.105 26.669 66.731
4.179 7.222 240.54
0.548 2.47 299.7
0.087 44.574 55.896
0.348 2.971 84.013
0.062 8.453 104.153
0.056 1.356 81.899
2.176 1.957 905.449
0.745 9.383 95.332
0.051 17.662 108.738
0.058 34.771 65.249
0.095 21.21 74.912
0.05 25.996 73.682
0.335 20.231 81.261
0.442 2.68 172.52
0.099 43.759 53.913
0.398 1.1 43.643
0.55 2.984 239.956
0.059 10.509 95.206
0.325 1.047 153.273
0.205 3.243 100.38
0.094 13.87 74.142
0.492 1.537 191.075
0.062 4.199 107.788
0.154 1.665 70.168
0.069 2.601 110.593
2.16 3.359 325.446
1.294 2.197 654.405
0.359 6.374 112.15
3.111 2.858 1191.759
0.672 11.965 106.913
0.044 6.393 93.277
0.08 35.928 65.439
0.595 2.673 308.15
0.067 9.277 84.843
0.046 3.419 168.525
1.899 5.33 599.297
0.199 4.934 79.216
0.259 1.685 143.267
0.072 41.795 58.099
0.114 24.94 52.416
0.252 3.429 93.223
4.489 4.036 365.157
0.21 1.819 209.326
0.086 40.49 65.226
0.079 31.98 73.868
1.964 3.208 1481.726
0.057 26.382 68.174
1.548 3.423 1659.69
0.166 3.027 101.23
0.065 36.192 66.193
0.151 0.741 172.119
0.194 5.708 98.515
0.251 7.193 108.597
0.13 4.584 88.6
0.09 22.314 77.804
0.056 9.702 94.867
0.611 16.522 76.486
0.066 1.957 94.541
0.176 2.136 103.791
0.054 31.328 60.816
0.061 5.744 114.673
0.103 1.115 151.954
0.174 16.916 68.072
0.098 42.595 48.334
0.285 2.12 209.103
2.595 4.394 1068.277
0.415 4.776 153.614
0.298 1.601 131.591
0.084 2.141 85.33
0.416 5.617 84.558
2.126 2.798 2302.415
3.588 3.764 348.12
0.267 4.303 117.363
0.114 49.583 49.2
0.042 4.849 113.147
0.048 3.019 90.442
0.123 2.261 345.808
0.133 6.414 73.708
0.106 1.157 89.588
0.072 25.532 69.343
0.212 1.041 90.265
0.223 2.792 74.971
0.083 41.127 49.257
0.891 3.525 148.551
0.079 27.41 59.963
0.474 8.004 94.057
0.061 5.058 117.031
0.13 11.236 84.93
0.89 2.148 226.9
0.051 2.486 130.972
0.085 2.171 108.967
0.082 15.008 91.515
0.033 1.456 178.016
0.569 2.862 175.056
0.101 9.47 92.897
0.074 3.871 127.956
0.057 24.169 74.722
0.087 37.531 47.767
0.576 2.503 243.566
0.311 2.708 188.964
0.061 11.886 102.331
0.093 1.866 89.446
0.426 1.876 136.34
0.527 2.061 287.236
2.784 3.121 844.69
0.239 8.307 134.56
0.06 20.172 88.834
4.668 2.013 963.667
0.143 3.844 120.584
0.065 8.251 77.942
0.051 1.497 117.167
0.32 4.295 191.335
0.36 7.066 95.229
0.749 4.39 90.933
0.087 14.525 98.624
3.216 3.522 1692.976
0.068 7.727 110.484
1.066 7.57 102.659
0.459 1.642 192.043
2.012 6.529 162.342
0.113 45.341 53.485
0.159 2.599 100.056
0.189 1.475 133.995
0.515 3.645 174.074
0.272 4.219 120.497
0.103 2.952 117.046
1.371 2.339 741.336
0.129 4.732 106.825
0.711 2.049 155.582
0.947 2.969 214.707
0.434 1.926 106.144
0.203 3.596 64.451
0.515 33.307 79.463
0.052 19.379 67.676
0.115 53.137 46.132
0.066 6.109 83.023
1.423 5.199 497.772
0.354 1.88 803.897
0.119 0.642 163.841
0.082 39.957 63.97
0.747 5.732 91.425
0.069 26.085 64.575
0.094 42.645 56.579
0.052 0.895 154.857
0.042 4.531 136.327
0.045 3.337 117.382
0.051 19.169 91.508
0.5 11.932 115.135
0.198 5.089 94.049
0.048 3.021 134.501
0.043 4.601 114.425
0.446 1.247 108.009
0.419 7.239 81.98
0.5 1.832 105.1
0.056 5.951 106.822
1.77 3.865 125.493
2.404 6.67 255.754
1.416 18.025 83.651
0.728 4.088 197.134
0.545 5.73 102.48
0.275 3.169 133.912
0.088 10.005 95.554
0.985 5.19 105.509
0.06 9.059 105.648
0.07 8.565 82.302
1.146 5.558 359.045
0.06 4.968 97.106
0.959 2.496 347.887
0.088 44.9 57.125
0.079 19.734 78.792
0.089 49.457 53.422
0.113 10.959 82.83
1.262 2.643 823.534
0.045 4.876 94.357
0.577 6.595 105.349
0.293 6.654 95.01
3.621 2.886 1869.401
0.118 2.062 162.729
0.058 12.091 92.887
0.077 4.361 110.816
0.075 25.703 72.681
2.189 2.873 234.197
0.107 9.662 97.052
6.354 4.218 1315.203
0.431 3.842 109.716
0.06 4.09 97.374
0.126 42.236 64.429
0.198 3.665 113.38
0.408 7.91 107.837
0.098 5.402 107.583
0.073 44.58 58.943
1.704 4.23 307.782
0.056 9.8 99.228
0.285 3.27 150.015
0.362 2.465 69.269
0.93 1.724 446.686
0.202 3.82 88.846
0.46 1.894 167.493
0.564 2.223 249.96
0.166 3.685 140.896
0.083 0.979 115.576
0.073 0.878 115.758
0.13 3.546 113.52
0.091 20.07 86.719
1.376 1.435 3220.949
0.163 6.281 106.9
0.13 6.334 95.924
0.052 5.315 118.031
1.366 2.254 1159.339
0.545 2.578 256.558
0.075 17.886 81.493
0.092 8.805 86.652
0.029 2.879 159.643
0.047 4.949 92.437
1.397 4.209 276.245
0.386 4.759 101.476
0.066 23.191 63.294
0.178 1.026 154.635
0.161 3.448 119.676
0.082 2.534 91.566
0.074 4.888 105.262
0.083 23.677 56.004
0.106 18.29 89.51
0.353 2.45 244.852
0.069 1.917 103.046
1.441 2.563 5255.175
0.22 3.87 133.135
0.513 7.802 119.689
0.206 2.084 80.147
0.893 2.13 199.645
0.387 2.571 228.844
0.983 2.618 341.489
0.095 4.731 143.109
0.327 7.044 118.867
1.311 17.523 92.416
1.601 2.745 592.975
0.23 2.779 144.848
0.142 1.874 122.117
0.052 5.604 93.344
0.219 2.964 152.767
0.418 2.489 74.803
0.198 6.415 147.764
0.479 7.642 75.949
0.085 2.339 80.531
1.418 8.896 125.972
0.059 24.765 80.824
0.048 10.1 85.499
0.416 2.048 102.822
0.189 11.284 73.022
0.363 5.797 124.882
0.064 8.485 99.42
0.272 2.585 197.759
6.713 2.249 4509.066
0.141 28.692 72.752
0.054 2.013 128.629
0.074 2.367 98.558
2.291 2.913 668.695
0.418 7.323 79.326
0.117 0.674 55.112
0.772 1.681 233.32
0.443 5.715 113.828
1.102 1.625 464.595
0.041 1.029 125.733
0.059 34.854 62.485
0.075 30.713 74.135
2.602 6.96 623.505
0.445 2.017 237.965
0.073 15.83 81.395
0.072 40.913 59.112
0.924 1.663 535.291
0.9 2.517 292.198
1.745 5.684 539.752
0.651 2.107 118.631
0.14 35.611 62.737
0.426 3.476 85.164
2.186 3.677 376.181
0.065 19.423 88.602
2.331 2.814 426.324
1.039 3.631 340.706
1.398 5.943 104.701
0.098 11.64 90.206
0.33 6.112 125.653
0.067 12.362 104.354
0.502 3.082 112.053
0.061 14.604 90.565
0.791 5.611 223.385
0.095 3.593 123.479
0.086 5.702 96.688
0.051 17.657 84.378
0.181 2.294 138.388
0.074 0.862 88.544
0.54 5.198 83.03
0.14 1.904 120.408
0.394 2.665 270.318
0.709 4.214 195.2
1.285 8.028 90.521
0.115 53.555 51.954
1.058 1.405 581.253
2.526 1.921 2936.546
0.225 1.45 197.775
0.083 24 75.212
0.081 46.026 57.45
0.05 1.101 489.477
0.092 36.866 68.85
0.413 13.339 77.558
0.378 7.029 104.433
0.643 9.028 65.647
0.097 46.214 57.229
0.567 1.839 86.49
0.102 37.737 54.061
0.455 3.782 249.735
0.625 46.036 45.747
0.644 1.864 278.753
0.06 10.84 94.655
0.093 41.95 55.231
0.814 7.677 188.351
0.072 34.467 69.176
0.59 5.988 131.403
1.386 6.113 97.67
0.069 18.869 78.491
0.245 5.31 95.992
0.201 2.622 102.212
0.063 5.874 116.789
1.971 14.853 99.619
0.065 5.491 134.546
2.129 9.121 108.842
0.118 46.334 54.938
0.07 6.994 110.027
0.526 3.138 212.922
0.043 0.94 147.855
0.077 0.813 202.565
0.066 0.853 109.312
0.177 1.333 279.149
0.056 3.078 120.807
0.05 0.997 95.204
0.092 0.662 116.592
0.06 0.583 188.744
0.404 1.237 737.069
0.104 1.415 152.913
0.108 1.409 247.91
0.117 1.737 103.833
0.54 13.586 86.812
0.662 1.78 8256.92
0.316 1.496 871.627
0.117 6.081 105.437
0.061 3.943 68.491
0.446 1.391 5606.441
0.562 14.072 85.8
0.072 25.923 60.623
0.042 2.994 132.174
0.065 12.937 89.127
0.044 1.002 107.662
0.202 1.138 356.97
0.139 0.786 184.619
0.33 1.963 250.352
0.294 1.272 571.733
0.071 31.305 65.331
0.072 38.715 64.446
0.076 38.681 60.99
0.527 2.137 282.483
0.071 2.333 147.064
0.341 4.836 111.869
0.961 5.85 130.663
0.169 2.552 169.082
0.044 1.97 155.521
0.222 9.501 88.151
0.42 2.214 536.564
0.052 1.432 100.173
0.068 0.805 167.104
0.047 0.723 129.821
0.242 5.306 80.789
0.042 1.055 236.115
0.28 4.773 84.835
0.136 1.023 189.732
0.453 1.528 2150.418
0.235 1.008 214.565
0.044 2.003 108.584
0.116 0.45 174.151
0.046 1.374 113.203
0.522 1.198 8838.809
0.44 14.679 80.102
0.402 1.505 333.255
0.114 8.612 101.467
0.383 3.305 451.98
0.143 0.996 1054.771
0.525 3.281 156.853
0.127 0.63 62.906
0.222 1.836 385.664
0.474 1.659 914.38
0.129 1.652 354.398
0.043 1.3 294.26
0.06 1.375 145.446
0.063 0.877 110.262
0.176 2.247 553.207
0.074 27.817 78.128
0.08 34.066 66.672
2.028 15.478 78.608
0.193 6.538 98.457
0.226 4.224 111.784
0.051 2.225 124.333
2.757 3.84 951.384
0.452 4.437 199.135
0.523 1.205 312.224
0.424 2.295 125.437
0.198 2.18 148.409
0.072 8.003 92.289
0.087 3.63 86.542
0.122 40.565 53.967
0.336 8.186 104.014
0.079 34.174 78.837
0.06 7.975 93.144
1.041 5.907 94.432
0.064 18.025 89.209
0.126 28.583 72.106
0.529 7.305 284.015
0.926 7.25 106.164
0.436 17.667 93.664
0.191 1.967 118.888
1.183 2.921 876.935
0.07 37.093 56.949
0.422 1.369 196.499
0.876 4.134 576.999
0.538 3.877 146.018
0.046 8.125 108.124
0.051 14.203 91.176
0.076 43.074 64.065
0.04 6.138 108.03
0.064 37.241 68.058
0.439 2.186 257.841
0.093 20.469 26.832
0.25 2.521 107.957
0.579 1.423 316.34
0.038 1.178 534.932
0.059 0.719 95.043
0.068 16.487 78.741
0.371 3.471 83.636
0.226 1.064 258.983
0.049 3.369 157.089
0.06 4.7 97.447
0.423 1.896 71.248
0.089 0.921 130.278
0.153 1.959 504.527
0.052 3.064 114.38
1.112 3.136 723.584
0.048 3.259 119.951
0.538 6.588 69
1.799 9.226 135.833
0.698 53.331 47.825
1.332 2.232 375.743
0.263 2.33 146.427
0.17 3.761 115.793
0.317 0.55 38.091
1.706 6.24 230.893
0.179 0.804 112.999
0.415 1.638 132.302
0.135 2.011 146.752
0.072 5.595 122.458
0.046 6.697 93.61
0.259 11.734 100.7
1.667 5.281 290.594
0.432 15.447 95.392
0.929 2.951 151.444
0.072 14.937 91.062
0.965 3.082 142.568
0.235 2.167 150.104
0.189 1.826 174.227
1.556 2.18 927.299
0.228 2.752 125.049
0.065 17.448 79.12
0.056 3.864 82.419
0.055 2.463 152.865
1.757 4.003 856.931
2.87 3.173 1245.227
0.079 24.891 48.708
0.35 14.148 97.915
0.334 3.573 176.33
0.242 4.132 97.143
0.635 2.699 118.064
0.211 5.338 98.528
0.086 23.734 62.176
0.52 1.564 241.695
0.081 6.902 80.369
0.728 3.446 157.117
0.093 1.127 108.485
1.385 4.257 294.463
0.404 4.43 120.031
0.247 4.406 93.237
0.734 4.965 154.719
0.142 1.256 261.775
0.057 16.025 63.612
0.511 6.001 150.784
0.146 2.501 174.869
0.703 6.548 148.726
0.131 35.281 58.636
0.05 8.224 80.061
0.039 2.961 114.789
0.483 11.801 94.771
2.891 3.676 2241.893
0.073 36.575 61.419
0.073 20.129 81.968
0.651 3.075 128.604
0.07 6.498 71.665
0.074 6.703 112.358
0.048 7.263 133.644
0.195 2.202 77.427
0.234 4.362 122.896
2.789 4.037 159.252
0.451 1.505 242.852
0.084 5.987 91.293
0.082 19.595 73.874
0.071 5.25 105.411
0.092 37.629 66.948
0.306 15.34 77.648
2.849 6.423 131.027
0.055 6.039 87.159
0.072 35.702 62.181
1.712 2.378 811.584
1.002 2.796 763.702
0.313 2.104 696.831
0.227 1.065 58.357
0.426 5.588 102.961
0.26 2.774 125.607
0.505 1.677 208.838
0.068 38.4 64.193
0.06 30.249 73.794
1.469 10.133 153.556
0.075 25.153 64.187
1.212 6.286 155.321
1.122 3.307 290.589
0.133 2.006 88.567
0.106 43.7 53.959
0.099 44.702 47.3
0.486 1.556 215.132
0.055 0.937 106.741
0.154 1.626 179.119
0.035 2.081 104.461
0.777 24.785 142.115
0.055 6.474 109.07
1.235 3.305 180.979
0.066 9.662 56.758
0.06 6.591 85.928
0.059 7.693 122.652
1.292 1.736 2590.437
0.555 3.835 158.05
1.037 7.834 165.728
0.207 1.053 253.029
0.079 37.504 62.597
0.057 0.722 78.452
0.053 16.597 103.451
0.201 2.696 123.615
0.152 1.559 161.718
0.801 6.872 66.755
0.27 2.018 123.081
0.384 1.027 115.104
0.062 4.218 112.778
2.451 3.734 262.927
0.065 35.708 71.722
1.291 3.321 158.342
0.174 2.22 211.916
0.093 2.038 85.632
0.83 3.148 337.121
0.055 2.651 93.351
2.544 2.247 656.752
1.292 1.726 530.796
0.841 3.166 138.417
1.534 3.189 116.171
0.442 8.844 93.326
0.193 3.834 90.006
0.081 43.452 60.227
0.056 9.809 96.363
0.06 38.692 62.589
0.866 5.397 140.85
0.107 40.715 48.688
0.763 4.872 270.306
4.837 6.339 172.467
0.131 2.65 102.867
1.23 8.54 141.036
0.188 3.153 93.972
2.23 1.531 2470.878
0.184 1.536 190.129
2.16 5.031 186.805
0.063 34.667 63.083
0.111 3.023 109.002
0.128 36.013 55.514
0.471 3.19 92.519
0.112 43.331 51.824
0.223 2.842 134.43
0.058 25.062 78.899
0.972 2.763 308.385
0.18 10.483 96.545
0.285 1.35 101.158
0.08 1.294 119.708
0.447 1.511 178.418
2.198 6.858 187.416
0.295 4.111 92.876
0.467 1.807 138.077
0.205 2.668 121.892
2.401 5.58 242.509
0.677 9.706 85.236
0.094 41.57 44.25
0.284 1.317 50757.696
0.044 2.779 83.595
0.048 5.092 106.575
0.336 9.593 96.595
0.057 8.487 81.869
2.029 3.427 88.421
1.585 3.875 204.232
1.114 3.211 96.553
0.092 2.359 102.826
0.935 9.789 123.734
1.611 1.522 2203.353
0.564 3.32 87.133
0.063 40.004 60.077
0.058 35.722 65.424
0.279 3.255 110.492
0.949 3.749 205.015
0.446 2.223 176.54
0.101 41.696 59.231
0.096 41.024 58.576
0.912 1.883 191.533
0.176 8.275 107.832
0.467 6.691 105.263
0.091 9.78 115.859
0.059 6.873 99.01
0.056 1.071 132.734
0.434 1.701 678.458
0.813 2.922 1650.952
0.717 2.106 478.139
0.341 2.424 243.145
0.109 53.314 48.697
0.232 21.655 92.56
0.053 6.605 83.595
0.078 35.702 62.06
0.143 3.243 116.312
0.086 24.514 72.02
0.107 4.963 104.638
0.524 7.815 132.129
0.14 3.852 109.945
0.062 1.449 90.435
0.648 3.767 110.707
0.128 9.901 75.589
0.982 5.359 100.675
0.982 2.664 365.103
0.071 1.761 130.236
0.174 1.79 108.919
0.148 10.541 112.754
1.304 2.51 277.02
0.185 6.917 122.61
0.126 58.94 48.058
0.089 8.049 78.348
0.214 3.401 121.514
0.591 10.847 101.608
0.048 3.606 100.531
0.322 4.596 98.151
0.048 2.274 84.293
0.103 1.465 98.394
0.383 1.599 129.686
0.053 1.73 104.502
1.16 5.009 214.108
1.148 20.945 63.727
1.136 9.9 67.151
0.046 2.158 88.229
0.441 5.681 112.515
0.218 2.233 77.388
0.113 4.142 80.351
0.358 1.734 607.5
0.106 46.376 49.145
1.066 1.938 1238.956
0.07 31.335 68.312
0.06 37.768 62.002
2.134 1.694 3700.444
0.061 13.737 102.718
0.682 3.146 236.572
0.326 2.07 131.643
0.072 8.621 102.723
0.039 1.875 156.785
0.088 40.627 56.54
0.068 12.014 88.104
0.079 2.081 115.54
0.08 17.184 88.611
0.051 8.939 96.951
1.15 15.191 93.742
0.071 9.138 94.092
0.077 9.569 110.493
0.07 3.575 117.239
0.079 1.067 98.744
0.061 9.757 93.035
0.064 2.538 115.888
0.105 4.039 99.9
0.116 1.459 84.123
0.122 3.962 114.566
0.118 3.21 117.608
0.14 5.137 101.46
0.137 4.302 101.37
0.15 13.435 97.465
0.05 6.201 97.09
0.5 21.373 86.765
0.11 15.875 84.966
0.074 2.136 75.869
0.095 29.348 73.845
0.059 31.209 70.504
0.049 2.124 105.543
2.383 2.634 510.721
0.263 3.362 133.998
0.705 3.504 270.594
0.086 48.421 56.474
0.088 26.921 80.031
0.162 3.353 90.898
0.289 3.77 101.531
0.078 1.84 78.889
0.924 3.459 281.127
2.046 3.014 788.468
0.062 36.204 72.202
0.161 2.535 88.511
0.094 9.127 108.326
3.523 3.814 492.168
0.044 6.736 106.517
3.763 1.56 4599.75
1.939 1.955 2328.293
2.443 4.433 1115.86
0.068 2.546 145.6
1.787 11.011 171.288
0.493 3.183 342.779
0.046 11.003 89.769
0.056 15.458 91.952
0.142 6.198 106.714
0.072 17.682 68.304
0.711 2.962 332.03
0.487 4.426 233.664
0.058 26.334 81.992
0.091 1.733 80.132
1.181 5.665 192.514
0.096 7.271 108.738
0.264 3.432 98.875
2.679 2.177 625.174
1.654 4.118 483.779
1.318 4.306 126.424
0.066 12.179 99.562
0.051 2.066 111.643
3.884 6.016 65.279
0.556 3.227 188.965
0.088 47.678 63.176
0.3 1.379 67.764
1.148 4.324 311.58
0.038 4.853 125.597
0.079 34.179 55.141
0.312 4.945 130.964
0.102 3.405 109.769
0.09 0.892 202.344
0.105 48.269 46.44
0.42 17.232 83.477
0.155 0.836 40.387
0.056 38.609 65.979
0.053 4.195 117.929
0.588 4.483 89.356
0.044 4.816 120.334
0.994 5.352 90.523
0.54 5.351 114.584
0.103 2.412 87.157
0.473 2.748 94.644
0.06 26.096 78.957
0.079 5.287 115.372
0.87 39.723 34.37
1.544 2.189 220.852
0.093 3.919 96.553
0.371 2.735 187.19
1.203 56.23 47.026
0.259 2.843 83.674
0.128 2.58 76.881
0.815 7.098 108.707
0.09 3.591 47.939
2.609 4.307 641.833
0.285 40.389 53.043
1.548 2.176 688.642
0.066 23.881 72.903
0.992 48.678 42.199
0.797 3.41 156.561
0.244 4.388 89.057
0.353 5.021 109.746
1.541 2.546 207.591
0.504 3.739 90.954
1.328 1.443 2512.386
0.061 39.434 63.138
0.304 3.167 150.177
0.301 3.363 333.74
2.582 6.045 93.314
0.618 1.733 361.882
4.494 1.991 6679.066
0.077 0.446 85.819
0.079 48.019 58.879
0.43 4.138 90.258
0.071 41.994 57.961
0.053 19.348 88.391
0.974 4.285 333.596
0.061 38.701 62.808
0.342 4.546 117.865
1.287 2.44 80.769
0.106 2.085 115.681
0.077 29.812 67.205
0.075 43.8 57.576
0.351 7.5 93.357
0.165 7.364 104.955
0.102 10.819 87.771
0.128 49.068 47.019
0.263 2.902 132.06
0.526 32.334 62.623
0.16 8.043 113.286
0.222 13.364 80.964
0.079 3.485 119.119
0.064 7.582 85.118
0.091 17.415 82.621
0.11 12.472 94.324
0.11 15.033 83.867
0.696 4.704 217.953
2.073 2.983 1203.124
0.197 2.835 144.616
0.053 3.345 110.553
0.068 23.162 66.391
0.066 5.386 118.304
0.742 5.764 180.286
1.721 4.048 745.379
0.065 5.95 83.779
0.069 1.509 77.967
0.212 7.033 114.27
0.065 14.577 70.136
0.074 30.562 85.557
0.066 4.573 97.275
0.35 3.098 197.647
0.047 12.525 108.42
0.17 7.559 107.295
0.303 12.654 112.05
0.068 16.385 97.918
1.087 2.951 158.594
0.046 6.695 100.263
0.204 29.95 42.163
0.058 20.193 82.583
1.883 2.379 132.051
0.344 2.851 151.317
0.217 0.887 65.89
0.635 1.635 148.108
0.147 2.28 352.032
1.615 54.034 44.057
0.12 12.05 92.188
0.084 43.784 56.219
0.929 3.088 133.302
0.251 4.027 103.692
3.497 1.415 3112.05
1.47 52.324 64.165
0.044 2.943 98.755
0.177 12.742 105.041
0.066 6.052 58.347
0.805 3.325 72.293
0.991 2.614 363.323
0.962 3.467 441.241
0.043 6.207 134.406
0.055 8.509 105.066
0.09 2.351 125.662
1.032 10.594 120.375
0.546 2.88 140.934
0.276 1.787 127.687
0.811 2.7 102.422
0.041 5.726 104.966
0.105 27.582 71.661
1.003 2.044 190.935
0.144 61.032 43.057
0.052 3.694 119.981
0.971 3.427 148.704
1.333 1.989 760.636
1.983 2.687 863.219
0.074 2.66 108.71
1.494 11.086 110.21
0.555 3.871 151.733
1.122 1.693 831.695
0.82 2.651 268.337
1.551 2.623 965.896
0.214 1.931 196.56
0.744 5.143 122.287
0.043 9.763 114.127
0.098 13.272 96.592
0.078 2.378 89.156
2.049 6.897 179.939
1.304 7.82 101.714
0.275 2.707 68.018
0.117 42.629 61.642
1.398 4.341 241.474
0.194 4.463 103.463
0.641 11.882 109.031
0.62 2.325 340.465
0.203 8.129 79.241
0.781 1.996 180.268
0.871 7.158 131.703
0.072 28.89 79.646
0.057 22.742 74.211
0.754 2.271 340.611
0.071 28.188 69.648
0.451 3.84 168.352
0.097 45.073 61.367
1.12 2.217 123.412
0.667 6.566 126.038
0.086 24.832 65.999
0.059 2.633 91.322
0.15 1.107 178.37
0.188 32.318 69.638
0.135 52.434 54.354
0.631 1.914 136.35
1.691 3.57 463.598
0.183 2.329 162.03
0.081 7.64 73.327
0.094 2.325 111.326
0.058 3.367 99.872
0.485 8.383 92.199
0.226 15.227 86.608
0.215 3.835 102.311
0.085 48.857 57.833
0.079 1.533 105.122
0.062 3.979 91.342
1.673 4.139 218.954
0.325 6.537 98.292
0.813 1.405 1872.069
0.987 6.903 106.604
0.158 1.765 214.374
0.31 5.587 108.067
0.828 25.896 71.42
0.113 8.692 104.571
0.05 2.389 115.83
0.056 5.777 96.395
1.087 6.744 545.562
0.504 5.444 114.916
0.052 5.345 89.09
0.071 24.696 40.846
0.034 4.682 108.844
0.292 12.455 85.894
0.236 9.445 82.962
0.076 36.584 58.9
2.318 3.896 393.419
0.071 31.893 69.563
0.094 9.161 109.657
0.64 1.767 161.259
0.075 43.898 61.461
0.18 2.554 125.927
0.102 42.719 53.865
0.098 2.037 277.739
0.071 3.792 80.848
2.675 4.729 580.931
0.066 18.426 85.062
1.384 6.188 118.905
0.093 36.846 59.751
0.338 4.254 136.157
0.252 5.707 93.798
0.201 3.978 173.539
1.508 23.14 83.065
0.433 4.968 231.654
0.038 1.475 107.238
0.051 4.088 123.614
1.039 4.931 575.058
0.06 12.814 81.625
0.767 4.756 148.128
0.084 28.434 67.202
0.067 20.886 74.681
0.136 16.835 84.113
0.057 11.888 100.036
0.093 34.795 55.859
0.108 39.855 38.885
0.081 25.854 68.195
0.177 8.978 91.786
0.061 30.631 62.303
0.115 16.4 76.146
0.053 5.99 95.97
0.251 13.928 90.212
0.092 14.319 68.127
0.059 7.285 138.239
0.052 1.995 86.684
0.277 3.223 170.125
0.108 26.438 73.242
0.075 23.066 89.116
0.081 5.662 69.05
0.131 4.526 64.181
0.067 5.284 100.333
0.07 14.771 86.218
0.108 9.236 101.212
0.094 40.891 57.816
0.831 4.181 154.087
0.135 4.584 122.082
0.07 8.964 116.827
1.352 2.893 1836.26
0.101 46.426 53.453
0.185 10.83 92.948
0.69 2.094 235.346
0.353 5.944 109.999
0.06 16.162 92.723
0.184 0.986 97.402
0.793 2.894 232.131
0.459 6.789 125.329
0.067 24.901 89.887
2.306 3.649 762.143
0.132 3.257 122.987
0.419 5.057 95.361
0.082 20.302 82.709
0.057 4.969 114.841
0.947 48.066 52.964
0.146 36.379 66.829
0.078 34.473 62.45
1.203 2.923 381.876
0.266 0.651 43.24
1.73 4.786 825.415
0.163 7.79 109.34
0.132 2.403 126.711
2.777 3.175 907.169
0.062 7.248 88.722
0.499 2.036 227.605
0.274 40.769 57.39
0.936 9.89 75.864
0.193 7.088 96.199
0.114 46.179 53.73
0.077 2.638 112.005
0.32 2.982 89.818
0.947 5.413 141.837
0.086 35.294 49.35
0.079 29.354 80.328
0.088 14.756 94.657
3.001 1.196 2701.273
0.34 7.589 104.825
0.487 1.455 121.453
0.085 2.061 109.463
0.078 14.251 44.325
0.122 55.002 50.899
0.086 45.398 53.701
1.851 5.242 119.312
3.441 3 725.794
1.449 4.262 111.558
0.64 1.538 86.749
0.064 7.293 114.088
0.068 2.268 91.553
2.081 5.512 230.102
0.78 3.068 372.808
0.146 3.415 135.631
2.381 3.253 438.727
2.812 2.832 956.519
1.046 4.329 220.052
0.074 27.072 76.294
0.568 6.265 88.305
0.067 36.249 57.754
0.075 2.905 78.264
0.059 11.313 102.725
0.619 4.466 240.818
0.06 5.776 96.203
0.065 20.799 83.246
2.316 2.334 1474.335
0.109 5.978 91.532
0.112 1.588 93.924
0.18 1.635 163.161
0.329 2.09 64.56
0.064 3.955 88.931
0.128 19.003 80.831
0.269 5.006 95.35
0.79 3.799 125.692
1.844 3.003 293.17
0.067 16.793 92.114
0.548 9.634 87.136
0.119 41.009 56.732
0.596 20.016 71.988
3.982 3.053 993.171
0.387 2.992 112.101
0.116 28.858 63.108
0.406 4.108 111.233
2.304 1.3 3775.21
0.684 5.015 99.233
0.099 23.611 74.951
0.214 4.208 145.33
0.43 3.134 181.545
0.049 14.134 87.606
0.045 9.099 105.913
0.35 5.21 50.082
0.05 2.742 120.611
0.091 0.974 273.427
0.651 1.521 272.643
0.077 28.196 71.018
0.582 7.549 115.437
0.064 26.786 81.391
0.121 9.744 79.951
2.178 2.497 401.66
0.448 4.337 92.931
1.582 6.022 77.432
0.055 32.769 67.651
0.191 3.313 138.638
0.526 12.996 92.102
0.309 3.554 151.563
0.683 12.524 109.259
0.063 14.292 84.856
3.094 2.878 731.368
0.456 4.607 400.41
0.063 13.411 79.76
0.068 36.645 54.084
0.075 43.921 56.356
0.235 6.196 96.865
1.288 3.97 213.267
0.264 2.434 146.851
0.133 2.447 149.126
0.284 7.255 90.617
0.113 3.852 90.581
0.065 13.308 106.903
0.201 4.526 108.005
2.096 2.479 873.71
0.199 1.819 150.634
1.837 3.752 528.973
1.748 8.833 103.411
0.523 1.323 474.228
0.137 1.251 164.896
0.125 4.178 120.544
0.917 4.117 114.942
0.044 3.153 160.757
0.362 3.318 158.555
0.445 2.556 162.263
0.214 4.07 187.453
3.448 3.004 967.44
0.067 2.64 119.557
0.84 2.301 162.29
0.371 4.085 79.47
0.044 4.104 121.073
0.083 2.374 114.815
0.066 1.028 92.5
0.308 4.6 81.213
1.711 4.699 168.805
0.114 1.314 90.185
0.32 2.92 119.107
3.019 3.626 2183.87
0.038 3.15 129.314
0.351 6.615 133.054
0.042 11.793 87.903
0.25 9.149 88.956
0.603 2.402 181.082
0.117 47.839 50.827
0.134 47.222 53.198
0.74 2.55 214.331
0.337 11.048 75.322
1.065 12.536 178.236
0.073 2.023 85.384
0.055 11.484 89.436
0.128 49.367 55.08
0.13 6.75 79.499
0.507 2.388 254.574
0.149 4.858 104.652
0.134 5.467 96.497
0.949 5.774 222.544
0.476 9.223 97.534
0.038 3.221 202.314
4.129 4.667 685.236
0.098 10.203 95.284
0.091 2.932 73.281
0.089 28.569 65.501
0.115 50.716 50.687
0.187 54.034 31.595
0.25 2.176 139.95
0.301 1.889 303.678
0.464 44.925 55.168
0.106 45.866 55.988
0.096 36.402 69.496
0.096 51.754 52.997
0.08 46.163 62.202
0.231 56.41 46.144
0.1 24.277 60.739
0.225 3.043 92.809
0.111 5.612 88.776
0.136 16.703 91.819
1.061 6.104 281.43
3.573 4.295 895.235
0.163 8.676 105.72
2.041 7.139 243.622
0.192 1.9 128.934
0.086 11.247 116.136
0.083 36.775 53.571
1.872 2.149 1631.486
0.452 2.076 364.291
1.407 2.093 379.502
2.874 4.861 156.542
0.488 2.853 248.878
0.093 48.895 58.315
0.159 14.352 65.849
0.446 3.743 209.737
0.161 4.324 77.605
2.315 6.11 202.756
0.046 0.866 143.184
0.633 3.813 344.723
0.327 3.932 147.93
0.174 4.872 100.098
1.519 10.418 131.632
0.123 3.628 66.944
0.082 8.416 100.283
0.13 32.704 70.35
0.068 7.855 101.393
0.586 9.505 119.668
0.271 2.473 137.097
0.069 39.732 56.406
0.268 7.647 100.648
1.204 3.172 261.026
0.551 1.141 143.576
0.696 1.868 3154.14
1.228 6.601 411.442
0.386 9.436 97.388
0.527 1.556 206.065
2.192 2.231 1038.628
0.137 11.04 98.246
2 3.988 325.298
0.052 1.74 160.84
0.064 10.18 66.443
0.047 3.189 66.493
0.221 1.338 168.856
0.208 1.16 169.678
0.113 51.584 51.712
0.087 4.039 73.651
0.077 30.771 69.901
2.919 2.857 1203.635
0.333 22.752 88.654
3.203 4.812 384.971
0.439 6.928 106.469
0.113 1.96 78.753
1.855 7.495 194.157
0.229 1.888 180.679
0.104 3.918 109.247
0.435 3.503 105.516
0.314 2.469 121.13
0.133 11.598 98.64
0.318 14.735 102.188
0.127 22.429 88.292
0.843 4.767 120.376
1.026 25.916 90.29
0.17 4.772 84.608
0.073 24.475 65.415
0.679 1.334 199.316
3.83 2.343 2567.998
0.107 1.147 134.99
0.727 2.177 177.834
0.048 4.723 107.945
1.697 1.588 1136.135
0.058 18.04 92.004
0.424 2.762 106.994
0.05 4.922 110.803
1.271 4.305 451.711
0.672 2.196 296.064
0.081 19.518 69.364
2.371 2.589 1181.092
0.061 7.085 79.873
2.468 2.211 1591.605
2.38 7.556 171.099
0.071 19.956 87.888
1.861 14.408 146.867
1.6 3.576 285.067
0.067 6.194 77.441
0.082 50.354 58.67
0.075 6.122 135.014
1.761 5.417 102.758
0.058 14.677 88.504
1.741 2.047 606.521
0.121 55.902 48.485
0.067 35.199 69.033
0.077 4.029 133.258
0.354 1.779 120.446
0.059 10.583 93.684
0.101 49.412 49.246
0.168 1.108 101.22
0.1 34.757 68.761
0.214 1.204 114.605
0.227 1.436 135.324
1.831 3.251 1595.628
0.127 1.264 144.381
2.642 4.625 3089.826
0.139 2.803 135.236
0.223 2.241 154.388
0.053 11.586 70.968
0.372 2.399 360.25
0.431 2.416 197.955
0.066 26.228 68.493
1.237 2.444 174.806
1.747 1.708 2340.289
0.872 3.034 397.094
0.726 3.601 485.332
0.069 25.23 72.51
0.722 3.338 211.678
0.564 1.46 292.978
0.475 3.877 126.813
0.043 1.644 180.427
0.075 30.254 68.731
0.78 2.233 428.248
0.096 34.316 73.276
0.11 4.659 79.418
0.58 1.359 280.721
0.065 36.003 65.435
0.071 34.587 67.007
0.141 68.892 53.708
0.084 24.019 70.098
0.464 6.718 104.105
0.171 6.147 119.799
1.838 4.435 138.524
0.071 5.99 109.354
0.247 4.599 152.809
0.382 8.548 113.892
0.119 57.024 49.696
0.423 5.182 118.084
0.044 4.323 141.843
4.319 1.484 14247.4
0.073 0.908 115.639
0.175 4.636 94.373
1.637 2.484 889.391
1.542 2.769 404.773
0.273 4.218 167.399
0.115 5.318 78.745
2.132 10.49 102.485
0.517 2.338 151.981
1.418 3.218 140.588
1.741 8.347 126.516
0.406 5.015 89.297
0.31 3.811 52.921
0.313 9.273 92.864
0.256 32.054 68.996
0.37 3.489 123.883
0.074 4.252 89.636
0.043 0.763 77.498
0.097 45.126 60.276
0.09 23.142 93.459
0.347 4.49 161.584
0.081 2.031 101.936
0.895 2.561 157.078
0.558 3.594 275.726
0.072 31.2 74.964
0.065 27.4 59.561
0.437 4.021 258.088
0.463 3.585 121.468
1.029 9.873 83.904
0.079 24.278 74.898
0.065 32.383 64.322
0.083 1.807 132.61
0.065 33.321 62.377
0.083 3.503 86.01
1.571 2.684 367.921
0.05 11.524 67.089
0.443 3.743 86.538
2.454 5.527 181.831
0.073 38.496 62.823
0.337 1.969 107.507
0.108 1.182 103.188
0.064 16.727 88.57
0.066 21.363 83.194
0.05 3.711 141.184
1.551 2.456 346.545
0.103 46.382 46.763
0.195 3.173 108.498
0.065 1.798 98.747
0.073 44.904 61.999
0.04 2.628 125.03
0.054 19.124 91.61
1.851 2.926 268.194
1.699 2.882 330.447
0.055 17.14 78.832
0.524 28.815 75.588
0.174 1.139 91.017
1.001 3.605 244.894
0.184 1.75 237.518
0.301 23.522 70.081
0.312 9.095 107.907
0.114 3.268 97.852
0.63 2.535 160.152
0.329 5.263 93.425
0.066 37.699 57.026
0.097 15.221 68.359
0.292 2.428 179.675
1.208 2.898 369.044
0.751 2.168 140.525
1.234 2.573 172.633
0.06 13.837 72.457
0.069 29.472 65.085
0.771 3.151 107.796
0.063 2.149 99.564
0.311 2.898 151.81
0.095 45.31 47.27
0.657 37.248 51.88
1.512 8.385 296.671
0.064 21.118 79.871
1.001 2.481 372.387
1.185 5.758 183.827
0.669 3.469 204.725
0.124 2.5 94.365
0.039 3.002 114.749
0.084 11.486 96.224
0.562 34.021 59.699
0.091 42.861 56.118
0.089 29.004 71.056
0.052 29.439 77.696
0.058 5.522 97.579
0.28 3.515 67.657
0.045 2.578 94.554
0.247 4.627 156.069
0.655 4.838 109.702
0.255 1.275 128.363
0.179 2.034 135.74
0.584 11.415 110.067
0.113 3.925 81.482
0.091 40.041 58.965
0.413 1.572 182.91
0.481 2.627 167.453
0.317 2.94 115.308
0.056 2.428 139.434
0.328 1.429 119.127
0.096 3.087 108.631
0.352 5.842 73.586
0.097 2.483 94.294
0.529 4.083 141.697
0.06 6.143 118.236
0.5 1.569 197.37
0.084 2.421 122.127
0.227 3.475 77.072
0.112 6.728 132.446
0.063 18.407 91.484
1.873 46.932 68.265
0.323 1.541 197.649
0.073 32.078 72.704
0.065 10.232 96.043
0.475 6.962 114.737
0.065 15.792 82.012
0.061 6.361 76.629
0.134 2.531 86.255
0.366 7.059 116
0.077 46.066 59.506
0.122 0.653 53.945
2.316 3.297 494.597
0.991 1.522 299.443
0.061 2.114 97.921
1.786 4.058 401.998
2.313 3.463 812.26
0.062 22.584 42.411
2.875 3.044 348.57
0.302 4.903 113.793
0.053 14.24 103.416
0.591 5.103 138.436
1.709 3.834 1273.333
1.415 8.304 90.086
0.065 17.864 93.482
0.103 4.071 131.866
0.081 0.992 113.562
0.048 6.092 105.97
5.307 2.992 3122.602
1.813 2.21 244.077
0.067 15.402 99.658
0.704 4.826 69.182
1.073 4.784 121.323
0.214 18.878 79.945
0.075 3.505 137.277
0.067 27.888 65.858
0.056 7.672 79.268
0.053 6.114 112.445
0.069 12.248 84.503
0.123 3.683 109.667
1.622 2.508 949.006
0.045 2.38 116.726
0.078 2.838 130.144
0.388 10.42 89.902
0.054 5.856 105.095
0.118 3.125 145.798
0.147 26.248 73.922
0.089 44.28 49.163
0.979 2.624 1273.074
1.123 4.237 145.18
0.093 1.879 129.983
0.109 14.551 57.543
0.061 7.729 137.874
1.831 4.821 104.874
1.287 2.226 94.068
2.247 2.545 478.4
3.117 25.088 64.277
0.088 4.816 98.97
0.068 17.36 65.827
0.752 8.659 119.512
0.164 3.388 230.973
0.164 0.266 1240.167
0.501 27.679 63.439
0.085 10.967 99.889
0.09 26.291 67.04
3.712 58.732 36.284
1.241 5.973 190.73
0.121 14.566 68.696
0.241 4.521 67.337
0.804 3.063 121.263
0.471 4.124 210.723
0.318 3.816 243.009
0.441 6.451 123.142
0.071 20.132 71.629
0.146 47.345 43.283
0.159 10.653 108.442
0.092 28.735 66.784
1.712 2.809 353.543
2.619 2.136 1224.552
0.052 23.548 82.179
0.049 3.749 108.242
0.066 7.366 91.26
0.211 1.807 72.077
0.356 7.415 85.493
1.015 18.253 109.731
0.309 5.79 128.011
0.459 36.075 57.346
0.103 3.574 107.485
0.11 32.941 66.404
0.071 5.071 81.451
0.093 29.476 67.804
0.519 6.288 142.851
0.259 12.216 72.339
0.929 6.951 127.936
0.42 3.339 126.01
0.53 1.555 1441.696
0.076 43.125 64.926
0.078 19.218 85.387
1.238 1.428 347.869
0.177 0.459 373.857
0.26 2.576 138.241
0.07 36.885 63.281
0.168 3.38 86.502
0.77 1.86 171.096
0.195 2.356 89.7
0.142 2.229 122.753
0.073 13.22 81.128
0.092 13.472 87.98
1.559 9.182 152.863
0.074 35.551 48.525
0.071 12.933 56.039
0.559 43.528 50.039
0.591 6.038 126.58
0.061 3.666 77.966
0.271 14.558 80.03
0.074 8.322 109.493
0.888 2.754 518.55
0.049 5.455 108.014
0.823 4.133 78.338
0.076 22.287 78.25
0.076 5.63 92.816
0.737 2.37 183.619
0.487 1.816 520.386
0.19 1.114 54.678
0.05 11.319 102.343
0.075 13.305 89.563
0.767 3.427 123.113
0.069 25.646 84.942
0.372 1.353 188.674
0.154 1.801 125.058
0.207 1.519 143.601
0.146 4.657 117.415
0.093 46.29 50.599
0.069 38.532 67.079
0.216 2.389 146.244
0.064 37.461 61.085
0.117 22.303 84.681
0.179 4.189 87.934
0.086 42.536 50.952
1.297 3.694 279.066
0.232 47.354 60.254
0.157 8.362 109.514
1.085 0.79 2634.993
0.05 5.64 134.532
0.336 2.521 78.965
0.643 2.134 195.603
0.315 7.202 142.482
0.117 53.306 45.942
0.109 13.48 82.622
0.067 6.287 83.812
0.079 43.226 57.033
1.296 6.698 106.068
0.068 0.697 74.051
0.721 17.496 80.836
0.074 34.962 59.221
0.088 41.12 56.388
0.387 3.029 251.891
0.069 3.686 86.071
0.58 6.592 136.712
0.316 11.739 81.929
1.805 10.935 101.488
0.102 40.183 41.137
0.919 50.34 69.379
0.197 5.802 120.534
0.106 2.494 109.808
0.084 0.373 43.566
0.052 0.737 117.998
0.099 1.259 92.396
0.074 5.05 102.449
0.334 1.516 162.114
0.057 30.848 74.545
0.765 3.301 161.39
3.456 5.389 406.521
0.549 3.878 283.49
0.16 35.02 84.28
0.045 5.965 111.971
0.779 11.734 93.906
0.048 11.756 69.187
0.124 2.248 109.704
1.157 6.641 134.397
2.283 4.769 452.398
0.106 45.6 44.745
1.394 1.101 349.409
0.093 46.044 57.501
1.922 3.843 169.746
0.345 5.089 82.471
0.615 6.063 154.823
0.06 31.297 63.173
0.078 4.6 110.433
0.354 3.744 110.223
0.332 4.281 121.185
2.828 64.422 35.859
0.659 2.609 114.279
0.08 42.119 49.931
0.812 34.635 64.775
0.076 45.565 63.321
0.172 31.151 68.63
0.07 6.504 97.871
0.055 21.661 77.532
0.071 43.502 65.179
0.812 8.239 113.932
1.068 5.509 65.793
0.964 4.099 173.439
0.41 9.354 82.854
0.668 4.707 144.164
0.059 39.791 65.08
0.055 1.403 164.304
0.317 1.794 209.363
1.24 1.16 2367.88
0.091 46.872 56.153
0.318 4.824 115.305
0.145 13.001 88.948
3.055 3.878 389.026
0.86 2.122 382.555
0.108 31.539 71.802
0.145 53.7 38.655
0.064 13.903 103.086
0.801 3.266 106.598
0.353 8.068 93.285
0.072 37.035 58.672
2.985 2.503 2803.428
0.317 1.995 239.612
0.042 5.38 77.249
0.069 32.499 69.301
1.734 4.605 110.814
0.082 2.769 111.692
0.077 27.699 65.48
0.047 11.226 103.532
1.689 0.976 6147.018
0.645 1.778 306.193
1.14 5.089 146.424
0.127 2.987 101.074
0.399 11.712 94.8
3.193 1.931 3885.743
0.049 16.237 89.958
1.187 1.538 1068.307
0.065 8.386 90.597
0.621 5.386 140.032
0.092 13.193 77.863
0.47 2.633 205.774
0.049 9.703 98.498
1.472 3.122 1429.016
0.066 30.874 74.033
1.86 2.546 1964.006
0.805 2.727 274.31
2.863 3.175 145.74
0.078 34.724 62.659
0.397 12.039 89.537
0.719 3.154 104.199
0.078 33.819 60.462
0.425 3.351 142.918
1.347 3.241 140.578
1.022 3.145 241.621
0.445 5.744 64.922
1.633 3.427 705.833
0.055 27.261 83.721
0.074 14.126 100.949
0.212 31.751 75.161
0.188 2.301 108.144
0.09 39.495 60.39
3.927 3.885 1600.904
0.997 1.378 325.636
0.987 2.202 119.33
2.243 4.833 153.236
0.063 25.417 71.234
0.145 3.399 134.006
0.052 23.013 94.781
0.084 40.537 52.581
0.603 9.217 90.287
4.776 3.269 1352.308
1.761 4.586 135.356
0.951 3.477 312.829
0.182 2.813 120.699
0.087 16.48 97.739
0.813 3.288 132.489
0.28 2.725 86.211
0.04 9.714 103.061
0.052 12.566 107.228
0.447 4.245 98.885
0.217 1.638 198.468
0.101 31.133 76.496
1.843 3.719 1007.772
0.256 2.388 135.476
0.053 10.187 80.643
0.178 15.667 108.934
0.987 3.452 158.999
0.095 1.859 115.563
0.098 26.094 91.864
0.89 2.52 348.359
0.647 4.272 127.292
1.917 5.691 142.094
0.58 1.698 266.177
0.462 2.646 106.021
0.156 9.017 95.402
0.231 4.207 98.591
0.194 11.357 103.913
0.212 2.685 62.52
0.221 3.154 100.54
0.534 3.347 168.457
2.355 1.729 1718.031
0.713 8.782 77.48
0.093 33.63 76.137
0.08 12.242 71.835
0.704 3.616 416.639
0.243 2.224 103.611
1.282 2.036 436.1
0.15 9.428 83.776
0.058 10.734 59.446
0.584 47.624 50.297
0.054 10.183 109.568
0.065 14.865 92.57
1.185 3.087 668.416
0.232 6.381 108.428
0.076 19.271 72.877
0.125 39.627 51.494
0.084 46.461 54.887
0.058 9.428 90.388
0.077 43.354 58.239
0.08 35.678 51.059
2.085 4.972 170.352
0.11 5.383 95.424
0.067 15.487 80.45
0.901 5.045 117.542
0.097 15.793 77.824
1.441 3.472 431.351
0.109 6.664 94.684
0.889 16.303 111.036
0.061 9.318 101.064
0.134 2.106 299.891
0.2 1.905 265.972
0.104 1.283 568.322
0.157 2.264 76.06
0.064 3.402 115.469
0.099 50.441 50.593
0.135 33.195 70.675
0.074 13.549 57.229
0.195 2.417 191.668
0.081 25.14 74.766
0.064 13.853 88.234
1.184 4.151 377.711
0.054 5.669 106.027
2.124 3.148 837.193
0.577 5.068 112.86
0.059 2.967 102.834
0.095 9.682 99.398
0.067 6.418 123.687
0.748 5.702 118.617
0.102 43.56 52.316
0.063 12.869 94.769
0.13 21.157 91.28
0.07 40.815 68.265
0.068 30.598 64.82
0.076 39.311 55.055
0.049 13.342 76.272
0.061 22.19 87.403
0.048 0.887 759.192
2.321 3.094 955.092
0.299 5.138 203.102
0.05 4.668 112.91
0.903 2.566 10841.629
0.086 1.45 3413.381
0.038 4.174 142.451
0.043 1.297 169.552
0.218 0.947 104.165
0.228 6.588 110.803
0.12 50.5 58.193
0.106 0.995 163.869
0.056 2.133 142.193
4.634 3.597 1154.63
0.071 23.071 81.026
1.032 3.162 616.815
1.262 2.175 413.97
0.112 1.586 148.92
0.072 0.711 504.061
0.114 0.856 81.812
0.116 3.03 114.703
0.149 9.888 102.005
1.988 2.295 389.85
0.047 6.883 98.896
1.045 6.683 88.975
0.053 3.079 121.107
0.375 2.6 145.032
0.115 1.427 87.547
1.515 3.005 250.612
0.573 2.54 203.701
2.387 2.548 922.513
0.189 7.36 103.513
0.557 2.293 111.592
0.636 3.221 290.223
0.124 3.896 201.504
0.095 2.591 110.449
0.944 3.551 377.807
0.519 2.301 137.616
0.103 1.325 79.992
0.152 1.405 185.048
0.233 1.495 64.351
0.13 0.948 90.023
0.514 4.133 165.714
0.062 1.63 143.713
0.071 1.084 71.244
2.06 2.906 1093.727
0.212 1.319 61.229
0.13 0.897 114.15
0.056 27.082 75.513
0.058 23.114 86.247
0.14 3.284 119.795
0.07 2.018 105.092
0.158 2.448 114.701
0.142 3.005 109.672
0.181 2.104 147.483
0.286 7.122 88.307
0.052 4.928 84.089
0.077 9.564 81.056
0.145 14.395 93.263
0.129 2.256 102.352
0.156 2.102 109.044
0.527 1.91 280.463
5.913 1.774 6028.05
0.057 2.591 80.487
0.879 2.949 212.665
0.063 41.149 67.929
0.05 7.343 95.729
0.043 1.467 361.005
0.075 34.244 61.107
0.047 1.73 184.056
0.172 1.296 233.762
3.335 17.333 151.929
3.353 4.769 1523.227
0.595 3.091 152.291
0.059 3.579 101.302
1.577 1.822 1151.039
0.745 2.118 251.743
0.41 1.587 293.569
0.543 3.821 89.807
0.058 6.029 99.618
0.058 15.895 77.188
0.05 1.073 191.616
0.068 15.433 91.071
0.125 3.823 105.835
1.538 3.592 246.113
0.086 41.478 52.766
1.16 16.512 97.811
0.052 17.582 67.903
2.669 2.822 1029.313
0.679 3.881 170.535
0.456 5.257 113.524
0.432 2.587 271.214
0.554 12.508 66.257
0.327 2.308 70.01
0.103 1.836 84.576
3.132 2.827 4746.271
1.149 3.687 203.736
0.237 4.951 99.371
0.064 28.637 77.594
0.645 3.782 113.291
1.179 2.148 260.807
0.079 47.189 58.51
0.115 1.979 160.629
2.305 2.428 919.059
0.181 7.121 83.904
2.55 2.381 1338.845
0.051 3.136 105.823
0.073 22.776 91.384
0.097 4.456 127.031
0.135 9.201 100.267
0.22 1.856 144.771
0.372 6.065 114.39
0.048 5.376 94.274
0.5 3.482 123.334
0.063 27.926 85.367
0.068 26.412 55.877
0.295 1.984 283.492
3.721 3.033 968.507
0.169 1.909 160.032
0.417 2.439 165.025
0.08 7.91 116.249
0.104 33.979 58.649
0.176 0.85 69.353
0.056 22.809 82.737
0.154 15.637 96.175
0.087 6.267 108.23
2.028 5.18 415.034
0.102 3.783 108.792
0.415 3.174 392.718
2.44 1.351 9025.907
0.222 1.695 344.924
0.065 2.622 133.845
0.461 1.832 117.004
1.257 2.27 1301.891
1.075 2.327 380.891
0.102 21.214 67.214
0.125 3.858 90.4
0.144 1.453 40.416
0.059 28.427 71.038
1.036 35.663 62.517
1.864 3.161 241.463
0.201 4.252 92.583
0.154 2.114 103.669
0.152 9.14 104.876
0.06 20.184 95.912
1.365 3.451 758.562
2.027 4.165 581.719
0.091 3.618 107.59
0.056 12.022 100.105
1.77 1.625 784.212
0.387 5.768 78.265
0.571 2.617 198.285
0.08 37.576 47.446
1.514 3.485 339.279
0.113 19.276 65.469
0.068 13.508 102.511
1.277 12.117 107.255
3.231 3.3 514.087
1.123 3.247 441.139
0.62 1.934 86.427
0.93 2.925 517.099
0.935 2.339 318.449
0.675 7.772 248.568
2.162 2.066 1639.815
0.123 1.066 114.279
1.094 9.869 68.182
0.035 2.265 241.039
0.76 3.352 361.606
0.069 44.239 61.864
0.105 1.307 148.572
0.04 4.674 136.81
1.851 2.3 1112.17
1.767 2.173 1596.727
0.059 22.284 87.519
0.559 9.117 135.437
0.24 10.246 98.096
0.068 4.673 92.737
0.094 39.057 67.47
0.31 1.142 151.035
0.74 3.477 332.091
0.529 1.454 921.548
0.029 0.933 646.887
1.189 3.787 408.76
0.67 2.82 238.752
0.205 2.175 117.16
0.06 8.002 74.298
0.406 4.297 122.591
3.71 3.079 1011.401
0.175 0.931 105.884
0.1 0.999 107.388
0.085 1.195 114.296
1.471 1.836 1527.475
0.456 2.978 132.371
0.071 29.341 63.233
0.088 25.722 78.817
1.022 3.263 289.131
0.134 51.493 45.877
0.601 3.034 163.819
0.073 8.281 73.529
0.063 29.19 71.542
0.052 18.404 92.9
0.071 46.051 62.417
1.274 54.824 40.471
1.246 6.955 143.697
0.088 5.767 107.516
0.087 9.443 102.388
0.246 2.086 129.667
0.105 37.121 36.463
0.068 44.975 64.044
0.055 9.692 85.19
1.53 2.862 499.686
0.511 1.326 315.814
0.088 5.343 90.542
0.417 3.392 652.866
0.181 1.087 161.785
0.126 34.186 61.784
0.114 4.066 87.837
0.038 9.472 95.777
0.155 8.346 104.753
0.135 1.715 125.284
0.077 10.273 87.594
0.665 11.689 121.761
0.245 6.288 135.105
0.064 1.156 73.057
0.648 1.94 282.656
0.064 7.854 100.18
0.148 2.809 93.153
0.061 18.078 94.144
0.453 2.248 120.88
0.085 4.407 97.361
0.137 2.384 80.684
0.096 1.618 158.233
0.04 3.376 122.56
0.113 1.397 129.206
0.066 11.359 94.721
0.079 16.325 96.973
0.042 5.467 124.283
0.263 14.562 68.555
0.055 11.458 101.08
0.514 3.269 165.139
1.483 4.342 315.099
0.228 1.538 156.735
0.335 20.34 79.784
0.042 5.256 111.231
0.086 40.785 51.738
0.038 8.856 100.885
0.366 1.615 118.151
0.118 5.429 114.071
0.057 20.233 91.289
0.102 0.858 102.746
0.153 3.493 111.139
0.762 10.66 101.586
0.061 9.584 90.519
0.134 28.059 72.372
0.423 11.429 72.49
0.611 2.74 125.164
1.348 2.668 574.702
1.214 3.24 135.139
0.06 6.758 90.024
0.242 2.413 130.56
0.393 3.012 78.356
0.981 2.517 209.883
0.083 45.667 55.469
0.482 3.933 116.63
0.048 9.325 92.096
0.084 6.653 104.34
0.642 13.787 90.119
1.403 6.843 170.314
0.076 4.129 71.783
1.718 9.723 191.152
0.651 2.493 337.451
0.083 25.523 80.915
0.094 42.44 61.474
0.253 8.702 96.614
0.956 4.631 213.783
0.063 12.661 65.605
0.065 37.548 64.291
0.342 2.188 108.64
0.425 3.001 198.529
0.084 4.928 90.101
0.423 1.62 222.041
1.029 8.507 141.274
0.107 2.856 148.853
0.374 2.335 197.042
0.072 27.114 74.394
0.049 4.763 109.711
0.665 11.176 80.171
0.376 2.285 179.188
0.677 2.515 184.086
0.126 11.069 86.872
0.09 11.348 95.054
0.062 7.376 118.759
0.641 3.702 72.724
0.05 5.518 110.817
0.069 18.571 70.353
0.17 1.238 385.278
0.333 2.319 179.643
0.076 7.928 68.099
1.056 2.29 474.334
2.831 45.773 54.312
0.192 0.901 176.712
0.15 54.451 41.136
0.09 8.106 100.583
3.639 2 5247.312
1.481 2.233 1821.712
0.064 29.385 69.513
1.867 2.56 1952.017
0.047 5.153 120.109
0.313 4.326 186.688
0.035 2.552 129.717
0.055 2.207 96.331
0.061 33.303 71.407
0.865 3.349 394.667
0.054 14.871 94.917
0.083 4.043 140.245
0.223 5.716 107.025
2.827 1.999 445.461
0.103 16.191 65.787
0.149 1.772 222.478
1.011 2.206 268.212
0.13 47.207 54.9
0.436 8.812 55.802
0.055 1.92 93.848
1.405 2.269 626.67
0.684 1.924 234.564
0.062 15.289 94.691
2.866 10.633 150.922
0.088 15.53 91.163
0.516 4.372 98.625
0.573 2.999 136.451
0.057 9.307 98.307
0.294 3.788 251.825
0.062 35.519 70.393
0.34 1.708 110.31
0.099 6.764 88.223
0.195 2.197 131.841
0.055 5.509 102.807
0.053 13.984 94.203
0.058 1.956 104.294
4.153 3.825 804.594
1.462 3.502 279.604
0.252 1.458 378.273
0.942 4.557 96.493
0.524 1.742 420.536
0.173 12.1 106.038
0.071 4.111 115.757
0.064 6.648 80.732
0.041 4.661 91.444
0.097 32.042 65.843
0.139 1.7 280.074
0.901 2.525 434.972
0.064 18.698 66.875
0.067 25.276 77.094
0.042 1.063 83.527
0.042 2.509 104.66
0.047 12.71 92.857
1.277 3.571 405.842
0.093 1.703 71.673
0.053 18.324 93.68
0.186 10.605 126.021
0.093 6.44 100.639
0.135 2.36 148.825
0.245 3.774 157.365
0.116 17.02 82.687
0.478 2.041 197.747
0.403 4.935 144.968
2.73 1.916 1043.071
1.065 2.707 325.804
0.933 1.841 333.638
0.702 3.935 94.019
1.751 2.595 1212.451
2.132 3.648 450.028
0.182 7.443 97.698
0.729 1.471 214.208
0.049 4.705 119.009
0.176 5.071 63.836
0.075 2.155 85.187
0.278 0.805 1567.92
0.104 7.162 105.575
0.813 3.487 151.658
0.063 32.399 73.083
0.072 12.086 64.706
2.116 4.607 165.816
2.655 2.977 3140.489
2.024 2.681 895.563
0.071 42.641 59.554
0.061 5.433 95.19
0.34 1.679 214.895
0.394 19.438 57.703
0.055 10.829 95.018
0.096 45.692 61.023
0.13 37.448 61.439
0.207 2.478 120.616
0.094 52.15 56.046
0.203 8.162 99.472
0.556 2.5 283.839
0.052 1.697 110.644
0.501 2.033 196.653
0.051 4.508 84.134
0.204 7.573 114.102
0.066 25.457 76.896
1.434 2.81 355.897
0.308 1.508 97.964
2.279 27.18 85.577
0.07 40.675 56.477
0.07 22.104 77.714
0.051 5.866 87.767
0.193 22.78 93.431
0.063 14.93 111.126
0.919 1.458 821.226
0.311 2.636 180.015
0.053 12.651 87.913
0.644 4.713 193.244
0.402 1.575 199.794
1.655 2.925 617.951
0.297 2.144 83.463
0.399 5.306 155.822
0.219 1.27 106.913
0.52 1.177 219.57
0.092 2.009 145.39
0.183 4.667 96.541
0.081 35.784 56.275
0.217 1.54 204.611
0.917 3.968 217.456
0.369 5.164 88.049
0.837 2.35 208.952
0.147 3.147 140.206
0.151 1.34 159.989
0.49 1.627 149.052
0.069 4.522 115.443
0.151 0.982 155.392
0.069 12.133 89.247
0.092 2.121 142.067
0.817 2.524 304.815
0.464 4.223 130.23
0.812 3.833 230.902
0.418 5.402 114.867
0.059 4.492 112.912
0.058 26.154 82.832
1.007 3.463 210.215
0.059 10.841 47.415
0.069 2.858 127.014
0.127 10.29 86.942
0.204 14.188 119.001
0.036 1.754 91.785
0.395 10.828 85.806
0.662 3.23 256.132
0.174 37.785 62.093
0.511 10.503 82.745
0.052 13.768 92.107
0.135 2.53 108.93
0.918 3.657 109.365
3.142 3.911 1247.68
0.063 7.714 97.592
1.713 5.249 130.934
0.048 9.287 104.11
0.107 5.073 103.562
0.195 1.605 56.794
0.085 44.478 55.848
0.242 7.013 72.612
0.671 10.084 74.888
0.291 8.41 123.212
0.525 3.358 209.673
0.304 1.842 105.246
0.071 1.353 240.555
0.038 5.648 116.8
1.609 5.741 243.461
1.415 2.019 452.723
0.649 4.191 165.105
0.774 3.673 107.7
0.057 3.385 156.915
1.049 2.139 342.729
0.04 1.727 124.721
0.798 15.775 115.242
0.981 3.539 391.663
0.063 13.14 85.821
0.808 1.441 199.607
0.461 6.733 85.571
2.123 6.124 184.606
0.919 1.946 490.065
0.427 15.801 88.66
0.576 2.09 202.053
0.394 4.345 220.809
0.07 15.259 74.973
0.275 1.878 118.524
0.8 3.793 147.102
0.06 21.01 78.572
0.534 4.296 136.492
0.046 1.938 102.198
0.038 4.845 109.103
0.22 3.16 149.823
0.233 4.634 108.899
0.721 3.521 148.764
0.098 41.781 51.827
0.775 2.038 240.977
0.453 1.919 292.799
0.819 3.215 373.834
0.105 46.85 55.43
0.058 1.48 101.503
0.334 2.246 192.079
0.082 0.879 116.865
5.621 4.061 455.252
0.055 7.635 106.037
0.053 15.542 88.698
0.296 2.86 103.342
0.495 3.57 77.378
0.384 5.46 113.425
0.248 40.255 56.895
0.35 2.66 158.555
0.701 2.706 263.164
0.077 27.354 71.794
0.053 5.242 88.689
0.32 2.193 156.763
0.061 11.712 70.09
0.737 5.567 180.189
0.052 16.922 93.033
0.066 2.126 146.741
0.063 1.889 110.311
0.062 20.223 89.581
0.293 3.27 90.433
0.115 49.929 43.651
4.189 9.484 103.628
0.437 2.815 72.683
0.833 3.502 111.581
0.473 1.935 63.761
0.046 6.901 111.229
0.094 3.049 76.612
0.097 29.366 63.05
4.416 3.858 837.062
1.091 12.476 109.774
0.377 10.071 95.515
0.317 1.261 70.933
0.089 29.048 80.692
0.886 2.054 228.751
0.34 3.869 102.326
0.27 6.976 89.251
0.085 41.331 54.553
0.364 2.038 127.891
0.262 34.065 73.184
0.883 4.302 286.886
1.693 4.505 182.511
0.577 1.837 117.405
2.238 2.075 276.117
0.06 25.734 67.78
0.076 10.279 80.759
4.668 4.363 804.071
0.085 48.841 59.414
0.084 29.042 72.486
0.053 5.42 118.822
0.835 3.793 554.438
0.246 7.227 66.909
0.329 4.726 75.785
0.122 0.405 1962.96
0.981 2.231 305.401
1.548 1.943 393.927
0.143 1.85 97.456
0.786 3.557 175.247
0.112 13.442 112.153
2.031 3.477 1252.498
0.101 18.66 92.429
0.476 2.647 204.661
0.315 7.632 78.485
0.67 1.252 216.184
0.715 1.532 408.961
0.095 44.571 61.37
1.749 4.089 925.665
1.013 39.114 56.807
1.137 4.521 340.108
0.133 44.566 36.435
0.147 16.765 94.766
0.061 25.424 49.068
0.044 5.217 104.097
1.407 2.338 622.484
0.087 29.213 79.391
0.511 4.785 107.072
0.135 5.3 104.323
0.059 38.625 71.312
0.037 2.398 124.296
0.366 1.112 228.181
0.079 19.693 93.052
0.072 30.632 63.249
0.246 1.152 215.82
0.08 46.202 63.274
0.586 7.087 114.774
0.076 23.643 90.236
0.066 30.122 66.521
3.029 3.969 430.219
0.053 5.108 105.165
0.07 22.762 78.913
0.141 2.495 146.749
1.05 4.105 324.414
1.319 2.937 504.439
0.03 0.567 797.582
1.639 1.761 696.451
0.072 17.214 76.143
0.234 3.418 73.691
1.17 2.479 359.583
0.08 46.677 56.849
0.14 2.7 102.076
0.051 3.912 96.158
0.364 22.204 85.392
0.085 34.285 62.64
0.059 23.508 74.184
0.481 5.015 129.183
0.07 3.035 94.502
0.999 6.189 252.332
0.123 2.001 208.137
0.273 4.933 182.416
0.783 5.724 102.86
0.076 47.724 62.092
0.061 38.142 67.169
0.059 13.627 90.527
0.081 37.342 64.712
0.76 9.908 109.161
1.088 4.954 194.318
0.794 2.488 309.701
0.084 36.511 58.27
0.218 2.638 132.203
0.713 14.85 98.455
1.045 8.177 86.059
0.826 3.008 189.448
0.463 5.213 113.989
0.284 9.372 100.499
0.038 1.594 173.371
0.537 8.803 107.935
0.973 2.412 220.903
2.723 3.7 796.328
0.359 6.365 87.698
0.052 3.185 114.555
1.501 5.694 122.148
0.688 2.154 368.204
0.38 1.931 142.069
0.168 2.663 133.357
0.139 3.378 84.436
0.192 1.314 183.948
0.125 2.16 107.158
4.056 51.508 51.594
0.454 7.874 100.848
1.069 15.693 79.461
0.23 1.233 199.518
0.292 3.282 94.767
0.145 2.323 208.095
1.242 1.712 467.826
0.375 8.895 88.197
0.054 15.279 90.999
0.17 6.663 99.826
1.525 4.27 93.167
0.416 5.051 69.319
0.098 7.208 95.6
1.749 0.92 7794.98
0.06 9.628 99.918
0.213 3.48 136.663
1.152 4.627 198.364
0.107 1.118 154.04
0.97 8.608 95.317
0.061 11.639 96.791
0.201 10.94 113.432
0.058 21.083 83.496
0.112 43.402 39.845
1.236 2.073 436.135
0.137 5.222 102.752
0.439 2.719 39.693
0.317 1.143 62.254
0.045 1.969 81.723
0.084 7.214 111.721
0.307 4.199 121.997
0.114 4.812 99.953
0.46 6.062 92.413
0.355 2.778 118.751
0.609 4.264 142.813
0.058 1.798 170.89
1.492 2.018 2227.981
1.546 2.809 666.821
0.036 3.146 123.209
0.062 29.946 74.736
0.093 43.314 59.863
0.061 21.707 78.412
0.082 2.285 117.794
0.087 1.805 145.515
0.06 11.47 100.535
0.117 1.966 116.751
0.26 1.867 80.383
0.794 10.215 105.307
1.927 4.839 313.197
0.072 29.546 90.224
0.185 4.008 96.32
0.252 5.55 259.072
0.277 1.456 76.749
0.13 5.887 110.326
2.099 1.755 1212.513
0.067 16.649 84.068
0.097 53.414 52.658
1.205 8.07 164.635
0.192 1.5 245.145
0.066 11.152 94.311
0.413 6.204 122.34
0.097 40.038 63.602
0.084 16.997 84.165
1.733 17.687 108.36
1.58 2.672 2455.323
0.048 7.884 118.576
0.066 10.102 99.43
1.382 3.396 411.868
0.067 16.334 85.153
0.083 43.338 58.815
0.766 9.255 104.285
0.383 3.01 185.644
0.492 2.024 101.494
0.187 2.395 81.649
0.06 1.184 143.327
0.338 2.404 186.772
0.039 1.958 201.018
1.013 4.024 243.217
0.056 11.363 86.97
0.086 26.924 64.691
1.779 4.767 174.313
0.081 47.639 57.013
0.054 1.085 516.593
0.405 6.382 101.828
0.217 1.3 29.52
0.068 13.065 75.564
0.078 8.891 89.781
1.095 2.423 191.751
2.167 7.419 112.755
0.158 7.998 99.221
0.071 8.796 79.757
0.236 5.031 101.505
0.121 2.34 130.345
0.296 1.372 117.59
0.05 7.326 103.054
0.08 46.27 61.967
0.066 22.898 84.585
0.055 19.348 78
0.114 6.727 134.302
0.32 2.021 124.775
0.385 1.509 104.77
0.503 1.774 1281.947
0.053 9.282 80.093
0.062 10.341 121.391
0.359 1.819 157.668
0.095 1.467 188.886
0.208 8.865 125.21
0.168 1.658 211.41
0.058 3.224 116.81
0.093 50.502 59.272
0.047 0.988 136.986
0.113 6.8 79.796
0.926 4.916 167.306
0.083 48.101 62.241
0.539 6.642 99.694
0.53 4.663 96.137
2.432 3.218 434.762
0.058 3.973 96.01
0.108 20.924 71.247
0.796 11.854 78.709
0.23 2.079 119.542
0.215 6.173 87.17
0.49 49.594 55.379
0.385 9.026 81.434
0.119 10.848 116.543
3.712 5.722 572.614
0.061 43.536 67.66
0.145 3.185 108.644
0.214 17.179 76.735
0.076 3.763 106.172
0.313 1.916 163.165
6.56 1.917 5327.074
0.065 22.38 84.824
0.638 7.706 124.674
4.234 8.308 572.289
0.797 2.175 164.36
0.055 6.112 86.253
0.312 5.158 140.128
0.044 6.559 87.524
2.275 5.881 508.182
0.469 2.261 219.878
0.927 4.056 241.521
0.615 1.525 243.686
0.202 6.443 103.02
0.547 2.003 334.476
0.719 2.455 92.751
0.053 2.517 119.131
0.14 39.301 54.432
0.071 21.41 90.068
0.052 2.325 84.928
0.093 11.341 101.563
0.284 2.768 114.584
0.062 0.768 225.096
1.134 2.524 802.515
0.063 19.481 85.74
0.075 5.305 77.599
0.865 2.068 453.555
0.263 9.784 98.875
0.179 0.738 99.766
0.091 25.678 87.998
0.74 8.621 65.473
0.076 0.692 86.041
0.139 4.509 108.77
0.049 7.267 101.812
0.056 6.342 115.636
0.522 1.915 246.173
0.115 4.768 103.411
1.276 9.299 119.809
0.283 26.892 45.929
3.417 47.051 40.156
0.262 0.685 62.436
2.715 3.498 1779.14
0.077 45.518 59.16
0.071 1.971 92.013
0.854 16.058 137.887
0.067 21.202 66.33
0.317 2.022 83.642
0.458 4.483 250.081
0.214 3.978 120.312
1.193 1.126 2985.167
0.236 4.115 112.038
0.07 17.023 86.652
0.139 2.085 99.211
0.782 7.454 100.357
0.054 3.226 96.58
0.846 5.171 118.034
0.06 13.447 107.541
4.458 2.792 4960.344
0.054 11.013 92.648
1.069 2.821 224.301
0.06 18.61 83.25
1.13 0.89 1812.034
0.441 4.615 103.2
0.065 23.87 75.355
0.459 3.634 111.525
0.787 6.482 119.269
0.177 2.131 156.548
1.761 3.079 148.287
4.598 4.762 1840.849
0.06 5.033 112.517
0.101 12.715 63.653
2.349 27.351 60.631
2.091 21.629 44.966
1.565 2.301 1164.673
0.22 6.311 96.485
0.126 51.114 54.409
2.723 4.891 4319.061
0.38 7.004 87.619
0.161 55.233 44.432
0.958 1.705 239.219
0.081 44.844 60.365
0.233 5.108 92.004
1.047 2.3 289.377
0.688 11.776 82.078
0.107 52.217 48.678
0.419 4.134 119.325
0.086 3.155 110.736
0.09 18.251 73.349
0.341 1.917 180.703
0.227 1.352 97.639
0.068 14.202 85.288
0.483 9.622 101.879
0.231 15.492 159.012
0.44 5.936 128.029
0.337 1.782 123.842
0.047 7.828 97.154
0.902 2.089 262.026
3.806 11.115 149.04
0.137 1.881 147.863
0.062 13.2 94.03
0.471 1.173 95.485
0.183 13.18 104.487
3.944 2.234 2531.012
0.465 10.453 101.091
1.136 2.005 1052.765
1.27 2.271 536.739
0.06 0.752 106.345
1.272 13.988 126.02
0.214 3.571 96.934
0.77 2.11 314.072
0.066 21.485 86.891
0.051 2.267 136.008
0.89 2.893 120.227
0.504 2.399 325.233
2.599 3.335 145.66
0.072 9.078 97.85
0.388 12.51 123.881
0.811 2.128 488.709
0.043 12.487 111.086
1.112 11.971 181.256
0.353 1.22 161.125
1.247 15.518 97.986
0.128 12.636 76.396
1.074 2.916 214.835
0.352 5.856 85.064
2.602 3.399 360.855
0.606 3.521 206.842
0.26 5.474 176.526
0.071 35.041 54.712
0.079 20.978 73.552
0.081 38.833 58.324
0.036 4.626 106.08
0.063 24.822 80.409
0.066 29.344 67.477
0.086 6.486 130.759
0.077 9.36 92.984
0.132 53.6 46.755
0.688 12.379 104.48
1.571 11.671 126.764
0.174 24.418 88.366
0.452 6.049 106.753
0.067 40.576 59.893
0.091 32.926 74.753
0.148 1.049 116.6
0.044 21.346 63.747
0.046 8.449 100.165
0.338 3.028 97.524
1.445 23.492 57.994
0.309 11.513 68.95
0.849 1.521 190.486
0.087 46.95 53.844
0.058 10.2 114.292
4.097 13.084 149.698
0.082 18.98 73.969
0.108 3.561 99.878
0.083 8.495 74.744
2.26 3.414 494.583
0.139 7.756 95.313
0.434 9.353 87.191
1.044 12.14 73.014
0.884 1.896 502.744
0.073 6.811 93.066
0.821 1.712 637.272
0.105 40.065 65.032
1.236 2.389 850.449
0.187 1.177 195.434
1.74 5.451 216.863
0.396 2.392 97.188
1.372 1.613 354.081
0.316 1.587 396.897
0.503 2.736 239.419
0.077 19.873 68.789
0.111 35.353 45.574
0.134 48.51 38.313
0.475 2.096 143.021
0.388 1.518 177.659
0.577 1.842 125.119
0.508 1.263 247.701
0.883 5.174 199.684
0.766 1.882 938.057
3.234 4.459 1953.388
0.046 10.319 77.551
0.91 1.672 274.46
0.733 3.99 435.494
0.057 30.697 74.29
0.047 2.689 119.574
0.114 48.167 46.455
0.765 7.994 127.882
0.051 14.057 94.765
0.074 32.325 63.134
0.149 1.16 160.549
0.363 6.773 91.696
0.066 5.217 113.067
0.776 13.461 100.359
0.354 10.97 93.1
0.058 10.086 97.297
0.041 0.816 98.709
0.037 12.948 89.488
0.044 10.208 91.419
3.919 2.68 1276.053
2.802 2.766 1769.062
0.057 8.573 105.461
0.958 2.996 477.323
2.433 11.258 120.612
2.259 2.948 188.534
0.066 2.366 103.338
0.125 48.952 43.833
0.092 16.148 78.869
0.06 20.373 73.155
0.563 35.391 65.954
0.154 1.171 45.144
0.1 3.572 113.37
0.275 1.976 171.648
0.054 3.973 111.105
0.064 9.556 108.84
0.085 2.696 122.775
0.05 7.446 113.301
0.163 2.741 144.457
0.046 6.72 114.686
0.22 3.213 169.189
0.135 1.606 120.465
0.057 1.156 107.18
0.439 3.045 126.182
5.382 2.489 1429.939
0.638 1.907 194.966
0.323 2.172 152.143
0.206 10.167 79.269
0.78 6.63 116.897
0.054 28.77 69.137
0.055 5.182 118.842
0.173 37.277 59.943
0.302 6.735 98.971
0.362 4.58 93.773
0.236 6.616 204.313
0.595 2.751 202.479
0.042 1.307 117.61
0.106 31.902 56.193
1 4.25 74.653
0.087 42.14 58.835
0.077 41.966 54.213
0.06 20.861 81.538
0.065 17.554 84.642
0.15 7.617 77.221
0.103 48.35 52.309
0.044 6.286 128.257
2.206 5.11 620.666
0.081 4.607 139.768
0.096 35.509 58.561
0.052 2.115 97.947
0.14 1.665 107.433
0.22 2.287 189.035
0.286 4.174 117.461
0.446 2.345 148.414
0.111 1.07 122.206
0.213 7.208 66.966
0.054 2.141 123.808
0.073 10.611 71.787
0.09 22.935 63.877
0.099 12.818 86.569
0.084 2.304 179.789
0.156 5.671 112.546
0.055 3.457 116.961
0.057 9.113 90.962
0.216 9.529 132.728
0.245 7.885 104.59
0.312 4.538 107.924
0.077 1.624 93.158
0.057 2.193 97.052
0.09 41.275 52.376
0.05 16.697 79.168
0.58 5.549 213.493
0.096 5.687 112.301
0.072 3.659 91.207
0.506 1.994 201.254
0.726 31.031 59.108
0.079 6.228 112.075
0.047 7.794 98.179
0.049 31.317 71.301
0.057 39.137 70.388
0.066 34.4 61.525
0.643 2.393 372.316
0.486 1.413 150.777
0.121 0.958 157.341
0.398 5.002 134.156
0.1 5.537 115.22
0.053 7.711 110.015
0.277 2.594 74.133
0.089 3.257 128.091
0.043 1.368 86.392
1.523 8.102 144.678
3.064 2.22 2998.87
0.111 35.704 61.111
0.046 5.968 150.979
0.06 18.133 74.7
0.16 2.736 110.142
0.608 5.599 211.256
0.243 1.773 198.961
3.09 4.431 1498.611
0.356 30.699 69.707
0.14 1.228 105.642
0.469 2.694 210.499
0.074 38.197 56.709
0.242 10.125 94.168
0.102 1.521 66.825
2.487 1.866 543.459
0.313 1.11 203.417
0.056 8.166 90.35
0.075 2.203 102.89
0.601 2.037 98.378
0.077 25.64 65.488
0.104 1.908 108.453
0.088 38.284 55.196
0.747 1.975 243.039
0.059 0.641 182.958
0.051 1.162 113.708
0.093 20.339 79.68
0.556 7.124 124.56
0.063 0.627 133.352
0.081 25.992 69.919
0.059 1.678 133.03
0.362 2.224 167.508
0.357 5.443 91.944
0.05 1.94 105.997
0.597 6.156 127.546
0.057 14.035 105.248
0.603 2.364 406.812
1.616 1.132 9941.567
0.032 0.797 745.179
0.038 0.535 1296.355
2.399 3.1 1130.049
0.989 11.689 101.513
0.592 1.371 291.724
0.086 1.209 70.3
0.066 10.659 50.744
1.926 3.544 849.71
0.552 2.848 226.538
0.063 0.943 73.925
1.391 2.644 400.479
0.11 0.491 150.608
0.338 5.339 105.535
0.826 3.995 154.905
0.396 23.128 78.227
0.139 4.549 91.772
0.053 7.991 105.657
0.11 2.673 108.252
0.113 2.428 94.553
0.93 1.881 76.275
0.101 7.745 75.835
0.385 2.453 226.682
0.566 1.78 231.759
4.848 4.522 431.156
0.156 39.447 63.978
0.114 12.454 97.919
0.063 28.935 70.103
0.051 5.507 110.45
0.079 38.109 61.436
0.05 1.671 108.902
0.117 1.255 165.006
0.054 25.015 73.569
0.199 2.283 102.953
0.132 1.112 124.503
0.293 1.739 100.801
0.112 0.949 104.8
0.091 44.721 49.797
0.988 1.505 361.171
0.074 16.453 76.516
0.207 1.828 113.397
0.334 3.185 166.435
1.308 2.135 256.897
0.052 18.384 86.133
0.193 2.361 124.388
0.111 4.088 126.619
0.237 1.461 213.784
1.379 2.037 522.657
0.14 40.838 56.571
0.05 2.387 113.584
0.086 3.226 103.908
0.309 1.773 168.237
0.084 3.186 119.023
0.197 16.327 97.808
0.05 2.701 76.013
0.333 2.335 166.004
0.491 1.457 330.721
0.044 3.812 91.742
0.054 3.892 100.407
3.34 2.846 1152.98
0.392 3.747 81.637
0.053 19.685 89.476
0.199 1.323 100.084
0.106 1.671 66.61
0.125 2.795 169.093
2.052 4.543 256.368
0.066 15.033 56.888
0.069 13.342 85.823
0.154 1.202 189.557
0.101 26.342 77.372
1.139 3.268 182.397
3.316 2.443 1667.501
0.12 6.733 98.002
0.5 1.19 175.904
0.097 22.534 72.453
0.063 10.598 90.089
2.17 3.963 696.85
0.067 1.636 110.793
0.036 5.727 115.078
0.065 15.498 100.592
0.185 7.633 99.323
2.822 2.524 1280.04
0.082 40.629 48.881
0.121 6.661 92.64
1.996 4.227 329.793
0.613 1.853 296.081
0.811 5.985 137.432
2.313 0.955 2575.545
0.096 16.581 83.425
0.471 4.674 103.461
0.084 1.449 110.157
0.504 0.641 160.932
0.11 7.683 97.828
0.93 3.81 168.073
1.003 2.816 137.493
0.148 8.37 95.425
0.09 13.505 100.785
0.405 1.843 71.576
0.149 25.033 86.695
0.087 4.082 86.83
2.626 2.605 525.913
0.399 7.308 99.009
4.229 8.399 203.423
0.225 2.277 173.375
0.039 1.533 198.855
0.084 30.547 66.063
0.071 15.979 72.227
0.066 27.139 81.46
0.081 40.196 59.824
0.38 2.031 150.905
0.813 3.359 165.154
2.804 2.15 1004.248
0.073 23.334 83.419
0.453 4.528 1222.512
0.057 1.109 84.207
0.037 0.623 134.447
2.279 2.445 869.979
0.947 2.352 125.884
0.361 3.436 173.031
0.828 17.554 104
0.045 6.072 101.858
0.177 5.378 62.035
0.048 6.702 111.193
0.309 2.212 155.106
0.858 6.165 250.87
0.483 1.914 49.98
0.24 7.971 80.391
0.555 1.846 189.763
0.35 7.337 98.951
6.029 3.302 106.48
2.748 2.838 695.826
0.207 1.91 293.889
0.118 36.317 59.775
0.796 4.892 177.71
0.054 3.065 104.852
0.038 17.166 96.314
0.45 2.651 138.461
0.041 2.001 103.95
0.071 2.834 84.937
0.037 5.097 122.906
0.506 3.66 190.957
1.196 2.072 1988.479
0.539 3.89 100.196
0.044 2.229 120.198
0.189 22.118 85.208
1.484 4.516 592.797
0.926 2.54 158.479
0.114 20.844 82.951
0.064 16.088 102.191
2.35 4.693 268.92
0.055 31.883 72.88
0.067 36.226 56.897
1.098 5.878 125.981
0.047 2.883 120.326
0.692 4.016 149.2
0.173 1.051 77.168
0.458 11.304 83.404
0.554 4.615 127.895
0.071 3.691 94.249
0.064 12.68 98.47
2.344 9.611 140.661
0.043 12.623 95.589
0.096 36.531 58.652
0.041 5.954 93.706
0.134 47.553 41.848
1.023 16.522 114.981
0.071 9.692 78.674
0.135 13.381 98.636
0.055 1.614 147.283
0.076 22.53 60.723
0.255 1.682 156.878
0.164 5.87 96.003
0.088 8.525 113.658
0.077 16.782 91.249
0.189 1.814 81.727
0.226 3.673 108.219
0.117 1.179 118.639
0.133 3.36 135.289
0.121 9.248 103.062
0.056 10.201 92.605
0.411 2.396 220.429
3.391 4.973 398.856
0.151 2.493 86.802
1.91 5.373 158.248
0.123 2.087 114.39
0.095 10.505 86.589
2.219 2.101 1106.759
1.792 2.768 563.226
0.44 3.088 103.088
0.136 9.236 97.862
0.415 13.403 72.942
0.099 41.896 56.957
0.465 3.469 80.698
0.065 9.215 98.466
0.5 5.675 122.975
0.107 10.861 75.328
2.675 3.491 421.362
0.541 6.862 79.369
0.054 3.595 117.045
1.987 0.851 9969.403
0.45 4.287 72.52
0.08 2.752 97.445
0.063 10.604 89.108
2.128 2.888 574.48
0.091 18.987 88.293
0.248 6.347 74.482
0.587 3.385 121.4
0.268 5.111 109.292
0.099 0.395 46.93
0.109 16.848 76.637
1.535 10.436 124.431
0.32 3.519 269.552
0.039 2.528 258.74
0.034 2.443 93.223
0.799 1.964 457.31
0.542 5.699 94.096
1.4 1.829 793.237
0.234 3.058 60.779
0.082 32.844 61.556
0.089 6.674 100.649
0.196 3.484 1430.735
0.03 1.153 1523.4
0.041 1.93 530.092
0.06 23.744 49.312
0.068 39.767 62.786
2.434 3.59 332.849
0.951 27.559 66.628
0.11 33.808 73.195
0.104 27.602 70.103
1.199 5.181 115.998
0.224 8.55 116.463
0.066 25.009 80.128
0.476 19.033 84.738
0.123 53.453 48.179
0.15 5.129 74.763
0.221 16.376 84.664
0.34 16.597 102.695
0.14 50.72 44.642
0.46 1.351 86.291
0.4 3.314 136.668
0.23 7.477 106.827
0.997 1.808 128.074
0.1 50.625 49.688
0.429 10.487 96.508
0.575 7.457 98.051
1.67 3.371 400.777
0.073 35.294 58.065
0.099 39.886 45.78
0.117 49.511 47.478
0.728 2.223 232.825
0.731 6.438 131.19
0.1 41.197 63.068
0.084 35.544 60.813
3.451 3.714 246.833
0.06 9.545 115.584
0.11 4.182 59.73
0.078 20.543 80.075
3.639 5.225 253.483
0.754 4.962 84.431
0.842 52.399 52.405
0.122 55.672 46.254
1.009 25.744 75.129
0.585 52.183 44.648
0.061 14.479 103.122
0.085 3.279 123.341
0.411 5.773 103.427
0.193 2.253 104.55
0.824 2.068 2821.158
0.125 20.513 88.13
0.046 9.298 89.208
3.13 5.203 278.282
2.336 2.845 586.697
0.083 40.411 71.359
0.075 44.175 57.623
0.08 23.621 76.422
0.056 6.084 103.046
0.214 3.072 106.06
0.083 37.296 68.794
0.079 7.538 88.297
0.242 1.506 358.234
0.045 1.447 87.423
0.507 2.497 327.584
0.09 5.278 124.801
0.059 21.335 65.885
0.094 20.434 48.659
0.184 11.099 96.701
0.564 1.879 257.916
0.076 3.56 94.883
0.343 1.54 415.377
0.385 1.675 245.155
4.598 3.257 1984.821
0.345 6.106 87.134
0.582 1.642 353.707
0.692 6.058 71.233
0.172 2.48 150.642
0.317 2.276 245.892
0.061 2.18 103.147
2.074 2.444 333.956
0.853 4.231 131.874
0.217 9.726 129.792
0.055 13.362 111.214
1.647 4.324 418.428
0.314 1.654 151.526
0.357 1.935 72.835
0.04 1.431 113.85
0.22 2.526 70.798
2.616 5.577 1177.376
0.06 0.623 75.808
1.046 4.153 599.248
0.405 22.942 62.67
0.062 12.084 105.557
0.349 2.921 222.778
0.643 8.907 90.235
0.075 46.002 58.816
0.053 6.255 126.569
1.488 1.441 730.366
0.079 3.313 124.156
0.058 11.749 88.318
1.904 1.913 1408.331
0.247 4.641 120.449
0.795 2.556 304.758
0.092 54.268 63.234
2.017 3.444 289.721
1.317 3.755 182.466
0.118 2.447 77.446
0.51 3.148 122.85
0.067 8.132 58.414
0.374 3.967 86.911
0.086 31.734 75.914
0.287 1.097 56.975
0.081 2.168 132.052
0.862 2.481 368.992
0.208 35.529 19.345
0.194 36.83 78.364
0.054 1.234 104.855
2.157 1.635 22888.106
1.046 1.728 804.992
1.142 4.335 268.973
0.161 2.13 88.796
0.129 48.019 46.998
0.056 10.046 97.664
0.052 28.697 81.963
0.603 6.975 85.323
0.044 5.243 115.662
0.038 7.606 106.526
0.046 3.776 126.956
0.938 2.592 327.779
0.062 16.767 99.242
0.241 1.489 49.539
0.056 26.792 77.113
0.212 3.982 95.556
0.06 14.58 92.852
0.189 1.082 97.369
2.773 5.295 246.315
0.063 13.134 93.1
0.075 2.876 96.955
0.095 29.102 64.109
0.205 2.287 134.441
0.499 3.072 227.15
2.896 1.858 6056.214
1.016 2.716 482.426
0.095 25.944 50.628
0.119 3.061 60.94
0.08 41.838 57.954
1.566 4.278 1048.328
0.042 2.942 125.483
0.179 13.342 68.802
2.831 3.343 804.678
0.048 13.225 96.097
0.773 1.94 360.088
0.114 2.091 130.289
0.199 3.087 117.212
0.398 3.083 170.681
4.698 6.381 455.732
1.907 2.764 1022.338
0.409 1.936 142.603
0.055 4.999 93.799
0.247 2.482 97.353
0.048 12.358 99.106
0.123 32.716 81.266
0.285 6.35 205.566
0.129 38.003 67.622
1.297 5.447 482.899
0.079 30.149 69.961
0.203 2.92 139.76
0.048 1.307 96.344
1.284 2.345 487.479
0.299 10.242 86.692
0.476 2.304 211.407
0.342 1.369 96.723
1.301 1.654 602.75
0.437 2.609 166.027
0.078 4.695 93.903
0.098 54.087 55.357
0.271 2.094 225.691
0.444 6.883 178.103
0.314 1.493 255.629
3.378 4.56 536.992
0.155 7.239 78.999
0.183 5.897 135.111
0.799 7.84 114.038
0.068 14.548 104.234
0.183 6.244 92.435
1.086 2.317 724.288
0.06 39.853 63.645
0.054 1.207 74.424
0.337 35.79 85.283
0.091 45.153 54.177
0.29 4.577 90.54
1.843 3.398 356.646
1.01 3.418 194.954
0.28 1.123 134.806
0.05 6.543 102.775
0.1 42.237 51.439
1.612 1.497 566.173
0.061 23.15 69.297
0.055 32.929 72.111
0.082 9.148 107.903
0.12 25.032 78.057
0.178 1.993 72.12
0.078 26.394 61.44
0.218 3.576 80.269
1.252 2.704 397.399
0.035 2.111 218.775
0.085 2.463 153.287
0.071 13.969 98.651
0.203 2.434 185.245
0.059 18.326 80.133
0.099 2.617 91.332
0.123 3.864 92.946
0.276 7.332 107.503
1.236 7.058 183.167
0.076 3.095 94.599
0.071 39.557 54.405
0.066 31.556 56.108
0.636 4.181 87.957
0.091 8.97 79.292
0.182 5.925 152.427
0.908 5.22 222.425
0.066 10.522 55.719
0.134 63.062 52.928
0.197 23.626 79.225
0.16 3.345 100.022
0.256 1.132 82.999
0.234 1.347 579.263
0.061 4.206 132.239
0.173 1.46 139.675
0.125 46.34 47.033
0.217 2.392 188.44
0.497 2.335 150.702
0.39 3 189.646
0.406 1.81 122.156
0.395 2.767 158.663
0.085 17.481 56.042
0.152 0.923 105.365
1.75 2.421 795.388
0.289 2.925 161.929
0.143 2.51 54.709
0.11 1.779 108.254
0.392 1.499 116.931
1.72 4.194 347.359
0.067 3.391 109.839
1.285 9.966 84.584
0.482 4.728 85.371
0.702 6.354 111.112
1.727 2.542 743.779
2.272 1.314 12918.313
0.505 1.967 162.024
0.05 10.551 117.852
0.59 3.098 280.611
0.052 8.462 115.43
2.009 3.176 229.433
0.098 36.21 63.217
0.226 1.458 159.882
0.101 38.54 54.338
0.099 32.493 73.332
0.067 18.067 71.26
0.055 14.286 67.263
0.247 3.59 105.08
1.84 3.199 677.771
0.367 1.644 194.51
0.057 9.588 109.823
1.66 2.789 280.343
2.693 36.768 61.7
0.089 38.571 65.134
0.092 11.734 81.531
0.051 14.912 85.111
0.239 3.813 93.114
0.049 15.877 85.809
0.053 1.211 240.601
0.115 1.158 249.594
0.045 1.343 503.634
2.599 4.202 458.462
0.096 1.716 161.103
0.04 7.296 101.794
0.398 3.018 98.192
0.384 1.74 123.544
0.616 2.768 174.752
0.207 22.18 75.155
0.076 26.484 67.506
0.156 39.385 57.858
0.06 2.719 86.209
0.146 16.581 74.614
0.119 39.199 57.303
0.042 6.881 89.16
0.337 2.658 101.715
0.348 12.808 95.063
0.042 3.739 116.307
2.349 5.519 223.669
0.066 1.468 126.915
0.167 2.848 194.455
1.637 7.681 130.318
0.266 5.602 92.209
1.38 14.567 72.708
2.147 3.404 762.727
0.619 14.268 75.361
0.253 2.671 112.492
0.052 35.09 65.059
0.071 2.369 91.291
0.148 3.218 75.643
0.079 5.56 93.759
0.425 46.313 58.613
0.278 2.527 250.262
2.517 2.446 1264.508
3.325 2.681 1105.502
0.071 33.9 58.94
0.134 8.567 94.412
0.066 34.066 57.625
1.177 7.707 164.937
0.094 3.522 116.572
0.688 1.863 338.755
0.069 34.884 80.246
0.246 1.441 89.675
1.389 3.274 503.181
0.097 47.465 58.656
0.739 3.232 322.833
0.75 3.58 67.16
0.16 3.071 98.188
0.07 22.511 51.093
0.058 7.952 114.741
0.189 3.268 104.99
0.057 14.19 83.008
0.052 9.735 94.843
1.224 2.815 359.582
0.061 22.276 80.021
3.557 2.432 1301.871
0.251 7.092 97.563
0.211 0.933 94.981
0.82 20.838 100.665
1.251 6.83 110.168
0.394 2.355 119.455
0.046 5.996 113.144
0.978 2.968 80.499
0.131 30.264 81.773
0.167 1.23 62.27
0.154 42.066 66.137
0.125 6.257 107.098
0.128 3.85 87.826
0.907 4.733 69.463
0.244 10.367 100.364
0.251 3.09 71.981
0.783 1.794 138.128
1.229 5.1 152.836
0.79 2.223 194.924
0.313 3.632 79.773
0.108 42.404 52.869
0.223 2.94 95.855
0.053 2.119 148.201
0.051 3.455 85.929
0.581 4.139 126.82
0.066 26.63 80.846
0.512 3.774 110.991
0.334 1.472 177.542
3.094 2.215 823.143
1.451 3.242 575.247
0.105 4.852 121.366
0.121 0.857 152.847
0.068 32.387 55.947
0.348 12.617 83.885
0.08 31.44 64.351
0.05 8.793 116.144
0.159 1.722 92.006
0.962 44.226 52.113
0.102 47.875 50.251
0.644 6.871 118.531
2.356 2.703 717.655
0.423 2.745 278.801
0.056 1.74 91.643
0.062 14.759 95.992
0.594 2.246 145.788
0.293 4.069 94.601
0.052 0.501 63.378
0.463 4.136 172.031
0.058 4.386 107.204
0.53 6.628 78.879
0.064 40.467 64.708
0.102 2.331 95.029
0.065 1.398 108.449
0.285 4.076 119.084
0.095 12.991 83.444
0.119 58.854 50.934
0.071 1.877 128.078
0.532 1.076 263.961
1.524 2.32 394.168
0.114 48.154 56.084
0.089 3.607 71.701
0.411 2.401 232.932
0.073 15.52 78.349
0.255 8.491 103.116
2.194 3.432 2901.634
0.056 5.528 76.639
0.747 3.982 190.616
0.506 4.397 194.322
0.535 5.195 105.475
0.038 7.135 86.013
2.282 21.209 85.777
0.15 4.342 128.745
0.083 11.181 95.501
0.212 6.715 76.605
0.252 1.38 190.655
0.364 2.165 202.478
0.249 1.606 160.217
0.059 5.601 105.724
0.118 36.229 61.796
0.522 9.256 114.683
0.355 2.694 384.464
0.094 27.001 73.933
1.011 5.449 195.443
0.09 11.261 93.725
0.37 1.696 88.239
0.064 1.881 83.072
0.818 3.37 165.372
0.071 8.959 109.335
0.245 8.516 99.861
0.084 6.279 94.607
0.656 6.705 237.764
0.471 4.543 95.683
2.397 4.715 115.847
0.311 5.584 113.253
1.808 4.831 136.722
0.323 1.278 90.557
1.135 9.35 124.473
0.688 32.428 72.477
0.094 19.253 74.627
0.107 43.184 41.673
0.274 4.714 97.189
2.724 52.635 55.97
0.068 33.543 49.854
1.238 4.23 194.483
1.746 5.299 243.587
3.063 12.719 119.184
0.079 31.19 72.225
1.232 6.862 147.86
1.696 1.299 1728.139
0.109 3.666 107.62
1.046 4.585 150.422
0.078 2.093 79.971
1.37 5.815 147.245
0.491 3.412 414.057
0.231 5.651 104.578
0.067 12.263 95.608
0.049 7.339 81.336
0.041 7.879 84.267
0.068 5.051 63.189
0.72 7.949 127.656
1.122 24.38 91.355
0.965 2.894 228.174
0.039 5.639 118.668
0.224 2.389 98.664
0.054 8.976 98.906
0.076 5.784 91.021
0.094 44.419 62.202
0.074 9.385 97.281
0.578 16.373 83.982
0.062 9.364 94.564
0.31 8.509 80.064
0.074 22.717 91.265
0.072 36.245 58.659
0.095 32.189 73.876
0.071 12.671 85.936
0.3 5.259 100.829
0.185 0.914 115.331
0.95 3.401 88.695
0.489 3.122 114.096
0.146 15.047 101.431
0.339 7.688 77.468
0.271 2.341 181.524
0.582 2.696 98.307
0.62 3.202 191.44
0.667 4.295 115.351
0.505 1.2 282.241
0.169 6.265 109.156
0.401 3.048 141.655
0.711 2.395 346.642
0.061 34.48 67.781
0.289 3.595 90.448
0.116 12.937 92.295
0.113 15.586 71.415
0.214 46.037 66.451
0.34 3.308 115.954
0.073 17.456 78.338
0.679 9.203 106.199
0.35 1.529 41.837
0.345 4.359 93.888
2.627 3.265 511.241
1.945 3.398 251.009
0.08 15.547 94.614
1.232 13.392 90.839
0.355 17.832 77.088
0.224 2.316 211.75
0.412 1.795 93.334
0.24 2.508 351.492
0.066 40.1 58.431
0.078 34.529 62.058
1.138 4.951 349.314
0.674 7.288 103.847
0.896 1.868 110.273
0.104 40.581 54.397
0.589 1.664 203.373
0.093 43.976 60.12
0.052 8.809 89.55
0.357 9.212 115.922
3.645 4.032 891.176
1.659 2.464 167.802
0.057 12.092 111.086
0.107 4.383 111.089
0.051 6.868 97.664
0.046 14.363 93.015
1.642 8.145 207.286
0.463 2.017 356.216
0.372 3.185 170.982
0.322 1.736 421.074
0.121 3.195 151.648
0.343 4.234 147.133
0.334 8.181 113.534
0.074 2.673 89.399
0.133 2.074 169.627
2.444 2.253 190.409
2.284 2.754 758.443
0.101 33.98 66.451
1.456 4.906 215.077
0.078 25.565 70.896
0.249 1.28 133.18
0.117 44.318 57.462
0.678 1.757 222.621
1.125 0.811 2376.495
0.049 0.849 924.258
2.212 4.499 337.329
1.808 2.791 554.158
0.107 26.873 71.878
0.046 7.945 111.069
0.47 1.305 170.505
0.398 3.111 92.494
0.055 8.212 95.468
0.069 1.705 117.626
0.944 2.988 402.407
0.94 6.986 223.204
0.058 15.758 84.323
0.194 2.293 69.129
0.079 10.703 93.623
0.194 1.373 106.181
1.831 2.268 522.637
0.13 3.363 135.382
0.055 38.857 67.64
0.538 4.222 91.536
0.074 5.355 117.725
0.208 2.536 78.077
1.614 2.12 781.803
0.129 3.065 78.861
0.908 2.318 283.992
0.061 29.191 71.407
0.055 1.627 107.785
1.952 1.71 1397.551
2.692 4.399 398.603
0.719 2.319 408.658
0.038 3.536 111.949
1.734 2.299 409.699
0.25 2.976 133.244
1.484 3.9 140.959
0.081 0.601 98.702
0.062 37.177 60.335
0.04 4.466 108.111
0.906 9.03 86.068
0.053 16.249 78.812
0.079 19.061 88.035
0.124 8.944 108.985
0.079 42.76 64
0.05 25.546 76.814
0.061 18.797 90.503
0.054 17.037 80.899
0.08 43.141 56.27
0.074 38.669 55.716
0.092 42.581 51.146
0.073 11.081 98.816
0.054 31.228 78.466
0.741 6.658 82.734
0.522 2.227 225.19
0.042 6.321 132.916
0.064 9.835 118.579
0.095 6.243 100.369
0.337 3.961 135.207
0.425 2.397 185.024
0.772 2.38 241.607
0.799 4.866 826.025
0.069 34.025 66.48
0.165 39.462 53.322
0.116 11.383 70.756
0.421 10.652 90.298
0.909 2.921 157.352
0.385 1.649 1062.376
1.458 3.585 216.041
0.081 5.847 88.269
0.056 2.382 107.741
2.017 9.508 82.925
1.807 6.413 234.839
0.056 31.069 69.055
0.04 8.329 95.819
0.135 17.845 89.333
0.955 20.275 101.47
0.126 52.288 49.706
0.253 13.379 87.463
0.313 16.825 92.898
0.063 20.748 68.19
0.199 2.124 93.824
0.065 7.346 86.057
0.146 3.436 140.971
0.047 14.595 87.008
0.468 3.724 80.099
2.247 3.986 399.478
0.075 49.071 62.019
0.249 2.177 128.854
0.571 1.63 104.194
1.298 3.61 259.912
0.089 30.777 72.676
0.066 37.814 57.562
0.132 37.77 52.655
0.114 49.398 50.44
0.255 5.131 75.455
0.192 15.102 79.863
1.539 2.413 166.92
0.438 3.022 317.424
0.088 46.212 53.986
0.102 36.37 51.397
0.774 3.024 326.269
0.066 43.457 68.132
1.392 5.436 690.435
0.034 1.265 150.97
0.367 5.027 101.499
0.212 3.794 95.945
0.077 25.11 84.445
0.448 4.524 72.467
0.059 14.722 77.756
0.058 37.498 60.713
2.192 44.932 66.997
0.355 1.794 136.169
0.506 2.397 147.467
2.586 3.498 263.749
0.351 5.846 95.726
0.092 43.502 60.96
0.158 0.826 48.934
0.535 2.783 59.808
1.454 37.717 61.576
0.371 6.782 127.823
0.039 4.81 122.511
0.307 2.715 93.01
0.081 44.226 58.524
0.051 6.263 98.192
0.098 16.682 95.73
0.067 19.631 61.9
0.041 1.402 514.868
0.147 31.55 69.034
1.056 2.523 588.495
1.013 6.674 168.977
1.18 2.552 75.83
0.058 34.703 69.505
0.108 43.329 55.625
0.097 51.228 53.834
0.177 4.579 93.653
3.025 1.012 12859.746
0.122 3.342 1477.739
1.678 6.894 170.39
0.095 40.568 56.541
0.187 2.258 162.511
0.077 2.891 101.58
0.123 9.181 89.29
0.07 7.08 118.732
0.098 49.565 50.085
1.659 4.673 254.47
0.056 14.02 90.912
0.117 3.46 96.349
0.688 2.662 87.461
0.052 4.124 109.58
0.052 3.923 121.934
0.333 2.218 106.185
0.593 4.158 66.153
0.973 52.261 42.966
2.649 3.494 358.926
0.133 5.518 117.404
0.135 1.791 92.436
2.19 3.136 576.769
0.062 8.935 110.333
0.185 3.167 119.772
0.672 5.011 192.944
0.119 34.636 50.902
1.434 2.237 1043.136
1.169 3.314 195.472
0.071 3.672 107.359
0.212 10.507 91.497
0.652 2.18 75.306
0.107 1.948 149.048
0.396 1.342 173.102
0.062 37.647 59.764
0.596 1.484 1292.918
0.303 2.552 165.605
0.069 3.688 115.997
0.114 2.616 100.502
0.208 6.502 83.063
1.751 2.946 749.513
2.239 3.827 512.245
1.331 3.405 318.455
0.126 9.93 87.647
1.304 6.864 94.246
0.342 2.576 217.876
1.192 11.165 78.605
3.313 10.736 156.015
0.108 8.2 95.189
0.319 3.643 118.254
0.071 16.084 70.436
0.157 2.259 123.033
0.136 51.495 51.829
0.504 3.522 119.42
0.08 39.32 63.97
0.27 2.25 106.808
0.279 2.5 115.47
0.095 5.543 91.94
1.552 3.47 414.644
0.624 1.735 76.063
0.239 2.348 125.742
0.349 5.831 128.806
0.063 22.927 75.806
0.089 44.6 50.255
0.837 1.998 481.725
0.065 4.917 92.487
2.678 1.225 3785.074
2.092 4.782 615.687
0.32 2.946 181.061
0.386 16.43 99.937
0.115 9.393 87.138
0.073 40.532 53.811
0.079 48.383 65.938
0.738 3.627 125.476
0.937 10.593 123.729
1.765 2.916 308.21
0.609 3.491 215.026
0.082 35.453 59.678
0.506 3.258 154.245
0.122 7.866 106.763
0.059 36.092 69.67
1.291 3.795 530.26
3.722 3.142 1469.316
0.051 12.226 99.839
0.254 7.065 101.262
0.058 8.994 83.866
0.125 49.093 50.27
0.076 4.767 107.042
0.092 3.529 140.365
0.567 4.349 162.749
2.93 2.976 766.535
0.085 17.165 77.663
0.097 1.261 110.278
0.07 30.266 65.729
0.133 1.423 66.897
0.461 3.538 190.7
0.304 4.534 125.291
0.068 29.728 67.965
0.641 5.033 129.838
0.221 11.543 84.04
0.074 43.951 57.474
0.374 4.111 102.821
0.148 3.69 68.073
0.278 6.533 105.899
0.945 3.152 1086.58
0.914 2.607 5180.087
0.045 3.652 119.746
1.1 2.37 301.445
0.23 19.4 82.372
0.168 3.261 92.391
0.182 8.031 110.497
0.192 0.993 80.599
0.152 17.328 92.817
0.856 5.281 85.633
0.28 7.818 113.087
1.715 2.739 443.476
0.166 3.663 112.41
0.029 1.163 1641.361
0.733 4.794 124.712
0.067 35.924 62.521
0.392 2.723 335.158
0.273 5.509 89.349
0.096 48.382 54.671
0.057 2.481 127.844
0.119 1.504 136.882
1.784 1.902 1295.202
0.063 21.491 94.317
0.05 2.673 115.55
0.048 31.163 73.568
0.434 1.612 250.642
0.044 4.744 84.186
1.905 2.941 448.535
2.083 2.178 1089.532
0.053 6.013 75.269
0.487 1.586 243.451
1.232 2.21 353.073
0.247 17.179 95.909
2.091 4.211 168.489
0.064 9.651 88.133
0.108 36.732 66.378
0.103 46.752 51.452
1.359 3.525 231.33
1.516 2.424 802.309
0.403 5.06 114.012
0.047 9.716 100.524
1.502 2.892 205.481
5.271 2.793 1104.476
0.715 2.259 85.717
0.046 6.322 88.595
0.883 3.054 238.236
0.059 3.347 125.937
0.045 4.363 115.058
0.641 2.63 194.358
0.509 15.171 93.367
0.045 2.524 135.859
0.098 44.297 58.081
0.14 51.967 43.261
0.054 3.543 91.795
0.151 35.416 67.659
0.501 1.291 186.055
0.102 46.476 46.897
0.145 0.989 95.833
0.916 5.029 151.72
0.449 2.296 106.413
0.66 1.544 470.025
0.076 35.88 70.808
0.056 3.038 96.794
0.058 12.214 90.09
0.063 5.086 108.308
0.057 18.383 83.116
0.263 3.23 210.213
0.099 46.978 52.244
3.125 4.211 128.544
0.085 42.224 63.837
0.076 2.719 148.203
0.149 1.431 135.081
0.919 2.047 273.883
0.131 27.468 70.232
1.244 2.912 383.416
1.063 2.421 208.274
0.091 17.994 72.393
0.221 3.364 146.055
3.427 6.232 370.634
0.067 15.265 78.89
1.607 1.212 2787.295
2.016 1.921 175.345
0.589 8.817 124.28
0.088 5.967 107.738
0.661 11.398 61.607
0.511 3.539 134.115
0.092 1.149 80.818
0.063 1.325 92.894
0.116 25.079 77.137
0.525 1.858 253.013
0.341 1.165 451.59
0.066 1.157 150.527
0.248 2.084 203.386
1.195 1.025 4131.33
0.049 1.709 103.073
0.088 20.967 93.522
0.072 2.815 141.361
1.24 1.841 428.176
0.26 1.998 166.639
0.535 2.117 261.778
0.374 4.661 100.865
0.14 11.501 101.133
0.162 4.071 115.085
0.061 0.807 61.593
0.323 4.528 89.146
0.427 0.941 92.897
1.367 2.521 878.193
0.358 2.276 101.356
1.777 3.477 835.987
0.162 4.184 104.073
0.611 3.126 112.794
0.047 2.925 116.848
0.063 12.213 55.334
1.284 5.255 232.792
0.035 2.92 179.789
0.748 3.503 170.133
0.137 5.197 119.357
0.068 20.997 86.203
0.055 4.181 82.241
0.382 4.667 78.837
1.033 3.395 349.275
5.135 2.633 4964.712
0.2 2.645 128.119
0.215 1.404 76.482
0.261 6.298 200.222
0.456 1.299 145.102
0.569 1.525 295.867
0.118 52.491 44.7
0.259 3.519 100.372
0.305 1.652 120.364
0.644 1.787 395.202
0.124 49.712 46.864
0.053 2.864 86.511
0.153 7.747 103.3
0.715 1.952 84.324
0.065 36.599 60.804
0.511 3.145 173.341
0.219 2.435 106.487
2.531 5.566 100.939
0.093 25.968 71.087
0.092 7.031 102.433
0.209 2.935 109.165
0.187 9.329 73.591
1.27 2.118 544.738
1.854 1.428 813.491
0.089 11.873 76.117
0.055 4.154 98.724
0.055 26.677 73.476
0.074 1.752 158.01
0.825 3.106 345.882
0.086 6.908 82.247
0.707 2.297 116.1
1.58 2.653 656.154
0.381 3.679 123.136
0.241 0.75 124.601
0.338 1.082 168.97
0.055 1.09 119.663
1.345 3.359 526.305
2.459 3.858 998.361
0.058 10.105 97.661
2.853 3.383 373.529
1.13 1.089 4034.619
0.613 3.238 200.114
0.052 9.21 66.28
0.675 10.952 80.954
0.059 3.747 116.841
0.047 5.738 104.644
0.091 17.985 94.491
1.78 3.789 144.424
0.763 10.449 98.143
0.374 1.518 85.647
0.059 20.176 80.56
0.075 43.44 62.479
0.129 37.846 60.28
0.086 17.557 83.422
0.09 43.819 49.543
1.434 3.336 406.537
2.354 5.769 1781.651
1.3 1.437 581.859
0.031 1.677 167.86
0.338 1.4 175.287
1.053 3.044 553.403
0.763 1.013 353.813
0.629 1.966 556.64
0.134 2.268 88.004
0.078 28.549 71.313
4.173 6.286 1569.489
0.063 4.038 99.603
0.806 2.315 87.716
0.384 8.816 111.713
0.082 46.992 56.511
0.653 1.545 155.622
0.056 16.001 94.031
1.736 2.191 544.665
0.941 1.979 348.956
0.083 35.705 72.856
0.367 1.083 252.529
2.854 2.481 1515.063
0.345 3.765 187.747
0.413 3.171 134.019
0.241 3.763 114.906
0.068 6.104 133.441
0.104 5.002 181.072
0.659 5.107 195.589
0.455 3.315 199.024
4.538 3.005 3904.883
0.643 3.574 159.183
0.635 2.699 165.996
0.075 35.564 77.187
0.328 20.086 87.896
0.952 3.617 183.69
3.339 2.448 6357.051
0.069 35.957 69.199
0.054 17.121 86.044
0.088 37.349 56.576
0.071 3.873 135.46
0.215 2.352 135.466
1.165 3.617 494.186
1.731 2.03 2669.573
1.067 2.241 126.994
0.415 3.645 149.015
0.296 1.157 301.518
0.509 2.396 389.664
0.352 2.915 120.261
0.093 8.493 103.603
0.687 2.023 323.212
0.135 2.587 82.96
1.621 1.958 507.922
1.34 4.015 167.061
1.086 3.267 535.824
0.197 1.26 352.874
0.077 31.043 54.848
1.883 2.867 439.263
0.947 15.166 92.256
0.072 24.206 85.335
0.81 2.712 187.307
0.303 1.578 2891.009
0.031 1.719 420.26
0.072 13.199 84.799
0.131 0.908 242.57
0.275 6.04 112.607
0.198 3.713 109.438
0.429 2.128 380.859
0.049 27.004 76.194
0.218 47.281 55.54
1.495 3.927 615.306
0.074 5.15 97.672
0.297 3.298 110.606
0.159 3.824 105.731
0.19 43.863 54.234
0.072 32.261 57.23
0.874 4.836 303.837
0.083 9.606 107.613
0.144 14.175 94.641
0.049 2.643 102.486
0.78 4.085 76.599
1.07 2.032 1075.113
0.05 8.012 77.634
0.06 9.74 96.467
0.07 35.034 60.394
0.182 7.63 110.276
0.115 54.403 48.782
0.118 27.354 75.307
1.665 2.661 939.939
0.1 3.41 97.107
0.166 14.811 96.277
17.241 5.805 119.627
0.439 26.106 111.943
0.076 42.263 59.863
0.101 49.117 62.913
0.846 14.858 92.543
0.06 3.172 101.493
0.448 4.176 157.797
0.176 43.021 53.402
0.07 27.024 68.766
1.839 5.29 525.292
1.098 4.158 295.759
0.393 5.699 103.855
0.233 4.367 99.371
0.078 25.372 86.09
0.078 40.56 56.828
0.071 39.847 67.592
0.472 10.191 62.529
0.985 2.176 490.564
0.299 1.628 54.756
0.056 3.612 99.179
0.092 43.29 52.938
0.721 46.518 42.224
0.14 7.912 105.275
1.315 7.034 96.927
0.115 56.108 49.138
0.546 5.142 86.004
0.138 1.589 164.652
0.211 6.39 67.382
0.897 2.47 244.89
0.089 36.565 68.166
0.041 2.342 145.772
0.315 7.298 115.407
0.104 47.537 51.322
0.623 2.111 126.994
0.828 12.011 86.475
0.058 35.631 65.753
0.964 6.288 106.529
0.042 6.131 109.239
0.682 54.998 47.972
0.168 2.55 77.896
0.102 41.541 46.531
0.084 30.155 76.783
1.454 3.893 324.447
0.107 44.448 58.354
0.096 16.178 76.597
0.114 38.573 37.901
0.452 23.023 94.267
0.05 9.996 102.245
0.474 7.269 130.807
0.198 2.216 121.738
0.064 1.613 99.366
0.093 33.72 69.067
0.042 5.074 109.223
0.794 1.741 234.865
0.68 3.361 179.656
0.207 1.445 543.761
0.898 1.828 385.486
0.121 3.391 86.014
0.213 4.707 115.847
0.153 10.376 84.368
0.086 9.789 88.987
0.144 8.129 84.18
0.109 4.509 93.727
0.066 28.541 62.104
0.278 1.813 92.419
0.053 36.104 68.461
0.629 5.188 99.053
0.104 45.633 49.531
0.126 5.276 111.215
0.067 20.431 88.801
1.444 5.37 224.198
0.253 2.902 111.62
0.063 27.354 79.497
0.654 4.545 217.447
0.38 11.706 92.704
0.087 7.887 98.323
0.203 3.408 92.94
0.372 1.94 130.152
0.136 53.824 49.635
0.345 1.522 316.3
0.032 1.563 485.266
0.394 2.855 134.272
0.07 3.416 104.478
0.044 4.236 128.981
0.042 6.082 109.233
0.083 38.486 60.742
0.048 11.637 90.966
1.375 3.134 97.919
1.328 1.766 342.897
0.056 27.627 72.055
0.464 2.635 240.022
0.053 18.064 89.133
0.061 10.406 95.605
0.09 16.729 64.332
0.861 5.944 112.324
0.087 10.904 91.147
0.658 8.391 81.259
0.079 26.42 72.23
0.547 4.392 137.653
0.87 8.375 133.668
1.041 4.757 138.453
0.111 2.591 98.929
0.852 3.073 264.759
0.055 14.488 104.192
0.402 2.111 117.086
0.084 43.816 57.472
0.058 7.052 97.989
0.698 3.439 281.883
0.044 18.701 93.335
0.119 49.229 49.933
0.088 48.478 54.68
0.464 2.422 117.019
0.113 4.284 137.434
0.092 29.805 67.339
0.514 5.966 157.566
0.057 10.313 97.195
1.409 2.738 202.369
0.09 30.808 61.226
1.155 2.205 478.087
0.083 7.255 90.485
0.6 2.378 267.375
0.087 2.583 111.058
0.092 2.431 94.679
0.072 4.586 96.744
0.219 7.412 72.106
0.065 13.486 114.4
0.047 1.617 136.805
1.536 8.323 93.366
0.044 1.157 97.488
0.106 9.164 108.472
0.41 5.301 89.984
0.295 4.674 101.283
0.046 5.177 108.538
0.38 4.008 153.729
4.723 3.781 1828.933
2.096 5.24 406.901
0.243 1.05 182.614
0.297 3.791 220.204
0.116 1.571 146.429
0.044 0.649 66.584
0.355 3.578 141.358
0.803 2.298 662.469
0.08 4.501 102.604
0.146 10.551 95.088
0.306 3.917 176.631
0.064 10.01 90.666
0.095 3.116 123.786
0.034 0.851 472.616
1.778 4.739 696.72
0.114 2.432 99.92
0.094 30.241 62.5
0.415 17.378 100.185
0.22 8.879 100.713
0.079 1.09 144.426
0.067 6.861 109.448
0.075 2.875 167.989
0.368 3.422 138.134
0.312 2.34 94.583
1.959 2.906 516.907
2.147 4.739 292.229
0.073 37.193 66.659
0.426 2.744 117.55
0.087 28.47 56.269
2.442 1.746 2512.403
0.315 6.462 102.196
1.121 13.872 103.86
0.062 36.696 62.671
1.668 2.382 381.673
0.304 2.907 112.235
0.048 12.216 81.389
0.2 2.562 135.13
0.054 4.005 85.842
0.273 2.535 82.743
0.105 44.979 55.317
0.081 22.248 90.549
0.185 1.265 108.361
1.384 1.975 181.813
0.04 1.08 89.492
0.41 2.072 113.588
0.73 3.232 153.981
0.049 10.585 87.587
0.065 2.573 123.519
0.059 1.874 96.92
0.444 3.204 112.541
0.544 4.032 142.857
1.73 2.584 379.421
0.125 52.127 51.943
0.643 7.178 92.468
0.669 3.512 361.317
0.103 32.879 62.917
0.112 1.67 87.472
0.944 3.08 196.92
0.039 3.213 108.747
0.159 2.001 94.857
1.261 5.437 248.957
0.169 3.876 82.003
0.407 7.341 106.581
0.65 2.501 252.462
0.149 1.745 79.119
0.102 2.262 124.278
0.546 52.487 65.611
0.977 4.361 95.114
0.104 1.243 204.441
0.071 14.33 85.969
0.276 3.075 110.482
0.251 1.828 79.319
0.178 3.398 117.327
1.354 1.274 5362.024
1.204 13.545 156.8
0.048 2.471 133.034
0.042 4.73 124.781
0.1 31.08 64.277
0.363 1.798 230.05
0.061 9.768 87.267
0.997 9.263 107.491
3.178 2.574 602.759
0.092 41.296 77.239
0.532 1.11 219.506
0.084 44.392 52.657
0.059 2.73 121.623
0.063 17.425 86.539
1.21 4.692 494.445
0.46 5.405 125.039
0.312 8.017 121.576
1.042 5.11 240.018
0.085 46.272 62.531
0.142 18.148 72.651
2.209 2.164 1760.846
2.615 5.559 198.12
1.165 9.753 165.641
1.467 3.065 108.275
0.906 7.625 144.817
0.064 40.289 58.409
0.087 16.98 98.472
0.966 4.296 391.797
0.678 2.553 260.995
0.39 6.424 99.803
0.055 16.299 90.797
0.061 34.013 79.338
0.142 2.212 139.527
0.156 1.992 109.164
0.237 4.712 101.764
0.215 4.555 104.204
0.305 3.719 88.024
1.058 4.865 220.079
0.064 5.156 87.932
0.246 4.264 89.819
0.512 3.15 78.627
0.132 24.707 73.196
0.05 35.498 65.757
0.059 20.162 79.617
0.146 45.788 49.97
0.133 5.161 100.101
0.669 8.054 125.685
2.475 1.775 3847.651
0.085 13.43 100.748
0.542 2.418 51.175
0.265 3.081 87.737
0.069 12.389 98.764
2.083 2.724 492.5
0.349 1.699 120.569
0.088 8.745 106.561
2.432 4.608 988.625
0.073 8.821 104.109
0.504 21.045 185.981
0.119 40.214 75.918
1.293 15.256 94.432
0.079 7.06 91.068
0.067 9.136 107.202
0.354 22.871 72.596
0.078 6.813 94.93
0.107 24.825 71.216
0.052 12.449 90.065
0.779 2.811 159.58
0.072 7.626 100.931
0.066 12.176 82.625
0.057 1.803 113.273
0.286 1.896 213.116
0.073 32.83 67.398
1.246 8.589 85.928
3.287 2.157 2230.825
0.106 30.957 66.393
0.312 2.121 152.663
0.121 1.322 132.276
1.345 2.239 339.056
0.094 38.19 53.799
0.244 24.457 87.082
0.201 2.643 113.673
0.573 7.473 179.897
0.38 3.075 130.457
0.709 2.482 461.812
0.106 2.403 100.657
1.462 3.818 501.665
1.571 2.784 232.301
0.114 2.024 131.381
0.052 8.909 110.347
0.308 1.538 92.815
0.703 2.83 314.239
0.64 4.01 85.409
0.04 6.315 110.783
0.048 19.226 77.693
0.102 5.067 81.453
4.634 3.238 1143.583
0.05 1.005 91.908
0.118 2.722 133.781
1.25 1.828 310.303
0.048 5.821 88.282
0.727 2.545 102.792
0.077 29.94 68.954
0.085 14.318 89.709
0.09 23.476 81.363
0.131 44.935 48.492
0.05 10.024 113.051
0.46 1.327 118.287
0.073 1.511 75.545
0.048 7.086 96.855
0.061 32.745 60.154
0.1 31.147 80.4
0.238 2.165 97.934
0.063 7.321 92.667
0.75 4.837 117.544
0.245 5.457 94.24
0.849 2.155 173.608
0.32 3.608 248.127
0.434 7.393 124.859
0.098 18.345 74.213
0.07 12.57 86.862
0.079 31.398 70.747
1.582 17.066 132.097
1.8 2.214 1410.031
1.174 2.209 227.977
0.177 39.127 72.834
0.05 8.658 104.832
0.094 33.03 65.673
0.098 41.126 61.7
0.197 2.464 108.395
0.797 3.184 156.309
0.152 37.681 76.46
0.418 8.867 119.018
0.05 8.326 94.879
0.085 29.455 42.102
0.053 6.846 104.076
0.137 3.37 73.905
0.118 2.213 105.145
0.036 1.247 74.778
2.672 3.629 1185.111
1.194 4.144 182.962
0.826 1.747 533.624
0.252 3.591 77.905
0.052 4.842 107.225
0.078 0.583 91.238
1.053 2.265 234.545
0.089 2.376 87.979
0.339 1.389 9358.43
0.038 2.638 150.914
0.089 18.6 95.453
0.907 2.246 407.345
0.583 21.786 77.789
0.19 12.347 88.475
0.072 10.064 95.86
0.051 2.217 113.595
0.108 45.589 42.759
0.207 11.523 107.574
0.194 6.13 90.764
0.729 4.041 101.895
1.107 7.156 100.346
0.069 24.306 73.351
0.084 42.902 50.433
2.564 2.256 491.1
0.082 2.061 119.244
0.126 43.172 45.51
2.22 2.36 685.938
0.348 11.168 95.996
0.365 3.491 372.359
0.663 2.137 128.667
0.348 3.448 85.11
1.225 8.575 128.826
0.048 6.889 98.15
0.079 22.08 68.037
0.699 1.834 164.305
0.082 8.125 93.446
0.404 30.809 62.496
5.282 2.011 7305.461
0.484 3.831 128.105
1.947 2.752 375.182
0.095 2.564 115.996
1.883 4.335 195.469
1.408 1.157 8148.498
1.734 4.379 166.254
1.363 8.807 108.969
0.087 25.469 67.223
2.403 3.153 2292.251
0.26 0.992 118.128
0.068 4.844 127.293
2.724 4.964 955.131
0.073 14.875 95.626
0.106 3.216 114.597
0.227 10.549 94.829
0.072 7.897 82.86
0.587 2.997 406.25
1.026 5.894 168.259
0.998 1.846 749.715
0.181 1.023 159.26
0.062 31.433 65.38
0.154 0.456 631.532
0.063 33.736 62.898
0.072 38.054 59.172
1.706 7.816 162.29
0.243 5.256 142.495
0.731 9.03 77.224
1.021 6.398 137.257
0.43 1.794 1344.685
0.121 57.81 48.648
0.082 33.689 59.123
0.149 3.886 109.237
0.08 1.329 115.499
0.076 3.723 112.102
0.07 45.929 63.869
0.052 12.192 102.116
0.154 5.404 113.968
0.06 10.547 97.323
0.674 3.534 605.661
0.156 3.856 83.198
1.42 6.278 433.763
0.078 8.896 92.088
0.141 5.825 103.837
0.176 4.809 125.966
0.788 2.679 178.419
0.061 1.317 221.617
0.299 3.275 135.777
0.276 2.313 253.541
1.132 4.036 178.163
0.175 3.543 99.22
0.064 3.117 90.56
0.653 3.504 224.111
0.095 5.44 87.141
0.298 2.287 114.021
0.229 42.925 58.302
0.353 2.268 68.007
1.026 5.195 158.908
0.12 0.814 66.784
0.077 31.414 61.017
0.07 24.377 75.031
0.057 21.581 86.829
1.157 2.992 121.657
3.861 3.71 1568.511
0.066 39.396 65.566
0.106 7.265 116.505
0.068 18.953 78.744
1.678 6.51 288.278
0.197 1.33 106.017
0.089 2.219 281.224
0.179 5.208 93.551
0.306 9.212 111.094
0.036 1.325 167.447
0.077 44.179 56.918
0.077 8.767 100.246
0.083 21.722 69.391
0.221 31.23 83.772
0.532 2.174 253.812
0.101 18.284 94.713
0.037 3.714 119.449
0.115 2.095 103.921
0.268 2.623 84.375
0.436 5.575 116.213
0.071 5.564 90.019
0.049 6.102 95.441
0.132 1.687 114.839
0.676 3.95 232.956
0.253 1.377 235.308
0.339 3.65 654.901
0.322 1.524 56.535
0.451 3.843 206.169
0.067 36.075 58.294
0.067 33 56.37
0.234 11.007 101.498
0.042 2.867 97.777
0.061 10.1 84.281
0.281 8.842 95.121
0.08 37.853 62.798
0.06 7.745 109.749
0.118 50.15 47.266
0.621 7.385 93.416
0.057 1.146 69.516
0.077 27.661 64.61
0.606 12.938 86.207
0.094 34.881 69.559
0.088 40.779 51.57
1.114 10.149 114.348
0.266 16.853 92.998
0.343 1.648 246.993
0.373 17.605 48.503
0.272 20.642 94.141
0.211 1.151 201.738
0.044 5.377 144.528
0.135 2.07 181.902
0.076 32.275 60.425
0.069 3.504 103.442
0.313 8.505 98.142
0.164 2.769 96.767
1.159 2.371 242.301
0.066 9.075 89.502
1.667 5.304 90.17
0.054 2.381 87.853
1.036 1.982 252.081
0.059 32.349 68.592
0.731 3.375 349.657
0.07 25.492 75.871
0.751 3.295 189.962
0.049 7.466 91.633
0.264 3.273 71.875
0.056 0.72 151.129
0.628 2.42 310.982
0.104 9.355 98.778
0.195 0.988 161.855
0.153 5.739 109.219
0.376 1.304 221.442
0.095 44.606 60.847
0.067 34.526 73.989
2.941 4.555 1305.096
0.085 2.633 57.476
0.103 40.739 52.341
2.024 2.453 721.079
2.481 3.092 1370.292
0.051 6.883 95.381
0.16 3.224 125.813
3.071 3.58 833.241
0.05 0.725 94.463
0.548 2.67 159.257
1.032 9.282 119.801
0.375 28.652 89.421
0.715 59.093 45.761
1.007 4.49 138.902
0.628 3.873 155.881
5.797 2.797 3820.865
0.075 1.377 189.854
0.144 0.711 63.22
0.503 1.841 243.983
0.824 3.348 137.215
0.991 2.166 246.42
0.098 10.55 41.374
1.076 2.359 483.903
1.195 2.615 209.921
0.548 2.62 118.678
0.192 1.547 129.108
0.138 1.829 114.68
0.453 7.701 104.082
0.91 3.818 346.355
0.061 35.319 62.628
0.076 38.219 59.871
0.118 45.864 50.598
0.05 1.153 86.907
1.883 2.994 633.44
0.075 44.562 57.86
0.442 2.955 220.455
0.077 24.974 82.18
0.111 53.51 53.599
1.269 5.297 135.17
0.222 1.346 83.484
1.313 1.856 491.087
2.888 4.373 343.042
0.082 13.542 99.418
0.067 8.6 101.474
0.043 2.888 161.163
0.6 3.381 188.621
0.1 40.228 60.112
0.323 2.045 89.556
0.118 5.405 108.003
0.047 7.708 82.118
0.1 40.625 46.61
0.095 13.493 90.828
0.061 15.128 89.225
0.103 37.209 57.566
0.068 34.717 77.509
0.059 21.092 84.395
0.068 6.872 110.752
0.112 4.32 115.201
1.239 3.389 508.911
0.124 49.576 52.225
0.209 5.082 100.636
1.262 5.723 153.385
0.094 43.945 49.884
0.055 11.823 92.412
0.641 1.978 160.973
0.988 7.948 121.507
1.128 2.603 502.757
0.081 3.988 113.103
0.043 3.21 116.169
1.308 2.16 552.647
0.107 49.942 53.159
0.053 30.385 77.042
0.192 1.687 301.801
0.065 11.335 116.341
0.098 2.805 65.66
0.092 12.439 87.787
0.067 35.875 59.705
0.073 13.775 89.359
0.109 9.988 78.361
0.096 1.045 100.942
0.074 12.626 97.016
1.328 2.6 209.531
0.053 12.247 69.059
2.273 2.8 468.74
0.284 0.704 152.601
0.082 38.638 51.767
0.702 3.844 49.817
0.056 3.721 103.31
0.114 24.23 76.208
0.087 43.334 51.452
0.551 2.852 182.495
1.789 3.778 325.107
0.086 22.325 85.249
0.921 3.616 393.715
1.191 1.781 489.714
0.813 6.101 280.268
0.057 5.699 92.614
0.064 1.395 115.847
0.851 1.554 292.246
0.083 9.936 86.058
0.056 10.881 97.583
2.798 3.637 2277.39
0.552 14.51 95.899
0.121 1.034 60.268
1.66 4.202 875.468
0.063 10.872 97.143
0.06 9.12 99.029
0.965 7.876 113.853
0.653 5.351 147.751
0.128 35.635 64.855
0.092 0.849 237.331
1.539 6.82 151.208
0.092 35.016 55.357
0.063 26.296 72.595
1.151 2.487 860.403
0.402 2.532 136.989
6.124 1.909 6127.236
0.034 2.678 114.869
0.077 44.134 56.984
0.096 1.317 123.557
0.067 5.467 78.831
0.882 46.89 51.553
0.119 1.382 91.876
1.362 3.4 272.345
0.095 37.793 51.448
0.493 4.294 79.721
1.507 15.608 78.12
0.073 21.535 69.873
0.085 10.243 63.5
0.169 41.142 65.719
0.062 5.559 118.715
0.085 43.749 62.022
0.084 42.384 55.12
0.151 44.33 47.251
0.609 3.155 102.227
0.528 3.871 79.921
0.526 37.821 78.996
0.056 1.337 173.893
0.076 6.261 90.87
0.437 13.977 89.403
2.602 2.143 280.404
0.071 3.623 77.201
0.096 18.463 80.904
0.08 45.939 55.915
2.263 7.955 160.581
1.322 4.82 114.955
1.235 1.35 780.885
0.13 8.676 88.851
2.994 3.039 4394.889
0.149 3.255 107.187
0.053 12.698 82.78
0.29 1.758 253.288
0.093 37.29 67.143
0.084 41.244 50.389
0.149 1.496 84.208
0.077 2.565 107.625
0.147 6.618 122.696
0.658 2.095 626.284
0.342 1.015 17.313
0.068 27.467 79.327
0.069 3.777 94.529
0.121 13.559 89.783
2.07 4.993 164.008
0.893 4.775 120.655
0.091 48.414 54.19
0.717 1.742 314.921
0.079 41.027 66.639
0.621 4.563 118.942
0.052 5.296 57.814
0.155 56.668 39.85
0.1 44.296 56.672
0.097 47.312 48.648
0.039 1.54 93.517
0.081 38.867 52.733
0.073 37.068 54.53
0.073 2.36 95.669
0.72 56.548 40.095
0.213 10.08 100.023
0.079 39.487 60.193
0.425 1.492 451.607
0.076 31.513 59.974
0.588 3.135 154.372
0.852 3.085 120.927
0.119 34.272 56.801
0.049 2.81 120.009
0.254 2.342 138.659
0.054 25.71 82.662
0.39 2.539 204.822
0.084 2.766 76.767
0.078 30.798 63.46
0.072 48.1 63.189
1.716 2.067 774.534
0.071 45.496 64.26
1.94 1.177 3853.469
0.181 1.486 90.901
1.704 4.239 206.433
0.62 1.774 285.849
0.091 12.331 94.729
0.037 2.416 113.742
0.055 2.665 127.022
0.219 2.079 91.493
0.063 2.756 103.769
0.091 41.08 51.252
0.075 6.535 99.09
0.053 18.413 94.037
0.048 7.197 95.845
0.068 17.236 80.427
0.381 11.981 85.211
0.264 6.407 99.554
0.039 5.264 95.838
0.281 2.929 204.409
0.069 0.949 155.298
0.051 6.823 111.236
0.053 2.903 180.89
0.045 6.617 106.292
0.048 4.522 94.955
0.342 4.784 129.683
0.044 2.25 145.153
0.992 2.562 413.013
1.684 1.994 518.391
0.062 15.055 99.21
0.079 24.754 79.746
0.047 5.776 107.521
1.726 3.497 1155.783
0.081 19.038 94.068
0.208 1.218 119.259
0.06 19.32 99.093
0.062 0.949 279.115
0.071 21.806 76.643
0.06 8.595 82.968
0.367 21.594 83.836
0.812 2.87 235.33
0.062 28.974 84.736
0.069 15.043 90.66
0.53 48.579 50.793
0.079 40.364 61.507
0.293 1.866 165.608
0.234 6.257 102.402
0.051 21.1 92.71
1.407 3.116 1032.107
0.841 2.944 216.114
0.207 1.465 181.351
0.079 41.871 57.581
1.188 1.778 268.671
0.254 1.623 249.981
0.348 3.079 153.404
0.152 45.63 66.015
0.077 47.243 59.267
0.084 3.193 101.769
0.114 29.274 70.23
1.775 6.572 207.062
0.085 43.247 51.587
0.235 2.288 93.105
0.183 7.74 75.79
0.302 2.072 59.632
0.11 51.67 47.202
0.411 2.629 217.041
0.105 40.832 56.055
0.097 45.195 56.957
0.192 2.644 122.395
0.392 3.415 340.556
1.386 5.837 235.277
0.14 46.626 53.799
0.777 2.865 189.165
0.056 37.205 64.032
0.236 1.949 287.544
0.067 0.892 97.503
0.055 23.745 81.598
0.11 32.627 68.182
0.104 54.607 51.727
0.183 2.425 355.752
1.312 8.762 136.76
0.052 17.006 87.38
0.801 4.694 141.749
0.102 50.228 50.602
0.128 33.593 75.941
0.173 19.462 67.859
0.054 11.077 114.178
0.255 2.2 118.042
0.077 41.384 64.459
0.968 6.625 137.115
1.653 48.768 46.09
1.32 1.786 448.679
0.043 2.022 105.106
2.754 5.536 418.551
0.429 2.735 323.832
1.34 6.532 76.212
0.078 6.475 101.796
0.169 2.784 80.897
0.096 17.159 104.586
0.05 15.21 85.526
0.054 13.122 108.511
0.096 46.847 50.427
0.078 4.553 101.023
0.051 6.257 102.526
0.151 36.722 61.529
0.126 6.301 121.846
0.047 10.211 101.378
0.298 1.241 178.212
0.062 1.472 230.036
0.078 17.338 107.233
0.092 38.304 72.24
0.09 36.884 67.619
2.228 3.022 1386.796
1.441 3.991 720.362
1.253 1.823 437.298
0.482 44.465 54.078
0.552 48.43 49.691
0.1 47.967 48.294
2.292 6.99 190.732
0.289 6.766 80.469
0.433 9.062 107.382
0.069 5.148 97.091
0.116 39.153 62.226
0.204 2.202 109.008
3.051 1.989 1030.421
0.098 49.11 60.478
0.529 3.359 104.365
0.045 7.052 102.225
0.048 13.146 97.156
0.797 4.225 136.431
0.045 12.862 94.961
2.031 4.667 412.417
0.05 2.522 148.879
0.064 35.996 60.512
0.052 4.759 102.304
0.09 42.421 64.141
0.06 9.234 64.741
0.061 15.892 77.508
0.072 8.396 102.316
2.278 3.466 813.271
0.815 4.813 173.438
0.457 5.007 90.575
0.251 3.774 100.779
0.304 4.488 166.923
0.285 6.603 79.096
1.839 13.53 92.044
0.083 3.387 133.22
0.193 2.198 164.492
0.052 22.828 76.889
0.293 3.123 124.973
0.156 1.471 84.028
0.119 3.119 158.47
0.156 0.505 51.97
0.065 8.271 76.272
0.131 4.414 81.11
0.111 0.814 112.364
0.788 1.891 205.774
0.147 9.161 113.338
0.058 9.213 100.499
0.125 10 84.387
0.074 46.324 59.536
0.106 8.506 77.438
0.052 6.983 103.246
1.371 1.487 20005.531
0.055 5.422 75.863
0.845 2.932 108.085
0.518 3.309 227.651
0.112 40.67 58.825
0.529 7.879 142.188
0.125 33.98 69.988
0.254 2.787 78.304
0.1 3.666 113.427
0.066 26.745 62.549
0.773 2.194 90.478
0.058 31.849 66.324
0.1 2.058 96.607
0.05 20.372 80.523
0.059 17.112 102.358
4.002 2.482 1384.653
0.084 10.929 93.458
0.044 2.203 101.566
0.056 28.554 86.517
0.6 3.566 82.37
0.87 1.627 557.337
0.628 1.914 177.513
0.84 4.022 149.909
1.15 4.135 528.801
0.044 1.362 316.448
0.158 23.097 78.611
0.182 1.724 124.183
0.41 2.277 101.397
0.893 4.885 84.308
0.198 7.041 81.197
1.535 3.304 129.041
0.066 42.309 61.197
0.08 40.625 55.66
0.232 45.958 56.167
0.199 15.827 79.563
0.239 5.756 145.202
0.057 1.02 144.417
0.069 3.909 112.86
0.082 14.441 83.299
1.173 6.571 148.228
0.224 2.346 163.923
0.478 3.81 152.588
0.065 37.336 61.794
0.059 0.812 64.724
0.1 2.077 113.484
0.051 8.456 95.203
0.831 2.82 211.815
0.066 38.994 56.646
0.083 39.615 52.576
2.24 39.906 71.275
1.505 1.449 2190.914
0.18 37.603 70.906
0.103 49.393 57.795
0.142 53.383 40.329
0.062 17.672 65.532
0.083 42.24 59.494
0.132 1.085 158.636
0.146 3.758 104.191
0.05 9.024 82.931
0.164 5.727 112.696
0.046 4.458 106.832
0.099 24.679 91.139
2.023 2.331 726.171
2.107 4.03 283.56
0.051 13.254 84.497
0.064 19.099 88.853
0.118 51.613 52.972
0.103 9.241 93.909
0.061 18.201 82.125
0.081 20.307 87.233
0.916 4.445 113.211
0.447 4.909 95.332
0.079 45.321 70.27
0.065 8.432 94.944
1.569 2.112 478.889
0.133 1.209 126.441
0.068 3.311 104.596
0.529 2.683 136.524
0.746 1.943 86.581
0.124 32.295 72.217
0.081 41.148 58.803
0.069 32.219 73.173
0.748 6.44 85.257
0.07 2.052 112.163
0.073 22.456 83.904
0.3 2.613 73.472
0.069 41.979 59.201
0.431 2.633 68.128
0.852 3.749 114.224
0.408 1.104 46.929
0.056 7.881 104.082
0.105 18.889 80.783
0.885 4.264 284.646
1.788 5.37 198.981
0.582 1.873 118.029
2.357 2.318 283.324
0.047 3.791 112.99
0.354 2.729 209.211
0.083 9.722 88.111
0.456 16.07 72.192
0.088 38.313 58.358
0.068 28.794 72.081
0.646 4.277 210.192
0.255 5.13 128.16
0.073 35.715 55.592
0.141 33.979 58.337
1.324 3.823 186.011
0.103 2.89 103.884
0.275 2.941 88.063
0.071 39.589 59.485
0.061 22.539 70.42
0.152 61.036 41.863
0.65 4.017 142.702
0.081 42.545 57.869
0.135 3.964 99.147
0.048 8.709 114.909
0.064 34.371 66.706
0.054 19.521 81.993
0.091 47.072 63.312
0.135 2.371 81.378
0.1 6.888 118.176
0.089 45.569 56.93
0.097 33.8 66.031
0.099 6.95 100.889
0.092 47.325 55.786
0.187 44.346 62.267
0.116 1.972 86.802
0.065 16.317 97.028
0.061 2.016 118.059
0.061 8.936 73.999
0.12 37.723 68.394
4.472 3.879 833.159
1.072 12.759 112.721
0.356 10.781 108.34
0.32 1.225 69.585
0.062 21.544 83.786
0.061 31.449 74.251
0.088 10.559 89.265
0.085 42.924 56
0.157 55.395 48.576
0.349 38.166 63.139
0.208 3.09 121.424
0.081 19.297 72.209
0.06 31.306 77.103
0.054 10.778 49.783
0.057 25.596 80.433
0.103 37.985 59.624
0.083 36.177 60.522
0.091 11.125 94.586
1.055 2.878 215.272
0.331 6.67 115.52
2.582 3.387 360.311
0.453 1.815 228.295
0.082 41.849 56.41
0.078 45.393 58.294
0.733 3.029 181.207
0.075 26.632 71.877
0.056 8.077 103.624
0.351 2.38 242.04
0.081 13.775 90.355
0.046 21.447 83.687
0.237 13.281 101.477
0.364 8.486 74.865
0.101 50.554 55.455
0.054 31.812 58.42
0.059 4.882 104.752
0.049 5.137 91.821
0.063 33.407 67.807
0.235 12.288 78.666
1.618 4.892 135.802
0.443 45.218 40.127
0.082 39.461 60.151
0.095 0.829 87.014
0.193 2.665 151.009
0.272 7.285 91.676
0.095 17.823 70.415
0.147 2.149 105.39
0.096 10.776 86.888
2.159 1.982 1093.352
1.74 2.572 549.119
0.431 2.759 95.801
0.115 8.547 101.648
0.397 15.184 76.911
0.078 36.498 59.069
0.477 3.187 73.951
0.106 12.997 84.704
0.504 5.271 115.866
0.097 9.087 69.356
2.629 3.417 419.991
0.516 4.616 57.967
0.051 2.686 93.717
2.013 0.858 9967.013
0.46 5.243 83.36
0.098 3.915 114.058
0.065 10.548 87.569
2.115 2.835 571.005
0.119 25.096 90.426
0.232 7.347 96.638
0.586 3.373 121.507
0.241 5.165 121.315
0.132 0.573 50.45
1.409 6.475 89.574
0.314 3.181 254.012
0.041 2.597 259.388
0.056 4.581 110.537
0.791 1.901 451.335
0.525 5.63 97.586
1.401 1.844 796.432
0.241 6.953 129.889
0.076 6.122 106.681
0.191 3.384 1432.636
0.03 1.206 1522.682
0.034 1.699 531.978
0.124 47.31 50.03
0.084 1.366 150.444
0.07 32.618 51.965
0.989 22.161 51.465
0.138 37.833 65.105
0.078 24.367 78.341
1.122 3.741 94.388
0.231 8.065 108.394
0.074 25.357 72.586
0.45 21.076 97.96
0.098 44.782 49.738
0.167 6.263 81.511
0.159 13.209 93.903
0.124 49.632 48.766
0.455 1.311 85.151
0.405 2.921 124.213
0.238 8.228 112.732
1.028 1.998 133.213
0.078 45.747 58.62
0.412 5.112 50.922
0.61 10.121 121.051
1.638 3.227 395.78
0.157 48.005 38.966
0.058 35.602 64.651
0.144 52.801 42.538
0.725 2.119 227.55
0.755 6.994 137.938
0.071 29.578 65.384
0.073 34.642 65.677
3.268 3.527 244.777
0.048 14.904 77.692
0.066 4.417 52.452
0.114 6.469 89.207
0.063 20.129 87.155
0.057 33.589 75.27
3.471 4.579 240.54
0.745 4.601 78.133
1.08 49.987 38.67
0.084 42.225 50.778
1.055 32.758 90.546
0.487 49.118 50.987
0.06 13.268 96.497
0.082 2.38 99.153
0.396 4.478 85.391
0.188 2.55 120.403
0.826 2.101 2840.177
0.172 21.912 70.576
0.068 12.983 86.392
2.868 4.155 255.93
2.4 2.986 594.389
0.102 42.511 62.944
0.095 29.657 34.897
0.072 21.806 77.63
0.129 6.554 71.973
0.044 2.97 118.508
0.153 2.093 76.662
0.336 5.785 123.868
0.096 0.995 134.322
0.083 28.527 73.427
0.075 33.309 64.882
2.882 2.274 1085.907
0.051 6.442 115.231
0.183 2.313 160.271
0.06 2.147 101.534
0.402 1.648 125.525
0.084 24.412 84.641
0.053 36.047 71.008
0.335 42.583 37.589
0.093 15.203 87.861
0.106 49.236 52.283
0.051 0.672 372.119
0.394 38.789 50.228
0.073 34.989 69.758
0.631 2.781 258.353
0.099 46.895 48.969
0.099 5.492 99.919
0.084 16.806 88.717
0.096 4.579 109.779
0.61 2.28 582.401
0.189 1.865 125.451
2.066 3.204 411.815
0.793 8.408 139.614
0.109 1.173 97.281
0.092 35.34 53.193
0.078 28.05 57.48
0.076 35.454 55.209
0.239 1.087 94.956
0.092 4.718 95.163
0.533 15.338 77.969
0.069 21.488 66.957
0.088 50.556 62.049
0.395 2.274 268.36
0.1 36.832 62.597
0.114 50.592 45.809
0.087 41.114 51.263
0.084 43.407 51.68
0.125 49.343 45.257
0.057 32.838 65.529
0.088 42.921 58.316
2.2 34.643 62.543
0.17 32.68 66.023
0.099 45.99 52.211
0.062 32.843 62.546
0.077 41.781 54.655
0.068 23.813 79.508
0.036 2.834 202.737
0.07 25.032 44.907
0.057 24.276 83.188
0.984 3.038 139.602
0.065 3.496 81.652
0.312 33.868 80.114
0.287 2.572 138.655
0.098 27.706 65.097
1.709 2.806 755.286
0.115 1.599 78.016
0.243 2.92 121.678
1.108 50.319 44.338
0.102 34.019 68.622
0.086 7.268 102.052
0.119 4.731 99.962
0.071 31.057 77.858
0.09 37.875 54.177
0.125 20.906 71.981
0.234 6.279 88.211
0.077 7.001 111.343
0.071 10.611 113.642
0.069 40.915 73.156
0.133 48.732 48.204
0.09 9.493 98.915
0.092 38.146 64.216
0.083 14.894 83.363
0.09 49.179 54.498
0.061 6.595 92.991
1.816 38.573 43.891
0.11 37.091 57.785
0.111 44.185 65.526
0.098 26.548 78.757
0.12 26.436 69.892
0.08 31.942 76.411
0.086 34.209 67.606
0.076 21.819 100.983
0.067 4.654 116.898
0.553 20.697 82.523
0.105 49.298 52.54
0.221 44.799 65.128
0.086 38.432 58.254
0.098 11.835 68.915
0.073 18.202 87.449
0.29 1.453 121.551
0.097 39.421 53.783
0.071 35.482 51.133
0.06 19.257 77.677
0.131 52.746 48.771
0.086 13.112 86.445
1.875 34.914 42.176
0.771 24.589 87.913
0.324 13.631 76.667
0.423 1.265 85.135
0.048 8.843 95.128
0.052 4.694 114.899
1.351 14.657 133.957
0.138 23.189 83.005
1.395 8.492 128.038
3.472 4.065 329.646
1.518 4.992 284.22
1.421 8.411 81.168
0.324 2.057 113.04
0.07 18.979 71.929
0.709 2.751 158.213
0.033 4.811 108.077
0.197 1.716 182.579
0.07 31.221 77.704
0.157 57.614 42.383
0.078 44.132 54.582
0.12 51.748 48.471
0.049 34.762 66.669
0.107 54.503 51.818
0.09 31.245 66.846
0.094 37.804 64.296
1.061 4.921 261.457
0.065 29.161 41.918
0.098 44.335 45.928
0.128 29.354 61.576
0.078 32.629 71.098
0.186 60.213 46.353
0.377 1.549 172.227
0.092 38.12 41.52
0.061 39.93 61.716
0.15 10.84 98.885
0.08 13.225 77.938
0.058 24.394 83.565
0.073 7.497 95.882
0.388 25.344 69.66
0.128 40.614 62.209
0.073 39.906 62.625
0.053 19.062 79.793
0.056 30.885 67.457
0.076 31.572 73.684
0.108 20.398 87.248
0.093 23.591 68.692
0.078 24.504 57.344
0.071 39.159 53.497
0.929 51.915 47.88
0.112 28.048 72.701
0.104 35.053 46.044
0.05 15.444 90.636
0.096 11.501 85.435
0.054 12.271 99.056
0.09 11.437 70.166
0.088 15.194 83.195
0.098 14.813 88.538
0.761 2.731 118.552
0.106 56.168 51.894
0.088 5.349 99.136
0.066 12.633 91.977
0.189 14.3 99.353
0.902 3.752 157.611
5.429 2.141 3200.18
2.079 3.442 352.42
0.609 5.897 124.091
1.818 2.72 231.32
0.592 8.755 81.371
0.075 25.965 87.003
1.057 4.846 247.072
0.063 14.628 70.554
0.065 6.869 109.759
0.067 1.093 179.119
1.148 2.67 301.719
1.351 2.808 458.395
0.116 41.728 64.668
4.845 63 32.514
1.018 13.455 75.476
0.292 4.042 93.57
0.289 13.281 83.375
0.071 5.93 80.545
0.067 12.534 77.121
0.144 1.364 76.363
0.063 18.883 54.946
4.709 2.806 902.068
0.049 5.948 103.494
0.201 31.809 56.557
0.108 34.171 61.981
1.368 3.487 184.617
0.284 2.076 88.219
1.949 1.372 4171.585
0.194 2.653 123.326
2.137 1.86 296.858
0.254 28.273 84.405
0.055 14.604 95.913
0.088 47.628 55.678
0.05 6.525 115.337
0.049 9.195 122.682
0.065 25.465 86.009
0.135 7.936 88.316
0.056 29.245 74.82
0.074 8.591 101.937
0.133 7.704 90.922
0.077 19.329 92.078
0.099 29.275 79.657
2.588 24.069 47.399
0.169 20.908 75.157
0.552 2.354 298.703
0.132 21.88 64.54
0.2 2.495 95.66
0.349 12.694 75.563
0.078 39.238 50.974
0.082 35.124 61.226
1.009 2.081 210.534
0.049 12.121 92.689
0.059 26.119 70.738
0.098 35.303 72.911
2.009 4.78 201.738
0.348 1.364 113.39
0.069 5.134 96.381
0.062 15.824 66.507
0.62 1.948 148.507
0.828 2.417 284.126
0.874 3.345 333.403
0.893 7.532 77.873
0.043 14.914 93.089
0.137 3.051 108.211
0.09 12.394 65.315
0.086 37.064 71.555
0.089 35.383 71.167
0.072 33.844 69.254
1.77 2.851 553.484
0.079 41.865 54.32
0.357 14.227 91.176
0.095 39.7 56.771
0.156 32.491 50.47
0.147 51.245 35.896
0.602 6.788 85.976
0.171 1.08 65.633
0.171 17.174 80.776
0.055 5.819 103.795
0.148 15.734 97.608
0.069 39.684 67.387
0.073 28.505 72.421
0.078 27.229 87.66
0.047 14.119 91.547
0.092 34.531 47.179
0.133 19.136 76.262
1.071 13.248 102.51
0.085 53.097 59.344
0.081 48.951 60.2
0.952 29.431 70.009
0.073 32.944 63.473
0.057 16.343 73.738
1.065 2.804 79.809
0.322 6.87 98.353
0.185 51.114 61.181
0.145 54.043 48.427
0.116 46.789 49.98
0.114 49.957 48.908
0.118 5.842 106.483
0.143 36.577 63.33
2.369 3.484 462.776
0.087 47.208 56.243
0.071 9.487 91.768
0.089 47.39 63.119
0.059 29.898 76.75
0.097 38.872 60.545
0.125 41.292 65.997
0.065 34.766 61.212
0.145 1.383 179.871
0.668 1.814 107.406
0.285 23.642 77.312
0.064 29.997 72.21
0.117 40.062 48.853
3.412 3.594 244.06
0.081 8.671 78.786
0.051 12.97 93.817
0.096 5.342 84.274
0.054 18.663 96.831
3.541 5.206 256.853
0.753 4.564 77.056
0.713 47.531 54.922
0.072 38.455 52.196
0.97 23.818 72.934
0.355 44.606 59.101
0.076 17.774 102.236
0.067 2.212 106.272
0.41 5.948 106.606
0.819 3.27 194.831
0.198 1.773 85.496
0.818 2.095 2857.044
0.138 17.392 68.562
0.078 15.336 87.191
3.161 5.368 281.424
2.335 2.898 593.418
0.084 34.739 64.141
0.088 45.068 50.858
0.053 17.858 88.47
0.152 29.887 65.52
0.071 4.656 61.641
0.193 2.246 150.306
0.069 2.083 88.241
0.085 33.263 66.332
0.073 33.976 57.104
0.072 24.599 62.72
0.074 19.627 66.557
0.115 47.012 42.072
0.099 49.352 57.888
0.227 2.348 163.981
0.102 19.201 48.021
0.094 27.203 53.268
0.446 45.454 44.458
0.087 26.453 86.509
0.123 39.428 55.465
0.078 30.139 70.928
0.094 13.42 81.952
0.093 43.42 58.146
0.344 2.559 207.182
0.69 7.931 134.341
2.124 2.711 347.907
0.091 33.472 72.412
0.092 12.725 92.798
0.116 26.999 52.325
0.09 39.45 49.509
0.115 5.77 135.823
0.111 43.552 61.081
0.108 40.231 49.299
0.111 51.927 52.522
0.048 3.111 102.343
0.086 41.634 64.359
0.108 35.013 61.897
1.347 7.396 204.523
0.522 2.066 155.844
0.084 42.703 65.626
0.275 1.623 116.451
0.09 43.316 52.927
0.077 40.728 73.386
0.084 43.586 56.389
0.06 36.754 63.653
0.566 2.189 122.651
0.078 38.243 69.081
0.06 18.808 63.075
0.263 1.162 62.67
0.153 3.636 111.656
0.13 7.75 130.41
0.101 20.793 78.168
0.104 44.186 58.236
0.092 51.675 55.167
1.092 10.705 107.534
0.307 35.004 49.522
0.083 5.568 102.903
0.095 47.488 54.716
0.072 34.067 60.551
0.644 1.692 242.122
0.066 35.917 53.178
0.066 16.311 87.384
0.051 1.408 116.079
0.075 42.165 54.677
0.093 33.185 61.123
0.2 3.925 131.867
0.084 41.158 58.568
0.131 45.255 53.808
0.102 39.559 56.023
0.377 47.407 53.359
1.058 4.423 77.12
0.166 24.605 58.756
0.096 1.47 127.698
0.054 34.601 61.118
0.21 37.112 70.697
0.092 18.768 75.899
0.093 31.224 70.867
0.117 31.908 67.647
0.191 8.404 90.914
0.188 40.515 56.411
0.064 39.77 64.047
0.108 51.187 47.655
0.311 4.163 250.052
0.065 34.15 57.472
0.544 8.346 144.03
0.108 22.258 95.91
2.222 6.665 168.271
0.075 50.739 65.549
0.037 0.964 184.914
0.087 43.566 58.878
0.133 40.204 62.025
0.45 11.315 81.44
0.064 6.846 130.521
0.117 1.907 87.551
0.151 9.662 79.896
0.135 2.203 98.806
0.782 12.075 88.753
0.138 44.623 37.066
0.062 16.362 61.848
0.109 16.601 91.942
0.159 3.605 78.804
0.052 14.672 89.08
0.396 6.915 85.415
1.013 25.993 75.532
0.619 3.255 85.164
0.765 19.194 98.974
0.086 39.193 63.82
0.108 6.734 75.949
0.069 43.402 59.195
0.055 0.682 922.565
0.138 0.898 318.045
0.148 0.94 316.109
0.05 0.844 1977.884
0.138 0.903 319.35
0.064 5.032 79.497
0.235 12.049 85.175
0.114 41.699 50.568
0.068 21.429 79.29
0.091 52.672 55.005
2.727 2.934 634.017
0.09 25.336 80.662
0.093 49.474 61.402
0.096 30.095 81.958
0.142 33.983 79.583
2.622 3.594 745.374
0.156 54.216 52.467
0.137 34.216 65.755
0.08 43.004 55.612
0.24 30.868 68.937
0.077 39.234 60.71
0.066 29.97 72.757
0.064 31.912 68.234
2.354 1.499 270.48
0.127 52.055 45.88
1.959 4.039 325.932
0.6 1.793 294.119
0.812 5.739 132.315
2.429 1.006 2581.902
0.096 15.93 80.696
2.03 1.784 1467.27
0.459 5.857 129.223
0.076 1.736 134.041
0.499 0.622 159.95
0.092 7.806 114.796
0.957 2.463 129.179
0.169 11.046 107.568
1.118 5.371 283.013
0.066 10.909 107.251
0.188 12.452 107.287
0.099 16.655 89.229
0.115 5.682 93.641
2.682 2.703 528.492
0.091 45.24 53.285
0.377 6.76 96.563
4.312 8.918 208.537
0.213 5.588 113.264
0.044 19.463 76.737
0.086 44.884 52.216
0.071 4.66 122.791
0.098 28.505 67.723
1.64 5.709 128.119
0.21 38.891 69.473
0.121 51.7 47.567
0.137 3.268 112.989
0.143 22.249 77.246
0.13 42.941 56.908
0.077 27.936 62.851
1.105 6.557 76.444
0.093 39.736 65.066
1.712 2.632 539.437
0.05 34.632 66.906
0.429 17.029 90.002
0.066 32.888 65.888
0.137 31.311 57.399
0.083 45.871 55.045
0.069 26.735 81.47
0.601 5.279 68.793
0.099 10.91 87.487
0.155 14.901 88.328
0.08 39.769 60.19
0.077 30.615 75.29
0.071 20.839 74.847
0.065 21.29 103.856
0.077 36.318 56.956
0.84 4.428 307.308
0.112 17.42 79.958
0.08 43.816 55.689
0.114 50.917 45.887
0.087 35.16 42.511
0.93 28.458 70.416
0.096 42.014 60.275
0.057 15.179 96.609
0.124 29.568 64.163
1.144 3.683 91.717
0.109 30.563 58.892
0.116 55.69 62.953
0.099 46.463 54.977
0.084 50.357 63.874
0.158 6.85 93.8
0.072 24.008 80.836
0.98 12.315 102.573
0.091 49.941 59.18
0.1 13.1 90.212
0.099 46.102 57.402
1.729 4.251 243.604
0.064 32.536 78.202
0.119 41.067 66.932
0.099 23.71 30.122
0.197 4.335 75.026
0.657 1.762 106.245
0.313 28.52 81.504
0.084 35.717 67.757
0.084 30.346 52.905
3.911 5.485 283.285
0.065 8.774 98.927
0.106 6.232 92.411
1.111 1.807 5839.612
0.077 20.573 78.686
3.522 4.643 240.067
0.747 3.162 57.939
0.76 50.677 56.577
0.066 40.756 60.077
1.093 23.434 64.754
0.495 42.761 41.902
0.057 12.659 97.421
0.081 2.453 101.372
0.053 7.283 110.874
0.396 4.514 85.37
0.192 2.293 107.402
0.823 2.063 2813.952
0.099 15.515 85.341
0.06 12.817 96.627
3.183 5.306 278.321
2.409 3.011 597.335
0.079 33.332 67.29
0.055 38.747 67.501
0.058 18.877 81.839
0.242 33.82 51.771
0.073 6.832 88.618
0.17 2.319 169.029
0.065 1.996 88.323
0.054 32.175 77.214
0.079 30.401 71.297
0.119 55.616 47.936
0.068 35.234 60.025
0.108 1.652 132.337
0.122 29.516 60.895
0.131 40.083 56.686
0.763 52.224 35.543
0.051 16.478 87.179
0.076 33.42 74.876
0.105 36.739 65.349
0.051 9.832 103.13
0.107 49.145 57.598
2.106 2.66 346.009
0.074 25.418 68.33
0.1 14.111 90.667
0.095 30.758 70.32
0.105 49.128 51.295
0.117 41.757 57.094
0.138 40.809 39.047
0.086 47.128 57.709
0.102 45.664 58.598
0.089 32.8 69.22
0.057 9.82 91.362
0.074 38.769 65.814
0.06 37.808 69.015
0.098 38.825 55.901
0.083 43.016 56.772
0.08 36.915 51.693
0.087 34.158 58.637
0.088 2.474 103.922
0.076 27.485 70.724
0.066 2.254 154.308
0.251 0.983 56.086
0.069 42.982 66.284
0.088 48.064 54.284
0.346 2.564 920.953
0.182 32.226 73.171
0.067 14.606 83.891
0.434 0.992 1222.717
0.079 31.225 54.82
0.123 16.596 90.874
0.105 41.798 51.729
0.184 4.661 96.256
0.066 13.232 89.299
0.4 1.802 175.247
0.119 33.674 61.527
0.046 10.73 80.341
0.077 33.208 63.794
0.767 4.839 112.112
0.063 0.585 102.987
0.25 1.157 96.157
0.05 7.959 136.114
0.544 16.814 81.86
0.087 27.357 68.478
0.085 43.899 55.491
0.428 2.415 346.233
0.098 2.539 92.504
0.109 38.289 37.14
0.666 5.349 163.643
0.37 16.369 82.655
0.061 10.016 106.757
1.092 3.99 264.296
0.191 5.491 98.488
1.826 2.443 401.285
0.085 18.379 83.505
0.825 2.257 505.286
0.435 43.308 58.227
0.225 58.943 32.62
0.431 4.556 78.339
0.095 34.913 50.899
2.093 7.283 141.122
0.083 20.841 74.343
0.082 48.186 57.545
0.067 8.681 100.941
0.079 44.195 55.507
0.065 8.717 101.066
2.175 17.102 118.405
0.721 18.267 90.953
0.108 33.832 75.677
2.053 3.321 203.273
0.054 9.78 80.216
1.48 2.309 538.673
0.056 11.648 98.888
0.423 5.912 84.974
4.588 4.191 853.233
1.078 9.731 87.673
0.356 9.892 98.411
0.303 0.99 61.554
0.098 22.223 58.528
0.936 2.373 249.85
0.366 5.064 123.12
0.234 33.486 92.162
2.018 2.021 1065.497
0.08 12.653 100.759
0.517 1.768 252.837
1.233 2.205 353.617
0.297 16.463 78.634
2.009 3.822 161.396
1.251 4.571 280.4
0.119 40.664 64.597
0.049 16.343 87.613
1.397 3.992 246.234
1.55 2.531 812.264
0.389 4.191 98.687
0.051 8.714 87.274
1.596 3.725 231.213
5.409 3.079 1128.862
0.744 2.705 93.759
0.06 8.709 92.972
0.261 3.862 86.239
0.869 2.682 219.876
0.053 15.37 100.708
0.314 6.143 111.486
1.951 4.752 270.665
0.384 2.66 225.023
0.345 0.77 140.277
0.061 10.399 91.521
0.041 1.605 84.987
0.663 2.985 196.867
0.692 4.137 146.661
0.055 20.316 89.375
1.117 8.268 139.41
1.231 5.06 99.346
0.254 10.591 103.043
1.567 3.025 515.526
0.966 4.805 389.166
0.879 2.414 439.747
0.07 28.976 63.341
0.785 3.388 196.583
1.112 3.968 153.59
0.294 3.15 127.389
0.437 3.505 305.279
0.247 2.41 115.015
0.064 35.367 65.361
0.078 1.189 192.841
0.057 2.552 126.534
1.849 3.135 211.803
0.063 5.003 129.724
0.503 1.521 130.133
1.058 3.989 116.952
0.065 4.586 95.224
0.21 2.492 173.672
1.081 7.181 126.424
0.096 4.148 85.91
0.342 3.385 140.261
0.078 20.008 83.324
0.129 4.308 103.575
0.375 1.94 175.86
0.537 2.171 193.308
0.044 5.409 96.764
0.374 2.252 163.738
0.977 3.524 406.83
0.051 7.303 61.077
0.03 1.022 1503.591
0.078 29.371 73.475
0.448 20.373 87.667
0.08 25.253 54.709
0.065 8.703 76.383
3.294 2.507 1885.172
1.808 2.51 2064.531
1.919 2.043 490.166
0.058 17.629 89.731
1.128 3.326 319.073
0.185 3.513 103.956
0.636 3.85 251.833
0.415 4.884 218.945
0.094 50.713 53.177
0.708 3.138 297.2
0.213 1.802 113.188
0.143 2.389 108.486
0.071 25.263 84.275
0.98 2.456 282.126
1.986 2.624 620.314
0.472 2.629 259.359
0.236 22.311 85.059
0.083 17.648 95.664
0.743 39.11 54.938
0.056 8.335 87.738
0.07 7.316 108.625
0.099 43.074 46.696
0.071 40.742 55.692
0.737 1.732 188.061
0.074 22.658 66.132
0.258 3.601 114.074
0.211 2.258 264.917
0.17 1.028 70.971
0.149 2.017 168.994
0.209 7.153 82.894
0.071 9.384 80.554
0.443 1.719 204.8
0.066 20.434 75.005
1.873 6.389 243.602
0.087 3.268 104.742
0.121 2.807 95.625
0.342 1.529 141.318
3.29 3.44 1708.87
0.459 6.576 69.104
0.263 3.216 75.648
0.298 1.067 146.843
1.301 5.806 217.261
0.284 5.599 113.435
0.48 5.66 82.23
0.046 13.593 96.327
0.047 3.779 117.028
0.168 5.77 102.449
0.058 10.185 86.265
0.066 40.043 58.83
1.204 6.557 135.542
0.085 1.934 129.979
0.111 25.551 62.204
0.512 2.27 178.249
0.07 13.666 74.079
2.229 6.777 149.948
0.508 2.407 107.375
0.077 8.014 93.476
0.308 5.816 73.881
0.622 2.445 78.965
1.453 2.403 387.455
0.049 29.974 58.437
0.617 1.941 211.952
1.098 7.247 98.488
0.12 20.632 79.896
1.42 4.088 315.941
0.037 0.882 208.137
0.425 3.953 132.272
0.05 5.088 101.121
0.239 2.369 156.151
0.044 8.641 109.698
0.072 33.415 72.195
0.452 4.475 96.493
0.081 0.965 87.395
0.881 3.12 411.211
0.54 1.378 394.286
1.001 1.704 310.294
1.913 56.964 40.41
0.037 4.59 126.452
0.099 42.74 44.463
0.086 40.852 48.133
0.062 15.294 100.372
1.785 2.584 670.977
0.633 3.153 167.805
0.196 12.232 85.821
1.329 31.28 52.699
0.084 1.527 122.76
2.31 4.404 367.822
0.081 36.988 47.497
0.131 41.674 56.989
1.701 3.016 600.734
0.301 4.376 119.702
0.061 33.119 74.898
2.742 5.466 1106.509
1.945 34.433 45.148
0.181 1.546 46.538
0.069 19.733 88.704
0.225 15.315 68.342
0.101 35.261 64.035
0.049 3.427 110.111
0.092 5.018 109.726
0.093 39.277 54.368
0.263 1.099 309.727
0.127 0.88 87.962
0.047 4.924 112.427
0.174 3.946 124.194
0.277 4.134 82.649
0.189 3.899 96.58
0.484 1.612 318.003
0.068 1.261 117.852
0.064 20.637 77.679
0.087 0.477 113.87
0.116 35.878 66.267
1.528 1.837 431.664
2.666 3.131 1155.369
0.152 1.219 602.645
0.077 23.131 66.196
1.491 3.717 158.321
0.216 1.32 115.784
0.111 39.22 62.24
0.08 11.905 102.066
0.06 35.033 62.555
2.05 3.156 94.755
0.073 5.506 110.597
0.618 3.212 219.687
0.064 12.187 108.152
0.108 0.838 118.679
0.14 15.517 65.78
0.112 24.85 74.885
0.066 6.229 138.097
0.143 42.754 45.933
0.913 3.665 116.839
0.04 5.758 145.326
0.187 1.242 276.869
0.046 1.695 100.64
1.043 4.128 589.692
1.769 2.93 254.432
0.064 15.259 91.486
0.369 1.507 188.782
0.532 3.278 83.091
0.782 3.922 131.444
0.055 1.564 135.913
1.251 4.996 211.464
0.406 7.594 95.899
0.72 5.074 110.058
0.472 6.041 98.568
0.546 4.86 137.409
0.051 4.843 116.1
1.832 2.279 102.67
0.104 2.72 98.678
4.336 5.437 145.471
0.207 1.742 177.721
0.064 27.202 62.197
0.241 3.265 152.75
0.073 23.812 76.408
0.05 14.549 100.198
0.07 2.803 95.732
0.274 2.011 181.598
0.053 7.683 96.35
0.93 3.818 101.158
0.238 5.904 107.002
1.97 2.103 587.949
0.059 11.802 85.687
1.836 3.751 674.598
0.432 5.386 138.754
0.066 32.158 63.944
2.105 1.353 1635.75
0.054 3.291 111.422
0.432 0.999 140.891
0.236 2.215 165.997
0.062 2.98 122.053
0.25 3.063 89.201
0.075 5.264 98.638
0.09 4.303 115.649
0.094 39.149 55.015
0.368 1.943 251.495
0.062 12.17 84.633
0.375 3.582 273.374
0.654 2.397 185.897
0.081 0.971 380.045
0.043 6.303 122.129
0.219 2.503 84.146
3.019 2.811 667.796
0.606 3.642 202.398
0.868 8.008 80.739
0.059 27.63 65.82
1.587 2.979 432.598
0.041 7.515 97.576
0.566 5.27 141.784
0.21 2.6 102.179
1.876 5.519 647.991
0.524 1.76 204.68
1.3 1.383 1197.96
3.205 6.356 334.158
0.763 4.929 168.741
0.089 12.918 91.965
0.097 36.554 63.857
0.236 31.327 57.336
1.304 6.98 230.21
0.078 47.097 63.323
0.35 2.127 144.879
0.967 4.564 88.112
1.139 12.26 93.812
0.047 6.231 90.808
0.974 38.836 61.993
0.219 3.652 134.235
0.139 4.987 110.781
0.564 2.781 246.345
0.162 1.301 64.585
0.057 22.325 72.499
0.522 2.328 238.826
0.465 2.241 212.228
0.824 2.969 303.253
0.473 5.089 116.115
0.05 16.247 90.345
1.371 3.857 683.473
0.317 1.999 159.997
0.173 0.996 69.093
0.833 2.215 182.177
0.235 3.812 174.307
0.898 4.161 162.831
0.214 1.647 157.345
0.088 19.815 70.131
0.408 4.59 111.012
0.072 1.263 142.476
0.871 4.038 83.464
0.08 35.424 61.999
0.227 7.439 81.476
0.055 35.167 78.662
0.083 4.353 116.195
1.264 7.392 267.91
0.154 1.824 126.717
0.115 2.826 124.867
0.067 27.446 79.505
3.169 6.206 178.845
0.297 4.563 153.378
0.056 3.383 85.093
0.592 10.992 52.135
0.102 45.48 46.204
0.088 6.115 107.421
0.171 46.166 56.006
0.113 58.909 51.679
1.254 4.34 105.436
0.864 35.502 65.022
0.366 2.053 168.226
0.388 1.888 149.298
0.043 3.971 114.306
0.999 2.268 410.455
0.088 1.179 93.373
0.196 3.952 89.338
0.228 2.69 101.965
0.905 7.445 108.102
0.094 49.98 53.152
0.379 1.57 127.738
0.253 1.022 161.623
2.39 4.454 234.312
0.08 28.78 48.875
1.373 2.2 198.778
2.526 6.354 160.194
0.078 1.085 98.253
0.051 7.993 100.532
0.185 2.075 302.282
0.534 5.176 121.779
0.077 10.076 92.697
0.316 1.147 140.915
0.21 4.315 114.192
0.075 24.051 63.402
0.175 4.378 100.563
0.084 40.762 57.016
0.915 1.809 2827.184
0.049 5.625 115.448
0.213 0.84 96.395
0.058 2.319 128.083
0.147 1.154 74.973
0.088 2.071 99.657
0.83 3.103 225.306
0.039 0.892 73.048
0.468 6.997 144.928
0.343 5.517 99.692
0.199 2.104 117.625
0.046 0.908 197.933
0.07 24.554 77.196
0.353 0.821 120.155
0.486 4.013 131.498
0.047 16.748 72.359
0.424 2.586 82.886
0.069 23.114 70.872
0.059 2.736 123.934
0.043 9.843 99.484
1.155 2.934 1084.429
0.498 3.867 389.112
1.393 13.507 209.752
0.471 1.531 128.127
0.073 23.442 66.657
0.059 32.994 71.687
0.285 5.487 122.373
0.099 19.705 82.249
0.116 3.78 102.773
0.597 1.699 442.317
0.66 2.788 149.883
2.123 4.921 334.077
0.131 3.579 95.083
1.484 3.884 1338.551
2.552 2.659 296.507
0.078 12.405 94.021
0.545 2.156 185.761
0.082 37.404 50.67
0.133 6.19 104.373
0.143 5.429 108.291
0.213 3.644 128.944
0.777 1.983 190.189
0.049 5.473 65.67
2.928 2.692 607.797
0.144 2.052 161.363
0.066 28.859 81.131
0.075 30.383 72.356
1.739 4.763 347.692
0.05 10.499 83.742
0.051 8.357 101.197
0.04 11.817 112.506
0.436 3.21 65.175
2.152 3.527 133.355
0.09 20.031 82.482
2.141 6.863 229.918
0.239 3.2 126.105
0.049 11.289 76.278
0.069 10.351 112.199
0.506 3.625 139.334
0.235 15.221 86.823
0.159 19.018 97.952
0.058 7.497 104.739
0.076 40.074 63.086
2.136 4.964 422.979
0.072 35.493 62.771
0.332 4.137 158.836
0.082 38.881 52.672
0.12 5.23 92.59
1.069 2.489 667.723
0.861 3.298 361.243
0.074 31.497 69.674
0.065 6.159 74.004
1.32 4.28 367.87
0.107 51.647 58.077
0.04 5.128 98.305
1.614 0.94 12493.585
0.043 8.289 73.67
1.094 6.136 414.654
1.346 3.923 180.603
0.213 41.449 53.931
0.312 5.174 103.809
0.233 1.021 195.926
1.639 14.147 78.773
0.067 21.488 86.87
0.108 28.146 80.624
0.171 3.351 102.256
0.101 21.999 65.023
3.758 5.151 325.743
0.105 5.8 111.147
0.329 2.334 136.746
0.073 6.459 94.853
1.642 4.158 697.566
0.398 1.335 196.164
0.66 2.587 354.421
1.349 2.881 952.406
4.592 3.289 2798.381
2.082 2.852 507.468
0.075 27.938 64.225
0.05 2.853 130.877
0.132 1.849 136.757
2.835 1.651 1418.837
0.876 10.589 140.965
0.281 5.549 118.37
0.483 15.721 66.292
0.255 16.657 110.345
2.29 1.937 2680.3
0.657 1.731 414.37
0.076 11.761 89.284
0.162 9.135 84.963
0.311 28.057 70.42
0.21 9.771 91.774
0.075 14.254 76.846
0.517 19.948 78.87
0.249 26.086 79.535
0.55 17.182 64.828
0.319 6.034 131.858
0.88 2.312 257.271
0.064 17.403 79.117
1.117 2.511 131.129
0.057 20.212 83.238
0.634 19.112 75.112
0.208 20.628 79.725
0.047 16.338 78.248
0.29 12.225 94.84
0.505 16.888 94.972
0.098 38.349 64.762
0.071 45.674 62.077
0.33 4.866 149.077
0.588 4.973 194.983
0.25 11.469 95.347
0.05 11.446 85.629
0.233 2.039 121.839
0.232 8.549 101.794
0.061 2.635 127.751
0.218 19.136 70.824
3.393 2.535 2654.814
0.059 9.696 101.943
0.204 1.385 126.14
0.043 5.13 108.108
0.319 2.482 78.801
2.238 3.408 496.379
0.08 46.011 56.884
1.687 1.471 5614.912
0.08 1.63 162.781
0.077 1.91 110.463
0.211 3.029 192.814
0.3 2.208 119.95
0.071 24.566 77.057
0.652 5.945 91.135
0.452 1.705 108.627
0.254 1.928 186.479
0.474 3.53 91.591
0.296 2.288 111.551
0.056 20.323 84.178
0.062 26.265 74.428
0.855 1.473 457.177
0.084 37.09 65.814
0.051 10.412 95.079
0.204 14.548 93.415
0.105 8.394 190.469
0.142 7.354 96.958
0.293 3.506 169.031
0.801 2.231 138.107
0.1 2.25 108.84
0.058 14.128 81.258
0.246 1.162 99.305
0.107 6.635 111.097
2.109 3.588 213.473
1.376 6.879 154.701
0.202 1.215 128.487
0.085 31.017 66.322
0.298 2.881 115.728
0.073 2.722 99.559
1.117 6.72 257.225
0.073 0.986 68.654
1.467 2.506 401.422
0.231 5.203 101.751
2.302 2.962 152.672
0.109 47.248 47.849
0.287 3.35 101.891
0.558 2.801 261.542
0.059 5.757 107.795
0.083 39.975 57.467
0.159 45.711 54.086
0.045 7.372 126.904
1.66 1.687 499.826
0.665 2.472 166.507
0.048 14.033 94.77
0.147 62.377 43.137
0.073 9.363 108.308
2.03 2.861 1747.859
0.097 52.678 53.374
2.114 6.736 284.103
0.292 1.475 161.324
0.114 1.625 85.926
1.536 35.644 52.533
0.061 42.162 66.827
0.092 3.069 93.346
0.075 5.979 63.384
0.36 2.65 86.193
0.143 3.514 93.121
0.671 0.739 1971.768
0.093 1.304 83.768
0.034 2.962 102.256
0.043 3.008 155.55
0.074 43.905 57.003
0.418 1.713 157.624
0.07 40.307 57.086
0.111 49.727 45.847
0.9 2.176 219.53
0.19 4.841 92.633
0.288 38.967 55.901
0.071 43.94 59.763
1.047 2.156 138.795
1.181 3.468 187.866
0.772 8.131 127
0.163 8.36 95.667
0.117 5.441 98.377
0.15 3.756 115.327
0.788 3.802 86.397
0.866 2.173 327.105
0.147 49.044 38.195
0.696 6.64 105.807
0.09 15.896 89.561
0.95 15.33 121.65
0.126 53.385 47.437
0.077 29.453 59.862
0.095 34.254 63.093
0.458 3.772 163.529
0.103 45.56 46.013
0.186 0.917 33.528
0.544 11.923 101.406
0.058 12.878 95.976
0.058 33.874 60.982
0.109 7.088 106.323
0.253 9.678 84.335
1.563 2.256 4016.034
0.202 2.31 83.951
2.52 10.887 117.761
0.047 5.2 114.012
0.409 12.853 107.082
0.14 5.172 93.431
1.702 2.763 1164.999
2.261 7.904 128.302
1 6.972 123.345
1.005 2.092 378.412
0.244 6.949 79.996
0.053 5.331 100.556
0.585 9.742 113.935
0.074 33.721 59.223
0.827 2.467 225.855
0.086 3.299 123.177
0.184 1.861 107.961
1.639 3.163 447.752
0.956 2.517 450.638
1.364 2.53 396.741
2.924 2.443 807.955
0.07 33.315 54.607
0.761 24.123 78.918
0.964 2.135 262.3
0.064 23.305 77.756
1.057 2.528 232.269
1.465 2.298 757.901
1.031 4.136 177.977
0.814 5.615 116.024
0.396 48.709 50.298
1.568 2.068 104.675
0.172 2.735 123.29
0.121 11.88 91.571
0.154 54.964 54.003
0.654 3.489 140.017
0.885 20.047 72.732
1.518 3.049 608.798
1.36 1.479 915.255
0.048 1.46 105.85
1.786 2.835 435.142
1.042 4.36 300.962
0.061 2.586 121.791
1.376 17.914 78.456
0.115 43.878 47.377
6.691 56.205 39.322
0.094 1.072 10601.139
0.588 3.592 659.304
0.221 1.761 90.657
0.165 41.454 59.901
0.095 2.203 153.032
0.065 19.694 78.699
0.173 2.57 173.329
0.401 2.034 132.22
0.058 4.564 103.27
0.046 2.297 108.21
2.683 2.879 132.53
1.942 1.256 7786.059
0.09 32.175 69.758
0.073 3.837 84.224
0.269 2.032 143.047
0.931 41.087 85.403
0.758 2.985 182.585
0.828 4.331 134.632
2.038 6.929 212.395
0.078 0.939 56.338
0.046 3.758 127.863
0.138 1.262 102.7
0.192 2.625 112.221
1.426 3.678 331.936
0.357 13.799 106.404
0.146 40.272 54.204
0.462 6.823 81.977
0.147 3.851 103.177
0.058 3.799 85.091
0.182 33.986 64.491
0.325 4.843 94.034
0.147 1.639 96.356
0.07 9.727 96.905
0.097 41.211 62.203
4.937 94.048 28.684
0.331 3.182 239.648
0.335 11.892 112.722
0.498 34.911 64.195
0.159 1.165 236.094
1.763 1.776 2030.482
1.178 5.149 161.147
0.803 2.118 271.145
0.311 11.561 79.161
0.431 2.179 196.35
0.048 8.882 99.271
0.095 1.177 285.146
0.08 27.587 79.673
0.62 3 139.292
0.193 36.777 49.961
0.106 21.93 84.922
0.053 25.32 69.302
0.445 3.755 408.292
0.077 32.978 74.82
0.074 3.619 111.658
0.137 5.647 94.522
0.336 5.605 116.322
0.07 0.004 6.438
2.514 9.414 81.308
1.073 6.006 263.774
3.262 1.791 867.053
1.77 2.995 338.214
0.15 5.696 69.137
0.315 2.738 138.403
0.203 5.544 95.749
0.057 10.543 108.936
0.117 43.478 56.601
0.061 13.156 112.086
0.177 55.407 43.055
0.08 12.598 110.784
2.037 3.537 105
0.151 45.739 59.49
0.425 1.704 151.659
0.079 5.354 126.966
0.051 1.313 111.791
0.22 7.381 57.965
0.278 15.697 87.679
1.249 5.841 260.796
1.175 2.458 266.404
1.035 4.497 84.665
0.374 36.18 67.442
0.101 2.515 103.289
0.115 45.467 52.683
0.465 1.922 412.423
0.048 20.245 80.459
4.857 2.468 1171.577
2.219 50.306 56.706
2.421 3.906 811.96
0.926 2.343 609.447
0.051 12.28 89.297
0.076 22.865 71.297
0.645 21.962 80.364
0.134 34.352 72.162
0.639 4.356 160.567
0.378 4.475 108.16
0.42 22.529 82.025
0.06 1.698 87.017
0.193 7.391 111.738
2.679 6.094 380.533
0.071 38.713 63.169
0.076 38.159 50.97
0.067 35.755 56.637
0.258 5.183 100.688
0.081 41.649 53.074
0.074 34.452 62.433
0.051 8.75 97.019
1.813 3.61 391.679
0.109 48.462 45.712
0.067 19.312 83.171
0.408 4.335 84.63
0.064 3.393 86.405
2.177 3.646 344.14
0.683 3.003 156.067
0.105 44.984 49.343
0.184 19.94 85.443
1.968 7.529 71.155
0.166 1.848 264.765
0.769 3.379 285.345
0.452 1.948 341.004
0.431 2.932 101.581
0.072 28.023 63.62
0.628 20.434 80.404
0.061 13.823 84.988
0.119 6.901 114.648
0.284 5.461 102.609
2.828 5.39 389.597
0.221 2.155 268.296
0.438 4.369 93.65
0.709 4.037 82.074
0.089 43.435 55.427
0.063 5.631 77.707
0.066 31.932 62.283
0.051 3.299 118.89
0.647 7.478 106.181
1.174 71.11 46.473
1.601 3.299 638.287
0.151 22.488 81.367
0.309 10.307 81.196
1.878 2.741 399.198
0.072 2.36 84.26
0.221 4.161 106.127
0.081 46.545 56.174
0.065 24.602 76.294
0.135 33.657 68.983
1.209 21.328 60.99
0.162 7.502 101.962
0.078 8.94 71.893
0.077 26.929 77.531
2.431 2.736 541.839
0.162 0.741 272.692
0.575 4.368 356.569
0.598 3.912 217.29
0.058 3.836 98.993
0.055 3.473 82.681
0.037 1.235 361.654
0.045 4.042 114.539
0.153 4.885 77.954
1.115 3.505 528.353
0.071 16.063 79.057
0.059 6.291 94.986
0.155 2.854 98.893
0.141 1.034 128.606
0.076 37.268 52.452
0.132 9.045 103.666
0.176 4.106 76.293
0.415 1.549 1576.835
0.727 6.423 99.679
0.119 2.611 128.851
0.533 6.241 162.795
0.073 24.023 78.116
0.201 1.99 152.306
0.074 11.697 107.178
7.288 1.462 7076.587
0.299 7.937 83.319
0.05 6.745 107.339
0.073 7.126 91.389
0.062 10.4 95.456
0.048 14.27 106.134
0.047 3.195 91.525
0.525 2.316 280.702
0.143 1.5 487.592
0.275 1.182 283.587
0.068 31.546 73.265
0.06 35.027 60.257
0.2 7.639 95.161
0.064 5.662 70.508
0.106 32.421 60.752
0.085 34.1 64.825
1.103 2.154 279.479
0.125 1.64 80.605
2.351 4.422 340.205
1.561 2.854 464.007
0.261 3.652 131.999
0.409 4.24 127.692
0.108 0.728 407.924
0.083 42.599 57.284
1.261 1.846 267.489
0.545 1.872 399.454
0.189 5.9 147.202
0.105 6.737 89.351
0.165 3.434 67.707
0.063 3.899 106.569
2.438 3.82 1627.24
0.568 2.404 270.128
0.073 20.186 56.825
0.39 8.05 112.582
0.061 10.628 71.063
0.058 10.767 65.528
1.651 3.233 447.312
0.144 2.83 181.414
0.079 4.751 113.351
0.324 2.366 291.263
0.101 17.432 93.317
0.058 27.037 89.784
0.787 1.987 453.327
0.342 2.609 170.599
3.112 2.691 758.64
0.779 5.901 110.202
0.254 3.916 151.707
0.326 1.887 92.655
0.573 8.629 131.571
0.587 15.993 86.618
0.06 29.446 75.452
0.902 10.771 112.008
0.537 1.696 252.748
2.698 5.041 166.398
0.696 11.842 95.373
0.143 1.69 149.492
2.466 2.303 1229.427
0.045 5.227 71.115
0.196 1.257 68.235
1.402 3.034 452.122
0.323 3.655 88.205
0.065 12.153 79.752
0.307 3.108 413.712
1.454 1.482 297.006
0.047 11.241 87.976
0.082 23.319 84.388
0.095 5.922 104.216
2.674 2.303 2782.792
0.741 1.266 326.347
0.851 2.075 411.702
0.042 2.517 168.122
0.043 5.559 105.564
0.047 3.831 106.038
0.124 5.137 104.318
0.075 40.07 56.363
0.104 5.3 116.994
0.057 7.062 93.233
0.047 1.67 88.102
0.263 1.291 119.825
2.018 1.902 1888.879
0.346 2.946 91.732
0.207 1.974 93.282
0.14 8.776 125.911
1.221 1.812 415.123
0.333 5.078 95.709
0.098 38.518 59.921
0.378 3.828 135.701
0.062 15.774 94.522
0.228 9.817 89.678
0.209 2.944 117.2
2.156 2.755 1011.892
0.046 6.511 91.195
1.633 5.186 337.789
0.925 3.148 972.511
0.23 6.463 100.758
6.33 3.552 823.8
0.082 27.987 87.19
1.685 0.811 12442.481
0.054 2.943 86.033
1.019 1.544 294.452
2.638 14.357 172.173
0.274 3.057 83.653
0.239 6.292 124.746
0.355 1.903 208.653
0.079 38.131 64.096
0.209 1.625 109.387
0.056 33.846 63.569
0.677 24.322 91.522
2.034 2.743 483.951
0.225 1.114 94.751
1.08 4.493 90.019
0.096 0.895 195.963
1.949 2.261 379.589
0.041 0.675 96.279
0.047 9.357 110.713
0.053 1.065 360.285
0.069 27.384 63.775
0.042 5.029 129.951
0.114 1.675 695.515
0.122 54.431 49.652
0.848 3.178 276.419
0.057 22.714 88.5
4.794 3.326 1228.29
0.299 40.51 55.096
0.307 23.455 82.502
0.066 31.57 74.582
0.1 45.166 58.06
0.104 44.707 47.29
1.294 3.85 1690.412
0.179 23.641 63.943
0.166 34.469 65.791
1.882 2.224 2820.9
0.163 0.881 79.48
0.538 3.077 307.869
0.065 13.364 87.164
0.312 1.877 99.627
1.312 2.803 367.176
0.067 39.426 63.993
0.106 53.136 49.72
0.499 6.545 149.086
0.058 2.04 163.221
0.127 27.005 55.587
0.486 3.157 300.244
0.046 14.182 84.657
0.25 7.029 97.059
2.933 2.926 1011.54
0.051 1.415 170.106
0.118 5.161 85.17
0.078 1.368 129.41
0.081 10.974 98.016
2.766 2.839 737.044
0.269 2.124 152.317
0.626 2.414 221.431
0.055 18.339 102.146
0.919 2.197 392.975
0.099 1.529 140.724
0.46 1.985 351.371
0.252 68.166 31.403
0.747 7.74 81.546
0.072 5.166 98.511
0.308 5.403 115.234
1.058 3.706 228.921
0.057 14.782 67.685
0.162 3.661 91.329
0.1 1.334 174.351
0.045 4.584 107.232
1.009 2.631 546.446
0.485 3.957 139.693
0.127 51.912 46.474
0.08 27.34 83.688
0.278 3.428 84.847
0.077 23.403 37.24
0.475 1.834 334.256
0.171 2.295 144.352
0.066 13.361 73.405
0.79 3.22 199.702
1.216 5.028 84.498
1.209 2.008 1326.861
0.09 1.269 102.938
0.076 19.083 77.299
0.072 0.935 68.668
0.509 2.645 229.987
1.173 26.938 69.062
0.688 2.778 217.697
2.936 2.678 1697.403
0.109 47.866 54.347
0.095 1.035 358.434
0.036 1.864 118.152
0.366 5.843 99.133
0.066 36.26 58.763
3.016 5.971 256.316
0.084 5.462 99.354
0.129 1.771 120.444
0.493 10.502 95.349
0.045 7.355 109.26
0.965 2.488 350.227
0.061 26.983 88.207
0.8 1.581 322.26
0.038 7.472 102.185
0.267 1.149 487.136
0.08 10.655 72.887
0.302 3.302 130.494
0.274 2.239 441.167
0.295 1.879 227.05
0.07 39.473 65.691
0.057 0.756 460.219
0.189 1.523 282.179
0.181 1.103 388.896
0.036 0.677 310.866
0.03 0.59 308.576
0.088 38.809 55.296
0.059 33.411 59.766
0.032 0.785 504.757
0.324 19.217 87.242
0.329 3.968 260.335
0.176 2.515 80.237
0.072 31.807 49.475
0.076 35.244 68.882
0.066 14.994 107.201
3.862 6.434 282.925
0.247 0.727 98.276
0.08 32.614 69.537
1.11 8.269 76.413
0.082 2.22 126.536
0.097 49.957 51.268
0.64 3.439 359.024
0.572 4.541 148.028
0.059 6.858 68.945
0.083 17.713 92.925
0.669 2.452 208.132
0.235 2.322 101.926
0.051 3.449 118.941
0.232 1.129 138.865
0.157 13.628 87.26
0.605 3.662 185.423
0.054 5.398 92.232
0.046 6.739 114.299
0.355 7.26 120.182
1.37 2.191 250.24
0.068 25.301 77.981
1.464 45.615 58.867
0.204 1.376 287.042
2.301 2.493 1159.751
0.04 3.815 96.669
0.114 37.717 59.999
0.076 12.449 101.19
0.13 3.591 132.415
0.075 28.904 72.955
0.086 46.798 51.781
0.876 2.179 243.053
0.442 2.472 205.695
0.084 46.297 60.328
0.159 1.191 150.916
0.758 12.094 98.446
0.042 2.88 131.636
0.487 4.723 157.589
0.082 4.473 110.162
0.142 7.187 88.652
1.705 2.769 750.035
2.848 1.791 4205.121
0.048 3.765 109.745
0.103 12.437 71.113
0.609 6.55 101.633
0.071 22.811 78.628
0.057 14.069 85.295
0.091 34.401 49.775
0.089 41.465 62.427
0.047 5.416 105.371
0.086 5.545 114.022
0.719 8.493 124.257
0.557 1.238 1947.48
1.778 4.332 399.913
0.046 11.728 99.035
0.06 2.387 95.51
3.877 3.033 600.748
0.365 11.101 92.945
0.403 13.812 73.166
0.06 24.907 82.307
0.766 3.261 126.556
0.201 3.014 70.918
0.061 7.003 94.405
0.124 4.013 124.498
0.192 3.601 93.583
0.693 4.612 480.513
0.104 4.543 78.553
0.063 6.608 91.154
0.252 7.023 93.358
0.171 22.085 62.755
0.076 6.555 104.136
1.09 6.038 141.873
0.085 42.736 72.022
0.205 1.864 207.003
0.079 1.797 106.615
0.073 1.436 273.17
1.251 1.714 731.606
0.374 10.87 107.428
0.074 1.838 64.797
0.071 40.26 55.04
0.044 13.309 91.701
0.059 31.154 69.648
0.364 2.901 120.219
0.08 10.91 102.573
1.671 3.335 121.588
0.046 0.921 146.937
0.077 45.535 57.089
0.078 32.917 63.288
5.266 3.105 1368.401
1.249 2.907 202.183
0.059 6.743 87.654
0.049 7.042 105.392
0.073 1.685 77.61
0.067 37.263 55.432
0.046 12.923 89.31
0.089 15.465 83.489
0.768 3.129 216.965
0.78 1.909 134.439
0.472 1.723 88.737
0.581 4.386 107.749
0.795 2.453 466.45
0.142 4.229 91.792
0.295 14.962 86.032
0.253 1.709 90.841
2.407 2.057 934.287
0.093 34.345 55.793
0.094 2.629 103.781
0.782 14.728 63.93
0.246 2.524 181.41
0.7 6.388 138.953
0.06 10.084 104.495
0.086 48.88 55.167
0.072 0.825 152.035
0.063 30.47 68.678
0.085 51.961 60.449
0.131 0.81 153.963
0.055 0.717 87.147
0.335 3.45 274.089
0.049 8.993 104.249
1.912 4.497 228.262
0.053 15.489 108.468
0.058 11.335 86.077
0.059 4.339 122.625
0.101 4.151 140.127
0.105 35.594 62.406
3.42 2.156 1432.535
0.066 21.137 83.169
0.117 1.482 190.257
0.114 33.346 68.982
2.609 5.337 425.925
0.083 45.783 53.477
0.037 5.716 127.222
0.157 3.129 125.872
0.368 0.891 146.046
0.072 2.077 152.969
0.615 2.783 151.049
0.276 1.904 197.308
0.068 40.118 56.944
0.587 3.457 164.105
0.048 12.945 99.261
1.482 5.697 123.804
0.097 22.149 33.684
0.183 11.705 82.593
0.091 5.781 116.148
0.044 11.841 104.655
0.109 6.36 93.809
0.078 50.985 64.622
0.491 8.015 130.257
0.056 24.116 75.301
0.467 2.349 131.624
0.106 0.919 159.202
1.296 3.355 338.24
0.775 6.58 87.085
0.261 2.999 113.826
1.943 2.756 549.43
0.055 7.984 100.194
0.163 9.723 100.6
0.676 1.897 225.149
0.185 6.358 99.266
0.101 21.124 81.603
0.368 4.508 71.11
0.819 6.48 105.656
0.378 3.53 281.62
0.314 9.261 82.175
1.076 25.559 72.361
0.141 1.38 150.277
1.236 3.869 123.702
0.131 22.769 60.148
0.072 1.609 85.536
0.223 10.208 110.953
0.05 2.798 114.803
0.083 35.714 67.965
0.234 1.486 263.382
0.064 15.128 91.025
0.69 2.554 258.202
0.079 42.264 54.16
0.645 3.243 202.244
0.047 2.424 171.977
0.326 3.715 142.337
0.095 6.817 86.226
0.106 21.014 75.045
0.191 6.083 111.514
0.076 4.333 197.308
1.617 3.236 486.089
0.078 28.629 72.074
0.073 15.926 97.16
0.401 18.473 59.69
0.042 17.173 90.122
1.362 1.719 610.466
0.439 6.567 103.943
0.224 3.509 97.366
0.112 2.472 122.948
0.349 3.91 139.243
0.06 13.976 100.629
0.723 3.643 250.597
0.259 3.276 72.914
3.35 7.811 102.794
0.118 48.756 49.854
0.372 3.13 100.049
1.682 4.26 203.281
0.281 10.312 84.244
0.083 39.262 64.175
0.077 36.258 72.941
0.055 10.466 102.34
0.27 3.44 71.565
0.2 6.274 95.084
0.061 15.081 69.308
0.065 21.969 92.976
0.362 4.914 87.743
0.071 27.383 97.751
0.052 27.873 89.46
0.465 5.972 97.297
0.476 2.121 119.473
0.817 3.013 494.397
0.24 0.875 151.521
0.372 3.054 130.793
0.198 1.269 88.83
0.098 9.392 97.646
3.083 3.49 930.441
1.53 0.966 9064.775
5.95 46.848 24.829
2.564 6.688 373.32
1.131 3.041 371.701
0.085 20.023 92.3
0.077 26.348 74.088
0.173 2.317 168.228
0.605 6.184 131.363
2.368 3.462 551.101
0.14 3.076 92.8
0.071 11.89 81.41
0.175 4.293 99.928
0.543 1.757 102.51
0.331 2.114 235.668
0.403 11.223 89.832
1.292 4.398 182.235
0.422 2.438 156.836
0.272 2.023 134.179
0.114 55.52 55.147
1.713 2.598 148.308
0.075 22.84 78.262
3.208 2.957 505.233
0.063 3.008 103.336
0.769 2.954 275.893
0.171 6.607 115.206
0.075 33.633 58.49
0.37 10.581 121.558
0.044 8.474 86.745
0.079 9.316 78.85
0.106 55.187 52.648
6.009 2.535 8481.082
0.061 1.943 87.746
1.179 2.601 294.403
0.165 2.178 92.48
0.068 36.121 57.806
0.551 8.153 105.008
0.117 51.534 54.071
0.036 0.907 139.129
0.066 1.567 100.169
2.24 2.378 737.395
0.863 1.88 171.656
3.32 3.775 678.85
2.159 2.354 299.427
0.577 6.837 84.959
0.553 2.566 205.023
0.086 12.934 89.101
0.645 2.398 88.898
0.121 2.268 158.26
0.074 7.774 64.206
0.053 1.753 136.689
0.155 1.768 1223.155
0.274 2.153 140.539
1.866 3.32 598.055
0.499 8.356 107.054
0.09 41.701 58.733
0.235 4.962 100.23
0.17 8.65 93.486
2.25 3.029 653.439
0.041 2.648 123.374
1.881 8.327 145.18
0.08 37.08 61.301
0.074 41.571 55.149
0.081 48.294 57.782
0.32 2.76 84.142
0.994 4.515 100.222
0.057 8.852 78.246
1.342 1.285 1981.474
0.799 3.543 204.841
0.267 1.571 72.863
0.075 29.531 83.68
0.074 32.699 62.828
0.045 4.083 106.854
0.238 3.241 102.191
0.098 1.883 53.77
0.064 6.848 85.618
2.226 2.144 4267.661
1.431 2.735 338.58
0.463 4.879 119.366
0.077 6.279 125.427
0.116 43.262 62.614
0.064 25.764 82.545
0.205 4 150.417
2.423 3.629 121.706
0.275 9.718 103.773
0.343 3.15 115.646
0.728 10.57 93.347
0.063 19.631 84.538
1.001 7.07 134.015
0.068 35.106 69.016
0.311 1.799 307.377
0.056 16.034 78.32
0.068 28.31 59.695
1.4 4.387 822.203
0.838 2.947 256.999
0.077 39.534 55.57
0.536 2.563 201.491
0.422 3.737 64.732
0.127 1.228 104.333
0.091 2.383 105.039
0.059 24.382 80.625
0.412 2.638 94.87
2.084 3.76 184.906
0.064 0.804 251.475
0.198 2.936 76.257
0.216 5.976 111.695
2.183 3.121 198.333
0.675 3.733 112.497
0.369 3.163 77.135
0.081 29.702 78.529
0.416 3.073 124.585
1.22 6.857 176.893
0.065 29.149 68.842
0.047 15.324 104.129
4.776 1.571 9865.87
0.047 20.792 93.971
0.368 1.651 262.69
0.038 1.499 469.313
1.839 1.048 6053.313
0.032 1.164 1597.297
0.583 11.083 83.583
0.06 13.16 80.75
0.236 4.903 107.555
1.28 3.203 284.826
0.161 3.384 186.438
0.182 2.373 86.536
0.067 10.486 82.744
1.545 4.967 175.961
0.834 12.159 85.133
0.047 6.748 104.009
0.057 10.976 87.409
0.124 53.85 45.392
1.159 1.283 6431.316
0.092 34.145 65.957
0.239 1.545 109.474
0.55 5.361 185.855
0.361 5.006 129.875
0.414 4.245 116.373
0.751 4.066 118.774
0.272 2.635 105.633
0.085 1.099 60.095
0.073 39.102 53.976
0.549 5.083 183
0.372 2.775 94.759
0.089 49.409 55.612
0.165 1.541 293.478
0.051 7.78 106.127
0.072 3.756 111.348
0.053 4.331 104.631
0.071 2.476 115.904
0.159 6.892 109.167
0.062 22 80.443
0.097 4.279 113.224
0.585 2.226 194.027
0.794 29.621 54.93
0.08 20.321 84.497
0.876 4.549 203.036
0.674 3.879 165.411
0.117 7.808 95.484
0.272 1.356 67.584
0.705 4.55 203.995
0.144 2.414 121.856
0.07 2.561 103.692
0.075 14.526 91.286
1.603 8.374 147.892
0.194 1.089 77.598
0.487 9.913 88.465
0.039 8.307 97.347
0.045 22.654 79.176
0.076 36.778 68.048
0.143 1.114 127.551
1.093 3.62 209.755
0.604 2.644 208.671
0.678 7.47 84.133
0.06 4.974 107.918
1.257 5.962 127.601
0.545 1.313 96.567
0.089 1.448 123.718
0.308 4.48 110.801
1.964 3.967 112.747
0.516 2.362 65.711
0.085 45.086 52.919
0.145 8.748 102.596
0.463 4.776 103.085
1.472 7.056 149.325
0.067 13.613 81.853
2.451 8.453 158.679
0.821 7.289 81.315
0.789 2.443 141.453
0.044 5.12 132.198
0.075 6.339 84.371
0.254 2.842 69.366
0.118 30.216 67.467
0.937 3.547 121.309
0.068 10.533 94.062
0.056 10.005 109.951
0.064 16.416 82.357
0.528 3.968 84.408
1.31 6.985 135.853
0.057 13.221 74.285
0.065 11.369 88.043
0.067 26.573 55.658
0.132 18.983 73.221
0.341 3.292 86.755
1.156 4.775 171.757
0.77 2.283 241.522
0.481 1.903 176.674
1.179 6.505 160.583
0.318 2.067 206.025
0.75 9.02 117.263
0.105 40.795 38.867
0.304 6.955 96.463
0.104 46.352 50.281
0.079 21.896 66.005
0.441 1.986 106.808
0.067 3.035 135.096
4.622 3.572 992.907
0.271 3.633 154.857
0.055 2.399 114.083
0.556 3.249 136.685
0.283 1.273 332.41
1.916 2.224 2424.7
0.674 3.435 74.875
0.082 39.036 58.841
0.05 16.414 83.827
3.647 3.768 359.725
2.313 4.371 442.255
0.05 1.944 70.015
1.499 4.236 249.71
1.544 3.219 427.343
0.911 2.919 196.072
1.614 2.718 375.15
1.082 5.33 183.282
0.12 33.812 54.735
0.698 2.117 661.776
0.529 3.901 101.24
0.935 6.49 117.698
0.708 1.423 367.627
1.589 9.467 162.735
0.709 3.126 155.462
0.279 2.601 189.876
0.166 6.408 115.015
0.667 1.389 286.316
0.046 18.218 83.785
0.137 1.568 86.282
1.08 2.289 433.934
1.552 2.364 683.26
1.007 3.073 314.296
0.311 1.942 131.857
0.061 33.237 63.241
0.039 1.37 145.088
0.067 1.31 150.186
0.078 25.028 63.036
0.04 5.04 126.574
0.301 3.484 103.218
0.089 42.043 52.987
0.046 22.189 87.902
0.105 48.346 51.68
0.092 40.868 49.346
0.805 3.173 134.229
0.625 1.244 656.888
0.084 4.789 117.328
2.209 4.829 408.924
0.133 2.107 179.562
0.089 4.821 77.71
2.303 1.848 447.888
0.114 2.716 109.679
0.052 5.74 81.92
0.053 9.485 106.493
0.069 34.443 62.03
0.072 3.972 95.901
0.114 2.274 546.68
0.294 1.351 195.463
0.034 0.855 189.916
0.81 1.799 328.281
0.15 0.826 114.587
0.214 2.214 73.919
0.039 1.396 87.647
0.039 5.605 116.7
1.023 4.322 158.467
0.671 2 340.262
0.079 2.212 111.688
0.168 12.898 85.66
0.19 1.184 100.35
0.285 1.518 229.779
0.092 35.413 73.963
0.067 1.207 78.477
0.062 7.459 106.581
0.077 23.344 59.454
1.508 3.278 603.879
2.178 3.775 566.228
0.209 2.516 79.915
0.653 40.442 61.172
0.201 4.806 94.439
0.867 3.793 232.634
0.077 41.691 54.307
0.113 2.35 167.246
0.041 5.62 80.707
1.199 3.585 142.422
0.688 2.25 473.032
0.114 8.065 104.118
0.827 2.9 142.858
0.07 10.966 70.579
2.834 2.721 2183.35
0.205 2.048 128.311
1.343 2.404 320.018
0.739 17.833 91.918
0.624 4.933 113.153
0.097 38.064 63.783
0.059 1.394 77.327
0.045 8.666 91.303
0.507 9.192 100.725
0.207 2.604 85.858
0.934 3.845 365.747
0.109 3.384 100.425
0.231 1.963 200.768
0.053 2.516 118.444
3.505 4.458 448.248
2.178 2.801 321.514
0.074 6.183 78.782
0.065 3.791 94.715
0.111 54.089 54.194
0.07 28.428 65.248
0.206 2.49 107.824
0.072 17.586 89.317
0.386 4.923 82.71
0.205 1.653 67.82
1.818 1.923 2121.393
0.118 14.75 76.6
0.181 3.844 79.291
0.082 36.937 65.156
1.327 4.129 203.393
0.119 13.08 91.715
0.626 3.072 140.924
0.061 16.371 88.845
0.058 6.673 105.076
0.074 40.164 52.336
1.624 3.684 169.767
0.068 4.701 109.038
1.073 4.111 179.887
0.065 19.288 96.903
0.133 54.584 49.848
0.079 22.042 67.621
3.141 3.229 192.111
1.298 2.367 343.605
0.073 9.736 82.287
0.042 1.471 123.491
0.118 13.893 84.939
0.116 4.331 83.29
0.036 1.657 191.018
0.332 2.001 148.792
0.07 13.268 78.763
0.076 46.305 60.497
1.425 18.828 85.915
0.129 27.09 72.703
0.098 3.633 121.838
0.12 0.9 170.49
0.687 3.897 115.411
0.311 4.38 130.12
0.054 2.303 113.714
0.096 4.906 104.244
0.061 18.277 93.35
0.226 9.507 81.737
0.45 4.154 125.364
0.121 10.67 87.974
0.061 12.415 76.892
0.055 15.817 89.669
0.124 1.381 116.35
1.513 1.126 2353.415
0.422 1.743 260.42
0.052 13.136 91.199
0.575 6.193 119.358
0.194 2.086 141.927
0.108 5.269 57.75
1.099 2.983 604.565
0.069 1.905 98.069
0.658 3.594 74.704
0.066 34.083 63.9
0.143 30.629 42.437
1.301 5.59 163.053
0.961 3.584 186.876
0.197 10.596 81.263
0.09 4.271 111.646
0.637 3.552 103.332
0.054 10.293 97.735
0.254 1.948 147.986
0.062 10.826 96.258
0.618 3.319 155.169
1.499 1.799 562.847
0.17 34.325 61.865
0.04 5.886 101.878
0.054 2.339 118.592
0.337 3.873 115.408
0.896 2.184 120.879
1.29 1.945 521.42
0.968 7.567 170.619
0.054 2.699 117.171
0.094 3.697 138.601
0.049 11.375 93.139
0.084 1.194 122.62
1.332 4.202 125.266
2.078 4.363 625.275
0.071 3.279 107.78
0.172 4.478 105.185
0.106 43.211 56.883
0.057 26.327 85.486
0.099 50.983 55.689
0.488 4.221 83.473
0.073 13.023 92.549
2.265 2.84 712.082
0.067 2.306 94.476
0.206 34.369 58.994
0.058 2.705 92.963
0.096 23.532 76.147
0.532 2.233 313.53
0.088 2.947 93.325
0.375 19.875 69.192
0.079 42.395 57.883
0.217 28.566 81.88
0.277 7.681 93.137
0.062 18.858 90.707
0.104 28.059 72.565
0.368 1.394 166.723
0.164 5.709 90.849
0.055 10.238 97.614
0.253 20.43 57.793
0.551 4.605 106.511
0.206 4.332 108.065
0.108 44.19 46.17
0.76 1.891 340.828
0.066 26.8 65.789
0.078 11.532 91.196
0.195 43.2 62.549
0.073 21.651 90.644
0.279 15.815 94.27
1.248 41.974 53.021
2.987 18.486 149.372
0.378 1.201 164.713
0.126 2.522 150.754
1.43 7.632 139.808
0.072 6.124 85.082
0.165 29.984 53.779
0.096 47.837 54.727
0.135 24.166 84.296
0.111 47.083 43.55
0.087 28.028 68.194
0.466 1.982 198.139
0.773 7.272 162.28
0.193 1.514 191.359
0.139 8.552 105.189
0.089 29.294 83.74
0.043 5.707 150.571
7.99 2.708 4810.262
0.141 11.42 61.736
0.788 7.58 98.031
0.212 4.795 120.845
0.064 40.685 61.466
0.057 15.313 82.032
0.068 39.146 66.25
0.881 11.518 80.356
0.049 6.898 109.426
2.835 14.867 148.622
0.088 38.633 65.897
0.078 43.549 59.877
0.059 15.671 105.458
0.097 49.121 49.626
0.113 53.546 48.525
0.074 33.275 65.191
0.076 23.833 78.658
0.081 49.025 58.255
0.037 3.216 121.919
1.008 1.891 199.759
0.083 35.294 66.992
0.102 46.542 54.721
0.4 42.029 56.564
0.109 25.294 89.297
0.092 40.65 44.947
0.13 8.122 123.761
1.051 9.593 120.169
0.405 17.511 74.466
0.331 2.893 139.046
0.087 43.634 58.306
0.087 48.563 56.287
1.004 7.778 109.243
1.391 9.364 119.202
0.047 1.289 110.19
0.09 36.124 53.278
0.188 6.156 102.339
0.12 26.793 62.735
0.697 2.341 200.62
0.077 5.68 103.29
1.405 6.991 185.211
0.091 45.316 54.427
0.066 26.77 86.85
0.056 4.655 108.71
0.277 4.819 130.926
0.33 5.666 80.047
0.054 1.832 91.485
0.63 2.499 308.453
0.063 20.556 65.248
1.903 6.229 273.927
0.068 14.301 101.888
0.054 13.972 95.398
0.352 4.772 99.504
0.05 8.807 97.867
0.445 1.078 123.152
0.995 26.32 84.282
0.095 46.221 54.915
0.543 3.552 214.854
0.098 25.563 27.426
0.09 32.037 55.664
0.039 4.058 120.743
0.059 16.673 83.372
3.271 13.755 128.318
0.181 2.274 126.387
0.098 43.483 43.672
0.309 1.704 182.156
2.79 18.774 61.06
2.598 5.128 494.409
0.117 46.739 54.41
0.347 16.5 98.944
0.068 40.928 58.497
0.605 13.263 106.495
0.69 4.247 111.833
0.074 1.508 114.134
0.666 3.051 265.954
0.092 38.814 55.13
0.057 4.518 142.907
0.331 2.721 85.624
1.101 1.908 398.726
0.263 3.486 109.049
0.045 2.767 115.293
0.481 8.5 95.305
1.326 1.494 363.369
0.378 2.729 177.236
0.413 1.152 288.88
0.434 0.778 188.407
0.129 2.413 131.31
0.065 16.971 77.589
0.501 3.692 212.464
0.065 26.016 64.433
0.136 27.157 80.456
0.169 3.999 88.445
2.82 3.46 1156.955
0.802 2.31 174.516
0.211 2.316 195.273
2.477 3.665 213.235
0.033 0.571 96.169
0.436 17.542 98.067
1.043 3.111 94.815
0.052 1.96 117.645
0.472 6.203 89.736
2.003 3.992 491.514
0.52 2.819 190.11
0.215 1.969 122.171
0.057 28.651 74.495
0.07 30.497 51.345
0.515 23.551 77.916
1.527 4.972 127.303
0.924 1.992 219.828
0.511 4.363 391.811
0.081 44.932 62.587
0.555 2.315 152.798
0.439 2.586 170.98
1.01 4.735 107.452
0.129 3.656 92.054
0.036 2.645 118.69
0.22 5.454 108.179
0.188 33.838 65.392
0.075 4.943 121.632
0.11 1.563 79.174
0.08 5.552 70.763
0.083 42.597 50.524
0.076 48.901 60.782
0.175 11.373 100.187
0.156 2.311 98.02
1.342 3.691 258.28
0.481 6.741 106.866
0.041 0.944 251.571
1.245 3.091 501.199
0.043 4.106 114.873
0.697 4.427 115.884
0.096 45.594 53.365
0.177 3.591 161.646
0.055 3.535 117.719
0.226 2.226 131.592
0.229 3.558 117.568
0.402 3.676 199.572
2.05 1.356 2570.846
0.31 3.007 201.21
0.473 4.245 203.222
0.054 12.618 87.597
0.08 2.016 144.293
0.289 32.95 66.111
0.157 58.976 52.996
0.204 5.659 114.519
0.248 2.806 73.462
0.871 5.422 225.154
0.943 11.343 115.866
0.043 4.641 120.8
0.041 9.774 99.784
2.498 4.016 485.593
3.194 2.855 1268.326
0.048 4.967 92.327
2.958 1.621 3011.73
0.222 1.816 139.64
0.374 1.445 126.68
0.091 6.773 123.503
0.357 1.088 162.39
0.095 1.035 139.079
0.073 1.227 84.597
0.057 9.814 106.876
0.064 35.25 64.542
1.067 2.33 314.007
0.076 2.895 115.299
1.236 2.766 449.458
0.048 3.091 83.907
0.37 3.476 113.228
0.04 5.935 93.266
0.116 1.409 184.107
1.536 0.88 5790.316
0.585 2.79 360.989
0.038 2.276 119.995
0.346 2.73 93.896
0.518 2.599 308.442
0.278 1.534 165.809
0.112 37.695 66.744
0.083 7.539 78.406
0.039 4.169 115.707
2.002 3.127 1041.946
0.965 3.433 153.745
0.166 1.325 204.59
0.177 1.575 95.717
0.068 27.412 66.983
0.225 4.316 93.894
0.063 3.307 79.881
0.094 2.33 105.528
0.115 8.921 104.444
1.961 2.208 308.014
1.976 2.406 516.754
0.747 2.277 446.895
0.058 5.199 105.509
3.091 3.251 310.285
0.097 39.111 46.348
0.087 41.814 53.823
0.151 3.452 80.639
0.094 25.791 71.193
1.074 3.284 269.339
0.189 18.459 81.467
0.71 1.333 224.808
0.223 2.449 78.881
0.039 3.555 142.899
3.467 3.918 259.405
1.754 2.01 567.946
0.087 4.57 115.48
1.595 52.244 25.167
0.417 1.37 180.23
0.039 12.584 107.891
0.061 10.2 90.897
0.352 5.789 115.386
0.06 33.531 64.665
0.871 10.018 81.949
0.095 2.287 95.21
1.137 2.863 347.927
0.063 30.333 68.102
0.974 3.458 325.37
0.069 13.41 90.625
0.152 1.357 105.058
0.054 9.16 108.994
0.453 3.767 192.612
1.346 3.795 116.475
0.572 8.121 93.627
0.097 2.242 84.545
0.482 2.022 197.722
1.273 5.241 134.755
0.097 1.592 167.996
0.052 23.412 76.077
0.105 48.232 46.213
0.225 1.23 116.454
2.172 3.004 508.994
0.101 21.604 101.578
0.336 5.86 80.899
0.069 41.134 56.922
1.022 5.5 181.631
3.654 17.275 82.655
0.083 11.539 93.321
0.796 3.355 163.433
0.079 40.656 52.076
2.027 2.039 1646.926
0.627 4.176 122.435
0.089 46.024 53.287
1.17 3.062 203.505
0.211 2.065 111.103
0.09 39.059 60.144
2.518 2.857 722.59
0.639 25.718 73.63
2.679 3.801 516.891
0.477 4.085 306.164
0.638 15.586 57.597
0.202 2.502 179.085
0.265 3.413 111.43
2.396 3.765 768.634
0.192 23.415 88.45
1.259 3.373 363.477
0.102 1.288 166.177
0.724 2.12 222.191
0.117 11.687 91.758
0.206 15.6 84.343
1.883 2.064 429.844
0.087 1.909 120.372
0.05 3.826 130.916
0.673 1.819 396.067
0.128 5.678 106.467
0.451 3.095 117.269
0.225 3.078 56.613
0.056 11.849 95.851
2.336 4.764 269.146
0.334 5.43 93.999
0.248 0.839 94.234
0.215 2.544 105.739
0.214 12.034 74.236
0.168 7.237 87.522
1.295 5.58 125.235
0.053 21.757 84.5
0.084 37.455 64.19
4.076 2.557 2777.068
0.293 12.618 103.895
0.133 4.241 194.982
0.305 7.933 80.327
1.84 5.585 135.899
0.422 4.022 109.852
0.071 5.879 106.211
0.073 0.562 109.341
0.035 4.166 133.31
0.076 38.173 54.573
0.569 2.087 337.617
0.081 36.896 63.261
0.215 0.785 111.722
0.111 4.871 99.546
0.052 0.889 12448.037
0.082 41.616 50.462
0.042 4.442 119.737
2.942 4.047 543.794
0.399 2.108 185.229
0.068 20.368 72.245
0.323 2.587 114.233
1.114 2.801 398.511
0.09 17.336 61.6
4.314 7.433 243.898
1.496 2.914 678.422
0.047 2.57 119.815
0.109 3.678 142.126
0.398 2.172 183.147
3.325 4.098 776.027
1.941 3.564 2029.59
0.124 44.664 48.244
5.131 3.013 2265.467
1.562 1.761 455.2
0.042 18.125 57.888
0.209 1.964 176.844
0.053 0.475 109.167
0.977 5.718 182.733
0.275 9.839 91.258
0.046 2.632 75.078
1.261 11.442 157.22
1.209 2.153 576.519
0.085 21.436 92.068
0.442 1.368 87.235
0.046 8.012 91.284
2.162 2.937 299.558
1.414 2.699 402.462
0.062 10.192 81.802
1.437 15.038 127.748
0.16 26.33 82.339
3.299 3.798 324.609
0.649 2.077 332.397
1.059 3.603 295.355
0.481 3.716 238.898
0.072 21.358 79.47
0.567 4.927 86.669
3.001 6.953 254.462
2.131 1.606 490.736
1.785 12.865 124.961
1.885 3.02 306.976
0.035 1.996 100.564
0.513 2.35 384.372
0.797 3.342 272.908
0.829 2.616 189.907
0.749 1.783 864.731
0.302 1.089 1349.606
0.037 0.612 310.876
0.196 6.636 95.271
0.336 2.2 152.513
0.166 2.574 97.496
1.662 1.588 2883.442
2.644 3.007 651.621
0.477 3.314 131.987
0.051 3.59 112.59
0.041 1.977 112.743
1.306 2.585 459.358
0.035 3.361 177.988
0.849 1.754 125.385
0.473 1.182 82.746
0.664 6.53 136.347
0.077 26.36 67.751
0.113 34.307 68.027
0.789 8.913 210.667
2.246 5.714 88.113
0.066 23.586 78.101
0.086 32.846 62.799
0.073 23.749 52.409
0.08 3.826 117.827
0.679 1.878 303.098
0.059 0.447 87.834
0.336 24.508 65.579
0.12 8.095 95.214
0.079 36.297 66.105
2.213 3.635 711.975
0.054 9.583 98.986
0.503 1.91 228.692
0.383 2.148 503.232
0.424 6.123 116.497
0.23 6.295 109.704
1.207 8.874 110.624
0.565 2.195 118.011
3.374 3.283 1329.449
0.52 4.465 150.198
0.166 6.742 99.087
1.809 2.063 5301.939
0.091 1.488 154.139
2.591 2.302 3878.169
0.087 23.929 73.843
0.325 3.081 153.402
1.011 7.942 133.785
0.106 19.087 90.801
0.271 4.189 71.883
0.97 3.807 198.307
0.079 39.979 59.625
0.054 21.877 86.686
0.058 7.142 80.697
0.047 1.564 145.41
2.975 2.883 3086.818
0.069 4.595 93.67
0.262 1.19 114.55
0.495 1.989 212.065
0.055 3.202 75.921
0.062 11.981 77.732
0.205 2.976 131.851
0.434 7.894 84.992
0.083 36.551 62.332
2.963 2.265 896.085
0.708 7.673 186.58
2.311 3.928 392.574
1.548 11.835 100.985
0.411 3.391 75.022
4.218 2.799 197.167
0.049 2.559 184.228
0.553 5.404 102.804
0.074 13.84 72.322
0.117 9.846 105.008
0.074 43.448 58.931
0.073 27.847 70.093
0.1 50.061 60.206
0.095 42.499 54.642
3.348 6.068 266.558
1.022 2.849 259.156
0.064 15.932 85.45
0.835 2.603 142.911
0.853 2.793 516.291
0.845 1.961 249.88
0.764 3.32 191.752
0.272 3.48 154.75
1.42 4.97 276.143
3.902 1.562 6802.194
0.32 3.019 3680.497
0.23 4.735 98.363
0.09 55.76 60.252
0.065 28.473 72.124
0.056 2.606 86.329
2.983 5.808 78.652
0.578 11.443 71.401
0.576 3 228.049
0.1 6.201 124.804
0.191 47.334 49.734
0.096 35.769 59.014
2.384 2.182 1303.341
0.092 34.597 67.841
0.52 5.745 136.966
0.067 36.784 66.873
0.055 9.818 111.155
0.497 3 96.901
