# Supplementary material for: Simulating multiple faceted variability in single cell RNA sequencing
Source: Nat Commun. 2019 Jun 13;10:2611. doi: 10.1038/s41467-019-10500-w (PMC6565723; doi:10.1038/s41467-019-10500-w)
Supplement: Supplementary file 4 — Source Data [file 41467_2019_10500_MOESM4_ESM.zip › Source_Data_forFigures/SuppFigure2b/cortex_pop4.txt]

kon koff s
1.939 3.421 6394.86
1.714 1.709 2334.42
0.036 2.503 3250.114
0.051 5.585 315.436
0.035 5.813 2352.177
0.071 6.214 223.137
0.214 3.824 528.73
4.339 18.146 221.999
1.011 2.746 908.151
0.047 9.379 1054.654
0.043 8.101 1015.583
1.848 19.992 259.703
1.13 3.281 779.289
0.249 7.398 819.373
2.992 5.256 139.747
0.44 13.782 326.113
0.244 3.256 1584.47
1.216 1.974 192.678
0.296 5.095 95.417
0.037 9.338 775.406
1.006 11.047 942.745
3.176 11.003 242.481
0.827 2.729 576.252
1.375 2.502 463.3
5.115 12.385 170.957
0.067 10.077 173.311
2.155 7.711 391.936
0.303 7.605 160.176
2.494 7.465 419.079
4.155 19.699 313.788
0.114 16.934 158.16
3.178 14.26 284.311
0.421 6.371 126.654
0.443 11.102 131.961
0.823 23.577 121.043
0.29 5.111 110.655
1.91 3.676 306.49
0.072 25.899 107.93
0.27 6.729 243.854
0.364 3.717 71.624
0.291 7.797 115.934
2.162 7.502 308.744
0.315 11.86 185.577
0.137 3.556 194.219
2.213 10.436 224.774
1.261 15.41 123.073
0.63 15.694 131.437
0.104 2.808 257.025
1.041 3.135 390.877
0.129 12.287 71.977
1.729 11.511 81.719
1.874 20.59 593.327
0.377 7.962 214.484
1.819 19.369 229.883
0.158 9.911 145.459
2.112 5.508 270.797
0.25 10.321 123.286
2.25 6.237 289.786
0.796 12.645 104.436
0.243 6.053 99.977
4.403 16.13 92.561
0.702 11.503 120.725
1.857 10.925 411.513
0.568 15.796 123.929
0.099 7.631 162.13
3.372 11.511 67.136
0.627 13.046 134.638
0.295 7.325 72.644
2.577 15.313 135.738
0.254 4.226 191.651
2.815 7.422 271.574
0.597 13.416 299.795
2.187 13.572 97.353
2.198 7.185 250.545
3.208 10.907 44.938
1.786 6.096 253.12
0.141 8.575 63.504
1.732 16.116 77.627
2.412 11.924 296.949
3.644 13.365 126.822
1.721 22.769 117.679
0.852 9.777 92.69
0.514 20.011 123.316
2.847 15.795 269.358
2.312 32.627 95.766
0.114 16.37 113.689
2.845 10.686 53.552
2.237 18.986 91.365
2.679 15.454 63.063
1.706 16.542 216.101
0.223 10.434 95.111
4.288 13.612 76.03
0.212 7.02 85.771
0.608 11.268 440.059
1.619 11.177 333.102
0.854 12.427 91.575
0.087 8.895 83.34
2.807 22.761 85.322
0.593 3.039 201.611
2.138 16.002 387.017
1.632 5.226 201.194
3.367 6.626 43.666
3.203 36.453 102.917
1.801 27.977 146.58
2.959 26.375 70.903
0.305 11.704 145.671
1.271 7.159 183.078
1.919 12.302 348.776
0.247 11.208 71.392
4.695 15.773 62.631
0.145 7.308 204.617
1.428 10.367 261.673
4.473 14.546 104.505
0.096 10.206 66.097
1.896 8.521 146.28
2.748 18.963 94.207
2.921 9.163 62.957
0.349 12.007 95.647
0.286 15.103 89.194
0.083 28.286 72.797
1.122 17.024 74.181
1.527 9.22 300.627
2.174 7.448 168.696
3.147 14.74 54.69
0.529 13.958 60.488
1.96 15.548 236.796
0.063 3.255 204.13
0.119 11.462 112.401
1.526 18.336 50.142
0.342 20.496 117.559
2.952 11.793 117.148
0.122 10.555 141.586
0.171 19.907 97.722
0.121 8.345 113.584
2.37 5.566 165.434
5.747 8.949 43.187
1.922 18.902 68.097
0.196 13.706 83.343
1.567 18.333 71.896
4.966 27.526 115.623
1.577 8.188 271.756
0.961 7.759 86.725
0.827 11.523 58.752
0.556 12.173 97.094
1.927 23.193 331.63
0.356 17.806 99.006
2.11 14.592 115.365
0.092 20.98 59.466
0.198 8.906 135.14
0.232 11.262 102.392
0.695 12.237 46.147
0.283 8.794 167.557
2.158 19.887 85.901
0.085 12.612 102.764
0.307 4.608 72.254
0.076 21.594 111.985
0.236 23.896 87.453
1.519 3.524 125.044
0.685 26.24 116.467
2.696 16.813 60.58
0.232 7.513 183.42
0.372 9.426 87.731
0.188 7.853 61.802
1.991 28.076 404.62
2.115 17.805 270.206
0.323 18.521 105.077
0.74 23.611 66.993
1.302 19.345 60.137
0.475 20.202 73.833
0.117 5.518 303.659
0.274 12.73 90.947
3 8.37 171.634
0.204 8.799 85.906
0.694 21.104 68.508
0.265 16.445 66.134
1.462 13.603 70.449
0.176 7.082 90.644
1.129 19.21 92.689
0.102 6.727 61.194
1.638 36.697 107.274
0.335 18.067 116.205
3.168 14.401 60.534
2.697 11.104 153.257
0.265 14.391 125.154
0.045 3.818 177.469
0.257 18.482 79.063
0.188 1.882 165.851
1.887 5.621 64.128
2.729 9.549 49.857
0.05 1.631 195.557
0.393 19.176 87.553
2.671 17.985 119.013
3.686 11.6 48.036
0.183 6.367 120.498
1.086 18.369 126.126
3.809 23.773 74.174
3.637 21.876 81.182
0.361 8.418 88.822
3.086 4.933 17.785
0.107 14.263 98.592
4 25.048 97.712
3.533 14.431 53.254
1.208 17.106 262.02
0.401 24.437 70.916
2.225 38.965 56.434
1.971 8.69 171.779
1.129 14.325 69.659
3.939 6.183 97.919
1.292 15.518 97.61
0.087 22.222 105.01
1.607 23.593 76.298
0.423 26.472 92.677
0.15 18.678 110.862
3.01 16.015 124.541
0.64 8.881 147.679
1.108 20.086 93.004
0.367 7.08 283.736
0.291 2.07 122.563
0.308 24.112 93.862
0.073 7.186 138.58
0.153 12.113 77.657
1.925 35.167 87.917
0.137 6.457 65.514
0.12 11.398 108.678
0.549 7.981 233.805
0.197 8.436 91.741
0.391 17.444 92.7
1.402 32.458 99.255
0.264 10.729 107.617
1.487 6.725 147.004
2.512 22.472 168.329
1.697 7.696 145.59
1.955 15.716 228.264
2.574 25.866 91.389
4.251 20.403 138.072
0.251 15.502 60.39
1.193 21.137 140.937
0.042 3.306 381.749
0.993 17.694 61.927
2.123 18.12 93.776
2.417 7.203 77.346
0.117 22.542 84.816
0.85 3.96 128.353
1.883 21.594 137.625
0.27 22.172 80.229
3.467 5.044 83.828
3.164 30.154 139.501
0.249 17.529 70.278
3.052 17.656 122.952
0.285 13.644 87.199
0.214 16.92 90.897
1.22 9.254 215.104
4.033 17.539 57.283
5.655 23.311 114.33
2.922 20.199 131.058
2.772 1.992 15.845
1.128 12.69 205.193
3.017 4.921 88.606
2.767 18.014 113.105
0.431 18.101 73.194
1.956 28.557 54.857
3.011 24.467 94.134
0.086 12.231 89.718
0.059 12.314 94.441
2.913 21.023 81.853
3.688 19.339 123.388
1.437 14.66 182.178
2.508 21.35 72.944
2.778 33.974 71.936
4.215 3.859 30.758
3.341 15.285 50.079
0.296 21.301 90.947
1.358 20.834 59.605
3.99 32.353 68.474
1.443 12.436 96.481
2.36 30.686 76.318
0.355 17.197 98.094
0.237 9.545 82.054
0.899 26.936 87.57
0.604 19.775 59.679
2.701 18.096 62.513
2.05 40.09 47.336
2.598 4.59 87.508
3.971 15.599 37.772
3.605 28.638 102.577
0.312 17.851 72.184
1.374 34.757 101.219
0.259 13.759 65.991
3.471 10.933 88.852
4.8 17.063 67.354
2.343 54.483 60.803
1.999 30.575 78.705
4.677 13.28 63.822
1.03 10.072 188.197
0.366 17.119 63.637
2.391 14.765 79.315
0.081 17.574 93.479
0.172 10.887 58.503
1.138 45.736 64.771
0.187 18.087 109.748
3.002 22.041 96.009
0.174 13.956 50.666
0.308 3.285 182.691
4.245 8.623 46.608
1.87 19.153 134.715
2.479 24.628 28.675
1.154 19.68 100.933
0.17 20.49 64.295
0.199 9.146 75.26
1.468 46.24 66.399
1.351 15.24 79.63
1.556 4.997 105.674
0.182 14.419 79.549
0.369 12.468 65.237
2.476 11.928 29.918
1.051 2.029 72.037
0.063 4.817 138.565
0.213 9.867 49.029
0.239 26.053 74.354
3.023 19.333 42.033
0.105 26.345 67.267
0.558 10.371 174.929
1.764 9.905 148.623
0.567 42.367 85.659
0.603 18.345 90.085
2.623 10.262 86.163
0.289 22.711 95.139
1.337 26.737 87.236
0.137 8.663 153.4
0.29 18.518 53.274
0.095 9.583 55.008
2.278 11.848 137.505
0.791 28 73.808
1.698 26.572 37.328
0.051 3.74 194.961
2.279 19.162 69.686
0.229 15.507 77.414
1.667 1.275 48.675
1.79 15.943 81.317
4.418 12.73 62.366
0.412 11.231 39.362
0.537 23.395 79.201
2.437 9.152 22.216
0.294 8.479 49.416
2.293 8.285 62.531
4.716 17.371 30.078
2.336 9.829 46.478
0.307 19.348 84.493
0.284 11.241 52.553
0.445 21.513 85.871
4.867 11.625 45.192
3.188 9.39 15.452
0.153 29.484 85.892
1.604 19.973 69.925
1.54 10.151 64.693
1.476 12.283 65.028
0.556 14.849 65.692
0.967 30.526 99.888
3.88 13.991 24.497
0.166 23.862 103.235
2.381 18.627 48.073
3.049 14.146 68.717
0.11 11.356 68.375
2.634 16.095 52.221
2.998 14.505 60.591
2.341 19.313 53.582
0.1 20.445 76.449
1.961 18.815 102.999
5.68 11.524 37.814
1.568 5.556 98.257
0.766 24.023 53.746
0.044 3.164 177.597
3.053 39.823 65.959
1.877 21.914 55.96
2.25 12.005 57.58
2.822 10.488 101.44
0.079 18.298 69.727
0.051 5.533 153.237
4.298 13.481 31.877
1.746 18.989 79.8
3.685 34.536 60.375
2.523 13.602 89.247
1.856 28.161 137.148
0.49 26.451 101.844
4.494 9.345 24.236
1.167 18.025 50.173
1.541 25.416 107.932
2.252 16.658 61.905
1.042 21.375 94.806
3.996 10.421 49.739
2.37 25.324 93.216
3.222 24.691 47.408
0.311 37.381 75.258
2.631 6.496 43.444
0.854 31.182 99.171
1.744 14.677 86.331
0.68 25.22 107.58
0.7 22.618 54.127
2.61 9.645 37.117
2.008 11.098 77.848
0.556 19.247 69.312
0.234 22.752 110.562
4.693 30.838 54.678
0.063 5.825 148.61
0.262 21.746 69.633
2.699 25.261 45.409
1.834 17.524 62.197
2.795 22.766 46.684
1.203 14.996 102.424
0.877 43.424 116.446
0.143 8.616 56.865
0.962 40.321 45.249
3.452 26.149 65.303
3.649 36.363 95.841
0.157 11 42.277
2.93 8.417 94.177
2.68 17.255 108.974
0.72 0.38 11.198
3.072 21.476 125.249
1.611 23.785 90.72
0.306 13.845 73.605
0.176 14.708 64.198
0.266 16.961 95.692
3.855 32.172 111.976
5.019 29.377 56.071
1.386 16.215 102.023
2.867 26.975 100.053
4.319 17.142 53.29
0.314 23.068 101.394
0.361 28.053 99.227
0.173 11.296 63.397
2.216 12.375 144.634
1.454 37.061 82.135
6.923 39.38 34.968
4.103 34.722 110.871
0.468 35.645 65.934
0.577 24.791 78.297
1.895 17.147 106.91
0.178 17.857 94.658
1.146 24.97 56.023
3.325 25.564 44.907
3.04 18.227 88.642
3.748 28.758 107.48
0.912 18.722 54.649
0.846 47.259 94.299
3.393 13.649 81.068
3.351 41.097 39.298
2.216 4.722 58.936
1.376 23.123 181.027
3.619 23.114 66.493
3.06 13.393 55.264
5.44 23.685 73.794
2.176 10.894 114.752
0.219 16.438 48.996
3.819 15.664 74.251
2.965 26.335 79.061
0.778 25.519 86.385
0.13 24.18 100.859
2.204 8.878 68.734
0.127 11.977 74.189
0.423 13.342 93.464
3.518 25.366 93.26
0.331 11.248 156.03
1.474 11.201 104.796
0.255 33.506 73.224
0.098 28.751 75.25
0.059 7.579 167.2
0.441 24.524 80.571
0.093 17.687 74.777
1.534 36.793 76.246
0.793 28.257 82.879
0.544 18.256 81.923
0.863 40.799 80.68
1.766 22.088 81.99
0.406 37.238 67.145
0.496 19.406 134.231
1.647 29.354 78.696
0.204 31.179 77.891
2.81 12.436 35.132
4.402 47.34 30.485
3.747 37.886 48.074
5.022 14.514 40.868
0.732 39.153 74.579
0.827 33.631 67.439
0.237 30.321 71.965
1.039 24.198 72.396
5.84 22.18 39.81
0.193 11.14 89.382
0.941 6.767 35.593
0.065 8.624 164.861
1.801 9.7 112.877
0.45 27.275 112.52
2.414 16.973 87.695
0.958 23.597 111.588
0.265 18.999 99.393
0.101 4.758 94.299
0.554 17.241 105.296
0.664 18.928 40.769
2.647 15.145 52.014
2.144 29.328 85.218
1.738 25.255 100.889
0.731 24.382 76.651
0.706 13.289 143.05
2.391 1.738 35.716
0.154 13.55 110.414
2.642 13.91 65.999
2.077 52.986 56.993
2.089 28.681 30.248
2.267 29.71 35.641
2.236 10.92 70.569
2.258 19.317 148.66
2.481 13.276 67.035
1.451 42.73 66.037
3.042 32.705 93.287
1.197 39.362 47.741
0.185 20.381 76.173
0.192 13.841 84.169
0.633 29.47 61.587
4.22 26.225 38.63
0.614 21.056 43.371
1.792 10.713 30.593
0.217 16.065 95.19
0.64 18.168 97.443
0.393 29.287 77.839
2.652 15.761 39.414
2.649 16.05 67.61
0.09 12.555 73.028
2.313 13.735 82.298
2.565 21.319 69.56
0.742 0.387 9.871
0.145 2.377 153.018
1.463 11.199 120.685
0.262 14.293 86.564
0.057 5.787 139.145
0.054 10.335 211.661
3.668 34.96 46.069
0.121 14.115 106.461
0.454 19.474 69.472
2.441 36.509 88.237
1.944 20.549 66.593
0.534 19.893 73.662
1.172 47.629 65.147
0.234 19.682 73.64
1.652 10.137 69.511
0.286 33.629 78.512
0.376 12.319 52.774
0.934 16.721 69.462
0.118 4.853 116.679
0.057 8.17 137.46
0.127 23.835 67.132
2.754 6.82 50.871
1.005 26.682 97.838
2.431 27.915 40.762
0.303 32.556 86.845
0.136 12.503 46.998
1.823 48.751 54.329
0.803 26.52 87.062
1.286 15.624 100.553
