# Supplementary material for: Simulating multiple faceted variability in single cell RNA sequencing
Source: Nat Commun. 2019 Jun 13;10:2611. doi: 10.1038/s41467-019-10500-w (PMC6565723; doi:10.1038/s41467-019-10500-w)
Supplement: Supplementary file 4 — Source Data [file 41467_2019_10500_MOESM4_ESM.zip › Source_Data_forFigures/SuppFigure2b/cortex_pop5.txt]

kon koff s
1.862 3.885 4595.636
0.1 2.345 1416.554
0.224 86.799 12.914
0.062 7.726 560.962
0.072 27.529 82.141
0.049 12.666 752.535
1.018 6.653 2089.245
3.184 2.285 448.343
0.048 2.395 236.385
0.055 19.118 332.164
0.047 16.074 326.278
3.126 4.84 659.399
0.053 2.379 408.653
0.486 11.446 1042.016
1.193 1.61 330.918
1.684 6.15 958.642
0.047 3.964 252.075
1.661 3.559 560.32
3.525 6.668 418.359
0.188 59.918 12.69
2.289 6.671 111.685
7.548 17.435 468.152
0.047 3.582 287.916
2.598 9.628 436.424
8.317 17.262 500.918
0.097 24.615 139.551
0.1 3.434 113.982
3.298 8.536 280.957
0.183 6.479 270.734
3.399 5.73 334.01
1.13 49.386 316.391
5.404 8.776 349.557
3.971 8.593 427.472
3.413 8.015 319.316
2.511 5.592 362.593
4.361 16.454 364.72
0.051 3.383 215.273
0.094 39.41 84.47
1.648 15.244 380.577
4.35 3.794 210.768
3.176 7.71 322.817
2.508 5.287 229.988
1.773 10.331 427.241
1.881 9.637 604.295
0.43 20.836 422.46
2.676 7.379 216.459
3.596 9.152 345.76
0.051 2.353 410.122
0.135 8.249 226.132
1.344 19.104 75.105
2.911 6.411 257.727
0.056 4.575 157.049
0.609 19.426 551.754
5.489 7.401 191.905
2.22 2.558 137.37
0.056 4.05 156.054
5.198 10.387 254.57
0.058 2.725 182.434
6.216 18.648 306.312
4.677 11.718 235.919
3.069 2.585 131.974
3.731 11.494 255.998
1.328 29.21 279.347
3.101 17.179 142.871
0.09 2.962 222.759
2.163 1.987 97.174
2.956 15.359 381.633
3.554 6.48 182.625
2.793 3.521 166.586
0.107 4.369 268.53
1.631 20.953 188.367
0.221 8.656 380.35
3.202 6.921 170.328
0.054 4.817 253.367
4.497 8.794 211.186
0.052 4.337 130.609
1.613 2.9 197.769
5.061 10.345 159.009
2.956 12.241 251.261
3.996 8.669 256.943
5.569 5.194 129.077
3.34 8.926 213.687
2.062 6.927 197.95
1.868 2.963 121.408
4.367 30.255 338.449
2.215 11.394 176.906
1.201 1.042 93.833
4.262 11.091 263.113
5.807 16.673 219.195
2.355 9.145 220.886
3.539 9.92 154.02
7.712 7.836 128.375
3.297 15.09 267.17
1.442 29.88 186.04
0.061 3.18 129.341
1.926 3.784 111.642
0.079 7.294 105.57
2.828 5.583 147.928
0.057 6.289 171.697
3.145 13.657 217.88
0.157 8.017 160.517
3.67 9.986 219.556
3.233 4.1 101.111
2.489 10.67 275.739
7.68 16.326 171.327
1.955 9.814 322.447
0.85 5.719 343.96
0.471 11.686 157.742
6.031 14.335 110.859
1.127 1.026 64.594
0.479 15.4 332.087
0.082 5.692 130.086
1.232 1.265 76.696
0.061 7.251 131.518
4.021 21.309 170.566
1.49 2.059 81.747
1.408 1.718 74.397
0.976 32.789 71.19
6.346 12.954 138.116
0.109 69.404 32.558
2.104 2.085 72.32
2.417 23.888 109.332
1.075 13.175 203.227
2.972 4.628 89.661
5.927 13.033 139.102
4.227 12.837 142.1
0.088 5.945 138.135
3.193 7.954 184.982
6.323 17.2 175.31
2.372 8.051 186.218
2.432 5.229 113.729
1.051 23.824 433.808
2.985 4.864 125.392
3.368 6.896 112.798
0.063 5.094 153.999
2.186 4.054 90.486
1.637 8.19 149.335
3.877 7.787 118.494
1.198 1.291 57.898
1.665 1.968 66.283
0.549 26.54 167.508
2.373 6.762 79.954
5.935 18.136 136.845
1.501 9.976 226.876
2.319 13.294 249.872
1.364 19.044 208.923
1.503 1.973 57.598
1.682 7.988 213.786
0.415 12.78 134.557
1.683 12.764 151.843
4.566 10.218 142.486
0.058 2.893 236.292
4.173 14.672 158.671
0.511 7.653 301.255
2.083 6.872 168.811
0.06 24.125 174.813
2.142 26.002 198.939
3.652 7.356 98.809
1.657 23.124 123.257
2.3 2.393 61.164
0.061 2.483 152.332
2.697 13.772 245.635
1.931 8.666 135.186
4.85 13.473 92.345
1.78 25.356 174.403
1.944 8.681 165.663
4.028 9.635 130.849
4.637 15.902 176.812
0.698 7.634 158.693
1.301 28.898 165.464
3.746 16.623 154.908
3.611 24.598 181.213
3.77 15.55 113.703
2.145 8.04 113.725
3.155 11.961 143.179
3.094 19.731 194.253
3.84 12.264 188.639
3.156 13.206 169.421
2.782 15.244 145.847
2.706 8.289 123.89
5.557 13.132 128.342
1.606 1.782 60.029
3.913 20.539 143.393
1.932 10.516 235.153
0.052 8.769 213.404
5.164 14.158 152.316
0.092 0.331 57.631
1.672 4.618 86.414
1.267 1.488 57.566
0.06 21.605 126.667
7.187 22.245 141.443
5.244 18.387 157.856
1.15 1.142 54.993
2.246 11.864 101.75
4.389 16.918 173.323
1.234 1.067 53.048
1.935 1.978 53.326
2.489 15.113 207.49
3.01 1.238 44.487
2.436 16.763 118.908
1.54 1.397 49.836
1.263 1.517 46.211
1.676 48.188 139.797
3.416 10.515 99.668
5.092 8.342 79.267
0.098 7.318 138.356
2.26 3.003 62.823
7.293 21.977 99.269
3.059 21.192 285.891
0.068 13.872 116.091
2.942 13.564 150.633
0.149 16.158 117.834
2.435 6.57 110.634
7.845 13.309 99.776
1.347 20.726 82.963
4.112 16.895 173.211
0.277 7.553 156.857
0.066 3.381 107.171
4.386 11.508 125.257
0.061 6.107 156.733
2.59 8.537 147.879
1.828 2.488 51.945
0.583 2.809 75.806
4.456 18.742 151.811
0.582 12.329 153.94
0.979 12.05 264.348
2.03 4.943 113.213
1.427 1.618 40.648
2.401 20.287 316.456
1.395 20.914 111.261
2 6.684 83.291
1.476 26.363 118.998
1.39 17.358 115.852
1.948 3.827 75.063
3.932 8.462 75.985
3.68 9.682 104.809
0.714 25.965 165.855
0.077 35.007 65.046
2.527 20.518 149.946
2.365 9.493 126.702
1.579 3.166 70.9
0.654 4.885 206.481
0.107 9.336 122.53
4.026 19.367 141.622
2.375 10.476 81.735
1.615 21.73 161.969
5.796 15.569 100.203
2.816 15.268 145.15
1.791 3.083 54.719
3.084 8.363 107.161
6.649 17.892 90.747
1.416 35.53 113.195
1.085 1.082 46.793
2.831 6.294 82.046
2.794 10.014 94.241
2.945 4.268 65.242
0.924 33.934 114.056
2.37 28.369 108.628
4.257 30.643 221.625
4.227 17.872 155.905
6.082 26.901 108.625
1.239 1.694 53.459
3.255 10.55 137.619
0.137 2.25 190.689
1.069 0.952 42.565
1.89 2.253 42.304
1.995 10.93 107.805
2.285 1.169 33.815
4.676 18.429 123.582
5.799 35.477 183.789
1.301 0.973 40.069
1.252 13.735 75.293
3.206 6.212 68.746
3.929 15.185 99.455
2.542 6.853 79.249
2.168 5.458 88.443
3.828 21.232 140.693
2.732 14.817 86.272
5.389 13.618 89.869
8.18 8.085 51.403
2.074 2.803 49.187
3.288 11.908 109.625
0.206 10.347 104.745
2.584 3.114 50.802
4.798 21.9 129.058
3.607 17.604 160.564
6.652 15.805 80.383
3.075 14.433 103.05
1.654 4.671 73.308
5.159 11.736 86.968
7.344 22.194 93.245
6.099 23.49 151.761
6.977 14.245 116.66
0.417 23.728 136.63
3.338 3.943 45.206
3.384 21.882 198.731
0.084 25.412 80.388
3.515 14.045 98.967
6.015 8.676 51.193
0.158 21.13 107.749
5.228 5.225 47.067
1.072 18.24 89.899
0.178 10.489 103.54
1.911 4.152 69.101
6.939 18.061 95.99
3.913 2.983 36.169
1.587 10.492 139.243
3.343 4.872 68.26
2.116 12.281 146.517
2.611 7.726 100.866
5.137 10.003 73.818
0.11 7.036 75.528
3.689 10.461 70.819
2.709 10.303 111.593
2.708 5.366 51.456
0.07 9.129 67.781
0.064 12.665 114.815
3.445 24.799 131.08
3.462 6.083 72.694
3.104 17.343 147.303
1.406 6.992 113.626
1.153 10.075 176.876
0.08 11.529 87.411
3.415 7.166 79.644
0.072 4.634 146.821
3.802 15.631 80.091
2.503 16.803 180.367
3.038 16.381 105.873
0.096 4.696 142.459
2.576 9.945 99.383
0.349 5.437 99.388
1.554 14.644 90.596
5.377 8.013 55.97
6.397 9.947 50.128
0.127 51.261 38.467
1.707 3.264 60.887
1.024 8.489 94.551
1.169 34.729 112.058
1.232 13.637 79.681
2.415 4.968 65.051
5.15 18.133 97.879
1.047 23.217 301.292
9.76 9.477 44.294
2.469 16.524 108.581
2.112 7.234 76.365
1.426 2.901 48.216
1.183 2.746 57.311
1.614 10.268 88.693
2.523 17.49 176.29
6.156 21.008 97.401
2.683 4.852 53.773
3.908 7.658 54.785
1.708 20.328 102.619
1.518 1.352 28.251
2.56 10.926 109.41
3.451 4.317 42.422
3.518 14.615 125.117
2.646 18.592 169.635
11.803 20.398 65.774
4.393 10.07 86.342
4.658 6.747 48.975
2.16 7.038 83.148
2.026 10.151 84.038
1.775 9.814 96.405
4.867 18.833 86.147
1.818 2.47 47.545
0.472 8.969 150.12
6.262 25.71 97.985
2.375 3.777 49.297
0.062 10.484 117.417
5.164 11.688 49.695
0.072 28.76 98.608
8.029 20.7 70.512
6.682 16.621 72.763
2.366 3.624 43.522
0.341 21.818 93.021
0.18 80.904 34.967
0.068 16.729 90.753
2.516 9.503 96.253
3.948 13.893 87.274
4.225 15.382 81.059
1.109 2.511 35.284
2.903 8.577 98.44
2.513 24.894 128.943
5.902 7.466 47.591
1.599 2.388 37.468
3.216 14.893 125.63
1.601 2.057 37.279
3.579 19.065 100.384
1.294 1.027 34.701
3.076 9.635 82.62
3.363 11.361 68.341
4.719 17.193 88.011
2.998 9.383 69.497
3.214 18.1 111.641
2.482 19.028 89.008
1.759 17.316 153.717
2.759 8.768 76.478
3.273 15.828 106.074
1.568 4.876 47.328
3.91 28.125 151.48
2.476 18.321 144.342
1.503 2.083 38.111
0.053 10.894 210.891
1.634 13.805 141.737
5.669 5.265 37.954
7.108 30.528 112.701
3.611 35.692 123.282
1.74 15.494 75.425
4.347 9.116 55.057
2.005 11.012 118.144
4.001 25.379 85.774
2.437 4.938 49.973
1.828 5.245 38.48
4.155 30.995 67.792
2.118 31.596 61.933
5.037 28.91 148.818
2.186 2.177 32.37
2.241 8.428 76.353
2.372 9.537 67.825
3.696 13.791 80.134
2.96 19.117 132.516
2.732 21.636 133.514
2.268 2.017 35.903
1.775 0.968 27.938
4.791 16.059 48.546
5.509 9.204 50.161
6.76 11.056 59.968
4.947 14.786 84.131
6.093 8.612 48.032
2.907 22.967 142.69
2.482 21.566 58.943
4.826 10.546 56.495
2.085 5.369 59.132
1.624 3.682 51.473
2.39 10.047 105.703
4.742 5.032 32.829
1.805 2.163 29.71
2.648 19.344 122.576
3.119 6.574 56.649
2.342 4.151 41.139
1.681 3.969 44.022
1.87 1.78 29.828
8.367 28.252 65.767
9.76 29.369 79.495
3.391 15.758 87.661
7.651 6.131 32.094
2.804 24.653 84.397
2.138 21.074 84.27
2.176 3.308 38.888
2.726 8.718 73.658
6.12 14.232 81.857
0.474 19.642 75.688
6.877 11.144 46.823
1.889 3.926 45.621
4.971 26.346 105.737
1.728 16.062 153.975
0.923 3.597 27.035
4.835 14.898 67.128
0.446 23.484 76.126
4.32 22.46 101.405
5.772 31.946 138.165
1.141 11.159 121.393
2.872 32.64 96.427
4.517 5.174 44.774
0.666 11.619 79.635
0.052 6.989 188.359
1.994 15.017 129.711
1.211 11.031 176.367
7.75 18.866 54.98
2.374 15.183 104.837
3.817 27.464 135.296
5.837 6.686 43.32
6.141 11.545 56.602
2.124 4.918 57.23
3.551 38.88 113.957
0.965 1.612 38.705
2.677 15.535 132.714
1.391 1.115 28.727
4.783 6.37 37.666
4.107 4.854 49.939
1.472 2.054 35.694
3.829 19.675 83.56
4.263 14.115 73.302
2.838 5.063 49.179
1.282 15.244 138.752
11.642 14.071 39.292
2.205 14.497 142.536
4.047 21.676 129.47
0.086 32.251 71.099
0.614 24.721 87.844
2.87 25.379 173.844
3.282 20.498 94.93
2.816 13.088 89.598
1.369 16.557 114.239
0.068 8.79 156.166
0.112 6.529 168.761
4.109 18.83 82.971
6.963 31.883 88.937
2.129 2.604 30.713
2.467 9.011 68.53
4.636 19.874 111.282
2.165 21.675 189.54
0.069 6.679 112.888
0.071 5.595 139.122
1.63 3.292 42.971
4.025 3.115 30.297
5.514 22.549 52.58
2.662 11.63 63.78
2.115 23.67 143.906
0.376 24.843 112.403
5.974 30.001 103.15
5.312 24.345 67.137
3.239 7.379 45.85
3.059 15.389 113.989
3.2 18.01 98.857
3.808 13.877 70.641
4.212 16.437 77.124
2.415 6.173 48.97
4.407 16.741 66.378
1.668 3.212 38.887
5.515 22.885 104.232
3.059 14.128 106.854
2.642 20.568 145.113
2.23 5.693 54.279
1.898 5.574 55.131
1.944 12.53 142.529
1.157 3.26 48.178
5.363 14.335 59.28
1.515 1.531 29.491
0.307 96.784 10.799
3.681 31.622 76.078
2.069 18.443 167.436
0.06 8.049 117.772
0.066 18.534 73.864
5.772 22.636 79.336
0.088 9.292 147.791
1.906 11.054 117.081
1.275 1.082 25.522
1 0.825 24.015
2.942 16.598 123.956
4.956 18.833 61.148
2.542 28.595 98.152
1.032 3.916 45.538
3.034 11.56 76.804
3.807 23.159 114.89
2.146 22.216 94.187
0.067 3.958 93.033
0.064 12.734 168.122
2.796 8.957 67.029
2.087 8.434 67.722
3.197 19.694 83.479
5.128 7.663 37.699
3.077 4.946 51.548
1.483 21.834 107.308
2.627 9.383 86.199
3.274 15.645 100.393
4.149 26.939 88.618
