# Supplementary material for: Simulating multiple faceted variability in single cell RNA sequencing
Source: Nat Commun. 2019 Jun 13;10:2611. doi: 10.1038/s41467-019-10500-w (PMC6565723; doi:10.1038/s41467-019-10500-w)
Supplement: Supplementary file 4 — Source Data [file 41467_2019_10500_MOESM4_ESM.zip › Source_Data_forFigures/SuppFigure2b/cortex_pop6.txt]

kon koff s
2.324 3.975 3759.715
0.199 3.006 1247.901
0.031 2.19 3736.614
0.05 2.542 148.889
0.101 46.765 58.122
0.066 3.867 200.666
1.346 7.394 715.09
4.64 3.186 433.85
0.049 1.912 465.741
0.087 26.186 69.778
0.086 32.792 76.326
3.911 3.728 384.976
0.097 2.401 282.013
0.64 17.289 572.752
1.619 2.196 390.976
1.553 6.618 262.266
0.061 2.262 209.36
1.68 4.28 260.881
2.151 4.451 218.755
0.095 53.105 35.031
1.563 12.789 222.018
5.49 8.083 282.972
0.051 1.56 203.134
3.077 16.116 321.165
6.263 8.506 241.765
0.064 5.266 202.933
0.478 14.407 456.946
4.085 5.45 289.486
0.156 3.125 113.037
3.51 6.966 229.471
0.727 28.686 85.84
4.876 11.348 207.957
3.336 5.157 133.549
2.25 10.979 223.553
2.086 10.128 243.049
3.402 7.117 214.851
0.054 1.729 161.211
0.08 37.755 83.267
0.851 6.189 216.842
5.328 7.647 169.154
2.026 5.385 201.106
4.08 5.329 155.28
1.094 5.847 510.563
2.32 5.663 170.355
0.558 12.293 119.496
3.033 6.422 264.032
2.679 8.273 210.112
0.07 2.256 155.983
0.122 3.264 135.333
0.242 19.076 65.982
4.453 9.188 191.014
0.076 3.048 103.098
1.732 9.179 214.585
4.962 13.028 185.766
3.678 11.244 214.822
0.104 4.569 169.343
4.72 9.855 195.882
0.078 2.425 107.192
3.251 7.673 154.358
2.784 10.733 220.449
4.847 5.025 112.772
3.464 8.625 244.628
1.588 21.695 149.082
0.83 4.632 438.044
0.29 1.28 294.093
3.926 6.979 178.61
2.121 6.683 151.095
2.597 8.018 174.252
2.924 8.491 196.676
0.175 3.278 146.589
1.028 19.71 182.733
0.298 11.297 228.74
3.176 7.193 134.799
0.07 2.736 110.77
4.583 9.643 141.935
0.077 3.429 107.442
1.916 8.24 107.18
3.75 8.873 151.405
3.627 10.928 148.045
3.733 19.547 181.073
4.982 6.512 93.481
2.725 7.675 170.503
1.392 6.219 237.409
1.973 10.838 296.076
2.674 11.114 153.08
0.906 4.184 106.61
2.018 3.179 136.937
3.49 18.56 121.374
3.359 5.817 100.707
2.412 6.626 190.589
2.823 5.048 115.105
7.214 10.957 125.081
2.77 10.689 205.531
1.397 21.024 94.186
0.12 5.631 108.174
2.183 5.183 141.538
0.085 27.447 77.171
3.439 6.198 105.672
0.056 2.84 92.762
2.793 12.336 145.758
0.139 7.286 126.915
5.402 19.701 84.948
6.833 17.838 106.832
2.469 11.982 81.81
6.113 11.024 97.599
1.288 7.637 115.046
1.552 5.527 228.019
0.365 9.765 119.389
4.959 14.554 118.56
2.078 3.607 120.314
1.584 27.132 177.801
0.082 4.395 110.949
1.679 2.577 116.011
0.117 39.687 69.594
3.876 14.054 197.821
2.52 5.362 120.111
2.225 3.525 103.675
1.331 5.629 250.519
3.511 5.431 64.566
0.068 19.375 86.6
3.21 8.164 102.775
1.586 19.779 123.8
1.059 3.593 115.735
4.808 10.895 105.334
3.898 3.633 72.841
4.589 17.803 111.687
0.141 5.611 142.391
1.228 29.572 117.996
4.879 19.278 130.558
1.174 7.331 94.585
1.984 5.273 119.231
0.727 6.886 119.962
1.458 10.96 80.517
1.223 5.098 182.925
0.295 4.706 100.317
2.589 3.239 80.818
1.807 7.016 144.878
2.345 12.849 107.18
1.77 1.915 85.597
2.83 6.76 140.505
0.404 12.67 118.009
3.151 6.01 90.646
4.546 11.668 98.657
1.476 9.05 174.875
2.662 11.77 131.424
2.187 11.98 82.974
2.148 3.424 90.275
0.126 6.322 107.109
1.544 8.728 147.69
0.89 3.671 191.633
2.236 7.42 75.457
0.067 3.571 122.775
3.404 9.267 97.002
0.073 22.134 75.005
1.205 3.312 119.61
0.104 40.882 59.644
0.971 21.387 162.598
3.45 13.822 136.804
1.352 20.53 105.749
6.065 15.03 120.819
0.057 2.15 110.354
3.106 13.179 133.865
1.715 6.731 108.07
3.189 17.23 100.965
1.626 19.083 150.851
1.244 7.542 142.039
3.607 6.079 58.45
3.486 7.579 87.172
1.06 5.139 91.274
1.212 8.51 89.979
3.092 9.901 100.031
2.766 32.166 166.19
2.976 7.389 174.146
2.126 6.59 91.688
2.649 16.121 88.767
5.684 16.517 94.63
2.62 8.98 85.144
2.176 5.038 88.994
2.887 10.058 118.365
2.866 11.08 109.11
4.794 13.954 104.608
2.348 4.665 85.203
3.73 18.787 86.592
1.776 11.41 135.142
0.04 3.975 169.809
2.226 16.833 94.369
0.103 0.38 54.279
1.551 2.603 76.037
1.924 3.231 74.807
0.055 16.568 117.708
3.979 7.82 69.244
5.707 19.779 99.357
1.683 2.575 75.238
1.989 6.047 156.33
2.306 6.141 87.684
2.196 3.764 76.623
3.438 5.688 79.427
2.16 10.185 153.983
8.328 14.551 62.223
0.613 16.565 84.006
2.532 6.567 106.037
1.678 3.002 70.213
2.114 23.21 91.873
2.852 8.443 80.306
3.826 23.525 112.678
0.083 5.785 118.437
3.465 12.176 115.321
4.682 12.476 100.167
2.284 16.841 94.618
0.136 30.208 71.492
2.311 16.419 133.069
0.107 19.392 88.871
1.473 10.548 114.99
6.316 19.415 98.663
0.969 13.169 107.27
3.236 13.863 98.55
0.41 10.173 118.228
0.101 5.256 155.25
3.116 17.634 115.964
0.071 8.315 133.487
1.628 8.139 74.147
3.179 6.519 92.808
1.96 4.592 100.957
0.458 2.073 75.262
0.5 11.606 105.16
0.554 4.617 152.904
1.193 4.818 76.039
2.676 12.192 132.409
2.513 10.699 102.204
1.281 17.204 102.847
1.788 7.208 110.562
0.837 12.428 90.509
2.884 14.636 115.351
2.837 12.773 88.853
4.575 10.796 87.104
3.849 11.7 67.867
0.457 19.048 135.629
0.059 8.685 70.414
2.359 5.814 77.007
1.891 7.061 87.437
1.956 10.948 147.409
0.209 7.395 104.062
0.128 8.182 126.579
4.887 13.23 82.814
1.087 4.487 61.531
1.734 10.94 78.821
4.452 18.194 112.24
2.254 11.44 113.62
2.355 8.617 90.478
3.365 8.779 74.011
3.85 17.9 99.164
1.161 20.596 110.766
1.78 1.775 47.883
3.013 7.047 79.38
2.669 9.812 96.639
4.66 10.994 71.501
1.024 31.626 56.889
1.725 26.441 106.616
4.34 8.774 66.281
2.7 9.823 84.594
3.063 19.338 111.549
2.179 5.682 70.693
0.781 11.795 92.299
0.089 25.253 66.467
1.797 3.002 57.26
2.641 14.361 110.608
1.977 14.898 110.98
4.115 9.604 76.11
2.33 12.48 102.153
4.18 16.587 132.472
2.982 7.355 79.537
0.339 10.907 92.528
3.741 27.059 129.181
2.862 12.511 106.024
2.21 14.885 108.588
2.643 8.887 87.368
3.024 12.079 100.728
2.105 6.34 112.494
3.499 20.143 87.995
4.788 32.962 93.494
3.533 12.432 96.516
4.68 18.799 47.191
0.333 13.358 99.175
6.761 27.777 91.295
5.502 21.034 110.132
3.042 15.78 100.473
5.765 13.212 83.838
2.006 6.686 65.67
2.053 5.102 67.365
6.591 12.691 72.199
4.496 23.92 93.997
5.542 38.009 94.179
6.522 19.289 95.415
0.481 13.739 94.348
3.98 11.909 73.179
3.038 23.711 141.176
0.192 44.234 51.498
2.03 9.171 100.5
2.519 3.309 36.474
0.088 4.665 173.237
7.464 21.418 92.458
0.945 10.98 111.087
0.184 6.741 92.156
1.474 1.247 34.409
5.097 15.209 69.004
4.447 26.876 99.072
1.707 9.526 126.73
0.595 23.275 99.147
1.362 5.912 103.793
2.038 15.366 107.207
2.581 16 107.804
0.217 11.397 112.865
3.81 18.449 132.402
1.902 5.618 42.879
3.725 8.908 53.053
0.059 4.955 87.551
0.063 4.602 87.275
2.426 12.54 114.527
2.314 15.531 64.043
3.584 12.511 72.094
0.376 13.654 92.748
1.625 15.684 130.019
0.077 7.409 105.236
1.485 15.411 90.262
1.387 8.92 134.893
2.666 17.416 110.776
3.872 21.901 110.341
3.367 11.613 89.545
0.09 7.625 118.81
1.626 12.165 117.328
0.649 13.748 101.831
1.58 4.573 52.024
5.733 27.659 96.474
4.317 10.783 51.432
0.053 6.663 85.786
1.349 2.477 55.864
0.447 6.267 89.232
0.705 18.543 86.575
2.184 9.356 144.461
4.057 12.92 74.722
3.485 11.126 66.61
3.568 27.217 57.193
4.717 12.761 49.702
1.818 8.879 66.362
1.655 5.721 79.722
3.214 25.074 120.051
1.503 1.635 38.343
1.969 11.362 120.244
1.481 6.253 68.193
2.761 4.833 56.52
4.101 12.003 58.667
5.829 10.471 43.604
0.723 13.698 92.164
2.347 5.955 68.826
2.84 20.92 110.859
4.919 31.721 104.367
1.997 8.946 70.895
2.285 19.353 135.931
6.702 29.078 89.61
2.026 27.626 95.713
2.638 4.649 44.666
1.995 5.889 60.689
1.212 3.486 76.514
2.824 20.39 124.255
4.066 12.589 52.957
2.557 7.791 71.8
0.214 0.928 42.016
2.593 9.62 66.762
4.215 26.169 128.631
0.06 6.377 107.544
5.774 33.16 106.086
0.044 5.492 161.676
3.86 9.572 55.412
4.721 13.046 49.02
2.484 8.394 75.682
0.286 9.076 55.385
0.104 43.006 43.348
0.07 11.539 100.708
2.595 11.611 94.193
2.779 13.129 96.136
5.383 10.6 48.424
1.171 3.417 53.762
1.4 14.636 67.046
2.606 7.05 34.832
7.334 24.55 70.463
3.348 9.89 68.668
1.916 21.958 93.869
2.017 4.043 53.14
3.516 17.378 86.624
2.293 9.639 80.815
2.125 15.23 130.136
3.581 7.531 41.398
3.128 8.966 52.223
2.529 9.662 65.955
2.265 9.296 69.577
3.309 16.178 70.503
0.907 11.94 109.143
1.904 15.739 121.395
3.044 18.599 113.147
1.529 10.929 118.564
2.11 12.164 104.487
2.286 11.875 81.551
3.227 15.964 100.953
0.051 6.362 193.928
1.288 8.669 92.213
10.772 43.057 66.043
3.485 12.366 63.339
3.297 19.839 76.081
3.319 16.085 123.158
3.863 15.075 91.434
1.157 12.773 83.172
1.37 24.499 126.474
3.464 6.272 43.149
2.974 14.929 61.812
1.491 16.136 78.617
0.995 20.178 78.429
4.543 21.017 84.987
3.741 11.963 62.85
1.39 16.8 85.227
2.718 23.948 117.39
2.654 9.558 83.499
3.989 22.433 95.265
1.72 4.665 44.178
2.768 10.05 68.032
3.659 4.784 38.649
2.956 20.508 111.388
6.504 15.495 62.03
7.36 31.293 57.068
5.227 25.584 72.347
4.033 20.313 91.98
1.557 11.835 110.458
1.668 20.38 89.13
4.541 9.366 43.835
2.745 12.666 66.417
1.664 5.108 59.488
1.486 18.908 103.547
5.999 22.131 71.808
2.484 9.667 69.545
2.108 13.209 114.567
5.224 20.575 59.525
2.771 12.604 79.704
2.29 14.414 104.865
4.162 22.233 92.322
4.192 20.228 85.705
4.757 2.402 24.566
2.822 17.731 106.296
12.152 54.459 81.158
2.502 16.861 92.039
1.623 16.805 66.381
4.394 13.257 69.155
3.983 13.71 72.771
6.536 14.465 53.096
0.462 21.558 95.682
6.021 31.477 64.115
2.123 18.767 120.138
4.777 17.156 75.023
1.03 16.457 114.807
0.476 14.78 92.811
2.974 4.513 45.943
0.375 2.01 82.131
3.388 29.648 96.594
4.253 20.273 78.103
0.909 19.907 80.588
1.606 22.007 133.941
2.743 40.341 115.672
0.466 14.776 105.162
0.049 6.329 144.487
1.355 10.701 80.233
0.119 26.663 72.597
5.082 9.276 38.412
3.146 12.023 57.393
2.024 16.984 117.905
4.844 13.051 48.326
3.411 15.931 72.892
1.669 15.404 84.128
1.769 25.164 126.77
1.251 2.998 43.207
1.313 16.321 77.309
3.242 10.121 59.385
6.185 16.647 52.564
4.158 6.938 36.075
2.866 9.42 51.258
3.675 19.968 82.65
2.301 10.14 63.753
1.245 20.222 63.583
1.414 14.342 87.64
7.507 14.535 44.233
1.383 9.594 65.224
3.993 21.424 87.421
0.095 9.617 66.27
0.094 9.481 81.17
1.612 24.581 77.946
2.264 15.1 103.644
2.325 21.233 123.11
1.388 13.832 158.579
0.116 2.306 96.907
0.098 6.594 99.511
3.471 25.44 69.627
4.37 10.713 50.341
3.446 8.933 56.971
2.843 12.653 78.967
2.654 33.07 103.963
1.906 15.764 113.853
0.089 4.858 69.739
0.103 7.965 110.12
1.601 5.571 55.63
5.958 18.566 55.874
4.445 22.828 40.86
3.723 34.744 118.862
2.013 13.06 75.329
0.957 24.958 73.9
4.214 33.823 139.815
2.118 24.739 95.607
3.699 10.549 65.132
2.225 19.698 65.007
1.503 6.6 84.846
3.305 18.648 111.248
4.377 29.969 106.41
2.58 10.808 71.121
3.368 6.574 46.523
2.888 12.717 65.713
2.94 18.906 68.038
3.55 18.262 83.136
1.863 12.188 81.555
4.297 17.761 68.559
1.882 6.001 60.47
0.207 7.398 78.234
1.07 6.54 80.585
5.187 19.549 68.898
2.526 7.528 65.378
0.064 15.377 86.504
3.227 25.113 78.753
1.99 16.203 106.94
0.066 6.273 106.589
0.078 19.453 57.907
3.698 16.942 56.962
0.942 8.464 84.284
0.986 11.001 124.309
2.367 4.725 35.302
2.284 14.578 106.238
1.693 10.751 51.147
3.531 23.242 78.397
2.003 30.137 104.85
0.856 3.672 50.63
1.281 10.708 84.878
2.231 12.676 76.579
1.59 8.69 94.188
0.051 4.813 107.665
0.049 6.972 135.732
1.784 20.691 71.235
1.99 15.562 81.574
2.66 7.409 46.27
5.323 20.104 73.373
2.703 34.182 81.391
0.94 10.685 121.46
2.636 34.306 64.636
1.973 15.704 94.953
2.956 25.742 100.92
