# Supplementary material for: Simulating multiple faceted variability in single cell RNA sequencing
Source: Nat Commun. 2019 Jun 13;10:2611. doi: 10.1038/s41467-019-10500-w (PMC6565723; doi:10.1038/s41467-019-10500-w)
Supplement: Supplementary file 4 — Source Data [file 41467_2019_10500_MOESM4_ESM.zip › Source_Data_forFigures/Figure2c.txt]

kon koff s value
0.01 0.01 10 2
0.01 0.0112201845430196 10 2
0.01 0.0125892541179417 10 2
0.01 0.0141253754462275 10 2
0.01 0.0158489319246111 10 2
0.01 0.0177827941003892 10 2
0.01 0.0199526231496888 10 2
0.01 0.0223872113856834 10 2
0.01 0.0251188643150958 10 2
0.01 0.0281838293126445 10 2
0.01 0.0316227766016838 10 2
0.01 0.0354813389233576 10 2
0.01 0.0398107170553497 10 2
0.01 0.0446683592150963 10 2
0.01 0.0501187233627272 10 2
0.01 0.0562341325190349 10 2
0.01 0.0630957344480193 10 2
0.01 0.0707945784384138 10 2
0.01 0.0794328234724281 10 2
0.01 0.0891250938133746 10 2
0.01 0.1 10 2
0.01 0.112201845430196 10 2
0.01 0.125892541179417 10 2
0.01 0.141253754462275 10 2
0.01 0.158489319246111 10 2
0.01 0.177827941003892 10 2
0.01 0.199526231496888 10 2
0.01 0.223872113856834 10 2
0.01 0.251188643150958 10 2
0.01 0.281838293126445 10 2
0.01 0.316227766016838 10 2
0.01 0.354813389233575 10 0
0.01 0.398107170553497 10 0
0.01 0.446683592150963 10 0
0.01 0.501187233627272 10 0
0.01 0.562341325190349 10 0
0.01 0.630957344480193 10 0
0.01 0.707945784384138 10 0
0.01 0.794328234724282 10 0
0.01 0.891250938133746 10 0
0.01 1 10 0
0.01 1.12201845430196 10 0
0.01 1.25892541179417 10 0
0.01 1.41253754462275 10 0
0.01 1.58489319246111 10 0
0.01 1.77827941003892 10 0
0.01 1.99526231496888 10 0
0.01 2.23872113856834 10 0
0.01 2.51188643150958 10 0
0.01 2.81838293126446 10 0
0.01 3.16227766016838 10 0
0.01 3.54813389233576 10 0
0.01 3.98107170553497 10 0
0.01 4.46683592150963 10 0
0.01 5.01187233627272 10 0
0.01 5.62341325190349 10 0
0.01 6.30957344480194 10 0
0.01 7.07945784384138 10 0
0.01 7.94328234724282 10 0
0.01 8.91250938133746 10 0
0.01 10 10 0
0.01 11.2201845430196 10 0
0.01 12.5892541179417 10 0
0.01 14.1253754462276 10 0
0.01 15.8489319246111 10 0
0.01 17.7827941003892 10 0
0.01 19.9526231496888 10 0
0.01 22.3872113856834 10 0
0.01 25.1188643150958 10 0
0.01 28.1838293126446 10 0
0.01 31.6227766016838 10 0
0.01 35.4813389233576 10 0
0.01 39.8107170553497 10 0
0.01 44.6683592150963 10 0
0.01 50.1187233627273 10 0
0.01 56.2341325190349 10 0
0.01 63.0957344480194 10 0
0.01 70.7945784384138 10 0
0.01 79.4328234724282 10 0
0.01 89.1250938133746 10 0
0.01 100 10 0
0.01 112.201845430196 10 0
0.01 125.892541179417 10 0
0.01 141.253754462276 10 0
0.01 158.489319246111 10 0
0.01 177.827941003892 10 0
0.01 199.526231496888 10 0
0.01 223.872113856834 10 0
0.01 251.188643150958 10 0
0.01 281.838293126445 10 0
0.01 316.227766016838 10 0
0.01 354.813389233575 10 0
0.01 398.107170553498 10 0
0.01 446.683592150963 10 0
0.01 501.187233627272 10 0
0.01 562.341325190349 10 0
0.01 630.957344480194 10 0
0.01 707.945784384139 10 0
0.01 794.328234724282 10 0
0.01 891.250938133746 10 0
0.01 1000 10 0
0.01 1122.01845430197 10 0
0.01 1258.92541179417 10 0
0.01 1412.53754462276 10 0
0.01 1584.89319246111 10 0
0.01 1778.27941003892 10 0
0.01 1995.26231496888 10 0
0.01 2238.72113856834 10 0
0.01 2511.88643150958 10 0
0.01 2818.38293126445 10 0
0.01 3162.27766016838 10 0
0.01 3548.13389233576 10 0
0.01 3981.07170553498 10 0
0.01 4466.83592150964 10 0
0.01 5011.87233627273 10 0
0.01 5623.41325190349 10 0
0.01 6309.57344480194 10 0
0.01 7079.45784384139 10 0
0.01 7943.28234724282 10 0
0.01 8912.50938133746 10 0
0.01 10000 10 0
0.0112201845430196 0.01 10 2
0.0112201845430196 0.0112201845430196 10 2
0.0112201845430196 0.0125892541179417 10 2
0.0112201845430196 0.0141253754462275 10 2
0.0112201845430196 0.0158489319246111 10 2
0.0112201845430196 0.0177827941003892 10 2
0.0112201845430196 0.0199526231496888 10 2
0.0112201845430196 0.0223872113856834 10 2
0.0112201845430196 0.0251188643150958 10 2
0.0112201845430196 0.0281838293126445 10 2
0.0112201845430196 0.0316227766016838 10 2
0.0112201845430196 0.0354813389233576 10 2
0.0112201845430196 0.0398107170553497 10 2
0.0112201845430196 0.0446683592150963 10 2
0.0112201845430196 0.0501187233627272 10 2
0.0112201845430196 0.0562341325190349 10 2
0.0112201845430196 0.0630957344480193 10 2
0.0112201845430196 0.0707945784384138 10 2
0.0112201845430196 0.0794328234724281 10 2
0.0112201845430196 0.0891250938133746 10 2
0.0112201845430196 0.1 10 2
0.0112201845430196 0.112201845430196 10 2
0.0112201845430196 0.125892541179417 10 2
0.0112201845430196 0.141253754462275 10 2
0.0112201845430196 0.158489319246111 10 2
0.0112201845430196 0.177827941003892 10 2
0.0112201845430196 0.199526231496888 10 2
0.0112201845430196 0.223872113856834 10 2
0.0112201845430196 0.251188643150958 10 2
0.0112201845430196 0.281838293126445 10 2
0.0112201845430196 0.316227766016838 10 2
0.0112201845430196 0.354813389233575 10 0
0.0112201845430196 0.398107170553497 10 0
0.0112201845430196 0.446683592150963 10 0
0.0112201845430196 0.501187233627272 10 0
0.0112201845430196 0.562341325190349 10 0
0.0112201845430196 0.630957344480193 10 0
0.0112201845430196 0.707945784384138 10 0
0.0112201845430196 0.794328234724282 10 0
0.0112201845430196 0.891250938133746 10 0
0.0112201845430196 1 10 0
0.0112201845430196 1.12201845430196 10 0
0.0112201845430196 1.25892541179417 10 0
0.0112201845430196 1.41253754462275 10 0
0.0112201845430196 1.58489319246111 10 0
0.0112201845430196 1.77827941003892 10 0
0.0112201845430196 1.99526231496888 10 0
0.0112201845430196 2.23872113856834 10 0
0.0112201845430196 2.51188643150958 10 0
0.0112201845430196 2.81838293126446 10 0
0.0112201845430196 3.16227766016838 10 0
0.0112201845430196 3.54813389233576 10 0
0.0112201845430196 3.98107170553497 10 0
0.0112201845430196 4.46683592150963 10 0
0.0112201845430196 5.01187233627272 10 0
0.0112201845430196 5.62341325190349 10 0
0.0112201845430196 6.30957344480194 10 0
0.0112201845430196 7.07945784384138 10 0
0.0112201845430196 7.94328234724282 10 0
0.0112201845430196 8.91250938133746 10 0
0.0112201845430196 10 10 0
0.0112201845430196 11.2201845430196 10 0
0.0112201845430196 12.5892541179417 10 0
0.0112201845430196 14.1253754462276 10 0
0.0112201845430196 15.8489319246111 10 0
0.0112201845430196 17.7827941003892 10 0
0.0112201845430196 19.9526231496888 10 0
0.0112201845430196 22.3872113856834 10 0
0.0112201845430196 25.1188643150958 10 0
0.0112201845430196 28.1838293126446 10 0
0.0112201845430196 31.6227766016838 10 0
0.0112201845430196 35.4813389233576 10 0
0.0112201845430196 39.8107170553497 10 0
0.0112201845430196 44.6683592150963 10 0
0.0112201845430196 50.1187233627273 10 0
0.0112201845430196 56.2341325190349 10 0
0.0112201845430196 63.0957344480194 10 0
0.0112201845430196 70.7945784384138 10 0
0.0112201845430196 79.4328234724282 10 0
0.0112201845430196 89.1250938133746 10 0
0.0112201845430196 100 10 0
0.0112201845430196 112.201845430196 10 0
0.0112201845430196 125.892541179417 10 0
0.0112201845430196 141.253754462276 10 0
0.0112201845430196 158.489319246111 10 0
0.0112201845430196 177.827941003892 10 0
0.0112201845430196 199.526231496888 10 0
0.0112201845430196 223.872113856834 10 0
0.0112201845430196 251.188643150958 10 0
0.0112201845430196 281.838293126445 10 0
0.0112201845430196 316.227766016838 10 0
0.0112201845430196 354.813389233575 10 0
0.0112201845430196 398.107170553498 10 0
0.0112201845430196 446.683592150963 10 0
0.0112201845430196 501.187233627272 10 0
0.0112201845430196 562.341325190349 10 0
0.0112201845430196 630.957344480194 10 0
0.0112201845430196 707.945784384139 10 0
0.0112201845430196 794.328234724282 10 0
0.0112201845430196 891.250938133746 10 0
0.0112201845430196 1000 10 0
0.0112201845430196 1122.01845430197 10 0
0.0112201845430196 1258.92541179417 10 0
0.0112201845430196 1412.53754462276 10 0
0.0112201845430196 1584.89319246111 10 0
0.0112201845430196 1778.27941003892 10 0
0.0112201845430196 1995.26231496888 10 0
0.0112201845430196 2238.72113856834 10 0
0.0112201845430196 2511.88643150958 10 0
0.0112201845430196 2818.38293126445 10 0
0.0112201845430196 3162.27766016838 10 0
0.0112201845430196 3548.13389233576 10 0
0.0112201845430196 3981.07170553498 10 0
0.0112201845430196 4466.83592150964 10 0
0.0112201845430196 5011.87233627273 10 0
0.0112201845430196 5623.41325190349 10 0
0.0112201845430196 6309.57344480194 10 0
0.0112201845430196 7079.45784384139 10 0
0.0112201845430196 7943.28234724282 10 0
0.0112201845430196 8912.50938133746 10 0
0.0112201845430196 10000 10 0
0.0125892541179417 0.01 10 2
0.0125892541179417 0.0112201845430196 10 2
0.0125892541179417 0.0125892541179417 10 2
0.0125892541179417 0.0141253754462275 10 2
0.0125892541179417 0.0158489319246111 10 2
0.0125892541179417 0.0177827941003892 10 2
0.0125892541179417 0.0199526231496888 10 2
0.0125892541179417 0.0223872113856834 10 2
0.0125892541179417 0.0251188643150958 10 2
0.0125892541179417 0.0281838293126445 10 2
0.0125892541179417 0.0316227766016838 10 2
0.0125892541179417 0.0354813389233576 10 2
0.0125892541179417 0.0398107170553497 10 2
0.0125892541179417 0.0446683592150963 10 2
0.0125892541179417 0.0501187233627272 10 2
0.0125892541179417 0.0562341325190349 10 2
0.0125892541179417 0.0630957344480193 10 2
0.0125892541179417 0.0707945784384138 10 2
0.0125892541179417 0.0794328234724281 10 2
0.0125892541179417 0.0891250938133746 10 2
0.0125892541179417 0.1 10 2
0.0125892541179417 0.112201845430196 10 2
0.0125892541179417 0.125892541179417 10 2
0.0125892541179417 0.141253754462275 10 2
0.0125892541179417 0.158489319246111 10 2
0.0125892541179417 0.177827941003892 10 2
0.0125892541179417 0.199526231496888 10 2
0.0125892541179417 0.223872113856834 10 2
0.0125892541179417 0.251188643150958 10 2
0.0125892541179417 0.281838293126445 10 2
0.0125892541179417 0.316227766016838 10 2
0.0125892541179417 0.354813389233575 10 0
0.0125892541179417 0.398107170553497 10 0
0.0125892541179417 0.446683592150963 10 0
0.0125892541179417 0.501187233627272 10 0
0.0125892541179417 0.562341325190349 10 0
0.0125892541179417 0.630957344480193 10 0
0.0125892541179417 0.707945784384138 10 0
0.0125892541179417 0.794328234724282 10 0
0.0125892541179417 0.891250938133746 10 0
0.0125892541179417 1 10 0
0.0125892541179417 1.12201845430196 10 0
0.0125892541179417 1.25892541179417 10 0
0.0125892541179417 1.41253754462275 10 0
0.0125892541179417 1.58489319246111 10 0
0.0125892541179417 1.77827941003892 10 0
0.0125892541179417 1.99526231496888 10 0
0.0125892541179417 2.23872113856834 10 0
0.0125892541179417 2.51188643150958 10 0
0.0125892541179417 2.81838293126446 10 0
0.0125892541179417 3.16227766016838 10 0
0.0125892541179417 3.54813389233576 10 0
0.0125892541179417 3.98107170553497 10 0
0.0125892541179417 4.46683592150963 10 0
0.0125892541179417 5.01187233627272 10 0
0.0125892541179417 5.62341325190349 10 0
0.0125892541179417 6.30957344480194 10 0
0.0125892541179417 7.07945784384138 10 0
0.0125892541179417 7.94328234724282 10 0
0.0125892541179417 8.91250938133746 10 0
0.0125892541179417 10 10 0
0.0125892541179417 11.2201845430196 10 0
0.0125892541179417 12.5892541179417 10 0
0.0125892541179417 14.1253754462276 10 0
0.0125892541179417 15.8489319246111 10 0
0.0125892541179417 17.7827941003892 10 0
0.0125892541179417 19.9526231496888 10 0
0.0125892541179417 22.3872113856834 10 0
0.0125892541179417 25.1188643150958 10 0
0.0125892541179417 28.1838293126446 10 0
0.0125892541179417 31.6227766016838 10 0
0.0125892541179417 35.4813389233576 10 0
0.0125892541179417 39.8107170553497 10 0
0.0125892541179417 44.6683592150963 10 0
0.0125892541179417 50.1187233627273 10 0
0.0125892541179417 56.2341325190349 10 0
0.0125892541179417 63.0957344480194 10 0
0.0125892541179417 70.7945784384138 10 0
0.0125892541179417 79.4328234724282 10 0
0.0125892541179417 89.1250938133746 10 0
0.0125892541179417 100 10 0
0.0125892541179417 112.201845430196 10 0
0.0125892541179417 125.892541179417 10 0
0.0125892541179417 141.253754462276 10 0
0.0125892541179417 158.489319246111 10 0
0.0125892541179417 177.827941003892 10 0
0.0125892541179417 199.526231496888 10 0
0.0125892541179417 223.872113856834 10 0
0.0125892541179417 251.188643150958 10 0
0.0125892541179417 281.838293126445 10 0
0.0125892541179417 316.227766016838 10 0
0.0125892541179417 354.813389233575 10 0
0.0125892541179417 398.107170553498 10 0
0.0125892541179417 446.683592150963 10 0
0.0125892541179417 501.187233627272 10 0
0.0125892541179417 562.341325190349 10 0
0.0125892541179417 630.957344480194 10 0
0.0125892541179417 707.945784384139 10 0
0.0125892541179417 794.328234724282 10 0
0.0125892541179417 891.250938133746 10 0
0.0125892541179417 1000 10 0
0.0125892541179417 1122.01845430197 10 0
0.0125892541179417 1258.92541179417 10 0
0.0125892541179417 1412.53754462276 10 0
0.0125892541179417 1584.89319246111 10 0
0.0125892541179417 1778.27941003892 10 0
0.0125892541179417 1995.26231496888 10 0
0.0125892541179417 2238.72113856834 10 0
0.0125892541179417 2511.88643150958 10 0
0.0125892541179417 2818.38293126445 10 0
0.0125892541179417 3162.27766016838 10 0
0.0125892541179417 3548.13389233576 10 0
0.0125892541179417 3981.07170553498 10 0
0.0125892541179417 4466.83592150964 10 0
0.0125892541179417 5011.87233627273 10 0
0.0125892541179417 5623.41325190349 10 0
0.0125892541179417 6309.57344480194 10 0
0.0125892541179417 7079.45784384139 10 0
0.0125892541179417 7943.28234724282 10 0
0.0125892541179417 8912.50938133746 10 0
0.0125892541179417 10000 10 0
0.0141253754462275 0.01 10 2
0.0141253754462275 0.0112201845430196 10 2
0.0141253754462275 0.0125892541179417 10 2
0.0141253754462275 0.0141253754462275 10 2
0.0141253754462275 0.0158489319246111 10 2
0.0141253754462275 0.0177827941003892 10 2
0.0141253754462275 0.0199526231496888 10 2
0.0141253754462275 0.0223872113856834 10 2
0.0141253754462275 0.0251188643150958 10 2
0.0141253754462275 0.0281838293126445 10 2
0.0141253754462275 0.0316227766016838 10 2
0.0141253754462275 0.0354813389233576 10 2
0.0141253754462275 0.0398107170553497 10 2
0.0141253754462275 0.0446683592150963 10 2
0.0141253754462275 0.0501187233627272 10 2
0.0141253754462275 0.0562341325190349 10 2
0.0141253754462275 0.0630957344480193 10 2
0.0141253754462275 0.0707945784384138 10 2
0.0141253754462275 0.0794328234724281 10 2
0.0141253754462275 0.0891250938133746 10 2
0.0141253754462275 0.1 10 2
0.0141253754462275 0.112201845430196 10 2
0.0141253754462275 0.125892541179417 10 2
0.0141253754462275 0.141253754462275 10 2
0.0141253754462275 0.158489319246111 10 2
0.0141253754462275 0.177827941003892 10 2
0.0141253754462275 0.199526231496888 10 2
0.0141253754462275 0.223872113856834 10 2
0.0141253754462275 0.251188643150958 10 2
0.0141253754462275 0.281838293126445 10 2
0.0141253754462275 0.316227766016838 10 2
0.0141253754462275 0.354813389233575 10 0
0.0141253754462275 0.398107170553497 10 0
0.0141253754462275 0.446683592150963 10 0
0.0141253754462275 0.501187233627272 10 0
0.0141253754462275 0.562341325190349 10 0
0.0141253754462275 0.630957344480193 10 0
0.0141253754462275 0.707945784384138 10 0
0.0141253754462275 0.794328234724282 10 0
0.0141253754462275 0.891250938133746 10 0
0.0141253754462275 1 10 0
0.0141253754462275 1.12201845430196 10 0
0.0141253754462275 1.25892541179417 10 0
0.0141253754462275 1.41253754462275 10 0
0.0141253754462275 1.58489319246111 10 0
0.0141253754462275 1.77827941003892 10 0
0.0141253754462275 1.99526231496888 10 0
0.0141253754462275 2.23872113856834 10 0
0.0141253754462275 2.51188643150958 10 0
0.0141253754462275 2.81838293126446 10 0
0.0141253754462275 3.16227766016838 10 0
0.0141253754462275 3.54813389233576 10 0
0.0141253754462275 3.98107170553497 10 0
0.0141253754462275 4.46683592150963 10 0
0.0141253754462275 5.01187233627272 10 0
0.0141253754462275 5.62341325190349 10 0
0.0141253754462275 6.30957344480194 10 0
0.0141253754462275 7.07945784384138 10 0
0.0141253754462275 7.94328234724282 10 0
0.0141253754462275 8.91250938133746 10 0
0.0141253754462275 10 10 0
0.0141253754462275 11.2201845430196 10 0
0.0141253754462275 12.5892541179417 10 0
0.0141253754462275 14.1253754462276 10 0
0.0141253754462275 15.8489319246111 10 0
0.0141253754462275 17.7827941003892 10 0
0.0141253754462275 19.9526231496888 10 0
0.0141253754462275 22.3872113856834 10 0
0.0141253754462275 25.1188643150958 10 0
0.0141253754462275 28.1838293126446 10 0
0.0141253754462275 31.6227766016838 10 0
0.0141253754462275 35.4813389233576 10 0
0.0141253754462275 39.8107170553497 10 0
0.0141253754462275 44.6683592150963 10 0
0.0141253754462275 50.1187233627273 10 0
0.0141253754462275 56.2341325190349 10 0
0.0141253754462275 63.0957344480194 10 0
0.0141253754462275 70.7945784384138 10 0
0.0141253754462275 79.4328234724282 10 0
0.0141253754462275 89.1250938133746 10 0
0.0141253754462275 100 10 0
0.0141253754462275 112.201845430196 10 0
0.0141253754462275 125.892541179417 10 0
0.0141253754462275 141.253754462276 10 0
0.0141253754462275 158.489319246111 10 0
0.0141253754462275 177.827941003892 10 0
0.0141253754462275 199.526231496888 10 0
0.0141253754462275 223.872113856834 10 0
0.0141253754462275 251.188643150958 10 0
0.0141253754462275 281.838293126445 10 0
0.0141253754462275 316.227766016838 10 0
0.0141253754462275 354.813389233575 10 0
0.0141253754462275 398.107170553498 10 0
0.0141253754462275 446.683592150963 10 0
0.0141253754462275 501.187233627272 10 0
0.0141253754462275 562.341325190349 10 0
0.0141253754462275 630.957344480194 10 0
0.0141253754462275 707.945784384139 10 0
0.0141253754462275 794.328234724282 10 0
0.0141253754462275 891.250938133746 10 0
0.0141253754462275 1000 10 0
0.0141253754462275 1122.01845430197 10 0
0.0141253754462275 1258.92541179417 10 0
0.0141253754462275 1412.53754462276 10 0
0.0141253754462275 1584.89319246111 10 0
0.0141253754462275 1778.27941003892 10 0
0.0141253754462275 1995.26231496888 10 0
0.0141253754462275 2238.72113856834 10 0
0.0141253754462275 2511.88643150958 10 0
0.0141253754462275 2818.38293126445 10 0
0.0141253754462275 3162.27766016838 10 0
0.0141253754462275 3548.13389233576 10 0
0.0141253754462275 3981.07170553498 10 0
0.0141253754462275 4466.83592150964 10 0
0.0141253754462275 5011.87233627273 10 0
0.0141253754462275 5623.41325190349 10 0
0.0141253754462275 6309.57344480194 10 0
0.0141253754462275 7079.45784384139 10 0
0.0141253754462275 7943.28234724282 10 0
0.0141253754462275 8912.50938133746 10 0
0.0141253754462275 10000 10 0
0.0158489319246111 0.01 10 2
0.0158489319246111 0.0112201845430196 10 2
0.0158489319246111 0.0125892541179417 10 2
0.0158489319246111 0.0141253754462275 10 2
0.0158489319246111 0.0158489319246111 10 2
0.0158489319246111 0.0177827941003892 10 2
0.0158489319246111 0.0199526231496888 10 2
0.0158489319246111 0.0223872113856834 10 2
0.0158489319246111 0.0251188643150958 10 2
0.0158489319246111 0.0281838293126445 10 2
0.0158489319246111 0.0316227766016838 10 2
0.0158489319246111 0.0354813389233576 10 2
0.0158489319246111 0.0398107170553497 10 2
0.0158489319246111 0.0446683592150963 10 2
0.0158489319246111 0.0501187233627272 10 2
0.0158489319246111 0.0562341325190349 10 2
0.0158489319246111 0.0630957344480193 10 2
0.0158489319246111 0.0707945784384138 10 2
0.0158489319246111 0.0794328234724281 10 2
0.0158489319246111 0.0891250938133746 10 2
0.0158489319246111 0.1 10 2
0.0158489319246111 0.112201845430196 10 2
0.0158489319246111 0.125892541179417 10 2
0.0158489319246111 0.141253754462275 10 2
0.0158489319246111 0.158489319246111 10 2
0.0158489319246111 0.177827941003892 10 2
0.0158489319246111 0.199526231496888 10 2
0.0158489319246111 0.223872113856834 10 2
0.0158489319246111 0.251188643150958 10 2
0.0158489319246111 0.281838293126445 10 2
0.0158489319246111 0.316227766016838 10 2
0.0158489319246111 0.354813389233575 10 0
0.0158489319246111 0.398107170553497 10 0
0.0158489319246111 0.446683592150963 10 0
0.0158489319246111 0.501187233627272 10 0
0.0158489319246111 0.562341325190349 10 0
0.0158489319246111 0.630957344480193 10 0
0.0158489319246111 0.707945784384138 10 0
0.0158489319246111 0.794328234724282 10 0
0.0158489319246111 0.891250938133746 10 0
0.0158489319246111 1 10 0
0.0158489319246111 1.12201845430196 10 0
0.0158489319246111 1.25892541179417 10 0
0.0158489319246111 1.41253754462275 10 0
0.0158489319246111 1.58489319246111 10 0
0.0158489319246111 1.77827941003892 10 0
0.0158489319246111 1.99526231496888 10 0
0.0158489319246111 2.23872113856834 10 0
0.0158489319246111 2.51188643150958 10 0
0.0158489319246111 2.81838293126446 10 0
0.0158489319246111 3.16227766016838 10 0
0.0158489319246111 3.54813389233576 10 0
0.0158489319246111 3.98107170553497 10 0
0.0158489319246111 4.46683592150963 10 0
0.0158489319246111 5.01187233627272 10 0
0.0158489319246111 5.62341325190349 10 0
0.0158489319246111 6.30957344480194 10 0
0.0158489319246111 7.07945784384138 10 0
0.0158489319246111 7.94328234724282 10 0
0.0158489319246111 8.91250938133746 10 0
0.0158489319246111 10 10 0
0.0158489319246111 11.2201845430196 10 0
0.0158489319246111 12.5892541179417 10 0
0.0158489319246111 14.1253754462276 10 0
0.0158489319246111 15.8489319246111 10 0
0.0158489319246111 17.7827941003892 10 0
0.0158489319246111 19.9526231496888 10 0
0.0158489319246111 22.3872113856834 10 0
0.0158489319246111 25.1188643150958 10 0
0.0158489319246111 28.1838293126446 10 0
0.0158489319246111 31.6227766016838 10 0
0.0158489319246111 35.4813389233576 10 0
0.0158489319246111 39.8107170553497 10 0
0.0158489319246111 44.6683592150963 10 0
0.0158489319246111 50.1187233627273 10 0
0.0158489319246111 56.2341325190349 10 0
0.0158489319246111 63.0957344480194 10 0
0.0158489319246111 70.7945784384138 10 0
0.0158489319246111 79.4328234724282 10 0
0.0158489319246111 89.1250938133746 10 0
0.0158489319246111 100 10 0
0.0158489319246111 112.201845430196 10 0
0.0158489319246111 125.892541179417 10 0
0.0158489319246111 141.253754462276 10 0
0.0158489319246111 158.489319246111 10 0
0.0158489319246111 177.827941003892 10 0
0.0158489319246111 199.526231496888 10 0
0.0158489319246111 223.872113856834 10 0
0.0158489319246111 251.188643150958 10 0
0.0158489319246111 281.838293126445 10 0
0.0158489319246111 316.227766016838 10 0
0.0158489319246111 354.813389233575 10 0
0.0158489319246111 398.107170553498 10 0
0.0158489319246111 446.683592150963 10 0
0.0158489319246111 501.187233627272 10 0
0.0158489319246111 562.341325190349 10 0
0.0158489319246111 630.957344480194 10 0
0.0158489319246111 707.945784384139 10 0
0.0158489319246111 794.328234724282 10 0
0.0158489319246111 891.250938133746 10 0
0.0158489319246111 1000 10 0
0.0158489319246111 1122.01845430197 10 0
0.0158489319246111 1258.92541179417 10 0
0.0158489319246111 1412.53754462276 10 0
0.0158489319246111 1584.89319246111 10 0
0.0158489319246111 1778.27941003892 10 0
0.0158489319246111 1995.26231496888 10 0
0.0158489319246111 2238.72113856834 10 0
0.0158489319246111 2511.88643150958 10 0
0.0158489319246111 2818.38293126445 10 0
0.0158489319246111 3162.27766016838 10 0
0.0158489319246111 3548.13389233576 10 0
0.0158489319246111 3981.07170553498 10 0
0.0158489319246111 4466.83592150964 10 0
0.0158489319246111 5011.87233627273 10 0
0.0158489319246111 5623.41325190349 10 0
0.0158489319246111 6309.57344480194 10 0
0.0158489319246111 7079.45784384139 10 0
0.0158489319246111 7943.28234724282 10 0
0.0158489319246111 8912.50938133746 10 0
0.0158489319246111 10000 10 0
0.0177827941003892 0.01 10 2
0.0177827941003892 0.0112201845430196 10 2
0.0177827941003892 0.0125892541179417 10 2
0.0177827941003892 0.0141253754462275 10 2
0.0177827941003892 0.0158489319246111 10 2
0.0177827941003892 0.0177827941003892 10 2
0.0177827941003892 0.0199526231496888 10 2
0.0177827941003892 0.0223872113856834 10 2
0.0177827941003892 0.0251188643150958 10 2
0.0177827941003892 0.0281838293126445 10 2
0.0177827941003892 0.0316227766016838 10 2
0.0177827941003892 0.0354813389233576 10 2
0.0177827941003892 0.0398107170553497 10 2
0.0177827941003892 0.0446683592150963 10 2
0.0177827941003892 0.0501187233627272 10 2
0.0177827941003892 0.0562341325190349 10 2
0.0177827941003892 0.0630957344480193 10 2
0.0177827941003892 0.0707945784384138 10 2
0.0177827941003892 0.0794328234724281 10 2
0.0177827941003892 0.0891250938133746 10 2
0.0177827941003892 0.1 10 2
0.0177827941003892 0.112201845430196 10 2
0.0177827941003892 0.125892541179417 10 2
0.0177827941003892 0.141253754462275 10 2
0.0177827941003892 0.158489319246111 10 2
0.0177827941003892 0.177827941003892 10 2
0.0177827941003892 0.199526231496888 10 2
0.0177827941003892 0.223872113856834 10 2
0.0177827941003892 0.251188643150958 10 2
0.0177827941003892 0.281838293126445 10 2
0.0177827941003892 0.316227766016838 10 2
0.0177827941003892 0.354813389233575 10 0
0.0177827941003892 0.398107170553497 10 0
0.0177827941003892 0.446683592150963 10 0
0.0177827941003892 0.501187233627272 10 0
0.0177827941003892 0.562341325190349 10 0
0.0177827941003892 0.630957344480193 10 0
0.0177827941003892 0.707945784384138 10 0
0.0177827941003892 0.794328234724282 10 0
0.0177827941003892 0.891250938133746 10 0
0.0177827941003892 1 10 0
0.0177827941003892 1.12201845430196 10 0
0.0177827941003892 1.25892541179417 10 0
0.0177827941003892 1.41253754462275 10 0
0.0177827941003892 1.58489319246111 10 0
0.0177827941003892 1.77827941003892 10 0
0.0177827941003892 1.99526231496888 10 0
0.0177827941003892 2.23872113856834 10 0
0.0177827941003892 2.51188643150958 10 0
0.0177827941003892 2.81838293126446 10 0
0.0177827941003892 3.16227766016838 10 0
0.0177827941003892 3.54813389233576 10 0
0.0177827941003892 3.98107170553497 10 0
0.0177827941003892 4.46683592150963 10 0
0.0177827941003892 5.01187233627272 10 0
0.0177827941003892 5.62341325190349 10 0
0.0177827941003892 6.30957344480194 10 0
0.0177827941003892 7.07945784384138 10 0
0.0177827941003892 7.94328234724282 10 0
0.0177827941003892 8.91250938133746 10 0
0.0177827941003892 10 10 0
0.0177827941003892 11.2201845430196 10 0
0.0177827941003892 12.5892541179417 10 0
0.0177827941003892 14.1253754462276 10 0
0.0177827941003892 15.8489319246111 10 0
0.0177827941003892 17.7827941003892 10 0
0.0177827941003892 19.9526231496888 10 0
0.0177827941003892 22.3872113856834 10 0
0.0177827941003892 25.1188643150958 10 0
0.0177827941003892 28.1838293126446 10 0
0.0177827941003892 31.6227766016838 10 0
0.0177827941003892 35.4813389233576 10 0
0.0177827941003892 39.8107170553497 10 0
0.0177827941003892 44.6683592150963 10 0
0.0177827941003892 50.1187233627273 10 0
0.0177827941003892 56.2341325190349 10 0
0.0177827941003892 63.0957344480194 10 0
0.0177827941003892 70.7945784384138 10 0
0.0177827941003892 79.4328234724282 10 0
0.0177827941003892 89.1250938133746 10 0
0.0177827941003892 100 10 0
0.0177827941003892 112.201845430196 10 0
0.0177827941003892 125.892541179417 10 0
0.0177827941003892 141.253754462276 10 0
0.0177827941003892 158.489319246111 10 0
0.0177827941003892 177.827941003892 10 0
0.0177827941003892 199.526231496888 10 0
0.0177827941003892 223.872113856834 10 0
0.0177827941003892 251.188643150958 10 0
0.0177827941003892 281.838293126445 10 0
0.0177827941003892 316.227766016838 10 0
0.0177827941003892 354.813389233575 10 0
0.0177827941003892 398.107170553498 10 0
0.0177827941003892 446.683592150963 10 0
0.0177827941003892 501.187233627272 10 0
0.0177827941003892 562.341325190349 10 0
0.0177827941003892 630.957344480194 10 0
0.0177827941003892 707.945784384139 10 0
0.0177827941003892 794.328234724282 10 0
0.0177827941003892 891.250938133746 10 0
0.0177827941003892 1000 10 0
0.0177827941003892 1122.01845430197 10 0
0.0177827941003892 1258.92541179417 10 0
0.0177827941003892 1412.53754462276 10 0
0.0177827941003892 1584.89319246111 10 0
0.0177827941003892 1778.27941003892 10 0
0.0177827941003892 1995.26231496888 10 0
0.0177827941003892 2238.72113856834 10 0
0.0177827941003892 2511.88643150958 10 0
0.0177827941003892 2818.38293126445 10 0
0.0177827941003892 3162.27766016838 10 0
0.0177827941003892 3548.13389233576 10 0
0.0177827941003892 3981.07170553498 10 0
0.0177827941003892 4466.83592150964 10 0
0.0177827941003892 5011.87233627273 10 0
0.0177827941003892 5623.41325190349 10 0
0.0177827941003892 6309.57344480194 10 0
0.0177827941003892 7079.45784384139 10 0
0.0177827941003892 7943.28234724282 10 0
0.0177827941003892 8912.50938133746 10 0
0.0177827941003892 10000 10 0
0.0199526231496888 0.01 10 2
0.0199526231496888 0.0112201845430196 10 2
0.0199526231496888 0.0125892541179417 10 2
0.0199526231496888 0.0141253754462275 10 2
0.0199526231496888 0.0158489319246111 10 2
0.0199526231496888 0.0177827941003892 10 2
0.0199526231496888 0.0199526231496888 10 2
0.0199526231496888 0.0223872113856834 10 2
0.0199526231496888 0.0251188643150958 10 2
0.0199526231496888 0.0281838293126445 10 2
0.0199526231496888 0.0316227766016838 10 2
0.0199526231496888 0.0354813389233576 10 2
0.0199526231496888 0.0398107170553497 10 2
0.0199526231496888 0.0446683592150963 10 2
0.0199526231496888 0.0501187233627272 10 2
0.0199526231496888 0.0562341325190349 10 2
0.0199526231496888 0.0630957344480193 10 2
0.0199526231496888 0.0707945784384138 10 2
0.0199526231496888 0.0794328234724281 10 2
0.0199526231496888 0.0891250938133746 10 2
0.0199526231496888 0.1 10 2
0.0199526231496888 0.112201845430196 10 2
0.0199526231496888 0.125892541179417 10 2
0.0199526231496888 0.141253754462275 10 2
0.0199526231496888 0.158489319246111 10 2
0.0199526231496888 0.177827941003892 10 2
0.0199526231496888 0.199526231496888 10 2
0.0199526231496888 0.223872113856834 10 2
0.0199526231496888 0.251188643150958 10 2
0.0199526231496888 0.281838293126445 10 2
0.0199526231496888 0.316227766016838 10 2
0.0199526231496888 0.354813389233575 10 0
0.0199526231496888 0.398107170553497 10 0
0.0199526231496888 0.446683592150963 10 0
0.0199526231496888 0.501187233627272 10 0
0.0199526231496888 0.562341325190349 10 0
0.0199526231496888 0.630957344480193 10 0
0.0199526231496888 0.707945784384138 10 0
0.0199526231496888 0.794328234724282 10 0
0.0199526231496888 0.891250938133746 10 0
0.0199526231496888 1 10 0
0.0199526231496888 1.12201845430196 10 0
0.0199526231496888 1.25892541179417 10 0
0.0199526231496888 1.41253754462275 10 0
0.0199526231496888 1.58489319246111 10 0
0.0199526231496888 1.77827941003892 10 0
0.0199526231496888 1.99526231496888 10 0
0.0199526231496888 2.23872113856834 10 0
0.0199526231496888 2.51188643150958 10 0
0.0199526231496888 2.81838293126446 10 0
0.0199526231496888 3.16227766016838 10 0
0.0199526231496888 3.54813389233576 10 0
0.0199526231496888 3.98107170553497 10 0
0.0199526231496888 4.46683592150963 10 0
0.0199526231496888 5.01187233627272 10 0
0.0199526231496888 5.62341325190349 10 0
0.0199526231496888 6.30957344480194 10 0
0.0199526231496888 7.07945784384138 10 0
0.0199526231496888 7.94328234724282 10 0
0.0199526231496888 8.91250938133746 10 0
0.0199526231496888 10 10 0
0.0199526231496888 11.2201845430196 10 0
0.0199526231496888 12.5892541179417 10 0
0.0199526231496888 14.1253754462276 10 0
0.0199526231496888 15.8489319246111 10 0
0.0199526231496888 17.7827941003892 10 0
0.0199526231496888 19.9526231496888 10 0
0.0199526231496888 22.3872113856834 10 0
0.0199526231496888 25.1188643150958 10 0
0.0199526231496888 28.1838293126446 10 0
0.0199526231496888 31.6227766016838 10 0
0.0199526231496888 35.4813389233576 10 0
0.0199526231496888 39.8107170553497 10 0
0.0199526231496888 44.6683592150963 10 0
0.0199526231496888 50.1187233627273 10 0
0.0199526231496888 56.2341325190349 10 0
0.0199526231496888 63.0957344480194 10 0
0.0199526231496888 70.7945784384138 10 0
0.0199526231496888 79.4328234724282 10 0
0.0199526231496888 89.1250938133746 10 0
0.0199526231496888 100 10 0
0.0199526231496888 112.201845430196 10 0
0.0199526231496888 125.892541179417 10 0
0.0199526231496888 141.253754462276 10 0
0.0199526231496888 158.489319246111 10 0
0.0199526231496888 177.827941003892 10 0
0.0199526231496888 199.526231496888 10 0
0.0199526231496888 223.872113856834 10 0
0.0199526231496888 251.188643150958 10 0
0.0199526231496888 281.838293126445 10 0
0.0199526231496888 316.227766016838 10 0
0.0199526231496888 354.813389233575 10 0
0.0199526231496888 398.107170553498 10 0
0.0199526231496888 446.683592150963 10 0
0.0199526231496888 501.187233627272 10 0
0.0199526231496888 562.341325190349 10 0
0.0199526231496888 630.957344480194 10 0
0.0199526231496888 707.945784384139 10 0
0.0199526231496888 794.328234724282 10 0
0.0199526231496888 891.250938133746 10 0
0.0199526231496888 1000 10 0
0.0199526231496888 1122.01845430197 10 0
0.0199526231496888 1258.92541179417 10 0
0.0199526231496888 1412.53754462276 10 0
0.0199526231496888 1584.89319246111 10 0
0.0199526231496888 1778.27941003892 10 0
0.0199526231496888 1995.26231496888 10 0
0.0199526231496888 2238.72113856834 10 0
0.0199526231496888 2511.88643150958 10 0
0.0199526231496888 2818.38293126445 10 0
0.0199526231496888 3162.27766016838 10 0
0.0199526231496888 3548.13389233576 10 0
0.0199526231496888 3981.07170553498 10 0
0.0199526231496888 4466.83592150964 10 0
0.0199526231496888 5011.87233627273 10 0
0.0199526231496888 5623.41325190349 10 0
0.0199526231496888 6309.57344480194 10 0
0.0199526231496888 7079.45784384139 10 0
0.0199526231496888 7943.28234724282 10 0
0.0199526231496888 8912.50938133746 10 0
0.0199526231496888 10000 10 0
0.0223872113856834 0.01 10 2
0.0223872113856834 0.0112201845430196 10 2
0.0223872113856834 0.0125892541179417 10 2
0.0223872113856834 0.0141253754462275 10 2
0.0223872113856834 0.0158489319246111 10 2
0.0223872113856834 0.0177827941003892 10 2
0.0223872113856834 0.0199526231496888 10 2
0.0223872113856834 0.0223872113856834 10 2
0.0223872113856834 0.0251188643150958 10 2
0.0223872113856834 0.0281838293126445 10 2
0.0223872113856834 0.0316227766016838 10 2
0.0223872113856834 0.0354813389233576 10 2
0.0223872113856834 0.0398107170553497 10 2
0.0223872113856834 0.0446683592150963 10 2
0.0223872113856834 0.0501187233627272 10 2
0.0223872113856834 0.0562341325190349 10 2
0.0223872113856834 0.0630957344480193 10 2
0.0223872113856834 0.0707945784384138 10 2
0.0223872113856834 0.0794328234724281 10 2
0.0223872113856834 0.0891250938133746 10 2
0.0223872113856834 0.1 10 2
0.0223872113856834 0.112201845430196 10 2
0.0223872113856834 0.125892541179417 10 2
0.0223872113856834 0.141253754462275 10 2
0.0223872113856834 0.158489319246111 10 2
0.0223872113856834 0.177827941003892 10 2
0.0223872113856834 0.199526231496888 10 2
0.0223872113856834 0.223872113856834 10 2
0.0223872113856834 0.251188643150958 10 2
0.0223872113856834 0.281838293126445 10 2
0.0223872113856834 0.316227766016838 10 2
0.0223872113856834 0.354813389233575 10 0
0.0223872113856834 0.398107170553497 10 0
0.0223872113856834 0.446683592150963 10 0
0.0223872113856834 0.501187233627272 10 0
0.0223872113856834 0.562341325190349 10 0
0.0223872113856834 0.630957344480193 10 0
0.0223872113856834 0.707945784384138 10 0
0.0223872113856834 0.794328234724282 10 0
0.0223872113856834 0.891250938133746 10 0
0.0223872113856834 1 10 0
0.0223872113856834 1.12201845430196 10 0
0.0223872113856834 1.25892541179417 10 0
0.0223872113856834 1.41253754462275 10 0
0.0223872113856834 1.58489319246111 10 0
0.0223872113856834 1.77827941003892 10 0
0.0223872113856834 1.99526231496888 10 0
0.0223872113856834 2.23872113856834 10 0
0.0223872113856834 2.51188643150958 10 0
0.0223872113856834 2.81838293126446 10 0
0.0223872113856834 3.16227766016838 10 0
0.0223872113856834 3.54813389233576 10 0
0.0223872113856834 3.98107170553497 10 0
0.0223872113856834 4.46683592150963 10 0
0.0223872113856834 5.01187233627272 10 0
0.0223872113856834 5.62341325190349 10 0
0.0223872113856834 6.30957344480194 10 0
0.0223872113856834 7.07945784384138 10 0
0.0223872113856834 7.94328234724282 10 0
0.0223872113856834 8.91250938133746 10 0
0.0223872113856834 10 10 0
0.0223872113856834 11.2201845430196 10 0
0.0223872113856834 12.5892541179417 10 0
0.0223872113856834 14.1253754462276 10 0
0.0223872113856834 15.8489319246111 10 0
0.0223872113856834 17.7827941003892 10 0
0.0223872113856834 19.9526231496888 10 0
0.0223872113856834 22.3872113856834 10 0
0.0223872113856834 25.1188643150958 10 0
0.0223872113856834 28.1838293126446 10 0
0.0223872113856834 31.6227766016838 10 0
0.0223872113856834 35.4813389233576 10 0
0.0223872113856834 39.8107170553497 10 0
0.0223872113856834 44.6683592150963 10 0
0.0223872113856834 50.1187233627273 10 0
0.0223872113856834 56.2341325190349 10 0
0.0223872113856834 63.0957344480194 10 0
0.0223872113856834 70.7945784384138 10 0
0.0223872113856834 79.4328234724282 10 0
0.0223872113856834 89.1250938133746 10 0
0.0223872113856834 100 10 0
0.0223872113856834 112.201845430196 10 0
0.0223872113856834 125.892541179417 10 0
0.0223872113856834 141.253754462276 10 0
0.0223872113856834 158.489319246111 10 0
0.0223872113856834 177.827941003892 10 0
0.0223872113856834 199.526231496888 10 0
0.0223872113856834 223.872113856834 10 0
0.0223872113856834 251.188643150958 10 0
0.0223872113856834 281.838293126445 10 0
0.0223872113856834 316.227766016838 10 0
0.0223872113856834 354.813389233575 10 0
0.0223872113856834 398.107170553498 10 0
0.0223872113856834 446.683592150963 10 0
0.0223872113856834 501.187233627272 10 0
0.0223872113856834 562.341325190349 10 0
0.0223872113856834 630.957344480194 10 0
0.0223872113856834 707.945784384139 10 0
0.0223872113856834 794.328234724282 10 0
0.0223872113856834 891.250938133746 10 0
0.0223872113856834 1000 10 0
0.0223872113856834 1122.01845430197 10 0
0.0223872113856834 1258.92541179417 10 0
0.0223872113856834 1412.53754462276 10 0
0.0223872113856834 1584.89319246111 10 0
0.0223872113856834 1778.27941003892 10 0
0.0223872113856834 1995.26231496888 10 0
0.0223872113856834 2238.72113856834 10 0
0.0223872113856834 2511.88643150958 10 0
0.0223872113856834 2818.38293126445 10 0
0.0223872113856834 3162.27766016838 10 0
0.0223872113856834 3548.13389233576 10 0
0.0223872113856834 3981.07170553498 10 0
0.0223872113856834 4466.83592150964 10 0
0.0223872113856834 5011.87233627273 10 0
0.0223872113856834 5623.41325190349 10 0
0.0223872113856834 6309.57344480194 10 0
0.0223872113856834 7079.45784384139 10 0
0.0223872113856834 7943.28234724282 10 0
0.0223872113856834 8912.50938133746 10 0
0.0223872113856834 10000 10 0
0.0251188643150958 0.01 10 2
0.0251188643150958 0.0112201845430196 10 2
0.0251188643150958 0.0125892541179417 10 2
0.0251188643150958 0.0141253754462275 10 2
0.0251188643150958 0.0158489319246111 10 2
0.0251188643150958 0.0177827941003892 10 2
0.0251188643150958 0.0199526231496888 10 2
0.0251188643150958 0.0223872113856834 10 2
0.0251188643150958 0.0251188643150958 10 2
0.0251188643150958 0.0281838293126445 10 2
0.0251188643150958 0.0316227766016838 10 2
0.0251188643150958 0.0354813389233576 10 2
0.0251188643150958 0.0398107170553497 10 2
0.0251188643150958 0.0446683592150963 10 2
0.0251188643150958 0.0501187233627272 10 2
0.0251188643150958 0.0562341325190349 10 2
0.0251188643150958 0.0630957344480193 10 2
0.0251188643150958 0.0707945784384138 10 2
0.0251188643150958 0.0794328234724281 10 2
0.0251188643150958 0.0891250938133746 10 2
0.0251188643150958 0.1 10 2
0.0251188643150958 0.112201845430196 10 2
0.0251188643150958 0.125892541179417 10 2
0.0251188643150958 0.141253754462275 10 2
0.0251188643150958 0.158489319246111 10 2
0.0251188643150958 0.177827941003892 10 2
0.0251188643150958 0.199526231496888 10 2
0.0251188643150958 0.223872113856834 10 2
0.0251188643150958 0.251188643150958 10 2
0.0251188643150958 0.281838293126445 10 2
0.0251188643150958 0.316227766016838 10 2
0.0251188643150958 0.354813389233575 10 0
0.0251188643150958 0.398107170553497 10 0
0.0251188643150958 0.446683592150963 10 0
0.0251188643150958 0.501187233627272 10 0
0.0251188643150958 0.562341325190349 10 0
0.0251188643150958 0.630957344480193 10 0
0.0251188643150958 0.707945784384138 10 0
0.0251188643150958 0.794328234724282 10 0
0.0251188643150958 0.891250938133746 10 0
0.0251188643150958 1 10 0
0.0251188643150958 1.12201845430196 10 0
0.0251188643150958 1.25892541179417 10 0
0.0251188643150958 1.41253754462275 10 0
0.0251188643150958 1.58489319246111 10 0
0.0251188643150958 1.77827941003892 10 0
0.0251188643150958 1.99526231496888 10 0
0.0251188643150958 2.23872113856834 10 0
0.0251188643150958 2.51188643150958 10 0
0.0251188643150958 2.81838293126446 10 0
0.0251188643150958 3.16227766016838 10 0
0.0251188643150958 3.54813389233576 10 0
0.0251188643150958 3.98107170553497 10 0
0.0251188643150958 4.46683592150963 10 0
0.0251188643150958 5.01187233627272 10 0
0.0251188643150958 5.62341325190349 10 0
0.0251188643150958 6.30957344480194 10 0
0.0251188643150958 7.07945784384138 10 0
0.0251188643150958 7.94328234724282 10 0
0.0251188643150958 8.91250938133746 10 0
0.0251188643150958 10 10 0
0.0251188643150958 11.2201845430196 10 0
0.0251188643150958 12.5892541179417 10 0
0.0251188643150958 14.1253754462276 10 0
0.0251188643150958 15.8489319246111 10 0
0.0251188643150958 17.7827941003892 10 0
0.0251188643150958 19.9526231496888 10 0
0.0251188643150958 22.3872113856834 10 0
0.0251188643150958 25.1188643150958 10 0
0.0251188643150958 28.1838293126446 10 0
0.0251188643150958 31.6227766016838 10 0
0.0251188643150958 35.4813389233576 10 0
0.0251188643150958 39.8107170553497 10 0
0.0251188643150958 44.6683592150963 10 0
0.0251188643150958 50.1187233627273 10 0
0.0251188643150958 56.2341325190349 10 0
0.0251188643150958 63.0957344480194 10 0
0.0251188643150958 70.7945784384138 10 0
0.0251188643150958 79.4328234724282 10 0
0.0251188643150958 89.1250938133746 10 0
0.0251188643150958 100 10 0
0.0251188643150958 112.201845430196 10 0
0.0251188643150958 125.892541179417 10 0
0.0251188643150958 141.253754462276 10 0
0.0251188643150958 158.489319246111 10 0
0.0251188643150958 177.827941003892 10 0
0.0251188643150958 199.526231496888 10 0
0.0251188643150958 223.872113856834 10 0
0.0251188643150958 251.188643150958 10 0
0.0251188643150958 281.838293126445 10 0
0.0251188643150958 316.227766016838 10 0
0.0251188643150958 354.813389233575 10 0
0.0251188643150958 398.107170553498 10 0
0.0251188643150958 446.683592150963 10 0
0.0251188643150958 501.187233627272 10 0
0.0251188643150958 562.341325190349 10 0
0.0251188643150958 630.957344480194 10 0
0.0251188643150958 707.945784384139 10 0
0.0251188643150958 794.328234724282 10 0
0.0251188643150958 891.250938133746 10 0
0.0251188643150958 1000 10 0
0.0251188643150958 1122.01845430197 10 0
0.0251188643150958 1258.92541179417 10 0
0.0251188643150958 1412.53754462276 10 0
0.0251188643150958 1584.89319246111 10 0
0.0251188643150958 1778.27941003892 10 0
0.0251188643150958 1995.26231496888 10 0
0.0251188643150958 2238.72113856834 10 0
0.0251188643150958 2511.88643150958 10 0
0.0251188643150958 2818.38293126445 10 0
0.0251188643150958 3162.27766016838 10 0
0.0251188643150958 3548.13389233576 10 0
0.0251188643150958 3981.07170553498 10 0
0.0251188643150958 4466.83592150964 10 0
0.0251188643150958 5011.87233627273 10 0
0.0251188643150958 5623.41325190349 10 0
0.0251188643150958 6309.57344480194 10 0
0.0251188643150958 7079.45784384139 10 0
0.0251188643150958 7943.28234724282 10 0
0.0251188643150958 8912.50938133746 10 0
0.0251188643150958 10000 10 0
0.0281838293126445 0.01 10 2
0.0281838293126445 0.0112201845430196 10 2
0.0281838293126445 0.0125892541179417 10 2
0.0281838293126445 0.0141253754462275 10 2
0.0281838293126445 0.0158489319246111 10 2
0.0281838293126445 0.0177827941003892 10 2
0.0281838293126445 0.0199526231496888 10 2
0.0281838293126445 0.0223872113856834 10 2
0.0281838293126445 0.0251188643150958 10 2
0.0281838293126445 0.0281838293126445 10 2
0.0281838293126445 0.0316227766016838 10 2
0.0281838293126445 0.0354813389233576 10 2
0.0281838293126445 0.0398107170553497 10 2
0.0281838293126445 0.0446683592150963 10 2
0.0281838293126445 0.0501187233627272 10 2
0.0281838293126445 0.0562341325190349 10 2
0.0281838293126445 0.0630957344480193 10 2
0.0281838293126445 0.0707945784384138 10 2
0.0281838293126445 0.0794328234724281 10 2
0.0281838293126445 0.0891250938133746 10 2
0.0281838293126445 0.1 10 2
0.0281838293126445 0.112201845430196 10 2
0.0281838293126445 0.125892541179417 10 2
0.0281838293126445 0.141253754462275 10 2
0.0281838293126445 0.158489319246111 10 2
0.0281838293126445 0.177827941003892 10 2
0.0281838293126445 0.199526231496888 10 2
0.0281838293126445 0.223872113856834 10 2
0.0281838293126445 0.251188643150958 10 2
0.0281838293126445 0.281838293126445 10 2
0.0281838293126445 0.316227766016838 10 2
0.0281838293126445 0.354813389233575 10 0
0.0281838293126445 0.398107170553497 10 0
0.0281838293126445 0.446683592150963 10 0
0.0281838293126445 0.501187233627272 10 0
0.0281838293126445 0.562341325190349 10 0
0.0281838293126445 0.630957344480193 10 0
0.0281838293126445 0.707945784384138 10 0
0.0281838293126445 0.794328234724282 10 0
0.0281838293126445 0.891250938133746 10 0
0.0281838293126445 1 10 0
0.0281838293126445 1.12201845430196 10 0
0.0281838293126445 1.25892541179417 10 0
0.0281838293126445 1.41253754462275 10 0
0.0281838293126445 1.58489319246111 10 0
0.0281838293126445 1.77827941003892 10 0
0.0281838293126445 1.99526231496888 10 0
0.0281838293126445 2.23872113856834 10 0
0.0281838293126445 2.51188643150958 10 0
0.0281838293126445 2.81838293126446 10 0
0.0281838293126445 3.16227766016838 10 0
0.0281838293126445 3.54813389233576 10 0
0.0281838293126445 3.98107170553497 10 0
0.0281838293126445 4.46683592150963 10 0
0.0281838293126445 5.01187233627272 10 0
0.0281838293126445 5.62341325190349 10 0
0.0281838293126445 6.30957344480194 10 0
0.0281838293126445 7.07945784384138 10 0
0.0281838293126445 7.94328234724282 10 0
0.0281838293126445 8.91250938133746 10 0
0.0281838293126445 10 10 0
0.0281838293126445 11.2201845430196 10 0
0.0281838293126445 12.5892541179417 10 0
0.0281838293126445 14.1253754462276 10 0
0.0281838293126445 15.8489319246111 10 0
0.0281838293126445 17.7827941003892 10 0
0.0281838293126445 19.9526231496888 10 0
0.0281838293126445 22.3872113856834 10 0
0.0281838293126445 25.1188643150958 10 0
0.0281838293126445 28.1838293126446 10 0
0.0281838293126445 31.6227766016838 10 0
0.0281838293126445 35.4813389233576 10 0
0.0281838293126445 39.8107170553497 10 0
0.0281838293126445 44.6683592150963 10 0
0.0281838293126445 50.1187233627273 10 0
0.0281838293126445 56.2341325190349 10 0
0.0281838293126445 63.0957344480194 10 0
0.0281838293126445 70.7945784384138 10 0
0.0281838293126445 79.4328234724282 10 0
0.0281838293126445 89.1250938133746 10 0
0.0281838293126445 100 10 0
0.0281838293126445 112.201845430196 10 0
0.0281838293126445 125.892541179417 10 0
0.0281838293126445 141.253754462276 10 0
0.0281838293126445 158.489319246111 10 0
0.0281838293126445 177.827941003892 10 0
0.0281838293126445 199.526231496888 10 0
0.0281838293126445 223.872113856834 10 0
0.0281838293126445 251.188643150958 10 0
0.0281838293126445 281.838293126445 10 0
0.0281838293126445 316.227766016838 10 0
0.0281838293126445 354.813389233575 10 0
0.0281838293126445 398.107170553498 10 0
0.0281838293126445 446.683592150963 10 0
0.0281838293126445 501.187233627272 10 0
0.0281838293126445 562.341325190349 10 0
0.0281838293126445 630.957344480194 10 0
0.0281838293126445 707.945784384139 10 0
0.0281838293126445 794.328234724282 10 0
0.0281838293126445 891.250938133746 10 0
0.0281838293126445 1000 10 0
0.0281838293126445 1122.01845430197 10 0
0.0281838293126445 1258.92541179417 10 0
0.0281838293126445 1412.53754462276 10 0
0.0281838293126445 1584.89319246111 10 0
0.0281838293126445 1778.27941003892 10 0
0.0281838293126445 1995.26231496888 10 0
0.0281838293126445 2238.72113856834 10 0
0.0281838293126445 2511.88643150958 10 0
0.0281838293126445 2818.38293126445 10 0
0.0281838293126445 3162.27766016838 10 0
0.0281838293126445 3548.13389233576 10 0
0.0281838293126445 3981.07170553498 10 0
0.0281838293126445 4466.83592150964 10 0
0.0281838293126445 5011.87233627273 10 0
0.0281838293126445 5623.41325190349 10 0
0.0281838293126445 6309.57344480194 10 0
0.0281838293126445 7079.45784384139 10 0
0.0281838293126445 7943.28234724282 10 0
0.0281838293126445 8912.50938133746 10 0
0.0281838293126445 10000 10 0
0.0316227766016838 0.01 10 2
0.0316227766016838 0.0112201845430196 10 2
0.0316227766016838 0.0125892541179417 10 2
0.0316227766016838 0.0141253754462275 10 2
0.0316227766016838 0.0158489319246111 10 2
0.0316227766016838 0.0177827941003892 10 2
0.0316227766016838 0.0199526231496888 10 2
0.0316227766016838 0.0223872113856834 10 2
0.0316227766016838 0.0251188643150958 10 2
0.0316227766016838 0.0281838293126445 10 2
0.0316227766016838 0.0316227766016838 10 2
0.0316227766016838 0.0354813389233576 10 2
0.0316227766016838 0.0398107170553497 10 2
0.0316227766016838 0.0446683592150963 10 2
0.0316227766016838 0.0501187233627272 10 2
0.0316227766016838 0.0562341325190349 10 2
0.0316227766016838 0.0630957344480193 10 2
0.0316227766016838 0.0707945784384138 10 2
0.0316227766016838 0.0794328234724281 10 2
0.0316227766016838 0.0891250938133746 10 2
0.0316227766016838 0.1 10 2
0.0316227766016838 0.112201845430196 10 2
0.0316227766016838 0.125892541179417 10 2
0.0316227766016838 0.141253754462275 10 2
0.0316227766016838 0.158489319246111 10 2
0.0316227766016838 0.177827941003892 10 2
0.0316227766016838 0.199526231496888 10 2
0.0316227766016838 0.223872113856834 10 2
0.0316227766016838 0.251188643150958 10 2
0.0316227766016838 0.281838293126445 10 2
0.0316227766016838 0.316227766016838 10 2
0.0316227766016838 0.354813389233575 10 0
0.0316227766016838 0.398107170553497 10 0
0.0316227766016838 0.446683592150963 10 0
0.0316227766016838 0.501187233627272 10 0
0.0316227766016838 0.562341325190349 10 0
0.0316227766016838 0.630957344480193 10 0
0.0316227766016838 0.707945784384138 10 0
0.0316227766016838 0.794328234724282 10 0
0.0316227766016838 0.891250938133746 10 0
0.0316227766016838 1 10 0
0.0316227766016838 1.12201845430196 10 0
0.0316227766016838 1.25892541179417 10 0
0.0316227766016838 1.41253754462275 10 0
0.0316227766016838 1.58489319246111 10 0
0.0316227766016838 1.77827941003892 10 0
0.0316227766016838 1.99526231496888 10 0
0.0316227766016838 2.23872113856834 10 0
0.0316227766016838 2.51188643150958 10 0
0.0316227766016838 2.81838293126446 10 0
0.0316227766016838 3.16227766016838 10 0
0.0316227766016838 3.54813389233576 10 0
0.0316227766016838 3.98107170553497 10 0
0.0316227766016838 4.46683592150963 10 0
0.0316227766016838 5.01187233627272 10 0
0.0316227766016838 5.62341325190349 10 0
0.0316227766016838 6.30957344480194 10 0
0.0316227766016838 7.07945784384138 10 0
0.0316227766016838 7.94328234724282 10 0
0.0316227766016838 8.91250938133746 10 0
0.0316227766016838 10 10 0
0.0316227766016838 11.2201845430196 10 0
0.0316227766016838 12.5892541179417 10 0
0.0316227766016838 14.1253754462276 10 0
0.0316227766016838 15.8489319246111 10 0
0.0316227766016838 17.7827941003892 10 0
0.0316227766016838 19.9526231496888 10 0
0.0316227766016838 22.3872113856834 10 0
0.0316227766016838 25.1188643150958 10 0
0.0316227766016838 28.1838293126446 10 0
0.0316227766016838 31.6227766016838 10 0
0.0316227766016838 35.4813389233576 10 0
0.0316227766016838 39.8107170553497 10 0
0.0316227766016838 44.6683592150963 10 0
0.0316227766016838 50.1187233627273 10 0
0.0316227766016838 56.2341325190349 10 0
0.0316227766016838 63.0957344480194 10 0
0.0316227766016838 70.7945784384138 10 0
0.0316227766016838 79.4328234724282 10 0
0.0316227766016838 89.1250938133746 10 0
0.0316227766016838 100 10 0
0.0316227766016838 112.201845430196 10 0
0.0316227766016838 125.892541179417 10 0
0.0316227766016838 141.253754462276 10 0
0.0316227766016838 158.489319246111 10 0
0.0316227766016838 177.827941003892 10 0
0.0316227766016838 199.526231496888 10 0
0.0316227766016838 223.872113856834 10 0
0.0316227766016838 251.188643150958 10 0
0.0316227766016838 281.838293126445 10 0
0.0316227766016838 316.227766016838 10 0
0.0316227766016838 354.813389233575 10 0
0.0316227766016838 398.107170553498 10 0
0.0316227766016838 446.683592150963 10 0
0.0316227766016838 501.187233627272 10 0
0.0316227766016838 562.341325190349 10 0
0.0316227766016838 630.957344480194 10 0
0.0316227766016838 707.945784384139 10 0
0.0316227766016838 794.328234724282 10 0
0.0316227766016838 891.250938133746 10 0
0.0316227766016838 1000 10 0
0.0316227766016838 1122.01845430197 10 0
0.0316227766016838 1258.92541179417 10 0
0.0316227766016838 1412.53754462276 10 0
0.0316227766016838 1584.89319246111 10 0
0.0316227766016838 1778.27941003892 10 0
0.0316227766016838 1995.26231496888 10 0
0.0316227766016838 2238.72113856834 10 0
0.0316227766016838 2511.88643150958 10 0
0.0316227766016838 2818.38293126445 10 0
0.0316227766016838 3162.27766016838 10 0
0.0316227766016838 3548.13389233576 10 0
0.0316227766016838 3981.07170553498 10 0
0.0316227766016838 4466.83592150964 10 0
0.0316227766016838 5011.87233627273 10 0
0.0316227766016838 5623.41325190349 10 0
0.0316227766016838 6309.57344480194 10 0
0.0316227766016838 7079.45784384139 10 0
0.0316227766016838 7943.28234724282 10 0
0.0316227766016838 8912.50938133746 10 0
0.0316227766016838 10000 10 0
0.0354813389233576 0.01 10 2
0.0354813389233576 0.0112201845430196 10 2
0.0354813389233576 0.0125892541179417 10 2
0.0354813389233576 0.0141253754462275 10 2
0.0354813389233576 0.0158489319246111 10 2
0.0354813389233576 0.0177827941003892 10 2
0.0354813389233576 0.0199526231496888 10 2
0.0354813389233576 0.0223872113856834 10 2
0.0354813389233576 0.0251188643150958 10 2
0.0354813389233576 0.0281838293126445 10 2
0.0354813389233576 0.0316227766016838 10 2
0.0354813389233576 0.0354813389233576 10 2
0.0354813389233576 0.0398107170553497 10 2
0.0354813389233576 0.0446683592150963 10 2
0.0354813389233576 0.0501187233627272 10 2
0.0354813389233576 0.0562341325190349 10 2
0.0354813389233576 0.0630957344480193 10 2
0.0354813389233576 0.0707945784384138 10 2
0.0354813389233576 0.0794328234724281 10 2
0.0354813389233576 0.0891250938133746 10 2
0.0354813389233576 0.1 10 2
0.0354813389233576 0.112201845430196 10 2
0.0354813389233576 0.125892541179417 10 2
0.0354813389233576 0.141253754462275 10 2
0.0354813389233576 0.158489319246111 10 2
0.0354813389233576 0.177827941003892 10 2
0.0354813389233576 0.199526231496888 10 2
0.0354813389233576 0.223872113856834 10 2
0.0354813389233576 0.251188643150958 10 2
0.0354813389233576 0.281838293126445 10 2
0.0354813389233576 0.316227766016838 10 2
0.0354813389233576 0.354813389233575 10 0
0.0354813389233576 0.398107170553497 10 0
0.0354813389233576 0.446683592150963 10 0
0.0354813389233576 0.501187233627272 10 0
0.0354813389233576 0.562341325190349 10 0
0.0354813389233576 0.630957344480193 10 0
0.0354813389233576 0.707945784384138 10 0
0.0354813389233576 0.794328234724282 10 0
0.0354813389233576 0.891250938133746 10 0
0.0354813389233576 1 10 0
0.0354813389233576 1.12201845430196 10 0
0.0354813389233576 1.25892541179417 10 0
0.0354813389233576 1.41253754462275 10 0
0.0354813389233576 1.58489319246111 10 0
0.0354813389233576 1.77827941003892 10 0
0.0354813389233576 1.99526231496888 10 0
0.0354813389233576 2.23872113856834 10 0
0.0354813389233576 2.51188643150958 10 0
0.0354813389233576 2.81838293126446 10 0
0.0354813389233576 3.16227766016838 10 0
0.0354813389233576 3.54813389233576 10 0
0.0354813389233576 3.98107170553497 10 0
0.0354813389233576 4.46683592150963 10 0
0.0354813389233576 5.01187233627272 10 0
0.0354813389233576 5.62341325190349 10 0
0.0354813389233576 6.30957344480194 10 0
0.0354813389233576 7.07945784384138 10 0
0.0354813389233576 7.94328234724282 10 0
0.0354813389233576 8.91250938133746 10 0
0.0354813389233576 10 10 0
0.0354813389233576 11.2201845430196 10 0
0.0354813389233576 12.5892541179417 10 0
0.0354813389233576 14.1253754462276 10 0
0.0354813389233576 15.8489319246111 10 0
0.0354813389233576 17.7827941003892 10 0
0.0354813389233576 19.9526231496888 10 0
0.0354813389233576 22.3872113856834 10 0
0.0354813389233576 25.1188643150958 10 0
0.0354813389233576 28.1838293126446 10 0
0.0354813389233576 31.6227766016838 10 0
0.0354813389233576 35.4813389233576 10 0
0.0354813389233576 39.8107170553497 10 0
0.0354813389233576 44.6683592150963 10 0
0.0354813389233576 50.1187233627273 10 0
0.0354813389233576 56.2341325190349 10 0
0.0354813389233576 63.0957344480194 10 0
0.0354813389233576 70.7945784384138 10 0
0.0354813389233576 79.4328234724282 10 0
0.0354813389233576 89.1250938133746 10 0
0.0354813389233576 100 10 0
0.0354813389233576 112.201845430196 10 0
0.0354813389233576 125.892541179417 10 0
0.0354813389233576 141.253754462276 10 0
0.0354813389233576 158.489319246111 10 0
0.0354813389233576 177.827941003892 10 0
0.0354813389233576 199.526231496888 10 0
0.0354813389233576 223.872113856834 10 0
0.0354813389233576 251.188643150958 10 0
0.0354813389233576 281.838293126445 10 0
0.0354813389233576 316.227766016838 10 0
0.0354813389233576 354.813389233575 10 0
0.0354813389233576 398.107170553498 10 0
0.0354813389233576 446.683592150963 10 0
0.0354813389233576 501.187233627272 10 0
0.0354813389233576 562.341325190349 10 0
0.0354813389233576 630.957344480194 10 0
0.0354813389233576 707.945784384139 10 0
0.0354813389233576 794.328234724282 10 0
0.0354813389233576 891.250938133746 10 0
0.0354813389233576 1000 10 0
0.0354813389233576 1122.01845430197 10 0
0.0354813389233576 1258.92541179417 10 0
0.0354813389233576 1412.53754462276 10 0
0.0354813389233576 1584.89319246111 10 0
0.0354813389233576 1778.27941003892 10 0
0.0354813389233576 1995.26231496888 10 0
0.0354813389233576 2238.72113856834 10 0
0.0354813389233576 2511.88643150958 10 0
0.0354813389233576 2818.38293126445 10 0
0.0354813389233576 3162.27766016838 10 0
0.0354813389233576 3548.13389233576 10 0
0.0354813389233576 3981.07170553498 10 0
0.0354813389233576 4466.83592150964 10 0
0.0354813389233576 5011.87233627273 10 0
0.0354813389233576 5623.41325190349 10 0
0.0354813389233576 6309.57344480194 10 0
0.0354813389233576 7079.45784384139 10 0
0.0354813389233576 7943.28234724282 10 0
0.0354813389233576 8912.50938133746 10 0
0.0354813389233576 10000 10 0
0.0398107170553497 0.01 10 2
0.0398107170553497 0.0112201845430196 10 2
0.0398107170553497 0.0125892541179417 10 2
0.0398107170553497 0.0141253754462275 10 2
0.0398107170553497 0.0158489319246111 10 2
0.0398107170553497 0.0177827941003892 10 2
0.0398107170553497 0.0199526231496888 10 2
0.0398107170553497 0.0223872113856834 10 2
0.0398107170553497 0.0251188643150958 10 2
0.0398107170553497 0.0281838293126445 10 2
0.0398107170553497 0.0316227766016838 10 2
0.0398107170553497 0.0354813389233576 10 2
0.0398107170553497 0.0398107170553497 10 2
0.0398107170553497 0.0446683592150963 10 2
0.0398107170553497 0.0501187233627272 10 2
0.0398107170553497 0.0562341325190349 10 2
0.0398107170553497 0.0630957344480193 10 2
0.0398107170553497 0.0707945784384138 10 2
0.0398107170553497 0.0794328234724281 10 2
0.0398107170553497 0.0891250938133746 10 2
0.0398107170553497 0.1 10 2
0.0398107170553497 0.112201845430196 10 2
0.0398107170553497 0.125892541179417 10 2
0.0398107170553497 0.141253754462275 10 2
0.0398107170553497 0.158489319246111 10 2
0.0398107170553497 0.177827941003892 10 2
0.0398107170553497 0.199526231496888 10 2
0.0398107170553497 0.223872113856834 10 2
0.0398107170553497 0.251188643150958 10 2
0.0398107170553497 0.281838293126445 10 2
0.0398107170553497 0.316227766016838 10 2
0.0398107170553497 0.354813389233575 10 0
0.0398107170553497 0.398107170553497 10 0
0.0398107170553497 0.446683592150963 10 0
0.0398107170553497 0.501187233627272 10 0
0.0398107170553497 0.562341325190349 10 0
0.0398107170553497 0.630957344480193 10 0
0.0398107170553497 0.707945784384138 10 0
0.0398107170553497 0.794328234724282 10 0
0.0398107170553497 0.891250938133746 10 0
0.0398107170553497 1 10 0
0.0398107170553497 1.12201845430196 10 0
0.0398107170553497 1.25892541179417 10 0
0.0398107170553497 1.41253754462275 10 0
0.0398107170553497 1.58489319246111 10 0
0.0398107170553497 1.77827941003892 10 0
0.0398107170553497 1.99526231496888 10 0
0.0398107170553497 2.23872113856834 10 0
0.0398107170553497 2.51188643150958 10 0
0.0398107170553497 2.81838293126446 10 0
0.0398107170553497 3.16227766016838 10 0
0.0398107170553497 3.54813389233576 10 0
0.0398107170553497 3.98107170553497 10 0
0.0398107170553497 4.46683592150963 10 0
0.0398107170553497 5.01187233627272 10 0
0.0398107170553497 5.62341325190349 10 0
0.0398107170553497 6.30957344480194 10 0
0.0398107170553497 7.07945784384138 10 0
0.0398107170553497 7.94328234724282 10 0
0.0398107170553497 8.91250938133746 10 0
0.0398107170553497 10 10 0
0.0398107170553497 11.2201845430196 10 0
0.0398107170553497 12.5892541179417 10 0
0.0398107170553497 14.1253754462276 10 0
0.0398107170553497 15.8489319246111 10 0
0.0398107170553497 17.7827941003892 10 0
0.0398107170553497 19.9526231496888 10 0
0.0398107170553497 22.3872113856834 10 0
0.0398107170553497 25.1188643150958 10 0
0.0398107170553497 28.1838293126446 10 0
0.0398107170553497 31.6227766016838 10 0
0.0398107170553497 35.4813389233576 10 0
0.0398107170553497 39.8107170553497 10 0
0.0398107170553497 44.6683592150963 10 0
0.0398107170553497 50.1187233627273 10 0
0.0398107170553497 56.2341325190349 10 0
0.0398107170553497 63.0957344480194 10 0
0.0398107170553497 70.7945784384138 10 0
0.0398107170553497 79.4328234724282 10 0
0.0398107170553497 89.1250938133746 10 0
0.0398107170553497 100 10 0
0.0398107170553497 112.201845430196 10 0
0.0398107170553497 125.892541179417 10 0
0.0398107170553497 141.253754462276 10 0
0.0398107170553497 158.489319246111 10 0
0.0398107170553497 177.827941003892 10 0
0.0398107170553497 199.526231496888 10 0
0.0398107170553497 223.872113856834 10 0
0.0398107170553497 251.188643150958 10 0
0.0398107170553497 281.838293126445 10 0
0.0398107170553497 316.227766016838 10 0
0.0398107170553497 354.813389233575 10 0
0.0398107170553497 398.107170553498 10 0
0.0398107170553497 446.683592150963 10 0
0.0398107170553497 501.187233627272 10 0
0.0398107170553497 562.341325190349 10 0
0.0398107170553497 630.957344480194 10 0
0.0398107170553497 707.945784384139 10 0
0.0398107170553497 794.328234724282 10 0
0.0398107170553497 891.250938133746 10 0
0.0398107170553497 1000 10 0
0.0398107170553497 1122.01845430197 10 0
0.0398107170553497 1258.92541179417 10 0
0.0398107170553497 1412.53754462276 10 0
0.0398107170553497 1584.89319246111 10 0
0.0398107170553497 1778.27941003892 10 0
0.0398107170553497 1995.26231496888 10 0
0.0398107170553497 2238.72113856834 10 0
0.0398107170553497 2511.88643150958 10 0
0.0398107170553497 2818.38293126445 10 0
0.0398107170553497 3162.27766016838 10 0
0.0398107170553497 3548.13389233576 10 0
0.0398107170553497 3981.07170553498 10 0
0.0398107170553497 4466.83592150964 10 0
0.0398107170553497 5011.87233627273 10 0
0.0398107170553497 5623.41325190349 10 0
0.0398107170553497 6309.57344480194 10 0
0.0398107170553497 7079.45784384139 10 0
0.0398107170553497 7943.28234724282 10 0
0.0398107170553497 8912.50938133746 10 0
0.0398107170553497 10000 10 0
0.0446683592150963 0.01 10 2
0.0446683592150963 0.0112201845430196 10 2
0.0446683592150963 0.0125892541179417 10 2
0.0446683592150963 0.0141253754462275 10 2
0.0446683592150963 0.0158489319246111 10 2
0.0446683592150963 0.0177827941003892 10 2
0.0446683592150963 0.0199526231496888 10 2
0.0446683592150963 0.0223872113856834 10 2
0.0446683592150963 0.0251188643150958 10 2
0.0446683592150963 0.0281838293126445 10 2
0.0446683592150963 0.0316227766016838 10 2
0.0446683592150963 0.0354813389233576 10 2
0.0446683592150963 0.0398107170553497 10 2
0.0446683592150963 0.0446683592150963 10 2
0.0446683592150963 0.0501187233627272 10 2
0.0446683592150963 0.0562341325190349 10 2
0.0446683592150963 0.0630957344480193 10 2
0.0446683592150963 0.0707945784384138 10 2
0.0446683592150963 0.0794328234724281 10 2
0.0446683592150963 0.0891250938133746 10 2
0.0446683592150963 0.1 10 2
0.0446683592150963 0.112201845430196 10 2
0.0446683592150963 0.125892541179417 10 2
0.0446683592150963 0.141253754462275 10 2
0.0446683592150963 0.158489319246111 10 2
0.0446683592150963 0.177827941003892 10 2
0.0446683592150963 0.199526231496888 10 2
0.0446683592150963 0.223872113856834 10 2
0.0446683592150963 0.251188643150958 10 2
0.0446683592150963 0.281838293126445 10 2
0.0446683592150963 0.316227766016838 10 2
0.0446683592150963 0.354813389233575 10 0
0.0446683592150963 0.398107170553497 10 0
0.0446683592150963 0.446683592150963 10 0
0.0446683592150963 0.501187233627272 10 0
0.0446683592150963 0.562341325190349 10 0
0.0446683592150963 0.630957344480193 10 0
0.0446683592150963 0.707945784384138 10 0
0.0446683592150963 0.794328234724282 10 0
0.0446683592150963 0.891250938133746 10 0
0.0446683592150963 1 10 0
0.0446683592150963 1.12201845430196 10 0
0.0446683592150963 1.25892541179417 10 0
0.0446683592150963 1.41253754462275 10 0
0.0446683592150963 1.58489319246111 10 0
0.0446683592150963 1.77827941003892 10 0
0.0446683592150963 1.99526231496888 10 0
0.0446683592150963 2.23872113856834 10 0
0.0446683592150963 2.51188643150958 10 0
0.0446683592150963 2.81838293126446 10 0
0.0446683592150963 3.16227766016838 10 0
0.0446683592150963 3.54813389233576 10 0
0.0446683592150963 3.98107170553497 10 0
0.0446683592150963 4.46683592150963 10 0
0.0446683592150963 5.01187233627272 10 0
0.0446683592150963 5.62341325190349 10 0
0.0446683592150963 6.30957344480194 10 0
0.0446683592150963 7.07945784384138 10 0
0.0446683592150963 7.94328234724282 10 0
0.0446683592150963 8.91250938133746 10 0
0.0446683592150963 10 10 0
0.0446683592150963 11.2201845430196 10 0
0.0446683592150963 12.5892541179417 10 0
0.0446683592150963 14.1253754462276 10 0
0.0446683592150963 15.8489319246111 10 0
0.0446683592150963 17.7827941003892 10 0
0.0446683592150963 19.9526231496888 10 0
0.0446683592150963 22.3872113856834 10 0
0.0446683592150963 25.1188643150958 10 0
0.0446683592150963 28.1838293126446 10 0
0.0446683592150963 31.6227766016838 10 0
0.0446683592150963 35.4813389233576 10 0
0.0446683592150963 39.8107170553497 10 0
0.0446683592150963 44.6683592150963 10 0
0.0446683592150963 50.1187233627273 10 0
0.0446683592150963 56.2341325190349 10 0
0.0446683592150963 63.0957344480194 10 0
0.0446683592150963 70.7945784384138 10 0
0.0446683592150963 79.4328234724282 10 0
0.0446683592150963 89.1250938133746 10 0
0.0446683592150963 100 10 0
0.0446683592150963 112.201845430196 10 0
0.0446683592150963 125.892541179417 10 0
0.0446683592150963 141.253754462276 10 0
0.0446683592150963 158.489319246111 10 0
0.0446683592150963 177.827941003892 10 0
0.0446683592150963 199.526231496888 10 0
0.0446683592150963 223.872113856834 10 0
0.0446683592150963 251.188643150958 10 0
0.0446683592150963 281.838293126445 10 0
0.0446683592150963 316.227766016838 10 0
0.0446683592150963 354.813389233575 10 0
0.0446683592150963 398.107170553498 10 0
0.0446683592150963 446.683592150963 10 0
0.0446683592150963 501.187233627272 10 0
0.0446683592150963 562.341325190349 10 0
0.0446683592150963 630.957344480194 10 0
0.0446683592150963 707.945784384139 10 0
0.0446683592150963 794.328234724282 10 0
0.0446683592150963 891.250938133746 10 0
0.0446683592150963 1000 10 0
0.0446683592150963 1122.01845430197 10 0
0.0446683592150963 1258.92541179417 10 0
0.0446683592150963 1412.53754462276 10 0
0.0446683592150963 1584.89319246111 10 0
0.0446683592150963 1778.27941003892 10 0
0.0446683592150963 1995.26231496888 10 0
0.0446683592150963 2238.72113856834 10 0
0.0446683592150963 2511.88643150958 10 0
0.0446683592150963 2818.38293126445 10 0
0.0446683592150963 3162.27766016838 10 0
0.0446683592150963 3548.13389233576 10 0
0.0446683592150963 3981.07170553498 10 0
0.0446683592150963 4466.83592150964 10 0
0.0446683592150963 5011.87233627273 10 0
0.0446683592150963 5623.41325190349 10 0
0.0446683592150963 6309.57344480194 10 0
0.0446683592150963 7079.45784384139 10 0
0.0446683592150963 7943.28234724282 10 0
0.0446683592150963 8912.50938133746 10 0
0.0446683592150963 10000 10 0
0.0501187233627272 0.01 10 2
0.0501187233627272 0.0112201845430196 10 2
0.0501187233627272 0.0125892541179417 10 2
0.0501187233627272 0.0141253754462275 10 2
0.0501187233627272 0.0158489319246111 10 2
0.0501187233627272 0.0177827941003892 10 2
0.0501187233627272 0.0199526231496888 10 2
0.0501187233627272 0.0223872113856834 10 2
0.0501187233627272 0.0251188643150958 10 2
0.0501187233627272 0.0281838293126445 10 2
0.0501187233627272 0.0316227766016838 10 2
0.0501187233627272 0.0354813389233576 10 2
0.0501187233627272 0.0398107170553497 10 2
0.0501187233627272 0.0446683592150963 10 2
0.0501187233627272 0.0501187233627272 10 2
0.0501187233627272 0.0562341325190349 10 2
0.0501187233627272 0.0630957344480193 10 2
0.0501187233627272 0.0707945784384138 10 2
0.0501187233627272 0.0794328234724281 10 2
0.0501187233627272 0.0891250938133746 10 2
0.0501187233627272 0.1 10 2
0.0501187233627272 0.112201845430196 10 2
0.0501187233627272 0.125892541179417 10 2
0.0501187233627272 0.141253754462275 10 2
0.0501187233627272 0.158489319246111 10 2
0.0501187233627272 0.177827941003892 10 2
0.0501187233627272 0.199526231496888 10 2
0.0501187233627272 0.223872113856834 10 2
0.0501187233627272 0.251188643150958 10 2
0.0501187233627272 0.281838293126445 10 2
0.0501187233627272 0.316227766016838 10 2
0.0501187233627272 0.354813389233575 10 0
0.0501187233627272 0.398107170553497 10 0
0.0501187233627272 0.446683592150963 10 0
0.0501187233627272 0.501187233627272 10 0
0.0501187233627272 0.562341325190349 10 0
0.0501187233627272 0.630957344480193 10 0
0.0501187233627272 0.707945784384138 10 0
0.0501187233627272 0.794328234724282 10 0
0.0501187233627272 0.891250938133746 10 0
0.0501187233627272 1 10 0
0.0501187233627272 1.12201845430196 10 0
0.0501187233627272 1.25892541179417 10 0
0.0501187233627272 1.41253754462275 10 0
0.0501187233627272 1.58489319246111 10 0
0.0501187233627272 1.77827941003892 10 0
0.0501187233627272 1.99526231496888 10 0
0.0501187233627272 2.23872113856834 10 0
0.0501187233627272 2.51188643150958 10 0
0.0501187233627272 2.81838293126446 10 0
0.0501187233627272 3.16227766016838 10 0
0.0501187233627272 3.54813389233576 10 0
0.0501187233627272 3.98107170553497 10 0
0.0501187233627272 4.46683592150963 10 0
0.0501187233627272 5.01187233627272 10 0
0.0501187233627272 5.62341325190349 10 0
0.0501187233627272 6.30957344480194 10 0
0.0501187233627272 7.07945784384138 10 0
0.0501187233627272 7.94328234724282 10 0
0.0501187233627272 8.91250938133746 10 0
0.0501187233627272 10 10 0
0.0501187233627272 11.2201845430196 10 0
0.0501187233627272 12.5892541179417 10 0
0.0501187233627272 14.1253754462276 10 0
0.0501187233627272 15.8489319246111 10 0
0.0501187233627272 17.7827941003892 10 0
0.0501187233627272 19.9526231496888 10 0
0.0501187233627272 22.3872113856834 10 0
0.0501187233627272 25.1188643150958 10 0
0.0501187233627272 28.1838293126446 10 0
0.0501187233627272 31.6227766016838 10 0
0.0501187233627272 35.4813389233576 10 0
0.0501187233627272 39.8107170553497 10 0
0.0501187233627272 44.6683592150963 10 0
0.0501187233627272 50.1187233627273 10 0
0.0501187233627272 56.2341325190349 10 0
0.0501187233627272 63.0957344480194 10 0
0.0501187233627272 70.7945784384138 10 0
0.0501187233627272 79.4328234724282 10 0
0.0501187233627272 89.1250938133746 10 0
0.0501187233627272 100 10 0
0.0501187233627272 112.201845430196 10 0
0.0501187233627272 125.892541179417 10 0
0.0501187233627272 141.253754462276 10 0
0.0501187233627272 158.489319246111 10 0
0.0501187233627272 177.827941003892 10 0
0.0501187233627272 199.526231496888 10 0
0.0501187233627272 223.872113856834 10 0
0.0501187233627272 251.188643150958 10 0
0.0501187233627272 281.838293126445 10 0
0.0501187233627272 316.227766016838 10 0
0.0501187233627272 354.813389233575 10 0
0.0501187233627272 398.107170553498 10 0
0.0501187233627272 446.683592150963 10 0
0.0501187233627272 501.187233627272 10 0
0.0501187233627272 562.341325190349 10 0
0.0501187233627272 630.957344480194 10 0
0.0501187233627272 707.945784384139 10 0
0.0501187233627272 794.328234724282 10 0
0.0501187233627272 891.250938133746 10 0
0.0501187233627272 1000 10 0
0.0501187233627272 1122.01845430197 10 0
0.0501187233627272 1258.92541179417 10 0
0.0501187233627272 1412.53754462276 10 0
0.0501187233627272 1584.89319246111 10 0
0.0501187233627272 1778.27941003892 10 0
0.0501187233627272 1995.26231496888 10 0
0.0501187233627272 2238.72113856834 10 0
0.0501187233627272 2511.88643150958 10 0
0.0501187233627272 2818.38293126445 10 0
0.0501187233627272 3162.27766016838 10 0
0.0501187233627272 3548.13389233576 10 0
0.0501187233627272 3981.07170553498 10 0
0.0501187233627272 4466.83592150964 10 0
0.0501187233627272 5011.87233627273 10 0
0.0501187233627272 5623.41325190349 10 0
0.0501187233627272 6309.57344480194 10 0
0.0501187233627272 7079.45784384139 10 0
0.0501187233627272 7943.28234724282 10 0
0.0501187233627272 8912.50938133746 10 0
0.0501187233627272 10000 10 0
0.0562341325190349 0.01 10 2
0.0562341325190349 0.0112201845430196 10 2
0.0562341325190349 0.0125892541179417 10 2
0.0562341325190349 0.0141253754462275 10 2
0.0562341325190349 0.0158489319246111 10 2
0.0562341325190349 0.0177827941003892 10 2
0.0562341325190349 0.0199526231496888 10 2
0.0562341325190349 0.0223872113856834 10 2
0.0562341325190349 0.0251188643150958 10 2
0.0562341325190349 0.0281838293126445 10 2
0.0562341325190349 0.0316227766016838 10 2
0.0562341325190349 0.0354813389233576 10 2
0.0562341325190349 0.0398107170553497 10 2
0.0562341325190349 0.0446683592150963 10 2
0.0562341325190349 0.0501187233627272 10 2
0.0562341325190349 0.0562341325190349 10 2
0.0562341325190349 0.0630957344480193 10 2
0.0562341325190349 0.0707945784384138 10 2
0.0562341325190349 0.0794328234724281 10 2
0.0562341325190349 0.0891250938133746 10 2
0.0562341325190349 0.1 10 2
0.0562341325190349 0.112201845430196 10 2
0.0562341325190349 0.125892541179417 10 2
0.0562341325190349 0.141253754462275 10 2
0.0562341325190349 0.158489319246111 10 2
0.0562341325190349 0.177827941003892 10 2
0.0562341325190349 0.199526231496888 10 2
0.0562341325190349 0.223872113856834 10 2
0.0562341325190349 0.251188643150958 10 2
0.0562341325190349 0.281838293126445 10 2
0.0562341325190349 0.316227766016838 10 2
0.0562341325190349 0.354813389233575 10 0
0.0562341325190349 0.398107170553497 10 0
0.0562341325190349 0.446683592150963 10 0
0.0562341325190349 0.501187233627272 10 0
0.0562341325190349 0.562341325190349 10 0
0.0562341325190349 0.630957344480193 10 0
0.0562341325190349 0.707945784384138 10 0
0.0562341325190349 0.794328234724282 10 0
0.0562341325190349 0.891250938133746 10 0
0.0562341325190349 1 10 0
0.0562341325190349 1.12201845430196 10 0
0.0562341325190349 1.25892541179417 10 0
0.0562341325190349 1.41253754462275 10 0
0.0562341325190349 1.58489319246111 10 0
0.0562341325190349 1.77827941003892 10 0
0.0562341325190349 1.99526231496888 10 0
0.0562341325190349 2.23872113856834 10 0
0.0562341325190349 2.51188643150958 10 0
0.0562341325190349 2.81838293126446 10 0
0.0562341325190349 3.16227766016838 10 0
0.0562341325190349 3.54813389233576 10 0
0.0562341325190349 3.98107170553497 10 0
0.0562341325190349 4.46683592150963 10 0
0.0562341325190349 5.01187233627272 10 0
0.0562341325190349 5.62341325190349 10 0
0.0562341325190349 6.30957344480194 10 0
0.0562341325190349 7.07945784384138 10 0
0.0562341325190349 7.94328234724282 10 0
0.0562341325190349 8.91250938133746 10 0
0.0562341325190349 10 10 0
0.0562341325190349 11.2201845430196 10 0
0.0562341325190349 12.5892541179417 10 0
0.0562341325190349 14.1253754462276 10 0
0.0562341325190349 15.8489319246111 10 0
0.0562341325190349 17.7827941003892 10 0
0.0562341325190349 19.9526231496888 10 0
0.0562341325190349 22.3872113856834 10 0
0.0562341325190349 25.1188643150958 10 0
0.0562341325190349 28.1838293126446 10 0
0.0562341325190349 31.6227766016838 10 0
0.0562341325190349 35.4813389233576 10 0
0.0562341325190349 39.8107170553497 10 0
0.0562341325190349 44.6683592150963 10 0
0.0562341325190349 50.1187233627273 10 0
0.0562341325190349 56.2341325190349 10 0
0.0562341325190349 63.0957344480194 10 0
0.0562341325190349 70.7945784384138 10 0
0.0562341325190349 79.4328234724282 10 0
0.0562341325190349 89.1250938133746 10 0
0.0562341325190349 100 10 0
0.0562341325190349 112.201845430196 10 0
0.0562341325190349 125.892541179417 10 0
0.0562341325190349 141.253754462276 10 0
0.0562341325190349 158.489319246111 10 0
0.0562341325190349 177.827941003892 10 0
0.0562341325190349 199.526231496888 10 0
0.0562341325190349 223.872113856834 10 0
0.0562341325190349 251.188643150958 10 0
0.0562341325190349 281.838293126445 10 0
0.0562341325190349 316.227766016838 10 0
0.0562341325190349 354.813389233575 10 0
0.0562341325190349 398.107170553498 10 0
0.0562341325190349 446.683592150963 10 0
0.0562341325190349 501.187233627272 10 0
0.0562341325190349 562.341325190349 10 0
0.0562341325190349 630.957344480194 10 0
0.0562341325190349 707.945784384139 10 0
0.0562341325190349 794.328234724282 10 0
0.0562341325190349 891.250938133746 10 0
0.0562341325190349 1000 10 0
0.0562341325190349 1122.01845430197 10 0
0.0562341325190349 1258.92541179417 10 0
0.0562341325190349 1412.53754462276 10 0
0.0562341325190349 1584.89319246111 10 0
0.0562341325190349 1778.27941003892 10 0
0.0562341325190349 1995.26231496888 10 0
0.0562341325190349 2238.72113856834 10 0
0.0562341325190349 2511.88643150958 10 0
0.0562341325190349 2818.38293126445 10 0
0.0562341325190349 3162.27766016838 10 0
0.0562341325190349 3548.13389233576 10 0
0.0562341325190349 3981.07170553498 10 0
0.0562341325190349 4466.83592150964 10 0
0.0562341325190349 5011.87233627273 10 0
0.0562341325190349 5623.41325190349 10 0
0.0562341325190349 6309.57344480194 10 0
0.0562341325190349 7079.45784384139 10 0
0.0562341325190349 7943.28234724282 10 0
0.0562341325190349 8912.50938133746 10 0
0.0562341325190349 10000 10 0
0.0630957344480193 0.01 10 2
0.0630957344480193 0.0112201845430196 10 2
0.0630957344480193 0.0125892541179417 10 2
0.0630957344480193 0.0141253754462275 10 2
0.0630957344480193 0.0158489319246111 10 2
0.0630957344480193 0.0177827941003892 10 2
0.0630957344480193 0.0199526231496888 10 2
0.0630957344480193 0.0223872113856834 10 2
0.0630957344480193 0.0251188643150958 10 2
0.0630957344480193 0.0281838293126445 10 2
0.0630957344480193 0.0316227766016838 10 2
0.0630957344480193 0.0354813389233576 10 2
0.0630957344480193 0.0398107170553497 10 2
0.0630957344480193 0.0446683592150963 10 2
0.0630957344480193 0.0501187233627272 10 2
0.0630957344480193 0.0562341325190349 10 2
0.0630957344480193 0.0630957344480193 10 2
0.0630957344480193 0.0707945784384138 10 2
0.0630957344480193 0.0794328234724281 10 2
0.0630957344480193 0.0891250938133746 10 2
0.0630957344480193 0.1 10 2
0.0630957344480193 0.112201845430196 10 2
0.0630957344480193 0.125892541179417 10 2
0.0630957344480193 0.141253754462275 10 2
0.0630957344480193 0.158489319246111 10 2
0.0630957344480193 0.177827941003892 10 2
0.0630957344480193 0.199526231496888 10 2
0.0630957344480193 0.223872113856834 10 2
0.0630957344480193 0.251188643150958 10 2
0.0630957344480193 0.281838293126445 10 2
0.0630957344480193 0.316227766016838 10 2
0.0630957344480193 0.354813389233575 10 0
0.0630957344480193 0.398107170553497 10 0
0.0630957344480193 0.446683592150963 10 0
0.0630957344480193 0.501187233627272 10 0
0.0630957344480193 0.562341325190349 10 0
0.0630957344480193 0.630957344480193 10 0
0.0630957344480193 0.707945784384138 10 0
0.0630957344480193 0.794328234724282 10 0
0.0630957344480193 0.891250938133746 10 0
0.0630957344480193 1 10 0
0.0630957344480193 1.12201845430196 10 0
0.0630957344480193 1.25892541179417 10 0
0.0630957344480193 1.41253754462275 10 0
0.0630957344480193 1.58489319246111 10 0
0.0630957344480193 1.77827941003892 10 0
0.0630957344480193 1.99526231496888 10 0
0.0630957344480193 2.23872113856834 10 0
0.0630957344480193 2.51188643150958 10 0
0.0630957344480193 2.81838293126446 10 0
0.0630957344480193 3.16227766016838 10 0
0.0630957344480193 3.54813389233576 10 0
0.0630957344480193 3.98107170553497 10 0
0.0630957344480193 4.46683592150963 10 0
0.0630957344480193 5.01187233627272 10 0
0.0630957344480193 5.62341325190349 10 0
0.0630957344480193 6.30957344480194 10 0
0.0630957344480193 7.07945784384138 10 0
0.0630957344480193 7.94328234724282 10 0
0.0630957344480193 8.91250938133746 10 0
0.0630957344480193 10 10 0
0.0630957344480193 11.2201845430196 10 0
0.0630957344480193 12.5892541179417 10 0
0.0630957344480193 14.1253754462276 10 0
0.0630957344480193 15.8489319246111 10 0
0.0630957344480193 17.7827941003892 10 0
0.0630957344480193 19.9526231496888 10 0
0.0630957344480193 22.3872113856834 10 0
0.0630957344480193 25.1188643150958 10 0
0.0630957344480193 28.1838293126446 10 0
0.0630957344480193 31.6227766016838 10 0
0.0630957344480193 35.4813389233576 10 0
0.0630957344480193 39.8107170553497 10 0
0.0630957344480193 44.6683592150963 10 0
0.0630957344480193 50.1187233627273 10 0
0.0630957344480193 56.2341325190349 10 0
0.0630957344480193 63.0957344480194 10 0
0.0630957344480193 70.7945784384138 10 0
0.0630957344480193 79.4328234724282 10 0
0.0630957344480193 89.1250938133746 10 0
0.0630957344480193 100 10 0
0.0630957344480193 112.201845430196 10 0
0.0630957344480193 125.892541179417 10 0
0.0630957344480193 141.253754462276 10 0
0.0630957344480193 158.489319246111 10 0
0.0630957344480193 177.827941003892 10 0
0.0630957344480193 199.526231496888 10 0
0.0630957344480193 223.872113856834 10 0
0.0630957344480193 251.188643150958 10 0
0.0630957344480193 281.838293126445 10 0
0.0630957344480193 316.227766016838 10 0
0.0630957344480193 354.813389233575 10 0
0.0630957344480193 398.107170553498 10 0
0.0630957344480193 446.683592150963 10 0
0.0630957344480193 501.187233627272 10 0
0.0630957344480193 562.341325190349 10 0
0.0630957344480193 630.957344480194 10 0
0.0630957344480193 707.945784384139 10 0
0.0630957344480193 794.328234724282 10 0
0.0630957344480193 891.250938133746 10 0
0.0630957344480193 1000 10 0
0.0630957344480193 1122.01845430197 10 0
0.0630957344480193 1258.92541179417 10 0
0.0630957344480193 1412.53754462276 10 0
0.0630957344480193 1584.89319246111 10 0
0.0630957344480193 1778.27941003892 10 0
0.0630957344480193 1995.26231496888 10 0
0.0630957344480193 2238.72113856834 10 0
0.0630957344480193 2511.88643150958 10 0
0.0630957344480193 2818.38293126445 10 0
0.0630957344480193 3162.27766016838 10 0
0.0630957344480193 3548.13389233576 10 0
0.0630957344480193 3981.07170553498 10 0
0.0630957344480193 4466.83592150964 10 0
0.0630957344480193 5011.87233627273 10 0
0.0630957344480193 5623.41325190349 10 0
0.0630957344480193 6309.57344480194 10 0
0.0630957344480193 7079.45784384139 10 0
0.0630957344480193 7943.28234724282 10 0
0.0630957344480193 8912.50938133746 10 0
0.0630957344480193 10000 10 0
0.0707945784384138 0.01 10 2
0.0707945784384138 0.0112201845430196 10 2
0.0707945784384138 0.0125892541179417 10 2
0.0707945784384138 0.0141253754462275 10 2
0.0707945784384138 0.0158489319246111 10 2
0.0707945784384138 0.0177827941003892 10 2
0.0707945784384138 0.0199526231496888 10 2
0.0707945784384138 0.0223872113856834 10 2
0.0707945784384138 0.0251188643150958 10 2
0.0707945784384138 0.0281838293126445 10 2
0.0707945784384138 0.0316227766016838 10 2
0.0707945784384138 0.0354813389233576 10 2
0.0707945784384138 0.0398107170553497 10 2
0.0707945784384138 0.0446683592150963 10 2
0.0707945784384138 0.0501187233627272 10 2
0.0707945784384138 0.0562341325190349 10 2
0.0707945784384138 0.0630957344480193 10 2
0.0707945784384138 0.0707945784384138 10 2
0.0707945784384138 0.0794328234724281 10 2
0.0707945784384138 0.0891250938133746 10 2
0.0707945784384138 0.1 10 2
0.0707945784384138 0.112201845430196 10 2
0.0707945784384138 0.125892541179417 10 2
0.0707945784384138 0.141253754462275 10 2
0.0707945784384138 0.158489319246111 10 2
0.0707945784384138 0.177827941003892 10 2
0.0707945784384138 0.199526231496888 10 2
0.0707945784384138 0.223872113856834 10 2
0.0707945784384138 0.251188643150958 10 2
0.0707945784384138 0.281838293126445 10 2
0.0707945784384138 0.316227766016838 10 2
0.0707945784384138 0.354813389233575 10 0
0.0707945784384138 0.398107170553497 10 0
0.0707945784384138 0.446683592150963 10 0
0.0707945784384138 0.501187233627272 10 0
0.0707945784384138 0.562341325190349 10 0
0.0707945784384138 0.630957344480193 10 0
0.0707945784384138 0.707945784384138 10 0
0.0707945784384138 0.794328234724282 10 0
0.0707945784384138 0.891250938133746 10 0
0.0707945784384138 1 10 0
0.0707945784384138 1.12201845430196 10 0
0.0707945784384138 1.25892541179417 10 0
0.0707945784384138 1.41253754462275 10 0
0.0707945784384138 1.58489319246111 10 0
0.0707945784384138 1.77827941003892 10 0
0.0707945784384138 1.99526231496888 10 0
0.0707945784384138 2.23872113856834 10 0
0.0707945784384138 2.51188643150958 10 0
0.0707945784384138 2.81838293126446 10 0
0.0707945784384138 3.16227766016838 10 0
0.0707945784384138 3.54813389233576 10 0
0.0707945784384138 3.98107170553497 10 0
0.0707945784384138 4.46683592150963 10 0
0.0707945784384138 5.01187233627272 10 0
0.0707945784384138 5.62341325190349 10 0
0.0707945784384138 6.30957344480194 10 0
0.0707945784384138 7.07945784384138 10 0
0.0707945784384138 7.94328234724282 10 0
0.0707945784384138 8.91250938133746 10 0
0.0707945784384138 10 10 0
0.0707945784384138 11.2201845430196 10 0
0.0707945784384138 12.5892541179417 10 0
0.0707945784384138 14.1253754462276 10 0
0.0707945784384138 15.8489319246111 10 0
0.0707945784384138 17.7827941003892 10 0
0.0707945784384138 19.9526231496888 10 0
0.0707945784384138 22.3872113856834 10 0
0.0707945784384138 25.1188643150958 10 0
0.0707945784384138 28.1838293126446 10 0
0.0707945784384138 31.6227766016838 10 0
0.0707945784384138 35.4813389233576 10 0
0.0707945784384138 39.8107170553497 10 0
0.0707945784384138 44.6683592150963 10 0
0.0707945784384138 50.1187233627273 10 0
0.0707945784384138 56.2341325190349 10 0
0.0707945784384138 63.0957344480194 10 0
0.0707945784384138 70.7945784384138 10 0
0.0707945784384138 79.4328234724282 10 0
0.0707945784384138 89.1250938133746 10 0
0.0707945784384138 100 10 0
0.0707945784384138 112.201845430196 10 0
0.0707945784384138 125.892541179417 10 0
0.0707945784384138 141.253754462276 10 0
0.0707945784384138 158.489319246111 10 0
0.0707945784384138 177.827941003892 10 0
0.0707945784384138 199.526231496888 10 0
0.0707945784384138 223.872113856834 10 0
0.0707945784384138 251.188643150958 10 0
0.0707945784384138 281.838293126445 10 0
0.0707945784384138 316.227766016838 10 0
0.0707945784384138 354.813389233575 10 0
0.0707945784384138 398.107170553498 10 0
0.0707945784384138 446.683592150963 10 0
0.0707945784384138 501.187233627272 10 0
0.0707945784384138 562.341325190349 10 0
0.0707945784384138 630.957344480194 10 0
0.0707945784384138 707.945784384139 10 0
0.0707945784384138 794.328234724282 10 0
0.0707945784384138 891.250938133746 10 0
0.0707945784384138 1000 10 0
0.0707945784384138 1122.01845430197 10 0
0.0707945784384138 1258.92541179417 10 0
0.0707945784384138 1412.53754462276 10 0
0.0707945784384138 1584.89319246111 10 0
0.0707945784384138 1778.27941003892 10 0
0.0707945784384138 1995.26231496888 10 0
0.0707945784384138 2238.72113856834 10 0
0.0707945784384138 2511.88643150958 10 0
0.0707945784384138 2818.38293126445 10 0
0.0707945784384138 3162.27766016838 10 0
0.0707945784384138 3548.13389233576 10 0
0.0707945784384138 3981.07170553498 10 0
0.0707945784384138 4466.83592150964 10 0
0.0707945784384138 5011.87233627273 10 0
0.0707945784384138 5623.41325190349 10 0
0.0707945784384138 6309.57344480194 10 0
0.0707945784384138 7079.45784384139 10 0
0.0707945784384138 7943.28234724282 10 0
0.0707945784384138 8912.50938133746 10 0
0.0707945784384138 10000 10 0
0.0794328234724281 0.01 10 2
0.0794328234724281 0.0112201845430196 10 2
0.0794328234724281 0.0125892541179417 10 2
0.0794328234724281 0.0141253754462275 10 2
0.0794328234724281 0.0158489319246111 10 2
0.0794328234724281 0.0177827941003892 10 2
0.0794328234724281 0.0199526231496888 10 2
0.0794328234724281 0.0223872113856834 10 2
0.0794328234724281 0.0251188643150958 10 2
0.0794328234724281 0.0281838293126445 10 2
0.0794328234724281 0.0316227766016838 10 2
0.0794328234724281 0.0354813389233576 10 2
0.0794328234724281 0.0398107170553497 10 2
0.0794328234724281 0.0446683592150963 10 2
0.0794328234724281 0.0501187233627272 10 2
0.0794328234724281 0.0562341325190349 10 2
0.0794328234724281 0.0630957344480193 10 2
0.0794328234724281 0.0707945784384138 10 2
0.0794328234724281 0.0794328234724281 10 2
0.0794328234724281 0.0891250938133746 10 2
0.0794328234724281 0.1 10 2
0.0794328234724281 0.112201845430196 10 2
0.0794328234724281 0.125892541179417 10 2
0.0794328234724281 0.141253754462275 10 2
0.0794328234724281 0.158489319246111 10 2
0.0794328234724281 0.177827941003892 10 2
0.0794328234724281 0.199526231496888 10 2
0.0794328234724281 0.223872113856834 10 2
0.0794328234724281 0.251188643150958 10 2
0.0794328234724281 0.281838293126445 10 2
0.0794328234724281 0.316227766016838 10 2
0.0794328234724281 0.354813389233575 10 0
0.0794328234724281 0.398107170553497 10 0
0.0794328234724281 0.446683592150963 10 0
0.0794328234724281 0.501187233627272 10 0
0.0794328234724281 0.562341325190349 10 0
0.0794328234724281 0.630957344480193 10 0
0.0794328234724281 0.707945784384138 10 0
0.0794328234724281 0.794328234724282 10 0
0.0794328234724281 0.891250938133746 10 0
0.0794328234724281 1 10 0
0.0794328234724281 1.12201845430196 10 0
0.0794328234724281 1.25892541179417 10 0
0.0794328234724281 1.41253754462275 10 0
0.0794328234724281 1.58489319246111 10 0
0.0794328234724281 1.77827941003892 10 0
0.0794328234724281 1.99526231496888 10 0
0.0794328234724281 2.23872113856834 10 0
0.0794328234724281 2.51188643150958 10 0
0.0794328234724281 2.81838293126446 10 0
0.0794328234724281 3.16227766016838 10 0
0.0794328234724281 3.54813389233576 10 0
0.0794328234724281 3.98107170553497 10 0
0.0794328234724281 4.46683592150963 10 0
0.0794328234724281 5.01187233627272 10 0
0.0794328234724281 5.62341325190349 10 0
0.0794328234724281 6.30957344480194 10 0
0.0794328234724281 7.07945784384138 10 0
0.0794328234724281 7.94328234724282 10 0
0.0794328234724281 8.91250938133746 10 0
0.0794328234724281 10 10 0
0.0794328234724281 11.2201845430196 10 0
0.0794328234724281 12.5892541179417 10 0
0.0794328234724281 14.1253754462276 10 0
0.0794328234724281 15.8489319246111 10 0
0.0794328234724281 17.7827941003892 10 0
0.0794328234724281 19.9526231496888 10 0
0.0794328234724281 22.3872113856834 10 0
0.0794328234724281 25.1188643150958 10 0
0.0794328234724281 28.1838293126446 10 0
0.0794328234724281 31.6227766016838 10 0
0.0794328234724281 35.4813389233576 10 0
0.0794328234724281 39.8107170553497 10 0
0.0794328234724281 44.6683592150963 10 0
0.0794328234724281 50.1187233627273 10 0
0.0794328234724281 56.2341325190349 10 0
0.0794328234724281 63.0957344480194 10 0
0.0794328234724281 70.7945784384138 10 0
0.0794328234724281 79.4328234724282 10 0
0.0794328234724281 89.1250938133746 10 0
0.0794328234724281 100 10 0
0.0794328234724281 112.201845430196 10 0
0.0794328234724281 125.892541179417 10 0
0.0794328234724281 141.253754462276 10 0
0.0794328234724281 158.489319246111 10 0
0.0794328234724281 177.827941003892 10 0
0.0794328234724281 199.526231496888 10 0
0.0794328234724281 223.872113856834 10 0
0.0794328234724281 251.188643150958 10 0
0.0794328234724281 281.838293126445 10 0
0.0794328234724281 316.227766016838 10 0
0.0794328234724281 354.813389233575 10 0
0.0794328234724281 398.107170553498 10 0
0.0794328234724281 446.683592150963 10 0
0.0794328234724281 501.187233627272 10 0
0.0794328234724281 562.341325190349 10 0
0.0794328234724281 630.957344480194 10 0
0.0794328234724281 707.945784384139 10 0
0.0794328234724281 794.328234724282 10 0
0.0794328234724281 891.250938133746 10 0
0.0794328234724281 1000 10 0
0.0794328234724281 1122.01845430197 10 0
0.0794328234724281 1258.92541179417 10 0
0.0794328234724281 1412.53754462276 10 0
0.0794328234724281 1584.89319246111 10 0
0.0794328234724281 1778.27941003892 10 0
0.0794328234724281 1995.26231496888 10 0
0.0794328234724281 2238.72113856834 10 0
0.0794328234724281 2511.88643150958 10 0
0.0794328234724281 2818.38293126445 10 0
0.0794328234724281 3162.27766016838 10 0
0.0794328234724281 3548.13389233576 10 0
0.0794328234724281 3981.07170553498 10 0
0.0794328234724281 4466.83592150964 10 0
0.0794328234724281 5011.87233627273 10 0
0.0794328234724281 5623.41325190349 10 0
0.0794328234724281 6309.57344480194 10 0
0.0794328234724281 7079.45784384139 10 0
0.0794328234724281 7943.28234724282 10 0
0.0794328234724281 8912.50938133746 10 0
0.0794328234724281 10000 10 0
0.0891250938133746 0.01 10 2
0.0891250938133746 0.0112201845430196 10 2
0.0891250938133746 0.0125892541179417 10 2
0.0891250938133746 0.0141253754462275 10 2
0.0891250938133746 0.0158489319246111 10 2
0.0891250938133746 0.0177827941003892 10 2
0.0891250938133746 0.0199526231496888 10 2
0.0891250938133746 0.0223872113856834 10 2
0.0891250938133746 0.0251188643150958 10 2
0.0891250938133746 0.0281838293126445 10 2
0.0891250938133746 0.0316227766016838 10 2
0.0891250938133746 0.0354813389233576 10 2
0.0891250938133746 0.0398107170553497 10 2
0.0891250938133746 0.0446683592150963 10 2
0.0891250938133746 0.0501187233627272 10 2
0.0891250938133746 0.0562341325190349 10 2
0.0891250938133746 0.0630957344480193 10 2
0.0891250938133746 0.0707945784384138 10 2
0.0891250938133746 0.0794328234724281 10 2
0.0891250938133746 0.0891250938133746 10 2
0.0891250938133746 0.1 10 2
0.0891250938133746 0.112201845430196 10 2
0.0891250938133746 0.125892541179417 10 2
0.0891250938133746 0.141253754462275 10 2
0.0891250938133746 0.158489319246111 10 2
0.0891250938133746 0.177827941003892 10 2
0.0891250938133746 0.199526231496888 10 2
0.0891250938133746 0.223872113856834 10 2
0.0891250938133746 0.251188643150958 10 2
0.0891250938133746 0.281838293126445 10 2
0.0891250938133746 0.316227766016838 10 2
0.0891250938133746 0.354813389233575 10 0
0.0891250938133746 0.398107170553497 10 0
0.0891250938133746 0.446683592150963 10 0
0.0891250938133746 0.501187233627272 10 0
0.0891250938133746 0.562341325190349 10 0
0.0891250938133746 0.630957344480193 10 0
0.0891250938133746 0.707945784384138 10 0
0.0891250938133746 0.794328234724282 10 0
0.0891250938133746 0.891250938133746 10 0
0.0891250938133746 1 10 0
0.0891250938133746 1.12201845430196 10 0
0.0891250938133746 1.25892541179417 10 0
0.0891250938133746 1.41253754462275 10 0
0.0891250938133746 1.58489319246111 10 0
0.0891250938133746 1.77827941003892 10 0
0.0891250938133746 1.99526231496888 10 0
0.0891250938133746 2.23872113856834 10 0
0.0891250938133746 2.51188643150958 10 0
0.0891250938133746 2.81838293126446 10 0
0.0891250938133746 3.16227766016838 10 0
0.0891250938133746 3.54813389233576 10 0
0.0891250938133746 3.98107170553497 10 0
0.0891250938133746 4.46683592150963 10 0
0.0891250938133746 5.01187233627272 10 0
0.0891250938133746 5.62341325190349 10 0
0.0891250938133746 6.30957344480194 10 0
0.0891250938133746 7.07945784384138 10 0
0.0891250938133746 7.94328234724282 10 0
0.0891250938133746 8.91250938133746 10 0
0.0891250938133746 10 10 0
0.0891250938133746 11.2201845430196 10 0
0.0891250938133746 12.5892541179417 10 0
0.0891250938133746 14.1253754462276 10 0
0.0891250938133746 15.8489319246111 10 0
0.0891250938133746 17.7827941003892 10 0
0.0891250938133746 19.9526231496888 10 0
0.0891250938133746 22.3872113856834 10 0
0.0891250938133746 25.1188643150958 10 0
0.0891250938133746 28.1838293126446 10 0
0.0891250938133746 31.6227766016838 10 0
0.0891250938133746 35.4813389233576 10 0
0.0891250938133746 39.8107170553497 10 0
0.0891250938133746 44.6683592150963 10 0
0.0891250938133746 50.1187233627273 10 0
0.0891250938133746 56.2341325190349 10 0
0.0891250938133746 63.0957344480194 10 0
0.0891250938133746 70.7945784384138 10 0
0.0891250938133746 79.4328234724282 10 0
0.0891250938133746 89.1250938133746 10 0
0.0891250938133746 100 10 0
0.0891250938133746 112.201845430196 10 0
0.0891250938133746 125.892541179417 10 0
0.0891250938133746 141.253754462276 10 0
0.0891250938133746 158.489319246111 10 0
0.0891250938133746 177.827941003892 10 0
0.0891250938133746 199.526231496888 10 0
0.0891250938133746 223.872113856834 10 0
0.0891250938133746 251.188643150958 10 0
0.0891250938133746 281.838293126445 10 0
0.0891250938133746 316.227766016838 10 0
0.0891250938133746 354.813389233575 10 0
0.0891250938133746 398.107170553498 10 0
0.0891250938133746 446.683592150963 10 0
0.0891250938133746 501.187233627272 10 0
0.0891250938133746 562.341325190349 10 0
0.0891250938133746 630.957344480194 10 0
0.0891250938133746 707.945784384139 10 0
0.0891250938133746 794.328234724282 10 0
0.0891250938133746 891.250938133746 10 0
0.0891250938133746 1000 10 0
0.0891250938133746 1122.01845430197 10 0
0.0891250938133746 1258.92541179417 10 0
0.0891250938133746 1412.53754462276 10 0
0.0891250938133746 1584.89319246111 10 0
0.0891250938133746 1778.27941003892 10 0
0.0891250938133746 1995.26231496888 10 0
0.0891250938133746 2238.72113856834 10 0
0.0891250938133746 2511.88643150958 10 0
0.0891250938133746 2818.38293126445 10 0
0.0891250938133746 3162.27766016838 10 0
0.0891250938133746 3548.13389233576 10 0
0.0891250938133746 3981.07170553498 10 0
0.0891250938133746 4466.83592150964 10 0
0.0891250938133746 5011.87233627273 10 0
0.0891250938133746 5623.41325190349 10 0
0.0891250938133746 6309.57344480194 10 0
0.0891250938133746 7079.45784384139 10 0
0.0891250938133746 7943.28234724282 10 0
0.0891250938133746 8912.50938133746 10 0
0.0891250938133746 10000 10 0
0.1 0.01 10 2
0.1 0.0112201845430196 10 2
0.1 0.0125892541179417 10 2
0.1 0.0141253754462275 10 2
0.1 0.0158489319246111 10 2
0.1 0.0177827941003892 10 2
0.1 0.0199526231496888 10 2
0.1 0.0223872113856834 10 2
0.1 0.0251188643150958 10 2
0.1 0.0281838293126445 10 2
0.1 0.0316227766016838 10 2
0.1 0.0354813389233576 10 2
0.1 0.0398107170553497 10 2
0.1 0.0446683592150963 10 2
0.1 0.0501187233627272 10 2
0.1 0.0562341325190349 10 2
0.1 0.0630957344480193 10 2
0.1 0.0707945784384138 10 2
0.1 0.0794328234724281 10 2
0.1 0.0891250938133746 10 2
0.1 0.1 10 2
0.1 0.112201845430196 10 2
0.1 0.125892541179417 10 2
0.1 0.141253754462275 10 2
0.1 0.158489319246111 10 2
0.1 0.177827941003892 10 2
0.1 0.199526231496888 10 2
0.1 0.223872113856834 10 2
0.1 0.251188643150958 10 2
0.1 0.281838293126445 10 2
0.1 0.316227766016838 10 2
0.1 0.354813389233575 10 2
0.1 0.398107170553497 10 0
0.1 0.446683592150963 10 0
0.1 0.501187233627272 10 0
0.1 0.562341325190349 10 0
0.1 0.630957344480193 10 0
0.1 0.707945784384138 10 0
0.1 0.794328234724282 10 0
0.1 0.891250938133746 10 0
0.1 1 10 0
0.1 1.12201845430196 10 0
0.1 1.25892541179417 10 0
0.1 1.41253754462275 10 0
0.1 1.58489319246111 10 0
0.1 1.77827941003892 10 0
0.1 1.99526231496888 10 0
0.1 2.23872113856834 10 0
0.1 2.51188643150958 10 0
0.1 2.81838293126446 10 0
0.1 3.16227766016838 10 0
0.1 3.54813389233576 10 0
0.1 3.98107170553497 10 0
0.1 4.46683592150963 10 0
0.1 5.01187233627272 10 0
0.1 5.62341325190349 10 0
0.1 6.30957344480194 10 0
0.1 7.07945784384138 10 0
0.1 7.94328234724282 10 0
0.1 8.91250938133746 10 0
0.1 10 10 0
0.1 11.2201845430196 10 0
0.1 12.5892541179417 10 0
0.1 14.1253754462276 10 0
0.1 15.8489319246111 10 0
0.1 17.7827941003892 10 0
0.1 19.9526231496888 10 0
0.1 22.3872113856834 10 0
0.1 25.1188643150958 10 0
0.1 28.1838293126446 10 0
0.1 31.6227766016838 10 0
0.1 35.4813389233576 10 0
0.1 39.8107170553497 10 0
0.1 44.6683592150963 10 0
0.1 50.1187233627273 10 0
0.1 56.2341325190349 10 0
0.1 63.0957344480194 10 0
0.1 70.7945784384138 10 0
0.1 79.4328234724282 10 0
0.1 89.1250938133746 10 0
0.1 100 10 0
0.1 112.201845430196 10 0
0.1 125.892541179417 10 0
0.1 141.253754462276 10 0
0.1 158.489319246111 10 0
0.1 177.827941003892 10 0
0.1 199.526231496888 10 0
0.1 223.872113856834 10 0
0.1 251.188643150958 10 0
0.1 281.838293126445 10 0
0.1 316.227766016838 10 0
0.1 354.813389233575 10 0
0.1 398.107170553498 10 0
0.1 446.683592150963 10 0
0.1 501.187233627272 10 0
0.1 562.341325190349 10 0
0.1 630.957344480194 10 0
0.1 707.945784384139 10 0
0.1 794.328234724282 10 0
0.1 891.250938133746 10 0
0.1 1000 10 0
0.1 1122.01845430197 10 0
0.1 1258.92541179417 10 0
0.1 1412.53754462276 10 0
0.1 1584.89319246111 10 0
0.1 1778.27941003892 10 0
0.1 1995.26231496888 10 0
0.1 2238.72113856834 10 0
0.1 2511.88643150958 10 0
0.1 2818.38293126445 10 0
0.1 3162.27766016838 10 0
0.1 3548.13389233576 10 0
0.1 3981.07170553498 10 0
0.1 4466.83592150964 10 0
0.1 5011.87233627273 10 0
0.1 5623.41325190349 10 0
0.1 6309.57344480194 10 0
0.1 7079.45784384139 10 0
0.1 7943.28234724282 10 0
0.1 8912.50938133746 10 0
0.1 10000 10 0
0.112201845430196 0.01 10 2
0.112201845430196 0.0112201845430196 10 2
0.112201845430196 0.0125892541179417 10 2
0.112201845430196 0.0141253754462275 10 2
0.112201845430196 0.0158489319246111 10 2
0.112201845430196 0.0177827941003892 10 2
0.112201845430196 0.0199526231496888 10 2
0.112201845430196 0.0223872113856834 10 2
0.112201845430196 0.0251188643150958 10 2
0.112201845430196 0.0281838293126445 10 2
0.112201845430196 0.0316227766016838 10 2
0.112201845430196 0.0354813389233576 10 2
0.112201845430196 0.0398107170553497 10 2
0.112201845430196 0.0446683592150963 10 2
0.112201845430196 0.0501187233627272 10 2
0.112201845430196 0.0562341325190349 10 2
0.112201845430196 0.0630957344480193 10 2
0.112201845430196 0.0707945784384138 10 2
0.112201845430196 0.0794328234724281 10 2
0.112201845430196 0.0891250938133746 10 2
0.112201845430196 0.1 10 2
0.112201845430196 0.112201845430196 10 2
0.112201845430196 0.125892541179417 10 2
0.112201845430196 0.141253754462275 10 2
0.112201845430196 0.158489319246111 10 2
0.112201845430196 0.177827941003892 10 2
0.112201845430196 0.199526231496888 10 2
0.112201845430196 0.223872113856834 10 2
0.112201845430196 0.251188643150958 10 2
0.112201845430196 0.281838293126445 10 2
0.112201845430196 0.316227766016838 10 2
0.112201845430196 0.354813389233575 10 2
0.112201845430196 0.398107170553497 10 0
0.112201845430196 0.446683592150963 10 0
0.112201845430196 0.501187233627272 10 0
0.112201845430196 0.562341325190349 10 0
0.112201845430196 0.630957344480193 10 0
0.112201845430196 0.707945784384138 10 0
0.112201845430196 0.794328234724282 10 0
0.112201845430196 0.891250938133746 10 0
0.112201845430196 1 10 0
0.112201845430196 1.12201845430196 10 0
0.112201845430196 1.25892541179417 10 0
0.112201845430196 1.41253754462275 10 0
0.112201845430196 1.58489319246111 10 0
0.112201845430196 1.77827941003892 10 0
0.112201845430196 1.99526231496888 10 0
0.112201845430196 2.23872113856834 10 0
0.112201845430196 2.51188643150958 10 0
0.112201845430196 2.81838293126446 10 0
0.112201845430196 3.16227766016838 10 0
0.112201845430196 3.54813389233576 10 0
0.112201845430196 3.98107170553497 10 0
0.112201845430196 4.46683592150963 10 0
0.112201845430196 5.01187233627272 10 0
0.112201845430196 5.62341325190349 10 0
0.112201845430196 6.30957344480194 10 0
0.112201845430196 7.07945784384138 10 0
0.112201845430196 7.94328234724282 10 0
0.112201845430196 8.91250938133746 10 0
0.112201845430196 10 10 0
0.112201845430196 11.2201845430196 10 0
0.112201845430196 12.5892541179417 10 0
0.112201845430196 14.1253754462276 10 0
0.112201845430196 15.8489319246111 10 0
0.112201845430196 17.7827941003892 10 0
0.112201845430196 19.9526231496888 10 0
0.112201845430196 22.3872113856834 10 0
0.112201845430196 25.1188643150958 10 0
0.112201845430196 28.1838293126446 10 0
0.112201845430196 31.6227766016838 10 0
0.112201845430196 35.4813389233576 10 0
0.112201845430196 39.8107170553497 10 0
0.112201845430196 44.6683592150963 10 0
0.112201845430196 50.1187233627273 10 0
0.112201845430196 56.2341325190349 10 0
0.112201845430196 63.0957344480194 10 0
0.112201845430196 70.7945784384138 10 0
0.112201845430196 79.4328234724282 10 0
0.112201845430196 89.1250938133746 10 0
0.112201845430196 100 10 0
0.112201845430196 112.201845430196 10 0
0.112201845430196 125.892541179417 10 0
0.112201845430196 141.253754462276 10 0
0.112201845430196 158.489319246111 10 0
0.112201845430196 177.827941003892 10 0
0.112201845430196 199.526231496888 10 0
0.112201845430196 223.872113856834 10 0
0.112201845430196 251.188643150958 10 0
0.112201845430196 281.838293126445 10 0
0.112201845430196 316.227766016838 10 0
0.112201845430196 354.813389233575 10 0
0.112201845430196 398.107170553498 10 0
0.112201845430196 446.683592150963 10 0
0.112201845430196 501.187233627272 10 0
0.112201845430196 562.341325190349 10 0
0.112201845430196 630.957344480194 10 0
0.112201845430196 707.945784384139 10 0
0.112201845430196 794.328234724282 10 0
0.112201845430196 891.250938133746 10 0
0.112201845430196 1000 10 0
0.112201845430196 1122.01845430197 10 0
0.112201845430196 1258.92541179417 10 0
0.112201845430196 1412.53754462276 10 0
0.112201845430196 1584.89319246111 10 0
0.112201845430196 1778.27941003892 10 0
0.112201845430196 1995.26231496888 10 0
0.112201845430196 2238.72113856834 10 0
0.112201845430196 2511.88643150958 10 0
0.112201845430196 2818.38293126445 10 0
0.112201845430196 3162.27766016838 10 0
0.112201845430196 3548.13389233576 10 0
0.112201845430196 3981.07170553498 10 0
0.112201845430196 4466.83592150964 10 0
0.112201845430196 5011.87233627273 10 0
0.112201845430196 5623.41325190349 10 0
0.112201845430196 6309.57344480194 10 0
0.112201845430196 7079.45784384139 10 0
0.112201845430196 7943.28234724282 10 0
0.112201845430196 8912.50938133746 10 0
0.112201845430196 10000 10 0
0.125892541179417 0.01 10 2
0.125892541179417 0.0112201845430196 10 2
0.125892541179417 0.0125892541179417 10 2
0.125892541179417 0.0141253754462275 10 2
0.125892541179417 0.0158489319246111 10 2
0.125892541179417 0.0177827941003892 10 2
0.125892541179417 0.0199526231496888 10 2
0.125892541179417 0.0223872113856834 10 2
0.125892541179417 0.0251188643150958 10 2
0.125892541179417 0.0281838293126445 10 2
0.125892541179417 0.0316227766016838 10 2
0.125892541179417 0.0354813389233576 10 2
0.125892541179417 0.0398107170553497 10 2
0.125892541179417 0.0446683592150963 10 2
0.125892541179417 0.0501187233627272 10 2
0.125892541179417 0.0562341325190349 10 2
0.125892541179417 0.0630957344480193 10 2
0.125892541179417 0.0707945784384138 10 2
0.125892541179417 0.0794328234724281 10 2
0.125892541179417 0.0891250938133746 10 2
0.125892541179417 0.1 10 2
0.125892541179417 0.112201845430196 10 2
0.125892541179417 0.125892541179417 10 2
0.125892541179417 0.141253754462275 10 2
0.125892541179417 0.158489319246111 10 2
0.125892541179417 0.177827941003892 10 2
0.125892541179417 0.199526231496888 10 2
0.125892541179417 0.223872113856834 10 2
0.125892541179417 0.251188643150958 10 2
0.125892541179417 0.281838293126445 10 2
0.125892541179417 0.316227766016838 10 2
0.125892541179417 0.354813389233575 10 2
0.125892541179417 0.398107170553497 10 0
0.125892541179417 0.446683592150963 10 0
0.125892541179417 0.501187233627272 10 0
0.125892541179417 0.562341325190349 10 0
0.125892541179417 0.630957344480193 10 0
0.125892541179417 0.707945784384138 10 0
0.125892541179417 0.794328234724282 10 0
0.125892541179417 0.891250938133746 10 0
0.125892541179417 1 10 0
0.125892541179417 1.12201845430196 10 0
0.125892541179417 1.25892541179417 10 0
0.125892541179417 1.41253754462275 10 0
0.125892541179417 1.58489319246111 10 0
0.125892541179417 1.77827941003892 10 0
0.125892541179417 1.99526231496888 10 0
0.125892541179417 2.23872113856834 10 0
0.125892541179417 2.51188643150958 10 0
0.125892541179417 2.81838293126446 10 0
0.125892541179417 3.16227766016838 10 0
0.125892541179417 3.54813389233576 10 0
0.125892541179417 3.98107170553497 10 0
0.125892541179417 4.46683592150963 10 0
0.125892541179417 5.01187233627272 10 0
0.125892541179417 5.62341325190349 10 0
0.125892541179417 6.30957344480194 10 0
0.125892541179417 7.07945784384138 10 0
0.125892541179417 7.94328234724282 10 0
0.125892541179417 8.91250938133746 10 0
0.125892541179417 10 10 0
0.125892541179417 11.2201845430196 10 0
0.125892541179417 12.5892541179417 10 0
0.125892541179417 14.1253754462276 10 0
0.125892541179417 15.8489319246111 10 0
0.125892541179417 17.7827941003892 10 0
0.125892541179417 19.9526231496888 10 0
0.125892541179417 22.3872113856834 10 0
0.125892541179417 25.1188643150958 10 0
0.125892541179417 28.1838293126446 10 0
0.125892541179417 31.6227766016838 10 0
0.125892541179417 35.4813389233576 10 0
0.125892541179417 39.8107170553497 10 0
0.125892541179417 44.6683592150963 10 0
0.125892541179417 50.1187233627273 10 0
0.125892541179417 56.2341325190349 10 0
0.125892541179417 63.0957344480194 10 0
0.125892541179417 70.7945784384138 10 0
0.125892541179417 79.4328234724282 10 0
0.125892541179417 89.1250938133746 10 0
0.125892541179417 100 10 0
0.125892541179417 112.201845430196 10 0
0.125892541179417 125.892541179417 10 0
0.125892541179417 141.253754462276 10 0
0.125892541179417 158.489319246111 10 0
0.125892541179417 177.827941003892 10 0
0.125892541179417 199.526231496888 10 0
0.125892541179417 223.872113856834 10 0
0.125892541179417 251.188643150958 10 0
0.125892541179417 281.838293126445 10 0
0.125892541179417 316.227766016838 10 0
0.125892541179417 354.813389233575 10 0
0.125892541179417 398.107170553498 10 0
0.125892541179417 446.683592150963 10 0
0.125892541179417 501.187233627272 10 0
0.125892541179417 562.341325190349 10 0
0.125892541179417 630.957344480194 10 0
0.125892541179417 707.945784384139 10 0
0.125892541179417 794.328234724282 10 0
0.125892541179417 891.250938133746 10 0
0.125892541179417 1000 10 0
0.125892541179417 1122.01845430197 10 0
0.125892541179417 1258.92541179417 10 0
0.125892541179417 1412.53754462276 10 0
0.125892541179417 1584.89319246111 10 0
0.125892541179417 1778.27941003892 10 0
0.125892541179417 1995.26231496888 10 0
0.125892541179417 2238.72113856834 10 0
0.125892541179417 2511.88643150958 10 0
0.125892541179417 2818.38293126445 10 0
0.125892541179417 3162.27766016838 10 0
0.125892541179417 3548.13389233576 10 0
0.125892541179417 3981.07170553498 10 0
0.125892541179417 4466.83592150964 10 0
0.125892541179417 5011.87233627273 10 0
0.125892541179417 5623.41325190349 10 0
0.125892541179417 6309.57344480194 10 0
0.125892541179417 7079.45784384139 10 0
0.125892541179417 7943.28234724282 10 0
0.125892541179417 8912.50938133746 10 0
0.125892541179417 10000 10 0
0.141253754462275 0.01 10 2
0.141253754462275 0.0112201845430196 10 2
0.141253754462275 0.0125892541179417 10 2
0.141253754462275 0.0141253754462275 10 2
0.141253754462275 0.0158489319246111 10 2
0.141253754462275 0.0177827941003892 10 2
0.141253754462275 0.0199526231496888 10 2
0.141253754462275 0.0223872113856834 10 2
0.141253754462275 0.0251188643150958 10 2
0.141253754462275 0.0281838293126445 10 2
0.141253754462275 0.0316227766016838 10 2
0.141253754462275 0.0354813389233576 10 2
0.141253754462275 0.0398107170553497 10 2
0.141253754462275 0.0446683592150963 10 2
0.141253754462275 0.0501187233627272 10 2
0.141253754462275 0.0562341325190349 10 2
0.141253754462275 0.0630957344480193 10 2
0.141253754462275 0.0707945784384138 10 2
0.141253754462275 0.0794328234724281 10 2
0.141253754462275 0.0891250938133746 10 2
0.141253754462275 0.1 10 2
0.141253754462275 0.112201845430196 10 2
0.141253754462275 0.125892541179417 10 2
0.141253754462275 0.141253754462275 10 2
0.141253754462275 0.158489319246111 10 2
0.141253754462275 0.177827941003892 10 2
0.141253754462275 0.199526231496888 10 2
0.141253754462275 0.223872113856834 10 2
0.141253754462275 0.251188643150958 10 2
0.141253754462275 0.281838293126445 10 2
0.141253754462275 0.316227766016838 10 2
0.141253754462275 0.354813389233575 10 2
0.141253754462275 0.398107170553497 10 0
0.141253754462275 0.446683592150963 10 0
0.141253754462275 0.501187233627272 10 0
0.141253754462275 0.562341325190349 10 0
0.141253754462275 0.630957344480193 10 0
0.141253754462275 0.707945784384138 10 0
0.141253754462275 0.794328234724282 10 0
0.141253754462275 0.891250938133746 10 0
0.141253754462275 1 10 0
0.141253754462275 1.12201845430196 10 0
0.141253754462275 1.25892541179417 10 0
0.141253754462275 1.41253754462275 10 0
0.141253754462275 1.58489319246111 10 0
0.141253754462275 1.77827941003892 10 0
0.141253754462275 1.99526231496888 10 0
0.141253754462275 2.23872113856834 10 0
0.141253754462275 2.51188643150958 10 0
0.141253754462275 2.81838293126446 10 0
0.141253754462275 3.16227766016838 10 0
0.141253754462275 3.54813389233576 10 0
0.141253754462275 3.98107170553497 10 0
0.141253754462275 4.46683592150963 10 0
0.141253754462275 5.01187233627272 10 0
0.141253754462275 5.62341325190349 10 0
0.141253754462275 6.30957344480194 10 0
0.141253754462275 7.07945784384138 10 0
0.141253754462275 7.94328234724282 10 0
0.141253754462275 8.91250938133746 10 0
0.141253754462275 10 10 0
0.141253754462275 11.2201845430196 10 0
0.141253754462275 12.5892541179417 10 0
0.141253754462275 14.1253754462276 10 0
0.141253754462275 15.8489319246111 10 0
0.141253754462275 17.7827941003892 10 0
0.141253754462275 19.9526231496888 10 0
0.141253754462275 22.3872113856834 10 0
0.141253754462275 25.1188643150958 10 0
0.141253754462275 28.1838293126446 10 0
0.141253754462275 31.6227766016838 10 0
0.141253754462275 35.4813389233576 10 0
0.141253754462275 39.8107170553497 10 0
0.141253754462275 44.6683592150963 10 0
0.141253754462275 50.1187233627273 10 0
0.141253754462275 56.2341325190349 10 0
0.141253754462275 63.0957344480194 10 0
0.141253754462275 70.7945784384138 10 0
0.141253754462275 79.4328234724282 10 0
0.141253754462275 89.1250938133746 10 0
0.141253754462275 100 10 0
0.141253754462275 112.201845430196 10 0
0.141253754462275 125.892541179417 10 0
0.141253754462275 141.253754462276 10 0
0.141253754462275 158.489319246111 10 0
0.141253754462275 177.827941003892 10 0
0.141253754462275 199.526231496888 10 0
0.141253754462275 223.872113856834 10 0
0.141253754462275 251.188643150958 10 0
0.141253754462275 281.838293126445 10 0
0.141253754462275 316.227766016838 10 0
0.141253754462275 354.813389233575 10 0
0.141253754462275 398.107170553498 10 0
0.141253754462275 446.683592150963 10 0
0.141253754462275 501.187233627272 10 0
0.141253754462275 562.341325190349 10 0
0.141253754462275 630.957344480194 10 0
0.141253754462275 707.945784384139 10 0
0.141253754462275 794.328234724282 10 0
0.141253754462275 891.250938133746 10 0
0.141253754462275 1000 10 0
0.141253754462275 1122.01845430197 10 0
0.141253754462275 1258.92541179417 10 0
0.141253754462275 1412.53754462276 10 0
0.141253754462275 1584.89319246111 10 0
0.141253754462275 1778.27941003892 10 0
0.141253754462275 1995.26231496888 10 0
0.141253754462275 2238.72113856834 10 0
0.141253754462275 2511.88643150958 10 0
0.141253754462275 2818.38293126445 10 0
0.141253754462275 3162.27766016838 10 0
0.141253754462275 3548.13389233576 10 0
0.141253754462275 3981.07170553498 10 0
0.141253754462275 4466.83592150964 10 0
0.141253754462275 5011.87233627273 10 0
0.141253754462275 5623.41325190349 10 0
0.141253754462275 6309.57344480194 10 0
0.141253754462275 7079.45784384139 10 0
0.141253754462275 7943.28234724282 10 0
0.141253754462275 8912.50938133746 10 0
0.141253754462275 10000 10 0
0.158489319246111 0.01 10 2
0.158489319246111 0.0112201845430196 10 2
0.158489319246111 0.0125892541179417 10 2
0.158489319246111 0.0141253754462275 10 2
0.158489319246111 0.0158489319246111 10 2
0.158489319246111 0.0177827941003892 10 2
0.158489319246111 0.0199526231496888 10 2
0.158489319246111 0.0223872113856834 10 2
0.158489319246111 0.0251188643150958 10 2
0.158489319246111 0.0281838293126445 10 2
0.158489319246111 0.0316227766016838 10 2
0.158489319246111 0.0354813389233576 10 2
0.158489319246111 0.0398107170553497 10 2
0.158489319246111 0.0446683592150963 10 2
0.158489319246111 0.0501187233627272 10 2
0.158489319246111 0.0562341325190349 10 2
0.158489319246111 0.0630957344480193 10 2
0.158489319246111 0.0707945784384138 10 2
0.158489319246111 0.0794328234724281 10 2
0.158489319246111 0.0891250938133746 10 2
0.158489319246111 0.1 10 2
0.158489319246111 0.112201845430196 10 2
0.158489319246111 0.125892541179417 10 2
0.158489319246111 0.141253754462275 10 2
0.158489319246111 0.158489319246111 10 2
0.158489319246111 0.177827941003892 10 2
0.158489319246111 0.199526231496888 10 2
0.158489319246111 0.223872113856834 10 2
0.158489319246111 0.251188643150958 10 2
0.158489319246111 0.281838293126445 10 2
0.158489319246111 0.316227766016838 10 2
0.158489319246111 0.354813389233575 10 2
0.158489319246111 0.398107170553497 10 0
0.158489319246111 0.446683592150963 10 0
0.158489319246111 0.501187233627272 10 0
0.158489319246111 0.562341325190349 10 0
0.158489319246111 0.630957344480193 10 0
0.158489319246111 0.707945784384138 10 0
0.158489319246111 0.794328234724282 10 0
0.158489319246111 0.891250938133746 10 0
0.158489319246111 1 10 0
0.158489319246111 1.12201845430196 10 0
0.158489319246111 1.25892541179417 10 0
0.158489319246111 1.41253754462275 10 0
0.158489319246111 1.58489319246111 10 0
0.158489319246111 1.77827941003892 10 0
0.158489319246111 1.99526231496888 10 0
0.158489319246111 2.23872113856834 10 0
0.158489319246111 2.51188643150958 10 0
0.158489319246111 2.81838293126446 10 0
0.158489319246111 3.16227766016838 10 0
0.158489319246111 3.54813389233576 10 0
0.158489319246111 3.98107170553497 10 0
0.158489319246111 4.46683592150963 10 0
0.158489319246111 5.01187233627272 10 0
0.158489319246111 5.62341325190349 10 0
0.158489319246111 6.30957344480194 10 0
0.158489319246111 7.07945784384138 10 0
0.158489319246111 7.94328234724282 10 0
0.158489319246111 8.91250938133746 10 0
0.158489319246111 10 10 0
0.158489319246111 11.2201845430196 10 0
0.158489319246111 12.5892541179417 10 0
0.158489319246111 14.1253754462276 10 0
0.158489319246111 15.8489319246111 10 0
0.158489319246111 17.7827941003892 10 0
0.158489319246111 19.9526231496888 10 0
0.158489319246111 22.3872113856834 10 0
0.158489319246111 25.1188643150958 10 0
0.158489319246111 28.1838293126446 10 0
0.158489319246111 31.6227766016838 10 0
0.158489319246111 35.4813389233576 10 0
0.158489319246111 39.8107170553497 10 0
0.158489319246111 44.6683592150963 10 0
0.158489319246111 50.1187233627273 10 0
0.158489319246111 56.2341325190349 10 0
0.158489319246111 63.0957344480194 10 0
0.158489319246111 70.7945784384138 10 0
0.158489319246111 79.4328234724282 10 0
0.158489319246111 89.1250938133746 10 0
0.158489319246111 100 10 0
0.158489319246111 112.201845430196 10 0
0.158489319246111 125.892541179417 10 0
0.158489319246111 141.253754462276 10 0
0.158489319246111 158.489319246111 10 0
0.158489319246111 177.827941003892 10 0
0.158489319246111 199.526231496888 10 0
0.158489319246111 223.872113856834 10 0
0.158489319246111 251.188643150958 10 0
0.158489319246111 281.838293126445 10 0
0.158489319246111 316.227766016838 10 0
0.158489319246111 354.813389233575 10 0
0.158489319246111 398.107170553498 10 0
0.158489319246111 446.683592150963 10 0
0.158489319246111 501.187233627272 10 0
0.158489319246111 562.341325190349 10 0
0.158489319246111 630.957344480194 10 0
0.158489319246111 707.945784384139 10 0
0.158489319246111 794.328234724282 10 0
0.158489319246111 891.250938133746 10 0
0.158489319246111 1000 10 0
0.158489319246111 1122.01845430197 10 0
0.158489319246111 1258.92541179417 10 0
0.158489319246111 1412.53754462276 10 0
0.158489319246111 1584.89319246111 10 0
0.158489319246111 1778.27941003892 10 0
0.158489319246111 1995.26231496888 10 0
0.158489319246111 2238.72113856834 10 0
0.158489319246111 2511.88643150958 10 0
0.158489319246111 2818.38293126445 10 0
0.158489319246111 3162.27766016838 10 0
0.158489319246111 3548.13389233576 10 0
0.158489319246111 3981.07170553498 10 0
0.158489319246111 4466.83592150964 10 0
0.158489319246111 5011.87233627273 10 0
0.158489319246111 5623.41325190349 10 0
0.158489319246111 6309.57344480194 10 0
0.158489319246111 7079.45784384139 10 0
0.158489319246111 7943.28234724282 10 0
0.158489319246111 8912.50938133746 10 0
0.158489319246111 10000 10 0
0.177827941003892 0.01 10 2
0.177827941003892 0.0112201845430196 10 2
0.177827941003892 0.0125892541179417 10 2
0.177827941003892 0.0141253754462275 10 2
0.177827941003892 0.0158489319246111 10 2
0.177827941003892 0.0177827941003892 10 2
0.177827941003892 0.0199526231496888 10 2
0.177827941003892 0.0223872113856834 10 2
0.177827941003892 0.0251188643150958 10 2
0.177827941003892 0.0281838293126445 10 2
0.177827941003892 0.0316227766016838 10 2
0.177827941003892 0.0354813389233576 10 2
0.177827941003892 0.0398107170553497 10 2
0.177827941003892 0.0446683592150963 10 2
0.177827941003892 0.0501187233627272 10 2
0.177827941003892 0.0562341325190349 10 2
0.177827941003892 0.0630957344480193 10 2
0.177827941003892 0.0707945784384138 10 2
0.177827941003892 0.0794328234724281 10 2
0.177827941003892 0.0891250938133746 10 2
0.177827941003892 0.1 10 2
0.177827941003892 0.112201845430196 10 2
0.177827941003892 0.125892541179417 10 2
0.177827941003892 0.141253754462275 10 2
0.177827941003892 0.158489319246111 10 2
0.177827941003892 0.177827941003892 10 2
0.177827941003892 0.199526231496888 10 2
0.177827941003892 0.223872113856834 10 2
0.177827941003892 0.251188643150958 10 2
0.177827941003892 0.281838293126445 10 2
0.177827941003892 0.316227766016838 10 2
0.177827941003892 0.354813389233575 10 2
0.177827941003892 0.398107170553497 10 0
0.177827941003892 0.446683592150963 10 0
0.177827941003892 0.501187233627272 10 0
0.177827941003892 0.562341325190349 10 0
0.177827941003892 0.630957344480193 10 0
0.177827941003892 0.707945784384138 10 0
0.177827941003892 0.794328234724282 10 0
0.177827941003892 0.891250938133746 10 0
0.177827941003892 1 10 0
0.177827941003892 1.12201845430196 10 0
0.177827941003892 1.25892541179417 10 0
0.177827941003892 1.41253754462275 10 0
0.177827941003892 1.58489319246111 10 0
0.177827941003892 1.77827941003892 10 0
0.177827941003892 1.99526231496888 10 0
0.177827941003892 2.23872113856834 10 0
0.177827941003892 2.51188643150958 10 0
0.177827941003892 2.81838293126446 10 0
0.177827941003892 3.16227766016838 10 0
0.177827941003892 3.54813389233576 10 0
0.177827941003892 3.98107170553497 10 0
0.177827941003892 4.46683592150963 10 0
0.177827941003892 5.01187233627272 10 0
0.177827941003892 5.62341325190349 10 0
0.177827941003892 6.30957344480194 10 0
0.177827941003892 7.07945784384138 10 0
0.177827941003892 7.94328234724282 10 0
0.177827941003892 8.91250938133746 10 0
0.177827941003892 10 10 0
0.177827941003892 11.2201845430196 10 0
0.177827941003892 12.5892541179417 10 0
0.177827941003892 14.1253754462276 10 0
0.177827941003892 15.8489319246111 10 0
0.177827941003892 17.7827941003892 10 0
0.177827941003892 19.9526231496888 10 0
0.177827941003892 22.3872113856834 10 0
0.177827941003892 25.1188643150958 10 0
0.177827941003892 28.1838293126446 10 0
0.177827941003892 31.6227766016838 10 0
0.177827941003892 35.4813389233576 10 0
0.177827941003892 39.8107170553497 10 0
0.177827941003892 44.6683592150963 10 0
0.177827941003892 50.1187233627273 10 0
0.177827941003892 56.2341325190349 10 0
0.177827941003892 63.0957344480194 10 0
0.177827941003892 70.7945784384138 10 0
0.177827941003892 79.4328234724282 10 0
0.177827941003892 89.1250938133746 10 0
0.177827941003892 100 10 0
0.177827941003892 112.201845430196 10 0
0.177827941003892 125.892541179417 10 0
0.177827941003892 141.253754462276 10 0
0.177827941003892 158.489319246111 10 0
0.177827941003892 177.827941003892 10 0
0.177827941003892 199.526231496888 10 0
0.177827941003892 223.872113856834 10 0
0.177827941003892 251.188643150958 10 0
0.177827941003892 281.838293126445 10 0
0.177827941003892 316.227766016838 10 0
0.177827941003892 354.813389233575 10 0
0.177827941003892 398.107170553498 10 0
0.177827941003892 446.683592150963 10 0
0.177827941003892 501.187233627272 10 0
0.177827941003892 562.341325190349 10 0
0.177827941003892 630.957344480194 10 0
0.177827941003892 707.945784384139 10 0
0.177827941003892 794.328234724282 10 0
0.177827941003892 891.250938133746 10 0
0.177827941003892 1000 10 0
0.177827941003892 1122.01845430197 10 0
0.177827941003892 1258.92541179417 10 0
0.177827941003892 1412.53754462276 10 0
0.177827941003892 1584.89319246111 10 0
0.177827941003892 1778.27941003892 10 0
0.177827941003892 1995.26231496888 10 0
0.177827941003892 2238.72113856834 10 0
0.177827941003892 2511.88643150958 10 0
0.177827941003892 2818.38293126445 10 0
0.177827941003892 3162.27766016838 10 0
0.177827941003892 3548.13389233576 10 0
0.177827941003892 3981.07170553498 10 0
0.177827941003892 4466.83592150964 10 0
0.177827941003892 5011.87233627273 10 0
0.177827941003892 5623.41325190349 10 0
0.177827941003892 6309.57344480194 10 0
0.177827941003892 7079.45784384139 10 0
0.177827941003892 7943.28234724282 10 0
0.177827941003892 8912.50938133746 10 0
0.177827941003892 10000 10 0
0.199526231496888 0.01 10 2
0.199526231496888 0.0112201845430196 10 2
0.199526231496888 0.0125892541179417 10 2
0.199526231496888 0.0141253754462275 10 2
0.199526231496888 0.0158489319246111 10 2
0.199526231496888 0.0177827941003892 10 2
0.199526231496888 0.0199526231496888 10 2
0.199526231496888 0.0223872113856834 10 2
0.199526231496888 0.0251188643150958 10 2
0.199526231496888 0.0281838293126445 10 2
0.199526231496888 0.0316227766016838 10 2
0.199526231496888 0.0354813389233576 10 2
0.199526231496888 0.0398107170553497 10 2
0.199526231496888 0.0446683592150963 10 2
0.199526231496888 0.0501187233627272 10 2
0.199526231496888 0.0562341325190349 10 2
0.199526231496888 0.0630957344480193 10 2
0.199526231496888 0.0707945784384138 10 2
0.199526231496888 0.0794328234724281 10 2
0.199526231496888 0.0891250938133746 10 2
0.199526231496888 0.1 10 2
0.199526231496888 0.112201845430196 10 2
0.199526231496888 0.125892541179417 10 2
0.199526231496888 0.141253754462275 10 2
0.199526231496888 0.158489319246111 10 2
0.199526231496888 0.177827941003892 10 2
0.199526231496888 0.199526231496888 10 2
0.199526231496888 0.223872113856834 10 2
0.199526231496888 0.251188643150958 10 2
0.199526231496888 0.281838293126445 10 2
0.199526231496888 0.316227766016838 10 2
0.199526231496888 0.354813389233575 10 2
0.199526231496888 0.398107170553497 10 0
0.199526231496888 0.446683592150963 10 0
0.199526231496888 0.501187233627272 10 0
0.199526231496888 0.562341325190349 10 0
0.199526231496888 0.630957344480193 10 0
0.199526231496888 0.707945784384138 10 0
0.199526231496888 0.794328234724282 10 0
0.199526231496888 0.891250938133746 10 0
0.199526231496888 1 10 0
0.199526231496888 1.12201845430196 10 0
0.199526231496888 1.25892541179417 10 0
0.199526231496888 1.41253754462275 10 0
0.199526231496888 1.58489319246111 10 0
0.199526231496888 1.77827941003892 10 0
0.199526231496888 1.99526231496888 10 0
0.199526231496888 2.23872113856834 10 0
0.199526231496888 2.51188643150958 10 0
0.199526231496888 2.81838293126446 10 0
0.199526231496888 3.16227766016838 10 0
0.199526231496888 3.54813389233576 10 0
0.199526231496888 3.98107170553497 10 0
0.199526231496888 4.46683592150963 10 0
0.199526231496888 5.01187233627272 10 0
0.199526231496888 5.62341325190349 10 0
0.199526231496888 6.30957344480194 10 0
0.199526231496888 7.07945784384138 10 0
0.199526231496888 7.94328234724282 10 0
0.199526231496888 8.91250938133746 10 0
0.199526231496888 10 10 0
0.199526231496888 11.2201845430196 10 0
0.199526231496888 12.5892541179417 10 0
0.199526231496888 14.1253754462276 10 0
0.199526231496888 15.8489319246111 10 0
0.199526231496888 17.7827941003892 10 0
0.199526231496888 19.9526231496888 10 0
0.199526231496888 22.3872113856834 10 0
0.199526231496888 25.1188643150958 10 0
0.199526231496888 28.1838293126446 10 0
0.199526231496888 31.6227766016838 10 0
0.199526231496888 35.4813389233576 10 0
0.199526231496888 39.8107170553497 10 0
0.199526231496888 44.6683592150963 10 0
0.199526231496888 50.1187233627273 10 0
0.199526231496888 56.2341325190349 10 0
0.199526231496888 63.0957344480194 10 0
0.199526231496888 70.7945784384138 10 0
0.199526231496888 79.4328234724282 10 0
0.199526231496888 89.1250938133746 10 0
0.199526231496888 100 10 0
0.199526231496888 112.201845430196 10 0
0.199526231496888 125.892541179417 10 0
0.199526231496888 141.253754462276 10 0
0.199526231496888 158.489319246111 10 0
0.199526231496888 177.827941003892 10 0
0.199526231496888 199.526231496888 10 0
0.199526231496888 223.872113856834 10 0
0.199526231496888 251.188643150958 10 0
0.199526231496888 281.838293126445 10 0
0.199526231496888 316.227766016838 10 0
0.199526231496888 354.813389233575 10 0
0.199526231496888 398.107170553498 10 0
0.199526231496888 446.683592150963 10 0
0.199526231496888 501.187233627272 10 0
0.199526231496888 562.341325190349 10 0
0.199526231496888 630.957344480194 10 0
0.199526231496888 707.945784384139 10 0
0.199526231496888 794.328234724282 10 0
0.199526231496888 891.250938133746 10 0
0.199526231496888 1000 10 0
0.199526231496888 1122.01845430197 10 0
0.199526231496888 1258.92541179417 10 0
0.199526231496888 1412.53754462276 10 0
0.199526231496888 1584.89319246111 10 0
0.199526231496888 1778.27941003892 10 0
0.199526231496888 1995.26231496888 10 0
0.199526231496888 2238.72113856834 10 0
0.199526231496888 2511.88643150958 10 0
0.199526231496888 2818.38293126445 10 0
0.199526231496888 3162.27766016838 10 0
0.199526231496888 3548.13389233576 10 0
0.199526231496888 3981.07170553498 10 0
0.199526231496888 4466.83592150964 10 0
0.199526231496888 5011.87233627273 10 0
0.199526231496888 5623.41325190349 10 0
0.199526231496888 6309.57344480194 10 0
0.199526231496888 7079.45784384139 10 0
0.199526231496888 7943.28234724282 10 0
0.199526231496888 8912.50938133746 10 0
0.199526231496888 10000 10 0
0.223872113856834 0.01 10 2
0.223872113856834 0.0112201845430196 10 2
0.223872113856834 0.0125892541179417 10 2
0.223872113856834 0.0141253754462275 10 2
0.223872113856834 0.0158489319246111 10 2
0.223872113856834 0.0177827941003892 10 2
0.223872113856834 0.0199526231496888 10 2
0.223872113856834 0.0223872113856834 10 2
0.223872113856834 0.0251188643150958 10 2
0.223872113856834 0.0281838293126445 10 2
0.223872113856834 0.0316227766016838 10 2
0.223872113856834 0.0354813389233576 10 2
0.223872113856834 0.0398107170553497 10 2
0.223872113856834 0.0446683592150963 10 2
0.223872113856834 0.0501187233627272 10 2
0.223872113856834 0.0562341325190349 10 2
0.223872113856834 0.0630957344480193 10 2
0.223872113856834 0.0707945784384138 10 2
0.223872113856834 0.0794328234724281 10 2
0.223872113856834 0.0891250938133746 10 2
0.223872113856834 0.1 10 2
0.223872113856834 0.112201845430196 10 2
0.223872113856834 0.125892541179417 10 2
0.223872113856834 0.141253754462275 10 2
0.223872113856834 0.158489319246111 10 2
0.223872113856834 0.177827941003892 10 2
0.223872113856834 0.199526231496888 10 2
0.223872113856834 0.223872113856834 10 2
0.223872113856834 0.251188643150958 10 2
0.223872113856834 0.281838293126445 10 2
0.223872113856834 0.316227766016838 10 2
0.223872113856834 0.354813389233575 10 2
0.223872113856834 0.398107170553497 10 2
0.223872113856834 0.446683592150963 10 0
0.223872113856834 0.501187233627272 10 0
0.223872113856834 0.562341325190349 10 0
0.223872113856834 0.630957344480193 10 0
0.223872113856834 0.707945784384138 10 0
0.223872113856834 0.794328234724282 10 0
0.223872113856834 0.891250938133746 10 0
0.223872113856834 1 10 0
0.223872113856834 1.12201845430196 10 0
0.223872113856834 1.25892541179417 10 0
0.223872113856834 1.41253754462275 10 0
0.223872113856834 1.58489319246111 10 0
0.223872113856834 1.77827941003892 10 0
0.223872113856834 1.99526231496888 10 0
0.223872113856834 2.23872113856834 10 0
0.223872113856834 2.51188643150958 10 0
0.223872113856834 2.81838293126446 10 0
0.223872113856834 3.16227766016838 10 0
0.223872113856834 3.54813389233576 10 0
0.223872113856834 3.98107170553497 10 0
0.223872113856834 4.46683592150963 10 0
0.223872113856834 5.01187233627272 10 0
0.223872113856834 5.62341325190349 10 0
0.223872113856834 6.30957344480194 10 0
0.223872113856834 7.07945784384138 10 0
0.223872113856834 7.94328234724282 10 0
0.223872113856834 8.91250938133746 10 0
0.223872113856834 10 10 0
0.223872113856834 11.2201845430196 10 0
0.223872113856834 12.5892541179417 10 0
0.223872113856834 14.1253754462276 10 0
0.223872113856834 15.8489319246111 10 0
0.223872113856834 17.7827941003892 10 0
0.223872113856834 19.9526231496888 10 0
0.223872113856834 22.3872113856834 10 0
0.223872113856834 25.1188643150958 10 0
0.223872113856834 28.1838293126446 10 0
0.223872113856834 31.6227766016838 10 0
0.223872113856834 35.4813389233576 10 0
0.223872113856834 39.8107170553497 10 0
0.223872113856834 44.6683592150963 10 0
0.223872113856834 50.1187233627273 10 0
0.223872113856834 56.2341325190349 10 0
0.223872113856834 63.0957344480194 10 0
0.223872113856834 70.7945784384138 10 0
0.223872113856834 79.4328234724282 10 0
0.223872113856834 89.1250938133746 10 0
0.223872113856834 100 10 0
0.223872113856834 112.201845430196 10 0
0.223872113856834 125.892541179417 10 0
0.223872113856834 141.253754462276 10 0
0.223872113856834 158.489319246111 10 0
0.223872113856834 177.827941003892 10 0
0.223872113856834 199.526231496888 10 0
0.223872113856834 223.872113856834 10 0
0.223872113856834 251.188643150958 10 0
0.223872113856834 281.838293126445 10 0
0.223872113856834 316.227766016838 10 0
0.223872113856834 354.813389233575 10 0
0.223872113856834 398.107170553498 10 0
0.223872113856834 446.683592150963 10 0
0.223872113856834 501.187233627272 10 0
0.223872113856834 562.341325190349 10 0
0.223872113856834 630.957344480194 10 0
0.223872113856834 707.945784384139 10 0
0.223872113856834 794.328234724282 10 0
0.223872113856834 891.250938133746 10 0
0.223872113856834 1000 10 0
0.223872113856834 1122.01845430197 10 0
0.223872113856834 1258.92541179417 10 0
0.223872113856834 1412.53754462276 10 0
0.223872113856834 1584.89319246111 10 0
0.223872113856834 1778.27941003892 10 0
0.223872113856834 1995.26231496888 10 0
0.223872113856834 2238.72113856834 10 0
0.223872113856834 2511.88643150958 10 0
0.223872113856834 2818.38293126445 10 0
0.223872113856834 3162.27766016838 10 0
0.223872113856834 3548.13389233576 10 0
0.223872113856834 3981.07170553498 10 0
0.223872113856834 4466.83592150964 10 0
0.223872113856834 5011.87233627273 10 0
0.223872113856834 5623.41325190349 10 0
0.223872113856834 6309.57344480194 10 0
0.223872113856834 7079.45784384139 10 0
0.223872113856834 7943.28234724282 10 0
0.223872113856834 8912.50938133746 10 0
0.223872113856834 10000 10 0
0.251188643150958 0.01 10 2
0.251188643150958 0.0112201845430196 10 2
0.251188643150958 0.0125892541179417 10 2
0.251188643150958 0.0141253754462275 10 2
0.251188643150958 0.0158489319246111 10 2
0.251188643150958 0.0177827941003892 10 2
0.251188643150958 0.0199526231496888 10 2
0.251188643150958 0.0223872113856834 10 2
0.251188643150958 0.0251188643150958 10 2
0.251188643150958 0.0281838293126445 10 2
0.251188643150958 0.0316227766016838 10 2
0.251188643150958 0.0354813389233576 10 2
0.251188643150958 0.0398107170553497 10 2
0.251188643150958 0.0446683592150963 10 2
0.251188643150958 0.0501187233627272 10 2
0.251188643150958 0.0562341325190349 10 2
0.251188643150958 0.0630957344480193 10 2
0.251188643150958 0.0707945784384138 10 2
0.251188643150958 0.0794328234724281 10 2
0.251188643150958 0.0891250938133746 10 2
0.251188643150958 0.1 10 2
0.251188643150958 0.112201845430196 10 2
0.251188643150958 0.125892541179417 10 2
0.251188643150958 0.141253754462275 10 2
0.251188643150958 0.158489319246111 10 2
0.251188643150958 0.177827941003892 10 2
0.251188643150958 0.199526231496888 10 2
0.251188643150958 0.223872113856834 10 2
0.251188643150958 0.251188643150958 10 2
0.251188643150958 0.281838293126445 10 2
0.251188643150958 0.316227766016838 10 2
0.251188643150958 0.354813389233575 10 2
0.251188643150958 0.398107170553497 10 2
0.251188643150958 0.446683592150963 10 0
0.251188643150958 0.501187233627272 10 0
0.251188643150958 0.562341325190349 10 0
0.251188643150958 0.630957344480193 10 0
0.251188643150958 0.707945784384138 10 0
0.251188643150958 0.794328234724282 10 0
0.251188643150958 0.891250938133746 10 0
0.251188643150958 1 10 0
0.251188643150958 1.12201845430196 10 0
0.251188643150958 1.25892541179417 10 0
0.251188643150958 1.41253754462275 10 0
0.251188643150958 1.58489319246111 10 0
0.251188643150958 1.77827941003892 10 0
0.251188643150958 1.99526231496888 10 0
0.251188643150958 2.23872113856834 10 0
0.251188643150958 2.51188643150958 10 0
0.251188643150958 2.81838293126446 10 0
0.251188643150958 3.16227766016838 10 0
0.251188643150958 3.54813389233576 10 0
0.251188643150958 3.98107170553497 10 0
0.251188643150958 4.46683592150963 10 0
0.251188643150958 5.01187233627272 10 0
0.251188643150958 5.62341325190349 10 0
0.251188643150958 6.30957344480194 10 0
0.251188643150958 7.07945784384138 10 0
0.251188643150958 7.94328234724282 10 0
0.251188643150958 8.91250938133746 10 0
0.251188643150958 10 10 0
0.251188643150958 11.2201845430196 10 0
0.251188643150958 12.5892541179417 10 0
0.251188643150958 14.1253754462276 10 0
0.251188643150958 15.8489319246111 10 0
0.251188643150958 17.7827941003892 10 0
0.251188643150958 19.9526231496888 10 0
0.251188643150958 22.3872113856834 10 0
0.251188643150958 25.1188643150958 10 0
0.251188643150958 28.1838293126446 10 0
0.251188643150958 31.6227766016838 10 0
0.251188643150958 35.4813389233576 10 0
0.251188643150958 39.8107170553497 10 0
0.251188643150958 44.6683592150963 10 0
0.251188643150958 50.1187233627273 10 0
0.251188643150958 56.2341325190349 10 0
0.251188643150958 63.0957344480194 10 0
0.251188643150958 70.7945784384138 10 0
0.251188643150958 79.4328234724282 10 0
0.251188643150958 89.1250938133746 10 0
0.251188643150958 100 10 0
0.251188643150958 112.201845430196 10 0
0.251188643150958 125.892541179417 10 0
0.251188643150958 141.253754462276 10 0
0.251188643150958 158.489319246111 10 0
0.251188643150958 177.827941003892 10 0
0.251188643150958 199.526231496888 10 0
0.251188643150958 223.872113856834 10 0
0.251188643150958 251.188643150958 10 0
0.251188643150958 281.838293126445 10 0
0.251188643150958 316.227766016838 10 0
0.251188643150958 354.813389233575 10 0
0.251188643150958 398.107170553498 10 0
0.251188643150958 446.683592150963 10 0
0.251188643150958 501.187233627272 10 0
0.251188643150958 562.341325190349 10 0
0.251188643150958 630.957344480194 10 0
0.251188643150958 707.945784384139 10 0
0.251188643150958 794.328234724282 10 0
0.251188643150958 891.250938133746 10 0
0.251188643150958 1000 10 0
0.251188643150958 1122.01845430197 10 0
0.251188643150958 1258.92541179417 10 0
0.251188643150958 1412.53754462276 10 0
0.251188643150958 1584.89319246111 10 0
0.251188643150958 1778.27941003892 10 0
0.251188643150958 1995.26231496888 10 0
0.251188643150958 2238.72113856834 10 0
0.251188643150958 2511.88643150958 10 0
0.251188643150958 2818.38293126445 10 0
0.251188643150958 3162.27766016838 10 0
0.251188643150958 3548.13389233576 10 0
0.251188643150958 3981.07170553498 10 0
0.251188643150958 4466.83592150964 10 0
0.251188643150958 5011.87233627273 10 0
0.251188643150958 5623.41325190349 10 0
0.251188643150958 6309.57344480194 10 0
0.251188643150958 7079.45784384139 10 0
0.251188643150958 7943.28234724282 10 0
0.251188643150958 8912.50938133746 10 0
0.251188643150958 10000 10 0
0.281838293126445 0.01 10 2
0.281838293126445 0.0112201845430196 10 2
0.281838293126445 0.0125892541179417 10 2
0.281838293126445 0.0141253754462275 10 2
0.281838293126445 0.0158489319246111 10 2
0.281838293126445 0.0177827941003892 10 2
0.281838293126445 0.0199526231496888 10 2
0.281838293126445 0.0223872113856834 10 2
0.281838293126445 0.0251188643150958 10 2
0.281838293126445 0.0281838293126445 10 2
0.281838293126445 0.0316227766016838 10 2
0.281838293126445 0.0354813389233576 10 2
0.281838293126445 0.0398107170553497 10 2
0.281838293126445 0.0446683592150963 10 2
0.281838293126445 0.0501187233627272 10 2
0.281838293126445 0.0562341325190349 10 2
0.281838293126445 0.0630957344480193 10 2
0.281838293126445 0.0707945784384138 10 2
0.281838293126445 0.0794328234724281 10 2
0.281838293126445 0.0891250938133746 10 2
0.281838293126445 0.1 10 2
0.281838293126445 0.112201845430196 10 2
0.281838293126445 0.125892541179417 10 2
0.281838293126445 0.141253754462275 10 2
0.281838293126445 0.158489319246111 10 2
0.281838293126445 0.177827941003892 10 2
0.281838293126445 0.199526231496888 10 2
0.281838293126445 0.223872113856834 10 2
0.281838293126445 0.251188643150958 10 2
0.281838293126445 0.281838293126445 10 2
0.281838293126445 0.316227766016838 10 2
0.281838293126445 0.354813389233575 10 2
0.281838293126445 0.398107170553497 10 2
0.281838293126445 0.446683592150963 10 0
0.281838293126445 0.501187233627272 10 0
0.281838293126445 0.562341325190349 10 0
0.281838293126445 0.630957344480193 10 0
0.281838293126445 0.707945784384138 10 0
0.281838293126445 0.794328234724282 10 0
0.281838293126445 0.891250938133746 10 0
0.281838293126445 1 10 0
0.281838293126445 1.12201845430196 10 0
0.281838293126445 1.25892541179417 10 0
0.281838293126445 1.41253754462275 10 0
0.281838293126445 1.58489319246111 10 0
0.281838293126445 1.77827941003892 10 0
0.281838293126445 1.99526231496888 10 0
0.281838293126445 2.23872113856834 10 0
0.281838293126445 2.51188643150958 10 0
0.281838293126445 2.81838293126446 10 0
0.281838293126445 3.16227766016838 10 0
0.281838293126445 3.54813389233576 10 0
0.281838293126445 3.98107170553497 10 0
0.281838293126445 4.46683592150963 10 0
0.281838293126445 5.01187233627272 10 0
0.281838293126445 5.62341325190349 10 0
0.281838293126445 6.30957344480194 10 0
0.281838293126445 7.07945784384138 10 0
0.281838293126445 7.94328234724282 10 0
0.281838293126445 8.91250938133746 10 0
0.281838293126445 10 10 0
0.281838293126445 11.2201845430196 10 0
0.281838293126445 12.5892541179417 10 0
0.281838293126445 14.1253754462276 10 0
0.281838293126445 15.8489319246111 10 0
0.281838293126445 17.7827941003892 10 0
0.281838293126445 19.9526231496888 10 0
0.281838293126445 22.3872113856834 10 0
0.281838293126445 25.1188643150958 10 0
0.281838293126445 28.1838293126446 10 0
0.281838293126445 31.6227766016838 10 0
0.281838293126445 35.4813389233576 10 0
0.281838293126445 39.8107170553497 10 0
0.281838293126445 44.6683592150963 10 0
0.281838293126445 50.1187233627273 10 0
0.281838293126445 56.2341325190349 10 0
0.281838293126445 63.0957344480194 10 0
0.281838293126445 70.7945784384138 10 0
0.281838293126445 79.4328234724282 10 0
0.281838293126445 89.1250938133746 10 0
0.281838293126445 100 10 0
0.281838293126445 112.201845430196 10 0
0.281838293126445 125.892541179417 10 0
0.281838293126445 141.253754462276 10 0
0.281838293126445 158.489319246111 10 0
0.281838293126445 177.827941003892 10 0
0.281838293126445 199.526231496888 10 0
0.281838293126445 223.872113856834 10 0
0.281838293126445 251.188643150958 10 0
0.281838293126445 281.838293126445 10 0
0.281838293126445 316.227766016838 10 0
0.281838293126445 354.813389233575 10 0
0.281838293126445 398.107170553498 10 0
0.281838293126445 446.683592150963 10 0
0.281838293126445 501.187233627272 10 0
0.281838293126445 562.341325190349 10 0
0.281838293126445 630.957344480194 10 0
0.281838293126445 707.945784384139 10 0
0.281838293126445 794.328234724282 10 0
0.281838293126445 891.250938133746 10 0
0.281838293126445 1000 10 0
0.281838293126445 1122.01845430197 10 0
0.281838293126445 1258.92541179417 10 0
0.281838293126445 1412.53754462276 10 0
0.281838293126445 1584.89319246111 10 0
0.281838293126445 1778.27941003892 10 0
0.281838293126445 1995.26231496888 10 0
0.281838293126445 2238.72113856834 10 0
0.281838293126445 2511.88643150958 10 0
0.281838293126445 2818.38293126445 10 0
0.281838293126445 3162.27766016838 10 0
0.281838293126445 3548.13389233576 10 0
0.281838293126445 3981.07170553498 10 0
0.281838293126445 4466.83592150964 10 0
0.281838293126445 5011.87233627273 10 0
0.281838293126445 5623.41325190349 10 0
0.281838293126445 6309.57344480194 10 0
0.281838293126445 7079.45784384139 10 0
0.281838293126445 7943.28234724282 10 0
0.281838293126445 8912.50938133746 10 0
0.281838293126445 10000 10 0
0.316227766016838 0.01 10 2
0.316227766016838 0.0112201845430196 10 2
0.316227766016838 0.0125892541179417 10 2
0.316227766016838 0.0141253754462275 10 2
0.316227766016838 0.0158489319246111 10 2
0.316227766016838 0.0177827941003892 10 2
0.316227766016838 0.0199526231496888 10 2
0.316227766016838 0.0223872113856834 10 2
0.316227766016838 0.0251188643150958 10 2
0.316227766016838 0.0281838293126445 10 2
0.316227766016838 0.0316227766016838 10 2
0.316227766016838 0.0354813389233576 10 2
0.316227766016838 0.0398107170553497 10 2
0.316227766016838 0.0446683592150963 10 2
0.316227766016838 0.0501187233627272 10 2
0.316227766016838 0.0562341325190349 10 2
0.316227766016838 0.0630957344480193 10 2
0.316227766016838 0.0707945784384138 10 2
0.316227766016838 0.0794328234724281 10 2
0.316227766016838 0.0891250938133746 10 2
0.316227766016838 0.1 10 2
0.316227766016838 0.112201845430196 10 2
0.316227766016838 0.125892541179417 10 2
0.316227766016838 0.141253754462275 10 2
0.316227766016838 0.158489319246111 10 2
0.316227766016838 0.177827941003892 10 2
0.316227766016838 0.199526231496888 10 2
0.316227766016838 0.223872113856834 10 2
0.316227766016838 0.251188643150958 10 2
0.316227766016838 0.281838293126445 10 2
0.316227766016838 0.316227766016838 10 2
0.316227766016838 0.354813389233575 10 2
0.316227766016838 0.398107170553497 10 2
0.316227766016838 0.446683592150963 10 0
0.316227766016838 0.501187233627272 10 0
0.316227766016838 0.562341325190349 10 0
0.316227766016838 0.630957344480193 10 0
0.316227766016838 0.707945784384138 10 0
0.316227766016838 0.794328234724282 10 0
0.316227766016838 0.891250938133746 10 0
0.316227766016838 1 10 0
0.316227766016838 1.12201845430196 10 0
0.316227766016838 1.25892541179417 10 0
0.316227766016838 1.41253754462275 10 0
0.316227766016838 1.58489319246111 10 0
0.316227766016838 1.77827941003892 10 0
0.316227766016838 1.99526231496888 10 0
0.316227766016838 2.23872113856834 10 0
0.316227766016838 2.51188643150958 10 0
0.316227766016838 2.81838293126446 10 0
0.316227766016838 3.16227766016838 10 0
0.316227766016838 3.54813389233576 10 0
0.316227766016838 3.98107170553497 10 0
0.316227766016838 4.46683592150963 10 0
0.316227766016838 5.01187233627272 10 0
0.316227766016838 5.62341325190349 10 0
0.316227766016838 6.30957344480194 10 0
0.316227766016838 7.07945784384138 10 0
0.316227766016838 7.94328234724282 10 0
0.316227766016838 8.91250938133746 10 0
0.316227766016838 10 10 0
0.316227766016838 11.2201845430196 10 0
0.316227766016838 12.5892541179417 10 0
0.316227766016838 14.1253754462276 10 0
0.316227766016838 15.8489319246111 10 0
0.316227766016838 17.7827941003892 10 0
0.316227766016838 19.9526231496888 10 0
0.316227766016838 22.3872113856834 10 0
0.316227766016838 25.1188643150958 10 0
0.316227766016838 28.1838293126446 10 0
0.316227766016838 31.6227766016838 10 0
0.316227766016838 35.4813389233576 10 0
0.316227766016838 39.8107170553497 10 0
0.316227766016838 44.6683592150963 10 0
0.316227766016838 50.1187233627273 10 0
0.316227766016838 56.2341325190349 10 0
0.316227766016838 63.0957344480194 10 0
0.316227766016838 70.7945784384138 10 0
0.316227766016838 79.4328234724282 10 0
0.316227766016838 89.1250938133746 10 0
0.316227766016838 100 10 0
0.316227766016838 112.201845430196 10 0
0.316227766016838 125.892541179417 10 0
0.316227766016838 141.253754462276 10 0
0.316227766016838 158.489319246111 10 0
0.316227766016838 177.827941003892 10 0
0.316227766016838 199.526231496888 10 0
0.316227766016838 223.872113856834 10 0
0.316227766016838 251.188643150958 10 0
0.316227766016838 281.838293126445 10 0
0.316227766016838 316.227766016838 10 0
0.316227766016838 354.813389233575 10 0
0.316227766016838 398.107170553498 10 0
0.316227766016838 446.683592150963 10 0
0.316227766016838 501.187233627272 10 0
0.316227766016838 562.341325190349 10 0
0.316227766016838 630.957344480194 10 0
0.316227766016838 707.945784384139 10 0
0.316227766016838 794.328234724282 10 0
0.316227766016838 891.250938133746 10 0
0.316227766016838 1000 10 0
0.316227766016838 1122.01845430197 10 0
0.316227766016838 1258.92541179417 10 0
0.316227766016838 1412.53754462276 10 0
0.316227766016838 1584.89319246111 10 0
0.316227766016838 1778.27941003892 10 0
0.316227766016838 1995.26231496888 10 0
0.316227766016838 2238.72113856834 10 0
0.316227766016838 2511.88643150958 10 0
0.316227766016838 2818.38293126445 10 0
0.316227766016838 3162.27766016838 10 0
0.316227766016838 3548.13389233576 10 0
0.316227766016838 3981.07170553498 10 0
0.316227766016838 4466.83592150964 10 0
0.316227766016838 5011.87233627273 10 0
0.316227766016838 5623.41325190349 10 0
0.316227766016838 6309.57344480194 10 0
0.316227766016838 7079.45784384139 10 0
0.316227766016838 7943.28234724282 10 0
0.316227766016838 8912.50938133746 10 0
0.316227766016838 10000 10 0
0.354813389233575 0.01 10 2
0.354813389233575 0.0112201845430196 10 2
0.354813389233575 0.0125892541179417 10 2
0.354813389233575 0.0141253754462275 10 2
0.354813389233575 0.0158489319246111 10 2
0.354813389233575 0.0177827941003892 10 2
0.354813389233575 0.0199526231496888 10 2
0.354813389233575 0.0223872113856834 10 2
0.354813389233575 0.0251188643150958 10 2
0.354813389233575 0.0281838293126445 10 2
0.354813389233575 0.0316227766016838 10 2
0.354813389233575 0.0354813389233576 10 2
0.354813389233575 0.0398107170553497 10 2
0.354813389233575 0.0446683592150963 10 2
0.354813389233575 0.0501187233627272 10 2
0.354813389233575 0.0562341325190349 10 2
0.354813389233575 0.0630957344480193 10 2
0.354813389233575 0.0707945784384138 10 2
0.354813389233575 0.0794328234724281 10 2
0.354813389233575 0.0891250938133746 10 2
0.354813389233575 0.1 10 2
0.354813389233575 0.112201845430196 10 2
0.354813389233575 0.125892541179417 10 2
0.354813389233575 0.141253754462275 10 2
0.354813389233575 0.158489319246111 10 2
0.354813389233575 0.177827941003892 10 2
0.354813389233575 0.199526231496888 10 2
0.354813389233575 0.223872113856834 10 2
0.354813389233575 0.251188643150958 10 2
0.354813389233575 0.281838293126445 10 2
0.354813389233575 0.316227766016838 10 2
0.354813389233575 0.354813389233575 10 2
0.354813389233575 0.398107170553497 10 2
0.354813389233575 0.446683592150963 10 0
0.354813389233575 0.501187233627272 10 0
0.354813389233575 0.562341325190349 10 0
0.354813389233575 0.630957344480193 10 0
0.354813389233575 0.707945784384138 10 0
0.354813389233575 0.794328234724282 10 0
0.354813389233575 0.891250938133746 10 0
0.354813389233575 1 10 0
0.354813389233575 1.12201845430196 10 0
0.354813389233575 1.25892541179417 10 0
0.354813389233575 1.41253754462275 10 0
0.354813389233575 1.58489319246111 10 0
0.354813389233575 1.77827941003892 10 0
0.354813389233575 1.99526231496888 10 0
0.354813389233575 2.23872113856834 10 0
0.354813389233575 2.51188643150958 10 0
0.354813389233575 2.81838293126446 10 0
0.354813389233575 3.16227766016838 10 0
0.354813389233575 3.54813389233576 10 0
0.354813389233575 3.98107170553497 10 0
0.354813389233575 4.46683592150963 10 0
0.354813389233575 5.01187233627272 10 0
0.354813389233575 5.62341325190349 10 0
0.354813389233575 6.30957344480194 10 0
0.354813389233575 7.07945784384138 10 0
0.354813389233575 7.94328234724282 10 0
0.354813389233575 8.91250938133746 10 0
0.354813389233575 10 10 0
0.354813389233575 11.2201845430196 10 0
0.354813389233575 12.5892541179417 10 0
0.354813389233575 14.1253754462276 10 0
0.354813389233575 15.8489319246111 10 0
0.354813389233575 17.7827941003892 10 0
0.354813389233575 19.9526231496888 10 0
0.354813389233575 22.3872113856834 10 0
0.354813389233575 25.1188643150958 10 0
0.354813389233575 28.1838293126446 10 0
0.354813389233575 31.6227766016838 10 0
0.354813389233575 35.4813389233576 10 0
0.354813389233575 39.8107170553497 10 0
0.354813389233575 44.6683592150963 10 0
0.354813389233575 50.1187233627273 10 0
0.354813389233575 56.2341325190349 10 0
0.354813389233575 63.0957344480194 10 0
0.354813389233575 70.7945784384138 10 0
0.354813389233575 79.4328234724282 10 0
0.354813389233575 89.1250938133746 10 0
0.354813389233575 100 10 0
0.354813389233575 112.201845430196 10 0
0.354813389233575 125.892541179417 10 0
0.354813389233575 141.253754462276 10 0
0.354813389233575 158.489319246111 10 0
0.354813389233575 177.827941003892 10 0
0.354813389233575 199.526231496888 10 0
0.354813389233575 223.872113856834 10 0
0.354813389233575 251.188643150958 10 0
0.354813389233575 281.838293126445 10 0
0.354813389233575 316.227766016838 10 0
0.354813389233575 354.813389233575 10 0
0.354813389233575 398.107170553498 10 0
0.354813389233575 446.683592150963 10 0
0.354813389233575 501.187233627272 10 0
0.354813389233575 562.341325190349 10 0
0.354813389233575 630.957344480194 10 0
0.354813389233575 707.945784384139 10 0
0.354813389233575 794.328234724282 10 0
0.354813389233575 891.250938133746 10 0
0.354813389233575 1000 10 0
0.354813389233575 1122.01845430197 10 0
0.354813389233575 1258.92541179417 10 0
0.354813389233575 1412.53754462276 10 0
0.354813389233575 1584.89319246111 10 0
0.354813389233575 1778.27941003892 10 0
0.354813389233575 1995.26231496888 10 0
0.354813389233575 2238.72113856834 10 0
0.354813389233575 2511.88643150958 10 0
0.354813389233575 2818.38293126445 10 0
0.354813389233575 3162.27766016838 10 0
0.354813389233575 3548.13389233576 10 0
0.354813389233575 3981.07170553498 10 0
0.354813389233575 4466.83592150964 10 0
0.354813389233575 5011.87233627273 10 0
0.354813389233575 5623.41325190349 10 0
0.354813389233575 6309.57344480194 10 0
0.354813389233575 7079.45784384139 10 0
0.354813389233575 7943.28234724282 10 0
0.354813389233575 8912.50938133746 10 0
0.354813389233575 10000 10 0
0.398107170553497 0.01 10 2
0.398107170553497 0.0112201845430196 10 2
0.398107170553497 0.0125892541179417 10 2
0.398107170553497 0.0141253754462275 10 2
0.398107170553497 0.0158489319246111 10 2
0.398107170553497 0.0177827941003892 10 2
0.398107170553497 0.0199526231496888 10 2
0.398107170553497 0.0223872113856834 10 2
0.398107170553497 0.0251188643150958 10 2
0.398107170553497 0.0281838293126445 10 2
0.398107170553497 0.0316227766016838 10 2
0.398107170553497 0.0354813389233576 10 2
0.398107170553497 0.0398107170553497 10 2
0.398107170553497 0.0446683592150963 10 2
0.398107170553497 0.0501187233627272 10 2
0.398107170553497 0.0562341325190349 10 2
0.398107170553497 0.0630957344480193 10 2
0.398107170553497 0.0707945784384138 10 2
0.398107170553497 0.0794328234724281 10 2
0.398107170553497 0.0891250938133746 10 2
0.398107170553497 0.1 10 2
0.398107170553497 0.112201845430196 10 2
0.398107170553497 0.125892541179417 10 2
0.398107170553497 0.141253754462275 10 2
0.398107170553497 0.158489319246111 10 2
0.398107170553497 0.177827941003892 10 2
0.398107170553497 0.199526231496888 10 2
0.398107170553497 0.223872113856834 10 2
0.398107170553497 0.251188643150958 10 2
0.398107170553497 0.281838293126445 10 2
0.398107170553497 0.316227766016838 10 2
0.398107170553497 0.354813389233575 10 2
0.398107170553497 0.398107170553497 10 2
0.398107170553497 0.446683592150963 10 2
0.398107170553497 0.501187233627272 10 0
0.398107170553497 0.562341325190349 10 0
0.398107170553497 0.630957344480193 10 0
0.398107170553497 0.707945784384138 10 0
0.398107170553497 0.794328234724282 10 0
0.398107170553497 0.891250938133746 10 0
0.398107170553497 1 10 0
0.398107170553497 1.12201845430196 10 0
0.398107170553497 1.25892541179417 10 0
0.398107170553497 1.41253754462275 10 0
0.398107170553497 1.58489319246111 10 0
0.398107170553497 1.77827941003892 10 0
0.398107170553497 1.99526231496888 10 0
0.398107170553497 2.23872113856834 10 0
0.398107170553497 2.51188643150958 10 0
0.398107170553497 2.81838293126446 10 0
0.398107170553497 3.16227766016838 10 0
0.398107170553497 3.54813389233576 10 0
0.398107170553497 3.98107170553497 10 0
0.398107170553497 4.46683592150963 10 0
0.398107170553497 5.01187233627272 10 0
0.398107170553497 5.62341325190349 10 0
0.398107170553497 6.30957344480194 10 0
0.398107170553497 7.07945784384138 10 0
0.398107170553497 7.94328234724282 10 0
0.398107170553497 8.91250938133746 10 0
0.398107170553497 10 10 0
0.398107170553497 11.2201845430196 10 0
0.398107170553497 12.5892541179417 10 0
0.398107170553497 14.1253754462276 10 0
0.398107170553497 15.8489319246111 10 0
0.398107170553497 17.7827941003892 10 0
0.398107170553497 19.9526231496888 10 0
0.398107170553497 22.3872113856834 10 0
0.398107170553497 25.1188643150958 10 0
0.398107170553497 28.1838293126446 10 0
0.398107170553497 31.6227766016838 10 0
0.398107170553497 35.4813389233576 10 0
0.398107170553497 39.8107170553497 10 0
0.398107170553497 44.6683592150963 10 0
0.398107170553497 50.1187233627273 10 0
0.398107170553497 56.2341325190349 10 0
0.398107170553497 63.0957344480194 10 0
0.398107170553497 70.7945784384138 10 0
0.398107170553497 79.4328234724282 10 0
0.398107170553497 89.1250938133746 10 0
0.398107170553497 100 10 0
0.398107170553497 112.201845430196 10 0
0.398107170553497 125.892541179417 10 0
0.398107170553497 141.253754462276 10 0
0.398107170553497 158.489319246111 10 0
0.398107170553497 177.827941003892 10 0
0.398107170553497 199.526231496888 10 0
0.398107170553497 223.872113856834 10 0
0.398107170553497 251.188643150958 10 0
0.398107170553497 281.838293126445 10 0
0.398107170553497 316.227766016838 10 0
0.398107170553497 354.813389233575 10 0
0.398107170553497 398.107170553498 10 0
0.398107170553497 446.683592150963 10 0
0.398107170553497 501.187233627272 10 0
0.398107170553497 562.341325190349 10 0
0.398107170553497 630.957344480194 10 0
0.398107170553497 707.945784384139 10 0
0.398107170553497 794.328234724282 10 0
0.398107170553497 891.250938133746 10 0
0.398107170553497 1000 10 0
0.398107170553497 1122.01845430197 10 0
0.398107170553497 1258.92541179417 10 0
0.398107170553497 1412.53754462276 10 0
0.398107170553497 1584.89319246111 10 0
0.398107170553497 1778.27941003892 10 0
0.398107170553497 1995.26231496888 10 0
0.398107170553497 2238.72113856834 10 0
0.398107170553497 2511.88643150958 10 0
0.398107170553497 2818.38293126445 10 0
0.398107170553497 3162.27766016838 10 0
0.398107170553497 3548.13389233576 10 0
0.398107170553497 3981.07170553498 10 0
0.398107170553497 4466.83592150964 10 0
0.398107170553497 5011.87233627273 10 0
0.398107170553497 5623.41325190349 10 0
0.398107170553497 6309.57344480194 10 0
0.398107170553497 7079.45784384139 10 0
0.398107170553497 7943.28234724282 10 0
0.398107170553497 8912.50938133746 10 0
0.398107170553497 10000 10 0
0.446683592150963 0.01 10 2
0.446683592150963 0.0112201845430196 10 2
0.446683592150963 0.0125892541179417 10 2
0.446683592150963 0.0141253754462275 10 2
0.446683592150963 0.0158489319246111 10 2
0.446683592150963 0.0177827941003892 10 2
0.446683592150963 0.0199526231496888 10 2
0.446683592150963 0.0223872113856834 10 2
0.446683592150963 0.0251188643150958 10 2
0.446683592150963 0.0281838293126445 10 2
0.446683592150963 0.0316227766016838 10 2
0.446683592150963 0.0354813389233576 10 2
0.446683592150963 0.0398107170553497 10 2
0.446683592150963 0.0446683592150963 10 2
0.446683592150963 0.0501187233627272 10 2
0.446683592150963 0.0562341325190349 10 2
0.446683592150963 0.0630957344480193 10 2
0.446683592150963 0.0707945784384138 10 2
0.446683592150963 0.0794328234724281 10 2
0.446683592150963 0.0891250938133746 10 2
0.446683592150963 0.1 10 2
0.446683592150963 0.112201845430196 10 2
0.446683592150963 0.125892541179417 10 2
0.446683592150963 0.141253754462275 10 2
0.446683592150963 0.158489319246111 10 2
0.446683592150963 0.177827941003892 10 2
0.446683592150963 0.199526231496888 10 2
0.446683592150963 0.223872113856834 10 2
0.446683592150963 0.251188643150958 10 2
0.446683592150963 0.281838293126445 10 2
0.446683592150963 0.316227766016838 10 2
0.446683592150963 0.354813389233575 10 2
0.446683592150963 0.398107170553497 10 2
0.446683592150963 0.446683592150963 10 2
0.446683592150963 0.501187233627272 10 0
0.446683592150963 0.562341325190349 10 0
0.446683592150963 0.630957344480193 10 0
0.446683592150963 0.707945784384138 10 0
0.446683592150963 0.794328234724282 10 0
0.446683592150963 0.891250938133746 10 0
0.446683592150963 1 10 0
0.446683592150963 1.12201845430196 10 0
0.446683592150963 1.25892541179417 10 0
0.446683592150963 1.41253754462275 10 0
0.446683592150963 1.58489319246111 10 0
0.446683592150963 1.77827941003892 10 0
0.446683592150963 1.99526231496888 10 0
0.446683592150963 2.23872113856834 10 0
0.446683592150963 2.51188643150958 10 0
0.446683592150963 2.81838293126446 10 0
0.446683592150963 3.16227766016838 10 0
0.446683592150963 3.54813389233576 10 0
0.446683592150963 3.98107170553497 10 0
0.446683592150963 4.46683592150963 10 0
0.446683592150963 5.01187233627272 10 0
0.446683592150963 5.62341325190349 10 0
0.446683592150963 6.30957344480194 10 0
0.446683592150963 7.07945784384138 10 0
0.446683592150963 7.94328234724282 10 0
0.446683592150963 8.91250938133746 10 0
0.446683592150963 10 10 0
0.446683592150963 11.2201845430196 10 0
0.446683592150963 12.5892541179417 10 0
0.446683592150963 14.1253754462276 10 0
0.446683592150963 15.8489319246111 10 0
0.446683592150963 17.7827941003892 10 0
0.446683592150963 19.9526231496888 10 0
0.446683592150963 22.3872113856834 10 0
0.446683592150963 25.1188643150958 10 0
0.446683592150963 28.1838293126446 10 0
0.446683592150963 31.6227766016838 10 0
0.446683592150963 35.4813389233576 10 0
0.446683592150963 39.8107170553497 10 0
0.446683592150963 44.6683592150963 10 0
0.446683592150963 50.1187233627273 10 0
0.446683592150963 56.2341325190349 10 0
0.446683592150963 63.0957344480194 10 0
0.446683592150963 70.7945784384138 10 0
0.446683592150963 79.4328234724282 10 0
0.446683592150963 89.1250938133746 10 0
0.446683592150963 100 10 0
0.446683592150963 112.201845430196 10 0
0.446683592150963 125.892541179417 10 0
0.446683592150963 141.253754462276 10 0
0.446683592150963 158.489319246111 10 0
0.446683592150963 177.827941003892 10 0
0.446683592150963 199.526231496888 10 0
0.446683592150963 223.872113856834 10 0
0.446683592150963 251.188643150958 10 0
0.446683592150963 281.838293126445 10 0
0.446683592150963 316.227766016838 10 0
0.446683592150963 354.813389233575 10 0
0.446683592150963 398.107170553498 10 0
0.446683592150963 446.683592150963 10 0
0.446683592150963 501.187233627272 10 0
0.446683592150963 562.341325190349 10 0
0.446683592150963 630.957344480194 10 0
0.446683592150963 707.945784384139 10 0
0.446683592150963 794.328234724282 10 0
0.446683592150963 891.250938133746 10 0
0.446683592150963 1000 10 0
0.446683592150963 1122.01845430197 10 0
0.446683592150963 1258.92541179417 10 0
0.446683592150963 1412.53754462276 10 0
0.446683592150963 1584.89319246111 10 0
0.446683592150963 1778.27941003892 10 0
0.446683592150963 1995.26231496888 10 0
0.446683592150963 2238.72113856834 10 0
0.446683592150963 2511.88643150958 10 0
0.446683592150963 2818.38293126445 10 0
0.446683592150963 3162.27766016838 10 0
0.446683592150963 3548.13389233576 10 0
0.446683592150963 3981.07170553498 10 0
0.446683592150963 4466.83592150964 10 0
0.446683592150963 5011.87233627273 10 0
0.446683592150963 5623.41325190349 10 0
0.446683592150963 6309.57344480194 10 0
0.446683592150963 7079.45784384139 10 0
0.446683592150963 7943.28234724282 10 0
0.446683592150963 8912.50938133746 10 0
0.446683592150963 10000 10 0
0.501187233627272 0.01 10 2
0.501187233627272 0.0112201845430196 10 2
0.501187233627272 0.0125892541179417 10 2
0.501187233627272 0.0141253754462275 10 2
0.501187233627272 0.0158489319246111 10 2
0.501187233627272 0.0177827941003892 10 2
0.501187233627272 0.0199526231496888 10 2
0.501187233627272 0.0223872113856834 10 2
0.501187233627272 0.0251188643150958 10 2
0.501187233627272 0.0281838293126445 10 2
0.501187233627272 0.0316227766016838 10 2
0.501187233627272 0.0354813389233576 10 2
0.501187233627272 0.0398107170553497 10 2
0.501187233627272 0.0446683592150963 10 2
0.501187233627272 0.0501187233627272 10 2
0.501187233627272 0.0562341325190349 10 2
0.501187233627272 0.0630957344480193 10 2
0.501187233627272 0.0707945784384138 10 2
0.501187233627272 0.0794328234724281 10 2
0.501187233627272 0.0891250938133746 10 2
0.501187233627272 0.1 10 2
0.501187233627272 0.112201845430196 10 2
0.501187233627272 0.125892541179417 10 2
0.501187233627272 0.141253754462275 10 2
0.501187233627272 0.158489319246111 10 2
0.501187233627272 0.177827941003892 10 2
0.501187233627272 0.199526231496888 10 2
0.501187233627272 0.223872113856834 10 2
0.501187233627272 0.251188643150958 10 2
0.501187233627272 0.281838293126445 10 2
0.501187233627272 0.316227766016838 10 2
0.501187233627272 0.354813389233575 10 2
0.501187233627272 0.398107170553497 10 2
0.501187233627272 0.446683592150963 10 2
0.501187233627272 0.501187233627272 10 2
0.501187233627272 0.562341325190349 10 0
0.501187233627272 0.630957344480193 10 0
0.501187233627272 0.707945784384138 10 0
0.501187233627272 0.794328234724282 10 0
0.501187233627272 0.891250938133746 10 0
0.501187233627272 1 10 0
0.501187233627272 1.12201845430196 10 0
0.501187233627272 1.25892541179417 10 0
0.501187233627272 1.41253754462275 10 0
0.501187233627272 1.58489319246111 10 0
0.501187233627272 1.77827941003892 10 0
0.501187233627272 1.99526231496888 10 0
0.501187233627272 2.23872113856834 10 0
0.501187233627272 2.51188643150958 10 0
0.501187233627272 2.81838293126446 10 0
0.501187233627272 3.16227766016838 10 0
0.501187233627272 3.54813389233576 10 0
0.501187233627272 3.98107170553497 10 0
0.501187233627272 4.46683592150963 10 0
0.501187233627272 5.01187233627272 10 0
0.501187233627272 5.62341325190349 10 0
0.501187233627272 6.30957344480194 10 0
0.501187233627272 7.07945784384138 10 0
0.501187233627272 7.94328234724282 10 0
0.501187233627272 8.91250938133746 10 0
0.501187233627272 10 10 0
0.501187233627272 11.2201845430196 10 0
0.501187233627272 12.5892541179417 10 0
0.501187233627272 14.1253754462276 10 0
0.501187233627272 15.8489319246111 10 0
0.501187233627272 17.7827941003892 10 0
0.501187233627272 19.9526231496888 10 0
0.501187233627272 22.3872113856834 10 0
0.501187233627272 25.1188643150958 10 0
0.501187233627272 28.1838293126446 10 0
0.501187233627272 31.6227766016838 10 0
0.501187233627272 35.4813389233576 10 0
0.501187233627272 39.8107170553497 10 0
0.501187233627272 44.6683592150963 10 0
0.501187233627272 50.1187233627273 10 0
0.501187233627272 56.2341325190349 10 0
0.501187233627272 63.0957344480194 10 0
0.501187233627272 70.7945784384138 10 0
0.501187233627272 79.4328234724282 10 0
0.501187233627272 89.1250938133746 10 0
0.501187233627272 100 10 0
0.501187233627272 112.201845430196 10 0
0.501187233627272 125.892541179417 10 0
0.501187233627272 141.253754462276 10 0
0.501187233627272 158.489319246111 10 0
0.501187233627272 177.827941003892 10 0
0.501187233627272 199.526231496888 10 0
0.501187233627272 223.872113856834 10 0
0.501187233627272 251.188643150958 10 0
0.501187233627272 281.838293126445 10 0
0.501187233627272 316.227766016838 10 0
0.501187233627272 354.813389233575 10 0
0.501187233627272 398.107170553498 10 0
0.501187233627272 446.683592150963 10 0
0.501187233627272 501.187233627272 10 0
0.501187233627272 562.341325190349 10 0
0.501187233627272 630.957344480194 10 0
0.501187233627272 707.945784384139 10 0
0.501187233627272 794.328234724282 10 0
0.501187233627272 891.250938133746 10 0
0.501187233627272 1000 10 0
0.501187233627272 1122.01845430197 10 0
0.501187233627272 1258.92541179417 10 0
0.501187233627272 1412.53754462276 10 0
0.501187233627272 1584.89319246111 10 0
0.501187233627272 1778.27941003892 10 0
0.501187233627272 1995.26231496888 10 0
0.501187233627272 2238.72113856834 10 0
0.501187233627272 2511.88643150958 10 0
0.501187233627272 2818.38293126445 10 0
0.501187233627272 3162.27766016838 10 0
0.501187233627272 3548.13389233576 10 0
0.501187233627272 3981.07170553498 10 0
0.501187233627272 4466.83592150964 10 0
0.501187233627272 5011.87233627273 10 0
0.501187233627272 5623.41325190349 10 0
0.501187233627272 6309.57344480194 10 0
0.501187233627272 7079.45784384139 10 0
0.501187233627272 7943.28234724282 10 0
0.501187233627272 8912.50938133746 10 0
0.501187233627272 10000 10 0
0.562341325190349 0.01 10 2
0.562341325190349 0.0112201845430196 10 2
0.562341325190349 0.0125892541179417 10 2
0.562341325190349 0.0141253754462275 10 2
0.562341325190349 0.0158489319246111 10 2
0.562341325190349 0.0177827941003892 10 2
0.562341325190349 0.0199526231496888 10 2
0.562341325190349 0.0223872113856834 10 2
0.562341325190349 0.0251188643150958 10 2
0.562341325190349 0.0281838293126445 10 2
0.562341325190349 0.0316227766016838 10 2
0.562341325190349 0.0354813389233576 10 2
0.562341325190349 0.0398107170553497 10 2
0.562341325190349 0.0446683592150963 10 2
0.562341325190349 0.0501187233627272 10 2
0.562341325190349 0.0562341325190349 10 2
0.562341325190349 0.0630957344480193 10 2
0.562341325190349 0.0707945784384138 10 2
0.562341325190349 0.0794328234724281 10 2
0.562341325190349 0.0891250938133746 10 2
0.562341325190349 0.1 10 2
0.562341325190349 0.112201845430196 10 2
0.562341325190349 0.125892541179417 10 2
0.562341325190349 0.141253754462275 10 2
0.562341325190349 0.158489319246111 10 2
0.562341325190349 0.177827941003892 10 2
0.562341325190349 0.199526231496888 10 2
0.562341325190349 0.223872113856834 10 2
0.562341325190349 0.251188643150958 10 2
0.562341325190349 0.281838293126445 10 2
0.562341325190349 0.316227766016838 10 2
0.562341325190349 0.354813389233575 10 2
0.562341325190349 0.398107170553497 10 2
0.562341325190349 0.446683592150963 10 2
0.562341325190349 0.501187233627272 10 2
0.562341325190349 0.562341325190349 10 0
0.562341325190349 0.630957344480193 10 0
0.562341325190349 0.707945784384138 10 0
0.562341325190349 0.794328234724282 10 0
0.562341325190349 0.891250938133746 10 0
0.562341325190349 1 10 0
0.562341325190349 1.12201845430196 10 0
0.562341325190349 1.25892541179417 10 0
0.562341325190349 1.41253754462275 10 0
0.562341325190349 1.58489319246111 10 0
0.562341325190349 1.77827941003892 10 0
0.562341325190349 1.99526231496888 10 0
0.562341325190349 2.23872113856834 10 0
0.562341325190349 2.51188643150958 10 0
0.562341325190349 2.81838293126446 10 0
0.562341325190349 3.16227766016838 10 0
0.562341325190349 3.54813389233576 10 0
0.562341325190349 3.98107170553497 10 0
0.562341325190349 4.46683592150963 10 0
0.562341325190349 5.01187233627272 10 0
0.562341325190349 5.62341325190349 10 0
0.562341325190349 6.30957344480194 10 0
0.562341325190349 7.07945784384138 10 0
0.562341325190349 7.94328234724282 10 0
0.562341325190349 8.91250938133746 10 0
0.562341325190349 10 10 0
0.562341325190349 11.2201845430196 10 0
0.562341325190349 12.5892541179417 10 0
0.562341325190349 14.1253754462276 10 0
0.562341325190349 15.8489319246111 10 0
0.562341325190349 17.7827941003892 10 0
0.562341325190349 19.9526231496888 10 0
0.562341325190349 22.3872113856834 10 0
0.562341325190349 25.1188643150958 10 0
0.562341325190349 28.1838293126446 10 0
0.562341325190349 31.6227766016838 10 0
0.562341325190349 35.4813389233576 10 0
0.562341325190349 39.8107170553497 10 0
0.562341325190349 44.6683592150963 10 0
0.562341325190349 50.1187233627273 10 0
0.562341325190349 56.2341325190349 10 0
0.562341325190349 63.0957344480194 10 0
0.562341325190349 70.7945784384138 10 0
0.562341325190349 79.4328234724282 10 0
0.562341325190349 89.1250938133746 10 0
0.562341325190349 100 10 0
0.562341325190349 112.201845430196 10 0
0.562341325190349 125.892541179417 10 0
0.562341325190349 141.253754462276 10 0
0.562341325190349 158.489319246111 10 0
0.562341325190349 177.827941003892 10 0
0.562341325190349 199.526231496888 10 0
0.562341325190349 223.872113856834 10 0
0.562341325190349 251.188643150958 10 0
0.562341325190349 281.838293126445 10 0
0.562341325190349 316.227766016838 10 0
0.562341325190349 354.813389233575 10 0
0.562341325190349 398.107170553498 10 0
0.562341325190349 446.683592150963 10 0
0.562341325190349 501.187233627272 10 0
0.562341325190349 562.341325190349 10 0
0.562341325190349 630.957344480194 10 0
0.562341325190349 707.945784384139 10 0
0.562341325190349 794.328234724282 10 0
0.562341325190349 891.250938133746 10 0
0.562341325190349 1000 10 0
0.562341325190349 1122.01845430197 10 0
0.562341325190349 1258.92541179417 10 0
0.562341325190349 1412.53754462276 10 0
0.562341325190349 1584.89319246111 10 0
0.562341325190349 1778.27941003892 10 0
0.562341325190349 1995.26231496888 10 0
0.562341325190349 2238.72113856834 10 0
0.562341325190349 2511.88643150958 10 0
0.562341325190349 2818.38293126445 10 0
0.562341325190349 3162.27766016838 10 0
0.562341325190349 3548.13389233576 10 0
0.562341325190349 3981.07170553498 10 0
0.562341325190349 4466.83592150964 10 0
0.562341325190349 5011.87233627273 10 0
0.562341325190349 5623.41325190349 10 0
0.562341325190349 6309.57344480194 10 0
0.562341325190349 7079.45784384139 10 0
0.562341325190349 7943.28234724282 10 0
0.562341325190349 8912.50938133746 10 0
0.562341325190349 10000 10 0
0.630957344480193 0.01 10 2
0.630957344480193 0.0112201845430196 10 2
0.630957344480193 0.0125892541179417 10 2
0.630957344480193 0.0141253754462275 10 2
0.630957344480193 0.0158489319246111 10 2
0.630957344480193 0.0177827941003892 10 2
0.630957344480193 0.0199526231496888 10 2
0.630957344480193 0.0223872113856834 10 2
0.630957344480193 0.0251188643150958 10 2
0.630957344480193 0.0281838293126445 10 2
0.630957344480193 0.0316227766016838 10 2
0.630957344480193 0.0354813389233576 10 2
0.630957344480193 0.0398107170553497 10 2
0.630957344480193 0.0446683592150963 10 2
0.630957344480193 0.0501187233627272 10 2
0.630957344480193 0.0562341325190349 10 2
0.630957344480193 0.0630957344480193 10 2
0.630957344480193 0.0707945784384138 10 2
0.630957344480193 0.0794328234724281 10 2
0.630957344480193 0.0891250938133746 10 2
0.630957344480193 0.1 10 2
0.630957344480193 0.112201845430196 10 2
0.630957344480193 0.125892541179417 10 2
0.630957344480193 0.141253754462275 10 2
0.630957344480193 0.158489319246111 10 2
0.630957344480193 0.177827941003892 10 2
0.630957344480193 0.199526231496888 10 2
0.630957344480193 0.223872113856834 10 2
0.630957344480193 0.251188643150958 10 2
0.630957344480193 0.281838293126445 10 2
0.630957344480193 0.316227766016838 10 2
0.630957344480193 0.354813389233575 10 2
0.630957344480193 0.398107170553497 10 2
0.630957344480193 0.446683592150963 10 2
0.630957344480193 0.501187233627272 10 2
0.630957344480193 0.562341325190349 10 2
0.630957344480193 0.630957344480193 10 0
0.630957344480193 0.707945784384138 10 0
0.630957344480193 0.794328234724282 10 0
0.630957344480193 0.891250938133746 10 0
0.630957344480193 1 10 0
0.630957344480193 1.12201845430196 10 0
0.630957344480193 1.25892541179417 10 0
0.630957344480193 1.41253754462275 10 0
0.630957344480193 1.58489319246111 10 0
0.630957344480193 1.77827941003892 10 0
0.630957344480193 1.99526231496888 10 0
0.630957344480193 2.23872113856834 10 0
0.630957344480193 2.51188643150958 10 0
0.630957344480193 2.81838293126446 10 0
0.630957344480193 3.16227766016838 10 0
0.630957344480193 3.54813389233576 10 0
0.630957344480193 3.98107170553497 10 0
0.630957344480193 4.46683592150963 10 0
0.630957344480193 5.01187233627272 10 0
0.630957344480193 5.62341325190349 10 0
0.630957344480193 6.30957344480194 10 0
0.630957344480193 7.07945784384138 10 0
0.630957344480193 7.94328234724282 10 0
0.630957344480193 8.91250938133746 10 0
0.630957344480193 10 10 0
0.630957344480193 11.2201845430196 10 0
0.630957344480193 12.5892541179417 10 0
0.630957344480193 14.1253754462276 10 0
0.630957344480193 15.8489319246111 10 0
0.630957344480193 17.7827941003892 10 0
0.630957344480193 19.9526231496888 10 0
0.630957344480193 22.3872113856834 10 0
0.630957344480193 25.1188643150958 10 0
0.630957344480193 28.1838293126446 10 0
0.630957344480193 31.6227766016838 10 0
0.630957344480193 35.4813389233576 10 0
0.630957344480193 39.8107170553497 10 0
0.630957344480193 44.6683592150963 10 0
0.630957344480193 50.1187233627273 10 0
0.630957344480193 56.2341325190349 10 0
0.630957344480193 63.0957344480194 10 0
0.630957344480193 70.7945784384138 10 0
0.630957344480193 79.4328234724282 10 0
0.630957344480193 89.1250938133746 10 0
0.630957344480193 100 10 0
0.630957344480193 112.201845430196 10 0
0.630957344480193 125.892541179417 10 0
0.630957344480193 141.253754462276 10 0
0.630957344480193 158.489319246111 10 0
0.630957344480193 177.827941003892 10 0
0.630957344480193 199.526231496888 10 0
0.630957344480193 223.872113856834 10 0
0.630957344480193 251.188643150958 10 0
0.630957344480193 281.838293126445 10 0
0.630957344480193 316.227766016838 10 0
0.630957344480193 354.813389233575 10 0
0.630957344480193 398.107170553498 10 0
0.630957344480193 446.683592150963 10 0
0.630957344480193 501.187233627272 10 0
0.630957344480193 562.341325190349 10 0
0.630957344480193 630.957344480194 10 0
0.630957344480193 707.945784384139 10 0
0.630957344480193 794.328234724282 10 0
0.630957344480193 891.250938133746 10 0
0.630957344480193 1000 10 0
0.630957344480193 1122.01845430197 10 0
0.630957344480193 1258.92541179417 10 0
0.630957344480193 1412.53754462276 10 0
0.630957344480193 1584.89319246111 10 0
0.630957344480193 1778.27941003892 10 0
0.630957344480193 1995.26231496888 10 0
0.630957344480193 2238.72113856834 10 0
0.630957344480193 2511.88643150958 10 0
0.630957344480193 2818.38293126445 10 0
0.630957344480193 3162.27766016838 10 0
0.630957344480193 3548.13389233576 10 0
0.630957344480193 3981.07170553498 10 0
0.630957344480193 4466.83592150964 10 0
0.630957344480193 5011.87233627273 10 0
0.630957344480193 5623.41325190349 10 0
0.630957344480193 6309.57344480194 10 0
0.630957344480193 7079.45784384139 10 0
0.630957344480193 7943.28234724282 10 0
0.630957344480193 8912.50938133746 10 0
0.630957344480193 10000 10 0
0.707945784384138 0.01 10 2
0.707945784384138 0.0112201845430196 10 2
0.707945784384138 0.0125892541179417 10 2
0.707945784384138 0.0141253754462275 10 2
0.707945784384138 0.0158489319246111 10 2
0.707945784384138 0.0177827941003892 10 2
0.707945784384138 0.0199526231496888 10 2
0.707945784384138 0.0223872113856834 10 2
0.707945784384138 0.0251188643150958 10 2
0.707945784384138 0.0281838293126445 10 2
0.707945784384138 0.0316227766016838 10 2
0.707945784384138 0.0354813389233576 10 2
0.707945784384138 0.0398107170553497 10 2
0.707945784384138 0.0446683592150963 10 2
0.707945784384138 0.0501187233627272 10 2
0.707945784384138 0.0562341325190349 10 2
0.707945784384138 0.0630957344480193 10 2
0.707945784384138 0.0707945784384138 10 2
0.707945784384138 0.0794328234724281 10 2
0.707945784384138 0.0891250938133746 10 2
0.707945784384138 0.1 10 2
0.707945784384138 0.112201845430196 10 2
0.707945784384138 0.125892541179417 10 2
0.707945784384138 0.141253754462275 10 2
0.707945784384138 0.158489319246111 10 2
0.707945784384138 0.177827941003892 10 2
0.707945784384138 0.199526231496888 10 2
0.707945784384138 0.223872113856834 10 2
0.707945784384138 0.251188643150958 10 2
0.707945784384138 0.281838293126445 10 2
0.707945784384138 0.316227766016838 10 2
0.707945784384138 0.354813389233575 10 2
0.707945784384138 0.398107170553497 10 2
0.707945784384138 0.446683592150963 10 2
0.707945784384138 0.501187233627272 10 2
0.707945784384138 0.562341325190349 10 2
0.707945784384138 0.630957344480193 10 0
0.707945784384138 0.707945784384138 10 0
0.707945784384138 0.794328234724282 10 0
0.707945784384138 0.891250938133746 10 0
0.707945784384138 1 10 0
0.707945784384138 1.12201845430196 10 0
0.707945784384138 1.25892541179417 10 0
0.707945784384138 1.41253754462275 10 0
0.707945784384138 1.58489319246111 10 0
0.707945784384138 1.77827941003892 10 0
0.707945784384138 1.99526231496888 10 0
0.707945784384138 2.23872113856834 10 0
0.707945784384138 2.51188643150958 10 0
0.707945784384138 2.81838293126446 10 0
0.707945784384138 3.16227766016838 10 0
0.707945784384138 3.54813389233576 10 0
0.707945784384138 3.98107170553497 10 0
0.707945784384138 4.46683592150963 10 0
0.707945784384138 5.01187233627272 10 0
0.707945784384138 5.62341325190349 10 0
0.707945784384138 6.30957344480194 10 0
0.707945784384138 7.07945784384138 10 0
0.707945784384138 7.94328234724282 10 0
0.707945784384138 8.91250938133746 10 0
0.707945784384138 10 10 0
0.707945784384138 11.2201845430196 10 0
0.707945784384138 12.5892541179417 10 0
0.707945784384138 14.1253754462276 10 0
0.707945784384138 15.8489319246111 10 0
0.707945784384138 17.7827941003892 10 0
0.707945784384138 19.9526231496888 10 0
0.707945784384138 22.3872113856834 10 0
0.707945784384138 25.1188643150958 10 0
0.707945784384138 28.1838293126446 10 0
0.707945784384138 31.6227766016838 10 0
0.707945784384138 35.4813389233576 10 0
0.707945784384138 39.8107170553497 10 0
0.707945784384138 44.6683592150963 10 0
0.707945784384138 50.1187233627273 10 0
0.707945784384138 56.2341325190349 10 0
0.707945784384138 63.0957344480194 10 0
0.707945784384138 70.7945784384138 10 0
0.707945784384138 79.4328234724282 10 0
0.707945784384138 89.1250938133746 10 0
0.707945784384138 100 10 0
0.707945784384138 112.201845430196 10 0
0.707945784384138 125.892541179417 10 0
0.707945784384138 141.253754462276 10 0
0.707945784384138 158.489319246111 10 0
0.707945784384138 177.827941003892 10 0
0.707945784384138 199.526231496888 10 0
0.707945784384138 223.872113856834 10 0
0.707945784384138 251.188643150958 10 0
0.707945784384138 281.838293126445 10 0
0.707945784384138 316.227766016838 10 0
0.707945784384138 354.813389233575 10 0
0.707945784384138 398.107170553498 10 0
0.707945784384138 446.683592150963 10 0
0.707945784384138 501.187233627272 10 0
0.707945784384138 562.341325190349 10 0
0.707945784384138 630.957344480194 10 0
0.707945784384138 707.945784384139 10 0
0.707945784384138 794.328234724282 10 0
0.707945784384138 891.250938133746 10 0
0.707945784384138 1000 10 0
0.707945784384138 1122.01845430197 10 0
0.707945784384138 1258.92541179417 10 0
0.707945784384138 1412.53754462276 10 0
0.707945784384138 1584.89319246111 10 0
0.707945784384138 1778.27941003892 10 0
0.707945784384138 1995.26231496888 10 0
0.707945784384138 2238.72113856834 10 0
0.707945784384138 2511.88643150958 10 0
0.707945784384138 2818.38293126445 10 0
0.707945784384138 3162.27766016838 10 0
0.707945784384138 3548.13389233576 10 0
0.707945784384138 3981.07170553498 10 0
0.707945784384138 4466.83592150964 10 0
0.707945784384138 5011.87233627273 10 0
0.707945784384138 5623.41325190349 10 0
0.707945784384138 6309.57344480194 10 0
0.707945784384138 7079.45784384139 10 0
0.707945784384138 7943.28234724282 10 0
0.707945784384138 8912.50938133746 10 0
0.707945784384138 10000 10 0
0.794328234724282 0.01 10 1
0.794328234724282 0.0112201845430196 10 1
0.794328234724282 0.0125892541179417 10 1
0.794328234724282 0.0141253754462275 10 1
0.794328234724282 0.0158489319246111 10 1
0.794328234724282 0.0177827941003892 10 1
0.794328234724282 0.0199526231496888 10 1
0.794328234724282 0.0223872113856834 10 2
0.794328234724282 0.0251188643150958 10 2
0.794328234724282 0.0281838293126445 10 2
0.794328234724282 0.0316227766016838 10 2
0.794328234724282 0.0354813389233576 10 2
0.794328234724282 0.0398107170553497 10 2
0.794328234724282 0.0446683592150963 10 2
0.794328234724282 0.0501187233627272 10 2
0.794328234724282 0.0562341325190349 10 2
0.794328234724282 0.0630957344480193 10 2
0.794328234724282 0.0707945784384138 10 2
0.794328234724282 0.0794328234724281 10 2
0.794328234724282 0.0891250938133746 10 2
0.794328234724282 0.1 10 2
0.794328234724282 0.112201845430196 10 2
0.794328234724282 0.125892541179417 10 2
0.794328234724282 0.141253754462275 10 2
0.794328234724282 0.158489319246111 10 2
0.794328234724282 0.177827941003892 10 2
0.794328234724282 0.199526231496888 10 2
0.794328234724282 0.223872113856834 10 2
0.794328234724282 0.251188643150958 10 2
0.794328234724282 0.281838293126445 10 2
0.794328234724282 0.316227766016838 10 2
0.794328234724282 0.354813389233575 10 2
0.794328234724282 0.398107170553497 10 2
0.794328234724282 0.446683592150963 10 2
0.794328234724282 0.501187233627272 10 2
0.794328234724282 0.562341325190349 10 2
0.794328234724282 0.630957344480193 10 2
0.794328234724282 0.707945784384138 10 0
0.794328234724282 0.794328234724282 10 0
0.794328234724282 0.891250938133746 10 0
0.794328234724282 1 10 0
0.794328234724282 1.12201845430196 10 0
0.794328234724282 1.25892541179417 10 0
0.794328234724282 1.41253754462275 10 0
0.794328234724282 1.58489319246111 10 0
0.794328234724282 1.77827941003892 10 0
0.794328234724282 1.99526231496888 10 0
0.794328234724282 2.23872113856834 10 0
0.794328234724282 2.51188643150958 10 0
0.794328234724282 2.81838293126446 10 0
0.794328234724282 3.16227766016838 10 0
0.794328234724282 3.54813389233576 10 0
0.794328234724282 3.98107170553497 10 0
0.794328234724282 4.46683592150963 10 0
0.794328234724282 5.01187233627272 10 0
0.794328234724282 5.62341325190349 10 0
0.794328234724282 6.30957344480194 10 0
0.794328234724282 7.07945784384138 10 0
0.794328234724282 7.94328234724282 10 0
0.794328234724282 8.91250938133746 10 0
0.794328234724282 10 10 0
0.794328234724282 11.2201845430196 10 0
0.794328234724282 12.5892541179417 10 0
0.794328234724282 14.1253754462276 10 0
0.794328234724282 15.8489319246111 10 0
0.794328234724282 17.7827941003892 10 0
0.794328234724282 19.9526231496888 10 0
0.794328234724282 22.3872113856834 10 0
0.794328234724282 25.1188643150958 10 0
0.794328234724282 28.1838293126446 10 0
0.794328234724282 31.6227766016838 10 0
0.794328234724282 35.4813389233576 10 0
0.794328234724282 39.8107170553497 10 0
0.794328234724282 44.6683592150963 10 0
0.794328234724282 50.1187233627273 10 0
0.794328234724282 56.2341325190349 10 0
0.794328234724282 63.0957344480194 10 0
0.794328234724282 70.7945784384138 10 0
0.794328234724282 79.4328234724282 10 0
0.794328234724282 89.1250938133746 10 0
0.794328234724282 100 10 0
0.794328234724282 112.201845430196 10 0
0.794328234724282 125.892541179417 10 0
0.794328234724282 141.253754462276 10 0
0.794328234724282 158.489319246111 10 0
0.794328234724282 177.827941003892 10 0
0.794328234724282 199.526231496888 10 0
0.794328234724282 223.872113856834 10 0
0.794328234724282 251.188643150958 10 0
0.794328234724282 281.838293126445 10 0
0.794328234724282 316.227766016838 10 0
0.794328234724282 354.813389233575 10 0
0.794328234724282 398.107170553498 10 0
0.794328234724282 446.683592150963 10 0
0.794328234724282 501.187233627272 10 0
0.794328234724282 562.341325190349 10 0
0.794328234724282 630.957344480194 10 0
0.794328234724282 707.945784384139 10 0
0.794328234724282 794.328234724282 10 0
0.794328234724282 891.250938133746 10 0
0.794328234724282 1000 10 0
0.794328234724282 1122.01845430197 10 0
0.794328234724282 1258.92541179417 10 0
0.794328234724282 1412.53754462276 10 0
0.794328234724282 1584.89319246111 10 0
0.794328234724282 1778.27941003892 10 0
0.794328234724282 1995.26231496888 10 0
0.794328234724282 2238.72113856834 10 0
0.794328234724282 2511.88643150958 10 0
0.794328234724282 2818.38293126445 10 0
0.794328234724282 3162.27766016838 10 0
0.794328234724282 3548.13389233576 10 0
0.794328234724282 3981.07170553498 10 0
0.794328234724282 4466.83592150964 10 0
0.794328234724282 5011.87233627273 10 0
0.794328234724282 5623.41325190349 10 0
0.794328234724282 6309.57344480194 10 0
0.794328234724282 7079.45784384139 10 0
0.794328234724282 7943.28234724282 10 0
0.794328234724282 8912.50938133746 10 0
0.794328234724282 10000 10 0
0.891250938133746 0.01 10 1
0.891250938133746 0.0112201845430196 10 1
0.891250938133746 0.0125892541179417 10 1
0.891250938133746 0.0141253754462275 10 1
0.891250938133746 0.0158489319246111 10 1
0.891250938133746 0.0177827941003892 10 1
0.891250938133746 0.0199526231496888 10 1
0.891250938133746 0.0223872113856834 10 1
0.891250938133746 0.0251188643150958 10 1
0.891250938133746 0.0281838293126445 10 1
0.891250938133746 0.0316227766016838 10 1
0.891250938133746 0.0354813389233576 10 1
0.891250938133746 0.0398107170553497 10 1
0.891250938133746 0.0446683592150963 10 1
0.891250938133746 0.0501187233627272 10 1
0.891250938133746 0.0562341325190349 10 1
0.891250938133746 0.0630957344480193 10 1
0.891250938133746 0.0707945784384138 10 1
0.891250938133746 0.0794328234724281 10 1
0.891250938133746 0.0891250938133746 10 1
0.891250938133746 0.1 10 1
0.891250938133746 0.112201845430196 10 1
0.891250938133746 0.125892541179417 10 1
0.891250938133746 0.141253754462275 10 1
0.891250938133746 0.158489319246111 10 1
0.891250938133746 0.177827941003892 10 1
0.891250938133746 0.199526231496888 10 1
0.891250938133746 0.223872113856834 10 1
0.891250938133746 0.251188643150958 10 2
0.891250938133746 0.281838293126445 10 2
0.891250938133746 0.316227766016838 10 2
0.891250938133746 0.354813389233575 10 2
0.891250938133746 0.398107170553497 10 2
0.891250938133746 0.446683592150963 10 2
0.891250938133746 0.501187233627272 10 2
0.891250938133746 0.562341325190349 10 2
0.891250938133746 0.630957344480193 10 2
0.891250938133746 0.707945784384138 10 2
0.891250938133746 0.794328234724282 10 0
0.891250938133746 0.891250938133746 10 0
0.891250938133746 1 10 0
0.891250938133746 1.12201845430196 10 0
0.891250938133746 1.25892541179417 10 0
0.891250938133746 1.41253754462275 10 0
0.891250938133746 1.58489319246111 10 0
0.891250938133746 1.77827941003892 10 0
0.891250938133746 1.99526231496888 10 0
0.891250938133746 2.23872113856834 10 0
0.891250938133746 2.51188643150958 10 0
0.891250938133746 2.81838293126446 10 0
0.891250938133746 3.16227766016838 10 0
0.891250938133746 3.54813389233576 10 0
0.891250938133746 3.98107170553497 10 0
0.891250938133746 4.46683592150963 10 0
0.891250938133746 5.01187233627272 10 0
0.891250938133746 5.62341325190349 10 0
0.891250938133746 6.30957344480194 10 0
0.891250938133746 7.07945784384138 10 0
0.891250938133746 7.94328234724282 10 0
0.891250938133746 8.91250938133746 10 0
0.891250938133746 10 10 0
0.891250938133746 11.2201845430196 10 0
0.891250938133746 12.5892541179417 10 0
0.891250938133746 14.1253754462276 10 0
0.891250938133746 15.8489319246111 10 0
0.891250938133746 17.7827941003892 10 0
0.891250938133746 19.9526231496888 10 0
0.891250938133746 22.3872113856834 10 0
0.891250938133746 25.1188643150958 10 0
0.891250938133746 28.1838293126446 10 0
0.891250938133746 31.6227766016838 10 0
0.891250938133746 35.4813389233576 10 0
0.891250938133746 39.8107170553497 10 0
0.891250938133746 44.6683592150963 10 0
0.891250938133746 50.1187233627273 10 0
0.891250938133746 56.2341325190349 10 0
0.891250938133746 63.0957344480194 10 0
0.891250938133746 70.7945784384138 10 0
0.891250938133746 79.4328234724282 10 0
0.891250938133746 89.1250938133746 10 0
0.891250938133746 100 10 0
0.891250938133746 112.201845430196 10 0
0.891250938133746 125.892541179417 10 0
0.891250938133746 141.253754462276 10 0
0.891250938133746 158.489319246111 10 0
0.891250938133746 177.827941003892 10 0
0.891250938133746 199.526231496888 10 0
0.891250938133746 223.872113856834 10 0
0.891250938133746 251.188643150958 10 0
0.891250938133746 281.838293126445 10 0
0.891250938133746 316.227766016838 10 0
0.891250938133746 354.813389233575 10 0
0.891250938133746 398.107170553498 10 0
0.891250938133746 446.683592150963 10 0
0.891250938133746 501.187233627272 10 0
0.891250938133746 562.341325190349 10 0
0.891250938133746 630.957344480194 10 0
0.891250938133746 707.945784384139 10 0
0.891250938133746 794.328234724282 10 0
0.891250938133746 891.250938133746 10 0
0.891250938133746 1000 10 0
0.891250938133746 1122.01845430197 10 0
0.891250938133746 1258.92541179417 10 0
0.891250938133746 1412.53754462276 10 0
0.891250938133746 1584.89319246111 10 0
0.891250938133746 1778.27941003892 10 0
0.891250938133746 1995.26231496888 10 0
0.891250938133746 2238.72113856834 10 0
0.891250938133746 2511.88643150958 10 0
0.891250938133746 2818.38293126445 10 0
0.891250938133746 3162.27766016838 10 0
0.891250938133746 3548.13389233576 10 0
0.891250938133746 3981.07170553498 10 0
0.891250938133746 4466.83592150964 10 0
0.891250938133746 5011.87233627273 10 0
0.891250938133746 5623.41325190349 10 0
0.891250938133746 6309.57344480194 10 0
0.891250938133746 7079.45784384139 10 0
0.891250938133746 7943.28234724282 10 0
0.891250938133746 8912.50938133746 10 0
0.891250938133746 10000 10 0
1 0.01 10 1
1 0.0112201845430196 10 1
1 0.0125892541179417 10 1
1 0.0141253754462275 10 1
1 0.0158489319246111 10 1
1 0.0177827941003892 10 1
1 0.0199526231496888 10 1
1 0.0223872113856834 10 1
1 0.0251188643150958 10 1
1 0.0281838293126445 10 1
1 0.0316227766016838 10 1
1 0.0354813389233576 10 1
1 0.0398107170553497 10 1
1 0.0446683592150963 10 1
1 0.0501187233627272 10 1
1 0.0562341325190349 10 1
1 0.0630957344480193 10 1
1 0.0707945784384138 10 1
1 0.0794328234724281 10 1
1 0.0891250938133746 10 1
1 0.1 10 1
1 0.112201845430196 10 1
1 0.125892541179417 10 1
1 0.141253754462275 10 1
1 0.158489319246111 10 1
1 0.177827941003892 10 1
1 0.199526231496888 10 1
1 0.223872113856834 10 1
1 0.251188643150958 10 1
1 0.281838293126445 10 1
1 0.316227766016838 10 1
1 0.354813389233575 10 1
1 0.398107170553497 10 1
1 0.446683592150963 10 1
1 0.501187233627272 10 1
1 0.562341325190349 10 1
1 0.630957344480193 10 1
1 0.707945784384138 10 1
1 0.794328234724282 10 1
1 0.891250938133746 10 1
1 1 10 0
1 1.12201845430196 10 0
1 1.25892541179417 10 0
1 1.41253754462275 10 0
1 1.58489319246111 10 0
1 1.77827941003892 10 0
1 1.99526231496888 10 0
1 2.23872113856834 10 0
1 2.51188643150958 10 0
1 2.81838293126446 10 0
1 3.16227766016838 10 0
1 3.54813389233576 10 0
1 3.98107170553497 10 0
1 4.46683592150963 10 0
1 5.01187233627272 10 0
1 5.62341325190349 10 0
1 6.30957344480194 10 0
1 7.07945784384138 10 0
1 7.94328234724282 10 0
1 8.91250938133746 10 0
1 10 10 0
1 11.2201845430196 10 0
1 12.5892541179417 10 0
1 14.1253754462276 10 0
1 15.8489319246111 10 0
1 17.7827941003892 10 0
1 19.9526231496888 10 0
1 22.3872113856834 10 0
1 25.1188643150958 10 0
1 28.1838293126446 10 0
1 31.6227766016838 10 0
1 35.4813389233576 10 0
1 39.8107170553497 10 0
1 44.6683592150963 10 0
1 50.1187233627273 10 0
1 56.2341325190349 10 0
1 63.0957344480194 10 0
1 70.7945784384138 10 0
1 79.4328234724282 10 0
1 89.1250938133746 10 0
1 100 10 0
1 112.201845430196 10 0
1 125.892541179417 10 0
1 141.253754462276 10 0
1 158.489319246111 10 0
1 177.827941003892 10 0
1 199.526231496888 10 0
1 223.872113856834 10 0
1 251.188643150958 10 0
1 281.838293126445 10 0
1 316.227766016838 10 0
1 354.813389233575 10 0
1 398.107170553498 10 0
1 446.683592150963 10 0
1 501.187233627272 10 0
1 562.341325190349 10 0
1 630.957344480194 10 0
1 707.945784384139 10 0
1 794.328234724282 10 0
1 891.250938133746 10 0
1 1000 10 0
1 1122.01845430197 10 0
1 1258.92541179417 10 0
1 1412.53754462276 10 0
1 1584.89319246111 10 0
1 1778.27941003892 10 0
1 1995.26231496888 10 0
1 2238.72113856834 10 0
1 2511.88643150958 10 0
1 2818.38293126445 10 0
1 3162.27766016838 10 0
1 3548.13389233576 10 0
1 3981.07170553498 10 0
1 4466.83592150964 10 0
1 5011.87233627273 10 0
1 5623.41325190349 10 0
1 6309.57344480194 10 0
1 7079.45784384139 10 0
1 7943.28234724282 10 0
1 8912.50938133746 10 0
1 10000 10 0
1.12201845430196 0.01 10 1
1.12201845430196 0.0112201845430196 10 1
1.12201845430196 0.0125892541179417 10 1
1.12201845430196 0.0141253754462275 10 1
1.12201845430196 0.0158489319246111 10 1
1.12201845430196 0.0177827941003892 10 1
1.12201845430196 0.0199526231496888 10 1
1.12201845430196 0.0223872113856834 10 1
1.12201845430196 0.0251188643150958 10 1
1.12201845430196 0.0281838293126445 10 1
1.12201845430196 0.0316227766016838 10 1
1.12201845430196 0.0354813389233576 10 1
1.12201845430196 0.0398107170553497 10 1
1.12201845430196 0.0446683592150963 10 1
1.12201845430196 0.0501187233627272 10 1
1.12201845430196 0.0562341325190349 10 1
1.12201845430196 0.0630957344480193 10 1
1.12201845430196 0.0707945784384138 10 1
1.12201845430196 0.0794328234724281 10 1
1.12201845430196 0.0891250938133746 10 1
1.12201845430196 0.1 10 1
1.12201845430196 0.112201845430196 10 1
1.12201845430196 0.125892541179417 10 1
1.12201845430196 0.141253754462275 10 1
1.12201845430196 0.158489319246111 10 1
1.12201845430196 0.177827941003892 10 1
1.12201845430196 0.199526231496888 10 1
1.12201845430196 0.223872113856834 10 1
1.12201845430196 0.251188643150958 10 1
1.12201845430196 0.281838293126445 10 1
1.12201845430196 0.316227766016838 10 1
1.12201845430196 0.354813389233575 10 1
1.12201845430196 0.398107170553497 10 1
1.12201845430196 0.446683592150963 10 1
1.12201845430196 0.501187233627272 10 1
1.12201845430196 0.562341325190349 10 1
1.12201845430196 0.630957344480193 10 1
1.12201845430196 0.707945784384138 10 1
1.12201845430196 0.794328234724282 10 1
1.12201845430196 0.891250938133746 10 1
1.12201845430196 1 10 1
1.12201845430196 1.12201845430196 10 1
1.12201845430196 1.25892541179417 10 1
1.12201845430196 1.41253754462275 10 1
1.12201845430196 1.58489319246111 10 1
1.12201845430196 1.77827941003892 10 1
1.12201845430196 1.99526231496888 10 0
1.12201845430196 2.23872113856834 10 0
1.12201845430196 2.51188643150958 10 0
1.12201845430196 2.81838293126446 10 0
1.12201845430196 3.16227766016838 10 0
1.12201845430196 3.54813389233576 10 0
1.12201845430196 3.98107170553497 10 0
1.12201845430196 4.46683592150963 10 0
1.12201845430196 5.01187233627272 10 0
1.12201845430196 5.62341325190349 10 0
1.12201845430196 6.30957344480194 10 0
1.12201845430196 7.07945784384138 10 0
1.12201845430196 7.94328234724282 10 0
1.12201845430196 8.91250938133746 10 0
1.12201845430196 10 10 0
1.12201845430196 11.2201845430196 10 0
1.12201845430196 12.5892541179417 10 0
1.12201845430196 14.1253754462276 10 0
1.12201845430196 15.8489319246111 10 0
1.12201845430196 17.7827941003892 10 0
1.12201845430196 19.9526231496888 10 0
1.12201845430196 22.3872113856834 10 0
1.12201845430196 25.1188643150958 10 0
1.12201845430196 28.1838293126446 10 0
1.12201845430196 31.6227766016838 10 0
1.12201845430196 35.4813389233576 10 0
1.12201845430196 39.8107170553497 10 0
1.12201845430196 44.6683592150963 10 0
1.12201845430196 50.1187233627273 10 0
1.12201845430196 56.2341325190349 10 0
1.12201845430196 63.0957344480194 10 0
1.12201845430196 70.7945784384138 10 0
1.12201845430196 79.4328234724282 10 0
1.12201845430196 89.1250938133746 10 0
1.12201845430196 100 10 0
1.12201845430196 112.201845430196 10 0
1.12201845430196 125.892541179417 10 0
1.12201845430196 141.253754462276 10 0
1.12201845430196 158.489319246111 10 0
1.12201845430196 177.827941003892 10 0
1.12201845430196 199.526231496888 10 0
1.12201845430196 223.872113856834 10 0
1.12201845430196 251.188643150958 10 0
1.12201845430196 281.838293126445 10 0
1.12201845430196 316.227766016838 10 0
1.12201845430196 354.813389233575 10 0
1.12201845430196 398.107170553498 10 0
1.12201845430196 446.683592150963 10 0
1.12201845430196 501.187233627272 10 0
1.12201845430196 562.341325190349 10 0
1.12201845430196 630.957344480194 10 0
1.12201845430196 707.945784384139 10 0
1.12201845430196 794.328234724282 10 0
1.12201845430196 891.250938133746 10 0
1.12201845430196 1000 10 0
1.12201845430196 1122.01845430197 10 0
1.12201845430196 1258.92541179417 10 0
1.12201845430196 1412.53754462276 10 0
1.12201845430196 1584.89319246111 10 0
1.12201845430196 1778.27941003892 10 0
1.12201845430196 1995.26231496888 10 0
1.12201845430196 2238.72113856834 10 0
1.12201845430196 2511.88643150958 10 0
1.12201845430196 2818.38293126445 10 0
1.12201845430196 3162.27766016838 10 0
1.12201845430196 3548.13389233576 10 0
1.12201845430196 3981.07170553498 10 0
1.12201845430196 4466.83592150964 10 0
1.12201845430196 5011.87233627273 10 0
1.12201845430196 5623.41325190349 10 0
1.12201845430196 6309.57344480194 10 0
1.12201845430196 7079.45784384139 10 0
1.12201845430196 7943.28234724282 10 0
1.12201845430196 8912.50938133746 10 0
1.12201845430196 10000 10 0
1.25892541179417 0.01 10 1
1.25892541179417 0.0112201845430196 10 1
1.25892541179417 0.0125892541179417 10 1
1.25892541179417 0.0141253754462275 10 1
1.25892541179417 0.0158489319246111 10 1
1.25892541179417 0.0177827941003892 10 1
1.25892541179417 0.0199526231496888 10 1
1.25892541179417 0.0223872113856834 10 1
1.25892541179417 0.0251188643150958 10 1
1.25892541179417 0.0281838293126445 10 1
1.25892541179417 0.0316227766016838 10 1
1.25892541179417 0.0354813389233576 10 1
1.25892541179417 0.0398107170553497 10 1
1.25892541179417 0.0446683592150963 10 1
1.25892541179417 0.0501187233627272 10 1
1.25892541179417 0.0562341325190349 10 1
1.25892541179417 0.0630957344480193 10 1
1.25892541179417 0.0707945784384138 10 1
1.25892541179417 0.0794328234724281 10 1
1.25892541179417 0.0891250938133746 10 1
1.25892541179417 0.1 10 1
1.25892541179417 0.112201845430196 10 1
1.25892541179417 0.125892541179417 10 1
1.25892541179417 0.141253754462275 10 1
1.25892541179417 0.158489319246111 10 1
1.25892541179417 0.177827941003892 10 1
1.25892541179417 0.199526231496888 10 1
1.25892541179417 0.223872113856834 10 1
1.25892541179417 0.251188643150958 10 1
1.25892541179417 0.281838293126445 10 1
1.25892541179417 0.316227766016838 10 1
1.25892541179417 0.354813389233575 10 1
1.25892541179417 0.398107170553497 10 1
1.25892541179417 0.446683592150963 10 1
1.25892541179417 0.501187233627272 10 1
1.25892541179417 0.562341325190349 10 1
1.25892541179417 0.630957344480193 10 1
1.25892541179417 0.707945784384138 10 1
1.25892541179417 0.794328234724282 10 1
1.25892541179417 0.891250938133746 10 1
1.25892541179417 1 10 1
1.25892541179417 1.12201845430196 10 1
1.25892541179417 1.25892541179417 10 1
1.25892541179417 1.41253754462275 10 1
1.25892541179417 1.58489319246111 10 1
1.25892541179417 1.77827941003892 10 1
1.25892541179417 1.99526231496888 10 1
1.25892541179417 2.23872113856834 10 1
1.25892541179417 2.51188643150958 10 1
1.25892541179417 2.81838293126446 10 1
1.25892541179417 3.16227766016838 10 0
1.25892541179417 3.54813389233576 10 0
1.25892541179417 3.98107170553497 10 0
1.25892541179417 4.46683592150963 10 0
1.25892541179417 5.01187233627272 10 0
1.25892541179417 5.62341325190349 10 0
1.25892541179417 6.30957344480194 10 0
1.25892541179417 7.07945784384138 10 0
1.25892541179417 7.94328234724282 10 0
1.25892541179417 8.91250938133746 10 0
1.25892541179417 10 10 0
1.25892541179417 11.2201845430196 10 0
1.25892541179417 12.5892541179417 10 0
1.25892541179417 14.1253754462276 10 0
1.25892541179417 15.8489319246111 10 0
1.25892541179417 17.7827941003892 10 0
1.25892541179417 19.9526231496888 10 0
1.25892541179417 22.3872113856834 10 0
1.25892541179417 25.1188643150958 10 0
1.25892541179417 28.1838293126446 10 0
1.25892541179417 31.6227766016838 10 0
1.25892541179417 35.4813389233576 10 0
1.25892541179417 39.8107170553497 10 0
1.25892541179417 44.6683592150963 10 0
1.25892541179417 50.1187233627273 10 0
1.25892541179417 56.2341325190349 10 0
1.25892541179417 63.0957344480194 10 0
1.25892541179417 70.7945784384138 10 0
1.25892541179417 79.4328234724282 10 0
1.25892541179417 89.1250938133746 10 0
1.25892541179417 100 10 0
1.25892541179417 112.201845430196 10 0
1.25892541179417 125.892541179417 10 0
1.25892541179417 141.253754462276 10 0
1.25892541179417 158.489319246111 10 0
1.25892541179417 177.827941003892 10 0
1.25892541179417 199.526231496888 10 0
1.25892541179417 223.872113856834 10 0
1.25892541179417 251.188643150958 10 0
1.25892541179417 281.838293126445 10 0
1.25892541179417 316.227766016838 10 0
1.25892541179417 354.813389233575 10 0
1.25892541179417 398.107170553498 10 0
1.25892541179417 446.683592150963 10 0
1.25892541179417 501.187233627272 10 0
1.25892541179417 562.341325190349 10 0
1.25892541179417 630.957344480194 10 0
1.25892541179417 707.945784384139 10 0
1.25892541179417 794.328234724282 10 0
1.25892541179417 891.250938133746 10 0
1.25892541179417 1000 10 0
1.25892541179417 1122.01845430197 10 0
1.25892541179417 1258.92541179417 10 0
1.25892541179417 1412.53754462276 10 0
1.25892541179417 1584.89319246111 10 0
1.25892541179417 1778.27941003892 10 0
1.25892541179417 1995.26231496888 10 0
1.25892541179417 2238.72113856834 10 0
1.25892541179417 2511.88643150958 10 0
1.25892541179417 2818.38293126445 10 0
1.25892541179417 3162.27766016838 10 0
1.25892541179417 3548.13389233576 10 0
1.25892541179417 3981.07170553498 10 0
1.25892541179417 4466.83592150964 10 0
1.25892541179417 5011.87233627273 10 0
1.25892541179417 5623.41325190349 10 0
1.25892541179417 6309.57344480194 10 0
1.25892541179417 7079.45784384139 10 0
1.25892541179417 7943.28234724282 10 0
1.25892541179417 8912.50938133746 10 0
1.25892541179417 10000 10 0
1.41253754462275 0.01 10 1
1.41253754462275 0.0112201845430196 10 1
1.41253754462275 0.0125892541179417 10 1
1.41253754462275 0.0141253754462275 10 1
1.41253754462275 0.0158489319246111 10 1
1.41253754462275 0.0177827941003892 10 1
1.41253754462275 0.0199526231496888 10 1
1.41253754462275 0.0223872113856834 10 1
1.41253754462275 0.0251188643150958 10 1
1.41253754462275 0.0281838293126445 10 1
1.41253754462275 0.0316227766016838 10 1
1.41253754462275 0.0354813389233576 10 1
1.41253754462275 0.0398107170553497 10 1
1.41253754462275 0.0446683592150963 10 1
1.41253754462275 0.0501187233627272 10 1
1.41253754462275 0.0562341325190349 10 1
1.41253754462275 0.0630957344480193 10 1
1.41253754462275 0.0707945784384138 10 1
1.41253754462275 0.0794328234724281 10 1
1.41253754462275 0.0891250938133746 10 1
1.41253754462275 0.1 10 1
1.41253754462275 0.112201845430196 10 1
1.41253754462275 0.125892541179417 10 1
1.41253754462275 0.141253754462275 10 1
1.41253754462275 0.158489319246111 10 1
1.41253754462275 0.177827941003892 10 1
1.41253754462275 0.199526231496888 10 1
1.41253754462275 0.223872113856834 10 1
1.41253754462275 0.251188643150958 10 1
1.41253754462275 0.281838293126445 10 1
1.41253754462275 0.316227766016838 10 1
1.41253754462275 0.354813389233575 10 1
1.41253754462275 0.398107170553497 10 1
1.41253754462275 0.446683592150963 10 1
1.41253754462275 0.501187233627272 10 1
1.41253754462275 0.562341325190349 10 1
1.41253754462275 0.630957344480193 10 1
1.41253754462275 0.707945784384138 10 1
1.41253754462275 0.794328234724282 10 1
1.41253754462275 0.891250938133746 10 1
1.41253754462275 1 10 1
1.41253754462275 1.12201845430196 10 1
1.41253754462275 1.25892541179417 10 1
1.41253754462275 1.41253754462275 10 1
1.41253754462275 1.58489319246111 10 1
1.41253754462275 1.77827941003892 10 1
1.41253754462275 1.99526231496888 10 1
1.41253754462275 2.23872113856834 10 1
1.41253754462275 2.51188643150958 10 1
1.41253754462275 2.81838293126446 10 1
1.41253754462275 3.16227766016838 10 1
1.41253754462275 3.54813389233576 10 1
1.41253754462275 3.98107170553497 10 1
1.41253754462275 4.46683592150963 10 0
1.41253754462275 5.01187233627272 10 0
1.41253754462275 5.62341325190349 10 0
1.41253754462275 6.30957344480194 10 0
1.41253754462275 7.07945784384138 10 0
1.41253754462275 7.94328234724282 10 0
1.41253754462275 8.91250938133746 10 0
1.41253754462275 10 10 0
1.41253754462275 11.2201845430196 10 0
1.41253754462275 12.5892541179417 10 0
1.41253754462275 14.1253754462276 10 0
1.41253754462275 15.8489319246111 10 0
1.41253754462275 17.7827941003892 10 0
1.41253754462275 19.9526231496888 10 0
1.41253754462275 22.3872113856834 10 0
1.41253754462275 25.1188643150958 10 0
1.41253754462275 28.1838293126446 10 0
1.41253754462275 31.6227766016838 10 0
1.41253754462275 35.4813389233576 10 0
1.41253754462275 39.8107170553497 10 0
1.41253754462275 44.6683592150963 10 0
1.41253754462275 50.1187233627273 10 0
1.41253754462275 56.2341325190349 10 0
1.41253754462275 63.0957344480194 10 0
1.41253754462275 70.7945784384138 10 0
1.41253754462275 79.4328234724282 10 0
1.41253754462275 89.1250938133746 10 0
1.41253754462275 100 10 0
1.41253754462275 112.201845430196 10 0
1.41253754462275 125.892541179417 10 0
1.41253754462275 141.253754462276 10 0
1.41253754462275 158.489319246111 10 0
1.41253754462275 177.827941003892 10 0
1.41253754462275 199.526231496888 10 0
1.41253754462275 223.872113856834 10 0
1.41253754462275 251.188643150958 10 0
1.41253754462275 281.838293126445 10 0
1.41253754462275 316.227766016838 10 0
1.41253754462275 354.813389233575 10 0
1.41253754462275 398.107170553498 10 0
1.41253754462275 446.683592150963 10 0
1.41253754462275 501.187233627272 10 0
1.41253754462275 562.341325190349 10 0
1.41253754462275 630.957344480194 10 0
1.41253754462275 707.945784384139 10 0
1.41253754462275 794.328234724282 10 0
1.41253754462275 891.250938133746 10 0
1.41253754462275 1000 10 0
1.41253754462275 1122.01845430197 10 0
1.41253754462275 1258.92541179417 10 0
1.41253754462275 1412.53754462276 10 0
1.41253754462275 1584.89319246111 10 0
1.41253754462275 1778.27941003892 10 0
1.41253754462275 1995.26231496888 10 0
1.41253754462275 2238.72113856834 10 0
1.41253754462275 2511.88643150958 10 0
1.41253754462275 2818.38293126445 10 0
1.41253754462275 3162.27766016838 10 0
1.41253754462275 3548.13389233576 10 0
1.41253754462275 3981.07170553498 10 0
1.41253754462275 4466.83592150964 10 0
1.41253754462275 5011.87233627273 10 0
1.41253754462275 5623.41325190349 10 0
1.41253754462275 6309.57344480194 10 0
1.41253754462275 7079.45784384139 10 0
1.41253754462275 7943.28234724282 10 0
1.41253754462275 8912.50938133746 10 0
1.41253754462275 10000 10 0
1.58489319246111 0.01 10 1
1.58489319246111 0.0112201845430196 10 1
1.58489319246111 0.0125892541179417 10 1
1.58489319246111 0.0141253754462275 10 1
1.58489319246111 0.0158489319246111 10 1
1.58489319246111 0.0177827941003892 10 1
1.58489319246111 0.0199526231496888 10 1
1.58489319246111 0.0223872113856834 10 1
1.58489319246111 0.0251188643150958 10 1
1.58489319246111 0.0281838293126445 10 1
1.58489319246111 0.0316227766016838 10 1
1.58489319246111 0.0354813389233576 10 1
1.58489319246111 0.0398107170553497 10 1
1.58489319246111 0.0446683592150963 10 1
1.58489319246111 0.0501187233627272 10 1
1.58489319246111 0.0562341325190349 10 1
1.58489319246111 0.0630957344480193 10 1
1.58489319246111 0.0707945784384138 10 1
1.58489319246111 0.0794328234724281 10 1
1.58489319246111 0.0891250938133746 10 1
1.58489319246111 0.1 10 1
1.58489319246111 0.112201845430196 10 1
1.58489319246111 0.125892541179417 10 1
1.58489319246111 0.141253754462275 10 1
1.58489319246111 0.158489319246111 10 1
1.58489319246111 0.177827941003892 10 1
1.58489319246111 0.199526231496888 10 1
1.58489319246111 0.223872113856834 10 1
1.58489319246111 0.251188643150958 10 1
1.58489319246111 0.281838293126445 10 1
1.58489319246111 0.316227766016838 10 1
1.58489319246111 0.354813389233575 10 1
1.58489319246111 0.398107170553497 10 1
1.58489319246111 0.446683592150963 10 1
1.58489319246111 0.501187233627272 10 1
1.58489319246111 0.562341325190349 10 1
1.58489319246111 0.630957344480193 10 1
1.58489319246111 0.707945784384138 10 1
1.58489319246111 0.794328234724282 10 1
1.58489319246111 0.891250938133746 10 1
1.58489319246111 1 10 1
1.58489319246111 1.12201845430196 10 1
1.58489319246111 1.25892541179417 10 1
1.58489319246111 1.41253754462275 10 1
1.58489319246111 1.58489319246111 10 1
1.58489319246111 1.77827941003892 10 1
1.58489319246111 1.99526231496888 10 1
1.58489319246111 2.23872113856834 10 1
1.58489319246111 2.51188643150958 10 1
1.58489319246111 2.81838293126446 10 1
1.58489319246111 3.16227766016838 10 1
1.58489319246111 3.54813389233576 10 1
1.58489319246111 3.98107170553497 10 1
1.58489319246111 4.46683592150963 10 1
1.58489319246111 5.01187233627272 10 1
1.58489319246111 5.62341325190349 10 1
1.58489319246111 6.30957344480194 10 0
1.58489319246111 7.07945784384138 10 0
1.58489319246111 7.94328234724282 10 0
1.58489319246111 8.91250938133746 10 0
1.58489319246111 10 10 0
1.58489319246111 11.2201845430196 10 0
1.58489319246111 12.5892541179417 10 0
1.58489319246111 14.1253754462276 10 0
1.58489319246111 15.8489319246111 10 0
1.58489319246111 17.7827941003892 10 0
1.58489319246111 19.9526231496888 10 0
1.58489319246111 22.3872113856834 10 0
1.58489319246111 25.1188643150958 10 0
1.58489319246111 28.1838293126446 10 0
1.58489319246111 31.6227766016838 10 0
1.58489319246111 35.4813389233576 10 0
1.58489319246111 39.8107170553497 10 0
1.58489319246111 44.6683592150963 10 0
1.58489319246111 50.1187233627273 10 0
1.58489319246111 56.2341325190349 10 0
1.58489319246111 63.0957344480194 10 0
1.58489319246111 70.7945784384138 10 0
1.58489319246111 79.4328234724282 10 0
1.58489319246111 89.1250938133746 10 0
1.58489319246111 100 10 0
1.58489319246111 112.201845430196 10 0
1.58489319246111 125.892541179417 10 0
1.58489319246111 141.253754462276 10 0
1.58489319246111 158.489319246111 10 0
1.58489319246111 177.827941003892 10 0
1.58489319246111 199.526231496888 10 0
1.58489319246111 223.872113856834 10 0
1.58489319246111 251.188643150958 10 0
1.58489319246111 281.838293126445 10 0
1.58489319246111 316.227766016838 10 0
1.58489319246111 354.813389233575 10 0
1.58489319246111 398.107170553498 10 0
1.58489319246111 446.683592150963 10 0
1.58489319246111 501.187233627272 10 0
1.58489319246111 562.341325190349 10 0
1.58489319246111 630.957344480194 10 0
1.58489319246111 707.945784384139 10 0
1.58489319246111 794.328234724282 10 0
1.58489319246111 891.250938133746 10 0
1.58489319246111 1000 10 0
1.58489319246111 1122.01845430197 10 0
1.58489319246111 1258.92541179417 10 0
1.58489319246111 1412.53754462276 10 0
1.58489319246111 1584.89319246111 10 0
1.58489319246111 1778.27941003892 10 0
1.58489319246111 1995.26231496888 10 0
1.58489319246111 2238.72113856834 10 0
1.58489319246111 2511.88643150958 10 0
1.58489319246111 2818.38293126445 10 0
1.58489319246111 3162.27766016838 10 0
1.58489319246111 3548.13389233576 10 0
1.58489319246111 3981.07170553498 10 0
1.58489319246111 4466.83592150964 10 0
1.58489319246111 5011.87233627273 10 0
1.58489319246111 5623.41325190349 10 0
1.58489319246111 6309.57344480194 10 0
1.58489319246111 7079.45784384139 10 0
1.58489319246111 7943.28234724282 10 0
1.58489319246111 8912.50938133746 10 0
1.58489319246111 10000 10 0
1.77827941003892 0.01 10 1
1.77827941003892 0.0112201845430196 10 1
1.77827941003892 0.0125892541179417 10 1
1.77827941003892 0.0141253754462275 10 1
1.77827941003892 0.0158489319246111 10 1
1.77827941003892 0.0177827941003892 10 1
1.77827941003892 0.0199526231496888 10 1
1.77827941003892 0.0223872113856834 10 1
1.77827941003892 0.0251188643150958 10 1
1.77827941003892 0.0281838293126445 10 1
1.77827941003892 0.0316227766016838 10 1
1.77827941003892 0.0354813389233576 10 1
1.77827941003892 0.0398107170553497 10 1
1.77827941003892 0.0446683592150963 10 1
1.77827941003892 0.0501187233627272 10 1
1.77827941003892 0.0562341325190349 10 1
1.77827941003892 0.0630957344480193 10 1
1.77827941003892 0.0707945784384138 10 1
1.77827941003892 0.0794328234724281 10 1
1.77827941003892 0.0891250938133746 10 1
1.77827941003892 0.1 10 1
1.77827941003892 0.112201845430196 10 1
1.77827941003892 0.125892541179417 10 1
1.77827941003892 0.141253754462275 10 1
1.77827941003892 0.158489319246111 10 1
1.77827941003892 0.177827941003892 10 1
1.77827941003892 0.199526231496888 10 1
1.77827941003892 0.223872113856834 10 1
1.77827941003892 0.251188643150958 10 1
1.77827941003892 0.281838293126445 10 1
1.77827941003892 0.316227766016838 10 1
1.77827941003892 0.354813389233575 10 1
1.77827941003892 0.398107170553497 10 1
1.77827941003892 0.446683592150963 10 1
1.77827941003892 0.501187233627272 10 1
1.77827941003892 0.562341325190349 10 1
1.77827941003892 0.630957344480193 10 1
1.77827941003892 0.707945784384138 10 1
1.77827941003892 0.794328234724282 10 1
1.77827941003892 0.891250938133746 10 1
1.77827941003892 1 10 1
1.77827941003892 1.12201845430196 10 1
1.77827941003892 1.25892541179417 10 1
1.77827941003892 1.41253754462275 10 1
1.77827941003892 1.58489319246111 10 1
1.77827941003892 1.77827941003892 10 1
1.77827941003892 1.99526231496888 10 1
1.77827941003892 2.23872113856834 10 1
1.77827941003892 2.51188643150958 10 1
1.77827941003892 2.81838293126446 10 1
1.77827941003892 3.16227766016838 10 1
1.77827941003892 3.54813389233576 10 1
1.77827941003892 3.98107170553497 10 1
1.77827941003892 4.46683592150963 10 1
1.77827941003892 5.01187233627272 10 1
1.77827941003892 5.62341325190349 10 1
1.77827941003892 6.30957344480194 10 1
1.77827941003892 7.07945784384138 10 1
1.77827941003892 7.94328234724282 10 0
1.77827941003892 8.91250938133746 10 0
1.77827941003892 10 10 0
1.77827941003892 11.2201845430196 10 0
1.77827941003892 12.5892541179417 10 0
1.77827941003892 14.1253754462276 10 0
1.77827941003892 15.8489319246111 10 0
1.77827941003892 17.7827941003892 10 0
1.77827941003892 19.9526231496888 10 0
1.77827941003892 22.3872113856834 10 0
1.77827941003892 25.1188643150958 10 0
1.77827941003892 28.1838293126446 10 0
1.77827941003892 31.6227766016838 10 0
1.77827941003892 35.4813389233576 10 0
1.77827941003892 39.8107170553497 10 0
1.77827941003892 44.6683592150963 10 0
1.77827941003892 50.1187233627273 10 0
1.77827941003892 56.2341325190349 10 0
1.77827941003892 63.0957344480194 10 0
1.77827941003892 70.7945784384138 10 0
1.77827941003892 79.4328234724282 10 0
1.77827941003892 89.1250938133746 10 0
1.77827941003892 100 10 0
1.77827941003892 112.201845430196 10 0
1.77827941003892 125.892541179417 10 0
1.77827941003892 141.253754462276 10 0
1.77827941003892 158.489319246111 10 0
1.77827941003892 177.827941003892 10 0
1.77827941003892 199.526231496888 10 0
1.77827941003892 223.872113856834 10 0
1.77827941003892 251.188643150958 10 0
1.77827941003892 281.838293126445 10 0
1.77827941003892 316.227766016838 10 0
1.77827941003892 354.813389233575 10 0
1.77827941003892 398.107170553498 10 0
1.77827941003892 446.683592150963 10 0
1.77827941003892 501.187233627272 10 0
1.77827941003892 562.341325190349 10 0
1.77827941003892 630.957344480194 10 0
1.77827941003892 707.945784384139 10 0
1.77827941003892 794.328234724282 10 0
1.77827941003892 891.250938133746 10 0
1.77827941003892 1000 10 0
1.77827941003892 1122.01845430197 10 0
1.77827941003892 1258.92541179417 10 0
1.77827941003892 1412.53754462276 10 0
1.77827941003892 1584.89319246111 10 0
1.77827941003892 1778.27941003892 10 0
1.77827941003892 1995.26231496888 10 0
1.77827941003892 2238.72113856834 10 0
1.77827941003892 2511.88643150958 10 0
1.77827941003892 2818.38293126445 10 0
1.77827941003892 3162.27766016838 10 0
1.77827941003892 3548.13389233576 10 0
1.77827941003892 3981.07170553498 10 0
1.77827941003892 4466.83592150964 10 0
1.77827941003892 5011.87233627273 10 0
1.77827941003892 5623.41325190349 10 0
1.77827941003892 6309.57344480194 10 0
1.77827941003892 7079.45784384139 10 0
1.77827941003892 7943.28234724282 10 0
1.77827941003892 8912.50938133746 10 0
1.77827941003892 10000 10 0
1.99526231496888 0.01 10 1
1.99526231496888 0.0112201845430196 10 1
1.99526231496888 0.0125892541179417 10 1
1.99526231496888 0.0141253754462275 10 1
1.99526231496888 0.0158489319246111 10 1
1.99526231496888 0.0177827941003892 10 1
1.99526231496888 0.0199526231496888 10 1
1.99526231496888 0.0223872113856834 10 1
1.99526231496888 0.0251188643150958 10 1
1.99526231496888 0.0281838293126445 10 1
1.99526231496888 0.0316227766016838 10 1
1.99526231496888 0.0354813389233576 10 1
1.99526231496888 0.0398107170553497 10 1
1.99526231496888 0.0446683592150963 10 1
1.99526231496888 0.0501187233627272 10 1
1.99526231496888 0.0562341325190349 10 1
1.99526231496888 0.0630957344480193 10 1
1.99526231496888 0.0707945784384138 10 1
1.99526231496888 0.0794328234724281 10 1
1.99526231496888 0.0891250938133746 10 1
1.99526231496888 0.1 10 1
1.99526231496888 0.112201845430196 10 1
1.99526231496888 0.125892541179417 10 1
1.99526231496888 0.141253754462275 10 1
1.99526231496888 0.158489319246111 10 1
1.99526231496888 0.177827941003892 10 1
1.99526231496888 0.199526231496888 10 1
1.99526231496888 0.223872113856834 10 1
1.99526231496888 0.251188643150958 10 1
1.99526231496888 0.281838293126445 10 1
1.99526231496888 0.316227766016838 10 1
1.99526231496888 0.354813389233575 10 1
1.99526231496888 0.398107170553497 10 1
1.99526231496888 0.446683592150963 10 1
1.99526231496888 0.501187233627272 10 1
1.99526231496888 0.562341325190349 10 1
1.99526231496888 0.630957344480193 10 1
1.99526231496888 0.707945784384138 10 1
1.99526231496888 0.794328234724282 10 1
1.99526231496888 0.891250938133746 10 1
1.99526231496888 1 10 1
1.99526231496888 1.12201845430196 10 1
1.99526231496888 1.25892541179417 10 1
1.99526231496888 1.41253754462275 10 1
1.99526231496888 1.58489319246111 10 1
1.99526231496888 1.77827941003892 10 1
1.99526231496888 1.99526231496888 10 1
1.99526231496888 2.23872113856834 10 1
1.99526231496888 2.51188643150958 10 1
1.99526231496888 2.81838293126446 10 1
1.99526231496888 3.16227766016838 10 1
1.99526231496888 3.54813389233576 10 1
1.99526231496888 3.98107170553497 10 1
1.99526231496888 4.46683592150963 10 1
1.99526231496888 5.01187233627272 10 1
1.99526231496888 5.62341325190349 10 1
1.99526231496888 6.30957344480194 10 1
1.99526231496888 7.07945784384138 10 1
1.99526231496888 7.94328234724282 10 1
1.99526231496888 8.91250938133746 10 1
1.99526231496888 10 10 0
1.99526231496888 11.2201845430196 10 0
1.99526231496888 12.5892541179417 10 0
1.99526231496888 14.1253754462276 10 0
1.99526231496888 15.8489319246111 10 0
1.99526231496888 17.7827941003892 10 0
1.99526231496888 19.9526231496888 10 0
1.99526231496888 22.3872113856834 10 0
1.99526231496888 25.1188643150958 10 0
1.99526231496888 28.1838293126446 10 0
1.99526231496888 31.6227766016838 10 0
1.99526231496888 35.4813389233576 10 0
1.99526231496888 39.8107170553497 10 0
1.99526231496888 44.6683592150963 10 0
1.99526231496888 50.1187233627273 10 0
1.99526231496888 56.2341325190349 10 0
1.99526231496888 63.0957344480194 10 0
1.99526231496888 70.7945784384138 10 0
1.99526231496888 79.4328234724282 10 0
1.99526231496888 89.1250938133746 10 0
1.99526231496888 100 10 0
1.99526231496888 112.201845430196 10 0
1.99526231496888 125.892541179417 10 0
1.99526231496888 141.253754462276 10 0
1.99526231496888 158.489319246111 10 0
1.99526231496888 177.827941003892 10 0
1.99526231496888 199.526231496888 10 0
1.99526231496888 223.872113856834 10 0
1.99526231496888 251.188643150958 10 0
1.99526231496888 281.838293126445 10 0
1.99526231496888 316.227766016838 10 0
1.99526231496888 354.813389233575 10 0
1.99526231496888 398.107170553498 10 0
1.99526231496888 446.683592150963 10 0
1.99526231496888 501.187233627272 10 0
1.99526231496888 562.341325190349 10 0
1.99526231496888 630.957344480194 10 0
1.99526231496888 707.945784384139 10 0
1.99526231496888 794.328234724282 10 0
1.99526231496888 891.250938133746 10 0
1.99526231496888 1000 10 0
1.99526231496888 1122.01845430197 10 0
1.99526231496888 1258.92541179417 10 0
1.99526231496888 1412.53754462276 10 0
1.99526231496888 1584.89319246111 10 0
1.99526231496888 1778.27941003892 10 0
1.99526231496888 1995.26231496888 10 0
1.99526231496888 2238.72113856834 10 0
1.99526231496888 2511.88643150958 10 0
1.99526231496888 2818.38293126445 10 0
1.99526231496888 3162.27766016838 10 0
1.99526231496888 3548.13389233576 10 0
1.99526231496888 3981.07170553498 10 0
1.99526231496888 4466.83592150964 10 0
1.99526231496888 5011.87233627273 10 0
1.99526231496888 5623.41325190349 10 0
1.99526231496888 6309.57344480194 10 0
1.99526231496888 7079.45784384139 10 0
1.99526231496888 7943.28234724282 10 0
1.99526231496888 8912.50938133746 10 0
1.99526231496888 10000 10 0
2.23872113856834 0.01 10 1
2.23872113856834 0.0112201845430196 10 1
2.23872113856834 0.0125892541179417 10 1
2.23872113856834 0.0141253754462275 10 1
2.23872113856834 0.0158489319246111 10 1
2.23872113856834 0.0177827941003892 10 1
2.23872113856834 0.0199526231496888 10 1
2.23872113856834 0.0223872113856834 10 1
2.23872113856834 0.0251188643150958 10 1
2.23872113856834 0.0281838293126445 10 1
2.23872113856834 0.0316227766016838 10 1
2.23872113856834 0.0354813389233576 10 1
2.23872113856834 0.0398107170553497 10 1
2.23872113856834 0.0446683592150963 10 1
2.23872113856834 0.0501187233627272 10 1
2.23872113856834 0.0562341325190349 10 1
2.23872113856834 0.0630957344480193 10 1
2.23872113856834 0.0707945784384138 10 1
2.23872113856834 0.0794328234724281 10 1
2.23872113856834 0.0891250938133746 10 1
2.23872113856834 0.1 10 1
2.23872113856834 0.112201845430196 10 1
2.23872113856834 0.125892541179417 10 1
2.23872113856834 0.141253754462275 10 1
2.23872113856834 0.158489319246111 10 1
2.23872113856834 0.177827941003892 10 1
2.23872113856834 0.199526231496888 10 1
2.23872113856834 0.223872113856834 10 1
2.23872113856834 0.251188643150958 10 1
2.23872113856834 0.281838293126445 10 1
2.23872113856834 0.316227766016838 10 1
2.23872113856834 0.354813389233575 10 1
2.23872113856834 0.398107170553497 10 1
2.23872113856834 0.446683592150963 10 1
2.23872113856834 0.501187233627272 10 1
2.23872113856834 0.562341325190349 10 1
2.23872113856834 0.630957344480193 10 1
2.23872113856834 0.707945784384138 10 1
2.23872113856834 0.794328234724282 10 1
2.23872113856834 0.891250938133746 10 1
2.23872113856834 1 10 1
2.23872113856834 1.12201845430196 10 1
2.23872113856834 1.25892541179417 10 1
2.23872113856834 1.41253754462275 10 1
2.23872113856834 1.58489319246111 10 1
2.23872113856834 1.77827941003892 10 1
2.23872113856834 1.99526231496888 10 1
2.23872113856834 2.23872113856834 10 1
2.23872113856834 2.51188643150958 10 1
2.23872113856834 2.81838293126446 10 1
2.23872113856834 3.16227766016838 10 1
2.23872113856834 3.54813389233576 10 1
2.23872113856834 3.98107170553497 10 1
2.23872113856834 4.46683592150963 10 1
2.23872113856834 5.01187233627272 10 1
2.23872113856834 5.62341325190349 10 1
2.23872113856834 6.30957344480194 10 1
2.23872113856834 7.07945784384138 10 1
2.23872113856834 7.94328234724282 10 1
2.23872113856834 8.91250938133746 10 1
2.23872113856834 10 10 1
2.23872113856834 11.2201845430196 10 1
2.23872113856834 12.5892541179417 10 0
2.23872113856834 14.1253754462276 10 0
2.23872113856834 15.8489319246111 10 0
2.23872113856834 17.7827941003892 10 0
2.23872113856834 19.9526231496888 10 0
2.23872113856834 22.3872113856834 10 0
2.23872113856834 25.1188643150958 10 0
2.23872113856834 28.1838293126446 10 0
2.23872113856834 31.6227766016838 10 0
2.23872113856834 35.4813389233576 10 0
2.23872113856834 39.8107170553497 10 0
2.23872113856834 44.6683592150963 10 0
2.23872113856834 50.1187233627273 10 0
2.23872113856834 56.2341325190349 10 0
2.23872113856834 63.0957344480194 10 0
2.23872113856834 70.7945784384138 10 0
2.23872113856834 79.4328234724282 10 0
2.23872113856834 89.1250938133746 10 0
2.23872113856834 100 10 0
2.23872113856834 112.201845430196 10 0
2.23872113856834 125.892541179417 10 0
2.23872113856834 141.253754462276 10 0
2.23872113856834 158.489319246111 10 0
2.23872113856834 177.827941003892 10 0
2.23872113856834 199.526231496888 10 0
2.23872113856834 223.872113856834 10 0
2.23872113856834 251.188643150958 10 0
2.23872113856834 281.838293126445 10 0
2.23872113856834 316.227766016838 10 0
2.23872113856834 354.813389233575 10 0
2.23872113856834 398.107170553498 10 0
2.23872113856834 446.683592150963 10 0
2.23872113856834 501.187233627272 10 0
2.23872113856834 562.341325190349 10 0
2.23872113856834 630.957344480194 10 0
2.23872113856834 707.945784384139 10 0
2.23872113856834 794.328234724282 10 0
2.23872113856834 891.250938133746 10 0
2.23872113856834 1000 10 0
2.23872113856834 1122.01845430197 10 0
2.23872113856834 1258.92541179417 10 0
2.23872113856834 1412.53754462276 10 0
2.23872113856834 1584.89319246111 10 0
2.23872113856834 1778.27941003892 10 0
2.23872113856834 1995.26231496888 10 0
2.23872113856834 2238.72113856834 10 0
2.23872113856834 2511.88643150958 10 0
2.23872113856834 2818.38293126445 10 0
2.23872113856834 3162.27766016838 10 0
2.23872113856834 3548.13389233576 10 0
2.23872113856834 3981.07170553498 10 0
2.23872113856834 4466.83592150964 10 0
2.23872113856834 5011.87233627273 10 0
2.23872113856834 5623.41325190349 10 0
2.23872113856834 6309.57344480194 10 0
2.23872113856834 7079.45784384139 10 0
2.23872113856834 7943.28234724282 10 0
2.23872113856834 8912.50938133746 10 0
2.23872113856834 10000 10 0
2.51188643150958 0.01 10 1
2.51188643150958 0.0112201845430196 10 1
2.51188643150958 0.0125892541179417 10 1
2.51188643150958 0.0141253754462275 10 1
2.51188643150958 0.0158489319246111 10 1
2.51188643150958 0.0177827941003892 10 1
2.51188643150958 0.0199526231496888 10 1
2.51188643150958 0.0223872113856834 10 1
2.51188643150958 0.0251188643150958 10 1
2.51188643150958 0.0281838293126445 10 1
2.51188643150958 0.0316227766016838 10 1
2.51188643150958 0.0354813389233576 10 1
2.51188643150958 0.0398107170553497 10 1
2.51188643150958 0.0446683592150963 10 1
2.51188643150958 0.0501187233627272 10 1
2.51188643150958 0.0562341325190349 10 1
2.51188643150958 0.0630957344480193 10 1
2.51188643150958 0.0707945784384138 10 1
2.51188643150958 0.0794328234724281 10 1
2.51188643150958 0.0891250938133746 10 1
2.51188643150958 0.1 10 1
2.51188643150958 0.112201845430196 10 1
2.51188643150958 0.125892541179417 10 1
2.51188643150958 0.141253754462275 10 1
2.51188643150958 0.158489319246111 10 1
2.51188643150958 0.177827941003892 10 1
2.51188643150958 0.199526231496888 10 1
2.51188643150958 0.223872113856834 10 1
2.51188643150958 0.251188643150958 10 1
2.51188643150958 0.281838293126445 10 1
2.51188643150958 0.316227766016838 10 1
2.51188643150958 0.354813389233575 10 1
2.51188643150958 0.398107170553497 10 1
2.51188643150958 0.446683592150963 10 1
2.51188643150958 0.501187233627272 10 1
2.51188643150958 0.562341325190349 10 1
2.51188643150958 0.630957344480193 10 1
2.51188643150958 0.707945784384138 10 1
2.51188643150958 0.794328234724282 10 1
2.51188643150958 0.891250938133746 10 1
2.51188643150958 1 10 1
2.51188643150958 1.12201845430196 10 1
2.51188643150958 1.25892541179417 10 1
2.51188643150958 1.41253754462275 10 1
2.51188643150958 1.58489319246111 10 1
2.51188643150958 1.77827941003892 10 1
2.51188643150958 1.99526231496888 10 1
2.51188643150958 2.23872113856834 10 1
2.51188643150958 2.51188643150958 10 1
2.51188643150958 2.81838293126446 10 1
2.51188643150958 3.16227766016838 10 1
2.51188643150958 3.54813389233576 10 1
2.51188643150958 3.98107170553497 10 1
2.51188643150958 4.46683592150963 10 1
2.51188643150958 5.01187233627272 10 1
2.51188643150958 5.62341325190349 10 1
2.51188643150958 6.30957344480194 10 1
2.51188643150958 7.07945784384138 10 1
2.51188643150958 7.94328234724282 10 1
2.51188643150958 8.91250938133746 10 1
2.51188643150958 10 10 1
2.51188643150958 11.2201845430196 10 1
2.51188643150958 12.5892541179417 10 1
2.51188643150958 14.1253754462276 10 0
2.51188643150958 15.8489319246111 10 0
2.51188643150958 17.7827941003892 10 0
2.51188643150958 19.9526231496888 10 0
2.51188643150958 22.3872113856834 10 0
2.51188643150958 25.1188643150958 10 0
2.51188643150958 28.1838293126446 10 0
2.51188643150958 31.6227766016838 10 0
2.51188643150958 35.4813389233576 10 0
2.51188643150958 39.8107170553497 10 0
2.51188643150958 44.6683592150963 10 0
2.51188643150958 50.1187233627273 10 0
2.51188643150958 56.2341325190349 10 0
2.51188643150958 63.0957344480194 10 0
2.51188643150958 70.7945784384138 10 0
2.51188643150958 79.4328234724282 10 0
2.51188643150958 89.1250938133746 10 0
2.51188643150958 100 10 0
2.51188643150958 112.201845430196 10 0
2.51188643150958 125.892541179417 10 0
2.51188643150958 141.253754462276 10 0
2.51188643150958 158.489319246111 10 0
2.51188643150958 177.827941003892 10 0
2.51188643150958 199.526231496888 10 0
2.51188643150958 223.872113856834 10 0
2.51188643150958 251.188643150958 10 0
2.51188643150958 281.838293126445 10 0
2.51188643150958 316.227766016838 10 0
2.51188643150958 354.813389233575 10 0
2.51188643150958 398.107170553498 10 0
2.51188643150958 446.683592150963 10 0
2.51188643150958 501.187233627272 10 0
2.51188643150958 562.341325190349 10 0
2.51188643150958 630.957344480194 10 0
2.51188643150958 707.945784384139 10 0
2.51188643150958 794.328234724282 10 0
2.51188643150958 891.250938133746 10 0
2.51188643150958 1000 10 0
2.51188643150958 1122.01845430197 10 0
2.51188643150958 1258.92541179417 10 0
2.51188643150958 1412.53754462276 10 0
2.51188643150958 1584.89319246111 10 0
2.51188643150958 1778.27941003892 10 0
2.51188643150958 1995.26231496888 10 0
2.51188643150958 2238.72113856834 10 0
2.51188643150958 2511.88643150958 10 0
2.51188643150958 2818.38293126445 10 0
2.51188643150958 3162.27766016838 10 0
2.51188643150958 3548.13389233576 10 0
2.51188643150958 3981.07170553498 10 0
2.51188643150958 4466.83592150964 10 0
2.51188643150958 5011.87233627273 10 0
2.51188643150958 5623.41325190349 10 0
2.51188643150958 6309.57344480194 10 0
2.51188643150958 7079.45784384139 10 0
2.51188643150958 7943.28234724282 10 0
2.51188643150958 8912.50938133746 10 0
2.51188643150958 10000 10 0
2.81838293126446 0.01 10 1
2.81838293126446 0.0112201845430196 10 1
2.81838293126446 0.0125892541179417 10 1
2.81838293126446 0.0141253754462275 10 1
2.81838293126446 0.0158489319246111 10 1
2.81838293126446 0.0177827941003892 10 1
2.81838293126446 0.0199526231496888 10 1
2.81838293126446 0.0223872113856834 10 1
2.81838293126446 0.0251188643150958 10 1
2.81838293126446 0.0281838293126445 10 1
2.81838293126446 0.0316227766016838 10 1
2.81838293126446 0.0354813389233576 10 1
2.81838293126446 0.0398107170553497 10 1
2.81838293126446 0.0446683592150963 10 1
2.81838293126446 0.0501187233627272 10 1
2.81838293126446 0.0562341325190349 10 1
2.81838293126446 0.0630957344480193 10 1
2.81838293126446 0.0707945784384138 10 1
2.81838293126446 0.0794328234724281 10 1
2.81838293126446 0.0891250938133746 10 1
2.81838293126446 0.1 10 1
2.81838293126446 0.112201845430196 10 1
2.81838293126446 0.125892541179417 10 1
2.81838293126446 0.141253754462275 10 1
2.81838293126446 0.158489319246111 10 1
2.81838293126446 0.177827941003892 10 1
2.81838293126446 0.199526231496888 10 1
2.81838293126446 0.223872113856834 10 1
2.81838293126446 0.251188643150958 10 1
2.81838293126446 0.281838293126445 10 1
2.81838293126446 0.316227766016838 10 1
2.81838293126446 0.354813389233575 10 1
2.81838293126446 0.398107170553497 10 1
2.81838293126446 0.446683592150963 10 1
2.81838293126446 0.501187233627272 10 1
2.81838293126446 0.562341325190349 10 1
2.81838293126446 0.630957344480193 10 1
2.81838293126446 0.707945784384138 10 1
2.81838293126446 0.794328234724282 10 1
2.81838293126446 0.891250938133746 10 1
2.81838293126446 1 10 1
2.81838293126446 1.12201845430196 10 1
2.81838293126446 1.25892541179417 10 1
2.81838293126446 1.41253754462275 10 1
2.81838293126446 1.58489319246111 10 1
2.81838293126446 1.77827941003892 10 1
2.81838293126446 1.99526231496888 10 1
2.81838293126446 2.23872113856834 10 1
2.81838293126446 2.51188643150958 10 1
2.81838293126446 2.81838293126446 10 1
2.81838293126446 3.16227766016838 10 1
2.81838293126446 3.54813389233576 10 1
2.81838293126446 3.98107170553497 10 1
2.81838293126446 4.46683592150963 10 1
2.81838293126446 5.01187233627272 10 1
2.81838293126446 5.62341325190349 10 1
2.81838293126446 6.30957344480194 10 1
2.81838293126446 7.07945784384138 10 1
2.81838293126446 7.94328234724282 10 1
2.81838293126446 8.91250938133746 10 1
2.81838293126446 10 10 1
2.81838293126446 11.2201845430196 10 1
2.81838293126446 12.5892541179417 10 1
2.81838293126446 14.1253754462276 10 1
2.81838293126446 15.8489319246111 10 1
2.81838293126446 17.7827941003892 10 0
2.81838293126446 19.9526231496888 10 0
2.81838293126446 22.3872113856834 10 0
2.81838293126446 25.1188643150958 10 0
2.81838293126446 28.1838293126446 10 0
2.81838293126446 31.6227766016838 10 0
2.81838293126446 35.4813389233576 10 0
2.81838293126446 39.8107170553497 10 0
2.81838293126446 44.6683592150963 10 0
2.81838293126446 50.1187233627273 10 0
2.81838293126446 56.2341325190349 10 0
2.81838293126446 63.0957344480194 10 0
2.81838293126446 70.7945784384138 10 0
2.81838293126446 79.4328234724282 10 0
2.81838293126446 89.1250938133746 10 0
2.81838293126446 100 10 0
2.81838293126446 112.201845430196 10 0
2.81838293126446 125.892541179417 10 0
2.81838293126446 141.253754462276 10 0
2.81838293126446 158.489319246111 10 0
2.81838293126446 177.827941003892 10 0
2.81838293126446 199.526231496888 10 0
2.81838293126446 223.872113856834 10 0
2.81838293126446 251.188643150958 10 0
2.81838293126446 281.838293126445 10 0
2.81838293126446 316.227766016838 10 0
2.81838293126446 354.813389233575 10 0
2.81838293126446 398.107170553498 10 0
2.81838293126446 446.683592150963 10 0
2.81838293126446 501.187233627272 10 0
2.81838293126446 562.341325190349 10 0
2.81838293126446 630.957344480194 10 0
2.81838293126446 707.945784384139 10 0
2.81838293126446 794.328234724282 10 0
2.81838293126446 891.250938133746 10 0
2.81838293126446 1000 10 0
2.81838293126446 1122.01845430197 10 0
2.81838293126446 1258.92541179417 10 0
2.81838293126446 1412.53754462276 10 0
2.81838293126446 1584.89319246111 10 0
2.81838293126446 1778.27941003892 10 0
2.81838293126446 1995.26231496888 10 0
2.81838293126446 2238.72113856834 10 0
2.81838293126446 2511.88643150958 10 0
2.81838293126446 2818.38293126445 10 0
2.81838293126446 3162.27766016838 10 0
2.81838293126446 3548.13389233576 10 0
2.81838293126446 3981.07170553498 10 0
2.81838293126446 4466.83592150964 10 0
2.81838293126446 5011.87233627273 10 0
2.81838293126446 5623.41325190349 10 0
2.81838293126446 6309.57344480194 10 0
2.81838293126446 7079.45784384139 10 0
2.81838293126446 7943.28234724282 10 0
2.81838293126446 8912.50938133746 10 0
2.81838293126446 10000 10 0
3.16227766016838 0.01 10 1
3.16227766016838 0.0112201845430196 10 1
3.16227766016838 0.0125892541179417 10 1
3.16227766016838 0.0141253754462275 10 1
3.16227766016838 0.0158489319246111 10 1
3.16227766016838 0.0177827941003892 10 1
3.16227766016838 0.0199526231496888 10 1
3.16227766016838 0.0223872113856834 10 1
3.16227766016838 0.0251188643150958 10 1
3.16227766016838 0.0281838293126445 10 1
3.16227766016838 0.0316227766016838 10 1
3.16227766016838 0.0354813389233576 10 1
3.16227766016838 0.0398107170553497 10 1
3.16227766016838 0.0446683592150963 10 1
3.16227766016838 0.0501187233627272 10 1
3.16227766016838 0.0562341325190349 10 1
3.16227766016838 0.0630957344480193 10 1
3.16227766016838 0.0707945784384138 10 1
3.16227766016838 0.0794328234724281 10 1
3.16227766016838 0.0891250938133746 10 1
3.16227766016838 0.1 10 1
3.16227766016838 0.112201845430196 10 1
3.16227766016838 0.125892541179417 10 1
3.16227766016838 0.141253754462275 10 1
3.16227766016838 0.158489319246111 10 1
3.16227766016838 0.177827941003892 10 1
3.16227766016838 0.199526231496888 10 1
3.16227766016838 0.223872113856834 10 1
3.16227766016838 0.251188643150958 10 1
3.16227766016838 0.281838293126445 10 1
3.16227766016838 0.316227766016838 10 1
3.16227766016838 0.354813389233575 10 1
3.16227766016838 0.398107170553497 10 1
3.16227766016838 0.446683592150963 10 1
3.16227766016838 0.501187233627272 10 1
3.16227766016838 0.562341325190349 10 1
3.16227766016838 0.630957344480193 10 1
3.16227766016838 0.707945784384138 10 1
3.16227766016838 0.794328234724282 10 1
3.16227766016838 0.891250938133746 10 1
3.16227766016838 1 10 1
3.16227766016838 1.12201845430196 10 1
3.16227766016838 1.25892541179417 10 1
3.16227766016838 1.41253754462275 10 1
3.16227766016838 1.58489319246111 10 1
3.16227766016838 1.77827941003892 10 1
3.16227766016838 1.99526231496888 10 1
3.16227766016838 2.23872113856834 10 1
3.16227766016838 2.51188643150958 10 1
3.16227766016838 2.81838293126446 10 1
3.16227766016838 3.16227766016838 10 1
3.16227766016838 3.54813389233576 10 1
3.16227766016838 3.98107170553497 10 1
3.16227766016838 4.46683592150963 10 1
3.16227766016838 5.01187233627272 10 1
3.16227766016838 5.62341325190349 10 1
3.16227766016838 6.30957344480194 10 1
3.16227766016838 7.07945784384138 10 1
3.16227766016838 7.94328234724282 10 1
3.16227766016838 8.91250938133746 10 1
3.16227766016838 10 10 1
3.16227766016838 11.2201845430196 10 1
3.16227766016838 12.5892541179417 10 1
3.16227766016838 14.1253754462276 10 1
3.16227766016838 15.8489319246111 10 1
3.16227766016838 17.7827941003892 10 1
3.16227766016838 19.9526231496888 10 0
3.16227766016838 22.3872113856834 10 0
3.16227766016838 25.1188643150958 10 0
3.16227766016838 28.1838293126446 10 0
3.16227766016838 31.6227766016838 10 0
3.16227766016838 35.4813389233576 10 0
3.16227766016838 39.8107170553497 10 0
3.16227766016838 44.6683592150963 10 0
3.16227766016838 50.1187233627273 10 0
3.16227766016838 56.2341325190349 10 0
3.16227766016838 63.0957344480194 10 0
3.16227766016838 70.7945784384138 10 0
3.16227766016838 79.4328234724282 10 0
3.16227766016838 89.1250938133746 10 0
3.16227766016838 100 10 0
3.16227766016838 112.201845430196 10 0
3.16227766016838 125.892541179417 10 0
3.16227766016838 141.253754462276 10 0
3.16227766016838 158.489319246111 10 0
3.16227766016838 177.827941003892 10 0
3.16227766016838 199.526231496888 10 0
3.16227766016838 223.872113856834 10 0
3.16227766016838 251.188643150958 10 0
3.16227766016838 281.838293126445 10 0
3.16227766016838 316.227766016838 10 0
3.16227766016838 354.813389233575 10 0
3.16227766016838 398.107170553498 10 0
3.16227766016838 446.683592150963 10 0
3.16227766016838 501.187233627272 10 0
3.16227766016838 562.341325190349 10 0
3.16227766016838 630.957344480194 10 0
3.16227766016838 707.945784384139 10 0
3.16227766016838 794.328234724282 10 0
3.16227766016838 891.250938133746 10 0
3.16227766016838 1000 10 0
3.16227766016838 1122.01845430197 10 0
3.16227766016838 1258.92541179417 10 0
3.16227766016838 1412.53754462276 10 0
3.16227766016838 1584.89319246111 10 0
3.16227766016838 1778.27941003892 10 0
3.16227766016838 1995.26231496888 10 0
3.16227766016838 2238.72113856834 10 0
3.16227766016838 2511.88643150958 10 0
3.16227766016838 2818.38293126445 10 0
3.16227766016838 3162.27766016838 10 0
3.16227766016838 3548.13389233576 10 0
3.16227766016838 3981.07170553498 10 0
3.16227766016838 4466.83592150964 10 0
3.16227766016838 5011.87233627273 10 0
3.16227766016838 5623.41325190349 10 0
3.16227766016838 6309.57344480194 10 0
3.16227766016838 7079.45784384139 10 0
3.16227766016838 7943.28234724282 10 0
3.16227766016838 8912.50938133746 10 0
3.16227766016838 10000 10 0
3.54813389233576 0.01 10 1
3.54813389233576 0.0112201845430196 10 1
3.54813389233576 0.0125892541179417 10 1
3.54813389233576 0.0141253754462275 10 1
3.54813389233576 0.0158489319246111 10 1
3.54813389233576 0.0177827941003892 10 1
3.54813389233576 0.0199526231496888 10 1
3.54813389233576 0.0223872113856834 10 1
3.54813389233576 0.0251188643150958 10 1
3.54813389233576 0.0281838293126445 10 1
3.54813389233576 0.0316227766016838 10 1
3.54813389233576 0.0354813389233576 10 1
3.54813389233576 0.0398107170553497 10 1
3.54813389233576 0.0446683592150963 10 1
3.54813389233576 0.0501187233627272 10 1
3.54813389233576 0.0562341325190349 10 1
3.54813389233576 0.0630957344480193 10 1
3.54813389233576 0.0707945784384138 10 1
3.54813389233576 0.0794328234724281 10 1
3.54813389233576 0.0891250938133746 10 1
3.54813389233576 0.1 10 1
3.54813389233576 0.112201845430196 10 1
3.54813389233576 0.125892541179417 10 1
3.54813389233576 0.141253754462275 10 1
3.54813389233576 0.158489319246111 10 1
3.54813389233576 0.177827941003892 10 1
3.54813389233576 0.199526231496888 10 1
3.54813389233576 0.223872113856834 10 1
3.54813389233576 0.251188643150958 10 1
3.54813389233576 0.281838293126445 10 1
3.54813389233576 0.316227766016838 10 1
3.54813389233576 0.354813389233575 10 1
3.54813389233576 0.398107170553497 10 1
3.54813389233576 0.446683592150963 10 1
3.54813389233576 0.501187233627272 10 1
3.54813389233576 0.562341325190349 10 1
3.54813389233576 0.630957344480193 10 1
3.54813389233576 0.707945784384138 10 1
3.54813389233576 0.794328234724282 10 1
3.54813389233576 0.891250938133746 10 1
3.54813389233576 1 10 1
3.54813389233576 1.12201845430196 10 1
3.54813389233576 1.25892541179417 10 1
3.54813389233576 1.41253754462275 10 1
3.54813389233576 1.58489319246111 10 1
3.54813389233576 1.77827941003892 10 1
3.54813389233576 1.99526231496888 10 1
3.54813389233576 2.23872113856834 10 1
3.54813389233576 2.51188643150958 10 1
3.54813389233576 2.81838293126446 10 1
3.54813389233576 3.16227766016838 10 1
3.54813389233576 3.54813389233576 10 1
3.54813389233576 3.98107170553497 10 1
3.54813389233576 4.46683592150963 10 1
3.54813389233576 5.01187233627272 10 1
3.54813389233576 5.62341325190349 10 1
3.54813389233576 6.30957344480194 10 1
3.54813389233576 7.07945784384138 10 1
3.54813389233576 7.94328234724282 10 1
3.54813389233576 8.91250938133746 10 1
3.54813389233576 10 10 1
3.54813389233576 11.2201845430196 10 1
3.54813389233576 12.5892541179417 10 1
3.54813389233576 14.1253754462276 10 1
3.54813389233576 15.8489319246111 10 1
3.54813389233576 17.7827941003892 10 1
3.54813389233576 19.9526231496888 10 1
3.54813389233576 22.3872113856834 10 1
3.54813389233576 25.1188643150958 10 0
3.54813389233576 28.1838293126446 10 0
3.54813389233576 31.6227766016838 10 0
3.54813389233576 35.4813389233576 10 0
3.54813389233576 39.8107170553497 10 0
3.54813389233576 44.6683592150963 10 0
3.54813389233576 50.1187233627273 10 0
3.54813389233576 56.2341325190349 10 0
3.54813389233576 63.0957344480194 10 0
3.54813389233576 70.7945784384138 10 0
3.54813389233576 79.4328234724282 10 0
3.54813389233576 89.1250938133746 10 0
3.54813389233576 100 10 0
3.54813389233576 112.201845430196 10 0
3.54813389233576 125.892541179417 10 0
3.54813389233576 141.253754462276 10 0
3.54813389233576 158.489319246111 10 0
3.54813389233576 177.827941003892 10 0
3.54813389233576 199.526231496888 10 0
3.54813389233576 223.872113856834 10 0
3.54813389233576 251.188643150958 10 0
3.54813389233576 281.838293126445 10 0
3.54813389233576 316.227766016838 10 0
3.54813389233576 354.813389233575 10 0
3.54813389233576 398.107170553498 10 0
3.54813389233576 446.683592150963 10 0
3.54813389233576 501.187233627272 10 0
3.54813389233576 562.341325190349 10 0
3.54813389233576 630.957344480194 10 0
3.54813389233576 707.945784384139 10 0
3.54813389233576 794.328234724282 10 0
3.54813389233576 891.250938133746 10 0
3.54813389233576 1000 10 0
3.54813389233576 1122.01845430197 10 0
3.54813389233576 1258.92541179417 10 0
3.54813389233576 1412.53754462276 10 0
3.54813389233576 1584.89319246111 10 0
3.54813389233576 1778.27941003892 10 0
3.54813389233576 1995.26231496888 10 0
3.54813389233576 2238.72113856834 10 0
3.54813389233576 2511.88643150958 10 0
3.54813389233576 2818.38293126445 10 0
3.54813389233576 3162.27766016838 10 0
3.54813389233576 3548.13389233576 10 0
3.54813389233576 3981.07170553498 10 0
3.54813389233576 4466.83592150964 10 0
3.54813389233576 5011.87233627273 10 0
3.54813389233576 5623.41325190349 10 0
3.54813389233576 6309.57344480194 10 0
3.54813389233576 7079.45784384139 10 0
3.54813389233576 7943.28234724282 10 0
3.54813389233576 8912.50938133746 10 0
3.54813389233576 10000 10 0
3.98107170553497 0.01 10 1
3.98107170553497 0.0112201845430196 10 1
3.98107170553497 0.0125892541179417 10 1
3.98107170553497 0.0141253754462275 10 1
3.98107170553497 0.0158489319246111 10 1
3.98107170553497 0.0177827941003892 10 1
3.98107170553497 0.0199526231496888 10 1
3.98107170553497 0.0223872113856834 10 1
3.98107170553497 0.0251188643150958 10 1
3.98107170553497 0.0281838293126445 10 1
3.98107170553497 0.0316227766016838 10 1
3.98107170553497 0.0354813389233576 10 1
3.98107170553497 0.0398107170553497 10 1
3.98107170553497 0.0446683592150963 10 1
3.98107170553497 0.0501187233627272 10 1
3.98107170553497 0.0562341325190349 10 1
3.98107170553497 0.0630957344480193 10 1
3.98107170553497 0.0707945784384138 10 1
3.98107170553497 0.0794328234724281 10 1
3.98107170553497 0.0891250938133746 10 1
3.98107170553497 0.1 10 1
3.98107170553497 0.112201845430196 10 1
3.98107170553497 0.125892541179417 10 1
3.98107170553497 0.141253754462275 10 1
3.98107170553497 0.158489319246111 10 1
3.98107170553497 0.177827941003892 10 1
3.98107170553497 0.199526231496888 10 1
3.98107170553497 0.223872113856834 10 1
3.98107170553497 0.251188643150958 10 1
3.98107170553497 0.281838293126445 10 1
3.98107170553497 0.316227766016838 10 1
3.98107170553497 0.354813389233575 10 1
3.98107170553497 0.398107170553497 10 1
3.98107170553497 0.446683592150963 10 1
3.98107170553497 0.501187233627272 10 1
3.98107170553497 0.562341325190349 10 1
3.98107170553497 0.630957344480193 10 1
3.98107170553497 0.707945784384138 10 1
3.98107170553497 0.794328234724282 10 1
3.98107170553497 0.891250938133746 10 1
3.98107170553497 1 10 1
3.98107170553497 1.12201845430196 10 1
3.98107170553497 1.25892541179417 10 1
3.98107170553497 1.41253754462275 10 1
3.98107170553497 1.58489319246111 10 1
3.98107170553497 1.77827941003892 10 1
3.98107170553497 1.99526231496888 10 1
3.98107170553497 2.23872113856834 10 1
3.98107170553497 2.51188643150958 10 1
3.98107170553497 2.81838293126446 10 1
3.98107170553497 3.16227766016838 10 1
3.98107170553497 3.54813389233576 10 1
3.98107170553497 3.98107170553497 10 1
3.98107170553497 4.46683592150963 10 1
3.98107170553497 5.01187233627272 10 1
3.98107170553497 5.62341325190349 10 1
3.98107170553497 6.30957344480194 10 1
3.98107170553497 7.07945784384138 10 1
3.98107170553497 7.94328234724282 10 1
3.98107170553497 8.91250938133746 10 1
3.98107170553497 10 10 1
3.98107170553497 11.2201845430196 10 1
3.98107170553497 12.5892541179417 10 1
3.98107170553497 14.1253754462276 10 1
3.98107170553497 15.8489319246111 10 1
3.98107170553497 17.7827941003892 10 1
3.98107170553497 19.9526231496888 10 1
3.98107170553497 22.3872113856834 10 1
3.98107170553497 25.1188643150958 10 1
3.98107170553497 28.1838293126446 10 0
3.98107170553497 31.6227766016838 10 0
3.98107170553497 35.4813389233576 10 0
3.98107170553497 39.8107170553497 10 0
3.98107170553497 44.6683592150963 10 0
3.98107170553497 50.1187233627273 10 0
3.98107170553497 56.2341325190349 10 0
3.98107170553497 63.0957344480194 10 0
3.98107170553497 70.7945784384138 10 0
3.98107170553497 79.4328234724282 10 0
3.98107170553497 89.1250938133746 10 0
3.98107170553497 100 10 0
3.98107170553497 112.201845430196 10 0
3.98107170553497 125.892541179417 10 0
3.98107170553497 141.253754462276 10 0
3.98107170553497 158.489319246111 10 0
3.98107170553497 177.827941003892 10 0
3.98107170553497 199.526231496888 10 0
3.98107170553497 223.872113856834 10 0
3.98107170553497 251.188643150958 10 0
3.98107170553497 281.838293126445 10 0
3.98107170553497 316.227766016838 10 0
3.98107170553497 354.813389233575 10 0
3.98107170553497 398.107170553498 10 0
3.98107170553497 446.683592150963 10 0
3.98107170553497 501.187233627272 10 0
3.98107170553497 562.341325190349 10 0
3.98107170553497 630.957344480194 10 0
3.98107170553497 707.945784384139 10 0
3.98107170553497 794.328234724282 10 0
3.98107170553497 891.250938133746 10 0
3.98107170553497 1000 10 0
3.98107170553497 1122.01845430197 10 0
3.98107170553497 1258.92541179417 10 0
3.98107170553497 1412.53754462276 10 0
3.98107170553497 1584.89319246111 10 0
3.98107170553497 1778.27941003892 10 0
3.98107170553497 1995.26231496888 10 0
3.98107170553497 2238.72113856834 10 0
3.98107170553497 2511.88643150958 10 0
3.98107170553497 2818.38293126445 10 0
3.98107170553497 3162.27766016838 10 0
3.98107170553497 3548.13389233576 10 0
3.98107170553497 3981.07170553498 10 0
3.98107170553497 4466.83592150964 10 0
3.98107170553497 5011.87233627273 10 0
3.98107170553497 5623.41325190349 10 0
3.98107170553497 6309.57344480194 10 0
3.98107170553497 7079.45784384139 10 0
3.98107170553497 7943.28234724282 10 0
3.98107170553497 8912.50938133746 10 0
3.98107170553497 10000 10 0
4.46683592150963 0.01 10 1
4.46683592150963 0.0112201845430196 10 1
4.46683592150963 0.0125892541179417 10 1
4.46683592150963 0.0141253754462275 10 1
4.46683592150963 0.0158489319246111 10 1
4.46683592150963 0.0177827941003892 10 1
4.46683592150963 0.0199526231496888 10 1
4.46683592150963 0.0223872113856834 10 1
4.46683592150963 0.0251188643150958 10 1
4.46683592150963 0.0281838293126445 10 1
4.46683592150963 0.0316227766016838 10 1
4.46683592150963 0.0354813389233576 10 1
4.46683592150963 0.0398107170553497 10 1
4.46683592150963 0.0446683592150963 10 1
4.46683592150963 0.0501187233627272 10 1
4.46683592150963 0.0562341325190349 10 1
4.46683592150963 0.0630957344480193 10 1
4.46683592150963 0.0707945784384138 10 1
4.46683592150963 0.0794328234724281 10 1
4.46683592150963 0.0891250938133746 10 1
4.46683592150963 0.1 10 1
4.46683592150963 0.112201845430196 10 1
4.46683592150963 0.125892541179417 10 1
4.46683592150963 0.141253754462275 10 1
4.46683592150963 0.158489319246111 10 1
4.46683592150963 0.177827941003892 10 1
4.46683592150963 0.199526231496888 10 1
4.46683592150963 0.223872113856834 10 1
4.46683592150963 0.251188643150958 10 1
4.46683592150963 0.281838293126445 10 1
4.46683592150963 0.316227766016838 10 1
4.46683592150963 0.354813389233575 10 1
4.46683592150963 0.398107170553497 10 1
4.46683592150963 0.446683592150963 10 1
4.46683592150963 0.501187233627272 10 1
4.46683592150963 0.562341325190349 10 1
4.46683592150963 0.630957344480193 10 1
4.46683592150963 0.707945784384138 10 1
4.46683592150963 0.794328234724282 10 1
4.46683592150963 0.891250938133746 10 1
4.46683592150963 1 10 1
4.46683592150963 1.12201845430196 10 1
4.46683592150963 1.25892541179417 10 1
4.46683592150963 1.41253754462275 10 1
4.46683592150963 1.58489319246111 10 1
4.46683592150963 1.77827941003892 10 1
4.46683592150963 1.99526231496888 10 1
4.46683592150963 2.23872113856834 10 1
4.46683592150963 2.51188643150958 10 1
4.46683592150963 2.81838293126446 10 1
4.46683592150963 3.16227766016838 10 1
4.46683592150963 3.54813389233576 10 1
4.46683592150963 3.98107170553497 10 1
4.46683592150963 4.46683592150963 10 1
4.46683592150963 5.01187233627272 10 1
4.46683592150963 5.62341325190349 10 1
4.46683592150963 6.30957344480194 10 1
4.46683592150963 7.07945784384138 10 1
4.46683592150963 7.94328234724282 10 1
4.46683592150963 8.91250938133746 10 1
4.46683592150963 10 10 1
4.46683592150963 11.2201845430196 10 1
4.46683592150963 12.5892541179417 10 1
4.46683592150963 14.1253754462276 10 1
4.46683592150963 15.8489319246111 10 1
4.46683592150963 17.7827941003892 10 1
4.46683592150963 19.9526231496888 10 1
4.46683592150963 22.3872113856834 10 1
4.46683592150963 25.1188643150958 10 1
4.46683592150963 28.1838293126446 10 1
4.46683592150963 31.6227766016838 10 0
4.46683592150963 35.4813389233576 10 0
4.46683592150963 39.8107170553497 10 0
4.46683592150963 44.6683592150963 10 0
4.46683592150963 50.1187233627273 10 0
4.46683592150963 56.2341325190349 10 0
4.46683592150963 63.0957344480194 10 0
4.46683592150963 70.7945784384138 10 0
4.46683592150963 79.4328234724282 10 0
4.46683592150963 89.1250938133746 10 0
4.46683592150963 100 10 0
4.46683592150963 112.201845430196 10 0
4.46683592150963 125.892541179417 10 0
4.46683592150963 141.253754462276 10 0
4.46683592150963 158.489319246111 10 0
4.46683592150963 177.827941003892 10 0
4.46683592150963 199.526231496888 10 0
4.46683592150963 223.872113856834 10 0
4.46683592150963 251.188643150958 10 0
4.46683592150963 281.838293126445 10 0
4.46683592150963 316.227766016838 10 0
4.46683592150963 354.813389233575 10 0
4.46683592150963 398.107170553498 10 0
4.46683592150963 446.683592150963 10 0
4.46683592150963 501.187233627272 10 0
4.46683592150963 562.341325190349 10 0
4.46683592150963 630.957344480194 10 0
4.46683592150963 707.945784384139 10 0
4.46683592150963 794.328234724282 10 0
4.46683592150963 891.250938133746 10 0
4.46683592150963 1000 10 0
4.46683592150963 1122.01845430197 10 0
4.46683592150963 1258.92541179417 10 0
4.46683592150963 1412.53754462276 10 0
4.46683592150963 1584.89319246111 10 0
4.46683592150963 1778.27941003892 10 0
4.46683592150963 1995.26231496888 10 0
4.46683592150963 2238.72113856834 10 0
4.46683592150963 2511.88643150958 10 0
4.46683592150963 2818.38293126445 10 0
4.46683592150963 3162.27766016838 10 0
4.46683592150963 3548.13389233576 10 0
4.46683592150963 3981.07170553498 10 0
4.46683592150963 4466.83592150964 10 0
4.46683592150963 5011.87233627273 10 0
4.46683592150963 5623.41325190349 10 0
4.46683592150963 6309.57344480194 10 0
4.46683592150963 7079.45784384139 10 0
4.46683592150963 7943.28234724282 10 0
4.46683592150963 8912.50938133746 10 0
4.46683592150963 10000 10 0
5.01187233627272 0.01 10 1
5.01187233627272 0.0112201845430196 10 1
5.01187233627272 0.0125892541179417 10 1
5.01187233627272 0.0141253754462275 10 1
5.01187233627272 0.0158489319246111 10 1
5.01187233627272 0.0177827941003892 10 1
5.01187233627272 0.0199526231496888 10 1
5.01187233627272 0.0223872113856834 10 1
5.01187233627272 0.0251188643150958 10 1
5.01187233627272 0.0281838293126445 10 1
5.01187233627272 0.0316227766016838 10 1
5.01187233627272 0.0354813389233576 10 1
5.01187233627272 0.0398107170553497 10 1
5.01187233627272 0.0446683592150963 10 1
5.01187233627272 0.0501187233627272 10 1
5.01187233627272 0.0562341325190349 10 1
5.01187233627272 0.0630957344480193 10 1
5.01187233627272 0.0707945784384138 10 1
5.01187233627272 0.0794328234724281 10 1
5.01187233627272 0.0891250938133746 10 1
5.01187233627272 0.1 10 1
5.01187233627272 0.112201845430196 10 1
5.01187233627272 0.125892541179417 10 1
5.01187233627272 0.141253754462275 10 1
5.01187233627272 0.158489319246111 10 1
5.01187233627272 0.177827941003892 10 1
5.01187233627272 0.199526231496888 10 1
5.01187233627272 0.223872113856834 10 1
5.01187233627272 0.251188643150958 10 1
5.01187233627272 0.281838293126445 10 1
5.01187233627272 0.316227766016838 10 1
5.01187233627272 0.354813389233575 10 1
5.01187233627272 0.398107170553497 10 1
5.01187233627272 0.446683592150963 10 1
5.01187233627272 0.501187233627272 10 1
5.01187233627272 0.562341325190349 10 1
5.01187233627272 0.630957344480193 10 1
5.01187233627272 0.707945784384138 10 1
5.01187233627272 0.794328234724282 10 1
5.01187233627272 0.891250938133746 10 1
5.01187233627272 1 10 1
5.01187233627272 1.12201845430196 10 1
5.01187233627272 1.25892541179417 10 1
5.01187233627272 1.41253754462275 10 1
5.01187233627272 1.58489319246111 10 1
5.01187233627272 1.77827941003892 10 1
5.01187233627272 1.99526231496888 10 1
5.01187233627272 2.23872113856834 10 1
5.01187233627272 2.51188643150958 10 1
5.01187233627272 2.81838293126446 10 1
5.01187233627272 3.16227766016838 10 1
5.01187233627272 3.54813389233576 10 1
5.01187233627272 3.98107170553497 10 1
5.01187233627272 4.46683592150963 10 1
5.01187233627272 5.01187233627272 10 1
5.01187233627272 5.62341325190349 10 1
5.01187233627272 6.30957344480194 10 1
5.01187233627272 7.07945784384138 10 1
5.01187233627272 7.94328234724282 10 1
5.01187233627272 8.91250938133746 10 1
5.01187233627272 10 10 1
5.01187233627272 11.2201845430196 10 1
5.01187233627272 12.5892541179417 10 1
5.01187233627272 14.1253754462276 10 1
5.01187233627272 15.8489319246111 10 1
5.01187233627272 17.7827941003892 10 1
5.01187233627272 19.9526231496888 10 1
5.01187233627272 22.3872113856834 10 1
5.01187233627272 25.1188643150958 10 1
5.01187233627272 28.1838293126446 10 1
5.01187233627272 31.6227766016838 10 1
5.01187233627272 35.4813389233576 10 1
5.01187233627272 39.8107170553497 10 0
5.01187233627272 44.6683592150963 10 0
5.01187233627272 50.1187233627273 10 0
5.01187233627272 56.2341325190349 10 0
5.01187233627272 63.0957344480194 10 0
5.01187233627272 70.7945784384138 10 0
5.01187233627272 79.4328234724282 10 0
5.01187233627272 89.1250938133746 10 0
5.01187233627272 100 10 0
5.01187233627272 112.201845430196 10 0
5.01187233627272 125.892541179417 10 0
5.01187233627272 141.253754462276 10 0
5.01187233627272 158.489319246111 10 0
5.01187233627272 177.827941003892 10 0
5.01187233627272 199.526231496888 10 0
5.01187233627272 223.872113856834 10 0
5.01187233627272 251.188643150958 10 0
5.01187233627272 281.838293126445 10 0
5.01187233627272 316.227766016838 10 0
5.01187233627272 354.813389233575 10 0
5.01187233627272 398.107170553498 10 0
5.01187233627272 446.683592150963 10 0
5.01187233627272 501.187233627272 10 0
5.01187233627272 562.341325190349 10 0
5.01187233627272 630.957344480194 10 0
5.01187233627272 707.945784384139 10 0
5.01187233627272 794.328234724282 10 0
5.01187233627272 891.250938133746 10 0
5.01187233627272 1000 10 0
5.01187233627272 1122.01845430197 10 0
5.01187233627272 1258.92541179417 10 0
5.01187233627272 1412.53754462276 10 0
5.01187233627272 1584.89319246111 10 0
5.01187233627272 1778.27941003892 10 0
5.01187233627272 1995.26231496888 10 0
5.01187233627272 2238.72113856834 10 0
5.01187233627272 2511.88643150958 10 0
5.01187233627272 2818.38293126445 10 0
5.01187233627272 3162.27766016838 10 0
5.01187233627272 3548.13389233576 10 0
5.01187233627272 3981.07170553498 10 0
5.01187233627272 4466.83592150964 10 0
5.01187233627272 5011.87233627273 10 0
5.01187233627272 5623.41325190349 10 0
5.01187233627272 6309.57344480194 10 0
5.01187233627272 7079.45784384139 10 0
5.01187233627272 7943.28234724282 10 0
5.01187233627272 8912.50938133746 10 0
5.01187233627272 10000 10 0
5.62341325190349 0.01 10 1
5.62341325190349 0.0112201845430196 10 1
5.62341325190349 0.0125892541179417 10 1
5.62341325190349 0.0141253754462275 10 1
5.62341325190349 0.0158489319246111 10 1
5.62341325190349 0.0177827941003892 10 1
5.62341325190349 0.0199526231496888 10 1
5.62341325190349 0.0223872113856834 10 1
5.62341325190349 0.0251188643150958 10 1
5.62341325190349 0.0281838293126445 10 1
5.62341325190349 0.0316227766016838 10 1
5.62341325190349 0.0354813389233576 10 1
5.62341325190349 0.0398107170553497 10 1
5.62341325190349 0.0446683592150963 10 1
5.62341325190349 0.0501187233627272 10 1
5.62341325190349 0.0562341325190349 10 1
5.62341325190349 0.0630957344480193 10 1
5.62341325190349 0.0707945784384138 10 1
5.62341325190349 0.0794328234724281 10 1
5.62341325190349 0.0891250938133746 10 1
5.62341325190349 0.1 10 1
5.62341325190349 0.112201845430196 10 1
5.62341325190349 0.125892541179417 10 1
5.62341325190349 0.141253754462275 10 1
5.62341325190349 0.158489319246111 10 1
5.62341325190349 0.177827941003892 10 1
5.62341325190349 0.199526231496888 10 1
5.62341325190349 0.223872113856834 10 1
5.62341325190349 0.251188643150958 10 1
5.62341325190349 0.281838293126445 10 1
5.62341325190349 0.316227766016838 10 1
5.62341325190349 0.354813389233575 10 1
5.62341325190349 0.398107170553497 10 1
5.62341325190349 0.446683592150963 10 1
5.62341325190349 0.501187233627272 10 1
5.62341325190349 0.562341325190349 10 1
5.62341325190349 0.630957344480193 10 1
5.62341325190349 0.707945784384138 10 1
5.62341325190349 0.794328234724282 10 1
5.62341325190349 0.891250938133746 10 1
5.62341325190349 1 10 1
5.62341325190349 1.12201845430196 10 1
5.62341325190349 1.25892541179417 10 1
5.62341325190349 1.41253754462275 10 1
5.62341325190349 1.58489319246111 10 1
5.62341325190349 1.77827941003892 10 1
5.62341325190349 1.99526231496888 10 1
5.62341325190349 2.23872113856834 10 1
5.62341325190349 2.51188643150958 10 1
5.62341325190349 2.81838293126446 10 1
5.62341325190349 3.16227766016838 10 1
5.62341325190349 3.54813389233576 10 1
5.62341325190349 3.98107170553497 10 1
5.62341325190349 4.46683592150963 10 1
5.62341325190349 5.01187233627272 10 1
5.62341325190349 5.62341325190349 10 1
5.62341325190349 6.30957344480194 10 1
5.62341325190349 7.07945784384138 10 1
5.62341325190349 7.94328234724282 10 1
5.62341325190349 8.91250938133746 10 1
5.62341325190349 10 10 1
5.62341325190349 11.2201845430196 10 1
5.62341325190349 12.5892541179417 10 1
5.62341325190349 14.1253754462276 10 1
5.62341325190349 15.8489319246111 10 1
5.62341325190349 17.7827941003892 10 1
5.62341325190349 19.9526231496888 10 1
5.62341325190349 22.3872113856834 10 1
5.62341325190349 25.1188643150958 10 1
5.62341325190349 28.1838293126446 10 1
5.62341325190349 31.6227766016838 10 1
5.62341325190349 35.4813389233576 10 1
5.62341325190349 39.8107170553497 10 1
5.62341325190349 44.6683592150963 10 0
5.62341325190349 50.1187233627273 10 0
5.62341325190349 56.2341325190349 10 0
5.62341325190349 63.0957344480194 10 0
5.62341325190349 70.7945784384138 10 0
5.62341325190349 79.4328234724282 10 0
5.62341325190349 89.1250938133746 10 0
5.62341325190349 100 10 0
5.62341325190349 112.201845430196 10 0
5.62341325190349 125.892541179417 10 0
5.62341325190349 141.253754462276 10 0
5.62341325190349 158.489319246111 10 0
5.62341325190349 177.827941003892 10 0
5.62341325190349 199.526231496888 10 0
5.62341325190349 223.872113856834 10 0
5.62341325190349 251.188643150958 10 0
5.62341325190349 281.838293126445 10 0
5.62341325190349 316.227766016838 10 0
5.62341325190349 354.813389233575 10 0
5.62341325190349 398.107170553498 10 0
5.62341325190349 446.683592150963 10 0
5.62341325190349 501.187233627272 10 0
5.62341325190349 562.341325190349 10 0
5.62341325190349 630.957344480194 10 0
5.62341325190349 707.945784384139 10 0
5.62341325190349 794.328234724282 10 0
5.62341325190349 891.250938133746 10 0
5.62341325190349 1000 10 0
5.62341325190349 1122.01845430197 10 0
5.62341325190349 1258.92541179417 10 0
5.62341325190349 1412.53754462276 10 0
5.62341325190349 1584.89319246111 10 0
5.62341325190349 1778.27941003892 10 0
5.62341325190349 1995.26231496888 10 0
5.62341325190349 2238.72113856834 10 0
5.62341325190349 2511.88643150958 10 0
5.62341325190349 2818.38293126445 10 0
5.62341325190349 3162.27766016838 10 0
5.62341325190349 3548.13389233576 10 0
5.62341325190349 3981.07170553498 10 0
5.62341325190349 4466.83592150964 10 0
5.62341325190349 5011.87233627273 10 0
5.62341325190349 5623.41325190349 10 0
5.62341325190349 6309.57344480194 10 0
5.62341325190349 7079.45784384139 10 0
5.62341325190349 7943.28234724282 10 0
5.62341325190349 8912.50938133746 10 0
5.62341325190349 10000 10 0
6.30957344480194 0.01 10 1
6.30957344480194 0.0112201845430196 10 1
6.30957344480194 0.0125892541179417 10 1
6.30957344480194 0.0141253754462275 10 1
6.30957344480194 0.0158489319246111 10 1
6.30957344480194 0.0177827941003892 10 1
6.30957344480194 0.0199526231496888 10 1
6.30957344480194 0.0223872113856834 10 1
6.30957344480194 0.0251188643150958 10 1
6.30957344480194 0.0281838293126445 10 1
6.30957344480194 0.0316227766016838 10 1
6.30957344480194 0.0354813389233576 10 1
6.30957344480194 0.0398107170553497 10 1
6.30957344480194 0.0446683592150963 10 1
6.30957344480194 0.0501187233627272 10 1
6.30957344480194 0.0562341325190349 10 1
6.30957344480194 0.0630957344480193 10 1
6.30957344480194 0.0707945784384138 10 1
6.30957344480194 0.0794328234724281 10 1
6.30957344480194 0.0891250938133746 10 1
6.30957344480194 0.1 10 1
6.30957344480194 0.112201845430196 10 1
6.30957344480194 0.125892541179417 10 1
6.30957344480194 0.141253754462275 10 1
6.30957344480194 0.158489319246111 10 1
6.30957344480194 0.177827941003892 10 1
6.30957344480194 0.199526231496888 10 1
6.30957344480194 0.223872113856834 10 1
6.30957344480194 0.251188643150958 10 1
6.30957344480194 0.281838293126445 10 1
6.30957344480194 0.316227766016838 10 1
6.30957344480194 0.354813389233575 10 1
6.30957344480194 0.398107170553497 10 1
6.30957344480194 0.446683592150963 10 1
6.30957344480194 0.501187233627272 10 1
6.30957344480194 0.562341325190349 10 1
6.30957344480194 0.630957344480193 10 1
6.30957344480194 0.707945784384138 10 1
6.30957344480194 0.794328234724282 10 1
6.30957344480194 0.891250938133746 10 1
6.30957344480194 1 10 1
6.30957344480194 1.12201845430196 10 1
6.30957344480194 1.25892541179417 10 1
6.30957344480194 1.41253754462275 10 1
6.30957344480194 1.58489319246111 10 1
6.30957344480194 1.77827941003892 10 1
6.30957344480194 1.99526231496888 10 1
6.30957344480194 2.23872113856834 10 1
6.30957344480194 2.51188643150958 10 1
6.30957344480194 2.81838293126446 10 1
6.30957344480194 3.16227766016838 10 1
6.30957344480194 3.54813389233576 10 1
6.30957344480194 3.98107170553497 10 1
6.30957344480194 4.46683592150963 10 1
6.30957344480194 5.01187233627272 10 1
6.30957344480194 5.62341325190349 10 1
6.30957344480194 6.30957344480194 10 1
6.30957344480194 7.07945784384138 10 1
6.30957344480194 7.94328234724282 10 1
6.30957344480194 8.91250938133746 10 1
6.30957344480194 10 10 1
6.30957344480194 11.2201845430196 10 1
6.30957344480194 12.5892541179417 10 1
6.30957344480194 14.1253754462276 10 1
6.30957344480194 15.8489319246111 10 1
6.30957344480194 17.7827941003892 10 1
6.30957344480194 19.9526231496888 10 1
6.30957344480194 22.3872113856834 10 1
6.30957344480194 25.1188643150958 10 1
6.30957344480194 28.1838293126446 10 1
6.30957344480194 31.6227766016838 10 1
6.30957344480194 35.4813389233576 10 1
6.30957344480194 39.8107170553497 10 1
6.30957344480194 44.6683592150963 10 1
6.30957344480194 50.1187233627273 10 0
6.30957344480194 56.2341325190349 10 0
6.30957344480194 63.0957344480194 10 0
6.30957344480194 70.7945784384138 10 0
6.30957344480194 79.4328234724282 10 0
6.30957344480194 89.1250938133746 10 0
6.30957344480194 100 10 0
6.30957344480194 112.201845430196 10 0
6.30957344480194 125.892541179417 10 0
6.30957344480194 141.253754462276 10 0
6.30957344480194 158.489319246111 10 0
6.30957344480194 177.827941003892 10 0
6.30957344480194 199.526231496888 10 0
6.30957344480194 223.872113856834 10 0
6.30957344480194 251.188643150958 10 0
6.30957344480194 281.838293126445 10 0
6.30957344480194 316.227766016838 10 0
6.30957344480194 354.813389233575 10 0
6.30957344480194 398.107170553498 10 0
6.30957344480194 446.683592150963 10 0
6.30957344480194 501.187233627272 10 0
6.30957344480194 562.341325190349 10 0
6.30957344480194 630.957344480194 10 0
6.30957344480194 707.945784384139 10 0
6.30957344480194 794.328234724282 10 0
6.30957344480194 891.250938133746 10 0
6.30957344480194 1000 10 0
6.30957344480194 1122.01845430197 10 0
6.30957344480194 1258.92541179417 10 0
6.30957344480194 1412.53754462276 10 0
6.30957344480194 1584.89319246111 10 0
6.30957344480194 1778.27941003892 10 0
6.30957344480194 1995.26231496888 10 0
6.30957344480194 2238.72113856834 10 0
6.30957344480194 2511.88643150958 10 0
6.30957344480194 2818.38293126445 10 0
6.30957344480194 3162.27766016838 10 0
6.30957344480194 3548.13389233576 10 0
6.30957344480194 3981.07170553498 10 0
6.30957344480194 4466.83592150964 10 0
6.30957344480194 5011.87233627273 10 0
6.30957344480194 5623.41325190349 10 0
6.30957344480194 6309.57344480194 10 0
6.30957344480194 7079.45784384139 10 0
6.30957344480194 7943.28234724282 10 0
6.30957344480194 8912.50938133746 10 0
6.30957344480194 10000 10 0
7.07945784384138 0.01 10 1
7.07945784384138 0.0112201845430196 10 1
7.07945784384138 0.0125892541179417 10 1
7.07945784384138 0.0141253754462275 10 1
7.07945784384138 0.0158489319246111 10 1
7.07945784384138 0.0177827941003892 10 1
7.07945784384138 0.0199526231496888 10 1
7.07945784384138 0.0223872113856834 10 1
7.07945784384138 0.0251188643150958 10 1
7.07945784384138 0.0281838293126445 10 1
7.07945784384138 0.0316227766016838 10 1
7.07945784384138 0.0354813389233576 10 1
7.07945784384138 0.0398107170553497 10 1
7.07945784384138 0.0446683592150963 10 1
7.07945784384138 0.0501187233627272 10 1
7.07945784384138 0.0562341325190349 10 1
7.07945784384138 0.0630957344480193 10 1
7.07945784384138 0.0707945784384138 10 1
7.07945784384138 0.0794328234724281 10 1
7.07945784384138 0.0891250938133746 10 1
7.07945784384138 0.1 10 1
7.07945784384138 0.112201845430196 10 1
7.07945784384138 0.125892541179417 10 1
7.07945784384138 0.141253754462275 10 1
7.07945784384138 0.158489319246111 10 1
7.07945784384138 0.177827941003892 10 1
7.07945784384138 0.199526231496888 10 1
7.07945784384138 0.223872113856834 10 1
7.07945784384138 0.251188643150958 10 1
7.07945784384138 0.281838293126445 10 1
7.07945784384138 0.316227766016838 10 1
7.07945784384138 0.354813389233575 10 1
7.07945784384138 0.398107170553497 10 1
7.07945784384138 0.446683592150963 10 1
7.07945784384138 0.501187233627272 10 1
7.07945784384138 0.562341325190349 10 1
7.07945784384138 0.630957344480193 10 1
7.07945784384138 0.707945784384138 10 1
7.07945784384138 0.794328234724282 10 1
7.07945784384138 0.891250938133746 10 1
7.07945784384138 1 10 1
7.07945784384138 1.12201845430196 10 1
7.07945784384138 1.25892541179417 10 1
7.07945784384138 1.41253754462275 10 1
7.07945784384138 1.58489319246111 10 1
7.07945784384138 1.77827941003892 10 1
7.07945784384138 1.99526231496888 10 1
7.07945784384138 2.23872113856834 10 1
7.07945784384138 2.51188643150958 10 1
7.07945784384138 2.81838293126446 10 1
7.07945784384138 3.16227766016838 10 1
7.07945784384138 3.54813389233576 10 1
7.07945784384138 3.98107170553497 10 1
7.07945784384138 4.46683592150963 10 1
7.07945784384138 5.01187233627272 10 1
7.07945784384138 5.62341325190349 10 1
7.07945784384138 6.30957344480194 10 1
7.07945784384138 7.07945784384138 10 1
7.07945784384138 7.94328234724282 10 1
7.07945784384138 8.91250938133746 10 1
7.07945784384138 10 10 1
7.07945784384138 11.2201845430196 10 1
7.07945784384138 12.5892541179417 10 1
7.07945784384138 14.1253754462276 10 1
7.07945784384138 15.8489319246111 10 1
7.07945784384138 17.7827941003892 10 1
7.07945784384138 19.9526231496888 10 1
7.07945784384138 22.3872113856834 10 1
7.07945784384138 25.1188643150958 10 1
7.07945784384138 28.1838293126446 10 1
7.07945784384138 31.6227766016838 10 1
7.07945784384138 35.4813389233576 10 1
7.07945784384138 39.8107170553497 10 1
7.07945784384138 44.6683592150963 10 1
7.07945784384138 50.1187233627273 10 1
7.07945784384138 56.2341325190349 10 0
7.07945784384138 63.0957344480194 10 0
7.07945784384138 70.7945784384138 10 0
7.07945784384138 79.4328234724282 10 0
7.07945784384138 89.1250938133746 10 0
7.07945784384138 100 10 0
7.07945784384138 112.201845430196 10 0
7.07945784384138 125.892541179417 10 0
7.07945784384138 141.253754462276 10 0
7.07945784384138 158.489319246111 10 0
7.07945784384138 177.827941003892 10 0
7.07945784384138 199.526231496888 10 0
7.07945784384138 223.872113856834 10 0
7.07945784384138 251.188643150958 10 0
7.07945784384138 281.838293126445 10 0
7.07945784384138 316.227766016838 10 0
7.07945784384138 354.813389233575 10 0
7.07945784384138 398.107170553498 10 0
7.07945784384138 446.683592150963 10 0
7.07945784384138 501.187233627272 10 0
7.07945784384138 562.341325190349 10 0
7.07945784384138 630.957344480194 10 0
7.07945784384138 707.945784384139 10 0
7.07945784384138 794.328234724282 10 0
7.07945784384138 891.250938133746 10 0
7.07945784384138 1000 10 0
7.07945784384138 1122.01845430197 10 0
7.07945784384138 1258.92541179417 10 0
7.07945784384138 1412.53754462276 10 0
7.07945784384138 1584.89319246111 10 0
7.07945784384138 1778.27941003892 10 0
7.07945784384138 1995.26231496888 10 0
7.07945784384138 2238.72113856834 10 0
7.07945784384138 2511.88643150958 10 0
7.07945784384138 2818.38293126445 10 0
7.07945784384138 3162.27766016838 10 0
7.07945784384138 3548.13389233576 10 0
7.07945784384138 3981.07170553498 10 0
7.07945784384138 4466.83592150964 10 0
7.07945784384138 5011.87233627273 10 0
7.07945784384138 5623.41325190349 10 0
7.07945784384138 6309.57344480194 10 0
7.07945784384138 7079.45784384139 10 0
7.07945784384138 7943.28234724282 10 0
7.07945784384138 8912.50938133746 10 0
7.07945784384138 10000 10 0
7.94328234724282 0.01 10 1
7.94328234724282 0.0112201845430196 10 1
7.94328234724282 0.0125892541179417 10 1
7.94328234724282 0.0141253754462275 10 1
7.94328234724282 0.0158489319246111 10 1
7.94328234724282 0.0177827941003892 10 1
7.94328234724282 0.0199526231496888 10 1
7.94328234724282 0.0223872113856834 10 1
7.94328234724282 0.0251188643150958 10 1
7.94328234724282 0.0281838293126445 10 1
7.94328234724282 0.0316227766016838 10 1
7.94328234724282 0.0354813389233576 10 1
7.94328234724282 0.0398107170553497 10 1
7.94328234724282 0.0446683592150963 10 1
7.94328234724282 0.0501187233627272 10 1
7.94328234724282 0.0562341325190349 10 1
7.94328234724282 0.0630957344480193 10 1
7.94328234724282 0.0707945784384138 10 1
7.94328234724282 0.0794328234724281 10 1
7.94328234724282 0.0891250938133746 10 1
7.94328234724282 0.1 10 1
7.94328234724282 0.112201845430196 10 1
7.94328234724282 0.125892541179417 10 1
7.94328234724282 0.141253754462275 10 1
7.94328234724282 0.158489319246111 10 1
7.94328234724282 0.177827941003892 10 1
7.94328234724282 0.199526231496888 10 1
7.94328234724282 0.223872113856834 10 1
7.94328234724282 0.251188643150958 10 1
7.94328234724282 0.281838293126445 10 1
7.94328234724282 0.316227766016838 10 1
7.94328234724282 0.354813389233575 10 1
7.94328234724282 0.398107170553497 10 1
7.94328234724282 0.446683592150963 10 1
7.94328234724282 0.501187233627272 10 1
7.94328234724282 0.562341325190349 10 1
7.94328234724282 0.630957344480193 10 1
7.94328234724282 0.707945784384138 10 1
7.94328234724282 0.794328234724282 10 1
7.94328234724282 0.891250938133746 10 1
7.94328234724282 1 10 1
7.94328234724282 1.12201845430196 10 1
7.94328234724282 1.25892541179417 10 1
7.94328234724282 1.41253754462275 10 1
7.94328234724282 1.58489319246111 10 1
7.94328234724282 1.77827941003892 10 1
7.94328234724282 1.99526231496888 10 1
7.94328234724282 2.23872113856834 10 1
7.94328234724282 2.51188643150958 10 1
7.94328234724282 2.81838293126446 10 1
7.94328234724282 3.16227766016838 10 1
7.94328234724282 3.54813389233576 10 1
7.94328234724282 3.98107170553497 10 1
7.94328234724282 4.46683592150963 10 1
7.94328234724282 5.01187233627272 10 1
7.94328234724282 5.62341325190349 10 1
7.94328234724282 6.30957344480194 10 1
7.94328234724282 7.07945784384138 10 1
7.94328234724282 7.94328234724282 10 1
7.94328234724282 8.91250938133746 10 1
7.94328234724282 10 10 1
7.94328234724282 11.2201845430196 10 1
7.94328234724282 12.5892541179417 10 1
7.94328234724282 14.1253754462276 10 1
7.94328234724282 15.8489319246111 10 1
7.94328234724282 17.7827941003892 10 1
7.94328234724282 19.9526231496888 10 1
7.94328234724282 22.3872113856834 10 1
7.94328234724282 25.1188643150958 10 1
7.94328234724282 28.1838293126446 10 1
7.94328234724282 31.6227766016838 10 1
7.94328234724282 35.4813389233576 10 1
7.94328234724282 39.8107170553497 10 1
7.94328234724282 44.6683592150963 10 1
7.94328234724282 50.1187233627273 10 1
7.94328234724282 56.2341325190349 10 1
7.94328234724282 63.0957344480194 10 0
7.94328234724282 70.7945784384138 10 0
7.94328234724282 79.4328234724282 10 0
7.94328234724282 89.1250938133746 10 0
7.94328234724282 100 10 0
7.94328234724282 112.201845430196 10 0
7.94328234724282 125.892541179417 10 0
7.94328234724282 141.253754462276 10 0
7.94328234724282 158.489319246111 10 0
7.94328234724282 177.827941003892 10 0
7.94328234724282 199.526231496888 10 0
7.94328234724282 223.872113856834 10 0
7.94328234724282 251.188643150958 10 0
7.94328234724282 281.838293126445 10 0
7.94328234724282 316.227766016838 10 0
7.94328234724282 354.813389233575 10 0
7.94328234724282 398.107170553498 10 0
7.94328234724282 446.683592150963 10 0
7.94328234724282 501.187233627272 10 0
7.94328234724282 562.341325190349 10 0
7.94328234724282 630.957344480194 10 0
7.94328234724282 707.945784384139 10 0
7.94328234724282 794.328234724282 10 0
7.94328234724282 891.250938133746 10 0
7.94328234724282 1000 10 0
7.94328234724282 1122.01845430197 10 0
7.94328234724282 1258.92541179417 10 0
7.94328234724282 1412.53754462276 10 0
7.94328234724282 1584.89319246111 10 0
7.94328234724282 1778.27941003892 10 0
7.94328234724282 1995.26231496888 10 0
7.94328234724282 2238.72113856834 10 0
7.94328234724282 2511.88643150958 10 0
7.94328234724282 2818.38293126445 10 0
7.94328234724282 3162.27766016838 10 0
7.94328234724282 3548.13389233576 10 0
7.94328234724282 3981.07170553498 10 0
7.94328234724282 4466.83592150964 10 0
7.94328234724282 5011.87233627273 10 0
7.94328234724282 5623.41325190349 10 0
7.94328234724282 6309.57344480194 10 0
7.94328234724282 7079.45784384139 10 0
7.94328234724282 7943.28234724282 10 0
7.94328234724282 8912.50938133746 10 0
7.94328234724282 10000 10 0
8.91250938133746 0.01 10 1
8.91250938133746 0.0112201845430196 10 1
8.91250938133746 0.0125892541179417 10 1
8.91250938133746 0.0141253754462275 10 1
8.91250938133746 0.0158489319246111 10 1
8.91250938133746 0.0177827941003892 10 1
8.91250938133746 0.0199526231496888 10 1
8.91250938133746 0.0223872113856834 10 1
8.91250938133746 0.0251188643150958 10 1
8.91250938133746 0.0281838293126445 10 1
8.91250938133746 0.0316227766016838 10 1
8.91250938133746 0.0354813389233576 10 1
8.91250938133746 0.0398107170553497 10 1
8.91250938133746 0.0446683592150963 10 1
8.91250938133746 0.0501187233627272 10 1
8.91250938133746 0.0562341325190349 10 1
8.91250938133746 0.0630957344480193 10 1
8.91250938133746 0.0707945784384138 10 1
8.91250938133746 0.0794328234724281 10 1
8.91250938133746 0.0891250938133746 10 1
8.91250938133746 0.1 10 1
8.91250938133746 0.112201845430196 10 1
8.91250938133746 0.125892541179417 10 1
8.91250938133746 0.141253754462275 10 1
8.91250938133746 0.158489319246111 10 1
8.91250938133746 0.177827941003892 10 1
8.91250938133746 0.199526231496888 10 1
8.91250938133746 0.223872113856834 10 1
8.91250938133746 0.251188643150958 10 1
8.91250938133746 0.281838293126445 10 1
8.91250938133746 0.316227766016838 10 1
8.91250938133746 0.354813389233575 10 1
8.91250938133746 0.398107170553497 10 1
8.91250938133746 0.446683592150963 10 1
8.91250938133746 0.501187233627272 10 1
8.91250938133746 0.562341325190349 10 1
8.91250938133746 0.630957344480193 10 1
8.91250938133746 0.707945784384138 10 1
8.91250938133746 0.794328234724282 10 1
8.91250938133746 0.891250938133746 10 1
8.91250938133746 1 10 1
8.91250938133746 1.12201845430196 10 1
8.91250938133746 1.25892541179417 10 1
8.91250938133746 1.41253754462275 10 1
8.91250938133746 1.58489319246111 10 1
8.91250938133746 1.77827941003892 10 1
8.91250938133746 1.99526231496888 10 1
8.91250938133746 2.23872113856834 10 1
8.91250938133746 2.51188643150958 10 1
8.91250938133746 2.81838293126446 10 1
8.91250938133746 3.16227766016838 10 1
8.91250938133746 3.54813389233576 10 1
8.91250938133746 3.98107170553497 10 1
8.91250938133746 4.46683592150963 10 1
8.91250938133746 5.01187233627272 10 1
8.91250938133746 5.62341325190349 10 1
8.91250938133746 6.30957344480194 10 1
8.91250938133746 7.07945784384138 10 1
8.91250938133746 7.94328234724282 10 1
8.91250938133746 8.91250938133746 10 1
8.91250938133746 10 10 1
8.91250938133746 11.2201845430196 10 1
8.91250938133746 12.5892541179417 10 1
8.91250938133746 14.1253754462276 10 1
8.91250938133746 15.8489319246111 10 1
8.91250938133746 17.7827941003892 10 1
8.91250938133746 19.9526231496888 10 1
8.91250938133746 22.3872113856834 10 1
8.91250938133746 25.1188643150958 10 1
8.91250938133746 28.1838293126446 10 1
8.91250938133746 31.6227766016838 10 1
8.91250938133746 35.4813389233576 10 1
8.91250938133746 39.8107170553497 10 1
8.91250938133746 44.6683592150963 10 1
8.91250938133746 50.1187233627273 10 1
8.91250938133746 56.2341325190349 10 1
8.91250938133746 63.0957344480194 10 1
8.91250938133746 70.7945784384138 10 1
8.91250938133746 79.4328234724282 10 0
8.91250938133746 89.1250938133746 10 0
8.91250938133746 100 10 0
8.91250938133746 112.201845430196 10 0
8.91250938133746 125.892541179417 10 0
8.91250938133746 141.253754462276 10 0
8.91250938133746 158.489319246111 10 0
8.91250938133746 177.827941003892 10 0
8.91250938133746 199.526231496888 10 0
8.91250938133746 223.872113856834 10 0
8.91250938133746 251.188643150958 10 0
8.91250938133746 281.838293126445 10 0
8.91250938133746 316.227766016838 10 0
8.91250938133746 354.813389233575 10 0
8.91250938133746 398.107170553498 10 0
8.91250938133746 446.683592150963 10 0
8.91250938133746 501.187233627272 10 0
8.91250938133746 562.341325190349 10 0
8.91250938133746 630.957344480194 10 0
8.91250938133746 707.945784384139 10 0
8.91250938133746 794.328234724282 10 0
8.91250938133746 891.250938133746 10 0
8.91250938133746 1000 10 0
8.91250938133746 1122.01845430197 10 0
8.91250938133746 1258.92541179417 10 0
8.91250938133746 1412.53754462276 10 0
8.91250938133746 1584.89319246111 10 0
8.91250938133746 1778.27941003892 10 0
8.91250938133746 1995.26231496888 10 0
8.91250938133746 2238.72113856834 10 0
8.91250938133746 2511.88643150958 10 0
8.91250938133746 2818.38293126445 10 0
8.91250938133746 3162.27766016838 10 0
8.91250938133746 3548.13389233576 10 0
8.91250938133746 3981.07170553498 10 0
8.91250938133746 4466.83592150964 10 0
8.91250938133746 5011.87233627273 10 0
8.91250938133746 5623.41325190349 10 0
8.91250938133746 6309.57344480194 10 0
8.91250938133746 7079.45784384139 10 0
8.91250938133746 7943.28234724282 10 0
8.91250938133746 8912.50938133746 10 0
8.91250938133746 10000 10 0
10 0.01 10 1
10 0.0112201845430196 10 1
10 0.0125892541179417 10 1
10 0.0141253754462275 10 1
10 0.0158489319246111 10 1
10 0.0177827941003892 10 1
10 0.0199526231496888 10 1
10 0.0223872113856834 10 1
10 0.0251188643150958 10 1
10 0.0281838293126445 10 1
10 0.0316227766016838 10 1
10 0.0354813389233576 10 1
10 0.0398107170553497 10 1
10 0.0446683592150963 10 1
10 0.0501187233627272 10 1
10 0.0562341325190349 10 1
10 0.0630957344480193 10 1
10 0.0707945784384138 10 1
10 0.0794328234724281 10 1
10 0.0891250938133746 10 1
10 0.1 10 1
10 0.112201845430196 10 1
10 0.125892541179417 10 1
10 0.141253754462275 10 1
10 0.158489319246111 10 1
10 0.177827941003892 10 1
10 0.199526231496888 10 1
10 0.223872113856834 10 1
10 0.251188643150958 10 1
10 0.281838293126445 10 1
10 0.316227766016838 10 1
10 0.354813389233575 10 1
10 0.398107170553497 10 1
10 0.446683592150963 10 1
10 0.501187233627272 10 1
10 0.562341325190349 10 1
10 0.630957344480193 10 1
10 0.707945784384138 10 1
10 0.794328234724282 10 1
10 0.891250938133746 10 1
10 1 10 1
10 1.12201845430196 10 1
10 1.25892541179417 10 1
10 1.41253754462275 10 1
10 1.58489319246111 10 1
10 1.77827941003892 10 1
10 1.99526231496888 10 1
10 2.23872113856834 10 1
10 2.51188643150958 10 1
10 2.81838293126446 10 1
10 3.16227766016838 10 1
10 3.54813389233576 10 1
10 3.98107170553497 10 1
10 4.46683592150963 10 1
10 5.01187233627272 10 1
10 5.62341325190349 10 1
10 6.30957344480194 10 1
10 7.07945784384138 10 1
10 7.94328234724282 10 1
10 8.91250938133746 10 1
10 10 10 1
10 11.2201845430196 10 1
10 12.5892541179417 10 1
10 14.1253754462276 10 1
10 15.8489319246111 10 1
10 17.7827941003892 10 1
10 19.9526231496888 10 1
10 22.3872113856834 10 1
10 25.1188643150958 10 1
10 28.1838293126446 10 1
10 31.6227766016838 10 1
10 35.4813389233576 10 1
10 39.8107170553497 10 1
10 44.6683592150963 10 1
10 50.1187233627273 10 1
10 56.2341325190349 10 1
10 63.0957344480194 10 1
10 70.7945784384138 10 1
10 79.4328234724282 10 1
10 89.1250938133746 10 0
10 100 10 0
10 112.201845430196 10 0
10 125.892541179417 10 0
10 141.253754462276 10 0
10 158.489319246111 10 0
10 177.827941003892 10 0
10 199.526231496888 10 0
10 223.872113856834 10 0
10 251.188643150958 10 0
10 281.838293126445 10 0
10 316.227766016838 10 0
10 354.813389233575 10 0
10 398.107170553498 10 0
10 446.683592150963 10 0
10 501.187233627272 10 0
10 562.341325190349 10 0
10 630.957344480194 10 0
10 707.945784384139 10 0
10 794.328234724282 10 0
10 891.250938133746 10 0
10 1000 10 0
10 1122.01845430197 10 0
10 1258.92541179417 10 0
10 1412.53754462276 10 0
10 1584.89319246111 10 0
10 1778.27941003892 10 0
10 1995.26231496888 10 0
10 2238.72113856834 10 0
10 2511.88643150958 10 0
10 2818.38293126445 10 0
10 3162.27766016838 10 0
10 3548.13389233576 10 0
10 3981.07170553498 10 0
10 4466.83592150964 10 0
10 5011.87233627273 10 0
10 5623.41325190349 10 0
10 6309.57344480194 10 0
10 7079.45784384139 10 0
10 7943.28234724282 10 0
10 8912.50938133746 10 0
10 10000 10 0
11.2201845430196 0.01 10 1
11.2201845430196 0.0112201845430196 10 1
11.2201845430196 0.0125892541179417 10 1
11.2201845430196 0.0141253754462275 10 1
11.2201845430196 0.0158489319246111 10 1
11.2201845430196 0.0177827941003892 10 1
11.2201845430196 0.0199526231496888 10 1
11.2201845430196 0.0223872113856834 10 1
11.2201845430196 0.0251188643150958 10 1
11.2201845430196 0.0281838293126445 10 1
11.2201845430196 0.0316227766016838 10 1
11.2201845430196 0.0354813389233576 10 1
11.2201845430196 0.0398107170553497 10 1
11.2201845430196 0.0446683592150963 10 1
11.2201845430196 0.0501187233627272 10 1
11.2201845430196 0.0562341325190349 10 1
11.2201845430196 0.0630957344480193 10 1
11.2201845430196 0.0707945784384138 10 1
11.2201845430196 0.0794328234724281 10 1
11.2201845430196 0.0891250938133746 10 1
11.2201845430196 0.1 10 1
11.2201845430196 0.112201845430196 10 1
11.2201845430196 0.125892541179417 10 1
11.2201845430196 0.141253754462275 10 1
11.2201845430196 0.158489319246111 10 1
11.2201845430196 0.177827941003892 10 1
11.2201845430196 0.199526231496888 10 1
11.2201845430196 0.223872113856834 10 1
11.2201845430196 0.251188643150958 10 1
11.2201845430196 0.281838293126445 10 1
11.2201845430196 0.316227766016838 10 1
11.2201845430196 0.354813389233575 10 1
11.2201845430196 0.398107170553497 10 1
11.2201845430196 0.446683592150963 10 1
11.2201845430196 0.501187233627272 10 1
11.2201845430196 0.562341325190349 10 1
11.2201845430196 0.630957344480193 10 1
11.2201845430196 0.707945784384138 10 1
11.2201845430196 0.794328234724282 10 1
11.2201845430196 0.891250938133746 10 1
11.2201845430196 1 10 1
11.2201845430196 1.12201845430196 10 1
11.2201845430196 1.25892541179417 10 1
11.2201845430196 1.41253754462275 10 1
11.2201845430196 1.58489319246111 10 1
11.2201845430196 1.77827941003892 10 1
11.2201845430196 1.99526231496888 10 1
11.2201845430196 2.23872113856834 10 1
11.2201845430196 2.51188643150958 10 1
11.2201845430196 2.81838293126446 10 1
11.2201845430196 3.16227766016838 10 1
11.2201845430196 3.54813389233576 10 1
11.2201845430196 3.98107170553497 10 1
11.2201845430196 4.46683592150963 10 1
11.2201845430196 5.01187233627272 10 1
11.2201845430196 5.62341325190349 10 1
11.2201845430196 6.30957344480194 10 1
11.2201845430196 7.07945784384138 10 1
11.2201845430196 7.94328234724282 10 1
11.2201845430196 8.91250938133746 10 1
11.2201845430196 10 10 1
11.2201845430196 11.2201845430196 10 1
11.2201845430196 12.5892541179417 10 1
11.2201845430196 14.1253754462276 10 1
11.2201845430196 15.8489319246111 10 1
11.2201845430196 17.7827941003892 10 1
11.2201845430196 19.9526231496888 10 1
11.2201845430196 22.3872113856834 10 1
11.2201845430196 25.1188643150958 10 1
11.2201845430196 28.1838293126446 10 1
11.2201845430196 31.6227766016838 10 1
11.2201845430196 35.4813389233576 10 1
11.2201845430196 39.8107170553497 10 1
11.2201845430196 44.6683592150963 10 1
11.2201845430196 50.1187233627273 10 1
11.2201845430196 56.2341325190349 10 1
11.2201845430196 63.0957344480194 10 1
11.2201845430196 70.7945784384138 10 1
11.2201845430196 79.4328234724282 10 1
11.2201845430196 89.1250938133746 10 1
11.2201845430196 100 10 0
11.2201845430196 112.201845430196 10 0
11.2201845430196 125.892541179417 10 0
11.2201845430196 141.253754462276 10 0
11.2201845430196 158.489319246111 10 0
11.2201845430196 177.827941003892 10 0
11.2201845430196 199.526231496888 10 0
11.2201845430196 223.872113856834 10 0
11.2201845430196 251.188643150958 10 0
11.2201845430196 281.838293126445 10 0
11.2201845430196 316.227766016838 10 0
11.2201845430196 354.813389233575 10 0
11.2201845430196 398.107170553498 10 0
11.2201845430196 446.683592150963 10 0
11.2201845430196 501.187233627272 10 0
11.2201845430196 562.341325190349 10 0
11.2201845430196 630.957344480194 10 0
11.2201845430196 707.945784384139 10 0
11.2201845430196 794.328234724282 10 0
11.2201845430196 891.250938133746 10 0
11.2201845430196 1000 10 0
11.2201845430196 1122.01845430197 10 0
11.2201845430196 1258.92541179417 10 0
11.2201845430196 1412.53754462276 10 0
11.2201845430196 1584.89319246111 10 0
11.2201845430196 1778.27941003892 10 0
11.2201845430196 1995.26231496888 10 0
11.2201845430196 2238.72113856834 10 0
11.2201845430196 2511.88643150958 10 0
11.2201845430196 2818.38293126445 10 0
11.2201845430196 3162.27766016838 10 0
11.2201845430196 3548.13389233576 10 0
11.2201845430196 3981.07170553498 10 0
11.2201845430196 4466.83592150964 10 0
11.2201845430196 5011.87233627273 10 0
11.2201845430196 5623.41325190349 10 0
11.2201845430196 6309.57344480194 10 0
11.2201845430196 7079.45784384139 10 0
11.2201845430196 7943.28234724282 10 0
11.2201845430196 8912.50938133746 10 0
11.2201845430196 10000 10 0
12.5892541179417 0.01 10 1
12.5892541179417 0.0112201845430196 10 1
12.5892541179417 0.0125892541179417 10 1
12.5892541179417 0.0141253754462275 10 1
12.5892541179417 0.0158489319246111 10 1
12.5892541179417 0.0177827941003892 10 1
12.5892541179417 0.0199526231496888 10 1
12.5892541179417 0.0223872113856834 10 1
12.5892541179417 0.0251188643150958 10 1
12.5892541179417 0.0281838293126445 10 1
12.5892541179417 0.0316227766016838 10 1
12.5892541179417 0.0354813389233576 10 1
12.5892541179417 0.0398107170553497 10 1
12.5892541179417 0.0446683592150963 10 1
12.5892541179417 0.0501187233627272 10 1
12.5892541179417 0.0562341325190349 10 1
12.5892541179417 0.0630957344480193 10 1
12.5892541179417 0.0707945784384138 10 1
12.5892541179417 0.0794328234724281 10 1
12.5892541179417 0.0891250938133746 10 1
12.5892541179417 0.1 10 1
12.5892541179417 0.112201845430196 10 1
12.5892541179417 0.125892541179417 10 1
12.5892541179417 0.141253754462275 10 1
12.5892541179417 0.158489319246111 10 1
12.5892541179417 0.177827941003892 10 1
12.5892541179417 0.199526231496888 10 1
12.5892541179417 0.223872113856834 10 1
12.5892541179417 0.251188643150958 10 1
12.5892541179417 0.281838293126445 10 1
12.5892541179417 0.316227766016838 10 1
12.5892541179417 0.354813389233575 10 1
12.5892541179417 0.398107170553497 10 1
12.5892541179417 0.446683592150963 10 1
12.5892541179417 0.501187233627272 10 1
12.5892541179417 0.562341325190349 10 1
12.5892541179417 0.630957344480193 10 1
12.5892541179417 0.707945784384138 10 1
12.5892541179417 0.794328234724282 10 1
12.5892541179417 0.891250938133746 10 1
12.5892541179417 1 10 1
12.5892541179417 1.12201845430196 10 1
12.5892541179417 1.25892541179417 10 1
12.5892541179417 1.41253754462275 10 1
12.5892541179417 1.58489319246111 10 1
12.5892541179417 1.77827941003892 10 1
12.5892541179417 1.99526231496888 10 1
12.5892541179417 2.23872113856834 10 1
12.5892541179417 2.51188643150958 10 1
12.5892541179417 2.81838293126446 10 1
12.5892541179417 3.16227766016838 10 1
12.5892541179417 3.54813389233576 10 1
12.5892541179417 3.98107170553497 10 1
12.5892541179417 4.46683592150963 10 1
12.5892541179417 5.01187233627272 10 1
12.5892541179417 5.62341325190349 10 1
12.5892541179417 6.30957344480194 10 1
12.5892541179417 7.07945784384138 10 1
12.5892541179417 7.94328234724282 10 1
12.5892541179417 8.91250938133746 10 1
12.5892541179417 10 10 1
12.5892541179417 11.2201845430196 10 1
12.5892541179417 12.5892541179417 10 1
12.5892541179417 14.1253754462276 10 1
12.5892541179417 15.8489319246111 10 1
12.5892541179417 17.7827941003892 10 1
12.5892541179417 19.9526231496888 10 1
12.5892541179417 22.3872113856834 10 1
12.5892541179417 25.1188643150958 10 1
12.5892541179417 28.1838293126446 10 1
12.5892541179417 31.6227766016838 10 1
12.5892541179417 35.4813389233576 10 1
12.5892541179417 39.8107170553497 10 1
12.5892541179417 44.6683592150963 10 1
12.5892541179417 50.1187233627273 10 1
12.5892541179417 56.2341325190349 10 1
12.5892541179417 63.0957344480194 10 1
12.5892541179417 70.7945784384138 10 1
12.5892541179417 79.4328234724282 10 1
12.5892541179417 89.1250938133746 10 1
12.5892541179417 100 10 1
12.5892541179417 112.201845430196 10 0
12.5892541179417 125.892541179417 10 0
12.5892541179417 141.253754462276 10 0
12.5892541179417 158.489319246111 10 0
12.5892541179417 177.827941003892 10 0
12.5892541179417 199.526231496888 10 0
12.5892541179417 223.872113856834 10 0
12.5892541179417 251.188643150958 10 0
12.5892541179417 281.838293126445 10 0
12.5892541179417 316.227766016838 10 0
12.5892541179417 354.813389233575 10 0
12.5892541179417 398.107170553498 10 0
12.5892541179417 446.683592150963 10 0
12.5892541179417 501.187233627272 10 0
12.5892541179417 562.341325190349 10 0
12.5892541179417 630.957344480194 10 0
12.5892541179417 707.945784384139 10 0
12.5892541179417 794.328234724282 10 0
12.5892541179417 891.250938133746 10 0
12.5892541179417 1000 10 0
12.5892541179417 1122.01845430197 10 0
12.5892541179417 1258.92541179417 10 0
12.5892541179417 1412.53754462276 10 0
12.5892541179417 1584.89319246111 10 0
12.5892541179417 1778.27941003892 10 0
12.5892541179417 1995.26231496888 10 0
12.5892541179417 2238.72113856834 10 0
12.5892541179417 2511.88643150958 10 0
12.5892541179417 2818.38293126445 10 0
12.5892541179417 3162.27766016838 10 0
12.5892541179417 3548.13389233576 10 0
12.5892541179417 3981.07170553498 10 0
12.5892541179417 4466.83592150964 10 0
12.5892541179417 5011.87233627273 10 0
12.5892541179417 5623.41325190349 10 0
12.5892541179417 6309.57344480194 10 0
12.5892541179417 7079.45784384139 10 0
12.5892541179417 7943.28234724282 10 0
12.5892541179417 8912.50938133746 10 0
12.5892541179417 10000 10 0
14.1253754462276 0.01 10 1
14.1253754462276 0.0112201845430196 10 1
14.1253754462276 0.0125892541179417 10 1
14.1253754462276 0.0141253754462275 10 1
14.1253754462276 0.0158489319246111 10 1
14.1253754462276 0.0177827941003892 10 1
14.1253754462276 0.0199526231496888 10 1
14.1253754462276 0.0223872113856834 10 1
14.1253754462276 0.0251188643150958 10 1
14.1253754462276 0.0281838293126445 10 1
14.1253754462276 0.0316227766016838 10 1
14.1253754462276 0.0354813389233576 10 1
14.1253754462276 0.0398107170553497 10 1
14.1253754462276 0.0446683592150963 10 1
14.1253754462276 0.0501187233627272 10 1
14.1253754462276 0.0562341325190349 10 1
14.1253754462276 0.0630957344480193 10 1
14.1253754462276 0.0707945784384138 10 1
14.1253754462276 0.0794328234724281 10 1
14.1253754462276 0.0891250938133746 10 1
14.1253754462276 0.1 10 1
14.1253754462276 0.112201845430196 10 1
14.1253754462276 0.125892541179417 10 1
14.1253754462276 0.141253754462275 10 1
14.1253754462276 0.158489319246111 10 1
14.1253754462276 0.177827941003892 10 1
14.1253754462276 0.199526231496888 10 1
14.1253754462276 0.223872113856834 10 1
14.1253754462276 0.251188643150958 10 1
14.1253754462276 0.281838293126445 10 1
14.1253754462276 0.316227766016838 10 1
14.1253754462276 0.354813389233575 10 1
14.1253754462276 0.398107170553497 10 1
14.1253754462276 0.446683592150963 10 1
14.1253754462276 0.501187233627272 10 1
14.1253754462276 0.562341325190349 10 1
14.1253754462276 0.630957344480193 10 1
14.1253754462276 0.707945784384138 10 1
14.1253754462276 0.794328234724282 10 1
14.1253754462276 0.891250938133746 10 1
14.1253754462276 1 10 1
14.1253754462276 1.12201845430196 10 1
14.1253754462276 1.25892541179417 10 1
14.1253754462276 1.41253754462275 10 1
14.1253754462276 1.58489319246111 10 1
14.1253754462276 1.77827941003892 10 1
14.1253754462276 1.99526231496888 10 1
14.1253754462276 2.23872113856834 10 1
14.1253754462276 2.51188643150958 10 1
14.1253754462276 2.81838293126446 10 1
14.1253754462276 3.16227766016838 10 1
14.1253754462276 3.54813389233576 10 1
14.1253754462276 3.98107170553497 10 1
14.1253754462276 4.46683592150963 10 1
14.1253754462276 5.01187233627272 10 1
14.1253754462276 5.62341325190349 10 1
14.1253754462276 6.30957344480194 10 1
14.1253754462276 7.07945784384138 10 1
14.1253754462276 7.94328234724282 10 1
14.1253754462276 8.91250938133746 10 1
14.1253754462276 10 10 1
14.1253754462276 11.2201845430196 10 1
14.1253754462276 12.5892541179417 10 1
14.1253754462276 14.1253754462276 10 1
14.1253754462276 15.8489319246111 10 1
14.1253754462276 17.7827941003892 10 1
14.1253754462276 19.9526231496888 10 1
14.1253754462276 22.3872113856834 10 1
14.1253754462276 25.1188643150958 10 1
14.1253754462276 28.1838293126446 10 1
14.1253754462276 31.6227766016838 10 1
14.1253754462276 35.4813389233576 10 1
14.1253754462276 39.8107170553497 10 1
14.1253754462276 44.6683592150963 10 1
14.1253754462276 50.1187233627273 10 1
14.1253754462276 56.2341325190349 10 1
14.1253754462276 63.0957344480194 10 1
14.1253754462276 70.7945784384138 10 1
14.1253754462276 79.4328234724282 10 1
14.1253754462276 89.1250938133746 10 1
14.1253754462276 100 10 1
14.1253754462276 112.201845430196 10 1
14.1253754462276 125.892541179417 10 0
14.1253754462276 141.253754462276 10 0
14.1253754462276 158.489319246111 10 0
14.1253754462276 177.827941003892 10 0
14.1253754462276 199.526231496888 10 0
14.1253754462276 223.872113856834 10 0
14.1253754462276 251.188643150958 10 0
14.1253754462276 281.838293126445 10 0
14.1253754462276 316.227766016838 10 0
14.1253754462276 354.813389233575 10 0
14.1253754462276 398.107170553498 10 0
14.1253754462276 446.683592150963 10 0
14.1253754462276 501.187233627272 10 0
14.1253754462276 562.341325190349 10 0
14.1253754462276 630.957344480194 10 0
14.1253754462276 707.945784384139 10 0
14.1253754462276 794.328234724282 10 0
14.1253754462276 891.250938133746 10 0
14.1253754462276 1000 10 0
14.1253754462276 1122.01845430197 10 0
14.1253754462276 1258.92541179417 10 0
14.1253754462276 1412.53754462276 10 0
14.1253754462276 1584.89319246111 10 0
14.1253754462276 1778.27941003892 10 0
14.1253754462276 1995.26231496888 10 0
14.1253754462276 2238.72113856834 10 0
14.1253754462276 2511.88643150958 10 0
14.1253754462276 2818.38293126445 10 0
14.1253754462276 3162.27766016838 10 0
14.1253754462276 3548.13389233576 10 0
14.1253754462276 3981.07170553498 10 0
14.1253754462276 4466.83592150964 10 0
14.1253754462276 5011.87233627273 10 0
14.1253754462276 5623.41325190349 10 0
14.1253754462276 6309.57344480194 10 0
14.1253754462276 7079.45784384139 10 0
14.1253754462276 7943.28234724282 10 0
14.1253754462276 8912.50938133746 10 0
14.1253754462276 10000 10 0
15.8489319246111 0.01 10 1
15.8489319246111 0.0112201845430196 10 1
15.8489319246111 0.0125892541179417 10 1
15.8489319246111 0.0141253754462275 10 1
15.8489319246111 0.0158489319246111 10 1
15.8489319246111 0.0177827941003892 10 1
15.8489319246111 0.0199526231496888 10 1
15.8489319246111 0.0223872113856834 10 1
15.8489319246111 0.0251188643150958 10 1
15.8489319246111 0.0281838293126445 10 1
15.8489319246111 0.0316227766016838 10 1
15.8489319246111 0.0354813389233576 10 1
15.8489319246111 0.0398107170553497 10 1
15.8489319246111 0.0446683592150963 10 1
15.8489319246111 0.0501187233627272 10 1
15.8489319246111 0.0562341325190349 10 1
15.8489319246111 0.0630957344480193 10 1
15.8489319246111 0.0707945784384138 10 1
15.8489319246111 0.0794328234724281 10 1
15.8489319246111 0.0891250938133746 10 1
15.8489319246111 0.1 10 1
15.8489319246111 0.112201845430196 10 1
15.8489319246111 0.125892541179417 10 1
15.8489319246111 0.141253754462275 10 1
15.8489319246111 0.158489319246111 10 1
15.8489319246111 0.177827941003892 10 1
15.8489319246111 0.199526231496888 10 1
15.8489319246111 0.223872113856834 10 1
15.8489319246111 0.251188643150958 10 1
15.8489319246111 0.281838293126445 10 1
15.8489319246111 0.316227766016838 10 1
15.8489319246111 0.354813389233575 10 1
15.8489319246111 0.398107170553497 10 1
15.8489319246111 0.446683592150963 10 1
15.8489319246111 0.501187233627272 10 1
15.8489319246111 0.562341325190349 10 1
15.8489319246111 0.630957344480193 10 1
15.8489319246111 0.707945784384138 10 1
15.8489319246111 0.794328234724282 10 1
15.8489319246111 0.891250938133746 10 1
15.8489319246111 1 10 1
15.8489319246111 1.12201845430196 10 1
15.8489319246111 1.25892541179417 10 1
15.8489319246111 1.41253754462275 10 1
15.8489319246111 1.58489319246111 10 1
15.8489319246111 1.77827941003892 10 1
15.8489319246111 1.99526231496888 10 1
15.8489319246111 2.23872113856834 10 1
15.8489319246111 2.51188643150958 10 1
15.8489319246111 2.81838293126446 10 1
15.8489319246111 3.16227766016838 10 1
15.8489319246111 3.54813389233576 10 1
15.8489319246111 3.98107170553497 10 1
15.8489319246111 4.46683592150963 10 1
15.8489319246111 5.01187233627272 10 1
15.8489319246111 5.62341325190349 10 1
15.8489319246111 6.30957344480194 10 1
15.8489319246111 7.07945784384138 10 1
15.8489319246111 7.94328234724282 10 1
15.8489319246111 8.91250938133746 10 1
15.8489319246111 10 10 1
15.8489319246111 11.2201845430196 10 1
15.8489319246111 12.5892541179417 10 1
15.8489319246111 14.1253754462276 10 1
15.8489319246111 15.8489319246111 10 1
15.8489319246111 17.7827941003892 10 1
15.8489319246111 19.9526231496888 10 1
15.8489319246111 22.3872113856834 10 1
15.8489319246111 25.1188643150958 10 1
15.8489319246111 28.1838293126446 10 1
15.8489319246111 31.6227766016838 10 1
15.8489319246111 35.4813389233576 10 1
15.8489319246111 39.8107170553497 10 1
15.8489319246111 44.6683592150963 10 1
15.8489319246111 50.1187233627273 10 1
15.8489319246111 56.2341325190349 10 1
15.8489319246111 63.0957344480194 10 1
15.8489319246111 70.7945784384138 10 1
15.8489319246111 79.4328234724282 10 1
15.8489319246111 89.1250938133746 10 1
15.8489319246111 100 10 1
15.8489319246111 112.201845430196 10 1
15.8489319246111 125.892541179417 10 1
15.8489319246111 141.253754462276 10 0
15.8489319246111 158.489319246111 10 0
15.8489319246111 177.827941003892 10 0
15.8489319246111 199.526231496888 10 0
15.8489319246111 223.872113856834 10 0
15.8489319246111 251.188643150958 10 0
15.8489319246111 281.838293126445 10 0
15.8489319246111 316.227766016838 10 0
15.8489319246111 354.813389233575 10 0
15.8489319246111 398.107170553498 10 0
15.8489319246111 446.683592150963 10 0
15.8489319246111 501.187233627272 10 0
15.8489319246111 562.341325190349 10 0
15.8489319246111 630.957344480194 10 0
15.8489319246111 707.945784384139 10 0
15.8489319246111 794.328234724282 10 0
15.8489319246111 891.250938133746 10 0
15.8489319246111 1000 10 0
15.8489319246111 1122.01845430197 10 0
15.8489319246111 1258.92541179417 10 0
15.8489319246111 1412.53754462276 10 0
15.8489319246111 1584.89319246111 10 0
15.8489319246111 1778.27941003892 10 0
15.8489319246111 1995.26231496888 10 0
15.8489319246111 2238.72113856834 10 0
15.8489319246111 2511.88643150958 10 0
15.8489319246111 2818.38293126445 10 0
15.8489319246111 3162.27766016838 10 0
15.8489319246111 3548.13389233576 10 0
15.8489319246111 3981.07170553498 10 0
15.8489319246111 4466.83592150964 10 0
15.8489319246111 5011.87233627273 10 0
15.8489319246111 5623.41325190349 10 0
15.8489319246111 6309.57344480194 10 0
15.8489319246111 7079.45784384139 10 0
15.8489319246111 7943.28234724282 10 0
15.8489319246111 8912.50938133746 10 0
15.8489319246111 10000 10 0
17.7827941003892 0.01 10 1
17.7827941003892 0.0112201845430196 10 1
17.7827941003892 0.0125892541179417 10 1
17.7827941003892 0.0141253754462275 10 1
17.7827941003892 0.0158489319246111 10 1
17.7827941003892 0.0177827941003892 10 1
17.7827941003892 0.0199526231496888 10 1
17.7827941003892 0.0223872113856834 10 1
17.7827941003892 0.0251188643150958 10 1
17.7827941003892 0.0281838293126445 10 1
17.7827941003892 0.0316227766016838 10 1
17.7827941003892 0.0354813389233576 10 1
17.7827941003892 0.0398107170553497 10 1
17.7827941003892 0.0446683592150963 10 1
17.7827941003892 0.0501187233627272 10 1
17.7827941003892 0.0562341325190349 10 1
17.7827941003892 0.0630957344480193 10 1
17.7827941003892 0.0707945784384138 10 1
17.7827941003892 0.0794328234724281 10 1
17.7827941003892 0.0891250938133746 10 1
17.7827941003892 0.1 10 1
17.7827941003892 0.112201845430196 10 1
17.7827941003892 0.125892541179417 10 1
17.7827941003892 0.141253754462275 10 1
17.7827941003892 0.158489319246111 10 1
17.7827941003892 0.177827941003892 10 1
17.7827941003892 0.199526231496888 10 1
17.7827941003892 0.223872113856834 10 1
17.7827941003892 0.251188643150958 10 1
17.7827941003892 0.281838293126445 10 1
17.7827941003892 0.316227766016838 10 1
17.7827941003892 0.354813389233575 10 1
17.7827941003892 0.398107170553497 10 1
17.7827941003892 0.446683592150963 10 1
17.7827941003892 0.501187233627272 10 1
17.7827941003892 0.562341325190349 10 1
17.7827941003892 0.630957344480193 10 1
17.7827941003892 0.707945784384138 10 1
17.7827941003892 0.794328234724282 10 1
17.7827941003892 0.891250938133746 10 1
17.7827941003892 1 10 1
17.7827941003892 1.12201845430196 10 1
17.7827941003892 1.25892541179417 10 1
17.7827941003892 1.41253754462275 10 1
17.7827941003892 1.58489319246111 10 1
17.7827941003892 1.77827941003892 10 1
17.7827941003892 1.99526231496888 10 1
17.7827941003892 2.23872113856834 10 1
17.7827941003892 2.51188643150958 10 1
17.7827941003892 2.81838293126446 10 1
17.7827941003892 3.16227766016838 10 1
17.7827941003892 3.54813389233576 10 1
17.7827941003892 3.98107170553497 10 1
17.7827941003892 4.46683592150963 10 1
17.7827941003892 5.01187233627272 10 1
17.7827941003892 5.62341325190349 10 1
17.7827941003892 6.30957344480194 10 1
17.7827941003892 7.07945784384138 10 1
17.7827941003892 7.94328234724282 10 1
17.7827941003892 8.91250938133746 10 1
17.7827941003892 10 10 1
17.7827941003892 11.2201845430196 10 1
17.7827941003892 12.5892541179417 10 1
17.7827941003892 14.1253754462276 10 1
17.7827941003892 15.8489319246111 10 1
17.7827941003892 17.7827941003892 10 1
17.7827941003892 19.9526231496888 10 1
17.7827941003892 22.3872113856834 10 1
17.7827941003892 25.1188643150958 10 1
17.7827941003892 28.1838293126446 10 1
17.7827941003892 31.6227766016838 10 1
17.7827941003892 35.4813389233576 10 1
17.7827941003892 39.8107170553497 10 1
17.7827941003892 44.6683592150963 10 1
17.7827941003892 50.1187233627273 10 1
17.7827941003892 56.2341325190349 10 1
17.7827941003892 63.0957344480194 10 1
17.7827941003892 70.7945784384138 10 1
17.7827941003892 79.4328234724282 10 1
17.7827941003892 89.1250938133746 10 1
17.7827941003892 100 10 1
17.7827941003892 112.201845430196 10 1
17.7827941003892 125.892541179417 10 1
17.7827941003892 141.253754462276 10 1
17.7827941003892 158.489319246111 10 0
17.7827941003892 177.827941003892 10 0
17.7827941003892 199.526231496888 10 0
17.7827941003892 223.872113856834 10 0
17.7827941003892 251.188643150958 10 0
17.7827941003892 281.838293126445 10 0
17.7827941003892 316.227766016838 10 0
17.7827941003892 354.813389233575 10 0
17.7827941003892 398.107170553498 10 0
17.7827941003892 446.683592150963 10 0
17.7827941003892 501.187233627272 10 0
17.7827941003892 562.341325190349 10 0
17.7827941003892 630.957344480194 10 0
17.7827941003892 707.945784384139 10 0
17.7827941003892 794.328234724282 10 0
17.7827941003892 891.250938133746 10 0
17.7827941003892 1000 10 0
17.7827941003892 1122.01845430197 10 0
17.7827941003892 1258.92541179417 10 0
17.7827941003892 1412.53754462276 10 0
17.7827941003892 1584.89319246111 10 0
17.7827941003892 1778.27941003892 10 0
17.7827941003892 1995.26231496888 10 0
17.7827941003892 2238.72113856834 10 0
17.7827941003892 2511.88643150958 10 0
17.7827941003892 2818.38293126445 10 0
17.7827941003892 3162.27766016838 10 0
17.7827941003892 3548.13389233576 10 0
17.7827941003892 3981.07170553498 10 0
17.7827941003892 4466.83592150964 10 0
17.7827941003892 5011.87233627273 10 0
17.7827941003892 5623.41325190349 10 0
17.7827941003892 6309.57344480194 10 0
17.7827941003892 7079.45784384139 10 0
17.7827941003892 7943.28234724282 10 0
17.7827941003892 8912.50938133746 10 0
17.7827941003892 10000 10 0
19.9526231496888 0.01 10 1
19.9526231496888 0.0112201845430196 10 1
19.9526231496888 0.0125892541179417 10 1
19.9526231496888 0.0141253754462275 10 1
19.9526231496888 0.0158489319246111 10 1
19.9526231496888 0.0177827941003892 10 1
19.9526231496888 0.0199526231496888 10 1
19.9526231496888 0.0223872113856834 10 1
19.9526231496888 0.0251188643150958 10 1
19.9526231496888 0.0281838293126445 10 1
19.9526231496888 0.0316227766016838 10 1
19.9526231496888 0.0354813389233576 10 1
19.9526231496888 0.0398107170553497 10 1
19.9526231496888 0.0446683592150963 10 1
19.9526231496888 0.0501187233627272 10 1
19.9526231496888 0.0562341325190349 10 1
19.9526231496888 0.0630957344480193 10 1
19.9526231496888 0.0707945784384138 10 1
19.9526231496888 0.0794328234724281 10 1
19.9526231496888 0.0891250938133746 10 1
19.9526231496888 0.1 10 1
19.9526231496888 0.112201845430196 10 1
19.9526231496888 0.125892541179417 10 1
19.9526231496888 0.141253754462275 10 1
19.9526231496888 0.158489319246111 10 1
19.9526231496888 0.177827941003892 10 1
19.9526231496888 0.199526231496888 10 1
19.9526231496888 0.223872113856834 10 1
19.9526231496888 0.251188643150958 10 1
19.9526231496888 0.281838293126445 10 1
19.9526231496888 0.316227766016838 10 1
19.9526231496888 0.354813389233575 10 1
19.9526231496888 0.398107170553497 10 1
19.9526231496888 0.446683592150963 10 1
19.9526231496888 0.501187233627272 10 1
19.9526231496888 0.562341325190349 10 1
19.9526231496888 0.630957344480193 10 1
19.9526231496888 0.707945784384138 10 1
19.9526231496888 0.794328234724282 10 1
19.9526231496888 0.891250938133746 10 1
19.9526231496888 1 10 1
19.9526231496888 1.12201845430196 10 1
19.9526231496888 1.25892541179417 10 1
19.9526231496888 1.41253754462275 10 1
19.9526231496888 1.58489319246111 10 1
19.9526231496888 1.77827941003892 10 1
19.9526231496888 1.99526231496888 10 1
19.9526231496888 2.23872113856834 10 1
19.9526231496888 2.51188643150958 10 1
19.9526231496888 2.81838293126446 10 1
19.9526231496888 3.16227766016838 10 1
19.9526231496888 3.54813389233576 10 1
19.9526231496888 3.98107170553497 10 1
19.9526231496888 4.46683592150963 10 1
19.9526231496888 5.01187233627272 10 1
19.9526231496888 5.62341325190349 10 1
19.9526231496888 6.30957344480194 10 1
19.9526231496888 7.07945784384138 10 1
19.9526231496888 7.94328234724282 10 1
19.9526231496888 8.91250938133746 10 1
19.9526231496888 10 10 1
19.9526231496888 11.2201845430196 10 1
19.9526231496888 12.5892541179417 10 1
19.9526231496888 14.1253754462276 10 1
19.9526231496888 15.8489319246111 10 1
19.9526231496888 17.7827941003892 10 1
19.9526231496888 19.9526231496888 10 1
19.9526231496888 22.3872113856834 10 1
19.9526231496888 25.1188643150958 10 1
19.9526231496888 28.1838293126446 10 1
19.9526231496888 31.6227766016838 10 1
19.9526231496888 35.4813389233576 10 1
19.9526231496888 39.8107170553497 10 1
19.9526231496888 44.6683592150963 10 1
19.9526231496888 50.1187233627273 10 1
19.9526231496888 56.2341325190349 10 1
19.9526231496888 63.0957344480194 10 1
19.9526231496888 70.7945784384138 10 1
19.9526231496888 79.4328234724282 10 1
19.9526231496888 89.1250938133746 10 1
19.9526231496888 100 10 1
19.9526231496888 112.201845430196 10 1
19.9526231496888 125.892541179417 10 1
19.9526231496888 141.253754462276 10 1
19.9526231496888 158.489319246111 10 1
19.9526231496888 177.827941003892 10 0
19.9526231496888 199.526231496888 10 0
19.9526231496888 223.872113856834 10 0
19.9526231496888 251.188643150958 10 0
19.9526231496888 281.838293126445 10 0
19.9526231496888 316.227766016838 10 0
19.9526231496888 354.813389233575 10 0
19.9526231496888 398.107170553498 10 0
19.9526231496888 446.683592150963 10 0
19.9526231496888 501.187233627272 10 0
19.9526231496888 562.341325190349 10 0
19.9526231496888 630.957344480194 10 0
19.9526231496888 707.945784384139 10 0
19.9526231496888 794.328234724282 10 0
19.9526231496888 891.250938133746 10 0
19.9526231496888 1000 10 0
19.9526231496888 1122.01845430197 10 0
19.9526231496888 1258.92541179417 10 0
19.9526231496888 1412.53754462276 10 0
19.9526231496888 1584.89319246111 10 0
19.9526231496888 1778.27941003892 10 0
19.9526231496888 1995.26231496888 10 0
19.9526231496888 2238.72113856834 10 0
19.9526231496888 2511.88643150958 10 0
19.9526231496888 2818.38293126445 10 0
19.9526231496888 3162.27766016838 10 0
19.9526231496888 3548.13389233576 10 0
19.9526231496888 3981.07170553498 10 0
19.9526231496888 4466.83592150964 10 0
19.9526231496888 5011.87233627273 10 0
19.9526231496888 5623.41325190349 10 0
19.9526231496888 6309.57344480194 10 0
19.9526231496888 7079.45784384139 10 0
19.9526231496888 7943.28234724282 10 0
19.9526231496888 8912.50938133746 10 0
19.9526231496888 10000 10 0
22.3872113856834 0.01 10 1
22.3872113856834 0.0112201845430196 10 1
22.3872113856834 0.0125892541179417 10 1
22.3872113856834 0.0141253754462275 10 1
22.3872113856834 0.0158489319246111 10 1
22.3872113856834 0.0177827941003892 10 1
22.3872113856834 0.0199526231496888 10 1
22.3872113856834 0.0223872113856834 10 1
22.3872113856834 0.0251188643150958 10 1
22.3872113856834 0.0281838293126445 10 1
22.3872113856834 0.0316227766016838 10 1
22.3872113856834 0.0354813389233576 10 1
22.3872113856834 0.0398107170553497 10 1
22.3872113856834 0.0446683592150963 10 1
22.3872113856834 0.0501187233627272 10 1
22.3872113856834 0.0562341325190349 10 1
22.3872113856834 0.0630957344480193 10 1
22.3872113856834 0.0707945784384138 10 1
22.3872113856834 0.0794328234724281 10 1
22.3872113856834 0.0891250938133746 10 1
22.3872113856834 0.1 10 1
22.3872113856834 0.112201845430196 10 1
22.3872113856834 0.125892541179417 10 1
22.3872113856834 0.141253754462275 10 1
22.3872113856834 0.158489319246111 10 1
22.3872113856834 0.177827941003892 10 1
22.3872113856834 0.199526231496888 10 1
22.3872113856834 0.223872113856834 10 1
22.3872113856834 0.251188643150958 10 1
22.3872113856834 0.281838293126445 10 1
22.3872113856834 0.316227766016838 10 1
22.3872113856834 0.354813389233575 10 1
22.3872113856834 0.398107170553497 10 1
22.3872113856834 0.446683592150963 10 1
22.3872113856834 0.501187233627272 10 1
22.3872113856834 0.562341325190349 10 1
22.3872113856834 0.630957344480193 10 1
22.3872113856834 0.707945784384138 10 1
22.3872113856834 0.794328234724282 10 1
22.3872113856834 0.891250938133746 10 1
22.3872113856834 1 10 1
22.3872113856834 1.12201845430196 10 1
22.3872113856834 1.25892541179417 10 1
22.3872113856834 1.41253754462275 10 1
22.3872113856834 1.58489319246111 10 1
22.3872113856834 1.77827941003892 10 1
22.3872113856834 1.99526231496888 10 1
22.3872113856834 2.23872113856834 10 1
22.3872113856834 2.51188643150958 10 1
22.3872113856834 2.81838293126446 10 1
22.3872113856834 3.16227766016838 10 1
22.3872113856834 3.54813389233576 10 1
22.3872113856834 3.98107170553497 10 1
22.3872113856834 4.46683592150963 10 1
22.3872113856834 5.01187233627272 10 1
22.3872113856834 5.62341325190349 10 1
22.3872113856834 6.30957344480194 10 1
22.3872113856834 7.07945784384138 10 1
22.3872113856834 7.94328234724282 10 1
22.3872113856834 8.91250938133746 10 1
22.3872113856834 10 10 1
22.3872113856834 11.2201845430196 10 1
22.3872113856834 12.5892541179417 10 1
22.3872113856834 14.1253754462276 10 1
22.3872113856834 15.8489319246111 10 1
22.3872113856834 17.7827941003892 10 1
22.3872113856834 19.9526231496888 10 1
22.3872113856834 22.3872113856834 10 1
22.3872113856834 25.1188643150958 10 1
22.3872113856834 28.1838293126446 10 1
22.3872113856834 31.6227766016838 10 1
22.3872113856834 35.4813389233576 10 1
22.3872113856834 39.8107170553497 10 1
22.3872113856834 44.6683592150963 10 1
22.3872113856834 50.1187233627273 10 1
22.3872113856834 56.2341325190349 10 1
22.3872113856834 63.0957344480194 10 1
22.3872113856834 70.7945784384138 10 1
22.3872113856834 79.4328234724282 10 1
22.3872113856834 89.1250938133746 10 1
22.3872113856834 100 10 1
22.3872113856834 112.201845430196 10 1
22.3872113856834 125.892541179417 10 1
22.3872113856834 141.253754462276 10 1
22.3872113856834 158.489319246111 10 1
22.3872113856834 177.827941003892 10 1
22.3872113856834 199.526231496888 10 0
22.3872113856834 223.872113856834 10 0
22.3872113856834 251.188643150958 10 0
22.3872113856834 281.838293126445 10 0
22.3872113856834 316.227766016838 10 0
22.3872113856834 354.813389233575 10 0
22.3872113856834 398.107170553498 10 0
22.3872113856834 446.683592150963 10 0
22.3872113856834 501.187233627272 10 0
22.3872113856834 562.341325190349 10 0
22.3872113856834 630.957344480194 10 0
22.3872113856834 707.945784384139 10 0
22.3872113856834 794.328234724282 10 0
22.3872113856834 891.250938133746 10 0
22.3872113856834 1000 10 0
22.3872113856834 1122.01845430197 10 0
22.3872113856834 1258.92541179417 10 0
22.3872113856834 1412.53754462276 10 0
22.3872113856834 1584.89319246111 10 0
22.3872113856834 1778.27941003892 10 0
22.3872113856834 1995.26231496888 10 0
22.3872113856834 2238.72113856834 10 0
22.3872113856834 2511.88643150958 10 0
22.3872113856834 2818.38293126445 10 0
22.3872113856834 3162.27766016838 10 0
22.3872113856834 3548.13389233576 10 0
22.3872113856834 3981.07170553498 10 0
22.3872113856834 4466.83592150964 10 0
22.3872113856834 5011.87233627273 10 0
22.3872113856834 5623.41325190349 10 0
22.3872113856834 6309.57344480194 10 0
22.3872113856834 7079.45784384139 10 0
22.3872113856834 7943.28234724282 10 0
22.3872113856834 8912.50938133746 10 0
22.3872113856834 10000 10 0
25.1188643150958 0.01 10 1
25.1188643150958 0.0112201845430196 10 1
25.1188643150958 0.0125892541179417 10 1
25.1188643150958 0.0141253754462275 10 1
25.1188643150958 0.0158489319246111 10 1
25.1188643150958 0.0177827941003892 10 1
25.1188643150958 0.0199526231496888 10 1
25.1188643150958 0.0223872113856834 10 1
25.1188643150958 0.0251188643150958 10 1
25.1188643150958 0.0281838293126445 10 1
25.1188643150958 0.0316227766016838 10 1
25.1188643150958 0.0354813389233576 10 1
25.1188643150958 0.0398107170553497 10 1
25.1188643150958 0.0446683592150963 10 1
25.1188643150958 0.0501187233627272 10 1
25.1188643150958 0.0562341325190349 10 1
25.1188643150958 0.0630957344480193 10 1
25.1188643150958 0.0707945784384138 10 1
25.1188643150958 0.0794328234724281 10 1
25.1188643150958 0.0891250938133746 10 1
25.1188643150958 0.1 10 1
25.1188643150958 0.112201845430196 10 1
25.1188643150958 0.125892541179417 10 1
25.1188643150958 0.141253754462275 10 1
25.1188643150958 0.158489319246111 10 1
25.1188643150958 0.177827941003892 10 1
25.1188643150958 0.199526231496888 10 1
25.1188643150958 0.223872113856834 10 1
25.1188643150958 0.251188643150958 10 1
25.1188643150958 0.281838293126445 10 1
25.1188643150958 0.316227766016838 10 1
25.1188643150958 0.354813389233575 10 1
25.1188643150958 0.398107170553497 10 1
25.1188643150958 0.446683592150963 10 1
25.1188643150958 0.501187233627272 10 1
25.1188643150958 0.562341325190349 10 1
25.1188643150958 0.630957344480193 10 1
25.1188643150958 0.707945784384138 10 1
25.1188643150958 0.794328234724282 10 1
25.1188643150958 0.891250938133746 10 1
25.1188643150958 1 10 1
25.1188643150958 1.12201845430196 10 1
25.1188643150958 1.25892541179417 10 1
25.1188643150958 1.41253754462275 10 1
25.1188643150958 1.58489319246111 10 1
25.1188643150958 1.77827941003892 10 1
25.1188643150958 1.99526231496888 10 1
25.1188643150958 2.23872113856834 10 1
25.1188643150958 2.51188643150958 10 1
25.1188643150958 2.81838293126446 10 1
25.1188643150958 3.16227766016838 10 1
25.1188643150958 3.54813389233576 10 1
25.1188643150958 3.98107170553497 10 1
25.1188643150958 4.46683592150963 10 1
25.1188643150958 5.01187233627272 10 1
25.1188643150958 5.62341325190349 10 1
25.1188643150958 6.30957344480194 10 1
25.1188643150958 7.07945784384138 10 1
25.1188643150958 7.94328234724282 10 1
25.1188643150958 8.91250938133746 10 1
25.1188643150958 10 10 1
25.1188643150958 11.2201845430196 10 1
25.1188643150958 12.5892541179417 10 1
25.1188643150958 14.1253754462276 10 1
25.1188643150958 15.8489319246111 10 1
25.1188643150958 17.7827941003892 10 1
25.1188643150958 19.9526231496888 10 1
25.1188643150958 22.3872113856834 10 1
25.1188643150958 25.1188643150958 10 1
25.1188643150958 28.1838293126446 10 1
25.1188643150958 31.6227766016838 10 1
25.1188643150958 35.4813389233576 10 1
25.1188643150958 39.8107170553497 10 1
25.1188643150958 44.6683592150963 10 1
25.1188643150958 50.1187233627273 10 1
25.1188643150958 56.2341325190349 10 1
25.1188643150958 63.0957344480194 10 1
25.1188643150958 70.7945784384138 10 1
25.1188643150958 79.4328234724282 10 1
25.1188643150958 89.1250938133746 10 1
25.1188643150958 100 10 1
25.1188643150958 112.201845430196 10 1
25.1188643150958 125.892541179417 10 1
25.1188643150958 141.253754462276 10 1
25.1188643150958 158.489319246111 10 1
25.1188643150958 177.827941003892 10 1
25.1188643150958 199.526231496888 10 1
25.1188643150958 223.872113856834 10 0
25.1188643150958 251.188643150958 10 0
25.1188643150958 281.838293126445 10 0
25.1188643150958 316.227766016838 10 0
25.1188643150958 354.813389233575 10 0
25.1188643150958 398.107170553498 10 0
25.1188643150958 446.683592150963 10 0
25.1188643150958 501.187233627272 10 0
25.1188643150958 562.341325190349 10 0
25.1188643150958 630.957344480194 10 0
25.1188643150958 707.945784384139 10 0
25.1188643150958 794.328234724282 10 0
25.1188643150958 891.250938133746 10 0
25.1188643150958 1000 10 0
25.1188643150958 1122.01845430197 10 0
25.1188643150958 1258.92541179417 10 0
25.1188643150958 1412.53754462276 10 0
25.1188643150958 1584.89319246111 10 0
25.1188643150958 1778.27941003892 10 0
25.1188643150958 1995.26231496888 10 0
25.1188643150958 2238.72113856834 10 0
25.1188643150958 2511.88643150958 10 0
25.1188643150958 2818.38293126445 10 0
25.1188643150958 3162.27766016838 10 0
25.1188643150958 3548.13389233576 10 0
25.1188643150958 3981.07170553498 10 0
25.1188643150958 4466.83592150964 10 0
25.1188643150958 5011.87233627273 10 0
25.1188643150958 5623.41325190349 10 0
25.1188643150958 6309.57344480194 10 0
25.1188643150958 7079.45784384139 10 0
25.1188643150958 7943.28234724282 10 0
25.1188643150958 8912.50938133746 10 0
25.1188643150958 10000 10 0
28.1838293126446 0.01 10 1
28.1838293126446 0.0112201845430196 10 1
28.1838293126446 0.0125892541179417 10 1
28.1838293126446 0.0141253754462275 10 1
28.1838293126446 0.0158489319246111 10 1
28.1838293126446 0.0177827941003892 10 1
28.1838293126446 0.0199526231496888 10 1
28.1838293126446 0.0223872113856834 10 1
28.1838293126446 0.0251188643150958 10 1
28.1838293126446 0.0281838293126445 10 1
28.1838293126446 0.0316227766016838 10 1
28.1838293126446 0.0354813389233576 10 1
28.1838293126446 0.0398107170553497 10 1
28.1838293126446 0.0446683592150963 10 1
28.1838293126446 0.0501187233627272 10 1
28.1838293126446 0.0562341325190349 10 1
28.1838293126446 0.0630957344480193 10 1
28.1838293126446 0.0707945784384138 10 1
28.1838293126446 0.0794328234724281 10 1
28.1838293126446 0.0891250938133746 10 1
28.1838293126446 0.1 10 1
28.1838293126446 0.112201845430196 10 1
28.1838293126446 0.125892541179417 10 1
28.1838293126446 0.141253754462275 10 1
28.1838293126446 0.158489319246111 10 1
28.1838293126446 0.177827941003892 10 1
28.1838293126446 0.199526231496888 10 1
28.1838293126446 0.223872113856834 10 1
28.1838293126446 0.251188643150958 10 1
28.1838293126446 0.281838293126445 10 1
28.1838293126446 0.316227766016838 10 1
28.1838293126446 0.354813389233575 10 1
28.1838293126446 0.398107170553497 10 1
28.1838293126446 0.446683592150963 10 1
28.1838293126446 0.501187233627272 10 1
28.1838293126446 0.562341325190349 10 1
28.1838293126446 0.630957344480193 10 1
28.1838293126446 0.707945784384138 10 1
28.1838293126446 0.794328234724282 10 1
28.1838293126446 0.891250938133746 10 1
28.1838293126446 1 10 1
28.1838293126446 1.12201845430196 10 1
28.1838293126446 1.25892541179417 10 1
28.1838293126446 1.41253754462275 10 1
28.1838293126446 1.58489319246111 10 1
28.1838293126446 1.77827941003892 10 1
28.1838293126446 1.99526231496888 10 1
28.1838293126446 2.23872113856834 10 1
28.1838293126446 2.51188643150958 10 1
28.1838293126446 2.81838293126446 10 1
28.1838293126446 3.16227766016838 10 1
28.1838293126446 3.54813389233576 10 1
28.1838293126446 3.98107170553497 10 1
28.1838293126446 4.46683592150963 10 1
28.1838293126446 5.01187233627272 10 1
28.1838293126446 5.62341325190349 10 1
28.1838293126446 6.30957344480194 10 1
28.1838293126446 7.07945784384138 10 1
28.1838293126446 7.94328234724282 10 1
28.1838293126446 8.91250938133746 10 1
28.1838293126446 10 10 1
28.1838293126446 11.2201845430196 10 1
28.1838293126446 12.5892541179417 10 1
28.1838293126446 14.1253754462276 10 1
28.1838293126446 15.8489319246111 10 1
28.1838293126446 17.7827941003892 10 1
28.1838293126446 19.9526231496888 10 1
28.1838293126446 22.3872113856834 10 1
28.1838293126446 25.1188643150958 10 1
28.1838293126446 28.1838293126446 10 1
28.1838293126446 31.6227766016838 10 1
28.1838293126446 35.4813389233576 10 1
28.1838293126446 39.8107170553497 10 1
28.1838293126446 44.6683592150963 10 1
28.1838293126446 50.1187233627273 10 1
28.1838293126446 56.2341325190349 10 1
28.1838293126446 63.0957344480194 10 1
28.1838293126446 70.7945784384138 10 1
28.1838293126446 79.4328234724282 10 1
28.1838293126446 89.1250938133746 10 1
28.1838293126446 100 10 1
28.1838293126446 112.201845430196 10 1
28.1838293126446 125.892541179417 10 1
28.1838293126446 141.253754462276 10 1
28.1838293126446 158.489319246111 10 1
28.1838293126446 177.827941003892 10 1
28.1838293126446 199.526231496888 10 1
28.1838293126446 223.872113856834 10 1
28.1838293126446 251.188643150958 10 0
28.1838293126446 281.838293126445 10 0
28.1838293126446 316.227766016838 10 0
28.1838293126446 354.813389233575 10 0
28.1838293126446 398.107170553498 10 0
28.1838293126446 446.683592150963 10 0
28.1838293126446 501.187233627272 10 0
28.1838293126446 562.341325190349 10 0
28.1838293126446 630.957344480194 10 0
28.1838293126446 707.945784384139 10 0
28.1838293126446 794.328234724282 10 0
28.1838293126446 891.250938133746 10 0
28.1838293126446 1000 10 0
28.1838293126446 1122.01845430197 10 0
28.1838293126446 1258.92541179417 10 0
28.1838293126446 1412.53754462276 10 0
28.1838293126446 1584.89319246111 10 0
28.1838293126446 1778.27941003892 10 0
28.1838293126446 1995.26231496888 10 0
28.1838293126446 2238.72113856834 10 0
28.1838293126446 2511.88643150958 10 0
28.1838293126446 2818.38293126445 10 0
28.1838293126446 3162.27766016838 10 0
28.1838293126446 3548.13389233576 10 0
28.1838293126446 3981.07170553498 10 0
28.1838293126446 4466.83592150964 10 0
28.1838293126446 5011.87233627273 10 0
28.1838293126446 5623.41325190349 10 0
28.1838293126446 6309.57344480194 10 0
28.1838293126446 7079.45784384139 10 0
28.1838293126446 7943.28234724282 10 0
28.1838293126446 8912.50938133746 10 0
28.1838293126446 10000 10 0
31.6227766016838 0.01 10 1
31.6227766016838 0.0112201845430196 10 1
31.6227766016838 0.0125892541179417 10 1
31.6227766016838 0.0141253754462275 10 1
31.6227766016838 0.0158489319246111 10 1
31.6227766016838 0.0177827941003892 10 1
31.6227766016838 0.0199526231496888 10 1
31.6227766016838 0.0223872113856834 10 1
31.6227766016838 0.0251188643150958 10 1
31.6227766016838 0.0281838293126445 10 1
31.6227766016838 0.0316227766016838 10 1
31.6227766016838 0.0354813389233576 10 1
31.6227766016838 0.0398107170553497 10 1
31.6227766016838 0.0446683592150963 10 1
31.6227766016838 0.0501187233627272 10 1
31.6227766016838 0.0562341325190349 10 1
31.6227766016838 0.0630957344480193 10 1
31.6227766016838 0.0707945784384138 10 1
31.6227766016838 0.0794328234724281 10 1
31.6227766016838 0.0891250938133746 10 1
31.6227766016838 0.1 10 1
31.6227766016838 0.112201845430196 10 1
31.6227766016838 0.125892541179417 10 1
31.6227766016838 0.141253754462275 10 1
31.6227766016838 0.158489319246111 10 1
31.6227766016838 0.177827941003892 10 1
31.6227766016838 0.199526231496888 10 1
31.6227766016838 0.223872113856834 10 1
31.6227766016838 0.251188643150958 10 1
31.6227766016838 0.281838293126445 10 1
31.6227766016838 0.316227766016838 10 1
31.6227766016838 0.354813389233575 10 1
31.6227766016838 0.398107170553497 10 1
31.6227766016838 0.446683592150963 10 1
31.6227766016838 0.501187233627272 10 1
31.6227766016838 0.562341325190349 10 1
31.6227766016838 0.630957344480193 10 1
31.6227766016838 0.707945784384138 10 1
31.6227766016838 0.794328234724282 10 1
31.6227766016838 0.891250938133746 10 1
31.6227766016838 1 10 1
31.6227766016838 1.12201845430196 10 1
31.6227766016838 1.25892541179417 10 1
31.6227766016838 1.41253754462275 10 1
31.6227766016838 1.58489319246111 10 1
31.6227766016838 1.77827941003892 10 1
31.6227766016838 1.99526231496888 10 1
31.6227766016838 2.23872113856834 10 1
31.6227766016838 2.51188643150958 10 1
31.6227766016838 2.81838293126446 10 1
31.6227766016838 3.16227766016838 10 1
31.6227766016838 3.54813389233576 10 1
31.6227766016838 3.98107170553497 10 1
31.6227766016838 4.46683592150963 10 1
31.6227766016838 5.01187233627272 10 1
31.6227766016838 5.62341325190349 10 1
31.6227766016838 6.30957344480194 10 1
31.6227766016838 7.07945784384138 10 1
31.6227766016838 7.94328234724282 10 1
31.6227766016838 8.91250938133746 10 1
31.6227766016838 10 10 1
31.6227766016838 11.2201845430196 10 1
31.6227766016838 12.5892541179417 10 1
31.6227766016838 14.1253754462276 10 1
31.6227766016838 15.8489319246111 10 1
31.6227766016838 17.7827941003892 10 1
31.6227766016838 19.9526231496888 10 1
31.6227766016838 22.3872113856834 10 1
31.6227766016838 25.1188643150958 10 1
31.6227766016838 28.1838293126446 10 1
31.6227766016838 31.6227766016838 10 1
31.6227766016838 35.4813389233576 10 1
31.6227766016838 39.8107170553497 10 1
31.6227766016838 44.6683592150963 10 1
31.6227766016838 50.1187233627273 10 1
31.6227766016838 56.2341325190349 10 1
31.6227766016838 63.0957344480194 10 1
31.6227766016838 70.7945784384138 10 1
31.6227766016838 79.4328234724282 10 1
31.6227766016838 89.1250938133746 10 1
31.6227766016838 100 10 1
31.6227766016838 112.201845430196 10 1
31.6227766016838 125.892541179417 10 1
31.6227766016838 141.253754462276 10 1
31.6227766016838 158.489319246111 10 1
31.6227766016838 177.827941003892 10 1
31.6227766016838 199.526231496888 10 1
31.6227766016838 223.872113856834 10 1
31.6227766016838 251.188643150958 10 1
31.6227766016838 281.838293126445 10 0
31.6227766016838 316.227766016838 10 0
31.6227766016838 354.813389233575 10 0
31.6227766016838 398.107170553498 10 0
31.6227766016838 446.683592150963 10 0
31.6227766016838 501.187233627272 10 0
31.6227766016838 562.341325190349 10 0
31.6227766016838 630.957344480194 10 0
31.6227766016838 707.945784384139 10 0
31.6227766016838 794.328234724282 10 0
31.6227766016838 891.250938133746 10 0
31.6227766016838 1000 10 0
31.6227766016838 1122.01845430197 10 0
31.6227766016838 1258.92541179417 10 0
31.6227766016838 1412.53754462276 10 0
31.6227766016838 1584.89319246111 10 0
31.6227766016838 1778.27941003892 10 0
31.6227766016838 1995.26231496888 10 0
31.6227766016838 2238.72113856834 10 0
31.6227766016838 2511.88643150958 10 0
31.6227766016838 2818.38293126445 10 0
31.6227766016838 3162.27766016838 10 0
31.6227766016838 3548.13389233576 10 0
31.6227766016838 3981.07170553498 10 0
31.6227766016838 4466.83592150964 10 0
31.6227766016838 5011.87233627273 10 0
31.6227766016838 5623.41325190349 10 0
31.6227766016838 6309.57344480194 10 0
31.6227766016838 7079.45784384139 10 0
31.6227766016838 7943.28234724282 10 0
31.6227766016838 8912.50938133746 10 0
31.6227766016838 10000 10 0
35.4813389233576 0.01 10 1
35.4813389233576 0.0112201845430196 10 1
35.4813389233576 0.0125892541179417 10 1
35.4813389233576 0.0141253754462275 10 1
35.4813389233576 0.0158489319246111 10 1
35.4813389233576 0.0177827941003892 10 1
35.4813389233576 0.0199526231496888 10 1
35.4813389233576 0.0223872113856834 10 1
35.4813389233576 0.0251188643150958 10 1
35.4813389233576 0.0281838293126445 10 1
35.4813389233576 0.0316227766016838 10 1
35.4813389233576 0.0354813389233576 10 1
35.4813389233576 0.0398107170553497 10 1
35.4813389233576 0.0446683592150963 10 1
35.4813389233576 0.0501187233627272 10 1
35.4813389233576 0.0562341325190349 10 1
35.4813389233576 0.0630957344480193 10 1
35.4813389233576 0.0707945784384138 10 1
35.4813389233576 0.0794328234724281 10 1
35.4813389233576 0.0891250938133746 10 1
35.4813389233576 0.1 10 1
35.4813389233576 0.112201845430196 10 1
35.4813389233576 0.125892541179417 10 1
35.4813389233576 0.141253754462275 10 1
35.4813389233576 0.158489319246111 10 1
35.4813389233576 0.177827941003892 10 1
35.4813389233576 0.199526231496888 10 1
35.4813389233576 0.223872113856834 10 1
35.4813389233576 0.251188643150958 10 1
35.4813389233576 0.281838293126445 10 1
35.4813389233576 0.316227766016838 10 1
35.4813389233576 0.354813389233575 10 1
35.4813389233576 0.398107170553497 10 1
35.4813389233576 0.446683592150963 10 1
35.4813389233576 0.501187233627272 10 1
35.4813389233576 0.562341325190349 10 1
35.4813389233576 0.630957344480193 10 1
35.4813389233576 0.707945784384138 10 1
35.4813389233576 0.794328234724282 10 1
35.4813389233576 0.891250938133746 10 1
35.4813389233576 1 10 1
35.4813389233576 1.12201845430196 10 1
35.4813389233576 1.25892541179417 10 1
35.4813389233576 1.41253754462275 10 1
35.4813389233576 1.58489319246111 10 1
35.4813389233576 1.77827941003892 10 1
35.4813389233576 1.99526231496888 10 1
35.4813389233576 2.23872113856834 10 1
35.4813389233576 2.51188643150958 10 1
35.4813389233576 2.81838293126446 10 1
35.4813389233576 3.16227766016838 10 1
35.4813389233576 3.54813389233576 10 1
35.4813389233576 3.98107170553497 10 1
35.4813389233576 4.46683592150963 10 1
35.4813389233576 5.01187233627272 10 1
35.4813389233576 5.62341325190349 10 1
35.4813389233576 6.30957344480194 10 1
35.4813389233576 7.07945784384138 10 1
35.4813389233576 7.94328234724282 10 1
35.4813389233576 8.91250938133746 10 1
35.4813389233576 10 10 1
35.4813389233576 11.2201845430196 10 1
35.4813389233576 12.5892541179417 10 1
35.4813389233576 14.1253754462276 10 1
35.4813389233576 15.8489319246111 10 1
35.4813389233576 17.7827941003892 10 1
35.4813389233576 19.9526231496888 10 1
35.4813389233576 22.3872113856834 10 1
35.4813389233576 25.1188643150958 10 1
35.4813389233576 28.1838293126446 10 1
35.4813389233576 31.6227766016838 10 1
35.4813389233576 35.4813389233576 10 1
35.4813389233576 39.8107170553497 10 1
35.4813389233576 44.6683592150963 10 1
35.4813389233576 50.1187233627273 10 1
35.4813389233576 56.2341325190349 10 1
35.4813389233576 63.0957344480194 10 1
35.4813389233576 70.7945784384138 10 1
35.4813389233576 79.4328234724282 10 1
35.4813389233576 89.1250938133746 10 1
35.4813389233576 100 10 1
35.4813389233576 112.201845430196 10 1
35.4813389233576 125.892541179417 10 1
35.4813389233576 141.253754462276 10 1
35.4813389233576 158.489319246111 10 1
35.4813389233576 177.827941003892 10 1
35.4813389233576 199.526231496888 10 1
35.4813389233576 223.872113856834 10 1
35.4813389233576 251.188643150958 10 1
35.4813389233576 281.838293126445 10 1
35.4813389233576 316.227766016838 10 0
35.4813389233576 354.813389233575 10 0
35.4813389233576 398.107170553498 10 0
35.4813389233576 446.683592150963 10 0
35.4813389233576 501.187233627272 10 0
35.4813389233576 562.341325190349 10 0
35.4813389233576 630.957344480194 10 0
35.4813389233576 707.945784384139 10 0
35.4813389233576 794.328234724282 10 0
35.4813389233576 891.250938133746 10 0
35.4813389233576 1000 10 0
35.4813389233576 1122.01845430197 10 0
35.4813389233576 1258.92541179417 10 0
35.4813389233576 1412.53754462276 10 0
35.4813389233576 1584.89319246111 10 0
35.4813389233576 1778.27941003892 10 0
35.4813389233576 1995.26231496888 10 0
35.4813389233576 2238.72113856834 10 0
35.4813389233576 2511.88643150958 10 0
35.4813389233576 2818.38293126445 10 0
35.4813389233576 3162.27766016838 10 0
35.4813389233576 3548.13389233576 10 0
35.4813389233576 3981.07170553498 10 0
35.4813389233576 4466.83592150964 10 0
35.4813389233576 5011.87233627273 10 0
35.4813389233576 5623.41325190349 10 0
35.4813389233576 6309.57344480194 10 0
35.4813389233576 7079.45784384139 10 0
35.4813389233576 7943.28234724282 10 0
35.4813389233576 8912.50938133746 10 0
35.4813389233576 10000 10 0
39.8107170553497 0.01 10 1
39.8107170553497 0.0112201845430196 10 1
39.8107170553497 0.0125892541179417 10 1
39.8107170553497 0.0141253754462275 10 1
39.8107170553497 0.0158489319246111 10 1
39.8107170553497 0.0177827941003892 10 1
39.8107170553497 0.0199526231496888 10 1
39.8107170553497 0.0223872113856834 10 1
39.8107170553497 0.0251188643150958 10 1
39.8107170553497 0.0281838293126445 10 1
39.8107170553497 0.0316227766016838 10 1
39.8107170553497 0.0354813389233576 10 1
39.8107170553497 0.0398107170553497 10 1
39.8107170553497 0.0446683592150963 10 1
39.8107170553497 0.0501187233627272 10 1
39.8107170553497 0.0562341325190349 10 1
39.8107170553497 0.0630957344480193 10 1
39.8107170553497 0.0707945784384138 10 1
39.8107170553497 0.0794328234724281 10 1
39.8107170553497 0.0891250938133746 10 1
39.8107170553497 0.1 10 1
39.8107170553497 0.112201845430196 10 1
39.8107170553497 0.125892541179417 10 1
39.8107170553497 0.141253754462275 10 1
39.8107170553497 0.158489319246111 10 1
39.8107170553497 0.177827941003892 10 1
39.8107170553497 0.199526231496888 10 1
39.8107170553497 0.223872113856834 10 1
39.8107170553497 0.251188643150958 10 1
39.8107170553497 0.281838293126445 10 1
39.8107170553497 0.316227766016838 10 1
39.8107170553497 0.354813389233575 10 1
39.8107170553497 0.398107170553497 10 1
39.8107170553497 0.446683592150963 10 1
39.8107170553497 0.501187233627272 10 1
39.8107170553497 0.562341325190349 10 1
39.8107170553497 0.630957344480193 10 1
39.8107170553497 0.707945784384138 10 1
39.8107170553497 0.794328234724282 10 1
39.8107170553497 0.891250938133746 10 1
39.8107170553497 1 10 1
39.8107170553497 1.12201845430196 10 1
39.8107170553497 1.25892541179417 10 1
39.8107170553497 1.41253754462275 10 1
39.8107170553497 1.58489319246111 10 1
39.8107170553497 1.77827941003892 10 1
39.8107170553497 1.99526231496888 10 1
39.8107170553497 2.23872113856834 10 1
39.8107170553497 2.51188643150958 10 1
39.8107170553497 2.81838293126446 10 1
39.8107170553497 3.16227766016838 10 1
39.8107170553497 3.54813389233576 10 1
39.8107170553497 3.98107170553497 10 1
39.8107170553497 4.46683592150963 10 1
39.8107170553497 5.01187233627272 10 1
39.8107170553497 5.62341325190349 10 1
39.8107170553497 6.30957344480194 10 1
39.8107170553497 7.07945784384138 10 1
39.8107170553497 7.94328234724282 10 1
39.8107170553497 8.91250938133746 10 1
39.8107170553497 10 10 1
39.8107170553497 11.2201845430196 10 1
39.8107170553497 12.5892541179417 10 1
39.8107170553497 14.1253754462276 10 1
39.8107170553497 15.8489319246111 10 1
39.8107170553497 17.7827941003892 10 1
39.8107170553497 19.9526231496888 10 1
39.8107170553497 22.3872113856834 10 1
39.8107170553497 25.1188643150958 10 1
39.8107170553497 28.1838293126446 10 1
39.8107170553497 31.6227766016838 10 1
39.8107170553497 35.4813389233576 10 1
39.8107170553497 39.8107170553497 10 1
39.8107170553497 44.6683592150963 10 1
39.8107170553497 50.1187233627273 10 1
39.8107170553497 56.2341325190349 10 1
39.8107170553497 63.0957344480194 10 1
39.8107170553497 70.7945784384138 10 1
39.8107170553497 79.4328234724282 10 1
39.8107170553497 89.1250938133746 10 1
39.8107170553497 100 10 1
39.8107170553497 112.201845430196 10 1
39.8107170553497 125.892541179417 10 1
39.8107170553497 141.253754462276 10 1
39.8107170553497 158.489319246111 10 1
39.8107170553497 177.827941003892 10 1
39.8107170553497 199.526231496888 10 1
39.8107170553497 223.872113856834 10 1
39.8107170553497 251.188643150958 10 1
39.8107170553497 281.838293126445 10 1
39.8107170553497 316.227766016838 10 1
39.8107170553497 354.813389233575 10 0
39.8107170553497 398.107170553498 10 0
39.8107170553497 446.683592150963 10 0
39.8107170553497 501.187233627272 10 0
39.8107170553497 562.341325190349 10 0
39.8107170553497 630.957344480194 10 0
39.8107170553497 707.945784384139 10 0
39.8107170553497 794.328234724282 10 0
39.8107170553497 891.250938133746 10 0
39.8107170553497 1000 10 0
39.8107170553497 1122.01845430197 10 0
39.8107170553497 1258.92541179417 10 0
39.8107170553497 1412.53754462276 10 0
39.8107170553497 1584.89319246111 10 0
39.8107170553497 1778.27941003892 10 0
39.8107170553497 1995.26231496888 10 0
39.8107170553497 2238.72113856834 10 0
39.8107170553497 2511.88643150958 10 0
39.8107170553497 2818.38293126445 10 0
39.8107170553497 3162.27766016838 10 0
39.8107170553497 3548.13389233576 10 0
39.8107170553497 3981.07170553498 10 0
39.8107170553497 4466.83592150964 10 0
39.8107170553497 5011.87233627273 10 0
39.8107170553497 5623.41325190349 10 0
39.8107170553497 6309.57344480194 10 0
39.8107170553497 7079.45784384139 10 0
39.8107170553497 7943.28234724282 10 0
39.8107170553497 8912.50938133746 10 0
39.8107170553497 10000 10 0
44.6683592150963 0.01 10 1
44.6683592150963 0.0112201845430196 10 1
44.6683592150963 0.0125892541179417 10 1
44.6683592150963 0.0141253754462275 10 1
44.6683592150963 0.0158489319246111 10 1
44.6683592150963 0.0177827941003892 10 1
44.6683592150963 0.0199526231496888 10 1
44.6683592150963 0.0223872113856834 10 1
44.6683592150963 0.0251188643150958 10 1
44.6683592150963 0.0281838293126445 10 1
44.6683592150963 0.0316227766016838 10 1
44.6683592150963 0.0354813389233576 10 1
44.6683592150963 0.0398107170553497 10 1
44.6683592150963 0.0446683592150963 10 1
44.6683592150963 0.0501187233627272 10 1
44.6683592150963 0.0562341325190349 10 1
44.6683592150963 0.0630957344480193 10 1
44.6683592150963 0.0707945784384138 10 1
44.6683592150963 0.0794328234724281 10 1
44.6683592150963 0.0891250938133746 10 1
44.6683592150963 0.1 10 1
44.6683592150963 0.112201845430196 10 1
44.6683592150963 0.125892541179417 10 1
44.6683592150963 0.141253754462275 10 1
44.6683592150963 0.158489319246111 10 1
44.6683592150963 0.177827941003892 10 1
44.6683592150963 0.199526231496888 10 1
44.6683592150963 0.223872113856834 10 1
44.6683592150963 0.251188643150958 10 1
44.6683592150963 0.281838293126445 10 1
44.6683592150963 0.316227766016838 10 1
44.6683592150963 0.354813389233575 10 1
44.6683592150963 0.398107170553497 10 1
44.6683592150963 0.446683592150963 10 1
44.6683592150963 0.501187233627272 10 1
44.6683592150963 0.562341325190349 10 1
44.6683592150963 0.630957344480193 10 1
44.6683592150963 0.707945784384138 10 1
44.6683592150963 0.794328234724282 10 1
44.6683592150963 0.891250938133746 10 1
44.6683592150963 1 10 1
44.6683592150963 1.12201845430196 10 1
44.6683592150963 1.25892541179417 10 1
44.6683592150963 1.41253754462275 10 1
44.6683592150963 1.58489319246111 10 1
44.6683592150963 1.77827941003892 10 1
44.6683592150963 1.99526231496888 10 1
44.6683592150963 2.23872113856834 10 1
44.6683592150963 2.51188643150958 10 1
44.6683592150963 2.81838293126446 10 1
44.6683592150963 3.16227766016838 10 1
44.6683592150963 3.54813389233576 10 1
44.6683592150963 3.98107170553497 10 1
44.6683592150963 4.46683592150963 10 1
44.6683592150963 5.01187233627272 10 1
44.6683592150963 5.62341325190349 10 1
44.6683592150963 6.30957344480194 10 1
44.6683592150963 7.07945784384138 10 1
44.6683592150963 7.94328234724282 10 1
44.6683592150963 8.91250938133746 10 1
44.6683592150963 10 10 1
44.6683592150963 11.2201845430196 10 1
44.6683592150963 12.5892541179417 10 1
44.6683592150963 14.1253754462276 10 1
44.6683592150963 15.8489319246111 10 1
44.6683592150963 17.7827941003892 10 1
44.6683592150963 19.9526231496888 10 1
44.6683592150963 22.3872113856834 10 1
44.6683592150963 25.1188643150958 10 1
44.6683592150963 28.1838293126446 10 1
44.6683592150963 31.6227766016838 10 1
44.6683592150963 35.4813389233576 10 1
44.6683592150963 39.8107170553497 10 1
44.6683592150963 44.6683592150963 10 1
44.6683592150963 50.1187233627273 10 1
44.6683592150963 56.2341325190349 10 1
44.6683592150963 63.0957344480194 10 1
44.6683592150963 70.7945784384138 10 1
44.6683592150963 79.4328234724282 10 1
44.6683592150963 89.1250938133746 10 1
44.6683592150963 100 10 1
44.6683592150963 112.201845430196 10 1
44.6683592150963 125.892541179417 10 1
44.6683592150963 141.253754462276 10 1
44.6683592150963 158.489319246111 10 1
44.6683592150963 177.827941003892 10 1
44.6683592150963 199.526231496888 10 1
44.6683592150963 223.872113856834 10 1
44.6683592150963 251.188643150958 10 1
44.6683592150963 281.838293126445 10 1
44.6683592150963 316.227766016838 10 1
44.6683592150963 354.813389233575 10 1
44.6683592150963 398.107170553498 10 0
44.6683592150963 446.683592150963 10 0
44.6683592150963 501.187233627272 10 0
44.6683592150963 562.341325190349 10 0
44.6683592150963 630.957344480194 10 0
44.6683592150963 707.945784384139 10 0
44.6683592150963 794.328234724282 10 0
44.6683592150963 891.250938133746 10 0
44.6683592150963 1000 10 0
44.6683592150963 1122.01845430197 10 0
44.6683592150963 1258.92541179417 10 0
44.6683592150963 1412.53754462276 10 0
44.6683592150963 1584.89319246111 10 0
44.6683592150963 1778.27941003892 10 0
44.6683592150963 1995.26231496888 10 0
44.6683592150963 2238.72113856834 10 0
44.6683592150963 2511.88643150958 10 0
44.6683592150963 2818.38293126445 10 0
44.6683592150963 3162.27766016838 10 0
44.6683592150963 3548.13389233576 10 0
44.6683592150963 3981.07170553498 10 0
44.6683592150963 4466.83592150964 10 0
44.6683592150963 5011.87233627273 10 0
44.6683592150963 5623.41325190349 10 0
44.6683592150963 6309.57344480194 10 0
44.6683592150963 7079.45784384139 10 0
44.6683592150963 7943.28234724282 10 0
44.6683592150963 8912.50938133746 10 0
44.6683592150963 10000 10 0
50.1187233627273 0.01 10 1
50.1187233627273 0.0112201845430196 10 1
50.1187233627273 0.0125892541179417 10 1
50.1187233627273 0.0141253754462275 10 1
50.1187233627273 0.0158489319246111 10 1
50.1187233627273 0.0177827941003892 10 1
50.1187233627273 0.0199526231496888 10 1
50.1187233627273 0.0223872113856834 10 1
50.1187233627273 0.0251188643150958 10 1
50.1187233627273 0.0281838293126445 10 1
50.1187233627273 0.0316227766016838 10 1
50.1187233627273 0.0354813389233576 10 1
50.1187233627273 0.0398107170553497 10 1
50.1187233627273 0.0446683592150963 10 1
50.1187233627273 0.0501187233627272 10 1
50.1187233627273 0.0562341325190349 10 1
50.1187233627273 0.0630957344480193 10 1
50.1187233627273 0.0707945784384138 10 1
50.1187233627273 0.0794328234724281 10 1
50.1187233627273 0.0891250938133746 10 1
50.1187233627273 0.1 10 1
50.1187233627273 0.112201845430196 10 1
50.1187233627273 0.125892541179417 10 1
50.1187233627273 0.141253754462275 10 1
50.1187233627273 0.158489319246111 10 1
50.1187233627273 0.177827941003892 10 1
50.1187233627273 0.199526231496888 10 1
50.1187233627273 0.223872113856834 10 1
50.1187233627273 0.251188643150958 10 1
50.1187233627273 0.281838293126445 10 1
50.1187233627273 0.316227766016838 10 1
50.1187233627273 0.354813389233575 10 1
50.1187233627273 0.398107170553497 10 1
50.1187233627273 0.446683592150963 10 1
50.1187233627273 0.501187233627272 10 1
50.1187233627273 0.562341325190349 10 1
50.1187233627273 0.630957344480193 10 1
50.1187233627273 0.707945784384138 10 1
50.1187233627273 0.794328234724282 10 1
50.1187233627273 0.891250938133746 10 1
50.1187233627273 1 10 1
50.1187233627273 1.12201845430196 10 1
50.1187233627273 1.25892541179417 10 1
50.1187233627273 1.41253754462275 10 1
50.1187233627273 1.58489319246111 10 1
50.1187233627273 1.77827941003892 10 1
50.1187233627273 1.99526231496888 10 1
50.1187233627273 2.23872113856834 10 1
50.1187233627273 2.51188643150958 10 1
50.1187233627273 2.81838293126446 10 1
50.1187233627273 3.16227766016838 10 1
50.1187233627273 3.54813389233576 10 1
50.1187233627273 3.98107170553497 10 1
50.1187233627273 4.46683592150963 10 1
50.1187233627273 5.01187233627272 10 1
50.1187233627273 5.62341325190349 10 1
50.1187233627273 6.30957344480194 10 1
50.1187233627273 7.07945784384138 10 1
50.1187233627273 7.94328234724282 10 1
50.1187233627273 8.91250938133746 10 1
50.1187233627273 10 10 1
50.1187233627273 11.2201845430196 10 1
50.1187233627273 12.5892541179417 10 1
50.1187233627273 14.1253754462276 10 1
50.1187233627273 15.8489319246111 10 1
50.1187233627273 17.7827941003892 10 1
50.1187233627273 19.9526231496888 10 1
50.1187233627273 22.3872113856834 10 1
50.1187233627273 25.1188643150958 10 1
50.1187233627273 28.1838293126446 10 1
50.1187233627273 31.6227766016838 10 1
50.1187233627273 35.4813389233576 10 1
50.1187233627273 39.8107170553497 10 1
50.1187233627273 44.6683592150963 10 1
50.1187233627273 50.1187233627273 10 1
50.1187233627273 56.2341325190349 10 1
50.1187233627273 63.0957344480194 10 1
50.1187233627273 70.7945784384138 10 1
50.1187233627273 79.4328234724282 10 1
50.1187233627273 89.1250938133746 10 1
50.1187233627273 100 10 1
50.1187233627273 112.201845430196 10 1
50.1187233627273 125.892541179417 10 1
50.1187233627273 141.253754462276 10 1
50.1187233627273 158.489319246111 10 1
50.1187233627273 177.827941003892 10 1
50.1187233627273 199.526231496888 10 1
50.1187233627273 223.872113856834 10 1
50.1187233627273 251.188643150958 10 1
50.1187233627273 281.838293126445 10 1
50.1187233627273 316.227766016838 10 1
50.1187233627273 354.813389233575 10 1
50.1187233627273 398.107170553498 10 1
50.1187233627273 446.683592150963 10 0
50.1187233627273 501.187233627272 10 0
50.1187233627273 562.341325190349 10 0
50.1187233627273 630.957344480194 10 0
50.1187233627273 707.945784384139 10 0
50.1187233627273 794.328234724282 10 0
50.1187233627273 891.250938133746 10 0
50.1187233627273 1000 10 0
50.1187233627273 1122.01845430197 10 0
50.1187233627273 1258.92541179417 10 0
50.1187233627273 1412.53754462276 10 0
50.1187233627273 1584.89319246111 10 0
50.1187233627273 1778.27941003892 10 0
50.1187233627273 1995.26231496888 10 0
50.1187233627273 2238.72113856834 10 0
50.1187233627273 2511.88643150958 10 0
50.1187233627273 2818.38293126445 10 0
50.1187233627273 3162.27766016838 10 0
50.1187233627273 3548.13389233576 10 0
50.1187233627273 3981.07170553498 10 0
50.1187233627273 4466.83592150964 10 0
50.1187233627273 5011.87233627273 10 0
50.1187233627273 5623.41325190349 10 0
50.1187233627273 6309.57344480194 10 0
50.1187233627273 7079.45784384139 10 0
50.1187233627273 7943.28234724282 10 0
50.1187233627273 8912.50938133746 10 0
50.1187233627273 10000 10 0
56.2341325190349 0.01 10 1
56.2341325190349 0.0112201845430196 10 1
56.2341325190349 0.0125892541179417 10 1
56.2341325190349 0.0141253754462275 10 1
56.2341325190349 0.0158489319246111 10 1
56.2341325190349 0.0177827941003892 10 1
56.2341325190349 0.0199526231496888 10 1
56.2341325190349 0.0223872113856834 10 1
56.2341325190349 0.0251188643150958 10 1
56.2341325190349 0.0281838293126445 10 1
56.2341325190349 0.0316227766016838 10 1
56.2341325190349 0.0354813389233576 10 1
56.2341325190349 0.0398107170553497 10 1
56.2341325190349 0.0446683592150963 10 1
56.2341325190349 0.0501187233627272 10 1
56.2341325190349 0.0562341325190349 10 1
56.2341325190349 0.0630957344480193 10 1
56.2341325190349 0.0707945784384138 10 1
56.2341325190349 0.0794328234724281 10 1
56.2341325190349 0.0891250938133746 10 1
56.2341325190349 0.1 10 1
56.2341325190349 0.112201845430196 10 1
56.2341325190349 0.125892541179417 10 1
56.2341325190349 0.141253754462275 10 1
56.2341325190349 0.158489319246111 10 1
56.2341325190349 0.177827941003892 10 1
56.2341325190349 0.199526231496888 10 1
56.2341325190349 0.223872113856834 10 1
56.2341325190349 0.251188643150958 10 1
56.2341325190349 0.281838293126445 10 1
56.2341325190349 0.316227766016838 10 1
56.2341325190349 0.354813389233575 10 1
56.2341325190349 0.398107170553497 10 1
56.2341325190349 0.446683592150963 10 1
56.2341325190349 0.501187233627272 10 1
56.2341325190349 0.562341325190349 10 1
56.2341325190349 0.630957344480193 10 1
56.2341325190349 0.707945784384138 10 1
56.2341325190349 0.794328234724282 10 1
56.2341325190349 0.891250938133746 10 1
56.2341325190349 1 10 1
56.2341325190349 1.12201845430196 10 1
56.2341325190349 1.25892541179417 10 1
56.2341325190349 1.41253754462275 10 1
56.2341325190349 1.58489319246111 10 1
56.2341325190349 1.77827941003892 10 1
56.2341325190349 1.99526231496888 10 1
56.2341325190349 2.23872113856834 10 1
56.2341325190349 2.51188643150958 10 1
56.2341325190349 2.81838293126446 10 1
56.2341325190349 3.16227766016838 10 1
56.2341325190349 3.54813389233576 10 1
56.2341325190349 3.98107170553497 10 1
56.2341325190349 4.46683592150963 10 1
56.2341325190349 5.01187233627272 10 1
56.2341325190349 5.62341325190349 10 1
56.2341325190349 6.30957344480194 10 1
56.2341325190349 7.07945784384138 10 1
56.2341325190349 7.94328234724282 10 1
56.2341325190349 8.91250938133746 10 1
56.2341325190349 10 10 1
56.2341325190349 11.2201845430196 10 1
56.2341325190349 12.5892541179417 10 1
56.2341325190349 14.1253754462276 10 1
56.2341325190349 15.8489319246111 10 1
56.2341325190349 17.7827941003892 10 1
56.2341325190349 19.9526231496888 10 1
56.2341325190349 22.3872113856834 10 1
56.2341325190349 25.1188643150958 10 1
56.2341325190349 28.1838293126446 10 1
56.2341325190349 31.6227766016838 10 1
56.2341325190349 35.4813389233576 10 1
56.2341325190349 39.8107170553497 10 1
56.2341325190349 44.6683592150963 10 1
56.2341325190349 50.1187233627273 10 1
56.2341325190349 56.2341325190349 10 1
56.2341325190349 63.0957344480194 10 1
56.2341325190349 70.7945784384138 10 1
56.2341325190349 79.4328234724282 10 1
56.2341325190349 89.1250938133746 10 1
56.2341325190349 100 10 1
56.2341325190349 112.201845430196 10 1
56.2341325190349 125.892541179417 10 1
56.2341325190349 141.253754462276 10 1
56.2341325190349 158.489319246111 10 1
56.2341325190349 177.827941003892 10 1
56.2341325190349 199.526231496888 10 1
56.2341325190349 223.872113856834 10 1
56.2341325190349 251.188643150958 10 1
56.2341325190349 281.838293126445 10 1
56.2341325190349 316.227766016838 10 1
56.2341325190349 354.813389233575 10 1
56.2341325190349 398.107170553498 10 1
56.2341325190349 446.683592150963 10 1
56.2341325190349 501.187233627272 10 0
56.2341325190349 562.341325190349 10 0
56.2341325190349 630.957344480194 10 0
56.2341325190349 707.945784384139 10 0
56.2341325190349 794.328234724282 10 0
56.2341325190349 891.250938133746 10 0
56.2341325190349 1000 10 0
56.2341325190349 1122.01845430197 10 0
56.2341325190349 1258.92541179417 10 0
56.2341325190349 1412.53754462276 10 0
56.2341325190349 1584.89319246111 10 0
56.2341325190349 1778.27941003892 10 0
56.2341325190349 1995.26231496888 10 0
56.2341325190349 2238.72113856834 10 0
56.2341325190349 2511.88643150958 10 0
56.2341325190349 2818.38293126445 10 0
56.2341325190349 3162.27766016838 10 0
56.2341325190349 3548.13389233576 10 0
56.2341325190349 3981.07170553498 10 0
56.2341325190349 4466.83592150964 10 0
56.2341325190349 5011.87233627273 10 0
56.2341325190349 5623.41325190349 10 0
56.2341325190349 6309.57344480194 10 0
56.2341325190349 7079.45784384139 10 0
56.2341325190349 7943.28234724282 10 0
56.2341325190349 8912.50938133746 10 0
56.2341325190349 10000 10 0
63.0957344480194 0.01 10 1
63.0957344480194 0.0112201845430196 10 1
63.0957344480194 0.0125892541179417 10 1
63.0957344480194 0.0141253754462275 10 1
63.0957344480194 0.0158489319246111 10 1
63.0957344480194 0.0177827941003892 10 1
63.0957344480194 0.0199526231496888 10 1
63.0957344480194 0.0223872113856834 10 1
63.0957344480194 0.0251188643150958 10 1
63.0957344480194 0.0281838293126445 10 1
63.0957344480194 0.0316227766016838 10 1
63.0957344480194 0.0354813389233576 10 1
63.0957344480194 0.0398107170553497 10 1
63.0957344480194 0.0446683592150963 10 1
63.0957344480194 0.0501187233627272 10 1
63.0957344480194 0.0562341325190349 10 1
63.0957344480194 0.0630957344480193 10 1
63.0957344480194 0.0707945784384138 10 1
63.0957344480194 0.0794328234724281 10 1
63.0957344480194 0.0891250938133746 10 1
63.0957344480194 0.1 10 1
63.0957344480194 0.112201845430196 10 1
63.0957344480194 0.125892541179417 10 1
63.0957344480194 0.141253754462275 10 1
63.0957344480194 0.158489319246111 10 1
63.0957344480194 0.177827941003892 10 1
63.0957344480194 0.199526231496888 10 1
63.0957344480194 0.223872113856834 10 1
63.0957344480194 0.251188643150958 10 1
63.0957344480194 0.281838293126445 10 1
63.0957344480194 0.316227766016838 10 1
63.0957344480194 0.354813389233575 10 1
63.0957344480194 0.398107170553497 10 1
63.0957344480194 0.446683592150963 10 1
63.0957344480194 0.501187233627272 10 1
63.0957344480194 0.562341325190349 10 1
63.0957344480194 0.630957344480193 10 1
63.0957344480194 0.707945784384138 10 1
63.0957344480194 0.794328234724282 10 1
63.0957344480194 0.891250938133746 10 1
63.0957344480194 1 10 1
63.0957344480194 1.12201845430196 10 1
63.0957344480194 1.25892541179417 10 1
63.0957344480194 1.41253754462275 10 1
63.0957344480194 1.58489319246111 10 1
63.0957344480194 1.77827941003892 10 1
63.0957344480194 1.99526231496888 10 1
63.0957344480194 2.23872113856834 10 1
63.0957344480194 2.51188643150958 10 1
63.0957344480194 2.81838293126446 10 1
63.0957344480194 3.16227766016838 10 1
63.0957344480194 3.54813389233576 10 1
63.0957344480194 3.98107170553497 10 1
63.0957344480194 4.46683592150963 10 1
63.0957344480194 5.01187233627272 10 1
63.0957344480194 5.62341325190349 10 1
63.0957344480194 6.30957344480194 10 1
63.0957344480194 7.07945784384138 10 1
63.0957344480194 7.94328234724282 10 1
63.0957344480194 8.91250938133746 10 1
63.0957344480194 10 10 1
63.0957344480194 11.2201845430196 10 1
63.0957344480194 12.5892541179417 10 1
63.0957344480194 14.1253754462276 10 1
63.0957344480194 15.8489319246111 10 1
63.0957344480194 17.7827941003892 10 1
63.0957344480194 19.9526231496888 10 1
63.0957344480194 22.3872113856834 10 1
63.0957344480194 25.1188643150958 10 1
63.0957344480194 28.1838293126446 10 1
63.0957344480194 31.6227766016838 10 1
63.0957344480194 35.4813389233576 10 1
63.0957344480194 39.8107170553497 10 1
63.0957344480194 44.6683592150963 10 1
63.0957344480194 50.1187233627273 10 1
63.0957344480194 56.2341325190349 10 1
63.0957344480194 63.0957344480194 10 1
63.0957344480194 70.7945784384138 10 1
63.0957344480194 79.4328234724282 10 1
63.0957344480194 89.1250938133746 10 1
63.0957344480194 100 10 1
63.0957344480194 112.201845430196 10 1
63.0957344480194 125.892541179417 10 1
63.0957344480194 141.253754462276 10 1
63.0957344480194 158.489319246111 10 1
63.0957344480194 177.827941003892 10 1
63.0957344480194 199.526231496888 10 1
63.0957344480194 223.872113856834 10 1
63.0957344480194 251.188643150958 10 1
63.0957344480194 281.838293126445 10 1
63.0957344480194 316.227766016838 10 1
63.0957344480194 354.813389233575 10 1
63.0957344480194 398.107170553498 10 1
63.0957344480194 446.683592150963 10 1
63.0957344480194 501.187233627272 10 1
63.0957344480194 562.341325190349 10 0
63.0957344480194 630.957344480194 10 0
63.0957344480194 707.945784384139 10 0
63.0957344480194 794.328234724282 10 0
63.0957344480194 891.250938133746 10 0
63.0957344480194 1000 10 0
63.0957344480194 1122.01845430197 10 0
63.0957344480194 1258.92541179417 10 0
63.0957344480194 1412.53754462276 10 0
63.0957344480194 1584.89319246111 10 0
63.0957344480194 1778.27941003892 10 0
63.0957344480194 1995.26231496888 10 0
63.0957344480194 2238.72113856834 10 0
63.0957344480194 2511.88643150958 10 0
63.0957344480194 2818.38293126445 10 0
63.0957344480194 3162.27766016838 10 0
63.0957344480194 3548.13389233576 10 0
63.0957344480194 3981.07170553498 10 0
63.0957344480194 4466.83592150964 10 0
63.0957344480194 5011.87233627273 10 0
63.0957344480194 5623.41325190349 10 0
63.0957344480194 6309.57344480194 10 0
63.0957344480194 7079.45784384139 10 0
63.0957344480194 7943.28234724282 10 0
63.0957344480194 8912.50938133746 10 0
63.0957344480194 10000 10 0
70.7945784384138 0.01 10 1
70.7945784384138 0.0112201845430196 10 1
70.7945784384138 0.0125892541179417 10 1
70.7945784384138 0.0141253754462275 10 1
70.7945784384138 0.0158489319246111 10 1
70.7945784384138 0.0177827941003892 10 1
70.7945784384138 0.0199526231496888 10 1
70.7945784384138 0.0223872113856834 10 1
70.7945784384138 0.0251188643150958 10 1
70.7945784384138 0.0281838293126445 10 1
70.7945784384138 0.0316227766016838 10 1
70.7945784384138 0.0354813389233576 10 1
70.7945784384138 0.0398107170553497 10 1
70.7945784384138 0.0446683592150963 10 1
70.7945784384138 0.0501187233627272 10 1
70.7945784384138 0.0562341325190349 10 1
70.7945784384138 0.0630957344480193 10 1
70.7945784384138 0.0707945784384138 10 1
70.7945784384138 0.0794328234724281 10 1
70.7945784384138 0.0891250938133746 10 1
70.7945784384138 0.1 10 1
70.7945784384138 0.112201845430196 10 1
70.7945784384138 0.125892541179417 10 1
70.7945784384138 0.141253754462275 10 1
70.7945784384138 0.158489319246111 10 1
70.7945784384138 0.177827941003892 10 1
70.7945784384138 0.199526231496888 10 1
70.7945784384138 0.223872113856834 10 1
70.7945784384138 0.251188643150958 10 1
70.7945784384138 0.281838293126445 10 1
70.7945784384138 0.316227766016838 10 1
70.7945784384138 0.354813389233575 10 1
70.7945784384138 0.398107170553497 10 1
70.7945784384138 0.446683592150963 10 1
70.7945784384138 0.501187233627272 10 1
70.7945784384138 0.562341325190349 10 1
70.7945784384138 0.630957344480193 10 1
70.7945784384138 0.707945784384138 10 1
70.7945784384138 0.794328234724282 10 1
70.7945784384138 0.891250938133746 10 1
70.7945784384138 1 10 1
70.7945784384138 1.12201845430196 10 1
70.7945784384138 1.25892541179417 10 1
70.7945784384138 1.41253754462275 10 1
70.7945784384138 1.58489319246111 10 1
70.7945784384138 1.77827941003892 10 1
70.7945784384138 1.99526231496888 10 1
70.7945784384138 2.23872113856834 10 1
70.7945784384138 2.51188643150958 10 1
70.7945784384138 2.81838293126446 10 1
70.7945784384138 3.16227766016838 10 1
70.7945784384138 3.54813389233576 10 1
70.7945784384138 3.98107170553497 10 1
70.7945784384138 4.46683592150963 10 1
70.7945784384138 5.01187233627272 10 1
70.7945784384138 5.62341325190349 10 1
70.7945784384138 6.30957344480194 10 1
70.7945784384138 7.07945784384138 10 1
70.7945784384138 7.94328234724282 10 1
70.7945784384138 8.91250938133746 10 1
70.7945784384138 10 10 1
70.7945784384138 11.2201845430196 10 1
70.7945784384138 12.5892541179417 10 1
70.7945784384138 14.1253754462276 10 1
70.7945784384138 15.8489319246111 10 1
70.7945784384138 17.7827941003892 10 1
70.7945784384138 19.9526231496888 10 1
70.7945784384138 22.3872113856834 10 1
70.7945784384138 25.1188643150958 10 1
70.7945784384138 28.1838293126446 10 1
70.7945784384138 31.6227766016838 10 1
70.7945784384138 35.4813389233576 10 1
70.7945784384138 39.8107170553497 10 1
70.7945784384138 44.6683592150963 10 1
70.7945784384138 50.1187233627273 10 1
70.7945784384138 56.2341325190349 10 1
70.7945784384138 63.0957344480194 10 1
70.7945784384138 70.7945784384138 10 1
70.7945784384138 79.4328234724282 10 1
70.7945784384138 89.1250938133746 10 1
70.7945784384138 100 10 1
70.7945784384138 112.201845430196 10 1
70.7945784384138 125.892541179417 10 1
70.7945784384138 141.253754462276 10 1
70.7945784384138 158.489319246111 10 1
70.7945784384138 177.827941003892 10 1
70.7945784384138 199.526231496888 10 1
70.7945784384138 223.872113856834 10 1
70.7945784384138 251.188643150958 10 1
70.7945784384138 281.838293126445 10 1
70.7945784384138 316.227766016838 10 1
70.7945784384138 354.813389233575 10 1
70.7945784384138 398.107170553498 10 1
70.7945784384138 446.683592150963 10 1
70.7945784384138 501.187233627272 10 1
70.7945784384138 562.341325190349 10 1
70.7945784384138 630.957344480194 10 0
70.7945784384138 707.945784384139 10 0
70.7945784384138 794.328234724282 10 0
70.7945784384138 891.250938133746 10 0
70.7945784384138 1000 10 0
70.7945784384138 1122.01845430197 10 0
70.7945784384138 1258.92541179417 10 0
70.7945784384138 1412.53754462276 10 0
70.7945784384138 1584.89319246111 10 0
70.7945784384138 1778.27941003892 10 0
70.7945784384138 1995.26231496888 10 0
70.7945784384138 2238.72113856834 10 0
70.7945784384138 2511.88643150958 10 0
70.7945784384138 2818.38293126445 10 0
70.7945784384138 3162.27766016838 10 0
70.7945784384138 3548.13389233576 10 0
70.7945784384138 3981.07170553498 10 0
70.7945784384138 4466.83592150964 10 0
70.7945784384138 5011.87233627273 10 0
70.7945784384138 5623.41325190349 10 0
70.7945784384138 6309.57344480194 10 0
70.7945784384138 7079.45784384139 10 0
70.7945784384138 7943.28234724282 10 0
70.7945784384138 8912.50938133746 10 0
70.7945784384138 10000 10 0
79.4328234724282 0.01 10 1
79.4328234724282 0.0112201845430196 10 1
79.4328234724282 0.0125892541179417 10 1
79.4328234724282 0.0141253754462275 10 1
79.4328234724282 0.0158489319246111 10 1
79.4328234724282 0.0177827941003892 10 1
79.4328234724282 0.0199526231496888 10 1
79.4328234724282 0.0223872113856834 10 1
79.4328234724282 0.0251188643150958 10 1
79.4328234724282 0.0281838293126445 10 1
79.4328234724282 0.0316227766016838 10 1
79.4328234724282 0.0354813389233576 10 1
79.4328234724282 0.0398107170553497 10 1
79.4328234724282 0.0446683592150963 10 1
79.4328234724282 0.0501187233627272 10 1
79.4328234724282 0.0562341325190349 10 1
79.4328234724282 0.0630957344480193 10 1
79.4328234724282 0.0707945784384138 10 1
79.4328234724282 0.0794328234724281 10 1
79.4328234724282 0.0891250938133746 10 1
79.4328234724282 0.1 10 1
79.4328234724282 0.112201845430196 10 1
79.4328234724282 0.125892541179417 10 1
79.4328234724282 0.141253754462275 10 1
79.4328234724282 0.158489319246111 10 1
79.4328234724282 0.177827941003892 10 1
79.4328234724282 0.199526231496888 10 1
79.4328234724282 0.223872113856834 10 1
79.4328234724282 0.251188643150958 10 1
79.4328234724282 0.281838293126445 10 1
79.4328234724282 0.316227766016838 10 1
79.4328234724282 0.354813389233575 10 1
79.4328234724282 0.398107170553497 10 1
79.4328234724282 0.446683592150963 10 1
79.4328234724282 0.501187233627272 10 1
79.4328234724282 0.562341325190349 10 1
79.4328234724282 0.630957344480193 10 1
79.4328234724282 0.707945784384138 10 1
79.4328234724282 0.794328234724282 10 1
79.4328234724282 0.891250938133746 10 1
79.4328234724282 1 10 1
79.4328234724282 1.12201845430196 10 1
79.4328234724282 1.25892541179417 10 1
79.4328234724282 1.41253754462275 10 1
79.4328234724282 1.58489319246111 10 1
79.4328234724282 1.77827941003892 10 1
79.4328234724282 1.99526231496888 10 1
79.4328234724282 2.23872113856834 10 1
79.4328234724282 2.51188643150958 10 1
79.4328234724282 2.81838293126446 10 1
79.4328234724282 3.16227766016838 10 1
79.4328234724282 3.54813389233576 10 1
79.4328234724282 3.98107170553497 10 1
79.4328234724282 4.46683592150963 10 1
79.4328234724282 5.01187233627272 10 1
79.4328234724282 5.62341325190349 10 1
79.4328234724282 6.30957344480194 10 1
79.4328234724282 7.07945784384138 10 1
79.4328234724282 7.94328234724282 10 1
79.4328234724282 8.91250938133746 10 1
79.4328234724282 10 10 1
79.4328234724282 11.2201845430196 10 1
79.4328234724282 12.5892541179417 10 1
79.4328234724282 14.1253754462276 10 1
79.4328234724282 15.8489319246111 10 1
79.4328234724282 17.7827941003892 10 1
79.4328234724282 19.9526231496888 10 1
79.4328234724282 22.3872113856834 10 1
79.4328234724282 25.1188643150958 10 1
79.4328234724282 28.1838293126446 10 1
79.4328234724282 31.6227766016838 10 1
79.4328234724282 35.4813389233576 10 1
79.4328234724282 39.8107170553497 10 1
79.4328234724282 44.6683592150963 10 1
79.4328234724282 50.1187233627273 10 1
79.4328234724282 56.2341325190349 10 1
79.4328234724282 63.0957344480194 10 1
79.4328234724282 70.7945784384138 10 1
79.4328234724282 79.4328234724282 10 1
79.4328234724282 89.1250938133746 10 1
79.4328234724282 100 10 1
79.4328234724282 112.201845430196 10 1
79.4328234724282 125.892541179417 10 1
79.4328234724282 141.253754462276 10 1
79.4328234724282 158.489319246111 10 1
79.4328234724282 177.827941003892 10 1
79.4328234724282 199.526231496888 10 1
79.4328234724282 223.872113856834 10 1
79.4328234724282 251.188643150958 10 1
79.4328234724282 281.838293126445 10 1
79.4328234724282 316.227766016838 10 1
79.4328234724282 354.813389233575 10 1
79.4328234724282 398.107170553498 10 1
79.4328234724282 446.683592150963 10 1
79.4328234724282 501.187233627272 10 1
79.4328234724282 562.341325190349 10 1
79.4328234724282 630.957344480194 10 1
79.4328234724282 707.945784384139 10 0
79.4328234724282 794.328234724282 10 0
79.4328234724282 891.250938133746 10 0
79.4328234724282 1000 10 0
79.4328234724282 1122.01845430197 10 0
79.4328234724282 1258.92541179417 10 0
79.4328234724282 1412.53754462276 10 0
79.4328234724282 1584.89319246111 10 0
79.4328234724282 1778.27941003892 10 0
79.4328234724282 1995.26231496888 10 0
79.4328234724282 2238.72113856834 10 0
79.4328234724282 2511.88643150958 10 0
79.4328234724282 2818.38293126445 10 0
79.4328234724282 3162.27766016838 10 0
79.4328234724282 3548.13389233576 10 0
79.4328234724282 3981.07170553498 10 0
79.4328234724282 4466.83592150964 10 0
79.4328234724282 5011.87233627273 10 0
79.4328234724282 5623.41325190349 10 0
79.4328234724282 6309.57344480194 10 0
79.4328234724282 7079.45784384139 10 0
79.4328234724282 7943.28234724282 10 0
79.4328234724282 8912.50938133746 10 0
79.4328234724282 10000 10 0
89.1250938133746 0.01 10 1
89.1250938133746 0.0112201845430196 10 1
89.1250938133746 0.0125892541179417 10 1
89.1250938133746 0.0141253754462275 10 1
89.1250938133746 0.0158489319246111 10 1
89.1250938133746 0.0177827941003892 10 1
89.1250938133746 0.0199526231496888 10 1
89.1250938133746 0.0223872113856834 10 1
89.1250938133746 0.0251188643150958 10 1
89.1250938133746 0.0281838293126445 10 1
89.1250938133746 0.0316227766016838 10 1
89.1250938133746 0.0354813389233576 10 1
89.1250938133746 0.0398107170553497 10 1
89.1250938133746 0.0446683592150963 10 1
89.1250938133746 0.0501187233627272 10 1
89.1250938133746 0.0562341325190349 10 1
89.1250938133746 0.0630957344480193 10 1
89.1250938133746 0.0707945784384138 10 1
89.1250938133746 0.0794328234724281 10 1
89.1250938133746 0.0891250938133746 10 1
89.1250938133746 0.1 10 1
89.1250938133746 0.112201845430196 10 1
89.1250938133746 0.125892541179417 10 1
89.1250938133746 0.141253754462275 10 1
89.1250938133746 0.158489319246111 10 1
89.1250938133746 0.177827941003892 10 1
89.1250938133746 0.199526231496888 10 1
89.1250938133746 0.223872113856834 10 1
89.1250938133746 0.251188643150958 10 1
89.1250938133746 0.281838293126445 10 1
89.1250938133746 0.316227766016838 10 1
89.1250938133746 0.354813389233575 10 1
89.1250938133746 0.398107170553497 10 1
89.1250938133746 0.446683592150963 10 1
89.1250938133746 0.501187233627272 10 1
89.1250938133746 0.562341325190349 10 1
89.1250938133746 0.630957344480193 10 1
89.1250938133746 0.707945784384138 10 1
89.1250938133746 0.794328234724282 10 1
89.1250938133746 0.891250938133746 10 1
89.1250938133746 1 10 1
89.1250938133746 1.12201845430196 10 1
89.1250938133746 1.25892541179417 10 1
89.1250938133746 1.41253754462275 10 1
89.1250938133746 1.58489319246111 10 1
89.1250938133746 1.77827941003892 10 1
89.1250938133746 1.99526231496888 10 1
89.1250938133746 2.23872113856834 10 1
89.1250938133746 2.51188643150958 10 1
89.1250938133746 2.81838293126446 10 1
89.1250938133746 3.16227766016838 10 1
89.1250938133746 3.54813389233576 10 1
89.1250938133746 3.98107170553497 10 1
89.1250938133746 4.46683592150963 10 1
89.1250938133746 5.01187233627272 10 1
89.1250938133746 5.62341325190349 10 1
89.1250938133746 6.30957344480194 10 1
89.1250938133746 7.07945784384138 10 1
89.1250938133746 7.94328234724282 10 1
89.1250938133746 8.91250938133746 10 1
89.1250938133746 10 10 1
89.1250938133746 11.2201845430196 10 1
89.1250938133746 12.5892541179417 10 1
89.1250938133746 14.1253754462276 10 1
89.1250938133746 15.8489319246111 10 1
89.1250938133746 17.7827941003892 10 1
89.1250938133746 19.9526231496888 10 1
89.1250938133746 22.3872113856834 10 1
89.1250938133746 25.1188643150958 10 1
89.1250938133746 28.1838293126446 10 1
89.1250938133746 31.6227766016838 10 1
89.1250938133746 35.4813389233576 10 1
89.1250938133746 39.8107170553497 10 1
89.1250938133746 44.6683592150963 10 1
89.1250938133746 50.1187233627273 10 1
89.1250938133746 56.2341325190349 10 1
89.1250938133746 63.0957344480194 10 1
89.1250938133746 70.7945784384138 10 1
89.1250938133746 79.4328234724282 10 1
89.1250938133746 89.1250938133746 10 1
89.1250938133746 100 10 1
89.1250938133746 112.201845430196 10 1
89.1250938133746 125.892541179417 10 1
89.1250938133746 141.253754462276 10 1
89.1250938133746 158.489319246111 10 1
89.1250938133746 177.827941003892 10 1
89.1250938133746 199.526231496888 10 1
89.1250938133746 223.872113856834 10 1
89.1250938133746 251.188643150958 10 1
89.1250938133746 281.838293126445 10 1
89.1250938133746 316.227766016838 10 1
89.1250938133746 354.813389233575 10 1
89.1250938133746 398.107170553498 10 1
89.1250938133746 446.683592150963 10 1
89.1250938133746 501.187233627272 10 1
89.1250938133746 562.341325190349 10 1
89.1250938133746 630.957344480194 10 1
89.1250938133746 707.945784384139 10 1
89.1250938133746 794.328234724282 10 0
89.1250938133746 891.250938133746 10 0
89.1250938133746 1000 10 0
89.1250938133746 1122.01845430197 10 0
89.1250938133746 1258.92541179417 10 0
89.1250938133746 1412.53754462276 10 0
89.1250938133746 1584.89319246111 10 0
89.1250938133746 1778.27941003892 10 0
89.1250938133746 1995.26231496888 10 0
89.1250938133746 2238.72113856834 10 0
89.1250938133746 2511.88643150958 10 0
89.1250938133746 2818.38293126445 10 0
89.1250938133746 3162.27766016838 10 0
89.1250938133746 3548.13389233576 10 0
89.1250938133746 3981.07170553498 10 0
89.1250938133746 4466.83592150964 10 0
89.1250938133746 5011.87233627273 10 0
89.1250938133746 5623.41325190349 10 0
89.1250938133746 6309.57344480194 10 0
89.1250938133746 7079.45784384139 10 0
89.1250938133746 7943.28234724282 10 0
89.1250938133746 8912.50938133746 10 0
89.1250938133746 10000 10 0
100 0.01 10 1
100 0.0112201845430196 10 1
100 0.0125892541179417 10 1
100 0.0141253754462275 10 1
100 0.0158489319246111 10 1
100 0.0177827941003892 10 1
100 0.0199526231496888 10 1
100 0.0223872113856834 10 1
100 0.0251188643150958 10 1
100 0.0281838293126445 10 1
100 0.0316227766016838 10 1
100 0.0354813389233576 10 1
100 0.0398107170553497 10 1
100 0.0446683592150963 10 1
100 0.0501187233627272 10 1
100 0.0562341325190349 10 1
100 0.0630957344480193 10 1
100 0.0707945784384138 10 1
100 0.0794328234724281 10 1
100 0.0891250938133746 10 1
100 0.1 10 1
100 0.112201845430196 10 1
100 0.125892541179417 10 1
100 0.141253754462275 10 1
100 0.158489319246111 10 1
100 0.177827941003892 10 1
100 0.199526231496888 10 1
100 0.223872113856834 10 1
100 0.251188643150958 10 1
100 0.281838293126445 10 1
100 0.316227766016838 10 1
100 0.354813389233575 10 1
100 0.398107170553497 10 1
100 0.446683592150963 10 1
100 0.501187233627272 10 1
100 0.562341325190349 10 1
100 0.630957344480193 10 1
100 0.707945784384138 10 1
100 0.794328234724282 10 1
100 0.891250938133746 10 1
100 1 10 1
100 1.12201845430196 10 1
100 1.25892541179417 10 1
100 1.41253754462275 10 1
100 1.58489319246111 10 1
100 1.77827941003892 10 1
100 1.99526231496888 10 1
100 2.23872113856834 10 1
100 2.51188643150958 10 1
100 2.81838293126446 10 1
100 3.16227766016838 10 1
100 3.54813389233576 10 1
100 3.98107170553497 10 1
100 4.46683592150963 10 1
100 5.01187233627272 10 1
100 5.62341325190349 10 1
100 6.30957344480194 10 1
100 7.07945784384138 10 1
100 7.94328234724282 10 1
100 8.91250938133746 10 1
100 10 10 1
100 11.2201845430196 10 1
100 12.5892541179417 10 1
100 14.1253754462276 10 1
100 15.8489319246111 10 1
100 17.7827941003892 10 1
100 19.9526231496888 10 1
100 22.3872113856834 10 1
100 25.1188643150958 10 1
100 28.1838293126446 10 1
100 31.6227766016838 10 1
100 35.4813389233576 10 1
100 39.8107170553497 10 1
100 44.6683592150963 10 1
100 50.1187233627273 10 1
100 56.2341325190349 10 1
100 63.0957344480194 10 1
100 70.7945784384138 10 1
100 79.4328234724282 10 1
100 89.1250938133746 10 1
100 100 10 1
100 112.201845430196 10 1
100 125.892541179417 10 1
100 141.253754462276 10 1
100 158.489319246111 10 1
100 177.827941003892 10 1
100 199.526231496888 10 1
100 223.872113856834 10 1
100 251.188643150958 10 1
100 281.838293126445 10 1
100 316.227766016838 10 1
100 354.813389233575 10 1
100 398.107170553498 10 1
100 446.683592150963 10 1
100 501.187233627272 10 1
100 562.341325190349 10 1
100 630.957344480194 10 1
100 707.945784384139 10 1
100 794.328234724282 10 1
100 891.250938133746 10 0
100 1000 10 0
100 1122.01845430197 10 0
100 1258.92541179417 10 0
100 1412.53754462276 10 0
100 1584.89319246111 10 0
100 1778.27941003892 10 0
100 1995.26231496888 10 0
100 2238.72113856834 10 0
100 2511.88643150958 10 0
100 2818.38293126445 10 0
100 3162.27766016838 10 0
100 3548.13389233576 10 0
100 3981.07170553498 10 0
100 4466.83592150964 10 0
100 5011.87233627273 10 0
100 5623.41325190349 10 0
100 6309.57344480194 10 0
100 7079.45784384139 10 0
100 7943.28234724282 10 0
100 8912.50938133746 10 0
100 10000 10 0
112.201845430196 0.01 10 1
112.201845430196 0.0112201845430196 10 1
112.201845430196 0.0125892541179417 10 1
112.201845430196 0.0141253754462275 10 1
112.201845430196 0.0158489319246111 10 1
112.201845430196 0.0177827941003892 10 1
112.201845430196 0.0199526231496888 10 1
112.201845430196 0.0223872113856834 10 1
112.201845430196 0.0251188643150958 10 1
112.201845430196 0.0281838293126445 10 1
112.201845430196 0.0316227766016838 10 1
112.201845430196 0.0354813389233576 10 1
112.201845430196 0.0398107170553497 10 1
112.201845430196 0.0446683592150963 10 1
112.201845430196 0.0501187233627272 10 1
112.201845430196 0.0562341325190349 10 1
112.201845430196 0.0630957344480193 10 1
112.201845430196 0.0707945784384138 10 1
112.201845430196 0.0794328234724281 10 1
112.201845430196 0.0891250938133746 10 1
112.201845430196 0.1 10 1
112.201845430196 0.112201845430196 10 1
112.201845430196 0.125892541179417 10 1
112.201845430196 0.141253754462275 10 1
112.201845430196 0.158489319246111 10 1
112.201845430196 0.177827941003892 10 1
112.201845430196 0.199526231496888 10 1
112.201845430196 0.223872113856834 10 1
112.201845430196 0.251188643150958 10 1
112.201845430196 0.281838293126445 10 1
112.201845430196 0.316227766016838 10 1
112.201845430196 0.354813389233575 10 1
112.201845430196 0.398107170553497 10 1
112.201845430196 0.446683592150963 10 1
112.201845430196 0.501187233627272 10 1
112.201845430196 0.562341325190349 10 1
112.201845430196 0.630957344480193 10 1
112.201845430196 0.707945784384138 10 1
112.201845430196 0.794328234724282 10 1
112.201845430196 0.891250938133746 10 1
112.201845430196 1 10 1
112.201845430196 1.12201845430196 10 1
112.201845430196 1.25892541179417 10 1
112.201845430196 1.41253754462275 10 1
112.201845430196 1.58489319246111 10 1
112.201845430196 1.77827941003892 10 1
112.201845430196 1.99526231496888 10 1
112.201845430196 2.23872113856834 10 1
112.201845430196 2.51188643150958 10 1
112.201845430196 2.81838293126446 10 1
112.201845430196 3.16227766016838 10 1
112.201845430196 3.54813389233576 10 1
112.201845430196 3.98107170553497 10 1
112.201845430196 4.46683592150963 10 1
112.201845430196 5.01187233627272 10 1
112.201845430196 5.62341325190349 10 1
112.201845430196 6.30957344480194 10 1
112.201845430196 7.07945784384138 10 1
112.201845430196 7.94328234724282 10 1
112.201845430196 8.91250938133746 10 1
112.201845430196 10 10 1
112.201845430196 11.2201845430196 10 1
112.201845430196 12.5892541179417 10 1
112.201845430196 14.1253754462276 10 1
112.201845430196 15.8489319246111 10 1
112.201845430196 17.7827941003892 10 1
112.201845430196 19.9526231496888 10 1
112.201845430196 22.3872113856834 10 1
112.201845430196 25.1188643150958 10 1
112.201845430196 28.1838293126446 10 1
112.201845430196 31.6227766016838 10 1
112.201845430196 35.4813389233576 10 1
112.201845430196 39.8107170553497 10 1
112.201845430196 44.6683592150963 10 1
112.201845430196 50.1187233627273 10 1
112.201845430196 56.2341325190349 10 1
112.201845430196 63.0957344480194 10 1
112.201845430196 70.7945784384138 10 1
112.201845430196 79.4328234724282 10 1
112.201845430196 89.1250938133746 10 1
112.201845430196 100 10 1
112.201845430196 112.201845430196 10 1
112.201845430196 125.892541179417 10 1
112.201845430196 141.253754462276 10 1
112.201845430196 158.489319246111 10 1
112.201845430196 177.827941003892 10 1
112.201845430196 199.526231496888 10 1
112.201845430196 223.872113856834 10 1
112.201845430196 251.188643150958 10 1
112.201845430196 281.838293126445 10 1
112.201845430196 316.227766016838 10 1
112.201845430196 354.813389233575 10 1
112.201845430196 398.107170553498 10 1
112.201845430196 446.683592150963 10 1
112.201845430196 501.187233627272 10 1
112.201845430196 562.341325190349 10 1
112.201845430196 630.957344480194 10 1
112.201845430196 707.945784384139 10 1
112.201845430196 794.328234724282 10 1
112.201845430196 891.250938133746 10 1
112.201845430196 1000 10 1
112.201845430196 1122.01845430197 10 0
112.201845430196 1258.92541179417 10 0
112.201845430196 1412.53754462276 10 0
112.201845430196 1584.89319246111 10 0
112.201845430196 1778.27941003892 10 0
112.201845430196 1995.26231496888 10 0
112.201845430196 2238.72113856834 10 0
112.201845430196 2511.88643150958 10 0
112.201845430196 2818.38293126445 10 0
112.201845430196 3162.27766016838 10 0
112.201845430196 3548.13389233576 10 0
112.201845430196 3981.07170553498 10 0
112.201845430196 4466.83592150964 10 0
112.201845430196 5011.87233627273 10 0
112.201845430196 5623.41325190349 10 0
112.201845430196 6309.57344480194 10 0
112.201845430196 7079.45784384139 10 0
112.201845430196 7943.28234724282 10 0
112.201845430196 8912.50938133746 10 0
112.201845430196 10000 10 0
125.892541179417 0.01 10 1
125.892541179417 0.0112201845430196 10 1
125.892541179417 0.0125892541179417 10 1
125.892541179417 0.0141253754462275 10 1
125.892541179417 0.0158489319246111 10 1
125.892541179417 0.0177827941003892 10 1
125.892541179417 0.0199526231496888 10 1
125.892541179417 0.0223872113856834 10 1
125.892541179417 0.0251188643150958 10 1
125.892541179417 0.0281838293126445 10 1
125.892541179417 0.0316227766016838 10 1
125.892541179417 0.0354813389233576 10 1
125.892541179417 0.0398107170553497 10 1
125.892541179417 0.0446683592150963 10 1
125.892541179417 0.0501187233627272 10 1
125.892541179417 0.0562341325190349 10 1
125.892541179417 0.0630957344480193 10 1
125.892541179417 0.0707945784384138 10 1
125.892541179417 0.0794328234724281 10 1
125.892541179417 0.0891250938133746 10 1
125.892541179417 0.1 10 1
125.892541179417 0.112201845430196 10 1
125.892541179417 0.125892541179417 10 1
125.892541179417 0.141253754462275 10 1
125.892541179417 0.158489319246111 10 1
125.892541179417 0.177827941003892 10 1
125.892541179417 0.199526231496888 10 1
125.892541179417 0.223872113856834 10 1
125.892541179417 0.251188643150958 10 1
125.892541179417 0.281838293126445 10 1
125.892541179417 0.316227766016838 10 1
125.892541179417 0.354813389233575 10 1
125.892541179417 0.398107170553497 10 1
125.892541179417 0.446683592150963 10 1
125.892541179417 0.501187233627272 10 1
125.892541179417 0.562341325190349 10 1
125.892541179417 0.630957344480193 10 1
125.892541179417 0.707945784384138 10 1
125.892541179417 0.794328234724282 10 1
125.892541179417 0.891250938133746 10 1
125.892541179417 1 10 1
125.892541179417 1.12201845430196 10 1
125.892541179417 1.25892541179417 10 1
125.892541179417 1.41253754462275 10 1
125.892541179417 1.58489319246111 10 1
125.892541179417 1.77827941003892 10 1
125.892541179417 1.99526231496888 10 1
125.892541179417 2.23872113856834 10 1
125.892541179417 2.51188643150958 10 1
125.892541179417 2.81838293126446 10 1
125.892541179417 3.16227766016838 10 1
125.892541179417 3.54813389233576 10 1
125.892541179417 3.98107170553497 10 1
125.892541179417 4.46683592150963 10 1
125.892541179417 5.01187233627272 10 1
125.892541179417 5.62341325190349 10 1
125.892541179417 6.30957344480194 10 1
125.892541179417 7.07945784384138 10 1
125.892541179417 7.94328234724282 10 1
125.892541179417 8.91250938133746 10 1
125.892541179417 10 10 1
125.892541179417 11.2201845430196 10 1
125.892541179417 12.5892541179417 10 1
125.892541179417 14.1253754462276 10 1
125.892541179417 15.8489319246111 10 1
125.892541179417 17.7827941003892 10 1
125.892541179417 19.9526231496888 10 1
125.892541179417 22.3872113856834 10 1
125.892541179417 25.1188643150958 10 1
125.892541179417 28.1838293126446 10 1
125.892541179417 31.6227766016838 10 1
125.892541179417 35.4813389233576 10 1
125.892541179417 39.8107170553497 10 1
125.892541179417 44.6683592150963 10 1
125.892541179417 50.1187233627273 10 1
125.892541179417 56.2341325190349 10 1
125.892541179417 63.0957344480194 10 1
125.892541179417 70.7945784384138 10 1
125.892541179417 79.4328234724282 10 1
125.892541179417 89.1250938133746 10 1
125.892541179417 100 10 1
125.892541179417 112.201845430196 10 1
125.892541179417 125.892541179417 10 1
125.892541179417 141.253754462276 10 1
125.892541179417 158.489319246111 10 1
125.892541179417 177.827941003892 10 1
125.892541179417 199.526231496888 10 1
125.892541179417 223.872113856834 10 1
125.892541179417 251.188643150958 10 1
125.892541179417 281.838293126445 10 1
125.892541179417 316.227766016838 10 1
125.892541179417 354.813389233575 10 1
125.892541179417 398.107170553498 10 1
125.892541179417 446.683592150963 10 1
125.892541179417 501.187233627272 10 1
125.892541179417 562.341325190349 10 1
125.892541179417 630.957344480194 10 1
125.892541179417 707.945784384139 10 1
125.892541179417 794.328234724282 10 1
125.892541179417 891.250938133746 10 1
125.892541179417 1000 10 1
125.892541179417 1122.01845430197 10 1
125.892541179417 1258.92541179417 10 0
125.892541179417 1412.53754462276 10 0
125.892541179417 1584.89319246111 10 0
125.892541179417 1778.27941003892 10 0
125.892541179417 1995.26231496888 10 0
125.892541179417 2238.72113856834 10 0
125.892541179417 2511.88643150958 10 0
125.892541179417 2818.38293126445 10 0
125.892541179417 3162.27766016838 10 0
125.892541179417 3548.13389233576 10 0
125.892541179417 3981.07170553498 10 0
125.892541179417 4466.83592150964 10 0
125.892541179417 5011.87233627273 10 0
125.892541179417 5623.41325190349 10 0
125.892541179417 6309.57344480194 10 0
125.892541179417 7079.45784384139 10 0
125.892541179417 7943.28234724282 10 0
125.892541179417 8912.50938133746 10 0
125.892541179417 10000 10 0
141.253754462276 0.01 10 1
141.253754462276 0.0112201845430196 10 1
141.253754462276 0.0125892541179417 10 1
141.253754462276 0.0141253754462275 10 1
141.253754462276 0.0158489319246111 10 1
141.253754462276 0.0177827941003892 10 1
141.253754462276 0.0199526231496888 10 1
141.253754462276 0.0223872113856834 10 1
141.253754462276 0.0251188643150958 10 1
141.253754462276 0.0281838293126445 10 1
141.253754462276 0.0316227766016838 10 1
141.253754462276 0.0354813389233576 10 1
141.253754462276 0.0398107170553497 10 1
141.253754462276 0.0446683592150963 10 1
141.253754462276 0.0501187233627272 10 1
141.253754462276 0.0562341325190349 10 1
141.253754462276 0.0630957344480193 10 1
141.253754462276 0.0707945784384138 10 1
141.253754462276 0.0794328234724281 10 1
141.253754462276 0.0891250938133746 10 1
141.253754462276 0.1 10 1
141.253754462276 0.112201845430196 10 1
141.253754462276 0.125892541179417 10 1
141.253754462276 0.141253754462275 10 1
141.253754462276 0.158489319246111 10 1
141.253754462276 0.177827941003892 10 1
141.253754462276 0.199526231496888 10 1
141.253754462276 0.223872113856834 10 1
141.253754462276 0.251188643150958 10 1
141.253754462276 0.281838293126445 10 1
141.253754462276 0.316227766016838 10 1
141.253754462276 0.354813389233575 10 1
141.253754462276 0.398107170553497 10 1
141.253754462276 0.446683592150963 10 1
141.253754462276 0.501187233627272 10 1
141.253754462276 0.562341325190349 10 1
141.253754462276 0.630957344480193 10 1
141.253754462276 0.707945784384138 10 1
141.253754462276 0.794328234724282 10 1
141.253754462276 0.891250938133746 10 1
141.253754462276 1 10 1
141.253754462276 1.12201845430196 10 1
141.253754462276 1.25892541179417 10 1
141.253754462276 1.41253754462275 10 1
141.253754462276 1.58489319246111 10 1
141.253754462276 1.77827941003892 10 1
141.253754462276 1.99526231496888 10 1
141.253754462276 2.23872113856834 10 1
141.253754462276 2.51188643150958 10 1
141.253754462276 2.81838293126446 10 1
141.253754462276 3.16227766016838 10 1
141.253754462276 3.54813389233576 10 1
141.253754462276 3.98107170553497 10 1
141.253754462276 4.46683592150963 10 1
141.253754462276 5.01187233627272 10 1
141.253754462276 5.62341325190349 10 1
141.253754462276 6.30957344480194 10 1
141.253754462276 7.07945784384138 10 1
141.253754462276 7.94328234724282 10 1
141.253754462276 8.91250938133746 10 1
141.253754462276 10 10 1
141.253754462276 11.2201845430196 10 1
141.253754462276 12.5892541179417 10 1
141.253754462276 14.1253754462276 10 1
141.253754462276 15.8489319246111 10 1
141.253754462276 17.7827941003892 10 1
141.253754462276 19.9526231496888 10 1
141.253754462276 22.3872113856834 10 1
141.253754462276 25.1188643150958 10 1
141.253754462276 28.1838293126446 10 1
141.253754462276 31.6227766016838 10 1
141.253754462276 35.4813389233576 10 1
141.253754462276 39.8107170553497 10 1
141.253754462276 44.6683592150963 10 1
141.253754462276 50.1187233627273 10 1
141.253754462276 56.2341325190349 10 1
141.253754462276 63.0957344480194 10 1
141.253754462276 70.7945784384138 10 1
141.253754462276 79.4328234724282 10 1
141.253754462276 89.1250938133746 10 1
141.253754462276 100 10 1
141.253754462276 112.201845430196 10 1
141.253754462276 125.892541179417 10 1
141.253754462276 141.253754462276 10 1
141.253754462276 158.489319246111 10 1
141.253754462276 177.827941003892 10 1
141.253754462276 199.526231496888 10 1
141.253754462276 223.872113856834 10 1
141.253754462276 251.188643150958 10 1
141.253754462276 281.838293126445 10 1
141.253754462276 316.227766016838 10 1
141.253754462276 354.813389233575 10 1
141.253754462276 398.107170553498 10 1
141.253754462276 446.683592150963 10 1
141.253754462276 501.187233627272 10 1
141.253754462276 562.341325190349 10 1
141.253754462276 630.957344480194 10 1
141.253754462276 707.945784384139 10 1
141.253754462276 794.328234724282 10 1
141.253754462276 891.250938133746 10 1
141.253754462276 1000 10 1
141.253754462276 1122.01845430197 10 1
141.253754462276 1258.92541179417 10 1
141.253754462276 1412.53754462276 10 0
141.253754462276 1584.89319246111 10 0
141.253754462276 1778.27941003892 10 0
141.253754462276 1995.26231496888 10 0
141.253754462276 2238.72113856834 10 0
141.253754462276 2511.88643150958 10 0
141.253754462276 2818.38293126445 10 0
141.253754462276 3162.27766016838 10 0
141.253754462276 3548.13389233576 10 0
141.253754462276 3981.07170553498 10 0
141.253754462276 4466.83592150964 10 0
141.253754462276 5011.87233627273 10 0
141.253754462276 5623.41325190349 10 0
141.253754462276 6309.57344480194 10 0
141.253754462276 7079.45784384139 10 0
141.253754462276 7943.28234724282 10 0
141.253754462276 8912.50938133746 10 0
141.253754462276 10000 10 0
158.489319246111 0.01 10 1
158.489319246111 0.0112201845430196 10 1
158.489319246111 0.0125892541179417 10 1
158.489319246111 0.0141253754462275 10 1
158.489319246111 0.0158489319246111 10 1
158.489319246111 0.0177827941003892 10 1
158.489319246111 0.0199526231496888 10 1
158.489319246111 0.0223872113856834 10 1
158.489319246111 0.0251188643150958 10 1
158.489319246111 0.0281838293126445 10 1
158.489319246111 0.0316227766016838 10 1
158.489319246111 0.0354813389233576 10 1
158.489319246111 0.0398107170553497 10 1
158.489319246111 0.0446683592150963 10 1
158.489319246111 0.0501187233627272 10 1
158.489319246111 0.0562341325190349 10 1
158.489319246111 0.0630957344480193 10 1
158.489319246111 0.0707945784384138 10 1
158.489319246111 0.0794328234724281 10 1
158.489319246111 0.0891250938133746 10 1
158.489319246111 0.1 10 1
158.489319246111 0.112201845430196 10 1
158.489319246111 0.125892541179417 10 1
158.489319246111 0.141253754462275 10 1
158.489319246111 0.158489319246111 10 1
158.489319246111 0.177827941003892 10 1
158.489319246111 0.199526231496888 10 1
158.489319246111 0.223872113856834 10 1
158.489319246111 0.251188643150958 10 1
158.489319246111 0.281838293126445 10 1
158.489319246111 0.316227766016838 10 1
158.489319246111 0.354813389233575 10 1
158.489319246111 0.398107170553497 10 1
158.489319246111 0.446683592150963 10 1
158.489319246111 0.501187233627272 10 1
158.489319246111 0.562341325190349 10 1
158.489319246111 0.630957344480193 10 1
158.489319246111 0.707945784384138 10 1
158.489319246111 0.794328234724282 10 1
158.489319246111 0.891250938133746 10 1
158.489319246111 1 10 1
158.489319246111 1.12201845430196 10 1
158.489319246111 1.25892541179417 10 1
158.489319246111 1.41253754462275 10 1
158.489319246111 1.58489319246111 10 1
158.489319246111 1.77827941003892 10 1
158.489319246111 1.99526231496888 10 1
158.489319246111 2.23872113856834 10 1
158.489319246111 2.51188643150958 10 1
158.489319246111 2.81838293126446 10 1
158.489319246111 3.16227766016838 10 1
158.489319246111 3.54813389233576 10 1
158.489319246111 3.98107170553497 10 1
158.489319246111 4.46683592150963 10 1
158.489319246111 5.01187233627272 10 1
158.489319246111 5.62341325190349 10 1
158.489319246111 6.30957344480194 10 1
158.489319246111 7.07945784384138 10 1
158.489319246111 7.94328234724282 10 1
158.489319246111 8.91250938133746 10 1
158.489319246111 10 10 1
158.489319246111 11.2201845430196 10 1
158.489319246111 12.5892541179417 10 1
158.489319246111 14.1253754462276 10 1
158.489319246111 15.8489319246111 10 1
158.489319246111 17.7827941003892 10 1
158.489319246111 19.9526231496888 10 1
158.489319246111 22.3872113856834 10 1
158.489319246111 25.1188643150958 10 1
158.489319246111 28.1838293126446 10 1
158.489319246111 31.6227766016838 10 1
158.489319246111 35.4813389233576 10 1
158.489319246111 39.8107170553497 10 1
158.489319246111 44.6683592150963 10 1
158.489319246111 50.1187233627273 10 1
158.489319246111 56.2341325190349 10 1
158.489319246111 63.0957344480194 10 1
158.489319246111 70.7945784384138 10 1
158.489319246111 79.4328234724282 10 1
158.489319246111 89.1250938133746 10 1
158.489319246111 100 10 1
158.489319246111 112.201845430196 10 1
158.489319246111 125.892541179417 10 1
158.489319246111 141.253754462276 10 1
158.489319246111 158.489319246111 10 1
158.489319246111 177.827941003892 10 1
158.489319246111 199.526231496888 10 1
158.489319246111 223.872113856834 10 1
158.489319246111 251.188643150958 10 1
158.489319246111 281.838293126445 10 1
158.489319246111 316.227766016838 10 1
158.489319246111 354.813389233575 10 1
158.489319246111 398.107170553498 10 1
158.489319246111 446.683592150963 10 1
158.489319246111 501.187233627272 10 1
158.489319246111 562.341325190349 10 1
158.489319246111 630.957344480194 10 1
158.489319246111 707.945784384139 10 1
158.489319246111 794.328234724282 10 1
158.489319246111 891.250938133746 10 1
158.489319246111 1000 10 1
158.489319246111 1122.01845430197 10 1
158.489319246111 1258.92541179417 10 1
158.489319246111 1412.53754462276 10 1
158.489319246111 1584.89319246111 10 0
158.489319246111 1778.27941003892 10 0
158.489319246111 1995.26231496888 10 0
158.489319246111 2238.72113856834 10 0
158.489319246111 2511.88643150958 10 0
158.489319246111 2818.38293126445 10 0
158.489319246111 3162.27766016838 10 0
158.489319246111 3548.13389233576 10 0
158.489319246111 3981.07170553498 10 0
158.489319246111 4466.83592150964 10 0
158.489319246111 5011.87233627273 10 0
158.489319246111 5623.41325190349 10 0
158.489319246111 6309.57344480194 10 0
158.489319246111 7079.45784384139 10 0
158.489319246111 7943.28234724282 10 0
158.489319246111 8912.50938133746 10 0
158.489319246111 10000 10 0
177.827941003892 0.01 10 1
177.827941003892 0.0112201845430196 10 1
177.827941003892 0.0125892541179417 10 1
177.827941003892 0.0141253754462275 10 1
177.827941003892 0.0158489319246111 10 1
177.827941003892 0.0177827941003892 10 1
177.827941003892 0.0199526231496888 10 1
177.827941003892 0.0223872113856834 10 1
177.827941003892 0.0251188643150958 10 1
177.827941003892 0.0281838293126445 10 1
177.827941003892 0.0316227766016838 10 1
177.827941003892 0.0354813389233576 10 1
177.827941003892 0.0398107170553497 10 1
177.827941003892 0.0446683592150963 10 1
177.827941003892 0.0501187233627272 10 1
177.827941003892 0.0562341325190349 10 1
177.827941003892 0.0630957344480193 10 1
177.827941003892 0.0707945784384138 10 1
177.827941003892 0.0794328234724281 10 1
177.827941003892 0.0891250938133746 10 1
177.827941003892 0.1 10 1
177.827941003892 0.112201845430196 10 1
177.827941003892 0.125892541179417 10 1
177.827941003892 0.141253754462275 10 1
177.827941003892 0.158489319246111 10 1
177.827941003892 0.177827941003892 10 1
177.827941003892 0.199526231496888 10 1
177.827941003892 0.223872113856834 10 1
177.827941003892 0.251188643150958 10 1
177.827941003892 0.281838293126445 10 1
177.827941003892 0.316227766016838 10 1
177.827941003892 0.354813389233575 10 1
177.827941003892 0.398107170553497 10 1
177.827941003892 0.446683592150963 10 1
177.827941003892 0.501187233627272 10 1
177.827941003892 0.562341325190349 10 1
177.827941003892 0.630957344480193 10 1
177.827941003892 0.707945784384138 10 1
177.827941003892 0.794328234724282 10 1
177.827941003892 0.891250938133746 10 1
177.827941003892 1 10 1
177.827941003892 1.12201845430196 10 1
177.827941003892 1.25892541179417 10 1
177.827941003892 1.41253754462275 10 1
177.827941003892 1.58489319246111 10 1
177.827941003892 1.77827941003892 10 1
177.827941003892 1.99526231496888 10 1
177.827941003892 2.23872113856834 10 1
177.827941003892 2.51188643150958 10 1
177.827941003892 2.81838293126446 10 1
177.827941003892 3.16227766016838 10 1
177.827941003892 3.54813389233576 10 1
177.827941003892 3.98107170553497 10 1
177.827941003892 4.46683592150963 10 1
177.827941003892 5.01187233627272 10 1
177.827941003892 5.62341325190349 10 1
177.827941003892 6.30957344480194 10 1
177.827941003892 7.07945784384138 10 1
177.827941003892 7.94328234724282 10 1
177.827941003892 8.91250938133746 10 1
177.827941003892 10 10 1
177.827941003892 11.2201845430196 10 1
177.827941003892 12.5892541179417 10 1
177.827941003892 14.1253754462276 10 1
177.827941003892 15.8489319246111 10 1
177.827941003892 17.7827941003892 10 1
177.827941003892 19.9526231496888 10 1
177.827941003892 22.3872113856834 10 1
177.827941003892 25.1188643150958 10 1
177.827941003892 28.1838293126446 10 1
177.827941003892 31.6227766016838 10 1
177.827941003892 35.4813389233576 10 1
177.827941003892 39.8107170553497 10 1
[truncated: 163,064 more chars]
