# Supplementary material for: Simulating multiple faceted variability in single cell RNA sequencing
Source: Nat Commun. 2019 Jun 13;10:2611. doi: 10.1038/s41467-019-10500-w (PMC6565723; doi:10.1038/s41467-019-10500-w)
Supplement: Supplementary file 4 — Source Data [file 41467_2019_10500_MOESM4_ESM.zip › Source_Data_forFigures/SuppFigure5b/log10sd.txt]

simulated experimental
-0.939720370328596 -0.998204444067015
-0.939720370328596 -0.998204444067015
-0.939720370328596 -0.998204444067015
-0.939720370328596 -0.989433156940187
-0.939720370328596 -0.989433156940187
-0.939720370328596 -0.989433156940187
-0.939720370328596 -0.989433156940187
-0.939720370328596 -0.981009623573997
-0.939720370328596 -0.981009623573997
-0.939720370328596 -0.981009623573997
-0.939720370328596 -0.981009623573997
-0.939720370328596 -0.972907591727191
-0.939720370328596 -0.972907591727191
-0.939720370328596 -0.972907591727191
-0.939720370328596 -0.972548910011335
-0.939720370328596 -0.965103674381244
-0.939720370328596 -0.965103674381244
-0.939720370328596 -0.964744346287379
-0.939720370328596 -0.957576947381291
-0.939720370328596 -0.957576947381291
-0.939720370328596 -0.957576947381291
-0.939720370328596 -0.957217006335897
-0.939720370328596 -0.950308615316498
-0.939720370328596 -0.950308615316498
-0.939720370328596 -0.949948091389427
-0.939720370328596 -0.943281732206343
-0.892000211364955 -0.943281732206343
-0.892000211364955 -0.943105487826492
-0.892000211364955 -0.942584185707744
-0.892000211364955 -0.936480966546755
-0.892000211364955 -0.936119355737207
-0.892000211364955 -0.929892402521604
-0.892000211364955 -0.929892402521604
-0.892000211364955 -0.929892402521604
-0.892000211364955 -0.929530282905115
-0.892000211364955 -0.923503370898449
-0.892000211364955 -0.923503370898449
-0.892000211364955 -0.923140762831626
-0.892000211364955 -0.917302304443279
-0.892000211364955 -0.917302304443279
-0.892000211364955 -0.916939226525827
-0.892000211364955 -0.911278613708091
-0.892000211364955 -0.911278613708091
-0.892000211364955 -0.910915082978013
-0.892000211364955 -0.905422579840746
-0.892000211364955 -0.905422579840746
-0.892000211364955 -0.905058611943157
-0.892000211364955 -0.904715423743969
-0.853146931124146 -0.899725261692295
-0.853146931124146 -0.899725261692295
-0.853146931124146 -0.899360871026025
-0.853146931124146 -0.898970072667004
-0.853146931124146 -0.894178414992656
-0.853146931124146 -0.893813614838061
-0.853146931124146 -0.89346857909472
-0.853146931124146 -0.888774421760725
-0.853146931124146 -0.888409224391518
-0.853146931124146 -0.888063321921854
-0.853146931124146 -0.883506228432127
-0.853146931124146 -0.88314064521357
-0.853146931124146 -0.878367291443758
-0.853146931124146 -0.878367291443758
-0.853146931124146 -0.878001332919167
-0.853146931124146 -0.873351529222035
-0.853146931124146 -0.873351529222035
-0.853146931124146 -0.872985205189223
-0.853146931124146 -0.86845327969129
-0.853146931124146 -0.868362314073868
-0.820413391337863 -0.86773754946749
-0.820413391337863 -0.863667262557776
-0.820413391337863 -0.86330023425121
-0.820413391337863 -0.862617877922022
-0.820413391337863 -0.858988545739352
-0.820413391337863 -0.858621177485903
-0.820413391337863 -0.85482999397829
-0.820413391337863 -0.854118329882527
-0.820413391337863 -0.853693682503417
-0.820413391337863 -0.849566822821773
-0.820413391337863 -0.848368064246516
-0.820413391337863 -0.84555149206359
-0.820413391337863 -0.845183146653654
-0.820413391337863 -0.844674540026521
-0.820413391337863 -0.841108184488079
-0.820413391337863 -0.840536952582738
-0.820413391337863 -0.837052694791386
-0.820413391337863 -0.836683729244692
-0.81788717099799 -0.836330111159533
-0.81403462604129 -0.832930297639461
-0.792159802301865 -0.832206834564954
-0.792159802301865 -0.828888262143712
-0.792159802301865 -0.828518698117562
-0.792159802301865 -0.828197984435783
-0.792159802301865 -0.824923585426094
-0.792159802301865 -0.824553729509626
-0.792159802301865 -0.82394755096864
-0.792159802301865 -0.820663286651625
-0.792159802301865 -0.817788029532064
-0.792159802301865 -0.816844685132736
-0.792159802301865 -0.816844685132736
-0.792159802301865 -0.813466088474652
-0.792159802301865 -0.813095383098722
-0.792159802301865 -0.812395418755226
-0.792159802301865 -0.809412971333367
-0.792159802301865 -0.80871179415788
-0.789572485417437 -0.805795164187807
-0.789572485417437 -0.805437315115655
-0.76732847230943 -0.802611311530359
-0.76732847230943 -0.802239791272232
-0.76732847230943 -0.801536276309559
-0.76732847230943 -0.798744789834352
-0.76732847230943 -0.798386001615667
-0.76732847230943 -0.795680244633927
-0.76732847230943 -0.795308197757586
-0.76732847230943 -0.79460245263275
-0.76732847230943 -0.791928147119501
-0.76732847230943 -0.791928147119501
-0.76732847230943 -0.791221324034768
-0.76732847230943 -0.788602858257535
-0.76732847230943 -0.787763458878242
-0.76732847230943 -0.785330634294801
-0.76732847230943 -0.784970079071658
-0.76732847230943 -0.782482921954061
-0.764691357655499 -0.781748879796701
-0.764691357655499 -0.778938977530633
-0.745197222572568 -0.778228063916819
-0.745197222572568 -0.776190081629304
-0.745197222572568 -0.77512423296344
-0.745197222572568 -0.773114878890573
-0.745197222572568 -0.772378878937521
-0.745197222572568 -0.770085332009191
-0.745197222572568 -0.769711285941576
-0.745197222572568 -0.767100146930525
-0.745197222572568 -0.766505135941024
-0.745197222572568 -0.765165563873194
-0.745197222572568 -0.763783560139007
-0.745197222572568 -0.761257954472561
-0.745197222572568 -0.760883194645404
-0.745073624052585 -0.759356545902713
-0.74251819590003 -0.758023624563343
-0.74251819590003 -0.75730626454868
-0.72525095756466 -0.755203755788999
-0.72525095756466 -0.752797995540974
-0.72525095756466 -0.752040704279585
-0.72525095756466 -0.749678960871433
-0.72525095756466 -0.748959064274863
-0.72525095756466 -0.7466065281619
-0.72525095756466 -0.744300886739856
-0.72525095756466 -0.743233881029598
-0.72525095756466 -0.741664558150785
-0.72525095756466 -0.740046208948163
-0.72525095756466 -0.73906220464184
-0.72525095756466 -0.737809284159476
-0.722535733179239 -0.736492993480475
-0.722535733179239 -0.734333157955799
-0.707109354618618 -0.733588912296186
-0.707109354618618 -0.732545758031151
-0.707109354618618 -0.73135375782516
-0.707109354618618 -0.730306723683125
-0.707109354618618 -0.728553997935175
-0.707109354618618 -0.726531947750759
-0.707109354618618 -0.725805072129118
-0.707109354618618 -0.724116968284009
-0.707109354618618 -0.72338936666267
-0.707109354618618 -0.721730722849272
-0.704362199346908 -0.721002403843519
-0.704362199346908 -0.719003454705168
-0.704362199346908 -0.718292759236428
-0.692951909627901 -0.716672448537471
-0.690483597001632 -0.715960871629587
-0.690483597001632 -0.714368298313441
-0.690483597001632 -0.712657463982605
-0.690483597001632 -0.712090417910858
-0.690483597001632 -0.710587748784609
-0.690483597001632 -0.70983824022026
-0.690483597001632 -0.708200299918745
-0.690483597001632 -0.707611216331467
-0.690483597001632 -0.705779713830676
-0.687707775563539 -0.70504659069581
-0.687707775563539 -0.703594105537586
-0.675149187118406 -0.7018313098284
-0.675149187118406 -0.700712877835926
-0.675149187118406 -0.699316036081421
-0.675149187118406 -0.698580956984192
-0.675149187118406 -0.69683537223391
-0.675149187118406 -0.695582996922144
-0.675149187118406 -0.694748671006529
-0.675149187118406 -0.693056333149399
-0.675149187118406 -0.692319351550378
-0.672347248359406 -0.690640123822351
-0.672347248359406 -0.689918784884454
-0.672347248359406 -0.688617434478992
-0.670004293162178 -0.686988685569226
-0.66092816198995 -0.685892418092168
-0.66092816198995 -0.684935129168956
-0.66092816198995 -0.684267460505637
-0.66092816198995 -0.683044862418045
-0.66092816198995 -0.681946582484345
-0.66092816198995 -0.680595748752741
-0.66092816198995 -0.679560828858403
-0.658102129657125 -0.678437291215017
-0.658102129657125 -0.676898767064913
-0.658102129657125 -0.675564410752122
-0.647677060170565 -0.673901068963646
-0.647677060170565 -0.672415001825418
-0.647677060170565 -0.67129159632728
-0.647677060170565 -0.670209935566896
-0.647677060170565 -0.669089331827072
-0.647677060170565 -0.667640800802867
-0.644828564043169 -0.666080142963786
-0.644828564043169 -0.663947692598733
-0.644828564043169 -0.662289560074815
-0.64238973570113 -0.661557613503484
-0.635278543070764 -0.660537998409938
-0.635278543070764 -0.658759831365698
-0.635278543070764 -0.657081535653057
-0.635278543070764 -0.655753944670351
-0.635278543070764 -0.654676472322059
-0.632408911504768 -0.65335666286411
-0.632408911504768 -0.65259319128482
-0.632408911504768 -0.650967988243957
-0.623635414810712 -0.649728405736533
-0.623635414810712 -0.648220505525295
-0.623635414810712 -0.646329717442549
-0.623635414810712 -0.644709424864302
-0.6230791041038 -0.643102644626924
-0.620745741563963 -0.642248725062939
-0.620745741563963 -0.640295570153488
-0.620745741563963 -0.639102074315736
-0.616879081523909 -0.637928386591568
-0.612666261093092 -0.636806526126009
-0.612666261093092 -0.634897542897224
-0.612666261093092 -0.63371115897524
-0.609757454555755 -0.631854501690162
-0.609757454555755 -0.630710673239039
-0.609757454555755 -0.628897963306201
-0.609757454555755 -0.627429202662417
-0.604994392287463 -0.626263208875394
-0.602302208018946 -0.625191529284427
-0.602302208018946 -0.624101566325804
-0.602302208018946 -0.622632894702272
-0.599375028129328 -0.620861395124993
-0.599375028129328 -0.619605025614189
-0.599375028129328 -0.618373371185953
-0.599375028129328 -0.617003637402214
-0.594532519639197 -0.61487438994011
-0.592484472518288 -0.61386425416769
-0.592484472518288 -0.612521447104629
-0.589539558883535 -0.610793755125601
-0.589539558883535 -0.610185415566115
-0.589539558883535 -0.609360340527097
-0.586922857537738 -0.607744848936809
-0.583162483151905 -0.606418152617842
-0.583162483151905 -0.605361891103867
-0.583162483151905 -0.604381200940835
-0.580200376772919 -0.602374457405231
-0.580200376772919 -0.600481722338511
-0.580200376772919 -0.59948019273646
-0.577554754064597 -0.598131703941315
-0.575214634367272 -0.596876953225046
-0.574292418981025 -0.59613049055356
-0.574292418981025 -0.594977850613196
-0.571313579250471 -0.593645003443057
-0.571313579250471 -0.592786017173505
-0.571313579250471 -0.591192404703253
-0.568640552840664 -0.590339149255409
-0.565836059633634 -0.589144171499625
-0.565836059633634 -0.58794601578621
-0.56284087778904 -0.586984300224161
-0.56284087778904 -0.585572836510198
-0.56284087778904 -0.584024196932472
-0.560141765168928 -0.582163268405001
-0.557759870270896 -0.580924712014457
-0.557728287514539 -0.579608590011653
-0.554748680153792 -0.577887392578586
-0.554748680153792 -0.57677429727677
-0.553520742985946 -0.575172414130285
-0.550034266126443 -0.573630705188224
-0.550034266126443 -0.572295347051496
-0.547007352869321 -0.570105798164686
-0.547007352869321 -0.568318191908868
-0.544259373119856 -0.566769557843616
-0.544259373119856 -0.565434126956753
-0.541780361656558 -0.564012873402375
-0.539590623023812 -0.562957655486919
-0.539590623023812 -0.56189550929964
-0.536819598429923 -0.560839842647796
-0.536319849915623 -0.558894593258873
-0.535532753833837 -0.557261159273708
-0.532475088968367 -0.556115739810759
-0.532475088968367 -0.555006970888601
-0.532053798192197 -0.553113677262442
-0.529681800632274 -0.551559792282967
-0.528712577135365 -0.550221437804746
-0.525639816957076 -0.548511923161022
-0.525639816957076 -0.54712468885062
-0.522824956020476 -0.54572198717325
-0.522153712082721 -0.54433752039254
-0.519066006227435 -0.543088087648456
-0.519066006227435 -0.541581260967927
-0.516230185752251 -0.540438633915943
-0.516230185752251 -0.539000956335456
-0.513637042433331 -0.537514511237995
-0.512736709042218 -0.536091950016465
-0.512736709042218 -0.534993009003143
-0.509880473970843 -0.533797650664427
-0.509880473970843 -0.532133154581951
-0.509421182319976 -0.53070427367946
-0.506636595212737 -0.529469108790535
-0.506636595212737 -0.528174137775286
-0.503883620900815 -0.526848784978024
-0.503760430768191 -0.525146524899048
-0.501116440716146 -0.523470419754084
-0.50075175288321 -0.521795881537286
-0.5006405301154 -0.520547090017563
-0.497856091693096 -0.519218487028177
-0.497856091693096 -0.517794258449934
-0.49518787479917 -0.516582341891385
-0.49506951907544 -0.515100838937112
-0.492739262378504 -0.513851220775219
-0.492154747245078 -0.511767866050328
-0.489578334813342 -0.509809478826194
-0.489472453184687 -0.508486233350689
-0.486644797128345 -0.507153731251103
-0.484267620669338 -0.505820767426145
-0.483932837305441 -0.504568808899551
-0.48231748524367 -0.503385430830528
-0.481315625072806 -0.502046900079213
-0.481315625072806 -0.500459837540828
-0.479127669372797 -0.498739129135599
-0.478578624223271 -0.497482182547744
-0.476157490834819 -0.495696183443133
-0.476157490834819 -0.494208894961201
-0.474149552748409 -0.492779960945652
-0.474149552748409 -0.491023457297476
-0.472543664339656 -0.489631625673148
-0.47116143662385 -0.488546001409056
-0.470843706614056 -0.487163339343348
-0.469325040749543 -0.484789360609455
-0.468379232076704 -0.483697569006582
-0.466131751044021 -0.482642398410908
-0.463518064254839 -0.480949066205635
-0.461623171310172 -0.479644908106238
-0.460914300332908 -0.477732753650259
-0.46010698555989 -0.476235060272012
-0.457066274370798 -0.474592346461216
-0.456174172340708 -0.4733147238368
-0.454695432066606 -0.471876639239864
-0.454113651225963 -0.469870797586727
-0.451574045237396 -0.468750456201168
-0.449780147101795 -0.467095383044385
-0.449108843874635 -0.46601851506631
-0.44834417281082 -0.463796335073967
-0.447107296955433 -0.462082647949969
-0.445462735452764 -0.460532193499455
-0.444167226908587 -0.459374931693142
-0.442767776902971 -0.458068303591362
-0.441266432821759 -0.456192252205538
-0.440105855197571 -0.454283345512306
-0.438549762421144 -0.453159084021157
-0.437185939065046 -0.451533225437247
-0.434447920157959 -0.449663328234954
-0.433216306184672 -0.4483933703495
-0.43045727170734 -0.446567927878936
-0.42935290798045 -0.444841314678697
-0.426573162960431 -0.442728968382458
-0.425499326669579 -0.441162142614104
-0.423964962451507 -0.439082910974496
-0.421927759727916 -0.436962372601957
-0.421927759727916 -0.435610462053607
-0.419107408021963 -0.43382027298731
-0.41835813565774 -0.431688131806261
-0.417909810091819 -0.43017796868765
-0.414878956645293 -0.428372759211849
-0.413365864616874 -0.426810967841368
-0.412018935176702 -0.424452861360348
-0.411245422851124 -0.422391097918049
-0.409323611581899 -0.420512804647091
-0.408178636292855 -0.418845512867353
-0.405890944850884 -0.417073836086928
-0.404951318802525 -0.413761794043057
-0.402033213322973 -0.412328244000673
-0.401802066254042 -0.410957190279755
-0.399275556438397 -0.40925019568731
-0.398864911910086 -0.407924748684835
-0.396396165382246 -0.406125447792946
-0.394475683292056 -0.404323339975382
-0.39279664987317 -0.402417546241913
-0.391040003734776 -0.401237069724804
-0.389934289707774 -0.399959621377106
-0.387522869574278 -0.398131843072846
-0.386023985753837 -0.396807119734921
-0.384064699207206 -0.394988657161229
-0.381356494551289 -0.393629270717684
-0.378705941380933 -0.391635425733432
-0.378361913400723 -0.389082038316869
-0.375752294471167 -0.386941711239048
-0.3736106198055 -0.384082613038738
-0.372983283506121 -0.382845137946902
-0.370315741645354 -0.380347301347386
-0.367983509889022 -0.378566303152086
-0.366093777608705 -0.377257580477701
-0.365089721253429 -0.375672141250315
-0.362658549780861 -0.373412026097719
-0.35994896694404 -0.371220865306228
-0.357825507852628 -0.369328320244424
-0.356121597380746 -0.368191679856529
-0.353936199565819 -0.365346217638734
-0.352716510287578 -0.362515145402651
-0.350078913665849 -0.360102515079883
-0.347543618741579 -0.35715464741992
-0.34466350590065 -0.355235741853464
-0.343233325784227 -0.352646340093188
-0.341639749413088 -0.349738066204767
-0.340428974613164 -0.346594003156192
-0.338394229065543 -0.344373282167208
-0.336289206852846 -0.342169024189811
-0.333588769873951 -0.339603547456294
-0.330891036205393 -0.334952102154894
-0.32916310844125 -0.332940741248572
-0.327504501934227 -0.331244042529846
-0.325629491351302 -0.329206705453264
-0.324032506830229 -0.326313629909199
-0.321572240320417 -0.323489847691
-0.319294018750622 -0.319778761224759
-0.31716628892787 -0.317387739571867
-0.314652607331413 -0.315154157537425
-0.311483799365587 -0.312829907783665
-0.309058789851972 -0.309332941917632
-0.306722851333629 -0.305437067432299
-0.304751020345329 -0.302083376480017
-0.303895702433025 -0.299276390435975
-0.299928899742336 -0.296304553838888
-0.298180132042729 -0.292561560816238
-0.294825366673071 -0.289106783798661
-0.292470464313358 -0.285671502199591
-0.289719504543535 -0.282602635184534
-0.286979324652011 -0.278008928713497
-0.283716899210746 -0.275707182345214
-0.281550741201026 -0.272407652823165
-0.277956703911268 -0.270237586698838
-0.273807082978961 -0.266198715135288
-0.271175096690009 -0.263545190020883
-0.268709196385148 -0.260237453060948
-0.26669016658314 -0.25607808267316
-0.263955403206513 -0.253570143155754
-0.262258752747975 -0.249223542300543
-0.259452453369806 -0.244851795124202
-0.256539011161722 -0.239415151761225
-0.254149074955419 -0.236138649472074
-0.2505582028096 -0.23200736254271
-0.247217071661889 -0.228408525384046
-0.244316503982666 -0.224737988365247
-0.240750365992577 -0.221415160814871
-0.236651755463955 -0.213950147951561
-0.232374820180578 -0.211944878190203
-0.227259906102848 -0.207084189947876
-0.222219932360648 -0.2013436025053
-0.219474470289664 -0.196029380990603
-0.216752074692832 -0.190552428985435
-0.21156090819377 -0.184889445498395
-0.207055097374465 -0.179836938986165
-0.202988744757951 -0.174980832040295
-0.195453756414952 -0.17035723149395
-0.193133121489032 -0.162880727301696
-0.189051518826484 -0.156118762936663
-0.18252018106227 -0.147001611191199
-0.177920231767513 -0.14100868502489
-0.173130599902069 -0.134979205656136
-0.165096354344602 -0.129102863371032
-0.157553367575184 -0.124033876102264
-0.150273051020384 -0.117824310226548
-0.144506045680775 -0.111916112659763
-0.137430438253546 -0.10469841780855
-0.132026178990753 -0.0976269686038758
-0.126034448629021 -0.0890636099906821
-0.116057533911114 -0.0803028990725068
-0.10197840567586 -0.0719738970902199
-0.0878250109730983 -0.0633794745624663
-0.0780162363493515 -0.0498207395895501
-0.0634614672063475 -0.0418336570712679
-0.0467407174153711 -0.0277124372721496
-0.0308003762004562 -0.0177006279061408
-0.00895167767518244 -0.00268837271925078
0.0107796395772621 0.0145830638041921
0.040698377394754 0.0291177728984587
0.0701259044577801 0.0501064648745129
0.0932011109500766 0.0742687648073574
0.130384972876644 0.0880728726292429
0.154048019302694 0.106636213762613
0.194539958178097 0.144302262955372
0.251941868859854 0.185373886452023
0.293441472842766 0.232891699872593
0.373207299910662 0.292856763990642
0.41478092936895 0.360044078610537
0.479974729696304 0.465540856079672
0.547318603533945 0.583864439629845
0.611184001041712 0.705631393933111
0.70380476191855 0.8240766189254
0.813510435708054 0.958980088794267
1.0228040922194 1.10945726251018
2.10837401023863 1.88555768628249
