# Supplementary material for: Simulating multiple faceted variability in single cell RNA sequencing
Source: Nat Commun. 2019 Jun 13;10:2611. doi: 10.1038/s41467-019-10500-w (PMC6565723; doi:10.1038/s41467-019-10500-w)
Supplement: Supplementary file 4 — Source Data [file 41467_2019_10500_MOESM4_ESM.zip › Source_Data_forFigures/SuppFigure5b/log10meanplus1.txt]

simulated experimental
0.00575232888909134 0.00439981288055613
0.00575232888909134 0.00439981288055613
0.00575232888909134 0.00439981288055613
0.00575232888909134 0.00458217462243497
0.00575232888909134 0.00458217462243497
0.00575232888909134 0.00458217462243497
0.00575232888909134 0.00458217462243497
0.00575232888909134 0.00458217462243497
0.00575232888909134 0.00476445982213239
0.00575232888909134 0.00476445982213239
0.00575232888909134 0.00476445982213239
0.00575232888909134 0.00476445982213239
0.00575232888909134 0.00476445982213239
0.00575232888909134 0.00494666854387509
0.00575232888909134 0.00494666854387509
0.00575232888909134 0.00494666854387509
0.00575232888909134 0.00494666854387509
0.00575232888909134 0.00494666854387509
0.00575232888909134 0.005128800851809
0.00575232888909134 0.005128800851809
0.00575232888909134 0.005128800851809
0.00575232888909134 0.00531085680999935
0.00575232888909134 0.00531085680999935
0.00575232888909134 0.00531085680999935
0.00575232888909134 0.00531085680999935
0.00575232888909134 0.00549283648243083
0.00717858462712338 0.00549283648243083
0.00717858462712338 0.00549283648243083
0.00717858462712338 0.00549283648243083
0.00717858462712338 0.00567473993300776
0.00717858462712338 0.00567473993300776
0.00717858462712338 0.00567473993300776
0.00717858462712338 0.00585656722555417
0.00717858462712338 0.00585656722555417
0.00717858462712338 0.00585656722555417
0.00717858462712338 0.00603831842381397
0.00717858462712338 0.00603831842381397
0.00717858462712338 0.00603831842381397
0.00717858462712338 0.00621999359145097
0.00717858462712338 0.00621999359145097
0.00717858462712338 0.00621999359145097
0.00717858462712338 0.00621999359145097
0.00717858462712338 0.00640159279204942
0.00717858462712338 0.00640159279204942
0.00717858462712338 0.00640159279204942
0.00717858462712338 0.00640159279204942
0.00717858462712338 0.00658311608911354
0.00717858462712338 0.00658311608911354
0.00717858462712338 0.00658311608911354
0.00717858462712338 0.00662957385797219
0.00860017176191757 0.00676456354606805
0.00860017176191757 0.00676456354606805
0.00860017176191757 0.00694593522625822
0.00860017176191757 0.00694593522625822
0.00860017176191757 0.00694593522625822
0.00860017176191757 0.00694593522625822
0.00860017176191757 0.00712723119294997
0.00860017176191757 0.00712723119294997
0.00860017176191757 0.00712723119294997
0.00860017176191757 0.00730845150933003
0.00860017176191757 0.00730845150933003
0.00860017176191757 0.00730845150933003
0.00860017176191757 0.00748959623850607
0.00860017176191757 0.00748959623850607
0.00860017176191757 0.00748959623850607
0.00860017176191757 0.00767066544350683
0.00860017176191757 0.00767066544350683
0.00860017176191757 0.00785165918728222
0.00860017176191757 0.00785165918728222
0.00860017176191757 0.00785165918728222
0.00860017176191757 0.00803257753270353
0.00860017176191757 0.00803257753270353
0.0100171207575241 0.00803257753270353
0.0100171207575241 0.00821342054256345
0.0100171207575241 0.00821342054256345
0.0100171207575241 0.0083941882795763
0.0100171207575241 0.0083941882795763
0.0100171207575241 0.0083941882795763
0.0100171207575241 0.0083941882795763
0.0100171207575241 0.00857488080637812
0.0100171207575241 0.00857488080637812
0.0100171207575241 0.00857488080637812
0.0100171207575241 0.00875549818552678
0.0100171207575241 0.00875549818552678
0.0100171207575241 0.00893604047950215
0.0100171207575241 0.00893604047950215
0.0100171207575241 0.00893604047950215
0.0100171207575241 0.0091165077507062
0.0100171207575241 0.0091165077507062
0.0100171207575241 0.00929690006146316
0.0100171207575241 0.00929690006146316
0.0114294617807818 0.00929690006146316
0.0114294617807818 0.00929690006146316
0.0114294617807818 0.00947721747401959
0.0114294617807818 0.00947721747401959
0.0114294617807818 0.00947721747401959
0.0114294617807818 0.0096574600505446
0.0114294617807818 0.0096574600505446
0.0114294617807818 0.00983762785312989
0.0114294617807818 0.00983762785312989
0.0114294617807818 0.00983762785312989
0.0114294617807818 0.0100177209437899
0.0114294617807818 0.0100177209437899
0.0114294617807818 0.010197739384462
0.0114294617807818 0.010197739384462
0.0114294617807818 0.010197739384462
0.0114294617807818 0.0103776832370066
0.0114294617807818 0.0103776832370066
0.0114294617807818 0.0103776832370066
0.0114294617807818 0.0105575525632072
0.0128372247051722 0.0105575525632072
0.0128372247051722 0.0107373474247704
0.0128372247051722 0.0107373474247704
0.0128372247051722 0.0107373474247704
0.0128372247051722 0.0109170678833266
0.0128372247051722 0.0109170678833266
0.0128372247051722 0.0110967140004293
0.0128372247051722 0.0110967140004293
0.0128372247051722 0.0110967140004293
0.0128372247051722 0.0112762858375559
0.0128372247051722 0.0112762858375559
0.0128372247051722 0.0112762858375559
0.0128372247051722 0.0114557834561075
0.0128372247051722 0.0114557834561075
0.0128372247051722 0.0116352069174091
0.0128372247051722 0.0116352069174091
0.0128372247051722 0.0118145562827097
0.0128372247051722 0.0119938316131824
0.0128372247051722 0.0119938316131824
0.0142404391146103 0.0121730329699248
0.0142404391146103 0.0121730329699248
0.0142404391146103 0.0123521604139587
0.0142404391146103 0.0123521604139587
0.0142404391146103 0.0125312140062304
0.0142404391146103 0.0125312140062304
0.0142404391146103 0.012710193807611
0.0142404391146103 0.012710193807611
0.0142404391146103 0.012710193807611
0.0142404391146103 0.0128890998788962
0.0142404391146103 0.0128890998788962
0.0142404391146103 0.0130679322808068
0.0142404391146103 0.0130679322808068
0.0142404391146103 0.0132466910739884
0.0142404391146103 0.0132466910739884
0.0142404391146103 0.0132466910739884
0.0142404391146103 0.013425376319012
0.0142404391146103 0.013425376319012
0.015639134307175 0.0136039880763736
0.015639134307175 0.0137825264064947
0.015639134307175 0.0137825264064947
0.015639134307175 0.0139609913697224
0.015639134307175 0.0139609913697224
0.015639134307175 0.0141393830263294
0.015639134307175 0.0141393830263294
0.015639134307175 0.014317701436514
0.015639134307175 0.014317701436514
0.015639134307175 0.0143647652833559
0.015639134307175 0.0144959466604006
0.015639134307175 0.0146741187580394
0.015639134307175 0.0146741187580394
0.015639134307175 0.0148522177894069
0.0170333392987804 0.0148522177894069
0.0170333392987804 0.0150302438144057
0.0170333392987804 0.0150302438144057
0.0170333392987804 0.0152081968928649
0.0170333392987804 0.0152081968928649
0.0170333392987804 0.0153860770845399
0.0170333392987804 0.0153860770845399
0.0170333392987804 0.0153860770845399
0.0170333392987804 0.015563884449113
0.0170333392987804 0.015563884449113
0.0170333392987804 0.0157416190461929
0.0170333392987804 0.0159192809353153
0.0170333392987804 0.0159192809353153
0.0170333392987804 0.0160968701759429
0.018423082826786 0.0160968701759429
0.018423082826786 0.0162743868274655
0.018423082826786 0.0162743868274655
0.018423082826786 0.0164518309491999
0.018423082826786 0.0164518309491999
0.018423082826786 0.0166292026003904
0.018423082826786 0.0166292026003904
0.018423082826786 0.0168065018402087
0.018423082826786 0.0168065018402087
0.018423082826786 0.0169837287277542
0.018423082826786 0.0169837287277542
0.018423082826786 0.0171608833220537
0.018423082826786 0.0171608833220537
0.0198083933535525 0.017337965682062
0.0198083933535525 0.017337965682062
0.0198083933535525 0.0175149758666617
0.0198083933535525 0.0175687726659909
0.0198083933535525 0.0176919139346636
0.0198083933535525 0.0178687799448063
0.0198083933535525 0.0178687799448063
0.0198083933535525 0.0180455739557572
0.0198083933535525 0.0180455739557572
0.0198083933535525 0.0182222960261116
0.0198083933535525 0.0182222960261116
0.0198083933535525 0.0183989462143933
0.0198083933535525 0.0183989462143933
0.0211892990699381 0.0185755245790553
0.0211892990699381 0.0185755245790553
0.0211892990699381 0.0187520311784787
0.0211892990699381 0.0189284660709737
0.0211892990699381 0.0189284660709737
0.0211892990699381 0.0191048293147794
0.0211892990699381 0.019281120968064
0.0211892990699381 0.019457341088925
0.0211892990699381 0.019457341088925
0.0211892990699381 0.019633489735389
0.0211892990699381 0.019633489735389
0.0225658278987413 0.0198095669654122
0.0225658278987413 0.0199855728368803
0.0225658278987413 0.0199883883511373
0.0225658278987413 0.0201615074076085
0.0225658278987413 0.0203373707353419
0.0225658278987413 0.0205131628777556
0.0225658278987413 0.0206888838924544
0.0225658278987413 0.0208645338369735
0.0225658278987413 0.0208645338369735
0.0225658278987413 0.0210401127687781
0.023938007498089 0.0212156207452637
0.023938007498089 0.0213910578237566
0.023938007498089 0.0215664240615132
0.023938007498089 0.0217417195157209
0.023938007498089 0.0217417195157209
0.023938007498089 0.0219169442434976
0.023938007498089 0.0220920983018925
0.023938007498089 0.0222671817478853
0.023938007498089 0.0222671817478853
0.023938007498089 0.0224421946383872
0.0253058652647703 0.0226171370302405
0.0253058652647703 0.0227836167352326
0.0253058652647703 0.0227920089802188
0.0253058652647703 0.0229668105450271
0.0253058652647703 0.0231415417813022
0.0253058652647703 0.0232687019175832
0.0253058652647703 0.0233162027456122
0.0253058652647703 0.0234907934944573
0.0253058652647703 0.0236653140842695
0.0266694283375187 0.0238397645714126
0.0266694283375187 0.0240141450121827
0.0266694283375187 0.0241884554628082
0.0266694283375187 0.0241884554628082
0.0266694283375187 0.0243626959794497
0.0266694283375187 0.0245368666182
0.0266694283375187 0.024710967435085
0.0266694283375187 0.0248849984860626
0.0280287236002435 0.025058959827024
0.0280287236002435 0.0252328515137929
0.0280287236002435 0.0254066736021263
0.0280287236002435 0.0254066736021263
0.0280287236002435 0.0255804261477139
0.0280287236002435 0.0257541092061788
0.0280287236002435 0.0259277228330774
0.0280287236002435 0.0261012670838995
0.0280287236002435 0.0262747420140683
0.0293837776852097 0.0264481476789408
0.0293837776852097 0.0266214841338074
0.0293837776852097 0.0267947514338928
0.0293837776852097 0.0269679496343551
0.0293837776852097 0.0269679496343551
0.0293837776852097 0.0271410787902868
0.0293837776852097 0.027351510897742
0.0307346169761684 0.0274871301885987
0.0307346169761684 0.0276600525408348
0.0307346169761684 0.0278329060682522
0.0307346169761684 0.0278329060682522
0.0307346169761684 0.0280056908256152
0.0307346169761684 0.0281784068676225
0.0307346169761684 0.0283510542489076
0.0307346169761684 0.028523633024039
0.0320812676114405 0.0286961432475201
0.0320812676114405 0.0288685849737893
0.0320812676114405 0.0290409582572204
0.0320812676114405 0.0292132631521222
0.0320812676114405 0.0295576679932509
0.0320812676114405 0.0295576679932509
0.0320812676114405 0.029729768047773
0.0334237554869497 0.0299017999303565
0.0334237554869497 0.0300737636949881
0.0334237554869497 0.0304174870860236
0.0334237554869497 0.030589246820081
0.0334237554869497 0.0307609386514941
0.0334237554869497 0.0309325626339304
0.0347621062592119 0.0311041188209937
0.0347621062592119 0.0314470280230987
0.0347621062592119 0.031596451718136
0.0347621062592119 0.0317896666853713
0.0347621062592119 0.0319608846974069
0.0360963453482766 0.0321320352343622
0.0360963453482766 0.0324741340956143
0.0360963453482766 0.0327462522970794
0.0360963453482766 0.0329867776513851
0.0360963453482766 0.0331575244520525
0.0360963453482766 0.0333282041484538
0.0374264979406237 0.0334988167933128
0.0374264979406237 0.033839841138989
0.0374264979406237 0.0340102529449437
0.0374264979406237 0.0341805979096314
0.0374264979406237 0.0345210875248009
0.0374264979406237 0.0345210875248009
0.0387525889920166 0.0346966758115852
0.0387525889920166 0.0348613104030727
0.0387525889920166 0.0350313219464078
0.0387525889920166 0.0353711455020117
0.0387525889920166 0.0355409576183114
0.0387525889920166 0.0357107033628617
0.0400746432303119 0.0358803827875258
0.0400746432303119 0.0362195428843437
0.0400746432303119 0.0363890236599202
0.0400746432303119 0.0367277869235113
0.0400746432303119 0.0368970695145859
0.0400746432303119 0.0370662861471196
0.0413926851582251 0.0374045217420224
0.0413926851582251 0.0376249095675159
0.0413926851582251 0.0379532556933444
0.0413926851582251 0.0382489600440441
0.0413926851582251 0.0384176508528861
0.0427067390560563 0.0385862761634507
0.0427067390560563 0.0389233304930605
0.0427067390560563 0.0392547368072757
0.0427067390560563 0.0394284220195451
0.0440168289843739 0.0397648236489935
0.0440168289843739 0.0399329267987227
0.0440168289843739 0.0404368461922197
0.0440168289843739 0.040604689472339
0.0440168289843739 0.0409401815569281
0.0440168289843739 0.0411078304615011
0.0453229787866575 0.0414429342450277
0.0453229787866575 0.0417777796601529
0.0453229787866575 0.0419451056040078
0.0453229787866575 0.0422795642126853
0.0453229787866575 0.0424466969766888
0.046625212091902 0.0426538523177659
0.046625212091902 0.0429477097012437
0.046625212091902 0.0432813973718305
0.046625212091902 0.043460148478044
0.046625212091902 0.0437841140411618
0.0479235523171828 0.044114496575897
0.0479235523171828 0.0442809248139572
0.0479235523171828 0.0446135900787125
0.0479235523171828 0.0449460007202017
0.0492180226701817 0.0452781571279059
0.0492180226701817 0.0457228488046437
0.0492180226701817 0.0459417087954217
0.0492180226701817 0.0462015446948844
0.0492180226701817 0.0463579015755367
0.0505086461516762 0.0466042481792989
0.0505086461516762 0.0469351392291368
0.0505086461516762 0.047431003582039
0.0505086461516762 0.0477612655613792
0.0517954455579923 0.0481295416334424
0.0517954455579923 0.0485858233976485
0.0517954455579923 0.0489152086860227
0.0517954455579923 0.0492443443455073
0.0530784434834197 0.0495732307541847
0.0530784434834197 0.0499018682892789
0.0530784434834197 0.0502302573271584
0.0543576623225927 0.0505583982433386
0.0543576623225927 0.0510147580228175
0.0543576623225927 0.0513776674580054
0.0543576623225927 0.0517049428931641
0.0556331242728353 0.0521953940823895
0.0556331242728353 0.0525220541067433
0.0556331242728353 0.0528484686143325
0.0556331242728353 0.0532476663410555
0.0569048513364726 0.053564415112448
0.0569048513364726 0.0539889912631839
0.058172865323108 0.054314305497049
0.058172865323108 0.0548018204016418
0.058172865323108 0.0551265265714617
0.058172865323108 0.0556131310838851
0.0594371878518677 0.0560991909912563
0.0594371878518677 0.0565847075112506
0.0594371878518677 0.0569080839088447
0.0594371878518677 0.0572312196989778
0.0606978403536116 0.0577154730276155
0.0606978403536116 0.0581630882945164
0.0619548440731142 0.0585213639285674
0.0619548440731142 0.0591650016631271
0.0629027297894591 0.0596471047452746
0.0632082200712113 0.060289077488783
0.0632082200712113 0.060609708350082
0.0644579892269184 0.0611606403113822
0.0644579892269184 0.0614716721329723
0.0644579892269184 0.0618898698721518
0.0657041722395175 0.062368959255434
0.0657041722395175 0.0630069240883375
0.0657041722395175 0.0634847834601175
0.0669467896306132 0.0639621176154095
0.0669467896306132 0.0644389277074797
0.0669467896306132 0.0649152148857998
0.0681858617461616 0.0653909802960642
0.0681858617461616 0.0661827662617869
0.0694214087584686 0.0664990768962381
0.0694214087584686 0.0669731113059389
0.0706534506681602 0.0674466288690065
0.0706534506681602 0.0682346793155072
0.0706534506681602 0.0688011915107918
0.0718820073061254 0.0693355531163933
0.0718820073061254 0.0699633732212507
0.0731070983354317 0.0704336434154454
0.0731070983354317 0.0709034049343713
0.0743287432532128 0.0716852133937525
0.0743287432532128 0.072465616985424
0.0755469613925307 0.0729655864291686
0.0755469613925307 0.0735558314267998
0.0767617719242119 0.0741924956918565
0.0767617719242119 0.0749535262992444
0.0779731938586568 0.0758828301101153
0.0779731938586568 0.0763467373807561
0.0791812460476248 0.0769645105744031
0.0803859471859955 0.0775814062490138
0.0803859471859955 0.078812574988216
0.0815873158135033 0.0797336664934076
0.0815873158135033 0.0801934807046016
0.0827853703164501 0.081202138896556
0.0839801289293936 0.0826376347851362
0.0839801289293936 0.0837026419306277
0.0851716097368122 0.084374382057229
0.0851716097368122 0.0852752862694684
0.0863598306747482 0.0865802793660023
0.0863598306747482 0.0876356735230677
0.0875448095324269 0.0883879593198732
0.0875448095324269 0.089588912679438
0.0887265639538552 0.0906501897431813
0.0899051114393979 0.091682622914487
0.0910804693473326 0.0925768465974089
0.0910804693473326 0.0943479270770299
0.0934216851622351 0.0956721049759933
0.0945875770890252 0.0970205533256013
0.0945875770890252 0.0980509084516069
0.0957503474808177 0.0992254716608659
0.0969100130080564 0.100583997157199
0.0980665902079986 0.102293670837739
0.0992200954861304 0.103456830506994
0.100370545117563 0.105051105382928
0.10151795524841 0.106351172988436
0.102662341897148 0.107986610338297
0.103803720955957 0.109799112886953
0.104942108192046 0.11122771444457
0.10607751924896 0.112821052039416
0.107209969647868 0.11449577275262
0.108339474788838 0.115790495884508
0.109466049952092 0.11774279459563
0.110589710299249 0.119282210953262
0.111710470874545 0.12108619930417
0.113655954730664 0.123164774241287
0.113943352306837 0.124570065548891
0.116164812300795 0.126329125330756
0.117271295655764 0.128930876530221
0.118374967105912 0.131925288709267
0.12057393120585 0.13341099328318
0.122761817354025 0.135631142295368
0.1249387366083 0.138247618488363
0.128183791421447 0.1413905675575
0.130333768495006 0.143116858858052
0.131404778857532 0.144953519517947
0.133538908370218 0.148548211733697
0.135662602000073 0.151776794068245
0.136720567156407 0.155141428456796
0.139879086401236 0.157730439271683
0.143014800254095 0.160526211159893
0.145092768246633 0.164198860047206
0.147160841116006 0.168345200786439
0.150435076073137 0.172823785691082
0.154874164249429 0.176935074289799
0.156347200859924 0.181127303396401
0.160628573308662 0.186353786816384
0.166331421766525 0.191743782916024
0.171215333005883 0.195254860206521
0.174156759278482 0.199408858805824
0.179934598137442 0.2047368064061
0.184691430817599 0.211020582062747
0.190159814301412 0.219560298702673
0.196820743914425 0.22599312734496
0.20682587603185 0.233533894837146
0.215693950212308 0.24204740529119
0.227029262120137 0.251728533268401
0.23904742341579 0.261147654830858
0.24960595430691 0.269721718981006
0.262451089730429 0.283053178248139
0.277227080991356 0.299894223809879
0.301485765632598 0.312546791414304
0.326311277526464 0.334747780858262
0.365919568911213 0.35270549386532
0.397898314400417 0.37256271055487
0.439654741937393 0.409252774432047
0.478691523625328 0.445847830080164
0.541534314607242 0.498455712590072
0.609881709704152 0.545394984140091
0.677695140824768 0.646937536260556
0.820704887865665 0.746770092207051
0.931047453308267 0.901098211494897
1.01941098427123 1.07654625063312
1.15166888024354 1.21360423099241
1.26369255080951 1.38575623164032
1.51109896307732 1.56496613429937
2.3289297689479 2.41092997907952
