# Supplementary material for: Simulating multiple faceted variability in single cell RNA sequencing
Source: Nat Commun. 2019 Jun 13;10:2611. doi: 10.1038/s41467-019-10500-w (PMC6565723; doi:10.1038/s41467-019-10500-w)
Supplement: Supplementary file 4 — Source Data [file 41467_2019_10500_MOESM4_ESM.zip › Source_Data_forFigures/SuppFigure5b/percent_nonzero.txt]

simulated experimental
0.0133333333333333 0.010182435299109
0.0133333333333333 0.010182435299109
0.0133333333333333 0.010182435299109
0.0133333333333333 0.010182435299109
0.0133333333333333 0.010182435299109
0.0133333333333333 0.0106067034365719
0.0133333333333333 0.0106067034365719
0.0133333333333333 0.0106067034365719
0.0133333333333333 0.0106067034365719
0.0133333333333333 0.0106067034365719
0.0133333333333333 0.0110309715740348
0.0133333333333333 0.0110309715740348
0.0133333333333333 0.0110309715740348
0.0133333333333333 0.0110309715740348
0.0133333333333333 0.0110309715740348
0.0133333333333333 0.0114552397114977
0.0133333333333333 0.0114552397114977
0.0133333333333333 0.0114552397114977
0.0133333333333333 0.0114552397114977
0.0133333333333333 0.0118795078489605
0.0133333333333333 0.0118795078489605
0.0133333333333333 0.0118795078489605
0.0133333333333333 0.0118795078489605
0.0133333333333333 0.0123037759864234
0.0133333333333333 0.0123037759864234
0.0133333333333333 0.0123037759864234
0.0133333333333333 0.0123037759864234
0.0155533333333333 0.0123037759864234
0.0166666666666667 0.0127280441238863
0.0166666666666667 0.0127280441238863
0.0166666666666667 0.0127280441238863
0.0166666666666667 0.0131523122613492
0.0166666666666667 0.0131523122613492
0.0166666666666667 0.0131523122613492
0.0166666666666667 0.013576580398812
0.0166666666666667 0.013576580398812
0.0166666666666667 0.013576580398812
0.0166666666666667 0.0140008485362749
0.0166666666666667 0.0140008485362749
0.0166666666666667 0.0140008485362749
0.0166666666666667 0.0140008485362749
0.0166666666666667 0.0144251166737378
0.0166666666666667 0.0144251166737378
0.0166666666666667 0.0144251166737378
0.0166666666666667 0.0144251166737378
0.0166666666666667 0.0148493848112007
0.0166666666666667 0.0148493848112007
0.0166666666666667 0.0148493848112007
0.0166666666666667 0.0148493848112007
0.0166666666666667 0.0152736529486636
0.0166666666666667 0.0152736529486636
0.0166666666666667 0.0152736529486636
0.02 0.0156979210861264
0.02 0.0156979210861264
0.02 0.0156979210861264
0.02 0.0161221892235893
0.02 0.0161221892235893
0.02 0.0161221892235893
0.02 0.0165464573610522
0.02 0.0165464573610522
0.02 0.0165464573610522
0.02 0.0169707254985151
0.02 0.0169707254985151
0.02 0.0169707254985151
0.02 0.0173949936359779
0.02 0.0173949936359779
0.02 0.0173949936359779
0.02 0.0178192617734408
0.02 0.0178192617734408
0.02 0.0178192617734408
0.02 0.0182435299109037
0.02 0.0182435299109037
0.02 0.0186677980483666
0.02 0.0186677980483666
0.0233333333333333 0.0186677980483666
0.0233333333333333 0.0190920661858294
0.0233333333333333 0.0190920661858294
0.0233333333333333 0.0190920661858294
0.0233333333333333 0.0195163343232923
0.0233333333333333 0.0195163343232923
0.0233333333333333 0.0195163343232923
0.0233333333333333 0.0195163343232923
0.0233333333333333 0.0199406024607552
0.0233333333333333 0.0199406024607552
0.0233333333333333 0.0203648705982181
0.0233333333333333 0.0203648705982181
0.0233333333333333 0.0203648705982181
0.0233333333333333 0.0207891387356809
0.0233333333333333 0.0207891387356809
0.0233333333333333 0.0207891387356809
0.0233333333333333 0.0207891387356809
0.0233333333333333 0.0212134068731438
0.0233333333333333 0.0212134068731438
0.0233333333333333 0.0216376750106067
0.0266666666666667 0.0216376750106067
0.0266666666666667 0.0216376750106067
0.0266666666666667 0.0216376750106067
0.0266666666666667 0.0220619431480696
0.0266666666666667 0.0220619431480696
0.0266666666666667 0.0224862112855325
0.0266666666666667 0.0224862112855325
0.0266666666666667 0.0224862112855325
0.0266666666666667 0.0229104794229953
0.0266666666666667 0.0229104794229953
0.0266666666666667 0.0229104794229953
0.0266666666666667 0.0233347475604582
0.0266666666666667 0.0233347475604582
0.0266666666666667 0.0237590156979211
0.0266666666666667 0.0237590156979211
0.0266666666666667 0.0237590156979211
0.0266666666666667 0.024183283835384
0.0266666666666667 0.024183283835384
0.0266666666666667 0.024183283835384
0.03 0.0246075519728468
0.03 0.0246075519728468
0.03 0.0250318201103097
0.03 0.0250318201103097
0.03 0.0254560882477726
0.03 0.0254560882477726
0.03 0.0254560882477726
0.03 0.0258803563852355
0.03 0.0258803563852355
0.03 0.0263046245226983
0.03 0.0263046245226983
0.03 0.0263046245226983
0.03 0.0267288926601612
0.03 0.0267288926601612
0.03 0.0271531607976241
0.03 0.0271531607976241
0.03 0.027577428935087
0.03 0.027577428935087
0.03 0.0280016970725499
0.03 0.0280016970725499
0.0333333333333333 0.0284259652100127
0.0333333333333333 0.0284259652100127
0.0333333333333333 0.0288502333474756
0.0333333333333333 0.0290131523122614
0.0333333333333333 0.0292745014849385
0.0333333333333333 0.0292745014849385
0.0333333333333333 0.0296987696224014
0.0333333333333333 0.0296987696224014
0.0333333333333333 0.0301230377598642
0.0333333333333333 0.0301230377598642
0.0333333333333333 0.0301230377598642
0.0333333333333333 0.0305473058973271
0.0333333333333333 0.0305473058973271
0.0333333333333333 0.03097157403479
0.0333333333333333 0.03097157403479
0.0333333333333333 0.0313958421722529
0.0333333333333333 0.0313958421722529
0.0366666666666667 0.0318201103097157
0.0366666666666667 0.0318201103097157
0.0366666666666667 0.0322443784471786
0.0366666666666667 0.0322443784471786
0.0366666666666667 0.0326686465846415
0.0366666666666667 0.0326686465846415
0.0366666666666667 0.0330929147221044
0.0366666666666667 0.0330929147221044
0.0366666666666667 0.0330929147221044
0.0366666666666667 0.0335171828595672
0.0366666666666667 0.0335171828595672
0.0366666666666667 0.0339414509970301
0.0366666666666667 0.0339414509970301
0.0366666666666667 0.034365719134493
0.0366666666666667 0.034365719134493
0.0366666666666667 0.0347899872719559
0.04 0.0347899872719559
0.04 0.0352142554094188
0.04 0.0352142554094188
0.04 0.0356385235468816
0.04 0.0356385235468816
0.04 0.0360627916843445
0.04 0.0360627916843445
0.04 0.0364870598218074
0.04 0.0364870598218074
0.04 0.0369113279592703
0.04 0.0369113279592703
0.04 0.0373355960967331
0.04 0.0373355960967331
0.0433333333333333 0.037759864234196
0.0433333333333333 0.037759864234196
0.0433333333333333 0.0381841323716589
0.0433333333333333 0.0381841323716589
0.0433333333333333 0.0386084005091218
0.0433333333333333 0.0389036911327959
0.0433333333333333 0.0390326686465846
0.0433333333333333 0.0390326686465846
0.0433333333333333 0.0394569367840475
0.0433333333333333 0.0394569367840475
0.0433333333333333 0.0398812049215104
0.0433333333333333 0.0398812049215104
0.0433333333333333 0.0403054730589733
0.0433333333333333 0.0403054730589733
0.0466666666666667 0.0407297411964361
0.0466666666666667 0.0407297411964361
0.0466666666666667 0.041154009333899
0.0466666666666667 0.041154009333899
0.0466666666666667 0.0415782774713619
0.0466666666666667 0.0415782774713619
0.0466666666666667 0.0420025456088248
0.0466666666666667 0.0420025456088248
0.0466666666666667 0.0424268137462877
0.0466666666666667 0.0424268137462877
0.0466666666666667 0.0428510818837505
0.0466666666666667 0.0432753500212134
0.0466666666666667 0.0432753500212134
0.05 0.0436996181586763
0.05 0.0436996181586763
0.05 0.0441238862961392
0.05 0.044548154433602
0.05 0.044548154433602
0.05 0.0449724225710649
0.05 0.0453966907085278
0.05 0.0453966907085278
0.05 0.0458209588459907
0.05 0.0462452269834535
0.05 0.0466694951209164
0.05 0.0466694951209164
0.0533333333333333 0.0470937632583793
0.0533333333333333 0.0475180313958422
0.0533333333333333 0.0475180313958422
0.0533333333333333 0.047942299533305
0.0533333333333333 0.0483665676707679
0.0533333333333333 0.0487908358082308
0.0533333333333333 0.0487908358082308
0.0533333333333333 0.0492151039456937
0.0533333333333333 0.0496393720831566
0.0533333333333333 0.0500636402206194
0.0533333333333333 0.0500636402206194
0.0566666666666667 0.0504879083580823
0.0566666666666667 0.0509121764955452
0.0566666666666667 0.0509121764955452
0.0566666666666667 0.0513364446330081
0.0566666666666667 0.0517607127704709
0.0566666666666667 0.0521849809079338
0.0566666666666667 0.0521849809079338
0.0566666666666667 0.0526092490453967
0.0566666666666667 0.0530335171828596
0.0566666666666667 0.0534577853203224
0.06 0.0534577853203224
0.06 0.0538820534577853
0.06 0.0543063215952482
0.06 0.0547305897327111
0.06 0.0547305897327111
0.06 0.0551548578701739
0.06 0.0552736529486634
0.06 0.0555791260076368
0.06 0.0560033941450997
0.0633333333333333 0.0564276622825626
0.0633333333333333 0.0568519304200255
0.0633333333333333 0.0572761985574883
0.0633333333333333 0.0577004666949512
0.0633333333333333 0.0581247348324141
0.0633333333333333 0.058549002969877
0.0633333333333333 0.0589732711073398
0.0633333333333333 0.0589732711073398
0.0633333333333333 0.0593975392448027
0.0666666666666667 0.0598218073822656
0.0666666666666667 0.0602460755197285
0.0666666666666667 0.0606703436571913
0.0666666666666667 0.0610946117946542
0.0666666666666667 0.0615188799321171
0.0666666666666667 0.0615188799321171
0.0666666666666667 0.06194314806958
0.0666666666666667 0.0623674162070429
0.07 0.0627916843445057
0.07 0.0632159524819686
0.07 0.0632159524819686
0.07 0.0636402206194315
0.07 0.0640644887568944
0.07 0.0644887568943572
0.07 0.0644887568943572
0.07 0.0649130250318201
0.07 0.065337293169283
0.0733333333333333 0.0657615613067459
0.0733333333333333 0.0661858294442087
0.0733333333333333 0.0666100975816716
0.0733333333333333 0.0670343657191345
0.0733333333333333 0.0674586338565974
0.0733333333333333 0.0678829019940602
0.0733333333333333 0.0678829019940602
0.0766666666666667 0.068731438268986
0.0766666666666667 0.068731438268986
0.0766666666666667 0.0691557064064489
0.0766666666666667 0.0700042426813746
0.0766666666666667 0.0704285108188375
0.0766666666666667 0.0708527789563004
0.0766666666666667 0.0717013152312261
0.08 0.0717013152312261
0.08 0.0725498515061519
0.08 0.0729741196436148
0.08 0.0733983877810776
0.08 0.0738226559185405
0.08 0.0742469240560034
0.08 0.0746711921934663
0.0833333333333333 0.0750954603309291
0.0833333333333333 0.0759439966058549
0.0833333333333333 0.0763682647433178
0.0833333333333333 0.0772168010182435
0.0833333333333333 0.0776410691557064
0.0833333333333333 0.0780653372931693
0.0866666666666667 0.0784896054306322
0.0866666666666667 0.078913873568095
0.0866666666666667 0.0793381417055579
0.0866666666666667 0.0797624098430208
0.0866666666666667 0.0801527365294867
0.0866666666666667 0.0806109461179465
0.09 0.0810352142554094
0.09 0.0814594823928723
0.09 0.0818837505303352
0.09 0.082308018667798
0.09 0.0827322868052609
0.09 0.0831565549427238
0.0933333333333333 0.0840050912176496
0.0933333333333333 0.0844293593551124
0.0933333333333333 0.0848536274925753
0.0933333333333333 0.0857021637675011
0.0933333333333333 0.0861264319049639
0.0966666666666667 0.0869749681798897
0.0966666666666667 0.0878235044548154
0.0966666666666667 0.0882477725922783
0.0966666666666667 0.0886720407297412
0.0966666666666667 0.0890963088672041
0.0966666666666667 0.0899448451421298
0.1 0.0903691132795927
0.1 0.0912176495545185
0.1 0.0920661858294442
0.1 0.0924904539669071
0.1 0.09291472210437
0.1 0.0937632583792957
0.1 0.0941875265167586
0.103333333333333 0.0950360627916843
0.103333333333333 0.0954603309291472
0.103333333333333 0.0958845990666101
0.103333333333333 0.0967331353415359
0.103333333333333 0.0971574034789987
0.106666666666667 0.0975816716164616
0.106666666666667 0.0984302078913874
0.106666666666667 0.0988544760288502
0.106666666666667 0.099703012303776
0.106666666666667 0.100127280441239
0.11 0.100935086974968
0.11 0.10182435299109
0.11 0.102584641493424
0.11 0.103097157403479
0.11 0.103945693678405
0.113333333333333 0.104794229953331
0.113333333333333 0.105218498090793
0.113333333333333 0.106067034365719
0.113333333333333 0.106491302503182
0.113333333333333 0.106915570640645
0.116666666666667 0.107764106915571
0.116666666666667 0.108612643190496
0.116666666666667 0.109135341535851
0.116666666666667 0.110309715740348
0.116666666666667 0.110784896054306
0.12 0.111582520152737
0.12 0.112431056427662
0.12 0.113279592702588
0.12 0.114128128977514
0.12 0.114908782350446
0.123333333333333 0.115825201527365
0.123333333333333 0.116673737802291
0.123333333333333 0.117098005939754
0.126666666666667 0.118370810352143
0.126666666666667 0.119219346627068
0.126666666666667 0.120281714043275
0.126666666666667 0.12091641917692
0.13 0.121764955451846
0.13 0.122613491726771
0.13 0.123462028001697
0.13 0.124310564276623
0.133333333333333 0.125159100551549
0.133333333333333 0.126007636826474
0.133333333333333 0.127280441238863
0.134166666666667 0.128128977513789
0.136666666666667 0.128977513788714
0.136666666666667 0.12982605006364
0.136666666666667 0.130674586338566
0.14 0.131947390750955
0.14 0.133101400084854
0.14 0.134068731438269
0.14 0.134917267713195
0.143333333333333 0.13576580398812
0.143333333333333 0.137249045396691
0.143333333333333 0.138311412812898
0.146666666666667 0.139747136190072
0.146666666666667 0.140857021637675
0.146666666666667 0.141705557912601
0.15 0.142554094187527
0.15 0.143826898599915
0.15 0.145099703012304
0.153333333333333 0.14594823928723
0.153333333333333 0.147645311837081
0.153333333333333 0.148493848112007
0.1547 0.149342384386933
0.156666666666667 0.150615188799321
0.156666666666667 0.15188799321171
0.16 0.153585065761561
0.16 0.15485787017395
0.16 0.155706406448876
0.163333333333333 0.156785744590582
0.163333333333333 0.158252015273653
0.166666666666667 0.159283835383963
0.166666666666667 0.16079762409843
0.166666666666667 0.162070428510819
0.166666666666667 0.163343232923207
0.17 0.164616037335596
0.17 0.165529062367417
0.173333333333333 0.167585914297836
0.173333333333333 0.169299957573187
0.173333333333333 0.170980059397539
0.176666666666667 0.172677131947391
0.176666666666667 0.174374204497242
0.18 0.176071277047094
0.18 0.178090793381417
0.183333333333333 0.17988969028426
0.183333333333333 0.182011030971574
0.185479999999998 0.184132371658888
0.186666666666667 0.18605685193042
0.186666666666667 0.188375053033517
0.19 0.190676283411115
0.19 0.192193466270683
0.193333333333333 0.19473907509546
0.193333333333333 0.196860415782775
0.196666666666667 0.199830292745015
0.198359999999999 0.202375901569792
0.2 0.204072974119644
0.2 0.206194314806958
0.203333333333333 0.209588459906661
0.203333333333333 0.211709800593975
0.206666666666667 0.21383114128129
0.21 0.217649554518456
0.21 0.220619431480696
0.213333333333333 0.224308867204073
0.216666666666667 0.226830717013152
0.216666666666667 0.229352566822232
0.22 0.231249893932966
0.223333333333333 0.235468816291896
0.226666666666667 0.238438693254137
0.226666666666667 0.241561306745864
0.23 0.24480271531608
0.233333333333333 0.249045396690709
0.235313333333334 0.252521001272805
0.236666666666667 0.257164191769198
0.24 0.260500636402206
0.243333333333333 0.263056427662282
0.246666666666667 0.266864658464149
0.246666666666667 0.270221467967756
0.25 0.273591854051761
0.253333333333333 0.276962240135766
0.256666666666667 0.282878235044548
0.26 0.286805260924905
0.263333333333333 0.292320746711922
0.266666666666667 0.295714891811625
0.27 0.301450997030123
0.276666666666667 0.306094187526517
0.28 0.31268561731014
0.283333333333333 0.317352566822232
0.29 0.323119219346627
0.296666666666667 0.326890114552397
0.3 0.332704285108189
0.303333333333333 0.338990241832838
0.306666666666667 0.345809079338142
0.313333333333333 0.35256682223165
0.318233333333334 0.36103521425541
0.326666666666667 0.366910479422996
0.33 0.376980907933814
0.336666666666667 0.385235468816292
0.34 0.394993635977938
0.35 0.401781926177344
0.356666666666667 0.41291811624947
0.363333333333333 0.422628765379721
0.373333333333333 0.433612218922359
0.383333333333333 0.43954179041154
0.393333333333333 0.455833686890115
0.401360000000001 0.469400084853629
0.413333333333333 0.480213831141282
0.43 0.493848112006788
0.446666666666667 0.509569792108616
0.46 0.527789563003818
0.493333333333333 0.540544760288502
0.51 0.561734408145948
0.53 0.585004666949511
0.556666666666667 0.612130674586338
0.593333333333333 0.634806957997455
0.633333333333333 0.657856597369537
0.686666666666667 0.682840899448451
0.722346666666666 0.71235299109037
0.763746666666666 0.753859991514637
0.808066666666667 0.803241408570216
0.869260000000001 0.840274925753073
0.916666666666667 0.884789138735681
0.951646666666666 0.935294017819261
0.989506666666666 0.970868052609249
0.996666666666667 0.991514637250743
1 0.998727195587611
1 0.999647008909631
1 1
1 1
1 1
