# Supplementary material for: Simulating multiple faceted variability in single cell RNA sequencing
Source: Nat Commun. 2019 Jun 13;10:2611. doi: 10.1038/s41467-019-10500-w (PMC6565723; doi:10.1038/s41467-019-10500-w)
Supplement: Supplementary file 4 — Source Data [file 41467_2019_10500_MOESM4_ESM.zip › Source_Data_forFigures/Figure4b/simulated.txt]

log2(genelength) log2(mean(TPM)) error bar SD
9.33 7.28 1.94
10.02 6.78 1.9
10.37 6.33 1.95
10.62 6.22 2.02
10.83 5.9 1.92
11 5.49 1.91
11.16 5.35 1.9
11.31 4.87 1.78
11.45 4.72 1.84
11.58 4.57 1.77
11.72 4.08 1.73
11.86 3.86 1.75
12.01 3.59 1.66
12.17 3.48 1.67
12.39 3.27 1.59
12.7 2.91 1.59
13.28 2.63 1.52
