# Supplementary material for: Simulating multiple faceted variability in single cell RNA sequencing
Source: Nat Commun. 2019 Jun 13;10:2611. doi: 10.1038/s41467-019-10500-w (PMC6565723; doi:10.1038/s41467-019-10500-w)
Supplement: Supplementary file 4 — Source Data [file 41467_2019_10500_MOESM4_ESM.zip › Source_Data_forFigures/Figure7b.txt]

sigma alpha method cor_mean cor_sd dtopo_mean dtopo_sd knnp_mean knnp_sd
0.6 0.001 Monocle DDRTree 0.186253656607715 0.24312396066661 0.301428571428571 0.40149663321784 0.0463699943806159 0.0598828738233525
0.6 0.005 Monocle DDRTree 0.435941880260785 0.176702900491493 0.681428571428571 0.308389864279004 0.187105178034656 0.00645216976625661
0.6 0.01 Monocle DDRTree 0.386903651654259 0.185640671233963 0.785714285714286 0.170367083999984 0.223224942943355 0.0075600950789919
0.6 0.025 Monocle DDRTree 0.446915078791884 0.145261581591484 0.615714285714286 0.384946325439519 0.247472107976179 0.00532128710730913
0.6 0.04 Monocle DDRTree 0.414440125289145 0.0935591969632538 0.65 0.283823106098773 0.257064706083864 0.0107886201732152
0.6 0.1 Monocle DDRTree 0.470626024094478 0.119112438252386 0.611428571428571 0.268935922874288 0.275962790806528 0.0127674749287
0.6 0.2 Monocle DDRTree 0.488396102520045 0.140259229680816 0.705714285714286 0.186894904198642 0.290597490990121 0.0135084733804788
0.6 0.001 Slingshot 0.304399545640725 0.0384467711869799 0.497012987012987 0.214796321995175 0.0900694880078321 0.0264216660335599
0.6 0.005 Slingshot 0.718973914683525 0.0107039667982494 0.307142857142857 0.0677630927178939 0.228133609291103 0.0116977237705447
0.6 0.01 Slingshot 0.770712221150833 0.0109087270773891 0.285714285714286 0 0.281517395106951 0.00622521587650141
0.6 0.025 Slingshot 0.785447605927259 0.00880132829941209 0.285714285714286 0 0.375338237926271 0.00764820427587426
0.6 0.04 Slingshot 0.792772060427913 0.00899563563928009 0.285714285714286 0 0.381141655555605 0.0113791916238311
0.6 0.1 Slingshot 0.827727987935222 0.0612151989923965 0.328571428571429 0.0903507902905251 0.416116671809475 0.00401176180608285
0.6 0.2 Slingshot 0.905141522997772 0.0745901571081377 0.435714285714286 0.103509833901353 0.43444823207347 0.0120086593817756
0.6 0.001 MST 0.450940137624346 0.0553831824573565 0.35 0.103509833901353 0.117389722545103 0.0095393524756521
0.6 0.005 MST 0.662486395928543 0.0685777078148173 0.392857142857143 0.112938487863156 0.200018693424532 0.0108020247399414
0.6 0.01 MST 0.694995347915524 0.104046231987732 0.349206349206349 0.0819679015070353 0.24777289109525 0.00516258882266233
0.6 0.025 MST 0.686773332834446 0.144456768901612 0.328571428571429 0.0903507902905251 0.308977427340228 0.00809585981695865
0.6 0.04 MST 0.745311921057416 0.128910417645973 0.371428571428571 0.110656667034498 0.310984020715548 0.00816163003664772
0.6 0.1 MST 0.729282913899668 0.0893985453180792 0.328571428571429 0.0903507902905251 0.327598741962864 0.0121673442229685
0.6 0.2 MST 0.75055447837742 0.0581467573746591 0.328571428571429 0.0903507902905251 0.332016522022207 0.0168990082145091
