# Supplementary material for: Simulating multiple faceted variability in single cell RNA sequencing
Source: Nat Commun. 2019 Jun 13;10:2611. doi: 10.1038/s41467-019-10500-w (PMC6565723; doi:10.1038/s41467-019-10500-w)
Supplement: Supplementary file 4 — Source Data [file 41467_2019_10500_MOESM4_ESM.zip › Source_Data_forFigures/SuppFigure7c/UMI10xt4k/experimental.txt]

cells nUMIs
1 10811
2 10589
3 10340
4 10179
5 10115
6 10018
7 9902
8 9883
9 9551
10 9489
11 9387
12 9351
13 9342
14 9336
15 9234
16 9178
17 9088
18 9037
19 8936
20 8909
21 8886
22 8810
23 8794
24 8735
25 8710
26 8671
27 8659
28 8635
29 8609
30 8573
31 8552
32 8446
33 8392
34 8378
35 8246
36 8214
37 8195
38 8066
39 8019
40 7912
41 7830
42 7810
43 7807
44 7776
45 7771
46 7732
47 7710
48 7656
49 7634
50 7558
51 7554
52 7494
53 7341
54 7314
55 7234
56 7188
57 7129
58 7109
59 7043
60 6889
61 6875
62 6721
63 6713
64 6670
65 6618
66 6576
67 6472
68 6426
69 6342
70 6330
71 6276
72 6261
73 6199
74 6192
75 6190
76 6152
77 6147
78 6126
79 6057
80 6004
81 6000
82 5996
83 5986
84 5971
85 5957
86 5950
87 5947
88 5942
89 5932
90 5913
91 5901
92 5883
93 5882
94 5879
95 5839
96 5831
97 5830
98 5828
99 5813
100 5808
101 5797
102 5794
103 5790
104 5784
105 5770
106 5759
107 5754
108 5742
109 5741
110 5740
111 5735
112 5698
113 5695
114 5692
115 5685
116 5682
117 5670
118 5669
119 5669
120 5651
121 5643
122 5626
123 5624
124 5618
125 5613
126 5592
127 5585
128 5585
129 5580
130 5580
131 5578
132 5575
133 5575
134 5572
135 5566
136 5564
137 5563
138 5542
139 5539
140 5535
141 5531
142 5525
143 5517
144 5512
145 5511
146 5506
147 5506
148 5486
149 5483
150 5481
151 5471
152 5469
153 5468
154 5468
155 5452
156 5451
157 5443
158 5436
159 5436
160 5436
161 5431
162 5430
163 5429
164 5425
165 5421
166 5411
167 5406
168 5402
169 5393
170 5388
171 5386
172 5384
173 5366
174 5363
175 5360
176 5359
177 5358
178 5353
179 5351
180 5344
181 5338
182 5335
183 5333
184 5331
185 5331
186 5313
187 5312
188 5311
189 5304
190 5284
191 5274
192 5267
193 5266
194 5266
195 5264
196 5262
197 5260
198 5256
199 5251
200 5251
201 5251
202 5248
203 5244
204 5243
205 5238
206 5238
207 5230
208 5227
209 5222
210 5221
211 5220
212 5215
213 5212
214 5209
215 5193
216 5185
217 5185
218 5183
219 5182
220 5181
221 5180
222 5179
223 5179
224 5172
225 5171
226 5162
227 5161
228 5160
229 5157
230 5155
231 5151
232 5142
233 5141
234 5140
235 5138
236 5136
237 5134
238 5132
239 5131
240 5122
241 5120
242 5114
243 5114
244 5114
245 5111
246 5108
247 5107
248 5103
249 5102
250 5101
251 5092
252 5091
253 5089
254 5082
255 5079
256 5078
257 5074
258 5071
259 5068
260 5065
261 5065
262 5063
263 5058
264 5057
265 5054
266 5052
267 5050
268 5050
269 5048
270 5047
271 5044
272 5044
273 5037
274 5034
275 5034
276 5034
277 5029
278 5028
279 5027
280 5026
281 5022
282 5021
283 5017
284 5015
285 5015
286 5010
287 5008
288 5002
289 4994
290 4993
291 4988
292 4984
293 4984
294 4983
295 4982
296 4981
297 4980
298 4977
299 4976
300 4975
301 4975
302 4975
303 4973
304 4973
305 4973
306 4972
307 4967
308 4961
309 4960
310 4957
311 4957
312 4955
313 4954
314 4954
315 4951
316 4950
317 4950
318 4945
319 4943
320 4942
321 4941
322 4939
323 4939
324 4937
325 4933
326 4926
327 4925
328 4924
329 4923
330 4921
331 4919
332 4915
333 4915
334 4914
335 4914
336 4906
337 4906
338 4903
339 4900
340 4898
341 4896
342 4894
343 4889
344 4886
345 4886
346 4885
347 4883
348 4882
349 4880
350 4876
351 4875
352 4872
353 4872
354 4869
355 4868
356 4863
357 4862
358 4861
359 4860
360 4853
361 4853
362 4853
363 4851
364 4850
365 4849
366 4849
367 4847
368 4847
369 4847
370 4846
371 4844
372 4838
373 4836
374 4835
375 4833
376 4832
377 4829
378 4824
379 4824
380 4823
381 4823
382 4821
383 4819
384 4817
385 4815
386 4812
387 4810
388 4809
389 4807
390 4801
391 4797
392 4796
393 4794
394 4791
395 4791
396 4788
397 4788
398 4786
399 4784
400 4783
401 4779
402 4778
403 4776
404 4775
405 4773
406 4772
407 4769
408 4769
409 4768
410 4766
411 4765
412 4764
413 4764
414 4757
415 4757
416 4756
417 4756
418 4752
419 4751
420 4750
421 4748
422 4748
423 4747
424 4746
425 4746
426 4743
427 4743
428 4742
429 4740
430 4740
431 4739
432 4736
433 4730
434 4728
435 4719
436 4719
437 4718
438 4712
439 4711
440 4708
441 4706
442 4705
443 4705
444 4704
445 4704
446 4703
447 4701
448 4700
449 4700
450 4700
451 4699
452 4698
453 4697
454 4694
455 4692
456 4692
457 4692
458 4688
459 4687
460 4686
461 4681
462 4677
463 4676
464 4675
465 4674
466 4674
467 4670
468 4670
469 4669
470 4663
471 4662
472 4662
473 4661
474 4658
475 4656
476 4653
477 4651
478 4649
479 4647
480 4646
481 4643
482 4641
483 4641
484 4641
485 4638
486 4637
487 4634
488 4633
489 4633
490 4633
491 4633
492 4632
493 4632
494 4630
495 4630
496 4629
497 4628
498 4628
499 4626
500 4625
501 4622
502 4620
503 4617
504 4617
505 4616
506 4615
507 4615
508 4609
509 4603
510 4602
511 4601
512 4600
513 4599
514 4599
515 4598
516 4598
517 4596
518 4591
519 4590
520 4589
521 4589
522 4589
523 4588
524 4587
525 4586
526 4585
527 4585
528 4584
529 4583
530 4583
531 4583
532 4582
533 4581
534 4581
535 4576
536 4575
537 4574
538 4574
539 4571
540 4569
541 4567
542 4564
543 4564
544 4559
545 4559
546 4557
547 4556
548 4552
549 4551
550 4547
551 4544
552 4542
553 4542
554 4540
555 4540
556 4540
557 4540
558 4539
559 4539
560 4539
561 4539
562 4539
563 4539
564 4538
565 4536
566 4536
567 4535
568 4534
569 4533
570 4532
571 4530
572 4529
573 4529
574 4525
575 4523
576 4523
577 4522
578 4521
579 4521
580 4520
581 4519
582 4519
583 4518
584 4513
585 4511
586 4511
587 4509
588 4509
589 4509
590 4507
591 4507
592 4504
593 4504
594 4503
595 4503
596 4501
597 4501
598 4500
599 4499
600 4495
601 4495
602 4494
603 4494
604 4488
605 4488
606 4487
607 4486
608 4484
609 4475
610 4473
611 4472
612 4471
613 4470
614 4467
615 4464
616 4464
617 4462
618 4461
619 4461
620 4456
621 4456
622 4456
623 4455
624 4454
625 4453
626 4453
627 4452
628 4452
629 4451
630 4448
631 4448
632 4445
633 4445
634 4440
635 4437
636 4435
637 4435
638 4434
639 4434
640 4434
641 4433
642 4432
643 4431
644 4430
645 4428
646 4427
647 4426
648 4426
649 4425
650 4424
651 4423
652 4419
653 4419
654 4419
655 4417
656 4417
657 4417
658 4416
659 4412
660 4411
661 4409
662 4409
663 4409
664 4408
665 4407
666 4407
667 4406
668 4405
669 4403
670 4402
671 4402
672 4401
673 4401
674 4400
675 4400
676 4399
677 4398
678 4398
679 4398
680 4396
681 4396
682 4393
683 4392
684 4390
685 4390
686 4388
687 4384
688 4383
689 4381
690 4378
691 4378
692 4378
693 4377
694 4377
695 4375
696 4373
697 4372
698 4370
699 4370
700 4370
701 4370
702 4369
703 4369
704 4369
705 4368
706 4368
707 4367
708 4367
709 4366
710 4365
711 4364
712 4364
713 4364
714 4362
715 4358
716 4356
717 4356
718 4356
719 4355
720 4354
721 4352
722 4351
723 4351
724 4349
725 4345
726 4344
727 4343
728 4342
729 4341
730 4338
731 4337
732 4336
733 4335
734 4334
735 4333
736 4330
737 4330
738 4329
739 4329
740 4328
741 4326
742 4322
743 4322
744 4322
745 4320
746 4319
747 4318
748 4317
749 4316
750 4316
751 4310
752 4308
753 4307
754 4305
755 4304
756 4304
757 4304
758 4302
759 4302
760 4300
761 4300
762 4300
763 4299
764 4298
765 4298
766 4297
767 4297
768 4297
769 4297
770 4297
771 4294
772 4294
773 4293
774 4291
775 4290
776 4289
777 4289
778 4288
779 4285
780 4285
781 4282
782 4282
783 4280
784 4278
785 4276
786 4274
787 4274
788 4273
789 4271
790 4271
791 4271
792 4270
793 4270
794 4269
795 4269
796 4268
797 4267
798 4265
799 4263
800 4261
801 4260
802 4259
803 4257
804 4255
805 4255
806 4254
807 4254
808 4253
809 4251
810 4251
811 4251
812 4251
813 4251
814 4250
815 4250
816 4250
817 4249
818 4248
819 4247
820 4245
821 4243
822 4243
823 4241
824 4240
825 4240
826 4239
827 4238
828 4237
829 4236
830 4236
831 4231
832 4231
833 4229
834 4229
835 4229
836 4227
837 4226
838 4226
839 4225
840 4222
841 4220
842 4220
843 4218
844 4217
845 4216
846 4215
847 4215
848 4214
849 4214
850 4213
851 4212
852 4209
853 4207
854 4207
855 4205
856 4203
857 4201
858 4199
859 4195
860 4192
861 4191
862 4191
863 4190
864 4189
865 4186
866 4182
867 4181
868 4180
869 4180
870 4179
871 4179
872 4176
873 4175
874 4174
875 4174
876 4173
877 4173
878 4171
879 4171
880 4169
881 4169
882 4168
883 4168
884 4168
885 4167
886 4165
887 4162
888 4161
889 4161
890 4158
891 4157
892 4156
893 4155
894 4152
895 4151
896 4150
897 4148
898 4147
899 4145
900 4143
901 4143
902 4142
903 4142
904 4140
905 4138
906 4138
907 4137
908 4131
909 4131
910 4129
911 4124
912 4123
913 4123
914 4121
915 4119
916 4119
917 4117
918 4117
919 4116
920 4115
921 4114
922 4113
923 4108
924 4107
925 4106
926 4105
927 4105
928 4103
929 4103
930 4102
931 4098
932 4098
933 4093
934 4092
935 4089
936 4088
937 4087
938 4086
939 4085
940 4081
941 4081
942 4080
943 4080
944 4080
945 4080
946 4079
947 4079
948 4078
949 4078
950 4078
951 4076
952 4076
953 4075
954 4075
955 4074
956 4072
957 4071
958 4070
959 4070
960 4069
961 4069
962 4068
963 4066
964 4066
965 4065
966 4064
967 4064
968 4063
969 4063
970 4062
971 4061
972 4061
973 4060
974 4059
975 4059
976 4057
977 4056
978 4055
979 4051
980 4050
981 4050
982 4049
983 4049
984 4049
985 4046
986 4046
987 4044
988 4044
989 4044
990 4043
991 4041
992 4039
993 4039
994 4039
995 4037
996 4037
997 4034
998 4034
999 4033
1000 4033
1001 4033
1002 4032
1003 4032
1004 4032
1005 4031
1006 4028
1007 4028
1008 4027
1009 4027
1010 4026
1011 4025
1012 4023
1013 4020
1014 4020
1015 4020
1016 4019
1017 4018
1018 4017
1019 4016
1020 4016
1021 4012
1022 4012
1023 4011
1024 4011
1025 4010
1026 4009
1027 4008
1028 4007
1029 4007
1030 4006
1031 4006
1032 4003
1033 4000
1034 3999
1035 3998
1036 3997
1037 3994
1038 3993
1039 3991
1040 3989
1041 3988
1042 3988
1043 3987
1044 3987
1045 3987
1046 3985
1047 3984
1048 3984
1049 3982
1050 3981
1051 3979
1052 3978
1053 3978
1054 3978
1055 3977
1056 3977
1057 3976
1058 3976
1059 3975
1060 3974
1061 3974
1062 3973
1063 3972
1064 3972
1065 3970
1066 3968
1067 3967
1068 3967
1069 3966
1070 3966
1071 3966
1072 3966
1073 3966
1074 3965
1075 3964
1076 3963
1077 3961
1078 3961
1079 3958
1080 3956
1081 3955
1082 3955
1083 3955
1084 3954
1085 3952
1086 3951
1087 3950
1088 3949
1089 3944
1090 3942
1091 3942
1092 3941
1093 3939
1094 3937
1095 3936
1096 3935
1097 3934
1098 3933
1099 3933
1100 3932
1101 3928
1102 3926
1103 3923
1104 3923
1105 3920
1106 3919
1107 3918
1108 3915
1109 3913
1110 3913
1111 3912
1112 3911
1113 3910
1114 3910
1115 3910
1116 3908
1117 3908
1118 3905
1119 3904
1120 3903
1121 3901
1122 3901
1123 3900
1124 3897
1125 3897
1126 3896
1127 3896
1128 3895
1129 3895
1130 3894
1131 3894
1132 3892
1133 3891
1134 3890
1135 3888
1136 3888
1137 3887
1138 3886
1139 3885
1140 3883
1141 3881
1142 3880
1143 3880
1144 3880
1145 3880
1146 3878
1147 3878
1148 3877
1149 3876
1150 3876
1151 3875
1152 3875
1153 3875
1154 3874
1155 3871
1156 3870
1157 3870
1158 3866
1159 3866
1160 3866
1161 3862
1162 3862
1163 3856
1164 3856
1165 3856
1166 3855
1167 3852
1168 3852
1169 3851
1170 3850
1171 3848
1172 3847
1173 3844
1174 3842
1175 3840
1176 3837
1177 3836
1178 3836
1179 3835
1180 3835
1181 3833
1182 3830
1183 3827
1184 3826
1185 3825
1186 3824
1187 3824
1188 3822
1189 3822
1190 3821
1191 3821
1192 3821
1193 3820
1194 3817
1195 3815
1196 3814
1197 3814
1198 3812
1199 3808
1200 3806
1201 3805
1202 3805
1203 3804
1204 3803
1205 3803
1206 3802
1207 3800
1208 3799
1209 3798
1210 3798
1211 3796
1212 3795
1213 3793
1214 3793
1215 3792
1216 3791
1217 3788
1218 3786
1219 3785
1220 3782
1221 3781
1222 3780
1223 3780
1224 3778
1225 3778
1226 3777
1227 3776
1228 3776
1229 3776
1230 3775
1231 3775
1232 3774
1233 3771
1234 3771
1235 3770
1236 3769
1237 3765
1238 3764
1239 3762
1240 3759
1241 3758
1242 3758
1243 3758
1244 3757
1245 3757
1246 3756
1247 3756
1248 3754
1249 3752
1250 3751
1251 3749
1252 3749
1253 3748
1254 3748
1255 3748
1256 3746
1257 3746
1258 3745
1259 3741
1260 3740
1261 3739
1262 3739
1263 3738
1264 3738
1265 3738
1266 3737
1267 3736
1268 3736
1269 3735
1270 3734
1271 3731
1272 3730
1273 3730
1274 3729
1275 3729
1276 3728
1277 3728
1278 3727
1279 3726
1280 3724
1281 3723
1282 3721
1283 3721
1284 3721
1285 3719
1286 3718
1287 3716
1288 3715
1289 3713
1290 3712
1291 3711
1292 3711
1293 3711
1294 3710
1295 3710
1296 3701
1297 3701
1298 3700
1299 3699
1300 3697
1301 3697
1302 3696
1303 3695
1304 3692
1305 3692
1306 3686
1307 3685
1308 3683
1309 3683
1310 3682
1311 3680
1312 3680
1313 3680
1314 3679
1315 3676
1316 3676
1317 3675
1318 3675
1319 3674
1320 3673
1321 3671
1322 3668
1323 3668
1324 3667
1325 3666
1326 3664
1327 3664
1328 3664
1329 3663
1330 3659
1331 3656
1332 3654
1333 3653
1334 3649
1335 3649
1336 3648
1337 3646
1338 3646
1339 3646
1340 3645
1341 3644
1342 3642
1343 3642
1344 3640
1345 3639
1346 3637
1347 3635
1348 3632
1349 3631
1350 3631
1351 3631
1352 3630
1353 3630
1354 3630
1355 3626
1356 3623
1357 3619
1358 3619
1359 3613
1360 3612
1361 3610
1362 3610
1363 3608
1364 3604
1365 3604
1366 3603
1367 3602
1368 3599
1369 3599
1370 3599
1371 3598
1372 3595
1373 3595
1374 3594
1375 3594
1376 3592
1377 3591
1378 3591
1379 3589
1380 3587
1381 3587
1382 3585
1383 3583
1384 3583
1385 3582
1386 3579
1387 3576
1388 3575
1389 3574
1390 3574
1391 3573
1392 3573
1393 3572
1394 3567
1395 3566
1396 3564
1397 3560
1398 3555
1399 3554
1400 3551
1401 3551
1402 3550
1403 3546
1404 3542
1405 3541
1406 3540
1407 3537
1408 3534
1409 3533
1410 3532
1411 3526
1412 3525
1413 3522
1414 3520
1415 3520
1416 3519
1417 3518
1418 3517
1419 3517
1420 3514
1421 3513
1422 3510
1423 3509
1424 3507
1425 3504
1426 3503
1427 3502
1428 3501
1429 3499
1430 3496
1431 3495
1432 3494
1433 3494
1434 3492
1435 3492
1436 3491
1437 3490
1438 3490
1439 3488
1440 3487
1441 3486
1442 3485
1443 3484
1444 3484
1445 3481
1446 3481
1447 3478
1448 3478
1449 3474
1450 3473
1451 3473
1452 3473
1453 3472
1454 3470
1455 3468
1456 3468
1457 3463
1458 3462
1459 3458
1460 3457
1461 3455
1462 3452
1463 3450
1464 3449
1465 3448
1466 3447
1467 3446
1468 3445
1469 3445
1470 3443
1471 3443
1472 3440
1473 3440
1474 3440
1475 3431
1476 3429
1477 3428
1478 3426
1479 3423
1480 3422
1481 3421
1482 3421
1483 3419
1484 3418
1485 3416
1486 3415
1487 3412
1488 3412
1489 3408
1490 3408
1491 3405
1492 3404
1493 3403
1494 3400
1495 3400
1496 3398
1497 3396
1498 3393
1499 3391
1500 3390
1501 3389
1502 3386
1503 3385
1504 3381
1505 3379
1506 3379
1507 3378
1508 3374
1509 3371
1510 3369
1511 3369
1512 3369
1513 3368
1514 3365
1515 3364
1516 3358
1517 3356
1518 3355
1519 3354
1520 3352
1521 3352
1522 3350
1523 3350
1524 3348
1525 3348
1526 3342
1527 3342
1528 3336
1529 3334
1530 3333
1531 3330
1532 3328
1533 3326
1534 3325
1535 3324
1536 3323
1537 3322
1538 3320
1539 3315
1540 3310
1541 3308
1542 3300
1543 3300
1544 3300
1545 3300
1546 3298
1547 3297
1548 3297
1549 3289
1550 3288
1551 3287
1552 3287
1553 3286
1554 3283
1555 3282
1556 3273
1557 3270
1558 3269
1559 3267
1560 3267
1561 3264
1562 3263
1563 3262
1564 3251
1565 3249
1566 3247
1567 3246
1568 3245
1569 3237
1570 3232
1571 3227
1572 3227
1573 3227
1574 3226
1575 3225
1576 3225
1577 3223
1578 3221
1579 3215
1580 3214
1581 3212
1582 3207
1583 3203
1584 3203
1585 3202
1586 3202
1587 3196
1588 3195
1589 3195
1590 3193
1591 3192
1592 3192
1593 3191
1594 3188
1595 3177
1596 3174
1597 3174
1598 3172
1599 3169
1600 3167
1601 3158
1602 3152
1603 3151
1604 3150
1605 3149
1606 3148
1607 3147
1608 3147
1609 3145
1610 3137
1611 3134
1612 3131
1613 3129
1614 3121
1615 3115
1616 3113
1617 3104
1618 3103
1619 3100
1620 3100
1621 3088
1622 3086
1623 3084
1624 3079
1625 3077
1626 3076
1627 3075
1628 3072
1629 3063
1630 3061
1631 3060
1632 3055
1633 3052
1634 3041
1635 3035
1636 3029
1637 3028
1638 3023
1639 3019
1640 3017
1641 3011
1642 3001
1643 2999
1644 2993
1645 2993
1646 2991
1647 2985
1648 2984
1649 2982
1650 2980
1651 2980
1652 2975
1653 2975
1654 2975
1655 2950
1656 2948
1657 2947
1658 2947
1659 2946
1660 2934
1661 2923
1662 2922
1663 2917
1664 2906
1665 2899
1666 2897
1667 2896
1668 2893
1669 2891
1670 2888
1671 2880
1672 2868
1673 2867
1674 2866
1675 2859
1676 2858
1677 2847
1678 2827
1679 2823
1680 2808
1681 2805
1682 2799
1683 2799
1684 2794
1685 2793
1686 2793
1687 2792
1688 2786
1689 2775
1690 2766
1691 2765
1692 2765
1693 2761
1694 2753
1695 2753
1696 2749
1697 2736
1698 2730
1699 2718
1700 2717
1701 2712
1702 2684
1703 2681
1704 2676
1705 2667
1706 2644
1707 2598
1708 2575
1709 2535
1710 2533
1711 2520
1712 2503
1713 2490
1714 2485
1715 2480
1716 2466
1717 2441
1718 2441
1719 2432
1720 2321
1721 2286
1722 2284
1723 2245
1724 2153
1725 2152
1726 2150
1727 2102
1728 2049
1729 2005
1730 2004
1731 1950
1732 1822
1733 1794
1734 1790
1735 1749
1736 1738
1737 1621
1738 1611
1739 1579
1740 1568
1741 1436
1742 1415
1743 1195
1744 1040
1745 1016
1746 1012
