# Supplementary material for: Simulating multiple faceted variability in single cell RNA sequencing
Source: Nat Commun. 2019 Jun 13;10:2611. doi: 10.1038/s41467-019-10500-w (PMC6565723; doi:10.1038/s41467-019-10500-w)
Supplement: Supplementary file 4 — Source Data [file 41467_2019_10500_MOESM4_ESM.zip › Source_Data_forFigures/SuppFigure7c/UMI10xt4k/symsim.txt]

cells nUMIs
1 6313
2 6106
3 5846
4 5512
5 5378
6 5242
7 5153
8 5131
9 5104
10 5084
11 4917
12 4869
13 4857
14 4787
15 4709
16 4689
17 4635
18 4568
19 4543
20 4517
21 4513
22 4497
23 4448
24 4438
25 4403
26 4361
27 4354
28 4347
29 4347
30 4334
31 4310
32 4309
33 4303
34 4288
35 4265
36 4264
37 4237
38 4236
39 4227
40 4215
41 4179
42 4177
43 4173
44 4158
45 4153
46 4130
47 4121
48 4114
49 4102
50 4092
51 4089
52 4089
53 4072
54 4067
55 4044
56 4040
57 4033
58 4031
59 4026
60 3994
61 3985
62 3980
63 3978
64 3938
65 3930
66 3897
67 3881
68 3875
69 3854
70 3852
71 3845
72 3836
73 3835
74 3832
75 3816
76 3814
77 3807
78 3781
79 3765
80 3762
81 3758
82 3756
83 3744
84 3721
85 3696
86 3677
87 3673
88 3671
89 3666
90 3644
91 3637
92 3631
93 3630
94 3626
95 3625
96 3620
97 3612
98 3609
99 3606
100 3595
101 3592
102 3590
103 3589
104 3572
105 3570
106 3564
107 3555
108 3551
109 3539
110 3537
111 3524
112 3506
113 3480
114 3479
115 3475
116 3455
117 3450
118 3439
119 3431
120 3417
121 3416
122 3415
123 3415
124 3413
125 3399
126 3389
127 3380
128 3378
129 3365
130 3360
131 3347
132 3340
133 3339
134 3325
135 3314
136 3300
137 3298
138 3289
139 3262
140 3253
141 3251
142 3237
143 3223
144 3204
145 3203
146 3197
147 3189
148 3189
149 3188
150 3186
151 3178
152 3177
153 3148
154 3139
155 3128
156 3120
157 3117
158 3113
159 3112
160 3104
161 3104
162 3097
163 3097
164 3097
165 3092
166 3090
167 3082
168 3081
169 3070
170 3068
171 3050
172 3046
173 3033
174 3033
175 3025
176 3025
177 3016
178 3015
179 3007
180 2999
181 2996
182 2992
183 2979
184 2975
185 2965
186 2961
187 2954
188 2942
189 2934
190 2926
191 2919
192 2916
193 2915
194 2910
195 2889
196 2889
197 2888
198 2883
199 2876
200 2873
201 2855
202 2833
203 2822
204 2817
205 2810
206 2807
207 2806
208 2787
209 2783
210 2779
211 2776
212 2775
213 2772
214 2766
215 2741
216 2731
217 2723
218 2712
219 2710
220 2674
221 2660
222 2651
223 2647
224 2644
225 2616
226 2593
227 2588
228 2569
229 2566
230 2551
231 2544
232 2543
233 2524
234 2524
235 2522
236 2519
237 2515
238 2503
239 2488
240 2487
241 2480
242 2477
243 2469
244 2463
245 2456
246 2427
247 2400
248 2397
249 2391
250 2382
251 2377
252 2361
253 2336
254 2326
255 2322
256 2293
257 2287
258 2265
259 2256
260 2244
261 2217
262 2203
263 2199
264 2184
265 2184
266 2160
267 2154
268 2146
269 2128
270 2081
271 2036
272 2008
273 2003
274 1999
275 1983
276 1976
277 1941
278 1906
279 1887
280 1884
281 1873
282 1839
283 1770
284 1768
285 1738
286 1716
287 1712
288 1656
289 1562
290 1561
291 1516
292 1516
293 1502
294 1469
295 1444
296 1434
297 1346
298 1032
299 978
300 891
