# Supplementary material for: Simulating multiple faceted variability in single cell RNA sequencing
Source: Nat Commun. 2019 Jun 13;10:2611. doi: 10.1038/s41467-019-10500-w (PMC6565723; doi:10.1038/s41467-019-10500-w)
Supplement: Supplementary file 4 — Source Data [file 41467_2019_10500_MOESM4_ESM.zip › Source_Data_forFigures/SuppFigure7c/UMI10xt4k/powsimr.txt]

cells nUMIs
1 38991
2 37964
3 36713
4 35919
5 35813
6 34972
7 34855
8 34226
9 33587
10 33553
11 33231
12 33124
13 32936
14 32730
15 32655
16 32602
17 32455
18 32437
19 32418
20 32117
21 31960
22 31941
23 31936
24 31923
25 31749
26 31679
27 31672
28 31531
29 31474
30 31441
31 31347
32 31252
33 31166
34 31095
35 30953
36 30952
37 30689
38 30656
39 30525
40 30373
41 30218
42 30193
43 30147
44 30116
45 30069
46 29957
47 29856
48 29718
49 29621
50 29613
51 29599
52 29598
53 29440
54 29418
55 29369
56 29304
57 29285
58 29264
59 29263
60 29242
61 29228
62 29198
63 29188
64 29103
65 29073
66 29052
67 28900
68 28832
69 28700
70 28694
71 28633
72 28607
73 28592
74 28433
75 28432
76 28388
77 28387
78 28365
79 28335
80 28322
81 28137
82 28135
83 28120
84 28096
85 28070
86 27953
87 27944
88 27936
89 27897
90 27894
91 27892
92 27811
93 27686
94 27668
95 27654
96 27465
97 27463
98 27461
99 27453
100 27412
101 27408
102 27399
103 27388
104 27377
105 27335
106 27331
107 27326
108 27209
109 27206
110 27184
111 27180
112 27180
113 27167
114 27099
115 27033
116 27032
117 26997
118 26961
119 26959
120 26923
121 26921
122 26913
123 26911
124 26870
125 26811
126 26793
127 26787
128 26761
129 26756
130 26699
131 26636
132 26621
133 26608
134 26600
135 26544
136 26498
137 26447
138 26402
139 26396
140 26337
141 26319
142 26315
143 26308
144 26222
145 26219
146 26206
147 26187
148 26180
149 26165
150 26150
151 26101
152 26061
153 26056
154 26024
155 26014
156 25916
157 25877
158 25808
159 25808
160 25688
161 25627
162 25623
163 25601
164 25537
165 25525
166 25488
167 25484
168 25437
169 25430
170 25354
171 25325
172 25245
173 25237
174 25234
175 25179
176 25168
177 25151
178 25082
179 25063
180 25041
181 25031
182 25001
183 25000
184 24979
185 24924
186 24887
187 24851
188 24834
189 24831
190 24724
191 24641
192 24634
193 24546
194 24509
195 24493
196 24492
197 24479
198 24422
199 24401
200 24367
201 24343
202 24341
203 24329
204 24326
205 24309
206 24304
207 24272
208 24242
209 24233
210 24229
211 24228
212 24165
213 24161
214 24136
215 24112
216 24110
217 24070
218 24068
219 24046
220 24021
221 23985
222 23983
223 23955
224 23917
225 23883
226 23845
227 23843
228 23806
229 23800
230 23796
231 23788
232 23754
233 23724
234 23665
235 23657
236 23552
237 23499
238 23380
239 23354
240 23342
241 23326
242 23203
243 23179
244 23153
245 23148
246 23145
247 23071
248 23068
249 23047
250 23037
251 23021
252 23009
253 23005
254 22974
255 22848
256 22842
257 22809
258 22794
259 22710
260 22703
261 22691
262 22686
263 22677
264 22664
265 22648
266 22620
267 22601
268 22600
269 22588
270 22572
271 22514
272 22508
273 22503
274 22477
275 22472
276 22464
277 22437
278 22419
279 22384
280 22374
281 22373
282 22368
283 22346
284 22337
285 22336
286 22299
287 22278
288 22250
289 22248
290 22206
291 22127
292 22094
293 22093
294 22079
295 22074
296 22069
297 22051
298 22047
299 21991
300 21986
301 21970
302 21930
303 21910
304 21901
305 21871
306 21848
307 21846
308 21826
309 21816
310 21799
311 21777
312 21719
313 21693
314 21687
315 21668
316 21645
317 21619
318 21606
319 21542
320 21534
321 21534
322 21529
323 21521
324 21500
325 21472
326 21470
327 21425
328 21414
329 21405
330 21320
331 21286
332 21276
333 21274
334 21272
335 21252
336 21251
337 21225
338 21176
339 21172
340 21159
341 21142
342 21135
343 21076
344 21072
345 21070
346 21066
347 21064
348 21034
349 20984
350 20982
351 20934
352 20903
353 20902
354 20803
355 20780
356 20706
357 20682
358 20667
359 20634
360 20620
361 20603
362 20571
363 20545
364 20498
365 20474
366 20468
367 20430
368 20372
369 20349
370 20330
371 20312
372 20288
373 20285
374 20280
375 20278
376 20230
377 20213
378 20190
379 20184
380 20176
381 20169
382 20157
383 20145
384 20142
385 20128
386 20108
387 20101
388 20099
389 20096
390 20093
391 20072
392 19952
393 19919
394 19857
395 19801
396 19799
397 19788
398 19764
399 19720
400 19718
401 19706
402 19680
403 19655
404 19649
405 19567
406 19564
407 19548
408 19520
409 19511
410 19492
411 19485
412 19483
413 19457
414 19364
415 19325
416 19233
417 19219
418 19168
419 19148
420 19072
421 18988
422 18974
423 18923
424 18884
425 18848
426 18840
427 18808
428 18800
429 18799
430 18764
431 18757
432 18714
433 18696
434 18659
435 18657
436 18620
437 18618
438 18565
439 18562
440 18549
441 18513
442 18444
443 18413
444 18372
445 18303
446 18278
447 18215
448 18189
449 17986
450 17939
451 17811
452 17766
453 17753
454 17745
455 17727
456 17702
457 17550
458 17543
459 17513
460 17480
461 17479
462 17471
463 17450
464 17377
465 17291
466 17234
467 17211
468 17210
469 17200
470 17158
471 17116
472 17104
473 16986
474 16959
475 16919
476 16891
477 16774
478 16467
479 16104
480 16043
481 15691
482 15652
483 15583
484 15473
485 14977
486 14881
487 14685
488 14512
489 14434
490 14410
491 13858
492 13832
493 13665
494 13629
495 13478
496 13193
497 12796
498 12732
499 12403
500 12270
