# Supplementary material for: Simulating multiple faceted variability in single cell RNA sequencing
Source: Nat Commun. 2019 Jun 13;10:2611. doi: 10.1038/s41467-019-10500-w (PMC6565723; doi:10.1038/s41467-019-10500-w)
Supplement: Supplementary file 4 — Source Data [file 41467_2019_10500_MOESM4_ESM.zip › Source_Data_forFigures/SuppFigure7c/UMI10xt4k/splatter.txt]

cells nUMIs
1 10699
2 9091
3 9027
4 8937
5 8874
6 8356
7 8152
8 7912
9 7862
10 7819
11 7805
12 7783
13 7681
14 7569
15 7492
16 7473
17 7314
18 7309
19 7238
20 7229
21 7218
22 7206
23 7189
24 7155
25 7154
26 7131
27 7118
28 7104
29 7086
30 7083
31 7062
32 7053
33 7052
34 7021
35 7007
36 6978
37 6950
38 6945
39 6934
40 6933
41 6895
42 6829
43 6828
44 6821
45 6809
46 6794
47 6781
48 6778
49 6756
50 6756
51 6745
52 6745
53 6737
54 6691
55 6668
56 6658
57 6635
58 6611
59 6599
60 6595
61 6577
62 6573
63 6566
64 6559
65 6559
66 6553
67 6542
68 6539
69 6537
70 6512
71 6506
72 6493
73 6491
74 6488
75 6487
76 6483
77 6480
78 6474
79 6474
80 6467
81 6458
82 6455
83 6443
84 6439
85 6438
86 6434
87 6431
88 6417
89 6409
90 6403
91 6396
92 6387
93 6380
94 6380
95 6380
96 6371
97 6370
98 6352
99 6344
100 6325
101 6323
102 6316
103 6298
104 6284
105 6276
106 6273
107 6270
108 6270
109 6264
110 6260
111 6256
112 6250
113 6249
114 6244
115 6240
116 6225
117 6210
118 6201
119 6194
120 6190
121 6190
122 6188
123 6173
124 6168
125 6165
126 6156
127 6154
128 6150
129 6139
130 6139
131 6119
132 6116
133 6115
134 6110
135 6097
136 6081
137 6080
138 6078
139 6067
140 6058
141 6051
142 6051
143 6039
144 6038
145 6030
146 6026
147 6023
148 6004
149 6003
150 5987
151 5986
152 5983
153 5975
154 5964
155 5963
156 5963
157 5962
158 5954
159 5942
160 5934
161 5921
162 5920
163 5917
164 5898
165 5887
166 5887
167 5879
168 5876
169 5875
170 5868
171 5862
172 5861
173 5853
174 5846
175 5846
176 5846
177 5838
178 5834
179 5829
180 5829
181 5826
182 5825
183 5820
184 5819
185 5811
186 5810
187 5806
188 5804
189 5804
190 5800
191 5788
192 5780
193 5779
194 5779
195 5777
196 5772
197 5769
198 5767
199 5766
200 5748
201 5741
202 5739
203 5736
204 5730
205 5730
206 5711
207 5705
208 5702
209 5694
210 5693
211 5683
212 5670
213 5665
214 5663
215 5660
216 5659
217 5653
218 5649
219 5647
220 5630
221 5620
222 5618
223 5618
224 5613
225 5606
226 5598
227 5592
228 5588
229 5582
230 5575
231 5571
232 5562
233 5561
234 5556
235 5546
236 5546
237 5540
238 5529
239 5529
240 5519
241 5518
242 5513
243 5505
244 5501
245 5497
246 5489
247 5476
248 5468
249 5464
250 5462
251 5453
252 5452
253 5450
254 5449
255 5446
256 5445
257 5439
258 5434
259 5422
260 5421
261 5421
262 5417
263 5416
264 5415
265 5406
266 5405
267 5399
268 5394
269 5390
270 5388
271 5386
272 5384
273 5384
274 5379
275 5377
276 5374
277 5364
278 5363
279 5362
280 5361
281 5353
282 5350
283 5348
284 5345
285 5338
286 5330
287 5325
288 5322
289 5321
290 5320
291 5318
292 5316
293 5314
294 5313
295 5308
296 5307
297 5305
298 5303
299 5303
300 5302
301 5301
302 5300
303 5300
304 5294
305 5292
306 5291
307 5281
308 5277
309 5277
310 5270
311 5269
312 5266
313 5262
314 5260
315 5259
316 5259
317 5259
318 5256
319 5256
320 5255
321 5251
322 5250
323 5245
324 5244
325 5239
326 5239
327 5231
328 5230
329 5226
330 5225
331 5225
332 5224
333 5216
334 5208
335 5204
336 5203
337 5201
338 5197
339 5196
340 5195
341 5195
342 5192
343 5186
344 5185
345 5184
346 5180
347 5179
348 5177
349 5173
350 5172
351 5171
352 5170
353 5167
354 5163
355 5160
356 5160
357 5157
358 5153
359 5151
360 5149
361 5144
362 5143
363 5140
364 5139
365 5136
366 5136
367 5128
368 5126
369 5126
370 5122
371 5122
372 5121
373 5121
374 5118
375 5115
376 5113
377 5109
378 5104
379 5097
380 5097
381 5095
382 5094
383 5093
384 5093
385 5090
386 5083
387 5082
388 5082
389 5081
390 5079
391 5079
392 5068
393 5068
394 5065
395 5061
396 5061
397 5057
398 5056
399 5055
400 5053
401 5048
402 5044
403 5042
404 5041
405 5036
406 5036
407 5034
408 5031
409 5031
410 5028
411 5027
412 5019
413 5014
414 5013
415 5013
416 5008
417 5007
418 5005
419 5002
420 5001
421 4998
422 4990
423 4989
424 4988
425 4984
426 4981
427 4977
428 4974
429 4974
430 4974
431 4966
432 4965
433 4963
434 4960
435 4958
436 4958
437 4954
438 4952
439 4948
440 4947
441 4946
442 4941
443 4941
444 4937
445 4936
446 4935
447 4930
448 4930
449 4928
450 4925
451 4925
452 4923
453 4922
454 4919
455 4917
456 4914
457 4913
458 4909
459 4907
460 4902
461 4902
462 4900
463 4899
464 4898
465 4896
466 4894
467 4889
468 4889
469 4885
470 4885
471 4878
472 4877
473 4874
474 4865
475 4865
476 4864
477 4862
478 4860
479 4856
480 4856
481 4854
482 4853
483 4851
484 4850
485 4849
486 4849
487 4849
488 4847
489 4843
490 4843
491 4834
492 4833
493 4830
494 4828
495 4828
496 4827
497 4823
498 4823
499 4822
500 4822
501 4820
502 4820
503 4817
504 4816
505 4815
506 4812
507 4807
508 4801
509 4796
510 4796
511 4796
512 4794
513 4791
514 4790
515 4789
516 4789
517 4787
518 4787
519 4786
520 4783
521 4777
522 4776
523 4775
524 4773
525 4771
526 4768
527 4767
528 4765
529 4764
530 4763
531 4761
532 4760
533 4760
534 4753
535 4751
536 4749
537 4748
538 4743
539 4742
540 4740
541 4738
542 4738
543 4735
544 4734
545 4734
546 4732
547 4730
548 4729
549 4719
550 4718
551 4718
552 4717
553 4714
554 4711
555 4708
556 4704
557 4702
558 4701
559 4700
560 4700
561 4699
562 4697
563 4697
564 4697
565 4696
566 4695
567 4695
568 4691
569 4690
570 4689
571 4684
572 4680
573 4678
574 4678
575 4678
576 4676
577 4675
578 4675
579 4672
580 4672
581 4669
582 4668
583 4667
584 4664
585 4662
586 4660
587 4659
588 4656
589 4655
590 4654
591 4653
592 4650
593 4649
594 4647
595 4646
596 4646
597 4646
598 4644
599 4644
600 4643
601 4640
602 4636
603 4635
604 4635
605 4634
606 4631
607 4631
608 4628
609 4627
610 4627
611 4626
612 4624
613 4623
614 4621
615 4620
616 4619
617 4619
618 4617
619 4617
620 4612
621 4610
622 4604
623 4599
624 4598
625 4596
626 4594
627 4592
628 4591
629 4591
630 4590
631 4590
632 4588
633 4587
634 4587
635 4587
636 4584
637 4582
638 4581
639 4579
640 4577
641 4577
642 4577
643 4576
644 4576
645 4574
646 4574
647 4573
648 4572
649 4572
650 4569
651 4567
652 4567
653 4566
654 4565
655 4562
656 4559
657 4556
658 4556
659 4555
660 4551
661 4550
662 4550
663 4549
664 4549
665 4547
666 4544
667 4543
668 4543
669 4537
670 4536
671 4533
672 4531
673 4530
674 4530
675 4528
676 4527
677 4526
678 4525
679 4525
680 4523
681 4521
682 4520
683 4519
684 4518
685 4516
686 4514
687 4512
688 4512
689 4509
690 4509
691 4504
692 4502
693 4501
694 4501
695 4495
696 4489
697 4487
698 4486
699 4483
700 4480
701 4480
702 4480
703 4478
704 4472
705 4472
706 4471
707 4471
708 4471
709 4469
710 4468
711 4467
712 4465
713 4464
714 4463
715 4457
716 4456
717 4456
718 4455
719 4453
720 4449
721 4448
722 4446
723 4446
724 4444
725 4443
726 4442
727 4434
728 4432
729 4431
730 4431
731 4428
732 4425
733 4425
734 4425
735 4423
736 4421
737 4421
738 4419
739 4413
740 4413
741 4412
742 4410
743 4409
744 4408
745 4404
746 4403
747 4402
748 4401
749 4401
750 4400
751 4397
752 4396
753 4392
754 4390
755 4390
756 4388
757 4386
758 4386
759 4384
760 4383
761 4382
762 4381
763 4381
764 4381
765 4381
766 4379
767 4378
768 4376
769 4373
770 4371
771 4370
772 4368
773 4368
774 4368
775 4365
776 4365
777 4364
778 4363
779 4362
780 4361
781 4359
782 4357
783 4353
784 4351
785 4349
786 4347
787 4346
788 4345
789 4345
790 4344
791 4344
792 4343
793 4340
794 4340
795 4340
796 4340
797 4340
798 4339
799 4339
800 4338
801 4334
802 4334
803 4332
804 4331
805 4329
806 4328
807 4325
808 4320
809 4319
810 4313
811 4313
812 4313
813 4313
814 4311
815 4310
816 4304
817 4303
818 4302
819 4302
820 4300
821 4297
822 4292
823 4291
824 4291
825 4291
826 4291
827 4290
828 4289
829 4286
830 4286
831 4285
832 4282
833 4282
834 4282
835 4281
836 4280
837 4278
838 4276
839 4275
840 4272
841 4269
842 4268
843 4265
844 4262
845 4260
846 4260
847 4256
848 4256
849 4254
850 4253
851 4253
852 4252
853 4251
854 4250
855 4249
856 4249
857 4247
858 4247
859 4243
860 4242
861 4240
862 4237
863 4235
864 4235
865 4233
866 4232
867 4231
868 4230
869 4230
870 4229
871 4228
872 4228
873 4227
874 4223
875 4221
876 4218
877 4218
878 4216
879 4215
880 4210
881 4210
882 4209
883 4209
884 4208
885 4208
886 4208
887 4205
888 4205
889 4203
890 4203
891 4199
892 4199
893 4198
894 4198
895 4195
896 4194
897 4193
898 4192
899 4192
900 4191
901 4191
902 4190
903 4189
904 4188
905 4188
906 4187
907 4187
908 4185
909 4185
910 4184
911 4184
912 4181
913 4180
914 4179
915 4179
916 4177
917 4177
918 4174
919 4173
920 4169
921 4169
922 4168
923 4167
924 4166
925 4165
926 4165
927 4164
928 4163
929 4162
930 4154
931 4153
932 4151
933 4146
934 4144
935 4140
936 4139
937 4139
938 4136
939 4134
940 4132
941 4130
942 4130
943 4130
944 4128
945 4128
946 4126
947 4122
948 4118
949 4117
950 4117
951 4114
952 4114
953 4111
954 4110
955 4109
956 4106
957 4106
958 4105
959 4105
960 4104
961 4103
962 4101
963 4100
964 4096
965 4096
966 4095
967 4094
968 4086
969 4085
970 4083
971 4079
972 4079
973 4078
974 4077
975 4074
976 4074
977 4069
978 4066
979 4066
980 4065
981 4065
982 4063
983 4061
984 4060
985 4060
986 4060
987 4056
988 4054
989 4052
990 4052
991 4050
992 4048
993 4048
994 4047
995 4045
996 4045
997 4043
998 4042
999 4042
1000 4041
1001 4040
1002 4037
1003 4036
1004 4035
1005 4035
1006 4034
1007 4033
1008 4033
1009 4030
1010 4029
1011 4028
1012 4028
1013 4028
1014 4027
1015 4023
1016 4023
1017 4023
1018 4019
1019 4019
1020 4019
1021 4018
1022 4018
1023 4015
1024 4015
1025 4012
1026 4011
1027 4008
1028 4007
1029 4005
1030 4003
1031 4003
1032 4002
1033 4001
1034 4000
1035 3999
1036 3997
1037 3997
1038 3997
1039 3994
1040 3993
1041 3992
1042 3991
1043 3991
1044 3988
1045 3986
1046 3985
1047 3985
1048 3983
1049 3983
1050 3983
1051 3980
1052 3980
1053 3977
1054 3977
1055 3975
1056 3975
1057 3972
1058 3971
1059 3971
1060 3971
1061 3970
1062 3970
1063 3970
1064 3968
1065 3966
1066 3965
1067 3965
1068 3961
1069 3959
1070 3958
1071 3955
1072 3953
1073 3950
1074 3947
1075 3946
1076 3945
1077 3945
1078 3944
1079 3943
1080 3943
1081 3943
1082 3942
1083 3942
1084 3939
1085 3938
1086 3936
1087 3934
1088 3932
1089 3932
1090 3932
1091 3931
1092 3931
1093 3929
1094 3927
1095 3927
1096 3926
1097 3926
1098 3924
1099 3924
1100 3921
1101 3920
1102 3920
1103 3919
1104 3918
1105 3918
1106 3916
1107 3915
1108 3913
1109 3912
1110 3910
1111 3910
1112 3909
1113 3908
1114 3907
1115 3906
1116 3906
1117 3906
1118 3900
1119 3900
1120 3899
1121 3897
1122 3896
1123 3896
1124 3893
1125 3887
1126 3882
1127 3881
1128 3880
1129 3879
1130 3878
1131 3873
1132 3872
1133 3871
1134 3871
1135 3869
1136 3867
1137 3863
1138 3859
1139 3857
1140 3857
1141 3857
1142 3857
1143 3856
1144 3855
1145 3852
1146 3850
1147 3848
1148 3846
1149 3845
1150 3844
1151 3844
1152 3842
1153 3839
1154 3837
1155 3836
1156 3835
1157 3834
1158 3831
1159 3831
1160 3829
1161 3823
1162 3823
1163 3823
1164 3822
1165 3819
1166 3815
1167 3815
1168 3814
1169 3812
1170 3811
1171 3810
1172 3807
1173 3807
1174 3807
1175 3806
1176 3800
1177 3799
1178 3798
1179 3794
1180 3793
1181 3791
1182 3790
1183 3788
1184 3788
1185 3786
1186 3786
1187 3781
1188 3781
1189 3780
1190 3780
1191 3779
1192 3774
1193 3774
1194 3773
1195 3771
1196 3770
1197 3769
1198 3768
1199 3766
1200 3766
1201 3763
1202 3762
1203 3759
1204 3758
1205 3757
1206 3755
1207 3755
1208 3753
1209 3747
1210 3747
1211 3746
1212 3745
1213 3745
1214 3744
1215 3743
1216 3739
1217 3738
1218 3736
1219 3736
1220 3735
1221 3734
1222 3733
1223 3732
1224 3732
1225 3725
1226 3725
1227 3724
1228 3723
1229 3723
1230 3722
1231 3722
1232 3721
1233 3721
1234 3721
1235 3721
1236 3720
1237 3720
1238 3717
1239 3712
1240 3712
1241 3710
1242 3709
1243 3707
1244 3705
1245 3701
1246 3699
1247 3698
1248 3697
1249 3697
1250 3694
1251 3694
1252 3693
1253 3693
1254 3682
1255 3681
1256 3681
1257 3681
1258 3676
1259 3674
1260 3672
1261 3671
1262 3671
1263 3668
1264 3666
1265 3664
1266 3664
1267 3661
1268 3661
1269 3659
1270 3657
1271 3656
1272 3653
1273 3652
1274 3651
1275 3645
1276 3639
1277 3638
1278 3637
1279 3634
1280 3634
1281 3631
1282 3631
1283 3630
1284 3630
1285 3629
1286 3628
1287 3620
1288 3620
1289 3619
1290 3614
1291 3610
1292 3609
1293 3609
1294 3609
1295 3608
1296 3608
1297 3606
1298 3601
1299 3601
1300 3600
1301 3600
1302 3600
1303 3599
1304 3596
1305 3593
1306 3593
1307 3592
1308 3588
1309 3587
1310 3583
1311 3582
1312 3581
1313 3581
1314 3581
1315 3580
1316 3580
1317 3579
1318 3579
1319 3578
1320 3578
1321 3576
1322 3575
1323 3572
1324 3572
1325 3569
1326 3566
1327 3565
1328 3563
1329 3563
1330 3562
1331 3562
1332 3562
1333 3560
1334 3560
1335 3559
1336 3558
1337 3556
1338 3556
1339 3555
1340 3555
1341 3551
1342 3550
1343 3549
1344 3547
1345 3547
1346 3546
1347 3545
1348 3545
1349 3544
1350 3543
1351 3542
1352 3539
1353 3539
1354 3536
1355 3535
1356 3534
1357 3533
1358 3533
1359 3530
1360 3530
1361 3522
1362 3521
1363 3520
1364 3520
1365 3520
1366 3519
1367 3514
1368 3509
1369 3505
1370 3501
1371 3500
1372 3499
1373 3499
1374 3498
1375 3497
1376 3496
1377 3496
1378 3492
1379 3492
1380 3490
1381 3488
1382 3486
1383 3483
1384 3481
1385 3481
1386 3477
1387 3474
1388 3471
1389 3471
1390 3470
1391 3468
1392 3468
1393 3463
1394 3461
1395 3460
1396 3460
1397 3459
1398 3458
1399 3456
1400 3447
1401 3446
1402 3444
1403 3442
1404 3436
1405 3435
1406 3434
1407 3434
1408 3434
1409 3433
1410 3431
1411 3429
1412 3428
1413 3427
1414 3425
1415 3422
1416 3419
1417 3419
1418 3417
1419 3415
1420 3414
1421 3414
1422 3413
1423 3407
1424 3405
1425 3402
1426 3401
1427 3401
1428 3401
1429 3398
1430 3398
1431 3394
1432 3392
1433 3389
1434 3387
1435 3382
1436 3381
1437 3380
1438 3379
1439 3375
1440 3372
1441 3371
1442 3368
1443 3367
1444 3365
1445 3364
1446 3360
1447 3356
1448 3350
1449 3348
1450 3345
1451 3344
1452 3344
1453 3343
1454 3341
1455 3336
1456 3333
1457 3330
1458 3329
1459 3329
1460 3327
1461 3325
1462 3325
1463 3322
1464 3321
1465 3320
1466 3319
1467 3317
1468 3315
1469 3311
1470 3310
1471 3308
1472 3306
1473 3306
1474 3305
1475 3303
1476 3301
1477 3300
1478 3299
1479 3297
1480 3296
1481 3295
1482 3291
1483 3291
1484 3289
1485 3289
1486 3286
1487 3286
1488 3285
1489 3283
1490 3281
1491 3281
1492 3280
1493 3279
1494 3278
1495 3277
1496 3276
1497 3275
1498 3274
1499 3273
1500 3273
1501 3265
1502 3258
1503 3258
1504 3257
1505 3256
1506 3249
1507 3246
1508 3243
1509 3239
1510 3238
1511 3237
1512 3233
1513 3231
1514 3226
1515 3222
1516 3221
1517 3217
1518 3214
1519 3212
1520 3209
1521 3208
1522 3208
1523 3205
1524 3201
1525 3199
1526 3197
1527 3191
1528 3191
1529 3189
1530 3183
1531 3174
1532 3170
1533 3170
1534 3169
1535 3165
1536 3163
1537 3157
1538 3157
1539 3157
1540 3155
1541 3154
1542 3153
1543 3153
1544 3147
1545 3141
1546 3136
1547 3133
1548 3129
1549 3125
1550 3124
1551 3123
1552 3121
1553 3117
1554 3117
1555 3109
1556 3101
1557 3097
1558 3095
1559 3095
1560 3092
1561 3092
1562 3090
1563 3087
1564 3086
1565 3070
1566 3069
1567 3068
1568 3065
1569 3064
1570 3063
1571 3060
1572 3060
1573 3060
1574 3059
1575 3058
1576 3055
1577 3053
1578 3053
1579 3052
1580 3051
1581 3050
1582 3045
1583 3042
1584 3037
1585 3035
1586 3031
1587 3020
1588 3018
1589 3015
1590 3013
1591 3012
1592 3009
1593 3007
1594 3006
1595 3003
1596 2999
1597 2998
1598 2995
1599 2994
1600 2993
1601 2989
1602 2989
1603 2979
1604 2977
1605 2974
1606 2972
1607 2971
1608 2958
1609 2954
1610 2954
1611 2953
1612 2952
1613 2947
1614 2944
1615 2943
1616 2929
1617 2927
1618 2923
1619 2923
1620 2916
1621 2913
1622 2908
1623 2907
1624 2904
1625 2898
1626 2892
1627 2888
1628 2883
1629 2880
1630 2876
1631 2875
1632 2874
1633 2859
1634 2855
1635 2855
1636 2853
1637 2842
1638 2838
1639 2834
1640 2832
1641 2825
1642 2811
1643 2810
1644 2808
1645 2803
1646 2797
1647 2790
1648 2789
1649 2788
1650 2787
1651 2785
1652 2775
1653 2769
1654 2766
1655 2764
1656 2762
1657 2758
1658 2742
1659 2736
1660 2728
1661 2726
1662 2720
1663 2719
1664 2713
1665 2709
1666 2706
1667 2704
1668 2703
1669 2690
1670 2689
1671 2687
1672 2683
1673 2671
1674 2669
1675 2669
1676 2668
1677 2661
1678 2654
1679 2652
1680 2652
1681 2651
1682 2639
1683 2635
1684 2633
1685 2629
1686 2627
1687 2617
1688 2614
1689 2602
1690 2600
1691 2591
1692 2572
1693 2570
1694 2565
1695 2553
1696 2549
1697 2532
1698 2532
1699 2531
1700 2521
1701 2516
1702 2515
1703 2513
1704 2510
1705 2505
1706 2499
1707 2498
1708 2495
1709 2481
1710 2480
1711 2479
1712 2473
1713 2470
1714 2453
1715 2447
1716 2439
1717 2437
1718 2418
1719 2415
1720 2415
1721 2394
1722 2384
1723 2373
1724 2362
1725 2354
1726 2338
1727 2306
1728 2297
1729 2291
1730 2286
1731 2286
1732 2268
1733 2262
1734 2234
1735 2217
1736 2216
1737 2180
1738 2154
1739 2132
1740 2125
1741 2013
1742 1999
1743 1997
1744 1912
1745 1865
1746 1841
