# Supplementary material for: Simulating multiple faceted variability in single cell RNA sequencing
Source: Nat Commun. 2019 Jun 13;10:2611. doi: 10.1038/s41467-019-10500-w (PMC6565723; doi:10.1038/s41467-019-10500-w)
Supplement: Supplementary file 4 — Source Data [file 41467_2019_10500_MOESM4_ESM.zip › Source_Data_forFigures/SuppFigure7c/UMIcortex/splatter.txt]

cells nUMIs
1 62454
2 54332
3 54038
4 52107
5 51959
6 50758
7 48572
8 46226
9 46068
10 45705
11 44575
12 44148
13 43901
14 43794
15 43577
16 42542
17 42274
18 42240
19 42111
20 41963
21 41838
22 41795
23 41673
24 40772
25 40472
26 40018
27 38883
28 38289
29 37623
30 37197
31 37187
32 37021
33 37020
34 37013
35 36837
36 36571
37 36437
38 36284
39 35995
40 35959
41 35764
42 35747
43 35717
44 35373
45 35272
46 35248
47 35149
48 35018
49 34948
50 34671
51 34264
52 34261
53 34115
54 34083
55 34040
56 33901
57 33835
58 33789
59 33753
60 33569
61 33425
62 33419
63 33396
64 33394
65 33190
66 33182
67 32912
68 32798
69 32793
70 32758
71 32688
72 32646
73 32473
74 32423
75 32403
76 32336
77 31942
78 31829
79 31819
80 31758
81 31616
82 31603
83 31541
84 31497
85 31426
86 31413
87 31253
88 31138
89 31068
90 30941
91 30878
92 30763
93 30677
94 30525
95 30362
96 30180
97 29967
98 29858
99 29763
100 29762
101 29630
102 29555
103 29542
104 29394
105 29219
106 29212
107 29027
108 28987
109 28875
110 28781
111 28729
112 28631
113 28542
114 28531
115 28072
116 28017
117 27919
118 27808
119 27727
120 27660
121 27614
122 27571
123 27521
124 27431
125 27401
126 27306
127 27274
128 27267
129 27207
130 27180
131 26919
132 26799
133 26765
134 26737
135 26679
136 26640
137 26634
138 26586
139 26536
140 26529
141 26452
142 26423
143 26175
144 25996
145 25993
146 25760
147 25749
148 25744
149 25667
150 25638
151 25573
152 25560
153 25532
154 25496
155 25397
156 25392
157 25373
158 25210
159 25193
160 25099
161 25042
162 25038
163 25026
164 25013
165 24987
166 24961
167 24945
168 24926
169 24841
170 24835
171 24813
172 24700
173 24688
174 24650
175 24630
176 24626
177 24616
178 24521
179 24518
180 24494
181 24479
182 24471
183 24438
184 24431
185 24419
186 24272
187 24269
188 24255
189 24246
190 24106
191 24100
192 24053
193 24049
194 24045
195 24014
196 23929
197 23919
198 23871
199 23833
200 23801
201 23793
202 23702
203 23669
204 23656
205 23643
206 23640
207 23637
208 23637
209 23561
210 23541
211 23540
212 23516
213 23496
214 23486
215 23400
216 23388
217 23367
218 23323
219 23319
220 23292
221 23181
222 23161
223 23156
224 23083
225 23021
226 23014
227 23013
228 22971
229 22961
230 22936
231 22917
232 22845
233 22824
234 22795
235 22747
236 22697
237 22632
238 22603
239 22602
240 22572
241 22531
242 22528
243 22421
244 22239
245 22186
246 22129
247 22096
248 22080
249 22045
250 21959
251 21899
252 21889
253 21856
254 21806
255 21775
256 21743
257 21717
258 21701
259 21622
260 21530
261 21519
262 21417
263 21401
264 21336
265 21318
266 21273
267 21269
268 21228
269 21228
270 21058
271 21048
272 21031
273 21002
274 21000
275 20982
276 20977
277 20968
278 20927
279 20887
280 20879
281 20861
282 20801
283 20760
284 20749
285 20724
286 20715
287 20660
288 20651
289 20638
290 20634
291 20631
292 20613
293 20571
294 20557
295 20534
296 20515
297 20493
298 20485
299 20453
300 20418
301 20404
302 20403
303 20398
304 20350
305 20340
306 20338
307 20303
308 20292
309 20290
310 20269
311 20260
312 20252
313 20248
314 20232
315 20225
316 20166
317 20150
318 20130
319 20113
320 20105
321 20094
322 20089
323 20053
324 19984
325 19968
326 19965
327 19922
328 19914
329 19913
330 19901
331 19881
332 19879
333 19852
334 19840
335 19816
336 19786
337 19774
338 19770
339 19752
340 19735
341 19710
342 19669
343 19652
344 19651
345 19616
346 19548
347 19541
348 19478
349 19463
350 19457
351 19448
352 19440
353 19429
354 19422
355 19394
356 19367
357 19367
358 19359
359 19350
360 19337
361 19323
362 19321
363 19320
364 19302
365 19274
366 19226
367 19217
368 19186
369 19185
370 19164
371 19126
372 19125
373 19099
374 19098
375 19059
376 19052
377 19050
378 19012
379 18998
380 18984
381 18951
382 18932
383 18919
384 18907
385 18903
386 18901
387 18889
388 18851
389 18827
390 18813
391 18809
392 18805
393 18799
394 18772
395 18720
396 18709
397 18706
398 18683
399 18675
400 18673
401 18649
402 18610
403 18594
404 18587
405 18568
406 18530
407 18524
408 18510
409 18500
410 18477
411 18420
412 18388
413 18380
414 18361
415 18359
416 18336
417 18317
418 18312
419 18300
420 18299
421 18092
422 18071
423 18065
424 18064
425 18062
426 18060
427 18055
428 18038
429 18024
430 18019
431 17974
432 17971
433 17961
434 17934
435 17901
436 17870
437 17857
438 17809
439 17807
440 17785
441 17776
442 17774
443 17763
444 17738
445 17721
446 17713
447 17708
448 17707
449 17706
450 17660
451 17652
452 17649
453 17603
454 17603
455 17600
456 17597
457 17597
458 17592
459 17591
460 17584
461 17575
462 17547
463 17454
464 17454
465 17413
466 17378
467 17347
468 17327
469 17319
470 17303
471 17298
472 17230
473 17220
474 17184
475 17168
476 17155
477 17141
478 17125
479 17116
480 17088
481 17076
482 17069
483 17054
484 17002
485 16980
486 16959
487 16923
488 16894
489 16890
490 16880
491 16876
492 16836
493 16814
494 16797
495 16790
496 16782
497 16750
498 16685
499 16679
500 16661
501 16638
502 16635
503 16619
504 16601
505 16595
506 16592
507 16585
508 16584
509 16583
510 16578
511 16560
512 16531
513 16498
514 16474
515 16467
516 16448
517 16445
518 16437
519 16409
520 16373
521 16372
522 16365
523 16365
524 16352
525 16348
526 16328
527 16322
528 16280
529 16271
530 16231
531 16187
532 16098
533 16046
534 16036
535 16009
536 16003
537 15983
538 15971
539 15963
540 15933
541 15915
542 15913
543 15911
544 15907
545 15867
546 15864
547 15829
548 15814
549 15786
550 15767
551 15760
552 15696
553 15693
554 15673
555 15639
556 15611
557 15566
558 15552
559 15542
560 15456
561 15455
562 15451
563 15440
564 15420
565 15419
566 15406
567 15403
568 15390
569 15381
570 15372
571 15370
572 15363
573 15322
574 15309
575 15291
576 15255
577 15254
578 15247
579 15238
580 15228
581 15226
582 15217
583 15215
584 15201
585 15190
586 15188
587 15167
588 15162
589 15134
590 15112
591 15089
592 15087
593 15085
594 15077
595 15042
596 15031
597 15025
598 15000
599 14970
600 14953
601 14948
602 14943
603 14903
604 14855
605 14848
606 14821
607 14802
608 14692
609 14690
610 14687
611 14671
612 14614
613 14579
614 14577
615 14533
616 14492
617 14488
618 14469
619 14463
620 14391
621 14387
622 14373
623 14308
624 14271
625 14269
626 14265
627 14251
628 14243
629 14207
630 14203
631 14170
632 14147
633 14139
634 14056
635 14032
636 14027
637 14023
638 13994
639 13960
640 13929
641 13904
642 13890
643 13863
644 13860
645 13852
646 13837
647 13821
648 13806
649 13791
650 13784
651 13774
652 13744
653 13737
654 13723
655 13700
656 13689
657 13676
658 13662
659 13644
660 13640
661 13611
662 13584
663 13558
664 13500
665 13459
666 13427
667 13412
668 13368
669 13359
670 13346
671 13344
672 13270
673 13253
674 13247
675 13243
676 13240
677 13199
678 13197
679 13161
680 13088
681 13077
682 13071
683 13055
684 13053
685 12993
686 12982
687 12981
688 12930
689 12922
690 12911
691 12906
692 12898
693 12896
694 12890
695 12884
696 12851
697 12841
698 12773
699 12749
700 12741
701 12738
702 12667
703 12665
704 12640
705 12629
706 12625
707 12580
708 12570
709 12556
710 12537
711 12509
712 12480
713 12473
714 12436
715 12436
716 12408
717 12399
718 12379
719 12372
720 12355
721 12325
722 12304
723 12272
724 12239
725 12206
726 12160
727 12146
728 12138
729 12069
730 12069
731 12056
732 12023
733 12023
734 12019
735 11986
736 11959
737 11956
738 11955
739 11938
740 11928
741 11919
742 11918
743 11908
744 11887
745 11869
746 11863
747 11823
748 11815
749 11804
750 11803
751 11799
752 11795
753 11763
754 11762
755 11738
756 11713
757 11711
758 11705
759 11698
760 11687
761 11614
762 11579
763 11565
764 11557
765 11546
766 11510
767 11504
768 11490
769 11488
770 11479
771 11462
772 11425
773 11389
774 11388
775 11372
776 11341
777 11341
778 11337
779 11317
780 11314
781 11296
782 11282
783 11223
784 11214
785 11185
786 11153
787 11151
788 11051
789 11035
790 10981
791 10978
792 10971
793 10967
794 10928
795 10850
796 10744
797 10732
798 10727
799 10700
800 10697
801 10691
802 10691
803 10687
804 10666
805 10626
806 10605
807 10592
808 10589
809 10581
810 10567
811 10539
812 10523
813 10519
814 10483
815 10479
816 10462
817 10452
818 10450
819 10429
820 10415
821 10402
822 10383
823 10342
824 10292
825 10290
826 10254
827 10247
828 10232
829 10137
830 10120
831 10119
832 10100
833 10087
834 10053
835 10018
836 9973
837 9947
838 9936
839 9873
840 9854
841 9822
842 9804
843 9790
844 9786
845 9750
846 9718
847 9702
848 9700
849 9658
850 9647
851 9642
852 9640
853 9535
854 9390
855 9390
856 9389
857 9349
858 9325
859 9306
860 9293
861 9253
862 9235
863 9125
864 9087
865 8987
866 8931
867 8926
868 8853
869 8849
870 8838
871 8835
872 8828
873 8798
874 8783
875 8753
876 8750
877 8740
878 8681
879 8640
880 8620
881 8574
882 8447
883 8430
884 8387
885 8326
886 8303
887 8271
888 8261
889 8233
890 8219
891 8216
892 8205
893 8172
894 8153
895 8091
896 7982
897 7959
898 7903
899 7900
900 7893
901 7863
902 7849
903 7835
904 7739
905 7675
906 7668
907 7539
908 7474
909 7346
910 7315
911 7296
912 7285
913 7223
914 7172
915 7139
916 7130
917 7082
918 7070
919 7032
920 7013
921 6959
922 6934
923 6694
924 6624
925 6621
926 6574
927 6523
928 6499
929 6479
930 6326
931 6246
932 6153
933 6069
934 6031
935 5910
936 5874
937 5733
938 5657
939 5647
940 5570
941 5240
942 5180
943 5155
944 4851
945 4663
946 4412
947 4329
948 3759
