# Supplementary material for: Simulating multiple faceted variability in single cell RNA sequencing
Source: Nat Commun. 2019 Jun 13;10:2611. doi: 10.1038/s41467-019-10500-w (PMC6565723; doi:10.1038/s41467-019-10500-w)
Supplement: Supplementary file 4 — Source Data [file 41467_2019_10500_MOESM4_ESM.zip › Source_Data_forFigures/SuppFigure7c/UMIcortex/experimental.txt]

cells nUMIs
1 61966
2 54345
3 49369
4 48941
5 48556
6 47411
7 46415
8 46205
9 45382
10 45018
11 44823
12 43884
13 43706
14 43607
15 43511
16 43156
17 42861
18 42759
19 42552
20 42287
21 42205
22 41701
23 41431
24 41323
25 41190
26 40696
27 40161
28 40156
29 39872
30 39449
31 39369
32 39238
33 39078
34 39014
35 38938
36 38705
37 38619
38 38600
39 38542
40 38204
41 37941
42 37296
43 37213
44 37012
45 36586
46 36239
47 35897
48 35825
49 35655
50 35371
51 35159
52 34793
53 34783
54 34258
55 34129
56 33910
57 33695
58 33664
59 33533
60 33273
61 33272
62 33208
63 33118
64 32940
65 32749
66 32722
67 32456
68 32423
69 32351
70 32220
71 32202
72 32194
73 32095
74 32060
75 32001
76 31955
77 31938
78 31833
79 31767
80 31661
81 31346
82 31234
83 31219
84 31124
85 31111
86 30965
87 30933
88 30733
89 30721
90 30717
91 30657
92 30506
93 30417
94 30321
95 30265
96 30181
97 30132
98 30054
99 30028
100 30012
101 29899
102 29895
103 29827
104 29824
105 29824
106 29778
107 29771
108 29646
109 29511
110 29504
111 29477
112 29417
113 29392
114 29334
115 29147
116 29098
117 29024
118 29021
119 28970
120 28895
121 28788
122 28740
123 28733
124 28648
125 28565
126 28564
127 28547
128 28322
129 28072
130 28041
131 27908
132 27904
133 27871
134 27766
135 27748
136 27736
137 27521
138 27513
139 27479
140 27455
141 27443
142 27336
143 27330
144 27290
145 27210
146 27059
147 27043
148 26951
149 26939
150 26869
151 26819
152 26807
153 26765
154 26741
155 26719
156 26712
157 26708
158 26611
159 26557
160 26530
161 26387
162 26378
163 26220
164 26197
165 26148
166 26128
167 26074
168 25954
169 25952
170 25936
171 25931
172 25897
173 25857
174 25855
175 25800
176 25780
177 25770
178 25500
179 25450
180 25376
181 25346
182 25243
183 25107
184 25059
185 24974
186 24954
187 24884
188 24857
189 24746
190 24732
191 24665
192 24654
193 24652
194 24588
195 24572
196 24487
197 24415
198 24389
199 24374
200 24322
201 24251
202 24221
203 24199
204 24183
205 24181
206 24107
207 23910
208 23907
209 23884
210 23872
211 23868
212 23856
213 23785
214 23745
215 23732
216 23621
217 23597
218 23588
219 23561
220 23470
221 23367
222 23347
223 23344
224 23301
225 23274
226 23264
227 23262
228 23259
229 23247
230 23178
231 23113
232 23039
233 22946
234 22937
235 22917
236 22870
237 22794
238 22663
239 22656
240 22637
241 22634
242 22617
243 22594
244 22592
245 22588
246 22563
247 22484
248 22484
249 22450
250 22438
251 22424
252 22204
253 22201
254 22154
255 22121
256 22114
257 22050
258 22014
259 21996
260 21993
261 21915
262 21911
263 21892
264 21872
265 21849
266 21833
267 21712
268 21685
269 21679
270 21642
271 21620
272 21613
273 21558
274 21541
275 21528
276 21507
277 21464
278 21464
279 21433
280 21412
281 21404
282 21350
283 21338
284 21293
285 21178
286 21160
287 21157
288 21150
289 21094
290 21093
291 21078
292 21070
293 21005
294 20997
295 20993
296 20901
297 20846
298 20823
299 20800
300 20716
301 20699
302 20618
303 20602
304 20563
305 20546
306 20530
307 20528
308 20451
309 20408
310 20406
311 20397
312 20348
313 20291
314 20231
315 20225
316 20218
317 20218
318 20201
319 20181
320 20171
321 20139
322 20061
323 20013
324 19874
325 19786
326 19718
327 19717
328 19667
329 19660
330 19650
331 19635
332 19634
333 19545
334 19534
335 19523
336 19501
337 19488
338 19484
339 19465
340 19422
341 19408
342 19326
343 19250
344 19229
345 19216
346 19185
347 19153
348 19119
349 19109
350 19106
351 19058
352 19047
353 19016
354 19006
355 18998
356 18893
357 18890
358 18872
359 18867
360 18865
361 18863
362 18848
363 18792
364 18753
365 18747
366 18746
367 18738
368 18721
369 18708
370 18696
371 18687
372 18668
373 18639
374 18627
375 18623
376 18619
377 18609
378 18605
379 18593
380 18545
381 18531
382 18502
383 18495
384 18486
385 18450
386 18436
387 18429
388 18373
389 18373
390 18363
391 18356
392 18313
393 18297
394 18262
395 18230
396 18222
397 18191
398 18186
399 18166
400 18151
401 18150
402 18132
403 18071
404 17993
405 17984
406 17897
407 17885
408 17839
409 17826
410 17791
411 17782
412 17708
413 17708
414 17668
415 17587
416 17583
417 17576
418 17543
419 17470
420 17431
421 17417
422 17411
423 17373
424 17350
425 17330
426 17312
427 17291
428 17276
429 17225
430 17178
431 17177
432 17163
433 17110
434 17108
435 17097
436 17051
437 17047
438 17033
439 17016
440 16964
441 16958
442 16906
443 16904
444 16876
445 16855
446 16854
447 16837
448 16812
449 16811
450 16798
451 16771
452 16768
453 16764
454 16747
455 16730
456 16710
457 16699
458 16698
459 16690
460 16687
461 16652
462 16640
463 16598
464 16584
465 16557
466 16532
467 16516
468 16510
469 16505
470 16497
471 16408
472 16402
473 16374
474 16369
475 16327
476 16294
477 16243
478 16235
479 16235
480 16195
481 16178
482 16170
483 16169
484 16160
485 16159
486 16143
487 16135
488 16106
489 16094
490 16078
491 16065
492 16056
493 16011
494 15989
495 15952
496 15916
497 15898
498 15879
499 15854
500 15852
501 15813
502 15810
503 15794
504 15793
505 15728
506 15723
507 15715
508 15693
509 15689
510 15666
511 15658
512 15647
513 15638
514 15621
515 15615
516 15590
517 15576
518 15560
519 15552
520 15543
521 15542
522 15514
523 15500
524 15486
525 15468
526 15458
527 15454
528 15442
529 15435
530 15431
531 15364
532 15361
533 15348
534 15330
535 15327
536 15314
537 15302
538 15287
539 15233
540 15232
541 15218
542 15191
543 15190
544 15139
545 15116
546 15111
547 15073
548 15062
549 15056
550 15039
551 15001
552 14992
553 14962
554 14944
555 14941
556 14932
557 14923
558 14913
559 14907
560 14901
561 14896
562 14863
563 14861
564 14817
565 14808
566 14796
567 14760
568 14755
569 14738
570 14719
571 14705
572 14680
573 14679
574 14658
575 14650
576 14596
577 14592
578 14567
579 14541
580 14522
581 14503
582 14487
583 14484
584 14482
585 14426
586 14402
587 14399
588 14396
589 14377
590 14376
591 14355
592 14313
593 14300
594 14283
595 14273
596 14258
597 14240
598 14231
599 14223
600 14217
601 14191
602 14186
603 14182
604 14179
605 14141
606 14122
607 14110
608 14110
609 14069
610 14048
611 14039
612 14035
613 14025
614 13999
615 13998
616 13996
617 13986
618 13959
619 13955
620 13940
621 13933
622 13930
623 13928
624 13851
625 13817
626 13813
627 13808
628 13790
629 13770
630 13748
631 13726
632 13706
633 13681
634 13677
635 13650
636 13642
637 13641
638 13637
639 13628
640 13621
641 13602
642 13591
643 13546
644 13544
645 13541
646 13540
647 13521
648 13518
649 13502
650 13476
651 13473
652 13465
653 13436
654 13423
655 13391
656 13359
657 13331
658 13321
659 13295
660 13257
661 13255
662 13244
663 13216
664 13146
665 13139
666 13059
667 13037
668 12994
669 12968
670 12967
671 12962
672 12961
673 12954
674 12922
675 12907
676 12873
677 12859
678 12839
679 12819
680 12817
681 12792
682 12777
683 12775
684 12765
685 12752
686 12747
687 12740
688 12735
689 12706
690 12701
691 12700
692 12684
693 12666
694 12643
695 12633
696 12631
697 12617
698 12562
699 12546
700 12540
701 12534
702 12503
703 12498
704 12493
705 12476
706 12452
707 12434
708 12426
709 12392
710 12371
711 12338
712 12336
713 12335
714 12327
715 12275
716 12263
717 12231
718 12226
719 12224
720 12190
721 12175
722 12137
723 12108
724 12101
725 12090
726 12089
727 12087
728 12021
729 11936
730 11901
731 11901
732 11779
733 11708
734 11706
735 11678
736 11674
737 11670
738 11659
739 11659
740 11651
741 11642
742 11609
743 11579
744 11562
745 11536
746 11524
747 11515
748 11455
749 11445
750 11445
751 11435
752 11416
753 11404
754 11393
755 11389
756 11378
757 11373
758 11329
759 11279
760 11267
761 11257
762 11247
763 11243
764 11220
765 11215
766 11212
767 11211
768 11182
769 11176
770 11155
771 11105
772 11097
773 11085
774 11084
775 11081
776 11065
777 11059
778 11054
779 11046
780 11015
781 10989
782 10977
783 10935
784 10914
785 10900
786 10875
787 10874
788 10871
789 10842
790 10824
791 10811
792 10774
793 10752
794 10736
795 10720
796 10679
797 10674
798 10663
799 10619
800 10607
801 10606
802 10604
803 10597
804 10596
805 10579
806 10559
807 10558
808 10555
809 10526
810 10483
811 10469
812 10449
813 10417
814 10390
815 10367
816 10362
817 10353
818 10337
819 10328
820 10319
821 10315
822 10315
823 10306
824 10302
825 10289
826 10273
827 10257
828 10246
829 10243
830 10200
831 10197
832 10182
833 10156
834 10145
835 10142
836 10100
837 10048
838 10001
839 9938
840 9879
841 9852
842 9819
843 9802
844 9799
845 9750
846 9745
847 9706
848 9703
849 9666
850 9657
851 9616
852 9598
853 9570
854 9566
855 9554
856 9528
857 9488
858 9449
859 9443
860 9409
861 9334
862 9327
863 9322
864 9317
865 9302
866 9285
867 9271
868 9113
869 9087
870 9054
871 9025
872 9017
873 8969
874 8949
875 8914
876 8867
877 8866
878 8864
879 8823
880 8768
881 8754
882 8675
883 8583
884 8558
885 8542
886 8532
887 8528
888 8522
889 8507
890 8505
891 8373
892 8326
893 8294
894 8283
895 8268
896 8219
897 8201
898 8188
899 8168
900 8122
901 8064
902 8050
903 8029
904 8006
905 7947
906 7932
907 7931
908 7886
909 7852
910 7839
911 7797
912 7771
913 7743
914 7730
915 7696
916 7680
917 7631
918 7619
919 7584
920 7513
921 7436
922 7405
923 7358
924 7342
925 7341
926 7333
927 7185
928 7165
929 7053
930 7009
931 6998
932 6981
933 6922
934 6888
935 6841
936 6633
937 6451
938 6443
939 6347
940 6260
941 6046
942 5994
943 5967
944 5920
945 5713
946 5651
947 5483
948 5380
