# Supplementary material for: Simulating multiple faceted variability in single cell RNA sequencing
Source: Nat Commun. 2019 Jun 13;10:2611. doi: 10.1038/s41467-019-10500-w (PMC6565723; doi:10.1038/s41467-019-10500-w)
Supplement: Supplementary file 4 — Source Data [file 41467_2019_10500_MOESM4_ESM.zip › Source_Data_forFigures/SuppFigure7c/UMIcortex/powsimr.txt]

cells nUMIs
1 57889
2 54114
3 52533
4 49336
5 43615
6 42607
7 38281
8 37113
9 36996
10 36746
11 35712
12 35651
13 35355
14 35317
15 35115
16 35007
17 34756
18 34687
19 34619
20 34327
21 33920
22 33908
23 33542
24 33353
25 33324
26 32256
27 32077
28 32015
29 30932
30 30874
31 30842
32 30510
33 30458
34 30023
35 29305
36 29243
37 29206
38 29100
39 28944
40 28773
41 28388
42 28366
43 28194
44 28167
45 28113
46 28055
47 27912
48 27741
49 27500
50 27489
51 27352
52 27153
53 27023
54 26778
55 26744
56 26721
57 26599
58 26548
59 26528
60 26415
61 26332
62 26211
63 25904
64 25740
65 25386
66 25380
67 25274
68 25179
69 25091
70 25057
71 24932
72 24857
73 24736
74 24499
75 24392
76 24333
77 24256
78 24181
79 24134
80 24074
81 24030
82 23902
83 23873
84 23673
85 23610
86 23539
87 23488
88 23485
89 23119
90 23096
91 23032
92 22985
93 22960
94 22821
95 22710
96 22621
97 22565
98 22540
99 22537
100 22460
101 22376
102 22237
103 22171
104 22119
105 22047
106 22045
107 21973
108 21784
109 21763
110 21696
111 21565
112 21529
113 21522
114 21488
115 21355
116 21301
117 21246
118 21213
119 21197
120 20990
121 20931
122 20925
123 20920
124 20886
125 20826
126 20812
127 20668
128 20566
129 20249
130 20238
131 19787
132 19559
133 19535
134 19423
135 19422
136 19285
137 19273
138 19237
139 19221
140 19152
141 18975
142 18786
143 18709
144 18643
145 18458
146 18377
147 18376
148 18229
149 18174
150 18130
151 18046
152 18012
153 18010
154 18000
155 17996
156 17894
157 17821
158 17814
159 17749
160 17615
161 17585
162 17533
163 17473
164 17458
165 17440
166 17367
167 17352
168 17299
169 17237
170 17202
171 17171
172 17158
173 17085
174 17023
175 17009
176 16947
177 16914
178 16903
179 16894
180 16653
181 16600
182 16564
183 16557
184 16476
185 16460
186 16372
187 16354
188 16257
189 16144
190 16071
191 15982
192 15934
193 15870
194 15866
195 15823
196 15818
197 15767
198 15747
199 15737
200 15718
201 15704
202 15702
203 15584
204 15566
205 15549
206 15549
207 15537
208 15536
209 15497
210 15490
211 15438
212 15435
213 15431
214 15305
215 15287
216 15217
217 15213
218 15205
219 15182
220 15084
221 15076
222 15074
223 14989
224 14975
225 14931
226 14870
227 14764
228 14734
229 14722
230 14707
231 14704
232 14656
233 14512
234 14445
235 14442
236 14397
237 14304
238 14254
239 14138
240 14133
241 14052
242 13978
243 13948
244 13881
245 13862
246 13822
247 13801
248 13791
249 13773
250 13759
251 13663
252 13616
253 13569
254 13554
255 13504
256 13422
257 13378
258 13367
259 13268
260 13241
261 13205
262 13204
263 13146
264 13129
265 13128
266 13112
267 13109
268 13095
269 13062
270 13050
271 13015
272 13010
273 12977
274 12972
275 12966
276 12891
277 12853
278 12811
279 12777
280 12772
281 12767
282 12733
283 12729
284 12723
285 12705
286 12686
287 12669
288 12664
289 12652
290 12626
291 12565
292 12562
293 12562
294 12491
295 12460
296 12460
297 12440
298 12414
299 12374
300 12373
301 12356
302 12345
303 12345
304 12316
305 12287
306 12263
307 12232
308 12221
309 12197
310 12181
311 12172
312 12029
313 12024
314 11993
315 11983
316 11959
317 11938
318 11926
319 11852
320 11847
321 11818
322 11714
323 11700
324 11678
325 11644
326 11619
327 11611
328 11585
329 11553
330 11544
331 11523
332 11493
333 11491
334 11455
335 11446
336 11430
337 11419
338 11401
339 11379
340 11379
341 11368
342 11368
343 11323
344 11288
345 11279
346 11244
347 11228
348 11147
349 11116
350 11109
351 11051
352 11006
353 10986
354 10929
355 10913
356 10905
357 10896
358 10886
359 10883
360 10876
361 10874
362 10858
363 10810
364 10803
365 10803
366 10770
367 10769
368 10751
369 10725
370 10691
371 10629
372 10611
373 10549
374 10540
375 10527
376 10517
377 10495
378 10471
379 10459
380 10427
381 10417
382 10414
383 10413
384 10372
385 10324
386 10301
387 10294
388 10284
389 10243
390 10241
391 10181
392 10132
393 10042
394 10020
395 9994
396 9952
397 9950
398 9923
399 9893
400 9886
401 9871
402 9810
403 9799
404 9754
405 9729
406 9715
407 9689
408 9603
409 9585
410 9576
411 9548
412 9506
413 9505
414 9480
415 9456
416 9442
417 9409
418 9349
419 9336
420 9314
421 9270
422 9261
423 9204
424 9202
425 9191
426 9175
427 9136
428 9117
429 9096
430 9012
431 8989
432 8987
433 8924
434 8837
435 8837
436 8833
437 8826
438 8790
439 8777
440 8768
441 8744
442 8728
443 8699
444 8691
445 8602
446 8596
447 8589
448 8588
449 8446
450 8242
451 8186
452 8168
453 8010
454 8005
455 7941
456 7924
457 7862
458 7812
459 7783
460 7764
461 7743
462 7659
463 7568
464 7560
465 7509
466 7464
467 7432
468 7247
469 7132
470 7080
471 7044
472 7033
473 6959
474 6931
475 6930
476 6911
477 6868
478 6824
479 6797
480 6775
481 6752
482 6748
483 6569
484 6559
485 6529
486 6522
487 6469
488 6416
489 6379
490 6161
491 6138
492 6035
493 5812
494 5583
495 5189
496 5087
497 5079
498 5024
499 4728
500 4444
