# Supplementary material for: Simulating multiple faceted variability in single cell RNA sequencing
Source: Nat Commun. 2019 Jun 13;10:2611. doi: 10.1038/s41467-019-10500-w (PMC6565723; doi:10.1038/s41467-019-10500-w)
Supplement: Supplementary file 4 — Source Data [file 41467_2019_10500_MOESM4_ESM.zip › Source_Data_forFigures/SuppFigure7c/UMIcortex/symsim.txt]

cells nUMIs
1 26887
2 26655
3 26390
4 25464
5 25088
6 24464
7 24121
8 23746
9 23602
10 22585
11 22421
12 22219
13 22212
14 21640
15 21341
16 21311
17 21299
18 21221
19 21212
20 21126
21 21116
22 20946
23 20667
24 20596
25 20596
26 20171
27 20058
28 20001
29 19973
30 19945
31 19932
32 19851
33 19809
34 19806
35 19799
36 19699
37 19514
38 19169
39 19019
40 19005
41 18872
42 18819
43 18810
44 18751
45 18542
46 18517
47 18410
48 18306
49 18209
50 18128
51 18024
52 18014
53 17939
54 17751
55 17672
56 17641
57 17628
58 17584
59 17493
60 17172
61 17165
62 17126
63 16947
64 16867
65 16674
66 16663
67 16371
68 16353
69 16274
70 16126
71 16102
72 16084
73 16083
74 16066
75 15988
76 15974
77 15899
78 15866
79 15580
80 15390
81 15242
82 15213
83 15159
84 15135
85 15086
86 14933
87 14885
88 14875
89 14843
90 14842
91 14811
92 14769
93 14714
94 14707
95 14590
96 14582
97 14520
98 14448
99 14306
100 14303
101 14301
102 14264
103 14211
104 14158
105 14089
106 14050
107 14009
108 13922
109 13917
110 13838
111 13814
112 13789
113 13699
114 13694
115 13680
116 13629
117 13484
118 13479
119 13477
120 13459
121 13384
122 13371
123 13329
124 13316
125 13301
126 13295
127 13234
128 13209
129 13202
130 13141
131 13041
132 12815
133 12778
134 12721
135 12674
136 12673
137 12593
138 12590
139 12567
140 12465
141 12432
142 12379
143 12277
144 12207
145 12154
146 12115
147 12076
148 12035
149 11937
150 11869
151 11736
152 11681
153 11657
154 11611
155 11583
156 11372
157 11352
158 11163
159 11161
160 11081
161 10982
162 10981
163 10975
164 10971
165 10971
166 10967
167 10958
168 10942
169 10926
170 10914
171 10881
172 10877
173 10854
174 10830
175 10827
176 10799
177 10780
178 10775
179 10769
180 10757
181 10692
182 10672
183 10570
184 10394
185 10301
186 10259
187 10241
188 10234
189 10180
190 10122
191 10082
192 10038
193 9987
194 9960
195 9956
196 9923
197 9758
198 9592
199 9524
200 9466
201 9441
202 9271
203 9260
204 9208
205 9187
206 9138
207 9080
208 9060
209 9013
210 8937
211 8930
212 8779
213 8770
214 8753
215 8688
216 8676
217 8546
218 8503
219 8499
220 8389
221 8376
222 8357
223 8249
224 8205
225 8199
226 8145
227 8025
228 8000
229 7974
230 7844
231 7753
232 7739
233 7687
234 7626
235 7532
236 7480
237 7355
238 7200
239 7172
240 7130
241 6975
242 6966
243 6880
244 6726
245 6707
246 6686
247 6472
248 6436
249 6354
250 6278
251 6257
252 6211
253 6019
254 5949
255 5839
256 5670
257 5603
258 5580
259 5465
260 5417
261 5151
262 5061
263 4835
264 4825
265 4795
266 4641
267 4502
268 4418
269 4281
270 4211
271 4185
272 4075
273 3919
274 3800
275 3777
276 3775
277 3595
278 3246
279 3246
280 3145
281 2979
282 2940
283 2696
284 2618
285 2550
286 2505
287 2445
288 2324
289 2231
290 2090
291 2040
292 2010
293 1986
294 1901
295 1239
296 1126
297 1089
298 783
299 203
300 165
