# Supplementary material for: Simulating multiple faceted variability in single cell RNA sequencing
Source: Nat Commun. 2019 Jun 13;10:2611. doi: 10.1038/s41467-019-10500-w (PMC6565723; doi:10.1038/s41467-019-10500-w)
Supplement: Supplementary file 4 — Source Data [file 41467_2019_10500_MOESM4_ESM.zip › Source_Data_forFigures/Figure5a/all_populations.txt]

estim ste t p lower upper param method
-0.096 0.001 -138.885 0 -0.097 -0.095 sigma pca
0.047 0.001 68.516 0 0.047 0.048 alpha pca
0 0.001 0.216 0.829 -0.001 0.001 depth pca
0.007 0.001 10.509 0 0.007 0.008 N pca
0.007 0.001 10.048 0 0.006 0.008 prop pca
-0.099 0.001 -178.944 0 -0.099 -0.098 sigma scvi
0.042 0.001 75.668 0 0.041 0.042 alpha scvi
0.001 0.001 2.012 0.044 0.001 0.002 depth scvi
0.019 0.001 34.996 0 0.019 0.02 N scvi
0.012 0.001 22.219 0 0.012 0.013 prop scvi
-0.133 0 -267.155 0 -0.133 -0.132 sigma simlr
0.068 0 137.358 0 0.068 0.069 alpha simlr
0.007 0 14.456 0 0.007 0.008 depth simlr
0.027 0 53.495 0 0.026 0.027 N simlr
0.009 0 17.311 0 0.008 0.009 prop simlr
