# Supplementary material for: Simulating multiple faceted variability in single cell RNA sequencing
Source: Nat Commun. 2019 Jun 13;10:2611. doi: 10.1038/s41467-019-10500-w (PMC6565723; doi:10.1038/s41467-019-10500-w)
Supplement: Supplementary file 4 — Source Data [file 41467_2019_10500_MOESM4_ESM.zip › Source_Data_forFigures/Figure5a/rare_populations.txt]

estim ste t p lower upper param method
-0.066 0.001 -104.719 0 -0.067 -0.066 sigma pca
0.041 0.001 64.254 0 0.04 0.041 alpha pca
0.002 0.001 3.037 0.002 0.001 0.003 depth pca
0.007 0.001 10.395 0 0.006 0.007 N pca
0.04 0.001 62.539 0 0.039 0.04 prop pca
-0.076 0.001 -133.495 0 -0.076 -0.075 sigma scvi
0.042 0.001 73.936 0 0.041 0.042 alpha scvi
0.009 0.001 16.337 0 0.009 0.01 depth scvi
0.013 0.001 23.199 0 0.013 0.014 N scvi
0.035 0.001 61.622 0 0.034 0.035 prop scvi
-0.095 0.001 -174.552 0 -0.096 -0.095 sigma simlr
0.052 0.001 95.519 0 0.052 0.053 alpha simlr
0.011 0.001 19.971 0 0.01 0.011 depth simlr
0.014 0.001 24.786 0 0.013 0.014 N simlr
0.041 0.001 75.083 0 0.04 0.042 prop simlr
