# Supplementary material for: Simulating multiple faceted variability in single cell RNA sequencing
Source: Nat Commun. 2019 Jun 13;10:2611. doi: 10.1038/s41467-019-10500-w (PMC6565723; doi:10.1038/s41467-019-10500-w)
Supplement: Supplementary file 4 — Source Data [file 41467_2019_10500_MOESM4_ESM.zip › Source_Data_forFigures/Figure2b.txt]

kon koff s
1.13 3.24 8163.38
0.3 1.07 4080.95
0.47 6.9 141.86
1.54 22 533.43
0.12 7.03 50.99
1.14 9.83 820.51
4.33 10.26 696.65
14.14 6.46 319.32
0.27 0.8 821.37
0.14 6.76 84.89
0.19 11.35 120.95
6 4.68 302.58
0.27 0.69 710.54
0.71 6.65 2217.68
6.52 1.31 202.37
4.57 10.59 406.74
0.37 1.72 1228.02
4.54 7.97 587.45
1.88 0.88 163.7
0.28 2.32 1599.49
1.03 8.55 545.79
81.99 11.83 183.54
0.31 0.89 571.22
1.07 3.73 990.32
101.44 1.4 146.9
1.24 7.24 438.8
0.52 2.27 445.51
1.96 0.63 124.68
0.33 1.13 453.02
12.2 13.5 305.16
2.23 11.79 305.31
6.27 10.34 411.6
5.47 7.48 188.38
2.39 16.25 821.03
2.74 2.5 129.35
1.66 0.51 111.67
0.25 0.63 306.66
1.15 6.87 296.85
1.11 7.72 1134.79
1.65 0.25 92.61
2.39 1.06 105
3.46 10.32 575.15
5.52 9.39 184.75
7.23 9.67 171.35
0.81 2.36 486.68
5.52 1.18 101.74
4.46 6.54 153.45
0.55 3.78 975.15
0.35 0.83 385.32
8.47 23.05 54.43
3.65 0.21 80.52
0.31 1.43 272.83
0.97 7.99 908.53
37.29 0.81 84.74
2.3 1.35 81.36
0.22 0.66 238.3
1.98 0.79 78.22
0.31 1.13 306.24
1.75 0.27 74.1
2.46 0.54 73.63
41.99 1.38 74.85
2.16 0.31 68.71
0.78 2.3 341.71
11.95 15.44 164.57
4.88 4.05 105.37
19.36 0.51 75.41
3.07 0.55 76.35
3.61 2.72 80.11
22.13 6.44 82.24
0.69 5.5 691.95
0.67 2.5 346.89
0.87 8.93 1000.84
33.55 1.14 74.71
0.26 0.87 261.88
20.81 0.36 63.92
0.24 1.2 194.78
1.64 1.26 78.11
3.34 0.17 60.6
2.82 12.45 464.93
20.9 14.03 132.34
88.41 1.86 57.57
4.98 0.53 60.92
6.94 14.48 138.85
2.29 5.28 500.1
9.08 0.26 58.01
1.35 0.48 66.03
9.02 0.34 58.03
15.25 6.98 81.33
76.47 1.35 55.28
10.49 0.57 73.61
2.03 0.74 59.39
32.83 0.55 61.6
2.53 0.89 61.57
0.98 9.15 312.14
0.27 0.9 187.91
26.91 1.74 50.5
1.82 14.23 264.89
35.03 4.45 55.34
0.2 1.5 179.29
2.09 8.36 395.56
0.37 1.58 249.96
20.61 16.43 86.6
26.27 0.4 50.44
25.58 3.72 61.19
14.76 0.33 44.24
6.98 9.59 93.4
3.97 5.08 248.7
0.55 1.07 189.75
1.26 0.35 53.32
8.96 0.59 55.48
1.07 11.02 705.14
0.54 4.13 191.57
7.11 12.93 189.32
1.77 14.61 222.95
4.2 13.18 388.11
18 0.76 53.28
7.04 0.55 60.99
6.39 6.98 106.93
1.12 0.3 44.47
1.82 12.73 95.87
2.99 0.31 43.13
0.79 3.66 307.95
1.05 3.37 197.51
61.7 0.46 46.23
1.68 0.33 42.65
5.33 26.19 311.81
0.59 3.27 560.99
3.44 4.86 71.53
38.46 1.46 39.31
7.63 17.13 95.93
4 8.49 228.42
3.91 3.39 84.48
3.26 3.25 56.39
2.16 0.71 43.35
0.43 1.51 195.66
10.97 2.35 58.72
15.55 1.25 43.84
0.91 0.21 39.77
25.93 1.86 42.74
17 25.77 140.01
0.37 0.71 148.9
16.14 11.21 93.2
5.66 0.31 42.18
15.85 7.45 54.55
5.55 18.35 231.72
6.27 7.06 81.78
24.53 4.65 51.05
1.92 3.41 58.77
2.65 14.51 410.42
10.79 11.28 75.23
2.51 0.52 38.88
0.71 8.55 647.36
33.18 2.14 44.32
6.51 10.7 62.12
29.47 0.53 43.39
3.59 52.21 26.68
5.34 4.17 58.6
1.88 5.81 294.47
9.93 44.46 205.33
60.05 1.86 38.32
0.58 4.03 576.18
10.21 6.82 50.38
2.54 0.55 41.51
2.79 13.47 217.19
0.96 1.65 235.98
7.62 10.4 64.22
4.69 1.83 39.74
16.94 2.23 35.55
5.49 8.93 77.32
4.32 24.57 188.71
2.05 0.3 38.47
1.07 2.71 211.07
2.13 0.27 40.84
8.4 7.18 53.1
1.29 0.29 36.14
57 2.59 42.04
2.55 0.56 34.57
49.79 5.43 38.37
1.23 0.27 36.29
69.67 7.25 36.4
2.03 0.3 35.25
51.29 5.34 42.93
2.28 16.4 271.42
8.22 13.34 68.47
0.7 5.31 580.77
2.42 0.87 36.1
1.6 1.68 151.96
6.17 6.26 118.91
30.18 4.85 45
0.22 2.76 101.21
1.74 0.29 34.04
31.46 6.83 53.95
42.34 19.09 51.52
6.68 2.14 46.64
17.96 0.49 37.91
77.84 7.17 40.21
23.52 0.84 41.58
7.21 1.13 38.95
112.52 28.32 42.97
4.99 17.46 130.41
11.44 3.81 55.18
26.24 8.68 45.36
1.12 5.6 205.07
2.29 0.44 31.15
16.63 0.27 30.98
0.28 1.02 137.84
113.52 27.13 40.46
2.11 9.75 330.89
96.82 47.7 46.69
1.68 18.6 204.99
28.11 1.87 32.29
3.26 24.5 176.63
1.4 0.25 28.89
12.39 41.69 189.75
1.27 10.13 205.47
68.8 15.63 37.03
0.72 0.85 97.03
0.56 1.62 361.75
2.53 0.52 29.33
0.51 10.34 587.13
4.79 5.74 47.13
62.13 10.62 34.56
16.49 1.82 31.18
1.69 0.4 28.91
1.1 6.2 183.87
12.13 23.44 73
8.24 6.72 42.55
29.77 1.22 32.71
13.77 15.22 52.29
0.96 4.14 231.97
3.56 8.47 161.75
0.89 4.33 130.03
1.73 11.89 242.7
97.14 25.49 38.2
3.96 13.88 203.95
1.75 0.34 27.46
0.95 9.21 436.36
0.4 2.32 314.45
13.68 15.88 80.5
31.32 9.03 38.57
4.04 9.62 184.54
4.45 22.94 106.58
0.35 1.05 93.57
86.83 11.46 39.77
2.07 0.26 29.56
0.88 1.55 118.84
132.66 24.68 45.86
2.2 0.58 25.49
3.84 8.53 130.15
11.4 2.91 27.72
1.88 0.25 25.35
0.77 2.79 132.04
22.62 3.38 37.91
3.22 4.53 131.53
4.42 15.86 197.68
62.13 10.64 37.89
0.61 5.14 283.04
0.74 3.7 201.2
11.03 7.64 70.4
12.54 0.78 24.27
31 1.79 28.1
55.13 15.96 39.53
2.31 1.48 31.78
7.96 16.23 57.77
59.67 19.56 40.28
2.26 4.72 157.46
3.87 15.24 154.31
87.31 14.9 35.82
103.7 14.26 29.08
14.81 13.6 76.69
74.45 16.4 38.04
6.58 28.52 116.85
53.61 1.16 26.78
107.71 28.54 33.24
60.85 33.08 49.59
93 14.98 30.87
80.85 6.1 27.58
11.8 3.26 31.47
51.17 5.7 29.16
27.02 7.04 28.64
80.72 18.07 38.61
24.95 12.69 32.36
0.37 0.98 109.65
73.73 21.67 33.26
10.96 20.4 117.91
22.1 6.77 26.9
70.34 24.72 32.73
1.69 0.11 25.07
2.6 4.78 132.85
25.08 9.46 46.34
94.67 16.83 28.28
92.68 27.15 32.35
20.92 13.53 63.17
0.75 2 181.73
33.42 9.71 28.42
72.72 18.23 38.05
2.49 21.95 127.38
37.53 7.87 26.7
7.21 0.61 24.75
7.83 38.31 128.85
78.64 14.08 35.53
5.74 16.35 81.87
0.57 3.28 281.87
9.12 27.03 140.56
42.79 22.06 41.62
139.14 7.02 24.03
25.56 0.69 24.71
2.11 0.93 25.33
74.34 10.07 29.37
25.48 8.75 29.4
94.37 8.09 27.87
0.37 0.96 77.78
27.79 5 24.94
36.97 3.77 24.35
43.81 6.17 27.95
0.16 0.36 68.15
0.54 3.13 284.93
2.05 0.28 26.1
1.25 0.32 24.17
87.91 9.5 30.58
5.36 5.91 34.8
5.2 13.77 122.73
0.13 0.39 66.62
7.41 6.6 35.49
15.9 30.07 77.28
2.18 4.08 113.39
14.02 7.29 30.03
86.48 20.36 29.85
0.77 10.34 376.6
13.31 22.81 47.85
4.76 8.65 58.04
1.48 17.1 291.69
56.5 29.53 29.87
53.89 6.91 24.02
0.46 2.11 167.18
32.49 5.06 26.94
30.52 3.69 26.17
0.51 1.69 105.78
6.28 19.44 141.98
9.46 26.55 125.76
40.56 13.01 25.65
90.61 20.16 26.37
41.49 1.57 22.6
5.03 0.35 25.56
4.85 15.13 164.94
80.59 14.46 27.61
58.28 19.39 33.58
21.4 10.84 33.82
22.33 36.68 49.2
42.48 0.89 19.95
11.41 22.41 89.45
47.21 6.69 26.1
4.03 0.45 19.29
82 40.17 39.3
58.64 30.24 43.24
72.91 21.47 29.92
97.01 18.08 23.89
50.94 8.1 24.12
119.39 22.3 26.73
8.88 10.67 34.73
104 7.3 25.75
6.6 16.02 114.13
15.66 10.44 29.28
73.78 54.06 41.89
44.95 9.07 29.6
76.56 10.84 25.39
22.38 36.9 37.62
75.25 37.91 41.94
19.39 17.47 49.39
0.16 0.39 74.7
52.28 4.04 21.14
0.46 3.45 337.59
20.65 0.48 24.4
89.09 12.61 24.16
62.72 6.98 30.91
0.48 1.18 74.33
3.18 21.85 74.74
0.49 5.12 249.71
55.72 4.17 21.92
71.85 23.05 30.8
55.85 4.93 25.49
2.46 7.64 176
68.37 11.99 27.5
69 48.49 31.2
87.53 6.85 25.49
61.9 19.11 26.07
42.49 32.31 35.02
53.25 4.05 26.71
65.05 13.11 29.43
8.75 29.08 115.88
43.48 10.8 28.9
98.22 5.51 23.39
1.99 0.2 18.64
3.63 7.76 132.17
63.06 13.52 26.31
7.85 16.15 115.08
44.43 6.27 27.33
40.71 2.02 18.89
78.57 32.51 35.44
2.97 11.1 207.59
59.49 12.24 23.47
48.38 26.41 27.73
91.5 107.95 51.06
0.77 5.28 325.76
29.38 30.34 32.38
26.49 0.43 20.38
98.09 8.92 22.97
82.5 37.37 37.07
12.83 11.3 58.76
44.91 4.75 20.65
4.95 0.65 18.59
53.34 24.56 27.24
69.47 12.75 28.31
10.99 19.99 72.83
25.48 18.65 33.23
0.6 5.13 218.12
11.49 32.65 111.74
69.99 34.99 34.6
3.55 15.72 169.12
74.9 10.58 28.31
79.89 4.44 19.47
13.07 9.32 26.37
72.03 43.65 31.14
16.08 42.83 91.97
71.42 49.59 38.3
6.06 28.97 127.83
46.31 12.61 31.71
39.55 15.54 31.07
14.14 0.63 17.91
37.62 6.49 20.14
51.71 23.25 24.19
1.12 6.8 160.51
109.37 20.95 27.09
72.81 21.87 26.18
4.17 14.36 147.71
10.8 9.75 26.7
49.59 13.97 22.94
7.5 32.04 134.68
48.32 23.9 26.71
60.01 4.34 19.52
49.8 7.04 23.1
3.77 13.21 145.5
7.92 47.45 155.86
87.86 33.53 25.81
47.43 21.66 23.84
3.9 15.42 107.25
101.98 65.79 30.48
1.72 19.9 199.47
2.86 16.87 126.38
31.74 7.97 30.58
37.13 23.53 42.16
24.38 34.07 65.39
0.7 9.47 199.85
29.95 4 17.79
4.02 22.25 234.78
51.87 25.93 33.15
65.15 14.34 26.62
4.02 1.89 28.86
9.57 20.69 94.17
11.64 9.18 42.95
80.08 49.27 31.18
28.35 9.45 38.13
23.46 27.56 56.34
2.62 20.87 202.44
11.11 15.48 33.75
4.88 24.65 69.72
0.79 5.13 274.97
42.21 18.88 24.72
1.31 0.31 17.99
108.03 32.81 25.4
43.67 8.05 24.36
55.09 19.18 24.59
10.12 0.47 18.38
100.94 22.72 25.59
13.71 5.45 19.45
2.4 19.17 382.55
66.34 22.97 25.84
6.38 9.91 33.58
77.38 33.65 30.21
52.37 40.49 29.52
37.78 7.93 22.53
17.02 29.94 60.13
48.6 10.81 20.87
70.91 26.96 22.79
1.27 0.13 17.49
66.24 34.72 26.46
110.53 11.07 24.97
19.01 9.66 22.85
59.18 22.72 27.09
0.73 7.02 134.63
0.44 1.28 68.99
127.45 34.29 22.65
4.57 13.62 143.64
42.35 3.23 20.8
36.4 6.59 18.91
0.9 6.11 331.11
0.89 9.65 231.82
78 24.77 22.78
78.96 11.67 25.66
58.89 6.03 22.74
65.73 22.18 28.01
70.16 30.69 25.75
13.12 14.24 57.72
0.27 0.61 68.45
0.91 17.31 327.89
8.18 20.18 100.03
49.83 9.87 18.47
51.52 54.03 39.8
38.79 1.11 17.5
2.63 9.08 155.01
0.58 2.64 98.11
32.2 25.1 43.82
78.81 10.77 21.1
13.92 24 71.89
48.7 18.49 20.78
37.41 5.63 16.79
75.55 5.74 17.94
56.8 21.28 20.47
73.63 20.39 23.9
69.32 28.91 22.59
59.98 7.69 19.4
68.69 13.77 17.25
59.89 28.51 23.96
21.92 4.52 17.75
58.31 19.38 26.35
8.38 13.13 70.92
9.21 4.52 19.78
3.5 9.79 112.75
96.97 13.31 25.69
35.2 7.44 22.61
0.13 0.58 107.28
2.46 27.59 171.99
50.95 22.86 22.08
0.8 8.25 358.9
0.37 10.61 180.88
95.68 42.99 27.21
10.08 15.8 39.9
39.43 17.01 23.63
82.07 82.14 37.05
60.06 19.48 24.66
48.85 16.51 20.8
28.73 0.73 16.31
24.09 3.26 21.96
2.76 7.83 129.87
15.69 10.99 22.93
29.28 2.89 16.75
72.88 67.04 39.82
0.81 8.2 234.89
0.85 9.86 421.85
18.02 25.58 29.9
3.14 13.52 147.14
78.53 26.87 28.32
102.64 29.97 23.63
31.69 17.19 24.39
16.74 0.48 18.44
65.73 5.14 15.85
92.46 23.72 20.2
17.54 22.43 62.48
1.15 3.48 8131.09
0.27 0.98 4029.73
0.37 4.95 140.72
1.62 18.64 453.77
0.11 8.02 60.93
1.2 9.48 754.45
4.29 10.84 711.35
15.54 6.92 324.18
0.28 0.71 815.51
0.14 7.76 102.91
0.18 10.87 117.53
5.9 4.45 299.75
0.29 0.69 711.55
0.67 5.41 2086.21
6.96 1.59 209
4.45 9.34 385.46
0.36 1.53 1276.16
4.53 8.21 590.49
1.96 0.98 168.07
0.29 2.87 1571.67
1.09 7.36 481.39
94.48 11.76 182.44
0.3 0.93 570.5
1.15 3.57 949.91
46.22 0.68 148.58
1.35 7 416.84
0.48 2.31 472.84
1.93 0.64 124.03
0.31 0.92 429.37
12.27 11.01 279.13
2.84 14.53 290.48
6.37 9.38 395.29
6.46 9.35 195.34
2.44 13.11 724.1
3.43 4.1 149.82
1.77 0.59 114.24
0.24 0.79 310.94
1.22 7.46 297.36
1.02 6.75 1157.9
1.67 0.25 93.45
2.17 1.05 104.58
3.78 11.15 591.26
5.15 9.1 187.09
5.8 8.08 170.22
0.68 2.12 474.47
5.64 1.19 100.97
5.69 8.3 151.73
0.58 4.8 1039.38
0.32 0.72 380.3
8.47 29.02 65.51
3.38 0.21 79.87
0.3 1.77 310.81
0.98 8.55 967.56
33.5 0.89 85.77
2.38 1.47 82.02
0.23 0.76 239.33
1.96 0.79 79.34
0.3 1.04 298.93
1.82 0.24 74.19
2.59 0.74 77.2
70.03 2.06 74.44
2.33 0.34 69.8
0.85 3.27 369.88
10.77 13.42 161.11
4.98 4.19 108.23
36.11 0.44 74.89
2.96 0.75 81.34
3.16 2.5 81.24
21.59 7.33 87.05
0.58 4.14 668.16
0.62 2.06 328.37
0.77 7.02 917.73
40.36 0.74 74.78
0.24 0.68 255.34
21.12 0.3 64.35
0.24 1.26 199.8
1.79 1.32 76.96
3.49 0.18 62.59
2.91 11.56 434.01
18.45 14.08 140.6
71.09 1.63 57.5
4.58 0.33 60.77
6.38 14.14 149.73
2.11 4.72 484.38
6.67 0.23 57.74
1.64 0.63 68.39
11.54 0.42 58.37
16.19 5.92 75.98
47.82 1.02 57.3
10.16 0.68 75.17
2.09 0.73 59.93
106.66 1 61.46
1.9 0.57 60.09
0.88 6.64 275.33
0.3 1.2 210.95
27.89 1.48 49.12
1.76 14.3 262.09
19.56 2.34 55.48
0.21 1.13 164.56
1.89 6.81 358.34
0.37 1.65 251.58
24.5 17.85 85.07
21.95 0.38 51.04
25.7 4.12 63.58
17.11 0.38 45.75
7.18 9.03 87.2
4.12 6.06 259.06
0.57 1.12 193.91
1.26 0.34 53.58
9.46 0.8 57.83
0.96 10.04 679.42
0.45 3.14 196.62
8.04 11.83 165.05
1.67 13.46 203.55
4.43 11.91 351.1
20.84 1.04 54.69
6.85 0.48 61.28
7.26 8.78 112.92
1.52 0.37 46.32
1.92 15.93 113.05
3.42 0.43 44.19
0.71 2.99 263.22
1.27 4.51 208.22
85.34 0.32 46.73
2.09 0.41 43.78
5.86 28.67 317.31
0.59 2.86 558.05
3.63 4.92 69.52
38.11 1.71 39.35
7.89 15.82 84.88
4.28 9.2 237.47
4.25 3.76 86.81
2.87 2.41 52.84
2.16 0.7 42.29
0.42 1.17 186.01
13.87 2.75 58.75
17.83 0.83 43.18
1.3 0.29 40.14
27.05 2.31 44.15
17.56 26.53 140.79
0.44 1.28 175.54
17.65 8.55 82.74
6.17 0.28 42.42
20.71 12.02 59.91
5.83 18.39 232.16
6.3 6.17 76.49
37.63 7.32 51.78
2.13 4.59 67.86
3.17 21.94 509.7
12.42 9.85 66.14
2.07 0.43 38.81
0.71 7.58 551.44
35.32 2.87 45.09
7.48 12.95 66.07
17.84 0.36 44.94
3.62 54.23 27.29
4.03 2.71 58.32
1.86 6.53 319.29
9.51 40.63 200.83
51.24 1.27 39.38
0.67 4.58 544.98
14.95 11.41 53.97
2.49 0.55 42.88
2.64 13.84 213.87
0.97 1.34 214.27
8.57 11.14 64.18
4.81 1.84 40.06
25.16 1.92 34.2
4.56 5.81 67.82
4.95 32.77 217.36
2.02 0.25 38.52
1.36 3.71 242.02
1.87 0.27 41.72
8.03 6.52 52.86
1.37 0.33 36.81
49.29 1.52 42.1
2.36 0.57 35.05
45.53 6.27 39.62
1.56 0.33 36.97
81.87 7.16 35.98
2.35 0.37 35.62
50.35 4.66 42.78
2.17 15.14 268.86
8.11 11.62 65.51
0.71 5.43 588.35
1.7 0.7 36.43
1.4 1.46 150.81
5.62 6.45 128
35.37 4.54 43.62
0.2 2.18 95.37
1.74 0.31 34.6
40.94 6.81 53.14
40.66 18.28 52.45
7.48 3.66 53.66
13.06 0.36 37.49
72.17 8.03 41.3
15.65 0.57 42.05
5.44 0.62 38.22
120.64 26.37 42.26
4.15 13.42 128.71
16.82 6.25 56.97
31.31 8.2 43.6
1.14 6.56 219.19
1.9 0.44 32.13
23.35 0.25 31.18
0.28 0.81 127.55
102.07 26.67 42.93
2.08 11.11 384.35
98.3 46.43 46.55
1.94 22.63 221.81
31.13 2.2 33.29
3.51 26.78 179.56
1.48 0.25 28.72
12.76 45.84 205.12
1.22 9.72 205.16
67.49 18.59 38.77
0.67 0.74 95.19
0.54 1.8 391.77
2.27 0.44 29.76
0.52 8.49 535.84
5.39 6.99 48.6
65.66 10.18 35.17
17.33 2.41 32.46
2.16 0.43 29.01
1.11 5.47 164.67
11 20.89 73.44
9.34 6.76 41
39.54 1.24 32.63
11.56 16.19 59.36
0.97 4.3 258.85
3.44 7.8 156.29
0.97 5.55 140.76
1.65 10.69 229.7
95.38 21.36 37.51
3.92 15.59 219.95
1.73 0.39 27.8
0.9 8.07 422.69
0.37 1.72 269.99
12.9 14.41 80.8
26.92 7.86 39
3.74 9.36 192.87
4.27 27.16 121.26
0.34 1.21 105.82
82.38 13.81 41.75
1.96 0.27 30.05
0.92 1.78 127.89
124.29 22.77 45.09
2.23 0.43 24.42
3.22 6.91 124.18
12.28 1.86 25.98
2.56 0.26 25.07
0.84 3.04 124.51
17.56 3.51 38.84
2.83 4.15 137.3
4.24 14.4 187.21
80 9.6 36.79
0.64 5.98 298.14
0.87 4.86 239.26
14.94 9.92 70.07
14.31 0.68 24.46
32.87 1.94 29
52.72 14.79 39.82
1.98 1.05 29.95
6.69 15.75 65.16
50.13 15.91 40.9
2.49 4.47 144.01
4.04 18.15 179.06
84.37 14.58 36.26
93.77 12.15 29.99
14.89 15.53 81.94
76.31 13.8 36.99
7.46 36.2 132.42
56.84 1.36 27.35
103.42 27.37 34.27
67.51 29.81 46.53
95.47 16.9 31.54
77 4.53 27.84
13.93 2.82 30.57
53.89 7.39 30.51
23.8 6.85 29.98
65.03 14.63 38.55
29.28 12.55 31.53
0.38 0.99 113.44
74.91 23.41 33.58
12.61 21.23 110.7
24.85 7.39 26.81
80.55 23.73 32.52
1.52 0.11 25.14
2.95 7.37 162.46
30.44 13.61 48.82
70.29 16.08 30.26
90.86 24.06 32.43
18.82 11.74 61.42
0.75 2.17 205.97
29.83 8.98 29.14
55.49 18.13 41.2
3.2 30.53 140.17
30.9 6.72 27.55
17.37 0.88 24.23
7.28 40.42 149.41
70.47 10.68 35.8
6.89 17.19 76.15
0.57 3.05 266.01
9.6 28.38 138.3
35.29 16.49 41.28
113 8.3 24.74
15.98 0.39 24.81
2.01 0.87 24.96
78.1 6.45 27.75
21.65 7.93 29.96
100.43 7.67 28.27
0.4 1.01 79.93
27.55 4.86 25
27.96 3.42 24.77
53.03 8.02 27.98
0.16 0.37 71.11
0.55 4.22 352.3
1.97 0.27 26.1
1.48 0.3 23.12
80.48 8.74 31.12
5.36 4.81 31.63
4.87 11.51 114.11
0.13 0.36 67.23
7.98 6 33.34
18.33 29.33 72.2
2.33 3.57 102.75
15.99 10.05 31.67
88.15 21.74 30.82
0.82 15.05 478.32
13.48 21.72 46.67
5.9 9.92 56.51
1.38 14.03 259.89
59.33 27.32 29.81
67.25 7.37 23.51
0.45 2.01 170.65
32.12 6 28.45
27.01 3.44 27.07
0.56 2.81 146.26
5.74 15.04 126.71
8.95 22.73 118.44
36.31 12.9 26.69
104.15 20.28 25.7
41.16 1.91 22.75
2.96 0.32 25.78
4.84 11.8 147.55
79.84 10.61 27.16
62.84 19.73 33.24
20.42 10.74 33.74
24.33 39.67 49.57
49.86 1.16 20.13
10.02 19.93 92.33
73.27 7.14 25.97
3.18 0.48 19.28
79.74 37.92 39
68.38 29.86 41.09
76.77 29.11 32.24
76.69 16.07 24.52
52.64 9.61 25
119.28 17.89 26.06
10.57 10.57 31.58
86.4 6.21 25.28
6.23 13.54 103.23
18.35 10.3 27.41
67.16 48.9 42.03
48.32 9.24 30.05
67.89 9.09 26.68
24.2 34.48 33.82
79.22 35.9 41.21
18.79 15.14 47.44
0.17 0.5 75.18
36.73 3.79 22.18
0.49 3.01 340.7
21.69 0.63 24.88
81.76 10.67 24.14
56.66 6.3 30.52
0.5 1.42 79.05
4 28.72 77.32
0.52 7.44 307.7
45.11 2.96 22.1
63.84 22.07 32.17
60.64 6.23 26
2.55 6.65 155.27
55.97 7.93 27.31
75.12 47.15 29.81
81.64 6.92 26.16
78.72 17.11 24.4
37.15 26.27 34.71
72.67 5.57 27.24
87.42 14.11 28.9
8.18 20.76 98.21
44.54 8.63 27.38
84.77 6.1 24.11
1.94 0.21 18.89
4.07 10.82 150.21
68.06 14.45 26.61
8.07 18.06 121.25
36.36 6.24 28.19
35.46 2.06 19.17
77.31 28.17 33.62
3.28 12.57 212.92
76.09 15.84 23.76
52.27 22.99 25.08
97.23 97.8 46.6
0.78 5.75 370.11
30.02 31.65 33.16
21.94 0.35 20.47
115.58 6.58 22.31
98.2 39 35.59
13.72 16.2 68.98
54.69 4.82 20.46
4.94 0.53 18.06
52.12 22.01 27.86
84.84 14.05 27.33
12.1 20.8 68.64
26.48 19.9 33.63
0.63 5.53 213.52
12.33 31.93 107.57
73.97 33.43 33.68
3.9 19.02 185.64
85.27 13.46 29.64
84.85 4.5 19.57
12.16 6.84 24.06
67.76 41.18 31.2
16.21 43.16 94.29
87.74 47.28 35.01
6.16 29.18 119.4
36.75 11.24 32.06
45.04 19.32 31.68
13.07 0.81 18.32
35.43 6.28 20.44
58.26 20.29 23
1.14 6.41 157.55
99.4 17.94 27.99
84.12 21.65 25.89
4.06 11.95 136.85
8.77 9.02 28.03
53.87 12.14 21.71
7.66 26.42 115.36
51.77 28.87 28.49
80.28 4.22 19
54.2 6.76 22.73
3.76 14.85 160.57
9.65 50.8 145.8
87.18 30.65 25.34
57.85 28.62 24.59
3.41 12.81 109.79
99.13 67.19 31.58
1.84 20.25 190.06
2.53 15.79 142.93
36.62 7.53 30.06
41.71 25.46 40.03
23.86 35.81 70.72
0.57 7.57 199.39
27.7 3.34 17.83
3.87 21.11 248.16
57.16 25.07 32.14
88.27 15.78 26.07
3.24 1.29 27.67
8.09 17.96 100.04
10.51 11.14 49.76
72.94 56.16 34.27
31.53 9.34 36.72
24.92 29.26 58.79
2.57 20.48 204.18
9.81 13.32 34.42
4.31 24.35 77.05
0.76 5.22 303.34
41.75 19.51 24.48
1.3 0.4 19.06
115.56 32.93 24.7
47.4 6.14 23.24
57.37 22.5 26.1
16.44 0.54 18.06
101.35 21.22 25.68
15.99 4.87 18.99
2.41 20.99 404.9
60.96 22.16 26.18
7.22 11.36 34.71
75.27 34.24 30.89
53.73 43.85 30.34
43.43 10.47 24.22
15.32 30.32 64.85
41.44 7.84 20.3
65.44 25.24 23.02
1.69 0.13 17.15
62.69 34.17 26.98
101.12 10.65 25.77
16.69 10.43 25.87
54.08 21.18 27.81
0.68 6.08 130.88
0.48 2.07 88.17
127.6 36.99 24.32
4.48 12.2 134.53
50.95 4.8 21.62
29.73 6.92 19.88
0.78 4.92 314.68
0.96 10.09 248.18
71.99 24.91 24.07
83.02 9.25 25.26
66.5 6.5 22.43
78.93 21.22 26.54
74.92 34.89 26.74
12.78 14.07 58.48
0.27 0.74 70.7
0.78 16.31 353.75
8.07 19.94 102.36
48.27 8.72 18.66
52.51 53.8 39.12
38.63 0.99 17.18
2.67 9.43 159.37
0.57 3.26 114.4
34.1 24.83 42.34
74.11 11.45 21.63
15.73 25.78 70.18
54.88 21.47 21.45
35.87 5.3 17.21
80.49 5.41 18.49
58.04 18.71 19.85
77.55 17.8 22.58
74.36 33 23.46
44.54 5.5 19.37
67.93 14.55 17.97
66.07 26.98 23.83
23.07 3.25 17.08
60.11 17.44 26.5
9.58 16.14 74.01
8.84 4.74 20.57
3.53 10.68 124.99
94.69 14.21 26.16
48.24 8.63 22.8
0.14 0.66 112.31
2.26 23.13 159.74
47.94 21.47 22.15
0.78 7.29 394.2
0.37 8.83 178.86
97.07 48.45 28.22
9.63 15.1 39.06
38.49 15.48 23.24
87.94 72.73 34.72
59.1 21.16 25.45
60.44 21.52 20.67
32.13 0.79 16.98
19.52 1.97 21.15
2.46 7.72 140.1
15.41 10.08 22.61
21.87 1.76 16.57
75.19 67.63 40.31
0.73 10.47 310.58
0.74 8.1 384.16
17.21 25.98 31.32
2.76 11.05 145.69
79.07 25.85 27.85
92.37 29.97 24.36
30.9 21.49 27.01
31.08 0.61 19.05
61.15 4.71 16.01
89.24 18.62 19.28
16.36 23.63 67.4
1.13 3.41 8264.77
0.29 1.12 4026.21
0.46 7.91 175.53
1.52 18.86 481.25
0.11 9.21 76.55
1.19 9.37 762.97
4.9 12.14 726.64
14.66 6.17 316.13
0.27 0.69 834.79
0.16 17.06 159.02
0.18 8.62 96.17
5.07 3.29 288.85
0.28 0.78 718.38
0.71 5.64 2169.57
6.06 1.21 208.04
4.47 9.71 395.59
0.36 1.62 1288.52
3.94 6.34 556.91
2.36 1.37 174.2
0.27 1.95 1479.12
1.13 7.6 509.57
73.57 8.84 181.43
0.31 0.89 570.32
1.2 4.26 1031.59
39.04 0.49 147.52
1.26 6.6 423.09
0.56 3.38 529.57
1.81 0.62 124.8
0.3 0.98 430.41
11.98 13.9 309.93
2.67 12.51 277.1
6.89 10.95 407.39
6.06 9.43 207.3
2.09 13.13 772.9
3.51 4.44 151.54
1.91 0.67 114.52
0.24 0.68 311.05
1.2 6.85 286.93
0.94 6.51 1179.03
1.51 0.21 93.01
1.79 0.71 100.5
3.75 10.1 542
5.41 10.08 195.52
5.22 6.26 158.39
0.68 1.75 460.5
8.57 1.98 104.76
5.14 7.52 150.57
0.62 4.35 1000.36
0.31 0.74 379.88
8.6 27.52 62.48
3.88 0.19 80.28
0.28 1.17 262.83
1.07 9.24 952.87
49.67 0.74 84.46
2.51 1.66 85.4
0.23 0.67 233.23
1.86 0.74 79.5
0.33 1.2 306.38
1.93 0.26 74.61
1.92 0.53 74.78
56.48 1.7 74.87
2.02 0.3 69.78
0.79 2.83 385.79
12.29 15.63 165.13
6.16 5.61 109.94
24.43 0.38 74.56
3.64 0.89 79.21
3.58 2.68 81.62
21.1 6.3 84.27
0.61 4.78 734.09
0.59 1.81 290.06
0.77 7.24 922.25
59.71 0.71 73.84
0.23 0.77 257.91
7.81 0.2 64.17
0.24 1.3 203.69
1.6 1.19 77
2.95 0.18 61.85
2.63 10.97 437.09
17.46 13.02 140.64
41.69 0.76 56.97
4.11 0.3 60.62
6.9 14.61 149.69
2.16 5.26 515.59
4.09 0.23 58.32
1.45 0.55 68.39
14.01 0.53 58.97
17.08 6.33 75.3
25.26 0.63 57.13
18.29 1.18 73.51
2.13 0.76 60.22
78.68 0.71 61.48
1.89 0.6 60.64
0.82 6.3 282.05
0.28 1.03 198.23
21.12 1.35 49.73
1.58 10.49 224.93
20.92 2.66 55.99
0.2 1.34 174.75
1.82 6.63 369.26
0.39 1.83 253.44
21.02 15.4 85.58
24.15 0.3 51.23
20.15 3.27 62.46
17.3 0.46 45.72
7.5 10.22 90.87
3.55 4.6 242.23
0.52 1.05 193.52
1.31 0.34 53.07
6 0.45 57.13
1.04 9.91 643.95
0.47 3.41 193.65
9.47 12.99 158.54
1.66 14.31 226.91
4.32 10.79 329
12.37 0.79 55.48
7.37 0.6 62.08
7.05 8.52 115.5
1.26 0.33 46.06
1.9 14.41 103.5
3.46 0.42 43.77
0.79 3.25 281.35
1.21 3.97 211.97
36.14 0.35 46.64
1.88 0.46 43.98
5.18 23.59 291.49
0.58 3.17 591.37
2.79 3 60.66
21.53 0.78 39.74
10.32 16.37 75.89
4.36 9.57 231.5
4.13 4.64 95.66
2.57 1.74 48.43
1.94 0.7 43.04
0.38 1.15 185.54
12.39 2.57 58.88
11.22 0.52 42.62
1.17 0.32 41.45
36.2 2.08 43.39
17.09 23.48 132.27
0.38 0.98 161.34
17.73 7.74 77.9
8.22 0.23 42.72
21.36 13.23 61.14
5.71 16.05 215.25
6.84 7.43 80.39
39.5 6.58 51.05
2.16 4.35 67.39
2.95 16.43 434.82
10.05 8.6 68.47
2.1 0.38 38.3
0.7 9.13 656.79
53.04 3.53 43.56
6.57 10.95 63.62
21.68 0.42 43.99
4.04 64.06 28.66
3.94 2.52 55.9
1.81 7.11 347.28
9.11 43.62 218.01
66.87 1.08 39.01
0.64 4.36 572.55
13.31 12.86 60.99
2.22 0.44 41.21
2.66 10.58 188.05
0.99 1.71 233.51
9.32 12.06 64.12
4.56 1.4 37.84
23.79 2.03 33.88
4.9 6.76 72.09
4.58 29.8 207.2
1.63 0.25 39.19
1.14 3.24 241.14
1.63 0.21 41.54
8.52 6.04 50.08
1.12 0.31 36.58
40.94 1.06 42.13
2.54 0.55 34.55
53.76 7.32 40.19
1.43 0.34 37.52
82.59 6.78 36.46
2.17 0.32 35.2
45.94 3.49 41.81
2.33 15.65 270.25
7.31 13.36 74.34
0.72 6.21 611.44
1.5 0.5 34.83
1.55 1.56 148.14
5.94 6.46 123.31
34.91 5.05 45.34
0.21 2.91 111.38
2.14 0.31 34.01
41.33 7.28 53.8
45.23 18.51 51.11
8.47 4.2 53.67
24.67 0.47 37.4
65.61 6.65 40.63
16.31 0.4 41.76
4.33 0.56 39.79
111.15 23.33 42.86
4.3 13.69 124.45
22.35 5.78 51.76
28 7.14 43.76
1.24 7.14 224.61
1.67 0.42 32.35
16.31 0.23 31.44
0.25 0.78 127.7
102.85 26.89 41.95
2.01 11.4 376.69
81.42 42.02 48.78
1.67 18.28 207.02
34.29 1.99 32.98
3.29 26.93 196.27
1.75 0.38 29.99
11.85 43.57 200.99
1.33 8.54 163.79
81.23 20.49 37.88
0.72 0.73 95.86
0.51 1.52 372.07
2.56 0.61 30.45
0.48 7.7 470.99
6.41 8.3 48.82
65.82 9.76 34.09
13.99 2.54 33.92
1.81 0.43 29.7
1.09 5.42 160.98
8.41 15.86 71.64
8.45 6.5 42.98
44.62 1 31.87
12.1 15.96 57.7
0.95 3.13 202.8
3.49 8.85 172.48
1.05 6.39 154.73
1.67 10.41 231.58
86.03 19.85 37.28
3.86 15.92 225.79
1.69 0.31 27.15
0.89 8.39 405.67
0.42 2.12 278.59
12.23 14.23 83.68
33.45 9.1 38.89
3.73 9 184.58
3.61 27.28 139.24
0.32 1.05 101.11
71.82 14.17 42.56
2.02 0.21 29.86
0.89 1.8 129.36
118.75 26.48 47.47
2.51 0.55 24.71
3.48 9.23 154.15
8.43 2 28.43
1.63 0.27 26.23
0.84 3.8 151.46
20.16 2.64 37.73
3.09 5.56 149.68
4.06 14.58 200.43
67.45 8 36.16
0.57 4.21 258.68
0.72 3.8 213.66
14.29 11.14 73.89
8.31 0.51 24.82
33.42 1.5 28.54
51.52 12.59 38.5
2.45 1.5 31.86
9.08 16.9 55.79
47.53 17.31 42.83
2.25 4.62 159.6
4.34 20.98 196.86
83.51 17.18 37.79
104.29 11.28 28.96
15.67 20.21 91.42
70.03 11.93 36.55
5.91 29.93 133.36
41.48 1.03 27.22
94.78 26.22 34.03
73.16 26.57 44.34
90.43 11.47 30
51.23 2.43 27.2
13.01 2.44 29.51
74.73 10.55 30.97
22.61 7.53 30.11
67.64 14.1 38.34
28.51 16.86 35.14
0.37 0.89 107.71
76.28 23.63 33.83
13.04 20.15 103.35
22.94 5.84 25.9
74.61 21.97 32.81
1.29 0.1 25.27
3.17 8.04 163.36
42.87 15.92 46.08
91.96 16.97 28.54
99.64 21.53 30.98
20.72 14.69 66.19
0.73 2.05 201.23
26.64 11 31.74
67.24 19.35 39.68
2.89 34.71 175.5
33.26 5.99 26.03
16.01 1.07 24.46
7.52 37.2 133.86
69.41 11.83 36.19
6.45 17.7 79.64
0.57 2.65 228.93
8.57 24.69 140.35
45.1 19.4 39.94
129.35 8.42 24.12
21.99 0.68 24.34
1.7 0.71 24.67
77.11 6.29 28.02
23.75 7.75 29.94
116.83 4.28 27.76
0.34 0.75 74.33
20.53 3.6 24.78
23.52 2.8 24.59
49.22 7.87 27.95
0.18 0.46 71.9
0.53 3.27 315.71
1.87 0.24 26.37
1.59 0.33 24.12
75.71 7.44 30.13
5.68 5.86 34.08
4.71 8.64 98.3
0.13 0.42 68.91
7.21 3.92 29.82
16.45 26.15 70.68
2.6 5.37 121.34
16.7 9.89 31.11
101.73 25.23 30.74
0.68 10.16 431.05
12.87 20.82 46.65
6 10.69 58.98
1.53 13.4 220.44
78.71 28.68 27.66
66.53 8.77 23.63
0.43 2.65 187.7
29.22 5.56 28.32
30.89 3.37 26.5
0.65 4.37 179.84
6.29 18.87 136.32
10.15 28.75 128.96
37.79 14.63 27.95
97.72 22.21 26.2
45.37 1.25 23.11
3.08 0.29 26.06
4.86 13.92 158.02
82.68 13.32 27.12
67.96 19.41 32.85
18.94 12.15 36.65
24.65 38.27 47.39
60.75 1.03 20.44
10.85 23.58 101.67
64.31 6.24 26.14
3.3 0.49 19.42
77.71 37.4 38.22
77.58 33.28 40.75
84.43 32.16 33.03
96.81 18.9 23.76
63.96 11.45 24.81
111.9 17.23 25.48
6.92 6.4 31.42
71.97 6.83 26.23
6.43 16.23 117.76
21.77 12.02 27.97
65.98 49.13 42.19
36.2 7.9 30.43
61.79 6.66 25.17
25.81 34.34 32.83
88.34 36.63 39.92
20.72 19.47 50.49
0.16 0.37 75.54
48.61 4.17 21.74
0.5 3.87 380.59
23.56 0.56 25.48
86.21 12.62 24.13
46.98 6.5 31.47
0.46 1.06 67.82
3.79 32.43 92.18
0.54 6.72 286.64
50.69 4.18 22.16
62.49 19.63 31.04
55.8 6.9 26.41
2.1 4.29 128.3
51.65 6.68 27.53
73.76 40.65 28.81
80.75 5.51 25.58
71.98 12.02 23.69
43.72 28.43 33.01
77.14 4.67 26.67
95.68 15.3 29.07
8.52 22.56 103.83
52.16 9.34 27.46
59.49 4.01 23.75
1.02 0.16 19.22
4.35 12.5 163.3
62.87 13.92 26.36
7.52 17.43 123.72
44.09 7.09 28.25
54.4 3.11 18.81
72.88 22.74 32.46
3.1 9.32 180.33
75.07 16.25 24.96
55.52 28.28 26.72
94.78 98.83 47.9
0.75 5.54 371.39
23.98 33.95 38.27
23.85 0.4 20.92
95.09 4.42 21.44
101.02 33.43 33.61
14.48 13.74 62.13
53.28 5.33 20.37
6 0.88 18.7
54.46 18.66 26.44
68.37 11.2 27.54
11.84 15.82 60.36
30.94 19.92 31.39
0.61 5.29 216.33
13.57 31.41 99.86
74.73 34.98 33.91
3.92 19.97 199.55
114.25 16.24 28.1
92.68 6.8 19.88
13.2 5.26 22.35
66.98 41.11 31.02
14.98 37.39 87.77
92.45 43.16 33.34
6 32.02 133.77
40.01 10.17 31.06
40.51 20.31 32.96
21.69 0.68 17.88
36.56 5.36 19.83
55.92 22.76 24.45
1.21 8.03 174.67
120.59 20.85 27.35
95.37 24.15 25.53
3.68 9.2 119.73
11.25 10.73 27.39
45.32 11.28 22.44
6.8 17.19 90.24
54.71 30.81 29.21
67.53 4.64 19.77
49.08 4.8 22.65
4.51 18.39 164.67
10.87 56.46 140.77
74.93 28.31 25.44
55.82 27.84 25.04
3.91 17.26 118.5
116 69.31 29.48
1.58 20.12 212.34
2.6 17.31 148.81
38.9 9.4 31.57
40.63 22.04 39.48
22.55 34.65 71.85
0.61 7.03 175.33
27.66 3.1 17.3
4 17.94 205.26
47.69 26.85 35.59
86.01 15.72 26.41
2.83 0.76 25.46
7.95 19.96 108.72
10.62 11.7 51.96
70.26 48.11 33.63
29.4 10.11 38.61
24.07 26.52 54.75
2.7 16.49 165.7
14.35 18.84 33.72
4.33 20.75 66.68
0.89 7.54 350.87
41.22 18.5 24.45
1.65 0.55 19.32
103.05 34.45 26.44
47.75 4.33 22.58
54.68 19.2 24.83
16.91 0.61 18.4
92.35 17.6 25.2
15.49 4.86 18.56
2.23 17.59 408.55
55.68 20.52 25.97
6.77 11.24 37.16
69.32 32.6 31.63
56.78 42.05 28.74
38.57 6.74 22.61
15.83 32.89 67.13
47.83 6.18 19.12
60.89 23.85 23.84
1.13 0.14 17.27
63.63 32.69 26.29
91.21 10.09 25.65
21.85 12.91 24.77
65.75 25.48 27.22
0.74 7.71 144.16
0.53 3.5 129.13
108.1 31.52 23.84
4.15 11.24 136.93
64.02 4.73 21.47
24.62 5.85 19.89
0.85 5.64 336.76
0.87 9.44 258.07
65.54 18.09 22.73
68.01 9.13 25.26
86.34 5.54 22.35
79.64 21.36 27.12
75.53 36.39 26.8
12.21 13.56 58.82
0.28 0.56 61.73
0.87 16.01 331.22
8.5 21.89 101.93
57.84 9.22 18.34
56.54 61.91 40.32
25.37 0.63 17.33
2.76 9.83 148.5
0.56 2.61 111.42
34.64 25.64 41.66
56.23 11.07 22.33
12.94 25.51 79.98
56.02 22.69 20.45
27.58 4.05 16.94
70.13 5.18 18.07
56.63 17.44 19.64
77.28 16.94 22.62
68.59 28.19 22.96
55.44 6.15 19.17
59.02 10.62 16.92
66.11 27.7 24
19.03 3.5 17.51
71.2 18.48 25.48
7.62 15.51 82.89
15.06 6.78 19.38
3.55 12.51 137.15
95.7 11.29 25.61
45.3 10.18 23.27
0.14 0.74 121.46
2.13 23.25 178.45
37.49 18.84 23.11
0.79 7.85 346.9
0.4 9.28 175.09
104.95 54.22 28.39
8.24 15.63 44.94
44.04 18.48 23.53
80.12 62.14 34.26
69.55 21.58 24.58
51.87 20.83 21.68
41.14 0.81 16.66
18.74 1.02 20.05
2.74 7.99 134.12
15.18 8.74 21.68
30.85 1.77 15.95
70.27 67.62 41.64
0.84 11.86 301.42
0.73 6.48 356.83
17.92 25.05 29.27
2.86 10.38 134.39
78.85 24.69 28.14
85.47 25.39 23.71
29.04 22.01 28.9
39.66 0.82 19.24
48.2 2.48 16.05
101.33 19.09 18.77
14.92 26.11 77.95
1.14 3.54 8259.63
0.28 1 3957.04
0.38 6.93 189.21
1.51 20.21 506.26
0.13 19.73 137.47
1.21 8.32 700.74
4.45 10.8 702.64
17.48 8.09 321.82
0.27 0.76 862.16
0.14 12.27 136.96
0.18 12.44 150.12
4.14 2.53 263.24
0.28 0.72 711.68
0.75 6.45 2115.58
7.14 1.69 208.31
3.6 7.52 378.71
0.37 1.68 1295.28
3.59 4.45 496.19
2.46 1.45 175.31
0.3 3.06 1614.22
1.07 8.57 565.46
84.94 7.41 173.5
0.29 0.79 568.24
1.06 3.97 1001.13
43.04 0.46 146.34
1.24 6.06 384.11
0.5 2.38 478.97
1.79 0.54 120.36
0.29 1.04 440.11
9.44 11.39 318.69
2.86 14.39 301.14
6.52 9.34 376.97
5.59 8.16 192.51
2.6 15.48 739.17
3.27 3.57 139.91
1.84 0.68 114.43
0.23 0.61 294.04
1.16 5.84 269.42
1.05 7.46 1212.37
1.49 0.23 90.99
2.02 0.86 101.34
3.27 7.94 527.57
5.82 10.62 191.71
5.31 6.5 162.25
0.75 1.99 472.74
6.44 1.57 101.06
5.09 8.31 160.71
0.55 4.61 1023.67
0.31 0.64 342.96
9.19 31.01 63.2
3.2 0.17 78.71
0.28 1.33 264.98
0.98 8.29 923.96
39.43 0.86 84.32
1.94 1.3 80.41
0.24 0.85 255.92
1.98 0.72 77.02
0.31 1.22 294.62
2.07 0.26 72.6
1.86 0.39 73.22
72.35 2.12 73.53
1.93 0.29 67.94
0.78 2.76 369.79
11.11 13.06 156.94
5.83 5.41 108.41
16.43 0.37 75.02
4.38 1.49 84.83
3.48 3.08 86.56
25.95 5.57 77.32
0.71 5.24 724.1
0.62 1.7 299.87
0.83 9.12 968.64
67 0.64 72.54
0.26 0.8 252.38
11.37 0.22 63.43
0.24 1.28 200.75
1.9 1.49 77.25
3.1 0.16 61.85
2.28 9.58 435.89
19.48 13.78 134
40.43 0.57 56.75
5.95 0.46 60.41
6.58 13.15 140.33
1.89 4.15 474.71
7 0.25 57.89
1.74 0.58 66.93
16.26 0.56 57.83
18.54 8.58 81.08
31.82 0.63 56.05
9.75 0.65 74.36
3.2 1.37 62.61
75.5 0.67 59.99
2.15 0.56 58.85
0.95 6.53 250.19
0.3 1.22 203.54
13.28 1.17 50.82
1.84 13.26 240.2
13.65 1.85 56.19
0.21 1.34 176.79
1.83 8.12 412.31
0.35 1.48 244.87
21.81 17.55 86.34
14.67 0.31 50.45
19 3.79 63.63
31.52 0.46 44.97
7.25 11.29 97.62
3.82 5.99 272.36
0.54 1.15 196.14
1.39 0.4 52.24
6.08 0.47 56.23
1.12 12.11 714.34
0.5 3.31 178.27
8.55 14.92 185.57
1.94 16.46 214.88
4.15 9.84 318.83
16.66 1.34 55.92
8.85 0.88 62.06
6.61 6.5 103
1.25 0.33 44.93
1.78 13.86 110.3
3.37 0.37 43.61
0.72 2.97 264.67
1.11 2.91 175.59
19.67 0.39 46.44
2.09 0.38 42.41
4.98 21.42 281.53
0.57 3.82 660.76
2.81 2.99 60.89
16.71 0.57 38.32
9.52 14.66 73.57
4.04 8.51 227.8
4.85 5.02 91.5
3.22 2.51 49.67
2.31 0.77 42.82
0.35 0.78 172
11.75 1.96 56.64
12.65 0.59 42.34
1.23 0.35 40.85
26.18 1.7 43.36
18.29 21.96 118.64
0.43 1.07 166.71
13.84 6.94 81.18
6.58 0.24 41.51
18.35 10.53 58.89
5.4 15.56 210.04
6.49 8.18 82.9
42.88 6.27 48.59
2.36 6.58 78.79
2.95 18.21 450.68
10.64 10.18 72.73
1.69 0.32 37.95
0.78 9.9 607.64
42.58 2.74 45.4
7.42 14.9 70.15
25.3 0.39 43.71
4.68 65.26 26.26
3.57 2.15 53.07
1.79 6.98 332.43
9.43 46.77 218.58
65.04 1.64 39.36
0.61 4.51 593.66
15.23 14.31 59.71
2.02 0.4 41.24
2.72 11.39 189.34
1.04 1.62 225.22
8.47 11.07 65.02
3.69 0.93 35.75
20.93 3.11 35.75
4.92 8.28 79.52
4.77 31.41 221.62
1.55 0.24 37.96
1.24 3.81 241.34
1.84 0.26 40.26
9.03 5.63 46.46
1.4 0.35 36.06
70.63 1.86 41.29
3.56 0.92 34.84
51.2 6.12 39.74
1.54 0.39 36.86
84.5 7.55 36.02
2.5 0.27 34.39
36.07 2.43 41.2
2.21 19.3 322.76
8.6 14.03 69.94
0.68 4.65 556.06
1.68 0.59 35.46
1.62 1.87 155.87
7.37 9.3 126.69
24.45 3.62 44.67
0.21 1.95 91.62
2.51 0.41 33.14
36.54 6.64 52.24
48.34 16.84 47.85
8.53 3.94 52.89
21.54 0.42 37.12
68.84 5.78 39.34
33.85 0.4 40.11
5.2 0.7 39.51
110.63 27.85 43.37
4.32 14.09 123.1
12.63 4.9 58.3
30.24 4.56 39.34
1.18 6.11 202.92
1.57 0.4 32.38
18.9 0.23 31.48
0.26 0.94 138.33
103.49 29.54 41.94
2.06 10.56 340.32
77.64 41.02 47.39
1.83 20.5 204.58
28.16 1.39 32.22
2.88 25.5 206.99
1.8 0.32 28.57
10.9 45.26 223.53
1.36 8.73 172.87
67.43 21.8 39.66
0.78 1.06 103.82
0.51 1.6 371.68
1.98 0.4 28.46
0.54 8.84 470.66
5.13 6.61 47.54
76.83 8.25 33.07
12.81 3.03 35.04
1.89 0.33 27.42
1.31 7.25 167.16
9.66 16.61 67.04
9.45 8.75 45.54
54.73 1.08 32.29
10.11 13.64 57.47
0.96 3.67 222.62
3.42 10.62 191.81
0.79 4.04 127.29
1.9 14.64 280.6
79.26 21.24 38.2
4.49 18.34 219.86
1.5 0.28 26.45
0.85 7.78 387.01
0.39 1.88 261.08
11.88 15.76 87.76
24.49 8.93 41.81
4.04 8.93 174.86
4.73 28.07 119.88
0.34 0.99 96.2
68.23 14.45 43.25
1.71 0.19 29.67
0.9 1.79 129.77
107.28 25.58 47.27
2.51 0.46 24.13
3.29 7.97 133.34
9.33 2.73 28.65
2.46 0.27 25.43
0.78 2.81 127.06
22.4 3.22 36.99
3.33 6.01 152.25
3.71 11.13 175.33
76.3 7.91 35.94
0.6 4.5 243.67
0.78 4.26 223.37
15.6 12.13 73.89
11.24 0.52 24.06
28.49 1.3 27.83
48.57 12.45 38.22
2.79 1.96 32
8.23 14.47 52.36
34.27 12.66 41.18
2.42 5.65 165.97
4.13 19.86 176.86
80.25 11.79 35.7
99.95 10.26 29.13
14.16 17.22 89.07
72.91 11.13 35.18
6.5 39.15 152.44
28.61 0.89 27.79
97.84 22.55 32.88
65.19 23.57 43.58
86.46 11.18 29.15
37.82 3.07 27.8
14.67 2.53 28.75
88.65 11.97 30.03
24.87 7.69 30.06
75.76 12.92 36.72
26.78 15.3 34.86
0.37 1.26 123.67
82.51 29.97 34.29
12.69 16.44 95.5
21.87 4.99 25.18
74.01 21.04 31.47
1.77 0.12 24.91
3.1 6.68 152.57
46.51 14.56 43.6
87.86 18.3 29.41
83.44 25.43 33.34
21.18 14.52 64.89
0.69 1.71 188.73
25.68 8.58 29.18
69.47 18.49 38.94
3.11 38.01 162.37
39.09 4.54 24.54
22.03 0.87 23.88
7.07 33.61 130.39
69.87 10.94 35.31
5.78 13.85 71.25
0.6 3.98 314.2
7.79 24.22 141.15
49.57 20.84 39.3
112.27 7.76 24.04
38.7 1.02 24.34
2.3 1.25 27.11
77.26 8.67 28.79
19.27 6.56 29.42
97.89 3.81 26.39
0.35 0.92 76.42
24.83 4.26 25.18
35.43 3.56 23.73
41.29 6.3 28.13
0.19 0.47 74.89
0.5 3.34 312.85
1.94 0.26 25.61
1.64 0.3 22.74
76.23 6.1 29.15
5.12 5.07 32.45
4.72 9.04 96.99
0.13 0.43 64.98
3.64 1.59 27.25
14.31 23.41 71.88
2.23 3.94 104.67
16.33 10.91 31.83
90.84 25.55 30.91
0.79 12.74 442.31
13 19.95 45.73
5.8 10.43 56.94
1.41 11.15 208.93
80.55 26.14 26.29
66.61 10.36 24.24
0.46 3.35 216.05
27.38 3.58 27.15
38.03 4.29 25.8
0.59 3.3 158.33
6.86 16.1 118.6
7.51 17.05 111.66
37.37 15.32 27.97
102.03 23.68 25.91
40.05 0.93 22.26
3.94 0.32 25.74
4.56 11.89 149.08
82.51 12.04 26.88
64.84 19.69 33.6
22.91 13.74 35.26
32.59 45.52 43.9
77.4 0.68 19.66
10.63 20.03 90.32
71.66 6.39 25.23
4.01 0.57 19.54
79.25 33.99 36.71
68.73 26.94 39.37
87.14 34.2 32.77
98.45 17.94 23.29
66.4 10.49 23.59
100.92 15.71 25.94
6.83 5.71 28.81
56.42 5.93 25.99
6.62 16.48 112.43
23.67 12.35 27.44
76.48 52.64 40.83
28.56 6.06 29.91
66.01 6.38 25.02
23.68 32.36 32.46
87.73 40.77 40.12
19.73 22.42 56.7
0.15 0.42 74.6
54.65 4.82 22.22
0.47 2.62 295.77
27.56 0.85 25.1
100.4 14.43 23.69
46.25 5.94 30.86
0.46 1.19 70.74
3.78 32.99 88.87
0.5 5.5 264.01
37.51 4.16 23.16
71.93 24.47 31.22
65.61 6.4 25.97
2.02 3.81 112.7
37.94 4.57 27.18
78.21 43.39 28.35
83.96 5.97 25.56
79.82 9.14 22.53
48.51 30.75 32.17
74.35 4.09 26.45
95.37 12.4 27.57
7.75 21.71 105.75
59.02 9.25 26.35
60.08 5.46 23.84
2.15 0.18 18.8
4.55 14.92 174.4
64.22 12.9 25.72
7.31 16.57 118.51
43.79 6.84 27.5
38.42 3.45 19.18
67.12 24.28 33.08
2.68 10.44 209.57
77.23 18.55 24.71
54.27 25.84 26.36
103.65 97.06 44.76
0.7 5.18 344.38
25.41 40.64 41.64
14.76 0.35 20.26
96.93 4.98 22.28
105.91 33.02 33.28
15.93 14.54 59.26
47.07 3.92 19.52
5.62 0.67 18.51
55.55 17.43 25.52
62.34 8.28 27.29
12.86 18.56 62.2
31.13 18.76 30.7
0.63 5.46 210.58
13.04 34.85 107.96
89.6 35.07 31.58
3.42 14.45 164.71
101.19 11.87 27.93
83.16 7.14 19.63
19.68 9.07 22.87
63.46 33.87 29.39
14.33 29.83 78.38
87.76 39.99 31.65
6.02 26.33 111.28
41 9.52 29.56
33.41 19.07 34.57
29.6 1.03 17.73
46.4 3.62 18.36
60.74 25.89 23.16
1.11 6.39 158.87
103.54 20.71 27.85
84.34 16.71 24.47
4.13 11.86 135.32
11.18 11.19 27.74
55.18 10.9 21.24
5.63 15.85 99.61
52.69 30.1 27.95
74.25 4.12 18.51
44.23 4.1 21.94
4.15 17.27 167.04
11.65 50.91 122.01
77.68 27.13 24.46
46.33 21.26 23.75
3.47 15.48 125
106.64 60.06 28.8
1.82 18.89 169.05
2.92 19 141.16
41.84 10.07 30.14
45.16 21.86 37.32
23.16 32.1 65.75
0.6 5.28 136.06
31.45 4.43 17.44
3.37 12.96 180.26
56.27 24.74 32.11
82.53 14.6 26.15
2.71 0.65 24.43
9.81 26.4 110.77
11.54 13.55 51.01
73.7 45.52 31.46
25.23 7.79 37.79
25.69 28.96 54.93
2.5 15.07 159
14.25 16.56 32.51
6.76 30.66 64.79
0.8 7.2 351.54
32.32 16.36 24.77
1.9 0.8 20.31
98.85 31.76 25.78
36.65 2.72 22.21
51.58 19.36 25.67
28 0.75 18.24
89.42 14 24.32
11.71 5.11 19.19
2.67 21.71 365.74
60.48 19.27 25.16
5.96 11.4 38.56
66.79 28.27 30.28
56.76 39.15 27.86
48.76 10.04 22.76
16.98 35.76 67.2
31.37 4.55 19.08
67.96 26.06 22.52
1.55 0.14 17.25
66.59 33.46 26.33
73.92 8.23 25.42
21 15.29 26.56
78.83 29.88 26.42
0.74 7 138.28
0.44 2.08 94.44
110.61 29.52 22.79
4.76 15.59 146.54
52.98 3.43 20.46
33.85 6.37 19.38
0.82 6.42 356.83
0.93 10.67 266.76
73.41 16.65 21.57
62.08 6.5 24.55
70.69 5.13 22.49
87.8 18.58 25.51
88.9 37.04 25.32
13.2 16.03 61.97
0.28 0.8 69.57
0.78 19.87 425.02
7.7 20.37 102.64
62.04 8.25 17.62
52.29 51.77 38.56
32.88 0.65 17.48
2.85 9.42 141.72
0.57 2.28 95.4
39.63 30.83 42.26
51.55 11.48 22.45
15.93 32.37 79.42
53.36 20.95 20.28
28.04 3.39 15.91
70.58 3.22 17.68
54.52 18.78 19.53
60.23 14.1 22.98
68.14 30.4 23.34
52.04 6.12 18.86
58.45 10.94 17.07
58.54 26.25 23.81
20.38 4.65 17.74
71.43 21.17 24.91
9.48 17.91 79.58
17.01 6.49 18.22
3.29 12.11 144.04
86.12 8.88 24.56
44.39 9.23 22.74
0.14 0.71 114.68
2.26 25.53 182.63
31.28 18.66 24.1
0.81 8.39 360.43
0.41 7.89 131.63
99.4 50.07 27.24
8.29 16.58 45.48
43.32 17.73 23.69
83.5 62.41 32.74
65.75 20.87 25.06
55.87 18.07 20.35
24.73 0.78 16.92
16.59 1.46 20.54
2.9 8.32 129.74
20.99 10.31 20.71
26.24 1.4 16.08
59.64 63.13 42.79
0.76 9.8 278.05
0.82 7.74 342.71
20.35 24.35 27.08
2.19 6.46 112.23
81.17 20.07 26.19
98.35 26.08 22.72
35.45 20.88 24.49
65.61 0.71 18.43
47.12 2.7 15.45
99.31 22.91 19.41
13.98 25.77 80.23
1.08 3.64 8186.91
0.3 0.94 3874.68
0.43 8.02 165.79
1.41 17.41 481.47
0.14 13.29 67.04
1.22 9.28 742.36
4.21 9.83 700.12
18.01 7.73 315.76
0.27 0.8 849.17
0.15 13.89 133.09
0.19 10.41 131.36
4.23 2.53 265.25
0.29 0.7 688.79
0.65 6.36 2314.02
9.2 2.79 218.98
4.53 10.01 383.76
0.37 1.5 1286.16
4.34 6.15 518.23
2.13 1.16 167.44
0.29 2.85 1565.79
1.09 8.58 498.82
105.91 8.37 171.51
0.29 0.98 584.89
1.06 3.48 953.26
45.52 0.69 146.48
1.29 5.88 385.07
0.48 2.6 488.79
1.97 0.6 121.11
0.32 0.93 418.1
10.22 13.57 330.94
2.3 11.13 279.31
6.61 9.31 378.54
5.3 7.16 183.22
2.48 17.08 853.22
3.21 4.01 147.05
1.86 0.58 111.81
0.23 0.68 299.54
1.02 5.66 283.17
0.95 7.02 1218.28
1.32 0.21 90.97
2.25 1.05 105.89
3.62 9.98 544.6
5.31 9.25 181.52
6.02 7.56 165.26
0.7 1.85 465.2
7.01 1.3 100.58
4.96 7.55 154.91
0.56 4.58 1002.09
0.31 0.67 359.4
9.73 26.7 53.67
2.27 0.15 78.93
0.29 1.45 267.29
1.05 8.56 907.46
40.55 0.74 84.25
2.15 1.36 82.09
0.23 0.71 239.47
2.35 0.85 77.17
0.29 1.14 292.57
1.95 0.3 74.14
1.76 0.37 71.64
55.11 2.01 75.15
2.33 0.33 67.99
0.82 3.48 414.63
11.79 13.04 151.55
5.2 4.83 111.19
12.77 0.37 75.69
3.27 0.72 78.09
3.39 2.94 86.63
25.84 3.85 72.12
0.67 4.88 721.92
0.66 2.57 342.08
0.82 6.91 851.52
40.25 0.58 73.04
0.26 0.96 280.26
19.71 0.23 63.37
0.24 1.05 187.56
1.95 1.63 79.21
2.77 0.16 61.85
2.63 9.83 402.16
25.59 17.09 128.51
31.76 0.67 56.86
5.68 0.47 61.37
7.1 17.62 154.06
2.17 5.4 508.86
10.27 0.3 57.4
1.36 0.56 65.92
16.27 0.59 57.04
20.25 8.07 77.31
21.09 0.41 55.6
8.29 0.53 73.27
2.11 0.8 59.26
73.51 0.73 60.23
1.83 0.51 59.19
0.9 6.66 271.88
0.28 1.12 192.99
13.35 0.84 48.69
1.65 14.09 286.11
18.65 2.16 54.8
0.19 1.22 164.07
2.04 9.2 408.42
0.39 1.62 239.64
22.95 15.87 81.64
10.31 0.35 50.98
19.01 4.47 65.34
52.19 0.46 44.23
7.33 14.43 111.69
4 6.26 260.72
0.52 1.12 193.68
1.66 0.47 53.72
7.98 0.61 57.22
0.93 9 641.34
0.45 3.07 189.48
7.56 12.93 179.38
2 16.13 208.31
4.32 11.05 330.06
23.97 1.38 53.94
12.73 0.91 59.46
5.66 5.69 100.79
1.49 0.34 44.61
1.84 13.58 95.15
2.9 0.33 42.14
0.74 3.99 305.11
1.24 4.01 210.7
43.59 0.54 46.04
2.12 0.51 43.46
5.14 24.3 308.57
0.55 3.82 632.28
3.06 3 57.25
12.06 0.73 39.45
7.45 12.74 77.86
3.69 7.34 219.58
4.55 6 105.95
2.82 2.09 48.82
2.09 0.71 43.38
0.4 1.16 182.06
10.28 1.82 55.74
14.36 0.73 42.78
1.14 0.29 39.16
33.28 1.5 41.88
17.99 21.36 115.49
0.39 0.88 150.34
14.77 7.63 84.04
4.67 0.18 41.61
18.31 12.05 62.02
5.1 15.31 211.57
5.71 6.79 83.17
31.89 5.5 50.25
2.61 6.77 77.62
2.62 14.36 421.37
10.43 10.6 74.25
2.01 0.36 37.42
0.72 8.64 573.39
49.52 1.85 43.35
7.2 14.09 70.43
20.37 0.34 43.31
4.89 43.25 16.35
3.82 2.39 54.37
1.64 5.04 292.49
8.91 43.54 219.66
60.84 2.19 38.52
0.61 4.15 559.86
16.36 18.91 66.56
2.88 0.78 43.41
2.68 11.17 189.25
1.04 2.04 251.66
7.08 9.85 64.73
3.25 0.91 36.55
26.51 3.01 34.42
4.39 8.31 83.79
5.64 30.43 179.1
1.8 0.27 38.63
1.34 3.88 243.95
1.59 0.26 41.15
8.54 3.98 43.27
1.18 0.28 35.66
45.38 0.74 40.41
2.95 0.69 34.28
54.88 8.12 39.72
1.27 0.25 36.82
72.74 5.21 34.79
2.55 0.26 34.32
43.59 3.55 41.84
2.04 17.74 313.69
9.86 15.4 69.11
0.68 4.99 579.24
1.64 0.55 34.86
1.86 2.09 153.65
7.01 8.89 132.59
27.77 4.99 46.46
0.21 2.64 98.61
1.8 0.3 34.33
21.42 4.72 54.91
49.61 16.39 47.83
8.53 3.12 48.35
32.3 0.53 36.36
49.44 5.14 39.27
35.65 0.3 40.61
8.21 1.11 38.35
115.35 27.61 43.37
4.03 14.99 137.97
15.12 6.49 59.28
45.63 3.82 36.28
1.1 6.55 230.72
1.53 0.33 31.13
28.18 0.23 31.2
0.26 0.76 126.26
113.17 28.04 40.82
2.11 9.66 313.64
84.43 41.79 46.93
1.57 17.79 214.79
22.98 1.59 31.97
3.36 32.93 224.52
1.82 0.36 28.72
10.19 40.82 218.68
1.29 11.6 235.94
70.12 28.47 41.58
0.77 0.95 101.92
0.51 1.61 368.38
2.42 0.59 29.52
0.49 7.56 462.22
5.27 5.48 43.38
74.28 7.42 32.38
16.54 2.16 31.77
2.11 0.44 28.46
1 4.06 142.13
10 18.17 68.94
10.23 7.96 42.49
38.99 1.3 31.94
10.73 12.31 53.36
0.88 4.15 237.29
4.01 12.41 195.81
0.98 6.28 154.37
2.01 13.9 253.2
73.12 23.45 39.79
4.41 18.63 222.99
1.54 0.33 26.94
0.97 9.32 404.83
0.37 1.7 253.39
15.18 19.92 84.86
25.9 7.23 38.74
4.13 8.09 158.15
4.55 28.41 124.22
0.37 1.16 97.77
65.09 11.2 42.21
1.91 0.25 29.44
0.98 2.32 142.21
98.92 23.82 47.04
1.96 0.4 24.4
3.75 8.9 137.14
14.02 6.21 31.53
2.42 0.3 25.12
0.8 2.41 112.96
21.14 2.67 35.52
3.99 7.75 159.05
3.41 10.7 183.09
68.66 9.31 36.57
0.61 4.35 238.48
0.74 3.7 204.38
12.99 11.73 79.01
12.51 0.53 24
30.32 1.06 28.38
56.2 11.31 35.91
2.47 1.32 30.37
10.4 18.06 53.14
32.4 13.82 42.82
2.8 7.29 177.52
4.07 24.72 221.79
98.36 12.03 34.59
93.51 7.82 28.04
16.72 21.22 89.72
49.47 8.98 36.37
6.86 41.47 157.4
29.42 0.9 27.39
94.61 18.82 31.75
54.07 23.94 46.28
79.93 8.7 29.37
30.3 2.16 27.86
14.16 2.7 29.43
90 13.42 30.19
33 10.81 30.55
79.32 13.45 36.45
26.45 14.49 32.78
0.36 1.03 107.37
87.3 32.26 34.51
12.19 16.54 96.63
19.64 5.28 26.84
71.49 19.3 31.12
1.92 0.11 24.76
2.88 7.33 161.36
43.16 14.54 43.93
86.05 18.73 29.39
89.74 23.24 31.85
23.14 16.6 65.47
0.67 1.61 180.1
28.39 7.38 28.01
57.84 15.02 38.38
3.2 26.87 121.87
46.28 4.28 23.98
17.57 0.77 23.92
6.58 28.65 119.1
67.37 10.53 35.61
5.44 11.24 64.43
0.63 4.41 332.48
9.86 26.95 127.91
42.88 19.67 40.18
104.31 8.8 24.55
34.49 0.64 24.61
2.26 1.32 27.74
56.54 6.82 28.76
24.74 5.57 26.95
61.95 1.98 26.26
0.4 1.04 80.04
24.15 3.96 24.7
28.58 2.76 24.39
56.7 8.06 27.69
0.18 0.44 67.58
0.58 3.2 278.41
1.82 0.26 25.36
1.27 0.34 24.17
68.28 5.61 29.17
4.63 3.8 29.72
4.66 8.11 92.3
0.15 0.42 62.05
4.31 1.64 26.89
12.66 17.54 64.19
2.17 3.68 109.66
16.48 10.74 31.68
91.69 27.34 31.61
0.76 12.03 424.17
12.03 18.99 45.02
5.73 9.98 56.81
1.5 11.43 199.14
82.69 25.55 26.18
73.97 10.82 23.15
0.48 3.09 197.1
28.95 5.1 27.99
41.39 6.13 27.28
0.61 4.24 177.85
5.99 21.06 151.84
8.16 20.31 120.37
37.65 20.22 31.27
103.27 21.66 24.8
32.88 0.86 21.9
3.75 0.29 25.55
4.33 10.14 136.24
77.89 7.5 25.41
64.54 18.95 33.38
19.3 14.38 39.34
31.72 39.29 41.61
77.84 0.63 19.6
9.78 23.52 103.01
79.36 7.65 25.54
3.05 0.5 19.66
73.11 29.65 37.26
62.46 27.71 40.05
74.69 37.94 34.63
92.09 17.96 24.28
73.23 9.96 23.45
78.54 10.39 25.41
8.67 8.11 30.44
69.86 4.52 24.83
5.41 17.79 137.9
21.13 11.93 26.89
72.53 49.71 41.79
28.38 4.98 30.07
78.28 6.92 24.29
23.31 34.99 34.42
89.84 42.01 40.14
17.95 26.5 64.12
0.17 0.44 73.89
42.68 3.41 21.25
0.48 3.06 317.88
31.68 0.85 24.3
107.16 10.61 23.33
45.82 6.69 30.77
0.48 1.17 71.22
4.24 34.1 89.38
0.53 6.42 246.23
42.57 4.27 22.6
72 25.83 32.4
55.1 6.09 25.62
2.06 3.88 121.03
37.07 4.94 26.68
95.93 54.6 28.56
98.38 8.84 25.57
77.97 8.27 21.62
47.71 28.14 31.34
63.99 4.98 26.98
121.57 13.92 27.4
7.25 21.79 110.21
52.41 8.36 26.15
60.39 6.88 24.69
1.34 0.19 18.23
4.75 17.78 191.42
61.96 12.18 24.97
9.29 21.69 120.41
43.58 5.86 27.58
32.26 4.6 20.15
72.97 21.91 32.03
3 11.21 224.55
80.86 17.7 23.98
53.52 29.74 27.6
100.22 87.19 44.31
0.74 4.96 352.89
29.84 41.41 38.06
40.06 0.54 20.5
86.79 4.62 21.53
114.39 29.72 31.35
20.97 18.05 56.68
41.88 4.02 20.4
4.5 0.54 18.38
69.25 21.56 25.35
67.35 8.58 26.79
10.52 17.58 69.41
24.81 17.45 33.32
0.64 6.32 234.63
12.75 37.39 114.79
85.16 33.94 31.23
3.15 12.74 162.2
92.26 11.1 27.6
80.17 7.31 20.16
19.81 8.35 21.62
56 32.61 30.63
17.86 34.97 74.33
86.3 41.1 32.21
5.56 23.86 106.99
42.03 10.97 30.7
28.83 19.16 36.72
19.13 0.47 17.78
39.42 2.54 17.87
65.56 25.21 23.31
1.02 4.25 116.11
87.41 18.63 28.05
83.44 17.88 24.99
4.17 13.1 142.33
8.08 8.76 27.3
60.42 10.94 20.73
6.31 20.32 109.49
55.84 30.17 27.44
75.63 4.86 18.77
47.13 3.24 21.3
4.13 17.59 181.79
9.51 39.27 112.49
77.77 28.28 25.02
44.83 18.94 22.76
3.56 15.95 122.94
118.67 64.93 29.1
1.82 15.87 152.82
2.95 21.82 163.79
46.91 8.3 28.45
57.58 25.93 36.15
23.59 31.64 64.02
0.57 6.44 167.63
36.89 4.84 17.83
4 14.6 169.54
58.34 26.25 32.31
70.38 14.83 26.81
2.46 0.71 24.88
8.21 22.71 112.61
12.42 15.22 54.12
87.69 46.98 29.29
23.06 8.9 39.46
24.37 28.94 56.79
2.66 14.92 146.29
13.03 15.25 31.17
5.82 30.34 72.77
0.85 7.4 354.97
34.51 14.9 23.55
1.54 0.56 19.89
92.36 32.11 26.11
37.75 1.61 21.35
45.94 18.81 26.1
34.48 0.59 17.69
71.44 12.71 24.73
10.68 3.77 18.2
2.54 22.29 395.21
71.19 20.09 24.46
5.44 11.36 40.62
61.71 21.09 28.19
60.79 38.78 27.25
47.86 11.51 23.82
16.87 42.63 76.63
31.09 4.93 18.93
67.85 21.92 21.59
1.28 0.13 17.35
64.94 28.74 24.87
81.7 6.91 24.12
18.83 12.37 26.32
70.15 28.53 27.61
0.63 5.66 138.11
0.5 2.55 97.69
107.5 27.49 23.24
4.44 14.23 149.52
47.28 3.95 20.87
23.89 6.19 20.08
0.91 7.66 360.83
0.95 12.24 293.41
58.87 12.76 21.34
57.87 7 24.72
67.19 3.7 21.54
84.4 18.52 25.57
97.85 41.45 25.32
11.93 17.22 67.86
0.27 0.72 68.53
0.84 17.5 377.37
8.51 24.53 113.02
53.26 6.81 17.34
55.77 47.92 35.69
20.64 0.48 17.16
2.97 13.58 175.51
0.53 2.45 100.21
37.17 34.98 46.54
59.07 13.91 22.76
15.3 32.37 81.6
45.91 17.54 20.84
26.68 3.13 16.34
61.9 2.91 17.72
59.33 20.28 19.87
47.01 16.73 25.05
71.69 29.02 22.55
67.2 6.11 18.48
62.22 9.74 16.77
58.42 30.3 25.36
19.57 4.36 18.04
76.49 22.49 25.44
9.13 20.69 87.82
14.51 4.97 17.67
3.8 12.12 127.63
72.33 8.95 24.77
48.45 7.43 21.07
0.14 0.76 123.91
2.42 32.38 197.45
36.36 18.22 22.79
0.81 8.84 377.78
0.38 7.57 137.2
94.46 45.67 28.13
11.1 22.88 47.04
45.94 15.09 21.44
84.64 57.42 31.46
68.76 21.12 24.06
47.35 15.2 20.59
23.27 0.74 16.87
23.66 1.17 20.08
2.31 5.86 118.25
21.91 11.38 20.78
27.37 1.51 16.1
60.64 66.28 43.32
0.79 6.66 178.63
0.86 8.12 338.03
23.02 28.7 28.07
2.73 8.1 118.18
86.21 18.71 25.24
93.94 23.69 22.74
38.89 22.04 24.24
48.15 0.78 18.72
45.47 1.99 15.29
101.94 25.73 19.74
14.35 25.97 77.79
1.25 3.89 8219.03
0.27 0.91 3918.31
0.43 5.96 132.9
1.67 24.28 523.88
0.12 4.21 32.61
1.35 10.11 708.13
4.33 10.32 702.08
17.24 7.13 314.7
0.28 0.87 851.22
0.15 9.37 119.31
0.18 8.92 104.17
5.33 3.2 272.08
0.29 0.82 706.81
0.62 5.37 2121.5
10.81 3.43 223.74
4.81 10.92 395.59
0.35 1.72 1289.66
3.78 5.42 506.21
2.34 1.43 175.03
0.28 2.63 1615.85
1.02 7.68 510.69
110.04 8.8 173.03
0.28 0.77 563.39
1.14 3.53 924.2
56.63 0.43 145.78
1.26 6.42 416.24
0.46 2.03 437.15
1.71 0.56 120.64
0.26 0.83 426.02
12.44 15.23 321.42
2.27 10.36 259.9
6.48 9.56 392.74
5.69 7.93 191.67
2.39 16.91 847.96
4.25 5.63 156.99
2.05 0.67 113.46
0.23 0.6 292.03
1.13 6.91 307.39
1.08 8.12 1237.22
1.72 0.26 92.57
2.13 0.92 100.91
3.76 10.11 538.43
5.08 8.44 175.26
6.15 9.84 184.03
0.69 1.98 489.5
8.92 2.58 107.43
4.82 6.27 143.42
0.61 4.01 916.8
0.34 0.87 372.87
9.39 26.24 53.9
2.82 0.16 79.54
0.28 1.22 256.97
1.02 8.95 906.24
36.56 0.65 83.39
2.7 1.84 85.02
0.22 0.77 247.76
2.2 0.92 78.88
0.35 1.3 307.39
1.92 0.32 74.41
1.66 0.3 70.18
46.09 1.32 73.32
2.3 0.32 68.16
0.81 3.78 437.76
13.64 16.06 158.2
5.73 5.64 114.52
12.56 0.36 76.61
4.19 1.27 83.61
3.6 3.04 85.72
20.73 4.27 77.97
0.62 5.02 719.48
0.67 1.81 292.7
0.75 7.8 939.81
30.11 0.36 72.33
0.22 0.75 255.56
24.34 0.23 63.09
0.22 1.15 195.7
1.88 1.41 78.02
2.65 0.15 61.66
2.82 10.07 386.19
21 15.33 133.86
40.17 0.68 55.99
3.69 0.42 61.55
7.3 18.77 165.91
2.17 5.64 535.58
7.73 0.37 57.99
1.58 0.61 68.22
10.75 0.58 57.99
14.99 5.72 75.68
31.82 0.99 56.51
12.06 0.61 72.28
2.15 0.74 57.99
56.51 0.59 60.73
2.17 0.73 60.8
1.07 8.05 275.09
0.31 1.11 196.17
13.27 1.1 50.31
1.88 16.27 284.82
24.83 3.21 55.85
0.18 1.35 167.78
1.94 7.2 371.03
0.37 1.64 258.63
23.61 15.15 80.47
19.21 0.41 51
24.38 5.08 64.31
28.8 0.39 44.33
8.13 13.29 102.56
3.57 5.3 261.37
0.57 1.41 221.4
1.42 0.39 53.35
5.41 0.46 56.46
1.04 10.38 664.62
0.5 3.1 179.59
7.55 10.86 166.38
1.77 14.23 199.14
3.89 9.5 330.34
18.37 0.99 54.18
7.96 0.65 60.68
6.15 6.43 105.8
1.46 0.4 45.86
1.99 22.79 143.96
2.67 0.35 42.66
0.74 2.98 269.76
1.17 3.71 197.49
29.32 0.4 45.81
2.05 0.46 42.6
4.84 19.66 275.7
0.51 2.91 602.15
2.72 2.38 53.78
16.4 1.56 40.63
7.38 11.07 71.28
4 7.5 211.99
5.05 6.52 101.71
2.55 1.87 49.01
2.08 0.77 42.47
0.38 0.99 176.84
7.9 1.5 57.8
15.46 0.82 42.46
1.07 0.29 39.48
30 1.94 42.51
16.92 18.29 115.28
0.39 0.81 149.82
17.21 10.04 85.27
3.96 0.18 41.63
15.25 9.48 61.34
5.36 17.2 230.15
7.34 9.61 86.92
18.18 3.56 51.85
2.13 5.21 73.09
2.6 15.91 453.35
11.46 12.93 78.35
2.39 0.42 38.01
0.73 10.01 688.58
55.98 1.59 42.92
7.13 16.29 77.61
22.68 0.43 44.54
4.89 50.58 18.94
4.21 2.98 56.54
1.83 6.52 326.1
9.76 43.15 203.49
78.93 2.4 39.32
0.59 4.4 585.33
21.8 23.3 63.53
2.83 0.83 44.71
2.59 11.98 196.01
0.91 1.3 212.66
7.95 11.4 67.77
3.32 0.94 37.47
21.85 3.13 35.1
5.95 12.19 89.67
4.97 22.5 153.82
1.9 0.32 39.09
1.4 4.95 279.94
2.25 0.27 40.74
6.13 3.17 44.68
1.07 0.24 35.41
33.68 0.71 40.68
2.56 0.62 35.04
46.73 5.64 39.15
1.38 0.28 36.04
52.95 4.33 35.5
2.87 0.32 34.06
50.52 4.83 41.78
2.25 17.68 295.96
9.26 17.59 76.95
0.74 6.21 595.43
1.89 0.74 36.36
1.53 1.6 149.37
7.96 11.25 138.85
33.9 6.13 46.53
0.24 2.8 117.88
1.85 0.32 33.4
29.82 5.41 53.8
51.8 15.65 45.79
7.36 2.59 47.99
21.59 0.48 37.06
64.62 6.57 39.61
34.46 0.3 41.25
7.83 1.25 39.89
129.46 28.28 42.56
4.26 17.46 154.15
14.43 6.12 58.43
43.02 3.7 36.58
1.33 8.58 249.7
1.74 0.33 30.69
8.3 0.2 32.03
0.26 0.91 133.14
139.51 27.74 40.06
2.54 11.58 323.95
85.65 43.23 46.37
1.55 11 144.8
37.85 2.34 32.96
3.34 32.86 213.42
1.37 0.29 28.77
12.13 41.93 193.87
1.26 10.55 223.45
77.93 25.87 40.05
0.82 1.35 107.93
0.53 1.69 363.02
2.48 0.66 30.33
0.54 7.05 421.42
4.4 6.29 49.45
66.26 5.64 32.5
13.2 1.56 31.58
1.64 0.32 28.73
1.18 5.91 157.21
10.04 17.62 69.49
9.35 9.74 47.14
42.16 1.27 31.91
10.9 11.3 50.18
1.01 4.61 238.74
4.11 9.84 162.19
0.89 7.67 191.89
1.61 9.5 216.61
85.86 23.65 39.11
4.21 19.38 240.25
1.51 0.34 27.41
0.94 9.18 442.98
0.43 1.64 240.01
14.55 18.65 83.74
26.12 6.72 37.75
3.91 8.75 180.38
4.64 30.61 129.34
0.34 1.08 96.54
66.17 13.67 42.45
2.24 0.35 30.21
1.05 3.33 174.44
99.73 25.1 47.72
1.9 0.47 24.78
3.68 9.5 138
13.35 7.22 34.5
1.92 0.27 25.24
0.76 2.77 126.12
34.48 3.6 35.44
3.12 6.29 157.18
3.88 15.46 210.36
74.76 10.86 37.46
0.71 5.81 256.79
0.76 4.99 249.08
12.83 9.73 73.05
23.84 0.94 24.22
32.54 1.16 27.86
53.88 10.15 36.19
2.3 1.32 30.24
9.54 12.39 45.56
38.25 13.09 40.71
2.44 5.63 171.64
3.85 20.26 193.53
94.73 13.73 35.53
62.27 5.48 28.17
18.66 21.43 82.6
43.94 9.72 37.83
6.91 35.21 133.25
32.62 1.1 27.37
104.11 20.79 31.88
59.45 22.66 44.08
80.99 8.09 29.03
31.31 2.23 27.43
14.39 2.87 29.5
84.2 12.19 31.24
33.14 13.38 31.47
90.06 16.24 37.07
23.65 13.16 34.01
0.37 1.09 112.96
94.33 34.16 35.31
13.24 19.37 99.36
18.13 4.26 24.66
85.83 20.48 29.74
1.38 0.12 25
3.18 9.93 186.13
38.33 13.33 44.49
100.06 21.49 29.09
105.19 23.48 31.38
27.01 19.23 63.47
0.69 2.09 196.83
32.15 8.64 28.35
49.44 14.91 39.47
3 28.57 130.13
47.82 3.69 23.93
16.36 0.85 23.89
8.2 39.7 130.5
74.5 10.96 35.41
6 12.72 65.69
0.67 4.33 312.28
10.26 24.01 114.33
37.75 22.38 44.58
97.79 7.18 24.16
14.1 0.43 24.65
2.05 1.31 28.19
50.51 8.06 30.38
21.38 4.88 26.74
23.12 0.89 26.86
0.36 0.92 77.14
24.04 3.06 23.35
53.03 4.48 23.38
51.96 6.6 27.19
0.17 0.45 68.96
0.49 3.27 319.11
2.7 0.29 25.99
1.35 0.33 23.43
55.09 6.49 30.72
3.08 2 27.66
4.17 7.04 89.64
0.15 0.44 63.28
4.3 1.63 26.79
13.86 15.25 55.83
2 3.73 112.78
13.43 8.81 32.01
92.66 25.84 30.33
0.77 14.04 493.93
12.44 16.54 42.57
4.9 11.41 68.83
1.38 11.75 214.54
71.66 22.77 25.87
88.64 13.31 24
0.5 3.52 227.39
26.91 5.09 28.41
37.58 5.25 26.73
0.67 3.57 141.86
6.04 23.02 162.94
10.03 23.96 114.61
35.45 19.37 30.24
86.84 19.04 25.43
46.12 1.05 22.27
6.38 0.28 25.25
5.26 12.37 137.1
70 8.11 26.5
64.23 16.27 31.49
20.33 17.99 41.33
31.33 31.98 36.59
72.37 0.42 19.8
10.64 26.6 107.88
84.12 7.39 24.8
4.12 0.41 18.72
78.66 35.43 37.83
62.91 26.76 39.29
73.1 34.41 34.34
85.28 19.79 24.84
90.96 9.67 22.64
70.27 9.81 24.94
7.01 7.9 33.67
64.45 3.35 24.66
7.53 20.24 119.19
15.51 9.15 26.81
69.32 39.83 38.64
19.24 5.49 31.46
60.47 6.16 24.29
20.56 31.66 36.65
103.96 44.52 39.69
17.51 25.25 64.19
0.16 0.35 72.62
32.76 3.66 21.53
0.47 3.16 325.94
29.14 0.49 24.73
95.42 9.1 22.48
37.98 5.93 31.45
0.46 1.2 73.09
3.31 31.09 96.99
0.48 5.66 282.61
40.82 3.5 22.35
77.34 22.97 30.66
71.73 6.58 25.43
2.16 4.29 120.12
38.65 4.25 26.56
97.71 62.87 30.13
85.47 8.26 26.1
79.87 6.95 21.43
51.18 23.82 29.17
53.19 4.28 26.19
108.94 12.37 26.92
8.76 27.52 113.59
46.26 7.54 26.93
48.97 6.04 24.94
1.49 0.18 18.47
4.26 18.12 212.2
49.6 9.56 24.97
9.16 27.06 143.61
41.11 3.65 25.89
32.38 5.01 20.24
64.84 20.1 32.37
3.17 10.6 194.9
88.45 19.27 23.79
59.37 32 27.6
114.17 88.97 40.67
0.79 6.3 380.91
29.31 46.27 40.78
66.41 0.59 20.2
91.21 4.68 21.97
111.04 25.45 30.71
19.33 17.83 58.59
41.07 3.66 20.14
6.18 0.75 18.37
63.03 21.24 25.66
51.1 5.76 26.72
12.35 18.71 65.14
23.44 19.1 35.69
0.61 4.16 168.66
15.23 41.04 108.14
80.17 33.87 32.14
3.51 15.54 173.68
90.27 9.14 27.36
64.93 5.4 19.49
24.43 9.75 22.27
56.53 29.26 29.68
17.15 29.44 68.11
82.47 40.63 33.59
5.99 29.47 121.01
34.35 7.56 29.74
26.62 17.7 37.22
20.31 0.31 17.33
44.6 2.17 17.82
55.24 20.35 22.86
1.26 7.95 163.89
93.42 15.81 27.05
79.17 18.06 24.85
4.33 12.38 129.4
9.04 12.01 30.33
72.39 6.59 18.95
7.26 24.84 110.85
61.32 28.5 26.85
83.5 3.6 18.3
34.16 2.4 21.34
4.14 18.64 178.84
7.99 35.07 119.18
91.9 27.56 24.16
48.91 24.15 24.05
3.59 16 121.09
112.89 62.4 28.47
1.65 20.32 205.09
3.47 32.16 193.06
45.3 4.74 26.61
63.72 27.03 35.91
22.85 31.9 65.78
0.68 9.44 200.3
33.88 3.67 17.44
3.93 12.89 160.43
63.18 28.49 32.06
56.25 13.7 27.48
2.48 0.76 25.67
9.47 28.78 114.07
14.61 15.97 52.27
81.77 43.63 29.18
18.85 8.28 41.5
24.58 25.83 53.55
2.4 17.01 182.29
12.65 20.47 37.89
5.09 27.54 75.08
0.76 6.19 321.98
25.21 10.68 23.42
1.67 0.68 20.59
94.92 28.02 24.96
49.79 1.1 21.03
56.54 23.2 25.46
23.76 0.63 17.5
69.83 11.89 25.26
11.75 5.95 20.36
2.6 22.53 396
70.46 20.2 24.68
6.68 14.87 42.81
66.24 20.27 27.44
56.18 38.15 28.01
41.87 10.05 23.07
18.32 45.88 73.48
28.8 5.13 19.44
67.99 21.59 21.82
1.13 0.13 16.99
68.93 22.12 23.04
78.9 5.65 24.49
21.01 13.54 25.57
68.86 22.98 26.35
0.64 7.28 174.48
0.46 1.88 85.13
111.2 29.58 22.81
5.36 19 161.61
57.82 4.72 20.95
23.53 5.85 19.57
0.82 5.22 318.33
0.88 9.33 265.72
54.11 12.84 21.71
69.43 6.99 24.27
71.66 2.18 21.59
89.75 16.75 25.12
84.97 36.72 25.84
14.76 20.38 66.01
0.26 0.59 68.83
0.75 13.14 330.32
7.65 24.26 122.6
45.03 6.09 17.96
63.39 48.3 34.43
24.12 0.45 17.22
2.8 14.37 211.71
0.56 2.46 94.76
39.91 33.74 43.57
64.1 14.17 22.22
14.4 31.92 84.86
54.32 21.21 21.08
25.67 1.89 15.78
39.49 1.29 17.7
57.61 19.95 20.66
45.79 18.58 26.25
73.68 27.86 22.42
73.47 4.15 18.29
47.97 7.03 16.68
54.02 29.48 25.74
19.64 3.64 17.46
69.32 21.77 26.18
10.12 22.04 88.6
13.32 3.75 17.31
3.59 15.08 155.33
75.63 6.78 24.09
49.04 7.28 21.82
0.13 0.67 114.25
2.2 27.86 191.32
35.35 18.76 23.05
0.84 8.85 383.19
0.37 8.7 172.65
98.99 45.38 27.57
9.91 19.66 44.71
43.97 16.63 23.15
82.92 50.68 30.42
64.72 17.13 23.41
37.91 14.2 21.38
22.84 0.68 16.41
16.76 1.02 19.76
2.79 8.93 136.24
19.76 15.18 23.52
26.47 1.34 15.88
69.53 81.02 44.76
0.74 6.99 194.9
0.72 6.12 337.3
19.9 21.79 25.68
3.08 11.43 127.93
84.16 17.3 25.25
95.73 19.28 21.86
33.71 21.6 26.27
21.59 0.48 18.94
48.29 1.91 15.56
88.52 23.78 19.73
12.56 27.98 91.11
1.34 3.96 8085.28
0.3 1.02 3891.26
0.39 7.76 187.69
1.42 19.05 494.06
0.11 6.55 65.29
1.12 8.04 665.81
4.36 9.83 681.64
14.65 5.27 297.61
0.29 0.74 822.77
0.14 8.6 110.18
0.17 5.83 72.75
4.57 2.53 257.88
0.28 0.84 715.69
0.7 5.58 2077.12
10.2 3.8 231.5
4.64 9.6 373.67
0.36 1.8 1290.73
3.95 5.01 478.62
2.21 1.45 175.32
0.29 2.86 1653.06
1.06 8.27 519.76
117.04 9.22 170.93
0.31 0.96 575.42
1.07 3.18 885.68
49.23 0.4 144.89
1.41 7.3 408.15
0.5 2.41 472.39
1.81 0.6 121.77
0.33 1.01 424.28
12.79 15.86 319.86
2.16 9.49 256.52
6.83 9.27 368.32
4.6 6.36 190.07
2.44 16.1 794.55
3.64 5.09 162.13
2.44 0.95 115.14
0.26 0.63 288.56
1.12 6.82 299.89
0.99 7.79 1186.92
1.73 0.25 90.94
1.95 0.91 101.11
3.44 8.61 527.7
4.75 6.59 158.1
6.08 10.15 194.42
0.68 1.8 463.08
9.22 1.77 99.87
4.57 6.32 143.13
0.54 3.92 966.21
0.35 0.66 345.47
8.5 22.69 53.94
2.98 0.16 80.53
0.31 1.22 243.62
0.99 7.84 888.2
37.11 0.49 83.97
1.95 1.25 80.86
0.23 0.75 238.75
2.1 0.87 78.39
0.3 1.13 301.8
1.91 0.29 73.15
2.58 0.72 74.49
21.84 0.52 73.16
2.34 0.31 67.74
0.88 4.29 456.28
12.12 14.78 157.33
5.77 6.94 124.54
15.27 0.29 73.28
3.64 0.76 76.75
3.08 2.52 83.36
17.09 3.77 76.24
0.72 6.49 757.22
0.58 1.92 315.86
0.91 9.14 928.28
19.97 0.28 72.91
0.25 0.72 252.2
32.27 0.29 61.97
0.24 1.14 198.35
1.77 1.24 76.09
3.36 0.15 60.95
2.62 10.79 439.87
16.9 12.6 136.17
43.41 0.99 57.55
5.65 0.41 58.74
7.06 20.91 180.85
1.96 4.69 492.73
11.88 0.4 56.56
1.4 0.55 67.5
11.89 1.05 60.58
19.11 7.33 76.76
29.95 0.98 55.98
10.39 0.54 71.62
2.06 0.81 58.38
61.58 0.75 60.74
1.88 0.56 58.03
0.9 8.19 329.31
0.27 0.99 190.88
17.2 1.94 52.36
1.61 12.73 252.06
19.91 3.19 56.38
0.19 1.28 154.43
2.17 8.78 393.68
0.35 1.51 234.33
17.83 13.28 84.25
25.08 0.52 49.76
27.73 4.96 62.32
29.43 0.37 44.59
6.85 12.95 109.57
4.12 6.51 268.88
0.56 1.32 210.27
1.25 0.29 51.32
5.37 0.33 55.62
1.07 13.26 722.82
0.53 3.59 176.86
7.23 9.78 161.29
1.91 18.43 252.35
3.85 9.49 327.12
12.88 0.68 53.1
7.79 0.65 60.88
6.87 8.28 111.05
1.49 0.46 46.03
1.97 22.71 142.48
3.55 0.34 42.55
0.76 4.29 329.48
1.15 3.5 193.2
29.39 0.35 46.32
2.52 0.54 43.62
5.82 26.4 289.72
0.57 3.2 569.17
3.02 2.72 55.38
20.84 1.48 39.32
7.86 11.89 71.65
3.66 7.68 226.17
4.75 5.78 96.65
2.6 1.68 46.12
2.54 0.82 42.78
0.42 1.29 183.79
12.02 1.53 53.45
10.72 0.52 41.54
1.24 0.28 38.94
19.02 1.37 42.41
16.62 20.87 121.24
0.41 0.87 151.01
14.87 7.74 82.44
5.76 0.18 41.81
16.36 9.81 60.78
6.1 19.94 230.96
6.32 8.43 86.53
14.25 3.03 53.29
2.33 6.37 78.23
3.02 21.02 496
11.61 11.53 73.19
2.43 0.45 38.09
0.71 7.21 563.93
42.77 1.31 41.72
6.42 14.34 74.18
25.44 0.39 42.73
2.95 48.82 28.11
4.17 3.65 60.96
1.7 5.29 281.96
9.52 47.85 218.5
51 1.44 38.17
0.64 4.83 580.73
16.32 17.9 63.66
2.28 0.57 42.32
2.62 14.67 221.86
0.87 1.22 200.92
8.57 13.63 70.18
3.04 0.79 36.16
34.26 3.42 33.63
4.8 10.23 86.2
5.34 22.36 150.57
1.75 0.26 37.92
1.24 4.18 273.66
2.68 0.34 41.28
5.39 2.65 42.5
1.11 0.27 36.07
40.74 0.7 40.39
2.42 0.51 33.67
78.67 9.04 38.26
1.3 0.31 37.05
36.5 3.03 35.65
1.93 0.25 34.07
51.42 3.13 41.05
2.23 18.9 315.07
7.83 12.61 67.4
0.64 4.46 522.79
1.72 0.56 34.58
2 2.26 153.65
7.48 12.15 147.37
37.12 6.09 45.15
0.21 2.02 85.73
1.97 0.32 33.45
34.71 6.83 53.22
49.29 12.71 45.12
7 4.01 55.77
18.28 0.48 36.94
62.3 6.14 40.15
13.62 0.29 41.38
6.6 1.31 40.95
128.23 26.27 42.02
4.42 20.56 165.91
17.93 7.09 58.01
32.39 3.05 36.71
1.34 10.57 283.76
1.76 0.34 30.9
5.67 0.21 31.87
0.26 0.87 125.95
118.99 24.71 40.06
2.05 10.21 338.67
69.07 32.78 45.87
1.51 12.24 148.43
35.24 2.85 32.66
3.08 27.51 208.04
1.65 0.27 28.13
11.65 44.77 210.99
1.36 12.21 222.6
79.88 28.46 39.92
0.88 1.52 114.32
0.5 1.91 395.04
2.92 0.65 29.33
0.52 9.07 518.24
5.4 6.45 46.8
54.76 4.29 32.23
13.25 1.58 31.57
1.83 0.36 28.18
1.27 7.01 172.33
9.17 18.17 73.73
9.16 9.55 48.61
34.03 1.41 32.23
13.08 13.28 47.61
0.96 3.39 213.07
3.33 8.25 163.99
0.97 10.52 229.16
1.82 12.53 240.76
94.34 27.5 38.57
4.49 21.48 253.5
1.64 0.3 27.03
0.95 11.43 468.48
0.38 1.67 258.25
13.45 21.1 94.45
25.95 5.98 37.09
4.04 9.6 183.38
4.03 33.38 153.1
0.4 1.65 118.09
71.79 14.98 42.43
1.67 0.28 29.87
0.99 2.63 149.45
99.76 26.24 48.59
2.03 0.38 23.81
3.61 10.49 152.94
18.71 7.35 31.3
2.55 0.35 25.28
0.74 2.8 126.69
30.42 3.16 35.51
3.05 4.77 139.1
3.8 14.09 199.29
87.67 10.18 35.59
0.69 5.26 251.16
0.73 4.45 256.95
14.54 10.11 68.47
17.85 1.27 24.64
41.49 0.88 27.02
32.27 7.82 38.36
2.2 1.06 29.5
7.29 11.11 47.86
43.1 13.71 39.71
2.47 5.6 171.09
4.25 20.13 178.85
78.14 11.72 36.15
69.78 5.57 28.06
16.81 25.52 99.06
48.22 9.29 37.08
6.4 32.28 125.92
42.58 0.48 26.78
104.54 18.95 31.06
65.96 27.16 43.93
84.75 9.47 29.54
32.08 2.82 27.84
13.13 1.9 28.28
72.77 14.08 31.85
31.96 13.51 32.15
85.27 14.23 36
28.1 10.56 29.85
0.37 0.88 103.57
96.7 34 35.58
13.39 18.66 96.68
19.16 3.96 25.08
92.59 21.76 29.92
1.52 0.12 25.01
3.09 9.84 183.09
34.03 10.78 43.04
102.25 18.56 27.92
114.03 24.81 30.36
24.76 15.59 61.73
0.74 2.21 198.12
38.75 6.91 26.08
50.7 11.37 37.59
3.27 28.48 120.24
48.09 5.79 24.77
20.28 1.07 23.95
7.99 41.64 140.75
67.9 12.75 35.85
5.92 11.32 60.49
0.6 2.83 265.66
9.98 27.1 128.26
35.15 24.56 46.47
100.8 9.02 24.4
17.59 0.6 24.57
1.75 0.72 25.03
47.27 7.92 30.05
19.75 2.66 24.87
33.19 1.13 26.03
0.38 0.99 80.34
22.47 2.12 23.13
52.38 4.26 23.39
62.95 6.18 26.02
0.18 0.41 66.26
0.6 3.91 317.72
1.67 0.23 26.1
1.48 0.28 23.19
61.12 7.99 31.2
3.34 1.85 25.19
3.75 7.11 93.82
0.16 0.47 65.59
4.39 1.93 26.64
10.82 9.49 51.13
2.49 5.55 121.32
13.94 8.28 31.42
118.89 26.36 29.29
0.77 12.44 460.26
13.04 18.98 44.9
6.61 15.41 67.31
1.57 14.24 222.81
92.48 22.58 24.24
80.65 11.02 23.42
0.47 3.07 190.7
28.39 4.7 27.84
39.56 4.83 26.71
0.54 3.1 142.9
6.42 22.39 153.31
9.59 26.39 122.74
24.57 11.57 28.24
81.32 15.77 25.41
57.78 1.21 22.11
3.65 0.34 25.52
4.68 11.21 139.84
70.46 7.48 25.44
61.87 15.95 32.03
16.11 13.06 40.3
28.42 30.1 37.86
76.87 0.35 19.91
10.74 28.88 111.99
86.46 5.61 24.8
3.32 0.48 19.1
93.92 36.8 36.16
60.46 23.21 38.94
74.68 36.03 34.86
71.65 15.33 23.93
95.98 11.87 22.95
85.52 10.49 24.82
7.91 9.28 33.71
68.29 2.63 24.54
7.24 19.68 121.6
9.45 7.15 30.12
79.22 38.77 34.92
17.63 5.32 32.31
66.28 6.98 24.81
20.09 29.3 34.17
97 35.9 36.59
16.97 23.27 61.81
0.15 0.35 70.44
41.98 3.29 20.62
0.53 4.01 348.46
21.65 0.35 24.02
109.82 8.87 22.65
36.13 3.99 29.89
0.46 1.38 73.37
4.14 35.69 93.73
0.46 5.32 269.9
42.61 2.01 21.09
83.46 22.03 29.56
80.23 5.56 24.96
2.16 4.6 128.23
36.4 3.22 25.86
98.76 63.86 29.81
68.89 5.3 24.94
74.59 6.31 21.39
55.77 27.15 29.44
32.67 1.69 26.22
102.09 11.33 27.42
8.4 22.12 101.39
46.6 4.12 24.9
49.98 5.17 24.34
2.01 0.21 18.63
4.3 13.64 170.34
58.23 10.07 24.75
10.26 25.16 124.58
47.18 2.86 25.29
37.5 4.17 19.48
65.46 17.32 31.67
2.86 9.54 186.32
88.71 17.53 23.55
57.97 31.62 28.13
115.09 93.63 41.45
0.68 4.67 350.2
26.67 41.27 39.43
22.32 0.7 20.4
88.55 3.87 21.32
100.43 25.41 31.44
20.25 18.05 57.43
33.27 4.41 20.49
10.12 0.81 17.73
59.6 19.95 25.61
58.07 5.24 26.19
10.75 18.65 68.43
22.64 17.32 33.49
0.59 3.28 143.75
17.8 40.42 93.38
79.91 27.91 30.52
3.14 13.53 174.34
84.71 9.15 27.35
57.14 3.52 19.78
21.98 10.63 22.79
58.42 27.77 28.05
19.89 33.45 65.64
89.26 39.82 31.97
5.74 29.69 123.1
31 5.73 29.54
28.35 18.68 36.27
21.26 0.32 17.5
27.05 1.38 17.8
52.99 19.78 23.12
1.03 6.89 166.32
87.65 13.1 26.11
82.24 17.79 24.4
4.76 15.63 144.42
9.52 10.5 28.09
58.51 6.13 18.78
6.87 28.27 128.31
61.3 28.47 26.06
66.16 2.79 18.38
45.43 1.9 20.83
3.93 17.08 170.43
8.52 37.64 121.55
96.47 30.25 23.31
44.95 22.08 23.96
4.06 21.52 135.53
115.34 57.12 27.69
1.85 18.08 163.33
3.17 25.96 167
43.19 5.43 27.34
64.81 20.76 32.57
24.39 34.44 66.49
0.64 7.39 178.49
34.41 4.18 17.54
3.2 10.54 158.3
53.61 25.6 32.31
48.77 11.61 27.51
2.59 0.79 25.59
9.07 29.55 127.63
11.64 15.86 57.1
68.14 37.46 29.24
24.22 8.06 37.99
26.3 25.45 50.7
2.48 14.55 153.27
12.32 15.17 31.95
5.36 31.95 78.67
0.73 4.98 293.7
25.47 9.33 22.15
2.14 1.01 21.15
93.34 25.61 24.1
40.23 1.33 20.88
68.48 21.21 24.06
27.93 0.37 17.85
67.15 9.23 24.04
11.89 7.58 22.22
2.52 22.83 431.09
79.77 22.26 24.14
5.77 10.57 37
58.79 19.65 28.47
66.66 39.02 25.82
44.81 8.47 22.86
16.69 46.78 82.13
31.65 4.38 18.71
68.08 17.99 20.94
1.14 0.12 17.37
65.11 22.28 22.92
70.21 3.26 23.83
19.83 13.76 26.07
70.89 21.14 24.72
0.61 6.45 158.25
0.48 1.64 78.88
110.26 26.23 22.8
5.02 16.85 157.25
60.78 3.61 20.29
26.34 5.84 19.52
0.86 6.01 358.89
0.83 9.31 255.46
49.34 10.4 20.82
65.2 7.3 24.65
62.82 2.97 22.4
87.5 15.09 24.25
87.82 36.94 25.56
15.61 21.81 66.46
0.28 0.81 71.82
0.84 20.61 415.34
8.04 30.5 141.55
65.62 5.63 16.8
66.55 50.78 33.93
41.33 0.48 17.04
2.93 15.08 202.34
0.57 2.09 85.58
45.38 35.76 42.82
47.76 10.45 22.76
17.51 32.5 74.33
56.85 16.42 19.32
16.74 1.99 16.24
36.69 1.26 17.39
59.55 19.38 19.94
49.94 17.66 25.08
67.3 24.05 22.06
81 3.4 17.33
39.73 5.46 16.54
54.19 35.65 27.56
21.18 4.74 18.15
60.37 18.77 25.86
9.56 24.09 97.96
9.69 3.87 18.3
3.75 13.83 141.51
75.42 5.06 23.68
44.37 6.45 21.4
0.15 0.78 118.01
2.4 24.41 159.3
35.61 16.9 22.96
0.8 9.04 395.14
0.42 8.47 136.68
103.91 44.1 26.32
11.85 24.24 45.33
40.03 13.94 21.94
88.15 46.95 28.58
56.49 17.08 24.41
42.59 16.25 21.15
30.22 0.84 16.52
10.08 0.92 20.28
2.63 7.71 126.67
17.05 14.47 26.04
23.82 0.79 15.73
82.46 80.28 40.1
0.81 10.35 274.4
0.83 7.45 362.36
20.33 21.81 25.41
3.03 10.58 125.04
65.6 11.91 24.68
98.3 20.13 21.3
41.16 27.74 26.29
21.3 0.31 18.6
33.33 1.18 15.09
93.25 25.26 19.79
11.01 25.1 91.69
1.18 3.47 7995.3
0.3 0.9 3838.88
0.36 6.8 160.32
1.54 17.46 447.57
0.11 6.52 48.15
1.17 7.98 713.64
4.25 9.62 658.87
14.33 5.63 305.96
0.28 0.75 829.08
0.14 7.7 101.78
0.17 6.12 68.39
4.51 2.28 256.86
0.29 0.69 681.14
0.76 7.07 2196.52
8.91 2.59 217.49
4.3 8.73 370.25
0.36 1.82 1359.49
4.33 6.15 504.08
1.94 1.24 175.78
0.29 2.48 1551.79
1.17 10.48 575.33
116.15 7.58 167.71
0.27 0.79 553.07
1.06 3.25 898.3
32.38 0.49 144.27
1.24 6.46 407.75
0.48 2.06 444.65
1.95 0.63 123.93
0.29 1.01 448.31
13.98 17.08 314.31
2.45 9.41 232.46
6.84 9.03 355.25
5.13 6.48 181.97
2.4 16.61 824.58
3.07 4.12 151.92
2.22 0.79 115.02
0.22 0.54 285.67
1.06 6.53 299.48
1.02 7.64 1176.45
1.55 0.26 91.96
1.98 0.89 102.21
3.98 9.62 499.57
4.45 5.35 147.86
5.48 9.54 193.41
0.76 2.21 480.28
5.37 1.01 100.31
5.16 7.68 152.08
0.56 4.23 971.85
0.3 0.77 370.63
8.34 18.86 46.51
3.58 0.19 79.48
0.29 1.29 250.04
1.17 10.97 947.43
24.58 0.39 83.72
2.39 1.67 83.72
0.21 0.67 236.27
2.13 0.89 77.69
0.31 1.2 299.02
2.35 0.38 73.74
2.31 0.71 75.45
38.21 1.07 73.65
2.2 0.27 67.9
0.85 3.86 431.36
13.12 18.36 172.82
7 6.58 110.41
20.67 0.28 74.23
2.66 0.49 75.05
3.47 3.16 86.85
23.28 4.93 74.87
0.69 5.8 766.8
0.62 1.75 294.69
0.86 8.35 914.92
58.41 0.3 72.07
0.26 0.91 258.16
45.83 0.31 62.19
0.24 1.13 180.93
1.81 1.44 77.53
2.94 0.16 61.26
2.6 11.1 436.44
19.84 14.53 133.25
38.28 0.93 57.07
4.66 0.38 60.5
7.9 18.04 150.36
1.96 4.64 497.97
6.74 0.34 57.65
1.33 0.53 66.7
13.8 1.18 59.9
17.2 6.04 74.36
25.59 0.7 55.6
14.16 0.69 71.32
1.82 0.68 57.24
59.37 0.96 60.09
2.51 0.81 59.64
0.87 7.07 299.69
0.29 1.16 201.21
21.58 1.98 50.48
1.76 14.37 257.31
23.28 4.51 58.45
0.17 0.99 157.49
1.92 8.11 397.51
0.38 1.64 245.71
18.31 14.5 85.66
22.48 0.43 50.17
20.26 4.68 64.25
22.77 0.31 44.44
7.73 14.4 109.42
3.59 5.39 259.36
0.54 1.36 202.7
1.5 0.41 52.61
6.72 0.32 55.22
1.1 13.3 795.27
0.51 3.83 197.74
7.05 8.99 153.14
1.98 16.73 214.49
3.92 9.82 321.9
18.39 0.62 52.97
5.93 0.57 60.6
6.37 8.98 120.92
1.62 0.45 45.79
1.8 13.76 104.78
4.03 0.46 42.81
0.72 3.34 298.51
1.25 4.76 222.37
27.94 0.48 46.35
2.4 0.55 43.38
5.39 24.77 288.27
0.58 3.35 605.18
3.29 4.12 65.61
24.56 1.77 39.12
7.2 12.88 77.41
4.51 10.09 240.31
5.36 6.9 105.64
2.11 1.39 45.6
2.01 0.64 41.93
0.37 1 186.3
12.48 1.85 54.39
12.95 0.86 42.13
1.37 0.33 39.95
20.75 1.16 42.49
12.95 18.61 130.58
0.39 0.85 150.83
17.19 10.11 86.05
5.35 0.19 41.67
19.79 11.9 60.39
5.49 16.31 216.54
6.5 8.45 86.62
18.74 4.5 52.81
2.88 7.74 78.19
3.21 22.48 512.75
12.89 10.35 66.69
2.37 0.42 38.18
0.77 9.73 605.27
36.72 1.11 41.41
8.34 14.25 64.73
12.8 0.29 43.17
2.96 43.54 24.73
3.69 2.31 52.08
1.73 5.15 268.1
9.7 53.14 237.04
37.97 1.1 38.15
0.63 5 617.23
18.16 18.78 62.19
3.04 0.87 43.25
2.93 13.17 188.13
0.87 1.1 197.52
8.02 12.17 68.27
3.39 1.08 38.34
36.78 2.2 32.62
4.92 8.23 78.09
4.81 19.81 147.22
1.83 0.27 37.41
1.3 5.13 303.49
2.11 0.31 40.18
5.59 1.95 38.88
1.29 0.36 36.62
22.41 0.51 41.22
2.38 0.44 33.57
69.02 9.09 39.02
1.26 0.27 35.97
33.42 2.78 34.93
2.29 0.27 34.37
37.69 1.18 39.03
2.23 17.03 294.82
8.41 12.81 67.41
0.75 6.24 616.89
1.64 0.51 33.12
1.83 1.93 152.03
7.77 11.24 141.52
33.8 6.11 45.49
0.23 2.43 105.54
2.09 0.26 33.2
32.01 7.58 54.96
43.8 12.51 45.14
8.41 4.08 52.98
17.7 0.31 36.51
88.03 7.08 39.19
11.58 0.27 41.28
7.47 1.48 41.07
128.1 21.22 40.4
5.2 23.41 156.96
17.71 6.75 56.06
18.66 1.52 36.7
1.23 8.4 246.37
1.59 0.37 31.81
10.78 0.19 31.48
0.26 0.95 132.05
114.35 20.16 39.01
2.1 9.24 310.15
63.62 29.22 45.61
1.42 11.36 154.35
36.85 3.27 32.42
3.36 31.38 213.41
1.7 0.33 28.71
10.93 37 191.51
1.28 11.82 228.93
82.45 28.31 39.47
0.8 1.02 98.28
0.56 1.6 376.12
3.18 0.74 29.71
0.59 10.6 553.84
5.17 5.57 43.8
65.14 3.59 30.97
15.89 1.39 30.77
1.71 0.41 28.56
1.02 5.34 170.98
9.26 18.41 73.27
10.23 11.13 49.91
42.52 2.11 32.79
10.53 12.71 54.24
0.94 2.89 180.74
3.77 9.58 167.28
1.06 9.03 214.13
1.59 11.16 243.69
99.67 25.65 37.28
3.94 17.74 239.76
1.85 0.35 26.75
0.89 7.88 365.72
0.41 1.79 258.9
12.56 20.64 97.32
18.66 5.33 38.26
3.99 12.01 214.87
4.16 41.01 178.56
0.35 1.27 104.2
64.43 12.16 41.5
2.05 0.26 29.46
0.98 2.49 146.98
105.88 24.51 46.64
1.9 0.33 23.74
3.43 10.5 162.99
20.78 6.29 29.28
2.6 0.34 25.42
0.78 2.66 123.21
16.39 2 35.87
3.57 6.22 146.52
4.03 16.92 213.26
93.2 10.85 35.43
0.7 4.54 220.38
0.81 5.53 268.48
13.97 9.38 67.44
21.29 1.28 24.32
36.82 0.95 27.17
32.96 7.92 38.3
2.58 1.48 29.93
8.26 12.37 47.53
42.81 15.75 41.3
2.51 6.86 176.07
3.92 15.99 154.86
114.27 12.45 35.09
67.77 6.19 28.19
20.54 30.02 95.71
58.17 11.77 37.21
6.62 29.66 118.01
39.29 0.54 26.05
103.77 17.67 30.96
53.55 27.24 48.79
83.24 10.47 28.98
38.02 2.68 27.69
15.21 2.58 28.89
91.04 13.28 29.92
31.6 14.95 33.51
79.67 14.56 36.49
32.05 12.14 29.82
0.39 1.12 114.42
92.5 31.18 35.16
14.01 14.99 82.88
21.19 3.87 24.28
107.32 19.91 28.87
1.72 0.11 24.78
3.14 9.83 188.98
32.59 8.72 41.64
121.91 18.96 27.11
93.81 22.04 31.1
23.29 17.87 66.49
0.76 2.44 210.17
32.2 5.89 25.85
52.87 12.67 37.78
3.11 31.64 148.62
42.35 4.53 24.22
15.94 0.9 23.79
7.83 32.49 115.62
68.41 15.15 36.7
4.53 8.38 59.75
0.53 2.21 214.85
9.48 24.54 120.83
38.65 23.63 43.73
117.7 10.28 24.47
15.58 0.59 24.29
1.87 0.77 24.99
44.9 10.64 31.62
16.55 2.74 25.73
24.34 1.08 26.76
0.35 0.97 80.01
18.65 1.6 22.83
48.63 3.8 23.48
65.7 4.72 25.6
0.15 0.36 67.87
0.52 4.11 353.74
1.9 0.24 25.5
1.37 0.32 23.39
60.25 9.19 31.01
3.94 3.05 28.5
4.01 8.16 103.8
0.14 0.41 62.06
3.58 2.16 29.64
10.21 9.23 50.87
2.8 7.54 141.06
13.75 10.81 33.77
112.08 24.41 28.82
0.77 8.92 347.44
12.04 21.07 48.41
5.69 15.88 77.06
1.43 15.72 264.57
83.78 20.98 24.37
60.98 9.39 23.7
0.5 3.58 228.4
39.36 4.6 26
39.18 3.95 25.54
0.6 2.99 141.19
6 19.4 143.16
10.04 24.52 113.15
27.09 10.39 27.42
76.49 13.55 24.76
43.62 1.32 21.99
5.14 0.39 25.12
4.69 9.6 123.45
70.03 8.6 26.1
58.2 12.76 30.25
16.62 14.57 41.57
31.37 30.03 36.17
51.03 0.42 19.58
12.59 38.37 118.97
76.58 4.83 24.32
1.99 0.34 19.51
107.46 37.4 34.22
71.98 25.35 37.6
70.54 37.19 35.27
62.07 13.93 24.04
62.88 7.61 23.05
77.24 8.67 24.87
9.32 8.27 29.78
59.43 2.25 24.38
6.26 15.41 111.72
12.58 8.17 27.92
73.78 32.79 35.07
27.93 6.54 30.68
56.54 5.45 24.34
17.7 30.21 36.74
101.63 36.05 37.19
22.38 26.5 56.98
0.16 0.37 72.5
49.75 2.7 20.65
0.46 2.84 301.86
20.38 0.41 24.46
116.15 10.58 22.74
34.83 3.89 29.59
0.47 1.12 71.01
3 26.83 97.96
0.5 6.66 327.03
40.54 1.62 20.86
67.3 19.25 30.35
68.89 5.02 24.72
2.26 5.75 136.39
35 2.08 25.01
96.17 54.43 28.18
63 3.82 25.1
88.82 6.1 21.63
50.36 33.38 32.57
25.55 1.03 25.89
109.86 8.95 26.68
9.08 22.92 96.91
38.15 3.95 24.51
38.49 3.98 24.06
1.85 0.2 18.31
4.29 11.34 152.52
51.34 6.43 23.4
9.4 22.37 124.15
33.7 2.62 25.75
33.27 2.97 19.47
55.98 13.57 30.69
2.9 8.14 169.36
70.28 20.77 25.44
60.98 30.51 26.52
109.64 96.01 42.91
0.76 6.85 403.73
24.62 36.49 39.16
28.03 0.99 20.48
77.89 3.2 21.16
102.77 25.91 31.35
19.59 17.39 56.81
43.78 4.2 19.77
7.33 0.74 17.86
51.13 20.14 26.61
42.4 4.13 26.27
12.53 21.02 66.67
25.34 15.31 30.56
0.61 4.32 180.35
17.36 35.1 86.73
77.94 26.01 29.58
3.06 14.89 181.72
74.56 8.44 27
55.23 4.3 19.87
19.07 11.25 24.67
61.8 29.38 27.68
22 28.94 56.84
90.43 47.63 32.44
5.08 29.19 138
35.65 6 28.19
29.75 19.31 35.84
21.09 0.33 17.98
27.79 1.49 18.28
53.9 17.86 22.17
0.97 6.18 169.88
102.38 13.29 25.84
67.88 18.05 25.9
5.14 17.03 148.1
9.99 9.26 25.32
67.39 5.14 18.57
8.3 30.31 116.26
53.5 30.5 27.54
56.73 1.56 18.03
35.33 1.07 20.35
4.78 18.96 157.64
7.73 38.19 138.09
98.81 26.97 22.93
41.25 19.98 23.72
3.71 18.36 136.71
112.37 58.45 27.95
1.56 13.07 139.03
2.88 22.44 169.45
33.47 5.08 28.14
68.32 23.12 33.51
22.74 35.91 69.59
0.58 5.43 147.31
28.71 3.67 17.87
3.66 10.49 145.28
56.55 28.19 33.05
48.05 13.86 27.82
3.29 1.35 27.39
7.84 30.97 146.15
12.12 16.53 56.53
73.72 44.52 31.2
19.82 7.97 40.13
27.13 23.77 48.26
2.63 19.62 193.36
15.97 18.97 32.04
5.26 29.5 76.43
0.74 5.64 298.5
19.8 5.74 20.99
1.64 0.75 20.42
92.43 24.32 24
22.62 0.64 21.12
69.91 21.42 23.48
11.57 0.28 17.41
48.17 9.07 24.34
14.48 8.9 22.39
2.33 19.75 386.27
72.31 16.53 23.32
6.34 8.24 30.72
64.89 18 26.66
83.19 39.62 24.08
49.96 8.71 22.15
17.4 46.43 76.86
35.54 4.21 18.7
65.29 20.01 21.24
1.02 0.12 17.46
59.88 19.41 23.04
70.64 2.07 23.39
19.82 13.96 26.02
59.63 16.64 24.86
0.64 5.73 132.95
0.47 1.59 77.2
111.82 24.16 22.02
4.4 15.63 157.44
53.05 4.57 21.38
23.41 5.75 19.62
0.83 6.42 363.51
0.98 13.6 298.79
51.15 11.05 21.27
42.95 4.75 24.79
65.87 1.8 21.11
89.77 11.51 23.75
87.99 34.32 24.8
14.5 19.81 64.81
0.26 0.64 69.09
0.78 14.18 332.34
8.16 34.36 150.21
61.86 6.08 16.41
75.45 53.74 32.57
73.72 0.58 16.85
2.43 10.04 175.42
0.62 3.6 111.26
37.6 36.07 47.1
44.42 9.54 23.12
16.75 32.98 76.94
60.29 17.53 18.78
13.03 1.56 16.08
24.1 0.67 17.83
63.83 17.02 18.91
41.16 18.37 26.79
66.27 22.93 21.45
57.73 2.25 17.53
41.82 4.45 15.84
46.54 36.46 28.97
20.68 4.1 17.95
51.41 15.17 25.4
9.99 25.15 93.79
7.37 2.66 17.08
4.09 14.23 132.79
78.52 3.51 23.15
34.9 4.83 21.46
0.14 0.66 113.79
2.22 19.87 146.35
32.77 15.61 22.49
0.82 8.7 362.95
0.36 6.45 111.04
110.83 43.72 25.69
10.19 22.68 48.56
35.05 13.45 22.11
93.07 45.05 27.11
42.88 13.6 23.6
35.91 16.08 21.73
34.71 0.49 15.77
9.32 0.92 19.69
2.78 8.72 133.05
17.14 14.23 24.35
14.38 0.64 15.84
91.44 86.06 41.1
0.77 11.75 319.79
0.74 6.42 296.39
23.92 24.25 24.16
2.92 11.17 134.88
65.46 13 25.04
102.17 21.51 21.63
32.62 29.21 29.99
11.07 0.29 18.66
29.36 1.32 14.99
87.55 30.12 20.84
12.94 28.97 89.1
1.14 3.43 8149.63
0.3 0.96 3947.57
0.38 7.7 183.37
1.46 16.31 439.02
0.11 9.44 72.47
1.22 9.47 731.67
4.54 10.06 665.17
12.75 5.04 304.79
0.26 0.73 814.1
0.13 9.66 126.89
0.18 8.01 97.15
4.16 1.96 249.71
0.26 0.65 682.74
0.67 6.62 2264.94
7.06 2.03 213.05
4.75 10.26 391.4
0.35 1.75 1289.49
4.43 6.67 530.17
1.96 1.03 165.34
0.28 2.72 1605.86
0.98 8.54 578.75
118.59 5.77 165.75
0.31 0.99 589.92
1.06 3.51 942.79
38.34 0.34 145.68
1.36 6.94 407.17
0.5 1.97 430.58
1.84 0.67 123.62
0.33 1.32 472.41
12.32 14.8 312.68
2.66 12.42 262.61
5.27 6.28 344.11
4.89 5.52 166.72
2.3 15.97 815.43
3.97 5.6 163.57
2.07 0.69 113
0.24 0.7 300.42
1.07 7.25 315.88
1.12 8.78 1282.32
1.85 0.25 89.98
2.46 1.36 107.75
3.55 9.59 536.7
4.39 5.59 150.68
6.54 11.05 193.11
0.76 2.36 480.55
5.85 1.34 101.71
4.74 7.52 155.17
0.65 5 993.71
0.33 0.75 364.55
8.65 19.74 46.71
4.08 0.19 78.28
0.31 1.45 272.76
1.11 10.72 976.19
37.92 0.53 83.03
2.57 1.74 82.87
0.24 0.72 240.74
2.25 1.1 81.15
0.29 0.97 288.23
2.54 0.41 74.64
2.31 0.73 74.65
40.92 1.07 72.47
2.48 0.31 67.99
0.78 3.09 418.93
12.68 17.66 168.55
6.29 5.47 107.45
14.38 0.24 73.78
3.35 0.71 77.08
3.58 2.95 82.57
21.96 4.53 76.24
0.7 5.16 691.17
0.63 2.64 348.07
0.76 6.68 825.29
83.93 0.3 72.04
0.24 0.78 251.61
31.54 0.3 62.54
0.23 1.3 193.3
1.82 1.6 80.74
3.14 0.16 60.4
2.65 11.4 445.12
15.58 11.87 137.13
40.65 0.62 56.27
5.54 0.34 58.37
6.27 13.29 146.2
2.18 5.23 509.49
8.79 0.41 58.37
1.19 0.46 64.44
17.99 1.7 60.78
19.18 4.42 67.61
33.1 0.87 55.67
12.87 0.92 72.72
2.15 0.73 57.61
39.75 0.58 59.98
1.93 0.6 59.76
1.07 12.01 392.81
0.3 1.31 205.43
20.03 1.72 50.57
1.84 14.2 270.04
20.47 4.24 58.77
0.18 1.32 164.07
1.91 7.29 370.81
0.36 1.72 239.25
25.27 16.94 80.64
36.67 0.5 50
23.25 6.21 66.69
30.65 0.31 44.17
7.91 12.9 100.22
4.44 6.27 250.05
0.56 1.36 219.31
1.04 0.29 51.8
6.08 0.28 54.32
1.16 14.42 759.86
0.54 4.49 227.99
8.08 9.77 145.91
1.9 14.67 191.09
3.97 8.95 301
26.86 0.55 51.49
10.23 0.92 60.56
6.89 8.73 116.75
1.47 0.39 44.8
1.87 16.9 124.57
3.42 0.42 42.92
0.72 3.64 309.11
1.13 4.27 225.61
53.68 0.6 46.03
2.06 0.45 42.81
5.1 21.78 279.89
0.55 2.94 569.3
3.56 4.53 65.68
23.07 1.74 39.61
8.13 14.89 80.98
4.63 11.73 255.66
5.21 5.96 95.74
3.03 2.19 49.14
2.71 1.06 44.7
0.37 1.07 178.96
9.44 1.36 54.51
10.38 0.75 42.91
1.32 0.34 39.31
26.94 1.81 42.8
16.23 19.7 120.72
0.43 1.11 156.98
15.73 10.02 90.34
6.83 0.24 41.11
17.68 9.85 57.67
5.37 17.35 228.36
7.06 9.15 86.31
15.33 4.4 56
2.22 5.66 71.67
2.92 19.01 477.49
14.66 13.9 73.35
1.99 0.42 38.14
0.73 11.19 736.95
45.75 1.09 42.07
7.67 12.88 62.17
9.94 0.28 43.84
2.64 36.71 23.08
3.59 2.43 53.6
1.79 6.13 295.28
9.3 55.31 251.65
46.6 1.16 38.17
0.6 4.18 572.71
18.44 16.38 57.92
3.04 0.72 42.9
2.93 15.16 218.68
0.92 1.29 213.79
8.76 15.26 73.83
3.81 1.65 40.75
36.19 4.53 33.97
5.35 9.97 82.47
4.67 20.02 147.32
1.44 0.24 37.33
1.33 5.43 297.5
2.45 0.33 40.36
6.15 2.79 41.89
1.33 0.3 36.15
37.7 0.7 40.26
2.58 0.48 33.54
71.14 10.46 39.65
1.24 0.24 36.11
35.3 2.19 34.67
1.85 0.24 34.13
43.07 0.97 38.79
2.07 16.98 292.66
7.63 14.72 78.21
0.63 4.25 521.72
1.35 0.52 35.11
1.94 2.63 174.31
6.71 10.12 143.18
30.94 5.4 45.71
0.24 4.6 145.22
1.8 0.29 33.57
33.38 7.75 54.53
49.3 11.07 43.72
7.17 3.51 52.55
11.25 0.31 37.29
84.09 5.66 37.68
26.53 0.31 40.29
6.94 1.79 43.45
115.33 24.24 40.8
4.31 17.23 142.15
17.49 7.03 58.52
12.75 1.53 38.43
1.26 7.86 232
2.03 0.45 31.29
22.35 0.18 30.7
0.29 1 137.18
113.49 25.59 40.44
2.2 9.22 295.3
61.87 32.26 47.24
1.79 14.71 165.95
34.18 3.53 33.48
2.91 23.86 189.62
2.18 0.27 28.2
9.19 34.35 205.6
1.28 11.85 226.34
90.65 30.32 38.95
0.71 0.83 96.94
0.52 1.97 421
2.21 0.55 28.94
0.46 6.13 418.58
4.98 6.1 46.36
51.47 1.93 30.31
25.43 2.95 31.45
2.52 0.5 28.88
1.25 9.62 232.45
10.16 19.93 73.6
11.55 13.64 52.13
45.42 1.52 31.92
10.95 10.94 48.85
0.9 2.68 182.66
3.75 10.99 189.85
1.04 7.17 161.98
1.77 12.06 236.97
110.14 25.46 36.98
4.4 22.72 264.68
1.89 0.29 25.73
0.95 9.19 401.74
0.44 2.15 267.96
14.72 21.34 89.91
23.12 4.72 35.9
4.25 11.4 196.32
4.35 40.44 170.34
0.31 0.85 90.28
65.13 11.05 40.83
2.15 0.26 28.96
0.86 1.68 126.16
92.85 23.26 46.61
3.26 0.49 23.47
3.61 11.6 171.46
18.07 7.33 30.76
1.97 0.3 24.88
0.72 3.26 146.52
21.18 2.6 35.53
3.68 7.6 161.7
3.93 12.5 177.52
89.37 8.44 34.99
0.65 3.69 213.26
0.81 4.75 250.86
14.07 10.72 72.5
12.1 1.32 25.67
22.74 0.9 26.85
39.36 9.51 38.03
3.01 1.73 30.82
7.9 11.59 46.96
52.14 15.07 39.17
2.39 4.76 146.9
4.03 18.47 175.98
106.73 10.19 33.57
76.34 7.94 27.82
19.88 29.36 96.95
50.58 9.52 36.13
7.48 30.14 107.37
33.32 0.55 26.75
121.55 18.43 29.84
50.01 27.56 49.2
75.38 11.66 30.32
41.76 4.31 28.01
9.53 1.66 28.56
94.04 12.38 30.44
33.96 14.41 32.49
85.13 15.9 36.58
30.28 10.81 29.06
0.38 1.15 110.47
88.74 30.58 34.7
13.32 11.79 75.74
39.91 4.49 22.54
99.79 19.58 29.63
1.72 0.09 24.55
3.07 9.15 173.31
23.84 7.46 43.95
99.18 20.47 28.41
85.81 21.49 31.04
22.29 14.61 62.09
0.81 2.33 195.04
30.97 5.01 25.47
47.39 11.61 38.12
2.84 32.66 151.89
38.2 7.98 26
23.99 1.22 23.54
7.76 30.77 111.07
73.75 13.5 35.55
5.18 9.24 58.83
0.55 2.14 198.68
9.24 25.09 127.52
34.61 23.96 46.48
109.68 5.87 23.32
20.02 0.89 24.42
2.15 1.25 27.07
39.52 8.83 31.38
22.78 2.52 24.72
27.31 0.81 26.75
0.41 0.98 74.76
21.79 1.27 22.28
54.93 2.01 22.66
49.38 2.52 25.3
0.16 0.38 64.33
0.52 3.55 335.99
1.99 0.26 26.31
1.56 0.32 23.19
52.3 7.6 31.2
2.97 1.64 25.42
4.64 9.37 98.63
0.15 0.42 63.65
5.59 3.63 30.14
12.28 10.19 50.5
2.45 7.04 151.91
15.71 13.02 35.53
110.11 21.15 28.48
0.75 9.9 392.18
14.45 23.51 46.83
5.03 13.12 74.66
1.54 15.8 240.9
86.82 23.93 24.96
62.49 7.74 23.39
0.49 3.68 236.71
45.33 5.18 25.78
37.02 3.9 25.9
0.61 3.64 149.86
7.01 23.17 146.31
8.28 24.97 133.39
35.3 12.19 26.59
80.05 12.76 23.87
59.84 0.61 21.95
5.13 0.35 24.61
4.19 9.65 135.21
65.21 7.91 26.21
54.87 12.4 30.95
21.3 17.76 40.87
34.72 33.58 36.52
51.21 0.3 19.72
10.46 38.28 139.14
54.48 4.08 24.36
2.92 0.32 18.9
111.76 37.15 33.7
68.4 21.58 37.15
67.86 38.9 36.13
55.29 11.25 23.8
67.86 6.37 22.15
61.77 7.97 24.69
8.53 8.99 31.53
76.51 2.15 23.49
5.95 12.17 100.99
14.99 6.99 25.03
67.34 29.27 34.89
22.52 5.81 30.88
59.14 5.74 24.29
18.59 31.5 38.33
103.25 35.82 37.4
19.96 22.47 54.86
0.18 0.49 74.94
47 1.54 20.03
0.51 3.82 371.61
57.3 0.55 23.96
129.02 10.37 21.94
27.39 2.91 30.33
0.45 1.07 71.1
3.44 30.88 95.16
0.55 6.65 285.27
34.33 0.99 20.71
65.22 17.31 29.77
74.43 6.92 26.08
1.83 3.82 132.51
27.83 1.65 25.31
86.12 56.31 30.26
83.66 5.45 25.42
71.87 5.73 21.51
52.45 34.06 32.84
21.18 1.52 26.18
110.09 8.01 26.26
7.18 18.44 97.95
39.8 2.99 23.84
44.6 4.01 23.9
1.84 0.18 18.36
4.26 11.03 144.55
58.87 5.49 22.91
8.63 20.28 122.31
17.79 1.26 25.54
36.52 2.01 18.74
52.97 13.33 31.02
2.63 6.84 161.15
84.67 20.05 24.37
54.05 25.82 26.14
102.27 83.65 41.65
0.73 5.95 375.68
17.37 29.64 42.89
30.65 0.58 20.31
75.35 2.67 21.15
98.31 25.15 31.6
16.18 14.22 57.17
40.03 4.22 20.31
5.73 0.66 18.59
52.78 16.42 25.77
36.67 3.58 25.96
14.76 24.63 64.7
20.16 10.84 29.55
0.58 3.23 126.4
15.07 33.45 94.6
78.23 24.79 29.26
3.48 16.34 183.08
72.17 5.15 26.17
48.15 3.34 19.66
21.21 14.76 26.37
62.88 25.2 26.72
17.13 32.32 70.49
96.22 49.71 32.82
6.07 27.13 114.83
31.12 6.37 29.32
34.35 26.57 37.77
17.36 0.37 17.59
23.56 0.88 17.66
50.94 15.52 21.52
1.09 8.14 178.27
96.4 14.51 26.4
63.35 21.5 26.91
4.84 19.12 169.9
9.03 9.13 27.56
71.13 7.3 19.63
5.8 23.99 129.74
59.84 31.69 27.31
56.41 1.1 17.95
39.67 0.96 20.47
4.03 19.37 183.19
8.94 45.68 136.64
102.04 31.32 23.8
46.1 22.5 24.09
3.69 19.38 139.8
123.9 59.93 26.65
1.82 17.38 155.34
2.58 20.12 166.8
31.18 5.97 29.07
63.07 20.29 32.28
20.97 35.36 71.91
0.58 4.11 120.07
30.42 4.11 17.8
3.4 11.8 160.8
64.15 26.5 30.57
67.66 17.29 27.33
4.42 2.64 30.54
10.42 42.91 155.5
13.14 17.08 54.81
72.93 46.58 31.6
18.17 8.02 41.09
21.75 21.15 51.64
2.61 21.16 203.05
14.26 19.67 33.32
5.54 28.44 74.99
0.77 7.03 354.53
19.34 6.87 22.03
2.05 0.7 19.37
76.5 16.32 23.48
23.09 0.6 20.32
71.48 20.76 23.19
12.6 0.24 17.91
58.34 11.27 24.77
13.34 8.82 21.8
2.26 16.07 347.97
61.12 12.56 22.91
7.15 6.38 25.93
67.4 15.35 25.86
85.84 41.83 23.94
51.17 10.86 23.15
13.65 44.75 94.56
28.48 3 18.34
59.46 22.09 22.08
1.33 0.14 17.14
58.86 13.87 21.2
68.93 1.83 23.64
24.08 15.43 24.64
73.18 17.61 24.36
0.71 6.18 115.89
0.43 1.21 63.67
90.9 20.8 22.06
5.04 19.93 173.24
42.62 2.8 20.17
32.61 6.06 18.35
0.87 7.41 391.67
1.03 14.73 318.37
40.27 9.07 21.11
41.69 5.73 24.74
47.32 1.65 21.41
81.43 9.9 23.6
92.9 34.18 24.62
13.89 19.72 63.95
0.32 0.9 74.38
0.86 17.08 371.21
7.64 36.94 163.53
57.09 5.69 16.92
84.02 56.74 32
47.97 0.48 17.01
2.85 13.73 196.34
0.57 3.17 112.43
40.1 34.85 44.99
50.19 8.52 21.62
16.64 31.98 73.61
55.54 13.72 18.66
11.85 1.8 16.76
39.39 0.91 17.11
52.49 15.8 19.14
56.72 19.15 24.68
68.9 22.47 21.25
45.06 2.04 17.69
42.96 3.39 15.26
45.93 28.86 26.44
14.28 4.01 18.66
52.8 18.9 26.74
9.97 26.8 101.39
4.22 1.25 16.8
3.51 12.75 139.2
42.27 1.71 23.16
43.59 5.21 21.09
0.17 0.94 127.92
2.24 23.45 164.29
31.83 17.74 23.46
0.74 7.9 362.15
0.36 5.87 134.13
114.08 41.65 25.38
10.01 21.65 48.4
42.18 15.35 22.5
92.73 42.04 27.01
52.17 15.07 23.31
41.21 18.98 22.24
40.99 0.49 16.17
19.22 0.73 19.51
2.84 8.35 131.04
16.11 16.79 26.82
8.07 0.46 16.04
89 90.08 41.73
0.84 12.65 308.25
0.81 6.16 298.49
21.27 22.72 25.66
3.17 12.55 141.89
62.57 13.77 25.35
88.83 20.34 21.88
28.64 24.1 29.2
9.98 0.3 19.1
23.44 1.13 15.51
102.09 29.85 20.34
14.76 31.72 86.5
1.08 3.32 7937.24
0.28 0.98 3898.83
0.46 9.4 207.08
1.51 20.75 523.08
0.11 8.08 61.03
1.23 10.01 774.23
4.3 9.48 654.52
13.47 5.32 305.65
0.27 0.66 795.33
0.13 13.17 146.62
0.17 10.01 128.58
3.91 1.9 252.13
0.26 0.75 688.97
0.65 5.59 2248.7
7.71 2.11 212.64
4.41 10.51 407.78
0.38 1.83 1357.1
4.38 6.52 538.42
2.04 1.09 166.47
0.27 2.84 1606.3
1.1 9.43 547.37
117.96 6.15 166.43
0.33 0.88 557.16
1.09 3.73 929.45
38.21 0.37 144.13
1.24 7.02 413.98
0.53 2.66 484.24
1.68 0.52 120.04
0.29 0.97 437.22
12.23 15.86 322.89
2.67 12.6 270.63
6.44 8.66 348.4
4.84 5.7 170.01
2.28 16.16 879.83
4.33 7.4 184.7
2.37 0.81 114.27
0.22 0.55 288.3
1.22 9.08 358.49
1.13 9.73 1312.01
1.72 0.25 90.62
1.95 0.88 102
3.11 7.43 482.71
4.78 6.3 157.57
6.58 10.63 183.31
0.77 2.4 508.09
5.76 1.24 100.68
5.14 7.37 150.48
0.65 5.22 1020.14
0.32 0.8 362.87
8.58 18.44 45.3
2.14 0.17 77.94
0.29 1.15 247.76
0.97 7.46 930.25
55.29 0.41 82.55
1.97 1.14 79.19
0.24 0.81 242.9
1.99 0.74 76.29
0.32 1.17 296.37
2.18 0.33 72.82
2.26 0.66 74.67
39.68 1.58 73.59
2.58 0.31 68.28
0.8 2.94 391.05
11.48 14.54 161.74
5.61 5.18 110.51
9.31 0.22 74.8
2.97 0.75 76.41
3.66 2.88 81.26
21.99 4.25 75.89
0.7 5.28 688.08
0.65 1.87 287.24
0.8 8.47 960.98
27.66 0.28 71.94
0.25 0.78 266.08
40.47 0.32 62.62
0.24 1.48 211.31
1.75 1.42 77.31
3.82 0.18 61
2.58 10.61 438.31
16.2 9.61 123.05
58.72 0.94 55.78
3.9 0.37 60.08
6.32 13.05 134.68
1.88 3.93 450.38
8.52 0.57 58.4
1.17 0.39 64.47
17.4 1.52 59.78
15.21 4.64 70.37
45.36 0.62 53.9
13.92 1.69 76.58
2.25 0.68 56.61
54.61 0.7 59.2
2.33 0.78 60.13
0.98 9.58 316.62
0.28 0.99 199.36
18.38 1.3 49.25
1.66 15.57 282.05
29.29 2.53 53.13
0.18 1.33 176.23
2.05 7.62 364.41
0.36 1.58 246.63
23.47 15.47 78.83
14.19 0.33 50.24
31.02 8.55 67
18.26 0.35 45.01
7.21 13.29 109.12
3.76 5.43 261
0.56 1.37 208.21
1.35 0.3 51.49
5.62 0.26 55.09
1.07 12.53 758.25
0.48 3.1 163.89
6.81 8.55 150.28
1.77 14.58 208.83
3.8 8.02 280.27
23.55 0.45 51.48
8.23 0.72 60.35
7.23 7.86 106.65
1.36 0.36 44.53
1.77 17.21 126.15
3.32 0.36 42.56
0.78 4.66 336.42
1.22 4.24 204.2
52.39 0.49 46.02
1.91 0.39 41.95
5 22.21 287.8
0.53 2.92 573.72
2.8 2.47 55.13
28.83 2.2 40.03
8.44 15.45 82.36
4.15 9.97 246.81
3.63 3.92 93.91
3.37 2.41 49.74
3.15 1.21 44.82
0.37 1.02 184.93
12.07 1.52 53.35
11.82 0.61 42.25
1.21 0.36 39.48
36.75 1.78 41.93
17.31 22.94 125.98
0.38 0.97 160.18
14.97 9.77 91.03
3.7 0.21 42.48
20.02 9.37 54.55
5.72 18.92 226.2
7.19 9.6 87.09
16.2 5.94 58.19
2.43 6.03 74.8
2.74 18.57 493.05
14.23 11.86 68.97
2.6 0.5 38.03
0.72 9.59 650.79
45 0.72 41.02
6.45 9.25 55.98
12.36 0.35 44.63
2.91 50.94 28.67
3.59 2.89 59.46
1.96 6.46 295.63
8.28 46.29 246.68
36.45 1.22 38.72
0.57 3.75 553.18
20.64 15.92 55.21
2.33 0.59 42.84
2.93 15.11 216.09
0.96 1.35 214.26
8.92 16 75.72
4.54 1.04 36.04
32.78 2.96 33.13
5.35 9.25 79.96
5.1 21.54 149.2
1.56 0.21 37.13
1.36 5.77 312.56
2.6 0.32 40.66
6.25 3.86 45.28
1.48 0.35 35.75
34.06 0.7 40.56
2.2 0.37 33.19
65.38 8.84 39.13
1.46 0.3 36.4
21.96 1.44 34.25
1.7 0.24 33.72
34.63 1.03 39.08
2.13 15.2 255.79
8.67 17.21 79.38
0.68 4.7 530.4
1.67 0.44 33.78
1.94 2.77 175.58
8.41 13.88 150.04
38.29 5.89 44.37
0.24 3.01 114.68
2.29 0.41 34.53
32.24 6.93 53.92
48.27 9.22 41.43
7.42 2.68 48.54
10.89 0.36 36.95
71.48 5.34 38.64
25.71 0.32 40.28
9.34 1.69 40.68
108.11 24.23 42.17
4.9 19.65 142.31
20.22 8.36 57.56
11.36 1.35 37.79
1.28 7.06 212.32
1.75 0.45 32.18
7.71 0.16 30.59
0.26 0.77 123.22
95.1 21.35 40.19
1.95 6.36 253.33
61.66 31.97 46.48
1.67 15.36 166.06
28.69 3.39 34.46
3.12 22.25 172.09
1.54 0.28 27.8
10.29 34.25 190.41
1.39 12.26 237.78
76.38 27.99 40.8
0.76 0.96 101.17
0.58 2.12 415.63
3.12 0.7 29.18
0.52 9.23 554.81
5.28 7.17 49.49
46.84 2.19 31.57
13.64 1.8 31.78
2.79 0.87 30.47
1.21 9.48 220.24
9.1 22.96 85.3
9.81 12.49 54.58
59.36 2.15 31.73
11.63 9.66 45.28
1.05 3.24 187.01
3.1 9.34 196.56
0.9 5.8 153.65
1.8 14.65 263.77
116.46 22.76 35.51
4.91 19.66 214.96
1.57 0.29 26.82
0.87 7.24 368.25
0.4 2.17 285.11
14.39 21.54 89.86
22.88 3.46 34.77
3.54 9.39 197.59
4.03 39.62 181.25
0.34 0.96 91
60.8 8.7 40.15
2 0.22 28.79
0.85 1.59 120.75
88.46 22.72 48
3.12 0.92 26.43
3.62 12.86 177.58
17.6 8.28 32.68
2.06 0.31 25.61
0.82 3.29 126.93
24.34 2.36 34.85
3.48 7.26 168.46
4.08 16.97 220.23
111.38 10.2 35.64
0.63 3.42 203.72
0.84 4.39 224.65
11.42 10.01 76.69
5.16 0.61 25.54
47.93 1.56 27.2
38.44 8.64 36.9
2.13 0.98 27.73
6.92 11.4 49.9
50.06 11.74 36.73
2.3 4.67 151.57
3.87 15.91 162.57
83.23 7.09 33.76
70.41 6.55 27.88
18.85 29.28 100.99
55.29 7.29 34.46
5.84 27.39 119.16
35.21 0.53 26.43
110.91 16.98 29.89
48.02 26.76 49.43
68.79 12.22 30.62
37.45 2.07 26.65
8.46 1.29 28.86
97.33 12.85 29.57
35.71 13.39 31.61
85.45 16.29 36.87
29.45 13.76 31.54
0.38 1.11 117.74
86.98 30.92 34.93
12.59 11.67 77.51
39.13 4.84 23.03
105.1 22.92 29.77
1.45 0.1 24.14
3.15 12.05 216.38
24.15 7.76 43.38
81.05 15.46 28.53
79.51 16.88 30.48
24.13 17.34 65.88
0.69 2.09 201.15
34.92 6.46 26.34
52.83 10.83 36.61
2.97 27.89 132.72
34.9 8.44 26.64
25.53 0.73 23.29
7.99 32.47 110.17
69.36 13 35.43
5.65 8.76 52.66
0.53 2.38 224.54
8.9 21.73 117.72
31.29 22.25 46.12
94.56 6.25 23.63
23.77 1.34 24.89
2.06 1.12 26
50.21 11.76 31.78
18.09 2.04 24.13
43.57 0.95 26.52
0.4 1.1 79.32
31.26 0.87 21.72
43 1.27 22.49
64.83 2.63 25.01
0.14 0.32 66.35
0.53 3.43 317.85
1.83 0.25 25.56
1.23 0.25 23.23
60.46 6.13 29.49
2.75 1.27 23.98
4.27 10.33 111.24
0.16 0.41 67.45
5.01 2.5 27.85
8.87 9.1 54.98
2.72 6.8 138.72
21.27 12.83 31.55
115.16 19.17 27.95
0.78 10.52 368.91
13.04 23.69 49.5
5.95 16.45 75.63
1.44 14.26 237.3
78.08 19.92 24.7
57.38 5.5 22.2
0.51 3.87 216.93
38.12 5.93 27.02
41.47 5.5 26.48
0.59 3.26 142.31
6.34 20.09 140.45
7.95 21.95 124.63
34.07 11.11 25.85
80.44 11.2 23.82
53.83 0.5 21.63
4.44 0.25 24.61
4.78 10.9 133.56
56.69 8.04 26.9
50.97 10.86 30.82
25.25 17.56 37.52
30.8 36.43 39.53
41.88 0.35 19.54
10.86 41.53 145.01
63.33 2.84 24.41
2.15 0.24 18.15
121.05 37.41 33.61
75.79 20.97 35.62
73.75 39.99 35.84
67.35 12.59 23.27
53.93 6.99 23.53
49.35 8.37 25.72
8.72 11.51 35.39
76.83 2.15 24.02
6.61 12.84 97.22
13.82 7.18 26.68
64.49 28.48 34.68
30.66 7.4 30.59
56.72 5.25 23.95
19.26 31.74 37.23
108.65 32.37 34.91
18.71 22.62 57.82
0.15 0.38 73.18
38.64 1.12 20.41
0.47 3.37 346.48
48.17 0.45 23.94
127.2 8.84 22.9
26.49 2.01 29.12
0.48 1.31 80.42
3.64 25.39 73.87
0.52 5.68 230.56
27.09 0.98 20.95
77.84 17.84 29.03
84.36 7.72 25.43
2.19 4.56 131.42
37.72 2.66 25.58
86.56 62.89 31.25
62.37 4.31 25.25
68.33 3.76 20.19
44.59 32.93 34.29
21.09 1.27 26.07
78.29 8.33 26.64
7.45 20.11 100.69
37.33 2.34 24.26
34.87 3.18 24.13
1.59 0.16 18.12
4.25 11.31 142.71
70.53 5.83 22.63
9.92 29.06 141.61
20.95 1.27 25.18
33.44 1.98 18.36
68.26 15.99 29.91
2.96 7.99 167.19
86.52 18.44 23.99
53.78 29.62 27.69
113.38 83 39.72
0.82 6.09 383.19
15.57 24.35 40.96
20.95 0.44 20.37
57.86 2.06 21.31
87.29 24.13 31.27
15.22 15.95 62.66
48.33 5.46 20.07
3.14 0.52 17.94
51.25 16.66 24.87
28.9 3.02 26.26
13.14 27.29 78.66
16.32 11.36 32.66
0.62 3.75 152.24
14.25 33.08 97.66
77.58 20.14 27.99
3.85 19.62 189.85
61.85 5.05 26.85
51.96 3.56 19.81
29.48 18.69 25.47
60.85 25.72 26.42
16.98 33.62 71.68
96.33 50.1 33.62
5.63 23.9 111.08
33.56 4.97 27.65
37.89 24.36 35.68
27.52 0.57 17.4
25.13 1.05 17.34
52.43 15.61 22.23
1.13 8.57 196.37
91.27 13.81 26.19
57.69 23.86 28.33
4.56 16.93 157.86
9.88 7.89 24.19
46.33 4.98 19.25
6.72 24.76 117.9
58.96 27.37 25.83
38.43 1.04 17.96
40.29 0.6 20.44
4.29 22.03 203.31
8.97 47.61 137.36
100.68 26.21 22.61
43.97 23.14 24.25
3.74 19.48 134.42
126.38 59.37 26.97
1.73 17.63 171.94
2.83 20.62 149.22
35.7 5.64 28.01
76.53 20.86 30.65
21.23 39.34 79.3
0.55 3.63 104.36
32.93 4.98 18.16
3.82 11.85 143.28
69.31 29.31 30.45
81.37 17.97 26.66
3.77 1.74 29.04
9.95 36.84 139.17
14.41 19.31 56.69
69.49 45.26 32.03
21.84 9.04 40.24
24.39 21.8 48.03
2.54 17.52 172.44
14.91 19.54 33.56
5.81 27.73 65.32
0.82 7.44 336.64
28.57 9.27 21.5
1.7 0.41 18.7
69.06 16.89 23.57
26.35 0.83 21.05
85.25 16.97 21.51
25.73 0.33 17.71
56.67 11.3 24.62
11.54 8.07 22.6
2.08 13.69 330.21
69.38 14.19 22.2
6.04 6.51 28.4
65.68 11.81 24.95
88.85 47.73 25.3
49.06 10.09 22.52
12.8 41.31 90.26
27.71 3.54 18.98
56.99 19.34 21.45
1.43 0.15 17.39
61.19 14.69 21.35
49.45 1.06 23.3
22.61 13.75 24.53
68.32 16.35 23.62
0.62 6.39 141.09
0.44 1.59 71.71
93.66 20.72 21.87
4.84 18.36 168.73
47.23 2.5 19.76
42.17 5.33 17.56
0.82 7.02 385.96
0.93 12.33 300.6
49.51 10.11 20.49
47.49 4.66 24.07
43.29 2.97 22.4
79.77 12.45 24.06
87.41 31.2 24.15
14.36 20.83 65.88
0.28 0.65 65.44
0.8 17.12 357.87
9.46 40.42 150.68
56.43 6.15 17.41
81.79 53.14 31.39
15.48 0.4 16.98
2.54 10.07 175.1
0.62 3.69 113.97
45.34 32.81 40.47
59.73 10.92 22.24
16.81 33.77 78.06
53.18 12.3 18.47
7.77 1.1 16.81
37.92 1.21 17.09
46.75 12.74 18.56
62.66 15.86 23.15
69.4 21.75 21.15
29.24 1.72 17.64
40.43 3.12 15.12
47.41 29.51 26.94
16.86 5.04 19.12
57.79 17.76 25.65
10.98 28.82 99.26
4.58 1.02 16.1
3.64 10.13 108.55
69.74 1.36 22.87
44.62 5.7 20.97
0.13 0.74 120.37
1.99 19.98 158.78
35.22 20.48 24.18
0.82 9.52 403.48
0.41 7.09 120.92
113.42 49.38 26.4
12.52 28.64 48.32
40.76 17.2 23.15
93.87 44.02 27.28
47.2 16.3 25.04
47.7 16.47 20.31
46.47 0.46 16.46
18.58 1.1 19.89
2.44 8.08 137.09
17.49 14.57 24.86
8.98 0.52 15.8
91.56 88.7 39.88
0.84 11.1 277.96
0.77 7.46 356.19
21.14 19.74 23.36
2.78 11.4 139.11
56.01 11.32 24.61
84.1 17.1 21.18
30.87 22.94 27.16
10.19 0.39 18.91
21.82 1.13 15.35
97 26.32 19.99
14.72 36.53 96.26
1.21 3.56 8205.37
0.29 1.06 4038.54
0.4 6.1 147.98
1.32 16.81 498.85
0.1 14.32 115.09
1.41 13.85 886.55
4.56 12.01 730
12.7 4.53 304.65
0.29 0.79 831.63
0.14 7.11 67.69
0.19 6.91 75.48
4.9 2.92 272.41
0.28 0.63 697.86
0.66 5.06 2089.12
7.83 1.85 212.01
4.3 12.49 478.54
0.34 1.79 1334.35
4.4 7.71 597.41
1.98 1.14 170.43
0.29 2.31 1602.63
1.06 8.19 514.53
42.21 1.55 166.01
0.32 0.97 569.9
1.06 3.25 908.3
125.73 2.04 148.88
1.32 5.86 360.86
0.51 2.34 471.42
1.72 0.59 123.9
0.27 0.74 416.8
10.5 10.07 288.2
2.48 12 271.67
6.93 11.73 434.43
5.29 7.08 186.71
2.2 11.71 709.36
4.2 7.21 183.27
2.34 0.9 117.13
0.23 0.55 301.35
1.23 9.07 351.6
0.98 6.46 1137.97
1.25 0.21 92.18
1.82 0.75 101.01
3.49 6.67 453.33
4.28 4.64 144.55
6.59 12.68 212.92
0.78 2.27 492.42
6.02 1.41 102.55
4.39 6.12 146.79
0.62 4.49 997.66
0.34 0.69 366.22
10.09 38.57 68.28
4.26 0.24 80.44
0.27 1.24 264.28
1.11 10.37 1006.64
41.41 1.2 85.5
1.97 1.39 81.65
0.24 0.78 247.56
1.94 0.88 80.84
0.32 1.18 305.89
2.39 0.36 74.48
2.08 0.58 76.93
51.92 0.72 72.91
2.34 0.39 70.83
0.83 2.9 386.4
8.32 5.46 122.38
5.43 4.48 106.43
12.84 0.3 76.4
2.61 0.44 75.86
4.09 4.22 94.48
16.3 3.44 77.95
0.69 5.75 803.96
0.61 2.18 330.73
0.74 6.84 870.23
56.63 0.4 73.83
0.23 0.65 245.81
49.09 0.38 63.63
0.24 0.98 179.94
1.73 1.16 74.93
3.78 0.2 62.18
2.87 12.19 437.94
19.56 18.5 155.92
39.5 1.76 58.53
7.8 0.84 61.96
5.23 7.84 115.23
2.15 5.81 549.75
20.74 1.29 60.38
1.58 0.52 68.08
18.65 2.15 63.61
17.25 8.35 84.05
51.31 1.95 56.39
33.48 16.1 103.97
2.48 0.88 58.12
57.12 0.42 61.32
2.63 0.92 63.64
0.87 8.36 348.42
0.31 1.23 209.45
26.89 2.84 52.59
1.75 13.95 260.8
25.21 3.92 57.76
0.18 1.2 168.08
2.13 10.45 471.11
0.35 1.63 238.5
16.2 11.42 83.57
48.66 5.38 55.97
45.61 13.11 69.94
69.94 0.64 44.77
7.35 9.06 87.06
4.22 5.91 260.48
0.57 1.22 199.41
1.17 0.33 53.29
4.43 0.19 55.53
1.11 12.88 786.15
0.49 3.67 204.07
10 21.43 212.29
1.9 16.3 232.27
4.17 13.64 400.64
24.86 0.83 54.19
8.31 0.87 63.02
5.73 3.62 86.77
1.48 0.38 45.87
1.76 13.36 102.36
3.59 0.43 44.47
0.72 3.38 285.18
1.26 6.27 285.46
67.36 0.75 47.87
2.03 0.38 42.44
5.28 18.45 242.72
0.55 3.06 628.52
4.26 6.48 77.5
18.97 0.56 38.9
7.78 9.12 64.07
3.43 4.96 183.41
4.31 4.57 92.11
2.3 1.27 45.82
2.69 1.17 45.63
0.4 1.44 210.36
21.69 7.43 65.6
16.02 0.91 43.27
1.24 0.27 40.16
21.86 1.18 43.3
10.94 8.5 97.57
0.4 0.97 161.02
15.9 16.83 116.33
5.08 0.26 42.15
13.65 4.93 52.07
5.69 17.47 224.35
6.71 11.28 99.63
14.85 0.97 46.45
2.37 5.07 65.48
2.91 19.86 482.52
12.6 11.83 72.93
3.54 0.86 40.41
0.75 9.14 606.18
55.84 0.74 42.63
6.31 7.24 51.21
32.6 0.97 44.83
3.6 41.48 20.91
3.71 2.19 53.12
1.72 7.23 356.9
10.43 73.93 307.85
23.43 0.44 39.47
0.61 4.06 535.07
11.38 6.76 50.14
2.25 0.53 43.2
2.65 11.57 197.81
0.84 1.27 213.67
6.01 4.74 48.62
2.71 0.57 36.03
8.49 0.51 33.42
5.52 8.07 71.78
5.11 22.62 154.31
2.08 0.41 40.16
1.27 4.1 263.07
1.51 0.18 39.96
8.24 7.5 55.09
1.18 0.28 36.56
62.31 3.58 42.77
2.88 0.87 36.72
25.62 0.95 36.56
1.22 0.24 36.32
34.54 2.66 36.08
1.34 0.13 34.32
44.96 11.64 49.3
1.98 12.71 242.73
9.34 15.01 71.93
0.72 4.54 501.85
1.85 0.57 34.63
1.63 1.55 144.68
8.77 17.8 175.19
69.94 16.49 49.35
0.22 2.72 110.89
1.5 0.31 34.66
41.58 7.82 53.77
9.49 0.52 38.43
8.4 3.68 52.45
42.57 1.23 38.02
45.17 3.76 40.24
70.74 13.09 48.23
17.15 9.15 53.48
62.52 5.69 38.48
3.89 12.39 120.46
30.46 32.75 86.2
29.07 6.98 42.77
1.28 6.96 204.62
1.24 0.18 30.62
41.56 9.56 38.43
0.25 0.84 139.19
70.83 9.71 37.84
2.02 10.17 343.81
30.94 1.15 32.98
1.53 14.56 183.68
36.1 5.62 36.24
2.94 17.82 147.14
1.39 0.26 28.46
8.7 19.36 140.97
1.35 12.74 244.55
16.43 0.41 31.31
0.74 1.07 106.38
0.53 1.63 374.08
2.1 0.45 29.01
0.56 7.82 438.42
2.35 1.03 30.46
107.43 17.77 35.49
59.73 24.72 38.74
1.96 0.32 28.29
1.11 6.51 171.73
9.77 27.41 96.22
13.15 20.03 61.7
76.76 5.32 33.45
13.05 16.94 57.05
0.99 3.88 211.37
3.74 13.91 232.35
0.89 5.53 152.86
1.69 10.57 224.35
81.78 6.01 32.94
4.32 24.14 285.62
1.94 0.43 27.49
0.94 9.62 436.81
0.42 1.91 253.04
15.86 29.35 106.97
37.76 22.65 48.42
3.72 7.25 158.38
4.39 11.59 63.6
0.34 0.98 94.79
49.22 11.93 44.78
2.23 0.45 31.33
1.1 3.68 179.06
50.96 2.59 40.53
10.15 11.42 44.76
3.11 8.06 144.19
3.22 0.37 25.6
2.08 0.27 25.44
0.86 3.42 126.17
35.98 25.76 56.3
3.53 6.54 154.1
3.77 11.79 185.26
54.26 1.42 33.3
0.7 6.14 282.71
0.74 3.46 220.82
12.21 10.06 77.51
36.9 17.92 34.58
50.36 6.55 30.32
50.06 37.13 53.14
2.81 2.52 37.51
8.56 13.05 47.38
49.8 9.8 36.47
2.82 10.96 246.43
4.46 19.67 168.66
77.79 8.86 34.52
70.1 11.28 30.21
14.73 11.26 69.64
58.52 4.06 33.12
6.74 40.25 155.98
78.84 3.7 28.18
127.28 38.09 34.85
46.32 6.13 36.26
74.94 7.01 29.58
29.42 1.99 27.91
24.79 13.11 38.52
62.93 4.02 28.15
12.25 1.29 25.99
34.46 1.51 32.83
41.02 20.17 33.58
0.38 1.12 121.53
66.36 14.22 31.63
13.75 26.14 118.74
50.1 24.5 30.85
100.28 44.73 36.44
2.08 0.25 26.88
2.97 7.1 162.84
29.73 10.84 45.89
47.38 5.45 27.07
78.06 21.5 32.6
17.54 13.29 67.71
0.75 2.21 200.08
50.06 11.16 27.75
56.53 21.08 42.74
3 26.54 125.51
18.77 1.51 24.22
22.52 1.64 24.91
5.94 16.02 85.67
60.04 6.5 34.32
6.52 18.15 79.24
0.55 2.46 239.48
6.65 10.23 87.75
43.94 34.63 50.75
65.48 25.74 32.32
59.88 8.3 27.08
1.56 0.69 24.42
63.34 5.45 28.73
22.31 7.96 30.42
93.52 21.78 33.22
0.4 1.29 90.99
24.01 3.61 24.6
40.31 0.97 22.65
99.93 24.87 30.21
0.17 0.4 70.78
0.52 3.39 306.12
1.62 0.18 25.96
2.04 0.48 23.83
59.74 7.35 31.06
2.58 1.1 24.2
4.46 7.33 89.1
0.16 0.5 65.48
4.37 1.76 27.53
13.28 18.26 64.99
3.03 10.68 174.92
21.7 27.84 44.59
72.94 6.96 26.46
0.78 10.4 393.59
7.46 7.38 34.99
6.5 23 92.28
1.55 11.63 197.08
49.73 22.96 29.25
103.16 10.5 23.6
0.49 3.6 214.92
26.21 0.78 24.83
29.2 5.44 28.67
0.65 4.73 179.25
5.63 13.8 120.42
9.27 22.85 116.18
16.82 1.05 21.45
43.73 5.68 23.9
120.58 35.91 28.67
31.64 14.64 35.16
4.71 13.11 154.4
80.13 43.69 35.91
51.33 24.42 37.6
19.39 17.74 44
12.87 15.31 40.8
29.16 11.58 27.36
10.9 33.58 128.37
72.88 22.46 30.41
25.61 8.9 23.08
83.95 2.56 27.09
33.18 10.96 38.27
84.74 18.56 28.83
27.8 2.54 22.31
74 24.54 28.19
75.98 21.38 29.46
8.66 10.09 34.96
100.96 26.39 29.9
6.17 17.89 129.78
12.46 6.43 27.14
80.55 16.04 29.86
20.78 16.93 45.67
71.57 13.84 27.07
22.94 28.9 32.5
99.86 38.72 38.92
16.9 9.62 42.04
0.15 0.39 70.42
67.59 27.88 28.14
0.43 2.65 307.73
87.76 17.12 29.02
75.67 30.85 29.7
45.55 11.04 33.87
0.47 1.36 76.25
3.45 22.48 72.63
0.52 7.02 300.63
68.32 9.32 23.54
94.69 33.9 31.96
92.12 39.1 33.37
2.56 5.94 138.87
67.79 23.65 32.77
74.63 17.34 22.34
77.87 6.79 26.02
77.12 40.01 29.71
36.43 9.96 25.35
83.34 16.05 30.53
95.14 34.72 34
7.63 20.79 102.41
76.24 26.52 31.18
63.33 17.49 27.83
27.81 15.37 26.98
4.81 14.68 163.57
65.85 24.41 29.24
8.94 19.38 115.58
66.24 17.49 30.48
46.84 11.6 22.6
34.96 1.38 26.21
2.59 5.61 145.02
70.24 50.24 33.94
30.12 5.99 21.55
41 9.32 29.35
0.75 6.22 371.13
29.89 16.52 25.81
83.22 33.35 28.64
91.11 30.62 28.03
76.47 18.74 32.3
20.75 18.23 59.08
65.24 17.71 23.38
47.79 8.01 19.27
38.92 3.79 21.31
100.92 21.75 29.78
12.12 23.46 75.56
5.31 0.55 21.33
0.57 2.56 126.86
10.61 14.55 70.32
104.53 71.02 39.41
3.48 21.2 233.72
84.31 51.07 40.12
54.48 28.97 28.25
26.82 17.51 26.15
35.57 6.17 23.54
13.36 31.93 86.4
71.02 15.2 27.62
6.51 46.99 168.55
72.73 40.8 38.63
36.59 36.43 44.86
41.11 15.98 24.02
21.96 1.44 18.68
44.69 12.55 22.23
1.08 7.22 172.99
57.12 2.26 24.28
103.16 12.1 22.8
5.58 17.36 138.62
11.39 24.14 44.24
62.05 12.35 21.37
7.61 29.08 121.95
62.74 14.48 22.88
48.77 16.76 23.82
76.52 32.44 28.68
4 13.44 142.62
9.24 43.29 131.69
64.45 2.8 19.46
55.75 14.39 20.6
3.68 17.86 134.03
101.19 11.51 21.07
2.03 27.37 231.25
2.65 21.4 170.48
36.41 8.09 29.98
46.63 35.87 43.9
25.83 32.12 62.27
0.61 3.07 95.91
50.2 4.27 17.34
3.74 16.62 209.28
89.27 35.87 31.84
64.31 8.04 24.45
2.26 0.71 26.01
7.22 21.85 123.63
10.31 8.19 45.5
58.75 17.66 25.14
30.65 9.4 37.84
31.31 29.28 50.22
2.61 15.05 152.7
15.06 22.9 36.48
5.28 31.51 81.92
0.84 7.29 344.55
42.25 20.07 24.79
1.73 0.58 19.79
81.22 88.92 40.77
37.19 12.05 27.36
77.93 23.01 23.81
67.57 25.16 24.38
62.37 4 22.28
6.61 0.58 15.03
2.3 16.04 334.06
71.93 7.16 21.47
7.28 17.88 48.26
77.49 17.71 26.1
82.22 37.05 24.21
63.27 18.62 25.43
13.17 12.07 41.58
50.3 29.69 26.58
71.41 15.97 20.37
1.83 0.17 17.83
57.39 34.32 27.62
80.03 26.03 30.18
38.95 42.44 33.12
96.31 22.88 24.77
0.75 6.84 139.52
0.41 1.53 75.31
63.82 16.64 23.25
5.2 24.35 193.75
96.1 5.51 21.1
28.01 4.18 18.3
0.9 9.16 471.48
1.01 13.8 320.13
42.66 4.05 19.26
92.34 24.16 28.9
53.91 5.85 23.51
42.69 7.92 25.7
66.52 47.83 29.81
23.02 12.84 42.1
0.29 0.67 67.52
0.9 14.77 309.18
7.42 29.02 141.08
67.04 31.3 23.24
77.34 33.07 28.05
14.58 0.39 17.44
3.01 10.76 162.52
0.61 3.32 118.04
22.63 24.31 51
70.99 48.18 32.27
21.31 50.61 88.14
32.01 6.28 17.82
28.68 30.86 31.14
67.11 16.71 22.04
34.64 3.38 16.91
64.05 62.37 37.16
63.53 39.1 26.93
114.23 79.69 29.03
32.78 5.94 17.36
55.44 4.74 18.22
36.68 22.27 24.04
87.69 38.64 29.86
10.17 27.39 105.68
5.12 1.51 17.1
3.4 9.78 119.56
84.78 25.18 29.27
55.02 20.76 26.92
0.13 0.67 125.12
2.11 23.38 187.66
48.74 16.88 20.75
0.81 5.41 288.78
0.39 6.57 124.21
70.01 15.83 23.25
11.23 23.07 46.07
33.76 13.79 22.74
63.02 33.64 29.53
45.91 15.99 25.77
53.95 1.06 15.95
58.1 22.6 22.63
43.46 9.37 23.08
2.62 6.87 118.08
16.82 14.8 26.07
48.74 60.98 34.18
41.42 9.94 25.98
0.83 12.07 309.81
0.86 7.52 344.84
14.59 17.93 27.67
2.62 9.53 140.04
95.21 16.71 25.11
76.22 41.4 28.36
30.4 7.17 19.79
45.82 16.28 24.99
59.44 19.46 19.73
61.74 57.77 30.74
11.85 25.63 88.61
1.15 3.32 8171.61
0.31 1.02 4015.67
0.42 5.1 120.79
1.56 19.22 461
0.1 17.16 142.69
1.23 10.26 787.39
4.71 11.87 735.83
14.63 6.25 315.84
0.28 0.8 860.39
0.16 6.47 80.36
0.19 7.88 80.19
5.55 4.09 289.92
0.28 0.61 702.71
0.74 6.79 2259.03
6.01 1.31 204.45
4.9 11.24 399.92
0.38 1.7 1295.22
4.62 8.41 593.69
1.92 1.01 167.24
0.27 2.56 1573.09
1.02 7.56 528.91
35.55 1.03 164.82
0.28 0.9 572.91
1.09 3.32 903.83
104.38 0.93 147.31
1.3 5.9 390.08
0.47 2.13 471.85
1.86 0.52 121.03
0.31 0.94 431.34
10.36 11.15 300.59
2.48 11.28 271.7
7.38 12.59 429.44
4.88 6.18 177.49
2.36 13.59 700.57
4.3 7.88 185.83
1.75 0.62 113.71
0.24 0.61 302.27
1.12 8.24 348.04
1 6.39 1130.51
1.42 0.2 91.98
1.89 0.86 103.69
3.55 7.67 457.45
4.49 5.78 149.61
7.09 14.72 223.13
0.71 2.07 474.28
5.67 1.02 98.25
5.01 7.15 147.89
0.61 4.25 963.36
0.32 0.74 370.53
8.98 31.59 66.8
4.59 0.27 80.97
0.3 1.3 265.15
1.1 11.12 1048.33
30.83 0.87 83.79
2.22 1.21 79.28
0.24 0.78 248.28
2.07 0.84 78.25
0.3 1.35 318.12
2.34 0.46 76.54
2.12 0.69 75.57
48.24 0.75 72.86
2.41 0.43 70.51
0.89 3.37 379.78
7.58 5.13 119.59
5.42 4.96 111.55
19.3 0.29 74.55
1.96 0.36 74.41
3.64 2.65 80.6
20.93 3.56 74.67
0.62 5.68 816.92
0.6 2.18 319.12
0.8 6.31 828.08
62.3 0.47 72.72
0.25 0.78 254.31
41.01 0.41 63.04
0.24 1.13 183.1
1.53 1.27 77.6
3.92 0.21 61.87
2.52 9.98 435.6
19.48 18.19 149.83
32.55 0.85 57.33
5.87 0.73 61.76
6.19 8.43 107.61
2.46 7.08 576.25
14.86 0.86 58.89
1.5 0.55 68.98
17.29 2.05 62.32
17.88 7.88 79.47
44.07 1.13 56.12
36.5 13.93 95.75
2.4 1.05 60.67
35.94 0.44 60.57
2.68 0.93 62.51
0.9 8.14 313.75
0.28 1.02 194.89
25.89 2.72 51.62
1.7 15.46 290.37
23.6 3.21 55.72
0.18 1.17 173.58
2.01 8.75 418.9
0.4 1.59 236.1
17.47 10.95 77.96
40.39 4.45 54.96
45.78 13.54 69.45
40.85 0.45 45.29
5.45 6.31 82.5
3.97 6.01 261.62
0.5 1 194.57
1.25 0.33 52.52
4.58 0.2 54.48
1.19 12.92 755.87
0.58 4.13 200.48
10.15 25.5 227.26
1.92 15.9 226.09
4.14 15.32 432.07
13.38 0.46 52.77
6.54 0.52 61.55
4.76 3.49 90.01
1.61 0.46 46.11
1.99 17.96 125.08
3.64 0.33 42.8
0.73 3.91 308.01
1.21 4.68 233.64
48.21 0.59 47.12
1.83 0.35 42.02
4.82 15.86 223.6
0.61 3.1 575.84
3.87 6.15 75.56
13.74 0.54 38.94
6.39 7.43 62.5
3.73 5.91 189.34
3.72 3.64 88.28
2.45 1.34 44.22
2.29 0.94 44.33
0.41 1.2 184.78
15.42 5.85 66.94
18.12 1.25 42.46
1.04 0.28 40.33
27.33 0.87 41.82
17.43 13.6 97.1
0.43 1.12 165.14
17.21 20.25 119.75
5.49 0.27 42.54
16.14 5.54 51.16
6.38 19.95 223.47
8.19 14.52 105.02
9.98 1.16 47.78
2.78 7.9 84.48
3.12 21.43 499.74
12.11 15.7 85.6
2.6 0.52 38.97
0.73 6.15 482.63
70.82 0.6 41.95
5.71 6.55 50.85
28.29 0.69 44.17
4.36 42.04 17.68
3.39 2.2 54.86
2.03 8.97 376.13
10.13 73.12 305.05
42.05 0.46 38.27
0.6 4.52 567.67
11.56 6.03 47.79
2.27 0.59 42.87
2.4 9.45 183.36
1.11 1.73 226.58
5.32 4.04 49.38
2.9 0.8 36.91
15.26 0.41 32.65
5.59 8.22 72.45
4.97 18.86 136.9
1.68 0.35 39.08
1.35 4.91 265.84
1.77 0.18 39.7
7.47 4.63 47.14
1.11 0.25 35.65
62.69 3.37 42.42
3.63 0.99 36.55
33.88 1.09 36.42
1.44 0.27 36.19
41.4 2.58 34.94
1.29 0.11 33.43
53.8 12.22 47.59
2.08 15.62 279.19
8.2 15.13 74.17
0.71 5.26 574.23
2.23 0.88 36.64
1.75 1.81 154.68
7.35 15.4 178.61
70.77 18.66 49.08
0.23 2.97 122.86
1.71 0.27 33.34
46.45 8.47 52.94
8 0.42 38.36
7.97 4.37 54.9
35.43 0.83 36.49
50.46 4.31 39.75
62.59 12.23 48.99
16.51 6.98 48.87
70.18 4.35 37.48
3.97 10.4 106.89
29.41 30.59 85.13
25.47 6.86 43.22
1.25 8.74 257.72
1.25 0.18 29.55
40.12 8.01 36.47
0.27 0.95 136.04
81.4 8.82 36.67
2.34 12.22 352.11
25.13 0.7 32.18
1.76 18.01 185.46
44 6.82 34.74
3.44 21.04 152.19
1.81 0.32 28.73
9.47 22.03 147.63
1.26 11.12 226.31
40.1 0.72 30.36
0.94 1.67 116.6
0.45 1.25 342.1
2.32 0.51 28.46
0.51 8.04 451.56
3.21 2.39 35.14
100.31 19.01 36.38
58.38 24.32 39.62
1.38 0.22 28.03
1.14 6.96 196.45
10.44 22.92 79.7
12.11 16.53 56.33
71.57 3.78 33.05
14.5 19.79 58.22
0.89 3.25 213.12
4.14 16.05 242.8
0.93 5.69 136.53
1.61 9.58 222.63
74.27 6.39 32.41
4.48 26.09 307.93
2.08 0.43 27.35
0.92 8.54 384.64
0.4 1.66 250.71
15.42 30.51 108.02
38.78 23.5 48.64
3.43 5.61 145.68
3.49 8.79 60.38
0.39 1.47 109.96
63.52 13.56 43.03
2.74 0.6 31.59
1.07 3.58 172.13
45.99 2.05 39.74
8.85 8.76 38.72
3.66 8.74 135.96
4.28 0.43 25.11
2.42 0.33 25.51
0.89 4.59 167.93
41.25 28.68 55.19
3.8 7.32 158.22
3.95 12.54 179.05
42.95 1.03 33.41
0.68 6.55 306.61
0.82 4.42 230.72
11.48 11.04 81.9
40.52 17.33 33.07
47.27 4.47 28.83
37.44 33.72 58.3
3.13 2.38 34.82
8.58 14.35 50.27
52.95 9.11 36.16
3.16 14.72 286.37
4.01 17.45 167.54
91.82 8.92 33.9
77.44 13.27 30.22
14.37 14.94 79.44
73.13 2.98 31.85
5.88 39.28 165.35
71.11 4.01 27.75
110.02 35.1 35.24
61.23 7.01 35.7
64.02 6.09 28.52
39.43 2.43 27.24
33.58 12.79 33.5
54.91 3.75 28.49
13.43 1.09 25.04
37.6 1.45 32.25
41.81 22.63 33.43
0.39 1.31 118.08
63.03 13.36 31.43
11.23 21.82 124.16
43.17 22.6 31.06
108.5 47.95 35.47
2 0.26 26.05
2.86 6.82 149.19
28.35 14.32 50.5
44.66 4.19 26.47
88.63 23.24 31.83
20.62 14.06 63.81
0.68 1.81 181.96
44.93 11.52 28.35
62.82 24.75 42.69
3.22 32.15 144.95
10.51 1 24.1
19.78 1.1 24.31
6.22 16.74 82.09
54.16 4.57 33.19
6.43 16.28 76.39
0.61 2.58 220.97
7.7 11.96 89.18
35.49 34.83 56.15
75.84 27.86 30.65
57.09 7.52 26.37
1.78 0.68 24.4
61 4.52 28.11
26.88 9.54 30.67
90.94 18.99 31.17
0.4 1.22 83.77
23.26 2.61 23.23
27.37 0.54 22.3
98 21.98 29.98
0.16 0.36 67.49
0.54 3.65 311.68
1.37 0.16 25.06
1.67 0.48 24.05
75.64 7.48 30.51
2.46 0.98 22.76
4.41 7.81 94.54
0.17 0.5 68.42
4.61 2.32 27.86
14.32 16.52 58.33
3.06 9.71 167.62
25.38 28.55 41.4
44.77 2.83 25.81
0.7 10.13 382.71
9.08 7.62 32.46
5.86 27.14 115.86
1.52 12.08 191.67
52.02 23.15 28.48
103.33 9.92 22.48
0.52 3.07 181.67
17.23 0.76 24.49
34.34 5.64 27.5
0.57 3.9 179.72
5.85 13.22 110.29
8.04 19.14 112.07
19.11 1.91 21.88
60.58 6.12 23.21
112.13 33.66 28.22
32.34 16.6 35.6
4.3 11.26 146.93
87.93 41.81 35.2
49.19 21.49 36.86
19.61 17.84 42.62
14.21 20.19 44.02
31.99 13.46 27.3
13.42 35.26 113.88
78.83 24.59 29.95
21.6 7.08 23.32
97.5 2.34 26.1
42.86 16.27 39.14
74.22 20.87 29.73
24.14 1.95 21.52
83.05 23.81 26.72
86.98 21.99 27.58
6.33 7.91 35.56
96.85 27.6 30.39
6.6 18.67 128.9
11.48 4.94 25.02
83.4 15.97 28.97
26.36 19.1 43.49
65.63 11.66 27.35
25.82 25.94 28.76
103.84 39.63 38.32
15.93 8.98 40.91
0.17 0.45 72.72
59.37 23.08 27.28
0.5 3.21 316.54
86.16 15.27 28.36
72.7 28.8 28.92
39.68 10.03 34.56
0.41 0.9 68.59
3.56 29.05 84.94
0.49 4.81 247.05
60.99 9.25 23.53
85.88 26.96 30.66
83.63 33.22 32.81
2.21 5.07 138.26
63.38 26.23 34.69
68.56 16.4 22.31
57.25 5.89 26.85
74.15 37 29.59
36.77 9.47 24.87
72.07 15.01 30.32
94.71 36.75 34.44
8.39 21.4 96.6
74.42 29.18 31.71
65.76 17.52 28.28
26.47 14.42 26.33
4.84 15.96 173.27
67.26 22.12 28.13
9 17.7 108.3
79.81 17.43 28.94
49.71 13.58 22.76
24.43 0.99 25.71
3.17 6.87 140.6
64.2 49.14 34.43
22.49 5.44 22.04
32.87 7.7 28.29
0.79 5.55 376.23
30.43 18.25 25.7
77.17 28.9 27.63
100.2 37.48 28.33
72.86 14.81 30.59
19.5 17.73 57.84
60.24 18.42 24.19
41.61 6.08 18.99
24.33 3 22.32
114.37 24.55 28.71
11.85 23.04 75.35
5.43 0.46 20.93
0.56 2.74 129.13
11.59 13.98 64.9
98.97 61.46 37.36
3.94 19.39 188.13
87.45 51.47 39.8
55.27 27.56 27.22
26.62 18.21 26.06
43.23 7.61 22.95
15.31 34.68 81.44
69.98 13.93 26.15
6.48 40.97 146.71
73.37 42.91 38.6
41.84 43.53 44.53
47.08 13.23 22.62
14.63 1.09 19
36.39 9.41 21.53
1.18 10.18 221.41
56.4 2.49 24.57
89.62 10.83 23.06
4.81 17.11 154.68
15.8 21.08 31.58
56.19 11.39 21.39
6.94 28.96 136.34
65.3 14.28 21.99
70.05 18.59 22.32
90.27 30.98 27.22
4.13 16.15 158.26
10.14 41.2 111.58
63.72 4.07 19.79
59.69 16.02 21.09
3.27 15.63 125.45
81.58 9.53 20.6
1.74 15.78 167.9
3.27 25.58 160.89
44 9.08 29.66
44.73 37.13 45.32
27.03 35.28 64.24
0.52 2.28 77.78
37.85 3.5 17.08
4.1 19.65 214.06
90.7 34.76 30.27
68.65 9.55 24.85
3.27 1.18 26.69
7.68 25.33 125
10.35 7.93 43.13
71.66 21.53 24.76
24.47 8.6 38.42
31.8 33.6 53
2.4 14.76 151.06
13.47 23.5 39.76
5.8 32.4 75.69
0.75 5.92 330.72
47.04 22.01 23.93
1.85 0.58 19.02
81.05 86.7 40.35
38.02 14.58 28.45
79.09 25.1 24.13
51.36 24.81 26.45
76.01 5.71 22.32
6.1 0.56 15.15
2.26 14.07 305.54
63.8 5.16 20.35
6.3 17.84 51.91
93.09 21.09 26.11
76.34 33.91 23.83
69.21 16.05 23.06
13.99 11.63 39.45
50.6 26.93 25.98
69.92 12.36 19.15
1.52 0.16 17.52
60.34 33.17 27.08
78.82 27.84 31.55
34.61 42.17 34.6
98.71 23.99 24.03
0.69 8.15 163.34
0.5 2.19 92.02
68.12 13.8 21.81
4.62 18.35 175.82
101.82 5.08 20.42
22.5 2.97 17.99
0.91 7.77 421.03
0.93 13.43 308.71
29.03 3.92 19.74
86.1 20.24 27.39
44.93 4.9 22.94
45.33 6.54 23.95
69.91 43.64 29.32
19.58 11.27 41.42
0.26 0.62 69.99
0.76 12.43 306.76
8.44 30.67 134.93
63.66 28.81 22.79
70.72 27.33 27.03
16.22 0.4 17.4
2.86 11.84 175.29
0.58 2.55 97.55
26.74 26.8 47.92
67.28 44.58 31.28
21.27 54.54 91.84
40.44 9.36 18.1
30.5 35.94 31.42
72.88 18.35 21.35
36.22 4.19 16.59
58.17 54.6 36.16
64.25 39.04 26.36
114.38 84.46 29.98
35.46 7.68 17.8
62.33 3.91 17.56
38.23 24.64 24.21
96.81 40.18 28
10.82 27.68 97.43
4.99 1.17 15.91
3.23 8.47 111.23
99.87 25.48 28.03
52.3 22.59 26.99
0.15 0.68 115.6
2.19 20.85 153.3
47.39 14.1 20.13
0.7 5.04 282.79
0.39 5.68 108.12
82.02 16.72 22.52
11.72 20.43 41.77
39.48 14.65 22.39
74.76 37.97 28.78
47.46 17.23 25.64
30.63 0.84 15.96
58.63 26.94 24.03
42.68 8.34 22.32
2.74 8.05 122.29
15.02 15.17 27.26
48.09 68.09 35.64
40.03 7.18 24.59
0.79 10.6 283.67
0.77 6.17 313.22
14.82 15.55 25.19
2.97 11.77 141.6
92.11 13.91 23.86
76.44 39.87 27.61
37.86 5.83 18.73
35.13 15.19 26.62
60.74 20.59 19.78
61.49 55.56 30.3
12.83 23.87 79.09
1.2 3.62 8149.11
0.31 1.03 3877.24
0.41 4.65 119.45
1.55 17.01 463.02
0.1 8.77 95.87
1.14 8.02 730.83
4.89 13.04 754.74
16.29 6.19 302.69
0.29 0.77 837.75
0.17 7.71 82.95
0.22 11.01 98.55
4.64 2.76 276.56
0.29 0.78 713.82
0.72 5.83 2133.13
5.92 1.26 203.69
4.22 9.23 386.81
0.36 1.81 1337.41
3.76 5.43 512.97
2 1.12 166.17
0.29 2.48 1544.2
1.15 9.37 531.23
69.33 1.95 163.14
0.29 0.99 590.44
1.05 3.18 883.09
66.2 0.99 145.95
1.22 6.27 386.95
0.49 2.02 425.44
1.86 0.56 120.67
0.33 1.09 450.62
12.61 13.88 300.07
2.65 11.39 261.84
7.08 15.09 489.31
6.08 7.55 178.09
2.51 16.02 790.36
4.15 8.3 197.36
2.63 0.86 115.58
0.23 0.71 307.41
1.2 8.44 359.93
1.08 7.83 1174.17
1.48 0.2 92.07
1.91 0.89 101.37
3.53 7.37 466.73
3.98 4.23 136.55
6.61 14.24 226.79
0.74 2.06 474.07
5.43 0.94 97.9
5.18 6.91 141.69
0.59 4.52 1052.92
0.33 0.77 375.43
9.01 38.08 76.35
3.4 0.27 80.31
0.29 1.31 259.13
1.21 13.61 1048.23
58.69 1.17 84.45
1.98 1.2 79.12
0.25 0.77 249.76
1.68 0.61 77.38
0.3 1.06 296.87
2.36 0.46 75.63
2.61 0.74 75.1
52.27 0.8 72.74
2.73 0.54 72.41
0.71 2.31 357.35
7.36 5.03 120.63
5.28 4.97 110.38
8.7 0.27 74.93
1.91 0.37 74.97
3.22 2.56 83.08
18.74 3.46 75.97
0.64 5.77 781.64
0.62 1.87 299.32
0.78 6.61 826.59
47.63 0.39 72.33
0.26 0.9 263.82
20.44 0.4 63.04
0.24 1.18 186.97
1.79 1.54 79.51
4.63 0.2 60.89
2.54 11.4 469.84
20.14 18.99 150.3
36.64 1.05 57.6
7.8 0.58 59.59
4.68 5.92 101.82
2.13 6.28 578.72
15.97 0.88 58.9
1.67 0.64 68.72
27.02 1.96 60.41
19.25 7.53 76.16
40.01 0.79 55.16
31.81 12.89 98.04
2.4 0.88 59.19
39.93 0.53 60.3
2.19 0.81 60.77
0.84 8.19 340.89
0.25 1.03 201.9
27.87 1.93 49.31
1.78 18.01 302.17
20.33 3.9 58.62
0.19 1.28 185.64
1.97 9.5 438.5
0.4 1.93 256.2
17.98 11.54 79.65
57.59 8.06 57.1
43.74 12.79 69.97
57.82 0.41 44.75
7.11 9.56 89.9
3.74 5.39 262.46
0.54 1.22 200.23
1.33 0.34 52.92
3.94 0.21 55.62
1.02 11.71 743.73
0.47 2.83 174.09
9.09 21.58 231.9
1.74 16.13 238.08
4.73 14.77 386.33
13.36 0.38 51.95
6.31 0.5 60.97
5.78 4.66 92.81
1.47 0.42 45.27
2.13 16.78 106.06
3.98 0.4 43.11
0.72 3.47 289.68
1.29 5.22 240.5
54.02 0.51 45.87
2.08 0.35 42.34
5.18 19.84 249.96
0.6 3.28 610.76
4.85 9.96 86.79
14.93 0.55 38.25
7.38 8.28 61.14
3.59 4.86 171.71
4.16 3.32 82.24
1.84 0.84 40.74
2.19 0.76 43.62
0.38 1 181.08
16.97 8.28 71.69
14.33 0.95 42.87
1.16 0.3 40.26
22.06 0.67 41.47
14.5 10.58 92.53
0.44 1.31 172.07
17.72 18.91 112.61
4.87 0.25 42.49
21.35 5.03 47.51
5.64 17.45 223.46
9.76 14.37 93.06
9.19 1.42 50.1
2.63 7.72 82.23
2.82 18.42 483.53
13.83 13.2 73.15
2.13 0.42 38.7
0.74 7.85 559.51
35.5 0.58 42.26
5.89 7.16 51.51
20.18 0.47 44
4.24 43.61 18.36
3.84 2.83 58.43
2.15 9.92 380.83
9.5 61.74 281.1
52.95 0.76 37.97
0.64 4.72 574.7
13.56 6.01 45.02
1.96 0.47 42.47
2.69 10.64 182.71
0.91 1.5 222.39
5.11 3.2 44.67
3.19 0.83 36.62
13.43 0.4 32.27
5.3 6.78 68.53
4.44 18.34 146.76
1.87 0.34 38.94
1.4 4.95 271.03
1.56 0.17 39.73
8.21 4.09 42.79
0.92 0.23 35.41
47.49 3.01 42.44
3.55 1.1 36.55
24.95 0.85 36.04
1.21 0.24 36
45.11 2.11 34.23
1.54 0.11 33.04
50.55 11.46 47.72
2.05 17.71 315.51
8.83 17.52 79.43
0.74 5.86 578.34
2.32 1.09 37.87
1.5 1.47 147.32
9.18 13.99 145.84
68.32 19.83 49.59
0.2 2.37 115.19
1.69 0.25 33.24
39.51 7.59 53.34
9.77 0.46 37.39
9.71 6.66 60.63
29.61 0.93 36.75
35.41 2.86 38.48
69.19 10.13 46.17
15.01 6.42 48.53
104.92 4.21 36.43
4.08 10.91 106.1
28.1 27.22 80.71
29.56 5.71 40.17
1.22 7.71 241.41
1.09 0.18 30.39
46.4 6.41 35.05
0.26 0.87 130.02
68.96 5.35 35.54
2.23 11.67 355.53
27.62 0.61 31.81
1.74 17.86 194.55
41.44 6.95 35.96
3.25 22.78 167.42
1.85 0.3 28.16
10.05 25.09 152.7
1.38 15.79 271.22
51.92 0.56 30.39
0.8 1.22 107.5
0.54 1.69 364.67
2.37 0.55 29.83
0.54 7.82 492.75
3.29 2.16 34.04
110.45 17.16 34.15
55.77 26.27 41.53
1.54 0.23 27.35
1.17 7.96 190.84
11.99 26.44 80.78
9.95 14.56 58.8
95.79 2.82 31.76
16.17 21.65 58.94
0.99 3.85 238.11
3.57 13.17 223.84
0.95 7.17 164
1.72 10.95 221.61
59.27 4.71 32.51
4.73 25.41 269.85
1.5 0.33 27.26
0.97 9.25 390.29
0.41 2.19 296.28
16.03 30.09 107.32
40.35 22.39 46.97
3.84 5.83 134.33
2.83 7.07 59.73
0.33 0.93 90.37
54.09 12.45 43.1
2.81 0.41 30.02
1.1 2.76 153.44
52 1.91 39.12
7.98 7.51 39.91
3.62 9.58 138.05
5.01 0.59 24.97
2.5 0.3 25.33
0.94 4.56 165.96
49.66 28.77 51.3
3.48 7.82 173.43
4.3 14.98 185.04
75.83 0.94 32.87
0.73 7.17 301.71
0.77 3.89 212.33
13.38 14.65 84.62
43.29 15.27 31.07
51.45 4.08 28.85
38.01 36.58 60.95
2.65 1.25 29.81
8.34 14.14 52.04
56.27 8.63 35.71
2.71 13.35 303.58
3.32 13.32 158.52
68.21 6.79 34.37
81.32 12.58 30.18
13.18 15.33 85.74
51.5 3.13 32.3
6.46 40.93 158.79
50.81 3.41 27.75
106.44 33.18 34.37
71.02 7.04 34.78
56.42 3.48 27.49
25.46 1.62 27.33
38.4 12.91 33.57
37.22 1.59 27.67
17.41 0.75 23.33
34.41 1 32.16
35.97 16 31.3
0.41 1.26 120.35
70.33 12.56 30.23
13.54 24.94 118.7
40.29 20.79 31.59
119.23 52.51 35.01
2.3 0.26 25.05
2.75 5.97 140.39
25.17 11.32 48.79
48.6 4.17 26.02
98.11 23.85 31
18.45 12.38 63.97
0.68 2.04 202.77
42.14 8.62 26.55
61.17 23.25 42.15
3.03 31.65 147.69
5.85 0.54 23.92
11.22 0.73 24.3
6.35 19.55 92.6
47.83 6.42 34.08
5.97 14.26 71.71
0.55 2.33 211.08
8.34 14.94 97.48
35.51 31.96 54.19
69.36 24.75 29.98
65.68 9.04 26.83
1.73 0.87 25.9
68.89 4.7 27.55
29.49 9.38 29.09
91.73 16.66 30.77
0.38 1.01 79.98
39.27 3.75 22.95
16.65 0.35 22.49
107.54 25.17 30.03
0.18 0.52 70.67
0.5 3.69 351.9
1.78 0.17 25.3
1.42 0.4 23.76
85.36 6.72 29.55
2.47 0.69 21.34
3.85 8.44 110
0.16 0.45 66.23
4.33 2.39 28.44
13.61 15.27 58.68
3.26 11.46 182.88
25.13 25.51 38.91
38.34 1.75 25.68
0.72 11.71 430.73
7.88 6.56 33.05
6.78 31.1 113.6
1.37 16.22 288.71
54.78 24.38 28.49
119.11 11.14 22.62
0.49 3.37 212.58
23.72 0.87 24.18
40.17 6.32 26.84
0.58 3.39 147.32
6.03 14.98 118.83
6.93 14.11 104.48
15.43 0.87 20.96
47.89 5.28 23.13
91.42 25.95 27.73
35.24 17.3 35.55
4.77 13.16 159.45
86.23 36.77 33.31
43.06 18.06 36.49
23.94 18.17 40.02
16.38 22.09 42.15
36.5 9.82 24.79
13.21 33.6 106.65
81.01 21.7 29.32
20.25 8.13 24.35
76.76 1.61 26.04
49.97 13.45 35.43
91.96 23.73 29.79
34.17 2.56 21.6
82.73 22.75 26.56
64.7 15.06 27.26
6.1 6.98 32.92
91.9 28.26 29.94
7.25 18.89 113.64
10.62 5.6 26.25
74.66 19.1 29.96
27.26 16.12 39.97
85.42 14.69 26.43
25.92 26.43 28.74
111.26 34.91 35.78
17.48 9.04 39.77
0.16 0.38 69.53
52.2 23.45 27.95
0.47 3.61 380.15
82.74 10.96 27.35
80.61 34.41 29.37
41.53 8.36 33.04
0.42 0.99 68.64
3.57 36.51 105.13
0.51 4.91 231.01
45.95 7.07 23.41
81.36 23.92 30.26
82.25 28.65 31.28
2.11 5.91 149.86
61.19 26.56 34.04
63.91 13.49 22.28
49.21 4.8 25.44
75.53 33.15 28.3
41.13 9.57 23.7
69.23 15.73 30.31
81.94 31.21 33.91
6.78 19.14 107.36
72.35 29.57 32.64
63.11 18.41 28.53
36.43 17.18 25.03
4.63 15.19 178.48
79.82 23.56 27.39
8.09 15.43 106.53
77.22 18.18 29.7
51.1 11.29 22
26.56 0.83 25.35
2.68 6.94 159.08
71.8 50.04 33.42
25.49 4.25 21.18
36.21 7.61 27.61
0.84 7.01 367.79
37.91 18.99 23.87
81.89 31.38 27.62
94.21 31.63 27.16
84.63 13.13 29.24
17.3 18.73 63.5
85.76 20.55 22.84
35.8 5.67 19.29
28.65 2.7 20.8
120.62 24.49 28.33
11.49 24.18 77.71
4.58 0.46 20.89
0.59 3.51 156.93
12.12 14.54 64.58
99.26 63.67 37.3
3.49 18.87 202.07
91.57 53.46 38.68
56.08 29.22 27.73
33.14 22.54 25.81
48.18 6.88 22.36
15.24 29.82 74.26
68.44 14.61 26.84
6.19 37.3 148.27
77.03 44.82 38.31
38.91 41.83 46.02
50.43 13.75 21.41
28.31 1.15 17.85
33.23 11.28 22.56
1.14 7.29 171.63
29.64 1.45 24.05
67.09 10.74 23.41
5.48 19 152.43
14.21 19.42 32.1
60.58 11.6 21.13
6.02 25.28 130.26
65.02 13.25 21.31
79.79 23.58 23.32
88.36 27.55 26.04
3.96 11.62 127.43
8.16 42 142.48
60.37 3.36 19.6
68.14 16.79 20.3
3.47 18.82 143.93
72.85 8.52 20.3
1.66 16.66 176.02
2.75 23.25 167.79
48.43 9.65 28.66
45.63 37.4 45.07
29.67 41.31 65.58
0.54 1.99 67.05
36.47 4.56 17.41
4.05 20.37 213.72
95.08 34.27 30.26
69.18 11.55 25.24
3.37 1.7 29.6
9.19 23.11 103.16
11.31 8.41 43.44
67.37 15.99 23.96
23.78 8.89 38.8
23.65 28.23 56.31
2.42 12.4 143.14
14.87 22.37 36.3
5.47 33.42 82.16
0.8 6.16 325.63
52.16 24.32 23.58
2.1 0.79 19.93
80.31 82.08 38.88
40.6 12.83 27.44
75.38 27.79 24.81
55.4 24.64 25.34
76.51 6.64 22.55
6.26 1 16.12
2.25 15.95 327.56
66.26 3.32 19.57
8.66 18.6 42.63
105.16 23.1 26.19
67.18 30.24 23.51
58.57 17.01 24.19
11.4 9.17 38.15
54.7 27.05 24.11
70.7 11.88 19.27
1.42 0.22 17.63
50.46 32.03 28.79
88.15 30.7 30.66
33.05 50.04 39.21
107.35 25 23.99
0.67 5.37 115.03
0.49 2.27 91.78
61.88 16.28 23.24
4.57 17.52 174.2
84.58 5.41 20.44
22.38 3.3 18.73
0.83 6.77 368.39
0.95 11.08 268.67
30.82 4.41 20.35
86.85 21.36 28.04
41.99 5.02 23.16
45.81 7.42 24.08
70.98 43.68 28.81
19.69 12.62 43.84
0.27 0.72 68.33
0.86 13.78 305.51
8.28 28.1 128.52
65.09 33 23.24
64.92 29.37 27.73
29.96 0.68 17.38
2.95 11.41 162.02
0.57 2.44 90.66
30.92 29.46 46.04
71.88 40.8 29.18
23.84 57.96 87.48
41.96 9.43 17.87
29.99 37.43 32.83
71.4 14.74 20.38
30.69 4.76 17.49
60.21 51.25 34.79
62.84 45.66 27.79
118.04 78.32 28.75
40.01 11.16 18.2
61.74 3.51 17.5
45.42 26.08 23.53
85 38.34 29.17
10.25 27.15 99.17
4.04 0.93 16.25
3.28 7.93 100.3
94.77 24.82 28.24
52.17 20.15 26.09
0.14 0.66 113.91
2.1 22.66 176.33
55.17 15.42 19.65
0.76 6.19 289.4
0.4 4.63 101.61
74.82 13.62 22.03
13.31 22.16 40.59
40.15 18.34 23.55
67.86 34.39 27.87
53.25 19.57 25
22.35 0.64 15.38
61.71 26.64 22.84
46.39 9.01 22.77
2.65 9.4 142.23
14.2 13.66 26.02
50.28 65.87 35.51
46.83 7.95 24.5
0.88 11.19 256.55
0.83 8.49 362.39
12.43 13.49 25.82
3.26 14.17 150.24
93.93 13.14 24.12
81.39 36.37 26.11
34.12 4.48 17.92
28.62 15.93 29.05
65.42 19.25 19.13
63.12 58.2 30.63
12.06 29.65 96.05
1.13 3.47 8175.99
0.29 1.02 3995.81
0.44 5.65 134.03
1.32 15.4 441.8
0.11 15.83 102.96
1.16 8.45 725.95
5.22 15.05 779.11
18.6 7.25 305.56
0.26 0.76 858.24
0.15 5.51 71.7
0.21 9.71 102.75
4.55 2.86 270.7
0.29 0.73 706.17
0.67 5.61 2161.19
6.97 1.6 206.75
5.15 11.99 391.51
0.36 1.76 1331.65
4.06 6.2 544.92
1.94 1.08 166.52
0.26 2.03 1457.57
0.98 7.53 509.23
31.41 1 163.44
0.3 0.92 560.8
1.04 2.73 844.79
86.6 0.78 146.22
1.39 7.09 403.31
0.49 2.02 445.11
1.94 0.59 120.89
0.36 1.23 451.5
10.12 9.71 289.15
2.54 11.44 260.09
6.99 14.55 490.89
4.82 5.61 171.24
2.67 15.92 756.39
4.45 8.82 201.47
1.9 0.65 113.3
0.24 0.68 304.84
1.24 8.25 324.47
1.06 7.56 1236.6
1.7 0.21 91.08
2.39 1.07 101.77
3.47 8.12 489.12
4.5 4.21 131.18
7.01 15.23 225.87
0.73 1.98 466.93
5.85 0.83 95.38
4.48 6.16 142.7
0.53 4.11 989.3
0.36 0.92 378.99
9.82 40.02 74.72
4.13 0.27 79.48
0.28 1.21 261.61
0.98 9.89 1023.54
72.65 1.56 83.74
1.94 0.98 77.36
0.24 0.76 244.7
1.89 0.75 77.82
0.3 1.19 314.52
2.12 0.36 73.71
2.26 0.59 73.18
32.7 0.86 73.3
3.12 0.5 69.99
0.77 2.2 319.52
7.06 4.86 118.42
5.63 5.36 109.66
22 0.29 75.17
1.88 0.28 73.77
3.08 2.19 77.53
11.95 2.19 74.97
0.6 4.46 699.66
0.58 1.89 324.15
0.84 7.5 890.7
35.28 0.36 72.25
0.24 0.83 272.68
22.74 0.46 63.61
0.23 1.28 205.97
1.81 1.43 77.96
2.65 0.17 61.26
2.48 9.9 427.36
17.37 17.37 155.78
20.71 0.61 57.02
6.41 0.53 61.47
5.12 6.34 104.32
2.27 6.56 598.72
15.03 0.73 58.78
1.29 0.48 66
22.77 1.8 59.05
16.8 6.84 76.71
35.55 0.63 55.86
25.6 11 100.13
2.52 0.73 56.75
47.76 0.45 60.11
3.19 1.27 63.8
0.92 8.77 337.05
0.29 1.19 214.79
20.98 1.75 50.06
1.78 16.22 293.75
16.76 2.39 56.05
0.2 1.24 169.6
2.17 10.51 451.13
0.35 1.57 253.21
15.07 8.91 77.33
60 6.98 55.57
36.81 10.74 68.95
68.19 0.44 44.14
7.9 11.06 92.55
3.29 4.61 253.15
0.54 0.99 186.01
1.26 0.3 52.33
4.35 0.19 55.15
1.04 11.35 718.57
0.49 2.94 169.81
8.92 20.73 221.28
1.99 20 263.02
3.72 12.12 397
10.81 0.31 53.53
6 0.49 60.64
7.35 6.92 97.94
1.46 0.39 45.16
1.89 15.22 106.62
3.53 0.38 42.86
0.7 3.07 287.72
1.35 5.44 235.8
45.22 0.55 46.65
1.41 0.24 41.69
4.83 18.19 245.36
0.6 3.91 634.54
4.62 8.51 86.26
10.62 0.44 38.63
8.24 12.06 73.45
3.5 6.19 209.38
4.31 4.27 89.92
2.34 1.57 46.35
2.72 0.91 42.17
0.38 0.99 176.19
20.65 10.04 71.3
15.81 0.74 42.26
1.2 0.32 39.41
19.98 0.71 41.7
14.32 13.48 106.06
0.37 0.8 154.71
21.05 20.18 107.1
4.62 0.27 42.54
13.13 3.2 47.28
5.37 15.71 214.42
7.87 9 81.83
17.41 1.62 45.98
2.46 9.02 99.27
2.98 21.35 516.11
13.26 12.13 70.8
2.35 0.41 37.98
0.75 7.81 558.37
54.5 0.46 41.36
5.68 8.67 60.04
37.61 0.55 43.48
4.59 55.03 22.98
4.11 3.13 58.2
2.06 8.74 371.55
10 53.36 235.08
55.65 0.56 37.96
0.65 3.86 516.53
16.42 7.81 45.35
2.47 0.55 42.63
2.79 10.07 158.82
1 1.52 222.62
5.76 3.79 45.13
2.33 0.47 35.31
13.08 0.34 31.65
4.57 4.63 60.71
4.68 22.24 164.33
1.9 0.32 38.3
1.24 3.44 226.07
1.53 0.19 41.21
5.88 3.7 45.82
1.3 0.23 34.82
46.22 2.65 42.17
3.58 1.01 36.3
23.67 0.53 35.49
1.37 0.24 35.57
45.32 1.54 34
1.38 0.12 33.51
55.03 14.13 48.3
2.24 18.86 320.67
9.29 17.32 75.69
0.72 5.06 545.29
1.72 0.67 35.72
1.49 1.23 137.78
7.39 12.78 161.29
63.57 16.09 48.39
0.19 2.4 100.67
2.11 0.29 33.34
33.44 5.14 51.37
8.61 0.47 37.71
11.11 9.38 64.39
13.7 0.57 37.53
47.82 2.56 38.23
70.72 9.49 46.11
13.72 6.9 51.73
78.8 3.75 35.89
4.01 11.06 105.09
24.16 24.08 82.77
30.71 4.85 39.27
1.23 7.51 237.11
1.11 0.16 29.87
56.78 7.06 34.9
0.27 0.88 134.06
47.65 2.83 35.24
2.15 11.36 356.91
21.41 0.54 32.44
1.55 14.05 168.98
47 5.86 34.37
2.54 21.41 210.67
1.7 0.26 28.37
9.63 24.62 156.72
1.48 14.33 253.09
49.54 0.66 29.98
0.66 0.78 96.46
0.56 1.81 376.28
2.56 0.53 28.99
0.51 8.74 500.81
2.95 1.95 35.39
113.84 14.05 33.32
61.07 24.95 39.55
1.57 0.28 28.57
1.1 4.49 143.22
10.36 27.07 87.46
12.26 17.26 56.54
84.54 1.74 32.13
13.98 24.14 66.08
0.96 3.77 218.93
3.97 13.66 215.83
0.93 6.88 167.41
1.6 9.94 219.75
53.85 3.84 32.3
4.09 17.13 225.63
1.63 0.37 27.31
0.93 8.37 392.88
0.42 2.01 271
14.49 27.84 110.32
35.38 17.79 45.22
3.44 5.97 144.68
3.28 8.55 61.74
0.32 0.9 92.85
54.22 12.94 43.17
2.35 0.34 30.22
0.9 2.36 147.65
37.91 1.37 39.36
11.23 7.07 33.4
3.38 8.8 148.77
3.47 0.63 25.79
2.51 0.33 25.08
0.85 4.2 153.11
62.17 29.02 47.58
3.94 9.03 175.5
3.47 10.29 174.44
66.42 0.53 32.46
0.63 4.66 256.88
0.79 4.75 249.84
14.6 15.91 87.25
45.66 14.8 30.28
60.36 4.3 28.07
36.98 34.13 59.4
2.36 1.25 30.13
7.15 10.93 48.38
65.23 7.83 33.69
3 10.95 232.63
4.26 17.62 157.05
63.83 5.45 33.79
94.92 14.47 29.35
15.8 22.66 96.39
42.19 3.45 33.68
7.59 39.06 134.61
23.82 1.72 28.64
101.34 33.25 34.92
88.43 7.16 34.02
46.63 2.99 27.61
31.56 2.72 28.49
41.11 11.58 31.52
48.6 1.8 27.23
25.67 0.78 23.67
44.4 1.39 31.83
36.73 15.7 30.99
0.38 1.11 119.11
62.8 13.66 31.45
12.61 22.38 110.89
42.67 20.86 30.36
104.67 47.76 35.97
1.81 0.17 25.29
2.82 6.37 150.15
29.37 13.25 48.22
59.16 3.67 25.31
92 23.06 31.78
16.7 11.2 63.69
0.73 2.21 206.45
46.07 9.74 27.01
67.89 24.17 42
3.59 38.54 147.16
6.64 0.46 23.14
11.58 0.49 23.8
6.79 23.81 99.68
49.93 4.1 32.65
5.14 14.81 80.7
0.58 2.7 228.4
7.79 13.92 98.61
36.41 33.3 53.03
66.34 23.42 30
54.6 7.66 26.73
1.83 0.86 25.47
57.08 4.67 28.08
27.42 9.8 28.94
104.13 19.3 30.6
0.38 0.89 77.22
32.83 2.42 22.63
24.17 0.43 22.38
105.28 23 29.44
0.16 0.33 66.9
0.54 4.87 374.41
1.92 0.17 25.33
1.67 0.31 23.03
78.64 5.37 28.8
2.5 0.94 22.3
4.12 8.27 100.77
0.15 0.38 63.25
4.93 2.89 30.01
12.32 16.2 62.47
3.02 11.59 185.08
27.73 30.05 41.56
36.67 1.96 25.3
0.78 13.64 475.83
7.39 5.74 31.12
6.47 28.53 111.49
1.42 11.22 207.35
54.95 21.19 27.71
102.82 8.14 22.15
0.43 3.37 227.37
35.1 1.07 24.09
47.73 5.9 26.27
0.6 3.11 150.53
5.51 12.2 108.41
8.67 17.85 101.76
34.06 1.12 20.61
39.27 4.34 23.45
108.59 29.89 27.02
31.47 17.17 36.3
4.91 13.88 155.72
88.23 34.54 32.14
46.8 15.27 34.74
22.14 17.12 39.27
16.24 17.93 37.43
38.01 8.18 23.83
12.19 30.13 107.63
79.72 19.01 28.77
22.19 9.08 24.36
61.6 0.73 26.01
45.07 10.55 35.01
101.06 23.45 28.87
54.58 4.31 21.84
96.26 20.69 24.79
73.16 10.25 25.82
7.95 7.08 30.81
81.7 26.14 30.66
5.73 16.07 120.7
11.93 5.3 24.85
77.17 18.87 30.98
28.15 16.08 39.11
75.58 13.36 26
21.08 27.82 32.36
108.25 34.09 35.97
14.28 8.88 42.59
0.16 0.39 73.7
43.44 20.68 28.57
0.49 3.45 337.66
93.14 11.74 27.04
90.16 34.41 29.15
30.18 5.64 31.95
0.45 1.33 71.43
4.22 34.76 88.11
0.5 5.24 248.85
43.95 6.61 23.24
80.06 25.57 30.52
77.75 28.69 31.94
2.16 5.58 147.91
68.43 27.31 33.03
61.79 12.06 21.91
55.77 3.11 25.55
71.73 33.22 28.77
38.7 8.51 23.91
58.27 14.61 31.2
92.29 32.58 33.46
7.46 24.16 119.55
73.36 28.16 32.12
65.86 19.23 28.18
40.82 18.03 24.61
4.37 13.54 174.44
80.25 21.89 26.64
8.16 18.6 120.52
67.9 19.01 30.19
46.79 12.24 21.5
20.1 0.65 25.93
2.7 7.17 163.65
73.44 46.42 32.3
16.14 1.79 19.46
38.78 7.09 27.2
0.78 6.2 369.59
37.69 16.21 23.33
83.43 29.07 27.45
94.92 31.54 27.05
80.6 12.77 28.86
15.41 16.91 66.04
96.9 17.88 21.74
38.97 5.22 18.8
26.86 2.13 20.13
100.27 20.23 28.55
12.18 28.07 84.55
5.43 0.7 21.63
0.67 5.24 187.76
11.3 15.69 70.98
102.86 61.65 36.27
3.98 25.17 234.09
83.88 50.02 38.95
60.53 27.45 26.7
34.44 21.03 24.77
53.45 4.94 20.87
14.07 27.94 75.88
68.21 14.87 27.09
5.75 36.84 152.67
73.55 39.78 37.49
39.6 32.44 40.14
46.67 14.09 22.33
17.09 0.66 17.56
36.3 13.82 22.43
1.1 6.98 171.85
38.36 1.4 23.68
78.42 11.31 23.33
4.28 15.23 158.75
11.44 15.9 33.22
64.85 8.69 19.83
6.49 31.42 150.43
63.98 11.01 21.58
77.95 19.12 22.16
79.89 25.5 26.28
4.19 11.5 122.24
7.61 35.9 130.82
61.13 3.33 19.37
61.83 14.45 20.11
4.2 25.33 157.44
73.65 6.65 20.41
1.72 16.79 167.93
2.76 21.89 163.41
42.97 9.43 30.21
43.68 33.58 44.52
29.99 45.06 69.32
0.49 1.71 73.3
50.97 5.59 17.81
3.84 15.6 184.94
90.27 35.88 31.15
82.58 13.46 25.63
4.2 2.83 32.51
8.47 22.18 107.38
8.99 7.48 43.53
71.65 15.48 23.21
18.22 5.8 37.8
22.47 26.05 55.66
2.67 13.19 131.85
12.1 14.88 31.92
5.26 25.3 67.28
0.74 5.04 296.88
55.59 24.79 23.7
1.93 0.86 20.59
82.79 82.1 38.56
38.04 10.91 26.42
64.76 23.23 25.28
57.21 23.4 24.5
92.23 6.56 22.29
4.94 0.89 16.04
2.18 17.26 350.89
59.54 2.62 19.98
8.75 19.17 42.59
100.96 20.15 25.35
78.47 31.57 23.17
64.56 15.62 23.4
8.3 8.29 42.85
57.94 27.25 24.56
69.07 11.23 18.94
1.22 0.16 17.45
54.76 30.85 27.35
102.98 33.25 30.21
27.51 51.46 43.8
94.09 21.64 23.55
0.73 7.41 154.61
0.48 2.35 91.16
57.22 14.89 23.47
4.73 20.59 191.54
82.2 6.61 21.1
24.77 2.59 17.79
0.87 7.14 394.94
1.1 19.78 392.3
25.9 3.35 19.78
102.65 21.45 26.95
45.61 3.13 22.39
48.87 7.49 24.88
78.75 45.15 27.89
14.65 9.97 45.92
0.26 0.56 66.13
0.89 20.29 413.88
8.66 24.08 104.67
64.48 33.34 23.56
60.46 25.31 27.54
23.59 0.37 16.72
2.58 9.42 160.14
0.6 4.13 125.75
27.45 26.76 47.28
60.72 33.69 28.76
21.99 60.15 98.38
40.51 13.43 20.03
32.98 34.31 29.56
76.02 15.61 20.56
36.07 5.51 17.28
68.99 52.99 33.05
63.69 43.43 26.79
126.7 81.5 27.97
45.88 14.58 19.08
61.43 3.01 17.1
40.45 24.93 23.34
87.39 38.96 28.17
10.98 28.42 95.51
4.59 1.05 15.52
3.79 10.25 109.7
98.99 25.65 28.08
51.47 19.61 26.51
0.14 0.74 128.77
2.08 26.07 193
50.4 12.89 19.12
0.78 6.28 297.74
0.38 5.11 103.67
66.9 12.17 21.9
10.24 21.08 46.37
47.05 19.79 23.24
72.35 38.41 28.8
48.36 16.91 24.87
27.91 0.62 15.79
57.45 27.03 24.16
48.98 7.71 21.95
2.83 10.42 153.56
15.08 11.34 23.85
44.52 57.84 33.88
57.58 5.79 22.61
0.81 11.17 294.39
0.8 5.95 290
13.84 12.1 22.94
2.58 12.81 165.46
83.09 12.85 24.2
72.33 31.92 25.89
27.13 4.31 17.98
29.74 18.38 29.72
61.41 17.29 18.61
61.98 53.97 29.3
13.9 32.83 90.02
1.13 3.3 8050.23
0.3 0.97 3994.37
0.41 5.99 149.83
1.42 16.13 445.62
0.11 8.19 68.28
1.25 8.72 727.8
5.04 14.12 776.79
17.28 7.66 319.12
0.25 0.69 832.57
0.15 4.24 51
0.23 11.07 83.33
5.79 3.9 281.53
0.26 0.67 697.88
0.71 6.72 2288.59
8.1 2.05 212.92
4.74 10.67 404.89
0.34 1.47 1251.51
4.37 6.97 542.11
2.08 1.05 165.37
0.27 2.29 1591.63
1.08 8.63 539.08
28.03 0.83 163.73
0.32 0.91 599.2
1 3.17 887.76
72.42 0.5 145.33
1.43 6.68 397.37
0.51 2.77 533.99
1.99 0.65 123.52
0.33 1.14 454.11
9.5 9.99 296.54
2.53 13.74 299.19
7.37 13.17 436.03
5.52 6.39 170.68
2.46 16.05 800.85
4.24 7.79 191.23
2.4 0.81 115.24
0.26 0.75 316.67
1.13 7.03 299.45
1.05 8.32 1310.82
1.35 0.19 91.51
1.96 0.94 102.24
3.85 10.14 540.25
4.17 4.34 136.59
7.34 15.29 225.43
0.68 1.72 439.87
5.03 0.89 99.56
4.95 6.68 142.26
0.59 4.13 1000.74
0.34 0.78 366.86
9.14 35.72 73.31
3.2 0.25 81.29
0.32 1.59 277.61
0.97 9.07 994.47
51.03 1.33 84.45
1.75 0.92 75.83
0.23 0.85 247.38
1.92 0.74 76.23
0.33 1.35 304.04
2.22 0.37 74.24
1.84 0.44 71.87
34.32 0.63 72.96
2.63 0.42 69.55
0.76 2.91 391.19
7.93 5.04 119.29
5.82 5.73 109.98
20.3 0.25 73.84
2.3 0.35 73.38
2.5 1.56 74.5
24.15 4.45 75.58
0.66 4.84 701.94
0.54 1.73 299.05
0.73 6.98 922.16
33.6 0.36 72.47
0.25 0.83 254.46
32.02 0.56 62.98
0.24 1.36 202.11
1.98 1.86 82.12
2.95 0.17 60.9
2.71 10.66 412.93
21.25 18.61 146.8
23.83 0.55 57.4
6.52 0.61 60.71
5.01 6.23 104.02
2.3 6.73 567.95
13.47 0.67 58.59
1.2 0.38 65.28
28.46 1.63 59.37
16.3 5.85 75.15
62.17 0.96 55.21
29.31 11.75 98.4
2.59 0.98 59.84
61.09 0.73 61.04
2.57 0.87 61.55
0.91 8.73 350.17
0.27 1.01 201.25
24.76 2.16 50.92
1.76 15.78 292.39
17.58 1.98 54.96
0.19 1.32 176.33
2.16 10.13 435.74
0.36 1.54 251.91
15.72 12.72 87.63
66.36 7.51 55.15
33.55 11.87 71.56
54.04 0.33 44.46
8.34 13.25 97.11
3.79 5.83 268.64
0.48 0.96 192.92
1.37 0.34 51.5
5.22 0.23 55.15
1.19 15.42 795.8
0.48 3.28 183.54
10.31 21.22 207.02
1.89 16.11 224.3
4.47 14.82 407.95
10.65 0.31 52.46
5.65 0.38 59.04
6.4 6.05 99.25
1.16 0.33 44.99
1.63 12.84 99.68
3.13 0.35 43.01
0.71 3.76 306.51
1.31 5.82 261.22
27.43 0.45 46.92
1.54 0.22 41.32
4.72 18.73 260.5
0.54 2.8 578.19
4.95 10.6 93.21
4.78 0.41 39.23
7.69 12.21 75.61
3.93 7.08 206.41
5.18 5.23 91.93
2.62 1.55 45.29
2.13 0.6 41.63
0.38 1.1 181.34
19.2 11.12 76.06
21.57 0.69 42.21
1.31 0.36 40.86
23.65 0.81 41.8
13.59 13.25 108.03
0.4 0.96 155.49
19.48 18.67 105.49
4.19 0.25 42.36
9.9 1.85 45.05
4.73 13.63 214.22
6.88 7.79 81.1
11.08 1.45 48.46
2.59 8.53 92.36
3.45 20.46 442.98
12.54 13.75 78.28
2.95 0.58 38.5
0.72 8.26 600.94
16.55 0.29 41.83
6.31 11.73 67.91
23.96 0.32 43.77
3.28 49.57 24.82
3.8 2.66 55.2
1.91 9.29 394.17
8.58 46.38 245.59
17.3 0.45 38.71
0.65 4.27 541.88
16.76 8.53 47.51
2.64 0.57 41.6
2.65 9.72 164.75
1.05 1.9 237.4
5.57 2.75 42.51
3.44 0.86 36.34
8.11 0.25 32.11
4.13 4.27 60.53
5.34 23.73 151.17
1.93 0.28 37.69
1.29 2.85 206.35
2.19 0.21 40.69
7.68 3.36 42.31
1.1 0.22 35.72
52.75 2.23 42.62
3.36 1.2 38.34
29.61 0.87 36.07
1.26 0.31 36.82
49.69 1.55 34.27
1.46 0.13 34.1
59.56 16.1 49.67
1.97 16.4 307.3
9.01 12.14 63.19
0.77 6.09 554.24
2.05 0.75 36.11
1.41 1.23 145.67
7.27 12.55 161.31
81.18 14.02 45.45
0.24 3.12 100.69
1.97 0.25 33.33
27.31 4.86 53.52
9.44 0.51 37.78
11.76 10.62 68.56
13.92 0.45 37.69
34.32 1.16 37.77
59.11 11.46 47.38
15.75 7.72 50.78
81.15 3.56 36.4
4.06 11.3 108.03
24.56 21.14 77.18
32.72 5 39.11
1.26 8.23 237.57
1.16 0.17 30.33
60.61 5.39 33.5
0.29 0.86 128.23
39.78 3.05 35.8
1.87 8.24 301.11
23.61 0.87 32.61
1.65 17.96 196.56
47.97 6.57 34.6
3.05 20.65 162.5
1.69 0.28 28.56
10.93 24.49 143.5
1.35 11.35 219.4
51.7 0.81 31.04
0.72 0.89 96.91
0.53 1.42 349.13
2.57 0.59 29.62
0.53 7.96 466.15
3.44 2.14 35.03
140.77 11.83 32.21
60.53 26.08 40.25
1.59 0.29 27.45
1.12 5.88 164.6
11.11 27.03 85.42
11.27 15.86 56.66
80.28 1.18 31.67
13.48 20.67 63.03
1.02 3.59 201.59
3.77 9.73 172.62
0.87 8.5 199.6
1.39 7.58 194.4
59.81 2.53 32.24
3.76 15.99 232.53
1.69 0.37 27.68
0.91 9.83 442.93
0.4 1.89 284.71
16.39 36.48 118.67
39.76 18.63 44.64
3.4 6.72 164.71
2.94 9.67 73.66
0.33 0.94 91.57
51.2 12.44 43.77
1.95 0.26 29.46
0.83 1.56 128.8
24.5 0.64 39.23
7.82 5.37 33.92
3.73 13.42 184.52
3.85 0.68 26.42
2.72 0.4 25.67
0.91 4.18 152
60.2 31.13 49.69
3.71 10.24 205.8
3.43 9.56 168.07
72.16 0.41 31.95
0.68 4.72 230.99
0.68 3.63 213.4
16.56 18.8 88.94
51.63 14.83 30.01
61.74 4.12 28.76
41.45 40.76 62.72
2.79 2.07 33.57
6.43 11.65 55.07
52.78 4.81 33
2.77 9.5 225.37
3.53 13.17 149.78
69.67 6.14 34.24
80.52 16.03 31.35
16.97 21.5 90.09
39.18 4.73 34.18
6.32 26.38 110.32
27.53 1.46 28.3
111.86 34.24 34.36
82.05 8.15 35.71
37.28 2.44 27.89
38.65 2.06 27.36
30.98 10.77 33.27
30.55 1.59 28.07
23.75 0.55 23.41
58.02 0.89 31.67
44.23 20.25 32.04
0.39 1.09 112.41
69.72 13.22 31.05
11.34 23.79 126.49
38.13 19.48 31.57
98.05 45.55 36.27
1.82 0.21 25.56
3.12 8.82 177.39
22.8 10.25 49.64
63.07 3.06 25.18
108.53 23.41 31.26
15.16 9.97 63.25
0.76 2.49 218.54
35.68 9.87 28.75
73.72 19.2 38.4
2.91 26.62 128.74
6.19 0.77 23.81
7.4 0.4 23.47
6.17 21.47 101.33
55.13 4.92 33.09
5.99 16.98 79.78
0.53 2.09 214.61
8.34 15.41 99.47
34.17 32.56 55.33
74.99 27.26 30.98
55.84 9.06 27.27
1.66 0.59 24.04
56.01 4.75 28.01
26.9 12.47 31.73
99.44 18.81 30.98
0.39 1.09 79.56
25.77 1.62 22.39
16.52 0.35 22.06
107.92 23.41 29.48
0.18 0.45 71.43
0.53 3.76 337.82
1.8 0.2 25.46
1.74 0.3 22.89
84.75 4.47 28.43
2.4 0.78 22.28
4.77 7.28 85.8
0.15 0.42 62.83
4.4 1.94 27
13.24 13.79 55.78
2.58 9.24 176.34
28.19 30.46 40.72
32.83 1.57 25.38
0.72 11.53 461.5
6.35 4.95 31.96
6.1 28.43 112.53
1.55 12.97 214.73
53.6 18.84 27.47
79.22 7.46 22.71
0.51 3.45 207.87
32.14 1.34 24.64
45.64 4.09 25.81
0.65 5.21 199.39
6.59 16.02 116.63
8.57 21.87 123.04
23.55 0.47 20.34
41.99 4.29 22.62
108.68 30.42 27.77
26.84 13.39 35.82
4.74 15.21 176.94
95.09 31.66 31.4
50.96 20.2 35.89
19.41 13.51 37.92
16.28 16.9 37.89
41.89 7.92 23.24
11.85 31.96 114.84
70.92 13.74 27.89
20.1 10.51 27.07
45.39 0.63 26.01
41.67 9.92 34.82
96.18 20.61 27.79
51.39 5.18 22.13
94.3 19.2 24.51
83.99 12.14 25.4
6.89 7.2 31.65
84.41 26.57 30.96
7.5 19.73 117.97
14.93 7.68 26.32
72.73 18.31 29.51
24.55 14.83 39.87
79.58 14.25 26.88
18.01 25.26 34.5
110.25 38.95 37.62
15.73 8.31 38.81
0.17 0.47 73.83
42.52 22.87 30.19
0.47 3.42 370.19
85.5 9.09 26.43
87.27 31.63 28.36
26.72 4.59 32.06
0.47 1.25 75.06
3.33 30.66 95.01
0.49 6.64 332.23
51.58 6.64 23.15
93.18 27.44 30.69
81.35 29.96 32.09
2.22 6.15 149.26
67.89 23.32 32.53
56.38 13.03 22.73
56.43 2.95 25.18
84.36 35.91 28.58
35.37 5.33 22.93
61.49 15.64 31.11
89.29 27.7 32.99
8.94 26.56 109.38
87.37 33.1 31.47
61.34 17.23 28.29
36.68 14.67 24.09
4.51 15.37 180.08
87.46 21.34 26.32
8.81 20.26 120.12
70.7 20 30.51
47.47 10.84 21.56
17.15 0.53 25.76
2.64 7.88 176.79
72.12 47.24 32.7
15.24 1.71 19.94
42.62 4.99 25.51
0.71 4.89 311.59
40.1 17.69 23.28
89.34 28.89 26.47
94.36 29.18 26.72
79.07 13.21 29.32
17.12 16.73 61.68
89.46 16.38 21.6
41.82 3.51 17.51
23.87 1.56 19.86
97.3 16.37 28.28
13.22 28.14 80.18
5.09 0.49 21.21
0.63 5.09 192.86
10.66 20.69 87.11
115.21 64.07 35.8
4.08 28.1 254.82
79.75 43.63 38.83
65.33 27.94 26.69
35.34 22.14 25.38
54.36 3.92 20.58
15.23 28.1 70.19
73.07 17.24 27.49
6.19 38.69 148.41
65.86 38.95 38.41
43.6 30.74 37.54
47.45 13.26 22.51
17.24 0.66 17.57
31.6 14.07 24.69
1.12 5.84 136.96
47.67 1.47 23.71
74.17 10.51 22.8
4.75 19.25 169.48
13.05 17.75 32.13
71.19 9.37 19.24
6.17 35.08 167.8
57.41 9.2 21.06
83.39 17.03 21.92
84.38 25.33 26.65
4.08 10.55 115
7.39 28.38 109.49
56.33 3.09 19.46
58.23 13.03 19.94
4.2 30.04 178.7
57.7 5.37 20.55
1.84 16.97 156.53
2.7 19.74 160.27
39.37 10.06 31.26
38.18 28.31 43.96
27.64 42.37 70.37
0.54 2.2 70.94
46.15 5.28 17.58
3.81 14.91 175.88
77.36 31.19 31.13
74.42 9.94 24.28
5.56 4.68 34.42
10.88 23.94 95.33
11.5 11.1 47.63
79.94 16.3 23.02
17.88 6.09 38.03
24.76 28.97 55.47
2.27 10.52 130.36
11.24 15.04 34.32
5.07 24.86 68.9
0.78 7.64 386.51
56.39 26.29 24.09
2.41 0.92 20.31
86.69 92.39 40.62
39.74 12.09 26.56
68.41 20.5 23.83
62.03 21.29 23.79
81.15 5.06 22.48
5.2 1.01 16.27
2.65 20.78 353.7
51.35 2.97 20.65
10.6 17.43 35.78
98.05 19.27 25.3
89.39 30.65 21.85
61.39 14.36 23.61
9.88 10.3 44.83
67.69 25.19 22.79
62.58 10.86 19.3
1.28 0.16 17.49
54.59 30.36 26.14
95.18 27.44 29.77
29.54 53.71 45.13
80.9 20.09 23.96
0.68 6.71 150.76
0.49 2.25 84.38
72.47 23.18 23.8
5.29 22.77 186.5
79.48 5.06 20.76
22.32 3.57 18.16
0.9 8.2 419.73
0.96 13.31 320.4
22.83 3 20.11
100.92 19.16 25.9
45.8 3.03 21.71
36.23 6.67 24.86
71.21 42.35 28.76
13.03 10.43 49.41
0.25 0.59 63.81
0.73 14.87 364.95
7.73 24.02 119.61
72.63 36.91 22.9
65.36 26.16 27.07
30.42 0.28 16.95
2.74 8.96 141.48
0.65 3.86 119.52
27.2 28.94 49.96
65.08 41.54 30.7
24.22 54.38 84.05
36.66 15.33 21.32
37.62 36.69 28.67
80.99 14.57 19.91
35.85 4.77 16.96
71.8 50.74 32.13
61.64 37.63 26.31
122.2 72.91 27.37
42.83 12.41 19.62
76.3 3.58 17.39
37.09 27.01 25.83
86.49 44.63 29.2
8.23 23.01 108.82
8.54 1.71 15.81
3.25 10.7 130.8
105.66 25.58 28.21
54.31 18.69 25.83
0.15 0.91 134.29
2.02 21.03 171.61
39.41 9.12 19.13
0.78 7.69 355.97
0.4 3.9 73.41
55.96 9.21 22.11
10.98 24.52 49.48
34.73 17.08 24.67
83.46 38.38 27.04
56.33 17.21 24.34
36.15 0.94 16.09
60.35 24.72 22.92
52.4 6.19 21.29
2.91 10.22 148.01
14.14 8.16 21.38
47.23 59.7 34.16
72.52 7.22 22.02
0.85 9.28 228.34
0.79 6.47 304.77
12.65 11.7 24.11
3.09 16.19 190.25
92.31 11.95 23.83
66.97 30.86 27.18
31.14 3.81 17.43
25.46 16.44 30.01
58.71 14.91 18.28
66.85 59.63 29.87
16.27 38.29 89.95
1.25 3.91 8217.81
0.3 0.97 3990.92
0.38 7.79 214.04
1.44 15.51 412.52
0.11 13.42 125.47
1.28 9.32 728.25
4.94 12.65 736.02
15.76 6.79 315.43
0.26 0.69 830.34
0.18 10.28 73.57
0.19 8.28 85.98
5.42 3.64 279.9
0.28 0.64 688.45
0.68 5.72 2225.9
7.31 1.63 208.39
4.03 8.14 372.45
0.36 1.68 1261.88
4.33 7.18 578.79
2.06 1.14 168.49
0.3 3.22 1622.67
1.15 8.84 510.6
35.53 0.78 165.88
0.27 0.86 569.5
1.15 3.68 912.21
58.04 0.49 146.89
1.47 5.73 342.35
0.49 1.98 448.94
1.74 0.51 122.07
0.29 1.09 450.89
10.28 10.79 301.88
2.74 14.89 310.95
7.05 12.16 421.13
6.48 8.18 178.75
2.39 17.09 865.03
3.54 4.9 155.28
2.23 0.81 116.8
0.23 0.62 304.06
1.14 6.61 297.66
1.04 7.73 1242.37
1.27 0.18 90.59
1.96 0.89 104.24
3.63 9.45 535.66
4.06 4.15 137.74
7.03 13.73 217.48
0.71 1.88 447.84
4.08 0.84 99.03
4.88 8.49 164.49
0.61 4.84 963.23
0.32 0.68 360.67
9.99 46.92 84.8
4.33 0.25 80.79
0.32 1.82 284.49
1.08 12.08 1115.65
56.01 1.21 84.09
1.84 1.08 78.65
0.24 0.79 247.31
1.94 0.8 77
0.34 1.24 311.74
2.12 0.3 74.42
1.97 0.45 72.64
27.74 0.66 74.43
2.23 0.42 70.6
0.71 2.64 376.39
7.17 5.08 121.14
5.84 5.21 109.97
10.41 0.2 75.02
2.24 0.38 74.2
3.18 2.29 78.21
20.63 4.91 78.77
0.63 5.03 716.16
0.64 2.37 344.47
0.73 6.97 911.23
27.54 0.39 72.6
0.26 0.75 255.49
52.51 0.51 62.89
0.26 1.32 207.74
1.84 1.53 79.73
4.23 0.18 61.66
2.67 9.99 408.68
22.46 17.52 140.76
18.76 0.78 57.91
6.03 0.57 60.44
4.9 6.22 104.33
2.17 5.77 540.11
8.22 0.57 59.02
1.52 0.6 68.36
16.91 1.17 59.73
20 7.5 75.8
61.29 1.47 55.97
32.93 11.46 94.98
2 0.73 59.58
97.97 0.83 60.74
2.14 0.75 62.45
0.86 8.52 326.34
0.26 1.28 214.6
17.26 2.08 52.46
1.83 14.48 267.42
21.45 1.47 52.18
0.18 0.95 156.14
2.03 9.34 435.36
0.37 1.69 246.27
18.8 14.43 86.23
65.71 6.71 54.57
41.91 12.47 69.82
17.37 0.33 45.51
7.37 11.37 97.25
3.98 5.53 252.43
0.59 1.2 199.81
1.19 0.28 52.11
3.89 0.2 55.35
1 12 805.37
0.46 2.99 165.85
9.67 19.84 200.22
1.93 17.58 240.35
4.03 14.04 415.45
11.29 0.25 52.21
5.91 0.49 60.51
6.17 5.78 99.09
1.33 0.35 45.07
1.88 13.95 97.04
2.89 0.3 42.73
0.79 3.97 305.66
1.32 5.88 265.2
57.89 0.65 47.08
1.58 0.22 40.82
5.06 23.76 305.59
0.57 3.35 610.17
4.29 9.3 93.72
4.79 0.36 39.74
9.25 11.8 65.83
3.37 5.42 190.77
4.95 5.81 97.42
2.55 1.51 45.41
1.55 0.52 42.25
0.4 1.03 174.89
19.45 10.89 75.26
17.82 0.64 41.64
1.46 0.34 40.27
14.12 0.62 42.15
14.43 13.37 105.74
0.42 0.94 161.68
21.01 16.26 98.19
9.7 0.36 41.86
11.46 2.22 45.29
5.68 16.71 213.49
6.18 7.06 81.91
14.01 1.98 49.37
2.53 7.26 84.72
2.76 14.08 395.07
12.34 14.09 79.93
3.21 0.82 39.65
0.75 10.02 666.17
21.76 0.31 41.87
6.29 10.3 61.62
38.43 0.37 42.91
2.09 42.33 34.15
4.27 3.77 61.72
2.05 9.34 391
9.19 47.92 241.37
34.64 0.63 39.49
0.59 4.76 592.52
17.09 8.85 47.25
2.79 0.63 42.83
2.65 10.33 169.3
1.02 1.59 217.75
4.42 2.44 43.06
2.22 0.57 36.01
6.72 0.27 31.76
4.15 5.56 69.13
5.13 20.3 141.08
1.77 0.25 37.47
1.23 3.38 230.8
1.75 0.21 40.56
7.34 3.46 42.75
1.09 0.26 35.95
50.53 2.03 41.3
3.42 1 36.54
49.69 0.87 35.98
1.24 0.29 36.49
52.33 1.1 33.82
1.28 0.14 34.01
58.85 17.41 49.73
2.22 18.91 316.95
9.15 13.84 68.61
0.7 4.81 535.2
2 0.62 34.77
1.47 1.28 148.23
7.77 13.81 162.16
94.51 14.41 44.88
0.2 2.18 101.76
1.7 0.26 33.76
42.97 6.13 51.21
10.79 0.63 37.67
11.5 10.14 69.37
16.11 0.5 36.93
59.66 1.33 37.19
66.57 13.35 48.84
13.55 6.17 49.75
63.21 3.13 36.54
3.53 9.86 110.76
23.17 19.49 77.42
25.59 4.33 40.02
1.3 8.04 228.31
1.64 0.22 29.9
60.99 5.08 33.09
0.26 1.05 140.31
35.67 3.65 36.96
2 7.47 274.53
21.86 0.64 32.03
1.87 19.04 186.37
50.72 7.48 34.73
2.7 25.61 210.86
1.47 0.31 29.56
10.1 27.26 161.31
1.29 8.58 168.53
26.76 0.78 30.64
0.69 0.88 99.49
0.56 1.51 336.89
3.5 0.75 30.3
0.57 10.15 501.14
3.57 2.01 33.38
141.12 12.86 32.37
66.45 21.23 37.02
1.45 0.32 28.73
1.17 5.25 158.03
11.18 31.14 92.46
11.13 13.98 53.64
59.07 0.77 31.83
12.35 20.24 66.4
1.04 3.99 213.27
3.47 8.79 170.56
1.07 10.09 206.94
1.49 7.38 179.75
63.81 2.56 31.47
4.04 15.53 208.1
1.59 0.3 26.77
0.89 7.95 391.26
0.39 1.9 279.77
13.77 36.62 136.8
41.1 20.3 45.37
3.3 7 170.44
4.36 13.54 72.26
0.34 0.95 93.54
56.53 13.38 44.46
2.47 0.32 29.7
0.95 1.89 125.22
28.77 0.61 39.26
7.96 3.52 29.5
3.78 14.08 190.88
7.27 1.25 26.6
2.17 0.32 25.48
0.98 5.08 152.81
56.18 23.64 45.74
4.08 9.26 178.27
3.42 12.92 209.84
47.38 0.36 32.55
0.65 3.71 209.56
0.74 3.94 214.26
14.64 23.02 106.06
48.07 15.43 30.79
58.85 2.8 27.78
45.38 39.81 57.22
2.29 1.12 29.82
6.58 10.29 48.99
53.43 3.96 32.87
3.12 9.02 192.52
3.82 13.71 146.49
50.06 3.97 33.75
65.39 14.86 31.23
16.7 21.33 88.85
38.97 3 32.64
5.36 22 109.71
36.14 2.02 28.32
111.53 35.65 35.17
91.8 8.8 34.68
46.41 2.64 28.32
31.53 1.82 27.3
28.37 11.58 34.77
27.79 1.31 27.4
26.87 0.53 23.42
31.12 0.53 32.43
52.03 24.08 31.88
0.41 1.21 120.98
77.35 13.88 30.72
14.13 28.38 124.49
31.48 16.65 31.69
97.25 38.93 34.11
1.83 0.17 25.23
3.02 7.74 169.34
20.98 8.19 47.15
47.47 2.05 25.43
101.34 24.03 32.15
18.62 10.93 59.91
0.69 2.27 216.11
30.96 7.54 27.43
65.79 20.52 39.97
3.11 32.06 148.36
3.85 0.59 23.79
15.93 0.48 23.62
6.95 23.28 94.15
48.5 4.39 34.09
5.97 18.06 86.17
0.56 1.84 196.08
7.67 13.71 97.53
32.21 29.36 52.85
73.14 25.25 30.83
48.81 8.78 28.02
2.06 0.65 23.08
51.17 2.6 27.46
28.16 12.29 32.1
95.74 20.37 31.18
0.38 0.97 80.65
36.44 2.06 22.09
15.27 0.46 22.37
110.12 21.58 28.94
0.17 0.37 67.33
0.58 4.89 366.9
1.31 0.17 25.78
1.45 0.25 23.46
64.26 3.4 28.77
2.04 0.66 21.89
4.03 5.59 83.36
0.16 0.44 64.69
4.36 1.77 26.07
15.92 17.38 58.2
2.51 5.86 136.01
32.48 29.77 38.27
34.78 1.95 26.04
0.75 10.74 385.22
7.75 5.92 30.7
6.8 28.19 103.14
1.4 10.51 201.5
62.37 18.72 25.36
73.19 4.52 21.87
0.52 3.83 227.25
23.49 0.79 24.35
57.55 4.08 25.73
0.59 4.83 221.3
6.15 16.61 126.18
10.39 23.96 111
22.78 0.69 20.26
49.49 4.53 22.37
100.63 29.05 27.69
31.63 14.08 33.65
5.32 16.26 162.08
107.37 36.05 32.06
43.25 16.44 35.74
19.23 11.1 34.28
14.69 16.56 39.58
44.29 9.09 23.65
12.04 22.85 89.5
54.83 11.24 27.89
23.15 8.21 23.27
38.65 0.5 26.16
37.22 9.13 34.95
89.14 20.2 28.44
70.33 7.15 21.78
91.28 16.17 24.45
74.77 9.12 25.7
8.15 7.99 31.08
73.81 26.21 31.69
6.25 16.98 118.98
16.16 8.25 26.96
77.53 20 30.92
25.56 16.84 42.18
75.07 14.17 26.24
16.7 25.62 36.3
95.58 34.82 38
16.17 11.3 44.18
0.18 0.43 75.81
44.04 24.12 30.31
0.49 3.26 346.64
119.04 8.28 25.98
82.34 31.37 28.29
34.4 6.18 31.81
0.44 1.08 74.25
4.45 25.77 63.61
0.54 6.42 290.07
42.81 6.75 23.84
115.59 29.62 29.56
72.97 27.58 32.5
2.61 8.48 176.22
62.5 19 30.53
63.05 13.93 22.58
31.7 1.52 24.97
82.6 31.3 27.79
18.28 4.31 24.82
75.35 14.36 29.82
106.33 26.11 30.84
7.77 24.76 119.42
76.69 25.88 31.07
51.26 18.02 30.55
35.76 16.22 24.66
4.22 14.52 183.74
85.68 19.27 26.1
7.66 16.66 117.22
78.99 22.02 30.48
38.57 9.81 22.18
22.08 0.51 24.98
2.68 8.37 184.24
73.91 47.43 32.34
18.57 1.48 19.95
33.36 4.38 25.88
0.81 5.23 311.95
32.04 16.21 24.33
91.41 32.24 26.98
98.67 26.95 26.48
58.25 9.49 30.21
17.46 17.01 59.93
78.08 14.28 21.55
33.36 2.74 17.57
29.98 2.15 20.68
86.16 12.55 27.86
10.75 24.09 82.98
5.11 0.53 21.07
0.65 5.28 196.84
11.57 26.21 97.88
115.12 68.9 36.85
3.47 24.17 251.16
76.54 39.84 37.69
74.25 27.48 25.17
39.15 27.2 27.09
52.62 3.59 20.21
14.58 25.25 67.69
70.94 16.54 27.47
5.39 36.51 165.03
61.74 39.49 40.12
44.15 34.04 38.82
54.82 14.64 21.46
30.94 0.85 17.8
34.45 12.87 22.78
1.02 5.73 150.3
57.1 1.99 24.05
58.57 9.49 23.83
4.31 15.78 159.86
12.59 18.17 33.76
62.13 9.32 19.78
6.62 42.24 183.7
60.83 9.95 21.32
78.66 15.33 21.29
84.11 23.78 25.54
3.62 9.74 123.82
8.56 31.8 103.68
50.74 2.51 19.14
62.14 12.17 19.63
3.97 27.69 177.81
65.1 5.37 20.39
1.6 13.11 143.57
2.58 22.6 183.74
43.83 8.81 29.31
36.83 25.94 42.96
25.34 42.51 74.05
0.52 2.46 84.56
46.93 5.71 18.09
3.72 14.38 176.76
71.98 32.29 32.3
68.98 11.07 25.18
5.5 4.28 34.4
9.95 22.88 100.32
12.86 10.1 44.31
80.37 16.01 23.18
19.84 6.69 38.03
21.14 30.35 63.07
2.52 12.58 134.4
11.42 19.35 39.53
5.19 28.06 72.72
0.75 6.81 342.6
50.24 25.13 24.79
2.66 1.41 22.94
87.38 103.03 42.54
52.4 12.19 25.22
72.29 18.25 23.11
58.35 18.68 23.33
71.27 2.87 21.45
9.93 1.71 15.91
2.27 16.78 351.52
43.21 2.77 20.46
7.96 11.86 33.64
89.45 16.62 24.97
75.98 22.66 20.99
69.96 13.83 22.83
12.09 11.48 42.99
62.24 23.43 22.69
50.08 6.62 18.35
1.57 0.19 17.55
57.64 26.41 25.32
99.94 26.09 29.84
30.6 49.95 41.78
61.81 19.98 26.16
0.69 6.1 127.93
0.44 1.6 77.27
64.44 21.53 24.56
4.7 16.11 162.2
99.48 5.83 20.4
17.12 2.06 18.2
0.93 7.3 388.61
1.01 13.92 343.2
26.72 2.97 19.43
116.76 22.28 26.46
29.4 1.3 21.84
37.76 6.3 25.16
75.17 45.51 28.67
14.44 11.8 49.84
0.26 0.6 68.27
0.78 16.76 374.63
7.66 20.61 104.09
79.71 33.64 22.15
57.54 26.58 28.58
53.86 0.27 16.93
2.49 8.61 153.82
0.54 3.09 108.5
25.28 26.89 50.36
60.43 38.18 30.75
19.39 48.9 94.16
44.84 15.17 20.11
46.47 43.97 28.73
85.56 13.31 19.89
38 3.81 17.06
65.99 48.58 32.73
58.23 40.94 27.45
127.6 70.92 26.06
44.26 13.35 18.64
66.41 1.68 17.36
34.94 30.29 28.22
79.56 37.38 28.8
7.91 26.55 119.8
4.19 1.04 16.69
3.35 12.25 139.08
118.13 25.59 27.02
47.95 16.45 25.78
0.14 0.62 115.85
2.46 26.57 171.17
39.4 7.78 17.9
0.78 5.52 288.11
0.37 3.67 83.19
71.55 8.25 20.94
9.8 22.49 50.01
40.59 17.31 22.78
94.65 33.58 25.74
60.22 18.82 24.1
30.94 0.73 15.85
57.18 24.55 23.19
45.99 7.02 21.58
2.61 7.42 126.59
13.02 7.05 21.5
49.59 61.93 33.7
55.41 5.34 22.94
0.81 10.26 254.5
0.82 7.45 323.4
10.03 7.98 21.61
3.18 14.43 161.33
78.88 11.17 24.09
67.96 32.18 26.57
24.42 3.55 17.98
28.03 15.15 29.08
55.55 14.72 18.5
58.36 56.5 30.48
14.71 34.26 91.49
1.24 3.79 8398.91
0.3 1 3934.91
0.4 5.69 133.17
1.5 16.52 449.35
0.11 13.6 85.22
1.3 10.03 753.2
4.56 12.46 757.51
14.62 5.86 308.04
0.25 0.73 837.45
0.2 11.93 100.55
0.23 9.91 86.54
5.65 3.36 267.46
0.25 0.64 693.17
0.74 6.77 2152.08
8.68 2.29 213.47
4.02 8.07 363.2
0.42 1.88 1347.59
4.74 7.65 554.98
1.92 1.08 169.95
0.29 2.86 1619.92
1.1 8.98 552.67
38.19 0.48 161.28
0.28 0.82 547.71
1.01 3.45 919.41
49.99 0.5 146.23
1.24 5.57 368.46
0.49 2.12 442.8
2.06 0.7 123.24
0.33 1.21 458.87
12.26 13.04 304.08
2.76 17.75 366.32
6.78 10.32 390.04
6.11 7.96 179.33
2.45 15.18 759.55
3.02 3.67 147.88
1.89 0.68 115.63
0.22 0.58 290.18
1.21 8.51 325.61
0.99 8.04 1199.79
1.17 0.14 89.73
2.37 1.24 107.88
3.86 10.34 543.8
4.66 5.22 142.74
6.66 12.83 217.21
0.72 1.97 490.1
6.61 1.31 101.69
4.67 7.07 152.15
0.57 3.98 943.18
0.34 0.69 374.41
10.05 39.21 71.25
2.86 0.18 79.58
0.3 1.36 271.14
0.97 10.37 1023.32
88.23 1.83 83.94
1.99 1.18 78.93
0.24 0.71 238.56
2.12 0.81 77.69
0.34 1.48 350.46
1.96 0.26 72.93
2.05 0.49 72.94
25.38 0.65 73.81
2.28 0.33 68.86
0.78 2.68 365.87
6.81 4.42 117.86
5.57 4.86 107.96
16.82 0.25 74.29
2.5 0.48 75.05
2.87 1.98 78.2
23.16 5.58 79.36
0.62 3.86 627.82
0.61 1.81 308.21
0.81 6.88 826.85
28.15 0.41 72.87
0.24 0.74 250.95
21.62 0.32 63.75
0.25 1.45 221.28
1.62 1.33 78.85
3.81 0.21 61.47
2.43 8.3 379.32
19.66 15.91 140.29
23.42 1.13 58.08
8.84 0.92 61.94
5.68 6.07 97.19
2.26 6.36 549.89
15.11 0.88 58.41
1.38 0.52 66.24
10.25 0.72 59.12
18.43 7.57 77.75
41.92 0.79 56.18
27.27 9.39 92.92
2.32 0.74 57.57
82.99 0.94 60.46
2.76 0.91 60.87
0.92 6.86 265.27
0.26 1.05 194.68
18.89 1.5 50.45
1.71 14.57 287.16
20.99 0.75 50.8
0.2 1.39 164.29
2.13 10.83 491.85
0.4 1.39 234.88
17.16 13.84 87.08
61.91 6.53 54.91
39.68 10.57 67.7
27.8 0.3 44.48
7.36 12.9 104.83
4.05 6.07 257.64
0.53 1.14 191.13
1.15 0.31 52.06
4.49 0.22 55.16
1.03 12.74 793.65
0.49 3.63 203.25
9.99 20.83 208.63
1.82 18.14 256.4
4.27 14.23 397.75
8.01 0.26 52.95
6.29 0.48 59.78
4.95 3.4 87.37
1.15 0.32 45.8
1.96 16.2 112.55
2.75 0.3 42.28
0.71 3.45 294.26
1.26 6.11 273.74
46.28 0.51 46.6
1.41 0.24 41.58
5.43 25.62 295.37
0.59 3.09 567.2
4.69 10.48 90.51
6.79 0.34 39.28
8.46 10.18 63.64
3.92 6.28 198.37
4.52 5.79 100.63
2.93 1.96 47.33
1.99 0.62 42.38
0.37 1.06 176.72
21.45 12.87 77.18
15.75 0.52 41.59
1.09 0.3 40.22
14.45 0.41 41.16
15.07 12.6 99.91
0.43 0.99 156.07
20.66 19.04 106.14
12.42 0.29 41.04
11.51 2.39 46.2
4.85 14.5 209.56
6.73 8.19 84.29
20.11 1.77 46.54
2.54 7.69 87.01
2.99 14.59 388.23
13.52 15.53 80.29
3.81 1.04 41.29
0.7 9.31 646.49
32.71 0.35 41.68
6.48 9.13 57.49
22.24 0.28 42.93
3.06 40.57 22.94
3.65 2.81 57.04
1.96 7.76 336.94
9.25 49.67 241.81
21.21 0.53 38.47
0.65 4.65 593.52
14.32 8.58 48.94
2.41 0.62 42.85
3.09 13.36 191.1
0.93 1.27 210.9
3.41 1.72 40.96
2.97 0.85 36.51
6.81 0.3 32.44
4.54 5.35 64.58
4.62 19.9 150.02
1.5 0.21 37.87
1.35 4.77 258.86
1.9 0.21 39.66
6.48 3.38 44
1.37 0.33 36.14
49.62 2.28 42.58
3.59 1.11 36.77
46.71 0.44 34.82
1.26 0.28 36.11
51.74 0.71 33.57
1.75 0.15 33.42
69.03 17.67 49.1
2.3 21.96 337.6
9.31 16.18 71.85
0.71 5.85 577.94
1.79 0.58 34.32
1.53 1.41 143.68
7.47 10.73 138.34
87.86 10.79 44.27
0.19 2.42 106.93
2.15 0.3 33.2
47.2 6.06 48.9
7.64 0.55 39.07
12.27 10.59 66.09
17.4 0.43 36.61
64.15 1.24 36.94
57.71 10.11 47.84
12.42 5.55 49.7
55.44 2.71 35.89
3.62 10.45 109.16
22.98 16.7 71.5
31.97 4.67 38.84
1.28 9.08 263.71
1.36 0.24 30.73
55.42 5.57 33.38
0.27 1 132.79
47.29 3.59 35.66
1.85 6.85 271.13
31.64 0.57 31.78
1.64 17.66 206.18
33.29 6.95 36.35
3.28 37.78 258.73
1.34 0.26 29.34
11.84 29.64 151.48
1.27 9.28 194.49
30.38 0.62 30.92
0.77 0.98 95.16
0.57 1.61 363.42
3.32 0.8 30.47
0.5 6.12 399.68
3.12 1.93 34.83
127.05 11.28 32.57
61.07 17.44 36.77
1.36 0.29 28.97
1.13 6.64 179.22
11.3 28.74 86.77
10.37 12.3 51.13
53.68 0.76 32.13
12.93 20.91 64.6
0.98 4.27 242.6
3.15 7 153.35
0.96 8.93 207.99
1.82 10.85 221.67
64.28 2.51 31.36
3.82 17.77 240.97
1.52 0.3 26.85
0.94 9.77 441.28
0.42 1.86 266.76
14.9 41.64 141.23
39.22 19.79 46.2
3.91 8.8 175.36
3.94 16.08 86.05
0.33 1.13 100.22
77.28 13.05 42.02
1.8 0.3 30.21
1.04 2.34 136.09
42.65 0.59 39.21
6.4 2.26 28.2
3.74 14.23 191.78
5.48 0.79 25.77
3.44 0.3 25.02
0.82 4.47 166.29
47.64 22.61 48.38
3.46 7.85 179.19
4.18 16.13 214.25
38.85 0.42 32.76
0.61 4.3 233.89
0.78 4.36 229.46
15.66 24.27 105.14
44.37 14.27 30.58
80 2.41 28.14
40.65 36.85 57.95
2.31 1.36 30.36
6.47 10.75 49.3
47.14 4.7 33.57
2.44 7.24 203.92
3.61 13.91 152.95
62.53 3.93 33.03
55.4 12.06 31.82
16.3 22.51 94.83
39.95 4.51 34.55
6.19 24.28 105.35
34.78 1.68 27.87
99.31 31.89 34.99
111.91 12.62 35.43
57.46 2.25 27.46
46.98 2.15 27.06
27.63 10.29 34.29
22.7 1.38 28.1
19.8 0.4 22.73
27.42 0.43 31.81
58.16 22.28 30.42
0.38 0.88 100.29
70.5 12.29 29.91
11.89 26.38 134.16
27.68 17.17 33.14
91.55 38.61 34.79
1.59 0.16 25.38
2.79 7.66 171.99
20.49 8.29 48.2
45.92 1.54 25.11
111.06 20.74 29.51
18.53 7.45 53.84
0.74 2.3 211.8
28.78 5.57 26.19
64.91 21.96 41.09
2.58 33.14 166.71
3.45 0.4 23.22
11.05 0.39 23.63
6.79 24.07 101.85
57.25 5.51 33.29
4.92 15.68 87.8
0.55 2.53 237.47
7.86 14.28 98.12
31.71 31.3 53.67
68.03 22.65 29.68
68.53 10.24 27.02
1.87 0.66 23.48
43.01 2.21 27.07
24.56 11.66 32.06
102.18 19.87 31.17
0.4 0.96 78.14
22.96 1.31 22.39
24.22 0.47 22.59
98.84 18.79 28.3
0.17 0.45 69.03
0.51 3.97 323.88
1.64 0.17 25.5
1.27 0.25 23.19
74.47 4.87 29.23
3.41 1.82 25.29
4.26 5.78 79.27
0.15 0.47 66.81
3.82 1.93 27.78
18.88 20.03 55.3
2.69 7.37 146.37
29.98 24.71 36.11
35.65 2.1 25.62
0.77 12.75 441.29
6.83 4.79 30.62
7.63 25 87.59
1.4 10.25 187.98
65.51 17.59 25.36
53.56 4.8 22.68
0.51 2.81 180.59
17.7 1.16 25.04
55.95 5.94 26.19
0.6 4.02 172.38
5.97 16.01 125.42
8.89 24.98 129.22
30.89 0.58 19.82
70.49 5.27 22.47
99.88 28.44 27.86
30.03 13.27 33.65
4.96 14.63 168.82
102.42 30.94 31.11
41.34 12.27 32.19
20.46 10 33.03
15.44 13.58 34.27
38.24 8.85 23.77
11.32 19.11 83.26
63.11 11.66 27.6
17.05 8.01 25.64
28.18 0.45 26.55
37.9 9.51 35.42
95.98 21.68 28.29
58.75 6.46 22.1
95.07 15.46 24.44
63.49 8.54 25.72
8.73 10.56 34.75
75.23 23.84 31.04
7.88 19.04 111.59
20.31 9.11 25.56
66.14 18.11 31.27
26.64 16.62 40.39
76.95 10.37 25.32
16.61 24.36 34.23
90.7 34.56 38.42
18 9.8 39.55
0.17 0.38 73.35
50.29 22.62 28.41
0.49 3.54 338.32
110.08 8.38 26.32
94.75 32.49 28.31
35.54 6.17 32.39
0.44 1.09 71.48
3.88 24.68 66.99
0.49 6.47 303.44
32.64 4.42 23.12
129.63 28.11 27.55
64.61 25.83 32.87
2.56 9.23 193.6
60.72 15.24 29.81
66.05 12.4 21.97
31.06 1.69 25.05
79.15 31.44 27.98
15 3.25 24.07
65.89 14.58 30.11
120.12 28.2 29.95
8.82 29.44 119.07
78.07 28.88 30.71
55.56 20.17 30.07
36.37 16.39 25.16
4.79 20.1 210.47
94.78 19.3 25.99
8.86 18.97 111.85
89.07 22.26 30.06
47.91 8.72 20.87
34.37 0.52 24.97
2.86 9.23 190.82
76.31 42.63 31.04
16.78 1.51 19.21
33.46 2.85 25
0.72 5.66 375.67
33.51 15.55 23.55
99.54 35.04 27.06
100.47 28.34 26.68
49.11 7.37 28.37
15.33 19.06 68.48
84.45 13.83 21.19
21.05 2.48 18.24
37.98 2.68 20.65
102.18 12.14 26.87
11.73 19.95 68.51
6.78 0.78 21.28
0.59 3.3 140.86
11.16 31.75 112.05
116.11 56.4 33.03
3.97 21.93 208.33
73.58 39.97 38.47
87.91 30.2 25.01
36.59 29.55 28.53
48.56 3.64 21.02
16.2 25.39 64.87
73.28 15.73 26.7
6.76 49.9 171.04
57.35 38.63 41.13
42.62 33.84 39.35
75.4 14.96 21.18
19.68 0.5 17.84
33.53 14.66 23.97
1.08 5.67 139.38
65.35 3.03 24.3
69.62 11.28 23.68
4.02 13.58 152.13
10.94 14.9 32.26
57.79 8.44 19.93
7.44 41.87 165.61
56.24 8.29 20.43
94.84 19.29 21.29
82.67 20.58 24.91
3.67 7.99 101.6
8.64 28.94 100.14
40.26 2.12 19.65
65.6 10.19 18.51
3.83 22.11 150.56
89.47 6.4 19.58
1.62 16.25 168.4
3.13 20.83 141.5
49.67 6.18 27.89
37.43 25.99 42.67
21.96 39.03 77.61
0.59 2.54 83.65
45.58 5.66 17.67
3.93 16.67 193.03
62.33 29.43 32.92
69.94 12.08 25.72
5.63 3.41 30.87
9.43 28.13 119.74
10.11 10.33 48.68
67.12 14.9 23.37
22.84 8.82 39.58
26.94 37.29 61.13
2.34 13.46 152.75
13.11 16.46 32.4
5.01 24.73 69.16
0.82 6.39 336.39
46.09 21.7 24.15
2.3 1.17 21.69
85.18 93.75 40.08
56.84 12.56 24.72
82.37 22.04 23.01
59.13 17.57 22.72
76.88 2.93 21.82
13.73 1.39 15.16
2.37 17.5 367.65
50.44 2.23 19.37
7.84 13.41 36.65
80.29 11.7 24.7
79.89 23.06 21.27
69.91 10.85 21.49
8.94 10.9 49.79
53.67 18.89 22.64
44.19 3.86 18.41
1.42 0.19 17.08
54.13 23.76 24.5
95.66 24.47 28.57
27.34 46.67 41.39
63.44 15.84 24.41
0.64 5.15 113.6
0.45 1.62 77.57
69.83 17.93 22.83
4.71 16.65 159.41
121.68 5.17 20.34
17.12 3.05 18.32
0.89 8.2 428.78
0.92 13.42 324.35
27.28 2.11 19.03
117.73 26.32 27.09
32.77 1.26 21.17
44.2 9.81 26.39
83.43 49.69 28.49
14.74 12.06 49.22
0.29 0.61 68.43
0.86 20.07 407.26
7.94 17.35 89.96
80.85 29.52 21.33
68.46 28.35 27.44
67.91 0.29 17.31
2.63 7.69 134.88
0.63 2.97 103.87
25.91 30.49 52.9
62.94 35.28 29.09
21.08 57.41 98.48
40.8 11.97 18.86
37.86 43.83 31.36
76.87 12.85 19.96
42.15 3.02 16.52
62.39 45.02 32.09
60.07 39.95 26.55
125.13 71.5 26.57
49.77 12.02 17.71
56.04 1.66 17.17
38.72 33.15 27.75
72.88 36.61 29.51
9.81 28.97 111.45
5.39 1.29 16.63
4.49 16.18 137.35
89.19 19.01 26.95
52.73 17.88 25.48
0.14 0.65 117.25
2.06 22.45 168.69
38.44 6.38 17.77
0.71 4.99 290.08
0.41 5.81 107.73
59.3 9.12 21.24
10.56 24.02 49.12
42.81 15.1 22.19
102.09 35.52 25.31
68.01 20.52 24.78
33.04 0.87 16.07
69.05 25.61 22.19
49.68 5.21 20.74
2.84 8.2 130.72
11.56 5.92 20.69
51.94 60.17 33.73
40.99 5.89 22.96
0.84 10.12 270.21
0.88 7.22 310.19
13.25 7.33 19.43
2.68 11.02 146.01
90.21 13.23 24.02
70.96 33.3 26.21
20.34 3.03 17.84
24.11 13.42 28.35
59.15 18.37 19.41
58.72 54.56 30.59
15.26 33.22 89.1
1.32 4.32 8270.94
0.29 0.95 3920.75
0.47 5.77 117.43
1.51 17.73 452.62
0.09 3.76 48.48
1.34 9.92 785.98
4.85 11.97 717.25
14.34 5.09 301.46
0.28 0.71 822.05
0.17 7.39 87.55
0.19 5.85 67.36
4.85 3.15 275.56
0.27 0.71 703.84
0.74 5.81 2125.35
8.17 2.18 214.24
4.35 10.39 406.21
0.39 2.25 1367.64
4.14 6.43 547.89
2.13 1.28 172.64
0.28 2.17 1510.28
1.03 8 519.46
32.18 0.43 161.33
0.3 0.84 568.07
1.03 3.13 933.66
49.49 0.46 145.92
1.17 4.95 326.46
0.46 2.18 456.65
1.62 0.51 123.07
0.29 0.83 418.68
11.43 10.31 275.8
2.87 17.27 338.77
6.45 10.41 407.88
5.43 6.04 171.37
2.38 14.87 774.87
3.21 3.9 149.07
1.74 0.61 114.01
0.22 0.58 288.34
1.16 8.02 337.22
0.97 6.72 1148.41
1.26 0.14 90.89
2.06 0.91 102.88
3.91 11.11 569.82
4.96 5.85 148.68
6.75 13.21 220.6
0.73 2.48 531.74
5.6 1.14 102.01
4.4 5.5 135.07
0.56 4.72 1027.62
0.32 0.77 377.81
9.91 39.01 72.26
3.13 0.19 80.11
0.32 1.38 249.61
1.13 10.22 989.7
100.17 2.48 85.02
1.91 0.96 77.57
0.21 0.72 246.54
1.89 0.71 77.23
0.33 1.43 341.09
1.76 0.28 73.28
1.91 0.44 73.15
33.41 0.6 73.32
3.2 0.35 68.88
0.76 3.05 411.22
7.93 5.36 122.05
5.62 4.72 106.73
13.41 0.21 75.34
2.6 0.4 74.27
2.71 1.62 74.07
22.97 6.93 83.15
0.68 4.71 663.16
0.64 2.27 329.5
0.83 8.53 912.21
35.84 0.46 72.32
0.25 0.77 250.85
43.33 0.41 63.1
0.25 1.17 209.35
1.73 1.44 79.31
4.66 0.22 61.39
2.72 9.64 382.77
19.97 16.94 143.26
29.39 1.45 57.64
9.24 1.39 63.84
5.33 5.22 93.86
2.2 6.09 549.07
16.01 0.89 58.66
1.22 0.45 67.44
21.98 0.83 57.81
14.33 5.29 76.48
31.26 0.58 55.08
27.81 11.18 97.56
2.13 0.82 59.65
31.02 0.43 61.12
2.55 0.92 60.96
0.89 8.52 333.09
0.27 0.9 186.63
25.45 1.82 50.17
1.93 13.98 240.3
12.82 0.43 51.07
0.19 1.1 159.19
2.13 10.01 449.71
0.37 1.7 248.57
19.22 13.29 80.62
69.03 5.02 53.81
31.67 8.85 67.95
28.69 0.49 45.26
7.65 11.78 96.46
3.76 5.54 260.86
0.57 1.35 206.43
1.28 0.38 53
6.45 0.25 54.51
0.88 9.21 695.07
0.51 3.71 197.55
10.18 20.47 200.24
1.82 17.53 241.5
3.81 12.97 421.81
13.7 0.29 52.29
6.62 0.49 60.12
5.77 3.67 85.15
1.48 0.4 45.15
1.55 11.31 100.84
2.95 0.32 42.56
0.75 4.63 347.87
1.31 6.93 293.73
34.12 0.48 46.64
1.55 0.26 41.58
5.11 24.78 305.33
0.56 3.94 708.24
4.25 8.14 83.46
10.2 0.36 38.47
7.87 11.52 71.81
3.69 5.88 191.91
4.87 6.48 103.66
2.13 1.29 45.02
1.9 0.59 42.69
0.37 0.85 176.01
19.99 12.84 80.83
9.84 0.44 42.17
1.38 0.35 41.03
12.92 0.39 41.62
14.87 14.16 107.27
0.34 0.75 151.73
20.03 18.22 105.63
16.43 0.33 41.32
12.85 3.31 48.07
5 13.19 200.07
7.21 8.5 80.84
7.82 0.63 46.24
2.08 4.59 67.85
2.47 11.51 368.39
14.27 15.51 77.23
3.39 1.27 43.71
0.73 6.68 550.27
45.01 0.42 41.91
5.34 7.35 56.41
19.77 0.29 43.49
3.05 37.2 21.38
3.87 2.79 55.66
1.83 7 333.78
9.51 51.88 236.82
26.82 0.54 38.51
0.64 4.48 568.17
14.48 7.9 47.65
2.89 0.9 44.4
3.1 19.71 272.27
0.85 1.19 213.08
4.29 1.75 40.08
2.48 0.64 36.12
5.67 0.27 32.87
6.04 9.97 76.04
5.46 28.29 174.3
1.86 0.28 37.52
1.3 4.06 249.97
1.81 0.22 40.61
7.03 2.95 40.54
1.59 0.39 36.39
42.23 1.38 40.81
3.66 1.11 36.96
30.75 0.3 35.1
1.42 0.29 36.45
26.24 0.6 34.19
1.52 0.15 34.1
75.38 20.59 48.53
2.01 19.32 337.07
7.96 13.72 71.43
0.72 5.6 538.35
1.85 0.59 34.86
1.49 1.33 144.93
7.5 11.39 142.5
86.84 10.95 43.08
0.22 3.16 108
1.94 0.3 33.88
54.23 4.13 48.06
19.75 0.66 36.92
11.72 10.25 65.95
14.61 0.41 37.37
25.02 1.12 37.95
55.74 8.52 45.93
11.62 3.7 45.17
54.71 4.03 36.91
4.06 11.17 107.51
25.71 17.97 71.07
25.79 3.75 38.68
1.29 8.64 244.7
1.31 0.24 30.96
69.23 6.44 34.25
0.26 0.84 120.07
56.85 2.92 34.75
2.09 8.48 290.68
44.39 0.95 32
1.58 15.13 179.69
40.01 4.5 33.51
2.85 29.29 241.06
1.71 0.26 28.36
11.02 29.64 161.48
1.3 10.44 208.61
35.5 0.7 30.56
0.8 1.01 100.22
0.55 1.47 356.67
2.83 0.72 29.73
0.52 8.32 477.66
3.41 2.41 36.25
119.07 10.88 32.65
53.01 17.83 37.45
2.03 0.33 28.1
1.11 4.76 151
13.03 33.78 88.04
11.93 12.81 49.62
50.11 0.89 31.8
14.16 25.18 67.94
0.99 5.62 283.44
3.27 8.19 172.6
0.96 8.03 193.15
1.61 8.85 198.15
63.63 1.47 31.18
4.19 17.56 230.53
1.57 0.28 26.45
0.89 10.53 486.6
0.42 2.05 261.94
14.64 33.15 119.89
32.12 16.02 44.25
4.13 10.39 193
3.71 16.09 91.88
0.37 0.94 95.78
71.8 12.11 41.38
2.57 0.28 29.82
0.94 1.71 120.97
46.95 0.5 38.67
4.53 1.91 29.14
3.67 13.86 183.43
4.6 0.77 26.22
2.43 0.31 25.4
0.9 4.58 159.58
50.55 25.49 46.97
4.05 10.42 190.05
4.13 15.41 199.2
31.08 0.28 32.76
0.69 4.85 241.06
0.72 4.49 246.14
14.6 22.21 106.49
43.48 13.04 29.77
50.4 1.32 27.17
50.56 39.1 54.82
2.19 1.36 31.7
6.76 13.68 57.69
48.1 7.87 35.22
2.63 9.84 236.37
3.43 13.28 154.88
54.44 4.94 34.12
65.55 11.24 29.8
15.33 20.45 92.18
51.87 4.31 33.13
5.54 26.98 122.61
48.09 1.89 27.79
99.16 32.81 35.38
102.86 10.87 34.74
72.2 2.39 27.04
50.29 2.63 26.99
19.97 7.41 33.92
25.17 1.21 27.37
26.09 0.41 22.96
25.91 0.3 31.22
58.28 19.89 29.36
0.37 1.23 122.24
56.08 8.63 29.94
13.38 28.92 129.49
26.22 13.43 31.14
91.76 39 35.14
1.72 0.17 26.15
3.01 8.35 168.84
26.51 8.84 44.6
47.58 1.09 24.73
107.43 19.29 29.42
21.51 7.01 49.21
0.7 2.02 196.19
33.29 6 25.97
71.99 23.14 40.27
2.82 22.75 125.31
2.87 0.33 23.36
9.29 0.39 23.53
7.63 30.41 112.65
59.76 4.02 32.66
6.43 19.76 87.46
0.62 3.32 276.59
6.42 11.07 95.23
33.46 28.6 51.23
67.41 20.05 29.2
51.56 11.41 28.91
1.63 0.64 24.7
46.46 2.14 27.22
23.07 11.48 33
101.31 17.56 30.55
0.34 0.8 70.78
17.61 0.96 22.06
28.93 0.55 22.37
115.3 19.24 27.7
0.17 0.38 65.73
0.59 4.46 371.53
1.79 0.17 24.97
1.26 0.27 23.39
73.61 4.94 28.65
3.47 2.31 27.42
4.3 7.84 97.73
0.15 0.41 67.58
4.4 2.11 27.98
13.52 15.63 57.92
2.41 6.57 149.99
27.63 25.66 37.83
37.43 1.79 25.39
0.75 12.89 467.42
8.4 6.17 31
6.28 23.21 94.37
1.67 15.65 236.85
64.33 16.84 25.28
60.42 3.12 21.85
0.48 3.32 195.42
20.62 1.11 25.38
41.04 5.08 26.69
0.59 3.18 139.24
5.72 16.08 133.08
7.57 21.06 129.74
29.99 0.47 19.91
75.18 3.78 22.23
103.72 27.16 27.87
25.84 9.28 32.09
5.03 15.15 163.35
96.86 30.54 31.16
39.96 10.05 31.05
24.5 8.61 29.52
16.16 13.97 34.53
46.14 12.21 24.73
8.34 16.52 93.79
68.15 10.87 26.94
14.39 6.25 24.42
31.15 0.53 26.38
49.89 10.99 34.19
94.32 22.19 28.6
66.44 6.27 22.15
96.7 17.39 24.05
55.83 5.97 25.24
7.79 9.47 34.18
74.9 21.87 30.28
6.56 19.38 130.72
24.52 10.54 25.66
57.35 15.25 30.48
27.91 16.35 40.03
71.62 7.78 24.85
15.02 24.05 37.84
79.86 34.41 40.66
17.85 10.41 40.84
0.2 0.5 74.2
51.87 20.09 27.14
0.48 2.86 285.41
111.05 9.43 26.18
87.94 34.11 29.18
29.92 5.21 31.62
0.44 1.05 68.33
2.73 17.55 67.71
0.5 5.9 274.75
31.11 3.73 22.73
127.96 28.68 28.58
76.74 30.44 33.17
2.42 10.27 220.09
58.82 13.74 29.57
67.04 12.48 21.17
16.93 0.63 24.63
78.73 30.26 27.45
15.97 3.75 24.56
79.71 15.44 29.42
108.3 22.7 29.44
6.9 25.72 131.05
81.96 30.46 31.11
58.17 19.65 29.21
45.95 21.97 25.17
5.07 17.69 183.05
93.04 23.75 26.84
7.81 19.32 121.78
81.85 18.21 29.47
42.79 4.96 19.87
32.37 0.38 24.73
2.79 8.53 184.29
79.12 38.62 29.03
12.94 1.41 19.51
40.09 2.28 23.84
0.75 4.74 320.54
36.08 14.69 22.69
83.94 28.46 27.22
91.87 25.89 26.78
58.46 6.71 28.39
15.32 17.23 65.17
98.01 13.29 20.68
17.46 1.9 18.15
42 2.94 20.85
88.94 13.38 27.79
13.43 17.64 58.53
5.34 0.6 21.25
0.61 3.29 132.6
11.79 32.12 112.95
112.38 55.57 33.72
3.45 15.53 175.61
81.29 39.41 36.8
75.34 26.95 24.86
27.18 25.51 30.59
49.65 3.74 20.66
15.19 26.58 69.77
62.84 15.27 27.25
5.28 43.39 198.45
59.31 33.71 38.21
41.37 41.59 43.8
86.05 12.92 20.41
23.7 0.54 17.37
33.33 17.3 24.97
1.01 5.49 139.61
63.54 3.54 24.38
63.03 12.14 24.06
4.23 14.42 145.94
11.25 20.8 40.08
66.77 8.42 19.46
7.55 44.11 174.22
44.98 6.17 20.49
69.56 18.11 22.14
69.79 18.11 25.57
3.3 9.23 124.18
8.37 28.38 98.12
50.91 3.11 19.57
67.41 13.12 20.17
3.57 15.99 120.64
75.18 3.96 19.57
1.79 17.65 167.25
2.79 17.64 132.42
40.51 4.65 27.72
39.03 30 44.9
21.47 35.36 73.9
0.51 2.09 78.88
41.32 3.94 17.13
3.88 16.06 191.35
71.39 33.6 32.37
61.11 11.53 26.18
4.96 3.24 31.39
10.13 29.43 116.8
13.21 15.08 52.32
67.46 13.79 23.52
21.36 7.16 38.67
24.18 34.04 63.04
2.18 10.9 136.58
15.34 18 31.09
5.42 28.15 70.27
0.84 7.03 357.03
44.28 21.46 24.86
2.31 0.99 20.99
90.48 92.78 40.11
72.85 14.23 24.67
78.24 20.44 23.62
60.89 19.61 23.49
77.65 2.8 21.98
9.76 1.21 15.08
2.47 18.98 371
41.63 2.75 20.42
8.27 13.88 37.01
81.51 11.88 24.17
73.84 22.42 21.55
83.1 13.5 21.82
10.38 10.48 42.38
62.5 18.5 21.94
33.84 3.89 18.57
1.25 0.17 17.58
61.31 24.45 23.92
101.55 24.19 27.77
25.53 43.87 40.93
59.46 15.3 24.33
0.66 5.21 113.8
0.44 1.9 79.38
75.64 16.63 22.69
5.12 15.32 145.21
130.52 5.33 20.32
19.86 1.54 16.93
0.92 7.95 425.59
0.97 13.36 328.61
15.93 1.04 18.47
112.12 25.88 27.14
19.56 0.63 21.42
54.86 8.83 24.53
84.73 54.2 29.26
14.72 12.64 49.55
0.26 0.58 63.9
0.78 14.56 322.82
8.35 18.8 94.41
74.82 30.68 22.22
64.21 27.38 27.61
37.47 0.26 17.06
2.51 9.6 167.35
0.61 3.26 114.91
25.95 31.25 53.5
74.52 43.51 29.49
17.91 58.18 112.07
42.17 10.04 18
31.4 39.66 33.05
54.56 10.68 20.53
42.61 2.91 15.99
65.07 45.58 32.06
64.37 38.58 25.12
122.48 75.46 27.51
46.43 11.54 18.34
52.05 1.49 16.62
38.31 32.14 27.27
70.34 34.38 29.08
8.92 26.87 111.53
7.52 2.04 16.83
3.92 13.75 141.49
87.61 15.32 26.39
56.08 19.61 26
0.14 0.83 139.12
2.08 21.85 169.36
31.66 5.88 17.13
0.76 5.66 288.81
0.41 6.76 123.03
47.84 7.76 21.13
8.76 24.44 59.75
44.42 17.34 22.48
111.04 35.95 24.42
63.53 19.4 23.9
25.76 0.81 15.87
67.08 22.7 21.84
48.23 4.13 20.48
2.68 7.27 125.63
13.86 6.82 20.49
56.55 66.07 32.3
53.84 6.85 23.64
0.82 14.07 360.72
0.78 7.04 325.31
8.57 5.71 20.11
2.55 11.04 157.59
88.08 11.43 23.33
81.01 34.69 25.56
23.83 1.97 17.08
26.47 8.18 24.29
68.55 19.17 18.95
60.44 47.48 28.13
14.15 29.98 87.07
1.16 3.45 8187.46
0.28 0.97 3903.66
0.37 4.41 131.41
1.51 16.21 431.88
0.1 4.86 49.4
1.25 10.22 765.85
4.77 12.09 736.99
13.1 4.64 298.18
0.26 0.72 829.98
0.19 10.46 86.05
0.19 4.97 61.65
5.27 3.43 272.58
0.29 0.75 707.31
0.69 6.1 2212.75
8.36 2.6 218.71
5.48 14.74 445.6
0.34 1.36 1251.49
4.48 6.76 547.93
2.11 1.17 170.67
0.3 3.09 1626.9
0.93 7.26 522.23
44.69 0.54 160.85
0.3 0.99 587.38
1.11 3.78 952.12
52.52 0.4 144.5
1.29 5.64 354.85
0.53 2.59 495.27
2.14 0.55 119.92
0.31 0.98 444.54
11.62 12.05 293.36
2.83 19.21 347.36
7.85 13.02 422.11
5.29 5.56 160.71
2.23 13.45 756.95
3.4 4.73 161.46
1.8 0.61 113.08
0.23 0.59 297.79
1.25 8.1 323.97
1.12 8.08 1157.94
1.17 0.16 89.37
2.09 0.94 100.87
3.6 10.36 566.14
4.29 4.8 143.42
6.77 14.03 223.93
0.72 2.1 482.98
6.89 1.53 102.1
4.55 6.34 146.4
0.59 4.78 989.48
0.32 0.71 371.81
9.15 30 60.97
3.41 0.19 80.47
0.33 1.49 278.69
0.98 8.82 984.68
106.44 3.73 84.91
2.22 1.2 77.76
0.24 0.85 251.81
1.95 0.79 78.22
0.32 1.34 325.41
1.87 0.27 73.34
2.27 0.49 71.85
47.83 0.9 73.22
2.49 0.44 70.28
0.8 3.38 423.5
6.89 4.41 119.96
5.39 4.69 108.67
20.19 0.21 74.95
2.41 0.51 76.5
3.2 2.46 83.83
29.82 9.66 84.11
0.71 6.02 743.48
0.62 2.19 323.19
0.84 9 940.13
43.49 0.29 72.56
0.26 0.76 252.35
29.36 0.38 63.38
0.24 1.17 180.97
1.56 1.17 75.84
3.04 0.19 62.21
2.8 8.95 363.06
22.01 16.45 135.86
42.73 1.04 57.15
9.69 1.93 65.73
4.08 4.12 92.99
2.1 4.96 511.64
12.66 0.57 58.08
1.68 0.58 66.65
23.84 0.9 57.31
18.39 6.29 74.31
31.55 0.41 55.69
28.71 9.19 91.78
1.99 0.69 58.32
50.05 0.55 60.78
2.65 0.89 61.17
0.97 10.57 374.63
0.3 1.3 211.53
25.57 1.02 48.49
1.89 13.81 236.96
9.94 0.35 50.04
0.16 0.79 142.69
1.91 9.3 431.87
0.38 1.47 247.81
19.25 13.32 80.93
56.55 4.64 52.86
26.26 8.6 70.34
28.88 0.36 44.39
6.46 10.54 99.71
3.84 6.06 266.16
0.54 1.06 193.46
1.65 0.41 52.6
6.14 0.23 54.57
1.13 14.23 828.44
0.47 3.62 208.66
7.62 16.91 210.17
1.93 18.49 245.66
4.25 14.33 405.79
36.28 0.33 50.69
6.87 0.39 58.43
5.28 2.98 81.53
1.61 0.41 44.67
1.69 14.35 108.68
3.32 0.29 42.12
0.8 4.17 320.6
1.34 6.01 269.61
18.77 0.41 47.09
1.85 0.28 41.52
4.79 26.4 342.92
0.62 3.78 620.38
4.98 9.57 87.31
10.45 0.44 38.59
8.52 12.99 71.54
3.51 5.82 197.2
5.43 6.86 102.91
2.14 1.3 44.22
2.19 0.89 44.05
0.36 0.94 165.8
26.63 18.58 80.27
10.64 0.59 42.75
1.16 0.36 40.12
9.27 0.36 41.39
18.1 16.97 106.77
0.38 0.77 149.68
21.48 20.55 108.07
6.89 0.22 42.47
17.09 4.29 47.37
5.54 16.02 207.2
6.46 8.03 85.21
9.74 0.5 45.15
1.99 4.14 64.05
2.59 14.12 413.72
15.49 17.73 80.02
4.94 1.61 41.54
0.69 6.47 514.14
26.61 0.33 41.83
4.88 6.88 56.93
10.77 0.24 44.05
2.94 45.58 27.55
3.13 1.91 52.59
2.04 7.57 332.31
10.3 54.47 233.21
20.38 0.45 38.74
0.62 4.32 533.81
15.58 10.15 50.83
2.86 0.97 44.45
3.12 21.26 284.17
0.92 1.35 213.74
3.96 1.79 39.76
2.53 0.65 36.46
15.44 0.31 32.17
6.15 10.73 82.01
4.46 22.43 165.45
2.12 0.31 37.36
1.26 4.05 259.74
1.88 0.25 40.52
5.69 3 43.26
1.42 0.36 36.11
37.45 1.01 41.46
4.47 1.17 35.89
25.18 0.29 35.38
1.29 0.27 36.37
23.16 0.64 33.41
1.67 0.18 33.88
74.87 19.41 48.36
2.32 21.91 332.76
8.04 18 86.99
0.71 5.4 539.06
1.75 0.57 34.28
1.44 1.08 137.73
7.22 12.41 155.32
81.81 10.91 43.51
0.22 3.68 142.37
1.87 0.3 33.28
50.26 3.65 47.89
9.24 0.63 37.92
11.86 10.38 66.82
22.59 0.64 37.37
30.77 1.48 37.48
60.14 6.89 45.37
13.17 6.03 50.77
61.8 5.76 37.78
3.4 9.08 108.93
20.72 18.82 79.23
14.91 2.32 39.79
1.17 5.5 194.16
1.29 0.21 31.01
66.43 5.5 33.33
0.25 0.82 125.95
44.17 1.56 34.01
1.92 8.21 301.06
35.79 0.8 31.82
1.74 15.73 176.13
43 3.62 32.86
3.21 25.64 182.92
1.1 0.21 28.18
11.37 28.4 148.33
1.39 8.81 169.62
27.19 0.53 30.88
0.71 0.86 97.86
0.5 1.26 347.49
2.85 0.99 31.2
0.53 9.99 555.88
3.71 2.44 34.53
113.92 9.86 32.13
51.73 18.82 37.97
1.63 0.37 29.16
1.24 6.13 156.59
11.13 36.71 106
9.5 10.5 49.34
50.85 1.17 31.96
12.3 21.82 69.93
1.03 5.08 274.79
3.46 9.51 177.71
1.04 8.05 186.1
1.67 9.62 211.21
64.13 1.62 30.41
3.87 16.28 221.1
2.01 0.33 26.64
0.91 8.78 412.42
0.37 1.64 269.93
13.73 36.23 139.32
27.49 14.58 45.4
3.53 7.25 163.18
4.1 15.38 79.24
0.35 0.96 95.65
67.86 11.64 41.54
1.67 0.22 29.66
0.85 1.59 118.12
45.55 0.56 39.01
5.19 1.8 27.5
3.69 11.4 162.14
4.17 0.63 26.09
2.06 0.26 25.59
0.8 3.52 155.14
51.9 24.53 47.32
3.67 10.64 210.29
3.36 16.67 249.11
23.26 0.33 33.49
0.64 4.98 260.17
0.83 5.84 263.06
13.48 21.84 105.37
38.48 11.92 30.31
27.08 0.47 26.61
52.03 43.29 55.87
2.72 1.36 29.92
7.16 16.22 61.84
62.44 6.11 33.71
2.75 8.7 215.69
3.82 16.92 174.61
65.53 4.46 32.8
69.27 9.86 29.43
14.83 21.5 94.15
52.8 3.41 32.7
5.84 25.05 114.08
46.02 1.15 27.17
97.01 30.43 34.51
96.01 7.89 34.26
60.19 1.53 26.89
42.75 2.68 27.58
14.75 6.26 35.66
36.75 1.49 27.89
27.49 0.36 23.22
24.53 0.33 31.24
57.56 23.79 30.23
0.37 1.07 113.81
55.72 8.24 29.75
12.53 26.74 128.49
27.66 16.48 33.15
98.2 38.77 34.21
1.98 0.17 24.96
3.03 8.27 163.36
30.37 8.23 42.94
54.14 1.33 24.95
94.02 19.99 30.32
23.35 7.25 49.29
0.74 2.33 218.55
31.85 6.67 27.09
84.03 22.83 39.01
2.95 28.2 137
3.79 0.37 23.37
22.89 0.58 23.62
6.68 29.36 118.1
52.79 4.53 33.38
6.29 20.94 92.8
0.57 2.59 240.03
8.52 14.31 92.08
29.31 22.9 49.73
73.01 19.33 28.35
46.62 11.19 29.11
1.78 0.67 24.25
46.54 2.25 27.11
25.51 11.77 32.61
91.08 15.83 30
0.37 1.06 79.14
12.5 0.47 21.74
13.06 0.58 22.4
117.38 20.53 28.68
0.17 0.45 68.02
0.51 4.16 388.28
1.39 0.16 25.68
1.48 0.31 23.08
80.45 3.53 28.41
2.62 1.49 25.92
4.35 9.56 107.87
0.16 0.4 66.28
4.89 2.58 28.66
15.51 16.9 57.04
2.7 8.4 165.34
20.76 18.35 36.44
53.97 1.53 25.22
0.77 13.74 497.84
7.07 4.3 27.71
6.53 19.76 81.31
1.42 11.97 212.71
69.22 19.49 25.4
59.37 2.05 21.46
0.47 2.3 163.59
23.01 0.63 24.44
44.36 4.83 26.16
0.62 4.51 179.15
6 15.43 124.3
8.53 22.04 121.69
27.77 0.53 20.42
76.48 4.2 21.56
107.37 25.65 27.1
28.38 9.53 31.97
4.79 15.68 179.58
81.54 28.14 31.7
39.4 10.05 31.97
21.09 8.64 31.46
16.97 15.44 34.93
52.58 13.39 24.43
10.2 16.76 81.19
60.9 10.42 27.21
16.9 7.64 25
37.27 0.55 26.01
52.21 9.99 33.54
87.14 20.16 28.22
73.38 6.35 21.35
105.85 15.92 23.98
45.89 7.76 25.54
8.34 10.77 36.37
68.44 19.32 29.83
6.47 16.32 112.69
20.09 8.27 25.44
56.23 11.43 28.48
27.68 20.72 43.44
73.33 7.84 24.86
13.77 26.47 40.63
76.89 33.56 39.47
14.26 10.27 44.16
0.18 0.43 73.35
50.84 22.49 28.9
0.47 3.4 355.79
117.1 7.7 25.91
97.98 33.22 27.31
29.1 6 31.81
0.44 1.21 75.19
2.89 17.61 68.09
0.53 5.84 249.84
27.36 1.92 22
121.15 25.87 28.54
89.73 33.69 31.93
2.36 9.74 212.77
56.12 12.46 29.54
70.29 10.3 20.35
20.8 0.73 24.37
77.76 30.4 28.06
13.87 3.26 24.94
78.28 18.84 31.24
91.8 20.51 29.62
8.45 27.02 116.91
72.76 25.63 31.27
78.66 20.94 28.38
47.13 20.67 24.61
5.11 18.92 188.3
115.87 25.55 25.8
9.67 19.3 109.22
101.17 17.87 28.03
52.48 5.6 19.83
23.98 0.43 25.29
3.07 10.2 195.02
76.52 35.05 29.33
22.06 0.9 18.63
27.93 1.48 24.13
0.78 6.15 368.55
37.3 15.86 23.36
88.8 31.87 27.65
94.44 22.9 26.2
59.37 5.33 27.85
15.38 18.67 68.98
95.75 15.06 21.24
14.5 0.89 17.48
39.23 2.53 20.07
93.86 12.72 27.56
11.66 17.85 64.54
3.97 0.43 21.48
0.57 4.33 153.91
12.23 29.42 101.33
104.63 52.64 33.84
3.19 14.46 174.62
85.48 37.38 35.65
73.13 22.47 24.52
31.54 26.64 28.49
44.69 3.98 21.1
14.98 26.88 71.89
48.81 12.64 26.9
6.09 48.4 185.83
47.69 31.44 40.48
39.43 44.57 47.2
79.61 12.89 20.26
12.91 0.47 17.37
36.53 20.04 26.32
1.16 6.85 153.91
46.89 3.64 25.19
56.4 12.5 24.64
4.06 14.31 154.52
13.24 20.82 34.22
61.78 7.81 19.75
7.1 43.46 185.13
32.75 4.86 21.06
67.62 19.68 22.58
67.61 17.04 25.18
3.43 9.72 124.9
6.73 24.41 108.13
46.16 2.84 19.7
71.31 11.31 18.46
3.83 19.82 134.6
72.95 4.12 19.64
1.67 16.27 165.71
2.38 15.38 136.24
34.86 4.76 27.89
41 29.39 42.01
23.94 34.72 67.07
0.61 3.3 101.79
47.92 3.38 16.88
3.66 13.33 172.71
71.36 35.08 33.19
77.81 9.2 24.55
5.31 3.63 32.9
8.97 25.03 113.99
12.84 13.81 50.69
61.36 12.45 23.08
18.87 7.19 40.44
27.08 29.74 55.13
2.73 15.83 145.25
15.19 17.9 31.62
4.37 25.15 76.62
0.87 7.99 356.28
44.03 21 24.18
2.13 0.85 20.53
104.16 106.2 38.05
66.11 13.69 24.67
71.71 18.97 23.44
68.53 23.67 23.38
72.06 1.8 21.68
8.56 1.12 15.06
2.12 14.33 324.52
41.81 2.57 20.24
8.37 14.32 37.71
72.59 10.8 24.29
70.04 20.97 21.54
84.22 14.62 22.27
10.77 13.68 50.65
54.81 14.56 21.36
34.56 4.5 18.37
1.93 0.2 17.56
72 22.86 23.08
93.18 19.42 27.33
21.9 34.77 39.51
60.65 16.04 24.57
0.73 6.3 122.49
0.43 1.72 85.01
86.3 14.98 21.73
4.78 14.56 145.28
119.1 4.76 19.73
18.56 1.77 17.7
0.91 6.83 354.86
0.99 12.63 278.04
26.93 1.7 18.6
100.69 22.46 27.34
26.33 0.97 21.76
64.51 8.83 24.04
86.46 52.34 27.76
15.31 13.08 49.41
0.29 0.68 67.46
0.75 15.72 350.62
8.01 18.78 93.65
77.85 32.91 21.92
51.59 22.73 28
33.32 0.26 17.23
2.74 12.16 181.77
0.56 2.97 111.19
23.98 29.5 53.81
83.76 45.88 28.78
17.57 66.2 126.4
50.81 10.19 17.94
28.71 40.27 34.36
52.4 9.76 20.06
48.48 4.91 17.18
66.27 43.42 30.85
66.02 35.92 24.94
118.39 69.6 27.63
43.11 10.31 17.94
46.06 1.81 17.22
34.93 30.44 28.54
79.12 34.4 28.28
9.25 22.23 92.11
5.6 1.88 17.52
3.46 9.2 113.01
103.15 15.55 25.4
49.06 15.95 25.21
0.14 0.68 121.18
2.02 25.23 191.65
29.53 4.58 17.31
0.74 5.63 294.78
0.36 6.22 124.23
60.61 8.89 21.47
10.53 23.84 51.44
37.53 18.07 24.03
99.46 31.9 24.33
68.34 21.9 24.21
26.72 0.83 16
65.45 25.2 22.16
52.12 3.92 20.74
2.4 6.66 120.85
19.73 9.41 19.78
60.2 66.33 32.73
55.8 6.91 23.46
0.81 13.88 352.32
0.79 7.22 324.97
8.76 5.96 20.87
2.89 10.9 138.12
80.87 9.54 23.05
90.87 33.06 25.15
29.36 2.8 17.27
30.19 8.62 23.82
62.04 14.39 18.19
72.33 53.27 27.12
14.48 30.1 85.45
1.19 3.49 8017.56
0.3 1.03 3899.8
0.42 4.89 112.24
1.41 14.67 400.02
0.09 5.66 50.97
1.27 10.9 775.19
5.15 12.54 707.31
15.92 6.36 312.53
0.25 0.67 809.08
0.16 6.34 78.29
0.18 5.55 63.93
5.03 3.54 280.87
0.27 0.75 700.94
0.74 6.19 2176.36
8.63 2.81 218.92
4.98 13.37 437.73
0.37 1.58 1281.2
4.88 8.23 572.11
1.84 0.96 164.92
0.29 2.59 1603.48
1.09 8.3 498.24
38.38 0.52 161.04
0.32 0.98 580.25
0.99 3.46 932.49
32.32 0.3 145.47
1.29 5.56 355.04
0.48 2.39 467.16
1.66 0.46 120.9
0.28 1 425.85
11.6 11.52 286.37
2.5 18.36 378.12
7.13 12.24 426.65
5.6 6.88 179.28
2.38 15.05 793.88
3.07 3.25 136.82
1.84 0.55 112.26
0.23 0.66 296.2
1.2 6.46 292.91
1.06 8.42 1309.37
1.32 0.18 90.52
1.95 0.81 100.99
4.14 12.02 573.99
3.87 4.05 140.46
7.05 15.18 224.01
0.7 2.26 512.29
7.27 1.81 104.59
4.99 6.91 150.09
0.67 5.4 1038.1
0.32 0.73 374.62
9.25 28.83 58.76
3.73 0.23 79.23
0.29 1.2 257.49
1.07 9.09 914.14
88.75 2.33 85.26
2.42 1.81 85.31
0.26 0.85 254.56
1.77 0.7 77.49
0.3 1.01 292.35
2.44 0.29 73.42
1.95 0.55 73.66
28.85 0.59 72.64
3.17 0.42 69.46
0.8 2.84 362
8.15 5.41 121.29
5.65 5.11 108.9
24 0.24 73.56
3.33 0.65 75.74
3.65 2.97 81.34
23.84 7.23 82.13
0.61 5.37 773.83
0.67 2.24 308.94
0.73 6.58 843.78
56.49 0.3 72.3
0.24 0.79 255.12
17.54 0.39 63.13
0.28 1.41 193.01
1.58 1.05 74.66
2.99 0.19 61.53
2.31 7.48 372.34
18.51 13.92 134.72
51 1.04 56.51
10.84 1.51 62.91
4.82 5.59 99.16
2.08 4.81 498.94
9.32 0.49 57.51
1.22 0.47 65.65
9.95 0.7 59.55
14.98 4.53 71.51
38.38 0.55 54.66
24.13 7.76 91.44
1.87 0.57 56.46
34.51 0.49 60.24
2.27 0.73 60.36
1 9.52 344.87
0.27 1.08 188.27
12.98 0.88 50.33
1.81 16.49 290.6
9.83 0.33 50.98
0.18 1.11 167.54
1.87 7.71 415.06
0.38 1.27 226.29
16.17 9.58 77.54
56.12 3.37 52.37
31.18 8.72 67.51
23.07 0.29 44.01
6.41 9.47 91.42
4.03 6.73 277.09
0.56 1.42 211
1.24 0.37 52.69
4.09 0.22 55.53
1.08 14.28 846.24
0.52 3.31 176.5
8.76 18.42 205.59
1.94 16.69 224.87
3.77 11.83 378.75
38.65 0.32 50.83
5.42 0.37 58.89
4.74 3.31 84.54
1.34 0.38 44.66
1.71 16.06 120.21
2.59 0.29 42.62
0.82 4.63 340.56
1.33 5.39 234.2
26.77 0.52 46.25
1.69 0.26 40.5
5.6 25.5 297.11
0.55 3.36 633.5
4.61 9.3 89.7
9.82 0.37 38.11
8.75 11.08 66.1
3.91 7.15 208.95
4.94 7.23 111.33
2.85 2.05 48.82
2.31 0.88 43.24
0.39 0.96 174.17
24.32 18.42 85.19
8.67 0.5 42.69
1.21 0.32 40.24
11.84 0.37 41.48
14.53 18.88 126.28
0.4 0.96 156.89
20.96 18.5 101.21
4.87 0.23 41.06
12.6 3.79 49.28
5.04 14.46 213.87
7.74 9.3 84.77
6.54 0.63 47.05
2.21 4.54 66.88
2.56 13.85 426.75
15.51 16.85 78.21
5.42 1.89 42.59
0.72 7.82 540.83
31.48 0.3 41.13
5.78 11.11 67.19
14.51 0.27 43.71
4.15 59.65 26.48
3.37 1.98 51.82
1.64 4.71 271.37
8.79 51.11 254.4
19.56 0.62 38.6
0.6 4.36 567.96
19.71 14.02 53.6
2.35 0.57 42.47
2.62 17.78 263.19
0.9 1.51 230.18
3.81 1.62 40.09
3.26 0.76 35.63
16.06 0.29 31.79
5.65 8.7 75.65
4.4 18.45 145.62
1.78 0.34 38.07
1.35 4.06 247.57
1.8 0.27 40.02
5.92 2.24 39.13
1.21 0.32 35.99
48.56 1.35 40.53
3.22 0.8 34.81
37.22 0.33 34.59
1.25 0.23 34.76
40.85 1.08 33.18
1.86 0.16 33.71
67.72 15.46 46.79
1.99 18.64 326.28
9.71 26.02 97.27
0.75 5.1 554.08
2.07 0.75 35.28
1.62 1.52 141.17
7.19 11.55 150.87
91.52 11.17 42.98
0.23 3.96 143.1
1.65 0.31 33.9
43.16 2.94 47.28
13.61 0.75 36.75
12.4 9.59 63.12
25.52 0.44 36.81
30.6 1.15 36.53
49.19 6.08 45.37
11.14 5.43 49.6
62.72 4.67 36.48
3.88 10.9 109.62
21.23 19.08 79.88
25.57 3.18 38.15
1.29 5.76 185.51
1.6 0.25 30.01
63.58 5.13 33.66
0.26 0.95 134.81
36.95 1.68 34.02
1.89 8.4 295.64
23.66 0.62 31.75
1.53 16.88 187.62
35.97 3.68 33.62
2.86 25.8 209.43
1.41 0.19 27.93
9.86 26.82 162.62
1.3 8.66 184.65
37.32 0.51 30.61
0.79 0.92 98.84
0.53 1.67 376.42
2.08 0.49 29.48
0.57 9.56 516.02
3.66 3.33 40.3
117.41 9.73 32.47
46.5 18.32 38.39
1.85 0.37 29.16
1.09 4.97 148.06
10.08 32.13 100.98
10.2 11.04 49.03
33.63 0.83 31.34
13.95 22.05 64.05
1.09 5.14 253.29
3.5 12.58 217.41
0.86 6.29 175.34
1.62 8.02 184.78
50.7 1.29 30.37
3.69 11.45 181.81
1.37 0.34 27.11
0.95 6.57 336.64
0.43 2.03 269.57
17.73 42.89 126.13
34.19 12.72 40.64
3.54 6.77 157.03
4.16 15.65 82.67
0.35 1.12 104.95
85.79 13.98 41.06
2.1 0.21 29.12
0.98 1.8 121
62.59 0.54 38.21
3.63 0.97 24.88
3.78 11.87 161.53
4.39 0.58 24.91
1.7 0.22 25.18
0.84 3.94 144.57
40.38 22.54 49.54
4.21 9.86 180.09
3.85 17.64 233.44
23.97 0.32 32.59
0.63 5.53 275.58
0.72 4.41 265.29
15.17 22.28 101.69
35.34 12.59 31.25
19.23 0.4 27.08
57.08 44.72 54.41
2.39 1.57 32.13
6.19 13.34 60.6
53.8 7.51 34.34
2.64 8.68 224.84
3.77 16.17 173.7
71.96 5.58 33.31
88.58 11.02 28.86
14.36 22.67 101.25
48.61 4.6 32.82
6.74 24.9 101.12
57.34 1.36 27.22
89.11 25.95 33.86
89.51 7.29 34.31
46.15 1.09 26.88
36.72 3.13 27.14
23.36 8.22 33.18
28.22 0.78 27.01
14.04 0.32 22.73
33.57 0.33 31.11
60.15 24.24 30.83
0.4 1.31 128.96
67.8 5.52 27.62
12.87 29.75 131.76
24.02 10.83 28.9
99.94 36.39 33.62
2.13 0.18 25.2
3.02 8.47 173.43
22.73 8.06 44.61
20.87 0.68 24.68
80.93 21.18 31.41
19.1 6.5 50.25
0.78 2.82 233.8
32.75 7.6 27.88
80.64 23.68 39.84
2.59 24.25 134.42
3.09 0.38 24.07
12.28 0.41 23.36
6.85 35.81 135.18
38.41 2.09 31.57
6.09 16.55 76.96
0.56 2.52 230.19
7.26 13.23 99.98
24.84 20.03 49.87
71.04 15.98 27.56
58.34 10.52 27.43
2.08 1.13 26.73
34.35 2.53 28.26
33.59 15.43 31.04
88.07 15.54 29.66
0.39 1.27 88.52
15.22 0.4 21.76
12.44 0.77 23.77
98.43 16.91 27.86
0.18 0.43 67.09
0.52 4.74 366.38
1.18 0.14 25.39
1.57 0.36 22.81
98.35 4.17 28.11
3.03 1.29 23.18
4.78 10.66 106.3
0.14 0.38 65.01
5.37 2.72 28.43
13.22 15.06 57.13
2.51 7.55 154.41
17.07 15.34 36.25
38.68 0.95 25.16
0.74 11.66 427.85
6.96 4.91 29.62
6.67 23.77 92.75
1.4 11.37 196.74
64.93 20.11 25.92
51.39 2.27 22.03
0.53 3.11 186.59
26.46 0.72 23.99
44.97 4.13 25.86
0.68 4.21 155.75
5.45 11.34 107.55
7.75 24.75 143.69
16.36 0.38 20.05
57.98 3.55 21.85
99.72 25.36 27.36
27.81 10.2 31.47
4.88 14.24 163.06
87.94 29.37 31.22
38.56 8.98 31.2
23.07 8.72 30.22
14.29 13.73 36
49.18 8.16 22.59
9.3 14.2 77.62
70.17 11.7 27.12
19.34 8.19 24.4
36.81 0.81 26.65
53.31 10.26 33.5
84.47 19.6 28.4
79.23 5.54 21.37
100.2 16.28 23.71
39.27 8.68 26.74
7.74 10.57 36.61
69.59 18.16 29.48
6.73 16.35 108.9
15.58 8.2 26.96
59.26 10.89 28.09
32.34 21.73 41.36
72.2 7.83 24.95
15 29.25 40.31
83.27 36.49 39.27
16.51 13.66 47.12
0.16 0.47 75.32
63.87 24.8 27.1
0.5 3.32 332.79
151.13 7.74 25.95
102.19 27.8 26.61
26.3 7.19 35.09
0.42 0.93 70.43
3.29 23.51 75.76
0.51 8.09 345.08
21.81 1.81 22.21
140.92 29.35 28.11
91.89 28.22 30.7
2.34 9.51 205.93
50.45 13.67 29.74
71.95 8.43 20.39
33.03 1 24.35
79.56 28.5 26.6
20.72 3.8 22.95
77.93 17.76 30.44
95.29 19.74 29.24
9.95 28.09 107.21
75.34 29.02 31.06
75.76 20.05 28
46.07 15.39 23.05
4.57 16.44 186.2
113.93 23.67 26.09
8.03 16.46 108.89
84.53 16.49 28.24
42.57 6.28 20.34
23 0.58 24.91
2.69 7.29 163.12
80.04 35.91 28.41
34.94 0.81 18.04
24.93 1.26 24.03
0.71 5.73 350.72
30.49 15.49 24.17
79.52 32.57 28.16
88.19 22.93 26.04
55.17 2.94 26.35
16.57 19.38 64.5
79.51 10.57 20.24
9.86 0.71 17.34
27.13 1.08 19.89
82.15 13.82 27.73
10.68 19.04 71.64
6.81 0.49 20.47
0.6 2.76 124.66
12 24.59 88.26
97.09 48.12 33.51
3.71 18.12 185.68
82.36 33.42 34.41
90.11 27.64 23.3
34.28 23.53 26.64
51.98 2.61 20
14.18 23.99 68.43
53.1 12.91 28.08
7.54 46 145.79
51.71 30.1 37.61
39.54 47.24 48.41
91.78 12.29 19.53
25.26 0.71 17.3
41.21 21.31 25.87
1.09 5.71 148.63
50.34 4.11 24.31
58.8 10.73 23.9
4.45 19.16 178.07
13.44 17.9 31.56
48.95 5.6 19.21
6.9 34.86 153.15
34.74 6.04 20.72
73.59 24.51 23.49
51.65 14.61 25.33
3.65 10.81 123
7.86 28.5 102.13
41.55 3.7 19.87
84.18 12.64 19.29
3.82 21.41 147.33
56.06 2.24 19.62
1.89 15.57 149.28
2.32 15.32 141.25
22.88 2.8 27.04
43.57 25.88 39.92
24.73 34.81 64.46
0.56 2.9 91.37
45.59 3.05 16.35
3.26 10.9 154.05
73.95 31.07 30.8
79.53 8.72 23.9
5.07 2.71 29.73
8.55 25.92 121.97
12.4 10.43 44.9
53.08 15.9 25.22
25.96 9.42 38.69
29.47 36.43 58.16
2.51 16.09 165.05
15.78 21.52 34.59
5.65 26.58 64.81
0.85 8.31 391.73
42.22 20.26 24.63
2.08 0.88 20.32
104.95 87.6 35.06
65.84 12.58 23.9
81.09 21.73 23.28
75.18 23.82 22.55
68.9 0.99 21.33
5.77 0.77 15.54
2.14 16.11 351.07
43.75 1.77 19.46
9.21 15.11 35.18
65.15 7.58 23.59
73.6 22.82 21.88
74.49 13.57 21.95
11.5 18.87 57.2
46.41 12.04 20.63
42.95 3.86 17.69
1.27 0.18 18.06
71.72 20.05 22.07
89.93 15.74 26.97
20.82 37.6 43.38
54.82 14.44 24.68
0.59 5.42 143.18
0.5 2.08 81.47
84.02 12 20.76
4.52 14.44 148.95
102.76 3.86 19.84
15.45 2.12 18.01
0.87 6.7 372.26
1.03 14.14 286.92
19.35 1.53 18.58
100.92 21.63 26.75
21.49 0.6 21.32
49.31 7.66 24.04
89.04 55.52 27.86
15.94 14.25 50.18
0.3 0.69 66.95
0.74 12.69 307.01
7.07 15.89 92.54
84.62 37.51 21.79
55.8 24.47 27.59
14.02 0.21 16.98
2.89 12.9 188.02
0.58 3.71 128.97
24.49 28.83 53.14
91.55 55.24 29.91
17.56 63.62 120.87
46.02 7.32 17.25
35.11 42.16 32.16
58.16 9.02 19.18
50.89 4.04 16.21
61.6 39.23 30.5
67.57 32.86 23.11
108.41 62.56 26.67
41.05 9.26 17.12
47.89 1.5 16.74
39.35 33.34 27.39
83.08 29.53 27.2
10.37 22.3 87.49
4.8 1.18 16.52
3.23 8.65 114.81
105.7 15.97 25.42
52.92 18.09 25.38
0.13 0.7 121.62
2.09 28.15 205.15
31.82 3.67 16.47
0.86 6.63 307.11
0.43 10.04 169.31
54.36 6.62 20.76
10.39 21.74 46.55
44.67 18.69 22.78
104.39 32.29 24.51
77.54 25.28 24.26
15.52 0.71 16.1
75.89 27.77 22.26
41.77 4.67 20.89
2.75 10.19 158.85
16.87 8.38 20.4
57.28 55.61 30.25
59.62 9.15 23.41
0.71 9.23 269.89
0.79 8.41 396.5
7.74 6.27 21.68
2.65 13.15 172.62
74.52 8.55 23.33
102.34 30.99 23.18
38.22 1.8 16.55
29.27 7.71 22.83
72.43 10.63 16.86
86.74 60.93 27.14
13.4 28.01 85.02
1.16 3.36 8456.95
0.3 1.01 4343.83
0.42 5.88 133.44
1.49 17.2 497.66
0.11 15.9 97.26
1.2 9.27 789.1
5.32 16.97 938.87
15.2 6.05 334.52
0.24 0.64 871.67
0.14 3.53 39.42
0.15 4.9 74.6
4.83 2.81 286.38
0.28 0.73 746.51
0.88 8.37 2000.81
6.77 1.53 222.06
4.23 9.36 433.8
0.37 1.61 1291.65
4.28 6.82 580.91
2.25 1.07 181.76
0.27 3.6 1728.04
1.05 8.34 571.05
46.05 0.47 173.69
0.3 0.97 627.82
1.04 2.98 922.92
50.51 0.68 156.81
1.27 6.9 456.35
0.5 2.76 524.81
1.92 0.46 128.2
0.32 1.08 487.13
14.2 16.54 338.68
2.67 11.24 275.72
7.28 12.46 448.01
6.11 8.5 206.65
3.06 19.07 772.93
4.62 11.45 260.8
2.04 0.67 124.24
0.24 0.55 309.97
1.14 6.95 319.24
1.31 10.47 1230.25
1.58 0.25 98.85
2.3 1.01 113.81
3.87 10.7 613.53
5.79 9.29 188.96
5.08 5.66 165.4
0.77 2 467.12
9.77 2.76 114.49
4.76 8.03 181.12
0.61 5.32 1113.85
0.31 0.73 394.07
11.4 22.78 44.65
2.56 0.16 86.13
0.29 1.51 304
1.26 13.77 1067.56
87.59 2.71 91.22
2.07 1.09 84.37
0.23 0.79 263.54
1.99 0.71 82.26
0.33 1.28 327.08
1.95 0.27 79.72
1.72 0.36 78.92
60.26 0.61 77.57
2.62 0.4 75.11
0.83 3.39 443.72
11.49 8.75 140.31
8.09 8.72 132.34
16.01 0.47 80.93
2.36 0.55 85.11
3.04 2.03 83.49
35.21 21.31 110.07
0.79 8.77 850.31
0.59 1.8 324.77
0.87 9.88 908.74
16.44 0.16 78.96
0.26 0.84 280.28
72.8 1.35 68.78
0.22 0.72 156.24
1.44 1.14 83.61
3.09 0.13 66.98
2.63 10.17 454.65
18.47 10.67 130.67
23.55 0.43 61.44
5.45 0.34 64.6
5.38 7.29 122.87
2.33 6.37 549.54
8.93 0.42 62.78
1.27 0.37 70.43
17.46 1.39 64.59
12.93 4.57 81.47
51.67 0.88 60.29
15.01 2.2 84.89
2.08 0.53 61.81
48.47 1.28 66.32
1.85 0.56 63.88
0.86 6.54 293.27
0.29 1.16 220.51
36.74 15.03 69.36
1.73 15.66 323.63
65.82 16.01 65.17
0.17 1.05 170.28
2.08 8.79 434.58
0.33 1.4 263.05
17.21 10.83 85.24
35.5 0.95 55.48
44.55 10.63 71.7
34.31 0.76 49.22
6.79 9.11 97.88
3.79 4.91 252.4
0.51 1.32 229.46
1.52 0.38 56.58
4.23 0.23 59.42
1.33 17.66 780.2
0.49 3.49 206.16
8.23 17.63 218.83
1.73 15.23 248.12
4.67 15.04 409.56
18.88 0.6 56.94
5.61 0.38 63.57
4.71 2.82 89.13
1.41 0.32 49.7
1.81 17.09 123.24
5.51 0.3 45.86
0.73 4.77 400.47
1.3 5.02 243.23
95.53 4.64 51.26
1.68 0.35 45.61
5.35 21.5 275.81
0.66 4.77 702.69
3.54 5.46 81.27
5.51 0.3 42.51
6.25 7.39 68.82
4.76 11.11 259.26
5.26 6.8 109.98
2.7 1.9 53.56
1.91 0.55 45.95
0.34 0.81 178.3
11.97 3.56 67.24
22.03 1.15 45.86
1.28 0.33 43.78
35.26 1.78 44.93
12.62 9.96 103.96
0.4 0.91 166.49
20.38 14.68 97.35
4.72 0.17 45.87
15.8 3.62 50.24
6.16 24.52 288.21
6.22 4.67 72.56
12.44 2.76 56.17
1.98 3.72 67.72
3.34 22.87 503.93
12.25 8.88 69.04
2.3 0.64 43.93
0.82 10.33 563.68
41.89 0.24 45.64
6.76 22.77 107.81
22.15 0.23 46.65
2.57 24 19.54
4.33 2.92 61
1.79 7.01 347.73
9.1 48.1 247.72
31 1.01 41.48
0.65 5.01 596.96
19.97 13.87 56.93
2.14 0.5 45.62
3.03 15.48 225.38
1.07 2.11 260.87
7.65 7.52 59.72
3.3 0.87 39.34
62.9 14.3 41.75
5.83 12.58 97.82
6.4 29.85 165.1
1.34 0.15 40.52
1.35 6.58 373.52
2.91 0.38 44.02
6.14 3.5 48.4
1.26 0.29 39.48
45.77 0.41 43.62
4.62 1.49 40.74
44.07 3.32 40.68
1.75 0.38 39.35
33.59 3 37.91
1.86 0.21 37.22
67.41 4.59 44.2
1.87 12.12 266.38
5.93 8.21 68.61
0.81 8.14 687.29
2.03 0.82 39.1
1.76 2.35 181.38
7.69 12.34 156.85
30.07 4.05 46.43
0.22 4.3 172.87
1.84 0.26 36.8
46.72 4.57 53.54
37.55 21.12 59.66
7.15 3.16 55.94
35.63 2.03 41.44
88.41 20.06 47.26
95.74 21.43 52.35
12.26 4.76 51.25
80.96 5.12 39.45
3.78 10.69 119.22
17.82 5.68 57.81
22.06 7.59 48.49
1.16 6.62 231.87
1.42 0.25 33.33
41.51 1.67 35.49
0.23 0.61 126.35
65.95 4.14 36.76
2.27 11.62 366.11
53.81 8.15 39.38
1.58 16.69 215.43
81.05 6.3 35.35
2.84 26.34 225.4
1.65 0.28 30.32
11.65 25.91 148.64
1.31 13.32 253.36
54.64 1.48 33.76
0.78 1.04 110.01
0.53 2.33 467.94
3.67 1.12 34.46
0.53 10.45 522.33
5.38 5.55 47.55
48.27 0.93 33.19
38.17 8.2 36.22
2.31 0.59 32.74
1.22 5.27 149.56
11.58 27.13 89.5
11.57 11.09 52.59
91.43 3.54 34.77
13.03 12.95 54.53
0.94 2.93 210.7
3.32 7.65 162.42
1.08 8.55 191.55
1.49 7.86 211.35
49.75 8.5 37.65
4.73 23.34 280.5
1.32 0.2 28.54
0.94 8.4 384.06
0.42 2.38 293.97
14.97 9.89 64.67
49.61 11.95 41.24
3.77 7.55 168.44
3.6 11.16 76.55
0.36 1.12 101.77
58 12.23 45.74
1.57 0.22 32.61
1 2.82 165.11
73.91 10.49 47.54
4.89 2.22 32.19
4.03 18.09 224.33
11.26 4.02 33.09
2.32 0.23 26.87
0.83 3.17 146.33
31.02 5.18 40.16
3.58 8.31 186.02
4.11 14.61 209.31
68.8 4.32 36.54
0.64 4.3 253.91
0.78 3.33 196.41
15.61 17.24 92.36
29.34 11.23 34.85
76.11 11.77 33.7
49.23 31.7 52.61
2.49 1.55 33.96
6.38 10.24 55.32
31.97 5.73 37.69
2.53 7.28 200.47
4.45 24.59 216.64
107.67 16.74 38.4
84.68 43.55 42.88
16.24 16.79 83.92
83.65 32.4 45.88
6.13 32.18 143.41
89.67 17.25 34.24
79.14 5.13 30.2
48.14 24.04 52.34
72.48 4.19 30.15
17.99 0.47 27.78
11.51 1.71 30.62
93.96 9.23 31.32
5.46 0.6 27.41
92.03 22.8 41.14
45.26 27.29 38
0.35 0.95 115.07
115.01 39.1 37.33
13.21 26.74 128.73
32.8 15.78 33.28
65.82 3.63 28.35
2.48 0.27 27.89
2.55 4.9 138.4
31.35 38.34 81.12
85.26 2.67 26.85
68.57 19.55 35.28
29.3 11.25 55.23
0.69 2.16 218.55
2.82 0.28 25.9
93.37 10.42 36.13
2.92 29.79 160.53
28.93 6.28 29.42
46.18 14.64 32.63
6.41 28.12 126
68.36 11.47 37.82
6.28 24.32 116.62
0.56 2.48 232.54
8.2 16.68 111.88
33.14 33.74 61.33
61.51 6.02 26.57
80.28 24.02 33.65
2.02 1.06 28.42
30.72 4.28 31.41
30.14 30.65 48.4
76.57 15.02 33.88
0.35 0.98 83.98
50.15 7.01 26.07
63.23 9.49 27.76
70.7 17.13 31.88
0.17 0.34 73
0.53 4.6 367.77
1.76 0.16 27.13
1.31 0.26 25.3
105.08 11.73 32.92
2.44 1.36 27.39
6.02 22.85 165.58
0.14 0.38 67.9
3.85 1.97 30.7
11.45 16.16 68.42
2.31 4.46 121.81
18.17 32.32 57.92
111.15 10.37 28.2
0.94 17.71 444.08
3.7 1.4 27.12
5.95 18.99 94.09
1.36 9.14 196.63
68.59 10.73 24.73
55.56 1.41 23.11
0.51 4.04 240.81
47.89 12.7 31.25
37.72 4.28 28.38
0.57 2.38 129.75
6.84 23.92 160.37
7.78 16.17 110.13
47.64 16.17 28.55
104.79 16.28 25.93
61.14 2.55 24.6
20.26 9.09 36.73
4.46 13.35 162.66
68.27 23.98 33.45
59.61 24.84 38.63
16.72 1.79 27.51
17.38 18.45 41.53
29.23 1.09 22.16
11.7 17.07 81.13
83.34 30.81 34.38
2.05 0.2 20.95
131.32 38.85 34.73
56.7 10.57 35.96
37.14 1.35 25.69
43.48 8.84 26.46
40.3 6.93 26.46
45.75 0.61 24.27
4.64 3.35 29.49
76.77 13.2 28.99
8.03 25.36 136.76
15.64 7.23 27.85
63.53 34.01 39.8
51.43 20.9 37.73
71.2 24.84 32.08
3.28 0.57 17.97
67.51 16.95 36.48
18.99 15.2 50.72
0.15 0.42 80
81.07 5.8 22.51
0.53 5.45 453.2
97.13 36.71 36.01
109.49 39.17 30.7
50.62 22.77 42.1
0.38 0.85 69.52
3.27 24.63 87.25
0.54 6.57 250.7
84.46 16.92 26.39
58.11 5.85 28.06
93.87 53.27 39.05
2.4 5.47 140.48
61.22 21.79 34.74
40.86 4.46 21.67
90.15 13.9 29.45
76.93 9.18 24.3
41.26 24.1 33.25
79.01 45.44 41.03
76.13 8.24 29.18
8.24 35.38 154.91
33.8 4.65 27.85
98 70.72 40.93
35.78 4.32 21.37
5.28 15.1 162.34
91.08 15.93 27.69
8.02 15.08 110.55
53.9 10.14 30.11
35.67 8.02 23.95
78.94 23.89 34.97
2.85 8.62 191.47
54.02 11.25 25.96
43.16 15.5 26.29
57.47 13.51 30.77
0.85 9.07 431.19
20.4 11.4 27.74
72.55 8.62 23.93
69.51 26.59 30.74
94.88 37.45 37.76
15.68 12.8 61.04
56.01 7.39 22.41
2.15 0.26 20.13
45.8 15.79 27.71
88.76 21.8 31.45
10.53 18.57 74.92
27.51 22.59 37.73
0.63 5.45 217.19
12.95 31.26 107.46
118.24 24.95 28.65
3.71 24.05 252.71
96.34 26.36 33.53
50.82 6.43 22.15
8.56 1.36 20.08
55.96 2.19 22.02
15.25 30.51 79.02
69.22 17.37 29.59
7.35 45.14 156.77
60.97 8.92 29.6
41.12 12.06 31.09
73.89 21.69 24.46
72.03 6.54 19.79
40.22 8.49 22.14
1.11 7.94 181.83
111.26 48.74 35.3
93.6 51.68 33.99
4.52 13.2 135.66
15.28 21.04 36.2
66.79 39.61 30.12
7.26 27.48 122.57
56.66 25.34 28.72
83.01 36.21 27.13
61.03 4.54 23.13
3.78 10.78 129.93
8.76 40.93 132.52
64.53 24.54 27.47
67.61 17.64 22.33
3.75 25.17 176.46
102.51 17.27 23.7
1.95 27.86 240.07
2.72 17.63 149.64
40.05 22.87 40.52
51.9 25.55 39.34
29.46 37.61 68.09
0.58 2.46 83.14
13.9 0.62 17.73
3.63 13.38 173.12
87.56 23.01 29.73
112.57 35.39 30.85
6.68 6.05 40.16
9.85 25.26 113.78
13.28 13.39 52.09
102.61 20.54 24.94
42.43 31.35 52.32
28.52 24.43 51.05
2.53 12.08 135.14
2.62 0.74 20.59
6.18 42.14 96.87
0.79 7.45 375.99
49.51 43.91 33.38
2.92 1.48 24.73
101.96 33.76 27.72
78.7 12.42 25.46
93.38 43.09 28.64
81.76 15.88 22.04
101.85 8.16 24.37
18.57 21.14 31.93
3.1 22.89 361.57
49.41 9.24 24.51
8.8 20.48 48.8
85.65 25.58 29.21
94.5 55.44 28.04
103.14 15.94 23.3
13.06 26.48 71
65.8 17.68 22.22
24.04 3.45 20.46
1.43 0.27 19.2
74.65 23.66 24.22
126.66 32.48 31.24
21.06 30.57 40.67
102.35 10.83 23.19
0.74 12.5 208.08
0.43 1.47 79.32
33.81 0.85 20.57
4.24 10.21 124.96
88.59 15.66 24.85
45.72 26.37 26.95
0.87 7.96 416.95
1.18 15.97 283.44
58.95 26.95 27.5
102.51 29.84 31.86
94.8 47.1 32.67
77.7 21.8 28.61
61.39 31.16 29.71
18.31 9.02 42.41
0.27 0.75 75.12
0.92 22.3 392.25
8.42 26.97 126.5
89.31 30.54 22.26
56.2 8.5 23.98
71 21.69 23.38
2.97 12.4 179.51
0.56 2.59 103.57
41.94 53.47 59.01
70.15 16.69 25.03
19.82 19.25 52.99
40.13 17.65 23.33
43.61 22.22 24.11
53.34 20.71 25.46
52.29 20.08 23.23
80.65 25.21 25.96
66.28 17.02 21.33
57.45 15.13 23.31
40.85 24.15 24.9
44.6 28.78 29.33
37.46 21.35 25.42
90.24 26.49 27.68
8.74 14.99 79.23
11.68 3.96 19.4
3.19 8.58 110.68
61.25 7.26 26.82
73.64 18.43 25.15
0.12 0.58 124.4
2.25 28.32 218.34
41.54 11.66 21.5
0.93 9.14 347.96
0.42 6.17 84.57
93.7 6.63 21.51
10.61 17.19 43.5
54.51 1.26 18.03
72.5 43.18 31.77
80.45 29.91 26.74
70 16.36 20.03
47.53 23.4 26.7
67.93 28.9 29.06
2.52 5.85 116.8
17.07 14.21 27.73
75.05 35.95 24.73
62.59 20.85 29.66
0.84 11.69 264.94
0.88 8.26 317.1
12.49 26.26 39.84
2.77 12.92 175.18
112.69 41.03 29.8
86.39 6.74 21.08
36.32 23.56 28.36
57.85 3.67 21.35
71.56 39.41 25.2
71.19 9.41 19.68
23.21 40.43 78.68
1.12 3.27 8466.41
0.3 1.06 4316.98
0.43 5.76 130.72
1.43 16.61 490.36
0.11 9.62 73.7
1.2 9.91 841.93
5.67 17.31 918.64
15.01 5.59 326.46
0.27 0.65 860.67
0.15 3.62 32.59
0.14 8.61 103.49
5.43 3.31 297.19
0.27 0.77 760.73
0.92 10.55 2135.55
6.37 1.34 216.62
4.27 10.39 445.16
0.34 1.48 1288.72
4.81 7.14 559.36
1.89 0.9 179.66
0.28 3.12 1720.27
1.05 8.37 571.19
52.66 0.37 171.99
0.3 0.82 574.57
1.12 3.55 960.01
34.04 0.49 156.98
1.41 7.06 433.63
0.5 2.43 489.42
1.77 0.42 128.94
0.34 1.14 462.16
13.26 16.48 350.58
2.58 9.47 233.37
7.94 13.73 444.72
5.79 8.23 206.02
3 19.8 807.21
4.01 8.88 235.35
2.27 0.77 123.98
0.25 0.73 331.17
1.19 6.77 308.74
1.27 11.08 1309.52
1.49 0.24 99.15
2.29 1.11 112.38
4 12.81 655.76
4.93 6.09 160.58
5.06 5.16 161.12
0.7 2.01 475.8
8.77 2.69 116.92
4.51 7.41 178.81
0.66 5.87 981.76
0.33 0.84 385.16
11.47 21.59 42.25
2.7 0.14 86.05
0.28 1.41 298.64
1.38 15.01 1004.62
111.59 2.17 90.1
2.33 1.4 87.7
0.22 0.73 263.85
2.34 0.97 86.13
0.31 1.07 318.21
1.9 0.32 80.88
2.06 0.51 78.88
48.98 0.73 78.27
2.29 0.36 74.8
0.79 3.56 452.61
9.51 7.51 138.59
7.63 8.64 135.15
15.88 0.45 80.35
2.81 0.61 83.08
3.08 2.01 84.01
28.55 14.42 102.32
0.73 6.87 796.52
0.56 1.85 337.43
0.9 10.03 942.01
31.86 0.21 78
0.26 0.85 284.35
49.3 1.48 69.3
0.23 1.07 192.01
1.66 1.29 85.79
3.37 0.13 66.5
2.56 9.06 436.57
15.09 9.06 131.39
39.74 0.5 61.67
4.05 0.29 64.59
5.58 8.24 124.48
2.33 6.8 578.81
8.11 0.34 62.72
1.25 0.4 69.56
18.19 1.29 64.03
11.97 4.02 80.31
79.46 0.89 59.18
10.99 0.98 79.58
2.41 0.76 62.56
65.43 1.52 65.71
2.2 0.64 65.43
0.88 6.5 290.74
0.28 1.01 200.94
35.64 12.55 67.29
1.56 14.79 334.18
62.72 14.33 64.24
0.17 0.89 160.4
1.92 7.27 398.33
0.39 1.37 251.93
20.89 13.72 86.18
63.42 0.9 54.04
42.46 12.09 73.73
28.13 0.74 48.98
5.41 5.41 84.22
4.07 5.19 242.45
0.57 1.38 235.6
1.55 0.38 57.29
4.28 0.26 60.3
1.3 18.53 804.27
0.48 3.53 197.64
8.06 16.94 219.04
1.74 12.38 204.22
4.17 12.44 397.79
16.5 0.53 56.17
4.92 0.33 63.44
5.25 3.16 88.23
1.18 0.27 47.62
1.94 12.62 98.05
4.02 0.27 46.18
0.72 4.21 358.72
1.27 4.72 232.41
69.35 3.13 50.76
1.83 0.39 46.68
4.87 17.77 256.09
0.61 4.22 708.32
3.36 4.03 70.08
6.53 0.35 42.28
6.48 6.97 66.31
4.55 9.66 239.95
5.01 7.33 120.57
2.26 1.38 50.42
2.1 0.65 45.9
0.39 1.02 189.69
13.75 3.38 64.2
24.41 1.23 45
1.33 0.38 43.55
17.9 1.29 45.67
12.26 9.46 100.67
0.39 0.84 169.42
19.69 13.74 97.3
3.69 0.19 45.32
17.28 4.05 50.67
6.31 23.22 276.41
5.71 3.88 68.96
11.18 2.53 56.33
1.93 3.66 65.43
3.61 25.04 504.13
12.26 7.93 67.06
2.94 0.68 43.34
0.86 10.72 589.24
28.34 0.24 45.6
6.37 21.37 109.47
22.5 0.23 46.57
3.21 36.12 22.7
3.94 2.86 61.38
2.26 8.96 355.8
9.52 40.61 210.55
32.8 1.13 41.98
0.62 4.58 566.68
15.87 12.19 59.12
2.57 0.55 45.92
2.78 13.62 216.64
1.01 2.28 285.84
6.66 8.88 71.18
2.89 0.74 39.3
59.77 11.43 40.24
5.85 10.8 90.42
5.04 23.71 161.84
1.47 0.15 39.66
1.31 4.77 294.1
2.49 0.36 44.57
9.02 3.89 45.05
1.13 0.31 40.12
58.74 0.4 43.15
3.28 1.11 40.88
43.8 2.72 39.64
1.65 0.33 39.97
51.04 5.49 38.47
1.53 0.19 37.42
63.36 5.35 44.82
2.21 19.54 337.35
7.43 8.09 60.13
0.79 6.74 587.14
2.55 0.91 39.31
1.99 2.83 179.62
7.14 11.65 158.04
48.74 5.08 45.21
0.2 3.17 142.57
1.91 0.25 36.45
42.3 3.72 51.56
43.19 24.17 58.74
11.33 4.87 55.29
56.74 1.71 40.13
86.64 17.57 46.91
103.88 21.27 50.49
13.18 3.38 47.21
78.21 4.72 39.46
4.05 11.91 123.97
16.58 4.94 56.56
28.21 6.5 44.42
1.19 6.46 216.03
2.08 0.3 33.31
26.17 0.86 34.2
0.23 0.63 134.51
62.11 2.84 36.19
2.08 10.9 378.54
52.79 6.98 37.69
1.62 17.69 218.95
75.77 6.4 35.99
2.82 24.77 218.5
2.01 0.33 30.99
13.23 28.99 145.8
1.49 12.81 220.97
34.16 1.56 33.8
0.86 1.29 106.64
0.6 2.8 491.68
3.26 0.97 33.63
0.59 14.06 542.52
5.2 5.01 45.94
37.6 0.7 32.57
32.21 8.27 37.63
2.5 0.52 31.15
1.19 6.78 186.93
10.86 28.96 97.15
7.48 7.18 50.14
81 3.2 35.08
11.08 12.55 56.45
0.96 3.08 195.84
3.36 6.89 155.38
0.85 4.84 151.57
1.59 8.75 222.84
60.24 11.63 37.94
3.6 17.21 271.44
1.24 0.2 29.45
1.08 12.03 440.38
0.41 2.64 307.74
13.43 10.2 68.81
46.92 11.91 41.35
4.35 8.91 166.12
3.79 12.06 77.07
0.35 1.1 102.06
57.45 12.22 46.02
1.89 0.19 31.14
0.94 2.06 143.67
83.01 13.77 47.3
4.24 1.56 30.07
4.16 19.23 221.21
12.51 4.44 33.55
1.74 0.2 27.56
0.78 2.91 137.85
30.33 4.91 39.33
3.83 8.47 176.27
3.76 12.54 193.84
61.19 4.83 36.41
0.65 4.81 243.78
0.7 3.11 202.01
17.41 18.81 89.18
40.78 13.55 33.5
59.04 11.37 34.46
45.38 29 52.75
3.37 2.43 36.57
8.8 17.55 61.95
25.19 4.56 37.62
2.83 8.35 215.11
4.45 21.36 189.63
134.1 18.17 36.67
83.66 45.14 43.01
17.29 16.47 80.03
81.76 30.98 44.65
6.96 32.53 126.96
82.52 20.91 36.08
77.64 4.84 30.2
48.54 21.31 49.71
73.04 4.96 30
21.83 0.46 28.53
10.61 2.21 31.78
124.6 8.36 30.27
7.65 0.54 26.14
89.47 21.92 41.5
43.89 28.77 39.09
0.37 1.13 123.13
112.02 34.64 37.21
15.97 25.28 108.74
38.22 15.63 31.88
72.63 4.04 27.77
2.27 0.23 27.83
2.37 4.95 144.75
33.89 40.09 78.18
78.41 1.94 26.85
68.42 17.59 35.09
28.22 10.97 55.07
0.8 2.8 220.1
3.17 0.29 26.7
94.44 7.99 35.49
3.19 35.7 163.9
29.74 4.12 27.38
44.07 13.86 32.72
6.14 33.17 149.77
85.91 10.18 36.49
6.83 25.63 110.21
0.56 2.38 227.92
8.79 17.44 108.68
38.61 36.26 57.47
65.28 5.22 26.23
82.36 23.99 32.82
1.62 0.86 28.52
36.09 4.84 31.57
26.82 28.41 48.69
71.04 14.73 33.85
0.35 0.95 80.97
37.04 6.24 26.73
70.22 10.25 27.76
86.11 18.76 30.96
0.17 0.4 73.52
0.55 4.24 334.48
1.4 0.17 27.47
1.17 0.22 25.11
106.51 12.19 33.02
2.18 0.94 25.95
6.08 21.34 153.94
0.12 0.35 67.71
5.02 2.45 30.79
8.76 11.83 66.38
2.56 6.91 148.03
19.36 31.06 55.43
104.03 7.77 27.29
0.88 15.72 434.63
4.98 2.29 28.97
6.08 22.06 105.71
1.31 9.05 184.77
63.53 8.83 24.31
23.65 0.97 23.44
0.54 4.32 239.32
39.14 12.51 32.96
40.83 4.22 27.93
0.51 1.74 110.83
6.34 20.48 154.16
6.78 13.67 107.6
46.11 13.79 27.79
123.79 19.53 25.71
50.98 1.78 24.54
30.18 8.94 32.99
4.45 12.15 154.15
77.32 27.68 33.42
61.85 29.45 39.87
10.61 0.9 26.22
16.95 19.52 43.63
31.73 1.53 22.22
10.26 15.57 81.66
82.81 35.54 36.05
2.46 0.21 20.01
120.04 38.08 35.48
55.64 10 35.74
39.35 1.27 25.65
41.52 7.82 26.02
36.38 5.05 25.4
39.55 0.48 24.27
4.92 3.57 28.85
66.28 13.93 29.79
7.01 22.46 144.45
21.11 7.34 25.76
65.18 35.14 38.81
47.02 19.15 38.01
75.19 21.26 29.81
2.92 0.53 17.96
80.07 17.38 36.31
16.65 13.03 49.6
0.15 0.36 75.46
71.53 5.35 23.03
0.5 5.33 449.77
89.13 37.95 37.69
115.64 41.94 30.96
50.58 20.19 40.42
0.43 1.01 74
3.29 23.66 84.74
0.55 7.55 272.29
73.13 15.48 26.56
82.32 6.02 26.97
109.54 55.6 37.78
2.03 4.69 136.99
70.55 24 35.15
34.24 4.4 22.09
81.9 10.21 27.9
72.97 9.11 24.04
34.24 20.16 35.11
72.17 39.73 39.15
68.85 7.51 28.85
8.17 32.88 143.68
40.72 4.73 26.96
105.43 67.23 38.73
30.73 4.82 21.87
4.86 14.36 171.23
96.6 14.12 26.85
7.44 15.59 121.03
47.9 8.8 30.23
37.36 8.37 23.39
63.74 19.44 34.55
2.87 9.79 202.98
52.31 11.83 26.45
48.4 15.11 25.45
41.86 10.57 30.79
0.87 9.39 464.01
22.23 13.54 28.36
78.12 8.31 23.59
74.79 25.13 29.6
98.03 40.05 38.47
15.28 12.57 58.64
52.83 7.7 22.69
2.96 0.32 19.65
45.62 16.64 28.01
91.08 19.98 30.6
11.48 18.76 71.86
27.55 18.94 35.19
0.63 4.21 172.46
13.48 29.78 102.57
117.94 22.95 29.24
4.07 28.85 270.84
102.77 28.1 33.11
50.98 6.06 22.35
5.28 0.81 19.5
52.91 2.19 22.19
16.47 33.99 81.48
65.2 12.72 28.19
7.92 44.76 139.61
64.15 9.72 28.97
33.8 10.4 31.31
77.25 23 24.32
59.01 4.52 20.01
38.5 7.04 21.38
1.13 9.61 227.05
113.95 46.61 35.1
91.01 51.04 33.48
4.36 14.72 152.96
16.3 19.97 32.62
71.38 40.82 29.97
7.31 29.17 132.11
67.44 25.92 27.12
71.75 29.75 26.66
55.51 3.32 22.14
3.82 11.87 142.06
9.07 38.09 122.42
77.29 28.29 27.42
67.29 17.76 22.44
4.3 26.28 164.5
95.22 17.46 23.57
2.01 31.91 269.3
2.98 26.93 192.58
46.76 27.85 40.42
52.23 26.15 40.11
28.19 43.75 75.25
0.5 2.08 82.63
18.46 1.07 18.7
3.77 12.75 161.34
77.29 22.97 30.3
105.6 32.32 30.64
6.93 5.47 37.5
8.72 23.93 120.65
11.37 10.77 50.94
107.98 20.43 24.66
46 34.46 53.08
29.35 24.4 51.33
2.29 13.57 156.46
2.77 1.01 21.08
5.44 43.91 119.24
0.78 6.25 301.61
44.28 39.23 34.51
2.52 1.22 24.17
97.77 31.96 27
72.65 11.36 25.17
102.37 50.3 29.58
68.62 13.99 22.76
108.11 9.62 24.7
15.42 18.52 33.47
2.59 24.34 437.4
69.91 9.74 22.95
7.91 18.61 50.42
93.47 29.66 29.78
95.58 59.12 28.37
100.41 18.52 23.9
12.29 30.25 81.65
80.78 16.53 21.88
28.84 3.23 20.21
1.72 0.24 19.22
66.98 22.88 24.73
124.19 27.06 29.81
20.91 31.69 42.71
87.46 8.41 23.21
0.66 8.58 182.68
0.46 1.83 84.92
22.94 0.63 20.64
3.91 7.34 104.84
103.97 17.87 24.85
44.95 25.49 27.41
0.99 9.54 420.32
1.13 18.33 343.11
64.13 26.72 26.51
91.59 30.47 32.91
98.82 48.45 32.71
77.06 20.38 27.88
63.03 31.3 29.11
19.58 11.95 44.88
0.27 0.7 72.56
0.88 25.6 422.04
9.82 28.04 114.97
95.85 33.71 23.08
67.82 9.3 23.76
64.09 16.45 21.98
2.78 11.98 184.89
0.59 2.99 114.17
34.54 41.66 56.68
69.36 14.04 24
24.28 22.96 52.55
38.91 18.01 23.62
41.36 26.62 26.07
46.03 15.34 24.37
48.17 18.26 23.16
80.51 21.43 25.49
58.53 15.39 22.3
51.55 14.86 23.1
35.79 18.72 23.75
40.34 30.39 31.07
35.64 20.48 26.1
109.68 29.39 27.39
8.98 16.9 80.41
7.53 3.11 20.44
3.62 10.22 118.14
48.23 5.45 26.91
69.92 17.12 25.17
0.11 0.47 113.38
2.13 27.54 224.13
46.66 14.64 22.1
0.89 8.44 314.91
0.44 8.21 117.96
91.56 7.23 21.83
7.56 13.07 42.69
53.2 1.75 18.17
77.52 42.06 30.5
83.13 29.2 26.25
71.81 15.9 20.54
46.56 21.65 25.66
69.54 26.01 27.75
2.41 5.1 101.56
17.16 11.72 24.77
76.47 31.51 23.33
72.19 23.21 29.5
0.91 12.29 279.89
1.03 13.35 433.45
13.01 25.38 39.24
2.84 13.32 169.74
107.99 43.51 30.52
110.85 6.03 20.23
33.14 23.33 29.19
63.28 3.19 20.44
76.86 42.89 25.03
62.05 9.95 20.22
18.86 29.98 72.34
1.16 3.33 8366.08
0.3 0.99 4269.76
0.37 6.92 168.26
1.38 18.77 583.63
0.09 7.33 58.56
1.11 8.84 824.31
4.5 14.6 937.45
15.33 6.1 328.45
0.26 0.65 858.84
0.16 2.99 29.32
0.15 9.54 139.45
5.31 3.23 292.59
0.24 0.59 704.27
0.86 9.25 2087
7.48 2.1 226.01
3.93 9.58 441.88
0.36 1.7 1265.11
4.12 6.05 559.06
1.91 0.98 179.58
0.3 3.92 1801.76
1.08 8.52 554.87
40.53 0.4 171.38
0.3 0.86 590.58
1.12 3.54 973.78
44.69 0.46 155.2
1.46 8.01 446.57
0.48 2.29 495.37
2.05 0.58 130.45
0.32 1.11 464.91
14.41 16.03 325.62
2.46 9.63 244.1
7.86 13.74 439.64
6.48 8.74 205.46
2.96 19.6 823.04
4.22 9.12 228.94
2.47 0.87 124.59
0.22 0.62 310.37
1.03 6.22 312.66
1.16 9.34 1204.42
1.51 0.24 97.22
2.39 1.25 117.45
4.18 12.02 617.97
4.83 6.25 165.21
4.58 5.23 164.13
0.72 2.28 499.07
10.44 3.03 114.07
4.86 7.53 169.51
0.6 5.22 993.45
0.32 0.73 374.18
11.25 28.34 51.47
2.54 0.15 84.93
0.3 1.63 316.09
1.28 14.75 1020.84
147.55 1.62 88.01
2.38 1.26 83.85
0.23 0.78 255.05
1.89 0.71 82.49
0.28 1.05 303.59
2.05 0.36 80.84
2 0.47 77.95
33.35 0.57 77.15
2.8 0.37 72.78
0.76 2.72 376.5
9.16 6.63 134.55
7.77 9.19 134.99
12.48 0.38 80.55
3.17 0.7 83.72
2.9 1.64 77.25
29.03 13.58 99.18
0.71 7.08 813.02
0.6 1.95 323.31
0.89 9.85 952.14
32.58 0.2 77.32
0.27 0.87 270.04
27.62 1.16 69.01
0.22 1.16 204.97
1.58 1.26 82.52
3.29 0.14 65.37
2.44 8.91 426.19
15.48 7.35 121.64
17.16 0.34 60.92
4.18 0.32 64.45
5.78 10.72 143.21
2.49 7.26 575.11
9.17 0.35 61.98
1.63 0.56 70.12
13.46 0.96 63.24
13.04 4.2 77.5
62.29 1 59.17
13.34 1.34 80.37
1.66 0.44 59.11
47.45 1.31 66.04
1.71 0.52 63.61
0.84 6.58 308.31
0.29 1.23 225.81
38.31 12.28 66.28
1.68 13.17 292.71
62.23 15.56 65
0.18 0.85 148.92
2.01 6.43 345.27
0.36 1.55 253.81
21.75 18.55 94.49
37.32 0.76 54.21
43.54 12.76 73.47
36.54 0.62 48.28
5.63 7.84 97.2
4.08 6.39 274.29
0.56 1.21 213.45
1.62 0.47 57.15
4.98 0.36 59.4
1.38 17.01 716.54
0.49 3.93 201.3
7.67 16.33 217.52
1.65 14.74 257.28
4.28 13.73 402.76
18.37 0.67 55.13
4.18 0.33 63.65
5.54 4.33 98.24
1.32 0.34 49.01
1.77 15.73 127.75
3.29 0.26 45.95
0.77 4.09 366.81
1.17 3.59 214.55
61.41 2.7 50.2
2 0.33 45.16
5.2 19.54 253.32
0.62 4.58 719.35
3.36 3.7 67.78
6.67 0.36 42.03
6.29 6.58 63.93
4.35 9.41 240.34
5.27 8.84 126.05
2.1 1.23 49.44
1.99 0.55 45.42
0.37 1.03 188.18
13.4 3.43 63.79
25.28 1.12 44.47
1.24 0.32 43.02
23.3 1.36 45.2
12.05 9.89 100.63
0.38 0.95 167.39
17.63 15.01 107.15
3.37 0.18 45.32
17.44 4.34 50.53
5.19 18.03 257.73
5.89 4.5 71.63
15.8 2.45 53.37
1.76 2.77 58.14
3.92 24.12 445.14
11.76 6.58 61.23
3.37 0.88 43.85
0.78 9.93 578.52
34.82 0.24 44.8
6.23 23.64 117.64
16.06 0.21 45.93
2.86 38.43 26.07
4.29 3.15 62.09
1.89 6.69 332.1
8.93 42.39 220.86
27.29 0.88 40.94
0.66 5.59 611.37
16.37 11.47 57.07
2.3 0.58 46.13
3.02 14.55 218.32
1.03 2.12 268.18
6.89 6.63 59.13
2.72 0.63 38.43
53.05 8.58 39.2
5.38 9.65 89.31
5.41 21.62 147.32
1.28 0.15 40.15
1.03 2.57 232.26
2.88 0.37 43.92
6.88 3.95 48.45
1.42 0.33 39.41
37.4 0.49 42.88
2.81 0.78 38.98
48.8 3.52 39.62
1.53 0.35 40.02
43.78 3.39 37.41
1.82 0.21 36.8
64.02 5.23 43.85
2.12 17.89 319.94
6.96 9.83 71.22
0.78 6.45 584.95
1.84 0.72 39.71
1.98 2.39 165.95
7.83 13.85 166.76
50.62 7.08 46.87
0.21 4.48 160.32
1.37 0.22 36.12
36.39 4.3 53.41
41.1 22.29 59.17
11.56 5.48 57.07
21.17 0.97 39.73
87.12 15.34 44.49
101.64 23.35 52.24
10.76 3.24 48.15
75.19 4.91 39.1
4.21 10.93 113.07
19.47 5.79 56.09
26.33 6.57 45.06
1.16 5.65 203.31
1.77 0.32 33.07
24.21 0.67 33.81
0.28 0.86 140.24
47.13 2.47 36.45
2.22 13.56 436.15
45.88 5.33 37.99
1.87 19.2 198.04
50.49 4.56 34.97
3.15 29.41 229.47
1.59 0.25 30.41
12.34 30.47 153.64
1.47 13.73 231.68
34.95 0.9 32.31
0.74 1.14 106.11
0.56 2.28 438.79
3.17 0.69 31.88
0.57 10.19 460.67
4.71 5.2 47.32
42.84 1.14 32.72
31.4 8.73 38.33
2.08 0.49 31.48
1.17 8.29 212.99
9.71 28.49 104.55
10.54 8.73 47.05
124.53 4.17 34.65
10.85 9.94 51.09
0.96 3.26 218.22
3.61 9.26 172.53
0.87 5.99 152.71
1.55 6.86 188.94
60.49 10.49 37.12
4.05 17.34 252.25
1.33 0.22 28.74
0.91 9.78 432.05
0.42 2.9 323.25
14.63 7.84 58.93
43.84 14.32 43.12
3.57 6.81 162.09
3.24 10.17 73.76
0.34 1.2 109.06
72.71 13.04 44.44
1.84 0.19 31.29
0.99 2.27 142.34
82.02 12.01 46.29
4.95 2.06 31.49
4.09 19.11 224.98
13.7 4.34 32.9
2.16 0.18 26.39
0.83 2.91 136.59
23.56 5.07 40.65
3.62 9.47 193.17
4.03 14.47 194.04
54.87 3.68 36.54
0.69 4.49 237.56
0.76 3.29 197.69
15.07 17.78 96.86
34.63 12.84 34.74
59.27 14.44 35.4
41.39 25.39 52.26
2.46 1.71 35.12
7.89 15.42 59.42
26.57 4.3 37.02
2.83 9.73 227.1
4.25 19.65 184.89
118.79 19.5 37.56
81.83 45.53 43.71
18.03 18.29 84.54
100.2 34.96 42.92
6.65 30.19 124.86
80.1 18.46 34.81
79.94 4.2 29.73
41.07 19.33 50.8
74.18 5.7 29.78
12.42 0.37 28.32
8.76 1.39 30.03
132.48 8.03 29.82
4.46 0.46 25.9
91.09 20.43 40.17
38.9 26.02 39.63
0.37 0.97 111.75
109.18 31.6 34.91
17.2 26.29 107.14
37.82 10.27 28.41
72.88 3.08 27.31
2.8 0.26 27.92
2.81 5.97 145
36.63 48.88 82.62
45.09 0.93 26.22
58.74 13.94 33.06
26.42 11.15 56.47
0.81 2.71 231.03
2.57 0.29 25.58
82.02 8.21 35.5
2.67 33.59 178.04
28.66 3.08 25.53
45.09 12.32 31.28
6.26 34.5 148.5
79.45 10.43 36.18
5.33 21.51 113.06
0.53 1.9 198.26
7.56 15.55 108.15
37.91 35.74 57.64
56.88 3.18 25.87
69.64 25.19 34.04
1.86 0.88 27.37
32.72 2.88 29.92
26.74 27.33 47.27
82.2 15.64 33.21
0.38 1.03 83.95
39.25 5.03 25.62
63.21 11.01 27.51
83.01 18.48 31.24
0.15 0.36 71.52
0.53 4.24 349.26
1.57 0.17 27.23
1.1 0.22 24.75
97.88 11.18 32.32
2.32 1.22 26.97
6.16 23.3 159.5
0.12 0.34 67.08
5.14 3.88 34.67
11.52 16.05 68.25
2.79 8.17 153.58
23.24 24.92 44.69
120.44 6.86 27.43
0.8 12.07 388.4
4.46 2.21 28.17
6.86 20.88 89.73
1.39 11.45 210.56
71.18 9.31 24.35
24.92 0.9 23.06
0.53 5.56 277.11
44.71 15.26 33.71
41.2 3.41 27.61
0.54 2.47 124.24
6.76 19.47 142.91
7.08 14 104.39
50.74 16.16 28.07
112.03 17.61 26.1
40.59 1.5 24.76
27.4 8.12 33.08
4.79 11.1 139.65
80.28 28.04 33.27
64.67 29.19 39.04
7.69 0.53 25.86
17.24 18.44 40.68
32.55 1.27 21.79
8.38 13.88 87.6
87.03 35.92 34.95
4.1 0.24 19.38
110.75 40.2 36.54
59.16 11.74 35.46
34.23 1.23 25.39
43.52 7.44 25.07
41.39 4.23 24.82
29.86 0.56 23.85
3.96 2.62 28.19
62.38 11.5 29.33
7.71 27.11 153.12
25.27 9.25 26.29
67.12 32.44 38.3
38.12 19.82 39.46
71.19 20.05 30.41
2.08 0.44 18.16
80.89 17.1 34.88
18.82 14.84 48.34
0.15 0.33 72.91
64.75 3.52 22.78
0.46 4.07 393.14
86.57 40.44 37.65
103.11 39.61 31.23
44.37 15.99 38.91
0.46 1.05 75.58
2.94 22.18 83.03
0.52 7.54 281.84
82.02 12.72 25.13
86.82 5.69 26.71
112.17 57.76 37.68
2.08 4.44 128.84
66.73 24.91 35.19
42.59 4.56 21.59
83.54 10.22 27.97
88.46 9.44 22.94
35.58 18.34 31.97
73.05 41.07 40.46
79.23 6.7 27.82
10.46 33.63 123.21
36.24 4.46 27.43
100.43 71.82 39.26
28.43 4.86 22.05
4.83 14.26 170.24
115.63 13.15 25.12
8.16 17.84 119.7
58.49 8.86 29.24
36.95 8.85 23.67
62.61 22.31 35.76
3.04 11.53 218.28
55.89 11.49 25.57
49.96 14.51 25.15
47.61 10.05 29.65
0.82 8.23 441.8
28.07 13.47 25.83
85.33 9.78 24.11
68.95 21.52 28.87
106.58 44.75 38.36
12.27 8.68 57.03
74.6 7.96 21.64
2.79 0.27 19.1
44.21 17.42 27.96
99.26 15.9 29.18
13.23 19.04 65.74
29.73 19.31 33.74
0.58 2.95 149.26
12.5 25.05 94.61
115.4 25.81 29.34
3.74 22.38 235.06
103.91 27.1 33.41
44.14 4.23 21.86
5.3 0.7 19.16
53.57 3.02 21.93
19.13 36.12 75.78
70.48 14.92 28.42
7.63 41.43 135.06
66.49 11.61 30.29
34.36 11.11 31.09
73.42 22.09 24.4
58.55 4.65 20.03
46.94 7.09 20.88
1.22 11.98 256
128.74 52.14 34.37
94.85 56.25 34.41
4.81 17.25 159.2
11.3 16.9 36.92
68.34 38.39 28.83
6.93 28.77 133.82
60.93 22.3 26.73
80.45 32 25.73
48.18 1.7 21.66
3.95 13.33 147.28
7.55 33.04 125.33
75.33 27.85 26.63
72.54 18.57 22
4.34 23.42 141.72
93.95 17.91 23.12
2.07 31.71 268.93
3.03 32.18 222.74
57.88 29.12 38.69
46.77 24.36 39.94
29.59 51.96 80.35
0.54 1.84 74.05
18.73 0.87 17.79
4.07 13.25 159.79
70.48 20.2 29.91
91.5 26.62 30.04
6.33 4.26 34.2
9.03 25.44 121.84
10.75 11.44 52.91
96.54 16.28 24.19
44.29 35.14 53.64
27.41 26.51 53.98
2.68 18.63 177.72
2.68 0.72 19.63
6.13 42.39 100.31
0.85 8.86 392.49
39.97 36.33 33.87
2.42 1.22 23.67
116.27 33.74 26.59
64.39 11.52 25.23
106.03 49.77 28.43
81.72 17.92 22.22
90.33 9.66 24.96
19.84 22.46 31.35
2.63 26.62 462.13
64.24 8.47 22.73
6.27 16.7 52.77
74.42 25.32 29.28
98.04 57.26 26.85
101.5 15.71 24.07
12.87 30.37 75.91
82.19 18.58 21.58
36.52 3.51 19.3
1.53 0.22 19.19
63.46 23.02 23.88
112.07 26.2 29.84
20.51 31.83 42.59
77.12 6.45 22.3
0.62 7.02 145.82
0.44 1.43 78.92
34.33 0.66 20.21
4.18 8.59 112.46
90.78 14.26 23.73
49.74 27.8 26.4
0.94 7.4 381.15
1.05 12.73 259.63
62.04 30.11 28.15
85.24 29.48 31.96
104.89 49.55 32.33
70.53 17.27 27.23
64.71 28.95 27.6
15.39 10.49 47.51
0.25 0.5 64.02
1.03 29.77 402.7
8.62 21.41 101.12
87.05 35.21 23.31
59 9.79 24.56
58.5 13.76 22.12
3.04 16.9 217.18
0.57 2.93 113.69
29.4 38.33 58.35
73.92 12.76 23.05
20.59 19.41 51.62
43.97 17.57 22.33
45.07 29.48 25.94
52.38 16.53 23.5
41.4 15.6 22.13
72.61 21.29 25.24
55.23 10.03 20.76
57.54 14.06 22.37
36.09 16.92 23.04
49.7 35.56 30.73
34.41 19.98 25.43
95.83 22.01 25.76
9.61 19.03 86.47
6.84 4.09 23.18
3.32 9.87 123.55
45.56 7.33 27.48
67.5 14.06 24.22
0.11 0.57 117.96
2.21 31.19 226.74
39.84 15.22 22.13
0.94 9.26 349.09
0.44 12.85 163.58
68.56 7.79 22.04
7.77 14.39 46.46
43.03 1.14 17.81
86.08 42.79 29.59
92.6 30.89 25.69
74.1 14.81 19.74
48.19 20.1 24.87
75.39 24.91 26.96
2.26 4.37 99.93
15.94 9.08 23.79
76.51 32.85 23.11
77.89 22.24 28.42
0.8 10.48 249.73
0.97 10.45 369.95
12.67 25.53 39.03
3.01 14.16 171.69
111.48 42.97 31.21
102.51 4.88 20.3
31.43 20.63 27.96
48.99 3.12 21.05
74.43 41.94 24.4
63.04 8.18 19.1
17.24 30.72 79.63
1.21 3.46 8306.52
0.31 1 4193.1
0.43 5.89 152.14
1.35 18.01 534.68
0.1 4.78 54.15
1.2 9.59 840
5.26 16.81 928.25
13.78 4.97 322.85
0.26 0.64 830.45
0.15 4.4 41.12
0.16 14.46 148.27
5.19 3.14 292.09
0.28 0.7 733.12
0.85 8.31 1968.62
6.52 1.52 216.91
4.65 10.91 432.6
0.36 1.7 1322.12
4.05 6.42 575.26
1.83 0.99 177.25
0.31 4.2 1796.54
1.01 7.34 544.02
42.9 0.34 170.35
0.31 0.86 577.63
1.04 3.01 944.89
26.98 0.33 156.86
1.28 6.91 435.3
0.47 1.99 466.08
1.86 0.58 129.16
0.31 1.03 466.3
11.6 12.53 320.6
2.8 10.86 264.7
8.61 14.96 434.84
5.66 8.33 208.33
2.92 18.98 783.02
4.34 9.45 233.09
2.22 0.86 125.47
0.24 0.63 313.26
1.22 7.85 329.88
1.25 10.26 1207.79
1.24 0.23 97.38
2.01 0.94 111.37
3.89 11.59 616.84
4.27 5.2 159.86
6.11 6.76 165.92
0.78 2.22 484.56
9.22 2.55 113.27
4.53 8 182.77
0.66 5.47 932.96
0.34 0.84 413.43
9.64 27.65 56.31
2.49 0.15 84.34
0.31 1.5 289.61
1.26 13.53 960.66
88.35 0.9 88.26
2.09 1.18 84.43
0.22 0.64 247.13
1.75 0.71 83.32
0.35 1.26 343.66
1.86 0.31 79.48
2.36 0.54 78.26
39.46 0.58 76.95
2.78 0.34 72.86
0.79 3.06 390.23
9.28 5.96 127.04
6.81 7.16 122.43
11.8 0.31 80.05
2.94 0.67 84.33
3.01 1.93 81.45
39.5 18.32 99.23
0.71 7.71 855.92
0.66 2.66 378.98
0.94 10.61 960.02
29.24 0.19 77.52
0.25 0.93 282.92
29.59 1.32 68.31
0.23 0.93 171.98
2.05 1.7 87.58
3.44 0.14 65.02
2.46 9.19 434.11
16.25 8.86 126.44
17.11 0.4 61.05
3.97 0.28 64.09
6.86 14.61 158.2
2.25 6.03 536.1
4.93 0.29 62.54
1.42 0.45 70.02
21.6 1.22 61.74
9.73 3.75 79.79
39.3 0.66 58.73
10.18 1.43 84.3
1.4 0.34 58.87
45.48 0.81 64.4
2.08 0.65 65.56
0.78 6.8 328.32
0.3 1.38 243.85
38.68 12.43 64.57
1.82 17.09 325.82
59.6 15.58 65.54
0.18 0.96 159.98
2.09 7.1 367.03
0.34 1.49 278.23
25.25 20.57 93.84
31.83 0.58 53.38
33.4 12.03 77.05
31.46 0.4 48.19
6.83 9.85 98.28
4.86 7.82 279.45
0.47 1.04 209.56
1.18 0.38 56.76
5.57 0.44 59.42
1.36 19.08 840.02
0.52 4.3 214.25
7.95 15.56 210.65
1.73 18.06 277.58
4.06 12.56 397
17.45 0.85 56.58
4.54 0.34 62.14
5.97 4.5 94.06
1.54 0.35 47.66
1.86 18.21 135.8
3.77 0.32 45.08
0.73 4.75 378.54
1.05 2.94 188.44
56.63 3.2 50.95
1.73 0.31 45.5
5.35 20.79 268.99
0.58 4.64 731.31
3.66 5.19 73.5
9.18 0.35 41.63
6.81 6.67 61.3
4.28 9.38 245.37
5.68 7.36 108.75
2.52 1.42 49.09
2.18 0.64 45.07
0.36 0.92 182.83
13.56 3.64 64.95
33.61 0.92 43.73
1.37 0.31 42.47
22.82 1.95 45.77
13.03 10.64 103.21
0.46 1.1 171.11
18.42 12.76 96.55
3.82 0.2 46.06
14.42 5.25 55.49
6.36 19.46 241.85
6.22 5.64 75.4
11.38 1.86 52.23
1.83 2.5 56.26
3.1 18.52 462.13
13.77 8.13 62.2
2.79 0.63 42.08
0.85 9.04 538.54
43.17 0.28 44.98
6.77 23.05 111.68
15.72 0.27 45.7
3.21 37.83 24.18
4.37 3.68 64.3
1.72 6.15 342.59
9.44 46.58 229.63
30.96 1.17 41.76
0.64 5.37 638.45
11.64 9.01 58.72
2.58 0.56 45.16
3.06 16.09 237.84
0.98 1.77 241.43
6.43 6.43 59.75
2.47 0.66 39.56
58.58 9.15 39.17
6.63 10.67 83.75
5.43 21.7 144.23
1.58 0.18 39.84
1.12 3.02 238.47
3 0.39 44.54
7.06 3.35 45.16
1.34 0.36 38.89
55.82 0.41 42.93
3.7 1 39.21
50.32 2.73 39.16
1.67 0.39 39.66
42.07 3.99 37.88
2.06 0.22 35.78
54.81 4.35 43.44
2.19 17.62 306.76
8.51 9.23 59.1
0.76 6.38 554.7
2.16 1.02 40.68
1.64 1.91 160.97
8.24 13.54 157.58
34.47 5.11 47.2
0.2 2.56 117.97
1.82 0.23 35.6
40.41 4.92 53.1
39.99 20.88 56.99
10.12 4.12 53.83
33.49 1.01 39.88
72.51 14.14 45.49
87.18 23.08 53.35
9.54 2.14 44.77
80.07 5.48 38.64
4.38 12.96 121.69
15.28 6.26 60.63
21.69 4.8 42.54
1.17 6.41 215.69
1.46 0.28 33.16
35.41 1.17 34.08
0.25 0.88 139.81
62.74 2 36
2.09 11.39 397.55
42.14 5.63 38.03
1.65 16.03 193.45
43.51 4.77 36.22
2.93 23.61 201.71
1.87 0.27 29.76
12.58 37.21 174.25
1.41 11.89 215.29
38.01 1.11 32.8
0.83 1.17 106.43
0.54 2 386.81
3.04 1.02 33.39
0.54 10.76 505.42
5.25 5.38 47.51
18.5 0.71 32.46
33.83 10.59 38.99
2.39 0.43 30.59
1.19 9.2 221.96
9.67 26.35 99.75
9.79 8.1 47.89
121.02 4.43 35.11
13.93 12.49 51.94
0.99 3.67 227.91
3.82 10.06 180.88
0.84 5.7 159.33
1.41 6.65 185.05
66.51 10.86 36.84
3.92 18.89 263.14
1.28 0.22 28.82
1.01 10.45 405.13
0.4 2.31 299.31
16.84 9.68 61.47
41.73 15.16 43.45
3.57 7.38 164.07
3.32 10.6 75.3
0.36 1.29 108.49
67.62 11.97 44.17
1.75 0.17 31.42
0.93 2.18 145.4
71.35 12.3 47.99
4.09 1.39 29.19
4.96 23.5 233.13
9.78 3.85 33.98
1.86 0.17 26.61
0.84 3.75 153.1
26.55 6.72 42.5
3.69 8.02 183.17
3.91 14.97 211.06
75.39 4.49 35.93
0.7 4.82 250.65
0.77 3.55 207.75
18.61 22.87 94.16
31.82 12.75 34.49
62.63 13.6 34.86
43.96 25.1 50.58
2.34 1.85 35.56
7.77 19.66 72.81
29.15 4.74 37.32
2.97 10.35 229.31
3.93 19.51 189.97
119.07 20.85 37.68
82.39 47.27 43.97
16.35 20.07 92.47
105.73 35.36 42.8
6.08 32.69 143.29
74.54 15.55 33.77
68.08 5.07 29.61
48.99 24.14 50.49
51.15 4.26 30.28
15.23 0.36 28.01
8.75 0.91 29.05
101.84 6.71 30.37
3.48 0.41 27.03
83.81 15.62 39.01
38.34 24.12 37.98
0.36 0.93 118.23
114.26 37.42 36.47
17.66 22.95 94.76
28.34 9.07 29.07
73.71 2.88 27.03
2.11 0.25 27.82
2.81 6.52 151.84
35.65 44.28 79.3
41.78 0.93 26.16
69.58 16.84 32.93
26.61 11.44 56.43
0.79 2.98 227.53
3.02 0.26 25.27
80.08 7.8 35.43
3.17 33.21 153.63
18.82 2.24 26.13
46.29 11.51 30.64
6.54 39.59 165.17
96.27 11.6 36.11
6.65 27.18 114.11
0.57 2.42 215.85
6.86 13.39 108.28
36.82 33.77 56.8
63.03 2.78 25.42
54.95 19.95 34.52
2.6 1.55 29.52
36.99 4.18 30.81
25.79 25.95 47.18
91.11 13.29 31.7
0.39 1.35 90.83
37.17 3.36 24.18
75.25 11.49 27.4
90.49 18.85 30.73
0.17 0.39 68.14
0.57 6.71 463.65
2.14 0.2 27.89
1.05 0.18 25.26
110.39 11.51 32.41
2.73 1.63 27.3
6.37 18.25 131.08
0.13 0.37 66.16
4.6 2.55 31.47
12.36 16.59 67.54
2.39 7.14 154.07
26.18 26.97 42.45
102.65 4.89 26.94
0.83 13.24 385.48
6.38 4.02 31.23
7.5 27.82 104.48
1.42 11.68 235.33
76.16 10.27 23.91
16.71 0.9 23.53
0.56 5.19 266.9
45.35 15.09 32.34
29.82 2.94 27.35
0.5 2.09 129.13
6.14 19.45 149.48
7.46 14.53 105.01
49.25 12.93 26.15
105.18 16.64 25.75
51.92 1.43 23.9
34.07 8.92 31.79
4.44 10.13 137.28
96.05 30.67 32.24
63.26 30.8 39.47
8.24 0.5 25.1
15.81 17.55 41.98
29.97 1.08 21.73
8.24 12.85 83.24
83.98 30.76 33.54
2.23 0.23 19.48
97.76 39.82 37.81
53.7 11.28 35.92
51.83 1.46 25.52
43.02 10 26.35
38.94 3.38 24.04
39.65 0.98 24.31
5.14 3.38 28.12
66.99 9.35 28.14
8 28.78 155.03
19.32 7.43 25.59
59.79 26.76 37.24
40.74 18.45 38.72
80.13 17.91 28.81
2.75 0.57 18.51
68.97 12.83 34.48
19.64 14.91 48.28
0.16 0.3 75.19
68.79 2.22 22.03
0.47 3.93 363.19
85.37 45.25 39.23
101.54 39.18 30.63
42.82 13.77 38.26
0.43 1.15 76
3.56 38.03 112.23
0.5 9.7 351.19
79.51 12.59 25.01
102.62 5.49 26.41
118.31 56.76 37.16
2.18 4.91 135.45
64.93 27.73 36.4
51.65 5.95 21.54
83.46 9.79 27.92
75.78 7.89 22.74
33.58 17.47 32.68
75.82 39.91 40.4
75.58 7.25 28.34
8.24 31.5 141.97
39.64 4.41 26.44
111.01 68.75 37.43
24.81 4.43 21.23
4.12 14.86 192.37
114.32 13.32 25.63
8.25 17.68 121.78
49.86 8.87 30.81
49.17 8.43 21.96
66.13 24.19 35.68
3.2 12.02 217.03
66.07 9.98 24.45
55.87 17.08 24.43
37.91 9.04 30.42
0.73 7.41 468.88
32.3 13.55 24.78
73.93 9.29 24.16
64.64 23.89 30.37
98.27 48.07 39.74
14.88 9.99 54.57
73.45 6.31 21.12
2.62 0.26 19.07
41.39 15.88 27.79
102.77 14.05 28.66
11.88 16.95 64.34
29.7 15.78 31.38
0.63 3.69 154.86
13.26 32.09 105.44
106.38 24.52 29.8
3.12 21.54 262.47
94.4 24.5 33.4
55 2.84 20.64
5.92 0.94 19.32
29.51 2.04 22.53
17.61 35.41 75.98
77.8 10.98 26.74
7.38 41.54 136.39
76.88 10.44 29.32
33.69 9.6 30.2
71.25 22.04 24.79
68.32 4.41 19.68
32.44 6.76 21.83
1.08 12 293.15
117.69 49.74 34.77
93.32 51.73 33.66
4.34 14.45 150.42
9.57 15.96 38.73
67.39 39.02 28.84
6.28 27.29 139.33
53.83 21.78 27.48
72.29 30.67 26.25
49.03 0.88 21.62
4.03 11.81 131.39
9.91 46.21 131.22
79.71 31.57 26.79
79.75 16.46 21.33
4.18 21.54 141.7
84.03 16.26 23.37
1.73 25.71 255.92
2.78 37.29 277.78
49.11 26.16 38.82
44.21 25.41 40.44
21.53 43.64 89.21
0.52 2.13 80.19
21.23 0.61 17.42
3.16 9.54 153.75
69.48 21.12 30.48
92.28 31.89 31.22
6.62 4.45 34.74
9.27 23.38 112.44
10.61 10.97 52.52
84.67 16.67 24.51
38.1 31.14 54.15
33.85 29.85 51.53
2.86 18.14 161.93
2.66 0.67 19.89
5.43 39.11 99.42
0.84 9.35 416.41
38.42 40.63 36.35
1.76 0.9 23.26
126.97 34.71 25.62
62.7 11.62 25.16
103.04 53.98 29.25
83.73 18.4 23.05
92.7 9.21 23.93
18.71 22.67 33.43
2.57 26.72 466.75
81 8.1 21.92
6.76 18.44 54.38
65.55 24.3 29.84
97.99 56.68 27.48
104.16 12.89 22.44
13.34 30.89 74.45
81.06 16.69 21.41
43.3 3.24 19.01
2.1 0.19 18.62
62.45 19.7 23.74
121.8 26.88 29.46
18.38 25.47 40.22
70.89 6.36 22.18
0.72 5.42 107.82
0.46 1.83 87.79
36.82 0.61 19.97
5.11 12.52 118.29
78.73 11.73 23.66
45.39 25.56 26.16
0.88 8.02 433.11
1.06 14.59 307.27
56.77 33.53 29.62
81.5 28.07 31.93
101.59 46.42 31.83
64.11 17.64 27.93
72.1 27.66 26.56
23.25 14.67 45.28
0.24 0.51 66.72
0.92 26.59 453.97
9.77 25.23 102.57
76.99 33.49 23.78
77.82 11.33 23.29
64.03 16.78 22.73
2.92 12.15 183.7
0.61 3.12 109.8
34.06 40.79 55.2
63.21 14.2 24.62
22.12 18.3 48.48
41.15 17.96 22.69
49 30.72 25.63
52.8 17.57 24.1
46.98 18.02 22.39
73.37 21.53 24.48
60.16 8.59 19.94
64.88 11.46 21.26
33.03 16.11 23.43
49.68 35.12 30.37
32.98 17.09 24.28
88.86 22.44 25.9
9.98 17.72 78.69
7.04 4.2 22.35
3.53 9.51 112.72
52.7 7.39 27.04
71.8 12.46 23.04
0.11 0.51 115.2
2.3 33.62 249.08
39.9 14.14 22.01
0.8 7.45 305.84
0.48 8.68 116.7
56.41 6.88 22.86
9.11 19.73 49.52
50.01 1.6 17.55
94.97 43.03 29.09
95.01 25.52 24.25
76.96 15.46 20.09
47.22 19.65 24.58
67.6 21.73 26.77
2.59 6.2 110.94
18.63 8.35 21.59
77.38 29.16 22.24
81.19 20.89 27.35
0.88 14.75 302.35
0.97 9.23 322.82
14.53 24.82 35.47
2.84 13.38 164.66
121.81 44.66 30.39
97.85 5.2 20.31
28.05 18.01 27.69
51.35 2.03 20.23
65.59 40.14 25.24
70.52 9.08 19.04
17.31 32.61 83.81
1.19 3.51 8374.68
0.27 0.98 4181.06
0.41 5.33 139.12
1.37 16.97 516.79
0.09 5.38 47.87
1.3 11.66 856.7
4.84 14.99 881.38
15.06 5.29 321.66
0.27 0.71 858.74
0.16 4.48 40.66
0.19 14.86 136.03
4.34 2.67 289.55
0.3 0.72 715.97
0.94 10.09 2078.44
6.44 1.51 218.42
4.19 9.69 435.35
0.37 1.5 1222.03
3.87 6.7 594.15
1.85 0.87 176.2
0.31 4.22 1826.28
1.05 7.91 504.19
28.24 0.43 172.45
0.28 0.73 569.38
1.08 3.62 996.59
27.42 0.33 155.2
1.37 7.22 454.8
0.5 2.22 462.96
2.18 0.64 130.4
0.3 1.07 477.24
11.71 11.44 301.07
2.68 12.16 275.05
7.07 13.2 474.09
5.37 8.53 220.18
3.33 23.15 839.67
3.97 8.03 219.18
2.05 0.64 121.42
0.23 0.63 312.01
1.14 8.22 377.14
1.35 10.68 1199.75
1.52 0.23 97.52
1.88 0.89 111.6
3.86 10.54 585.18
4.82 6.52 168.48
5.99 7.2 172.92
0.69 1.64 425.28
9.06 2.21 109.9
5.13 7.98 167.29
0.61 5.56 1028.2
0.33 0.79 391.8
10.37 28.52 57.29
3.09 0.14 84.17
0.29 1.29 288.72
1.26 12.77 956.94
68.36 0.88 87.97
1.98 0.9 78.84
0.22 0.62 246.72
1.84 0.64 81.12
0.32 1.26 330.61
2.15 0.3 78.59
2.07 0.48 77.12
23.48 0.44 78.05
2.4 0.32 71.82
0.75 2.64 382.34
7.37 4.41 122.87
6.81 6.77 122.97
10.42 0.33 79.66
2.91 0.66 82.95
3.11 1.95 80.36
37.14 16.52 97.24
0.72 6.5 771.42
0.6 1.89 314.3
0.87 8.59 804.13
28.86 0.17 76.67
0.24 0.72 265.69
59.79 1.83 68.52
0.25 1.04 178.4
1.54 1.14 81.09
3.55 0.13 64.61
2.55 9.02 409
18.74 9.14 121.72
36.7 0.71 60.22
3.95 0.27 63.72
6.05 11.48 144.73
2.22 5.51 513.55
6.68 0.29 62.54
1.48 0.5 71.05
10.76 0.76 62.78
11.08 3.76 77.2
19.53 0.47 58.61
14.26 1.62 80.7
1.73 0.42 58.47
76.74 0.65 64.11
2.34 0.68 64.33
0.95 8.42 333.05
0.27 1.24 209.72
40.97 13.57 65.41
1.74 14.78 306.73
77.23 19.29 64.66
0.16 0.9 151.61
1.95 5.66 313.83
0.33 1.83 298.28
21.1 20.48 100.36
34.83 0.52 53.28
33.67 13.04 79.38
53.23 0.49 47.97
7.35 12.78 111.43
4.13 6.19 269.43
0.55 1.25 214.35
1.52 0.36 56.25
6.9 0.49 59.33
1.38 20.49 772.28
0.44 3.18 190.19
7.82 16.1 217.59
1.88 19.44 265.75
4.6 14.77 391.57
25.51 1.45 56.59
6.68 0.52 62.48
6.36 4.98 97.2
1.31 0.36 48.52
1.81 18.21 138.51
3.99 0.34 45.18
0.74 4.42 370.77
1.19 4.22 223.94
41.03 2.3 50.99
1.83 0.32 44.32
5.45 26.11 314.5
0.62 4.13 627.97
2.99 3.49 68.27
5.82 0.29 42.01
7.82 8.8 66.92
4.01 9.24 237.31
5.4 7.5 112.87
2.27 1.39 49.4
2.37 0.96 47.61
0.39 1.05 195.76
12.55 2.85 61.56
34.78 1.04 43.33
1.19 0.32 43.2
19.54 1.52 45.32
11.81 9.58 104.22
0.39 0.78 155.82
20.28 13.1 91.86
3.74 0.18 44.9
13.29 5.82 56.7
5.05 15.74 239.18
7.21 7.17 82.58
16.8 1.98 49.81
1.91 3.28 62.42
3.33 20.73 443.93
11.99 7.46 64.53
2.38 0.44 41.67
0.78 9.93 538.4
59.21 0.28 43.9
5.94 20.46 109.78
18.3 0.25 45.07
2.74 35.61 25.91
4.3 3.41 63.48
1.85 7.84 383.51
9.93 41.83 208.98
24.47 0.86 41.6
0.69 6.85 653.45
14.43 8.96 54.09
2.56 0.59 44.61
2.86 17.54 248.09
0.95 1.61 233.03
7.62 8.63 64.36
3.9 1.32 41.91
65.67 9.02 37.96
5.69 11.39 94.08
5.1 23.25 159.34
1.55 0.19 39.64
1.2 3.26 236.73
4.14 0.45 43.35
8.49 4.18 46.22
1.46 0.39 39.51
45.25 0.49 43.18
2.99 1.03 40.14
49.82 2.17 38.7
1.74 0.37 39.6
38.03 1.87 36.36
1.94 0.22 36.63
45.02 4.12 43.32
2.11 18.5 341.95
7.74 10.58 68.44
0.78 6.75 602.26
2.03 0.79 39.51
1.93 2.36 169.35
7.78 13.26 162.78
32.73 5.67 47.92
0.2 3.11 134.26
1.59 0.27 36.66
42.75 5.98 53.11
42.62 20.04 55.58
9.93 3.98 53.58
26.58 0.89 39.44
88.16 16.09 45.61
82.79 21.21 52.83
9.41 1.94 44.07
89.09 4.7 39.23
4.47 13.01 123.14
19.29 7.04 58.23
25.95 4.98 42.29
1.31 7.76 232.3
1.57 0.3 32.91
41.11 1.6 34.54
0.28 0.89 136.01
89.08 1.87 35.41
2.02 10.42 376.52
43.75 5.15 37.43
1.81 17.75 201.04
43.47 4.44 35.89
3.04 25.05 197.85
1.18 0.24 30.58
13.1 37.41 172.97
1.49 14.24 225.8
30.13 0.78 32.44
0.94 2.09 133.18
0.5 1.92 400.96
2.56 0.74 33.17
0.57 10.66 510.51
4.35 5.63 52.64
24.29 0.64 32.92
36.55 9.92 37.68
1.91 0.45 30.84
1.33 8.65 197.8
10.28 31.36 106.9
10.23 8.7 47.66
108.03 4.51 34.71
10.73 8.97 47.78
0.96 3.32 209.4
3.59 9.84 181.09
0.93 7.9 193.57
1.71 10.02 235.31
54.63 10.29 38.29
4.33 18.95 252.02
1 0.16 28.31
1.02 8.87 369.1
0.38 2.16 287.87
15.91 8.43 57.26
35.86 15.58 46.12
3.92 8.38 175.19
3.33 10.91 78.06
0.33 0.94 99.32
65.19 10.96 43.17
1.55 0.16 30.7
0.94 1.93 135.45
68.22 10.53 47.42
4.52 1.46 29.21
4.21 20 227.72
12.45 6.95 37.18
1.68 0.17 26.76
0.76 2.54 123.36
24.41 8.38 45.37
3.44 6.05 149.37
4.6 15.12 184.73
71.91 2.98 34.8
0.65 4.79 263.7
0.76 3.69 228.94
21.07 24.51 90.43
34.74 13.04 33.17
56.41 11.68 34.13
41.19 23.98 50.6
2.31 1.24 32.61
8.38 21.63 73.37
28.52 3.5 35.02
2.85 8.75 210.51
3.93 16.59 167.49
126.28 19.17 37.1
86.96 51.55 44.2
17.37 20.31 90.14
87.14 30.81 43.76
5.69 29.69 143.19
74.81 15.62 34.07
43.84 2.71 29.8
48.97 24.57 50.4
46.07 4.29 29.8
17.15 0.32 28.27
7.47 0.79 29.62
91.39 5.04 29.64
4.52 0.3 25.5
90.3 17.15 38.81
33.2 24.44 40.31
0.38 1.1 121.73
101.95 37.03 37.22
14.75 20.65 97.66
38.14 9.24 27.36
71.42 2.8 26.69
2.13 0.22 27.53
2.8 6.74 156.49
34.36 44.23 81.23
62.43 0.78 25.74
75.29 14.74 32.13
26.29 11.23 56.56
0.81 3.03 229.99
2.5 0.29 25.89
74.36 7.55 35.56
2.63 33.86 184.71
16.67 2.16 26.19
42.32 8.92 29.13
8.04 39.85 141.07
85.15 10.7 36.14
6.06 25.23 114.3
0.59 2.5 235.53
7.58 14.69 107.02
36.57 33.73 57.21
63.19 2.74 25.49
49.08 18.21 34.81
1.99 1.01 27.81
36 3.32 29.95
29.43 27.11 45.48
87.57 12.5 31.36
0.36 0.99 83.79
37.95 3.55 24.67
71.27 9.36 26.26
90.41 14.79 29.57
0.15 0.34 69.89
0.54 6.63 479.59
1.83 0.18 26.89
1.1 0.19 24.98
135.52 10.62 30.83
2.3 1.12 25.35
5.87 18.98 140.51
0.14 0.41 68.03
6.24 4.1 33.34
10.72 15.42 68.58
2.47 6.88 146.88
28.14 26.29 41.08
111.77 3.94 26.05
0.86 15.67 427.69
5.59 3.68 31.74
6.52 23.81 99.8
1.44 12.31 230.74
80.82 9.92 23.8
28.94 0.87 22.76
0.47 3.59 217.66
49.52 14.54 31.72
44.39 3.42 26.87
0.58 2.85 133.08
5.9 18.61 146.72
7.73 15.28 104.71
52.69 12.61 26.21
96.51 16.08 26.01
38.19 1.93 24.35
32.24 8.61 32.27
4.45 12.11 151.69
100.36 31.7 32.33
60.49 31.04 40.35
4.75 0.38 25.7
16.6 16.65 39.57
19.74 0.56 21.39
8.3 15.41 91.96
79.69 28.51 32.25
2.08 0.24 20.25
89.88 39.35 39.07
45.99 10.14 35.55
54.9 1.33 25.37
42.78 9.28 26.01
52.92 3.42 23.63
34.04 0.99 24.17
4.58 3.27 28.53
87.37 9.21 26.69
7.73 26.35 149.55
15.01 6.19 26.63
67.63 23.74 34.71
34.24 16.54 39.41
81.86 13.86 27.52
3.32 0.81 18.97
67.64 11.67 33.42
17.89 14.09 48.43
0.15 0.37 77.18
65.41 3.11 22.25
0.47 4.32 392.34
85.8 42.91 37.86
94.76 41.48 31.52
51.24 14.76 37.01
0.41 1.04 71.19
3.54 34.64 111.53
0.49 6.6 266.95
66.43 10.99 25.4
78.05 5.85 26.94
115.78 57.12 37.21
2.06 4.49 133.82
69.78 28.95 35.89
43.17 4.14 21.01
94.16 9.27 26.73
68.02 6.64 23.43
28.25 16.34 34.12
66.08 41.35 42.16
74.12 6.27 28.36
9.67 37.42 144.97
41.75 5.63 27.1
112.05 66.14 37.3
23.56 3.3 21.41
5.16 19.61 197.4
111.44 13.94 25.75
8.28 18.85 124.35
55.37 8.54 29.51
55.91 8.12 21.74
66.96 21.37 34.41
2.85 10.09 207.44
76.62 9.53 23.8
49.8 17.19 25.44
36.67 8.51 29.85
0.8 6.99 361.86
30.82 12.97 24.77
75.42 10.19 24.11
62.99 21.35 29.47
100.45 51.84 40.45
14.19 10.03 56.6
77.6 5.48 21.2
2.93 0.28 19.23
47.52 16.6 27.25
102.75 14.18 28.37
13.71 19.04 61.67
22.45 14.53 33.25
0.64 3.82 172.61
12.6 30.9 103.76
118.2 25.77 28.72
4.36 21.61 202.59
99.56 26.05 33.42
47.27 2.19 20.14
6.51 0.77 18.63
20.66 1.05 21.91
14.83 26.44 73.93
78.45 10.48 26.44
8.52 37.35 113.1
81.99 8.66 28.7
29.3 7.39 28.8
70.52 18.12 23.37
59.73 2.45 19.26
37.77 6.05 21.14
1.22 12.58 258.03
118.3 51.55 35.03
89.76 49.77 33.13
4.35 11.95 131.15
8.19 13.54 37.67
65.66 37.67 29.47
6.76 27.59 132.26
56.01 23.28 27.32
74.63 34.56 27.43
46.43 1.62 21.95
3.53 10.07 129.84
8.99 42.25 135.39
76.82 29.67 26.58
67.75 16.72 22.28
4.03 20.23 138.76
72.99 13.4 23.6
1.71 20.69 203.98
2.83 31.59 237.63
51.39 21.71 35.78
44.6 25.16 40.26
24.2 51.88 92.05
0.48 1.69 71.39
28.07 0.82 17.56
3.37 11.24 163.95
70.86 18.78 29.78
99.89 31.1 30.75
5.49 3.11 31.96
7.62 22.47 125.69
9.85 11.41 57.55
85.75 16.49 24.65
46.92 28.89 47.23
31.26 28.9 52.47
2.51 16.07 170.44
2.93 0.79 19.48
5.94 40.68 96.7
0.82 10.31 470.72
40.45 43.51 36.43
2.82 1.51 23.76
134.01 40.54 26.77
59.1 11.37 25.13
109.12 47.05 27.67
84.17 15.89 22.12
75.96 8.08 24.2
19.81 21.93 30.25
2.48 22.29 421.47
73.76 7.06 21.7
7.01 20.65 56.39
66.47 23.2 29.93
105.57 59.28 27.23
116.97 13.18 22.34
12.52 28.78 74.33
88.56 17.76 21.16
43.79 3.82 19.5
1.64 0.19 18.79
59.26 19.96 23.99
109.31 28.34 30.26
18.69 28.32 41.98
65.97 5.59 22.13
0.7 8.03 143.28
0.46 1.97 87.5
43.44 0.59 19.79
5.23 12.38 123.22
72.52 11.79 23.64
39.94 26.59 28.26
0.88 8.15 416.79
1.07 15.24 276.91
66.41 35.87 29.01
80.49 27.55 31.34
102.41 46.07 31.43
69.58 19.92 27.86
62.47 30.01 27.83
24.61 18.81 48.32
0.25 0.57 65.41
0.98 23.64 345.54
7.52 19.77 106.7
73.2 32.98 24.21
70.52 10.99 23.65
72.95 18.13 22.03
2.87 10.74 153.98
0.59 3.59 128.72
34.36 45.46 57.45
63.79 14.84 24.41
19.21 17.84 51.42
41.08 17 22.48
41.88 26.54 25.52
51.13 17.57 24.37
42.03 16.09 22.03
59.76 18.05 25.22
62.58 8.06 19.28
57.67 8.27 20.61
33.72 17.55 23.17
55.28 33.25 28.1
37.57 17.58 23.77
87.22 23.7 26.35
9.37 14.32 69.46
8.61 3.54 20.33
3.14 7.63 106.22
59.94 7.57 26.27
66.32 12.83 23.91
0.12 0.53 114.91
2.1 24.73 193.8
50.74 16.54 22.01
0.94 7.31 278.47
0.37 3.89 69.62
65.54 6.38 21.85
8.41 19.71 53.41
44.01 2.15 18.04
89.45 38.99 28.43
95.9 26.35 25.14
72.78 11.8 19.09
52.41 18.84 23.57
63.25 21.27 26.43
2.75 8.71 134.73
16.45 6.73 21
71.39 30.47 22.74
91.89 25.71 28.13
0.88 13.07 281.81
0.98 10.87 366.66
15.32 20.15 30.84
2.84 10.57 138.66
139.77 41.53 28.48
63.37 5.03 20.61
25.54 15.73 26.67
49.75 1.73 20.28
63.98 40.22 25.79
64.2 7.79 19.07
15.89 32.83 89.72
1.17 3.5 8322.01
0.29 1.09 4172.59
0.42 6.3 143.64
1.37 18.65 568.63
0.1 7.42 57.22
1.23 9.88 817.37
5.18 16.35 898.93
13.61 5.36 322.44
0.28 0.64 824.14
0.16 6.24 64.34
0.18 9.7 111.55
5.14 3.12 289.34
0.26 0.59 709.36
0.86 8.32 2020.88
7.16 1.55 215.91
4.31 9.34 408.96
0.32 1.34 1160.12
4.39 6.93 566.02
1.92 1.07 182.04
0.31 3.82 1706.51
1.08 8.21 555.42
25.19 0.5 170.91
0.29 0.83 570.79
1.11 3.71 993.67
29.09 0.43 154.16
1.34 7.07 438.37
0.47 1.97 426.36
2.07 0.55 128.39
0.32 0.95 453.82
11.16 10.38 298.97
2.75 14.32 312.33
8.02 15.22 463.5
5.36 6.19 185.31
3.06 21.62 845.74
3.91 7.82 215.57
2.07 0.66 120.79
0.23 0.62 309.47
1.15 7.39 335.77
1.13 9.49 1245.57
1.5 0.2 95.78
2.27 1.04 110.24
3.98 10.18 561.91
4.77 6.27 166.18
5.77 6.77 168.3
0.73 1.65 425.24
9.28 2.3 110.3
4.6 6.61 160.68
0.7 5.78 959.16
0.3 0.63 368.91
9.25 22.21 49.05
3.72 0.15 83.2
0.29 1.27 286.52
1.24 13.45 1021.26
69.79 1.15 88.2
2.43 1.27 81.89
0.23 0.73 252.55
2.31 0.85 82.27
0.29 1.11 323.29
1.95 0.31 78.81
2.21 0.48 76.61
37.09 0.46 76.18
2.71 0.27 71.6
0.79 2.88 382.36
8.13 4.18 113.71
7.14 8.34 130.53
22.22 0.49 78.31
2.97 0.7 83.82
2.7 1.28 74.63
35.92 18.73 101.52
0.68 6.49 738.86
0.56 1.7 312.63
0.88 8.13 788.92
41.21 0.16 76.43
0.25 0.74 262.09
58.59 1.81 67.66
0.23 0.87 169.36
1.79 1.29 80.91
3.04 0.11 64.11
2.63 9.24 423.03
18.69 10.46 126.08
22.43 0.45 60.33
3.14 0.25 63.35
7.45 13.75 142.41
2.11 5.11 508.01
9.39 0.35 61.39
1.3 0.42 69.31
16.86 1.47 63.08
12.47 4.76 79.81
29.04 0.58 58.27
20.65 2.49 80.61
1.87 0.51 58.83
65.75 0.52 63.99
2.52 0.82 65.52
0.91 7.9 328.23
0.26 1.09 219
41.54 13.73 65.22
1.63 12.88 289.67
69.8 19.9 65.97
0.19 0.97 148.7
2.27 7.66 363.15
0.35 1.57 254.91
22.64 19.16 95.65
28.88 0.43 53.04
35.54 11.91 75.52
32.97 0.43 47.94
6.68 13.73 122.41
4.1 5.7 252.85
0.5 1.16 214.23
1.43 0.45 57.04
6.21 0.39 57.94
1.46 18.03 737.16
0.47 3.98 216.95
8.27 17.33 214.75
1.66 15.73 259.35
4.21 12.42 381.12
17.47 0.83 56.08
5.66 0.51 64.25
5.07 3.58 89.77
1.28 0.31 46.54
1.81 22.4 160.91
4.3 0.39 45.73
0.76 4.35 352.84
1.26 4.31 221.85
37.01 1.74 49.84
1.86 0.3 44.26
5.45 24.18 291.1
0.61 5.23 748.02
3.16 4.04 69.36
5.47 0.27 41.44
6.45 9.78 77.94
3.95 7.04 207.37
5.9 8.39 115.71
2.22 1.42 48.86
1.81 0.54 44.69
0.35 0.95 194.79
12.43 2.94 60.97
18.36 0.92 43.5
1.24 0.31 42.52
21.05 1.23 45.29
12.99 10.29 100.9
0.41 0.92 163.49
17.43 13.02 99.79
3.89 0.21 44.61
15.53 5.72 53.94
5.13 17.75 250.18
7.45 6.64 77.26
15.05 2.39 51.48
1.91 3.46 65
3.46 20.3 430.81
12.53 7.75 63.41
2.17 0.49 41.16
0.77 9.7 572.08
33.32 0.25 44.5
6.58 18.75 95.43
33.31 0.31 45.61
2.89 44.5 29.52
3.41 1.98 55.23
2.05 8.9 372.43
8.85 41.44 220.57
28.13 1.38 41.85
0.75 6.99 649.82
12.27 8.84 55.85
2.12 0.43 45.12
2.86 16.03 241.57
1.03 1.83 246.9
7.79 7.75 59.5
2.99 0.97 41.3
64.88 9.05 37.88
5.89 11.18 89.28
5.52 29.3 177.99
1.48 0.2 39.37
1.21 3.49 245.33
2.33 0.32 43.55
8.09 6.04 52.23
1.94 0.59 40.9
38.57 0.57 43.4
3.15 0.96 39.67
53.94 2.49 38.99
1.78 0.36 38.66
45.5 1.48 35.47
2.27 0.27 36.36
40.39 3.71 43.4
2.11 18.38 321.75
7.39 9.41 64.63
0.77 5.73 533.18
1.67 0.63 38.74
1.91 2.47 173.76
8.16 13.48 156.37
36.74 5.58 46.68
0.18 2.15 112.53
1.85 0.25 35.33
47.86 6.66 53.58
42.12 18.21 53.98
9.42 4.6 55.88
28.59 0.99 38.93
79.64 15.25 45.16
79.43 20.57 53.71
9.84 2.34 44.44
69.73 2.64 37.95
4.4 13.33 122.38
23.29 7.63 56.01
23.32 4.26 41.44
1.34 9.36 260.5
1.77 0.31 32.54
27.64 1.66 34.97
0.27 0.68 125.46
65.41 1.42 34.73
2.08 9.35 321.05
49.71 5.18 36.75
1.56 15.35 198.49
59.43 6.07 35.52
2.89 25.29 203.24
1.53 0.23 30.39
13.14 38.9 178.92
1.41 14.38 238.66
74.46 1.01 32.12
0.84 1.37 116.23
0.49 2.11 440.35
2.34 0.45 30.92
0.57 10.85 507.3
4.71 5.64 49.91
43.92 0.6 32.11
38.62 10.64 37.15
2.03 0.47 30.82
1.09 6.28 166.98
10.42 27.51 95.55
9.03 8.85 50.21
83.4 3.93 34.43
11.27 11.55 54.26
0.98 2.94 189.99
3.93 11.14 185.99
0.93 8.26 210.36
1.63 10.42 248.56
62.47 11.96 37.48
4.43 19.92 242.63
1.09 0.19 28.64
0.97 13.41 521.31
0.42 2.5 308.93
15.55 8.18 58.78
34.95 17.69 48.34
3.67 7.47 167.48
2.94 7.99 69.54
0.37 1.18 103
65.35 11.77 43.98
1.37 0.15 30.89
0.9 1.93 136.15
67.62 12.95 47.92
3.79 1.42 29.44
3.78 16.99 209.14
16.89 7.02 34.3
1.8 0.19 26.81
0.79 3.16 144.08
21.97 7.54 45.08
3.37 6.25 154.81
3.97 14.16 196.97
57.15 2.17 34.52
0.57 4.38 261.57
0.72 2.93 182.2
20.92 28.41 99.94
30.46 11.69 34.51
70.03 14.78 34.11
42.26 23.79 49.71
2.31 1.25 31.6
7.79 23.15 80.34
29.47 2.86 34.59
3.01 8.99 207.15
4.38 18.99 172.6
131.22 19.75 36.32
100.8 58.37 43.73
19.25 23.21 90.36
85.17 31.54 43.61
6.37 33.52 141.46
77.11 14.45 33.21
54.76 2.71 29.63
46.48 22.4 50.22
51.07 3.39 29.78
41.48 0.4 27.38
6.8 0.84 29.19
88.06 4.18 29.6
3.36 0.28 25.98
83.07 15.96 39.06
25 19.85 41
0.32 0.84 109.61
102.6 38.01 37.36
14.19 23.47 109.26
34.49 9.83 28.09
65.73 1.49 26.25
2.34 0.16 26.97
2.94 6.95 152.83
31.71 37.02 76.2
48.72 0.65 26.17
75.04 15.2 32.25
24.25 9.9 55.48
0.76 2.53 229.89
3.01 0.32 25.45
71.99 8.47 36.2
2.81 35.05 179.46
14.64 1.25 25.42
45.01 7.39 28.75
6.44 39.82 169.18
80.97 8.7 34.96
5.99 27.82 127.56
0.59 3.15 272.58
8.08 19.37 122.19
36.89 37.35 59.57
87.43 3.83 25.58
47.12 19.79 36.27
2.78 1.67 29.48
38.17 3.74 29.99
31.87 25.58 42.07
76.47 9.28 31.02
0.36 0.88 75.26
43.38 5.94 25.29
64.96 7.3 26.03
101.06 17.24 29.33
0.15 0.32 68.54
0.55 5.18 404.46
2.19 0.19 26.67
1.32 0.22 24.72
132.02 11.17 30.95
2.39 1.37 27.1
5.08 16.14 140.79
0.13 0.38 67.69
7.24 4.86 33.43
10.12 12 62.15
2.49 5.98 136.34
29.09 26.5 40.25
90.37 2.64 25.94
0.9 14.32 381.16
6.81 4.88 32.2
6.89 26.69 105.41
1.36 10.79 214.16
75.7 10.26 23.59
24.48 0.72 22.54
0.51 4.49 270.19
47.81 12.34 30.91
41.52 2.54 26.42
0.56 2.33 120.86
6.99 24.46 162.9
7.51 13.92 99.05
64.4 12.92 25.52
85.25 15.91 26.88
61.17 2.2 24.06
34.34 9.8 31.57
4.48 11.65 144.75
108.18 33.96 32.26
67.22 31.02 38.92
5.74 0.4 25.5
15.28 16.55 40.14
32.1 0.73 21.05
10.84 17.15 83.04
83.14 25.53 31.53
2.03 0.23 20.09
84.83 36.38 38.51
43.68 10.27 36.07
44.73 1.35 25.42
42.2 11.71 26.88
52.16 2.35 23.65
44.09 1.05 24.04
4.96 3.57 28.34
99.89 10.23 27.16
7.97 30.24 156.98
16.25 5.82 25.34
72.81 23.52 33.4
38.97 17.54 38.17
77.63 13.15 27.05
5.73 2.22 21.05
63.72 10.6 33.13
16.96 12.3 46.25
0.15 0.35 73.97
61.42 2.93 21.88
0.51 5 439.37
86.61 43.98 38.68
95.66 39.1 31.06
61.14 14.38 34.28
0.44 1.16 80.52
3.79 26.2 78.56
0.5 5.68 245.84
64.66 9.1 24.15
66.2 3.95 26.06
122.55 57.17 36.17
2.17 5.54 145.45
70.43 31.36 37.5
44.35 3.26 20.33
90.43 7.73 27.11
65.69 6.42 22.48
30.13 16.51 32.74
62.06 37.56 41.43
72.67 6.81 28.19
7.7 25.25 123.54
48.59 4.76 26.08
115.37 58.38 34.97
21.73 1.94 20.04
4.54 13.03 162.59
108.15 15.61 26.36
8.58 18.55 120.83
52.44 5.2 27.49
44.31 7.94 22.55
70.48 22.49 34.69
2.84 10.74 212.74
72.94 8.84 23.99
43.65 17.35 27.01
39.28 12.06 32.15
0.85 7.1 361.96
31.42 14.7 25.56
71.6 8.82 23.74
69.16 24.14 29.87
104.52 48.45 38.63
13.91 9.81 55.07
63.36 4.82 20.62
2.64 0.25 18.71
45.14 12.63 25.95
91.56 12.93 28.53
11.82 18.12 67.49
23.52 15.78 32.97
0.63 3.36 161.54
13.79 29.1 95.37
113.7 25.4 28.81
3.66 20.12 220.73
95.15 23.36 32.39
51.95 2.91 20.84
6.56 0.85 18.64
18.43 1.07 21.63
15.45 26.64 70.69
68.55 9 26.12
7.42 37.14 124.08
79.5 7.12 27.79
31.99 7.33 27.91
77.3 16.88 22.84
47.77 1.79 18.99
35.98 3.61 20.04
1.09 9.19 215.95
125.55 54.37 34.86
86.4 48.39 32.58
4.38 10.57 117.79
10.28 12.92 32.92
69.88 35.41 28.02
8.1 32.71 129.68
64.09 27.03 27.25
60.45 31.48 27.42
28.52 0.54 20.95
3.41 10.6 134.47
9.99 45.03 130.67
67.21 24.07 26.47
75.38 15.85 21.07
3.38 22.79 184.21
83.38 12.27 22.57
1.87 21.66 198.37
2.95 30.04 216.32
63.87 22.23 34.87
40.76 22.03 40.59
23.87 49.92 90.91
0.45 1.39 65.26
18.71 0.69 17.14
3.48 12.27 167.66
60.91 16.53 29.57
97.08 31.86 30.82
6.86 4.91 34.82
8.42 24.65 121.46
11.11 11.59 52.26
84.41 17.93 24.95
42.38 31.7 51.92
31.33 36.03 57.84
2.31 19.32 210.47
2.83 0.87 19.87
6.07 40.22 93.41
0.76 7.66 393.25
46.62 42.8 33.72
2.02 0.91 22.62
152.03 38.93 25.64
56.57 9.88 24.39
103.08 45.22 27.27
82.92 12.73 21.21
64.99 7.85 24.6
15.41 24.37 37.4
2.38 19.04 386.46
66.37 6.5 21.9
7.19 22.32 57.98
63.42 22.12 29.54
105.84 63.61 27.98
111.7 13.56 22.21
12.72 31.86 80.8
83.41 17.63 21.1
39.17 3.83 19.23
1.56 0.17 18.73
61.63 20.97 23.87
125.78 31.63 30.2
19.18 27.22 39.45
66.13 4.73 21.68
0.73 7.29 126.26
0.47 1.97 88.21
52.87 0.81 19.28
4.6 10.78 124.61
79.55 10.41 22.82
45.99 25.99 26.49
0.91 8.56 398.66
1.14 18.46 324.82
69.26 37.51 28.01
70.81 26.63 32.5
111.24 50.48 31.28
72.83 20.3 27.26
61.18 26.94 26.63
26.76 16.58 43.92
0.26 0.64 71.11
1.06 24.6 345.34
7.39 20.45 114.6
69.83 27.13 22.7
71.04 10.11 24.1
72.22 16.72 21.49
2.64 9.86 161.74
0.63 2.73 104.6
37.57 48.8 57.65
70.88 14.98 24.26
15.89 17.18 54.28
41.05 18.16 22.71
40.28 24.06 25.28
60.09 17.29 22.81
46.99 13.53 20.77
61.67 18.05 25.12
54.7 7.17 19.62
56.34 7.28 19.95
37.76 20.56 23.14
56.55 32.44 26.51
40.14 18.02 23.28
98.84 22.95 25.61
10.47 15.3 67.06
7.36 2.48 18.32
3.53 9.09 111.13
51.22 6.28 26.4
70.68 13.34 23.25
0.11 0.44 103.97
2.35 29.75 211.05
48.12 16.81 21.93
0.87 8.35 312.44
0.45 5.69 77.71
60.68 5.63 21.39
9 22.38 55.29
38.36 1.72 18.04
102.2 39.56 27.09
103.14 25.21 23.8
86.96 13.86 19.24
50.68 16.08 23.08
66.51 17.32 25.21
2.74 9.62 148.73
15.66 7.53 21.74
63.2 28.38 23.26
73.5 22.93 28.74
0.84 11.14 243.17
0.96 9.48 330.8
14.04 18.93 29.84
2.67 8.33 122.58
137.07 42.21 28.61
66.86 5.6 20.27
28.9 21.93 28.79
31.87 1.15 19.89
70.31 43.82 25.31
63.57 6.21 18.28
18.37 38.89 88.31
1.08 3.42 8323.82
0.28 0.98 4186.88
0.43 6.47 140.38
1.46 19.04 573.41
0.1 8.38 62.97
1.27 10.59 881.05
5.62 17.69 909.2
16.5 6.36 325.08
0.27 0.67 838.92
0.17 10.17 72.03
0.19 13.12 121.06
5.05 2.59 272.29
0.27 0.66 722.2
0.87 8.61 2108.71
7.6 2.46 229.76
4.07 8.12 384.67
0.35 1.55 1261.45
4.63 8.17 598.47
1.82 0.91 173.49
0.3 4.05 1790.55
1.19 10.23 600.27
70.55 1.07 169.1
0.31 0.92 571.52
1.01 2.99 924.67
49.11 0.44 153.96
1.41 7.99 470.93
0.48 1.93 456.66
1.84 0.61 129.7
0.29 1.04 450.96
10 8.94 292.66
2.53 13.34 331.04
9.26 16.31 449.01
5.01 6.4 194.21
3.04 21.35 846.42
3.8 6.46 193.38
1.72 0.51 119.42
0.22 0.54 303.03
1.17 7.63 336.21
1.28 10.67 1234.21
1.3 0.2 95.8
1.92 0.89 111.15
3.58 9.25 554.97
5.04 6.11 156.85
5.78 7.46 179.05
0.75 2.12 446.62
5.91 1.1 105.14
4.49 6.44 161.34
0.68 6.24 1035.42
0.32 0.7 374.94
12.83 27.2 46.36
2.8 0.16 85.09
0.31 1.47 287.77
1.21 14.07 1035.35
61.74 0.69 88.23
2.39 1.38 85.39
0.22 0.65 239.87
2.39 0.95 83.9
0.29 1.19 312.26
1.95 0.31 79.07
1.77 0.41 77.07
50.13 0.51 76.05
3.14 0.28 71.69
0.8 2.68 385.91
8.27 4.54 117.51
6.32 6.17 120.54
16.5 0.4 78.65
2.61 0.65 83.29
3.15 2.12 82.18
33.78 17.38 100.99
0.74 7.38 767.92
0.6 1.79 317.58
0.91 9.5 841.33
25.85 0.17 76.17
0.22 0.7 263.01
69.86 1.6 66.41
0.24 1.04 186.09
1.62 1.37 84.47
2.71 0.1 65.3
2.57 9.32 421.84
19.31 10.83 126.1
20.9 0.53 59.85
3.44 0.27 62.89
5.81 10.55 139.13
2.17 5.79 543.13
7.11 0.34 62.32
1.24 0.46 70.5
14.19 1.05 61.7
11.42 4.75 83.78
22.25 0.47 58.74
19.33 2.26 81.61
1.89 0.55 59.03
51.03 0.4 64.42
2.65 0.99 66.87
0.93 7.13 283.03
0.28 1 204.72
32.51 11.65 66.04
1.6 14.87 308.73
64.66 20.09 67.49
0.18 1.02 157.9
1.9 6.51 353.86
0.36 1.64 259.44
21.42 20.64 100.2
23.45 0.36 53.14
37.93 13.66 76.28
27.27 0.44 48.61
7.34 18.01 139.78
4.7 6.6 256.37
0.57 1.36 215.34
1.33 0.34 54.65
5.41 0.32 57.69
1.3 16.54 759.34
0.51 3.68 192.62
8.56 17.11 208.98
1.63 14.44 229.31
4.23 13.1 386.5
15.1 0.76 55.98
5.67 0.43 61.93
4.88 3.35 90.5
1.26 0.31 47.57
1.89 19.8 144.49
4 0.39 44.86
0.74 4.6 370.6
1.23 4.38 227.2
37.64 1.58 50.17
1.77 0.29 44.85
5.53 27.82 327.91
0.57 3.42 622.86
3.36 4.31 73.81
3.79 0.25 41.46
6.91 8.84 71.14
4.22 7.31 205.43
5.44 6.65 107.99
2.14 1.15 48.27
1.95 0.54 44.75
0.33 0.84 176.72
13.24 3.71 64.25
14.03 0.78 44.66
1.32 0.36 42.2
30.46 2.33 44.83
14.17 12.4 104.93
0.42 1.01 163.73
17.29 14.57 102.51
3.6 0.23 44.98
18.14 6.33 54
5.42 16.86 232.81
6.52 6.06 76.86
14.82 2.6 53.49
2.09 3.67 66.5
3.86 24.52 434.09
10.93 9.18 72.57
2.76 0.68 42.51
0.86 10.42 566.94
24.65 0.25 44.48
6.8 25.17 115.89
44.18 0.35 45.31
3.3 54.02 30.1
3.53 3.02 62.84
1.89 8.74 407.33
7.42 33.22 222.56
28.48 0.83 41.11
0.66 5.16 565.33
11.27 6.88 52.82
2.57 0.54 44.47
2.67 13.24 210.31
1.02 1.88 233.8
6.44 6.05 57.94
3.5 1.04 39.95
59.89 9.42 38.17
5.21 8.71 81.52
5.66 26.08 162.74
1.6 0.19 39.68
1.33 4.4 268.26
3.1 0.37 43.29
8.56 5.93 51.69
1.62 0.38 39.4
40.92 0.58 42.53
3.55 1.13 39.64
63.52 2.74 38.63
1.65 0.42 39.67
34.97 0.99 35.59
2.17 0.29 36.45
43.71 4.44 43.99
2.27 16.78 284.6
5.84 9.08 71.83
0.82 6.94 593.05
1.9 0.81 39.45
2 2.5 168.25
7.97 12.02 149.03
32.29 6.49 47.81
0.18 2.55 116.74
2.03 0.28 35.38
44.55 5.87 52.33
41.98 16.49 52.15
9.51 4.54 55.44
26.49 1.14 39.36
74.64 14.71 44.77
77.22 22.72 54.44
11.55 2.58 44.48
62.9 1.86 37.26
3.89 10.48 114.28
18.77 7.87 60.98
23.02 3.45 40.37
1.22 9.35 268.76
2.36 0.41 32.91
32.72 1.12 33.91
0.26 0.81 131.8
49.92 0.72 34.92
2.1 8.59 292.41
49.4 4.85 36.53
1.65 13.81 171.97
61.31 6.27 35.56
3.03 25.13 196.33
1.53 0.24 30.02
12.98 45.89 199.82
1.46 14.82 226.97
59.63 1.05 31.93
0.8 0.99 98.83
0.52 2.41 474.06
2.67 0.53 31.32
0.66 13.72 508.03
4.72 5.34 47.55
59.81 0.46 31.84
51.04 10.81 35.22
1.86 0.39 29.65
1.3 9.02 208.08
9.87 21.29 85.14
7.87 7.74 51.71
54.45 2.2 34.57
11.22 12.59 57.01
0.84 2.98 198.42
3.54 11.05 192.34
0.86 6.57 190.17
1.62 14.11 316.93
65.72 12.23 37.7
3.73 19.17 279.85
1.45 0.21 28.2
0.99 12.6 489.99
0.42 2.54 293.69
13.99 7.42 58.51
41.18 20.25 47.97
3.75 7.16 160.5
3.38 9.84 72.04
0.32 1.03 96.08
68.23 10.94 43.53
1.85 0.16 30.54
0.82 1.35 117.55
59.48 10.58 47.26
4.3 1.53 28.87
4.01 16.38 194.6
17.58 6.55 33.71
1.78 0.17 26.14
0.82 3.75 149.29
27.44 7.42 42.6
3.06 5.48 154.64
3.78 12.29 182.54
63.16 2.2 34.62
0.66 4.85 256.08
0.74 3.11 199.38
24.32 33.97 102.49
27.24 11.88 35.67
72.52 14.62 33.87
34.1 19.03 48.57
2.49 1.45 32.1
8.3 22.56 75.46
22 1.94 34.21
2.78 7.37 184.88
4.83 24.4 187.45
117.92 18.38 37.17
111.57 65.55 43.5
20.02 22.84 88.04
88.78 30.46 43.44
5.98 31.03 142.03
85.52 15.37 33.51
68.34 2.58 28.91
50.05 21.56 49.19
49.08 3.78 29.57
22.72 0.34 27.88
10.58 0.71 27.99
86.18 3.68 29.49
3.59 0.26 25.27
81.19 16.51 38.81
26.85 20.78 40.33
0.34 0.98 116.79
97.86 38.83 37.84
16.31 29.24 117.73
36.96 9.27 28.2
54.75 1.82 26.99
1.49 0.17 27.08
2.65 6.22 157.29
28.82 34.17 75.79
26.05 0.74 25.99
65.13 14.79 33.02
24.26 9.58 54.88
0.64 1.79 194.12
4.64 0.3 24.53
59.79 7.27 35.95
2.91 39.34 201.48
13.52 0.81 24.9
35.19 5 27.75
6.95 37.39 151.69
86.32 9.59 35.46
7.3 30.99 117.5
0.62 3.25 253.4
8.15 23.51 139.16
39.78 33.99 55.09
65.49 2.06 24.83
43.09 20.83 37.51
2.05 1.34 30.58
46.41 4.04 30.24
30.57 23.01 40.3
86.84 11.27 30.98
0.38 1.08 83.69
40.94 4.95 24.64
63.05 7.11 25.34
83.92 14.96 29.87
0.15 0.37 67.49
0.58 5.06 372.5
1.62 0.19 27.03
1.42 0.23 24.73
120.41 9.67 31.22
2.7 1.56 27
5.65 15.24 123.17
0.13 0.38 67.17
5.71 5.29 38.02
9.52 11.38 62.42
2.63 6.74 140.24
24.39 24.91 41.84
76.9 2.84 26.28
0.89 13.82 373.42
7.44 5.45 33.8
7.22 28.47 108.96
1.37 9.49 183.9
63.23 10.26 24.26
25.82 0.67 22.94
0.52 5.84 308.03
50.74 11.5 30.35
31.47 2.14 26.38
0.58 2.84 137.49
7.99 30.58 171.27
7.35 12.99 96.93
56.4 10.86 25.52
92.48 15.14 25.89
64.84 2.79 24.53
36.08 9.23 31.59
4.82 14.58 162.43
93.67 32.53 32.88
59.91 27.68 38.87
7.95 0.35 25.27
14.22 14.75 40.47
48.97 0.77 21.54
12.31 18.56 80.64
89.79 25.73 31.75
2.57 0.24 20.32
83.71 32.08 37.2
47.17 10.44 35.94
31.45 1.15 25.46
50.74 10.17 25.2
44.38 2.14 23.31
35.37 1.65 24.89
7.09 3.48 25.98
104.13 11.5 27.64
7.51 29.28 163.26
18.58 5.91 24.5
87.53 27.19 33.16
35.33 18.3 39.85
82.57 11.89 26.61
6.6 3 21.98
52.45 10.87 34.98
14.11 12.57 51.65
0.14 0.3 72.52
47.13 2.73 21.89
0.46 3.91 389.45
90.99 43.22 37.52
81.65 34.3 31.07
50.67 15.27 36.51
0.42 1.15 77.27
3.38 24.29 80.87
0.53 7.56 273.18
72.7 7.38 23.62
53.33 2.48 26.12
113.29 53.56 36.54
2.37 7.36 174.21
72.11 30.95 36.04
42.69 3.22 20.71
77.82 7.18 27.05
72.09 5.16 22.68
34.94 18.27 32.5
71.13 38.15 39.31
82.92 6.71 27.8
9.68 29.21 109.68
53.03 4.27 25.63
123.36 58.5 34.43
15.63 1.02 19.74
4.92 14.99 164.12
104.1 15.06 25.79
8.89 23.08 129.41
60.97 4.52 27.42
32.45 8.42 24.16
58.66 19.33 35.37
2.78 9.44 199.32
58.6 6.86 23.47
39.09 13.46 26.32
44.03 15.04 32.8
0.89 6.47 337.46
23.58 12.9 27.45
92.65 9.6 23.53
63.83 22.76 29.45
109.45 45.88 37.37
16.53 12.97 57.92
89.15 5.84 20.82
2.33 0.27 19.03
48.15 11.22 24.69
87.89 12.33 27.83
9.31 15.3 70.11
27.14 16.44 31.98
0.58 3.25 146.78
10.57 23.77 99.02
110.41 22.73 28.94
3.67 17.54 192.98
94.12 22.65 31.74
44.39 1.39 20.06
6.53 0.72 18.69
15.66 0.73 21.53
16.5 28.27 71.78
78.44 8.47 25.53
6.06 30.04 124.06
84.59 8.37 27.66
28.44 5.26 27.89
65.78 15.24 22.35
44.18 1.67 19.07
33.73 3.95 20.43
1.12 10.47 239.17
119.28 53.49 34.84
86.83 48.12 32.75
4.43 10.34 115.53
10.41 11.82 31.52
68.76 32.36 27.26
7.71 31.92 134.87
68.41 29.21 26.82
67.85 31.46 27.37
19.45 0.34 21.3
3.52 10.82 135.73
9.59 47.66 136.58
61.15 21.43 25.96
75.9 12.13 20.23
4.31 32.77 185.07
83.17 11.42 22.43
1.57 14.38 168.95
2.63 29.25 237.46
67.59 19.65 32.42
41.34 22.06 39.42
22.56 44.39 87.18
0.52 2.07 74.38
20.37 0.65 17.29
3.64 14.01 181.29
62.4 16.56 29.01
94.6 30.55 31.13
4.9 3.37 33.99
8.26 25.55 126.15
8.01 8.71 54.63
81 19.02 25.33
43.96 34.1 52.66
29.32 33.73 59.99
2.5 17.78 181.6
3.45 0.75 18.99
5.08 36.76 102.61
0.82 8.27 352.46
43.21 44.43 35.72
2.34 1.04 23.1
147.39 35.48 25.3
57.49 10.12 25.22
105.97 42.53 27.16
80.63 12.38 21.12
71.56 9.13 24.75
14.27 25.9 41.02
2.62 20.91 373.08
71.52 6.56 21.38
7.98 26.09 62.17
73.14 23.17 29.04
99.82 53.26 26.39
109.52 9.81 21.64
12.95 37.47 87.85
86.79 18.2 21.19
34.33 2.5 18.53
1.73 0.19 18.57
49.84 14.93 23.77
117.67 33.62 31.77
17.33 26.07 41.5
75.93 6.71 22.09
0.73 8.9 152.98
0.42 1.55 79.88
45.48 1.1 20.06
4.83 11.98 123.34
103.33 12.14 22.4
39.32 22.24 26.26
0.91 6.64 344.41
1.06 19.53 391.63
67.87 33.7 27.56
69.28 27.79 33.49
108.04 55.45 32.54
79.9 19.86 26.99
51.9 22.05 26.46
23.68 15.56 45.27
0.25 0.5 64.8
0.87 22.77 372.88
8.17 25.01 120.83
67.54 24.52 21.72
60.76 10.17 24.19
83.21 14.42 20.75
2.77 13.31 199.31
0.52 2.14 96.08
44.57 47.09 51.2
75.16 15.64 23.53
14.69 15.23 53.96
39.73 16.74 22.63
41.5 25.61 25.25
58.09 14.82 21.99
54.4 13.85 20.29
61.24 12.93 23.59
53.49 6.95 19.28
53.59 6.25 19.58
35.01 22.71 26.13
68.25 36.84 26.74
33.98 13.61 22.45
92.03 20.54 24.9
9.71 16.16 74.16
6.3 2.69 19.56
3.08 7.35 101.79
50.55 7.99 27.5
58.7 12.45 23.81
0.11 0.6 119.24
2.12 24.37 186.16
49.95 16.02 20.89
0.83 8.11 314.15
0.42 5.88 83.3
67.34 6.6 21.09
11.38 30.85 58.65
24.76 1.78 18.51
103.4 34.03 26.12
89.44 21.89 24.06
90.25 12.56 18.88
51.33 14.73 22.71
61.37 16.46 25.47
2.87 9.53 142.87
12.26 5.01 20.16
57.61 27.65 23.68
70.42 22.8 28.62
0.87 11.59 246.06
1.01 11.84 375.05
14.5 19.74 30.81
2.78 8.77 117.94
132.92 41.27 28.66
100.81 6.8 20.06
31.91 22.13 28.06
35.7 1.38 20.11
78.16 45.33 25.06
71.2 7.03 18.43
16.32 36.41 92.82
1.25 3.53 8323.34
0.28 1.03 4251.14
0.4 6.17 161.68
1.53 22.14 589.05
0.09 5 46.16
1.2 10.43 866.02
4.87 14.36 872.58
16.58 7.63 341.27
0.27 0.74 850.47
0.17 9.08 74.89
0.18 9.76 95.26
4.88 2.74 278.69
0.26 0.66 728.39
0.9 9.13 2119.73
8.48 2.67 230.39
4.06 7.41 370.18
0.37 1.6 1241.82
3.8 6.07 561.4
1.8 0.93 179.34
0.29 3.66 1717.64
0.97 7.07 510.02
38.48 0.91 172.52
0.29 0.83 574.3
1.13 3.67 941.96
52.1 0.45 153.71
1.38 8.07 477.7
0.45 1.9 455.65
1.82 0.59 128.58
0.29 0.89 456.23
12.57 12.45 303.88
2.81 16.19 328.38
8.62 15.42 440.23
4.96 6.48 194.01
2.91 20.32 857.83
3.64 6.1 193.51
1.98 0.6 120.37
0.22 0.56 309.85
1.11 6.14 311.52
1.3 10.32 1207.97
1.68 0.26 96.3
2.05 0.79 106.48
3.63 9.64 549.91
4.54 6.34 172.3
5.62 7.85 183.83
0.74 1.92 443.88
8.4 1.88 109.15
4.71 6.42 159.39
0.63 6.03 1066.86
0.34 0.74 378.35
12.13 25.25 45.48
3.17 0.17 84.5
0.32 1.5 311.17
1.25 12.98 959.66
50.42 0.58 88.21
2.24 1.01 78.99
0.23 0.75 251.77
1.68 0.71 82.72
0.32 1.08 301.61
1.74 0.25 78.1
2.25 0.47 76.66
23.46 0.29 76.28
1.97 0.24 71
0.74 2.58 386.7
6.86 2.95 110.45
6.21 6.28 121.3
19.17 0.66 78.98
4.3 1.07 84.88
3.67 2.71 86.78
30.46 15.98 100.89
0.7 6.61 741.23
0.64 2.2 330.37
0.91 8.06 808.22
44.19 0.2 76.41
0.23 0.72 258.84
39.6 1.12 67.53
0.23 1.27 207.84
1.61 1.38 84.59
2.1 0.11 64.96
2.55 8.88 409.05
19.99 9.89 119.51
17.82 0.63 60.92
5.09 0.23 61.91
7.19 12.71 136.8
2.09 5.65 548.91
10.06 0.4 60.56
1.28 0.38 69.14
24.05 0.9 59.78
14.08 6.14 84.94
27.37 0.54 58.64
16.03 3.35 88.38
1.99 0.6 59.79
55.12 0.45 63.84
3.01 1.18 67.94
0.88 7.44 307.04
0.28 1.18 213.7
31.46 9.99 63.09
1.61 11.53 259.24
68.59 17.73 64.39
0.16 0.82 147.5
1.93 6.83 366.01
0.35 1.6 269.26
24.35 20.12 92.87
13.72 0.36 53.69
47.19 14.66 74.24
24.08 0.44 48.17
7.7 17.18 131.41
4.16 5.14 238.58
0.51 1.1 208.79
1.23 0.29 55.2
4.52 0.27 59.09
1.29 15.28 694.02
0.47 3.25 190.54
9.02 21.45 241.66
1.74 15.16 229.2
4.5 13.37 381.79
27.1 0.87 54.31
6.31 0.5 63.79
4.6 2.2 80.34
1.5 0.41 47.71
1.81 17.2 127.32
4.4 0.35 45.56
0.75 4.52 352.31
1.19 4.15 217.48
35.95 1.8 50.43
1.58 0.3 44.52
5.04 24.17 322.75
0.57 3.4 622.3
3.45 4.93 75.72
6.13 0.22 41.03
6.8 9.2 74.34
4.39 10.66 253.7
5.39 6.57 108.82
2.27 1.52 51.5
2.58 0.8 45.23
0.39 0.98 181.14
12.55 3.36 63.86
20.81 1.26 44.52
1.3 0.36 42.45
20.79 1.8 45.36
13.49 11.71 106
0.43 1.04 166.84
18.33 18.74 114.42
4.65 0.3 45.07
15.49 4.34 51.19
5.36 14.79 217.07
6.46 6.42 79.24
15.04 1.94 49.73
2.38 5.44 77.33
3.59 19.52 398.93
13.48 9.2 66.14
2.72 0.62 42.25
0.86 9.71 532.02
32.21 0.25 44.25
6.44 24.21 114.29
60.97 0.38 45.35
3.49 50.7 27.05
4.27 3.45 62.28
1.89 8.55 402.01
8.58 33.77 196.12
25.99 0.61 40.49
0.63 5.89 633.93
14.42 8.4 52.22
3.55 0.7 45.36
2.81 16.05 242.91
0.92 1.92 264.61
6.5 8.48 67.4
3.84 1.13 40.03
69.28 9.05 37.61
5.72 10.52 89.86
5.72 28.72 169.53
1.39 0.19 40.09
1.37 4.7 278.85
2.53 0.34 43.23
8.59 6.59 53.64
1.79 0.53 39.32
44.94 0.66 43.1
2.66 0.93 39.07
59.42 1.75 38.44
1.85 0.39 39.67
28.45 1.08 35.9
2.22 0.32 36.58
37.25 4.68 45.53
2.15 16.4 303.64
8.95 13.86 72.81
0.79 6.67 573.22
1.58 0.53 37.69
1.7 2.19 171.79
6.07 9.05 147.99
30 6.21 47.62
0.21 2.9 115.58
2.02 0.28 36.34
39.72 5.79 53.93
44.43 14.75 49.82
9.38 4.27 54.18
31.67 0.88 39.25
63.94 15.51 46.19
66.89 21.57 55.08
13.78 3.41 45.18
56.3 1.52 37.41
3.64 11.04 123.24
19.83 8.33 60.56
26.76 2.25 37.89
1.15 7.93 253.04
2.37 0.42 33.21
39.41 2.23 34.63
0.26 0.72 130.87
33.46 0.46 34.73
1.98 7.53 287.9
40.5 5.01 37.06
1.75 14.63 174.12
53.71 7.6 36.44
2.94 20.42 166.5
1.44 0.23 30.2
16.47 48.62 175.06
1.47 12.01 223.44
42.7 0.83 32.25
0.82 1.35 108.08
0.52 1.86 390.26
1.97 0.53 32.51
0.6 14.32 591.93
4.24 5.78 53.28
30.5 0.32 31.75
50.27 10.08 35.25
2 0.46 30.67
1.07 6.57 195.79
11.02 20.51 75.11
9.68 10.35 52.92
77.24 1.86 33.81
10.15 11.79 54.87
0.91 3.3 217.94
3.88 12.68 204.27
1.01 7.61 178.87
1.6 12.21 277.38
55.22 10.63 37.38
4.06 18.71 255.25
1.43 0.25 28.78
1.05 12.31 456.3
0.45 2.84 316.15
14.38 5.8 53.59
53.06 18.19 43.73
3.72 7.56 167.04
3.61 9.51 68.71
0.34 0.95 97.29
67.48 11.11 42.47
2.06 0.18 31.24
0.96 2.02 135.97
79.41 8.46 43.97
5.71 2.42 30.58
4.41 15.12 177.49
14.48 7.59 36.63
1.67 0.15 26.12
0.88 3.12 132.19
25.47 7.06 42.9
3.08 6.52 169.06
4.54 17.77 208.15
47.16 1.87 35.36
0.62 4.67 266.58
0.73 3.25 200.49
20.06 31.99 109.08
27.91 11.04 34.58
79.87 16.47 35
33.23 14.83 46.12
2.04 1.3 33.67
9.55 21.57 67.98
19.65 1.96 34.73
2.53 7.14 200.52
4.3 20.66 186.89
122.52 20.9 37.67
102.44 65.59 45.18
20.14 20.86 83.22
82.46 30.5 44.25
6.44 35.61 150.55
74.2 11.79 32.37
68.18 2.55 29.32
49.77 19.43 47.05
53.21 3.75 29.74
44.84 0.33 27.44
9.8 0.72 28.47
71.57 1.98 29.16
3.6 0.25 25.46
91.82 14.19 37.1
29.77 19.92 37.77
0.38 1.04 119.21
94.58 35.08 37.28
15.51 31.53 126.25
35.12 8.05 27.78
48.84 1.13 26.38
1.98 0.22 27.13
2.46 5.84 158.39
28.41 38.46 82.69
49.31 1.17 25.78
69.67 12.31 31.73
26.78 9.83 52.95
0.72 2.53 217.35
6.38 0.29 24.17
44.33 6.11 36.23
2.98 42.3 204.93
6.56 0.78 25.9
28.95 3.02 26.92
8.02 50.24 169.35
86.82 10.65 35.12
6.93 31.4 124.72
0.59 3.13 268.45
8.65 21.8 127.36
36.92 31.78 54.2
75.3 2.82 24.73
44.46 23.72 38.28
1.83 0.9 27.61
39.81 2.71 29.71
36.82 25.46 38.94
87.71 12.01 30.85
0.36 0.91 76.16
35.78 3.83 24.75
58.95 5.89 25.42
86 9.57 27.88
0.14 0.33 70
0.54 5.49 426.08
1.63 0.17 27.1
1.01 0.22 25.09
128.95 6.24 29.9
2.64 1.45 26.64
6.18 16.83 127.95
0.13 0.35 66.45
6.52 4.56 34.26
9.35 11.06 63.35
2.66 7.63 151.58
25.32 25.83 42.34
55.11 1.65 25.95
0.89 15.56 431.57
7.68 4.23 29.96
7.96 30.06 104.75
1.35 10.74 205.63
63.43 10.07 23.91
15.85 0.55 22.99
0.55 5.79 306.18
48.4 8.02 28.39
19.28 0.9 25.87
0.63 3.83 170.59
7.43 32.7 192.1
7.89 19.2 116.62
58.61 11.55 25.14
105.05 14.55 25.01
89.76 2.8 23.96
38.04 12.46 33.2
4.43 14.25 176.9
92.2 32.59 33.34
64.02 31.25 39.07
5.76 0.31 25.03
14.8 14.45 39.8
21.87 0.46 21.7
12.44 22.28 87.83
78 21.57 31.19
3.19 0.22 19.67
93.67 32.23 36.72
45.23 10.44 36.65
46.11 1.18 25.02
44.09 8.46 25.52
20.69 1.06 23.24
46.96 2.83 25.01
4.96 2.95 26.81
110.86 11.88 26.63
8.58 32.95 157.55
21.95 8.89 26.2
92 30.7 33.77
35.87 21.45 41.83
71.7 8.65 26.19
6.87 2.5 20.55
44.89 9.71 34.98
12.97 12.02 53.34
0.14 0.31 74.89
38.12 2.28 22.12
0.46 3.67 363.36
91.01 41.59 37.29
76.15 27.29 30.11
37.31 13.16 37.93
0.47 1.4 78.62
3.05 23.21 81.9
0.51 7.44 291.11
76.19 8.03 23.52
64.39 2.65 25.22
111.29 56.43 36.82
2.53 7.34 163.84
64.63 24.64 34.91
41.76 3.8 20.77
58.98 6.51 27.31
63.67 3.49 21.93
34.15 21.02 34.14
73.71 36.61 38.25
76.48 4.93 27.58
7.46 24.73 125.18
62.92 4.65 25.3
113.33 52.6 34.36
13.06 0.99 19.91
4.94 13.7 154.42
107.63 12.96 25.48
9.5 21.33 122.22
73.92 4.65 27.05
40.5 8.27 22.84
71.84 22.13 34.94
3.19 11.3 202.77
55.7 6.76 23.29
33.48 13.41 26.25
53.1 16.51 31.97
0.74 5.39 338.99
25.25 14.38 27.19
96.01 10.02 23.25
62.86 21.94 29.78
112.35 47.63 37.99
16.39 12.02 54.6
78.96 5.32 21.13
2.03 0.23 19.6
56.65 11.05 23.76
77.79 11.71 28.29
11.07 18.91 71.48
31.19 18.5 32.25
0.55 2.81 133.56
12.36 25.24 94.26
113.95 23.04 28.84
3.61 17.83 197.12
87.91 23.65 32.53
62.98 2.05 20.26
5.14 0.66 18.85
13.21 0.66 21.41
17.26 28.42 67.41
67.42 10.55 26.55
6.56 33.9 132.39
70.98 8.25 28.43
37.09 5.76 26.66
60.51 17.77 23.44
28.14 1.27 19.46
33.1 3.76 20.18
1.1 7.76 188.85
115.84 51.58 35.02
84.75 40.4 31.14
4.37 11.78 127.63
11.38 14.56 33.94
66.89 34.29 27.55
6.88 30.75 142.53
64.37 26.04 26.38
73.27 37.4 27.4
33.13 0.39 21.25
3.67 11.96 133.58
7.64 39.01 146.63
63.04 21.78 25.53
79.1 16.41 21.38
4.44 29.53 170.13
106.96 11.38 21.78
1.57 16.61 173.1
2.88 31.63 234.93
61.25 16.57 32.13
46.35 23.76 39.61
23.02 53 95.51
0.52 2.39 87.88
28.32 0.68 17.1
4.09 18.65 206.76
59.38 17.64 29.7
84.04 27.49 30.22
6.15 4.21 34.52
9.31 29.42 130.42
9.44 10.6 54.77
79.87 19.83 25.35
46.34 31.29 50.33
31.19 36.09 59.28
2.58 19.21 184.25
2.66 0.72 19.45
4.77 37.99 108.22
0.86 9.08 402.86
44.1 39.5 32.8
2.23 1.39 25.53
135.49 37.46 25.67
62.37 9.87 24.52
108.06 41.16 26.46
64.47 13.49 22.95
82.9 8.4 24.45
17.28 28.75 39.47
2.62 24.41 428.28
57.23 5.71 21.28
7.28 24.8 61.79
84.56 25.02 28.53
97.19 48.95 26.03
128.71 10.13 21.31
13.99 39.17 88.13
74.14 16.56 21.17
37.15 2.4 18.78
1.41 0.19 18.81
52.41 16.96 23.74
118.71 33.76 31.2
15.41 24.61 42.93
47.03 5.4 22.97
0.7 7.83 149.22
0.4 1.41 74.9
28.24 1.12 20
4.45 11.66 128.81
85.57 12.71 22.9
39.1 18.05 24.55
0.9 7.52 389.31
1.1 18 335.82
64.87 31.06 27.36
76.45 31.32 33.07
97.85 46.96 32.27
81.84 19.77 27.4
55.34 18.73 25.37
21.65 16.36 47.71
0.24 0.48 65.62
0.98 22.37 338.67
8.35 22.32 110.33
64.68 23.25 22.2
49.33 7.23 22.76
79.53 16.34 21.65
2.68 12.12 188.27
0.48 1.46 85.29
48.55 49.67 49.74
72.91 15.66 23.79
15.05 15.16 53.28
43.26 18.95 23.28
42.41 23.56 24.55
58.4 14.25 22.1
60.15 16.9 20.92
58.31 11.68 23.48
54.63 6.23 18.96
46.46 4.86 19.29
34.96 23.57 26.01
70.41 35.64 26.26
34.27 12.76 22.41
82.68 17.96 24.9
9.53 14.73 70.56
6.59 3.71 21.44
3.46 8.05 100.42
61.22 8.97 26.97
61.44 11.86 23.39
0.13 0.58 121.29
2.32 28.91 211.93
50.04 16.39 21.4
0.9 7.1 272.97
0.43 7.57 117.51
67.75 5.47 20.96
8.93 26.1 61.84
18.95 1.86 19.46
101.97 34.51 26.2
97.03 21.72 23.4
96.14 10.81 18.24
59.78 12.82 21.03
57.42 15.85 25.18
2.95 11.16 162.15
11.1 4.31 20.17
55.61 30.18 24.6
66.73 21.23 28.86
0.83 11.81 270.69
0.97 9.36 341.14
16.7 18.99 28.76
2.89 9.5 127.43
137.77 44.54 29.33
94.38 7.44 20.86
31.5 21.25 28.49
31.8 1.13 20.07
69.28 37.13 23.77
72.45 6.53 18.8
17.62 35.04 84.6
1.18 3.44 8305.25
0.27 0.88 4248.23
0.4 5.26 130.22
1.48 20.22 601.38
0.09 9.35 75.72
1.14 10.31 864.41
5.58 17.66 901.26
19.02 7.26 325.2
0.27 0.67 823.97
0.16 8.18 69.29
0.19 8.96 80.04
4.41 2.42 273.48
0.28 0.74 745.41
0.89 9.71 2174.13
8.53 2.41 224.49
4.44 9.23 404.89
0.37 1.6 1232.64
4.07 5.99 535.26
2.06 0.96 176
0.29 3.59 1633.34
1.09 8.21 557.1
35.13 0.67 170.81
0.3 0.85 579.59
0.96 3.07 921.91
52.42 0.53 153.17
1.24 7.63 478.13
0.46 1.91 449.53
1.81 0.48 125.18
0.33 1.16 460.04
10.72 10.6 306.19
2.6 13.02 308.25
8.3 13.54 423.89
5.12 7.14 203.61
3.53 24.73 861.06
3.58 5.25 178.72
1.93 0.7 119.36
0.23 0.61 308.45
1.12 7.19 333.83
1.23 10.7 1244.4
1.41 0.22 96.09
1.93 0.84 106.91
3.38 7.92 535.02
4.93 6.83 173.21
5.9 6.84 166.99
0.72 1.79 458.42
9.3 2.28 109.03
5 7.06 158.69
0.61 5.27 950.64
0.32 0.78 371.63
11.71 21.56 42.28
2.98 0.17 84.05
0.31 1.52 278.5
1.26 15.99 1121.76
30.16 0.63 88.63
2.53 1.51 87.28
0.23 0.78 255.87
1.84 0.72 82.73
0.3 1.2 326.85
1.61 0.26 77.44
1.98 0.38 75.54
24.03 0.28 76.07
2.2 0.27 71.28
0.73 2.3 376.36
7.3 3.54 113.24
5.08 3.9 105.62
10.63 0.56 80.43
3.76 1.16 88.83
3.05 2.37 86.36
30.79 16.55 100.44
0.76 6.97 756.96
0.54 1.6 322.12
0.83 8.62 839.14
41.93 0.21 75.96
0.25 0.86 273.29
27.06 0.67 67.32
0.24 1.05 180.77
1.56 1.25 82.43
3.16 0.1 64.23
2.38 7.82 387.15
19.22 10.53 125.35
12.89 0.66 60.65
3.31 0.23 62.89
6.47 11.14 134.86
2.03 5.71 568.64
12.02 0.36 60.43
1.38 0.41 68.56
16.44 0.57 60.23
16.01 7.36 84.33
44.85 1.36 58.9
19.48 4.98 91.21
2.02 0.65 59.99
42.93 0.37 63.84
2.58 0.8 64
0.85 6.8 295.35
0.27 0.96 202.19
31.09 12.16 68.65
1.61 14.01 293.39
64.32 18.04 66.14
0.16 0.79 147.03
2.13 7.15 346.14
0.4 2.01 279.32
22.58 20.19 97.57
19.08 0.42 53.02
38.98 15.59 79.24
21.73 0.54 48.25
7.68 18.9 136.21
4.1 4.94 238.18
0.52 1.24 210.27
1.42 0.35 55.38
4.71 0.27 57.42
1.25 14.05 668.01
0.45 3.41 201.53
9.31 20.68 223.6
1.78 14.21 226.52
4.44 10.76 321.41
14.42 0.65 55.49
5.78 0.4 61.35
5.45 3.38 88.64
1.63 0.48 49.39
1.64 15.13 126.17
4.08 0.35 44.47
0.72 3.53 322.59
1.11 4.12 227.65
54.14 3.48 51.16
1.69 0.31 44.93
5.61 25.55 308.02
0.61 3.75 662.79
2.94 4.24 76.85
6.52 0.24 41.57
6.78 11.42 80.22
4.92 12.8 261.27
5.51 7.99 117.69
2.72 1.84 50.27
2.62 0.9 45.88
0.37 0.91 185.7
13.73 2.57 58.54
25.46 1.45 44.29
1.32 0.41 43.64
20.88 1.26 44.86
15.26 14.96 111.81
0.4 1.29 181.96
19.43 18.33 109.19
3.96 0.31 45.97
13.42 3.62 50.93
5.32 13.8 205.87
7.04 6.65 78.03
10.87 1.74 51.59
2.07 4.21 66.9
3.55 19.76 402.92
13.14 8.83 65.22
2.81 0.54 41.02
0.84 10.56 546.52
18.08 0.19 44.1
6.52 27.18 129.28
48.47 0.34 45.24
3.62 40.06 21.14
4.57 4.21 67.53
2.06 8.55 355.07
9.29 32.47 176.34
43.43 0.71 40.56
0.68 6.54 677.87
16.52 11.24 54.57
2.53 0.56 44.15
3.01 18.74 270.48
1.04 1.99 252.46
7.76 8.99 62.65
4.29 1.48 40.96
62.76 6.99 36.38
5.68 11.55 96.75
5.48 26.24 160.24
1.71 0.2 39.61
1.38 5.21 300.63
2.83 0.33 42.86
12.39 8.35 50.83
1.72 0.51 40.03
34.66 0.55 42.82
4.16 1.63 41.24
37.1 1.07 38.17
1.42 0.31 39.11
39.3 1.03 34.97
2.11 0.26 36.42
28.62 3.81 45.42
2.13 14.84 259.66
8.04 12.68 73.37
0.79 5.51 479.49
2.64 1.14 40.66
1.93 3.16 194.33
8.07 11.17 141.61
38.44 6.63 46.41
0.22 2.6 100.46
1.41 0.25 35.5
37.98 4.61 52.73
44.73 14.69 49.27
9.94 4.29 54.06
35.05 0.82 39.19
66.61 16.25 46.69
60.97 17.84 54.71
9.13 2.57 46.01
42.33 1.06 36.65
4.07 11.76 118.41
21.2 8.58 59.52
12.62 1.22 38.53
1.26 7.55 233.56
1.88 0.32 32.58
48.19 1.34 33.42
0.25 0.73 135.59
34.28 0.41 34.19
2.18 8.12 284.72
38.42 3.67 35.94
1.62 14.15 175.4
51.8 4.44 34.87
3.4 22.7 163.15
1.34 0.23 30.13
14.21 42.33 173.52
1.5 12.98 211.7
29.14 0.65 31.89
0.76 1.1 104.85
0.57 2.07 390.89
1.98 0.45 31.54
0.57 11.5 488.79
5 5.47 47.43
32.01 0.42 31.53
38.5 7.73 35.29
1.93 0.4 30.97
1.19 7.09 183.76
9.97 18.84 76.69
9.39 11.8 56.65
58.69 1.74 33.53
9.45 11.95 57.9
0.88 2.47 178.23
3.9 13.34 210.42
0.97 6.82 174.27
1.69 13.34 275.55
54.07 11.01 38.36
3.98 15.25 220.68
1.49 0.34 29.32
1.05 9.73 377.6
0.43 2.33 300.3
12.35 5.29 54.4
50.98 16.85 41.61
3.73 8.56 178.54
3.26 11.56 80.71
0.38 1.34 105.23
65.67 10.04 42.64
1.94 0.19 31.08
0.95 2.1 136.39
65.09 8.15 44.85
3.89 1.72 30.42
4.01 14.1 178.27
16.73 9.21 37.75
1.59 0.15 26.04
0.77 3.01 136.11
30.26 7.09 40.91
3.58 8.44 183.84
4.55 16.21 194.7
38.18 1.39 34.91
0.63 5.96 319.34
0.73 3.3 194.23
23.21 34.63 105.03
35.01 14.16 34.55
82.72 16.05 33.67
35.3 15.14 45.06
1.88 0.88 30.33
9.56 23.32 69.16
30.44 1.61 32.98
2.47 5.93 169.95
3.93 19.1 184.67
159.88 26.79 37.19
106.92 66.58 44.16
16.17 15.19 78.28
92.5 28.53 41.53
6.41 33.48 142.1
73.51 13.59 32.51
50.3 1.74 28.22
54.42 16.97 44.51
33.65 2.11 28.95
40.9 0.38 27.55
9.81 0.43 27.16
60.2 1.48 28.74
3.61 0.27 25.95
87.52 14.39 37.54
28.23 19.62 38.84
0.34 0.82 112.07
90.66 27.69 35.94
15.54 36.38 139.54
31.52 7.64 27.73
50.3 0.98 26.49
2.48 0.22 27
2.94 7.9 172.95
33.83 47.94 84.02
48.95 1.27 25.77
56.34 10.41 31.75
24.45 9.37 53.22
0.76 2.49 212.01
7.64 0.24 24.23
62.85 6.92 35.12
3.05 32.03 155.98
3.73 0.43 25.72
32.16 3.98 27.34
7.16 57.48 210.03
56.59 5.94 34.86
6.91 32.21 125.53
0.68 4.31 308.66
8.09 22.18 135.37
36.89 32.45 55.3
65.83 2.83 24.94
47.78 25.99 38.63
1.86 0.93 27.89
39.89 2.24 28.73
45.28 26.29 37.4
87.05 12.07 31.44
0.37 0.9 78.24
23.9 2.6 24.37
59.34 7.2 25.82
73.59 11.08 28.79
0.15 0.4 71.26
0.57 5.06 348.53
1.71 0.22 27.78
1.21 0.19 24.59
104.79 5.6 30.06
2.64 1.21 25
5.87 16.04 127.52
0.15 0.39 67.82
5.31 3.77 34.68
11.04 13.14 61.59
2.55 7.78 157.12
25.01 23.36 40.26
72.44 1.93 26.01
0.88 18.27 464.62
7.55 4.56 30.96
6.57 22.78 97.91
1.41 10.8 209.83
65.16 8.83 23.6
22.95 0.98 23.01
0.5 5.87 321.65
55.74 10.62 28.93
16.41 1.13 26.16
0.59 4.45 217.34
7.21 34.58 206.79
8.18 18.35 111.4
57.82 9.01 24.07
90.48 14.27 25.64
100.88 2.27 23.27
36.65 10.57 32.57
5.2 14.46 157.33
85.41 31.57 33.8
65.61 34.01 40.34
6.15 0.38 25.08
15.03 14.97 38.85
19.16 0.7 21.6
9.51 21.48 103.86
87.24 25.78 31.37
1.72 0.16 19.8
82.97 28.71 36.33
45.93 13.17 37.67
41.83 0.63 24.53
39.7 6.98 24.62
23.19 0.75 22.84
33.98 2.22 25.04
5.52 3.86 29.18
90.97 12.18 27.94
7.82 35.92 186.01
21.57 10.92 28.35
97.88 29.32 32.5
37.3 22.45 41.66
70.51 8 25.83
5.52 2.44 21.52
54.47 11.95 34.7
16.1 14.67 52.22
0.14 0.35 73.72
29.12 1.91 21.93
0.5 4.78 393.19
99.4 41.26 36.23
97.35 23.99 26.97
41.3 11.44 35.94
0.41 1.15 77.26
3.61 31.16 93.3
0.54 6.91 230.16
73.03 5.96 22.83
48.41 1.97 25.44
110.01 54.02 35.98
2.36 7.88 173.44
58.94 23.02 35.29
36.52 3.22 20.92
63.28 6.8 27.69
47.34 2.08 21.27
42.21 23.37 33.93
71.76 38.04 39.29
80.91 4.76 27.05
7.62 25.39 124.32
71.66 5.27 25.76
112.07 47.44 32.76
12.43 0.62 19.59
4.1 12.19 162.16
90.38 9.13 24.85
8.22 20.78 134.39
88.5 4.81 26.74
34.76 9.31 24.14
72.68 22.42 34.35
3.2 12.86 216.93
45.5 5.83 23.47
27.27 12.96 27.96
50.78 15.5 31.29
0.83 7.7 392.99
22.13 13.32 26.65
92.61 9.64 23.45
70.13 22.72 28.85
106.06 43.25 36.67
14.87 12.19 57.97
57.77 3.68 20.44
2.27 0.25 19.37
63.57 10.18 23.25
86.64 12.26 28.03
11.7 22.92 77.37
33.5 17.62 30.6
0.57 2.57 126.37
11.82 26.13 99.2
113.17 23.16 28.99
3.35 15.89 190.38
96.02 21.01 31.4
67.46 2.13 20.1
8.74 1.16 19.13
14.43 0.73 21.82
17.51 30.91 71.06
51.59 10.9 28.25
7.16 35.24 121.6
67.52 7.64 27.71
45.3 4.43 25.45
53.33 13.7 23.4
20.14 1.02 18.78
32.37 4.14 19.86
1.06 6.54 162.32
112 50.19 35.55
96.76 38.46 28.96
4.23 13.21 138.08
9.64 14 35.67
69.65 35.32 27.7
7.28 36.68 155.56
58.77 26.12 27.06
66.58 30.68 27.23
21.34 0.32 21.45
4 12.35 135.78
10.3 39.75 112.97
71.69 21.07 25.09
63.61 13.82 20.87
3.68 27.74 197.97
123.38 11.34 21.41
1.57 14.03 165.28
3.48 27.82 177.09
60.11 15.97 32.35
45.18 19.57 37.34
24.84 55.62 92.25
0.58 3.76 109.7
25.48 0.52 16.94
3.99 18.5 198.19
60.64 14.47 28.82
80.69 27.83 30.54
5.95 4.3 34.84
10.22 37.05 147.15
9.79 11.06 55.12
73.1 19.79 26.22
46.41 32.93 49.9
32.49 31.36 53.22
2.27 14.15 165.29
3.11 0.82 19.04
4.53 31.06 97.06
0.78 8.82 394.66
48.81 45.02 33.49
2.81 1.41 23.86
137.34 36.36 26.05
52.08 7.12 23.72
108.15 37.46 26.02
77.73 15.5 22.12
68.99 7.87 24.7
15.65 24.6 37.84
2.7 25.15 415.39
54.68 3.63 20.85
7.26 23.87 61.55
85.45 21.88 28.09
92.52 48.95 26.75
118.94 11.53 21.62
12.72 39.34 92.05
60.48 14.68 21.53
49.66 3.7 18.91
1.19 0.17 18.33
52.9 16.78 23.61
113.81 30.15 30.29
14.13 21.17 41.13
46.88 5.03 22.63
0.67 7.56 153.56
0.46 1.66 84.14
28.03 0.84 20.1
4.25 11.57 133.22
99.02 12.28 23.06
42.63 17.32 23.59
0.99 9.46 425.73
1.13 18.8 325.33
58.22 32.04 29.16
78.5 32.75 32.94
93.25 48.6 32.62
77.28 18.41 26.99
64.86 17.07 23.75
23.84 15.1 44.19
0.24 0.62 67.49
0.92 23.04 343.47
7.71 19.2 104.43
76.21 27.28 22.34
47.53 5.93 22.95
98.24 18.48 21.2
2.9 13.28 188.72
0.53 2.38 98.03
47.51 50.11 50.79
71.31 14.4 23.66
16.08 18.32 56.76
39.26 16.94 22.74
45.26 25.85 24.64
62.97 13.83 21.67
52.18 14.16 20.32
53.63 10.76 23.86
50.44 5.22 18.8
57.09 4.24 18.9
29.86 21.82 26.09
81.86 37.68 25.58
29.85 12.02 22.37
87.89 18.65 24.99
11.3 16.59 68.96
9.1 5.94 22.85
3.39 9.2 114.81
64.47 7.78 26.29
60.94 10.94 22.99
0.12 0.51 116.83
2.38 29.53 186.76
50.17 18.67 22.78
0.86 7.74 302.57
0.41 6.61 102.01
65.42 6.84 21.83
9.77 27.64 59.9
17.06 1.56 18.9
97.19 32.27 26.44
107.14 20.26 22.29
88.04 10.96 18.26
68.49 14.84 20.56
59.3 20.16 26.62
2.55 9.04 150.87
7.63 3.27 20.88
61.08 30.92 24.28
64.03 21.23 28.85
0.87 10.43 242.87
0.9 6.95 269.57
12.92 16.14 28.87
2.76 10.07 135.48
134.55 40.85 28.69
84.85 5.91 20.41
29.76 21.88 29.18
44.73 1.56 20.04
66.28 36.24 23.92
63.2 5.45 18.22
15.57 36 92.81
1.22 3.57 8295.55
0.27 0.96 4121.5
0.41 6.13 140.69
1.33 18.13 554
0.08 6.34 55.38
1.22 9.45 814.25
5.15 16.61 893.76
13.72 5.29 317.47
0.26 0.58 812.31
0.17 8.15 70.43
0.22 18.12 117
3.78 1.89 262.56
0.28 0.76 729.07
0.83 8.13 2027.57
8.25 2.06 218.63
3.97 8.48 400.06
0.34 1.49 1244.74
4.65 7.23 564.07
1.98 1.04 178.38
0.28 3.51 1629.32
1.18 8.72 540.94
35.06 0.48 167.58
0.31 0.99 584.88
1.15 3.81 981.1
86.07 0.43 151.12
1.5 8.27 456.54
0.46 2 450.47
1.85 0.57 128.45
0.3 1.06 462.93
11.56 12.11 310.49
2.79 14.93 314.27
8.33 13.49 412.56
5.66 7.06 190.46
3.04 21.36 839.55
3.42 4.64 169.6
2.25 0.77 120.23
0.23 0.59 297.6
1.11 6.83 310.25
1.34 10.64 1213.45
1.69 0.21 95.04
2.12 0.92 107.52
3.63 8.5 510.23
4.64 6.2 163.43
5.96 6.99 166.65
0.72 1.89 450.6
8.9 2 106.56
4.59 5.84 146.54
0.64 5.75 972.68
0.32 0.66 366.81
11.48 20.67 41.09
2.7 0.15 83.01
0.3 1.45 273.68
1.18 14.73 1106.59
36.98 0.68 87.09
1.94 0.92 80.68
0.23 0.71 241.81
1.73 0.73 80.57
0.32 1.14 336.45
1.85 0.26 77.23
2.1 0.48 76.09
29.43 0.28 74.62
2.44 0.28 71.05
0.72 2.64 390.1
7.08 3.83 114.52
5.07 4.17 110.37
18.75 0.53 79.16
4.88 1.51 88.86
3.81 3.09 88.71
26.54 16.77 107.37
0.75 6.68 725.14
0.56 1.75 309.54
0.86 9.09 887.56
52.29 0.27 75.67
0.25 0.89 275.11
58.58 0.76 66.52
0.22 0.86 167.34
1.54 1.23 83.73
3.37 0.11 64.61
2.67 9.5 402.34
23.02 13.39 128.06
12.38 0.5 60.29
2.86 0.25 62.82
5.89 9.64 128.99
2.26 6.09 535.94
13.47 0.36 59.98
1.45 0.43 67.88
10.08 0.46 60.34
15.81 7.35 85.32
39.33 0.92 58.75
20.5 4.94 89.25
1.96 0.62 59.9
36.14 0.29 63.07
2.48 0.85 65
0.96 8.45 323.59
0.3 1.16 214.47
31.1 11.64 66.69
1.72 14.37 311.17
66.24 18.19 65.5
0.15 0.69 138.16
2.04 6.5 344.49
0.38 2.31 321.4
21.54 19.1 94.1
19.33 0.36 52.87
37.8 15.84 79.89
21.45 0.41 47.65
7.17 21.16 156.79
4.13 5.03 232.86
0.52 1.17 208.81
1.42 0.36 54.99
4.7 0.31 57.71
1.29 18.05 781.77
0.5 4.76 233.97
8.11 19.46 236.24
1.88 14.35 211.29
3.91 9.09 319.72
21.92 0.77 55.27
5.51 0.34 60.48
5.32 3.2 86.31
1.75 0.45 47.03
1.87 17.2 128.06
3.73 0.35 44.54
0.7 2.76 262.42
1.18 4.23 216.48
36.44 1.58 49.22
2.06 0.38 44.95
5.05 24.34 326.8
0.59 4.23 696.4
3.22 3.43 64.47
3.27 0.23 40.89
7.77 12.19 78.7
4.49 11.54 261.5
5.06 7.03 110
2.39 1.66 51.41
2.2 0.68 45.4
0.38 1.03 194.24
9.95 2.03 60.2
25.69 1.45 43.87
1.42 0.39 43.03
21.41 1.18 44.08
15.5 15.17 111.45
0.36 0.93 162.83
21.34 17.69 100.4
4.2 0.34 45.09
12.3 3.7 50.54
4.94 12.53 195.68
6.85 7.19 82.94
11.6 1.57 50.18
2.21 4.04 65.28
3.6 22.59 437.82
12.36 9.26 67.11
2.83 0.67 41.32
0.77 9.16 535.49
40.56 0.22 43.41
7.61 31.61 128.61
39.24 0.29 45.28
2.86 45.7 29.54
3.83 3.13 61.57
1.82 7.05 337.24
8.15 30.93 187.24
28.37 0.45 39.98
0.64 6.15 689.63
16.37 8.86 50.18
2.73 0.59 43.92
3.28 21.17 263.61
0.92 1.44 226.92
7.75 7.11 56.73
4.41 1.63 41.51
62.52 8.44 37.2
5.35 10.24 88.41
6.44 26.05 139.22
1.31 0.19 39.24
1.21 4.59 286.54
3.05 0.35 42.39
10.68 7.53 52.07
1.39 0.35 38.81
37.97 0.66 42.55
3.57 1.27 40.01
42.82 0.83 37.48
1.26 0.25 37.78
37.94 0.82 34.66
2.13 0.28 36.61
33.19 3.87 44.81
1.99 12.06 236.13
8.9 14.33 72.94
0.75 6.06 526.86
2.14 0.92 39.63
2.3 3.54 186.33
7.04 10.63 148.79
40.57 6.46 45.97
0.24 2.85 114.98
1.61 0.24 34.45
43.07 5.17 51.95
52.42 14.16 47.39
9.43 3.94 53.51
40.55 0.86 38.27
66.68 12.63 44.7
57.08 17.97 54.44
10.14 2.74 45.27
39.58 1.24 37.42
4.48 10.56 106.16
18.9 9.7 63.94
9.9 0.99 38.78
1.24 7.56 241.24
1.66 0.32 32.9
34.66 1.15 33.6
0.26 0.76 129.4
20.08 0.48 34.78
2.19 8.49 285.59
35.45 3.37 35.71
1.69 13.61 159.61
55.37 3.11 34.53
2.87 19.01 161.5
1.32 0.25 30.05
14.75 51.77 198.38
1.38 13.33 245.91
30.41 0.64 32.22
0.73 0.95 100.64
0.54 1.92 374.58
2.14 0.48 31.34
0.64 14.1 557.49
4.75 4.99 45.49
25.41 0.37 31.69
49.66 5.99 32.86
2.25 0.45 30.42
1.14 6.28 161.34
9.08 19.74 84.62
10.28 14.05 60.5
25.84 0.93 33.38
10.96 14.16 60.21
0.88 2.58 184.56
4.03 15.2 228.45
0.94 6.89 168.43
1.81 13.09 270.35
66.72 12.55 37.81
4.15 17.96 243.82
1.51 0.25 28.59
0.97 10.13 417.34
0.42 2.5 307.73
14.19 6.92 55.32
50.4 14.63 40.46
3.84 9.13 184.97
3.57 7.94 60
0.34 0.98 96.73
66.34 10.64 42.78
1.39 0.18 30.85
0.96 2.31 145.98
70.11 7.2 43.61
5.27 2.01 29.86
4.01 10.16 136.73
17 7.05 33.83
2.03 0.19 26.39
0.82 3.26 137.41
48.92 9.65 39.15
4.05 9.53 182.49
3.89 14.51 203.15
28.14 1.08 34.4
0.65 4.7 257.47
0.81 4.48 246.23
20.93 32.59 107.94
35.78 15.01 34.98
77.73 15.36 33.48
36.77 13.48 42.34
2.71 1.55 32.24
11.51 23.95 65.16
35.47 1.59 31.81
2.42 5.66 167.37
4.04 19.18 182.19
180.37 25.27 35.91
115.96 66.52 43.55
13.16 13.58 82.53
105.42 29.58 40.93
6.91 38.11 145.85
79.15 13.25 32.3
51.13 1.02 27.64
43.38 14.37 44.21
38.09 2.9 29.88
33 0.47 27.61
4.36 0.36 28.14
78.45 1.78 28.52
2.17 0.23 25.55
92.56 16.04 38.07
29.67 18.51 36.54
0.35 0.89 117.47
92.31 26.53 35.15
16.1 40.76 143.36
43.26 8.9 26.37
30.21 1.89 27.11
1.96 0.19 27.04
2.89 7.85 168.18
32.35 39.76 78.31
34.68 1.57 26.51
63.49 11.01 31.2
32.27 10.02 50.51
0.75 2.87 228.47
12.9 0.27 24.13
51.87 8.09 36.96
2.6 29.19 158.52
2.93 0.35 24.97
20.75 2.44 26.59
7.58 49.18 170.63
48.66 4.55 35.66
7.79 24.26 90.89
0.56 3.06 271.45
8.68 25.17 136.1
40.33 29.84 52.49
48.99 2.55 25.02
48.06 23.31 36.43
2 0.99 27.98
39.46 3.63 29.44
46.11 26.51 36.42
92.26 13.77 31.01
0.38 1.05 81.73
23.57 2.22 24.01
58.75 6.08 25.35
79.58 12 29.29
0.16 0.38 70.28
0.6 5.93 382
2.06 0.22 26.82
1.24 0.21 24.56
79.42 4.73 30.44
2.51 1.44 26.67
5.68 15.16 122.13
0.15 0.35 64.74
5.41 4.25 35.55
9.7 12.92 67.07
2.88 8.47 152.07
28.78 28.43 41.67
53.19 0.87 25.69
0.87 18.49 489.3
5.67 3.08 28.79
6.17 22.96 99.34
1.38 11.18 204.62
61.08 8.05 23.47
44.1 1.09 22.53
0.53 5.3 272.02
50.89 11.42 29.4
12.11 0.72 25.67
0.65 4.95 184.41
7.56 30.88 183.17
8.51 18.73 111.89
62.41 9.71 23.63
72.73 13.75 26.85
87.88 1.5 23.18
32.17 9.81 31.82
4.6 14.53 167.95
86.75 30.99 32.48
65.17 33.27 40.21
5.54 0.41 24.92
12.43 14.37 40.66
10.68 0.61 21.72
11.79 23.52 91.71
92.06 29.02 32.39
2.1 0.22 19.72
83.2 25.74 34.95
52.45 12.6 36.13
37.42 0.59 24.79
38.44 7.49 25.54
21.65 0.7 22.52
57.67 3.42 25.02
5.68 5.28 31.82
73.9 9.29 27.41
7.62 36.14 186.73
24.9 8.84 25.27
79.26 26.54 33.11
38.05 22.68 40.46
73.57 8 26.03
8.58 3.31 20.56
49.07 12.2 35.68
17.82 15.58 50.46
0.14 0.36 73.61
38.13 1.42 21.63
0.51 4.1 386.94
111.06 40.77 33.81
86.58 25.76 28.7
35.63 9.24 34.89
0.4 1.04 72.92
3.49 39.29 118.46
0.52 5.45 211.08
48.38 4.02 22.51
50.95 2.59 26.02
118.66 59.33 36.81
2.59 6.61 143.43
61.31 21.63 34.26
43.83 4.99 21.17
69.62 6.04 26.96
45.15 1.8 21.15
43.26 21.39 31.63
71.17 38.95 40.08
95.52 6.75 26.99
7.85 26.12 120.78
46.64 4.75 25.98
110.16 42.93 32.22
6.28 0.46 19.72
4.68 13.57 160.96
78.86 8.54 24.92
8.52 18.86 119.94
73.29 3.35 26.17
40.88 11.11 23.96
67.94 19.95 33.75
2.84 9.82 197.52
54.59 6.1 23.91
30.22 14.42 27.29
50.51 13.13 29.84
0.86 8 404.67
22.42 14.21 28.5
99.6 8.12 22.83
73.61 22.36 28.14
102.94 43.75 37.6
14.13 10.06 54.34
61.71 3.68 20.59
1.84 0.25 19.3
71.69 11.66 23.34
65.43 12.57 28.9
10.4 24.37 87.92
28.98 16.64 31.9
0.58 2.3 118.22
12.36 30.2 106.18
105.6 23.22 28.65
3.6 17.6 193.36
85.43 20.39 31.79
65.5 1.56 19.95
6.73 0.99 18.94
16.7 1.1 21.61
16.8 29.92 72.17
52.72 9.87 27.4
7.31 36.07 120.16
52.78 4.66 27.11
43.27 6.28 26.47
39.82 10.71 23.66
21.4 0.95 18.36
26.58 3.21 20.07
1.09 7.74 192.4
100.64 49.09 35.6
94.01 35.93 28.89
4.28 13.49 141.05
10.23 12.94 33.25
69.91 32.04 26.77
6.33 28.73 143.56
60.86 26.03 27.42
64.06 31.22 26.31
19.38 0.32 21.12
3.55 9.45 118.36
8.42 31.24 107.3
75.82 25.21 25.58
54.56 15.29 22.43
4.08 27.86 181.29
98.1 10.99 21.39
1.74 19.03 195.6
2.58 22.52 186.88
57.89 14.14 31.55
39.51 19.55 37.93
23.68 53.53 93.07
0.56 2.68 87.5
42.17 0.67 16.63
3.95 19.47 216.3
64.12 13.69 27.3
75.3 29.91 31.58
5.61 4.05 35.69
8.78 29.95 138.93
10.87 12.3 52.17
84.57 22.21 25.03
40.11 30.82 52.12
30.89 32.88 56.06
2.35 12.52 148.82
2.88 0.75 19.28
4.79 34.54 101.53
0.85 8.45 340.46
45.06 46.66 35.88
1.98 0.76 21.45
124.62 37.56 26.56
51 7.33 24
114.53 38.35 25.69
66.44 14.95 22.44
64.22 7.21 23.87
13.02 19.81 35.67
2.36 22.74 458.61
49.14 1.94 20.15
8.33 27.99 60.92
77.78 19.42 27.26
86.33 43.74 25.92
104.78 11.66 21.78
12.73 42.05 94.1
55.71 13.78 21.53
44.37 2.98 18.64
1.24 0.15 18.43
45.35 14.9 23.47
113.63 28.99 29.68
16.76 23.19 38.64
60.77 6.8 22.5
0.72 8.14 139.81
0.41 1.37 76.74
25.37 0.56 19.91
4.52 11.29 122.18
73.71 10.85 23.17
51.93 25.19 24.7
0.91 10.55 492.77
1.08 17.74 321.46
59.99 32.27 28.33
75.46 27.75 31.82
87.05 46.21 32.68
77.89 15.02 25.26
63.48 15.66 23.42
22.43 16.29 46.24
0.27 0.6 67.55
0.93 22.7 377.24
7.99 23.3 112.5
67.51 25.25 22.52
51.85 6.31 22.44
109.15 19.81 20.54
3.1 14.36 185.07
0.56 2.15 96.6
55.6 55.9 49.36
73.58 10.4 22.11
17.36 18.76 55.94
34.38 15.38 23.22
49.84 27.99 24.04
73.82 14.35 21.25
58.83 11.14 19.01
46.55 8.34 23.07
52.69 4.51 18.51
77.63 5.97 18.84
28.94 20.43 25.6
85.49 34.89 24.47
25.84 10.6 22.29
87.55 21.47 25.56
10.83 22.86 84.97
7.87 3.64 20.56
3.3 7.83 100.65
77.67 7.82 25.22
58.7 9.59 22.77
0.1 0.52 112.13
2.23 31.24 220.15
42.19 16.5 21.84
0.87 8.94 342.15
0.42 9.68 147.24
67.84 7.07 21.6
11.25 29.15 56.8
10.75 0.81 18.02
98.71 30.97 26.01
100.71 19.34 22.62
93.78 11.77 18.73
66.93 14.73 21
59.99 18.72 25.38
2.94 12.49 169.01
10.94 5 20.5
65.69 30.06 23.33
69.74 20.35 27.61
0.89 14.68 315.19
0.93 9.09 321.27
14.8 20.07 30.27
2.98 11.18 137.67
141.36 38.04 27.21
88.84 7.6 20.44
32.71 21.37 27.52
42.06 1.61 19.73
67.28 33.68 23.2
47.11 3.69 17.97
14.31 28.86 85.15
1.27 3.47 8417.31
0.27 0.96 4211.66
0.42 5.25 132.7
1.28 17.77 557.78
0.1 12.97 99.14
1.21 8.86 783.34
4.62 12.64 814.53
14.16 5.2 319.32
0.25 0.57 812.95
0.15 11.52 111.71
0.19 13.93 119.18
5.13 3.01 287.06
0.29 0.64 713.77
0.84 8.7 2111.46
8.04 1.89 219.96
4.01 9.05 425.6
0.35 1.57 1272.32
4.3 7.68 600.94
2.13 1.13 181.08
0.28 2.59 1579.33
1.07 8.29 555.62
40.25 0.61 171.24
0.28 0.72 558.61
1.05 2.98 911.8
45.28 0.36 153.64
1.28 5.91 402.06
0.46 1.77 447.6
2.21 0.69 131.48
0.32 1.04 449.93
11.78 14.34 341.43
2.67 13.89 303.47
8.3 14.06 432.56
5.08 6.92 198.28
3.18 20.58 796.33
3.33 4.97 179.45
2.63 1.04 126.91
0.23 0.63 304.84
1.11 8.77 396.43
1.33 11.52 1321.25
1.65 0.27 97.6
2.2 0.99 111.48
3.43 7.74 501.25
4.9 9.13 202.55
6.66 11.69 211.37
0.69 2.06 459.17
6.04 1.07 103.79
4.4 6 151.72
0.67 6.6 1055.74
0.32 0.76 380.52
13.28 26.74 44.2
3.22 0.19 84.9
0.29 1.42 290.66
1.17 13.65 993.69
104.06 3.42 89.56
2.79 1.71 88.15
0.23 0.7 243.31
1.96 0.68 81.91
0.34 1.27 334.75
2.43 0.32 77.62
2.23 0.51 76.96
53.84 4.11 80.49
2.5 0.23 71.64
0.86 3.74 467.54
8.53 4.97 119.44
5.85 5.27 113.55
14.15 0.69 80.36
2.78 0.54 81.11
3.63 2.71 84.84
34.78 11.36 87.8
0.75 7.08 797.91
0.61 1.88 313.9
0.91 9.04 837.29
60.7 0.49 76.92
0.24 0.91 283.52
34.13 0.4 66.39
0.24 0.93 185.25
1.4 1.09 80.19
4.2 0.18 64.9
2.65 8.58 385.2
24.37 16.38 134.16
43.2 3.44 63.45
5.49 0.53 63.57
6.88 12.88 144.48
2.36 6.61 548.04
20.04 0.86 61.3
1.16 0.38 68.56
28.65 3.41 64.09
15.44 8.39 89.44
51.32 1.79 59.77
12.55 1.15 78.49
2.52 0.73 60.04
29.43 0.49 63.65
2.32 0.76 65.07
0.97 11.96 425.1
0.31 1.46 233.71
34.77 8.52 60.51
1.77 12.03 251.34
35.59 2.76 55.43
0.17 0.79 150.33
1.83 8.68 457.22
0.34 1.36 245.5
22.95 14.14 82.11
97.29 8.19 57.1
26.4 10.89 79.57
25.29 0.29 47.37
7.97 16.23 126.85
4.59 6.47 255.31
0.48 1.01 201.38
1.37 0.37 55.79
5.84 0.27 57.37
1.25 13.5 663.48
0.51 3.43 196.58
7.92 14 190.09
1.82 18.58 277.61
4.16 10.77 333.18
19.32 0.41 54.56
7.65 1.13 66.22
6.44 4.71 93.94
1.14 0.31 47.65
1.7 13.43 112.66
2.72 0.27 45
0.75 4.45 368.16
1.27 5.35 250.09
55.91 0.77 49.12
1.57 0.25 44.73
5.41 28.59 339.78
0.56 3.82 635.79
3.16 3.74 68.9
5.61 0.35 42.01
7.34 12.58 84.29
4.62 10.81 240.55
5.03 5.53 100.16
2.34 1.5 50.26
1.94 0.61 46.45
0.32 0.78 174.3
14.01 4.47 65.87
27.93 2.68 45.77
1.54 0.41 43.86
56.78 5.48 45.8
19.11 25.01 130.69
0.38 0.78 160.05
18.53 11.04 88.36
8.57 0.91 46.64
26.28 14.92 63.68
5.01 15.15 227
7.68 11.07 98.07
12.13 1.69 50.68
2.08 4.69 73.49
3.41 25.23 496.91
9.38 5.47 61.16
3.24 0.86 43.21
0.86 10.36 569.04
51.69 0.74 44.23
5.41 9.63 69.92
65.14 1.08 45.66
4.41 81.96 34.76
3.13 1.79 54.63
1.83 6.69 329.88
8.21 28.35 173.7
64.07 0.44 40.08
0.68 6.12 608.81
19.94 15.8 58.85
3.12 0.72 45.42
2.75 14.23 222.18
0.92 1.74 254.85
6.43 6.42 58.99
3.35 1.15 40.15
51.66 19.07 44.73
4.81 5.8 70
5.94 32.66 187.36
2.01 0.32 41.29
1.2 3.83 255.47
3.52 0.46 43.73
6.92 4.35 49.08
1.67 0.41 38.75
42.28 1 43.07
4.48 2.43 44.9
61.91 15.46 45.22
1.57 0.36 39.18
57.46 15.01 43.14
1.86 0.15 35.07
54.22 15.22 50.56
2.18 12.69 236.64
7.28 13.1 78.74
0.78 6.02 540.86
1.82 0.6 37.52
1.6 1.64 154.68
7.05 9.95 142.17
46.73 14.95 53.25
0.23 3.02 105.07
1.55 0.25 35.07
29.27 1.36 48.84
34.36 3.16 40.78
6.21 1.59 48.08
50.17 13.97 49.84
60.52 6.06 41.48
45.93 1.82 44.04
12.1 3.72 47.14
99.21 10.63 40.21
3.84 9.48 107.37
17.94 10.74 68.21
24.78 4.86 41.93
1.25 7.95 238.45
1.77 0.34 33.39
12.45 0.44 34.53
0.25 0.89 136.91
95.93 20.67 41.36
2.2 10.68 344.39
65.04 11.57 38.88
1.61 17.65 214.63
49.47 16.93 43.44
2.64 22.03 206.42
1.26 0.23 29.48
11.3 25.63 148.23
1.67 17.99 256.56
107.25 3.18 32.86
0.93 2.06 134.77
0.54 1.96 407.03
2.15 0.48 31.06
0.53 9.77 472.46
2.79 1.49 35.79
63.51 12.74 37.78
22.2 3.01 33.27
1.95 0.43 31.36
1.14 6.72 185.23
11.53 50.02 140.89
11.24 29.42 89.77
61.56 2.72 34.39
13.94 22.53 67.42
0.93 3 204.04
3.17 8.6 181.76
0.9 6.75 180.32
1.67 9.68 232.02
89.67 12.21 36.09
3.7 15.94 247.1
1.51 0.24 28.31
1.02 13.94 516.54
0.41 2.84 356.02
18.28 18.83 77.03
39.27 24.09 51.5
4.79 18.52 264.72
3.79 9.63 65.57
0.32 1.22 113.05
92.63 9.33 40.5
1.55 0.16 31.53
0.98 2.06 133.5
68.78 9.1 45.37
4.13 1.42 28.8
3.91 12.57 168.76
5.41 1.09 28.48
2.13 0.28 26.9
0.75 2.84 131.85
49.7 20.25 47.27
3.61 8.16 182.44
5.06 25.22 251.13
100.14 18.23 40.09
0.59 3.52 218.16
0.78 4.45 240.77
22.07 20.34 81.33
37.1 32.63 45.76
58.55 8.43 32.14
36.07 6.8 37.23
2.74 1.59 33.33
7.56 10.79 48.35
33.47 4.55 36
2.5 7.62 200.14
4.35 26.09 222.87
108.19 26.31 40.53
95.75 16.44 32.63
20.06 23.17 86.69
58.27 9.15 36.8
5.52 25.44 126.87
104.46 14.2 31.56
118.34 50.88 39.44
39.53 10.19 43.48
103.68 49.16 40.42
117.99 15.33 31.12
11.25 1.7 29.57
45.21 14.57 37.16
82.8 16.03 28.64
108.38 19.62 38.26
35.59 29.1 42.11
0.38 1.01 117.08
79.27 15.07 32.52
18.74 33.43 114.03
45.71 12.25 27.86
92.69 13.14 29.8
1.99 0.22 27.54
3.3 8.91 166.19
32.99 31.91 68.04
67.29 5.77 27.33
93.65 15.45 30.99
33.86 10.03 50.1
0.76 2.36 204.13
19.66 1.84 25.43
100.37 9.72 35.17
2.76 30.68 170.76
38.48 3.28 25.89
35.15 3.51 26.87
6.54 25.61 114.28
111.06 41.1 44.23
5.75 14.84 81.49
0.56 2.68 238.82
7.37 12.73 99.39
38.82 13.13 39.02
88.67 6.56 25.64
47.14 2.82 26.25
1.69 0.88 28.09
57.85 2.36 27.74
26.68 21.81 42.82
130.71 18.99 31.51
0.38 1.01 78.68
47.11 10.06 27.36
38.9 8.79 28.41
85.16 50.63 40.09
0.13 0.3 69.76
0.56 6.21 434.98
1.9 0.22 26.5
1.21 0.25 24.76
79.3 13.89 33.64
2.21 1.11 25.73
5.53 14.32 120.19
0.12 0.31 67.56
3.54 1.48 28.45
9.36 6.13 45.84
3.04 11.8 196.66
21.32 27.42 46.67
92.75 21.3 31.13
0.88 17.87 500.92
10.55 19.67 52.95
6.25 15.47 77.42
1.54 11.13 195.58
74.03 18.36 26.21
71.74 20.22 28.41
0.51 3.91 228.64
57.36 15.72 31.22
49.43 28.45 39.11
0.55 1.77 104.48
7.58 32.55 193.82
7.53 20.86 135.58
48.31 5.1 23.76
51.61 11.2 26.39
116.02 30.65 28.97
50.6 20.14 35.29
4.67 12 149.61
70.37 32.93 35.78
43.55 30.83 46.08
37.9 13.2 32.12
13.1 9.68 33.89
58.28 13.06 26.17
13.38 38.31 123.11
58.44 5.18 25.65
17.95 2.68 21.55
79.97 28.09 36.73
42.83 13.11 38.64
91.79 28.55 31.62
51.31 35.1 36.11
67.04 24.31 29.94
76.46 33.68 34.32
4.45 3.94 30.79
91.01 24.45 31.65
7.35 20.48 126.26
20.78 12.32 29.75
61.76 28.46 37.56
54.02 43.81 48.13
70.97 11.07 26.83
10.79 8.7 27.61
74.44 16.4 35.58
22.71 24.07 56.42
0.16 0.43 75.89
85.05 19.9 26.27
0.48 4 393.14
112.23 25.97 31.38
79.93 16.41 26.74
16.84 0.88 29.98
0.44 1.44 82.19
3.85 24.08 71.25
0.52 8.22 301.88
64.82 9.44 24.24
91.99 16.05 29.59
95.52 12.45 27.59
2.16 5.11 137.44
56.18 7.93 28.74
81.62 15.77 22.51
102.13 22.52 30.49
46.34 3.63 22.27
38.66 31.15 37.86
66.63 16.4 31.64
60.64 7.56 28.52
7.59 25.15 124.62
69.88 24.84 32.27
78.64 35.03 33.82
2.03 0.24 20.01
5.71 27.46 243.23
90.8 23.66 28.52
9.22 24.72 136.08
62.05 44.62 43.36
28.82 12.65 27.69
102.67 45.01 36.49
3.27 13.48 226.52
77.63 26.55 28.45
34.72 4.26 21.69
61.39 15.51 30.68
0.94 8.48 386.67
8.18 1.76 21.07
105.29 42.85 29.26
82.34 14.07 25.98
63.37 8.11 29.59
13.08 6.39 47
55.14 9.57 22.7
20.43 1.95 18.98
34.62 9.45 25.29
40.77 9.7 30.34
11.84 20.75 73.03
22.04 4.58 24.52
0.61 3.31 149.51
13.8 36.68 111.34
80.11 37.94 35.74
4.02 20.36 198.98
115.21 47.61 36.69
45.16 2.75 20.34
25.96 5.6 21.14
44.63 9.47 25.35
11.87 25.3 81.4
98.82 69.54 39.83
6.12 41.24 163.28
74.81 44.07 39.38
49.95 21.78 33.22
25.63 1.47 19.73
46.54 7.49 20.75
36.32 7.12 21.31
1.2 9.49 219.85
72.95 39.06 37.73
86.42 60.9 35.63
4.87 13.24 128.46
9.08 6.61 25.94
72.97 3.54 19.39
6.97 34.83 151.8
51.89 16.97 25.11
85.44 29.56 24.97
92.72 18.88 25.37
4.57 21.92 187.48
8.32 29.45 106.92
56.93 3.41 20.6
51.56 11.68 20.66
4.05 37.23 235.49
93.06 29.22 25.66
1.55 19.9 215.08
3.01 19.19 147.01
29.97 22.52 44.86
47.1 14.34 33.16
22.32 16.94 51.05
0.54 3.74 112.57
60.3 8.27 19
3.56 12.63 166.56
89.06 15.26 26.88
47.03 0.39 23.7
12.72 15.64 47.04
8.3 36.34 171.53
13.03 23.2 72.43
63.08 11.4 24.3
31.68 11.55 40.57
26.1 25.74 54.03
2.58 20.48 200.5
4.94 2.01 21.57
5.63 39.34 95.84
0.75 6.23 309.57
39.67 1.42 18.79
2.95 1.46 23.19
94.97 38.47 28.55
50.62 19.73 29.45
77.26 30.01 27.15
60.55 12.8 22.63
96.77 23.69 27.76
17.56 21.62 31.59
2.35 22.6 430.59
78.75 73.22 38.05
6.8 18.33 52.15
49.33 10.02 26.9
54.61 17.68 22.75
79.34 34.9 28.19
10.25 19.72 66.85
67.31 40.64 28.54
42.33 23.35 27.46
1.6 0.25 18.96
56.13 36.94 30.39
55.17 14.93 31.21
17.91 47.44 60.38
58.94 30.65 30.97
0.75 9.55 161.59
0.51 3.68 131.11
26.62 3.89 21.95
5.08 18.92 172.58
106.53 23.71 24.95
32.6 26.91 29.98
0.92 8.62 398.18
1.15 17.91 322.15
27.16 2.62 20.48
62.24 11 27.9
64.15 30.03 32.32
77.5 20.37 27
84.94 33.17 26.5
26.26 14.46 42.79
0.27 0.53 66.31
0.94 25.56 392.5
7.35 15.67 91.52
77.06 30.05 22.98
51.38 17.56 27.32
63.73 29.97 26.27
3.11 12.59 167.25
0.57 3.13 111.72
32.18 36.71 52.85
68.13 17.74 24.88
20.19 29.67 66.3
22.67 6.8 20.46
30.29 4.83 18.16
76.62 28.64 24.94
23.34 0.5 16.46
57.41 34.26 30.73
81.62 9.74 19.48
87 28.76 23.96
26.01 8.57 20.36
78.54 9.57 19.28
32.82 10.71 21.19
81.32 7.04 22.4
10.33 19.13 79.24
9.24 6.32 23.66
3.65 11.74 130.08
57.39 35.14 38.04
55.17 9.31 22.95
0.12 0.48 109.46
2.11 23.46 179.55
56.7 43.08 28.22
0.91 10.65 365.52
0.44 8.52 124.9
51.93 7.16 21.94
10.24 23.39 52.33
28.64 6.51 21.33
91.15 59.39 31.17
45.47 1.94 19.97
50.23 17.14 22.38
67.9 21.31 22.68
43.32 21.05 30.08
2.69 9.44 150.81
6.77 1.83 18.15
73.83 36.09 24.27
63.99 20.85 28.79
0.85 11.16 263.08
0.9 9.03 329.3
10.18 6.21 20.92
2.97 11.86 142.43
99.86 40.07 30.28
72.85 27.3 26.38
15.13 2.6 19.63
41.51 16.3 26.86
65.62 5.07 16.72
106.94 6.23 17.77
14.81 18.56 65.64
1.14 3.22 8246.12
0.28 1 4154.25
0.39 3.83 115.45
1.33 17.92 514.45
0.1 11.64 95.24
1.21 9 744.36
4.18 12.39 845.99
13.06 4.65 313.63
0.26 0.69 823.49
0.14 10.3 109.78
0.17 7.21 83.16
4.83 2.62 274.52
0.26 0.63 704.47
0.94 9.42 2134.41
7.45 1.74 217.43
4.17 9.32 414.53
0.33 1.46 1258.71
5.02 9.13 609.68
1.79 1.1 180.42
0.29 3.13 1664.14
1.16 8.56 519.83
45.35 0.59 169.81
0.28 0.79 553.61
0.97 3.06 909.22
34.63 0.37 152.96
1.24 6.44 429.32
0.46 2.1 457.83
1.83 0.46 124.79
0.32 1.04 452.35
13.03 16.2 340.42
2.83 13.8 297.4
7.93 13.22 429.64
4.42 5.89 195.55
3.02 20.69 831.19
3.66 5.78 185.39
1.74 0.58 120.12
0.21 0.62 314.54
1.23 10.87 430.42
1.25 10.14 1235.1
1.64 0.26 97.59
1.88 0.83 108.7
3.3 6.57 456.53
5.37 8.53 186.58
6.99 11.43 205.06
0.68 1.85 457.13
6.67 1.38 104.68
4.75 6.33 154.12
0.69 6.76 1025.28
0.33 0.73 374.18
12.45 25.57 45.26
3.71 0.2 84.01
0.31 1.91 358.12
1.12 12.74 1010.11
103.83 2.93 88.96
1.82 0.88 79.47
0.22 0.79 258.51
1.79 0.71 82.48
0.32 1.24 337.1
1.62 0.25 78.4
1.61 0.4 77.09
69.52 3.42 78.64
2.01 0.26 71.7
0.77 3.58 506.4
7.88 4.31 118.22
6.09 5.77 118.65
17.63 0.82 79.86
3.44 0.8 82.94
3.39 2.02 78.77
36.04 12.39 89.67
0.71 5.25 646.34
0.62 2.12 324.47
0.8 8.5 876.16
62.44 0.47 75.63
0.26 0.93 278.53
34.97 0.38 66.07
0.23 1.25 197.53
1.87 1.71 89.36
2.97 0.16 65.38
2.59 8.6 380.9
22.14 14.11 130.82
44.66 3.42 63.43
5.32 0.5 64.47
6.67 10.24 122.04
2.26 6.02 551.07
11.53 0.76 62.88
1.22 0.35 68.16
32.54 4.25 66.14
15.88 9.18 92.05
67.99 1.37 58.66
11.47 1.6 82.81
2.09 0.58 59.32
39.77 0.44 63.79
2.2 0.73 64.34
0.87 9.83 400.78
0.29 1.34 212.55
40.34 9 58.85
1.5 10.51 246.16
29.46 3.5 57.16
0.18 1.2 174.99
2.17 9.29 423.68
0.39 1.61 262.63
19.84 11.83 81.12
69.83 7.01 56.84
36.11 13.18 76.85
18 0.28 47.43
7.26 15.83 131.16
4.02 5.9 262.29
0.55 1.28 218.23
1.23 0.31 54.93
5.27 0.35 58.2
1.36 17.67 730.16
0.5 4.56 236.68
7.6 14.6 203.76
1.8 17.35 256.02
4.38 11.26 328.11
22.59 0.34 53.06
12.51 2.08 68.1
5.48 3.24 85.89
1.23 0.32 48.47
1.76 14.79 107.01
3.25 0.27 44.77
0.75 4.09 351.85
1.29 6.99 306.5
42.19 0.75 48.75
1.34 0.28 45.03
5.66 28.82 325.46
0.61 4.55 667.49
2.82 3.21 65.54
3.83 0.26 41.72
8.33 13.69 82
4.37 9.19 232.01
4.64 4.71 95.35
1.83 1.08 46.91
2.72 1.05 46.71
0.39 1.03 185.56
15.14 6.65 72.37
26.83 2.36 45.12
1.16 0.38 43.77
59.72 4.57 45.72
16.51 21.27 130.44
0.4 0.83 155
18.2 10.07 87.04
5.74 0.57 46.72
25.47 14.69 61.67
6.3 18.93 228.47
7.13 8.89 91.46
11.22 1.08 47.9
2.3 5.52 77.18
3.52 19.86 417.76
8.97 4.57 59.18
2.54 0.64 42.14
0.85 12.06 626.34
21.49 0.42 44.55
5.41 9.23 67.94
38.83 0.81 45.75
3.28 69.08 37.51
3.66 2.58 59.75
1.79 5.86 285.33
8.09 29.57 180.13
49.67 0.37 40.07
0.66 5.87 639.6
21.39 20.12 63.56
2.28 0.56 45.46
2.59 11.63 201.71
1.04 2.09 257.68
7.97 9.11 62.39
3.29 1.2 41.68
56.39 19.62 44.57
4.95 7.26 76.28
5.48 30.72 189.08
1.85 0.3 40.52
1.14 3.41 248.11
2.93 0.39 42.72
8.77 5.2 47.5
1.53 0.38 39.16
47.86 0.84 42.11
4.05 1.91 43.73
69.04 14.89 43.84
1.31 0.25 38.7
60.47 11.59 40.97
1.61 0.17 35.93
60.28 16.04 49.34
2.18 12.72 235.75
7.89 13.55 76.22
0.8 6.62 549.23
1.76 0.63 37.74
1.63 1.56 145.96
6.9 9.58 141.37
43.7 15.16 54.54
0.21 2.35 106.03
1.62 0.23 35.27
40.8 1.02 48.58
24.98 2.12 39.63
5.9 1.4 46.94
54.49 17.21 49.73
65.3 4.51 40.21
32.56 1.75 44.56
14.83 3.99 46.1
96.11 9.78 40.34
4.49 12.09 113.71
20.09 10.67 65.33
22.68 3.84 40.28
1.26 9.34 265.58
1.47 0.28 33.34
14.53 0.34 33.57
0.25 0.82 135.02
103.78 19.42 40.21
2.25 12.21 378.24
75.16 11.53 38.33
1.67 19.86 225.14
55.6 20.18 43.46
2.9 21.76 184.39
1.6 0.22 29.82
12.43 29.61 148.17
1.46 14.69 244.2
72.08 2.1 32.3
1 1.91 123.43
0.55 2.36 410.46
2.53 0.56 31.06
0.64 13.9 514.38
3.31 1.93 36.17
70.65 12.42 37.36
24.26 3.7 33.29
2.13 0.43 30.27
1.03 6.32 180.76
10.76 36.63 115.32
14 27.59 74.83
54.16 1.73 33.77
12.03 17.59 62.52
0.85 2.88 205.01
3.47 9.66 179.02
1.05 9.36 217.13
1.61 10.51 246.19
98.62 11.03 34.89
4.78 20.85 241.03
1.5 0.23 28.28
0.95 11.99 487.59
0.4 2.64 323.11
16.97 22.35 87.49
42.42 23.11 49.42
4.46 13.98 222.02
2.9 6.52 59.96
0.39 1.48 121.22
89.47 8.55 40.49
1.73 0.16 30.41
0.92 2.07 137.5
52.23 6.27 45.52
3.38 0.87 27.57
3.73 13.63 187.53
4.18 0.58 27.14
2.12 0.29 27.07
0.68 2.29 118.98
41.56 16.2 46.78
3.87 8.89 180.91
4.63 24.56 266.64
111.5 18.47 39.37
0.61 4.2 250.78
0.74 3.3 205.24
20.6 19.45 82.43
35.25 29.17 44.41
51.67 9.11 32.82
31.55 3.78 35
2.53 1.85 34.98
7.12 8.71 45.76
32.19 5.56 36.51
2.75 8.42 206.61
4.62 26.51 213.61
121.32 26.71 38.76
126.09 15.88 31.12
18.23 20.51 87.61
57.56 9.56 37.22
5.24 32.73 160.93
87.52 11.93 31.37
125.59 50.38 38.45
39.9 10.71 43.13
97.67 41.43 39.32
111.13 14.02 30.16
9.01 1.14 29.03
46.16 16.03 37.57
71.39 15.61 29.44
105.61 17.54 37.51
38.65 34.26 43.39
0.34 1.02 120.31
77.9 14.02 32.25
19.41 36.4 119.04
54.45 15.56 28.2
97.89 12.28 29.02
2.26 0.22 26.83
2.32 6.15 167
30.04 25.76 65.49
63.2 3.98 27.52
93.08 11.68 29.8
27.35 11.6 55.8
0.82 3 241.4
17.15 1.58 25.22
105.37 12.52 35.76
2.63 31.69 173.19
39.99 2.95 25.03
35.37 3.94 26.79
6.75 29.06 120.76
103.02 39.93 42.81
6.16 16.14 80.01
0.6 3.13 263.82
8.26 15.48 101.28
33.12 13.17 40.44
89.89 7.2 25.39
44.79 3.4 26.89
2.52 1.64 31.3
54.02 1.65 28.49
29.98 24.61 42.75
121.29 16.04 31.27
0.4 1.13 80.92
49.99 13.39 28.54
44.79 8.04 27.31
103.33 50.5 37.11
0.14 0.29 65.29
0.52 5.24 424.59
1.97 0.17 26.83
1.58 0.31 25.29
84.55 14.35 33.33
3.04 1.88 27.93
5.64 14.57 121.75
0.11 0.37 67.27
3.83 1.94 30.45
6.22 4.01 46.56
2.55 9.44 190.18
17.82 23.38 47.17
81.97 18.13 31.2
0.9 13.98 379.25
9.99 20.33 56.56
5.5 15.94 83.33
1.49 11.31 204.85
81.4 21.24 26.24
66.28 17.42 27.72
0.55 4.18 222.62
59.56 17.42 31.06
56.75 30.06 38.19
0.53 2.46 127.09
7.25 27.96 174.99
8.12 20.95 124.9
45.22 3.35 22.74
61.83 12.81 26.58
118.73 30.02 29.03
60.76 22.04 33.9
5.03 13.06 148.33
78.18 40.01 36.62
46.42 32 45.14
41.16 13.02 31.68
13.51 8.93 32.6
59.46 12.32 24.99
12.61 37.4 124.02
66.09 5.77 26.4
11.52 2.83 23.29
82.42 29.2 35.61
45.62 13.17 37.82
95.78 30.09 31.99
62.21 32.13 31.94
75.49 22.26 28.3
88.97 36.48 33.79
6.45 6.49 33.8
91.76 21.72 30.38
8.28 24.48 132.55
16.48 10.48 29.99
63.08 27.5 36.12
51.45 51.57 52.2
81.71 11.36 26.58
10.03 8.74 27.76
71.35 17.68 35.78
19.13 24.39 61.65
0.16 0.37 74.31
88.43 22.59 27.02
0.5 4.07 362.13
97.24 24.6 31.92
81.97 14.98 26.27
18.25 0.77 29.13
0.46 1.26 78.61
3.51 23.23 75.13
0.52 8.25 321.88
55.3 7.15 23.6
104.23 18.29 29.1
96.81 14.2 28.37
2.33 4.86 129.78
64.15 7.17 28.06
70.42 13.11 22.71
100.89 20.08 29.46
59.51 3.85 21.99
32.27 29.86 40.92
85.55 15.46 30.25
63.84 8.93 28.69
8.25 31.51 139.55
70.31 24.77 32.18
81.3 31.43 32.14
1.57 0.21 20.47
5.85 26.86 231.35
86.83 23.89 28.47
9.48 25.87 141.92
59.44 43.26 43.49
32.46 12.12 26.17
106.39 42.51 35.7
2.77 11.99 237.95
76.11 26.94 28.59
21.12 2.2 21.1
62.27 16.46 30.44
0.83 7.43 387.87
7.18 1.27 20.01
99.41 41.53 31.22
67.52 10.49 25.48
80.93 9.57 29.44
13.54 8.13 52.02
70.73 10.22 22.12
19.18 1.74 19.3
37.57 11.57 25.9
44.88 10.47 30.08
10.72 21.49 81.42
23.25 4.77 23.87
0.62 2.93 134.65
13.95 37.17 114.53
87.42 43.77 35.47
3.59 15.7 184.56
107.86 47.54 37.02
53.77 2.72 20.23
26.63 4 19.61
44.25 10.17 25.42
13.47 31.8 88.4
102.92 71.43 38.73
8.17 50.82 149.91
67.45 41.1 40.63
52.55 23.61 33.64
18.31 0.66 19.23
45.89 7.57 21.09
32.19 7.06 21.39
1.18 8 195.85
71.59 41.43 37.79
90.5 61.99 35.69
4.58 14.4 145.9
7.57 6.3 26.58
68.02 4.37 19.72
6.78 32.28 151.5
61.15 14.25 23.7
68.48 28.41 25.86
70.13 16.3 25.47
4.69 19.77 168.02
8.62 33.46 114.88
69.98 4.53 20.51
46.31 10.71 21.07
3.9 29.04 190.37
90.6 27.91 25.37
1.71 15 165.04
2.9 20.49 153.01
30.8 19.11 41.7
43.03 13.21 33.33
24.78 17.5 48.37
0.55 3.91 112.87
70.62 7.22 18.24
3.87 11.52 147.92
86.81 17.01 27.52
49.14 0.41 23.54
11.92 18.9 52.95
9.84 37.09 150.18
11.11 20.2 71.23
69.44 11.44 23.71
27.61 10.61 41.2
30.36 27.53 52.35
2.22 15.56 188.67
5.48 2.64 22.77
5.28 33.17 86.45
0.81 8.2 366.4
52.63 1.61 18.68
2.8 1.9 26.8
96.72 38.52 28
52.01 24.82 30.88
76.81 31.66 26.93
73.61 12.03 21.53
109.37 24.18 26.79
16.31 20.01 32.63
2.73 23.67 406.46
82.91 77.31 38.88
6.45 14.5 47.32
52.74 10.03 25.92
69.9 21.82 22.7
79.65 28.63 27.18
10.58 18.83 62.93
68.07 38.4 28.18
45.21 24.6 27.13
1.63 0.23 19.11
61.76 37.51 29.03
64.35 15.36 29.88
20.24 59.21 65.66
66.67 33.71 30.51
0.72 8.24 144.34
0.49 3.33 128.49
33.93 3.97 21.65
6.06 25.12 181.06
123.24 23.54 24.52
36.33 29.36 30.07
0.84 8.41 427.05
1.15 18.61 306.49
23.35 2.63 20.8
70.23 8.39 26.03
70.65 28.29 29.75
74.76 20.44 28.18
74.35 29.1 26.6
22.62 16.28 46.64
0.23 0.56 69.46
0.99 19.63 299.92
8.23 16.65 83.85
81.51 31.99 23.02
45.86 15.43 27.43
65.22 25.32 24.7
2.9 10.92 155.74
0.66 3.76 117.93
34.86 38.26 52.88
74.87 20.7 24.65
18.35 25.61 64.2
33.55 7.82 19.83
38.71 5.69 18.2
68.43 28.44 24.69
11.41 0.41 16.7
49.55 27.38 30.63
93.31 9.07 18.57
88.09 28.21 23.15
28.49 7.04 19.04
74.87 9.68 19.72
31.63 8.74 20.02
68.91 6.66 22.12
9.22 16.74 80.2
7.89 4.79 22.51
3.91 14.34 141.66
53.36 29.09 36.42
45.32 7.22 22.47
0.12 0.58 119.09
2.07 19.18 152.66
56 40.86 27.86
0.85 10.65 394.17
0.46 9.87 128.89
53.93 7.05 22.63
8.66 19.96 54.09
35.89 7.11 20.65
92.62 57.95 31.69
35.54 2.14 20
48.38 16.67 21.78
63.97 21.49 23.39
31.9 17.51 31.14
2.96 13.18 183.18
6.91 1.33 17.49
74.08 34.49 23.53
63.83 24.64 30.06
0.77 11.83 276.7
0.98 9.92 329.37
10.08 4.82 19.58
2.67 11.94 161.23
114.01 42.73 30.64
83.4 27.14 24.57
15.96 1.97 19.27
35.66 14.03 26.76
72.51 4.54 16.69
87.43 4.16 17.62
20.26 20.94 56.96
1.13 3.23 8312
0.3 1 4247.22
0.41 5.38 139.76
1.47 18.94 541.31
0.1 11.89 76.99
1.13 9.65 843.8
5.06 15.3 856.61
16.07 5.19 310.75
0.29 0.75 857.83
0.15 9.51 93.16
0.19 10.57 84.18
5.65 3.32 283.63
0.28 0.7 730.91
0.9 9.7 2077.83
7.73 1.76 216.93
3.89 8.56 417.16
0.39 1.67 1290.69
5.03 8.99 609.2
1.55 0.71 171.58
0.3 3.52 1693.28
1.08 8.57 579.7
38.08 0.77 169.36
0.28 0.78 567.81
1.11 3.51 970.71
26.09 0.31 154.82
1.39 7.55 451.32
0.48 2.28 469.52
1.76 0.49 127.52
0.33 1.25 492.39
11.67 16.05 358.04
2.73 13.59 300.98
7.1 11 413.93
5.11 6.53 191.45
3.53 24.86 813.42
3.49 5.61 182.8
2.39 0.83 119.54
0.22 0.55 305.8
1.09 9.29 432.54
1.33 10.24 1175.17
1.69 0.28 96.83
1.94 0.84 107.21
3.26 6.24 449.47
5.17 7.87 181.87
6.26 10.99 213.72
0.67 1.57 432.21
7.02 1.4 106.64
4.2 5.83 156.23
0.59 4.66 929.58
0.33 0.73 373.9
13.3 30.23 48.94
3.71 0.19 84.19
0.28 1.39 291.92
1.21 12.87 1014.46
74.82 2.37 89.42
1.7 0.87 80.07
0.23 0.71 252.3
1.83 0.67 81.9
0.32 1.07 312.23
2.08 0.35 79.6
1.65 0.4 76.8
83.95 2.42 77.9
2.58 0.39 72.43
0.76 3.69 473.89
7.95 4.7 121.08
6.6 6.4 119.66
15.62 0.95 81.88
3.5 0.87 84.13
3.14 2.27 84.68
34.13 10.68 86.87
0.7 6.64 730.41
0.64 2.45 344.26
0.88 8.33 837.52
42.02 0.4 76.51
0.22 0.71 258.45
16.7 0.3 66.34
0.23 0.91 183.36
1.88 1.56 84.28
3.35 0.17 65.79
2.71 9.41 407.63
18.77 12.46 133.34
29.74 2.01 62.34
4.77 0.5 65.22
5.11 6.73 116.31
2.08 5.81 551.79
10.16 0.54 61.94
1.46 0.49 69.87
28.66 3.7 65.32
17.49 8.73 87.46
85.06 0.98 58.37
21.72 3.12 82.78
1.68 0.45 57.83
24.23 0.34 63.85
2.2 0.65 64.45
0.95 9.02 368.43
0.3 1.11 212.5
43.85 9.51 59.87
1.69 12.61 268.3
30.25 3.24 56.46
0.17 0.89 147.19
1.96 7.97 412.81
0.36 1.63 264.35
17.55 11.89 85.8
82.96 7.33 56.94
40.67 14.86 76.3
19.6 0.33 47.97
7.53 19.09 143.45
4.42 6.53 258.4
0.49 1 206.25
1.41 0.35 56.15
5.15 0.34 58.37
1.24 12.99 643.75
0.5 4.82 267.65
9.37 18.1 199.44
1.68 21.28 321.04
4 11.12 351.95
14.07 0.27 54.48
7.64 0.61 62.65
5.37 3.48 90.26
1.25 0.32 48.31
1.72 12.12 99.03
4.72 0.27 43.93
0.72 3.5 308.51
1.27 7.63 330.4
62.92 0.59 48.53
1.89 0.39 44.83
5.51 25.59 309.14
0.64 4.55 705.8
3.5 4.67 72.83
6.38 0.34 41.6
7.51 15.49 94.55
4.41 10.74 252.85
3.98 4.02 95.65
1.93 1.13 48.01
2.29 0.78 46.39
0.38 0.94 186.25
14.98 5.42 68.79
19.89 2.4 47.54
1.41 0.36 42.8
59.49 5.98 45.81
14.88 16.73 119.47
0.41 0.84 157.31
17.71 13.35 97.17
6.23 0.53 45.49
22.32 14.88 67.12
5.95 16.87 219.5
6.3 7.36 86.26
11.5 1.66 50.67
2.3 4.59 67.4
3.67 21.4 422.72
6.84 2.52 53.95
2.63 0.62 41.81
0.83 8.63 528.11
54.64 0.41 44.42
4.45 7.29 66.27
38.43 0.81 46.02
4.24 55.35 24.94
3.81 2.51 57.83
1.93 6.6 308.33
9.46 35.15 187.95
73.12 0.35 39.96
0.7 6.04 619.42
20.19 19.18 64.3
2.05 0.46 44.88
2.7 12.09 200.79
0.92 1.52 227.98
8.21 7.95 59.24
3.29 1.08 40.2
58.44 19.76 44.6
5.33 7.92 76.37
5.31 29.53 189.69
1.79 0.24 40.33
1.23 3.83 265.62
3.2 0.39 42.67
6.87 5.08 51.26
1.52 0.41 39.68
19.13 0.69 43.3
4.75 2.82 46.78
71.67 12.12 42.93
1.19 0.23 38.34
67.38 10.82 39.74
1.73 0.18 35.83
51.78 16.41 52.65
1.97 12.54 260.79
7.61 10.69 67.13
0.74 6.18 566.96
2 0.72 36.88
1.61 1.61 152.14
6.79 10.08 147.17
36.54 12.82 54.63
0.19 1.99 109.6
1.58 0.22 34.6
49.19 0.84 47.55
24.36 2.85 40.72
5.6 1.29 46.54
57.63 17.94 49.73
58.7 4.02 40.18
21.97 0.87 43.68
11.21 2.65 45.2
103.43 12.86 40.31
3.93 11.18 121.11
21.45 10.58 63.26
22.49 2.65 39.41
1.32 10.16 283.68
1.83 0.27 32.93
12.48 0.34 34.14
0.28 1 138.38
107.72 17.47 39.91
2.15 9.77 339.57
78.55 11.6 38.04
1.5 16.13 218.31
53.02 19.7 44.29
3.25 19.98 156.75
1.36 0.23 29.88
11.42 23.79 139.24
1.55 17.13 268.72
65.12 1.96 32.34
0.89 1.76 128.08
0.5 1.6 376.87
2.79 0.7 32
0.61 10.78 440.73
2.89 1.79 36.66
73.54 16.12 38.78
32.06 3.7 32.44
1.58 0.32 29.89
1.16 6.67 187.52
11.33 37.39 114.42
12.14 24.87 75.41
42.42 2.3 34.12
13.56 22.99 71.18
1.01 3.52 212.85
3.54 9.82 189.54
1.02 9.06 191.57
1.62 10.82 242.63
113.28 10.61 34.32
4.37 21.8 269.69
1.25 0.22 28.19
0.94 11.65 456.11
0.42 2.59 304.39
18.57 27.51 94.68
41.78 22.26 49.3
4.36 14.96 239.07
3.3 7.75 61.77
0.36 1.31 113.17
76.1 7.41 40.8
1.33 0.14 31.56
0.87 1.55 120.79
57.78 5.75 43.88
3.45 0.96 27.72
3.94 14.54 186.88
4.5 0.7 27.21
2.65 0.35 27.04
0.88 3 122.62
42.04 17.07 45.98
3.77 8.64 182.7
4.49 23.23 267.18
120.58 15.35 37.71
0.65 6.7 358.61
0.72 3.09 194.82
19 18.26 82.99
37.16 29.76 44.81
45.3 8.47 33.02
37.29 2.17 33.28
2.25 1.29 32.24
7.64 8.64 43.32
35.99 4.75 35.71
2.58 7.56 196.56
4.78 25.38 210.87
94.07 24.75 40.54
123.12 16.61 30.85
16.56 20.79 92.74
58.04 11.26 38.23
6.4 34.37 148.8
78.43 10.35 32.22
113.48 52.8 40.22
33.31 8.38 42.86
96.2 44.07 39.63
122.35 17.54 31.07
8.03 0.99 29.09
54.58 14.68 35.95
69.52 13.63 28.48
93.88 12.15 36.01
38.6 35.97 44.52
0.39 1.34 126.25
98.97 15.12 30.81
15.81 32.46 127.19
49.98 13.66 27.67
87.34 12.74 29.47
1.63 0.18 27.54
3.07 7.73 165.9
32.42 25.09 62.15
62.23 2.64 26.87
81.14 9.02 29.8
24.13 11.46 57.44
0.78 3.41 267.5
19.83 1.99 26.38
100.82 14.49 36.95
2.78 39.53 203.1
31.55 1.89 24.77
44.86 4.92 26.96
6.57 27.37 121.73
93.27 32.52 43
5.55 13.44 75.5
0.62 3.19 260.33
7.99 18.86 123.36
36.59 16.48 41.87
83.1 7.02 26.32
43.31 2.93 26.35
2.5 1.64 30.94
34.94 1.21 28.31
28.36 20.69 39.83
112.38 15.81 31.32
0.32 0.78 74.67
47.36 12.22 28.16
47.78 7.42 26.88
110.96 52.38 37.73
0.14 0.27 66.16
0.53 4.33 337.99
1.84 0.17 27.11
1.31 0.3 24.96
81.87 14.91 33.76
2.77 1.64 27.26
5.4 14.27 122.47
0.13 0.34 63.71
4.35 2.1 30.23
7.79 5.89 49.1
2.71 9.77 184.84
13.81 18.61 46.94
70.82 13.49 29.95
0.88 16.31 436.12
12.68 22.1 52.16
6.74 19.06 81.57
1.4 10.67 207.17
83.81 22.88 26.68
61.85 17.14 28.71
0.47 3.72 210.9
65.83 21.63 33.07
54.74 31.53 38.58
0.56 2.42 131.01
6.84 29.38 191.98
6.77 18.9 129.22
38.6 2.94 22.1
63.48 16.29 27.64
110.88 30.03 29.11
58.13 21.49 33.97
4.92 14.72 161.79
78.62 32.63 34.64
46.67 32.6 45.02
30.02 8.99 30.59
14.54 8.82 31.93
71.02 13.14 24.45
10.72 30.01 123.04
66.74 5.16 26.3
18.64 3.24 21.75
76.77 27.59 36.17
40.59 13.9 39.61
117.63 30.9 31.11
64.01 33.29 32.57
81.79 20.46 27.25
91.98 33.89 31.52
7.99 6.98 31.52
91.33 19.43 30.48
7.66 24.35 137
19.43 9.73 28.22
65.29 28.18 36.71
51.69 52.45 53.04
75.72 9.87 26.45
12.11 10.27 27.77
83.09 17.48 35.2
26.74 29.74 55.36
0.16 0.34 72.2
90.09 17.7 24.69
0.4 3.28 356.98
103.27 23.63 31.18
80.07 15 25.77
16.01 0.65 28.85
0.46 1.07 72.65
3.51 19.17 62.08
0.53 7.88 269.25
57.66 7.12 23.43
115.07 20.22 28.91
90.8 12.77 28.33
2.4 6.23 146.87
51.12 5.05 27.02
65.51 11.26 22.86
92.53 18.22 29.69
50.55 2.95 21.65
34.26 32.61 41.05
84.51 14.7 30.45
60.97 7.89 28.5
8.24 28.89 126.65
65.03 22.83 32
83.72 36.3 33.47
2.76 0.25 19.86
5.32 27.31 258.05
98.84 23.81 27.94
9.18 25.61 145.35
71.55 47.53 41.52
33.42 10.34 25.25
96.83 40.66 37.85
3.07 11.9 222.21
69.52 24.42 27.86
31.15 2.05 20.06
66.95 16.22 29.93
0.78 6.01 370
9.91 1.77 20.3
103.66 39.09 29.48
62.85 9.21 25.17
71.13 8.77 29.98
12.17 7.34 51.22
74.88 11.88 22.38
9.53 1.23 19.95
36.77 9.07 25.13
39.7 8.23 30.05
10.47 21.03 81.68
19.68 3.37 23.81
0.6 2.94 132.86
13.28 38.08 118.09
93.55 41.89 34.81
3.2 12.42 163.2
111.59 50.41 38.21
42.23 2.61 20.81
21.33 3.42 19.31
47.78 9.2 24.64
13.86 36.1 93.22
116.74 62.88 36.22
7.57 50.89 154.06
58.12 37.99 42.47
43.12 20.52 34.2
25.79 0.83 18.9
51.07 7.98 21.01
29.9 8.03 22.53
1.03 9.48 235.84
72.86 44.45 39
83.76 54 34.04
4.48 14.82 149.88
6.89 6.4 28.56
54.99 2.89 19.64
6.67 31.06 143.55
59.35 15.21 24.29
76.03 32.31 26.26
70.4 16.83 26.06
3.6 14.34 164.65
10.27 35.08 102.87
56.93 3.67 20.87
47.79 13.21 21.82
4.43 35.66 201.44
92.8 26.19 24.73
1.62 15.69 171.28
2.58 18.73 169.36
28.72 19.58 42.72
33.8 11.12 33.83
21.01 16.17 50.22
0.55 2.9 98.49
62.75 7.7 18.96
3.01 9.69 156.81
80.11 16.69 27.68
38.62 0.35 23.43
10.88 18.51 54.82
9.5 32.63 141.56
13.39 24.38 72.27
72.62 10.69 23.54
29.6 10.82 40.17
28.67 26.94 52.45
2.45 19.46 199.48
7.21 2.9 21.49
6.2 38.08 84.15
0.82 8.05 365.56
49.23 1.33 18.54
2.73 2.05 27.21
94.86 34.96 27.23
45.18 24.43 32.05
86.25 28.04 25.89
73.13 8.85 21.07
119.14 22.77 26.68
16.41 21.37 33.75
2.74 24.37 422.94
85.67 72.45 36.22
5.6 12.54 46.87
51.07 9.47 25.96
78.26 22.13 22.36
96.02 30.62 26.66
9.39 19.82 70.3
71.64 35.94 26.44
41.71 21.1 25.89
1.45 0.18 18.62
62 38.47 29.98
66.18 15.88 28.91
23.38 52.33 53.91
59.66 31.77 31.48
0.78 10.37 160.43
0.49 2.51 109.75
32.51 3.18 21.67
5.19 23.99 197.41
127.81 25.4 24.77
39.28 25.71 27.69
0.86 9.07 457.8
1.23 17.16 287.46
23.39 1.9 19.69
67.61 8.09 26.11
70.34 26.77 29.59
72.5 16.27 26.51
78.18 33.92 26.22
22.66 16.1 45.95
0.26 0.56 67.53
1.04 22.57 326.34
7.37 16.02 95.56
81.7 32.28 23
51.21 14.27 25.93
78.01 26.87 24.47
3.07 13.82 180.17
0.52 1.76 82.48
32.99 32.93 49.82
76.26 17.4 24.57
19.35 26.27 63.82
31.23 5.99 18.91
44.86 5.68 17.84
63.98 29.55 26.1
17.15 0.55 16.71
48.28 26.06 30.12
86.64 5.45 18.27
88.58 24.05 22.66
26.12 6.54 19.31
56.22 6.92 19.26
30.47 6.36 19.45
81.81 6.03 22.45
8.75 16.32 83.73
8.86 6.89 24.54
4.23 16.03 147.81
62.8 29.23 33.68
48.63 5.97 22.18
0.12 0.59 120.88
2.15 19.39 161.29
55.73 41.46 28.13
0.93 11.32 418.92
0.42 8.09 115.98
57.11 6.46 21.77
8.91 27.01 64.34
43.76 8.96 20.51
92.12 56.65 31.52
41.07 2.36 20.31
61.17 19.22 21.88
71.87 27.78 23.96
26.42 16.54 31.77
3.19 13.28 167.79
7.35 1.4 17.65
64.94 34.21 25.01
66.65 21.43 28.6
0.81 8.54 222.25
0.88 9.2 351.4
14.46 5.86 17.71
2.78 15.33 188.38
107.16 42.03 30.54
90.2 24.03 24.39
14.75 1.9 19.21
36.99 18.38 28.37
55.13 3.35 16.54
70.4 2.9 18.02
15.9 19.92 65.04
1.14 3.55 8263.76
0.3 1.03 4201.05
0.41 7.03 165.11
1.44 16.2 460.4
0.09 8.17 64.5
1.19 10.52 872.83
4.76 13.72 842.36
13.15 4.57 312.6
0.27 0.63 828.83
0.14 8.91 101.68
0.2 15.1 113.65
4.93 2.62 273.53
0.27 0.71 726.31
0.93 9.29 2014.29
6.55 1.45 213.7
4.55 10.06 410.68
0.35 1.43 1222.19
4.17 6.94 589.95
1.84 0.92 172.12
0.29 3.18 1621.35
1.07 8.11 533.04
50.12 0.81 168.72
0.3 0.89 585.67
0.92 2.87 945.29
24.2 0.25 151.7
1.37 7.51 446.67
0.47 2.22 452.82
1.48 0.46 127.32
0.3 1.02 465.45
15.03 17.55 327.08
2.66 13.55 289.65
7.68 12.64 415.97
4.94 5.98 184.74
3.3 22.94 803.4
3.65 5.58 177.11
2.13 0.75 119.42
0.25 0.66 309.68
1.22 10.28 421.79
1.33 11.08 1223.88
1.55 0.25 94.95
2.03 0.87 108.5
3.32 6.46 468.82
5.36 7.64 171.96
5.68 7.9 181.63
0.66 1.69 431.05
7.54 1.74 105.72
4.76 6.26 149.4
0.62 4.58 943.54
0.34 0.73 374.83
12.63 31.45 51.26
2.45 0.14 83.64
0.3 1.42 287.35
1.25 13.09 942.09
66.8 2.6 88.59
2.42 1.53 85.38
0.22 0.6 239.9
1.89 0.61 80.58
0.34 1.3 330.34
1.75 0.25 76.58
1.79 0.43 75.47
89.27 1.71 75.35
2.42 0.34 72.16
0.81 3.35 424.04
9.3 6.5 130.42
5.71 5.27 113.37
13.25 0.61 80.67
3.68 0.65 80.85
2.79 1.78 78.88
31.76 10.92 87.54
0.74 7.12 775.22
0.64 2.3 350.1
0.81 8.7 932.76
82.06 0.48 76.19
0.24 0.75 264.71
21.18 0.27 65.99
0.23 1.01 191.17
1.61 1.19 81
3.3 0.16 63.59
2.59 8.19 392.21
21.52 13.44 129.3
18.26 0.74 59.6
5.3 0.59 64.32
4.91 6.25 110.87
2.5 7.17 564.25
12.06 0.46 60.93
1.35 0.44 69.09
25.44 3.4 64.43
18.42 7.03 79.83
57.85 0.67 57.85
15.75 3.08 85.37
1.69 0.46 58.06
37.95 0.31 62.42
1.97 0.61 63.62
0.94 9.62 389.14
0.28 1.16 214.28
40.93 8.35 58.74
1.62 11.03 249.46
31.83 4.57 58.47
0.17 0.86 144.04
2.12 8.36 403.82
0.36 1.33 251.23
17.3 13.03 88.11
76.44 6.73 55.9
32.01 13.08 78.74
16.21 0.31 48.14
8.5 21.51 138.45
4.09 6.07 263.38
0.53 1.25 212.36
1.51 0.4 54.22
3.97 0.26 58.03
1.29 16.15 733.69
0.46 3.64 200.46
7.78 13.35 189.88
1.86 19.73 267.89
4.16 10.87 338.8
9.02 0.2 53.2
7.85 0.56 61.83
5.33 3.68 88.79
1.41 0.35 47.68
1.87 15.87 113.9
2.6 0.2 43.7
0.72 3.5 315.85
1.27 6.55 300.96
22.24 0.42 48.13
1.89 0.42 45.97
5.75 24.11 267.47
0.65 4.42 638.56
3.31 3.75 67.94
4.53 0.25 41.74
8.32 18.52 98.72
4.08 9.7 240.52
4.55 5.28 100.7
2.56 2.01 53.38
2.09 0.55 43.11
0.38 1.19 203.27
15.76 6.63 70.93
19.52 1.61 44.99
1.31 0.36 42.89
47.42 4.14 45.22
16.23 17.53 114.64
0.37 0.76 157.21
18.15 13.9 98.25
7.11 0.56 46.2
21.35 14.81 66.48
5.16 17.29 245.76
6.45 7.58 84.57
10.11 1.3 49.2
2.27 4.56 66.58
3.79 20.63 384.61
7.87 3.57 57.12
2.63 0.79 43.07
0.76 8.51 534.18
19.35 0.29 44.06
6.28 10.35 66.04
27.6 0.57 45.29
4.28 45.06 20.97
3.55 2.24 57.19
1.89 7.45 355.22
8.57 33.94 192.3
58.92 0.34 39.75
0.69 5.55 602.55
16.67 16.7 64.01
2.58 0.55 44.95
2.8 12.78 203.07
0.96 1.51 213.79
6.46 6.19 56.33
2.51 0.68 38.71
65.63 19.35 42.47
5.38 9.49 83.5
4.72 24.37 175.31
1.94 0.22 38.77
1.38 5.39 309.59
2.57 0.33 43.14
9.18 5.76 48.62
1.46 0.38 39.29
25.43 0.57 42.98
3.85 1.4 40.72
73.78 10.11 41.55
1.32 0.24 37.49
69.31 11.64 39.68
1.68 0.2 35.62
61.81 17.92 51.82
2.06 15.01 275.75
8.46 12.41 68.97
0.78 7.13 580.64
1.53 0.51 37.37
1.62 1.5 145.71
7.28 10.62 144.29
41.13 15.89 55.83
0.19 2.08 95.64
1.34 0.19 35.02
36.26 0.64 46.23
28.34 3.69 41.98
7.58 1.9 47.5
51.08 16 49.78
74.03 3.53 38.74
34.49 0.65 42.64
9.78 2.62 44.23
95.02 11.83 40.77
4.4 13.01 123.66
26.1 11.65 59.92
21.53 3.08 39.77
1.14 7.6 247.01
1.5 0.31 32.61
14.57 0.35 33.2
0.26 0.74 130.61
94.96 14.56 39.51
2.21 10.23 325.89
75.64 10.63 37.11
1.65 19.25 221.19
51.3 18.57 43.81
2.8 16.55 147.24
1.29 0.21 29.52
10.98 21.86 131.99
1.36 13.5 243.5
55.5 1.67 32.55
0.82 1.23 107.22
0.53 1.95 417.24
2.96 0.63 31.18
0.56 10.32 447.61
3.57 2.04 36.43
68.18 15.96 39
37.83 4.31 31.86
1.83 0.36 29.61
1.21 7.47 188.99
10.48 30.48 103.2
11.64 27.95 84.31
46.16 2.37 33.91
13.17 26.56 78.14
0.95 3.25 208.81
3.76 11.46 190.63
0.94 8.3 201.29
1.7 10.01 213.58
120.11 10.03 33.74
4.59 23.13 268.65
1.46 0.22 27.97
1.04 13.5 494.86
0.4 2.28 284.97
22.54 31.11 91.63
37.1 19.65 48.24
3.99 13.27 232.96
3.26 8.6 66.05
0.31 0.85 95.34
58.37 6.18 40.48
1.69 0.15 30.27
0.83 1.6 129.82
60.58 6.1 44.06
3.83 1.25 28.24
4.25 15.49 190.9
5.5 0.86 27.39
2.91 0.39 27.11
0.87 3.13 132.13
35.99 14.09 46.03
4.04 9.91 185.85
4.14 17.73 231.57
120.55 14.03 36.81
0.68 6.89 328.53
0.72 2.99 180.68
18.42 15.27 77.03
34.36 26.05 43.02
48.88 8.45 32.44
22.63 1.88 34.2
2.67 1.86 33.58
7.39 9.92 47.72
45.16 5.39 35.18
2.36 6.73 188.53
4.89 24.67 194.89
91.81 25.09 39.79
133.07 14.37 30.11
15.74 21.58 96.32
60.7 7.75 35.87
6.24 37.86 156.91
59.26 7.7 30.89
112.44 52.69 40.16
41.92 7.93 39.31
101.78 42.8 38.43
128.25 18.06 30.76
5.34 0.55 28.68
70.82 13.07 32.84
58 13.93 30.02
83.68 9.58 35.93
44.88 30.68 38.36
0.37 0.96 113.15
75.36 12.06 31.1
15.25 36.69 143.19
47.07 13.37 28.21
73.15 9.68 29.41
2.2 0.2 27.15
2.97 8.01 166.49
33.08 26.66 62.23
53.89 2.76 26.46
76.22 7.86 28.72
19.57 11.88 62.42
0.81 3.48 258.97
25.11 1.98 25.14
96.89 13.47 36.28
2.85 39.19 195.89
26.9 0.91 24.21
52.75 5.76 26.2
6.63 31.76 128.66
90.19 29.98 42.47
6.72 17 77.28
0.59 3.13 266.56
7.77 24.84 153.25
28.42 17.43 46.85
84.1 7.63 25.56
38.02 2.64 26.76
2.46 1.12 27.14
24.32 0.74 28.03
26.57 16.12 37.62
121.64 17.01 31.37
0.33 0.8 79.34
39.15 9.65 27.22
43.48 7.54 26.83
121.43 47.48 34.62
0.13 0.32 67.75
0.52 3.88 324.87
1.59 0.17 26.82
1.45 0.34 25.74
85.12 13.66 32.83
3.38 2.3 29.4
5.76 13.5 113.15
0.13 0.3 62.83
4.9 1.88 28.6
9.77 8.73 53.38
3.04 10.74 170.88
12.32 16.31 46.92
72.18 11.79 29.08
0.96 18.88 483.96
12.84 22.12 51.65
6.16 16.85 82.08
1.31 10.09 203.41
94.14 20.14 25.29
50.79 15.1 28.15
0.49 3.99 222.54
67.18 24.86 32.93
59.3 34.31 38.29
0.54 2.55 146.36
7.28 29.82 181.9
7.14 20.15 131.66
34.39 3.26 22.72
61.51 15.58 27.11
105.43 31.15 29.71
62.56 18.22 32.43
4.79 13 149.13
77.92 29.56 33.09
51.19 33.57 43.93
29.96 9.13 30.7
16.4 14.45 36.6
69.61 14.18 24.4
11.95 31.62 116.03
70.63 5.95 25.84
24.24 4.59 21.39
77.38 29.48 36.78
49.33 13.65 36.68
126.05 32.43 30.71
58.81 34.49 33.1
88.69 20.62 27.11
89.24 30.57 31.43
8.02 9.19 36.6
89.75 19.06 29.12
8.41 26.53 135.05
13.25 8.19 29.26
69.49 27.29 35.14
56.28 53.49 50.5
72.83 10.11 26.2
9.35 9.2 29.26
75.76 17.64 34.96
22.76 29.11 61.53
0.14 0.34 72.59
85.46 17.81 24.77
0.49 3.82 360.31
104.94 21.71 30.23
92.57 15.74 25.4
25.07 0.61 28.24
0.41 0.87 68.38
2.96 19.95 74.25
0.51 6.04 227.36
58.12 8.95 23.82
122.33 23.59 28.93
82.26 9.71 26.82
2.25 6.86 169.39
60.03 5.23 27.36
65.41 15.69 24.01
81.21 13.88 28.25
55.21 2.79 21.35
36.88 32.17 39.37
86.17 11.42 28.77
49.38 6.17 28.1
8.75 25.88 111.4
61.96 20.6 31.32
88.06 39.5 32.56
1.98 0.22 19.62
5.84 28.7 243.03
92.05 20.33 26.86
8.02 20.94 135.26
73.13 47.45 41.11
33.93 7.96 23.09
100.36 39.87 36.44
3.26 14.26 231.4
76.22 22.5 26.95
37.66 3.3 20.83
70.03 16.63 29.2
0.82 7.9 419.47
12.43 1.37 19.1
100.33 33.57 27.83
61.24 8.88 25.02
69.31 9.03 29.68
11.61 6.23 49.89
61.33 8.74 22.21
8.36 1.25 19.65
38.45 7.42 23.7
53.94 8.52 28.32
12.12 26.91 82.29
19.09 3.55 23.89
0.58 2.64 133.23
12.81 43.66 133.62
95.46 41.39 34.05
3.16 13.8 175.19
105.85 50.53 38
36.9 2.57 20.4
23.61 3.3 18.95
43.75 8.75 24.26
15.55 45.3 100.78
120.31 59.36 34.33
6.62 46.59 165.91
58.3 44.64 43.85
40.81 21.28 34.52
18.82 0.9 19.26
54.98 6.36 20.09
25.55 4.32 20.32
1.1 11.82 271.08
84.9 42.83 35.64
88.45 50.81 32.97
4.46 16.29 159.56
8.94 6.82 25.71
42.35 1.81 19.11
6.56 32.48 156.46
67.93 14.68 22.97
76.94 28.64 24.91
57.38 15.27 25.88
4.01 14.87 153.83
8.63 35.25 115.29
56.4 4.36 20.42
46.51 9.23 20.43
4.62 31.57 173.34
104.58 29.38 25.15
1.57 15.25 164.49
2.81 19.29 152.35
36.89 25.41 42.63
34.63 9.49 32.46
20.14 16.56 52.16
0.56 4.01 120.19
69.54 5.14 17.86
3.38 10.64 150.14
75.6 17.57 28.04
23.18 0.31 23.26
8.97 15.02 54.05
9.28 31.98 139.76
13.88 23.96 69.46
77.28 9.54 22.85
30.61 9.42 38.62
30.02 27.41 52.26
2.56 19.01 187.22
4.7 1.8 20.06
5.86 36.46 89.54
0.85 10.83 458.01
39.69 1.63 18.3
2.67 1.57 24.38
85.34 34.47 27.6
47.48 23.06 31.83
83.3 25.15 24.7
56.27 8.59 21.4
102.03 20.21 26.2
16.6 19.58 31.71
2.56 26.67 461.88
86.59 57 32.77
6.91 13.88 42.87
61.86 9.76 24.79
80.16 23.91 22.52
96.84 31.43 26.72
11.08 22.09 67.58
68.72 32.52 25.17
43.21 19.12 24.91
1.29 0.18 18.35
53.88 39.35 30.5
81.49 13.3 27.92
23.4 52.94 53.32
61.06 29.85 30.06
0.72 9.66 159.28
0.5 3.32 119.84
49.32 4.21 20.7
5.23 21.52 187.97
124.36 24.75 24.43
44.59 28.79 27.73
0.88 8.18 429.63
1.13 15.52 288.74
27.75 1.43 19.35
62.93 6.44 25.16
76 25.87 29
85 16.31 24.91
79.04 32.28 26.58
21.78 16.48 47.17
0.26 0.61 68.27
0.99 22.04 342.11
7.32 19.49 103.47
75.94 30.68 22.89
48.07 13.36 25.94
86.71 27.05 22.7
2.99 15.56 208.68
0.5 1.68 83.92
35.3 36.9 50.04
70.85 16.85 23.94
25.39 35.36 62.08
19.89 3.2 17.93
41.04 6.53 17.8
68.12 27.69 24.67
22.46 0.49 16.18
57.7 27.62 28.21
77.21 4.79 17.86
88.26 18.56 21.16
34.99 7.39 18.82
52.25 5.07 18.52
29.28 6.65 19.08
71 6.91 22.09
10.17 21.59 84.64
11.7 9.53 24.86
3.45 10.99 125.36
50.42 23.63 33.54
55.78 6.23 22.12
0.12 0.54 111.26
2.18 21.94 165.02
57.72 42.27 27.99
0.86 8.4 342.62
0.47 8.52 104.06
67.26 6.36 21.26
9.38 34.92 74.16
46.43 8.2 20.16
92.8 60.89 31.52
51.73 2.52 19.8
68.85 19.78 20.88
73.79 28.61 23.77
28.05 17.67 32.43
2.77 9.48 149.41
6.2 2.21 19.99
80.45 41.2 24.16
81.4 22.5 27.07
0.89 11.19 238.36
0.9 8.05 315.93
11.05 5.24 18.83
2.98 16.09 191.65
107.32 39.82 30.28
98.02 24.26 23.15
17.67 1.74 18.25
39.68 20.15 29.07
64.79 4.35 16.37
46.18 1.09 17.39
17.3 20.56 61.24
1.15 3.68 8266.52
0.29 0.94 4196.6
0.35 4.88 127.85
1.39 15.11 483.35
0.1 13.54 80.54
1.2 9.45 790.95
4.72 11.93 767.7
13.5 4.88 314.81
0.27 0.62 828.3
0.15 11.69 114.83
0.18 14.18 131.28
4.79 2.57 273.43
0.27 0.65 721.41
0.81 7.74 1945.75
7.23 1.66 216.89
3.85 8.04 398.68
0.38 1.89 1290.81
4.43 8.11 618.49
2.01 1.14 179.74
0.28 3.32 1624.59
0.95 6.98 495.12
50.38 0.55 168.95
0.3 0.78 567.34
1.04 3.66 978.78
32.92 0.29 151.3
1.28 6.19 420.61
0.46 1.87 438.23
1.85 0.56 127.43
0.35 1.05 462.55
14.48 16.88 326.76
2.83 13.45 295.21
6.66 10.11 401.81
4.43 4.41 167.51
2.87 18.07 763.58
3.43 4.85 171.89
2.04 0.66 122.7
0.23 0.63 307.45
1.16 9.25 410.06
1.18 8.92 1156.54
1.44 0.25 97.25
2.21 0.87 107.74
3.3 7.61 507.03
5.68 8.78 180.89
5.89 7.8 179.35
0.73 1.6 425.85
8.36 1.81 105.71
4.84 6.59 155.17
0.59 4.75 945.11
0.31 0.69 375.91
11.04 33.56 60.71
2.77 0.2 84.12
0.31 1.59 304.02
1.21 12.97 951.08
118.91 3.06 88.14
2.55 1.39 83.44
0.23 0.73 246.85
2.15 0.84 82.29
0.3 1.03 308.22
1.94 0.27 77.43
1.8 0.43 75.88
65.85 1.6 76.57
3.54 0.45 72.46
0.84 3.79 437.47
9.99 8.37 139.43
6.24 5.45 111.66
13.57 0.51 80.03
2.94 0.64 81.85
3.39 2.34 80.86
33.65 10.1 85.44
0.75 6.99 741.75
0.62 2.33 350.58
0.82 7.98 821.71
91.5 0.38 75.6
0.24 0.8 280.42
21.47 0.21 65.71
0.23 0.99 183.55
1.81 1.41 84.75
3.31 0.16 65.09
2.39 8.31 411.9
21.68 14.05 132.86
15.78 0.56 60.72
5.24 0.56 64.93
4.62 5.54 107.78
2.08 6.61 599.05
5.67 0.29 60.61
1.28 0.38 68.17
23.97 3.54 67.32
14.52 4.19 75.49
80.39 0.73 58.82
19.92 3.35 84.46
2.17 0.54 58.67
32.14 0.25 62.67
1.87 0.55 62.85
0.92 8.31 355.43
0.3 1.2 222.29
43.44 10.44 59.82
1.6 13.83 277.07
34.24 3.26 55.82
0.18 0.97 157.33
1.99 7.21 409.81
0.36 1.7 273.94
20.36 17.19 92.32
73.42 5.91 55.99
27.54 11.27 79.09
21.83 0.34 48.03
8.03 18.83 135.88
3.91 5.25 243.93
0.53 1.11 203.15
1.29 0.32 55.22
4.45 0.23 57.74
1.3 18.06 778.5
0.49 3.97 210.15
8.38 15.69 192.38
1.89 21.5 303.25
4.35 11.02 335.76
30.64 0.28 53.41
6.87 0.71 63.36
6.46 6.09 104.27
1.39 0.35 48.33
1.64 13.51 111.54
3.8 0.23 43.65
0.81 4.26 336.74
1.18 5.45 272.67
41.76 0.47 48.83
2.27 0.48 46.07
5.42 24.73 300.79
0.54 3.45 636.6
3.16 3.42 63.69
5.39 0.24 40.23
8.3 17.45 96.16
4.3 10.48 250.12
4.65 5.42 101.73
2.81 2.24 54.75
2.23 0.68 44.44
0.38 1.02 190.22
16.13 7.65 74.42
19.3 1.38 45.08
1.48 0.5 43.26
40.05 3.74 45.84
16.16 17.8 119.12
0.36 0.89 169.86
16.67 12.07 96.66
9.47 0.67 45.48
23.86 14.5 64.38
6.24 20.74 246.33
7.29 7.74 82.23
15.62 2.34 51.64
2 4.46 71.68
3.56 19.85 395.68
8.4 3.73 55.43
3.46 0.91 42.46
0.84 10.4 534.78
35.29 0.43 44.2
5.6 11.11 71.33
32.85 0.69 44.69
2.61 30.78 21.54
3.57 2.13 55.45
2.1 9.7 390.83
8.43 32.18 187.95
20.85 0.36 40.07
0.64 6.14 646.78
16.49 17.38 66.42
2.84 0.7 45.43
2.59 11.86 203.37
0.85 1.37 221.34
5.69 5.25 56.95
3.41 0.94 38.95
59.16 18.08 43.16
5.87 14.15 102.48
4.86 27.87 192.2
1.53 0.22 40.5
1.39 4.49 265.75
2.58 0.36 43.04
8.05 5.45 50.98
1.69 0.45 39.66
27.33 0.54 42.56
3.3 1.14 39.25
70.68 8.5 40.8
1.47 0.3 38.47
55.84 10.88 40.92
1.77 0.19 36.38
61.29 17.48 51.81
2.17 20.28 342.95
7.9 9.65 63.37
0.7 5.92 553.04
1.62 0.55 36.48
1.75 1.95 155.44
6.36 9.39 152.67
38.69 17.04 57.39
0.19 2.77 118.98
1.48 0.2 34.73
17.47 0.5 48.43
23.21 3.43 42.74
6.65 1.85 48.34
58.12 16.74 48.15
58.1 2.04 38.67
24.03 0.42 42.01
11.47 2.4 43.38
82.44 9.39 40.27
4.53 13.82 120.33
30.29 14.47 62.44
29.02 3.69 38.87
1.3 11.59 310.26
2.04 0.37 32.66
14.38 0.46 33.64
0.28 1 138.49
90.44 14.2 38.81
2.08 9.76 349.21
79.7 11.3 37.55
1.66 13.93 172.75
57.88 17.76 41.91
3 21.17 173.64
1.83 0.26 29.23
9.51 19.87 137.76
1.49 14.82 235.25
37.47 0.89 32.45
0.91 2.12 140.22
0.49 1.7 390.59
2.21 0.5 30.58
0.57 12.5 527.91
3.37 2.2 37.31
83.57 15.45 37.3
36.29 4.13 32.14
2.46 0.44 29.58
1.18 7.86 195.53
10.69 29.47 95.85
13.03 25 72.49
41.32 2.67 34.69
11.93 22.15 73.02
0.94 3.18 199.28
3.67 12.66 224.25
0.93 9.48 233.7
1.65 7.93 191.1
93.36 8.7 33.9
4.2 20.83 269.83
1.41 0.23 28.23
1.07 11.02 425.48
0.42 2.25 292.99
19.4 32.25 101.09
39.43 18.82 47.49
3.95 12.47 230.04
3.51 9.71 69.63
0.37 0.94 95.37
50.09 4.31 40.24
1.82 0.15 30.84
1.02 2.2 136.13
72.51 7.01 43.46
2.58 0.69 27.13
3.99 15.88 198.42
4.85 0.71 26.92
2.64 0.37 27.05
0.76 2.42 116.17
34.04 14.89 47.87
3.58 8.14 184.29
4.04 15.35 205.18
113.12 12.83 37.08
0.64 5.12 269.54
0.71 2.74 179.86
19.3 17.16 78.68
41.25 30.08 42.17
52.16 5.94 31.2
24.47 2.42 33.81
2.21 1.34 33.47
7.19 10.65 49.96
27.78 3.19 34.61
2.77 7.61 192.61
4.7 24.11 194.82
87.21 21.73 40.28
129.38 19.17 31.78
15.98 23.78 101.65
82.44 8.4 34.86
6.62 33.22 135.79
74.66 7.41 30.74
118.81 52.73 40.45
30.56 7.45 42.28
98.8 42.23 39.76
119.35 15.95 31.15
5.19 0.5 28.36
72.12 11.37 32.35
59.22 14.64 30.86
76.39 7.61 35.94
40.72 22.89 36.15
0.36 1.04 115.67
69.39 10.86 31.34
14.94 36.18 141.23
41.44 10.24 27.11
77.78 9.36 28.95
1.82 0.18 27.27
3.18 8.16 162.19
37.71 29 61.49
41.15 1.52 25.66
69.2 7.59 29.01
26.86 16.87 65.15
0.71 2.67 228.75
31.65 1.96 24.5
92.91 12.72 36.15
2.7 25.13 133.37
20.97 0.64 24.14
56.18 5.25 26.51
6.33 31.45 136.6
92.92 25.19 40.2
6.27 15.91 79.85
0.61 3.27 275.17
8.26 31.47 169.28
25.79 15.12 46.55
90.52 7.88 26.28
25.8 0.93 26.22
1.84 0.8 27.09
10.93 0.49 28.47
27.79 16.85 37.56
111.24 14.33 30.92
0.36 0.82 76.68
42.55 11.86 28.68
48.17 6.87 26.22
106.42 39.51 34.48
0.15 0.3 67.71
0.51 4.41 386.17
1.79 0.17 26.73
1.66 0.46 26.22
65.25 11.33 33.2
3.62 3.49 32.83
4.99 11.59 112.76
0.13 0.34 63.62
4.66 2.08 29.12
9.83 9.71 56.63
2.92 9.37 168.22
17.67 16.85 40.4
72.95 11.1 28.62
0.9 16.1 427.97
10.72 24.81 62.15
5.5 17.69 89.82
1.36 12.23 226.27
93.89 18.05 24.36
54.58 18.6 29.86
0.55 5.41 263.25
73.18 27.51 33.64
59.02 36.77 39.45
0.58 2.65 131.48
8.82 34.21 178.07
7.84 22.64 139.06
39.39 3.17 23.01
62.27 16.74 27.55
108.95 29.75 29.01
55.41 13.7 31.67
5.73 15.86 153.35
64.63 19.34 31.3
49.56 26.96 41.48
29.57 9.27 31.27
17.75 17.54 37.88
74.3 15.85 24.99
10.14 37.04 147.37
52.97 4.33 26.38
20.57 3.81 21.69
75.7 27.9 36.28
53.47 18.22 38.88
128.62 33.48 31.05
63.16 36.03 33.59
93.81 18.12 26.06
91.49 35.69 32.5
5.51 7.79 39.74
88.69 16.52 28.57
6.93 18.65 121.69
12.59 8.59 31.12
65.6 25.56 34.88
54.29 49 50.66
85 12.48 26.72
8.75 6.39 25.95
79.01 17.91 35.5
23.28 29.84 61.83
0.14 0.38 73.38
96.48 17.63 24.97
0.44 3.4 350.06
106.31 18.02 29.39
105.09 18.18 25.72
19.37 0.68 29.17
0.47 1.34 77.3
3.26 23.23 80.15
0.54 10.66 332.85
43.49 7.8 24.8
137.39 24.26 28.87
84.52 10.07 27.27
2.14 6.52 172.19
52.27 3.44 26.85
66.55 14.56 23.43
76.87 13.4 28.95
45.3 2.16 21.61
34.21 34.11 41.59
90.03 13.15 29.56
48.69 4.42 27.93
8.96 28.17 117.14
60.8 22.97 32.34
98.49 37.14 31.6
1.56 0.22 20.14
4.95 20.76 222.63
100.65 20.71 26.63
8.03 20.22 130.17
74.15 45.5 40.92
31.67 5.12 22.26
94.79 35.48 35.47
3.06 11.31 207.88
76.61 20.7 26.38
36.64 1.78 20.03
56.75 13.2 29.45
0.83 7.2 357.19
13.74 1.9 19.65
86.49 30.29 28.82
63.75 9.35 25.3
59.14 7.34 29.33
13.92 9.33 54.2
67.4 9.52 21.93
13.85 2.24 20.12
41.68 4.9 23.12
60.03 9.11 27.87
12.58 22.99 73.52
18.17 5.08 26.35
0.55 2.49 128.52
16.91 52.97 125.24
94.98 43.89 34.08
3.3 15.79 196.37
105.92 49.73 37.43
31.48 1.72 20.59
25.46 3.35 18.95
54.12 11.82 24.32
16.17 45.05 98.57
104.73 51.92 33.74
8.3 53.83 154.25
58.39 42.37 43.37
36.77 21.51 36.94
24.73 0.55 18.89
64.53 7.74 20.65
32.87 4.32 20.29
1.18 9.64 213.2
87.24 38.84 34.78
88.67 53.11 33.79
4.14 14.34 155.89
8.65 6.58 25.7
37.44 1.49 19.07
7.2 34.73 148.31
79.34 13.22 22.3
96.29 32.77 24.71
63.91 13.59 25.62
4.48 19.85 178.08
8.14 37.36 130.99
64.46 4.72 20.48
52.22 7.56 20.04
4.3 28.9 173.45
108.63 26.14 24.15
1.7 14.84 152.84
2.83 21.65 165.21
35.66 25.51 43.18
33.13 10.22 33.48
21.03 19.98 55.7
0.61 4.58 123.54
69.05 5.35 18.02
3.58 10.69 146.66
85.43 18.09 27.91
31.21 0.32 23.39
7.49 12.46 55.5
9.33 28.37 124.64
11.58 24.64 76.93
69.62 6.78 22.21
27.81 8.92 38.6
30.54 21.38 45.7
2.18 15.11 186.6
3.97 1.49 21.01
4.83 37.63 105.97
0.86 9.67 378.66
47.92 1.15 17.75
2.37 1.11 22.04
90.95 35.88 27.93
51.99 17.34 28.1
76.31 27.95 26.42
61.39 8.01 20.89
108.7 22.58 26.22
17.07 19.31 30.47
2.51 24.01 450
85.28 55.34 32.55
8.86 15.34 38.47
63.61 9.37 25.07
89.48 25.44 22.26
101.22 34.85 27.08
11.7 23.17 68.77
74.7 33.15 25.56
43.85 16.94 23.68
1.42 0.19 18.23
57.82 39.34 30.16
67.37 11.31 28.19
23.11 45.6 49.1
69.54 28.28 27.75
0.71 8.63 153.42
0.49 2.86 114.25
57.14 5.12 21.37
4.99 22.8 196.78
125.17 26.31 24.69
47.27 26.55 26.16
0.95 9.67 454.66
1.13 16.68 318.7
36.71 1.23 18.81
66.49 6.9 25.28
85.86 24.67 28.18
96 13.69 24.66
67.85 29.15 27.32
20.65 13.95 46.08
0.24 0.53 66.99
1.05 25.46 365.72
7.6 22.73 120.24
82.3 32.5 22.68
44.46 12.51 26.61
95.75 23.83 22.13
2.72 11.32 175.07
0.5 1.81 85.16
42.47 40.78 48.79
71.36 19.68 24.69
27.8 34.49 58.12
22.5 3.86 18.31
39.87 3.42 17.2
81.39 27.29 23.6
15.04 0.37 16.53
69.69 30.01 27.34
78.8 4.89 17.9
77.69 13.84 20.21
40.17 7.79 18.44
44 5.47 19.82
33.06 6.17 18.96
71.59 7.31 22.5
10.98 19.69 77.82
10.95 10.27 27.22
3.24 9.53 118.26
50.58 23.68 33.34
48 6.48 22.33
0.11 0.58 111.76
1.76 19.84 181.28
49.09 38.79 29
0.82 8.14 332.48
0.45 7.37 103.66
82.32 5.49 20.99
11.2 40.5 72.91
44.05 7.26 19.7
91.71 62.52 32.95
37.31 2.28 20.03
67.61 18.08 20.6
74.49 32.74 24.7
32.53 17.32 29.7
2.74 10.8 159.66
7.69 3.09 20.06
87.35 39.68 23.69
85.08 23.42 27.6
0.9 11.93 238.24
0.97 9.86 347.48
11.83 4.94 18.79
3.25 20.77 211.3
90.13 39.36 31.43
96.22 23.99 24.06
24.94 1.54 17.97
37.14 22.1 30.67
58.17 3.38 16.15
44.66 0.8 17.16
15.69 23.09 69.59
1.25 3.55 8271.76
0.29 1.1 4232.8
0.35 5.07 142.16
1.47 19.94 552.77
0.09 12.76 107.79
1.22 10.2 859.53
5.25 11.54 700.88
12.5 4.62 314.62
0.27 0.66 846.12
0.16 11.26 81.12
0.21 11.41 98.07
4.66 2.61 276
0.26 0.62 710.17
0.93 9.08 2066.65
5.87 1.22 212.46
3.79 8.26 395.29
0.33 1.56 1290.92
4.42 7.8 625.42
2.14 0.97 177.25
0.3 3.53 1709.35
0.97 7.08 512.32
42.39 0.92 170.96
0.3 0.84 576.74
1.05 3.19 951.12
40.31 0.31 152.92
1.36 6.62 414.63
0.5 2.03 442.17
1.87 0.63 129.41
0.34 1.13 477.44
11.87 13.72 327.36
2.74 14.9 311.6
7.5 11.03 393.86
4.71 4.49 166.88
3.23 20.76 792.63
3.19 4.49 170.36
2 0.68 119.56
0.23 0.61 315.66
1.17 9.39 381.65
1.19 9.72 1192.5
1.84 0.24 96.41
2.02 0.79 107.02
3.34 7.5 521.6
4.87 7.53 178.35
5.43 8.32 194.38
0.76 2.13 450.68
9.07 2.44 111.43
4.15 5.66 153.48
0.62 5.27 936.82
0.33 0.79 383.91
10.21 36.32 68.06
4.16 0.22 84.87
0.32 1.28 269.23
1.22 13.41 1020.04
101.53 2.39 88.18
2.21 1.25 82.59
0.21 0.64 237.64
2.03 0.82 83.52
0.33 1.25 344.41
2.01 0.26 77.48
1.93 0.45 76.79
51.54 1.43 77.06
2.81 0.37 72.24
0.77 3.39 465.95
9.1 7.44 136.86
6.16 5.18 112.05
10.38 0.41 78.9
2.78 0.62 82.33
3.19 2.15 82.38
22.6 7.81 89.42
0.73 6.67 710.63
0.61 2.21 337.35
0.86 8.63 828.78
33.22 0.32 76.4
0.25 0.79 269.45
10.52 0.21 67.29
0.23 1.03 172.64
1.81 1.41 83.03
3.23 0.18 64.82
2.74 10.16 443.67
20.54 11.43 125.85
18.02 0.48 60.4
4.07 0.42 64.07
5 7.3 118.67
2.35 8.14 647.77
8.75 0.26 61.37
1.44 0.5 70.5
33.33 3.74 64.34
11.3 4.95 83.58
57.22 0.73 58.95
20.87 3.69 84.43
1.98 0.6 59.72
36.19 0.3 63.87
2.52 0.84 66.68
0.9 7.85 328.41
0.27 1.24 217.98
51.46 8.97 57.34
1.55 11.7 260.99
27.45 2.07 55.22
0.16 0.93 150.34
1.84 7.23 400.04
0.35 1.71 277.72
21.79 18.61 95.75
90.62 7 56.01
27.31 11.56 80.06
25.97 0.28 47.54
7.88 23.53 159.69
3.69 4.69 242.96
0.54 1.16 205.01
1.4 0.38 55.4
4.25 0.19 57.21
1.31 17.79 790.81
0.45 3.04 192.2
9.75 19.22 208.37
1.7 17.37 274.61
4.19 12.47 372.1
19.01 0.27 53.84
6.94 0.52 62.11
5.97 5.18 101.79
1.16 0.38 49.16
1.88 15.92 112.91
2.63 0.27 44.62
0.74 4 338.77
1.21 4.95 245.02
38.08 0.42 48.55
2.12 0.44 46.12
5.47 24.04 290.65
0.62 4.58 689.75
2.85 3.09 64.26
5.13 0.25 41.08
7.94 16.34 95.65
4.59 11 252.18
4.82 6.15 108.05
2.72 2.16 55.07
2.28 0.76 45.58
0.39 0.96 184.84
17.48 10.46 79.34
27.09 1.78 44.72
1.22 0.34 42.42
31.64 3.6 47.26
17.87 16.82 108.86
0.41 0.97 160.81
19.52 10.32 85.97
6.74 0.43 44.94
24.14 14.88 64.13
5.79 19.17 243.48
7.98 7.98 82
19.12 3.6 53.29
1.95 3.34 61.18
2.99 17.73 421.01
9.47 3.8 54.36
3.61 1.17 45.12
0.79 9.91 552.65
31.38 0.37 43.92
6.46 13.96 77.16
26.46 0.48 45.02
2.2 37.99 34.38
3.92 3.07 61.03
2.04 11.07 449.78
8.1 31.76 192.55
35.3 0.39 40.56
0.71 6.69 686.12
15.14 16.35 68.34
2.88 0.86 47.85
2.71 11.44 194.3
0.89 1.42 216.21
6.1 5.29 53.87
4.01 1.18 41.07
60.89 16.89 41.48
6.16 13.21 99.11
5.78 38.64 221.27
1.54 0.22 39.94
1.24 3.8 248.94
2.79 0.4 43.94
10.16 5.2 46.28
1.69 0.41 39.88
23.05 0.56 43.13
3.56 1.25 40.27
53.64 6.93 41.83
1.48 0.3 38.81
46.5 9.57 40.85
1.79 0.2 36.37
60.82 20.6 53.27
2.09 16.82 312.7
7.86 11.37 70.08
0.76 5.85 530.58
2.14 0.75 38.28
1.73 1.95 155.45
7.11 10.18 147.4
41.53 19.38 58.4
0.22 4.54 162.03
1.49 0.24 34.76
16.31 0.53 48.56
22.65 3.27 42.78
6.48 1.84 48.25
55.06 16.01 48.65
54.51 1.65 38.39
18.03 0.45 42.91
10.32 2.33 44.12
69.59 9.08 41.4
4.47 11.31 114.14
34.99 14.8 60.28
26.93 2.69 39.22
1.25 9.14 287.79
2.04 0.38 33.24
9.86 0.37 33.51
0.31 1.33 146.85
77.25 12.85 39.77
1.9 8.03 306.2
86.2 11.01 36.95
1.59 14.63 189.05
54.14 16.28 42.11
2.55 17.59 169.51
1.87 0.29 30.12
10.69 22.25 139.86
1.34 15.54 292.69
30.08 0.74 32.36
0.85 1.84 126.09
0.58 2.03 382.11
2.3 0.42 30.26
0.59 11.98 583.3
4.19 3.52 42.13
85.88 16.79 37.5
44.23 4.82 31.67
1.55 0.33 30.23
1.21 6.41 169.94
8.36 20.78 91.17
13.12 26.27 77.83
57.75 2.97 34.45
12.16 18.32 64.53
0.91 3.31 212.64
3.49 12.21 226.08
0.97 8.67 196.56
1.77 10.91 232.32
97.24 6.64 34.01
4.34 18.12 237.33
1.56 0.23 28.06
1.06 11.5 425.32
0.46 2.93 324.68
16.41 29.52 106.19
38.51 16.8 46.01
3.83 12.64 229.8
3.05 9.23 73.74
0.35 0.99 101.39
61.03 4.67 40.39
1.77 0.14 30.4
0.92 1.74 129.42
84.99 7.61 44.05
3.46 1.28 29.61
3.9 13.27 177.69
3.33 0.5 27.51
2.23 0.34 27.29
0.75 3.14 137
36.02 13.38 45.02
3.52 6.81 164.83
4.02 14.33 194.64
104.87 13.55 37.87
0.64 4.7 271.39
0.67 2.84 205.26
16.43 16.59 86.61
45.35 31.32 40.84
62.42 7.05 31.31
21.49 3.02 35.65
2.11 1.15 32.5
6.3 9.98 53.18
26.97 2.33 34.29
2.77 8.58 209.21
4.01 18.44 178.32
83.73 19.55 39.59
117.83 17.37 31.85
13.42 23.23 113.79
85.9 8.23 34.66
6.47 38.17 157.19
89.01 8.65 30.32
125.8 57.28 40.25
27.31 7.3 42.68
105.58 44.19 39.25
104.11 14.44 30.97
5 0.42 28.69
83.87 11.85 32.09
62.65 13.51 29.19
67.62 6.63 35.7
44.12 23.05 35.3
0.35 0.94 118.72
76.21 10.88 30.95
15.95 31.15 123.12
46.54 10.65 27.28
93.88 10.36 28.41
2.16 0.2 26.27
2.47 6.05 154.77
40.79 34.47 64.21
42.48 0.82 26.13
79.71 6.62 29.44
30.46 18.76 63.09
0.81 2.49 206.12
27.59 1.18 24.57
67.85 10.29 36.98
2.8 23.22 127.38
27.95 0.61 24.03
40.49 3.93 26.39
6.72 29.88 130.16
83.66 20.93 39.03
5.56 16.04 88.18
0.59 3.27 271.25
8.08 27.97 160.33
24.54 13.42 46.48
86.07 10.15 26.8
37.48 1.38 25.99
2.17 1.24 29.35
26.38 0.58 27.57
26.66 19.44 40.09
86.34 12.63 31.55
0.36 0.89 79.05
39.16 10.7 28.35
46.95 6.9 26.71
100.97 36.71 34.27
0.15 0.34 69.2
0.53 4.14 352.07
2.14 0.18 27.11
1.7 0.38 25.7
65.12 11.42 33.76
3.58 2.51 29.1
5.76 11.07 99.76
0.14 0.41 67.06
4.35 1.82 29.01
8.73 9.6 58.78
2.73 7.81 150.95
16.95 16.01 40.89
81.2 8.14 27.55
0.87 15.24 390.7
12.01 29.16 65.21
5.51 14.88 78.3
1.27 9.06 196.87
88.07 18.09 25.59
51.02 17.32 29.56
0.52 5.16 272.95
67.2 29.74 35.08
59.5 33.34 39.73
0.55 2.85 139.97
7.35 30.17 181.38
7.98 19.88 119.14
46.63 3.31 22.22
53.77 10.75 26.55
121.31 34.1 29.52
52.2 12.62 31.47
4.77 13.42 162.32
55.55 15.19 31
56 31.37 41.05
20.11 7.94 33.43
17.99 19.62 41.08
84.39 21.61 26.03
12.52 41.05 139.39
55.92 5.51 27.02
20.82 4.16 21.7
81.47 30.65 36.68
52.37 16.88 39.15
122.53 32.04 31.06
72.13 37.55 31.97
82.76 16.7 26.59
95.78 36.05 32.55
7.46 10.25 40.63
73.25 13.53 28.88
6.38 16.77 121.75
15.16 8.43 28.87
72.7 26.92 34.59
56.61 43.83 47.07
75.38 13.68 27.55
7.64 5.37 25.48
79.9 19.42 35.36
23.4 40.56 76.57
0.15 0.28 71.1
93.58 18.58 24.97
0.48 4.61 400.37
110.24 17.56 29.24
122.49 19.08 25.46
18.46 1.26 30.04
0.46 1.11 69.51
3.28 28.66 88.01
0.5 7.04 264.3
44.31 9.69 25.36
134.88 23.32 29.57
86.44 11.02 27.6
2.31 6.61 153.91
65.99 3.51 26.51
68.17 16.41 24
77.47 13.15 28.86
48.75 2.01 21.37
35.01 38.27 43.92
84.47 12.03 29.42
65.07 4.79 27.54
8.5 25.96 112.98
56.13 18.9 31.7
99.93 34.18 31.27
1.94 0.19 20.13
4.95 22.86 233.63
107.58 23.16 27.6
8.42 24.86 144.48
74.92 43.67 40.31
31.63 4.79 21.63
95 39.45 36.76
2.9 11.16 202.72
77.43 23.43 27.09
23.85 1.03 19.83
48.56 10.42 28.94
0.85 7.12 375.1
10.9 1.69 19.94
89.94 28.66 28.27
65.39 10.24 25.07
47.86 6.02 29.51
14 11.06 57.2
69.74 9.99 22.13
12.03 1.97 20.71
46.07 5.31 23.05
61.21 9.51 28.42
12.37 19.75 68.86
21.42 7.87 27.62
0.63 3.12 131.04
14.2 44.81 128.21
92.26 43.31 34.77
3.3 15.5 186.12
108.02 51.26 38.4
35.61 1.44 20.46
20.96 3.92 19.89
60.6 12.31 24.79
17.44 48.09 99.83
123.18 59.66 34.4
8.05 52.62 155.58
59.82 39.06 41.98
38.05 19.93 35.36
34.85 0.68 18.81
75.67 9.1 20.23
29.01 2.84 19.32
1.04 5.73 154.72
84.76 33.63 34.03
87.56 43.64 31.52
4.96 19.4 166.67
8.27 6.42 26.22
17.73 0.62 19.03
7.36 30.06 132.69
92.75 13.03 21.87
87.89 30.23 25.02
65.97 15.27 26.17
4.78 19.11 162
7.97 40.72 146.62
62.14 3.89 20.67
58.45 7.11 19.39
3.95 28.72 188.23
103.91 21.62 23.66
1.68 16.58 171.19
2.97 18.69 149.7
39.73 27.91 43.78
40.05 11.9 33.46
21.52 23.12 60.78
0.56 4.3 123.94
60.95 4.91 17.7
4.04 12.83 149.8
89.59 20.74 28.77
43.36 0.4 23.77
8.18 13.29 53.25
8.25 27.99 141.84
11.18 21.81 75.23
61.09 7.03 22.85
37.74 9.44 36.53
28.81 21.17 46.97
2.5 16.81 176.34
3.68 1.24 20.05
4.69 42.75 123.8
0.79 9.75 477.06
63.87 1.11 17.72
2.58 1.63 25.01
109.68 38.07 27.7
49.88 17.76 28.37
76.3 27.93 26.73
55.44 5.85 20.48
96.81 16.38 25.37
14.77 20.55 34.16
2.59 23.96 442.23
85.45 48.81 30.59
6.16 11.67 41.79
55.65 8.99 25.39
91.38 27.91 22.39
107.8 32.05 26.28
11.37 24.78 71.46
62.93 28.18 25.54
47.07 12.92 22.38
1.11 0.18 18.8
59.66 36.1 28.63
81.33 11.17 27.34
22.54 50.42 52.48
72.07 26.52 28.08
0.73 7.71 143.41
0.46 2.35 101.74
39.25 3.33 21.02
5.57 26.13 202.67
130.74 25.37 24.47
40.16 23.48 26.7
0.92 9.98 477.69
1.17 16.39 302.13
31.74 0.84 18.9
70.23 6.4 25.49
87.33 21.53 27.2
92.53 12.39 23.9
60.43 28.46 27.59
23.24 16.51 46.65
0.24 0.53 68.2
1.05 22.84 339.81
8.08 24.1 113.31
90.77 30.83 21.86
47.06 11.8 25.61
95.34 21.64 22.1
2.42 10 169.17
0.52 1.93 88.07
47.46 39.62 45.3
69.52 20.78 25.79
27.41 33.83 59.14
21.96 4.41 18.95
28.03 1.88 16.58
76.04 26.11 24.04
23.69 0.4 16.52
71.31 29.11 27.07
66.34 4.65 18.06
91.66 14.29 20.38
23.41 4.48 18.55
37.25 4.85 19.47
27.73 7.15 20.07
79.31 8.91 22.86
9.34 17.45 80.74
9.67 8.18 26.51
3.64 10.39 115.84
53.49 24.6 34.4
50.23 6.48 22.19
0.12 0.61 120.12
2.26 26.99 191.68
50.03 35.6 27.94
0.89 8.47 321.59
0.43 6 85.18
72.21 5.56 20.77
12.44 45.73 75.38
48.79 7 19.77
89.71 63.25 32.78
38.44 2.49 20.28
65.13 18.53 20.88
68.36 27.2 23.93
44.54 18.54 28.35
2.79 9.36 150.35
9.52 4.1 21.16
92.81 41.63 23.51
67.37 23.83 29.5
0.87 11.22 252.35
0.92 9.06 328.74
10.57 3.27 16.54
2.97 13.26 160.93
88.4 40.47 31.67
98.61 22.3 23.76
22.06 1.08 17.89
44.61 22.82 29.37
52.96 2.99 16.28
51.14 0.91 17.03
18.62 27.36 70.29
1.18 3.55 8533.85
0.29 0.99 4219.55
0.39 6.31 139.83
1.34 18.36 554.56
0.1 10.57 63.91
1.17 9.25 835.36
4.61 10.34 695.43
15.12 4.89 310.1
0.27 0.7 855.37
0.13 6.12 66.16
0.24 17.27 137.85
5.08 2.9 279.68
0.27 0.74 727.91
0.82 7.26 1973.04
6.45 1.36 211.75
4.04 9.89 433.09
0.36 1.53 1294.3
4.96 8.61 614.34
2.06 1.11 184.14
0.29 3.51 1741.88
1.12 9.39 599.33
37.58 0.79 171.3
0.3 0.88 584.04
1.05 3.23 926.43
43.09 0.41 154.43
1.28 5.78 399.13
0.48 2.15 460.86
1.78 0.61 131.71
0.31 1.1 486.48
12.8 16.25 348.5
3 14.37 296.65
7.34 9.69 374.88
4.46 3.75 160.86
3.11 19.54 791.05
2.92 4.15 171.9
2.07 0.81 123.28
0.23 0.62 310.64
1.14 8.85 407.07
1.3 11.19 1255.53
1.54 0.21 96.9
2.37 1.02 111.69
3.74 9.9 555.06
4.84 7.26 182.4
5.93 8.43 190.8
0.72 2.21 495.51
5.9 1.19 105.21
4.22 5.72 153.97
0.66 6.44 1102.92
0.31 0.72 382.15
11.88 38.38 60.96
3.03 0.21 85.21
0.29 1.25 294.08
1.19 12.83 1030.99
93.58 3.57 89.92
1.97 1.03 80.31
0.23 0.79 256.13
1.82 0.64 82.26
0.32 1.1 317.59
1.83 0.25 78.09
2.17 0.54 78.15
49.34 1.19 76.78
3.27 0.46 74.44
0.76 3.04 418.14
11.06 9.94 143.56
7.26 6.55 115.18
20.15 0.37 77.43
3.36 0.73 82.27
3.35 2.54 86.21
23.71 7.9 89.13
0.71 6 716.35
0.62 2.18 349.93
0.91 9.81 880
20.51 0.29 77.6
0.23 0.84 273.23
12.36 0.23 66.81
0.24 1.06 188.46
1.7 1.28 84.4
4.01 0.16 65.21
2.75 11.37 458.84
20.46 11.13 123.44
31.22 0.56 59.65
4.66 0.37 63.47
4.87 5.65 109.27
2.3 7.44 627.52
8.9 0.23 60.58
1.35 0.44 70.1
20.77 1.7 62.65
16.42 6.74 83.13
47.59 0.56 58.83
23.72 4.05 83.87
1.96 0.65 61.3
53.09 0.36 64.02
2.38 0.79 66.03
0.89 8.85 390.6
0.3 1.15 197.82
51.94 8.15 58.02
1.74 13.62 264.19
25.55 2.42 56.94
0.17 0.9 155.83
1.94 7.09 385.71
0.34 1.47 255.62
19.23 16.19 94
71.06 4.61 55.85
32.88 10.8 75.26
31.24 0.29 47.91
9.08 25.03 152.37
3.7 4.4 234.32
0.55 1.29 220.01
1.54 0.39 56.02
4.77 0.22 57.36
1.41 20.21 795.66
0.47 3.46 188.88
8.66 17.1 207.71
1.78 15.84 256.39
4.47 13.01 361.34
16.02 0.29 54.77
8.07 0.61 63.18
7.15 7.05 108.31
1.36 0.31 48.16
1.58 13.56 109.41
3.62 0.28 44.99
0.69 2.88 279.31
1.39 5.68 254.98
38.5 0.39 48.84
2.01 0.44 46.14
6 24.06 271.7
0.56 4.12 728.97
2.76 3.2 66.19
3.95 0.21 41.7
9.53 19.11 94.9
4.11 8.02 216.44
5.23 6.02 106.33
2.9 2.35 56.35
2.07 0.76 46.29
0.37 0.85 176.97
20.73 10.77 77.21
24.31 2.25 46.16
1.33 0.44 43.09
18.61 2.69 48.65
17.09 15.88 109.42
0.41 0.86 165.5
19.63 9.69 84.17
6.29 0.28 44.74
22.55 14 63.92
6.06 18.66 230.84
7.64 8.67 83.9
16.73 3.15 54
1.74 3.03 60.71
3.39 20.96 438.4
10.28 3.65 52.85
2.91 0.78 42.77
0.81 11.47 623.64
65.03 0.52 44.46
5.8 12.53 77.94
33.38 0.5 45.29
3.19 62.18 35.94
3.85 3.35 65.97
1.97 9.43 397.67
9.74 38.92 194.66
38.09 0.43 40.54
0.66 6.17 688.28
15.44 19.9 75.03
3.42 0.78 46.25
2.83 13.28 206.04
0.97 1.83 235.47
5.8 3.62 48.66
4.23 1.29 40.13
67.39 18.79 42.04
6.4 15.33 105.37
6.21 34.27 187.98
1.57 0.22 40.08
1.27 3.92 259.15
3.27 0.52 44.31
8.83 4.54 46.81
1.41 0.35 38.65
25.79 0.5 42.96
4.58 1.99 42.56
61.56 8.4 42.5
1.75 0.3 38.06
58.42 9.43 39.76
1.63 0.19 35.88
64.84 17.78 50.66
2.23 20.2 334.35
8.75 10.46 62.49
0.78 5.62 501.15
1.99 0.62 37.53
1.63 1.52 150.96
7.58 13.13 160.83
39.05 18.3 60.08
0.22 2.26 104.7
1.57 0.2 35.3
26.53 0.68 48.05
22.62 1.89 39.84
8.31 2.74 49.93
69.54 19.87 50.2
46.27 1.18 39.5
14.18 0.38 43.45
9.85 1.99 43.33
88.64 11.77 42.22
3.94 10.46 110.64
32.01 12.91 59.17
20.54 2.16 38.97
1.2 9.47 298.63
1.69 0.38 33.24
6.06 0.32 35.03
0.24 0.73 132.55
90.29 14.26 40.01
2.17 10.72 351.74
78.21 9.4 37.12
1.47 13.35 175.99
48.9 17.59 43.31
2.88 21.54 181.5
2.08 0.32 30.37
11 22.57 138.5
1.34 14.95 270.75
28.79 0.76 32.28
0.87 1.6 120.2
0.59 2.03 389.56
2.57 0.73 32.49
0.6 12.48 543.99
3.29 2.39 39.35
91.52 15.76 36.67
39.2 3.15 31.44
1.68 0.37 31.06
1.14 6.3 169.26
9.86 24.7 92.8
16 28.71 72.19
56.81 3.13 34.04
14.65 22.46 67.38
1.06 4.67 239.26
3.39 11.66 218.11
0.94 6.81 173.13
1.52 8.4 213.29
95.43 4.86 33.12
4.59 15.1 195.54
1.41 0.24 28.62
1.05 13.79 507.35
0.43 3.06 344.74
19.31 32.58 103.85
47.66 17.72 43.93
4.56 14.22 225.26
3.59 9.05 64.23
0.34 0.96 95.91
50.59 5.16 40.94
1.46 0.16 31.58
0.88 1.58 131.51
78.01 7.09 44.41
3.99 1.28 28.96
4.34 13.86 167.53
3.8 0.51 26.65
2.45 0.32 27.51
0.78 3.09 137.25
40.32 13.85 44.92
3.39 5.91 146.72
3.66 11.58 178.81
93.21 13.8 39.66
0.66 5.19 272.65
0.79 3.83 222.69
17.8 18.17 85.66
47.82 27.84 39.4
57.72 6.17 31.57
39.6 3.04 34.29
2.42 1.47 33.31
6.82 11.27 54.55
20.8 2.84 36.34
2.86 8.25 201.09
4.26 20.87 194.46
93.68 20.7 39.77
109.87 16.04 31.61
15.13 25.97 114.34
84.86 7 34.83
6.51 42.49 172.9
86.36 8.55 30.16
125.48 53.38 39.72
41.41 11.69 43.85
119.03 44.65 37.52
111.71 12.5 30.53
5.44 0.48 28.25
79.66 9.59 31.93
51.77 8.96 28.43
79.68 7.83 35.55
46.18 22.46 35.1
0.36 0.84 113.37
77.87 10.97 31.11
16.87 38.55 138.17
39.59 13.15 29.59
81.11 7.72 28.94
2.33 0.18 26.86
2.56 4.38 129.08
40.43 37.2 67.62
26.39 0.63 26.14
67.97 4.19 28.81
22.92 11.88 59.4
0.79 2.51 209.39
26.23 0.82 23.98
60.65 8.52 37.19
2.55 21.96 130.59
19.87 0.5 24.31
63.81 4.19 26.32
6.71 30.64 129.28
78.74 20.24 40.33
5.46 15.29 85.84
0.56 3.51 302.25
9.11 28.95 152.25
25.72 13.76 45.51
87.77 6.51 25.87
24.64 0.88 26.09
2.11 1.2 28.88
24.33 0.61 28.17
24.49 15.74 38.6
110.98 14.94 31.53
0.34 0.85 74.87
45.67 12.42 28.09
53.56 7.52 26.87
101.32 37.6 34.3
0.15 0.31 66.65
0.54 5.04 389.78
1.9 0.17 26.5
1.29 0.32 26.31
73.37 14.91 34.21
2.85 2.03 29.36
5.47 10.81 101.8
0.12 0.32 67.04
4.01 2.2 30.93
10.1 13.59 67.3
2.77 9.8 180.71
18.12 17.33 40.57
84.02 10.5 28.48
0.91 13.24 376.7
12.45 29.16 63.96
5.58 15.46 82.33
1.3 10.91 236.88
80.43 16.5 25.46
58.22 15.87 27.53
0.49 4.21 231.58
65.11 29.65 35.4
55.71 30.35 38.48
0.57 2.99 142.4
7.97 28.59 163.38
7.63 18.84 122.97
45.15 2.79 22.35
52.83 7.88 25.43
118.11 26.66 28.1
40.12 10.41 31.91
4.68 14.94 174.52
41.55 10.6 30.69
57.02 29.53 40.25
22.75 8.8 32.92
17.92 16.49 38.44
77.46 19.3 26.2
11.73 34.01 123.31
59.1 4.52 26.23
24.54 2.89 20.62
87.9 26.67 34.39
57.2 19.16 39.49
126.86 31.22 31.1
68.06 33.96 31.92
70.18 15.48 27.03
100.79 38.59 33.11
6.71 9.96 40.66
65.47 11.9 28.74
6.79 22.43 140.68
14.09 5.47 26.3
68.94 26.98 35.93
57.16 36.92 43.44
79.67 14.07 28.03
10.4 4.78 21.91
82.73 19.24 35.62
25.7 37.57 66.15
0.15 0.29 73.61
114.24 17.92 24.55
0.46 4.38 407.14
123.51 19.91 30.12
119.91 15.81 24.91
20.38 1.84 31.31
0.43 1.18 74.48
3.51 28.18 90.03
0.49 6.13 249.9
55.57 9.44 24.64
145.01 24.16 28.97
87.03 9.28 27.17
2.22 5.96 154.15
68.58 3.82 26.52
82.76 16.02 22.71
64.66 11.76 29.4
28.41 1.1 21.45
35.49 40.9 46.23
83.97 12.19 29.19
62.69 4.35 26.96
6.53 23.11 133.74
47.72 17.14 32.63
89.98 32.09 31.29
2.01 0.19 20.14
5.7 25.4 231.01
98.38 21.17 27.73
8.41 23.59 146.02
70.33 39.39 39.24
30 4.75 22.29
93.33 35.56 35.93
2.96 10.21 201.56
79.35 25.56 27.89
15.13 0.52 20.4
51.78 10.53 29.37
0.85 7.43 369.06
7.68 1.59 20.99
93.84 23.64 26.64
62.95 13.03 26.03
49.13 4.79 29.14
15.71 11.84 56.86
77.75 9.11 22.13
12.5 1.79 20.46
51.5 4.62 22.36
58.41 10.04 29.09
13.05 21.44 69.34
22.36 7.87 27.89
0.58 3.1 150.59
15.73 48.81 127.24
91.19 45.28 35.56
3.61 21.71 231.95
96.28 52.4 40.53
50.19 1.45 20.17
25.94 5.04 20.4
67.19 11.53 24.22
18.54 46.23 88.94
116.49 51.55 33.59
8.31 51.11 143.16
59.22 35.39 40.95
32.89 21.28 38.57
33.01 0.73 18.77
71.93 9.59 20.77
37.63 3.42 19.63
1.06 6.91 169.14
75.97 32.55 34.7
82.82 43.07 32.05
4.88 22.16 194.16
8.19 5.6 25.17
22.17 0.55 19.33
6.39 25.42 127.91
103.05 13.58 22.52
82.2 31.4 25.68
73.8 15.18 24.99
3.99 14.79 155
8.94 45.91 145.19
67.35 3.81 20.58
68.34 8.65 19.95
3.83 25.76 180.68
110.71 18.73 23.23
1.66 14.02 162.14
3.03 24.3 180.97
40.43 28.72 44.12
52.48 14.33 32.59
22.65 23.15 58.91
0.55 3.73 120.79
46.75 3.78 18.12
3.87 11.98 154.98
90.08 24.05 29.82
26 0.37 23.74
8.84 13.15 50.33
9.5 37.03 156.08
10.94 16.25 63.71
64.02 7.56 23.76
39.78 7.6 35.55
26.6 23.61 51.93
2.27 14.71 168.56
4.09 1.06 19.24
4.32 33.38 106.72
0.77 10.26 505.24
46.81 0.6 17.97
3.38 2.26 26.96
106.95 39.5 28.05
46.41 18.33 30.16
89.57 33.33 27.27
43.85 7.07 21.36
103.36 14.87 25.42
16.72 21.5 33.49
2.4 21.95 408.93
74.54 45.11 31.29
6.53 11.96 41.49
53.95 9.81 26.64
83.14 25.1 22.56
105.18 32.54 26.28
10.64 27.59 81.02
65.13 28.76 25.46
44.83 12.53 22.35
0.95 0.15 18.69
54.87 35.62 29.58
76.33 9.6 27.12
19.99 41.86 51.51
64.99 23.41 27.82
0.65 6.91 136.07
0.45 2.43 105.04
48 4.65 21.49
5.28 21.77 190.88
120.91 23.45 24.64
43.51 23.58 26.43
0.98 11.44 497.67
1.05 13.74 277.93
31.65 1.04 19.52
69.38 6.21 25.35
90.65 19.6 26.41
92.1 9.67 24.03
66.8 32.8 28.24
23.58 18.65 48.54
0.3 0.66 69.19
1.09 31.43 419.56
7.78 24.59 123.4
86.31 29.45 21.83
45.35 12.46 25.75
99.14 21.88 21.5
2.69 10.43 163.1
0.57 2.31 93.45
48.59 47.11 48.64
65.21 17.75 25.03
25.21 31.44 59.03
25.55 4.41 18.86
28.44 1.61 16.59
70.3 23.91 24.07
25.33 0.47 16.74
82.26 32.53 27.35
56.25 4.01 18.08
95 15.19 20.55
22.23 4 18.28
40.47 3.23 19.27
30.99 8.19 20.38
75.62 7.11 22.69
9.01 15.72 78.44
11.45 6.36 22.48
3.73 12.45 131.85
58.53 24.59 33.82
46.91 7.17 22.67
0.12 0.56 110.78
2.09 18.19 145.69
53 34.26 26.9
0.94 10.11 356.72
0.44 8.49 116.18
75.95 5.18 20.83
13.31 49 73
47.85 5.3 19.12
89.24 60.87 33.69
31.76 1.71 20.06
58.8 14.48 20.67
74.13 29.16 23.83
44.01 19.18 28.47
3.06 14.98 190.21
12.03 4.85 20.61
96.32 43.97 23.45
69.19 28.65 30.9
0.85 9.46 232.63
0.83 6.86 279.72
10.28 5.94 20.08
3.27 15.82 167.94
106.02 39.98 30.37
88.28 18.9 23.17
16.83 0.66 17.81
43.76 30.32 33.05
55.96 2.36 16.56
51.3 0.79 17
15.03 24.88 75.14
1.2 3.56 8494.85
0.29 0.96 4237.66
0.42 5.05 130.05
1.35 18.88 567.66
0.08 4.19 47.31
1.16 9.81 916.59
4.61 10.25 720.66
11.36 3.23 299.95
0.25 0.63 854.45
0.13 6.12 77.44
0.2 7.81 67.06
4.96 2.91 283.6
0.26 0.6 718.18
0.83 7.78 1998.69
5.55 1.06 212.41
4.1 9.54 441.05
0.35 1.37 1244.5
4.09 6.9 593.56
2.02 1.1 177.88
0.3 3.41 1680.63
1.02 7.35 500.62
30.79 0.72 172.92
0.3 0.93 591.72
1.12 4.11 1020.16
27.3 0.31 154.18
1.3 6.66 431.48
0.48 2.06 457.16
1.85 0.55 130.9
0.32 1.09 459.34
13.28 16.15 345.46
2.74 13.58 300.88
8.01 12.17 393.49
4.86 5.04 170.83
3.01 21.01 834.34
2.79 3.27 160.78
2.09 0.69 121.89
0.22 0.6 316.31
1.04 7.58 391.12
1.31 10.82 1225.7
1.34 0.24 97.69
2.35 1.08 112.01
3.74 10.64 602.92
4.88 6.29 168.41
5.86 7.1 173.39
0.67 1.84 452.31
7.85 1.46 106.76
5.07 6.73 157.86
0.62 5.89 1073.33
0.31 0.63 368.9
15.42 41.43 54.51
4.04 0.24 84.54
0.3 1.55 311.67
1.22 13.08 962.58
80.76 2.8 89.28
2.29 1.16 82.01
0.24 0.77 252.77
2.01 0.78 84.57
0.29 0.99 310.88
1.57 0.22 78.45
2.38 0.64 78.44
29.88 0.7 77.29
2.81 0.32 73.17
0.81 3.66 457.85
10.75 8.82 139.79
6.78 7.22 127.34
14.32 0.37 79.58
3.04 0.66 83.43
2.61 1.34 75.53
27.18 7.41 85.36
0.76 6.61 721.22
0.6 2.04 329.13
0.92 10.2 903.12
64.59 0.3 76.73
0.26 0.85 276.49
23.46 0.27 67.23
0.24 1.22 200.11
1.54 1.09 81.1
2.81 0.17 65.76
2.42 10 476.93
20.22 10.24 121.47
35.97 0.47 60.28
5.56 0.4 63.78
5.54 7.04 115.15
2.31 7.74 656.39
9.13 0.21 60.72
1.4 0.46 70.07
15.28 1.61 64.74
13.63 6.85 86.77
30.5 0.66 58.88
18.65 3.75 88.14
1.9 0.53 59.56
74.84 0.36 64.12
2.11 0.68 64.87
0.92 9.55 392.61
0.26 1.24 227.84
42.9 7.52 57.5
1.62 13.76 302.33
17.6 1.27 55.43
0.17 0.87 161.44
1.95 7.52 401.99
0.39 1.69 276.08
21.5 17.47 92.2
65.41 2.81 54.2
32.77 10.79 75.36
33.08 0.32 47.71
7.82 21.52 155.41
3.33 3.62 215.59
0.49 1.15 202.96
1.41 0.34 55.76
4.24 0.2 57.77
1.39 22.21 860.5
0.44 2.81 170.65
7.48 14.18 203.66
1.78 16.14 239.65
4.07 10.78 353.9
9.26 0.27 54.33
7.43 0.64 63.48
6.62 6.17 105.32
1.41 0.35 48.05
1.81 12.81 97.47
3.45 0.28 45.2
0.62 2.49 270.87
1.22 4.87 240.45
37.59 0.32 48.61
2.11 0.38 45.81
5.11 22.85 291.02
0.61 4.47 671.63
2.93 2.47 59.95
5.58 0.25 41.86
7.69 13.83 86.91
4.41 9.69 236.66
4.53 4.56 95.96
1.92 1.13 49.36
2.07 0.73 46.46
0.36 1.03 188.76
19.9 10.67 77.27
15.91 1.88 46.83
1.3 0.35 43.21
20.27 1.94 46.31
18.58 17.89 109.76
0.42 0.85 157.92
18.76 11.07 90.98
5.14 0.25 44.57
25.53 16.2 65.67
4.79 13.52 216.91
6.81 8.28 89.5
15.49 2.94 53.79
2.11 3.41 60.96
3.23 16.36 379.21
7.97 4.04 59.14
3.16 0.65 42.19
0.93 10.93 560.95
33.09 0.64 44.87
6.09 12.34 73.93
30.49 0.48 45.62
4.04 56.44 25.94
5.12 4.3 65.14
1.95 9.03 401.02
9.06 39.93 212.85
20.88 0.39 40.52
0.67 5.5 617.01
19.13 23.93 72.5
2.25 0.54 45.09
2.75 11.58 193.69
0.92 1.82 248.7
5.21 3.08 48.04
3.79 1.42 41.86
75.43 18.69 41.77
6.39 14.55 104.47
5.67 35.75 212.27
1.67 0.24 40.84
1.16 4.08 275.3
2.56 0.34 44.07
8.09 4.6 47.21
1.34 0.32 39.25
19.62 0.48 43.44
3.4 1.37 41.91
73.89 9.2 41.93
1.48 0.28 38.93
62.09 10.57 40.29
1.91 0.21 37.1
74.92 16.17 49.55
2.52 22.31 347.25
8.26 11.94 70.93
0.78 6.27 556.06
1.79 0.55 37.47
1.63 1.68 153.2
7.22 10.64 150.08
53.49 20.14 55.8
0.19 1.7 82.04
1.32 0.17 35.05
29 1.13 48.34
19.86 1.94 40.69
8.23 2.6 50.54
88.28 19.43 46.31
40.41 1.04 38.7
17.58 0.31 42.08
9.51 3.15 49.13
103.59 9.72 39.75
3.71 10.26 113.98
30.11 9.92 55.1
20.14 2.53 39.72
1.34 11.74 318.98
1.68 0.31 32.93
7.23 0.41 34.81
0.25 0.91 137.3
69.25 11.72 40.43
2.22 10.55 339.06
80.75 8.64 36.66
1.54 13.36 178.68
57.09 16.02 41.82
3.18 26.08 195.48
1.53 0.33 30.69
9.86 22.53 149.66
1.62 15.88 239.31
35.6 0.86 32.53
0.78 1.3 113.08
0.53 1.76 387.12
2.72 0.78 32.95
0.6 16.36 643.13
3.29 2.34 39.09
113.89 17.95 36.81
54.52 3.28 31.28
2.02 0.39 30.55
1.17 6.33 167.48
11.95 27.15 87.63
15.34 28.94 73.64
64.34 4.47 35.19
13.4 21.48 69.61
0.94 4.18 250.87
3.65 13.04 225.41
0.94 7.56 198.48
1.61 8.94 228.77
78.83 4 32.82
3.98 15.49 217.34
1.53 0.26 27.74
1 10.13 411.43
0.41 2.42 298.26
18.24 30.23 103.15
46.02 15.85 43.21
4.01 12.73 228.65
3.72 9.77 71.21
0.36 1.17 103.55
53.98 4.23 40.4
1.58 0.16 31.32
0.87 1.61 127.02
67.24 6.35 44.69
4.81 2.53 33.25
3.98 15.72 195.74
5.13 1.04 28.94
3.09 0.38 26.95
0.75 2.22 116.19
41.84 12.64 43.45
3.21 4.65 136.73
3.85 12.58 195.56
91.38 12.33 38.99
0.61 4.33 269.45
0.77 3.51 212.92
19.01 17.54 81.19
47.94 28.97 39.47
69.66 5.11 30.59
44.35 3.47 34.02
1.91 1.03 31.93
7.34 12.03 55.25
19.59 1.88 34.67
2.67 7.74 207.56
4.38 25.27 224.98
97.06 20.34 38.63
105.23 16.09 31.99
15.5 25.41 110.25
89.55 4.36 34.09
6.42 40.91 166.9
95.3 9.67 30.81
120.83 55.3 40.32
51.75 13.05 42.97
109.58 41.38 37.62
125.44 12.9 30.24
5.49 0.4 28.34
90.17 7.58 30.48
52.17 7.69 27.53
85.9 6.98 35.66
48.84 30.65 37.86
0.32 0.73 109.13
74.89 9.5 31.15
16.13 41.53 147.05
35.57 11.58 30.49
58.09 4.73 28.28
1.99 0.21 27.55
2.62 5.01 136.53
45.51 43.57 67.32
24.59 0.78 26.38
69.73 6.38 29.95
18.98 11.02 62.54
0.76 2.3 203.46
15.98 0.92 25.42
70.12 10.99 37.07
2.63 16.67 100.31
11.57 0.38 24.5
60.36 3.45 25.41
6.34 28.46 125.35
81.82 20.69 40.35
6.39 16.22 80.02
0.57 3.02 265.91
7.93 22.52 138.39
26.39 14.37 45.55
104.04 9.17 25.73
23.2 0.78 26.31
1.99 1.04 28.86
30.24 0.54 27.84
26.21 16.89 38.65
130.08 15.76 31.04
0.38 0.94 79.3
41.53 13.64 29.67
64.12 6.04 25.88
96.46 38.63 35.57
0.13 0.28 66.88
0.54 4.95 400.3
1.95 0.15 26.7
1.71 0.35 25.78
74.88 12.54 33.7
3.08 1.92 28.22
5.86 9.25 85.07
0.12 0.35 65.82
4.54 2.59 31.97
11.27 16.07 67.8
2.87 11.02 197.03
22.1 20.69 40.81
91.63 9.45 27.7
0.8 12.36 387.34
13.58 25.44 57.06
6.04 14.69 76.62
1.39 9.9 198.65
82.19 16.36 25.26
46.23 16.05 29.74
0.49 4.72 255.01
69.6 30.93 35.49
66.97 37 38.92
0.56 2.05 127.25
7.16 26.96 171.25
9.1 23.38 124.76
45.72 2.59 22.48
48.6 5.85 25.16
114.96 22.2 27.83
42.42 10.79 31.29
4.99 18.55 193.94
40.9 10.36 30.77
60.89 29.37 39.34
22.95 7.42 31.01
17.39 14.86 37.01
75.84 17.99 25.5
11.75 31.54 116.8
67.12 5.65 26.74
22.31 2.19 20.24
109.53 28.66 33.52
58.17 15.05 37.91
129.55 29.65 30.02
64.9 35.01 32.05
68.4 13.83 26.78
108.63 35.83 32.16
7.75 11.46 41.17
55.54 10.92 29.06
7.4 24.57 144.57
16.22 6.24 25.68
68.83 28.7 35.35
62.74 35.11 40.54
86.57 16.18 27.91
12.38 5.73 22.22
78.23 21.88 37.1
24.03 32.71 64.12
0.15 0.35 75.51
106.43 15.75 24.56
0.51 5.2 461.02
109.46 18.2 29.58
114.3 19.42 26.02
22.59 2.19 31.04
0.42 0.94 72.86
3.48 22.43 74.68
0.55 8.98 312.04
52.63 8.53 25
161.77 23.67 28.49
84.01 8.96 27.6
2.38 6.83 166.68
57.05 3.45 27.05
85.19 17.99 23.08
75.13 11.66 28.97
34.07 0.99 21.68
37.17 48.31 48.88
88.05 11.5 29.24
74.55 4.02 27.12
9.05 28.44 120.65
55.89 20.64 33.03
94.1 37.49 32.31
1.7 0.15 20.33
4.93 19.89 208.63
98.46 20.36 27.17
8.6 23.32 139.74
79.1 37.4 36.62
33.09 6.43 23.07
98.2 37.05 35.26
2.61 8.6 183.46
76.76 24.45 27.59
11.35 0.5 20.3
48.98 10.34 29.55
0.9 7.64 368.06
6.18 1.59 21.76
89.42 26.96 28.12
74.12 10.89 24.86
62.32 5.91 29.07
14.86 10 54.5
68.31 8.26 22.2
8.97 1.42 20.67
46.8 3.34 21.8
82.79 9.99 28.41
14.87 24.49 69.92
21.79 6.67 26.26
0.55 2.42 126.35
14.56 46.49 127.98
100.37 41.8 33.91
3.63 20.87 227.59
93.93 45.68 38.93
31.04 0.97 20.44
24.28 5.13 20.21
73.08 12.76 24.38
18.39 47.24 93.22
105.19 46.73 33.11
9.01 53.93 141.53
59.72 34.95 40.03
40.96 22.8 36.36
26.03 0.86 18.91
54.5 8.75 21.17
24.54 2.74 19.97
0.98 5.68 166.38
79.66 33.39 34.35
83.76 44.61 32.33
4.93 19.75 179.44
7.48 6.2 26.21
30.1 0.66 19.24
6.67 26.97 131.27
102.62 12.59 22.04
85.11 34 26.17
81.11 16.73 25.55
4.64 17.66 151.46
8.54 42.75 140.49
83.88 2.87 20.52
55.52 6.53 19.54
3.73 23.13 159.32
105.44 22.57 23.89
1.78 16.93 176.97
2.7 19.47 162.93
39.92 29.71 45.19
47.49 12.56 32.54
20.2 18.91 55.81
0.54 3.37 105.77
49.57 3.56 18.01
3.79 12.81 159.91
89.72 21.58 28.83
25.92 0.28 23.68
9.91 10.54 43.31
9.33 38.71 161.64
14.86 22.04 63.01
72.07 7.72 22.82
32.28 6.36 35.46
33.68 24.52 47.53
2.2 11.4 137.25
3.05 0.96 20.54
5.11 42.75 111.34
0.86 10 425.4
36.56 0.81 18.59
2.72 1.73 26.68
114.31 35.38 26.84
53.67 18.84 29.14
84.99 33.14 27.36
33.52 3.92 20.65
79.22 12.88 25.99
18.53 20.56 30.82
2.5 21.27 393.71
63 39.36 32.73
6.27 13.31 45.7
57.6 9.47 25.99
65.12 18.76 23.02
107.27 29.61 25.16
12 28.75 77.44
59.45 28 25.96
40.2 12.97 23.38
1.08 0.14 18.41
50.89 34.48 30.12
62.22 7.93 27.57
21.63 52.69 56.63
59.84 22.69 27.97
0.63 5.89 127.18
0.46 1.9 93.05
59.83 7.5 22.24
4.77 18.97 177.84
117.7 21.95 24.97
34.59 21.11 26.98
0.85 7.37 426.11
1.05 14.91 265.27
29.27 0.65 19.25
69.63 6.25 25.63
85.49 22.51 27
73.01 8.84 24.85
69.58 35.47 28.04
23.34 20.52 51.62
0.26 0.55 67.36
0.99 30.24 440.49
8.59 23.66 110.92
87.48 33.47 23.3
48.01 15.69 27.16
116.41 24.84 21.56
2.76 10.96 169.42
0.54 2.19 94.1
51.04 43.99 46.38
63.21 14.22 24.36
25.94 28.55 55.31
23.36 3.33 17.67
28.29 2.83 16.93
74.7 24.85 23.58
25.63 0.48 16.66
75.13 29.03 27.33
49.68 3.38 17.93
90.36 16.06 21.17
26.29 3.98 17.69
37.55 1.95 18.55
27.75 8.18 21.07
71.44 7.51 23.08
8.91 17.88 84.97
14 8.52 22.49
3.58 12.43 138.51
55.68 27.42 35.11
46.35 7.49 22.7
0.12 0.6 108.06
2.23 24.56 177.48
53.62 33.09 26.05
0.9 11.22 396.68
0.41 5.2 77
66.34 5.1 21.13
9.93 52.45 100.16
53.29 7.18 19.54
84.2 58.73 34.19
18.46 1.37 20.6
51.62 11.95 20.4
67.85 25.98 23.88
45.04 17.38 27.55
2.73 12.19 184.07
12.29 4.4 19.96
94.07 38.17 23.22
78.23 24.86 28.92
0.91 9.53 216.5
1.02 9.58 323.43
9.21 5.27 20.2
3.05 15.33 178.39
108.99 41.6 30.77
85.43 16.65 22.61
9.99 0.65 17.94
42.98 26.57 31.05
28.68 1.51 16.86
25.85 0.46 17.52
17.37 25.31 71.14
1.26 3.83 8391.84
0.29 1.09 4245.21
0.42 5.85 122.39
1.34 16.28 543.71
0.09 9.97 98.97
1.23 10.13 833.92
4.91 11.07 701.75
13.23 3.97 302.07
0.25 0.66 851.69
0.14 6.5 60.69
0.22 13.37 107.37
4.69 2.51 278.85
0.25 0.63 702.67
0.84 8.52 2067.82
6.22 1.2 211.21
4.15 9.43 428.54
0.4 1.64 1248.49
4.9 8.07 587.72
2.04 1.15 181.04
0.3 3.51 1671.12
1.04 8.02 541.75
62.04 0.94 171.1
0.29 0.87 588.8
1.06 3.58 981.91
29.36 0.4 154.68
1.33 6.87 454.15
0.49 1.95 459.5
2.22 0.67 129.11
0.3 0.86 452.36
13.99 15.63 325.56
2.75 14.47 317.18
7.45 12.22 423.03
4.05 3.98 166.48
3.01 19.52 781.7
3.21 4.18 163.16
2.07 0.79 121.39
0.25 0.67 317.12
1.14 6.97 326.58
1.27 11.44 1242.19
1.55 0.23 96.43
2.24 1.11 113.93
3.55 9.18 554.04
4.25 6.67 182.04
6.24 7.98 175.37
0.64 1.91 439.17
9.68 2.63 112.6
4.59 5.42 145.83
0.67 6.18 1040.44
0.32 0.73 376.8
12.89 34.76 55.63
3.79 0.22 84.33
0.3 1.58 329.82
1.36 14.59 998.96
62.95 1.78 89.23
2.05 1.08 81.78
0.22 0.64 247.91
1.99 0.77 82.2
0.32 1.06 303.23
1.59 0.26 78.71
2.43 0.65 79.23
26.36 0.54 76.5
2.52 0.31 73.19
0.85 4.53 507.81
11.01 7.95 132.33
5.76 6.13 123.92
11.87 0.31 78.6
3.43 0.65 81.48
3.25 1.99 81.13
26.01 6.36 83.38
0.7 7.02 754.76
0.57 1.66 307.36
0.92 10.82 923.1
29.27 0.25 76.73
0.25 0.82 258.52
17.37 0.26 67.17
0.23 1.2 198.65
1.81 1.75 88.19
3.55 0.17 65.38
2.72 12.47 502.23
20.19 9.9 121.52
41.26 0.44 59.26
4.78 0.35 63.45
4.79 6.63 119.82
2.32 7.66 623.26
7.29 0.21 60.45
1.49 0.53 70.41
13.63 1.2 62.47
16.64 6.8 82
25.39 0.73 59.59
23.24 4.95 87.75
2.11 0.61 60.97
38.63 0.37 63.37
1.96 0.56 63.4
0.8 10.04 435.45
0.3 1.3 220.94
43.06 6.87 56.34
1.66 12.56 263.8
24.85 3.03 57.81
0.19 1.25 166.52
2.27 11.04 477.19
0.34 1.35 246.1
20.67 17.05 93.72
62.67 2.91 54.84
35.07 10.41 73.75
26.97 0.34 47.96
7.83 22.49 160.37
3.54 3.95 227.89
0.48 0.99 199.65
1.48 0.38 56.13
4.24 0.23 57.74
1.34 19.4 835.84
0.48 3.14 191.72
9.26 17.53 200.32
1.62 13.95 247.76
3.95 9.7 329.41
8.44 0.28 55.79
7.69 0.71 63.06
6.3 4.84 95.29
1.26 0.38 48.5
1.57 14.08 112.88
3.84 0.24 44.62
0.71 3.44 305.18
1.24 4.97 240.39
49.1 0.39 48.81
1.81 0.34 44.55
4.41 18.15 271.56
0.63 4.73 716.49
2.44 2.2 59.41
4.21 0.26 42.23
6.85 12.46 88.67
4.38 10.09 246.08
4.53 4.9 98.54
3.04 2.37 56.37
1.9 0.59 45.11
0.38 1.18 192.35
16.76 11.69 86
20.2 1.32 44.95
1.52 0.4 42.33
20.14 2.01 46.17
18.08 16.24 106.28
0.41 0.92 165.7
20.88 12.77 88.31
10.02 0.28 44.4
22.82 13.29 64.38
5.17 14.12 215.04
8.27 11.28 96.08
13.55 3.2 55.67
2.08 3.18 58.35
3.51 21.18 438.17
8.99 3.65 54.9
2.83 0.56 41.77
0.83 9.85 534.23
17.25 0.46 45.09
5.75 11.98 74.47
26.34 0.53 46.27
3.42 52.38 28.63
4.58 3.84 65.1
2.12 9.69 393.64
8.52 36.36 208.08
20.83 0.48 40.29
0.7 5.49 625.07
18.97 25.11 77.42
1.82 0.36 43.55
2.66 12.93 218.3
1.06 2.11 253.99
5.48 4.01 51.88
4.59 1.3 39.2
71.84 16.37 40.96
6.23 10.63 82.22
5.33 32.76 208.65
1.37 0.21 40.14
1.24 4.06 271.49
2.79 0.39 43.67
8.6 4.28 45.92
1.3 0.32 39.25
30.42 0.5 42.71
2.74 0.66 37.67
65.16 10.07 42.62
1.51 0.3 38.79
67.67 9.37 39.55
1.65 0.19 36.03
70.91 13.96 48.14
2.2 17.75 303.98
9.36 13.92 71.28
0.79 6.08 560.5
1.68 0.6 37.28
1.56 1.83 159.96
7.83 11.51 148.98
54 21.56 56.8
0.21 2.93 112.88
1.7 0.22 35.08
31.73 1.41 49.21
21.49 1.96 40.52
8.1 3.09 52.77
84.35 18.58 46.31
31.37 0.78 39.03
15.14 0.29 43.09
10.44 3.08 47.01
90.78 9.72 40.6
4.34 11.5 115.15
29.36 12.08 58.91
13.88 1.69 39.47
1.16 8.32 274.17
1.61 0.32 33.09
13.48 0.61 33.55
0.29 0.82 134.08
72.93 12.23 40.56
2.14 9.32 315.96
82.91 10.14 37.36
1.56 13.72 181.18
47.74 11.25 39.9
3.14 24.43 196.4
1.74 0.29 30.67
9.9 20.48 140.4
1.43 12.64 234.55
46.01 1.09 32.29
0.9 1.48 115.83
0.55 1.81 365.06
2.96 0.74 32.02
0.62 16.03 595.32
3.47 2.05 37.58
110.19 17.63 36.66
51.22 5.03 32.08
2.13 0.43 30.52
1.33 8.47 194.8
12.14 28.61 90.59
16.02 31.6 76.92
52.59 2.66 34.55
11.51 16.82 64.75
0.99 4.52 270.39
3.66 13.85 234.56
0.96 7.33 182.75
1.56 9.67 237.7
74.95 3.61 32.46
3.79 16.07 240.45
1.43 0.21 28.18
1.04 10.29 401.28
0.42 2.82 359.62
20.04 32.39 100.75
46.11 13.74 41.59
4.31 12.12 207
3.63 11.23 74.47
0.35 1.05 97.94
66.6 5.07 40.12
1.68 0.16 31.03
0.93 2.02 137.96
65.59 5.21 43.69
5.86 3.17 33.41
3.87 11.19 156.39
8.26 1.86 29.54
2.1 0.33 26.97
0.81 3.43 147.38
46.36 13.13 43.71
3.17 5.44 148.71
3.81 14.03 203.11
87.99 12.25 39.16
0.65 4.18 255.02
0.71 2.76 179.33
19.07 19.39 84.49
47.43 29.83 40.03
73.04 5.53 30.77
36.24 2.63 33.82
2.16 1.15 31.94
7.28 12.46 54.87
16.3 1.11 34.48
2.77 7.75 197.4
4.28 25.2 220.73
87 18.6 39.03
102.31 15.13 32.12
17.62 29.1 109.56
78.92 2.7 33.03
5.87 28.86 141.51
64.09 7.1 31.43
125.65 50.95 39.26
55.54 15.06 43.18
105.31 39.11 38.46
115.53 12.37 30.33
11.7 0.41 27.49
96.81 9.83 30.92
51.28 6.18 27.34
72.16 2.86 33.93
43.87 28.94 38.57
0.35 0.94 115.22
63.28 8.35 31.15
14.08 40.32 163.08
49.95 16.26 29.18
58.09 5.38 28.53
1.65 0.19 27.67
2.47 5.34 148.18
50.36 45.47 65.99
42.19 1.1 26.07
69.89 6.5 29.05
19.42 13.88 68.87
0.64 1.5 170.7
19.7 1.21 24.99
67.02 10.34 36.74
2.66 18.6 108.8
9.76 0.43 24.2
51.52 3.17 25.37
6.01 27.54 128.2
95.07 22.05 39.24
6.46 14.47 74.56
0.59 2.7 230.86
8.36 22.48 134.74
29.29 19.75 49.03
104.82 8.47 26.16
29.79 0.68 25.6
2.59 1.56 29.73
26.79 0.62 28.11
30.36 20.14 38.74
110.41 13.21 31.05
0.34 0.92 82.29
47.49 14.39 28.55
78.14 7.77 25.53
111.94 41.67 34.62
0.16 0.35 69.81
0.59 5.13 362.42
1.35 0.14 26.94
1.58 0.41 26.07
73.48 9.24 31.82
2.81 1.31 26
4.9 9.64 102.25
0.14 0.39 68.28
4.6 2.51 31.27
12.48 15.79 63.13
2.61 11.62 219.89
22.08 17.95 38.3
96.66 9.56 27.82
0.91 15.52 444.22
10.62 26.11 64.54
5.54 13.03 72.98
1.44 11.86 219.88
96.49 14.13 23.93
52.41 16.12 28.83
0.49 5.12 289.57
69.57 25.62 33.73
64.91 41.18 41.12
0.56 3.01 141.75
6.95 24.17 165.96
9.05 25.9 136.05
55.11 3.36 22.33
47.89 4.7 24.43
114.36 19.91 27.27
44.74 10.57 30.74
5.62 22.79 205.8
49.69 11.19 29.75
53.21 30.34 41.01
15.66 6.06 33.43
13.01 14.41 40.21
72.47 15.72 25.99
10.19 30.23 126.85
73.67 6.01 26.27
17.5 1.68 20.18
118.72 29.37 33.9
53.42 16.74 38.83
139.57 33.22 30.48
70.45 35.58 32.87
75.45 14.75 27.1
101.06 34.08 31.64
6.68 9.16 41.22
72.97 11.69 28.66
8.07 28.05 146.13
19.22 8.41 27.7
73.87 27.39 35.17
50.91 28 40.94
83.12 14.55 27.02
8.43 5.4 24.66
82.67 21.89 36.75
21.26 27.84 61.97
0.15 0.35 75.89
103.61 14.1 23.89
0.52 5.24 412.79
118.8 19.61 29.85
124.93 18.61 25.66
28.13 2.91 31.05
0.42 1.05 71.46
3.36 20.26 69.7
0.52 7.7 293.26
57.56 10.8 25.75
146.17 24.19 28.9
102.98 12.95 27.96
2.36 6.64 156.83
48.89 2.86 27.07
75.43 17.01 23.56
74.33 12.49 29.16
35.48 0.81 21.13
39.86 53.03 49.36
87.18 11.64 29.48
56.5 2.4 26.78
9.74 31.61 123.15
58.91 21.99 32.38
86.48 33.09 31.56
1.41 0.14 20
5.17 15.96 174.75
98.51 16.26 26.36
9.09 24.98 143.45
83.39 41.39 38.56
28.43 5.21 22.8
100.98 43.99 37.68
3 9.84 186.94
76.83 23.61 27.78
9.57 0.46 19.96
52.26 10.03 28.98
0.77 5.54 302.1
10.05 1.34 20.24
81.75 24.6 28.05
79.04 11.33 24.94
74.91 7.32 30.15
17.06 11.61 53.53
73.57 8.16 21.45
16.25 1.51 19.17
31.44 2.04 21.51
78.12 7.92 27.97
11.47 20.33 73.45
22.98 9.77 29.26
0.54 2.03 119.8
12.23 50.58 156.29
98.3 43.59 34.69
4.16 27 258.98
81.19 40.48 38.89
19.64 0.63 20.03
32.21 7.19 20.65
53.99 15.41 26.5
17.4 45.21 92.62
106.72 46.17 33.15
7.03 45.31 149.26
61.36 35.94 40.32
39.12 20.98 36.02
25.42 0.79 18.9
58.2 8.95 21
29.08 4.19 20.68
1.05 5.58 148.69
81.21 32.29 34.02
94.42 50.03 32.95
4.89 17.06 157.49
7.27 6.35 27.55
42.67 1.04 19.18
8.02 31.41 125.16
97.04 10.57 21.55
86.81 30.4 24.6
89.56 16.12 24.84
3.93 13.95 153.1
9.84 49.24 137.28
106.34 4.44 19.68
76.53 6.39 19.17
3.83 24.29 170.78
87.84 18.73 23.86
1.69 18.35 192.71
3.16 24.62 166.82
44.89 33.74 44.21
55.65 10.26 30.32
22.15 19.85 54.83
0.54 4.38 129.32
48.83 4.87 18.34
3.47 11.34 158.71
85.73 20.75 29.23
30.53 0.3 23.3
7.46 7.77 41.13
9.36 42.49 178.55
12.49 18.01 62.63
69.92 4.82 22.03
27.72 7.63 37.58
30.9 23.06 47.97
2.48 14.72 152.2
2.35 0.7 20.12
5.77 47.36 113.36
0.78 7.95 413.94
18.19 0.73 18.86
2.32 1.38 24.32
107.48 31.71 26.77
43.98 17 29.55
91.01 35.86 27.27
36.15 3.44 20.02
83.16 11.89 25.68
15.04 21.06 35.28
2.37 18.01 347.96
66.89 38.12 30.8
5.91 13.83 48.65
62.89 9.1 24.65
68.37 17.73 22.04
107.07 32.98 26.27
13.5 31.01 74.79
64.86 30.35 26.83
40.82 11.02 22.2
2.08 0.17 17.92
51.58 35.49 30.6
60.78 7.27 27.47
25.04 49.18 49.63
59.22 24.48 28.46
0.73 5.68 102.78
0.43 1.32 73.58
74.95 7.91 21.48
4.92 17.14 162.7
105.51 17.97 24.16
41.39 20.28 25.38
0.95 10.13 478.42
1.02 16.8 311.63
24.09 0.47 18.76
64.7 6.04 26.05
84.26 20.43 27.18
61.64 6.48 24.25
70.3 34.81 28.61
20.62 15.06 47.64
0.24 0.53 64.44
1.11 32.43 419.56
8.56 21.97 106.44
86.95 30.1 22.08
49.86 16.62 27.59
117.77 24.79 21.66
2.74 10.62 163.55
0.57 3.11 118.68
50.53 46.09 47.29
64.36 12.49 23.39
25.06 31.45 58.3
21.75 3.02 18.13
32.25 2.44 16.7
74.27 26.63 23.95
11.42 0.4 16.81
73.62 32.79 28.07
60.57 2.77 18.06
84.88 13.44 20.65
19.57 3.97 18.56
33.26 1.8 18.23
35.27 8.52 20.01
76.39 7.53 22.59
10.43 22.53 89.27
11.11 7.61 23.94
3.67 15.58 161.05
59.05 31.62 35.64
41.26 4.71 22.12
0.12 0.6 116.57
2.07 21.42 166.17
52.94 28.29 25.35
0.89 8.97 327.48
0.38 4.52 75.34
73.77 5.32 20.85
11.71 68.67 112.25
42.42 5.89 19.46
81.03 52.84 33.09
25.67 1.25 20.13
55.95 12.39 19.97
72.63 32.69 25
33.2 13.06 28.26
2.38 9.18 157.39
12.26 2.57 17.95
92.64 37.4 22.27
80.01 23.28 28.07
0.78 8.51 203.91
0.9 9.09 332.06
9.48 5.24 20.53
2.94 16.82 193.05
114.62 39.92 29.13
87.63 16.96 23.11
17.49 0.82 17.85
39.84 27.93 33.01
34.74 0.96 16.12
27.05 0.48 17.3
15.03 27.22 79.84
1.21 3.6 8510.63
0.28 0.96 4267.2
0.37 4.36 126.2
1.49 18.62 529.65
0.09 5.71 54.69
1.2 10.3 829.6
4.66 11.48 752.26
13.22 4.51 311.35
0.26 0.68 824.38
0.16 7.49 68.12
0.2 12.59 102.76
4.38 2.46 276.82
0.25 0.62 728.06
0.88 8.69 2069.89
5.57 1.05 204.71
4.39 10.18 437.84
0.33 1.4 1230.78
4.52 8.17 618.36
1.54 0.8 175.43
0.31 4.12 1712.57
1.03 8.29 579.08
41.57 0.71 169.73
0.29 0.73 577.59
1.03 3.14 965.32
35.5 0.37 152.63
1.28 6.75 421.67
0.49 2.18 469.7
2.06 0.65 130.38
0.31 1 471.82
12.87 14.55 327.29
3.08 14.56 286.35
8.5 14.55 430.27
4.94 5.42 177.01
3.35 23.5 833.81
3.61 5.25 177.62
2.14 0.71 120.78
0.22 0.56 304.21
1.15 7.59 342.19
1.12 9.19 1204.83
1.41 0.23 96.44
2.28 1.06 111.74
3.67 8.23 519.83
4.77 7.08 179.83
5.89 7.09 168.48
0.65 1.61 449.19
7.91 2.61 114.97
4.31 4.77 137.64
0.67 6.14 1024.39
0.31 0.71 370.24
13.05 32.21 50.05
4.96 0.21 84.41
0.3 1.54 308.44
1.25 14.17 1032.58
51.75 1.71 88.48
2.23 1.04 80.52
0.21 0.64 244.72
2.12 0.81 83.7
0.31 1.22 328.34
1.71 0.24 76.64
2.1 0.47 76.81
23.49 0.55 77.05
2.43 0.34 71.97
0.79 3.68 466.75
9.8 8.14 136.14
8.04 8.37 126.59
8.63 0.31 80.09
2.62 0.47 80.28
3.03 2.11 84.25
21.55 5.9 83.63
0.73 6.82 757.69
0.59 2.31 348.32
0.82 8.4 858.4
23.99 0.21 76.66
0.25 0.76 270.44
18.77 0.23 66.97
0.24 1.07 182.66
1.87 1.82 90.92
3.38 0.18 64.77
2.78 10.84 437.87
19.83 9.47 117.02
38.66 0.52 59.49
4.24 0.33 63.69
5.96 10.29 135.51
2.15 7.32 632.49
5.9 0.2 60.02
1.25 0.43 69.31
15.14 1.06 62.09
15.04 7.4 86.89
69.77 0.89 58.19
23.4 4.27 86.26
2.27 0.69 60.47
27.22 0.36 64.05
1.77 0.5 63.25
0.86 8.57 372.53
0.29 1.09 207.93
31.93 6.03 58.2
1.63 11.23 235.04
30.03 2.81 56.39
0.16 0.87 146.21
2.2 9.78 435.71
0.37 1.71 275.72
23.28 16.98 86.42
70.08 2.83 54.18
34.92 10.48 72.24
31.14 0.43 47.33
8.97 22.85 142.73
3.93 4.78 238.34
0.54 1.22 211.37
1.36 0.35 55.13
4.49 0.22 58.09
1.34 15.75 691.38
0.46 2.83 206.93
8.85 14.99 184.6
1.96 21.74 290.76
4.13 9.76 315.14
10.11 0.26 54.13
7.02 0.66 63.23
6.88 7.42 111.54
1.29 0.32 48.01
1.6 13.84 120.61
2.85 0.23 44.19
0.67 3.06 302.64
1.24 5.26 264.69
28.32 0.41 48.69
1.91 0.36 44.87
5.02 18.89 261.58
0.56 4.76 719.5
2.85 2.62 60.39
4.42 0.27 41.19
7.44 11.26 76.97
4.87 10.6 236.65
4.21 4.45 96.79
2.42 2.2 54.88
1.87 0.54 45.02
0.37 0.95 176.55
19.16 15.07 90.39
19.45 0.93 43.93
1.21 0.32 42.84
19.78 1.74 45.98
16.59 13.68 101.17
0.4 0.94 169.77
18.06 12.19 93.26
4.43 0.24 44.81
25.68 14.76 62.85
5.19 13.82 213.17
7.22 8.42 88.73
14.73 2.99 54
2 3.19 59.64
3.42 21.63 455.92
5.71 2.77 57.29
2.75 0.57 41.88
0.76 7.01 475
18.36 0.4 44.47
5.66 13.12 80.08
18.01 0.47 46.1
3.31 42.78 24.14
4.64 3.83 63.49
1.99 8.87 377.78
8.56 34.07 199.83
38.99 0.6 40.02
0.67 6.79 662.98
21.14 23.45 69.79
2.2 0.45 43.8
2.63 13.7 225.03
0.95 1.49 235.23
6.91 6.03 55.41
4.89 1.67 41.37
65.18 12.84 39.58
6.28 9.58 78.98
5.54 32.03 202.2
1.79 0.22 40.08
1.23 3.62 247.06
2.39 0.3 42.74
5.78 2.05 40.69
1.17 0.26 39.03
33.65 0.37 42.2
2.26 0.65 37.37
74.68 8.5 41.06
1.32 0.25 38.5
66.33 10.88 39.97
2.02 0.22 35.97
65.75 12.24 47.09
1.97 11.65 250.43
7.28 10.89 69.15
0.76 6.63 562.74
1.99 0.66 37.36
1.72 1.88 157.06
7.77 12.45 154.74
59.3 23.18 55.72
0.21 2.33 93.67
1.69 0.21 34.87
39.94 1.54 48.41
18.28 1.01 39.07
9.01 3.32 51.45
84.37 15.42 45.13
39.74 0.97 38.67
13 0.28 43.13
9.71 2.7 46.07
83.26 7.94 40.13
4.38 12.93 122.22
29.47 10.74 56.79
11.5 1.96 41.52
1.21 7.13 231.53
1.42 0.26 32.6
10.18 0.6 34.38
0.24 0.72 131.96
62.86 11.11 40.58
2.15 10.19 345.18
97.24 12.82 37.48
1.65 16.54 192.35
47.14 11.15 39.69
2.94 23.54 194.06
1.83 0.33 29.99
11.9 25.68 141.45
1.45 14.22 246.25
57.61 1.35 32.16
0.9 1.27 104.54
0.53 1.65 371.22
2.61 0.61 31.23
0.58 10.4 490.31
4.73 4.52 44.07
117.18 15 35.7
39.19 4.45 31.91
1.73 0.29 29.85
1.31 10.02 223.26
12.07 25.07 80.35
13.48 28.13 77.7
45.83 1.18 33.8
16.25 21.1 60.35
0.99 3.65 222.25
3.85 12.23 201.45
0.99 7.32 181.21
1.69 11.18 253.09
81.6 3.47 32.21
3.62 16.08 242.96
1.45 0.21 27.55
1.2 12.6 409.66
0.4 2.5 306.2
24.92 33.92 90.26
47.97 14.89 41.55
3.99 9.92 191.64
3.43 13 84.95
0.37 1.23 101.91
66.09 6.14 40.28
1.71 0.18 30.92
0.98 2.01 133
90.57 5.54 42.33
4.54 1.91 30.65
4.07 13.41 168.87
5.75 1 27.97
2.3 0.41 27.53
0.77 3.13 140.19
43.43 12 41.69
3.42 6.28 155.01
4.4 17.25 209.69
98.77 9.66 36.62
0.68 5.12 283.26
0.7 3.14 198.2
20.79 19.5 83.19
54.14 30.68 39.47
64.49 5.8 30.95
33.24 2.67 33.91
2.36 1.64 33.78
6.89 13.57 59.54
25.13 2 33.59
2.67 7.03 181.63
5.09 26.48 197.51
84.91 15.8 38.09
106.43 14.05 30.96
18.33 28.95 105.06
81.63 2.66 33.29
6.5 31.65 133.6
62.52 6.66 31.13
137.66 55.62 38.72
48.04 14.39 43.53
114.15 37.05 36.25
109.44 8.07 29.11
9.55 0.49 27.33
102.24 9.53 31.13
49.32 6.41 27.17
75.29 3.61 33.91
52.93 29.74 36.27
0.34 0.87 118.12
66.56 5.89 29.66
16.43 40.21 139.19
56.87 20.18 30.39
70.61 5.97 28.1
2.2 0.2 27.14
2.65 5.03 133.03
45.15 39.51 65.34
62.58 1.62 26.09
75.56 5.21 28.44
22.7 16.8 68.51
0.74 2.06 190.68
24.11 0.9 24.71
78.7 10.68 36.2
2.59 17.25 104.33
3.6 0.32 24.97
46.46 2.44 26.01
7.1 35.24 135.32
89.11 23.8 40.07
6.11 14.66 78.01
0.61 3.33 279.07
6.85 21.24 149.75
31.32 23.31 50.73
117.51 9.59 25.84
28.83 0.48 25.42
2.19 1.22 28.1
21.74 0.45 27.89
28.8 21.4 40.31
88.14 11.56 31.51
0.33 0.74 75.09
56.13 13.16 26.8
75.91 7.01 25.34
103.48 34.33 33.54
0.14 0.29 66.73
0.54 5.88 447.57
1.51 0.15 26.44
1.64 0.46 25.71
73.78 10.04 32.56
2.65 1.38 26.69
4.72 10.38 106.58
0.14 0.4 65.94
5.72 3.63 33.04
13.49 15.55 59.37
3.17 14.56 225.46
21.72 21.69 41.72
93.38 7.27 26.83
0.8 13.18 384.12
8.97 22.17 64.69
6.68 14.97 70.65
1.41 14.2 267.28
94.19 11.32 23.03
56.88 16.74 28.13
0.53 4.57 233.18
68.47 26.54 33.98
62.52 38.28 40.18
0.61 2.48 127.98
5.81 19.64 154.95
8.66 25.9 138.07
46.57 3.28 22.29
39.46 4.4 24.41
122.89 16.99 26.5
42.1 8.12 29.87
5.07 20.78 206.79
52.67 9.56 28.57
50.35 27.23 39.39
19.44 5.64 30.56
12.31 14.77 42.8
80.21 16.41 24.85
11.64 31.69 120.83
57.65 4.13 26.16
19.47 0.73 19.09
100.44 31.78 35.34
48.32 14.26 38.77
118.6 35.63 31.77
70.55 35.92 32.21
83.84 17.03 26.85
107.49 32.61 30.77
7.7 10.65 39.17
83.22 11.6 27.47
7.71 23.52 133.59
20.79 7.33 25.03
73.66 27.76 34.53
52.75 29.15 40.3
80.8 18.66 28.03
10.03 5.4 23.06
82.83 20.14 35.51
23.82 28.07 59.15
0.14 0.31 77.25
105.41 14.09 23.68
0.54 5.31 440.4
111.38 17.54 29.39
135.67 17.49 24.52
20.06 3.28 32.46
0.44 1.23 78.09
3.45 22.21 72.53
0.52 6.68 226.83
55.75 8.83 24.61
140.56 23.43 28.87
96.46 10.46 26.97
2.49 6.66 158.31
59.2 1.74 26.02
78.76 17.63 23.18
79.66 13.49 28.91
30.93 0.82 21.36
50.45 54.51 43.35
103.16 11.04 28.71
56.64 2.63 27.04
8.85 27.9 115.69
52.75 17.38 31.42
86.41 29.66 31.6
1.68 0.15 20.03
5.18 14.26 152.05
97.54 13.74 25.74
8.21 21.18 136.18
78.89 41.62 37.96
20.47 5.27 23.61
88.46 37.81 37.19
3.11 11.2 204.09
89.33 23.78 26.35
13.52 0.6 19.79
55.29 8.84 27.82
0.89 7.02 344.01
6.86 1.33 20.21
77.29 23.26 27.51
66.3 9.77 25.26
82.26 7.5 28.91
16.13 11.4 54.57
63.47 7.05 21.37
9.83 0.99 19.06
40.37 1.58 20.84
76.06 7.3 27.09
12.54 24.92 78.27
24.28 8.4 26.75
0.57 2.64 131.13
17 55.75 130.26
98.13 45.62 35.16
3.17 22.37 273.78
86.83 40.54 38.47
25.95 0.41 19.83
38.66 7.54 20.63
61.4 14.74 25.38
15.1 43.3 100.89
99.45 42.2 32.31
7.47 46.87 154.61
57.09 31.94 39.45
38.33 18.82 34.33
18.8 0.53 18.6
48.06 5.88 20.23
30.02 4.54 20.55
0.93 4.39 139.83
80.5 28.98 33.36
93.21 52.73 33.47
4.87 17.47 158.58
6.67 5.56 27.17
35.75 1.59 19.7
6.89 27.27 128.55
105.36 10.84 21.15
100.63 29.2 23.88
88.5 14.62 24.23
4.01 14.8 153.22
8.75 44.24 138.65
130.33 2.79 19.89
65.92 5.11 18.42
4.14 31.77 193.9
82.72 16.73 23.59
1.71 15.27 165.59
2.87 24.1 181.1
45.67 34.06 44.46
56.68 9.38 30.01
23.41 17.07 49.08
0.54 2.58 91.79
39.05 3.83 18.44
3.54 10.95 152.72
80.04 18.99 28.7
23.81 0.32 23.06
6.53 7.14 42.23
9.32 41.74 173.13
11.67 15.81 60.55
54.38 4.07 22.06
34.59 7.98 36.36
25.78 23.14 52.1
2.18 13.11 159.68
3.51 0.98 19.61
6.66 53.68 112.27
0.86 10.63 425.16
16.4 0.95 18.63
3.13 1.54 23.85
96.73 31.08 26.64
39.49 16.62 30.02
95.79 35.61 26.62
51.83 4.33 19.75
99.41 12.92 24.13
15.64 15.82 29.4
2.41 19.59 367.35
65.19 39.15 31.68
6.4 13.14 44.8
53.91 8.62 25.41
74.36 18.82 21.42
96.63 31.69 26.41
12.57 25.49 67.62
61.04 31.14 26.61
41.34 12.01 22.15
1.13 0.14 18.01
45.8 30.05 30.15
58.03 6.85 26.7
26.02 54.4 49.99
68.61 23.18 27.28
0.69 6.14 122.73
0.39 1.33 75.64
59.35 6.29 21.36
5.11 20.25 174.45
89.72 16.02 24.01
41.22 14.23 22.79
0.97 8.56 397.88
1.01 17.53 351.85
17.89 0.45 19.15
70.09 4.93 25.25
92.03 22.19 26.82
78.93 8.59 23.65
76.68 32.11 27.06
23.31 14.96 44.77
0.23 0.45 63.67
1 23.84 343.89
8.77 24.32 110.57
85.6 30.14 21.74
53.17 18.04 27.18
115.52 23.36 20.88
2.98 15.38 206
0.54 2.91 115.13
47.74 40.02 46.13
55.75 8.86 22.88
25.55 25.66 52.26
28.85 4.22 18.03
35.99 2.31 16.39
86.27 26.04 22.98
22.44 0.57 16.57
77.08 34.82 28.41
59.38 1.54 17.09
101.99 13.2 19.69
25.37 4 18.26
40.15 1.34 17.88
33.57 6.75 19.37
86.86 6.82 21.95
9.51 24.99 104.19
10.69 10.05 27.08
3.73 16.77 172.04
63.37 34.1 35.62
37.27 5.44 22.87
0.12 0.5 107.58
1.97 18.33 161.33
50.35 26.65 24.52
0.9 8.39 323.69
0.45 5.03 69.35
55.59 4.29 20.77
11.29 65.8 109.62
36.8 3.35 18.58
84.38 53.15 32
24.32 1.3 20
49.5 14.57 21.38
72.27 31.4 24.55
32.71 12.9 27.7
2.77 11.04 163.39
10.51 2.33 18.26
96.73 41 23.23
75.29 21.73 27.55
0.77 9.09 225.8
1.02 9.15 301.66
11.43 5.02 18.94
3.21 23.37 240.46
114.55 39.23 29.84
80.25 16.28 22.74
10.79 0.49 17.5
49.85 26.76 29.66
32.92 0.58 15.58
24.74 0.36 17.03
14.21 29.05 87.24
1.21 3.53 8390.37
0.29 1.02 4230.51
0.44 8.64 196.58
1.44 17.85 521.71
0.12 15.48 101.4
1.17 9.32 807.88
5.29 15.26 846.46
13.81 4.72 315.03
0.27 0.71 847.08
0.16 8.45 64.72
0.18 9.03 75
5.05 2.82 280.24
0.28 0.66 726.61
0.78 7.58 1963.52
5.86 1.14 210.63
4.12 9.48 429.02
0.37 1.48 1210.98
4.59 8.31 612.13
1.81 0.97 178.35
0.29 3.93 1653
1.02 8.14 532.55
34.99 0.82 171.13
0.3 0.8 560.29
1.11 3.37 954.73
65.79 1.56 155.31
1.24 5.64 371.62
0.47 1.86 425.5
2.22 0.66 129.38
0.33 1.15 466.92
11.87 14.13 334.52
2.85 13.55 294.37
7.28 11.75 412.75
4.55 4.89 172.99
2.91 18.9 753.68
3.38 4.87 170.47
2.42 0.87 123.55
0.24 0.61 307.05
1.23 10.58 408.18
1.23 10.52 1277.91
1.58 0.23 97.43
2.53 1.15 113.56
3.82 10.22 580.37
5.18 7.83 175.29
7.75 16.54 244.67
0.67 1.75 433.69
8.74 2.27 112.47
4.61 6.27 158.68
0.61 6.3 1114.22
0.32 0.73 382.41
11.44 33.44 57.28
2.47 0.16 83.73
0.31 1.4 297.2
1.31 14.46 979.24
72.75 1.18 87.78
2.31 1.28 82.51
0.25 0.79 246.14
1.98 0.72 83.9
0.32 1.2 328.88
1.56 0.31 78.4
1.94 0.5 77.29
36.39 0.41 76.47
2.66 0.34 72.03
0.87 4.04 492.2
10.29 7.67 133.53
6.87 6.06 115.07
15.7 0.9 80.89
4.09 1.17 87.17
3.79 2.66 85.3
35.43 15.97 96.86
0.73 6.68 735.51
0.61 2.18 350.22
0.85 9.88 923.88
45.92 0.81 77.62
0.25 0.83 269.29
33.72 0.89 66.82
0.22 0.98 176.77
1.53 1.22 82.91
2.92 0.16 65.11
2.66 11.81 501.4
22.33 17.46 144.18
26.18 1.67 62
4.68 0.48 64.49
4.63 5.14 107.04
2.15 5.88 537.17
46.98 9.07 70.79
1.28 0.37 68.21
12.4 0.79 61.31
19.86 13.72 100.11
23.2 0.26 58.08
17.11 3.05 84.78
2.19 0.6 59.06
92.29 0.5 63.59
2.22 0.68 64.41
0.92 9.78 377.58
0.31 1.39 226.7
17.38 1.27 52.42
1.76 14.72 292.74
9.72 0.45 53.84
0.15 0.81 145.37
2.1 7.01 345.47
0.35 1.59 262.49
14.89 8.65 79.94
57.61 2.39 53.93
22.21 6.48 72.8
13.79 0.39 48.11
7.81 21.3 150.05
4.59 8.03 286.04
0.53 1.19 208.07
1.43 0.34 55.55
6.29 0.5 59.15
1.26 15.59 671.63
0.49 4.02 230.89
8.56 15.84 198.62
1.63 18.23 292.52
4.48 14.44 398.29
26.84 2.85 58.42
8.38 0.95 64.39
5.98 4.79 96.78
1.16 0.32 47.39
1.74 16.53 129.45
2.37 0.17 44.64
0.74 4.45 367.76
1.26 4.5 238.81
52.85 3.54 51.67
2.28 0.38 45.17
4.75 18.54 258.24
0.59 4.16 690.25
2.92 4.02 71.07
5.91 0.36 41.79
4.75 4.53 60.63
4.52 10.45 244.71
6.13 8.52 112.13
2.19 1.27 48.05
2.34 0.71 45.01
0.38 0.9 174.83
15.14 8.24 76.67
16.94 0.29 42.31
1.2 0.32 43.06
18.37 0.59 42.86
15.4 14.51 111.33
0.39 0.98 161.48
19.73 12.88 94.13
3.68 0.28 45.58
25.34 17.98 68.52
5.96 19.41 249.95
6.72 7.9 87.75
19.79 3.61 53.26
2.32 4.37 66.51
3.1 20.49 468.5
13.75 11.27 71.08
3.18 0.95 43.75
0.79 9.87 551.99
51.23 3.05 46.32
6.32 14.88 84.67
32.58 0.99 46.04
3.53 101.42 52.79
4.49 3.41 61.83
2.05 9.53 395.66
8.78 35.85 198.87
70.11 1.14 39.94
0.6 4.73 553.27
14.55 10.14 54.91
2.96 0.69 46.05
3.34 20.59 252.33
0.91 1.67 240.19
10.34 18.16 81.69
4.12 1.63 41.7
25.53 3.85 38.42
5.19 6.57 71.51
5.04 15.76 117.86
2.24 0.4 40.9
1.28 4.71 299.13
2.5 0.31 43.11
4.94 1.5 39.55
1.34 0.29 38.66
37.39 0.86 42.91
3.43 1.12 39.67
21.07 0.92 38.03
1.52 0.34 38.79
26.71 0.38 34.5
1.63 0.17 35.92
77.51 16.21 48.79
2.22 19.62 330.82
7.22 8.54 60.99
0.82 6.78 584.51
2.31 0.85 38.23
1.59 1.65 155.34
6.82 11 154.92
35.32 5.19 45.97
0.18 1.92 91.21
1.66 0.23 35.38
41.76 0.89 47.38
16.13 2.02 41.32
8.08 2.41 49.58
71.42 26.78 51.99
48.8 3.2 40.5
45.79 4.49 46.39
14.96 3.71 44.9
95.75 12.01 41.08
3.97 9.49 105.04
34.01 17.65 64.84
25.13 9.42 48.22
1.26 7.37 236.03
1.7 0.24 31.86
46.19 6.69 37.4
0.25 0.84 128.77
54.78 5.02 37.37
1.97 10.43 360.5
60.76 1.7 34.29
1.45 17.02 230.78
45.03 1.95 34.18
2.45 11.61 124.17
1.79 0.25 29.76
12.33 38.95 187.26
1.32 9.67 188.96
71.1 2.28 32.59
0.9 1.82 127.89
0.61 2.63 459.75
1.81 0.36 31.03
0.62 12.29 481.99
5.9 9.72 59.71
95.07 22.76 39.19
48.65 9.26 34.95
2.29 0.52 30.87
1.12 5.41 146.32
12.24 31.97 96.98
7.85 6.81 46.35
116.53 19.61 37.72
12.38 24.89 76.85
1.03 4.43 265.62
3.52 8.1 164.29
0.96 8.17 208.6
1.49 7.83 206.36
64.19 6.35 34.46
3.9 16.86 245.45
1.58 0.25 28.63
0.96 9.62 399.43
0.44 2.97 345.04
17.76 15.84 73.49
32.23 4.29 36.43
3.35 6.1 153.44
3.46 10.7 75.66
0.34 0.95 93.91
54.82 23.15 52.71
1.97 0.24 31.43
1.02 2.95 160.18
36.6 3.4 44.1
4.32 1.85 31.53
3.77 12.78 170.88
15.67 5.88 33.14
31.35 14.94 35.7
0.87 6.46 235.87
71.35 20.24 42.1
4.44 17.38 266.2
3.87 13.5 194.26
114.65 20.6 39.74
0.61 4.28 274.69
0.74 3.6 215.61
16.44 10.77 69.79
36.69 6.95 29.39
35.32 1.59 29.87
35.64 9.61 40.01
2.27 1.27 31.74
12.33 37.08 84.49
41.78 14.66 42.91
2.93 9.78 225.68
4.19 27.31 229.01
98.43 7.71 34.61
95.49 21.08 33.3
19.77 28.05 99.23
77.02 8.16 35.39
5.45 29.68 149.35
133.86 13.42 29.97
108.61 13.83 31.17
45.36 11.96 42.35
79.37 17.6 33.16
63.78 18.54 35.88
53.43 26.65 39.52
85.23 15.78 33.24
29.14 2.8 26.7
55.87 8.95 37.23
38.49 16.11 32.95
0.37 1.13 119.79
92.37 44.33 39.95
14.1 29.84 133.5
32.77 6.27 26.04
54.38 3.92 27.98
1.97 0.19 26.79
2.95 9.22 191.37
28.26 22.66 62.38
40.55 2.64 26.94
79.05 27.67 36.35
34.52 9.09 48.25
0.8 2.83 222.95
59.12 10.28 27.69
34.91 0.65 33.14
2.58 19.28 118.22
13.61 3.21 28.67
13.63 1.09 25.49
6.46 34.07 146.23
81.66 23.48 40.67
5.24 16.32 90.3
0.65 3.34 262.28
8.66 20.7 120.29
22.02 14.18 47.73
82.12 21.26 29.7
61.43 27.41 36.33
1.89 1.01 27.81
76.41 21.72 34.87
19.38 4.69 29.17
101.54 26.52 35.18
0.39 1.03 84.06
17 0.64 23.14
59.41 17.35 30.72
48.3 9.64 30.69
0.15 0.36 67.52
0.51 4.34 386.01
2.16 0.19 26.92
1.4 0.3 25.17
84.09 14.37 33.66
3.17 2.34 29.71
5.56 12.92 112.34
0.14 0.39 64.34
4.03 1.7 28.92
10.52 10.38 55.63
2.42 4.09 108.03
17.45 16.45 40.85
108.39 17.21 29.03
0.85 15.11 432.86
8.67 10.6 43.33
5.99 11.74 63.91
1.31 9.7 207.08
52.99 14.55 26.8
82.11 6.06 23.82
0.5 5.6 294.83
70.65 33.37 36.04
55.08 21.99 35.36
0.54 2.73 139.09
5.94 17.06 141.4
7.97 29.19 162.66
35.13 12.22 28.19
90.56 26.24 28.21
89.91 16.13 27.89
34.36 32.82 49.64
5.44 18.06 173.34
89.24 57.87 39.73
65.56 22.37 35.83
42.2 7.85 28.05
16.22 25.07 49
52.77 33.28 33.6
11.39 32.05 124.24
69.56 9.28 27.85
29.81 60.6 53.63
96.66 24.13 33.41
57.67 14.12 36.09
89.58 9.66 26.82
62.93 16.92 27.47
58.38 39.16 37.66
125.95 62.15 35.04
3.81 2.93 28.2
125.89 13.06 26.91
7.95 13.76 86.54
15.21 3.41 23.29
56.18 10.83 29.88
33.05 16.83 39.07
93.62 18.85 27.7
8.1 6.63 26.08
58.51 45.68 50.99
17.04 31.24 76.15
0.16 0.38 73.72
48.13 8.68 24.89
0.48 3.68 361.8
75.61 16.2 30.65
114.66 23.44 26.28
37.35 6.92 33.47
0.48 1.42 75.69
3.48 22.57 71.94
0.52 8.13 286.94
59.63 39.19 34.45
83.37 11.42 28.41
107.42 14.02 27.57
2.17 6.02 151.48
47.11 14.43 33.02
94.4 23.68 23.22
117.73 43.81 33.75
66.99 4.23 22.27
26.48 10.19 29.34
74.84 11.92 30.54
109.68 24.45 31.14
10.55 33.85 119.37
52.72 19.95 32.55
82.94 18.43 28.33
35.91 21.65 29.04
4.69 13.05 157.68
103.02 15.88 26.04
8.34 24.35 145.34
53.41 28.4 39.09
41.66 41.23 37.84
77.91 9.55 29.04
3.16 12.71 220.05
52.51 13.23 26.44
53.3 3.68 20.67
85.1 21.82 30.44
0.88 7.9 381.99
23.26 3.49 20.02
79.76 35.33 30.21
81.45 20.77 27.6
75.33 10.8 30.34
14.67 9.97 54.23
99.71 23.46 23.7
25.29 10.91 25.4
39.72 19.09 29.7
60.2 14.51 30.24
13.93 33.54 90.7
27.45 3.59 23.23
0.67 3.84 147.56
13.26 30.84 100.99
82.43 53.53 39.55
3.26 16.47 204.56
84.84 22.58 33.02
59.31 27.3 28.35
35.62 20.05 26.34
29.25 1.36 21.86
17.18 52.22 105.83
122.97 40.68 30.68
6.21 37.72 147.96
60.55 21.19 33.89
38.2 10.9 29.33
50.1 14.73 23.53
99.6 4.32 19.17
44.77 27.64 28.67
1.1 7.13 172.7
95.24 13.81 27.67
91.69 15.06 24.54
4.66 17.66 163.08
13.15 27.9 46.1
95.27 23.64 22.92
6.93 34.07 157.51
66.41 25.35 26.36
57.43 6.85 20.66
63.71 23.87 28.44
4.26 11.59 120.39
9.01 33.69 111.49
104.28 34.79 25.4
71.42 14.87 20.86
3.58 14.71 114.61
81.23 22.12 24.67
1.61 15.54 177.94
2.8 22.64 172.31
61.69 27.64 36.4
42.18 12.93 33.57
18.7 25.96 69.42
0.5 2.62 93.18
43.75 25.65 26.71
4.02 17.15 193.06
50.17 3.66 24.88
112.01 9.97 25.53
5.37 3.32 33.9
10.08 31.88 130.72
12.14 19.06 66.66
90.5 75.87 37.76
31.71 5.81 34.38
32.55 22.98 46.7
2.13 12.7 160.62
2.3 0.64 19.29
5.76 34.09 81.54
0.79 8.73 389.32
53.76 7.32 19.81
2.24 1.36 24.48
107.71 25.03 24.89
52.73 14.42 27.3
88.02 30.63 26
48.75 1.71 19.06
120.28 61.86 32.77
14.95 29.28 42.54
2.9 26.69 424.36
54.54 13.26 24.34
4.92 5.26 29.61
93.25 23.02 27.18
53.18 9.14 20.47
68.77 16.76 24.92
11.5 25.87 76.94
35.36 2.22 18.89
61.27 10.79 21.27
1.49 0.2 18.93
33.03 2.54 19.36
85.26 12.08 27.22
21.67 33.43 41.59
67.91 6.61 22.01
0.7 8.92 167.87
0.42 1.82 84.78
64.74 21.56 25.87
5.71 21.97 168.2
100.5 33.82 27
55.73 12.29 20.74
0.86 8.01 427.49
1.05 15.09 296.41
58.58 2.92 19.76
95.09 33.12 31.53
63.77 12.15 25.56
59.08 62.18 45.31
80.08 23.37 24.5
28.41 23.05 49.39
0.24 0.51 67.95
0.92 19.38 331.85
8.3 26.01 119.87
68.68 51.13 27.91
67.86 41.42 33.15
82.44 17.8 21.67
2.88 9.24 139.89
0.58 2.92 114.06
23.18 13 38.67
100.92 31.6 26.25
23.57 21.17 49.37
58.44 9.92 18.93
31.62 17.18 23.98
51.63 11.15 21.87
31.82 5.25 19.21
82.12 38.46 28.76
53.36 6.94 19.03
75.29 22.15 22.97
27.38 7.96 19.87
73.73 32.14 24.78
33.96 16.89 24.28
64.77 13.74 24.51
11.25 18.12 74.35
8.42 6.04 24.57
3.61 13.72 144.64
77.56 61.46 41.83
47.97 10.52 24.22
0.12 0.56 113.98
2.3 27.53 199.52
37.45 6.61 19.02
0.92 12.05 437.92
0.4 8.65 131.95
90.19 33.37 27.21
11.56 39.49 71.92
53.3 23.83 24.95
113.02 33.53 25.28
60.88 35.36 30.04
71.88 33.29 24.35
50.87 23.96 24.81
26.54 8.5 26.24
2.64 9.59 145.73
15.06 23.14 36.95
51.71 15.49 20.69
106.73 14.46 24.86
0.85 11.05 253.89
0.97 12.8 440.14
10.75 6.78 21.2
2.63 11.08 150.55
85.19 8.27 24.1
114.09 14.27 21.41
38.09 26.71 29.09
37.7 8.64 23.7
59.36 19.52 20.88
75.28 19.75 21.24
20.69 37.1 78.83
1.24 3.41 8319.92
0.29 1.08 4234.54
0.37 6.01 149.94
1.27 15.04 504.35
0.12 11.91 79.17
1.29 9.2 755.61
4.93 13.55 823.51
14.55 4.85 309.81
0.26 0.64 835.77
0.18 16.25 113.11
0.2 10.74 93.81
4.62 2.78 284.56
0.27 0.67 720.09
0.91 8.53 1940.36
6.49 1.35 210.34
4.11 9.96 435.66
0.35 1.45 1176.17
4.6 7.72 586.68
1.7 0.88 175.29
0.31 4.41 1800.97
1.08 8.18 506.81
58.03 0.79 167.79
0.3 0.85 567.02
1.18 4.12 981.65
71.86 1.84 153.81
1.29 5.89 396.08
0.45 1.96 462.25
1.78 0.54 128.28
0.3 1 451.57
12.16 12.8 313.04
2.8 12.16 260.54
7.02 9.35 370.45
5.26 5.79 178.37
2.91 18.89 766.21
3.94 5.92 179.9
2.17 0.82 122.96
0.23 0.57 293.34
1.16 8.32 358.19
1.27 11.98 1361.63
1.67 0.29 96.78
2.34 1.21 112.17
3.92 10.02 551.37
5.14 7.27 173.86
8.56 19.77 251.11
0.68 1.71 450.86
6.62 1.42 106.05
4.71 6.6 156.06
0.61 5.17 971.42
0.36 0.92 391.01
11.76 36.97 60.47
3.17 0.15 83.16
0.34 1.77 306.47
1.18 11.52 927.2
57.41 1.12 87.57
2.01 1.09 82.33
0.23 0.65 247.29
1.93 0.77 82.8
0.33 1.14 310.96
1.71 0.26 78.41
2.39 0.65 78.78
45.16 0.55 75.43
2.76 0.35 72.12
0.77 3.51 448.34
10.71 9.31 140.39
6 5.78 118.71
17.38 0.68 79.39
2.8 0.62 82.62
2.99 1.95 79.77
36.23 17.78 96.45
0.7 7.6 858.55
0.64 2.45 361.74
0.79 8.38 877.51
52.12 0.9 76.29
0.24 0.75 270.65
40.09 0.89 66.4
0.23 1.05 181.49
1.89 1.65 88.29
4.42 0.16 63.58
2.74 12.66 498.58
21.93 19.5 150.43
20.47 1.04 61.48
5.04 0.51 64.18
4.58 4.83 102.16
2.26 6.11 526.16
44.64 9.64 70.85
1.42 0.42 67.88
17.32 1.1 62
18.33 13.1 99.85
31.3 0.29 57.44
15.9 2.18 82.45
2.33 0.84 61.63
59.12 0.54 63.83
2.06 0.65 64.21
0.97 10.28 392.29
0.27 1.28 231.71
18.23 0.63 49.98
1.59 12.94 262.46
16.27 0.54 52.82
0.17 0.93 153.97
2.02 7.91 402.14
0.37 1.79 265.65
14.85 7.49 75.77
51.27 1.67 53.66
25.38 6.89 69.6
13.19 0.28 47.95
8.63 20.9 137.04
4.45 7.74 290.46
0.5 1.08 201.62
1.41 0.41 56.52
5.89 0.56 59.02
1.24 14.96 721.38
0.46 3 197.02
8.36 15.5 197.68
1.92 20.8 269.04
4.9 15.73 398.22
22.07 1.83 56.63
7.57 0.86 64.31
5.47 3.98 93.27
1.24 0.29 46.74
2.07 15.22 106.42
3.25 0.16 43.53
0.83 4.25 340
1.24 5.43 253.71
44.46 3.4 51.06
1.86 0.41 45.09
5.57 22.63 275.86
0.59 4.84 740.07
2.54 2.52 61.15
5.45 0.41 41.95
5.71 5.88 61.15
4.04 8.67 234.84
6.04 8.91 117.05
2.36 1.41 48.25
1.77 0.47 44.33
0.37 1.11 193.27
15.39 8.34 77.41
14.55 0.31 42.49
1.31 0.38 43.06
35.47 0.82 42.54
12.4 15.48 123.69
0.35 0.79 158.39
17.5 13.47 98.88
5.35 0.38 45.26
28.83 14.48 59.14
5.35 18.02 253.66
7.35 8.19 87.45
19.56 4.18 54.31
2.18 4.23 68.19
3.32 22.53 492.1
15.18 11.14 68.92
3.12 0.84 42.56
0.87 12.05 602.35
54.74 1.71 44.67
6.41 11.73 70.26
37.97 1.28 46.34
3.34 110.59 63.61
4.56 3.49 61.62
2.13 9.67 391.44
7.88 32.74 201.15
46.05 0.58 39.84
0.66 4.79 566.68
14.84 8.63 51.85
2.54 0.56 45.51
2.75 15.13 231.71
1 2.15 262.69
8.88 17.09 88.3
4.08 1.71 42.85
28.66 3.39 36.98
5.3 7.03 71.72
5.13 17.34 125.1
2.13 0.32 40.47
1.24 4.54 286.73
2.7 0.32 43.21
6.67 2.32 41.34
1.23 0.28 38.15
32.38 0.63 41.25
3.19 1.2 41.07
23.5 0.56 37.28
1.48 0.31 38.61
39.36 0.41 34.25
1.75 0.17 36.08
80.19 19.66 49.7
2.29 20.46 317.53
7.44 8.48 60.25
0.73 5.96 575.09
2.23 0.87 38.84
1.54 1.72 154.7
6.41 10.06 152.43
29.87 4.35 46.29
0.19 2.1 101.42
1.89 0.29 35.32
39.02 0.73 47.16
15.09 1.54 40.49
8.16 2.69 49.61
74.26 27.69 51.42
46.05 3.1 39.32
34.53 4.43 47.44
10.46 2.45 43.33
102.08 13.78 40.61
4.02 11.07 114.35
36.18 17.26 62.08
27.46 12 50.45
1.28 9.16 263.39
2.05 0.35 32.91
48.73 7.33 37.65
0.26 0.8 131.23
52.65 4.13 37.08
2.36 11.26 354.46
61.11 1.49 34.09
1.53 17.54 230
38.64 1.02 33.14
2.74 12.37 118.38
1.44 0.26 29.89
13.75 45.49 193.38
1.51 14.59 236.66
69.75 1.8 32.4
0.81 1.45 116.97
0.62 2.43 432.68
1.87 0.4 31.01
0.54 8.4 419.13
6.23 12.07 66.19
90.81 25.11 39.57
49.71 9.63 34.08
2.6 0.53 30.31
1.3 7.96 180.63
10.3 28.3 99.04
10.78 9.6 49
119.49 20.69 38.17
12.8 23.51 75.79
0.97 3.77 228.35
3.9 8.28 146.04
0.92 7.02 178.19
1.64 12.32 277.38
66 5.38 33.63
4.06 17.82 240.07
1.31 0.24 28.53
0.89 7.4 367.52
0.43 2.43 309.76
17.54 16.68 73.03
38.61 6.22 37.29
3.74 6.71 151.7
3.59 12.93 82.82
0.34 1.05 100.87
54.45 22.66 51.93
1.93 0.31 31.38
1.01 3.14 170.19
50.66 4.11 42.53
3.77 1.47 30.47
4.15 12.92 166.35
14.9 5.61 33.46
39.87 14.84 33.44
0.89 5.38 194.57
63.18 18.76 43.08
4.57 15.62 234.19
3.8 14.68 206.57
112.2 23.2 40.41
0.59 4.37 265.25
0.68 3.3 201.65
15.62 12.33 73.75
32.19 7.04 30.28
26.48 1.05 28.69
34.92 9.68 39.89
2.5 1.55 33.46
12.07 32.96 75.73
45.22 14.19 40.81
2.56 7.83 209.85
4 21.71 214.25
108.36 8.71 34.86
95.26 17.5 32.16
20.99 32.74 105.57
69.92 7.63 35.17
7.14 44.82 161.53
120.16 14.07 30.69
101.96 13.23 31.47
48.05 14.38 44.57
79.96 16.28 32.4
80.9 20.33 33.93
51.41 27.19 39.96
76.28 15.4 33.96
22.98 1.84 26.15
59.64 8.17 37.64
34.76 12.9 31.33
0.36 1.24 126.29
87.78 44.42 40.93
16.07 31.35 122.44
36.29 5.81 25.71
50.04 4.59 28.07
1.62 0.17 27.14
2.77 8.61 188.7
26.42 19.5 60.64
43.84 2.49 26.8
86.86 27.06 35.27
33.53 7.87 47.74
0.75 2.64 220.22
60.04 11.34 27.99
21.49 0.46 32.81
2.61 18.19 103.1
19.02 2.8 26.3
25.65 0.68 24.52
7.09 38.6 145.04
88.55 22.68 39.9
6.36 16.78 79.4
0.58 2.83 247.91
8.51 21.61 126.19
23.87 17.79 51.07
83.25 21.59 30.1
58.58 27.65 36.89
1.7 0.85 27.91
74.28 20.09 34.67
23.65 5.3 28.52
102.02 27.12 35.01
0.4 1.06 82.55
25.83 0.83 22.81
57.11 18.89 30.58
57.22 10.96 29.86
0.15 0.35 69.05
0.54 5.45 376.77
1.91 0.17 26.78
1.65 0.37 25.2
102.29 15.45 32.8
3.5 2.09 28.21
5.54 12.75 106.87
0.13 0.35 62.96
4.47 2.18 29.58
8.28 7.3 53.15
2.34 4.55 117.38
18.74 17.8 39.74
106.07 16.04 29.03
0.85 13.42 373.1
9.71 10.15 38.21
6.79 12.14 60.71
1.52 11.68 209.1
66.48 16.93 25.8
66.33 5.97 23.51
0.52 6.11 304.04
79.62 33.22 34.83
50.28 21.77 35.46
0.51 1.7 103.77
6.8 21.5 143.3
8.74 23.07 124.78
29.95 12.92 30.23
98.6 27.24 27.89
83.22 13.69 26.49
31.18 28.86 48.81
5.24 13.93 151.25
94.15 57.48 39.04
60.4 19.97 34.63
40.07 8.38 28.9
15.2 25.72 52.2
60.25 37.24 33.47
12.84 33.67 116.71
82.06 11.6 27.91
29.98 58.8 54.1
104.7 27.42 33.72
52.06 13.11 36.81
86.49 9.52 26.53
52.02 13.46 26.33
58.93 39.67 37.27
112.94 62.34 36.02
5.04 2.79 25.81
122.28 10.26 26.42
7.45 14.19 92.62
23.03 3.12 20.82
62.57 12.23 30.17
34.99 18.5 39.77
99.74 18.6 27.22
9.13 8.16 27.36
63.12 44.26 48.26
18.84 30.37 71.53
0.14 0.32 72.19
58.91 11.73 25.04
0.52 6.43 512.08
85.38 16.21 30.57
125.93 25.7 26.01
41.91 5.51 31.42
0.38 0.8 69.16
3.4 22.46 77.17
0.49 8.23 309.95
63.92 36.18 33.18
88.81 10.23 27.75
104.65 15.05 27.96
2.38 6.06 144.34
51.68 16.05 33.1
75.02 23.61 24.84
108.75 37.05 32.21
61.4 2.95 21.72
32.54 10.58 27.99
73.51 10.92 29.09
128.15 28.17 31.22
10.24 29.91 112.63
56.96 18.76 31.01
94.31 17.66 27.41
34.21 19.76 28.4
4.26 13.47 174.36
113.21 15.71 25.41
7.73 24.74 157.22
61.13 25.19 34.94
41.76 41.65 36.97
66.96 8.73 30.05
3.01 12.9 233.13
59.36 14.11 25.59
54.82 2.27 19.66
80.61 21.6 29.76
0.86 8.21 406.21
24.77 3.97 19.48
87.79 37.11 30.07
100.28 27.31 27.16
84.92 9.89 29.95
14.43 10.66 54.87
91.84 22.87 24.42
24.56 13.18 27.18
34.84 17.01 29.96
59.22 12.64 29.96
11.52 35.71 107.13
27.75 3.86 23.08
0.59 2.76 133.94
12.88 29.59 100.67
82.54 51.72 38.96
3.49 16.43 190.28
87.51 20.31 31.86
55.9 28.47 29.4
38.66 20.02 24.77
30.42 2.02 21.78
19.64 53.96 95.54
112.15 36.78 30.67
6.88 45.35 158.61
56.8 20.21 34.47
33.9 9.39 28.97
52.26 10.23 21.58
73.22 2.32 18.73
44.69 27.94 28.72
1.02 6.17 163.81
91.29 12.48 27.98
99.98 15.02 24.04
4.47 17.51 168.29
14.28 34.46 49.54
90.02 24.95 23.74
7.16 36.91 160.45
68.06 22.89 25.44
69.45 7.99 20.49
73.73 25.33 27.38
3.52 11.2 141.26
9.05 45.89 139.78
105.73 35.16 25.54
73.72 16.05 20.95
3.7 17.81 128.18
88.61 21.89 24.56
1.85 19.19 183.69
2.92 25.73 190.12
62.22 24.92 35.56
43.95 14.01 33.66
19.66 27.42 70.11
0.49 2.05 73.59
46.36 28.05 26.48
4.07 19.15 205.44
62.42 4.65 24.65
129.15 10.21 24.92
5.74 4.2 35.65
9.98 34.09 138.22
12.6 18.18 61.7
96.8 79.44 36.8
32.76 6.75 34.4
33.35 30.18 52.5
2.35 13.97 152.73
3.39 0.9 19.32
6.03 37.91 86.21
0.84 9.34 409.3
60.14 6.7 19.55
1.94 0.74 22.12
133.65 26.62 23.86
65.83 15.41 26.28
94.88 28.86 24.83
38.63 1.23 18.92
114.89 58.91 33.29
14.86 25.43 39
2.85 24.35 394.37
45.1 10.71 24.5
4.28 4.49 29.43
83.53 18.92 26.71
51 8.72 20.24
68.22 15.27 24.06
10.58 24.2 73.09
46.94 2.67 18.72
78.05 9.65 19.79
1.38 0.19 18.73
31.01 1.91 19
88.11 10.84 26.75
22.43 34.07 42.43
42.62 3.31 21.5
0.69 7.08 139
0.44 1.61 79.56
57.05 17.57 24.81
4.75 18.52 172.41
92.25 33.46 27.85
62.58 14.21 20.41
0.93 9 416.39
1.06 17.11 332.85
66.37 3.32 19.04
86.5 33.48 32.29
65.99 10.9 24.3
55.16 62.88 46.13
69.75 19.86 24.29
31.75 26.5 49.57
0.25 0.71 70.31
0.88 21.4 385.44
7.62 20.65 106.43
80.19 55.68 27.72
70.69 42.09 32.98
86.62 16.02 21.06
2.74 8.62 139.33
0.6 3.68 125.18
25.46 16.25 41.03
89.23 23.87 25.05
26.07 22.3 48.17
63.81 9.17 18.17
33.79 21.01 25.69
56.79 11.41 21.13
27.47 4.33 18.43
83.47 39.95 28.43
52.9 5.51 19.08
78.72 24.57 23.51
27.99 6.17 18.7
65.62 30.99 25.8
38.93 19.32 23.29
70.68 11.68 23.53
10.82 16.78 70.84
9.27 6.69 23.5
3.66 16.05 167.01
76.77 54.92 39.73
37.16 8.9 24.76
0.13 0.63 115.4
1.91 20.77 183.57
29.05 6.39 19.74
0.96 10.35 356.58
0.42 7.78 114.89
95 29.6 25.84
12.95 44.32 70.3
55.49 21.65 23.87
118.23 33.41 24.68
56.27 32.14 29.7
83.74 30.81 22.93
50.17 23.77 24.99
27.47 8.69 25.87
2.81 7.97 125.64
16.09 22.48 34.79
51.44 14.51 20.59
108.11 15.08 24.53
0.89 12.18 249.82
0.94 11.29 387.52
9.42 6.47 21.96
2.57 11.68 170.41
98.03 7.37 23.64
93.12 10.11 20.98
44.54 27.71 27.27
40.93 9.18 23.33
49.03 17.52 21.04
71.45 17.68 20.64
17.96 39.87 91.36
1.16 3.73 8374.98
0.28 1.03 4231.1
0.41 5.82 138.74
1.35 17.41 539.74
0.12 9.06 56.08
1.16 9.9 835.47
5 13.27 806.5
17.09 6.5 317.38
0.26 0.7 835.02
0.17 11.84 84.39
0.21 12.47 115.69
5.05 2.82 275.01
0.26 0.56 703.1
0.79 7.4 1951.97
5.68 1.32 211.57
4.61 11.2 434.84
0.34 1.35 1207.82
4.48 6.69 552.28
1.95 1.12 180.78
0.32 3.35 1565.12
1.03 7.27 497.44
54.59 0.65 168.95
0.29 0.83 562.76
1.14 4.25 1066.35
66.76 1.51 154.99
1.24 5.61 384.32
0.46 2.32 479.09
1.79 0.51 127.01
0.34 1.13 471.93
11.22 11.13 301.87
2.57 9.64 237.55
7.71 10.56 375.55
5 5.33 176.74
2.7 15.71 717.29
3.65 5.22 172.1
1.8 0.64 118.77
0.23 0.64 315.29
1.16 6.77 301.85
1.38 13.05 1333.75
1.42 0.25 95.83
1.98 0.94 109.42
3.63 9.72 561.65
4.92 7.5 178.69
7.07 15.74 245.93
0.7 2.08 457.63
7.66 1.5 104.98
4.82 6.28 152.41
0.68 5.72 989.1
0.3 0.61 352.57
9.89 30.54 60.58
2.86 0.14 82.45
0.29 1.28 285
1.26 13.61 965
45.15 0.64 86.27
2.23 1.26 81.69
0.26 0.78 241.48
1.77 0.74 82.04
0.31 1.2 324.05
1.92 0.29 76.64
2.04 0.55 78.04
75.88 0.68 74.28
2.91 0.33 70.93
0.8 3.06 424.3
11.15 8.83 136.68
6.85 8.37 133.32
16.74 0.69 79.06
3.04 0.66 81.29
3.61 2.61 86.04
32.66 15.43 97.36
0.76 6.71 734.31
0.71 2.38 334.33
0.82 8.79 908.67
54.4 1.09 75.39
0.24 0.81 272.84
22.76 0.47 66.15
0.24 0.88 168.2
1.52 1.12 80.67
2.9 0.17 64.26
2.31 10.03 467.2
22.04 17.93 145.71
38.16 1.43 60.61
6.41 0.6 63.73
4.58 4.82 101.63
2.28 5.46 498.65
40.36 10.1 73.3
1.35 0.43 68.54
12.99 1 62.09
18.42 15.51 108.5
31.49 0.32 57.87
18.87 2.69 82.57
2.24 0.69 60.52
91.51 0.57 63.2
2.04 0.62 63.22
0.93 8.85 343.52
0.29 1.17 211.28
24.25 0.73 49.6
1.63 13.29 292.74
14.47 0.5 52.28
0.17 0.98 152.8
2.06 8.26 409.3
0.32 1.35 263.29
13.96 6.51 73.77
16.79 0.7 53.71
32.43 8.7 70.32
20.16 0.26 47.77
8.53 18.92 132.43
4.91 8.41 279.27
0.58 1.36 220.44
1.59 0.43 55.93
6.05 0.54 59.03
1.14 13.68 715.51
0.48 3.77 217.86
8.43 15.12 191.08
1.6 14.59 236.57
4.73 16.95 430.26
45.27 2.77 55.8
8.89 1.39 66.25
6 4.5 94.12
1.11 0.32 47.92
2.14 19.62 119.1
2 0.11 43.65
0.73 4.18 359.46
1.26 5.62 269.12
73.93 1.71 49.18
1.86 0.33 45.04
4.88 18.55 250.63
0.58 4.56 695.6
3.26 3.5 65.02
6.7 0.34 40.63
5.84 6.92 66.56
4.3 9.81 232.5
5.63 6.77 106.88
2.45 1.63 48.47
1.9 0.64 45.25
0.35 0.91 179.63
19.53 10.09 75.45
12.32 0.28 43.21
1.3 0.35 42.66
19.83 0.5 42.76
13.91 18.83 131.99
0.38 1.06 171.85
17.02 13.92 100.95
5.79 0.33 44.44
28.91 16.23 62.22
5.85 21.62 263.47
[truncated: 911,992 more chars]
