# Supplementary material for: Simulating multiple faceted variability in single cell RNA sequencing
Source: Nat Commun. 2019 Jun 13;10:2611. doi: 10.1038/s41467-019-10500-w (PMC6565723; doi:10.1038/s41467-019-10500-w)
Supplement: Supplementary file 4 — Source Data [file 41467_2019_10500_MOESM4_ESM.zip › Source_Data_forFigures/SuppFigure3b/parameters_from_true_counts.txt]

kon koff s
1.42 15.64 434.54
1.69 2.33 92.93
1.17 6.52 277.86
2.13 12.03 159.42
4.73 7.68 222.93
1.77 16.41 143.09
1.34 12.36 55.77
4.5 3.56 201.69
2.94 1.74 42.9
0.47 5.38 241.24
2.22 5.92 215.2
3.22 2.61 225.82
2.2 3.95 180.94
1.12 3.92 44.75
1.24 3.98 400.61
1.83 4.3 179.79
0.3 3.68 99.64
2.12 1.98 56.56
1.44 24.24 213.49
0.24 4.86 79.23
0.62 5.4 100.9
1.94 21.46 123.08
6.75 18.97 1053.65
1.5 29.09 167.87
0.92 7.31 404.93
6.04 13.49 986.05
3 3.03 185.29
1.28 7.92 65.42
0.52 10.09 155.91
0.23 10.99 191.56
3.64 9.14 317.92
3.29 10.12 588.12
0.79 1.34 145.65
1.88 6.35 58.8
1.23 14.69 151.87
0.93 8.16 141.43
12.66 12.2 227.94
7.82 8.64 75.19
1.9 5.7 508.2
1.09 11.52 194.49
0.44 6.03 318.64
0.15 9.05 105.13
0.83 2.22 137.16
1.73 16.78 310.25
2.29 3.68 211.92
1.06 15.55 330.86
0.41 18.84 90.41
2.22 15.93 235.58
7.68 15.33 1175.01
0.93 5.22 90.7
0.78 1.37 141.78
0.18 60.93 52.16
2.53 8.21 457.08
0.07 1.68 174.74
0.75 1.86 486.91
0.96 3.77 89.22
0.47 10.2 229.81
0.6 4.07 118.29
1.18 9.39 970.77
5.11 15.4 397.24
0.93 12.16 520.72
4.09 7.93 404.45
0.44 3.26 199.21
1.12 6.37 307.55
17.02 32.15 94.93
1.46 5.02 252.7
2.38 4.39 117.74
1.27 5.61 208.88
2.72 7.65 257.6
0.84 6.07 307.73
1.21 13.72 80.72
5.31 11.29 1558.54
1.16 11.74 412.31
1.72 16.86 228.44
0.81 3.32 86.95
0.37 22.2 138.34
0.75 5.16 252.29
2.13 7.25 100.36
1.58 15.83 279.49
0.05 0.82 127.94
1.21 7.4 109.76
0.48 10.74 192.91
1.55 12.27 196.4
0.08 12.37 183.2
4.88 16.23 120.28
0.53 46.82 70.95
0.39 22.38 157.62
0.25 4.65 248.63
1.34 14.49 292.23
2.91 21.09 199.29
4.42 13.56 612.5
0.6 1.42 158.17
8.62 42.19 252.2
1.69 2.08 242.65
6.3 13.59 549.26
0.87 7.14 281.78
1.13 12.55 324.67
0.95 10.55 198.4
1.44 9.57 416.67
1.07 12.35 258.34
1.29 42.22 113.75
0.89 1.36 75.49
6.34 16.45 168.22
1.07 23.72 220.04
1.54 13.95 82.55
1.37 9.86 409.01
0.92 16.53 115.18
0.96 12.76 253.92
0.24 28.15 99.36
0.22 12.83 104.37
0.35 2.26 503.66
1.93 10.42 389.88
0.96 20.3 110.81
3.39 7.19 955.79
6.42 21.21 216.27
0.7 2.5 388.05
2.75 10.37 2657.81
8.12 6.13 275.33
1.23 16.12 69.12
1.5 14.42 426.57
3.32 9.24 362.59
1.26 4.4 63.72
3.01 6.46 651.67
0.91 8.1 236.06
0.19 5.29 154.27
3.15 7.94 514.77
2.17 7.19 234.22
0.84 4.09 8777.51
0.34 9.26 98.77
1.77 13.02 347.82
1.81 1.91 196.91
1.24 7.8 98.79
7.08 7.83 450.37
0.6 7.17 231.79
1.24 2.85 278.18
4.19 3.35 295.75
2.71 11.77 540.16
0.8 6.04 455.05
0.56 3.8 571.93
1.57 6.41 187.59
1.38 16.95 2257
2.59 8.37 162.74
1.93 14.48 300.13
1.35 5.89 7771.19
1.16 24.28 96.3
2.78 7.46 184.76
0.9 1.64 48.3
0.89 10.24 294.35
1.01 24.51 85.11
1.38 7.91 1045.6
12.67 17.17 158.6
1.68 22.32 188.61
0.28 21.05 72.87
2.91 9.89 111.63
2.85 12.47 774.08
0.11 11.19 180.71
0.3 2.37 1444.86
2.14 7.03 758.76
0.67 5.67 469.78
1.86 33.02 189.58
3.27 2.85 110.26
1.54 8.93 607.8
5.5 14.34 1430.29
1.36 16.02 933.86
0.05 4.58 820.88
1.41 13.66 152.28
2.58 11.9 3781.02
4.96 9.46 3759.15
2.19 10.31 244.36
2.24 3.96 169.56
1.3 9.99 137.06
1.45 41.47 136.81
2.8 11.25 53.32
0.57 0.45 29.3
0.12 80.86 108
0.45 66.11 34.18
0.69 6.39 365.75
1.36 18.81 277.41
8.69 26.48 142.09
1.47 28.06 263.31
2.58 5.35 423.02
0.17 4.24 287.06
1.21 16.6 177.09
0.55 7.82 175.86
2.09 16.86 236.38
6.01 15.93 237.21
7.48 6.55 254.03
0.44 7.63 187.71
0.21 10.92 325.72
4.22 6.28 284.92
1.56 6.49 741.64
0.21 1.57 244.49
2.85 1.84 190.1
1.73 7.72 1171.48
1.8 6.86 169.57
2.19 5.69 848.82
0.51 10.14 84.68
0.48 8.65 84.82
0.32 13.87 75.8
2.41 1.07 39.1
0.83 6.57 524.8
0.31 22.12 163.85
2.75 2.44 77.88
0.29 4.08 167.77
10.37 25.79 175.19
0.08 1.19 170.18
3.16 14.34 4147
1.56 25.37 128.22
1.88 11.98 258.06
1.51 17.73 356.25
1.14 2.98 142.94
0.19 8.99 1501.27
1 28.92 138.78
1.54 6.77 281.76
0.97 12 66.19
0.27 1.33 81.07
1.25 2.09 108.11
3.14 9.67 117.15
1.9 7.75 710.85
4.58 6.47 7055.54
0.26 0.91 112.98
1.66 7.84 7263.49
7.21 8.66 247.87
0.1 10.32 59.84
3.82 11.92 149.09
1.64 14.81 250.28
1.31 15.61 287.88
0.3 7.19 151.12
3.87 23.13 158.75
6.03 14.57 1293.9
1.46 9.3 232.41
2.63 9.31 388.06
0.95 12.5 88.04
3.81 5.62 287.73
1.32 4.22 186.59
0.1 3.39 164.39
0.73 19.97 189.69
2.85 5.01 429.5
0.43 3.66 184.05
1.67 6.04 215.29
8.8 15.12 407.09
2.34 29.86 213.02
1.96 7.3 95.11
9.11 13.47 522.2
1.14 12.96 181.15
1.32 13.87 198.82
11.71 8.84 991.38
0.22 7.61 228.78
1.8 10.05 117.92
1.84 8.03 325.26
1.41 5.4 273.72
0.93 13.26 471.77
0.57 18.77 217.14
0.53 16.86 159.89
1.74 15.32 354.64
0.77 10.13 144.13
0.91 27.57 57.04
0.29 9.6 104.36
0.87 14.23 301.95
1.7 13.97 80.74
2.95 12.68 1470.84
5.53 11.56 861.96
4.75 6.3 155
2.13 0.96 142.1
0.43 2.41 191.58
0.59 5.73 174.33
0.72 4.36 253.97
3.04 9.72 145.3
0.64 20.18 154.16
2.61 5.01 199.08
10.71 18.56 240.93
0.95 11.02 97.88
1.28 11.57 315.02
1.78 15.59 514.28
3.1 2.94 37.63
0.33 8.99 231.88
0.27 1.01 33.47
1.36 7.97 1486.57
2.98 9.38 2214.73
1.29 3.67 283.7
1.19 32.36 131.76
1.56 11.11 244.63
0.73 10.3 87.11
2.38 8.27 167.8
1.73 14.77 131.56
0.12 15.01 82.95
0.12 4.65 370.87
2.3 6.85 618.11
0.56 28.11 67.33
8.4 14.21 178.99
0.81 16.21 163.85
2.79 10 2238.89
5.31 11.92 1526.47
0.7 3.2 59.43
0.84 10.61 266.14
6.25 18.28 260.5
0.63 14.23 133.59
0.12 9.97 199.25
0.79 6.29 117.92
1.77 12.2 111.64
