# Supplementary material for: Simulating multiple faceted variability in single cell RNA sequencing
Source: Nat Commun. 2019 Jun 13;10:2611. doi: 10.1038/s41467-019-10500-w (PMC6565723; doi:10.1038/s41467-019-10500-w)
Supplement: Supplementary file 4 — Source Data [file 41467_2019_10500_MOESM4_ESM.zip › Source_Data_forFigures/SuppFigure3b/true_parameters_koff.txt]

6.71 9.96 7.85 11.81 12.97 16.51 6.8 9.77 8.94 13.44 6.12 10.52 9.51 7.22 10.03 2.61 5.76 7.81 4.53 8.75 7.37 8.23 9.1 6.56 9.69 11.41 8.65 9.67 7.89 11.11 7.54 6.65 12.87 8.19 6.46 12.05 10.07 5.59 4.6 4.95 8.75 20.47 8.65 8.69 13.66 10.15 12.87 11.99 11.68 4.17 13.19 6.02 12.01 8.09 5.16 8.93 7.87 4.6 8.16 7.47 7.23 6.91 4.81 11.37 10.09 10.18 3.54 18.78 9.94 11.89 3.37 11.04 13.37 10.81 6.55 13.13 7.35 12.3 20.59 8.1 5.37 7.11 9.49 8.18 8.91 2.88 10.03 9.58 9.42 7.78 6.49 15.26 5.96 6.86 8.8 9.16 14.5 11.59 7.94 5.86 7.64 10.67 8.7 4.22 11.58 11.22 8.13 13.08 8.17 8.47 5.6 11.13 9.13 6.83 8.68 9.23 5.4 9.02 7.31 5.56 11.89 19.55 6.4 8.29 11.04 13.96 6.07 10.53 6.35 6.61 12.85 6.25 5.82 11.99 2.7 8.75 8.62 9.57 9.57 10.49 9.85 3.02 12.4 6.67 5.7 13.55 8.86 8.8 9.04 11.74 4.82 13.35 11.01 9.78 7.77 12.82 9.35 10.59 19.14 9.64 3.86 14.11 5.92 9.38 3.34 8.07 8.86 8.34 2.64 6.09 9.21 11.95 15.05 3.99 13.26 7.96 12.43 9.86 9.25 6.48 8.4 6.73 13 6.87 8.9 8.08 15.07 9.2 2.35 5.68 7.89 10.73 10.03 9.63 9.8 9.22 6.94 10.05 8.8 6.63 8.82 14.55 11.42 8.53 12.2 7.14 8.42 7.24 10.12 13.55 11.1 7.6 6.71 8.15 6.06 4.87 6.61 10.59 10.04 15.74 10.19 15.54 9.72 9.91 14.2 8.47 10.95 9.09 9.19 8.28 14.75 7.38 8.93 11.82 2.94 6.97 10.58 10.61 9.34 3.79 9.17 14.61 10.92 2.32 6.11 8.78 7.23 10.09 8.18 7.22 5.35 13.58 5.97 13.1 11.09 4.93 4.27 14.95 11.35 5.48 8.91 11.72 13.59 13.95 1.73 9.99 18.63 12.74 6.01 14.24 9.16 11.44 9.48 14.1 9.11 7.6 4.3 6.47 7.42 8.17 7.29 9.47 9.15 8.14 8.82 7.29 12.08 8.28 12.63 8.21 7.21 9.92 10.68 10.9 8.09 5.46 5.04 4.26 16.24 8.02 20.77 5.1 4.98 6.11 5.55 7.18 9.7 5.65 5.07 5.7 7.79 15.3 4.16 4.13 8.78 6.65 5.48 7.51 9.8 9.15 11.86 1.71 9.88 6.6 7.73 8.77 12.61 9.12 13.48 7.71 7.44 11.11 8 8.71 2.24 7.22 9.41 10.75 12.2 17.24 8.24 5.9 12.91 9.87 16.36 7.62 7.16 6.27 10.87 8.08 6.97 20.8 9.93 9.27 12.63 7.67 10.24 5.72 11.91 5.84 4.07 3.59 12.72 5.1 6.55 4.89 9.84 3.06 12.11 8.81 5.44 11.56 8.6 13.78 8.91 6.82 5.82 7.24 4.54 8.27 5.8 13.57 10.96 5.18 8.57 5.97 2.81 10.03 12.06 6.18 14.76 5.79 6.78 11.13 12.98 10.73 7.33 9.52 14.54 9.69 11.37 6.55 8.7 8.05 9.11 6.06 16.37 10.98 14.56 11.99 10.37 4.59 7.8 7.74 10.87 6.25 7.04 12.73 8.2 7.07 5.34 21.72 7.54 12.08 14.28 11.96 9.1 9.63 8.09 6.69 6.9 12.75 6.58 16.61 9.81 3.14 8.65 3.41 18.87 6.44 7.76 8.55 12.06 9.3 15.91 10.16 9.78 4.23 5.53 4.57 5.48 9.59 5.85 8.51 10.06 3.72 10.44 8.28 12.6 8.24 11.18 9.39 18.11 7.26 4.93 1.79 7.1 16.54 15.92 12.11 9.97 4.82 6.99 7.52 13.65 9.97 6.47 5.61 6.97 6.64 6.69 11.42 3.17 9.05 10.1 11.37 5.47 10.04 5.63 4.52 7.41 9 7.18 1.28 8.98 8.05 10.35 20.11 4.56 9.05 9.05 10.37 3.57 11.03 12.97 8.51 18.21 9.22 10.29 10.95 4.35 6.07 7.08 10.46 7.04 3.95 9.19 10.93 10.97 7.09 11.44 13.93 14.85 17.81 13.64 6.54 8.1 10.65 8.11 7.91 10.07 4.41 19.93 6.84 12.35 7.12 10.05 13.15 10.83 11.61 15.31 8.78 9.91 4.62 3.43 4.43 10.76 8.13 9.95 14.82 11.53 6.77 6.6 12.01 9 8.47 9.48 9.34 11.98 14.68 10.62 9.98 3.94 8.01 7.41 5.36 7.47 6.69 9.47 9.09 9.25 12.19 4.86 9.3 16.18 8.89 10.85 7.68 6.82 9.54 8.41 9.68 5.67 6.91 4.22 15.26 15.59 7.04 8.12 18.67 15.78 12.67 6.64 8.08 5.53 2.81 10.11 10.8 9.92 9.33 8.35 7.73 11.37 8.42 3.78 13.21 11.4 10.41 4.33 6.39 6.97 13.47 5.12 16.67 8.64 7.56 6.7 10.76 8.47 3.18 11.48 9.77 18.33 7.86 11.39 8.67 11.05 4.41 7.73 9.41 11.85 3.9 13.91 8.19 8.26 14.28 7.02 7.81 10.59 7.36 5.35 4.98 9.77 15.81 8.52 9.12 5.52 8.36 6.58 3.85 8.8 8.21 7.62 9.64 4.61 11.01 13.38 6.85 8.8 8.69 13.94 13.85 12.7 6.36 4.61 10.52 8.1 13 11.41 4.12 10.52 10.02 6 6.35 7.63 14.91 10.33 8.72 8.4 5.01 9.79 10.24 10.61 10.92 8.5 3.72 9.12 3.71 7.24 5.54 7.99 11.3 3.65 6.93 17.42 13.19 9.97 20.97 11.94 2.53 12.12 8.43 10.18 9.27 11.69 8.03 12.31 5.61 9.1 8.96 8.25 14.27 3.63 7.99 12.39 6.82 1.43 10.86 6.56 7.83 8.41 9.86 7.53 12.96 7.07 4.62 10.69 6.98 12.28 8.12 8.63 5.99 13.47 7.49 13.94 5.32 6.43 10.51 11.16 8.72 8.95 13.5 6.16 12.14 7.74 13.72 11.77 6.29 10.11 11.08 9.38 9.2 7.8 12.35 8.38 7.33 8.44 8.91 2.42 11.46 3.79 18.17 5.9 4.78 13.16 6.3 7.09 7.42 10.8 6.07 5.8 9.18 9.92 18.63 15.5 7.06 9.36 17.79 6.6 5.62 10.83 10.07 4.64 8.23 7.8 7.46 11.8 10.03 13.62 7.22 16.77 14.42 8.35 7.79 6.83 13.54 7 8.48 6.64 8.16 12.94 3.89 8.04 14.8 13.69 12.22 5.61 7.75 8.63 8.03 7.92 7.92 6.07 4.08 6.42 6.53 2.92 8.33 7.35 4.19 9.56 11.69 5.49 6.49 10.61 6.81 3.34 9.2 8.74 8.28 11.02 22.43 11.66 13.3 6.68 5.31 12.71 10.58 12.87 12.29 11.05 8.28 11.42 12.4 6.61 7.93 7.58 4.23 10.69 2.67 9.73 10.38 7.47 9.57 6.92 8.75 6.67 13.05 7.79 11.58 13.28 10.3 11.85 7.8 12.97 9.58 3.9 4.83 7.46 14.78 7.77 8.27 6.67 8.39 8.61 6.77 9.22 8.69 4 8.15 3.83 9.42 6.48 6.56 14.38 12.89 7.27 5.88 10.46 12.51 6.85 8.55 4.27 17.93 7.76 14.2 7.88 11.08 6.56 21.37 13.9 3.22 10.58 7.39 10.24 4.68 11.4 6.04 9.73 16.01 8.83 4.12 8.51 13.21 10.64 8.06 5.41 14.53 7.52 5.81 14.45 12.36 9.48 11.04 11.51 11.29 6.46 8.98 8.18 11.59 9.17 5.71 6.97 12.97 11.88 11.99 11.09 9.17 3.97 7.73 10.8 13.69 12.25 9.13 6.39 3.38 14.34 17.67 3.68 7.72 12.06 13.9 9.12 11.01 7.18 12.46 3.42 9.42 11.63 8.31 15.04 7.13 12.5 6.72 10.03 8.74 10.25 13.68 10.73 9.93 15.46 7.39 14.27 10.61 13.19 12.33 8.94 13.75 8.86 11.85 4.75 10.98 8.31 9.92 16.17 11.95 7.46 10.5 9.99 9.51 8.93 8.07 7.31 10.93 15.87 4.34 4.09 21.15 6.89 7.3 5.4 13.2 11.89 13.88 7.48 5.78 7.1 7.87 11.23 7.71 7.72 9.44 8.95 7.25 1.89 11.94 11.52 10.18 20.66 7.11 5.9 6.3 5.45 4.14 11.63 10.11 8 17.64 6.53 12.65 16.47 8.91 8.1 8.41 8.27 11.41 14.16 9.75 3.12 10.74 11.84 8.77 20.21 5.79 10.35 5.84 8.72 11.16 6.05 8.19 4.93 12.32 8.55 12.51 9.31 6.44 4 12.21 10.28 6.6 7.72 17.8 7.2 11.51 9.77 6.63 5.96 8.77 9.27 22.11 10.16 11.02 2.68 9.75 6.08 10.21 5.7 14.4 9.39 5.6 7 11.5 5.68 8.08 7.31 8.18 10.2 7.88 7.82 6.72 10.63 3.68 7.45 12.68 4.42 16.19 5.04 6.84 4.43 12 11.3 10.26 6.23 6.84 8.05 7.97 2.19 8.82 5.63 6.5 7.06 11.97 7.36 8.19 14.9 10.29 9.97 8.07 11.75 11.09 15.43 11.11 8.49 11.11 10.46 6.46 8.89 5.76 3.03 8.67 10.36 9.73 8.4 5.08 6.64 12.96 10.51 5.99 9.1 9.02 10.45 11.63 11.47 7.82 4.83 7.94 12.2 6.62 9.05 6.36 7.01 10.78 6.73 8.31 7.78 13.44 5.32 10.67 2.93 11.85 6.72 9.08 9.97 14.21 3.8 5.23 9.83 7.61 4.26 4.17 10.95 5.6 7.99 11.78 10.7 5.43 15.19 10.69 5.69 8.53 8.68 6.55 7.36 6.13 13.88 8.69 3.06 5.28 3.78 11.79 11.49 2.76 4.88 13.69 7.66 6.01 7.59 10.74 9.88 16.02 9.25 10.7 10.46 10.54 12.51 8.07 12.09 5.04 7.09 9 4.87 9.67 7.12 12.62 10.33 8.89 10.77 5.19 7.03 11.09 2.73 15.37 9.7 8.69 8.65 9.65 5.8 7.84 11.55 4.25 8.55 14.22 6.83 8.23 3.01 9.73 12.63 4.29 13.45 12.73 7.89 6.54 5.27 10.38 9.58 11.03 7.84 7.34 8.06 11.92 11.8 9.19 14.75 8.51 13.57 11.34 12.86 10.37 8.7 13.28 4.67 7.31 6.18 5.62 11.43 9.23 10.98 3.66 2.68 2.72 12.09 10.88 6.23 10.86 8.27 5.16 6.45 7.08 8.64 10.35 5.73 11.26 5.72 18.66 13.79 5.79 13.94 4.78 8.19 13.53 7.44 3.86 10.3 7.07 8.37 9.85 7.07 8.89 8.82 9.01 7.38 10.69 6.18 8.23 6.01 5.99 6.11 7.97 7.08 8.88 11.14 8.84 10.33 7.06 9.52 2.14 14.55 8.11 8.55 14.15 11.26 5.59 14.39 10.15 11.56 10.71 10.32 2.25 10.01 9.08 4.48 11.28 9.63 8.31 4.31 5.11 8.59 5.56 2.6 5.03 8.02 10.88 9.01 7.5 14.09 6.45 9.38 7.07 8.09 13.18 16.08 13.29 11.87 11.76 12.53 8.2 7.24 13.61 8.17 10.94 11.62 10.68 13.15 8.93 4.37 19.15 8.76 2.79 10.53 7.74 7.44 12.34 8.2 11.69 9.87 9.55 14.15 3.01 8.4 5.4 4.94 9.1 13.63 12.04 3.84 12.71 9.79 13.55 3.3 8.65 10.16 12.69 8.71 5.85 7.74 14.92 9.32 15.8 11.82 9.39 5.06 14.1 10.39 10.41 17.98 7.62 11.12 12.02 11.64 11.63 5.21 5.86 16.01 9.42 11.6 16.36 5.76 7.04 6.34 10.16 11.65 13.13 10.78 7.01 12.81 9.39 4.6 6.86 3.1 9.12 6.51 11.15 9.08 11.03 9.14 15.05 7.69 6.27 12.09 13.74 6.39 5.05 5.83 12.99 7.28 5.8 11.51 15.11 1.98 9.5 4.28 8.86 15.85 7.89 5.26 13.48 8.61 9.38 5.61 4.67 12.79 12.8 8.41 14.51 6.62 14.93 8.42 9.74 4.97 7.54 7.79 7.17 9.75 6.02 8.87 14.43 11.96 5.37 6.11 4.32 4.43 9.68 9.93 12.53 16.39 7.87 6.26 6.02 7.15 5.17 3.05 6.82 7.29 10.15 18.8 11 8.17 5.43 11.12 5.17 7.67 12.92 3.57 16.58 8.13 10.38 7.46 2.14 8.24 8.12 19.44 13.61 7.82 7.42 4.59 6.66 16.05 5.83 11.03 14.44 6.26 10.59 4.4 19.45 6.12 7.12 3.04 14.11 8.95 8.01 9.36 11.16 8.68 19.62 8.66 2.55 9.71 8.85 6.62 10.52 6.83 10.87 9.02 8.94 8.38 7.1 3.69 10.33 9.02 3.04 8.67 11.54 6.05 7.8 9.25 5.88 6.54 10.7 11.32 9.34 11 11.72 5.78 8.74 8.07 5.51 10.87 6.58 8.25 8.97 4.36 9.52 9.6 6.76 6.91 6.24 11.71 13.23 14.87 12.42 12.56 3.17 9.56 14.2 12.21 7.64 13.86 6.06 3.29 11.27 8.17 8.82 13.38 12.12 5.79 12.46 5.05 8.54 5.97 8.49 11.16 8.94 7.42 12.21 7.81 8.22 8.42 12.13 3.43 10.39 6.79 12.69 4.58 9.22 5.11 4.49 11.86 7.52 3.76 9.67 2.2 21.08 6 6.21 7.79 2.98 3.97 5.13 6.4 10.71 11.2 10.93 3.23 8.71 12.89 3.91 14.41 12.56 11.99 12.77 10.66 10.32 7.48 4.42 8.15 6.69 7.68 9.49 10.46 11.52 11.94 9.48 11.24 4.03 7.9 12.15 13.25 5.12 6.76 13.34 7.08 8.69 5.68 6.44 6.56 9.36 7.62 7.72 11.59 10.08 6.5 6.98 10.33 7.45 17.65 8.52 6.86 13.92 4.44 6.08 5.61 10.96 10.29 7.84 4.25 6.69 8.04 13.64 6.48 8.84 5.34 7.28 6.28 10.2 9.47 10.92 6.76 6.88 10.27 7.85 10.37 9.08 5.69 5.27 11.49 10.11 7.73 11.83 5.67 10.78 5.89 8.12 11.31 6.51 18.68 11.31 10.14 4.39 4.13 8.38 9.51 15.66 3.56 13.76 15.42 8.91 14.2 10.8 11.34 9.08 11.1 8.92 7.83 9.34 13.97 12.58 13.06 3.5 14.39 12.48 12.47 3.6 10.58 6.87 7.81 7.22 8.69 14.71 4.97 8.96 8.5 12.09 8.15 6.65 9.15 6.8 13.4 4.46 11.52 9.33 8.81 13.25 5.68 7.16 11.79 7.14 12.94 8.74 13.07 13.53 11.14 15.79 8.17 7.67 7.5 7.77 15.4 8.76 6.39 9.45 6.38 5.93 11.91 8.63 12.8 9.98 12.27 10.68 7.39 6.65 7.9 10.04 8.93 8.45 7.45 9.22 9.15 13.61 6.46 15.84 7.36 3.91 8.41 9.88 17.17 7.91 6.79 7.56 19.54 16.58 12.07 7.15 5.91 10.26 13.36 11.35 13.9 6.6 8.95 4.5 9.93 7.41 3.76 6.42 10.09 3.68 10.36 13.23 13.32 8.61 4.6 6.91 6.57 9 16.5 9.95 5.96 9.69 8.91 6.23 8.32 11.74 10.32 9.74 8.49 18.35 12.25 10.99 6.82 10.59 12.31 9.14 8.12 5.23 5.02 15.4 5.79 10.44 11.58 8.67 8.67 10.62 9.6 13.61 7.94 10.13 9.71 6.64 8.61 7.42 7.86 15.69 18.27 5.6 11.22 7.54 5.68 6.66 8.9 7.6 10.68 13.12 5.02 5.64 8.66 6.01 7.87 9.99 6.5 6.3 7.99 12.93 8.52 12.2 6.06 5.66 14.35 10.39 9.71 8.01 6.68 6.29 9.62 9.13 14.07 3.1 13.78 6.52 12.59 7.48 18.01 11.37 7.89 2.92 11.88 5.49 14.66 10.01 3.63 10.49 16.5 5.08 13.84 4.64 6.73 10.86 2.68 3.53 8.41 13.61 8.51 6.99 8.03 17.27 16.48 9.58 8.71 1.1 8.87 10.69 6.17 19.22 5.55 11.05 8.35 5.18 3.29 14.61 3.79 5.53 11 11.42 10.98 7.93 4.76 18.68 13.91 5.91 14.84 16.82 15.65 7.51 5.6 8.23 8.6 11.46 9.98 13.1 6.86 1.82 10.44 10.64 9.91 3.71 11.69 11.4 8.9 9.56 4.76 13.88 10.94 15.65 9.92 4.9 6.81 13.94 8.92 5.94 7.88 8.65 15.55 14.21 6.37 9.07 8.28 9.97 5.28 6.92 9.29 6.48
1.05 5.7 1.67 0.59 1.55 2.11 0.36 1.13 2.12 0.6 7.71 2.29 6.37 0.38 1.95 0.76 0.46 0.73 1.18 1.3 1.55 0.85 0.46 0.35 0.8 2.42 1.07 0.99 0.58 3.01 2.13 1.86 0.72 1.16 1.11 0.45 0.44 1.14 2.63 0.34 0.53 2.38 0.71 0.3 1.19 0.75 0.93 0.9 0.77 1.84 4.8 0.52 0.62 1.4 2.87 1.05 3.65 1.91 2.19 3.15 6.24 2.82 0.53 2.76 1.24 1.06 0.52 0.91 0.47 1.4 2.52 1.63 1.34 4.79 1.42 0.96 2 3.55 1.14 0.5 1.43 0.54 0.4 1.54 5.51 1.97 0.75 2.25 0.92 2.75 2.6 0.53 0.68 4.39 0.35 4.21 0.7 1.04 6.87 0.5 0.65 0.49 0.47 11.52 1.23 0.68 0.27 0.35 1.03 0.44 5.28 2.78 0.96 2.1 2.48 0.99 2.35 4.4 0.75 0.34 0.65 1.24 0.69 5.32 0.44 0.66 5.73 0.33 1.32 2.22 0.73 1.35 1.19 0.47 1.3 0.6 1.05 3.17 1.47 3.74 1.09 0.4 0.42 5.06 0.47 0.68 4.17 0.29 0.9 0.95 1.76 0.42 3.02 0.62 0.6 0.45 0.72 2.18 0.59 0.48 3.58 0.3 2.8 1.25 1.27 2.53 0.76 0.32 1.5 1.52 1.67 4.31 0.5 1 0.67 1.13 4.94 1.48 1.38 2.66 6.11 2.8 2.11 0.55 4.25 7.88 2.89 1.08 0.4 2.76 0.29 1.09 1.07 4.05 0.21 0.91 3.14 5.78 0.87 4.58 0.55 0.71 0.28 0.94 2.38 3.17 1.37 2.33 0.91 0.4 0.4 0.36 0.41 1.72 1.73 0.41 0.42 0.22 3.99 0.35 2.73 3.27 0.37 0.58 0.76 3.64 0.36 0.68 0.56 4.44 1.51 1.36 0.91 3.54 1.97 3.58 0.72 2.9 1.11 4.52 1.43 0.87 0.96 3.02 0.85 0.67 4.92 0.68 2.01 2.12 0.57 2.41 6.72 1.06 0.36 0.25 4.02 0.73 0.83 3.87 0.34 1.42 3.74 0.36 9.93 0.39 0.53 0.45 0.88 1.19 0.38 1.64 3.05 0.46 1.58 2.2 0.34 2.79 0.8 0.4 1.54 2.72 1.26 2.08 0.9 2.97 1.63 0.56 2.32 0.86 1.2 0.96 0.54 0.47 3.04 3.31 4.75 0.27 1.46 3.59 1.68 2.82 1.86 1.49 5.22 0.44 0.59 4.82 6.8 0.54 0.47 0.82 4.44 1.1 0.34 2.73 0.85 0.42 0.4 1.63 0.78 0.85 0.74 0.74 0.62 1.86 0.58 5.54 0.35 4.12 0.44 0.72 0.36 0.32 5.81 1.03 2.8 0.44 0.51 0.64 2.64 0.67 2.35 1.41 0.33 2.22 0.42 1.99 1.77 0.72 4.04 0.76 0.58 2.93 2.7 0.87 0.45 4.49 0.37 1.36 4.02 3.82 0.31 2.24 4.21 0.76 1.3 0.4 1.87 1.67 2.8 0.49 1.26 1.98 2.84 3.78 2.38 1.11 0.58 0.34 3.74 0.74 1.25 4.15 0.31 0.79 5.32 2.8 1.84 5.4 0.99 0.7 2.57 0.97 0.42 0.99 0.81 0.53 0.55 0.65 0.71 0.77 0.38 0.39 3.53 0.58 0.97 2.87 0.69 0.43 0.25 0.22 0.59 1.65 1.37 0.85 1.38 1.74 3.69 3.26 6.84 2.81 1.68 0.26 0.32 1.01 0.32 1.96 3.51 0.28 0.73 0.71 2.81 0.27 2.08 4.93 0.72 0.3 0.92 1.01 0.42 1.97 0.28 3.43 0.56 0.37 0.52 1.03 3.78 2.3 1.14 2.18 1.56 0.88 0.59 5.17 0.45 5.38 0.47 1.63 0.49 1.62 1.23 2.85 0.82 0.81 1.16 0.31 0.46 0.9 0.38 1.23 2.46 0.96 3.49 0.23 0.45 0.71 3.96 5.13 5.51 0.4 0.49 0.38 1.41 0.6 1.04 1 0.57 0.63 0.76 1.15 1.29 1.31 1.2 1.16 0.85 1.37 2.13 1.59 0.6 0.46 1.96 0.83 0.34 1.14 0.41 2.45 1.09 0.28 0.6 1.77 1.04 1.57 1.36 0.87 1.21 3.02 0.35 2.86 1.18 1.15 4.7 1.27 0.49 1.46 0.62 2.45 6.91 0.56 0.81 0.46 0.84 3.18 1.28 0.91 1.36 0.33 0.87 3.31 1.53 0.51 2.6 0.62 0.66 1.04 3.02 0.6 0.47 0.99 0.92 1.18 0.5 0.55 0.38 0.48 1.69 0.28 0.74 0.6 0.28 0.61 1.87 2.57 5.64 1.84 2.72 3.47 0.24 2.28 0.32 1.68 1.58 2.22 1.05 0.59 0.8 0.92 6.14 0.44 0.92 0.52 1.73 0.48 2.25 0.37 0.46 0.88 1.74 0.58 0.52 0.45 3.81 1.12 1.7 2.63 0.49 1.36 0.54 0.53 0.48 4.34 0.28 0.97 3.92 0.29 3.06 2.29 3.87 1.39 0.73 2.99 0.92 0.33 0.49 0.52 1.55 1.37 0.77 1.34 2.24 1.28 0.4 0.35 3.37 2.75 1.2 3.1 3.01 0.45 0.34 0.41 0.7 2.86 1.75 0.98 1.03 1.56 0.52 2.3 4.39 0.92 6.4 1.13 0.39 2.56 6.17 0.46 0.34 0.49 1.98 2.23 0.8 2.39 0.52 0.15 0.64 0.4 0.96 1.06 0.54 0.39 4.5 0.59 1.75 0.55 1.52 0.76 1.31 0.37 2.11 0.75 4.26 0.36 0.33 0.98 0.6 3.81 1.93 0.31 0.9 0.32 0.27 0.41 7.73 4.63 0.59 1.91 0.42 0.93 2.6 2.86 0.57 0.4 0.7 0.47 2.19 1.64 3.35 1.34 0.25 6.02 1.07 3.19 7.44 1.17 1.34 2.44 1.31 5.18 0.53 0.89 0.45 3.46 1.35 0.35 1.16 0.76 0.38 0.34 0.71 2.43 0.68 0.78 0.57 0.76 0.76 0.99 0.22 3.69 3.77 0.57 0.76 5.44 0.45 1.1 1.69 1.44 0.24 0.7 0.67 0.76 2.06 0.29 1.93 0.6 0.89 1.43 0.98 0.99 0.42 1.14 1.05 0.53 2.56 0.67 0.26 0.44 6.51 1.93 1.19 0.51 0.8 2.56 0.28 0.84 0.41 2.53 0.26 5.76 0.41 0.46 1.58 2.98 0.92 0.77 0.59 0.32 0.45 0.23 1.17 0.41 1.99 1.01 0.99 0.57 1.61 1.15 3.17 0.72 1.21 0.69 1.34 0.67 1.28 3.07 1.83 5.82 1.16 0.9 0.3 0.87 4 0.4 1.51 0.43 1.79 0.52 0.6 1.37 0.37 0.68 2.03 0.9 0.79 0.34 1.84 1.32 5.36 3.38 0.24 5.48 1.06 1.17 0.5 0.59 1.93 5.06 1.09 0.66 0.4 0.2 0.35 0.94 3.35 0.48 0.23 0.31 3.41 0.36 1.98 0.38 0.52 0.75 0.87 3.26 0.97 1.04 0.55 0.37 0.31 0.84 1.32 3.31 0.77 0.81 2.73 0.29 0.65 5.02 0.35 2.88 3.71 0.77 0.48 0.52 0.45 0.43 5.21 2.26 4.42 1.47 3.88 0.83 0.4 0.42 1.65 7.93 2.82 0.41 2.94 0.38 0.33 3.3 1.36 0.84 3.64 0.3 1.33 1.11 2.65 0.58 8.77 1.95 1.26 9.2 0.64 0.79 2.19 0.89 2.05 6.41 0.3 2.99 2.63 5.98 0.76 1.81 0.68 0.81 0.76 1.54 1.12 1.09 0.5 1.43 0.66 0.8 1.67 1.28 2.27 0.73 0.42 2.93 1.02 1.59 1.2 2.93 0.94 0.53 0.37 7.44 0.45 2.74 0.55 0.91 0.78 0.75 2.64 0.74 0.93 0.65 3.11 0.7 1.59 8.64 0.16 0.56 1.34 2.13 1.11 1.29 0.35 2.89 1.31 1 4.15 0.31 1.03 0.67 0.94 0.42 0.36 4.3 0.7 0.68 0.69 0.73 0.24 3.99 0.52 0.72 0.54 2.01 0.46 1.16 0.32 0.29 1.69 1.18 0.47 0.81 0.41 2.38 0.48 0.35 4.18 0.77 0.48 3.72 0.7 0.85 0.8 2.48 0.2 0.83 2 1.03 1.11 0.73 1.08 0.33 0.72 0.99 0.48 0.61 0.77 0.45 0.61 0.3 1.45 0.5 0.58 2.45 0.73 1.29 0.67 0.35 0.32 0.77 1.5 3.01 2.35 3.33 0.42 0.65 0.52 1.07 0.89 0.3 0.76 0.92 0.93 4.49 0.38 0.4 0.38 0.41 6.4 1.24 2.05 1.88 5.28 0.9 0.98 1.22 0.47 0.4 0.65 7.95 3.03 0.31 2.19 3.58 4.8 1.04 0.87 0.31 0.97 0.42 1.64 1.24 0.9 3.59 0.72 0.39 1.51 1.84 0.46 0.66 1.06 1.55 2.3 0.51 1.41 0.39 0.4 0.78 0.93 6.81 0.67 2.38 6.79 4.47 0.84 0.96 3.13 1.12 0.5 3.82 0.42 1.12 1.87 0.25 2.18 1.1 2.14 1.64 3.68 1.24 1.23 0.33 3.62 4.68 1.2 1 0.77 1.04 1.58 1.06 0.55 2.95 11.4 0.67 3.37 0.38 1.49 1.66 1.27 0.46 6.62 3.4 0.34 1 0.73 1.12 0.86 2.56 3.77 3.84 0.46 0.88 0.34 1.37 1.23 0.84 0.38 0.58 0.4 0.9 0.89 0.84 0.44 0.4 1.02 2.58 3.6 0.46 1.53 3.96 0.45 0.24 2.07 3.05 3.29 2.21 3.35 0.46 10.57 2.36 3.38 1.01 0.46 0.67 3.95 1.73 0.4 0.93 2.38 1.43 2.4 1.7 2.63 0.38 1.59 0.23 1.03 2.66 5.27 2.41 0.53 1.46 1.6 0.42 0.89 0.56 1.43 1.47 0.68 0.76 0.49 2.03 8.02 1.05 0.5 0.29 1.09 0.93 0.48 1.68 1.1 4.59 2.93 0.23 0.87 1.13 3.91 5.65 0.41 0.35 5.61 0.95 0.55 1.02 2 0.96 0.73 8.77 0.34 1.71 0.75 0.63 0.78 1.87 2.34 0.95 3.03 1.02 0.41 2.61 0.66 0.64 5.05 2.32 6.18 0.3 1.78 1.05 1.49 0.34 0.67 0.59 10.56 0.35 1.1 4.63 0.79 2.8 0.31 0.77 1.8 0.23 2.81 3.85 0.68 0.36 0.27 0.86 0.57 0.65 0.4 0.65 5.41 4.2 1.07 0.37 0.32 3.83 2.85 2.2 1.43 2.16 0.56 0.39 0.27 0.52 0.32 1.75 1.7 0.66 2.18 3.98 0.38 0.25 0.47 2.1 0.33 1.05 0.5 0.38 1.14 2.26 0.51 1.03 1.31 0.47 0.49 1.17 6.26 5.07 1.55 0.9 0.86 0.47 0.44 0.36 1.35 0.86 1.9 0.84 1.83 3.6 2.89 1.47 0.54 0.72 0.28 0.44 0.5 1.84 0.82 1.57 1.08 4.17 0.64 2.52 0.73 3.69 3.77 1.65 1.64 0.31 2.36 0.78 0.88 1 0.56 0.74 1.52 1.88 3.45 0.24 0.81 0.31 0.73 3.96 0.26 0.46 1.13 1.13 0.75 0.58 0.86 0.69 0.77 4.44 0.23 1.13 0.92 1.12 1.87 0.69 0.99 0.71 0.66 0.26 0.28 8.62 1.56 0.24 3.99 2.44 0.47 0.68 0.49 0.35 0.54 2.79 1.01 0.83 0.35 0.49 0.3 0.94 1.18 0.94 0.34 6.46 5.14 1.64 1.47 0.35 0.4 0.39 3.44 1.94 0.26 0.76 0.29 1.28 3.22 0.29 13.2 0.61 0.33 0.43 0.4 0.38 7.4 0.99 2.48 1.27 0.63 0.31 1.65 0.98 0.2 0.93 1.16 0.38 2.78 0.33 0.53 0.62 0.48 0.41 0.5 1.18 5.79 1.54 3.75 1.26 0.51 0.86 0.23 1.34 3.03 0.51 0.37 0.38 1.26 2.27 1.42 0.41 7.84 4.95 4.84 0.7 1.92 1.03 0.55 0.52 0.88 1.06 1.3 0.96 1.51 0.52 0.56 1.56 0.23 3.22 2.03 2.33 3.4 0.51 0.48 0.85 0.41 1.21 0.53 0.35 0.49 0.69 3.32 0.42 0.66 2.07 0.36 2.67 4.5 1.54 0.32 0.24 0.49 0.76 0.8 1.1 1.75 1.05 3.82 1.25 2.32 0.41 0.6 2.58 0.41 1.01 0.92 0.54 0.96 0.26 1.27 0.35 2.23 3.81 1.58 0.9 0.85 0.57 0.58 0.93 1.75 2.95 1.35 0.25 1.13 0.8 3.58 2.43 0.47 0.39 11.42 2.28 2.31 1.04 0.29 0.84 1.04 1.84 0.47 0.66 0.39 2.02 0.77 0.79 1.69 1.49 1.71 0.73 0.63 1.41 3.73 0.37 0.7 3.6 1.88 1.3 0.77 0.34 1.55 0.45 2.38 1.89 1.06 1.51 0.33 0.85 2.85 0.5 5.55 0.59 1.4 2.86 4.67 0.32 0.36 2.03 2.85 0.52 4.38 0.58 0.61 0.42 2.64 0.8 0.32 0.58 0.27 0.45 0.62 1.42 0.43 1.39 1.7 1.5 1.17 1.28 4.32 0.83 0.78 4.34 0.36 0.52 0.22 0.33 1.24 2.39 2.28 0.91 0.34 7.49 0.61 0.45 6.83 0.71 6.29 0.61 0.86 2.78 4.18 0.35 1.93 0.98 1.65 0.77 1.25 2.92 1.21 0.88 0.6 1.05 0.65 2.69 0.35 3.44 1.86 4.14 3.01 0.36 1.2 0.69 0.82 0.97 0.86 2.47 0.48 1.03 3 1.02 0.5 0.84 6.23 2.15 0.94 0.76 3.67 0.76 0.47 0.41 0.7 0.84 0.48 2.98 2.57 3.14 0.41 0.85 0.39 0.72 0.45 0.61 7.16 2.77 0.87 0.27 0.41 0.7 0.82 0.82 2.57 0.46 0.4 2 1.3 4.52 0.35 1.71 1.02 4.16 0.19 1.2 0.41 0.45 5.43 0.55 2.86 1.44 2.79 3.12 0.33 0.58 2.5 3.33 0.47 3.64 0.65 0.63 1.72 0.82 0.66 0.84 1.01 0.31 0.26 2.41 1.66 0.32 2.6 1.35 1.74 0.32 0.85 0.9 0.74 2.79 0.4 0.24 2.75 1.59 3.65 0.95 5.33 0.25 1.55 0.4 2.59 0.94 0.43 0.32 4.18 1.31 0.63 1.58 1.36 0.41 0.33 1.47 0.41 0.65 0.69 1.97 2.54 2.64 0.36 0.53 0.25 0.71 6.68 1.77 1.06 1.13 0.94 4.08 2.32 2.48 0.79 1.17 0.57 5.41 4.3 0.45 2.82 0.78 0.65 0.59 3.1 1.27 1.27 0.31 0.26 0.65 0.62 1.05 0.33 3.72 0.84 0.53 0.94 0.32 0.7 1.21 4.75 0.87 2.04 0.5 0.48 0.64 2.01 2.96 0.84 0.92 8.39 0.61 3.4 2.35 2.48 5.54 1.4 0.41 2.9 1.53 0.56 0.7 0.73 0.79 3.23 0.55 1.68 0.85 0.63 3.49 0.52 1.64 0.35 3.65 0.55 1.32 0.82 0.81 1.42 0.84 3.11 4.18 0.9 0.94 0.61 0.41 0.98 1.66 1.22 0.52 2.94 1.41 0.49 0.64 1.86 6.18 0.44 0.75 0.33 0.79 0.38 0.55 1.96 0.93 1.85 0.73 0.39 0.63 2.36 0.44 0.74 2.09 3.1 0.53 3.42 1.04 0.39 1.71 1.02 1.15 2.76 0.36 1.29 0.63 0.37 0.42 1.41 2.98 0.96 1.03 3.05 1.68 0.64 4.73 1.43 3.43 2.2 0.74 2.78 0.31 0.65 0.59 1.7 0.94 1.68 0.8 1.19 1.9 2.29 0.46 4.41 0.97 2.19 2.27 1.18 1.25 0.39 1.63 5.5 0.79 1 3.83 0.63 1.18 0.32 4.4 0.53 0.24 1.34 0.53 3.8 1.28 0.35 0.57 2.58 0.36 0.77 1.01 0.52 2.29 0.61 0.33 0.44 0.32 0.94 0.54 1 0.61 0.85 1.58 2.98 0.52 0.28 0.42 1.39 2.48 0.49 0.77 9.36 1 0.64 0.33 1.11 1.12 1.96 1.12 4.8 10.39 0.72 1.51 0.66 0.62 5.07 3.67 0.41 1.66 0.43 0.37 2.1 1.17 2.78 0.99 0.21 2.27 0.56 0.44 0.87 7.4 1.41 9.07 0.57 5.54 1.46 0.76 1.45 4.44 2.8 0.42 3.79 5.48 0.3 0.82 2.63 0.35 0.34 1.17 2.25 0.77 0.34 0.57 2.13 0.54 2.37 1.83 0.63 0.54 4.78 4.43
30.09 35.08 31.33 37.31 26.7 32.07 25.3 29.88 25.06 31.08 35.63 27.18 31.81 23.01 30.28 43.34 31.69 26.75 32.1 28.04 21.8 26.81 23.87 22.27 27.86 45.08 28.78 27.76 31.38 23.44 33.98 35.45 24.17 27.03 30.17 29.63 20.1 29.68 30.95 38.77 37.73 35.58 31.47 26 30.04 36.52 34.14 37.6 26.66 35.96 33.94 35.02 18.84 28.81 34.75 26.16 29.36 29.43 30.13 25.44 34.74 51.25 18.75 30.52 30.03 32.92 20.15 28.3 35.02 31.18 29.99 30.41 26.34 30.86 38.55 30.07 26.9 25.53 37.61 41.09 38.5 39.76 36.68 35 34.6 26.14 31.37 23.72 31.1 28.64 25.34 30.16 37.13 31.77 33.24 21.88 21.06 29.44 31.57 22.59 33.09 30.03 27.49 28.26 26.62 33.61 26.02 35.07 31.93 43.1 30.96 30.04 29.1 29.29 30.17 27.17 36.95 30.77 29.07 32.52 29.77 26.26 28.94 17.34 26.18 25.68 32.04 27 31.62 34.73 30.41 33.83 34.55 31.86 30.64 21.42 30.19 27.5 38.24 23.45 28.93 39.3 23.77 35.92 35.46 21.24 25.72 32.01 32.71 30.92 34.37 34.41 20.99 32.46 37.29 27.43 36.09 23.8 29.89 49.45 32.08 31.41 25.91 25.12 33.01 31.56 33.14 29.97 30.29 33.21 23 41.55 31.68 32.67 31.37 38.2 30.5 39.24 22.74 33.79 30.61 40.17 23.62 31.5 41.54 32.57 36.72 34.1 42.95 25.16 28.83 22.43 38.21 20.98 36.55 29.77 27.51 33.23 29.52 34.45 28.72 31.58 46.14 32.35 31.77 31.84 36.47 32.2 29.91 33.76 33.18 24.84 44.24 32.87 34.11 32.08 30.28 34.32 33.2 30.6 39.11 35.67 34.95 27.63 46.13 38.38 27.64 32 28.27 21.25 28.28 26.38 27.7 24.21 23.21 21.21 29.82 42.36 29.87 31.23 27.02 27.09 39.92 31.59 37.17 26.81 29.94 34.02 28.41 26.3 38.73 30.36 32.68 33.77 33.83 40.59 20.62 31.72 29.88 40.93 33.82 43.6 24.42 25.75 23.11 28.56 25.15 29.03 24.6 25.09 33.88 19.05 27.7 24.53 37.35 28.15 24.62 25.01 30.7 33.86 24.7 35.5 32.22 24.63 33.53 33.58 25.86 23.53 31.67 21.14 28.25 29.55 28.36 25.39 39.82 37.42 27.99 24.86 27.41 27.52 35.25 36.82 32.18 40.82 19.84 39.7 26.2 30.15 25.48 24.61 35.91 26.92 29.72 30.86 37.66 29.88 32.2 44.75 41.92 29.61 31.67 35.65 33.53 26.73 27.75 27.84 28.85 31.54 35.68 20.82 33.6 40.52 31.04 26.18 22.65 38.2 28.1 28.65 31.39 24.18 31.76 30.46 33.26 24.83 33.73 30.49 31.93 23.55 22.73 32.02 32.79 42.08 31.22 30.88 26.41 32.46 33.58 33.44 25.04 27.82 37.92 37.09 29.11 23.61 33.81 30.65 35.96 27.01 28.36 30.34 32.4 28.34 27.97 32.7 29.38 28.81 22.01 38.8 35.11 30.21 36 38.6 26.18 42.53 25.25 34.62 24.82 28.06 29.97 34.45 32.67 32.71 31.98 36.25 27.25 26.72 34.76 44.17 39.27 30.89 30.65 32.14 31.86 31.66 33.13 40.9 43.98 26.76 33.8 27.61 25.67 28.94 22.27 28.22 31.23 31.31 35.15 27.59 25.4 29.84 26.73 31.23 43.74 27.99 38.46 26.19 20.37 30.87 33.66 26.79 25.67 26.26 33.49 22.48 34.02 33.98 23.11 31.13 27.89 31.94 33.3 27.42 31.56 42.16 33.85 27.13 27.45 35.45 44.65 37.85 28.15 26.26 31.93 31.43 36.96 35.81 27.04 24.04 28.07 28.87 32.55 34.04 38.65 37.61 27.42 36.56 39.2 29.37 31.49 42.32 26.5 41.2 26.01 37.8 23.73 22.77 25.75 39.56 32.4 32.72 27.08 24.71 35.17 26.04 31.84 28.68 30.21 33.36 30.82 31.77 27.92 32.94 31.84 32.62 27.95 28.65 29.65 27.63 33.13 36.55 34.82 28.97 27.57 35.47 28.79 35.07 39.02 29.4 32.25 36.49 36.54 31.23 28.19 30.39 29.67 25.76 34.12 28.97 17.58 23.32 25.66 25.76 27.92 33.74 32.1 29.05 27.84 35.35 25.79 26.98 29.21 30.29 31.99 30.79 33.39 31.56 26.77 36.41 22.56 34.85 27.19 28.89 24.14 31.79 37.85 27.71 32.69 21.12 30.91 38.22 34.14 31.58 37.6 32.6 38.26 35.59 28.87 36.33 31.19 26.48 28.71 37.53 28.95 42.32 27.72 36.6 36.66 30.97 29.46 36.92 33.44 29.03 33.58 32.06 19.72 42.83 23.34 35.73 18.92 27.42 35.35 33.29 28.22 26.91 29.52 32.19 37.14 22.05 28.59 34.4 29.24 33.33 32.06 26.28 29.46 29.42 30.35 22.65 28.82 22.2 30.21 22.32 36.71 34.99 28.71 32.63 27.85 25.48 32.08 29.31 32.26 41.56 25 32.5 39.8 29.61 29.57 35.12 31.48 34.02 29.89 20.05 25.08 33.16 29.21 24.52 35.6 30.72 35.35 29.05 21.06 27.24 34.06 35.5 24.59 38.38 27.64 27.02 26.15 30.31 29.53 20.76 43.1 23.71 39.16 30.67 24.18 32.96 34.88 24.05 31.48 24.39 30.07 20.31 25.23 29.91 40.94 36.35 36.33 29.47 18.97 26.85 33.82 35.16 28.06 27.84 31.49 27.11 30.47 32.74 21.12 38.62 37.86 31.82 33.03 24.66 32.66 38.18 26.63 24.95 33.34 24.19 28.13 33.93 36.91 36.23 26.98 35.54 27.99 27.29 22.52 34.45 25.4 32.07 35.42 32.02 29.63 31.96 26.58 26.79 27.54 29.61 25.8 31.64 38.78 34.63 30.23 38.16 40.46 32.75 27.94 30.7 33.02 25.29 39.27 39.32 35.92 22.25 34.22 32.06 30.75 34 24.79 29.55 32.17 26.87 34.76 37.03 42.45 25.52 34.33 37.24 22.24 30.95 35.6 28.66 27.46 28.04 32.57 22.99 28.3 31.26 29.89 36.97 26.99 23.4 23.7 17.74 33.74 33.56 34.83 33.38 25.83 30.88 29.85 29.01 28.08 33.99 28.96 31.06 29.98 38.61 34.4 27.13 35.41 22.54 28.5 26.95 27.31 28.32 38.72 35.28 27.4 42.76 28.83 34.39 35.77 31.9 27.54 38.88 29.82 41.03 24.72 37.91 35.59 18.67 25.89 29.64 37.1 41.91 25.09 31.29 28.48 19.84 36.59 24.24 25.32 29.06 30.76 27.9 24.9 30.51 26.01 26.63 28.92 30.9 27.43 29.44 29.07 35.04 35.13 38.23 28.61 24.34 37.43 36.63 33.89 46.74 36.33 24.65 32.38 32.97 22.46 39.34 36.69 28.25 34.61 22.39 27.16 32.58 29.2 29.17 35.89 25.87 47.06 19.39 26.04 34.54 34.26 41.28 26.61 38.14 27.18 34.01 33.75 29.79 30.47 33.88 32.82 31.57 34.89 30.37 32.71 43.73 26.65 36.3 46.62 33.22 34.25 33.27 28.2 37.57 30.47 28.61 36.83 28.99 32.35 34.73 30.3 31.64 26.93 37.89 24.04 31.88 23.33 23.5 23.53 33.25 26.83 37.04 23.79 33.57 34.52 22.88 25.76 33.44 29.34 43.22 42.75 27.28 31.13 32.84 28.61 25.54 40.91 28.76 26.76 32.07 36.63 34.23 35.2 31.81 29.93 24.35 35.49 39.31 32.24 23.19 34.85 24.92 36.73 24.27 23.62 21 25.16 31.19 36.77 32.65 29.41 25.41 28.96 29.79 33.37 30.28 30.87 23.25 35.89 36.49 32.63 33.07 32.02 22.04 30.07 27.56 30.55 28.16 27.79 36.61 22.01 37.45 22.4 25.46 28.5 30.53 26.13 36.47 27.48 32.87 33.02 23.4 27.68 35.02 35.4 22.42 26.5 32.42 17.94 33.94 27.43 26.3 30.53 26.65 20.14 23.93 31.3 40.27 23.87 24.98 22.74 28.47 35.7 41.45 34.79 19.34 33.43 30.4 28.49 38.13 45.66 29.28 24.41 26.94 26.28 23.65 26.34 31.8 23.28 31.86 34.51 38.46 29.92 26.72 25.15 30.78 26.48 27.02 33.7 27.63 37.87 30.49 30.93 33.46 32.73 31.79 40.66 36.27 27.72 38.96 29.06 29.97 22.09 37.93 34.53 36.57 26.49 25.25 27.41 36.36 33.93 23.12 25.72 38.48 31.56 31.6 26.28 23.5 29.79 25.71 46 27.39 25.08 31.21 21.59 30.03 41.75 25.21 33.68 26.86 32.78 29.89 19.37 24.67 36.7 31.17 23.82 30.98 34.26 36.04 25.29 29.8 20.93 33.4 25.41 37.82 25.41 39.13 25.02 35.76 29.72 33.63 28.27 39.27 32.25 22.89 25.5 37.29 31.04 22.64 27.67 30.64 29.34 36.52 28.64 44.11 28.55 29.97 23.95 30.37 42.55 27.3 36.89 28.94 29.59 25.01 28.66 33.95 39.92 30.84 22.95 22.28 31.82 26.92 23.35 27.58 27.94 31.69 26.79 26.25 32.93 32.19 28.01 41 26.74 35.2 27.72 31.94 34.15 29.4 32.11 37.03 37.08 26.48 24.32 27.4 28.51 29.43 22.3 26.48 30.62 30.69 36.12 33.93 23.32 30.28 23.75 33.73 31.14 32.09 28.74 31.1 32.52 21.99 28.59 27.21 25.02 33.02 30.5 25.72 34.5 33.92 46.09 27.11 34.76 36.86 44.52 33.11 35.54 40.17 36.62 23.75 30.49 38.97 32.27 27.88 30.22 33.71 26.28 27.35 29.23 25.54 33.55 37.7 25.71 21.36 30.16 32.13 36.1 26.71 26.96 33.26 28.67 33.2 31.64 28.99 35.45 37.61 33.72 32.86 28.25 31.16 30.7 40.14 29.31 38.74 32.23 30.64 30.09 32.57 39.61 24.56 37.3 35.09 28.14 32.59 30.52 28.85 39.13 30.76 23.61 29.8 31.59 26.88 38.54 31.24 33.24 23.56 28.74 37.4 34.22 33.06 33.86 36.93 29.87 32.97 36.4 42.04 29.77 26.02 34.58 27.12 34.86 38.11 32.85 35.88 34.01 32.61 27.98 36.08 44.33 21.95 26.51 31.55 31.96 23.39 29.79 32.61 23.24 23.17 31.83 28.74 37.7 29.23 32.96 32.53 27.27 24.7 30.2 26.45 27.49 22.42 30.93 28.39 25.98 28.04 26.68 34.27 28.78 31.78 21.2 31.33 24.87 30.45 28.02 30.9 26.54 30.31 34.76 26.83 28.46 25.36 27.85 20.13 34.93 29.1 33.64 28.57 32.27 23.46 28.12 35.49 24.83 25.34 25.32 36.13 35.58 32.07 32.06 24.24 18.82 28.06 38.38 31.44 28.52 28.89 36.29 34.71 30.36 26.4 45.47 30.24 37.9 21.42 28.43 37.38 23.01 22.62 40.82 33.69 21.21 34.02 36.61 27.37 27.79 21.63 20.78 39.05 37.23 27.19 29.9 42.76 25.92 34.78 32.34 27.37 34.06 29.02 38.42 24.04 26.23 32.5 31.07 25.43 22.11 34.31 23.13 28.43 29.1 30 25.24 27.48 32.81 31.13 33.14 24.82 43.51 31.3 25.87 30.1 41.12 27.92 41.62 18.65 27.24 29.17 27.97 25.3 25.84 24.72 25.73 40.02 33.55 23.13 29.89 31.93 32.69 35.9 30.5 29.04 25.75 42.1 31.97 19.49 30.02 31.28 37.25 26.82 31.46 26.27 26.18 24.39 27.42 35.75 40.96 22.6 33.24 37.58 24.81 21.19 33.05 28.74 26.25 25.4 37.39 37.73 43.07 25.76 29.25 32.65 32.43 33.54 28.76 30.57 24.39 33.34 24.91 36.65 30 27.31 31.43 35.56 23.13 32.46 29.23 31.98 28.51 32.64 32.08 30.6 29.8 37.36 37.03 30.58 34 28.44 36.81 31.3 32.62 34.51 36.6 31.63 33.51 32.72 30.87 30.28 23.83 25.75 23.5 30.87 32.12 30.26 24.21 32.61 44.55 24.47 34.36 34.5 32.84 34.24 27.86 30.63 30.58 35.71 30.13 31.34 29.45 26.87 39.52 23.68 29.66 29.21 32.35 27.73 26.53 31.28 34.51 31.4 24.49 25.92 27.08 28 33.57 26.91 30.72 32.33 44.7 34.26 30.91 41.11 37.72 33.55 28.12 34.89 21.94 28.39 32.37 25.78 30.61 38.27 32 37.72 44.07 25.86 28.29 31.16 26.65 28.98 31.87 39.37 35.44 34.12 25.1 29.69 28.13 27.67 28.43 32.77 25.57 23.01 41.08 34.76 28.05 38.2 30.66 19.75 23.74 33.54 23.24 29.01 32.77 17.17 20.33 29.24 33.9 28.62 31.01 24.92 31.51 31.3 29.16 32.83 25.02 23.83 33.61 44.99 35.57 22.9 26.2 36.01 25.62 37.09 25.88 29.22 31.61 23.35 30.07 30.3 31.59 24.3 31.1 31.54 31.44 27.19 27.06 29.04 27.35 30.34 26.75 32.86 31.27 41.11 38.18 26.73 27.49 29.79 34.38 23.26 35.94 27.99 19.63 26.63 44.04 40.04 31.65 27.66 28.42 32.03 25.68 31.11 23.31 43.65 38.3 31.37 24.4 23.6 33.17 24.85 31.05 37.06 30.67 34.05 35.75 34.85 24.27 32.97 34.68 25.98 18.05 33.76 20.79 30.96 25.07 23.48 23.6 31.02 19.19 29.11 29 39.38 23.61 22.95 31.51 22.56 35.34 28.77 27.18 30.51 31.89 25.97 31.24 32.3 32.49 32.43 30.97 27.14 34.57 29.42 31.46 35.66 38.83 40.58 43.27 31.1 33.62 36.59 38.99 24.96 29.14 37.29 27.6 32.18 20.64 31.94 18.66 33.46 33.36 35.13 36.39 30.97 21.85 31.09 27.79 30.87 32.8 20.65 18.01 33.97 31.75 28.69 28.99 35.46 29.92 28.05 29.39 40.53 32.76 30.96 25.97 28.96 38.51 22.07 26.44 21.9 21.1 30.09 32.55 31.43 36.19 32.63 36.11 29.1 34.18 33.06 34.89 29.09 36.47 30.14 25.79 20.23 23.33 26.45 35.01 25.54 31.58 23.27 29.3 31.02 28.21 20.89 22.96 27.35 27.06 24.37 31.9 26.94 28.92 37.76 34.28 24.9 43.59 28.69 43.98 37.06 26.69 32.02 25.63 26.94 22.67 25.27 24.58 28.53 23.75 32.11 38.8 22.71 30.86 22.74 36.21 18.95 30.6 41.53 31.75 30.23 40.5 36.69 32 26.26 22.06 20.52 24.9 37.48 33.27 34.86 33.09 31.62 25.18 33.51 42.17 32.01 29.22 31.58 23.72 35.32 26.91 41.64 20.59 23.68 27.07 30.97 37.95 35.94 29.61 33.91 27.05 26.42 24.58 24.42 30.78 22.09 24.51 33.26 38.97 26.49 41.2 31.96 34.44 29.41 39.7 30.98 30.65 36.08 28.97 33.82 19.24 25.04 25.79 35.38 29.63 31.54 28.85 22.64 33.12 30.84 35.93 32.65 32.85 39.06 27.9 25.84 22.2 27.65 25.4 36.52 21.57 23.52 27.18 33.26 29.22 33.41 26.54 25.35 19.05 27.96 32.7 31.32 36.13 26.33 31.42 30.08 26.8 41.07 39.14 32.03 25.06 16.92 23.11 27.73 34.4 37.51 31.6 32.56 26.34 35.6 31.2 25.45 29.77 27.63 25.84 26.09 31.6 25.91 38.06 26.45 35.28 40.91 37.1 31.66 25.73 25.84 30.03 34.26 29.22 38.81 37.57 32.07 33.68 40.26 29.08 38.26 33.31 28.66 34.93 45.41 35.88 39.51 26.6 32.18 32.36 30.82 25.92 26.89 35.48 36.93 37.69 25.57 26.74 27.91 31.52 33.43 30.13 29.69 32.08 31.55 27.3 37.25 29.1 33.49 23.78 27.91 35.37 26.47 20.42 27.21 31.01 28.71 25.01 32.91 28.82 32.71 33.28 29.16 32.66 20.78 39.86 27.5 35.96 35.6 32.64 27.61 31.62 25.67 30.64 28 28.05 36.18 34.6 29.71 32.03 30.56 33.26 31.66 31.63 24.78 30.81 29.05 24.07 41.22 31.11 34.56 32.8 34.92 47.28 31.38 35.31 21.78 25.29 25.08 23.31 27.69 27.96 31.96 31.65 27.88 32.63 35.4 34.83 32.44 25.76 18.79 27.2 29.05 30 28.98 19.85 32.2 33.96 23.28 32.23 37.38 29.18 39.71 20.14 29.21 31.67 39.97 27.41 37.9 30.58 34.54 34.45 36.92 20.56 33 36.62 19.98 18.17 41.82 25.01 40.96 34.52 25.32 29.52 37.5 28.25 28.17 29.38 36.72 24.72 29.03 33.73 36.67 35.52 29.57 29.88 39.67 32.94 26.25 32.9 26.58 32.46 31.86
6.7 3.11 10.18 4.2 10.94 6.21 7.43 8.87 2.96 3.99 16.02 5.87 8.8 5.11 4.35 0.97 12.08 7.37 10.99 9.8 2.87 10.75 13.29 9.22 5.28 3.02 8.8 10.13 2.65 12.05 6.25 3.52 10.96 7.51 6.26 8.4 3.92 8.78 5.77 7.72 6.05 4.62 12.41 14.54 6.42 1.97 9.09 4.46 11.96 5.44 5.94 2.86 9.57 5.01 3.87 5.26 6.47 9.72 8.54 12.3 10.23 7.47 6.44 8.39 7.38 7.27 4.38 5.12 2.72 6.43 10.57 6.06 15.29 6.39 0.62 9.69 9.16 5.34 7.44 8.02 7.35 2.99 4.05 6.09 2.55 10.01 4.54 18.02 3.31 2.64 6.74 4.29 2.54 5.05 9.7 3.21 10.61 12.93 15.21 6.61 5.93 7.95 12.49 8.77 4.38 5.03 8.13 4.25 8.62 5.3 10.86 9.01 8.57 7.51 12.98 6.59 8.64 5.3 2.18 6.5 10.67 5.72 8.34 8.1 10.2 11.96 7.81 2.73 11.07 10.87 8.2 8.1 6.26 2.74 5.32 8.51 7.49 3.09 6.05 14.96 7.78 2.47 8.78 4.24 8.1 7.91 12.28 9.05 7.06 11.87 1.57 7.28 10.61 6.77 5.69 3.86 7.01 7.05 3.27 1.08 9.49 9.37 10.29 5.02 7.76 4.81 5.34 1.78 8.49 3.18 5.88 4.42 4.77 3.73 8.44 5.69 2.55 6.64 5.42 11.95 4.29 8.01 4.31 5.7 9.47 3.63 0.83 8.07 7.41 4.93 5 7.07 8.62 7.89 1.16 11.96 19.57 10.28 1.9 5.54 4.36 8.58 3.05 2.11 5.03 14.45 15.89 2.14 9.84 5.16 7.09 5.98 10.42 6.42 8.28 8.03 2.13 7.4 8.42 5.12 3.39 9.94 2.31 9.78 3.92 11.65 4.39 10.59 1.49 12.59 7.75 5.1 8.82 8.13 12.92 13.41 6.34 5.19 8.62 13.73 10.21 5.49 5.37 10.39 3.76 4.9 3.1 4.59 7.66 5.92 4.21 10.77 11.64 10.74 5.41 2.89 13.08 6.56 6.46 10.18 6.75 11.48 9.84 5.74 12 6.03 11.04 8.93 11.95 16.64 1.7 16.64 7.9 5.79 6.48 5.65 9.39 6.76 1.97 4.33 9.58 7.85 6.77 5.86 3.51 5.88 10.17 7.77 8.1 2.79 11.37 2.35 5.61 6.42 6.09 1.46 9.57 2.01 6 3.62 5.58 2.23 2.68 2.53 6.28 5.77 19.72 6.88 5.27 5.27 5.75 9.64 1.46 7.21 3.58 13.87 9.22 9.58 7.12 15.02 6.21 8.63 10.92 4.67 10.37 5.17 6.7 10.49 4.61 10.22 8.85 5.62 6.3 6.9 9.51 6.76 2.38 5.49 8.71 14.51 19.3 9.18 10.13 8.41 2.71 4.76 5.43 8.34 6.95 12.84 3.34 4.68 6.7 8.45 7.22 5.3 8.06 8.88 5.13 9.13 4.38 4.2 3.48 8.73 3.47 8.86 5.1 4.3 3.41 5.03 3.51 1.96 5.95 10.21 7.63 10.61 3.39 4.14 4.48 4.26 3.05 10.1 6.44 8.12 9.86 4.12 5.88 5.28 6.09 3.06 6.7 3.04 14.17 1 9.1 8.86 6.94 2.99 5.73 7.58 2.96 7.24 6.77 3.94 5.07 2.7 2.19 14.96 8.63 4.26 9.26 5.69 13.48 2.94 5.13 4.56 5.21 12.81 9.13 10.64 17.74 13.61 8.02 4.84 0.99 5.65 6.97 5.42 1.91 7.16 8.15 5.13 15.39 8.13 8.82 4.74 7.75 2.68 8.38 7.03 9.06 9.41 10.26 5.99 8.37 8.63 3.21 3.07 5.95 4.59 5.29 9.2 2.82 8.31 6.02 8.36 4.2 12.69 8.21 7.62 0.96 8.8 4.68 12.34 6.46 5.92 4.59 9.54 9.47 8.23 6.62 2.73 7.26 2.63 10.58 4.17 7.55 7.31 12.15 2.62 9.65 2.39 7.09 6.52 10.88 10.68 6.36 1.85 15.36 7.48 4.41 3.9 4.34 5.67 5.25 7.11 7.67 12.27 4.32 1.09 4.43 3.59 6.32 3.43 7.02 9.36 6.06 5.98 1.91 6.47 5.92 1.66 7.99 5.35 5.38 9.78 4.95 3.9 8.34 18.38 8.6 4.17 7.26 4.54 11.64 6.19 1.69 10.36 8.23 6.68 11.37 0.74 9.01 7.19 3.67 4.11 8.81 3.08 7.39 7.15 6.69 10.16 7.77 5.27 8.95 7.96 9.92 7.17 6.2 0.7 2.49 9.87 3.11 11.68 8.81 7.41 7.38 4.71 11.21 9.27 7.79 4.07 15.59 7.54 10.1 0.98 12.25 5.36 3.02 6.62 3 3.16 2.3 4.56 6.59 3.14 6.23 3.31 6.73 9.7 4.02 3.14 4.19 9.58 6.63 8.07 6.47 12.83 9.44 11.44 9.61 13.27 5.03 2.78 11 9.83 8.23 15.38 6.25 6.83 5.31 14.26 5.75 2.33 9.63 6.63 11.66 9.2 5.34 1.77 8.79 4.96 7.34 5.61 3.33 8.92 3.67 9.15 10.76 14.57 11.86 7.74 9.47 1.36 4.46 12.82 14.01 7.21 3.41 5.35 10.7 9.24 2.59 8.14 10.14 2.92 3.92 3.37 7.63 5.35 13.22 9.12 3.08 9.54 2.72 8.09 2.79 2.6 4.88 4.51 5.19 7.55 7.38 6.63 5.49 7.41 3.03 4.01 10.74 15.67 11.61 10.54 8.55 9.18 17.45 10.34 2.32 8.01 6.47 9.68 10.03 2.15 8.11 9.72 5.04 7.59 13.43 10.77 16.34 8.17 12.24 7.13 5.26 4.91 4.95 9.15 3.53 3.83 9.52 8.6 11.17 4.45 4.13 7.16 4.91 3.03 1.17 7.93 1.38 13.58 2.27 8.51 5.18 11.74 5.99 9.56 8.58 7.53 4.71 1.97 6.73 9.57 3.82 3.53 3.77 3.21 5.48 6.04 1.5 3.52 6.25 8.52 10.64 9.43 4.27 12.56 9.34 1.12 0.56 8.82 10.4 6.14 17.31 15.67 1.59 4.35 14.25 4.01 2.52 4.85 10.6 3.94 4.73 17.61 4.64 6.84 6.28 6.24 3.11 7.87 9.18 6.13 4.15 7.53 4.62 10.58 18.82 4.42 3.68 6.83 5.81 5.54 5.35 3.03 3.58 6.67 6.52 14.02 1.98 9.72 5.48 3.45 4.07 3.48 3.68 5.8 10.07 2.35 10.07 4.2 6.35 5.51 4.43 4.19 4.11 15.01 2.64 2.26 9.28 3.72 9.85 9.52 10.39 2.6 9.78 9.43 7.93 7.15 3.12 3.06 7.07 7.41 11.69 11.74 10.17 9.51 7.94 2.62 11.68 11.49 7.56 3.31 9.71 7.6 3.62 8.57 3.78 5.18 7.35 14.98 6.74 12.64 7.88 8.12 3.5 2.95 4.92 5.21 2.99 13.48 5.73 8.94 0.52 2.53 3.18 10.88 9.11 5.95 23.23 2.23 7.15 2.55 4.5 1.98 20.6 7.85 8.12 8.26 5.73 4.89 9.68 6.96 4.75 5.86 9.6 2.32 8.48 5.21 6.76 3.13 14.74 8.49 8.15 10.65 5.28 7.96 1.34 3.46 7.64 4.31 5.47 5.76 7.41 6.54 10.12 6.81 11.36 6.13 15.07 5.66 10.18 7.18 3.2 15.9 10.45 3.32 12.72 8.05 10.28 7.84 8.42 8.51 6.44 4.31 1.82 11.11 5.72 4.66 2.89 6.7 7.36 8.2 4.63 6.62 3.82 8.96 6.39 9.59 11.35 5.38 4.26 10.18 3.75 14.49 5.95 10.84 1.8 5.58 5.1 6.04 7.88 5.35 1.59 12.89 3.57 13.86 5.11 7.48 5.45 7.38 6.59 8.92 9.27 9.86 4.02 8.37 4.58 3.24 7.3 6.61 2.99 4.6 5.71 9.04 6.57 6.07 13.19 11.46 1.79 15.12 3.24 5.42 6.03 7.14 8.44 11.5 9.58 3.39 12.88 2.32 6.92 9.64 10.27 17.61 10.91 6.52 12.72 6.36 5.61 15.67 10.15 5.78 10.75 7.27 6.85 4.77 1.97 6.54 1.53 7.72 5.54 3.46 7.35 9.4 10.25 9.06 11.63 5.58 8.99 3.68 8.31 6.63 5.91 1.29 8.16 6.61 14.45 5.4 7.01 8.45 9.95 5.28 5.93 8.61 4.26 4.31 5.47 5.72 7.21 3.87 9.01 6.07 4.33 8.6 3.95 14.67 10.24 6.02 1.29 16.65 8.49 4.65 6.66 14.58 8.78 12.07 4.72 6.11 3.14 16.26 6.15 8.39 4.44 9.17 5.68 12.85 5.6 4.41 8.07 4.01 6.34 8.37 4.25 8.26 11.43 16.19 4.93 3.75 17.73 8.89 6.06 0.64 8.65 3.41 7.55 3.91 11.22 2.68 7.75 4.39 5.13 1.75 6.43 9.43 5.68 4.28 6.04 5.21 4.37 5.82 3.32 9.83 7.02 4.91 7.48 4.18 10.25 5.25 4.56 16.15 6.1 21.27 5.37 9.51 6.66 2.1 3.01 10.57 10.25 12.31 10.42 14.63 11.21 12.91 6.12 16.48 7.42 10.02 8.2 3.39 6.1 1.81 5.64 9.92 4.37 9.17 0.86 6.15 2.43 2.47 6.99 8.47 10.37 9.39 4.92 8.89 11.22 11.97 9.55 3.52 5.05 9.63 5.09 7.91 6.61 11.57 6.79 0.91 7.6 11.91 11.6 9.91 7.13 2.19 8.92 1.07 7.76 5.29 7.25 8.65 9.86 11.22 5.22 9.65 6.6 14.66 6.67 6.63 2.37 7.17 7.66 1.83 0.59 13.11 4.93 5.38 9.55 6.16 21.67 4.17 5.51 2.13 8.04 8.49 9.02 3.68 4.02 5.23 6.38 10.29 5.67 3.05 7.55 6.41 9.73 1.49 3.94 2.14 11.79 14.6 6.8 8.88 10.78 5.07 1.4 12.36 6.64 14.15 6.07 6.56 3.4 3.89 11.39 1.82 18.91 0.84 2.56 5.34 9.85 3.96 4.02 3.75 6.49 5.31 6.08 6.59 11.35 10.7 7.1 1.91 4.91 9.31 7.55 12.21 7.93 0.81 8.49 9.38 6.65 3.59 4.52 5.44 4.37 5.65 12.66 6.56 7.16 5.69 1.77 11.83 9.92 6.15 7.41 6.76 8.83 4.89 7.04 10.41 8.38 11.9 7.1 10.46 3.51 1.57 1.63 9.48 8.63 18.87 7.09 16.78 12.1 8.09 5.19 6.04 7.02 3.58 3.99 8.4 6.06 8.25 7.42 5.23 3.01 2.34 7.34 4.97 2.26 7.23 6.74 11.03 15.94 5.9 7.44 10.17 4.94 13.42 5.79 14.29 7.03 9 7.29 10.11 7.57 9.37 9.16 4.84 3.51 7.02 4.25 10.39 6.82 1.06 7.97 10 10.51 3.34 7.41 2.93 5.69 4.94 2 10.52 7.9 5.94 11.45 7.93 4.69 5.92 7.75 3.88 4.27 10.75 3.8 5.1 6.08 4.13 4.82 13.24 5.94 8.12 3.48 7.23 8.82 2.39 7.6 10.45 7.9 4.23 4.6 7.93 9.98 4.14 19.53 2.66 8.41 6.74 6.14 4.97 11.35 4.89 2.67 5.59 10.79 14.44 7.95 4.23 9.45 5.27 1.47 4.5 5.27 14.01 8.62 8.21 12.4 9.84 4.29 7.88 7.81 11.61 12.45 2.99 5.62 4.72 5.98 4.93 9.1 10.29 7.34 1.05 7.15 14.21 8.68 11.03 13.93 5.53 3.81 12.2 8.46 9.9 3.65 11.17 8.47 4.48 8.28 4.33 7.43 22.28 2.7 7.52 16.34 8.8 10.64 8.3 8.63 7.1 6 11.55 4.03 6.74 7.89 7.47 9.47 1.61 6.49 13.43 1.03 9.19 12.73 7.13 4.73 11.59 2.72 8.41 2.97 8.69 7.82 12.98 6.16 3.73 1.02 5.67 8.2 2.39 2.31 9.6 5.79 5.52 5.24 4.43 12.68 13.87 3.59 8.38 5.11 8.92 13.73 12.05 2.64 9.79 10.83 2.96 11.49 4.97 6.26 1.79 7.31 7.76 4.02 6.98 3.89 7.74 9.76 8.76 9.23 2.09 8.51 4.23 12.17 12.34 6.29 5.44 9.31 7.6 7.72 10.85 15.05 5.58 4.57 7.88 2.19 10.01 2.33 6.67 5.48 5.46 6.66 10.47 2.06 5.1 3.85 4.75 6.93 2.04 4.38 8.04 1.59 9.25 11.57 5.16 4.19 4.09 9.88 3.73 3.79 9.39 12.54 4.95 8 11.54 6.13 2.86 2.37 5.37 6.29 9.12 9.65 10.49 5.05 3.3 2.23 3.03 4.16 5.61 3.82 5.38 2.56 4.85 7.53 3.23 9.92 4.18 4.71 12.85 10.58 12.12 5.99 5.26 8.82 1.45 6.66 8.71 6.17 4.83 6.25 6.94 5.01 3.31 7.54 3.83 13.68 8.98 9.08 7.93 8.9 3.37 12.75 7.35 5.66 6.69 6.91 5.73 10.89 4.85 7.7 12.09 8.21 7.47 10.07 8.02 11.61 5.24 7.2 8.03 5.96 17.65 4.01 3.31 10.01 7.23 3.83 1.72 7.35 3.34 4.65 9.97 5.49 12.49 8.16 1.82 6.05 7.77 10.9 15.82 4.89 7.58 13.23 13.07 8.2 7.1 11.11 7.21 6.53 6.25 2.5 1.73 11.4 11.21 14.65 4.75 3.74 11.41 2.66 10.4 9.66 5.18 7.98 6.01 8.71 13.97 8.03 13.61 6.36 7.34 3.17 8.88 3.2 5.09 9.3 3.93 9.51 8.14 7.46 4.11 1.11 10.15 4.43 13.69 3.56 5.9 0.96 7.89 5.31 4.34 2.87 12.14 5.32 2.38 6.69 10 2.24 10.97 6.08 3.09 3.68 2.08 5.12 1.64 6.45 4.33 7.39 5.53 2.15 8.84 16.13 11.44 8.31 6.47 18.16 5.81 3.44 5.93 2.31 6.87 9.16 1.06 7.82 8.14 15.58 10.39 5.91 6.4 5.23 2.87 7.99 10.08 7.65 7.95 3.09 4.49 3.12 4.63 2.75 1.74 6.18 8.35 8.3 5.4 7.07 2.78 3.49 3.64 8.22 6.06 16.19 4.52 8.81 15.3 19.17 8.9 8.55 12.94 5.53 3.54 7.04 6.91 5.83 3.69 5.57 10.93 4.47 6.16 8.84 5.24 17.64 3.78 13.35 6.41 12.66 6.47 13.14 4.33 4.46 8.44 2.98 12.63 2.42 12.31 3.69 3.69 9.44 8.45 4.45 2.57 14.31 7.92 12.97 10.21 5.41 2.48 10.76 3.84 7.17 6.98 9.16 5.3 5.75 11.23 8.72 6.21 5.02 7.89 0.89 3.16 11.07 2.6 7.33 9.59 3.86 2.71 11.41 7.52 6.79 9.46 1.1 3.84 9.49 9.91 20.11 10.17 3.64 6.43 3.18 8.85 6.88 6.51 3.79 5.95 8.57 5.96 7.97 3.3 21.77 7.32 2.04 3.7 11.64 14.18 7.62 13.27 2.73 6.95 6.82 3.96 1.28 10.41 6.81 17.21 4.62 9.35 8.79 10.28 10.03 3.2 4.64 3.65 8.44 8.07 1.93 3.77 5.8 6.03 6.53 0.97 6.41 4.41 9.1 8.21 3.46 7.72 10.13 6.31 11.61 8.87 2.33 13.92 2.58 3.87 8.19 3.92 8.13 2.36 8.16 14.19 4.17 13.4 4.6 9.88 4.73 6.25 13.22 11.11 4 8.02 5.9 7.83 3.37 6 4.3 4.93 3.4 5.5 1.01 7.85 11.38 8.06 16.59 4.04 6.56 3.26 7.98 6.59 11.39 8.4 13.75 9.64 7.43 6.87 6.37 6.32 6.74 4.51 6.67 13.49 15.82 6.55 7.02 6.64 3.42 5.97 11.68 9.32 5.12 12.05 7.5 5.09 4.11 4.14 8.5 5.87 7.08 6.45 6.46 8.93 2.9 10.4 6.38 2.42 6.69 12.92 4 15.19 4.39 6.99 3.6 6.83 15.34 8.89 1.99 3.14 11.35 5.48 9.37 6.57 2.84 5.06 5.86 4.23 5.39 3.99 13.03 4.48 3.56 3.09 18.11 3.68 9.47 16.13 5.66 13.96 4.4 7.23 6.62 3.64 10.49 11.41 16.84 7.77 6.47 9.49 6.03 7.26 9.25 2.34 1.11 9.61 16.98 8.75 12.82 9.7 6.05 9.19 8.99 5.92 9.34 9.6 10.72 3.24 6.12 8.8 13.71 6.21 4.63 7.57 8.72 6.37 9.28 3.2 4.11 12.11 8.44 8.6 10.64 8.07 10.99 2.97 11.39 8.39 1.44 4.44 4.73 4.97 4.88 13.08 8.35 5.04 4.57 11.25 19.6 3.68 4.28 8.1 7.09 8.71 7.79 3.86 3.39 4.51 16.21 2.56
10.36 20.94 19.21 17.48 18.29 10.8 10.46 13.77 15.84 11.79 14.98 17.04 19.6 14.78 13.43 19.36 15.51 18.48 20.42 16.42 9.2 14.4 16.27 16.12 19.28 23.75 6.3 8.55 11.9 8.26 10.57 19.72 13.14 14.85 16.51 11.45 9.18 23.29 16.91 15.91 7.12 18.59 15.91 14.97 12.93 18.95 13.97 7.56 13.7 11.26 13.05 16.35 12.75 10.54 13.66 4.88 13.82 21.9 18.48 14.82 21.88 11.76 9.31 12.21 22.45 15.29 17.64 7.19 33.49 9.6 25.57 7.48 23.47 22.37 11.15 23.72 16.81 12.97 25.3 16.3 21.46 20.95 18.11 17 20.66 11.19 11.15 10.21 14.18 10.15 12.86 17.06 11.25 25.21 16.69 17.08 17.19 6.12 16.8 8.94 7.63 20.74 13.31 14.47 14.35 7.09 21.84 9.07 19.78 24.31 17.31 21.54 11.46 17.67 13 15.84 16.02 11.34 16.25 20.05 17.38 19.87 12.17 19.23 8.01 18.45 25.88 16.73 17.25 23.37 19.76 18.4 27.82 12.57 17.27 6.66 22.07 18.3 18.92 22.17 18.85 21.59 16.8 21.67 18.54 16.45 13.78 21.27 16.95 13.21 16.73 17.01 17.17 17.75 27.09 10.7 24.87 12.33 13.78 18.09 10.57 16.83 19.66 7.41 17.45 15.86 16.3 11.13 17.73 18.4 13.97 31.33 18.63 15.92 15.91 14.69 16.04 15.25 18.7 25.66 16.12 20.7 13.62 16.43 11.37 8.33 12.57 13.49 16.48 8.77 11.53 15.56 31.04 10.32 19.27 11.77 25.07 14.35 20.17 19.73 27.34 21.39 20.58 14.11 17.09 19.26 15.03 16.46 14.38 22.1 20.89 15.23 22.24 13.49 19.99 18.64 9.85 17.37 17.81 13.54 12.23 16.67 18.16 10.25 16.02 12.88 12.3 24.86 13.71 13.55 20.43 17.13 16 21.5 12.37 15.47 11.55 18.99 11.74 22.91 19.56 6.15 16.25 18.3 16.04 15.75 12.9 13.74 13.37 20.19 20.53 14.96 16.93 21.46 18.11 17.16 20.91 17.52 9.16 16.51 8.39 21.01 9.4 19.39 6.22 15.32 16.16 15.69 9.14 19.63 18.33 18.57 18.38 13.05 20.69 16.51 24.11 8.8 22.49 11.92 8.03 27.9 9.24 12.78 9.95 20.88 20.37 11.84 15.5 18.94 11.68 12.83 20.31 16.94 18.64 22.82 15.23 13.53 14.6 21.43 17.39 10.26 14.41 15.51 19.66 12.66 12.93 13.42 12.05 7.7 15.49 16.19 14.38 21.3 20.33 23.49 23.25 15.87 7.54 12.75 13.34 13.27 10.67 20.89 17.67 22.29 8.27 12.94 11.76 8.36 20.9 10.44 17.88 17.12 15.35 9.12 18.25 15.11 16.19 19.52 23.85 16.73 29.55 14.15 23.77 6.55 19.95 16.17 23.38 17.52 14.29 9.64 25.9 18.94 19.61 17.56 11.1 18.47 8.83 18.17 8.38 12.56 10.45 11.53 12.34 23.76 9.25 11.74 13.79 9.81 9.53 12.79 24.98 13.29 18.3 17.88 21.25 21.3 14.45 18.62 17.19 16.32 10.51 28.38 15.24 8.9 8.81 10.73 17.79 12.72 12.03 13.03 24.58 20.96 15.54 22.88 18.09 11.87 20.8 19.84 10.13 15.04 13.16 22.44 16.44 20.24 28.8 16.72 9.04 9.4 12.14 17.21 9.97 8.17 13.62 24.37 17.42 29.83 18.32 13.85 17.01 30.83 20.76 17.55 25.01 15.1 24.4 12.29 12.26 16.7 15.44 13.64 19.79 10.47 21.77 16.23 14.62 14.05 17.88 9.27 23.11 12.2 11.28 29.99 27.21 27.34 10.85 15.94 14.14 13.44 19.29 14.85 16.97 16.83 16.81 13.48 7.09 11.73 18.72 12.56 17.77 15.56 23.35 12.69 11.49 15.71 27.36 19.11 16.02 18.76 8.61 4.33 16.43 21.94 19.27 16.64 15.38 16.64 12.23 12.3 12.22 9.7 18.03 18.15 15.42 20.61 13.36 5.28 19.86 14.64 16.84 16.71 16.89 17.17 13.94 19.2 16.62 16.93 11.12 17.73 21.5 11.22 13.24 16.38 15.55 16.7 26.89 18.24 15.54 13.91 23.86 13.83 18.79 14.49 13.4 10.92 24.08 19.12 18.61 20.16 7.83 19.18 21.28 14.29 15.34 12.4 11.15 19.22 7.05 8.96 13.51 12.64 16.42 11.72 20.32 10.43 24.56 15.42 18.75 24.12 28.06 10.38 8.18 9.82 18.7 8.72 23.29 13.82 11.39 17.92 21.94 29.04 26.6 7.24 20.31 11.32 13.72 15.59 10.61 10.96 18.39 32.55 13.4 18.89 22.67 9.21 15.25 21.46 9.65 23.82 19.01 4.51 11.91 11.19 15.93 13.8 16.23 10.2 13.75 14.6 16.45 15.82 8.13 20.86 16.72 17.67 21.93 10.64 22.55 15.76 16.82 9.89 18.29 13.26 16.79 9.9 16.48 7.4 17.8 21.78 22.46 17.16 16.86 14.13 15.69 11.49 19.67 19.73 22.39 22.26 12.04 25.38 13.13 20.16 19.22 14.17 9.96 18.03 20.38 22.11 29.63 20.85 11.34 10.46 37.63 12.88 16.74 9.36 15.39 29.09 8.03 20.78 13.43 13.81 14.69 15.98 12.26 22.59 6.74 16.43 21.88 8.99 17.38 22.02 23.27 25.17 19 18.5 14.52 6.27 25.75 19.79 18.07 9.79 22.85 10.01 21.28 11.99 17.97 14.46 19.1 16.67 17.96 27.94 23 15.21 28.33 10.37 22.83 17.67 19.19 28.71 23.97 17.36 24.59 21.27 10.6 19.38 20.33 7.39 16.51 15.51 13.94 23.63 12.93 16.56 12.58 10.59 13.43 14.71 10.9 22.44 11.96 13.75 20.61 19.4 13.17 17.51 11.74 16.76 13.57 15.14 12.48 24.18 17.55 23.28 14.17 14.97 27 16.06 31.56 22.83 16.59 17.15 21.04 17.11 14.83 21.26 20.19 22.84 12.34 17.45 14.44 16.72 16.22 8.12 21.48 12.5 14.34 14.24 26.15 11.07 7.62 17.46 19.22 15.92 14.02 17.73 18.93 15.11 21.92 20.31 23.99 13.12 14.42 9.56 9.65 8.01 9.21 20.52 27.02 14.49 16.13 22.87 22.85 18.51 15.12 8.57 8.79 16.84 10.86 14.62 6.9 16.19 30.49 8.38 13.38 14.96 16.28 18.91 18.79 18.76 10.16 9.45 22.15 20.42 14.08 20.55 12.76 14.24 15.02 13.46 11.45 10.34 17.28 11.77 12.32 6.51 25.05 16.55 6.77 21.85 16.53 11.8 12.72 15.89 17.41 13.75 10.95 11.48 30.37 19.69 13.36 19.23 6.13 20.37 11.97 4.19 23.07 20.23 18.31 16.49 16.25 15.51 19.3 26.12 15.22 14.42 21.97 10.52 13.71 18.88 10.95 16.12 11.54 20.46 12.88 7.39 11.28 24.26 9.36 26.9 11.11 14.62 17.8 8.42 16.49 29.07 14.93 20.76 15.65 9.87 19.95 13.47 18.4 11.29 14.83 24.2 13.11 14.58 26.27 13.41 17.42 10.1 21.14 11.89 15.6 15.01 19.73 23.55 17.74 14.72 26.58 22.52 14.79 18.3 8.99 8.75 20.55 12.2 12.13 7.38 17.88 18.91 18.09 23.24 25.52 16.27 19.06 19.5 18.53 10.53 20.16 21.62 24.43 14.02 17.06 26 14.38 16.55 7.71 11.19 19.09 13.83 16.54 12.66 11.38 17.46 25.48 22.13 18.53 4.95 19.11 12.33 15.17 19.02 15.38 19.01 13.69 17.46 18.67 14.29 15.76 9.44 18 16.14 24.02 15.62 13.25 19.57 9.57 9.83 11.12 12.11 25 17.6 18.96 20.17 19.37 14.54 23.04 21.41 19.28 19.02 11.63 8.6 24.25 19.58 20.75 15.31 18.52 28.32 21.29 18.54 9.37 14.91 10.44 22.1 19.15 14.04 22.29 7.08 11.54 11.81 13.2 22.12 17.94 17.07 13.79 12.42 12.05 10.76 8.04 15.17 20.07 11.46 29.41 20.73 19.6 19.19 19.27 23.59 22.52 15.1 18.12 20.95 13.8 22.6 13.07 10.52 23.42 19.28 21.03 32.52 5.76 15.29 17.3 24.82 13.3 13.95 12.57 11.17 10.83 18.14 27.66 15.84 25.16 18.25 22.69 12.62 17.95 15.78 12.75 26.47 23.51 17.21 10.16 19.91 26.39 17.36 12.23 18.38 16.59 21.6 14.81 17.72 12.2 11.61 15.12 15.42 14.26 18.48 19.39 17.29 12.59 20.4 18.01 18.06 12.37 22.5 12.2 13.95 16.79 12.6 18.01 11.95 24.4 17.35 15.75 9.19 8.7 16.32 26.74 23.9 14.58 16.73 14.95 9.8 29.89 16.8 11.33 18.2 15.76 14.21 16.57 14.82 12.34 20.58 22.01 13.2 14.58 13.17 13.12 19.08 14.23 24.15 13.22 16.95 12.95 18.68 20.44 19.99 16.89 25.28 16.96 22.51 19.03 13.39 18.34 10.17 21.87 28.56 15.23 14.11 32.04 9.92 12.97 13.95 23.74 17.69 13.79 16.69 9.35 8.98 21.73 13.55 16.63 15.42 16.34 16.3 18.8 6.18 17.09 16.84 7.47 10.83 17.91 10.25 15.84 27.57 18.64 11.93 17.18 19.94 13.2 13.68 21.19 25.48 10.56 12.45 7.4 15.08 7.16 9.83 24.36 9.59 11.91 13.96 19.53 12.44 26.42 15.52 18.6 10.78 19.85 12.15 22.17 11.46 13.49 18.53 17.38 15.21 23.96 14.93 12.73 17.9 22.46 17.43 15.1 9.63 20.32 15.5 6.38 11.95 12.08 20.97 7.89 15.46 16.4 16.26 13.81 18.04 14.74 11.37 21.51 12.71 10.48 18.39 15.98 19.36 14.98 18.15 15.05 24.65 14.11 6.68 17.3 19.69 16.38 22.59 12.43 24.1 11.66 10.85 11.19 14.42 19.51 14.93 10.31 12.58 19.24 17.03 16.72 18.01 12.65 12.72 10.37 21.65 16.01 20.98 14.98 11.28 13.17 16.31 22.27 21.15 9.9 24.22 15.12 20.93 18.21 15.82 17.34 15.89 13.48 16.45 22.3 19.88 19.18 13.57 18.58 15.6 15.8 13.24 17.85 22.03 14.09 8.08 15.38 19.97 13.02 16.07 18.13 10.6 24.66 20.47 9.19 21.16 18.21 17.14 12.86 24.94 16.6 14.16 15.14 15.88 21.36 27.9 13.46 13.52 10.58 8.67 11.05 17.82 12.66 17.9 21.14 22.96 24.45 14.86 11 11.06 13.95 8.26 18.43 20.07 11.21 17.97 21.57 11.3 19.38 10.53 14 17.55 29.22 9.14 16.11 20.41 9.14 14.07 11.81 20.63 16.37 18.33 16.87 21.87 13.72 13.08 6.93 20.39 10.73 11.12 12.44 15.31 13.55 11.57 16.43 9.56 18.06 16.51 7.77 15.61 18.61 25.28 10.36 22.78 14.78 12.5 11.98 20.58 14.67 14.79 12.82 10.53 10.98 23.8 11.68 10.98 19.15 22.18 19.36 17.02 24.41 15.5 17.23 17.98 14.15 15.57 16.31 21.7 23.36 18.85 8.77 20.85 16.86 19.05 18.17 16.31 10.26 12.05 12.2 15.89 18.64 19.69 23.19 11.49 9.96 9.8 12.45 20.13 14.51 12.98 16.84 16.53 17.55 19.25 7.24 15.44 6.63 27.32 15.79 9.9 11.59 13.62 21.14 22.82 11.68 14.21 23.19 16.14 16.15 14.76 36.17 23.21 16.94 17.16 19.96 20.61 23.72 4.9 7.94 22.5 12.7 15.93 12.69 13 21.23 17.39 12.14 13.84 19.53 15.89 18.66 28.07 17.26 12.21 18.64 16.25 7.73 16.23 15.46 16.03 20.51 12.76 19.75 15.29 8.99 13.54 16.9 19.29 16.86 8.2 19.53 24.23 7.62 13.23 15.36 13.71 12.13 13.88 9.74 21.4 17.58 8.61 14.64 23.31 16.74 18.6 20.76 18.07 11.72 15.48 14.14 14.02 19.35 19.98 14.73 23.29 17.34 26.38 19.67 14.74 26.85 12.12 25.05 15.09 22.71 25.87 11.99 8.94 18.04 22.63 13.8 14.67 21.91 16.06 11.25 13.65 21.27 10.05 20.61 16.37 23.85 10.39 20.46 20.94 23.2 19.59 19.76 5.67 13.74 19.98 13.75 20.47 25.67 15.01 11.59 26.3 13.5 15.76 20.61 29.48 6.51 12.25 15.39 23.1 24.35 20.03 16.32 20.6 17.57 20.45 16.33 12.7 9.43 10.74 18.26 19.98 10.8 15.77 12.56 6.06 11.14 12.66 10.86 18.83 11.85 20.92 17.77 12.65 12.5 23.87 15.66 13.16 8.73 14.77 10.02 16.35 22.29 14 15.78 10.96 9.81 8.96 12.17 13.4 20.86 10.19 11.53 10.59 16.04 18.33 16.15 21.03 17.51 15.59 10.5 25.48 15.59 20.58 17.92 10.1 15.86 17.22 11.13 13.2 13.7 10.98 22.89 25.02 16.75 20.66 21.81 11.1 16.57 23.3 15.57 10.29 16.59 14.29 20.22 19.61 10.64 19.11 18.54 21.07 13.43 12.63 17.61 19.14 28.73 27.49 16.12 12.31 21.58 13.79 14.29 32.59 13.93 11.47 22 10 15.95 23.82 15.2 8.68 25.93 18.65 10.2 12.43 26.63 14.85 15.55 17.14 20.77 7.92 7.14 30.11 8.96 28.37 11.95 8.37 15.87 13.92 15.2 11.84 15.07 24.38 15.59 11.82 18.07 14.54 8.81 15.3 11.67 21.68 17.23 18.86 12.26 16.48 8.61 14.47 6.09 14.9 26.28 20.35 17.06 10.21 11.68 20.47 15.43 22.07 19.42 14.97 14 19.45 11.21 10.62 19.4 8.3 11.23 12.16 8.84 14.91 20.55 23.82 11.54 13.89 11.29 21.91 15.94 14.28 13.91 15.2 20.85 22.34 16.49 12.83 11.24 21.5 14.98 9.62 14.23 22.55 20.77 18.73 15.66 19.1 12.11 14.74 14.56 15.82 15.79 15.43 20.18 20.03 10.45 17.15 15.37 12.18 8.21 21.81 11.79 22.82 14.26 8.31 26.29 22.16 31.6 8.91 23.89 7.42 18.05 14.15 9.06 30.21 11.92 21.17 13.87 15.64 11.3 18.93 21.73 19.7 19.39 18.86 15.9 26.17 23.93 18.08 13.54 15.52 21.58 21.08 22.29 19.82 16.07 17.39 10.45 13.31 15.2 12.5 20.05 17.03 13.4 24.05 13.42 16.08 12.06 12.26 19.72 17.34 12.85 13.75 18.08 6.65 11.24 11.56 13.22 11.46 24.45 15.37 17.63 10.86 12.14 10.38 10.5 23.49 20 14.95 14.73 22.38 13.08 16.82 10.96 20.99 17.29 18.28 24.62 10.5 22.4 20.54 15.1 14.95 7.84 10.84 14.12 16.75 9.64 15.81 20.62 16.31 16.4 11.73 22.89 14.22 21.05 25.68 19.68 12.29 17.8 12.22 18.68 8.47 12.18 23.63 14.79 25.3 20.92 28.96 14.01 11.48 17.58 15.07 13.93 23.13 15.8 18.71 15.3 13.46 26.34 13.83 15.1 8.57 15.84 15.68 16.57 14.75 8.34 20.15 14.25 15.27 25.99 20.48 15.73 6.61 15.76 22.09 13.31 9.26 25.38 19.7 16.64 19.97 16.09 16.61 12.78 19.19 18.69 16.26 10.25 17.2 17.44 13.77 12.07 4.47 14.96 15.19 17.64 14.99 28.47 7.72 15.97 14.63 13.4 22.15 16.92 19.07 20.37 14.7 19.14 17.73 12.37 9.49 15.63 13.98 14.49 25.95 20.78 14.91 30.28 19.76 17.53 10.85 21.77 19.01 12.72 10.39 14.31 9.19 10.65 13.65 25.44 19.29 10.47 23.6 21.17 12.55 19.54 10.7 13.56 18.19 24.94 20.49 24.15 12.5 14.87 13.47 18.03 17.6 5.99 24.69 19.63 19.46 9.28 11.5 7.19 22.08 28.33 9.68 26.71 16.02 18.19 9.21 23.19 19.01 16.62 14.96 15.01 15.49 25.54 25 17.38 7.44 18.26 12.88 15.89 13.18 13.09 18.07 16.44 13.8 9.55 15.26 15.28 11.69 14.59 15.04 19.76 18.12 19.22 22.3 20.04 21 19.16 13.84 12.62 16.65 16.86 14.42 14.17 17.06 15.28 22.49 7.53 21.12 15.1 5.78 25.68 16.49 14.17 21.22 14.08 6.81 22.67 16.34 22.12 21.08 12.8 24.24 24.62 18.49 16.73 12.88 12.74 30.59 22.31 10.4 20.01 17.52 15.64 16.27 25.75 15.06 21.81 18.12 14.36 15 17.55 18.33 13.31 15.45 19.73 26.9 20.13 16.16 15.66 16.5 16.85 14.26 19.93 18.83 8.06 27.35 7.04 15.17 21.94 17.45 16.86 13.16
8.49 7.05 6.62 4.01 6.32 4.97 6.85 5.75 5.55 10.01 6.1 3.02 6.71 6.57 3.92 4.87 3.55 6.8 4.27 8.99 9.23 5.67 5.57 10.67 9.4 6.65 2.9 5.7 7.86 3.03 3.45 7.44 4.45 4.81 4.97 4.43 8.97 8.68 3.9 6.19 10.03 7.99 5.47 6.7 6.11 10.65 4.47 6.99 7.51 5.34 8.1 5.73 7.95 6.47 7.33 7.02 7.91 9.36 10.44 10.42 2.98 6.7 7.98 11.1 8.25 4.81 9.81 3.4 5.54 10.57 6.29 3.78 3.3 5.38 9.52 5.06 8.42 9.39 5.46 8.72 6.68 5.67 6.65 3.75 2.86 11.02 7.49 5.55 12.7 5.28 7.9 9.64 7.78 9.62 8.71 7.02 6.17 4.65 6.36 11.62 7.43 3.52 5.72 5.19 12.33 2.49 7.45 4.28 4.36 7.58 5.23 4.87 6.13 7.76 6.48 5.29 8.58 9.09 9.53 10.06 8.71 6.14 10.23 3.53 5.6 7.29 4.75 7.54 10.31 7.21 8.77 6.84 7.33 7.87 8.88 4.89 8.26 6 8.11 5.52 8.29 5.05 8.19 3.53 8.03 10.09 5.99 5.61 6.57 8.35 6.6 6.15 6.56 9.38 4.88 8.45 7.02 9.91 5.8 9.51 4.92 4.12 9.82 7.14 6.66 8.26 6.62 9.26 5.27 4.66 4.86 3.19 6.98 2.59 6.01 10.1 5.97 9.74 8.72 8.01 5.15 7.6 6.9 8.61 5.5 5.43 6.81 5.44 8.44 6.83 9.49 9.04 6.89 8.73 12.82 8.57 4.66 5.92 8.63 5.86 4.6 7.81 9.18 7.2 2.99 6.86 7.74 5.09 3.34 6.36 10.66 3.64 5.15 3.9 5.98 3.47 4.75 7.19 6.46 2.99 13.44 4.08 10.94 6.18 5.08 5.17 11.96 9.37 6.06 5.72 6.85 3.39 7.19 6.84 12.92 6.77 5.68 4.37 2.26 5.73 6.85 8.14 7.29 7.15 8.25 5.32 9.98 3.84 11.57 5.79 4.34 5.89 7.18 7.59 9.26 5.92 11.28 8.07 4.34 7.41 6.01 6.54 5.02 6 10.99 5.27 8.24 5.01 6.66 5.74 9.95 6.35 3.8 4.36 7.56 6.83 9.7 3.4 7.04 8.82 4.14 6.18 6.17 4.22 6.65 5.03 6.8 8.14 7.74 7.19 6.93 7.28 6.24 8.31 8.72 3.24 6.32 12.04 5.91 8.46 4.31 4.03 3.79 12.29 8.27 6.14 7.02 8.68 3.98 7.25 9.75 2.62 9.09 11.47 8.07 7.58 4.81 5.95 6.99 8.01 6.21 8.37 5.24 8.99 4.99 8.11 6.64 4.86 13.66 3.18 6.89 9.81 6.47 8.36 6.13 6.12 10.2 3.98 9.29 7.34 6.69 6.02 5.24 5.88 7.03 3.12 5.76 5.52 4.84 6.31 6.78 9.35 4.76 10.28 4.1 6.31 6.01 11.54 8.4 8.42 10.16 8.7 5.91 3.25 8 7.54 4.65 9.53 7.2 6.68 7.61 10.96 7.77 4.92 6.41 7.73 6.63 8.2 6.49 4.26 11.1 5.4 7.18 5.33 7.83 8.12 6.87 6.4 4.4 6.49 6.12 6.3 10.85 4.32 3.18 9.39 8.33 4.63 8.55 10 7.2 8.23 6.41 10.2 9.08 8.68 7.85 3.46 6.34 11.56 8.11 9.97 4.46 11.81 6.89 8.11 5.19 2.79 13.62 5.9 3.44 5.16 3.43 7.59 9.74 6.05 7.84 7.81 5.63 9.34 5.18 9.17 2.16 5.76 4.54 8.15 8.04 8.25 5.45 4.34 10.48 5.65 3.34 3.39 4.36 6.04 11.66 9.07 5.54 6.18 5.9 6.97 8.28 4.28 6.05 6.32 7.48 8.2 12.97 4.28 8.83 6.27 4.68 6.55 7.65 5.16 5.59 3.23 6.76 10.71 5.91 9.62 9.32 9.01 4.17 8.88 5.9 7.27 10.82 8.91 8.79 8.75 6.87 7.13 4.73 10 6.89 5.8 5.06 7.3 2.78 3.69 5.93 8.18 9.1 3.66 3.28 6.06 9.58 7.69 10.1 8.43 9.1 5.44 8.54 5.95 5.17 5.92 3.53 7.2 6.21 8.36 8.9 4.18 6.03 7 11.39 7.46 7.73 8.5 2.2 7.02 7.95 4.75 9.1 6.79 7.68 6.75 9.8 9.75 4.84 7.3 4.44 4.72 7.51 8.16 9.9 6.57 8.79 6.85 7.53 5.72 4.96 8.05 7.71 13.37 5.79 6.36 3.75 7.93 4.54 4.03 8.99 8.1 8.73 4.15 7.81 8.21 8.01 10.18 3.8 7.28 7.66 4.62 3.63 14.28 5.48 8.84 11.08 8.43 5.25 11.56 8.3 7.3 15.61 4.18 6.05 9.17 7.96 4.93 6.67 7.02 7.08 7.03 5.55 7.67 5.15 4.42 8.73 3.57 8.13 4.91 7.07 15.44 6.43 8.02 8.6 7.34 7.29 9.07 6.74 6.8 7.16 3.67 9.29 4.94 4.63 3.88 9.33 12.09 9.5 6.13 9.29 11.05 8.05 9.62 4.51 4.93 7.69 10.49 6.21 12.09 4.06 10.76 11.99 6.22 8.62 9.37 6.99 3.4 4.17 5.37 4.7 3.35 6.29 7.12 7.79 8.52 7.4 3.92 3.29 7.56 8.28 7.54 10.76 6.24 7.68 7.05 11.45 6.42 7.95 6.58 4.92 7.48 9.42 5.4 8.27 8.21 4.46 9.51 7.83 7.96 4.92 6.04 6.67 5.31 12.5 7.73 7.76 9.58 7.89 8.34 10.17 5.58 6.64 5.47 4.5 7.88 7.03 8.2 7.37 8.02 5.42 6.08 8.83 5.63 7.09 7.13 5.87 6.09 8.79 5.24 5.13 7.6 7.68 7.31 6.09 4.73 11.48 8.2 5.86 4.76 6.56 6.03 4.43 4.1 4.75 4.47 3.97 6.37 7.7 5.1 5.4 7.36 8.54 7.15 7.94 7.58 7.54 7.48 5.78 9.2 9.56 5.72 8.82 7.59 8.68 6.47 9.38 6.18 7.6 10.2 6.41 7.83 7.03 2.6 5.15 2.92 7.95 9.87 5.38 8.78 9.62 5.94 7.51 7.12 9.83 9.67 6.04 5.15 8.61 3.93 10.44 4.86 5.96 8 6.96 4.8 4.5 7.41 5.11 7.85 3.16 7.4 5.74 7.73 13.08 4.8 6.27 4.78 10.94 9.59 4.65 6.47 9.47 6.88 5.17 3.62 4.65 10.2 4.36 5.82 6.36 3.72 8.86 7.17 10.34 9.24 2.97 5.15 4.06 7.58 6.18 6.93 2.45 6.36 5.77 5.28 6.12 8.32 8.53 6.73 6.41 8.15 7.58 10.4 6.07 5.46 5.63 7.03 6.15 10.14 8.27 12.1 8.14 5.1 6.9 8.99 8.94 5.37 9.69 6.28 7.83 4.46 5.53 7.64 7.06 8.49 9.03 9.46 10.35 5.4 8 4.07 8.12 5.66 11.25 10.36 1.59 10.41 6.74 2.1 10.71 9.82 3.59 8.01 8.49 7.11 6.77 9.45 3.06 7.71 6.25 9 11.1 12.06 5.35 9.28 12.61 6.98 7.03 4.93 6.11 7.5 5.84 3.55 10.03 7.32 7.68 8.43 8.1 4.26 7.89 6.76 4.83 8.39 5.44 3.16 8.04 5.55 5.59 5.26 7.92 8.53 4.89 6.6 6.07 5.48 5.73 6.7 2.73 5.88 5.88 6.05 6.22 2.99 5.6 9.96 8.19 5.65 4.58 5.81 7.33 6.3 7.78 2.4 5.27 10.25 3.2 7.42 11.95 9.11 8.83 6.72 6.18 7.35 7.17 5.91 6.87 6.55 5.46 2.81 9.28 5.38 11.5 7.88 10.81 5.44 3.88 6.08 6.95 6.79 5.93 4.63 9.37 7 10.28 5.07 7.51 7.88 8.15 7 7.6 6.29 5.11 6.3 9.97 9.5 7.94 3.22 6.74 5.9 1.52 6.23 5.74 3.24 6.34 8.26 6.22 9.67 2.93 7.53 6.81 6.02 8.22 5.63 3.94 11.17 5.83 9.73 5.73 6.33 8.41 6.55 8.61 7.61 8.21 10.32 4.6 3.08 8.55 12.31 7.81 8.72 2.21 4.28 8.31 10.94 2.93 7.87 9.82 5.34 3.54 6.23 10.5 8.88 4.89 6.53 7.81 4.31 6.22 4.39 7.89 9.43 4.68 8.7 5.89 8.02 7.24 7.5 5.69 7.09 7.64 9.11 7.56 5.43 5.56 8.43 7.39 7.1 6.73 6.88 6.92 5.72 7.25 8.74 2.32 6.49 9.13 5.68 6.72 6.35 8.28 4.93 3.84 4.16 11.13 11.77 7.97 4.83 9.64 6.11 5.79 4.53 5.26 6.31 4.26 5.91 9.01 6.38 6.06 10.62 7.65 7.8 5.4 5.21 2.43 7.92 6.01 8.36 10.52 8.24 3.97 5.76 7.02 8.36 10.51 8.73 11.39 4.53 9.05 4.89 5.78 7.92 8.1 3.61 5.91 5.22 6.1 5.09 7.55 4.87 7.9 6.2 5.25 6.8 6.35 5.76 7.66 2.46 5.65 4.46 5.72 5.49 4.88 7.02 5.85 9.42 3.92 11.83 8.89 5.82 5.17 5.02 8.16 9.4 14.2 9.97 11.4 7.03 5.54 2.26 4.25 9.71 8.11 8.22 3.66 7.31 4.79 8.02 2.5 8.78 10.16 7.64 8.07 7.1 7.72 8.49 8.04 5.26 7.86 7.49 7.02 8.45 6.57 8.37 8.18 3.81 6.54 8.71 6.08 4.03 6.75 6.4 9.57 6.64 3.61 6.72 6.59 9.49 6.01 4.47 8.15 4.97 6.15 7.68 3.53 5.96 3.97 10.74 5.98 9.08 5.95 7.56 9.7 9.94 7.79 10.22 3.51 5.41 6.04 7.68 6.77 8.08 7.53 6.54 6.34 5.52 10 7.63 3.81 5.7 7.27 8.71 6.77 3.3 6.24 4.19 3.88 7.25 7.13 10.68 10.32 6.83 4.14 7.93 5.72 8.3 4.47 9.04 8.62 8.26 5.68 8.37 3.97 8.63 3.05 7.28 5.42 4.47 7.49 8.04 6.04 4.61 7.36 4.68 3.85 6.18 8.02 7.36 6.58 4.64 6.34 4.22 3.89 9.91 9.82 9.28 8.26 5.33 7.19 6.02 10.1 9.04 6.66 3.6 4.18 9.68 6.25 4.68 7.77 10.23 5.66 6.14 11.77 5.45 7.22 8.19 6.92 6.08 4.97 7.26 5.2 13.58 4.85 6.18 9.15 9.87 5.3 9.31 4.26 12.83 9.49 12.03 5.6 11.69 9.5 7.84 5.75 6.27 7.11 8.35 9.29 7.46 8.62 10.76 7.87 6.67 2.35 7.26 4.55 4.33 4.14 7.47 7.75 6.99 7.41 10.49 5.29 5.3 10.64 13.57 6.35 7.47 9.01 3.15 7.75 8.37 7.21 6.86 8.15 6.8 6.24 8.41 7 10.17 4.77 7.56 10.35 6.13 11.24 5.68 5.38 8.48 4.44 8.22 7.46 6.73 5.95 8.48 12.48 3.78 7.01 9.97 8.71 4.6 8.35 5.19 4.57 3.92 8.2 10.55 4.49 6.2 7.68 14.24 5.3 10.8 6.66 10.21 8.63 2.09 5.8 7.56 5.5 4.74 6.74 5.11 7.05 9.5 9.74 7.37 11.85 6.61 5.62 10.01 9.41 8.55 6.95 7.41 2.16 9.34 4.22 5.06 7.96 9.34 8.84 6.51 4.61 8.93 6.81 6.6 3.29 8.99 6.67 8 6.11 9.06 6.39 3.45 11.34 5.05 3.36 8.23 5.78 3.08 4.67 2.8 7.86 7.05 7.01 6.86 3.73 7.86 5.7 5.59 9.28 5.46 8.41 6.53 3.18 7.41 4.25 4.61 5.18 8.72 6.08 3.86 5.81 9.91 6.97 5.82 8.81 7.21 4.08 4.78 8.74 11.82 5.71 7.12 8.34 9.61 3.74 12.47 7.07 5.69 9.67 8.37 8.03 11.35 5.32 6.56 4.72 7.32 5.02 6.82 9.41 6.7 5.27 8.77 7.52 5.73 6.43 5.26 6.6 8.81 7.65 9.19 10 6.37 3.73 6.64 4.16 9.4 7.88 9.28 4.74 6.41 9.78 6.9 8.22 5.73 5.71 3.28 5.96 9.12 6.15 11.62 6.45 6.76 9.23 8.61 4.85 8.15 5.19 8.97 5.28 4.89 7.37 9.57 11.45 5.86 9.7 6.12 4.2 7.21 7.22 4.54 7.45 12.93 2.33 5.98 4.64 5.34 4.57 6.11 7.45 12.9 5.82 6.33 4.9 11.99 6.18 6.56 4.25 5.73 8.74 9.94 3.54 2.38 6.17 6.03 8.2 8.36 7.18 4.39 3.1 7.57 7.84 7.03 10.25 6.56 6.46 4.56 12.38 6.71 10.12 6.38 7.71 8.05 4.95 9.03 6.21 8.62 3.22 6.41 5.11 9.56 6.85 6.04 12.55 7.47 7.97 5.26 3.64 7.33 6.32 5.64 12.12 8.46 9.64 6.9 7.93 7.16 6.84 3.59 6.86 8.58 2.89 5.55 3.38 3.18 10.49 6.71 7.12 5.59 6.75 8.73 6.24 6.57 6.26 5.37 8.38 8.49 9.29 5.07 8.77 10.03 5.58 11.18 8.41 6.15 11.23 7.63 7.65 9.19 8.1 7.97 7.16 5.72 6.97 7.63 5.54 9.46 6.1 6.82 6.45 6.32 7.37 11.93 10.47 4.99 6.22 5.51 7.07 6.05 7.4 6.11 6.44 5.91 4.75 4.84 5.85 8.61 7.87 11.02 7.53 6.86 6.46 4.21 5.65 4.93 6.06 5.18 8.48 12.2 6.87 9.77 9.14 8.27 4.26 5.86 4.96 5.11 7.77 5.24 6.24 9.67 10.44 3.1 5.5 8 8.56 4.45 8.54 9.32 5.94 7.15 6.56 7.8 12.98 8.16 8.67 5.26 5.56 7.7 5.63 6.55 3.55 6.74 5.84 7.59 9.52 6.88 7.11 5.01 6.83 6.68 4.27 4.84 7.91 10.37 7.5 3.88 9.84 5.9 9.34 7.42 8.45 5.49 8.84 2.63 13.08 4.28 6.58 6.84 6.71 14.17 6.98 7.46 11.04 5.37 3.39 8.84 1.85 7.77 4.26 6.39 4.8 9.25 7.63 3.74 7.8 8.36 5.78 5.59 11.13 3.6 5.5 5.23 7.22 5.39 5.26 5.54 6.58 8.63 7.76 10.15 3.83 6.71 6.38 6.61 14.13 8.02 5.77 5.93 3.96 4.02 9.68 7.05 4.69 9.08 5.77 6.5 6.44 10.23 3.21 6.44 7.05 7.99 5.43 7.45 7.12 5.37 10.6 6.67 9.46 6 9.45 6.03 5.9 11.17 8.16 9.29 8.62 8.09 11.66 6.51 8.88 3.2 8.71 8.9 5.08 5.76 5.87 4.37 6.72 5.24 3.22 5.27 10.45 7.3 7.68 7.19 7.21 12.42 6.21 9.49 5.75 4.9 9.89 7.82 2.78 6.72 8.45 11.24 6.98 6.76 5.64 9.54 8.09 4.17 4.25 9.44 8.3 8.73 8.19 2.95 7.45 7.89 3.01 2.5 8.01 2.71 8.21 7.53 5.02 6.63 8.64 6.19 6.66 5.31 7.38 5.73 8.37 1.65 4.66 8.5 6.61 8.65 5.66 7.34 4.21 4.33 5.81 6.44 4.24 9 5.98 7.49 6.28 7.34 5.65 7.79 6.62 5.64 8.09 4.93 5.23 7.7 5.12 7.21 3.52 6.2 4.18 8.41 9.75 5.9 5.48 6.89 7.67 6.87 10.02 4.44 7.94 4.42 5.91 7.79 8.06 7.4 3.59 9.27 4.5 7.05 8.67 9.92 4.61 9.14 7.38 9.4 8.85 5.83 4.65 6.08 4 10.74 5.73 9.99 12.22 8.59 5.09 10.35 8.39 4.46 8.21 9.77 8.83 4.85 8.4 6.89 7.32 3.45 7.11 6.72 10.93 5.35 7.14 10.25 10.7 3.42 7 8.08 9.4 7.55 8.97 9.47 6.08 4.41 8.27 2.58 6.87 7.34 4.41 5.19 9.39 7.22 6.39 7.25 7.61 7.31 7.87 7.85 5.43 13.13 5.53 7.6 7.6 3.63 5.13 6.39 10.62 10.26 7.46 3.06 7.54 2.76 4.36 9.09 3.35 5.2 8.28 4.95 6.86 6.6 9.76 8.34 5.61 8.16 7.2 2.76 6.91 8.1 5.85 3.66 10.35 5.22 4.45 5.88 5.93 8.33 4.51 8.46 4.29 10.09 3.18 4.14 6.86 6.98 7.6 12.38 5.17 6.51 3.7 7.68 12.25 7.65 5.5 5.66 6.58 11.82 5.09 6.88 4.97 11.33 7.95 6.91 9.2 3.55 6.79 10.84 6.58 4.94 7.5 8.18 9.52 7.8 10.49 8.23 5.31 8.65
5.61 10.28 10.17 14.35 5.71 8.53 6.69 5.89 10.78 6.09 13.16 7.82 11.88 6.1 5.84 3.96 6.29 9.81 6.9 5.82 13.87 4.25 7.53 8.15 8.79 12.95 9.15 11.12 7.54 9.18 5.46 10.47 9.39 9.55 4.64 6.38 7.15 7.04 2.44 6.32 7.03 13.8 3.6 7.88 7.09 9.07 12.7 12.91 9.94 4.33 9.43 4.6 4.73 7.74 9.89 14.51 5.16 7.19 4.74 10.95 12.39 6.58 6.27 21.62 3.38 9.61 2.89 12.01 6.94 6.03 3.25 5.79 14.34 8.69 17.24 7.89 12.98 16.15 15.91 9.5 5.5 2.86 7.2 9.88 8.34 12.25 5.24 14.53 12.65 13.29 9.15 10.5 5.35 10.39 5.85 13.41 10.33 12.34 7.94 11.13 6.58 4.02 10.54 14.14 15.82 5.58 3.77 5.76 6.62 8.71 8.24 12.23 9.2 9.05 14.18 4.4 11.99 16.26 9.03 2.29 7.9 3.49 9.94 8.12 9.97 5.49 6.47 9.3 8.58 5.48 12.02 6.02 8.22 8.75 2.26 2.97 8.47 7.66 7.37 8.03 10.29 3.99 4.98 5.95 5.71 10.58 9.83 4.32 3.75 7.02 5.61 7.97 16.22 7.47 5.03 5.06 7.32 13.33 12.23 6.35 9.76 9.22 10.7 14.32 9.26 13.46 3.78 7.79 5.78 4.39 7.15 11.1 7.38 4.99 6.13 11.55 13.51 9.88 5.62 12.62 8.78 6.26 13.26 5.48 7.48 11.07 10.99 10.73 3.79 4.39 3.08 7.05 5.65 11.67 6.16 5.05 4.42 10.08 7.4 12.53 4.66 8.45 7.96 8.78 7.61 14.97 5.94 6.44 12.22 3.12 4.2 8.74 9.98 6.03 5.43 6.57 3.63 0.9 12.36 5.64 17.3 11.12 5.9 3.5 12.99 22.74 6.92 6.87 5.77 13.74 11.78 7.86 9.88 9.05 7.59 12.03 11.67 2.91 6.74 7.24 9.99 12.55 8.41 8.88 3.3 5.46 16.93 5.04 10.33 7.24 8.4 7.46 9.78 5.01 11.41 1.11 12.03 8.93 7.7 9.35 2.08 10.51 19.18 3.97 8.94 6.98 9.48 9.47 8.76 17.22 5.15 8.36 5.65 9.6 7.92 16.63 3.39 10.04 4.35 8.3 8.37 14.33 5.45 8.07 5.99 4.94 9.03 5.93 6.39 5.07 14.24 11.01 10.47 8.27 11.91 5.78 7.18 4.03 12.88 5.46 7.41 10.55 6.17 7.84 8.06 7.81 11.18 7.62 13.94 8.04 4.13 8.48 3.16 3.67 2.43 10.1 3.63 3.78 7.9 4.75 8.51 2.78 8.76 9.39 9.87 17.08 14.88 17.38 10.64 8.79 4.32 11.9 4.93 11.63 9.44 8.54 11.3 8.86 7.19 3.37 10.08 5.93 14.05 11.95 6.99 7.06 5.67 16.55 5.82 3.23 11.45 11.49 2.65 14.22 2.94 9.64 7.56 4.28 6.49 8.79 9.07 5.77 9.2 4.5 4.28 6.94 9.17 7.72 8.07 8.95 5.71 8.57 3.9 8.32 9.55 9.56 7.24 7.32 8.88 3.02 7.93 7.15 13.56 11.3 10.99 10.35 8.45 10.87 10.21 7.97 3.76 11.12 8.63 3.01 6.37 7.27 5.19 10.31 7.18 6.98 10.88 4.15 7.57 2.24 8.22 11.41 8.65 4.97 5.41 15.35 3.65 3.18 8.09 8.15 7.02 10.29 6.74 6.73 18.42 15.39 12.91 13.25 7.54 4.02 4.53 11.19 4.93 12.31 6.72 6.82 6.51 8.91 7.18 11.21 4.04 4.96 4.35 5.65 8.1 12.45 2.92 8.64 8.86 9.16 5.52 6.48 6.32 4.96 10.61 5.6 6.47 14.12 10.47 8.66 6.34 8.18 6.99 18.79 11.16 11.06 6.58 8.39 8.38 10.66 6.42 2.93 6.16 8.35 4.78 9.76 10.28 8.41 8.09 2.81 6.8 3.19 5.03 10.5 9.63 12.21 9.02 3.8 3.53 2.01 11.17 6.07 7.85 6.02 11.97 3.88 7.23 6.07 6.33 3.64 11.56 3.7 11.59 9.33 9.75 8.95 5.81 6.81 8.49 7.4 5.5 7.84 3.12 9.22 9.83 4.28 3.82 8.64 4.52 8.12 2.83 6.53 5.64 6.33 3 7.32 15.69 9.09 9.73 12.37 9.19 8.76 7.29 12.1 20.27 7.2 8.8 4.81 10.66 7.6 12.8 7.09 16.34 8.32 7.58 10.03 6.81 9.84 10 5.05 2.67 9.9 5.13 5.58 4.36 3.89 3.42 4.25 6.05 8.59 5.64 8.46 15.04 7.54 14.13 13.07 6.36 5.49 9.69 4.31 7.75 9.33 11.48 12.05 4.33 8.85 7.86 12.47 10.23 5.27 14.54 5.86 8.28 5.08 14.66 5.67 4.61 12.43 6.79 4.02 8.23 7.13 5.33 6.93 8.82 8.09 11.04 8.75 9.15 11.31 6.21 5.81 6.27 9.01 10.44 6.61 5.18 9.31 6.88 7.23 9.72 5.89 10.3 11.9 6.44 6.66 9.03 6.96 5.51 6.39 8.42 4.57 8.11 7.94 10.19 6.31 8.52 11.11 4.5 8.88 10.45 10.58 10.56 6.55 10.6 3.68 6.84 3.17 10.24 8.39 13.22 8.73 7.11 7.39 12.63 6.65 5.93 7.5 16.49 5.81 6.12 7.33 6.93 8.63 3.07 1.85 5.89 6.49 8.94 17.39 3.24 3.64 9.43 8.65 3.51 7.15 9.26 4.58 20.91 6.6 9.89 11.25 3.2 9.68 10.85 3.1 9.48 13.77 11.24 5.5 1.9 14.34 7.82 11.09 7.34 5.01 14.06 12.61 3.78 10.06 11.19 11.13 5.95 11.69 5.5 5.74 9.77 8.29 3.46 2.36 10.51 5.11 9.46 7.34 9.13 2 5.81 15.25 10.13 6.31 3.84 4.99 8.67 7.03 6.86 8.01 1.72 5.89 3.15 8.12 6.22 6.14 6.05 15.11 2.21 3.14 12.05 6.41 6.1 5.44 10.74 12.47 5.57 5.71 3.48 13.88 10.87 9.12 15.13 2.89 5.14 7.75 8.52 5.63 3.9 6.67 5.87 9.61 8.96 9.25 12.04 9.91 12.16 10.32 6.84 4.64 5.22 6.55 5.67 7.12 15.13 2.84 1.82 9.03 7.08 16.46 4.52 7.21 5.5 7.23 5.26 8.28 7.51 14.5 5.37 6.48 7.15 5.13 12.05 10.23 15.23 6.57 9.63 6.7 7.39 10.08 8.68 10.4 7.62 8.77 7.22 5.51 17.25 10.89 6.71 5.11 7.51 5.93 9.76 5.81 10.74 11.03 3.15 19.42 12.17 11.28 5.69 5.22 9.84 5.93 8.66 9.62 4.74 7.11 4.51 11.22 3.1 4.52 8.54 5.96 5.04 5.12 11.13 6.61 15.58 10.03 8.21 14.72 6.3 9.06 4.83 6.06 11.27 9.21 4.23 6.07 8.27 3.77 8.22 12.74 7.51 5.94 7.58 4.51 8.29 6.58 17.19 4.44 5.15 9.66 5.96 7.17 3.25 1.75 2.48 4.51 1.99 11.48 4.39 10.94 4.25 12.41 2.1 8.79 9.87 5.99 4.23 8.29 8.16 5.88 4.4 8.58 4.91 5.05 15.58 8.43 8.95 8.42 11.91 2.73 8.05 3.72 6.57 6.34 6.82 4.77 4.83 7.02 4.08 13.36 7.63 5.66 10.83 4.88 10.19 12.5 12.65 14.19 7.36 15.63 8.36 16.03 5.86 7.4 3.78 8.89 9.2 5.59 6.39 12.23 13.35 5.1 9.18 16.54 5.92 5.9 5.27 5.14 6.44 14.12 7.71 9.23 4.91 11.63 9.03 5.97 10.14 10.77 7.56 20.68 9.48 8.68 11.15 8.8 2.06 6.04 7.57 5.83 6.63 12.17 5.29 8.01 7.69 9.71 7.63 9.51 9.93 11.02 8.49 5.33 15.07 5.39 3.71 9.22 8.59 11.95 10.4 11.2 2.69 11.37 4.83 9.35 6.92 5.72 5.26 6.55 11.75 17.54 12.45 9.26 4.84 6.34 4.49 5.14 5.93 17.76 3.91 9.17 11.07 13.45 7.14 17.22 12.71 3.26 3.94 5.92 3.29 6.47 7.07 4.41 10.56 10.48 8.34 5.33 8.25 7.71 9.86 7.84 5.97 7.79 6.55 11.08 3.86 9.23 6.46 11.67 10.32 4.8 6.6 7.45 4.42 4.51 10.77 8.27 7.66 5.19 6.18 3.57 4.66 7.09 6.66 9.69 10.61 5.46 5.24 5.16 12.14 5.14 9.84 10.1 3.62 5.77 3.44 12.65 4.37 7.58 13.78 9.55 5.13 13.59 3.96 6.72 4.48 5.81 6.08 7.07 17.96 2.59 12.82 7.2 10.59 8.72 5.71 5.71 9.82 15.29 8.92 5.57 10.68 11.31 14.16 6.98 7.9 2.52 3.05 11.56 13.89 9.21 8.09 7.54 5.44 7.87 15.85 13.38 5.86 9.77 11.05 13.87 11.38 10.97 6.1 2.84 5.25 12.32 8.18 10.53 7.3 4.17 9.01 5.78 3.65 8.32 14.53 6.61 4.75 7.83 11.87 4.42 10.23 11.14 6.74 11.63 8.94 8.59 6.93 7.93 9.82 7.38 13.21 6.14 4.75 10.76 7.43 10.34 5.98 5.1 7.03 15.59 9.82 4.15 14.61 11 7.36 9.55 9.21 7.12 17.77 7.45 11.05 4.86 3.38 6.81 8.52 17.21 4.09 14.11 12.57 16.05 9.32 10.13 5.38 9.2 7.15 3.42 3.74 5.22 9.05 9.08 3.38 1.33 6.51 13.54 12.19 3.32 8.59 16.26 3.66 1.54 12.58 8.69 10.48 9.5 8.84 5.65 8.74 8.09 10 9.64 6.23 6.93 9.69 6.69 12.86 13.54 4.53 2.86 6.37 5.79 8.91 7.47 8.68 8.14 6.17 9.92 8.66 10.05 8.88 6.63 6.45 14.51 8.01 10.49 5.54 4.68 6.83 9.49 3.66 5.95 5.19 7.6 7.55 5.55 9.06 7.37 5.33 11.66 9.93 12.18 16.03 12.15 4.76 4.12 12.51 5.48 8.03 3.76 9.25 12.21 8.82 9.12 5.65 11.28 4.33 7.15 3.26 17.76 4.65 9.45 4.4 8.26 6.6 13.62 8.37 6.01 4.45 5.74 3.38 3.35 11.78 9.57 5.2 9.21 11.77 5.67 8.36 10.68 8.11 7.15 15.09 1.17 9.35 11.26 10.61 8.71 10.42 6.54 12.68 6.25 7.64 12.09 9.75 4.1 4.34 11.53 9.8 18.12 3.1 6.98 11.23 14.45 8.71 4.56 5.03 8.76 9.92 5.34 7.45 8.06 6.43 7.47 5.88 7.66 5.54 6.33 7.05 5.71 5.24 6.99 4.48 8.67 6.59 4.58 8.73 8.21 4.82 11.72 6.52 11.47 11.65 6.48 8.4 9 6.12 14.94 13.69 8.8 13.76 11.59 7.31 5.08 4.46 7.22 8.74 5.99 5.26 6.4 15.49 12.7 13.04 8.27 5.07 4.29 6.01 9.36 7.44 5.64 7.08 6.52 12.04 11.02 11.46 11.52 10.68 4.27 10.52 8.07 15.52 13.01 10.91 6.25 10 9.16 6.86 8.07 8.74 7.87 6.42 4.08 4.28 6.92 7.01 9.07 6.91 7.44 8.55 11.81 4.13 7.82 11.11 9.35 10.58 7.9 8.52 15.33 6.04 6.34 9.79 8.28 10.14 11.15 7.92 4.93 3.92 11.08 10.47 2.57 8.46 7.18 3.86 6.66 7.83 5.25 9.38 5.34 7.22 10.4 3.71 6.5 2.05 7.63 1.25 13.02 6.31 10.83 2.87 5.56 7.44 8.24 3.57 3.27 5.08 9.72 5.1 10.87 5.2 14.83 6.36 6.35 14.48 2.94 7.87 4.53 4.84 9.31 16.08 7.64 15.93 6.6 10.73 4.91 6.04 8.88 3.33 10.31 5.48 6.86 12.36 5.55 5.03 9.5 6.17 7.96 5.59 10.43 6.27 10.29 5.85 9.84 10.03 14.06 2.48 11.11 14.42 8.17 7.77 6.13 4.86 12.06 9.13 11.81 14.84 5.27 11.05 3.17 7.36 8.18 4.46 2.68 7.61 6.92 5.24 11.32 3.12 5.24 4.42 13.86 2.15 7.47 6.35 13.35 5.19 9.37 8.82 8.92 4.52 8.24 5.38 6.65 9.23 4.56 4.22 9.46 14.72 6.96 5.2 2.95 7.67 8.61 8.21 3.99 9.3 9.25 4.5 6.13 7.76 8.22 6.7 6.14 8.74 8.23 5.84 8.55 5.96 9.65 6.59 2.35 11.89 9.3 6.34 15.31 8.75 11.23 12.56 6.97 6.13 6.25 12.19 8.85 6.29 6.67 10.22 2.26 10.79 5.33 11.36 13.58 6.43 9.78 16.05 10.93 9.16 1.96 3.16 4.6 11.22 8.12 5.7 5.12 6.21 4.68 3.59 7.6 9.46 9.36 7.07 10.39 5.8 9.22 8.8 4.04 4.32 9.21 11.79 9.23 3.78 2.73 7.52 12.3 2.74 9.63 7.03 6.49 4.51 6.89 13.64 5.93 13.63 5.95 11.22 7.68 8.01 3.35 4.17 5.16 7.61 6.36 9.13 6.05 5.67 4.32 6.54 6.3 10.11 6.93 4.57 3.51 9.23 13.73 4.75 14.57 12.23 13.65 9.85 4.9 10.51 5.65 5 11.29 5.73 6.35 3.19 4 5.53 8.01 7.32 7.12 9.47 15.28 2.09 8.24 10.2 9.05 9.73 4.32 4.06 9.63 9.2 9.76 11.88 6.01 10.23 8.02 10.23 10.42 6.18 8.47 2.97 14.36 6.27 10.38 3.99 4.46 5.15 15.82 7.15 7.86 9.12 4.17 1.15 9.16 8.37 7.34 14.14 20.76 12.26 8.72 4.68 12.19 12.97 7.66 3.04 8.73 8.69 3.62 4.57 12.49 8.38 7.7 15.33 14.56 5.3 16.26 11.06 5.08 4.64 4.46 3.83 5.72 8.88 6.12 4.71 3.41 5.52 5.62 3.01 7.15 12.24 7.05 8.04 7.42 7.41 8.07 4.59 8.65 6.01 12.72 7.61 9.08 12.15 5.27 8.65 8.47 11.2 7.32 3.79 7.69 1.32 6.88 16.77 6.21 8.93 6.84 6.12 13.51 14.06 4.38 5.12 5.71 8.94 6.49 4.23 8.48 10.04 4.09 5.27 10.62 12.26 3.07 10.91 2.9 10.4 9.7 9.58 5.63 7.1 8.76 14.79 15.22 6.58 11.12 17.47 3.45 6.47 3.58 13.38 11.2 12.65 8.6 4.11 6.28 9.9 14.84 6.16 7.52 7.75 9.38 8.37 3.17 8.64 9.57 7.33 3.45 1.85 4.72 7.04 10.36 8.64 5.06 7.23 13.57 11.94 4.88 13.86 3.36 5.13 10.07 11.74 5.24 8.03 4.42 7.3 6.51 7.07 10.04 11.88 6.81 9.22 11.84 7.16 8.23 2.11 11.07 5.23 7.05 8.54 5.38 7.26 5.53 11.36 9.24 7.25 13.28 7.29 5.42 8.05 4.86 7.69 9.83 10.19 7.61 11.45 10.97 6.79 9.79 9.06 8.3 7.7 3.73 4.25 9.88 11.84 8.05 7.66 5.42 13.36 6.08 9.76 11.31 4.7 9.94 1.27 14.37 9.68 8.18 6.47 7.26 13.08 3.06 6.48 2.2 5.77 5.37 6.97 9.91 10.48 9.61 9 4.63 7.05 9.29 12.53 4.07 9.25 5.54 7.62 9.94 5 9.25 5.41 7.51 13.33 12.73 8.48 5.36 2.3 11.4 15.22 8.11 10.35 6.77 4.9 5.12 7.68 7.32 3.46 10.74 5.05 7.9 3.69 8.6 12.15 9.37 7.89 7.87 6.97 9.43 7.09 4.88 8.96 6.72 6.45 8.16 3.05 13.12 10.67 5.87 11.16 4.92 2.66 3.48 5.92 6.39 10.16 6.14 8.8 7.8 14.36 9.81 4.56 8.69 11.81 6.68 7.44 7.64 2.57 13.34 8.46 7.04 2.95 12.63 3.96 10.15 7.17 8.94 6.68 3.76 11.17 4.27 13.31 11.81 4.6 3.99 12.19 7 5.92 5.21 10.45 9.33 7.57 2.65 8.04 7.78 5.97 6.09 7.84 5.44 7.64 11.64 10.62 5.22 5.41 6.13 6.68 2.71 5.09 6.2 19.04 10.91 3.56 6.56 12.4 6.95 6.19 9.49 4.87 8.48 10.81 5.76 10.88 13.58 5.6 12.3 6.32 8.99 7.49 5.93 7.86 8.27 11.24 10.14 3.02 7.71 4.7 9.38 7.23 12.7 14.69 10.83 6 10.6 12.87 5.64 4.86 7.53 3.49 7.26 9.27 20.02 4.13 3.4 14.7 4.49 1.59 6.8 7.21 7.32 6.78 6.62 7.44 6.49 10.88 6.67 4.53 4.1 7.34 8.69
1.72 1.51 0.49 0.28 0.89 4.4 0.49 0.46 0.63 2.05 3.26 0.66 1.03 0.33 0.6 0.27 0.57 0.46 0.48 4.02 0.57 1.61 1.77 1.04 0.9 0.43 0.45 0.37 0.62 2.87 0.31 0.45 0.7 0.5 0.51 0.71 0.85 1.27 0.94 0.24 0.35 4.51 0.66 0.66 1.35 1.51 0.55 0.6 1.09 0.39 1.88 0.65 1.89 0.63 0.33 0.35 1.71 0.84 2.64 0.56 0.79 0.82 0.58 2.39 2.17 0.53 0.34 0.48 0.45 2.85 1.38 1.38 1.51 1.39 0.23 4.27 1.76 2.98 2.22 0.61 0.63 0.87 0.38 0.33 1.33 0.29 0.55 2.57 0.43 0.24 0.87 1.5 0.28 0.53 0.43 1.37 1.42 1.4 1.14 0.27 0.49 1.24 0.56 1.11 0.44 0.4 0.38 0.59 0.32 0.5 1.86 1.09 0.42 0.57 2.05 1.43 0.48 0.48 0.58 0.55 0.92 10.95 0.71 3.43 1.07 1.18 1.59 0.41 2.22 1.53 0.61 0.7 0.48 0.88 0.31 0.98 0.63 1 0.51 7.4 0.72 0.25 3.71 1.21 0.44 1.85 3.13 0.44 1.19 4.87 0.24 0.99 0.79 0.52 0.62 0.48 0.96 1.07 0.85 0.37 0.35 0.4 1.01 0.45 0.55 0.38 0.91 0.29 0.41 0.33 0.52 0.31 0.45 0.3 0.69 0.49 0.8 0.62 2.14 0.72 1.01 1.73 1.33 0.64 2.89 0.57 0.77 4.83 0.24 0.4 0.34 1.89 2.97 4.05 0.69 2.12 4.98 4.52 0.73 0.38 0.43 0.87 0.53 0.51 1.53 0.46 1.29 0.39 0.75 0.55 0.95 0.36 0.29 0.86 1.29 0.33 0.33 1.06 2 0.78 0.63 2.73 0.45 1.5 0.52 0.46 1.92 1.15 0.43 6 1.07 0.73 0.76 3.22 0.82 1.85 1.08 0.61 0.35 0.45 0.95 0.82 0.61 0.44 0.33 0.66 0.51 0.96 1.22 0.52 0.23 4.82 1.09 5.11 0.48 0.2 0.54 1.07 0.87 0.51 1.75 1.48 1.77 1.37 0.81 0.48 1.15 0.98 0.79 3.39 0.65 5.28 1.13 1.54 0.62 0.39 0.4 1.01 0.7 0.38 0.57 0.81 0.75 0.5 0.55 0.37 1.69 0.84 2.88 0.88 0.4 1.13 0.38 0.86 0.38 0.38 1.3 0.24 0.99 0.75 7.38 0.28 0.58 0.52 0.55 0.65 0.81 0.6 0.85 0.86 0.29 3.7 0.76 0.6 0.46 2.12 0.4 0.34 0.4 0.9 1.47 0.39 1.29 0.63 0.32 0.57 0.62 0.46 1.32 3.42 0.78 0.46 0.54 0.26 1.03 0.33 0.68 0.62 0.77 5.9 2.37 0.95 2.44 2.69 1.05 0.36 0.3 0.62 2.12 1.12 0.65 0.62 2.49 2.96 2.42 0.46 1.24 2.46 0.61 1.09 1.44 0.35 0.35 0.62 0.48 0.48 0.41 0.22 1.25 1.88 0.4 0.38 1.27 1.02 1.13 0.5 0.76 0.33 0.26 0.36 0.37 3.15 0.66 0.6 1.15 0.48 0.38 0.67 0.85 0.51 4.32 0.23 3.54 0.72 1.11 2.43 0.46 0.28 1.1 1.11 0.79 0.43 0.37 0.76 1.27 0.33 1.19 2.07 2.88 1.06 0.76 0.32 0.58 0.57 0.74 0.42 0.93 0.94 0.94 0.42 1.21 4.53 1.12 1.14 1.12 2.64 1.06 0.99 0.66 0.77 0.35 1.09 4.15 0.39 1.4 0.36 1.03 0.2 5.5 0.3 1.91 0.7 0.29 0.6 2.58 0.5 1.06 0.34 0.37 0.31 0.39 0.93 0.3 1.1 0.57 0.45 0.55 0.77 2.08 0.82 1.09 2.08 3.82 1.06 0.4 0.42 0.48 0.5 1.17 3.71 0.4 0.86 1.17 0.52 5.68 0.69 0.57 0.22 1.91 0.38 4.02 0.6 0.26 0.48 1.08 2.56 0.33 0.43 0.66 0.38 0.45 0.55 0.84 0.48 0.46 0.76 0.82 5.24 0.43 0.42 0.97 0.72 0.36 0.55 1.08 1.2 1.33 2 0.38 0.82 0.28 0.42 1.55 1.01 1.27 1.12 0.6 1.25 1.48 1.98 0.41 1.5 5.03 2.81 1.13 0.53 0.64 2.56 0.91 0.64 0.3 0.19 6.21 1.23 0.88 0.45 0.39 0.44 3.33 2.21 11.48 0.4 1.04 0.23 0.42 0.51 4.43 0.82 0.85 0.81 0.56 0.9 0.42 0.95 0.7 0.26 0.7 0.25 0.44 1 0.5 0.97 0.73 0.37 1.45 0.37 1.85 1 0.31 0.68 0.33 0.56 0.23 2.04 4.47 0.56 0.85 0.35 0.92 1.75 0.44 0.87 0.43 0.59 0.43 0.98 1.44 1.48 2.2 4.38 1.96 0.9 0.52 0.45 1.85 0.58 1.37 3.71 0.47 0.87 0.97 3.6 0.36 0.37 0.69 0.63 1.48 0.75 0.36 0.39 2.38 2.9 0.81 0.86 0.24 1.32 0.85 0.49 0.67 0.92 4.2 6.4 2.34 0.28 1.77 1.59 4.92 0.82 0.64 0.9 0.39 0.3 0.64 1.25 0.51 0.72 0.35 1.05 0.45 0.69 0.99 0.6 0.95 4.64 0.51 1.71 1.03 0.33 0.56 0.27 2.73 1.22 0.55 0.83 0.36 0.36 0.47 0.31 0.83 0.98 2.75 1.07 0.57 0.3 0.67 1.07 1.89 1.24 0.66 0.43 2.19 0.33 0.38 0.31 0.53 1.2 0.51 1.65 1.7 0.36 0.86 0.34 0.57 0.44 0.82 0.25 0.51 0.29 0.47 1.07 5.54 1 0.29 0.53 3.37 1.98 1.97 6.08 3.19 0.87 0.36 1.06 0.72 1.18 2.53 0.94 1.63 0.62 0.83 0.81 2.26 2.11 0.47 0.58 2.16 0.37 0.2 0.76 0.28 0.91 0.52 1.75 1.9 3.37 0.31 0.36 1.76 0.31 0.31 1.52 3.28 0.34 2.01 4.42 0.9 0.4 0.89 0.4 0.6 0.63 1.21 0.3 1.02 1.35 0.41 1.07 0.37 0.51 0.37 2.11 0.73 0.81 0.72 0.81 0.27 1.85 1.8 0.3 0.73 0.98 0.41 5.4 0.39 0.36 0.5 0.6 0.3 2.35 0.36 2.68 0.32 2.5 0.45 2.33 0.73 1.39 0.46 0.68 0.42 0.27 0.48 0.22 0.29 0.32 0.66 1.86 1.95 0.36 4.57 0.51 4.69 1.84 1.13 0.5 0.28 0.69 1.4 0.52 0.24 0.44 0.63 0.33 1.82 2.83 4.03 0.72 0.86 0.47 0.43 1.03 0.92 0.4 0.85 0.68 0.44 0.33 0.2 0.52 1.53 1.24 0.23 7.44 0.76 0.65 0.81 0.51 0.41 2.87 0.63 0.47 0.42 2.52 0.24 0.37 0.54 0.43 0.78 0.92 9.26 0.4 0.29 0.27 0.89 0.49 1.88 1.55 1.9 0.63 0.43 0.24 0.89 0.43 0.89 2.19 2.23 0.34 1.81 0.39 0.93 5.68 4.14 2.63 5.03 0.55 0.93 0.31 0.27 0.58 2.02 4.05 1.16 0.44 1.02 1.37 0.66 0.45 2.44 2.04 1.02 0.32 0.63 0.56 0.28 1.74 2.9 0.93 2.86 0.37 0.72 0.8 0.81 0.56 1.78 0.53 0.26 3.43 0.41 0.53 0.4 4.35 2.77 0.86 0.76 0.42 1.38 0.5 0.58 0.5 1.2 1.99 1.12 1.81 2.69 2.69 0.69 1.31 0.43 0.61 0.32 0.35 4.26 0.4 0.39 1.3 0.42 2.04 0.49 0.42 2.05 1.74 0.8 3.15 0.77 2.31 0.98 1.53 0.99 0.24 1.18 0.29 2.02 0.93 1.25 0.9 0.43 0.54 0.95 5.28 0.27 0.94 0.96 0.46 0.51 1.34 1.45 0.34 0.62 0.55 0.76 1.17 0.79 0.25 0.49 1.52 2.44 0.59 1.55 1.95 0.76 1.33 1.14 0.9 1.26 0.79 0.61 0.87 0.2 1.98 1.59 0.72 0.79 0.71 0.51 6.17 1.28 0.31 1.46 3.43 0.33 1.18 0.81 0.49 0.46 1.66 0.81 0.31 0.58 1.63 1.35 0.27 0.45 0.65 0.82 3.18 0.59 0.33 0.25 0.55 0.61 0.41 0.7 0.77 0.49 1.03 0.26 2.39 0.6 0.31 1.32 1.21 0.74 0.56 0.43 0.64 1.46 1.52 0.82 1.15 0.48 0.82 0.77 1.54 0.92 1.08 0.39 1.21 1.29 0.77 1.4 0.49 0.91 2.46 0.83 0.41 3.27 0.7 0.46 0.48 1.24 1.1 0.81 0.44 0.57 0.91 1.29 0.37 0.27 0.59 0.93 0.19 0.78 0.63 0.54 5.72 1.65 0.41 0.28 1.15 1.39 1.37 0.61 0.88 0.4 0.39 1.4 0.4 0.35 0.94 0.33 1.52 0.5 6.56 0.46 2.03 0.49 0.28 0.45 0.47 1.83 1.17 1.95 0.55 0.43 0.38 0.45 2.84 0.48 2.72 0.43 2.56 1.74 0.3 0.28 1.2 0.66 2.26 0.26 0.74 0.32 0.36 0.45 2.31 1.61 1.85 2.35 0.44 0.69 0.98 0.74 0.94 0.74 4 0.22 1.45 4.03 0.35 0.32 0.21 2.02 0.81 0.82 1.64 0.31 0.39 1.34 0.32 1.42 1.69 0.37 2.23 1.05 2.74 3.53 1.26 0.39 1.3 0.88 0.42 0.47 0.37 0.7 0.66 0.24 0.56 0.71 0.62 0.4 1.25 1.25 4.77 0.54 0.35 5.22 3.07 0.61 0.5 0.26 0.24 0.43 1.19 2.46 0.96 2.5 0.76 1.12 0.2 1.31 0.92 0.85 0.9 0.42 0.93 0.37 0.23 1.2 0.26 0.46 0.76 0.29 0.57 0.64 0.32 2.59 0.6 0.68 0.17 0.22 0.71 0.94 0.93 0.95 0.48 1.06 0.35 0.84 2.3 1.81 2.15 0.29 0.24 1.19 0.65 0.32 0.83 0.99 0.29 1.65 1.77 0.76 0.53 0.3 0.74 3.64 0.59 1.71 0.58 1.45 0.91 0.57 0.9 1.31 1.28 2.08 1.17 0.67 0.25 0.47 0.88 1.27 0.45 0.73 1.82 0.55 1.3 0.48 1.92 0.49 5.23 0.45 2.56 3.28 0.28 2.61 1.77 1.45 1.15 1.57 3.33 0.79 0.41 0.3 0.36 2.93 0.54 1.22 0.89 0.29 0.7 0.23 1.63 2.83 2.71 0.52 0.44 0.51 0.64 0.26 1.49 0.37 1.01 1.73 5.72 0.58 0.91 0.51 1.15 0.5 0.47 0.68 0.46 1.1 0.86 0.38 0.79 0.63 0.49 0.54 0.26 0.74 2.03 0.32 1.28 0.75 0.44 0.66 0.32 0.41 0.41 2.1 1.35 1.4 2.12 0.77 0.31 1.12 0.23 0.26 1.12 0.54 3.32 0.96 0.73 0.77 0.69 1.55 3.42 0.81 0.3 0.41 0.7 0.27 0.45 2.27 0.4 0.39 0.83 0.57 0.76 0.4 1.79 0.54 0.3 0.73 0.34 4.36 1.79 0.44 0.3 0.24 0.61 1.2 2.53 1.44 0.9 2.14 2.53 0.33 5.2 0.81 1.02 1.82 1.23 0.4 0.28 0.3 0.64 0.67 1.8 0.75 0.41 0.66 4.55 0.23 2.13 1.15 0.64 1.83 0.69 0.58 0.69 0.58 0.75 0.56 0.68 0.92 0.79 0.35 4.95 1.19 0.84 6.66 1.94 0.47 0.69 2.13 1.03 0.82 0.76 0.42 0.36 0.76 0.38 5.82 0.82 1.19 0.44 0.61 0.5 4.2 1.47 0.49 0.62 0.88 0.22 0.58 0.71 0.47 2.04 0.35 0.47 0.82 0.44 0.92 0.31 0.3 0.45 0.4 0.39 0.73 0.59 2.98 6.48 0.5 0.74 0.48 1.12 3.07 0.54 0.35 1.51 0.55 0.27 0.93 0.39 0.78 0.26 1.3 1.72 0.29 2.11 0.32 1.82 3.21 1 0.97 0.87 1.29 0.62 1.77 0.53 0.49 2.23 0.96 0.48 0.77 4.21 0.92 0.82 0.29 0.67 1.19 0.82 0.25 0.3 0.84 1.48 0.33 0.51 0.25 0.49 0.43 0.6 0.71 0.56 0.45 1.16 0.46 0.47 0.9 0.65 0.31 0.67 2.14 0.37 3.93 5.88 0.74 0.68 1.35 1.35 0.4 0.63 0.26 1.31 0.74 2.72 1.62 0.36 0.69 0.3 0.88 0.67 2.52 1.19 0.46 0.55 3.18 0.76 1.85 1.51 0.67 0.41 0.84 12.2 0.57 1.17 0.27 1.96 3.34 0.49 0.48 2.8 0.59 5.48 1.32 0.28 0.58 0.6 0.45 0.27 1.03 1.98 1.03 0.43 0.69 1.1 0.83 0.46 2.95 0.32 1.54 0.48 1.29 0.36 0.93 0.86 0.48 1.54 0.63 0.45 1.18 0.61 0.25 0.59 2.59 0.32 0.31 0.23 0.85 1.07 0.3 0.4 1.49 0.53 1.36 0.49 0.48 2.29 2.5 0.37 3.99 0.26 1.47 1.07 1.57 0.84 4.63 1.3 0.35 0.95 2.39 0.63 0.68 0.59 0.18 0.32 0.51 2.35 0.55 0.5 0.44 0.93 0.72 0.64 3 0.56 3.43 0.52 0.42 2.12 2.02 2.11 0.79 1.12 0.3 0.5 0.73 0.84 0.48 0.26 0.3 1.42 0.57 0.28 0.45 0.72 0.44 0.31 0.43 0.29 0.33 1.18 0.35 1.12 1.23 0.38 0.49 0.23 3.7 1.21 0.95 1.11 2.07 0.28 1.22 0.31 1.01 0.88 0.79 0.7 3.97 1.61 0.39 0.44 1.87 1.33 0.64 0.97 0.45 0.88 0.71 0.7 0.81 1.06 0.58 0.24 0.89 0.61 2.77 2.27 0.96 1.58 1.09 0.69 5.3 0.84 0.46 3.1 0.52 0.61 0.24 0.33 0.42 0.46 0.4 0.35 1.02 2.14 3.56 0.8 0.92 0.24 0.47 2.92 1.67 4.04 0.21 1.18 2.34 0.71 1.45 4.55 0.58 0.5 1.28 1.09 1.15 0.61 0.64 2.74 0.36 0.32 0.85 0.82 5.84 0.73 0.55 0.24 0.44 2.71 1.6 1.34 0.82 0.79 0.75 3.29 1.69 3.44 0.27 0.31 1.44 0.92 0.41 0.66 1.23 0.7 1.08 0.4 1.42 0.57 2.46 0.36 2.12 0.71 0.93 1.13 0.36 3.38 1.12 0.3 0.87 2.73 0.28 0.38 0.51 0.98 0.75 0.49 0.77 0.94 0.98 0.45 0.5 0.55 0.35 0.26 4.79 0.85 4.02 0.81 0.27 0.69 0.31 0.57 0.49 0.52 1.08 0.73 0.55 0.37 0.75 0.48 3.92 0.74 1.82 0.36 1.09 2.19 1.16 1.73 0.22 0.39 1.21 0.97 0.36 1.91 3.96 8.4 1.29 1.6 2.71 0.56 0.89 0.81 0.65 1.12 0.66 0.42 2.06 4.49 0.36 0.64 0.47 0.29 3.42 0.47 1.14 0.49 0.44 0.85 0.92 0.28 1.94 4.73 2.35 0.78 0.93 0.52 1.46 0.36 0.79 0.33 0.69 0.89 1.1 2.02 1.19 0.91 0.38 0.39 0.65 4.64 0.87 0.66 0.32 4.05 0.85 0.55 0.3 0.73 1.13 0.55 0.28 0.74 1.12 2.88 2.95 0.6 4.72 0.8 1.16 0.65 2.75 0.26 0.67 0.7 0.28 0.43 0.37 0.92 0.36 1.37 3.77 1.27 2.27 1.16 0.78 0.46 1.24 0.27 1.39 1.16 0.51 1.23 3.07 0.43 0.62 1.85 0.39 0.49 0.49 1.06 2.53 0.89 0.7 0.69 1.43 0.72 0.9 0.95 0.58 1.73 0.6 0.69 2.52 0.39 1.41 3.34 0.57 0.38 2.6 2.21 2.13 0.26 0.94 0.48 1.33 0.45 0.25 1.25 0.75 0.55 0.71 0.67 0.57 0.3 0.46 0.5 0.55 4.16 0.47 0.38 1.27 1.15 3.77 0.82 0.87 0.2 0.56 2.69 0.68 0.94 1.81 0.47 0.29 0.54 0.98 2.84 1.06 1.79 1.36 3.4 0.74 0.41 2.74 2.17 2.49 0.5 1.95 2.82 4.52 0.56 0.38 0.89 0.52 0.61 0.81 0.49 0.36 0.91 1.09 0.87 0.58 0.6 0.64 0.76 2.15 1.01 0.43 1.23 1.21 0.66 0.4 1.93 0.75 1.05 0.54 0.43 1.17 0.45 0.43 0.95 0.77 1.4 0.53 0.7 0.29 0.35 6.17 0.79
11.14 9.18 1.71 6 2.56 1.52 7.85 8 5.53 1.99 8.7 4.66 4.34 1.1 6.03 8.67 4.18 4.12 10.8 6.84 3.45 5.11 4.37 4.12 2.54 5.08 7.68 5.83 4.51 11.52 5.16 1.86 1.27 5.38 6.35 4.99 4.78 8.74 7.38 7.75 1.32 0.61 5.16 2.98 10.64 3.17 4.85 3.57 1.28 6.45 2.76 4.04 0.4 9.27 2.45 2.66 2.7 5.77 4.56 5.54 7.21 16.44 1.41 6.18 5.43 2.37 9.27 2.56 2.39 10.09 1.31 2.62 5.39 2.77 4.71 4.37 6.05 4.91 4.87 10.25 2.72 9.28 3.34 7.77 4.25 5.92 4.24 9.07 1.66 3.3 4.25 4.51 2.78 2.13 4.18 2.81 2.06 5.09 4.95 5.99 3.74 0.62 7.78 4.97 2.48 6.25 5.99 1.97 9.1 7.34 3.81 10.72 9.28 1 3.89 0.8 4.91 1.05 3.85 3.69 7.45 2.15 9.69 2.62 3.57 4.76 4.3 1.7 8.06 5.65 2.63 11.07 4.28 7.15 1.31 2.78 6 1.02 4.69 3.18 3.39 5.71 3.97 5.65 9.2 0.98 2.62 5.04 3.41 5.34 4.98 6.06 1.12 4.93 5.2 3.05 3.78 2.83 2.18 6.39 3.54 4.12 4.8 9.13 3.9 4.42 5.68 1.45 5.34 6.35 2.4 2.64 8.03 1.24 13.3 6.09 2.67 2.07 3.27 6.2 4.67 8.49 4.26 8.1 7.15 2.8 1.08 5.91 7.97 3.27 2.78 0.48 4.87 0.89 9.5 2.51 6.13 11.15 4.21 10.26 5.11 1.34 5.01 7.58 3.73 5.05 7.26 6.41 3.28 4.39 2.32 6.39 6.15 4.91 3.52 12.04 3.74 5.52 3.66 2.79 4.19 4.36 1.21 4.74 6.06 13.05 4.41 3.52 4.18 3.25 2.01 3.36 1.75 1.38 3.92 1.94 5.65 9.51 3.67 12.58 4.15 7.57 5.81 10.89 8.7 3.66 5.19 2.18 7.33 5.77 8.5 1.31 4.46 3.18 7.54 2.62 9.04 4.41 5.62 13.03 5.56 4.32 6.6 1.48 3.47 1.94 2.58 6.76 3.09 1.78 6.14 6.49 4.45 5.07 4.6 3.2 8.01 3.42 2.01 5.78 3.82 4.94 7.36 1.69 1.61 6.86 4.99 3.23 6.72 5.14 7.18 1.44 3.32 3.48 2.96 6.69 3 3.56 1.35 0.94 6.92 10.48 2.68 5.98 3.42 5.43 8.28 2.49 8.23 1.9 2.33 0.99 5.46 9.1 3.4 2.85 9.66 2.76 8.35 3.56 5.14 8.61 3.51 2.75 5.11 2.23 4.89 4.32 2.66 7.73 9 2.39 3.68 6.93 4.63 6.73 5.91 2.23 4.01 2.28 3.92 10.07 0.76 4.26 1.02 5.2 5.38 3.03 0.61 7.38 1.13 1.33 3.33 3.02 0.6 4.67 8.27 0.56 3.04 5.15 2.36 3.89 3.48 10.03 7.28 8.48 5.49 2.74 1.05 4.15 7.05 4.73 1.36 5 1.91 3.39 4.82 10.73 6.35 1.48 0.73 4.82 4.72 6.13 3.6 1.7 1.64 5.36 4.99 7.05 5.4 2.47 10.01 0.98 1.18 2.63 7.39 9.18 7.29 4.01 8.2 5.09 2.71 5.21 2.97 3.12 5.35 6.84 2.82 2.2 3.69 4.36 9.13 3.65 5.46 8.89 3.25 9.83 7.06 3.61 9 3.49 10.23 3.18 2.85 6.72 5.94 5.41 5.8 1.81 9.46 1.2 9.7 5.88 7.61 6.82 2.67 8.88 0.86 5.66 4.39 7.96 6.26 9.11 2.73 4.48 4.03 7.01 5.83 1.8 7.4 2.11 2.3 7.68 8.66 5.82 0.97 3.62 3.35 7.9 1.89 5.37 5.89 4.44 6.09 6.36 0.9 3.09 1.16 5.18 2.37 10.18 0.75 6.02 5.58 1.03 3.17 9.9 4.65 4.33 4.58 1.17 5.49 5.21 2.21 4.66 2.6 7.7 9.96 6.67 3.73 9.65 6.26 8.1 2.68 7.01 4.54 3.94 2.93 5.75 6.59 4.37 3.87 8.94 5.57 4.14 1.76 7.55 1.19 2.49 7.26 2.25 5.99 6.59 5.86 3.86 8.08 1.05 0.71 5.59 5.37 6.33 3.33 3.99 6.25 4.63 7.06 3.49 6.69 5.49 3.08 2.85 2.61 7.14 6.77 5.29 1.52 4.21 2.96 6.91 1.23 5.15 4.54 5.23 7.58 2.83 3.32 1.36 4.24 4.69 5.54 6.46 2.22 3.67 3.91 5.32 3.91 2.69 2.9 4.02 6.87 6.17 9.73 9.43 1.82 1.95 8.68 4.1 5.24 7.25 1.92 3.81 7.61 5.82 4.7 6.02 4.28 3.04 4.59 5.75 7.97 5.66 3.39 2.97 5.25 1.95 2.45 4.84 2.74 4.1 0.93 3.22 5.17 0.85 0.44 5.69 4.42 5.38 2.75 0.56 4.5 4.25 10.76 1.25 6.4 3.83 8.53 3.64 2.61 0.77 5.3 1.22 2.51 6.88 8.75 3.16 1.02 6.61 6.23 6.75 7.92 2.4 2.3 3.74 1.36 7.49 5.51 5.01 6.23 5.93 4 1.36 0.54 3.99 4.58 4.04 7.39 0.86 3.27 2.23 4.32 3.59 9.05 1.62 3.25 1.35 1.02 6.24 3.05 0.93 1.19 3.57 8.9 1.03 3.78 6.65 6.86 4.93 3.05 3.62 1.23 9.13 5.76 6.97 3.5 3.23 2.93 5.03 4.56 7.86 3.41 2.62 4.02 4.46 2.23 6.55 3.93 2.69 2.98 5.6 6.97 6.06 1.48 2.03 3.77 22.72 3.47 4.3 16.37 2.2 7.29 1.42 4.01 2.11 2 0.8 1.77 2.18 0.78 3.47 5.49 7.33 3.38 8.72 2.86 2.73 1.64 7.09 5.1 3.56 2.11 3.83 5.81 3.4 1.44 6.88 3.14 1.56 4.94 0.75 10.26 5.19 3.03 5.47 1.73 4.26 5.33 5.73 3.73 3.65 5.98 8.06 3.69 5.76 5.53 8.69 4.2 4.57 5.59 1.63 2.97 1.58 3.1 9.34 2.74 1.15 5.8 0.51 3 1.58 4.63 1.69 1.62 4.25 1.54 3.83 12.68 3.17 8.02 5.6 7.57 7.44 9.99 3.35 3.88 1.44 1.74 1.23 1.69 3.02 5.72 3.19 0.9 7.43 0.96 6.06 6.23 1.06 3.06 1.68 2.31 6.23 6.92 8.06 6.15 9.49 2.51 3.67 8.62 2.7 4.16 5 9.7 3.71 9.1 0.76 5.4 4.78 4.15 0.96 5.51 3.5 3.48 1.52 3.6 1.53 0.7 1.94 1.06 7.95 1.86 4.19 6.51 5.48 1.72 10.68 4.71 3.11 3.44 3.56 11.46 3.82 6.65 6.93 5.59 5.53 6.42 1.86 5.14 8.3 2.01 3.29 2.39 3.7 5.15 1.39 2.05 6.31 6.59 4.78 7.49 6.09 1.63 5.12 7.08 4.33 1.91 2.74 1.23 2.19 4.11 0.65 9.4 2.6 6.15 3.18 8.73 1.6 4.31 3.63 12.5 4.43 6.81 7.94 4.95 8.2 5.44 7.25 1.91 3.82 6.79 6.99 5.64 4.96 4.61 3.52 1.3 5.59 2.43 4.2 3.81 11.23 1.94 2.22 4.6 7.32 13.49 10.41 14.34 4.83 4.23 1.84 3.81 1.15 3.65 2.3 15 1.22 1.3 5.87 1.75 3.99 3.58 5.4 4.39 8.78 5.34 5.57 5.14 0.81 3.59 3.46 1.88 3.64 1.65 3.81 7.14 5.39 7.67 4.7 5.48 2.13 3.19 15.19 2.38 2.12 2.92 5.45 2.56 4.46 8.6 2.28 10.79 1.41 3.82 1.78 2.06 6.73 2.38 12.57 1.1 1.84 4.37 1.33 3.34 4.09 4.41 4.8 3.67 2.28 2.9 1.16 9.04 4.32 4.6 3.63 1.29 3.07 9.22 1.47 6.94 5.42 0.85 7.13 2.63 6.62 4.08 5.76 4.22 14.24 0.97 3.49 10.62 5.17 7.47 1.89 3.35 3.8 8.33 8.39 1.68 3.08 3.59 1.08 5.15 9.35 2.76 2.1 3.07 3.78 2.98 4.84 1.54 1.27 3.36 5.09 7.37 1.94 5.79 4.63 5.12 3.11 2.79 2.14 5.1 4.62 2.28 6.16 0.52 8.97 6 6.11 7.17 7.58 0.85 6.6 6.2 0.77 3.65 3.66 2.07 2.76 6.77 11.73 1.08 3.94 7.66 2.26 9.98 4.32 1.54 13.53 2.51 3.58 7.18 7.91 3.43 1.6 4.51 2.96 1.15 4.21 2.39 7.92 5.43 2.24 6.03 7.05 5.18 3.33 1.71 2.58 1.73 3.53 2.14 8.77 7.64 4.19 5.24 8.34 2.83 7.3 10.06 1.52 6.56 5.22 8.36 2.54 6.25 1.25 0.68 6.67 4.19 1.07 2.44 5.52 5.71 2.83 1.01 7.26 1.95 7.73 2.93 8.64 5.53 3.98 9.46 5.23 2.2 8.71 2.17 5.04 8.1 6.26 4.2 2.95 4.45 4.23 5.17 2.11 4.42 3.99 3.25 5.22 3.65 7.53 5.9 5.61 5.22 5.17 6.75 2.45 1.14 4.01 3.76 5.66 2.17 8.16 4.96 2.86 10.48 5.14 1.91 8.36 3.26 10.51 2.35 5.92 3.1 11.9 5.02 2.73 2.87 4.91 2.12 1.07 2.69 3.84 11.73 4.32 3.4 1.51 3.31 7.57 9.32 8.08 5.95 9.68 2.76 2.34 2.41 9.58 2.66 3.71 7.04 1.31 8.97 1.89 5.21 3.79 4.12 9.42 7.18 1.3 3.77 6.57 8.47 4.98 9.29 7.75 2.31 6.84 7.89 7.9 4.62 4.63 3.24 5.15 2.05 3.25 1.88 2.47 5.96 7.71 3.31 11.1 6.4 8.46 4.4 7.28 0.98 10.32 5.32 1.1 9.24 2.66 3.19 2.22 8.46 0.69 5.36 8.29 9.91 6.51 1.48 3.06 3.79 8.63 6.51 4.66 3.06 1.96 1.18 1.64 4.5 1.19 6.36 0.78 1.81 2.32 3.4 5.47 3.92 3.26 11.14 0.82 7.21 1.29 1.9 2.56 1.39 3.58 1.57 7.64 3.11 3.92 10.59 0.61 0.6 3.26 5.39 1.42 3.93 3.47 1.11 3.91 1.63 5.39 3.35 5.95 14.91 5.96 3.73 4.3 8.08 7.73 1.02 0.83 0.84 3.04 7.77 1.2 5.3 4.62 0.57 7.48 7.38 5.81 3.28 6.97 11.06 1.56 3.83 4.87 6.68 1.87 2.66 4.48 2.54 10.33 2.36 7.23 1.3 1.76 5.57 3.84 6.21 3.97 1.49 6.21 3.58 2.16 3.92 9.7 2.43 7.31 10.82 3.99 7.72 1.48 3.32 1.28 5.75 4.01 6.24 3.19 11.99 4.96 4.03 1.71 2.06 4.04 6.48 2.64 1.94 8.1 6.6 9.22 2.19 5.63 1.01 1.27 2.98 2.47 3.9 7.15 9.23 4.97 1.66 15.53 4.17 3.45 6.3 2.37 7.91 4.16 2.22 4.69 7.11 2.85 6.47 4.62 7.72 5.38 8.19 9.02 7.77 3.2 2.98 1.95 1.52 6.28 1.8 3.86 10.25 8.47 3.33 7.07 2.26 13.39 4.78 2.11 6.01 4.18 2.51 4.11 7.79 8.29 3.18 7.61 3.48 2.59 1.05 6.08 6.11 2.55 1.16 6.8 2.81 5.36 0.96 8.6 1.26 1.43 11.14 3.67 3.3 5.01 5.13 7.86 4.37 1.86 5.96 2.74 8.13 2.36 2.71 4.58 1.29 12.6 1.98 5.3 2.21 3.83 10.98 8.21 5.87 5.99 2.85 11.28 6.17 2.26 0.53 6.18 1.01 2.46 10.96 2.59 2.36 6.9 2.11 4.05 5.54 1.33 2 11.35 4.97 3.73 7.05 5.31 16.95 5.38 6.18 6.18 1.54 4.9 5.17 5.9 2.43 3.96 5.62 2.65 8.78 2.86 4.32 3.63 6.12 3.28 5.88 5.79 2.38 4.03 3.1 5.17 2.38 1.06 11.23 2.36 5.65 5.13 2.37 1.17 4.16 3.85 7.38 3.96 6.36 0.84 4.2 4.35 7.07 3.4 5.77 5.94 3.95 3.63 5.43 8 10.61 3.49 3.03 5.39 2.22 1.38 2.82 6.04 3.5 11.68 6.87 8.41 10.94 1.67 5.27 3.41 1.03 2.06 8.42 4.08 4.81 5.57 9.51 3.13 3.68 6.38 8.25 10.32 0.71 7.1 10.45 6.15 2.15 4.26 1.46 2.09 6.06 2.24 0.91 2.89 0.89 3.38 1.24 4.58 5.06 7.06 5.74 3.91 4.43 2.57 1.52 1.03 2.51 5.98 6.6 2.1 4.9 4.78 7.47 1.27 1.23 10.88 6.53 2.49 4.33 3.2 1.25 4.9 10.74 2.85 8.13 2.56 9.29 3.6 5.08 1.27 3.98 4.02 7.34 3.17 6.67 4.36 2.1 3.9 5.71 4.29 2.57 5.29 4.63 2.24 1.36 4.38 2.09 2.66 9.26 5.69 3.48 5.75 1.18 1.99 5.89 0.95 3.04 3.16 1.75 7.03 1.44 3.24 4.64 12.1 8.23 5.26 4.91 5.42 2.99 7.07 5.98 6.84 3.89 2.36 4.44 3.73 1.57 4.5 2.96 4.16 4.72 2.39 12.59 5.68 2.98 1.28 1.19 4.91 2.09 3.2 3.27 6.11 1.94 4.31 3.97 6.57 8.25 5.47 4.23 2.68 0.65 4.39 5.66 3.54 2.75 4.92 5.07 1.55 3.83 5.37 3.02 1.32 2.57 6.58 2.74 2.56 1.68 2.36 1.13 3.56 4.1 8.19 5.08 1.4 2.04 5.14 1.43 6.03 4.71 3.18 2.02 10.94 1.43 3.34 20.27 1.07 0.6 3.79 7.42 1.94 4.65 7.07 4.31 3.24 6.3 5.98 3.94 3.73 6.1 5.12 1.83 4.27 2.48 2.84 4.9 8.22 5.52 2.44 2.08 11.28 6.6 2.23 1.68 2.16 0.76 3.81 4.91 4.48 8.33 2.95 3.77 2.48 5.73 2.99 2.18 12.85 4.87 4.81 1.9 5.62 5.05 6.32 1.3 2.41 6.34 6.82 6.71 13.47 5.55 3.02 4.28 1.02 5.62 4.39 6.22 8.77 5.1 2.21 2.06 0.79 4.73 6.48 5.21 5.73 3.86 4.2 1.86 6.5 4.3 0.82 4.81 1.73 2.98 1.98 1.41 6.84 3.85 7.54 12.13 5.32 4.37 4.32 8.3 1.38 6.12 1.57 9.53 4.31 1.64 10.34 1.37 2.6 1.42 2.81 3.45 1.7 6.7 1.61 7.07 1.72 4.94 4.7 11.3 4.94 3.91 3.12 1.64 0.92 7.2 6.02 5.69 3.88 4.84 1.01 5.22 4.46 1.87 3.34 5.05 1.84 1.01 1.93 5.23 4.68 3.38 0.74 2.57 3.68 9.91 5 6.85 10.28 0.83 5.94 4.05 5.11 1.89 6.48 2.73 3.34 1.66 3.52 5.33 10.83 3.68 0.76 2.32 6.74 3.92 1.66 6.28 9.71 2.69 10.09 1.01 3.72 7.04 2.39 3.54 2.97 2.2 9.04 1.92 4.59 2.84 5.06 2.47 2.8 6.84 14.54 5.34 2.46 5.57 1.11 9.2 1.01 7.9 3.45 3.39 2.95 3.26 2.39 0.69 3.08 5.57 1.89 4.33 5.43 2.8 3.31 8.24 4.72 4.09 3.46 3.83 4.37 9.34 8.73 8.29 6.03 2.91 1.6 3.04 5.25 3.28 0.95 2.32 7.32 3.78 3.99 5.63 1.29 5.35 7.68 6.53 3.61 4.03 9 2.39 11.12 4.2 10.82 4.46 5.08 4.79 5.85 6.85 3.69 3.92 5.25 3.41 4.51 7.06 6.14 5.04 9.42 8.64 3.13 2.49 1.17 5.16 5.86 8.54 7.87 0.66 4.89 6.28 4.89 7.71 6.77 1.04 0.96 2.32 6.03 11.56 1.73 7.19 3.48 2.24 1.69 3.13 9.11 7.46 7.86 8.01 7.33 1.66 7.06 4.85 1.43 3.26 5.18 1.14 5.6 4.73 3.48 8.19 3.76 8.75 4.21 3.49 4.91 3.49 1.83 3.13 4.21 6.16 10.02 2.01 9.09 5.35 4.03 2.98 7.18 4.77 9.41 3.07 2.9 7.31 16 4.6 6.58 1.59 4.28 3.77 19.14 2.01 9.03 5.79 2.85 1.46 12.93 0.76 3.1 12.62 4.74 4.47 5.49 2.1 2.03 7.9 8.86 5.78 8.6 9.01 13.72 2.34 2.73 2.47 9.65 3.88 4.17 3.66 2.62 7.06 1.17
14.33 6.18 10.21 5.34 3.37 7.52 7.06 5.32 11.74 19.23 21.77 8.06 11.5 5.54 1.64 10.95 13.83 11.35 7.41 16.28 10.4 11.17 14.6 15.85 8.12 2.72 5.98 9.07 17.43 10.24 6.46 6.85 10.06 7.72 4.49 9.77 20.39 6.2 9.35 14.72 10.15 12.35 14.27 16.26 4.8 11.15 11.55 10.38 16.7 9.08 12.96 7.59 19.53 7.41 9.17 10.2 10.02 6.94 17.93 8.73 1.93 1.44 17.82 17.42 11.94 13.39 2.14 14.02 2.23 19.72 23.44 19.18 6.98 2.3 6.18 15.65 28.09 12.57 4.43 4.8 4.72 9.69 6.39 10.48 6.5 4.88 4.98 16.29 14.97 4.11 5.29 16.65 7.85 9.79 9.96 13.27 7.96 7.54 7.41 7.81 18.84 22.08 15.18 8.16 3.71 16.33 8.76 4.76 3.34 4.77 13.91 3.51 2.29 16.69 16.43 18.85 15.32 9.81 10.93 19.23 18.11 6.42 13.13 11.46 21.62 3.36 10.28 13.54 19.32 15.24 3.24 10.48 11.63 10.03 8.39 14.65 7.99 7.55 7.03 16.46 8.57 13.69 14.22 5.37 13.58 17.2 21.41 6.64 7.73 12.49 4.7 4.08 10.02 16.15 5.32 11.62 3.58 11.51 16.08 4.37 8.48 11.46 6.09 3.95 16.64 4.88 5.42 11.9 15.11 7.05 10.41 3.33 7.17 8.54 6.79 7.36 8.24 10.76 12.74 14.69 20.99 8.16 10.82 8.82 13.48 12.64 9.49 21.3 10.67 14.07 14.62 19.78 1.19 26.47 4.37 13.3 8.28 1.01 7.72 7.92 8.8 9.07 4.85 8.07 7.92 4.67 10.68 5.21 10.37 3.25 14.76 3.68 10.35 14.29 15.43 12.12 11.29 20.02 11.98 13.68 7.9 12.3 13.82 11.4 3.08 0.92 20.97 17.3 9 12.3 7.95 9.19 5.38 15.5 23 8.67 9.52 5.82 7.68 2.71 6.06 8.42 16.49 7.21 7.94 22.92 8.18 18.9 13.82 8.85 3.38 13.39 12.56 9.1 6.74 12.07 5.77 6.11 6 5.17 17.58 5.94 3.8 10.8 13.8 9.14 5.98 8.37 14.14 13.37 11.9 17.81 10.39 14.98 9.55 10.95 4.51 15.83 16.23 9.32 7.79 7.1 12.66 15.29 16.57 5.5 10.67 14.94 6.21 10.14 11.66 17.25 10.94 12.34 10.8 3.49 8.57 15.03 15.06 19.56 5.85 6.4 11.6 17.12 7.33 10.76 7.96 9.69 7.66 16.86 10.43 20.29 17.26 4.08 4.91 15.76 6.75 13.1 10.96 17.99 6.14 8.86 9.99 7.23 10.69 3.9 12.06 7.6 18.88 11.69 12.21 3.62 16.64 5.03 14.89 7.8 4.95 16.67 14.05 9.51 10.48 13.69 15.97 21.72 10.77 4 5.86 20.55 15.82 12.1 11.26 9.7 11.95 14.03 12.08 9.86 15.99 22.99 11.05 11.61 16.28 7.23 7.32 19.43 3.78 15.53 5.15 11.07 10.14 11.82 6.07 9.42 9.92 7.39 6.94 6.59 4.99 3.03 10.15 9.22 8.33 9.97 13.05 7.27 16.95 20.44 16.62 8.1 1.22 3.88 18.93 7.91 12.8 10.7 19.59 8.75 6 4.67 9.66 14.97 17.13 6.11 14.46 9.6 11.31 11.3 9.88 8.74 5.94 14.35 13.24 20.68 8.04 7.07 3.4 3.31 11.92 1.74 8.28 7.81 3.88 7.66 2.37 16.77 5.43 11.71 0.87 9.54 5.35 19.82 8.54 18.47 8.21 6.28 4.42 7.28 19.56 6.28 8.09 18.15 9.26 6.62 8.83 6.43 15.38 3.72 15.62 8.56 9.14 9.32 6.52 14.7 8.01 5.34 6.9 8.67 14.64 8.22 6.94 8.78 8.94 6.42 8.64 9.62 8.49 13 16.9 8.26 14.26 17.48 12.75 13.03 8.01 8.88 4.03 20.39 9.48 3.83 11.11 6.94 12.61 13.97 7.07 15.3 16.03 17.18 9.57 10.08 19.5 13.57 8.9 5.3 13.14 12.91 6.87 10.93 8.47 15.11 15.47 9.27 7.77 9.98 12.85 6.57 15.87 21.58 11.64 2.49 8.75 21.06 9.71 17.75 10.47 9.76 6.9 11.89 4.1 8.44 24.1 16.11 11.2 4.42 7.27 6.33 7.34 15.28 3.76 15.63 10.2 19.29 7.29 16.59 24.64 8.23 12.16 6.82 8.67 14.12 15.47 7.12 22.18 8.68 9.94 4.93 4.34 16.64 16.48 18.96 21.27 7.53 5.88 12.77 6.78 16.21 5.98 8.92 8.57 19.12 11.81 18.66 8.28 14.83 11.79 1.32 8.18 6.99 9.97 16.57 15.17 1.61 8.51 11.54 4.26 6.82 14.73 13.37 13.42 13.9 15.33 14.88 10.73 18.38 12.03 13.16 13.67 9.06 14.07 18.73 8.54 10.08 17 17.4 11.69 11.38 23.85 5.4 14.09 17.22 11.12 19.07 11.32 9.89 4.88 6.7 12.25 4.27 13.32 4.18 7.23 15.21 11.88 11.43 18.97 2.63 4.69 26.35 18.79 8.18 13.96 17.15 4.62 21.83 12.74 10.33 6.27 13.81 8 21.79 13.6 8.91 10.19 7.3 10.71 6.51 4.68 15.53 4.3 18.37 10.13 8.13 6.04 21.57 7.79 14.06 5.5 18.1 12.94 4.26 23.96 14.19 20.99 13.85 10.21 6.77 7.25 16.12 7.55 11.43 8.13 12.22 13.51 7.72 3.93 7.8 18.73 19.94 9.04 6.02 8.16 8.78 8.38 4.11 7.04 7.45 11.48 10.03 7.29 22.31 17.38 10.59 10.41 9.63 23 7.07 5.96 4.46 5.12 8.33 4.01 18.38 9.57 21.74 10.77 20.24 14.39 21.82 22.76 9.97 14.67 24.41 9.55 5.26 15.82 8.59 11.43 7.79 15.96 12.21 4.58 11.95 14.92 11.49 13.89 8.16 15.04 5.75 17.63 11.77 19.86 22.03 6.66 9.15 16.22 19.48 5.95 15.7 7.56 10.31 9.1 6.83 4.62 9.92 14.61 18.98 3.66 7.24 7.62 3.7 15.35 7.23 10.69 12.51 11.33 8.8 9.09 6.03 7.49 29.3 6.97 18.51 7.03 17.82 20.42 7.59 9.9 14.83 15.2 13.67 9.99 4.96 14.06 9.31 14.68 8.5 6.61 20.55 9.3 13.42 7.36 12.59 9.26 16.78 10.45 2.39 6.86 5.64 4.11 4.54 12.44 25.01 7.64 3.01 13.61 3.59 9.71 4.68 17.18 11.11 18.17 11.47 14.15 8.56 14.39 6.66 8 8.68 9 8.43 6.68 20.05 5.32 7.31 12.03 22.3 20.59 10.66 27.44 16.79 7.8 2.95 13.49 13.33 10.29 9.47 18.53 6.12 4.87 4.29 15.61 10.25 3.24 11.82 8.46 15.6 11.95 5.34 16.34 19.4 16.38 8.43 17.62 8.74 7.11 14.33 3.42 22.74 17.28 9.23 13.8 6.92 3.8 10.4 11.25 5.74 11.96 10.54 26.63 14.05 7.25 7.6 10.18 18.51 8.34 17.67 21.28 10.37 14.74 8.03 7.77 3.25 6.69 15.74 7.78 4.57 8.5 5.01 7.22 15.27 18.09 8.54 14.59 8.94 9.22 10.93 7.22 7.37 16.04 11.59 14.61 3.34 10.86 5.61 13.64 15.34 1.8 5.64 2.88 8.61 8.04 3.66 17.24 16.45 13.78 4.57 4.93 16.88 8.31 13.87 8.2 5.39 9.48 18.46 11.27 12.87 11.91 4.18 4.58 8.76 9.34 10.86 18.74 12.34 11.59 17.45 9.4 16.18 11.18 9.18 2.57 3.16 12.14 7.72 11.97 5.17 8.1 10.77 14.59 3.17 16.61 15.33 11.67 11.93 15.05 15.37 8.02 10.05 7.88 1.87 8.6 2.96 13.34 7.99 6.02 5.09 17.08 9.88 11.67 21.19 5.92 11.72 10.2 8.78 25.23 16.52 12.22 7.46 8.37 22.74 4.65 14.58 3.42 11.61 17.08 5.95 20.77 12 12.86 2.93 15.61 0.72 18.89 14.47 7.48 4.32 8.51 7.1 5.08 17.42 16.9 5.37 7.86 10.23 13.72 12.92 12.93 3.33 13.89 13.14 8.48 9.69 8.25 14.04 16.93 5.32 13.41 16.54 7.62 9.64 5.17 3.49 7.44 14.21 8.97 13.14 12.44 10.3 16.27 11.73 10.21 8.88 3.85 4.73 1.58 6.23 12.58 19.58 4.45 11.89 15.75 7.01 19.97 9.97 12.43 10.68 22.51 13.25 12.51 5.71 5.46 12.37 8.91 11.63 10.64 6.34 8.02 16.46 5.18 12.65 18.23 14.3 10.59 18.65 5.4 1.58 11.21 20.01 6.74 21.72 21.5 7.41 18.93 4.89 10.83 10.88 9.78 2.26 5.33 8.06 3.71 4.25 6.25 5.4 6.39 12.82 14.89 4.11 1.44 10.1 22.71 2.74 9.6 10.81 18.01 7.02 13.77 5.86 13.38 11.02 16.05 9.52 13.71 7.89 9.57 7.32 3.19 6.08 6.94 13.65 21.39 5.03 13.99 11.78 17.06 13.06 4.34 13.87 7.31 14.59 17.33 9.32 7.46 14.05 8.63 9.95 11.1 9.57 9.65 13.26 5.01 9.23 9.77 4.78 8.9 18.97 19.76 9.66 14 2.57 5.61 19.26 5.84 14.8 9.82 11.38 8.95 7.93 12.46 4.01 22.9 11.06 9.74 24.52 9.81 17.32 23.32 9.87 11.6 13.02 1.71 18.4 11.16 15.29 10.49 21.15 11.39 8.99 5.16 15.19 8.71 11.72 7.87 8.54 14.31 10.33 4.91 9.7 8.38 15.1 13.19 12.33 10.79 4.68 11.49 26.33 9.58 9.7 11.88 6.23 9.55 8.93 8.59 8.02 21.14 7.76 2.94 12.08 7.64 10.4 27.92 6.99 11.81 6.67 8.86 4.25 8.96 2.31 8.43 15.01 11.42 4.24 8.4 15.74 14.72 8.96 5.49 9.66 6.81 7.91 10.78 9 8.8 3.91 3.32 5.92 4.28 11.51 12.25 12.36 8.98 6.91 12.85 14.42 18.11 10.92 5.44 9.91 13.02 12.44 12.17 14.24 12.63 4.7 14.1 8 3.55 11.21 19.61 18.93 7.36 14.85 16.03 7.26 18.1 20.68 11.06 13.13 2.69 17.09 15.59 12.97 10.62 16.07 9.47 19.13 12.65 13.12 3.26 15.71 10.61 7.05 4.41 6.67 11.87 11.16 6.75 5.58 20.25 13.1 18.11 9.36 9 11.59 7.41 8.62 15 12.14 3.51 17.81 3.75 13.65 12.93 9.24 10.49 11.78 10.61 26.48 10.41 21.3 5.38 8.26 11.46 7.54 17.6 14.72 2.67 2.49 2.83 9.58 22.38 5.03 21.93 23.92 9.84 8.73 15.41 5.77 8.53 8.82 6.52 7.89 17.88 10.7 13.25 8.18 19.13 5.56 7.04 5.03 13.07 10.86 7.65 9.85 10.36 14.85 16.85 7.26 7.54 16.75 7.92 6.99 7.98 13.43 6.92 6.1 11.95 15.45 9.15 4.19 9.01 2.47 10.64 4.74 15.74 8.43 7.21 7.59 12.7 5.12 9.26 16.69 7.96 8.19 7.42 8.07 6.66 6.06 6.58 14.06 1.99 6.75 13.44 11.96 12.93 7.35 9.32 7.92 11.32 13.2 17.73 0.99 11.62 29.71 9.68 10.28 19.43 6.84 16.05 14.75 14.98 14.55 11.8 15.55 3.77 10.97 9.74 9.1 12.24 10.66 9.96 30.42 21.13 6.74 11.94 7.54 19.98 13.83 5.54 12.2 16.86 6.44 18.31 20.06 10.28 12.25 7.33 10.11 10.28 1.52 17.04 1.8 13.5 13 13.74 11.78 2.41 15.75 5.41 8.42 22.49 12.17 10.81 13.89 6.74 6.59 16.51 15.45 10.4 8.1 13.81 6.73 16.15 4.02 11.6 18.53 5.2 5.8 21.75 8.55 15.63 6.25 16.19 21.79 17.34 11.55 12.72 2.51 15.28 11.81 6.87 9.31 11.58 8.9 6.94 13.57 8.04 6.19 9.57 9.6 9.8 17.33 11.27 15.88 20.79 16.57 9.2 7.19 18.12 16.61 15.21 5.53 9.89 8.18 16.87 7.03 7.42 23.52 5.78 13.12 9.41 9.31 14.97 14.73 3.11 5.02 6.5 9.15 2.75 5.84 5.43 9.86 7.34 10.44 17.81 17.64 16.42 7.48 22.24 8.86 8.21 7.28 7.11 11.86 8.3 15.44 18.75 21.95 13.07 15.28 19.5 26.06 3.29 9.8 9.81 9.19 9.05 13.1 19.83 20.59 11.5 5.92 7.95 5.03 24.95 15.5 23.01 17.16 26.56 11.51 17.57 2.27 10.76 10.82 11.14 8.17 7.25 12.57 8.44 10.56 20.94 24.37 8.29 7.43 9.24 14.09 12.87 17.78 9.42 9.04 12.24 1.75 21.45 17.52 18.4 12.06 12.69 14.37 15.06 7.18 16.71 17.4 9.08 9.7 7.09 6.11 8.18 4.06 9.23 8.09 3.62 17.51 6.46 5.87 8.22 4.63 14.93 11.41 11.2 2.72 12.29 18.2 5.02 5.32 10.65 5.27 9.44 7.44 19.53 5.35 12.21 15.18 23.7 10.22 13.09 6.56 16.03 10.14 10.41 15.12 13.32 6.55 9.85 3.54 12.81 4.8 8.99 4.52 13.77 13.69 15.9 7.76 15.73 7.36 19.96 6.68 10.26 23.78 3.49 5.26 16.57 20.19 10.35 18.99 9.49 13.5 19.14 9.02 19.28 9.53 9.88 0.83 15.36 6.58 24.99 3.96 8.84 9.25 9.13 12.58 5.3 12.05 8.38 12.5 13.67 7.73 8.07 11.53 6.69 3.28 14.9 11.45 29.03 16.24 16.89 4.62 10.95 9.09 9.18 9.81 16.91 6.62 9.05 14.84 9.22 5.84 20.13 3.04 8.16 36.06 3.49 16.05 37.95 12.05 9.26 11.88 17.68 5.6 10.12 5.8 16.44 5.43 16.81 25.05 7.38 6.41 13.79 13.05 29.99 13.94 5.7 6.76 15.21 0.89 11.37 1.77 7.47 15.72 16.7 12.35 12.48 7.63 6.47 10.38 5.62 12.45 23.54 7.49 6.65 9.45 18.07 2.95 10.95 23.12 9.31 9.13 15.1 6.64 11.41 7.65 10.19 10.43 17.96 4.94 7.79 14.25 14.48 13.96 9.63 10.82 7.74 8.69 11.63 12.51 15.75 15.35 7.12 19.32 7.94 7.88 5.06 12.32 15.86 12.61 13.58 6.77 4.19 35.95 9.11 17.92 9.56 4.03 12.08 6.91 9.02 9.19 13.94 15.44 10.73 8.28 5.82 7.17 4.86 8.01 2.96 6.11 12.69 12.79 18.26 9.81 9.37 12.54 3.23 12.74 3.86 14.08 8.24 11.45 11.98 9.97 11.65 7.01 10.69 7.97 6.03 6.51 6.48 5.14 10.33 21.31 12.27 9.6 10.74 15.81 5.79 15.77 15.26 5.72 9.64 13.03 18 15.55 3.8 3.3 4.09 14.98 3.95 5.78 23.3 14.59 13.51 11.63 12.41 16.68 13.35 14.63 8.86 15.72 4.14 6.51 8.11 16.52 12.91 5.78 9.87 5.35 18.36 9.85 15.02 9.07 14.24 17.56 4.95 15.56 8.49 18.1 22.27 11.17 11.75 12.59 11.76 4.04 28.82 11.48 13.42 13.69 14.34 19.32 15.86 7.85 4.96 10.57 9.45 20.93 16.11 12.11 9.13 17.92 14.88 5.6 0.48 5.92 15.65 23.16 12.45 14.6 8.42 14.43 31.98 7.4 13.37 10.66 5.26 5 9.75 7.37 7.1 11.96 6.11 21.98 7.79 19.21 13.57 5.74 9.41 9.31 9.64 8.05 12.52 2.29 6.82 8.91 7.63 3.86 10.47 4.4 9.8 7.29 8.36 6.75 3.91 12.01 7.85 9.18 24.59 11.46 23.61 13.93 8.22 4.06 10.11 12.05 1.01 13.32 4.54 15.75 13.22 14.12 7.6 17.15 10.06 18.35 14.35 11.09 7.49 5.58 5.15 22 12.51 7.97 9.11 8.04 10.07 17.66 17.12 14.34 26.46 3.52 13.56 15.27 3.14 10.07 9.92 8.4 15.59 9.21 12.45 12.17 20.23 14.31 8.94 10.39 4.18 3.02 27.55 8.6 14.07 12.39 17.03 18.39 9.79 9.06 9.84 1.23 5.84 6.22 7.7 8.14 18.99 8.05 7.72 7.66 17.69 10.83 6.06 8.44 11.67 1.05 10.5 10.09 7.37 7.44 14.82 6.71 1.69 8.56 21.8 5.74 18.67 9.06 6.74 9.99 7.14 2.57 8.87 20.93 11.87 7.14 4.83 13.81 5.03 3.16 9.21 11.08 10.32 4.26 8.44 5.92 2.92 22.46 12.24 5.98
2.37 4.19 8.77 5.4 7.04 6.76 7.06 8.37 3.2 5.45 1.69 6.51 5.89 12.58 9.41 4.1 2.43 4.69 3.63 5.26 11.52 5.37 6.68 7.31 10.32 9.9 3.63 4.48 3.76 4.34 6.35 9.54 7.5 3.54 8.13 3.85 5.18 3.16 5.29 1.9 8.56 6.89 4.15 1.58 4.53 6.11 4.31 4.85 9.36 6.56 3.18 7.11 4.03 4.85 7.73 6.32 8.65 9.01 6.12 6.29 8.68 8.43 7.59 6.17 4.29 3.03 5.64 2.43 9.25 3.41 3.46 4.55 3.73 8.01 5.57 1.19 2.77 4.15 5.26 5.36 7.57 6.31 5.47 2.7 7.45 8.5 9.57 4.12 4.94 8.88 8.28 4.03 6.26 3.31 6.44 6.43 6.51 7.01 5.43 7.02 9.84 7.24 1.71 6.11 10.83 5.91 6.74 6.9 4.87 9.42 5.9 4.31 7.93 8.14 3.26 6.62 3.03 7.54 8.18 2.39 1.85 5.16 4.51 3.53 2.94 6.59 4.89 5.98 2.01 3.45 6.66 2.29 5.05 4.55 6.98 6.29 6.24 8.22 6.01 6.35 5.64 3.63 3.72 8.79 2.04 3.64 5.46 3.59 6.23 3.2 4.49 8.61 8.1 4.65 4.16 7.41 5.73 6.21 4.39 6.14 5.23 5.53 7.9 6.15 3.51 11.35 10.54 10.21 5.69 5.11 4.44 7.29 5.19 7.48 5.13 3.62 4.91 7.58 6.22 3.03 2.52 5.5 7.06 6.43 1.9 6.73 7.88 2.92 3.87 5.71 7.58 5.16 8.42 7.77 9.63 5.76 8.41 10 8.39 2.55 3.84 5.51 5.09 6.29 6.52 8.88 5.7 11.34 3.98 6.92 3.17 6.56 4.56 3.67 5.39 3.04 8.68 5.25 6.34 6.25 7.68 2.91 8.35 3.95 7.01 6.17 1.83 3.28 2.4 6.57 5.89 7.97 8.72 4.89 5.46 7.19 7.92 5.22 6.97 4.63 7.02 6.25 1.41 5.23 5.72 5.28 8.16 4.41 3.11 4.72 3.31 4.57 6.41 3.23 2.4 5.64 7.02 5.51 4.47 3.11 4.23 4.61 6.63 8.32 10.61 6.6 4.25 2.8 10.32 3.55 7.62 3.9 4.62 2.69 5.92 5.55 5.64 4.64 3.75 6.63 7.47 7.07 4.13 7.19 1.52 5.06 6.89 6.71 7.85 6.36 7.86 7.95 5.02 4.16 4.03 7.02 7.76 8.46 3.98 6.88 3.39 5.61 6.75 4.03 5.95 4.44 3.41 7.92 7.42 5.63 7.37 3.22 2.68 11.62 7.18 6.26 6.04 4.1 5.27 1.48 6.4 4.29 9.3 6.67 5.02 10.69 4.12 6.71 6.51 5.47 4.72 6.77 5.05 6.04 10.13 5.07 6.49 1.28 4.36 6.83 4.12 2.8 6.06 2.63 5.68 7.28 3.43 4.8 7.02 4.66 10.12 5.04 3.85 5.95 4.55 5.12 2.39 9.03 6.09 4.79 7.48 8.2 8.24 1.81 8.94 4.39 3.16 5.87 4.8 3.74 9.4 6.41 8.08 5.58 11.63 5.66 6.46 8.37 2.6 4.8 7.55 1.77 5.88 5.18 3.94 4.76 6.82 7.1 6.98 8.62 2.57 9 5.19 7.18 6.28 5.96 7.33 6.08 3.64 4.56 3.03 10.34 3.52 7.83 3.57 6.75 2.74 5.19 8.43 5.72 4.99 1.68 5.58 8.71 10.49 8 7.31 4.56 6.48 5.71 9.57 2.31 6.37 4.25 8.62 5.21 12.59 5 7.8 5.15 5.84 5.23 4.61 5.75 4.09 7 4.99 6.54 7.39 4.85 4.82 6.33 2.54 3.39 3.25 6.66 4.58 6.13 5.32 5.31 6.2 7.73 8.74 4.76 3.84 3.72 8.2 9.84 9.37 7.21 5.79 7.01 3.31 2.24 3.93 5.03 4.68 6.51 4.59 3.7 4.17 5.51 7.89 5.04 7.76 6.35 8.2 5.36 9.9 6.85 6.75 7.31 5.96 1.9 6.04 3.54 7.81 3.26 3.67 2.09 2.62 6.65 5.84 6.56 6.47 3.13 8.01 2.92 7.87 5.44 6.74 8.37 4.98 5.82 3.08 1.54 4.08 7.73 4.6 2.68 6.37 4.13 4.37 3.69 4.94 5.15 4.91 5.88 6.84 4.87 2.74 5.7 4.8 11.53 8.12 4.29 6.52 2.81 4.18 4.05 7.37 4.3 1.89 9.23 3.91 7.77 5.09 4.82 4.47 2.89 1.36 3.11 8.9 7.86 5.33 6.18 3.36 7.24 7.83 6.15 5.09 2.3 6.51 2.01 10.83 4.99 6.16 5.97 4.35 3.41 1.31 3.97 3.96 7.43 9.8 15.89 6.12 7.13 6.82 7.32 6.47 7.13 4.19 9.03 3.34 4.32 6.26 4.66 4.84 4.52 2.79 3.47 6.54 5.95 3.6 5.66 4.68 5.72 8.43 5.6 2.14 4.23 7.02 12.63 4.74 6.57 6.67 1.81 4.74 4.09 2.85 5.89 4.31 6.57 3.64 8.48 2.96 4.96 7.08 8.03 6.61 4.03 6.98 8.17 2.66 2.63 4.46 4.4 1.03 7.59 4.2 3.6 4.48 5.67 8.46 4.78 7.13 5.28 4.53 5.04 7.41 10.21 5.22 7.32 6.96 3.04 7.66 6.69 4.17 6.3 4.11 2.8 6.29 5.82 6.15 3.96 9.65 7.72 2.9 6.1 5.95 3.89 3.93 10.73 11.02 4.44 3.38 8.05 5.63 5.42 6.25 5.92 4.04 7.59 5.34 1.81 7.61 5.09 7.18 5.88 5.73 6.14 3.98 7.54 5.61 5.94 4.65 1.21 2.26 10.57 3.28 4.75 1.42 6.95 5.73 2.61 10.66 7.91 2.74 9.38 6.13 5.14 8.9 3.7 4.38 5.34 3.79 2.3 11.04 2.42 5.69 5.38 4.01 1.7 2.08 5.02 4.53 3.3 5.89 3.46 8.55 4.51 5.86 6.53 6.25 6.62 4.72 6.93 3.57 4.67 4.37 3.83 5.28 3.46 5.11 6.51 8.06 6.36 10.15 5.1 5.79 4.98 5.6 2.57 7.81 4.25 7.38 10.69 2.98 10.87 6.55 6.37 3.18 6.1 6.59 5.7 6.74 4.64 7.47 6.55 4.24 5.08 3.2 6.43 2.78 3.23 1.03 7.01 4.62 7.23 4.42 5.3 4.37 10.17 7.31 3.74 7.79 5.8 5.82 5.55 8.53 2.38 7.3 6.36 4.14 6.6 6.63 7.06 5.27 1.36 8.55 8.05 4.75 7.17 3.56 7.97 6.23 4.88 1.49 6.07 5.92 4.7 3.99 9.64 2.59 7.79 8.3 5.62 10.42 3.42 7.29 6.25 6.77 1.77 4.88 7.08 5.4 3.77 5.53 7.2 2.74 4.79 3.97 7.16 4.56 5.45 3.63 6.37 4.24 6.99 6.68 4.33 7.36 2.9 3.81 4.85 5.69 4.88 4.54 5.23 3.67 7.85 11.29 4.91 10.38 5.46 1.84 5.79 3.88 6.11 7.15 2.93 6.7 7.78 7.58 7.06 4.66 8.07 8.19 9.22 3.84 2.38 7.52 5.15 4.22 6.63 2.9 8.71 8.44 6.06 3.52 5.51 1.87 7.61 5.94 5.56 7.59 4.06 9.97 5.41 3.56 6.32 5.09 4.66 5.91 7.02 2.96 3.84 5.44 10.22 6.02 4.61 3.34 3.25 6.98 6.67 9.61 3.97 3.07 6.1 5.13 4.49 5.55 7.68 9.26 4.42 3.66 6.16 7.15 7.74 5.8 3.51 5.6 6.19 6.61 6.95 4.28 5.1 5.47 6.31 4.46 4.64 5.54 6.83 7.25 4.73 2.03 5.61 8.56 10.54 2.14 6.68 5.06 3.94 7.76 7.03 8.61 8.38 4.41 1.39 2.19 6.13 1.83 4.78 5.04 7.13 6.93 13.81 12.25 6.36 8.38 6.37 7.58 9.2 5.17 9.31 8.16 3.4 4.8 3.26 5.8 10.06 1.56 5.55 3.41 4.24 8.18 4.68 4.9 8.99 5.83 6.41 5.4 8.63 3.2 4.86 2.59 8 5.26 11.94 3.64 3.49 4.29 8.93 3.81 5.62 7.23 5.27 1.67 7.64 11.74 7.59 6.45 8.78 1.99 2.72 4.52 4.56 5.55 5.16 8.1 4.35 6.55 10.04 3.16 5.26 3.75 6.85 4.47 8.36 5.78 5.98 5.42 3.16 3.77 6.41 4.71 3.19 7.71 3.32 8.69 9.13 6.16 4.38 7.62 2.04 5.21 4.9 4.37 6.97 6.29 11.61 2.87 3.14 6.42 3.98 2.95 10.86 11.56 6.36 4.83 1.81 4.82 7.91 4.08 3.28 7.97 3.68 4.76 4.13 11.23 5.9 4.65 5.26 4.02 2.88 4.28 5.12 1.02 6.15 8.48 10.27 4.98 3.92 7.21 3.98 6.23 6.06 4.71 2.04 7.39 6.62 2.35 8.25 4 6.94 8.36 9.29 5.01 8.89 6.5 5.46 5.37 5.13 8.52 3.84 4.33 4.08 5.21 3.7 5.91 2.34 6.67 3.43 8.44 6.45 2.38 5.53 3.41 5.31 4.02 3.61 2.23 6.04 5.89 1.68 3.73 4.57 3.03 7.86 9.75 4.49 5.37 3.61 5.83 3.22 4.9 3.95 12.86 2.72 2.81 11.14 4.3 8.82 3.32 4.4 6.82 4.96 4.75 2.56 0.72 3.69 5.41 1.19 9.43 5.44 5.42 6.16 3.37 4.07 4.51 1.21 7.2 5.88 1.98 7.26 8.64 7.84 8.15 2.21 7.23 7.49 5.42 1.17 3.72 4.26 4.64 4.01 4.98 6.4 11.21 3.59 3.82 4.99 7.28 5.08 1.95 7.47 3.93 5.3 5.36 6.13 5.09 1.64 9.04 7.91 4.75 6.14 6.74 5.39 4.3 6.07 1.95 3.23 7.57 6.71 6.83 3.3 3.89 6.95 5.05 6.22 6.27 5.05 5.82 9.06 3.61 2.98 2.93 4.69 3.7 3.86 7.21 5.78 5.38 4.8 7.24 9.68 2.88 9.6 3.79 4.48 4.89 4.34 5.13 10.36 6.06 4.69 5.99 3.76 2.8 6.69 6.16 4.45 7.17 9.49 1.58 4.94 7.73 5.66 7.58 3.62 5.59 7.51 3.75 5.99 1.43 4.19 7.75 6.33 4.69 5.4 8.07 2.48 4.87 4.03 8.55 7.46 10.45 2.07 5.71 8.72 2.1 5.41 6.83 6.08 10.37 3 4.27 7.37 4.16 6.71 5.84 3.77 4.29 5.62 3 10.75 2.78 4.19 4.57 9.48 8.62 9.44 8.24 4.91 8.36 6.07 6.85 6.91 2.5 13.39 5.23 5.54 5.98 1.27 6.87 1.82 8.58 4.52 4.62 3.1 4.38 3.37 5.53 10.13 9.17 6.26 4.71 4.21 5.76 6.58 4.27 8.62 2.88 6.32 4.96 8.35 7.33 10.02 2.82 7.91 5.06 3.91 5.88 9.38 4.34 6.44 7.82 9.2 8.26 5.85 5.02 6.86 7.77 5.7 3.38 2.74 4.99 6.5 9.51 6.16 8.27 8.53 3.35 6.11 3.43 8.06 2.25 5.11 4.61 9.73 4.81 5.09 6.5 7.02 8.11 10.91 4.72 9.51 5.54 4.64 4.29 8.19 3.31 3.33 6.82 4.16 7.44 7.53 6.02 7.24 6.13 7.05 4.02 2.92 8.86 4.36 4.71 3.55 2.11 2.49 3.19 6.02 1.51 7.27 4.94 5.65 4.89 2.67 7.73 2.92 7.68 6.81 3.26 5.41 4.66 3.82 5.48 3.39 6.8 3.34 3.06 6.88 2.59 4.96 8.1 4.03 5 6.26 3.4 4.65 6.3 3.43 2.88 6.05 5.77 5.84 2.75 5.43 6.74 4.51 6.03 5.03 6.39 5.88 6.82 5.9 1.68 1.27 5.8 7.39 11.17 5.53 5.17 4.04 3.83 9.81 3.75 5.5 5.05 9.15 3.48 6.47 6.43 4.86 2.02 4.68 2.86 6.19 1.55 2.79 3.57 2.46 7.51 5.81 3.46 7 10.64 3.87 3.59 6.65 4.34 5.61 3.64 7.66 3.33 3.98 9.92 2.13 6.2 1.77 2.25 6.81 9.48 10.89 2.14 6.3 5.3 4.3 5.53 9.24 3.89 6.75 4.08 3.73 9.02 3.86 7.53 5.56 4.39 4.03 7.15 6.8 6.47 6.6 5.76 3.85 6.16 7.07 9.08 2.91 2.78 3.52 4.33 7.28 2.99 4.24 5.31 6.63 5.57 7.1 6.18 4.57 2.49 2.93 4.34 2.65 2.49 3.33 7.77 9.72 5.85 6.3 5.89 5.51 7.32 3.49 3.35 5.94 4.88 4.82 2.91 5.38 5.81 3.96 1.9 6.8 5.49 13.56 5.77 3.35 6.67 4.64 9.84 3.98 12.28 5.94 5.95 7.61 8.41 8.43 2.73 3.32 2.05 5.74 3.06 5.83 5.09 5.76 2.95 5.65 4.07 6.21 4.72 4.77 3.04 6.85 2.06 3.12 4.02 10.31 5.33 7.98 8.09 9.94 5.34 8.62 5.72 4.06 10.14 7.86 3.71 5.53 3.93 4.82 4.71 13.5 4.03 1.4 6.98 7.48 7.67 14.76 7.73 4.12 5.5 7.28 5.82 7.18 3.81 9.05 7.81 4.14 4.38 8.07 2.18 4.19 4.72 6.4 4.01 7.46 4.52 5.86 5.58 8.18 3.39 5.77 5.86 7.68 7.76 6.29 6.58 7.65 7.19 2.98 6.21 5.91 4.06 6.23 5.99 2.7 8.55 5.82 6.31 5.81 3.94 8.09 7.13 7.85 4.03 2.82 6.4 9 6.5 4.49 5.63 4.79 9.03 4.32 4.4 5.93 3.18 5.46 7.69 7.2 6.67 7.66 4.31 4.98 2.53 7.73 10.17 7.63 4.63 3.19 6.15 7.45 5.21 6.83 7.02 5.98 3.07 6.54 4.58 5.78 9.62 2.24 3.3 5.11 3.25 6.5 4.55 8.84 5.2 9.19 6.09 8.09 1.6 8.09 5.66 4.13 9.11 7.01 4.62 3.31 2.29 6.91 5 5 6.46 10.77 6.97 6.71 3.55 4.03 3.47 4.78 7.19 5.71 11.15 8.95 5.19 8.69 2.94 8.4 5.57 6.91 5.41 4.54 6.92 3.47 3.06 8.02 1.66 4.71 6.57 6.55 3.01 5.2 6.45 4.09 7.85 5.27 4.6 6.57 4.76 9.06 6.15 5.2 4.35 2.76 3.2 2.76 5.14 3.47 3.81 6.5 6.12 6.7 3.94 6.67 5.76 13.16 6.03 2.65 7.89 8.91 3.62 7.47 3.93 6 6.56 4.3 5.92 5.69 5.76 5.83 6.5 5.07 8.83 6.58 14.76 5.29 8.93 2.76 4.99 6.99 5.19 6.27 10.98 5.37 5.64 3.61 5.13 4.33 5.29 5.03 7.05 7.14 5.27 3.95 7.01 6.58 3.25 9.25 4.25 2.07 2.31 5.01 8.09 3.06 5.34 5.4 9.22 7.77 3.11 3.38 4.19 8.7 6.83 9.61 8.05 5.25 11.26 5.37 3.69 4.68 3.74 2.75 3.69 3.25 5.52 5.53 8.01 6.47 4.72 2.24 6.19 5.25 4.8 4.01 5.21 7.73 2.83 3.22 6.46 3.07 5.56 7.02 6.69 5.14 5.96 7.23 5.34 1.79 6.52 2.77 6.71 9.81 4.09 8.81 4.28 2.63 4.62 4.78 3.38 12.41 4.49 8.51 1.27 4.94 3.96 3.95 5.37 3.74 4.93 7.18 12.57 6.52 2.67 2.94 6.73 6.23 5.27 3.17 1.11 6.45 5.11 4.77 6.27 4.85 2.76 3.51 6.14 6.76 9.88 2.41 6.44 4.33 3.26 6.62 3.69 8.3 7.11 12 4.8 8.53 4.93 4.91 4.71 5.02 7.29 5.85 3.2 6.18 11.84 7.26 7.46 6.36 8.86 3.78 1.09 7.35 5.49 5.1 2.73 5.93 2.93 5.91 5.05 7.04 10.62 5.48 2.29 3.59 7.17 1.9 9.13 1.66 2.77 7.46 4.26 10.44 9.31 5.66 4.74 3.16 3.7 4.56 3.85 3.88 2.31 8.11 2.48 7.23 4.62 3.59 8.9 4.88 4.58 4.74 2.16 6.48 4.92 3.58 5.17 6.85 3.28 5.3 7.32 5.39 2.08 2.01 5.18 3.78 5.93 4.76 4.52 4.61 3.73 7.87 8.96 5.38 9.45 6.78 4.35 5.25 3.74 2.54 3.56 6.22 4.88 4.8 7.01 6.24 8.41 5.03 6.15 5.02 5.34 1.3 6.74 12.32 5.58 3.18 4.95 8.02 5.65 7.19 6.66 6.71 8.36 6.04 3.37 5.88 8.56 3.93 3.38 7.8 4.61 4.49 4.89 5.87 5.24 7.06 9.15 4.61 4.44 8.41
4.58 4.69 6.14 6.31 9.41 7.14 10.06 4.53 7.42 2.99 9.91 2.76 5.06 8.67 4.18 9.7 12.36 6.1 11.15 7.43 5.37 11.25 10.27 11.67 4.89 11.39 11.37 6.54 8.81 9.03 7.92 9.44 5.56 6.65 13.32 4.25 6.42 7.75 11.09 7.64 7.98 3.49 8.45 9.52 7.2 8.3 10.95 7.14 5.74 6.41 3.16 7.94 7.17 4.29 8.17 6.11 15.06 4.49 6.95 7.62 7.68 3.82 9.42 6.96 7.27 10.41 8.9 7.53 10.79 2.37 17.77 10.15 9.96 8.26 6.77 8.68 9.42 6.92 8.72 7.65 11.65 2.83 8.91 13.29 8.82 4.77 6.6 11.75 3.49 11.11 7.56 3.6 10.8 8.33 7.8 7.35 7.84 11.25 5.09 4.93 7.33 8.31 9.99 14.25 5.01 4.11 6.28 6.19 6.78 12.31 8.86 7.56 7.78 6.37 11.79 6.5 6.37 4.8 6.02 4.7 7.61 7.89 5.76 5.43 6.41 6.69 9.68 9.08 2.92 5.09 6.76 3.68 4.92 6.19 7.5 8.23 6.75 8.64 6.92 14.02 8.76 7.96 3.34 9.34 3.94 6.52 8.93 10.59 5.51 6.38 7.35 4.98 6.71 7.79 8.68 7.8 6.46 7.64 4.44 8.73 8.54 4.21 8.62 7.15 6.47 5.4 6.48 8.05 7.5 5.72 13.3 5.55 4.66 5.88 6.59 9.71 7.69 7.73 7.46 8.68 10.02 5.03 4.52 10.09 8.53 9.92 7.45 8.43 8.51 4.06 6.58 11.64 10.01 6 4.71 10.34 6.08 4.83 6.89 7.74 14.5 3.57 6.94 9.2 7.07 7.97 7.14 7.56 21.46 7.15 5.19 11.59 11.43 5.67 5.52 10.27 5.1 4 8.5 3.23 3.33 7.43 4.79 7.4 5.7 8.36 5.54 5.6 5.32 7.65 5.74 6.24 6.97 3.88 4.6 14.06 16.33 6.38 11.41 10.36 3.97 4.76 6.53 8.83 6.52 10.31 5.07 10.34 4.83 11.62 10.18 7.81 7.54 3.8 7.15 4.49 9.3 5.29 8.21 5.34 4.07 5.64 9.05 7.06 5.58 7.52 4.44 7.09 7.55 7.07 6.83 11.25 6.24 5.26 6.12 6.83 11.74 11.53 8.38 5.31 13.3 5.92 2.83 5.96 6.81 4.93 5.41 4.55 6.8 5.62 5.47 7.26 6.51 4.48 4.2 9.62 6.89 4.14 12.8 5.32 8.44 12.15 8.35 5.27 6.44 5.43 6.1 8.87 7.07 9.69 6.85 4.34 8.46 13.01 9.26 12.56 8.97 8.04 5.44 10.13 7.74 7.41 5.34 9.03 13.11 3.84 8.54 15.28 3.72 6.01 6.99 12.81 5.75 2.7 11.16 6.34 9.51 13.43 6.73 4.34 11.53 8.33 8.84 7.16 5.49 8.37 9.04 10.26 9.5 6.28 6.27 5.51 6.4 10.21 7.47 13.42 3.56 9.09 6.38 8.4 14.66 9.4 6.49 6.76 7.53 5.23 7.16 8.11 8.22 9.15 4.68 6.66 7.46 2.71 7.91 7.22 7.12 5.34 10.08 7.53 6.01 11.17 3.06 11.82 11.84 9.13 8.56 6.61 12.7 6.54 5.15 8.86 4.71 8.89 7.17 7.99 5.17 11.25 4.49 2.37 5.34 5.43 6.34 6.53 4.42 5.69 4.17 7.94 5.85 5.85 8.2 9.26 10.29 4.9 9.25 9.17 5.81 8.58 4.66 8.68 6.89 4.78 13.92 5.31 10.95 5.79 10.26 6.03 6.45 12.85 9.21 5.11 10.65 2.09 7.32 6.92 3.4 10.44 7.89 7.86 7.85 5.29 8.85 10.66 8.08 8.26 8.55 9.45 6.97 5.32 4.94 8.84 7.09 10.69 11.51 10.05 5.67 7.43 7.31 7.74 8.96 8.74 7.84 4.03 6.72 13.88 10.69 12.36 4.42 9.13 6.15 6.26 7.67 6.77 10.13 7.19 10.43 5.93 4.77 5.07 8.95 5 9.36 5.14 11.65 4.96 6.73 7.8 11.82 4.26 10.11 10.94 7.19 10.59 5.57 5.27 9.77 4.89 6.06 8.46 5.54 7.99 7.05 10.08 6.3 10.87 10.59 14.21 16.02 6.97 6.3 9.12 5.25 11.49 8.47 8.6 4.72 5.83 4.95 6.48 8.52 7.82 6.75 3.26 8.24 7.68 8.8 5.24 5.27 5.26 7.19 8.48 7.97 10.24 6.38 11.09 7.74 4.1 7.38 8.79 12.31 8.95 7.34 8.44 3.8 5.02 9.83 8.05 5.17 6.57 6.39 7.05 10.66 4.86 4.99 6.7 10.56 7.87 8.06 5.88 18.1 4.77 6.77 6.99 10.18 10.04 6.31 8.97 4.3 4.41 2.63 4.29 7.52 7.93 4.42 10.22 6.24 7.57 7.48 9.02 6.09 11.12 5.18 11.17 7.07 6.32 9.59 9.46 9.07 4.54 8.26 5.64 6.48 4.75 7.99 9.18 9.4 9.12 6.48 9.3 8.68 10.35 6.53 11.17 5.83 13.98 5.2 12.82 5.78 4.61 8.7 5.72 9.22 5.54 7.21 8.3 7.38 6.35 8.22 5.73 9.42 9.84 4.39 5.38 4.64 10.75 5.66 3.69 8.66 7.89 6.03 7.64 9.98 14.02 7.87 1.4 8.61 7.03 12.28 10.99 8.64 7.42 6.34 4.92 5.5 11.77 8.25 6.38 3.97 7.18 11.13 6.86 7.29 10.5 7.1 5.91 2.76 9.83 7.23 6.16 4.95 3.64 8.68 7.59 12.91 7.86 6.6 5.48 6.44 9.27 13.66 10.87 6.66 9.39 9.84 7.79 9.83 6.92 5.52 7.28 10.82 9.86 8.12 8.21 7 6.22 5.6 7.79 11.55 11.87 5.25 10.34 7.73 2.25 9.08 2.52 5.08 5.77 8.24 8.15 7.32 9.33 7.04 6.85 9.81 11.02 6.93 7.49 8.48 7.32 5.91 7.3 7 7.54 4.98 10.13 8.14 10.51 4.38 7.04 10.07 4.51 10.28 6.72 12.64 11.12 4.2 3.51 6.31 8.76 11 12.76 7.79 4.89 6.81 10.97 10.07 8.45 6.86 11.18 7.5 5.13 5.37 9.85 8.41 7.07 8.11 7.89 10.6 6.04 8 3.3 3.15 8.89 11.85 3.38 7.15 8.46 7.56 12.9 7.62 2.98 6.7 12.9 7.87 18.53 4.31 12.58 9.56 11 4.36 11.55 8.18 7.88 8.01 8 10.71 9.84 7.34 6.99 5.46 6.92 6.99 7.31 6.51 11.73 8.32 5.14 4.86 12.12 3.98 4.58 5.01 4.46 7.64 7.11 7.12 8.33 9.89 7.48 9.49 6.13 9.95 4.06 4.78 5.52 4.44 11.85 7.53 10.1 7.5 5.57 5.87 9.12 5.02 9.49 12.73 5.19 13.9 8.91 8.24 11.49 5.4 8.81 3.92 9.73 10.02 9.38 2.56 4.76 3.16 5 4.06 2.05 9.47 11.07 7.16 4.18 17.56 1.25 5.84 4.89 4.77 3.2 14 9.41 5.34 9.76 5.76 9.32 7.98 11.15 7.43 2.83 3.75 7.55 6.08 2.45 6.22 8 8.5 7.45 5.73 5.59 4.45 11.02 7.86 10.36 10.59 6.97 7.87 10.28 8.25 6.41 8.12 8.29 8.02 9.41 12.19 9.52 11.97 5.97 6.3 6.96 13.98 8.15 6.26 5.02 8.03 9.61 10.72 9.5 11.68 8.11 6.88 7.04 8.88 4.98 6.54 3.24 9.32 9.36 11.95 13.9 8.77 9.31 8.94 11.95 12 6.03 5.87 13.42 11.88 8.25 7.29 6.74 6.25 3.7 5.09 17.75 8.35 10.75 5.77 3.6 5.17 10.22 3.36 11.93 4.11 11.86 7.7 9.47 8.5 10.35 5.47 7.73 5.26 9.75 17.71 3.44 7.61 11.6 4.4 4.41 13.43 7.29 6.51 5.13 6.99 12.86 8.66 6.51 10.87 5.94 6.09 7.72 10.5 4.57 4.32 9.48 8.76 7.28 9.5 7.49 5.08 5.69 10.12 4.87 4.04 6.53 2.01 12.72 4.03 4.85 4.69 11.9 2.71 2.9 6.77 7.13 7.82 6.02 5.79 7.17 8.8 9.14 7.74 8.73 8.62 7.17 6.59 8.37 16.31 11.59 4.45 8.66 9.8 3.01 6.7 9.44 9.33 6.5 7.35 1.66 5.18 10.87 14.7 4.8 10.95 5.43 6.51 7.71 5.79 9.44 7.2 9.34 9.03 8.6 6.76 7.36 5.02 6.08 7.61 8.02 5.24 6.19 11.7 5.62 3.09 10.31 9.11 11.38 4.19 9.07 7.21 9.09 7.9 9.24 9.45 7.96 12.58 4.51 5.04 12.32 10.36 6.59 10.65 3.53 16.74 8.6 8.73 2.55 6.22 5.96 5.8 8.2 8.87 3.39 10.49 9.2 8.99 3.3 7.95 4.53 4.52 8.08 9.56 5.85 3.43 8.79 9.94 8.49 8.91 8.14 4.61 7.59 9.76 5.69 10.65 6.87 6.63 7.17 5.15 8.65 6.49 11.06 7.67 8.15 6.07 4.62 7.91 17.41 9.26 4.56 8.33 10.04 7.65 8.06 8.73 8.46 6.98 6.65 6.09 5.2 7.99 13.25 3.05 6.06 4.4 4.77 13.34 9.43 8.42 3.62 2.34 6.7 8.19 6.85 7.99 5.15 8.49 4.79 6.7 7.64 4.91 3.25 2.13 6.83 4.98 10.88 1.56 7.84 6.09 9.86 11.66 5.2 8.31 20.57 4.88 5.87 10.08 6.98 8.98 7.4 6.94 8.95 13.8 6.84 3.74 6.36 6.94 5.82 8.02 5.38 10.04 6.73 7.25 7.97 8.13 4.27 8.26 8.73 15.3 9.41 5.08 4.01 6.87 4.15 9.7 14.5 8.29 4.98 7.45 6.72 8.89 12.51 4.82 6.31 9.66 4.88 9.42 13.99 6.42 5 8.89 5.47 9.42 4.4 8.42 7.18 4.09 7.14 8.04 9.45 6.97 9.63 6.49 8.06 10.89 2.96 6.4 5.73 7.52 10.25 12.35 19.01 8 10.85 4.15 5.94 11.56 7.98 9.84 6.8 5.08 15.39 10.73 10.35 10.7 9.51 6.67 7.04 15.13 6.62 11.87 8.72 6.94 8.55 2.62 10.47 10.07 10.51 5.65 6.14 11.47 7.17 3.31 10.94 10.98 6.17 9.39 6.26 8.15 2.35 2.74 7.43 6.77 11.54 8.32 5.97 5.55 3.88 11.61 8.78 7.82 6.76 6.63 6.11 7.5 4.74 8.46 4.07 9.49 7.05 8.51 7.2 5.08 12.11 8.7 7.82 3.67 5.81 12.31 5.82 9.5 4.53 8.43 9.75 15.49 8.01 9.37 8.51 13.53 6.41 5.81 12.72 9.33 10.08 10.66 9.26 3.14 7.7 8.32 2.67 8.2 9.18 8.09 6.57 9.82 11.02 4.22 4.77 8.27 6.63 7.17 6.41 9.6 7.25 6.68 12.99 12.96 12.13 2.92 6.85 10.73 12.41 5.48 9.36 8.6 7.01 3.79 11.5 1.91 4.26 10.06 7.72 3.49 10.89 10.92 8.96 8.43 5.4 7.22 7.81 5.96 7.17 9.97 10.6 10.36 8.61 2.09 9.03 7.87 6.35 10.41 4.67 8.44 7.18 8.86 8.43 5.81 9.4 10.49 10.51 7.79 8.99 7.24 6.85 10.09 5.39 15.04 5.49 4.18 6.29 10.04 4.55 5.61 9.3 11.37 8.17 5.66 5.86 9.51 6.64 6.09 7.9 10.37 11.89 8.97 13.59 7.08 7.07 7.66 4.28 5.92 9.55 8.37 3.97 13.61 6.84 7.96 8.08 10.1 6.56 5.12 7.56 8.17 6.76 3.04 7.67 8.26 2.59 9.06 7.1 5.27 5.99 6.26 12.38 6.09 4.58 13.06 12.32 6.04 8.78 7.57 1.36 10.15 6 7.85 8.69 4.61 7.94 7.55 6.03 5.54 3.16 8.67 8.94 8.16 3.16 9.42 9.13 9 5.81 7.15 4.84 8.2 7.32 6.34 5.53 7.57 13.88 10.48 8.01 9.77 2.96 5.4 5.92 9.32 10.49 8.55 6.53 4.42 6.28 10.83 4.42 6.67 4.26 10.18 8.8 7.83 6.63 4.63 7.5 8.01 5.65 8.41 9.46 7.34 4.68 7.12 10.29 6.89 9.5 8.08 8.96 7.42 9.94 7.67 6.72 7.3 9.94 8.3 10.14 6.74 10.81 6.4 5.4 5.27 4.79 13.15 7.42 12.68 5.58 8.73 7.36 10.48 7.7 8.81 6.29 6.49 4.54 9.13 7.62 9.2 6.31 10.29 11.03 5.38 7.88 4.72 7.92 7.23 9.98 9.37 9.54 7.11 8.2 9.32 7.11 10.06 7.46 8.98 8.93 5.05 11.97 11.93 10.65 9.56 5.58 8.26 3.83 7.97 7.64 7.04 9.54 5.03 5.58 7.11 4.09 5.68 7.11 7.07 5.19 7.59 8.38 5.02 4.95 5.79 9.12 5.52 8 5.17 7.52 7.08 12.73 10.11 7.82 7.5 5.95 7.23 7.2 5.66 8.02 10.22 10.85 6.09 6.58 12.47 7.5 8.03 9.53 3.87 6.73 3.75 9.85 4.53 4.58 3.76 5.88 6.48 9.03 5.56 6.65 4.66 4.75 8.92 5.2 8.15 9.49 8.18 8.24 8.22 6.65 6.83 4.49 9.81 10.88 4.22 3.94 8.18 14.38 6.03 9.41 9.4 12.39 6.11 4.32 7.56 8.1 16.13 9.86 9.6 6.68 10.98 5.71 4.5 8.8 15.78 11.44 9.45 5.92 5.36 8.42 11.8 5.28 16.14 3.53 10.2 7.47 4.57 6.97 10.16 15.67 8.14 13.08 7.66 3.65 8.28 11.18 6.88 7.68 6 9.18 7.82 6.71 8.09 8.24 5.77 6.27 7.74 10.64 9.77 9.98 3.48 2.94 5.74 7.44 4.97 6.22 8.68 5.95 4.39 7.32 6.05 6.18 4.87 3.42 6.5 7.3 10.52 9.89 7.24 10.65 6.53 7.66 7.83 6.95 7.5 8.04 8.64 12.78 7.14 7.56 8.03 6 6.8 6.84 7.59 7.13 9.14 8.19 14.06 4.91 9.08 5.11 9.09 8.03 9.79 3.72 11.51 7.7 12.35 11.48 6.41 7.22 6.92 4.48 7.89 11.01 10.88 8.65 8.82 9.1 5.23 6.2 5.94 5.47 10.69 6.15 4.81 7.92 5 9.29 10.91 6.4 6.02 6.91 7.38 9.56 10.35 3.51 3.2 6.63 7.76 5.7 5.65 7.34 7.66 6.36 11.22 10.39 4.59 9.53 8.64 5.93 5.31 6.54 7.62 3.86 9.38 6.43 3.4 6.33 2.93 5.87 7.6 7.38 6.82 14.47 9.95 3.89 10.84 9.07 5.13 8.22 9.78 7.54 10.99 6.94 6.91 8.12 6.88 8.64 8.77 7.2 7.83 7.93 7.57 6.44 8.6 7.5 11.38 11.72 8.66 12.33 3.85 11.19 7.71 6.73 11.99 9.49 4.68 10.09 10.01 7.55 16.97 13.91 8.17 9.35 12.17 12.42 9.64 5.47 6.25 4.24 12.79 3.59 1.86 10.35 5.56 5.84 6.58 6.12 1.78 9.28 6.23 3.98 5.59 8.02 9.99 6.38 11.04 10.8 5.98 10.36 9.73 3.78 6.39 6.26 9.84 10.42 5.04 3.1 2.93 9.5 12.43 9.04 8.55 7.25 7.31 8.55 12.31 10.71 6.21 8.05 4.24 5.2 9.95 9.37 10.33 7.95 8.04 10.36 6.14 9.56 13.41 5.07 7.55 6.25 5.24 4.97 7.61 4.72 11.05 5.72 7.05 7.72 7.03 5.69 3.02 3.4 4.5 8.78 7.4 6.2 6.16 12.4 3.33 6.01 9.5 6.39 5.62 11.88 10.54 8.5 11.94 8.58 4.94 6.52 8.37 6.48 3.61 8.45 5.93 8.69 6.89 6.65 7.28 10.58 5.45 13.23 5.84 9.87 6.24 8.3 9.53 5.09 8.83 9.26 4.3 6.06 18.45 16.85 3.9 9.04 6.07 7.35 5.54 6.85 4.48 5.09 6.42 3.14 8.52 3.51 6.49 11.77 9.81 7.57 9.6 4.08 7.99 11.34 8.28 7.64 13.39 3.3 14.22 16.12 7.49 8.98 7.34 9.52 5.41 6.42 9.12 7.79 11.42 10.66 13.14 6.24 6.23 8.09 5.14 4.14 10.22 7.4 3.1 2.89 3.61 5.99 10.91 5.61 13.33 9.46 10.07 5.9 7.11 9.14 9.43 3 8.45 7.18 3.42 4.45 8.94 10.01 4.39 5.95 8.4 3.81 7.42 5.84 4.12 5.92 2.43 7.36 8.83 6.74 5.35 6.14 4.71 6.37 10.45 6.43 5.54 3.56 8.15 6.76
11.62 20.53 17.82 18.85 15.19 19.11 21.63 22.39 12.62 11.31 16.48 14.78 16.38 12.66 20.65 14.98 5.89 15.78 16.01 8.95 10.38 11.64 10.1 5.25 14.17 32.93 14.66 16.52 14.88 21.87 15.61 23.4 15.12 18.39 14.06 16.36 6.37 16.06 15.62 11.75 7.8 20.47 16.56 9.32 16.41 16.58 10.04 15.79 8.8 21.92 21.33 17 10.98 12.23 17.85 21.48 11.58 18.11 12.16 13.61 30.95 20.05 10.6 14.63 15.81 22.14 9.99 15.29 14.66 7.86 13.01 13.99 16.31 22.46 20.71 7.86 12.95 15.84 18.62 11.3 21.82 14.41 14.44 15.25 22.84 19.33 17.74 9.63 20.73 30.8 16.97 14.05 15.36 23.82 10.29 13.86 14.12 15.57 19.57 14.27 17.65 14.33 9.93 21.47 14.17 23.81 8.6 16.67 22.22 21.26 14.95 19.95 18.7 16.81 20.55 13.23 19.43 23.48 15.08 13.15 12.61 15.17 8.44 17.72 11.98 15.82 18.36 24.4 11.26 10.65 17.63 14.78 21.52 7.82 16.31 8.11 21.72 20.73 15.54 11.25 18.08 12.6 10.15 27.11 9.94 12.23 9.1 11.64 8.83 12.68 20.53 16.69 17.06 13.9 26.53 13.2 17.12 19.16 15.23 22.21 21.27 16.27 18.51 18.6 17.15 26.9 10.12 11.2 26.45 14.18 17.15 32.35 10.96 18.3 12.84 13.56 12.93 16.07 14.74 22.81 20.07 15.82 18.13 9.29 20.1 14.17 21.43 10.22 20.49 17.73 8.42 13.89 16.68 8.64 4.92 9.5 18.07 23.18 15.3 25.89 12.32 13.64 12.38 17.43 16.26 17.26 11.31 16.21 16.57 11.38 3 18.02 17.04 14.12 17.38 20.39 9.76 5.88 18.9 11.72 22.67 18.2 14.53 10.03 18.32 17.68 10.76 13.33 20.68 14 10.3 22.6 19.21 25.33 18.51 19.06 11.46 25.8 18.53 24.01 20.89 24.66 10.48 12.57 12.49 11.99 25.55 10.95 11.58 20.6 17.92 13.1 15.83 14.39 15.13 15.51 15.5 17.4 21.39 21.21 17.36 13.41 20.14 14.54 18.16 15.69 21.14 19.21 11.04 18.59 13.13 14.65 21.16 12.98 13.3 16.18 9.56 17 14.27 11.8 17.73 17.29 14.94 13.85 10.64 19.22 14.99 9.05 18.39 14.79 14.73 17.92 19.58 10.13 25.55 20.61 19.65 11.6 14.87 20.3 23.89 18.26 25.16 11.29 18.53 8.48 19.52 14.68 24.82 13.37 16.22 20.18 13.54 8.46 9.79 17.87 13.79 10.55 16.04 13.82 15.24 14.55 14.67 12.54 11.42 25.2 12.26 20.84 10.68 24.93 24.55 20.16 5.56 12.61 13.42 24.8 15.31 11.29 15.72 9.62 17.26 10.47 16.57 14.46 17.76 21.83 11.46 14.51 19.89 10.19 25.8 10.25 11.5 14.67 9.25 17.92 12.9 8.9 10.46 14.75 15.83 19.46 15.37 10.25 26.31 9.94 18.86 8.62 14.33 8.59 12.49 19.79 17.06 23.45 20.95 17.63 26.31 23.75 18.45 14.91 13.41 13.02 17.27 33.13 7.98 15.24 11.15 16.5 17.36 22.6 13.89 19.21 13.7 16.29 15.38 18.52 22.75 15.5 7.37 14.62 10.65 20.05 10.57 11.85 18.87 8.14 14.22 22.51 9.57 7.9 16.19 6.97 12.6 21.44 10.23 14.41 18.48 22.18 18.04 17.72 21.97 20.36 10.86 4.86 11.42 18.27 11.09 17.4 26.59 5.41 14.3 10.26 17.96 10.23 12.93 26.61 8.16 12.75 10.2 13.2 11.26 15.91 14.98 25.54 9.31 15.3 9.48 14.84 16.99 21.18 16.46 13.64 23.74 20.33 9.49 13.55 9.96 18.55 14.39 25.58 14.69 16.28 15.39 12.07 18.85 21.84 25.04 16.47 7.43 10.91 11.58 11.63 18.87 14.14 22.76 7.64 16.78 18.93 18.71 24.38 16.09 14.12 13.59 10.23 21.38 8.93 12.8 7.86 12.58 13.33 22.59 18.98 12.84 12.28 12.6 16.35 14.96 9.7 13.99 15.33 16.93 19.61 15.47 15.71 7.69 8.43 15.73 20.27 20.14 11.58 17.39 9.78 12.75 20.06 13.23 13.89 17.35 13.53 4.57 15.77 11.63 17.6 21.06 20.94 8.58 23.71 15.08 19.32 24.28 9.36 12.32 11.21 10.39 18.73 13.46 20.09 21.84 11.38 11.4 15.91 10.13 21.02 21.53 15.72 17.91 12.35 9.81 8.89 10.82 13.78 26.47 18.75 16.67 10.56 14.68 17.6 12.89 12.25 14.35 8.49 10.41 12.74 7.12 26.78 26.33 17.58 12.64 12.72 12.61 24.37 12.37 11.89 27.47 16.22 8.44 17.53 14.87 16.22 18.02 19.86 13.02 14.22 14.26 13.31 16.15 15.74 7.28 12.38 13.88 17.23 16.21 20.39 20.13 21.63 16.18 23.81 9.65 16.81 18.26 12.63 13.33 18.46 8.66 22.15 13.43 15.62 15.89 10.82 24.94 21.42 13.44 13.54 14.03 12.28 16.07 10.85 15.89 18.85 14.8 14.19 24.22 5.06 11.07 16.75 12.56 12.43 17.66 10.44 15.44 14.39 19.13 23.86 15.18 15.85 21.04 20.37 13.07 17.07 17.59 12.06 16.29 8.09 22.38 9.2 15.77 13.78 16.42 17.64 5.83 6.77 12.74 16.38 18.14 12.51 13.78 10.12 21.39 13.78 15.57 13.23 12.46 15.12 21.94 19.44 15.68 12.79 15.93 15.66 17.74 10.1 21.26 15.9 18.36 18.38 15.94 17.07 11.28 10.75 18.31 9.74 15.57 12.56 6.83 10.41 16.02 25.23 19.16 16.1 12.48 9.36 10.36 11.94 17.63 9.95 7.43 10.94 18.53 19.2 17.84 12.62 19.62 23.86 13.51 14.18 15.88 17.42 23.25 23.81 17.29 14.12 11.64 13.58 15.56 17.61 12.2 15.82 15.94 19.97 9.8 10.75 16.41 13.77 11.56 5.38 14.58 9.76 13.99 17.15 9.3 13.16 17.28 14.09 22.25 23.55 13.97 12.82 15.01 17.67 12.47 11.47 12.42 16.08 13.44 9.26 19.87 21.73 14.85 14.65 18.83 13.47 13.53 18.37 17.92 14.77 21.5 8.78 14.28 20.05 14.81 16.24 16.12 8.64 10.91 18.17 15.31 9.56 18.19 16.68 15.97 10.25 13.33 7.14 20.65 24.52 15.26 14.28 11.74 11.44 22 7.91 26.47 20.07 15.6 23.51 6.03 16.55 14.11 19.35 10.5 10.99 11.76 16.54 18.49 19.08 22.35 17.85 19.41 21.09 20.12 11.61 14.85 19.3 26.28 9.85 13.01 13.74 17.41 11.43 15.35 31.68 11.04 11.26 22.17 7.36 10.01 21.36 24.6 18.54 12.69 13.97 12.8 15.41 7.08 9.58 11.29 13.51 13.83 17.34 13.23 15.88 13.6 15.37 7.06 15.17 18.21 15.67 6.13 15.03 16 8.39 20.8 16.51 8.2 11.11 17.97 15.96 12.7 12.72 19.52 17.88 12.38 13.74 11.62 21.87 8.62 15.02 8.08 10.81 14.16 17.5 10.89 18.76 22.27 15.67 14.04 13.5 11.73 12.51 22.83 13.89 19.73 10.18 20.11 15.74 17.38 15.44 21.93 18.01 9.46 14.68 19.4 13.12 8.75 12.41 19.58 13.56 20.24 12.8 18.5 15.93 21.86 14.53 17.13 25.49 16.93 16.18 18.77 16.97 29.41 20.48 18.1 12.29 9.33 14.2 15.29 28.22 14.74 12.6 13.77 10.71 10.73 9.04 13.22 10.13 13.43 14.07 19.27 14.29 22.68 15.21 17.51 16.67 11.84 30.02 21.08 9.49 13.3 24.03 14.58 9.46 9.89 17.3 10.39 15.88 12 18.82 11.27 21.95 16.79 20.03 12.96 14.45 14.98 23.17 11.73 13.8 5.17 11.7 18.93 18.46 17.8 22.73 7.44 17.77 16.41 22.84 19.88 6.35 17.46 10.51 26.97 16.74 16.38 23.79 12.35 11.4 11.04 12.91 9.42 25.01 13.85 12.61 9.58 16.79 15.42 17.44 13.38 8.19 14.56 23.13 18.05 10.11 13.15 13.04 13.04 17.68 17.75 10.54 17.4 20.19 16.55 21.03 11.44 10.24 10.85 8.32 14.03 16.73 11.24 24.68 13.64 14.4 9.23 16.33 16.98 8.59 15.21 14.37 10.98 9.02 20.71 11.04 11.88 19.89 16.6 9.55 24.49 11.03 10.52 17.07 13.32 24.6 19.03 19.55 7.8 12.13 9.92 20.76 15.64 11.05 12.63 16.9 12.46 19.09 11.87 7.96 11.42 9.45 22.71 15.21 14.99 11.44 22.25 13.71 18.22 14.22 9.43 12.37 5.48 20.79 21.69 22.67 21.14 13.33 20.39 25.81 13.9 7.47 15.69 15.94 13.54 17.37 14.38 14.46 9.55 21.04 13.82 9.66 8.76 24.2 13.49 17.88 17.12 18.35 15.89 12.66 15.14 22.86 17.79 15.62 16.09 19.53 31.42 11.23 21.29 22.33 15.48 12.93 9.05 21.6 12.62 18.52 26.92 13.3 13.17 13.47 22.22 7.05 11.13 6.24 14.89 10.26 20.22 15.46 12.8 15.34 10.34 13.01 16 17.02 17.52 19.56 14.42 13.9 13.45 16.56 15.19 17.7 23.1 8.62 37.56 14.76 16.96 13.53 17.67 25.79 16.04 18.53 7.58 14.32 16.74 11.58 17.27 12.82 12.93 14.4 19.59 12.64 21.48 10.12 13.49 15.27 13.49 8 15.77 15.12 18.72 13.36 20.11 19.79 15.21 11.6 18.88 20.22 19.78 19.29 19.95 9.09 24.01 8.73 25.76 16.19 9.84 10.61 13.68 20.6 16.02 26.36 14.56 16.1 13.95 17.06 14.7 11.36 16.67 10.32 22.75 17.21 14.51 18.87 15.84 20.99 12.42 20.03 19.26 22.49 9.9 14.32 15.42 13.29 11.51 15.48 16.86 18.06 23.2 15.19 24.75 13.13 9.85 22.07 11.98 21.11 16.6 9.32 19.84 12.13 15.28 20.77 17.76 15.46 18.51 15.78 11.63 19.21 13.44 15.6 15.59 26 8.4 13.93 13.41 21.51 11.49 19.29 15.96 17.93 20.37 12.29 9.39 15.31 16.73 16.79 16.84 13.25 15.06 15.45 23.72 10.47 21.15 9.27 24.36 11.49 18.71 3.41 12.84 9.37 14.36 9.07 13.97 17.7 16.83 9.57 12.41 11.91 21.93 16.3 12.25 16.25 12.1 14.16 9.82 16.53 18.49 18.59 15.94 7.96 12.36 15.53 22.22 14.81 8.62 19.79 10.54 16.85 6.62 9 16.91 11.71 18.79 11.97 15.54 17.27 11.03 12.14 20.57 17.61 12.1 8.7 13.93 12.05 9.48 9.89 10.69 16.74 13.08 19.61 13.26 15.34 20.44 22.13 16.62 18.9 11.7 9.53 11.68 10.73 13.3 12.23 13.67 20.05 10.67 16.66 24.21 16.56 14.84 18.56 7.07 10.4 13.82 20.34 14.21 16.27 19.2 18.23 14.39 17.09 15.06 20.55 20.14 23.25 17.28 13.46 14.77 17.45 17.8 13.58 16.96 9.21 20 12.65 20.25 17.68 16.94 15.29 18.52 14.33 14.11 16.02 21.07 16.37 13.46 16.27 17.52 19.39 18.1 19.8 8.43 12.41 14.6 18.16 16.29 7.98 14.49 13.34 10.14 9.77 6.44 18.04 13.79 15.27 23 10.07 20.36 10.8 6.06 10.41 11.15 11.19 11.36 9.41 4.59 14.26 17.35 13.71 11.58 14.57 18.61 19.58 8.65 15.2 5.88 13.03 23.69 10.43 14.83 14.1 6.33 20 9.74 23.61 13.55 13.81 22.72 17.78 11.63 11.49 17.38 15.47 20.34 14.01 12.72 17.23 15.12 12.46 19.59 14.09 5.48 12.71 14.74 13.52 19.99 9.22 14.05 9.43 11.96 17.05 16.7 15.4 16.64 27.03 15.71 10.5 12.37 12.24 10.32 17.73 15.02 21.32 19.25 13.5 12.33 22.99 13.66 13.44 15.24 26.23 19.92 12.05 19.23 7.29 14.18 11.02 12.76 12.79 14.77 16.08 17.79 15.71 7.79 22.99 11.86 17 18.79 24.9 10.64 24.01 16.38 6.8 16.58 20.07 16.74 9.53 26.07 12.49 20.37 18.22 27.07 18.79 14.74 12.39 16.36 12.42 12.74 8.53 13.63 9.72 10.95 17.16 16.04 11.69 27 16.18 11.7 15.35 8.55 16.4 10.66 13.22 11.63 11.58 22.16 10.84 22.88 10.1 24.41 20.15 11.06 15.7 18.6 19.59 17.95 14.48 14.67 17.74 7.1 6.92 11.14 13.43 15.6 35.07 6.71 10.07 19.55 10.06 18.92 10.74 12.42 9.52 12.98 11.06 12.64 15.54 15.5 17.03 14.92 18.19 17.84 13.37 14.9 23.95 11.49 9.09 13.56 10.32 21.95 14.09 11.78 20.65 7.23 14.31 9.84 12.61 19.86 15.72 21.38 21.53 13 16.38 23.73 15.57 18.94 20.61 23.03 15.55 11.59 15.67 15.65 18.37 14.38 10.92 40.02 13.79 12.65 20.72 14.09 12.94 13.62 13.9 17.53 16.34 8.84 18.66 15.23 10.97 13.15 9.75 19.32 17.28 13.76 14.9 8.58 21.35 11.84 13.4 16.77 15.26 14.03 13.66 18.63 9.82 10.32 15.35 10.18 27.7 14.33 11.78 11.66 22.53 14.95 14.59 17.96 11.03 18.82 6.55 14.66 12.69 11.93 14.75 19.8 23 16.12 17.72 10.45 26.06 12.33 12.04 15.98 22.68 22.25 10.67 23.34 19.04 10.34 17.3 14.52 19.5 19.66 21.77 13.6 10.69 10.6 12.61 17.45 22.21 7.12 14.08 19.35 13.25 12.73 13.28 10.67 8.31 17.64 13 18.49 15.01 18.31 7.67 21.03 15.15 4.82 12.99 17.2 17.83 14.02 9.48 13.3 28.54 13.75 15.21 18.26 4.43 11.77 21.75 17.13 22.36 8.65 20.64 15.43 26.34 12.69 25.3 13.97 16.81 23.18 13.38 16.6 16.03 9.13 12.43 10.46 19.29 22.92 18.93 14.2 19.91 21.5 10.91 23.9 18.88 15.88 9.13 10.34 10.04 8.8 19.52 14.56 11.72 11.65 18.98 21.18 11.09 17.97 16.1 8.82 17.82 15.24 9.94 17.37 19.91 17.4 19.25 14.39 7.97 16.03 6.76 19.77 16.79 11.77 13.18 14.75 11.34 13.69 15.42 19.74 11.15 17.92 16.36 11.54 21.09 13.59 19.52 15.11 18.61 9.41 12.9 11.55 21.31 14.36 25.99 13.43 8.75 15.59 18.46 25.67 15.16 8.93 13.43 23.37 18.01 22.54 15.85 16.06 11.43 12.04 13.41 13.14 14.98 14.51 14.77 13.89 22.07 14.69 13.47 5.49 13.28 13.36 7.69 17.24 11.94 17.6 9.77 15.86 10.86 18.72 11.84 16.55 8.58 18.47 13 22.7 20.11 26.5 10.25 23.1 11.13 10.73 14.9 13.79 12.03 23.85 13.27 12.94 13.55 15.81 8.71 17.12 20.63 14.65 14.21 13.48 18.65 9 24.08 4.77 16.71 10.84 23.1 13.38 15.22 20.25 14.32 15.37 8.79 10.4 17.07 8.97 11.72 8.99 15.15 9.78 14.15 14.21 16.11 11.17 11.42 19.65 17.31 17.35 19.73 10.79 10.35 8.53 15.56 23.73 18.27 14.88 15.6 15.72 25.63 18.24 9.83 11 20.73 10.91 8.53 16.78 18.2 5.41 15.37 16.67 15.73 17.75 20.28 19 17.2 17.21 8.05 17.09 9.68 12.98 14.7 23.05 19.08 12.52 19.09 12.16 17.83 19.09 17.11 17.79 14.69 11.44 15.32 8.2 13.27 13.9 16.9 18.41 13.49 25.65 17.47 10.45 17.92 12.56 24.51 15.85 14.39 8.01 19.13 21.82 9.48 17.58 18.41 11.37 15.84 16.52 13.93 9.89 9.95 17.88 10.55 12.88 17.47 17.26 11.89 15.39 12.56 15.51 13.15 20.68 13.16 12.47 9.41 13.69 14.59 12.97 11.25 15.62 10.35 12.47 15.41 9.86 18.28 8.1 9.34 12.96 15.2 11.37 11.07 28.17 15.17 7.02 10.2 19.18 18.27 15.91 10.19 18.1 25.56 14.83 21.86 14.03 19.91 13.98 18.12 9.32 19.83 12.2 17.36 9.66 19.22 15.98 17.61 15.76 25.04 10.11 15.32 16.09 12.87 16.17 23.06 20.65 11.82 10.31 11.29 12.31 21.45 17.12 8.59 16.16 21.95 13.14 9.59 19.64 12.61 10.54 17.28 22.51 8.64 18.79 17.67 15.26 13.31 14.36 18.75 16.23 14.85 14.78 21.01
5.41 3.45 9.92 4.72 3.59 0.76 9.71 0.73 6.56 0.56 6.93 1.29 12.46 3.39 4.16 5.58 3.76 7.3 10.08 5.24 11.74 3.05 7.24 18.92 11.73 5.94 3.91 2.46 7.41 2.51 2.43 9.41 2.85 4.77 3.92 2.18 5.65 1.43 2 4.3 5.2 3.83 3.36 2.7 2.23 8.5 7.04 6.47 3.92 5.31 5.52 7.05 1.3 1.96 7.78 4.76 6.9 9.54 5.51 4.15 5.32 3.19 6.25 10.69 4.09 5.59 6.6 1.74 6.99 3.55 8.2 4.56 3.98 1.4 12.4 6.4 12.91 5.18 2.25 12.34 7.02 6.29 4.39 2.79 7.96 9.92 3.89 7.21 7.89 5.26 11.78 4.95 1.69 7.53 5.3 10.45 4.4 5.48 4.04 7.21 6.55 4.42 9.21 13.39 8.65 5.49 4.23 0.85 3.08 11.07 6.41 6.6 6.12 3.61 7.3 2.23 2.67 9.34 8.29 1.34 1.67 1.07 11.72 3.6 2.14 3.3 6.92 3.74 4.56 4.64 3.24 5.16 9.2 9.16 5.59 1.23 1.8 5.66 5.12 6.67 7.26 1.83 2.02 3.03 2.13 10.3 4.84 1.72 4.17 4.39 7.62 2.21 5.12 4.88 2.99 4.07 7.25 9.19 6.63 2.53 5.69 1.92 8.9 4.05 12.45 5.5 8.89 6.23 5.92 4.27 3.89 2.93 4.09 3.21 3.76 6.81 8.38 7.46 4.62 4.31 7.24 6.88 1.86 8.1 3.21 8.94 7.05 6.94 2.65 3.97 3.16 7.56 7.13 5.65 14.71 9.55 6.86 10.89 7 6.48 3.96 2.41 3.82 11.87 5.95 3.17 1.53 7.23 5.07 3.79 3.58 7.26 2.55 1.89 6.45 5.69 1.71 0.72 8.83 1.12 5.34 3.84 2.82 7.25 1.93 7.94 3.05 2.4 2.14 10.82 1.82 4.79 4.57 2.47 6.74 11.39 11.2 1.61 4.37 5.42 5.35 0.98 4.48 7.94 1.4 10.52 18.83 10.08 3.8 7.49 1.38 1.83 8.77 3.27 7.42 0.76 16.94 4.02 1.69 11.56 1.78 1.9 10.51 3.64 10 4.34 4.2 0.78 3.1 7.12 3.6 5.91 7.98 2.96 4.78 5.7 4.17 14.06 7.05 7.98 4.9 10 0.99 2.07 1.17 5.49 3.12 7.56 1.07 6.39 10.8 5.37 5.07 2.14 1.85 4.15 1.98 10.46 3.73 5.68 1.28 5.08 5.68 9.77 2.66 5.9 3.71 5.34 5.98 5.01 2.77 0.6 2.64 8.02 3.99 8.35 5.45 4.5 2.76 0.72 3.63 3.38 3.13 5.69 10.13 4.72 2.63 7.85 2.36 2.02 3.89 5.62 4.84 8.35 8.67 2.84 5.23 2.84 2.96 1.76 3.23 2.13 5.06 4.1 3.58 3.96 1.53 10.96 1.06 4.97 6.18 1.11 2.63 6.67 1.58 2.59 2.72 8.91 2.6 9.65 10.22 4.53 1.16 0.65 3.2 7.56 1.4 7.87 4.77 7.41 4.21 8.53 2.69 0.92 7.21 2.72 4.85 5.16 8.82 1.17 7.44 4.12 4.37 8.56 4.55 6.48 11.63 9.24 6.72 5.3 4.66 11.76 12.69 3.56 1.91 6.79 5.1 9.78 3.64 3.95 16.83 5.53 2.08 5.79 1.62 12.72 5.59 3.14 4.54 4.28 3.83 4.76 6.44 4.03 5.06 16.66 8.22 3.76 9.26 5.63 9.01 1.3 4.54 3.7 7.31 9.07 13.68 4.06 3.69 10.53 4.83 2.29 2.93 3.99 7.6 0.86 2.66 8.19 1.64 4.68 10.7 2.25 3.82 2.76 1.55 6.61 7.43 8.37 5.83 5.55 7.79 5.05 1.62 1.2 6.68 5.15 2.51 12.48 5.35 7.14 5.18 5.71 2.33 4.36 2.05 5.95 4.11 6.21 2.35 11.92 6.84 18.03 3.31 3.92 4.05 5.09 6.24 5.66 4.11 4.93 7.77 1.51 5.66 0.94 5.53 1.71 11.69 0.87 12.11 1.12 1.1 4.32 6.57 10.2 1.69 5.05 7.94 2.91 6.22 4.1 9.45 5.54 13.42 7.79 1.32 2.44 1.98 13.73 8.72 0.7 6.95 3.54 2.12 4.01 2.31 6.02 7.37 0.34 3.75 8.25 3.58 7.95 3.44 4.09 8.53 6.45 5.15 5.51 6.45 2.16 2.88 6.94 1.05 8.53 7.86 6.44 4.98 2.26 4.29 6.7 3.97 6.23 6.01 5.18 3.57 8.85 2.02 2.99 5.79 2.35 2.51 1.37 10.11 5.14 6.79 5.67 10.18 10.26 3.58 4.08 3.81 5.84 6.18 1.63 3.9 7.42 7.64 12.76 6.14 6.11 3.52 6.56 5.59 3.22 5.39 1.24 3.86 5.39 6.98 3.82 6.53 10.33 10.45 9.48 1.64 8.15 3.89 2.72 8.66 1.34 3.43 0.45 4.33 9.08 3.85 6.52 12.59 1.93 6.35 0.97 4.59 7.96 9.03 1.06 8.91 1.68 7.13 5.42 7.51 4.82 10.5 5 8.74 7.77 0.73 2.6 4.04 1.28 3.59 15.48 3.52 13.06 0.93 4.64 8.49 5.36 8.71 4.99 8.01 4.8 1.36 2.6 6.07 4.78 11.35 0.66 8.05 2.89 7.45 3.31 3.57 4.62 12.2 3.04 5.45 1.22 6.18 2.89 3.32 2.15 7.91 2.4 5.54 7.57 13.2 2.56 2.77 10.24 0.91 4.63 7.59 0.81 5.61 10.01 8.16 1.52 10.8 5.25 3.59 2.86 5.96 5.57 8.87 5.63 3.1 2.52 6.12 5.2 1.07 7.58 7.97 15.63 1.55 4.43 8.77 4.51 5.24 11.9 4.36 12.49 8.8 10.46 5.02 1.02 1.91 3.51 4.81 0.61 10.12 2.72 3.44 4.06 3.93 4.52 3.39 4.11 1.62 10.42 7.39 4.41 8.24 2.37 1.72 7.49 5.32 5.89 2.16 8.52 2.25 1.42 7.26 5.96 5.92 7.96 7.86 9.56 6.9 3.62 4.46 8.45 9.71 7.01 1.67 1.66 5.85 6.91 11.65 4.8 2.79 9.63 5.02 2.58 10.13 3.36 2.88 2.93 3.55 3.63 8.9 4.71 3.61 0.97 3.81 2.89 5.49 1.88 3.09 2.85 5.52 5.78 8.36 1.07 9.86 9.26 5.28 10.12 4.44 9.95 2.57 9.92 10.37 11.66 7.25 2.11 1.41 11.44 5.4 5.11 6.66 4.84 2.08 3.84 5.96 3.66 2.88 7.08 13.88 3.26 1.85 5.8 0.69 0.91 7.25 2.97 1.54 4.97 3.93 11.41 20.15 4.85 8.32 2.95 8.95 4.93 3.84 6.26 3.35 6.26 1.9 4.78 3.7 3.94 1.86 8.1 2.66 4.34 7.73 5.31 12.77 10.93 5.95 3.33 15.69 8.95 0.59 8.82 15.39 10.03 1.08 4.81 3.23 3.25 2.8 2.44 8.43 7.24 1.13 1.07 7.92 2.41 5.63 0.98 6.89 8.82 4.54 9.42 2.64 7.75 1.89 6.24 1.68 6.91 6.54 3.15 4.68 8.71 5.66 8.11 14.77 1.92 1.33 6.17 1.73 7.62 3.69 7.13 8.1 12.22 11.07 4.77 1.61 4.91 9.98 7.18 1.67 6.71 4.28 7.12 9.59 4.15 9.6 3.42 6.73 4.82 2.19 4.05 3.03 4.99 5.55 5.9 9.21 5.82 7 2.43 9.04 4.06 4.33 5.43 5.61 2.03 5.16 3.3 5.7 7.34 4.87 3.51 1.15 17.86 0.85 6.69 4.8 9.36 2.66 9.12 7.11 4.56 0.98 3.28 3.46 13.11 2.46 2.7 2.18 5.46 1.41 8.02 17.01 7.78 1.56 2.53 3.83 6.08 7.19 6.64 3.67 4.04 2.12 7.72 13.94 7.27 1.78 9.91 7.16 1.67 8.59 11.02 9.87 4.62 5.72 1.12 3.43 2.54 0.56 5.01 4.66 0.92 8.87 3.35 0.8 4.14 3.82 10.62 7.28 8.99 1.19 4.11 0.93 3.41 2.95 12.89 0.83 3.32 3.27 5.74 1.28 8.02 1.33 2.7 2.22 1.99 4.7 3.27 6.41 7.73 4.51 2.96 3.5 6.81 2.94 2.85 6.52 5.37 3.01 5.29 0.62 7.76 2.97 1.32 15.5 2.47 11.4 2.05 3.11 0.67 1.58 6.08 10.73 5.14 6.58 5.13 1.64 7.92 4.77 5.68 5.89 7.41 8.08 3.63 3.15 0.97 7.1 2.75 6.63 8.54 3.62 5.57 1.63 6.96 10.52 5.34 8.89 10.03 2.79 6.29 2.19 7.68 5.29 2.88 7.09 0.9 13.47 1.04 1 3.89 11.49 2.97 7.49 1.64 7 5.6 9.65 5.7 5.43 5.93 6.42 4.2 10.86 1.15 1.9 7.57 16.32 5.41 2.41 6.14 4.03 10.2 15.5 12.13 4.23 1.06 3.22 5.72 13.01 4.37 7.02 0.97 7.04 3.28 3.71 9.34 7.29 0.47 4.77 7.32 5.35 3.62 9.51 5.34 5.23 3.01 11.14 5.1 3.38 5.12 3.73 1.3 1.74 4.7 14.87 9.01 5.03 2.82 2.69 2.21 3.47 3.56 14.66 2.73 13.25 0.62 3.65 6.95 3.24 3.57 1.71 4.67 4.65 2.74 2.59 1.86 1.91 6.52 3.21 2.86 2.44 5.51 1.4 6.8 11.23 7.13 4.8 9 5.48 7.56 3.96 3.06 5.03 5.49 3.51 10.06 7.84 1.05 4.54 1.3 3.96 11.99 6.76 2.76 1.84 5.52 5.08 4.13 5.16 2.13 3.94 0.74 1.31 3.52 8.46 3.24 6.72 4.65 8.13 2.7 7.07 5.25 4 6.6 10.62 3.92 4.4 6.43 4.91 3.92 7.55 9.97 6.82 6.05 8.51 2.15 1.35 7.71 5.59 3.14 4.95 2.87 8.83 3.02 5.15 6.02 2.16 4.26 8.94 3.9 0.97 5.6 1.44 13.33 5.52 1.51 2.57 1.18 8.71 6.02 4.18 9.11 1.49 5.52 9.46 2.03 7.13 7.86 6.07 1.11 1.07 11.48 1.42 3.69 10.52 3.94 5.6 2.09 3.97 5.58 3.02 13.34 2.88 3.18 4.33 6.45 1.83 3.34 13.52 3.42 1.86 2.86 2.66 4.78 4.48 2.21 4.17 7.62 8.04 1.08 4.51 5.83 8.71 7.43 4.48 6.35 6.2 2.21 5.17 9.87 3.77 7.09 2.86 12.22 2.52 5.87 4.15 5.45 15.83 7.85 2.98 10.64 5.59 12.97 10.81 9.85 2.61 5.05 4.41 1.96 6.65 2.92 5.42 5.94 6.89 2.54 3.61 9.43 7.24 0.89 2.52 8.33 3.17 8.6 9.37 1.69 6.88 14.43 8.26 5.2 2.18 7.87 6.84 7.16 7.83 16.08 2.91 7.22 6.49 4.76 1.98 9.28 3.56 7 12.55 13.27 10.35 4.84 6.42 3.56 4.2 8.9 1.64 2.46 11.26 1.8 10.86 3.73 2.83 9.73 5.17 10.09 4.56 8.81 4.51 2.38 6.37 4.28 6.69 1.24 11.89 18.08 5.45 10.8 9.65 15.67 7.15 1.33 6.59 7.71 2.75 4.05 3.17 1.27 7.74 4.45 0.92 3.97 5.12 3.1 4.91 9.03 6.4 8.86 2.19 1.84 1.74 3.87 5.57 9.99 3.65 2.29 6.1 7.02 4.61 4.93 6.38 4.01 1.89 7.29 3.02 6.15 11.23 7.4 6.23 4.42 6.78 4.11 0.86 3.27 3.11 6.37 4.26 1.3 6.09 5.58 2.84 6.32 4.08 4.12 4.38 3.82 3.09 0.93 0.36 6.69 2 0.82 5 1.8 4.4 7.89 1.82 3.56 8.19 4.4 14.2 6.78 1.43 3.29 2.52 1.2 3.93 7.35 4.42 1.82 8.49 7.26 5.26 4.59 1.47 4.16 6.19 9.08 7.89 4.34 2.95 6.78 9.37 2.82 6.21 3.67 15.04 9.26 2.11 4.62 4.25 11.45 7.8 5.05 8.23 4.34 6.14 0.96 11.97 8.29 4.14 1.51 2.15 4.95 8.6 5.36 2.2 1.56 12.41 1.5 1.46 3.74 2.45 1.62 4.76 3.68 9.27 4.9 6.29 6.4 6.2 9.84 0.77 3.73 4.36 4.06 2.65 0.87 8.71 5.21 9.91 3.97 5.76 4.14 2.73 11.3 4.64 5.04 4.98 13.37 11.38 6.96 2.49 2.63 3.19 3.49 5.15 11.45 1.95 4.68 6.33 4.18 3.18 8.41 5.09 7.48 7.63 15.63 3.23 1.72 3.52 3.86 3.22 10.22 5.55 3.54 2.72 4.31 7.27 14.43 9.49 7.01 9.49 5.77 6.37 6.6 11.89 1.48 11.52 7.15 4.58 4.61 4.04 0.58 0.85 7.87 4.7 7.1 3.92 4.07 9.93 3.5 7.14 1.79 2.91 7.19 2 1.56 5.64 5.05 7.28 9.08 4.54 2.81 6.84 8.07 5.44 7.95 3.92 2.72 8.02 1.59 2.81 5.77 6.1 1.79 4.88 1.99 8.08 2.19 7.58 2.91 6.35 8.93 6.43 2.64 5.59 5.47 0.83 2.33 5.5 8.09 5.8 5.67 8.67 10.44 7.51 6.23 9.59 4.46 7.77 9.85 2.51 3.61 1.27 1.88 5.01 8.25 5.58 3.77 13.92 5.52 3.05 4.62 9.48 3.74 9.32 3.86 7.92 7.49 6.95 5.17 15.3 5.24 9.88 4 7.94 11 4.79 2.62 1.12 1.13 6.8 8.44 8.23 5.62 5.71 9.61 11.8 8.27 3.42 2.93 2.97 15.92 6.43 8.84 1.13 3.3 1.91 0.74 2.6 4.1 11.27 4.73 2.32 8.94 6.48 3.62 2.25 5.72 6.43 7.63 7.28 12.33 3.57 4.03 7.16 7.41 1.71 0.66 1.39 5.9 12.74 1.67 0.99 4.68 6.11 4.77 1.92 5.16 7.79 10.33 7.87 3.73 3.08 4.04 6.19 5.62 5.37 2.99 7.79 7.38 5.64 7.04 8.12 1 8.97 5.65 10.7 7.07 8.58 4.96 8.73 5.14 1.06 5.92 4.91 5.24 9.62 2.32 4.09 1.63 1.81 6.58 2.32 1.38 4.4 3.57 5.13 3.73 9.67 1.03 8.73 3.76 3.34 3.4 0.6 8.03 3.78 4.33 10.34 2.48 4.64 6.39 11.57 1.75 2.96 7.1 11.52 5.85 7.46 3.39 3.99 2.19 6.74 5.66 3.61 10.62 5.14 5.49 2.74 8.47 6.52 5.97 4.68 4.2 1.94 1.24 9.87 1.83 8.78 3.94 7.65 5.87 5.06 4.8 6.4 4.86 2.67 6.61 13.78 3.47 8.97 6.24 5.47 1.95 9.77 3.63 5.14 2.88 7.46 3.69 3.51 1.24 2.3 6.18 4.9 6.56 4.15 0.84 4.09 3.83 4.34 5.61 5.35 9.27 1.6 6.99 5.03 7.63 7.81 4.28 3.68 8.71 14.27 5.16 12.74 8.23 8.13 2.02 6.8 2.78 7.65 4.23 2.82 7.24 4.87 1.08 5.78 5.67 3.08 2.32 2.46 3.72 1.06 1.93 4.56 8.26 2.74 7.16 13.46 4.14 6.81 3.27 3.04 6.62 10.28 5.07 11.15 4 7.25 2.19 3.87 2.12 3.24 3.81 9.54 4.45 2.72 7.23 1.3 5.13 2.49 6.05 6.26 5.89 4.17 2.54 1.4 5.53 5.71 6.56 9.8 3.96 7.03 6.96 6.17 4.95 4.28 3.63 3.49 1.6 6.38 1.86 7.91 4.51 2.2 5.43 3.24 7.11 1.87 4.06 1.09 3.05 7.69 8.91 3.39 9.53 10.13 1.53 2.55 0.36 2.98 2.69 3.24 4.6 15.89 2.62 5.34 8.95 10.9 4.98 1.93 3.75 6.92 1.13 1.12 9.14 3.57 7.02 4.2 7.32 2.09 4.84 1.52 5.55 6.19 1.83 5.6 2.15 2.61 7.04 6.54 11.24 3.8 2.25 4.05 3.46 2.55 3.81 0.59 9.6 0.75 4.46 7.63 2.37 8.03 8.59 8.07 5.31 2.99 8.92 7 2.84 2.47 3.78 3.62 2.58 3.35 4.97 9.13 2.74 3.32 0.91 8.65 5.12 1.63 5.21 3.83 4.64 6.22 4.91 5.76 6.25 10.66 4.41 5.35 7.56 1.97 2.78 2.05 9.56 6.89 4.66 3.7 5.51 6.01 3.73 4.2 15.61 11.65 3.2 2.15 22.61 6.32 1.3 1.02 2.61 3.85 4.88 6.15 5.54 2.82 4.98 7.36 1.14 0.91 2.51 0.86 8.01 0.56 0.61 1.12 5.73 2.45 5.04 5.53 0.95 9.9 8.33
6.28 2.28 5.53 10.26 5.35 4.25 3.36 0.72 12.29 9.85 5.2 2.55 4.37 10.52 4.14 4.08 10.71 7 6.18 4.74 5.24 4.55 4.72 14.69 5.37 0.62 6.62 10.87 9.45 1.62 6.58 0.84 7.86 6.11 3.62 2.6 8.11 5.42 5.95 13.04 9.32 0.66 5.36 12.93 3.39 2.76 10.35 12.19 8.52 3.45 0.83 3.6 8.94 9.6 8.97 13.54 2.64 8.77 3.87 6.64 0.51 6.53 11.06 7.38 2.21 3.05 10.67 5.23 4.56 8.98 4.54 4.51 4.74 0.39 7.41 3.92 5.21 7.57 1.22 8.25 0.57 3.27 9.26 12.37 1.52 8.83 4.87 13.15 4.05 3.16 2.73 6.19 6.86 1.58 3.32 5.86 4.42 5.85 3.5 9.72 4.36 3.48 9.1 0.95 4.4 4.71 3.46 8.23 4.53 2.35 3.79 3.36 3.67 9.24 2.68 6.34 8.69 3.57 8.15 5.88 1.54 1.68 8.9 6.86 13.63 3.29 3.3 4.48 5.89 5.68 5.82 4.53 4.09 10.32 4.18 8.79 1.33 1.47 4.02 1.45 4.84 10.3 10.26 0.92 13.23 7.36 10.09 4.58 6.25 4.75 2.54 2.57 5.37 3.75 1.01 5.88 2.51 3.47 3.53 3.91 5.5 7.99 3.52 6.43 5.87 2.81 3.3 14.52 4.33 7.04 4.55 0.6 2.23 6.73 3.96 3.19 6.52 5.62 1.23 2.05 1.52 2.39 6.29 7.05 2.25 5.63 2.48 6.16 6.79 4.16 9.53 3.67 1.04 9.5 9.1 4.18 1.77 1.65 2.02 1.1 2.4 4.99 6.37 2.44 2.2 6.76 3.11 1.67 5.25 1.83 12.53 9.39 6.57 8.4 5.57 4.46 10.89 10.88 1.02 7.12 4.89 1.37 3.51 6.68 2.11 3.8 4.39 8.35 4 10.67 5.79 1.64 6.95 3.46 8.16 5.9 6.36 0.7 3.29 2.03 4.65 6.35 7.39 6.97 2.61 3.06 4.03 8.13 7.23 1.88 7.62 3.07 5.93 2.16 5.73 12.56 3.78 5.11 5.54 1.5 7.87 5.4 2.66 4.06 8.37 10.75 2.27 7.96 15.39 5.63 6.1 4.48 0.8 8.87 4.3 6.1 9.81 4.98 3.95 14.96 4.21 2.62 7.21 9.19 13.28 0.59 4.08 6.37 2.74 3.27 4.6 6.45 4.63 9.96 3.06 3.63 5.5 14.8 0.93 5.23 0.84 2.83 0.79 8.62 4.86 7.85 8.72 4.68 5.98 12.04 8.74 7.34 4.69 5.68 4.43 1.77 5 3.74 4.69 3.19 5.86 10.09 5.21 8.34 5.78 2.41 11.42 3.36 10.6 2.44 1.69 3.2 9.27 15.74 10.53 3.29 4.35 5.43 3.52 7.04 2.39 9.44 2.77 9.01 2.17 2.73 12.78 7.56 2.55 7.36 2.78 3.94 3.15 3.71 1.83 3.05 7.26 3.88 6.68 5.35 2.25 2.82 8.61 14.74 2.5 7.35 7.27 17.88 6.94 10.18 11.77 6.15 2.6 2.45 1.37 7.52 4.46 2.45 2.72 9.71 3.1 1.47 10.94 0.52 11.12 8.31 15.13 4.33 2.09 2.49 1.52 5.68 4.01 0.96 6.25 1.97 1.54 2.59 5.56 3.53 9.4 3.06 8.06 2.79 7.84 8.62 3.18 0.99 2.84 16 4.59 18.53 7.56 6.13 2.98 1.17 3.68 1.07 4.96 6.27 4.56 0.79 2.84 10.07 1.59 4.22 4.04 5.9 1.95 14.99 8.6 5.13 2.1 13.22 5.05 2.4 6.81 11.24 7.51 11.33 3.85 6.93 9.86 1.56 4.68 4.77 8.57 7.03 5.29 6.64 8.04 5.49 3.74 5.35 4.12 6.67 11.79 4.01 3.45 6.04 5.12 2.92 1.01 12.91 8.67 2.58 2.26 5.09 7.72 5.19 11.37 8.05 7.47 2.99 1.69 9.59 8.39 4.46 3.17 2.21 3.47 9.17 6.34 9.54 3.66 7.95 5.8 12.91 4.41 8.72 7.29 2 5.5 6.47 9.97 3.59 5.42 4.12 5.57 4.75 4.68 4.95 5.52 6.3 11.85 8.08 0.57 2.22 6.36 9.95 4.4 10.73 9.19 1.99 5.05 7.33 1.08 5.1 13.59 2.66 12.01 3.91 0.87 3.78 5.04 5.25 4.83 4.33 8.79 14.03 11.41 14.2 5.08 0.99 4.73 2.49 3.65 9.11 6.92 2.78 1.99 3.2 5.84 7.07 6.61 8.68 9.15 13.36 4.44 1.93 0.65 1.46 3.68 6.03 5.74 7.83 9.55 8.98 10.15 12.53 7.44 4 10.92 0.58 1.05 4.44 4.07 9.72 8.86 1.76 7.64 4.95 8.04 4.04 6.66 7.78 5.36 1.67 6.72 5.5 3.33 3.4 4.86 3.89 9.92 2.49 2.14 7.92 5.98 6.18 4.05 5.71 2.93 5.16 2.92 2.65 6.84 5.56 5.68 11.61 5.45 2.57 6.61 2.05 10.09 4.04 1.97 6.25 3.28 1.85 8.69 1.29 2.63 2.51 6.85 6.87 10.09 4.59 5.52 2.11 0.68 9.41 6.89 9.47 1.44 8.5 2.74 8.93 5.76 2.11 8.05 6.29 4.76 4.18 4.14 2.77 6.6 7.7 5.14 9.32 3.02 16.73 0.83 4.95 8.49 5.84 3.27 8.81 13.5 19.97 3.48 2.77 5.59 5.81 3.21 14.19 2.83 4.09 6.75 3.93 7.39 5.4 3.72 0.9 3.71 6.16 1.14 1.85 1.94 5.76 1.07 5.08 1.25 6.11 6.59 3.49 4.61 6.75 3.68 15.01 2.6 5.48 13.16 3.45 6.46 4.44 3.26 5.7 5.33 8.77 8.3 1.45 13.41 14.86 5.87 10.16 4.55 0.99 1.68 7.78 2.83 1.99 9.24 6.59 0.4 1.13 5.53 3.31 3.73 2.99 4.08 2.56 10.12 2.64 8.48 5.92 7.77 2 12.4 10.24 3.81 5.05 4.32 4.22 7.39 13.97 2.5 8.89 7.08 5.5 1.37 9.76 3.89 2.76 3.35 12.84 4.22 4.19 7.3 5.85 6.53 3.13 6.53 6.4 3.97 7.06 6.84 10.8 1.96 2.88 4.11 8.85 2.55 2.94 7.04 10.45 11.46 8.21 8.41 6.15 9.36 6.66 9.08 5.94 3.32 11.63 6.82 5.12 8.82 3.32 9.66 4.99 7.66 0.61 4.82 5.78 8.68 1.59 6.31 11.92 4.77 6.64 7.56 4.93 11.76 2.17 6.55 6.76 3.06 2.6 4.84 0.88 6.43 4.71 4.19 1.86 1 4.44 5.32 14.8 5.71 6.68 2.61 4.32 3.3 5.56 8.85 16.01 3.54 1.04 8.64 5.4 4.96 17.5 8.74 1.35 4.58 1.29 5.15 10.12 7.48 6.34 14.74 9.73 11.07 7.91 7.7 2.36 13.4 3.41 7.25 3.42 10.82 8.02 2.6 14.75 19.01 4.89 1.08 5.41 2.13 13.76 9.15 5.23 2.1 2 3.81 1.53 2.44 7.34 7.55 5.72 5.08 0.72 3.62 7.23 3.48 4.68 1.79 0.89 5.52 1.43 2.44 4.09 5.97 5.96 12.23 4.72 2.45 1.63 6.07 8.76 1.46 4 8.86 4.3 0.95 1.98 7.71 4 4.49 5.43 7.15 11.72 1.3 1.52 1.72 6.5 2.74 2.82 3.82 9.75 3.62 4.77 2.83 7.03 2.59 7.33 0.74 1.35 2.4 7.71 9.66 8.75 2.69 0.7 9.09 4.67 6.65 1.96 4.07 5.77 5.83 6.87 2.63 7.33 9.18 10.78 5.96 0.51 6.18 5.33 12.28 1.58 1.5 4.94 6.42 0.54 4.83 5.75 8.73 6.35 9.39 2.88 7.65 6.44 7.18 1.58 1.89 5.18 4.87 5.78 1.91 3.04 12.22 3.53 11.25 1.97 6.14 8.15 2.54 5.72 9.67 4.76 3.47 4.33 4.53 13.19 2.02 5.93 3.94 10.04 8.46 0.93 12 5.83 5.97 2.89 7.47 1.53 5.67 7.98 5.14 7.64 6.89 8.31 18.15 5.89 3.95 2.21 5.44 5.99 9.05 3.65 9.84 8.18 3.3 4.12 5.94 4.08 5.01 7.45 6.69 3.38 10.62 17.46 7.91 3.71 4.03 5.96 5.25 3.29 5.44 2.77 6.69 10.81 3.04 5.65 2.62 8.58 3.95 3.63 9 1.85 8.64 2.95 2.54 7.25 0.64 6.52 11.35 1.35 5.29 3.88 7.29 5.76 4.99 0.94 5.04 5.25 1.91 3.74 7.71 4.71 5.18 8.04 2 6.7 2.17 6.16 9.17 4.22 0.84 8.14 2.37 14.77 4.89 12.03 12.02 5.96 7.54 1.27 5.91 4.98 3.68 2.58 9.76 9.5 5.17 5.36 8.23 1.41 10.17 3.88 12.56 1.26 9.35 7.78 11.42 1.22 5.72 2.59 9.32 1.82 8.19 6.21 6.67 3.17 3.95 2.84 2.82 1.03 1.36 3.65 1.71 3.22 3.44 6.74 12.91 3.9 3.65 1.57 4.77 8.95 7.52 4.58 9.25 11.29 3.88 5.21 2.57 17.44 8.35 6.67 3.37 8.99 9.66 12.32 5.06 5.07 4.19 4.46 5.15 6.62 5.13 8.28 3.83 5.2 5.42 12.59 3.96 0.83 16.85 8.57 3.33 3.96 13.49 7.73 9.91 5.94 5.69 8.62 6.88 8.9 7.23 4.94 2.38 4.74 2.49 6.04 5.66 9.99 3.65 10.96 6.21 3.52 1.9 7.76 6.62 5.74 4.53 5.59 11.67 5.07 3.23 2.07 8.43 9.23 2.56 6.54 4.21 3.55 7.61 8.71 8.94 3.86 6.89 4.32 6.77 3.41 5.74 2.11 4.74 7.36 2.75 17.26 0.74 3.18 4.33 2.77 9.94 0.86 7.14 12.63 6.26 5.16 6.95 8.56 7.72 5.39 5.64 7.69 0.99 3.53 7.56 6.62 2.23 0.99 7 3.59 6.29 4.8 7.12 15.36 1.42 1.05 6.62 1.27 6.01 5.96 3.53 3.95 7.23 5.66 3.84 2.93 4.82 1.96 15.01 5.95 11.78 2.36 4.06 4.29 3.81 5.69 3.71 10.81 5.46 5.76 6.82 1.61 0.74 10.3 2.4 13.93 4.47 12.81 1.04 7.05 5.64 6.62 6.11 12.04 12.35 7.14 4.9 5.77 10.08 2.65 3.8 12.14 3.18 7.98 2.19 1.38 7.12 6.36 14.96 7.27 15.83 7 0.79 4.37 4.46 4.22 6.95 9.99 6.9 6.69 6.92 3.59 5.1 5.45 5.24 16.37 10.52 3.66 3.74 3.76 6.17 1.58 13.83 6.9 1.1 1.6 8.33 10.96 8.51 10.07 5.8 7.38 14.1 5.15 5.2 2.59 7.17 7.09 1.8 1.93 10.78 7.3 10.66 6.27 11.88 7.76 5.33 7.5 3.94 0.85 1.73 6.24 4.16 14.45 8.04 3.44 11.49 12.88 8.17 0.75 5.69 5.29 3.81 5.6 2.23 2.43 5.1 7.2 3.65 1.1 7.26 8.89 8.48 2.98 5.3 3.5 4.08 8.59 9.21 3.2 1.95 7.38 3.2 8.17 1.86 11.17 8.68 14.38 3 3.61 1.17 4.56 5.75 6.52 2.85 1.34 15.31 7.82 6.2 2.3 2.42 13.25 8.37 6.95 13.76 5.42 8.9 5.18 7.83 4.86 2.19 3.74 3.67 2.27 9.93 7.17 5.55 4.32 6.02 12.64 19.08 4.92 4.75 9.66 6.24 7.12 5.39 4.04 4.35 5.45 8.07 8.4 1.22 6.48 2.56 6.38 10.41 3.34 11.21 3.85 3.85 4.33 1.06 4.04 2.67 4.7 5.35 8.2 1.91 4.97 3.64 5.55 6.75 4.21 3.59 7.65 16.52 5.3 7.23 5.26 1.7 5.26 5.56 21.51 3.93 3.21 7.8 4.43 5.82 2.53 5.43 3.72 10.54 12.47 4.8 6.48 6.28 3.67 6.14 3.59 8.93 1.23 5.73 9.83 2.44 3.46 1.57 3.28 2.98 14.1 7.6 6.55 6.4 6.59 2.83 3.22 3.41 5.65 4.26 7.37 7.28 2.93 5.57 2.79 4.75 2.13 1.82 7.17 5.65 7.07 3.46 7.63 2.82 9.8 0.72 4.5 3.54 3.37 11.2 5.95 3.64 4.26 7.74 4.98 2.41 3.88 6.96 2.86 2.97 7.26 0.44 2.88 8.16 10.37 6.18 7.61 6.99 6.83 5.19 4.55 3.87 13.08 5.66 6.7 3.25 1.78 6.5 7.94 3.79 6.49 1.04 4.9 5.24 6.69 7.96 11.62 7.66 9.34 1.81 0.67 16.84 12.11 3.51 5.24 3.65 3.23 9.57 5.85 5.61 15.17 9.33 4.57 8.66 0.6 5.83 7.39 4.64 4.46 9.7 1.59 7.6 7.3 7.95 11.32 5.02 6.67 17.16 4.62 6.64 9.22 6.84 6.22 3.32 12.91 2.15 3.29 5.07 4.22 2.99 3.88 1.67 5.79 7.34 2.58 8.89 4.5 1.54 6.46 2.99 7.58 1.36 7.96 2.97 2.97 4.08 9.37 5.43 5.01 6.38 2.11 5.83 10.31 6.65 3.59 8.39 14.88 1.15 3.75 8.07 3.28 2.44 2.3 5.62 3.26 13.28 6.4 7 1.84 5.54 7.16 9.69 5.68 9.76 1 3.6 10.11 2.51 1.58 6.47 7.27 2.46 5.9 7.71 11.92 3.35 10.5 3.91 4.03 4.85 2.42 13.65 4.85 11.19 3.21 3.59 4.57 9.66 7.77 0.93 5.64 2.88 0.94 7.17 2.72 6.43 7.13 6.58 4.39 3.37 6.34 13.43 11.12 7.09 5.55 7.87 7.6 3.97 3.27 10.76 11.58 2.91 8.57 3.46 9.03 2.69 4.11 3.9 11.38 6.52 2.78 13.68 10.02 2.06 1.85 9.73 5.84 5.27 2.97 2.15 5.26 4.59 13.15 3.5 1.75 1.01 3.79 9.68 0.63 3.73 4.77 10.59 2.65 4.97 2.68 4.33 11.72 6.89 5.24 8.67 5.33 2.93 9.76 4.84 2 11.76 0.81 7.43 8.96 7.63 4.16 7 6.91 9.98 10.82 9.88 1.6 5.22 5.33 6.69 5.02 2.42 9.14 0.69 3.41 10.41 6.92 8.15 16.85 8.98 1.93 4.5 3.47 8.27 9.95 1.69 6.25 0.85 4.49 6.29 7.82 3.58 4.43 6.49 2.99 2.03 9.27 5.22 6.79 5.43 2.42 3.38 2.74 3.74 2.56 10.4 8.11 7.39 1.18 4.09 5.23 5.06 6.05 7.26 3.44 4.64 4.93 4.93 7.47 0.91 2.55 0.9 2.52 7.84 6.65 9.06 12.38 1.12 5.47 6.13 7.47 7.12 3.33 3.97 13.04 11.08 3.79 2.29 5.14 8.94 14.9 6.1 6.58 3 10.13 3.84 5.85 11.93 2.15 8.16 4.53 3.11 7.1 0.86 9.18 1.15 5.08 2.88 0.74 10.3 7.59 1.07 7.56 7.8 7.45 6.4 9.85 3.02 7.45 5.04 1.4 12.9 5.56 10.63 1.83 11.58 9.57 5.6 4.74 11.61 4.34 1.33 3.52 7.93 10.2 7.36 6.07 6.48 4.9 5.21 7.73 14.93 3.78 5.45 9.23 7.83 7.96 3.55 5.63 4.25 5.08 8.55 4.63 8.21 4.89 5.68 2.69 3.74 5.04 3.61 1.15 4.81 6.13 7.63 5.43 3.37 4.76 3.89 3.12 5.17 7.57 5.09 7.5 0.7 6.29 2.23 4.17 5.52 12.95 8.61 8.92 9.52 5.54 1.03 5.62 4.4 1.9 6.08 6.7 2.54 11.58 4.59 6.96 5.58 6.4 4.19 3.85 6.03 2.92 4.58 3.27 2.86 2.66 4.93 3.79 9.81 2.41 4.97 3.31 8.77 4.86 4.01 7.94 1.28 4.19 6.19 7.98 4.68 9.64 4.05 9.37 1.18 2.07 5.11 5.57 3.13 7.65 5.06 5.47 6.88 4.74 2.59 8.13 6.93 10.27 9.32 8.13 9.85 16.04 2.49 3.7 5.14 8.09 9.38 1.02 7.61 14.02 4.8 8.91 6.56 3.23 2.43 3.17 15.9 5.83 4.49 5.29 9.08 6.99 2.65 4.39 3.38 1.22 5.27 10.14 3.85 0.96 2.18 3.99 7.49 2.64 4.35 2.18 5.71 4.63 5.72 0.42 7.55 4.75 4.36 7.75 7.63 0.82 4.37 6.07 12.4 4.9 10.42 1.4 2.86 7.98 2.33 3.9 4.62 4.78 4.25 7.47 6.63 9.16 5.22 2 4.17 3.21 13.47 2.31 5.22 2.97 4.42 9.34 0.96 1.66
14.83 14.13 13.05 6.06 7.24 11.13 9.54 13.81 15.92 10.14 18.68 11.83 13.18 7.97 7.65 13.87 18.48 10.24 14.07 15.1 9.1 15.39 10.84 7.01 8.87 4.14 13.57 12.01 14.24 15.26 13.1 9.53 12.47 12.86 5.82 17.75 16.05 13.06 10.65 15.73 11.63 9.21 13.96 18.28 12.43 8.31 10.76 9.82 7.99 13.37 16.68 10.39 13.28 7.13 8.87 13.64 12.87 7.97 11.61 10.96 10.1 9.85 14.79 10.96 14.29 16.38 11.77 18.08 5.71 15.52 15.29 13.69 12.42 8.63 10.55 20.8 17.55 9.79 11.7 11.06 14.7 8.33 6.3 8.02 7.99 9.11 7.81 9.86 10.13 8.64 15.19 13.38 11.55 14.4 15.94 8.01 12.97 16.51 10.28 13.34 12.99 12.53 13.35 14.5 5.86 13.93 12.42 11.18 9.19 6.21 11.94 11.19 8.49 5.28 16.87 15.76 14.72 13.06 5.87 18.69 14.7 13.42 15.11 13.36 17.18 9.96 7.96 11.67 22.23 14.34 10.64 16.57 9.74 14.92 15.91 15.14 14.48 10.43 12.67 9.77 11.74 12.77 15.6 12.32 19.27 16.6 15.6 8.62 11.93 16.98 15.47 8.82 9.98 14.73 14.36 8 9.68 9.05 14.54 4.15 15.36 13.64 7.36 11.19 20.8 5.65 8.49 5.4 13.79 12.18 9.92 9.27 13.5 16.19 10.09 14.82 9.05 11.43 10.53 14.96 21.54 17.19 9.74 8.76 20 11.61 8.98 18.19 14.68 12.25 11.69 17.53 5.28 8.97 5.99 15.35 12.35 5.63 4.9 19.97 13.66 14.7 9.01 8.84 10.58 11.62 13.38 8.17 14.37 9.17 17.49 11.16 16.88 18.37 12.57 15.86 6.27 9.05 12.12 14.75 9.51 18.37 12.06 13 8.05 13.57 20.77 12.64 16.06 9.75 9.36 15.45 7.08 14.84 16.2 7.98 7.17 9.88 9.63 11.51 10.32 11.39 13.72 10.22 16.67 18.67 8.97 12.79 15.61 10.34 11.12 18 13.47 18.14 9.94 13.2 7.62 11.69 14.4 16.29 12.22 9.88 10.72 5.53 11.31 9.4 12.83 12.1 7.53 13.63 8.42 14.82 15.73 16.45 16.21 8.69 7.2 18.23 14.07 9.55 11.38 8.98 15.69 11.04 17.58 16.24 8.81 16.56 6.79 8.14 11.05 10.78 12.07 13.4 11.99 6.98 13.4 7.8 16.67 7.77 11.7 9.78 11.52 11.15 12.89 15.33 15.6 9.52 12.48 11.71 7.79 16.67 18.17 7.18 7.9 10.5 9.19 16.89 11.46 15.33 6.18 12.85 11.36 10.61 11.6 6.89 16.02 10.77 13.92 14.09 13.45 10.25 14.23 11.69 9.67 15.88 4.14 17.56 15.75 12.19 12.99 16.35 13.01 12.04 11 10.26 10.88 16.7 8.26 15.37 9.23 12.6 10.99 10.41 11.94 11.08 18.64 11.56 9.86 8.94 11.99 9.34 10.96 12.87 9.41 14.19 15.61 6.09 15.66 10.72 5.79 6.67 7.99 14.01 11.36 15.94 7.35 7.91 13.34 11.18 15.48 20.63 15.96 13.98 10.18 20.46 12.59 16.37 6.86 9.84 20.7 6.04 16.72 10.71 13.47 10.19 12.2 9.54 11.77 11.75 16.9 7.1 18.37 9.09 11.86 17.71 9.86 18.07 10.93 6.64 10.26 13.85 10.13 12.47 6.34 12.1 13.65 7.38 12.73 11.68 7.57 18.71 10.12 12.45 6.8 10.3 3.32 11.69 8.34 8.41 10.28 15.94 9.4 10.02 10.07 10.9 11.42 6.63 7.45 20.8 10.16 16.17 15.28 8.35 15.03 8.92 16.61 9.12 15.51 18.68 8.47 10.14 7.68 9.47 10.23 19.53 9.9 10.59 7.89 7.63 8.97 14.49 11.77 20.72 15.65 13.47 11.25 6.1 15.97 10.65 17.4 13.85 7.9 10.8 8.42 11.1 9.24 14.31 12.8 12.43 13.46 9.54 10.38 17.17 15.08 14.4 12.48 14.54 15.09 18.13 14.89 9.27 9.98 11.78 9.21 18.87 11.58 11.68 14.14 6.41 7.16 7.15 13.48 6.59 13.12 20.14 16.25 7.95 11.02 16.82 10.11 10.54 9.8 13.74 14.93 11.81 10.41 8.96 9.82 14.94 14.49 9.56 14.65 6.99 5.45 10.24 10.26 17.07 12.7 13.84 8.56 12.55 19.83 13.73 9.59 11.05 11.64 9.87 15.45 13.67 14.87 13.13 12.49 10.03 11.44 16.24 8.92 8.65 11.72 9.17 11.75 20.52 8.74 20.48 10.05 13.89 8.93 11.75 9.85 14.97 14.14 9.42 12.84 14.27 7.99 6.82 18.47 9.24 14.07 7.18 12.01 14.57 12.27 8.73 10.13 13.06 10.64 16.28 10.1 10.08 16.69 12.34 10.64 9.19 15.87 10.15 13.51 16.87 5.81 11.99 17.71 15.66 15.17 6.57 23.83 16.11 6.32 23 12.56 8.45 12.87 10.98 10.75 14.09 12.45 6.42 20.84 5.17 9.34 12.16 11.27 16.28 12.96 7.59 14.94 18.05 14.08 14.63 17.48 16.54 15.09 8.48 14.33 14.07 11.66 9.84 12.2 12.01 12.64 10.02 8.18 5.75 9.78 12.59 8.6 14.84 8.32 13.76 14.85 8.71 12.91 20.54 16.3 12.09 5.61 10.06 11.25 7.22 20.11 11.78 12.55 17.15 11.28 14.1 5.6 10.84 12.06 13.31 9.29 15.39 10.57 10.71 11.42 10.34 13.59 17.59 8.43 14.87 11.21 13.87 9.22 8.25 17.17 7 10.98 6.53 15.11 26.03 20.5 10.85 18.26 9.24 18.53 10.22 8.49 13.04 9.4 10.43 16.73 7.33 12.57 14.15 7.51 10.34 6.92 12.57 16.39 15.63 6.34 20.91 16.03 10.64 12.47 16.44 21.86 15.08 15.9 13.04 10.88 18.5 8.73 12.07 11.56 12.74 8.45 8.87 20.01 9.11 8.99 9.18 13.75 20.21 14.64 14.56 10.8 13.93 12.1 10.57 5.91 10.56 11.17 10.91 18.27 24.39 6.63 9.16 10.41 6.69 8.52 4.62 9.45 9.76 9.47 15.22 12.8 9.61 8.7 18.69 10.63 14.76 9.12 12.48 17.71 12.46 12.03 14.31 17.9 11.1 15.9 7.02 14.88 14.31 12.4 8.53 7.32 12.09 10.64 12.81 8.19 13.47 5.69 15.51 6.81 13.56 9.05 8.7 11.25 10.09 12.56 22.52 7.12 10.85 14.64 9.29 11.63 10.88 10.69 14.31 20.23 14.42 10.08 16.51 10.69 10.3 18.98 12.12 13.65 10.89 8.67 13.56 5.78 11.52 9.8 23.6 17.22 10.59 19.46 12.7 12.41 11.48 16.54 11.61 13.36 6.22 12.19 9.46 11.79 15.13 7.58 10.49 7.32 10.97 12.95 14.96 15.07 8.43 10.21 16.7 12.68 13.31 16.18 7.59 6.3 17.62 6.1 10.84 13.67 7.59 14.44 12.66 8.43 11.48 9.45 10.13 14.26 9.85 16.28 11.66 10.72 7.46 13.57 18.96 8.03 16.5 14.47 10.37 18.45 13.79 11.94 11.21 12.65 17.59 12.27 12.54 11.09 10.19 9.32 10.3 9.01 13.89 13.23 13.68 11.58 10.53 9.46 8.54 17.95 17.05 8.4 10.02 10.41 11.4 14.91 14.38 10.97 10.4 9.55 12.04 13.17 13.12 15.86 9.61 12.94 6.51 9.57 13.26 12.5 13.22 13.58 7.01 11.87 22.84 9.34 10.62 9.39 12.76 11.66 13.18 13.56 11.43 14.62 13.44 13.45 13.46 11.15 15.21 12.3 8.8 5.96 8.78 12.8 12.48 11.16 18.43 11.61 14.8 9.51 6.29 12.81 16.46 12.49 6.7 10.95 14.04 12.01 12.75 6.76 5.81 7.05 8.61 12.15 4.42 12.6 11.39 9.88 14.67 7.65 21.44 13.21 13.53 11.15 11.99 15.58 15.7 15.02 12.93 12.99 16.47 12.66 9.01 9.8 14.36 14.34 12.97 16.42 15.29 15.54 7.53 13.32 6.15 18.22 10.99 8.8 11.3 7.89 7.99 8.64 12.25 14.9 8.67 4.09 7.1 9.32 10.98 15.77 11.63 15.61 10.64 16.2 12.52 9.37 14.01 9.91 7.43 7.93 8.2 10.27 11.61 11.81 13.3 7.16 13.91 14.83 17.37 10.08 9.08 18.72 10.77 11.21 12.43 11 9.46 12.6 13.93 13.11 19.56 8.53 13.42 15.69 10.2 13.53 5.71 13.62 15.7 14.85 15.97 12.88 6.85 10.55 9.57 10.32 11.07 13.8 12.86 14.5 12.92 4.56 10.93 20.25 15.22 6.25 13.67 9.42 6.48 10.78 14.47 11.8 11.59 14.54 7.2 10.88 5.62 12.54 10.45 10.61 11.32 12.65 10.57 12.43 14.45 7.75 10.35 11.29 9.33 13.58 6.69 6.49 12.42 10.75 8.72 8.75 12.81 17.4 12.32 11.63 9.7 11.61 14.82 12.77 21.02 17.54 18.61 12.43 16.76 8.17 11.4 14.03 15.29 13.54 16.07 21.97 16.14 16.56 13.94 8.63 17.12 9.13 12.78 18.55 9.46 7.03 11.61 11.63 19.42 16.67 11.2 11.06 13.99 5.49 7.74 22.1 10.46 15.35 10.62 18.11 10.89 10.84 9.89 10.23 17.29 12.15 20.61 7.91 13.05 9.82 11.88 15.65 7.26 16.18 14.25 10.87 24.62 8.41 11.18 16.89 7.97 9.6 8.58 6.12 12.42 8.27 10.53 7.23 11.64 17.01 18.37 7.89 13.07 14.67 15.51 9.38 12.28 9.74 15.78 10.69 14.75 14.92 9.8 18.86 9.12 11.92 10.02 6.73 18.05 5.99 11.63 15.31 10.3 12.73 10.05 15.38 12.23 21.91 9.98 10.45 7.07 11.98 15.86 17.46 16.81 10.43 12.09 15.29 12.15 7.52 10.93 15.32 17.91 16.57 8.34 13.06 14.98 16 8.9 12.03 10.82 11 8.6 11.46 7.12 12.61 9.08 10.5 7.78 9.05 8.1 9.89 9.63 11.03 10.19 14.18 14.89 12.56 20.57 11.16 9.23 14.93 11.95 7.98 11.77 9.15 16.57 13.71 14.52 11.62 8.61 16.73 11.64 12.84 12.46 17.25 12.71 15.12 18.09 16.45 11.22 10.73 8.36 7.86 19.81 10.33 8.25 13.78 12.39 9.85 11.57 11.1 10.45 10.73 13.03 11.34 12.15 14.41 13.31 12.56 7.83 7.43 7.58 15.74 14.76 9.57 11.84 7.77 8.36 9.77 11.87 7.26 10.88 6.38 12.04 10.32 6.28 13.01 13.2 12.94 18.07 9.61 22.11 12.39 13.95 13.08 16.21 13.02 14.16 13.39 5.8 4.61 13.14 15.85 13.07 19.22 13.74 11.28 10.66 19 9.05 11.01 12.13 7.73 10.42 15.12 11.51 12.66 9.3 10.81 5.61 13.77 12.29 11.13 6.36 11.27 11.47 14.32 6.27 7.19 7.65 10.24 16.87 11.94 8.2 6.24 11.1 11.46 10.78 13.97 13.1 12.94 6.63 13.84 11.68 15.39 5.31 16.77 11.71 11.99 10.48 9.1 3.71 13.06 13.12 19.88 9.14 18.76 8.07 8.31 13.87 9.19 15.24 10.93 5.73 17.03 9.65 7.1 7.55 14.18 9.83 6.56 12.61 18.5 11.36 16.39 16.76 15.88 16.69 15.92 8.6 11.08 10.4 8.98 11.75 19.75 15.16 11.67 14.5 15.52 9.75 9.47 11.57 9.92 16.73 7.95 9.49 14.54 7.34 19.22 15.86 6.37 17.27 10.57 11.91 19.59 10.74 12.41 10.55 15.42 7.57 13.29 10.87 17.97 10.35 13.69 13.26 12.19 11.24 8.34 15.93 10.56 6.92 19.92 13.86 9.1 12.08 8.01 7.86 11.62 17.65 8.29 9.99 16.58 9.32 15.61 6.97 14.27 7.24 15.38 11.97 17.69 9.73 17.04 13.46 15.69 15.76 11.66 14.59 8.58 6.8 15.87 9.01 9.17 11.73 10.83 12.16 8.46 11.46 14.9 11 12.91 14.18 7.97 13.49 9.33 16.36 17.55 13.95 10.85 7.63 20.61 14.13 12.58 18.28 10.3 5.52 14.18 10.95 15.07 14.51 11.88 13.96 7.39 15.57 12.19 13.63 10.37 6.43 9.51 10.94 8.09 12.96 9.01 9.64 7.73 11.73 16.65 13.4 15.27 5.54 11.33 15.6 13.6 7.19 13.64 10.95 8.18 8.35 17.37 20.53 13.91 12.63 21.45 16.6 7.13 7.64 9.45 10.31 14.13 12.23 15.95 15.02 16.55 13.02 17.34 6.18 17.95 8.21 19.4 13.97 21.03 7 12.95 3.81 11.58 11.39 8.29 11.86 10.37 12.62 4.59 12.63 12.69 7.08 8.06 8.95 10.07 13.22 19.52 11.42 20.19 12.47 11.31 10.7 13.9 14.69 20.05 9.95 10.8 9.7 11.46 10.35 16.35 11.97 14.09 5.86 14.98 12.79 7.52 6.02 11.33 9.44 10.85 18.24 15.2 7.45 14.2 11.86 12.68 14.87 15.65 6.11 13.59 17.62 9.02 4.11 12.15 5.85 12.17 16.46 14.44 12.02 11.64 12.25 13.08 10.09 11.01 10.78 9.81 13.18 13.32 13.75 16.35 17.18 13.46 8.5 13.06 13.93 6.43 7.13 15.86 14.62 17.72 5 9.27 8.75 8.97 12.67 8.04 17.94 10.5 11.77 13.7 10.94 9.57 14.57 11.31 11.66 16.25 9.89 22.4 10.51 14.75 8.49 13.2 12.29 15.28 7.84 9.6 13.78 5 13.71 13.85 8.9 11.5 12.14 12.5 8.36 11.78 10.45 12.07 8.22 10.06 16.42 14.23 9.39 9.4 9.61 9.75 9.55 9.7 12.62 13.3 6.7 11.7 15.09 10.45 6.92 20.51 12.19 15.35 22.83 15.97 11.85 16.25 9.37 13.18 12.49 13.69 9.77 15.25 12.34 22.35 10.64 12.44 13.34 7.48 11.09 13.11 12.06 21.6 16.73 12.23 11.94 12.8 5.19 8.75 5.36 12.54 16.01 12.31 7.88 9.21 8.44 4.47 5.17 7.08 13.78 17.83 7.76 13.79 12.1 16.16 10.35 8.82 14.4 8.41 7.92 12.38 10.66 15.1 11.15 12.71 12.43 13.33 11.22 11.64 12.21 11.61 11.23 9.59 6.48 10.42 8.56 10.79 14.44 15.67 14.26 10.56 16.15 11.58 15.4 9.76 9.27 14.14 15.02 16.05 9.3 8.78 18.7 11.2 15.51 11.99 5.5 10.52 12.9 11.28 14.89 11.17 13.24 15 15.49 11.62 13 6.44 11 5.59 7.54 12.45 15.29 13.12 11.04 13.82 16.86 8.06 11.87 9.2 17.35 11.97 10.6 14.07 18.34 14.73 13.22 14.52 13.31 8.57 7.49 9.08 10.74 10.43 13.82 10.04 11.35 8.4 18.93 14.06 16.28 9.28 8.18 10.32 12.73 11.78 10.44 8.33 7.84 9.12 8.15 7.05 10.64 11.83 17.43 12.13 10.89 13.32 15.88 10.72 17.5 6.95 9.12 11.26 17.82 12.41 10.18 9.87 10.02 15.23 7.98 16.42 10.53 18.59 9.41 9.7 12.77 10.24 13.83 8.96 16.15 12.42 16.08 7.47 15.44 12.5 5.09 17.2 6.66 10.48 18.17 14.32 16.9 10.79 6.16 9.47 15.91 13.84 19.19 10.34 14.95 10.39 10.18 15.27 9.54 8.6 13.89 14.55 21.28 8.48 11.41 17.13 15.88 21.95 11.67 10.87 12.17 7.79 9.42 17.65 15.69 10.59 10.77 13.13 18.17 8.7 19.42 25.36 9.54 12.6 11.67 10.14 8.18 13.78 6.4 8.7 9.67 14.67 9.08 10.49 8.22 15.27 11.81 3.98 12.42 10.42 10.42 11.25 11.12 18.66 14.46 11.61 15.84 14.48 7.31 12.02 11.53 6.72 12.42 7.01 14.3 14.62 11.04 4.88 16.75 10.4 18.41 11.7 12.85 11.92 11.5 10.5 14.35 14.37 12.81 14.77 11.94 16.86 12.39 17.25 10.96 18.14 8.32 18.03 14.58 3.86 10.78 11.48 10.23 14.2 6.36 10.7 10.22 13.18 13.01 14.12 10.53 7.96 8.25 11.92 13.75 14.17 13.73 11.6 18.21 12.02 14.92 14.65 9.08 12.98 10.05 6.45 10.37 15.88 8.39 13.68 14.31 19.18 12.39 9.28 12.65 10.29 8.99 9.94 14.58 9.24 9.92 7.77 26.42 12.34 12.36 14.6 13.81 14.04 12.6 9.54 7.46 8.61 6.78 10.54 11.92 16.22 9.24 10.49 14.27 13.45 13.5 13.28 16.96 11.84 12.14 12.49 11.05 6.75 12.76 18.37 15.51
3.46 1.49 3.74 6.39 8.13 2.32 7.07 4.64 2.46 1.78 3.76 4.44 3.05 6.49 4.65 1.02 5.4 4.55 6.76 9.36 2.69 6.11 6.22 6.6 4.31 3.24 6.32 5.43 1.14 5.58 5.31 1.66 2.87 6.49 5.92 7.04 3.95 4.19 3.98 4.52 5.03 1.11 7.95 3.97 4.59 3.04 5.76 2.59 6.87 2.74 4.13 3.13 2.6 4.62 3.4 3.18 6.21 3.2 5.04 5.22 5.87 1.65 3.82 6.37 4.86 3.92 4.79 4.83 8.9 4.59 5.91 9.98 8.48 3.08 0.85 4.09 5.29 3.98 5.19 4.68 6.07 2.26 1.81 5 3.36 2.81 2.7 9.34 3.13 7.63 5.14 3.08 3.95 3.05 4.11 8.14 5.74 8.17 3.87 3.32 4.81 2.74 8.77 3.93 6.94 1.87 7.93 3.72 4.76 5.42 2.67 3.07 7.87 3.29 7.58 3.36 2.03 3.77 4.18 3.39 8.49 0.82 3.66 2.23 2.34 6.79 1.94 4.85 4.49 3.42 4.14 2.56 4.25 3.03 2.78 3.78 3.38 2.28 7.36 6.77 4.76 2.77 2.38 5.77 3.24 3.47 7.41 6.69 3.41 1.69 5.14 3.74 9.87 4.13 3.35 6.53 3.65 3.49 1.86 4.21 2.82 2.78 3.27 3.88 1.21 4.64 2.28 3.66 2.26 5.03 5.23 2.71 8.29 3.15 7.86 4.23 4.14 3.95 5.95 5.95 4.12 2.21 1.7 5.12 5.71 3.15 4.44 3.14 2.07 3.5 3.97 5 2.48 5.44 3.05 8.04 4.24 3.73 3.3 5.46 7.48 4.86 2.79 5.87 4.28 4.44 5.97 3 5.4 4.24 3.66 2.85 5.24 3.35 1.09 5.47 6.17 0.93 3.21 1.89 3.32 3.65 4.66 2.94 5.07 2.65 3.38 3.03 2.19 4.76 7.47 1.54 2.94 1.37 2.55 10.63 6.68 5.53 7.99 4.01 3.01 3.93 6.77 6.89 3.63 6.01 1.77 2.43 2.66 8.12 5.24 4.15 4.8 3.1 2.79 1.06 8.52 2.13 2.27 3.93 2.92 4.96 5.6 3.29 3.07 3.59 6.18 5.84 6.69 3.64 3.6 6.58 5.65 3.26 6.61 2.19 7.84 4.89 4.14 1.66 5.58 4.7 2.48 3.34 2.31 4.8 6.94 8.25 4.47 2.27 8.88 1.93 6.45 0.95 1.93 3.4 2.96 5.02 7.98 3.05 3.04 4.43 2.21 2.22 1.4 1.93 1.43 4.08 2.6 3.14 3.86 1.26 3.84 7.02 4.12 6.57 4.67 3.37 3.46 8.87 5.02 4.27 2.75 3.72 8.8 2.4 3.68 5.91 1.8 3.36 1.4 6.83 2.1 2.22 3.41 3.54 4.71 5.12 3.08 5.48 5.97 4.45 3.12 4.32 2.57 4.98 5.75 2.4 3.65 6.53 1.47 4.54 1.85 3.33 5.16 5.76 3.5 3.2 6.97 5.37 3.93 4.73 2.13 3.18 1.9 3.95 2.43 6.07 3.18 3.17 4.6 2.35 3.9 3.01 6.58 4.47 1.8 2.03 2.54 2.47 1.67 5.74 2.53 7.26 7.44 4.14 4.6 6.67 5.67 2.56 4.31 2.79 3.35 2.77 3.45 3.54 4.51 6.17 2.88 3.49 1.11 3.76 3.13 4.83 2.98 1.94 1.74 6.03 3.85 3.11 4.59 4.6 9.69 1.81 7.19 4.66 1.39 6.7 4.98 4.62 4.73 3.97 8.41 1.14 1.73 2.74 2.87 3.85 2.94 6.61 7.37 4.51 3.35 2.05 5.84 4.46 5.67 6.14 3.96 6.18 7.7 3.38 8.28 7.51 5.32 3.46 3.17 5.2 5.54 1.65 1.74 4.67 5.18 2.26 3.44 3.51 3.18 5.26 7.64 6.38 4.47 5.31 5.99 1.86 3.86 3.34 3.72 7.56 4.48 5.02 1.95 4.24 5.47 3.2 6.15 5.77 3.13 5.05 3.11 3.51 5.72 2.32 4.03 3.92 6.44 6.3 6.52 5.11 5.55 4.1 1.54 6.12 2.71 5.31 1.96 3.58 3.17 3.87 5.25 6.07 3.04 5.55 4.15 3.49 4.79 6.4 5.4 7.48 9.05 3.35 3.53 3.87 3.1 7.15 5.69 2.9 3.03 1.78 4.11 5.09 7.44 4.24 3.59 1.54 7.85 3.28 3.75 1.22 7.51 2.38 7.74 2.77 5.25 7.78 5.34 2.49 6.83 6.34 2.78 4.12 1.97 4.89 5.62 6.84 2.63 2.19 5.2 4.31 5.85 3.07 3.65 3.78 2.1 2.78 2.25 4.58 5.66 5.61 6.15 3.7 6.87 2.75 2.41 7.42 6.28 2.9 3.81 5.43 2.53 3.52 1.36 6.35 3.46 2.46 1.82 2.95 3.3 3.26 4.35 4.85 4.84 7.01 3.38 7.17 3.26 2.48 6.96 5.66 4.27 2.61 7.33 4.54 4.09 2.69 1.64 3.66 6.52 6.51 5.89 2.85 4.57 8.35 2.79 5.46 3.4 5.95 6.93 7.04 2.77 4.11 2.62 2.39 5.11 3.56 5.14 3.43 3.59 4.94 3.86 2.44 6.25 9.27 4 1.9 1.37 4.95 3.4 3.36 4.78 1.3 6.86 3.03 3.8 4.85 4.3 2.37 2.98 1 4.41 5.55 9.02 3.67 2.91 2.73 1.43 4.73 3.27 3.58 1.49 2.35 4.49 3.07 4.7 4.23 5.95 5.62 3.39 6.61 4.68 4.18 4.11 2.7 5.53 4.42 8.01 5.3 2.22 3.93 2.98 6.42 6.02 4.58 6.07 5.56 1.15 4.23 5.54 4.71 3.15 3.28 5.14 3.26 6.13 6.7 2.55 3.56 2.96 4.58 6.02 4.34 3.88 6.57 1.75 2.49 5.26 2.67 0.81 2.66 2.54 2.79 2.76 6.03 2.15 4.22 5.2 3.01 4.8 5.21 3.5 2.73 2.74 5.65 1.58 1.85 2.44 4.94 3.5 7.51 3.61 1.27 2.58 1.86 4.97 7.21 3.19 9.82 2.69 2.15 5.01 5.95 5.33 3.49 6.78 4.23 2.72 5.98 7.76 4.63 4.72 8.71 3.52 6.12 2.02 6.4 5.76 2.33 6.82 2.01 6.14 5.05 4.6 2.9 1.72 7.26 3.51 3.09 6.05 3.07 1.91 4.35 2.86 2.17 3.87 4.89 4.12 5.06 3.4 5.84 2.67 4.25 2.16 2.36 4.76 2.63 4.91 2.82 6.8 6.96 3.99 2.91 4.23 3.67 3.76 1.79 2.63 5.82 1.94 4.15 4.3 2.66 1.2 3.8 5.75 3.51 5.04 6.54 5.2 5.28 5.18 1.68 3.81 4.61 8 1.86 3.33 4.43 2.25 2.95 6.36 4.01 1.65 4.01 3.68 3.51 2.4 5.77 3.83 3 4.59 4.9 6.5 2.49 3.96 4.58 1.53 2.87 5.21 5.1 2.61 9.01 1.21 2.46 6.51 3.32 4.86 3.89 2.15 4.46 8.91 1.81 6.7 1.63 3.05 2.04 6.27 4.46 5.66 3.36 2.74 6.02 2.22 5.57 5.07 2.83 1.4 2.81 3.11 1.58 4.15 4.09 5.51 5.06 1.49 3.24 3.19 6.17 2.83 6.33 3.33 5.1 3.08 8.58 3.54 4.68 3.08 3.79 1.55 3.6 12.11 4.83 3.62 7.27 3.06 7.29 9.71 7.7 3.67 6.05 6.24 5.15 6.61 3.34 4.77 5.48 5.7 3.78 6.77 2.25 1.36 1.92 8.3 4.43 2.91 7.07 3.11 7.77 5.3 5.99 6.21 3.08 4.54 5.76 2.83 5.48 6.09 1.73 1.33 2.88 3.68 9.31 5.39 2.33 3.96 5.15 2.79 7.71 2.05 5.55 1.21 6.91 2.69 3.72 4.67 3.95 4.12 4.16 1.4 5.27 7.54 2.66 2.8 6.75 5.76 2.52 3.46 5.12 4.02 6.62 2.5 4.73 4.41 3.26 6.9 5.08 3.23 8.61 3.56 4.21 5.47 4.67 4.45 2.97 4.25 5.39 3.49 6.29 8.27 2.89 4.49 5.41 1.71 3.68 7.72 4.21 7.16 2.13 1.24 1.58 1.87 4.72 3.26 3 4.24 2.66 5.01 5.45 3.95 3.23 3.57 1.79 2.1 4.38 6.41 3.74 2.37 5.58 5.29 3.62 0.9 3.83 4.1 3.71 3.33 1.3 2.23 5.13 5.14 3.91 7.27 3.24 6.73 4.16 0.89 5.25 2.66 9.08 3.51 2.47 2.54 7.12 3.34 2.07 3.94 3.42 4.05 5.13 4.2 7.42 1.31 8.81 5.7 8.19 6.03 1.51 1.72 7.42 3.25 5.01 2.28 5.06 9.26 3 3.83 7.5 3.4 4.15 7.46 4.1 6.33 3.64 2.89 1.89 3.27 5.39 3.54 3.9 5.07 1.49 5.89 5.45 4.89 4.32 4.14 3.81 2.71 3.99 7.65 5.94 2.45 5.97 4.16 3.55 5.04 3.02 1.9 3.08 4.67 2.09 5.73 6.65 2.67 4.44 1.49 3.78 6.63 4.12 4.77 6.73 2.5 1.94 4.76 9.7 8.38 2.85 4.58 6.47 2.04 4.46 5.58 4.3 4.92 5.25 2.27 2.8 5.32 9.09 1.75 4.66 4.41 2.41 6.17 3.14 4.05 4.9 3.07 5.44 5.42 5.16 2.5 1.97 2.39 1.95 1.58 5.08 1.76 4.07 4.55 2.61 1.3 7.99 2.61 5.49 4.23 4.41 3.94 4.45 7.1 5.41 4.21 4.14 5.98 2.42 4.16 2.48 3.02 5.85 5.85 5.09 2.32 3.31 3.71 3.55 2.12 8.27 4.61 8.9 4.6 6.8 5.38 3.32 1.4 3.23 4.97 2.75 2.11 3.2 3.71 2.93 8.57 4.98 3.78 1.45 4.56 4.25 4.18 3.63 3.2 3.63 6.11 3.97 4.06 6.27 4.54 1.69 3.88 6.64 6.38 3.14 6.29 7.32 2.29 3.51 4.02 3.78 4.48 5.76 3.98 5.36 6.91 1.15 3.01 1.44 3.63 3.27 6.04 6.65 7.44 3.26 2.49 2.18 3.36 6.17 3.21 4.28 5.05 5.16 6.3 2.25 3.05 4.37 1.89 3.08 4.17 3.66 6.19 3.51 3.82 3.86 1.53 3.92 3.52 5.92 3.54 3.91 5.68 5.65 2.91 5.54 8.5 4.82 2.94 2.52 4.46 1.96 3.33 5.04 1.54 5.32 2.29 5.79 3.54 2.29 9.18 3.11 5.14 5.04 2.76 2.02 2.91 4.03 5.59 2.52 3.27 1.88 3.87 3.88 5.61 4.9 5.56 2.93 3.76 3.34 5.06 4.14 8.46 3.02 2.82 5.28 10.28 4.6 3.39 3.2 2.96 2.6 4.16 3.79 4.94 6.85 3.99 3.09 2.29 2.39 4.95 3.29 5.59 2.88 5.24 5.6 4.44 2.31 3.81 1.73 3.25 2.87 7.9 3.21 4.59 4.09 4.77 3.86 7.02 5.12 1.85 4.47 4.33 5.09 7.29 6.23 4.54 3.34 1.19 4.03 1.75 1.6 8.45 2.96 1.55 2.49 5.19 7.79 3.72 2.46 4.08 2.78 4.42 3.1 6.33 6.22 4.75 4.31 1.49 3.98 3.81 4.71 5.08 1.93 5.9 2.26 2.34 6.15 2.75 4.14 7.88 6.28 5.56 7.72 6.65 3.12 6.49 3.27 5.54 1.92 4.26 3.84 3.23 3.66 4.18 6.29 7.04 3.08 3.52 8.44 4.33 4.18 3.34 1.98 3.04 8.89 7.89 5.61 1.56 4.39 3.78 1.72 4.91 3.05 4.6 5.08 5.55 7.18 6.21 3.75 6.89 1.68 1.53 7.01 3.09 4.17 1.2 6.1 2.65 5.76 6.64 2.76 2.98 8.74 3.08 7.51 4.03 3.07 6.41 4.92 3.09 5.32 3.07 1.99 6.5 5.85 4.02 6.7 2.52 1.99 5.25 1.78 4.02 4.74 1.71 3.91 3.84 1.07 4.68 3.59 4.08 3.16 5.27 4.78 3.71 4.74 2.07 3.88 5.84 4.21 5.49 5.64 4.78 2.18 3.58 5.39 3.87 3.87 3.32 4.41 3.78 2 7.92 1.72 4.63 2.57 7.69 1.83 1.87 4.3 2.3 3.7 4.28 4 4.33 5.01 2.26 4.19 1.83 5.95 6.48 5.43 3.4 3.23 2.95 3.64 2.81 4.95 4.95 9.06 6.48 5.33 4.64 4.05 3.55 5.09 5.04 1.42 4.47 3.49 7.73 5.79 4.9 4.14 6.66 2.46 3.46 2.75 3.33 2.02 4.53 4.73 4.81 3.69 2.68 4.29 2.78 5.27 5.27 2.91 1.44 5.88 3.68 3.17 4.24 1.01 3.02 1.1 2.82 3.77 5.92 3.14 3.72 7.44 5.33 5.14 2.28 2.77 4.21 3.32 5.38 5.74 4.21 7.46 6.72 4.97 3.31 3.55 6.61 3.85 3.88 3.15 2.1 3.26 1.68 2.04 3.21 4.46 3.65 3.74 3.35 2.97 5.86 4.63 6.34 2.32 5.93 6.02 2.94 3.21 4.13 6.97 3.37 9.1 4.49 4.58 6.64 5.96 1.63 2.86 2.71 2.87 2 4.2 3.29 3.48 3.1 4.5 1.67 5.86 2.7 5.93 1.8 3.01 4.52 4 8.28 5.59 5.57 5.3 6.39 5.02 5.03 3 7.62 5.86 4.75 3.37 2.66 10.46 5.14 7.02 7.28 3.67 1.86 2.65 3.87 5.03 5.14 6.55 4.65 3.68 4.98 2.73 1.41 4.11 8.56 7.69 4.79 3.59 3.59 5.49 1.84 1.34 5.33 1.32 2.85 5.85 4.51 4.49 6.35 7.99 2.95 6.6 3.68 3.15 6.37 8.77 1.87 3.85 2.55 4.91 3.17 4.54 2.81 4.02 5.3 3.94 2.67 4.97 5.21 2.95 2.06 5.68 3.96 2.7 4.24 4.83 4.79 3.53 2.17 4.11 4.65 4.79 3.07 2.25 2.95 3.82 4.42 3.94 4.28 3.59 2.94 4.4 5.4 3.75 3.45 1.44 4.39 7.11 4.41 4.83 5.77 2.65 2.71 3.74 2.01 3.22 3.46 5.13 10.19 2.61 6.92 1.85 6.92 4.46 4.46 2.16 5.83 4.64 4.1 4.69 2.91 2.85 4.28 1.43 2.81 4.2 5.54 6.52 5.78 2.94 7.01 4.01 6.49 2.23 4.1 3.24 6.95 2.76 1.16 3.65 6.91 3.45 4.18 4.09 3.99 4.68 7.72 5.01 2.19 2.68 6.68 4.79 4.05 6.45 3.89 3.6 4.68 5.01 3.47 6.38 2.71 2.45 2.82 3.92 3.52 3.71 5.83 8.47 1.44 3.67 3.45 2.62 5.49 4.53 2.35 4.45 7.85 7.06 5.82 5.56 3.79 3.44 9.89 2.22 4.65 6.97 5.17 3 4.52 7.39 4.24 5.98 4.34 4.11 4.47 3.33 4.84 3.19 7.11 3.6 3.77 3.8 3.6 7.14 5.31 2.91 5.02 4.78 5.01 2.66 3.51 5.04 6.29 9.91 2.24 5.01 6.41 7.95 3.92 1.85 4.96 2.74 4.75 1.99 3.12 4.54 5.01 3.08 3.88 2.36 2.65 5.43 4.82 6.77 2.64 2.7 3.98 5.02 4.56 2.42 2.46 3.34 3.15 4.08 4.25 5.03 5.72 6.33 5.45 3.47 5.03 3.92 3.3 5.64 3.87 5.04 5.75 3.98 4.05 3.68 3.3 4.33 2.39 4.42 3.59 3.23 3.9 5.58 4.6 3.32 4.3 5.07 4.99 3.47 3.02 4.04 5.12 4.98 4.39 4.45 4.97 2.33 6.23 3.75 7.95 5.04 1.06 3.55 3.3 5.68 6.77 1.73 1.49 4.13 1.43 2.74 3.77 5.44 3.78 4.03 5.14 5.2 7.99 3.59 2.5 8.38 7.37 2.68 1.4 4.33 1.96 4.3 7.19 3.14 3.83 4.92 2.79 4.45 3.52 4.15 1.71 4.37 6.91 2.07 1.92 3.9 7.46 2.38 6.76 8.23 2.8 4.44 2.97 4.42 2.8 3.12 2.6 5.59 2.88 2.97 6.53 2.84 2.65 7.05 4.34 8.45 3.46 2.98 5.52 6.65 4.89 4.28 8.53 2.08 5.46 7.05 6.46 5.56 4.07 2.34 2.65 5 6.92 5.61 9.58 5.07 7.46 3.29 7.19 4 5.23 6.24 4.89 2.39 2.51 4.27 2.73 4.7 6.43 3.07 7.21 6.78 6.13 4.46 1.62 5.66 6.29 4.31 4.89 3.5 3.19 2.8 4.35 4.1 2.18 3.51 3.9 3.93 5.19 3.91 3.13 3.02 2.35 6 5.25 6.7 4.82 1.69 1.35 2.63 4.1 1.9 4.64 1.44 3.69 1.43
1.5 5.9 12.11 7.19 6.42 5 7.38 3.59 1.26 5.26 6.38 3.17 12.41 11.59 1.35 8.03 3.25 4.17 6.65 7.54 4.21 4.48 13.61 14.75 8.35 9.71 0.96 4.49 6.06 5.46 6.47 5.64 9.81 4.52 5.44 1.97 2.05 1.03 5.63 3.97 11.01 8.58 3.62 4.69 3.2 8.05 9.26 3.48 8.12 2.06 2.54 10.42 6.25 1.64 6.69 4.41 7.83 8.82 7.88 8.11 7.46 10.61 2.92 10.54 2.59 8.88 0.96 4.01 6.91 7.48 7.77 8.02 8.1 2.7 3.21 3.19 10.64 2.54 9.33 11.76 2.55 5.46 5.77 7.99 4.89 4.94 1.63 14.29 2.41 1.67 5.15 5.47 1.35 4.49 5.45 4.29 3 8.65 14.82 4.83 10.02 17.66 10.65 8.61 3.23 4.14 2.43 4.14 6.6 14.32 6.83 6.82 6.48 11.48 6.94 7.2 13.16 3.46 10.8 4.54 1.78 4.7 5.57 1.14 3.57 3.36 6.91 6.4 4.87 3.65 8.4 2.73 10.93 6.13 6.06 4.72 7.61 6.04 6.42 12.43 4.47 5.33 2.61 8.15 4.63 4.03 9.61 4.88 4.88 6.45 1.37 7.21 6.38 7.78 2.47 5.6 3.81 7.41 1.13 8.8 6.6 5.13 6.29 4.28 5.86 8.79 7.62 7.89 10.43 3.52 1.78 6.15 4.13 4.63 6.75 1.13 3.45 9.24 4.63 4.59 3.83 6.53 5.94 5.26 2.74 7.86 2.42 12.51 6.36 1.35 5.73 4.98 8.16 6.97 3.53 9.64 8.8 6.53 5.77 6.64 4.07 4.2 7.64 4.16 5.72 7.23 4.54 10.87 9.37 5.62 5.69 9.76 8.46 6.6 8.72 7.19 3.58 9 5.9 3.93 0.61 3.15 6.35 4.77 4.05 7.04 2.66 6.46 0.41 8.43 4.52 4.66 8.41 7.41 6.54 14.81 9.95 3.44 4.99 9.04 5.35 1.76 2.66 6.21 5.28 12.62 6.9 13.85 2.65 4.92 0.59 4.6 8.13 7.04 1.69 3.7 7.56 5.46 5.47 3.86 3.48 8.4 6.5 7.36 4.46 5.15 6.57 4.56 6.62 7.09 8.28 7.99 5.91 5.53 8.15 7.98 11.51 9.86 4.6 5.17 7.92 5.9 1.23 2.35 0.44 9.76 11.63 9.52 10.12 6 8.82 9.78 7.49 3.2 5.69 3.97 9.2 4.04 5.75 4.83 2.6 3.77 4.75 5.13 2.73 6.04 2.46 6.91 4.33 1.28 2.02 6.95 0.68 14.82 5.32 13.29 8.69 5.48 6.86 2.34 6.55 7.01 12.84 8.16 10.6 8.48 5.94 9.93 8.9 7.19 8.44 7.74 6.85 4.03 13.16 5.53 3.65 3.14 6.31 12.09 15.55 5.05 12.99 5.88 1.93 5.13 1.69 11.07 6.02 3.8 3.81 2.02 5.45 7.31 1.02 3.18 3.04 18.92 1.9 9.64 8.3 4.06 6.78 1.18 2.72 4.4 1.31 2.59 1.61 8.34 8.2 3.42 7.16 2.51 17.31 2.72 3.61 4.75 0.93 3.18 5.31 4.3 9.09 15.6 10.33 3.77 3.28 4.99 5.09 1.5 3.09 4.41 6.56 1.24 14.94 2.75 5.29 10.14 6.66 6.28 2.57 7.32 2.82 7.27 2.04 13.46 4.57 4.45 5.89 1.85 10.5 3.05 8.77 4.65 2.49 12.91 5.82 2.18 11.54 4.21 12.1 5.74 7.16 6.25 12.06 5.09 10.25 3.8 2.81 15.69 4.77 7.41 10.5 2.48 5.19 2.18 4.12 6.54 7.51 4.43 2.57 2.4 1.79 6.73 8.1 14.26 3.25 4.79 7.85 3.7 4.15 9.95 5.66 2.89 0.77 3.26 7.12 13.33 4.66 10.48 5.68 4.12 4.58 4.78 1.94 8.87 11.05 14.51 3.12 8 1.43 5.09 5.99 5.51 6.21 2.54 13.53 4.85 7.22 2.54 8.44 1.13 4.36 1.16 8.12 5.78 14.21 1.7 15.39 0.85 0.92 7.84 3.27 9.24 5.2 2.52 11.16 7.1 6.39 5.44 6.03 2.31 4.84 6.86 5.21 3.3 5.32 8.56 6.99 5.39 7.7 8.43 4.95 3.48 3.78 7.33 2.71 4.58 9.92 9.78 2.16 2.41 5.46 10.9 9.93 3.96 1.59 7.14 1.11 2.41 5.26 1.7 3.54 12.27 3.85 4.2 3.01 2.41 8.61 6.12 4.78 2.21 17.22 4.92 2.25 6.32 11.07 6.57 13.99 1.13 7.81 1 3.77 4.63 15.43 2.78 4.34 8.17 2 2.83 2.59 8.8 7.99 4.93 10.34 12.23 8.98 16.2 6.31 3.93 5.76 1.53 1.99 8.86 4.78 4.07 6.61 1.59 3.48 12.54 2.96 6.5 1.18 3.83 1.23 4.01 5.66 8.05 17.36 13.35 5.37 4.56 11.87 10.26 6.43 4.37 6.92 1.48 5.43 3.59 7.32 7.7 10.35 0.81 7.67 6.59 4.71 2.03 6.34 4.56 15.14 9.34 6.64 9.05 0.49 2.41 5.78 4.59 1.82 13.12 7.8 10.68 1.84 1.25 7.8 5.82 17.77 4.33 7.9 4.7 3.55 5.31 5.16 7.2 6.36 2.45 0.97 7.14 8.68 8.11 2.75 1.38 4.62 7.64 3.95 8.59 4.25 8.36 1.5 3.44 12.21 5.71 3.85 10.29 6.6 6.86 6.31 8.35 3.55 6.72 7.66 3.33 2.81 10.19 9.83 1.07 5.65 2.47 6.09 6.9 2.43 5.88 2.07 7.2 4.32 4.82 10.98 3.75 1.88 7.43 4.51 3.85 2.07 6.22 8.11 2.9 5.36 3.42 5.55 10.49 5.75 6.42 10.85 10.5 5.6 6.66 4.57 3.43 9.5 2.26 3.26 3.22 4.16 5.15 1.92 6.44 5.09 6.67 6.57 2.54 14.53 6.09 7.88 0.7 1.2 6.14 1.73 4.83 5.7 5.34 8.48 6.61 6.23 4.21 6.17 1.89 10.27 4.31 4.45 4.54 8.28 8.67 10.97 2.33 5.61 3.35 8.44 5.56 3.18 12.91 7.8 11.92 3.46 8.7 6.29 0.84 3.81 4.19 6.75 7.46 5.44 10.11 1.08 5.65 6.19 2.42 5.63 3.35 3.13 5.92 7.16 8.59 2.62 7.18 10.75 2.01 2.17 14.89 2.92 8.45 6.55 4.18 3.29 5.6 1.74 12.72 13.12 2.33 3.72 2.79 4.15 5.66 3.53 3.4 4.5 8.52 9.14 0.89 6.71 4.95 4.47 7.61 10.62 3.13 1.79 5.17 6.22 9.89 11.9 7.12 12.83 9.88 10.23 5.44 7.03 6.43 4.75 3.08 5.63 11.07 4.87 2.9 4.27 10.07 3.23 7 1.6 2.07 16.14 15.97 6.43 15.35 8.81 6.02 1.73 3.84 9.17 3.04 7.1 13.14 6.05 12.23 0.5 3.16 7.72 6.44 5.82 6.52 27.61 1.04 6.33 2.07 7.79 4.09 9.89 9.71 6.49 11.06 3.09 2.52 10.27 2.96 5.86 0.69 5.51 2.21 9.28 7.11 12.27 1.97 8.04 13.82 3.67 5.61 3.69 9.14 4.27 5.77 14.47 3.84 3.18 4.81 3.19 7.3 6.21 4.23 4.18 8.09 9.99 5.58 10.79 4.45 2.42 5.17 10.93 7.24 8.11 13.15 6.33 3.41 12.06 3.46 6.25 4 6.43 15.87 2.61 9.65 6.23 6.31 8.94 0.95 3.67 2.95 6.9 6.29 1.4 5.2 5.96 1.67 3.57 5.92 4.43 10.52 4.42 16.53 3.42 9.38 3 6.24 3.62 4.64 5.22 1.53 5.11 7.48 12.58 6.97 2.99 1.31 7.02 3.98 3.97 11.34 0.5 6.88 4.83 11.57 14.99 2.04 7.12 10.42 5.26 5.02 4 5.46 17.22 10.9 0.67 10.62 6.15 4.38 5.21 8.4 4.43 5.97 6.48 12.51 5.73 6.81 7.62 4.58 6.89 13.95 6.62 0.63 3.92 9.14 5.41 17.88 2.92 7.32 5.9 4.92 8.58 10.14 4.72 4.02 1.14 9.13 10.58 6.45 8.05 19.62 2.93 3.65 4.89 15.57 6.1 6.09 6.13 3.66 14.83 5.01 8.12 3.27 9.22 2.1 7.86 9.09 9.19 4.53 3.77 4.29 7.05 11.93 5.18 6.03 5.3 2.98 5.95 5.75 3.71 8.08 5.28 6.34 2.91 0.81 1.72 3.11 4.84 9.65 3.95 11.32 8.61 6.99 8.91 6.06 5.55 17.9 3.7 6.74 2.17 8.24 4.73 9.43 10.24 4.67 6.63 2.72 8.35 1.04 2.9 3.08 5.33 7.91 1.23 6.64 10.46 9.31 13.15 1.46 3.24 1.92 5.1 1.22 4.74 2.68 3.27 1.13 6.06 7.03 0.99 11.53 5.92 9.78 9.93 5.75 7.42 9.08 6.34 10.01 10.02 2.02 9.57 1.87 5.67 2.22 8.19 3.12 1.71 7.89 5.48 7.83 3.47 2.39 1.65 5.54 10.59 1.9 7.46 3.06 2.35 6.85 3.9 1.36 1.29 1.04 4.42 5.7 15.45 5.39 3 2.45 3.88 6.79 6.77 1.85 7.37 1.35 4.26 9.85 1.17 10.59 4.07 3.9 17.11 2.59 3.55 1.9 1.69 6.29 0.68 2.37 15.3 3.19 5.93 2.03 2.63 12.53 8.59 5.36 5.74 6.96 3.29 3.01 2.18 12.11 4.11 2.44 17.4 10.92 6.43 12.46 4.87 8.61 3.86 6.21 5.28 2.37 9.35 2.12 0.62 3.55 12.76 2.1 1.96 9.4 3.96 4.19 5.95 1.95 11.52 6.26 11.49 8.67 5.32 7.28 6.32 5.99 3.35 8.75 5.73 5.65 6.68 3.97 6.24 1.62 15.75 6.81 7.3 7.48 13.7 3.34 6.16 4.45 7.04 3.61 3.34 3.09 1.04 4.55 11.45 6.42 10.77 3.16 2.6 7.45 6.13 7.67 2.38 1.59 6.38 6.31 2.72 8.69 3.77 14.39 11.49 0.75 2.35 12.1 5.52 1.91 5.88 12.54 4.57 5.13 10.66 2.08 6.11 0.83 8.46 2.31 5.37 4.23 0.69 3.3 7.84 10.85 10.11 5.11 14.62 7.13 4.94 11.34 2.61 10.75 10.88 2.94 10.97 12.61 1.19 2.62 2.52 9.82 3.98 7.83 9.16 7.26 8.02 6.25 3.58 2.32 5.03 3.18 7.39 14.38 3.75 4.05 2.9 3.75 4.51 3.98 3.09 5.56 5.22 8.5 6.88 9.1 3.88 13.96 5.96 11.15 12.28 0.99 4.56 1.54 7.63 2.62 2.03 1.53 6.96 6.66 3.72 7.42 11.2 7.25 2.08 4.72 5.92 8.42 8.88 4.76 1.3 8.99 4.94 3.27 6.05 11.78 1.94 11.43 7.51 1.14 7.31 14.82 6.24 4.67 9.65 13.21 8.96 10.97 4.85 3.08 10.14 5.75 4.11 8.02 2.02 5.22 10.78 9.02 6.07 2.84 1.8 12.39 6.29 7.56 1.06 7.93 7.17 13.08 8.71 2.61 6.31 6.08 3.07 9.15 2.01 10.26 3.73 3.51 6.93 19.99 6.62 1.41 11.34 1.28 2.19 4.76 9.01 5.14 10.96 11.15 9.2 3.08 8.45 8.95 4.5 1.99 8.45 3.16 3.77 1.79 2.02 9.28 7.88 6.74 5.68 2.78 7.8 4.62 9.33 10.02 4.7 4.77 11.23 1.48 11.24 5.95 5.14 5.51 2.4 1.07 1.5 6.55 8.61 8.23 1.94 5.04 3.93 6.72 8.17 4.27 8.27 6.09 1.85 7.19 0.89 1.43 8 2.32 6.11 1.53 5.95 8.94 2.66 9.25 3.69 6.83 1.67 16.76 9.46 11.92 1.07 5.62 11.38 8.99 5.68 6.04 2.76 10.76 3.89 7.69 0.45 4.44 5.44 2.76 4.77 3.37 10.09 8.05 5.7 3.58 6.6 6.87 7.19 8.27 6.95 5.34 5.28 3.85 11.81 6.54 7.63 1.39 6.68 4.2 7.6 5.82 3.83 10.49 3.35 9.8 9.39 3.55 4.15 2 15.02 3.36 13.28 5.85 6.12 5.7 7.98 8.27 13.28 5.2 11.6 1.29 6.71 7.86 4.06 8.06 4.49 9.32 6.23 5.24 9.18 11.39 5.11 5.65 1.75 3.7 1.65 9.83 3.04 6.32 7.63 13.22 10.21 3.56 10.2 5.96 1.4 3.64 19.35 5.76 3 8.77 12.14 5.54 4.4 7.3 11.37 11.25 11.82 12.69 11.04 0.99 0.93 6.51 4.25 6.19 3 1.32 0.61 4.92 9.56 6.51 3.5 1.92 2.38 6.71 7.14 2.45 16.87 4.55 11.85 6.61 9.91 7.07 3.71 4.19 1.64 7.44 0.67 7.16 3.33 2.97 2.83 7.25 5.95 8.03 1.01 12.37 6.56 9.48 4.85 3.78 6.6 11.82 2.38 6.38 8.24 13.07 6.03 7.18 14.98 9.33 20.07 5.12 1.05 1.84 6.31 0.96 1.78 3.51 2.63 2.97 3.14 9.08 14.58 14.15 2.97 3.55 8.47 11.1 10.97 3.5 11.59 3.44 8.38 6.6 9.7 11.1 10.1 8.02 3.92 7.48 7.91 5.85 7.26 1.8 3.55 6.52 0.41 14.18 2.77 5.93 12.87 4.11 3.59 7.9 5.15 3.11 14.21 2.72 6.13 12.99 9.42 5.53 3.08 5.46 9.81 6.75 5.05 10.31 7.56 5.46 7.12 0.75 12.95 6.91 2.26 1.32 13.79 3.68 7.64 10.77 5.92 4.24 6.59 12.95 13.15 7.52 3.68 1.68 10.27 4.34 1.63 12.19 9.33 1.58 6.85 5.76 6.35 4.61 3.87 4.6 4.32 6.47 2.87 3.28 8.47 9.65 11.06 5.82 4.63 3.5 3.67 7.73 1.45 4.38 4.74 2.28 10.46 6.53 2.93 11.03 12.42 3.08 9.35 9 9.23 10.27 9.51 6.79 0.79 12.54 4.53 8.87 7.47 2.13 4.13 1.91 8.04 5.78 8.5 1.99 10.41 6.3 4.4 7.29 8.38 10.14 7.22 16.25 17.42 1.36 7.72 9.35 1.95 7.42 2.08 6.78 0.56 7.31 11.04 8 5.59 4.88 12.7 7.51 10.34 6.12 5.83 7.82 9.05 3.32 8.13 0.99 4.59 2.48 5.47 8.97 0.8 12.6 4.6 9.02 10.11 8.9 4.04 7.37 11.14 6.02 7.03 8.23 0.79 1.29 10.61 5.5 9.81 2.46 7.51 4.99 7.08 3.97 3.9 2.79 3.35 6.14 4.92 3.92 5.5 1.55 6.77 7.37 9.64 3.44 20.46 2.33 7.75 4.5 0.74 5.61 7.61 3.82 13.53 9.04 6.48 4.6 5.79 1.65 3.72 3.17 4 3.68 5.76 4 5.5 5.3 6.93 9.6 6.93 5.73 1.69 8 6.91 12.49 2.88 5.5 10.09 9.81 5.09 14.03 11.43 11.44 2.94 4.62 5.22 6.82 3.85 3.94 5.56 8.21 7.75 4.36 0.82 3.38 2.24 6.15 3.75 1.1 7.02 2.42 7.01 4.16 4.9 9.67 11.35 6.01 9.13 13.71 1.83 4.17 12.53 0.92 11.72 3.21 7.85 5.37 4.86 5.23 3.99 4.21 5.39 10.63 5 8.02 3.26 7.25 5.8 7.74 6.88 10.12 4.62 6.62 6.3 3.94 6.16 11.38 3.89 9.43 9.2 2.44 9.57 6.53 7.34 3.23 5.6 12.41 7.86 5.05 4.39 6.95 7.85 1.55 1.23 3.05 0.71 5.02 3.12 11.4 14.53 10.88 8.24 10.31 1.86 1.74 4.5 2.11 5.78 15.59 3.12 6.04 15.14 11.39 8.87 3.51 5.55 9.43 2.67 8.13 4.94 6.24 2.18 4.27 5.52 12.3 1.94 10.42 4.86 6.05 4.08 9.58 10.46 2.03 4.29 1.55 9.01 6.01 9.22 10.69 4.16 5.43 2.49 1.11 1.64 3.19 3.94 3.33 0.73 3.08 9.3 3.2 9.22 10.88 9.5 11.11 2.96 6.64 1.46 4.53 4.02 4.83 8.04 3.23 7.19 7.86 8.8 4.19 9.34 2.61 2.01 4.35 6.89 7.55 4.55 3.44 8.54 10.06 8.31 10.32 12.54 4.75 8.66 15.63 5.91 2.97 3.51 10.68 1.31 4.41 6.02 5.53 11.87 3.71 3.76 8.02 7.21 0.57 8.07 3.79 8.1 4.29 5.7 7.56 3.89 8.45 3.82 4.7 7.38 13.87 3.98 7.38 1.21 9.67 10.55 2.34 6.15 3.53 3.9 12.12 2.84 3.9 1.75 3.93 3.42 4.97
5.21 7.65 10.96 3.88 7.19 4.59 8.24 8.32 3.02 1.28 8.51 12.08 10.96 11.78 5.87 5.56 10.36 6.67 7.29 9.33 12.87 11 8.93 4.79 9.67 2.21 9.78 9.59 2.19 11.73 11.33 9.36 11.14 6.57 7.38 12.28 10.88 3.49 3.1 6.88 13.8 4.8 8.29 5.03 7.82 5.03 10.95 3.29 7.66 6.6 7.65 5.83 6.07 6.67 5.81 7.49 10.51 1.52 6.17 9.43 11.94 6.64 8.65 6.24 4.79 8.86 4.37 11.78 8.98 5.3 2.05 10.95 12.73 9.3 2.91 9.37 9.66 4.06 11.51 10.47 13.43 2.38 2.76 3.69 3.85 9.3 2.74 5.95 5.94 9.12 17.2 6.2 3.98 5.54 12.23 6.92 13.78 18.11 8.9 11.14 9.98 9.06 6.47 19.72 7.73 6.21 10.55 3.52 6.44 5.02 8.59 7.44 11.21 2.47 9.29 6.79 8.2 8.78 2.25 3.55 6.75 3.76 9.49 2.17 5.51 9.48 2.66 5.95 10.79 3.26 10.61 3.17 4.7 9.22 9.98 12.42 12.93 8.03 8 9.17 8.81 1.43 7.27 6.73 8.64 8.07 10.16 4.87 12.31 8.16 11.73 9.59 12.3 9.8 1.51 3.77 6.47 5.8 3.78 0.92 10.62 6.65 4.89 6.52 12.48 6.4 8.45 4.39 4.59 3.84 5.56 5.38 15.58 8.83 5.6 8.34 6.64 7.53 5.28 9.08 7.91 9.81 4.13 6.01 5.78 12.79 1.17 10.73 3.14 5.28 8.66 12.43 5.38 6.06 4.3 8.84 7.24 5.63 2.67 10.82 9.98 8.73 4.08 6.46 8.99 13.63 8.08 6.88 13.76 9.19 7.23 6.51 13.59 5.31 2.51 5.34 1.68 3.67 6.14 8.1 3.18 8.24 7.88 4.75 5.35 21.83 6.87 2.88 5.81 5.71 5.04 14.49 4.51 2.32 4.64 10.6 9.05 6.69 8.43 8.75 5.39 7.03 5.08 11.39 10.52 10.97 7.45 8 6.3 6 3.4 5.98 7.52 9.36 1.93 1.46 10.74 6.75 8.04 10.27 1.88 8.58 17.93 3.18 11.75 5.25 7.64 4.53 4.9 9.52 3.46 8.23 11.66 6.41 9.01 4.12 5.04 10.59 8.05 4.22 10.69 5.94 4.22 6.09 1.63 12.4 11.36 15.89 5.93 4.1 11.04 5.84 10.67 7.53 3.8 3.64 7.04 1.87 15.64 0.96 1.56 5.81 4.71 2.75 5.65 7.96 8.55 10.22 6.28 2.71 5.6 6.34 2.72 7.97 7.78 7.65 8.78 14.23 9.43 8.52 5.08 4.48 10.24 6.83 12.84 3.54 11.51 14.03 7.22 7.95 4.65 9.67 8.05 7.53 6.13 6.93 3.11 9.35 7.19 11.17 7.64 3.66 6.4 2.95 3.13 11.2 3.12 7.39 3.43 12.65 4.29 12.75 2.97 7.03 5.82 3.3 6.07 6.46 11.73 4.94 6.31 3.99 7.05 1.67 1.14 7.47 3.15 2.01 10.89 6.6 2.33 3.67 6.6 9.3 18.41 8.83 2.71 2.19 4.17 2.09 9.8 11.61 7.46 11.11 6.98 11.16 7.37 13.62 3.71 4.93 8.02 5.71 6.95 0.94 7.83 2.5 6.13 8.14 10.72 3.31 7.57 4.68 8.76 7.43 1.83 14.93 2.8 11.29 11.23 1.02 5.96 1.83 9.97 9.44 9.64 16.83 9.02 2.13 9.73 7.53 8.89 8.39 11.22 5.14 6.41 5.9 8.57 6.84 4.81 4.54 7.42 13.51 5.62 11.39 5.33 4.53 4.6 5.48 4.29 8.18 1.5 9.1 8 5.74 4.59 6.97 4.49 4.46 9.49 9.16 2.3 7.08 6.03 4.5 4.1 7.48 7.24 18.62 8.11 3.34 3.31 8.66 6.35 9.87 4.4 3.46 3.07 8.2 10.01 3.44 8.1 5.47 6.08 3.33 4.58 3.14 5.55 11.69 9.58 6.15 9.06 3.61 5.28 4.11 11.38 3.23 11.84 9.04 10.32 3.4 2.4 7.66 1.6 6.12 8.71 8.95 10.8 13 10.21 2.26 4.14 2.92 6.66 5.54 3.16 7.23 6.59 7.55 4.77 2.18 3.88 4.99 4.54 6.4 12.31 7.04 5.17 3.72 9.69 9.41 13.97 6.73 11.86 6.01 6.02 1.91 9.12 10.04 8.89 7.15 6.32 5.61 6.49 19.96 5.53 7.89 7.12 5.85 6.77 5.16 2.7 7.54 14.56 7.22 4.44 5.43 1.82 5.02 14.66 3.27 6.77 5.03 3.86 7.77 6.92 6.91 3.37 4.92 3.54 5.23 4.98 1.78 9.68 12.87 8.58 5.81 14.87 6.47 7.08 5.39 7.23 16.79 2.96 5.45 5.88 1.16 4.68 8.57 5.63 4.25 5.63 6.43 12.66 3.72 4.23 5.44 11.89 10.21 5.03 7.97 6.11 5.38 7.94 5.71 9.06 13.53 2.07 11.38 5.91 0.6 4.51 7.63 10.55 8.09 5 7.32 12.63 7.13 4.03 5.98 8.04 6.2 14.03 7.03 3.19 6.14 1.92 5.74 3.54 9.84 7.26 5.16 8.7 5.17 12.16 3.97 6.23 7.69 6.89 3.16 10.01 3.81 4.73 9.84 10.29 5.02 2.06 2.02 14.61 5.11 9.93 10.6 8.54 4.77 0.57 4.43 8.62 5.54 4.55 8.06 2.81 8.14 3.65 15.04 6.14 6.17 4.05 9.29 4.75 12.82 8.04 4.9 6.35 14.79 13.98 5.55 4.73 17.81 10.82 7.69 2.08 2.79 12.76 5.93 3.55 6.1 21.51 12.65 10.65 8.4 11.72 6 9.33 15.36 4.69 8.93 7.76 9.35 10.82 7.79 10.64 5.94 3.83 3.76 6.27 2.12 3.08 3.36 4.11 3.57 8.32 7.41 6.33 5.75 13.44 8.39 8.54 4.64 4.82 8.72 2.68 5.13 2.85 8.35 1.27 3.64 6.92 9.99 1.69 0.53 14.16 7.04 11.07 7.79 4.41 13.93 6.6 3.35 3.57 8.11 9.23 4.51 17.75 7.62 0.89 5.68 7.73 5.53 0.9 6.09 4.15 11.26 2.86 14.49 12.75 2.79 7.61 6.29 10.41 6.64 3 3.74 5.56 10.27 4.52 3.21 1.97 8.03 6.87 7.62 8.62 9.21 5.03 8.29 5.11 4.32 10.87 16.82 2.17 10.38 2.83 8.78 3.63 8.92 4.82 4.94 10.88 10.24 3.91 11 4.84 7.64 7.04 8.45 4.88 10.3 9.54 5.06 7.26 10.97 5.6 10.29 6.22 6.64 7.58 16.28 9.64 6.12 10.71 1.8 7.54 5.23 8.84 10.41 12.42 10.15 9.75 1.91 5.57 5.98 3.78 6.58 5.85 3.63 3.99 4.32 3.38 8.11 4.36 14.14 8.77 8.53 13.27 3.61 1.82 2.02 5.23 9.41 2.33 8.46 9.5 7.48 4.32 10.22 6.21 7.11 4.79 0.85 15.61 3.6 15.24 1.06 4.1 8.11 14.26 7.58 6.97 7.88 8.77 3.83 6.36 12.82 2.8 5.56 3.56 6.59 8.78 11.15 14.12 2.37 4.57 9.23 1.93 9.99 4.53 14.55 6.67 8.55 5.42 8.94 2.3 13.14 8.58 3.53 3.26 1.91 5.98 7.28 10.34 11.36 6.7 7.76 3.58 6.87 8.69 8.95 6.67 3.73 10.42 10.85 12.79 5.5 9.96 3.27 13.64 10.47 11.05 3.8 5.65 1.32 9.51 11.78 3.27 10.11 5.32 8.1 5.91 18.45 9.55 6.21 7.32 9.36 6.12 18.25 10.18 7.68 0.66 3.57 4.68 15.58 1.86 9.49 4.24 7.43 7.73 14.61 6.46 5.94 2.24 7.6 2.13 0.99 2.27 5.77 2.63 5.67 1.54 13.48 7.05 5.14 7.2 6.26 13.61 5.59 2.74 12.56 9.29 12.52 3.07 7.13 11.02 12.6 3.73 10.4 6.87 5.84 8.11 7.73 12.23 7.14 4.92 13.66 9.68 15.41 3.17 4.76 5.68 8.38 7.11 14.63 4.9 4.78 6.98 15.24 4.22 6.6 3.06 2.44 2.54 9.6 1.21 4.98 7.54 7.02 6.19 3.94 8.22 5.79 13.35 2.64 6.99 7.58 10.01 5.73 1.26 4.45 5.48 6.08 4.71 16.49 10.18 10.1 10.81 5.77 1.15 4.54 12.9 1.88 13.46 7.83 7.54 8.13 7.13 6.64 6.31 12.67 10.99 5.65 12.01 3.22 6.32 3.53 4.77 9.38 9.62 6.44 6.72 9.97 9.67 11.94 10.17 6.88 6.26 9.65 3.59 11.4 5.37 2.67 5.44 8.78 8.07 5.45 5 5.06 7.66 6.4 13.52 4.34 5.62 3.34 3.67 2.56 7.14 5.07 7.37 4.29 13.74 1.79 5.9 10.63 10.22 6.81 3.49 4.6 4.01 4.15 9.04 11.43 3.86 8.96 4.18 9.85 10.33 6.19 6.7 4.72 6.31 5.07 8.7 16.72 8.04 10.02 7.79 10.6 3.84 6.83 14.64 11.6 5.78 9.68 17.87 8.03 9.8 12.57 4.9 4.67 0.99 4.18 12.45 9.09 6 7.14 6.63 8.63 14.2 3.89 7.04 2.41 5.88 1 9.03 13.37 9.02 3.7 7.89 7.61 11 4.05 5.7 3.98 1.63 9.21 3.01 2.17 6.15 6.66 7.36 5.7 3.39 14.85 3.76 10.43 3.26 8.63 3.29 5.68 5.65 6.64 9.54 2.44 7.92 8.38 0.85 2.37 6.62 16.86 3.1 3.75 3.56 11.21 3.49 4.91 1.1 10.17 9.26 11.33 3.58 6.23 8.9 3.7 1.72 4.73 3.59 4 6.84 7.54 9.24 6.7 9.14 2.5 5.87 6.46 7.38 4.66 9.47 4.27 8.74 4.09 12.36 12.09 8.34 7.86 19.6 6.25 3.43 18.58 8.86 5.58 7.08 8.05 4.64 6.16 12.52 5.36 5.63 8.1 9.39 11.41 5.99 3.63 7.8 5.8 6.77 5.5 4.22 5.59 6.12 3.44 8.29 3.13 3.44 10.81 6.88 13.88 8.2 10.96 3.77 6.13 6.75 7.74 4.55 7.57 6.93 11.1 4.31 4.33 2.03 1.09 5 9.22 7.47 7.66 10.57 7.28 6.34 6.75 10.73 1.6 12.72 15.93 4.84 5.83 5.7 2.02 2.15 12.88 9.69 6.08 6.95 12.35 11.21 13.55 8.17 5.42 4.15 2.31 0.83 3.68 3.11 8.51 4.52 7.94 5.09 5.41 5.53 7.04 5.3 5.6 5.41 5.37 5.77 6.88 10.2 7.37 10.09 3.42 2.34 6.81 20.05 7.29 8.08 4.33 3.31 5.79 7.69 5.64 3 10.33 5.7 7.47 14.82 7.34 6.1 7.72 10.73 6.58 5.55 11.15 6.56 5.83 5.18 9.12 6.53 3.83 6.78 5.81 5.3 10.18 9.6 7.68 17.18 4.74 8.84 1.78 7.53 2.41 7.61 8.12 8.55 4.84 3.93 8.22 10.47 5.47 6.29 7.74 10.02 4.74 9.2 11.13 6.86 3.45 14.23 5.54 9.04 6.52 3.39 6.64 6.74 12.89 9.54 4.8 10.6 8.75 3.38 7.13 9.08 4.69 10.47 6.15 10.06 7.71 3.83 2.79 9.06 3.94 7.75 6.49 13.18 5.64 12.94 3.48 9.39 11.28 4.79 6.47 7.83 4.11 4.29 0.98 13.6 10.81 6.37 13.03 8.3 7.91 10.38 7.5 6.8 9.43 2.99 2.17 5.36 2.82 6.67 5.81 3.68 10.39 3.61 5.12 8.59 3.38 8.67 1.27 5.86 2.96 5.43 12.9 2.84 8.22 11.76 7.74 9.4 2.11 8.82 10.66 6.85 3.54 6.12 3.59 8.45 9.58 7.15 9.15 6.13 11.67 5.05 13.24 6.65 8.82 10.27 10.74 2.65 3.22 7.4 7.63 3.42 7.4 4.23 5.07 3.71 6.35 5.62 5.11 7.86 6.07 9.96 3.77 4.37 5.93 5.98 7.81 2.22 10.8 11.75 4.09 5.79 6.98 4.84 6.32 4.55 4.29 4.88 5.59 6.85 4.01 7.18 8.84 11.14 10.38 5.17 2.25 3.68 11.29 10.19 1.58 18.29 11.27 5.16 7.88 2.2 6.27 5.74 2.98 3.14 4.03 9.64 3.74 2.9 8.33 5.99 6.77 9.15 6.83 11.18 7.95 1.19 10.03 12.44 6.98 9.67 2.65 6.29 3.22 5.06 6.46 12.97 4.15 9.63 6.78 10.3 4.17 1.95 7.43 8.08 5.85 14.5 7.08 5.72 2.29 11.48 2.5 3.82 3.44 9.8 3.56 7.4 1.31 7.58 5.73 6.7 3.02 6.32 8.62 10.28 7.16 5.23 6.04 7.77 2.53 6.82 3.78 3.47 3.29 2.27 6.38 10.19 7.47 9.1 3.57 6.1 10.11 7.8 3.84 4.43 5 4.8 9.06 4.89 1.28 6.58 10.39 4.69 6.56 9.29 6.79 8.9 9.44 9.88 7.54 12.6 4.02 6.95 8.58 3.58 9.51 8.12 8.52 11.44 7.89 0.83 1.35 10.3 6.58 6.49 6.59 10.59 9.52 4.57 7.51 6.39 12.18 6.68 14.08 5.06 9.39 8.41 7.9 15.92 18.06 5.84 10.36 8.7 12.19 0.65 7.76 6.94 10.71 11.38 2.99 9.73 10.63 2.33 12.91 6.52 4.72 14.43 5.8 4.06 7.54 3.08 7.37 6.52 4.39 13.65 2.61 8 7.4 11.75 6.94 2.92 4.69 6.47 6.89 2.18 6.65 1.44 5.01 11.61 7.91 7.02 2.42 6.15 6.24 9.15 7.63 7 7.73 6.07 9.88 3.2 9.48 8.59 3.88 3.82 2.38 5.63 7.54 3.21 5.81 8.33 9 5.64 3.58 9.02 7.09 10.22 3.85 8.35 6.59 3.67 6.89 6.96 10.15 5.64 8.21 13.58 5.01 8.9 9.56 8.04 5.85 9.93 5.4 4.64 3.01 6.21 8.68 5.34 6.37 5.49 6.01 11.17 2.82 5.55 5.8 6.67 3.97 1.49 4.74 4.31 3.58 4.25 9.51 8.91 2.89 9.43 13.9 15.96 4.65 4.69 5.65 1.55 7.05 1.76 4.2 8.72 7.81 5.88 6.16 6.48 6.94 14 5.41 5.31 5.75 4.61 3.88 6.01 3.55 8.11 4.05 1.6 6.08 11.01 10.25 5.23 12.07 10.91 3.44 8.56 8.09 8.3 7.55 11.49 11.32 10.07 18.45 6.78 1.53 7.04 5.16 8.64 10.56 6.34 2.47 8.57 6.09 5.1 3.27 10.11 7.76 8.5 5.58 11.77 3.09 11.68 7.52 4.41 11.75 12.58 5.52 8.06 11.01 5.83 4.04 17.69 11.08 15.37 7.13 5.93 7.24 8.08 5.54 3.11 11.27 4.79 6.01 4.07 2.67 2.75 9.32 10.15 9.71 8.18 5.86 3.19 6.86 1.31 6.45 8.71 9.08 10.16 8.04 7.17 9.17 5.48 19.95 4.16 8.78 8.45 9.94 6.28 10.81 4.48 4.83 12.68 3.35 9.03 4 6.04 6.72 6.67 2.1 4.19 9.12 11.55 2.67 2.8 6.28 10.13 9.82 8.67 8.28 1.76 5.1 8.92 5.12 13.24 6.41 6.44 3.85 3.37 4.71 7 10.52 3 10.96 6.23 9.81 6.34 9.36 6.73 8.39 8.1 3.65 7.63 7.9 9.17 7.29 5.37 16.37 6.44 8.7 13.15 10.28 9.53 3.32 3.87 4.56 3.45 6.07 10.11 8.09 13.51 5.82 18 6.37 3.36 13.76 13.99 4.93 5.26 8.32 14.04 6.96 6 6.21 1.82 6.52 6.56 3.17 7.07 5.6 5.62 9.13 9.88 8.91 8.17 8.56 15.6 8.06 4.08 6.24 5.56 6.5 9.23 1.25 2.66 14.58 1.92 8.93 2.95 10.07 3.09 1.69 6.14 1.54 9.95 7.78 5.65 7.35 9.61 20.35 5.21 4.59 7.41 4.64 6.07 4.43 6.44 3.95 6.43 3.66 7.32 7.71 10.16 8.31 2.72 8.38 3.32 4.36 2.28 4.88 6.37 5.57 9.63 5.66 7.1 8.28 8.47 9.34 2.06 3.27 7.65 4.92 8.86 17.46 6.37 5.06 10.23 9.39 17.37 12.48 5.13 9.75 13.59 5.43 6.8 4.82 10.82 9.24 5.86 5.04 9.91 6.64 7.55 7.71 4.64 6.04 8.2 9.16 8.11 17.62 10.41 11.22 5.03 7.31 5.14 2.74 3.58 6.33 7.25 7.38 6.52 6.02 5.58 9.55 9.33 12.7 3.98 2.72 3.44 8.29 8.47 6.69 5.46 4.07 11.03 9.66
7.71 10.28 9.59 11.16 12.85 9.47 9.35 8.67 9.69 8.43 4.6 9.53 8.67 15.48 12.78 10.86 6.07 9.93 6.99 11.04 10.45 10.31 9.19 10.2 15.39 14.55 7.85 8.2 6.38 7.98 9.4 12.66 7.46 7.19 9.77 8.6 10.28 10.42 10.64 7.42 11.32 9.04 7.73 5.59 10.39 17.23 8.29 9.56 8.15 7.98 6.69 14.51 7.72 10.93 11.59 8.35 13.5 11.56 9.47 8.81 11.99 14.05 9.69 9.3 10.22 7.82 13.51 4.45 17.31 4.91 7.35 10.05 9.09 12.83 11.3 5.25 4.91 5.08 14.19 12.43 17.2 10.87 10.68 7.28 9.93 8.46 12.62 4.47 8.23 11.02 9.55 8.69 9.8 10.32 10.83 9.25 11.63 11.18 7.76 9.04 7.87 8.89 3.24 6.84 14.64 8.01 12.45 14.16 9.02 12.79 10.63 9.35 11.93 7.75 5.89 8.89 6.4 9.25 12.01 9.65 3.41 11.05 9.35 7.12 7.33 10.75 8.41 13.32 6.48 9.67 15.96 7.83 11.49 10.85 16.61 5.01 10.87 12.03 9.04 6.67 10.82 11.62 10.36 13.67 7.89 7.03 6.43 14.18 12.88 8.63 10.66 12.48 9.63 8.07 16.26 11.11 12.85 6.93 4.72 11.92 8.75 10.66 8.3 10.45 6.49 14.39 10.88 10.68 6.18 9.8 6.07 12.19 10.72 14.16 8.08 11.9 7.47 6.8 8.13 8.74 5.3 11.93 9.74 10.92 6.53 9.06 7.62 6.45 9.51 7.12 9.87 9.5 20.42 5.08 15.47 8.28 11 13.31 12.28 8.13 11.57 11.13 13.75 10.72 10.75 9.82 6.83 14.54 7.7 12.94 9.52 12.03 11.37 7.08 6.12 9.53 11.87 9.51 7.02 6.62 10.57 6.35 13.63 9.74 11.9 11.23 8.08 8.26 10.02 8.41 8.51 12.07 11.06 6.81 7.16 9.57 9.03 8.64 7.5 8.94 11.36 10.2 6.37 9.99 14.94 7.37 11.22 10.55 9.06 9.42 14.02 11.78 8.2 10.32 7.8 13.22 10.81 11.12 10.09 9.65 8.46 12.36 9.79 10.78 7.41 10.47 10.33 9.97 9.09 7.53 13.81 4.83 8.49 6.37 12.51 6.5 13.95 5.33 12.47 8.62 9.3 10.61 7.43 9.21 6.36 12.16 10.97 9.79 9.78 11.29 8.83 9.28 9.17 9.68 8.88 12.78 10.22 11.66 8.51 8.62 10.78 8.5 9.85 8.84 8.75 11.59 7.08 10.83 7.91 7.71 9.75 7.29 7.86 15.04 16.9 8.88 10.34 8.98 8.7 4.62 12.3 9.71 8.51 13.46 8.03 13.41 7.65 8.24 11.8 6.6 7.63 11.4 7.81 10.63 7.92 8.69 12.36 6.41 7.31 11.46 8.58 8.07 7.93 6.66 13.11 7.99 9.33 6.17 9.38 9.81 12.89 9.13 9.42 10.23 7.52 8.57 6.49 9.8 12.03 8.83 9.92 11.6 12.89 5.8 10.5 7.71 10.69 10.19 11.9 7.79 11.45 8.59 12.27 9.58 16.59 13.07 14.82 13.96 8.43 11.09 13.51 7.39 7.34 10.81 7.98 9.5 8.04 9.52 11.63 12.72 7.18 8.32 7.82 10.64 8.34 8.93 10.07 9.75 9.59 7.85 4.96 12.51 8.93 13.96 10.44 12.19 10.26 9.02 10.74 6.44 7.77 8.96 7.1 14.28 11.47 15.33 13.47 11.84 9.19 9.13 11.74 8.46 16.06 8.06 16.02 5.57 16.27 7.18 15.22 8.96 12.08 8.48 6.41 9.89 10.03 15.52 7.25 12.88 12.08 5.43 12.27 12.12 7.68 10.99 9.54 10.68 8.94 11.01 8.97 10.69 10.2 6.31 15.38 8.47 8.95 8.82 7.92 6.07 14.99 10.39 12.46 13.45 8.25 5.78 9.94 10.14 12.19 9.28 12.18 7.03 6 8.07 12.82 11.85 12.76 9.85 12.32 10.95 11.2 9.28 6.78 13.02 11.48 9.9 9.73 7.34 8.66 7.99 5.06 9.09 9.68 10.72 10.6 8.21 12.16 11.46 12.35 7.01 11.12 10.97 14 8.91 7.53 10.73 8.95 7.76 10.71 12.96 8.47 7.36 11.21 9.08 8.51 7.03 11.06 7.91 12.59 11.79 7.45 6.05 6.79 12.77 10.82 11.61 7.08 7.69 14.54 8.13 6.07 7 8.74 8.1 8.34 14.98 10.11 10.01 10.78 11.12 11.24 11.52 7.3 8.57 7.83 11.05 12.12 7.37 8.24 10.22 9.55 13.88 10.41 8.72 13.8 7.09 13.58 8.71 9.31 9.54 7.6 5.71 7.66 8.54 6.02 15.08 10.82 16.09 7.79 9.88 10.11 11.27 15.74 8.79 11.36 13.47 8.14 8.36 8.77 10.84 5.57 7.42 9.79 8.17 9.87 8.81 6.25 8.21 11.97 7.39 13.87 10.79 6.18 5.49 10.65 12.72 8.82 12.81 8.1 3.21 12.12 9.34 10.92 9.12 10.35 12.07 8.14 11.84 5.97 7.45 9.58 14.15 10.23 14.93 8.05 13.85 11.03 6.01 9.06 8.41 4.41 8.26 13.38 6.22 6.26 11.3 19.66 5.4 9.22 7.55 9.25 12.28 6.84 10.69 9.46 12.19 10.72 9.28 9.27 10.89 8.57 11.48 8.62 6.59 8.7 9.05 14 7.1 11.97 13.57 7.78 8.14 8.51 6.72 8.29 13.03 15.43 6.98 12.57 9.91 11.56 6.63 10.24 10.94 9.75 11.68 8.06 4.5 14.48 9.43 15.66 12.69 10.9 17 9.56 9.95 13.22 8.88 7.53 6.29 5.91 12.69 7.59 6.96 8.17 15.09 9.91 7 12.7 10.16 9.43 7.24 9 6.41 9.9 7.68 12.07 10.65 5.88 7.26 10.88 6.67 7.37 7.59 5.42 9.01 8.78 14.52 9.68 9.38 17.3 8.78 13.42 8.13 11.87 10.15 12.64 13.64 10 9.33 10.37 10.11 10.66 8.46 11.93 6.47 12.01 6.86 11.35 10.16 15.71 9.97 12.25 9.12 6.75 8.68 14.09 10.99 8.17 13.9 8.33 10.12 7.97 9.74 11.15 8.76 11.52 12.23 7.21 6.29 10.98 10.73 11.03 9.62 9.56 10.8 9.26 9.81 5.22 9.13 9.16 13.11 7.84 13.24 4.32 15.04 16.37 4.73 11.02 6.25 11.46 8.95 12.46 11.89 6.53 11.19 9.58 10.94 12.16 16.8 7.86 7.31 12.11 14.22 8.67 11.67 12.2 8.98 8.62 9.58 6.6 12.77 5.64 11.69 3.39 15.02 8.34 8.86 10.51 5.54 11.1 6.83 11.18 11.68 6.27 7 7.62 12.4 5.64 6.53 10.94 13.88 9.12 11.14 12 9 12.3 8.66 9.35 13 6.86 6.62 10.7 7.89 8.26 7.24 12.36 11.08 8.42 6.77 9.22 7.16 7.81 10.81 15.77 8.41 17.02 7.61 7.44 15.76 6.24 13.3 12.99 7.79 14.11 15.32 10.38 6.61 7.33 10.89 14.08 14.58 14.37 7.33 10.67 7.85 6.98 9.49 5.91 14.08 14.39 15.72 8.39 9.83 6.88 12.03 8.96 10.81 11.55 9.58 10.52 11.31 4.96 9.08 10.99 13.28 8.24 11.2 11.44 5.15 8.62 16.93 6.77 10.21 11.33 5.62 14.57 12.01 10.97 9.44 7.62 10.94 5.12 6.19 10.15 12.34 16.79 4.79 5.11 12.59 13.1 10.6 8.12 6.73 9.14 7.08 8.68 9.89 12.08 9.7 13.04 13.48 12.2 7.06 9.92 3.8 12.42 6.92 13.35 10.97 12.4 15.56 8.21 10.23 9.43 7.67 14.07 9.43 9.56 7.8 8.87 7.33 6.31 7.09 6.1 5.13 11.72 11.79 11.13 16.23 11.5 11.82 10.07 11.84 11.56 13.38 5.7 10.81 9.46 8.21 13.7 7.53 14.31 12.04 4.98 6.23 8.97 7.63 10 8.33 8.02 9.74 8.46 7.74 6.33 9.33 8.06 7.42 8.65 14.46 11.31 16.73 6.71 9.81 8.65 12.35 7.88 11.51 12.52 8.14 7.39 8.33 14.15 12.05 11.15 11.88 5.07 7.44 6.96 12.44 10.21 9.34 11.18 6.11 7.97 17.45 8.2 5.4 9.1 8.63 11.84 13.21 10.64 10.79 9.32 11.05 10.41 11.44 6.07 10.81 14.17 9.49 11.5 16.91 15.9 9.85 15.7 2.54 9.01 10.03 9.03 13.2 6.49 11.84 9.08 6.32 7.55 8.64 8.39 11.14 15.78 9.11 7.35 5.39 11.84 8.07 9.31 5.69 14.31 8.83 7.14 8.15 9.5 8.65 8.38 16.05 7.71 3.8 8.93 7.02 5.28 7.17 6.7 16.6 8.13 10.79 8.59 12.85 8.17 10.86 13.14 8.16 10.1 10.82 11.39 7.58 7.59 14.64 12.41 12.83 7.42 12.36 11.62 9.78 8.59 15.59 12.2 10.8 7.25 8.42 9.05 5.9 12.51 8.32 11.01 8.36 16.01 9.37 8.95 6.8 7.6 9.64 8.86 9.31 4.46 8.57 9.85 3.98 8.72 12.03 5.11 13.13 12.23 9.8 7.89 10.1 7.94 7.48 12.15 7.51 12.48 13.63 9.18 11.2 8.83 12.06 8.22 8.13 7.82 11.53 8.82 8.03 3.8 5.02 7.8 4.21 15.93 6.55 7.27 11.06 5.95 8.59 10.56 5.57 15.08 9.31 6.09 9.45 12.36 8.61 11.19 5.5 9.7 10.27 12.51 6.34 9.43 7.02 8.36 9.53 12.16 10.27 12.99 12.87 7.54 6.97 11.65 11.73 6.1 12.19 5.51 7.18 9.94 11.48 7.89 2.76 12.3 9.94 6.52 10.71 7.76 9.47 9.57 10.97 5.39 10.22 10.12 8.75 11.49 12.17 4.29 13.68 8.88 11.98 9.12 11.52 12.17 11.44 10.43 5.37 9.35 8.54 11.4 11.92 8.64 9.99 6.21 11.46 10.5 11.92 4.61 13.41 8.8 8.55 10.65 11.09 10.03 11.02 5.85 8.56 7.29 9.96 8.04 7.79 8.94 10.9 12.41 13.31 9.21 6.28 15.62 6.83 12.46 11.9 12.55 10.41 9.01 9.82 6.53 5.13 14.35 7.38 9.39 9.5 8.23 4.3 11.9 9.23 10.2 10.35 10.93 6.12 12.89 11.95 6.52 10.23 11.47 8.94 14.42 6.52 11.96 9.24 7.9 13.59 10.35 9.36 8.74 10.7 7.15 12.7 10.05 8.28 8.83 11.35 12.1 10 10.46 10.21 15.99 7.5 12.1 5.7 5.79 13.11 10.36 10.76 13.21 3.35 9.23 5.33 12.2 9.07 9.08 8.88 9.1 7.42 12.83 18.82 11.44 11.07 7.2 10.07 9.4 12.67 7.58 11.59 9.49 11.79 9.07 9.33 12.03 11.55 7.4 10.35 11.31 11.22 7.26 13.93 9.16 12.5 8.85 14.22 15.53 8.3 8.36 7.36 8.43 14.03 5.96 5.37 11.17 15.01 11.29 11.89 13.81 10.93 8.09 9.62 7.85 9.51 7.86 14.34 8.4 13.94 4.7 11.36 11.49 12.65 10.85 14.45 4.97 11.77 8.31 11.01 11.62 10.43 8.49 9.08 7.31 10.09 14.08 13.1 8.86 7.57 9.77 12.41 9.16 8.68 8.99 7.82 8.08 13.81 8.03 5.1 9.52 8.93 7.53 12.91 7.69 5.81 8.15 14.75 8.48 6.11 18.78 10.29 9.13 10.63 11.92 7.94 8.92 3.23 9.53 4.68 8.08 7.99 6.37 6.19 13.55 3.72 6.9 9.14 8.98 6.25 8.64 11.46 8.61 7.29 13.56 15.65 9.07 12.16 6.99 11.07 6.15 7.78 13.45 8.38 14.77 10.05 3.87 5.49 8.01 7.17 15.89 12.25 8.73 5.88 9.29 11.49 6.94 14.14 10.55 16.1 8.39 10.52 15.48 11.41 7.73 9.78 7.61 11.91 5.11 5.75 8.14 7.23 8.08 11.98 6.8 9.51 12.46 6.44 6.32 10.15 9.46 8.29 9.42 11.96 8.55 16.76 11.57 4.83 11.13 8.08 6.07 6.39 13.37 12.9 6.24 9.98 10.07 12.48 11.02 9.72 5.86 9.09 9.87 6.16 12.52 11.01 11.44 9.1 8.95 6.7 12.71 10.46 13.6 11.27 9.12 11.59 15.02 11.78 12.72 9.91 7.92 8.12 7.44 8.76 10.1 10.78 9.71 10.39 8.92 8.69 10.52 7.53 7.43 6.65 9.31 10.56 7.92 4.06 9.97 9.44 9.26 9.18 10.84 8.39 7.91 6.36 7.67 9.42 12 12.46 8.2 7.31 3.28 9.37 5.63 10.62 9.09 11.75 7.84 7.74 8.57 8.66 13.31 7.84 14.27 8.25 5.81 8.29 12.21 15.17 9.8 12.09 8.7 8.04 6.9 12.78 8.63 10.31 5.27 8.61 9.39 8.64 8.9 7.48 6.63 8.34 8.27 8.74 11.6 10.2 10.48 13.73 12.62 12.81 9.84 9.03 10.33 7.61 12.18 10.83 5.89 9.85 7 9.8 9.29 15.45 6.45 9.04 14.18 12.04 7.96 14.94 11.7 11.55 10.29 15.98 11.69 10.75 9.89 9.1 8.79 10.07 6.32 9.79 7.63 8.68 6.89 9.95 8.98 11.66 7.11 12.02 12.51 9.57 5.41 9.02 5.63 12.63 10.1 7.43 7.64 9.41 6.15 6.8 9.04 10.91 8.2 4.82 9.35 5.92 11.17 9.38 5.75 13.46 9.25 6.79 10.48 12.45 4.81 8.46 4.74 13.21 15.34 8.69 11.38 5.49 12.46 9.85 9.9 8.86 9.96 8.56 14.57 8.98 8.42 11.3 8.18 7.94 7.96 7.01 8.93 13.97 12.81 9.92 9.01 16.14 10.65 11.62 12.72 7.27 9.06 8.33 7.29 7.27 11.93 4.58 7.2 9.18 6.35 7.97 8.59 14.99 7.37 16.67 9.69 10.44 4.49 11 7.4 6.62 11.81 10.88 10.86 5.75 6.45 9.39 12.03 11.51 10.03 13.22 12.05 13.64 7.91 6.08 7.79 10.33 13.06 9.89 17.52 9.56 8.36 10.65 6.89 14.09 9.03 9.21 6.15 8.54 8.41 4.61 12.03 14.95 6.88 8.45 14.78 11.36 12.34 9.27 10.9 10.59 12.41 11.22 8.46 9.12 7.17 11.29 7.53 8.05 9.3 8.39 8.01 9.78 7.46 7.84 8.18 8.81 11.59 8.52 7.96 8.81 10.99 13.53 10.5 4.86 6.27 7.86 8.98 12.49 8.32 11.31 8.6 7.08 8.44 8.6 11.41 12.4 9.71 8.24 9.99 10.31 18.2 9.77 9.44 7.4 7.39 12.61 12.87 6.92 12.55 10.54 11.14 7.19 9.19 7.9 7.5 12.17 5.35 15.1 9.68 11.19 12.36 9.29 12.17 14.2 8.07 7.1 8.82 10.7 9.6 7.5 6.81 7.35 9.74 14.44 5.41 10.12 7.85 9.45 8.67 12.4 11.36 10.01 10.28 10.11 8.99 6.96 8.84 8.28 7.94 6.86 6.4 9.44 10.67 10.58 9.69 6.57 9.8 8.27 9.73 11.06 14.14 11.75 10.7 3.81 10.86 7.92 11.51 7.78 11.11 13.24 10.21 11.81 6.71 5.85 9.77 11.79 7.95 14.32 5.72 12.64 8.13 4.94 9.72 4.79 5.74 12.84 12.04 14.08 9.46 9.22 9.27 11.28 9.83 6.65 8.84 10.54 20.07 12.84 7.18 10.61 8.42 9.61 8.93 5.83 4.23 15.32 7.76 13.19 12.45 13.67 8.73 8.99 8.22 9.18 18.17 5.19 9.9 9.56 8.07 9.97 9.46 10.98 6.12 11.88 9.62 12.08 9.65 11.76 8.9 12.4 12.33 10.75 8.68 10.18 7.38 10.92 13.83 10.01 9.72 9.72 5.43 9.07 6 6.47 7.28 9.79 11 6.83 12.28 8.02 13.98 8.36 9.84 9.34 7.93 4.5 14.6 7.26 6.27 11.09 12.01 11.73 15.92 9.63 6.81 10.74 9.45 11.89 8.38 6.15 8.33 14.08 4.03 17.67 10.4 6.61 12.96 11.04 9.49 9.56 9.86 10.02 10.98 6.63 5.44 8.34 9.99 9.96 8.8 11.11 4.1 11.2 7.72 8.9 8.12 6.94 9.85 8.64 9.23 15.89 12.06 9.48 9.61 6.66 7.73 11.24 10.51 9.59 5.73 11.18 8.74 6.53 10.57 14.75 11.05 9.22 16.31 8.22 5.52 6.51 14.69 12.83 5.87 12.17 7.04 7.48 12.6 10.29 10.59 11.11 12.97 10.09 7.53 11.54 15.51 7.21 8.18 13.81 9.95 7.74 7.75 15.62 7.71 8.51 19.17 6.71 7.71 16.89
8.78 9.94 7.27 12.68 7.55 8 8.69 4.64 8.65 9.06 8.64 6.91 10.01 5.99 8.68 7.32 5.12 12.27 7.75 6.3 8.2 7.02 8.05 12.23 10.69 10.37 8.54 5.86 7.74 6.65 6.02 10.81 8.47 5.32 7.9 5.6 6.71 10.35 8.17 8.81 4.57 10.7 7.72 6.12 7.54 9.13 12.58 8.22 9.63 6.59 7.38 6.2 6.72 7.89 8.59 10.64 8.25 10.78 10.17 7.18 10.06 9.94 8.05 10.72 6.05 8.5 6.32 5.23 10.47 9.28 7.3 6.2 10.61 7.61 12.09 5.62 12.98 11.92 9.71 7 6.49 8.57 8.99 12.6 7.2 10.08 7.54 7.55 6.84 7.77 5.61 8.77 8.38 7.7 6.52 11.02 8.69 7.25 7 7.42 10.01 9.03 8.12 9 6.84 10.38 8.41 7.22 7.3 11.29 10.62 10.59 6.99 9.44 8.83 4.87 6.57 8.76 9.24 4.47 11.14 7.74 11.21 8.51 9.58 5.7 9.73 11.19 8.67 11.1 6.8 9.28 10.43 8.28 5.86 4.07 8.37 7.3 4.86 7.8 8.3 10.44 7.83 4.9 7.96 6.86 7.84 6.41 6.45 10.16 5.71 8.34 9.57 7.02 7.93 7.57 6.85 10.59 9.02 10.25 6.74 9.24 9.83 7.92 7.77 13.48 6.85 9.34 10.41 5.04 7.67 8.14 6.92 3.97 7.01 4.69 8.74 8.34 7.12 9.31 7.29 8.65 12.72 8.02 6.73 7.02 8.73 11.7 6.94 6.37 6.59 6.5 7.5 9.23 14.33 5.27 7.12 10.61 11.68 6.51 6.37 7.68 10.55 8.52 9.67 9.77 7.79 7.58 9.06 6.21 6.08 9.8 10.03 8.11 5.95 6.58 9.48 9.48 10.19 7.59 10.46 6.04 6.73 4.7 8.42 10.68 6.88 9.52 4.66 11.22 8.56 8.35 8.83 7.62 11.4 6.33 10.12 4 5.93 11.8 8.54 11.23 6.87 6.59 6.35 6.93 12.25 7.12 11.6 7.1 6.49 6.02 7.88 5.91 9.44 6.27 9.51 7.44 5.17 6.92 6.2 7.95 11.34 8.17 8.48 10.57 8.49 8.5 9.57 9.13 9.54 6.67 8.54 7.73 6.66 11.05 6.66 6.01 6.82 9.47 5.62 10.39 7.05 7.82 5.96 4.89 10.42 8.6 8.94 10.42 9.66 9.59 7.83 8.21 7.72 8.54 7.64 10.04 5.64 7.37 7.97 8.12 5.29 10.39 6.65 6.55 9.25 8.63 9.43 8.52 10.16 9.42 6.89 7.96 5.91 9.38 10.41 4.33 5.96 3.81 8.07 4.28 8.37 8.71 7.32 11.19 8.33 9.3 9.75 8.4 10.45 6.95 8.62 12.02 11.55 8.11 10.3 7.34 8.1 5.56 9.73 8 11.55 9.35 6.47 6.98 9.15 11.54 8.65 8.99 8.55 11.26 6.86 13.01 5.8 9.38 7.19 10.09 7.73 8.75 5.78 5.81 8.86 9.06 8.49 8.09 6.26 8.9 5.11 8.86 7.36 9.67 5.28 5.62 6.19 8.27 11.82 10.11 7.95 7.24 6.82 5.12 10.84 6.68 8.42 7.98 8.3 8.92 6.2 10.28 4.82 9.96 7.17 8.01 8.1 9.12 9.72 6.95 9.08 10.65 8.3 10.18 7.15 8.58 7.71 7.32 9.62 4.38 5.32 12.77 6.78 8.18 8.07 7.24 8.09 9.99 12.41 9.47 11.34 7.5 8.93 7.37 7.65 7.96 8.18 10.5 11.03 10.81 6.52 7.17 7.54 7.95 8.55 10.55 8.46 8.69 4.66 10.62 9.61 9.26 7.69 8.19 5.12 8.52 8.07 9.77 7.43 8 7.11 5 6.63 7.75 7.96 9.92 7.28 7.37 8.98 8.04 6.96 9.78 7.66 5.99 7.51 7.11 5.99 7.06 7.22 10.09 5.74 9.37 7.26 8.33 8.4 8.2 8.65 8.67 11.2 10.26 8.18 5.72 9.53 8.14 7.06 5.66 8.67 9.9 5.04 7.08 8.71 5.21 10.45 7.55 11.16 8.04 8.03 6.42 10.2 5.79 6.53 10.99 8.55 10.04 7.01 10.98 10.93 7.38 5.08 7.64 6.33 7.36 10.62 6.11 9.42 6.08 6.54 6.74 5.95 6.4 7.58 8.34 5.93 9.75 7.4 13.04 8.48 6.83 8.66 8 7.18 8.17 7.57 6.67 8.02 6.63 10.95 8.02 8 8.94 6.77 8.24 11.18 8.08 6.4 6.92 6.73 7.91 9.64 7.42 8.43 8.25 7.75 7.19 8.92 5.31 8.76 7.71 9.35 11.02 8.62 10.12 6.33 12.54 10.89 3.54 8.07 11.08 8.58 12.52 8.97 7.37 10.2 5.63 9.93 9.79 13.12 7.59 10.88 7.44 11.31 8.57 5.69 11.95 7.04 7.09 9.51 6.74 5.94 6.96 8.24 9 7.65 6.61 8.55 12.27 4.89 5.67 11.73 6.29 7.46 8.11 8.41 7.88 8.12 5.68 7.93 8.9 9.13 11.67 8.27 6.88 8.79 6.92 8.82 9.55 6.21 7.76 5.14 6.16 6.42 10.16 8.59 9.83 6.39 7.38 8.4 10.15 10.51 10.64 7.64 9.09 8.52 7.61 7.66 9.38 8.14 7.59 9.64 9.78 6.6 6.65 7.07 7.8 7.61 9.15 7.1 7.43 7.31 10.23 8.09 7.77 11.3 6.98 8.38 9.86 8.15 6.74 6.42 6.24 8.55 8.32 7.52 10.28 9.38 8.11 9.47 7.6 11.67 4.48 9.47 8.75 11.13 11.77 5.66 8.23 10.64 9.92 6 6.44 8.37 8.83 7.45 10.7 5.98 8.95 7.46 9.72 7.94 8.72 5.6 10.7 6.11 8.96 8.17 6.89 9.6 9.78 7.95 5.33 8.03 5.86 5.91 10.26 9.02 6.59 2.92 5.6 7.56 6.39 8.78 7.25 7.24 6.39 6.96 8.69 10.49 9.23 7.26 12.34 9.11 7.93 10.66 7.54 7.34 7.68 9.15 6.83 7.92 7.59 7.66 8.06 8.42 9.62 9.75 5.45 5.28 8.27 8.01 9.95 10.82 9.08 7.78 7.36 9.09 7.61 7.89 8.04 9.44 7.5 5.58 6.01 7.47 8.7 6.96 7.16 8.89 8.31 5.75 11.16 9.02 10.77 5.92 5.56 9.84 7.81 9.43 8.31 7.39 9.66 8.1 6.14 10.19 8.71 7.78 8.19 12.37 7.47 8.92 7.22 10.28 8.71 10.84 10.4 6.51 8.18 6.82 9.19 9.6 7.53 8.22 7.35 11.81 6.06 9.9 7.92 7.37 5.15 4.28 10.52 10.02 8.72 10.52 5.94 6.89 5.35 6.87 11.05 4.59 6.53 6.55 7.37 6.31 6.44 8.32 8.85 8.4 9.16 8.54 5.96 7.34 11 10.34 11.86 8.26 7.39 7.67 9.96 13.44 7.66 8.67 7.39 8.21 9 8.39 9.98 7.89 10.98 8.52 8.27 6.02 8.14 8.23 9.22 6.07 7.96 8.5 8.93 5.14 4.87 6.19 7.04 7.28 6.16 7.99 7.86 7.44 10.36 4.5 8.62 8.66 5.38 9.49 5.83 8.43 8.72 8.92 9.44 7.71 8.65 12.85 8.45 6.81 5.73 8.96 8.21 7.89 9.54 7.45 7.37 6.15 8.05 9.09 7.57 5.9 9 6 7.1 7.11 7.77 6.97 8.21 6.41 11.09 7.75 8.57 6.78 8.23 8.35 8.71 6.12 12.22 6.16 7.45 11.04 11.73 10.25 4.54 6.65 6.87 8.65 8.43 6.59 6.63 10.22 9.47 9.01 8.85 7.53 12.66 9.97 7.66 8.66 7.73 6.02 8.02 8.45 8.67 10.19 7.96 6.37 8.72 10.68 6.74 9.62 4.9 7.27 5.61 10.74 9.66 9.79 10.1 10.7 9.43 6.75 8.25 11.61 6.37 8 7.59 7.06 7.8 10.63 6.2 7.2 7.54 6.45 8.19 4.72 8.68 5.34 10.4 8.97 11.55 6.64 6.79 9.99 5.98 5.94 6.87 8.2 10.03 6.72 8.91 9.15 7.48 8.49 10.71 9.16 8.54 6.82 7.35 8.01 7.5 10.62 7.03 6.71 6.82 6.4 7.68 6.11 8.86 7.31 8.35 8.71 7.89 10.12 5.92 6.41 9.15 7.46 5.38 9.7 7.4 6.67 9.18 7.86 7.71 5.6 10.43 7.14 8.52 6.17 8.13 9.49 9.2 6.04 8.05 7.67 6.01 5.95 6.6 8.4 8.28 10.83 7.9 5.42 6.76 8.42 7.83 9.75 5.72 6.7 8.2 6.67 9.69 5.22 8.21 7.92 6.34 6.97 7.97 6.97 8.58 7.72 7.9 9.2 7.96 7.33 9.33 9.54 10.65 9.2 6.46 6.62 7.36 7.56 6.59 6.97 9.08 7.8 7.77 10.48 7.01 7.01 8.3 10.94 10.51 9.47 7.63 10.77 6.79 6.65 10.61 8.46 9.16 8.26 6.87 8.9 7.74 8.87 7.74 11.26 4.94 7.51 6.75 6.35 8.59 8.78 7.35 7.95 9.01 7.03 5.29 6.7 9.13 6.49 6.02 7.46 10.13 5.1 8.92 8.23 7.92 9.66 6.16 4.57 7.62 7.4 6.41 10.57 6.49 5.26 11.74 5.4 11.94 9.34 11.06 6.2 6.09 7.11 8.4 6.39 6.4 11.94 6.78 8.15 8.99 8.15 10.64 7.68 7.46 11.91 7.07 7.85 10.04 10.72 8.25 8.42 8.5 8.65 10.75 9.99 9.33 7.82 8.52 6.79 7.98 12.33 8.86 5.92 7.43 7.81 8.66 11.67 6.61 12.27 5.26 6.15 7.98 6.61 7.81 9.76 9.97 8.86 8.98 12.38 6.16 7.74 12.33 4.47 7.3 5.52 8.2 6.98 8.05 7.06 12.33 6.17 7.4 7.42 7.03 7.06 7.05 7.07 10.11 7.83 9.08 8.16 4.11 5.79 5.91 5.17 9.69 7.18 7.47 6.38 5.88 7.17 7.9 7.51 10.39 6.39 9.17 9.83 12.12 7.49 8.64 8.56 6.83 6.66 6.15 8.27 7.81 8.42 6.43 4.27 7.56 6.85 6.06 9.9 10.33 8.47 7.67 8.98 5.07 10.39 10.28 12.38 7.2 6.5 8.45 7.37 5.15 10.31 7.98 5.69 9.01 9.55 7.91 7.92 6.72 10.31 9.02 6.28 7.09 8.06 7.16 9.53 10.74 8.59 5.57 8.72 7.46 6.46 7.23 7.24 8.33 9.95 11.46 10.28 12.88 7.86 6.63 7.98 9.51 11.36 9.78 6.07 12.68 9.65 9.56 9.99 9.07 6.48 8.26 7.89 8.27 7.13 7.23 5.91 8.95 8.04 7.92 7.43 7.22 6.86 7.9 9.76 6.36 7.45 9.95 7.43 9.7 9.74 8.88 6.87 8.76 10.04 6.52 9.65 11.08 8.54 9.06 8.68 8.08 7.45 9.86 6.54 8.27 8.62 7.45 7.69 10.72 7.15 9.53 7.64 7.45 7.6 7.24 6.91 7.36 9.59 8.52 9.47 7.96 8.2 8.75 10.86 8.92 4.82 5.77 9.7 9.23 8.83 7.36 9.23 8.29 6.44 9.7 8.45 6.92 6.77 7.58 7.4 11.36 7.38 7.57 8.42 6.06 9.2 8.06 5.86 10.05 9.27 9.13 9.11 5.4 8.63 9.59 6.65 8.34 7.37 12.2 7.69 7.4 8.49 10.82 9.3 8.66 8.95 9.85 5.47 5.21 6.91 8.55 11.34 8.6 7.14 8.49 7.12 10.37 8.01 8.17 4.8 8.81 5.61 7.96 9.06 8.1 6.75 4.76 9.85 10 9.28 8.1 6.54 9.01 8.29 6.41 4.71 8.01 6.87 6.46 7.97 7.23 9.09 8 7.55 9.9 7.19 6.91 8.16 7.18 10.25 8.79 5.16 6.38 10.13 7.81 7.14 5.2 7.09 8.74 8.38 10.81 4.92 9.14 7.97 8.01 8.6 8.5 8.59 8.39 11.67 8.89 9.27 6.64 9.44 11.7 10.04 5.72 6.13 8.67 10.45 11.15 7.38 8.01 9.49 7.71 10.14 7.18 8.38 4.83 6.67 8.29 7.8 10.57 4.59 4.92 7.76 7.65 7.65 8.32 8 8.75 4.54 10.83 7.39 6.93 8.19 6.04 7.48 8.56 7.96 8.96 6.26 13.71 7.32 8.94 9.04 7.77 9.6 9.26 6.79 5.86 6.98 10.85 8.84 7.46 5.95 9.84 8.67 4.79 10.4 8.63 5.25 5.44 7.5 9.96 6.63 9.22 10.92 9.85 7.91 10.9 4.87 9.6 9 8.83 6.31 9.63 5.72 10.76 6.67 6.33 9.18 8.89 8.35 9.09 8.09 10.2 7.8 8.49 8.5 9.76 10.47 4.91 9.7 6.84 6.97 10.43 10.09 6.61 10.15 4 4.28 10.43 4.79 5.13 7.95 9.87 10.98 6.11 9.78 9.71 9.12 9.52 9.17 7.76 6.26 7.03 10.08 14.03 6.15 9.08 7.97 10.8 3.74 9.31 4.77 5.91 7.72 9.39 8.02 4.12 7.81 7.29 6.62 7.84 5.43 6.87 8.09 10 7.35 12.2 6.52 6.41 9.22 8.78 9.69 5.71 8.05 7.71 6.17 8.13 10.42 9 6.29 6.59 5.92 5.24 7.1 11.83 6.19 5.81 11.4 7.02 3.64 5.92 6.03 9.14 12.38 5.84 10.22 7.71 7.57 8.5 8.22 7.06 5.26 7.03 9.52 8.81 11.04 9.27 7.14 9.43 8.34 10.56 7.4 9.86 6.97 9.5 7.15 8.7 9.3 9.68 9.67 9.93 5.68 9.54 8.53 7.82 4.15 7.19 8.31 7.72 8.36 10.92 9.85 6.14 7.66 10.28 6.51 6.32 7.07 10.44 8.77 5.16 6.03 12.49 9.91 8.59 8.08 8.29 5.76 7.68 9.27 6.31 7.25 5.61 7.95 10.92 7.85 8.92 11 7.07 8.15 7.15 7.24 8.33 8.38 11.89 9.17 7.4 8.89 7.66 5.27 5.9 8.01 10.03 10.02 6.14 8.02 8.71 7.06 6.19 8.17 8.95 6.9 6.55 9.86 9.49 10.25 8.06 7.96 8.62 6.13 10.08 10.16 10.66 8.4 7.02 10.56 9.17 6.36 8.08 6.31 9.56 8.33 8.52 9.69 4.68 8.63 7.91 9.82 8.03 7.68 11.6 7.28 11.4 8.97 7.17 5.58 7.78 6.15 7.63 3.96 4.41 9.27 11.66 9.03 7.67 6.68 8.12 6.77 6.99 9.54 6.04 7.99 11.37 9.78 6.31 10.06 5.36 9.99 8.58 7.1 6.76 7.31 7.36 9.16 6.12 11.68 10.85 7.6 4.82 9.39 6.07 5.64 6.61 9.46 8.24 7.65 5.75 8.11 7.19 7.54 9.25 9.13 6.6 8.03 8.93 8.3 9.99 5.71 8.53 8.63 6.36 8.63 7.75 9.82 5.23 5.46 6.36 6.76 10.16 8.06 7.95 10.8 6.43 7.19 13.55 7.29 11.26 10.84 10.34 9.01 8.57 9.42 9.08 9.14 2.8 7.35 8.38 9.52 9.8 7.65 6.22 8.42 9.97 11.34 8.17 6.67 9.83 6.5 10.74 9.33 8.08 8.46 8.94 8.51 6.16 6.33 9.42 10.79 5.3 10.2 7.48 9.31 6.97 6.72 8.89 5.54 5.33 9.47 4.9 7.26 8.82 10.56 7.54 7.04 7.17 9.64 9.99 9.26 10.15 5.63 5.79 6.69 6.99 9.14 9.36 8.23 8.6 6.72 7.52 5.72 7.1 9.2 8.27 8.75 9.01 3.98 7.08 8.71 7.12 10.85 8.26 6.15 5.35 4.86 9.1 7.55 7.88 8.01 7.89 6.09 11.21 11.69 8.32 7.95 9.3 8.3 8.2 8.5 10.1 10.31 5.88 8.74 7.21 5.82 10.69 6.93 10.16 8.36 4.41 6.65 8.66 7.52 8.24 6.97 9.89 6.85 8.66 7.58 7.6 8.61 9.34 10.11 6.7 8.32 9.38 9.87 7.36 6.64 6.41 8.05 8.13 7.71 3.92 6.84 10.47 6.31 6.04 6.64 9.34 6.91 8.07 10.21 8.42 6.57 7.05 9.43 7.53 8.36 7.41 5.49 4.88 6.4 5.19 10.65 9.58 8.31 6.06 7.19 8.24 8.91 8.49 6.83 7.84 9.52 7.01 7.72 8.42 12.07 8.29 4.74 9.94 6.18 6.97 6.97 8.26 12.64 9.23 8.06 5.55 6.89 8.4 7.82 10.04 6.59 4.34 10.29 11.8 9.37 8.94 6.2 7.16 5.39 9.87 8.39 9.82 7.66 8.33 8.71 8.42 8.89 8.87 9.79 9.66 8.92 7.18 7.54 7.7 6.86 8.12 6 9.02 7.82 7.09
10.78 16.4 23.45 12.93 24.88 19.43 14.93 13.38 17.79 21.04 14.1 10.13 24.99 15.29 13.38 13.62 12.36 12.51 11.77 17.73 12.57 14.25 11.39 19.24 17.2 25.5 12.45 18.09 29.74 11.98 14.8 17.46 12.57 11.84 13.82 13.69 24.27 10.34 10.46 20.73 21.65 23.78 24.51 14.84 18 18.63 22.77 24.79 17.38 14.8 21.67 13.38 16.16 9.22 24.98 20.91 23.85 11.27 19.31 21.52 11.5 20.39 14.84 22.1 17.55 20.7 10 26.44 15.13 25.42 13.82 17.47 11.09 14.37 21.64 16.65 22.91 17.63 23.21 23.74 14.21 10.83 22.12 19.35 9.96 15.7 17.62 18.04 24.94 19.02 17.11 25.14 21.54 17.93 25.55 10.44 17.69 17.92 18.44 19.33 29.8 13.06 12.62 16.53 18.24 21.58 12.92 15.89 14.69 24.13 13.75 15.71 18.42 19.7 17.29 11.58 20.14 18.67 11.49 15.12 18.24 18.83 16.14 5.06 17.28 18.38 11.62 22.66 16.01 9.94 23.68 11.28 14.93 17.77 15.45 12.49 23.89 15.18 24.82 14.67 21.86 10.73 20.21 11.8 15.05 28.17 15.77 12.89 14.99 19.73 18.05 16.8 16.12 23.6 11.75 24.04 12.67 22.72 23.45 28.34 12.3 16.07 12.72 14.59 15.8 19.81 19.2 23.83 10.47 11.12 14.55 22.04 28.19 7.37 20.16 22.55 19.69 31.33 12.39 17.89 17.69 15.34 13.28 16.78 20.84 22.34 24.48 13.41 20.7 12.5 25.15 25.44 12.24 11.91 17.98 19.2 10.24 11.33 15.67 23.21 18.26 21.9 20.9 19.32 16.14 18.98 22.6 14.92 21.86 19.83 24.3 14.67 23.45 14.49 14.69 10.12 7.34 18.78 19.54 15.68 24.39 22.15 22.29 13.21 16.95 18.63 16.88 22.89 17.34 8.05 13.16 7.76 17.93 18.41 17.98 11.76 20.9 20.78 15.32 12.47 15.02 29.7 22.23 11.45 17.57 21.88 23.3 20.89 18.5 15.99 9.78 14.77 20.6 18.44 18.7 17.35 16.49 25.39 15.9 16.98 12.62 18.75 15.76 12.7 19.06 15.4 21.96 16.3 9.58 18.15 17.72 18.51 17.19 12.53 25.46 15.19 12.51 17.67 21.48 18.94 13.97 16.04 17.22 12.49 22.71 13.78 14.13 14.05 19.81 15.22 13.96 21.72 16.96 18.86 18.87 11.44 12.4 21.61 23.11 20.32 20.68 12.93 6.43 22.8 15.42 11.32 16.83 16.33 7.89 13.66 31.18 11.42 17.64 25.3 17.37 15.22 13.94 26.54 20.23 25.14 19.86 12.57 15.57 14.57 22.43 13.23 22.59 32.96 30.06 8.81 18.5 29.53 14.82 20.72 10.5 21.61 20.58 16.26 27.02 21.3 13.67 12.65 19.9 11.58 18.94 14.79 14.7 12.99 12.16 13.43 13.64 35.34 11.17 24.39 10.66 20.29 16.06 26.03 18.87 12 19.52 20.1 22.77 10.42 23.39 14.98 16.75 11.99 26.63 12.96 12.48 28.05 20.15 20.07 19.37 21.04 7.46 18.23 16.09 10.62 17.66 19.91 17.76 16.35 15.35 21.83 15.88 21.08 13 13.91 25.29 19.38 19.52 16.65 15.86 15.99 19.12 22.53 24.38 16.33 23.48 18.89 14.66 17.02 18.07 18.62 27.95 18.8 19.97 16.84 19.74 17.39 11.07 32.58 20.33 18.41 14.19 13.8 21.29 14.65 5.87 19.04 10.94 14.12 22.94 14.7 10.63 17.28 14.83 18.09 16.65 17.44 4.43 14.67 13.05 14.81 12.26 14.39 15.68 14.29 17.92 16.24 20.47 20.57 15.05 14.95 25.17 22.84 18.03 17.83 11.75 15.97 14.83 9.79 20.98 16.81 17.39 19.4 23.33 12.19 12.72 16.97 15.88 15.27 14.77 14.88 21.04 20.26 20.71 32.35 17.54 25.21 16.07 21.19 13.19 24.59 11.94 18.81 17.22 20.22 14.85 20.08 17.16 17.78 22.31 14.03 16.23 27.21 13.53 12.92 10.82 18.82 9.88 10.35 16.82 11.54 15.47 24.44 16.09 17.89 21.48 20.23 13.76 23.74 25.23 17.99 27.69 17.74 18.88 22.42 15.62 17.18 16.29 14.55 12.94 11.59 23.18 15.14 12.19 13.5 15.18 19.1 19.44 17.83 25.09 17.44 12.03 21.04 17.67 19.79 17.76 22.98 18.92 13.39 20.24 21.34 23.11 18.24 14.24 19.63 20.26 17.88 18.8 18.4 14.54 21 16.53 8.39 16.27 26.25 18.66 11.94 19.61 22.99 18.38 18.67 17.4 31.74 23.71 23.06 18.4 17.07 13.9 18.93 13.71 29 15.49 23.8 29.67 16.46 8.7 26.75 15.78 19.78 22.43 23.02 14.88 25.98 12.05 17.51 20.5 14.64 15.2 16.04 11.19 23.12 24.35 9.93 18.52 17.61 24.64 20.57 14.12 21.74 12.85 14.49 14.89 17.45 17.04 15.58 11.75 12.94 22.08 12.1 14.47 23.33 16.9 9.98 17.91 19.24 19.65 21.69 17.44 26.64 22.44 19.76 12.33 19.78 16.85 18.68 15.57 13.06 19.24 25.58 16.75 19.41 19.1 11.72 19.06 12.02 14.11 10.53 21.86 16.22 15.14 19.33 16.28 19.67 24.06 12.77 7.73 14.05 25.22 17.12 19.66 19.4 13.62 17.89 19.22 9.62 20.08 14.64 10.72 12.66 12.81 19.31 20.91 21.42 14.48 22.73 15.28 15.08 17.94 21.9 18.72 11.23 24.78 19.53 17.78 17.32 15.22 23.73 19.76 19.78 23.47 14.22 20.92 26.04 15.6 18.47 24.51 21.83 14.96 14.08 20.85 12.41 20 14.78 15.73 13.66 10.04 21.49 10.82 14.07 17.07 14.45 10.69 14.07 24.3 14.56 22.09 13.21 21.52 20.05 20.97 15.05 23.23 15.08 13.66 15.73 13.92 15.83 10.19 13.63 21.18 15.37 16.08 14.69 20.08 12.37 16.32 24.75 19.08 14.6 20.65 16.23 19.61 17.89 25.54 8.08 16.58 30.99 17.55 20.06 20.95 9.7 11.14 14.11 20.61 19.91 14.78 27.22 14.02 18.06 19 15.39 27.22 17.62 21.83 20.22 18.21 11.5 17.53 15.59 20.96 9.81 16.82 21.84 6.84 16.71 14.58 20.37 12.07 19.64 22.12 22.43 22.93 12.89 15.28 10.9 19.4 19.54 14.29 28.26 22.12 17.46 18.28 16.62 11.99 20.67 18.72 21.24 14.92 16.04 18.81 11.34 20 21.14 13.32 17.63 8.5 19.21 13.31 9.56 17.69 20.97 8.82 13.6 24.8 20.73 26.1 8.61 17.49 20.55 22.61 30.13 12.12 16.41 13.19 17.64 18.52 24.29 18.55 18.81 20.3 14.76 18.27 22.08 21.97 14.4 21.86 22.1 15.39 16.74 14.03 14.59 15.56 20.74 17.17 20.59 24.79 22.05 18.18 14.93 23.69 18.65 24.44 17.04 12.54 17.1 18.71 13.61 19.3 20.66 14.27 18.75 19.33 17.24 23.77 14.7 15.65 28.41 16.23 21.03 13.22 31.27 15.32 23.67 23.52 9.29 14.55 19.55 12.09 15.58 22.07 15.39 23.89 13.49 18.17 27.17 16.31 22.61 15.49 20.84 12.42 13.59 15.28 15.65 12.98 18.37 15.99 11.71 15.53 11.73 15.13 16.3 8.41 14.57 27.91 20.32 11.91 18.59 12.36 24.8 21.4 16.26 20.24 34.09 24.64 14.27 22.4 15.94 22.42 19 14.14 11.65 13.9 19.13 16.55 17.97 25.17 13.08 13.24 22.61 15.38 19.43 15.46 20.13 15.69 19.18 16.12 15.03 21.39 12.36 31.09 20.91 24.12 20.82 11.66 15.99 14.25 12.37 12.16 13.77 23 21.4 19.95 19.42 13.12 19.27 13.1 17.56 21.1 12.74 9.85 22.04 24.52 27.65 13.54 9.06 15.85 24.26 13 12.8 12.43 23.19 10.76 23.41 16.69 17.82 14.3 24.46 24.81 12.83 24.92 17.44 13.17 20.43 9.23 20.84 19.26 23.37 17.05 21.33 27.11 28.9 15.36 24.44 12.69 18.23 11.92 25.69 17.47 20.74 14.24 15.26 16.39 25.34 16.78 22.21 20.84 21.86 16.78 13.93 18.13 14.96 13.42 22.71 17.39 15.02 12.45 15.82 23.94 17.76 12.29 22.49 21.23 16.18 23.27 14.01 10.21 24.45 16.94 19.17 14.38 21.37 19.16 21.83 25.58 11.86 7.72 16.85 16.59 15.59 22.67 22.85 6.96 14.16 24.65 17.49 18.55 20.31 10.93 18.25 14.1 14.28 19.18 18.94 21.68 19.35 27.99 12.29 22.08 10.93 9.54 19.76 14.31 21 20.23 15.82 13.04 20.07 19.91 19.5 14.98 11.44 11.15 17.51 19.94 21.17 21.13 25.39 7.77 11.88 14.33 14.6 23.59 12.1 17.23 25.7 19.08 16.36 11.4 22.82 14.15 12.87 13.84 13.82 25.34 12.21 17.24 11.41 20.62 14.45 8.72 26.67 21.2 23.31 12.11 3.45 17.13 17.53 16.58 19.3 5.22 25.61 8.87 13.26 15.72 25.69 18.38 24.27 12.68 13.21 20.41 18.03 13.5 20.73 21.31 10.61 21.95 10.1 7.76 16.4 18.27 18.2 11.36 15.31 18.96 19.03 22.47 20.08 20.1 20.34 12.04 21.97 17.73 19.51 14.72 20.56 13.57 17.33 15.88 16.35 13.96 18.44 16.47 10.7 16.97 19.1 25.62 10.41 14.16 20.61 25.14 15.71 16.07 20.88 13.4 16 14.99 14.87 19.41 17.58 18.8 21.72 8.64 12.87 9.47 17.87 22.35 25.04 13.46 22.68 13.17 17.46 26.38 22.69 11.01 12.41 13.67 10.98 17.1 12.33 25.11 16.75 22.62 17.13 29.94 14.8 14.43 17.08 26.81 20.56 28.13 11.6 12.47 11.75 13.58 17.78 17.14 19.1 23.05 24.27 14.22 23.63 23.03 21.53 12.61 20.59 12.32 19.71 15.72 25.69 22.48 19.02 12.41 14.6 17.37 17.66 16.99 25.73 22.35 20.83 20.78 25.45 16.25 18.46 21.4 13.91 15.19 26.24 21.02 17.28 16.26 27.09 14.81 24.66 18.17 10.58 22.24 21.9 21.22 16.53 11.56 13.04 11.7 16.89 25.4 12.03 20.48 15.59 10.32 14.45 19.28 15.2 21.26 13.34 18.2 10.76 11.6 16.04 21.07 29.69 15.51 18.18 16.31 21.06 11.55 20.77 13.16 27.66 12.38 20.1 15.69 21.43 21.93 21.16 10.42 8.75 13.65 17.4 17.7 22.9 20.5 14.81 28.66 19.81 18.43 24.48 10.82 10.73 14.14 25.72 22.2 13.59 21.91 16.86 15.28 20.46 26.22 18.01 22.29 13.31 21.44 12.5 17.06 26.67 22.85 20.85 16.4 20.52 14.56 16.65 13.16 14.86 16.95 18.66 16.68 24.83 25.45 19.46 14.37 19.94 12.08 23.69 27.91 14.43 18.3 27.02 16.24 11.64 20.39 24.01 15.55 15.14 17.73 12.89 18.74 9.73 20.95 14.03 17.65 18.94 10.9 18.54 13.98 20.37 13.7 13.6 24.4 15.65 23.81 20.1 19.07 7.92 15.2 15.64 22.85 17.92 39.16 17.73 25.14 16.74 13.06 20.88 16.06 16.56 23.21 18.21 16.81 18.62 20.82 19.08 17.23 29.35 16.59 9.97 21.08 22.44 22.01 8.22 18.57 25.41 15.55 24.22 24 12.44 14.66 15.07 15.66 12.36 25.78 19.08 15.38 16.46 18.65 9.77 16.2 19.46 16.58 22.17 20.93 15.4 15.75 21.8 17.9 21.35 21.31 23.5 5.28 19.79 13.53 17.74 11.72 24.58 15.82 14.6 18.81 23.04 11.86 21.4 24.11 23.67 19.09 24.38 16.4 19.91 21.66 19.18 25.63 26.83 18.03 25.18 26.87 8.78 20.98 21.32 14.11 25.29 12.69 15.85 15.66 19.88 12.59 17.6 17.01 14.51 21.5 19.71 18.07 17.64 14.48 18.95 19.6 22.69 20.95 30.38 13.48 18.53 8.3 19.17 14.86 22.94 18.18 19.97 22.9 14.27 17.12 13.56 32.14 13.65 15.5 16.68 15.89 23.35 14.56 19.43 12.26 18.68 15.68 15.87 16.48 19.4 19.23 25 15.6 8.97 18.08 19.41 18.32 14.74 20.12 18.79 22.4 11.31 13.12 13.89 14.99 19.8 12.41 12.3 9.52 14.91 21.38 19.71 18.19 23.75 22.42 17.16 7.19 25.7 13.71 20.79 19.02 20.79 19.88 19.88 13.39 13.64 20.79 19.06 15.54 20.43 14.47 9.61 11.87 14.29 26.85 17.05 19.84 19.86 15.52 16.25 27.99 16.27 21.22 21.35 14.74 24.67 14.87 15.4 15.58 32.55 10.74 16.09 13.26 19.83 18.99 14.84 21.15 18.46 29.12 9.85 12.37 14.25 9.44 17.31 18.73 14.72 18.65 18.13 17.91 21.35 18.5 11.14 12.63 23.26 17.06 16 15.36 17.81 17.83 17.39 20.52 12.56 25.16 24.67 17.15 11.94 17.93 15.59 19.24 15.43 11.98 13.82 16.99 24.57 10.85 29.6 18.62 16.33 24.73 14.92 21.69 14.87 20.84 20.89 18.51 21.46 12.7 19.31 18.38 27.74 13.7 17.11 12.23 22.27 12.83 17.67 27.9 16.16 11.09 23.3 11.89 23.65 13.94 21.63 10.95 20.08 15.94 13.75 15.46 20.28 23.24 16.03 24.22 18.82 24.58 15.3 21.25 20.61 17.93 15.42 19.71 20.06 15.63 22.11 29.25 28.3 17.09 16.12 11.52 21.02 24.18 15.51 21.27 26.12 15.36 14.44 17.7 28.07 11.7 10.53 17.98 23.28 19.65 22.01 17.15 19.27 20.38 19.97 24.63 7.53 12.15 18.99 20.26 14.62 10.14 21.59 14.83 17.87 14.74 12.83 21.84 14.66 10.82 16.58 21.28 10.87 15.08 15.87 9.96 11.55 30.47 17.95 28.92 23.63 12.91 15.16 23.56 17.75 26.43 7.16 14.52 15.86 17.04 32.06 12.88 15.76 18.19 16.75 9.87 19.28 8.51 16.53 20.18 9.72 23.66 12.1 29.11 6.93 10.02 11.77 12.26 15.04 23.84 8.47 13.63 15.96 26.99 19.69 14.97 12.88 20.51 20.83 12.24 12.73 11.66 11.12 10.15 20.11 19.81 20.17 23.63 10.05 16.25 16.76 27.21 24.22 21.42 19.72 18.06 20.22 19 23.93 10.09 12.84 19.98 18.9 15.78 16.79 22.58 11.76 23.05 15.96 27.57 18.21 16.25 14.24 13.68 25.28 13.64 17.12 19.69 16.79 29.8 14.42 24.99 19.72 24.74 21.81 14.56 17.13 20 15.81 27.16 12.81 13.67 14.87 36.25 23.07 22.08 12.57 15.93 23.14 24.31 18.39 9.86 16.73 16.28 18.27 12.98 19.23 28.74 29.91 14.41 16.42 14.24 18.58 28.76 18.28 13.62 22.44 21.59 18.06 28.72 14.82 10.79 25.61 9.85 11.14 18.14 6.95 24.19 16.34 14.97 16.76 17.36 17.89 19.48 9.09 15.52 15.96 16.95 10.95 17.69 14.72 13.41 19.03 20.05 25.37 6.38 10.09 9.23 12.32 16.76 22.95 19.59 20.92 15.2 17.47 11.93 17.79 20.52 21.69 21.11 22.03 18 17.77 12.41 16.88 15.53 24.65 18.71 22.59 22.83 17.15 12.4 20.12 27.27 24.42 26.12 14.43 14.96 23.52 19.58 23.19 19.74 17.03 9.22 24.78 14.7 31.45 18.68 26.91 17.98 21.58 19.81 21.19 24.82 20.99 20.12 14.48 14.38 20.2 14.87 20.45 14.49 21.28 19.14 22.48 12.04 10.68 14.31 20.12 23.36 11.91 16.32 14.56 16.99 12.54 11.88 21.89 14.71 13.03 18.67 23.29 26.44 13.62 11.79 16.95 18.61 25.37 23.54 12.55 20.64 6.17 27.75 7.66 19.72 13.2 12.85 16.5 15.33 15.22 21.47 13.11 18.08 18.13 27.81 10.41 19.55 14.81 14.15 22.21 18.44 15.7 9.95 17.13 28.6 19.76 16 15.03 14.94 8.12 21.51 21.84 10.76 23.18 18.95 19.94 16.22 20.55 19.42 21.26 12.14 22.44 12.88 10.25 19.15 15.09 11.21 13.84 12.19 18.17 20.86 7.21 11.53 24.43 13.12 16.09 10.76 20.29 9.33 18.57 21.86 20.87 21.49 15.88 13.98 22.94 13.51 11.28 24.93 20.07 19.46 22.84 14.14 23.59 13.85 20.75 12.98 15.64 11.61 22.39 13.47 13.12 18.33 24.86 20.8 19.2 16.95 13.63 27.1 22.66 15.51 15.87 16.08 12.59
34.54 21.54 42.29 21.29 36.64 19.38 26.57 24.33 36.89 19.49 26.57 39.69 44.92 25.61 33.15 18.42 23.26 26.46 26.1 34.91 37.72 23.6 27.35 27.14 32.62 23.56 22.27 36.02 28.26 33.05 18.89 22.27 22.54 28.81 19.39 36.2 48.62 18.13 18.94 28.53 22.79 27.99 32.07 24.13 24.25 32.83 21.62 35.18 26.66 30.95 38.9 30.19 17.17 34.67 39.56 24.54 20.57 29.51 22.96 24.94 45.85 37.54 23.25 34.7 34.34 16.88 21.84 28.68 18.44 28.69 12.59 30.72 18.03 28.17 32.32 25.64 28.19 12.97 24.72 45.54 26.29 36.25 26.97 15.47 29.92 32.73 25.15 30.92 41.36 21.42 34.71 35.06 14.33 21.76 33.63 26.1 33.32 28.54 35.56 32.94 32.47 17.87 19.9 27.36 49.78 46.22 26.04 24.57 24.67 18.28 34.18 32.81 37.11 25.48 19.66 19.93 21.29 30.5 20.64 22.19 11.1 20.81 31.86 30.72 29.23 29.03 20.71 21.7 32.65 21.15 38.98 28.27 35.58 29.32 29.28 20.31 26.33 21.98 26.73 26.53 27.24 16.82 44.93 28.5 23.41 41.6 22.58 28.01 38.4 25.64 30.17 31.79 31.68 17.15 23.7 25.02 28.44 27.86 34.51 16.59 21.13 33.83 17.99 25.84 37.01 33.01 43.89 20.51 16.13 27.78 10.32 37.52 45.56 39.55 30.79 29.32 28.64 21.87 19.62 24.04 25.61 30.65 16.07 23.76 31.83 29.74 18.53 18.37 23.03 30.43 26.13 22.86 36.77 23.11 30.8 23.91 46.05 48.7 27.64 33.71 18 34.78 17.66 31.62 37.8 26.02 29.39 28.69 11.36 27.73 27.98 21.02 20.96 20.93 31.25 25.67 23.55 20.47 28.36 23.87 30.41 40.58 25.06 41.38 29.79 37.48 22.41 25.25 42.41 33.51 19.69 26.8 23.26 28.24 29.68 26.24 20.86 31.5 25.06 13.98 42.94 31.79 31.13 36.05 21.69 30.51 46.08 35.07 25.96 27.68 21.87 29.52 38.36 35.43 25.15 21.89 40.83 30.92 25.07 51.01 35.39 37.93 36.67 17.96 43.11 18.91 32.85 26.52 25.58 50.84 18.39 25.55 44.46 24.65 42.25 22.79 16.81 40.47 36.93 27.4 25.31 34.01 34.51 26.59 25.27 41.3 26.31 34.38 17.69 29.16 48.62 24.62 26.27 27.5 27.78 21.07 24.03 41.01 16.45 29.11 28.82 21.13 25.91 23.54 27.76 40.63 34.04 18.48 24.63 24.44 24.76 24.78 16.7 25.46 27.55 18.82 22.43 39.78 32.56 24.58 40.45 28.89 29.99 19.33 32.36 28.47 23.6 30.33 23.45 35.19 19.47 12.75 25.23 42 20.02 31.14 26.72 16.94 20.37 36.39 15.06 23.13 21.44 28.38 31.39 25.71 16.72 24.39 15.34 26.88 30.47 20.28 22.77 27.68 22.34 14.37 37.43 21.91 32.6 28.05 25.75 26.77 27.1 27.09 22.54 34.67 26.86 24.66 37.1 22.94 24.3 24.07 37.74 43.91 37.19 31.41 17.85 24.53 28.93 15.49 20.55 28.06 25.98 25.98 22.45 24.66 30.03 32.74 21.56 26.24 46.52 32.98 43.1 19.12 22.44 20.06 27.2 32.42 27.74 29.34 34.88 30.42 23.58 22.61 25.57 31.46 41.02 41.97 43.23 18.9 22.63 20.56 26.28 47.53 28.12 35.38 34.26 41.03 24.81 31.81 45.07 27.15 22.32 22.15 13.87 30.96 29.42 22.94 39.74 20.01 36.67 16 21.4 41.89 34.63 22.92 38.6 20.29 22.68 17.27 34.05 36.53 37.77 33.77 12.87 17.77 18.63 25.61 31.59 31.25 39.88 17.55 24.06 10.37 27.3 28.06 18.08 30.01 40.57 30.71 10.44 39.72 18.99 29.19 27.62 24.27 26.03 21.04 37.21 32.59 28.98 54.86 24.6 18.79 24.71 31.45 12.09 30.08 29.6 29.02 21.87 26.49 29.94 30.77 31.17 14.39 36.52 26.48 24.2 32.66 15.29 26.67 22.09 17.04 26.27 48.9 35.06 44.07 33.44 16.52 40.92 19.16 28.91 27.32 19.9 21.39 24.11 35.07 16.85 16.71 28.81 24.65 23.16 16.21 21.4 29.91 43.29 14.3 19.23 28.31 46.64 31.93 24.02 32.7 28.48 39.03 20.87 46.34 33.82 22.04 31.59 21.61 24.66 41.28 32.67 21.99 25.84 32.38 23.98 28.2 15.12 31.27 26.27 22.22 41.2 30.8 17.77 19.03 45.25 27.44 24.45 26.26 25.38 45.21 23.53 34.91 24.08 35.8 24.97 17.66 13.14 20.8 26.3 34.82 30.64 14.69 35.31 27.26 31.67 34.62 30.49 38.25 16.18 28.9 23.09 20.87 21.37 32.29 20.02 30.36 33.41 13.92 53.16 27.15 17.41 34.91 41.4 19.71 37.01 35.6 22.68 24.27 18.97 15.1 27.63 34.53 19.59 15.18 31.28 12.18 17.3 34.56 35.94 15.68 36.56 18.84 31.39 17.08 24.08 29.5 30.19 44 24.75 25.68 21.92 15.83 31.55 29.25 22.1 36.45 24.87 20.82 34.72 30.11 35.12 28.73 34.26 30.14 29.23 33.15 25.28 23.97 23.92 24.43 39.51 38.91 26.2 23 28.41 26.81 31.9 26.28 37.49 22.99 27.81 13.67 25.44 24.82 23.14 9.84 15.01 16.31 27.34 18.85 35.71 32.28 32.84 22.01 22.5 28.19 41.7 20.38 31.16 48.42 26.16 21.38 28.28 49.22 32.76 20.21 19.77 19.01 28.77 33.57 23.41 24.95 30.9 35.26 25.05 32.59 33.99 41.51 18.43 25.28 30.56 26.74 31.37 41.37 28.37 17.89 39.67 19.13 17.27 29.94 18 26.41 11.43 19.51 23.02 27.02 20.35 20.63 23.2 35.47 35.81 36.11 37.94 39.33 34.16 20.97 32.26 23.1 22.1 22.83 24.57 17.75 20.95 17.17 28.78 16.72 28.21 30.98 34.81 35.83 16.66 34.01 36.26 27.82 27.18 30.02 28.27 20.09 19.8 37.05 36.2 37.33 32.74 29.69 22.39 16.29 23.23 22.51 42.17 25.76 23.12 29.04 23.67 18.06 29.3 46.05 22.28 26.13 35.92 30.03 18.41 24.76 28.96 18.65 21.99 17.94 40.38 33.37 30.65 28.85 30.6 17.44 28.51 21.28 12.81 32.18 32.95 25.68 23.96 18.73 10.53 37.26 23.56 32.76 25.34 19.18 37.07 25.71 31.58 28.53 30.68 17.39 21.08 24.51 30.76 21.19 16.49 35.64 23.12 27.29 41.04 32.01 25.99 23.22 37.26 18.89 22.92 20.64 28.05 32.98 41.21 40.52 30.43 19.22 24.24 27.22 28.62 33.86 38.68 19.16 36.19 21.52 23.69 33.94 22.45 34.44 19.88 16.61 33.88 39.18 28.69 15.8 30.98 26.84 18.31 26.25 29.04 29.12 30.28 30.49 34.5 25.18 13.29 29.12 21.41 33.73 39.13 22.37 43.15 44.1 29.92 21.73 32.57 30.42 31.56 27.78 37.8 25.15 35.88 43.89 24.21 23.35 35.12 55.91 47.05 16.93 13.11 35.63 19.22 33.39 33.1 24.69 29.64 24.69 21.32 40.55 16.25 34.25 37.76 49.7 26.87 25.25 44.72 21.73 29.39 28.84 21.94 36.28 32.99 21.81 14.13 23.16 29.9 29.07 41.53 26.67 25.49 21.51 25.35 24.16 40.98 23.93 22.81 33.98 30.92 22.64 30.49 24.75 19.8 13.72 17 27.88 22.52 38.37 25.61 38.55 29.24 17.27 6.42 28.8 34.04 23.83 25.66 34.18 27.51 28.54 25.89 23.72 23.13 45.44 27.21 21.71 52.31 25.76 33.18 17.83 12.01 28.24 30.33 21.28 38.98 39.94 20.09 24.79 14.92 53.67 6.67 22.07 40.98 28.1 12.76 49.74 38.1 34.31 34.41 13.41 19.86 25.76 19.99 20.64 29.88 27.43 26.51 18.96 28.64 11.77 18.25 41.57 32.43 43.2 24.66 38.54 23.65 27.27 29.3 56.75 26.58 20.57 29.71 54.82 32.74 25.45 22.58 25.69 21.28 32.28 31.17 26.08 35.01 26.66 31.79 17.53 27.14 27.9 30.1 17.92 34.51 29.84 15.01 19.69 12.77 25.96 27.42 27.26 48.56 26.44 38.82 26.84 23.61 29.04 24.65 16.84 16.62 32.36 29.05 25.34 25.34 44.05 23.21 16.67 44.14 26.69 37.85 20.52 25.89 29.31 25.19 24.76 30.05 36.46 30.23 39.35 10.15 26.43 54.14 26.91 23.89 33.06 29.23 26.55 29.01 26.82 19.88 11.15 27.37 15.03 38.74 32.09 19.13 27.56 28.8 24.26 33.55 26.03 16.13 22.14 22.31 40.11 33.85 35.67 43.58 28.12 44.43 15.52 22.45 26.89 26.88 35.76 33.69 31.8 21.05 31.31 36.61 33.35 20.39 19.6 16.03 25.99 27.51 35.48 32.44 20.34 23.61 26.42 18.83 46.83 25.71 21.23 41.15 25.59 37.99 20.74 36.76 30.73 22.82 26.97 38.09 32.15 21.26 55.36 14.72 23.42 22.71 31.17 42.16 32.4 27.48 32.21 21.05 34.55 24.88 12.28 33.75 21.61 26.59 27.1 20.55 23.9 24.18 27.48 27.59 20.54 23.01 33.31 27.67 25.59 33.29 27.99 12.2 18.44 20.37 47.1 25.81 34.45 42.26 36.75 48.11 30.62 46.34 18.39 10.43 15.07 24.22 8.47 28.71 26.93 32.69 20.67 27.01 24.71 29.86 26.16 14.56 23 29 29.13 30.69 32.97 13.35 38.07 15.29 18.53 23.34 20.35 40.9 31.77 33.96 23.28 22.21 8.07 26.69 27.36 22.52 27.87 31.19 22.94 23.22 26.52 25.64 16.15 32.19 14.78 41.18 37.83 25.16 30.5 22.88 20.83 30.33 33.6 34.33 32.68 24.62 45.75 38.79 34.41 29.39 24.55 33.51 14.09 26.69 24.37 26.73 37.44 15.35 23.54 21.89 17.54 29.2 20.83 27.36 12.16 24.03 22.87 50.31 28.85 27.97 25.99 35.58 29.56 37.31 23.08 23.42 28.25 27.38 11.17 33.46 44.12 15.57 34.64 22.49 31.22 15.95 21.61 32.17 20.8 14.15 20.19 40.07 15.59 15.99 19 32.27 21.92 26.71 21.34 24.31 31.14 22.21 33.46 33.76 32.74 48.16 19.51 31.74 33.66 43.09 35.95 34.63 35.73 24.98 33.43 14.14 36.67 20.91 22.91 33.2 31.99 42.34 25.21 21.24 26.71 34.78 21.16 35.64 29.9 29.85 34.1 16.05 31.73 23.1 21.92 34.2 30.04 27.2 25.45 26.71 33.6 26.3 18.05 23.34 30.38 16.61 25.67 26.14 22.97 47.07 27.65 25.86 45.64 24.83 34.86 22.78 40.79 31.67 26.72 19.84 48.52 31.54 27.23 21.53 29.88 25.47 25.75 32.6 42.48 29.54 22.3 43.47 23.69 16.43 34.63 20.06 19.09 36.74 36.2 20.09 23.18 43.72 35.89 12.82 44.23 24.57 20.13 31.29 26.68 24.57 20.76 37.55 20.09 42.83 41.24 29.04 33.02 26.48 34.71 44.81 25.87 37.15 31.01 20.28 26.29 16.55 26.17 25.51 20.49 23.96 19.04 21.61 18.37 27.88 43.4 27.45 28.41 19.67 31.63 25.63 16.57 46.33 42.76 17.18 24.87 26.68 26.21 28.43 26.53 32.21 25.98 28.22 38.91 23.13 39.78 41.24 21.87 23.17 16.65 23.28 21.53 30.73 21.82 41.06 16.24 31.12 22.76 16.91 33.36 30.1 26.77 26.95 26.93 36.74 29.63 20.45 36.09 28.91 50.45 14.62 34.03 25.28 25.38 26.34 34.85 27.99 19.7 40.26 26.16 30.97 22.66 19.5 22.4 32.53 52.43 17.5 39.82 27.32 24.96 43.95 31.43 32.18 22.11 38.97 34.04 24.95 34.73 18.53 35.52 17.61 27.27 27.95 26.68 21.44 37.5 33.29 32.99 23.89 28.9 29.18 24.95 23.62 15.55 30.13 35.11 30.9 40.16 23.41 25.22 23.27 31.45 31.06 21.47 30.62 31.37 38.77 30.01 27.65 30.26 20.37 21.54 27.34 18.79 27.11 23.78 33.9 17.96 22.34 54.63 22.92 19.9 23.54 19.98 36.78 10.73 23.62 15.91 25.75 28.35 25.77 15.37 26.26 16.93 34.59 25.28 19.92 42.77 40.3 29.56 23.77 28.94 13.86 21.2 27.19 33.28 18.78 32.85 28.29 29.13 19.31 24 19.57 31.1 34.58 40.35 20.65 23.7 26.92 22.71 39.53 19.23 23.61 34.28 13.79 20.34 23.49 24.06 31.76 37.79 23.57 36.07 42.41 31.63 40.17 25.38 25.72 13.31 24.29 30.18 24.23 46.39 23.24 25.75 24.16 30.26 31.97 37.4 27.58 26.19 31.35 30.42 33.23 13.43 28.36 17.89 26.83 26.99 20.12 24.33 29.65 23.77 40.9 18.54 35.22 23.57 32.14 23.81 46.93 18.44 32.6 26.81 15.81 36.3 17.98 22.18 38.15 27.33 26.53 22.82 28 15.76 33.25 24.25 31.39 27.21 23.04 40.12 22.35 16.62 32.67 36.92 34.18 32.61 29.14 31.08 31 50.96 45.71 21.53 27.15 28.32 19.35 38.77 11.09 14.99 39.95 31.54 34.24 24.35 20.62 27.13 14.86 24.54 30.2 22.72 33.19 31.57 37.79 38.26 21.75 26.14 37.26 28.3 24.27 30.77 39.94 21.96 24.54 11.09 24.53 24.51 30.01 35.11 17.7 34.02 14.6 41.08 31.88 32.81 25 22.77 21.53 25.28 18.33 29.19 18.97 28.45 8.98 19.45 28.53 24.37 39.34 26.78 24.04 32.19 32.62 31.48 33.48 26.05 19.73 15.28 36.52 44.94 42.44 32.16 30.13 25.22 32.13 22.01 14.53 25.83 42.45 23.97 17.64 42.64 23.91 33.55 28.5 22.54 18.98 21.8 27.44 17.02 29.91 19.23 28.78 30.51 26.92 27.09 30.29 26.49 26.15 32.1 26.01 19.75 32.5 31.82 36.37 41.15 28.12 23.97 25.62 30.98 22.96 36.98 25.2 26.86 30.05 14.29 23.6 19.93 9.61 17.53 24.08 19.4 43.03 22.2 23.69 21.09 41.51 24.03 31.75 15.48 39.33 14.59 16.94 20.6 21.82 28.17 43.89 25.98 19.45 31.47 36.95 20.08 45.2 47.06 33.44 17.33 35.13 29.86 38.37 20.06 28.93 24.71 21.45 38.07 30.84 30.65 17.39 20.43 37.22 23.32 24.35 27.12 23.51 26.64 34.73 19.81 30.54 26.52 27.48 24.73 52.08 30.01 27.52 31.81 20.37 15.55 33.79 30.56 28.87 26.55 30.99 23.59 39.83 26.99 21.07 26.03 26.92 27.41 26.46 13.81 26.37 29.28 21.03 27.23 26.82 23.92 17.17 20.13 42.96 17.46 25.01 20.95 22.3 24.64 17.98 28.42 17.83 21.04 38.1 21.64 18.58 19.37 26.96 28.01 24.74 19.41 23.97 22.66 27.26 26.17 27.43 35.72 19.89 18.85 32.3 19.43 31.27 25.14 30.73 26.59 30.6 13.47 34.68 35.53 22.92 24.42 35.93 40.91 28.32 16.04 14.16 30.14 24.22 52.18 31.61 44.58 26.56 16.69 44.64 35.99 37.09 26.85 28.44 32.62 26.16 32.15 25.07 30.5 17.03 23.49 40.02 17.59 30.1 29.29 19.87 30.45 23.48 26.75 21.7 25.02 30.49 27.22 26.66 35.57 20.36 41.73 31.25 25.16 35.27 37.19 21.02 37.44 33.04 23.21 28.12 45.22 38.39 26.44 34.66 26.1 27.64 29.2 26.58 16.91 28.73 24.21 26.33 22.99 24.95 18.22 14.12 14.77 25.94 16.36 35.74 45.13 40.18 30.03 25.63 18.39 18.87 20.16 18.82 32.74 22.76 29.53 31.02 19.79 16.6 21.99 16.75 25.61 30.12 19.08 26.38 18.04 28.68 22.39 19.7 25.89 26.8 21.75 26.89 31.94 29.19 32.77 27.34 20.52 28.06 33.23 31.52 41.78 45.28 29.43 29.67 31.5 20.3 47.22 27.83 21.39 19.15 28.5 30.58 48.13 13.87 35.11 32.61 20.82 23.33 26.84 26.49 36.44 25.36 23.5 23.3 22.26 17.58 33.26 25 34.77 24.33 36.42 35.73 16.98 36.25 46.96 32.77 38.02 21.54 24.13 14.87 40.09 26.28 23.28 44.18 30.15 38.92 44.65 14.47 46.77 25.96 25.27 22.59 14.09 39.55 24.35 29.08 39.19 21.43 27.43 30.95 19.77 30.75 23.6 14.91 33.45 11.91 19.52 24.75 30.33 19.01 25.6 36.21 19.8 39.82 27.62
21.96 18.76 16.87 13.27 20.95 13.19 18.54 17.73 13.63 17.62 31.9 14.35 22.18 7.67 9.87 15.71 17.77 19.35 23.09 20.68 16.84 18.3 19.77 21.27 13.2 17.29 18.99 20.95 17.88 18.35 16.82 16.56 15.31 13.27 15.9 19.91 20.6 17.17 15.64 19.36 26.46 24.68 21.83 18.31 17.49 18.91 19.53 20.43 20.52 18.86 27.8 14.33 20.31 17.42 16.26 16.34 21.01 12.48 19.49 25.92 15.96 16.85 15.26 27.53 19.97 24.49 11.77 22.27 7.34 20.86 25.55 24.49 17.82 18.75 16.49 20.05 22.04 18.72 18.02 18.72 20.13 11.66 15.64 18.52 10.98 16.55 18.86 27.54 23.64 11.87 14.53 18.71 18.22 22.5 20.61 15.95 17.4 18.87 27.44 21.48 15.06 15.31 29.5 24.59 21.92 19.15 19.47 13.69 18.57 13.03 23.51 17.74 16.91 19.6 31.35 14.82 25.78 19.74 15.68 20.09 34.17 15.58 19.07 15.69 23.26 20.06 21.26 10.59 24.63 21.51 18.43 21.34 17.99 19.4 22.23 17.71 18.7 15.14 16.84 22.59 17.59 9.3 14.4 10.86 17.09 18.31 23.61 18.94 20.7 24.6 18.94 11.52 17.74 24.46 12.86 22.17 17.39 23.98 18.81 15.6 22.91 14.93 20.08 18.29 18.84 13.57 16.93 9.88 15.8 15.91 20.88 14.56 20.07 10.05 23.39 24.43 18.81 17.29 17.09 21.13 22.14 19.26 13.95 17.6 25.86 29.92 12.43 19.89 19.91 21.17 18.13 19.76 16.01 23.56 8.31 24.61 13.88 16.38 16.84 23.25 18 20.47 17.11 19.89 15.22 16.84 27.27 13.97 19.1 17.46 21.41 8.96 14.79 17.14 18.54 16.35 9.91 18.53 19.37 9.34 21.86 21.97 15.35 27.56 13.4 17.95 24.34 20.51 15.83 16.35 16.58 10.3 11.48 16.93 20.37 18.62 16.63 21.11 16.93 21.52 14.31 15.9 26.74 19.33 22.08 16.97 19.86 20.53 25.08 19.63 13.6 23.36 23.03 20.87 19.52 11.72 27.49 16.38 19.7 28.95 15.53 22.75 20.57 15.45 21.75 11.18 23.37 13.58 15.61 22.43 14.44 18.7 22.21 14.3 21.14 19.03 14.1 18.55 15.66 14.84 19.71 19.7 18.09 13.12 19.02 21.98 20.52 16.5 21.56 14.57 22.49 15.66 14.47 18.52 22.5 7.29 19.47 14.2 26.28 19.93 14.04 19.16 14.98 24.18 17.19 17.12 22.18 20.46 11.24 10.83 17.72 16.01 17.05 17.93 17.56 20.43 14.49 26.09 24.63 34.99 16.91 19.66 17.44 13.06 25.28 13.18 19.9 26.39 20.52 16.89 19.81 24.83 14.83 8.99 12.86 21.74 18.94 20.19 22.48 15.98 23.79 18.67 17.54 17.25 11.07 15.85 12.02 20.55 19.43 19.67 17.38 30.35 13.47 19.83 22.71 19.98 18.48 28.21 20.85 23.31 23.43 20.72 12.91 18.12 17.15 20.74 20.31 18.47 15.64 18.99 16.55 20.14 16.31 18.04 16.82 20.51 12.13 15.12 23.7 11.01 27.04 21.2 16.85 21.23 15.69 19.41 18.92 18.55 16.06 16.73 24.3 14.78 19.1 12.14 16.49 21.29 14.95 20.55 20.39 24.12 16.52 15.6 17.95 14.14 22.19 11.67 17.37 22.62 21.42 21.4 20.05 15.76 19.08 16.67 15.59 17.44 15.5 18.3 23.02 25.76 15.85 21.34 18.63 20.63 13.06 12 7.99 17.69 15.05 17.75 16.37 19.91 19.98 16.63 16.9 20.38 20.97 14.12 16.09 16.18 19.04 17.16 16.39 15.32 17.72 13.72 19.9 17.55 20.74 16.28 13.15 19.46 14.56 18.04 18.57 23.17 17.21 25.46 18.39 16.12 15.76 19.77 16.91 20.03 18.13 16.61 17.9 16.83 20.76 26.13 15.75 19.36 17.42 21.03 14.25 9.96 14.43 18.16 20.3 16.44 21.72 14.63 19.79 19.15 14.34 22.15 18.4 20.47 23.89 19.76 11.78 13.15 16.25 13.75 21.2 18.75 11.17 25.63 24.54 20.3 17.59 14.3 24.21 14.13 18.41 22.47 23 14.11 15.55 20.17 17.35 21.06 21.7 17.48 16.75 16.47 22.96 22.27 17.94 23.97 22.5 15.95 21.78 12.54 22.67 20.19 14.82 20.47 22.81 22.02 19.57 16.21 18.13 15.63 18.31 19.6 22.24 15.39 21.85 22.65 25.91 26.04 16.04 18.98 12.43 23.86 22.66 15.83 18.42 17.4 14.6 17.36 16.46 34.59 14 19.4 18.08 19.88 23.31 24.38 17.58 15.74 28.14 19.1 17.5 15.05 20.37 17.06 20.54 18.88 11.3 24.82 13.05 11.88 21.72 11.66 17.56 27 21.7 17.14 21.69 22.86 23.5 19.06 19.17 22.93 17.54 17.73 18.49 14.79 22.81 23.69 18.04 16.05 25.67 21.08 18.93 29.98 17.82 19.69 19.11 20.67 17.44 14.5 25.32 16.92 19.61 16.65 17.38 15.59 15.28 21.12 23.47 17.43 18.61 23.69 13.88 23.09 26.17 24.19 19.03 22.96 16.39 14.7 17.6 23.01 21.63 23.98 17.79 15.53 15.38 9.68 15.7 17.69 21.24 18.56 15.2 11.91 29.49 16.85 20.19 21.27 20.21 23.66 15.75 20.88 12.88 9.35 19.57 17.1 20.01 23.91 15.53 19.51 14.1 13.68 23.3 17.46 17.99 26.47 17.41 19.68 22.05 21.89 20.55 20.17 18.18 20.46 16.81 14.8 19.82 14.26 23.33 15.37 12.16 17.32 27.02 29.75 25.31 14.13 23.39 22.81 19.78 14.7 27.75 23.06 11.43 17.47 23.58 16.63 18.86 24.01 13.06 18.25 19.56 15.3 19.07 19.51 20.1 23.69 10.9 15.39 21.14 24.87 30.79 22.21 15.12 21.6 14.86 19.98 13.1 25.48 11.25 17.89 19.25 12.34 21.31 15.3 17.76 12.9 18.39 22.97 25.84 24.19 21.23 19.68 19.38 15.81 11.91 19.42 19.15 21.93 19.34 25.71 14.93 9.11 20.72 11.63 15.81 18.18 15.29 25.59 22.97 18.99 19.59 16.07 18.92 20.89 19.76 17.01 15.55 15.66 26.05 11.34 21.24 24.06 23.33 14.16 16 15.28 17.97 16.03 16.97 16.4 11.35 24.71 19.2 16.46 10.72 25.6 15.52 27.15 17.65 23.11 17.6 14.59 15.33 11.66 14.55 20.96 14.96 14.28 17.49 14.03 20.82 19.28 22.14 22.4 22.3 19.35 23.87 20.7 17.49 9.65 17.81 20.44 14.67 19.6 17.39 22.05 12.31 18.06 24.78 27.95 27.89 21.34 17.2 21.76 17.92 16.41 18.6 20.94 15.74 17.96 16.72 19.84 20.38 19.52 29.86 19.66 16.08 25.42 14.45 19.86 16.71 14.61 19.27 23.01 14.18 19.46 27.49 15 10.57 12.6 16.91 18.79 24.09 15.31 28.87 16.67 22.35 13.62 18.82 20.8 19.64 20.37 24.05 17.6 24 13.96 16.47 30.93 16.23 25.19 27.28 21.69 23.41 15.69 19.33 14.94 16.58 28.88 21.27 16.94 13.09 15.1 14.22 21.63 19.15 19.76 19.4 19.58 24.52 20.09 10.45 13.46 19.77 17.46 25.37 14.32 18.88 22.26 20.99 23.21 12.09 16.18 12.14 15.76 20.48 21.67 18.87 21.37 22.54 17.24 15.7 21.31 19.62 22.69 19.19 18.58 16.66 24 13.88 18.76 21.84 17.83 16.1 21.37 15.3 20.01 23.04 21.36 16.13 24.6 13.64 20.83 13.18 17.33 16.37 18.25 24.31 17.77 16.48 18.44 17.06 21.44 18.05 21.96 14 22.89 18.26 15.86 20.36 22.8 17.16 16 15.85 13.3 16.75 20.17 13.25 15.31 20.69 13.42 19.21 15.54 23.92 23.67 14.54 20.92 15.36 14.8 19.21 19.52 20.22 20.87 17.77 16.52 21.93 13.56 12.33 18.11 20.08 22.6 17.43 19.07 18.67 18.72 13.4 20.02 21.08 20.65 26.83 12.63 23.83 15.57 10.2 16.55 21.18 19.79 10.48 19.34 16.04 16.35 21.49 18.81 20.74 24.51 17.36 21.47 14.43 16.26 18.55 13 16.72 15.22 20.96 14.16 21.51 13.6 22.33 17.53 20.07 23.11 15.47 19.91 21.47 21.33 16.24 11.67 13.54 18.54 16.02 23.66 13.77 25.71 24 26.24 22.41 16.31 18.64 20.89 19.84 23.64 23.38 19.19 14.01 11.01 15.28 18.98 24.8 26.41 15.59 19.2 14.8 23.55 18.16 21.33 21.9 19.24 16.17 17.76 25.33 14.12 20.5 20.99 16.13 18.02 34.84 24.08 17.29 10.12 21.43 23.09 14.63 16.88 14.61 12.11 14.66 22.17 15.45 20.02 18.82 14.57 17.5 13.8 18.51 10.83 17.79 13 12.67 18.01 15.84 16.08 13.63 12.14 20.2 17.73 20.57 27.36 16.44 18.85 21.1 28.54 10.03 18.96 21.94 19.57 15.78 11.96 18.16 22.57 26.8 19.01 12.33 31.12 18.71 17.83 26.51 19.89 17.49 17.74 15.92 20.88 23.38 19.72 18.49 19.94 15.34 17.57 18.95 8.55 21.3 16.1 20.68 19.01 16.93 19.04 19.98 18.12 28.66 27.45 20.07 25.16 10.71 22.06 16.38 14.8 24.94 27.4 15.84 24.09 17.2 20.94 21.37 19.9 13.21 13.41 15.89 27.17 18.98 11.88 15.82 26.77 26.38 23.12 21.03 20.53 16.32 22.05 10.67 12.86 19.75 25.98 17.97 19.9 25.91 13.97 27.8 19.51 22.08 16.77 12.54 27.66 22.06 14.27 20.29 19.56 17.69 17.13 19.15 14.77 24.72 16.8 19.87 13.14 17.9 18.46 30.22 18.39 16.93 21.54 24.35 14.83 15.91 12.02 21.88 18.73 17.7 17.76 16.04 22.54 30.85 17.05 16.19 12.2 17.76 21.97 19.44 14.29 20.17 20.86 19.55 17.23 18.05 21.33 18.6 26.91 15.09 16.54 21.8 22.76 23.65 17.49 23.71 14.41 21.04 21.92 15.1 16.79 12.74 16.01 18.73 13.54 21.15 19.54 28.12 23.79 17.78 19.56 21.43 20.15 25.08 23.11 24.39 15.86 10.49 16.78 19.61 18.46 21.51 18.79 21.12 12.8 15.22 19.89 13.86 23.36 20.59 16.74 21.65 16.48 19.68 26.27 17.44 14.08 18.23 10.98 11.11 23.52 16 17.48 17.62 18.84 14.31 20.98 16.35 12.93 15.64 17.39 28.4 15.81 24.61 21.53 13.17 28.01 16.29 24.94 15.59 23.18 16.46 22.09 13.81 21.26 23.69 13.35 11.69 22.48 19.08 13.91 27.05 22.85 19.18 15.82 31.06 12.41 15.49 13.58 20.93 16.06 24.31 16.01 16.24 21.51 16.69 16.44 17.48 20.75 25.95 14.79 18.97 18.19 18.89 17.66 14.11 19.7 19.66 25.48 18.84 23.67 17.55 12.76 14.71 15.2 21.35 18.82 27.06 11.32 19.6 16.43 21.97 12.45 21.24 14.1 14.72 22.08 17.13 12.95 19.63 16.5 17.55 9.5 21.01 19.23 18.6 13.21 15.61 14.78 18.14 19.82 25.19 22.98 21.71 13.27 16.12 26.37 12.65 19.4 24.14 16.67 24.91 19.35 19.18 14.85 21.1 18.95 20.77 21.37 14.02 15.69 18.47 27.29 13.4 19.26 21.15 14.81 16.57 23.33 18.85 19.79 19.91 17.62 19.68 13.32 21.04 14.56 13.9 25.05 25.07 19.53 18.66 17.96 16.26 24.83 21.72 17.63 13.6 21.18 20.18 14.45 21.04 21.5 19.63 16.22 12.39 26.69 10.53 15.67 29.98 28.73 16.96 25.64 9.79 21.39 21.04 20.31 17.73 17.26 21.02 17.7 19.19 18.96 18.78 18.84 16.05 15.47 23.46 20.65 26.02 20.3 23.96 29.87 15.28 20.66 13.13 14.82 25.51 15.62 8.37 20.88 20.39 17.58 20.31 15.61 21.98 19.49 24.02 21.45 22.82 23.15 11.06 21.04 24.45 26.05 14.62 12.99 23.36 15.76 23.43 19.26 15.78 20.01 17.14 18.75 22.35 24.77 18.21 24.72 13.76 19.42 19.23 20.83 11.65 16.22 17.94 16.89 17.34 16.27 16.94 25.33 18.7 16.41 24.85 19.34 19.29 16.01 19 18.37 22.55 18.92 22.69 14.5 19.47 13.73 19.91 23.28 25.67 26.81 23.74 22.71 16.71 13.99 15.53 13.16 21.42 20.46 22.63 22.74 17.16 9.05 17.62 18.43 19.86 19.23 17.81 10.54 19.35 14.72 25.21 13.89 16.19 18.55 21.01 18.7 23.23 24.34 11.79 16.83 19.65 18.75 13.3 19.34 18.06 25.49 16.92 16.54 19.62 19.37 21.67 15.77 24.04 23.16 25.22 14.09 17.67 23.22 18.43 18.05 23.41 17.48 21.42 9.29 18.65 15.84 15.96 12.02 21.22 19.69 16.95 20.8 20.44 8.65 27.49 20.76 20.39 16.86 25.15 13.26 24.87 19.73 17.35 11.24 18 12.83 15.15 18.9 19.74 15.28 13.12 22.71 23.26 14.14 20.97 24.77 23.93 16.39 28.27 23.48 19.84 20.77 20.85 22.61 15.86 19.28 9.79 12.85 21.79 18.3 25.74 16.79 18.84 25.2 15.01 17.51 17.75 17.84 23.55 14.22 20.5 25.1 21.09 22.02 15.63 21.49 24.09 13.92 24.35 14.79 15.21 14.99 18.24 22.9 17.46 18.46 11.94 24.43 20.8 28.28 23.42 21.62 15.21 16.82 20.74 16.81 16.19 16.49 12.1 18.25 22.26 17.31 16.27 20.73 19.9 11.27 17.15 16.21 17.72 12.77 15.82 9.32 18.91 14.57 23.52 12.8 18.54 17.91 14.34 21.42 19.62 19.94 17.58 16.23 21.91 12.31 15.47 11 15.59 11.66 28.9 11.98 21.68 18.36 13.97 12.72 28.52 25.1 30.42 21.51 12.6 17.63 13.81 10.99 19.71 8.91 22.98 18.61 19.76 22.39 14.38 24.88 15.3 16.13 18.67 18.36 19.15 15.85 21.59 12.95 23.16 19.51 18.82 14.49 20.84 10.54 17.66 20.31 15.96 10.45 21.08 13.32 21.77 12.71 18.35 16.72 17.08 20.15 22.42 12.07 20.5 16.01 26.11 24.34 23.05 21.19 17.98 17.13 16.51 12.35 22.87 15.18 26.18 19.67 17.63 10.44 25.78 29.77 13 16.48 15.39 17.72 18.4 21.71 15.73 22 16.73 17.74 19.88 16.73 18.63 18.65 10.54 21.29 8.51 25.04 19.33 18.97 24.28 18.65 20.78 17.35 19.08 24.69 15.08 22.65 12.59 20.57 23.79 16.53 19.71 19.46 16.47 22.51 16.48 14.14 17.14 18.17 19.9 21.56 20.76 13.04 19.11 22.62 21.95 19.96 18.09 18.69 18.98 25.92 20.16 17.86 16.66 12.86 18.96 17.93 18.38 16.3 29.56 23.45 15.93 24.73 13.17 19.24 17.41 13.27 20.69 14.36 20.34 17.41 15.71 19.5 16.35 19.78 13.24 12.07 21.64 17.73 14.48 17.97 20.16 21.89 19.73 26.37 14.55 11.42 12.38 19.73 14.05 17.3 19.67 16.09 22.57 16.23 19.65 24.89 17.15 21.38 20.54 18.26 18.34 12.08 19.23 29.08 17.82 24.56 16.51 25.3 20.88 14.18 6.01 17.03 20.27 22.29 16.09 18.13 24.87 19.29 41.48 17.01 19.62 14.79 9.91 19.41 25.95 23.45 23.36 21.96 13.68 22.6 15.2 24.81 21.05 16.35 19.64 13.61 19.02 17.16 19.44 23.91 17.01 20.02 22.84 16.47 13.83 13.77 17.37 21.53 14.24 12.16 19.03 18.62 19.14 12.97 27.12 17.29 17.84 21.26 22.41 18.48 20.29 22.24 15.78 21.12 16.98 28.11 17.68 22.17 20.39 16.35 13.8 12.1 25.49 12.8 17.27 13.74 12.25 16.94 18.97 19.76 20.58 16.83 20.17 17.56 22.85 13.22 25.08 13.57 19.56 16.55 15.52 24.29 28.51 22.01 25.08 15.02 21 15.25 25.43 19.96 17.77 22.49 16.12 18.66 20.9 17.82 21.41 19.53 16.76 22.48 22.56 20.75 19.62 13.25 14.74 15.25 17.43 22.89 21.21 16.61 18.68 17.15 16.9 22.74 14.35 25.04 12.04 15.61 14.93 18.69 18.45 25.48 18.34 28.64 15.59 16.74 22.62 18.66 18.42 20.2 17.45 16.64 18.85 18.39 12.03 22.39 19.54 16.4 11.69 16.87 23.96 19.95 16 16.45 20.25 17.49 30.56 16.76 10.25 20 23.14 15.95
0.78 7.45 5.23 3.32 7.23 4.06 1.18 9.27 7.13 7.29 7.44 5.93 6.86 3.17 3.54 5.02 3.27 4.74 1.71 7.81 7.93 6.71 4.89 2.26 3.77 10 3.22 11.3 4.42 7.38 6.12 4.43 3.84 2.23 4.3 3.93 4.29 1.14 2.29 2.03 11.13 9.28 3.36 3.62 5.62 9.5 8.47 4.69 8.44 1.77 8.24 2.82 5.14 6.81 5.25 3.54 6.4 2.28 6.31 14.71 2.11 3.41 1.92 8.9 5.45 5.9 1.93 10.2 1.61 3.29 4.21 5.62 3.8 6.62 5.48 3.23 3.87 6.39 14.9 2.83 1.4 1.32 6.83 5.19 4.05 2.85 7.2 8.21 8.08 6.75 3.56 7.16 4.41 7.63 4.92 3.44 4.56 10.62 6.21 5.05 4.49 5.96 5.17 6.43 11.72 4.59 3.08 5.88 4.76 1.85 2.86 7.45 5.31 3.9 5.84 3.81 7.62 5.61 7.5 2.99 6.73 4 3.87 2.98 8.48 5.38 5.85 3.44 1.84 2.27 10.6 4.46 4.38 6.09 4.35 3.42 7.3 6.3 4.87 5.44 5.05 2.2 2.07 5.66 2.41 3.75 5.32 6.21 1.75 3.92 2.15 3.66 4.86 6.4 2.5 9.19 2.14 3.74 4.27 5.8 3.35 6.62 6.08 9.71 1.18 5.56 3.31 3.83 1.61 5.95 6.04 13.51 5.6 1.93 4.75 10.99 9.48 7.09 2.31 4.95 10.12 3.07 8.75 5.73 3.96 8.2 6.06 1.85 2.3 3.22 5.71 7.43 5.09 4.62 1.09 4.33 2.3 3.14 5.47 7.91 4.84 7.71 8.37 4.93 1.69 8.16 5.3 8.31 5.44 9.44 5.38 2.81 4.14 4.62 1.55 6.17 1.57 5.96 7.11 2.99 6.02 7.88 6.31 2.4 7.58 8.02 7.36 4.7 2.83 1.11 5.54 3.45 4.09 4.69 1.86 4.43 3.48 5.81 3.36 6.37 4.59 5.36 8.21 4.87 8.29 4.27 4.04 3.07 4.87 8.77 7.92 10.55 5.34 2.41 6.57 3.82 2.76 7.65 6.55 2.89 2.48 7.19 5.69 6.04 3.56 3.46 7.41 6.55 4.22 6.93 7.28 4.47 2.54 2.3 9.56 7.43 3.99 1.55 3.79 2.09 8.22 6.03 4.77 5.19 3.67 4.56 5.67 0.98 8.43 2.64 5.39 6.51 2.09 2.87 9.51 3.66 4.41 1.74 17.7 3.58 6.37 9.36 6.31 4.22 5.18 2.86 5.63 7.81 3.73 2.81 4.17 4.86 5.18 5.49 6.06 4.86 1.61 7.07 6.87 12.74 5.58 1.73 6.1 3.17 7.2 8.94 9.76 11.94 9.23 4.3 2.19 10.25 2.55 1.46 2.23 3.26 7.57 6.56 7.44 4.87 4.4 6.44 8.22 4.51 5.87 6.7 1.75 3.42 5.33 1.24 7.3 11.82 2.64 5.37 4.7 5.53 2.19 4.89 4.42 2.71 4.63 7.45 11.18 7.1 5.07 2.74 10.45 4.08 6.01 4.09 6.65 4.26 6.9 6.37 6.06 7.79 2.28 9.87 3.01 4.99 7.01 10 6.29 3.54 2.66 2.82 2.64 1.31 6.46 4.67 2.44 3.26 2.55 5.59 4.41 4.72 1.54 8.22 5.25 3.39 4.66 3.05 4.96 3.41 7.64 8.09 7.95 5.57 5.35 4.66 5 1.6 2.17 7.74 8.15 2.63 3.37 5.84 6.89 7.84 4.3 11.15 6.24 5.38 7.9 2.6 2.26 3.55 6.06 3.88 6.14 7.87 1.87 4.57 3.43 6.71 4.55 1.33 8.26 3.01 1.22 5.45 6 9.06 9.72 5.52 4.08 3.92 5.47 2.43 4.8 9.95 5.52 4.99 5.04 8.05 3.39 7.08 3.51 4.59 3.5 5.31 6.71 3.63 4.21 1.42 7.34 7.26 6.15 6.72 2.59 0.66 2.28 4.85 4.9 1.31 4.94 4.53 5.89 10.76 2.47 2.14 3.85 6.68 6.26 7.98 2.6 6.56 6.57 3.15 3.1 6.96 4.66 1.21 10.88 2.76 6.17 12.77 4.45 7.59 3.84 2.34 2.06 3.68 6.26 8.23 9.92 1.9 5.83 4.28 0.65 10.75 1.76 5.97 1.9 2.5 6.3 12.47 1.57 1.6 6.97 4.68 7.75 2.54 7.65 5.66 1.95 5.45 6.86 7.5 7.2 4.03 11.18 2.54 3.78 8.09 7.79 5.23 6.99 8.62 4.72 2.58 5.39 3.16 0.63 5.3 4.7 4.71 6.14 12.67 4.55 4.68 5.23 7.95 3.48 6.31 8.34 4.26 9.9 8.57 4.51 2.06 2.14 10.23 7.16 7.38 5.52 7.08 4.39 4.15 3.79 7.5 5.02 5.71 9.09 5.3 5.06 8.42 3.9 2.79 6.18 3.67 2.21 2.39 4.76 5.35 8.3 4.14 7.77 7.4 3.1 7.71 7.95 4.3 6.47 1.46 2.04 3.67 6.16 6.44 1.37 3.68 6 5.99 4.86 6.46 6.04 6.02 5.29 7.7 1.68 10.54 3.89 9.03 14.85 2.52 5.28 8.86 4.32 1.51 4 2.43 4.26 3.45 7.59 6.35 2 3.39 6.59 5.12 5.4 1.17 5.86 5.45 4.09 11.41 3.29 9.23 9.63 7.28 1.14 4.72 6.16 7.96 4.35 6.13 4.09 6.2 3.47 1.24 4.03 6.37 4.75 7.23 3.17 1.09 11.49 7.57 5.89 5.9 4.96 2.42 11.34 4.01 5.51 5.19 1.23 5.55 16.79 1.9 6.96 9.38 6.48 1.88 3.08 12.62 4.71 5.89 6.16 3.76 9.34 3.1 4.14 5.04 9.86 6.56 3.49 1.81 2.97 1.29 3.4 8.67 0.85 3.43 15.11 2.9 2.86 9.22 8.36 3.67 3.18 5.55 2.5 6.41 12.89 6.61 6.16 2.63 4.06 4.43 3.2 9.63 1.32 8.26 5.44 3.3 4.1 4.41 7.56 3.9 5.53 5.33 5.81 5.09 4.54 5.69 3.31 3.93 7.8 7.24 4.3 5.72 5.11 4.62 6.78 2.6 1.04 4.24 2.89 5.65 2.97 14.48 3.54 8.45 10.8 5.06 7.94 11.05 7.8 5.78 6.5 4.16 4.14 5.73 11.21 1.38 1.11 4.17 1.65 7.38 1.64 10.98 1.69 5.71 4.87 3.46 6.56 2.34 5.14 5.29 3.31 6.11 1.63 12.98 9.59 1.45 4.64 6.91 0.91 5.64 5.73 9.08 4.78 3.08 6.01 2.79 7.7 4.01 5.62 4.3 8.72 5.2 3.22 3.83 7.36 8.23 4.87 9.8 4.61 4.48 4.55 3.67 2.14 9.22 7.53 6.05 2.14 6.55 7.1 4.7 3.03 8.1 4.36 2.1 6.53 4.23 2.26 2.79 12.77 0.32 3.79 6.65 0.56 4.43 7.18 2.24 1.78 5.67 8.4 3.39 7.61 4.09 6.64 3.59 5.89 1.31 5.92 7.62 9.14 4.62 14.68 2.09 6.66 7.28 2.85 2.85 3.91 4.05 6.89 2.1 4.31 6.94 4.39 5.44 5.54 9.35 6.34 5.05 5.01 9.73 3.04 5.95 3.3 5.02 1.88 5.07 1.77 0.98 7.12 5 7.68 3.93 3.66 2.4 3.16 2.54 6.8 2.63 1.43 2.79 1.83 2.65 3.66 1.65 6.02 8.39 2.19 1.39 4.99 8.01 3.79 5.52 3.38 11.67 10.43 11.61 2.15 9.63 4.71 7.84 7 2.37 3.42 5.8 8.24 3.79 9.94 7.56 3 6.85 6.05 2.55 4.47 4.81 5.49 8.69 4.15 10.56 4.1 5.75 6.75 10.69 4.7 2.86 13.73 7.7 2.41 5.36 0.87 5.49 3.33 3.76 2.48 10.66 4.26 7.23 3.23 5.61 1.2 6.47 3.34 3.91 6.29 2.65 9.66 1.9 3.05 9.94 4.32 6.43 9.45 11.19 6.99 5.17 2.98 5.21 4.39 1.78 4.1 1.4 7.21 2.12 5.29 3.2 1.77 4.48 5.06 9.38 2.36 7.99 5 6.47 7.18 3.83 5.96 8.56 6.93 3.74 2.84 6.28 0.88 10.19 1.82 5.91 5.26 9.72 4.01 5.69 5.92 5.77 7.06 1.63 10.21 7.05 6.64 4.69 4.27 9.21 1.79 7.05 3.37 7.73 9.53 6.46 7.71 13.94 9.77 5.48 5.88 2.84 4.47 4.02 2.39 5.03 2.97 2.57 4.35 9.89 8.05 4.79 3.53 8.11 4.57 2.95 6.7 3.41 5.12 5.99 2.84 9.94 10.27 5.72 2.01 6.61 9.11 3.57 10.26 10.12 2.17 4.49 7.51 2.94 15.85 4.99 2.37 2.21 3.38 5.4 5.75 5.53 1.36 5.94 5.74 11.51 6.07 5.44 1.29 7.26 4.48 3.52 1.74 11.38 4.37 3.72 0.94 2.24 5.21 5.74 2.47 16.18 9 10.74 2.9 5.85 1.56 4.87 2.74 8.89 10.55 1.38 1.46 8.43 5.49 4.92 5.32 4.38 6.19 5.07 3.03 3.66 1.96 3.19 6.43 7.45 2.31 13.47 6.96 5.48 2.13 5.14 10.89 5.57 6.1 4.3 6.28 2.8 3.64 6.42 0.65 9.46 6.08 6.45 8.71 1.95 10.02 6.18 8.69 5.21 10.65 6.71 9.03 8.64 3.1 4.76 3.08 3.29 2.93 4.37 2.74 8.37 4.37 3.08 5.8 6.24 2.42 6.44 2.27 3.92 1.43 0.97 10.62 8.26 4.72 8.22 5.44 2.3 6.44 6.1 8.08 8.89 2.45 0.98 7.29 6.56 1.49 11.58 4.57 5.75 1.44 3.66 6.03 11.56 3.67 4.77 2.83 3.74 9.27 3.04 1.47 2.62 5.04 2.81 5.67 6.48 3.61 0.93 9.98 7.4 4.93 11.42 6.33 3.3 5.41 3.93 6.35 2.67 0.67 1.9 3.86 3.59 7.24 6.42 5.91 10.17 4.85 6.48 5.04 6.1 4.58 13.34 6.98 8.69 1.72 7.87 4.58 6.49 11.42 9.2 1.85 3.43 4.53 8.82 8.08 7.83 8.89 12.28 7.85 2.66 2.33 9.97 3.5 8.9 4.04 3.7 4.83 5.44 1.81 4.73 5.3 3.54 2.33 5.65 4.06 2.79 11.57 4.16 3.96 5.2 9.62 5.86 5.23 2.81 5.91 2.19 4.17 12.77 4.83 5.6 5.18 2.67 3.64 3.16 6.47 7.19 5.63 2.07 2.73 2.74 2.64 6.68 1.65 2.53 4.82 5.56 5.31 2.04 6.17 3.06 3.08 0.53 4.99 7.13 8.62 6.92 3.29 1.67 3.85 5.46 4.01 6.48 1 3.68 2.79 6.44 7.67 7.16 7.39 6.25 1.95 12.15 7.22 6.42 3.49 3.79 7.05 3.69 3.15 5.79 9.03 2.21 5.74 3.78 5.28 5.78 3.65 3.43 4.86 6.86 1.93 5.46 12.8 5.72 4.92 4.13 4.51 6.34 5.33 3.36 1.62 12.29 5.03 3.46 10.53 5.33 5.01 5.07 6.47 1.66 6.32 8.44 5.22 5.99 7.37 6.67 1.26 3.3 5.17 2.76 0.83 3.45 5.61 2.05 5.17 3.02 5.47 1.4 2.08 6.06 8.75 12.72 13.94 6.23 7.85 7.24 8.11 7.95 1.45 4.25 6.2 4.28 9.73 6.1 8.03 5.64 6.71 9.81 1.58 1.46 6.69 4.55 3.23 4.04 8.75 4.16 2.15 2.11 5.58 1.65 8.07 3.22 1.91 0.99 5.68 7.63 0.75 6.36 4.07 6.24 4.03 3.18 5.3 4.98 1.46 4.47 4.97 6.37 4.5 10.16 8.33 3.52 4.35 7.19 5.64 1.37 8.32 4.31 5.28 7.2 7.42 3.32 2.89 3.55 6.92 12.8 8.97 4.45 0.66 1.64 4.56 6.64 5.38 9.58 4.68 6.36 11.49 3.96 5.17 3.34 1.21 5.48 3.75 6.64 3.42 6.01 0.83 8.33 1.31 1.09 2.51 4.36 3.85 6.63 3.66 7.01 4.82 4.6 8.75 8.01 5.59 6.33 1.64 6.97 6.11 5.42 1.94 7.24 5.79 7.43 2.13 6.29 5.51 6.72 5.38 12.9 7.89 5.31 3.82 7.61 3.73 3.12 6.83 1 6.71 5.69 10.15 3.6 7.22 6.91 4.77 4.18 3.52 7.28 2.42 6.19 10.28 4.41 3.89 1.68 6.38 3.92 3.18 2.97 3.66 5.04 9.3 4.36 8.28 3.76 8.84 0.86 3.86 2.66 1.35 5.51 10.74 5.32 3.85 2.42 5.54 2.04 6.63 8.93 12.02 5.43 2.79 1.79 3.76 4.84 8.4 7.81 1.64 2.52 4.19 4.12 6.01 2.05 3.32 3.72 3.31 7.5 2.84 8.85 2.92 18.02 2.19 1.68 1.94 4.24 2.51 2.77 1.68 10.55 10.26 4.61 1.6 7.71 5 7.37 4.83 1.97 5.1 3.43 1.41 8.27 5.66 2.42 4.87 4.29 10.1 8.33 7.84 4.22 5.18 6.91 4.61 2.23 5.04 7.61 4.69 6.02 3.47 7.41 3.47 2.42 2.65 6.73 6.81 4.73 3.97 9.11 9.25 5.1 1.1 10.65 8 7.02 7.73 5.6 4.15 5.89 4.34 5.15 5.61 8.68 3.05 4.49 1.77 7.1 5.53 5.44 7.62 8.7 0.63 2.45 4.15 7.5 9.04 2.24 2.96 7.79 6.15 2.33 0.45 5.97 4.98 3.63 9.8 3.95 3.22 9.92 1.21 10.02 3.52 4.48 3.94 1.78 4.74 6.23 5.75 6.04 5.87 5.97 2.91 1.96 5.28 4.61 5.46 8.65 8.06 10.22 4.46 8.1 3.61 5.5 9.79 3.48 5.7 4.34 5.8 5.16 3.64 2.83 6.98 1.09 2.66 5.66 2.18 1.61 1.12 11.87 2.71 1.85 3.89 8.01 0.96 5.22 1.11 0.64 2.44 1.53 5.4 1.02 2.61 6.65 6.12 6.66 6.08 10.13 1.35 7.45 1.93 4.43 11.89 2.18 2.07 6.41 2.52 10.23 5.48 5.86 2.7 4.67 2.73 6.87 5.18 7.7 4.19 1.89 3.21 2.96 4.03 4.32 4.93 1.61 4.07 13.42 5.37 1.59 6.65 6.43 7.09 7.71 11.31 2.75 3.91 9.98 7.54 2.47 4.44 1.53 4.72 7.66 6.38 6.08 11.16 2.5 7.2 1.3 7.9 7.9 5.12 6.51 6.07 4.08 7.78 11.91 2.42 1.12 3.33 3.1 5.47 2.91 6.18 2.82 4.69 2.17 5.11 8.36 4.49 6.19 2.74 7.44 2.61 9.66 6.98 2.43 11.31 2.12 11.22 5.32 5.95 4.67 3.07 2.7 5.07 6.36 3.47 4.97 8.07 5.75 4.94 5.99 7.77 4.58 1.96 10.78 9.31 6.01 1.35 7.7 1.87 3.54 6.99 6.04 6.45 10.18 1.41 5 1.91 4.05 4.64 2.2 5.66 3.23 2.13 8.03 6.31 6.18 1.91 9.1 1.06 5.31 3.79 2.53 10.6 3.3 5.34 2.52 6.45 5.43 5.57 4.7 5.13 8.5 1.66 6.94 7.44 2.21 5.55 2.92 4.69 7.86 1.64 4.36 2.66 2.83 2.73 8.03 2.29 9.18 1.63 9.87 4.52 7.43 6.09 4.21 3.11 7.93 7.42 5.87 3.06 8.01 4.26 10.19 4.25 9.85 11.98 4.52 5.45 3.73 7 6.56 5.69 2.71 2.01 3.97 6.2 8.43 1.61 6.56 1.19 5.26 8.86 9.48 6.36 9.04 7.29 4.54 2.8 6.26 3.83 5.55 7.63 4.24 4.5 4.11 3.97 7.93 2.51 4.4 6.67 7.96 2.23 3.52 3.18 5.57 2.37 6.69 7.03 4.09 7.14 1.89 6.63 5.41 4.09 7.26 3.84 4.9 3.39 5.37 5.49 2.71 10.01 7.18 6.68 4.63 3.92 2.72 8.32 1.93 12.29 2.01 6.11 4.02 3.62 2.44 7.16 6.88 6.05 6.79 15.45 1.35 12.57 1.46 2.91 6.71 1.96 0.96 5.94 2.81 7.24 2.57 8.07 4.75 3.87 2.65 6.36 3.07 6.22 8.72 7.53 7.13 0.69 14.84 5.74 1 1.56 8.86 2.65 1.89 7.24 6.29 3.19 2.58 0.71 8.42 5.72 6.59 5.76 3.39 9.44 4.12 4.93 3.64 2.16 8.55 6.53 2.4 6.38 3.97 7.02 7.63 1.7 1.21 5.69 7.19 4.72 8.24 6.61 7.86 8.26 12.58 3.32 2.72 1.17 4.3 1.84 2.19 6.88 4.77 8.64 11.66 3.58 5.59 7.47 5.95 7.23 5.57 5.5 6.2
0.58 0.19 0.56 0.23 0.29 1.19 0.43 1.03 0.31 2.07 0.56 0.34 0.3 0.55 0.61 0.32 0.44 0.47 0.21 0.69 3.1 0.88 0.82 0.74 0.38 0.37 1.13 0.84 1.64 3.27 0.42 0.62 0.75 0.69 0.6 0.44 1.45 0.3 0.62 0.28 0.76 0.56 0.5 0.45 0.39 0.69 0.38 0.68 1.16 0.68 0.35 0.59 2.23 0.88 0.44 1.06 1.47 0.9 1.19 0.48 0.28 0.28 3.66 0.67 0.46 0.38 0.33 0.59 0.16 0.79 0.58 1.57 0.2 0.34 0.32 0.23 0.5 1.25 0.21 0.23 0.35 0.31 0.33 0.27 0.65 0.77 0.76 0.63 0.65 0.46 0.49 0.47 0.47 0.26 0.53 0.33 0.47 2.07 0.34 0.63 5.14 1.05 0.31 0.34 0.6 0.88 0.34 0.69 0.24 0.47 0.77 0.25 0.66 1.16 0.53 1.58 0.29 0.5 0.64 0.55 0.45 0.41 0.83 0.48 1.59 0.37 0.59 0.56 0.24 0.32 0.25 0.39 0.24 0.24 0.48 3.23 0.27 0.81 0.3 0.87 0.37 0.38 0.41 0.51 0.23 0.66 0.65 0.3 0.26 0.47 0.18 0.38 0.52 0.57 0.26 1.4 0.22 1.1 0.7 0.38 0.45 0.57 0.8 0.64 0.31 0.6 0.63 1.15 0.46 0.29 0.52 0.2 0.28 0.38 0.3 0.45 0.31 0.63 1.89 0.32 0.68 0.33 1.35 0.41 0.38 0.7 0.92 0.46 0.36 2.78 1.25 1.17 0.28 2.6 0.34 1 0.82 0.68 0.74 0.21 0.26 0.21 0.24 0.62 0.43 0.52 0.59 0.91 0.38 0.29 0.25 0.34 0.23 0.38 0.38 0.38 1.73 1 1.2 0.96 1.07 0.57 0.53 1.22 0.35 0.27 0.86 0.36 0.3 0.77 0.33 0.93 0.62 0.59 3.34 0.5 0.99 0.31 0.73 0.22 0.64 3.23 0.24 0.32 0.27 0.73 0.7 0.67 0.44 0.55 0.24 0.67 0.37 0.23 0.31 0.55 0.24 0.38 0.72 0.25 2.81 0.2 0.39 1.19 4.94 0.65 0.35 0.35 2.2 0.35 0.47 1.99 0.34 0.58 0.28 0.61 0.32 1.16 0.31 0.43 1.96 0.27 0.96 1.73 0.43 0.29 0.34 0.4 0.7 0.8 0.87 0.65 0.33 0.44 0.31 0.28 0.61 0.63 0.45 1.02 0.45 0.66 3.22 0.4 0.68 0.43 0.71 0.94 0.8 4.53 0.57 0.45 0.86 0.43 0.27 0.68 0.3 0.32 0.88 0.73 0.96 0.36 0.9 0.35 0.3 0.48 0.47 0.43 0.7 2.88 0.6 0.37 0.58 0.27 1.9 0.45 0.38 0.48 0.59 0.45 0.4 0.44 0.35 0.77 0.6 0.75 0.22 0.97 1.16 0.38 1.26 0.32 0.38 0.52 0.66 0.65 0.67 0.81 1.08 0.36 3.52 0.78 0.51 0.75 1.74 0.32 0.66 0.57 0.39 0.61 0.81 0.63 0.3 0.39 0.54 0.32 0.35 0.42 0.51 0.41 0.29 0.27 0.72 0.2 0.6 0.78 1.34 0.57 0.44 0.79 0.98 0.64 0.53 0.76 1.23 0.63 0.36 0.43 0.21 0.34 0.8 0.83 0.77 0.59 0.36 0.26 0.22 0.56 0.63 1.09 0.85 0.6 0.82 1.12 0.53 0.25 0.5 0.25 0.33 0.38 0.8 0.17 0.2 0.59 0.32 1.09 0.4 0.45 0.81 0.71 0.58 0.69 0.34 0.3 0.22 0.53 1.12 0.42 0.47 0.68 0.41 0.48 0.56 0.22 0.31 0.27 1.05 0.35 0.32 0.48 0.48 1 0.6 0.65 0.35 0.4 1.36 0.76 0.6 1.01 0.32 0.46 0.22 0.23 0.45 0.92 0.31 0.47 0.59 0.54 0.83 1.09 0.41 0.28 0.58 1.4 0.88 0.22 2.18 0.85 0.79 1.84 0.35 0.38 1.06 0.36 0.47 0.33 0.61 0.37 0.4 0.31 0.96 0.48 0.44 0.31 0.56 0.44 0.68 0.32 0.3 0.84 0.63 0.44 0.61 0.35 0.37 0.28 0.35 0.46 0.28 0.38 0.24 0.43 0.27 1.08 0.25 0.45 0.43 0.91 0.46 0.37 0.28 0.72 0.48 1.3 0.34 0.39 0.88 1.54 0.41 0.43 0.98 0.98 0.33 0.96 0.28 0.45 0.43 0.21 0.32 0.46 1.2 0.87 0.27 2.25 0.33 1.07 0.75 0.39 0.35 0.26 0.27 1.09 0.53 0.39 0.79 0.57 1.04 0.73 0.28 0.31 0.42 0.3 0.63 2.19 0.41 0.32 0.82 0.23 0.26 1.16 0.32 2.35 1.02 0.82 0.95 0.78 0.65 0.81 0.45 0.47 0.78 1.92 0.33 0.36 0.34 1.82 0.35 0.46 0.28 1.56 0.48 3.72 0.88 0.73 1.14 0.76 0.48 1.11 0.3 0.71 0.22 0.71 0.34 0.48 0.29 0.3 0.37 0.57 0.87 0.25 1.83 0.33 0.22 1.8 1.23 0.39 0.32 0.85 0.22 0.71 1.06 0.85 0.2 1.42 0.43 1.19 0.84 0.39 1.34 1.09 0.49 0.46 0.31 0.69 0.88 0.95 0.58 0.27 0.26 0.82 0.59 0.59 0.33 0.38 1.22 0.33 0.87 0.87 0.55 0.3 0.52 0.58 0.54 0.89 0.24 1.76 0.4 0.67 0.69 0.61 0.23 0.23 0.52 0.63 0.34 0.77 0.35 0.46 2.38 0.21 0.21 0.5 0.39 0.53 0.33 0.26 0.38 3.27 0.36 0.52 0.38 0.23 0.29 0.21 0.67 0.6 0.24 1.58 1.12 0.71 0.88 0.39 0.4 0.35 0.68 0.4 2.85 1.18 0.64 1.03 0.34 0.18 0.33 0.22 0.94 0.31 0.19 0.37 0.31 0.36 1.03 1.2 0.52 0.48 0.48 0.83 0.34 0.68 0.43 0.27 0.83 0.51 0.27 0.85 0.37 0.36 0.51 0.43 0.24 0.67 1.83 0.46 0.5 0.33 0.48 0.57 0.36 0.62 0.62 0.24 0.23 0.48 0.4 1.85 0.68 4.2 0.83 1.42 0.27 0.6 0.57 0.26 0.28 0.32 0.34 1.93 0.43 0.44 0.5 0.46 1.65 0.54 0.24 3.83 0.83 0.78 0.65 0.33 0.49 0.29 1.64 0.37 0.31 0.23 0.35 0.37 2.39 0.41 0.5 0.36 1.35 0.58 0.31 1.18 1.16 0.74 0.24 0.55 2.53 0.37 0.38 0.81 0.41 0.75 1.25 0.65 0.42 0.55 0.27 0.35 0.77 0.32 3.25 0.35 0.96 1.32 0.33 0.48 0.31 0.4 0.81 0.61 0.44 0.25 0.3 0.37 0.48 0.39 0.39 0.41 0.3 0.5 0.41 0.28 0.48 3.4 0.74 0.24 0.61 0.32 0.51 0.36 0.36 3.85 0.25 0.36 0.65 0.27 0.33 0.57 0.33 0.33 0.93 2.23 1.41 1.14 0.78 1.09 0.29 0.54 0.68 1.73 0.78 0.52 0.4 0.5 0.47 0.31 0.43 0.5 0.22 0.29 0.42 0.23 0.48 0.82 1.79 0.41 2.12 0.32 0.59 0.35 0.56 0.56 0.5 0.31 0.35 0.29 0.48 0.3 0.42 0.25 0.28 0.57 0.89 0.18 0.38 0.34 2.7 0.69 0.4 0.85 0.31 0.71 0.63 0.36 0.27 0.33 0.35 1.38 0.53 0.75 0.45 0.4 0.35 0.56 0.31 0.9 0.65 0.8 0.57 1.33 0.46 0.65 0.29 0.34 0.37 0.61 0.53 1.23 0.45 0.45 0.38 0.34 0.65 0.26 1.11 0.35 0.27 0.85 0.32 1.07 0.46 1.97 0.41 0.56 1.9 0.49 0.67 0.31 0.26 0.4 2.58 0.7 1.04 0.36 0.28 0.66 0.33 2.57 0.69 0.93 0.97 0.18 0.63 0.32 0.62 1.44 0.53 0.95 1.44 0.94 0.33 0.7 0.28 0.32 0.47 0.45 0.6 0.2 0.2 0.49 0.23 0.25 0.41 0.58 0.52 0.69 0.85 0.77 0.33 0.44 0.83 0.27 0.89 0.33 0.29 0.46 1.56 0.88 2.94 0.4 0.35 1.1 0.24 0.6 0.2 0.35 0.39 0.68 0.51 0.24 0.29 0.37 1.81 0.4 0.3 0.36 0.83 0.33 0.25 0.25 1.04 0.35 0.36 0.67 0.62 1.22 1.24 1.03 0.29 0.28 1.42 0.28 0.38 1.28 0.52 0.72 0.83 0.3 0.3 0.51 0.38 0.65 0.34 0.47 0.75 0.68 4.4 1.38 0.19 0.22 0.93 0.31 0.26 0.95 0.23 0.32 1.68 0.9 0.4 0.42 0.52 0.29 0.39 0.39 0.24 0.23 0.4 0.33 0.29 0.73 0.41 0.28 0.36 1.4 1.85 0.52 0.75 0.37 0.48 0.22 0.69 0.29 0.6 0.65 0.34 0.3 0.42 0.37 0.5 0.29 0.24 0.4 0.21 0.37 0.35 0.58 0.3 0.61 1.19 3.15 0.34 0.75 0.33 0.91 0.87 0.63 0.93 0.46 0.35 0.44 1.08 0.73 0.23 1.02 0.33 0.28 0.3 1.16 0.5 1.84 0.52 0.55 0.64 0.25 0.98 0.53 0.26 0.97 1.23 0.46 0.5 0.71 0.26 0.22 0.41 0.32 0.24 0.42 0.56 0.99 0.55 0.66 1.33 1.62 0.26 0.37 0.51 1.8 0.56 0.52 0.29 0.24 0.3 0.4 0.29 1.39 1.02 0.28 1.07 0.37 0.34 0.32 0.64 1.07 0.6 0.42 1.02 0.4 0.71 1.75 0.43 0.88 0.6 0.24 0.44 0.52 0.4 0.36 0.52 0.27 0.37 0.95 0.43 0.31 0.6 0.39 0.45 0.36 0.28 0.3 0.63 0.47 0.21 0.5 0.34 0.3 0.25 0.42 0.84 0.36 0.57 0.5 0.74 0.68 0.57 0.71 0.32 0.48 0.22 0.22 0.29 1.76 1.38 0.53 0.43 0.22 0.41 0.75 0.78 0.5 0.47 0.55 0.23 0.43 0.3 1.01 0.69 0.33 0.52 0.93 0.29 0.37 0.66 1.93 0.33 0.67 1.2 0.45 1.01 0.7 0.4 0.2 0.61 1.42 0.82 0.3 0.6 0.62 0.24 0.77 0.63 0.69 0.36 0.37 0.39 0.89 0.33 0.43 0.85 0.34 0.5 0.67 0.36 0.7 0.4 0.31 0.4 1.03 1.64 3.18 1.55 0.58 0.37 0.79 0.24 0.94 0.25 2.44 0.52 0.59 0.26 0.67 0.73 0.75 0.6 0.56 1.16 0.46 0.77 0.34 0.23 0.56 0.78 0.34 3.11 0.37 0.68 1.47 0.44 0.98 0.54 0.76 0.53 1.42 0.71 0.92 0.5 0.6 0.45 0.27 1.7 0.32 0.3 0.29 0.65 0.64 1.16 0.69 0.3 1.1 3.6 0.4 0.25 0.42 0.29 0.42 0.63 0.62 0.26 0.59 0.43 0.76 0.28 0.46 0.45 0.36 0.32 0.42 0.94 0.35 0.51 0.63 0.92 0.46 0.61 2.5 0.34 0.64 0.22 0.3 0.3 0.33 0.47 1.19 0.23 0.41 0.76 3.25 0.64 0.76 0.48 0.48 1.1 0.61 2.6 0.21 0.37 2.45 0.37 0.45 0.29 0.23 0.6 0.66 0.4 0.54 0.38 0.46 0.2 0.31 0.27 0.32 0.34 0.38 0.22 4.63 1.32 0.28 0.58 0.82 0.51 0.58 0.43 0.4 1.54 0.57 0.47 1.69 0.61 0.27 0.29 1.27 0.63 0.29 1.78 0.35 0.59 0.38 0.6 1.05 0.43 0.51 0.58 0.91 0.41 0.22 0.55 1.1 0.29 0.26 3.21 0.33 0.33 0.63 0.4 0.55 0.86 0.32 0.4 1.05 0.33 0.24 0.52 0.44 0.2 0.3 0.83 1.16 0.47 0.29 0.44 0.24 0.39 0.53 0.71 0.23 0.35 0.67 0.21 0.77 0.17 0.33 0.33 0.24 1.31 0.37 0.48 0.29 0.66 0.6 0.69 0.96 1.21 1.58 0.35 0.5 0.5 0.8 0.36 0.84 0.2 2.19 0.31 0.27 0.72 1.19 0.9 0.43 0.45 0.28 0.48 0.72 0.3 0.24 0.26 0.34 0.74 0.18 1.23 0.76 0.46 0.39 0.3 0.24 0.35 0.24 0.39 0.69 0.33 0.59 1.11 0.88 0.37 0.23 1.16 0.87 0.38 2.6 1.93 1.03 1.09 0.54 0.91 0.37 0.3 0.47 0.5 0.24 2.45 1.54 3.28 0.94 0.53 0.47 0.85 1.35 0.56 0.38 2.57 1.18 1.61 0.99 0.82 1.81 3.09 1.6 0.59 0.53 0.32 0.64 0.39 0.65 0.36 0.18 0.3 0.25 0.72 1.31 0.3 0.52 1.01 0.43 0.52 0.54 0.28 0.33 0.36 0.72 0.3 0.52 1.41 0.51 0.42 1.05 0.28 1.05 0.38 0.68 0.33 0.35 0.49 0.6 0.45 0.73 0.63 0.39 0.27 0.24 0.65 1.13 0.47 0.46 0.68 0.16 1.13 0.99 0.38 1.11 0.75 0.24 0.37 0.54 0.28 0.48 0.71 0.34 0.32 0.3 0.82 0.27 0.41 0.91 3.68 0.37 1.39 0.32 0.76 1.35 0.65 0.69 1.6 1.6 0.25 0.33 0.81 1.09 0.62 0.89 0.77 0.61 0.72 0.49 0.47 0.35 0.73 0.25 0.84 0.41 3.47 0.38 0.4 0.3 0.52 1.04 0.5 0.28 0.27 1.35 0.28 0.34 0.32 0.71 0.5 0.73 0.58 1.03 1.25 0.79 4.3 0.46 0.34 0.19 0.53 0.61 0.95 0.28 1.08 0.47 0.33 0.73 1.02 0.2 0.46 1.42 0.32 0.31 0.96 0.98 0.39 0.85 0.32 0.41 0.4 0.55 0.52 0.89 0.6 1.17 1.11 0.45 0.55 0.3 0.6 1.48 0.44 0.44 2.03 0.3 1.06 0.3 0.26 2.3 0.32 0.61 0.45 0.47 0.34 3.94 0.3 0.88 0.97 0.39 0.41 0.35 0.51 0.43 0.85 1.09 0.33 0.49 0.35 0.42 0.9 0.28 0.22 0.89 1 0.41 0.36 0.58 0.42 0.34 0.62 0.84 0.63 1.04 0.4 0.47 0.28 0.56 0.47 0.36 1.03 0.36 0.3 0.99 0.27 0.48 0.67 1.44 0.36 1.95 0.87 1.1 0.48 0.63 0.34 0.48 0.49 0.62 2.2 0.87 0.84 0.34 0.39 0.42 0.82 0.21 0.64 0.22 2.17 0.49 0.48 0.53 0.29 1.02 0.37 0.32 0.34 0.42 0.84 0.55 0.48 0.75 3.27 0.29 0.27 0.33 0.32 0.61 0.24 0.55 0.29 0.33 0.28 0.65 0.53 0.35 0.57 0.94 2.3 0.24 0.33 0.42 0.39 0.77 0.7 0.42 0.39 0.54 0.52 0.28 1.16 0.54 0.44 0.45 0.26 0.4 1.03 0.82 0.65 0.57 0.25 0.31 1.08 0.66 0.48 0.34 0.21 0.39 0.28 0.65 0.74 0.33 0.7 1.32 0.28 0.38 0.4 0.81 1.67 0.64 0.57 0.38 0.32 0.66 0.54 0.76 0.48 0.69 0.36 3.83 0.53 0.69 0.28 0.59 0.16 3.35 0.62 0.34 0.46 0.42 0.32 0.27 0.35 0.49 0.27 0.29 0.65 1.41 0.33 0.54 0.72 0.29 0.32 0.45 0.24 0.2 0.49 0.28 0.54 0.56 0.43 0.69 0.95 0.57 0.49 0.46 0.32 0.59 0.87 0.5 0.43 0.35 0.31 0.55 0.34 0.3 0.3 0.33 0.24 0.49 0.48 0.67 0.31 0.57 3.05 0.2 0.4 0.96 1.36 1.83 0.64 0.26 0.19 0.64 0.2 0.66 1.38 0.75 0.25 0.3 0.43 0.46 0.64 0.36 0.39 0.39 0.33 1.16 0.45 1.8 0.44 0.48 0.65 0.4 0.53 0.65 0.43 0.63 0.81 0.4 0.39 0.35 0.61 0.38 0.25 0.26 0.25 0.44 0.42 0.36 2.8 0.78 0.37 0.77 0.49 0.47 0.48 0.24 0.83 0.27 1.03 1.37 0.25 0.33 0.33 0.29 0.58 0.38 0.32 0.41 0.59 0.31 0.28 0.24 0.76 0.32 0.39 0.36 1.31 0.2 0.47 0.37 0.3 0.36 0.54 0.22 0.15 0.71 0.51 0.19 1.17 0.83 0.62 0.58 1.12 0.38 0.41 0.5 0.31 0.39 0.44 0.31 0.25 0.37 0.32 0.58 0.47 0.24 0.69 0.46 0.46 0.51 1.36 0.55
7.48 6.36 1.94 3.11 7.7 0.58 11.4 9.58 16.2 3.01 4.19 4.67 1.42 3.52 0.51 5.55 0.9 3.84 4.53 6.82 10.16 13.15 11.64 5.55 4.91 4.03 1.15 5.61 1.81 8.99 2.46 1.16 6.95 3.73 3.73 7.34 12.37 1.74 8.82 0.84 6.7 2.45 0.65 6.94 5.58 3.2 1.09 0.86 4.07 3.38 7.76 5.74 3.54 1.97 2.09 5.3 2.92 1.95 6.01 9.55 3.6 1.07 3.92 7.95 8.36 2.81 11.06 2.72 0.68 8.29 5.97 4.56 6.39 3.54 7.35 5.75 8.69 0.64 2.87 4.5 1.47 2.3 2.8 2.52 3.65 2.73 8.89 5.38 3.04 4.27 5.37 7.08 2.8 9.72 0.93 13.42 3.36 1.75 3.64 12.2 1.43 5.77 10.72 7.33 15.83 4.7 6.81 1.77 6.61 0.64 3.42 9.4 2.16 0.78 2.19 5.39 7.59 5.28 6.15 4.58 7.15 4.85 5.04 11.1 2.72 2.94 4.09 6.68 8.42 3.34 5.83 3.36 4.07 9.23 9.03 7.49 7.71 7.91 1.09 3.58 4.02 5.14 3.58 6.34 4.83 4.75 9.42 5.62 5.28 1.19 13.54 1.94 2.1 5.87 7.5 6.66 6.44 12 3.58 0.45 6.34 8.36 2.8 11.44 4.49 1.05 5.3 0.95 7.52 11.73 9.42 2.51 1.49 6.67 12.68 3.87 4.01 0.4 5.77 3.47 18.64 4.87 6.53 4.98 4.36 5.03 3.71 1.34 5.24 3.3 4.42 5.67 7.37 7.72 0.44 5.12 2.64 0.78 2.82 10.94 9.01 4.12 1.31 3.5 2.69 0.66 0.99 8.81 6.21 7.13 2.68 2.99 1.1 7.1 5.67 9.88 8.17 3.1 1.94 2.31 1.2 7.2 5.75 7.71 0.46 0.41 18.71 1.16 10.24 5.38 4.24 6.51 0.33 6.36 6.95 12.68 0.79 7.01 3.98 6.28 2.38 0.64 6.89 1.74 17.26 20.3 5.85 2.37 7.53 10.89 4.35 9.17 6.61 4.79 2.06 5.38 10.47 3.3 5.71 8.21 5.55 0.6 9.36 7.34 0.96 1.9 5.51 1.87 4.4 1.04 14.95 5.54 10.73 5.51 8.56 2.8 5 4.34 5.32 6.69 9.84 1.59 6.05 3.07 1.53 11.78 4.54 10.01 1.7 7.27 9.87 5.1 1.48 4.19 10.75 1.97 9.1 5.73 11.19 4.15 3.13 8.67 9.59 2.47 7.52 6.4 0.98 2.12 10.77 1.48 0.38 6.94 6.08 4.99 9.23 4.93 5.24 4.24 2.82 3.09 1.06 4.33 1.08 2.92 7.19 1.7 6.81 1.54 4.21 7.4 3.73 1 1.4 2.45 6.24 6.28 5.65 4.28 8.75 5.97 1.61 5.7 1.25 7.09 4.63 1.39 4 10.94 5.73 3.76 6.32 0.95 2.87 2.74 2.83 1.29 2.21 6.04 2.42 5.8 1.21 6.36 8.35 9.53 3.81 5.01 3.3 3.31 1.92 2.57 7.61 3.98 11.04 1.98 3.29 7.52 14.73 5.91 3.7 4.19 7 5.07 6.42 6.99 6.07 1.87 3.84 4.23 4.5 6.65 2.35 1.43 3.81 4.41 1.74 2.31 3.13 8.15 3.03 7.36 3.79 3.74 5.15 4.59 10.12 6.43 2.9 5.5 1.23 2.23 5.01 2.41 6.11 4.43 2.58 7.56 2.58 2.81 7.17 5.48 7.78 7.88 3.39 9.07 5.46 3.67 8.05 4.41 7.21 2.65 5.07 7.63 5.42 9.95 6.68 5.45 8.47 6.6 1.8 5.75 2.33 5.23 3.27 2.79 3.64 3.57 5.04 2.72 2.12 1.36 4.88 3.05 5.62 0.7 2.44 5.5 4.13 3.6 2.42 5.54 10.49 5.13 5.74 0.6 6.57 3.56 4.22 3.95 5.61 0.23 4.65 0.57 1.38 10.76 5.52 2.43 4.56 2.34 1.4 3.8 4.11 5.85 4.88 7.2 2.65 7.39 7.43 1.48 8.91 5.9 3.82 8.07 8.46 4.62 3.8 16.85 3.78 3.08 12.11 5.36 3.66 5.25 6.11 0.73 2.6 3.84 11 8.13 4.89 6.37 6.19 12.88 6.56 6.81 8.12 2.74 9.34 4.68 12.3 7.83 2.83 5.07 9.44 3.33 1.34 12.97 7.9 2.66 1.51 3.4 6.49 2.88 5.5 7.81 1.77 6.04 0.78 0.6 18.7 4.64 4.5 4.55 6.58 1.65 0.91 7.72 1.35 13.34 8.71 8.53 7.13 9.05 5.94 5.38 1.77 4.06 2.56 3.51 0.69 6.11 3.45 1.45 0.89 3.84 1.79 3.21 2.83 3.08 8.28 2.69 7.32 3.31 8.85 0.91 3.53 0.98 6.62 9.6 13.63 5.61 4.72 3.11 2.95 0.8 7.77 7.04 3.18 12.54 4.92 1.41 3.11 1.39 12.47 2.88 10.09 4.3 3.49 7.33 3.86 3.05 4.96 7.44 4.88 3.29 11.33 1.61 4.63 0.64 2.55 9.47 2.1 10.58 4.45 3.14 7.65 1.06 8.54 8.76 8.22 3.09 8.17 5.9 0.97 2.9 12.74 6.73 3.85 5.67 1.16 5.09 2.32 1.01 2.24 1.7 7.36 3.02 4.3 6.35 14.19 8.12 1.61 9.12 1.58 4.57 1.98 1.49 6.38 2.47 2.87 6.97 4.27 17.48 5.95 13.48 7.49 2.3 6.1 1.65 0.66 1.17 7.39 7.99 6.95 4.39 1.27 4.13 5.8 4 8.18 2.01 7.09 1.67 2.79 2.33 3.88 7.11 2.82 1.35 3.15 4.27 3.24 12.46 5.3 1.35 4 11.21 6.87 6.15 21.32 2.41 3.64 2.52 7.05 7.23 1.28 9.52 9.38 11.56 7.59 9.81 5.92 0.66 6.34 8.84 11.33 13.59 1.81 7.77 7.91 11.54 18.29 4.68 4.47 7.22 0.35 2.06 6.88 1.76 2.13 4.39 8.89 8.86 10.54 12.73 8.39 3.93 2.04 4.58 5.57 7.23 1.09 0.84 5.39 8.47 7.8 2.48 7.93 2.88 4.93 5.94 1.48 10.21 6.68 2.43 5.02 3 8.12 12.59 5.62 2.36 1.71 4.92 23.23 10.03 5.35 4.42 9.04 0.5 10.09 3.44 10.73 1.49 2.8 6.58 4.2 3.08 0.75 0.59 7.01 12.53 0.62 6.04 1.31 4.8 0.38 2.6 1.37 5.88 1.1 2.7 2.7 3.6 14.17 1.69 3.12 7.87 5.36 6.74 8.58 1.5 9.44 12.13 6.24 15.58 1.6 3.11 12.16 7.57 3.67 4.81 3.57 9 4.14 13.47 4.95 1.35 9.84 6.46 6.64 5.53 4.07 5.25 3.08 1.51 6.6 2.99 4.56 1.14 2.15 0.63 1.32 0.43 2.51 1.58 5.24 7.98 3.91 10.21 10.28 6.83 10.54 8.79 3.99 5.05 1.13 1.24 4.42 2.36 1.84 6.03 8.5 1.36 13.77 7.51 3 1.99 4.22 2.74 2.89 0.99 4.53 2.27 6.56 0.43 7.48 1.33 8.21 7.27 4.73 9.99 3.04 10.67 10.31 4.98 1.15 4.7 1.9 7.13 5.77 9.53 5.62 5.87 4.25 6.22 4.42 12.94 9.73 5.99 2.88 3.33 6.66 7.07 7.45 4.74 10.24 8.26 1.65 1.44 0.99 4.66 1.21 0.39 7.76 2.04 2.49 4.22 2.96 8.54 14.66 9.77 0.49 1.76 2.31 6.86 9.39 5.08 5.58 4.42 4.61 8.63 1.81 2.04 9.49 1.85 5.89 3.51 2.58 8.59 5.15 12.01 14.37 3.66 7.17 9.02 2.62 7.58 0.86 7.52 0.79 3.97 8.22 3.67 5.1 7.49 4.14 6.53 0.91 5.56 2.4 2.23 4.24 8.29 6.6 4.4 9.66 3.77 5.28 5.7 5.17 5.78 7.31 0.44 8.96 14.84 2.86 8.24 13.9 2.36 4.13 5.93 8.67 3.64 4.49 6.71 1.76 1.6 5.23 7.26 9.19 9.2 1.07 2.71 2.43 1.52 3.57 1.15 4.44 0.73 4.46 5.99 4.62 1.56 9.45 6.67 8.34 3.88 6.22 3.45 4.77 7.22 1.01 4.7 9.68 6.6 3.59 1.18 2.65 2.56 7.82 8.12 1.67 7.58 3.2 7.78 3.92 3.54 6.05 1.11 3.71 1.8 8.23 2.21 4.91 7.29 1.85 4.93 5.92 6.15 13.31 3.53 4.93 4.78 6.63 6.9 2.56 9.34 14.19 3.45 4.21 5.18 5.18 7.68 15.55 5.73 10.72 8.32 7.17 9.23 9.15 5.3 2.75 8.76 9.42 5.28 4.71 0.77 1.91 4.09 8.23 4.07 14.71 0.99 3.63 5.28 7.27 3.02 3.92 4.33 4.23 4.76 0.78 9.88 5.31 10.76 12.58 5.53 0.91 2.03 6.11 2.95 1.96 6.38 6.73 2.08 6.57 1.69 6.25 8.02 4.5 8.1 2.27 3.36 11.7 17.63 13.39 7.75 6 3.97 10.93 4.6 4.37 2.86 6.82 4.63 1.12 0.83 4.43 2.87 0.62 0.9 3.3 3.04 10.07 3.18 8.7 0.9 9.88 0.92 4.28 2.65 3.7 3.16 8.78 3.02 13.56 1.9 16.39 4.04 0.9 7.21 5.57 4.65 1.05 5.65 15.93 3.24 7.24 5.53 4.36 12.14 5.34 8.34 14.73 7.93 10.23 6.71 1.05 7.93 7.3 0.57 0.68 4.9 3.08 2.68 5.7 3.63 2.54 3.68 11.44 9.69 2.92 7.65 1.87 3.23 9.26 1.93 8.15 6.59 5.08 5.72 2.56 2.09 6.01 6.54 2.13 3.82 1.26 15.27 7.95 8.47 7.03 10.96 3.18 7.51 0.49 0.69 6.53 11.68 6.91 6.34 3.23 0.39 3.78 0.76 3.63 2.77 3.71 2.47 6.12 4.74 0.74 8.49 12.26 3.7 4.86 2.84 1.12 3.45 2.37 2.46 7.27 1.45 4.14 0.57 1.19 11.69 0.99 7.35 5.09 4.28 2.3 1.63 6.24 2.78 3.32 5.06 8.29 2.96 2.85 4.83 0.93 1.12 10.62 0.81 2.08 0.83 5.37 1.04 3.33 8.73 4.97 8.53 9.53 11.46 7.82 11.51 10.62 1.37 4.98 2.61 12.71 3.39 2.09 8.23 6.52 5.2 2.8 1.63 3.97 6.72 4.38 5.67 9.91 3.2 5.47 0.73 4.92 1.1 2.84 4.06 6.48 1.15 7.91 1.04 1.33 3.42 8.46 1.15 4 6.75 3.33 11.9 4.18 9.15 4.92 1.45 1.79 3.3 6.49 2.45 0.84 8.67 6.33 5.16 6.11 5.94 2.79 14.27 13.54 2.03 3.25 11.12 2.04 1.95 3.66 5.51 1.54 2.62 0.6 8.02 2.18 8.97 5.47 1.84 7 6.72 3.38 8.49 11.92 7.44 1.52 1.24 15 6.92 4.61 3.05 1.93 15.09 0.75 1.38 7.63 3.43 3.23 5.81 1.38 8.55 1.68 5.63 7.11 9.1 0.94 9.15 6.49 1.04 8.12 5.93 11.26 0.99 1.28 10.06 12.16 0.74 7.56 7.54 0.38 0.69 4.58 1.47 9.04 3.71 1.78 4.66 9.36 2.01 10.52 5.55 5.71 5.9 2.63 0.76 4.09 5.8 9.53 3.39 2.12 6.98 5.34 4.12 3.92 3.35 10.39 16.4 12.03 3.82 1.02 6.04 3.13 6.25 12.71 1.86 5.7 0.79 0.52 0.72 8.47 3.9 5.49 3.16 2.54 6.29 3.68 1.07 1.01 0.89 4.12 2.85 0.71 2.43 2.8 0.77 9.03 3.89 5.2 3.88 9.6 6.89 11.55 1.8 4.14 7.78 7.95 5.36 2.82 9.91 3.45 5.73 0.94 0.57 5.36 4.39 1.64 8.99 3.97 6.73 3.64 9.11 8.72 0.66 18.8 8.8 7.03 1.02 11.35 1.4 4.97 5.76 9.01 3.83 4.9 6.22 6.35 6.83 0.72 1.23 7.2 5.75 5.27 9.79 11.51 9.12 1.15 5.62 4.31 10.34 5.46 3.95 1.13 11.48 4.01 5.66 4.77 3.02 8.03 3.31 11.7 4.75 8.38 10.44 7.65 4.36 10.86 5.45 7.07 6.54 3.34 1.3 4.87 8.49 9.91 10.16 4.83 5.59 6.04 7.01 6.12 4.89 10.78 4.88 7.01 3.68 4.96 10.68 1.97 1.89 6.11 4.94 10.62 6 3.42 2.49 10.53 1.08 5.44 0.57 10.35 5.02 2.47 12.18 6.34 1.01 8.09 1.64 8.12 6.08 3.41 2.72 8.51 6.77 1.8 19.14 1.22 6.54 0.36 1.41 0.52 6.57 2.4 1.92 3.14 1.78 7.68 15.21 3.54 4.59 0.74 7.23 7.56 10.46 5.12 5.26 1.89 3.72 11.67 6.33 1.27 12.14 0.58 9.4 7.76 5.05 8.34 4.36 5.8 3.15 0.55 0.8 17.95 1.42 10.13 2.21 5.85 0.78 7.66 8.52 0.81 9.32 5.57 2.21 7.03 5.18 1.89 2.13 4.66 10.18 5.81 3.06 11.43 6.51 15.39 3.65 8.61 0.49 5.83 9.75 2.42 9.64 3.86 4.22 2.21 6.31 2.85 2.86 6.2 4.39 4.23 6.58 6 1.27 14.36 1.12 6.38 1.3 12.26 1.67 4.8 6.35 13.99 2.88 12.13 12.81 1.9 5.77 0.43 5.29 11.4 3.57 19.41 5.88 1.3 7.14 1 2.66 2.78 8.24 4.1 4.23 7.5 1.83 2.88 5.63 7.33 2.68 9.07 3.17 4.06 4.21 3.93 0.62 3.54 2.83 6.54 0.95 11.58 5.93 3.39 7.73 2.61 7.76 11.3 0.63 2.98 7.88 6.66 4.57 17.49 2.79 6.11 12.33 6.2 1.92 3.47 1.79 5.95 1.38 1.26 13.6 9.46 2 2.16 2.26 16.05 9.94 7.24 13.59 4.66 9.06 7.64 5.55 0.58 12.12 1.95 1.96 2.17 8.36 7.21 1.17 4.19 11.94 2.38 15.48 7.86 5.07 2.54 20.89 6.03 4.3 5.96 5.73 1.93 3.18 4.46 5.97 1.73 7.28 3.35 4.73 1.05 9.08 6.75 5.74 2.4 1.08 18.5 4.39 2.77 8.88 5.24 3.71 8.99 1.76 10.33 4.88 5.83 1.82 6.79 7.58 0.81 17.11 3.64 1.37 7.03 5.57 2.61 0.78 3.23 12.05 7.38 13 1.3 2.22 0.71 6.27 2.74 4.01 1.41 4.09 2.65 4.21 7.51 2.93 1.62 3.21 4.12 7.91 8.33 7.72 5.34 1 18.28 1.51 5.98 6.87 6.21 4.89 4.14 7.42 5.41 6.18 2.42 7.7 0.87 8.22 2.15 0.68 3.17 5.76 5.36 7.82 6.57 3.16 4.42 8.3 10.27 9.37 6.02 2.57 2.41 4.22 3.06 6.23 0.56 1.89 1.17 2.99 8.21 1.18 1.48 7.6 7.22 3.8 4.6 4.57 8.39 13.63 3.16 1.27 7.93 2.83 3.21 10.7 7.82 6.12 7.13 7.05 9.21 4.52 3.81 3.83 5.27 0.74 0.99 10.43 3.56 20.54 9.31 4.21 0.96 6.02 2.93 0.49 10.22 6.54 9.69 11.54 4.16 1.25 12.33 4.76 5.44 8.04 1.06 9.47 0.58 5.32 0.5 6.96 14.54 9.17 4.51 3.27 9.69 8.55 1 2.46 8.78 0.34 11.35 5.37 2.33 13.57 1.15 1.29 7.68 5.11 0.75 3.34 4.64 4.75 1.1 6.39 3.67 2.65 1.86 2.51 0.97 11.09 4.86 10.02 9.76 2.33 4.57 5.17 10.49 1.02 5.89 4.75 6.35 6.23 4.8 7.52 8.42 7.83 11.04 5.25 10.93 3.44 4.31 8.8 4.09 6.71 4.59 4.16 1.33 5.79 5.89 11.37 3.31 7.7 3.58 12.84 6.29 11.64 9.14 0.9 4.05 4.17 4.73 7.85 2.88 6.89 7.65 5.39 8.43 2.84 11.38 1.34 6.88 0.61 4.19 1.44 2.35 8.53 2.57 12.22 3.96 5.48 2.42 2.71 11.94 2.84 0.86 1.06 2.97 14.84 9.91 2.39 0.9 10.32 8.02 6.89 8.69 13.01 2.52 2.44 1.29 11.27 2.14 9.85 14.47 3.62 3.14 13.16 0.85 2.08 7.55 7.13 5.09 5.25 5.09 1.92 8.83 6.72 5.1 7.48 8.39 9 1.79 0.54 7.52 5.67 5.4 0.46 13.72 6.22 9.73 1.19 11.23 2.99 0.98 2.67 1.47 4.22 1.17 10.09 1.41 2.17 1.63 15.4 1.19 14.09
13.77 7.24 12.05 9.31 29.15 5.71 16.7 10.07 20.58 7.25 3.62 13.7 13.43 12.1 16.41 7.32 5.5 16.91 15.3 15.35 14.43 15.52 16.96 24.2 15.66 4.02 15.94 13.83 7.5 12.28 13.35 5.87 15.78 9.91 9.19 20.42 22.36 2.19 13.32 7.14 20.95 12.73 14.14 9.08 13.3 16.64 9.12 16.43 11.06 8.05 20.37 13.55 31.65 12.86 9.48 11.31 18.63 10.24 6.56 12.44 6.56 2.97 18.76 7.21 18.82 19.51 22.88 17.29 3.78 9.06 24.25 29.99 6.28 12.44 13.19 10.25 4.96 3.99 5.6 7.22 12.49 8.2 8.06 6.78 8.56 4.79 23.27 11.97 10.66 7.17 7.93 5.76 10.28 16.36 9.41 15.41 21.76 14.08 14.19 13.75 4.62 13 19.47 5.2 24.33 21.13 18.4 18.38 12.82 1.39 14.13 10.56 16.84 9.66 9.6 17.73 1.22 15.66 17.15 12.46 6.92 18.76 13.03 29.45 17.89 21.29 12.22 7.65 3.63 14.18 18.89 14.32 15.91 19.93 35.78 16.35 3.01 16.62 6.84 9.48 8.21 4.67 12.51 7.11 5.03 18.61 13.61 22.34 19.39 10.61 15.52 3.82 15.91 9.56 14.09 29.58 11.34 17.44 17.98 4.49 12.56 14.02 6.28 17.94 5.06 7.19 13.88 5.1 5.65 20.73 16.29 12.01 11.66 22.24 18.35 6.48 15.42 1.38 16.15 0.77 17.06 6.1 9.14 8.43 8.1 23.26 9.93 3.29 3.48 28.95 12.74 21.75 16.79 15.89 6.4 22.15 11.85 13.81 16.1 7.13 17.47 17.42 5.57 14.48 13.41 1.79 4.35 19.7 3.35 19.74 17.81 16.14 0.59 15 9.01 9.11 22.18 9 3.88 5.18 3.64 8.93 6.96 56.78 2.19 0.56 12.29 6.3 16.63 19.27 16.57 9.09 7.46 13.1 9.69 20.33 4.85 8.89 15.46 6.82 12.1 5.65 9.39 6.32 15.24 22.34 12.53 32.67 9.08 17.39 5.29 28.95 10.03 15.16 6.43 16.98 27.97 7.01 18.04 16.5 12.2 7.06 14.91 22.79 10.25 13.51 36.14 9.17 12.81 12.83 8.07 7.44 24.52 14.56 15.26 7.38 12.2 18.47 17.47 8.67 16.27 7 8.89 13.22 16.69 33.98 13.72 23 4.99 22.62 14.4 5.83 10.66 9.36 8.03 5.28 14.82 24.61 18 25.62 9.17 5.72 15.91 8.58 16.29 12.33 8.75 12.41 3.99 6.27 8.24 12.7 10.35 8.82 20.9 3.8 9.76 9.05 5.71 13.69 10.44 7.36 8.13 12.95 14.4 6.54 3.8 7.54 2.59 10.92 4.5 8.4 11.16 12 5.67 9.83 11.06 13.62 7.85 22.28 7.21 8.8 3.9 9.46 10.87 14.22 11 14.97 18.81 14.61 12.8 11.96 8.78 3.12 36.81 3.25 9.17 19.23 21.13 16.81 5.42 10.81 10.55 15.24 13.48 8.23 21.43 20.7 16.85 13.65 17.97 12.68 13.57 9.32 17.02 14.99 24.59 8.27 13.23 22.82 28.11 8.93 16.87 2.63 3.71 9.54 23.43 17.24 20.35 17.09 21.44 7.72 3.34 16.95 18.16 15.9 6.02 11 6.97 14.89 9.4 12.93 9.66 11.28 13.47 2.78 9.23 22.13 21.88 9.69 18.1 12.97 21.1 10.37 6.48 12.92 14.01 25.47 8.29 16 10.64 9.53 9.11 22.75 6.87 5.46 16.16 6.22 17.45 14.58 21.46 13.12 4.2 25.5 24.38 8.84 26.56 12.45 20.89 6.9 22.9 14.59 13.98 1.73 13.04 14.89 18.74 7.59 7.83 15.96 15.73 5.96 8.43 2.31 8.7 13.12 11.8 7.11 8.99 16.46 15.59 15.1 6.66 5.87 15.29 7.37 12.13 17.39 29.5 3.71 12.5 11.9 17.98 14.93 20.1 14.23 17.99 4.79 6.83 6.06 7.59 25.85 15.91 32.14 5.42 10.85 18.25 12.3 3.29 10.67 10.65 5.39 17.76 3.93 14.56 32.95 10.26 12.51 14.94 11.16 14.44 8.11 25.74 5.31 9.91 9.61 16.51 13.63 20.04 9.53 12.61 16.33 11.92 7.8 14.24 10.74 16.83 13.21 27.7 11.96 20.01 19.14 12.24 6.25 8.13 16.5 18.8 2.77 5.4 9.87 18.14 9.5 12.06 12.46 8.4 9.75 8.63 12.01 25.03 17.18 12 18.4 12.34 22.34 6.5 11.53 16.99 21.83 21.42 18.99 15.04 6.92 9.46 27.26 9.35 18.26 15.98 16.09 9 12.07 14.24 5.77 6.53 15.1 12.19 4.4 5.24 7.86 23.34 7.87 17.54 13.71 8.61 9.82 11.17 1.63 18.88 24.39 12.66 10.04 23.76 8.04 24.6 18.82 3.85 18.22 12.03 10.76 12.73 12.02 18.54 4.4 11.2 10.38 21.18 13.06 14.67 10.48 18.29 21.51 23.8 20.05 15.43 11.9 14.56 8.74 11.15 8.89 8.98 17.15 4.56 24.56 10.13 18.61 6.51 4.66 16.86 12.27 9.18 8.53 12.43 14.8 20.64 7.82 17.04 11.98 10.22 12.19 8.64 21.8 11.92 9.78 14.62 13.71 20.59 6.91 16.71 9.92 25.42 21.7 19.04 15.41 2.57 28.05 10.86 5.9 14.09 5.09 12.49 23.72 13.17 12.04 10.57 27.87 31.26 10.83 15.91 7.35 11.76 10.44 25.5 17.2 10.6 6.31 3.41 6.25 13.52 15.53 14.04 4.51 22.51 8.1 7.18 7.31 12.11 5.09 15.34 7.23 10.59 18.49 3.87 22.85 23.9 5.91 21.93 3.58 9.67 11.19 16.77 8.03 10.04 14.93 17.48 15.72 5.92 23.45 12.56 12.84 18.2 20.17 5.87 1.34 8.77 20.03 29.63 29.75 9.15 16.52 17.58 18.29 21.19 19.06 8.66 22.66 13.71 6.07 6.7 8.53 17.87 13.68 7.73 20.92 18.76 28.74 22.16 5.94 13.81 11.68 11.54 20.16 4.73 5.37 5.83 16.66 20.29 15.41 20.23 28.02 14.25 22.72 10.52 16.76 21.12 1.42 4.9 23.71 9.73 22.24 22.03 16.75 8.09 12.15 26.11 9.44 19.38 23.25 16.86 1.35 12.09 3.78 17.11 6.87 16.46 20.75 15.32 18.94 8.5 3.67 15.63 28.53 7.26 19.8 14.64 10.34 8.39 5.39 8.62 28.19 13.72 2.5 14.14 7.14 19.18 5.58 11.33 20.75 10.3 20.93 9.48 9.28 19.56 15.12 1.41 26.68 7.81 18.81 15.1 12.22 23.85 17.48 9.26 17.53 15.46 25.98 14.64 12.95 14.2 28.27 23.45 4.03 17.9 11.05 6.02 11.39 9.94 3.96 11.54 8.69 5.23 10.04 7.1 1.62 18.65 10.53 17.6 15.48 10.4 19.58 15.32 8.58 19.41 12.27 14.92 13.06 5.3 19.94 10.38 14.06 12.28 16.98 16.1 16.98 37.09 29.76 6.71 12.67 11.4 13.69 33.12 16.72 23.5 19.63 14.17 3.44 13 5.57 8.51 22.05 9.6 14.91 7.54 18.98 9.17 13.05 9.15 15.14 5.79 11.66 4.29 17.16 4.72 9.17 18.87 26.52 10.83 24.79 25.93 12.18 18.79 11.89 16.69 15.99 30.58 10.89 13.27 18.83 0.88 5.16 1.24 18.45 8.45 4.02 13.65 28.17 16.37 7.71 4.29 26.66 19.51 12.64 8.13 12.67 5.57 8.51 8.22 8.54 9.03 10.57 8.27 43.42 8.59 17.58 9.91 8.69 20.16 7.16 9.19 16.74 11.89 19.82 23.73 18.3 9.14 3.89 6.59 16.7 8.94 6.68 15.53 14.72 3.92 14.75 10.4 18.38 19.89 22.08 9.35 5.08 13.63 11.66 5.41 14.21 18.87 11.92 10.9 12.56 27.6 8.63 16.21 11.71 9.59 7.57 12.47 16.2 19.49 13.09 29.92 8.88 15.21 3.51 9.96 2.68 25.26 19.81 8.15 9.12 16.9 22.46 20.56 7.52 17.38 0.83 8.05 13.11 8.78 3.72 9.29 5.67 7.82 14.31 18.11 12.07 15.54 15.21 24.3 12.11 14.2 17.21 14.26 11.52 6.77 8.68 16.95 17.86 8.51 2.02 9.63 12.4 20.43 10.26 14.66 15.13 10.43 12.75 9.81 16.38 18.56 14.04 13.39 6.12 19.88 19.55 19.03 11.6 20.84 9.01 18.75 24.81 9.67 16.54 11.41 8.85 11.86 6.12 23.61 19.6 10.6 12.78 3.31 9.49 25.6 9.48 27.54 7.13 8.5 20.25 12.06 16.8 8.25 14.01 18.17 14.65 10.65 13.38 19.51 2.05 9.38 6.01 9.28 10.01 16.92 12.7 20.23 17.34 11.16 14.25 13.81 13.09 16.87 10.16 6.75 17.18 17.83 15.08 19.08 10.54 9.78 15.85 5.88 9.39 8.33 4.42 10.46 6.3 9.61 15.53 18.54 13.79 7.63 17.61 10.81 4.65 18.86 33.48 20.85 9.35 8.18 7.63 16.39 12.05 11.04 21.13 11.15 13.77 12.83 8.58 15.2 11.94 24.71 16.53 12.73 13.66 9.2 15.48 18.62 3.81 13.64 6.78 13.58 12.32 5.33 5.49 27.71 11.27 8.09 6.4 19.67 8.64 14.59 15.41 13.87 12.14 18.9 17.02 12.91 7.57 12.71 6.87 19.87 10.45 8.46 16.02 20.47 10.08 13.37 17.63 3.22 6.78 5.21 16.69 3.56 4.38 19.59 17.61 5.07 7.67 12.26 8.29 17.95 16.02 15.17 19.73 14.62 20.09 9.51 7.58 22.42 17.98 15.65 11.35 16.64 3.67 7.37 19.71 8.02 2.99 2.09 12.98 20.87 8.35 24.03 7.96 7.39 9.84 5.1 8.48 19.97 23.7 8.96 9.4 5.23 11.32 12.57 2.56 13.89 3.92 20.28 11.11 10.61 19.23 20.23 11.61 19.12 15.25 2.97 15.27 5.59 22.13 16.42 18.1 8.2 9.23 8.89 4.9 21.68 14.98 7.41 7.73 6.14 17.11 11.35 5.39 18.53 7.44 16.52 10.58 21.05 10.29 18.36 5.02 6.79 7.05 8.86 6.97 9.37 8.25 7.72 9.77 27.09 14.44 22.09 22.22 12.34 10.08 16.9 12.31 13.15 18.74 9.04 8.7 9.27 9.31 9.34 22.24 24.2 16.98 11.6 4.12 12.63 21.05 8.85 18.76 31.92 11.49 18.88 11.68 15.06 4.48 16.23 13.33 21.32 10.03 12.08 2.34 11.44 16.26 23.61 4.72 21.67 10.53 10.98 22.27 8.79 15.95 5.47 10.3 11.83 15.92 23.13 6.14 11.71 34.25 24.99 6.5 15.88 18.74 7.11 21.42 37.67 8.3 11.8 13.71 13.49 12.69 14.66 15 8.7 7.53 2.96 21.3 7.77 16 13.45 12.76 10.86 23.06 3.75 22.42 33.16 10.96 4.84 8.39 13.83 17.38 22 9.94 9.22 6.77 19.92 8.6 26.13 10.92 9 17.38 5.03 17.96 7.34 17.03 20.78 9.54 6.63 9.35 12.5 8.99 19.49 20.17 16.45 4.58 8.12 14.61 14.14 11.67 21.02 16.29 1.9 7.56 6.43 12.89 14.31 15.76 10.28 14.96 11.39 13.5 8.64 20.17 8.77 11.25 19.04 5.33 9.54 16.78 27.07 16.84 8.29 16.19 13.62 2.41 9.53 13.91 9.46 35.01 30.75 6.12 6 15.34 13.78 14.01 19.02 4.73 16.89 3.78 17.73 13.94 11.82 6.3 19.98 17.57 11.04 20.55 11.66 9.33 8.11 18.43 10.62 22.13 8.52 15.42 17.36 2.59 12.72 16.6 3.63 18.22 17.69 17.93 16.07 12.17 13.11 10.3 4.46 16.1 7.56 17.58 28.4 11.94 6 4.55 21.58 5.6 11 19.03 19.86 15.66 18.07 12.29 9.52 9.92 10.67 11.28 5.54 7.89 11.22 8.8 18.86 19.56 14.72 7.5 7.61 9.16 16.81 13.07 5.43 13.27 8.23 23.24 15.34 23.67 19.26 10.99 14.5 14.06 22.38 8.79 13.38 13.25 9.37 13.79 15.13 7.42 13.13 24.05 9.78 8.72 14.55 6.76 12.7 24.03 15.37 24.07 12.41 11.91 9.58 11.1 14.49 4.2 5.68 3.87 20.33 24.23 16.43 5.71 25.93 19.43 11.64 7.13 21.46 10.82 8.13 1.83 9.17 20.45 12.18 8.53 30.68 14.39 12.55 8.78 11.66 5.04 11.93 5.84 17.68 9.8 17.65 4.35 11.78 14.27 5.88 8.64 20.94 13.7 10.89 26.1 2.62 13.24 23.61 10.16 11.94 20.92 16.66 19.7 5.29 11.51 9.35 24.33 9.95 11.22 6.84 12.85 18.86 27.98 15.47 10.06 17.32 14.97 19.16 14.12 16.66 8.81 13.09 14.05 21.64 20.46 20.53 12.49 0.78 14.88 15.26 13.21 20.13 1.27 20.6 19.6 14.28 12.29 16.18 7.95 16.2 10.35 16.59 9.16 7.89 21.22 8.92 12.79 23.82 15.89 27.46 14.55 10.26 7.45 6.9 15.67 12.51 17.03 21.75 10.46 19.42 15.06 8.46 2.95 17.3 17.76 13.9 19.02 10.6 5.17 6.76 14.59 15.87 17.02 16.73 11.84 8.18 16.08 28.57 5.25 26.41 9.13 19.56 17.35 20.02 5.67 15.24 7.92 9.61 8.03 30.94 24.19 12.07 16.71 10.09 20.44 7.9 6.42 26.91 4.97 3.54 16.86 3.68 10.88 8.5 30.62 16.15 9.22 22.27 10.98 18.02 10.79 8.04 13.92 26.94 9.41 12.81 20.2 2.03 5.1 3.22 10.04 23.18 1.48 28.05 13.22 12.92 11.58 10.73 20.1 35.46 0.8 11.5 1.59 12.88 15.22 33.53 1.65 13.37 17.64 11.96 10.28 14.47 11.78 20.05 2.41 1.07 26.3 14.64 11.68 12.08 14.04 10.35 11.38 16.84 10.27 21.3 16.04 22.66 9.88 6.48 10.15 6.23 13.68 5.1 13.55 10.46 5.15 15.46 22.09 34.09 33.84 14.26 20.21 7.95 14.64 10.49 14.96 21.68 6.25 8.77 5.11 11.29 5.23 12.86 6.49 17.35 7.6 4.84 22.36 17.17 2.23 5.75 4.65 14.25 16.59 13.76 14.63 8.97 8.55 16.74 3.49 30.73 11.99 8.53 27.34 7.55 9.46 10.68 26.27 24.28 2.33 18.93 9.19 15.19 5.99 18.7 8.29 12.78 16.6 13.83 12.95 3.63 26.79 1.44 12.11 7.19 17.18 9.66 15.1 13.53 18.28 4.86 9.88 21.96 3.63 21.99 18.95 9.22 19.78 11.41 5.76 11.21 29.79 19.05 21.9 26.23 25.37 9.61 20.23 10.01 27.55 4.61 28.7 4.97 3.41 14.03 12.67 10.75 13.52 12.65 8.69 10.61 12.45 22.1 13.45 9.67 7.77 8.28 20.6 11.52 13.43 8.8 9.44 7.45 5.69 7.87 0.9 27.84 11.95 16.57 8.53 10.29 6.25 17.39 17.51 17.01 7.46 14.67 6.7 15.99 25.05 28.58 15.03 9.57 15.93 22.94 4.7 14.78 11.94 39.37 3.05 4.79 37.35 11.16 26.76 14.5 8.67 12.74 11.72 14.27 8.91 14.08 8.85 10.86 10.31 12.77 13.55 6.18 25.85 10.91 13.93 5.46 24.32 6.26 11.17 8.17 6.92 25.18 16.06 12.62 10.59 6.51 6.62 3.17 9.69 14.68 7.89 19.57 15.49 8.23 17.03 7.37 4.54 21.67 15.68 7.23 7.98 16.33 7.35 15.04 26.3 11.75 16.89 7.39 7.86 12.49 10.93 14.15 8.66 8.32 18.83 12.55 4.55 12.95 3.11 9.35 5.53 5.77 6.88 14.39 17.69 18.23 8.86 21.76 7.99 6.52 5.1 14.48 15.51 16.98 3.35 10.81 12.79 12.1 18.12 7.88 8.7 5.72 4.46 14.52 12.71 12.25 10.95 11.06 1.49 17.46 18 8.51 21.79 9.68 17.12 3.23 16.15 16.33 15.6 21.34 8.49 13.46 5.47 19.47 18.83 6.71 10.5 17.18 28.7 19.85 18.59 20.01 11.56 28.81 13.99 1.77 17.86 5.11 7.6 13.25 7.93 4.81 23.95 17.33 17.05 9.63 9.52 22.43 5.03 7.35 20.64 6.92 7.23 24.29 4.51 15.38 25.53 7.8 1.08 8.84 17.71 14.09 14.16 11.54 1.84 13.75 17.37 12.83 29.76 13.83 4.71 13.21 3.14 15.15 18.33 21.87 9.38 17.9 13.42 8.2 6.01 24.05 8.14 4.24 8.03 7.83 9.51 10.65 6.96 11.42 15.79 12.62 12.73 11.48 24.19
53.24 34.16 27.52 36.76 35.59 33.45 31.2 33.74 37.28 44.33 36.75 30.54 32.17 24.51 27.32 21.75 19.28 26.97 29.33 28.3 43.78 23.85 31.62 29.6 34.75 50.63 17.63 31.37 28.99 24.38 22.05 30.57 30.48 25.05 33.48 25.53 35.38 34.13 27.98 23.95 32.94 48.95 24.25 34.83 34.13 47.16 21.86 42.27 37.63 38.02 47.61 25.37 25.67 42.69 33.93 24.85 23.26 40.66 37.94 28.66 37.79 37.47 20.16 52.11 54.19 16.02 29.91 29.79 32.26 37.74 24.5 24.02 18.96 37.62 53.28 28.17 29.64 31.06 28.09 37.14 22.99 52.29 42.74 30.71 45.45 30.38 45.21 37.44 54.42 29.3 25.46 44.07 31.08 34.28 28.78 48.16 28.28 13.26 33.29 30.79 25.55 25.62 29.8 23.91 66.66 39.7 25.06 26.99 28.22 26.44 27.8 35.19 25.55 36.96 23.95 28.58 27.2 38.68 44.42 27.4 31.67 40.87 26.88 40.99 27.47 33.43 31.45 26.86 29.92 35.93 35.02 31.35 33.08 40.77 21.27 30.71 24.06 28.97 30.97 43.75 30.98 24.52 35.14 30.76 22.24 35.73 26.28 32.14 41.03 30.75 29.32 39.33 28.42 25.07 29.79 40.17 36.16 38.92 62.52 37.73 16.83 31.51 35.62 30.45 25.93 39.5 49.66 39.2 24.79 33.66 27.09 36.84 31.86 27.51 45.11 29.93 41.59 34.79 35.9 28.46 35.48 27.72 30.33 38.01 35.91 31.29 51.4 22.54 28.83 37.02 27.73 20.4 45.13 54.27 54.32 27.86 32.04 48.78 49.15 21.07 17.73 38.51 29.16 36.69 34.85 20.29 33.17 29.62 16.03 35 35.81 15.8 15.52 20.88 54.28 24.76 43.55 33.95 37.3 31.68 51.36 41.24 36.68 43.47 45.45 20.68 35.44 32.2 46.15 39.54 42.49 22.28 26.65 40.06 29.59 30.17 33.24 46.68 28.96 15.12 33.21 25.08 44.13 26.42 25.34 26.72 40.74 29.15 35.64 30.91 30.15 35.31 40.13 31.39 46.78 25.74 39.79 34.58 23.65 32.11 47.76 39.17 31.27 37.53 31.23 24.28 28.82 28.77 42.57 42.61 46.11 29.68 27.41 29.69 29.97 34.99 24.43 24 30.69 48.31 24.76 35.55 37.94 31.45 31.55 27.64 33.92 31.49 34.92 28.63 40.95 38.42 29.36 31.55 49.59 31.88 21.5 48.17 20.34 52.98 48.13 33.23 33.72 44.48 32.42 41.26 33.7 25.72 32.03 35.45 32.68 29.58 28.22 29.01 40.94 28.16 23.81 28.44 39.14 27.12 37.96 35.21 30.86 23.87 21.96 32.34 27.95 19.19 35.83 27.69 29.68 19.07 31.13 29 25.23 29.36 52.02 18.92 27.1 31.35 25.64 27.42 30.3 42.57 47.35 22.56 29.58 30.1 31.69 27.55 45.33 35.55 34.53 39.67 38.58 26.22 31.75 32.74 33.24 41.41 44.73 35.17 29.03 29.95 38.31 32.07 25.08 36.8 30.35 37.3 39.88 51.6 52.14 37.47 20.72 21.15 26.4 36.31 30.93 26.75 31.24 31.96 27.6 27.35 31.7 22.34 25.68 24.14 34.15 31.23 37.69 44.85 38.57 44.37 22.91 41.91 39.99 30.01 35.68 44.5 35.16 35.67 26.15 33.9 37.45 25.74 57.97 25.41 42.97 61.83 31.95 27.48 24.7 32.84 40.86 20.45 28.31 40.6 27.93 36.29 38.06 36.13 23.2 40.59 43.26 43.31 45.17 33.24 44.54 30.46 27.34 24.27 41.37 41.98 42.46 29.87 51.38 27.96 40.72 21.31 41.44 27.9 22.97 34.99 21.84 21.52 30.37 31.45 28.14 22.58 43.24 33.57 32 24.1 42.31 25.1 35.68 29.74 51.11 31.67 40.57 35.27 41.95 27.07 28.82 24.32 33.97 28.92 30.62 44.63 29.24 43.79 31.99 33.02 32.31 34.91 17.95 25.65 35.29 30.83 37.67 43.3 26.62 29.36 25.03 36 30.23 27.74 22.99 30.51 20.94 30.31 40.35 28.59 34.89 33.85 28.15 37.36 37.44 42.58 51.17 43.6 31.05 36.96 25.66 27.31 30.81 43.83 25.2 29.4 35.2 46.11 33.74 29.75 27.01 27.71 53.49 32.05 36.73 36.69 26.89 37.85 29.59 48.01 47.17 45.86 31.38 42.51 37.23 28.38 38.57 26.14 28.72 27.28 44 33.66 28.77 40.87 34.7 32.19 33.32 24.95 20.62 21.86 33.04 35.03 41.14 45.65 32.17 50.59 28.77 25.79 42.36 33.95 29.16 29.23 35.59 36.65 35.66 35.48 16.62 38.03 25.56 20.91 29.52 31.24 23.76 32.09 31.98 52.71 33.97 40.87 27.71 35.35 43.58 34.08 28.88 31.74 38.43 33.59 25.87 27.27 45.39 33.4 30.13 50.92 40.64 20.24 45.92 33.67 33.05 29.17 28.55 31.12 24.19 23.28 51.66 21.46 30.03 35.18 25.12 35.62 37.7 22.4 40.52 30.03 21.76 36.24 35.13 41.89 31.41 37.55 26.08 34.72 29.77 26.89 34.71 31.31 33.47 28.88 24.1 42.33 33.39 33.71 52.75 34.44 39.57 46.63 32.8 33.34 31.24 34.02 31.97 24.87 34.89 46.87 51.09 39.46 27.1 37.29 26.43 23.43 43.82 35.62 54.37 32 35.25 31.06 35.76 23.32 35.2 24.48 36.04 24.95 41.01 34.74 36.39 21.76 28.24 30.25 39.68 38.81 37.63 34.88 20.21 36.79 39.75 35.69 37.29 23.22 34.81 28.27 28.61 33.54 28.05 49.38 20.41 25.28 26.16 22.34 27.96 51.44 19.87 30.76 49.09 33.94 31.19 38.48 28.04 31.82 37.34 30.27 29.38 43.66 46.7 49.6 35.56 48 51.57 28.08 29.8 22.63 37.92 29.92 29.74 33.73 27.4 33.44 35.59 33.37 51.13 34.12 25.75 28.5 46.31 28.16 22.45 25.27 38.23 52.13 23.95 28.35 30.43 41.79 26.44 33.96 43.62 38.78 56.42 34.87 35.61 27.64 17.29 32.52 59.74 34.15 38.15 37.7 45.61 32.14 29.12 31.33 52.69 29.21 25.53 36.94 37.63 26.48 33.83 34.04 35.62 30.66 40.86 43.24 23.14 35.29 35.37 22.87 26.17 39.86 36.86 35.73 31.9 35.58 35.38 29.2 30.85 19.68 29.16 33.55 49.43 36.12 43.13 29.29 24.38 43.38 21.89 30.15 22.37 14.81 38.7 29.08 25.88 29.35 39.3 18.81 32.41 36.7 34.28 26.57 42.41 36.94 38.02 31.51 20.87 30.05 34.54 30.64 27.89 36.91 33.15 27.09 32.38 31.14 34.31 32.63 42.68 34.48 28.26 28.41 31.44 44.99 27.44 30.77 39.08 35.43 28.64 35.13 39.45 27.32 30.48 20.38 27.68 33.46 42.95 26.46 37.48 29.27 31.28 31.42 31.95 45.9 54.62 28.16 42.06 20.51 29.67 47.37 19.09 54.4 26.31 24.24 64.93 50.06 23.3 32.29 36.89 33.03 26.34 32.22 25.75 18.13 47.68 47.92 42.01 33.34 41.58 44.54 35.24 38.31 27.96 27.63 39.38 35.54 39.97 24.11 32.56 28.28 32.88 37.92 39.94 30.01 31.6 38.78 33.3 42.96 35.58 35.8 33.51 32.18 24.45 40.82 35.51 30.74 19.98 34.99 43.75 26.98 32.12 23.77 20.46 28.01 31.37 28.95 28.17 27.24 22.15 28.79 37.01 64.8 29.72 20.22 40.1 24.35 53.5 19.88 33.06 26.26 27.4 45.91 33.62 22.02 25.23 27.44 29.55 26.13 35.27 40.82 37.22 21.13 37.69 27.06 39.58 37.97 32.42 22.23 48.37 57.62 35.89 31.2 28.03 55.73 48.98 36.36 52.19 39.29 43.36 28.02 23.66 45.5 22.06 37.07 35.27 36.08 33.89 30.02 45.08 31.45 37.5 18.06 28.92 27.42 29.49 30.85 22.27 30.78 22.84 21.8 25.58 31.44 26.68 26.18 29.64 30.3 29.73 43.12 25.15 37.08 30.98 37.71 35.06 29.51 47.41 26.01 46.56 31.08 31.88 48.39 44.3 32.34 54.66 44.63 40.88 26.84 32.9 24.5 34.15 33.59 24.99 34.61 38.81 27.45 17.08 38.81 42.31 48.14 31.51 42.23 46.91 20.31 35.14 32.91 27.16 34.49 36.82 25.2 15.54 32.86 27.05 28.01 26.71 32.53 27.16 25.53 22.33 25.52 37.18 34.65 48 28.42 38.6 47.66 31.79 30.64 24.6 38.91 21.09 40.35 50.58 26.62 31.45 35.13 36.06 26.72 38.6 24.88 54.93 29.82 26.78 19.88 40.56 49.24 49.35 24.07 39.07 26.58 40.97 40.78 21.2 45.2 36.49 59.68 34.92 52.17 43.88 34.93 22.01 32.13 28.73 26.94 30.01 59.53 42.98 43.61 33 40.86 29.27 27.55 40.23 22.2 29.6 33.37 19.88 39.8 36.2 29.48 27.56 42.24 30.54 32.5 27.06 22.91 37.64 24.13 49.74 30.8 35.79 28.46 31.49 22 20.88 18.47 22.11 37.06 25.82 33.86 44.61 37.81 20.05 45.7 36.04 36.23 27.23 24.22 25.95 25.54 41 33.69 41.4 49.69 17.78 20.71 26.44 36.6 33.02 27.6 27.13 30.63 27.88 36.51 45.61 34.03 28.35 32.45 30.46 37.18 38.75 54.8 36.1 28.41 45.07 20.32 46.82 26.04 22.82 39.85 37.7 25.5 39.53 40.08 36.05 29.17 52.79 26.48 33.92 23.94 31.71 26.59 44.64 28.12 32 36.76 36.91 28.57 17.22 24.35 22.03 27.5 29.41 64.1 32.17 36.8 47.32 18.8 32.65 32.62 27.36 29.49 29.1 43.98 36.43 38.12 29.5 34.98 36.57 35.48 42.85 33.14 27.14 22.46 30.81 20.47 20.24 34.01 41.3 21.71 17.25 41.7 24.33 46.08 38.42 27.69 29.71 29 25.49 21.74 23.81 37.6 22.5 41.44 47.61 33.06 40.52 24.76 30.42 33.44 33.36 44.02 43.85 40.6 37.9 22.63 33.37 19.02 34.84 23.73 26.68 36.91 32.86 35.18 29.68 35.25 24.39 25.7 24.92 38.91 30.75 46.02 43.45 24.33 12.86 31.22 35.48 30.31 16.25 28.77 38.31 30.46 36.4 22.89 32.37 39.73 35.36 49.36 54.77 30.66 30.53 29.6 25.7 38.7 45.63 30.5 43.05 45.25 28.44 35.4 55.17 52.27 22.14 30.83 30.42 35.29 65.46 43.3 34.59 37.44 48.01 24.37 34.82 42.56 50.64 42.89 24.98 31.07 21.84 35.6 33.86 23.91 14.76 23.57 24.12 32.33 29.32 37.24 28.44 35.57 33.03 29.67 32.28 23.8 34 34.12 25.82 37.98 24.73 35.51 26.85 33.97 42.99 36.75 31.64 31.44 30.28 43.73 25.88 35.49 30.51 25.61 40.12 35.21 30.1 25.59 47.04 46.72 25.09 28.54 34.68 26.96 30.35 47.17 49.04 25.01 39.79 41.5 29.26 41.47 29.19 22.96 29.73 22.1 20.6 50 25.01 24.48 30.68 42.02 44.19 41.48 28.93 38.29 37.12 23.99 25.63 28.49 38.91 24.09 28.97 26.32 32.38 45.67 28.37 28.89 44.85 36.26 32.1 42.45 41.15 38.07 9.84 33.84 22.59 32.53 25.32 35.24 24.22 43.72 43.1 42.72 36.68 37.26 29.63 34.6 15.38 42.56 25.53 40.92 38.35 29.23 33.33 15.43 51.22 45.62 28.64 36.06 39.32 27.26 26.53 22.02 35.33 32.82 24.56 31.76 26.02 32.43 36.72 41.16 26.93 25.05 36.98 36.43 24.98 36.65 33.5 40.9 28.77 28.4 33.78 32.08 41.91 45.65 46.54 22.75 37.68 24.16 36.22 46.16 30.14 35.63 24.06 26.71 42.65 40.01 28.56 39.4 34.12 37.29 38.01 37.94 35.54 38.51 29.04 35.82 37.84 33.16 28.78 41.98 33.9 40.9 36.43 53.55 35.11 27.88 39.07 17.93 33 40.12 33.55 36.66 32.53 41.35 31.3 29.87 37.23 35.74 26.41 52.45 30.12 30.06 25.81 20.1 24.01 44.32 38.67 25.19 26.95 41.28 22.02 28.22 26.2 33.36 45.36 29.55 26.34 39.36 40.68 24.91 36.22 34.05 34.57 32.96 34.6 31.45 24.96 28.59 42.75 46.79 37.59 30.2 33.97 47.31 20.63 41.2 25.68 33.91 28.95 30.21 19.52 45.74 29.21 34.55 28.43 48.84 24.07 33.25 18.91 41.44 23.82 24 29.81 28.94 33.99 34.43 32.74 40.68 26.1 31.3 33.46 53.68 31.26 61.08 28.72 49.06 42.46 37.16 25.81 28.14 32.69 29.65 40.35 46.27 28.57 48.97 28.05 37.97 27.91 20.85 30.91 51.3 28.61 43.12 37.31 33.42 25.45 26.82 36.65 37.95 29.43 28.97 35.2 40.86 28.05 39.21 36.84 13.94 25.73 23.57 40.88 34.77 29.1 21.57 28.12 26.82 32.37 34.3 29.44 21.33 40.83 30.68 25.25 24.12 41.08 50.25 36.48 34.66 44.29 22.98 24.46 39.59 28.4 37.32 53.12 27.53 41.34 35.27 38.91 30.74 37.53 42.17 28.34 20.32 32.54 34.57 23.83 39.06 24.86 27.97 38.36 26.33 31.48 48.08 24.81 30.79 41.52 22.54 44.76 27.89 38.18 36.13 35.17 46.3 30.52 30.2 32.14 34.73 32.07 36.94 35.43 33.56 16.08 17.49 25.17 34.55 30.84 31.36 31.69 36.06 33.89 38.28 28.4 39.94 30.54 32.25 24.87 29.68 24.65 27.5 34.72 32.1 32.1 24.7 39.97 27.27 54 31.33 37.47 44.06 38.73 27.42 35.69 38.53 28.94 36.45 50.27 55.49 27.74 34.14 27.56 32.89 24.59 43.39 28.38 37.51 53.01 33.02 26.01 46.14 22.67 29.19 26.87 19.3 34.73 41.2 41.07 26.79 41.83 32.45 24.42 30.4 35.06 26.52 27.61 32.27 32.44 45.44 36.03 23.43 30.78 41.78 36.11 62.64 49.17 34.38 35.91 37.24 19.84 50.61 17.57 23.78 16.21 28.92 29.01 34.93 26.56 29.68 39.18 32.01 33.67 29.83 24.44 29.12 41.73 23.04 27.65 23.01 44.99 28.1 31.17 34.36 23.36 43.96 36.51 41.8 41.51 30.64 43.88 22.91 56.89 30.21 31.34 26.87 34.52 29.42 27.98 26.13 28.06 31.93 25.77 28.24 35.03 61.68 36.37 23.21 35.8 28.92 25.89 37.28 23.8 31.62 46.2 26.52 39.67 44.32 39.33 54.25 40.13 33.67 36.21 28.71 28.27 21.03 28.63 42.5 23.07 22.14 28.49 27.36 32.98 16.92 17.38 28.57 29.21 33.4 31.21 34.94 38.54 32.11 41.19 39.85 40.69 31.24 39.9 24.78 32.92 25.65 35.35 34.01 44.71 27.21 29.38 35.56 22.81 23.68 33.95 35.75 34.68 26.25 24.73 23.78 38.35 25.51 27.18 23.21 43.52 25.51 52.34 37.44 21.07 19.74 43.73 44.18 33.51 25.88 32.83 51 47.23 23.9 28.09 39.67 35.42 31.27 32.71 27.7 30.71 18.88 38.45 29.9 28.36 51.25 32.89 48.72 34.36 38.54 58.18 39.41 37.23 27.83 43.88 32.5 23.68 21.51 28.76 28.59 29.07 20.36 34.01 47.86 41.69 33.76 26.08 32.8 36.67 17.43 38.29 25.06 26.94 32.09 21.69 35.89 37.63 41.14 39.11 34.33 25.16 33.64 23.1 42.33 20.6 30.59 33.91 31.3 28.55 31.32 46.4 21.45 21.8 49.08 27.13 34.05 69.51 29.5 29.23 47.06 34.73 29.22 32.59 20.8 49.42 21.26 34.6 40.51 30.16 33.4 47.11 29.04 48.67 31.34 28.17 65.58 34.89 28.53 45.99 26.13 36.19 22.13 37.83 47.29 50.49 35.75 33.1 22.17 35.74 42.89 22.4 19.41 41.82 32.76 41.43 48.77 20.16 35.21 32.67 29.96 40.55 42.19 29.27 32.88 22.29 19.98 55.82 32.08 45.36 59.92 38 41.16 39.95 39.02 23.85 30.43 18.99 33.1 33.77 25.83 44.16 38.49 48.32 33.75 20.98 21.17 27.51 23.8 24.7 36.6 16.37 31.79 47.71 47.07 34.81 39.94 44.19 51.71 29.78 41.05 29.22 53.31 25.16 33.34 34.17 33.41 41.96 39.42 49 27 18.25 34.6 36.82 32.7 24.37 27.48 35.39 49.64 41.83 48.27 28.68 32.14 37.12 30.07 40.18 22.17 18.4 33.68 27.2 31.53 33.82 37.57 27.02 32.76 36.29 42.67 25.26 32.48
23.81 18.9 14.42 26.1 15.89 19.66 27.03 14.91 12.97 18.05 23.51 22.35 13.27 16.06 19.26 12.4 18.39 25.51 19.47 15.01 26.51 14.21 18.68 17.63 19.75 25.25 20.76 17.83 15.07 18.23 12.78 25.22 16.12 22.01 14.91 26.86 20.59 36.72 16.4 14.05 13.79 29.45 13.36 15.85 14.11 20.79 11.31 18.21 22.15 21.9 23.11 30.87 10.27 21.74 20.4 28.26 12.45 16.33 14.45 15.02 37.2 20.95 19.77 38.51 10.94 18.64 14.16 14.58 26.59 10.06 8.45 22.39 34.5 25.16 21.8 15.86 19.28 22.6 24.36 22.19 34.85 16.04 17.48 11.38 21.76 24.82 15.77 19.62 27.66 21.45 24.06 26.58 16.94 17.75 14.77 30.49 21.7 20.76 18.76 29.94 12.44 12.5 21.13 30.53 33.13 18.35 25.53 25.59 18.33 20.4 23.34 18.84 17.77 19.67 39.2 13.12 29.76 23.47 19.5 16.44 30.09 11.87 13.34 22.39 20.45 17.24 19.21 24.66 34.58 17.04 21.16 18.07 19.88 18.33 17.5 10.47 24.36 20.56 12.32 15.5 23.9 14.45 20.61 19.43 15.35 16.84 20.18 16.03 23.47 21.36 30.93 20.98 29.34 14.08 23.15 12.67 31.05 23.12 13.87 15 28.05 18.82 24.83 22.24 24.21 24.51 16.02 12.51 19.21 14.93 17.19 11.24 23.65 19.47 17.1 24.42 15.09 11.74 16.47 30.2 8.9 22.89 20.04 14.93 24.06 21.18 14.29 25.95 18.44 12.11 11.31 13.02 20.59 24.49 13.18 14.7 14.05 26.33 21.6 28.66 16.69 21.25 25.04 26.61 26.67 19.36 22.02 10.13 25.35 11.29 7.88 12.55 19.3 12.74 15.78 19.63 15.7 7.23 22.03 12.9 38.94 18.83 22.44 11.73 27.22 32.77 28.87 15.37 28.52 25.7 14.66 23.08 17.67 18.66 16.38 22.12 20.08 16.43 16.35 17.05 23.14 27.51 23.66 17.75 14.3 6.11 29.42 8.27 25.68 19.45 25.89 16.49 18.11 21.98 22.76 6.78 19.48 20.58 21.77 25.39 18.62 28.36 35.56 14.27 16.84 15.12 18.98 19.22 17.6 28.46 17.53 12.56 29.2 18.01 19.66 20.38 12.68 19.98 16.21 15.91 21.21 33.02 19.22 16.23 11.55 12.76 23.87 18.95 23.47 16.95 31.33 27.22 18.65 23.04 18.37 11.78 25.14 15.34 19.11 10.18 16.89 24.1 20.46 18.56 14.47 21.2 17.67 13.04 26.52 18.53 8.68 23.72 8.97 11.45 14.05 20.88 9.65 18.95 25.05 13.48 27.87 21.35 18.09 17.6 25.76 39.7 28.38 22.66 27.36 31.82 18.87 26.16 7.29 11.09 13.67 24.28 20.34 20.26 16.27 10.07 19.39 15.62 18.85 20.14 19.21 17.19 12.77 19.59 24.93 13.99 27.92 22.03 16.29 24.57 12.71 31.51 21.4 12.21 26.9 24.99 23.43 17.93 17.13 9.32 11.23 20.92 20.83 19.9 16.54 15.76 14.33 19.8 16.55 21.3 25.32 21.35 20.31 14.18 27.33 6.77 19.61 13.59 15.08 37.77 26.48 21.57 13.14 25.75 18.09 17.3 15.97 21.33 16.86 11.49 14.35 21.27 20 22.47 12.68 29.08 10.02 15.5 22.07 13.39 27.67 14.71 12.29 17.71 18.2 28.95 12.38 10.31 16.77 23.19 19.96 27.87 21.11 17.97 27.6 29.94 27.65 21.42 25.59 11.97 12.92 18.49 15.44 22.98 22.36 12.92 13.12 17.86 26.04 18.5 8.96 27.71 14.49 19.12 16.52 16.71 19.21 20.03 17.33 21.18 10.77 12.32 11.28 17.61 20.09 14.28 12.55 15.8 28.63 33.18 9.07 16.21 23.32 31.13 32.98 24.84 26.25 27.28 18.75 17.15 23.35 17.47 14.53 13.53 11.67 18.35 19.79 17.86 23.92 16.45 17.39 11.68 14.28 22.74 16.81 21.75 23.93 14.24 18.48 6.07 16.23 17.03 19.82 12.6 23.68 24.53 21.57 18.58 12.45 12.41 23.31 16.71 15.3 17.42 29.61 24.37 17.92 21.49 18.39 14.44 16.37 13.01 18.24 22.88 19.29 14.87 20.22 12.58 23.68 20.95 20.58 17.75 18.79 24.74 11.94 17.3 28.53 23.24 24.42 30.08 15.18 18.09 24.21 27.45 37.51 16.53 19.23 17.83 11.82 22.18 22.95 17.26 33.06 18.87 19.7 16.3 25.06 35.11 17.7 15.36 16.75 22.71 9.25 14.24 14.63 11.09 13.9 20.64 21.03 23.32 14.36 17.58 13.71 14.3 22.05 13.45 12.77 15.13 25.91 17.54 22.84 20.15 20.12 14.17 12.43 26.61 26.13 24.93 17.9 8.54 15.61 12.52 17.08 15.55 24.73 21.9 12.09 35.93 27.22 15.49 32.18 20.67 11.55 21.66 20.23 14.56 17.76 29.95 15.24 23.11 22.48 29.7 15.07 28.67 25.19 15.38 18.7 22.14 6.93 26.15 26.46 22.64 15.13 20.37 18.32 16.99 18.45 15.61 26.87 8.86 19.98 20.19 21.93 21.32 20.4 15.85 25.61 25.27 11.13 20.84 20.85 13.41 24.91 17.88 13.34 15.15 19.27 14.12 22.57 16.72 28.16 23.58 10.84 10 25.93 15.79 24.87 19.22 24.47 14.47 21.54 13.98 14.5 16.94 8.21 13.05 12.54 27.84 19.09 23.93 9.53 14.08 28.25 17.93 16.48 15.05 20.72 15.41 30.64 28.08 16.16 24.44 22.22 24.14 12.28 15.03 17.57 24.76 20.45 21.57 6.98 25.03 23.39 22.44 19.55 12.76 21.65 17.66 16.4 32.52 15.78 17.68 24.33 25.22 22.67 15.94 27.51 15.22 15.54 12.26 19.53 18.92 22.51 17.99 19.43 8.91 15.68 31.49 22.49 12.07 13.01 13.71 19.55 23.17 22.63 13.97 9.2 19.01 16.86 11.36 18.51 20.16 22.17 29.22 9.63 8.43 22.3 10.42 26.87 11.26 21.56 20.98 15.34 22.12 12.16 23.71 26.11 12.23 24.57 15.25 16.57 11.26 24.7 9.97 13.67 16.44 15.29 18.09 27.86 20.02 37.62 27.6 14.48 11.81 15.34 15.09 9.85 23.33 27.52 12 14.55 24.51 14.33 26.63 23.55 20.67 12.42 16.6 9.71 12.79 12.97 16.1 21.99 25.31 15.82 15.52 14.4 23.31 31.24 21.18 22.39 28.36 16.89 20.23 22.48 27.93 24.87 19.87 14.24 24.28 19.77 16.49 24.98 24.79 19.27 19.27 19.06 16.89 23.16 17.51 21.11 16.36 14.6 18.95 14.75 22 8.84 22.98 24.92 15.73 24.08 25.45 13.73 14.99 16.11 26.98 14.52 15.01 22.35 10.72 15.09 28.35 25.73 25.11 21.69 28.34 12.74 32.42 11.66 15.04 14.53 19.59 18.14 20.57 8.56 11.53 20.83 18.62 20.08 25.95 24.51 17.34 19.65 13.13 18.14 16.33 29.84 14.67 8.38 18.46 17.3 11.79 22.66 6.11 16.93 17.2 12.75 29.68 14.14 37.45 16.61 23.45 8.03 15.71 26.3 23.69 10.85 30.5 25.29 16.47 13.62 12.25 24.44 31.22 27.46 21.57 15.96 19.9 30.85 21.11 11.31 9.35 15.55 8.38 17.36 21.81 12.28 38 15.72 30.34 17.18 11.31 25.89 22.7 19.51 24.45 24.61 29.8 21.95 19.11 16.54 17.13 23.99 14.82 15.37 25.71 19.62 17.48 16.13 15.7 20.51 24.04 23.75 19.89 18.4 14.09 21.25 10.71 20.29 22.17 19.18 12.9 17.09 18.19 25.88 20.93 26.35 17.34 21.47 43.48 17.41 16 18.83 21.42 13.83 15.78 22.8 10.52 17.25 11.66 18.81 13.57 17.23 29.01 24.6 23.94 28.46 24.08 24.51 27.65 17.29 8.94 11.79 17.28 22.36 24.29 25.97 15.27 7.49 18.04 22.73 25.14 15.64 14.02 14.17 27.14 19.29 39.11 12.67 21.33 13.99 19.57 18.76 12.18 21.79 34.17 10.57 32.29 30.29 26.88 25.66 23.39 19.82 8.74 20.99 20.7 16.99 12.8 20.48 14.16 22.79 18.23 11.78 21.14 17.1 18.35 15.11 19.29 13.26 18.8 12.37 15.94 14.34 13.22 18.83 18.9 25.86 16.88 15.35 30.09 16.71 6.26 7.28 23.69 21.75 14.41 17.44 17.1 16.74 16.49 24.94 18.02 28.63 15.07 22.78 23.46 23.59 21.21 20.21 20.1 13.62 14.06 13.63 16.32 26.58 14.51 22.82 26.55 24.59 25.55 10.37 17.09 11.73 14.68 17.08 18.65 17.56 14.16 26.21 24.3 19.37 21.11 20.76 18.68 25.24 27.99 23.31 22.28 17.48 20.81 21.28 23.8 23.62 6.66 10.47 27.92 25.92 14.52 24.43 20.35 17.22 24.83 24.84 16.22 17.6 21.54 12.82 16.32 19.02 27 21.77 9.17 15.46 22.47 15.57 29.68 21.98 14.1 16.13 16.85 15.09 24.93 22.55 14.22 8.66 21.55 27.55 15.97 26.21 20.99 15.4 19.51 21.51 19.08 11.69 13.74 16.84 18.09 22.21 19.11 20.03 24.09 23.9 21.21 18.96 17.51 20.52 27.68 15.54 19.37 27.84 24.65 9.75 33.76 15.96 13.62 26.4 11.68 16.95 11.73 17.34 25.47 14.62 25.4 14.05 21.22 27.48 28.83 30.11 25.64 17.33 22.13 33.51 16.97 28.42 18.82 15.85 19.63 14.06 4.94 23.22 19.19 19.17 12.82 20.04 23.87 12.92 15.9 18.77 27.43 27.47 25.54 28.99 15.12 24.72 19.91 22.92 15.36 10.41 15.44 30.39 20.23 19.19 31.12 16.43 13.65 19 21.8 20.65 18.53 24.98 12.77 18.35 20.68 11.24 22.05 31.01 23.43 14.35 28.15 22.51 28.45 26.77 10.55 27.94 15.2 11.19 13.45 15.38 12.35 21.94 11.31 26.32 19.33 9.42 8.73 23.16 17.52 30.04 25.99 16.97 16.34 20.44 13.96 21.06 18.74 20.51 26.49 19.79 23.22 20.33 14.92 14.41 20.24 9.39 19.2 17.71 27.93 22.58 20.3 22.66 24.69 38.18 17.61 12.39 19.78 12.8 11.07 27.6 16.89 19.5 24.34 14.74 11.4 18.78 16.03 29.88 24.46 26.73 9.2 15.92 12.38 23.6 16.93 34.75 13.44 28.88 17.32 11.12 21.05 21.72 22.55 13.87 20.46 20.19 25.51 15.47 16.3 30.14 28.4 21.68 11.83 13.52 6.75 20.3 18.96 17.96 22.62 19.22 19.18 17.4 22.2 13.67 13.79 16.4 18.28 29.51 16.8 8.24 17.51 26.24 15.28 13.67 22.2 16.85 10.25 17.73 28.62 21.36 16.23 23.24 17.96 11.52 19.25 19.93 14.25 36.29 27.78 16.22 19.09 14.06 16.99 20.52 17.27 19.09 20.25 23.54 19.33 30.11 12.51 9.67 19.63 9.7 30.23 29.82 17.54 11.75 13.55 18.65 15.87 29.19 12.7 27.23 8.36 18.53 25.37 22.39 26.34 12.45 14.98 20.71 23.53 24.19 24.61 24.43 15.17 16.6 13.71 11.79 19.4 23.58 23.13 18.22 14.16 22.39 20.51 7.55 20.56 20.52 10.92 14.62 19.59 22.54 23.31 19.15 17.85 23.49 11.42 16.57 10.56 14.69 10.8 12.42 30.92 12.51 14.38 18.27 20.6 13.65 16.86 24.42 11.6 21.65 16.24 13.3 17.86 18.19 19.79 10.78 11.91 12.03 15.45 24 19.88 16.36 16.98 12.88 19.56 14.98 21.21 15.73 11.71 18.39 30.03 15.27 31.64 21.66 20.18 36.68 17.66 14.25 11.76 20.31 17.96 22.05 16.87 33.11 16.83 19.46 9.5 16.17 17.31 19.78 26.44 11.86 29.07 23.27 12.77 19.35 12.44 17.16 21.37 15.98 21.3 25.73 25.17 12.85 25.24 19.41 19.7 19.28 13.54 26.03 21.51 15.84 18.5 10.39 19.77 16.41 17.75 23.45 14.61 17.13 12.93 22.21 14.45 15.3 13.89 19.91 18.56 17.5 23.12 9.96 22.95 15.43 33 6.94 20.31 11.94 22.07 13.35 30.05 24.24 16.11 14.42 22.4 15.49 22.44 28.55 10.01 11.28 27.31 29.02 15.22 16.26 15.87 18.45 19.38 27.49 20.37 16.05 19.35 14.96 17.19 26.66 21.8 27.35 15 24.37 18.21 14 25.09 16.33 28.06 13.35 17.4 32.29 21.85 22 17.63 27.01 24.76 20.09 11.35 19.88 20.26 34.66 17.87 15.45 12.2 16.99 8.37 28.82 13.62 20.78 29.27 10.07 20.67 31.53 19.59 21.5 12.75 7.6 10.98 19.59 15.41 18.96 22.61 21.46 16.78 16.2 20.08 26.25 27.31 25 25.56 11.18 14.74 9.85 9.62 18.25 22.12 24.43 19.85 8.43 14.36 13.44 18.91 16.39 17.16 17.83 13.64 23.16 19.03 19.18 13.33 19.76 13.92 37.16 16.66 13.96 17.98 18.51 11.12 17.23 21.04 28.89 12.8 15.36 20.65 18.83 15.74 20.39 19.49 18.26 9.97 18.19 26.17 19.21 17.31 22.77 16.04 27.46 16.79 16.2 15.81 13.39 21.61 12.64 14.13 15.88 11.71 16.36 15.15 17.07 14.29 11.23 20.41 18.84 30.74 14.37 12.69 22.84 14.77 13.95 13.46 26.04 23.43 39.13 12.91 23.88 15.99 17.89 20.11 20.86 16.94 15.19 29.5 10.41 27.59 13.95 19.77 10.42 18.04 16.39 12.78 26.51 17.43 8.78 21.86 15.51 11.13 26.37 27.45 28.56 16.1 12.71 24.17 18.32 21.03 10 14.04 13.51 15.59 9.88 28.35 21.38 16.07 31.02 20.89 6.52 28.4 27.83 10.43 20.02 11.52 11.35 15.84 16.17 14.63 18.92 12.71 24.59 23.56 16.21 20.47 23.66 16.49 20.06 19.79 21.16 14.03 11.34 19.96 22.13 25.83 22.34 23.29 24.43 23.83 28.74 20.2 18.72 15.2 7.78 22.48 15.35 19.6 35.41 22.2 28.17 19.43 21.31 25.44 29.75 28.09 14.23 12.23 27.19 21.8 13.18 16.71 29.02 16 10.76 18.85 19.3 8.43 23.88 11.98 14.32 20.22 26.93 16.3 18.39 32.28 28.91 34.86 11.11 20.8 22.03 12.86 19.08 10.11 20.65 18.4 25.06 16.27 15.23 16.43 22.63 28.97 22.21 20.23 22.91 26.36 17.16 10.3 18.83 25.94 11.47 16.65 9.55 16.1 11.84 22.17 20.71 16.18 16.29 31.08 20.19 23.77 15.02 14.7 20.17 18.85 18.36 15.77 15 19.12 11.02 17.17 17.6 16.92 15.82 22.79 22.42 25.52 16.93 14.97 13.51 12.45 10.69 12.45 28.02 16.65 24.83 18.2 22.04 16.96 24.18 19.31 21.89 16.1 28.57 10.54 14.15 24.89 26.9 16.82 27.01 14.94 14.77 20.75 21.93 26.4 24.35 14.39 9.28 30.97 24.24 21.43 16.25 17.37 25.48 17.99 14.76 29.61 15.21 18.33 12.72 25.54 11.81 21.18 14.87 23.4 26.24 10.57 21.83 3.68 15.66 13.89 16.95 17.41 18.11 24.57 21.94 17.85 21.06 18.13 26.45 8.83 23.92 8.97 28.26 23.92 21.17 26.84 22.55 25.95 22.91 28.3 12.23 17.3 8.96 32.81 22.47 22.46 17.82 20.45 17 9.7 22.52 19.66 17.53 21.71 17.93 19.81 12.68 13.47 23.01 20.2 21.52 15.57 18.55 19.66 13.02 12.65 25.1 17.19 17.44 16.38 11.19 27.31 25.32 13.18 21.35 20.8 18.4 14.85 13.17 22.54 15.82 22.85 21.04 22.69 25.13 29.11 9.77 13.78 15.4 21.58 20.88 16.6 8.29 31.67 23.84 16.53 12.35 24.74 9.15 23.9 19.86 23.45 11.55 19.38 19.73 13.3 17.38 23.64 22.82 11.09 16.54 19.84 18.17 20.03 15.08 22.16 20.8 16.55 15.59 21.76 17.66 14.77 14.63 19.53 25.31 25.48 21.1 16.69 18.91 13.51 13.76 11.48 9.34 17.44 27.37 19.56 11.93 22.06 19.49 21.03 21.22 14.44 20.09 29.41 22.78 17.9 28 35.81 19.69 22.8 18.76 23.85 25.92 24.1 8.57 22.93 20.82 26.38 22.16 17.44 9.3 21.25 25.04 20.85 25.67 24.08 25.95 18.68 12.47 19.34 15.28 11.22 16.22 8.63 16.55 23.63 18.72 15.07 27.86 16.3 11.75 14.64 18.63 23.03 18.39 12.03 22.01 23.57 21.53 10.99 12.46 13.09 16.47 20.81
18.54 19.79 20.99 15.97 8.46 17.91 17.02 25.89 20.85 16.98 17.52 17.99 19.28 18.9 19.88 25.51 18.37 18.77 25.55 18.44 11.29 11.64 15.49 15.32 17.02 21.97 12.86 8.93 18.92 11.13 14.33 26.64 20.56 19.62 10.84 17.49 9.03 24.73 22.55 19.89 13.99 20.32 17.14 21.21 13.3 22.83 11.65 20.25 12.4 19 18.12 23.72 14 12.26 17.78 14.42 17.26 30.44 18.68 11.73 25.74 22.27 15.67 14.9 27.6 21.23 23.9 13.08 17.33 12.25 35.2 14.24 16.9 19.59 26.74 14.13 13.57 12.48 16.84 13.69 31.35 24.86 10.95 12.58 29.34 14.38 17.22 7.89 12.73 14.69 16.08 16.08 20.21 25.52 23.06 10.1 13.77 15.09 16.14 16.58 16.43 20.1 19.14 11.71 18.81 16.08 23.98 24.05 17.7 23.85 20.05 15.98 12.85 20.53 18.34 26.23 16.26 24.87 22.76 33.5 15.94 27.62 19.16 22.48 15.59 13.78 16.24 18.24 20.44 27.74 12.28 29.02 27.99 22.01 25.81 9.35 15.93 19.09 24.53 14.3 15.5 29.83 15.32 28.37 24.85 15.68 15.54 18.03 17.04 18.67 20.16 16.4 14.27 18.43 40.63 14.55 20.6 12.94 23.5 20.75 18.5 23.99 17.15 15.63 24.36 19.89 20.89 11.24 31.84 24.92 14.64 26.57 15.27 31.16 17.62 14.99 14.64 18.81 22.42 17.17 24.01 29.44 18.49 19.78 17.7 10.96 23.87 17.95 26.23 19.24 14.03 13.46 25.84 13.98 27.53 23.19 29.93 19.99 19.5 17.51 15.58 22.02 25.2 18.57 15.14 23.43 22.99 23.15 6.39 14.73 21.58 17.73 19.42 23.51 21.56 23.03 18 12.99 20.72 12.05 18.9 15.26 23.11 26.3 26.61 14.53 20.76 22.18 13.96 17.16 21.04 22.44 17.83 25.55 23.69 10.71 9.76 15.74 13.31 24.2 24.48 11.35 17.06 17.03 25.02 19.26 17.52 17.26 21.57 15.75 21.51 26.91 17.01 23.53 23.75 27.07 14.41 16.41 18.61 32.51 22.65 21.13 8.51 15.82 12.76 13.06 26.81 13.49 17.42 21.9 15.22 11.03 21.86 17.72 21.48 19.76 17.08 22.97 16.98 18.28 12.52 25.11 19.94 13.97 22.61 31.78 15.28 19.57 13.61 14.12 20.36 14.69 23.42 12.85 18.53 19.56 30.08 19.57 9.67 23.82 24.84 17.74 25.74 23.37 24.29 22.94 17.21 17.69 16.16 13.01 12.57 21.56 25.19 19.64 18.5 18.86 15.18 12.6 15.53 10.23 10.22 23.79 19.33 22.31 13.39 32.87 12.7 6.69 12.3 16.58 22.33 12.25 24.83 14.94 22.69 26.43 13.6 12.01 20.37 10.28 22.4 21.52 26.78 17.57 24.54 14.31 19.45 21.52 22.32 17.07 26.92 10.2 22.27 14.35 19.55 22.45 24.4 24.37 11.64 19.76 30.71 20.52 15.98 11.19 27.07 21.88 24.99 16.7 13.03 17.96 16.06 9.89 10.82 17.3 17.16 20.13 21.27 23.75 21.33 25.64 30.8 17.23 18.15 26.43 10.42 19.78 11.42 24.6 21.33 27.53 20.56 16.32 27.28 34.36 20.71 25.55 26.44 19.65 13.1 25.96 15.6 19.87 24.44 22.59 19.44 26.95 18.17 22.8 19.19 13.28 15.91 25.4 12.9 12.1 10.93 25.82 27.16 24.88 16.04 16.86 14.64 22.24 16.21 19.46 19.03 13.6 12.19 19.68 23.8 12.01 16.07 14.62 20.39 9.1 20.24 23.45 16.45 15.89 19.46 28.68 27.15 19.5 14.27 12.36 27.12 24.68 19.26 17.71 24.52 28.4 21.75 17.1 24.35 18.63 16.87 30.08 12.82 11.55 18.96 17.82 21.51 23.75 20.08 26.23 20.83 30.18 27.68 8.49 18.89 25.61 17.82 21.46 17.87 19.15 14.97 14 19.56 25.51 25.96 19.55 20.07 12.55 21.02 22.9 16.03 28.05 22.93 8.73 15.78 30.72 21.8 14.96 25.55 28.29 11.08 22.08 18.26 4.91 21.1 17.91 18.87 13.87 24.82 15.91 12.04 14.45 27.99 16.91 23.26 24.97 32.64 14.91 16.93 15.12 14.08 12.53 20.1 15.55 11.9 21.86 10.37 14.04 15.94 18.2 11.55 20.57 14.48 17.53 13.47 9.39 15.85 18.91 12.5 19.82 17.11 18.01 25.36 19.42 17.31 23.64 20.85 18.04 10.39 20.16 30.25 17.83 17.76 12.31 14.92 15.55 24.44 26.59 23.75 20.08 27.86 17.99 20.42 25.44 11.94 12.82 12.4 29.02 15.16 27.23 21.71 21.62 23.48 14.25 21.09 23.11 25.36 12.81 20.82 23.94 9.04 22.84 19.12 20.82 11.62 15.88 23.75 24.11 12.67 26.29 20.28 21.43 15.31 15.09 14.54 19.1 18.94 15.4 27.46 18.74 32.81 24.49 19.73 10.17 18.06 22.89 26.42 17.84 15.6 24.96 14.06 9.51 20.4 9.78 25.58 25.41 17.88 26.47 16.42 18.64 19.08 23.64 19.67 21.3 19.37 33.76 28.13 15.66 14.38 20.1 24.52 14.9 26.35 15.11 28.11 26.12 8.58 15.59 14.4 16.99 14.19 22.38 22.84 25.56 6 18.16 24 11.11 25.77 21.08 23.86 13.09 19.38 15.37 27.58 8.47 29.63 16.56 19.52 21.17 19.65 11.66 27.13 21.97 16.73 12.57 14.96 16.96 15.82 21.3 13.51 19.54 23.63 10.42 19.43 24.41 21.42 23.88 26.11 13.03 20.77 6.63 10.3 19.79 17.3 15 18.56 15.21 15.05 18.54 20.81 13.48 15.5 25.32 14.75 13.18 18.09 22.73 15.98 14.83 7.9 23.18 26.36 19.38 12.64 23.91 15.02 17.93 11.21 21.31 24.76 21.76 13.27 17.42 27.13 20.69 26.41 25.22 26.96 22.5 20.81 27.4 30.03 17.92 25.6 25.7 15.26 25.41 19.61 18.14 19.2 11.19 31.09 22.58 18.35 19.54 21.81 14.54 12.94 24.17 22.67 12.7 21.02 22.23 19.08 11.93 15.53 14.16 21.31 17.87 11.06 21.7 8.91 14.96 18.89 26.72 20.82 24.59 18.68 19.1 18.21 24.72 18.73 11.53 19.89 11.34 17.35 15.28 19.12 17.09 16.99 12.45 15.56 10.99 16.22 20.88 20.19 18.16 14.4 14.24 18.36 23.86 16.7 16.92 26.19 23.01 15.28 19.96 18.87 15.41 17.26 19.37 16.29 17.48 24.51 21.17 12.1 25.48 14.54 16.79 21.29 12.38 23.61 20.07 16.96 19.91 9.08 25.84 17.43 13.9 12.95 13.48 20.62 21.1 28.41 23.19 18 15.53 15.64 13.52 16.41 25.32 23.22 31.46 14.92 12.05 15.9 11.69 13.67 28.41 27.01 20.96 25.39 11.46 16.98 26.53 10.91 10.49 16.5 22.19 22.21 6.9 9.45 32.66 14.78 32.17 13.95 20.38 22.58 21.53 21.84 17.94 22.32 25.33 17.21 23.14 25.22 15.51 22.75 31.13 27.37 14.68 27.33 23.25 20.53 29.05 15.29 27.25 22.81 22.93 25.01 12.89 15.62 11.5 19.89 15.22 21.34 10.84 17.04 23.3 20.28 24.81 23.08 19.85 13.8 22.08 18.4 21.77 34.6 21.07 15.02 18.33 23.99 33.59 9.01 19.24 18.14 13.39 19.48 15.11 19.43 12.39 11.89 18.94 24.56 23.23 19.54 17.86 15.31 8.55 18.13 31.63 16.11 13.14 13.62 17.4 18.28 19.74 17.2 7.13 18.55 19.74 33.88 15.82 11.45 17.68 15.39 21.24 17.78 21.56 18.51 12.88 27.69 17.15 26.6 15.12 22.49 16.43 19.94 27.2 20.61 18.02 22.92 16.28 24.22 22.65 20.84 11.54 15.53 27.97 16.5 19.32 13.52 24.95 33.68 14.21 13.4 17.63 15.69 18.2 16.89 16.23 21 20.16 13.02 12.54 17.04 15.56 13.01 22.64 18.01 25.53 21.48 10.68 20.51 11.98 27.91 13.35 13.41 13.09 14.65 9.82 20.46 22.89 23.87 10.49 24.01 14.28 13.46 16.26 10.59 19.74 20.79 18.75 21.2 21.33 16.03 13.07 7.54 20.63 19.61 10.55 14.6 18.16 27.86 13.72 17.17 17.71 12.32 27.61 21.01 15.46 20.57 28.64 15.11 17.48 20.6 21.99 23.22 26.52 29.95 14.64 7.37 17.3 16.78 17.02 24.22 17.82 23.28 19.19 18.53 16.11 14.62 17.73 21.73 13.97 9.93 8.05 17.14 19.02 21.3 8.93 15.23 18.54 27.1 12.72 11.06 19 19.92 13.31 13.38 13.8 12.92 13.21 16.3 15.31 20.13 23.88 15.48 16.01 11.97 22.83 13.12 25.13 20.3 16.48 11.59 18.76 22.38 17.97 13.47 28.14 17.83 24.03 16.97 11.23 19.71 14.58 25.91 27.72 19.33 15.24 16.61 20.53 16.33 19.26 29.16 17.53 19.28 17.32 32.52 16.45 10.79 15.58 16.91 24.63 21.2 21.32 12.47 15.67 23.85 15.53 20.9 17.22 30.18 17.11 20.54 10.17 16.26 32.24 15.73 13.39 22.19 19.82 22.65 23.09 24.04 14.75 18.01 25.4 16.2 11.94 13.22 18.3 13.63 19.93 14.61 24.5 11.74 14.16 20.21 16.55 19.81 14.35 28.21 11.57 25.82 19.42 18.8 15.89 21.31 16.63 19.55 13.22 10.37 23.97 16.25 9.18 26.58 17.58 21.33 21.77 21.14 19.66 30.94 15.71 30.17 22.89 17.08 20.05 16.99 20.14 20.73 13.63 32.72 18.06 29.46 22.97 9.71 15.17 19.26 23.54 20.38 17.57 20.72 21.27 22.48 22.8 26.84 18.78 18.55 18.21 18.44 26.83 12.72 26 10.35 34.86 6.57 22.94 11.32 17.39 26.45 25.96 20.93 6.48 26.62 24.82 16.66 12.5 15.36 15.3 19.29 23.22 16.25 22.21 12.69 13.14 12.53 10.78 22.03 18.6 13.54 22.37 21.59 18.05 29.41 22.47 16.83 16.03 18.33 14.25 16.2 16.86 12.86 16.69 25.37 17.8 14.92 19.64 18 16.22 21.74 21.74 36.51 20.35 15.84 18.68 26.33 16.79 31.39 19.48 10.45 21.56 10.11 18.75 15.92 18.89 21.56 15.59 23.14 11.55 22.01 20.18 13.56 15.36 14.57 11 18.4 14.53 20.85 24.21 18.28 21.95 24.09 18.75 12.03 19.82 20.25 21.16 16.6 23.13 15.18 17.57 22.73 23.62 14.2 12.77 21.11 14.49 23.92 19.26 20.24 18.12 8.99 16.98 16.03 27.4 16.22 14.45 22.62 17.45 16.34 13.05 14.43 12.32 14.53 19.91 13.72 23.79 20.94 21 21.6 14.15 20.62 23.36 19.96 14.77 16.74 18.51 10.67 18.84 22.59 16.1 19.66 14.26 13.88 20.34 14.98 12.12 6.98 20.7 9.45 15.71 15.53 17.99 19.69 16.57 14.75 20.53 20.45 18.85 16.96 15.37 12.48 23.69 26.71 16.3 8.31 22.34 20.89 23.4 19.86 12.64 20.43 20.88 22.6 13.49 20.93 10.81 16.53 19.58 15.31 20.46 17.57 14.52 21.86 12.66 11.26 17.81 17.92 14.7 10.53 17.4 14.77 21.01 10.41 17.08 16.05 18.16 19.42 19.16 15.31 20.81 9.81 24.42 23.53 16.62 26.52 18.22 23.62 9.15 9.47 17.47 16.43 9.08 13.53 27.94 12.34 10.66 20.46 22.33 14.2 19.51 19.57 19.99 15.99 14.71 22.1 28.52 24.49 12.82 21.73 13.19 18.98 17.05 23.8 16.18 14.19 24.18 14.42 19.41 15.36 17.74 24.28 16.1 13.58 17.68 17.8 10.32 11.39 14.19 15.47 14.39 17.55 11.02 18.9 11.24 26.02 7.45 21.31 23.58 20.17 14.18 25.82 24.09 18.35 22.69 10.43 14.14 18.47 8.08 14.76 26.08 18.66 20.48 10.68 26.06 27.62 6.75 15.34 28.96 21.44 15.57 23.81 6.57 20.81 23.35 19.51 21.31 24.42 21.42 22.98 12.64 20.57 20.12 11.87 20.04 23.9 11.18 20.4 24.07 13.51 13.69 19.88 17.55 24.39 24.95 20.25 15.49 29.4 22.27 12.85 30.86 25.63 16.46 14.81 18.4 12.1 10.91 17.05 14.64 23.95 27.8 18.93 13.37 30.91 23.56 13.72 16.29 13.35 19.66 15.33 21.09 14.87 21.84 15.11 11.74 27.39 16.5 18.66 18.15 15.39 14.37 28.84 26.85 19.42 21.13 24.13 15.1 22.86 26.36 19.65 15.01 22.71 8.74 14.65 16.43 16.45 11.3 18.15 19.27 18.56 18.13 18.85 14.02 15.03 19.85 15.11 18.37 37.18 19.33 17.41 25.07 11.41 33.65 23.36 18.39 18.28 17.35 15.19 12.74 17.45 13.31 19.3 26.46 15.57 13.21 28.21 21.19 12.77 22.61 16.47 10.53 14.55 27.67 30.99 14.35 16.09 17.12 19.23 14.33 23.71 11.94 15.75 16.79 34.51 18.52 20.17 22.91 24.11 25.98 18.07 19.58 17.82 18.19 20.02 15.38 18.09 12.29 13.37 17.4 15.94 16.29 18.67 11.92 24.54 16.91 12.74 15.32 23.73 8 16.96 21.12 16.34 20.23 8.83 8.48 17.9 17.03 15.14 14.58 8.63 25.5 24.44 7.52 25.41 12.08 24.56 21.87 16.78 20.16 21.36 18.17 15.93 19.63 20.13 13.24 20.6 18.78 24.74 21.08 14.39 23.43 26.17 9.51 23.37 29.97 16.53 13.77 18.28 16.07 15.1 15.15 16.55 17.46 9.89 5.75 16.32 23.05 20.06 16.94 15.58 18.04 14.8 9.44 15.48 14.82 11.73 20.85 22.26 22.36 22.43 24.92 18.33 17.08 24.39 14.63 27.5 24.24 21.89 22.71 15.48 29.29 15.62 16.39 13.6 14.05 14.99 19.77 16.88 22.69 22.2 27.58 24.7 13.96 23.11 17.67 11.72 24.99 20.36 16.93 17.75 9.82 27.66 13.62 14.55 8.5 18.99 14.61 12.74 27.48 17.63 13.7 12.12 15.92 9.96 18.73 22.51 13.1 20.22 19.66 21.3 23.4 24.33 12.49 25.41 13.66 14.9 21.65 16.52 23.48 16.67 19.52 11.39 19.19 14.84 19.2 31.48 17.66 11.14 18.19 23.43 11.19 9.84 16.23 21.3 20.94 27.56 24.2 12.29 7.43 17.44 12.62 13.46 26.7 19.6 29.6 15.93 17.51 15.06 26.35 17.87 25.25 24.35 28.87 7.62 17.3 16.37 14.82 13.41 21.14 13.48 20.02 22.49 20.62 18.66 25.21 10.99 21.61 14.37 17.37 8.58 20.91 16.56 23.18 26.01 18.81 18.21 10.65 20.12 14.89 16.95 18.98 18.48 16.19 19.99 22.78 15.08 13.38 9.4 15.17 15.24 23.95 28.2 15.93 13.94 15.34 26.13 9.91 24.47 18.86 18 12.75 17.94 5.03 15.93 10.13 13.33 20.17 15.7 16.87 12.14 26.97 15.68 15.47 9.83 16.25 22.24 27.23 19.86 7.21 25.16 20.79 19.27 27.89 26.39 18.57 12.16 15.92 22.92 20.19 11.07 21.49 20.27 14.05 18.22 15.44 20.52 13.55 15.79 9.3 13.36 9.28 14.8 23.06 19.54 17.47 12.71 17.45 18.77 15.64 15.18 14.51 21.7 25.8 15.58 18.13 16.48 17.09 19.65 15.46 13.1 22.05 17.62 15.62 22.7 19.31 24.17 16.76 13 16.78 15.11 15.06 18.77 15.35 17.39 18.09 21.13 19.95 9.88 21.5 17.65 16.69 17.85 11.58 20.65 11.1 23.91 19.24 20.48 18.54 9.4 17.79 22.72 17.43 9.67 17.14 16.35 25.89 12.41 22.03 12.68 23.25 17.01 10.78 24.53 19.36 24.88 12.64 16.25 27.74 8.68 25.57 12.63 17.86 19.53 22.57 13.87 19.27 30.09 25.56 18.27 25.45 17.04 23.02 12.66 14.98 11.96 26.56 21.64 14.63 20.87 16.16 25.53 23.13 21.34 23.74 22.93 9.58 13.67 13.78 15.42 21.47 18.82 10.59 17.56 12.32 12.6 18.21 20.3 20.06 13.12 8.55 20.91 24.86 12.87 18.54 19.05 7.24 25.79 11.68 16.52 23.08 17.69 20.5 18.99 27.11 18.22 21.85 9.89 28.41 15.15 21.98 22.37 21.81 9.19 27.89 22.02 20.39 13.5 12.11 14.48 21.46 18.24 18.71 19.29 18.27 21.56 21.99 25.2 13.38 21.68 16.76 18.49 19.73 29.42 26.33 16.81 24.86 11.72 21.99 22.59 15.79 25.13 28.41
2.31 4.65 1.91 7.88 6.93 3.69 7.19 3.18 4.47 3 1.4 1.44 1.32 7.32 3.05 5.09 1.9 3.08 5.33 4.89 2.71 3.83 5.46 9.42 4.7 9.14 3.76 2.1 3.34 3.33 5.7 3.04 2.33 5.22 6.21 2.31 4.35 3.69 6.63 2.01 4.87 2.46 2.67 2.55 6.58 6.36 2.9 4.54 2.81 1.15 1.67 6.5 6.73 1.89 3.46 3.79 9.13 3.02 2.33 5.16 1.88 1.12 6.02 6.56 3.1 8.68 8.65 4.2 9.4 2.73 10.44 8.43 6.39 4.72 4.54 4.58 3.76 5.72 5.94 3.9 6.19 1.82 3.35 6.9 4.2 1.02 5.1 7.96 2.24 7.54 2.3 1.68 6.34 7.61 1.9 8.91 5.09 3.6 2.13 3.31 1.14 2.26 6.27 2.78 4.82 1.04 4.12 3.87 5.2 7.94 1.96 2.81 6.09 5.26 6.73 5.53 2.73 3.46 9.89 4.48 3.79 3.99 2.13 3.93 1.7 5.68 4.65 8.12 1.07 3.98 7.26 1.98 4.32 5.08 5.79 2.95 3.07 6.21 5.63 5.01 5.52 4.42 1.33 6.36 1.57 3.69 5.96 7.84 2.3 1.58 5.56 2.01 7.03 6.73 7.67 8.37 4.44 6.03 2.11 8.57 4.8 1.47 4.67 7.92 0.68 4.54 1.13 5.56 3.26 5.31 8.02 2.8 3.2 3.42 7.98 3.85 3.64 1.67 8.39 3.16 3.42 1.19 5.05 4.22 2.51 6.86 6.93 3.16 2.97 3.24 2.34 7.03 4.87 5.4 1.86 6.54 1.1 1.71 6.19 5.83 13.2 2.21 4.03 6.59 2.97 1.19 1.07 6.78 9.96 3.53 3.02 9.66 2.73 3.56 3.27 5.92 7.36 0.89 1.49 1.02 2.28 1.27 3.73 6.04 2.34 0.66 3.08 2.59 3.4 5.49 8.31 1.7 6.02 4.49 1.48 12.94 7.68 4.17 6.54 3.61 1.56 3.36 2.47 2.59 5.01 6.58 2.61 7.21 2.01 7.08 4.58 4.95 2.56 2.3 2.32 3.3 10.55 2.33 5.22 1.19 0.85 2.06 4.13 7.28 0.82 5.06 5.45 6.37 3.72 1.05 7.68 5.46 2.51 5.08 3.81 3.52 12.45 3.96 5.35 2.56 5.58 3.22 0.83 3.99 3.08 5.96 6.07 4.6 4.54 6.89 2.17 4.98 6.83 2.63 2.78 6.79 4.42 4.89 11.29 7.89 4.87 4.61 3.69 4.34 4.7 1.41 0.66 4.89 3.38 2.42 1.72 1.33 4.44 8.49 6.01 5.65 4.73 0.8 1.44 3.2 3.68 3.61 1.29 10.28 5.7 4.32 2.29 6.08 2.82 1.9 2.52 10.09 1.53 1.92 4.46 1.96 7.76 6.79 3.03 4.64 7.67 3.57 2.09 3.77 3.38 2.85 7.36 5.89 8.12 1.89 3.25 2.11 3.17 4.38 4.53 7.64 1.2 5.46 4.45 7.3 5.16 5.03 2.89 2.25 4.91 2.25 4.74 6.02 4.87 3.54 6.73 7.27 4.93 1.26 9.31 3.1 10.86 4.31 4.11 5.45 6.59 1.86 4.27 8.11 7.21 4.46 4.76 5.5 11.72 3.43 2.54 2.29 1.1 4.46 5.67 5.53 2.98 5.03 2.31 2.79 1.22 2.67 1.66 4.96 4.25 1.01 2.19 4.19 1.71 4.43 5.5 4.99 7.72 2.02 2.77 6.7 1.04 5.53 8.1 5.31 2.41 3.72 8.94 3.02 8.46 1.95 5.64 2.7 4.54 11.84 7.73 5.27 2.49 1.17 2.98 5.11 4.46 8.64 5.3 4.2 7.09 2.64 2.66 4.01 5.92 6.01 9.18 5.51 2.79 2.41 2.65 5.26 8.62 3.95 2.81 1.85 3.51 3.42 7.19 8.31 13.6 4.6 6.66 0.62 5.7 4.73 6.56 8.5 2.3 1.91 1.46 2.35 7.67 8.02 9.77 4.78 7.82 1.35 2.12 3.87 3.99 6.56 4.21 4.62 3.42 3.56 4.96 3.6 3.73 1.38 4.89 5.41 4.25 4.82 4.57 2.64 3.29 1.5 4.61 10.22 4.52 6.77 6.69 3.76 5.24 5.03 5.07 10.53 13.03 3.97 4.83 7.29 4.45 8.65 5.62 2.86 3.85 6.47 7.41 3.12 3.03 6.91 5.31 1.89 4.04 3.33 9.82 0.58 3.3 3.07 3.95 3.89 4.78 4.76 5.55 3.48 7.44 3.74 9.28 7.32 6.24 4.36 6.74 8.74 0.78 2.12 8.81 8.16 1.61 5 4.4 1.4 3.55 1.14 4.09 2.25 7.31 3.43 4.33 4.25 13.06 3.53 1.79 5.1 4.15 8.79 0.84 7.45 3.84 2.65 2.66 2.67 6.53 2.88 4.69 3.69 6.58 2.52 6.81 4.43 5.32 9.04 1.38 6.02 2.03 2.01 2.43 5.22 6.28 1.52 8.77 1.63 6.55 8.08 1.68 2.86 6.16 4.61 7.51 11.61 12.24 7.12 3.03 6.13 3.9 6.83 2.08 4.49 3.38 6.5 3.44 2.92 2.35 5.81 4.72 2.42 5.59 3.34 4.3 1.05 9.05 9.54 1.15 2.81 5.99 3.22 3.08 0.95 4.44 3.57 1.76 3.7 6 5.32 5.3 0.67 3.89 3.59 8.3 7.62 3.5 1.69 3.08 4.91 6.14 8.72 6.06 4.5 0.97 4.77 7.2 5.98 5.3 10.38 8.04 3.08 6.04 5.99 2.26 1.27 3.84 5.3 5.39 1.17 3.14 2.16 4.9 1.82 3.66 4.45 9.63 12.05 3.24 3.02 2.5 5.62 2.46 1.24 1.25 3.32 1.46 3.45 6.82 4.39 5.07 1.75 3.19 1.62 7.05 4.4 1.4 6.07 9.27 1.55 5.26 4.82 7.01 3.9 10.26 2.76 5.52 3.1 4.31 3.58 3.04 6.39 1.93 5.23 5.59 6.2 5.55 4.36 5.95 3.07 3.96 6.45 2.29 7.98 3.37 5.72 2.52 3.11 3.61 3.27 13.31 1.3 2.2 4.63 5.46 4.41 5.17 6.73 3.35 2.04 7.35 6.17 5.64 7.53 6.36 14.22 5.02 7.37 3.6 1.05 4.56 4.01 5.96 5.59 6.07 1.78 4.75 2.28 2.68 4.23 10.78 3.17 4.27 1.49 4.05 8.3 2.21 2.76 1.12 10.41 8.98 7.9 1.4 3.52 8.7 5.25 2.74 4.26 6.11 6.52 7.98 3.11 5.69 6.93 2.5 0.92 2.37 2.28 5.44 2.53 5.16 7.89 6.04 7.95 1.71 4.17 1.33 2.68 1.45 8.26 1.26 4.03 4.73 4.57 7.55 8.91 7.49 6.92 7.12 2.01 1.03 2.42 1.36 6.55 4.83 6.44 3.11 2.58 2.67 8.27 1.18 3.94 6.62 1.58 7.39 3.52 5.75 4.95 4.06 1.72 2.08 8.84 3.38 4.93 5.4 4.81 1.87 2.91 5.27 3.79 4.61 4.95 7.13 6.94 6.44 2.05 5.77 3.04 5.53 4.96 2.34 5.23 2.46 3.7 3.26 6.47 2.58 5.95 4.08 0.42 2.09 3.2 0.46 0.82 2.32 9.68 6.6 5.56 5.01 2.01 1.11 7.29 2.92 5.43 6.32 3.99 4.96 4.3 5.94 3.91 4.27 6.11 2.45 5.47 8.35 5.05 6.19 3.57 3.91 6.69 17.97 7.81 3.43 4.22 2.2 6.32 5.04 2.08 5.87 14.78 3.61 2.49 3.47 6.24 5.42 3.49 4.24 1.5 3.7 8.3 6.93 4.97 3.62 4.35 5.16 3.94 4.28 7.02 8.62 2.39 3.71 2 7.28 2.81 5.59 8.89 7.94 2.87 6.09 2.02 5.34 5.95 1.2 5.07 1.92 4.3 4.98 5.85 2.8 5.97 2.75 4.43 5.52 6.62 15.59 0.64 9.94 12.3 4.58 1.81 4.89 1.65 2.85 2.53 4.06 7.73 7.6 2.12 3.34 6.93 4 7.46 9.06 6.84 3.49 6.94 6.22 0.92 5.97 3.9 3.98 0.9 7.97 8.14 5.52 4.09 0.8 4.11 4.35 3.79 4.05 6.44 4.21 1.27 2.64 3.17 9.33 6.19 5.06 7.2 3.71 6.25 4.32 8.01 2.7 6.71 2.37 2.83 7.74 10.45 6.43 4.43 4.23 2.13 2.01 6.98 2.74 1.95 2.28 1.86 3.5 8.33 7.65 2.91 6.19 2 7.27 2.97 3.68 7.22 4.15 3.71 4.45 3.05 2.14 5.85 2.01 3.71 4.4 2.37 3.07 5.77 7.13 6.87 0.38 5.05 8.37 5.67 8.2 1.98 1.15 5 5.94 9.67 4.55 7.9 10.77 1.02 5.92 8.33 4.83 1.35 1.29 2.09 8.15 6.92 8.28 3.55 5.01 3.91 2.76 4.79 1.49 2.61 6.05 5.01 5.5 4.52 3.7 3.34 6.35 5.71 5.84 5.65 2.44 7.14 8.89 2.73 4.5 2.02 3.1 5.58 5.36 2.57 4.19 1.06 2.85 2.4 3.13 8.09 5.38 6.55 2.37 1.93 4 1.05 1.74 8.67 5.81 0.5 8.43 1.83 5.51 2.57 1.98 4.71 7.19 3.19 4.09 1.19 4.96 12.77 3.46 5.7 7.8 5.1 5.78 2.45 4.97 3.74 2.66 2.7 6.79 6.11 2.74 2.27 4.75 0.97 6.99 5.05 7.8 0.57 2.5 5.24 0.57 5.32 0.85 5.95 5.22 6.87 6.46 7.59 5.1 8.87 2.3 2.19 1.23 1.69 6.82 1.25 2.51 4.07 8.56 3.23 4.58 4.52 4.11 3.12 6.93 2.46 11.29 7.17 6.11 7.72 1 3.5 4.25 2.74 6.65 7.88 3.24 2.72 2.34 6.82 8.49 5.58 7.39 3.13 2.95 7.71 2.07 5.45 3.41 5.64 5.01 2.12 3.13 7.06 3.6 1.41 6.88 1.37 8.74 0.91 1.32 8.46 1.64 5.61 4.47 10.13 1.6 8.05 2.54 3.83 6.17 4.92 4.4 6.41 7.52 5.77 5.44 12.33 2.06 5.4 0.65 4.57 4 3.15 2.92 1.16 3.27 8.91 8.57 3.5 5.5 6.1 1.42 1.02 8.4 1.62 4.5 3.26 4.74 2.7 3.09 4.87 9.25 7.95 2 7.59 8.54 7.66 3.33 8.72 4.65 1.34 5.64 4.07 6.36 2.46 6.01 4.28 0.9 2.29 4.8 4.57 1.5 2.6 9.27 5.24 10.4 3.6 6.76 2.59 6.85 3.4 3.4 2.55 4.97 2.55 3.98 4.4 7.59 5.4 5.54 1.89 1.42 6.51 4.37 5.41 8.7 1.03 3.27 3.21 8.67 1.26 2.45 4.67 6.49 4.31 5.49 7.38 7.45 9.79 7.48 3.16 0.59 6.28 5.58 1.17 2.6 4.12 4.11 4.48 3.29 6.96 4.13 1.86 4.64 2.41 5.64 8.12 6.07 4.17 6.01 5.46 4.66 6.74 2.62 6.95 10.65 6.7 3.61 5.21 5.07 2.67 6.33 5.32 1.19 4.13 7.67 5.29 1.42 7.25 6.62 8.12 5.63 10.85 0.87 5.77 4.92 4.73 6.58 5.75 2.79 3.7 1.07 5.35 3.57 5.67 6.12 2.1 4.66 3.06 2.57 10.21 1.43 5.8 10.21 11.75 3.25 7.03 4.72 6.89 5.95 2.47 3.74 3.51 2.33 1.58 3.69 3.38 3.08 4.31 8.79 5.72 4.03 6.9 9.39 1.91 1.15 2.25 4.68 6.2 7.61 3.62 3.4 2.65 1.57 3.01 0.94 5.36 8.99 2.9 5.74 8.29 2.27 2.2 3.23 3.26 1.1 6.85 3.89 5.01 1.59 2.56 2.7 3.75 4.76 4.61 5.09 3.01 4.95 7.81 1.47 5.61 6.14 5.57 7.28 7.21 4.54 0.5 7.41 2.28 3.97 6.62 2.31 4.98 3.59 6.89 2.52 2.44 2.88 4.31 7.03 3.19 4.76 1.59 4.49 4.61 4.66 6.95 5.43 3.01 5.63 2.58 6.08 6.3 5.5 8.1 8.46 2.96 4.36 4.95 6.71 2.8 5.36 2.64 2.86 3.49 6.69 3.33 1.07 2.81 6.27 2.31 5.94 7.43 2.19 4.14 5.02 3.85 5.65 9.71 6.32 1.35 4.53 5.6 7.4 6.54 2.57 7.2 4.19 3.77 8.44 5.3 7.96 8.59 7.59 8.04 1.49 4.18 9.88 2.12 1.07 1.88 4.92 7.69 11.62 4.87 5.32 3.1 7.22 3.32 2.11 0.64 6.83 3.63 10.33 5.82 7.81 2.92 6.12 9.43 2.69 4.22 5.19 6.95 1.45 7.73 2.9 1.26 4.27 3.8 4.17 6.02 4.07 4.6 2.65 2.56 1.53 4.9 6.4 6.57 3.14 2.59 6.28 4.76 6.12 6.39 5.83 6.61 5.86 6.65 4.36 4.13 1.42 2.15 3.77 6.18 1.53 6.92 0.98 3.42 6.95 4.9 5.42 2.24 2.92 6.89 4.64 6.07 5.52 1.95 6.51 3.64 4.02 3.95 5.03 5.49 6.77 5.54 2.35 5.58 7.03 4.97 7.53 7.48 2.11 4.92 3.55 3.27 5.94 2.59 4.98 5.16 2.19 1.52 5.1 5.13 2.22 3.85 4.89 0.79 1.14 5.94 4 4.87 7.89 2.62 7.41 7.96 3.54 4.33 2.15 5.79 6.19 9.51 9.37 5.04 5.73 3.22 2.5 1.62 4.5 4.15 5.83 6.46 3.34 2.72 5.36 4.3 2.46 4.66 5.61 9.75 2.74 3.13 1.15 9.74 6.52 0.69 16.39 0.51 5.57 4.14 3.31 3.25 8.85 11.34 9.96 6.57 4.32 4.13 8.96 3.52 5.2 2.14 5.93 6.2 4.4 7.59 3.14 7.87 7.94 2.6 4.8 4.8 6.5 3.15 2.99 3.51 5.03 4.51 1.59 3.79 5.54 1.77 1.88 1.1 2.54 3.99 4.64 4.05 0.75 8.03 10.39 4.17 6.47 8.72 7.62 7.76 5.05 2.74 3 6.93 2.64 11.24 3.6 5.11 5.62 1.21 5.66 7.34 5.64 4.98 6.19 9.05 8.73 2.92 3.62 4.44 7.45 4.69 3.62 1.72 7.38 2.2 10.36 10.1 4.19 3.49 1.38 4.07 5.03 5.24 3.18 4.59 5.46 8.18 4.34 8.42 5.3 2.84 7.1 1.68 5.99 5.42 4.42 5.79 3.87 3.6 1.05 6.16 7.42 3.88 6.19 3.83 0.81 3.45 6.32 3.05 1.39 3.86 2.17 3.98 4.15 10.31 0.9 6.16 2.31 3.12 2.11 2.49 2.74 5.25 4.51 5.67 5.11 3.78 1.68 5.97 2.93 5 7.68 4.41 8.66 4.58 8.65 3.5 4.67 7.26 4.63 5.27 1.46 8.62 3.94 8.14 3.18 3.54 5.25 4.79 3.4 3 5.59 2.65 8.17 5.1 4.61 7.68 6.18 8.54 2.15 6.97 7.86 4.25 6.61 4.39 3.31 5.34 8.13 3.46 8.74 4.62 6.57 5.24 7.14 5.31 2.71 3.22 6.39 1.89 6.77 3.44 2.27 7.3 6.16 6.79 3.28 4.4 3.51 3.51 1.39 5.93 9.14 1.38 3.25 5.78 5 9.46 5.54 2.08 4.99 0.86 3.46 3.44 7.12 7.27 2.31 3.57 3.85 1.56 6 5.26 5.01 5.17 2.66 4.93 3.9 2.68 1.71 6.75 4.83 5.43 6.94 5.42 9.18 2.94 3.97 3.93 2.69 0.98 6.37 6.57 3.46 5.54 5.11 5.96 2.29 1.78 4.03 1.45 2.74 1.69 8 2.65 0.58 3.06 1.8 5.31 2.41 4.96 3.29 8.08 3.2 5.07 3.99 3.86 3.46 4.98 7.41 5.97 7.11 6.68 2.55 4.63 6.97 3.84 2.47 5 6.12 3.93 6.42 5.54 8.25 2.5 4.97 5.5 4.82 7.82 4.98 7.39 3.65 1.67 3.08 4 4.64 4.07 12.04 3.43 4.06 6.17 1.91 2.2 2.55 4.21 1.9 7.03 1.81 3.04 3.82 1.86 2.21 3.09 7.24 5.35 4.81 3.6 5.38 13.26 7.54 3.21 4.86 1.28 12.16 5.1 3.7 7.31 4.39 2.43 3.41 3.29 3.14 4.6 8.64 7.91 8.86 3.5 8.02 3.93 4.15 3.86 2.02 5.61 3.36 0.99 0.96 4.66 3.86 1.99 5.68 7.49 5.99 5.94 2.6 3.83 4.53 2.21 9.37 2.58 4.37 2.04 4.05 3.43 4.11 8.17 5.45 3 6.96 4.16 4.94 5.15 2.48 4.59 3.35 3.5 5.27 2.19 2.32 3.73 7.19 3.93 3.14 2.08 0.74 5.56
0.49 0.96 1.26 3.42 5.83 2 3.44 1.41 2.37 0.55 0.24 0.32 0.29 2.87 12.87 0.36 0.5 1.93 4.7 1.45 1.25 2.75 0.33 1.75 3.47 1.06 5.31 2.39 0.59 0.35 1.19 0.84 0.77 2.38 2.77 2.5 0.23 3.05 0.93 0.53 5.17 0.34 0.97 0.35 2.54 1.55 0.56 4.42 0.61 2.38 0.81 1 0.81 2.22 0.96 4.61 1.45 8.38 0.31 1.05 0.75 2.7 2.41 0.49 2 0.74 16.09 0.26 5.92 0.41 1.71 0.42 0.49 1.14 3.48 0.42 0.14 6.81 0.78 1.41 4.17 0.45 1.8 0.4 1.42 4.93 13.7 0.39 1.46 7.57 4.3 0.34 8.41 1.83 0.35 1.33 2.53 6.38 0.31 2.15 0.36 0.21 0.9 0.28 10.91 0.22 1.35 9.27 2.48 3.55 0.31 1.74 6.91 0.37 1 1.07 0.25 5.3 4.19 0.53 0.39 1.79 1.25 3.86 0.62 9.5 1.08 0.45 0.27 0.51 5.03 0.87 0.94 1.85 4.21 0.95 0.33 2.11 4.07 0.21 1.25 0.43 0.51 4.37 0.97 0.77 0.69 0.92 0.79 0.37 3.42 0.9 1.87 0.49 2.83 3.15 7.45 1.17 0.89 7.77 1.15 0.6 4.67 6.09 0.35 1.04 0.99 1.79 0.36 6.81 2.27 1.27 0.32 3.54 0.79 3.68 4.26 1.85 1.4 0.25 0.55 0.96 0.85 1.29 1 0.41 9.02 0.22 0.62 1.94 1.01 1.3 5.45 0.5 9.89 2.31 0.88 10.18 1.24 0.4 1.16 2.17 5.48 2.22 0.37 3.91 0.38 1.05 0.32 3.25 1.2 4.93 0.37 1.77 0.35 0.38 3.37 0.2 0.37 0.45 16.48 0.44 0.94 2.82 1.41 0.54 0.53 0.46 1.36 4.47 5.1 0.58 2.49 0.51 0.43 5.3 0.67 0.8 0.96 1.37 2.64 2.05 0.41 1.65 0.56 0.25 1.55 0.3 0.39 2.04 8.04 1.74 0.66 0.8 2.35 4.04 2.14 1.07 4.5 1.72 1.28 0.62 1.29 2.87 2.19 7.19 5.39 1.81 5.18 0.37 1.26 0.39 0.29 0.8 1.81 0.39 2.88 0.4 0.41 4.46 0.9 1.48 0.57 0.49 3.91 0.42 0.34 0.46 0.99 0.46 0.4 0.36 0.74 0.35 0.79 2.48 3.34 4.74 0.44 1.55 0.95 0.7 1.65 0.56 1.03 0.56 1.69 1.19 3.59 3.9 6.39 0.28 2.36 2.43 3.88 0.3 0.59 0.25 0.31 0.41 1.53 1.13 0.75 5.28 0.29 2.1 0.44 0.42 0.43 0.28 0.36 15.13 0.3 5.68 0.62 1.1 1.99 0.41 0.45 1.5 0.33 1.11 0.32 0.28 1.98 2.64 8.47 0.29 0.67 2.83 2.15 1.32 0.26 0.27 3.14 0.75 0.63 0.23 1.09 0.75 0.35 3.85 0.99 0.26 9.36 0.42 7.86 8.13 2.84 0.8 7.4 2.22 0.65 0.43 0.91 5.66 8.76 6.27 0.71 8.54 4.93 1.15 3.74 0.44 0.29 2.31 5.79 2.74 10.08 12.21 0.32 1.26 1 2.29 0.26 7.91 0.97 1.36 0.35 0.44 0.65 1.98 0.47 1.08 5.7 0.53 0.48 0.6 1.71 8.99 0.55 1.02 2.06 1.89 2.78 0.62 0.66 2.09 2.23 1.99 0.92 0.36 4.65 0.7 0.84 1.24 4.53 3.39 2.55 0.69 1.22 0.57 0.32 1.75 6.45 1.49 0.43 4.63 4.22 1.3 9.02 1.6 4.14 0.39 0.79 3.04 5.29 2.41 2.22 4.89 2.42 0.55 1.36 4.62 1.38 2.33 0.8 0.84 4.81 4.14 9.93 5.38 0.9 2.38 5.16 0.34 0.33 0.74 1.55 0.56 1.89 2.74 9.4 1.18 6.82 0.64 3.38 1.56 1.57 4.19 1.32 2.98 2.54 1.42 0.39 2.09 0.83 1.29 0.18 0.66 2.28 0.36 1.99 0.89 2.68 0.79 0.36 0.18 1.58 1.46 2.8 6.71 3.18 0.39 0.5 0.41 0.49 5.26 11.24 0.76 0.33 0.52 1.77 1.53 3.53 1.09 1.57 1.09 0.3 0.24 0.69 6.63 1.77 0.94 1.37 0.95 10.43 0.17 8.65 1.02 2.5 0.71 0.46 0.32 0.39 3.06 1.57 1.59 1.03 1.74 0.23 0.69 1.31 11.57 3.48 1.16 0.62 0.62 0.18 4.37 0.93 0.53 4.87 0.39 4.62 4.71 9.77 0.38 2.17 1.89 2.56 0.33 0.22 7.21 1.01 3.8 1.25 0.56 1.38 8.97 0.49 1.98 12.15 0.83 0.35 0.76 0.61 0.82 0.78 0.31 1.35 0.54 0.65 1.55 1.39 1.24 0.22 0.39 0.45 0.54 2.38 0.54 0.73 5.06 0.6 2.38 2.02 4.42 2.19 2.2 2.49 1.61 0.51 12.76 0.63 2.11 0.43 2.25 2.72 1.56 0.64 0.37 0.3 6.11 11.69 0.27 0.92 2.32 1.49 0.3 2.6 1.09 1.97 6.63 0.47 0.85 1.42 0.34 0.62 0.37 1.26 6.04 1.1 4.03 1.48 0.3 8.22 0.71 1.16 2.06 5.15 1 1.32 1 8.8 0.38 1.69 4.82 1.44 3.36 0.66 0.38 1.33 5.25 4.94 0.72 1.45 3.73 3.21 0.74 0.96 1.87 3.76 0.17 0.22 0.6 0.84 1.73 0.47 0.45 4.18 4.01 3.1 0.78 1.06 0.31 0.36 0.37 0.6 4.26 0.52 0.87 0.89 0.37 3.88 0.94 1.61 3.49 1.3 0.48 2.49 0.41 1.26 0.26 0.45 1.55 0.68 0.67 1.19 0.61 0.93 1.94 0.31 1.02 0.54 0.71 0.91 0.67 3.18 1.45 0.37 1.63 0.68 10.16 6.8 5.65 0.7 2.12 0.28 0.66 0.35 4.35 0.34 0.71 7.05 5.1 1.06 1.19 4.43 5.74 1.2 1.42 0.51 0.78 6.49 3.12 1.95 3.67 1.3 6.87 1.53 0.33 0.9 0.7 0.49 10.17 2.04 0.49 2.2 0.43 2.14 0.33 0.47 1.35 2.81 2.11 1.61 0.46 0.87 2.33 0.58 0.93 1.81 3.19 0.78 2.39 6.11 0.55 9.01 0.76 1.66 0.66 5.76 5.75 8.38 0.47 2.26 6.13 2.87 0.45 1.83 4.92 0.61 1.48 0.49 5.35 1.05 6.7 0.18 0.35 0.4 0.37 0.37 5.75 0.5 1.57 1.41 4.05 3.68 0.41 1.12 5.55 3.76 0.32 0.2 0.93 0.52 7.25 1.81 3.6 1.32 0.54 0.41 4.35 0.34 0.57 5.74 3.87 0.37 0.3 3.82 0.36 2.6 0.59 1.96 7.98 0.44 1.04 0.82 1 0.33 0.62 12.65 0.3 1.82 0.38 0.49 2.96 0.22 5.84 0.49 3.35 2.16 3.39 0.48 0.9 0.22 0.29 5.97 14.05 0.45 0.88 1.29 0.51 0.23 4.62 0.26 0.79 0.89 12.15 2.31 0.36 1.88 1.86 1.48 0.5 1.89 0.58 0.36 1.38 0.99 1.48 0.58 0.41 3.46 4.93 0.21 0.38 1.24 2.71 0.49 1.34 2 2.92 7.3 3.94 0.62 0.46 0.27 7.83 0.46 0.7 0.74 10.79 3.45 0.22 0.5 1.45 1.8 2.33 2.76 1.04 1.41 2.16 1.02 2.41 9.47 1.48 0.44 1.79 0.49 4.99 5.4 0.34 1.03 0.28 0.62 0.83 5.68 0.91 2.56 1.36 3.17 3.23 0.6 1.61 0.32 0.5 0.44 2.65 0.55 2.44 0.37 1.3 8.26 4.1 1.06 1.07 2.16 5.42 1.06 1.96 2.85 4.7 1.7 1.28 0.64 0.28 9.08 0.47 0.45 3.81 0.2 0.74 0.56 0.78 5.81 0.35 1.31 0.71 7 0.28 0.79 0.62 0.51 5.85 0.77 4.29 0.59 1.89 0.95 0.33 1.41 1.71 0.57 0.68 5.19 0.63 0.52 0.73 2.89 0.52 0.43 0.73 1.13 8.58 0.68 0.41 0.69 2.8 0.88 1.09 0.31 3.96 0.67 1.09 0.68 3.28 0.79 4.81 0.37 0.7 1.73 0.39 1.2 4.27 0.96 1.4 0.62 0.68 7.7 3.14 8.64 6.36 0.89 0.23 2.47 8.13 0.19 5.41 3.09 0.7 0.39 0.19 0.4 0.36 0.27 4.83 0.72 0.33 1.81 0.77 4.59 1.01 0.81 0.36 0.96 4.84 0.42 0.67 6.47 0.3 0.91 9.42 1.13 0.33 1.8 0.3 0.24 1.19 0.44 6.39 3.07 2.18 1.06 12.03 0.92 7.65 6.7 2.14 6.23 1.22 3.25 0.58 1.95 1.17 9.01 7.09 0.34 7.55 3.22 0.3 1.3 0.84 0.59 1.72 0.8 2.92 0.56 0.67 1.38 0.48 0.62 0.94 6.5 2.41 0.85 0.38 0.53 1.88 0.81 0.61 0.88 0.28 8.82 3.54 6.02 2.4 0.73 3.35 1.21 3.22 1.32 3.08 1.57 9.79 2.18 4.98 4.06 0.75 3.32 2.29 7.04 0.46 0.24 4.03 0.25 5.67 4.87 1.62 1.03 0.74 10.7 4.95 0.59 0.76 3.81 1.13 0.94 0.27 0.4 0.44 0.62 0.54 0.48 5.14 4.73 0.48 1 1.27 0.49 0.59 4.56 0.22 0.58 1.81 4.41 0.88 4.09 2.34 3.95 1.95 6.61 2.21 0.65 3.12 2.33 2.8 0.79 1 0.6 3.74 0.69 0.58 0.44 0.61 0.7 0.79 4.47 0.76 6.86 0.43 0.4 1.71 1.44 5.45 0.93 3.5 0.16 1.54 0.35 4.77 0.26 3.36 1.79 2.67 1.17 0.43 1.09 3.56 5.57 0.67 0.38 3.76 2.52 1.07 1.11 1.69 2.5 3.73 3.71 1.14 4.78 1.41 7.61 1.22 1.6 0.3 0.25 1.14 1.53 0.77 0.36 2.41 3.38 1.87 0.94 0.5 3.27 1.98 0.6 1.61 0.59 5.08 2.75 2.95 0.51 3.22 5.59 0.33 2.61 5.92 0.26 0.42 1.33 0.76 2.88 3.06 0.46 0.48 1.04 0.47 2.74 0.75 9.36 0.36 4.57 0.32 0.3 2.8 0.53 0.61 2.59 3.18 2.6 2.79 0.5 0.68 1.17 3.98 1.97 2.76 0.85 1.05 0.92 0.98 6.94 0.63 5.11 0.55 0.22 0.8 2.04 0.34 0.51 0.78 4.13 0.34 5.08 1.89 0.92 8.35 1.81 0.48 2.32 6.83 6.82 4.5 1.19 3.88 0.38 0.52 1.03 1.29 2.65 0.6 3.27 0.99 0.83 4.22 1.51 0.39 0.65 3.05 0.76 0.6 0.46 8.29 1.38 0.27 1.68 0.75 0.57 1.41 1.33 0.82 2.09 0.79 7.44 0.68 6.82 0.51 0.75 7.87 5.09 0.25 0.68 3.94 1.43 1.64 0.83 1.36 0.4 1.23 1.76 5.13 3.63 1.57 5.36 1.2 0.72 0.59 0.69 0.32 1.75 9.09 1.45 3.15 8.43 3.6 0.54 1.1 2.04 3.85 0.62 2.24 2.76 1.33 2.27 4.25 0.22 0.45 1.07 4.05 1 1.39 0.26 0.37 0.38 0.7 0.87 1.12 2.28 0.22 0.41 0.52 0.28 3.34 1.15 0.19 0.52 0.89 2.13 8.68 0.36 2.16 0.71 0.85 1.19 7.15 0.93 0.74 0.53 1.31 0.36 1.7 3.22 1.7 0.81 2.78 0.53 0.38 0.32 4.1 1.45 1.23 4.91 0.65 0.32 0.5 0.31 0.56 1.73 0.29 0.79 0.22 0.56 2.64 0.89 1.59 0.37 0.54 1.49 0.97 5.32 1.16 0.31 1.49 1.05 3.25 0.22 0.26 0.47 1.24 0.65 6.76 0.59 0.51 2.29 1.57 0.96 1 1.71 1.68 0.32 6.84 0.67 0.79 2.07 1.04 0.86 0.59 0.6 0.5 3.12 2.12 0.36 0.7 0.4 2.69 0.46 5.47 0.31 0.67 0.66 0.62 0.58 2.64 0.44 8.49 1.39 1.34 4.98 3.87 1.24 1.46 1.09 0.88 2.92 1.6 6.41 0.57 2.23 0.57 0.24 0.34 0.38 0.35 0.44 0.37 0.3 2.98 2.75 0.74 2.88 2.42 0.47 0.44 0.37 0.15 0.83 4.5 2.74 1.04 0.73 0.17 0.36 0.28 0.31 5.76 1.89 2.13 0.57 1.45 0.3 2.57 0.81 0.54 0.25 3.06 6.93 1.64 0.84 0.75 1.33 0.74 3.08 2.85 0.37 0.57 0.78 2.85 5.32 0.59 3.44 0.47 6.69 1.27 0.77 3.61 1.04 0.46 0.95 0.98 1.58 0.49 0.25 0.34 2.09 1.45 3.72 0.23 3.24 11.11 1.48 3.42 1.1 3.46 0.74 0.88 0.69 2.32 4.68 8.97 3.2 1.24 0.64 7.7 1.37 0.64 7 3.89 0.32 3 3.47 4.91 0.39 1.17 1.03 4.44 0.21 3.37 1.18 0.41 0.85 5.01 0.44 0.25 0.9 7.26 2.87 6.09 0.92 4.56 5.84 3.57 4.21 0.32 2.1 1.23 0.76 3.76 0.76 1.04 1.98 0.44 0.33 3.03 0.51 0.42 0.79 0.35 6.77 2.69 0.19 0.93 0.49 0.44 1.13 19.97 0.36 4.16 0.25 5.62 6.47 0.53 3.57 1.89 3.58 0.28 1.09 0.95 1.47 1.99 3.78 3.43 1.79 6.38 0.36 1.97 0.23 0.46 1.53 9.47 0.5 1.06 1.17 1.13 2.56 2.72 4.83 0.69 1.67 0.72 0.26 1.48 2.03 0.25 2.72 0.53 0.27 0.95 1.25 1.27 0.29 3.81 0.86 3.91 0.31 1.41 0.44 0.56 0.92 1 0.38 0.55 0.37 0.62 5.49 0.35 1.23 9.82 1.17 5.41 2.34 1.65 0.43 1.27 5.15 1.96 2.29 1.36 7.09 0.51 0.35 0.6 2.48 0.4 0.28 4.26 2 0.21 5.35 3.23 1.54 1.63 5.36 0.86 0.81 0.71 0.31 2.58 0.27 0.72 0.49 3.06 1.79 1.45 0.87 0.43 0.94 1.55 2.83 1.23 1.02 0.19 0.95 0.64 3.9 1.41 0.28 0.57 0.92 2.59 3.67 0.17 1.29 0.55 1.6 5.17 0.26 10.13 0.28 4.22 0.87 1.71 1.52 5.09 4 9.58 1.64 8.05 6.75 0.88 0.98 1.84 0.3 1.44 1.01 2.55 1.05 4.17 5.67 0.78 6.63 0.7 0.39 0.73 1.69 10.14 1.43 1.81 0.98 14.58 0.93 6.72 1.33 0.39 0.5 3.23 6.72 0.41 1.08 0.48 0.96 5.31 7.36 0.37 0.83 0.37 9.29 4.39 0.45 0.3 4.29 0.76 0.29 0.26 1.53 0.56 0.56 0.49 1.93 0.38 1.94 0.37 1.68 3.21 7.22 2.04 1.3 0.89 1.88 4.29 0.39 0.61 0.76 2.35 4.04 0.33 0.56 0.31 1.08 0.36 1.2 0.78 0.31 1.14 0.45 3.22 0.33 1.14 0.24 0.59 0.54 0.74 0.3 1.39 0.76 1.49 0.65 0.51 0.3 0.61 0.38 0.36 0.99 1.31 10.91 3.78 0.31 0.17 1 0.3 0.89 1.72 0.2 2.74 0.71 1.68 2.3 0.83 0.51 1.84 4.37 0.64 1.33 0.91 5.9 1.29 3.45 7.87 0.68 1.3 0.57 0.79 0.43 5.87 1.74 2.95 1.84 6.21 0.73 0.83 2.13 0.9 0.77 1.1 2.1 0.52 3.55 0.17 0.25 1.08 0.31 0.5 4.37 4.69 2.5 0.19 9.54 0.48 8.43 0.46 0.97 0.47 0.78 0.51 0.63 0.39 0.36 0.49 0.75 1.31 13.3 0.62 1.76 3.63 1.62 2.69 0.29 1.77 0.55 6.13 0.31 1.86 0.45 0.65 1.19 0.84 3.79 0.45 3.32 0.71 2.86 0.72 0.25 0.26 4.06 0.88 1.96 3.29 0.21 0.51 2.98 0.64 0.41 0.53 3.63 4.22 1.55 3.1 4.93 0.49 1.85 0.56 0.17 0.41 2.2 1.12 0.31 0.64 5.48 1.32 1.26 3.81 1.99 2.12 0.24 1.93 0.59 1.06 9.09 3.56 0.33 0.67 0.98 2.3 0.89 1.74 1.97 4.09 1.13 0.25 0.75 1.6 5.51 0.31 1.26 2.39 1.64 0.68 1.72 0.67 2.38 2.74 10.37 0.37 0.68 5.24
6.89 5.72 3.23 6.15 5.56 2.62 7.58 6.17 11.66 4.04 3.44 5.32 5.67 5.45 4.95 4.39 2.51 6.85 5.08 2.85 7.62 4.21 5.86 6.52 6.51 5.76 4.57 4.35 4.9 5.45 6.17 5.25 7.74 5.5 3.35 4.74 8.28 4.16 6.23 2.96 3.49 4.43 2.94 7.59 6.15 4.85 4.28 4.14 4.22 4.1 7.16 5.34 6.31 4.15 4.38 7.49 5.37 5.37 6.59 5.79 3.56 1.77 6.02 5.94 7.25 5.92 12.44 8.59 4.48 4.49 5.53 5.88 6.69 3.53 10.35 4.19 7.03 3.31 3.5 2.91 3.8 4.67 3.93 5.23 7.38 4.24 6.54 3.85 4.59 7.42 5.57 7.08 3.98 8.58 4.44 9.79 5.78 2.64 4 9.26 2.9 5.91 7.98 5.68 8.45 10.54 7.68 4.78 6.12 2.12 3.11 6.51 3.26 2.98 3.89 5.52 3.04 7.33 7.73 5.04 6.6 6.65 5.45 9.91 5.01 4.7 4.12 8.67 3.96 6.37 3.82 7.41 4.86 10.16 6.89 4.63 3.72 7.25 3.17 3.58 6.64 5.53 4.6 3.2 3.36 7.93 4.25 4.61 4.69 4.81 9.95 2.65 4.82 5.06 8.13 8.62 3.93 7.04 9.09 1.36 4.99 7.46 5.18 8.29 3.91 5.11 5.42 4.53 7.64 7.68 10.15 4.35 6.16 4.69 8.54 3.36 6.31 2.5 6.23 3.4 9.68 4.05 8.36 6.66 2.61 6.55 8.07 2.47 3.34 7.05 4.34 6.17 3.28 5.89 4.55 6.25 3.13 3.09 6.25 6.26 6 5.55 3.35 7.32 5.65 1.4 2 7.16 4.94 6.2 4.4 6.43 1.31 4.44 4.48 7.86 6.49 3.1 5.02 4.21 2.17 4.03 4.87 7.89 3.12 2.16 9.21 2.8 8.13 4.49 4.86 6.58 3.22 7.24 5.93 5.04 3.96 4.59 5.93 6.48 4.9 3.37 6.44 1.47 7.45 9.02 8.01 5.11 8.01 8.29 4.8 6.15 4.43 3.56 8.02 4.19 7.42 6.44 4.87 5.54 4.51 1.39 7.66 6.72 2.34 4.43 9.13 3.16 3.24 4.64 6.98 4.83 9.97 6.26 3.92 5.55 5.6 6.82 5.59 6.35 7 4.36 6.05 6.48 4.22 8.32 5.77 8.42 3.08 8.1 7.83 5.53 5.54 5.14 4.11 4.57 3.83 8.78 6.95 6.56 6.37 7 5.42 6.8 8.57 3.74 4.34 4.77 5.95 3.67 1.42 5.11 6.87 3.7 5.17 3.53 4.25 2.57 3.32 2.32 2.19 3.74 1.59 4.04 7.18 6.33 6.58 2.71 3.35 6.07 4.58 1.72 4.63 5.23 4.62 4.98 6.25 5.2 6.62 3.15 3.02 3.85 3.07 6.2 6.41 5.15 4.71 8.11 6.12 3.56 6.43 3.4 5.75 3.47 5.47 5.15 3.22 5.08 5.93 5.94 4.38 3.98 6.51 6.45 6.84 4.38 6.43 5.82 4.89 5.68 5.79 8.97 3.72 4.15 2.94 4.99 8.77 6.23 6.7 5.59 7.56 3.18 5.91 3.5 3.36 2.5 4.82 7.97 6.92 5.34 5 5.48 3.3 9.41 4.49 6.29 7.23 5.39 2.97 6.95 8.7 5.21 6.91 6.22 5.29 4.91 4.48 6.25 3.31 3.67 6.25 6.45 5.52 4.79 5.03 7.25 5.56 8.51 5.55 5.35 4.77 7.12 1.56 6.83 7.39 4.87 9.4 3.85 7.04 3.77 6.84 5.5 2.27 9.04 6.2 5.3 6.14 6.32 4.44 6.63 5.03 6.23 4.72 2.32 5.14 6.95 7.25 5.18 2.13 4.06 7.1 4.38 4.51 2.73 5.05 5.94 6.58 4.8 2.59 5.13 7.6 3.63 4.66 2.51 6.08 4.04 4.52 6.13 5.04 2.14 7.82 2.29 2.25 7.15 5.85 6.1 7.05 5.01 2.24 5.02 4.74 7.31 4.2 7.65 3.26 6.79 6.61 3.11 4.74 6.65 7.22 7.25 7.77 4.98 3.8 9.05 5.82 3.38 3.96 7.22 4.64 5.96 7.35 6.73 5.55 3.23 7.71 6.86 7.63 3.61 8.18 5.7 3.66 6.77 4.91 1.95 7.76 3.81 8.67 7.98 4.75 8.35 5.29 4.26 3.29 6.89 5.92 4.05 4.21 3.79 7.24 9.52 2.53 5.01 5.98 6.51 6.48 3.37 8.16 5.91 6.22 7.37 4.43 4.34 2.29 5.99 2.9 9.05 5.02 7.21 7.11 5.32 6.16 6.51 3.24 5.22 5.69 8.31 4.69 6.72 5.41 5.12 3.35 3.14 2.89 5.07 1.43 4.25 8.44 3.77 8.93 6.24 9.31 4.45 7.52 3.02 8.14 7.63 9.2 4.62 7.09 7.28 6.54 6.69 6.44 7.99 3.86 5.99 4.44 2.51 3.58 1.7 7.7 6.86 4.07 4.93 8.12 3.75 6.59 6.28 5.54 5.54 6.31 3.28 6.68 3.27 6.73 5.58 7.03 7.37 2.52 5.67 6.09 6.53 4.3 4.93 6.18 4.82 4.28 3.62 4.75 5.57 3.35 4.52 9.7 4.42 2.6 4.69 5.24 7.31 5.95 1.86 5.85 2.18 7.88 4.9 9.65 6.95 6.82 5.79 2.33 6.92 4.2 7.15 4.19 1.68 5.84 3.28 4.91 7.4 6.02 8.77 6.45 9.2 7.4 3.03 6.72 3.86 2.03 2.56 7.54 6.5 6.57 5.95 2.22 4.36 7.61 3.51 7.1 4.51 9.34 5.94 4.4 3.39 4.53 6.24 3.77 1.9 2.96 4.94 3.78 10.03 5.98 5.18 6.41 5.69 7.33 4.38 8.21 4.57 4.29 7.3 7.51 4.41 2.7 7.22 8.27 7.23 7.32 5.13 7.82 3.42 6.7 6.35 6.66 4.86 2.19 5.54 6.35 7.52 9.05 5.3 3.38 7.94 3.33 4.88 5 6.01 7.98 4.87 6.24 5.34 6.74 6.13 6.91 2.98 4.68 7.54 6.11 5.96 3.45 2.85 3.3 5.13 7.11 4.43 6.84 8.83 5.85 6.9 2.86 7.28 6.9 2.22 6.34 8.56 7.24 10.11 8.65 3.51 3.52 5.06 9.7 5.36 6.81 5.42 6.08 4.24 7.8 4.8 6.27 1.56 5.4 6.95 5.04 7.01 3.42 1.42 7.69 5.55 3.81 6.94 5.77 4.27 3.23 5.81 3.41 6.61 5.6 2.98 4.83 6.35 9.54 4.21 4.63 6.73 6.61 7.73 5.69 4.37 6.91 4.51 5.77 9.67 3.54 5.09 7.42 7.07 7.38 9.33 6.15 5.17 3.21 7.35 4.77 3.35 5.32 8.44 7.74 2.74 3.7 5.31 3.1 3.27 3.74 5.75 6.18 3.93 2.71 2.57 5.52 0.92 6.39 3.71 5.45 8.56 5.83 8.4 9.53 4.98 6.9 5.54 5.69 11.03 3.6 5.84 5.48 3.45 2.15 5.72 8.67 4.24 9.28 8.62 1.29 4.67 4.35 3.83 3.96 2.47 3.78 5.36 6.28 1.77 7.12 4.81 4.38 7.05 3.84 6.53 3.63 4.7 5.17 8.28 5 7.83 6.01 5.13 4.81 4.76 6.87 2.89 6.43 7.81 3.34 10.02 8.32 7.48 1.95 5.14 7.53 6.65 8.45 4 5.32 6.39 2.99 3.08 1.79 5.55 3.4 2.24 4.68 6.58 4.42 5.11 5.9 6.75 6.81 8.37 1.74 3.3 5.63 7.12 4.81 3.55 4.98 5.2 2.45 10.05 3.49 3.11 6.52 3.47 7.42 3.67 5.75 7.59 5.98 9.9 7.58 7.11 5.13 5.12 5.08 6.96 4.72 7.62 2.62 3.91 7.04 5.32 7.03 5.91 7.31 5.29 4.99 6.73 5.89 5.15 5.86 6.95 5.84 5.28 9.38 2.63 6.03 4.32 6.73 4.53 7.68 3.73 4.18 8.92 5.44 5.84 8.03 3.21 2.73 5.22 7.48 7.28 6.95 5.42 2.57 2.97 5.18 5.34 7.02 4.68 3.72 1.57 2.62 4.87 4.15 4.05 6.92 2.7 4.85 4.63 4.1 6.1 6.62 4.05 8.36 7 5.08 4.04 5.33 5.12 3.85 5.02 5.13 7 5.48 3.63 2.52 6.4 6.53 3.06 4.48 5.39 4.18 5.09 2.78 4.17 8.16 3.29 5.35 6.14 6.13 3.78 7.46 4.17 4.81 5.13 5.54 6.07 10.72 3.67 4.8 3.11 8.04 5.32 4.27 8.02 7.33 6.32 6.23 4.09 8.2 4.01 8.94 5.06 5.12 6.05 6.98 6.93 4.65 5.69 5.7 6.86 9.08 3.16 5.57 1.67 5.11 5.33 4.81 5.25 10.6 6.37 5.02 6.52 4.06 4.77 6.48 5.48 6.39 8.08 3.88 9.63 6.49 6.77 6.74 5.99 4.61 5.72 6.14 3.51 3.81 4.3 5.17 3.87 5.46 5.27 7.25 7.37 4.23 5.95 5.13 1.77 5.83 9.92 9.96 7.45 5.28 5.59 5.51 8.05 2.9 3.92 7.34 6.69 3.76 2.08 6.21 4.24 3.46 3.19 3.93 2.87 7.27 3.56 6.47 1.19 7.67 4.63 8.04 4.29 3.47 5.05 5.72 5.43 8.13 4.45 8.37 3.86 3.83 5.65 7.34 3.98 6.95 5.88 7.31 5.53 5.31 7.44 4 4.95 4.51 6.34 9.03 7.58 8.61 7.57 3.16 6.32 6.32 4.43 1.57 2.25 4 2.51 3.76 3.06 6.11 3.36 7.74 6.96 3.88 6.81 9.08 4.8 5.77 3.93 7.42 4.16 4.79 4.71 7.62 5.85 4.16 7.74 3.74 5.31 4.44 10.42 6.88 4.89 7.81 6.89 4.71 8.43 4.1 4.67 8.19 7.65 4.39 4.28 4.17 1.87 4.94 3.31 5.44 4.19 5.6 3.27 3.81 5.64 4.57 5.92 4.68 5.79 1.64 8.06 2.8 6.27 5.65 4.34 3.83 7.27 3.7 4.69 4.2 8.72 2.88 3.93 6.35 8 4.74 3.27 5.33 2.82 1.94 3.58 5.2 3.08 3.38 6.72 3.65 5.15 4.68 2.3 3.84 4.43 7.8 3.52 5 7.82 3.09 6.07 4.81 8.14 5.55 7.75 8.81 3.26 2.76 5.04 4.85 2.38 7.04 4.33 6.95 5.62 3.68 3.51 5.4 6.24 4.35 5.52 8.35 5.07 7.32 4.8 6.61 3.53 6.83 6.25 6.66 3.8 8.19 5.29 5.28 6.71 7.88 5.1 6.84 5.62 5.94 7.81 3.63 5.85 3.98 3.88 3.7 6.13 4.68 2.45 3.86 7.83 5.63 3.45 8.6 4.23 4.52 7.57 13.86 3.82 1.81 6.54 7.05 4.2 2.78 6.49 4.82 6.46 2.69 8.14 5.26 6.6 5.45 4.41 3.8 8.65 4.13 6.71 9.3 4.31 2.29 4.03 8.62 9.08 4.07 4.46 4.45 4.52 4.61 2.01 9.13 2.31 3.8 8.14 3.57 5.17 3.17 7.12 7.63 5.8 3.57 8.42 4.28 3.3 7.03 6.22 6.29 3.08 4.87 4.96 10.19 4.37 7.5 6.87 1.15 1.96 5.21 4.37 8.44 7.22 2.16 7.25 4.98 5.14 6.25 5.86 3.97 5.24 3.03 2.82 2.94 9.16 8.77 5.63 4.04 7.01 6.8 3.65 5.28 7.25 5.62 8.26 8.09 5.46 3.84 4.58 4.9 4.33 7.38 3.23 7.05 4.21 1.54 5.55 3.77 5.06 7.7 4.41 4.22 5.5 1.88 3.99 3.07 2.84 3.79 6.28 4.55 3.32 4.38 4.25 4.23 5.62 5.02 4.9 9.01 3.58 7.42 8.11 4.88 4.7 9.23 3.41 5.41 7.67 6.83 4.7 3.17 0.78 5.97 2.37 5.5 8.89 7 5.55 6.59 6.84 7.63 2.79 7.82 6.19 5.27 3.04 7.84 3.66 7.48 4.14 6.47 5.41 5.16 5.23 5.22 8.65 1.72 5.54 4.86 8.22 6.25 4.72 8.66 4.8 4.87 2.43 5.55 5.6 3.47 8.31 2.65 6.47 3.58 2.97 4.16 5.6 7.29 6.59 5.9 4.55 4.04 5.56 7.56 4.18 6.55 6.38 6.05 5.9 4.19 6.13 6.02 4.49 11.28 4.42 5.05 7.1 7.01 8.24 7.95 6.6 9.26 3.84 4.39 4.63 6.63 6.62 2.22 5.42 6.74 2.76 4.35 5.56 3.69 3.24 9.19 4.01 6.86 4.76 6.8 5.75 2.99 8.42 5.39 6.46 9.04 5.74 5.52 8.73 6.65 4.92 9.38 6.5 4.08 15.36 4.92 8.57 1.94 3.72 2.3 8.12 3.55 4.55 3.99 5.4 8.49 8.33 3.93 2.51 3.14 5.79 7.16 6.35 5.66 9.45 5.54 3.92 6.83 8.68 4.75 7.42 1.64 7.61 4.46 5.62 4.48 7.68 6.57 5.35 2.67 2.68 7.1 3.14 3.93 3.75 4.86 3.56 9.06 4.6 2.44 6.16 8.57 5.02 7.93 5.43 5.46 4.24 3.83 8.46 5.29 4.63 8.43 4.87 6.69 4.12 3.29 1.72 4.72 7.3 4.09 6.9 4.36 2.47 3.2 2.7 2.32 5.34 6.27 4.28 6.86 7.66 7.65 2.03 8.2 4.23 8.55 3.51 10.51 4.43 6.15 5.37 6.46 4.83 9.09 5.25 4.77 5.37 3.03 5.77 9.53 3.75 9.57 8.44 2.29 6.02 2.34 5.5 4.55 8.27 6.54 4.86 4.77 4.03 5.34 4.81 6.64 6.48 3.54 3.59 4.12 4.85 5.47 2.93 5.02 3.08 10.25 1.08 7.29 6.24 5.54 6.71 3.06 5.76 7.98 3.29 3.28 6.79 4.97 8.46 6.96 3.07 6.11 7.42 4.31 3.25 4.5 5.92 9.57 1.4 3.24 9.56 5.59 4.96 2.68 5.31 6.6 7.5 7.21 7.75 4.57 7.34 4.53 5.41 3.41 6.29 4.69 5.82 2.76 9.03 7.05 2.68 4.77 8.81 5.35 10.28 3.52 8.7 3.35 9.8 2.66 5.71 8.87 2.69 4.26 8.19 3.66 3.81 3.86 4.27 5.04 3.05 1.78 9.21 3.56 3.95 3.92 2.31 9.08 4.83 4.15 8.92 4.37 8.28 6.09 4.75 6.84 5.76 4.28 6.88 6.59 4.26 5.14 7.49 7.02 2.8 6.16 3.71 4.65 2.43 3.63 7.81 8.01 6.27 6.73 7.52 3.27 5.79 4.5 3.74 2.76 5.36 2.91 3.73 6.95 6.37 5.22 2.65 9.48 5.75 6.79 7.92 5.67 3.21 6.59 3.97 5.5 6.53 5.07 7.68 9.53 9.04 3.36 7.13 2.69 4.88 5.97 9.43 3.27 1.4 5.03 4.73 6.24 4.76 5.86 4.1 3.47 6.25 5.99 8.19 5.71 4.35 3.46 5.72 7.21 5.21 4.42 5.73 3.64 4.63 9.52 1.94 5.05 4.76 8.83 4.83 4.4 1.66 8.35 10.73 8.15 3.15 4.45 4.63 8.77 7.88 9.99 5.09 4.34 10.71 5.56 7.41 4.94 6.44 7.49 2.16 4.02 7.56 2.85 10 8.82 4.61 4.46 5.57 5.18 3.52 5.88 5.17 7.22 6.29 6.14 2.78 7.01 4.89 5.93 7.63 2.14 5.5 3.18 5.56 4.13 7.5 8.68 6.99 5.84 4.62 7.8 5.4 5.7 3.58 3.57 1.91 3.15 5.16 2.19 5.98 2.88 2.71 5.41 5.22 2.17 3.08 4.93 4.65 6.84 4.86 2.37 4.98 3.24 2.43 3.05 6.91 3.55 7.96 10.03 5.21 4.08 2.84 6.82 2.03 4.77 6.18 6.92 5.36 4.92 7.46 7.34 8.55 6.49 7.05 7.71 3.66 5.09 9.09 4.23 4.78 6.03 5.99 4.2 5.78 4.92 5.8 2.86 6.61 6.47 8.99 5.1 9.11 4.71 2.92 5.23 4.52 5.17 9.12 3.27 6.25 5.3 7.47 6.96 3.22 7 3.53 3.36 1.58 8.1 3.05 2.36 8.25 5.38 9.43 5.03 6.48 4.35 4.28 6.82 1.68 3.48 5.99 2.01 6.87 8.25 2.73 1.1 8.75 3.5 6.18 5.52 6.4 6.27 3.87 3.48 8.81 3.29 8.62 7.02 3.51 5.98 9.05 4.87 3.46 6.07 5.73 4.46 6.18 7.46 2.89 7.47 8.31 4.09 10 9.29 4.02 2.46 1.71 4.89 7.78 7.77 4.65 8.41 2.94 5.94 2.38 7.74 4.2 2.29 6.17 6.51 6.7 3.22 4.97 2.62 7.31 4.22 7.21 3.22 9.61
11.01 15.3 26.72 17.09 15.6 18.86 16.34 18.87 10.95 14.24 17.39 18.08 29.87 24.2 17.12 16.2 21.21 16.71 27.82 11.13 8.46 8.5 14.13 12.72 13.62 12.57 17.88 23.64 21.97 14.39 22.43 16.89 19.57 17.77 14.33 14.08 12.81 19.4 12.21 28.2 13.58 11.18 28.02 19.57 13.88 7.19 20.1 16.73 13.81 27.13 10.65 9.81 16.63 15.58 18.6 19.32 11.87 20.78 11.34 17.23 19.11 19.86 17.03 11.71 15.36 17.5 14.62 21.77 18.07 9.74 15.98 10.54 15.99 11.91 9.38 9.74 10.32 13.17 11.96 13.48 14.43 16.28 15.95 23.32 9.49 22.97 14.19 21.02 18.75 22 16.74 15.32 14.95 13.17 26.55 7.69 16.42 13.04 28.5 17.41 20.22 19.34 15.6 13.33 6.48 21.69 17.62 18.18 24.24 18.92 16.78 14.16 18.16 23.31 17.32 16.02 22.49 14.64 10.83 22.23 12.18 12.86 11.02 14.08 20.96 20.03 13.13 14.94 14.24 12.81 12.9 16.26 17.76 9.51 15.67 17.8 20.98 10.28 22.37 18.33 14.66 14.76 15.43 16.11 18.38 14.21 11.88 13.21 14.93 18.09 11.34 17.6 19.38 18.11 14.37 17.67 11.56 10.66 16.52 16.6 19.75 16.62 16.45 11.65 21.96 20.52 15.3 22.64 20.64 15.54 16.84 26.19 21.27 20.88 13.16 15.69 13.77 26.06 11.37 21.56 8.63 13.53 13.33 15.28 13.73 15.8 10.35 13.04 25.3 22.56 22.81 10.31 5.36 8.55 12.51 12.01 20.13 14.1 10.93 18.79 11.87 21.42 9.82 12.68 15.42 26.05 20.2 14.79 11.53 13 20.49 21.52 24.62 17.22 20.32 21.37 7.1 20.06 14.07 21.82 13.82 12.86 16.55 11.98 16.52 25.23 4.91 26.44 14.14 10.5 11.36 15.28 23.72 20.89 19.56 8.79 18.59 16.93 21.47 21.39 20.79 18.76 11.96 23.84 14.54 11.19 16.22 16.57 13.99 14.25 20.22 8.26 19.97 14.19 18.05 21.85 18.18 19.2 18.46 15.76 14.51 17.36 7.2 10.12 24.42 16.28 15.12 16.53 17.3 23.35 7.68 20.12 11.01 17.29 14.11 22.26 19.5 21.1 13.93 13.88 16 17.85 17.37 19.05 17.99 15.63 16.75 12.59 19.67 14.6 13.78 14.82 24.75 22.06 17.07 14.26 12.43 22.42 8.25 23.48 9.68 12.6 10.45 13 21.91 10.83 31.37 14.66 16.19 15.71 29.36 16.64 15.36 17.11 7.46 17.29 16.93 17.97 19.69 20.96 14.64 24.52 19.82 14.56 21.31 17.02 18.04 23.04 14.01 14.81 24.9 16.04 20.67 23.41 18.45 23.57 13.31 9.75 14.16 13.36 19.11 18.49 23.57 15.97 10.89 20.14 15.38 17.39 15.43 17.11 13.35 12.98 15.13 8.79 12.64 20.08 16.36 10.7 13.89 14.52 13.24 16.49 20.06 18.94 20.9 19.56 12.84 19.87 14.2 12.49 14.66 17.7 13.96 23.36 14.12 20.05 8.72 15.67 16.36 20.56 12.86 9.1 16.84 18.45 11.52 17.98 20.12 16.02 11.49 10.77 16.52 20.63 18 12.63 23.66 16.6 19.44 9.86 13.07 12.13 13.07 19.92 15.73 10.81 10.79 14.41 10.42 20.66 12.5 12.57 19.87 20.2 17.65 18.1 12.68 10.23 13.77 21.95 13.98 19.32 18.07 16.32 8.12 10.63 7.58 10.16 7.92 12.68 11.4 14.46 17.13 10.52 17.56 18.9 12.31 21.5 14.83 15.05 10.67 20.32 8.17 20.92 21.45 18.73 16.08 21.01 12.23 19.68 20 23.75 23.9 23.28 13.84 20.55 17.65 15.66 17.18 22.38 12.07 15.37 5.83 10.65 5.93 24.13 18.91 22.78 22.75 16.24 12.61 21.33 17.15 15.02 19.5 9.72 13.27 16.99 18.86 26.58 16.95 15.51 14.22 14.76 16.07 17.77 14.54 13.58 18.26 24.12 15.1 23.56 19.19 15.45 11.02 16.32 16.53 12.65 14.87 13.99 13.98 11.38 13.73 12.52 15.85 21.54 14.98 13.09 8.93 9.21 14.26 18.19 20.91 12.69 14.68 14.16 10.95 17.72 14.15 18 13.05 20.29 21.83 10.62 10.82 15.94 17.42 14.92 7.71 17.67 18.34 13.63 18.97 27 6.7 13.48 14.98 15.03 29.63 17.02 9.05 13.54 7.94 19.21 21.38 18.11 27.83 16.48 18.6 13.47 11.32 6.08 17.35 21.92 12.52 18.1 15.85 21.33 13.49 19.32 21.62 16.34 14.77 18.87 23.61 16.69 23.16 10.54 15.98 14.65 16.51 21.22 10.78 15.7 17.69 14.15 9.31 21.77 15.88 10.46 14.9 17.22 15.04 10.42 16.19 19.83 18.92 13.93 12.48 13.97 16.6 16.92 15.84 26.23 16.63 14.11 16.82 20.56 10.04 17.02 18.03 19.79 11.24 11.06 15.57 13.89 14 16.11 19.39 17.18 23.1 12.41 14.24 7.77 14.23 12.36 14.09 20.51 12.92 19.86 16.35 20.6 13.4 7.64 19.92 21.82 8.25 16.45 12.79 15.23 18.84 15.87 30.38 28.73 12.2 15.4 19.32 17.49 18.88 16.71 10.93 14.18 20.05 19.08 15.58 16.62 16.52 22.51 13.44 19.55 15.5 19.97 16.99 13.51 13.76 11.66 11.82 23.61 13.76 16.93 22.89 23.97 15.27 17.72 13.93 29.66 26.43 16.1 9.55 11.48 10.39 19.55 10.24 10.97 18.72 25.32 18.18 13.35 19.82 22.44 18.97 17.37 20.38 14.79 10.04 16.14 16.88 25.2 17.22 13 14.77 15 16.55 15.01 23.78 18.98 8.73 8.89 13.26 9.5 6.89 14.66 20.6 18.3 23.17 23.28 5.35 12.81 20.81 17.36 12.54 9.37 11.88 21.28 15.93 10.21 16.61 13.49 27.12 13.28 23.11 16.95 13.47 11.27 10.55 4.04 9.3 22.26 21.93 17.14 8.98 10.02 17.9 24.71 20.79 16.31 13.86 15.86 14.4 18.51 11.67 10.61 19.62 20.02 12.68 15.61 24.45 13.87 16.68 15.03 13.89 16.1 18.51 21.73 10 11.26 20.2 17.94 21.95 30.48 11.62 12.5 22.1 9.97 12.96 19.27 13.22 13.42 26.61 17.58 12.06 9.65 21.52 5.57 22.64 7.79 15.22 19.88 19.76 4.34 23.67 12.61 23.86 21 14.28 20.58 13.74 12.87 12.63 16.44 12.23 13.78 7.79 16.12 21.89 10.71 26.72 23.9 13.88 14.04 20.52 18.74 20.64 23.15 22.45 13.11 14.8 15.82 17.79 13.75 15.23 21.14 14.94 12.67 19.53 21.88 14.9 26.37 24.67 15.28 17.32 29.13 22.2 18.47 25.33 20.11 18.66 12.07 17.33 8.63 13.61 20.86 16.31 16.37 9.2 17.68 13.68 28.84 18.62 17.62 15.41 9.69 14.27 23.52 14.02 8.93 16.72 11.58 17.32 20.4 20.92 20.81 18.83 15.71 13.08 16.63 19.31 14.42 12.37 13.89 9.3 3.88 17.08 13.08 11.82 21.68 18.16 17.12 21.84 7.96 13.47 4.61 16.99 17.03 17.96 13.63 23.38 13.94 17.24 16.04 21.12 16.63 19.8 13.86 14.28 16.83 9.96 6.45 24.16 25.17 19.76 14.39 17.72 21.48 16.43 13.31 15.88 19.44 22.07 17.13 15.64 10.73 17.97 17.23 16.82 12.84 7.09 19.04 16.9 15.54 15.67 7.76 14.39 12.63 9.18 20.34 11.35 20.55 18.65 12.66 21.01 8.94 5.41 19.81 15.18 18.2 19.73 13.04 20.94 19.35 21.34 8.43 13.68 21.11 18.76 17.49 12.26 13.65 23.15 15.15 16.73 21.97 14.82 9.52 14.53 20.41 10.58 17.04 15.84 11.18 16.62 25.03 9.18 25.94 17.2 13.24 16.44 23.28 19.08 20.85 24.55 10.6 12.07 22.01 23.47 19.31 20.59 16.83 19.52 12.13 15.66 12.99 25.96 19.44 18.86 23.75 23.97 21.1 25.12 18.24 9.72 22.7 17.37 20.67 13.79 16.5 12.29 22.58 19.93 13.03 22.43 10.15 15.47 22.81 10.44 7.17 19.95 22.74 28.4 17.03 12.08 19.73 17.37 14.62 13.98 11.29 18.6 15.94 17.3 17.96 12.69 17.13 19.31 15.98 15.41 12.45 23.65 17.66 14.57 12.06 7.51 19.96 21.53 19.57 13.77 25.05 18.55 16.73 8.7 11.27 16.49 20.46 7.94 10.22 9.96 14.97 15.06 12.59 8.48 9.87 14.05 13.66 13.64 15.7 12.38 12.68 14.25 33.79 15.25 20.35 17.04 19.74 18.77 15.66 22.44 8.01 16.26 16.04 27.84 11.47 19.48 14.55 13.57 10.54 17.88 10.43 11.24 9.36 22.69 11.68 15.38 12.53 14.91 14.28 20.73 13.47 15.9 21.47 21.91 14.83 14.06 17.18 12.29 20.3 20 8.76 12.58 13.54 9.52 23.3 16.56 21.83 13.27 18.95 23.27 18.15 20.09 22.77 23.36 10.73 26.12 10.89 15.02 15.69 16.57 17 9.14 12.78 12.01 24.67 16.74 19.59 22.14 8.94 10.29 19.72 8.35 19.7 17.18 21.93 22.12 10.95 23.6 13.94 24 13.94 10.77 23.61 27.02 18.31 22.42 19.1 18.02 16.85 13.99 12.91 11.93 10.81 14.52 10.34 15.06 20.54 15.1 16.22 9.64 20.06 18.83 18.27 12.95 22.29 14.57 16.43 18.55 8.01 17.94 24.79 12.36 17.25 20.28 11.84 26.39 11.64 20.28 18.14 9.06 13.26 20.47 22.92 29.06 16.88 21.9 12.74 9.12 10.46 21.11 12.23 26.78 19.21 8.78 9.46 24.75 14.57 23.47 20.33 33.26 25.58 13.21 22.88 19.84 29.08 16.94 18.93 18.46 13.49 11.98 13.1 27.46 19.54 25.81 12.84 22.7 16.09 11.76 21.36 13.77 20.98 17.27 9.54 18.86 16.64 29.38 25.26 12.51 15.15 18.14 20.77 18.81 8.79 14.92 26.3 14.99 10.88 22.44 16.93 7.56 23.02 17.37 21.12 15.06 17.52 13.42 16.24 19.33 11.65 8.44 16.48 14.22 19.85 18.1 21.74 15.7 22.74 8.88 14.76 16.05 9.19 14.27 12.81 17.21 17.12 21.67 17.56 14.72 20.97 9.32 18.11 11.64 14.79 16.64 15.6 20.13 16.06 24.9 29.32 4.63 21.82 13.19 14.61 14.85 20.34 22.79 18.62 23.21 10.29 14.71 20.08 12.67 22.58 27.75 20.54 16.57 22.07 19.88 10.02 17.78 16.8 17.14 6.23 15.43 10.21 12.15 21.85 15.61 5.17 22.66 21.22 15.48 11.82 19.8 21.18 16.81 9.79 18.14 18.85 15.57 16.18 17.59 20.29 18.27 10.27 13.56 7.19 6.92 19.86 18.3 24.78 12.63 18.59 22.43 14.83 21.27 15.47 12.75 10.18 20.35 14.66 11.03 12.07 15.07 21.44 13.19 11.9 31.85 13.15 21.01 17.12 16.86 9.31 13.13 12.33 26.39 8.91 11.59 25.16 19.55 25.89 12.49 19.98 27.61 27.94 10.19 12.76 20.02 17 10.21 18.13 12.7 13.64 14.06 9.56 15.61 18.98 16.13 10.23 14.41 22.37 21.38 14.68 13.58 21.74 16.36 11.48 19.07 8.11 18.79 17.89 15.25 17.56 10.83 12.13 17.88 19.36 14.5 25.11 25.54 22.34 21.72 12.76 19.46 28.07 12.1 16.6 11.22 22.49 22.43 22.53 12.25 15.45 17.11 17.23 20.51 26.21 17.86 25.51 15.12 13.12 8.69 17.35 6.94 23.24 19.64 19.26 13.42 19.46 16.51 15.09 14.02 26.63 21.15 17.63 23.17 15 15.26 10.86 12.95 14.14 15.63 16.79 22.57 18.76 12.06 18.54 16.28 17.84 9.33 22.68 15.16 18.03 13.04 21.76 18.75 18.75 19.64 11.2 20.51 20.01 12.84 23.41 13.14 10.06 14.43 12.39 20.49 16.87 15.82 17.21 14.24 11.98 26.29 14.49 15.52 17.71 17.91 15.22 23.05 18.22 14.24 15.01 17.46 8.79 18.28 17.31 10.06 16.84 17.64 18.94 11.97 14.46 21.97 14.5 15.02 14.54 14.56 12.26 12.98 9.72 15.99 9.7 12.82 22.8 19.25 16.73 17.23 15.09 15.74 20.72 7.7 14.79 13.01 13.07 13.72 20.59 14.38 16.83 15.22 12.74 16.23 19.97 14.94 20.7 18.95 20.57 9.06 14.04 9.76 16.5 20.81 11.79 9.2 17.14 14.99 9.14 24.88 14.13 19.92 7.75 27.38 17.09 20.3 13.44 12.59 18.36 15.45 11.26 11.14 6.4 24.8 20.26 19.44 12.99 19.99 22.39 18.61 16.63 13.74 21.96 20.71 10.72 27.95 19.78 11.9 23.34 9.61 15.58 21.78 18.84 22.64 18.85 15 15.93 16.73 19.25 19.1 27.64 21.27 12.53 15.18 16.17 19.24 23.08 15.64 14.93 24.06 14.25 17.09 13.26 15.04 22.12 9.96 18.66 12.87 12.93 8.87 22.88 18.87 15.05 13.75 11.42 14.64 22.85 24.17 14.51 11.22 11.93 13.71 16.17 22.66 16.72 20.09 18.66 17.73 21.72 14.59 21.37 10.51 22.02 14.73 18.31 8.4 22.1 19.26 13.65 16.41 14.76 16.03 15.6 20.86 18.84 8.39 17.96 20.3 16.79 34.43 14.69 26.54 15.86 9.74 19.38 13.95 26.37 17.07 15.94 12.72 15.16 17.41 10.39 10.41 18.51 19.66 18.38 13.01 14.08 20.32 20.59 15.61 15.09 13.06 13.94 13.1 8.78 15.84 18.69 7.62 11.83 13.38 21.02 21.17 20.48 16.54 13.82 32.53 19.8 13.97 21.36 15.28 13.25 28.1 12.07 11.17 23.48 18.39 15.83 9.07 8.4 14.34 10.83 11.95 18.43 18.24 13.66 13.02 14.05 16.51 20.71 10 10.28 17.62 26.48 20.91 9.03 19.95 9.32 7.7 15.91 20.19 9.24 13.88 12.7 31.17 17.02 28.79 22.32 16.6 17.31 10.98 12.28 15.35 11.2 11.42 15.99 11.9 14.18 17.99 22.42 8.99 15.13 15.86 13.99 28.82 24.08 21.52 15.9 14.14 13.31 15.24 16.49 13.35 18.76 17.66 15.02 11.65 15.29 14.91 18.74 16.28 16.71 16.69 13.3 15.67 18.46 15.33 12.67 21.57 16.8 20.22 13.99 19.42 12.21 18.95 17.5 15.03 23.09 15.32 12.1 14.11 11.1 20.78 16.21 16.09 27.49 9.92 16.81 14.22 15.58 15.55 19.65 14.27 25.64 9.57 16.93 15.75 17.73 24.15 11.85 16.85 22.52 18.78 10.83 10.64 11.42 19.29 16.55 15.83 13.77 16.25 14.83 15.3 15.27 22.57 10.61 24.53 25.17 22.1 17.76 23.83 9.81 12.73 12.78 14.32 9.22 12.5 12.04 12.47 23.37 15.4 11.44 18.67 16.67 13.72 29.19 9.56 5.04 18.16 17.26 19.07 13.39 12.97 19.5 16.51 17.17 15.98 18.37 20.98 16.42 19.29 9.32 7.15 22.79 9.62 14.47 14.31 22.77 18.57 9.96 19.63 23.27 14.96 19.82 14.95 18.59 14.3 16.09 24.1 8.21 20.15 9.88 29.57 9.96 12.14 19.67 15.79 15.14 12.08 13.69 17.25 17.39 15.49 16.49 14.43 15.35 14.37 7.31 19.66 20.11 12.61 26.05 21.62 22.24 18.18 18.29 23.17 14.47 21.94 11.66 17.9 21.91 18.08 14.64 26.49 10.82 9.46 22.83 18.88 13.53 13.33 17.9 9.78 12.09 18.28 14.28 15.33 13.15 16.67 16.43 10.72 24.42 11.17 21.53 13.55 12.77 19.03 21.34 18.82 21.28 13.08 15.78 15.09 15.03 19.39 14.84 9.98 13.42 12.31 10.15 7.08 21.26 10.13 18.82 15.94 12.91 21.56 10.93 21.76 13.11 15.99 19.84 19.48 14.13 20.43 29.04 9.83 14.13 17.18 23.89 14.91 10.81 14.97 18.52 22.06 38.56 10.13 13.84 18.17 15.44 22.68 10.4 13.6 28.99 23.91 9.06 16.33 16.62 8.06 10.65 18.03 20.76 13.22 13.53 20.71 11.85 7.94 14.14 20.55 13.9 14.25 24.46 13.79 9.84 14.71 15.45 20.6 15.73 13.73 19.14 18.88 13.48 27.12 9.93 22.1 27.82 13.34 10.68 12.01 16.49 11.18 13.75 15.45 20.38 13.6 30.71 25.5 11.73 25.24 25.77 26.89 8.93 17.98 20.71 18.3 21.19 11.39 5.13
25.38 22.51 27.02 24.31 17.96 23.61 21.33 20.61 21.52 25.03 24.41 24.89 24.55 26.82 21.78 25.89 26.79 23.35 25.07 24.43 25.91 21.55 21.39 21.19 24.28 19.48 20.72 25.15 24.42 18.35 20.73 25.18 24.52 20.61 22.28 24.65 23.57 23.78 19.5 30.33 28.74 22.86 24.69 23.61 19.69 28.13 24.88 27.36 23.9 27.46 21.85 22.27 19.22 27.87 25.79 23.37 19.15 23.57 21.64 17.81 26.28 28.65 22.87 23.9 25.66 18.91 18.33 22.64 26.93 22.51 19.13 21.44 17.8 20.92 27.48 20.55 21.52 21.74 22.92 27.08 23.57 27.56 25.36 23.11 23.07 24.45 21.21 19.86 28.03 21.66 23.49 26.33 25.68 18.71 26.82 20.56 22.94 24.16 19.97 23.21 28.98 25.44 21.01 19.81 25.63 24.04 23.11 25.54 19.69 24.43 23.72 21 21.85 24.13 20.86 24.33 24.64 24.31 23.38 24.74 19.39 21.38 25.01 19.09 26.38 20.45 18.04 22.23 26.14 20.37 23.87 20.75 25.72 27.31 22.12 25.41 23.28 19.53 25.03 22.31 20.51 25.51 26.56 24.64 29.47 22.09 22.34 21.34 28.22 22.88 21.8 28.07 22.57 21.9 18.33 20.69 22.66 18.52 27.64 26.79 18.79 25.87 18.76 18.67 30.63 24.8 28.11 28.75 21.38 22.61 15.75 24.19 26.05 30.82 18.8 22.34 24.87 28.49 19.68 22.37 22.69 25.33 19.41 24.07 23.53 21.48 21.64 27.27 25.59 22.3 27.64 19.75 22.39 24.6 37.49 19.46 22.58 23.24 23.49 18.52 18.39 26.94 27.35 22.92 23.44 28.65 25.05 20.57 17.23 22.29 29.01 19.8 29.97 23.43 24.09 20.95 24.66 27.38 21.6 27.83 28.85 23.4 29.5 21.89 29.43 27.44 23.31 25.17 25.07 23.3 22.69 25.27 20.31 19.55 22.26 17.8 24.12 21.4 19.44 15.68 23.32 23.3 25.08 27.82 22.34 22.24 23.41 25.66 22.29 18.17 25.15 20.96 23.04 23.29 23.5 27.3 17.8 21.78 22.35 23.78 29.25 29.35 19.64 19.44 25.91 23.6 18.91 23.15 29.02 28.89 24.27 18.45 18.79 24.66 25.82 23.25 18.47 23.88 25.96 28.72 18.48 23.54 24.01 22.05 25.36 20.33 22.55 26.1 21.08 17.35 24.97 26.2 27.44 24.21 24.68 22.35 21.84 28.42 16.27 21.87 19.06 21.97 23.6 24.51 19.16 31.68 26.17 21.26 22.39 26.87 30.73 26.71 21.75 22.13 25.87 19.78 21.2 27.42 28.53 20.22 24.88 25.77 29.85 23.7 20.35 21.62 26.27 18.94 28.45 20.14 22.89 21.14 30.48 27.41 22.97 25.69 21.45 21.68 20.19 21.79 18.88 24.6 26.81 23.6 25.66 22.23 24.25 23.27 19.63 27.26 25.16 27.74 20.22 22.94 21.26 20.25 29.07 20.58 25.97 21.53 26.8 21.48 26.22 19.37 18.81 26.31 20.17 25.64 24.82 26.23 21.07 21.34 24.31 23.38 22.48 21.16 15.98 20.07 21.15 24.8 23.06 25.68 25.13 22.75 24.28 31.53 23.32 23.03 15.82 22.88 24.38 28.22 24.82 21.78 24.68 20.2 23.03 24.12 27.15 22.86 24.88 22.12 26.49 24.33 20.74 34.26 27.3 18.03 27.17 29.25 21.47 26.47 20.16 25.68 23.03 22.07 28.41 15.86 18.96 21.93 20.24 18.01 22.79 27.18 23.36 25.42 20.35 26.38 23.53 23.4 21.03 24.04 24.14 26.83 22.9 21.31 23.64 24.72 24.09 26.47 20.08 22.51 24.39 24.09 21.11 20.44 21.18 23.15 29.78 27.32 23.02 22.64 24.5 22.92 22.63 23.88 26.15 22.39 27.64 20.6 22.9 24.86 22.39 30.42 22.07 23.54 25.03 20.03 25.31 29.38 25.02 32.44 25.24 18.1 15.11 24.4 19.52 28.36 26.3 21.11 23.91 23.51 22.92 22.88 24.87 23.3 24.87 29.2 21.03 24.59 20.46 19.95 21.92 25.22 26.03 23.27 25.11 21.65 29.46 21.93 25.97 22.18 21.24 24.01 20.19 24.22 20.05 20.11 22.34 26.56 23.07 27.89 23.09 18.27 23.67 24.56 20.2 20.52 22.72 18.86 27.51 20.3 19.26 27.93 22.55 22.21 23.53 28.48 24.85 24.72 22.48 26.66 23.61 25.43 24.57 23.44 21.02 33.38 19.93 19.34 18.36 18.39 21.51 22.24 28.65 22.99 22.49 22.22 30.1 23.53 22.26 21.82 25.99 23.28 25.68 26.05 21.68 28.17 20.69 21.84 16.24 25.34 22.58 21.74 23.79 23.48 30.21 24.33 26.77 25.8 26.97 28.14 19.88 25.21 19.3 27.02 19.3 23.2 17.96 22.99 20.13 23.39 28.08 21.05 24.16 22.67 28.66 19.88 21.94 28.73 23.51 26.08 22.09 21.01 26.23 23.14 21.03 19.75 21.76 18.99 21.33 18.65 26.51 26.97 20.3 22.76 20.38 20.89 21.13 25.12 26.76 23.06 24.39 20.52 23.9 24.66 22.57 22.71 21.23 26.12 17.5 22.9 28.19 30.85 23.02 20.97 24.84 29.38 27.92 21.82 25.19 26.66 21.7 25.54 19.29 30.85 22.21 25.82 20.24 23.74 25.16 24.95 26.55 20.07 24.25 23.04 24.08 28.74 32.67 22.9 23.79 16.02 21.55 21.35 21.51 31.9 22.67 25.57 24.61 25.06 22.27 20.39 19.54 26.95 23.51 26.79 20.68 26.17 23.84 23.14 13.61 20.49 23.18 24.59 25.71 20.42 23.83 29.59 24.35 25.03 24.91 23.63 25.03 28.83 22.33 22.58 21.4 31.61 19.56 23.78 26.14 20.7 21.38 28.39 26.43 27.52 22.61 18.19 18.83 20.86 23.36 20.03 23.15 19.69 19.91 21.39 27.82 19.66 23.63 22.82 21.38 22.6 26.35 21.93 26.15 25.09 27.93 22.43 28.53 26.9 24.51 21.38 22.89 23.4 18.43 32.58 26.65 25.44 31.67 22.48 22.61 24.11 23.3 21.01 21.89 27.19 20.16 22.13 25.2 17.98 21.03 22.34 24.13 29.63 23.14 20.44 20.4 19.82 22.41 27.74 21.87 26.46 20.85 27.88 19.27 23.5 20.15 27.24 20.93 22.04 28.34 29.32 26.79 24.03 23.53 20.31 29.7 26.02 20.93 21.64 28.11 26.16 24.04 18.51 22.78 25.15 24.39 23.86 22.76 33.44 25.5 26.08 19.48 24.93 25.08 15.63 24.86 22.28 23.88 26.17 20.72 25.27 23.68 19.87 24.58 22.23 20.84 20.54 23.87 21.38 20.89 23.21 22.47 21.07 24.26 26.45 31.18 24.58 19.47 20.39 24.6 26.66 21.81 22.15 28.77 23.52 21.56 25.96 22.05 25.82 24.89 22.23 24.65 28.3 29.68 17.42 28.5 17.79 19.62 22.65 23.91 24.98 32.39 25.02 25.07 21.09 21.87 26.2 18.68 30.2 18.34 25.38 26.62 25.62 27.17 19.92 26.04 24.15 23.8 28.51 27.78 22.11 23.62 32 21.41 25.92 28.94 31.15 28.06 16.67 18.89 22.17 18.24 23.2 28.04 21.44 28.08 23.26 20.88 22.57 20.66 27.62 19.07 21.07 25.43 19.67 19.54 19.53 24.32 27.37 17.02 26.47 26.56 22.59 12.97 22.32 22.72 26.8 23.47 20.71 24.81 26.77 23.88 15.89 28.68 20.82 21.23 20.44 21.22 20.3 27.47 25.45 26.6 19.27 25.09 19.22 25.35 23.9 25.07 20.11 25.64 21.77 20.72 24.88 23.08 24.55 24.56 23.93 19.86 15.38 16.19 25.87 28.4 21.58 22.94 17.69 31.34 19.05 26.89 26.19 20 18.98 25.04 22.21 24.96 23.63 22.92 22.78 17.71 28.97 21.26 20 22.95 25.08 20.37 26.59 27.14 26.85 27.34 18.02 21.84 28.35 27.62 20.52 18.2 19.46 16.13 29.04 20.89 23.49 17.73 26.78 22.81 20.54 24.52 31.4 20.45 18.65 26.04 19.09 28.52 26.97 26.07 24.68 26.26 23.03 27.01 28.95 26.89 22.41 24.92 22.79 25.36 18.67 20.12 19.25 21.6 22.65 27.13 19.84 23.93 24.71 20.26 21.55 23.7 28.11 22.44 24.69 23.15 25.21 25.56 28.85 23.89 23.47 26.64 22.75 19.67 26.98 22.38 26.37 19.56 26.01 22.84 20.26 27.47 20.57 20.07 23.85 24.99 17.81 30.6 24.24 20.82 21.07 24.64 18.95 19.09 21.43 32.47 22.92 16.59 21.09 20.9 21.83 25.88 20.4 20.9 18.28 19.71 19.81 22.43 24.92 17.78 19.65 21.24 26.48 31.94 29.11 18.48 19.5 18.92 28.04 22.34 23.88 23.73 24.11 23.51 24.75 20.91 22.32 23.91 23.31 26.14 19.39 21.46 23.72 24.65 26.05 26.44 19.24 22.29 23.83 27.24 28.8 24.26 22.74 21.15 24.79 27.06 23.64 26 19.52 22.12 14.05 22.04 21.37 26.35 24.27 24.4 20.26 29.06 17.53 18.62 30.71 21.97 23.1 21.31 24.31 27.51 29.62 22.84 35.63 20.69 26.58 22.42 21.53 29.08 23.04 21.19 25.44 25.1 22.12 17.95 24.8 20.64 24.77 17.64 17.94 21.09 28.88 18.44 23.56 21.03 18.04 18.26 23.3 30.53 27.57 28.66 22.36 27.49 22.47 21.92 24.08 17.12 23.45 25.72 20.22 20.79 24.52 30.39 27.06 24.72 25.49 26.07 24.62 17.56 25.37 26.98 21.39 25.09 27.99 22.99 24.03 16.46 23.06 16.35 23.64 21.99 26.97 19.74 25.99 23.14 15.65 23.81 24.93 29.87 17.54 22.67 20.81 20.84 23.02 26.65 19.93 23.47 34.01 21.55 22.22 21.24 21.74 27.05 23.99 21.14 33.1 23.57 27.3 21.06 28.65 27.75 20.54 28.69 24.8 18.64 19.5 23.41 23.5 27.13 24.96 20.06 24.51 27.99 17.63 22.6 24.11 21.8 15.74 24.2 20.11 30.24 23.75 24.95 24.97 26.26 25.88 25.32 26.78 19.19 21.83 28.01 24.58 30.15 26.42 20.83 28.4 18.15 24.19 17.43 26.83 31.76 19.4 18.93 20.08 24.43 20.71 16.6 27.24 20.55 22.3 25.31 27.95 22.19 26.37 21.06 29.5 28.31 21.89 27.27 20.6 23.4 20.72 25.59 27.51 22.16 23.07 16.25 22.35 24.08 27.71 23.82 24.68 23.68 27.84 21.39 25.9 23.24 25.38 23.49 22.14 23.51 25.34 21.76 19.57 25.6 21.8 25.8 26.88 27 18.3 21.1 24.06 23.96 17.49 24.28 24.99 16.17 20.41 22.99 20.72 19.29 24.28 33.92 26.43 21.25 27.34 26.08 25.18 23.98 25.93 25.73 19.65 27.73 22.52 24.21 25.86 22.41 19.84 23.35 21.93 21.28 21.5 28.03 20.07 24.7 20.55 20.71 20.41 26.58 24.02 26.22 23.47 21.25 25.01 26.92 21.91 21.81 22.4 26.21 17.21 19.3 19.33 23.76 21.42 22.51 24.08 22.82 22.87 23.13 25.71 24.4 28.68 22.26 23.38 20.38 19.68 23.87 28.19 25.39 28.47 24.51 20.74 27.96 17.42 20.12 20.47 21.89 15.79 31.55 23.17 21.59 21.28 22.41 24.24 22.06 31.23 27.07 26.54 25.17 22.72 20.37 24.54 24.01 17.47 16.56 25.94 25.1 26.51 26.14 19.6 20.31 23.57 27.07 24.69 26.99 21.17 29.18 24.64 16.29 18.52 22.66 19.22 24.4 25.18 25.65 24.46 23.07 19.17 26 21.14 28.03 25.45 26.11 24.79 18.36 26.88 17.43 25.43 24.96 20.34 23.12 21.5 21.13 22.03 26.14 17.04 21.49 31.51 27.69 30.59 22.38 24.9 29.47 21.24 20.51 24.78 25.31 24.39 25.2 26.24 20.44 22.7 17.54 25.7 25.11 24.75 24.05 19.86 19.51 24.44 26.42 26.07 19.94 21.01 25.61 21.97 20.36 23.86 19.11 22.29 19.9 25.09 26.52 27.56 23.74 22.63 21.91 24.29 28.24 23.67 23.31 24.35 20.76 19.55 22.34 19.3 20.04 22.77 20.67 22.12 20.32 26.61 25.22 23.68 23.18 21.83 22.22 20.12 22.89 23 21.87 24.32 20.42 21.29 20.97 21.11 28.19 23 20.35 27.35 25.21 25.44 20.92 20.38 21.62 25.64 20.68 26.03 22.11 25.95 26.25 28.84 19.18 29.65 19.32 25.72 17.34 20.86 25.04 16.99 25.82 24.58 22.72 21.16 25.89 18.76 27.65 31.14 26.42 22.67 22.54 14.48 24.38 24.86 27.23 21.11 24.61 16.24 27.68 22.32 26.33 29.48 20.78 19.92 23 19.15 26.43 22.47 22.98 26.94 22.05 22.84 25.99 27.07 20.62 19.5 24.34 20.7 28 19.35 22.61 26.49 20.96 26.02 20.54 20.64 22.7 21.87 24.05 24.81 20.22 25.42 23.51 23.56 19.65 20.54 23.02 17.96 26.2 22.69 17.46 24.01 20.26 27.21 26.79 23.47 25.33 24.95 22.09 24.75 21.7 26.86 31.82 32.71 23.24 18.6 25.82 24.28 20.24 27.42 31.65 24.74 24.07 22.17 20.29 27.47 22.19 19.24 21.82 24.29 20.39 24.49 21.33 19.3 20.67 21.49 19.74 25.54 18.99 24.73 20.79 21.33 20.47 20.87 28.71 25.1 24.44 23.47 24.15 20.56 23.6 18.95 26.46 20.16 28.95 19.62 23.21 22.77 19.34 25.61 22.89 24.94 26.78 19.64 22.87 20.27 23.23 21.62 24.91 26.21 19.49 25.77 23.39 26.68 25.1 22.27 24.02 23.38 24.67 21.42 20.65 29.04 21.32 24.49 27.38 22.89 18.87 21.52 23.91 24.34 22.59 27.51 29.32 27.74 25.08 32.6 26.09 31.38 22.96 22.15 22.75 17.47 20.41 25.79 24.63 17.87 19.09 16.08 25.26 21.62 27.29 19.2 31.72 19.8 29.14 23.3 20.06 26.9 22.38 16.67 21.99 21.38 25.31 18.83 24.23 18.75 25.12 21.88 18.39 25.49 21.51 16.73 19.38 25.37 20.7 25.82 24.64 21.29 30.01 24.71 23.75 19.96 30.31 25.18 17.52 20.41 23.86 19.6 22.24 25.88 15.75 23.34 18.79 23.2 23.42 23.66 24.75 23.02 28.53 17.86 21.65 26.43 22.56 23.36 30.01 26.5 18.53 22.88 21.57 25.45 23.14 24.68 26.17 20.03 24.98 23.01 25.97 25.8 27.69 23.37 20.94 20.75 23.74 26.47 25.25 24.26 24.23 19.68 25.65 24.8 17.52 25.38 17.44 24.3 18.52 22 22.05 21.61 22.48 19.33 24.16 24.29 27.5 19.52 27.07 29.01 23.62 21.76 22.54 26.29 24.02 26.51 23.35 23.65 17.15 19.94 22.53 23.45 25.94 17.83 19.68 18.9 21.86 22.48 24.06 25.33 19.41 23.54 18.92 19.52 21.98 18.84 20.31 24.26 22.41 24.06 23.97 29.09 18.86 20.48 24.59 20.38 21.22 19.52 28.69 23.31 26.62 21.05 30.19 19.52 22.84 29.03 24.5 21.14 23.08 15.66 22.42 21.74 24.59 31.13 26.3 28.67 25.85 23.93 23.22 19.49 26.26 24.15 19.4 20.5 20.75 22.07 27.14 21.62 29.13 21.45 28.63 19.5 21.52 20.66 23.12 24.78 20.31 27.62 27.73 24.06 22.83 30.81 19.07 21.49 25.68 24.12 24.98 25.16 18.75 26.56 22.55 26.1 29.04 27.73 19.37 27.77 33.33 21.94 26.07 22.41 21.33 20.65 23.05 17.78 19.71 22.82 21.16 24.8 25.34 24.32 20.7 19.29 24.72 20.54 24.57 22.8 20.57 21.51 22.12 22.14 23.32 22.72 21.05 21.36 21.42 23.25 20.55 21.05 20.56 17.98 22.93 23.93 23.55 21.28 25.02 25.33 19.47 22.3 17.91 30.85 28.19 27.59 26.33 28.3 23.32 21.46 18.68 19.19 26.52 32.44 22.81 28 26.64 27.82 21.65 23.92 27.48 24.68 23.31 16.21 23.53 24.49 19.89 24.43 18.88 24.6 23.49 18.38 27.55 25.32 28.77 25.2 24.88 19.55 18.91 16.94 21.18 19.23 21.67 28.01 24.17 17.79 28.28 23.43 25.11 27.53 23.34 24.67 24.81 29.05 23.2 18.33 23.88 25.91 23.4 23.29 23.33 16.45 19.64 24.95 22.3 27.07 22.61 23.91 23 22.06 18.94 24.9 21.84 23.87 22.55 25.68 24.83 24.48 20.33 24.91 24.64 21.54 25.05 23.76 20.19 21.73 26.16 26.95 21.61 20.95
6.42 12.46 7.75 10.92 1.34 4.25 10 16.48 5.14 10.82 13.13 8.52 4.03 10.44 4.73 23.18 16.48 15.69 15.07 8.1 11.9 11.18 13.57 9.41 7.4 5.52 8.92 13.03 7.51 7 9.23 12.33 13.05 8.92 11.51 8.7 1.82 14.25 7.42 15.33 15.88 6.05 5.25 15.93 6.25 10.32 10.11 4.37 10.41 9.19 3.69 8.07 12.04 13.43 3.82 7.46 2.39 13.71 7.22 15.33 4.32 6.55 10.83 5.69 6.36 11.51 13.43 4.06 7.13 4.22 14.91 1.37 9.83 7.25 9.68 7.67 6.74 14.69 9.15 5.63 5.78 9.9 11.75 10.92 4.3 17.48 9.53 8.3 10.29 7.4 7.03 6.33 12.29 12.3 9.12 4.63 5.83 10.25 6.77 14.19 5.79 15.94 20.23 7.27 6.64 2 13.33 8.71 13.31 9.86 6.36 10.18 7.41 9.52 11.31 11.33 20.01 7.81 18.76 18.63 16.85 4.35 14.93 9.35 15.26 7.64 12.25 6.7 11.27 11.16 8.59 15.45 14.4 9.26 10.74 12.97 12.75 7.42 6.62 6.86 5.98 19.36 4.1 7.44 21.6 2.46 7.06 13.96 4.2 8.62 4.39 9.88 5.68 14.47 9.11 5.95 10.3 5.57 4.65 12.61 13.51 12.23 19.48 13.99 14.84 7.16 4.59 10.69 21.03 11.72 11.69 9.63 1.69 11.09 3.85 11.69 6.74 9.73 9.24 12.38 8.82 9.17 14.9 12.45 3.11 2.37 2.4 13.42 18.43 9.09 12.03 5.84 8.12 8.34 13.26 5.81 6.98 3.96 9.93 6.94 8.5 8.01 20.32 5.42 0.95 18.81 8.06 9.17 7.7 9.95 10.14 15.13 16.4 12.67 9.45 20.16 9.19 19.68 7.03 9.97 8.15 2.89 11.24 5.25 9.39 12.97 14.65 13.35 4.4 6.39 10.67 15.06 11.3 6.98 12.8 8.09 5.73 3.09 4.73 22.87 8.93 3.11 6.58 18.88 14.01 5.33 3.54 3.49 9.48 8.46 21.24 6.52 4.21 5.17 16.74 19.82 7.24 6 11.45 6.85 9.61 8.54 3.46 13.5 7.35 13.72 7.08 12.45 16.52 8.64 13.86 7.17 1.06 11.28 5.08 19.39 20.17 2.72 4.31 11.74 9.31 9.03 6.5 7.56 6.86 6.36 8.84 5.22 9.6 7.1 7.46 8.57 10.81 10.91 16.43 9.32 12.44 8.19 9.44 4.58 1.32 13.76 18.88 8.86 10.66 12.58 19.68 12.59 13.2 12.98 10.88 13.1 9.46 7.54 10.19 12.64 11.85 7.94 12.41 11.23 3.98 14.46 16.54 16.2 7.37 16.94 11.68 4.05 11.52 8.11 17.59 13.47 17.23 12.19 14.2 8.28 6.58 13.89 11.06 3.37 15.1 20.21 13.37 10.66 6.97 10.03 14 14.59 10.25 9.22 9.67 5.79 10.23 5.28 6.26 10.24 10.15 4.2 5.28 11.73 5.8 8.32 13.61 13.23 5.09 14.33 10.22 20.27 1.52 10.64 10.78 6.17 6.15 4.16 4.14 7.62 15.28 16.67 12.53 22.86 12.74 11.08 14.93 9.24 12.95 10.62 6.53 1.17 7.16 8.96 0.72 10.37 8.1 5.15 11.44 12.53 6.86 7.89 9.26 11.22 7.67 8.16 14.99 10.85 8 20.51 4.44 2.17 3.49 17.26 15.4 17.36 11.32 2.79 4.49 7.68 9.1 3.54 13.3 11.02 9.03 7.49 10.4 19.65 11 9.62 11.05 11.62 3.55 15.02 7.18 15.98 18.66 12.29 5.66 10.19 8.92 15.58 7.31 14.83 3.79 6.49 8.18 5.91 16.08 21.62 7.74 7.59 10.39 9.19 13.17 18.64 11.74 24.12 7.75 11.27 9.87 10.53 4.17 8.7 12.77 4.47 7.71 16.4 12.89 11.77 10.12 8.93 4.42 5.76 10.43 1.41 8.55 7.57 3.31 3.23 21.32 16.5 12.22 10.63 7.63 3.75 13.43 11.97 5.28 20.64 7.54 5.18 22.54 12.2 15.07 5.4 13.11 19 17.94 4.49 8.13 4.23 9.98 9.06 6.61 7.12 12.1 3.51 7.68 11.59 3.33 1.16 6.51 14.07 6.93 15.01 11.28 8.83 7.14 17.32 5.11 15.19 11.26 8.15 5.94 3.1 6.35 3.45 8.77 8.28 10.63 5.93 8.12 17.31 6.81 10.19 7.91 2.38 3.97 12.96 10.03 9.77 11.74 7.07 5.73 7 7.41 11.64 10.21 13.2 7.65 13.73 7.21 3.91 7.76 14.13 12.77 6.78 15.56 11.54 11.6 4.64 9.24 14.18 12.82 12.22 15.61 7.92 8.54 8.13 14.78 7.89 9.07 10.31 15.81 3.23 15.87 5.24 11.77 8.25 11.25 6.4 10.76 8.01 6.29 13.44 3.56 7.68 18.01 6.52 2.63 13.53 7.23 8.96 7.29 14.14 15.12 12.23 17.44 7.37 7.7 12.4 9.45 17.33 13.42 4.8 13.05 14.38 9.57 8.21 8.06 12.87 12.33 10.67 9.09 2.74 11.07 10.6 19.83 12.4 6.73 9.43 17.77 13.53 7.38 9.58 6.25 10.69 6.57 8.54 7.44 12.75 8.48 12 14.57 20.26 4.1 7.43 7.1 10.54 8.32 13.7 10.09 8.27 8.52 14.77 3.83 9.32 11.91 12.43 6.7 16.98 18.31 17.65 8.5 12.9 14.43 12.86 11.03 12.37 11.61 15.66 12.02 13.29 7.3 11.38 7.37 7.61 14.31 19.19 1.72 6.15 15.06 12.74 7.33 9.65 12.02 8.18 10.82 13.91 8.05 6.53 18.09 12.34 11.75 8.46 12.83 11.01 6.65 22.11 5.2 8.39 9.62 10.06 9.85 5.84 13.61 15.47 13.94 7.58 15.91 7.87 3.21 14.41 11 9.98 7.05 6.48 1.95 8.47 4.33 4.49 5.22 6.54 7.88 12.82 17.02 14.97 5.3 14.69 19.07 14.3 12.84 19.64 14.07 7.19 6.96 5.96 12.23 14.99 8.04 7.61 7.39 13.71 7.15 12.27 14.96 3.4 3.87 8.43 4.92 3.92 10.91 9.16 12.23 12.64 8.4 18.49 11.45 6.69 7.63 18.47 4.49 3.17 16.9 10.91 7.24 9.52 15.57 12.22 10.4 10.26 10.06 10.32 8.41 10.33 10.65 6.16 6.96 7.01 18.82 13.81 16.76 7.91 14.34 9.45 5.4 5.12 17.6 5.14 9.94 3.53 12.06 29.09 5.55 13.5 8.52 8.25 7.76 17.17 13.07 5.78 5.85 8.47 16.99 7.92 15.79 11.07 9.94 5.53 11.39 15.89 5.44 9.13 10.53 22.43 6.4 12.57 3.43 5.76 11.63 12.54 13.12 11.46 10.59 7.55 7.32 14.77 8.79 18.95 11.14 4.36 13.45 3.68 17.37 9.6 6.27 8.55 12.94 12.4 9.63 2.47 12.56 13.38 13.59 7.9 6.42 6.03 2.21 7.52 18.91 17.37 9.49 12.39 9.53 13 6.55 5.6 11.39 6.65 5.76 10.3 7.09 16.45 10.18 6.01 4.79 5.68 20.24 10.8 9.52 6.85 7.8 8.78 15.88 3.46 12.14 11.94 3.98 11.15 6.59 8.01 9.17 0.73 13.07 2.34 6.04 0.98 19.58 12.43 7.01 3.34 8.19 6.36 8.89 8.22 11.96 13.28 6.18 8.27 10.85 16.27 3.15 9.34 10.85 16.8 6.7 3.99 7.71 7.47 8.58 4.84 5.96 8.74 4.94 5.81 9.72 9.14 15.69 6.84 13.89 13.03 5.29 2.42 6.31 17.02 17.48 8.39 7.94 18.71 13.64 8.51 8.55 3.27 3.41 13.78 10.31 7.2 10.34 6.97 5.96 4.92 6.71 12.55 20.51 6.32 13.69 16.18 2.3 3.93 10.42 6.73 7.56 10.8 16.6 6.26 2.97 10.59 22.04 0.97 8.95 7.83 13.11 19.6 10.58 8.14 15.18 10.64 8.2 4.33 12.5 11.62 10.87 7.46 11.12 7.15 8.57 7.4 5.91 7.68 9.84 11.09 15.83 4.37 12.06 12.04 14.39 2.49 6.92 7.66 23.67 11.78 7.78 6.43 9.88 8.84 7.59 6.87 5.36 22.37 9.66 6.23 11.95 6.72 10.92 5.67 13.38 4.89 27.59 17.33 13.51 6.17 5.68 18.55 11.9 13.28 9.81 11.75 22.06 20.2 17.46 16.48 3.89 16.85 11.57 2.89 9.89 14.05 10.81 5.52 6.99 14.74 3.81 9.77 22.48 12.14 9.22 10.98 8.65 3.63 20.05 7.4 2.07 16.62 8.62 8.12 6.41 9.25 18.37 9.58 13.81 20.12 5.14 6.38 1.48 5.43 6.48 11.27 12.13 14.03 8.11 8.71 18.36 7.96 6.77 8.29 9.4 4.07 6.49 14.44 7.77 19.21 5.48 11.84 6.2 3.51 12.36 4.88 7.73 12.18 7.72 10.45 13.08 8.02 14.51 15.33 17.37 8.23 6.94 14.71 16.8 14.82 11.33 3.66 8.9 18.24 6.33 5.88 9.76 4.68 5.29 6.09 19.66 18.23 9.41 5.92 12.36 11.14 22.48 12.08 21.63 9.03 7.67 3.54 12.8 7.45 15.92 8.38 7.02 12.77 20.44 11 2.82 19.84 13.42 9.16 10.23 7.45 6.74 18.94 14.08 9.26 12.49 13.32 3.64 13.29 19.88 9.18 10.33 6.2 13.37 8.11 11.6 5.85 16.15 9.87 7.17 13.66 12.05 9.92 7.95 14.26 6.83 6.69 9.01 18.79 9.3 19.01 9.97 12.91 8.17 14.39 12.64 13.24 10.08 5.29 12.89 6.84 4.67 8.58 12.97 11.54 6.83 5.9 4.8 13.26 11.22 11.52 13.25 11.42 19.22 8.96 6.08 8.92 5.95 12.72 11.88 19.25 3.01 17.83 3.54 4.77 5.97 15.95 13.66 11.02 6.26 17.71 1.2 13.13 7.97 10.87 10.24 5.82 12.93 15.03 4.62 9.48 21.15 12.06 8.79 5.5 19.23 16.13 19.08 11.44 4.69 17.14 3.86 7.23 11.61 15.1 9.67 9.18 8.05 10.55 10.26 8.19 6.35 8.85 10.2 5.8 8.08 20.52 13.74 3.04 4.71 6.38 7.1 7.11 9.04 7.47 10.95 13.48 9.47 5.84 5.1 11.72 17.51 18.16 7.97 13.78 4.77 24.11 9.23 13.66 10.35 5.9 6.92 8.8 8.06 16.87 13.12 8.95 8.59 13.86 0.7 4.11 8.39 4.91 16.16 5.84 14.06 15.47 8.86 7.21 3.46 9.68 7.53 9.17 5.8 8.98 12.92 10.74 11.52 4.15 21.45 9.68 11.79 20.38 9.27 7.79 2.47 9.98 5.97 5.59 12.08 13.43 8.25 8.1 12.62 10.86 3.94 20.52 8.76 10.4 6.88 11.21 11.05 9.09 14.99 3.6 5.26 1.65 14.04 4.9 11.56 14.49 16.04 15.43 9.43 10.14 5.31 1.94 6.98 7.2 7.04 7.13 14.49 8.89 10.13 17.22 5.25 4.8 14.82 11.09 11.04 3.31 14.89 5.72 20.88 11.07 3.53 12.73 18.37 17.85 10.59 14.33 11.29 9.17 8.16 5.51 13.08 9.75 3.35 8.72 4.89 12.06 10 13.93 19.86 16.55 8.91 11.95 8.65 11.44 7.63 11.52 15.36 3.69 13.92 9.54 9.15 8.68 8.81 13.68 4.08 9.85 24.37 9.85 10.82 8.26 4.51 8.6 4.97 8.52 9.75 4.26 11.37 5.84 2.7 11.22 14.1 14.17 11.1 14.65 6.83 13.13 5 12.71 5.84 14.14 6.85 3.23 8.66 10.58 7.02 19 7.84 2.27 14.04 6.82 13.32 2.67 24.89 10.53 2.69 4.8 13.85 9.12 7.35 11.14 6.17 9.6 6.66 8.76 7.13 16.29 3.55 3.45 15.17 8.5 8.4 9.74 1.8 7.25 5.28 11.29 4.07 18.8 16.2 7.75 7.87 8.85 11.01 12.35 8.22 13.12 11.46 8.23 5.9 10.77 7.09 13.06 9.46 9.69 16.54 14.6 4.31 4.79 7.27 1.35 16.48 9.93 15.51 13.55 7.49 12.33 4.83 6.25 5.81 12.44 11.27 18.73 9.39 7.09 12.86 11.41 10.08 9.72 14.18 13.98 18.84 4.42 18.08 12.89 11.79 13.04 5.44 8.09 16.8 22.74 10.51 7.66 7.11 10.98 7.34 9.82 6.81 15.1 11.39 8.55 10.87 14.51 9.92 9.14 13.54 14.24 3.07 4.48 19.95 8.65 7.88 10.82 20.11 8.98 9.09 8.08 6.36 2.91 12.2 15.18 14.89 7.26 1.91 10.88 17.32 3.48 17.78 17.7 5.1 13.54 4.31 3.71 12.85 4.73 3.02 1.82 7.05 3.65 16.28 4.65 12.63 5.5 6.91 7.25 12.26 2.1 10.93 11.22 5.66 4.76 6.37 10.79 11.13 11.17 4.69 21.79 8.24 12.84 26.42 11.23 15.31 18.01 9.04 9.65 3.57 10.75 7.91 12.81 14.1 8.35 6.78 19.79 7.36 8.46 17.34 6.36 7.68 12.99 4.78 6.02 6.13 16.39 7.48 16.67 11.4 11.1 9.92 14.9 16.86 5.66 15.41 10.04 13.98 14.48 5.04 13.18 10.72 14.24 9.19 8.63 7.93 9.61 15.4 6.17 10.72 7.3 21.98 13.18 5.55 7.81 13.09 14.24 11.82 5.14 5.59 5.49 6.15 9.69 9.98 6.03 11.47 5.76 6.89 9.66 2.08 8.22 7.97 14.41 6 7.62 5.8 19.48 11.38 6.71 12.25 5.34 10.75 8.75 12.29 14.67 4.02 7.08 8.51 9.42 14.2 3.36 6.54 10.02 10.24 11.8 14.51 10.87 5.28 11.52 6.24 10.34 10.99 7.79 6.76 1.83 6.15 12.24 9.41 7.39 8.18 7.47 9.36 9.52 5.32 9.77 17.62 12.92 12.87 8.53 6.21 16.16 8.15 7.66 14.72 6.62 5.93 8.71 12.86 9.21 13.3 11.82 1.6 10.15 10.19 6.34 10.38 11.5 12.41 3.5 15.97 10.7 6.04 22.36 8.25 3.33 8.72 2.67 10.02 6.89 11.5 3.91 16.15 6.12 7.66 20.08 6.27 17.92 3.64 20.4 20.89 16.63 18.36 20.15 3.92 15.51 15.12 10.23 4.98 15.33 10.92 13.1 2.84 10.87 26.56 24.91 12.04 8.6 7.31 7.52 17.18 10.78 4.79 19.99 2.74 1.66 7.96 16.98 1.76 11.5 10.14 6.65 8.42 13.49 14.54 7.67 4.57 4.35 14.75 10.64 5.44 10.37 16.32 8.83 13.03 10.57 6.26 16.15 6.46 6.5 7.57 13.99 6.86 5.1 10.35 8.65 12.05 5.46 3.52 7.03 6.69 7.38 4.8 13 0.68 11.76 17.5 11.15 7.29 5.31 12.67 19.69 8.55 8.44 7.29 15.22 11.75 14.38 13.64 10.33 3.88 9.46 1.62 12.05 14.05 7.92 7.67 7.91 8.79 5.39 5.24 8.35 4.46 16.58 1.75 3.14 10.37 8.54 6.92 14.15 9.61 10.37 5.83 8.53 11.65 19.31 3.94 4.94 6.31 13.53 13.9 9.28 5.1 12.07 9.54 8.92 11.58 14.24 7.61 4.38 12.27 7.67 12.29 17.27 6 6.85 5.2 5.32 7.96 14.12 5.25 12.18 5.3 7.29 6.01 1.73 12.6 9.17 19.19 7.78 11.22 9.47 6.61 8.83 9.14 7.26 15.5 7.08 4.53 9.37 8.41 8.37 9.07 5.9 9.9 5.64 9.19 5.04 8.47 7.16 8.52 9.04 19.4 11.54 10 15.73 2.55 4.4 10.47 4.99 4.07 12.91 11.28 5.74 13.38 10.01 8.18 9.87 7.62 12.76 13.02 19.75 11.32 12.99 4.19 14.6 14.08 4.16 6.71 8.06 12.71 9.05 14.38 16.76 5.92 4.5 8.45 10.99 10.27 12.31 13 4.99 10.54 18.36 8.56 15.86 4.93 18.73 10.99 8.85 8.34 11.67 10.85 11.38 7.15 13.84 18.12 5.51 13.07 10.8 9.94 14.42 14.75 7.97 10.05 11.73 10.61 5 10.18 5.63 9.2 3.57 11.32 13.8 4.82 9.02 17.63 5.01 8.4 5.25 10.03 15.57 12.05 6.49 12.63 6.33 8.82 3.64 11.21 8.02 11.23 9.38 7.49 2.93 6.59 22.91 10.64 4.05 12.72 8.37 13.94 14.86 15.38 4.23 7.62 7.09 4.85 13.61 8.47 2.01 12.34 4.11 10.18 11.29 7.36 11.63 9.12 10.01 5.46 6.05 10.5 14.8 11.52 10.24 9.72 13.48 19 4.04 17 16.63 11.67 14.14 8.75 8.58 13.95 21.59 5.58 7.99
[truncated: 2,830,657 more chars]
