# Supplementary material for: Simulating multiple faceted variability in single cell RNA sequencing
Source: Nat Commun. 2019 Jun 13;10:2611. doi: 10.1038/s41467-019-10500-w (PMC6565723; doi:10.1038/s41467-019-10500-w)
Supplement: Supplementary file 4 — Source Data [file 41467_2019_10500_MOESM4_ESM.zip › Source_Data_forFigures/SuppFigure3b/parameters_from_imputed_counts.txt]

kon koff s
27.58 3.78 18.77
42.12 12.83 22.37
33.5 1.11 17.19
58.1 8.17 18.03
60.21 6.75 40.45
0.43 20.29 17.26
0.26 27.3 8.39
43.69 3.02 51.78
46.28 11.91 20.72
0.46 8.81 1.72
55.58 3.22 29.1
63.61 2.76 58.81
36.13 2.69 28.95
0.44 41.62 19.06
63.6 8.89 45.4
19.33 0.52 24.07
0.26 12.36 4.53
33.19 12.48 22.2
0.3 75.87 28.32
0.49 12.21 2.19
0.31 20.77 5.5
0.55 19.75 28.61
84.23 4.56 112.33
0.26 37.03 11.13
43.58 17.79 27.23
37.78 0.46 119.92
44.34 6.97 46.45
0.34 44.29 31.97
0.56 19.49 7.73
0.31 56.42 13.46
71.44 6.53 43.74
78.85 2.77 56.1
38.27 3.38 23.03
0.28 35.84 14.21
5.52 4.63 6.6
0.35 44.03 49.25
41.02 1.26 57.2
28.46 10.29 22.7
48.6 1 40.94
2.79 23.01 19.4
27.26 4.43 13.7
0.41 41.75 8.26
33.91 21.81 29.04
31.82 5.95 18.9
54.14 5.67 40.42
21.19 1.52 13.13
0.3 62.1 15.2
37.94 1.95 16.31
56.6 1.57 180.87
0.43 30.96 15.66
36.11 1.53 22.57
0.41 42.66 8.14
29.48 0.94 40.2
0.36 58.2 12.79
57.99 5.81 62.04
28.17 6.35 15.5
0.33 59.93 13.36
1.51 7.42 9.1
40.01 4.43 48.65
59.64 1.24 44.92
38.56 3.52 17.65
35.09 0.82 63.68
28.91 7.85 19.65
46.92 9.67 20.51
46.45 8 19.65
30.57 3.9 19.52
34.99 8.77 20.52
22.03 1.87 18.1
59.01 8.13 37.43
73.62 17.69 20.1
0.24 31.74 10.01
54.88 0.94 173.93
35.77 5.67 17.8
36.84 11.64 20.36
9.65 1.53 8.38
0.53 5.98 1.09
26.79 4.35 19.13
34.01 7.62 19.61
34.06 1.14 16.2
0.46 18.08 3.37
0.41 29.12 51.63
0.25 24.76 7.79
33.08 9.3 20.4
0.3 12.62 3.49
25.69 2.54 18.21
0.32 32.31 7.87
0.27 54.08 14.87
0.7 45.59 51.89
14.02 8.22 11.61
37.78 4.98 17.39
95.68 1.71 67.31
46.55 5.78 20.21
21.41 1.23 18.35
66.5 7.28 46.2
79.18 3.38 86.51
17.87 1.97 15.29
20.34 6.84 13.71
2.68 9.12 10.64
48.96 4.19 25.15
22.99 5.53 13.62
0.31 65 15.14
26.72 3.2 18.49
41.35 5.86 24.87
0.51 40.87 6.41
0.28 39.86 17.41
32 7.67 22.82
0.45 36.79 15.34
8.47 1.14 4.29
0.32 22.19 5.57
0.36 38.39 8.43
42.08 7.61 35.14
45.28 6.1 31.15
0.3 40.87 10.5
60.33 1.77 137.66
36.67 5.21 20.3
46.24 9.17 49.41
54.45 1.21 249.3
50.16 2.93 80.13
0.34 60.74 13.08
45.88 9.22 18.83
73.13 8.85 51.78
1.82 7.44 10.27
45.25 0.77 107.61
27.85 3.51 14.78
0.63 36.75 5.07
43.35 1.7 58.66
32.82 3.74 22.85
1.63 7.88 3895.23
0.26 49.91 14.41
33.03 11.9 23.77
61.84 1.51 44.64
0.37 34.84 42.54
58.82 5.39 101.28
10.57 6.19 11.28
36.54 4.12 39.31
70.69 3.39 65.42
30.41 1.64 41.59
27.64 4.52 19.15
58.86 8.68 35.77
33.55 2.22 17.72
67.13 4.12 72.07
38.3 8.6 20.19
32.06 8.78 23.48
3.24 12.18 2692.83
0.5 30.2 4.87
35.91 7.22 23.99
31.87 10.72 13.65
30.66 7.27 17.65
0.39 37.45 7.75
42.74 1.45 80.35
46.93 5.04 35.54
0.32 23.93 39.57
0.4 15.74 3.66
58.44 15.29 19.1
20.28 3.54 108.13
0.33 35.65 8.42
46.39 2.3 73.57
92.73 4.98 77.4
28.44 1.58 18.27
2.71 9.33 13.5
25.08 0.83 25.68
53.26 6.73 45.18
78.3 4.5 178
53.6 5.85 34.81
0.43 21.74 5.82
0.34 8.24 6.98
40.47 21.11 452.88
105.48 3.37 605.56
38.33 4.38 18.62
58.55 3.25 29.39
3.9 5.82 6.17
0.45 26.79 4.89
0.25 21.25 6.83
3.83 0.88 4.18
0.34 53.79 12.19
0.43 45.54 8.71
47.65 9.22 19.12
27 7.19 10.94
54.13 7.45 19.1
0.63 43.58 5.88
41.32 2.5 78.91
0.33 26.93 6.65
0.41 64.63 12.22
0.37 67.98 13.74
29.7 2.04 16.53
46.41 7.04 32.53
52.84 2.7 62.75
0.45 32.46 51.7
0.35 31.21 7.28
70.73 6.53 56.44
84.86 12.29 62.92
36.14 3.49 17.63
50.91 3.84 51.57
35.28 0.53 96.78
40.71 6.96 19.3
66 3.51 101.19
0.42 35.12 6.85
0.42 29.15 5.64
0.34 26.01 6.31
28.57 4.71 18.99
58.67 2.83 27.03
0.3 37.63 9.61
20.53 1.32 17.89
0.58 36 5.17
39.75 3.95 28.26
0.29 64.03 15.74
42.77 0.94 345.55
0.3 21.91 5.88
27.42 1.24 17.42
41.29 28.24 29.63
32.55 2.45 17.87
41.47 11.21 21.41
0.42 27.43 5.25
39.79 1.54 22.48
0.3 29.1 7.68
1.07 35.81 39.89
33.25 4.21 20.74
38.8 2.48 17.71
51.29 2.64 69.16
22.89 20.62 2212.49
35.29 10.36 20.65
4.53 19.39 2629.78
58.69 5.44 53.65
0.3 41.49 10.78
32.67 8.06 20.87
37.87 8.41 20.07
33.94 12.4 16.62
0.44 14.17 2.63
29.74 2.57 17.07
49.9 0.84 171.41
27.3 1.97 17.76
37.51 1.87 38.32
0.23 31.25 10.5
58.19 5.83 61.97
34.33 1.22 19.09
0.32 40.92 9.76
0.32 41.69 10.21
56.08 1.39 72.59
2.19 0.56 3.54
33.9 4.65 22.33
68.37 1.67 60.28
0.4 18.89 30.56
10.69 19.63 15.7
36.72 0.78 95.29
0.52 47.8 8.06
38.4 7.99 15.94
38.25 0.34 233.84
0.34 27.92 6.63
12.55 5.18 7.04
34.39 4.2 29.98
26.33 1.11 18.88
35.85 6.96 19.27
0.62 23.75 3.36
0.3 28.7 7.57
32.7 5.83 19.8
0.42 52.57 13.02
0.52 45.2 7.03
0.34 27.52 6.52
24.12 35.74 30.29
0.28 22.13 15.75
26.56 0.51 118.66
62.69 1.55 127.14
68.42 8.66 35.54
49.78 1.65 45.77
40.86 12.48 19.94
0.34 22.37 38.8
38.02 8.95 21.51
28.07 4.34 19.46
0.42 14.64 3.01
49.81 7.72 37.21
76.32 5.17 37.99
0.32 40.05 9.84
48.46 13.32 19.98
28.25 3.18 20.18
46.6 8.24 16.79
0.41 15.54 35.34
0.34 1.83 7.74
46.52 1.28 83.88
133.46 4.7 233.44
45.63 8.03 38.88
0.26 27.68 8.54
47.1 10.21 20.59
0.3 24.3 6.55
34.54 3.47 21.65
2.99 9.72 11.53
0.23 19.11 7
0.41 48.74 9.83
51.03 1.49 59.92
0.43 18.96 3.87
67.78 6.82 34.39
0.34 24.03 6.05
72.5 2.58 218.14
51.97 1.32 198.03
0.4 39.05 7.67
12.17 15.71 14.05
37.37 4.78 31.92
0.33 74.48 16.66
0.32 47.79 11.43
1.25 7.76 11.16
14.86 7.54 8.38
27.34 2.53 18.44
22.73 0.78 22.28
28.77 5.07 24.95
28.17 5.01 17.69
50.25 4.71 45.96
11.01 7.5 8.8
0.41 72.09 15.49
43.23 2.03 50.68
41.69 3.45 17.85
4.73 0.6 7.6
41.95 3.48 33.77
56.1 2.36 69.79
41.29 6.08 36.12
4.22 29.57 21.74
52.03 2.6 49.96
58.92 15.25 36.84
5.48 24.19 24.88
27.44 6.92 17.98
10.75 3.08 5.41
0.52 18.86 23.47
1.81 36.59 38.9
0.72 5.51 11.78
49.19 3 125.98
0.27 58.87 46.16
56.3 11.79 28.28
40.44 1.09 138.33
62.7 2.6 48.12
1.45 12.87 14.72
1.38 34.58 32.55
0.43 54.16 53.54
61.94 7.16 54.77
52.08 2.14 69.62
63.88 6.02 30.61
1.24 41.7 38.82
14.66 7.63 11.11
18.6 0.6 5.44
77.17 9.96 66.29
43.37 11.65 23.71
31.33 1.11 49.71
6.6 2.49 6.4
27.96 8.65 16.32
0.26 69.71 28.99
34.66 6.28 25.16
35.94 10.41 21.48
54.88 6.2 47.68
28.79 8.1 14.31
0.4 28.46 6.72
21.98 4.02 18.34
54.23 1.29 204.25
10.7 4.2 8.01
37.28 6.09 35.83
0.3 30.02 9.32
50.38 6.85 52.07
16.77 1 21.26
34.61 2.1 74.22
28.59 8.6 17.38
6.29 2.21 5.73
28.28 24.24 17.66
61.6 4.39 59.57
63.21 3.61 49.43
52.39 5.4 19.2
48.5 1.61 68.09
37.83 7.91 20.11
45.17 5.31 29.15
26.27 1.97 19.96
32.45 9.14 30.63
37.3 2.65 20.66
55.47 9.58 24.91
37.75 3.69 39.9
43.03 20.26 26.88
0.86 36.54 34.3
40.24 0.52 202.39
27.48 9.76 18.64
29.01 3.86 13.16
19.35 7.03 18.35
0.56 23.82 4.39
38.02 3.36 17.69
20.44 1.48 14.31
28.7 3.29 18.28
44.54 9.83 23.16
13.26 6.3 9.51
1.47 29.31 35.94
29.69 15.49 21.91
0.35 30.33 35.68
37.06 4.69 18.66
0.36 49.1 11.55
0.39 75.52 15.84
26.19 6.71 14.14
14.64 0.56 10.89
51.46 4.7 15.71
28.07 0.64 73.75
34.36 1.05 27.53
51.76 4.36 23.83
30.86 0.97 55.1
34.04 1.4 86.53
31.55 4.62 19.15
17.76 2.86 13.42
33.76 4.55 9.83
29.66 2.18 28.33
25.21 4.23 14.77
0.39 24.63 5.84
30.42 6.26 22.9
51.22 13.73 29.7
0.55 17.51 31.65
0.42 15.03 31.12
37.11 4.31 28.79
0.3 45.31 30.4
25.62 4.38 9.51
0.44 26.55 5.74
0.92 36.97 3.83
53.07 2.94 49.97
44.37 4.07 33.08
0.34 37.51 9.81
74.58 0.86 159.15
36.07 7.65 28.98
53.43 3.55 53.68
10.43 15.54 690.57
61.71 4.34 88.41
0.33 68.95 16.81
25.18 2.61 19.62
42.3 7.03 57.89
11.18 3.13 8.75
76.59 8.89 129.97
24.15 1.56 15.68
1.04 11.32 16.76
64.42 9.46 71.3
35.01 7.72 33.52
1.93 3.63 2000.26
0.48 32.8 8.54
40.71 5.18 25.23
29.13 0.5 50.41
8.82 3.35 5.7
57.42 0.76 102.99
18 1.61 9.81
25.74 0.74 47.46
44.68 1.33 71.6
32.97 0.69 47.38
39.74 11.83 31.22
42.21 2.06 44.9
37.01 7.65 25.29
46.03 3.6 86.2
37.32 4.44 21.83
30.86 3.86 18.84
4.97 5.15 1224.47
0.51 19.33 5.03
32.18 5.52 31.55
31.89 10.18 16.15
46.31 8.7 18.37
0.28 18.73 6.3
43.79 2.16 88.84
41.1 1.74 34.84
11.86 5.86 7.23
0.3 29.47 8.4
37.64 8.25 19.2
24.09 5.4 110.81
0.39 16.38 3.92
34.82 1 133.66
71.67 6.03 82.61
42.26 6.52 29.65
1.64 8.49 13.26
33.8 2.68 29.16
55.22 3.02 50.96
42.33 0.85 206.64
36.52 2.87 37.32
22.69 0.65 20.98
17.01 9.17 13.17
6.28 16.87 1333
12.65 4.86 921.54
46.1 6.7 21.16
37.87 3.46 32.61
21.03 19.67 17.01
0.26 39.89 23.55
1.48 29.66 26.52
24.6 7.45 14.18
0.35 33.98 8.39
0.35 13.8 3.72
30.32 4.05 20.68
33.44 14.23 18.71
40.95 16.28 26.53
1.14 6.39 10.47
54.57 3.16 79.55
38.8 11.36 16.45
2.76 22.64 17.78
8.86 13.81 16.07
36.95 3.37 17.41
50.26 2.4 28.64
63.28 3.77 71.24
6.11 40.55 18.9
2.34 7.38 9.03
22.9 0.64 62.09
53.27 1.53 67.64
48.2 4.22 35.44
28.13 1.23 59.85
95.8 6.5 107.55
68.97 4.41 20.3
52.76 0.56 116.44
0.32 49.13 28.16
0.57 28.47 34.07
0.42 17.07 3.88
27.23 5.72 20.15
4.66 12.46 111.67
0.43 38.48 32.63
44.07 7.94 24.73
4.83 6.02 6.09
39.57 9.92 32.48
17.75 3.31 15.2
47.02 1 407.46
0.45 43.97 10.14
26.76 2.47 20.65
35.97 2.56 18.41
43.11 12.46 32.04
35.18 10.48 28.6
0.37 22.54 7.3
45.25 1.78 31.38
0.44 48.33 14.2
24.51 5.34 13.5
45.91 8.12 28.5
33.08 3.57 15.53
34.49 2.28 79.67
11.23 6 2089.3
44.83 9.88 27.17
6.3 9.47 1319.24
54.37 3.56 61.22
0.28 39.36 12.22
45.18 13.19 22.86
15.21 2.37 17.89
15.93 1.91 12.04
6.88 14.46 12.32
29.1 4.35 16.68
44.76 1.11 203.53
39.85 16.16 25.96
44.94 6.67 47.49
0.46 25.88 19.42
49.32 1.87 68.24
34.32 6.63 26.96
3.02 15.02 13.74
0.23 28.28 41.9
90.16 7.72 88.29
19.9 0.52 12.23
32.97 3.8 26.68
54.25 4.28 71.1
6.62 1.31 6.71
37.91 2.9 11.2
87.05 3.86 111.73
1.36 10.1 12.3
21.68 4.29 11.17
91.17 1.07 258.78
2.91 40.64 37.51
20.45 6.6 9.95
50.6 3.1 30.78
45.14 6.22 29.17
10.81 2.09 20.65
0.77 29.49 22.69
0.23 38.63 15.27
28.81 5.1 24.36
1.62 15.97 21.56
0.34 21.09 5.75
0.42 19.3 4.29
11.21 1.75 10.75
1.24 13.45 17.64
55.53 3.57 150.29
35.03 0.43 150.91
43.32 6.24 37.86
29.31 0.44 48.71
34.88 2.13 19.72
20.2 5.17 10.95
40.5 4.6 20.9
29.63 6.13 17.83
0.49 41.61 59.48
56.18 16.8 44.43
47.01 3.34 42.89
0.41 9.43 14.56
33.98 6.39 19.47
47.96 3.72 23.82
21.9 6.09 13.42
9.36 8.52 8.09
4.22 1.06 4.58
26.87 0.74 101.16
49.88 1.64 280.7
64.51 4.11 41.09
0.27 21.17 25.8
41.24 7.96 21.16
0.33 43.12 37.64
44.75 4.96 24.18
12.31 6.14 10.01
0.34 25.46 6.78
15.29 8.52 13.81
47.22 1.86 67.19
0.56 19.27 3.37
38.6 3.33 36.73
0.87 5.77 12.54
40.13 0.37 241.95
97.64 4.92 243.27
0.74 3.81 7.81
15.87 0.88 11.6
70.76 11.89 33.3
0.63 17.42 10.45
0.52 31.13 17.3
16.75 14.44 15.27
24.48 2.81 7.75
36.69 9.1 23.04
40.72 3.65 21.66
40.04 0.8 18.58
58.09 11.35 36.63
27.64 0.53 34.91
9.5 1.05 8.42
0.24 8.96 3.72
45.83 0.79 82.11
36.57 4.45 22.31
0.28 34.04 10.56
40.67 8.38 25.82
36.31 1.24 51.81
41.74 9.57 23.33
0.38 7.39 7.16
37.84 2.8 28.48
44.89 5.64 26.69
0.33 46.74 11.47
53.6 6.23 20.27
0.47 8 12.87
0.52 51.53 8.61
0.34 12.32 3.5
21.42 3.02 14.07
84.88 3.7 103.27
0.43 39.73 8.97
23.77 1.63 27.47
44.26 1.97 74.93
37.78 1.26 41.58
36.55 2.36 17.52
0.43 12.07 18.26
0.35 39.68 9.96
30.91 5.89 35.2
35.09 7.75 23.68
38.92 7.17 24.93
0.37 12.94 7.22
31.66 2.8 19.88
0.46 31.6 29.51
49.6 1.82 86.75
27.86 0.64 19.56
46.74 2.51 63.94
12.07 3.36 10.52
45.09 5.32 26.98
0.43 51.99 10.62
48.82 17.06 25.51
18.02 0.56 14.78
59.22 7.32 42.17
42.56 5.77 20.74
0.39 25.94 6.15
32.82 8.94 9.87
80.67 3.55 162.59
0.25 28.64 19.71
27.12 3.44 21.88
0.59 44.37 6.9
33.2 2.41 22.27
0.32 14.06 4.15
33.19 1.19 77.52
53.57 7.31 20.9
0.31 26.32 7.53
19.29 7.32 12.75
62.77 10.96 33.82
87.83 1.35 52.81
0.48 13.76 7.59
84.27 3.25 75.56
25.1 10.08 23.35
33.4 6.84 25.57
41.25 3.55 20.94
29.59 7.49 23.26
45.8 10.38 21.04
25.57 4.68 22.2
37.64 2.67 32.28
30.81 2.47 19.62
0.29 26.01 8.8
45.06 1.08 160.86
16.8 1.33 17.17
31.19 2.22 23.57
38.5 14.42 19.51
0.44 23.17 4.78
22.31 1.85 19.96
42.44 7.29 30.44
40.61 11.94 22.95
0.44 24.21 5
0.56 30.97 23.44
0.32 22.06 6.12
28.18 1.71 19.67
0.4 27.46 6.27
41.6 7.74 22.46
0.28 45.85 13.73
0.48 36.03 6.93
0.32 30.96 8.44
0.61 23.81 27.16
29.5 1.09 17.46
39.94 0.58 78.09
32.16 1.45 19.16
48.78 2 30.96
42.41 4.51 21.57
34.91 0.63 134.31
0.38 73.17 20.19
0.52 9.45 9.84
11.18 1.96 7.57
29 2.22 20.09
31.78 3.68 16.98
0.32 39.9 10.72
45.36 3.43 20.51
33.07 1.22 59.41
0.35 47.58 11.42
2.58 4.04 6.11
71.66 5.12 31.55
6.22 10.53 9
0.54 23.51 4.04
0.43 53.23 10.45
0.26 39.61 13.07
29.89 7.28 22.88
27.36 0.79 19.2
0.47 18.16 3.62
66.47 2.95 101.78
43.06 7.81 21.82
38.05 1.19 66.46
69.32 1.8 147.72
67.32 0.82 98.81
0.36 29.41 7.19
0.47 25.43 42.13
42.33 1.49 59
16.41 22.13 16.51
59.7 0.65 228.57
4.67 10.88 10.75
0.26 24.57 8.46
45.04 1.41 66.81
25.78 2.93 20.78
1.4 5.9 4046.25
0.28 26.76 8.26
22.59 2.56 24.29
55.62 5.49 62.26
24.46 1.12 13.05
58.22 1.09 102.12
33.96 11.66 18.27
31.43 5.39 25.17
22.86 0.42 54.87
32.57 2.64 37.61
4.21 16.75 14.05
44.62 7.66 21.89
33.87 6.88 22.36
36.57 2.86 42.21
35.8 7.02 21.83
49.05 3.96 48.31
68.79 3.91 182.7
0.33 19.97 5.65
32.71 2.76 20.21
44.71 5.85 20.37
28.63 20.39 20.74
0.55 45.48 7.35
65.94 3.07 153.29
65.25 5.77 35.96
0.26 21.58 7.49
0.24 49.32 16.54
15.61 2.38 10.09
4.1 24.47 2663.43
0.36 11.57 3.15
45.52 3.04 39.39
62.17 1.08 126.24
37.47 7.11 18.94
27.72 1.54 19.68
30.01 1.29 19.29
56.14 9.26 44.83
53.15 1.51 91.06
47.74 9.16 33.06
0.23 21.76 8.36
0.32 17.6 5.44
24.08 15.62 291.39
43.06 11.43 856.57
34.45 5.35 21.37
42.2 3.22 19.95
9.51 2.59 9.07
0.39 33.88 7.74
0.31 42.86 11.79
7.11 11.23 10.82
0.46 29.54 5.76
0.44 45.75 8.74
18.3 1.58 15.12
0.24 15.02 14.48
43.07 5.88 21.51
0.46 10.32 2.15
37.23 0.41 200.98
0.54 58.65 9.29
0.46 62.13 11.23
0.45 28.91 6.53
32.32 4.27 18.29
44.03 5.7 46.14
43.9 2.4 63.24
1.63 42.75 46.47
0.35 30.36 7.57
60.74 3.68 55.63
26.02 4.22 31.48
27.42 7.67 16.29
65.5 4.3 38.48
78.11 2.52 185.78
39.09 9.82 23.04
51.65 1.3 80.91
0.41 9.29 2.15
0.38 35.86 8.36
0.42 22.43 4.91
43.93 10.43 22.04
39.14 3.6 30.41
0.25 74.67 22.01
34.26 4.57 23.61
0.28 41.02 12.42
82.97 4.22 82.39
0.37 50.45 11.31
122.35 3.03 299.24
0.39 54.09 11.64
52.6 4.37 27.54
43.24 1.52 56.96
34.81 10.08 22.21
36.67 19.38 26.16
0.32 29.13 8.18
30.07 3.88 21.34
0.4 31.01 6.94
3.22 2.31 5
57.64 8.1 38.58
34.77 3.14 24.14
31.19 0.44 87.5
12.87 16.1 3033.48
41.86 3 19.67
39.46 0.64 159.87
57.13 14.69 46.31
0.3 18.13 5.55
65.11 9.7 22
24.58 1.08 26.98
0.87 19.3 31.59
0.46 65.02 11.97
31.34 7.31 22.29
40.57 1.14 99.62
23.5 1.06 19.33
54.01 8.28 40.06
0.36 22.49 5.67
31.36 0.95 65
43.14 4.85 21.3
0.46 14.99 3.11
0.35 37.88 9.4
50.03 1.2 68.57
0.5 56.07 15.22
34.94 5.46 28.15
32.6 1.09 52.67
15.94 11.29 13.6
31.85 7.22 21.45
46.07 0.89 84.9
0.43 38.61 9.78
49.04 8.07 22.39
72.91 2.94 366.66
0.37 14.11 3.54
22.57 8.45 10.67
39.41 9.06 24.71
31.94 1.96 20.23
49.51 7.62 21.05
0.27 43.4 12.99
0.32 7.94 2.38
37.13 6.53 33.05
2.05 5 6.33
0.32 7.68 2.27
0.37 22.54 5.63
35.03 2.13 38.26
4.22 0.59 5.64
27.98 1.18 57.42
76.54 6.46 101.96
39.72 5.35 37.5
50.33 3.04 48.48
16.26 1.37 12.13
0.34 49 12.3
53.92 10.08 38.72
31.04 8.53 31.93
0.38 28.59 6.93
54.41 2.88 38.26
27.96 2.33 29.23
0.27 50.12 14.79
4.72 4.27 6.72
25.84 0.8 22.44
47.74 1.39 18.42
37.1 7.47 15.33
25.9 6.03 10.73
40.11 1.88 34.5
39.8 0.76 103.56
39.31 2.13 40.13
0.33 12.83 3.61
49.05 4.82 36.23
0.43 17.78 3.91
44.84 1.38 56.49
29.64 2.13 18.8
0.32 16.07 4.66
0.41 48.21 14.35
35.83 1.96 48.81
0.53 12.94 2.39
42.56 5.39 32.03
0.4 10.91 2.61
59.38 0.88 187.42
63.27 1.53 106.55
0.3 13.23 4.14
0.31 25.23 17.11
54.35 0.92 48.57
0.43 19.36 4.44
0.42 60.27 12.15
0.62 36.78 43.45
27.35 5.77 22.95
27 8.53 23.26
66.96 7.8 27.95
25.88 1.85 20.84
50.98 8.73 40.06
32.16 1.63 39.04
23.66 16.37 20.39
0.37 42.5 22
68.07 3.65 91.86
54.39 2.57 29.73
0.55 34.33 11.9
25.12 2.54 28.74
39.83 0.8 59.57
38.48 7.07 29.05
5.99 8.73 9.11
29.04 3.56 33.77
36.23 4.96 32.92
11.07 6.55 11.23
27.24 2.58 21.31
13.72 3.63 8.5
1.37 8.88 10.35
5.62 6.81 8.24
20.42 12.07 16.39
58.84 2.73 119.63
7.61 3.39 8.18
22.04 1.58 21.21
43.35 0.72 73.5
34.39 2.1 52.86
30.13 2.38 22.72
5.27 7.92 9.92
0.37 34 10.83
47.95 3.24 32.82
30.79 8 27.13
42.38 3.96 32.82
0.5 30.06 53.18
34.84 4.4 28.27
1.29 18.15 24.05
41.55 0.94 94.37
43.09 4.31 21.75
38.42 2.3 71.87
20.05 6.07 12.68
46.1 2.94 44.75
0.2 42.32 23.66
24.65 3.26 29.77
27.79 7.51 14.42
40.36 5.73 42.97
33.86 3.64 21.45
0.3 45.43 13.71
16.91 3.38 10.78
72.63 1.46 170.69
5.22 4.94 6.81
15.99 0.76 24.73
0.31 17.22 5.83
33.56 6.49 27.7
33.51 3.09 20.32
53.64 2.23 104.4
31.75 3.67 27.47
0.31 33.85 44.38
36.86 8.96 19.55
45.45 10.64 33.19
31.1 1.11 63.13
0.37 9.56 23.96
21.31 0.44 80.42
41.02 28.69 35.24
36.98 4.13 33.03
41.16 0.91 21.14
33.93 16.17 22.09
51.04 9.73 17.49
43.06 9.51 32.8
48.12 4.17 30.88
29.58 11.81 25.13
3.68 13.17 15.43
89.86 9.89 214.13
35.23 19.73 17.37
20.98 0.99 26.11
32.59 12.56 23.66
0.36 16.28 7.74
35.64 8.29 25.42
42.21 2.03 36.14
32.76 5.84 21.99
29.62 2.6 23.49
13.98 1.6 9.3
0.57 34.47 26.3
31.36 5.38 32
0.65 26.76 12.12
49.9 7.25 25.04
0.41 19.59 4.82
0.33 21.04 12.71
6.99 1.87 7.75
13.69 2.3 11.49
19.58 3 19.87
32.61 0.88 93.8
25.8 1.54 21.05
29.3 2.07 38.75
26.59 2 24.22
81 4.39 129.97
14.1 6.52 10.93
6.63 9.41 11.01
14.79 9.73 17.31
42.62 10.06 27.39
19.64 2.66 18.63
0.43 32.3 47.42
34.85 8.36 31.99
66.35 2.15 72.16
0.44 43.47 17.51
19.06 2.8 12.18
57.18 6.9 42.82
19.01 1.45 10.92
0.62 47.39 34.73
0.37 78.33 22.2
0.33 34.14 10.23
42.33 9.09 24.41
47.7 2.03 22.81
0.33 24.84 11.05
52.06 1.19 112.34
23.62 2.1 21.66
28.95 0.46 84.43
17.71 0.96 171.13
54.27 0.67 113.33
0.31 27.47 8.84
3.37 1.38 4.56
33.89 0.64 63.8
25.82 2.49 11.83
28.14 0.59 277.23
17.45 6.36 8.51
1.1 20.31 23.51
65.32 5.59 75
42.02 2.51 23.62
2.1 3.93 2245.88
0.31 38.59 32.23
55.73 6.99 32.22
40.15 2.57 72.66
25.79 17.4 24.85
40.22 1.13 111.44
29.31 9.14 20.74
38.83 10.43 33.92
74.96 1.57 59.02
53.76 3.94 43.28
3.52 31.96 32.57
40.57 13.16 33.21
30.07 2.56 23.15
41.27 6.55 45.09
28.92 5.27 23.81
42.14 0.89 47.74
43.34 1.32 212.44
0.53 24.27 18.89
37.05 18.81 33.78
33.48 8.72 27.14
29.66 12.84 19.42
0.39 24.78 6.35
9.61 17.9 480.61
44.88 4.02 34.6
15.81 1.09 7.36
0.29 53.48 16.87
30.41 9.43 13.42
3.71 12.8 2089.87
0.26 10.07 10.35
22.1 0.68 62.03
38.5 0.86 127.37
21.94 6.31 17.58
42.75 6.63 30.16
39.11 1.46 19.91
18.41 0.55 48.09
35.8 0.62 101.69
32.02 1.74 32.7
30.3 2.35 20.26
11.74 14.92 11.11
13.6 17.45 366.86
13.97 5.35 1015.23
31.67 6.36 22.85
26.21 2.81 14.36
19.29 2.29 12.79
0.32 22.81 9.23
6.28 15.56 15.96
27.4 6.83 16.76
0.5 8.61 1.84
0.52 6.14 1.38
29.39 10.3 21.17
24.76 14.17 17.59
37.07 4.83 22.44
0.41 11.57 16.11
32.57 0.84 242.71
25.23 3.77 12.59
4.87 1.15 3.82
25.02 5.92 10.61
27.21 3.16 20.18
45.43 1.91 43.52
68.31 2.95 70.23
4.93 2.22 4.82
1.65 17.6 19.53
34.92 1.42 68.46
50.67 11.51 35.82
45.57 13.2 32.89
43.88 1.16 40.38
55.24 1.12 210.77
38.19 12.12 27.06
43.57 0.86 91.8
0.36 18.38 19.53
0.5 41.73 8.31
0.36 49.03 12.73
26.27 5.38 21.8
4.71 10.85 118.72
3.87 10.08 8.07
35.57 5.69 30.27
1.19 16.07 19.59
36.3 1.41 102.54
21.9 6.23 13.07
51.49 1.5 329.03
0.22 45.02 40.29
33.31 3.34 30.66
36.96 3.41 77.83
26.2 1.02 20.22
24.2 5.49 25.48
0.22 28.22 12.01
29.04 4.65 37.54
0.53 41.9 13.83
29.79 9.69 19.72
48.81 5.16 36.96
63.96 6.67 34.18
9.42 0.85 105.63
10.4 4.19 2171.53
27.5 2.18 36.21
41.83 1.27 178
31.41 1.66 40.47
0.59 36.7 6.41
48.65 3.12 28.12
43.21 9.07 33.97
1.55 20.99 28.1
0.55 23.03 26.41
37.27 8.98 25.77
23.01 0.66 89.16
66.48 7.75 23.38
46.51 4.6 40.11
13.88 2.73 7.9
55.71 5.53 69.88
29.57 4.5 24.33
9.39 5.27 9.1
0.33 25.95 7.64
96.54 2.56 84.13
17.66 3.49 9.37
43.49 4.04 31.66
38.79 0.99 59.49
35.09 8.7 14.1
51.31 9.21 21.83
37.95 0.67 94.8
0.53 22.53 4.4
39.58 4.75 30.68
93.03 2.04 418.12
3.99 5.37 7.16
19.73 1.43 11.5
47.74 3.18 25.52
41.63 7.14 27.46
12.6 2.03 22.74
6.73 6.9 7.03
0.49 23.32 5.26
47.87 4.06 38.71
6.67 0.7 9.28
0.32 20.85 6.53
0.98 28.4 3.94
33.43 2.34 44.08
5.02 0.68 7.78
34.45 5.3 57.84
60.57 4.18 109.88
44.36 10.2 39.67
53.78 7.72 57.16
38.07 19.73 27.3
0.4 24.33 27.75
50.75 3.85 40.6
51.47 8.7 38.32
0.26 42.46 16.62
41.46 3.74 45.34
62 13.9 33.47
11.51 4.49 6.56
15.62 6.68 10.79
32.44 15.82 30.79
34.93 2.68 20.85
31.34 3.96 21.38
21.31 11.52 18.73
59.93 5.4 35.31
70.31 5.23 99.6
59.46 5.72 52.76
0.54 45.01 36.04
61.45 10.56 44.54
13.61 2.01 11.96
40.91 0.97 67.89
39.11 3.33 23.71
0.31 58.6 16.64
25.15 15.02 21.1
43.61 2.82 59.78
0.4 24.23 33.13
40.6 2.76 32.18
0.34 46.47 26.43
99.76 3.62 207.7
83.07 1.84 124.56
0.34 30.83 21.47
2.58 61.94 53.89
39.96 2.86 54.45
0.32 41.89 12.56
0.31 19.03 18.75
12.27 4.02 8.18
27.49 3.24 23.37
39.27 12.42 23.08
38.97 6.75 22.62
21.55 10.42 21.14
61.34 2.97 51.07
64.3 5.34 34.44
13.89 7.2 11.39
0.36 72.79 15.2
43.54 0.51 81.72
35.04 16.47 25.96
0.34 39.52 9.55
33.56 4.89 32.82
52.69 4.42 37.03
24.57 4.22 23.33
1.36 56.18 49.8
48.68 7.29 27.42
38.92 2.07 27.66
0.32 18.74 35.12
31.83 8.87 22.07
33.22 7.33 14.24
0.41 23.11 4.94
0.32 21.56 5.93
36.63 14.43 21.1
78.14 9.27 71.39
0.26 28.38 9.3
38.87 0.94 72.38
77.39 4.72 90.58
46.36 6.98 31.81
4.5 7.43 10.32
18.52 8.25 14.29
0.46 15.4 2.98
55.51 8.01 41.95
38.19 3.9 19.52
33.93 3.71 29.95
14.54 9.19 9.71
44.54 7.61 19.87
0.35 50.33 47.06
32.22 0.43 89.53
37.5 1.13 31.25
37.06 0.63 90.56
18.89 3.68 13.1
25.34 2.13 24.99
0.43 59.43 10.89
50.64 8.25 30.23
45.67 6.6 24.54
43.65 1.72 71.47
42.92 4.94 21.1
0.24 20.85 7.2
41.37 8.47 17.85
64.35 1.9 191.6
7.88 14.76 15.04
75 9.85 34.14
0.45 32.98 6.41
45.69 8.6 28.24
0.45 67.23 11.89
56.6 1.39 83.17
41.79 6.5 20.27
0.61 3.84 0.63
8.11 6.35 7.45
61.44 2.76 72.63
44.29 6.31 38.98
0.34 49.62 11.87
52.59 0.87 64.39
39.7 11.05 19.6
33.31 1.56 28.7
54.29 6.4 34.34
30.18 1.97 18.81
34.56 2.5 20.83
51.52 14.95 22.78
68.47 2.26 38.33
50.38 4.42 19.17
0.44 35.84 6.91
91.98 8.4 92.36
73.7 8.42 33.68
62.66 9.63 36.5
36.73 8.56 16.36
0.28 55.29 15.24
40.11 4.85 19.56
46.65 3.27 33.6
37.79 6.44 20.49
0.45 63.2 11.31
0.37 39.89 26.11
0.67 24.17 3.31
35.07 9.92 19.03
0.42 14.77 3.14
26.07 4.71 30.4
0.45 36.48 7.27
0.29 40.53 11.09
0.47 51.75 9.19
0.31 31.51 8.62
38.74 4.28 15.24
41.29 1.13 63.16
26.15 2.82 19.52
35.08 7.77 21.92
51.17 9.73 22.74
67.47 2.01 206.84
0.56 17.87 3.05
0.28 58.67 35.16
0.34 37.24 12.8
37.51 18.85 28.12
35.32 2.39 15.14
0.43 10.27 2.19
64.76 6.83 19.46
62.81 9.28 54.59
0.27 22.17 6.87
0.3 5.68 2.29
41.35 23.75 28.72
0.47 41.6 43.41
0.28 59.74 15.81
0.25 44.46 14
0.41 43.08 8.8
44.62 3.36 25.56
42.35 14.11 24.47
0.33 69.06 15.75
37.82 2.01 87.91
43.24 16.67 24.06
83.33 5.75 76.5
20.25 5.9 77.89
58.65 2.47 80.51
0.27 25.69 8.07
0.23 41.44 44.4
41.04 0.66 83.23
0.54 27.64 43.57
67.13 0.85 210.7
40.69 15.11 19.58
0.36 25.15 5.98
46.65 0.9 86.95
35.13 3.56 19.46
7.59 44.07 1844.3
0.32 11.27 3.2
45.01 6.24 20.32
42.46 1.94 54.05
0.29 20.83 37.29
53.49 1.89 122.13
14.37 1.31 15.08
54.69 9.5 32.62
40.86 1.43 66.02
70.26 16.11 39.13
20.57 13.41 15.06
24.2 0.7 17.49
39.12 12.84 27.57
37.23 1.58 58.7
40.38 7.12 20.25
55.16 1.29 76.37
49.15 1.77 78.87
0.49 23.55 4.35
51.19 1.37 19.31
25.93 7.85 21.92
51.71 21.94 21.18
0.33 42.15 10.31
9.66 48.89 1253.01
52.51 6.66 45.66
0.33 62.64 14.34
0.38 62.76 12.96
28.23 5.5 11.13
51.53 1.61 177.6
0.28 33.99 10.01
41.14 6.04 40.36
44.33 0.56 188.23
55.68 9.29 20.28
44 2.74 18.75
49.89 7.5 20.19
59.84 2.54 39.53
89.93 10.32 77.3
47.87 4.96 21.5
0.4 6.43 1.51
0.35 36.12 8.63
59.66 8.83 222.04
7.73 12.37 3306.29
29.03 5.09 20.63
52.04 5.81 32.88
3.91 12.74 11.77
0.38 18.83 4.45
0.24 43.05 13.85
40.13 14.42 18.32
0.6 29.31 4.55
0.42 26.75 5.37
0.37 24.18 22.88
0.45 45.11 92.79
43.4 2.41 27.8
0.32 17.88 5.04
81.94 4.38 152.43
0.48 17.25 3.23
0.36 75.97 16.07
0.24 33.52 11.24
34.73 10.64 19.67
55.71 9.23 62.47
66.26 1.06 59.56
1.69 34.49 34.58
0.3 42.3 11.51
44.19 4.05 29.91
63.62 8.8 44.54
22.13 0.67 17.4
51.33 1.77 37.26
42.45 0.9 184.77
44.76 15.52 23.41
56.11 0.63 73.32
0.36 17.05 4.2
0.46 37.86 6.91
0.3 24.62 7.13
30.02 9.62 22.8
26.21 0.8 27.26
0.37 59.76 13
50 2.64 29.98
0.27 39.06 11.67
38.07 0.75 63.67
0.36 38.21 8.85
19.2 39.79 1252.85
0.52 12.32 2.2
39.88 5.07 34.07
29.97 0.91 36.9
18.86 3.66 10.34
35.52 6.35 21.25
0.58 36.02 5.62
49.22 1.89 18.23
0.24 26.72 9.26
28.19 3.97 15.8
70.8 8.05 60.02
34.42 8.28 22.1
24.18 0.43 74.37
10.05 13.9 3957.51
22.91 2.56 19.45
34.11 0.36 113.73
51.8 5.53 47.8
0.37 43.9 9.71
25.79 8.01 23.09
55.58 3.04 54.15
31.91 7.53 15.81
0.29 33.36 9.73
34.59 3.11 17.67
34.72 0.56 91.14
37.95 5.54 20.23
57.35 7.51 45.61
0.26 31.64 9.72
65.5 1.14 83.73
25.82 1.96 20.17
0.27 42.61 12.56
0.35 82.98 17.85
44.58 1.02 49.66
6.28 1.72 5.66
45.56 15.92 30.87
45.46 1.97 44.58
23.28 1.72 15.6
30.02 2.24 18.72
33.11 0.55 74
2.66 27.8 29.23
38 4.99 21.24
92.57 1.29 357.16
0.32 36.13 9.56
14.48 15.56 11.49
24.16 1.77 30.13
37.55 5.74 32.1
35.28 14.93 23.48
0.57 17.68 11.09
0.23 48.13 15.94
36.39 7.39 21.4
9.67 7.59 7.74
0.37 81.42 16.52
0.37 51.89 11.35
37.87 6.98 25.16
41.35 2.14 17.32
56.31 0.73 98.63
84.03 2.45 119.83
50.96 2.41 44.16
50.28 3.64 48.45
32.72 4.59 18
0.47 49.75 8.83
52.9 3.47 81.33
28.93 3.66 21.81
0.28 35.33 10.16
38.51 1.87 35.91
52.26 4.57 29.01
0.95 11.02 1.18
0.32 44.5 34.47
44.67 4.26 49.27
54.8 14.09 20.57
14.22 6.84 9.83
32.14 1.61 29.35
50.8 5.19 20.92
65.18 0.78 143.76
38.15 4.72 27.05
0.34 32.49 8.25
34.87 2.18 35.86
0.25 14.5 5.15
71.04 1.59 56.94
10.85 2.63 9.83
0.26 49.11 14.84
0.33 50.93 29
39.28 5.62 23.29
0.34 64.61 14.8
37 5.52 27.24
0.3 74.84 18.46
72.67 1.39 183.11
63.56 2.7 61.94
0.3 14.06 4.13
10.83 3.19 9.84
39.99 1.28 66.92
0.36 53.3 11.75
0.35 15.89 4.57
19.84 4.02 9.72
29.88 1 18.75
26.61 15.8 24.36
21.54 1.15 22.81
33.78 5.3 13.23
26.07 0.59 64.12
40.31 1.33 34.97
22.13 8.7 14.47
0.26 57.12 27.2
43.72 1.52 89.05
37.23 3.04 22.17
0.28 23.76 10.43
41.71 1.89 37.01
18.1 0.39 34.43
28.11 1.76 26.57
7.96 1.68 9.58
38.74 6.06 30.46
28.18 2.29 32.05
25.11 2.83 11.36
20.55 4.18 17.93
30.07 15.51 23.23
0.38 9.42 11.51
1.98 2.71 5.46
35.2 7.76 18.66
54.1 1.15 60.86
0.36 34.23 14.21
29.86 1.98 106.9
36.61 0.72 95.8
37.51 10.64 33.93
8.71 2.96 8.88
25.74 11.53 21.37
0.31 29.74 23.73
38.22 3.06 47.17
36.31 1.97 16.53
80.39 2.99 35.54
13.94 15.46 17.24
31.48 14.12 21.82
5.35 8.69 11.37
79.41 1.11 90.89
54.06 10.32 44.48
30.32 0.57 114.22
15.07 1.99 14.53
14.94 0.85 36.14
0.41 20.41 25.4
43.99 3.58 37.85
36.37 5.61 27.3
68.21 2.46 89.48
40.24 1.92 27.19
0.88 8.7 1.33
27.89 8.34 19.89
68.66 0.89 208.17
27.74 11.61 14.21
53.97 1.88 43.13
0.26 54.61 17.18
39.66 7.88 31.92
52.05 3.06 18.51
60 3.64 110.96
32.24 2.91 21.77
0.64 39.4 41.09
26.47 1.97 11.89
35.9 4.1 101.59
47.18 8.4 36.85
0.26 18.07 43.82
33.38 0.78 68.15
43.84 7.25 20.08
31.14 1.05 34.24
52.26 8.47 41.02
23.28 1.81 29.48
37.16 7.88 28.65
30.38 2.15 24.96
53.4 5.86 45.78
42.02 9.73 26.66
1.81 1.09 3.86
91.58 8.03 84.73
14.97 0.92 43.21
37.23 8.95 46.4
28.64 6.49 17.74
0.38 24.35 34.6
30.22 0.93 19.11
38.39 6.88 44.72
44.02 12.42 26.23
19.75 1 23.82
8.54 8.61 12.3
4.23 4.66 8.02
19.6 2.3 10.96
0.38 21.41 9.13
38.08 5.55 34.28
1.02 18.1 1.95
1.08 26.43 43.83
0.52 32.08 8.26
0.4 30.1 16.84
21.13 8.63 15.23
55.14 3.66 64.52
25.08 3.24 26.02
37.01 9.06 23.75
23.26 0.9 25.76
61.36 2.12 243.8
0.57 36.47 28.17
5.78 21.1 12.46
4.59 1.25 5.36
41.58 7.2 24.82
20.9 5.33 16.01
0.24 42.69 17.03
39.78 18.91 29.53
46.44 4.33 52.12
2.93 18.44 17.89
10.47 1.13 5.19
25.63 3.49 26.13
16.23 6.5 7.44
0.33 33.11 59.07
0.42 21.01 5.38
0.31 63.46 17.28
47.32 6.98 40.82
26.92 2.93 22.7
0.32 26.9 17.6
36.81 1.41 89.61
43.22 7.58 18.79
28.04 1.29 95.37
41.42 3.12 46.09
36.19 0.59 81.1
0.3 54.83 23.94
2.61 2.11 4.29
39.59 1.1 98.04
13.31 2.36 7.31
91.15 5.94 251.46
29.45 9.82 21.02
1.09 14.24 22.78
56.62 2.63 98.69
48.24 7.31 26.52
2.62 6.48 1123.42
0.35 49.83 38.24
45.65 5.32 24.32
44.82 2.51 60.7
8.88 7.31 10.5
41.78 0.71 137.11
16.32 0.59 14.98
41.91 5.06 37.26
90.78 4.03 74.47
38.77 5.43 38.07
18.8 10.43 19.51
18.5 0.66 16.62
38.51 4.48 29.8
18.29 0.42 65.07
22.73 0.87 14.9
20.74 0.49 90.56
44.92 1.44 65.32
0.38 20.53 10.54
52.37 4.55 25.45
55.66 11.62 20.75
27.47 10.22 21.73
0.3 65.55 17.25
4.37 15.22 1044.02
43.3 2.55 46.16
0.37 9.27 18.08
0.31 41.66 12.33
16.3 8.27 13.73
8.24 15.73 541.61
0.41 43.11 9.69
23.88 0.49 60.7
27.17 0.94 224.27
37.62 3.91 24.88
29.74 4.77 26.24
30.89 2.72 20.16
60.25 11.32 51.17
37.64 0.69 73.81
43.43 8.23 29.17
20.32 4.62 9.55
1.06 34.99 52.81
11.45 13.75 475.19
14.27 6.9 2123.89
22.61 2.95 19.93
45.37 6.63 38.53
10.92 8.34 8.9
0.39 18.74 14.85
0.62 25.23 29.48
25.94 1.67 18.49
0.39 38.56 9.14
0.35 67.67 17.38
4.89 10.3 9.15
14.5 3.85 11.14
44.15 6.31 34.64
0.47 10.25 18.98
67.9 1.93 156.56
8.42 2.81 7.44
0.33 18.43 5.6
1.5 36.43 44.61
22.89 2.93 16.78
31.9 0.54 59.72
65.49 6.95 68.09
10.49 9.65 12.33
0.38 43.2 10.29
36.31 5.03 29.28
50.67 7.53 50.37
44.75 1.83 36.48
57.28 4.13 43.46
60.39 1.46 204.37
41.51 6 18.77
34.63 0.53 82.8
0.36 37.21 19.9
0.54 30.93 5.69
0.36 63.93 15
31.27 6.43 21.91
4.9 10.87 108.85
0.44 19.9 43.39
54.56 3.06 34.46
2.41 16.03 11.83
68.47 3.67 70.66
1.94 7.64 13.53
24.11 12.76 747.17
0.5 21.36 29.11
45.05 3.94 33.92
67.95 19.77 45.95
25.02 7.53 14.14
13.6 1.19 28.54
0.66 31.73 5.13
29.77 3.41 15.28
1.03 4.03 7.74
29.8 6.59 30.33
46.35 1.67 70.5
31.12 1.94 23.97
11.26 5.8 113.4
10.78 4.08 2626.82
21.47 1.5 33.25
48.59 1.65 114.71
44.9 2.91 51.87
0.34 40.99 11.41
35.16 10.69 24.26
45.71 1.67 67.7
27.01 3.28 14.62
1.67 6.92 10.01
19.13 26.26 22.39
45.28 0.87 97.77
50.66 11.99 27.22
43.66 1.78 46.89
0.75 30.41 51.26
60.05 1.94 101.53
62.52 10.7 28.06
0.97 5.57 9.41
0.53 18.62 3.72
55.59 4.51 55.9
38.31 5.65 15.85
21.83 0.6 27.45
70.7 3.17 46.76
33.91 3.67 19.11
28.67 3.43 21.94
57.71 1.81 78
5.26 2.75 7.43
47.25 4.53 25.65
88.42 2.19 404.4
0.42 52.46 48.96
12.79 4.47 9.06
38.04 5.09 35.45
38.42 7.11 38.69
14.89 4.11 19.12
5.87 3.6 7.74
0.29 41.1 14.45
30.3 13.4 21.47
21.97 6.32 12.85
0.44 9.67 2.42
0.35 49.17 12.53
30.11 4.84 30.37
42.47 3.28 22.57
45.37 1.2 121.16
40.22 0.7 140.71
36.82 0.73 48.16
46.25 6.88 56.04
41.84 10.86 25.23
0.38 21.33 18.09
27.21 3.92 113.13
45.56 7.71 27.45
0.67 2.63 2.76
62.81 5.74 39.47
46.06 4.06 27.7
22.92 10.07 10.44
7.35 19.97 11.93
45.52 5.57 58.39
20.09 1.42 12.17
33.2 4.89 15.08
52.74 1.93 52.43
40.48 2.93 24
68.06 1.57 169.38
42.83 9.11 32.77
0.28 54.14 21.57
42.09 1.63 39.31
13.54 4.57 8.6
66 4.37 68.83
25.96 13.78 14.69
0.31 52.67 14.41
18.74 1.29 9.89
36.43 2.09 24.29
0.55 34.49 23.19
38.21 8 31.29
0.41 19.84 11.91
42.15 0.79 201.87
39.58 3.31 61.06
0.42 31.79 73.85
17.16 1.3 11.32
38.82 1.04 74.04
0.34 18.16 5.76
0.35 15.06 4.15
31 11.32 22.11
38.76 8 26.58
33.91 25.56 21.09
70.89 13.07 27.24
38.27 14.9 21.18
28.23 1.13 12.3
36.28 0.72 22.27
2.73 11.69 9.18
0.31 59.11 10.05
42.92 0.8 55.3
41.53 24.11 20.55
0.47 52.05 6.44
37.83 7.23 20.68
44.34 2.35 50.74
22.71 2.17 13.63
25.94 3.56 11.18
73.64 5.53 49.09
68.39 4.24 22.94
0.4 46.61 13.08
34.39 4.44 8.88
0.29 101.16 22.46
0.67 16.8 1.55
0.34 21.47 3.7
29.55 8.83 15.06
58.18 4.16 31.56
0.44 17.05 4.23
49.41 7.17 35.25
83.11 2.81 90.03
29.7 1.22 19.19
0.38 44.21 9.95
41.48 6.76 10.3
0.25 56.97 12.17
64.55 5.38 28.66
50.4 1.98 21.18
28.8 0.81 21.47
0.31 32.12 6.62
18.11 3.05 12.73
35.82 5.42 12.86
29.06 0.47 48.97
37.51 7.97 13.93
57.1 1.43 53.85
43.34 1.61 11.43
46.51 6.81 13.61
0.29 36.29 7.16
26.81 1.48 12.45
47 11.33 29.74
30.49 0.88 34.13
35.57 22.13 15.04
0.38 15.74 2.49
49.58 4.02 12.71
39.9 0.48 89.82
0.47 39.77 4.99
42.36 30.25 27.22
0.34 21.55 3.68
91.32 10.09 41.95
0.31 16.15 3.12
32.07 1.22 32.28
36.79 11.4 14.11
0.45 22.18 2.95
0.35 21.28 4.56
57.96 4.37 20
82.68 4.76 49.04
0.29 23.83 4.74
72.4 8.48 71.46
16.85 0.66 12.11
53.79 5.09 13
39.21 2.69 23.8
45.5 26.7 18.85
44.8 17.05 15.78
36.17 15.75 16.73
42.03 0.73 77.08
55.35 5.7 15.61
1.65 34.27 21.2
47.28 0.75 74.7
48.28 16.52 19.26
37.83 6.39 14.4
30.84 4.49 8.06
0.46 54.86 6.7
42.48 10.03 14.45
45.54 21.19 16.42
40.95 4.71 12.63
0.3 16.95 3.36
13.34 7.23 6.88
0.29 74.64 13.23
17.38 11.1 7.6
0.31 37.27 6.89
52.92 5.13 12.9
0.32 74.13 12.45
0.24 32.37 7.49
0.34 55.31 8.9
0.3 42.79 7.8
20.18 7.5 8.46
58.4 8.21 42.23
41.17 20.37 17.79
49.5 19.8 16.59
36.02 3.66 25.38
76.76 1.95 236.68
0.34 55.42 8.87
24.93 1.72 12.02
0.26 29.53 24.61
44.77 17.42 19.43
0.28 36.88 48.3
0.31 8.9 1.77
50.82 15.37 22.88
55.82 2.18 24.51
0.32 29.71 5.56
0.27 19.43 24.65
34.24 7.57 15.67
16.04 5.71 4.76
0.34 9.76 1.73
0.37 46.21 7.16
0.46 21.67 2.86
61.27 20.98 29.47
41.37 13.85 19.4
0.36 6.28 1.11
46.38 2.52 55.36
34.19 15.04 16.53
49.86 2.32 48.18
48.39 1.11 237.68
68.48 4.89 79.24
0.33 42.02 7.46
0.74 29.6 7.65
46.57 7.25 14.72
0.38 19.27 11.54
45.39 0.73 97.81
0.44 24.31 5.24
0.4 14.86 2.23
73.2 5.44 50.99
35.11 2.58 15.61
1.7 6.31 3540.25
0.46 69.08 8.21
49.57 15.96 24.67
62.01 11.69 33.44
1.26 59.78 36.95
30.88 0.81 69.56
0.48 45.39 8.25
55.25 5.27 34.24
24.99 0.77 35.82
45.27 3.27 27.58
37.41 2.7 12.34
31.85 8.98 14.94
47.59 10.67 14.41
48.69 2.63 34.09
37.54 5.14 12.41
66.35 18.9 34.87
41.4 1.41 43.97
0.3 39 7.29
61.51 8.55 14.82
9.17 4.03 5.35
0.24 19.47 13.73
0.33 21 3.97
34.75 0.69 101.41
75.62 4.95 48.28
0.4 32.11 5.27
0.59 72.89 6.89
15.4 8.35 8.17
6.82 38.67 2238.04
0.41 119.67 15.09
42.4 2.41 40.7
111.88 3.85 90.18
22.6 9 8.81
41.34 5.22 13.27
26.36 4.37 17.3
79.93 7.31 42.56
75.22 2.25 56.3
47.64 1.29 23.26
0.32 16.67 3.21
0.46 32.32 4.03
2.17 2 2613.11
124.21 2.01 467.06
56.92 18.33 16.71
60.83 2.27 33.62
4.08 0.85 2.88
9.65 14.6 9.57
0.44 51.44 6.53
16.94 8.04 8.27
0.55 41.88 4.46
0.25 36.75 8.56
18.85 3.73 7.38
0.34 73.74 11.48
57.54 22.61 24.98
0.3 88.12 14.8
54.36 1.31 63.2
0.36 32.77 5.35
0.37 58.23 8.7
0.27 79.42 14.74
46.75 5.46 15.1
61.02 9.35 49.3
67.72 22.78 44.77
34.93 4.42 17.6
0.3 21.66 4.2
41.35 2.19 44.23
45.03 4.35 23.85
34.44 6.29 13.88
46.92 0.63 40.32
44.24 1.1 85.67
26.87 2.63 13.45
41.8 2.13 35.95
0.31 38.59 7.11
0.46 41.82 5.29
0.26 32.47 6.98
35.73 8.52 14.48
42.73 5.58 14.68
0.33 14.88 2.79
40.75 14.18 16.07
0.33 18.49 3.32
59.12 1.84 35.08
0.27 46.78 9.36
11.43 34.33 1767.3
0.32 23.82 4.35
33.69 4.33 13.03
31.66 9.81 14.05
3.08 8.5 6.19
33.68 9.49 39.2
0.33 33.52 5.76
46.73 13.74 13.91
0.4 59.95 8.33
39.27 7.62 13.46
38.41 1.05 24.47
41.77 2.76 12.45
48.68 0.98 74.03
4.01 11.98 9038.93
40.78 9.72 14.32
73.83 1.81 90.77
75.61 8.65 32.03
0.38 39.83 5.95
37.44 24.04 19.58
39.6 11.61 15.66
43.7 20.34 15.92
0.48 39.76 4.98
2.09 19.48 13.45
90.91 3.47 220.7
27.52 2.17 12.51
67.11 7.15 33.58
0.27 27.39 5.78
85.15 1.45 132.63
57.57 1.03 31.61
0.29 20.46 4.26
0.28 76.64 14.24
67.65 4.76 41.79
10.65 2.64 4.34
50.78 3.28 33.3
61.22 5.61 43.89
0.35 20.48 6.21
37.73 18.67 16.6
41.05 1.06 78.01
0.32 66.88 11.62
48.34 11.18 14.46
49.03 0.64 146.31
0.31 30.42 5.67
0.72 9.84 12.98
43.14 7.16 15.69
42.1 13.35 15.67
54.6 7.44 31.59
0.42 29.37 4.02
0.43 87.99 10.85
41.21 5.11 13.14
5.43 12.65 5.46
0.29 15.66 3.31
0.22 26.91 6.84
30.08 1.21 46.08
0.39 24.9 9.56
27.13 0.58 38.79
41.63 0.55 100.6
37.11 1.6 22.94
59.19 20.23 30.59
34.49 19.98 18.26
0.27 20.97 10.99
1.97 8.07 15.83
46.5 3.6 12.2
0.75 39.12 3.43
33.31 7.04 28.95
39.56 12.18 15.66
0.35 89.98 13.38
0.75 18.93 15.27
69.67 6.44 31.6
26.61 10.01 13.54
36.62 14.09 14.38
44.85 5.04 23.85
52.01 1.42 36.91
63.03 2.7 209.77
48.33 13.08 33.34
0.34 22.52 3.94
48.08 31.83 21.28
0.41 48.24 6.8
48.92 6.61 34.87
0.3 33.2 33.76
0.37 23 3.8
9.23 1.73 2.32
38.35 6.13 20.85
0.27 38.74 7.89
54.25 8.36 26.2
0.32 22.01 4.01
74.67 2 194.15
66.14 3.35 82.45
0.51 29.56 11.68
0.36 28.93 5.09
61.87 8.57 19.18
0.47 56.57 7.2
0.28 70.56 13.07
25.04 8.93 5.14
50.1 8.33 27.4
41.95 2.06 15.77
45.64 1.81 28.72
35.32 8.19 23.31
37.56 19 16.22
52.73 8.4 29.07
2.95 2.97 4.08
0.42 35.05 16.17
55.68 4.46 62.9
38.93 26.72 27.92
1.63 9.01 9.61
34.23 1.64 20.33
54.32 2.45 62.15
44 18.63 23.52
39.98 13.04 15.35
42.32 2.82 60.96
45.21 12.52 31.7
12.04 6.96 7.98
14.13 9.2 9.86
2.41 17.61 13.59
0.55 43.25 6.66
0.3 50.3 11.07
33.83 8 14.81
39.53 9.62 38.9
1.36 29.37 25.62
46.9 11.24 45.82
35.61 1.68 112.13
24.1 2.29 20.72
0.41 22.79 10.54
52.41 7.26 12.6
4.38 20.47 15.31
28.28 0.8 30.84
36.65 5.89 30.53
33.02 2.67 28.38
0.31 26.6 37.34
32.41 22.12 19.69
56.81 4.86 16.25
45.34 2.86 53.72
28.95 4.66 11.12
36.35 1.32 70.95
29.49 1.73 11.72
26.96 4.36 15.33
0.36 50.73 56.46
36.05 10.79 18.58
49.67 10.59 33.63
45.74 1.38 40.96
24.22 2.35 9.45
0.24 34.69 9.63
42.6 2.33 15.52
72.23 1.75 102.71
0.48 20.25 26.1
49.59 4.55 23.88
0.27 15.15 3.97
77.46 10.63 55.19
22.89 7.95 12.01
36.34 2.47 43.03
20.17 2.52 11.61
0.37 97.66 30.95
3.98 2.71 4.08
50.65 6.36 28.22
63.75 12.5 66.01
0.56 21.39 6.82
45.83 0.59 72.72
36.81 27.35 26.33
39.23 4.78 17.32
51.64 9.36 31.73
23.2 1.91 14.4
33.95 6.31 12.19
32.7 8.82 15.85
43.1 0.42 95.35
36.8 10.29 21.52
17.83 3.16 6.73
47.35 2.58 83.83
35.59 10.72 27.64
48.41 2.95 16.61
30.64 11.25 12.53
0.34 37.63 11.83
46.77 2.23 12.57
16.61 1.55 9.59
37.86 9.77 12.71
25.07 18.88 20.3
31.04 29.81 15.63
0.62 22.16 22.09
18.15 3.11 5.27
0.31 38.37 15.34
32.83 5.43 12.73
0.41 24.2 4.15
0.32 25.45 5.75
0.42 46.22 8.42
0.42 32.33 28.02
13.42 1.31 5.46
50.9 5.25 41.96
29.66 2.5 18.08
39.7 5.54 15.02
30.76 2.56 29.94
14.88 14.89 548.47
0.35 28.79 17.52
38.97 11.13 17.2
5.73 3.83 4.57
27.21 4.91 19.14
2.61 15.66 11.3
0.3 45.62 17.13
57.08 7.9 24.13
41.15 4.85 25.95
0.46 20.63 30.02
8.15 7.34 7.19
36.58 3.92 16
14.7 8.56 7.8
0.88 57.36 36.14
0.49 11.33 1.76
0.27 17.53 14.65
64.38 3.32 35.51
34.57 4 19.74
0.43 32.16 9.6
46.36 0.74 61.04
28 7.47 13.76
65.38 5.84 67.94
6.82 15.54 841.23
85.09 5.12 83.29
0.4 23.69 8.61
3.39 4.43 4.48
44.86 6.52 15.71
9.03 1.91 5.25
79.09 2.88 111.73
4.47 46.55 29.5
0.33 39.35 37.32
65.19 4.67 55.8
37.48 1.78 20.6
2.32 3.61 1904.92
0.31 47.14 10.34
43.96 5.24 24.17
73.35 12.62 36.12
5.29 11.25 8.76
46.65 1.32 76.35
0.29 25.36 20.15
55.84 15.92 52.3
39.05 5.73 43.42
28.55 1 30.93
34.64 8.15 16.21
37.58 8.41 16.16
14.57 0.92 14.08
57.75 5.93 40.22
22.11 5.93 9.31
47.39 6.21 29.2
35.55 2.16 46.11
0.3 26.76 13.21
49.43 10.4 20.22
14.36 7.31 7.19
3.93 23.2 14.73
0.33 45.91 9.54
9.32 14.6 251.1
57.81 1.11 51.72
0.51 14.24 7.22
0.47 31 4.86
19.03 1.88 4.66
3.31 14.44 2107.62
0.3 20.77 5.75
54.14 3.62 74.22
35.08 0.6 94.91
30.55 22.99 14.4
39.87 7.35 15.62
35.2 2.06 19.52
68.27 2.02 49.48
50.01 0.87 68.52
29.17 2.69 26.99
8.75 0.92 4.83
23.62 3.57 6.49
5.02 3.99 2610.63
13.4 5.71 739.09
46.84 8.12 18.34
33.38 1.53 41.48
6.83 12.26 11.85
25.48 6.94 8.1
0.35 57.08 17.13
29.34 10.88 11.05
0.35 2.2 0.53
0.39 40.59 7.11
27.86 10.67 11.04
3.94 14.91 8.82
45.79 11.95 26.77
0.37 28.9 35.38
84.12 2.37 70.54
22.36 1.79 7.48
0.47 42.85 8.8
0.54 9.28 2.41
41.57 2.71 17.69
38.21 1.63 46.89
52.12 3.02 38.3
36.92 13.31 28.89
0.43 35.41 18.49
51.22 2.52 48.55
51.58 5.75 26.01
40.69 5.88 26.78
82.32 5.09 51.19
68.32 4.63 94.92
35.17 12.04 21.65
74.75 11.86 44.89
0.44 28.66 6.05
0.26 39.3 13.98
0.31 37.04 8.25
40.45 4.99 13.02
8.49 4.41 26.78
0.36 31.91 6.13
31.92 12.78 17.03
0.79 22.48 24.46
87.81 2.61 39.1
0.35 37.54 11.57
12.15 15.49 1230.34
0.39 51.05 13.58
47.44 4.21 9.85
30.6 11.43 13.63
14.64 2.88 7.22
3.07 16.84 319.79
0.36 16.91 3.71
26.77 11.94 11.5
0.37 38.09 12.47
41.2 8.95 19.78
45.37 7.9 32.97
46.88 7.27 10.55
6.88 6.89 180.12
8.28 5 3869.49
31.92 0.59 16.88
39.44 1.81 98.13
60.33 21.09 44.82
0.41 6.16 1.24
61.31 3.04 13.43
33.35 3.81 16.43
27.51 11.81 17.34
2.25 4.18 5.35
3 8.16 7.32
22.83 5.06 322.46
31.35 30.14 21.22
63.33 14.67 44.31
0.4 10.66 2.23
30.63 0.57 172.23
38.98 5.29 38.62
7.7 6.2 5.42
0.32 12.34 3.15
60.3 6.42 51.32
28.65 1.28 9.35
25.07 0.45 37.02
67.03 6.21 48.59
0.76 18.37 15.79
25.35 13.95 18.04
54.94 1.39 90.39
0.32 20.04 8.39
26.14 2.15 14.49
93.43 5.04 163.46
0.31 23.3 32.09
5.39 3.74 5.46
45.78 22.36 23.64
36.67 11.46 20.15
4.05 20.14 203.25
0.34 16.91 25.65
0.71 40.82 35.12
34.84 23.36 21.53
11.83 1.59 6.35
0.28 35.13 8.74
0.27 51.61 18.71
4.27 20.47 342.05
0.96 22.1 23.85
60.15 4.66 46.49
75.78 3.64 130.92
44.44 0.86 22.19
54.35 3.01 25.32
37.81 15.87 23.07
11.49 0.74 7.42
8.87 2.73 4.86
13.29 10.45 9
6.14 18.42 12.79
37.34 4.32 25.92
33.76 22.34 24.7
0.38 38.54 16.79
6.95 5.17 4.14
23.14 0.55 32.87
13.95 1.6 7.29
24.86 20.12 18.97
43.83 4.01 34.81
51.91 2.36 47.18
16.38 10.56 433.46
66.63 14.82 39.54
0.36 33.23 12.89
34.08 7.18 18.62
0.86 8.99 9.56
52 5.38 42.37
1.06 13.8 19.86
0.29 43.25 10.32
36.71 7.79 13.31
38.98 6.04 22.4
0.31 40.07 10.55
50.07 2.16 25.54
0.75 45.67 28.64
38.78 4.58 243.75
66.13 1.36 93.17
6.26 5.1 5.03
0.45 30.24 13.2
43.54 8.74 23.51
0.67 14.97 13.47
0.42 38.42 16.41
28.4 3.75 9.41
42.48 7.15 31.34
31.36 7.51 16.42
45.23 5.88 26.64
32.88 5.54 17.96
40.12 9.8 16.57
70.36 7.7 25.41
3.38 23.98 15.89
0.35 33.67 6.27
34.7 0.5 62.17
50.75 11.28 19.21
0.45 39.55 5.74
25.53 1.83 19.77
56.59 1.68 48.93
65.91 8.23 15.15
39.78 5.99 10.49
42.72 3.37 48.27
29.8 0.83 23.35
0.46 34.71 5.42
30.17 6.99 12.83
0.35 26.9 6.75
0.41 39.75 6.27
0.3 19.29 4.23
22.25 2.28 13.5
41.94 2.27 34.32
0.43 39.76 11.66
59.92 4.11 33.07
34.94 1.24 75.29
39.14 2.6 22.66
0.27 39.15 36.19
23.14 6.91 8.75
0.3 32.76 6.87
59.82 11.39 31.17
61.65 8.47 20.02
36.9 8.31 25.51
0.3 18.34 3.93
50.3 10.95 14.95
36.22 5.21 12.35
46.04 1.27 51.75
25.57 6.1 15.9
38.67 1.21 56.29
51.01 12.83 14.15
36.45 3.23 14.46
0.35 73.81 12.39
53.41 3.65 13.93
40.82 2.86 21.43
41.97 5.4 34.51
20.02 3.49 12.87
0.26 60.48 13.5
35.09 4.98 14.49
78.36 1.63 92.83
0.45 38.92 5.38
24.28 3.83 18.19
0.42 3.11 0.56
51.78 9.78 38.81
0.35 8.65 1.72
84.55 9.03 38.28
31.16 9.74 16
0.42 39.63 6.06
0.45 40.85 12.93
49.46 2.88 20.04
33.4 0.7 48.78
0.36 18.35 3.27
86.82 5.41 69.38
46.14 8.03 14.84
53.22 15.02 16.9
30.04 2.94 21.75
43.77 14.37 17.39
33.8 4.14 13.5
36.25 20.7 20.33
58.6 2.79 72.96
43.75 13.75 18.1
1.22 5.01 6.7
76.56 2.21 83.9
27.94 4.63 15.91
36.29 5.93 15.41
25.86 11.82 11.48
0.3 46.43 9.77
37.74 5.84 14.96
26.01 3.98 14.71
40.13 7.83 15.05
0.3 49.73 9.72
15.01 4.01 5.58
0.49 25.71 3.43
24.56 5.39 11.62
0.38 54.51 8.82
55.79 8.75 15.16
0.53 21.48 2.63
0.33 15.92 3.17
0.38 70.25 10.76
0.47 38.27 5.68
26.35 2.1 8
59.54 5.12 42.71
45.73 6.32 14.85
36.24 10.26 16.88
38.28 4.19 26.33
79.88 3.92 233.71
0.25 32.07 8.09
40.18 13.88 14.67
0.64 18.57 19.05
43.24 20.03 21.19
2.15 10.2 7.71
0.53 35.08 4.36
28.39 9.1 23.99
46.55 1.53 27.97
0.3 43.56 9.15
0.5 48.57 54.12
38.46 9.5 20.28
29.58 3.57 5.09
0.55 9.07 1.2
0.39 25.53 4.33
0.37 68.51 10.96
37.28 4.45 22.57
46.72 7.28 15.66
0.47 25.05 3.46
41.15 1.49 60.74
35.03 12.26 17.23
52.38 4.88 48.22
105.7 4.16 226.29
66 2.79 81.5
0.3 60.63 12.51
0.29 45.55 17.38
34.81 1.97 17
0.25 41.44 40.3
53.37 0.72 108.89
0.37 32.2 13.02
0.46 58.6 8.52
58.82 2.74 54.07
64.43 6.25 16.01
1.46 4.31 3635.37
0.46 63.17 8.41
38.59 5.17 21.79
54.23 11.42 37.97
1.9 40.63 36.23
61.12 3.66 77.9
0.25 33.24 25.16
42.99 12.76 38.68
62.37 3.83 39.8
44.82 6.21 30.98
36.33 7.5 14.72
32.12 4.05 14.54
45.5 4.78 14.43
35.88 1.58 35.15
29.87 13.88 17.69
39.6 2.35 35.53
75.53 5.16 54.44
0.28 55.95 11.75
44.03 4.97 14.76
31.1 4.53 8.55
0.34 21.61 22.73
0.29 12.15 2.76
33.08 0.39 104.71
29.1 1.13 46.83
0.35 9.89 1.92
0.37 71.79 11.47
8.88 16.28 13.78
3.84 21.74 2531.31
0.33 79.07 13.59
31.89 1.19 37.04
85.53 5.17 101.19
25.55 2.6 7.76
30.42 32.74 27.07
35.76 7.93 17
56.67 3.93 42.33
41.67 1.76 59.3
62.17 21.56 32.31
0.49 41.9 5.37
0.36 18.69 3.34
2.6 5.94 2735.54
162.89 8.39 497.22
35.54 2.25 14.76
26.36 1.2 30.35
3.04 13.27 12.57
3.25 2.34 3.36
0.65 38.5 3.82
7.9 7.24 7.37
0.46 39.36 5.42
0.32 15.03 3.13
6.31 1.98 5.72
0.23 17.78 4.9
40.36 10.16 20.93
0.45 26.5 4.21
53.62 3.26 77.22
0.28 40.99 8.8
0.59 44.89 4.9
0.39 31.07 5
25.7 2.02 14.65
72.93 8.75 49.6
46.3 1.82 37.17
56.11 11.64 17.04
0.26 12.32 3.18
96.04 8.89 46.08
37.59 6.34 24.78
43.55 11.75 16.01
44.54 5.38 45.18
66.54 1.73 93.78
33.45 11.2 17.4
52.81 5.54 41.6
0.6 26.8 2.87
0.42 51.8 7.8
0.39 33.05 5.29
35.69 9.62 16.28
46.13 7.76 16.92
0.26 43.71 9.97
34.4 8.2 16.2
0.34 44 7.98
44.31 0.84 39.12
0.24 30.79 7.91
11.03 33.01 1648.23
0.3 34.89 7.19
36.69 8.13 15.92
81.56 2.18 13.83
3.96 0.84 3.48
25.53 2.49 35.61
0.43 21.12 3.18
35.35 8.42 15.83
0.3 19.02 4.25
38.64 3.07 12.44
37.57 1.18 26.81
31.49 6.4 15.72
25.97 0.26 75.27
5.4 13.46 7122.96
37.54 8.25 15.57
49.26 1.03 98.5
49.84 10.01 36.9
0.4 18.24 2.98
30.1 2.13 14.01
28.76 4.81 15.99
30.22 2.6 10.46
0.29 11.53 2.79
6.76 15.99 9.82
65.87 2.24 210.09
34.52 9.66 16.4
56.94 8.61 34.67
0.23 41.05 10.89
30.64 0.84 117.49
36.29 0.76 31.09
0.37 23.9 4.24
0.42 13.7 2.2
49.65 5.49 46.04
1.21 24.52 21.39
43.06 6.46 37.19
54.62 4.22 46.19
0.36 19.25 10.36
24.22 1.2 12.75
41.63 1.4 80.22
0.31 60.13 11.65
43.6 14.97 17.65
46.38 0.88 170.13
0.36 21.81 4.05
0.9 30.95 30.31
36.04 23.91 22.25
20.52 0.88 13.69
54.38 4.61 30.93
0.3 48.38 9.88
0.34 41.58 7.47
21.49 2.1 14.26
0.63 15.53 20.25
0.33 33.32 6.56
0.34 47.3 8.46
29.83 1.6 51.84
0.23 42.29 41.28
54.97 5.25 42.72
57.41 2.08 93.44
47.23 4.34 25.02
29.92 2.47 27.23
29.51 4.23 13.88
0.28 63.01 15.61
17.36 2.59 9.03
22.17 1.12 13.44
0.3 23.93 5.08
38.83 1.78 28.56
35.48 4.49 14.93
0.35 6.32 1.25
1.88 19.38 13.09
50.92 1.91 32.2
22.25 1.76 12.24
31.07 11.25 15.78
37.78 3.52 22.08
46.62 4.63 33.86
84.31 4.03 174.21
54.16 2.3 29.6
0.34 25.3 4.89
31.89 2.92 16.15
0.3 70.09 13.5
33.02 0.4 35.11
1.7 26.47 20.57
0.51 44.91 5.51
0.57 60.04 53.2
46.74 6.68 26.03
0.33 26.29 5.21
35.94 4.78 28.45
0.45 23.8 3.66
74.98 0.86 196.01
63.96 1.13 86.25
0.35 21.73 4.77
0.34 51.56 9.31
30.24 4.5 22.04
0.54 57.01 6.62
0.23 34.68 9.25
6.41 13.65 8.21
69.3 7.06 27.64
40.8 12.94 21.41
51.25 8.13 33.94
44.33 9.67 25.81
41.93 10.96 17.02
36.48 1.33 25.09
4.28 4.55 6.36
0.55 27.12 6.04
50.89 3.13 78.76
30.57 1.86 25.27
1.04 20.09 22.83
56.61 5.6 24.5
59.82 3.45 54.45
24.53 2.47 17.34
31.03 6.53 14.79
42.5 4.01 62.15
63.86 7.87 30.97
24.55 4.84 9.34
30.33 5 10.07
0.85 14.69 15.13
0.55 41.59 6.2
0.38 72.05 14.23
27.81 6.98 16.41
46.36 8.12 35.11
6.43 1.12 3.9
51.26 1.15 34.61
39.59 1.45 68.33
42.58 6.52 25.86
0.52 44.42 33.7
12.94 1.73 7.94
12.01 17.03 10.95
57.86 9.92 36.18
31.11 8.01 22.13
66.65 4 28.66
0.53 47.54 31.27
38.12 6.61 15.93
34.64 8.15 17.96
52.21 3.32 53.92
28.31 11.46 13.27
40.78 3 67.1
24.55 12.72 16.7
30.97 2.93 19.94
0.34 18.32 18.58
32.87 12.06 19.76
32.59 3.72 26.54
64.31 7.03 35.87
27.32 7.76 15.15
0.44 15.6 2.87
35.12 6.74 17.84
37.46 1.05 92.43
1.21 5.66 6.06
49.06 21.45 28.5
0.32 49.05 10.99
28.12 1.35 32.18
12.62 13.74 14.05
51.07 14.02 50.57
40.37 2.7 12.99
0.4 24.37 15.67
4.34 16.87 13.93
39.4 12.53 25.67
47.78 1.15 56.87
0.28 88.69 23.85
46.01 0.65 78.75
33.97 11.02 20.53
18.69 0.6 17.88
45.49 15.9 26.49
32.85 3.74 15.7
19.86 4.37 10.79
28.59 2.48 14.25
66.49 6.19 88.61
32.56 17.24 24.26
17.66 8.43 13.1
46.5 1.08 90.45
21.8 10.76 18.6
22.98 5.07 18.78
27.44 4.87 11.48
0.43 41.15 7.04
30.13 4.43 15.45
34.5 3.78 12.57
26.7 2.46 13.12
33.4 7.89 15.4
15.8 9.99 11.48
0.33 19.74 23.28
23.16 11.62 13.96
0.31 27.94 11
34.25 4.93 13.25
0.35 55.95 11.09
0.44 32.21 5.99
0.38 56.96 11.3
1.34 23.12 20.66
20.97 5.69 6.77
65 4.17 43.7
24.38 3.91 17.4
24.31 3.65 14.46
37.14 4.63 29.63
15.87 14.74 551.13
0.53 32.48 15.18
32.82 5.64 13.84
7.9 4.55 7.74
50.12 3.43 18.16
4.25 6.81 7.56
0.5 28.38 30.16
52.17 12.59 29.73
48.74 6.23 33.88
0.82 17.04 23.68
19.11 6.05 6.56
51.34 13.44 27.42
22.5 5.64 9.79
0.27 16.87 10.96
0.26 39.56 10.69
0.35 23.36 5.79
33.41 1.55 32.37
26.44 2 16.13
0.44 31.53 10.56
26.98 0.6 63.08
21.87 3.35 11.52
43.83 1.03 56.3
6.35 14.1 871.45
66.96 3.82 95.63
0.26 18.6 7.84
0.72 16.81 22.38
32.14 17.17 23.43
3.77 4.06 4.81
54.46 2.57 131.67
1.39 20.1 22.01
3.04 14.31 8.14
49.43 2.25 63.27
45.96 14.43 23.48
2.61 2.97 2008.21
0.37 10.83 2.3
53.69 8.01 28.72
36.66 5.6 39.16
14.98 9.68 9.5
47.97 0.86 81.43
0.4 28.56 40.48
82.48 13.28 44.5
32.19 1.65 40.05
36.92 2.16 32.87
35.44 9.33 17.5
30.65 2.27 13.86
10.53 0.53 14.02
34.91 2.83 38.6
22.83 1.37 7.54
52.23 6.41 48.66
70.05 5.7 43.25
0.51 24.02 14.57
29.75 3.98 16.91
19.67 0.93 7.69
9.39 12.58 6.63
0.42 27.84 4.95
7.42 20.79 470.13
66.03 7.91 61.42
0.27 37.01 48.53
0.43 12.56 2.35
19.18 5.82 7.26
2.85 11.21 2366.3
0.37 40.02 7.83
58.93 7.07 59.24
64.49 2.27 118.67
14.59 5.44 7.07
33.35 20.68 24.9
45.24 12.87 20.31
62.38 5.72 50.25
52.95 1.35 57.61
47.14 6.84 33.13
13.47 8.81 12.35
4.02 7.99 6.9
4.06 4.64 2132.25
12.73 3.74 637.53
29.3 6.52 20.93
32.6 2.8 33.49
14.32 5.42 6.86
16.23 13.65 11.54
0.26 36.33 10.62
24.09 9.36 11.88
0.42 27.5 4.89
0.25 23.36 6.72
23.48 3.62 7.22
1.26 16.66 17.34
49.77 10.9 21.93
0.48 33.46 25.61
69.94 3.24 79.6
11.45 16.03 11.61
0.44 35.85 16.97
0.38 49.22 18.8
29.18 1.08 17.55
67.58 2.84 51.53
52.02 4.09 37.72
32.2 6.89 23.81
0.49 39.95 42.95
70.02 5.16 56.46
49.98 5.31 22.32
37.62 5.08 29.74
29.27 0.88 51.12
44.71 1.38 97.45
40.76 5.15 15.11
97.94 5.54 38.13
0.51 12.65 9.16
0.25 27.8 8.05
0.43 24.43 4.41
20.42 2.61 13.19
7.44 10.98 35.89
0.37 36.88 7.21
33.88 10.63 15.31
3.97 15.56 10.3
62.6 5.87 46.25
0.25 16.92 21.35
11.64 15.46 1173.94
0.51 13.77 8.21
43.76 8.38 16.71
16.14 0.61 10.76
9.39 6.04 7.05
5.3 14.68 171.69
0.31 33.67 7.82
23.76 24.06 20.29
0.47 28.74 4.47
37.67 1.1 19.05
54.35 3.28 33.88
45.98 2.6 14.77
6.79 9.04 206.84
9.52 5.45 3546.07
36.84 11.57 22.79
61.47 6.83 108.67
53.11 9.87 41.54
0.55 39.63 6.55
29.14 2.9 14.68
44.12 6.03 19.09
33.08 10.1 12.32
6.7 4.64 6.73
4.32 9.67 7.27
24.82 5.93 314.01
24.21 3 12.39
49.6 3.63 37.1
0.44 28.06 5.1
79.22 1.08 141.04
79.15 8.68 41.94
19.97 5.84 8.21
0.42 40.19 6.96
65.85 2 49.6
19.75 7.65 8.64
38.86 4.5 45.58
71.38 3.74 53.16
2.09 11.45 8.43
31.62 5.66 13.89
48.56 1.12 87.26
0.26 63.75 15.57
41.28 3.28 18.5
92.4 4.1 193.88
2.18 19.54 11.71
11.17 5.99 5.63
42.47 9.23 19.01
20.54 2.91 17.24
3.05 18.19 298.02
0.91 21.55 25.02
1.4 17.56 22.6
27.48 6.7 16.7
20.16 10.1 8.04
0.37 37.67 7.37
0.35 58.18 14.76
4.78 22.21 338.48
1.92 13.04 9.21
54.53 6.8 42.97
82.03 2.76 102.61
51.97 2.9 22.65
37.74 3.89 27.49
37.37 40.58 30.8
10.35 8.58 6.43
8.07 11.32 11.05
26.84 8.81 10.12
0.52 17.42 24
28.54 1.71 35.52
57 5.12 16.94
0.33 24.96 33.34
6.94 33.52 13.06
38.01 4.09 41.35
41.44 10.2 10.45
35.22 8.97 22.83
64 1.93 35.06
33.09 2.92 28.11
39.75 0.8 171.46
56.52 7.26 41.11
0.45 49.84 18.03
37.44 21.53 27.79
1.72 17.99 19.96
41.01 2.88 46.66
5.59 5.75 4.86
0.45 31.09 5.29
24.91 8.27 13.78
54.92 15.55 29.59
0.26 31.81 22.65
67.05 10.88 36.58
0.38 40.07 12.73
37.43 1.75 239.13
76.44 3.16 100.95
0.79 31.54 38.76
0.4 20.97 6.74
45.54 9.25 21.34
0.54 12.88 14.9
0.69 16.53 13.51
22.31 1.96 8.47
47.99 1.21 31.67
