# Supplementary material for: Simulating multiple faceted variability in single cell RNA sequencing
Source: Nat Commun. 2019 Jun 13;10:2611. doi: 10.1038/s41467-019-10500-w (PMC6565723; doi:10.1038/s41467-019-10500-w)
Supplement: Supplementary file 4 — Source Data [file 41467_2019_10500_MOESM4_ESM.zip › Source_Data_forFigures/SuppFigure3b/true_parameters_kon.txt]

2.2 2.01 1.81 2.21 2.33 2.37 2.07 2.24 2.02 1.82 2.31 2.52 2.32 2.2 2.14 2.36 2.06 1.96 2.03 2.08 2.01 1.95 2.22 1.66 2.3 2.08 2 2.07 2.6 1.89 2.05 1.78 2.43 2.31 2.09 2.31 1.93 2.27 2.27 2.32 1.9 2.34 2.28 2.44 1.99 2.48 2.15 2.19 2.28 2.14 2.29 2 2.07 2.3 2.58 2.14 2.23 1.76 2.23 2.63 1.9 2.08 2.39 2.1 2.16 2.19 2.26 2.39 2.57 2.19 2.24 2.14 2.39 2.21 2.32 2.2 2.47 2.45 1.98 2.29 2.31 2.13 2.36 2.24 2.05 2.13 2.1 2.11 2.11 2.22 2.22 2.41 2.19 2.16 2.52 2.04 2.08 2.3 2.35 2.3 2.28 2.13 2.19 2.45 2.06 2.36 1.95 2.28 2.06 2.41 2.3 2.15 2.27 1.92 1.89 2.4 1.99 2.28 2.31 2.17 2.11 2.09 2.05 2.02 2.33 2.46 2.39 2.29 2.02 2.54 1.9 2.09 2.08 2.68 2.54 2.32 1.76 2.03 2.12 2.33 2.05 1.89 2.18 2.25 2.13 2.28 2.33 1.82 2.31 2.23 2.04 2.31 2.32 2.04 1.91 2.32 2.26 2.22 2.21 2.23 2.19 1.98 1.76 2.06 2.63 2.2 2.24 2.15 2.05 2.5 2.38 2.19 2.26 1.88 1.97 1.94 2.22 2.16 2.39 2.56 2.57 2.4 1.88 2.49 2.31 2.5 2.06 2.31 2.33 2.23 1.92 2.14 2.01 2.01 1.93 2.2 2.47 2.43 1.88 2.29 2.37 1.97 1.96 2.36 1.97 2.01 2.55 2.2 2.18 2.2 2.02 2.01 2.48 2.12 2.5 2.08 1.95 1.94 2.1 2.19 2.37 2.12 2.36 1.99 1.81 2.12 2.2 2.26 2.11 2.53 2.07 2.33 2.08 2.51 2.25 2.18 2.28 2.18 2.27 1.96 1.89 1.8 2.3 2.26 2.03 2.06 2.27 2.07 2.35 2.17 2.1 2.16 2.07 2.06 2.11 2.11 2.21 2.41 2.41 2.27 2.01 2.43 2.4 2.24 2.4 2.01 2.35 2.22 2.04 2.13 2.05 2.28 2.43 1.83 1.99 1.97 2.28 1.96 2.33 2.52 1.9 2.25 1.8 2.59 2.19 2.16 1.99 1.95 1.86 2.36 1.91 2.07 1.95 2.37 2.02 2.04 2.16 1.92 2.22 2.36 2.15 2.14 2.22 2.27 1.96 2.25 2.14 2.4 2.12 2.47 2.38 2.35 2.35 2.03 1.95 2.14 2.52 2.01 2.21 1.93 1.9 2.01 2.29 2.08 2.02 2.35 1.99 2.15 2.01 2.26 2.1 2.07 2.16 1.93 2.37 2.02 2.02 1.94 1.96 1.89 2.19 2.51 2.01 2.21 2.27 2.38 1.71 2.28 2.06 2.14 2.13 2.26 1.78 2.43 2.17 2.27 2.17 2.14 2.22 2.46 2.47 2.35 1.74 1.86 2.31 2.06 2.08 1.88 2.27 2.55 2.05 2.23 2.12 2.16 1.98 2.51 2.67 2.13 2.05 2.31 2.15 2.03 1.96 2.22 2.26 2.23 2.28 2.47 2.17 2.52 1.99 2.22 2.1 1.89 1.69 1.97 2.03 1.93 2.02 2.32 2.24 1.96 2.03 2.07 2.56 2.24 2.36 2.45 2.1 2.5 2.09 2.11 2.3 2.19 2.49 2.47 2.09 2.1 2.1 2.11 2.17 1.81 2.27 2.26 2.27 2.18 2.22 1.92 2.13 2.21 1.8 2.4 2.29 2.33 2.16 2.04 2.04 1.68 2.02 2.26 2.15 2.38 2.28 2.06 1.96 2.49 2.44 2.14 1.93 2.16 2.05 2.1 2.47 2.1 1.94 1.85 2.27 2.2 2.18 2.59 2.1 2.08 2.25 1.76 2.23 2.4 2.23 2.3 2.04 2.24 2.25 2.14 2.08 2.23 2.42 2.24 1.93 2.18 2.01 2.26 1.94 2.43 2.46 2.54 2.31 2 2.22 2.41 2.13 2.62 2.15 2.03 2.37 2.02 1.97 1.97 2.17 2.4 1.97 2.24 2.18 2.07 2.06 1.95 2.3 2.39 2.27 2.14 2 1.87 2.17 2.17 2.18 2.21 1.76 2 2.36 1.51 2.48 2.22 1.94 2.26 2.14 2.11 2.28 1.95 2.2 2.1 1.89 2.43 2.32 1.94 2.1 2.24 2.26 2.11 2.29 2.29 2.01 2.6 1.85 2.1 2.42 2.26 2.15 2.66 2.13 2.3 2.41 2.07 2.24 2.11 2.39 2.04 1.96 2.3 2.17 1.93 1.74 2.13 2.2 2.25 2.11 2.22 2.14 1.94 2.1 2.29 2.21 2.09 1.93 2.28 2.13 1.89 2.19 2.04 2.13 2.16 2.89 2.25 2.03 2.04 2.3 1.92 2.22 1.67 1.96 1.86 2.03 1.89 2.07 2.48 2.49 1.84 2.28 2.2 2.19 2.08 2.04 2.39 2.03 2.4 2.06 2.14 2.19 2.15 2.48 2.22 2.15 2.17 1.86 1.99 1.91 2.17 2.5 2.2 1.83 2.38 2.06 1.96 2.24 2.21 2.2 2.64 2.23 2.23 1.81 1.87 2.42 2.19 2.1 1.83 2.11 2.71 1.93 1.96 2.51 2.4 2.21 1.91 2.01 2.36 2.11 2.22 2.09 2.09 2.04 1.99 2.17 2.01 2.18 2.22 2.14 2.33 2.27 2.19 2.35 2.15 2.11 1.96 1.92 2.28 2.47 2.35 2.47 2.15 2.42 2.28 1.99 2.15 2.21 1.9 2.42 2.32 1.89 2.15 2.45 1.93 2.31 2.38 2 1.97 2.05 2.42 2.4 2 2.26 2.4 2.28 2.14 1.93 2 1.99 2.13 2.02 2.02 2.27 2.23 2.02 2.41 2.43 2.02 1.8 2.41 2.62 2.26 2.3 1.82 2.47 1.89 2.08 2.37 1.9 2.19 2.05 2.19 2.18 2.2 1.87 2.11 1.95 2.25 1.92 2.31 2.29 1.93 2.13 1.93 2.79 2.33 1.87 1.93 2.15 1.97 1.95 2.07 2.11 2.34 2.14 2.25 2.1 2.2 1.82 2.08 2.12 1.98 2.21 1.72 2 2.08 1.79 2.21 2 2.08 2.27 2.05 1.9 2.05 2.32 2.39 2.05 2.03 2.31 2.12 2.15 2.4 2.18 1.9 1.99 2.61 2.41 2.12 2.27 1.95 2.33 2.07 2.24 2.23 2.38 2.36 2.24 2.32 1.87 2.24 2.16 2.09 1.91 1.99 2.06 2.35 2.39 2.43 2.06 1.87 1.95 2.07 2.47 2 2.32 2.01 2.29 2.13 2.05 2.18 2.01 2.38 2.02 2.15 1.93 2.37 2.23 2.11 1.91 2.21 2.13 2.16 2.03 2.36 2.44 2.29 2.27 2.57 2.5 2.13 2.18 2.2 2.2 2.11 2.53 2.26 2.04 2.41 2.24 2.17 2.24 2.07 2.51 1.84 2.11 2.1 1.98 1.67 2.44 2.14 2.22 2.34 2.01 2.08 2.37 2.1 2.36 1.83 2.05 2.11 2.28 2.14 2.17 2.35 2.18 2.08 2.27 2.13 2.02 2.02 2.16 2.26 1.99 1.81 2.2 2.07 1.71 2.43 1.92 1.86 2.01 1.92 2.13 1.77 2.07 2.07 2.12 2.23 1.89 1.75 1.9 2.08 2.12 2.12 2.3 2.22 2.03 2.23 2.18 2.3 2.45 2.41 2.1 2.12 2.27 2.05 1.9 2.07 2.25 2.4 2.42 2.1 2.08 2.35 1.99 1.74 2.19 2.33 2.03 2.05 2.36 2.08 2.15 2.17 2.22 2.23 1.95 2.02 2.04 1.99 1.91 2.06 2.25 2.16 1.68 2.48 2.23 2.53 2.29 1.91 2.33 2.55 2.14 2.19 2.42 2.08 1.97 2.13 1.76 2.06 1.84 2.43 2.06 2.4 1.96 1.93 2.14 1.93 1.85 2.16 2.21 2.39 2.35 2.1 2 2.29 2.22 1.9 2.23 1.97 1.99 1.88 2.05 2.23 2.02 2.23 2.17 2.07 2.39 2.25 2.13 2.13 2.46 2.19 2.34 2.48 2.89 1.94 2.15 2.21 2.09 2.01 2.66 2.14 2.15 2 2.14 2.16 2.29 2.14 1.89 1.78 1.98 2.32 2.06 2.38 1.86 2.12 2.04 1.85 1.85 2.04 2.13 2.33 1.9 2.25 1.85 2.13 2.25 2.03 2 2.52 2.46 2.17 2.08 2.09 2.24 2.08 2.41 2.1 2.44 2.15 1.98 2.27 2.14 2.26 2.15 2.18 2.28 2.01 2.49 2.27 2.65 2.19 2.5 2.59 2.69 2.14 2.08 2.08 2.1 2.26 1.94 2.19 2.21 2.21 2.05 2.18 2.22 1.97 2.01 2.41 2 2.15 2.01 2 2.12 2.26 1.96 2.14 2.3 1.96 2.38 2.18 2.27 1.99 2.16 1.98 1.99 2.11 2.19 2.31 2.3 1.94 2.25 1.96 2.09 2.62 2.1 2 2.33 2.28 2.14 2.25 2.55 1.82 2.01 2.06 2.14 2.25 1.94 2.18 1.89 2.03 2.01 1.95 2.48 2.2 1.93 2.21 2.26 2.22 2.35 2.28 1.89 2.08 1.7 2.19 2.07 2.19 2.12 1.66 2.1 2 2.44 2.61 2.08 2.04 2.54 2.73 2.43 2.33 2.25 2.04 2.29 2.31 2.18 2.19 2.17 2.39 2.04 1.86 2.06 1.72 2.22 1.81 2.09 2 2.04 1.84 2.23 2.12 2.27 2.25 2.58 2.23 1.95 2.09 2.21 2.43 1.96 2.34 1.92 2.5 2.22 1.98 2.32 2.39 2.42 2.01 1.97 2.27 2.26 2.34 2.67 1.86 1.83 2.09 2.08 2.6 2.23 1.84 2.37 2.33 2.46 2.28 2.28 2.16 2.06 2.04 2.09 2.25 2.37 2.16 2.11 2.62 2.31 2.34 2.27 2.45 2.57 2.07 2.23 2.16 2.02 2.19 2.09 2.12 1.99 1.91 1.97 2.48 2.05 2.35 2.08 2.54 1.96 1.98 2.38 1.94 2.06 2 2.04 2.08 2.44 2.49 2.1 2.37 2.42 2.36 2.41 2.1 1.98 2.28 1.97 2.47 2 2.06 1.63 2.02 2.12 2.09 2.34 2.21 2.35 2.02 2.17 2.03 1.9 2.18 2.46 2 2.25 1.93 1.98 2.01 2.53 2.28 1.97 1.99 1.79 2.19 1.92 2.16 2.28 2.29 2.26 1.95 2.02 2.17 2 2 2.13 1.93 2.19 2.03 1.88 1.83 1.84 2.32 2.15 2.15 2.25 2.01 2.4 1.97 1.97 2.16 2.26 2.23 2.2 2.09 2.43 2.13 1.97 2.44 2.36 1.94 1.97 2.17 2.31 2.03 2.29 1.85 1.96 1.77 2.08 2.06 2.42 1.91 1.75 1.93 2.17 2.15 1.83 2.07 1.92 2.48 2.27 2.23 2.15 2.21 2.22 2.19 2.15 1.97 2.05 2.2 2.22 1.87 2.56 2.09 2.03 2.67 2.29 2 2.07 2.31 2.1 2.27 2.18 2.08 2.6 2.16 2 2.13 1.81 2.24 2.22 1.96 1.7 2.18 2.29 2.08 1.61 2.32 2.19 2.11 1.96 2.26 2.07 1.84 2.51 2.44 2.02 2.55 2.13 2.13 2.47 2.07 2.22 1.99 2.07 2.04 2.32 2.35 2.3 2.24 2.44 2.11 2.1 2.41 1.8 2.1 2.04 1.95 2.04 1.9 2.26 2.13 1.92 2.01 1.95 2.06 2.22 2.14 1.69 2.45 1.98 2.31 2.16 2.47 2.26 2.02 2.17 2.56 1.98 2.22 1.92 2.1 2.47 2.02 2.13 1.76 2.29 2.1 2.04 1.76 2.36 2.15 2.31 2.22 1.91 2.41 1.82 1.71 2.15 2.65 1.97 2.17 2.06 2.4 2.21 1.75 2.32 2.18 2.43 2.21 2.19 2.3 2.14 2.18 2.34 2.05 2.22 2.26 2.21 2.12 2.26 2.05 2.11 1.96 2.09 2.22 2.46 2.29 2.15 1.9 2.16 1.99 2.34 1.93 2.21 2.27 2.09 2.22 2.18 2.18 2.24 2.01 2.04 1.91 2.28 2.21 2.54 2.4 2.36 2.13 1.97 1.98 2.18 2.44 2.58 2.29 1.99 2.14 2.44 2.2 2.5 2.17 2.07 2.14 1.97 2.44 2.21 2.16 2.26 2.49 2.21 2.31 2.13 2.07 2.19 2.01 2.06 2.39 1.94 1.94 2.04 2.58 1.94 2.1 2.12 2.34 2.33 1.89 2.31 2.93 2.15 2.32 2.09 2.12 2.14 1.92 2.53 1.84 2.2 2.08 2.37 2.31 2.12 2.39 2.06 2.31 1.95 2.08 2.01 1.92 2.05 2.21 2.31 2.73 2.23 2.14 2.29 2.11 2.18 1.82 2.27 2.23 2.39 2.15 2.03 2.28 2.44 2.36 2.09 1.99 2.6 2.33 1.84 2.43 2.16 2.13 1.67 2.36 2.45 2.08 2.14 1.95 2.05 2.08 2.39 2.44 2.26 1.91 2.13 2.14 2.07 2 2.31 2.43 2.17 2.09 2.29 2.3 2.11 1.97 2.11 1.9 1.99 2.57 2.22 2.18 2.47 2.08 2.02 2.18 2.2 2.31 2.2 2.13 2.16 2.33 2.12 2.01 2.31 2.54 1.98 2.28 2.14 2.01 2.16 2.03 2.06 2.19 1.93 2.12 2.32 2.13 2.75 2.37 2.13 1.85 2.2 2.4 2.08 2.43 2.01 1.63 2.75 2.25 2.18 2.14 2.22 2.24 1.74 2.03 2.24 2.24 1.97 2.27 1.84 2.38 1.93 2.12 2.08 2.18 1.9 1.97 2.55 2.12 2.3 2.53 2.64 2.19 2.11 2.31 1.62 2.52 2.26 1.86 2.03 2.16 2.22 2.06 2.01 2.08 1.86 2.21 2.36 2.07 2.32 2.14 2.39 2.56 1.9 2.36 2.53 2.12 2.25 1.93 2 2.22 1.96 2.24 2 2.14 2.2 2.06 1.94 2.41 2.16 2.18 2.03 1.98 2.2 2.49 2.23 2.44 2.24 2.16 2.15 2.27 2.17 2.24 2.06 1.96 1.92 2.12 2.02 2.17 1.98 2.18 2.59 2.38 2.01 2.12 2.01 2.08 2.02 2.08 2.34 2.2 2.4 1.9 1.97 2.09 2.16 2.27 2.14 1.99 1.98 2.22 2.34 1.77 2.09 2.18 2.27 1.91 1.94 2.2 2.31 2 1.65 2.41 2.57 2.38 2.13 2.32 2.39 2.12 2.03 2.1 2.28 2.25 2.09 1.81 2.08 2.17 2.05 2.39 2.16 1.9 2.08 1.75 2.31 2.11 2.21 1.98 1.7 2.01 2.01 2.4 1.9 2.08 2.15 2.34 2.09 2.31 1.8 2.14 1.99 2 2.42 2.33 2.24 2.03 2.12 2.04 2.19 2.1 1.89 2.24 2.1 2.54 2.42 1.81 2.06 1.8 2.03 1.91 2.16 2.12 2.23 1.98 2.06 1.83 2.02 2.24 2.33 2.05 2.05 1.93 2.12 2.3 2.21 1.98 2.19 1.9 2.02 1.97 2.05 2.27 2.35 2.36 1.98 2.19 2.28 2.33 1.97 1.94 1.97 2.32 2.1 1.85 1.88 2.06 2.04 2.31 1.89 1.93 1.92 2.2 2.64 2.05 1.93 2.27 2.02 2.25 1.86 2.41 2.06 2.06 2.19 2.18 2.22 2.02 2.36 1.69 2.14 1.97 2.01 2.44 2.14 1.93 2.09 2.41 2.1 2.14 1.9 2.22 2.37 2.33 2.31 1.99 2.24 2.16 2.12 2.34 2.41 2.07 1.99 2.23 2.36 2.44 2.2 2.03 2.25 2.12 1.94 2.51 1.94 2.03 2.42 2.18 2.37 1.54 2.17 2.16 2.26 2.61 1.84 1.95 2.07 1.98 2.42 2.03 1.86 2.03 1.98 2.09 2.08 2.18 2.33 1.98 2.48 2.32 2.02 2.12 2.02 1.85 2.06 2.12 1.74 2.03 1.75 2.85 2.24 2.17 1.91 2.04 2.27 2.09 2.27 2.25 2.64 2.04 2.28 2.22 2.48 2.36 1.98 2.38 2.29 2.05 2.37 2.17 2.3 2.07 1.92 2.06 2.37 2.32 2.03 2 2.04 2.14 2.01 2.16 2.09 2.16 2.48 1.92 2.19 2.23 2.26 2.43 2.29 1.99 2.46 2.14 2.15 2.13 1.99 2.18 2.17 2.39 2.07 2.07 1.88 2.01 1.86 2.22 2.02 2.09 2.06 2 2.3 2.05 2.05 2.23 1.75 1.96 2.05 2.1 2.45 2.04 2.32 2.32 2.33 2.13 2.05 2.26 2.13 2.38
2.69 1.03 27.78 0.1 5.46 2.23 2.57 3.09 2.03 3.95 22.88 2.83 37.16 1.68 9.09 7.87 2.93 3.85 2.69 3.39 3.21 6.53 3.23 1.45 0.74 2.9 8.11 5.54 1.13 2.22 11.32 1.27 1.89 6.55 2.03 16.94 2.32 0.59 3.2 22.96 4.97 2.71 4.36 7.21 8.11 28.21 13.37 2.51 1.46 5.14 3.02 0.71 1.74 4.23 5.1 2.73 1.28 0.39 5.66 2.88 0.85 32.28 1.22 2.85 3.21 0.98 1.63 2.33 0.61 2.67 3.84 1.99 1.87 14.93 1.56 3.14 1.97 2.17 2.87 35.28 3.89 1.02 20.31 18.66 2.95 3.78 2.74 15.32 2.62 3.99 4.19 1.48 4.01 4.37 3.17 3.24 1.33 3.23 1.53 4.55 4.99 1.02 2.17 7.34 5.72 1.73 4.95 4.04 2.43 3.29 3.62 14.3 3.81 5.04 1.57 3.47 1.35 4 2.89 4.2 28.24 4.26 2.65 2.94 1.06 2.49 29.82 4.58 2.16 8.32 1.16 0.51 13.66 6.39 5.34 1.32 2.84 9.72 1.95 28.92 6.25 1.05 2.97 9.72 2.12 1.29 4.17 3.28 2.46 4.57 12.36 3.53 1.11 25.18 0.08 2.33 5.41 0.4 3.14 1.84 4.31 0.78 4.08 4.35 2.78 2.86 48.66 3.44 1.58 3.81 2.96 9.76 1.78 3.06 4.47 0.9 2.53 1.4 1.87 4.23 2.2 2.69 2.77 4.18 4.94 5.84 4.15 2.65 3.88 6 0.91 2.26 0.76 3.21 1.65 1.47 2.74 2 3.15 3.58 1.96 2.42 2.12 32.91 2.02 1.61 1.44 2.38 6.34 2.21 1.01 10.79 4.68 3.57 7.38 1.67 2.38 6.11 2.4 4.46 0.69 2.64 5.13 2.96 1.12 31.02 1.63 1.94 1.55 23.39 3.32 0.79 3.07 0.85 2.35 1.64 9.03 0.87 4.1 2.53 2.61 5.51 3.9 1.69 6.85 2.92 9.16 12.07 4.3 8.84 1.36 4.64 3.27 0.75 4.11 4.28 34.44 4.9 3.56 43.92 2.86 2.97 6 0.58 2.92 3.44 2.5 0.84 2.61 1.8 1.44 1.7 3.78 0.69 1.7 0.93 2.37 1.28 1.44 1.63 1 1.25 1.6 2.99 7.66 0.88 4.37 2.66 17.3 4.3 4.11 3.29 1.56 3.2 0.55 1.52 34.3 2.4 3.62 3.81 5.74 7.38 1.83 2.13 3.38 2.03 2.46 1.88 0.44 2.59 1.6 0.26 9.49 5.05 2.15 3.5 1.72 2.23 3.53 1.1 8.05 17.74 2.96 4.37 3.74 4.96 1.86 6.25 1.78 4.63 1.87 4.43 2.44 1.91 4.23 5.47 1.52 2.66 1.86 1.25 2.35 3.02 1.27 0.92 3.19 3.8 1.95 3.99 2.76 1.81 1.74 2.59 1.37 4.28 0.4 1.42 1.87 47.26 3.43 1.9 1.88 2.49 6.58 0.66 4.23 6.52 3.34 1.28 5.11 1 0.28 5.86 2.58 2.21 3.95 10.09 1.68 2.63 2.84 0.73 16.5 1.05 2.68 9.15 3.4 23.91 1.42 1.88 15.64 3.8 0.17 4.64 4.39 2.07 0.97 2.18 4.74 1.06 4.57 6.46 2.39 2.13 7.53 2.08 4.35 7.18 5.94 1.34 1.14 13.24 18.22 5.27 55.62 1.4 8.65 2.74 4.89 0.92 2.81 2.78 1.15 3.57 1.26 2.03 36.01 17.09 1.56 2.05 2.86 1.86 1.63 37.33 4.45 8.18 0.21 1.37 5.38 4.59 4.06 4.95 1.57 1.84 43.58 8.51 29.98 1.54 2.53 1.89 2.1 6.17 3.73 10.95 2.21 4.28 8.34 3.48 6.4 3.36 3.07 1.5 2.89 26.08 3.93 0.71 3.19 0.3 4.47 1.2 0.91 2.04 2.69 2 0.71 3.77 3.74 1.83 2.16 3.99 1.73 4.82 3.14 2.55 2.11 5.01 58.92 3.15 1.7 1.69 4.61 3.09 1.34 3.9 2.34 1.93 3.92 1.38 31.33 2.21 1.8 3.02 2.04 2.48 3.41 2.14 4.81 6.29 7.44 2.62 2.75 2.18 4.44 2.62 5.03 4.87 2.79 1.54 10.86 1.39 2.83 2.6 2.04 5.32 3.51 2.18 1.75 20.23 3.49 0.59 1.94 5.42 2.23 2.67 2.68 2.43 1.46 3.64 8.97 0.72 3.67 5.24 10.81 5.92 4.51 1.81 1.31 6.82 2.1 5.27 10.5 2.29 2.18 4.73 3.44 7.03 2.72 4.8 6.47 3.08 0.91 1.52 20.71 7.29 1.51 1.72 23.06 0.6 1.74 34.88 0.91 3.29 1.81 23.31 2.74 3.63 39.19 2.39 9.7 4.03 2.88 2.55 0.82 3.4 0.78 1.42 1.23 0.63 1.04 0.89 1.77 3.61 2.9 5.16 0.66 1.4 2.9 2.66 1.74 4.18 2.18 1.54 1.94 9.7 1.79 10.08 3.2 2.12 8.53 9.69 2.59 2.43 2.06 8 1.56 2.08 2.19 2.68 0.9 1.75 18.86 2.74 22.4 2.6 4.5 3.11 1.45 2.36 3.21 14.36 3.37 6.87 6.52 2.38 2.55 5.28 4.27 4.25 2.39 59.05 2.13 4.33 2.69 2.47 8.88 1.64 4.25 1.69 1.14 5.91 4.45 5.36 4.47 2.47 3.1 4.83 24.29 1.72 1.79 4.22 3.3 2.96 6.02 2.27 4.41 1.72 8.58 2.66 3.72 1.84 17.54 6.47 6.14 14.28 8.36 1.72 1.62 0.53 19.7 3.67 3.68 2.21 2.5 2.17 2.12 1.78 5.71 2.13 3.22 3.13 3.85 1.94 3.66 2.58 0.92 4.53 3.87 2.87 4.15 4.38 4.84 1.95 5.55 2.83 2.27 0.84 10.79 5.42 4.67 2.02 1.56 3.69 1.75 1.94 2.19 1.5 1.68 1.58 3.09 1.56 1.68 0.23 0.59 5.43 4.28 4.18 3.19 2.84 3.61 1.08 35.45 5.42 3.68 2.07 2.5 3.12 1.85 0.66 0.31 3.35 2.72 3.28 5.49 6.99 2.87 2.61 7.64 2.79 2.54 2.27 1.94 2.35 1.49 7.25 3.94 3.14 3.74 16.91 3.61 1.94 3.89 0.39 2.08 4.12 0.64 2.31 3.39 3.29 6.39 5.95 4.62 0.98 18.53 4.66 3.29 2.74 2.15 2.55 2.33 3.02 2.31 5.89 0.54 1.96 6.85 3.91 2.26 3.9 5.2 3.04 0.79 1.75 1.86 2.3 1.23 1.54 5.03 3.12 12.07 3.13 8.34 4.08 1.44 0.28 3.84 5.27 5.81 2.81 5.28 1.58 7.6 1.09 4.86 2.29 4.04 6.77 2.8 8.38 4.13 5.29 11.79 1.06 4.98 3.81 0.15 3.02 2.22 3.75 3.62 10.8 3.14 0.49 25.47 1.36 18.54 3.2 11.4 2.38 3.08 0.32 2.93 2.25 0.41 2.28 2.77 1.52 1.56 6.17 3.3 1.51 4.54 0.98 2.69 4.53 3.12 1.31 3.68 3.35 15.71 3.54 0.84 2.44 1.79 1.67 2.76 2.02 3.6 6.41 4.17 1.84 2.35 2.78 6.56 3.16 7.2 2.86 2.35 0.61 2.37 1.45 2.42 2.12 3.9 3.36 1.32 1.51 3.3 4.27 36.85 4.88 4.51 3.5 17.38 1.9 1.61 2.63 4.21 2.25 3.47 6.81 2.11 3.57 12.76 4.5 4.85 4.31 2.66 1.72 55.85 2.81 2.47 10.44 3.41 1.73 0.41 2.76 1.88 2.4 5.09 2.21 2.86 5.16 3.84 5.64 6.29 4.34 1.59 2.67 5.64 11.74 0.39 3.5 1.77 2.62 53.08 4.29 2.61 2.99 4.1 3.22 4.43 8.43 1.19 2.26 1.27 2 3.06 1.78 2.72 1.3 3.43 2.6 2.68 5.2 0.71 2.42 4.38 0.75 3.83 9.78 21.15 2.02 3.65 3.51 3.06 7.13 2.13 8.79 3.34 3.6 7.26 2.6 2.28 2.42 1.99 2.2 10.25 3.11 4.51 3.05 6.58 2.67 1.24 10.98 3.91 2.38 2.13 3.06 1.52 1.95 3.51 2.49 1.49 1.25 3.88 2.44 0.5 1.9 2.27 2.32 41.58 6.76 1.54 1.58 2.94 1.43 7.4 4.17 2.29 3.05 1.34 1.79 5.11 19.45 1.47 2.79 0.55 17 7.16 2.35 2.19 1.22 4.09 3.03 4.43 3.27 1.4 1.71 4.39 4.53 3.94 1.71 1.74 5.1 7.02 1.98 2.21 2.95 10.51 1.94 6.82 2.27 4.43 1.05 1.48 1.27 6.8 2.18 3.44 1.54 2.53 3.84 2.24 3.96 14.8 3.62 1.88 4.2 2.87 2.55 1.79 42.14 2.35 4.97 0.16 3.47 9.72 2.48 10.38 4.53 2.64 4.2 2.76 0.32 2.86 2.65 6.59 4 2.82 0.77 10.81 1.97 6.41 16.68 1.22 3.01 8.43 3.39 2.64 0.26 2.54 2.18 6.45 2.14 2.13 1.58 0.72 2.19 1.26 4.18 1.26 6.7 4.53 3.48 15.31 3.58 4.26 1.63 7.11 5.57 0.81 4.4 4.38 2.74 19.66 3.45 3.5 1.44 6.19 1.56 1.81 1.58 1.71 5.69 2.03 4.32 2.29 2.53 1.34 2.46 1.54 6.35 3.22 2.52 2.05 5.95 3.58 3.14 2.8 1.42 3.91 1.89 4.88 3.7 4.3 17.82 5.47 1.51 28.73 2.61 3.39 2.94 0.88 4.63 2.72 2.97 3.82 1.3 5.84 31.06 24.02 3.2 2.18 3.73 4.19 4.06 3.43 27.68 4.21 2.4 38.04 10.87 3.68 0.86 3.33 3.01 6.52 2.02 2.79 1.72 7.87 5.63 18.85 2.38 0.48 21.42 3.01 1.68 2.44 3.39 4.05 10.54 4.66 4.14 0.8 7.97 5.79 3.25 2.66 4.36 0.97 3.93 1.5 1.78 16.68 5.33 1.89 1.78 0.95 1.91 0.94 2.88 0.62 4.77 4.15 3.32 22.76 3.47 2.16 1.96 3.2 5.31 4.17 2.32 44.64 2.4 2 2.5 1.61 2.63 4.24 2.57 1.84 51.18 2.28 1.91 34.62 2.22 2.1 8.34 2.13 2.67 1.87 6.08 1.06 4.26 0.89 2.96 2.33 4.3 2.19 4.41 2.22 2.19 2.6 31.76 4.07 1.93 3.69 3.5 4.87 6.59 2.48 2.54 2.76 5.64 4.46 2.89 4.09 1.85 4.38 3.92 0.27 1.91 5.33 1.79 2.23 1.09 3.03 0.25 2.4 1.79 0.43 1.92 1.45 13.54 1.43 3.39 1.38 4.43 1.83 1.83 1.71 3.21 1.74 4.79 17.82 0.66 0.3 1.97 3.76 1.84 1.62 2.47 2.79 30.96 1.22 0.95 1.29 3.44 2.71 4.24 0.54 1.96 4.89 2.85 1.25 3.42 2.92 55.65 1.53 0.46 4.04 21.33 9.25 2.3 1.89 3.86 2.61 3.51 5.04 4.02 3.5 1.88 5.66 1.7 2.48 10.22 2.23 4.78 4.06 1.73 5.1 4.92 6.56 4.33 2.26 13.2 2.48 3.83 1.84 2.15 6.99 6.61 1.24 6.67 4.53 0.24 5.31 3.17 1.7 31.44 1.85 0.93 2.84 4.66 23.48 1.88 4.02 1.39 2.45 3.11 3.1 2.07 1.47 21.09 23.68 5.24 1.44 26 2.35 3.97 2.62 1.81 4.44 3.17 1.46 3.37 5.66 4.03 3.02 4.32 4.45 1.82 2.28 2.84 2.69 0.8 3.35 2.68 5.24 6.7 3.16 44.03 3.71 1.96 1.89 3.01 5.02 54.36 2.42 1.05 3.62 3.36 3.11 1.92 4.1 42.2 3.65 9.43 4.18 1.08 3.04 45.18 1.16 1.91 5.93 14.45 9.33 4.45 4.42 2.63 1.18 2.87 0.77 12.24 2.07 2.65 2.98 0.32 7.95 2.06 16.44 4.77 3.21 5.26 1.5 3.36 2.15 17.83 2.38 0.82 1.45 0.52 8.42 2.41 3.54 2.48 2.08 41.14 9.51 4.68 12.91 4.52 2.24 5.79 2.8 2.23 3.08 0.36 1.94 2.75 2.83 1.11 4.85 3.3 16.16 3.66 5.8 6.52 1.96 1.52 3.96 3.06 3.64 3.87 4.4 3.57 2.45 21.91 2.77 1.43 1.68 0.17 6.17 4.93 1.82 2.82 45.63 10.24 2.83 3.54 19.89 3 3.83 3.02 11.91 2.33 3.32 2.38 5.44 2.53 3.45 2.18 2.95 2.56 2.77 2.89 5.38 3.54 4.49 3.33 2.45 5.3 1.97 1.05 5.91 30.06 2.19 4.5 4.11 4.93 2.93 3.21 2.25 0.42 1.94 7.44 4.37 1.41 1.49 1.83 2.94 4.01 4.74 1.81 4 2.44 0.38 2.47 5.73 2.9 6.37 2.15 1.97 3.08 2.1 1.69 5.28 23.11 1.09 6.51 3.41 2.11 0.36 3.13 3.51 2.74 1.41 1.48 7.31 2.47 0.98 3.18 3.96 4.07 4.44 1.98 2.72 6.44 2.62 6.66 4 4.71 2.23 2.24 2.6 1.52 1.72 1.99 1.85 2.37 0.72 6.79 3.87 4.59 2.91 2.49 2.87 2.78 3.44 3.13 1.63 2.06 2.84 1.67 4.12 4.47 5.71 2.8 1.17 3.4 0.7 2.14 6.65 3.74 5.24 0.34 4.24 3.06 3.95 2.56 2.02 6.78 3.04 1.14 7.86 23.45 2.27 1.59 5.29 1.58 2.59 4.83 2.82 2.52 1.79 2.47 1.54 3.13 6.7 3.54 3.14 1.64 3.18 3.36 2.95 36.55 4.87 2.49 3.49 1.36 2.11 2.88 3.25 9.38 5.17 4.44 1.31 5.88 2.78 1.5 4.72 1.24 24.04 3.41 1.71 2.16 4.5 1.29 0.29 3.54 2.9 1.89 2.82 2.09 5.99 3.82 4.12 4.65 1.18 1.23 8.53 2.1 3.7 4.78 3.74 24.08 1.32 7.75 0.48 1.74 50.06 14.77 3.44 2.25 3.15 2.49 7.65 9.05 3.26 54.42 1.36 2.61 4.1 2.84 3.93 4.47 1.36 1.51 23.9 0.99 2.22 38.51 2.19 1.61 1.71 10.53 2.44 2.74 3.33 0.73 7.12 4 3.11 4.3 8.9 1.23 1.61 4.01 3.18 2.96 9.17 9.16 1.46 1.04 1.79 6.28 1.57 1.49 3.01 25.44 1.74 5.63 2.48 2.49 2.6 2.64 2.25 4.23 3.37 2.5 1.87 3.85 3.42 0.28 2.24 2.33 1.86 2.56 1.45 3.04 4.7 44.2 1.12 3.9 2.78 1.65 4.57 1.03 1.68 1.78 2.41 5.14 2.48 4.79 1.32 2.28 2.32 2.89 3.55 4.25 11.3 2.31 28.21 5.15 2.18 3.84 1.53 4 9.55 7.51 1.14 3.28 2.3 1.39 3.38 3.06 3.2 4.86 1.97 1.08 1.08 2.8 1.49 2.79 7.91 0.63 3.28 3.22 3.37 20.3 2.88 1.77 1.42 4.89 2.64 1.26 2.58 4.66 1.78 2.09 1.49 1.81 3.49 2.16 2.72 2.14 2.95 2.4 8.42 2.25 2.28 1.74 4.58 5.41 5.95 6.42 3.66 4.12 5.13 3.8 2.89 2.33 1.87 2.3 6.96 1.74 1.75 4.16 6.27 1.55 1.47 0.58 2.97 2.69 1.6 4.83 1.85 3.21 1.25 5.17 29.98 1.25 2.13 1 2.36 17.51 5.72 3.13 1.59 1.56 2.4 4.17 0.42 1.77 3.09 1.22 2.32 1.82 3.66 9.5 2.1 6.71 4.99 2.97 4.82 0.33 3.3 2.91 1.93 2.91 28.02 2.49 5.23 3.22 3.33 38.57 1.68 29.09 6.36 1.76 9.12 3.7 3.19 2.32 0.86 4.17 5.03 2.62 1.11 0.49 1.66 1.52 1.27 1.07 3.26 7.24 0.98 1.79 2.83 3.02 2.37 5.76 0.6 3.6 3.58 2.63 1.7 2.21 1.46 1.08 25.63 14.42 3.08 3.3 14.87 6.9 3.35 0.86 2.34 2.03 3.54 1.64 1.78 1.86 3.49 2.67 5.14 2.79 1.83 2.99 3.03 3.65 3.82 4.53 7.31 12.91 2.41 0.73 0.61 2.61 4.77 2.53 1.07 2.24 26.82 3.19 17.53 4.59 1.81 8.01 8.21 3.59 7.66 1.62 2.49 0.99 1.72 1.35 1.14 3.54 8.48 1.62 9.06 6.62 22.52 1.79 3.35 1.34 2.24 1.6 18.65 1.72 2.28 1.87 31.39 3.05 6.18 1.91 6.61 0.91
11.17 3.27 4.15 3.59 9.39 5.18 12.54 23.78 2.19 10.69 34.59 4.99 10.26 4.25 25.91 27.88 6.89 29.41 18.54 72.24 4.62 20.35 41.04 2.13 3.27 22.77 2.27 16.23 30.74 4.38 4.25 2.14 4.06 57.87 37.61 15.53 2.52 0.54 34.1 44.64 3.89 43.69 2.91 66.59 3.2 12.73 43.21 25.54 25.72 14.9 15.62 2.78 2.53 14.27 11.79 5.65 7.87 2.32 59.34 71.64 6.07 6.78 2.26 24.74 3.27 2.41 4.32 3.29 6.32 4.37 12.13 24.88 5.4 4.12 3.83 4.33 5.57 3.43 57.08 56.46 92.48 2.92 5.15 4.77 4.38 13.43 7.12 7.5 24.84 4.26 3.23 41.04 2.44 2.06 17.6 11.8 3.1 24.55 5.03 33.67 13.45 3.97 4.46 7.65 19.78 15.11 13.26 35.34 3.79 8.72 4.1 57.83 22.61 15.74 10.23 4.21 6.34 21.54 3.38 8.92 73.63 18.72 4.31 7.45 36.82 6.73 25.3 11.72 11.25 65.6 4.08 2.58 11.45 39.82 11.98 7.56 2.78 4.72 3.85 21.7 2.86 2.39 5.58 2.61 1.67 6.6 9.18 5.16 4.67 3.33 34.45 2.85 28.26 7.99 1.88 2.09 29.8 2.99 6.13 33.03 3.82 20.4 1.91 3.39 4.35 31.8 52.47 7.43 5.35 18.82 27.38 48.46 3.51 3.9 20.89 3.89 27.14 3.6 28.69 17.22 5.46 25.97 3.58 50.08 8.1 52.01 2.97 52.59 8.05 4.32 2.11 5.15 1.83 26.23 7.81 4.62 6.91 5.31 1.33 51.03 53.05 3.99 2.96 52.6 9.31 21.52 31.88 6.93 36.03 1.74 1.75 14.79 9.64 9.15 14.22 3.05 22.67 3.31 47.11 9.5 2.22 2.98 26.24 2.84 2.05 4.8 2.85 8.04 34.01 47.35 5.27 2.4 3.24 11.77 5.88 2.12 8.12 4.33 19.55 27.83 2.53 4.02 24.76 51.7 2.65 5.23 20.42 36.36 24.47 5.95 2.56 18.21 4.98 3.93 6.08 11.14 3.37 5.27 5.4 21.76 8.8 4.35 2.99 3.52 27.26 3.12 36.22 2.01 14.74 13.46 6.23 10.39 36.42 2.83 10.13 5.27 2.36 17.62 4.79 4.74 2.25 8.57 1.77 20.24 4.1 19.84 4.11 2.31 4.05 18.46 0.34 2.69 2.43 3.02 3.63 5.58 18.35 1.93 8.36 49.78 5.12 9.53 12.15 3.18 39.65 12.62 5.32 5.47 2.15 4.5 3.44 8.39 3.81 5.17 3.25 6.48 4.57 4.19 3.91 4.31 1.29 4.26 4.2 5.92 5.42 28.69 11.36 67.03 6.84 69.12 16.18 20.44 15.41 3.39 11.65 4.65 2.63 2.06 9.34 1.49 10.69 26.72 2.36 5.43 9.77 5.46 2.13 14.56 30.01 2.9 12.07 5.14 3.86 7.85 1.7 2.99 4.12 12.7 2.1 5.09 4.08 3.6 2.88 1.35 29.49 4.25 1.8 2.23 23.8 5.46 2.05 27.8 3.76 3.63 10.94 3.76 71.28 4.39 8.24 7.09 33.36 3.81 5.52 45.5 25.06 53.51 3.61 6.57 28.72 41.26 2.21 8.25 2.58 2.98 1.13 10.31 3.97 4.02 5.58 4.19 43.1 1.64 3.65 9.93 15.88 58.19 58.63 5.56 1.9 17.09 6.24 4.25 27.46 27.89 69.92 23.39 12.79 3.56 3.53 26.02 3.73 3.8 28.6 5.34 71.32 19.6 2.84 2.6 6.87 4.15 18.33 3.66 2.19 47.36 3.75 1.48 6.79 3.7 3.54 32.55 2.79 15.12 34.44 21.06 4.77 15.26 59.44 7.2 2.73 42.27 4.15 59.12 38.91 49.32 37.99 24.31 15.6 3.86 5.37 10.52 7.68 12.34 2.98 1.76 4.34 14.77 8.92 36 4.55 22.81 2.29 3.11 1.58 15.68 62.54 2.47 1.87 1.84 5.77 9.74 6.45 32.99 29.69 13.46 24.05 7.67 2.74 30.86 4.01 37.59 4.39 8.99 6.18 5.93 5.04 3.56 5.01 38.06 9.95 16.6 14.28 57.58 4.17 13.18 45.11 6.04 31.41 5.54 3.13 8.8 3.57 5.95 24.65 29.75 32.64 45.45 34.88 2.2 20.66 4.15 7.65 4.18 2.81 12.48 15.88 4.2 24.51 3.62 3.37 4.02 11.72 2.84 1.92 4.21 12.21 3.93 29.76 6.25 6.51 58.8 5.18 7.27 4.34 32.26 4.76 14.67 2.44 32.27 4.12 6.4 4.27 29.61 3.91 3.52 59.44 15 35.7 2.48 3.3 5.5 6.45 66.3 2.08 3.59 15.9 2 4.93 36.79 2.63 15.93 4.75 73.65 7.29 22.48 54.37 3.95 6.26 49.39 46.8 36.64 4.13 6.92 11.33 7.21 3.76 0.6 8.94 8.7 1.46 2.36 34.02 31.4 2.67 2.33 9.46 5.14 2.85 4.68 9.5 5.72 4.76 10.23 2.78 1.74 9.06 30.19 27.01 22.31 2.55 20.4 1.39 3.13 0.6 32.78 8.53 15.01 2.39 36.03 2.86 3.12 8.85 6.45 0.99 10.99 19.93 11.65 1.97 4.24 29.37 39.91 32.84 3.6 5.35 97.23 6.52 4.5 54.67 16.27 41.82 2.22 4.7 21.09 1.66 22.05 19.5 13.43 2.28 47.3 59.86 6.72 3.8 2.55 10.31 55.42 7.95 3.47 37.27 4.63 2.36 8.63 23.52 5.81 61.59 38.8 41.13 4.21 44.73 0.98 17.12 6.63 33.74 2.49 28.84 2.74 4.29 2.72 10.08 3.65 4.04 6.42 8.61 2.1 5.49 45.39 36.53 4.99 101.5 37.86 35.83 2.43 3.52 3.45 4.21 17 37.05 3.36 1.95 6.74 13.67 26.79 4.39 15.93 1.54 30.47 75.66 12.11 8.99 2.04 13.87 2.77 22.28 4.44 4.44 3.41 19.1 7.03 10.72 4.32 1.45 8.27 1.13 5.83 4.42 4.11 44.97 5.25 7.71 1.84 24.58 31.11 12.72 3.27 53.3 2.82 4.21 7.09 3.87 4.26 5.08 2.86 2.52 6.72 3.78 41.84 46.62 6.6 19.4 2.65 24.91 5.14 1.35 5 3.6 34.33 8.38 8.82 4.99 3.87 68.8 6.96 2.1 2.87 1.98 26.48 54.67 5.86 37.88 5.08 22.14 36.24 37.7 14.53 5.49 5.65 18.7 4.39 9.26 16.86 9.15 41.81 3.3 17.51 9.93 36.17 9.86 5.07 4.08 2.92 4.06 18.33 3.05 5.35 20.05 9.82 3.47 4.2 44.74 12.9 61.3 3.61 23.45 3.33 11.25 7.31 2.53 19.74 4.81 4.91 5.89 1.87 36.59 4.24 1.76 27.46 2.03 40.36 44.64 31.61 7.09 3.66 5.54 3.41 9.51 5.49 39.83 2.55 2.74 4.29 62.6 7.94 5.32 20.67 65.13 3.43 13.47 4.75 5.96 0.47 1.66 26.96 3.22 0.52 12.55 15.34 5.95 20.08 5.34 4.42 62.01 1.8 17.51 1.61 2.49 3.85 40.18 45.17 22.54 18.74 2.62 1.72 8.97 34.63 1.87 1.78 6.55 6.46 67.13 2.03 6.51 68.66 35.31 5.46 3.34 4.63 31.12 10.1 5.74 2.94 3.38 5.84 5.86 10.6 3.03 1.79 3.62 7.27 3.84 61.18 4.38 15.35 29.03 3.32 2.95 2.86 5.58 19.04 50.57 6.68 48.45 3.55 16.67 33.93 13.61 53.48 46.49 1.79 34.62 22.22 3 12.72 4.5 5.83 2.05 3.29 4.31 1.49 56.41 3.99 3.83 46.4 3.56 32.52 4.58 19.66 2.54 7.46 10.97 5.19 1.95 59.04 5.23 18.92 69.33 3.18 82.45 52.21 3.08 3.09 56.4 7.77 2.01 13.02 3.09 32.34 3.12 50.66 1.13 3.08 2.97 14.35 4.18 5.66 4.67 32.38 12.16 3.36 3.91 3.88 10.79 21.52 37.74 5.75 3.67 19.15 1.96 1.73 2.5 3.5 12.49 45.91 37.01 10.86 3.39 42.98 4.33 6.66 5.28 7.07 35.89 31.79 23.21 5.74 4.75 8.67 1.57 2.66 49.62 9.51 5.23 1.7 37.87 6.64 57.95 39.19 2.95 3.27 2.91 5.89 44.94 25.16 7.66 4.28 3.04 2.41 1.17 31.23 3.37 4.26 1.9 6.43 4.56 6.13 3.22 7.63 16.22 32.09 6.33 2.56 5.89 13.86 3.35 6.61 14.77 9.21 68.93 4.05 42.04 25.69 59.6 6.08 3.28 62.62 3.71 1.52 13.47 60.91 76.08 4.29 50.12 3.28 36.71 3.53 5.39 4.99 3.03 35.56 4.77 12.85 67.02 16.08 69.33 26.8 4.09 2.43 6.72 4.37 2.29 24.97 0.45 6.88 2.67 3.99 1.53 9.15 47.78 1.6 72.76 3.45 64.04 3.75 5.14 18.57 3.92 2.45 16.16 36.19 32.82 3.66 12.94 3.03 9.48 11.6 4.69 6.21 25.39 23.83 3.03 1.42 8.81 2.65 2.26 3.3 2.3 15.87 5.91 3.41 6.16 8.14 5.33 4.29 12.32 8.31 3.32 45.73 3.64 3 21.27 7.51 0.79 3.23 24.25 1.95 7.5 7.1 1.47 1.04 12.53 3.81 11.18 3.22 7.65 11.46 16.53 56.41 5.28 3.63 11.53 3.54 46.47 13.37 3.32 34.81 4.12 5.16 2.05 7.08 2.47 1.62 39.38 1.63 3.83 5.58 3.83 16.22 11.75 4.36 6.41 18.06 98.33 7.37 2.91 30.04 5.23 31.01 5.33 1.64 2.24 57.4 9.01 4.1 9 17.66 47.02 5.58 3.86 18.26 41.12 11.08 32.62 3.44 4.35 6.48 18.27 29.58 3.59 2.2 12.86 4.64 8.03 27.01 50.26 3.65 3.45 9.31 2.66 29.22 34.49 3.83 3.55 39.03 6.95 4.4 43.62 5.66 16.39 5.91 3.56 3.15 4.64 39.01 2.03 1.82 1.33 2.83 11.81 35.29 20.26 49.09 3.59 6.27 2.92 2.04 26.22 18.13 4.88 6 6.98 19.25 43.97 6.63 5.38 4.3 44.48 19.96 10.03 3.51 3.5 6.5 3.72 2.22 3.75 15.66 0.44 4.21 27.53 4.94 29.8 31.02 8.8 2.3 24.8 12.45 1.86 5.51 4.23 4.79 27.61 13.26 3.36 4.77 67.34 39.74 5.55 3.48 4.52 4.17 6.25 32.31 10.23 26.16 21.72 2.12 2.49 16.34 5.2 5.86 4.37 2.52 7.08 12.88 2.06 26.37 4.91 46.37 7.81 3.64 3.29 3.63 5.1 3.06 3.78 5.79 5.35 46 3.35 4.37 58.98 33.82 2.5 23.12 32.05 5.92 4.16 35.19 14.95 1.38 3.53 13.87 6.84 3.73 3.75 1.91 2.14 10.59 2.8 2.99 2.77 6.29 26.69 10.48 3.29 3.01 24.16 4.72 29.73 14.64 5.04 3.99 3.13 4.68 25.08 34.76 43.11 8.23 3.78 5.03 3.59 11.7 44.25 19.53 6.36 4.02 71.83 6.41 29.25 5.03 46.26 9.49 3.5 4.12 3.49 25.33 20.36 5.48 4.93 11.96 16.86 57.22 3.47 7.62 15.85 3.54 33.68 17.76 4 2.03 61.32 95.11 4.14 22.05 18.73 6.59 4.35 12.74 6.24 3.19 2.57 9.32 4.05 4.62 5.23 2.58 3.53 4.11 22.11 55.46 3.13 35.61 7.45 1.57 2.04 3.57 56.33 75.65 3.3 4.82 3.45 13.25 10.8 5.61 2.29 4.41 2.92 13.26 11.69 10.25 4.88 8.37 2.06 7.35 5.13 50.67 14.07 2.24 5.33 8.71 6.05 6.77 30.1 1.64 29.09 2.1 77.33 5.11 22.06 64.13 3.31 52.41 0.53 1.66 2.67 35.53 7.06 4.89 5.08 39.1 23.46 2.41 40.22 5.59 52.51 42.74 42.86 21.62 5.96 3.98 45.14 3.27 3.51 12.19 49.04 21.64 3.36 3.69 5.1 3.51 2.94 4.39 8.47 1.46 2.56 6.05 4.14 3.81 23.57 1.38 4.1 22.84 4.21 48.91 59.45 3.57 4.75 17.17 3.78 2.84 32.57 3.23 7.8 49.15 30.43 3.66 4.16 4.34 3.37 17.21 47.96 3.62 21.77 3.42 15.13 8.4 6.92 6.78 6.41 16.86 6.67 11.24 29.92 3.94 6.65 19.26 6.5 78.96 8.89 3.72 3.6 10.3 4.49 8.65 3.82 2.37 43.04 66.97 3.23 3.85 1.8 35.94 21.06 2.96 38.22 5.52 2.36 7.34 0.88 40.13 29.42 3.85 3.28 11.5 28.2 4.11 20.21 4.71 6.78 3.34 28.69 2.72 1.89 12.61 2.11 3.6 1.79 2.89 10.45 41.46 22.27 2.95 2.37 3.32 21.01 4.14 2.35 4.4 15.12 3.3 2.17 26.3 59.16 7.49 29.44 2.95 44.31 25.35 5.68 9.23 4.72 4.72 1.14 69.94 14.69 7.27 2.98 15.46 54.01 1.86 14.02 19.44 59.28 3.56 8.66 2.51 6.03 2.08 4.05 5.08 2.61 6.45 4.04 13.82 3.15 5.42 16.2 4.24 3.5 10 7.26 30.85 9.05 4.96 2.13 4.12 4.38 19.13 2.4 28.08 8.75 4.85 30.77 4.44 1.85 108.96 4.66 63.68 3.49 3.05 5.01 22.44 2.15 4.36 2.92 6.22 6.99 3.26 19.96 2.22 29.23 4.04 5.02 5.53 11.49 53.35 1.75 3.68 10.82 10.75 10.7 8.48 4.09 9.03 6.7 2.51 6.77 5.58 7.01 1.54 2.47 6.87 3.98 43.07 5.32 9.04 5.13 2.57 16.78 35.48 39.55 6.37 22.47 19.72 2.65 27.52 2.65 21.01 23.87 2.84 4.23 47.61 26.2 5.75 3.16 2.68 2.91 26.36 8.81 4.39 19.74 7.94 3.02 64.4 2.93 3.98 29.56 37.07 12.12 3.56 5.26 5.7 1.94 40.79 9.47 4.29 10.82 24.82 14.21 21.61 1.38 8.92 1.91 4.98 50.8 38.13 28.07 3.44 16.72 33.86 4.92 5.05 11.72 45.18 1.81 4.53 27.48 4.56 3.86 3.28 4.96 1.75 39.57 35.24 2.84 25.82 4.72 29.26 2.2 10.25 2.52 53.7 4.34 2.47 14.34 11.41 5.03 11.09 7.96 3.48 2.81 46.04 5.69 3.39 4.59 5.27 39.81 2.25 2.37 15.96 8.92 0.66 5.16 3.92 37.25 61.95 7.69 38.2 4.68 22.01 3.48 3.34 43.86 3.83 4.06 15.06 4.04 2.89 10.64 37.63 4.27 5.27 3.91 6.09 4.82 31.62 1.97 3.21 1.17 3.1 3.77 16.9 3.08 10.1 15.39 41.66 6.75 3.98 3.46 29.17 3.53 3.89 77.54 47.89 4.58 2.72 15.96 28.33 8.91 9.42 3.29 18.12 43.75 61.69 10.65 6.04 3.24 2.74 4.19 5.23 3.03 3.67 63.82 1.33 7.34 0.4 2.05 2.19 33.3 2.23 2.64 1.16 12.77 10.18 25.41 1.08 3.79 3.5 12.45 2.63 2.65 2.54 21.39 7.92 5.09 2.73 6.13 4.94 5.38 6.36 2.7 34.28 19.8 2.96 9.24 6.32 20.34 29.7 4.41 2.93 21.04 53.07 58.62 3.86 4.1 4.7 2.4 41.29 5.89 3.03 4.27 15.15 38.64 4.36 37.58 2.23 44.9 1.78 2.34 48.46 4.47 35.24 2.37 3.27 43.39 5.18 5.78 53.67 15.76 4.99 67.12 4.07 7.68 14.77 18.97 22.42 8.12 4.94 32.36 3.07 3.46 39 12.22 26.93 2.32 4.52 4.52 3.51 3.03 7.14 6.5 1.73 12.32 9.42 22.57 1.91 9.19 8.77 2.78 6.28 2.19 32.23 42.01 3.33 12.98 2.18 2.97 1.93 5.79 4.9 8.15 4.74 16.88 0.48 2.82 4.18 6.86 1.87 1.81 64.81 4.16 6.72 2 1.91 42.16 44 63.25 4.23 19.48 2.34 52.77 35.53 17.01 49.18 49.97 7.6 4.15 45.84 58.26 26.11 3.85 11.06 3.14 6.61 4.04 4.39 2.66 3.37 2.43 1.99 4 5.21 2.57 5.13 22.95 9.58 6.75 4.72 8.48 39.03 6.67 1.11 3.61 3.29 29.82 11.56 21.24 5.32 10.38 24.46 31.87 16.86 3.45 10.23 32.08 24.74 3.56 3.38 2.44 3.02 4.84 2.54 6.76 4.62 2.89 2.02 34.61 8.12 24.71 38.92 4.7 1.84 18.68 3.15 67.78 2.76 7.18 16.81 4.06 24.68 2.77 3.76 4.87 11.88
2.32 4.31 25.93 1.74 3.76 4.02 4.11 6.13 4.48 5.79 8.17 3.05 3.02 3.72 5 17.06 4.38 4.4 10.82 2.67 4.88 10.42 6.02 3.79 2.17 23.82 4.47 2.77 3.41 1.85 4.19 4.36 2.44 3.67 5.47 17.15 8.91 5.98 6.38 19.56 33.46 1.94 13.78 2.66 22.95 6.81 4.73 2.88 2.6 5.49 2.45 3.39 3.44 30.83 10.66 6.67 2.28 3.87 5.15 14.67 4.37 27.84 11.46 2.94 2.96 2.01 5.11 2.61 2.99 13.81 3.58 4.25 3.77 42.88 2.97 3.74 3.11 2.27 2.57 13.28 5.67 2.55 30.17 11.59 5.43 4.36 5.12 6.86 2.67 7.36 18.69 2.35 2.9 5.7 4.96 10.96 4.74 4.55 4 8.7 17.85 4.53 5.25 4.94 6.4 3.33 4.76 2.68 4.03 5.02 8.24 19.38 5.13 8.91 13.89 3.66 5.03 5.92 2.47 3.4 38.17 6.2 6.67 19.5 2.45 5.9 8.82 10.96 3.37 5.33 3.17 3.1 3.23 6.94 4.74 2.64 3.37 13.51 7.02 30.22 2.89 2.39 2.9 38.36 1.91 2.36 27.97 5.43 20.63 4.6 3.92 14.5 4.23 4.69 1.51 2.87 2.53 3.12 3.57 2.39 8.06 3 8.17 3.82 4.64 4.05 3.5 3.03 7.05 3.36 4.06 3.14 5.14 4.18 3.92 4.96 3.69 5.73 1.64 21.54 5.19 3.97 2.94 6.33 4.8 6.38 9.58 5.88 5.1 13.02 2.86 3.53 5.89 6.29 3.71 2.25 1.98 3.57 5.63 1.81 3.26 5.89 4.05 4.9 3.99 4.85 1.96 3.22 3.5 3.46 2.6 5.07 3.07 4.22 3.09 6.88 4.7 3.85 4.38 5.09 2.38 1.98 5.93 4.41 5.2 35.72 2.41 4.13 2.35 4.62 4.08 2.2 4.12 2.95 14 4.87 2.86 3.69 6.39 1.72 2.78 5.96 2.12 4.32 7.13 3.66 6.2 7.42 6.12 22.28 8.65 2.38 2.32 3.99 5.46 13.16 4.52 2.88 4.51 24.28 5.22 4.45 4.28 1.72 5.04 10.65 3.64 1.72 4.62 3.36 4.21 2.88 4.96 2.24 2.31 3.23 3.26 3.65 3 3.66 2.7 3.95 8.13 3.41 3.54 4.72 7.19 8.22 4 7.2 3.39 28.32 23.45 1.86 3.05 2.41 26.95 2.4 4.41 4.71 31.65 9.3 2.17 1.39 3.8 3.76 4.93 2.02 3.26 3.5 4.95 3.67 19.52 6.5 7.54 2.39 3.76 4.79 5.69 1.95 14.24 7.44 3.87 3.8 4.27 5.14 3.01 8.79 2.69 41.86 2.59 13.64 3.86 3.95 6.63 16.55 3.09 4.67 4.26 1.95 6.7 4.33 3.28 1.31 17.59 10.11 2.99 4.12 4.12 2.65 1.96 6.71 3.19 4.9 2.5 2.64 2.78 5.26 9.93 3.21 3.54 8.04 5.57 2.38 3.77 3.8 4.87 3.41 8.31 1.76 1.53 30.98 3.82 2.65 1.82 24.71 2.08 5.35 9.68 2.61 4.76 2.33 5.25 3.72 4.96 5.93 7.21 3.34 3.6 2.66 1.87 3.01 5.56 2.44 3.27 3.82 18.69 5.8 4.35 5.87 2.96 8.47 2.55 3.49 4.23 4.42 3.9 2.84 2.01 12.31 3.37 7.86 28.9 3.21 3.47 2.74 5.86 2.61 3.2 2.77 3.32 4.38 3.3 4.15 20.8 4.29 6.78 16.58 5.79 4.33 4.79 5.7 4.77 5.09 1.88 4.5 5.07 6.68 13.6 2.8 3.04 5.67 33.76 4.29 5.98 9.15 2.9 2.98 5.39 7.15 4.02 16.01 4.21 15.26 19.94 6.18 5.56 2.59 5.81 3.3 3.93 4.4 15.27 9.56 41.13 2.51 3.4 3.11 3.71 1.68 2.61 3.45 2.13 4.39 2.73 3.67 2.3 2.56 1.77 14.41 3.34 1.73 2.82 4.53 7.13 6.73 2.23 3.79 8.37 2.87 4.47 4.58 2.38 3.4 3.7 7.01 8.18 3.79 3.98 3.79 3.52 3.51 3.96 3.96 5.27 2.5 8.33 5.34 6.09 2.73 4.25 6.55 9.41 6.26 12.32 3.14 10.19 7.65 2.36 3.85 3.66 2.87 9.88 3.13 2.93 5.02 4.25 7.25 3.69 5.24 5.05 9.7 3.47 8.01 3.63 5.86 21.66 2.39 3.57 3.56 7.81 4.85 5.29 4.98 2.12 6.65 3.71 3.78 5.89 4.57 4.43 3.87 4.43 4.62 3.91 5.33 18.27 3.37 3.74 3.09 8.34 30.8 2.6 6.11 3.92 3.67 4.13 4.13 3.09 3.58 2.21 10.76 5.16 9.26 2.95 4 3.07 3.49 4.4 1.97 2.9 3.46 2.81 4.31 1.23 3.26 2.42 2.2 5.11 5.5 4.88 5.55 2.34 5.91 13.78 5.36 1.7 12.79 6.19 2.56 2.22 4.22 1.86 11.66 2.92 15.13 31.04 5.75 2.95 4.49 8.38 16.2 2.58 3.82 4.68 5.69 4.02 2.44 9.15 3 23.61 7.37 7.56 14.19 2.58 6.06 3.78 36.27 4.04 8.77 10.8 8.83 2.44 1.22 38.26 3.16 6.17 4.36 5.05 22.32 3.15 3.79 14.27 4.36 5.23 2.77 4.55 4.44 5.28 5.98 5.12 4.87 3.9 2.83 3.87 2.79 3.01 33.92 3.26 5.12 9.67 4.78 6.12 5.58 4.11 4.26 4.39 4.13 6.78 15.12 3.27 4.34 4.01 2.45 5.01 3.94 6.02 3.16 7.75 4.08 5.34 4.92 2.15 4.24 2.6 6.31 2.47 3.88 5.19 3.28 13.5 4.81 6.13 4.37 3.64 2.1 8.18 4.48 3.65 2.03 4.39 4.2 2.69 2.97 5.26 4.12 3.46 14.82 3.79 34.73 2.49 2.87 5.13 2.37 3.6 1.64 3.74 2.75 5.44 9.49 4.92 15.15 2.79 4.3 4.58 4.45 3.66 3.44 34.85 2.97 4.77 3.25 2.31 3.74 4.52 2.64 2.65 7.92 13.6 8.2 13.39 9.84 3.41 4.91 23.17 1.98 2.62 8.43 2.49 5.06 9.42 4.76 4.45 2.88 4.95 17.32 3.32 3.88 4.83 3.08 3.73 26.66 2.36 8.37 3.07 3.09 3.43 1.79 4.32 2.83 4.94 2.43 3.87 3.68 3.32 2.12 3.48 4.24 3.01 9.96 2.52 4.45 4.82 11.11 3.18 4.93 8.02 4.48 2.27 3.93 2.96 2.65 1.92 2.31 5.45 5.16 14.47 5.76 3 6.07 1.83 2.53 4.72 8.26 5.1 2.3 5.69 3.29 12.27 2.74 8.77 3.28 4.99 3.83 5.15 3.91 5.03 4.64 40.2 3.32 3.36 4 3.33 9.15 5.73 2.22 3.14 15.21 6.11 1.57 17.65 3.15 3.08 2.53 9.65 2.54 2.99 2.84 10.13 2.44 4.99 3.46 3.78 2.9 1.75 3.03 3.59 2.79 6.1 3.87 3.58 2.96 8.66 3.94 7.69 3.24 9.79 6.3 4.9 11.57 2.26 1.96 2.55 1.99 7.88 9.08 3.99 2.97 5.04 4.44 5.82 3.18 20.39 4.78 2.59 4.2 13.88 2.89 6.62 3.06 4.12 4.38 2.09 3.7 5.77 6.74 22.15 2.94 3.93 3.45 11.86 4.67 3.4 3.79 3.85 3.27 3.31 3.13 2.97 5.55 14.79 7.11 8.66 4.24 3.58 3.78 16.95 3.24 6.02 3.85 24.63 8.79 1.83 3.91 3.03 1.76 6.99 6.86 7.53 3.64 5.21 7.95 38.62 2.46 3.8 2.77 2.87 5.09 3.01 6.27 3.84 3.45 4.64 5.69 1.52 2.55 6.37 3.3 8.34 4.72 5.4 4.82 2.08 5.19 4.69 4.93 13.35 2.1 4.17 5.13 7.6 4.66 1.99 9.98 2.6 1.84 5.5 4.77 44.88 4.32 2.97 3.5 4.95 13.38 5.11 27.67 4.29 10.96 3.52 2.03 4.77 5.56 4.29 9.55 14.38 3.46 18.71 4.33 5.74 4.58 2.64 5.76 4.08 7.92 2.29 2.44 3.77 5.13 17.42 2.65 2.49 3.21 15.24 4.57 2.56 5.78 12.82 3.26 15.49 3.84 2.68 7.61 8 4.54 11.36 5.12 8.8 2.76 4.1 2.17 3.61 7.67 3.05 5.58 1.92 4.37 6.47 2.05 5.05 3.54 3.47 7.15 2.62 2.14 2.44 5.43 4 6.56 6.85 3.12 4.67 3.67 5.48 14.9 2.71 3.55 8.16 4.75 2.61 2.87 4.72 3.71 3.04 2.59 3.97 3.28 5 3.92 3.92 6.84 3.86 4.36 14.41 2.59 3.07 10.77 7.77 5.86 2.93 8.11 4.61 4.48 1.03 4.66 3.21 11.32 6.72 3.89 3.58 2.99 5.5 3.48 3.07 4.66 4.08 10.29 5.28 4.04 5.19 3.04 11.01 5.36 2.7 3.61 3.51 3.73 4.79 2.39 3.19 6.92 10.63 21.01 3.21 5.18 2.7 2.53 3.85 4.44 1.52 6.47 3.9 6.8 9.37 2.43 3.07 4.37 9.65 6.55 3.14 7.14 3.96 2.36 23.29 3.98 4.73 2.44 4.96 2.57 2.13 3.72 2.99 6.05 2.65 3.85 2.96 3.37 4.87 2.89 2.81 2.33 2.75 4.01 3.12 7.27 5.85 3.35 5.76 6.88 7.85 13.34 2.96 5.03 3.66 5.96 31.62 2.46 13.76 4.69 4.52 6.52 4.9 2.75 9.3 5.49 8.74 3.64 5.28 5.5 3.79 12.35 2.6 4.41 2.55 4.52 5.5 9.1 9.09 2.59 4.65 47.46 3.17 3.87 2.95 3.98 20.65 5.01 4.46 4.37 4.11 6.14 45.59 3.23 2.45 8.3 3.68 3.16 3.81 4.05 4.43 3.91 3.36 14.02 2.93 3.6 5.64 4.92 4.56 10.55 8.16 2.97 4 4 5.32 6.93 3.24 3.43 3.98 2.5 1.76 1.91 3.09 7.07 25.52 3.91 5.09 4.75 6.56 4.69 4.91 12.46 2.94 4.92 9.02 2.54 3.7 3.47 3.51 3.19 4.28 3.51 5.76 5.37 7.22 4 10.39 4.33 2.47 5.33 3.47 4.46 4.21 4.14 4.21 6.89 5.2 3.59 6.19 5.3 5.16 4.32 3.3 3.01 13.79 31.13 2.97 2.03 7.16 3.07 4.01 4.47 2.28 8.54 4.95 2.6 18.97 2.87 4.5 4.38 4.53 9.25 3.41 4.04 23.68 4.83 2.47 1.45 6.35 2.28 3.39 4.54 2.61 2.81 6.55 3.46 6.7 3.57 2.87 4.63 6.17 5.39 3.41 9.02 3 6.41 10.62 2.12 1.87 2.72 3.98 4.21 3.42 4.08 2.21 54.28 4.99 1.98 3.71 1.87 5.66 5.63 2.04 3.35 9.41 5.57 1.87 4.52 2.8 6.21 1.79 6.03 3.71 2.5 20.49 2.68 1.7 3.88 3.88 8.51 3.08 2.85 4.44 3.46 4.75 3.69 3.66 9.66 2.31 5.18 5.86 4.16 5.81 3.18 5.44 2.32 4.66 4.7 4.07 5.19 5.74 4.15 10.73 5.73 2.26 4.22 4.5 2.29 4.3 3.14 2.93 30.51 4.23 2 4.14 3.17 6.48 4.15 16.58 3.74 7.73 3.58 3.64 3.24 2.77 10.4 7.92 5.14 4.99 19.47 4.72 4.5 2.42 3.41 2.84 4.04 3.81 2.74 4.18 3.49 4.29 6.16 8.81 2.88 3.29 4.27 2.41 6.19 6.83 3.24 2.51 32.4 3.14 22.45 5.16 5.73 2.57 1.97 5.8 28.95 4.03 2.77 1.89 3.26 3.85 2.46 2.65 5.53 3.1 7.84 3.9 3.39 2.65 47.26 3.06 2.11 3.26 3.61 6.28 6.66 9.89 3.31 2.89 3.7 1.39 13.9 2.28 4.66 4.69 3.35 6.47 7.3 4.33 2.92 5.15 4.12 3.08 3.48 4.4 8.13 6.54 4.88 2.62 2.11 3.39 5.07 6.93 9.25 5.39 8.6 11.92 3.62 3.88 3.56 1.74 17.83 1.27 3.3 5.87 2.35 2.86 4.1 8.78 2.41 3.08 3.71 6.23 10.21 7.3 4.2 3.26 5.44 3.14 3.66 3.69 4.77 12.25 8.05 4.19 10.58 4.26 3.69 3.8 1.39 4.58 4.84 3.38 5.68 3.63 6.83 3.54 3.15 7.33 4.01 5.7 2.44 13.35 6 3.36 2.76 2.74 3.38 4.99 2.67 3.28 4.3 4.15 2.51 3.45 4.08 4.26 4.98 4.69 5.35 5.62 2.98 3.74 35.18 2.76 3.22 6.96 3.84 3.77 3.3 5.19 1.83 6.34 9.72 3.09 2.48 11.21 4.12 2.58 5.23 7.99 2.16 7.24 4.61 1.84 3.21 22.08 3.32 32.58 2.31 3.61 3.98 1.75 2.69 5.52 22.06 4.05 7.71 3.74 5.49 3.25 10.29 14.53 4.2 3.61 3.26 4.7 4.03 4.57 5.63 4.45 5.33 19.41 6.56 4.21 4.23 4.73 31.59 2.84 12.11 3.63 4.67 6.07 2.23 3.93 2.87 1.9 6.31 2.47 4.08 7.01 12.15 3.54 4.89 3.7 4.72 3.89 4.41 2.16 7.74 20.16 5.15 4.46 6.13 6.91 5.02 2.93 4.44 2.84 4.84 4.51 5.02 5.72 2.78 3.77 3.2 20.12 4.74 2.46 3.05 22.92 3.59 4.62 8.4 3.56 4.14 3.78 4.11 9.12 2.73 5.25 5.11 7.06 6.2 2.63 14.4 4 5.64 34.16 3.74 3.69 6.8 4.19 11.71 5.65 4.97 2.82 3.04 1.99 6.42 4.1 15.62 4.03 9.08 3.32 4.72 6.15 4.34 3.55 2.82 13.2 4.65 2.29 2.58 4.82 12.23 3.38 2.82 2.93 2.66 1.8 2.57 7.72 9.5 5.31 2.91 3.02 4.35 4.96 1.88 5.48 7.88 2.64 9.26 3.3 3.75 2.97 4.41 3.58 11.36 3.68 3.85 4.91 2.93 2.8 6.48 3.53 6.5 2.75 3.77 6.5 3.06 18.22 2.23 3.9 2.87 28.91 3.03 15.53 10.79 1.72 2.89 1.49 10.42 3.68 3.66 3.89 1.42 4.13 5.69 5.13 20.96 16.63 6.97 3.28 8.07 3.16 2.64 14.58 9.4 5.39 3.15 16.49 33.85 3.88 1.73 4.31 5.04 3.36 2.25 4.32 5.97 5.22 3.08 5.42 3.2 3.63 3.61 2.68 6.27 3.76 2.29 3.41 8.74 4.14 3.27 4.15 4.85 20.29 16.13 3.89 2.72 21.14 4.26 6.34 3.32 8.13 2.62 4.15 2.72 4.52 4.92 3.66 5.03 3.44 7.82 8.11 3.43 8.31 11.49 3.53 2.76 2.28 3.35 2.97 3.49 3.32 13.77 1.2 8.91 4.53 3.56 2.9 5.02 9.42 8.72 2.68 6.71 3.2 25.45 2.8 3.54 5.84 12.91 3.12 4.87 4.09 14.84 9.78 3.51 3.93 7.38 4.35 3.5 3.91 7.24 12.62 2.57 9.96 3.39 3.66 3.09 2.89 3.83 3.93 6.72 12.73 7.62 3.33 2.09 2.98 10.47 41.79 3.72 3.83 4.67 3.81 6.4 4.39 4.42 4.6 2.15 11.5 1.42 3.93 5.21 30.72 3.16 5.32 4.7 4.52 3.81 3.64 5.34 6.38 1.13 3.05 7.34 9.08 2.74 5.03 3.05 3 16.03 3.24 4.37 4.46 3.46 3.7 8.67 2.54 3.63 6.17 2.34 2.24 1.39 5.5 4.09 5.28 4.62 5.23 2.56 9.05 2.28 11.75 3.8 3.45 3.97 10.56 6.55 4.76 3.82 11.55 3.61 3.85 7.11 17 4.67 2.23 4.14 1.59 3.48 3.95 8.69 3.36 6.64 1.97 3.09 2.47 4.17 4.44 2.85 9.32 4.5 3.85 4.86 4.96 1.66 5.33 5.85 3.13 4.38 3.33 4.67 2.08 2.81 2.98 4.24 33.03 6.73 5.02 3.03 8.35 6.59 6.91 2.25 4.26 4.33 4.53 1.62 2.1 2.92 3.6 6.87 40.42 2.09 3.81 4.56 3.87 2.9 3.68 3.92 4.23 3.68 4.29 3.12 2.85 4.16 5.22 2.82 3.31 3.2 6.33 3.03 54.56 5.31 3.46 4.43 5.26 8.24 3.64 3.16 3.29 4.56 2.71 2.74 3.22 5.92 3.74 4.28 6.9 6.2 23.65 16.52 6.62 3.16 14.32 2.35 40.46 2.65 3.84 2.85 7.55 7.31 7.44 10.86 12.05 5.01
51.67 39.91 31.97 37.03 41.07 64.6 50.5 25.49 45.47 71.7 77.07 33.92 75.41 80.81 51.09 56.23 71.13 23.02 50.14 77.12 67.45 69.3 48.44 51.87 19.57 73.31 67.44 87.74 61.56 22.9 51.63 55.32 31.33 52.12 71.1 60.02 55.38 43.65 54.59 64.86 56.85 65.93 10.23 67.21 47.8 71.33 86.29 44.13 57.93 33.9 65.05 27.07 45.25 29.17 43.71 94.21 23.97 59.85 86.43 37.66 38.52 41.1 41.3 79.26 14.55 8.3 60.43 59.59 10.65 45.3 29.34 66.73 24.4 31.96 37.22 45.38 31.07 61.2 52.2 36.45 64.22 21.66 38.35 6.69 66.83 46.32 55.16 11.64 60.52 37.39 51.25 60.49 63.25 4.32 39.52 41.97 70.18 59.97 21.5 65.45 32.89 45.37 52.74 18.39 75.91 46.39 57.28 61.95 8.85 33.03 12.61 44.4 17.53 84.71 37.88 68.34 37.46 41.35 74.91 72.76 49.7 66.6 67.74 90.68 49.25 56.93 50.98 72.47 42.76 26.54 74.17 62.97 45.34 41.29 17.6 8.87 16.95 62.99 51.81 44.75 65.47 51 33.22 41.72 53.18 31.79 76.48 56.29 52.14 35.42 81.61 47.96 57.47 61.83 66.12 30.36 84.28 50.99 65.27 73.76 59.66 40.04 8.92 46.03 74.87 46.17 55.14 50.7 52.1 74.29 72.16 50.42 10.41 13.78 58.46 10.22 23.09 49.04 43.97 14.21 53.72 70.64 40.38 72.74 58.12 20.87 37.43 34.67 32.79 53.96 77.8 70.98 61.13 22.74 65.01 35.43 43.74 77.63 64.65 68 77.47 79.22 44.78 58.02 62.46 42.71 35.27 46.41 43.24 72.01 36.31 46.14 51.88 52.41 24.91 49.38 59.58 23.02 70.48 85.52 41.75 73.66 36.2 7.24 54.37 68.86 47.37 45.65 38.36 68.29 10.88 25.26 45.32 73.5 27.42 39.95 61.83 31.19 63.33 71.06 51.55 43.6 83.12 77.01 83.97 35.55 66.64 54.37 38.07 75.89 47.16 65.74 55.51 25.26 65.92 41.43 40.37 52.83 38.94 21.39 55.24 33.41 10.48 31.5 77.04 76.15 77.97 52.68 46.13 43.11 42 45.04 30.78 56.73 64.89 68.19 36.96 60.94 76.96 24.63 57.98 35.31 44.55 51.55 49.19 50.73 58.16 68.23 55.38 55.77 5.3 34.9 38.98 10.97 58.66 55.27 64.04 39.48 70.44 27.1 47.61 55.59 58.66 37.11 57.33 45.79 64.64 13.89 26.15 9.01 35.48 85.91 63.69 77.04 87.48 39.84 69.52 68.06 29.53 50.41 55.63 53.12 43.87 28.02 13.47 52.36 61.24 74.91 76.62 65.13 60.71 65.85 47.35 35.15 47.82 41.59 50.95 49.87 43.77 62.28 40.43 40.78 61.32 63.37 57.13 38.07 36.15 104.65 61.71 57.08 52.58 50.95 23.83 58.87 23.01 62.05 49.41 105.58 63.34 49.26 6.32 21.45 64.1 35.92 70.12 63.8 55.06 54.5 44.27 46.12 67.16 31.57 51.68 30.34 37.86 56.07 37.98 58.76 47.8 36.45 55.77 40.11 36.17 65.6 90.43 45.32 35.78 19.36 29.97 63.78 60.45 10.02 70.39 14.45 73.84 23.16 49.34 32.29 52.12 7.53 59.35 38.19 84.18 91.37 61.39 85.3 26.8 41.41 32.64 61.8 41.38 52.72 6.59 42.98 25.06 70.15 54.37 48.39 10.96 49.54 6.97 64.68 22.86 66.52 42.25 69.99 33.75 48.77 69.28 61.23 76.06 40.66 39.66 60.15 78.24 8.34 59.92 78.58 18.53 63.53 68.36 80.94 67.42 83.59 37.89 56.21 64.92 47.33 43.41 76.25 51.28 82.21 59.06 16.33 55.68 65.84 53.12 54.97 32.91 81.16 40.8 29.72 12.62 37.36 13.62 34.12 37.39 36.21 66.92 26.52 59.87 49.04 42.4 24.53 74.22 19.72 44.04 27.49 47.7 22.71 66.91 66.17 66.78 38.59 58.41 54.48 26.54 70.95 8.17 21.64 41.96 26.56 52.89 40.34 21.04 3.59 33.25 65.72 67.02 59.54 49.38 61.18 57 65.35 27.09 47.81 34.36 74.46 70.3 81.68 42.86 22.25 71.42 77.56 66.61 64.68 73.68 28.95 57.26 37.38 70.36 16.85 42.72 63.16 24.96 44.1 50.15 64.18 37.63 28.82 47.25 11.97 52.05 3.92 46.69 14.51 75.03 66 73.4 35.48 56.62 27.56 36.83 45.39 41.86 51.44 38.16 53.42 79.01 82.82 18.28 59.76 25.86 47.58 50.85 31.2 18.27 51.05 35.18 54.68 10.79 36.73 17.67 39.39 40.94 28.05 48.51 25.4 48.92 74.57 50.6 71.35 45.88 36.7 78.23 54.15 35.94 52.97 64 55.57 23.83 52.78 61.29 69.49 63.82 14.2 69.49 90.37 63.33 56.39 76.36 16.69 28.49 40.22 64.09 51.38 36.57 42.61 60.79 59.46 65.6 66.3 63.26 53.04 57.3 24.38 57.39 38.06 47.62 58.76 41.55 39.41 41.77 60.33 41.11 12.69 45.93 67.31 60.72 55.83 5.65 68.82 72.5 81.25 28.69 30.42 31.5 17.23 40.5 17.92 77.43 14.65 42.33 77.69 80.06 74.21 85.2 52.65 50.52 10.49 47.08 64.6 43.11 41.28 78.27 47.9 64.8 52.04 58.7 66.95 62.58 46.53 63.37 72.58 39.91 20.68 78.64 62.13 59.48 85.88 60.04 23.64 85.07 73.38 71.17 57.49 53.57 9.77 51.45 78.37 51.04 36.36 43.84 62.95 43.88 17.02 50.34 64.68 20.77 48.59 70 55.54 5.94 54.39 29.85 19.92 63.75 78.35 62.67 73.43 46.68 27.42 43.52 52.06 76.26 63.59 35.82 18.11 67.76 53.36 20.61 49.98 50.26 7.52 29.76 40.67 56.17 40.68 51.67 6.16 36.61 55.94 34.24 8.87 50.13 28.17 40.89 61.27 6.02 20.48 37.12 37.99 56.47 5.75 62.87 60.66 48.46 17.15 41.73 75.51 28.94 70.53 68.73 37.51 44.97 46.27 57.87 84.1 53.94 61.3 11.98 90.69 40.15 64.75 59.89 48.57 70.35 67.9 92.44 50 45.19 77.17 25.15 95.09 67.31 24.95 55.93 44.19 22.14 15.36 45.68 27.33 25.68 80.35 75.28 67.54 26.89 69.19 27.53 33.03 38.25 14.92 42.57 72.09 18.68 55.84 75.28 83.83 9.34 83.73 24.06 55.8 89.94 29.21 47.33 76.1 41.57 12.15 15.16 40.07 17.23 33.04 10.61 66.27 30.84 66.25 29.26 46.82 64.49 69.12 71.68 46.68 21.14 25.86 63.69 43.1 53.37 65.8 61.11 16.8 81.81 56.05 33.63 59.84 27.72 82.2 54.87 34.92 45.56 53.06 48.8 3.57 38.82 43.11 83.75 20.32 26.64 59.38 16.71 38.3 69.02 36.32 74.77 42.14 93.78 13.94 13.74 25.87 28.72 10.65 32.72 57.83 84.09 50.71 19.52 91.99 19.35 52.71 90.89 29.9 18.48 56.63 50.08 53.92 36.4 72.86 80.1 58.89 78.02 35.14 52.53 68.44 31.08 46.88 28.67 59.36 79.56 38.3 6.28 37.74 81.58 33.38 24.9 28.07 36.84 34.93 57.6 14.07 22.45 45 66.17 49.99 62.89 50.95 45.88 21.75 51.59 71.71 42.8 48.86 74.55 58.96 72.36 40.98 29.95 40.46 76 48.74 34.48 38.41 35.78 40.81 15.84 22.12 69.07 65.88 28.34 8.61 52.78 72.73 43.41 6.73 59.56 52.24 52.41 66.6 66 22.98 65.43 52.39 35.09 51.84 52.25 51.7 19.69 18.52 20.06 69.92 43.43 60.11 16.15 24.2 77.89 35.31 27.62 45.18 51.6 58.8 63.38 50.65 20.06 75.23 33.78 87.31 38.96 84.97 43.17 37.86 48.53 23.42 65.31 55.51 71.36 39.78 37.47 34.71 17.32 34 74.13 29.28 77.05 17.71 25.99 54.17 23.54 22.09 14.02 60.21 65.22 49.01 17.17 55.9 57.46 13.11 68.82 31.57 49.39 3.99 6.51 13.61 30.68 61.11 71.78 52.23 52.02 9.71 67.19 35.31 76.89 57.78 21.55 42.48 78.73 76.16 45.66 63.06 38.75 55.91 37.64 66.69 51.17 54.55 46.28 69.78 5.8 76.38 53.86 54.51 57.42 72.73 37.23 68.72 58.55 59.79 46.37 45.63 85.7 67.36 42.52 8.89 52.07 42.92 92.85 58.03 65.47 38.47 69.71 27.15 62.54 75.28 47.43 75.12 27 57.48 7.58 57.6 60.33 13.9 62.85 13.32 66.38 5.43 73.07 13.11 51.52 30.66 61.28 42.73 44.17 72.6 83.1 34.8 32.7 38.21 50.73 86.33 47 47.48 15.84 57.5 52.26 45.21 30.55 66.19 53.8 85.51 83.42 42.63 43.12 35.28 9.24 48.17 87.07 2.78 35.01 44.54 43.14 59.16 56.83 58.94 50.58 31.19 35.84 39.94 53.32 82.94 60.65 55.21 62.8 51.78 21.57 52.94 43.15 59.53 68.88 23.28 72.53 71.52 67.77 40.08 44.8 29.21 35.64 52.83 46.92 47.66 52.85 46.9 66.13 65.32 50.7 27.42 54.6 42.14 25.47 71.34 77.03 68.38 40.53 51.75 56.51 62.64 11.16 28.17 25.19 74.09 21.11 51.54 28.41 77.44 33.79 49.32 57.16 21.59 71.51 40.77 75.94 61.06 38.37 65.15 32.87 60.78 25.17 15.84 67.35 57.68 26.05 41.97 75.78 64.84 38.56 77.52 55.57 40.35 22.58 7.52 64.98 15.51 34.42 48.81 16.48 54.16 86.28 35.51 73.84 42.2 44.48 88.02 32.37 32.6 14.93 82.11 51.33 65.28 10.3 45.23 77.87 73.15 56.23 70.86 9.92 50.52 43.43 45.2 80.86 60.45 64.29 23.27 52.17 20.77 37.73 13.55 46.83 57.4 12.1 37.47 29.64 23.72 53.77 58.09 14.64 57.43 5.1 62.52 85.48 46.36 54.52 34.38 15.25 57.22 60.19 26.24 26.02 26.45 61.05 40.24 60.3 52.19 54.78 23.4 21.44 51.3 41.69 32.19 12.65 13.78 42.21 45.8 61.4 78.89 56.29 90.05 16.73 11.46 55.87 68.89 86.75 66 73.15 49.88 72.41 23.88 41.17 14.63 26.33 34.56 76.22 86.4 81.42 52.52 80.17 73.9 44.58 55.63 75.71 32.88 58.71 84.31 40.6 13.18 22.78 31.23 53.88 52.26 46.06 53.65 54.39 93.96 70.06 27.97 46.5 51.46 4.09 61.99 57.55 44.9 40.26 55.35 70.17 63.53 77.11 3.97 45.22 88.58 46.59 55.24 92.4 43.21 40.22 60.37 40.96 67.41 66.97 46.79 60.97 25.63 56.94 53.21 43.22 71.89 54.08 35.99 70.16 36.77 70.24 74.21 41.62 68.3 39.93 68.65 75.71 63.39 47.24 13.62 83.57 37.87 29.93 46.01 56.37 71 55.87 55.65 77.57 72.61 15.68 30.29 46.36 43.26 24.53 71.58 78.49 13.42 75.53 7.55 33.43 55.49 65.03 66.96 44.85 33.4 37.87 25.44 62.56 87.3 53.23 73.63 33.33 49.38 58.39 64.19 97.62 30.5 67.44 54.49 16.45 31.23 25.41 47.86 74.47 38.83 9.88 37.77 59.25 37.6 75.05 47.24 57.56 68.41 13.21 42.25 90.51 25.31 31.48 72.23 59.23 62.1 37.88 61.93 49.21 73.52 16.71 39.3 81.58 29.69 75.12 71.31 35.03 76.66 79.24 41.77 52.34 64.54 82.61 26.01 43.89 50.02 56.82 43.28 42 6.95 79.26 66.08 51.78 60.1 4.5 48.38 47.36 49.62 29.08 7.21 62.64 77.45 54.78 33.45 94.23 58.66 66.24 25.85 27.73 11.75 51.23 54.41 46.87 25.5 27.73 59.55 30.96 65.14 37.33 40.37 44.41 71.84 64.58 60.27 44.72 27.14 57.39 53.18 6.28 73.95 48.76 56.16 19.1 42.94 7.13 41.28 23.43 22.04 44.44 49.88 59.7 26.17 56.9 63.67 38.79 7.32 40.75 39.12 76.78 66.22 77.66 27.93 63.45 52.75 70.69 47.83 89.49 21.3 59.32 41.38 69.52 28.76 61.54 41.83 28.07 38.55 34.43 33.04 45.98 51.92 50.76 44.7 8.31 59.07 28.25 59.16 49.64 34.97 46.01 60.23 43.58 50.4 17.89 48.06 40.39 12.39 85.65 41.67 64.1 44.92 58.92 26.72 25.94 36.33 58.84 13.35 59.88 65.85 65.2 11.68 11.77 66.73 8.07 56.31 8.33 73.28 35.04 85.85 32.43 50.31 38.82 55.43 12.02 57.36 74.27 26.55 64.07 78.7 34.05 74.46 6.68 46.14 43.46 69.52 12.35 37.64 49.27 33.55 28.64 52.26 6.46 46.48 59.77 43.89 20.64 19.58 53.43 25.83 43.43 52.3 27.91 32.59 67.72 64.25 73.83 44.97 60.64 35 57.59 57.5 39.62 20.88 19.19 72.64 105.31 58.38 46.21 70.21 62.17 56.55 80.4 6.4 49.75 56.85 10.74 9.5 61.23 47.56 59.41 95.84 26.47 64.87 83.63 39.7 57.31 31.95 69.21 48.93 84 40.37 82.91 8.74 66.85 60.5 26.57 33.49 39.51 36.18 37.04 45.24 42.28 88.26 50.83 50.33 61.87 27.87 32.22 28.33 34.71 27.98 98.48 45.89 33.05 18.91 35.52 30.77 73.63 70.93 15.71 23.65 47.37 54.85 52.28 33.37 25.25 75.66 37.1 19.56 42.49 39.71 22.73 41.27 62.57 34.92 42.94 20.85 40.99 41.58 65.64 36.21 85.67 67.4 68.25 21.03 4.46 66.29 78.43 44.05 58.91 8.62 60.51 56.62 23.44 31.26 75.34 18.5 10.42 31.64 66.04 50.31 59.17 11.85 65.18 42.2 64.01 20.74 100.95 44.16 18.23 54.43 71.51 67.16 28.22 39.98 58.72 71.73 13.51 60.87 36.96 100.56 84.99 41.42 55 39.66 65.85 7.61 23.21 44.23 81.75 32.65 65.96 89.51 66.27 55.06 42.21 50.89 52.41 40.13 38.23 18.2 63.62 27.87 27.58 54.42 30.48 41.92 5.57 73.7 24.69 52.11 38.6 66.74 45.54 66.96 48.76 27.83 37.2 54.13 64.07 58.59 25.03 45.78 60.91 53.02 71.76 63.92 4.99 40.88 59.88 54.56 61.3 60.41 63.72 80.48 44.05 40.76 37.56 26.1 18.39 7.19 47.34 64.1 46.83 63.01 6.12 43.13 15.81 61.84 26.09 6.42 54.85 77.09 67.6 29.46 51.86 74.54 26.19 66.38 55.79 45.78 68.77 15.81 20.72 76.62 38.38 62.13 8.58 61.39 47.24 48.09 48.72 69.57 55.73 25.1 63.73 55.99 32.89 5.87 64.59 55.19 56.01 26.47 37.45 62.08 79.16 80.12 4.69 54.73 85.58 56.11 82.65 10.54 81.79 56.84 52.67 28.92 58.35 33.78 43.37 31.96 47.57 29.35 56.11 21.35 72.7 17.78 87.91 70.11 42.57 49.01 9.58 83.33 21.8 50.08 48.4 44.05 39.27 47.19 67.98 11.48 34.89 29.3 39.8 65.2 61.65 7.34 54.52 12.97 57.68 74.2 50.84 54.92 42.87 46.04 30.71 70.21 63.29 44.8 52.53 61.73 43.33 53.3 65.7 50.87 42.13 25.99 24.45 46.11 22.18 49.91 52.16 81.74 55.14 29.92 24.73 86.64 65.57 23.01 28.23 44.64 57.54 78.74 24.03 53.17 34.33 70.28 45.72 82.51 31.31 23.84 75.5 64.96 22.74 47.29 69.85 8.63 24.05 61.17 69.77 48.81 20.48 14.72 8.12 51.76 61.97 41.85 37.65 11.8 65.66 51.92 27.56 21.63 13.52 57.51 80.23 37.99 46.31 43.72 41.07 57.58 28.29 50.69 69.1 15.44 74.37 35.35 63.56 18.63 55.59 58.94 59.35 38.9 80.96 19.13 40.73 69.86 40.71 31.62 15.61 42.17 23.96 35.86 64.52 5.48 61.95 34.14 100.15 49.7 37.96 81.08 27.69 83.14 36.53 54.99 56.78 64.52 56.32 27.73 60.72 59.02 22.48 45.73 32.28 8.34 63.71 41.93 29.84 41.24 47.74 38.15 94.51 59.18 53.64 26.35 50.93 84.7 69.41 28.26 16.13 55.71 61.18 44.51 13.66 53.41 60.04 46.49 26.91 29.34 37.87 39.19 56.46 34.57 37.33 55.89 22.99 79.14 12.99 23.97 66.36 61.34 14.06 53.48 75.98 44.14 84.3 50.05 54.02 66.73 16.91 48.27 72.26 19.75 60.67 44.04 54.5 66.61 66.37 31.66 52.6 32.24
4.99 2.09 2.2 4.51 2.88 1.93 1.63 3.01 1.93 2.5 2.64 2.78 4.09 3.86 2.3 1.97 3.44 2.44 2.74 2.82 2.39 2.21 1.99 2.4 3.2 1.96 2.4 3.84 3.78 4.66 2.34 1.29 2.86 2.71 2.43 2.16 1.67 2.22 1.85 1.39 1.88 5.76 2.19 3.83 2.41 2.08 2.65 4.18 1.86 2.96 2.78 2.91 2.54 1.39 2.26 3.13 3.97 2.09 3.15 2.93 3.12 2.44 1.74 2.12 2.9 2.46 2.09 1.6 3.06 2.02 1.6 2.2 3.09 3.42 2.82 2.43 2.52 3.14 2.61 3.05 2.8 2.77 2.35 2.13 1.15 2.39 1.7 2.69 3.36 1.97 2.53 2.19 3.52 2.82 2.27 3.31 2.33 2.56 1.6 2.57 0.65 2.47 1.81 6.38 1.72 2.5 2.45 2.82 1.88 2.47 2.36 2.67 3.09 2.64 1.88 2.27 2.27 2.41 3.99 2.31 1.53 2.66 2.81 2.3 5.91 1.93 2.09 1.69 1.74 1.69 2.06 2.5 3.57 1.92 1.97 2.3 2.43 2.05 2.32 1.97 2.17 2.94 3.46 1.62 2.46 3.5 1.48 2.94 1.76 2.34 3.07 2.04 1.77 2.89 4.99 2.35 3.38 2.5 3.37 3.37 3.57 7.21 1.96 2.7 3.14 4 1.93 2.32 1.81 2.23 1.77 2.78 2.07 2.76 1.25 1.96 2.55 2.85 2.58 2.22 3.67 1.48 3.84 2.89 2.57 2.15 3.02 1.93 2.55 0.76 4.15 2.74 1.87 2.73 2.74 3.83 12.88 2.66 2.52 4.29 3.08 1.69 2.42 3.04 2.35 2.03 3.83 3.95 1.71 2.83 2.37 3.85 3.1 2.29 2.72 1.86 2.43 2.25 2.82 2.62 1.95 2.79 1.49 1.57 2.12 1.83 3.34 2.32 2.11 2.62 2.35 2.77 1.86 3.73 1.12 1.87 3.42 1.84 2.01 4.06 2.07 2.37 3.22 1.94 2.36 3.03 2.41 3.02 2.77 2.3 2.2 6.91 2.25 1.66 3.98 1.28 2.25 3.1 2.63 3.51 2.56 2.89 2.48 2.92 1.88 1.65 2.33 5.22 3.02 2.49 1.87 2.21 3.37 2.43 1.83 1.81 2.49 2.2 2.38 2.14 2.74 2.92 1.81 2.52 3.69 2.32 2.13 1.79 2.98 1.4 2.03 1.76 2.79 3.24 3.1 2.3 2.18 2.92 3.95 1.99 1.61 2.64 4.47 5.99 1.31 3.31 2.72 3.24 2.18 5.28 1.79 2.04 1.8 2.13 2.7 4.04 2.58 2.27 2.81 6.59 2.3 2.28 2.7 2.55 1.99 1.93 2.57 2.56 2.32 1.88 5.04 2.29 1.92 3.57 1.99 1.89 2.59 2.03 3.6 3.84 2.03 2.17 3.02 5.51 2.51 1.75 3.7 1.78 2.22 4.89 2.69 2.58 2.49 2.53 2.35 2.37 2.55 2.75 2.51 3.18 2.83 1.9 2.3 3.29 2.78 3.87 3.5 2.55 3.43 4.22 2.81 2.07 1.84 3.29 3.83 1.34 2.27 1.48 1.99 2.54 3.31 2.25 2.26 2.39 2.72 3.27 1.03 1.73 2.42 2.1 2.9 3.46 2.98 3.15 3.35 4.2 1.81 2.14 2.78 2.23 2.59 3.47 2.58 2.11 3.5 2.6 3.65 3 6.05 2.58 2.5 2.53 1.43 2.08 3.1 4.64 2.09 2.95 2.58 1.91 1.95 3.2 2.17 2.71 3.62 2.23 1.62 1.51 1.89 2.74 1.57 1.9 4.02 2.13 2.62 2.1 1.92 2.08 1.95 3.54 2.53 3.64 2.5 2.23 2.91 1.92 1.89 3.4 1.46 3.57 2.36 2.65 2.95 2.1 1.24 2.71 1.92 2.93 1.95 1.96 1.2 3.2 1.63 2.51 1.86 2.38 4.69 2.57 1.97 4.38 3.08 2.88 2.07 2.06 3.98 2.87 2.67 2.61 4.4 2.24 2.79 2.49 2.3 2.05 2.62 2.53 2.84 5.44 1.76 2.23 2.27 3.1 2.15 2.22 3.74 2.66 3.26 3.4 2.42 3.21 2.46 3.36 4.32 1.83 1.76 4.42 2.41 1.41 2.28 3.41 3.02 1.83 2.39 2.27 2.08 3.48 2.99 1.21 3.09 1.35 2.99 1.2 1.81 2.49 1.98 3.68 2.61 2.66 3.08 1.91 2.08 2.7 2.37 2.4 2.07 2.56 1.49 1.64 2.18 2.25 1.81 2.77 2.13 3.38 2.74 4.95 1.59 2.65 3.09 2.05 3.38 2.8 1.51 3.82 2.1 2.48 2.53 2.15 1.86 3.32 2.46 2.43 3.16 1.73 2.01 2.78 2.7 2.61 2.5 3.62 2.51 2.83 3.45 2.04 2.62 2.04 4.6 2.93 2.06 3.26 2.51 2.64 5.2 2.4 7.01 2.59 3.01 3.85 2.37 2.99 2.8 3.2 3.49 2.07 1.99 2.22 2.61 1.94 1.87 4.07 2.39 2.37 3.46 2.62 4.44 2.8 1.74 3.46 4.22 1.91 2.69 2.01 3.36 2.99 2.17 1.7 1.9 3.93 2.17 3.43 1.26 1.98 1.75 1.09 2.41 2.88 2.28 2.06 1.98 2.17 1.52 1.4 2.66 3.55 2.15 1.67 1.36 1.86 2.91 1.08 2.79 1.99 2.47 2.41 3.61 2.92 1.85 1.79 2.95 2.21 3.22 2.8 4.37 3.17 3.16 3.35 3.17 1.39 3.53 2.22 1.86 1.7 2.91 2.59 2.13 1.81 2.06 2.3 2.48 1.94 2.52 2.72 2.98 2.07 2.43 1.36 4.24 3.14 1.44 2.62 1.91 2.61 2.67 1.96 2.42 1.82 2.83 7.4 3.6 2.1 2.46 2.46 2.77 2.56 2.8 2.95 1.76 3.03 5.22 4.41 2.71 1.97 3.8 3.48 1.93 2 3.44 1.38 2.86 2.41 2.1 2.94 2.25 2.59 2.02 4.89 3.11 3.51 1.89 2.16 2.33 3.27 3.53 2.66 2.3 2.37 4.17 1.39 1.63 4.09 2.77 2.07 4.17 2.75 3.79 2.87 2.03 2.04 1.83 2.46 0.99 2.06 3.46 1.88 2.52 2.34 3.32 1.56 3.1 2.56 2.55 2.46 3.31 2.84 2.18 3.43 2.62 2.68 2.59 2.17 2.43 2.12 2.55 2.09 3.21 3.64 3.84 2.54 2.4 1.68 2.75 4.02 1.67 1.52 1.98 2.07 1.62 3.16 1.82 1.5 4.15 1.5 2.27 1.98 2.33 2.12 2.73 3.09 2.31 2.13 2.15 4.09 3.59 2.4 2.08 2.97 2.37 2.03 2.11 2.25 4.04 4.09 3.37 2.66 2.36 3.34 2.45 2.11 4.01 3.49 2.56 1.93 2.2 3.36 3.22 6.97 1.7 3.23 1.29 2.69 3.29 2.37 2.56 2.2 2.23 2.96 2.25 2.61 1.75 3.46 2.8 1.8 2.24 3.58 2.44 2.58 4.18 3.43 3.3 2.66 3.21 1.91 2.92 3.46 2.3 2.61 3.26 3.35 3.28 1.82 2.05 3.43 1.16 2.49 2.53 2.89 2.17 2.36 2.2 1.43 2.72 4.36 2.77 2.34 2.43 3.46 2.14 3.23 2.49 2.28 3 2.74 1.66 3.36 2.76 1.65 1.78 2.72 2.17 2.38 3.63 3.06 3.08 2.5 2.61 1.6 1.58 2.42 2.07 2.58 1.62 3.81 3.6 1.85 4.59 2.69 2.83 3.13 4.19 2.9 1.83 2.83 3.39 3.12 2.85 2.72 1.03 3.24 3.13 3.68 1.56 1.84 3.57 2.2 4.63 2.75 2.22 2.06 2.25 3.54 1.58 2.31 0.99 4.35 2.12 2.97 2.55 2.04 2.86 3.13 2.61 3.04 1.75 2.14 3.92 1.95 2.86 3 1.84 2.04 1.82 3.41 2.68 2.71 2.62 2.58 1.53 3.63 2.53 3 3.06 2.69 2.37 2.67 2.8 6.61 3.62 4.08 1.8 2.66 2.1 3.21 2.43 1.93 2.67 1.88 2.61 1.68 2.37 1.71 2.63 1.77 2.09 1.45 2.19 2.7 1.56 1.85 4.03 2.76 2.77 2.3 2.95 2.69 3.91 2.97 1.97 1.55 1.94 2.8 2.54 3.33 2.44 1.91 2.08 4.05 2.46 3.56 2.57 2.86 2.9 2.3 1.14 1.7 2.74 1.75 1.57 2.97 4.28 3.12 3.4 3.29 2.32 1.95 3.99 3.15 2.24 3.05 2.41 1.34 2.55 2.62 2.83 2.77 2.32 2.18 3.22 2.38 2.37 2.5 2.13 2.75 1.9 1.35 3.31 4.47 1.46 1.79 2.44 2.97 2.8 1.9 1.76 3.19 2.5 2.32 1.88 2.84 3.67 1.62 2.67 2.23 1.82 2.96 3.79 2.18 2.24 1.61 2.24 1.95 3.23 2.96 6.22 2.54 2.8 1.68 2.09 3.26 2.29 2.84 1.78 1.75 2.79 2.95 3.47 1.69 1.92 3.09 3.14 1.94 3.42 2.5 3.89 2.84 2.49 2.12 2.25 2.92 1.65 5.33 3.02 1.97 3.83 2.71 2.08 3.9 2.22 2.5 3.34 4.02 1.96 1.4 2.78 2.64 2.91 1.02 1.73 2.85 5.19 2.86 3.99 2.59 1.54 1.9 3.1 1.58 2.08 5.07 1.79 1.78 2.77 1.72 3.68 1.84 2.63 3 2.72 1.44 3.44 2.63 2.83 5.14 2.29 1.3 2.92 2.78 2.3 1.66 2.91 3.17 2.5 1.71 3.17 2.99 1.84 2.01 3 2.69 2.55 2.54 1.89 3.01 2.35 1.78 2.4 2.28 2.72 1.46 2.83 2.02 2.32 2.77 3.83 2.34 2.83 2.11 1.45 3.23 3.73 1.79 4.07 3.07 2.68 2.44 2.27 1.95 3.83 2.47 2.09 1.79 1.41 3.26 2.52 1.71 2.38 2.36 3.27 2.65 1.99 2.1 1.93 2.37 2.34 2.4 2.26 3.27 1.82 3.08 1.11 2.45 1.88 2.7 2.86 1.75 2.06 2.41 2.15 3.78 4.26 3.95 2.32 2.11 1.56 4.42 2.42 2.4 2.6 2.71 3.63 1.1 3.23 2.91 2.5 4.45 2.99 1.48 3.29 1.89 1.74 2.76 2.08 2.11 2.91 2.97 2.08 2.61 3.91 3.37 2.9 2.18 2.83 3.38 2.54 2.34 1.67 2.82 1.8 1.89 1.32 1.99 3.19 3.22 2.66 1.3 2.53 2.47 2.12 2.43 2.28 1.92 3.19 2.34 2.96 2.59 1.7 3.26 1.91 2.96 3.11 2.66 2.12 2.33 1.93 3.51 5.27 4.04 1.92 3.3 3.37 1.34 4.03 2.02 1.28 2.21 2.44 3 2.98 2.95 1.78 1.91 3.26 2.6 2.9 2.72 1.89 2.71 2.99 2.67 2.46 2.59 1.86 2.59 3.31 0.93 2.35 4.11 2.6 3.42 3.71 3.2 4.29 2.75 2.85 2.11 2.69 2.61 4.93 2.46 3.96 1.22 4.12 1.93 2.05 3.03 4.65 4.49 1.34 2.72 2.77 2.23 3.15 2.5 2.68 2.6 1.95 2.15 2.76 1.79 1.69 3.56 2.78 2.01 2.33 3.98 2.32 3.55 1.73 2.34 2.33 2.91 1.39 3.15 2.44 2.31 2.95 2.46 2.25 2.38 2.64 2.19 2.26 2.72 1.42 2.57 2.44 2.73 1.77 2.04 1.31 3.07 2.32 5 2.48 2.44 2.32 1.57 2.17 2.58 2.93 1.82 1.75 2.25 3.48 1.85 2.74 3.71 2.25 2.16 2.05 3.21 2.88 2.54 2.98 1.93 2.08 2.46 2.4 2.42 2.18 1.8 3.69 1.57 2.65 2.6 2.67 3.35 2.54 2.21 3.67 1.8 3.41 3.62 4.08 3.39 3.07 3 2.93 1.88 3.9 2.87 2.88 2.15 2.99 2.81 2.6 3.58 2.67 2.78 1.67 2.76 0.99 2.42 2.39 3.46 2.57 2.81 3.94 2.97 2.1 3.02 2.17 2.2 2.13 2.31 1.71 3.13 1.82 1.78 2.52 2.93 4.38 3.5 3.01 1.8 2.4 2.53 2.7 2.58 1.06 2.91 2.96 3.15 6.7 3.36 2.8 3.65 2.32 2.59 2.22 3.25 2.53 3.4 2.37 2.78 2.74 3.15 2.27 2.85 2.65 1.86 2.08 3.21 2.22 1.55 3.14 1.75 1.66 2.24 3.66 2.73 2.35 2.51 1.56 3.98 3.21 2.42 2.49 1.75 3.33 2.6 1.47 2.8 1.8 2.45 0.76 3.16 2.11 3.78 3.06 3.51 3.22 2.42 3.23 3.04 7.34 3.13 1.56 1.88 2.18 2.39 2.18 2.14 1.88 1.18 2.73 2.09 2.31 2.56 1.49 3.49 2.36 2.75 1.79 2.77 2.66 2.29 3.44 3.55 1.74 4.3 2.2 3.32 3.39 3.96 2.49 2.56 3.77 2.25 1.19 2.23 1.18 5.23 2.3 2.14 3.76 3.29 3.21 2.27 2.39 2.72 3.77 3.07 3.36 1.68 1.78 2.82 1.87 2.77 2.55 2.41 4.25 1.99 4.59 2.51 2.33 1.58 2.44 2.75 4.41 1.69 2.35 2.12 2.17 2.14 1.14 3.23 2.72 2.11 3.02 1.32 4.3 2.08 1.97 2.21 3.72 1.89 2.25 2.57 2.63 2.46 3.65 1.93 2.04 2.65 2.47 3.18 1.94 1.75 3.03 2.48 4.03 2.59 1.96 1.88 1.96 4.32 2.86 2.95 1.97 2.33 5.72 4.72 1.74 2.43 2.67 2.21 1.65 2.24 2.08 1.94 2.01 3.78 1.17 1.93 1.57 1.73 2.26 1.19 3.15 2.56 1.31 3.85 3.55 2.24 2.48 2.14 2.55 2.31 3.86 3.01 3.28 2.27 2.35 2.87 4.07 2.16 1.71 2.45 1.9 2.44 3.19 3.02 1.28 3.91 3.08 3 2.63 2.33 2.5 2.75 2.9 3.29 3.57 4.2 2.31 3 1.35 8.25 3.3 3.03 4.29 1.68 3.2 1.02 2.02 1.89 1.86 2.79 2 3.01 2.72 2.9 2.83 2.77 2.57 3.26 3.37 3 4.48 1.34 2.38 2.76 2.07 1.81 2.46 3.04 2.77 1.87 2.24 2.87 2.33 2.17 4.63 2.81 4.3 2.03 2.64 2.92 2.33 4.79 2.65 2.81 3.5 2.8 3.2 2.74 3.26 2.6 3.03 2.84 2.01 3.07 2.48 2.26 1.13 2.67 1.82 4.71 2.9 2.07 3.69 3.55 1.89 2 3.05 3.34 2.91 2.84 1.49 2.3 3.2 2.3 2.85 2.16 4.15 2.18 2.12 2.22 3.34 2.85 3.09 3.33 2.91 3.11 1.84 4.35 2.02 2.32 1.34 2.43 3.9 2.83 1.28 1.59 1.97 1.91 3.53 1.56 1.97 1.82 2.39 3.23 2.04 2.64 3.81 1.38 3.68 2.22 2.98 1.76 3.09 3.82 2.14 2.59 2.94 1.89 1.93 2.08 3.44 2.04 2.76 2.44 2.36 2.53 2.51 1.57 3.7 2.42 2.08 1.92 1.83 2.94 2.99 2.95 2.71 3.78 2.4 2.69 1.86 3.07 2.25 2.67 3.52 3.26 4.3 3.28 2.93 2.82 1.25 1.31 3.17 2.64 2.19 1.94 1.91 4.72 2.14 2.43 2.85 3.21 3.43 2.62 1.83 3.57 1.23 4.29 1.69 2.67 2.02 2.69 2.18 2.25 2.83 2.01 2.97 2.68 2.76 2.24 2.16 2.2 1.57 2.34 3.25 2.37 1.9 2.15 8.51 2.76 1.85 1.98 3.15 1.52 2.42 2.37 2.16 4.4 4.26 3.77 2.42 3.04 2.56 2.9 3.56 3.87 4.51 2.33 1.87 2.03 2.63 2.34 2.69 1.5 1.82 2.55 1.94 5.36 2.9 1.34 1.66 2 3.21 3.08 3.83 1.96 2.39 1.25 3.52 2.49 3.04 2.22 4.01 1.79 2.25 2.73 3.23 3.26 2.77 4.63 2.07 3.24 2.19 2.01 2.21 2.27 2.74 2.7 4.75 2.85 2.62 1.63 1.33 3.5 2.14 1.84 2.29 2.32 1.47 3.07 2.05 3.66 1.95 3.6 3.51 2.14 2.89 3 1.71 2.72 2.5 2.33 2.41 2.47 2.94 1.97 3.02 2.75 3.27 2.26 2.57 1.7 1.49 2.06 2.42 2.38 2.51 2.67 1.4 2.51 3.44 2.17 2.57 1.5 1.45 1.82 3.13 2.87 1.7 2.72 2.01 2.24 2.51 3.21 4.05 2.89 2.68 1.77 2.51 4.61 1.69 3.45 1.64 2.44 2.48 2.98 3.74 1.92 3.16 1.53 1.81 2.02
1.75 1.01 1.23 1.64 2.54 1.73 2.8 3.93 1.06 0.49 2.68 0.76 2.91 0.91 1.68 1.51 1.31 2.03 0.83 0.47 1.44 2.66 1.31 1.94 3.18 0.64 1.8 2.39 1.7 1.73 2.6 1.62 1.15 1.81 1.15 1.68 1.03 0.79 2.33 1.32 1.66 2.31 3.17 1.81 1.69 3.31 3.03 1.04 0.66 2.41 1.92 2.45 1.48 1.85 1.9 1.19 2.95 1.3 2.72 1.73 2.41 3.08 0.98 0.66 2.26 1.63 1.51 1.15 4.69 2.75 1.81 1.21 1.92 1.21 3.27 1.93 1.52 2.14 1.19 2.07 2.17 1.99 2.37 2.09 1.38 1.54 1.44 1.93 1.19 1.04 2 0.95 1.78 2.35 2.12 0.99 2.51 1.6 0.88 0.55 0.55 0.45 1.41 3.16 3.19 1.44 1.42 1.57 1.8 2.48 2.02 1.59 1.72 1.25 1.38 1.6 1.02 1.51 1.85 2.34 1.83 0.64 1.85 0.88 2.97 0.88 0.98 2.39 1.74 0.93 1.19 1.56 2.18 2.16 1.64 2.26 2.18 0.82 1.8 3.05 2.17 1.1 2.72 2.35 2.05 1.66 1.57 1.34 0.86 2.44 3.01 1.65 1.04 1.87 2.09 1.91 1.65 0.76 2.4 0.99 2.2 0.74 2.09 2.22 2.7 1.19 1.33 1.33 1.32 1.04 1.09 1.27 2.55 1.23 1.21 0.5 1.99 2.29 1.9 2.09 1.92 1.65 4.36 1.21 1.34 1.22 2.09 0.87 1.67 2.12 1.97 0.36 1.95 1.4 1.5 2.51 2.77 1.8 1.85 1.15 1.96 1.92 1.11 2.28 0.71 1.45 2.21 1.62 0.79 1.79 1.8 2.9 1.8 2.29 2.4 3.77 1.56 1.81 1.43 2.96 1.91 1.27 0.98 2.3 1.47 1.49 2.04 1.29 1.69 1.84 2.22 2.17 0.98 0.99 1.01 2.65 1.42 0.65 1.3 2.49 2.76 1.61 1.08 1.43 1.3 1.91 1.65 1.84 2.39 1.59 0.68 1.81 1.71 0.66 1.48 2.97 3.35 2.55 2.8 1.63 0.99 2.76 3.45 2 2.27 1.55 1.66 0.98 2.1 1.34 1.45 0.86 2.6 1.27 1.68 0.6 1.43 1.42 1.87 1.85 0.85 1.56 1.32 0.87 4.31 2.46 1.41 1.24 2.15 3.45 2.51 1.42 2.44 1.87 1.75 0.89 2.29 2.66 2.7 1.19 1.73 1.07 2.7 2.42 0.33 2.51 1.18 1.95 2.32 2.88 0.81 1.02 2.76 1.53 0.97 3.6 1.98 0.57 0.82 3.09 2.9 2.79 1.96 1.86 1.72 2.39 2.06 1.99 2.82 2.4 1.72 1.42 1.85 1.71 0.96 1.23 0.69 1.87 1.19 1.25 1.15 1.86 2.57 1.74 1.57 1.35 1 1.28 0.51 1.78 1.15 1.75 1.72 1.4 1.77 1.97 2.63 2.9 1.86 1.44 1.88 2.34 2 0.78 1.9 2.94 3.61 1.49 2.4 1.53 1.84 2.12 1.87 2.12 2.34 2.19 0.33 1.42 1.75 0.96 5.22 1.96 0.82 1.54 1.07 1.88 0.8 0.92 2.34 2.34 2.54 1.9 2.28 1.11 0.72 1 1.67 0.85 1.31 2 2.38 2.27 1.44 1.64 1.29 3.34 1.49 0.93 2.39 2.3 1.1 1.77 2.16 0.58 1.92 1.55 1.39 1.12 1.64 1.7 1.53 2.54 1.7 1.39 3.28 1.01 1.19 1.62 2.32 2.14 1.73 4.22 2.64 1.1 2.29 1.16 1.8 1.3 0.85 3.09 1.51 0.94 1.49 1.64 2.51 1.33 0.81 1.49 1.38 1.33 3.17 2.38 1.67 2 2.16 3.5 1.02 3.7 0.97 2.69 1.9 1.17 1.71 0.82 2.3 1.37 3.06 1.36 1.1 1.93 1.7 1.16 1.77 2.75 1.23 2.76 1.93 2.23 1.69 1.36 1.66 0.95 1.87 1.14 1.34 0.98 2.34 1.16 1.43 0.95 1.71 3.06 1.04 1.45 2.15 1.97 1.2 1.44 1.2 2.36 2.22 2.02 2.58 1.21 1.74 2.12 1.77 0.93 1.49 0.68 1.48 1.72 2.71 1.52 0.83 1.22 2.67 2.36 3.67 0.78 1.37 2.66 1.92 1.12 2.99 2.94 1.62 1.45 1.33 1.95 2.76 2.93 2.09 0.64 0.83 2.05 2 1.01 0.88 2.32 0.52 2.3 0.82 2.68 1.78 1.71 1.66 1.84 3.88 2.04 1.71 2.47 2.32 2.27 0.99 2.74 2.4 1 0.45 1.46 1.72 2.04 1.39 1.72 1.72 1.89 2.3 3.08 1.27 1.09 1.23 0.85 2.05 1.9 2.17 0.88 1.52 2.16 3.35 1.59 1.94 1.45 1.91 1.12 1.69 1.72 0.94 0.91 1.02 2.52 1.65 1.62 2.97 2.58 0.64 2.14 0.3 2.23 2.19 2.08 1.59 2.66 3 1.34 2.3 0.57 1.08 1.62 1.87 1.14 3.79 2.41 1.69 1.1 0.53 1.46 0.57 2.11 3.94 1.74 1.48 1.09 3.08 0.44 1.08 4.08 1.29 4.5 1.2 2.79 0.26 1.97 1.41 1.16 1.85 1.16 0.63 2.48 2.55 2.42 2.96 3.07 1.93 1.97 2.06 2 2.58 2.83 2.06 2.01 2.89 1.47 2.72 1.77 3.52 4.28 1.04 0.56 1.71 1.19 2.21 1.91 1.63 1.56 2.58 2.08 2.03 4.02 1.96 1.15 2.52 3.43 1.42 1.33 2.74 1.73 4.11 2.54 2.5 0.57 1.91 1.27 2.26 1.99 0.62 2.45 1.93 1.61 2.93 1.41 1.54 2.59 1.27 1.24 1.4 2.28 1.12 1.56 2.56 1.79 1.49 1.66 1.62 1.74 1.57 1.57 1.75 2.35 1.31 1.42 1.74 1.22 1.17 3.16 0.46 3.01 2.73 2.22 1.39 0.65 2.12 2.69 1.62 2.58 1.54 1.77 1.59 0.58 1.76 1.83 1.13 1.93 1.12 0.77 0.7 1.74 1.91 0.96 1.31 2.94 2.69 1.51 1.71 1 0.47 1.72 2.12 1.6 1.08 1.59 1.44 1.3 1.22 1.25 1.7 3.56 2.29 2.45 1.86 1.25 2.35 2.52 1.3 1.51 0.88 2.05 1.83 2.38 2.88 0.79 2.9 2.71 2.18 0.41 1.15 1.74 0.61 1.45 1.09 1.47 2.34 0.68 3.4 1.84 0.93 2.03 3.56 2.21 0.4 1.1 2.02 3.7 1.34 1.47 1.28 2.21 1.15 1.79 1.95 1.73 2.41 1.46 1.58 2.79 1.4 2.98 0.72 1.8 3.36 1.36 2.01 2.07 2.27 1.54 2.75 2.77 1.64 1.76 1.67 1.36 5.69 2.81 0.57 1.03 1.54 2.5 2.51 2.18 2.9 1.45 1.82 1.62 1.9 1.9 1.55 1.22 1.39 1.83 3.38 0.67 2.1 1.57 3.05 1.76 0.55 1.73 2.66 1.42 1.87 1.09 1.8 2.14 2.21 3.8 1.77 1.36 1.31 2.04 0.31 1.38 2.04 1.1 1.43 1.84 1.45 2.24 1.6 1.52 0.94 0.33 1.64 1.84 3.12 2.04 2.42 1.11 1.37 1.39 1.19 1.05 4.48 1.99 1.16 2.22 2.44 1.79 1.38 1.73 1.57 1.3 2.26 2.1 1.47 2.48 2.21 2.41 0.97 1.45 1.52 2.33 1.63 1.61 1.69 1.67 1.79 2.54 2.24 1.88 1.05 1.56 1.31 1.97 1.55 2.88 2.38 2.13 1.27 1.1 2 1.43 1.44 1.46 3.02 1.96 1.59 3.02 0.91 1 2.49 1.33 1.98 2.43 0.61 1.67 1.89 0.95 1.4 2.21 4.05 2.36 0.43 1.09 0.45 2.7 1.32 0.61 1.76 2.15 4.19 1.66 2.96 2.27 1.57 1.6 1.57 3.57 3.09 2.46 2.17 2.89 0.92 2.98 2.16 1.03 2 1.63 2 2.37 1.67 1.45 0.6 0.61 1.88 1.95 2.47 2.17 1.39 1.25 2.23 2.82 1.41 1.88 1.41 1.63 0.75 3 0.48 1.1 0.9 4.49 1.3 1.46 1.2 0.57 1.82 2.37 1.98 2.66 2.35 3.88 1.38 1.91 1.95 1.11 2.95 1.11 2.36 1.22 2.04 1.95 1.27 1.29 2.99 2.55 1.64 2.4 2.39 2.69 1.29 2.29 2.05 2.06 1.91 2.41 0.53 0.91 0.78 1.92 1.28 2.55 0.88 0.87 1.8 1.52 0.84 0.88 1.81 2.72 0.46 1.45 1.58 1.05 1.76 1.8 0.69 1.75 1.46 1.21 0.7 2.29 2.52 0.66 2.16 1.48 2.14 0.99 2.19 0.74 1.79 1.87 1.19 1.89 1.29 1.99 1.88 1.08 0.72 2.88 0.96 0.59 1.93 0.96 2.58 3.48 1.26 1.24 1.9 1.77 2.36 1.51 1.28 2.09 0.99 2.31 1.3 2.03 0.92 1.79 1.41 1.74 2.59 0.95 1.38 1.76 2.11 3.03 2.23 1.73 3.93 2.7 2.37 2.67 4.41 1.77 1.58 1.72 1.36 2.16 1.7 5.07 2.34 1.57 1.2 2.09 1.23 1.61 1.77 1.3 1.45 1.61 1.41 1.3 1.77 3.64 1.71 1.88 1.94 1.97 1.41 2.22 2.36 0.91 1.73 0.79 1.72 1.69 1.81 0.82 1.13 1.56 1.52 2.18 3.14 4.96 2.52 1.05 2.96 1.61 1.21 2.08 0.48 0.72 2.81 1.62 1.18 1.32 1.87 1 2.4 1.68 2.33 3.73 1.58 3.05 1.85 0.95 1.19 1.99 2.14 2.02 1.1 0.96 1.54 2.54 1.15 0.98 1.71 1.7 3.68 1.16 1.28 1.89 2.02 1.43 1.74 2.02 0.99 2.83 1.63 2.41 2.41 2.26 1.5 3.16 1.53 1.43 2.24 2.46 1.34 1.67 2.58 1.7 2.98 0.91 1.39 1.26 0.89 1.3 1.63 1.74 1.84 1.75 0.76 1.47 2.98 2.22 2.59 1.14 2.44 0.85 2.45 1.65 1.52 1.88 2.12 2.25 1.98 1.96 1.11 2.85 1.1 1.6 1.7 1.53 2.62 2.62 1.54 3.08 2.19 4.14 0.67 2.44 1.74 1.37 1.23 2.6 1.5 1.58 1.75 0.8 0.77 1.56 1.75 1.19 1.16 1.85 1.59 1.45 2.5 1.41 1.74 3.1 2.15 2.07 1.85 0.41 1.59 1.37 1.76 1 1.71 1.09 1.36 0.72 1.6 2.12 1.87 1.45 3.49 1.57 2.55 1.6 1.12 0.79 0.73 1.09 1.69 2.24 0.8 0.97 2.2 1.51 0.6 1.18 3.05 0.72 1.24 1.82 2.17 2.4 2.1 2.89 1.05 3.33 1.29 2.41 1.31 2.13 1.54 2.69 2.1 2.18 0.69 0.92 0.98 1.07 4.62 2.5 1.35 0.47 1.82 2.58 1.43 3.58 1.96 2.56 0.44 2.45 1.16 2.27 2.07 1.19 1.39 0.73 1.75 1.68 0.95 1.86 2.01 2.04 1.91 1.36 1.85 1.58 0.78 2.37 0.65 2.5 1.27 1.42 2.34 1.79 1.84 2.25 1.42 1.46 1.22 1.26 1.31 1.06 1.25 0.97 1.71 2.26 2.95 1.69 1.37 0.66 2.02 2.54 3.05 1.89 2.45 3.72 2.34 1.52 1.46 1.29 2.26 2.06 1.89 1.98 1.62 1.67 1.76 2.64 1.07 1.55 1.19 1.01 2.34 1.95 3.62 0.98 1.55 2.07 1.47 1.75 2.3 1.69 2.39 1.9 1.68 0.92 1.9 1.73 1.75 1.56 1.55 2.17 2.21 1.69 2.05 1.74 1.56 0.95 1.51 1.49 3.61 1.73 4.41 2.94 2.06 2.67 2.74 2.43 0.74 0.71 0.74 2.9 1.29 1.64 1.39 1.25 2.03 1.85 1.71 0.97 1.09 1.12 1.54 1.61 1.76 3.82 1.42 2.7 0.74 1.33 1.61 2.23 2.79 1.19 2.21 2.47 2.84 1.99 1.22 3.98 1.79 1.85 1.05 1.63 3.13 1.59 0.58 2.21 1.32 0.91 2.64 1.79 1.37 0.92 1.82 2.35 1.26 1.33 2.59 2.83 0.59 0.87 1.62 1.31 2.77 0.67 1.97 2.3 2.52 3 1.09 0.78 2.7 1.48 2.18 1.6 6.13 2.24 1.92 1.29 1.25 1.95 2.58 1.82 2.54 1.78 1.23 1.64 2.4 1.41 1.95 1.74 1.5 1.13 1.53 1.42 3.02 2.15 1.3 1.98 2.79 0.86 1.58 2.24 2.54 0.91 2.58 2.71 1.58 1.95 0.91 2.31 1.97 1.77 0.93 1.68 1.27 1.04 1.96 2.7 1 1.69 2.95 2.04 2.17 3.16 1.53 1.26 1.42 0.88 1.86 1.81 0.92 1.23 1.81 1.01 1.39 1.78 2.11 4.28 1.69 1.53 5.18 1.81 2.61 0.95 0.29 2.41 0.95 0.93 0.6 1.66 1.62 1.49 1.68 1.56 1.95 3.15 2.74 2.74 3.43 2.36 2.85 1.34 1.33 1.47 1.21 2.33 2.06 1.74 2.58 1.48 1.6 2.72 2.03 1.05 2.23 1.11 0.72 1.63 0.99 1.26 2.07 1.39 1.65 1.27 2.11 2.18 1.55 0.95 2.16 1.37 1.73 0.9 1.4 1.44 2.31 0.97 2.74 1.81 1.42 1.05 2.05 5.08 2.91 1.68 1.51 1.81 1.59 1.58 1.12 1.22 2.27 2.96 1.96 1.76 2.89 1.79 1.77 1.99 2.68 0.86 1.67 3.16 1.66 1.9 2.25 1.72 1.97 2.37 2.23 1.05 2.24 2.22 0.8 1.09 1.3 3.56 1.49 2.19 2.3 1.93 2.27 1.64 2.55 1.42 2.18 1.62 1.87 1.52 1.77 1.35 1.83 1.71 2.38 1.68 2.67 1.52 1.55 2.84 1.62 1.28 2.11 1.57 1.85 2.26 1.23 0.48 1.86 0.96 0.32 3.41 1.9 2.09 1.68 1.77 1.87 1.21 2.17 1.95 2.11 2.04 2.25 1.43 0.94 1.79 1.64 2.98 1.32 1.67 1.93 0.94 2.49 1.1 1.92 1.09 2.98 0.53 1.27 2.36 1.73 3.08 1.75 1.24 1.56 1.28 2.97 1.69 1.38 1.82 1.09 1.3 2.38 1.08 1.45 2.44 1.71 1.4 1.73 2.75 1.98 6.4 1.59 2.06 1.52 1.35 2.38 2.67 1.27 0.95 2.56 2.16 3.49 1.74 2.01 1.84 3.5 0.98 1.87 1.91 0.65 2.5 1.83 3.03 2.42 2.02 2.91 1.49 1.94 1.69 1.35 2.18 2.48 1.7 1.11 2.32 0.37 1.84 2.16 2.04 1.41 1.86 2.82 2.27 3.13 1.41 1.65 2.43 2.85 1.49 2.44 1.38 0.59 1.72 1.58 0.87 1.43 1.53 2.11 1.82 2.85 1.98 2.22 0.59 0.42 2.99 1.78 2.54 3.13 4.44 1.81 2.82 2.3 0.87 1.05 2.48 1.72 1.85 1.95 3.21 1.43 2.33 1.48 2.04 1.3 1.84 0.94 3.56 4.49 2.57 1.3 0.83 2.91 1.97 0.31 0.83 3.64 2.4 1.69 1.74 2.13 0.86 1.53 1.25 1.56 1.06 1.65 2.21 1.45 1.31 0.59 2.31 2.19 1.83 1.78 1.67 3.64 1.83 2.5 1.5 1.57 2.08 1.43 1.65 1.54 0.86 2.09 1.51 1.93 1.89 0.75 1.58 1.27 0.62 1.51 1.49 1.28 1.38 2.42 1.59 1.75 0.95 2.28 1.32 2.43 2.04 2.72 2.58 2.42 1.64 1.07 2.32 1.09 2.53 1.85 1.99 1.16 3.16 1.86 0.87 2.03 1.47 2.38 2.37 2.57 2.01 1.83 1.17 2.71 2.15 1.39 1.44 2.45 1.99 1.51 1.88 1.96 0.78 1.98 2.19 3.89 1.22 1.37 2.03 1.38 2.72 1.24 3.45 1.35 0.78 1.13 0.55 1.11 2.99 1.96 1.11 2.45 2.04 1.87 1.8 1.28 1.46 1.29 1.34 4.19 2.39 1.36 1.57 2.07 2.74 1.82 1.91 1.61 1.11 1.11 1.15 1.69 2.03 2.46 0.89 2.3 1.55 1.32 2.01 1.06 1.61 2.29 1.79 1.53 1.27 1.99 0.5 1.13 0.83 1.31 0.52 2.21 2.12 0.47 2.95 1.37 2.09 2.91 1.67 1.75 2.4 1.84 0.98 1.13 2.1 0.88 1.92 1.85 1.84 1.37 1.35 2.88 1.2 1.76 1.69 1.79 0.52
4.35 41.77 19.53 3.38 2.07 19.81 43.64 16.58 53.98 26.27 33.12 3.11 29.88 2.93 32.93 29.77 6.96 14.77 12.89 14.22 10.38 5.47 29.46 28.76 5.44 54.57 33.34 49.39 6.85 4.09 3.17 7.03 6.66 13.12 82.17 47.81 7.49 3.05 8.32 4.97 3.97 15.58 3.3 33.45 26.13 11.71 79.8 5.45 11.44 14.01 48.92 19.56 6.25 6.75 14.8 40.18 4 10.84 70.65 8.08 35.59 8.06 6.49 42.03 3.91 4.37 18.02 4.44 26.09 31.55 3.94 17.39 4.29 5.36 15.72 6.29 3.61 5.55 5.15 3.93 5.07 3.44 2.2 20.83 58.83 3.47 2.05 7.77 48.57 10.15 10.68 38.72 15.45 1.5 4.08 10.18 36.61 13.82 3.43 6.63 3.97 23.06 7.33 9.4 60.86 5.46 6.36 4.45 23.38 6.63 2.58 12.39 6.71 48.71 3.72 5.07 3.7 7.06 4.3 14.5 30.69 9.62 12.89 35.72 5.32 2.39 8.08 7.26 13.64 5.67 37.11 54.49 55.47 13.56 2.84 3.59 3.4 6.98 4.75 42.63 5.47 21.14 12.69 4.1 10.89 2.69 55.77 26.73 2.38 1.66 49.85 9.41 4.12 17.93 6.33 5.43 54.59 10.76 42.58 30.16 1.85 33.48 3.31 10.22 55.37 27.66 4.8 10.81 17.58 11.1 13.83 3.42 3.13 2.84 24.61 2.1 5.81 31.12 10 3.69 4.59 58.1 9.69 28.41 17.95 3.95 24.04 40.53 4.71 15.91 14.93 6.89 6.63 3.52 30.13 17.63 9.93 45.47 4.73 42.95 5.59 8.3 13.25 35.66 18.62 31.45 7.31 19.25 5.44 12.66 39.71 8.47 2.55 18.38 4.49 82.33 6.21 4.91 13.56 32.03 3.44 24.32 8.75 2.97 20.37 29.27 3.26 4.51 5.41 41.64 3.85 2.95 1.52 28.22 24.78 5.87 3.13 3.95 42.79 67.21 49.15 12.34 3.85 20.69 40.86 3.72 29.55 8.77 7.79 7.61 4.24 53.47 4.49 4.16 5.63 14.21 37.64 19.69 5.34 4.43 29.91 3.69 3.66 15.76 43.71 5.38 33.96 21.58 27.03 3.38 7.47 13.8 24.62 3.74 39.93 16.91 14.36 58.96 6.11 2.06 15.49 8.91 5.38 5.35 2.5 20.94 44.05 39.09 4.43 5.53 2.09 7.73 4.4 3.08 17.96 12.61 18.7 6.65 6.57 37.36 32.58 21.56 29.02 31.12 57.13 1.69 16.59 8.45 6.91 2.91 3.51 37.19 4.24 5.55 5.21 5.91 7.18 25.32 4.05 2.98 2.53 6.49 6.35 7.9 3.64 36.21 9.97 23.57 12.74 25.79 2.55 7.93 29.14 14.34 2.9 26.83 8.33 5.37 11.56 4.1 4.47 20.36 3.33 7.56 20.15 4.27 2.26 65 14.42 3.06 10.08 35.55 4.11 19.51 21.49 7.93 39.98 61.65 5.9 4.36 1.84 3.51 18.9 14.7 8.08 6.53 3.29 12.92 3.54 5.28 11.05 20.52 3.39 3.08 12.83 4.41 8.75 20.28 5.13 5.21 72.65 41.85 10.75 64.31 57.6 1.71 12.43 8.78 6.19 42.86 20.52 6.15 4.87 2.25 6.28 1.61 30.22 4.22 4.44 3.07 76.85 29.91 62.81 53.77 41.84 54.05 10.49 2.06 11.46 49.07 5.26 3.61 2.18 26.68 6 35.55 3.87 4.56 4.76 16.71 2.24 5.15 40.99 3.53 10.72 34.64 2.95 4.06 44.13 15.77 12.16 3.43 2.07 26.34 32.46 4.14 52.04 37.02 5.25 2.63 2.63 15.25 74.57 15.8 3.42 25.35 59.06 15.4 3.25 20.39 7.47 22.28 37.05 6.14 34.57 16.58 3.89 6.73 3.88 55.68 11.49 14.01 2.82 8.18 7.02 6.16 4.44 3.42 28.24 10.28 6.11 3.48 5.29 6.7 4.87 10.94 4.16 1.89 24.02 6.18 66.51 42.22 14.22 28.5 6.02 5.39 2.66 30.63 6.2 8.98 5.44 4.29 37.35 6.69 2.24 14.13 2.47 5.41 19.6 44.56 39.44 13.33 16.68 6.71 6.48 3.66 5.85 37.33 6.32 8.76 38.52 16.62 4.99 37.04 21 39.7 31.96 5.06 17.79 9.39 14.91 3.1 2.82 26.74 12.9 12.37 3.86 7.28 4.94 3.25 32.04 34.62 9.14 1.82 6.78 3.31 17.06 11.33 10.22 49.98 5 7.05 2.89 8.78 13.1 40.87 25.04 11.67 4.23 31.12 1.99 11.51 2.33 13.81 3.44 39.19 9.31 5.08 27.71 36.97 7.62 6.37 2.36 11.61 42.92 27.99 32.58 5.07 39.98 65.65 63.64 5.82 14.18 38.33 46.06 27.14 3.26 11.1 4.42 8.32 3.07 16.99 5.1 21.76 19.06 2.54 14.37 14.19 11.47 7.79 31.68 5.76 3.31 8.36 1.89 33.85 1.3 24.49 34.58 11.59 4.96 18.44 46.17 31.43 30.03 48.98 2.75 9.88 2.65 18.87 1.17 8.3 5.16 4.47 50.75 3 26.18 2.63 7.85 4.84 12.81 48.73 34.1 27.81 4.58 5.05 2.98 6.56 12.34 33.35 31.69 33.37 5.08 65.62 21.53 33.51 21.36 37.21 38.16 2.16 55.24 61.51 2.61 6.29 65.95 13.61 7.18 7.73 16.55 7.56 48.49 3.93 39.73 43.72 27.39 68.05 76.58 13.25 6.01 37.49 5.47 22.37 61.05 18.59 20.69 18.66 3.78 0.38 16.64 16.35 30.68 39.36 11.03 23.7 5.6 2.7 4.11 50.31 1.36 3.78 74.28 4.34 1.92 13.92 6.99 35.98 66.55 47.99 7.36 14.58 28.64 3.51 3.79 18.12 31.64 4.43 3.88 4.49 5.11 5.79 4.14 3.59 3.13 2.56 4.78 9.46 35.13 8.04 5.99 1.92 26.65 6.48 3.08 14.15 16.52 6.19 8.72 7.66 4.78 2.62 4.59 18.56 10.05 3.78 10.83 7.38 25.08 6.52 10.94 96.42 4.75 6.12 14.3 5.45 12.45 24.47 26.12 7.47 2.62 29.41 2.62 73.02 35.92 3.76 8.76 14.88 41.59 57.47 16.24 4.57 7.23 18.79 4.18 22.46 16.68 4.3 5.63 6.03 19.44 3.11 6.95 13.03 8.86 45.65 58.71 47.39 4.01 38.42 5.56 51.66 3.62 4.82 5.6 50.4 2.86 14.91 8.77 20.66 2.93 63.12 11.58 3.77 83.66 3.3 8.63 23.38 26.99 2.54 5.2 3.75 3.11 3.94 4.58 6.4 2.97 9.03 3.11 23.77 41.48 18.49 35.31 5.28 2.19 24.06 4.16 5.78 3.27 46.34 39.27 4.57 12.94 11.79 6.53 4.37 2.76 15.27 33.32 20.52 26.19 7.56 14.42 9.2 7.41 1.77 75.79 2.86 2.75 44.26 23.13 9.46 4.63 34.07 56.72 3.61 66.9 13.39 3.07 7.27 18.3 3.96 4.36 4.46 33.04 40.53 3.26 49.89 8.53 14.65 73.8 1.65 46.2 5.44 8.76 7.17 5.61 72.25 2.83 5.55 4.88 5.95 49.15 13.51 2.31 2.73 15.07 21.14 52.62 22.73 4.48 4.1 18.96 7.33 11.41 3.44 46.64 29.6 56.26 5.96 1.98 3.22 58.44 10.08 5.7 5.01 5.27 4.97 38.68 66.51 37.98 6.3 36.55 18.77 8.25 22.83 6.27 13.92 55.06 34.07 7.25 3.7 4.77 21.11 2.24 2.65 9.47 35.33 4.05 5.71 2.93 16.56 23.07 2.37 4.32 5.58 22.62 3.72 27.34 18.47 7.45 54.77 1.65 6.66 6.55 5.9 2.54 4.22 2.95 11.63 28.1 43.15 4.01 4.68 20.61 4.03 5.35 12.23 3.76 2.68 55.11 10.24 1.91 11.21 5.25 48.11 2.31 34.97 6.71 8.13 16.4 4.34 8.62 4.64 24.69 58.63 63.18 4.92 3.57 3.65 66.6 6.11 44.2 13.45 7.58 20.97 1.82 3.99 4.61 24.06 51.49 12.37 20.25 33.93 4.89 3.13 13.83 5.42 7.21 3.26 1.95 46.96 7.79 5.32 48.86 64.62 3.24 5.83 8.68 2.4 12.68 4.48 11.4 55.69 21.03 35.69 6.89 23.88 9.44 4.02 13 6.12 34.24 29.89 5.73 3.74 4.29 54.81 55.06 4.7 7.37 9.48 14.92 5.44 26.79 12.5 25.72 69.27 22.34 39.24 20.77 6.04 2.37 44.96 15.24 35.37 30.53 14.38 26.01 17.21 46.13 55.86 4.58 36.16 8.37 10.59 22.33 18.71 16.32 9.38 19.8 3.05 51.2 2.6 14.47 22.16 3.84 11.04 36.53 14.17 4.85 5.88 59.19 3.68 6.8 11.8 32.02 54.11 40.46 11.02 2.8 28.9 5.37 3.66 6.43 51.57 6.03 14.59 63.27 3.83 21.74 2.89 6.33 73.9 57.58 0.63 3 40.52 4.52 6.95 5.97 10.72 13.41 4.17 2.38 17.49 4.34 39.21 5.01 33.38 10.37 6.45 6.99 6.77 3.27 6.53 39.32 4.06 25.42 5.37 24.69 3.62 17.32 10.06 7.05 20.64 2.08 3.56 4.61 15.78 5.09 21.37 3.02 10.09 3.91 23.43 2.68 15.36 17.78 17.47 3.62 2.71 59.3 34.84 3.03 8.17 4.37 5.6 2.61 4.91 29.53 60.21 3.03 26.74 7.13 3.76 47.91 6.71 2.47 26.57 33.85 33.21 45.93 23.43 7.9 7.72 33.58 11.9 5.27 2.3 2.75 3.8 2.25 3.55 17.64 3.29 3.05 2.17 4.91 21.83 10.57 7.22 3.01 6.65 40.38 11.37 18.36 1.08 5.58 15.67 10.27 40.08 5.6 58.06 6.33 8.22 2.32 4.01 32.35 40.32 19.36 4.57 22.09 4.48 11.11 9.72 36.13 5.84 4.41 3.37 5.35 5.66 4.76 7.9 18.78 15.15 17.3 27.33 8.99 8.11 25.5 21.21 4.64 43.78 1.47 7.01 32.58 5.51 19 3.09 2.01 13.22 49.34 26.55 3.72 4.96 10.53 4.57 6.8 7.33 11.9 1.96 4.56 4.05 8.11 19.19 3.45 40.71 2.75 5.58 9.05 69.45 4.84 41.86 2.11 5.95 17.05 49.51 17.69 32.14 66.17 5.79 21.19 2.16 4.06 4.73 4.54 10.57 51.88 32.36 49.8 12.61 42.79 21.78 2.01 5.07 2.19 4.1 7.38 44.89 17.12 8.44 19.18 3.62 10.25 33.71 39.49 5.16 3.25 59.74 36.11 17.22 4.16 40.93 4.33 55 23.34 23.62 3.55 8.94 22.93 7.99 28.44 3.6 4.02 47.22 4.42 5.61 65.83 6.32 3.68 6.75 20.59 28.77 5.42 8.28 43.38 3.41 4.97 8.67 3.14 14.92 24.63 9.81 5.26 35.26 28.07 56.62 8.93 9.71 4.89 12.66 68.07 7.53 4.05 2.84 37.96 2.61 4.03 19.42 5.67 16.99 6.02 15.69 7.53 27.54 3.39 4.1 5.58 20.6 4.95 23.92 67.5 3.43 67.17 16.64 9.4 39.48 16.94 12.57 24.51 4.69 7.28 5.49 17.94 33.34 6.09 7.86 22.64 22.98 7.41 4.22 17.34 6.33 55.14 38.73 6.92 4.13 4.04 23.24 13.81 4.86 9.48 6.06 8.83 18.85 4.44 2.64 4.14 9.43 7.17 8.35 30.58 4.91 2.14 5.39 42.83 60.48 3.79 61.37 5.94 7.14 3.39 3.92 19.4 4.28 6.2 8.8 5.32 47.01 7.81 5.43 4.34 3.81 24.48 2.99 31.03 8.26 32.64 49.47 5.48 1.46 17.09 67.51 4.18 3.29 2.29 24.96 4.35 29.17 3.53 2.05 46.66 39.76 14.42 32.43 16.95 11.88 10.1 4.71 2.28 3.9 35.95 4.29 35.01 9.37 1.78 8.59 3.38 24.45 4.75 35.23 19.72 30.8 6.48 10.9 10.07 2.22 5.44 10.37 2.05 17.83 28.84 72.94 1.59 36.33 4.63 3.36 4.22 6.53 42.73 20.29 8.28 5.07 45.58 30.44 5.46 3.06 5.09 3.81 4.17 60.82 70.27 2.58 3.01 11.35 4.71 23.19 23.94 5.15 14.29 26.57 5.35 1.71 38.75 4.81 2.11 4 1.9 2.48 28.96 5.76 9.36 4.54 6.09 25.71 2.39 64.47 25.76 5.8 4.76 6.25 8.02 4.69 4.56 6.2 4.55 4.98 64.54 38.22 15.97 7.13 15.31 3.28 4.27 58.69 21.44 5.29 26.12 18.78 37.8 3.73 23 8.74 1.19 3.96 2.67 12.9 6.04 26.83 11.51 4.48 9.44 24.23 5.15 25.79 40.22 3.08 6.33 47.32 4.02 9.42 1.92 5.61 4.13 64.62 3.09 5.45 14.56 11.71 6.68 4.81 1.46 21.46 39.38 7.74 3.88 4.28 5.98 4.78 40.92 10.38 6.43 2.25 8.33 4.14 4.2 10.24 8.69 8.92 19.61 59.28 21.87 15.7 36.5 4.92 74.59 7.69 4.48 4.79 6.36 6.84 24.87 2.82 10.97 5.91 5.8 3.76 5.38 16.63 20.73 60.28 5.67 3.67 14.18 5.15 5 26.26 15.67 26.89 39.61 43.89 7.79 4.07 4.14 20.34 15.39 7.2 5.15 2.07 3.96 33.29 4.79 102.42 11.65 13.25 10.29 5.57 4.1 3.96 21.84 3.67 71.92 11.37 2.86 3.95 16.78 2.92 7.58 6.4 3.28 6.19 7.61 9.76 6.31 10.49 6.61 26.22 6.55 8.01 2.81 5.65 2.37 5.48 10.32 10.06 13.13 3.55 8.95 17.2 32.62 4.81 20.73 47.54 44.57 12.89 1.48 14.44 14.15 11.27 6.58 2.83 16.35 9.36 2.81 7.96 16.05 5.88 4.41 9.41 6.52 22.78 65.84 1.88 31.09 41.8 10.76 23.81 47.63 11.01 2.64 6.67 35.97 73.79 5.04 46.8 4.29 63.02 3.7 13.22 2.85 111.66 32.48 5.98 3.53 23.05 20.8 2.83 3.82 6.09 15.59 5.19 65.74 41.71 15.19 9.69 4.33 15.52 12.25 5.14 5.9 15.94 7.24 9.74 11.6 5.02 11.9 39.38 1.62 21.5 4 4.48 8.05 38.63 3.2 18.84 2.86 4 24.56 47.31 15.13 14.77 18.15 51.27 22.74 25.32 38.26 29.06 2.43 5.64 10.86 3.73 5.09 3.62 6.07 44.52 4.06 41.63 5.43 2.94 2.95 5.3 8.31 10.96 11.39 3.74 4.72 49.68 12.09 18.58 34.82 3.49 25.46 45.66 8.91 4.39 18.85 17 3.1 29.05 6.49 2.67 9.24 5.07 3.34 48.44 22.13 5.3 2.79 9.91 7.73 12.91 21.93 3.36 41.39 6.11 24.86 3.67 1.94 7.93 42.6 52.99 14.42 2.52 5.88 62.25 2.55 49.51 8.6 36.18 60.45 39.21 10.52 4.09 40.32 33.47 5.16 4.35 5.75 17.45 46.45 30.05 12.21 2.56 6.62 4.47 36.21 3.82 6.4 11.78 10.14 9.19 2.52 21.55 11.54 3.32 5.85 6.35 7.77 2.76 5.35 7.15 45.61 2.86 5.35 5.32 4.86 3.49 57.23 23.59 9.36 18.31 14.51 45.83 2.64 9.42 2.49 4.42 19.57 54.69 67.23 2.24 7.18 11.52 37.2 5.62 2.19 12.55 9.14 13.45 5.71 4.37 2.01 24.45 7.61 38.23 5.04 32.42 7.95 3.61 17.95 4.4 54.58 38.9 26.06 6.94 27.23 10.07 7.3 29.97 4.21 9.88 4.52 6.87 5.74 2.51 38.08 3.57 39.38 7.52 15.15 14.76 2.13 2.05 6.45 20.16 4.22 6.7 56.37 2.08 20.53 37.87 4.13 21.19 2.87 9.7 3.77 6.14 3.16 10.29 3.75 36.66 15.32 6.49 32.96 4.07 22.3 36.12 23.57 38.94 14.13 6.12 1.96 6.04 19.52 2.28 17.85 3.9 4.92 2.97 4.65 13.35 45.64 29.3 10.54 2.37 72.63 4.9 71.01 13.68 7.65 52.7 10.37 56.05 5.07 33.16 33.45 35.86 48.73 3.51 9.12 44.06 2.99 9.99 5.71 4.31 6.6 48.61 2.98 3.64 2.99 10.52 60.58 34.72 3.69 3.75 6.85 20.42 11.36 3.28 42.43 4.1 53.82 19.46 4.41 8.65 16.27 3.97 5.29 4.54 3.03 2.87 26.79 7.43 5.52 3.19 24.96 60.15 2.33 1.88 46.71 3.95 4.88 10.72 18.7 2.37 26.11 36.18 17.19 43.51 38.14 7.82 40.72 3.36 8 3.99 19.55 22.24 6.88 9.85 7.01 12.64
33.91 45.38 61.6 2.66 28.11 38.38 21.31 5.62 29.15 37.16 72.27 13.18 49.21 3.16 50.51 29.03 25.65 81.87 5.8 6.8 25.27 18.23 13.96 58.16 39.8 54.29 43.5 7.43 1.49 14.69 56.5 73.53 3.89 9.24 11.5 10.45 58.32 3.52 42.81 11.57 12.79 5.19 3.02 33.12 4.94 49.34 13.1 57.15 3.39 4.47 40.94 53.24 46.82 5.92 8.71 14.86 3.66 48.59 7.79 1.97 12.47 36.92 10.24 35.7 49.01 38.87 6.27 37.71 24.1 16.99 5.7 37.53 7.25 5.77 25.7 35.23 5.61 3.4 69.41 7.89 13.66 15.34 11.76 5.25 19.64 6.49 22.5 67.61 65.44 45.45 13.97 22.18 5.73 14.72 22.9 25.65 25.42 9.48 29.32 18.54 60.14 6.74 27.82 6.44 28.65 8.6 17.19 31.07 26.75 5.55 5.95 10.51 4.75 39.84 23.64 8.27 3.17 14.62 7.14 62.59 49.17 4.94 9.19 4.62 2.88 3.71 3.89 33.06 4.48 6.34 72.41 5.11 21.61 6.13 3.46 4.86 46.5 4.81 60.59 6.79 8.67 4.49 33.01 4.17 7.71 4.85 28.76 43.98 7.4 12.98 50.82 33.23 32.42 27.94 3.7 18.9 25.62 3.63 70.7 4.08 5 7.75 5.8 22.44 5.2 3.19 8.54 7.12 59.42 18.71 3.9 29.97 14.34 2.66 58.62 39.2 7.82 8.15 12.02 4.24 4.17 27.6 45.07 16.33 76.12 6.61 6.12 17.9 10.63 19.04 3.9 6.05 14.7 4.53 34.35 10.31 8.8 4.23 6.37 29.89 4.26 16.09 22.13 12.92 38.09 49.29 3 12.34 22.97 12.79 16.2 17.1 13.42 38.71 31.94 37.02 8.27 12.22 5.02 9.47 10.32 63.37 22.29 42.1 17.33 8.13 49.17 14.15 47.97 26.67 24.97 7.39 6.42 17.3 20.81 31.87 3.19 36.44 6.52 62.12 77.23 27.59 60.45 48.3 40.37 5.09 16.6 16.23 13.9 5.38 25.74 39.4 30.81 44.83 18.68 54.56 19.88 17.97 39.49 46.28 11.87 4.41 12.94 7.83 15.23 60.95 5.93 3.35 10.37 16.33 31.27 28.96 7.07 35.15 8.43 7.94 3.7 13.16 40.61 6.24 7.24 18.62 24.9 7.96 6.24 8.39 22.76 44.79 60.04 37.74 67.12 14.81 17.69 27.24 6.15 34.22 8.79 25.64 4.42 65.35 7.79 13.48 7.28 2.98 80.47 35.81 36.92 7.69 8.46 3.04 50.87 9.57 21.52 31.24 24.98 23.15 5.52 13.45 25.1 30.42 23.23 24.5 3.12 57.43 7.17 32.54 27.83 32.59 11.28 3.83 4.28 6.15 57.42 46.27 6.32 34.03 36.07 16.58 13.9 35.46 6 21.28 14.89 5.35 5.12 23.02 15.43 55.54 35.86 4.36 35.84 7.84 53.54 6.58 8.5 27.78 38.88 28.08 3.64 3.28 23.38 7.79 42.37 62.23 21.42 15.3 16.62 8.84 4.12 3.17 5.49 61.01 42.34 3.75 5.79 3.73 29.33 53.04 12.8 12.34 46.64 62.12 5.04 69.32 3.82 24.92 40.47 35.78 18.28 19.94 11.31 45.79 17.9 11.23 9.26 14.32 4.38 19.36 35.47 6.2 37.24 22.13 64.31 19.73 28.82 7.6 5.43 13.17 6.24 30.28 17.3 39.41 4.32 3.47 46.29 3.15 58.28 15.27 59.99 7.03 10.12 3.61 8.52 4.12 2.81 40.26 33.15 24.36 17.07 27.26 32.03 36.07 5.11 26.59 5.19 42.91 19 11.17 7.81 10.49 4.15 4.06 13.44 39.51 16.75 2.98 38.98 21.15 20.34 3.27 20.05 16.95 6.09 45.36 31.48 65.36 18.91 59.25 28.54 22.91 81.42 17.8 8.19 4.52 3.91 3.4 3.75 18.9 6.62 6.85 10.16 2.87 15.17 3.79 34.74 9.5 13.51 8.82 9.46 8.55 22.3 30.78 34.15 26.5 41.28 3.94 5.17 2.82 33.04 34.38 34.19 12.13 23.46 12.74 17.45 6.85 15.75 2.31 7.84 3.68 9.43 6.26 18.39 39.36 44.17 3.39 30.94 28.42 9.26 46.61 29.32 2.41 38.35 55.54 2.66 3.18 61.6 64.97 6.81 54.99 49.67 41.15 15.53 12.13 4.06 20.21 4.95 4.88 28.94 43.64 7.92 17.04 47.22 5.77 43.76 46.2 29.51 9.47 32.52 44.72 57.23 19.91 7.9 2.93 6.51 2.39 51.19 12.45 3.71 21.55 2.79 32.63 4.05 7.77 25.19 71.02 4.99 35.04 36.6 38.94 12.01 16.25 56.26 4.57 58.42 12.32 8.4 6.01 9.26 3.63 58.23 44.42 4.64 19.94 12.48 31.47 60.22 11.64 8.37 4.44 13.5 37.36 3.17 11.67 3.81 6.8 5.39 8.68 24.72 6.21 25.12 5.22 4.09 53.58 2.99 30.58 10.57 38.72 27.97 4.09 27 29.49 54.99 15.8 24.64 3.84 18.5 3.09 5.68 13.75 39.81 63.86 5.67 18.21 2.42 30.54 18.92 24.63 41.49 7.51 21.68 53.28 4.24 28.78 17.94 13.31 53.85 58.48 35.95 43.49 31.44 48.51 47.49 41.17 22.95 29.25 43.79 40.99 26.95 40.91 48.83 30.84 12.46 19.44 4.39 4.12 33.63 6.49 36.91 18.49 20.5 9.19 6.44 7.06 24.58 25.65 13.11 22.93 3.04 43.27 59.38 41.52 34.73 35.59 34.61 16.11 18.02 18.19 44.54 8.52 36.65 46.98 12.21 25.48 27.16 5.92 5.56 25.79 31.18 8.22 8.05 12.36 14.2 4.17 2.17 19.2 21.7 2.46 34.01 13.82 28.04 14.76 7.96 37.14 8.85 41.3 8.53 25.21 30.02 3.28 15.33 60.09 5.81 3.73 16.27 58.81 6.27 48.78 18.32 6.81 22.72 16.83 3.31 9.92 33.76 3.76 12.68 16.4 22.23 3.62 36.26 22.62 3.71 22.97 9.74 31.62 3.38 46.73 5.22 19.24 9.53 3.98 24.37 51.16 5.98 24.95 34.86 36.36 8.63 7.13 58.34 11.76 39.3 35.43 3.91 38.2 6.48 52.71 8.89 20.11 5.34 11.59 3.77 19.1 7.59 36.53 7.76 4.21 7.48 13.2 63.57 10.15 4.42 11.9 8.39 10.05 4.07 87.41 60.69 5.28 3.85 39.84 66.4 29.79 12.82 36.39 6.98 36.56 12.62 8.62 11.37 5.57 21.68 10.03 63.29 4.88 15.66 20.8 35.89 12.27 7.37 5.76 4.47 44.44 44.58 48.88 4.61 21.66 39.85 19.15 13.56 2.4 24.52 10.04 9.45 3.93 38.79 49.74 33.11 8.77 6.28 11.88 35.55 6.83 8.98 5.25 69.82 4.79 22.28 1.99 11.19 8.38 2.75 22.51 3.98 38.38 11.52 30.23 5.67 3.59 51.35 26.76 33.27 7.32 27.41 12.56 1.5 7.44 8.35 15.68 38.89 50.76 4.66 13.83 44.55 6.86 57.94 10.97 4.28 3.77 24.85 65.05 25.02 23.67 4.64 51.99 5.86 6.64 5.2 9.36 43.83 16.68 33.48 46.02 4.1 3.7 29.1 24.99 29.82 5.45 32.54 60.39 54.47 28.41 45.66 25.95 23.13 6.04 26.65 21.62 31.55 66.87 34.53 19.92 45.53 32.61 18.2 31.41 51.37 8.06 31.46 7.17 3.16 28.07 5.18 45.5 4.24 8.54 3.53 6.76 7.19 16.16 30.54 13.07 9.79 14.53 63.02 25.65 5.21 31.73 4.57 12.05 4.67 4.6 4.45 74.6 8.72 19.03 7 7.61 13.19 5.33 45.85 6.82 52.3 11.97 5.97 13.01 18.57 4.01 20.99 41.11 69.53 55.03 40.48 3.31 6.96 5.27 12.24 12.7 9.87 7.26 43.87 37.39 15.94 16.4 34.11 4.84 4.89 59.29 25.66 54.87 5.82 9.25 9.58 2.43 3.82 3.04 10 7.66 36.9 21.85 4.64 56.63 11.24 36.65 37.85 49.36 67.25 26.55 29.52 44.2 3.63 10.92 32.96 17.72 12.17 20.6 25.06 3.7 7.47 14.17 3.19 6.6 10.7 13.66 42.71 49.78 7.27 29.67 15.88 14.96 42.29 4.21 14.13 8.34 43.87 3.74 57.2 30.07 25.45 35.2 8.39 30.83 16.62 46.83 52.77 6.2 52.93 8.85 12.58 42.36 9.26 6.14 15.6 34.29 26.48 3.63 34.05 23.41 8.87 37.26 24 22.6 13.56 22.92 14.15 61.66 6.15 49.25 30.18 56.86 22.71 6.11 8.45 5.63 23.97 5.38 15.27 9.17 2.95 7.87 32.96 35.84 5.78 4.21 16.66 12.38 19.67 35.53 65.61 18.38 48.36 11.72 24.92 3.6 14.01 34.76 39.66 44.48 3.2 32.14 7.24 50.47 21.92 51.07 8.42 15.61 6.35 41.78 3.32 41.12 57.33 15.01 8.16 51.57 32.02 3.51 8.85 6.53 3.25 2.15 16.71 44.97 43.68 27.64 5.11 6.34 21.35 14.79 5.74 13.1 14.16 4.03 6.77 2.74 14.51 5.22 5.03 19 24.95 27.47 45 6.55 58.16 24.78 4.09 3.11 0.96 38.55 54.34 6.12 6.21 73.68 2.49 54.44 34.7 3.66 10.3 3.61 5.23 34.29 5.95 4.28 4.24 26.33 1.64 75.58 17.57 35.85 57.86 2.03 3.1 20.99 42.23 15.03 12.89 27.09 28.3 19.42 71.18 30.7 12.45 17.39 42.05 65.66 4.1 5.9 21.34 3.5 24.73 8.08 4.82 11.2 41.09 4.87 66.1 49.46 12.54 8.86 60.16 24.36 2.54 17.82 36.69 35.76 42.89 7.5 6.97 55.92 19.84 12.96 7.95 12.04 36.72 68.8 13.24 4.87 26.4 23.38 65.21 12.86 20.69 2.98 20.66 5.32 4.42 17.29 12.65 10.05 45.97 3.96 4.76 52.78 44.05 6.6 48.72 22.87 14.76 10.85 8.27 6.75 4.12 50.47 45.65 8.96 25.68 4.24 4.27 14.27 45.43 33.9 48.08 6.79 36.29 35.45 56.07 31.49 6.07 6.7 6.38 2.21 37.7 6.43 5.42 78.63 6.23 45.3 52.5 10.79 26.27 31.21 14.58 3.79 55.26 40.66 10.71 18.33 3.9 3.41 48.97 40.09 18.17 78.32 16.1 38.74 15.38 47.31 40.81 23.46 2.8 24.64 7.39 57.01 37.6 16.98 69.39 8.41 36.51 75.48 2.83 56.3 3.46 66.99 7.04 5.94 36.14 39.83 4.22 83.55 11.98 62.52 49.61 5.66 10.93 11.9 5.58 5.92 10.64 60.22 3.71 42.17 48.18 16.36 10.58 8.82 6.79 45.37 33.61 4.42 9.57 67.55 6.36 38.98 51.16 16.39 8.07 58.48 3.82 15.02 22.43 19.43 8.42 78.53 25.68 6.86 50.96 22.65 54.68 10.24 58.83 22.35 4.63 5.5 27.55 5.16 2.96 77.15 23.41 14.4 10.96 39.59 6.99 13.79 3.28 32.84 64.04 2.45 15.37 68.02 4.41 38.91 3.92 58.27 78.29 7.23 5 31.11 18.97 3.6 39.81 10.24 22.89 32.23 5.54 17.36 24.56 49.52 58.74 5.29 59.13 57.7 27.43 38.31 17.88 39.73 12.49 6.24 11.95 4.54 19.04 4.97 50.08 6.73 12.97 8.33 6.95 30.69 51.78 5.13 17.57 3.79 4.53 29.36 43.71 29.5 12.44 7.83 3.36 24.01 45.93 8.57 3.42 4.19 19.6 76.55 7.07 56.91 12.76 22.15 7.17 4.38 52.64 12.09 29.38 13.93 26.04 4.18 23.56 10.43 48.71 36.34 46.8 5.3 5.48 5.65 16.48 67.58 11.54 59.61 48.73 56.79 4.23 48.76 6.88 18.94 7.16 3.84 28.27 3.36 7.26 32.72 16.76 28.58 52.21 40.08 5.38 7.53 7.49 22.68 27.93 6.58 5.88 19.41 22.01 32.97 30.36 3.22 8.48 31.04 50.42 24.12 6.91 25.43 28.92 12.25 9.7 42.32 5.39 16.31 3.7 29.58 30.43 35.23 56.92 42.55 3.28 20.28 50.31 8.77 41.02 10.51 7.92 21.15 11.19 17.11 26.52 4.12 11.61 5.78 3.67 13.69 63.74 29.11 5.25 33.47 19.31 2.82 47.77 9.03 19.19 25 15.43 6.37 40.61 43.2 9.37 4.13 6.1 4.15 4.58 6.17 92.37 5.7 6.33 32.74 36.12 68.77 55.1 14.9 42.54 8.12 50.86 46.27 78.9 13.51 11.82 6.86 7.84 3.94 5.39 7.84 17.63 3.05 6.01 31.4 29.7 16.64 6.54 70.55 25.79 30.53 3.04 40.74 7.7 21.08 51.46 23.31 10.24 16.64 40.52 31.12 8.65 2.56 6.56 3.6 5.15 14.01 19.01 5.12 9.94 7.5 4.17 3.95 6.42 66.13 8.14 16.38 8.15 5.63 46.52 16.91 27.01 4.34 3.27 8.33 3.91 4.45 38.74 3.82 7.06 66.26 8.54 43.6 19.33 15.89 15.26 6.4 4.12 22.27 3.48 4.96 6.97 32.72 4.76 3.27 27.27 8.43 2.97 45.14 54.61 3.21 24.71 16.24 9.98 2.7 3.76 6.25 4.94 24.52 13.31 11.57 4.75 10.85 8.67 67.97 41.83 6.44 9.26 73.17 5.83 8.77 5.95 18.51 5.4 8.28 16.5 30.06 4.51 7.58 27.34 5.11 33.79 55.28 4.63 6.77 28.04 6.68 9.03 4.06 7.98 5.49 27.67 38.57 5.3 29.18 34.95 8.05 38.42 31.31 5.13 9.22 5.56 11.1 38.17 45.34 66.61 37.5 18.64 34.59 70.94 21.07 21.8 20.02 1.85 26.48 3.47 14.89 5.11 2.66 3.58 34.06 11.75 29.08 4.24 16.42 54.93 43.78 3.96 13.41 57.97 49.9 56.44 4.63 2.33 34.96 40.97 5.22 2.78 7.5 37.15 51.34 3.93 8.27 5.08 47.22 43.36 3.07 5.67 33.21 29.93 33.37 3.95 53.78 55.44 36.08 38.56 5.78 17.09 1.82 43.36 19.55 3.88 15.28 9.45 5.07 13.91 2.68 4.27 19.17 12.17 26.46 52.41 30.11 38.18 41.84 8.61 18.32 3.93 3.2 9.59 12.5 2.57 28.18 5.67 5.82 7.12 36.25 5.96 7.35 46.54 20.85 24.1 55.1 3.02 6.64 10.09 34.58 4.12 36.73 4.74 1.93 4.22 4.95 25.31 36.39 8.6 4.8 71.44 3.97 5.04 3.58 51.51 3.89 11.52 5.56 8.74 67.77 10.99 30.54 54.97 5.69 3.98 11.85 6.92 3.44 17.8 16.31 12.83 7.2 5.79 52.92 16.25 12.54 21.01 3.1 53.47 2.6 78.14 6.01 28.91 17.77 43.9 55.73 62.04 2.38 10.15 57.54 4.35 63.86 4.24 2.21 6.8 55.65 23.99 67.08 7.93 51.77 16.24 7.03 12.53 9.99 5.35 49.73 73.85 21.17 32.72 8.21 9.27 5.77 6.51 46.72 44.57 3.36 16.67 7.93 10.49 48.55 27.92 67.46 2.94 10.72 14.82 3.82 7.51 6.57 5.49 2.47 4.98 2.83 7.72 37.29 43.94 6.57 5.79 46.96 38.73 65.98 34.69 84.94 3.51 27.55 14.32 16.05 5.14 6.37 56.15 9.15 10.38 8.57 36.27 44.38 58.16 3.37 21.56 6.34 10.3 39.05 37.93 11.21 6.35 15.5 23.74 48.56 1.8 28.55 3.55 36.05 6.26 22.4 70.26 4.81 3.32 10.18 12.67 21.72 15.45 3.81 24.21 35.82 33.56 15.31 7 7.58 12.65 3.11 32.68 4.14 3.8 11.75 50.23 4.08 3.36 5.06 2.66 24.14 55.69 14.95 8.46 3.61 22.3 77.94 6.99 3.97 5.47 1.3 38.19 79.26 84.77 40.35 24.7 6.52 45.1 26.65 42.92 61.65 19.6 38.06 34.65 4.12 9.31 33.28 53.87 8.99 2.82 48.37 19.51 6.4 7.64 28.52 24.02 6.45 6.45 13.56 60.58 4.11 4.57 7.35 8.21 10.52 60.43 2.96 4.16 53.56 4.42 7.39 3.8 3.34 2.87 4.47 13.83 34.97 7.33 40.17 10.97 29.14 4.69 33.04 40.48 46.97 76.18 12.75 20.99 61.11 33.14 9.73 3.79 7.21 22.52 58.69 59.31 15 8.63 26.72 17.58 5.07 92.83 15.99 4.89 17.95 4.54 9.57 49.34 70.99 17.57 2.53 26.78 2.94 4.37 59.16 11.41 3.55 8.38 14.57 7.48 38.55 10.35 3.44 32.03 5.35 11.06 3.01 4.66 1.66 5.56 9.1 8.78 17.58 43.07 2.73
2.8 0.52 1.18 0.6 0.27 0.54 1.13 2.07 1.51 0.13 0.82 0.25 0.43 0.27 0.56 0.8 0.95 1.77 2.41 0.45 0.31 0.95 0.4 2.48 1.26 2.12 1.31 3.75 0.44 0.73 0.59 1.01 0.33 2 2.58 0.48 1.22 0.96 0.63 0.22 0.8 1.92 1.59 3.71 1.66 0.74 3.51 2.51 0.61 3.15 1.58 1.9 0.5 0.6 1.25 1.78 1.65 0.53 2.13 3.69 3.28 1.22 0.14 0.19 0.82 0.15 1.2 1.61 6.23 0.53 0.16 0.33 1.42 0.48 2.77 0.45 0.23 1.18 1.37 1.54 1.12 1.42 0.75 3.02 0.76 1.29 1.06 0.83 2.03 1.26 2.12 0.17 1.35 0.2 0.77 1.86 0.5 1.05 0.15 0.37 0.15 0.69 0.31 2.05 1.53 1.02 1.31 0.38 0.92 0.34 0.38 3.23 1.84 2.32 0.42 0.26 0.8 2.28 1.44 2.04 1.85 0.76 1.69 1.19 1.54 0.22 1.01 0.67 1.99 2.58 0.68 2.55 2.7 1.1 0.66 0.45 1.33 0.62 1.26 0.84 1.07 0.71 0.71 0.34 1.29 0.82 1.91 2.2 0.11 0.08 2.4 0.83 0.71 1.4 0.75 2.79 1.65 0.8 2.98 0.51 2.31 0.91 0.29 1.09 1.09 0.92 1.06 0.32 4.26 0.35 0.18 0.16 1.12 0.48 0.2 0.47 0.13 1.43 2.06 0.36 3.01 1.64 7.23 1.75 0.64 0.53 4.28 0.38 0.32 1.31 2.18 2.04 1.25 0.44 0.89 1.3 1.13 1.82 0.25 2.22 1.22 0.51 0.16 2.68 1.43 4.81 1.66 1.26 0.59 0.77 4.55 2.17 0.29 5.75 1.02 1.96 0.28 1.13 0.79 1.78 0.15 2.91 0.38 0.37 1.96 1.29 0.82 1.04 0.94 0.26 1.14 0.62 0.06 1.64 0.57 2.33 0.32 1.35 1.07 2.81 0.88 0.65 0.1 0.82 2.1 0.4 1.18 0.34 1.36 0.57 1.8 2.16 0.78 0.64 2.31 1.11 1.09 2.95 1.48 0.44 2.04 0.11 0.24 1.04 1.93 0.24 0.53 2.12 2.09 0.37 0.41 1.91 0.81 1.1 0.46 0.12 0.55 1.81 1.3 0.66 0.35 2.06 0.13 0.61 1.67 0.41 0.24 0.86 0.8 2.02 0.23 1.09 1.73 0.19 1.73 1.69 0.58 0.86 2.94 0.31 1.54 0.74 2.44 1.04 1.3 2.32 1.07 0.48 0.56 2.67 0.96 1.68 0.58 0.56 1.11 1.49 1.9 1.34 1.58 2.1 1.36 0.22 0.9 0.8 0.26 1.55 0.3 1.08 0.59 2.29 0.39 1.89 0.22 2.45 0.55 1.82 0.68 0.1 1.94 1.33 1.16 1.03 2.15 0.71 1.08 0.28 1.38 1.57 1.82 1.22 0.99 2.18 0.09 0.32 1.17 0.28 2.4 1.73 0.58 0.44 0.3 0.64 0.55 1.67 1.45 1.1 0.38 1.46 2.09 1.34 1.02 0.73 0.49 0.13 1 0.27 1.46 1.3 1.68 1.33 5.06 2.17 0.32 2.66 1.73 1.61 1.5 0.92 2.03 2 2.65 2.31 1 0.12 1.83 0.3 0.97 0.99 0.45 0.91 1.76 1.07 1.37 2.39 1.94 4.51 1.37 0.24 0.46 1.62 0.17 0.36 0.23 5.05 1.13 1.52 0.77 2.49 2.8 0.62 1.51 2.02 0.81 2.02 4.17 0.26 0.15 0.4 1.61 1.15 1.64 1.55 0.63 0.52 3.23 0.9 1.88 0.92 0.29 0.51 0.3 1.62 0.55 0.42 1.7 1.01 1.44 1.91 1.15 0.27 0.68 0.83 1.57 1.01 0.82 2.15 0.21 1.1 0.23 2.38 1.44 1.63 0.13 3.21 1.29 2.19 0.55 1.41 1.74 0.4 2.31 0.91 0.22 0.1 0.83 1.18 1.06 1.32 2.41 0.65 2.55 0.7 0.88 1.42 0.86 0.36 0.95 3.43 0.82 0.46 0.72 1.48 2.32 1.74 1.77 0.56 0.81 0.51 1.65 0.94 0.67 0.73 1.17 0.57 0.13 0.25 2.17 0.92 0.18 0.38 0.49 0.35 2.55 0.98 0.47 1.17 8.01 0.77 0.82 0.16 3.49 0.35 0.25 0.62 3.08 1.04 1.82 2.94 0.11 0.42 3.07 3.82 0.92 0.13 0.76 0.76 1.48 0.58 1.11 0.81 0.3 0.13 1.24 3.08 0.24 0.53 0.24 1.29 1.6 0.23 0.81 1.75 0.18 2.07 0.66 2.54 0.85 1.06 3.61 1.6 0.82 1.67 1.36 0.87 0.7 2.08 3.47 1.09 1.26 3.12 3.35 2.47 2.16 1.39 0.79 0.81 1.32 1.34 0.69 1.02 0.62 0.54 1.09 1.85 1.87 0.88 1.06 1.97 0.57 0.57 1.43 1.1 1.48 0.4 0.24 2.37 0.14 1.83 0.51 1.63 0.25 2.01 1.15 0.89 8.18 0.91 0.63 1.22 0.9 1.11 1.27 1.95 1.43 2.27 1.32 1.05 0.67 1.11 1.58 0.55 0.33 1.64 1.18 0.28 0.64 1.76 0.75 1.29 0.64 1.69 0.86 0.81 0.96 2.1 2.57 1.53 0.17 0.18 1.49 0.2 3.03 1.48 0.54 1.02 10.28 1.24 0.96 0.44 0.48 0.62 0.8 0.68 7.4 0.37 1.14 2.97 2.02 1.14 0.34 2.21 1.58 1.49 0.82 1.44 0.69 1.2 0.31 0.29 3.01 1.5 1.42 1.29 1.4 0.86 1.12 0.36 1.26 2.02 0.22 0.46 1.42 0.12 0.3 0.52 0.16 2.51 2.16 2.61 1.9 0.46 1.65 1.1 1.62 2.31 0.38 0.42 0.83 0.61 1.24 0.71 0.89 0.17 0.29 0.61 0.8 0.99 1.43 0.29 1.73 0.61 0.96 0.96 0.45 1.99 0.62 2.59 0.89 1.11 1.21 1.32 0.29 0.48 0.16 1.46 0.64 2 0.96 0.39 1.16 3.66 0.65 0.39 1.66 1.48 0.9 0.78 1.95 1.58 0.27 1.21 0.85 1.18 2.25 0.41 1.21 0.25 1.21 0.59 0.38 1.23 0.67 0.19 1.97 0.93 1.53 1.72 0.15 1.87 0.99 0.42 0.23 3.01 1.52 1.31 0.6 1.75 0.53 1.02 1.48 0.25 0.75 0.48 1.06 0.63 0.5 0.61 1.14 1.62 0.26 0.26 4.2 0.43 4.26 0.45 0.32 0.32 2.25 0.74 0.43 1.11 0.98 2.71 0.27 0.49 0.91 1.37 0.43 1.47 0.3 0.53 3.42 1.07 1.23 3.58 0.13 0.33 1.01 0.49 2.28 0.48 3.19 0.84 1.06 2.37 0.89 2.15 1.62 1.02 0.56 0.64 2.05 0.33 1.24 0.54 1.75 0.27 0.58 3.39 1.25 1.99 0.92 0.72 0.41 0.36 1.62 1.3 0.64 0.32 2.36 0.45 2.71 2.62 1.42 1.99 0.17 2.21 0.67 1.73 2.26 0.4 0.46 2.07 0.64 2.81 0.7 4.19 0.36 1.17 1.84 0.31 0.85 1.29 0.42 0.32 1.01 1.09 0.88 1.33 1.18 1.09 0.66 1.42 0.74 1.22 2.72 0.34 1.61 0.67 0.59 1.55 1.6 0.54 0.85 0.29 0.57 1.44 0.28 2.16 1.7 0.33 1.38 3.06 1.81 0.69 1.44 0.66 0.2 1 2.1 1.58 0.15 1.73 0.8 1.41 2.37 0.75 0.5 2.16 1.53 2.04 0.18 1.08 0.52 0.46 2.07 0.16 1.24 1.5 0.35 0.66 0.09 0.34 0.49 1.4 0.21 0.91 1.51 0.83 2.74 0.41 0.52 0.47 0.53 0.53 1.96 1.43 0.31 0.56 1.63 1.8 0.15 0.9 0.88 2.3 1.16 2.03 0.23 0.56 1.81 1.44 1.58 0.79 0.89 3.11 0.39 2.23 0.41 0.97 1.72 0.83 0.54 1.36 0.3 0.84 0.3 0.43 0.17 1.94 0.3 1.22 0.61 0.67 0.38 1.15 1.09 0.66 1.78 0.06 0.67 2.82 1.95 0.2 1.01 0.9 0.78 2.67 0.62 0.17 0.42 0.23 0.71 2.33 1.6 1.57 1.29 1.04 3.17 1.53 2.07 1.45 1.7 1.19 1.68 0.33 1.85 1.3 1.71 0.21 2.48 0.3 0.87 1.08 1.98 1.49 2.32 2.81 0.96 0.48 1.26 0.29 1.08 1.05 0.85 2.61 0.46 0.8 1.61 2.62 1.36 3.3 0.24 1.41 0.87 0.12 2.03 2.56 0.32 0.21 0.14 0.43 2.14 0.29 0.42 1.86 0.64 1.17 1.25 2.3 0.89 1.03 2.12 0.31 1.21 0.86 1.09 3.44 0.14 0.13 0.29 1.56 0.72 0.3 0.87 3.53 1.31 1.65 0.75 1.23 1.38 0.31 1.76 1.93 1.31 0.33 0.96 2.53 0.89 1.41 1.98 0.87 0.55 0.98 1.42 1.36 1.33 1.78 0.4 0.21 0.44 0.56 0.83 2 0.24 1.15 0.74 0.26 2.55 1.54 1.61 1.53 0.32 1.89 0.86 0.85 1.29 1 0.22 2.35 0.77 0.35 2.72 1.13 1.65 0.77 0.34 0.54 1.6 1.65 0.26 0.23 0.53 1.73 0.72 3.58 1.08 1.3 0.33 0.17 0.93 1.69 1.88 2.13 1.22 0.09 1.68 0.3 0.1 1.5 3.31 2.08 1.25 1.76 0.66 1.69 2.8 0.53 1.75 1.17 0.39 0.43 0.38 0.62 0.91 1.93 1.2 0.31 1 0.68 1.49 1.55 1.29 0.98 1.61 2.61 0.92 0.36 1.97 0.21 1.8 1.07 0.6 1.9 1.83 2.2 0.22 0.25 1.61 0.86 1.24 0.21 0.88 1.97 1.21 0.85 3.86 0.22 0.64 0.78 0.73 2.16 1.16 0.3 0.55 0.96 0.66 0.82 0.84 2.62 0.45 2.02 0.27 1.96 0.08 0.42 1.25 0.51 0.42 0.98 0.52 0.76 2.95 1.86 0.23 1.43 2.37 0.5 2.48 1.19 2.77 0.09 0.44 1.02 1.1 1.25 0.18 0.99 1.99 0.81 0.23 2.33 2.27 1.04 1.36 1.66 3 1.9 1.25 1.68 2.26 1.81 0.37 0.11 1.01 1.6 0.6 0.79 2.13 1.41 1.33 0.27 2.23 0.5 0.8 1.16 0.41 0.45 1.01 0.63 1.38 0.76 1.33 1.36 0.73 0.91 0.87 1.47 0.77 0.87 0.14 1.52 1.35 0.21 1.82 3.58 1.01 0.56 0.97 1.98 0.36 0.78 1.55 1 0.67 0.7 2.18 1.74 1.59 1.83 0.36 0.33 3.62 2.21 0.57 0.33 1.69 0.09 2.04 0.28 1.82 0.56 0.84 3.05 0.17 2.03 2.13 1.09 0.99 1.28 2.52 2.27 2.53 1.34 1.44 0.25 0.38 0.11 1.58 0.31 0.4 0.89 0.64 1.13 1.53 1.51 1.01 1.65 1.38 2.94 1.36 0.55 2.93 2.17 3.6 2.12 1.1 1.21 0.57 0.52 0.7 0.24 1.46 0.51 2.05 2.33 0.38 2.01 1.15 0.86 1.25 1.48 0.29 0.83 1.64 1.13 0.46 1.51 1.78 0.07 1.34 1.45 1.23 1.53 0.63 0.3 3.5 1.1 1.2 5.54 0.99 2.48 1.39 2.63 1.02 1.98 1.01 2.4 0.2 0.99 0.82 0.27 0.11 0.45 1.31 0.17 0.71 2.62 0.32 1.38 0.23 0.48 0.42 1.57 4.29 0.12 0.35 1.8 1.08 1.34 1.26 0.95 1.5 0.74 0.98 0.78 0.14 0.31 0.2 0.46 1.26 0.49 3.15 0.82 4.23 1.94 0.47 0.61 0.42 0.2 0.43 0.47 0.87 1.65 1.8 1.12 0.06 1.86 0.41 0.49 0.82 1.48 1.82 2.15 1.07 1.02 0.27 1.07 3.91 2.69 0.81 0.62 1.52 1.58 0.08 1.19 1.39 1.75 0.47 0.43 1.6 0.6 0.86 1.5 2.2 0.14 2.16 0.86 1.39 2.2 0.33 2.91 1.63 0.47 0.33 2.15 0.16 1.44 0.69 1.39 0.61 1.08 2.44 0.39 0.19 0.55 0.12 3.77 0.71 0.9 0.96 0.62 0.89 0.24 0.91 1.15 0.17 1.94 0.72 2.7 1.22 3.21 0.37 3.22 1.18 3.05 3.97 0.81 1.49 1.78 1.92 1.51 0.52 0.11 1.25 0.75 0.11 1.65 0.59 0.67 1.68 1.24 3.22 0.54 0.07 1.19 2.65 1.24 0.78 0.35 0.39 0.47 0.59 1.08 3.69 0.3 0.56 0.55 0.99 1.49 0.32 0.91 0.23 0.85 0.17 1.97 0.22 0.5 0.76 6.04 1.31 2.64 0.33 2.08 2.26 1.75 0.21 0.27 0.34 0.91 0.85 0.63 1.8 2.01 0.38 0.91 1.68 1.8 1 1.5 1.89 1.14 2.46 3.25 2.73 0.25 0.68 3.79 0.49 0.32 0.42 0.9 2.09 0.35 2.13 0.32 1.16 0.28 1.45 0.96 0.49 1.31 0.63 1.57 1.74 1.25 0.32 2 0.46 0.98 0.92 0.17 1.85 1.26 1.46 2.38 0.45 1 0.24 0.32 0.68 2.7 0.54 4.46 1.39 2.61 0.93 0.54 0.06 0.49 2.17 0.31 2.49 0.8 0.08 0.82 1.43 0.27 0.74 0.81 1.14 0.81 2.44 1.31 1.28 0.73 0.28 1.25 0.91 0.67 0.71 0.25 0.33 0.85 0.16 1.23 2.92 0.51 0.48 0.99 3.02 1.08 0.78 2.48 1.53 0.41 0.35 0.24 1.17 0.46 2.16 0.29 0.44 0.82 0.59 1.43 2.98 0.39 0.26 1.72 1.73 0.65 1.35 0.19 1.25 2.21 1.38 1.42 3.12 1.86 0.28 1.51 1.45 1.76 0.32 2.51 0.28 3.02 0.88 3.59 0.41 7.33 1.21 0.43 1.44 1.74 0.87 0.23 0.87 1.3 1.24 0.64 1.01 0.56 1.44 1.69 0.26 2.45 1.67 2.56 2.7 0.49 1.11 1.55 1.16 1.11 2.14 1.62 0.56 1.29 2.72 1.5 1.17 0.37 0.73 1.12 1.55 0.24 0.44 2.73 0.29 2.24 2.9 1.36 1.24 1.87 2.78 1.53 1.07 0.48 0.5 1.64 0.58 0.11 0.39 1.23 1.72 5.93 0.38 0.29 1.5 0.29 2.85 0.18 0.52 0.18 1.61 2.05 1.67 2.58 2.28 0.97 1.93 1.52 2.08 0.25 3.46 0.43 1.66 0.61 2.57 0.35 0.4 2.67 0.66 1.3 0.29 2.08 1.49 1.02 0.3 0.78 1.95 0.54 0.4 0.09 1.09 0.63 1.42 1.17 1.68 2.18 1.35 1.04 1.27 0.66 0.27 1.33 1.54 2.54 2.09 2.43 0.8 0.61 1.74 1.43 1.07 0.26 0.54 0.91 3.24 1.65 0.28 0.19 0.25 0.61 0.4 1.08 1.89 2.11 2.4 1.59 0.87 0.4 0.75 1.16 0.32 2.19 0.36 0.39 1.9 0.11 2.18 2.91 1.82 0.59 2.87 1.2 1.6 2.06 0.32 1.31 1.73 0.7 0.12 1.49 0.78 0.62 1.82 2.25 0.92 0.9 1.29 0.38 1.42 1.19 0.11 0.62 0.15 2.53 1.19 1.64 0.19 0.61 1.2 0.13 1.82 1.36 0.34 0.36 0.08 1.46 1.1 2.02 0.65 2.61 2.04 0.28 1.82 0.41 0.66 1.64 1.92 1.75 1.32 0.24 0.28 0.34 1.25 2.76 1.64 0.53 0.63 1.39 0.97 2.47 1.6 0.3 1.91 0.3 1.31 1.58 0.3 1.65 0.08 0.86 0.22 2.72 1.21 0.94 2.73 2.51 0.5 0.65 1.07 0.99 0.72 1.13 1.39 0.93 1.28 0.3 0.72 0.27 1.18 1.03 1.14 0.33 2.18 1.2 2.28 0.64 1.16 1.73 1.61 0.39 1.27 0.84 5.26 0.39 1.04 1.2 0.65 0.93 1.63 0.72 1.27 0.86 0.48 0.59 0.13 1.58 0.28 1.01 1.27 1.19 0.45 1.51 0.16 0.41 0.25 1.72 2.72 0.91 0.24 1.14 0.28 0.11 1.88 0.16 3.29 0.61 2.92 0.7 0.28 1.16 0.48 0.1 0.17 0.83 0.91 0.32 0.74 0.13 0.49 0.31 0.64 2.51 0.23 2.2 0.15 0.81 0.44 1.08 2.12 1.39 1.54 1.73 0.17 2.7 1.4 1.33 0.5 0.86 1.08 0.44 1.19 0.2 1.76 0.12 1.22 2.11
6.05 6.13 1.49 30.3 2.7 8.62 6.9 4.3 14.96 1.92 3.29 5.08 3.01 18.14 3.63 30.96 4.61 3.2 5.89 41.16 10.55 2.65 15.54 16.11 54.24 2.59 3.93 6.26 12.1 2.91 5.68 11.87 5.87 6.24 2.58 5.06 6.46 4.76 12.22 4.31 4.67 8.25 5.28 4 3.08 5.15 3.64 7.89 7.15 4.32 7.16 7.41 3.58 8.51 2.42 9.63 4.94 2.67 19.05 3.82 4.48 3.95 4.25 4.71 2.92 42.16 5.57 10.01 6.33 3.61 9.34 28.64 14.77 4.72 4.84 30.51 23.19 11.95 3.28 4 12.64 5.19 3.55 3.24 5.64 7.03 3.52 1.58 5.22 6.58 3.35 24.54 7.53 3.31 5.47 3.55 10.93 5.47 4.42 3.3 3.88 7.65 11.18 5.93 17.29 45.87 4.62 5.53 2.6 4.52 3.48 2.54 2.65 2.9 6.17 6.77 23.4 2.79 19.04 12.18 6.6 4.57 9.25 2.4 4.06 4.87 4.78 6.21 24.58 3.22 4.27 7.07 3.74 3.81 3.17 18.32 4.06 11.47 3.18 3.16 10.87 5.16 5.47 2.91 9.44 6.34 3.04 7.52 3.03 4.35 2.82 3.79 15.05 11.62 49.19 4.33 7.13 7.81 11.25 4.19 6.79 10.42 17.38 5.4 3.43 4.2 3.77 6.44 3.3 4.85 42.43 19.61 6.59 5.68 2.32 4.61 17.25 5.79 5.67 5.71 5.12 6.98 4.47 8.27 5.88 3.1 3.43 2.51 4.4 13.97 30.36 9.26 8.89 3.49 6.77 19.12 38.82 24.43 17.22 4.17 28.7 5.25 4.08 4.49 7.89 2.3 5.38 6.7 6.84 3 16.16 3.4 4.88 4.27 4.55 5 41.04 3.61 10.62 24.14 22.09 14.3 6.62 4.57 2.63 15.43 34.77 5.19 7.61 3.1 31.47 4.98 24.65 12.05 5.24 4.3 29.54 4.59 2.83 6.35 5.22 9.78 8.25 22.13 3.76 8.04 5.18 3.99 4.76 3.73 3.44 4.39 11.97 5.03 2.79 6.5 2.99 2.95 3.45 6.82 2.44 2.31 3.47 5.98 4.47 5.92 43.63 7.05 2.66 5.82 7.32 26.59 4.9 9.86 24.5 7.36 10.5 32.75 20.89 7.52 5.37 8.95 11.11 3.65 3.67 29.4 4.88 7.81 2.52 4.56 2.47 3.34 4.93 3.78 3.59 14.22 3.36 5.91 6.69 2.85 5.29 18.15 5.04 18.87 4.4 2.59 14.71 5.61 7.52 3.46 9.42 56.12 2.48 3.45 14.15 3.53 3.44 2.96 4.19 10.94 4.96 4.03 30.77 2.22 3.98 3.71 7.05 5.64 42.54 3.59 36.39 6.04 3.98 4.83 6.22 4.25 11.25 4.13 3.88 12.53 7.26 4.08 25.07 22.52 3.3 2.58 12.27 8.01 6.39 6.37 17.69 5.9 8.2 7.61 3.23 6.79 10.36 2.58 5.4 5.5 4.61 2.99 4.1 4.03 17.05 2.82 5.61 18.4 10.82 3.43 8.01 2.17 3.51 32.22 2.69 3.84 6.06 4.29 2.54 4.77 4.14 7.36 1.75 4.29 3.28 4.68 5.53 3.61 4.96 7.36 10.18 3.98 18.74 3.81 6.04 2.69 2.41 3.89 13.19 3.84 14.8 2.9 3.84 4.41 2.68 10.1 3.05 26.05 3.67 6.6 3.28 6.12 3.87 7.04 4.03 5.54 5.85 3.17 3.17 6.12 4.75 32.79 3.03 12.97 4.42 3.57 29.41 7.46 7.43 6.41 31.02 9.66 4.67 13.06 10.07 3.81 10.01 6.41 6.21 38.15 22.17 4.43 4.76 11.27 3.33 4.38 3.26 4.63 5.51 36.24 9.13 2.7 5.31 5.24 44.21 5.23 7.67 3.11 3.4 11.25 9.45 2.04 3.39 5.34 6.73 11.45 8.03 6.34 4.61 4.07 22.46 33.92 5.5 5.7 17.72 3.97 9.1 2.23 10.6 7.17 4.04 4.44 5.32 4.06 0.78 7.35 4.55 5.66 6.48 6.58 5.36 3.66 5.25 4.19 3.63 3.72 13.96 11.69 22.21 19.03 23.03 28.98 2.67 3.83 2.47 1.44 2.57 4.18 3.23 10.7 7.57 4.44 22.19 3.1 7.07 4.33 3.12 5 16.15 12.48 60.24 3.91 4.98 6.32 5.55 4.51 22.74 4.22 5.13 5.58 3.63 4.3 10.58 4.1 5.18 5.58 5.72 6.32 7.68 3.95 3.32 3.68 4.31 28.37 6.07 5.29 2.66 15.25 5.68 6.94 5.51 4.53 7.25 5.41 2.8 5.43 4.2 2.54 2.9 16.95 1.13 3.67 4.59 6.66 4.33 6.84 15.55 1.05 6.39 5.14 3.87 2.38 28.69 6.02 5.32 2.75 4.86 19.7 14.79 23.62 8.09 6.58 5.08 9.73 31.65 5.02 4.84 32.42 39 3.97 6.62 3.69 2.76 4.58 4.48 9.78 4.04 2.47 4.74 7.18 15.11 5.45 20 1.68 3.57 2.33 5.3 1.34 6.63 4.44 3.65 4.43 3.87 25.43 7.97 11.13 7.16 29.75 7.82 3.74 1.98 4.18 5.78 4.9 5.88 5.55 8.6 1.41 7.42 2.4 4.02 6.14 20.24 2.59 26.34 2.41 6.26 2.25 5.8 5.29 5.85 16.47 4.74 6.29 5.03 28.57 40.43 9.81 7.95 3.57 6.46 5.09 5.81 27.32 4.63 3.61 4.86 5.33 4.98 10.19 5.38 4.92 29.07 7.76 24.84 2.19 37.01 3.71 5.24 12.69 3.48 3.36 3.34 4.56 22.11 20.78 3.67 6.17 16.78 3.09 13.41 6.21 9.11 4.45 7.68 2.89 6.83 8.93 20.79 4.29 6.43 7.17 22.17 7.59 3.17 3.23 2.21 3.5 5.93 16 7.13 3.68 24.19 17.04 5.01 4.18 2.85 5.16 19.98 3.24 1.92 10.52 3.15 4.02 3.53 5.23 2.37 16.36 4.56 5.87 4.82 5.12 3.74 11.55 4.92 4.31 18.84 6.1 1.76 5.06 3.92 13.45 60.96 2.79 5.03 22.33 18.79 13.78 26.6 27.47 4.63 7.46 13.3 12.95 3.93 5.37 11.63 6.24 41.24 4.85 5.67 6.43 4.59 34.96 3.95 7.1 2.97 12.55 3.9 44.64 5.53 4.65 26.1 44.62 7.71 13.64 3.39 7.34 3.75 18.26 3.29 4.76 6.35 6.12 4.1 4.53 41.53 4.52 6.36 3.06 3.23 3.59 11.25 7.55 6.72 19.45 2.7 6.43 4.6 4.55 8.82 4.52 41.98 18.4 3.77 7.2 1.79 6.65 4.22 4.45 31.23 26.54 4.07 4.17 6.63 11.85 4.45 8.45 2.15 5.88 4.09 6.72 3.45 3.85 36.66 3.64 2.9 3.18 3.02 5.27 3.91 2.55 32.29 6.53 5.88 5.46 28.11 2.55 17.95 4.28 4.24 7.04 5.24 2.19 9.29 6.66 4.95 5.25 2.93 4.56 4.87 22.83 34.36 5.23 38.62 3.4 3.53 8.02 16.36 22.02 19.13 4.05 9.05 3.38 5.88 5.17 6.22 5.3 4.82 2.21 16.89 5.52 3.51 56.23 2.88 3.62 6.55 2.3 2.41 4.69 3.78 7.7 2.45 23.85 7.29 20.59 8.11 3.99 3.53 6.45 13.41 5.97 36.11 26.48 3.61 8.08 3.53 28.96 3.22 11.17 1.83 18.63 4.68 3.85 3.2 2.63 5.83 3.64 10.43 4.36 4.04 4.02 2.99 3.36 7.35 6.61 1.67 3.59 3.72 2.85 8.35 4.11 3.88 18.04 11.63 14.62 5.36 4.64 15.67 4.41 5.63 3.61 4.46 22.41 17.37 7.29 2.57 3.18 5.63 5.3 4.32 5.17 3.56 5.11 7.11 6.44 4.43 4.77 11.06 4.75 4.38 2.21 25.03 5.05 3.56 4.44 7.4 4.04 5.1 2.62 8.94 4.79 23.43 5.41 4.09 8.41 5.17 4.06 1.5 3.01 9.97 3.38 2.67 5.06 4.68 1 3.79 4.16 6.52 4.75 3.43 2.15 19.99 3.46 6.93 16.08 3.16 4.48 3 3.35 11.82 3.47 3.7 3.7 4.25 2.39 9.47 31.27 2.29 11.27 4.96 5.07 3.6 6.17 3.52 4.3 3.47 14.31 4.22 4.61 12.93 23.57 6.39 10.32 2.27 4.57 3.78 5.4 4.29 13.31 3.33 3.56 2.24 4.23 7.12 3.87 7.39 6.5 2.49 7.74 3.8 3.53 8.5 1.9 5.77 6.8 5 4.51 5.99 5.11 3.72 2.98 2.82 8 10.93 3.26 4.07 4.19 5.76 1.63 3.89 4.6 13.17 6.83 3.55 4.67 4.17 16.92 4.06 6.18 13.06 13.72 7.19 4.43 10.32 15.07 6.87 14.59 4.37 1.06 7.17 6.11 14.39 5.41 5.45 3.53 10.78 3.75 26.12 2.78 2.14 48.93 3.07 1.55 5.37 2.55 2.09 4.66 7.37 15.8 2.14 4.18 8.72 28.07 3.43 8.65 3.46 5.13 9.17 11.76 3.53 8.21 4.67 3.07 4.64 56.32 6.74 15.27 4.88 4.93 3.52 4.27 3.15 3.06 11.21 8.41 18.35 4.79 21.33 9.3 4.44 2.92 2.89 6.68 4.35 3.8 3.29 8.5 52.8 26.81 6.69 4.9 8.78 15.08 14 10.79 21.16 4.53 6.23 3.51 11.04 30.24 8.59 12.54 5.44 3.53 21.91 10.84 4.58 1.74 4.03 3.43 3.6 4.86 14.83 13.13 2.34 15.89 12.31 36.18 15.13 17.06 3.61 4.11 5.26 1.95 6.38 2.61 3.27 3.38 7.15 7.98 7.64 3.16 4.05 4.48 4.69 8.85 5.97 3.26 2.53 4.63 3.15 12.01 31.26 11.67 4.82 5.63 3.21 11.66 1.81 15.13 4.19 20.97 3.87 10.18 47.59 5.24 3.76 3.77 6.83 2.85 6.69 5.1 3.46 9.96 4.22 13 6.48 7.85 4.27 16.72 2.37 1.54 17.22 12.99 3.58 7.82 15.44 3.04 4.36 2.51 4.32 2.32 3.43 45.88 4.87 3.78 5.3 4.57 12.13 6.84 3.46 3.51 4.48 2.79 19.11 4.7 2.7 9.47 36.2 2.87 5.54 5.47 2.25 5.07 9.15 2.3 10.36 7.7 5.55 5.73 8.99 3.03 4.09 3.26 4 28.76 13.54 6.46 8.36 18.75 4.17 2.47 29.52 4.93 2.76 1.96 4.82 3.01 4.65 3.93 4.12 3.31 4.34 6.98 11.23 40.33 6.13 11.83 7.77 4.55 3.02 4.73 5.19 5.57 3.75 33.56 4.29 6.68 25.52 4.7 6.09 6.92 6.07 2.33 21.44 4.43 8.46 12.5 4.12 3.39 27.09 3.48 4.9 23.98 12.61 16.13 15.02 10.57 19.2 4.66 9.29 2.4 20.37 18.08 5.33 32.48 3.02 16.16 28.82 5.27 6.41 4.68 6.6 12.51 3.51 4.47 4.41 22.77 5.44 3.33 5.62 4.35 4.88 9.1 2.78 6.07 2.77 4 36.36 2.27 7.09 1.51 4.72 5.82 22.76 8.72 3.87 6.48 7.98 5.85 6.51 14.42 4.09 3.41 1.52 4.53 8.07 3.81 6.25 4.11 8.82 4.84 2.18 3.8 4.6 31.04 30.97 2.99 8.3 4.37 2.72 28.85 11.03 34.7 4.61 5.95 5.56 3.84 6.53 6.58 4.33 6.06 4.02 2.93 34.53 5.77 3.45 3.32 2.63 34.73 4.74 3.51 4.43 2.38 3.09 20.19 4.18 4.04 5.96 10.52 7.21 4.52 5.74 9.84 7.1 8.04 3.99 2.41 7.61 3.19 4.84 4.7 4.04 16.31 3.92 2.11 3.24 7.13 40.61 4.55 31.06 3.56 36.37 4.03 5.68 3.46 2.83 20.86 17.1 3.4 16.15 4.84 3.26 9.58 7.18 1.53 4.28 8.67 6.48 8.79 33.48 3.18 5.96 6.36 4.35 8.65 4.84 3.76 3.71 2.37 4.29 3.72 3.01 33.21 4.59 5.26 6.1 5.43 12.68 14.72 3.28 12.99 3.96 6.48 3.56 19.06 6.25 2.51 3.97 10.08 12.05 6.57 31.52 3.74 5.69 15.59 5.58 4.98 6.21 5.11 3.02 3.02 2.51 3.33 19.09 4.99 5.26 4.39 8.77 10.43 4.12 6.75 3.89 3.54 4.3 3.31 2.87 41.62 12.62 17.81 3.18 3.91 33.7 2.09 3.81 2.04 10.87 6.09 5.54 6.99 8.36 5.69 7.07 8.61 3.92 36.14 3.74 6.28 5.1 4.37 2.26 5.69 5.67 9.98 16.4 21.81 4 3.4 3.84 5.25 3.86 7.55 5.6 1.93 17.81 2.94 3.47 38.4 3.77 4.66 2.58 23.75 6.49 3.42 3.01 45.02 13.25 25.13 4.15 3.8 5.25 11.45 4.34 3.76 5.87 5.32 6.12 4.24 2.12 3.86 14.43 15.88 38.54 4.12 3.69 5.5 2.7 3.67 3.8 3.61 8.5 4.96 3.11 3.42 4.29 12.97 4.59 10.2 10.54 5.31 6.09 28.66 5.97 35.4 2.92 10.92 15.88 3.64 4.93 6.16 42.44 7.7 16.1 5.36 13.94 41.83 37.56 3.68 5.29 5.68 6.46 2.57 3.95 17.96 4.67 5.97 5.59 3.26 5.8 24.64 2.51 6.24 15.55 3.47 3.14 5.73 5.42 3.87 7.68 4.76 5.11 4.48 2.37 30.45 25.27 4.79 14.26 2.31 3.12 16.18 6.33 3.54 4.46 2.94 13.92 2.08 3.2 4.23 10.22 4.44 19.24 10.09 2.47 7.4 4.93 2.46 19.78 4.14 5.84 5.24 1.85 4.79 10.7 3.3 3.14 13.73 5.08 11.43 29.63 4.78 4.12 2.87 16.69 5.29 2.03 10.29 4.16 9.8 7.06 10.45 4.96 4.62 30.71 33.57 9.19 24.58 29.27 4.81 22.64 5.35 23.08 5.24 2.76 3.15 2.3 5.09 10.58 43.69 4.6 11.28 4.26 3.7 9.41 3.32 5.55 9.91 21.21 25.79 3.44 4.29 38.73 4.92 6.24 9.39 6.46 3.35 2.84 2.71 8.21 3.28 3.98 13.69 3.81 4.2 4.12 5.97 3 8.2 42.79 10.32 6.9 16.95 3.38 3.37 2.89 22.74 4.44 15.57 3.03 1.92 4.12 2.49 10.01 4.63 4.25 7.25 28.09 38.36 14.91 3.32 5.66 21.54 1.66 3.17 10.02 8.2 4.78 5.45 5.24 12.21 3.02 9.11 22.47 4.98 2.82 3.44 4.42 3.73 6.9 13.52 3.56 7.61 3.06 32.73 3.76 25.5 3.32 8.41 2.92 4.21 3.39 11.86 3.7 18.38 41.63 13.83 7.28 16.3 29.47 4.62 5.38 3.46 4.19 21.27 6.04 5.03 11.81 6.02 3.96 5.76 2.09 3.62 48.64 4.34 6.95 3.11 26.64 2.65 32.23 2.83 3.89 4.41 3.28 2.78 2.57 4.68 5.85 4.3 7.18 3.87 5.2 8.69 3.4 5 12.46 3.33 2.46 4.79 24.6 11.53 2.24 10.99 3.35 4.42 3.57 8.23 13.49 4.05 6.56 4.36 14.09 6.19 5.32 3.04 10.96 5.52 2.7 6.34 10.66 18.63 4.16 4.83 3.38 3.76 25.65 6.25 4.16 3.86 16.61 3.99 3.22 18.76 4.79 1.89 3.62 3.26 1.83 4.68 22.6 6.59 7.44 10.73 2.96 4.58 25.66 5.13 4.63 3.41 4.57 33.57 4.05 49.1 11.09 5.53 46.78 4.55 3.5 7.68 8.04 5.66 24.55 7.36 5.94 3.84 4.88 8.87 7.21 2.98 3.65 3.7 2.43 4.26 8.5 7.5 3.12 3.17 11.03 16.17 2.02 3.92 2.62 4.97 5.9 14.16 13.53 3.71 2.2 23.56 37.99 14.29 15.75 2.6 4.02 3.22 11.87 2 4.99 51.87 8.59 6.98 4.41 6.9 5.46 22.39 20.83 6.44 2.45 11.48 6.07 3.29 42.31 1.18 6.67 3.59 38.4 7.15 7.65 32.63 4.21 17.25 2.72 18.74 10.85 19.85 3.69 5.52 4.76 3.4 3.84 3.48 3.78 4.26 4.88 3.98 8.62 2.98 8.99 3.86 5.67 5.44 26.93 3.16 5.22 4.51 14.63 4.32 2.73 3.35 4.92 3.87 5.3 23.23 4.27 13.9 2.61 4.04 3.84 4.71 2.92 11.95 2.62 5.26 4.03 20.42 18.78 4.51 20.53 7.53 2.96 3.55 4.17 5.79 17.08 7.43 6.49 3.66 4.25 27.93 12.45 4.29 4.26 32.14 1.83 7.55 2.56 2.69 2.19 17.9
68.78 37.67 46.69 44 51.69 17.62 19.96 48.4 4.49 24.5 5.66 21.09 46.77 32.92 23.78 45.64 5.58 53.51 64.25 61.11 44.53 51.26 62.65 24.71 42.69 4.41 7.16 32.16 5.8 58.83 5.02 4.95 34.22 69.02 4.46 4.81 10.26 4.02 27.4 59.78 17.98 35.31 34.39 54.37 7.28 4.36 54.91 66.59 4.1 27.41 55.35 19 10.39 10.93 11.95 43.25 47.07 5.38 52.62 28.32 59.04 50.58 18.68 17.25 25.26 49.05 28.21 5.62 3.59 6.42 30.24 49.23 65.15 50.41 13.2 27.49 33.92 12.76 71.44 12.45 66.04 55.51 64.07 7.63 14.58 49.84 14.35 36.94 43.97 5.78 35.2 3.81 4.17 20.69 13.92 47.7 4.42 70.46 8.85 7.12 29.05 3.38 17.83 63.49 9.3 27.88 39.32 25.85 22.6 50.07 32.14 7.54 31.62 33.52 5.84 4.2 8.74 39.78 49.96 42.5 61.4 47.99 38.74 4.75 76.41 46.76 45.78 18.62 65.61 4.79 4.06 2.83 30.93 5.45 7.02 35.52 14.19 41.31 4.64 4.94 15.79 6.28 43.53 7.85 23.69 39.1 7.47 65.43 14.74 59.16 51.36 3.49 51.28 75.34 41.33 20.09 8.27 3.26 15.07 52.14 60.15 57.33 17.4 53.34 23.3 81.76 4.02 26.84 32.47 4.27 28.48 54.78 35.18 49.43 6.9 44.94 47.39 19.42 53.5 26.4 5.38 1.92 66.01 34.69 62.37 35.44 31.3 44.58 39.24 20.65 75.55 14.49 6.79 47.65 26.16 72.6 75.02 7.3 28.25 56.36 56.11 4.85 22.22 31.31 62.35 28.14 18.58 47.89 19.08 4.11 22.53 58.51 28.99 36.48 15.8 7.56 54.31 34.88 29.64 41.56 3.29 18.06 8.23 51.48 30.1 36.7 52.26 12.14 37.07 54.44 75.75 52.8 39.05 4.27 4.98 28.2 22.76 55.24 19.73 75.97 25.12 52.93 57.75 27.56 10.06 54.35 33.64 37.16 13.32 17.54 5.7 73.41 43.15 5.36 12.61 51.23 60.25 29.7 4.17 90.36 3.97 22.08 49.02 27.31 3.12 36.6 9.4 10.74 43.7 60.5 18.93 10.8 46.02 34.91 9.43 22.31 13.13 14.19 12.66 7.02 37.58 28.34 49.83 32.79 30.87 51.52 31.03 21.38 42.06 6.97 44.77 3.38 25.17 11.84 5.02 43.2 7.5 4.57 16.8 40.42 4.93 73.7 48.05 52.41 4.69 41.01 35.77 68.32 7.21 48.18 30.68 48.25 4.66 5.09 16.77 26.23 3.86 5.46 49.74 79.83 5.15 61.47 44.98 36.75 38.01 8.44 46.43 13.29 34.29 9.64 66.62 42.82 75.02 57.73 40.59 23.7 54.19 5.1 30.12 62.27 3.85 20.51 58.15 62.47 6.06 2.99 70.74 6.1 24.34 68.32 11.12 27.88 54.73 8.02 12.5 15.26 5.59 30.21 51.7 44.26 27.65 22.16 40.52 6.9 47.25 8.11 47.76 35.01 18.75 14.46 16.74 12.35 26.71 67.15 60.78 7.53 20.51 18.95 41.27 63.46 68.84 63.76 6.35 38.04 2.98 85.08 15.95 5.96 69.17 30.72 19.89 67.19 42.28 52.88 18.12 56.42 5.03 39.35 52.58 44.86 60.2 55.01 11.8 6.22 11.57 50.58 44.02 38.97 6.48 16.51 68.14 66.77 44.75 6.38 32.27 50.02 48.38 5.05 45.95 31.33 31.21 43.18 32.38 15.72 65.13 4.85 26.58 40.49 13.15 17.96 35.34 5.03 63.62 65.81 14.51 10.25 5.67 37.62 22.65 75.16 7.55 7.16 5.56 12.98 28.4 31.85 20.67 9.44 19.51 10.26 37.1 7.42 6.74 38.54 76.95 74.86 62.69 36.24 29.2 4.05 11.13 54.53 28.17 16.56 3.71 8.55 49.86 9.19 10.22 50.49 9.87 43.76 36.98 30.96 17.78 45.14 32.96 8.85 55.73 25.89 11.23 43.15 15.45 14.71 33.75 33.27 40.65 15.57 44.04 46.7 27.71 67.65 4.1 9.05 38.73 84.37 65 57.14 48.09 42.03 39.51 48.02 39.1 16.99 27.33 23.9 13.79 3.23 8.49 81.41 8.14 3.79 7.77 3.27 67.95 23.18 22 42.36 43.9 58.17 69.46 18.48 58.97 6.18 7.25 66.92 31.24 6.17 80.97 3.18 5.04 18.14 9.09 50.68 18.48 60.07 17.69 4.48 68.85 9.42 43.85 72.14 8.92 36.39 30.81 6.31 11.69 60.92 43.35 12.64 11.77 65.08 7.79 35.57 12.05 18.65 103.87 5.6 6.27 10.42 20.78 62.76 15.67 6.07 48.59 30.54 24.46 19.08 7.91 15.22 6.36 19.1 61.58 21.84 23.33 3.56 67.35 75.93 4.05 33.65 44.98 54.39 34.57 58.99 51.7 36.92 13.23 31.72 9.85 8.28 46.67 46.92 17.95 18.88 13.68 11.5 30.72 7.55 7.92 43.65 19.48 15.5 45.42 4.67 46.52 9.09 4.07 7.54 67.27 5.32 12.77 4.47 9.35 22.32 9.18 8.32 3.28 48.29 19.56 60.3 20.41 8.55 2.16 11.71 69.35 59.08 35.67 7.85 2.57 35.51 6.46 21.38 73.85 65.81 19.63 42.78 13.89 11.58 36.33 6.86 66.14 12.39 3.08 21.98 29.91 23.29 27.95 41.19 35.73 14.78 69.04 8.89 9.62 22.78 53.46 4.16 9.87 3.46 6.73 6.56 8.11 6.45 48.1 50.58 69.37 3.05 32.06 5.19 13.51 22.92 9.64 35.04 36 2.23 59.29 13.54 49.97 13.69 10.88 42.51 10.12 19.9 60.69 4.39 39.69 8.17 63.38 66.79 58.08 6.92 5.63 50.83 18.88 7.98 50.11 38.93 4.2 14.01 85.49 78.93 30.51 50.75 53.66 49.73 25.27 7.22 47.42 5.13 11.89 31.11 6.58 51.74 14.79 10 23.01 69.73 60.46 43.59 11.04 18.8 38.6 6.54 31.27 70.45 33.85 4.38 72.99 25.58 5.33 32.34 32.36 65.41 64.8 44.6 39.39 18.19 9.74 3.49 48.66 36.73 10.62 4.56 30.25 8.04 27.39 43.1 21.28 10.13 46.5 14.98 22.1 35.81 24.8 57.97 28.7 84.49 36.55 48.84 29.03 12.19 68.08 70.32 38.67 39.06 25.6 49.35 68.81 81.87 70.25 27.01 7.47 78.89 14.6 29.38 56.39 30.47 6.16 21.68 9.56 2.5 20.82 11.74 24.41 17.64 65.53 45.42 57.4 17.45 23.09 14.03 29.52 35.75 53.03 37.21 27.34 51.17 44.2 7.33 50.9 8.06 24.31 43.29 37.56 52 18.84 54.98 41.68 9.28 6.58 9.45 33.9 10.49 27.06 64.41 48.29 21.77 11.01 17.03 4.7 15.98 48.1 15.25 38.93 65.95 5.34 47.94 95.05 32.06 51.29 45.05 42.33 8.92 58.73 16.53 4.78 9.55 35.46 56.63 5.35 33.2 16.23 6.43 27.65 42.03 15.02 5.61 47.6 32.39 43.61 39.47 42.43 37.1 22.61 6.01 21.81 33.32 19.72 34.39 4.11 19.02 31.18 47.33 18.33 46.57 24.71 24.35 34.85 4.11 64.84 31.44 50.88 30.26 35.08 59.07 68.92 10.44 23.41 26.9 22.36 51.47 51.16 89.58 54.64 23.66 23.47 3.94 6.34 36.13 6.08 61.95 4.42 29.73 7.29 16.61 15.46 60.08 65.4 47.05 65.46 34.48 55.68 51.58 29.94 36.14 25.74 17.89 13.02 30.59 18.49 44.66 3.9 50.34 9.15 46.41 20.14 6.57 46.1 13.66 11.87 35.24 59.43 51.27 5.01 89.81 70.54 43.52 60.28 48.07 24.36 22.06 17.4 67.93 6.78 38.53 75.27 24.84 3.31 52.39 27.28 9.39 27.84 8.2 39.96 9.68 70.56 32.07 22.08 12.66 69.72 62.83 5.4 17.24 18.25 16.34 44.55 58.96 19.7 56.88 6.9 61.24 27.65 57.18 28.73 28.79 31.46 12.2 9.16 9.89 61.41 3.51 67.01 23.81 21.24 55.1 62.2 62.62 4.63 77.72 81.29 52.66 7.95 29.63 5.42 3.4 56.27 9.47 4.4 37.24 7.89 54.45 6.07 64.71 48.05 8.17 32.26 48.18 13.51 46.36 58.1 47.64 27.83 47.98 4.53 37.95 10.02 7.98 3.15 28.61 13.29 48.1 49.32 5.51 2.92 7.25 37.69 15.79 7.87 12.72 5.86 66.29 51.84 11.36 40.82 14.24 10.93 20.33 49.14 66.1 38.55 17.9 3.84 49.4 61.54 3.42 3.4 69.65 28.74 22.1 10.43 5.74 41.14 9.06 36.36 43.08 52.45 13.8 17.42 72.46 33.1 30.48 48.26 55.28 10.13 28.54 41.71 3.56 15.69 23.35 20.74 3.85 46.78 42.17 44.97 38.59 68.11 3.03 42.44 69.36 55.7 73.3 32.43 43.05 54.5 71.75 49.6 18.59 36.3 32.95 65.55 50.82 32.24 40.5 72.3 28.31 23.88 20.56 32.53 10.11 7.16 80.24 59.61 4.06 29.03 8.5 20.91 84.75 4.03 26.39 9.88 32.5 31.64 42.83 72.05 6.68 55.19 4.66 45.83 35.73 54.48 30.76 52.22 54.23 18.29 9.37 35.69 34.73 48.17 66.61 16.91 7.51 18.05 4.59 54.14 2.31 6.51 11.17 65.27 27.04 52.91 4.71 52.35 69.71 7.12 46.9 3.3 58.51 61.29 25.77 36.96 3.9 6.96 14.41 66.84 96.04 4.25 34.5 75.36 73.5 53.11 48.35 69.11 41.56 36.07 11.92 48.26 9.04 33.01 4.68 10.93 3.09 35.79 38.87 8.62 5.35 11.56 10.07 18.89 81.03 16.09 3.98 64.92 3.83 5.27 16.03 76.25 40.23 21.76 4.62 59.08 17.86 7.8 36.36 30.1 9.43 30.57 66.43 62.03 26.01 20.03 6.55 13.81 29.09 30.11 17.68 9.56 50.28 5.73 63.27 2.03 7.63 3.77 9.84 73.68 18.81 4.11 15.01 44.03 15.51 77.21 35.01 2.77 11.56 7.81 19.02 76.44 80.98 37.51 18.56 54 9.49 50.88 8.72 45.02 46.49 52.97 15.12 64.34 29.57 28.93 3.57 60.7 7.92 75.24 63.68 10.91 21.97 7.47 30.45 21.82 5.4 32.85 68.03 31.89 6.56 4.39 41.82 3.94 35.89 8.74 25.77 53.08 22.17 60.52 9.66 8.99 39.18 19.21 31.75 3.84 61.41 53.08 37.64 51.54 50.48 19.59 47.45 28.19 7.42 32.25 34.15 25.19 74.66 3.95 53.33 56.47 63.09 11.16 51.68 46.11 5.96 41.5 5.43 4.99 11.14 38.96 24.47 16.57 26.51 47.6 11.14 8.04 19.34 87.86 41.88 4.91 25.74 47.87 56.09 33.47 51.6 16.39 58.79 49.14 46.5 7.02 73.95 23.71 10.76 40.76 24.38 35.25 2.38 7.52 19.95 23.41 38.58 50.38 61.1 80.32 2.11 72.07 49.3 24.97 81.75 29.99 36.52 7.32 13 30.8 20.45 55.98 8.14 16.27 25.05 54.03 31.03 20.71 8.75 8.79 61.02 60.97 36.71 12.35 45.64 39.01 60.95 4.17 53.2 33.82 19.29 22.13 65.78 6.09 45.86 60.28 5.52 57.63 41.74 23.97 34.57 22.58 44.53 4.17 78.01 32.33 47 8.39 14.32 26.72 2.5 15 43.6 5.27 57.62 13.68 7.61 84.06 53.12 24.03 12.64 17.15 51.42 45.52 62.37 64.34 75.15 56.58 60.71 5.11 88.49 46.17 29.22 70.55 43.02 23.79 2.95 52.04 28.79 3.55 2.48 30.5 9.59 82.51 4.11 35.11 33.75 38.65 32.07 21.58 6.43 62.11 30.78 70.48 15.98 22.91 61.37 7.61 19.64 21.34 62.53 38.63 28.49 59.41 50.02 66.35 39.82 46.87 42.56 3.4 47.83 3.14 7.01 26.07 30.57 45.13 38.57 33.36 2.84 8.28 6.25 69.05 46.49 49.15 21.43 46.51 69.6 41.04 8.16 10.07 5.95 27.45 31.22 58.25 18.84 10.48 37.92 4.95 71.35 14.15 44.56 23.08 59.92 83.61 51.11 19.68 13.63 44.43 43.03 31.3 53.41 5.83 77.1 24.95 55.63 64.23 45.53 6.83 57.21 49.87 9.79 3.74 36.8 59.96 4.4 62.07 15.21 43.8 24.43 73.42 26.31 41.06 3.9 33.85 43.2 70.97 41.72 10.73 10.19 58.48 8.91 12.48 57.14 49.12 25.81 19.43 51.02 5.35 60.64 64.44 63.52 6.67 8.89 31.18 66.62 33.05 45.48 41.27 63.86 37.02 55.73 3.88 22.47 21.14 3.31 46.35 4.64 37.45 5.2 3.43 64.39 12.19 55.63 17.29 4.34 31.75 9.54 8 19.34 41.08 63.88 64.02 51.93 6.6 59.53 30.9 58.44 29.61 73.1 30.11 47.32 5.7 85.82 52.35 10.81 48.13 22.64 4.63 28.78 5.09 61.7 5.32 56.31 38.13 11.69 3.47 12.57 5.18 6.13 33.33 10.76 22.49 4.94 47.98 37.56 5.32 5.55 23.22 37.97 53.27 20.53 9.08 51.82 13.49 6.81 24.82 4.55 37.53 37.25 23.02 4.12 37.28 40.61 20.21 4.66 55.78 48.72 60.8 58.93 42.23 20.91 19.68 13.56 8.13 33.24 45.9 34.92 39.76 74.39 11.63 29.36 6.62 10.73 42.22 48.05 6.16 74.77 68.3 44.03 14.56 3.88 44.23 58.92 8.1 41.39 49.15 3.91 24.8 25.95 32.92 23.38 53.92 72.51 7.85 40.61 2.76 10.36 9.22 2.68 6.1 66.35 26.73 32.12 10.55 23.84 34.41 77.58 45.12 16.34 37.79 63.73 46.03 39 52.03 17.15 14.93 38.41 10.55 72.83 15.87 55.71 59.48 57.73 47.35 7.65 7.89 74.85 10.21 42.93 22.08 54.8 56.99 23.99 23.03 59.57 25.04 10.01 6.21 57.68 55.88 8.79 56.5 23.43 51.23 5.45 30.53 34.73 3.75 31.48 3.74 68.76 66.51 25.88 25.78 55.87 44.75 45.66 55.51 36.02 31.81 27.37 7.44 12.4 19.21 4.75 51.78 34.1 60.19 10.47 16.71 44.39 55.86 67.78 74.51 32.14 54.19 21.85 22.27 62.9 12.58 51.76 35.13 8.22 3.69 5.38 33.9 4.89 61.38 59.12 44.3 69.5 61.17 12.97 64.98 18.51 5.21 13.23 21.37 7.19 76.85 46.21 24.99 83.38 45.63 9.34 35.82 50.65 5.98 10.03 10.45 62.09 10.78 31.33 8.54 24.09 39.16 24.49 5.48 28.02 33.42 32.7 18.74 43.98 44.49 6.87 42.2 47.86 67.31 3.8 6.25 51.45 56.25 60.97 27.33 45.67 25.69 45.18 45.82 45.05 5.54 21.97 7.55 15.09 31.57 42.38 68.54 33 46.14 3.95 48.07 17.75 26.25 64.75 4.06 12.69 40.71 20.52 3.49 5.33 22.81 16.68 17.01 15.82 13.35 37.88 6.14 5.41 7.31 3.63 39.56 28.41 7.14 13.08 4.61 48.04 44.93 11.04 7.66 29.95 8.19 37.48 6.66 24.16 58.26 41.35 38.66 92.36 22.15 48.5 7.94 22.9 76.46 11.7 28.97 23.19 45.34 66.1 4.94 60.58 11.53 25.52 81.86 44.26 16.47 35.84 24.89 32.89 6.64 48.47 38.33 24.07 50.51 12.5 15.08 22.24 4.12 19.8 41.63 49.26 15 5.01 17.77 22.5 54.07 55.32 32.03 16.6 96.76 41.71 37.85 5.99 6.19 5.51 24.3 12.76 47.28 51.13 72.3 62.31 5.74 7.42 33.07 6.48 13.93 9.44 26.64 7.02 25.88 32.41 25.76 4.13 44.22 6.72 58.92 12.3 16.92 36.49 70.44 46.86 3.83 8.5 43.79 20.61 34.29 9.25 8.17 4.84 31.27 6.31 35.02 22.13 32.5 3.28 6.96 27.43 5.83 66.24 52.52 51.65 16.56 52.24 81.91 31.21 5.39 54.48 41.23 36.04 21.08 7.63 53.21 31.14 15.54 29.14 6.84 24.58 6.09 39.49 4.72 49.52 4.81 33.79 38 27.04 44.98 14.64 42.97 12.36 46.32 48.95 50.23 18.1 7.39 21.72 36.99 8.4 9.49 32.3 31 12.73 45.76 4.2 13.47 7.08 5.1 6.06 25.68 59.58 25.19 36.87 57.03 32.71 44.46 42.07 26.1 55.56 70.58 41.65 48.58 9.53 60.02 21.64 40.96 30.43 26.34 41.08 75.79 5.86 50.1 7.32 54.49 22.1 20.07 7.37 11.23 53.44 22.35 40.48 6.5 5.71 12.02 13.09
6.01 5.97 28.37 19.08 23.09 4.45 60.88 15.69 7.42 36.25 5.21 11.42 5.02 12.66 5.81 4.27 12.49 4.43 45 15.79 7.64 8.34 4.07 16.03 4.54 3.79 12.96 5.65 39.41 55.14 4.21 5.45 32.18 27.37 44.68 7.48 6.85 34.68 3.87 18.36 9.48 6.68 18.45 13.25 22.11 4.99 49.31 26.74 30.18 8.59 7.63 20.86 12.74 3.09 10.26 14.29 32.79 13.59 48.61 10.12 39.86 18.42 6.56 13.81 21.17 16.14 14.98 29.7 7.31 13.37 39.66 4.18 5.78 7.76 41.73 6.28 8.78 11.53 15.53 6.12 3.61 18.58 7.6 35.86 28.83 23.26 31.25 14.51 14.65 6.76 43.46 6.61 5.4 11.21 22.24 38.5 17.01 12.47 17.52 3.14 8.85 12.61 4.93 2.75 6.42 4.85 46.5 24.9 43.47 11.58 9.7 4.1 15.18 28.59 17.51 19.58 18.29 9.81 27.1 9.17 4.6 33.87 27.96 51.71 8.03 28.67 25.73 3.03 49.95 14.06 4.61 31.22 44.28 14.82 26.11 18.85 6.28 5.55 5.03 10.86 60.43 42.86 5.3 5.84 33.91 23.69 6.41 10.57 9.04 23.26 37.58 7.98 5.37 11.06 26.54 40.07 8.48 55.26 31.74 52.66 14.33 12.32 13.74 16.18 39.44 40.34 50.84 9.86 22.93 12.9 16.37 62.01 12.2 42.47 27.09 28.18 16.8 19.84 18.64 21.36 5.12 3.29 32.36 10.44 4.1 32.37 27.78 39.66 57.13 34.22 26.99 29.33 6.78 46.24 5.63 12.38 4.43 10.79 32.46 31.62 13.85 66.28 5.84 34.93 13.47 40.56 30.49 6.87 44.96 21.39 36.15 9.07 6.87 18.01 3.94 7.74 9.32 21.22 13.93 7.83 21.79 16.75 14.72 20.25 20.99 7.21 40.63 28.14 24.26 5.94 7.09 38.16 49.35 5.46 15.3 29.79 24.75 16.57 20.78 20.88 39.77 13.33 18.7 6.55 53.7 20.84 4.6 3.77 29.93 4.04 37.15 15.06 42.39 9.22 4.44 11.08 26.32 5.46 5.52 19.69 17.67 7.17 31.71 20.99 18.79 5.2 12.58 41.68 15.34 8.51 47.15 6.43 11.24 18.19 35.52 31.85 22.86 16.47 5.52 11.05 48.92 3.66 31.09 27.9 41.13 9.46 7.49 8.25 39.64 5.83 47.9 57.31 4.34 3.85 46.05 23.66 18.01 37.7 77.87 9.79 6.55 5.77 8.48 10.69 23.48 35.14 4.17 35.08 38.25 7.51 6.23 3.32 5.41 26.17 42 8.47 21.69 51.37 46.68 15.69 28.94 44.71 3.15 40 10.12 3.99 27.19 7.56 45.48 4.3 30.79 6.99 13.91 4.48 5.75 9.21 6.09 39.74 34.09 43.24 9.91 2.9 17.46 25.59 28.04 7.33 45.76 6.47 4.42 8.9 17.29 4.49 8.04 6.16 33.13 5.74 6.16 54.51 46.21 13.23 9.23 42.57 7.92 9.94 4.55 25.28 42.87 25.31 10.26 13.47 59.7 13.44 7.83 34.78 32.64 4.88 2.62 5.77 19.03 24.16 29.63 11.07 32.86 3.63 64.35 5.46 11.29 6.67 38.21 4.4 18.95 4.8 11.46 62.06 19.49 7.66 54.99 17.01 28.77 12.17 8.95 46.89 6.86 3.77 4.4 6.28 6.07 16.29 8.44 4.61 25.53 5.67 25.5 20.62 8.16 18.69 6.15 31.42 6.09 52.64 60.45 45.07 16.31 45.71 9.15 33.61 20.95 8.59 5.59 8.26 58.43 9.01 45.32 10.8 9.18 11.42 27.22 38.27 19.75 2.79 49.32 16.87 4.09 9.05 10.01 30.4 34.59 13.15 64.44 9.17 12.39 7.26 17.35 7.54 6.77 5.22 52.91 4.58 5.89 24.05 8.32 10.77 21.14 10.81 7.85 4.8 2.8 29.59 19.79 21.07 5.61 42.92 14.21 6.47 14.18 5.07 24.6 73.19 5.32 3.53 15.97 6.25 4.16 13.09 38.13 36.14 38.86 15.62 15.71 6.93 4.68 60.38 18.46 32.63 29.47 71.05 9.21 8.77 12.55 29.87 50.02 54.16 11.07 30.04 4.91 32.74 3.91 15.38 55.71 9.69 5.03 48.59 10.77 5.33 51.89 34.46 38.23 31.24 17.84 11.01 16.36 4.56 59.46 6.38 21.06 40.32 20.17 17.63 52.37 8.38 58.84 5.24 29.51 15.37 15.4 4.67 5.19 24.46 33.24 4.38 4.56 10 21.75 4.56 59.66 6.59 4.73 5.78 35.65 36.71 7.95 20.45 17.41 29.98 9.84 2.92 27.42 57.27 47.82 7.7 8.19 14.13 16.11 30.32 5.72 23.7 7.27 37.77 25.29 52.03 14.97 6.54 25.61 22.62 32 42.07 14.36 7.53 12.07 7.24 62.9 8.86 16.85 5.32 3.91 41.09 69.72 34.73 5.57 42.73 6.69 41.43 13.91 6.39 58.63 8.76 16.66 32.53 6.43 8.93 21.03 20.66 3.57 51.85 53.11 46.16 3.68 40.36 24.63 27.68 17.03 7.03 55.97 4.46 25.26 27.73 32.96 6.35 5.25 44.07 7.56 19.14 51.63 27.56 7.69 7.65 4.6 7.12 3.41 7.18 21.19 21.64 13.01 14.31 37.74 42.92 4.72 22.75 3.77 7.33 9.36 4.22 32.86 6.99 5.69 63.72 8.23 30.51 4.46 34.99 8.28 30.51 60.34 30.93 7.32 13.13 8.27 17.45 7.42 9.56 5.01 35.67 4.2 10.49 9.5 25.56 4.46 6.71 6.83 7.75 30.75 13.81 4.83 30.12 10.14 7.18 4.57 22.05 7.53 29.07 14.43 39.96 22.71 11.17 48.75 42.71 26.95 6.41 4.14 55.04 5.07 7.42 5.48 8.75 14.44 53.97 20.48 3.81 19.81 23.11 11.97 24.97 21.64 4.98 2.83 4.39 5.09 7.42 7.2 51.42 9.78 5.29 53.93 37.97 33.41 12.66 25.45 20.27 34.16 26.79 16.91 24.93 52.67 3.51 28.46 14.99 30.88 17.43 19.13 14.93 51.04 37.79 3.91 27.5 19.34 4.43 8.54 3.64 25.4 15.58 8.14 8.74 22.92 23.12 38.95 34.99 8.24 33.92 7.84 13.37 27.54 34.67 49.41 33.12 16.15 8.11 50.73 18.18 9.88 6.67 23.62 37.9 24.65 5.83 6.65 11.52 17.34 8.11 24.23 37.87 22.25 8.35 6.08 33.1 32.36 35.45 3.99 19.87 7.16 8.67 30.98 27.53 3.31 1.78 5 23.03 56.64 13.86 44.42 19.85 32.3 7.17 4.57 27.59 5.24 3.83 28 3.33 29.69 42.59 3.58 27.31 24.9 5.18 9.49 34 9.61 6.8 38.92 5 41.17 10.96 5.44 18.89 8.8 10.05 51.25 4.36 4.04 5.63 21.26 13.16 6.97 48.45 46.92 18.86 18.69 31.94 10.67 26.38 5.98 8.12 21.99 13.6 5.11 23.14 35.9 7.9 21.69 26.03 10.86 48.27 7.5 19.61 24.34 10.32 6.25 7.11 5.44 32.15 23.26 21.53 12.41 34.9 9.04 34.12 42.17 24.05 54.75 34.15 19.43 27.53 43.5 23.13 55.93 57.01 18.06 32.42 26.86 8.39 55.4 5.8 32.72 43.69 26.9 19.75 11.66 34.78 18.3 19.83 9.11 3.58 15.05 22.14 12.38 11.83 4.69 22.13 5.54 21.15 26.6 6.41 18.53 7.3 11.46 46.36 26.06 24.12 30.04 18.71 25.9 10.73 5.97 34.38 21.42 29.58 31.88 7.53 45.04 53.55 4.95 4.42 6.68 36.21 13.71 30.1 24.69 29.72 4.17 5.93 18.06 37.49 3.16 21.73 8.29 3.78 41.25 58.03 67 5.9 18.24 13.86 4.73 11.47 14.95 21.93 5.61 35.73 32.27 34.45 13.66 39.83 3.3 21.08 33.29 32.42 15.71 18.08 49.28 7.43 30.92 4.91 59.02 6.04 28.71 8.76 14.39 5.61 22.93 47.44 19.93 39.49 25.94 5.02 34.82 55.89 46.47 18.71 6.32 58.64 8.91 9.61 11.74 5.87 39.71 10.01 8.98 36.73 14.47 13.39 4.64 48.08 26.03 11.43 23.22 35.06 7.45 5.49 12.15 10.16 6.58 7.93 4.55 60.51 69.57 8.29 7.68 33.49 3.21 5.42 12.15 4.84 51.8 27.14 61.71 20.09 14.05 30.55 42.17 12.12 6.01 10.05 43.44 30.56 35.55 18.57 4.62 12.83 12.05 16.68 20.93 4.45 9.27 7.73 38.89 22.16 13.79 5.73 29.41 15.36 27.82 7.67 18.95 27.36 4.5 26.85 10.49 11.52 8.93 20.66 39.22 16.04 5.52 26.69 61.93 34.87 63.07 30.46 4.75 7.36 3.96 13.64 7.32 37.75 5.9 24.66 45.55 2.99 63.16 25.98 26.76 44 19.35 4.49 4.13 8.62 2.99 46.42 7.25 6.62 50.92 36.45 5.4 48.13 13.34 26.61 18.69 26.69 5.87 13.78 38.98 53.74 24.96 4.72 13.27 7.39 55.55 8.59 51.61 25.5 25.96 35.65 29.77 54.51 75.57 8.98 27.95 53.39 22.18 7.52 21.46 41.17 9.33 55.14 4.64 24.29 6.36 29.94 26.76 16.87 13.73 49.09 16.19 39.17 70.4 57.54 35.79 22.95 2.81 32.39 55.82 18.02 7.04 8.1 32.39 10.93 26.06 6.23 58.86 21.26 10.03 16.06 56.98 6.72 7.13 26.08 22.58 41.24 13.65 29.39 6.21 23.18 23.75 5.68 2.62 6.65 54.78 15.3 6.37 23.17 49.05 27.16 34.25 10.74 11.87 37.19 40.91 20.73 41.17 32.67 3.42 2.67 31.03 43.16 34.58 6.56 12.27 18.59 48.21 44.32 17.45 41.92 55.22 2.85 5.58 15.93 5.16 28.39 9.57 26.43 4.26 33.15 30.62 45.19 24.68 37.78 11.23 7.5 11.37 7.86 7.73 24.26 18.75 5.62 2.39 39.9 47.3 3.05 22.23 7.7 76.12 51.51 82.69 42.54 12.4 4.52 11.83 6.91 6.27 31.38 6.06 51.98 5.26 64.55 55.09 6.82 10.69 2.69 18.33 6.23 36.83 4.81 8.73 45.04 23 14.57 20.64 13.36 35.93 9.79 5.17 44.41 26.59 48.55 12.09 27.52 3.94 45.26 58.8 89.74 3.4 6.3 61.88 13.92 11.11 13.11 38.73 6.61 56.31 4.94 13.98 10.63 10.3 13.07 35.25 43.12 23.06 33.41 6.71 15.24 46.92 29.14 15.07 17.14 58.79 42.67 35.37 5.88 5.55 2.63 29.15 7.89 47.11 18.49 35.49 42.05 16.47 11.8 3.15 40.85 27.09 4.8 4.48 10.02 39.63 23.47 6.3 15.54 9.57 10.47 36.26 30.94 5.88 24.01 16.86 9.37 15.43 5.59 30.1 8.73 4.39 11.23 9.98 14.13 17.43 35.26 6.55 14.83 4.22 8.18 27.82 25.92 6.23 7.81 4.16 7.87 31.41 3.03 57.43 21.46 29.23 34.78 35.98 24.26 16.5 19.19 33.59 8.5 26.95 5.95 30.76 25.78 22.17 58.07 4.33 20.65 35.7 12.45 8.21 12.43 13.65 21.28 9.74 33.58 13.09 28.53 18.71 8.39 38.77 8.92 10.93 6.59 21.9 17.81 41.48 41.3 30.89 11.51 39.32 8.11 8.03 27.01 2.93 13.62 2.71 11.27 29.3 25.69 7.55 11.1 33.63 10.35 10.05 14.16 10.64 11.27 10.96 22.35 49.82 46.08 13.8 33.85 40.76 58.08 47.69 19.63 17.32 17.6 5.5 6.98 7.95 56.53 12.31 12.06 8.57 2.97 27.44 23.89 22.7 4.64 3.31 6.34 8.11 23.97 16.39 58.11 44.36 19.33 6.77 39.53 17.49 6.61 5.51 5.26 11.53 22.79 38.82 9.72 57.75 6.92 27.18 6.82 6.48 14.63 24.01 9.33 6.25 41.41 6.14 13.68 27.36 15.95 57.32 3.28 38.62 33.62 5.07 61.19 10.08 6.06 4.99 30.95 21.3 43.75 19.77 10.86 31.63 4.12 49.44 13.92 17.37 8.87 28.5 11.81 3.78 3.91 17.28 4.85 4.78 6.02 29.08 32.14 31.69 19.8 15.74 8.55 22.27 15.27 4.36 6.11 34.62 8.94 5.16 16.89 32.35 5.94 7.89 21.58 4.41 25.57 25.45 6.27 25.33 17.08 6.88 19.22 36.87 25.2 37.25 62.65 24.65 25.12 5.78 38.75 6.48 59.29 20.15 3.63 2.93 9.55 19.96 62.02 10.9 6.91 13.83 24.62 51.22 2.87 35.74 31.9 3.18 4.89 17.83 13.89 33.29 10.37 4.06 25.71 19.17 4.95 3.21 9.51 50.16 7.47 41.17 14.68 4.55 24.89 31.94 8.05 4.62 15.04 32.15 79.54 18.57 34.19 30.35 30.96 17.43 13.12 6.58 18.99 16.88 10.94 2.95 4.96 38.68 4.65 4.84 28.91 16.51 52.46 4.78 8.59 28.6 45.67 28.54 11.48 53.71 5.57 10.9 5.67 17.37 3.79 21.13 19.34 9.87 5.82 39.01 7.55 20.56 51.53 50.76 3.22 4.56 9.82 47.12 7.43 50.4 4.02 25.27 47.91 31.16 39.8 15.13 20.96 7.13 49.25 61.21 8.47 44.31 13.24 3.81 5.72 54.7 3.29 9.14 26.53 35.21 8.95 8.23 3.06 18.51 9.44 19.23 9.44 4.93 22.44 40.92 41.59 36.16 32.75 3.41 17.66 48.02 22.06 6.52 32.19 3.46 27.78 70.25 11.61 42.32 6.59 15.54 14.54 52.08 37.14 46.11 18.28 56.61 61.44 9.24 25.32 24.03 10.75 35.56 12.16 20.34 8 5.9 4.49 48.29 29.33 17.22 3.94 29.49 11.98 18.94 3.76 13.44 3.95 11.95 10.29 26.24 4.77 5.65 19.3 24.38 23.02 5.83 3.45 7.34 47.23 58 4.95 3.4 8.93 17.87 14.54 15.35 5.56 5.17 31.4 22.67 4.68 25.92 19.66 41.67 5.17 39.57 5.81 37.98 11.5 24.75 3.73 4.85 15.02 26.34 37.43 5.37 10.09 20.35 45 11.23 6.83 9.67 17.03 29.44 3.98 45.26 39.2 11.55 29.22 33.39 25.36 73.9 31.53 16.44 26.8 21.96 6.95 76.05 31.37 44.65 14.92 48.22 5.54 13.09 56.8 45.52 40.65 33.02 6.05 56.3 29.22 13.1 3.55 14.63 5.49 44.47 32.87 38.33 80.73 9.98 5.82 7.42 46.39 20.61 21.02 10.18 11.76 11.94 13.44 4.04 54.59 5.87 15.53 57.2 34.75 19 19.11 57.45 7.54 8.04 4.02 9.82 16.45 14.8 13.71 12.07 3.64 40.23 30.53 66.53 66.25 5.61 14.71 4.67 15.8 5.52 13.7 51.99 18.22 10.85 21.21 43.01 37.46 17.33 18.85 7.53 25.47 62.83 17.43 4.26 39.36 11.22 14.7 7.79 35.22 15.53 7.35 26.29 41.52 4.92 46.36 38.8 10.05 7.89 33.31 62.35 5.68 36.83 60 22.59 31.39 16.58 27.36 6.66 23.44 43.71 36.57 32.52 45.74 3.24 28.02 15.25 44.43 4.36 10.01 7.64 20.52 4.75 4.04 9.8 20.08 3.72 9.03 7.96 5.49 20.32 16.07 45.22 47.21 31.72 43.27 24.73 5.21 4.64 3.96 40.34 25.89 59.7 32.16 22.19 49.81 31.58 5.53 25.1 15.8 3.89 40.91 12.91 20.37 17.66 23.74 21.55 20.19 68.39 10.01 6.31 18.13 20.42 14.7 14.27 3.47 5.06 33.15 8.24 10.09 7.83 3.13 7.66 3.54 7.29 36.83 66.99 66.59 12.31 5.13 13.4 33.16 24.81 23.47 36.42 30.42 16.73 17.32 7 40.31 17.95 9.34 18.53 6.91 40.73 46.48 46.04 6.01 8.97 2.29 8.69 9.18 13.35 35.67 51.34 33.45 3.61 22.09 15.67 10.31 16.41 13.63 6.66 24.66 15.48 3.76 10.84 20.93 32.43 7.34 23.62 6.97 9.83 23.34 4.74 49.21 31.07 14.34 29.22 4.32 4.78 14.9 18.11 14.4 40.28 19.22 51.2 8.08 48.67 10.03 10.66 10.1 22.31 60.95 6.08 50.33 5.7 29.88 13.3 16.48 29.6 4.13 9.86 29.55 6.61 15.28 48.14 53.05 5.59 14.57 17.75 28.02 21.63 23.43 5.94 29.17 3.61 12.92 6.05 7.46 16.45 4.73 40.67 26.44 6.16 30.82 23.33 52.55 23.81 5.91 18.91 25.19 3.87 30.3 19.74 4.01 39.3 71.84 4.15 22.32 3.44 62.98 12.8 57.19 5.81 58.49 34.87 7.65 10.79 28.42
2.18 1.42 6.15 3.57 4.24 1.86 2.45 4.52 0.1 1.76 1.81 2.16 1.6 1.36 2.16 1.51 2 5.87 1.76 0.7 1.22 3.25 1.25 1.81 0.82 1.37 0.73 2.74 1.91 5 1.88 0.67 1.12 2.93 2.52 1.06 1.51 2.55 2.28 3.68 2.81 4.53 2.77 3.97 1.29 2.04 2.05 2.4 1.76 1.84 3.11 1.5 2.29 1.67 2.43 2.22 3.64 2.4 1.95 3.66 2.4 2.43 1.96 1.14 3.34 0.93 1.08 2.41 2.63 3 2.46 2.16 2.41 2.01 4.45 1.07 1.72 2.1 5.8 3.39 4.79 2.63 2.67 3.05 0.92 2.77 3.89 3.26 1.84 0.69 3.02 1.28 1 2.67 2.4 1.53 1.14 2.94 3.06 1.02 2.07 0.64 1.66 2.45 0.69 1.82 1.51 3.59 1.61 2.58 3.52 3.17 3.26 2.98 2.11 2.22 1.72 4 2.11 2.34 3.07 1.07 1.41 2.66 7.09 3.34 1.11 2.55 1.26 2.88 2.19 1.21 1.4 3.34 1.91 2.86 2.66 1.14 2.66 2.66 1.69 1.3 3.47 2.66 1.93 3.88 1.62 1.2 1.86 1.46 1.99 2.03 2.02 0.85 2.82 1.64 1.22 1.13 2.94 1.86 5.66 0.6 2.2 1.8 2.76 3.07 0.92 1.99 4.02 0.56 1.08 1.59 2.91 2.67 2.4 2.03 1.32 1.19 4.97 1.83 2.58 0.83 5.22 2.88 2.41 2.14 2.9 2.11 2.01 1.65 1.54 1.41 2.76 2.7 2.64 1.75 1.15 0.29 1.19 2.52 2.49 2.18 1.39 3.26 1.84 3.65 3.33 2.13 1.1 1.73 2.25 1.85 1.73 3.41 2.99 1.46 2.45 2.3 1.26 2.38 1.54 1.6 1.59 3.01 1.94 0.37 2.89 2.64 2.88 0.92 2.33 2.68 1.59 1.98 1.44 2.65 0.92 2.7 1.54 2.76 2.61 1.18 2.55 2.17 2.02 2 1.9 1.85 3.36 2.24 2.63 1.91 1.99 1.64 3.34 2.57 1.2 2.28 3.63 1.51 2.53 3.5 3.66 2.81 2.37 2.33 0.9 0.95 2.32 3.57 2.56 1.53 2.72 1.35 0.93 1.64 0.51 0.99 1.18 5.72 2.03 2.95 2.84 2.46 6.13 1.31 0.84 1.05 2.4 3.01 2.73 1.98 2.89 1.86 2.78 1.24 1.49 1.75 2.41 1.33 1.56 1.05 3.23 1.23 1.64 15.69 1.93 2.79 1.94 6.42 2.53 1.75 3.86 1.8 2.85 6.23 2.16 1.65 2.88 5.52 2.94 2.03 2.36 3.58 2.24 3.41 2.75 2.99 1.98 3.2 1.44 2.88 2.38 1.99 2.58 1.86 1.42 2.3 2.77 2.17 1.75 1.33 3.57 3.14 2.75 2.75 2.96 1.7 1.69 3.6 2.21 2.61 1.69 0.94 0.99 1.14 1.86 1.85 1.41 2.81 2.99 4.29 1.1 1.75 1.14 3.17 7.28 1.69 1.9 3.95 2.88 2.65 2.25 1.72 3.29 1.52 1.61 1.9 5.26 3.04 2.06 1.37 3.22 2.03 1.42 7.88 1.42 1.78 9.17 2.79 1.44 2.03 1.1 3.58 1.52 4.16 2.42 2.25 1.82 3 1.79 2.83 0.99 1.99 2.25 1.75 4.31 2.21 1.92 1.54 3.33 2.83 3.43 0.45 3.54 2.12 1.42 2.83 2.99 1.38 2.23 2.56 2.51 2.3 3.83 1.35 0.98 1.86 1.17 2.69 1.59 3.01 7.53 1.54 3.24 2.08 1.12 0.92 1.12 3.72 1.26 2.01 0.4 1.79 2.28 3.48 2.49 2.36 2.29 0.42 1.94 2 1.67 3.7 0.49 6.29 1.85 3.23 1.89 3.69 2.17 1.36 3.1 1.85 1.42 1.73 1.69 2.49 2.85 1.36 2.96 1.74 1.54 1.61 5.27 2.88 1.6 3.02 2.05 1.18 2.11 1.42 3.09 2.03 4.15 1.82 4.06 2.72 1.2 1.38 3.27 5.86 1.37 3.26 5.26 3.27 1.05 1.92 1.37 1.41 1.67 1.94 2.73 2.32 1.86 3.72 3.17 0.92 2.3 1.22 0.85 0.81 2.38 1.19 2.04 2.37 5.84 2.68 1.94 1.32 2.03 2.14 2.24 1.54 3.93 3.07 1.21 5.13 3.51 2.69 4.13 1.59 1.59 1.88 2.03 2.96 1.81 0.65 2.67 1.4 0.77 2.07 1.78 2.47 1.64 1.11 1.25 2.69 2.05 0.83 4.4 2.72 1.85 0.94 3.06 1.52 3.81 2.77 1.75 2.14 3.09 4.07 2.64 0.77 0.67 2.58 2.69 3.45 1.22 1.65 1.69 3.42 1.77 1.95 1.55 2.38 4.45 1.85 3.02 1.85 2.5 1.65 3.95 1.61 1.84 2.2 1.8 2.48 0.41 1.74 2.49 3.91 29.65 2.53 2.36 2.47 3.03 2.55 1.73 2.68 1.33 2.85 1.08 1.44 4 1.57 1.88 2.95 4.43 2.7 8.42 2.9 1.96 3.24 1.5 1.9 1.34 4.31 2.9 1.91 1.87 1.14 0.24 1.8 1.93 4.16 2.72 2.83 1.79 3.87 1.61 0.9 2.76 2.2 1.54 2.79 1.04 1.73 4.01 1.63 2.25 1.38 1.7 6.61 1.1 1.75 2.14 2.06 1.74 2.43 1.93 2.12 3.4 1.63 1.47 1.88 1.9 0.28 1.36 1.4 2.44 1.55 1.27 2.23 1.4 3.15 2.37 4.79 1.48 1.3 2.59 2.69 2.16 2.19 2.78 2.18 3.57 2.07 2.88 2.88 0.73 1.89 3.71 2.61 1.23 3.18 4.27 2.04 3.49 1.16 1.06 2.09 1.87 1.67 1.84 3.16 1.21 1.34 3.31 2.04 1.82 3.32 2.25 2.65 2.8 2.83 2.83 1.69 2.36 3.8 3.05 1.55 3.38 1.83 2.61 4.71 5.45 2.33 1.63 5.24 1.9 1.95 1.49 1.75 4.75 3.36 1.2 1.27 2.03 1.95 1.79 0.97 1.24 2.72 2.05 2.02 2.24 1.54 3.2 0.95 2.16 0.68 0.72 2.24 2.11 1.32 2.19 1.22 1.51 1.44 1.25 0.92 2.22 2.16 3.01 3.95 2.12 1.15 1.56 1.01 1.8 3.28 1.27 1.99 0.98 0.89 2.46 2.88 4.84 0.61 4.01 3.51 2.68 0.53 3.86 1.68 0.78 1.54 2.62 1.26 8.28 1.92 1.91 1.91 1.68 1.42 4.35 2.55 1.55 4.17 1.79 3.59 0.99 3.23 2.76 2.22 7.18 3.25 2.3 1.93 4.04 1.83 3.12 1.87 1.8 1.67 1.92 1.9 2.03 1 2.4 1.53 1.91 3.1 1.87 2.71 2.76 2.82 0.56 0.71 3.88 2.75 1.81 6.54 1.2 2.56 2.48 3.62 1.44 3.55 2.62 1.98 2.07 3.53 1.13 1.65 2.34 1.47 5.98 2.52 5.3 1.83 2.63 1.87 1.19 1.61 2.35 1.62 1.73 1.16 1.82 2.04 1.97 9 1.95 3.64 1.66 5.48 3.04 2.1 1.37 3.07 4.11 1.09 1.84 1.38 1.46 1.87 3.68 2.1 1.86 1.65 2.38 3.3 2.21 0.4 1.33 2.35 5.13 2.43 1.87 2.5 1.19 1.32 4.7 1.89 0.89 1.28 1.57 1.56 1.93 1.92 1.54 1.53 2.41 6.86 0.96 1.25 3.39 4.13 1.36 2.13 5.49 8.69 3.8 1.51 2.39 4.17 2.91 3.62 0.42 4.19 2.47 2.29 1.84 0.68 3.78 1.58 2.07 1.1 2.09 2.32 2.57 2.5 1.63 2.42 2.4 1.62 3.29 1.92 2.58 2.9 2.4 2.53 7.99 1.52 2.18 2.35 3.14 2.64 2.98 2.44 1.75 2.59 3.74 2.36 1.53 2.87 2.88 2.84 2.4 3.28 1.44 1.21 0.53 3.92 2.78 2.89 1.16 12.63 1.51 2.64 1.67 2.24 4.42 6.08 2.55 1.59 0.67 2.55 2.42 1.86 1.34 4.98 2.09 4.02 1.55 1.31 12.47 2.97 2.14 1.4 1.16 1.21 2.31 2.83 2.28 1.35 2.06 1.86 2.28 1.83 2.96 1.99 2.98 2.01 2.34 2.35 2.9 4.07 2.11 1.08 1.37 2.05 3.5 1.41 1.83 1.46 2.8 1.33 1.88 2.41 3.29 2.35 2.8 1.43 2.56 0.44 2.4 1.85 3.72 2.13 1.8 2.85 2.48 0.69 1.92 1.72 1.08 4.06 1.34 1.97 3.29 0.66 1.54 2.62 3.02 1.1 1.72 5.97 2.23 2.3 1.49 1.91 2.15 2.39 1.53 2 2.19 3.33 5.16 1.57 1.67 2.59 1.78 0.89 1.22 0.79 2.84 2.31 2.13 1.63 1.62 2.71 2.24 1.47 0.61 3.3 1.49 2.21 2.73 1.27 1.7 13.47 1.48 3.02 3.28 2.42 1.96 1.27 3.33 3.01 3.23 3.03 4.53 0.65 1.82 1.31 1.37 1.9 2.3 2.14 1.6 3.83 3.23 1.32 1.92 1.95 2.87 1.72 2.16 3.1 2.96 2.51 2.73 1.66 1.52 3 0.98 1.39 5.64 2.61 2.92 1.69 2.69 2.65 3.11 2.54 1.85 2.51 0.45 0.79 2.2 3.27 3.01 2.56 3.77 3.83 2.53 0.85 2.21 1.29 2.85 1.28 1.06 1.95 2.49 0.77 2.37 1.93 1.9 1.81 1.89 2.92 1.6 0.9 6.18 2.49 3.12 1.02 3.45 2.21 4.02 6.77 1.91 3.06 2.8 1.48 2.61 2.39 3.17 3.07 1.8 3.16 2.74 2.16 3.88 1.96 1.75 1.23 3.13 2.39 4.52 2.71 1.21 2.03 2.41 2.9 4.25 1.92 2.01 1.75 5.67 0.7 2.06 3 1.49 1.94 2.01 4.81 2.78 2.55 1.88 2.11 1.56 1.09 1.81 1.54 0.68 0.61 3 1.79 2.11 2.11 1.89 2.81 2.04 4.35 2.97 2.07 2.74 1.6 2.83 2.66 8.21 1.12 3.25 2.58 3.52 3.04 1.57 2.6 3.19 2.14 3.4 1.83 4.78 2.22 1.19 1.16 2.66 1.18 1.82 2.84 3.21 2.48 2.18 4.18 1.67 3.06 2.78 2.51 2.75 2.52 2.89 3.27 1.73 1.62 2 0.81 2.36 1.71 6.2 2.04 0.91 3.03 3.65 2.41 1.47 1.64 2.82 2.56 2.21 1.68 2.02 1.57 2.74 0.17 0.63 1.01 2.78 1.54 2.31 1.57 1.6 2.23 2.86 2.38 3.28 2.82 2.02 1.9 1.78 0.52 1.99 3.62 2.69 3.26 1.1 1.19 3.68 3 1.28 2.42 1.64 0.64 2.08 1.44 2.09 1.07 1.35 1.77 1.34 3.89 1.96 1.79 1.43 0.9 4.4 1.96 2.08 1.53 1.63 1.71 1.19 1.8 4.97 0.75 2.1 0.64 2.48 1.8 2.41 2.75 3.7 2.55 2.96 2.49 9.28 2.15 1.14 2.66 1.33 5.28 1.78 1.72 2.74 0.97 1.78 2.11 1.57 1.43 1.81 1.34 1.86 2.37 2.19 2.39 2.01 2.58 1.78 2.56 1.11 2.97 2.67 2.76 3.11 1.48 1.58 3.54 1.3 2.22 2.3 1.59 2.83 2.43 1.75 2.5 1.64 2.15 2.99 2.49 2.23 2.08 2.51 2.69 1.6 0.45 2.21 2.15 2.37 2.85 2.71 4.46 2.87 3.57 1.78 2 1.79 2.14 3.19 3.85 2.81 2.91 1.72 1.68 2.54 1.95 3.76 3.9 3.25 1.47 2.92 1.24 3.12 1.3 1.87 2.25 2.51 2.82 2.59 1.26 3.11 3.02 1.51 3.44 0.87 2.85 3.97 1.79 1.48 2.06 1.9 2.06 5.51 1.79 1.6 2.63 2.61 1.85 2.07 1.25 2.24 1.6 2.2 2.77 3.07 1.3 1.61 2.13 2.26 2.31 3.37 2.6 4.17 2.2 2.01 0.89 1.64 2.28 2.43 1.72 2.16 1.38 2.52 1.11 1.91 3.17 2.71 1.84 1.61 3.06 6.13 2.04 0.75 2.29 2.1 2.5 4.68 2.72 3.53 2.35 1.26 3.08 3.25 4.57 1.54 2.97 2.76 2.95 1.69 2.04 2.88 0.4 2.99 1.97 2.05 3.37 7.24 2.01 1.79 2.19 3.62 3.85 3.32 3.26 1.28 1.46 3.72 2.89 1.49 2.24 3.15 2.63 0.44 1.37 1.69 2.1 2.91 3.11 1.36 1.43 2.75 1.27 3.61 2.38 1.41 1.58 1.83 2.25 1.51 2.61 4.13 1.34 0.94 1.67 2.72 1.07 0.85 1.11 2.27 3.79 2.36 2.29 2.26 2.89 2.14 1.49 1.89 1.58 5.29 1.54 2.12 2.71 2.04 2.67 1.51 3.55 1.8 1.54 3.17 4.89 2.08 1.49 1.98 6.23 2.08 2.66 2.68 1.83 1.53 2.52 1.82 1.71 0.34 2.16 3.16 3.52 2.62 1.91 2.33 1.61 2.18 0.88 1.9 2.59 4.29 0.99 1.69 1.78 2.56 1.67 1.63 1.9 1.84 1.58 2.56 1.34 1.63 0.51 2.15 1.8 3.41 1.58 2.5 1.17 4.04 2.41 2.03 2.51 1.67 1.22 4.33 3.14 1.55 2.74 1.3 2.55 1.81 2.34 1.03 3.06 2.4 2.3 3.22 3.19 3.18 2.46 2.08 1.93 3.61 2.3 2.02 2.34 1.32 1.83 2.89 2.78 5.33 2.24 2.46 1.77 0.84 2.15 3.42 1.61 3.39 2.41 1.44 2.28 1.5 5.49 2.88 1.19 4.69 2.04 2.56 1.49 3.11 2.07 1.74 4.2 2.31 3.48 2.09 2.31 2.93 3.35 3.08 1.66 1.12 2.84 1.27 1.69 2.26 1.5 1.57 1.81 1.16 12.32 1.49 1 1.84 3.31 3.79 1.44 2.16 3 2.17 0.2 1.11 1.27 3.2 1.81 1.45 1.22 1.74 1.04 0.55 3.04 1.65 1.87 0.88 1.81 2.56 3.98 3.2 2.17 3.94 1.19 2.28 2.68 1.9 2.15 2.13 2.65 11.14 1.86 4.15 2.75 2.5 0.49 3.02 2.04 3.47 1.24 1.15 2.98 1.55 1.75 2.01 0.86 1.9 2.29 1.5 2.25 2.23 1.66 1.11 2.26 1.63 2.9 3.11 0.82 4.55 1.73 1.65 1.21 3.12 1.55 3.92 1.99 1.77 3.18 2.04 3.52 1.6 1.9 3.53 3.4 2.5 0.98 2.78 1.82 2.39 1.29 4.48 0.99 3.3 2.78 2.63 4.27 8.49 0.71 1.56 3.99 2.01 2.48 1.59 2.16 1.81 3.4 1.26 2 0.61 2.36 5.63 2.35 0.8 1.37 1.11 2.11 2.95 1.42 1.9 1.62 3.88 2.07 0.88 3.2 1.05 2.56 2.55 1.5 2.47 3.21 2.6 1.52 4.95 1.72 1.81 1.11 1.5 2.55 2 2.78 1.69 2.31 3.66 2.92 3.22 0.98 2.95 2.1 3 2.92 2.25 2.18 1.67 1.16 1.25 5.44 3.94 3.73 2.35 7.71 2.09 2.42 2.3 0.82 2.06 1.39 2.2 3.05 3.78 4.7 3.14 1.09 1.24 1.24 2.34 1.69 2.21 1 1.77 2.96 2.09 2.23 6.21 2.84 5.77 1.15 2.79 0.36 4.37 2.5 2.34 2.01 1.54 1.95 1.22 1.02 1.57 1.85 1.79 0.67 1.66 3.12 2.94 3.93 3.64 1.78 1.68 2.4 1.24 1.67 1.63 1.71 1.84 2.66 3.42 2.14 2.51 0.99 1.42 2.72 1.17 3.92 1.23 0.85 2.62 2.03 2.27 2.61 2.75 1.87 3.11 1.96 3.94 0.73 1.34 1.33 1.48 2.94 2.11 1.23 1.92 2.22 2.34 0.53 2.92 2.94 2.34 2.07 1.48 1.84 3.48 3.07 4.28 1.02 1.4 2.96 1.37 3.96 1.01 1.42 2.55 0.8 2.67 0.91 1.72 0.84 3.28 1.89 1.17 1.68 1.04 3.83 1.23 1.58 4.58 2.27 3.84 2.4 1.19 2.08 1.68 3.99 2.2 2.97 2.28 1.2 2.44 3.23 2.03 1.76 2.27 1.76 3.65 1.92 1.65 1.73 2.7 2.21 1.1 2.09 1.79 3.16 1.4 2.09 1.49 0.92 2.35 2.53 2.55 1.5 1.31 4.29 2.27 2.54 2.54 1.96 1.98 4.1 2.55 1.63 0.84 1.59 1.52 0.86 0.85 2.37 3.25 1.66 3.28 2.47 2.68 1.72 2.58 2
1.99 5.06 0.44 3.76 2.34 4.11 3.14 3.92 73.21 4.14 43.75 1.48 3.21 3.06 3.1 4.89 5.51 2.48 4.88 4.16 27.14 2.03 3.23 2.68 68.12 32.51 1.58 1.62 50.1 1.98 3.9 8.89 4.92 2.65 2.88 7.81 3.49 3.18 9.01 0.53 2.81 1.68 3.54 0.94 3.58 4.79 1.9 5.12 1.76 21.47 1.64 36.16 3.3 6.54 2.55 1.98 9.12 1.96 2.88 25.56 5.13 23.21 4.84 3.15 0.96 55.22 5.16 0.3 48.69 2.8 4.87 3.77 2.16 4.84 2.07 4.14 6.11 1.89 1.09 10.28 3.14 1.2 3.53 8.42 4.09 1.52 1.12 1.22 2.91 12.04 1.79 45.08 7.47 6.91 21.84 28.98 27.54 2.47 3.13 6.3 2.14 54.37 18.73 16.53 6.77 32.11 3.67 1.85 4.78 2.8 4.02 11.28 3.96 2.58 30.25 1.64 7.7 1.89 2.83 2.58 1.74 2.13 5.35 1.84 1.17 1.82 2.33 2.65 5.67 4.87 2.49 28.23 5.08 3.29 4.26 9.62 2.74 5.46 3.53 16.08 2.17 3.59 4.31 1.91 1.67 2.07 1.54 4.67 2.6 23.94 1.43 3.67 3.18 2.66 3.38 3.15 3.78 49.2 4.34 1.83 0.3 40.63 7.01 2.73 1.57 1.42 34.36 2.5 2.25 9.15 4.69 6.06 3.65 3.22 1.44 5.36 66.64 31.26 2.74 12.55 6.39 11.31 1.29 2.37 2.55 8.6 1.57 4.79 3.1 1.2 23.12 3.18 9.12 3.14 2.49 22.69 10.53 96.09 5.99 1.67 4.24 5.24 5.28 2.83 3.65 2.57 6.64 1.47 4.32 2.64 3.33 6.23 6.37 0.76 1.9 15.85 3.82 3.36 23.06 2.85 12.65 2.16 8.55 2.27 4.6 7.01 1.18 2.94 4.19 10.06 12.2 3.39 3.12 3.61 22.5 3.41 10.65 1.04 2.01 1.79 1.53 6.03 1.4 3.28 0.86 4.97 4.31 5.49 3.94 1.8 2.56 1.16 1.63 5.41 3.37 6.8 1.95 1.79 3.93 17.32 2.19 1.94 2.36 1.81 5.43 0.62 65.96 8.63 5.85 1.03 6.47 17.24 5.15 8.07 16.53 13.93 20.81 7.24 4.26 1.83 1.46 4.07 2.84 1.61 1.74 45.01 2.51 3.24 2.84 6.99 0.59 22.73 3.88 3.24 4.27 15.72 4.44 5.6 3.97 6.17 2.55 4.14 2.23 6.76 2.11 0.9 3.58 0.65 6.91 3.5 1.83 5.55 0.26 3.97 4.72 2.16 3.51 1.66 1.77 0.38 3.19 3.21 4.61 3.47 1.33 4.99 5.11 3.92 2.75 4.23 48.31 3.24 1.78 5.44 1.17 5.81 3.35 5.14 8.85 1.39 5.86 4.89 3.44 2.63 2.57 1.08 2.41 2.19 1.58 1.94 1.62 4.19 10.09 66.26 2.46 27.67 6.67 2.43 4.48 0.92 3.01 3.16 9.2 4.51 5.41 1.61 1.09 3.43 37 0.41 1.01 18.67 1.87 5.31 2 2.8 3.8 4.08 1.11 1.65 8.12 3.16 2.63 5.02 4.46 1.88 2.62 4.18 1.05 1.67 16.23 2.13 4.69 2.04 2.47 2.73 3.56 6.75 2.41 4.56 2.68 3.7 0.45 1.71 1.72 4.53 2.2 4.22 3.44 3.54 0.18 1.13 2.48 12.21 7.24 1.67 3.07 3.27 1.63 3.49 4.19 1.96 10.91 7.64 3.09 4.83 47.95 4.15 3.12 2.37 10.85 1.55 1.91 1.35 1.23 3.22 14 4.44 8.81 2.33 5.63 1.7 20.91 2.41 4.23 2.06 2.18 2.33 1.83 60.71 51.09 3.89 39.25 24.09 45.6 2.2 2.37 2.16 3.1 3.22 4.61 2.21 3.75 6.77 45.25 4.69 17.6 4.99 2.7 18.33 1.35 4.86 1.57 57.51 1.72 2.69 3.06 1.67 1.93 13.66 1.8 1.96 3.17 2.49 1.14 3.17 1.5 4.16 6.83 3.51 3.28 1.26 4.78 2.7 0.74 3.32 6.63 2.94 3.15 18.05 6.71 40.37 3.57 2.43 3.04 0.27 4.86 4.26 4.29 3.36 45.44 60.46 28.69 39.67 2.24 12.41 2.97 5.14 4.89 2.55 2.64 2.6 2.03 7.71 3.54 2.8 47.94 1.2 3.06 2.57 6.31 31.01 5.63 22.46 4.04 5.96 6.19 5.16 0.31 12.75 3.81 4.84 2.82 18.14 3.79 35.55 3.51 2.54 2.97 19.67 3.02 3.05 6.41 17.6 2.9 4.88 2.26 1.96 1.95 4.98 0.8 8.79 1.4 24.22 12.85 2.83 5.73 0.66 5.02 3.4 1.97 0.2 8.3 15.95 8.78 1.6 1.49 6.32 12.65 3.77 45.4 2.93 1.83 1.67 2.69 2.87 2.89 1 8.51 4.76 3.32 2.77 0.71 2.29 2.25 3.57 1.95 2.47 11.11 1.54 2.33 3.63 3.7 3.04 2.41 4.68 8.72 2.54 0.93 12.21 3.93 4.94 1.59 2.61 16.62 41.63 10.08 1.3 2.7 2.47 1.16 2.74 45.7 1.11 5.72 3.68 1.31 18.57 10.64 3.79 3.57 21.5 2.46 0.46 29.14 0.59 4.14 1.7 5.31 7.84 2.16 3.39 3.09 2.03 4.47 9.27 1.88 9.99 47.85 7.11 2.45 6.57 29.74 12.7 6.56 38.49 1.93 75.34 4.75 4.54 5.05 4.37 17.21 3.59 7.26 2.96 7.5 4.42 6.01 2.3 5.04 0.57 4.31 1.63 4.69 5.02 4.8 4.31 10.64 1.37 6.34 5.28 3.5 5.97 6.88 6.16 2.15 3.55 1.91 2.65 27.9 2.86 66.22 3.57 1.19 0.59 2.83 3.34 1.94 3.61 3.29 2.33 4.42 49.64 10.76 2.69 2.74 9.15 7.49 5.27 1.11 4.09 2.93 2.53 2.48 3.71 1.28 1.46 4.09 2.68 3.03 37.32 5.56 4.91 1.45 4.03 5.71 2.66 1.22 2.32 3.58 9.43 6.51 2.41 3.28 10.06 2.41 16.86 3.01 29.74 1.74 4.6 18.83 13.56 6.38 2.24 2.24 5.77 3.94 4.43 3.69 2.13 9.53 1.29 2.02 4.33 3.05 7.17 37.97 77.66 3.03 1.49 4.45 3.85 3.14 5.74 2.11 0.3 1.36 14.67 4.67 4.03 3 1.79 1.09 2.76 10.69 5.04 3.84 17.79 1.32 1.24 3.29 9.46 8.37 2.74 2.55 5.45 4.1 1.66 5.09 2.1 36.71 2.13 1.95 3.36 1.34 2.22 0.55 4.4 2.09 17.25 10.06 44.02 1.81 4.3 1.66 4.09 23.37 29.5 3.03 8.45 0.78 1.02 6.92 27.37 8.25 5.66 43.53 5.74 3.13 5.39 15.22 1.01 7.63 4.73 0.94 0.48 39.81 2.32 3.66 11.34 6.24 1.44 16.99 2.6 4.19 1.42 2.17 2.89 3.57 2.97 3.61 25.81 4.11 1.92 3.59 3.91 4.2 2.17 9.36 2.56 1.24 2.69 12.11 2.12 9.48 4.29 1.27 1.16 36.66 1.6 2.67 2.83 22.12 49.7 8.58 3.41 1.9 4.39 27.21 13.58 3.87 15.67 4.08 66.92 9.83 1.79 0.8 0.7 13.04 2.05 2.78 29.57 2.39 17.09 6.42 3.82 1.8 3.13 2.95 2.5 13.1 2.88 3.68 0.72 2.43 3.78 3.37 1.96 9 2.79 2.76 3.51 4.61 2.42 4.26 3.02 1.32 1.48 51.55 5.6 4.77 6.61 16.03 18.77 2.14 8.06 20.95 20.82 1.15 2.9 3.06 7.55 2.57 8.05 0.92 1.87 2.41 33.78 6.1 2.62 2.96 1.14 3.38 8.55 18.06 2.23 14.88 1.9 1.25 2.46 3.08 5.62 1.48 1.58 2.36 1.46 1.97 2.59 11.43 3.66 2.95 43.87 3.17 1.98 18.62 1.23 6.26 1.23 1.62 3.36 3.91 2.29 3.13 0.71 2.18 3.1 4.03 15.32 2.67 1.93 6.4 1.68 4.59 1.74 4.06 11.81 3.77 4.1 3.99 6.84 3.78 8.5 0.2 6.54 8.22 13.01 1.95 1.96 7.64 2.68 1.21 3.21 1.01 6.52 4.43 16.72 8.59 2.81 3.26 9.63 5.39 1.51 5.77 4.89 15.72 2.83 1.61 6.34 2.32 1.72 2.47 2.91 2.73 5.82 2.03 4.52 3.03 3.44 1.31 13.28 1.33 1.08 2.09 26 2.55 23.19 48.2 1.02 5.35 5.01 1.4 2.67 30.21 3.1 5.54 7.26 4.52 2.12 1.35 30.43 2.94 6.23 0.87 3.97 4.65 6.71 10.46 2 2.51 6.64 7.16 1.49 14.6 2.62 5.25 27.93 2.46 2.32 1.83 3.3 6.5 1.39 1.63 2.19 8.15 2.29 2.6 0.95 0.48 45.51 1.78 1.44 2.07 2.67 2.53 4.67 2.95 1.55 2.81 2.42 0.73 4.79 2.2 36.24 1.27 2.36 21.58 4.29 12.95 5.97 4.56 3.27 1.75 2.8 15.74 4.96 1.34 42.1 2.53 2.6 2.47 4.57 0.59 2.99 4.74 1.77 2.56 8.48 6.19 0.24 2.82 21.25 1.1 0.8 0.66 2.31 2.22 1.04 45.71 31.5 4.35 6.59 3.81 2.26 5.36 0.68 39.27 4.17 4.72 16.3 2.95 1.91 4.84 6.37 1.98 3.03 6.25 2.34 3.69 2.95 4.46 7.02 30.55 2.67 2.61 45.71 3.15 15.65 0.89 2.17 4.42 1.56 9.55 0.8 3.21 5.94 3.08 32.19 4.71 3.61 15.48 3.33 3.37 2.94 0.38 0.7 35.42 60.52 2.79 1.98 2.96 3.41 27.3 1.82 5.1 6.89 0.47 3.44 55.45 3.6 0.7 4.88 1.28 1.88 20.52 6.33 2.28 1.87 4.19 8.48 3.61 5.17 44.75 23.6 26.99 4.97 75.5 63.96 62.32 3.09 4 0.41 2.82 3.9 5.24 5.73 1.76 3.21 4.55 1.59 2.6 3.24 0.15 4.25 3.44 3.85 2.75 1.4 37.84 3.03 2.7 6.37 3.65 2.26 2.64 2.87 5.41 7.87 1.86 2.27 5.05 2.46 2.22 4.25 3.08 1.66 7.48 4.2 1.68 25.29 2.04 10.79 2 5.36 2.5 1.25 1.99 4.73 2.58 9.88 1.95 1.61 32.71 0.82 2.04 0.31 14.49 3.39 2.79 9.98 3.1 3.17 3.36 2.41 1.24 25.84 9.63 28.91 4.21 3.4 6.02 5.67 9.24 2.35 4.47 1.79 2.92 1.47 3.77 19.9 4.93 19.69 2.22 1.33 2.11 4.21 5.01 11.1 4.72 2.6 1.96 10.5 4.69 5.73 1.72 6.85 3.53 13.7 5.89 1.73 1.63 1.28 3.01 10.68 13.04 49.05 2.69 19.92 35.39 11.45 6.28 14.29 2.63 4.86 3.18 2.53 1.15 6.62 12.71 2.64 2.05 2.45 2.56 21.73 0.93 21.76 0.91 2.71 12.81 4.83 10.03 2 29.22 4.72 3.79 3.22 3.5 3.97 4.05 1.8 7.58 2.51 2.4 1.9 2.25 28.23 3.87 2.44 3.01 2.4 27.15 1.46 5.17 2.41 2.36 44.8 10.67 2.47 9.91 2.48 1.97 3.56 1.34 3.92 2.33 3.25 2.96 6.7 0.82 4.5 5.35 2.39 25.43 0.15 16.75 20.58 47.08 1.49 2.6 4.15 1.98 2.69 0.38 1.1 2.83 5.33 4.13 2.55 4.16 1.17 2.26 2.36 1.8 82.43 4.82 2.29 1.16 58.86 1.91 3.09 1.21 9.74 2.26 4.67 46.83 2.45 9.11 20.46 4.49 1.82 5.49 3.12 24.75 2.15 13.39 2.27 1.89 5.8 15.86 12.56 7.86 2.39 1.18 15.18 22.28 0.23 3.89 3.39 4.98 23.14 7.53 11.93 1.99 3.72 30.18 33.19 6.96 15.51 0.62 0.59 2.21 3.37 0.22 6.29 1.74 13.45 7.19 2.63 2.23 43.35 1.47 12.17 6.12 10.3 3.54 3.95 0.79 2.05 4.41 0.9 1.31 25.54 2.45 3.71 5.26 2.21 0.82 2.18 4.76 3.4 2 2.2 0.59 1.37 54.54 4.1 1.96 0.57 7.52 5.49 3.3 10.94 17.44 2.6 2.05 4.13 0.48 1.98 17.6 4.61 1.23 4.9 3.04 2.19 0.6 5.17 1.29 2.66 1.94 2.13 4.18 10.26 3.35 29.7 3.49 2.5 1.8 1.43 37.71 4.37 1.42 8.86 2.58 2.02 5.89 3.32 2.31 3.4 37.54 2.73 7.31 2.73 19.03 23.65 1.59 5.37 5.75 6.57 4.27 1.99 1.13 2.64 3.82 2.76 4.94 39.13 1.95 8.99 3.09 2.94 27 2.85 15.58 3.04 2.46 0.6 3 2 2.24 1.25 4.7 4.85 3.04 0.53 19.02 12.91 0.55 1.78 71.15 5.94 3.31 3.52 3.74 2.24 2.18 0.63 2.51 3.52 2.79 6.65 5.77 29.55 14.78 21.41 1.09 27.94 6.17 3.77 4.06 3.51 4.89 5.62 2.44 14.18 2.39 29.63 4.78 9.22 2.46 4.25 1.37 5.25 3.03 12.23 0.55 2.71 3.82 0.87 3.53 42.01 2.11 9.21 2.52 3.75 4.42 2.03 3.8 10.16 63.07 2.23 3.22 4.38 2.72 3.03 1.54 2.05 5.42 7.81 4.47 34.85 15.73 3.7 2.9 4.48 5.42 3.05 1.18 3.12 43.87 1.88 4.74 0.97 3.57 7.92 2.51 4.82 9.57 3.1 3.29 2.13 2.84 2.96 6.43 1.25 2.23 55.39 3.81 32.44 0.93 1.75 2.2 2.2 5.74 4.96 3.78 7.98 7.25 38.41 1.9 2.75 2.81 42.58 4.13 2.46 2.08 38.19 45.49 0.54 0.52 2.13 28.88 2.62 2.85 5.2 5.55 20.66 11.54 47.46 2.66 2.51 1.94 24.71 2.07 4.11 4.11 4.14 3.53 42.24 1.21 2.22 49.85 3.05 3.73 1.24 1.31 5.9 3.36 7.79 1.61 3.43 65.69 15.4 9.94 1.63 3.02 1.62 3.75 2.24 4.71 7.97 1.49 4.1 1.77 3.38 8.22 2.57 1.82 1.84 2.44 21.5 6.63 4.19 7.92 37.47 2.83 10.96 3.13 2.07 8.76 1.84 4.75 27.89 0.92 5.29 12.75 3.25 2.52 4.46 3.07 4.94 3.08 5.71 54.05 0.7 5.16 2.65 3.56 2.46 5.18 6.14 1.56 7.5 12.56 17.56 2.38 6.41 1.22 24.23 3.69 2.31 0.77 2.99 4.17 2.27 24.85 3.65 13.29 4.11 5.51 1.53 3.74 0.87 1.5 3.39 1.46 12.15 47.52 4.4 8.4 16.81 2.58 2 3.01 2.34 2.84 3.17 5.67 2.35 5.7 2.63 3.28 3.85 2.64 5.79 3.06 17.45 4.69 9.26 31.18 7.84 1.84 4.16 1.75 12.07 2.11 4.8 1.53 9 9.91 2.6 2.53 18.29 1.14 3.21 3.5 3.72 7.7 4.54 71.83 1.41 0.53 1.2 1.23 5.19 10.85 39.94 1.79 1.67 5.77 39.67 3.67 2.53 6.09 0.62 4.48 8.83 52.06 2.51 4.45 2.38 2.74 10.11 37.58 0.58 10.96 7.37 1.46 2.66 4.15 21.79 4.01 5.45 1.92 4.08 4.58 1.62 3.28 12.93 7.71 2.98 8.63 42.1 2.37 15.17 40.14 0.66 3.32 3.9 1.87 2.12 39.59 3.99 24.1 3.15 4.73 26.98 5.87 2.37 4.5 7.02 4.79 6.15 43.43 6.36 23.93 1.41 2.12 53.58 2.39 9.65 1.53 4.37 2.28 32.97 2.97 2.53 7.35 8.49 4.75 3.31 2.49 3.73 5.37 23.68 6.37 14.8 3.29 6.51 2.68 3.34 1.87 2.69 30.09 3.73 3.31 20.3 1.92 1.05 12.45 2.68 10.07 1.05 5.17 3.35 2.11 39.92 3.76 22.55 6.71 26.07 1.23 2.65 76.56 13.98 4.04 3.12 3.68 5.09 1.08 2.97 1.93 21.42 2.92 4.49 4.46 0.43 2.29 3.56 3.96 3.09 5.53 1.89 3.93 2.64 2.92 4.07 1.13 2.27 1.44 3.42 47.27 3.39 20.18 3.8 16.47 3.79 7.22 1.72 3.78 9.88 0.39 1.49 1.51 2.62 1.96 4.03 2.35 4.4 11.95 1.81 2.06 3.76 2.64 38.12 30.16 2.95 7.14 55.53 34.19 3.19 2.4 6.17 0.76 3 1.99 18.92 2.16 5.6
8.38 13.03 3.53 18.24 44.22 9.25 4.45 6.88 6.32 4.98 39.43 29.38 31.81 4.06 5.94 19.65 12.01 40.34 3.92 2.32 3.43 9.62 4.37 8.11 49.33 19.47 4.42 6.24 35.93 5.61 44.96 62.87 26.02 3.14 1.36 23.31 16.11 5.67 30.72 3.59 12.29 3.23 14 30.27 3.11 32.4 2.6 41.98 2.77 10.64 35.58 37.55 40.78 19.29 25.61 5.33 17.25 11.17 2.44 3.31 4.36 14.2 23.84 10.92 2.68 34.27 5.07 15.09 17.76 42.4 5.52 17.64 15.49 5.83 4.14 12.86 13.99 2.96 25.7 29.4 23.39 21.71 49.47 2.92 2.81 24.84 57.83 52.79 14.58 5.61 20.22 4.4 3.62 45.89 28.76 6.54 27.41 7.78 44.92 11.56 4.93 1.86 4.51 36.71 4.46 3.59 2.91 16.51 8.66 4.35 32.33 5.54 3.62 2.35 50.42 39.14 7.3 5.3 8.1 4.02 7.92 3.62 3.07 2.31 39.34 18.62 6.16 43 1.69 3.9 33.93 7.31 4.21 49.23 26.07 21.34 7.54 2.67 31.62 2.51 4.53 2.31 45.4 5.12 6.18 27.71 6.56 9.89 7.07 52.01 24.4 5.31 38.08 2.45 6.06 6 4.08 5.07 55.96 3.17 33.9 4.01 16.19 12.74 19.24 1.98 2.66 12.9 40.59 57.05 6.99 6.93 49.29 1.93 3.39 33.95 9.33 17.27 29.22 11.5 20.07 45.65 3.96 5.7 38.25 3.66 7.69 6.21 26.01 4.65 7.31 19.84 9.58 24.7 25.7 20.29 51.29 10.82 5.34 7.14 3.57 4 42.66 3.07 2.57 33.69 8.92 9.73 4.73 7.5 3.88 4.43 55.28 38.29 25.47 11.08 9.64 4.97 13.22 4.51 33.01 4.98 7.23 47.69 3.29 4.33 50.81 49.67 13.71 36.99 22.45 34.68 60.87 35.4 4.57 29.82 14.49 38.96 5.09 3.05 33.03 6.24 23.6 7.32 5 22.09 3.21 5.28 40.73 7.73 14.42 10.34 5.44 9.69 13.47 6.06 4.37 9.18 29.92 9.22 9.6 56.95 43.01 20.24 6.42 48.68 46.98 2.9 8.14 7.48 40.47 4.2 11.28 36.75 2.82 2.39 5.12 4.05 21.6 42.71 3.23 40.16 11.1 2.63 27.58 8.89 3.74 5.87 27.83 9.18 50.3 7.8 9.09 40.53 3.84 4.23 4.37 46.01 18.13 15.62 4.19 3.89 4.39 5.49 4.51 65.7 42.35 5.06 20.76 10.59 70.2 4.44 43.75 15.04 8.74 21.33 33.7 2.74 6.04 34.52 26.65 3.16 5.2 30.84 4.37 18.79 5.05 7.21 14.06 14.16 10.5 6.2 30.43 5.2 8.99 4.44 15.85 5.3 9.31 36.19 4.53 13.57 18.15 16.24 15.5 46.86 9.87 3.83 32.03 21.25 3.85 27.6 17.86 24.67 4.5 20.07 22.09 3.57 2.18 22.93 65.66 26.75 30.71 52.72 6.24 17.68 49.91 4.64 11.58 5.17 4.7 43.68 26.49 41.79 3.85 8.81 42.27 13.87 4.43 22.64 3.49 9.51 3.66 28.16 8.21 55.93 2.82 5.42 11.08 27.89 22.58 54.22 46.03 3.51 8.09 29.5 13.85 15.84 20.12 19.68 3.82 4.94 1.54 10.84 40.72 3.37 14.25 21.11 9.67 10.22 6.5 22.74 4.14 2.61 10.27 3.65 21.36 5.89 53.4 2.26 5.1 1.96 31.35 34.33 2.64 3.36 50.07 7.53 16.43 27.03 1.71 54.95 22.38 5.74 15.12 62.45 1.95 1.26 5.57 47.75 3.95 5.99 10.47 7.93 3.5 3.11 6.53 7.35 4.68 3.5 7.41 12.47 4.27 37.62 3.93 20.87 4.83 58.56 12.28 35.5 32.05 2.66 5.38 3.4 40.69 5.14 21.62 29.48 3.31 3.86 15.65 9.84 7.87 4.85 43.99 9.71 3.89 5.39 18.13 45.35 4.2 4.87 25.13 9.02 23.71 4.69 31.1 3.93 12.91 35.28 36.23 4.96 9.97 1.75 30.6 4.48 29.12 3.89 4.39 2.83 3.18 22.29 39.31 5.79 25.64 39.42 56.34 7.02 3.63 7.26 7.51 2.78 48.03 12.77 1.62 3.49 19.04 4.39 9.76 5.49 7.18 18.85 41.28 26.06 4.15 15.34 4.09 4.05 3.41 62.36 2.55 25.23 12.28 50.57 50.17 3.73 10.79 10.21 26.58 5.71 13.19 12.87 4.35 5.56 22.53 5.59 30.73 3.78 40.5 20.29 22.77 26.11 5.78 3.88 12.31 15.25 4.01 4.52 6.59 18.31 4.22 17.25 34.02 23.11 9.58 2.93 6.68 22.4 6.43 0.96 9.68 11.49 3.52 4.15 5.27 2.1 17.23 22.05 58.1 5.74 61.61 6.05 29.48 4.56 4.53 6.06 3.09 3.83 4.61 13.96 46.52 5.8 27.72 67.04 4.28 15.7 8.59 8.3 12.84 4.02 28.67 8.85 22.71 6.61 5.77 30.14 41.85 5.44 26.65 3.64 71.53 33.8 3.95 21.54 1.81 34.02 29 56.88 17.72 6.64 4.32 6.29 3.08 16.17 9.6 9.01 11.93 63.14 10.33 5.11 2.14 7.16 29.18 3.45 3.69 2.17 13.74 5.43 19.92 19.09 10.29 3.39 46.92 18.37 2.21 2.17 14.32 5.35 18.48 3.95 9.94 5.19 1.68 4.69 38.12 19.08 3.99 3.6 6.12 5.07 14.54 13.04 16.93 22.8 12.64 4.87 39.45 57.04 39.63 6.62 3.22 5.49 4.89 15.79 18.82 43.55 14.23 2.57 71.26 6.56 1.43 8.77 5.9 6.22 2.1 4.92 3.6 2.36 22.06 14.39 6.12 24.2 15.08 17.36 4.13 20.5 5.01 63.94 15.76 7.84 24.39 43.39 4.43 25.32 36.24 6.16 3.57 16.27 26.01 24.53 10.23 16.84 3.77 8.18 9.37 22.47 5.89 43.96 9.48 11.6 12.64 29.68 8.83 34 13.66 3.01 3.02 9.4 7.04 4.01 8.82 4.44 15.97 15.17 12.26 4.87 13.18 21.91 12.9 5.82 37.9 3.53 15.49 40.74 3.97 4.65 3.6 4.65 2.19 9.5 6.06 47.71 5.68 3.12 4.97 22.53 6.6 11.95 6.61 18.07 44.71 8.34 2.65 4.71 4.29 5.52 5.82 6 24.39 3.52 8.13 32.58 55.07 2.05 6.95 2.99 19.07 27.57 58.77 4.11 55.37 4.19 3.38 57.08 35.96 4.24 4.6 8.24 26.72 3.54 7.86 22.73 5.05 36.78 45.36 39.98 21.43 14.16 7.56 11.76 10.13 2.97 53.79 5.32 6.56 2.89 14.09 11.59 52.53 20.9 5.06 5.03 26.09 5.28 56.86 18.62 3.41 34.44 30.95 7 6.88 39.25 11.02 6.09 2.26 11.13 17.91 4.76 5.58 8.89 13.17 8.38 2.73 8.4 8.73 4.18 7.15 6.72 34.73 9.38 65.59 21.14 9.03 2.86 22.74 2.1 53.26 2.83 7.97 6.36 7.39 13.74 10.56 57.77 18.11 6.59 7.28 24.5 4.02 3.94 5.33 6.97 7.2 5.32 6.58 10.16 3.01 4.2 7.69 6.35 6.15 67.02 7.47 9.51 3.06 4.43 4.63 3.22 28.13 4.89 33.7 39.12 36.08 7.03 14.25 10.7 4.07 3.35 20.29 6.53 5.22 26.39 25.31 50.45 20.83 38.53 2.87 5.57 3.65 14.22 3.13 3.45 61.34 44.49 5.6 16.23 51.81 57.7 4.31 12.65 5.24 51.07 52.12 5.24 26.54 32.37 5.71 10.4 4.88 3.54 4.89 3.51 31.86 8.18 9.75 14.97 4.01 3.25 2.39 31.9 8.61 30 32.53 49.98 13.07 5.46 7.59 8.8 5.25 2.36 24.58 4.95 4.46 13.81 23.98 6.12 14.14 28.69 2.76 17.91 34.47 22.34 3.04 4.32 4.37 55.71 7.33 6.99 4.1 4.5 5.43 11.41 7.66 5.23 74.49 5.43 62 18.71 20.74 5.01 25.68 7.29 6.99 6.65 4.48 6.58 8.62 18.94 73.59 4.74 24.52 26.66 3.6 22.18 3.04 14.94 8.71 5.14 35.14 35.42 27.29 17.32 15.46 0.98 3.59 5.98 20.21 40.18 6.12 30.02 4.07 39.43 3.2 33.68 31.61 4.48 4.4 5.65 20.7 21.1 5.14 60.36 5.04 14.73 4.14 14.57 38.14 16.23 11.98 10.07 29.01 25.13 5.72 14.66 4.26 38.06 3.56 33.98 3.76 8.94 41.71 5.81 6.2 21.71 40.13 2.91 5.95 35.65 4.54 47.24 4.5 9.81 17.86 28.43 3.35 16.16 5.03 6.4 36.06 5.7 12.65 6.28 6.94 2.69 2.77 2.63 15.72 13.89 30.15 3.73 4.25 37.51 4.65 5.49 12.53 16.16 2.28 8.72 4.52 5.83 3.83 3.1 7.83 49.67 21.47 15.96 32.06 11.72 6.12 4.94 1.89 2.02 12.95 11.24 6.65 5.9 4.24 59.01 8.9 13.28 3.18 35.23 33.47 9.22 2.95 19.27 12.3 2.97 15.93 22.46 4.02 4.91 24.77 3.73 41.37 28.46 4.34 3.42 5.31 44.18 6.07 5.23 2.83 24.21 10.5 7.21 6.03 3.33 3.9 8.05 2.78 9.99 32.86 14.68 8.73 48.41 4.36 42.07 11 4.09 58.28 1.26 2.32 6.59 12.28 3.84 14.1 2.1 8.19 24.43 24.42 15.65 8.82 21.87 40.43 59.27 2.54 18.73 7.98 5.78 19.3 5.14 7.73 25.08 30.55 28.01 69.77 26.73 4.73 4.53 42.87 22.65 1.75 10.93 18.14 61.6 30.99 3.59 27.71 9.16 2.6 3.37 3.13 10.78 14.09 40.51 11.46 6.22 7.19 4.58 35.76 6.48 14.82 3.63 7.89 11.15 21.63 7.16 4.02 9.34 12.69 54.41 6.76 40.54 39.18 2.54 39.34 5.76 5.27 1.63 22.09 3.26 4.76 5.4 7.82 17.67 4.36 50.37 6.75 44.06 12.99 5.04 42.08 21.84 8.97 5.28 43.15 28.71 4.76 35.74 7.04 22.34 36.86 9.1 51.82 55.64 41.24 9.82 7.17 18 30.65 3.4 6.14 4.09 21.65 13.28 48.15 6.42 2.05 2.5 11.43 47.2 13.4 27 51.06 39.11 6.3 9.73 4.24 4.81 4.05 42.64 60.43 13.44 43.46 29.66 4.8 2.69 52.4 10.01 5.4 36.77 3.37 9.23 2.53 3.52 15.64 8.25 13.57 41.74 7.25 3.02 8.91 3.89 6.42 5.95 17.47 8.98 35.24 22.52 5.86 31.64 33.63 4.31 3.86 3.01 3.33 38.36 37.69 7.02 7.22 31.86 11.9 8.63 49.42 41.79 50.75 27.74 5.23 6.85 5.36 5.25 10.45 5.11 5.92 1.99 30.28 4.22 21.48 9.02 25.38 29.49 6.3 3.58 6.4 17.13 17.84 59.46 46.56 4.61 12.86 6.32 9.11 4.8 30.05 29.96 37.14 12.85 37.57 23.42 1.86 52.65 2.23 7.61 36.09 3.69 35.52 6.48 3.6 23.78 6.27 42.31 6.25 3.94 16.7 4.91 13.96 13.77 4.39 40.49 6.26 17.85 16.46 28.34 3.9 20.97 22.83 6.53 5.99 8.61 15.89 3.57 15.71 3.81 31.98 9.69 10.98 3.37 7.69 12.29 25.18 10.8 74.65 23.84 25.53 3.25 4.47 5.95 4.31 9.34 56.55 3.96 2.21 2.64 3.54 44.41 3.49 6.91 38.23 39.6 3.8 4.82 5.4 5.41 11.84 65.51 4.37 2.93 7.82 65.33 16.74 13.66 22.06 16.71 13.2 3.38 5.37 5.61 17.35 64.52 3.57 29.2 6.9 35.03 4.01 5.75 4.9 5.45 11.33 5.14 6.83 33.83 5.51 35.62 55.47 29.89 20.89 3.45 9.13 45.92 3.33 7.36 2.55 35.09 9 34.6 8.4 6.02 31.96 37.97 5.32 3.86 10.55 8.22 35.14 24.72 4.18 6.13 4.34 23.86 5.49 9.27 3.15 3.95 57.01 73 32.85 45.44 31.58 3.57 9.73 39.67 44.53 4.92 3.4 4.45 8.97 5.28 4.15 33.92 17.06 32.46 13.98 53.18 11.09 46.16 70.28 4.92 7.49 33.34 6.92 12.06 18.41 3.41 24.82 8.69 3.41 4.06 7.64 3.9 2.66 5.97 26.22 5.16 5.9 22.08 2.44 10.53 11.82 5.76 27.3 6.66 45.03 33.64 18.23 30.17 7.72 3.99 3.65 10.37 15.11 12.56 73.78 24.47 18.76 9.1 23.33 3.13 7.97 36.95 42.11 5.16 3.39 34.57 2.71 56.27 26.9 5.61 15.4 6.28 62.85 7.26 3.96 1.76 8.5 9.01 5.11 8.16 5.76 9.28 36.24 4.67 5.15 6.34 31.02 9.62 34.5 4.52 4.09 9.87 27.88 6.29 40.73 9.25 2.02 35.83 18.77 11.07 7.02 2.03 19.23 59.07 8.86 17.44 2.71 26.95 10.31 13.54 2.74 6.16 10.75 6.53 3.78 13.79 7.58 7.97 11.21 5.77 4.07 7.05 13.68 11.11 7.44 26.7 9.75 8.31 17.78 4.54 3.96 7.05 3.56 20.07 16.57 4.04 29.78 22.49 27.23 19.03 10.14 23.76 47.53 2.69 4.01 11.34 4.16 7.82 51.58 6.16 4.52 7.88 5.35 4.61 60.92 56.89 33.34 30.83 32.51 4.37 59.93 4.21 9.72 19.72 43.92 14.57 7.29 5.97 9.57 4.83 5.25 30.79 8.21 6.6 4.25 5.12 29.59 23.02 27.95 11.64 4.66 10.35 12.66 4.96 5.21 4.43 4.45 2.3 4.5 49.58 4.21 6.95 5.32 44.42 5.38 36.52 5.04 29.66 75.05 51.28 15.72 8.23 6.65 42.03 3.59 3.31 4.2 4.82 5.51 6.35 16.29 20.22 7.34 3.53 32.76 2.71 20.68 8.46 12.21 6.62 14.45 1.59 6.88 1.61 19.83 9.1 3.93 31.5 19.33 4.99 14.79 5.75 5.76 12.93 6.55 6.8 9.96 4.02 3.82 13.49 38.66 5.01 5.16 14.22 9.59 28.93 6.57 5.74 21.49 6.33 6.72 4.2 9.91 3.37 2.06 5.66 20.66 4.57 4.47 9.09 3.91 9.17 5.51 4.28 8.77 7.64 2.11 2.69 13.65 31.36 2.97 4.23 5.23 5.83 5.19 3.21 58.72 8.71 36.22 15.18 18.15 4.98 9.88 2.86 4.05 6.84 39.86 10.75 27.78 37.75 3.76 15.2 66.62 4.69 5.06 23.75 9.99 3.06 39.08 6.55 42.1 27.15 5.98 23.81 13.3 3.56 3.08 9.67 51.58 9.01 68.19 4.04 10.02 5.02 3.07 62.21 20.39 4.08 37.53 18.29 4.89 4.4 17.02 33.24 3.34 3.25 32.64 6.42 5.3 5.89 3.55 2.64 5.67 12.83 24 20.43 48.98 6.56 73.21 6.63 23.36 3.19 10.81 21.32 7.11 17.37 11.89 53.11 27.21 53.45 3.98 15.48 13.69 3.59 12.29 3.8 37.83 13.39 4.94 19.81 9.11 14.6 24 38.94 20.53 32.11 7.68 11.95 29.74 32.9 5.61 47.08 1.84 4.36 12.18 8.9 30.02 3.49 23.53 3.53 20.82 37.15 9.69 15.85 8.2 2.34 3.27 6.75 3.36 35.2 12.22 4.83 21.8 11.57 20.7 5.44 3.75 18.19 8.5 7.03 4.15 5.17 5.94 2.86 10.04 4.08 1.87 7.78 5.97 4.24 14.73 6.03 44.46 2.85 23.24 16.19 4.41 3.96 8.14 3.34 19.69 6.4 56.75 3.51 7.35 13.5 5.58 44.32 13.15 36.03 33.23 5.06 12.35 19.16 12.55 20.22 11.94 3.07 14 4.77 51.29 5.76 43.78 20.99 5.69 10.56 8.73 35.15 36.8 30.93 11.36 12.72 65.56 52.3 17.69 60.42 9.12 6.01 22.73 51.3 18.36 13.41 3.82 4.34 10.43 28.6 19.29 6.75 3.32 5.27 5.38 4.18 29.62 6.07 27.42 3.29 35.37 4.18 2.5 9.99 3.17 3.38 45.59 12.99 53.71 45.59 5.61 5.12 46.81 24.37 16.37 24.37 7.46 3.68 3.63 6.12 16.67 6.68 17.51 5.11 30.79 32.94 3.56 10.93 28.65 38.95 29.66 5.06 69.46 6.01 11.94 12.29 5.45 4.57 11.95 8.09 3.76 2.67 5.04 10.56 1.97 72.68 10.13 5.39 25.26 7.73 3.31 43.72 8.08 3.24 50.2 7.44 15.35 4.27 4.1 3.18 41.7 6.44 32.25 42.69 5.24 6.34
0.58 0.33 0.45 0.26 0.56 1.18 0.32 0.8 0.14 0.75 0.11 2.23 0.87 1.32 2.11 2.51 1.34 0.55 0.11 0.07 0.35 0.18 0.85 0.25 0.22 0.67 1.3 0.12 0.14 0.09 1.3 0.1 0.18 0.58 0.5 1.47 0.66 0.45 0.57 0.27 0.24 0.85 0.66 0.24 0.92 2.45 0.05 0.22 0.37 0.15 0.28 0.78 0.5 1.57 0.95 0.55 0.13 0.32 0.15 0.28 0.09 0.06 0.83 0.55 2.42 0.23 0.98 2.51 0.82 1.59 0.37 0.95 0.84 1.74 0.48 1.81 0.61 0.56 0.19 0.28 1.1 0.22 0.43 0.88 0.34 0.1 0.17 1.42 0.67 1.81 1.89 1.95 2 1.31 0.46 0.56 0.44 0.11 0.56 2.88 0.63 1.79 0.97 0.52 0.93 0.4 0.14 0.86 0.42 0.96 0.86 0.15 0.77 0.47 0.42 3.16 0.52 0.47 0.21 0.22 1.04 0.11 0.15 0.32 1.01 0.14 0.31 1.31 0.05 0.3 1.13 0.09 0.07 0.68 0.43 0.3 0.36 0.08 2.32 1.15 0.06 0.52 0.57 0.76 0.12 0.56 2.39 0.35 1.25 0.16 0.26 4.99 0.41 0.62 0.15 0.09 1.41 0.16 0.72 0.08 0.48 0.27 1.78 0.2 1.04 0.23 0.06 0.36 0.14 0.48 0.13 0.15 1.97 0.13 0.7 0.27 0.21 0.17 0.08 1.29 0.64 1.83 0.09 2.44 1.32 0.54 0.29 0.27 1.32 0.47 0.05 0.11 0.24 0.07 0.99 0.23 1.7 0.05 0.23 0.27 0.12 0.18 0.44 0.42 0.57 0.07 0.1 0.69 0.15 1.08 0.09 0.11 0.21 0.27 3.1 0.28 0.73 0.27 0.14 0.48 0.41 0.22 1.12 0.33 0.13 0.31 0.61 1.03 0.31 0.09 0.09 0.09 0.21 2.24 0.24 0.07 0.49 1.18 0.6 0.15 0.49 0.42 2.02 0.84 0.2 0.11 0.37 1.14 1.36 0.75 0.71 0.68 0.4 1.26 0.21 0.3 0.31 0.37 0.86 0.99 1.41 3.21 1.52 1.07 0.26 0.31 0.06 0.13 0.08 0.86 0.14 0.84 1.6 0.07 0.12 0.07 1.38 0.28 1.17 2.56 0.13 0.76 0.36 0.5 0.17 0.35 0.93 0.45 0.5 0.29 0.36 0.94 1.32 2.11 0.23 0.08 0.81 0.17 0.13 1.37 0.81 0.64 0.74 0.22 0.44 0.48 0.17 1.78 0.34 0.43 1.23 0.29 3.81 0.92 0.87 1.92 1.7 0.9 0.98 1.02 0.23 0.12 0.89 0.27 0.99 0.17 0.25 0.69 0.09 0.85 0.11 0.08 0.36 0.24 0.27 0.37 0.65 0.55 0.28 0.11 1.14 1.8 0.05 0.23 0.64 17.87 0.05 0.15 1.09 0.13 0.33 0.72 1.5 0.19 1.22 0.15 0.26 0.13 0.65 1.6 2.84 0.23 0.08 0.83 0.15 1.75 1.84 0.1 0.46 1.11 0.08 0.64 0.51 0.98 0.09 1 1.6 0.7 0.11 0.2 0.12 0.15 0.38 0.15 0.1 0.44 0.35 0.72 0.06 0.36 0.06 1.03 0.19 0.27 0.07 2.02 0.43 0.2 0.3 0.33 0.11 0.1 0.96 0.53 2.54 0.09 1.17 1.24 2.11 0.78 0.81 1.67 2.14 0.18 1.76 1.22 0.98 0.09 1.03 0.08 0.1 0.09 0.47 0.14 0.63 0.81 0.24 0.09 0.48 1.47 0.07 1.52 0.43 1.44 0.34 0.57 0.08 0.06 2.25 0.52 0.25 2.01 3.52 1.1 0.15 0.54 0.24 0.55 0.08 1.83 0.08 0.98 0.31 0.18 0.07 0.2 0.12 0.36 2.07 0.74 0.29 0.57 0.94 0.11 2.43 0.16 0.57 0.41 0.06 0.52 0.71 0.07 0.28 0.81 1.48 1.7 0.22 0.1 0.12 1.49 1.18 0.31 2.05 1.37 0.1 0.23 0.18 1.72 0.4 1.56 0.7 0.32 0.22 1.04 0.57 0.43 0.71 1.69 0.08 0.31 0.12 0.07 0.23 0.39 2.85 0.64 0.58 1.7 0.07 0.06 1.22 0.28 0.11 2.09 0.15 0.16 0.06 0.17 0.12 0.66 0.16 0.46 0.18 0.15 0.05 0.2 0.09 0.23 0.11 5.58 0.21 0.75 0.81 0.15 0.17 0.93 0.23 0.26 0.23 2.11 0.13 0.64 0.49 0.23 0.36 3.28 1.65 1.11 0.13 0.08 1.74 0.35 0.12 0.24 0.77 3.11 0.41 0.2 0.1 2.21 2.14 0.55 1.27 0.21 0.31 0.36 0.15 0.14 0.54 0.97 0.83 3.11 0.23 0.38 0.07 0.82 0.67 0.1 1.46 0.41 0.06 0.9 0.87 0.13 0.31 0.07 0.21 0.12 1.14 0.23 0.16 0.3 1.29 2.66 1.12 0.26 0.6 0.25 0.19 1.28 0.16 0.43 0.36 1.08 0.06 1.57 1.79 0.46 0.78 0.11 0.23 0.43 0.25 0.86 1.02 0.82 0.17 1.89 1.52 0.07 3.96 0.98 0.14 0.66 0.17 0.17 0.72 0.91 3.83 0.48 0.42 0.16 0.12 0.39 0.09 0.06 1.33 1.07 1.28 1.32 0.25 0.66 1.85 0.62 0.94 0.09 1.18 0.06 1.57 0.23 1.16 0.47 0.07 1.38 0.28 0.38 0.74 0.5 0.25 0.12 0.76 1.24 0.52 1.06 0.3 0.79 0.23 0.89 0.29 1.31 1.63 1.66 0.81 0.82 0.07 0.83 0.31 0.21 1.89 0.85 0.35 1.06 0.76 1.25 0.3 0.17 0.19 0.11 1.49 0.27 1.4 0.38 0.28 0.29 0.12 0.28 1.27 2.78 0.22 0.55 1.01 0.58 0.12 0.21 0.95 1.66 0.77 1.5 1.42 1.04 2.24 0.22 0.19 0.2 0.07 0.15 0.26 1.92 0.18 0.74 1.23 2.39 0.13 0.33 0.5 0.35 0.21 0.17 3.25 0.59 0.12 0.05 0.25 0.13 0.3 0.73 0.96 0.82 0.62 0.72 2.24 1.18 0.29 0.29 0.11 0.53 0.7 0.18 0.28 0.99 0.89 1.04 0.26 0.08 0.23 1.42 0.15 0.11 1.71 0.67 0.49 0.08 0.18 0.25 0.27 0.12 0.22 0.2 0.59 0.48 1.01 1.88 1.54 0.15 0.53 0.09 0.25 0.17 1.77 0.71 0.14 0.34 0.11 3.52 0.21 0.26 0.07 1.13 0.58 0.8 0.12 0.75 1.49 0.12 1.38 0.58 1.46 2.5 0.74 0.18 0.34 0.34 0.07 0.06 0.54 1.3 1.89 0.85 0.15 1.54 0.29 0.14 0.85 0.31 0.69 0.08 0.07 1.27 2.09 0.36 0.11 2.57 0.91 0.57 0.21 0.22 0.16 1.14 0.7 0.05 0.75 0.64 0.08 2.15 0.18 0.37 0.42 1.05 1.41 0.84 0.96 0.06 0.99 0.08 1.19 0.15 0.77 0.56 0.15 0.7 0.37 0.12 0.53 0.19 1.29 0.3 0.09 0.14 0.46 1.38 0.1 0.21 0.51 0.31 0.15 0.08 0.16 0.49 1.65 0.35 0.06 0.39 0.93 0.44 0.2 0.2 0.67 0.43 2.6 0.45 0.07 1.27 0.32 0.09 0.52 1.29 0.72 0.14 1.93 0.21 0.33 0.56 0.11 0.33 0.88 0.71 0.6 0.21 0.41 0.11 0.15 1.16 1.77 1.46 0.09 0.5 0.18 0.61 1.24 0.08 1.68 0.29 0.38 0.1 0.5 0.44 0.35 0.2 0.3 0.48 0.13 0.32 1.5 0.11 0.42 0.46 0.11 0.08 0.06 0.99 1.51 0.7 1.54 1.06 0.11 0.09 1.35 0.09 0.2 0.22 0.58 0.6 1.28 0.17 0.06 0.33 0.7 1.69 0.14 0.7 1.15 0.66 0.23 0.24 0.25 0.33 0.93 2.69 0.09 0.56 1.2 0.22 0.21 0.57 1.2 0.39 2.28 1.08 0.38 0.05 0.79 0.3 0.55 0.99 0.1 1.87 0.95 0.38 0.26 0.68 1.51 0.09 1.03 2.37 0.9 0.05 1.49 1.69 0.51 0.31 1.14 0.53 0.97 0.09 0.08 0.15 2.03 0.14 0.68 0.65 0.61 1.76 0.12 0.12 0.05 0.44 0.58 0.76 0.95 0.35 0.15 1.8 0.5 0.14 0.46 2.11 0.87 0.31 1.15 0.37 0.14 0.91 0.13 0.1 0.7 0.27 0.7 0.22 0.18 0.25 2.53 0.11 0.15 2.6 1.97 0.07 1.16 0.89 1.19 2.44 0.83 0.59 1.03 0.91 0.31 0.42 0.07 0.09 1.71 0.36 0.82 0.29 3.1 0.23 0.26 0.41 0.69 1.16 0.46 0.25 0.85 1.14 0.52 0.59 0.57 1.29 0.41 0.11 0.46 0.81 0.22 0.08 0.63 0.28 1.92 0.22 0.11 0.08 0.29 0.08 0.69 0.56 0.16 0.41 0.42 0.09 0.22 2.47 0.13 0.81 0.08 0.13 0.99 0.25 0.1 0.66 0.09 0.38 0.76 0.28 1.09 0.27 0.11 0.55 2 1.15 1.02 0.2 0.09 1.29 0.23 0.3 0.19 0.19 0.21 0.09 0.18 0.1 2.48 1.47 0.17 0.62 0.78 1.11 0.97 1.07 0.16 0.61 0.12 0.98 0.11 0.99 0.44 1.99 1.67 0.09 0.35 0.12 0.48 1 1.12 0.09 0.2 0.05 1.15 0.59 0.08 0.1 1.65 0.11 0.19 0.17 0.11 1.41 0.85 1.75 0.13 2.31 1.15 0.08 0.37 1.33 0.06 0.11 0.1 0.8 0.96 0.52 0.77 0.55 0.26 1.33 0.45 2.04 0.51 1.32 0.94 0.33 0.35 0.92 0.88 0.48 0.34 0.08 0.12 0.09 0.12 0.37 0.36 1.35 0.44 0.24 0.2 0.36 0.81 0.08 0.16 1.88 0.42 0.26 0.08 0.09 0.12 1.26 1.35 0.77 0.48 0.69 0.81 0.14 0.45 0.23 5.6 0.62 0.07 0.98 0.73 0.8 0.24 1.75 0.12 1.18 1.24 0.28 0.55 0.54 0.08 0.21 0.16 0.96 0.18 0.08 0.06 0.45 0.33 0.08 1.04 0.73 0.1 0.08 3.72 0.95 0.19 1.74 2.59 0.17 1.09 0.99 0.09 0.18 0.17 1.08 0.11 0.24 0.06 0.38 1.69 1.44 2.62 0.94 0.08 0.18 0.08 0.13 0.18 0.13 0.3 0.35 0.83 0.99 0.37 0.29 2.56 0.13 0.31 0.16 0.38 0.26 1.42 0.25 0.1 1.15 1.66 0.07 0.23 0.22 0.27 1.41 0.26 0.17 0.26 0.22 0.08 0.33 1.81 2.37 0.12 0.52 0.27 0.07 0.2 1.15 0.46 0.16 0.4 0.07 1.05 0.11 1.07 0.43 0.08 3.31 1.15 1.86 0.59 1.15 0.12 2.17 0.18 1.32 0.08 0.15 0.28 0.06 0.49 0.11 0.36 0.25 0.39 1.03 0.15 0.48 0.16 0.23 0.3 0.29 0.83 0.98 1.01 1.36 0.29 0.52 0.34 0.17 0.15 0.24 1.45 0.37 0.12 0.16 0.54 0.48 0.17 0.11 0.11 0.28 0.34 3.02 0.06 0.48 0.57 0.1 1.22 0.12 1.2 0.25 0.22 0.09 1.28 0.3 0.24 0.29 0.34 0.21 0.13 2.3 0.08 0.31 0.05 0.08 0.75 0.07 0.06 0.18 0.27 0.06 0.15 0.06 1.09 0.4 0.42 0.19 0.09 0.37 1.08 0.83 0.26 0.74 0.32 1.45 1.59 0.73 0.33 0.88 2.21 0.23 0.14 0.76 1.33 0.6 0.15 0.38 0.15 0.47 0.12 0.35 0.42 1.91 0.34 0.17 0.21 1.72 0.16 0.28 0.65 0.17 1.11 0.79 3.12 0.3 0.25 0.23 0.07 1.37 0.13 0.16 0.42 0.12 0.55 2.03 2.24 0.35 0.72 0.24 0.97 0.06 0.55 2.63 0.43 2.41 3.48 0.16 0.21 0.27 1.35 1.17 0.46 0.14 0.26 0.24 0.17 1.77 0.56 0.27 0.35 0.54 0.13 0.31 1.45 0.96 0.25 0.16 0.86 0.11 1.15 1.49 1.19 0.09 0.94 1.45 0.85 0.52 0.34 0.75 1.3 0.46 0.1 0.55 0.22 0.21 0.32 0.26 1.56 0.21 0.4 0.55 0.43 0.36 1.11 0.39 0.12 0.69 0.37 1.71 0.56 0.36 0.2 1.61 0.05 0.73 1.48 1.63 1.85 0.27 2.14 1.27 0.17 0.06 2.61 0.41 3.81 0.42 0.06 1.94 0.07 1.62 0.11 0.1 0.45 0.13 1.44 0.08 3.09 0.08 1.53 2.76 0.43 0.06 1.25 0.07 0.1 0.24 0.23 0.19 1.71 1.21 0.24 0.54 1.55 0.13 1.07 0.06 0.3 0.68 0.05 2.26 0.13 0.1 0.36 1.19 0.14 0.3 1.41 1.11 1.15 0.09 2.11 2.92 0.08 0.58 0.38 0.42 0.2 1.42 1.97 0.74 0.08 0.24 0.83 1.56 0.99 0.05 0.3 0.24 0.3 0.85 0.51 0.07 0.25 1.64 0.11 0.5 0.19 0.59 0.3 1.34 2.18 0.36 0.15 0.62 0.61 1.4 0.13 0.2 0.33 0.35 1.06 0.55 0.07 0.55 0.06 0.48 0.73 0.25 0.94 0.81 0.5 0.07 2.78 1.06 0.07 0.22 0.24 0.28 1.5 0.55 0.26 0.15 0.13 1.67 0.05 0.23 0.38 1.09 0.87 1.39 0.22 1.5 0.48 0.75 0.45 0.84 0.1 1.46 0.81 1.44 0.09 0.28 0.18 0.3 0.58 2.6 0.19 1.56 0.24 1.29 0.56 0.08 0.08 0.09 0.77 1.72 0.6 0.36 0.2 0.37 0.31 0.53 0.33 0.65 0.45 1.35 0.96 0.1 0.35 0.84 0.2 0.05 0.07 0.62 0.48 1.66 0.31 0.16 0.31 2.29 1.22 0.36 0.31 0.05 0.76 3.93 0.21 0.32 2.73 0.3 0.28 0.11 0.06 0.72 0.26 0.9 0.43 0.11 0.36 0.32 0.13 0.07 1 0.29 1.23 0.07 0.07 0.22 0.07 0.75 0.14 1.13 2.73 0.12 0.71 0.54 1.05 3.11 0.19 0.14 1.1 1.26 1.64 0.27 0.09 0.73 0.27 0.05 0.29 1.03 0.79 2.06 0.11 0.96 1.16 0.16 1.11 1.04 2.52 0.46 0.64 0.46 0.1 0.32 1.72 0.1 0.07 0.49 0.09 1.6 0.48 0.3 0.41 0.11 1.74 2.84 1.59 0.09 0.25 0.1 0.13 0.34 0.16 0.09 1.28 0.31 0.09 3.01 0.72 0.25 0.35 0.43 0.53 0.16 0.29 0.64 0.08 1.54 0.61 0.22 1.56 1.09 0.23 0.15 0.09 2.68 0.16 0.08 0.11 0.52 0.69 1.1 0.17 0.07 0.2 1.95 1.66 0.32 1.99 0.57 0.23 0.17 0.6 0.2 0.35 0.46 1.48 0.06 0.6 0.57 0.45 0.22 1.02 2.14 0.22 0.64 3.04 1.12 0.16 0.1 0.3 0.67 1.37 0.53 0.05 0.16 0.06 0.34 0.27 0.3 0.45 0.57 0.72 1.38 0.29 0.52 0.12 0.6 0.34 0.63 0.35 0.1 1.72 1.01 0.85 0.06 1.07 0.39 0.58 0.11 0.37 0.7 1.47 0.09 0.59 0.23 0.17 0.05 0.61 1.88 0.87 0.7 1.22 0.67 0.53 1.8 0.72 2 0.65 1.4 0.18 0.05 0.17 2.36 0.34 0.25 0.97 0.08 0.09 0.92 0.6 0.16 1.63 0.08 2.13 0.22 1.65 0.26 0.45 0.2 0.23 0.48 0.34 0.52 2.11 0.7 0.21 0.26 0.3 0.3 0.14 1.23 0.39 0.09 0.41 0.67 0.76 0.45 0.29 0.28 0.32 0.77 0.07 0.23 0.51 1.17 0.8 0.94 0.17 0.66 0.17 0.24 0.2 0.1 1.96 0.06 0.28 1.3 0.63 0.14 0.57 0.35 0.32 0.47 1.28 0.22 0.17 0.05 0.19 0.87 2.68 1.28 0.5 0.12 0.24 0.58 0.31 0.53 1.47 0.41 0.22 0.48 0.11 1.24 1.27 1.03 0.85 1.11 1.03 0.46 2.7 0.66 0.09 1.43 0.12 1.08 0.13 0.45 0.58 0.14 0.06 0.06 0.29 0.17 0.11 0.42 2.44 0.31 0.15 1.18 0.08 0.08 0.26 0.14 1.04 0.06 2.52 0.42 3.34 0.28 0.78 1.62 1.29 0.24
33.14 12.62 3.37 47.66 32.95 2.8 33.26 7.24 7.58 5.05 72.89 6.32 44.08 5.08 17.28 2.69 46.55 34.18 6.22 56.35 3.99 2.91 3.6 11.31 36.32 50.37 44.19 23.48 4.49 74.05 59.46 58.68 19.98 5.8 54.59 9.73 12.33 2.35 30.83 7.43 2.67 4.6 5.58 20.52 27.32 11.47 75.54 44.96 24.91 26.51 23.37 6.92 6.42 2.59 6.68 1.74 33.11 10.3 23.28 6.78 8.25 9.75 2.48 7.27 16.33 3.54 8.18 2.87 53.59 5.1 2.24 8.32 19.66 4.71 23.19 24.18 22.17 3.15 46.43 61.89 73.1 67.47 17.51 2.22 9.9 44.35 57.23 22.67 22.75 52.44 5.04 5.21 4.3 32.02 16.57 44.47 10.83 6.81 3.88 86.81 5.8 12.26 5.61 15.58 8.54 4.42 57.93 15.54 10.14 22.59 10.62 11.55 43.76 3.86 33.2 20.87 4.59 8.65 31.78 73.65 22.33 73.23 13.56 16.61 39.48 2.49 20.45 7.5 19.4 37.1 55.07 7.12 83.56 36.16 25.13 4.03 70.18 4.78 19.83 8.03 49.62 23.33 6.04 4.84 36.25 49.09 2.88 50.81 20.73 9.41 88.4 3.02 37.21 4.12 6.2 25.42 81.38 8.93 3.67 48.57 2.66 70.57 2.49 10.24 3.58 4.86 75.87 34.1 2.57 57.05 19.93 52.36 13.17 11.26 43.92 45.78 9.04 10.63 11.71 21.34 31.12 24.08 3.61 2.21 3.62 27.54 9.66 30.29 19.7 3.9 1.94 13.72 2.31 91.8 4.19 52.94 9 27.54 4.77 63.5 16.1 3.17 20.99 21.4 12.06 19.98 46.25 22.47 39.56 28.14 3.01 67.81 63.82 8.92 9.24 3.25 7.85 8.58 80.24 5 3.62 13.57 52.74 9.69 3.34 5.42 7.31 2.85 13.45 49.4 30.12 10.44 3.58 4.2 4.05 3.8 5.72 2.31 17.34 48.65 8.31 12.8 5.94 12.82 4.08 7.79 10.56 41.05 29.24 7.34 14.33 57.56 7.58 7.01 21.62 6.49 7.6 48.43 33.97 6.69 5.74 49.32 7.69 45.52 9.69 4.31 75.36 69.71 32.46 38.75 4.35 5.31 7.45 61.6 55.59 43.73 6.35 18.91 52.02 3.97 11.05 55.62 1.46 3.2 7.33 6.39 4.61 5.41 11.97 27.18 30.68 1.88 1.31 16.83 5.23 17.86 26.54 58.76 11.1 50.39 6.02 32.31 43.07 21.74 65.87 34.54 27.55 22.52 7.47 34.67 6.58 6.11 30.57 43.7 2.05 28.6 2.51 3.65 3.59 4.63 4.46 14.26 2.54 4.19 37.41 3.76 2.74 20.1 17.79 17.71 18.67 3.67 3.3 25.81 4.01 7.26 4.15 2.92 3.14 3.51 3.44 47.29 5.2 10.57 2.27 7.89 18.07 6.26 24.79 15.7 44.88 2.57 23.71 24.43 6.03 25.12 44.77 46.3 3.02 4.91 16.19 28.67 54.89 33.92 47.95 11.13 5.15 15.99 5.94 32.51 5.15 37.78 4.46 3.72 56.48 6.32 81.89 3.52 3.36 9.18 77.99 40.22 17.76 16.09 37.45 3.89 3.88 10.18 2.94 59.48 37.11 62.35 37.75 3.69 29.44 3.9 15.94 4.89 23.79 4.92 17.99 2.64 85.96 54.64 9.04 33.27 3.75 18.06 23.84 29.58 28.79 10.38 18.64 43.2 8.22 47.98 32.47 47.55 36.48 58.08 4.62 11.36 17.97 7.14 8.83 22.87 3.84 4.13 26.99 10.49 11.35 6.61 3.46 15.94 6.66 14.39 14.09 45.87 4.77 64.07 5.12 13.81 5.61 38.11 47.04 0.85 18.18 55.51 4.28 43.98 17.86 69.7 3.57 27.4 19.95 6.29 28.78 35.09 5.17 2.99 9.24 70.48 1.93 3.89 5.63 54.5 80.08 40.99 3.89 72.08 2.46 2.13 26.04 34.1 26.31 4.48 18.61 30.88 83.6 25.78 16.63 48.55 5.99 3.22 9.29 10.37 11.29 10.41 10.59 58.05 3.05 5.51 35.48 6.17 21.79 2.13 33.12 35.1 7.24 7.45 66.33 26.26 31.53 44.52 56.34 73.7 41.3 21.75 6.5 54.95 10.29 20.43 53.66 28.49 5.52 12.29 13.47 3.79 42.75 3.79 30.64 41.77 2.22 39.61 25.42 12.97 54.97 5.18 2.64 5.56 3.22 37.89 2.98 9.36 33.64 4.68 58.52 59.64 7.07 51.81 78.55 47.59 4.18 31.8 27.22 13.6 26.31 13.69 2.69 58.84 3.53 18.24 44.15 4.45 45.19 40.28 2.63 17.89 45.31 8.66 30.95 5.5 8.67 18.29 62.37 2.42 4.56 93.27 7.3 9.56 51.32 83.31 35.08 4.92 50.54 14.73 15.86 23.57 36.73 23.09 2.23 6.1 7.87 10.76 9.28 5.13 32.32 3.73 3.14 38.61 5.36 2.91 4.47 19.48 2.84 3.21 11.95 9.82 17.02 33.87 39.53 27.92 47.88 36.42 70.51 6.39 60.18 66.01 14.19 6.3 3.59 20.82 13.86 19.16 2.26 7.34 6.83 25.08 2.81 53.52 50.63 69.14 25.92 1.87 63.8 4.39 24.66 29.77 11.19 7.7 3.71 53.49 27.75 104.12 31.09 2.93 5.35 39.83 6.73 7.24 47.4 5.04 9.46 3.17 13.83 17.96 15.62 36.58 48.76 3.7 5.56 3.14 6.27 5.47 27.86 52.56 24.38 8.4 37.91 21.26 38.63 5.98 15.97 5.76 64.81 8.81 16.87 3.01 71.61 4.13 31.43 3.58 30.49 6 9.81 1.73 71.31 5.88 9.2 25.28 8.89 5.61 12.75 13.92 10.99 11.46 37.95 12.88 35.13 10.89 50.62 13.21 3.59 6.14 41.33 43.57 7.01 48.63 4.32 7.63 29.67 15.86 4.77 25.81 9.87 5.66 5.59 5.16 7.79 3.18 92.03 4.07 3.71 50.64 21.47 27.28 55.94 24.54 9.27 1.66 3.86 3.52 29.44 8.7 15.96 61.17 27.04 39.93 14.91 68.27 68.99 41.38 7.96 2.39 10.58 21.07 10.23 3.05 4.57 17.53 6.03 7.99 58.25 18.93 3.95 28.67 6.42 5.48 20.49 51.8 3.25 6.51 26.68 32.37 5.37 20.21 78.16 44.06 21.96 4.12 11.8 2.06 8.06 19.83 81.47 15.78 73.52 7.03 45.85 6.45 7.65 20.26 4.84 7.81 32.33 27.67 4.03 7.07 7.34 11.1 2.92 19.72 38.29 6.22 14.59 7.99 6.75 3.79 15.78 4.73 4.01 46.1 53.6 9.79 7.19 35.53 5.92 12.92 56.76 5.75 6.85 3.23 16.7 7.11 22.07 37.42 5.5 7.88 34.1 16.45 4.79 19.1 21.68 21.47 3.95 65.35 15.08 18.01 12.62 19.69 25.73 2.69 4.34 1.17 11.72 23.86 26.64 3.65 9.6 28.39 4.28 37.69 14.74 5.98 8.08 75.3 26.45 2.99 3.28 10.41 15.6 2.78 4.34 16.22 28.28 37.22 64.41 51.12 33.62 5.38 3.02 30.18 2.9 10.69 9.46 7.13 3.18 2.71 1.77 2.61 11.99 30.42 5.13 17.74 7.03 35.33 56.75 66.21 5.79 51.16 50.39 29.78 14.66 2.93 49.94 65.29 6.25 32.67 3.19 32.99 16.75 4.47 6.75 3.55 13.17 5.47 6.17 32.99 18.41 46.55 50.19 5.8 7.31 11.1 12.49 25.17 41.07 53.71 6.53 6.54 56.01 49.42 54.59 27.84 10.7 3.1 38.15 76.23 8.8 54.55 5.39 6.92 20.16 7.87 9.1 11.57 4.41 35.46 3.96 24.62 11.79 20.79 5.06 22.82 32.4 46.05 47.69 50.7 38.82 4.9 35.5 32.59 23.19 5.3 39.11 58.1 4.29 5.7 27.85 53.25 3.78 27.88 11.43 64.97 12.86 13.07 1.47 44.32 6.55 39.03 18.28 5.95 10.86 59.34 53.96 8.78 41.55 8.41 28.76 2.92 22.83 21.44 28.49 47.2 2.33 3.07 36.77 21.94 22.57 53.37 9.94 46.43 5.75 25.05 3.08 9.66 4.55 30.33 21.02 9.37 7.12 21.37 3.75 14.6 13.73 53.93 26.29 21.83 6.13 41.74 52.12 19.34 12.39 9.1 9.82 46.29 2.53 2.27 12.02 22.67 31.62 6.01 25 5.41 5.76 21.99 4.23 6.3 27.83 29.51 56.13 2.77 26.53 52.17 53.73 9.47 3.69 43.44 44.63 37.13 3.22 4.26 47.18 85.79 26.87 56.63 28.12 11.63 19.84 4.24 44.04 54.43 4.05 3.76 20.83 49.8 3.58 21.57 17.87 4.12 5.33 18.85 3.37 17.94 10.02 32.94 4.9 20.36 31.86 25.04 23.48 53.21 3.39 10.34 42.49 2.96 3.61 5.69 3.21 51.68 3.28 9.98 22.98 27.63 45.6 2.62 20.77 3.02 42.27 63.86 23.52 6.49 2.86 13.21 44.87 39.2 53.19 4.39 6.93 4.88 4.49 4.77 2.73 6.02 5.47 7.95 27.88 6.2 53.22 5.05 11 3.18 27.07 5.57 19.48 27.32 52.85 11.79 70.72 16.6 18.35 5.11 5.18 39.04 5.74 32.7 13.37 2.8 2.78 17.16 12.32 3.65 6.23 43.81 3.71 6.71 35.78 3.97 5.27 4.6 69.2 5.53 28.44 45.28 46.17 8.54 3.82 46.34 12.14 69.04 26.92 7.1 4.99 12.33 3.55 19.34 6.37 2.36 5.35 18.27 51.38 56.02 5.91 68.9 5.33 58.86 8.25 5.6 9.65 67.55 15.02 15.54 15.68 6.66 4.48 32.03 4.1 71.17 37.84 3.76 28.17 4.56 24.92 40.2 21.05 38.75 13.39 26.77 57.18 31.26 47.02 4.52 40.47 16.98 7.17 2.44 27.12 2.32 37.49 7.67 23.02 47.36 4.59 42.56 12.35 6.19 11.63 68.92 8.07 8.85 33.29 8.33 61.58 65.24 39.87 34.02 15.97 7.73 23.85 73.18 5.82 4.1 55.92 8.91 25.22 4.16 52.15 13.95 28.92 43.9 20.49 66.64 3.85 81.89 12 6.11 8.56 70.89 30.79 3.64 37.55 9.84 8.08 22.71 14.52 50.84 13.89 50.65 33.17 8 2.15 57.63 2.42 16.22 50.08 4.94 12.67 14.14 17.31 3.4 19.21 5.72 3.4 15.4 3.42 44.99 10.88 57.25 4.91 45.96 30.32 33.17 5.96 5.64 49.69 62.43 7.39 29.5 35.8 42.34 77.59 2.13 4.87 38.5 1.91 35.92 8.78 38.56 26.13 11.9 15.1 43.62 12.62 30.8 47.73 23.74 2.25 4.36 4.2 6.55 4.99 51.44 20.87 62.6 9.88 20.46 31.79 35.04 26.7 35.94 44.27 15.04 57.1 49.16 4.96 1.99 23.43 78 10.44 25.59 6.29 14.34 37.97 6.37 5.02 6.29 9.15 67.12 48.19 7.78 4.08 41.81 29.08 5.81 50.12 11.69 5.98 38.57 44.37 3.47 29.81 53.83 11.7 28.98 69.2 29.36 5.04 4.91 7.59 32.27 2.86 66.67 42.14 3.41 65.45 20.6 3.36 59.37 8.24 4.36 28.63 90.97 7.81 12.11 4.96 20.26 19.76 27.28 63.99 62.73 8.73 5.82 58.53 8.76 23.54 12.78 18.72 32.73 34.78 3.11 11.11 6.66 28.11 18.64 4.81 7.85 5.44 5.42 6.73 32.73 27.17 5.4 6.02 4.8 50.74 5.94 1.59 30.14 29.02 6.92 59.31 4.93 11.68 44.77 18.2 64.73 12 3.91 22.51 24.03 2.35 4.21 7.37 4.14 13.12 5.23 2.25 40.5 8.65 13.32 8.09 17.81 9.95 15.79 41.03 57.97 4.83 39.66 66.39 12.49 33.53 40.66 36.5 39.03 3.18 7.54 51.77 3.77 8.24 47.9 7.96 4.71 22.97 63.84 8.17 68.33 10.03 7.7 7.72 47.84 30.26 73.09 65.33 9.16 45.75 42.02 57.44 13.94 29.43 28.36 36.56 67.54 31.35 8.55 49.84 22.53 23.39 7.77 6.52 4.7 4.04 54.35 18.87 4.06 56.38 21.35 46.12 32.91 2.43 58.53 18.57 6.56 17.52 3.74 46.2 4 3.77 9.1 4.36 30.95 12.53 54.34 42.45 12.63 8.96 6.71 41.08 5.66 27.97 7.59 67.21 63.03 4.88 17.43 11.51 6.35 18.88 32.27 3.74 8.03 6.14 32.15 6.64 65.06 6.15 15.62 20.33 5.58 5.08 61.83 36.03 32.69 21.77 3.02 6.14 19.38 7.89 6.76 28.34 27.13 3.46 4.98 56.53 10.43 6.69 78.72 49.5 2.73 5.61 9.55 42.92 5.15 6.68 23.66 21.04 23.02 48.49 7.83 22 71.92 49.43 13.78 3.25 1.63 38.66 9.86 88.67 25.23 2.28 20.08 52.11 25 3.09 34.43 7.21 3.37 8.86 9.06 2.04 43.95 38.52 7.86 6.52 25.45 69.95 7.41 5.31 2.12 18.49 26.64 71.8 37.84 25.86 22.76 46.02 26.74 8.09 13.17 27.16 5.07 9.24 23.97 57.82 7.45 3.19 23 21.38 59.65 19.73 4.82 45.89 19.67 29.75 13.84 3.26 26.94 4.71 53.28 4.14 58.88 7.75 7.35 2.17 52 25.93 46.48 5.53 3.72 23.5 73.98 7.65 46.85 5.68 6.72 25.27 3.91 42 3.77 21.55 12.64 52.93 4.73 36.27 34.1 5.38 4.17 4.13 7.91 1.77 3.22 80.31 50.76 2.93 39.76 5.93 4.7 5.13 16.55 5.07 7.48 19.92 37.94 7.78 11.44 9.49 4.2 10.66 10.59 43.2 9.52 4.25 3.51 53.01 6.29 4.29 12.73 28.03 3.62 56.36 26.82 16.84 5.76 21.72 27.39 16.38 5.06 58.16 12.99 24.75 11.86 13.99 3.66 4.51 13.78 32.41 13.82 18.99 1.56 41.17 5.79 41.02 13.39 28.94 41.48 3.1 5.18 12.06 9.18 7.89 8.41 55.33 61.87 20.08 69.02 68.92 34.26 33.42 61.65 18.51 4.85 51.11 3.78 14.28 27.66 6.09 4.92 10.77 20.23 7.68 75.3 7.21 27.83 5.36 47.08 5.08 30.59 4.13 8.15 3.4 20.27 1.36 27.52 80.8 10.42 36.73 36.06 3.52 42.63 4.19 53.15 61.89 73.13 48.31 18.16 5.65 3.44 7.94 15.82 4.45 6.76 2.94 8.51 3.7 35.15 6.19 9.11 4.22 30.32 66.55 66.92 4.88 66.57 59.72 5.5 8.69 17.93 33.22 20.5 37.64 10.89 10.68 39.24 4.42 4.19 50.32 2.41 8.93 20.69 5.58 15.86 6.31 16.34 2.99 102.42 2.91 3.69 3.3 29.91 14.6 7.27 27.14 9.42 4.39 13.75 27.51 9.23 6.88 11.09 3.98 55.95 59.11 6.4 29.76 53.42 4.64 25.71 21.83 72.3 51.93 35.66 35.65 39.69 2.52 43.7 67.12 8.76 20.68 3.62 25.12 5.01 13.96 4.45 19.5 3.6 36.94 4.98 81.97 9.32 25.14 7.21 6.65 3.41 22 7.27 31.5 37.43 5.22 2.88 40.11 36.76 2.29 43.18 17.94 24.32 34.52 23.12 3.68 52.52 8.53 19.96 32.6 34.76 66.36 37.22 6.19 4.51 17.22 8.07 56.08 43.82 4.47 14.72 3.2 52.82 14.54 63.12 14.59 33.06 2.54 15.52 4.75 3.92 6.62 65.5 3.52 47.41 5.36 89.71 7.32 49.79 55.35 6.16 5.02 36.91 34.23 46.89 22.84 2.31 8.92 18.67 31.83 5.18 12.54 4.32 5.35 31.59 48.56 34.24 7.88 9.16 52.05 28.2 45.12 69.03 79.28 5.33 8.34 4.29 54.4 75.77 15.35 47.71 25.88 31.45 4.27 4.46 1.77 78.59 16.65 61.48 47.8 49.87 21.55 3.75 5.23 7.66 43.62 13.8 8.93 5.48 26.8 13.11 24.35 14.89 2.26 63.35 3.56 24.01 55.92 27.62 12.01 21.83 24.01 26.43 20.13 54.8 20.43 22.18 22.86 11.96 29.34 4.43 26.73 15.31 25.79 4.83 2.81 20.79 6.02 6.66 3.23 78.53 34.65 47.68 54.84 4.46 1.09 10.66 5.99 31.58 24.1 65.67 4.06 9.85 19.6 72.88 3.22 4.69 10.55 4.09 31.81 3.92 14.38 27.63 37.4 13.46 11.1 17.02 66.43 11.79 33.26 17.75 24.06 2.57 4.85 1.85 70.79 18.19 2.92 20.3 17.61 11.96 5.89 4.97 3.45 3.85 6.03 3.39 5.04 29.15 5.02 32 4.58 35.08 10.01 2.56 22.55 4.42 7.26 2.93
1.59 1.63 1.23 0.99 1.42 2.5 3.04 1.98 2.15 1.58 2.13 1.54 2.42 1.63 2.63 1.8 1.53 2.13 1.34 1.39 2.5 2.66 2.69 2.58 2.01 1.2 2.6 2.75 1.99 1.55 2.75 2.41 1.47 2.27 1.7 3.05 1.15 0.84 1.75 1.79 1.52 2.61 1.53 2.13 1.87 2.81 2.7 1.2 1.7 1.48 2.14 1.82 2.07 1.49 1.75 2.03 1.76 2.03 2.93 1.1 1.91 2.47 1.38 2.27 1.89 2.31 1.29 1.7 2.15 1.81 3.24 1.35 1.18 1.23 2.7 2.6 1.44 2.23 1.26 1.66 1.3 1.38 1.05 2.22 2.7 0.97 1.43 2.37 1.95 1.44 1.49 3.32 3.06 1.49 1.21 1.3 2.28 1.59 1.2 1.03 2.09 1.19 1.86 1.73 3.8 1.68 1.85 2.1 2.07 1.85 0.98 1.39 1.04 2.16 1.39 1.75 1.61 1.38 1.68 2.14 1.33 1.56 1.8 1.47 1.47 1.12 1.98 2.17 2.39 1.48 1.61 2.38 2.56 1.99 1.44 1.59 1.56 1.28 1.97 3.69 3.04 1.63 3.18 1.12 2.07 1.81 2.54 1.59 1.18 2.35 2.43 2.24 1.34 2.42 1.85 1.93 2.58 1.71 2.09 1.9 2.35 1.5 2 2.44 2.46 1.41 3.19 1.71 1.78 1.98 2.02 2.24 1.47 1.28 2.95 0.63 2.38 2.24 1.72 1.54 1.45 2.16 2.71 2.14 1.94 1.49 2.31 1.57 1.63 2.27 2.04 1.05 2.13 1.07 2.4 1.66 1.82 1.84 1.79 1.88 1.55 2.65 1.74 2.59 1.27 1.73 1.7 1.83 2.15 1.84 2.76 2.99 1.35 1.74 2.08 3.68 1.95 1.94 2.01 3.02 2.28 2.3 1.79 1.46 1.71 1.47 2.15 1.42 1.7 2.39 1.61 1.42 1.58 1.72 1.62 2.35 1.58 1.13 2.52 3.04 3.26 2.32 1.75 1.93 2.54 2.29 2.16 2.23 1.91 1.74 0.91 2.35 2.44 1.03 1.42 2.37 4.2 1.92 2.07 1.82 1.69 1.73 2.23 2.17 2.33 1.66 2.26 1.88 2 1.09 1.69 1.76 1.77 1.42 3.11 1.03 2.45 2.22 1.76 1.55 1.63 0.97 1.6 1.89 2.55 2.2 2.24 1.84 2.95 1.86 1.88 2.42 2.08 2.71 2.23 1.3 2.42 2.49 2.41 1.62 1.73 1.35 2.25 3.41 2.08 1.25 0.87 2.38 1.97 1.62 0.93 1.23 2.07 2.83 2 2.43 2.22 1.95 1.57 2.8 1.92 2.52 1.94 1.9 1.86 2.18 2.16 1.7 2.62 1.52 1.35 1.95 2.43 1.8 1.21 2.22 1.47 2.36 2.04 1.69 1.8 1.95 1.62 1.79 2.83 1.61 0.98 3.5 1.4 1.18 2.18 1.67 2.1 2.41 2.38 2.32 2.24 2.74 1.52 1.92 1.41 1.59 2.11 1.51 1.65 2.48 1.2 1.75 1.59 1.74 2.13 1.77 2.17 2.58 2.71 1.67 1.25 1.67 1.54 0.85 2.24 2.07 1.32 2.4 3.09 1.18 1.43 1.75 1.72 1.77 2.02 1.71 1.67 1.68 1.03 1.2 1.92 1.24 1.69 1.64 3.24 2.63 3.67 2.27 2 3.45 1.91 1.58 2.37 2.94 1.66 1.01 1.63 1.82 2.3 1.8 1.44 1.47 1.2 2.38 1.81 3.05 1.21 1.47 1.43 2.27 1.24 2.01 2.39 2.09 2.06 3.46 1.44 2.05 2.22 1.21 2.71 1.89 2.05 2.07 2.52 1.34 2.32 2.53 2.38 1.23 1.55 1.46 2.2 2.56 2.59 2.33 1.96 1.25 2.83 2.99 1.57 2.08 2.06 2.86 2.44 1.62 1.86 0.87 1.65 1.44 1.42 1.97 1.74 2.44 2.38 2.16 1.8 2.3 1.82 2.58 1.75 2.67 1.77 1.84 2.3 2.49 2.15 1.51 2.04 1.7 1.75 1.37 1.09 1.09 1.33 1.63 2.61 1.98 1.78 2.17 1.33 1.43 2.13 3.05 1.82 1.95 1.57 1.53 1.62 2.34 1.53 2.11 2.21 1.97 1.64 1.91 1.91 2.19 1.58 2.23 2.24 2.02 2.4 1.87 1.85 1.45 1.72 1.84 2.44 2.32 1.93 1.17 1.64 2.27 3.17 1.63 3.15 0.38 1.57 1.34 1.97 2.12 2.1 2.51 1.44 1.78 1.81 1.92 2.18 2.11 1.9 1.93 2.21 2.44 1.68 2.26 2.01 2.87 1.44 2.4 1.66 2.19 1.52 2.33 2.18 1.31 1.42 2.35 2.55 2.28 1.97 2.29 2.1 2.3 2.22 1.29 1.7 1.88 3.61 2.03 1.65 2.47 2.42 2.82 1.37 1.77 1.58 2.11 2.18 1.99 2 2.3 1.91 1.84 2.07 1.89 1.39 1.96 0.92 1.92 1.38 2.21 2.57 1.75 2.13 1.92 2.62 2.11 1.56 1.37 0.96 1.5 1.47 2.53 2.05 2.26 2.26 1.8 1.63 1.65 2.1 2.11 2.36 2.27 1.91 1.87 2.48 1.62 0.96 2.33 1.69 2.36 2.27 2.32 1.85 2.41 1.52 1.79 1.31 2.2 2.02 3.3 1.69 1.74 2.61 3.31 2.11 2.58 3.06 2.06 1.96 2.79 2.19 2.77 1.86 2.11 2.25 3.52 3.9 3.84 2.93 1.47 2.2 1.63 2.43 2.46 2.3 1.99 2.2 2.43 1.37 2.24 1.78 2.25 2.59 3.12 1.67 2.32 1.59 1.33 1.64 2.86 1.51 1.09 3.82 2.12 1.88 2.05 1.65 2.34 3.41 1.3 2.49 2.29 1.49 1.66 1.33 1.89 2.26 1.97 1.49 1.62 1.99 1.77 1.39 1.7 1.1 0.94 1.41 2.5 2.73 1.96 1.02 1.34 2.28 1.29 1.81 2.55 1.6 1.49 2.11 1.81 1.61 0.79 1.66 2.8 2.1 1.35 1.8 1.8 1.51 1.18 2.24 1.69 1.77 1.95 1.79 1.36 1.31 1.89 2.06 1.74 1.19 2.05 2.04 3.05 2.34 1.55 1.57 2.7 2.23 3.25 1.76 1.69 1.55 2.53 1.43 2.08 1.98 1.3 2.34 1.75 1.42 1.38 1.88 2.28 1.61 1.34 2.49 2.06 1.44 3.17 2.4 2.07 2.52 1.95 2.07 2.52 0.95 2.77 2.27 2.1 1.8 2.76 1.92 1.26 3.06 1.94 1.23 2.41 2.38 1.96 1.22 1.18 1.43 1.96 2 2.25 1.04 1.77 1.52 1.56 2.45 2.53 2.26 1.55 1.4 1.98 1.89 3.01 1.76 1.82 2.21 1.9 2.75 1.94 2.11 1.94 1.79 2.35 2.44 1.82 2.2 1.2 3.02 1.91 0.64 1.14 2.24 1.86 1.66 2.22 2.47 1.02 1.93 1.76 2.64 1.42 2.53 1.69 1.48 1.49 1.78 1.5 1.2 2.45 2.39 1.93 1.81 3.04 2.48 1.91 2.71 1.44 2.66 2.22 2.35 1.88 1.51 2.9 1.89 1.63 1.35 1.34 2.64 2.05 1.37 2.06 1.77 1.89 2.92 2.39 1.27 0.65 1.77 2.02 2.12 2.13 3.03 2.08 1.63 2.12 0.91 1.29 2.47 1.77 1.94 2.85 1.71 2.32 2.39 3.46 1.84 2.05 3.62 2.02 1.69 2.65 1.82 1.71 2.44 2.19 1.81 1.96 2.4 1.69 1.47 1.49 1.59 3.03 2.44 1.41 1.16 2.08 1.6 0.86 1.49 2 1.99 3.45 1.66 1.72 2.03 2.58 1.49 2.44 1.88 1.57 1.67 2.27 1.63 2.8 1.84 2.16 1.46 1.82 2.24 2.24 1.68 1.73 1.19 2.72 2.42 2.7 1.28 1.75 2.01 2.37 1.28 1.36 1.35 1.87 2.52 1.57 2.06 2.91 3.62 1.62 2.25 2.26 1.45 1.51 2.56 1.95 2.45 2.43 2.47 1.13 1.53 2.29 2.47 1.91 2.53 2.62 1.01 1.86 2.24 1.2 2.45 2.49 1.6 1.44 0.9 2.03 1.61 2.48 2.07 2.13 1.56 2.47 1.6 1.47 1.04 3.44 1.9 1.59 1.43 1.04 2 1.89 1.32 2.34 2.21 1.83 1.94 2.15 2.21 1.68 2.21 2.24 2.72 2.27 1.47 2.05 1.86 2.02 2.71 2.31 2.11 2.92 2.21 2.89 1.97 2.58 2.13 3.07 2.42 3.08 2.32 1.44 1.94 2.19 1.94 2.37 1.4 1.8 1.67 1.84 1.18 1.78 2.28 1.95 2.45 1.63 2.17 1.36 2.32 1.9 1.3 1.55 2.87 1.62 1.32 2.26 3.21 1.24 2.72 2.05 1.66 2.73 2.33 1.28 1.62 2.76 1.27 1.44 1.84 2.18 2.29 1.25 1.7 2.9 1.87 1.38 1.51 1.95 2.73 1.38 1.41 1.88 1.56 1.87 1.57 2.28 1.89 2.11 0.93 2.2 1.38 2.63 1.19 2.05 1.82 1.5 1.74 1.85 1.34 2.84 2.49 1.57 2.36 2.18 3.02 1.93 1.97 2.28 2.56 2.92 1.6 1.99 1.76 1.97 1.72 2.89 1.9 2.67 1.45 1.91 1.36 2.9 1.74 1.8 2.46 1.54 2.54 2.66 1.12 2.72 1.86 2.22 1.17 1.49 2.01 3.23 2.18 1.86 2.46 0.81 3.11 1.63 2.14 2.43 1.39 1.81 2.23 2.33 2.32 1.92 2.26 1.66 1.73 0.84 1.49 1.77 0.83 1.91 1.93 1.94 1.54 0.82 1.91 2.15 2.45 2.08 1.82 2.15 4.15 2.81 1.8 1.63 1.52 1.99 2.24 2.23 1.49 2.34 1.87 2.08 0.99 1.33 2.19 2.91 2.54 2.33 1.41 1.82 2.27 2.97 2.2 1.77 1.59 1.8 2.06 1.93 2.03 1.79 1.65 2.39 1.81 1.82 2.43 1.7 1.8 3.65 2.01 1.89 1.49 1.93 2.02 1.63 1.57 1.52 1.58 2.81 2.04 1.31 1.35 1.4 1.86 1.95 1.9 1.1 1.27 1.38 2.34 1.25 1.89 1.93 1.84 2.56 1.08 1.73 2.08 2.37 1.23 2.71 1.65 0.97 2.45 2.08 1.74 2.79 2.66 3.36 1.04 1.42 1.63 1.33 1.19 2.1 3.11 1.93 3.17 1.5 1.18 1.65 0.86 1.71 1.98 1.59 2.13 1.97 2.57 1.42 1.4 1.97 1.54 3.09 2.6 1.94 2.28 2.8 2.38 1.54 1.41 1.71 1.46 0.68 2.04 1.83 2.47 1.47 2.72 2.45 2.39 1.88 1.7 2.16 1.71 1.89 1.95 1.94 1.7 1.87 1.99 1.62 1.53 1.44 3.4 1.47 0.97 1.85 2.25 2.36 2.49 1.58 1.37 2.27 2.23 2.76 1.31 2.35 1 2.27 2.52 2.18 1.52 1.23 1.89 1.68 2.45 2.22 2.18 1.66 1.53 3.44 1.75 2.68 1.6 1.68 1.38 1.93 1.83 2.9 2.2 1.36 2.64 1.83 1.74 1.4 1.83 2.52 3.16 1.89 1.66 1.73 1.82 2.65 1.99 1.65 1.67 2.35 1.96 1.25 3.11 1.94 2.46 1.98 1.72 1.94 0.97 1.99 1.92 0.96 1.48 2.08 2.29 2.65 1.83 1.56 1.38 1.21 1.65 1.79 2.57 1.66 1.36 1.88 2.15 2.23 1.8 1.82 2.12 2.68 1.85 2.24 2.05 1.5 1 1.52 1.67 2.09 1.87 1.35 2.29 1.85 2.18 1.27 2.21 1.83 1.43 1.96 3.25 1.24 2.1 2.6 1.69 1.14 1.17 2.81 1.86 2.02 1.15 1.1 3.14 2.36 1.49 2.12 2.48 1.71 2.1 1.72 1.84 1.02 2.99 1.61 1.97 2.08 2.53 1.97 1.83 1.8 1.77 2.44 2.06 1.72 2.2 1.57 2.49 1.38 1.52 1.73 1.1 1.3 2.08 3.66 1.52 3.37 1.63 1.54 1.27 2.44 1.65 2.32 2.53 1.05 2.13 2.74 1.42 1.3 1.44 1.41 2.51 2.47 2.1 1.74 1.73 2.04 1.97 2.8 2.11 0.79 2.02 1.61 1.68 0.96 2.57 2.47 1.36 1.08 2.16 1.88 1.74 1.43 2.08 1.37 1.98 1.85 1.6 2.28 3.12 1.61 1.4 1.47 2.89 1.95 2.59 1.47 2.1 1.91 3.83 1.98 2.22 2.06 2.83 0.98 1.72 2.23 2.49 0.97 2.97 1.72 2.52 1.45 1.87 1.72 1.24 1.21 1.56 1.93 1.68 2.52 1.94 1.54 2.11 2.56 1.29 2.38 2.78 1.95 1.99 2.63 1.83 1.94 2.02 2.35 1.37 3.75 1.14 1.45 1.8 2.64 1.34 1.03 2.12 1.92 2.33 1.89 1.21 1.2 2.52 0.99 2.01 1.95 1.31 1.21 2.12 1.06 2.1 1.45 2.25 2.32 2.3 2.3 2.79 1.62 1.56 1.86 1.79 1.87 1.86 2.08 1.36 2.46 2.14 1.62 1.23 2.07 1.61 2.24 1.88 3.2 2.56 3.01 2.52 1.72 1.92 2.37 2.02 1.62 1.74 1.69 3.62 2.38 2.07 2.7 1.46 1.68 1.77 1.55 1.18 1.47 1.22 1.39 2.3 2.32 1.78 1.45 2.48 1.79 1.47 1 1.86 1.39 2.27 1.84 1.46 1.33 1.86 0.92 2.31 1.78 1.66 2.21 1.67 2.88 2.69 1.8 1.61 2.78 2.06 2.53 1.51 1.46 1.43 2.41 2.22 2.22 3.19 1.24 1.71 2.71 2.47 1.3 2.23 2.41 1.55 1.5 1.4 2.03 2.12 1.84 1.59 1.19 2.27 1.84 1.75 1.27 1.88 2.31 0.99 1.43 1.7 1.89 2.61 1.7 2.87 2.46 2.07 2.06 2.51 2.06 1.61 1.83 1.8 1.95 2.19 2.1 2.88 1.94 2.07 2.04 1.42 3.11 2.05 2.69 1.65 2.13 1.84 1.02 1.12 1.63 1.52 1.72 2.28 2.34 2.06 1.34 2.5 1.8 2.92 1.34 2.3 2.41 3.01 1.86 2.01 1.97 2 2.85 1.16 1.72 1.31 1.18 1.59 1.77 1.87 2.19 1.62 1.64 2.09 2.15 2.38 2.89 1.92 2.18 1.61 1.87 2.63 1.76 1.22 1.16 1.9 1.58 2.55 1.67 1.6 3.02 1.12 1.33 2.06 2.6 0.88 2.12 1.76 2.9 2.05 1.32 1.56 2.76 1.23 1.9 2.4 1.17 3.29 2.37 2.09 2.02 2.79 1.55 1.93 2.73 1.29 1.75 1.47 1.95 1.49 2.5 3.46 1.52 1.76 1.31 2 2.11 2.2 1.95 3.25 2.87 1.84 1.77 1.84 1.14 2.58 2.41 1.96 1.41 2.91 2.22 2.37 5.91 1.8 1.68 2.79 1.37 2.4 0.97 1.79 1.85 1.79 1.96 2.04 2.45 2.53 1.34 2.1 0.92 1.29 1.75 1.98 1.41 2.74 2.87 1.89 2.28 2.44 2.01 1.46 2.7 1.26 1.72 2.01 1.86 1.36 2.06 1.79 1.64 1.23 1.1 1.5 1.57 3.42 2.09 1.84 2.46 2.18 3.03 1.2 1.08 2.01 1.97 2.14 1.99 2.16 1.1 1.17 1.37 2.12 1.82 1.53 2.23 2.08 1.42 0.8 2.14 1.56 2.64 2.27 1.97 3.56 2.22 2.73 1.4 1.81 2.56 2.71 2.72 1.99 1 2.59 1.72 1.67 2.36 1.18 2.03 1.72 1.9 1.96 2.11 1.49 1.41 1.85 2.42 1.97 1.96 1.51 1.69 1.91 2.34 1.85 2.14 2.76 2.02 1.45 2.34 1.94 2.47 1.61 1.95 1.36 2.85 2.12 2.2 1.45 2.02 2.66 1.99 3.98 2.61 2.55 2.47 2.52 2.15 2.3 1.56 1.64 2.07 2.16 1.43 1.9 1.6 1.39 1.25 2.39 2 1.82 1.92 2.1 1.71 2.6 2.26 2.6 2.74 1.59 1.7 1.5 3.82 1.7 2.46 2.07 2.38 3.84 1.18 2.58 2.72 1.53 2 2.52 1.67 1.91 2.37 1.96 2.9 1.48 1.73 2.22 1.79 2.52 1.67 2.22 2.21 2.09 1.31 2.12 2.21 2.09 2.37 1.51 1.94 2.19 1.88 1.26 1.63 1.19 1.21 2.55 1.28 2.35 1.62 2.37 2.38 1.24 1.67 2.01 1.51 2.33 1.43 1.88 1.91 1.53 1.75 1.87 3.57 0.8 2.49 2.02 1.49 1.75 1.21 2.18 1.9 1.79 1.68 2.25 1.26
0.25 1.1 0.19 0.58 0.1 0.66 0.21 1.07 1.17 0.1 0.94 0.18 0.31 0.34 0.17 2.44 0.58 0.23 0.39 0.09 0.36 0.21 0.66 0.48 2.01 0.36 0.16 0.11 0.64 0.11 0.23 0.39 0.09 0.06 0.29 0.39 0.29 0.08 0.91 0.09 0.57 0.17 0.47 0.1 1.39 0.72 0.12 0.07 0.17 1.05 0.13 0.84 0.23 1.84 0.43 0.31 0.2 0.37 1.15 0.56 0.38 0.65 0.78 0.12 0.12 0.45 0.32 0.05 1.19 1.9 0.1 1.27 1.77 1.63 0.51 0.71 0.36 0.09 0.07 0.51 0.2 0.09 0.28 0.13 0.12 0.12 0.1 0.17 0.17 0.5 0.27 0.46 0.35 1.04 0.57 0.66 0.45 0.56 0.54 1.5 0.17 1.44 0.56 1.9 0.18 0.35 0.27 0.18 0.15 0.41 0.75 0.58 0.29 0.2 1.91 0.19 0.97 0.15 0.12 0.14 0.58 0.12 1.26 0.23 0.12 0.12 0.15 0.51 0.13 0.06 0.46 0.31 0.41 0.16 0.09 0.12 0.2 0.43 0.29 0.51 0.06 0.25 0.68 0.36 0.15 0.24 0.21 0.43 1.29 0.18 0.07 0.44 0.21 0.12 1.57 0.06 0.07 0.21 0.22 0.09 0.31 2.22 0.46 0.13 0.52 0.3 0.05 0.13 0.31 0.28 0.44 0.4 0.44 0.39 0.06 0.48 0.81 1.08 0.08 2.06 1.45 0.3 0.19 0.43 0.55 0.26 0.54 0.35 0.2 0.1 0.18 0.29 0.21 0.49 0.85 0.48 1.41 0.67 0.53 0.07 0.48 0.11 0.39 0.48 0.08 0.11 0.28 0.36 0.09 0.16 0.1 0.11 0.09 0.08 0.14 0.71 0.96 0.07 0.53 0.47 0.17 0.12 0.76 0.14 0.3 0.91 0.39 0.29 0.25 0.53 0.37 0.18 0.09 0.64 0.45 0.16 0.41 0.05 0.13 0.07 0.14 0.33 0.06 1.4 0.12 0.19 0.25 1.03 0.5 1.73 0.39 0.43 0.06 0.14 0.19 0.3 0.07 0.08 1.2 2.06 0.17 0.41 0.34 0.11 0.27 0.43 1.15 0.16 0.31 0.21 0.27 0.37 1.19 0.07 0.13 0.28 0.24 1.01 0.29 0.12 0.18 0.82 0.5 0.11 0.08 1.88 0.8 0.45 0.07 0.1 0.07 0.47 1.89 0.09 0.12 0.08 1.31 0.35 0.07 0.71 0.36 0.6 0.07 0.54 0.22 0.08 0.56 0.22 0.84 0.13 0.88 0.79 0.12 0.23 0.26 0.09 0.09 0.06 0.11 0.11 0.24 0.65 0.25 0.06 0.12 0.25 0.12 0.32 0.17 1.54 0.26 0.61 0.08 0.61 0.28 0.53 0.18 0.34 0.11 0.07 0.2 0.57 0.33 0.22 0.7 1.01 0.18 0.57 0.13 0.07 0.52 0.73 1.63 1.26 0.09 0.15 0.59 0.09 0.42 0.1 0.22 0.32 0.1 0.47 0.21 0.25 0.59 0.25 1.27 0.07 0.09 1.75 0.09 0.19 0.06 0.1 0.27 0.24 0.08 0.11 1.04 0.1 0.06 0.38 0.46 0.21 0.82 0.15 0.08 0.09 0.27 0.14 0.67 0.19 0.21 0.09 0.08 0.1 0.55 0.13 0.12 1.48 0.09 0.11 0.45 0.19 0.11 1.46 0.36 0.95 0.07 0.43 0.34 0.07 0.13 0.24 0.36 0.13 0.07 0.25 0.09 0.34 0.31 0.21 0.16 0.16 2.1 0.41 0.55 0.52 0.16 0.15 0.49 0.29 0.06 0.65 0.72 0.4 0.29 0.16 0.1 0.67 0.88 0.34 0.11 0.19 0.1 0.5 0.06 1.81 0.54 0.42 0.45 0.61 0.86 0.18 0.4 0.07 0.18 0.32 0.15 0.07 0.5 0.39 1.04 0.35 1.78 0.24 0.08 0.07 0.11 0.08 0.09 0.72 0.26 0.1 0.06 0.05 0.12 1.85 0.09 0.12 0.15 0.07 0.05 0.5 0.16 0.83 0.36 0.32 0.62 0.22 0.09 0.17 0.13 0.45 0.81 0.17 0.16 0.15 1.66 0.21 0.73 0.27 0.19 0.09 0.38 0.16 0.34 0.43 1.07 0.49 1.19 0.41 0.4 0.07 0.2 0.23 0.43 0.1 1.46 0.09 0.28 0.41 0.08 0.24 0.32 0.39 1.03 0.28 0.14 0.44 0.09 0.32 0.39 0.51 0.62 0.12 0.1 0.21 0.21 0.19 0.11 1.24 0.13 2.32 0.13 0.22 0.1 1.14 0.09 0.09 0.53 0.3 0.1 0.84 1.14 0.05 0.1 1.54 0.07 0.67 0.69 0.12 0.07 0.51 0.65 0.06 0.25 0.15 0.11 0.16 1.77 1.46 0.09 0.15 0.22 0.22 0.97 0.19 0.25 0.07 0.31 0.36 0.11 0.16 0.07 0.1 1.01 0.4 0.31 0.89 0.11 0.48 0.29 0.64 0.05 0.4 1.33 0.24 0.09 0.1 0.18 0.17 0.17 1.13 0.72 0.22 0.09 0.22 0.54 0.35 0.06 1.36 0.35 0.76 0.36 0.59 0.4 0.41 0.1 1.22 0.41 0.11 0.13 0.82 0.09 1.82 0.34 0.26 0.18 0.19 0.1 0.05 1.31 0.04 0.3 0.07 1.92 0.84 0.31 0.25 0.45 0.44 0.31 0.35 0.37 0.31 1.78 0.22 0.81 0.53 0.36 0.32 0.11 0.47 0.34 1.78 0.21 0.39 0.58 1.21 3.47 0.36 0.13 0.07 1.14 0.2 0.21 0.26 0.26 0.58 0.11 0.06 0.78 0.22 1.34 0.18 0.42 0.08 0.67 0.33 0.1 0.1 0.14 0.3 0.11 1.31 2 0.08 1.22 0.28 0.44 0.23 0.23 0.06 0.08 0.25 0.17 0.07 0.93 0.1 0.28 1.37 0.74 0.27 0.1 0.7 1.59 0.46 0.19 0.41 0.09 0.09 0.13 0.21 0.16 0.39 0.38 0.91 0.79 2.37 0.08 1.32 0.1 0.77 0.41 0.17 0.2 0.19 0.19 0.17 0.5 0.08 0.38 0.95 0.43 1.4 0.24 0.77 0.08 0.21 0.27 0.14 0.59 0.09 0.25 0.86 0.75 0.47 0.98 0.17 0.29 0.15 0.11 2.26 0.07 0.47 0.47 0.77 0.15 0.65 0.18 1.91 0.67 0.94 0.11 0.09 0.08 0.34 0.12 0.29 0.14 0.11 0.17 0.06 0.09 0.17 0.22 0.29 0.07 0.09 0.25 1.08 0.14 0.68 0.13 0.67 0.09 0.18 0.08 0.22 0.8 0.07 0.16 0.46 0.1 0.23 0.11 0.19 0.25 0.5 0.65 0.13 0.19 0.06 0.08 0.45 0.66 0.59 0.09 0.25 0.28 0.08 1.6 0.33 0.07 0.15 1.43 0.43 0.11 0.28 0.22 0.22 0.25 0.11 0.09 0.12 0.41 0.06 0.39 0.31 0.06 0.07 0.85 0.2 0.25 0.93 0.56 0.05 1.03 0.26 0.29 0.49 0.12 0.06 0.5 0.35 1.77 0.1 0.26 0.07 0.32 0.23 1.5 0.14 0.1 0.31 0.13 0.21 0.33 0.45 0.09 0.2 0.14 1.21 0.11 0.19 0.25 0.1 0.44 0.3 0.19 1.6 0.21 1.12 1.13 0.17 0.2 0.07 0.77 0.46 0.25 0.67 0.97 0.41 0.64 0.08 0.07 0.22 0.1 0.62 0.16 0.12 0.3 0.13 0.12 0.11 0.13 0.25 0.18 1.39 0.47 0.08 0.43 0.44 0.05 0.13 0.1 0.23 1.54 0.32 0.08 0.12 0.29 0.24 0.08 0.16 1.46 0.35 0.09 0.16 1.77 0.24 0.98 0.23 0.05 0.07 0.17 0.17 0.66 0.45 0.08 0.83 0.08 0.06 1.4 0.08 0.47 0.09 0.26 0.15 0.45 0.43 0.12 0.43 1.25 0.32 0.11 0.33 1.31 0.85 0.06 0.45 0.25 0.2 1.79 0.42 0.18 0.24 0.18 0.09 0.18 1.29 0.23 0.15 0.43 0.41 0.27 0.09 0.17 0.57 0.36 0.25 0.24 0.11 0.16 0.19 0.39 0.2 0.39 0.1 0.19 1.74 0.06 0.12 0.21 0.74 0.5 0.17 0.33 0.52 1.16 0.13 0.08 0.89 0.53 0.18 1.39 0.24 0.11 0.99 0.13 0.19 1.09 0.09 0.51 0.1 0.7 0.11 0.26 0.24 0.12 0.26 0.57 0.12 0.18 0.06 0.54 0.12 0.05 0.57 0.15 0.04 0.14 0.39 0.29 0.15 0.35 0.22 0.44 0.09 0.14 0.69 0.37 0.13 0.29 1.12 0.12 0.06 0.07 0.15 0.19 0.2 0.09 0.53 0.14 0.28 0.41 0.39 0.67 0.1 0.85 0.14 1.84 0.67 1.29 1.63 0.05 0.07 0.29 0.55 0.3 0.15 0.24 0.1 0.58 0.11 0.57 0.09 0.08 0.25 0.05 0.1 0.16 0.23 0.23 0.25 0.35 0.11 0.29 0.17 0.08 1.17 0.07 0.15 0.12 0.26 0.17 1.63 2.07 0.93 0.22 0.73 0.17 0.88 0.72 0.07 0.09 0.41 0.15 0.06 0.17 0.1 0.09 0.11 0.49 0.21 0.87 0.89 0.23 0.05 0.25 0.62 0.09 0.06 0.06 0.15 0.29 0.24 1.31 0.1 0.24 0.5 0.23 0.18 0.98 0.08 0.47 0.06 0.07 0.29 0.14 0.31 1.21 0.2 1.16 0.4 0.29 0.3 0.13 0.07 0.19 0.48 2.39 0.21 0.15 0.24 0.1 1.99 0.25 0.14 0.47 0.09 0.12 0.21 0.21 0.09 0.1 0.16 0.22 0.85 0.12 0.21 0.65 0.29 0.18 0.13 0.27 1.46 0.32 0.39 0.09 0.18 1.63 0.17 0.89 0.25 0.16 0.41 1.15 0.3 0.09 1.22 0.06 0.1 0.68 0.42 0.1 0.08 0.18 0.72 0.46 0.29 2.39 2.28 0.1 2.07 0.64 0.2 0.33 0.35 0.27 0.06 0.52 0.22 0.22 0.23 0.1 0.07 0.23 0.19 1.1 0.1 0.06 0.28 0.3 0.3 0.27 0.2 0.29 1.27 0.28 0.2 0.23 0.16 0.31 0.06 0.06 0.27 0.5 0.06 0.19 0.15 0.18 1.12 0.29 0.23 0.15 0.15 1.65 0.21 0.34 0.39 0.77 0.79 0.23 0.19 0.32 0.39 0.3 1.55 0.42 0.12 0.23 0.08 0.13 0.05 0.08 0.12 0.07 0.57 0.66 0.09 0.45 0.06 0.17 1.77 0.55 0.68 0.35 1.54 0.39 0.37 0.48 0.07 0.09 0.21 0.29 0.12 0.61 0.23 0.29 0.08 0.18 0.07 1.18 0.77 0.75 0.82 0.2 0.89 0.29 0.53 0.16 0.25 0.1 0.27 0.06 0.27 0.32 0.07 0.12 0.7 0.66 0.61 0.91 0.19 1.68 0.66 0.58 0.45 0.5 0.45 0.32 1.05 0.23 0.24 0.06 0.31 0.87 0.05 0.81 0.13 0.11 1.04 0.06 0.41 0.06 0.1 0.72 0.07 0.21 0.06 0.09 0.21 0.06 0.19 0.17 0.31 0.84 0.12 0.45 0.09 0.07 0.08 0.06 0.47 1.1 0.12 0.45 0.41 0.15 0.36 0.1 0.09 0.09 0.95 0.43 0.44 0.25 0.05 0.15 0.25 0.11 0.78 0.16 0.49 0.73 0.38 0.13 0.52 0.13 0.47 0.3 0.2 0.98 1.58 0.46 0.1 0.06 0.53 0.09 0.08 0.2 0.07 0.07 0.2 0.17 0.24 0.38 0.07 0.11 0.11 0.07 0.68 0.16 0.09 0.07 1.04 0.39 0.59 0.38 0.08 0.23 0.08 0.34 0.22 0.33 0.07 0.15 0.36 0.96 0.26 0.27 0.12 0.12 0.21 0.11 0.82 0.13 0.66 0.78 0.09 0.08 0.31 0.45 0.06 0.35 0.26 0.07 0.24 0.09 1.12 0.14 0.23 0.32 0.54 0.25 2.28 0.22 0.05 0.33 0.09 0.06 0.38 0.06 0.33 1.4 0.8 0.18 0.42 0.07 1.05 0.44 0.67 0.58 0.47 0.09 0.1 0.23 0.11 0.08 0.8 0.07 0.18 0.52 0.29 0.11 0.39 0.36 0.26 0.25 0.11 0.06 0.74 0.28 0.17 0.68 0.17 0.49 0.92 0.31 0.18 1.84 0.2 0.05 0.1 0.08 0.18 0.92 0.08 0.08 0.35 0.82 0.15 0.07 0.07 0.42 0.23 0.24 0.4 0.31 0.17 0.28 0.59 0.1 0.96 0.09 0.22 0.27 0.15 0.25 0.32 0.75 0.28 0.22 0.17 0.18 0.08 0.26 0.13 0.14 0.41 0.13 0.77 0.52 0.08 0.26 1.34 0.43 0.28 0.15 0.24 1.69 0.13 0.11 0.69 0.64 0.79 0.05 0.08 0.44 0.2 0.42 1.5 0.08 0.15 0.4 0.07 0.18 0.06 0.26 0.48 0.09 0.22 0.71 0.22 0.25 0.37 0.52 0.67 1.02 0.29 0.8 0.1 0.08 0.46 0.3 0.4 1.33 0.73 0.63 0.54 1.84 2.38 0.13 0.76 2.62 0.49 0.62 0.07 0.1 0.32 0.1 0.18 0.58 0.3 0.12 1.49 0.3 0.1 0.07 1.32 0.33 0.47 0.26 0.47 0.19 0.3 0.09 1.05 0.6 0.25 0.2 1.03 2.31 0.14 1 0.13 0.93 0.26 0.34 0.29 0.1 0.51 0.11 0.26 0.99 0.37 0.14 1.17 0.26 0.42 0.29 0.28 0.1 0.1 0.06 0.32 0.69 0.1 0.48 0.53 0.14 0.32 0.26 0.29 0.17 0.2 1.03 1.32 0.15 0.53 0.21 0.24 0.1 3.59 0.11 0.79 0.13 0.44 0.1 0.39 0.28 0.95 0.1 0.18 0.22 0.61 0.48 0.27 0.07 0.77 0.11 0.9 1.26 0.74 1.25 0.11 0.36 0.79 0.15 0.21 0.11 0.18 0.07 0.09 0.24 2.6 0.27 0.1 0.53 0.18 0.1 0.32 0.28 0.08 0.66 0.81 0.19 0.53 0.37 0.33 0.26 0.07 0.09 0.12 0.13 0.09 0.12 0.09 0.29 0.21 0.91 0.08 0.1 0.09 0.15 0.16 1.8 0.6 0.09 0.43 0.05 0.29 0.11 0.44 0.08 0.08 0.07 0.29 1.35 0.8 1.42 0.71 0.26 0.25 0.33 0.12 0.22 0.91 0.15 0.17 0.11 0.94 0.39 0.16 0.13 0.25 0.2 0.22 0.67 0.12 1.21 0.13 0.81 0.07 0.07 0.18 0.16 0.37 0.07 0.32 0.22 1.05 0.08 0.25 0.36 0.34 1.11 0.93 0.23 0.34 0.14 0.79 0.84 0.55 1.7 0.22 1.8 0.06 0.13 0.49 0.2 0.3 0.21 0.38 0.61 0.24 0.61 1 0.05 0.08 0.38 0.06 0.47 0.27 0.24 0.25 0.11 0.41 0.08 0.29 0.25 0.1 0.37 0.7 0.23 0.42 1.03 3.06 0.16 0.12 0.47 0.95 0.43 0.13 0.05 0.15 0.44 0.25 0.41 0.59 0.25 0.28 0.07 0.28 0.88 0.24 0.74 0.15 0.31 0.66 0.2 0.27 1.34 1.59 0.17 0.19 0.49 0.33 0.11 0.34 0.51 0.12 0.3 0.34 0.16 0.48 0.4 0.37 0.13 0.31 0.4 0.05 0.3 0.09 0.52 0.13 1.28 0.41 0.47 0.34 0.15 0.14 0.78 0.05 0.08 0.31 0.56 0.14 0.17 0.54 0.29 0.68 1.59 0.17 0.09 0.28 0.28 0.09 0.22 0.23 0.35 0.22 0.3 0.07 0.39 0.2 0.46 0.08 0.27 0.2 1.07 0.19 0.22 0.18 0.24 0.7 0.08 0.33 0.08 0.16 1.29 1.08 0.1 0.19 0.11 0.28 0.16 1.17 0.09 0.15 0.4 0.1 0.62 0.81 0.16 0.55 0.23 0.72 0.23 0.18 1.5 0.57 0.36 1.17 0.08 0.09 0.43 0.36 0.76 0.06 0.29 0.16 0.4 0.12 0.11 0.37 1.36 0.48 0.09 0.2 1.68 0.77 0.1 0.25 0.15 0.31 0.08 0.19 0.16 0.09 0.36 0.55 1.83 0.05 0.86 0.73 0.53 0.09 0.93 0.1 0.17 0.78 0.51 0.15 0.25 0.1 0.07 0.07 0.26 0.4 0.25 0.28 2.09 0.36 0.23 0.13 0.17 0.69 0.06 0.06 0.12 0.39 0.09 0.08 0.15 0.32 0.1 0.34 0.39 0.33 0.97 0.76 0.52 0.11 1.01 0.47 1.99 0.27 0.19 0.31 0.18 0.5 0.27 0.28 0.29 0.25
1.72 0.53 1.56 0.29 1.03 1.27 0.82 1.77 1.02 0.17 0.29 1.12 0.94 0.32 1.65 0.88 0.34 2 1.68 0.3 0.77 0.96 1.8 0.88 0.74 0.61 1.81 0.41 0.35 0.88 0.72 0.48 0.85 0.94 0.8 0.4 1.09 0.35 0.51 0.7 1.57 1.23 1.02 0.69 1.84 0.78 0.5 0.78 1.18 0.94 0.46 1.23 1.36 1.51 1.15 1.18 0.42 0.64 1.51 0.99 2.03 0.76 0.7 0.71 2.28 0.85 1.01 2.01 1.32 0.45 1.46 0.45 1.65 1.48 0.3 0.64 1.62 1.21 1.1 0.32 0.32 1.18 0.57 2.01 1.03 0.96 0.16 2.12 0.67 1.23 1.15 0.48 1.21 0.42 0.64 0.53 1.1 0.6 1.41 0.8 1.54 1.79 0.8 0.72 0.67 0.69 0.77 0.54 1.8 1.7 1.11 1.38 1.1 0.71 0.41 0.84 1.36 1.59 0.34 0.33 1.71 1.03 1.2 0.5 0.59 0.56 1.15 0.44 1.05 1.04 0.38 0.61 0.99 1.03 0.81 1.32 1.27 0.72 1.38 1.16 0.74 1.96 1.6 0.87 1.95 0.87 1.39 0.67 0.57 1.37 0.31 0.87 0.51 1.59 0.46 1.46 0.65 0.41 0.37 0.61 1.45 0.38 1.82 0.84 0.44 1.14 0.88 1.04 0.79 0.51 0.51 0.15 0.9 1.59 0.7 0.56 0.58 0.79 0.3 1.17 0.43 0.83 2.48 1.47 1.34 0.99 1.8 0.8 0.52 1.91 0.52 1.19 1.13 0.22 1.42 1.16 0.91 0.08 0.31 0.68 0.31 0.33 1.24 0.73 0.24 0.51 0.47 1.37 1.46 0.55 1.3 1.35 0.27 1.62 1.74 1.34 0.99 0.88 0.23 1.32 1.57 1.12 0.18 0.96 0.75 0.38 1.41 0.83 0.34 0.2 0.87 0.57 0.37 1.12 1.31 0.81 0.34 2 1.49 1.57 0.87 1.1 0.4 1.04 0.57 1.48 1.42 0.67 0.97 0.83 0.75 0.84 1.72 1.36 0.63 0.66 1.88 1.2 1.01 2.39 1.81 0.96 1.44 1.26 0.66 0.31 0.07 1.79 0.92 0.54 1.03 2.37 1.14 0.54 0.31 0.27 1.39 1.33 0.34 0.63 0.53 0.42 1.34 2.06 0.68 0.44 1.79 2.01 1.88 0.29 1.04 1.35 1.49 2.74 0.81 1.22 1.79 0.45 0.45 2.41 1.56 0.74 0.46 0.76 1.41 0.9 0.31 2.93 1.18 1.2 0.49 0.16 1.06 0.3 0.09 0.8 1.03 1.72 1.55 1.16 0.36 0.52 1.33 1.24 1.84 2.25 0.92 0.31 0.15 0.59 0.21 0.8 0.95 1.27 0.69 1.98 1.78 0.84 1.32 0.5 2.03 1.22 0.28 0.35 1.35 1.62 0.65 0.66 1.35 1.17 1.3 0.74 1.16 0.31 3.2 0.61 1.75 0.34 0.44 1.48 1.39 0.4 0.9 0.27 0.91 1.13 0.38 0.81 0.51 1.51 0.51 0.99 1.13 1 1.43 1.37 0.7 1.32 2.17 1.18 0.53 0.82 0.82 0.96 0.15 0.4 2.1 2.16 1.67 1.04 0.32 1.75 0.42 1.87 0.99 1.4 1.02 1.05 1.18 1.22 0.68 0.67 1.9 0.6 1.75 0.49 1.9 0.67 0.84 1.6 1.04 1.02 2.05 1.48 1.41 0.37 0.26 0.3 1.97 2.01 2.23 0.7 0.43 0.12 1.71 0.38 0.21 1.37 0.65 0.69 1.29 2.17 0.38 1.55 0.85 0.81 1.5 0.35 0.4 0.26 0.18 1.68 1.26 0.29 0.5 1.44 0.49 1.55 1.54 0.22 0.58 0.45 1.26 0.8 0.28 1.44 0.91 0.82 2.1 0.25 0.89 2.85 2.57 2.02 1.15 1.4 0.89 0.72 1.97 0.8 1.35 0.55 1.21 0.33 0.43 1.21 1.89 0.77 1.29 1.4 1.77 1.64 0.84 2.3 0.99 0.68 1.03 1.13 1.9 1.93 0.67 0.76 2.07 0.45 1.16 2.12 0.66 0.43 0.43 0.98 0.57 0.48 0.87 0.41 2.04 1.03 0.91 0.52 0.57 0.16 1.83 1.51 0.21 0.36 0.89 0.48 0.52 1.4 0.43 1.73 0.13 1.67 1.03 0.65 0.66 0.57 0.28 0.59 1.07 1.12 2.36 1.47 1.5 1.41 0.32 1.42 0.16 0.59 1.28 0.99 0.33 0.72 1.02 0.8 1.64 1.29 1.71 1.47 0.56 0.38 1.65 0.46 0.45 1.46 0.64 1.92 2.64 0.99 1.19 1 2.96 0.55 1.81 0.39 0.3 2.95 1.52 1.39 2.08 1.38 1.04 1.82 0.68 0.67 0.41 1.43 1.6 0.44 0.1 0.31 0.93 1.63 0.17 0.76 1.47 1.15 0.42 0.67 1.13 0.45 1.19 1.37 0.56 1.19 0.84 1.74 0.48 1.02 0.62 0.9 1.59 0.53 1.47 0.94 0.35 2.46 0.51 1.11 1.01 0.83 0.28 0.88 1.06 1.16 2.23 0.57 0.58 0.42 1.57 0.44 6.14 0.35 0.5 1.57 0.54 1.49 1.78 0.52 1.93 2.44 1.6 1.36 1.57 1.63 0.24 2.46 0.36 1.39 0.38 1.28 1.55 1.61 1.46 1.64 1.35 1.38 0.47 0.27 0.66 0.54 0.6 0.9 0.29 0.74 1.19 2.15 1.08 0.55 0.34 0.62 0.7 1.37 0.53 0.63 0.14 2.07 0.98 1.24 0.81 0.5 1.26 2.08 0.68 0.79 1.05 1.24 0.98 1.49 0.59 0.37 2.17 0.55 1.81 0.94 2.09 0.88 1.44 0.48 0.83 0.26 1.03 1.35 0.64 1.39 0.81 0.9 1.57 1.8 1.21 0.83 2.38 0.57 0.53 1.33 0.97 1.39 1.41 0.81 0.78 0.84 1.16 1.26 0.71 2.05 1.05 1.29 1.05 0.78 1.64 1.94 1.09 1.55 0.23 1.92 0.61 0.62 0.6 1.13 2.46 1.63 0.2 0.2 0.86 1.24 1.33 0.59 1.03 0.41 0.39 0.7 1.8 0.49 1.25 0.32 0.52 1.16 2.22 0.97 0.65 0.86 2.35 0.53 1.03 0.09 0.41 0.73 0.46 0.86 0.25 1.73 1.28 0.88 2.26 0.31 0.31 0.77 1.13 1.83 1.76 2.01 0.55 1.81 1.14 2.03 1.82 1.73 0.38 0.32 1.04 0.58 2.43 0.4 1.81 1.64 0.54 1.23 1.11 1.43 1.09 0.81 1.16 1.81 0.77 0.67 1.75 0.31 0.52 0.98 1.62 1.51 0.53 1.1 0.41 1.79 0.84 0.59 2.27 0.51 0.36 1.68 0.48 0.33 2.28 0.92 1.21 0.34 1.19 0.65 1.26 0.48 1.15 2.48 0.3 1.2 0.99 0.68 2.03 1.21 0.9 1.27 0.88 1.2 0.27 1.33 0.33 1.34 0.75 2.48 1.69 1.61 1.06 1.21 0.39 0.74 1.34 1.54 1.11 1.19 0.49 1.01 1.93 1.49 1.88 0.47 0.42 1.06 0.22 0.22 0.45 1.57 0.46 0.41 0.6 1.2 2.17 0.15 0.73 0.6 1.61 1.03 0.2 0.38 0.69 0.52 2.25 0.3 0.34 2.31 1.12 1.13 0.74 1.56 0.6 0.83 0.64 0.88 1.53 1.3 1.05 1.61 0.38 1.3 0.62 0.97 1.45 1.47 1.64 1.15 0.74 1.37 1.76 0.77 1.76 0.95 0.26 0.77 0.62 1.3 1.09 0.81 1.28 0.67 0.24 0.18 0.94 0.34 2.2 1.64 0.35 1.15 1.44 1.05 1.27 0.65 0.6 0.47 1.69 0.51 0.48 0.84 1.4 1.09 1.32 1.37 1.23 0.4 1.23 0.66 0.19 1.36 1.51 1.14 1.17 0.16 0.79 0.49 1.7 1.35 1.31 1.93 0.39 0.4 0.79 1.65 1.36 1.6 1.48 1.83 0.58 2.11 0.68 1.57 0.85 0.65 0.86 1.64 1.16 0.82 0.64 0.29 1.39 0.85 0.58 1.5 0.54 1.12 1.14 1.59 1.06 1.78 2.24 0.34 1.4 1.39 1.55 1.18 0.85 1.1 0.43 0.83 1.69 1.71 0.65 0.44 0.89 0.8 1.36 0.39 1.24 0.41 1.19 1.13 0.48 0.77 0.92 0.47 1.48 0.81 1.21 0.11 1.28 1.4 0.67 0.24 1.69 0.9 0.33 1.26 1.49 1.67 2.15 1.49 0.26 1.11 0.92 0.36 0.73 1.46 0.48 1.62 0.82 0.21 2.6 1.25 1.37 0.36 0.46 1.45 1.06 2.06 1.21 0.64 0.56 1.52 0.83 0.91 1.29 0.73 1.13 0.6 0.82 0.54 1.39 1.28 0.58 0.46 0.67 0.62 1.17 1.21 0.92 1 1.26 1.56 1.67 1.12 0.28 1.78 1.05 1.05 2.34 1.29 1.48 1.89 1.75 0.92 0.58 1.25 1 0.75 1.02 0.77 1.62 1.17 1.04 0.46 0.33 0.55 0.33 0.79 0.55 0.34 0.56 1.33 0.52 1.08 0.25 0.32 1.24 1.27 1.73 1.81 1.23 0.38 2.19 1.03 0.57 2.24 1.34 2.23 0.58 2.53 0.9 0.33 1.79 1.06 0.31 1.33 2.17 0.92 0.5 1.16 0.63 1.06 0.44 0.53 1.69 1.1 1.51 0.42 0.75 0.69 1.18 1.19 1.16 0.99 0.2 0.89 1.43 0.3 0.91 1.41 1.39 0.51 0.3 0.28 0.99 0.64 0.97 0.24 0.7 0.88 0.45 1.24 0.63 1.49 0.42 1 1.58 1.2 1.71 0.86 0.54 0.75 0.16 0.83 1.91 1.01 0.45 0.4 1.8 0.72 1.09 0.73 1.77 1.04 0.27 0.44 1.41 0.25 1.72 0.68 1.19 1.39 0.44 1.13 0.32 1.56 1.04 1.44 0.93 0.71 0.87 0.29 1.27 0.99 0.55 1.9 0.31 0.44 0.48 1.62 0.77 1.19 0.45 1.29 0.41 1 0.97 0.95 1.5 1.39 1.29 1.17 1.02 1.68 0.72 0.44 0.5 1.71 0.91 1.1 1.3 2.08 1.12 1.78 0.82 0.75 0.92 1.15 1.29 1.1 1.7 0.94 0.92 0.77 0.59 0.83 0.78 0.73 0.58 0.91 0.47 1.53 1.4 0.78 0.34 0.99 0.76 1.26 0.31 0.36 0.61 1.77 0.25 0.95 0.79 1.36 0.99 2.21 0.48 1.06 0.55 0.8 1.89 0.98 1.29 0.69 0.49 1.52 0.7 3.15 2.29 0.55 0.43 0.38 0.63 0.38 0.86 1.12 0.82 1.51 1.1 0.85 1.2 1.04 0.49 0.77 0.54 0.36 0.64 0.88 0.74 0.27 1.03 2.37 0.27 0.53 0.98 0.4 1.2 1.83 0.74 1.09 0.98 0.86 1.4 0.11 0.98 0.49 0.74 0.58 1.5 2.16 0.46 0.62 1.42 1.52 0.29 0.98 0.84 0.47 0.28 0.43 0.27 0.54 1.29 1.72 1.65 0.77 0.85 0.97 1.53 1.8 0.3 0.64 1.27 0.34 2.24 1.23 0.52 1.28 0.72 0.83 1.08 1.22 1.49 0.35 0.21 0.56 0.86 1.58 0.61 1.47 1.34 1.29 0.94 0.61 0.09 1.3 1.92 0.83 0.8 0.69 1.28 0.36 0.67 1.27 2.15 0.76 0.52 0.87 0.82 1.1 0.55 2.1 1.24 0.81 0.84 0.38 0.63 0.47 0.53 0.31 0.97 0.38 2.25 0.3 0.09 0.87 0.38 0.67 0.84 1.32 2.14 0.48 0.63 1.31 1.68 0.66 1.32 1.09 1.14 0.78 1.64 0.46 0.35 0.57 0.3 0.5 1.23 0.72 0.71 1.39 0.4 1.59 0.63 2.98 1.45 1.45 1 0.72 1.96 0.59 1.61 0.33 0.78 1.32 1.09 0.49 1.04 0.21 0.13 0.72 0.74 1.16 0.61 0.27 1.33 0.33 2.47 1.41 0.57 1.96 2.18 0.37 1.63 1.66 1.06 0.83 1.38 0.53 1.35 0.92 0.44 1.4 0.84 0.41 1.01 0.91 0.41 1.94 0.21 0.56 1.19 1.75 0.36 0.51 1.43 1.24 0.35 0.63 1.28 1.28 1.28 1.47 0.31 1.26 0.64 1.21 0.87 0.69 1.52 0.8 0.77 1.74 1.41 0.93 1.97 1.02 1.07 0.95 1.95 0.34 0.93 1.67 1.95 1.68 1.04 1.19 1.23 0.75 0.56 1.09 0.72 1.13 1.35 1.5 0.48 1.42 2.08 0.41 0.59 0.52 1.83 0.38 1.21 0.33 1.21 1 0.73 2.05 1.47 0.51 0.57 0.98 0.91 0.42 1.12 0.54 1.24 1.04 2.26 0.46 0.78 1.39 0.41 1.24 0.74 1 1.1 1.27 1.14 1.52 1.01 2.07 0.47 1.38 1.87 0.87 1.49 1.3 0.38 0.29 0.4 1.15 0.82 1.22 0.98 1.28 0.78 1.23 1.53 0.88 0.51 0.78 0.88 0.59 0.65 2.03 0.18 1.55 0.46 0.26 1.8 0.85 0.24 1.42 0.29 0.22 0.77 0.41 0.11 0.6 0.88 1.41 0.48 0.4 0.74 2.11 0.58 1.68 0.91 1.9 1.36 1.43 1.29 0.6 0.85 1.23 1.41 0.67 0.93 1.97 0.53 1.7 0.91 1.8 1.48 0.76 0.2 1.71 0.87 1.23 0.68 0.34 1.72 0.74 1.03 0.89 0.11 0.36 0.5 1.3 1.82 0.93 1.22 1.32 1.49 1.43 0.27 1.05 0.4 1.14 1.1 1.63 1.13 1.06 0.47 1.35 0.44 2.14 0.59 1.85 1.44 1.58 0.23 0.47 0.46 1.9 0.93 0.87 1.76 1.31 0.93 1.24 1.05 0.34 0.41 0.41 1.83 2.16 1.79 0.92 0.23 2.18 0.23 1.66 0.71 1.07 0.9 2.36 1.09 1.53 0.6 1.16 0.73 0.96 0.46 0.94 0.49 1.44 0.26 0.26 0.61 2.55 1.13 0.85 0.38 0.42 1.97 0.4 0.62 1.29 0.59 2.1 1.84 0.57 1.06 1.58 0.55 1.21 0.77 0.17 1.52 1.72 1.46 1.07 2.49 0.56 1.4 0.65 0.72 0.98 1.03 1.86 1.53 1.5 1.22 1.12 1.55 0.98 0.64 1.07 1.49 1.46 1.84 1.08 1.98 1.1 0.55 0.44 0.65 0.31 0.68 0.74 0.75 1.33 0.66 0.47 1.12 0.23 0.54 0.83 1.26 1.8 1.67 0.98 0.88 1.33 0.46 0.76 1.35 1.49 0.69 0.81 1.08 0.72 1.61 0.37 0.4 2.11 2.24 0.23 0.96 0.84 1.54 0.83 0.52 0.6 0.7 1.45 1.39 1.68 1.28 0.22 0.41 1.04 0.69 1.08 0.67 0.66 0.89 1.3 0.32 0.45 2.19 0.4 0.47 1.14 0.92 1.04 0.64 1.17 0.44 1.07 0.33 1.54 0.78 1.68 0.81 1.12 0.43 1.79 0.88 1.64 0.4 0.25 3.92 0.49 1.33 0.64 2.3 0.63 1.97 0.98 0.96 0.65 0.34 2.33 1.46 0.63 1.73 0.82 1.22 0.98 1.27 0.96 1.37 1.24 1.13 0.64 0.56 0.46 0.48 0.36 0.77 1.62 0.73 0.65 0.59 0.63 0.72 1.05 0.8 1.26 1.73 0.85 1.5 1.52 0.4 0.74 1.36 1.87 1.77 0.63 0.61 0.38 1.07 1.79 1.23 0.47 1.31 0.23 1.74 1.31 0.46 0.64 0.65 0.88 0.52 1.81 0.84 1.13 1.36 1.88 0.61 0.45 0.39 1.25 0.64 1.24 1.51 0.61 0.13 0.78 1.34 2.07 1.36 0.69 1.67 1.27 1.81 0.27 0.41 0.62 1.44 0.89 1.81 1.19 1.41 0.32 0.95 2.78 0.22 0.73 0.48 1.02 1.31 0.34 0.58 0.68 0.24 0.37 0.99 0.48 0.58 0.54 1.58 1.16 1.22 1.89 0.91 2.21 0.47 1.49 0.21 1.68 0.63 0.92 0.7 0.3 1.33 0.45 0.21 0.76 1.1 0.6 1.11 0.77 1.87 1.41 1.42 1.07 0.39 1.72 1.67 1.77 0.78 0.59 0.34 1.49 0.51 1.52 0.58 0.24 0.39 0.98 1.69 0.79 1.61 0.64 0.83 0.72 0.31 0.73 0.99 1.25 0.67 0.99 1.88 1.21 1.36 1.72 3 0.62 0.71 0.75 0.57 0.27 1.7 0.73 1.06 1.07 0.77 1.2 0.35 0.92 1.22 0.24 0.82 0.74 0.85 0.36 1.53 0.46 0.54 0.5 1.7 0.83
2.88 2.2 11.42 3.27 3.73 2.6 1.06 3.39 3.51 26 3.05 3.13 7.27 11.25 3.24 3.2 13.27 3.63 3.57 11.42 3.22 13.13 2.02 2.5 2.39 7.73 3.3 6.88 20.61 2.37 5.11 2.78 10.12 3.24 2.97 8.18 3.24 6.34 2.06 3.75 28.29 6.29 4.93 4.3 7.08 2.91 2.21 2.24 6.59 4.03 2.72 2.16 5.49 5.95 3.92 4.19 3.85 7.19 2.57 25 3.48 3.96 3.6 6.85 2.41 1.88 3.48 2.8 1.93 3.36 3.06 1.71 2.13 13.42 2.34 2.74 4.49 4.65 1.6 20.65 3.36 3.38 6.8 2.69 2.52 9.8 9.21 4.96 2.27 2.82 2.49 2.29 10.26 4.62 2.59 2.67 3.02 3.15 3.44 18.34 1.93 5.27 3.42 6.91 3.24 5.26 2.4 3.35 5.01 3.99 4.17 34.77 3.66 4.51 4.56 2.85 5.42 3.83 3.1 1.27 3.72 13.12 3.92 4.53 4.99 23.04 7.27 3.1 2.19 11.91 3.05 5.95 4.67 2.52 24.43 2.82 4.36 10.06 3.93 4.4 3.67 2.75 2.86 10.78 1.95 3.24 3.32 4.3 17.97 3.59 3.35 3.5 2.55 4.45 1.98 3.62 3.92 3.78 2.28 3.66 9.34 4.23 4.02 4.98 1.91 5.48 4.2 5.54 3.41 3.01 4.09 4.11 2.16 4.42 3.64 4.3 4.65 4.43 1.74 4.28 12.73 3.22 2.35 2.4 3.24 4.46 2.38 3.67 4.62 1.73 4.68 3.78 2.9 13.97 2.96 1.83 5.43 2.87 9.43 3.76 4.82 3.79 3.81 1.8 2.59 3.78 3.5 7.65 3.64 5.96 2.69 5.82 5.11 3.13 3.64 1.74 3.82 3.64 6.12 2.74 2.89 2.52 2.49 3.33 11.17 8.54 1.76 4.45 2.12 10.9 5.31 3.71 9.01 6.98 2.19 2.24 6.52 2.99 2.97 1.76 1.5 3.41 6.04 2.06 3.96 9.73 5.07 8.08 2.99 6.78 4.52 4.78 2.99 4.88 15.07 3.64 5.36 4.04 3.53 3.36 19.81 6.9 2.55 2.63 3.37 5.97 4.5 4.71 4.79 4.72 2.4 2.11 3.03 5.12 1.83 3.05 3.39 2.83 2.48 4.48 6.31 3.53 1.93 3.82 10.77 2.76 3.76 3.67 2.55 3.83 3.33 2.11 6.75 3.33 3.73 2.66 5.44 3.2 5.83 1.6 5.51 3.17 3.36 3.16 3.11 4.4 3.84 1.56 2.19 6.02 2.49 2.45 5.25 5.64 3.92 3.94 11.19 11.25 4.22 3.17 6.43 2.85 5.65 3.17 6.51 3.94 3.26 9.4 4.21 20.35 5.27 10.4 2.64 7.59 9.36 3.65 2.66 3.08 3.9 3.49 4.49 4.72 4.38 2.22 8.94 10.45 4.62 2.29 4.61 19.83 2.15 3.34 3.75 2.71 2.43 4.94 2.26 3.96 2.76 4.62 3.11 3.23 6.72 2.76 9.51 3.56 4.48 5.74 26.48 5.73 3.93 3.04 3.32 3.02 3.9 21.43 2.84 1.68 9.5 3.95 0.73 1.39 13.24 2.26 5.22 6.66 1.31 3.51 2.83 1.93 2.31 5.65 8.52 3.24 4.03 17.79 6.01 6.26 3.15 4.51 4.02 2.24 3.95 5.19 3.75 5.6 7.8 2.55 9.84 3.69 7.92 4.02 2.84 4.02 4.61 6.21 3.27 3.55 2.65 2.05 1.74 3.99 2.91 5.84 8.61 4.46 2.73 4.71 2.97 3.72 1.4 4.48 3.99 2.44 2.19 3.71 4.64 6.53 4.37 3.95 6.44 18.33 7.85 4.48 24.17 4.44 1.71 4.72 3.14 3.39 2.88 21.8 4.24 5.34 3.46 2.95 2.14 5.63 3.06 1.46 1.26 7.69 2.99 26.48 7.64 3.58 5.8 3.7 4.67 5.72 2.23 31.59 4.59 2.62 4.17 4.36 9.5 4.46 3.31 4.05 3 2.13 2.37 3.81 16.98 12.11 3.19 4.62 3.4 1.77 3.88 3.83 2.26 3.47 12.93 2.03 4.7 5.15 11.71 2.71 2.27 4.13 10.56 3.6 6.73 16.97 4.4 2.22 7.43 4.38 4.53 5.79 4.68 5.04 5 18.79 4.22 1.88 3.43 2.92 2.72 3.13 2.05 4.69 3.67 3.09 4.14 7.87 2.49 3.84 2.74 4.53 2.85 25.4 4.32 2.53 3.04 4.32 1.76 2.75 5.74 4.08 26.89 8.1 2.93 3.31 2.32 1.66 32.66 3.99 12.32 3.04 7.52 5.46 8.21 3.89 2.35 7.67 3.68 3.09 17.23 7.98 3.21 5.45 4 2.24 3.17 5.9 1.99 3.58 3.07 7.02 3.17 2.17 2.87 2.66 3.4 5.99 2.72 4.79 2.5 4.56 4.5 3.82 4.77 5.95 3.65 22.05 3.25 6.75 5.8 3.58 5.23 1.7 5.1 2.75 13.61 3.04 4.09 3.7 4.23 2.04 2.01 5.7 2.47 4.98 5.17 16.84 2.83 3.09 6.08 3.13 14 7.66 2.54 2.28 3.83 3.07 3.63 6.67 2.9 2.67 4.73 3.12 4.2 3.24 4.4 6.1 2.83 2.96 5.56 2.77 2.45 2.36 3.79 4.28 3.87 4.52 2.34 2.94 1.5 5.9 10.5 4.72 5.29 2.47 2.75 3.27 2.61 4.12 2.1 4.23 8.26 2.77 4.74 2.92 4.33 3.83 13.99 3.68 3.16 1.82 2.24 3.15 1.99 2.85 2.87 5.02 3.17 4.93 2.05 4.03 5.71 3.79 3.33 2.91 8.55 2.94 2.49 6.39 2.23 3.16 2.25 3.41 5.08 3.4 1.74 15.88 2.41 3.24 3.75 7.6 6.41 16.83 9.46 3.7 5.86 5.91 5.19 5.27 2.24 2.93 4.76 6.13 4.14 6.01 4.27 2.36 2.81 7.89 3.33 8.18 18.18 3.77 2.36 3.29 2.82 2.86 3.66 6.93 2.15 2.44 30.88 4.05 3.16 4.36 7.75 3.25 8.37 1.75 16.39 4.24 5.52 5.76 10.08 2.57 2.61 7.43 4.42 1.72 2.7 4.24 3.8 2.63 16.91 3.33 2.82 1.66 3.42 3.76 3.58 2.83 4.42 4.23 16.4 2.19 4.37 6.17 4.66 3.77 1.63 4.11 4 4.04 5.24 4.64 5.86 2.18 2.22 1.74 7.48 1.58 2.12 4.5 1.93 2.17 7.61 14.39 2.93 17.78 4.85 6.4 3.77 6.02 3.17 3 3.5 4.3 2.74 4.6 3.77 3.48 3.21 1.77 5.49 3.83 4.99 8.76 2.67 3.26 2.05 3.12 9.65 5.14 6.99 3.96 4.07 4.78 16.15 4.32 6.32 3.58 7.95 4.38 4.61 7.35 4.36 12.45 8.12 6.64 3.96 1.94 5.47 3.2 3 5.09 1.83 2.84 2.94 4.39 4.17 1.84 3.39 11.36 4.63 3.38 24.51 6.98 9.99 8.61 3.44 3.33 4.25 2.66 1.6 22.78 3.8 3.12 4.35 4.45 1.4 2.76 2.86 2.5 5.92 1.69 37.89 6.3 5 6.11 2.95 6.57 4.94 2.02 2.76 4.01 3.37 3.31 2.96 12.24 6.8 4.43 5.78 1.36 1.4 1.69 3.68 3.31 3.91 3.55 2.53 2.11 2.83 9.1 3 2.81 5.69 3.16 5.2 2.45 3.18 6.1 42.66 2.9 14.85 1.9 3.14 4.75 4.77 6.72 4.09 3.38 4.17 4.68 3.37 2.78 7.63 4.52 13.5 5.61 3.2 5.35 7.24 2.73 5.71 2.94 3.77 2.25 4.77 4.1 10.24 16.94 2.93 3.08 2.58 6.33 5.35 4.94 2.39 5.93 1.89 3.04 1.92 5.61 2.75 7.38 8.88 4.66 1.87 3.4 9.35 4.08 3.36 3.5 4.25 2.86 5.87 3.29 2.25 5.03 2.64 4.34 3.52 3.96 3.51 5.48 2.99 13.14 29.47 1.92 3.95 3.46 10.8 3.94 4 11.09 3.19 2.45 3.73 3.43 4.9 4.49 7.23 3.48 3.14 3.67 7.61 3.94 10.14 3.26 3.74 8.52 11.99 3.73 4.07 3.45 3.14 1.81 12.48 3.37 2.28 3.01 4.24 3.81 6.35 6.48 4.93 3.78 3.39 4.23 3.19 1.93 3.34 2.6 10.57 3.4 3.04 6 3.18 7.38 11.71 13.36 6.02 4.05 3.71 3.08 8.39 6.92 3.31 1.59 11.08 3.61 2.36 5.37 4.01 3.56 3.47 3.13 3.2 1.53 2.72 14.97 3.64 3.43 20.71 8.49 2.05 3.79 2.65 3.66 6.46 8.68 3.06 3.3 7.56 2.82 3.76 4.06 11.6 2 0.74 4.13 2.48 12.81 2.74 3.33 2.86 3.69 3.08 7.69 23.43 2.82 3.11 3.11 4.24 4.26 13.5 2.64 4.46 4.64 3.81 0.76 4.05 4.45 7.2 4.62 4.41 5.49 8.53 8.52 33.91 8.14 18.83 1.9 9.06 4.17 6.1 4.49 1.37 4.2 8.5 4.8 3.87 3.65 1.88 3.54 7.23 10.7 2.23 56.18 3.44 2.58 3.76 4 5.16 2.79 4.03 5.49 24.96 1.89 5.43 2.93 4.96 3.38 11.23 1.45 4.51 10.81 1.96 3.72 2.13 4.14 4.98 2.86 2.88 2.82 5.16 1.63 1.66 4.18 3.6 9.01 1.88 3.62 3.51 3.66 4.05 3.7 9.59 8.42 2.16 3.25 3.33 3.4 4.14 2.41 4.62 2.71 5.12 3.35 3.81 6.94 4.36 2.93 6.49 7.03 4.12 3.04 3.08 7.26 2.97 3.25 5.35 4.59 3.99 8.38 3.57 3.63 3.62 3.51 6.97 3.22 3.33 3.84 5.63 4.89 3.51 3.07 1.77 3.18 4.56 2.21 2.17 3.83 3.71 3.35 5.05 3.71 5.63 4.37 1.28 3.94 3.66 5.65 4.21 3.24 2.44 3.42 4.35 4.98 2.1 2.2 3.9 9.1 2.38 11.33 1.88 16.34 6.26 3.78 2.24 3.89 6.09 14.51 1.81 2.05 6.04 39.45 8.64 3.86 3.78 12.29 5.72 2.83 3.87 0.95 4.04 3.15 2.61 2.04 3.59 9.51 7.84 1.98 3.2 2.27 8.55 3.39 2.92 2.13 5.07 5.43 3.45 3.56 2.6 1.98 2.87 1.72 2.01 4.45 5.23 2.89 18.98 9.5 9.58 3.61 3.56 2.63 3.79 2.47 3.66 7.1 13.91 3.05 2.73 21.68 2.71 2.89 6.3 11.28 1.78 1.52 10.29 15.54 3.43 4.26 31.57 5.15 5.39 3.66 4.47 4.45 3.55 21.53 3.28 5.97 2.93 3.64 3.2 8.58 2.74 1.97 3.04 4.99 2.3 4.5 4.59 2.14 5.81 4.44 3.32 3.55 5.72 3.61 3.17 2.04 2.3 3.37 15.36 4.73 2.29 3.64 14.71 7.76 3.53 4.17 5 4.6 5.11 3.91 3.46 4.24 9.9 3.57 6.67 8.2 4.06 3.31 4.37 3.02 2.33 4.83 5.83 3.44 1.94 6.29 3.41 3.24 1.93 7.02 4.44 2.78 2.97 3.35 20.43 4.39 3.87 2.29 2.56 6.88 2.11 4.02 2.25 2.3 4.15 3.96 3.68 2.21 5.14 8.12 12 19.92 4.47 2.85 8.26 3.01 6.18 1.84 2.16 5.72 3.4 5.61 10.92 3.43 2.91 3.24 3.62 4.09 3.84 2.67 2.9 5.13 5.93 3.79 2.5 3.78 4.41 2.62 6.83 6.37 30.03 3.38 2.92 5.93 3.56 3.66 3.2 2.63 3.32 7.23 6.42 4.01 4.17 11.18 4.86 4.04 3.7 3.46 5.87 3 1.15 4.61 3.89 2.96 3.97 3.99 12.52 6.69 6.09 3.75 2.3 3.8 3.59 4.99 4.25 3.82 6.03 24.34 2.86 2.76 2.57 3.59 2.21 8.68 2.7 3.58 4.54 5.23 3.95 3.93 2.62 1.87 3.46 2.19 2.44 5.72 2.64 3.91 3.45 2.4 2.38 3.35 2.88 2.3 4.11 3.79 4.57 2.8 5.5 3.81 4.11 3.06 4.73 4.55 3.78 31.04 2.78 4.78 2.72 4.39 5.85 3.38 3.11 6.45 7.18 4.61 5.23 6.57 3.86 6.52 3.43 3.15 2.08 7.85 4.31 3.93 2.73 14.27 6.74 3.55 3.36 2.84 2.3 4.92 3.59 2.46 3.86 16.17 4.27 2.26 5.94 4.43 2.49 1.72 5.32 3.35 1.71 4.88 3.74 3.02 16.88 3.83 5.4 9.27 2.69 3.11 2.71 3.25 3.07 18.43 4 2.88 5.59 1.86 3.72 6.11 3.17 17.57 6.68 4.73 5.91 3.15 3.38 2.42 11.43 7.93 11.87 2.76 2.04 16.9 10.59 30.35 19.73 5.61 7.55 3.18 19.04 4.28 3.07 11.86 4.94 7.45 2.73 5.77 5.42 2.21 18.97 9.66 2.98 5.62 11.75 4.4 2.06 3.7 6.56 2.97 3.28 5.16 13.59 3.55 8.21 3.69 5.41 9.17 6.19 2.37 4.06 3.47 2.35 3.69 2.31 5.48 3.6 4.34 2.13 4.23 3.38 3.81 1.78 2.63 3.34 3.58 27.5 2.96 3.27 2.7 2.99 6.39 6.66 3.36 4.08 1.61 4.18 3.6 3.48 4.93 4.42 3.03 2.84 3.34 2.46 3.37 3.61 2.98 4.22 7.9 2.91 6.09 5.23 6.59 4.29 2.89 3.48 3.91 6.16 10.23 1.52 14.02 2.32 2.3 4.03 3.33 5.76 3.13 3.51 1.63 2.84 2.45 6.06 4.07 4.42 2.17 7.03 4.2 4.06 5.15 16.43 1.29 4.05 4.39 3.12 1.48 4.43 8.29 10.04 3.64 5.87 1.5 5.18 3.57 2.34 5.08 4.96 5.05 2.78 1.82 15.08 5.2 3.51 2.06 3 2.11 5.32 3.7 5.94 6.52 4.98 7 4.35 2.01 4.33 2.04 4.7 1.69 1.94 13.33 3.91 6.62 3.37 2.61 3.64 4.33 2.22 1.85 3.06 9.27 3.26 42.15 18.63 5.06 2.32 5.26 3.03 2.85 3.27 2.15 3.24 3.21 5.6 4.12 1.75 5.22 3.36 2.31 7.72 11.57 5.22 1.98 5.6 3.64 3.7 5.41 5.3 4.91 3.11 3.41 9.83 6.2 4.45 3.13 5.07 46.63 5.99 2.29 5.56 4.83 5.53 7.1 2.82 2.66 10.61 6.35 2.08 4.51 2.17 2.33 6.38 2.76 2.23 2.64 2.58 8.33 10.3 3.31 11.5 4.61 3.18 3.14 8.52 7.65 4.98 4.81 2.16 3.31 2.17 4.01 2.87 5.51 3.19 3.15 1.61 5.89 1.68 1.6 2.65 3.35 3.62 2.16 4.74 1.73 4.18 26.61 7.66 2.8 4.73 1.3 3.13 2.77 3.92 3.15 3.75 5.7 5.82 3.22 3.68 2.96 26.56 4.39 3.91 2.04 4.11 11.33 2.73 3.31 3.68 2.19 4.57 6.67 4.32 2.53 2.93 5.11 5.09 3.98 6.1 4.56 6.36 6.37 3.2 5.66 7 3.1 3.83 4.68 25.84 2.79 2.61 1.62 16.12 3.47 5.56 1.55 21.08 4.3 2.8 9.73 2.86 3.23 4.32 11.14 2.31 3.31 3.43 7.46 3.06 4.75 4.05 6.99 3.23 1.83 2.41 2.84 3.6 3.66 8.65 4.45 5.05 3.32 4.86 3.31 2.35 3.03 9.29 4.03 3.59 4.64 3.4 6.01 3.74 2.39 18.91 7.45 1.59 6.46 2.59 3.93 2.02 3.93 6.06 9.39 2.94 23.83 12.59 7.7 29.18 2.05 2.04 3.18 3.26 3.64 5.46 1.72 5.11 4.62 5.65 3.33 5.56 2.85 3.86 3.47 2.09 3.65 3.46 3.15 4.69 1.57 5.03 4.04 2.94 3.27 6.71 3.96 4.56 6.86 16.64 7.45 3.58 4.37 3.08 5.17 2.53 2.87 2.36 9.29 4.05 4.28 2.56 3.39 1.93 3.91 3.33 5.58 6.97 1.63 2.89 2.79 16.85 3.91 8.43 5.51 3.25 3.69 2.21 1.83 25.19 3.35 13.97 2.49 3.75 1.8 2.2 5.16 9.94 3.43 8.02 3.38 3.53 3.69 3 5.12 3.6 3.65 6.35 1.95 3.54 3.85 4.03 3.21 19.72 7.27 6.2 2.53 3.97 2.9 3.33 4.46 7.43 4.27 3.45 6.62 5.04 8.02 10.7 3.99 3.23 4.46 19.76 8.38 5.17 3.02 3.34 5.54 3.38 3.15 7.64 4.64 9.26 5.17 5.14 4.71
142.34 126.56 92.37 144.7 131.59 117.6 142.9 114.28 195.75 170.67 116.28 134.14 155.41 145.1 122.08 159.46 125.53 120.74 157.94 164.49 123.12 141.23 132.79 127.45 177.09 126.83 118.71 143.75 184.28 122.33 134.63 150.97 254.59 178.28 106.59 145.94 118.91 127.88 123.18 113.85 153.79 125.1 167.8 160.5 137.51 111.29 177.74 157.5 138.23 151.76 162.85 151.1 136.15 152.26 136.9 84.15 149.9 89.51 138.18 155.52 142.64 138.66 125.64 167.79 80.19 197.15 156.26 161.95 136.98 136.71 137.5 158.97 145.51 99.09 104.38 136.01 123.86 145.28 80.63 169.79 121.87 149.07 145.51 156.53 161.7 187.18 159.05 107.27 135.24 142.08 122.99 120.03 128.54 135.78 137.76 139.98 149.62 134.58 135.76 88.95 122.93 120.68 123.39 139.46 183.17 152.28 150.9 146.39 157.16 128.29 119.22 128.32 128.89 135.88 128.63 126.91 124.27 123.76 138.34 139.21 139.7 149.9 128.59 95.93 157.48 154.31 168.94 117.82 157.97 155.88 125.86 154.88 194.13 129.82 164.27 152.1 129.31 166 97.94 139.17 161.95 133.24 119.9 131.36 143.4 115.24 135.36 161.2 98.15 159.44 169.64 121.83 125.8 164.01 103.28 153.7 134.58 143.94 164.97 129.11 115.52 130.69 148.42 216 131.59 154.16 164.79 136.26 117.74 149.08 179.58 150.88 147.44 134.34 98.13 140.64 166.55 138.73 173.46 132.89 109.43 161.68 127.31 94.85 129.8 128.56 121.95 150.58 188.84 155.15 220.8 160.05 119.29 149.94 111.42 181.44 190.35 264.76 161.65 227.5 140.52 128.76 150.97 136.94 149.68 145.88 167.11 126.41 155.98 172.97 144.73 154.88 204.02 155 155.24 134.41 138.57 151.25 175.89 116.83 120.54 134.95 164.12 146.76 146.17 167.25 134.54 148.89 174.37 184.62 208.7 155.33 188.09 134.54 132.25 123.65 186.08 165.27 136.39 137.28 130.15 157.27 136.41 112.38 138.47 159.1 122.56 112.22 148.7 122.86 129.64 151.11 138.64 123.16 106.38 167.92 195.69 159.8 81.62 133.18 144.87 144.91 139.52 144.16 127.18 118.09 220.65 141.22 135.79 129.93 167.81 143.25 118.71 208.16 164.71 164.63 177.64 166.08 125.36 143.9 156.18 147.68 121.77 119.09 155.89 156.01 121 149.3 164.28 164.12 149.41 120.28 83 108.24 129.39 166.97 137.93 147.32 171.93 131.1 128.6 160.76 163.73 165.68 143.3 90.98 142.41 119.37 185.35 144.07 134.6 150.65 104.67 132.58 126.21 139.5 151.25 158.09 131.43 109.86 126.9 140.07 150.87 163.93 123.98 117.55 188.36 145.82 160.92 139.89 166.57 136.67 149.05 115.61 123.71 134.74 154.52 124.31 160.1 148.71 129.13 132.69 143.91 147.13 102.03 101.94 143.91 122.16 123.8 171.72 110.33 124.88 129.69 138.24 153.47 170.06 142.6 152.31 155.36 131.11 131.95 128.86 209.35 132.37 131.32 106.51 172.46 172.78 175.64 118.08 132.94 113.22 122.25 206.6 155.61 150.99 141.1 118.08 109.9 151.42 171.75 139.91 111.98 157.29 155.83 149.78 121.74 127.06 143.75 149.45 144.64 167.89 160.02 134.89 123.51 133.49 162.62 147.79 142.39 156.88 167.19 102.98 61.6 148.76 124.75 166.02 99.2 120.07 113.4 118.08 186.17 131.41 156.04 172.44 153.23 173.41 145.81 104.34 193.61 133.18 140.12 124.7 196.32 189.99 151.6 131.29 145.32 132.24 143.16 116.48 137.97 144.57 115.71 150.85 146.63 122.18 151.25 160.4 172.29 153.11 152.25 116.58 164.96 161.88 154.71 154.25 167.27 109.62 135.93 136.89 184.05 145.14 121.18 158.13 175.34 97.07 148.83 151.89 112.08 142.78 142.02 156.47 112.23 146.66 163.7 137.15 154 128.73 108.48 174.48 122.34 160.51 181 174 125.62 144.84 190.62 135.59 159.76 145.05 146.34 138.44 120.18 142.62 156.66 135.09 149.85 123.38 202.15 167.34 128.6 129.69 149.86 123.28 117.26 132.15 157.72 147.4 206.25 140.98 184.27 186.47 136.74 138.46 130.3 131.68 149.22 156.85 120.8 125.39 159.03 157.92 159.68 131.23 135.02 155.02 146.19 112.86 173.88 169.5 148.35 148.18 180.18 139.87 154.14 152.74 156.23 106.72 110.52 126.31 109.81 143.19 163.79 191 157.55 113.36 134.14 141.11 144.24 215.13 156.3 157.96 149.94 133.64 164.82 125.37 141.07 116.99 197.9 157.39 134.86 179.62 156.55 158.16 122.62 125.64 155.88 136.27 140.91 113.52 111.22 157.36 130.49 165.36 211.81 114.4 133.22 123.76 151.01 137.4 151.02 91.7 167.06 139.81 193.61 108.97 139.8 169.8 152.9 159.61 183.36 172.08 125.17 133.78 117.81 120.28 143.81 133.9 137.26 140.63 145.35 118.38 114.28 119.17 123.84 123.86 158.87 114.44 137.2 131.49 140.96 151.92 151.95 131.91 154.09 140.44 117.99 138.19 149.88 111.89 118.23 107.54 150.16 127.88 145.72 177.41 146.13 97.47 127.11 142.7 144.62 95.9 191.81 130.44 163.12 103.6 122.1 152.8 88.33 140.06 130.21 162.65 166.03 150.6 143.79 132.91 141.63 143.42 131.09 133.18 142.52 132.7 140.07 78.99 153.06 141.04 131.26 194.52 136.68 136.7 159.41 100.67 150.89 163.73 228.32 159.82 121.62 128.55 138.34 143.67 111.5 148.21 142.93 131.88 184.31 125.44 152.08 78.52 151.64 144.15 138.05 141.25 157.26 105.87 137.78 188.39 118.48 120.63 163.99 147.67 120.47 113.68 160.29 153.59 167.76 142.49 151.86 155.07 96.46 166.14 148.69 183.27 116.7 151.99 114.84 141.57 159.14 146.15 157.78 155.83 138.12 145.8 141.62 147.42 137.16 104.25 133.43 116.39 116.5 142.82 121.24 167.11 139.84 153.17 120.8 150.41 129.76 142.81 152.07 117.09 119.27 119.02 200.78 160.47 139.33 90.47 208.87 143.01 133.98 144.12 206.65 210.74 162.16 146.83 148.23 140.42 132.83 137.69 145.19 158.52 122.22 180.44 180.8 156.35 119.53 159.61 124.03 114.63 133.68 133.24 126.49 177.08 147.66 162.09 164.4 116.52 172.94 187.44 214.59 143.21 161.2 153 144 135.91 117.54 172.3 149.17 154.56 136.92 136.3 130.45 143.12 139.28 141.92 100.33 130.4 167.28 184.87 148.98 151.87 122.74 143.11 145.77 133.36 152.8 119.25 152.17 132.3 161.74 129.66 154.83 130.7 181.51 140.82 143.95 131.51 120.65 145.26 172.55 139.34 132.81 125.87 126.53 209.58 133.62 151.21 140.63 149.48 167.07 117.86 138.59 146.82 138.24 130.69 138.73 140.14 146.01 160.72 158.72 178.15 143.66 141.12 156.19 115.39 140.53 179.92 164.67 131.01 195.27 150.36 128.2 107.63 164.65 144.43 151.81 139.32 173.12 136.5 122.44 148.24 118.07 160.25 176.72 127.77 144.2 142.66 116.47 130.31 127.33 198.64 151.44 140.72 138.72 116.38 132.67 128.19 161.98 121.65 107.9 142.83 166.67 129.79 156.1 163.7 158.09 164.91 140.39 98.14 128.17 161.02 170.34 154.45 185.94 140.41 150.19 150.8 148.54 117.34 120.58 128.85 156.85 124.68 147.23 155.31 82.72 130.94 147.32 171.47 174.5 138.03 131.06 130.97 160 143.72 134.95 126.2 175.77 182.35 153.63 118.79 141.44 117.33 100.35 162.67 132.33 139.83 162.99 162.02 126.34 150.93 116.16 150.54 160.72 196.51 178.24 144.02 126.55 130.6 84.66 150.33 142.98 124.08 101.94 190.92 138.8 168.38 159.91 129.22 127.79 169.58 120.15 142.42 112.34 125.4 145.32 188.44 124.2 142.94 205.32 137.64 100.21 90.74 132.44 132.18 131.75 130.47 138.57 134.24 150.26 106.97 117.26 116.61 166.52 171.38 194.33 117.49 138.9 147.12 170.65 97.88 169.21 152.81 155.3 114 150.69 88.7 138.1 143.72 178.55 163.88 134.91 123.09 149.38 123.14 163.8 145.44 133.38 208.33 135.86 169.74 98.22 205.83 160.43 150.96 129.78 140.52 108.49 90.33 133.74 139.56 133.85 154.01 103.16 144.09 145.15 126.42 135.88 219.72 104.22 131.67 138.19 134.84 137.34 126.19 170.47 149.23 120.37 145.25 112.74 188.45 146.27 127.68 148.89 122.79 121.3 205.7 139.22 210.26 101.58 147.28 163.57 121.14 118.27 160.9 114.73 151.15 129.76 185.07 157.04 125.4 107.38 154.28 151.94 131.1 201.89 125.25 145.01 141.29 138.99 107.19 152.96 150.25 155.4 156.43 174.37 162.93 153.52 168.09 129.24 112.41 112.4 182.42 117.82 150.29 129.54 129.75 194.71 131.37 161.76 125.93 165.68 187.31 146.63 133.08 137.04 129.03 170.42 132.56 156.31 131.8 120.92 175.3 143.52 114.19 167.78 138.4 119.99 142.62 160.5 171.1 120.26 159.8 131.89 114.81 134.15 149.34 152.71 142.03 178.48 136.6 129.47 110.54 154.87 107.89 148.43 225.4 155.51 171.4 135.49 203.35 128.5 168.32 160.64 166.43 107.85 126.3 165.77 144 154.55 125.7 145.56 156.84 151.51 147.32 156.22 136.17 177.03 139.32 116.73 117.52 135.69 203.52 183.12 168.37 143.43 116.91 132.15 131.1 168.72 192.88 182.41 169.97 124.06 177.82 139.13 158.2 160.84 122.6 158.72 116.55 155.19 137.8 164.56 185.67 139.45 159.24 138.08 156.89 145.17 165.92 118.54 159.58 142.47 124.72 206.28 124.16 193.3 156.22 137.6 145.91 133.32 102.91 123.79 142.77 140.85 128.84 131.92 142.19 219.12 140.09 117.63 92.58 125.97 139.78 127.96 140.17 135.77 128.24 120.56 143.75 141.21 124.94 106.89 159.46 155.58 131.65 171.22 133.62 127.47 153.02 132.34 144.13 129.25 150.7 118.99 124.2 159.48 133.56 159.69 158.05 137.8 136.29 142.17 133.07 131.73 141.01 118.24 176.3 150.35 132.26 115.7 138.79 129.01 166.09 145.65 164.32 129.36 145.67 160.77 112.52 177.26 129.95 149.06 157.39 142.44 153.15 141.93 150.52 158.19 149.04 129.02 169.83 137.8 147.37 133.89 137.12 143.33 120.83 152.25 136.91 112.26 145.87 161.63 123.86 82.05 142.43 125.8 132.47 136.15 158.11 144.12 128.48 151.01 150.96 168.9 156.9 111.02 133.2 155.09 117.98 182.79 155.58 137.6 157.92 133.26 170.58 135.33 110.92 169.98 155.82 122.36 75.89 159.5 181.85 150.13 175.64 178.51 198.91 110.57 136.73 117.17 163.08 122 211.69 115.41 100.82 100.42 128.57 139.24 137.29 136.23 113.19 158.47 123.34 144.96 156.69 148.87 163.5 188.99 141.59 143.75 191.95 137.1 120.75 138.69 150.04 122.72 170.57 129.67 168.98 160.59 144.97 117.01 126.36 123.58 144.86 129.05 166.68 193.79 125.08 152.47 238.8 144.17 152.03 134.47 139.41 145.96 154.81 138.44 130.84 210.62 142.73 175.55 98.56 155.82 175.27 175.82 149.37 133.9 153.43 166.67 188.75 130.38 158.69 152.2 151.63 148.32 164.77 137.72 136.36 104.25 134.26 179.96 148.38 121.2 105.38 154.19 180.3 177.33 146.41 164.9 137.84 119.62 150.94 156.31 133.39 135.87 118.03 121.39 144.21 141.53 142.2 182.43 152.16 152.95 114.76 152.79 182.72 150.12 117.76 164.1 132.86 169.68 179.59 111.49 151.48 140.92 175.52 149.39 151.06 133.83 135.92 134.8 119.11 188.61 174.79 144.83 165.45 108.29 139.11 119.82 153.07 145.67 146.85 149.48 185.98 152 128.08 134.35 169.46 111.66 133.23 141.1 111.68 167.12 142.32 159.07 150.13 134.37 139.88 215.55 156.89 150.86 172.68 104.2 146.85 148.02 136.32 114.21 169.09 129.57 182.17 173.91 140.36 142.1 131.86 122.17 148.64 148.58 101.79 132.03 144.32 110.92 154.21 133.41 180.61 132.3 137.21 151.3 99.81 109.43 159.81 132.72 136.69 132.15 166.9 118.33 189.37 156.09 168.74 157.81 166 176.63 137.64 129.29 126.43 149.59 135.01 129.55 160.29 127.74 145.8 154.06 159.54 151.52 109.17 163.23 199.79 120.32 142.2 141.69 128.68 150 191.53 107.38 176.57 170.7 178.27 115.57 137.53 120.28 157.29 108.9 151.12 161.19 145.32 118.5 167.14 102.26 141.99 157.4 170.09 151.72 179.51 180.79 191.57 146.8 128.46 140.81 138.9 165.3 151.43 106.52 223.25 123.32 136.85 162.42 151.94 183.48 130.42 156.47 139.68 152.99 120.68 159.47 127.56 108.64 171.6 166.41 148.55 125.79 124.25 127.32 145.72 105.94 160.39 151.63 156.94 144.42 167.33 172.11 211.93 154.08 203.85 134.64 98.71 151.04 130.55 155.42 193.32 137.41 151.94 135.09 154.85 160.62 133.86 154.3 183.38 87.03 142.2 174.21 144.05 123.3 92.88 111.91 146.18 109.1 76.17 165.89 108.15 125.53 132.97 148.96 161.03 145.59 119.37 130.94 175.33 147.11 96.75 133.54 181.73 164.85 138.84 113.8 179.03 136.24 209.57 172.5 134.21 117.79 198.64 134.89 94.58 188.45 125.37 135.29 137.72 162.1 119.07 126.64 153.73 87.17 119.93 134.01 140.73 154.56 138.86 117.11 169.67 138.65 99.61 102.79 149.89 194.55 147.78 144.27 127.28 131.93 124.03 177.88 155.32 168.84 106.35 181.71 133.46 142.72 152.35 130.36 117.85 159.42 226.72 144.73 127.29 126.81 126.91 123.59 134.73 169.27 163.19 117.46 18.2 142.71 186.73 158.76 115.06 159.68 142.2 141.63 109.9 129.62 91.87 115.65 102.73 158.43 146.99 138.5 173.18 160.28 155.57 126.66 119.81 215.13 150.41 196.97 132.07 151.49 179.79 127.02 130.89 173.42 124.03 186.99 133.31 147.21 161.64 186.45 168.36 169.45 114.24 153.11 118.91 163.88 155.28 151.62 144.37 123.9 177.98 134.14 197.92 176.81 151.18 166.58 146.33 134.05 142.09 118.63 188.67 170.93 218.09 121.89 133.56 141.59 155.66 140.94 145.43 147.63 172.6 136.44 139.14 138.87 150.88 149.94 122.46 157.01 136.78 158.37 143.92 152.45 163.71 174.11 159.95 121.24 125.31 135.27 101.15 143.05 173.39 177.61 193 184.06 145.47 150.75 183.24 136.02 127.33 201.58 161.7 163.3 211.02 128.82 156.26 116.44 117.6 160.52 144.46 144.77 119.86 168.45 154.84 165.89 207.94 150.14 126.11 147.39 124.38 134.99 164.44 112.48 127.88 126.49 136.22 89.85 158.29 136.28 152.27 205.24 131.4 129.2 194.79 138.17 160.16 143.49 136.25 140.8 166.36 138.34 219.46 166.9 129.97 157.61 168.8 174.08 173.82 114.28 158.93 123.35 140.43 172.51 118.16 150.08 135.09 202.12 117.8 130.27 151.8 161.78 160.75 142.2 140.84 168.08 102.89 123.73 237.21 130.78 120.96 137.47 139.1 124.23 150.92 148.7 128.38 105.7 160.23 110.98 120.55 129.09 168.63 148.99 142.65 156.03 133.03 126.5 126.44 129.34 120.31 143.64 136.65 127.48 137.98 176.52 156.81 159.24 167.73 138.97 120.4 146.38 163.09 199.01 133.88 168.01 119.58 148.37 177.69 131.69 148.42 144.56 164.2 106.03 108.17 94.94 149.57 110.58 199.07 110.22 152.33 132.25 185.97 207.45 114.34 129.6 158.32 187.23 199.5 161.55 125.33 166.82 131.69 140.07 144.68 127.96 102.67 134.97 114.17 155.3 143.05 190.79 180.58 154.53 132.6 108.68 178.84 150.56 184.29 162.61 123.53 156.25 85.78 160.74 164.92 127.58 146.24 152.3 160.53 106.88 186.85 140.97 126.1 113.71 128.97 193.39 135.39 146.18 133.9 114.54 177.42 146.85 146.71 131.34 176 159.05 111.34 113.6 155.62 170.04 127.04 119.84 134.54 146.62 218.31 203.44 124.11 134.53 159.44 176.96 178.33 141.53 144.39 131.06 157.29 145.46 184.24 127.71 141.47 202.22 146.67 174.44 133.55 164.85 126.82 125.01 103.6 155.87 168.64 145.65 122.59 141.95 119.12 119.09 117.02 145.78 147.24 118.57 125.71 155.73 150.83 204.31 144.93 135.85 120.09 147.05 166.06 145.27 139.77 169.01 151.29 140.98 133.42 156.55 130.11 162.91 134.79 161.76 111.65 132.79 147.21 132.65 131.38 141.82 120.93 170.09 159.6 126.47 134.12 147.06 140.9 190.26 139.79 193.43 194.36 161.46 152.12 158.86 205.79 141.95 152.08 120.97 149 104.19 202.77
2.04 5.91 2.59 2.47 3.35 3.8 3.47 3.94 2.49 2.03 3.84 2.28 4.06 1.77 3.54 4.53 2.12 3.36 2.26 1.78 3.6 4.03 15.43 2.79 1.81 3.65 3.31 2.87 2.1 1.82 2.5 4.72 1.77 1.92 2.31 5.93 2.56 1.78 6.22 6.66 3.28 1.67 2.83 2.23 3.41 3.2 3.39 1.76 2.19 2.69 3.65 2.27 2.67 3.89 3.55 3.07 1.92 2.67 2.51 1.84 2.54 3.99 16.74 3.79 1.52 2.37 3.31 0.64 1.49 11.14 2.98 3.36 2.45 3.42 2.88 2.58 2.85 1.85 2.49 2.97 6.91 3 3.41 2.24 4.29 2.19 2.37 3.32 2.48 2.44 3.67 3.66 1.8 2.73 2.04 2.22 5.11 3.78 2.16 3.2 5.04 1.85 3.56 3.86 5.91 1.84 2.4 2 2.22 4.86 5.32 2.19 2.48 2.7 2.74 3.84 1.9 3 1.96 3.74 4.27 2.72 1.93 4.21 4.6 2.36 3.57 7.53 1.74 1.73 3.25 2.44 2.07 5.07 1.99 2.58 1.61 2.79 3.45 13.8 2.21 1.85 4.31 3.47 3.27 3.33 7.14 3.19 2.91 4.12 3.79 3.67 3.91 2.19 3.08 1.3 2.01 1.42 1.5 2.14 2.34 2.45 2.86 3.3 5.73 2.54 2.02 3.5 2.17 3.89 3.81 1.77 3.65 1.84 3.21 2.21 2.82 5.13 2.27 3.24 2.53 4.82 1.78 2.45 3.3 1.74 4.26 3.34 1.98 4.47 2.57 1.99 3.68 2.59 4.24 4.36 2.52 3.16 2.84 1.05 2.15 2.27 5.41 3.04 2.08 2.84 2.12 2.55 2.14 2.42 2.73 2.84 2.66 1.98 2.35 11.72 5.29 2.17 4.59 5.02 2.52 1.16 4.22 3.52 2.55 3.34 2.63 1.99 1.81 6.25 2.06 1.9 2.44 1.88 4.51 3.5 1.76 2.23 16.45 2.95 3.65 3.56 2.46 2.48 2.65 2.8 4.34 5.21 2.22 6.4 1.88 2.92 1.68 1.36 2.27 3.53 3.31 2.58 4.37 3.09 1.88 22.81 5.74 3.3 3.35 6.56 4.66 1.58 3.85 2.65 2.66 1.98 4 1.94 2.42 2.95 3.54 2.07 2.45 2.12 2.3 3.83 4.23 1.53 2.26 3.73 5.41 3.88 2.34 4.22 2.23 2.26 3.16 2.61 2.26 1.57 3.81 2.7 0.75 4.33 4.28 3.21 2.25 3.87 2.62 1.24 3.3 2.97 3.16 2.64 3.83 3.72 6.71 3.39 2.06 2.93 2.14 1.59 1.65 2.75 2.08 5.18 3.63 1.92 2.42 4.02 1.78 2.57 2.18 5.94 1.06 4.43 5.45 2.04 2.52 3.61 2.85 4.19 1.97 1.34 1.54 5.09 2.41 2.45 3.82 2.93 1.31 3.89 2.73 1.82 1.52 5.01 3.47 7.55 2.78 4.92 2.35 4.76 3.01 3.36 2.13 4.11 7.62 2 2.27 2.85 2.39 2.24 1.45 2.49 1.46 6.73 2.75 3.7 2.81 4.4 2.3 3.55 2.8 2.45 5.63 3.15 3.25 4.23 4.23 2.06 3.05 2.53 3.24 5.07 2.77 2.36 3.38 1.59 2.22 1.82 5.04 2.46 2.06 3.07 3.54 5.93 3.7 5.94 3.83 3.3 2.97 2.08 2.32 5.43 3.65 3.06 4.41 1.19 1.71 1.94 2.81 1.23 1.54 3.74 1.43 2.94 3.01 1.95 3.12 1.98 2.37 5.4 5.5 3.15 2.25 2.62 2.54 5.08 3.71 2.43 2.39 2.49 2.89 14.7 2.04 2.1 18.45 2.55 1.88 2.97 2.88 2.29 2 2.84 3.93 4.12 1.95 2.78 8.32 4.33 4.49 4.25 4.5 4 3.5 2.25 5.47 2.43 4.48 3.04 5.47 1.69 2.8 2.09 3.05 1.59 2.99 11.53 1.26 2.89 1.52 0.92 2.18 3.9 2.62 2.94 5.31 1.38 2.31 2.5 2.65 2.22 1.83 3.06 3.38 1.82 2.06 1.54 2 5.5 2.86 4.14 1.96 3.98 2.62 2.25 4.02 2.7 6.91 4.69 3.8 4.51 2.89 3.27 2.67 2.68 1.7 3.59 3.88 2.11 1.5 2.93 3.83 3.03 2.07 3.98 3.89 3.59 2.11 3.57 1.25 1.92 2.74 2.22 1.75 3.61 1.54 1.91 2.45 2.4 5.43 1.59 8.66 2.89 4.12 8.3 1.2 2.59 2.31 3.28 12.25 3.25 2.14 4.42 2.57 4.34 2.58 1.95 2.02 3.59 5.53 1.63 2.21 2.54 4.4 1.91 1.08 3.63 6.39 2.45 3.39 5.21 2.54 1.57 2.34 1.92 3.26 3.97 4.73 2.08 1.4 5.42 4.12 2.78 1.74 1.66 3.38 4.4 1.99 2.06 1.34 1.98 3.03 2.52 4.49 2.53 2.25 17.78 1.31 2.44 1.64 3.37 6.78 2.64 2.73 2.58 6.03 2.93 2.19 2.77 3.31 3.06 2.27 2.61 2.5 3.13 1.77 1.84 2.63 1.49 2.45 2.39 3.95 4.69 5.2 3.93 2.34 4.97 2.86 3.93 2.58 4.9 2.63 3.25 1.71 10.16 2.6 2.09 2.09 2.61 4.98 5.13 3.94 4.22 4.34 3.9 1.86 3.08 2.11 1.61 4.25 3.47 5.51 2.95 5.39 2.02 0.67 2.18 5.59 2.63 3.43 3.21 3.11 3.13 3.51 3.02 5.4 2.99 5 3.31 4.29 3.05 2.78 4.88 2.59 2.77 2.69 1.72 4.96 3 5.35 1.84 2.99 1.92 5.4 4.55 1.93 3.57 2.07 3.42 3.07 2.64 3.75 2.08 3.95 3.24 1.88 1.69 10.87 2.26 1.95 3.12 2.45 2.53 3.76 3.43 1.77 2.26 3.63 2.61 5.18 3.77 1.92 2.2 4.36 1.82 1.65 2.06 3.16 2.2 7.87 2.66 2.47 1.91 3.59 3.92 2.74 2.52 3.99 2.16 2.54 3.29 2.87 2.67 2.08 4.76 1.87 2.01 2.33 2.42 2.38 2.32 2.61 4.59 2.92 4.3 2 2.3 1.83 2.87 2.37 5.17 2.62 2.7 3.16 4.28 2.03 2.68 2.85 2.88 5.53 3.59 2.17 1.44 4.94 3.85 1.58 3.81 5.35 2.71 4.34 3.65 3.19 2.25 2.39 2.95 2.33 2.77 2.43 1.64 2.73 1.76 3.48 4.92 1.93 2.64 17.59 3.61 2.43 5.71 2.72 1.82 2.16 1.74 1.41 2.09 2.48 4.2 2.51 4.29 4.57 2.96 3.14 3.47 2.07 1.99 1.91 3.11 2.85 2.92 2.46 2.63 3.29 2.35 2.85 2.87 5.02 2 2.33 3.43 1.27 4.81 20.33 3.32 3.96 5.16 2.21 1.76 2.4 1.24 3.69 2.69 5.43 1.88 3.56 3.34 4.31 1.87 4.99 1.62 2.31 3.25 3.6 1.44 3.03 1.01 4.6 2.4 1.87 2.01 4.41 2.54 10.95 2.16 5.09 1.86 4.87 3.24 4.24 2.33 1.59 4.3 1.16 2.95 2.74 1.49 0.77 1.32 2.6 3.69 3.35 2.64 1.95 1.92 2.76 2.6 3.27 2.57 2.95 3.14 3.69 1.96 1.78 2.02 4.74 4.01 2.69 2.67 3.68 2.03 5.39 2.55 2.61 3.45 8.72 3.88 2.66 7.48 2.32 4.52 5.33 4.18 1.95 4.05 12.85 3.56 2.71 2.31 2.34 4.4 3.35 2.14 1.93 2.06 4.88 4.92 3.32 3.49 1.85 1.41 3.09 3.41 4.94 3.78 3.16 2.7 9.79 2.57 3.01 4.03 2.04 7.17 1.67 7.38 2.38 2.8 4.32 2.65 1.81 2.19 2.52 3.26 4.76 2.87 2.82 2.74 1.72 4.33 3.41 2.91 4.4 3.55 3.21 2.84 2.65 2.71 2.06 2.68 2.92 3.31 5.15 2.93 22.06 3.09 2.54 2.49 4.19 2.87 3.41 2.98 3.57 3.07 4.4 1.4 3.8 6.44 3.87 3.88 3.36 3.37 2.63 3.39 3.35 2.71 2.12 2.93 2.73 3.52 1.9 2.78 1.56 5.01 4.44 10.09 4.07 3.76 3.62 1.98 1.56 4.75 2.14 2.62 3.31 2.19 2.31 4.82 2.77 4.48 2.23 2.17 3.4 1.74 1.67 3.15 3.49 2.42 2.18 6.57 1.91 2.4 6.19 4.6 3.89 10.93 2.53 8.37 4.55 4.98 2.41 2.88 2.03 2.78 3.05 3.05 3.38 2.3 4.02 8.44 0.85 2.83 5.71 13.78 3.46 2.54 3.56 2.19 3.68 2.19 1.73 2.85 2.87 2.99 2.01 6.21 7.04 2.59 3.26 1.55 2.69 3.25 5.29 4.52 1.64 3.24 2.41 2.53 1.55 2.86 4.25 2.06 4.04 3.18 2.46 2 3.13 3.18 4.37 2.11 2.06 3.27 2.84 4.2 2 2 2.11 1.65 1.14 3.13 1.24 3.23 2.61 6.41 2.38 3.44 3.27 3.4 1.84 3.36 2.54 3.65 2 1.26 4.35 1.36 3.22 3.45 5.47 1.9 1.32 3.81 4.21 2.34 2.73 6.21 0.75 2.52 2.53 1.92 1.44 3.86 2.53 2.68 2.17 2.23 3.32 2.03 2.16 2.7 2.05 2.62 2.1 5.06 2.04 2.1 2.84 1.73 2.36 3.44 2.95 2.11 5.08 2.62 1.05 4.2 2.98 4.27 2.72 7.66 2.98 3.42 3.06 2.56 2.2 4.1 2.57 1.24 6.18 2.41 2.09 1.64 3.07 2.63 1.7 2.18 2.34 3.56 2.8 2.3 2.6 1.59 2 4.36 1.5 3.14 2.57 2.58 1.21 4.96 2.77 2.6 4.98 4.09 9.82 3.03 6.18 1.93 3.11 3.24 4.73 3.65 3.02 2.41 2.2 1.75 2.62 11.01 3.1 3.92 3.97 2.58 2.3 3.47 3.26 2.27 2.77 2.78 2.77 2.07 1.99 3.01 4.85 1.09 2.41 2.89 3.35 2.56 2.64 1.52 2.78 3.99 2.27 2.38 1.54 3.82 2.81 2.93 2.99 1.33 3.23 6.02 2.68 3.53 3.92 3.12 3.1 2.38 2.32 3.45 2.88 3.03 2.23 2.57 1.85 2.09 2.96 2.18 1.8 0.85 2.89 5.03 3.45 4.05 2.88 5.59 2.38 3.09 3.63 2.45 1.22 2.37 2.77 4.11 2.81 1.84 2.48 2.18 3.12 4.18 3.51 1.21 2.97 4.51 5.82 2.44 2.56 4.53 0.86 1.52 2.89 1.98 3.04 2.09 6.75 2.32 2.92 1.55 4.76 3.22 2.36 2.18 4.55 2.19 4.05 3.79 1.87 4.8 5.23 2.31 3.7 2.22 1.48 3.38 1.7 4.3 4.88 2.16 2.75 5.8 3.1 5.62 2.99 1.72 1.53 2.53 2.48 2.2 2.53 2.2 3.7 3.03 2.8 9.79 2.47 2.5 2.51 2.52 2.89 4.41 2.95 2.14 1.72 3.66 2.59 4.51 2.95 1.87 2.5 1.79 4.9 3.35 2.29 3.4 11.34 5.62 2.32 4.33 2.23 1.49 3.39 1.84 3.57 4.58 2.4 2.97 6.89 2.79 2.23 5.31 3.03 1.1 1.8 3.37 2.14 3.21 2.37 2.09 4.01 4.01 2.86 2.62 3.01 1.22 3.2 2.25 4.65 1.98 2.12 3 5.9 3.58 3.13 3.91 2.24 5.5 4.29 2.12 2.06 2.89 2.38 2.63 4.72 2.4 7.88 5.11 4.11 1.81 3.05 2.06 2.31 2.94 3.06 3.63 2.5 3.22 1.92 10.32 4.66 1.6 1.48 2.81 2.09 4.47 1.63 0.97 2.73 4.71 1.77 3.23 3.01 3.04 2.13 3.52 1.63 2.9 3.48 3.35 2.49 3.09 3.74 1.82 2.68 3.94 3.46 4.72 1.93 3.57 1.38 3.01 4.08 2.01 1.53 1.31 1.85 3.92 2.72 10.03 3.95 3.91 3.67 1.98 2.8 3.66 2.34 8.11 3.76 0.92 2.98 5.17 3.79 3.88 3.59 5.22 3.82 3.28 2.33 2.56 2.88 1.88 2.41 1.82 4.15 1.61 4.25 5.17 2.93 2.84 11.44 4.52 3.82 2.22 2.12 2.86 3.44 4.32 1.77 3.2 3.21 2.08 3.98 4.29 6.68 1.99 2.63 1 3.63 0.56 2.7 1.75 1.86 1.99 2.9 2.66 2.65 1.82 4.56 1.9 3.24 3.48 3.94 1.98 3.45 2.77 2.91 2.72 1.58 3.04 4.34 3.51 1.43 2.33 3.16 3.95 4.22 3.83 5.94 4.3 1.64 7.36 3.06 6.18 2.87 2.23 2.28 2.68 2.8 3.58 2.51 1.23 2.44 2.74 2.28 0.7 3.6 1.49 3.38 2.35 2.42 2.19 4.88 1.95 2.4 2.43 4.07 3.91 2.5 1.21 3.56 1.67 1.79 2.14 2.48 5.35 2.92 10.33 3.1 2.64 3.52 4.59 5.22 3.01 2.38 2.87 1.92 2.65 3.03 2.03 1.72 4.71 2.31 4.79 2.46 4.54 4.75 14.53 1.9 3.91 1.78 2.1 5.15 1.89 4.82 1.87 3.11 9.65 1.7 3.33 4.51 3.9 3.76 2.41 3.24 1.92 1.64 2.66 3.45 6.4 4.83 2.47 3.63 3.47 8.59 2.07 2.36 2.3 2.84 3.5 7.5 3 3.39 2.21 4.7 3.28 2.59 2.17 1.45 3.91 3.33 3.39 2.39 2.93 2.53 2.76 1.93 3.11 3.24 2.38 3.12 3.07 3.08 3.52 2.67 5.08 1.91 2.3 4.75 3.39 1.64 2.28 1.78 5.7 5.16 3.58 2.35 4.1 4.68 5.53 3.47 2.69 1.56 6.67 3.7 2.95 3.2 4.27 6.67 3.48 2.92 0.97 2.35 2.79 3.23 2.78 3.42 3.43 3.21 3.76 2.16 1.53 4.14 2.7 2.2 2.37 2.82 2.47 2.35 3.1 2.58 4.53 1.47 3.17 2.08 2.51 1.85 4.16 3.89 5.1 2.87 2.64 4.18 1.51 2.82 2.78 2.91 7.7 2.2 2.08 2.81 2.21 2.89 3.43 1.29 2.39 2.18 2.33 4.49 7.33 2.22 1.77 1.18 2.93 2.55 2.52 2.98 2.06 1.2 2.47 1.36 2.04 2.68 2.63 1.28 3.55 2.03 1.75 3.74 3.71 2.28 3.17 6.13 2.24 3.66 1.84 1.57 8.33 1.53 4.12 3.24 3.71 2.6 3.42 2.35 1.61 2.07 1.9 3.35 2.67 1.93 3.05 3.63 2.42 2.06 3.9 2.54 2.93 5.1 3.32 2.86 2.77 12.05 1.74 2.2 2.81 7.13 2.76 3.02 2.12 4.22 5.56 2.49 3.58 2.18 2.34 1.98 2.58 4.19 3.09 2.11 3.34 2.75 5.19 1.79 2.18 2.86 2.49 1.23 2.86 2.87 3.09 3.73 4.68 3.25 2.85 2.43 3.02 2.02 2.64 2.27 2.71 3.8 5.15 3.09 2.96 3.14 2.98 2.58 2.04 2.42 2.76 6.09 2.01 3.97 2.77 3.95 3.56 2.69 1.73 1.91 6.84 1.91 2.62 6.27 3.41 2.33 4.16 2.2 2.12 1.44 2.26 20.57 2.79 1.75 3.69 4.61 2.87 2.09 3.08 2.19 0.69 2.32 2.95 2.53 3.37 2.05 3.63 3.69 3.9 2.74 3.57 3.65 2.74 8.24 1.44 2.36 2.73 3.53 2.62 4.01 0.77 1.9 5.05 1.59 3.13 2.56 2.56 1.95 2.69 3.42 4.64 4.36 1.98 2.01 1.44 2.66 2.86 4.97 1.13 2.45 2.6 2.43 2.68 7.71 3.96 3.7 4.03 3.05 4.6 3.97 5.89 3.74 2.18 1.56 3.82 1.05 5.52 5.35 4.15 2.12 2.24 3.25 4.17 4.71 3.07 1.72 3.48 1.95 3.35 4.39 1.67 3.51 2.47 2.54 2.29 5.05 2.19 3.07 3.61 2.67 3.99 3.6 3.04 2.35 2.14 2.89 3.75 3.4 5.91 3.75 3.05 3.51 3.79 3.3 2.4 3.33 4.15 5 3.13 5.97 2.4 2.82 3.09 4.57 3.98 2.09 3.94 1.69 2.95 2.08 1.59 2.63 18.86 2.32 1.73 3.83 2.4 2.34 2.3 2.62 2.44 5.95 2.64 7.47 2.92 2.92 3.54 6.71 4.11 3.18 1.69 8.22 3.17 1.79 1.77 5.21 2.96 3.97 4.03 3.87 2.1 3.94 4.48 3.17 1.88 3.06 2.48 19.54 1.16 2.21 2.14 7.42 3.11 2.97 5.51 2.8 2.33
2.59 0.86 2.32 1.52 1.26 1.54 2.19 1.85 0.76 0.7 0.98 1.43 1.65 1.15 1.52 1.77 1.87 1.71 1.52 1.31 1.15 1.69 0.81 1.97 1.13 0.83 2.48 2.06 0.71 1.85 1.99 0.91 1.1 1.28 2.58 0.98 1.67 1.15 0.96 1.65 2.09 3.42 1.77 1.66 2.72 2.01 2.14 0.77 2.69 1.34 1.62 1.27 1.64 1.08 0.95 1.26 1.24 2.01 2.75 1.22 1.93 0.86 0.96 1.14 2.84 0.64 1.5 2.94 1.7 1.58 1.31 1.62 2 1.84 2.28 1.73 1.52 1.98 0.85 1.41 1.19 1.48 1.14 1.86 1.56 1.5 1.72 1.81 1.13 1.53 1.31 1.42 2.15 1.18 1.07 0.89 1.5 1.55 1.46 1.57 1.19 2.33 1.58 1.13 1.43 1.48 1.39 1.91 1.47 2.14 1.15 1.64 1.5 2.03 1.19 2.29 1.59 1.7 1.25 2.17 2.4 1.47 2.16 1.59 1.07 1.27 1.51 1.14 1.13 1.44 1.65 1.36 2.15 0.72 1.17 1.34 2.08 1.1 1.86 1.85 1.68 2.38 1.68 1.5 2.25 1.27 1.54 1.78 1.77 0.74 1.38 1.73 0.66 2.46 2.08 1.86 1.38 1.06 1.65 1.55 2.78 0.73 1.94 1.61 1.11 1.85 0.61 1.84 1.36 0.64 0.93 1.3 1.42 2.31 1.92 0.78 0.74 0.92 0.85 1.29 2.14 1.25 3.05 1.98 1.63 1.24 2.11 1.04 1.13 1.83 1.03 1.5 1.29 0.73 1.56 1.42 1.78 0.25 1.61 1.94 1.44 1.23 1.03 1.8 1.11 0.94 1.34 1.8 1.53 1.89 1.93 1.11 0.61 1.87 1.78 1.08 1.48 1.43 0.59 2.17 1.27 2.39 0.94 1.33 1.96 1.26 1.94 1.97 1.13 0.4 1.14 1.12 0.64 1.92 1.03 0.74 1.51 1.35 0.92 2.12 1.65 1.4 1.21 2.11 1.98 1.43 1.78 1.64 1.97 2.11 2.1 2.29 2.18 1.63 1.14 1.67 1.85 1.23 1.48 1.82 2.55 1.47 1.6 1.76 1.69 1.18 0.34 2.12 1.08 1.51 0.88 1.82 1.69 0.73 1.22 1.14 1.45 1.89 1.69 1.59 1.69 1.54 1.65 2.15 2.17 0.94 1.97 2.35 1.8 1.44 2.03 1.22 1.84 1.27 1.89 1.1 2.18 1.5 1.54 0.92 2.01 1.41 1.69 1.38 2.03 1.32 0.83 2.55 1.67 1.7 1.39 1.05 2.12 1.45 0.64 1.79 1.58 2.41 1.67 2.33 2.41 1.59 1.95 0.88 2.26 1.21 1.83 1.46 1.53 1.45 0.69 1.75 0.66 2.08 1.76 2.02 1.18 2.02 1.18 1.28 1.62 1.09 1.53 1.17 1.63 2.11 1.67 1.85 1.39 1.73 2.84 0.99 1.47 0.33 1.63 0.59 2.01 1.51 1.65 1.91 1.43 1.03 0.82 1.41 1.78 2.14 2.85 2.07 1.67 1.93 2.21 0.91 1.4 1 1.71 1.58 1.1 1.38 2.07 0.73 1.71 1.19 1.18 0.71 1.12 1 2.24 1.6 2.01 1.2 1.17 1.34 1.54 2.04 1.74 1.35 1.2 0.62 2.3 1.03 1.71 1.3 3.35 1.62 1.66 1.48 1.28 1.61 1.68 1.48 2.32 2.09 1.79 1.26 1.49 2.1 1.2 1.07 1.74 2.06 1.21 2.63 0.48 0.84 2.06 1.61 0.8 1.61 1.12 1.58 2.09 3.21 1.55 1.95 1.5 1.02 2.6 2.13 1.16 1.2 1.36 2.35 0.71 1.6 2.12 1.97 0.94 2.02 1.53 1.12 1.11 1.74 1.07 0.99 0.72 1.51 1.47 1.27 1.4 1.42 0.94 1.96 1.81 2.02 0.98 1.4 1.25 1.24 1.55 1.24 2.1 1.25 1.54 0.53 1.92 1.23 2.34 2.17 1.76 1.49 2.37 1.18 1.3 2.02 0.87 1.52 2.04 1.72 1.56 1.09 1.11 1.99 1.56 2.69 2.4 1.61 1.15 1.14 1.89 1.47 2.44 0.71 1.55 1.95 1.26 1.65 1.36 0.74 1.29 0.63 1.7 1.58 1.67 1.29 1.82 1.11 1.61 1.89 1.33 1.48 1.74 1.66 0.86 0.97 1.62 1.49 0.77 2.89 1.44 2.43 2.28 1.31 2.12 0.69 1.01 2.05 0.79 0.87 1.64 1.34 0.9 1.01 1.75 1.93 1.52 1.47 1.51 1.5 1.83 1.43 1.74 1.02 1.6 1.76 1.36 1.97 1.9 1.99 1.52 1.74 2.05 0.95 2.68 0.48 0.51 2.42 1.82 1.48 1.78 2.73 2.15 2.1 2.37 1.64 0.92 2.54 2.37 0.64 0.95 1.45 0.54 1.75 1.21 1.42 1.82 2.02 1.52 2.84 1.67 1.65 1.34 1.69 1.8 1.53 2.4 2.08 1.06 1.25 1 2.14 1.69 1.33 1.58 1.58 1.55 1.26 1.16 1.47 1.68 1.23 1.38 1.53 2.16 2.57 1.71 1.29 1.15 1.68 2.39 1.67 2.09 1.4 2.14 1.27 0.82 1.69 2.13 1.19 2.13 1.54 2.01 0.94 1.35 1.46 1.89 1.78 0.64 1.63 1.37 2.01 1.88 2.58 2.72 2.02 2.1 2.58 2.2 1.2 1.14 1.47 1.33 1.69 2.67 1.66 0.79 1.79 1.84 1.05 1.31 1.64 1.6 1.88 1.45 1.29 0.5 2.08 1.12 1.51 1.21 1.45 2.09 3.45 1.23 1.88 1.54 0.78 1.66 1.92 1.13 1.28 2.24 1.21 2.21 0.85 1.58 1.49 1.9 1.95 2.21 1.17 1.48 2.3 0.87 2.2 1.67 2.45 2.09 1.3 1.97 0.9 1.96 0.84 2.11 1.14 0.72 1.96 1.72 1.16 1.45 1.35 2.15 1.66 1.48 1.91 0.86 1.63 1.47 2.12 1.67 2.73 1.42 1.51 0.7 1.46 1.54 2.29 1.26 1.69 2.07 1.83 1.02 0.9 1.84 1.21 1.54 1.44 2.5 1.57 1.32 1.33 1.87 1.21 1.49 0.62 1.24 1.99 2.61 1.52 2.1 1.56 2.61 0.73 1.76 1.62 1.4 1.91 0.89 1.57 0.75 1.54 0.99 1.92 2.17 1.89 0.87 1.4 1.15 2.88 1.82 0.98 1.27 1.34 1.51 2.58 1.7 1.75 0.5 1.09 1.14 0.97 1.91 1.47 2.06 1.18 0.46 1.79 1.81 2.27 0.81 1.92 1.3 2.16 1.06 1.19 1.78 1.32 0.85 1.99 2.06 1.57 1.93 1.49 0.98 0.98 2.34 1.24 2 1.73 1.26 1.17 1.48 1.06 1.92 1.91 2.01 0.91 1.43 0.86 1.05 0.86 2.35 1.11 0.6 2.14 1.24 1.52 1.74 1.99 0.87 1.48 1.53 1.18 0.69 2.33 1.23 1.91 0.92 2.87 2.69 1.32 2.02 2.77 1.97 1.18 1.35 2.44 1.13 2.4 1.18 1.8 0.71 1.92 2.56 1.34 1.23 1.67 0.71 0.85 2.38 2.01 0.83 1.83 2.46 2.5 0.83 0.7 1.06 1.31 1.51 0.86 1.05 0.43 1.69 1.58 1.84 0.64 1.31 1.78 2.12 1.72 1.05 0.94 1.34 1.49 2.17 1.43 1.45 1.57 1.36 1.39 0.97 1.88 1.06 1.07 1.93 1.65 1.89 1.09 1.56 1.74 1.12 1.92 1.38 1.14 1.58 1.49 0.62 1.05 2.7 2.27 1.03 0.87 0.49 0.94 1.73 1.75 1.71 0.8 1.29 1.02 1.62 1.53 2.03 1.17 1.75 1.06 1.17 1.13 2.24 0.31 1.62 1.36 1.07 2.29 1.18 0.36 2.23 1.26 1.2 2.52 2.05 1.48 2.09 1.24 1.28 1.63 2.26 2 2.13 1.94 1.53 1.71 1.81 1.69 1.27 0.95 2.41 2.54 0.93 2.55 2.3 1.76 1.1 2.28 1.12 2.53 1.55 1.56 1.25 1.29 0.64 1.28 1.21 2.13 1.44 1.83 1.66 0.82 0.71 1.39 1.89 0.99 2.04 1.54 2.17 1.35 1.47 1.32 1.09 1.5 1.4 1.24 1.29 2.07 3 1.69 2.04 0.68 1.67 1.68 1.9 1.34 1.9 1.38 2.26 1.1 2.03 1.27 2.95 0.89 1.64 1.95 2.17 1.44 2.96 1.04 1.24 1.3 1.82 0.96 1.69 0.91 1.71 1.22 1.5 0.46 1.69 0.87 0.96 2.47 1.07 0.86 2.55 1.73 1.74 1.39 1.22 1.11 0.93 1.39 1.28 0.91 1.16 1.78 2.23 1.6 1.48 1.01 1.27 1.77 1.56 0.97 1.75 2.93 1.69 1.94 1.39 0.8 1.37 1.74 2.53 1.15 2 1.95 2.15 1.77 1 2.04 1.59 1.89 2.25 0.73 0.69 1.31 1.99 1.22 1.09 1.15 1.55 1.69 1.91 2.17 1.8 1.92 1.97 0.91 1.94 1.07 0.78 2.05 1.65 1.02 1.41 1.84 1.67 1.92 1.81 1.82 2.31 1.82 1.81 1.57 1.27 1.46 3.08 2.02 1.01 1.69 1.6 1.61 2.21 2.38 1.77 1.17 2.68 1.72 1.35 1.62 2.63 2.44 1.43 1.02 1.08 2.44 1.81 1.34 2.05 1.45 1.1 1.38 0.75 1.45 2.24 1.81 1.98 1.37 1.82 1.99 1.53 1.47 1.15 1.45 1.21 1.06 1.23 0.74 1.98 0.62 1.76 0.91 1.78 2.25 1.12 1.71 1.11 2.41 1.36 0.81 2.49 1.42 1.36 1.45 1.08 1.81 1.58 1.54 2.51 1.77 1.1 1.69 1.93 2.04 2.47 1.1 1.55 1.54 1.04 1.26 1.77 1.5 0.76 1.36 1.97 2.26 1.42 1.32 0.76 2.04 1.65 2.03 1.39 0.46 1.22 1.52 0.98 1.46 0.55 2.01 1.06 1.24 0.84 2.19 1.26 2.21 2.93 1.45 0.69 1.46 2.11 0.87 1.53 2.55 1.86 1.95 1.59 1.77 1.63 1.1 2.07 1.52 1.54 2.07 1.5 1.42 0.74 1.22 1.33 1.25 0.77 1.61 1.49 2.18 1.67 0.94 1.99 1.53 1.58 1.97 1.6 2.13 2.26 0.82 2.13 1.59 2.03 1.28 1.45 1.92 1.95 1.2 1.06 1.07 1.56 1.71 0.87 2.01 2.15 1.9 1.16 1.39 1 1.47 1.56 0.86 1.8 1.7 2.42 1.35 0.84 1.08 1.16 1.97 2.85 1.15 0.94 1.28 0.81 2.1 0.73 2.22 2.08 1.38 1.21 1.12 2.01 1.42 1.89 1.53 0.78 0.99 1.52 1.6 1.28 0.97 1.17 1.76 1.18 1.06 1.7 1.01 1.55 2.38 1.58 2.08 2.3 1.17 1.34 0.84 2.43 1.86 1.84 2.13 1.87 1.8 1.19 0.9 1.55 1.45 0.87 2.07 1 1.09 1.59 1.84 1.27 1.38 1.92 1.19 1.15 1.49 1.49 0.92 1.85 1.14 0.36 1.35 1.2 1.68 1.83 1.47 1.87 1.31 1.69 1.63 1.44 2.23 0.62 0.85 2.15 0.85 1.88 1.6 1.17 1.72 1.02 1.77 1.31 1.01 1.24 1.19 1.37 0.96 1.68 1.47 1.96 1.86 1.34 1.98 1.8 1.72 2.14 1.3 1.25 2.38 0.73 3.46 1.01 1.09 0.62 1.12 0.88 2.12 1.68 1.04 2.7 1.11 1.47 1.16 0.46 0.94 1.56 1.69 1.83 1.1 1.95 0.61 1.29 1.8 2.4 0.74 2.78 1.39 1.72 1.24 2.13 1.27 0.97 1.15 0.84 0.76 1.45 1.55 1.56 1.17 1.44 1.49 1.57 2.73 3.34 1.56 1.48 1.23 1.61 1.41 1.55 0.93 1.11 1.8 1.31 0.88 1.44 1.05 0.95 0.87 1.38 1.58 0.89 1.45 1.34 1.39 2.29 1.15 1.18 1.8 2.18 1.39 1.39 1.34 1.77 1.45 1.94 1.33 1.51 1.51 1.32 1.21 1.42 1.57 1.61 1.02 0.78 2.21 1.65 1.13 1.93 2.8 1.07 2.05 2.15 1.22 1.34 1.06 1.11 1.15 1.39 1.65 0.63 1.63 1.64 1.82 2.12 1.42 1.09 1.79 1.38 2 1.75 1.69 1.99 2.92 2.19 1.7 1.94 1.64 2.12 1.45 3.36 1.46 2.2 2.12 1.67 2.52 1.13 1 1.23 0.95 1.56 1.79 1.43 1.82 1.38 0.65 0.81 0.8 2.72 2 1.03 1.25 1.29 0.94 0.69 1.95 1.9 1.17 1.1 0.75 2.22 1.32 1.42 1.47 1.42 1.87 2.5 2.53 1.93 1.73 1.68 2.29 1.53 1.74 1.04 2.09 1.5 2.19 0.79 2.08 1.02 1.68 1.66 1.03 1.64 1.89 0.71 1.21 2.38 2.15 1.6 1.33 2.65 1.47 1.2 1.08 1.82 1.06 1.26 1.34 1.6 2.65 1.93 2.35 1.47 2.31 2.19 1.29 2.73 1.71 1.43 1.54 1.7 0.66 2.07 0.97 1.12 0.99 0.95 1.82 1.67 1.59 1.69 1.98 1.74 1.61 1.73 1.66 1.95 0.97 1.98 1.81 1.23 1.98 1.37 1.13 1.57 1.39 1.86 1.75 1.17 2.18 2.28 1.26 1.35 1.78 0.75 0.89 1.16 1.28 1.93 1.88 1.07 1.03 1.18 1.38 0.91 1.28 1.6 1.15 1.59 1.44 2.12 1.54 0.8 1.89 1.67 2.53 1.71 1.2 1.85 1.49 2.17 1.26 1.57 2.33 1.86 2.64 1.38 1.91 0.88 0.96 1.31 1.12 1.69 1.31 1.46 1.69 2.28 1.21 0.59 0.37 0.72 0.92 1.76 1.85 2.32 2 1.48 2.25 2.22 1.47 0.87 1.67 2.91 1.98 1.25 1.9 0.92 0.92 1.09 1.18 0.75 2.05 1.43 2.09 1.63 0.86 1.76 1.24 2.01 1.8 1.96 0.61 2.05 1.67 1.02 1.7 1.38 2.15 2.58 0.98 1.03 1.14 1.96 1.85 0.53 1.48 1.31 1.61 1.6 1.94 2.26 1.62 2.05 0.93 2.1 1.58 1.69 1.66 1.3 2.47 1.89 2.07 1.85 1.29 2.43 1.72 2.15 1.72 1.46 1.06 2.46 2.57 0.66 1.88 1.37 1.26 1.22 1.37 0.96 2.11 1.67 1.35 1.56 1.32 1.43 0.97 1.29 2.02 1.75 1.2 1.74 1.73 0.98 1.34 2 1.2 1.33 1.31 1.7 1.63 2.13 1.29 1.58 2.55 2.44 2.2 1.47 2.53 1.43 2.02 0.59 1.44 1.74 1.79 1.08 1.32 1.48 1.43 1.58 1.29 1.38 1.56 1.48 1.55 1.46 1.43 1.16 1.01 2.88 2.07 2.11 1.82 1.26 1.56 1.31 1.29 1.05 1.12 1.49 1.98 1.53 1.67 1.69 1.95 1.68 1.93 1.78 1.16 3.88 1.13 1.88 1.25 1.71 2.51 1.74 1.45 1.43 2.16 1.11 1.53 1.18 1.49 0.97 2.22 3.02 1.8 1.99 1.16 1.28 1.22 1.98 1.6 2.53 1.05 1.37 1.44 0.96 1.92 2.13 1.29 0.49 1.29 1.3 1.41 1.67 2.1 1.34 1.73 1.62 0.65 1.63 1.76 1.06 0.86 1.44 2.14 2.8 1.26 1.71 1.38 1.85 1.58 1.46 2.02 0.65 1.07 2.62 1.4 1.23 1.25 0.85 1.42 2.3 2.33 0.45 1.18 0.9 1.65 1.55 0.64 1.22 1.52 0.89 2.18 1.52 1.43 1.13 0.89 0.57 1.46 1.68 1.54 1.33 1.47 1.03 0.68 1.63 1.45 1.67 1.3 1.69 1.5 1.24 1.76 1.9 2.19 0.99 0.5 1.04 1.35 1.38 1.19 1.58 1.86 1.46 0.99 1.61 1.64 1.35 1.01 1.75 1.97 1.19 1.85 1.44 1.62 1.01 1.95 1.68 0.99 0.75 0.84 0.95 0.93 1.77 1.6 0.51 1.54 1.89 1.39 2.02 1.34 1.45 1.69 1.27 0.83 1.82 1.87 1.69 1.6 1.92 1.04 1.93 1.61 1.94 1.92 1.51 1.57 1.85 2.09 1.2 1.69 2.26 1.37 1.5 1.71 0.8 1.67 0.77 1.64 1.21 1.31 1.2 1.12 1.74 1.55 1.73 1.69 1.61 1.48 1.59 0.67 1.02 1.97 1.72 1.89 2.5 0.66 0.67 1.55 0.58 1.01 0.83 2.03 1.93 1.67 1.78 1.32 1.31 0.56 1.92 1.43
44.79 43.2 73.45 66.07 89.75 60.58 54.43 75.19 35.25 56.27 76.84 44.54 69.07 74.88 47.75 65.72 77.34 50.51 55.71 56.67 41.05 34.98 32.7 49.7 67.36 37.36 50.96 27.59 62.49 60.11 38.5 50.76 50.58 51.1 61.09 20 67.39 51.52 73.34 63.9 77.18 40.85 41.46 45.41 50.58 71.39 56.37 58.27 55.93 35.77 43.64 66.78 59.02 67.43 55.28 78.89 40.82 34.72 92.11 54.96 55.33 63.59 38.79 67.05 65 63.75 59.74 65.66 62.88 87.06 53.76 59.12 53.96 42.99 79.95 45.12 70.26 61.84 60.16 50.24 58.42 63.97 55.82 20.66 44.78 84.52 56.48 11.08 56.46 56.29 86.41 24.09 26.87 48.26 86.71 49.18 77.35 52.57 68.56 44.76 43.4 71.12 55.43 34.16 63.27 68.55 73.08 71.59 41.92 56.83 78.67 30.35 53.38 67.73 67.26 72.96 34.94 45.83 82.67 68.27 56.1 40.6 79.91 86.66 58.24 73.22 27.5 56.18 50.07 34.91 66.35 54.88 59.22 64.41 41 51.56 49.28 59.35 51.46 56.61 78.63 63.14 18.62 73.94 77.34 62.74 32.92 35.58 53.05 57.4 71.62 69.96 59.67 24.27 78.87 27.9 65.76 53.6 83.34 32.06 44.96 47.81 47.2 58.39 81.08 65.96 61.52 28.92 42.53 57.11 80.89 88.9 55.48 39.64 14.22 75.91 54.98 69.39 37.98 77.1 31.47 42.8 69.29 42.08 56.12 38.4 23.03 43.48 84.08 84.76 57.06 59.24 55.19 74.43 52.67 58.72 53.64 61.22 89.73 41.34 85.14 92.2 44.23 68.43 51.19 42.02 64.41 58.56 64.77 81.33 31.04 47.31 61.93 52.47 65.57 28.51 95.58 10.37 73.31 76.73 81.02 61.64 62.32 61.88 22.29 50.62 99.55 21.47 85.86 46.94 77.94 64.45 81.46 70.41 50.82 61.54 70.71 21.25 50.41 66.89 77.97 33.8 109.5 77.56 69.12 39.5 48.71 17.76 64.31 54.5 66.24 42.67 65.58 38.03 50.03 66.31 19.94 58.15 79.06 69.66 30.56 77.77 70.16 42.88 73.84 90.16 87.9 44.01 31.32 82.35 94.81 67.82 53.34 71.89 49.56 92.25 21.67 54.24 54.8 65.58 83.3 43.95 60.87 45.73 76.9 65.53 46.24 63.28 35.33 78.52 49.31 45.56 35.94 18.21 47.5 72.73 83.73 71.66 67.45 65.72 48.58 45.44 36.91 19.95 80.5 70.12 75.77 47.15 83.23 16.76 59.47 66.66 65.14 62.58 89.23 74.47 57.74 49.75 64.98 37.34 65.41 89.41 7.16 64.78 14.63 55.37 68.44 94.84 88.36 60.82 76.06 38.82 55.23 21.61 31.25 37.04 55.67 72.1 39.15 53.14 48.55 35.6 73.26 78.36 40.73 76.21 72.61 79.61 17.82 63.18 66.21 31.87 73.86 49.64 36.6 81.69 66.85 108.05 74.74 14.59 45.14 78.51 69.18 11.59 47.9 68.66 117.43 62.38 59.49 51.57 71.02 77.96 40.33 54.62 36.31 46.08 3.89 38.53 46.58 80.62 86.84 18.21 34.47 49.63 64.08 62.47 44.44 46.99 71.24 63.88 33.72 19.59 73.62 84.14 52.31 34.44 64.77 44.87 67.37 35.25 36.61 50.96 47.7 44.75 28.71 57.12 6.97 74.68 49.91 58.66 64.4 80.05 81.69 4.37 62.22 39.65 59.97 42.89 26.28 77.53 56.58 67.76 60.08 72.99 60.93 69.7 71.04 44.99 57.14 70.61 92.38 61.75 90.23 49.41 38.78 34.99 76.53 75.48 7.86 64.27 72.53 77.88 69.37 87.03 24.8 60.44 64.68 78.97 56.13 34.91 83.57 61.25 57.54 78.85 47.2 57.71 94.66 74.96 22.82 79.63 70.44 19.46 63.74 46.73 51.57 41.34 70.52 55.72 58.33 26.3 24.35 13.14 75.39 49.36 87.08 12.53 85.55 25.47 15.71 4.05 40.3 38.77 58.72 14.06 58.96 65.69 58.96 71.39 61.04 71.23 67.9 90.86 25.77 50.24 56.42 30.85 51.02 63 28.36 19.6 96.96 94.93 76.35 70.93 75.25 51.49 15.4 71.22 92.37 55.68 71.15 45.6 80.78 45.27 56.89 7.5 88.64 58.7 91.42 58.21 83.69 66.18 87.93 64.91 31.14 56.36 51.77 49.52 95.27 47.62 71.42 17.04 40.83 55.93 45.66 37.55 62.37 50.09 61.28 57.14 19.74 61.1 45.32 34.32 70.42 25.04 25.77 55.24 61.97 79.83 18.41 58.41 73.24 24.42 42.8 60.48 62.8 52.28 29.32 73.81 8.78 74.72 73.74 28.92 27.71 55.95 58.79 39.05 29.73 47.64 31.02 73.53 70.82 58.28 71.26 67.43 79.12 56.2 93.5 15.27 82.67 33.45 51.63 21.24 16.11 15.72 60.28 66.65 59.34 66.47 55.66 56.3 64.21 51.19 59.07 57.27 54.82 68.63 73.9 66.56 75.57 85.38 59.12 49.93 92.35 22.22 57.98 66.85 68.39 53.55 77.79 61.68 49.2 48.14 36.25 48.5 21.39 71.56 87.37 72.77 28.26 70.91 78.22 75.86 46.43 50.05 43.88 56.95 15.1 54.79 44.52 58.76 82.21 69.69 92.32 52.05 66.46 65.75 51.09 48.32 42.29 48.59 51.07 46.14 5.25 76.92 79.82 58.84 70.27 63.04 84.11 42.54 78.46 59.9 45.75 34.83 29.86 68.56 17.17 83.75 58.85 62.92 68.58 50.04 83.19 60.86 102.28 54.01 27.04 35.58 78.23 63.94 31.75 26.89 86.73 74.04 90.7 73.03 85.5 46.82 42.85 65.93 44.38 70.76 65.24 59.92 35.03 58.04 66.84 54.89 76.01 55.45 29.44 35.46 51.29 75.75 18.96 11.17 75.36 51.43 73.3 79.29 70.66 68.4 60.09 62.84 7.17 65.42 83.18 53.94 25.48 55.23 51.47 47.99 48.86 48.85 72.31 69.72 45.07 27.27 70.03 73.61 68.04 56.09 69.21 89.33 87.83 38.87 31.01 76.14 65.2 58.47 35.76 52.61 50.07 58.06 48.33 72.82 84.74 72.97 29.78 60.7 46.53 81.1 16.16 54.6 53.22 51.43 84.06 60.46 35.09 58.89 32.11 94.71 69.86 72.07 82.39 59.24 53.88 49.11 84.78 22.35 64.76 84.69 56.81 72.18 48.07 77.33 66.47 47.77 53.98 57.52 54.57 28.31 70.87 51.6 35.19 66.99 20.73 78.14 32.17 56.29 75.5 6.96 57.18 75.73 63.45 51.44 55.4 82.81 64.18 48 37.56 58.87 66.82 44.86 25.52 52.91 85.76 77.28 34.1 44.07 50.66 27.09 50.19 62.81 28.16 89.27 69.41 27.81 42.51 63.02 67.62 14.29 53.95 66.41 88.5 23.42 38.1 28.27 59.7 40.81 33.78 84.75 67.55 74.24 72.99 53.13 48.4 38.87 69.38 58.64 76.48 50.83 68.85 45.59 73.08 53.25 74.08 21.68 64.52 63.97 83.76 43.27 49.4 54.53 48.09 33.03 58.08 48.38 73.75 60.84 48.48 81.5 46.84 45.07 86.46 85.62 48.91 65.88 83.61 67.55 71.4 82.91 41.69 72.74 57.62 39.97 25.89 48.98 96.9 65.87 72.57 70.91 52.92 44.69 50.5 46.44 67.87 60.5 77.52 60.41 49.76 79.82 76.11 40.51 37.54 51.45 43.95 45.45 50.13 53.96 64.62 21.11 43.32 92.88 27.79 57.75 29.57 63.76 50.64 42.56 54.1 81.74 72.82 62.24 38.17 60.81 58.52 77.71 33.26 50.44 51.73 79.12 45.34 78.81 57.55 41.62 63.04 22.25 78.79 33.75 72.23 78.02 56.41 53.92 33.37 60.12 77.94 48.44 70.26 81.68 48.37 51.24 83.11 49.15 73.56 49.51 94.72 67.55 11.94 52.41 7.22 88.73 55.64 65.99 96.37 67.4 55.81 23.14 89.65 49.13 65.82 18.96 51.05 54.44 85.81 55.44 59.59 64.19 54.18 27.23 38.89 61.03 76.44 49.42 78.32 81.12 47.63 70.66 44.94 44.03 71.97 31.1 76.34 63.86 24.71 54 88.79 17.91 22.62 58.07 45.29 57.9 44.87 40.81 59.96 72.83 54.23 80.01 33.82 48.82 69.74 86.81 63.39 48.2 49.22 61.92 24.69 72.27 41.57 9.84 50.02 72.95 54.23 55.38 68.03 55.91 89.95 61.96 26.94 45.05 79.58 40.57 67.32 48.28 87.57 35.58 26.07 37.58 62.52 22.36 59.43 7.38 75.12 40.7 23.03 15.61 34.26 73.49 67.14 52.64 41.26 72.68 28.71 8.42 57.62 50.59 58.08 30 52.61 36.81 67.52 29.4 79.2 60.49 54.26 67.81 17.66 78.19 59.15 51.84 55.94 63.86 83.19 27.83 87.88 47.72 74.29 45.75 54.11 113.48 41.64 48.64 28.45 68.55 43.92 37.6 33.18 8.76 16.28 81.43 73.74 56.54 47.19 65.96 44.98 54.19 74.56 23.06 48.39 64.45 66.72 60 77.25 59.32 63.87 49.54 91.21 59.85 67.56 60.38 59.44 57.58 97.71 66.21 71.34 75.68 60.35 68.03 84.1 75.26 56.11 69.2 42.01 55.73 63.95 75.21 52.94 89.91 52.74 6.08 48.75 100.73 39.43 64.55 83.27 59.71 22.5 80.69 52.34 46.54 59.23 62.68 55.5 60.14 61.62 92.44 71.8 56.9 72.01 23.87 59.07 74.49 56.82 48.7 101.47 43.84 39.07 28.91 57.49 34.59 43.98 34.32 45.17 63.16 65.24 63.98 74.73 104.4 74.74 58.43 93.54 30.59 32.92 43.58 99.51 40.59 40.41 68.92 62.16 43.18 44.8 58.87 69.75 34.03 57.49 94.88 68.9 40.68 54.08 64.49 69.95 83.21 66.83 85.19 64.92 55.67 65.02 82.54 53.09 68.41 35.7 37.36 45.14 73.52 69.59 66.57 38.18 51.88 63.88 41.83 55.71 74.46 27.69 75.96 76.64 46.01 72.75 42.76 91.8 82.84 93.92 45.37 61.26 71.06 37.22 51.1 18.99 19.56 69.51 58.79 63.78 58.51 85.01 65.86 71.53 49.72 67.24 38.24 57.67 49.35 59.1 50.44 63.58 31.63 88.5 72.68 57.41 65.31 57.38 65.18 15.16 66.57 38.33 86.41 67.51 67.38 73.07 96.47 74.44 69.61 84.49 67.88 24.74 54.83 28.71 70.85 93.41 74.47 56.75 90.77 62.42 66.43 86.85 75.63 65.15 57.71 19 54.81 53.04 87.36 67.69 64.25 68.69 19.03 70.09 69.79 45.03 49.54 75.63 61.38 67.05 68.1 76.11 73.82 56.12 51.62 59.88 83.42 52.53 18.82 61.85 71.45 15.97 49.67 88.24 78.29 33.71 63.69 53.42 85 17.49 71.26 50.69 38.19 30.03 63.35 41.4 34.83 49.06 40.2 75.26 75.33 58.71 102.02 61.09 84.32 68.65 66.1 72.1 83.43 26.76 59.43 58.71 69.3 59.77 52.37 58.87 46.16 88.64 50.81 85.56 45.67 41.53 92.29 40.69 28.23 55.95 56.76 83.53 38.27 42.33 27.28 35.83 78.82 70.59 48.34 20.72 37.05 62.84 51.22 48.87 83.86 3.82 54.12 42.83 57.38 58.65 56.44 77.71 58.86 38.49 77.49 53.71 47 58.77 62.65 76.26 70.68 41 25.88 21.44 34.38 54.48 54.36 65 69.09 65.77 65.62 95.61 38.57 53.36 78.05 85.05 43.88 61.5 47.8 75.53 74.79 49.42 59.8 81.49 84.57 89.73 88.3 31.87 75.17 57.42 29.96 70.58 87.68 81.54 70.2 43.07 14.13 67.73 48.28 60.38 59.86 66.03 61.72 52.75 51.3 48.97 80.48 70.52 50.46 56.8 93.59 77.88 64.9 50.03 46.4 89.78 70.37 65.62 37.6 91.76 49.43 76.08 68.65 65.06 51.1 72.51 70.59 5.68 35.38 28.85 53.43 69.07 63.12 94.62 21.02 77.87 80.44 70.73 50.07 17.89 68.42 36.15 9.57 79.22 62.46 6.23 70.4 28.11 34.94 85.91 68.76 56.57 42.88 68.88 80.39 63.53 16.96 15.95 62.81 68.69 21.3 74.18 71.78 95.94 45.31 65.25 9.84 74.93 21.23 68.16 57.2 70.12 43.18 82.45 51.26 52.1 52.24 62.1 74.47 28.99 77.42 82.81 71.2 62.66 34.2 62.79 73.06 18.8 78.21 43.25 57.31 48.75 62.12 41.29 60.06 84.97 65.12 40.12 6.47 20.28 45.85 77.36 103.47 60.38 46.1 81.05 71.01 60.27 75.2 39.96 40.99 2.95 64.85 57.6 51.59 63.72 74.93 27.97 64.11 82.84 43.82 17.74 63.53 63.1 51.46 71.87 73.58 43.16 65.07 51.61 92.87 35.94 46.4 56.49 58.16 65.67 67.18 60.97 33.75 56.82 68.32 33.76 16.16 64.18 76.43 24.44 64.62 45.16 45.36 26.14 71.26 28.39 67.52 45.93 65.79 50.92 78.71 58.48 60.5 48.87 35.94 65 42.08 58.15 43.98 73.59 37.01 20.36 37.42 73.59 47.52 53.46 52.76 81.59 41.33 13.48 69.51 92.77 47.58 87.35 63.23 81.57 22.3 82.75 55.17 37.17 44.68 55.4 83.04 95.66 34.55 77.71 13.78 31.59 53.52 74.36 46.38 66.13 51.62 70.53 61.68 15.47 28.79 50.17 57.23 36.45 66.28 64.16 31.35 52.17 57.86 67.75 43.59 40.11 82.1 75.24 82.2 74.92 76.85 8.13 23.56 62.66 69.46 82.8 33.52 62.76 87.71 76.64 35.81 64.27 49.76 93.25 75.54 53.47 37.47 38.46 80.28 103.37 48.55 73.24 47.81 80.19 51.7 77.26 70.97 65.78 42.99 64.36 68.4 84.67 8.69 61.31 32.87 20 57.47 68.7 61.75 57.6 66.23 83.41 63.62 62.47 44.28 52.19 27.64 80.27 16.85 78.56 37.08 63.11 49.53 77.43 84.8 38.56 59.38 49.43 56.81 37.06 39.66 88.1 29.99 93.57 60.13 47.59 50.18 67.81 35.18 61.73 16.13 37.85 80.16 58.23 80.33 50 83.34 47.01 28.94 29.82 52.42 41.21 22.86 54.06 51.38 24.25 62.08 67.98 85.37 70.97 81.55 31.85 45.37 84.54 53.94 89.81 67.15 60.11 15.01 35.32 37.36 46.72 74.23 50.99 44.57 76.03 55.05 86.91 71.03 37.1 49.97 66.11 59.61 93.26 73.57 56.5 92.28 46.66 14.81 60.39 84.58 77.16 67.65 51.66 48.34 48 87.21 21 50.17 8.34 33.54 63.7 63.59 78.53 63.41 70.43 52.35 24.1 47.11 16.74 46.2 20.89 52.95 70.87 69.98 77.46 66.83 46.82 84.7 45.28 83.86 77.36 63.17 50.62 86.27 66.89 58.77 11.31 39.39 71.94 90.81 10.23 65.9 30.53 47.42 71.75 76.24 67.78 48.52 37.98 56.68 43.01 57.08 63.83 20.94 69.07 58.15 57.42 80.42 92.16 27.2 34.44 55.41 89.22 58.68 63.9 85.99 86.21 81.28 48 87.4 46.3 77.6 49.03 51.98 73.31 56.59 35.84 41.66 54.56 72.82 52.87 24.1 16.55 63.53 64.31 89.65 47.23 66.19 67.22 48.79 56.6 30.18 47.36 54.87 70.78 93.05 49.71 90.35 92.82 18.93 49.71 26.5 82.87 62.96 85.07 52.56 76.97 60.74 68.61 29.9 40.66 58.04 64.29 73.09 67.52 72.62 5.13 78.64 58.03 61.43 85.16 44.19 44.21 26.66 16.06 65.06 63.88 54.95 59.46 93.52 28.87 75.81 67.88 5.01 21.68 50.01 73.73 36.67 72.06 70.81 49.45 47.2 85.15 21.45 39.88 38.83 73.57 84.61 38.12 30.91 49.08 71.75 21.67 55.4 60.21 57.17 111.14 60.68 78.28 48 53.53 9.94 72.4 52.8 45.01 29.49 96.5 27.82 55.95 38.43 52.59 51.61 85.86 66.48 60.23 57.36 51.13 54.92 68.08 75.57 45.71 27.58 25.75 37.16 56.97 36.11 19.98 57.01 76.38 9.9 49.26 53.82 69.03 21.62 33.89 58.39 82.11 64.42 25.6 38.33 45.87 4.85 43.35 41.98 71.76 73.35 44.99 75.82 35.56 62.79 80.57 70.7 94.53 35.95 64.52 79.1 63.56 90.37 76.66 47.04 12.94 58.02 71.45 38.69 48.41 77.43 33.93 64.79 87.85 58.36 34.66 57.89 22.33 36.54 55.56 61.35 50.77 34.61 26.33 62.82 66.07 85.39 66.32 55.62 33.35 88.94 64.91 46.54 56.53 56.2 17.25 41.21 66.58 69.51 65.02 71.55 46.49 90.66 75.89 46.43 59.99 18.81
4.51 29.49 51.99 8.19 5.34 6.81 43.87 19.87 45.21 43.33 3 28.84 5.21 17.3 26.08 29.45 5.09 38.51 4.91 27.21 3.71 3.33 5.1 31.4 21.57 5.68 37.02 37.38 16.16 24.5 18.39 13.43 32.07 52.9 14.08 59.86 6.65 12.5 14.48 6.88 5.81 4.32 20.85 15.11 9.23 4.23 4.92 20.46 9.17 28.21 14.01 50.04 4.37 15.53 18.4 5.07 9.92 3.35 4.43 13.41 6.51 7.93 3.9 23.71 40.09 10.05 6.68 29.84 24.64 42.02 9.03 2.75 6.35 4.1 4.86 34.51 18.19 34.49 25.36 6.74 3.9 49.67 6.05 40.16 15.35 36.27 11.78 16.87 17.16 22.87 25.56 3.82 16.05 37.44 18.05 12.93 8.02 4.18 6.77 3.73 6.3 6.13 4.45 7.69 10.58 3.92 28.47 8.94 40.13 3.6 15.85 14.54 32.66 4.24 8.33 24.08 20.29 12.52 21.31 4.03 32.45 13.13 4.15 15.14 15.63 5.14 10.68 4.6 25.3 46.83 27.22 6.9 35.93 15.9 38.6 9.15 61 18.09 3.78 4.34 35.79 21.18 4.36 50.73 40.52 9.18 32.22 7.1 3.62 2.5 62.65 5.43 7.73 16.02 3.03 23.83 49.97 8.58 30.56 6.85 4.01 9.55 37.21 8.55 27.48 34.25 15.38 9.12 4.38 8.83 14.92 19.27 38.41 4.38 28.99 24.45 8.84 4.62 32.78 16.64 3.62 25.28 20.25 6.58 8.19 3.73 8.72 5.62 41.94 47.67 4.41 12.34 4.48 63.43 14.78 9.3 4.33 11.37 8.1 31.3 5.2 7.83 5.18 30.72 7.76 7.69 15.73 39.33 41.5 48.2 16 8.27 10.1 40.44 30.75 26.42 13.28 26.44 34.04 5.61 4.81 5.08 49.89 31.94 3.74 25.03 8.76 3.73 9.46 12.41 22.18 5.33 34.07 6.81 12.38 15.59 12.14 20.57 26.54 29.38 39.55 24.63 9.08 1.92 14.18 8.05 3.13 3.79 28.36 5.28 4.62 10.89 25.63 12.61 5.05 5.02 39.65 53.54 4.45 3.4 10.35 29.59 5.69 46.99 10.92 4.87 7.65 9.12 4.41 34.35 19.42 14.39 20.05 34.96 25.36 5.17 16.07 23.69 4.7 22.98 43.75 6.76 6.91 6.74 7.95 4.74 16.63 4.78 6.88 8.08 36.64 39.5 3.51 6.86 5.78 19.5 14.44 39.92 32.52 37.43 27.97 27.88 44.16 24.88 32.67 6.94 21.22 43.62 17.74 28.98 10.01 6.15 25.68 4.81 11.44 53.29 6.08 15.63 49.56 7 4.29 5.5 7.19 61.48 28.55 6.86 5.27 13.68 26.59 8.81 28.02 2.32 6.01 4.67 6.62 5.72 24.23 3.76 6.81 38.26 34.04 34.41 5.02 9.89 4.35 37.93 14.52 3.87 22.57 11.92 11.64 11.84 5.1 18.18 36.42 4.51 27.75 3.38 7.08 21.08 24.52 21.09 15.16 17.27 4.7 38.29 17.85 24.94 37.18 34.25 7.03 4.67 4.81 13.93 35.12 6.91 27.94 7.65 8.62 41.83 30.33 33.99 27.82 19.86 10.08 19.22 6.23 9.91 23.63 61.28 4.75 53.25 14.2 5.82 4.34 9.07 22.73 16.98 2.71 20.03 28.51 3.89 38.92 9.09 12.18 14.93 15.79 3.22 40.25 13.32 22.26 18.6 28.42 48.48 22.76 31.32 11.5 13.53 60.66 7.27 11.03 6.07 54.08 8.95 38.68 18.09 2.76 2.97 30.77 7.63 4.7 27.96 12.82 8.04 38.03 37.02 6.84 5.14 36.22 40.7 5.33 29 70.18 34.78 10.55 6.05 20.54 4.81 31 6.13 4.09 4.08 5.27 11.62 3.7 2.42 5.04 33.69 5.76 5.71 6.36 29 4.31 11.19 37.76 6.21 35.33 15.08 4 11.13 7.2 5.93 37.1 19.63 26.66 28.11 30.21 22.3 50.8 3.85 37.24 15.22 7.71 48.71 19.66 25.77 3.6 21.41 38.55 37.83 6.59 38.51 13.05 10.35 50.64 23.57 16.91 7.91 3.95 7.88 5.35 11.04 7.33 20.85 11.09 9.67 4.65 57.19 6.08 4.15 22.82 26.39 3.39 6.78 8.4 22.58 4.04 11.15 9.76 7.36 11.72 41.7 17.29 11.21 36.6 27.87 21.95 5.41 3.58 18.15 3.55 47.25 5.68 38.47 5.06 4.91 5.33 29.54 38.46 34.03 7.52 53.44 5.44 5.16 16.34 8.62 8.27 22.99 6.96 3.44 12.52 14.7 4.63 18.81 24.71 34.14 7.64 19.95 48.59 14.12 31.77 27.53 8.94 30.96 41.61 7.07 18.62 42.82 12.77 14.32 51.74 41.07 4.22 24.45 16.62 28.24 11.02 12.08 11 5.75 5.69 53.19 19.23 9.52 56.73 8.19 34.24 6.22 8.74 24.53 3.65 22.91 7.81 15.05 6.09 4.77 35.04 38.06 6.76 12.51 6.13 37.24 7.65 40.07 32 36.86 8.07 38.69 33.86 4.84 2.98 10.18 34.79 6.67 8.97 39.74 9.95 5.06 13.74 3.23 79.21 28.83 16.18 7.73 29.09 5.75 37.05 15.52 7.62 45.77 4.57 21.16 4.74 36.05 5.03 17.35 3.39 48.27 5.63 5.78 36.33 13.16 5.8 3.79 20.33 13.27 34.42 5.52 2.52 4.03 32.32 3.76 4.82 17.8 19.91 10.03 4.32 3.55 8.72 16.77 5.18 5.49 5.69 5.63 24.52 4.12 23.56 3.21 48.4 31.11 5.58 53.01 37.42 36.86 3.41 60.86 24.48 26.13 9.12 5.98 5.46 5.17 21.88 24.59 39.94 15.36 6.51 4.73 3.98 25.74 26 8.57 3.98 14.34 3.26 19.13 24.75 41.6 5.06 25.42 13.36 13.97 17.94 5.26 15.01 23.36 3.79 32.24 23.13 9.59 11.27 23.13 18.64 64.8 21.96 6.14 13.32 41.66 54.74 3.49 12.35 7.75 25.63 19.3 12.12 9.4 36.42 33.13 26.49 40.28 59.95 7.69 14.86 16.03 39.84 20.57 7.46 2.75 9.74 8.83 55.9 60 58.95 17.95 5.25 17.36 8.48 15.51 4.88 16.01 4.21 13.03 24.19 11.07 29.96 7.31 28.94 8.34 52.93 3.65 14.42 7.99 7.03 6.06 30.1 14.18 27.77 12.94 7.69 24.19 14.79 36.39 41.99 4.72 16.56 7.04 50.57 5.32 26.2 8.32 12.04 42.25 11.86 17.17 8.5 4.33 33.6 12.23 47.12 29.98 18.51 15.24 52.58 13.78 54.29 23.4 24.14 75.51 45.75 6.67 20.15 2.85 3.19 11.72 5.31 33.81 8.75 23.34 4.64 6.82 5.73 38.29 56.25 4.81 3.51 4.52 6.56 10.92 4.07 15.76 9.16 51.26 40.56 4.51 58.65 27.43 24.68 49.62 17.14 19.75 4.2 29.24 30.21 28.64 6.45 56.77 43.14 6.79 29.12 60.38 8.48 3.66 4.98 5.37 29.92 6.13 27.42 5.59 3.95 24.97 44.22 25.5 5.47 26.89 17.73 41.41 6.67 3.84 7.51 35.85 17.21 7.83 9.21 17.2 24.03 3.05 5.04 38.63 11.99 49.42 3.31 41.5 32.01 3.5 9.31 12.65 15.46 54.07 44.59 29.91 30.3 23.02 8.48 3.41 8.56 42.35 20.55 25.37 69.3 16.03 8.59 14.45 6.12 6.08 6.29 15.81 7.25 38.86 29.88 4.82 4.26 39.17 18.37 39.3 3.85 19.13 38.64 58.23 10.42 9.93 13.61 6.28 32.82 19.92 7.7 3.31 7.72 14.74 5.12 23.72 15.53 5.25 6.55 5.54 6.47 50.59 52.91 12.17 17.84 26.34 12.43 8.62 12.25 8.35 10.22 35.19 3.27 4.63 5.86 45.29 3.53 5.26 15.38 3.75 6.65 4.31 9.09 45.63 17.22 5.06 12.5 3.77 43.34 7.78 49.37 27.84 4.93 32.83 16.75 3.99 52.83 26.46 6.73 15.12 18.14 6.32 67.8 48.34 11.31 26.68 27.31 3.7 5.39 4.11 11.27 53.41 23.78 16.96 6.98 47.69 7.23 7.97 9.77 22.36 17.85 12.12 4.73 7.21 11.24 18.17 12.31 36.89 4.83 10.33 5.55 4.16 33.18 18.3 4.21 6.91 31.3 7.44 8.52 4.75 8 50.6 15.17 10.04 9.92 5.61 18.66 16.41 48.1 14.14 6.05 78.99 5.97 28.25 10.98 12.92 5 4.83 3.74 55.08 22.57 29.05 36.25 5.68 4.45 5.43 39.36 5.75 7.42 9.65 61.67 4.09 3.38 17.31 6.6 27.26 26.12 34.04 21.35 18.56 26.12 24.19 5.68 5.47 4.35 4.14 4.34 35.81 14.17 40.61 8.02 23.64 29.46 5.7 36.74 26.35 16.63 57.07 12.54 37.98 4.03 16.39 19.22 3.37 52.67 19 45.59 31.79 38.96 23.17 42.32 3.78 4.83 4.95 21.11 22.98 5.22 21.22 17.75 8.58 10.16 2.44 4.74 30.04 8.41 6.04 8.38 9.62 18.97 1.76 27.3 36.79 10.87 48.73 47.54 4.6 37.25 30.14 24.78 41.32 8.46 3.31 11.58 62.29 7.05 12.92 6.51 42.72 10.49 24.12 15.06 8.53 32.45 4.87 39.96 14.35 20.74 41.85 31.67 44.17 41.64 13.69 3.46 40.49 4.65 47.87 12.99 37.56 14.81 68.62 30.83 21.11 2.75 7.82 38.59 12 27.67 5.54 16.63 30.72 8.48 55.75 6.3 3.48 1.82 18.11 15.27 4.17 4.96 10.52 27.52 19.39 9.67 67.45 15.44 5.6 20.63 4.02 3.53 32.68 5.91 5.3 41.6 10.4 29.69 27.2 40.1 16.61 8.81 18.13 5.28 41.19 5 4.76 11.52 6.21 5.38 11.54 6.27 7.66 18.12 7.05 3.29 8.65 21.1 47.05 22.86 29.9 32.25 7.04 4.23 4.63 36.76 42.68 33.86 5.29 15.23 20.51 30.05 39.37 6.27 9.36 4.67 7.83 10.46 4.66 8.3 27.52 29.14 48.96 37.5 6.75 10.96 55.97 13.71 18.83 8.02 7.03 22.56 36.22 23.76 43.56 15.34 20.22 7.24 19.48 33.73 16.41 3.25 69.23 13.86 9.15 19.3 5.64 25.42 6.82 5.51 17.13 27.09 35.45 12.93 6.1 11.46 33.39 14.77 35.34 14.5 8.44 2.8 11.13 6.48 37.43 6.42 43.27 45.01 8.35 57.07 5.75 19.34 48.32 18.88 14.55 5.57 5.2 10.9 11.23 11.45 3.02 61.89 36.08 15.25 53.61 20.73 6.26 18.33 8.37 3.56 46.17 4 14.28 11.38 8.14 3.95 39.08 4.9 3.17 38.37 5.03 6.33 3.04 37.39 4.81 39.68 14.03 39.06 9.18 8.5 51.03 19.38 7.88 4.85 7.05 8.44 51.25 6.01 6.25 3.34 8.22 6.47 5.98 6.5 14.44 7.26 40.73 34.58 9.44 19.53 34.57 8.75 4.55 47.98 8.03 11.76 12.02 55.93 22.63 23.74 11.99 14.04 24.44 8.2 70.23 8.01 33.47 21.19 6.15 17.94 68.18 7.95 43.12 7.74 9.84 54.11 5.54 2.52 27.75 1.8 3.54 31.87 19.09 8.21 18.97 28.63 6.92 6.13 19.01 44.22 44.39 8.5 14.12 41.48 7.98 54.8 16.25 28.7 23.68 7.84 23.24 13.05 3.58 8.18 32.01 4.35 16.56 4.26 15.13 33.61 4.68 6.93 47.87 5.08 6.41 16.05 6.71 15.78 7.65 9.19 4.36 5.58 26.29 64.15 9.41 11.22 73.59 15.71 3.13 33.22 49.57 4.98 19.29 45.38 65.15 6.05 62.46 15.5 69.37 10.57 35.51 7.71 43.38 2.98 16.04 26.84 6.12 13.6 42.23 30.84 5.03 12.6 41.92 4.62 17.48 10.74 51.57 28.48 54.81 28.52 8.32 17.3 11.34 9.92 7.02 5.32 8.49 31.8 6.07 33.46 61.82 10.12 15.28 53.32 12.83 59.65 41.44 11.38 14.32 52.29 12.69 52 7.31 5.08 45.69 13.28 27.83 22.93 30.14 56.31 42.35 20.87 4.6 20.45 4.48 2.26 11.83 22.84 43.03 5.32 10.19 57.06 6.85 44.62 6.89 13.89 6.59 44.15 39.2 7.64 12.04 30.5 33.96 2.65 21.23 5.04 49.24 4.59 26.43 1.26 13.83 25.24 11.33 25.31 22.03 21.97 5.59 13.3 9.97 40.89 26.1 30.66 42.24 18.41 37.7 28.43 12.3 7.38 36.19 36.19 7.92 50.78 7.09 63.29 39.23 41.13 7.63 81.46 3.87 15.7 11.47 14.06 28.83 9.39 21.32 4.05 10.64 30.44 6.81 36.82 3.64 9.11 26.15 7.4 15.79 8.99 4.48 24.48 4.96 6.62 45.78 8.25 9.77 13.9 10.14 11.63 31.19 30.35 49.98 48.56 7.82 3.2 26.38 15.33 69.1 5.77 7.45 17.96 53.61 5.34 6.13 39.6 3.83 20.24 17.56 23.99 4.7 4.88 9.07 3.69 10.81 21.86 4.18 5.95 9.57 22.86 6.8 8.19 4.21 22.03 3.54 40.63 44.49 7.49 35.33 4.87 25.14 6.49 13.41 4.72 29.85 6.51 5.24 17.06 47.53 32.77 2.95 30.7 70.72 6.77 5.42 11.48 3.32 10.95 12.31 6.93 6.66 7.17 5.61 2.37 17.21 3.94 11.05 54.9 4.59 8.05 7.58 56.72 27.18 35.34 3.63 7.11 22.28 37.56 39.76 13.12 5.37 15.23 8.98 6.7 47.71 10.56 26.4 16.41 45.87 41.35 4.37 43.63 7.09 2.97 6.42 18.62 58.32 42.99 5.53 6.35 5.43 14.58 4.23 48.67 9.31 7.52 30.25 4.71 41.25 53.28 40.22 9.23 6.21 29.69 4.91 36.17 17.13 26.76 4.21 3.74 3.68 5.17 9.65 24.44 40.19 25.43 49.9 4.73 74.84 42.36 8.68 19.11 10.9 22.95 23.85 6.46 37.02 57.7 17.55 9.66 18.03 6.07 9.02 57.84 6.59 5.65 6.39 11.67 15.83 5.45 27.27 4.5 13.48 12.37 5.61 23.86 4.53 4.66 75.05 17.93 10.68 10.71 14.96 6.52 5.58 19.81 7.21 30.39 25.6 6.88 6.11 49.42 41.52 81.32 22.75 12.55 28.9 10.62 3.82 61.86 19.33 36.45 32.6 5.05 21.65 4.74 4.72 35.45 38.71 24.49 67.01 26.65 61.22 28.75 3.83 8.05 30.57 43.05 61.68 29.59 17.38 50.91 29.86 61.33 42.77 17.57 7.77 4.47 5.81 8.97 25.94 3.44 7.07 3.82 8.06 4.9 34.28 11.38 3.48 4.68 10.85 11.16 5 27.54 4.89 20.26 54.59 53.39 5.9 38.9 72.68 12.07 6.27 4.96 4.93 40.62 82.12 2.69 11.05 22.25 11.46 12.78 10.96 6.04 63.63 33.61 5.72 7.82 8.94 11.14 14.49 43.11 18.67 3.03 3.59 10.09 36.47 49.78 11.19 2.75 10.98 10.36 5.81 9.74 3.79 37.07 5.3 23.73 9.51 44.97 18.29 5.59 34.93 26.93 31 26.88 7.43 20.27 5.87 6.2 5.47 36.19 24.74 4.46 17.69 6.68 33.09 3.56 28.07 41.42 28.56 40.46 20.58 25.87 16.98 10.67 23.31 4.67 44.46 8.69 23.71 25.14 4.7 2.24 3.29 6.93 38.06 15.97 5.12 3.71 65.94 52.72 6.12 36.72 2.85 19.88 7.3 59.34 5.64 7.9 49.85 27.54 62.15 7.02 15.97 13.59 3.84 4.91 48.39 48.88 6.93 21.17 39.66 5.32 7.56 41.92 5.41 10.73 7.5 33.56 7.4 39.53 6.08 15.4 15.98 38.6 39.6 3.47 26.48 9.17 9.45 6.45 18.45 56.85 35.9 16.55 6.29 4.89 35.67 15.01 17.63 5.94 18.75 4.49 8.52 5.62 65.64 8.15 3.45 18.15 4.8 35.13 47.66 20.28 30.46 4.81 31.9 22.63 21.49 15.71 12.79 20.6 3.25 5.73 5.99 47.79 28.68 39.59 5.5 38.72 33.05 4.83 6.81 10.12 4.86 21.2 9.87 6.4 32.94 3.71 12.13 5.23 37.2 4.91 29.81 3.23 20.79 17.57 4.32 4.57 9.57 28.56 10.55 60.71 35.26 5.32 29.15 9.45 11.21 7.43 4.52 5.25 17.29 3.23 10.2 30.8 3.66 19.52 22.3 16.29 8.73 8.47 19.94 8.93 17.13 22.4 5.28 7.28 4.44 7.23 12.7 56.11 7.62 2.27 28.45 27.22 15.93 50.59 22.51 34.91 26.24 10.83 24.65
3.89 2.93 1.03 4.88 3.08 3.04 3.82 3 2.78 1.69 4.13 3.02 2.38 3.74 1.95 2.51 1.6 2.9 3.65 30.96 2.84 2.5 5.02 2.23 8.33 2.4 1.09 2.63 5.1 2.42 1.97 2.33 2.22 4.29 2.2 2.35 1.2 1.84 13.28 4.27 1.45 3.15 1.89 3.8 0.74 2.35 2.45 12.3 3.16 4.59 2.76 6.05 1.46 2.47 4.43 2.25 4.92 1.32 2.71 8.48 2.9 3.07 3.45 2.5 2.99 3.08 3.05 1.75 5.03 2.18 2.37 3.44 8.45 1.32 2.48 2.47 4.83 3.78 28.91 3.02 18.35 5.44 2.56 1.61 1.72 3.06 1.99 1.69 5.22 2.62 1.67 4.58 1.16 1.79 14.42 2.85 4.32 2.38 2.91 1.88 4.31 1.89 2.58 2.47 2.67 3.69 4.49 4.24 1.85 3.55 2.76 4.17 3.35 1.6 3.22 1.92 3.05 4.26 2.86 3.74 4.04 3.64 2.4 2.16 4.92 2.73 1.99 3.18 3.29 4.15 2.48 1.35 1.35 3.7 2.2 5.06 2.68 2.42 2.82 1.61 1.44 1.92 2.84 2.05 2.08 4.51 2.74 1.92 2.38 3.21 3.29 0.95 13.16 2.94 2.72 2.12 2.06 1.8 2.03 4.74 1.58 4.66 0.54 1.15 2.45 5.06 3.66 2.31 1.71 3.75 4.08 3.91 3.18 2.12 2.6 2.66 4.63 2.98 7.03 4.31 2.56 2.71 3.51 3.78 2.36 4.51 1.13 3.14 2.43 2.81 3.6 2.56 2.32 3.36 2.94 4.61 3.74 4.89 0.79 2.12 18.63 2.11 1.62 5.59 2.85 3.82 9.85 3.02 3.1 1.82 1.89 2.67 8.97 2.82 2.47 3.69 2.97 1.67 5.23 2.41 3.19 1.27 4.56 2.34 1.04 2.1 4.04 3.37 4.99 5.35 1.97 3.28 3.4 2.99 3.21 3.53 2.83 3.7 3.53 3.82 1.74 1.59 4.13 3.37 1.26 2.61 2.79 3.21 2.15 2.22 1.45 2.24 2.69 3.15 2.78 2.4 1.54 2.37 3.88 2.55 0.93 2.18 1.45 3.37 4.13 2.38 2.38 1.97 3.19 3.87 3.1 4.35 4.11 4.38 2.91 3.38 2.28 2.88 5.04 2.5 1.61 3.87 2.66 3.81 1.83 5.93 1.71 1.46 1.81 4.33 0.68 1.59 2.38 1.53 2.92 3.92 1.9 1.77 2.86 11.28 2.12 2.54 3.14 2.63 1.55 4.95 3.63 3.14 2.25 4.45 3.56 8.11 0.85 1.11 1.89 2.13 2.35 1.48 2.13 5.35 0.47 2.18 2.47 2.31 2.09 5.7 4.8 3.8 3.52 4.5 9.77 2.02 4.89 2.14 4.08 1.09 1.87 1.32 2.45 2.32 3.3 5.42 5.16 3.45 1.72 1.17 2.25 2.24 3.24 2.23 2.67 3.34 2.56 4.26 2.48 3.28 3.09 1.38 2.06 2.88 3.28 3.38 1.42 1 5.5 2.35 0.84 1.75 5.1 5.05 2.25 3.31 2.67 2.67 1.9 2.22 18.13 2.45 3.23 10.19 4.84 4.64 1.84 4.16 1.89 5.58 4.08 3.14 4.21 7.79 3.92 2.61 2.58 2.16 1.01 2.67 0.85 3.01 1.39 2.1 3.71 1.99 0.98 2.17 2.12 3.5 3.75 3.52 1.96 3.15 0.92 2.03 1.96 3.84 4.95 2.98 4.04 2.94 2.4 6.3 7.5 2.05 4.47 2.65 5 1.51 2.53 2.88 3.02 2.45 5.74 1.25 2.31 4.08 4.91 1.64 1.75 0.95 0.69 15.31 2.79 3.15 2.32 2.37 1.37 2.91 7.49 3.07 3.2 2.96 2.89 2.61 6.05 3.96 4.15 3.38 4.26 3.88 2.32 2.65 3.38 1.73 1.87 1.91 1.92 13.74 3.86 6.08 3.25 3.72 2.2 2.28 2.31 4.36 3.21 1.45 1.33 1.88 2.81 2.01 1.54 4.31 5.6 3.86 2.06 2.03 1.89 3.55 2.21 5.51 4.42 3.22 2.31 1.76 2.55 3.33 2.43 3.66 2.08 4.53 3.73 7.32 2.78 3.42 3.43 1.78 2.11 2.54 2.75 3.38 2.15 2.68 3.25 3.39 2.03 3.87 2.62 2.27 12.09 2.07 2.66 4.41 4.18 2.3 4.86 1.73 4.51 2.49 3.37 0.76 2.35 1.69 0.59 3.27 3.22 5.08 3.52 4.78 2.31 3.91 1.57 3.84 1.82 3.71 2.45 2.52 2.05 4.82 2.27 3.15 2.44 3.84 2.3 2.27 4.96 2.45 4.42 1.19 1.97 1.84 1.87 3.62 1.73 3.54 2.78 1.91 2.88 3.63 1.96 1.3 1.75 3.89 2.43 3.57 2.46 1.86 2.1 8.65 12.64 3.09 5.7 3.36 3.81 3.58 4.18 1.24 3.75 2.63 1.73 1.66 2.98 3.41 2.47 1.84 2.58 2.16 1.87 2.39 3.61 2.79 3.24 3.17 2.85 0.52 3.37 1.82 4.06 2 1.98 3.39 1.31 1.39 0.58 3.65 2.03 3.23 0.87 4.96 1.27 1.17 1.77 3.4 1.02 3.77 14.97 10.78 2.21 1.36 2.32 3.8 1.38 2.09 2.61 13.05 2.28 3.34 6.14 1.79 4.77 2.25 2.4 4.91 0.57 2.87 1.99 4.7 2.96 4.33 3.53 2.83 2.07 2.03 2.19 2.88 2.28 1.36 2.58 2 1.48 3.51 3.2 2.06 5.97 8.35 6.91 1.91 19.71 2.73 3.93 2.24 2.09 0.66 3.14 2.18 4.23 3.99 4.59 1.8 2.65 2.47 2.17 1.66 3.58 6.24 2.67 1.66 10.47 6.24 4.06 1.78 1.31 2.25 4.12 2.47 3.62 2.12 0.93 2.57 3.17 12.63 2.42 4.34 1.97 10.92 6.76 2.08 1.67 2.27 7.92 0.79 1.99 3.83 1.27 3.07 4.26 2.66 3.88 2.8 1.92 3.62 3.01 1.96 1.09 3.66 3.24 1.45 2.17 2.27 1.75 1.97 2.34 3.17 6.27 2.07 1.74 5.19 2.92 1.55 2.92 2.5 2.57 2.43 1.74 5.2 2.67 2.47 4.91 1.63 5.37 3.4 0.86 1.73 1.56 3.09 2.35 2.42 2.78 2.47 9.63 6.67 3.57 1.91 1.75 3.84 4.47 3.82 6.37 2.69 2.32 8.98 2.63 4.68 2.81 1.57 6.03 1.89 3.44 2.85 2.91 2.21 2.81 6.93 1.84 2.74 3.47 2 1.72 2.34 3.41 4.83 3.81 3.68 3.57 7.41 1.54 2.51 3.56 1.76 3.76 1.46 6 3.9 3.6 4.34 0.51 4.56 1.55 2.12 1.42 1.93 3.18 3.39 1.25 2.56 1.51 4.03 2.6 1.79 1.79 3.23 2.21 2.85 6.77 3 6.52 2.39 2.97 1.5 7.1 4.98 1.72 7.63 4.87 1.8 1.88 2.73 2.3 1 0.48 4.25 2.95 0.26 2.95 6.75 8.64 1.75 2.74 2.43 3.27 2.43 4.93 1.62 1.65 3.66 4.4 3.17 2.76 3.38 1.35 1.68 5.95 3 1.25 2.6 2.6 1.96 4.58 1.1 2.11 23.52 2.06 4.55 1.25 3.13 5.03 4.12 2.67 2.33 1.43 4.45 4.98 4.93 2.93 1.84 1.69 2.64 0.76 4.07 1.99 5.86 2.7 2.59 2.04 2.04 2.1 3.51 2.73 1.33 6.9 2.44 2.84 3.95 2.64 4.91 6.35 1.76 2.72 3.45 1.6 0.96 2.7 4.78 2.35 2.66 1.92 1.56 3.37 2.62 2.8 4.03 3.37 2.29 1.99 2.66 3.04 3.4 3.05 1.83 2.07 4.38 3.76 5.11 3.46 1.26 20.91 4.12 1.41 2.88 3.33 2.72 1.77 2.84 1.06 3.56 2.35 5.8 1.25 2.62 1.86 4.3 2.68 1.67 1.84 3.21 2.39 3.84 3.26 1.14 1.51 4.79 2.83 2.26 1.45 2.39 1.5 0.23 0.83 2.13 2.96 6.27 3.72 2.04 2.2 3.92 3.12 2.12 2.69 3.49 4.85 3.83 8.93 1.89 0.88 1.48 1.86 2.61 5.5 26.58 2.53 2.27 3.78 2.59 4.45 4.51 1.8 2.07 2.14 4.68 2.78 3.29 2.68 4.44 2.35 2.11 0.39 2.46 2.25 1.98 1.62 2.91 1.17 2.27 1.97 3.14 2.48 2.33 2.12 1.56 2.43 6.89 1.79 1.99 5.03 2.95 6.05 3.08 3.31 3.63 3.37 2.84 2.47 2.73 1.79 1.01 1.81 7.85 7.06 3.68 3.09 1.78 2.38 3.34 2.33 3.18 0.57 3.25 1.99 3.64 4.55 3.22 9.89 6 1.51 0.92 4.26 1.81 1.71 4.37 1.37 0.69 1.41 3.68 1.82 2.27 3.08 1.04 5.77 2.3 6.28 1.42 3.09 9.43 3.04 3.7 2.74 2.08 4.49 3.06 2.39 1.91 0.99 1.7 5.06 3.2 2.82 2.63 1.44 1.38 4.72 1.81 1 2.53 2 1.99 2.99 3.73 2.06 2.14 2.17 1.47 4.57 3.96 2.81 1.71 2.07 1.78 2.82 2.61 1.15 2.94 2.82 1.59 1.95 2.34 0.5 1.05 2.7 2.38 5.89 2.84 3.08 1.62 5.3 3.57 2.74 2.26 4.33 4.15 4.09 2.1 3.2 2.7 2.64 3.12 0.78 3.79 1.39 1.2 2.67 1.01 0.97 2.21 2.7 4.14 2.06 3.62 2.17 14.44 24.47 3.75 2.56 2.37 1.99 3.75 2.1 1.28 1.19 2.47 1.29 1.75 13.55 4 3.22 2.07 1.95 2.21 2.43 4.23 2.23 1.44 2.36 2.46 2.05 3.64 3.05 1.94 3.2 1.67 3.45 2.89 2.32 3.59 2.26 0.96 2.33 6.75 4.8 2.79 1.86 3.1 4.29 2.39 12.85 1.97 2.81 2.41 3.16 2.96 3.32 2.61 2.36 2.33 1.3 0.56 2.62 6.23 5.29 2.72 2.75 2.85 2.16 1.3 2.23 2.15 2.36 4.37 2.65 2.78 5.06 2.79 2.35 1.75 1.55 3.92 3.53 2.85 3.46 5.08 2.07 1.58 3.57 1.29 1.58 4.69 2.1 3.09 3.23 1.84 3.07 1.56 2.43 3.32 1.99 2.33 4.21 2.63 2.76 2.91 1.72 2.34 8.54 4.98 2.17 0.72 2.24 2.1 1.54 4.32 2.62 3.85 3.64 2.86 1.61 4.73 2.13 1.21 2.18 1.87 1.38 3.18 3.25 5.31 1.15 3.9 2.54 3.47 1.98 2.42 3.3 1.39 3.03 2.93 2.83 2.52 4.56 1.68 7.61 3.41 1.68 4.59 8.52 4.06 2.82 2.41 2.09 1.75 4.62 5.35 2.52 3.78 3.17 2.09 1.9 1.9 1.45 3.2 3.57 4.93 1.65 2.01 2.18 1.49 2.67 1.82 4.01 3.93 2.59 1.65 2.36 3.07 4.4 1.87 2.87 2.92 3.57 3.25 1.06 4.71 3.48 3.26 2.73 2.35 3.21 3.98 13.83 1.85 2.99 2.74 2.16 2.28 1.54 2.96 2.93 2 1.48 3.42 3.53 8.47 1.48 3.74 2.58 1.26 6.13 2.77 1.8 2.11 5.22 17.6 2.22 2.83 4.79 4.16 3.21 3.09 1.91 3.36 2.52 3.81 3.75 3.67 2.29 2.15 3.52 1.66 2.7 3.5 3.72 1.94 3.14 1.81 1.86 2.5 4.06 11 3.13 3.16 1.93 2.79 3.79 2.36 0.83 3.24 3.56 3.2 3.08 16.23 2.82 2.23 0.61 1.75 1.96 2.05 4.56 1.63 3.29 2.51 2.99 1.8 5.15 3.85 3.66 1.37 15.4 2.6 3.43 2.52 1.47 2.28 0.5 1.58 2.12 4.7 3.34 3.48 2.57 6.05 1.97 0.61 3.21 3.12 8.14 4.28 9.96 2.85 3.94 4.66 4.52 2.16 1.77 3.3 2.34 1.7 3.14 1.53 2.78 3.31 2.63 1.81 2.69 2.13 2.95 6.74 2.8 3.55 4.03 2.11 1.93 7.77 1.88 3.15 3.21 1.28 3.99 2.76 2.73 0.99 4.74 2.49 7.44 4.86 3.34 4.64 2.52 2.76 1.83 3.29 5.07 2.16 3.14 1.41 2.21 3.76 4.01 1.3 3.26 2.45 2.61 2.03 3.05 2.19 3.09 6.03 2.61 5.4 3.74 1.7 0.68 1.22 1.98 2.73 2.09 1.35 7.92 14.7 1.18 2.89 1.72 4.55 3.03 1.43 3.58 4.42 3.48 3.38 1.48 3.75 3.93 3.92 2.34 2.46 4.03 1.71 5.08 3.01 2.91 2.5 9.23 1.38 0.33 3.82 1.53 1.54 0.78 1.89 3.25 2.06 1.94 3.04 2.96 2.57 4.87 1.58 0.73 2.38 4.31 2.72 2.61 5.18 5.01 3.62 2.69 2.08 20.54 3.39 3.27 2.57 1.58 2.04 1 3.71 3.24 2.7 4.11 3.63 3.11 2.3 3.58 2.41 3.82 1.43 3.24 1.85 1.75 1.28 1.02 3.52 2.38 2.56 3.07 2.27 1.43 2.53 3.19 2.59 2.1 2.95 2.79 4.37 4.8 2.35 3.33 2.42 4.14 2.61 1.84 7.02 2.66 2.05 3.22 2.45 2.31 24.74 2.02 8.32 1.85 2.17 1.72 3.59 2.28 1.93 2.05 3.54 3 1.53 2.59 2.45 4.32 2.54 2.16 2.02 5.94 4.31 1.02 2.62 2.26 2.29 3.05 1.83 2.64 3.37 3.86 1.56 3.07 2.26 2.14 3.87 1.92 1.98 1.11 3.68 2.62 5.57 1.22 1.06 3.93 2.89 4.31 4.36 4.85 7.05 2.47 3.35 0.62 1.76 1.68 2.06 3.02 8.04 3.63 3.8 2.42 3.9 0.56 1.48 4.49 2.56 2.42 2.94 4.04 4.44 1.68 9.02 3.48 3.37 2.52 1.64 2.36 2.89 2.94 6.29 1.94 3.03 3.05 4.18 3.12 2.81 1.92 2.02 1.44 4.47 2.12 2.19 4.13 2.32 2.22 2.57 1.32 1.43 2.64 1.85 1.77 0.65 4.47 1.95 1.43 2.21 2.89 2.25 3.4 8.22 2.33 2.92 2.69 4.59 2.52 2.52 2.28 2.94 1.7 2.62 2.31 1.37 1.53 2.41 2.29 3.09 2.11 10.45 1.85 1.94 1.5 0.89 4.74 1.88 2.14 2.76 2.95 1.16 2.83 3.54 4.83 3.26 3.78 7.63 3.59 4.45 1.63 1.86 3.11 3.24 2.43 2.55 1.43 3.58 3.46 4.17 2.43 2.49 1.45 3.21 2.42 1.49 2.44 1.36 1.26 0.73 2.31 3.24 3.92 3.62 4.81 3.64 3.88 2.47 2.36 4.53 2.76 2.93 9.82 4.03 1.82 1.51 2.06 3.92 4.13 2.6 1.02 2.15 2.52 5.88 2.92 2.58 1.15 1.89 3.5 1.93 0.55 1.25 5.17 2.09 2.5 0.34 1.58 1.68 2.91 3.04 1.17 0.73 3.67 3.13 2.74 0.43 2.01 1.87 3.51 1.33 2.29 2.65 4.68 2.32 2.54 1.53 2 3.09 2.65 3.74 1.37 12.19 1.45 2.41 2.2 3.29 1.79 2.03 2.18 2.01 2.02 5.24 5.77 2.33 3.61 4.67 1.24 3.12 2.45 2.1 1.84 2.97 3.35 3.65 15.07 3.27 4.71 0.89 1.55 3.21 2.33 5.82 1.59 2.16 2.57 2.53 2.32 14.49 2.46 1.55 10.8 1.62 3.31 3.46 2.57 2.79 11.14 3.45 6.04 2.54 1.81 7 3.35 2.19 3.17 1.67 1.45 0.93 1.58 16.62 4.09 1.98 3.37 2.26 1.69 1.11 2.76 2.21 1.22 2.3 2 1.79 4.73 2.09 2.61 1.46 1.7 1.07 3.03 2.25 3.43 2.09 3.86 2.24 2.22 2.41 4.49 2.72 0.61 3.85 3.74 2.72 1.36 1.49 2.62 3.65 19.18 2.42 1.82 1.39 3.38 3.97 16.61 5.19 2.96 2.59 2.16 4.55 4.3 3.51 0.97 7.93 1.87 2.11 2.56 2.74 3.81 3.79 0.46 1.02 1.52 2.87 2.46 4.46 2.78 2.08 2.73 2.26 1.3 2.62 2.62 1.03 3.86 1.68 2.62 3.63 3.47 1.75 3.89 3.7 3.53 1.91 3.04 2.06 1.58 5.15 1.55 2.73 1.75 2.73 4.22 2.99 3.25 3.65 1.9 1.49 2.93 2.23 4.07 2.91 1.96 1.08 4.22 2.8 4.81 2.09 1.61 3.58 0.74 2.3 1.23 2.57 1.55 3.31
5.05 0.18 0.13 0.77 1.21 0.37 0.64 1.18 0.32 0.1 1.8 0.87 2.6 0.63 0.48 0.95 0.62 0.26 2.79 0.31 1.61 1.82 2.31 1.21 0.66 0.18 0.71 1 0.26 0.7 0.62 0.25 0.39 0.97 0.27 0.18 0.41 0.37 0.44 0.48 0.95 2.03 1.55 2.63 1.25 0.9 2.96 2.9 0.27 1.58 1.69 1.18 0.68 0.12 1.52 0.5 1.3 0.09 1.69 0.92 2.34 1.4 1.3 0.34 1.05 0.78 1.47 1.06 0.8 0.35 0.28 1.96 2.42 0.93 2.77 0.27 0.28 1.6 1.15 2.16 2.86 1.19 0.95 2.18 0.27 0.78 0.28 1.3 2.31 1.53 2.1 0.67 0.72 0.85 0.53 1.82 1.14 0.4 0.12 0.11 0.96 0.22 0.31 2.03 2.23 0.84 2.3 1.3 0.3 2.57 1.17 0.49 0.51 2.83 0.11 0.4 0.26 1.75 1.4 3.39 1.46 0.68 0.85 0.69 2.82 0.16 1.16 0.3 0.43 0.39 0.17 0.36 1.36 0.41 0.15 0.57 0.21 0.82 1.95 3.18 0.91 0.4 1.45 0.07 1.29 3.05 1.54 2.66 0.08 2.05 1.23 1.97 0.42 3.11 1.13 0.99 0.17 0.1 0.57 0.67 2.37 0.68 0.19 2.31 1.13 1.04 2.54 0.5 0.31 0.42 0.22 0.3 1.23 2.36 0.16 0.15 0.29 1.58 1 0.64 1.73 0.31 5.46 1.23 0.65 2.21 2.46 0.57 0.81 0.68 2.3 1.12 0.63 0.06 0.56 2.6 6.58 1.31 0.38 1.67 1.48 0.62 0.29 4.83 0.57 2.56 0.94 0.15 0.27 0.4 2.25 2.24 2.37 1.27 1.74 0.87 0.33 0.94 1.1 0.96 0.38 1.03 0.67 0.58 1.11 1.02 3.25 2.19 1.2 0.42 0.31 1.32 0.22 0.3 0.42 1.16 1.33 2.1 2.16 1.85 0.6 1.8 1.61 0.81 3.17 0.94 2.14 1.45 0.27 0.46 0.97 4.02 0.93 0.14 1.41 1.53 2.05 1.33 2.99 3.6 0.69 0.39 3.95 0.84 0.95 0.24 0.11 1.58 1.65 0.11 0.44 0.98 0.8 0.59 0.13 0.23 1.99 0.42 1.11 0.79 0.23 1.61 0.53 0.54 4.44 0.72 0.21 1.13 5.56 1.97 1.54 0.33 1.04 0.27 2.22 0.46 0.66 0.57 1.75 1.27 0.5 0.38 0.91 1.53 0.39 1.63 0.27 0.93 1.63 2.91 0.62 0.28 0.66 1.36 1.49 0.96 1.14 1.41 1.17 4.25 1.01 2.36 0.7 0.28 0.24 0.87 1.1 0.47 0.22 0.86 0.2 2.13 0.92 0.54 0.46 0.91 0.27 0.86 1.39 0.65 0.21 0.5 2.73 0.84 0.35 0.1 0.49 0.25 0.34 0.89 0.22 0.95 1.3 0.42 1.96 1.73 0.31 3.45 2.39 0.67 0.42 0.86 1.33 0.44 0.5 1.12 1.62 0.87 1.86 1.04 0.22 1.49 0.4 3.06 1.09 0.56 0.09 0.29 0.41 1.13 3.79 1.05 0.16 1.67 0.9 1.98 0.92 0.49 2.54 0.61 0.89 1.53 1.44 2.18 0.43 1.21 0.73 0.28 1.19 1.5 0.5 3.06 0.24 0.82 1.36 0.83 0.38 1.19 0.16 1.02 1.46 0.32 2.23 0.18 1.55 0.86 1.14 0.54 0.81 2.18 2.54 5.65 0.08 1.93 2.38 0.18 0.44 1.94 0.42 0.43 1.98 1.88 2 2.56 1.47 0.2 1.11 0.78 0.45 2.19 1.24 0.29 0.56 0.53 2.11 0.9 2.05 2.28 1.99 0.37 2.94 1.73 0.76 0.26 1.93 2.08 3.63 1.34 0.5 1.42 1.95 2 1.18 1.29 0.89 0.85 0.46 0.27 0.24 1.44 3.67 1.7 0.57 1.7 0.11 0.47 0.41 1.83 0.28 1.35 0.49 0.68 1.7 0.21 0.98 0.17 3.53 1.31 0.28 0.87 0.66 1.05 0.66 0.24 0.99 2.44 3.24 1.58 0.53 2.98 1.32 0.66 1.62 0.91 0.71 1.78 1.32 0.52 0.35 0.56 0.54 0.32 1.74 1.82 0.53 0.64 2.46 0.21 2.77 0.98 1.7 1.43 4.18 0.06 0.23 2.53 0.31 0.4 1.43 0.24 1.38 0.83 1.02 0.07 0.94 2.91 0.82 0.06 2.29 0.86 0.34 0.3 1.34 0.47 0.57 0.95 0.53 2.05 1.7 0.89 1.65 4.81 0.31 2.83 0.09 0.7 2.57 0.99 0.53 0.39 1.73 0.25 1.26 0.37 1.93 1.03 1.4 1.22 1.09 1.03 0.96 0.66 3.88 0.53 1.63 0.5 2.37 2.37 1.16 2.3 1.74 0.38 0.55 0.62 0.08 0.2 0.57 2.15 0.87 0.69 1.89 1.12 0.88 1.34 0.35 0.94 0.28 0.52 0.5 1.32 1.08 1.6 1.61 0.31 2.68 0.13 0.21 0.67 1.35 0.3 2.15 0.99 1.25 1.72 0.73 0.47 0.13 1.37 1.02 1.77 0.16 0.24 0.89 0.7 0.83 1.68 1.42 0.85 0.16 0.72 0.45 1.78 2.49 1.09 1.59 2.75 0.44 0.74 1.63 1.38 1.28 0.46 1.35 0.17 1.81 1.48 0.35 1.76 2.65 2.07 0.51 1.89 2.54 0.5 4.39 1.1 1.45 1.31 0.56 1.26 1.53 3.3 1.06 1.78 1.31 1.01 0.95 1.66 1.4 1.39 3.57 1.15 0.64 0.17 2.49 0.32 0.88 0.36 0.82 1.37 0.92 1.46 2.29 0.59 0.29 1.2 2.97 2.49 2.08 0.26 0.65 1.43 0.3 1.99 1.58 1.27 0.46 0.64 2.5 1.46 2.34 0.83 0.26 0.51 0.4 0.27 2.26 0.07 0.49 1.41 0.72 0.34 0.12 0.66 0.16 0.93 2.28 0.99 0.76 0.94 0.74 1.93 0.64 0.65 1.26 0.26 0.77 0.25 0.62 0.69 0.55 1.47 1 2.07 0.14 0.47 0.62 1.21 0.58 1.48 0.44 0.87 0.49 0.53 0.29 1.76 0.98 0.12 1.68 0.89 1.11 1.76 2.66 1.04 0.75 1.3 1.8 2.26 0.41 0.31 2.78 3.75 0.23 0.27 0.13 2.17 3.22 2.56 1.93 0.07 0.66 1.93 0.17 0.92 0.44 0.18 0.06 1.44 0.46 0.18 1.04 0.23 1.67 0.09 0.15 0.8 1.97 2.26 0.81 0.83 0.38 1.8 0.15 2.6 0.15 0.49 1.32 0.07 0.51 0.9 0.74 2.41 2.46 2.89 0.12 1.24 1.97 0.07 3.76 0.19 2.31 0.18 0.41 2.09 1.53 2.11 0.33 0.76 1.6 0.34 2.14 0.96 0.07 1.42 0.32 0.97 2.22 1.17 3.65 0.22 2.79 0.07 0.62 0.64 0.66 0.13 0.76 0.34 1.26 0.4 1.27 1.8 2.58 2.1 1.78 0.23 0.45 0.92 1.79 1.71 0.69 1.26 1.21 0.81 1.6 1.49 0.62 1.82 0.19 0.43 1.16 0.42 1.48 1.64 1.05 2.03 1.71 0.35 0.93 0.27 2.29 0.53 1.68 25.17 6.05 0.12 0.6 0.23 0.18 1.53 1.32 1.02 2.08 1.07 0.16 0.25 0.17 2.27 0.7 0.94 2.73 2.51 0.95 0.71 1.56 1.84 1.46 1.26 1.85 3.12 2.9 1.09 0.28 2.25 1.69 1.61 0.66 0.75 2.81 1.31 0.09 1.43 0.26 0.95 0.54 0.43 1 0.8 0.18 0.5 0.55 0.6 0.15 3.17 1.02 0.81 1.12 1.81 0.97 0.56 0.62 1.95 0.44 0.37 1.69 0.18 1.61 2.48 2.82 1.36 0.28 0.77 0.14 1.7 2.42 2.08 0.96 0.17 2.21 2.03 0.88 1.05 0.15 0.63 0.34 0.44 3.13 0.84 1.34 1.77 0.37 1.3 0.36 0.21 1.14 0.51 0.1 0.27 1.16 0.34 0.38 0.96 0.46 0.94 2.28 0.76 0.34 0.99 2.2 0.54 0.62 1.06 1.15 0.11 2.13 2.25 0.11 1.91 0.55 1.39 1.3 0.68 0.97 1.21 0.77 1.53 1.36 3.71 1.74 0.5 1.24 1.48 1.54 0.55 2.19 0.16 0.28 0.7 1.78 1.15 0.59 2.3 0.29 1.39 1.13 1.4 1.89 0.79 1.06 1.13 1.65 1.72 2.09 1.31 0.1 0.3 0.34 2.54 1.02 1.93 0.23 0.28 1.38 0.98 0.1 2.83 2.5 0.53 1.2 0.25 1.09 0.28 0.12 2.19 0.73 0.41 1.71 3.13 0.86 1.52 2.81 0.92 1.78 0.73 0.99 1.08 1.43 0.32 1.99 0.71 1.54 1.6 0.51 0.82 1.85 0.3 0.39 5.53 0.21 0.24 0.47 0.84 0.67 1.36 1.68 1.69 0.19 1.84 0.88 0.13 0.56 0.31 1.38 0.97 0.71 0.79 0.63 0.09 0.89 2.05 0.73 1.08 0.31 2.03 0.85 2.73 0.17 0.15 0.66 2.19 0.51 2.83 2.46 0.2 0.43 0.76 1.09 0.56 1.05 1.22 2.61 1.1 1.46 0.51 1.07 1.46 1.53 2.93 0.06 0.22 0.1 0.38 1.11 1.66 0.36 0.92 0.18 0.82 2.08 1.49 3.85 1.1 1.25 0.15 0.87 0.41 2.24 0.53 0.2 1.38 1.54 2.46 2.69 2.18 0.39 0.14 2.54 3.04 2.55 0.54 0.48 1.09 0.79 1.6 2.24 0.11 4.05 0.1 1.37 0.59 0.8 0.74 2.02 1.69 1.52 0.23 0.12 1.02 2.21 0.69 1.47 0.68 1.13 1.36 1.37 0.36 2.86 0.62 2.56 1.09 1.14 2.54 1.34 0.91 3.5 0.26 2.23 0.67 0.29 0.65 1.54 0.38 0.12 1.36 0.18 1.37 0.57 1.23 0.08 1.45 0.49 1.8 0.61 0.11 0.47 0.32 0.64 0.39 1.31 1.53 1.02 1.38 0.19 1.62 2.08 3.56 0.45 0.06 1.85 0.08 2.03 0.14 0.84 0.61 0.23 1.74 1.88 1.85 1.29 0.51 0.66 0.67 2.99 1.87 1.1 1.3 0.13 1.73 0.61 3.02 0.15 0.3 1.35 0.63 0.13 2.02 1.39 0.73 0.24 0.24 0.53 0.33 2.42 0.6 0.51 0.84 1.29 1.29 0.8 0.52 0.26 2.63 0.13 2.21 1.09 1.38 1.97 0.13 0.12 0.78 0.57 0.88 0.53 0.36 1.26 0.36 1.16 1.2 0.27 0.33 1.14 0.29 0.89 0.88 1.91 0.8 0.73 0.93 0.55 0.28 1.44 4.94 1.15 0.52 1.55 0.85 0.1 0.83 1.12 0.43 1.56 1.92 0.22 1.45 3.03 3.29 0.55 0.32 0.86 1.04 3.28 1.51 1.38 0.27 0.19 0.44 1.96 0.72 1.27 0.25 0.79 1.48 1.3 1.4 0.64 2.83 0.82 1.74 0.78 1.16 3.49 0.94 1.69 1.61 3.26 0.37 1.1 0.4 2.66 2.28 1.64 0.41 0.99 1 0.28 3.15 1.11 3.72 4.2 0.32 2.06 1.83 0.35 1.61 1.02 0.14 0.59 1.13 1.06 1.01 1.14 0.23 0.33 0.63 1.03 1.36 0.22 0.22 0.63 1.55 1.71 1.54 0.68 2.07 1.71 1.6 1.06 0.93 0.41 0.33 0.36 0.83 1.48 0.32 0.78 2.36 1.33 0.98 0.8 1.3 0.8 3.64 3.62 0.06 0.1 1.06 1.61 0.3 0.63 1.36 0.1 0.17 8.43 0.23 0.28 0.62 0.38 1.2 0.27 0.19 2.57 1.08 0.94 0.26 1.93 1.14 0.6 0.69 1.27 0.06 1.41 3.28 0.52 1.29 0.87 1.06 0.26 1.46 1.19 0.53 0.29 3.01 0.52 0.52 1.64 1.91 0.82 0.63 0.3 0.24 0.27 1.29 0.25 1.84 0.37 1.57 0.26 0.41 1.47 0.66 1.29 0.51 1.28 0.53 1.78 0.79 0.39 5.27 0.12 1.18 0.25 1.46 2.73 2.23 0.72 0.35 2.26 0.26 1.53 0.54 1.88 1.31 0.95 2.06 1.31 2.71 0.86 3.58 0.1 0.17 0.51 0.92 1.56 0.15 1.84 1.64 3.13 1.2 1.21 0.34 2.57 0.34 0.72 1.74 1.34 0.58 0.72 0.73 0.37 0.83 1.01 0.16 1.91 1.63 0.26 0.9 1.27 0.45 0.94 1.76 0.83 0.81 0.58 2.92 1.72 0.44 0.17 1.47 0.52 1.85 2.22 1.71 1.1 0.17 0.92 1.32 1.15 0.36 0.17 1.31 0.11 1.38 0.38 0.24 0.21 1.41 1.24 2.11 0.87 1.61 1.13 1.71 0.85 1.49 0.32 0.08 0.66 0.26 0.32 0.8 0.7 2.73 0.65 0.27 1.34 0.41 0.85 2.83 1.06 0.75 3.84 1.44 1.56 0.26 0.33 2.39 0.09 0.14 1.61 0.19 1.5 0.56 1.53 1.44 0.63 0.18 0.62 4.52 3.09 0.69 0.55 3.08 0.25 0.61 0.31 0.63 0.3 0.62 3.62 0.56 2.05 2.95 1.63 0.71 2.57 0.07 0.36 1.35 0.72 0.4 0.39 0.95 0.25 1.55 0.63 1.26 0.12 0.96 0.92 1.81 2.38 1.13 0.39 0.37 0.51 1.05 2.28 1.77 0.07 0.33 4.37 3.18 0.99 0.19 0.25 0.46 0.78 0.38 1.46 0.36 0.51 2.9 0.06 0.7 0.84 0.88 0.28 2.15 0.98 1.39 0.52 0.4 0.11 0.61 0.35 0.89 2.09 0.47 2.22 0.28 0.88 0.25 0.26 0.13 1.08 0.39 0.07 1.05 0.37 1.16 2.21 2.21 0.38 0.13 3.53 2.09 2.03 2.44 0.53 1.66 1.9 2.64 0.23 0.15 1.62 0.36 0.57 2.3 1.37 0.44 0.65 1.04 2.74 0.4 0.11 0.72 0.31 2.16 0.27 1.91 0.35 2.65 1.91 2.23 0.66 0.47 1.04 1.19 4.22 2.21 0.93 0.56 2.57 1.12 2.32 0.96 1.14 0.89 1.66 1.11 2.29 1.19 2.04 0.3 0.29 0.38 1.74 1.69 0.41 1.71 0.56 0.27 0.28 0.57 2.53 1.1 0.18 1.46 0.76 1.5 1.88 0.25 0.26 1.39 0.21 1.1 0.53 1.41 0.98 4.92 0.65 0.43 0.92 0.11 1.2 1.97 0.37 0.96 0.25 0.98 1.93 0.33 0.97 0.08 2.53 0.1 0.27 1.44 1.55 0.3 2.95 3.14 2.14 0.22 2.75 2.37 2.73 0.08 0.54 1.98 1.33 2.85 0.68 0.15 0.09 1.25 1.9 0.4 0.71 1.41 1.66 3.02 1.23 1.2 0.73 2.33 0.38 2.46 1.18 0.36 0.3 0.26 0.25 1.4 1.25 2.11 0.35 0.65 0.26 0.28 1.23 0.47 0.73 2.57 0.3 1.3 2.34 1.5 2.28 2.82 1.37 0.41 0.24 2.57 0.13 0.5 0.2 1.12 1.26 0.08 0.13 0.35 0.92 1.19 1.59 1.22 0.92 2.78 0.06 0.28 0.67 0.48 0.09 0.93 3.67 1.6 0.24 1.19 0.64 0.46 2.87 0.56 0.42 0.73 0.43 1.33 0.25 1.55 0.49 4.3 0.39 1.09 1.54 0.39 0.88 0.83 2.85 0.19 0.41 1.11 0.22 3.05 1 0.28 0.24 0.26 1.75 0.07 0.36 0.35 0.76 0.34 1.76 1.74 0.82 0.61 1.62 3.5 0.24 1.1 2.23 3.07 1.13 2.38 2.02 0.4 3.3 0.53 0.36 0.96 0.73 1.64 0.62 0.38 0.19 4.28 1.48 1.36 0.9 0.33 3.57 0.57 2.08 1.69 0.45 1.2 1.29 0.57 0.33 0.47 1.5 0.18 1.71 0.21 0.84 1.45 0.83 1.35 2.01 0.85 1.49 0.44 1.73 1.49 0.51 2.03 2.03 0.24 1.35 0.5 0.9 1.87 0.16 2.19 2.44 1.52 0.51 0.16 1.37 1.33 1.79 1.32 3.95 3.29 0.08 1.13 0.67 2.5 0.53 0.71 1.76 0.19 1.3 1.18 0.67 2.36 3.17 0.25 0.91 0.29 0.39 0.76 0.32 0.28 2.88 0.54 0.77 1.87 1.01 1.98 2.83 0.14 1.55 1.62 1.82 0.98 0.18 1.75 0.39 0.12 2.02 1.71 1.54 1.82 2.41 1.12 0.78 1.17 0.12 2.25 2.28 0.27 0.28 1.46 1 0.17 1.08 0.11 0.65 0.97
0.59 0.27 0.09 0.26 0.12 0.35 0.13 0.27 0.73 0.11 0.7 0.44 0.41 0.72 0.38 0.15 0.35 0.08 0.23 1.07 0.24 0.09 0.84 0.25 0.55 0.26 0.82 0.36 0.23 0.23 0.15 0.16 0.27 0.22 1.18 0.14 0.35 0.12 0.26 0.11 0.06 0.69 0.1 0.5 0.25 0.47 0.71 0.24 0.87 0.37 0.24 0.21 0.15 0.35 0.57 0.8 0.21 0.24 1.2 0.29 0.28 0.09 0.07 0.33 1.07 0.21 0.39 0.6 1.16 0.12 0.11 0.36 0.54 0.14 0.64 0.39 0.32 1.05 0.74 0.1 0.29 0.27 0.07 0.1 0.21 0.22 0.07 0.14 1.1 0.73 0.26 0.51 0.74 0.09 0.28 0.27 0.16 0.16 0.13 1.12 0.12 0.79 0.16 0.4 0.65 0.43 0.53 0.22 0.21 0.25 0.12 0.19 0.37 0.19 0.1 0.2 0.31 0.21 0.59 0.29 0.15 0.36 0.59 0.45 0.34 0.08 0.25 0.2 0.83 0.24 0.35 0.5 0.43 0.35 0.2 0.14 0.25 0.32 0.2 0.12 0.28 0.88 0.1 0.15 0.39 0.47 0.28 0.17 0.17 0.08 0.33 0.33 0.37 0.31 0.56 0.27 1.79 0.42 0.15 1.04 0.09 1.83 0.06 0.13 0.64 0.32 1.17 0.22 0.11 0.78 0.41 0.23 0.1 0.26 0.23 0.12 0.16 0.39 0.21 0.31 0.33 0.86 0.28 0.52 0.12 0.73 0.2 0.27 0.2 0.25 0.08 0.31 0.1 0.15 0.29 0.15 0.68 0.56 0.11 0.55 0.83 0.2 0.15 0.58 0.33 0.21 0.42 0.62 0.3 0.21 0.15 0.44 0.26 0.3 0.71 0.24 0.14 0.13 0.4 0.25 0.55 0.91 0.19 0.08 0.09 0.37 0.27 0.1 0.48 0.29 0.11 0.26 0.07 0.69 0.24 0.19 0.43 0.12 0.56 0.59 0.25 0.16 0.45 1.11 0.3 0.1 0.41 0.27 0.11 0.15 0.13 0.8 0.32 0.31 0.53 0.08 0.21 1.1 0.75 0.12 0.23 0.08 0.11 0.29 0.48 0.18 0.3 0.99 0.29 0.29 0.14 0.51 0.3 0.16 0.72 0.29 0.23 0.92 0.77 0.12 0.29 0.22 0.06 0.57 0.1 0.36 0.41 0.15 0.08 0.11 0.08 0.09 0.15 0.84 0.29 0.45 0.33 0.25 0.24 0.91 0.35 0.26 0.39 0.56 0.73 0.33 0.41 0.57 0.2 0.09 0.09 0.39 0.22 0.18 0.16 0.17 0.26 0.26 0.14 0.16 0.07 0.17 0.09 0.09 0.3 0.31 0.1 0.42 0.34 0.22 0.29 0.1 0.22 0.25 0.24 0.1 0.19 0.08 0.11 0.16 0.54 0.8 0.1 0.5 0.19 0.38 0.09 0.67 0.58 0.1 1.42 0.22 0.23 0.28 1 0.35 0.57 0.59 0.19 0.16 0.15 0.1 0.08 0.21 0.61 0.35 0.07 0.15 0.19 1.06 0.46 0.19 0.24 0.1 0.27 0.18 0.71 0.21 0.09 0.46 0.41 0.52 0.18 0.55 0.35 0.09 0.36 0.61 0.09 0.76 0.4 0.32 0.13 0.21 0.32 0.09 0.08 0.09 0.26 0.09 0.44 0.13 1.84 0.42 0.59 0.55 0.28 0.35 0.86 0.69 0.1 0.13 0.11 1.2 0.25 0.65 0.31 1.13 0.12 0.95 0.41 0.36 0.23 0.13 0.23 0.67 0.18 0.07 0.78 0.35 0.28 0.11 0.08 0.35 0.38 0.2 0.54 0.4 0.09 0.09 0.25 0.71 0.5 0.47 0.14 0.14 1 1.73 0.14 0.89 0.14 0.35 1.2 0.08 0.22 0.15 0.23 0.15 0.14 0.31 0.35 0.62 0.07 0.1 0.12 1.29 0.39 0.33 0.35 0.65 0.32 0.11 0.37 0.19 0.3 0.2 0.2 0.13 0.59 0.18 0.42 1.79 0.34 0.25 0.12 0.24 0.18 0.94 0.16 0.97 0.19 0.21 0.7 0.22 0.11 0.06 0.18 0.74 0.19 0.36 0.4 0.24 0.2 0.21 0.42 0.42 0.1 0.6 0.16 0.56 0.35 0.26 0.21 0.33 0.19 0.19 0.23 0.06 0.82 0.19 0.41 0.28 0.09 0.37 0.27 0.09 0.63 0.18 0.18 0.11 0.32 0.18 0.11 0.06 0.24 0.15 0.33 1.29 0.1 0.86 0.15 0.07 0.33 0.31 0.35 1.08 0.13 0.91 0.08 0.23 0.08 0.13 0.24 0.27 0.21 0.67 0.08 0.11 0.29 0.63 0.24 0.11 0.44 0.23 0.24 0.36 0.25 0.41 0.44 0.89 0.67 1.56 0.23 0.16 0.35 0.73 0.2 0.22 0.25 0.67 0.1 0.19 0.32 0.35 0.71 0.07 0.63 0.32 0.4 0.22 0.19 0.22 0.23 0.1 0.12 0.41 0.09 0.38 0.31 1.1 0.69 0.39 0.68 0.15 0.44 0.3 0.17 0.43 0.12 0.26 0.06 0.18 0.18 0.26 0.49 0.1 0.15 0.63 0.11 0.17 0.17 1.06 0.39 0.23 0.22 0.16 0.14 0.07 0.62 0.2 0.32 0.18 0.26 3.58 0.22 0.34 0.59 0.41 0.37 0.07 0.3 0.58 0.09 0.15 0.96 0.58 0.12 0.19 0.42 0.12 0.31 0.27 0.3 0.38 0.21 0.5 1.51 0.48 0.39 0.43 0.25 0.63 0.46 0.27 0.37 0.22 0.3 0.08 0.27 0.15 0.84 0.29 0.28 0.62 0.14 0.13 0.16 0.94 0.07 0.29 0.94 0.1 0.09 0.58 0.53 0.15 0.6 0.95 0.65 0.29 0.33 0.08 0.13 0.36 0.59 0.15 0.15 0.35 0.11 0.4 0.3 0.1 0.09 0.29 0.49 0.36 0.19 0.12 0.64 0.06 0.66 0.22 0.1 0.79 0.26 0.24 0.16 0.31 0.12 0.07 0.18 0.23 0.23 0.32 0.16 0.47 0.5 0.13 0.38 2.15 0.18 0.1 0.43 0.12 0.14 0.74 0.36 0.31 0.08 0.26 0.1 0.5 0.28 0.2 0.17 0.43 1.06 0.12 0.91 0.36 0.13 0.42 0.11 0.57 0.17 0.11 0.16 0.24 0.45 0.25 0.15 0.07 0.64 0.31 1.82 1.12 0.45 0.21 0.14 1.52 0.23 0.18 0.13 0.55 0.5 0.83 0.25 0.32 0.1 0.55 0.15 0.34 0.46 0.17 0.27 0.48 0.09 0.15 0.27 0.41 0.35 0.54 0.56 0.12 0.09 0.11 0.08 0.13 0.72 0.14 0.85 0.72 0.16 0.12 0.13 0.63 0.11 0.31 0.16 0.56 0.15 0.35 0.2 0.33 0.11 0.31 0.31 0.18 0.12 0.9 0.1 0.17 0.23 0.07 1.37 0.16 0.16 0.25 0.36 0.33 0.11 0.6 0.31 0.16 0.32 0.96 0.42 0.22 0.08 0.22 0.07 0.11 0.19 0.93 0.65 0.96 0.24 0.44 1.11 0.12 0.35 0.15 0.11 0.12 0.25 0.37 0.2 0.12 0.15 0.13 0.66 0.87 0.09 0.46 0.16 0.25 1 0.98 0.18 0.33 0.19 0.3 0.07 0.11 0.68 0.74 0.22 0.71 0.09 0.63 0.3 0.33 0.39 0.13 0.11 0.2 0.18 1.11 0.54 0.3 0.48 0.35 0.23 0.22 0.38 0.22 0.4 0.36 0.21 0.13 0.12 0.39 0.1 0.08 0.3 0.36 0.07 0.32 0.14 0.14 0.52 0.07 0.17 0.1 0.22 0.29 0.17 0.31 0.25 0.62 0.13 0.19 0.13 0.23 0.16 0.19 0.29 0.13 0.4 0.19 0.39 0.49 0.27 0.1 0.47 0.86 0.23 0.13 0.25 0.25 0.07 0.61 0.26 0.48 0.08 0.7 0.11 0.27 0.15 0.15 0.26 0.17 0.28 0.32 1.5 0.55 0.12 0.2 0.13 0.16 0.28 0.13 0.2 0.3 0.05 0.06 0.08 0.28 0.29 0.31 0.31 0.38 0.25 0.11 0.07 0.1 0.16 0.09 0.08 0.29 1.05 0.08 0.57 0.62 0.51 0.26 0.49 0.31 0.2 0.16 0.47 0.54 0.95 0.68 0.18 0.18 0.11 0.1 0.24 0.3 0.51 0.15 0.19 0.12 0.05 0.53 0.19 0.78 0.37 0.31 0.28 0.15 0.25 0.19 0.64 0.62 0.32 0.47 0.28 0.18 0.07 0.22 0.94 0.26 0.93 0.38 0.43 0.12 0.38 0.52 0.31 0.33 0.06 0.32 0.46 0.34 0.17 0.25 0.91 0.1 0.59 0.09 0.29 0.22 0.14 0.32 0.16 0.23 0.33 0.22 0.4 0.12 0.24 0.24 1.18 0.67 0.14 0.6 0.08 0.28 0.11 0.25 0.36 0.51 0.3 0.29 1.06 0.08 0.65 0.15 0.31 0.45 0.61 0.08 0.29 0.32 0.21 0.15 0.55 0.3 0.22 0.17 0.31 0.29 0.22 0.86 0.17 0.28 0.46 0.08 0.12 0.14 0.15 0.22 0.56 0.31 0.23 0.1 0.6 0.11 0.5 0.12 0.08 0.38 0.19 0.14 0.28 0.4 0.55 0.22 0.09 0.11 0.1 0.48 0.08 0.1 0.27 0.38 0.47 0.37 0.54 0.23 0.38 0.4 0.21 0.35 0.11 0.22 0.29 1.48 0.14 0.56 0.26 0.13 0.36 0.18 0.08 0.26 0.21 0.19 0.81 0.31 0.34 0.07 0.38 0.46 0.07 0.1 0.29 0.46 0.07 0.24 0.1 0.14 0.07 0.19 0.06 0.35 0.32 0.12 0.24 0.58 1.43 0.26 0.16 0.11 0.19 0.68 0.32 0.07 0.23 0.95 0.33 0.74 0.1 0.09 0.47 0.16 0.33 0.24 0.12 1.02 0.26 0.33 0.19 0.2 0.3 0.33 0.32 0.31 0.42 0.08 0.89 0.24 0.49 1.18 0.22 0.23 0.16 1.23 0.08 0.41 0.09 0.11 0.42 0.23 0.39 0.22 0.13 0.44 0.71 0.32 0.11 0.17 0.17 0.23 0.1 0.2 0.4 0.09 0.12 0.22 0.11 0.57 0.16 0.28 0.12 0.3 0.14 0.74 0.11 0.27 0.06 0.26 0.16 0.42 0.62 0.46 0.86 0.26 0.39 0.09 0.1 0.33 0.21 0.12 0.64 0.56 0.27 0.3 1.3 0.8 0.06 0.12 0.24 0.28 0.1 0.89 0.24 0.86 0.39 0.08 0.21 0.42 0.19 0.26 0.11 1.22 0.37 0.26 0.24 1.11 0.1 0.96 0.53 0.44 0.07 0.21 0.34 0.12 0.45 0.28 0.22 0.44 0.12 0.58 1.92 0.28 0.13 0.45 0.42 0.22 0.16 0.37 0.33 0.18 0.35 0.32 0.14 0.16 0.41 0.18 0.49 0.11 0.25 0.59 0.25 0.83 0.28 0.13 0.17 0.38 0.32 0.22 1.75 0.31 0.26 0.13 0.13 0.35 0.22 0.24 0.27 0.12 0.22 0.3 0.12 0.16 0.16 0.27 0.53 0.17 0.74 0.21 0.26 0.16 0.25 0.35 0.14 0.1 0.2 0.28 0.45 1.04 0.07 0.29 0.58 0.21 0.22 0.31 0.26 0.22 0.6 0.27 0.18 0.37 0.25 0.51 0.22 0.14 0.34 0.32 0.28 0.29 0.18 0.11 0.11 0.46 0.46 0.78 0.31 0.35 0.14 0.14 0.21 1.27 0.09 0.42 0.31 0.14 0.09 0.1 0.87 0.13 0.41 0.34 0.11 0.23 0.2 0.08 0.07 0.63 0.24 0.29 0.27 0.12 0.11 0.36 0.33 0.07 0.21 0.26 0.12 0.17 0.28 0.4 0.09 0.13 0.66 0.09 1.34 0.43 0.76 0.49 0.32 0.17 0.29 0.11 0.07 0.12 0.19 0.12 0.44 0.32 0.08 0.73 0.08 0.13 0.37 0.25 1.31 0.74 1.08 0.24 0.52 0.16 0.64 0.45 0.14 0.19 0.57 0.48 0.12 0.14 0.09 0.14 0.13 0.22 0.71 0.22 0.36 0.42 0.68 0.22 0.3 0.07 0.28 0.07 0.07 1.36 0.84 0.09 0.09 0.23 1.08 0.13 0.17 0.34 0.37 0.28 0.18 0.11 0.54 0.08 0.07 0.33 0.22 0.11 0.17 0.09 0.82 0.34 0.28 0.3 0.07 0.23 0.12 0.16 0.11 0.2 0.34 1.52 0.15 0.25 0.47 0.16 0.84 0.16 0.16 0.51 0.21 0.09 0.13 0.29 0.16 0.2 0.24 1.39 0.37 0.25 0.47 0.98 0.17 0.14 0.13 0.69 0.24 0.16 0.23 0.11 0.26 0.15 0.15 0.43 0.47 0.1 0.52 0.37 0.17 0.94 0.09 0.1 0.13 0.65 0.28 0.17 0.74 0.5 0.13 0.28 0.07 0.1 0.13 0.31 0.13 0.16 0.3 0.4 0.27 0.29 0.1 0.09 0.42 0.82 0.27 0.26 0.13 0.07 0.31 0.69 0.56 0.19 0.96 0.34 1.74 0.25 0.17 0.46 0.35 0.23 0.57 0.15 0.26 0.09 0.13 0.17 0.24 0.37 0.39 0.58 0.37 0.08 0.32 0.24 0.19 0.87 0.24 0.32 0.6 0.36 0.67 0.09 0.09 1.08 0.08 0.37 0.1 0.17 0.38 0.43 0.19 1.44 0.14 0.36 0.22 0.13 0.13 0.11 0.76 0.1 0.54 0.23 0.19 0.12 0.12 0.1 0.15 0.3 0.08 0.43 0.24 0.41 0.07 0.27 0.32 0.44 0.1 0.14 0.08 0.23 0.07 0.15 0.32 0.29 0.14 0.14 0.17 0.24 0.3 0.21 0.17 0.94 0.3 0.21 0.15 0.32 0.26 0.27 0.85 0.21 1 0.23 0.1 0.18 0.26 0.09 0.11 0.14 0.19 0.13 0.94 0.09 0.07 0.29 0.6 0.86 1 0.09 0.49 0.22 0.46 2.38 0.29 0.72 0.1 0.33 0.09 0.12 0.1 2.51 0.88 1.39 0.12 0.17 0.85 0.22 0.44 0.25 0.51 0.11 0.52 0.41 0.52 0.42 0.12 0.4 0.24 0.13 0.15 0.26 0.43 0.19 0.13 0.16 0.12 0.53 0.06 0.31 0.09 0.35 0.09 0.43 0.36 0.63 0.15 0.15 0.23 0.49 0.3 0.55 0.29 0.42 0.57 0.31 0.65 0.3 0.22 0.15 0.38 0.11 0.14 0.09 0.08 0.28 0.06 0.44 0.11 0.46 0.13 0.29 0.44 0.28 0.6 0.15 0.11 0.37 0.3 0.56 0.23 0.12 0.22 0.29 0.27 0.21 0.23 0.69 0.09 0.24 0.16 0.07 0.19 0.18 0.17 0.94 0.06 0.12 0.06 0.6 0.13 0.39 0.46 0.39 0.26 0.16 0.33 0.16 0.09 0.07 0.54 1.68 0.42 0.08 0.23 0.83 0.42 0.27 0.35 1.14 0.61 0.45 1.43 0.11 0.09 0.4 0.2 0.08 0.08 0.11 0.28 0.16 0.27 0.09 0.4 0.07 0.71 0.11 0.21 0.23 0.3 0.1 0.1 0.25 0.45 0.08 0.3 0.19 0.18 0.09 0.32 0.56 0.1 0.1 0.25 0.29 0.59 0.09 0.3 0.21 0.18 0.1 0.19 0.92 0.12 0.2 0.05 0.15 0.16 0.57 0.58 0.24 0.14 0.3 0.13 1.21 0.13 0.64 0.22 0.12 0.11 0.61 0.18 0.17 0.52 0.26 0.11 0.29 0.11 0.75 0.14 0.27 0.36 1.11 0.15 0.39 0.73 0.29 0.49 0.37 0.12 0.24 0.16 0.29 0.55 0.26 0.35 0.48 0.32 0.9 0.25 0.54 0.11 0.12 0.33 0.88 0.23 0.55 0.24 0.1 0.34 0.43 0.11 0.11 0.25 0.19 0.12 0.37 0.07 0.32 0.17 0.35 0.43 0.28 0.93 0.09 0.32 0.1 0.4 0.14 0.67 0.22 0.17 0.17 0.4 0.2 0.1 0.49 0.19 0.19 0.09 0.32 0.19 0.35 1.47 0.07 0.46 0.19 1.74 0.57 0.4 0.8 0.39 0.23 0.12 0.85 0.4 0.26 0.14 0.22 0.16 0.31 0.08 0.64 0.23 0.21 0.2 0.16 0.07 0.34 0.3 0.26 0.7 0.87 0.18 0.31 0.27 0.43 0.24 0.09 0.5 0.22 0.62 0.42 0.08 0.35 0.21 0.2 0.09 0.23 0.24 0.32 0.27 0.34 0.18 0.24 0.22 0.4 0.34 0.18 0.23 0.15 0.1 0.18 0.41 0.11 0.08 0.28 0.1 0.64 0.14 0.29 0.46 0.42 0.19 0.26 0.14 0.1 0.26 0.09 0.29 0.1
7.4 12.51 15.93 14.6 12.32 10.71 39.11 24.01 22.46 38.93 12.87 14.96 9.16 26.34 18.47 22.52 14.8 15.01 9.56 16.17 7.38 6.41 5.05 17.67 20.48 15.36 24.99 19.62 34.7 20.82 29.22 14.97 15.41 27.78 20.21 42.57 11.93 12.16 20.95 6.87 9.2 9.07 15.59 7.25 11.45 23.23 10.76 17.22 8.61 23.14 7.66 43.53 7.92 15.21 12.84 11.21 14.43 8.79 18.58 21.2 11.61 16.74 4.71 12.42 19.24 6.76 13.57 16.71 30.95 25.33 16.73 10.72 8.44 8.01 4.91 29.1 19.65 17.57 21.37 12.8 12.87 12.49 10.85 14.19 8.16 13.52 17.98 9.65 7.33 16.89 17.02 8.68 16.2 26.84 35.93 24.35 24.81 9.19 12.77 9.69 5.1 13.98 8.71 8.49 14.31 6.05 24.4 22.61 20.72 5.53 14.67 16.84 19.36 6.71 33.5 28.73 29.99 8.55 19.2 8.04 23.18 9.95 14.68 23.05 8.42 8.78 6.88 14.57 15.93 15.83 22.84 9.85 17.5 15.97 28.73 15.7 31.32 8.75 7.09 5.77 16.85 20.72 7.98 36.24 13.97 6.25 15.09 6.86 7.62 9.11 30.4 8.51 10.97 12.5 8.7 12.81 38.28 24.87 37.97 13.14 8.69 13.87 29.45 5.88 18.09 11.47 17.01 10.4 6.04 19.57 12.96 23.3 19.25 7.04 16 19.4 22.23 7.32 14.63 20.53 7.54 28.73 14.86 19.12 8.35 7.5 7.46 8.1 29.66 12.41 6.48 16.7 7.47 43.16 21.94 8.14 5.79 22.9 16.1 17.27 11.92 30.9 9.95 18.34 11.72 5.56 17.84 24.17 20.82 31.75 5.66 9.13 18.05 22.02 10.62 16.21 23.22 12.37 24.4 15.4 13.88 7.99 21.7 13.93 5.61 17.66 6.19 9.59 20.09 7.67 8.51 6.42 34.56 20.89 8.66 9.01 26.78 9.3 9.17 22.53 18.22 14.41 10.74 8.09 8.04 16.13 5.51 5.85 35.6 11.35 7.1 5.46 16.76 17.23 10.84 6.37 9.3 15.08 5.78 7.68 21.78 23.77 6.3 12.38 23.08 6.86 21 5.91 8.13 20.72 18.74 15.54 22.35 20.93 24.38 11.94 7.47 21.92 20.07 14.99 10.67 7.01 17.47 9.56 10.53 22.66 9.64 6.33 22.43 14.38 7.72 43.47 9.15 8.74 15.02 18.63 26.44 23.34 45.15 24.49 17.19 16.78 22.23 7.92 9.74 22.96 17.38 13.76 13.3 9.18 7.87 10.5 27.52 17.7 26.03 25.44 11.64 15.61 14.54 7.94 13.41 8.92 6.77 40.13 10.41 10.07 20.07 29.12 20.82 18.22 49.1 4.48 6.38 5.87 5.68 6.17 10.82 12.11 14.22 17.78 25.19 13.09 6.95 22.1 9.57 27.34 15.6 6.53 14.21 17.92 16.5 10.47 12.85 16.01 8.92 5.39 28.41 6.82 23.87 14.88 24.63 14.35 11.29 16.93 12.35 35.49 26.64 14.44 33.14 10.02 12.27 7.96 10.07 10.86 19.36 10.82 15.27 11.32 9.47 6.73 18.24 14.77 10.84 8.03 17.17 21.09 6.97 6.78 7.95 27.15 9.6 13.31 19.7 6.62 11.56 17.83 15.88 9.22 6.65 7.82 9.53 6.65 12.86 8.03 14.89 13.69 14.3 7.93 23.4 8.71 5.84 14.97 16.7 31.32 20.52 23.06 20.65 10.88 24.97 6.41 11.91 7.72 35.76 18.58 21.57 27.79 10.46 5.21 24.02 15.83 25.54 17.54 17.24 7.35 22.96 17.38 6.98 9.05 23.03 20.92 12.37 35.89 40.29 29.7 7.53 10.12 11.18 6.7 10.26 38.57 7.93 12.59 21.4 21.13 4.65 4.89 7.13 22.26 8.23 18.18 7.5 7.54 7.25 8.24 25.72 7.29 22.57 25.61 5.89 8.57 5.74 6.75 8.94 21.83 40.42 9.52 12.46 17.27 17.96 6.53 24.45 7.7 13.43 30.93 8.88 20.09 5.47 29.64 21.12 13.23 11.44 26.41 10.16 18.78 29.64 5.72 15.9 11.97 6.77 14.01 10.8 29.59 9.87 24.52 12.7 6.1 7.14 28.26 16.97 7.23 14.64 32.06 13.33 23.22 12.82 22.07 8.14 24.35 10.31 5.7 10.6 15.65 19.15 19.41 22.91 21.95 33 14.53 5.9 31.15 13.17 29.42 12.2 24.18 7.43 10.52 7.99 25.92 11.65 18.66 10.88 24.25 5.31 11.05 21.89 21.99 9.79 14.63 19.19 14.82 11.58 13.56 6.82 21.59 31.55 17.94 6.72 7.77 10.28 19.44 6.47 35.24 11.24 15.11 6.2 8.42 11.12 24.28 14.16 23.01 16.24 30.22 7.29 24.77 18.53 18.24 11.36 5.59 29.75 5.65 18.84 29.81 25.4 6.22 28.51 12.37 34.29 9.38 12.74 35.19 5.95 15.82 6.46 17.35 37.79 8.88 8.32 30.43 12.02 8.58 10.21 28.62 6.16 19.31 14.43 36.74 31.31 25.01 18.5 9.3 13.68 14.67 11.57 12.94 9.49 45.64 12.08 17.81 18.58 5.07 28.13 16.04 25.01 6.68 9.04 11.4 7.06 26.8 25.9 28.24 8.91 6.41 5.78 8.22 16.88 5.64 8.29 15.86 11.49 14.99 14.82 7.22 18.96 7.34 17.95 30.45 25.04 11.32 11.29 14.47 21.28 10.6 12.84 35.55 6.09 11.49 5.5 9.48 15.13 14.75 16.57 7.08 18.9 15.25 19.17 8.18 21.29 8.56 31.62 16.12 9.68 17.11 10.95 23.12 6.61 35.39 20.2 20.6 26.22 8.31 12.12 15.96 18.56 18.33 10.95 11.14 8.8 6.17 10.59 31.37 22.55 9.73 13.69 12.71 4.41 22.32 16.21 20.84 8.39 18.86 8.47 23.73 23.42 12.96 18.18 12.05 4.35 35.75 30.77 17.25 9.18 20.07 25.67 25.53 15.88 14.66 9.19 34.61 19.22 6.66 17.78 26.28 19.98 11.61 9.9 16.95 11.48 6.68 17.71 14.75 21.24 9.33 14.95 5.65 27.66 24.41 12.69 5.72 18.77 16.34 28.92 24.39 35.08 41.24 10 11.19 16.11 27.12 15.54 26.68 11.98 20.25 11.16 10.81 9.62 28.91 16.49 8.91 31.96 16.18 8.04 5.19 6.28 9.39 12.52 8.76 9.3 4.61 10.62 20.88 23.97 33.15 35.59 5.42 14.09 14.88 24.05 11.17 16.74 10.47 9.05 20.67 5.92 25.81 13.62 8.25 27.28 20.04 17.27 16.09 12.33 15.05 26.9 16.41 31.33 25.18 18.17 41.42 23.67 21.14 18.67 8.23 8.35 7.51 10.39 15.31 15.31 13.03 17.49 10.05 9.03 34.79 14.69 7.72 11.1 15.23 19.2 7.8 5.9 23.6 12.69 16.86 18.89 9.62 42.13 18.02 7.87 22.05 9.66 13.57 14.18 19.82 14.79 26.78 10.4 24.79 11.41 7.37 23.23 22.18 22.87 6.46 9.95 9.14 12.8 7.78 17.89 7.63 7.34 12.03 12.46 23.67 5.53 32.85 34.94 24.83 22.84 5.61 15.96 10.55 10.85 9.41 18.14 14.8 33.74 12.43 10.82 19.71 6.57 21 10.32 20.79 17.68 9.67 6.42 19.41 8.81 20.65 37.89 9.47 31.57 19.52 10.58 6.25 24.78 41.97 13.15 8.52 17.4 14.48 10.27 7.75 7.17 7.26 8.83 15.79 10.44 10.2 19.72 6.17 6.56 22.93 27.24 22.2 7.35 14.56 21.34 19.2 12.92 20.47 24.69 5.42 23.18 16.74 19.11 16.95 12.72 12.69 12.05 16.19 8.91 7.54 22.76 9.63 7.45 19.52 12.21 4.97 17.93 21.67 27.04 7.75 21.01 8.08 9.71 11.45 9.73 9.32 16.91 21.7 4.37 20.58 10.9 10.17 6.32 5.98 6.84 20.48 22.18 6.71 38.23 9.25 32.31 10.01 15.01 13.49 11.55 20.48 9.86 9.31 27.5 26.34 5.7 17.91 20.65 9.4 43.41 26.06 10.21 20.82 7.57 4.09 6.14 6.34 20.46 15.8 18.37 7.96 6.43 21.53 11.98 17.97 11.37 24.06 6.3 9.1 17.35 18.56 12.73 11.59 18.28 11.29 9.61 11.07 5.96 6.93 27 18.08 8.93 21.97 13.1 21.64 12.42 10.24 7.19 32.18 15.74 11.82 27.36 7.31 7.39 19.36 33.15 17.42 8.52 41.07 6.65 18.28 12.84 5.78 5.43 6.8 7.53 10.02 17.7 14.93 26.72 5.88 12.49 13.09 36.18 12.37 6.61 19.07 25.87 4.49 6.44 15.94 8.24 23.02 7.48 13.58 14.04 10.94 7.95 25.43 6.25 4.98 12.57 11.15 13.85 17.31 13.81 7.54 11.69 14.69 18.41 14.81 15.19 18.96 9.32 34.77 11.89 12.76 5.26 31.77 8.13 5.99 19.88 8.62 12.83 13.76 24.23 13.95 28.83 4.42 12.12 8.67 16.14 8.1 6.43 11.2 10.47 12.84 13.75 5.69 6.82 17.73 15.48 21.88 7.4 12.13 29.08 5.48 32.73 23.66 27.71 40.05 38.26 12.12 20.97 8.53 17.87 32.54 12.21 5.31 13.22 33.18 8.06 38.99 26.51 8.95 12.86 28.7 11.2 12.08 17.23 5.14 28.59 15.9 38.58 33.11 15.93 30.48 21.54 18.65 10.61 12.31 10.95 21.51 6.04 14.41 21.89 26.38 31.92 29.21 6.07 7.5 30.66 13.37 9.55 8.08 14.21 14.51 21.85 24.89 7.5 10.58 6.75 27.22 10.79 10.56 8.79 10.65 12.8 13.26 8.74 34.93 23.24 12.03 23.66 14.92 7.44 18.57 17.3 19.78 27.28 9.49 22.28 27.05 8.95 16.48 21.24 7.27 7.5 19.02 8.22 13.53 8.78 14.08 7.43 17.49 9.33 14.29 5.71 14.47 6.24 17.23 15.69 20.88 24.66 23.43 22.56 7.58 5.43 6.67 34.49 19.15 38.64 5.59 36.92 10.28 16.13 26.07 28.44 10.34 6.21 18.71 5.85 6.88 12.66 8.41 19.63 31.15 14.65 8.8 22.96 34.06 20.35 17.14 9.23 16.89 18.54 36.37 22.3 11.84 11.68 7.27 12.37 30.13 13.64 20.9 4.24 27.34 18.62 22.3 36.54 26.45 26.01 23.92 10.38 43.65 23.02 26.88 21.5 9.19 14.99 21.85 13.64 13.15 7.38 33.75 6.29 9.39 28.32 20.07 14.53 19.38 41.15 9.47 14.84 10.2 11.32 14.09 14.41 6.33 7 16.37 19.28 7.3 21.02 6.37 33.02 10.56 22.76 13.55 9.59 5.61 23.56 10.31 15.26 19.55 6.39 7.27 7.43 7.21 7.64 33.48 5.56 6.19 27.75 8.3 5.56 7.23 41.32 6.61 30.49 21.65 25.74 23.7 8.15 15.04 8.92 5.3 7.21 6.55 15.11 41.2 20.1 25.9 8.19 16.86 10.61 8.61 13.08 15.6 10.52 15.06 13.95 25.8 29.5 14.16 17.32 10.47 14.09 10.85 8.94 19.04 16.91 24.72 16.09 10.84 15.08 5.63 5.71 34.77 10.46 25.12 10.07 8.59 9.92 26.93 17.31 28.02 7.76 19.4 16.73 15.17 6.38 30.22 8.53 4.9 39.28 12.73 6.93 20.03 23.42 31.89 7.71 10.01 12.89 7.42 8 10.51 27.7 10.96 30.4 29.13 14.33 17.62 13.94 10.86 20.17 12.16 12.59 11.25 6.92 14.9 22.06 22.6 13.98 8.78 15.16 30.44 13.71 7.62 7.07 5.83 12.93 6.53 8.18 6.45 9.78 21.82 34.53 34.33 12.82 28.3 9.21 9.51 41.3 33.69 5.36 36.72 26.71 26.07 23.05 34.08 21.53 41.37 7.92 15.14 20.02 17.95 8.76 10.63 23.33 14.39 27.1 33.12 19.26 18.27 17.19 9.96 10.17 25.55 21.77 7.85 17.85 22.91 14.95 11.67 14.38 20.26 8.15 10.32 14.84 25.94 24.71 27.08 10.28 10.02 15.45 17.93 9.63 10.8 29.32 16.8 15.5 17.72 39.36 26.02 14.32 17.52 13.34 27.12 17.66 17.23 19.96 8.16 36.68 19.01 16.22 14.92 11.82 9.64 5.72 7.43 7.27 17.73 12.5 8.96 18.92 8.62 15.67 8.18 29.16 9.38 17.07 15.12 16.05 20.11 14.87 19.97 11.82 10.21 5.26 15.35 5.26 16.12 4.23 23.08 14.29 21.44 25.27 20.04 7.67 6.02 8.97 15.94 15.61 22.33 33.88 25.8 9 27.94 22.24 8.72 5.29 9.93 13.46 8.47 32.46 9.05 46.62 38.09 20.09 8.84 35.2 4.57 15.98 15.6 11.94 14.58 15.71 29.16 5.52 7.35 25.99 10.56 28.69 4.92 13.03 22.89 14.48 12.93 8.86 8.53 7.68 8.36 5.66 17.93 9.08 11.63 17.37 18.11 6.99 9.16 19.96 10.21 25.24 5.81 5.95 30.31 8.06 47.66 17.87 7.9 15.57 12.91 12.37 5.9 15.07 15.69 24.06 13.33 26.43 8.66 6.32 17.42 7.27 17.12 17.27 4.83 12.7 18.25 17.36 6.61 20.29 7.71 22.62 5.44 34.05 30.31 11.15 30.73 13.82 21.09 11.56 15.46 12.49 11.65 5.38 10.8 9.25 33.83 9.92 6.15 18.95 27.8 7.87 12.11 17.77 6.55 10.96 15.65 14.19 10.81 12.01 8.18 9.1 13.61 5.75 12.11 26.03 4.69 15.91 8.01 40.53 25.57 22.84 14.75 14.92 16.89 18.67 29.42 24.98 5.49 12.64 19.12 19.02 24.24 20.44 10.18 20.41 34.34 24.51 7.75 27.91 10.72 5.34 15.48 27.82 34.37 29.13 5.79 7.03 30.28 11.47 6.72 12.39 31.08 6.37 21.36 13.34 26.5 24 32.46 26.58 8.76 7.03 6.61 18.55 36.13 21.12 4.21 5.93 8.33 11.44 10.53 9.7 10.03 25.59 25.69 15.7 43.89 21.27 9.11 10.73 27.6 35.63 8.14 15.17 35.58 39.06 6.08 11.76 7.88 17.15 20.68 23.56 13.84 24.33 13.35 26.56 8.4 5.63 10.32 6.18 5.32 23.1 6.81 13.49 10.73 6.52 21.93 18.85 6.49 24.75 17.68 10.41 5.47 12.25 21.22 27.44 13.14 6.51 9.08 27.33 21.03 43.87 23.51 34.14 27.26 27.56 19.94 30.51 26.87 24.35 18.36 6.34 26.77 12.13 9.64 19.28 21.65 22.61 40.91 19.99 24.58 19.89 8.18 9.24 39.48 31.7 31.1 17.01 10.49 22.69 22.56 36.04 24.45 18.17 20.11 6.58 23.34 17.31 24.98 4.34 32.79 9.49 7.36 6.15 22.04 16.38 8.07 5.82 19.07 9.75 8.41 30.83 8.29 11.18 27.74 29.05 11.31 33.78 30.49 33.5 10.3 11.76 11.22 15.57 32.87 7.62 10.35 21.52 13.02 16.02 16.64 13.56 41.08 31.26 6.94 6.77 10.1 19.6 19.24 30.66 23.96 12.34 10.5 9.2 20.8 37.84 22.46 10.27 19.12 6.22 9.36 23.36 7.49 17.19 20.07 17.27 17.69 19.15 21.02 18.39 26.22 29.29 18.74 14.01 6.91 8.46 14.82 8.98 9.7 22.76 14.8 7.64 23.95 8.25 14.4 15.76 18.75 44.68 14.08 24.84 22.59 15.85 19.98 10.4 22.09 28 6.79 13.84 8.97 18.38 8.18 13.38 10.01 21.67 19.52 12.42 15.43 6.49 25.42 25.93 12.51 25.83 4.29 11.8 13.76 25.27 17.47 20.1 30.36 10.37 36.77 17.52 12.45 16.16 4.92 13.73 25.09 26.93 7.89 24.95 11.94 10.07 10.17 19.03 7.24 23.98 26.19 16.32 7 25.33 14.67 13.65 10.3 14.93 22.35 11.76 20.23 10.69 5.55 33.18 8.42 15.52 27.45 13.05 9.91 20.18 23.29 11.39 19.89 13.48 12.07 11.52 17.85 7.79 32.88 12.27 8.14 15.53 24.18 11.76 6.41 11.63 12.95 16.36 8.82 9.73 22.45 17.14 25.35 16.07 5.37 7.15 18.33 20.47 12.64 43.25 9.17 16.33 23.73 8.08 7.16 6.13 5.18 9.38 12.08 8.17 11.25 7.01 7.59 16.42 23.69 15.09 8.96 5.8 10.29 21.7 11.91 14.79 21.02 5.61 18.97 21.85 17.68 11.19 34.26 13.92 32.71 20.14 7.49 8.88 5.25 4.37 11.64 5.88 5.44 5.68 12.85 7.03 16.83 7.17 21.72 7.09 8.71 22.97 15.43 13.57 8.03 11.97 14.56 21.45 9.73 6 23.94 28.56 17.86 26.33 30.44 25.44 26.82 15.46 10.53
3.2 42.53 5.37 48.36 36.64 17.45 5.24 5.98 14.54 55.64 11.34 34.46 7.48 43.43 14.64 8.54 9.11 4.26 8.94 70.17 27.58 6.27 60.78 3.16 10.01 18.21 3.39 2.33 41.38 13.57 3.6 10.92 40.71 7.96 8.65 6.33 13.81 25.18 40.55 48.18 7.19 3.7 4.86 4 3.66 4.78 3.75 9.41 48.15 5.06 6.31 4.98 9.86 53.61 19.97 13.13 11.12 19.53 5.47 14.46 4.29 5.08 50.57 52.45 6.82 50.59 30.77 5.96 3.26 10.99 41.86 55.13 19.19 7.83 3.34 7.48 49.51 10.16 52.57 5.58 47.38 14.97 8.14 2.88 23.69 33.34 6.62 3.8 12.75 12.97 4.93 49.78 3.37 10.41 38.41 7.85 15.12 24.57 62.09 46.3 51.85 35.52 32.67 4.05 7.53 40.81 19.28 23.41 14.38 29.76 38.7 4.98 21.33 4.08 35.7 12.97 32.11 8.01 8.93 4.59 6.64 33.78 6.33 23.35 28.63 54.38 10.65 23.12 35.69 11.06 25.83 6.29 2.84 38.3 30.51 49.78 5.65 43.79 4.66 4.67 5.42 30.44 4.88 32.63 6.19 25.51 4.4 3.86 49.12 42.76 3.41 6.15 58.93 3.68 29.14 3.29 9.59 34.97 2.7 46.5 1.7 51.81 8.24 4.84 8.38 32.29 34.53 36.73 3.93 47.69 72.48 39.65 7.21 39.39 27.01 57.63 58.33 11.96 25.41 35.23 2.95 22.04 1.42 5.12 6.59 49.44 2.04 59.23 32.97 12.5 4.76 14.99 7.85 53.06 13.91 10.94 5.48 33.8 17.93 5.1 45.42 26.7 47.61 3.83 41.57 5.41 25.7 12.37 27.93 4.87 2.72 3.93 43.27 3.21 9.16 4.88 48.78 8.37 37.59 4.08 54.6 3.67 39.64 29.27 4.99 12.66 6.93 12.38 53.42 44.95 18.75 36.88 70.1 8.64 50.51 5.38 30.19 21.39 26.62 3.94 5.55 7.4 60.52 43.73 2.89 14.06 13.68 19.6 4.19 7.96 5.6 3.15 8.69 45.44 6.24 7.25 2.86 4.94 8.99 5.47 4.45 28.87 11.62 10.81 7.28 46.38 55.43 4.43 10.88 57.57 49.14 14.69 15.37 32.96 45.02 87.53 10.21 18.59 11.68 19.56 37.05 12.13 37.34 25.43 2.46 51.78 27.09 6.74 3.03 6.64 4.09 4.18 4.11 30.18 5.49 38.98 5.94 5.2 2.76 59.23 8.14 22.36 4.34 5.69 23.27 6.97 43.78 9.94 15.68 2.74 20.19 49.2 4.64 5.51 10.37 3.74 4.58 6.2 4.17 2.68 2.39 20.83 8.98 10.13 29.41 25.89 29.89 30.11 23.68 13.96 46.91 6.5 59.58 3.34 33.02 3.53 29.66 25.15 5.87 6.09 18.94 27.69 4.69 40.91 5.69 21.85 9.13 6.98 24.57 6.9 16.4 9.47 52.94 39.39 12.4 50 4.38 6.31 12.26 10.32 17.71 19.06 14.82 4.22 16.12 3.43 4.16 5.51 3.62 18.92 23.17 21.22 22.27 29.72 7.66 29.32 42.97 16.3 8.38 60.92 2.85 8.42 51.92 8.96 5.76 7.69 19.75 30.47 6.11 24.63 7.58 4.25 4.68 46.63 11.44 24.07 12.23 41.95 15.05 12.97 7.14 4.22 3.44 7.7 4.45 3.44 23.54 41.43 8.45 4.77 27.79 17.34 34.88 9.61 8.76 6.62 23.65 14.41 3.31 42.1 24.42 3.34 67.23 9.52 3.9 29.47 59.53 16.4 15.97 9.89 22.82 1.54 5.58 27.8 5.74 16.78 4.78 16.46 13.17 9.83 23.83 7.32 22.16 16.89 2.56 37.65 56.4 19.8 8.62 35.46 12.25 8.22 37.05 38.39 38.06 4.85 50.83 5.94 28.07 5.69 26.81 6.2 31 4.89 9.27 44.98 27.65 20.24 38.16 31.15 3.2 10.08 44.49 68.77 11.6 5.84 7.01 2.68 5.23 9.63 4.09 49.31 25.17 7.26 8.1 30.87 10.48 6 23.87 61.72 42.95 7.35 5.9 6.24 2.91 8.4 6.92 56.86 9.09 9.75 30.7 51.7 6.38 24.27 68.67 15.33 4.7 34.46 39.55 50.75 15.47 40.67 3.49 8.39 52.88 24.6 2.19 10.19 30.37 53.97 4.06 42.75 33.47 50.92 6.07 4.05 18.92 4.06 60.07 3.94 3.92 3.13 3.25 67.87 35.54 9.01 21.14 59.48 6.27 24.47 37.59 34.07 7.42 4.57 44.06 12.31 28.41 21.48 2.86 34.51 6.87 6.53 44.84 2.58 45.89 3.46 15.27 4.38 5.74 6.48 5.41 14.25 4.61 28.99 21.87 4.83 3.92 9.28 7.99 4.06 3.31 6.77 4.23 14.39 18.98 11.17 3.55 24.86 19.8 20.05 51.26 13.21 18.89 12.91 5.28 4.88 26.05 4.65 13.3 7.33 10.78 7.67 11.7 9.46 30.86 5.3 47.73 6.53 38.33 7.84 44.12 5.8 9.12 3.55 3.02 31.97 32.67 13.9 5.59 24.61 3.01 3.22 3.4 3.88 33.59 9.34 24.47 11.51 3.03 10.24 15.79 9.97 3.61 52.61 60.78 5.24 5.31 3.16 13.84 6.3 26.11 24.84 34.45 49.71 4.28 16.02 77.53 16.24 22.19 15.14 3.05 5.7 2.87 11.67 1.85 13.58 6.13 39.06 38.76 9.16 14.21 6.79 2.02 17.63 4.32 2.69 9.37 25.07 16.99 8.8 5.84 6.98 13.53 9.57 41.64 8.81 58.44 6.07 3.86 4.98 8.77 2.3 9.45 10.22 26.47 54.93 4.76 4.77 30 43.44 9.35 33.17 17.23 60.54 67.25 5.21 11.67 9.04 3.83 18.62 7.51 4.95 19.87 3.87 47.98 7.05 4.7 10.43 4.53 46 9.36 57.37 20.5 57.7 56.36 6.63 4.77 33.59 24.42 6.41 21.46 15.73 29.35 4.72 56.6 9.88 16.79 5.14 5.73 14.12 26.02 4.89 53.1 13.27 30.2 6.18 33.45 35.96 4.9 6.59 18.3 42.84 8.53 7.77 12.27 39.04 6.22 6.16 44.17 7.09 4.47 5.8 3.3 54.75 20.61 29.53 15.76 8.23 51.95 9.71 5.9 36.2 3.84 30.42 8.81 4.28 48.33 6.78 47.49 46.96 26.32 2.26 19.21 35.94 55.05 8.69 45.91 4.33 5.38 81.93 13.71 16.07 6.27 20.58 59.35 28.2 36.69 6.9 40.68 55.61 2.84 52.7 3.51 22.81 68.14 36.94 2.84 4.31 57.1 32.82 32.91 3.41 54.09 35.18 7.95 4.59 30.49 7.55 37.81 8.14 4.59 42.9 15.56 3.9 18.09 33.42 4.8 33.15 2.98 19.91 3.04 36.04 5.12 4.42 4.36 5 17.41 23.4 14.3 60.03 2.26 24.14 65.34 19.05 27.19 17.66 16.14 2.42 32.91 38.4 4.67 51.39 54.09 12.18 5.8 23.72 37.77 13.91 2 42.11 3.17 2.09 6.06 22.29 56.19 4.86 7.95 5.61 10.5 19.27 51.49 2.44 7.28 4.25 31.61 2.9 39.35 30.23 4.8 24.98 37.2 16.51 5.81 11.04 26.12 19.12 45.16 6.74 17.09 68.04 32.04 14.13 4.69 5.16 5.27 65.63 16.52 26.19 10.75 24.74 5.99 26.74 18.92 19.72 7.14 6.81 19.42 8.62 6.56 36.21 6.71 2.88 7.23 13.9 4.4 22.67 43.36 14.95 9.21 5.36 50.04 6.49 6.63 7.83 13.37 5.41 14.56 7.53 4.01 3.25 61.3 31.47 42.57 35.83 3.95 6.63 28.87 25.19 25.76 30.41 61.91 30.07 12.82 23.28 30.89 12.06 22.12 8.56 5.27 53.51 32.57 26.47 30.51 4.82 39.31 68.73 20.85 7.75 20.2 3.88 34.42 21.89 11.28 7.65 10.2 20.86 20.61 13.41 4.36 5.85 4.41 4.77 10.52 5.17 48.07 7.92 6.99 5.04 5.53 12.92 8.87 4.52 26.55 18.66 10.77 3.24 7.05 4.12 25.86 30.03 65.68 41.01 33.91 30.93 4.35 6.19 4.79 75.94 32.28 6.25 14.47 18.5 10.01 15.91 9.69 3.61 44 59.75 42.22 7.11 41.46 12.47 30.17 52.18 6.68 6.01 2.6 6.06 4.17 6.84 10.43 5.8 5.81 36.84 1.63 17.41 3.89 38.02 2.56 41.87 12.73 3.24 3.48 7.49 5.1 3.04 12.06 17.89 6.49 58.53 5.2 8.56 15.73 3.85 56.43 40.66 7.25 4.14 33.71 3.85 39.63 29.75 5.39 44.37 7.08 6.79 44.47 55.4 66.42 11.67 12.43 48.53 38.87 4.98 10.62 35.51 7.89 15.72 33.3 13.47 6.89 50.09 3.82 4.84 30.62 2.9 25.45 81.3 10.95 3.83 6.63 27.7 8.62 3.41 6.94 6.07 57.05 2.95 32.91 14.23 11.24 52.04 21.44 12.88 6.45 12.33 38.94 16.92 7.04 19.76 16.16 7.73 23.49 7.3 10.88 24.34 34.07 35.79 56.01 4.36 5.74 5.1 17.65 7.98 39.98 30.08 4.2 4.68 4.54 3.24 35.69 6.09 4.14 17.34 3.25 13.28 59.13 5.71 16.51 6.09 2.59 3.61 7.46 27.56 5.26 8.94 13.81 14.58 33.55 37.78 31.57 5.9 39.95 3.01 8.06 5.23 53.03 54.17 34.36 5.44 4.94 8.33 8.38 58.56 2.34 41.6 19.26 5.31 4.89 3.08 10.56 7.1 10.24 5.03 3.63 39.71 3.82 48.9 57.99 43.07 36.01 18.23 23.31 5.52 4.77 22.95 3.4 29.52 3.62 6.61 13.96 22.65 16.71 2.92 6.79 9.08 5.65 50.8 3.96 2.85 11.28 6.29 6.36 12.74 25.38 26.64 6.6 9.44 8.68 33.47 27.96 8.67 10.03 6.61 2.9 66.63 48.47 7.77 13.24 5.42 13.31 36.04 63.64 5.01 29.78 34.76 15.4 2.77 43.07 7.31 36.58 5.22 34.7 5.49 6.64 47.77 65.94 24.3 13.39 11.5 7.32 4.38 20.9 4.45 5.1 20.8 3.57 25.89 5.13 58.13 9.8 13.72 5.48 10.66 49.86 8.51 9.52 28.1 41.05 4.14 7.24 4.87 3.54 38.72 2.42 7.1 13.21 4.14 6.88 3.96 42.31 49.94 4.77 4.77 23.38 8.89 5.5 10.33 6.46 53.5 46.61 52.18 17.24 6.09 31.94 26.61 4.96 32.44 5.23 38.88 45.31 3.87 20.17 11.01 13.24 6.22 5.3 10.31 48.12 10.09 34.97 64.47 2.83 22.8 21.17 32.21 9.11 10.34 30.6 6.9 7.35 14.64 37.65 36.05 3.42 11.42 49.24 4.63 34.23 61.74 4.05 4.56 29.1 52.73 3.63 51.64 22.34 50.31 4.67 22.99 19.41 2.55 39.83 4.07 3.92 26.45 18.11 19.37 4.48 3.36 3.27 3.59 6.2 46.06 69.24 63.51 4.93 5.49 14.97 31.86 28.37 8.97 10.33 5.62 10.09 5.12 7.51 4.76 18.02 11.93 6.89 6.83 5.45 6.73 39.38 14.51 47.96 9.86 5.59 21 4.54 32.18 6.07 3.94 19.56 3.55 45.47 23.61 5.48 24.87 20.54 7.28 22.73 13.58 26.54 7.85 29.37 94.54 16.39 20.27 28.07 29.47 10.84 34.89 2.72 6.15 8.14 5.46 19.71 4.94 4.95 4.02 15.44 3.07 20.58 5.46 56.74 22.42 47.99 21.94 47.5 17.28 32.13 80.31 31.89 5.29 31.31 16.35 56.95 18.55 7.01 21.27 2.88 76.09 28.49 7 19.55 17.73 3.66 15.41 3.26 11.86 10.87 15.98 46.21 33.06 32.21 7.66 34.53 30.29 5.89 4.68 7.5 6.79 32.69 27.03 15.81 33.51 2.51 45.44 5.9 4.35 16.13 9.3 40.32 8.25 14.39 6.94 25.74 8.76 45.95 22.92 63.92 8.74 43.87 7.67 5.72 6.42 14.81 16.18 7.86 7.35 60.13 4.45 6.67 6.04 35.97 8.41 13.77 7.98 4.9 32.93 5.38 44.66 6.8 4.14 9.52 3.62 12.86 10.78 22.35 4.95 8.52 4.71 52.34 3.26 33 34.73 27.18 30.03 5.99 33.53 35.84 9.09 28.57 3.71 12.45 6.95 17.12 22.65 15.56 42.61 24.82 13.99 24.5 5.2 15.39 3.79 14.54 3.33 28.12 15.55 4.2 5.32 3.58 8.84 2.44 6.37 3.02 6.88 7.69 39.45 21.15 35.86 42.5 14.54 5.85 45.79 8.17 8.07 4.31 51.5 53.57 25.92 1.29 10.56 44.35 35.32 17.75 34.74 32.79 5.64 6.8 48.53 26.55 5.82 17.11 5.03 16.48 23.21 7.46 7.38 31.4 4.67 47.11 22.92 18.97 1.97 12.92 5.34 37.31 2.98 3.2 6.85 56.1 24.49 26.9 54.05 37.7 33.37 5.84 4.3 52.92 52.18 5.8 5.49 5.2 5.02 3.01 25.4 3.84 4 5.92 52.43 53.36 2.93 29.87 20.39 50.56 5.38 6.68 12.44 3.91 8.86 4.05 39.67 6.74 4.99 7.75 11.15 5.77 10.85 15.46 9.32 54.52 11.74 36.3 39.26 12.3 33.38 5.42 3.98 10.99 6.94 5.18 34.77 35.69 21.48 43.06 3.82 8.32 29.61 11.38 21.27 5.85 9.37 68.12 37.83 5.32 35.41 4.57 20.3 71.55 27.2 8.73 43.31 8.95 17.2 6.39 20.98 4.22 6.29 4.06 29.11 32.34 6.52 19.47 20.15 7.24 45.9 54.33 3.93 58.27 5.7 2.9 21.5 18.87 7.63 2.43 31.76 8.17 4.43 7.3 7.23 46.3 39.16 31.68 30.24 10.02 66.07 31.18 22.49 23.47 5.06 3.46 13.47 63.12 36.22 36.62 30.74 5.17 20.97 3.03 3.34 23.43 12.87 3.35 6.16 55.92 19.84 4.98 10.52 39.29 6.44 23.48 3.38 10.18 3.05 35.4 3.36 6.99 36.67 5.73 14.87 29.89 49.98 21.99 6.72 10.63 52.87 8.28 7.47 25.7 8.14 17.28 9.42 3.48 5.43 4.55 33.3 5.17 6.09 16.9 11.44 4.3 4.48 19.89 13.63 3.45 34.95 6.76 52.74 23.09 25.82 6.06 30.6 16.48 4.32 14.6 3.39 3.2 7.04 4.48 3.42 3.18 12.79 13.56 41.17 11.78 4.11 28.35 27.4 42.33 13.32 9.88 2.91 38.59 4.28 9.95 20.86 5.31 51.53 26.51 70.94 4.37 4.46 5.7 3.83 9.09 17.04 3.02 10.67 4.95 53.09 3.05 58.35 5.01 10.68 3.96 23.62 14.66 2.55 8.93 5.05 5.21 3.65 5.01 44.59 39.62 45.46 4.12 28.27 38.49 28.52 10.28 44.42 4.21 12.75 11.77 17.27 6.66 5.93 6.81 25.71 40.5 5.16 4.88 5.21 4.21 22.09 35.19 12.18 7.47 14.96 9.6 37.24 4.97 4.24 4.44 10.74 45.72 8.3 42.45 7.4 22.38 19.74 1.65 2.75 6.94 4.35 9.95 6.41 21.64 4.44 53.05 3.48 34.09 9.17 22.57 57.07 6.64 2.31 3.94 36.35 4.48 14.93 5.15 4.91 28.47 3.92 6.5 32.6 64.42 22.71 9.67 6.11 4.75 16.73 40.12 9.57 10.98 32.23 5.28 22.15 60.73 11.52 55 6.98 19.17 7.38 74.41 23.47 16.37 32.97 2.45 16.22 9.9 61.12 51.81 4.16 7.06 7.44 35.22 46.66 7.57 26.64 10.31 32.79 42.32 16.72 3.95 6.2 50.33 42.98 66.38 35.16 6.3 24.55 8.51 15.27 13.17 4.32 6.12 4.3 4.28 60.63 7.5 17.43 15.89 17.07 10.48 4.32 71.73 33.54 41.17 2.84 4.36 19.99 4.11 5.63 12.46 5.4 4.44 3.78 34.21 11.38 7.4 6.05 24.24 36.48 6.99 23.07 11.78 9.67 4.93 41.7 9.37 15.15 2.98 8.47 35.86 7.76 44.7 11.7 12.06 4.92 5.17 39.74 50.1 68.4 40.53 6.47 5.16 33.48 24.76 12.92 6.77 45.84 30.9 5.33 28.55 15.85 5.59 26.01 9.79 3.14 14.66 14.65 30.01 12.05 4.4 33.53 20.7 9.42 16.84 52.17 4.7 26.67 6.28 7.53 4.38 19.99 38.75 11.62 11.81 59.05 42.3 18.86 25.5 45.92 24.68 73.62 11.16 38.93 15.8 5.73 65.8 6.27 71.73 25.21 19.51 7.42 3.83 4.91 4.24 32.83 57.71 3.14 47.8 7.41 58.4 23.62 11.6 52.46 3.11 53.53 3.98 55.31 4.74 17.07
0.27 1.44 0.75 1.14 0.57 1.15 2.34 1.25 1.45 0.2 1.1 1.4 0.38 0.55 1.13 1.43 0.44 1.03 1.09 1.42 1.27 0.53 2.2 1.61 1.28 0.76 0.89 1.16 1.55 0.52 0.99 1.3 0.63 1.47 0.9 2.67 0.72 2.33 1.86 2.32 0.8 0.58 1.87 1.48 0.77 1.28 1.24 1.86 1.03 1.22 1.48 1.14 0.54 1.26 1.74 1.63 1.27 0.34 1.26 1.14 0.65 2.08 2.25 0.49 0.94 1.53 0.79 1.23 1.68 1.27 1.75 0.64 1.43 1.64 1.94 1.55 1.58 1.36 1.28 1.47 1.56 1.38 1.25 2.67 1.76 1.15 0.68 1.31 1.57 1.47 1.76 2.07 0.91 0.93 1.53 0.92 1.77 0.85 1.08 0.3 2.12 0.4 1.12 1.08 1.65 1.52 1.1 0.96 0.79 1.46 1.18 0.98 1.03 0.53 0.92 1.45 1.51 1.39 1.39 1.52 1.44 1.59 0.59 1.07 0.88 0.87 1.63 1.5 1.79 1.81 0.61 1.38 0.74 3.66 1.14 1.88 0.72 1.23 1.13 2.17 1.99 0.57 1.74 1.22 1.34 1.72 1.82 0.73 0.58 0.71 1.03 1.27 1.56 0.97 0.96 1.64 1.07 1.26 1.53 1.15 0.98 0.65 1.4 0.69 1.94 0.93 1.82 1.47 1.35 1.43 2.15 1.38 1.7 1.04 1.43 0.46 1.3 1.46 1.71 1.8 1.3 1.37 0.77 1.81 1.01 1.22 2.03 0.95 1.22 3.07 0.93 1.06 1.77 1.08 0.96 1.3 0.88 1.5 0.7 0.38 1.17 1.45 0.54 2.29 0.86 1.51 1.34 1.11 1.28 0.35 2.9 0.77 0.99 1.53 0.95 3.3 1.07 1.53 0.98 1.61 1.78 0.9 2.07 1.36 0.28 1.82 2.37 1.63 0.46 1.22 1.02 1.02 1.7 0.79 2.55 2.43 0.73 1.16 1.76 0.69 1.83 1.25 0.48 0.65 1.9 1.06 1.28 1.2 1.39 0.66 0.91 0.78 1.25 0.93 0.75 1.39 1.24 0.84 2.14 0.97 0.33 0.45 1.6 1.7 1.69 1.3 1.58 1.17 0.86 0.58 1.3 1.14 1.63 0.54 1.55 0.4 1.95 1.33 1.16 1.83 0.6 1.38 1.84 1.03 0.93 1.02 1.12 0.97 0.5 1.29 1.01 2.17 1.26 0.88 0.95 0.69 0.55 1.44 2.11 0.96 2.28 1.34 0.95 1.56 0.72 1.15 1.43 1.4 0.83 1.84 1.89 1.52 1.05 0.58 1.53 0.68 0.93 0.59 1.5 1.47 1.28 0.99 2.13 0.74 1.19 2.16 0.45 0.77 1.86 1.21 0.59 1.27 1.46 0.51 1.76 1.18 0.75 0.95 0.95 1.38 1.56 1.15 1.61 0.82 1.89 0.68 0.72 1.3 1.43 0.33 0.83 2.32 0.26 2.36 0.92 0.86 1.21 0.7 0.69 1.6 1.22 1.91 0.62 0.58 1.16 0.85 0.33 0.82 1.04 1.35 1.17 1.5 0.72 1.64 0.33 1.44 1.2 1.21 1.25 1.45 1.31 1.55 1.24 1.42 1.68 0.63 1.43 0.99 2.14 2.08 1.2 1.04 1.3 0.37 0.5 0.17 1.75 1.2 0.78 1.81 1.87 1.64 0.95 0.91 0.94 1.18 2.09 1.01 0.66 2.95 0.52 0.64 1.29 1.42 0.96 0.76 0.62 1.31 0.55 1.4 1.66 2.03 0.71 1.51 1.53 0.7 1.23 1.48 1.57 1.43 1.17 2.17 1.49 1.87 1.64 1.47 1.21 0.31 1.47 1.67 1.39 0.56 1.73 0.73 0.67 1.24 1.48 0.91 2.72 1.63 0.76 0.46 1.62 1.41 2.42 1.6 1.43 0.56 0.93 2.32 2.16 0.4 1.3 0.72 2.58 1.34 0.5 1.47 1.62 0.53 2.86 2.79 0.4 1.35 1.13 1.46 0.3 1.31 1.06 1.72 1 0.84 1.17 2.03 0.77 1.06 0.86 0.84 1.03 1.15 1.13 1.04 1.81 0.59 0.96 2.8 1.29 0.96 0.75 2.92 1.16 1.7 0.44 0.37 0.41 0.66 0.95 1.39 1.05 0.53 0.88 1.45 1.44 0.8 0.97 1.47 1.67 0.82 1.48 1.18 1.49 0.83 1.63 0.95 2.13 1.74 1.41 1.1 0.76 1.39 1.8 1.6 1.36 0.8 1.19 1.09 2.13 1.25 1.53 0.76 0.38 1.07 1.19 1.51 0.97 1.93 0.59 1.86 1.18 0.87 1.88 1.2 1.16 1.21 0.39 1.01 1.16 1.1 1.31 1.13 1.26 0.64 0.3 3.07 1.79 1.19 1.75 1.27 1.37 0.92 0.77 0.65 1.05 1.51 1.28 0.83 0.4 2.09 2.22 1.58 1.2 0.89 1.03 1.28 1.36 0.87 0.94 0.83 1.43 1 1.12 1.7 1.25 1.37 0.53 1.85 0.36 1.56 1.13 0.76 0.96 1.76 1.27 1.36 1.25 1.04 1.74 0.46 1.02 1.8 0.56 2.12 1.16 0.93 1.75 1.17 1.89 1.37 1.21 0.32 1.37 1.77 1.26 2.62 1.05 2.04 1.52 0.35 1.58 1.06 0.82 2.18 1.02 0.54 1.64 1.2 1.08 1.41 1.28 1.29 1.34 2.04 1.62 1.95 0.9 1.41 1.97 1.43 0.59 0.96 0.97 1.51 1.19 1.48 1.67 1.43 1.55 1 1.17 1.22 1.27 1.38 1.26 1.44 2.11 1.04 1.55 1.56 2.24 2.22 0.77 0.53 1.02 2.9 1.36 1.03 0.97 1.24 1.4 0.76 1.66 1.56 0.73 1.7 1.13 1.45 1.74 0.94 1.42 1.11 0.83 0.57 1.7 1.28 0.9 0.49 0.52 1.06 0.58 1.6 1.52 0.93 0.67 0.57 0.96 0.96 1.01 1.62 1.5 1.21 0.4 0.45 0.57 1.5 1.64 0.51 1.15 1.01 1.45 1.19 0.93 1.77 0.6 0.94 1.86 0.64 0.85 1.4 1.62 1.56 0.84 1.04 1.16 0.85 0.61 0.98 1.2 0.85 1.95 2.19 2.44 2.1 1.09 1.19 1.94 0.57 1.48 1.8 0.5 0.75 0.68 1.51 1.54 1.11 1.14 1.05 0.94 0.77 0.71 1.08 1.24 2.56 1.12 2 1.64 1.25 1.35 0.68 1.01 2.34 1.66 0.69 1.36 0.75 1.24 0.66 2.15 0.63 1.76 1.22 1.88 0.96 1.41 0.82 0.78 1.57 1.07 0.84 1.16 0.85 1.67 1.13 0.62 2.23 0.35 1.08 1.88 1.03 0.74 1.14 1.85 1.24 1.15 1.5 0.84 1.8 0.63 0.76 0.68 1.02 1.81 1.08 0.83 1.11 1.45 1.11 0.6 1.39 1.38 0.45 1.01 2.08 2.11 1.25 2.05 0.58 1.62 1.77 2.26 0.96 0.67 2.15 1.5 0.22 1.77 1.71 1.19 0.18 1.25 1.42 0.95 0.94 1.63 1.31 2.52 0.67 1.16 0.74 1.9 0.87 3.47 0.62 2.05 1.78 1.21 1.98 0.89 2.09 1.2 0.6 1.62 0.43 0.23 0.92 1.57 1.38 1.29 0.93 0.88 1.08 0.26 1.99 0.61 1.55 1.46 1.45 2.15 1.01 0.42 1.3 1.94 0.85 1.16 0.95 0.7 1.97 1.25 2.55 1.45 1.82 1.36 2.06 0.77 1.85 0.99 0.96 0.58 0.76 1.83 1.76 1.47 1.1 1.21 1.22 1.72 1.58 1.62 1.32 0.74 0.24 2.16 1.38 0.46 1.8 1.19 0.37 2.03 2.77 1.71 1.25 0.78 1.43 0.97 0.53 0.77 0.67 1.2 2.15 1.3 2.11 0.86 1.03 1.58 1.02 0.95 1.97 0.46 1.23 1.98 1.89 1.41 0.8 0.36 1.24 0.87 1.38 0.94 1.24 1.31 0.65 1.83 0.72 0.87 1.42 0.9 1.99 0.92 0.33 0.94 1.25 0.88 0.99 1.11 0.83 1.12 0.62 1.4 1.3 0.82 1.71 1.38 0.61 1.6 0.92 1.71 1.7 1.65 1.01 1.19 1.67 2.32 0.73 0.6 1.05 0.91 1.1 1.63 1.59 0.93 1.21 1 0.9 0.84 1.46 0.45 0.66 0.6 1.64 1.11 0.71 1.38 2.13 2.33 1.07 1.07 1.15 1.55 0.87 0.46 0.72 0.5 1.45 0.54 2.17 0.45 1.71 1.96 1 1.18 2.22 0.86 1.79 1.5 1.46 1.34 2.13 0.84 1.52 1.32 1.31 1.24 0.3 0.98 1.58 1.17 1.49 1.66 1.39 1.41 1.1 2.5 1.42 0.53 1.42 0.42 1.01 1.91 1.64 0.49 1.25 1.68 1.63 1.88 0.73 0.55 3.4 1.5 0.79 1.71 0.51 0.71 0.92 0.31 1.5 0.74 0.53 1.07 1.37 1.7 0.24 1.86 2.77 0.5 0.89 0.51 1.62 0.93 0.95 0.51 1.2 0.75 1.59 0.92 2.04 0.56 0.96 0.86 0.97 2.03 0.52 0.76 3.09 0.56 1.13 0.79 1.05 0.53 1.23 0.54 0.24 1.13 1.97 1.16 0.45 0.78 1.94 1.54 1.62 0.59 1.57 0.23 1.58 0.83 1.2 1.41 0.77 0.96 1.03 1.73 2.15 1.12 0.93 1 2.3 2.58 2.03 1.22 1.27 1.19 0.89 1.7 1.33 2.06 1.18 0.8 0.31 0.38 1.19 1.24 1.02 1.25 1.61 0.67 1.14 1.68 1.07 1.39 1.43 0.7 1 1.5 0.61 1.28 2.06 0.79 0.44 1.03 1.83 1.23 1.21 0.87 1.45 2.02 1.48 1.15 0.94 1.29 0.59 2.16 2.21 0.32 1.71 0.73 1.49 1.5 0.96 1.09 1.84 1.91 1.21 0.78 1.92 1.43 1.79 1.84 1.8 1.65 0.63 0.93 1.79 1.74 2.34 1.4 1.21 1.18 1.34 1.88 1.17 1.11 0.82 2.04 2.66 0.78 0.25 0.74 1.39 1.2 0.46 0.61 1.68 1.26 1.58 0.95 0.49 2.32 1.44 0.89 0.32 0.93 2.12 1.25 0.81 1 0.67 1.39 1.82 1.27 1.49 0.68 2.05 1.98 0.75 1.24 2.33 1.14 1.04 0.35 0.69 2.04 2.18 0.28 0.37 0.85 0.76 2.03 0.89 2.36 1.8 1.92 0.63 1.6 0.92 0.61 0.71 0.66 0.76 0.63 0.52 2.1 0.91 2.01 0.61 0.55 1.11 2.22 1.04 1.88 1.41 0.69 1.26 1.14 0.41 0.73 0.65 0.54 0.9 1.55 0.86 1.15 1.39 1.08 0.96 1.38 0.87 2.55 0.87 1.71 0.82 1.38 1.63 2.04 1.48 1.03 0.81 2.37 0.69 1.19 0.69 1.34 1.1 1.3 0.77 0.84 1.65 1.28 0.66 0.87 1.29 0.08 0.75 0.93 0.94 1.41 0.46 0.35 1.07 1.07 0.97 0.8 1.56 0.39 0.68 1.27 0.38 1.99 1.15 0.64 3.05 1.81 0.68 1.6 1.1 1.27 2.41 1.72 1.47 2.12 1.62 1.86 0.93 0.58 1.51 1.47 0.53 0.97 0.63 1.11 0.83 0.6 1.14 1.19 0.89 1.15 1.58 0.86 0.78 1.36 1.34 1.51 1.48 1.52 1.42 1.03 1.89 1.08 1.56 1.95 0.52 1.57 1.56 1.41 1.37 0.67 0.55 1.76 1.38 1.02 1.32 0.83 1.62 0.81 1.62 0.47 0.93 0.46 0.29 0.86 1.44 1.5 1.01 0.75 2.14 0.87 0.94 0.82 1.83 2.08 1.82 1.7 1.17 0.26 1.14 0.88 0.85 0.67 1.65 0.74 1.45 0.61 1.54 2.3 0.53 1.44 1.32 0.86 1.26 0.75 0.64 0.27 0.66 1.38 1.47 0.58 1.03 0.83 1.78 1.21 0.59 2.02 2.32 1.83 1.42 1.42 0.71 1.35 1.56 0.68 1.31 1.65 0.62 0.77 2.14 1.21 1.79 1.86 1.23 1.91 1.47 1.53 2.4 1.6 0.5 1.55 1.4 1.12 1.13 1.56 2.21 1.33 0.85 1.15 1.05 0.62 1.42 0.93 0.7 1.16 1.31 1.72 1.44 2.13 0.35 0.39 0.78 1.16 1.29 2.03 0.48 0.83 1.25 1.17 1.08 1.7 0.77 0.61 1.1 1.96 1.35 1.29 2.56 1.3 0.85 1.39 1.08 0.55 0.81 1.54 0.45 1.13 1.65 1.82 0.48 1.61 1.71 1.11 1.11 1.82 0.78 1.76 1.36 1.77 1.03 0.8 0.48 1.16 0.5 1.6 1.87 1.22 0.6 1.27 1.41 1.64 2.01 1.24 1.34 1.53 0.84 0.48 1.14 0.52 1.13 0.34 2.23 1.25 1.47 0.71 2.21 2.53 0.74 1.22 0.62 1.85 0.4 1.35 0.31 1.27 0.98 2.06 1.28 1.48 0.46 1.99 0.91 1.1 1.15 0.98 2.33 1.06 1.29 1.05 1 1.71 0.97 0.6 1.73 1.74 1.74 0.87 0.9 1.57 1.68 0.81 1.29 1.2 3.44 1.2 1.23 1.55 1.66 0.74 2.36 1.94 1.94 2.69 0.99 1.22 1.57 2.12 0.93 0.57 1.78 2.51 0.66 1.19 1.25 0.83 0.6 0.76 1.23 1.86 2.33 1.52 1.49 2.05 0.64 0.25 0.74 1.26 1.19 0.76 2.45 1.91 0.89 1.72 1.44 1.35 0.58 2.18 0.94 1.15 1.17 1.93 0.49 0.94 0.99 1.86 0.57 1.39 1.02 1.21 0.53 1.6 2.14 1.31 1.95 0.67 1.45 1.4 0.46 1.02 1.88 0.23 0.37 1.51 0.78 1.4 1.44 1.27 1.12 2.2 1.65 0.73 1.55 1.12 1.17 0.53 2.43 1.02 1.29 1.61 0.74 0.49 0.9 2.49 1.81 0.45 1.33 1.52 1.72 0.79 1.14 1.33 0.96 1.25 0.57 0.66 1.65 1.02 1.74 0.36 0.76 1.07 1.57 0.89 1.05 0.97 1.65 0.88 1.64 0.41 0.84 1.86 0.79 0.9 1.49 1.62 0.98 1.24 0.81 1.71 0.9 1.6 1.61 1.16 1.54 1.21 1.24 1.72 1.24 2.25 1.75 0.8 1.21 0.42 1.28 1.29 1.47 1.04 0.96 0.91 0.36 0.6 0.73 1.54 1.17 0.4 0.9 0.56 0.31 1.68 0.46 1.04 1.74 1.09 1.88 0.77 0.38 0.32 2.05 1.38 0.74 0.55 1.74 2.02 2.47 0.66 1.55 2.31 0.9 1.29 1.08 1.13 0.66 0.73 1.29 1.6 1.23 0.9 0.97 0.92 0.9 1.45 1.28 2.16 0.91 1.82 1.23 1.65 0.87 1.43 0.25 2.09 1.57 0.54 1.69 1.18 1.15 1.78 1.51 1.34 1.07 0.77 0.68 0.98 1.78 0.62 0.73 1.12 2.16 0.48 0.47 0.83 1.56 0.78 0.7 0.42 1.12 1.57 1.27 0.61 0.22 1.02 1.4 1.03 1.71 0.74 0.98 0.94 2.36 2.85 0.87 0.88 1.4 0.73 0.98 1.69 1.98 1.38 0.64 1.51 0.82 1.1 0.71 0.71 0.45 1.45 2.14 0.54 1.2 0.34 1.41 0.44 1.55 1.97 0.8 1.23 1.25 1.68 0.38 1.25 1.3 0.78 0.37 0.33 0.84 0.61 1.11 1.27 1.11 1.53 1.34 1.77 0.55 1.73 1.02 1.96 0.79 0.89 1.15 1.42 1.95 1.46 1.18 0.55 0.85 1.1 1.15 1.29 1.29 1.07 1.54 2.34 1.33 0.97 0.5 0.71 1.08 1.85 0.98 1.28 0.85 1.02 0.6 1.12 1.84 2.06 1.73 1.38 2.11 1.06 1.08 0.72 1.43 0.9 2.2 0.99 1.12 0.81 2.02 2.46 1.38 1.08 0.62 0.78 2.33 1.54 0.92 0.68 1.84 0.59 2.06 1.24 1.13 1.11 0.42 1.65 0.64 1.2 1.05 0.6 1.92 1.8 0.42 0.93 0.64 1.92 1.19 2.3 1.32 1.77 2.48 1.67 1.95 2.17 2.21 1.44 0.94 1.52 1.2 2.09 0.86 1.35 1.96 0.23 1.85 1.52 1.2 0.41 1.74 0.63 0.9 1.26 0.98 0.68 0.42 1.39 0.38 1.58 0.72 1.37 1.42 1.19 1.33 1.81 0.69 0.45 0.68 0.27 1.23 0.87 1.75 1.22 0.82 1 2.2 1.68 1.58 1.6 1.79 1.04 0.56 1 0.75 1.76 1.75 1.15 1.41 1.23 1.44 1.9 0.66 0.41 1.32 0.76 1.41 1.1 1.06 0.46 2.37
5.23 2.24 1.19 4.59 3.15 2.1 1.75 2.73 1.43 1.38 4.42 2.68 4.34 2.15 2.01 2.05 2.1 1.07 3.75 2.31 2.97 3.42 5.37 1.91 2.42 1.95 2.04 1.82 1.81 2.66 1.57 1.7 3.28 1.5 2.39 0.67 3.81 2.53 2.26 2.46 2.44 3.49 3.36 3.22 2.32 2.42 9.03 2.89 2.46 2.57 4.4 1.83 2.77 2.48 3.29 2.49 3.03 2.6 3.96 2.03 4.82 1.93 3.63 2.05 2.53 2.59 4.73 3.59 2.15 1.98 1.5 29.64 7.05 2.92 2.67 1.54 2.38 3 3.81 2.27 11.31 2.82 3.13 1.66 1.9 3.21 1.71 2.71 3.23 2.67 2.96 1.9 1.35 2.02 2.16 2.46 2.72 3.36 2.58 2.42 2.17 1.71 2.15 3.78 3.23 2.81 2.43 2.36 2.04 7.39 3.09 1.43 2.19 2.75 1.52 2.13 2.1 2.74 2.65 3.87 3.85 2.46 2.83 2.23 11.84 2.34 2.33 2.55 2.48 0.91 2.28 2.11 1.83 2.37 1.72 3.45 1.53 3.03 2.79 2.36 1.7 2.81 2.59 1.83 2.71 3.91 2.29 3.74 1.93 4.21 1.89 2.57 3.1 3.35 5.61 2.3 1.5 1.7 1.55 4.67 2.55 2.92 1.55 3.62 3.09 2.66 1.84 3.64 1.83 2.26 2.29 0.76 2.53 6.79 1.57 1.7 1.89 2.99 2.88 2.13 2.71 2.46 3.13 2.39 2.2 5.36 2.8 3.82 2.3 2.03 3.08 2.55 2.45 1 2.35 4.15 12.38 2.74 2.13 3.78 3.79 1.86 3.4 2.17 2.82 3.38 2.33 1.76 0.93 1.38 1.97 2.44 4.54 2.95 3.12 2.35 1.78 2.58 1.95 2 3.08 2.5 1.05 3.04 3.15 3.03 3.07 4.92 3.33 2.02 2.17 5.8 1.71 1.9 2.53 2.16 2.6 6.08 2.75 2.62 2.15 2.93 2.94 6.86 2.78 2.55 3.99 2.94 1.53 2.21 2.59 4.33 2.2 2.51 3.09 2.96 2.58 2.93 3.28 3.13 2.66 1.91 6.81 2.49 2.21 2.87 1.68 2.44 3.65 2.08 2.48 1.7 2.76 2.16 1.81 3.61 2.32 2.83 3.55 2.36 2.03 4.36 3.02 2.38 3.11 3.84 2.44 3.54 3.47 2.57 3.73 0.74 2.48 2.71 3.32 2.43 1.79 1.61 2.03 3.46 2.62 2.49 2.37 2.09 1.6 4.09 3.4 2.8 3.69 2.3 2.27 3.02 3.18 1.89 1.59 1.44 2.06 2.45 1.27 3.07 2.27 3.18 2.72 1.46 3.05 2.93 3.37 2.32 2.14 2.67 1.7 3.58 4.67 2.2 3.03 1.72 2.2 2.49 2.01 2.23 1.55 2.14 3.71 3.41 1.66 1.42 2.05 1.29 2.58 3.61 2.2 2.65 3.59 1.22 4.35 3.55 2 3.89 3.88 2.87 2.4 2.1 2.7 2.26 2.97 1.71 3.94 2.6 1.66 2.7 2.95 2.74 2.91 3.92 2.68 4.1 1.5 2.61 2.41 3.49 2.66 3.62 2.23 2.4 1.02 2.48 3 2.35 3.09 2.97 3.65 2.66 2.54 3.85 3.93 2.82 2.25 1.98 4.86 2.76 2.54 3.5 1.25 2.81 2.77 1.51 2.11 2.73 1.54 1.92 3.69 2.98 2.95 1.3 1.59 2.72 2.68 2.44 2.48 3.38 3.3 3.35 2.11 2.28 2.56 1.57 4.04 4.16 2.59 2.41 3.02 1.86 2.45 4.22 3.67 2.34 1.91 3.37 1.66 2.18 1.75 1.65 1.24 1.71 2.18 5.05 5.25 5.82 2.46 1.79 3.46 3.6 2.87 2.02 3.48 4.14 4.28 2.68 2.11 2.82 3.35 3.5 2.71 2.49 2.08 3.59 2.3 1.21 2.95 3.14 3.79 3.04 3.95 3.51 0.99 2.72 1.96 1.66 2.69 4.42 2.21 3.41 3.01 2.03 1.81 1.65 11.42 1.92 2.62 3.79 3.28 2.31 1.96 1.11 1.25 2.61 2.85 4.82 2.97 4.02 3.7 2.28 3.25 2.55 3.6 3.62 2.85 1.47 1.62 2.84 2.11 2.03 2.72 2.15 3.24 2.33 2.4 1.87 4.34 4.22 2.03 4.11 5.13 1.31 1.73 3.05 1.35 2.8 3.79 1.48 2.14 2.47 2.48 1.84 3.45 4.78 2.47 1.27 2.53 2.5 2.57 1.46 2.06 2.21 3.57 2.66 3.5 4.03 2.83 3.33 2.57 3.78 2.46 2.06 1.2 1.55 4.06 1.5 1.57 1.49 2.64 1.67 2.76 1.77 2.38 2.91 2.46 2.64 3.79 1.88 2.01 1.93 3.98 1.62 2.07 1.95 2.57 2.46 1.61 3.53 4.2 2.53 2.69 2.45 0.95 1.79 1.97 2.69 2.46 2.83 4.67 1.84 3.93 4.34 2.65 4.01 1.09 1.82 2.27 3.82 4.74 2.51 4.77 1.04 2.18 2.27 1.61 1.92 2.95 1.32 2.82 2.01 2.07 2.2 2.67 1.32 1.94 2.92 1.91 2.87 1.51 1.24 2.19 3.09 3.01 2.82 2.48 1.57 1.76 1.97 2.2 3.19 7.86 4.29 2.98 4.5 2.97 2.05 5.41 3.02 2.73 2.08 2.19 1.78 2.12 2.93 1.91 3.64 4.52 2.2 3.03 3 1.85 1.57 3.25 2.54 3.5 2.02 2.95 2.13 2.1 4.38 2.55 3.2 2.65 2.67 2.86 2.5 1.97 1.63 3.87 2.28 1.65 2.06 7.38 2.59 1.38 1.79 2.4 4.81 2.56 2.59 3.56 2.78 1.8 2.11 4.3 4.6 3.28 2.21 1.92 3.12 1.93 2.99 4.4 3.32 2.2 2.71 3.35 3.1 3.25 2.83 2.3 3.23 2.38 1.04 3.34 1.37 1.92 2.15 3.3 2.36 1.46 2.28 1.93 3.99 3.21 2.87 1.86 3.4 3.24 2.2 2.81 3 3.36 1.24 2.43 2.43 2.07 4.06 1.3 3.34 2.45 2.76 1.64 2.95 3.21 2.33 2.62 3.15 1.8 1.38 1.23 2.23 1.6 3.62 3.93 1.15 4.04 2.01 4.78 4.61 2.29 2.56 1.84 2.97 2.94 4.01 1.77 2.65 6.05 3.63 2.54 2.71 1.37 3.61 5.39 3.16 3.62 2.19 1.66 2.98 1.51 3.37 3.52 2.8 0.36 2.66 1.95 1.67 2.9 1.83 2.76 1.77 3.17 3.95 3 2.64 2.37 2.27 2.78 3.44 1.42 3.86 1.4 2.12 2.06 0.97 3.01 2.36 2.81 9 3.62 3.29 2.59 2.16 2.66 1.65 4.08 1.92 1.72 1.77 1.73 3.55 4.08 2.14 1.72 2.77 2.32 4.64 2.64 2.6 1.82 2.59 1.98 2.65 6.44 1.96 4.61 3.73 3.2 1.53 1.97 2.8 1.75 1.6 1.75 4.71 2.34 1.86 2.31 2.9 3.74 4.07 2.91 1.54 1.88 2.43 3.78 3.25 2 1.78 4.05 2.06 2.9 1.62 1.78 2.97 1.36 2.66 2.2 2.1 2.85 3.48 2.82 3.37 3.82 1.68 2.88 1.64 3.87 1.26 2.61 4.32 4.37 2.12 2.28 1.94 1.91 3.16 3.27 3.93 4.06 2.4 1.81 0.8 1.65 2.99 2.22 2.65 2.52 2.96 2.09 3.74 3.08 4.86 5.22 2.35 2.13 3.69 3.8 1.82 1.44 1.46 2.67 3.36 1.55 2.17 3.26 2.11 2.33 3.63 2.3 2.8 2.38 1.56 3.56 2.65 1.81 1.83 2.95 2.4 2.4 4.96 3.29 1.69 1.85 1.28 3.45 2.04 2.8 4.58 1.37 1.9 2.82 1.78 3.93 3 5.5 1.38 2.79 2.85 1.55 3.09 3.86 4.02 3.68 1.53 4.51 3.3 1.79 2.06 0.96 2.79 3.32 2.33 3.54 2.65 1.91 5.07 1.47 3.08 2.55 2.49 2.12 1.75 0.53 1.41 3.28 0.88 3.28 3.26 2.1 4.8 2.16 1.47 1.49 3.85 3.24 2.44 2.78 2.38 3.62 1.89 3.82 2.4 1.54 2.6 3.69 2.65 3.43 3.2 3.89 2.94 3.35 4.29 2.06 2.73 2.6 3.1 3.13 3.55 2.23 3.38 2.02 1.49 1.13 2.97 3.07 3.82 2.72 2.27 0.96 2.63 2.47 1.41 3.71 3.82 2.35 3.47 2.76 3.05 4.42 2.12 1 2.32 1.39 3.04 3.07 4.83 1.6 1.86 3.28 5.24 1.26 2.82 3.81 3.34 2.52 1.67 2.6 1.44 2.02 3.3 1.97 2.53 2.4 3.56 2.85 3.01 4.09 2.03 1.69 1.96 3.19 1.23 3.18 4.08 3.69 1.61 3.32 1.98 2.35 2.47 3.32 2.87 2.35 4.17 1.55 2.23 2.98 2.48 2.8 3.28 2.52 3.23 2.65 3.79 2.88 2.56 2.29 1.09 3.74 2.57 2.03 3.14 3.55 2.45 2.6 3.52 2.17 1.4 2.25 3.33 3.3 14.94 1.17 0.36 2.73 2.69 2.39 2.86 3.49 0.85 2.18 2.62 3.22 1.68 5.59 2.99 2.25 2.52 2.15 2.27 4.13 3.45 3.18 4.98 1.02 2.69 0.98 1.12 3.34 1.53 1.28 2.42 3.3 4.26 3.93 2.29 2.77 1.67 1.92 1.99 1.33 2.87 3.59 1.78 1.37 2.53 3.61 6.79 6.78 3.77 1.99 1.78 2.75 5.22 5.56 1.91 2.57 2.54 2.73 2.48 2.22 2.87 2.94 0.52 2.53 1.59 2.06 4.73 2.33 1.94 3.59 1.37 1.69 4.27 1.73 1.06 2.09 1.79 2.07 2.15 3.01 2.06 3.01 2.11 5.17 1.85 2.63 3.36 5.87 2.2 2.81 3.74 3.96 2.69 2.24 1.82 2.96 2.34 2.5 2.67 1.94 3.55 1.73 1.56 0.81 1.19 1.76 3.04 1.97 1.32 2.57 1.97 3.53 2.56 3.27 3.41 3.02 3.59 1.44 2.19 4.19 5.73 1.63 1.02 4.2 1.71 2.66 2.27 1.82 2.58 2.52 4.03 3.34 3.5 3.01 2.85 2.14 1.97 3.58 2.86 1.76 3.56 1.96 3.46 2.12 2.69 2.57 2.56 2.57 1.75 2.37 3.74 2.19 3.07 1.45 1.79 3.07 2.37 10.73 2.34 1.64 3.78 2.01 3.72 1.85 3.64 2.43 2.59 2.17 2.02 2.25 2.38 2.5 1.58 2.52 2.01 2.69 8.9 0.75 2.67 2.17 2.58 1.26 4.24 2.67 2.03 4.68 1.6 2.62 2.09 1.78 2.21 4.1 1.41 2.73 2.22 1.76 3.72 4.1 3.37 2.4 4.47 2.63 3.62 1.8 2.73 4.04 3.52 2.76 3.01 4 3.59 2.32 0.67 3.06 1.75 4.52 1.83 2.03 2.05 3.41 2.04 3.56 2.15 2.56 1.96 2.25 2.35 2.12 3.75 1.54 2.67 3.09 2.57 1.53 2.35 3.32 1.98 2.07 1.9 4.74 1.72 3.42 1.79 2.74 5.18 2.89 2.03 2.54 1.58 2.81 5.02 2.29 4.41 7.23 2.44 4.88 4.46 2.27 4.4 2.77 1.87 2.49 4.39 2.15 2.13 2.7 1.1 2.19 3.25 2.19 2.3 1.15 1.14 2.87 2.22 3.72 2.37 2.92 4.63 2.85 3.28 3.54 2.99 2.49 1.86 2.64 2.65 3.44 1.96 6.88 5.32 3.03 2.91 2.06 3.14 1.6 7.02 3.98 1.99 1.93 2.24 3.45 2.02 1.8 1.92 1.32 1.44 7.47 1.98 3.26 1.29 1.62 1.92 1.86 1.37 2.58 2.58 2.77 1.57 2.71 2.26 1.82 3.4 2.45 1.88 2.85 3.03 2.98 3.18 3.53 2.04 1.16 2.94 1.94 2.08 1.93 3.97 1.72 2 3.87 2.74 1.59 1.73 1.91 1.52 2.09 2.59 2.07 3.16 2.47 3.16 2.13 0.89 3.08 2 2.06 2.84 2.21 2.61 3.61 2.36 2.44 3.89 1.42 3.11 1.3 2.46 3.64 2.56 2.46 1.99 3.68 4.07 4.09 2.54 2.02 3.02 2.24 3.33 2.57 3.46 1.6 4.01 0.91 1.54 1.94 3.02 3.39 1.19 2.81 3.23 8.61 1.68 3.45 1.23 6.7 2.04 1.78 1.79 2.77 2.73 2 3.06 1.55 2.88 2.29 2.41 3.34 2.86 1.99 2.59 2.62 3.05 2.83 4.27 2.12 2.52 2.4 4.24 1.48 2.16 1.96 3.57 1.7 3.83 2.86 3.04 2.49 1.54 2.62 1.19 4.1 1.57 1.7 3.09 1.05 3.05 3.18 1.35 2.23 2.53 3.63 2.64 2.07 4.12 2.94 2.76 1.6 4.16 2.65 1.67 2.46 2.98 2.83 2.41 1.85 3.1 4.05 2.61 1.89 1.82 1.94 3.54 2.6 2.07 3.47 2.76 3.81 2.67 1.87 3.35 1.25 2.04 3.45 1.65 2.94 1.99 2.24 2.32 2.89 1.69 2.26 3.86 3.38 2.45 1.92 4.48 1.18 1.37 3.23 3.15 4.09 2.66 3.07 2.92 2.88 2.66 3.8 1.92 3.72 0.94 2.32 5.15 2.84 1.65 2.34 2.79 1.87 3.59 2.29 2.64 2.97 5.23 3.44 3.72 4.25 2.27 4.31 2.32 1.39 3.48 4.76 3.67 0.55 1.25 2.87 3.89 1.82 2.59 2.11 0.69 1.94 2.13 2.28 3.38 1.9 3.02 1.82 2.4 1.46 2 1.83 3.25 1.3 3.28 2.27 2.6 1.89 3.04 2 3.5 3.17 2.76 2.94 2.83 3.75 3.15 2.01 1.19 1.64 1.9 2.02 2.97 2.15 2.98 3.73 3.77 1.63 0.74 4.03 9.19 2.63 3.18 3.14 3.17 4.79 3.86 2.15 1.41 3.26 1.27 1.35 2.37 2.38 1.42 2.35 2.24 3.44 1.47 1.72 2.25 3.42 3.05 2.48 5.28 2.27 3.76 3.36 4.95 1.87 2.88 2.35 2.19 3.62 3.92 2.71 2.35 1.92 2.7 2.33 1.55 2.29 3.8 2.23 2.96 3.8 3.63 2.71 1.87 2.4 1.58 3.39 5.47 2.15 2.49 1.07 1.36 1.9 1.14 2.4 2.85 1.62 4.16 2.2 2.4 2.88 1.46 2.42 2.85 1.84 1.99 2.09 1.77 3.64 6.22 1.57 2.22 2.7 1.45 1.98 2.89 2.9 2.11 1.48 3.35 1.6 1.73 2.65 1.95 2.61 2.43 1.88 2.89 3.6 1.99 4.82 2.68 5.82 1.74 3.07 4.46 3.42 2.2 1.97 6.98 2.25 4.78 1.56 1.71 1.3 3.54 1.82 1.39 1.92 3.66 5.11 4.28 1.74 1.94 2.6 2.35 3.84 3.87 2.7 2.14 2.32 2.1 1.99 3.4 2.14 2.5 1.78 1.75 1.53 3.08 4.47 2.38 3.09 3.79 1.87 3.47 3.68 2.51 3.67 2.64 2.32 2.98 1.72 2.23 3.99 2.15 1.65 2.58 2.96 2.74 1.34 1.18 2.53 4.07 2.29 3.67 3.03 2.83 1.12 1.21 3.31 2.51 1.59 2.1 3.85 2.1 0.95 2.71 2.44 1.91 3.68 2.79 1.89 2.1 2.62 3.02 2.52 2.56 2.2 5.47 4.11 3.03 2.56 3.66 1.7 2.71 4.64 2.06 2.86 1.95 1.14 9.18 3.51 2.38 1.29 2.35 2.16 1.29 2.28 1.07 1.69 1.59 3.44 2.98 3.99 2.73 3.43 2.64 1.49 2.01 2.9 2.59 2.7 4.39 2.35 3.01 2.95 2.35 2.23 2.27 1.92 2.88 4.01 2 1.82 1.53 2 2.28 2.45 2.01 3.08 2.29 3.64 2.72 1.57 1.82 2.52 2.05 2.21 3.83 3.44 2.24 3.04 1.57 2.16 4 2.57 3.33 3.12 3 4.2 1.99 3.87 3.16 2.85 4.09 2.45 1.68 2.95 4.23 2.62 3.32 1.49 2.92 2.34 2.89 1.61 2.4 3 2.48 3.86 3.07 4.82 6.6 1.69 1.38 2.94 4.01 3.89 1.69 2.74 2.46 1.76 1.94 2.43 4.97 4.67 2.67 3.85 1.72 1.27 2.56 1.65 1.94 3.44 3.28 2.26 3.54 4.34 3.21 5.1 2.77 2.91 4.64 4.04 3.08 2.83 3 3.88 1.47 2.91 3.91 2.29 1.98 3.01 3.11 2.95 1.82 2.75 2.39 6.46 2.53 1.65 3.43 2.19 1.7 1.68 2.05 1.87 2.28
1.83 1.75 1.79 2.21 3.85 2.78 1.44 3.27 1.52 1.16 2.35 1.78 5.91 2 2.03 3.12 2.72 3.78 0.41 0.99 1.79 3.71 2.04 1.87 4.56 0.68 1.68 1.9 2.95 1.71 2.84 2.47 0.87 0.9 0.77 1.16 0.93 0.4 2.26 1.18 3.79 2.15 1.43 3.81 2.31 2.22 1.82 0.95 1.63 1.2 1.86 1.9 2.14 2.3 1.47 2.11 1.91 2.51 4.58 1.17 2.01 2.61 1.65 2.31 2.24 1.94 1.25 1.79 3.35 2.94 1.37 1.23 2.61 0.97 2.53 2.29 1.94 2.3 1.43 2.03 1.23 1.84 1.56 0.41 1.46 3.34 2.2 1.93 1.38 1.17 1.18 1.42 2.13 2.05 1.98 0.71 2.17 2.76 2.92 1.8 1.07 1.52 1.66 1.94 1.18 2.06 2.04 2.81 0.98 2.12 2.07 2.19 1.29 2.03 1.9 1.96 1.8 1.63 3 2.01 1.56 1.49 2.16 1.53 3.28 1.68 0.61 1.68 2.12 0.78 3.82 1.9 3.4 1.59 1.53 0.94 2.44 1.77 1.83 2.03 3.09 1.65 3.2 1.4 3.44 2.63 1.52 1.02 2.96 1.59 2.59 1.45 1.24 1.08 4.44 1.72 1.59 0.82 2.23 1.31 2.06 1.68 1.16 2.13 2.81 1.16 0.99 1.56 2.69 2.42 2.98 2.95 1.65 1.3 1.59 1.73 2.3 1.58 2.08 2.31 2.85 1.57 3.17 1.08 3.99 0.66 1.57 1.15 1.9 1.43 1.31 2.1 1.62 2.27 2.57 2.43 3.25 1.49 2.14 2.81 4.06 2.42 0.79 2.08 0.26 1.23 2.1 2.15 1.8 2.23 1.54 1.34 1.04 1.91 2.49 2.16 2.34 0.87 2.11 3.46 2.15 3.75 1.19 1.42 2.43 1.37 9.19 2.06 1.85 3.27 2.23 3.09 1.26 2.41 1.25 2.12 1.18 0.3 1.06 2.19 2.33 1.57 2.13 3.33 2.11 1.87 1.09 2.46 2.24 2.43 1.57 4.24 1.93 1.06 1.16 2.55 1.42 3.23 8.29 2.21 1.3 2.57 3.07 2.22 2.38 2.79 3.95 1.87 1.54 2.23 2.18 1.46 2.4 1.92 1.38 1.16 0.9 2.82 1.82 2.67 2.82 1.45 1.03 2.44 3.3 2.22 2.5 1.79 2.08 1.66 1.58 1.27 2.65 1.78 1.14 0.98 2.6 3.25 2.19 2.31 0.82 1.03 2.02 2.01 2.41 3.68 1.66 2.25 3.17 1.54 2.1 1.68 2.33 1.9 1.42 2.73 1.99 1.04 1.32 3.43 2.01 3.42 1.82 1.65 1.59 3.13 1.22 1.91 3.21 2.1 1.75 2.23 0.65 1.32 1.79 1.27 2.27 1.76 0.73 2.81 1.51 2.37 3.19 2.33 1.91 3.95 1.48 6.01 1.18 1.51 3.25 0.99 2.77 2.19 1.83 3.13 2.55 2.79 0.63 1.49 1.34 1.46 1.94 1.11 2.13 2.47 3.48 1.71 2.8 1.95 2.99 3.02 1.57 1.75 1.88 0.61 1.03 1.73 2.17 3.12 2.68 0.99 0.38 2.78 2.57 1.83 1.67 1.06 2.05 2.3 2.2 2.24 3.09 2.18 1.76 0.82 0.53 1.47 1.95 1.32 2.15 1.54 5.14 2.83 2.32 2.81 1.52 3.51 1.88 3.39 2.13 2.67 1.27 0.34 2.06 1.47 0.91 2.47 0.64 2.54 0.76 2.6 1.17 2.02 1.3 1.25 1.6 1.48 2.07 2.23 1.89 4.24 2.86 1.57 1.47 1.75 2.71 1.62 0.57 2.93 1.59 3.03 1.36 2.85 1.8 1.45 1.5 1.9 2.27 1.01 1.88 2.64 2.07 1.98 0.88 2.42 2.03 2.27 0.85 2.93 2.22 1.12 1.96 0.94 1.19 1.36 4.99 2.47 1.46 0.83 1.78 1.35 2.43 1.78 4.14 1.67 1.63 2.25 2.14 1.61 1.02 2.9 1.79 0.53 1.65 1.64 2.72 1.77 0.9 1.96 2.02 2.06 1.65 1.14 2.06 0.68 1.47 1.11 0.95 0.93 2.78 1.92 2.75 2.17 1.82 3.14 1.83 1.76 3.06 2.83 1.86 1.13 2.7 2.06 1.52 0.95 4.24 1.29 3.14 1.57 2.92 2.33 1.99 2.36 0.99 2.5 1.26 1.71 2.33 2.21 1.73 0.83 2.98 0.83 2.4 0.8 2.14 1.99 2.93 1.64 1.12 1.39 1.25 1.92 2.25 1.62 0.61 1.34 3.18 4.05 1.29 1.87 2.71 1.74 1.46 2.91 1.81 1.13 1.35 2.97 0.54 1.22 4.33 0.53 0.89 1.6 2.69 1.38 1.7 1.01 0.94 1.81 1.78 1.26 2.66 1.36 2.1 2.43 3.01 2.41 2.22 1.22 2.04 2.1 2.01 1.31 0.89 2.98 2.2 1.86 2.41 2.41 2.99 2.08 1.29 2.45 1.72 2.25 3.28 1.7 2.36 1.79 3.58 1.26 2.53 1.04 1.57 1.16 1.82 1.26 3.26 1.44 1.65 3.58 0.36 1.72 1.98 6.03 3.13 2.92 0.96 1.8 1.95 2.09 1.8 3.6 1.61 2.91 1.23 2.06 2.11 1.04 1.79 3.16 1.91 1.16 1.87 2.32 3.07 1.43 2.56 3.31 2.81 3.22 1.55 1.79 2.83 1.91 2.24 1.3 2.02 1.96 2.53 2.27 2.19 3.21 2.14 0.85 1.28 3.36 2.26 2.7 4.93 1.82 1.62 1.2 5.15 3.47 1.53 1.73 3.28 3.44 1.38 2.19 2.39 1.33 6.86 2.2 1.89 0.49 1.95 1.68 1.83 1.59 1.8 1.62 1.87 2.23 3.11 1.42 1.5 1.95 0.55 1.93 2.44 3.17 0.85 1.41 4.4 1.29 2.99 2.66 1.93 1.9 1.57 2.37 1.14 2.02 2.96 0.98 1.76 3.12 1.11 2.24 1.96 2.37 3 2.96 1.24 1.79 2.18 3.65 1.88 1.82 2.21 5.28 1.77 1.12 1.97 1.79 1.27 2.96 3.13 1.56 1.38 2.07 2.85 3.81 1.6 1.46 1.11 1.67 1.56 1.05 1.43 2.36 2.45 2.23 4.45 1.51 1.45 1.3 1.7 2.91 2.43 2.3 2.28 2.25 0.54 1.25 1.93 1.75 1.36 3.69 1.88 3.9 1.86 5.09 1.45 0.94 1.95 1.66 2.19 1.25 1.4 1.87 1.27 3.04 1.54 2.99 1.58 0.98 3.54 1.91 1.6 2.91 1.72 1.89 1.14 1.83 1.42 3.45 1.68 2.19 1.71 3.03 0.88 2.12 3 1.78 2.76 1.1 1.82 0.74 2.38 1.51 1.04 3.73 2.58 1.62 1.75 2.25 4.69 1.28 2.65 3.44 1.74 1.18 2.09 0.83 2.3 1.03 0.95 1.98 1.71 3.2 1.74 1.4 1.62 1.61 2.22 1.25 1.48 1.94 3.13 1.22 1.51 2.29 2.64 0.74 2.41 2.82 2.49 2.09 1.36 2.97 2.42 1.84 2.67 0.94 1.82 1.76 2.97 3.46 1.74 1.72 1.86 1.95 1.46 1.48 2.76 4.18 1.09 2.86 0.86 1.46 1.35 1.53 1.04 0.41 2.74 2.54 1.77 1.54 2.45 0.91 1.83 1.18 1.61 1.43 3.36 2.79 1.96 2.84 2.82 1.25 2.37 2.09 1.58 1.45 0.77 2.65 1.76 1.13 1.64 2.78 0.94 2.19 1.34 2.29 1.3 2.12 2.15 1.14 3.73 2.94 1.12 1.34 1.02 2.7 0.92 1 1.71 1.58 1.9 2.67 1.37 0.6 2.17 1.39 2.23 1.83 2.22 1.61 2.42 1.92 1.6 2.35 1.86 1.05 1.58 2.9 1 3.29 2.26 1.17 2.83 1.77 2.21 2.22 1.23 1.87 1.99 2.44 1.59 2.58 3.46 4.22 2.02 2.3 3.52 3.03 1.59 0.49 1.78 3.18 1.68 1.86 1.56 1.59 2.68 0.88 1.86 1.65 2.28 1.44 3.82 2.72 1.57 2.66 0.86 2.1 2.38 1.21 2.01 2.3 1.07 0.89 2.59 1.01 2.21 1.29 1.72 2.05 1.35 0.89 1.73 1.04 2.36 4.32 1.48 2.27 3.11 1.44 2.33 2.29 1.41 2.77 1.98 3 1.47 0.74 0.85 1.78 2.64 1.2 2.07 1.59 2.75 1.73 2.18 2.39 3.38 1.88 3.74 1.34 3.37 2.02 2.33 1.43 2.06 2.24 2.52 1.79 1.82 1.16 1.22 1.28 0.52 3.65 2.14 1.6 2.19 1.33 1.17 0.96 1.22 2.22 1.22 1.54 1.54 0.95 2.98 0.83 2.16 2.08 2.02 1.65 1.32 2.86 2.77 0.64 2.07 3.48 2.89 2.28 2.21 1.39 0.85 1.89 1.78 4.56 2.13 3.09 2.6 1.35 1.45 2.58 2.46 1.57 0.83 0.82 2 1.46 1.31 1.55 3.05 2.04 2.65 2.12 2.14 2.22 2.15 2.68 1.55 1.92 1.43 1.68 2.24 1.71 4.23 0.89 1.54 3 2.32 1.68 2.86 1.31 3.15 2.35 2.24 0.83 2.05 2.72 2.15 1.58 1.67 2.67 2.65 3.96 2.54 0.72 1.91 4.43 1.41 1.73 1.66 2.66 2.83 2.5 1.44 1.27 1.78 3.53 1.66 3.66 1.37 3.17 1.99 1.78 2.32 0.7 1.62 1.33 2.68 1.34 3.18 1.05 1.71 0.78 1.37 1.59 1.23 1.61 2.77 2.05 1.15 1.29 2.02 3.49 2.22 3.3 2.23 1.3 0.76 1.79 3.02 0.57 1.22 1.4 1.84 4.22 2.64 2.28 3.62 2.24 2.36 5.06 1.5 1.39 1.92 2.71 1.35 3.12 1.47 1.99 2.07 1.59 4.71 1.88 1.15 1.92 1.89 2.09 0.86 3.51 1.78 1.76 1.56 1.81 1.77 1.75 2.69 3.61 2.15 2.83 0.59 2.19 1.09 1.73 1.79 2.14 2.11 1.45 1.9 1.92 0.89 1.98 1.51 2.1 2 1.43 1.88 1.31 3.36 1.34 3.39 2.79 1.86 1.38 2.2 2.24 2.46 1.84 1.57 1.77 2.08 1.53 0.91 2.38 2.98 3.12 1.01 0.92 1.95 4.44 2.51 1.92 1.62 1.95 3.36 2.09 1.51 1.82 1.4 2.87 1.73 1.98 3.14 2.23 1.49 3.28 2.43 2.73 5.29 2.75 2.38 0.93 1.09 0.54 0.94 2.33 2.89 3.08 2.2 1.16 3.43 2.91 2.2 1.65 1.91 2.2 0.57 1.7 2.69 2.2 2.37 2.16 4.21 3.5 2.53 1.35 1.87 3.11 1.07 1.37 5.25 2.58 2.34 1.26 1.62 1.79 1.82 1.06 1.56 1.63 1.88 1.55 0.65 2.24 1.97 0.76 2.58 2.96 1.95 3.75 2.01 2.53 3.07 2.22 3.1 3.64 0.89 1.3 3.03 1.88 3.38 2.56 1.83 0.96 2.86 1.82 2.36 2.39 1.55 3.05 0.86 1.41 1.94 2.84 3.2 0.73 1.33 0.68 1.12 1.75 1.72 1.91 1.96 1.41 1.77 2.01 2 2.29 0.58 1.81 0.38 1 1.45 2.12 5.04 2.34 1.42 4.15 0.61 1.83 0.59 1.64 3.65 1.2 1.46 1.23 2.02 1.09 3.63 1.99 1.69 2.24 2.06 2.12 3.45 1.87 2.37 2.92 1.27 1.77 2.56 2.1 2.69 2.03 1.2 2.77 1.93 1.41 2.42 2.62 0.93 2.41 1.79 1.11 2.32 2.34 3.04 1.92 1.38 1.29 1.47 1.26 2.32 1.66 4.1 1.8 3.42 0.73 2.24 2.24 1.36 1.77 0.73 1.33 1.91 2.91 1.24 2.74 2.69 2.34 2.33 1.23 1.98 1.68 1.97 1.82 2.64 1.55 2.31 2.56 0.86 1.34 0.78 2.84 1.15 1.44 2.39 1.85 1.75 1.63 1.58 1.18 1.19 2.74 2.92 1.6 1.43 2.52 0.9 2.18 0.68 1.17 1.94 2.58 1.74 0.96 1.55 3.84 1.68 1.01 1.66 1.97 4.1 2 2.08 2.23 2.1 0.89 1.76 3.04 2.56 1.42 3.67 2.39 1.58 2.05 3.91 1.88 1.53 2.31 2.23 1.64 1.9 2.77 2.29 2.72 2.3 1.3 2.53 1.97 1.13 1.82 1.91 1.88 1.6 2.11 1.83 1.87 3.65 1.69 2.73 1.26 2.26 2.7 3.68 2.12 1.72 1.22 2.43 1.06 1.84 3.05 2.53 1.21 0.9 1.43 1.52 1.83 1.57 3.08 2.35 3.09 3.14 1.42 1.23 2.07 1.13 2.27 2.32 1.65 3.02 2.55 1.58 5.95 1.73 3.61 1.65 1.82 2.23 0.96 1.25 2.09 1.11 2.89 0.88 1.41 2.88 2.76 1.08 3.1 2.07 1.43 1.67 2.13 1.24 2.19 1.65 2.36 2.53 3.41 3.52 2.23 1.87 2.39 4.07 1.98 1.59 0.61 2.15 1.97 1.15 3 2.04 2.98 1.93 1.09 2.52 1.38 2 3.59 3.37 2.42 3.36 1.54 3.56 0.59 1.89 1.93 1.03 1.62 1.66 1.81 2.79 2.19 3.25 1.2 1.89 1.66 1.75 1.4 1.82 2.21 2.01 3.15 1.72 1.08 2.21 1.37 1.61 2.11 3.8 0.81 1.91 1.63 2.69 1.35 2.22 1.64 1.74 2.68 2.44 3.18 1.28 1.49 1.72 3.35 1.67 1.59 2.64 3.16 1.19 1.67 1.81 1.88 1.44 3.18 2.44 2.81 1.83 1.4 3.65 1.32 2.06 0.86 2.35 4.12 1.71 2.21 1.24 2.59 1.98 3.74 2.09 0.62 2.68 1.87 1.3 1.41 1.84 1.78 1.85 1.41 2.03 1.8 2.35 2.2 2.15 1.27 1.85 2.53 4.9 1.2 1.68 2.27 2.81 2.72 2.74 1.84 1.88 1.61 0.66 2.97 2.47 2.76 1.98 1.63 1.94 0.46 2.11 1.64 1.9 0.71 2.01 1.61 3.03 2.48 1.01 2.41 0.87 1.55 2.33 1.34 2.09 0.86 2.3 0.93 0.72 1.82 2.01 3.75 1.67 3.24 0.52 1.34 2.18 1.78 2.7 1.97 2.53 1.15 1.14 2.17 2.98 2.69 1.38 1.02 2.51 1.46 2.35 1.46 1.92 1.22 2.63 1.44 2.34 2.54 1.77 2.61 1.93 1.17 2.82 2.36 1.2 1.25 1.86 2.08 1.46 1.28 1.15 1.54 1.56 0.92 1.76 1.56 2.73 2.28 3.16 2.2 1.91 1.14 0.96 1.85 2.56 1.71 1.7 2.92 2.34 3 0.98 2.51 2.72 2.34 3.38 1.73 2.3 2.23 1.64 3.52 1.56 1.24 2.37 1.54 0.62 1.81 1.58 1.91 1.64 1.84 3.45 1.73 0.66 1.44 2.43 1.49 2.96 0.71 2.11 2.33 2.79 1.09 2.69 1.36 2 1.03 3.45 1.78 1.34 2.47 2.62 1.46 3.18 2.53 0.45 1.97 1.46 2.18 2.7 3.18 2.45 1.86 1.24 2.35 1.5 1.81 0.85 1.87 2.01 4.01 2.1 1.76 5.51 1.7 3.02 1.74 3.41 2 2.11 2.11 2.14 2.78 2.26 1.06 1.12 2.37 1.24 1.86 2.47 2.69 1.21 2.09 2.27 1.42 1.03 1.45 2.57 3.39 3.16 1.84 2.26 1.92 2.38 1.73 1.53 1.66 1.77 1.74 0.93 2.24 2.42 2.22 2.49 3.9 1.51 1.79 5.52 1.01 0.5 2.52 1.18 1.69 2.59 2.54 1.67 1.89 2.19 0.83 1.4 2.23 2.28 2.05 1.07 1.97 2.43 2.56 0.86 1.62 1.7 2.37 3.6 2.68 2.05 1.83 1.56 2.46 2.71 2.53 3.28 2.76 2.99 0.54 2.69 1.43 2.7 1.79 10.09 4.12 1.85 1.93 2.28 1.88 1.94 1.78 1.3 3.19 0.92 3.11 2.3 1.57 1.57 2.42 4.04 0.88 0.39 1.56 1.59 1.71 1.59 1.74 2.74 1.98 1.63 1.96 2.07 1.51 1.16 3.54 2.84 1.72 2.34 2.01 2.82 2.8 2.77 2.37 3.24 1.71 2.15 1.79 1.86 3.74 2.78 1.02 1.91 2.44 1.19 1.22 0.79 1.68 0.84 1.9 1.72 0.95 1.62 1.96 1.8 0.83 1.73 1.58 1.72 2.23 1.06 2.12 1.31 3.26 1.63 1.99 2.21 2.47 2.53 1.54 2.7 2.11 1.34 1.87 1.76 1.84 1.72 1.58 2.47 3.89 2 0.73 1.93 0.91
1.24 0.8 1.48 1.07 1.06 1.83 0.55 1.08 2.36 3.29 2.18 2.98 3.88 5.12 1.44 2.37 2.07 0.98 2.1 0.62 1.24 2.74 1.12 0.65 1.84 1.43 1.39 1.74 10.04 0.82 2.07 0.59 4.01 0.64 0.88 3.25 0.42 1.31 0.53 0.98 2.95 1.9 2.29 1.84 3.72 2.17 1.09 0.38 1.69 2.04 1.33 1.29 2.59 2.62 6.92 1.25 1.42 1.41 1.83 3.4 1.01 1.97 2.36 2.37 1.06 1.19 1.22 1.6 1.2 2.69 1.02 1.15 3.19 3.25 0.96 1.52 1.4 2.16 0.16 2.99 0.18 1.13 2.21 1.28 0.89 1.62 1.81 3.11 1.12 1.5 1.66 0.98 3.48 3.04 1.54 1.68 1.44 0.76 2.51 2.98 1.91 1.57 0.9 2.87 0.71 0.64 1.48 2.25 2.14 2.03 1.38 2.68 0.97 1.86 2.1 1.49 2 1.47 1.06 0.12 0.97 2.87 2.21 1.66 1.7 3.03 3.04 1.26 0.26 1.27 1.27 1.44 2.65 1.43 2.17 0.26 1.24 2.34 1.91 2.49 0.97 1.21 2.27 2.72 1.03 2.1 2.84 1.22 5.12 2.92 1.29 1.92 0.59 1.52 0.33 0.97 0.84 1.28 0.59 1.99 4.53 2.09 0.92 2.16 3.32 3.19 1.03 1.08 0.89 2.27 2.24 1.54 1.14 1.54 1.1 0.75 1.84 2.12 0.45 4.63 2.87 0.82 1.01 1.83 2.03 2.87 1.68 2.47 3.41 0.56 1.89 1.74 0.85 2.14 1.8 0.66 3.48 1.51 1.7 2.41 1.39 0.93 2.14 2.09 0.13 1.29 1.98 1.96 1.03 5.28 0.27 2.47 2.9 0.82 2.42 1.06 0.74 0.63 2.67 0.68 1.08 0.41 2.09 0.51 1.51 1.94 1.66 2.05 0.55 7.44 1.2 1.93 2.36 3.04 0.58 0.94 2.44 0.86 2.18 0.15 0.56 1.37 1.45 1 2.95 2.45 1.43 2.52 2.14 5.73 2.04 3.34 0.67 0.7 2.35 1.05 5.11 1.76 2.04 3.46 2.88 3.87 2.24 1.56 1.36 1.48 1.28 2.73 1.51 0.91 1.43 0.8 1.42 1.17 0.45 0.75 2.75 1.47 0.66 1.73 2.33 1.01 0.93 2.64 2.76 1.56 1.72 1.91 2.65 0.27 2.11 2.21 2.24 1.51 1.52 0.19 6.06 1.66 2.6 2.12 1.31 1.39 0.92 2.54 1.15 1.51 0.88 1.88 2.4 2.8 1.28 0.36 2.13 2.8 1.7 1.18 3.48 2.69 2.46 0.88 1.13 1.65 1.11 1.14 1.81 1.53 1.86 1.46 1.02 3.41 1.13 1.62 1.2 1.6 2.45 1.85 0.81 1.12 1.51 0.88 1.93 2.42 1.18 0.59 4.14 6.35 0.6 1.84 0.82 2.19 0.93 1.34 2.3 2.64 2.38 1.85 1.3 1.34 1.77 2.79 2.06 2.35 1.25 1.16 0.73 2.62 3.13 1.57 6.06 2.69 0.95 2.7 1.23 2.57 1.35 3.61 1.63 0.3 1.03 1.66 0.3 0.13 1.05 1.59 4.21 2.22 0.82 1.57 0.32 0.41 0.28 2.22 2.49 2.5 0.38 2.49 1.95 1.14 1.5 1.63 0.66 2.49 0.54 1.2 3.67 1.21 1.06 2.48 3.21 3.12 2.42 1.38 2.08 0.56 2.23 4.55 1.01 1.08 1.49 1.02 1.08 1.04 1.38 1.76 0.75 1.69 1.53 1.81 1.29 1.85 0.08 2.91 2.61 1.59 0.31 1.9 1.74 1.22 1.71 0.65 1.59 5.77 3.1 3.23 2.4 1.57 1.19 1.83 1.2 2.31 1.93 4.79 1.6 0.91 0.54 0.51 1.63 1.26 1.69 0.65 0.17 2.26 1.74 1.49 2.36 0.93 2.26 1.37 0.48 1.87 0.75 2.2 2.35 1.51 1.89 1.96 0.85 2.83 1.15 4.18 0.81 2.16 0.76 1.93 7 2.82 1.57 2.42 1.63 1.55 1.38 1.17 1.45 0.31 1.67 1.37 2.28 1.17 1.58 0.95 1.9 0.84 3.66 1.47 1.67 18.49 1.81 1.43 3.64 1.21 2.94 2.2 2.66 2.02 0.82 1.76 2.43 0.1 2.07 1.06 0.53 0.49 3.11 0.88 0.49 1.35 1.4 1.61 1.96 1.82 1.14 0.49 1.29 2.69 2.43 0.87 1.36 2.36 0.66 2.26 1.28 1.38 4.4 1.43 1.98 13.65 0.86 0.66 3.89 3.07 2 0.9 3.07 2.86 1.1 1.04 2.56 1.88 0.8 1.73 3.69 2.87 2.51 1.98 0.76 1.04 0.68 2.03 1.83 1.01 0.95 3.57 1.49 0.47 0.98 1.75 2.53 1.27 2.59 1.5 1.06 1.82 1.37 1.2 0.77 0.72 1.43 1 1.23 2.57 2.09 2.8 1.95 0.5 2.59 0.91 1.98 1.56 2.41 1.85 1.25 0.75 0.26 5.18 0.74 5.31 1.76 4.94 1.9 1.43 2.19 0.94 1.55 3.93 1.54 1.35 1.44 1.34 0.75 1.86 2.54 1.88 3.01 2.5 0.88 1.23 1.42 4.62 0.56 1.87 2.14 0.31 0.53 1.23 0.98 1.27 1.96 2.42 1.61 1.02 0.5 1.15 5.94 1.25 2.83 0.57 0.35 1.53 1.32 2.22 1.32 2.45 1.51 2.15 3.83 2.46 2.91 1.73 2.76 0.71 0.89 2 3.34 2.19 0.45 1.33 1.34 1.43 0.99 1.72 0.95 3.83 1.96 1.12 0.36 1.13 3.25 0.83 1.32 2.78 0.62 1.29 0.6 1.68 2.21 0.88 1.08 3.95 2.04 2.11 1.02 1.47 0.61 2.21 1.58 0.94 2.88 3.07 1.77 1.2 1.75 0.88 0.47 1.77 1.65 1.72 1.76 0.6 1.51 2.44 1.92 2.83 1.91 1.57 0.68 0.42 1.5 1.72 1.85 2.22 1.6 3.62 2.19 1.92 1.2 0.62 1.9 0.59 27.62 0.81 3.64 0.9 0.85 1.66 2.59 1.21 0.8 3.28 1.25 0.84 0.52 4.14 1.27 0.71 3.37 1.11 1.46 0.65 1.11 1.74 1.72 3.64 1.86 0.59 2.77 0.72 1.74 1.43 2.21 0.83 1.6 2.7 0.73 0.96 1.97 3.34 1.63 0.88 0.48 1.38 2.01 1.24 0.7 1.58 0.57 0.4 0.93 4.03 1.38 4.35 1.31 2.03 0.35 2.68 0.43 1.21 1.72 2.17 0.79 1.63 0.6 2.04 1.06 0.23 1.14 0.8 2.78 0.87 2.65 1.94 0.52 0.89 2.09 1.77 1.67 0.72 1.45 1.39 3.39 2.34 1.74 0.56 2.28 1.44 2.02 2.48 0.91 1.81 4.42 2.36 1.06 1.81 0.49 1.13 2.18 2.37 0.67 1.94 0.95 0.35 1.74 0.38 0.24 2.26 2.01 1.12 5.1 2.23 2.2 1.17 1.09 1.33 1.48 0.87 0.81 2.21 1.72 0.81 2.69 1.99 0.52 0.76 1.33 0.65 1.69 1.23 2.89 1.15 1.73 4.14 1.28 3.17 2.35 0.91 2.06 2.37 1.01 1.23 2.14 1.7 1.7 1.95 2.3 1.17 0.8 0.49 1.46 2.13 1.16 0.61 1.24 1.46 0.71 2.17 0.48 0.7 2.72 0.76 1.8 1.89 2.14 2.01 3.59 1.1 3.61 1.16 2.11 1.58 1.12 1.67 1.26 1.74 2.8 2.44 0.78 2.4 1.63 2.73 1.82 2.56 1.41 1.16 1.43 0.43 2.08 1.71 0.69 0.64 1.24 2.19 1.65 3.03 1.12 0.52 1.2 1.09 1.17 1.37 0.19 2.4 1.17 2.84 0.65 3.36 0.23 0.96 2.88 1.96 0.63 0.99 2.6 1.87 0.69 0.98 1.12 2.27 2.16 2.43 0.38 1.66 1.46 2.22 0.55 1.54 2.75 1.95 2.58 3.09 2.74 1.19 2.63 0.86 3.21 1.28 1.75 3.48 2.38 1.65 1.77 1.3 1.01 2.76 2.25 0.52 1.73 1.16 2.15 2.35 2.47 2.12 1.42 3.47 2.85 4.86 1.64 1.36 1.53 0.2 5.27 1.35 0.65 1.57 2.69 0.32 1.43 2.12 1.62 2.61 1.29 1.49 0.41 1.43 0.47 0.51 6.45 1.2 1.42 3.56 1.58 1.48 1.98 5.88 3.27 0.69 1.19 2.52 1.81 1.48 2.17 0.28 1.88 1.84 0.78 0.96 1.86 1.8 2.01 1.57 0.8 0.56 1.54 1.12 1.67 1.65 2.87 1.67 1.61 1.64 2.12 1.81 1.97 1.66 0.72 1.19 2.35 1.21 2.14 1.12 2.54 0.51 0.49 1.13 1.44 2.89 1.2 1.99 3.95 1.13 1.04 1.72 3.18 3.26 1.21 1.06 1.46 0.92 2.48 1.65 1.88 2.02 1.13 0.1 0.61 2.84 2.68 2.05 1.72 1.69 1.95 1.86 5.21 3.11 1.06 0.41 1.63 0.31 1.6 1.98 1.27 1.97 2.79 1.98 2.27 3.66 1.4 2.16 1.88 0.94 0.41 6.56 1.9 0.98 1.92 1.63 1.09 0.26 2.16 2.43 5.19 1.62 1.43 2.11 2.26 0.97 4.25 0.45 1.76 1.78 0.67 1.76 1.15 1.85 1.58 1.43 1.49 1.49 1.98 0.47 1.75 1.94 0.73 1.8 0.82 1.66 3.74 1.58 3.67 0.82 2.09 2.71 0.93 0.73 2.57 0.72 2.56 0.75 1.85 0.34 1.17 2.35 0.79 2.42 1.82 1.99 1.94 3.97 2.46 1.7 1.5 1.74 1.07 0.77 1.92 2.36 2.27 3.59 1.56 1.78 4.75 2.44 2.73 1.71 1.23 0.72 2.07 0.91 3.34 1.55 1.16 2.21 2.28 0.97 0.49 2.49 0.84 0.42 1.95 1.72 1.81 1.75 0.49 2.59 1.54 1.91 3.75 2.1 1.52 2.16 1.15 1.38 0.67 1.04 2.14 2.72 1 1.74 0.53 4.1 0.97 2.54 0.37 1.47 5.01 3.7 0.49 0.28 1.23 2.38 2.28 2.12 1.33 3.3 2.62 3.25 2.62 1.21 1.03 0.54 0.82 1.05 0.55 2.15 1.47 0.24 1.69 1.5 2.28 2.39 1.63 0.61 2.32 0.68 2 2.56 1.61 1.78 1.89 0.36 1.48 1.09 2.45 1.43 2.16 2.73 1.51 1.22 0.68 1.57 0.86 0.83 0.86 3.28 2.16 1.62 1.71 2 1.23 1.11 2.51 1.72 0.4 0.92 3.21 2.35 1.49 1.33 3.62 0.77 2.48 1.44 1.03 1.95 0.78 2.14 1.98 1.47 0.73 2.31 1.68 2.83 1.61 1.56 1.36 1.88 1.35 1.68 0.58 0.6 1.04 0.61 0.87 1.12 2.15 1.31 1.41 0.89 1.15 0.42 2.59 1.21 0.68 2.74 2.85 1.91 0.81 3.74 2.23 1.63 2.95 0.44 2.42 0.83 3.54 0.46 1.81 2.02 1.28 2.55 1.92 0.69 0.94 1.54 2.03 1.68 0.26 1.24 1.07 1.26 1.23 2.25 1.72 1.35 0.85 1.31 1.49 2.05 2.23 1.45 1.27 1.85 0.97 2.04 0.7 1.08 1.44 1 0.58 1.8 1.23 4.01 1.71 0.85 2.94 0.57 1.05 0.94 1.56 0.33 1.14 2.44 1.61 2.53 2.4 1.21 1.36 1.88 1.25 3.02 2.27 1.03 1.18 1.04 1.86 0.77 0.48 0.8 0.92 0.79 1.92 2.41 1.5 1.2 0.32 1.1 1.73 2.57 0.46 0.36 0.98 3.07 1.87 2.29 2.01 1.59 3.08 0.85 2.08 1.75 2.28 0.66 0.09 2.28 1.34 1.06 1.22 1.6 1.93 2.45 1.94 0.27 1.07 3.05 1.52 1.55 1.83 1.65 2.23 4.79 2.06 1.02 0.23 0.83 0.35 6.54 1.4 1.83 1.55 1.62 1.18 2.96 1.67 0.6 1.92 0.85 0.45 1.26 0.33 1.83 3.12 1.36 0.97 0.81 0.9 1.27 0.56 1.73 2.02 0.7 1.79 2.46 2 1.85 1.91 2.27 0.44 1.94 2.31 0.51 1.66 2.18 2.18 1.67 2.25 3.15 2.56 3.16 1.93 3.22 1.49 1.82 2.25 1.58 1.57 1.61 2.33 1.96 0.33 2.76 1.56 0.76 1.45 0.82 0.49 1.73 0.84 2.43 1.95 1.16 1.84 1.81 2.87 1.61 0.39 1.19 2.18 1.35 1.79 2.2 1.47 1.18 2.74 3.06 3.46 3.1 2.43 1.03 0.44 0.93 2.4 0.78 1.9 0.9 1.02 0.93 1.23 4.51 1.52 3.01 2.85 2.26 2.75 1.1 2.41 1.84 2.49 4.35 2.45 1.68 1.05 2.08 0.57 2.16 3.72 2.03 1.68 2.05 3.04 0.93 1.48 2.45 3.02 1.12 1.85 1.73 0.69 1.51 5.23 1.29 1.34 2.22 2.92 2.11 0.73 1.16 2.63 1.09 0.88 2.13 4.52 0.92 3.89 2.16 1.49 1.53 2.91 1.25 1.78 3.77 3.87 1.86 1.73 1.03 0.32 2.24 0.14 1.39 1.14 0.89 1.27 3.05 2.42 1.64 1.04 2.43 3.85 0.56 2.04 2.57 1.86 1.42 1.39 0.45 1.27 0.72 0.96 3.42 5.61 0.53 1.44 1.6 1.17 1.72 1.09 1.05 2.76 2.26 0.64 1.43 1.81 3.75 3.26 1.4 1.87 1.1 3.85 4.22 0.17 3.18 0.83 1.2 0.43 2.47 1.34 1.63 1.46 0.44 0.54 2.41 0.64 1.72 2.41 1.09 2.18 2.12 1.73 1.81 2.55 2.04 1.39 0.91 0.65 0.33 0.24 2.46 1.89 1.74 1.12 0.16 1.51 1.21 1.29 1.4 1.3 2.98 1.25 0.59 3.85 2.32 1.65 1.03 1.27 2.72 1.47 1.45 3.56 2.44 1.71 1.37 1.45 1.04 2.06 0.32 3.95 0.19 0.44 3.44 0.62 1.12 1.69 1.08 2.33 3.98 0.47 1.18 1.27 1.13 0.67 2.39 3.53 1.81 1.09 0.73 1.59 0.5 2.15 0.89 1.24 1.87 2.04 0.96 0.48 1.14 0.88 1.27 0.78 4.29 3.75 0.75 2.26 1.2 1.53 3.18 3.61 7.12 2.56 1.05 2.03 1.21 2.68 0.4 1.73 23.88 2.1 0.56 1.11 1.93 2.14 3.72 0.21 1.58 2.98 1.35 2.45 0.56 1.5 1.99 3.09 1.34 0.32 0.98 1.6 3.28 1.36 0.87 2.06 1.78 1.03 0.9 2.75 0.51 4.64 1.58 1.51 1.1 0.5 2.28 1.16 1.18 2.39 1.01 1.22 2.28 1.12 4.26 1.61 0.93 1.47 0.94 3.15 0.31 2.43 3.65 1.88 1.56 0.94 0.67 0.6 1.26 0.68 1.4 2.06 1.64 1.59 1.04 1.69 1.03 6.81 3.15 1.12 0.48 2.67 4.46 0.95 1.87 3.24 1.07 1.94 1.7 1.04 0.86 1.39 1.72 3.44 1.82 1.42 1.31 0.76 3.13 1.34 2.11 1.49 1.22 1.5 1.64 2.71 0.36 1.12 1.7 2.63 1.83 1.11 1.14 2.5 2.09 0.42 1.97 0.46 0.87 2.3 2.83 1.12 1.62 1.54 2.77 0.85 2.54 2.29 1.07 2.81 0.54 0.67 2.21 1.66 1.22 2.45 2.02 2.23 0.27 2.44 2.3 1.55 1 2.49 0.57 1.05 1.66 1.45 3.12 1.39 0.55 2.2 0.89 0.25 1.99 1.56 2.05 0.91 0.82 2.83 5.69 1.26 2.48 5.47 1.88 3.79 0.93 1.01 1.56 1.49 0.59 2.96 0.32 2.3 0.88 2.65 3.82 1.4 0.96 1.26 0.12 0.82 1.53 1.24 2.37 1 0.82 2.05 4.37 1.56 1.33 3.01 1.67 1.66 2.27 3.34 1.35 0.3 1.81 1.01 2.19 0.78 2.16 0.68 2.27 1.3 2.45 0.81 1.59 0.59 0.94 3.16 2.54 1.63 0.44 2.81 1.67 3.43 1.33 4.57 2.19 1.52 1.4 2.51 0.38 2.11 2.8 6.83 0.9 1.78 0.68 1.88 1.12 2.98 1.45 1.89 1.82 2.85 1.28 2.35 1.2 0.72 1.61 1.36 0.47 2.7 1.3 3.16 1.57 1.61 1.4 3.1 1.16 2.09 0.88 0.78 1.56 0.36 0.56 0.44 1.1 2 2.63 2.51 1.33 1.63 1.21 2.3 2.65 2.54 1.52 2.09 2.23 2.07 1.19 4.22 1.67 3.66 2.4 3.07 1.65
99.66 76.75 92.39 67.41 95.87 76.02 79.83 93.14 87.61 129.08 83.66 81.37 113.77 103.07 101.4 104.83 104.08 106.31 90.01 97.75 86.9 104.34 86.88 78.48 62.57 100.23 94.4 97.15 105.25 87.51 88.59 76.68 66.55 96.87 91.44 95.29 67.28 21.9 78.12 56.89 105.6 84.85 41.1 109.27 98.84 62.86 89.26 101.02 76.17 84.91 72.22 100.19 74.02 65.88 69.99 93.36 66.19 73.14 108.4 90.87 101.24 81.93 55.37 118.53 74.71 35.61 86.1 71.82 62.75 84.98 57.22 73.06 62.29 63.46 16.49 73.15 67.68 78.91 102.47 91.99 93.02 68.5 61.83 61.05 71.67 98.9 79.84 85.77 88.67 83.6 79.05 72.34 83.92 65.02 78.71 106.34 92.97 84.31 70.18 93.35 53.29 96.48 62.97 60.39 77.31 54.38 114.18 98.64 69.54 60.38 77.5 110.76 85.71 116.17 88.53 87.8 93.83 89.4 90.96 72.61 105.79 98.57 80.04 118.33 105.5 61.62 67.8 53.18 76.05 83.91 110.03 71.97 108.12 55.16 76.4 36.64 86.62 90.14 79.51 76.68 82.52 96.57 72.78 54.82 85.15 79.01 103.26 91.39 70.38 64.49 122.38 68.11 67.27 94.11 73.59 60.46 104.95 67.89 90.4 90.03 68.88 101.71 65.85 76.48 80.81 89.27 99.94 75.21 72.07 102.5 81.58 89.62 63.29 70.75 87.32 89.35 81.26 62.91 76.11 68.61 74.42 94.59 95.7 89.73 98.23 59.91 73.47 82.93 89.23 50.7 76.01 117.32 55.87 96.46 107.3 86.97 82.76 84.56 70.57 126.4 97.27 96.86 68.22 100.1 65.65 79.59 73.27 82.78 101.95 100 49.3 83.57 76.21 88.99 76.63 68.53 96.26 64.76 118.25 91.62 42.02 85.42 75.28 43.11 92.8 83.25 81.01 86.32 80.06 90.54 44.41 49.13 73.46 96.92 66.47 45.27 84.24 78.54 99.52 113.27 63.85 98.78 100.73 81.71 93.21 85.58 67.5 90.59 89 88.46 75.25 112.3 83.73 72.36 83.56 60.86 65.19 99.29 77.45 95.41 111.97 91.38 59.28 74.26 93.53 53.74 87.63 83.44 86.03 80.16 88.47 89.96 89.84 100.07 69.1 78.61 64.95 103.51 71.58 64.84 92.71 63.78 63.1 89.65 84.69 77.95 92.07 80.6 125.77 68.04 20.31 97.77 69.18 49.97 89.11 89.36 107.29 79.02 107.21 120.68 63.84 82.22 94.27 61.77 111.69 95.75 75.71 74.15 82.72 67.83 57.26 63.53 86.08 99.32 95.65 96.33 84.95 112.12 90 90.96 49.67 85.44 58.49 109.53 61.06 85.16 82.54 101.43 63.8 99 104.78 81.89 40.03 53.49 51.1 76.07 100.56 70.45 98.92 93.89 91.93 88.6 63 86.08 74.54 97.2 75.07 91.58 98.1 85.6 81.26 58.55 90.85 87.08 88.05 78.57 76.96 102.95 74.13 79.41 56.34 39.85 106.25 75.38 79.27 105.92 81.29 80.88 110.95 76.35 54.97 91.28 58.33 79.76 104.03 33.23 80.03 80.76 90.37 94.12 100.02 64.7 77.39 104.76 114.63 98.86 64.67 56.28 78.43 91.58 62.13 93.21 91.45 84.58 94.13 109.03 78.87 90.56 65.3 55.02 73.98 57.71 111.94 104.94 108.8 93.73 91.16 72.66 66.32 78.53 87.93 84.41 76.23 94.5 101.73 89.77 76.97 81.11 78.69 90.36 56.34 82.78 83.09 91.65 106.96 91.46 25.49 56.49 83.82 64.26 110.17 71.01 67.63 90.68 89.74 56.13 80.97 87.92 81.32 98.89 64 129.98 130.02 104.63 78.28 83.89 100.37 74.94 89.53 95.22 65.35 114.99 95.02 80.52 30.93 64.5 89.16 85.74 75.73 71.65 64 109.09 67.98 92.05 76.42 56.48 105.76 91.24 64.16 74.95 60.6 58.91 69.36 86.18 111.27 46.77 74.08 71.42 91.55 67.72 98.16 98.28 90.62 73.86 98.55 89.24 58.07 119.69 62.24 91.35 66.7 76.68 80.9 65.67 94.55 52.25 95.65 90.31 59.04 81.08 65.71 100.68 94.97 112.04 96.23 87.87 87.06 115.32 92.15 98.86 88.98 87.81 67.56 123.64 110.56 112.88 89.62 70.14 67.92 65.18 78.41 73.76 90.08 88.27 27.57 98.52 75.65 70.89 67.48 69.55 63.38 78.77 81.58 70.32 80.25 54.04 65.2 70.1 126.01 85.29 94.6 88.58 48.54 59.54 90.85 87.53 63.53 81.24 89.92 99.09 79.65 107.79 15.37 102.81 110.09 89.55 85.28 78.62 100.36 89.98 72.44 90.92 85.66 40.85 77.13 60.75 87.83 86.55 89.3 108.07 89.66 122.3 76.75 87.41 115.16 89.49 90.01 85.85 64.16 80.66 88.62 101.8 93.43 88.16 86.09 43.72 103.73 119.59 84.91 88.86 100.92 87.96 32.92 88.85 105.65 64.62 90.35 90.2 87.97 66.4 85.28 84.96 80.35 84.7 96.09 119.93 86.92 103.03 82.53 66.19 64.43 52.64 75.47 105.57 69.93 97.16 82.49 93.51 78.26 81.97 94.48 75.34 65.77 88.87 88.24 73.23 69.64 93.38 79.55 100.88 117.82 65.63 68.34 121.98 87.76 95.15 89.39 90.02 87.73 52.77 87.38 68.05 81.53 58.46 111.53 91.9 67.48 71.26 102.38 83.92 76.04 72.26 85.32 106.97 81.5 72.17 87.59 84.74 66.48 121.15 91.2 76.66 116.32 97.03 69.39 68.99 102.23 30.19 104.48 102.87 106.04 85.75 89.3 71.22 64.42 76.93 98.55 81.34 53.88 63.24 90.84 87.74 84.89 87.91 98.51 69.14 103.73 93.46 70.16 80.28 96.82 73.15 55.93 100.03 93.46 103.65 80.47 94.21 114.1 88.19 90.54 105.41 78.49 68.66 79.7 75.39 74.58 69.75 94.84 77.48 82.97 100.77 83.38 72.87 102.18 76.3 94.35 101.67 70.19 85.66 70.11 106.77 102.75 33.04 93.61 100.15 86.79 52.49 86.57 95.48 94.39 95.68 115.8 93.27 106.71 82.02 73.14 87.25 68.59 59.31 49.29 107.73 106.63 105.01 94.78 98.46 91.81 91.32 126.02 92.49 87.74 92.7 103.25 94.3 87.12 75.34 106.51 85.22 85.18 55.72 75.84 47.5 21.61 80.07 89.96 93.31 104.39 90.37 71.3 51.34 76.97 98.33 79.98 87.93 64.36 70.14 81 110.17 72.37 102.06 61.21 81.85 101 87.8 78.87 77.57 92.46 81.54 98.84 83.95 30.66 79.58 90.38 107.39 101.85 100.49 91.06 103.44 105.56 96.29 78.87 65.63 73.55 70.25 70.13 69.35 111.12 76.57 113.06 50.28 99.76 85.52 97.76 81.06 46.52 119.32 90.87 78.77 85.48 76.46 72.82 48.29 67.99 78.51 119.69 69.98 45.92 86.34 77.63 78.55 107.42 48.12 94.81 103.2 102.48 58.83 68.7 65.14 84.67 96.49 94.61 59.58 78.05 91.65 75.75 94.39 78.22 81.38 93.93 67.03 70.44 92.39 55.65 88.02 105.98 111.04 98.67 54.97 86.34 71.11 76.28 100.54 66.33 66.23 104.97 72.59 100.15 85.69 64.79 104.02 124.82 72.3 82.91 79.78 97.08 64 74.22 74.19 92.75 79.77 95.34 100.13 89.81 58.84 79.79 76.29 91.37 100.23 88.7 81.82 87.45 85.58 86.15 27.07 69.77 94.14 114 110.39 96.66 71.31 95.01 106.8 91.2 99.88 88.18 83.15 85.5 73.56 99.14 122.31 67.36 32.13 93.86 54.07 75.96 53.28 102.42 62.75 53.72 101.93 73.35 84.03 60.26 93.32 54.54 79.99 100.24 94.71 64.2 107.21 73.91 66.78 108.77 68.65 90.9 67.74 96.72 72.25 73.82 91.17 32.95 118.26 86.54 87.56 83.94 107.76 70.27 86.31 80.54 100.92 96.03 74.85 97.05 74.56 85.48 59.58 66.8 89.65 112.03 60.08 118.88 80.71 50.37 82.51 88.91 65.47 100.05 86.6 86.39 85.56 85 83.66 46.78 52.22 89.42 81.63 75.58 60.1 78.99 67.77 65.58 89.74 106.37 93.68 77.69 41.06 79.72 79.35 108.14 71.18 102.01 100.37 104.42 102.11 63.46 92.82 100.12 103.4 81.95 71.83 95.64 71.58 44.51 76.36 56.59 105.53 72.44 71.86 101.07 68.27 96.56 118.68 94.35 80.55 102.66 108.28 77.85 93.29 104.22 46.62 73.92 90.75 76.88 102.07 92.53 71.6 112.27 77.12 88.32 91.39 110.46 104.47 77.95 74.21 76.34 87.53 70.93 71 90.34 84.43 82.44 58.18 90.36 70.22 93.29 93.07 87.34 78.14 109.55 81.66 105.85 86.28 75.11 86.04 83.92 93.1 82.95 83.78 49.68 110.02 90.23 119.81 84.3 99.32 86.35 102.86 97.13 82.65 98.66 88.21 57.84 80.68 112.9 35.97 113.06 59.06 79.37 100.73 89.67 55.77 92.21 52.94 91.9 68.88 80.53 70.17 65.7 59.95 71.81 104.84 73.06 59.19 86.49 84.26 95.31 67.54 91.54 94.51 112.06 95.64 80.38 59.96 84.41 112.95 67.75 26.36 78.12 105.2 84.04 104.77 120.7 57.24 100.83 90.45 68.34 81.35 91.66 101.54 66.87 36.88 91.08 112.55 74.68 86.39 51.76 91.01 30.61 81.48 98.78 101.91 71.22 98.3 80.14 77.04 109.89 99.2 68 65.2 105.04 87.56 71.48 85.73 73.97 75.84 74.9 86.47 55.6 84.89 102.64 90.56 81.11 110.89 62.75 67.74 96.16 45.66 100.37 81.49 77.28 81.25 65.23 70.58 97.76 80.47 100.18 84.51 92.69 106.43 77.83 87.04 107.36 111.33 89.85 82.18 54.72 91.36 94.1 74.21 80.5 81.99 91.56 75.72 65.52 80.69 74.13 88.73 77.85 56.86 70.98 66.15 68.06 74.29 91.74 62.07 34.63 77.32 50.39 81.88 87.4 79.72 63.61 73.02 52.85 103.45 94.47 74.99 76.32 90.89 60.45 76.01 84.89 62.73 88.57 123.38 86.79 77 97.66 112.67 85.91 50.45 79.67 70.36 105.14 107.32 60.74 73.36 76.14 67.63 96.54 78.88 95.91 125 44.12 92.2 89.78 101.27 111.56 93.26 78.47 58.65 102.04 105.1 71.82 91.44 51.74 87.77 91.62 99.43 70.5 103.79 83.69 107.13 87.55 98.11 118.5 84.17 106.28 116.01 91.89 46.06 58.99 70.84 73.8 111.76 91.22 95.63 81.81 90.82 95.77 85.45 74.68 96.82 86.01 106.28 113.57 74.51 80.54 68.09 90.07 76.44 83.15 61.34 69.31 127.23 74.75 77.2 92.55 105.03 70.64 35.74 88.28 99.9 89.77 56.24 95.45 74.43 74.28 90.37 77.83 97.85 71.75 68.61 71.59 57.45 93.12 102.69 85.61 93.14 117.22 96.48 101.48 93.1 91.2 71.72 105.32 80.24 78.86 92.99 88.02 95.86 117.6 92.67 96.88 88.53 44.76 82.53 79.93 75.46 101.8 115.58 118.3 63.45 116.11 65.23 75.51 105.47 93.17 86.2 101.57 85.86 78.12 101.67 88.47 115.44 89.01 109.42 97.77 90.81 74.64 102.05 99.85 62.19 106.75 100.1 63.07 69.65 73.59 107.84 83.2 77.16 92.17 74.75 55.26 41.33 108.54 67.02 89.43 109.91 57.39 75.35 83.47 69.26 76.41 81.06 77.58 92.35 79.32 112.05 92.37 69.42 53.94 51.66 103.7 98.15 87.25 90.41 92.79 74.63 93.68 82.67 80.3 57.25 89.81 73.17 92.66 90.7 83.61 95.81 45.02 61.66 113.73 107.43 111.29 94.73 68.69 103.86 79.52 123.72 65.08 51.04 74.67 111.04 72.48 91.95 98.45 119.22 110.29 91.39 71.88 68.73 67.82 89.57 93.06 58.03 62.27 84.3 89.18 118.39 90.96 81.58 63.93 99.37 75.38 108.36 58.98 61.01 86.73 84.29 71.74 112.56 99.26 106.32 32.77 86.63 61.19 57.24 86.21 77.75 78.23 67.51 98.95 79.52 81.31 88.49 69.29 76.36 87.04 79.64 91.19 102.54 124.65 95.94 80.27 83.61 93.67 87.57 95.15 38.29 74.88 102.1 87.24 94.17 123.3 83.06 98.21 90.55 80.3 70.35 97.08 97.05 66.14 97.38 63.1 96.12 88.25 95.13 71.37 74.46 91.7 77.66 16.43 75.61 64.39 109.67 73.39 75.45 86.83 91.78 77.43 71.76 87.61 67.4 92.24 97.44 72.87 84.14 80.22 88.04 66.77 70.98 89.33 59.8 81.46 106.54 82.43 111.75 91.08 88.24 99.07 97.02 106.13 92.31 50.18 74.79 91.17 84.64 66.19 75.11 90.62 94.48 60.79 75.54 88.65 52.28 62.28 85.72 75.08 32.24 39.15 86.57 24.17 112.72 79.96 75.35 75.76 79.16 69.5 65.28 85.75 87.18 105.24 94.24 38.84 98.64 95.38 117.18 103.37 73.74 81.67 120.32 96.83 73.83 66.4 75.3 149.9 82.52 74.73 70.04 95.94 95.69 71.81 41.58 104.95 47.75 68 21.43 66.48 88.23 85.19 63.73 66.72 71.2 92.12 91.31 54.64 88.21 62.55 76.1 87.97 98.06 99.07 66.72 64.71 97.08 75.44 85.47 85.63 56.1 104.48 111.48 48.85 100.73 88.56 88.64 54.92 85.79 91.39 81.33 55.01 83.04 105.19 89.36 49.5 59.94 82.67 44.8 101.48 102.77 72.9 90.73 102.91 85.05 52.01 86.48 87.74 114.69 74.31 66.56 87.93 91.09 67.17 108.64 49.75 67.23 85.37 73.92 96.17 64.59 93.47 94.9 62.13 83.25 99.58 106.76 52.08 94.74 91.5 80.25 80.05 52 73.53 83.62 81.72 79.01 95.12 68.2 85.24 85.61 87.84 77.77 84.23 74.77 96.22 93.82 83.58 49.72 93.14 85.21 38.57 93 88.92 99.39 84.37 90.91 83.3 132.53 77.34 104.92 86.58 118.84 112.87 61.56 88.88 67.05 100.75 88.78 36.19 83.98 91.13 68.68 122.32 111.35 90.75 90.15 79.1 82.06 62.52 81.59 92.03 74.95 64.28 63.01 106.23 52.82 84.18 97.35 87.75 69.55 81.55 92.58 69.52 85.33 93.37 90.49 85.52 95.62 71.37 81.46 111.57 91.46 114.35 103.58 98.49 101.07 102.69 91.81 92.39 106 113.89 96.59 70.72 106.7 87.92 76.67 87.27 95.48 98.93 95.01 82.76 49.61 87.71 69.2 67.22 96.64 70.18 94.86 93.54 74.6 66.86 62.39 106.78 110.57 107.12 63.31 83.77 78.29 47 103.18 93.64 88.57 89.74 91.67 50.93 83.43 77.08 86.45 63.32 69.46 80.61 65.58 93.71 102.44 82.71 77.18 115.14 64.59 95.69 80.96 94.42 71.5 67.64 87.06 79.77 131.92 72.79 83.07 32.81 87.05 103.02 77.93 98.32 105.72 112.66 95.53 85.17 93.61 83.69 79.76 89.6 63.26 87.26 75.06 75.91 88.14 114.13 67.05 78.88 66.97 75.69 67.32 64.18 77.45 101.42 102.27 100.65 81.78 72.13 65.73 86.98 79.86 91.07 56.34 78.13 88.37 102.07 64.12 74.8 65.65 99.1 93.99 86.12 78.56 86.97 93.64 91.41 96.62 103.34 97.04 93.01 118.79 88.98 85.81 82.73 114.18 82.6 72.25 82.03 105.68 95.82 79.51 52.47 94.23 105.46 88.4 65.31 103.07 78.83 75.04 84.96 77.6 98.31 48.39 87.26 81.51 91.21 97.98 99.44 94.13 85.26 94.5 113.94 94.45 65.43 73.29 93.19 101.61 102.16 106.17 77.23 104.14 62.01 85.49 78.56 87.29 91.68 54.22 101.22 43.84 111.63 82.32 92.4 75.39 85.94 98.78 74.68 85.93 80.73 85.1 101.46 88.65 98.69 79.05 92.86 88.04 96.39 87.8 81.21 77.56 88.11 47.34 90.78 64.95 84.81 67.91 85.88 105.12 69.39 86.35 65.93 82.55 104.33 85.96 100.14 82.59 94.7 95.04 119.66 104.1 59.62 83.22 54.25 88.46 73.72 90.73 119.63 73.29 92.33 74.81 82.08 97.81 59.08 88.61 71.56 69.23 70.98 86.6 62.7 83.27 68.24 88.06 107.16 88.21 59.07 75.55 94.84 115.59 85.08 73.84 43.25 84.57 90.23 72.07 66.22 82.98 74.56 93.41 97 73.71 81.28 96.99 103.6 56.92 70.26 76.9 78.22 85.38 37.54 60.65 62.97 73.29 62.21 92.56 123.35 88.47 111.18 94.4 109.1 87.85 93.67 75.01 79.98 59.4 97.99 86.6 110.37 114.11 100.01 66.93 88.32 81.26
10.16 23.83 8.59 43.02 18.78 3 2.72 3 4.75 19.38 27.58 28.88 8.17 7.79 6.47 3.27 32.16 2.56 3.48 77.62 3.81 1.53 5.8 2.97 3.16 14.25 32.96 3.59 3.53 53.93 7.22 10.6 36.08 2.96 36.07 5.07 44.63 8.56 6.24 18.76 2.88 5.67 2.78 4.12 5.55 3.99 16.16 7.3 56.36 3.34 6.05 1.86 6.06 4.37 2.86 3.61 3.22 21.38 5.16 2.43 2.63 2.71 3.8 20.2 9.92 5.1 7.06 3.83 2.45 3.61 3.9 41.14 3.88 14.2 3.37 10.08 37.73 4.97 25.36 11.17 46.14 10.88 4.48 1.5 3.57 29.26 17.7 4.38 4.83 27.24 2.69 9.59 3.41 19.47 5.47 6.45 3.27 30.26 13.6 76.73 4.18 42.86 6.96 8.56 3.36 10.58 10.52 8.03 4.27 6.64 23.73 3.32 23.24 2.29 6.78 29.6 5.83 3.41 18.15 28.8 5.61 38.52 5.54 25.94 4.46 9.51 15.59 4.59 7.12 8.84 25.93 6.1 20.97 8.36 39.16 10.97 9.88 26.23 2.66 2.42 20.14 35 2.2 15.82 12.85 6.69 1.34 5.69 19.64 4.17 4.38 4.46 16.77 3.48 28.7 5.39 52.1 35.15 3.09 48.99 1.87 67.64 3.81 4.94 2.92 5.8 53.27 51.44 1.61 45.3 29.55 46.67 2.55 36.92 12.66 55.48 7.05 3.7 4.15 4.8 5.94 24.31 0.99 2.56 3.54 14.92 3 20.81 6.58 2.67 1.06 29.94 1.59 71.12 3.65 4.25 4.4 11.87 20.75 23.16 7.02 3.67 39.82 2.63 35.7 2.3 8.85 33.9 34.9 4.39 2.07 3.56 38.66 2.8 5.16 0.86 17.69 5.93 16.49 2.75 17.43 22.09 12.49 9.96 2.65 12 2.86 3.06 17.1 6.82 6.92 5.89 22.2 6.71 11.03 1.7 41.7 3.24 4.99 8.12 3.56 5.18 31.72 23.35 3.18 5.42 11.13 7.32 3.91 5.37 7.06 6.82 5.27 21.31 13.46 1.73 1.61 7.57 4.45 3.98 7.78 10.45 4.09 3.99 4.01 25.93 69.95 13.93 5.22 50.49 4.18 4.56 5.63 7.02 25.07 73.7 2.72 5.31 17.11 3.75 29.32 20.06 3.08 7.4 2.42 4.04 18.93 4.29 2.04 4.12 10.03 1.53 1.22 44.9 3.61 30.56 4.67 9.21 2.03 15.78 15.4 30.29 4.35 5.34 57.86 3.36 57.99 6.31 3.45 2 7.7 7.58 22.12 7.12 2.44 3.22 1.38 4.96 2.86 1.46 4.77 8.49 3.02 4.03 25.69 2.54 2.36 20.85 5.02 2.4 24.13 4.55 3.87 4.18 14.92 3.11 9 10.57 2.45 4.52 3.77 5.71 2.58 44.03 2.69 7.54 41.84 4.04 31.1 15.13 64.78 2.64 8.1 6.11 2.75 7.68 4.82 6.71 5.67 5.05 7.49 3.71 12.55 31.89 36.05 3.22 3.8 7.48 1.71 16.36 13.45 3.64 5.07 2.71 27.74 6.3 43.32 3.82 3.09 4.4 3.19 8.05 45.19 3.25 6.74 2.73 5.19 21.18 4.12 20.01 4.63 5.97 5.91 11.54 66.85 5.81 4.76 3.32 47.73 4.22 6.78 2.56 71.62 6.1 6.31 2.21 7.32 22.19 12.47 3.52 55.7 18.55 7.72 15.24 3.08 10.91 30.8 24.22 3.76 15.43 3.05 4.46 7.36 4.16 2.93 61.82 29.51 3.15 6.31 4.25 5.24 1.81 3.19 12.59 2.66 18.17 6.05 59.28 11.17 8.92 7.76 6.52 7.84 8.23 4.96 3.67 19.27 44.57 2.15 35.92 2.8 5.35 5.1 8.75 3.62 1.22 41.55 4.92 5.55 2.54 4.96 34.62 3.97 3.56 2.61 34.15 39.14 6.43 7.71 24.29 3.51 3.31 18.1 9.42 29.63 2.26 13.42 3.25 35.16 4.84 5.44 28.37 4.16 3.71 3.98 22.66 10.3 4.87 13.22 49.37 4.37 3.72 6.34 11.35 6.33 1.09 28.29 46.02 9.51 3.61 21.72 8.2 4.41 16.81 45.91 35.58 5.17 5.55 6.06 63.77 6.98 11.33 2.79 4.27 23.23 3.74 1.74 2.44 6.53 18.75 8.06 30.42 2.26 61.4 5.79 4.47 10.83 5.99 5.48 9.25 1.46 4.02 2.61 53.15 19.46 4.33 5.21 11.12 6.86 8.16 82.9 8.96 5.07 3.66 11.88 5.4 17.57 6.46 1.39 8.39 3.21 2.9 25.53 2.2 19.33 4.46 1.2 4.49 8.07 4.91 4.95 2.4 13.5 3.31 15.07 2.68 2.67 50.66 4.88 8.67 10.08 27.19 7.34 4.09 32.03 29.46 8.11 3.01 3.1 13.22 2.41 3.88 22.65 4.58 10.61 8.24 13.85 12.12 13.51 13.64 3.16 4.63 3.09 4.23 16.83 4.04 38.24 5.06 4.1 13.45 45.79 4.95 16.72 4.76 8.47 7.91 39.79 35.09 5.25 3.8 1.71 5 10.5 3.18 6.65 4.07 16.74 7.09 2.27 47.25 6.93 14.46 4.63 4.32 22.33 1.63 5.2 1.5 39.28 2.42 12.34 11.54 32.88 64.14 4.98 2.76 16.96 23.15 3.08 4.76 3.34 2.58 3.87 3.05 1.38 21.06 4.27 4.75 16.37 2.4 5.83 4.51 2.35 4.21 2.02 2.09 8.19 14.58 51.88 10.06 3.9 3.62 4.51 2.01 12.87 3.13 17.98 2.4 4.97 3.13 4.89 2.32 7.38 16.81 8.43 3.32 4.47 4.08 3.96 44.62 5.97 14.24 5.75 3.96 41.61 3.02 3.09 7.46 3.74 11.48 31.35 4.64 3 7.08 48.56 28.11 9.04 15.29 2.61 5.31 28.11 7.62 41.62 27.74 22.75 5.88 3.71 3.34 5.94 3.32 27.02 6.46 9.78 5.94 44.84 7.95 6.01 5.69 5.37 2.12 3.11 2.17 55.25 7.02 8.31 28.62 33.02 46.24 2.63 37.08 24.75 9.05 15.05 3.77 27.54 12.39 3.55 3.57 5.81 3.43 2.53 2.3 6.59 27.42 4.47 26.52 4.97 3.7 36.84 10.8 5.29 12.87 4.24 59.92 3.06 4.1 21.44 6.39 4.44 7.7 2.98 0.86 28.53 10.86 68.94 5.3 51.63 2.9 4.26 19.97 4.16 3.62 3.14 32.77 45.04 38.52 5.56 3.17 12.42 5.08 2.08 33.51 2.96 3.22 47.98 14.49 2.23 3.87 35.8 11.75 9.56 3.17 44.14 6.69 13.83 7.77 4.84 6.76 21.84 5.4 4.12 7.05 15.1 1.74 61.9 6.3 6.47 7.38 3.64 17.14 1.04 24.11 5.77 6.71 4 4.27 6.1 15.79 2.74 53.85 3.08 3.06 9.87 3.28 3.1 8.49 8.89 2.02 3.02 48.89 4.93 12.21 26.53 14.83 6.22 61.57 25.94 15.15 2.88 18.54 2.63 3.12 2.81 6.27 39.65 8.69 7.81 19.64 7.25 5.87 4.04 5.52 2.64 2.02 22.37 2.07 6.17 3.52 5.03 2.76 5.19 14.73 9.13 21.22 4.19 19.05 8.45 41.97 3.68 23.83 17.61 4.58 2.35 2.06 2.11 39.94 2.99 7.61 19.94 24.58 3.64 4.21 14.25 3 26.07 4.17 15.98 4.49 6.91 11.7 3.42 3.12 3.52 8.14 8.81 10.19 32.86 40.55 3.84 4.6 19.04 6.78 6.62 2.39 5.07 2.96 3.35 6.84 9.87 12.85 23.58 3.78 15.79 5.45 3.99 12.21 4.46 20.27 8.65 10.84 36.18 4 4.96 15.95 22.22 7.27 37.29 10.29 17.62 4.59 15.9 6.11 22.97 3.32 18.47 42.78 27.44 4.75 4.44 5.79 7.92 21.47 34.51 4.7 10.09 5.37 5.16 8.82 3.12 3.39 3.16 3.5 5.37 4.85 53.96 2.63 9.21 6.8 3.93 2.43 7.17 4.77 9.24 57.19 2.51 4.42 11.93 2.6 13.22 8.01 36.49 24.64 4.28 6.74 1.87 3.09 3.32 24.52 4.83 1.89 7.78 5.29 8.91 4.76 40.61 6.1 16.77 29.92 6.25 4.81 45.26 5.28 7.3 49.97 4.75 4.84 1.42 0.99 3.19 3.84 9.44 1.95 5.13 24.12 2.41 6.23 1.81 21.47 9.41 18.91 56.19 2.66 2.38 8.92 7.31 2.55 5.51 29.41 5.71 3.8 2.57 2.74 49.8 6.18 29.34 17.34 5.57 1.63 8.92 3.68 30.8 51.82 4.65 31.81 30.44 10.16 2.92 8.2 53.26 6.12 4.1 6.31 3.92 3.3 34.91 23.43 2.12 4.27 11.27 7.18 2.13 38.09 2.26 8.69 27.88 3.89 3.67 58.77 4.26 26.76 6.46 4.85 20.22 3.57 11.26 8.36 28.63 1.85 12.41 51.52 8.57 3.95 2.83 2.84 26.13 5 10.14 3.26 6.77 5.64 4.53 3.68 19.39 5.59 9.71 11.59 58.1 15.9 15.45 6.06 6.23 3.4 31.25 2.55 6.25 33.01 3.62 3.24 15.12 2.58 6.18 1.29 2.36 14.22 7.06 5.96 18.56 3.22 6.52 2.48 1.96 3.14 3.76 36.53 14.31 4.67 6.3 5.34 8.64 23.69 42.96 2.72 41.34 3.52 9.17 4.37 4.57 23.48 4.37 8.3 3.56 4.87 3.62 57.37 3.27 16.42 6.84 4.52 3.27 4.27 49.75 7.94 3.39 4.9 2.18 45.24 3.05 4.3 8.98 35.05 30.09 20.16 4.16 1.82 2.63 32.43 2.84 28.73 8.53 3.3 5.1 5.35 17.46 2.78 11.66 24.52 7.18 19.94 3.91 2.24 17.97 4.06 7.77 3.8 16.24 7.37 3.96 3.64 4.79 10.38 6.64 8.62 6.28 41.59 2.68 19.43 20.77 19.25 8.36 4.01 9.35 6.49 30.63 12.4 14.55 41.1 4.17 2.02 6.4 5.57 5.65 5.58 29.95 8.91 9.59 8.95 14.9 6.9 21.4 9.86 5.76 33.89 3.98 10.8 4.03 5.58 1.83 33.29 5.7 20.11 8.35 13.85 6.5 4.52 9.04 4.36 4.56 14.98 24.18 4.73 2.99 31.81 1.87 13.97 3.13 3.95 24.79 4.47 3.62 2.73 33.38 27.39 3.97 3.59 4.62 4.06 2.73 13.89 2.59 71.68 8.78 33.75 7.01 5.8 42.51 56.71 4.38 7.58 4.35 28.46 45.34 0.64 11 5.19 2.33 28.21 5.07 31.32 46.24 6.01 3.67 36.94 2.71 11.74 34.44 11.76 1.25 6.46 2.85 3.8 5.14 7.65 8.68 40.54 2.44 22.81 43.33 2.85 9.68 31.19 2.77 3.29 42.39 48.67 2.67 9.73 35.2 31.09 3.12 6.01 6.72 2.03 67.89 1.97 3.45 3.49 5.14 41.01 19.18 3.31 2.58 3.53 16.15 19.35 72.52 15.34 2.65 16.77 8.28 14.24 8.11 7.53 4.92 3.92 37.95 8.23 15.98 1.67 5.04 6.33 2.48 8.99 3.55 2.4 5.66 16.97 7.93 19.77 2.63 4.69 6.76 60.22 5.68 6.34 7.85 3.81 7.66 2.99 27.41 39.25 4.52 9.4 5.84 22.97 25.27 5.03 33.4 31.82 14.4 4.58 6.19 5.17 4.58 32.34 2.85 4.53 5.4 5.35 4.71 6.4 5.59 3.92 4.38 3.46 8.16 5.19 2.79 9.82 5.75 18.34 30.23 6.01 40.67 25.91 34.2 17.22 26.63 3.51 13.55 9.1 3.02 5.21 1.82 58.22 10.23 1.52 5.25 21.84 17.67 5.23 3.85 13.29 3.11 29.33 33.16 43.02 4.41 11.78 18.89 3.38 5.79 19.87 4.86 11.01 9.5 17.85 19.16 16.12 8.66 61.66 2.82 1.61 3.9 8.58 9.51 10.68 9.02 5.14 5.14 4.82 16.21 23.72 25.41 3.9 34.72 5.46 3.84 11.2 51.28 5.96 4.3 12.75 39.72 2.95 6.62 5.03 43.03 5.26 6 4.55 2.87 25.58 5.49 4.16 14.71 4.69 33.4 3.51 3.51 4.48 19.17 7.74 4.81 2.49 86.59 3.25 2.71 49.61 2.7 8.48 3.34 29.11 27.25 3.01 21.7 2.85 4.18 4.02 16.29 13.69 32.27 63.6 3.72 24.55 4.7 2.49 4.57 2.07 5.19 4.74 4.12 7.48 3.72 7.59 1.94 3.31 9.46 7.33 3.24 17.17 4.54 50.36 4.94 3.07 10.05 8.06 3.5 15.44 11.48 15.14 2.1 7.85 62.13 3.99 2.71 27.29 30.99 3.14 3.41 12.66 3.82 5.04 2.51 19.41 6.63 2.92 11.02 4.13 41.76 14.71 14.09 8.08 5.64 2.85 49.56 7.28 52.2 1.97 3.47 8.94 6.93 3.62 1.98 6 21.87 7.59 5.03 40.99 2.62 9.78 3 8.62 3.69 43.79 25.99 5.96 3.62 2 5.9 9.96 3.65 2.49 3.86 25.73 48.21 4.02 8.54 32.76 39.79 6.11 3.13 27.33 27.8 4.87 4.82 6.08 6.49 2.92 3.47 2.1 8.5 5.33 11.76 3.28 19 20.2 18.35 24.67 2.53 10.4 3.33 2.47 2.9 14.8 4.18 8.8 7.39 10.95 39.39 24.79 5.64 3.03 8.36 3.62 9.23 4.37 51.05 8.87 16.69 7.54 5.68 5.82 60.1 24.57 2.9 9.89 3.85 13.87 2.42 5.78 4.12 6.02 1.26 6.37 23.41 2.99 6.21 4.42 8.83 10.44 7.76 4.74 19.78 5.1 1.05 5.92 25.89 3.08 5.89 8.11 2.08 1.78 32.95 23.3 7.36 7.08 5.02 4.82 21.69 31.65 39.9 7.4 50.03 31.92 7.88 2.6 32.45 7.93 4.15 3.82 5.65 5.32 1.79 4.75 10.17 17.86 4.95 0.93 27.94 6.98 31.16 4.43 21.53 10.76 2.48 2.83 4.1 2.54 6.23 2.7 29.8 38.52 3.64 12.32 50.86 32.25 43.59 50.78 43.46 3.69 22.25 3.23 14.8 14.95 6.38 6.53 7.14 6.26 3.41 22.88 6.52 16.01 1.89 25.16 1.96 5.21 3.42 4.93 2.42 28.81 1.92 59.56 54.35 6.62 8.2 17.13 4.08 3.74 6.03 4.11 4.18 17.92 27.34 2.37 2.24 4.13 7.54 10.8 11.56 11.28 2.72 42.55 2.22 4.96 3.18 3.32 3.96 10.3 42.79 20.06 2.33 54.19 4.8 18.6 2.26 2.55 16.37 5.21 4.25 9.79 1.42 2.85 9.72 6.49 1.96 6.55 3.87 7.52 3.86 11.26 4.57 3.52 2.61 77.88 2.51 5.36 2.16 46.47 3.85 13.33 3.87 9.11 3.61 2.86 11.81 5.71 4.31 2.67 2.33 38.9 14.63 3.35 3.63 11.91 15.81 1.99 24.83 41.78 9.42 8.47 46.05 12.47 3.65 24.92 20.2 4.86 4.89 2.77 2.98 8.34 5.06 28.31 58.35 2.79 21.29 2.47 19.33 2.8 2.63 2.47 3.7 26.11 10.55 3.22 43.34 6.57 12.24 2.5 6.41 41.29 1.95 4.16 14.36 32.41 13.39 4.29 2.49 1.99 6.06 2.77 5.27 7.34 81.32 22.76 2.71 5.95 8.25 3.62 8.76 29.82 3.38 28.82 2.78 20.72 17.4 28.07 11.77 4.88 2.93 4.21 5.47 2.34 4.83 68.66 1.7 4.31 2.73 80.99 16.43 4 6.34 6.2 5.8 17.95 4.5 36.12 5.06 4.26 4.36 6.56 9.85 5.59 4.25 4.11 6.66 30.72 21.38 4.62 3.93 9.58 11.73 11.49 6.94 54.48 9.03 4.46 1.39 5.99 24.74 44.17 8.42 3.84 19.12 27.81 17.84 2.23 1.19 29.39 2.53 28.14 21.35 42.8 8.47 2.2 4.9 3.79 5.84 2.52 5.14 23.76 6.98 20.25 4.54 5.15 3.92 69.6 3.79 6.77 3.23 36.19 3.49 3.53 7.8 3.82 26.45 4.14 11.66 22.26 11.07 16.4 10.86 3.95 8.32 21.83 3.28 4.13 1.95 12.5 7.33 3.38 5.11 40.14 2.65 19.78 59.7 2.23 1.33 4.95 24.79 7.13 3.01 52.49 5.4 12.86 47.77 74.26 3.28 35.4 2.25 10.58 5.75 3.91 11.94 30.02 4.58 46.52 5.09 21.75 40.81 51.18 15.55 40.83 16.58 5.86 6.25 1.67 95.36 5.92 14.17 6.67 3.86 9.97 4.3 3.45 2.18 3.89 12.69 3.11 3.68 4.37 5.55 42.19 4.29 32.73 4.16 7.59 4.54 4.8 3.14 3.94
[truncated: 2,671,690 more chars]
