# Supplementary material for: Simulating multiple faceted variability in single cell RNA sequencing
Source: Nat Commun. 2019 Jun 13;10:2611. doi: 10.1038/s41467-019-10500-w (PMC6565723; doi:10.1038/s41467-019-10500-w)
Supplement: Supplementary file 4 — Source Data [file 41467_2019_10500_MOESM4_ESM.zip › Source_Data_forFigures/SuppFigure3b/true_parameters_s.txt]

217.5 116.7 230.34 180.71 116.93 131.4 105.22 206.79 84.56 93 91.03 84.99 155.36 77.34 79.42 142.41 224.93 62.97 119.73 159.76 101.95 156.81 122.05 167.67 95.83 140.11 74.69 117.36 86.72 120.37 135.49 129.1 138.05 161.19 209 149.62 182.71 113.66 98.93 84.52 69.76 152.58 86.15 358.9 101.01 101.75 121.62 99.32 167.72 99.5 197.61 149.57 99.72 124.27 89.21 149.77 84.57 166.93 59.27 78.22 68.79 87.15 109.17 73.75 86.15 84.12 95.54 96.04 100.37 147.91 128.9 51.67 83.89 88.08 91.29 142.33 162.3 65.64 118.92 117.73 85.9 97.09 188.32 92.61 199.56 107.16 110.52 88.51 193.13 193.61 108.45 47.41 70.63 105.2 187.6 105.21 244.01 112.03 150.78 93.14 87.48 68.85 107.09 96.25 70.51 80.5 140.61 80.61 80.57 96.13 62.67 91.81 92.3 119.07 132.79 114.28 137.75 117.34 97.85 87.05 148.31 104.06 170.17 63.89 100.52 88.76 145.71 117.73 120.11 79.93 148.25 120.37 100.15 114.23 85.31 155.85 73.86 90.28 103.55 129.19 88.2 55.19 89.87 79.29 139.38 88.68 102.36 82.03 104.36 48.57 61.49 97.88 118.64 59.61 187.57 125.34 55.41 127.29 144.17 161.35 122.87 214.22 48.9 107.72 231.92 58.24 106.02 78.64 128.59 101.26 101.66 112.65 115.26 91.92 136.72 98.46 186.45 99.57 108.39 156.73 210.8 43.3 151.7 91.88 146.11 163.15 76.48 99.65 108.87 328.37 133.41 273.43 128.46 73.33 127.18 131.11 71.46 237.58 103.55 98.98 192.76 83.6 34.73 96.85 66.03 86.94 139.62 135.62 139.41 42.73 141.27 113.32 110.54 65.23 74.75 80.46 137.18 75.12 51.9 136.09 46.76 91.09 144.19 131.79 181.2 90 56.09 135.19 165.79 188.16 76.54 60.95 113.24 196.15 67.19 98.47 125.3 142.86 99.6 91.98 85.47 95.79 134.23 267.81 156.72 129.5 217.96 133.11 84.33 52.86 134.39 151.2 90.65 57.44 92.6 142.81 176.56 56.49 276.48 92.94 180.58 34.32 68.09 59.71 77.3 145.01 87.43 177.21 216.21 121 145.86 61.66 235.25 73.87 28.82 132.9 70.58 95.2 63.7 114.06 250.56 120.67 171.8 88.21 105.25 44.39 179.47 65.31 120.15 41.64 71.85 131.19 237.05 150.82 83.03 77.96 164.11 48.03 59.95 104.47 101.81 98.08 102 59.51 136.7 145.79 47.6 173.65 41.92 88.67 120.42 93.77 107.14 156.87 157.49 82.36 139.97 50.67 244.52 54.32 160.46 170.99 70.74 119.87 48.12 99.77 176.26 72.21 108.5 126.64 70.67 48.62 93.1 69.25 135.99 72.52 145.82 139.3 114.58 64.6 66.27 176.52 123.06 143.61 127.55 139.57 105.93 178.26 111.83 110.3 146.51 165.81 103.37 149.09 184 36.22 77.3 51.5 105.74 115.9 122.88 112.45 91.02 64.64 215.62 231.05 159.4 112.88 143.16 115.96 129.22 98.33 147.46 86.43 137.65 58.28 108.8 122.84 152.63 91.39 165.63 72.82 65.57 83.35 127.58 117.13 152.33 116.37 109.24 102.55 175.12 183.08 111.8 74.67 133.39 46.41 71.97 98.57 183.95 128.5 234.45 80.17 125.25 83.94 115.54 71.34 212.49 42.72 92.38 88.03 97.02 109.75 101.08 98.91 67.42 292.75 157.47 94.55 182.41 91.28 104.58 92.72 89.74 90.07 143.89 124.04 77.38 118.7 130.77 96.47 131.19 99.07 45.17 58.49 109.02 136.52 111.99 120.07 61.84 122.57 159.31 90.47 87.08 80.39 96.65 158.7 106.37 128.62 80.42 75 135.6 221.14 103.63 153.79 104.88 69.05 53.4 166.31 178.98 109.76 117.83 140.58 94.6 95.48 235.21 103.41 116.6 67.87 126.16 100.77 177.65 57.68 60.87 89.32 104.52 109.71 37.86 102.69 147.89 130.16 103.95 103.63 101.62 155.11 104.53 77.75 161.13 64.67 63.34 196.05 47.04 136.89 151.98 134.48 117.71 69.38 96.48 132.19 159.78 55.35 136.27 161.11 89.84 71.19 91.43 92.37 85.71 103.63 97.78 83.81 113.9 77.75 110.7 116.54 184.3 94.88 99.78 171.37 102.07 111.65 213.39 223.64 127.57 80.87 83.6 212.78 124.1 108.47 143.7 281.75 124.03 49.88 156.27 158.01 55.73 116.85 138.5 104.6 137.57 112.77 158.98 174.61 69.15 114.74 125.61 177.08 106.39 328.99 88.06 169.02 91.46 150.13 146.43 129.11 126.65 110.44 133.13 90.36 58.29 74.19 143.34 105.34 175.98 92.24 153.44 141.99 57.77 109.71 190.41 64.88 168.76 93.55 171.89 84.84 142.59 51.71 93.91 162.93 80.27 165.52 177.92 44.18 118.21 180.39 111.97 75.56 78.88 75.77 109.98 176.59 141.45 46.53 157.92 132.08 133.6 30.03 76.24 144.77 93.15 91.96 37.06 103.62 63.37 55.9 269.93 78.39 141.15 136.11 144.63 85.03 97.18 143.77 93.28 151.3 101.98 189.7 105.18 253.57 196.23 117.4 144.21 113.42 40.11 138.2 43.18 83.8 141.91 172.91 177.11 151.05 169.96 50.95 153.05 80.62 160.59 127.25 174.05 77.01 33.78 68.75 78.31 107.53 86.03 91.89 82.71 183.22 144.13 100.08 86.87 71.98 276.49 94.86 75.11 115.47 148.14 66.4 110.22 101.98 110.62 75.96 60.27 181.41 82.79 180.01 60.33 134.89 102.93 78.89 67.85 204.23 116.29 51.72 188.03 67.45 115.17 90.64 81.93 105.94 66.08 157.34 116.99 98.22 132.01 96.85 150.99 71.34 89.2 119.83 118.03 119.34 104.49 137.47 88.61 86.24 169.86 213.55 101.99 58.44 96.57 61.62 119.69 63.68 102.58 61.8 219.32 68.12 63.77 68.23 80.81 65.2 94.63 85.57 99.54 118.03 86.03 99.78 70.07 149.48 286.13 87.63 125.87 74.49 180.27 86.65 126.77 86.23 69.33 64.19 153.31 305.11 113.23 150.17 133.14 77.25 264.03 128.18 105.49 67.67 121.78 58.13 162.39 130.25 107.26 63.73 79.42 117.1 102.36 174.26 100.49 143.16 70.49 124.5 108.31 70.94 76.47 167.08 148.05 66.92 95.33 124.13 99.69 152.83 78.32 106.7 103.79 70.34 36.42 124.41 110.33 76.75 114.48 118.17 69.83 99.33 71.9 52.84 85.94 251.14 158.1 91.74 97.77 63.47 152.52 88.74 111.37 132.79 172.69 329.23 107.94 129.14 218.2 149.59 158.56 106.98 143.33 115.17 159.59 85.26 92.45 212.39 181.75 117.36 128.59 115.19 135.96 118.71 127.83 127.57 95.75 109.26 31 173.16 82.25 104.05 257.55 133.36 156.39 193.15 91.42 86.78 83.99 89.73 112.7 249.07 131.99 61.55 169.24 69.39 118.89 104 103.97 77.74 98.54 67.37 104 58.96 220.76 83.08 112.39 61.81 113.24 153.45 138.81 159.22 125.19 75.17 158.63 135.83 61.32 145.7 108.23 177.61 97.68 394.48 101.6 40.58 99.74 169.42 113.69 156.32 104.67 225.17 174.37 83.34 81.83 94.41 75.59 61.66 100.58 144.98 84.78 160.69 105.34 82.69 191.27 67.1 92.89 188.96 100.22 58.4 93.38 207.59 282.36 53.64 92.77 256.53 50.15 133.41 127.41 186.6 142.73 26.93 90.84 178.02 197.86 69.92 150.18 160.66 65.13 91.68 83.47 115 113.94 141.96 99.57 79.18 72.96 86.5 92.92 113.06 185.48 118.37 154.01 132.96 128.3 56.76 59.25 293.41 87.08 68.06 108.67 159.76 115.74 71.77 135.76 77.45 158.19 67.93 83.97 109.15 144.03 109.75 53.38 108.67 143.57 94.65 117.07 80.01 103.38 84.19 62.62 69.17 40.1 181.74 58.77 166.24 214.92 208.35 60.33 247.2 108.96 94.13 98.89 125.77 115.43 97.57 154.19 88.8 77.95 152.85 122.43 183.1 76.82 237.43 106.19 80.71 101.03 92.91 70.6 196.27 72.24 113 39.26 101.7 135.43 105.09 109.1 193.56 112.4 109.86 134.64 33.18 120.46 168.27 144.34 97.65 241.91 72 135.53 133.24 254.41 178.3 233.46 118.1 174.42 159.11 62.56 161.52 78.54 129.34 91.27 117.76 76.16 211.55 212.11 199.01 159.34 103.36 97.03 92 109.6 96.74 89.22 110.61 103.11 59.04 183.37 97.42 261.59 132.77 130 52.45 114.53 41.1 81.69 45.11 60.75 173.61 79.48 213.88 99.35 69.82 81.54 61.72 141.01 116.51 127.18 278.45 128.85 61.01 150.84 95.27 133.09 94.39 134.33 145.34 123.94 134.69 133.05 123.91 173.46 62.8 144.37 87.75 52.51 234.47 130.11 90.57 93.01 209.13 199.47 98.98 78.64 117.81 102.69 77.77 37.95 200.62 140.46 267.35 142.75 182.83 53.7 95.37 164.41 106.99 104.61 109.79 76.34 73.65 118.75 163.03 105.97 194.21 55.46 88.24 91.54 79.52 68.22 93.35 90.95 332.5 66.28 157.14 196.78 101.82 119.74 110.77 145.03 178.13 112.05 78.62 242.82 76.74 98.21 38.07 67.31 223.33 89.56 98.9 62.77 121.03 138.86 160.96 49.73 149.79 158.13 146.53 117.93 124.65 50.43 107.75 151.16 94.15 100.22 36.62 104.23 91.08 104.03 101.15 177.31 125.36 27.09 132.36 126.21 191.55 34.88 73.75 73.17 240.02 158.96 222.78 97.37 42.97 114.75 108.83 38.86 90.24 202.82 159.07 68.06 141.52 95.2 180.97 149.97 71.8 132.76 230.97 55.66 108.04 142.91 138.41 116.8 125.19 66.41 149.98 164.28 97.47 178.95 82.19 145.5 85.83 210.84 66.53 126.46 81.95 58.07 134.75 164.98 86.05 115.91 179.94 150.27 173.78 235.87 88.29 90.91 138.26 51.35 67.52 75.78 101.67 170.54 106.46 154.75 77.65 54.01 111.79 163.71 116.26 88.58 62.4 121.26 128.1 96.27 142 82.73 142.71 93.35 112.72 274.15 112.39 97.46 97.7 68.14 110.55 165.88 219.53 86.29 149.29 115.46 215.38 102.34 164.24 141.96 73.46 243.21 72.28 146.04 296.9 148.85 62.01 137.92 98.31 151.24 136.06 85.87 171.54 137.25 131 122.9 107.2 94.05 183.72 108.45 169.63 107.47 187.53 47.99 182.48 157.97 132.69 139.35 180.84 124.05 113.22 104.06 291.67 138.94 141.82 92.22 107.12 90.94 187.8 166.7 126.62 207.01 73.38 58.2 137.59 79.21 164.15 127.62 104.92 181.26 95.34 297 103.89 113.57 362.63 332.57 170.16 136.47 84.76 73.7 81.44 67.96 51.99 237.52 78.21 74.11 74.39 230.65 143.13 145.54 83.61 99.17 169.95 149.38 121.42 140.99 63.07 191.09 87.66 102.25 117.95 123.75 81.21 40.45 110.91 85.03 212.47 118.01 108.34 88.24 72.91 103.12 63.56 138.72 72.28 206.86 301.76 190.5 210.18 86.91 147.51 86 80.49 165.14 104.76 99.03 105.3 94.39 54.2 92.61 115.56 150.59 128.54 79.99 99.03 169.15 107.61 141.31 490.94 156.31 122.99 76.21 116.13 97.87 130.68 177.28 120.42 61.55 102.06 129.97 73.17 105.51 231.05 96.63 138.58 135.58 139.53 131.05 224.07 118.75 89.49 121.07 58.28 126.17 129.27 74.27 151.77 144.17 116.69 126.48 81.69 64.75 117.43 136.83 119.06 128.8 93.78 116.38 249.03 81.41 139.71 287.95 99.86 96.76 75.05 58.23 186.89 193.3 118.49 112.76 61.7 174.6 70.15 114.98 83.18 60.15 122.75 168 117.19 129.91 131.07 61.69 99.18 129.34 177.55 129.19 89.06 143.52 109.52 116.75 71.11 117.5 61.44 69.68 150.37 134.33 212.39 132.89 118.95 171.47 142.76 75.31 88.65 86.07 101.73 115.59 79.74 128.93 101 79.98 71.18 76.7 121.16 168.68 112.53 99.88 87.35 114.63 76.9 90.14 193.18 156.55 153 115.32 110.4 98.84 122.78 188.8 90.84 160.92 104.52 122.55 106.81 90.64 153.44 80.39 120.34 85.61 70.53 128.84 88.57 42.85 68.25 93.81 119.87 147.29 65.66 106.61 103.43 101.93 144.77 68.43 187.09 80.55 82.44 287.79 97.92 119.3 61.39 122.43 72.5 111.11 84.94 183.4 113.98 79.58 102.65 116.63 188.72 61.31 80.06 149.44 49.87 168.93 123.9 110.79 82.06 108.77 47.22 40.93 75.75 27.53 99.4 60.19 80.44 194.49 72.92 59.45 169.38 87.14 137.23 103.16 381.03 86.13 68.9 132.06 120.39 219.02 140.94 95.2 154.94 43.21 146.06 83.66 238.31 160.11 48.06 94.6 153.08 258.3 68.29 172.2 233.49 147.64 89.09 79.69 168.72 103.36 84.88 159.66 74.32 67.28 136.7 96.87 78.37 66.42 101.03 150.86 88.78 107.67 114.23 140.09 54.62 145.24 71.47 80.28 192.75 163.27 87.27 106.7 89.06 74.61 84.4 96.89 238.66 88.32 141.23 79.58 257.19 237.01 100.45 95.02 80.22 137.19 104.82 119.42 150.08 166.13 88.94 118.6 49.87 171.13 59.35 57.06 141.66 131.55 170.67 74 92.24 138.11 71.41 124.34 161.24 316.85 71.41 216.48 50.43 55.06 48.26 92.55 94.41 60.7 80.8 125.01 40.49 155.04 132.95 89.29 63.26 132.89 240.55 98.4 58.41 44.05 67.06 124.46 111.02 194.59 76.01 299.27 323.35 67.64 121.32 160.91 161.26 46.68 132.95 134.21 52.12 363.32 214.19 92.42 173.02 164.79 78.56 48.59 87.85 120.74 74.18 173.24 84.83 274.07 99.91 77.53 81.67 45.46 89.87 330.98 122.82 149.8 127.67 59.77 73.62 127.34 54.2 94.77 126.33 72.01 72.55 45.79 51.38 85.04 130.59 314.57 229.88 157.64 107.21 90.57 99.57 117.07 52.81 156.89 61.69 79.25 84.44 96.01 61.73 169.23 242.77 94.59 87.86 155.57 120.38 94.53 111.81 91.97 82.03 169.26 80.06 107.05 146.06 109.09 135.25 96.79 68.06 87.66 86.59 92.69 50.69 71.04 267.69 87.67 298.65 105.16 70.66 155.6 176.57 71.29 180.51 179.7 110.08 54.41 151.85 129.47 86.86 78.24 85.76 93.02 79.04 99.16 139.99 85.75 234.74 64.63 116.69 123.57 54.72 92.11 196.76 79.94 51.77 51.83 135.22 62.27 141.43 129.44 147.84 237.49 89.98 65.47 147.64 164.89 103.62 126.73 117.57 54.78 79.4 113.68 134.59 185.19 125.2 79.61 220.54 68.14 150.79 136.57 178.9 107.86 69.27 114.1 108.66 90.03 130.74 26.9 54.02 59.35 147.53 164.94 102.47 244.96 56.33 168.34 249.61 121.62 98.02 104.39 147.8 153.37 74.35 106.76 126.79 218.32 94.23 70.97 63.29 120.22 84.39 104.15 70.55 83.21 122.64 216.86 128.25 152.04 61.18 135.21 135.47 146.65 70.12 108.97 125.17 191.47 93.09 91.93 71.16 118.05 164.41 88.7 79.45 83.5 108.01 178.64 48.59 102.61 59.06 60.58 97.21 214.09 116.38 191.2 92.82 108.91 46.58 60.2 268.22 91.74 169.65 77.45 120.67 89.91 139.26 188.5 90.31 64.77 154.97 56.2 119.27 157.65 135.66 157.31 227.6 164.11 112.96 57.96 87.91 101.04 103.91 103.08 114.37 109.3 147.86 140.95 73.88 153.62 72.64 64.76 259.28 136.77 148.53 67.24 79.04 164.23 99.96 267.44 137.51 116.39 215.09 176.86 135.94 114.02 92.46 141.55 133.58 105.99 122.38 78.65 128 99.86 137.73 129.58 130.85 95.43 100.59 148.21 70.1 205.15 74.45 104.37 162.02 75.51 146.99 143.61 128.69 42.45 59.44 150.75 95.93 95.64 86.53 158.95 172.68 58.49 98.27 179.28 76.26 83.49 292.22 168.63 80.51 137.08 107.71 129.38 195.9 81.31 79.83 88.93 139.65 167.25 110.86 63.17 68.06 53.83 85.3 162.45 105.34 87.91 108.2 169.96 151.21 35.02 172.57 80.05 118.09 130.98 47.8 117.82 46.17 140.6 124.48 84.36 116.25 161.48 83.86 262.78 78.82 54.58 83.58 81.63 41.76 85.64 101.98 53.4 88.26 89.79 100.95 178.56 192.93 124.48 136.19 89.27 148.46 120.72 72.1 95.88 85.98 162.26 101.71 144.17 79.02 102.16 125.08 78.06 208.03 105.66 94.84 173.73 128.33 93.54 88.37 82.08 201.16 134.43 187.5 139.55 59.78 125.24 94.93 74.6 105.34 114.29 117.24 348.53 89.02 117.26 119.5
58.56 27.17 40.54 30.01 43.09 42.42 37.62 31.72 56.45 26.44 42.1 31.96 41.07 38.82 44.78 27.97 31.41 33.07 42.83 41.59 30.79 44.05 33.49 67.86 36.34 62.16 46.78 35.03 44.89 38.64 28.62 40.34 34.37 35.2 40.91 59.36 33.49 32 38.38 46.9 63.26 50.11 49.73 30.24 35.91 36.01 46.35 34.89 38.48 24.56 28.63 28.99 34.84 32.27 33.48 44.57 33.67 43.85 42.28 51.41 34.67 43.36 40.54 53.32 29.95 38.87 61.12 64.39 48.56 29.13 67.59 48.28 35.45 52.45 49.47 31.04 43.08 30.42 35.84 62.02 44.65 36.35 44.21 31.4 25.59 29.32 43.55 48.73 32.73 31.02 52.05 30.99 26.12 51.59 37.64 44.83 35.4 71.81 37.71 60.8 34.88 43.48 57.65 43.62 32.58 47.87 41.82 32.62 29.55 28.59 44.26 26.84 43.03 34.67 43.37 42.83 73.53 30.66 44.92 42.6 52.71 68.64 52.02 32.27 50.9 47.2 62.59 54.34 38.83 37.43 36.19 26.28 38.84 26.81 39.85 32.88 40.06 47.05 40.41 29.69 49.89 33.91 35.71 38.51 42.62 27.01 36.15 46.08 27.88 27.99 33.87 23.9 41.31 48.94 44.16 64.53 66.3 37.54 53.88 37.64 57.19 45.43 49.64 30.65 37.32 32.04 45.25 25.47 56.13 31.74 63.04 27.06 49.17 34.26 37.83 39.39 66.07 36.85 43.69 37.55 42.42 43.41 40.7 38.81 25.43 39.94 57.82 38.13 40.77 42.82 37.35 30.8 52.06 45.24 38.6 45.27 43.45 41.54 41.1 28.17 44.26 37.06 39.86 44.58 33.88 48.23 30.31 33.25 42.28 43.3 47.51 32.33 25.47 43.98 28.98 34.62 31.87 34.57 44.8 31.03 39.72 26.23 38.4 30.38 31.51 32.78 55.58 40 45.3 33.97 31.39 33.45 26.98 46.12 31.51 53.46 38.95 33.07 42.13 38.4 42.7 40.74 37.52 35.96 31.98 35.17 31.36 33.6 52.75 39.02 35.72 38.78 32.78 44.45 39.3 41.5 38.53 37.09 34.07 33.89 35.32 33.85 39.03 44.53 44.56 36.54 43.85 44.54 46.25 66.36 51.01 36.11 29.33 26.2 44.08 28.95 54.97 48.92 32.75 38.78 44.79 39.33 37.91 37.61 26.14 30.91 36.51 52.93 33.56 43.12 67.73 27.59 35.89 31.97 52.85 34.72 32.08 69.83 34.68 41.85 36.06 45.9 29.45 32.2 42.81 46.76 40.34 35.32 25.57 29.23 48.28 33.15 33.7 66 30.39 51.31 69.57 36.16 41.06 53.99 55.02 31.05 48.2 46.11 39.55 34.92 36.63 51.21 62.32 31.64 36.34 29.81 46.59 61.12 25.09 41.58 31.53 37.37 49.78 29.92 36.26 30.57 37.29 31.46 49.01 31.31 36.53 36.67 37.02 38.88 45.75 40.78 35.79 34.11 49.59 43.34 49.42 27.86 37.58 29.82 36.15 56.71 44.86 51.3 29.42 35.22 39.1 31.93 38.01 55.64 38 33.07 31.84 36.82 46.31 31.97 27.71 25.4 30.6 32.31 28.71 27.32 41.27 40.87 35.93 39.48 32.71 45.01 45.27 46.19 42.54 44.98 53.61 37.01 51.3 38.52 34.44 42.78 29.27 34.19 35.65 35.74 43.61 48.82 46.37 35.72 44.01 53.77 44.06 36.91 34.73 44.72 27.87 29.28 52.82 26.43 41.79 32.13 33.78 51.99 29.82 57.11 36.29 38.57 40.3 40.67 33.45 31.68 36.27 39.15 54.07 37.58 27.68 35.7 52.72 30.93 32.77 29.86 28.48 38.93 37.77 34.15 39.83 29.19 30.61 40.57 27.18 34.83 52.79 37.15 55.54 49.64 44.65 34.17 34.74 41.62 36.72 29.94 28.13 57.2 29.44 53.67 30.27 37.49 32.23 41.67 28.65 63.01 37.35 30.53 56.21 46.11 51.77 28.13 44.5 37.55 38.94 53.6 35.73 49.56 25.72 26.77 33.61 51.81 24.36 63.36 51.51 32.87 33.88 38.27 40.85 38.05 42.71 35.73 29.54 34 30.9 37.05 44.66 44.53 30.48 42.5 37.76 42.19 56.58 42.24 32.68 46.2 38.26 35.65 37.72 40.83 45.67 61.62 39.85 38.58 54.11 33.06 34.39 40.19 28.99 42.53 37.96 40.52 39.69 58.18 34.05 44.73 52.12 26.39 28.58 46.92 36.11 30.69 48.17 57.82 75.1 32.11 39.33 38.95 26.72 49.22 28.04 41.23 47.99 41.44 42.78 32.64 26.2 32.46 32.23 47.08 40.4 25.72 50.25 37.36 41.95 44.31 26.37 35.5 42.93 44.23 40.53 39.01 58.26 31.79 44.83 53.88 50.33 44.81 35.13 32.28 29.28 30.22 35.26 47.58 36.54 38.72 50.68 31.67 36.33 54.27 31.91 44.97 59.41 40.72 25.93 34.14 29.2 46.02 43.19 56.43 46.92 46.79 40.26 31.19 39.07 66.86 69.37 31.91 58.6 43.03 53.59 53.92 33.42 30.17 27.59 39.6 43.77 37.18 46.23 31.94 36.63 47.84 41.3 39.62 67.56 30.88 42.15 37.47 38.99 32.69 52.76 39.22 33.63 33.83 31.69 31.5 29.31 51.25 41.27 49.28 34.12 43.89 43.86 29.58 48.9 40.19 31.55 40.75 36.22 37.07 53.79 29.99 32.66 33.98 35.13 46.34 32.17 37.25 30.82 36.83 37.06 41.69 29.14 40.58 45.2 39.02 53.34 62.41 43.98 29.21 40.39 33.77 33.39 49.95 28.06 46.05 38.74 49.98 34.23 38.94 25.96 41.87 64.96 48.56 60.56 30.3 38.75 35.41 41.89 37.67 30.14 32.6 38.07 45.18 27.68 34.09 36.48 45.07 37.93 35.63 69.09 33.42 35.76 65.49 47.74 50.38 63.09 42.49 36.06 31.95 34.96 62.79 28.01 38.16 63.48 31.73 32.5 26.83 36.04 42.16 44.97 33.25 38.51 55.77 32.08 35.28 43.22 31.83 50.66 35.49 61.84 34.07 30.96 39.05 42.26 43.05 37.15 40.78 52.52 25.27 42.88 33.3 36.74 36.43 43.66 44.86 30.27 48.5 47.67 41.93 52.44 63.35 33.33 38.55 35.84 32.5 35.27 62.07 44.05 30.59 57.59 39.01 77.68 36.44 34.64 41.52 63.41 60.74 38.35 41.91 33.29 56.45 49.4 49.95 40.14 42.85 40.08 40.66 28.32 60.37 34.64 35.3 35.64 46.42 36.06 37.93 42.38 44.9 54.81 53.46 31.09 36.43 41.16 36.42 52.26 34.33 32.94 30.97 46.88 27.47 49.78 40.16 36.77 46.27 33.55 44.23 32.97 33.61 43.21 38.51 36.31 35.39 46.16 31.39 37.13 34.01 39.58 32.8 27.88 30.44 41.96 36.15 32.14 32.45 42.09 32.45 47.02 61.4 33.13 35.45 42.66 49.76 37.66 53.67 62.85 43.13 32.12 36.73 33.56 40.72 31.72 62.28 32.09 78.43 38.2 51.86 34.51 52.53 33.82 43.04 58.99 38.76 54.8 31.26 32.71 41.43 52.35 79.75 35.05 35.2 32.18 31.5 34.53 60.19 64.31 44.93 48.22 37.72 42.77 26.21 33.69 44.57 38.49 43.94 30.23 32.08 51.69 36.07 50.06 40.62 52.93 42.99 37.9 40.1 44.52 37.05 62.4 41.63 28.73 49.66 27.61 56.54 39.6 28.53 44.71 44.07 40.06 66.32 27.92 32.44 28.92 42.79 34.64 42.3 45.54 49.11 50.04 36.14 31.33 32.61 34.26 34.27 38.99 36.17 61.98 33.29 39.13 38.67 34.98 26.82 65.81 35.43 44.03 31.92 50.3 30.72 25.04 36.64 37.36 55.16 39.36 69.82 42.01 33.86 41.79 43.48 32.18 34.26 37.48 37.93 35.43 45.59 39.74 43.43 37.32 39.22 33.73 41.64 81.5 66.52 46.25 28.14 37.07 45.22 35.44 30.66 28.79 39.8 30.36 29.88 39.88 28.79 40.54 51.2 53.12 40 36.06 46.81 30.13 37.26 37.36 53.22 35.57 37.19 46.32 35.69 31.66 45.77 32.62 50.58 27.5 47.64 47.17 32.78 32.74 27.06 32.96 35.66 40.32 33.54 38.33 72.34 45.27 43.24 50.62 63.46 41.47 32.42 36.71 65.75 51.65 47.98 34.34 41.04 69.86 27.09 37.19 36.67 28.29 32.04 30.58 62.82 39.05 32.26 36.64 35.98 30.4 48.01 46.3 37.28 46.57 58.78 34.29 43.55 49.16 55.52 65.15 25.08 41.75 37.82 39.5 28.28 34.2 53.1 40.12 35.89 48.36 38.69 54.15 39.27 43.73 44.75 26.15 37.82 37.14 43.09 43.33 29.4 37.8 38.87 41.58 33.05 47.6 29.64 57.1 46.39 34.19 55.21 32.66 67.61 41.71 32.42 40.56 33 25.22 43.01 29.7 59.79 25.43 32.83 42.07 44.21 33.29 36.26 35.55 43.69 27.18 37.6 38.56 39.61 41.16 33.86 36.27 48.29 49.54 45.35 49.7 31.43 47.08 37.9 47.14 32.57 47.21 44.59 30.87 35.73 45.39 42.79 34.4 48.69 42.7 32.12 30.99 54.3 28.27 30.71 31.68 59.45 32.3 33.68 52.65 36.65 30.42 29.38 50.16 26.67 36.43 44 46.01 37.98 30.6 38.3 26.47 69.52 43.08 30.76 45.86 35.29 40.1 34.28 34.22 24.23 28.77 42.92 38.67 35.37 59.09 60.27 58.06 42.68 30.05 29.97 34.49 40.72 58.52 39.49 48.35 65.89 36.69 26.93 54.27 41.12 39.41 62.3 46.27 38.13 52.61 40.61 55.66 39.27 29.85 36.45 45.69 30.05 36.23 39.1 29.24 42.59 40.91 51.94 28.52 59.57 35.96 45.42 33.72 31.54 42.43 31.36 37.26 37.58 42.13 36.92 34.11 37.98 34.9 26.98 32.06 39.79 40.67 48.84 51.57 34.49 35 33.2 33.97 35.99 44.22 36.98 35.31 43.41 43.61 31.52 32.35 43.2 35.61 44.17 43 45.67 38.67 52.53 34.82 34.12 41.26 31.46 50.39 39.05 32.47 39.61 63.76 37.04 31.54 38.15 44.2 52.75 37.01 38.75 47.03 36.66 47.49 39.32 36.21 45.64 27.83 37 26.69 34.1 40.28 41.09 33.11 25.57 37.7 47.41 39.26 48.93 24.35 35.58 39.39 28.02 52.43 41.31 47.07 33.32 31.06 63.37 60.84 30.27 40.66 57.69 48.98 35.66 32.36 34.76 54.6 34.81 36.72 40.69 31.63 69.13 37.19 41.98 56.34 36.29 39.55 56.39 42.77 33.31 42.28 45.05 43.92 39.11 28.37 31.48 28.35 44.36 42.59 38.45 27.27 42.04 56.3 51.51 36.33 52.37 26.15 27.71 91.63 36.84 46.57 33.08 32.55 35.42 55.34 39.91 37.9 55.93 35.81 46.63 41.86 35 36.01 39.72 37.1 43.5 39.22 30.92 49.62 42.42 46.13 26.94 51.32 48.09 56.22 29.54 44.81 32.47 32.17 38.44 51.55 63.38 49.07 50.49 41.58 35.84 30.99 40.16 49 61.97 45.03 42.62 52.89 44.97 29.45 45.85 40.4 56.13 33.76 36.08 31.1 69.85 31.04 35.48 44.01 34.07 45.99 36.06 50.56 38.36 59.31 36.29 36.79 50.47 41.94 62.1 38.75 35.97 69.86 46.91 32.89 53.52 51.24 41.44 30.31 28.56 37.42 45.02 32.92 44.22 32.2 39.57 49.54 33.27 40.58 37.05 61.88 39.62 40.9 52.97 53.53 41.78 60.44 48 49.47 36.39 38.97 31.31 40.27 39.6 37.45 38.87 33.53 49.21 45.17 30.97 29.85 37.05 38.83 57.78 26.91 64.89 47.26 38.61 30.17 36.47 29.49 42.04 42.37 32.24 42.79 37.32 46.12 29.33 30.29 40.73 49.89 41.03 26.03 27.19 55.05 33.7 33.56 48.45 30.51 53.94 32.74 57.14 27.02 60.04 32.4 58.68 45.56 54.29 32.35 24.38 25.69 43.81 23.51 35.6 48.77 30.19 36.62 50.63 32.29 54.27 51.48 65.8 37.22 50.69 34.46 35.82 27.8 54.17 33.34 48.19 53.99 56.51 42.18 52.43 32.61 36.89 47.23 47.21 48.59 38.55 51.31 46.81 61.58 35.29 55.62 63.81 38.4 44.71 30.76 45.22 28.83 46.02 55.3 25.38 31.07 43.14 47.27 44.96 48.03 34.66 38.45 30.02 29.13 29.24 37.46 50.08 58.18 39.17 74.66 26.5 33.71 41.32 38.13 41.54 41.22 65.48 33.09 26.1 39.38 62.61 33.05 47.21 41.4 49.52 28.55 33.42 36.55 38.69 32.48 62.91 30.63 25.19 37.21 27.19 29.29 49.55 30.24 53.25 34.2 45.93 36.09 27.41 34.97 37.95 29.94 45.05 41.84 32.13 31 37.67 29.25 38.62 42.22 42.69 31.62 41.01 31.23 54.73 37.25 28.1 35.43 38.85 33.86 51.2 30 39.99 39.04 30.86 31.82 53.39 35.05 47.03 35.93 36 29.46 51.49 30.24 62.81 72.12 32.68 40.15 41.88 38.82 31.08 65.18 35.78 40.42 41.28 37.94 35.08 36.32 37.9 49.41 42.58 54.03 37.81 30.64 29.02 40.93 48.52 37.93 39.82 33.74 47.86 35.54 25.83 43.04 48.11 28.57 30.9 43.91 32.67 54.99 46.15 32.22 61.2 35.7 30.87 41.02 35.26 80.11 52.29 34.79 41.88 39.02 36.66 47.68 68.76 52.99 39.64 48.04 40.28 75.79 61.03 45.6 59.35 34.65 44.17 43.7 45.25 31.63 47.69 44.3 31.01 40.62 34.47 35.54 40.18 46.97 48.19 26.69 30.95 33.09 33.65 51.51 32.74 55.52 32.76 35.65 31.11 62.48 60.43 45.77 51.93 30.13 37.49 33.37 39.59 28.88 38.06 50.54 33.68 34.64 36.69 46.59 58.08 34.97 35.08 46.55 39.69 37.61 35.26 35.06 38.94 30.22 40.36 32.94 35.95 40.65 32.91 41.61 35.77 27.16 38.67 29.01 33.17 35.25 54.16 50 51.59 38.44 39.2 43.78 39.17 37.63 52.68 41.95 41.93 37.4 37.98 36.68 41.23 43.97 42.13 41.82 57.32 48.43 30.64 28.21 40.46 42.53 31.59 40.42 36.43 42.16 77.09 35.54 33.4 35.18 38.96 36.34 28.24 32.07 32.11 42.05 38.2 39.02 40.37 49.45 36.03 28.44 32.04 29.72 37.66 39.42 28.5 42.84 53.87 46 43.71 39.36 23.02 35.07 48.6 50.1 48.4 55.12 30.74 60.85 36.43 48.97 34.4 41.44 46.24 56.25 33.03 37.91 46.41 37.16 47.12 50.43 43.93 30.39 38.76 38.95 29.41 32.62 35.52 35.86 36.51 45.47 31.46 41.38 44.49 34.99 33.38 42.7 39.36 34.67 47.92 33.98 33.94 56.44 50.61 28.24 46.79 34.42 41.08 34.99 35.65 47.13 47.28 58.4 43.05 45.39 42.15 32.91 32.38 51.88 32.17 36.23 37.75 57.93 39.6 57.47 42.37 34.83 30.78 43.42 27.54 44.44 50.01 42.06 33.64 48.82 42.85 46.25 41.09 35.22 34.73 41.72 27.27 28.65 46.95 40.31 49.51 36.96 32.83 35.31 29.62 30.92 37.96 35.99 33.86 34.98 61.44 55.03 29.46 32.48 29.16 69.36 46.81 36.83 28.74 34.1 50.33 38.8 33.7 37.64 43.75 44.42 32.04 31.51 56.21 53.02 35.14 52.83 28.86 42.17 29.25 41.7 33.37 33.23 38.04 36.87 36.8 38.91 44.31 38.97 34.6 23.87 49.54 45.58 44.88 41.17 50.77 33.54 39.49 28.14 36.08 34.13 47.7 38.34 37.49 30.57 41.87 36.53 36.16 31.49 31.83 62.17 39.55 33 60.62 37.16 47.87 45.74 41.09 59.41 34.19 35.53 36.67 39.57 34.2 36.86 35.68 24.76 32.34 70.01 32.24 30.56 25.39 31.96 28.12 33.77 41.73 36.1 38.16 27.71 31.24 35.74 31.91 33.81 31.36 36.4 53.56 28.87 53.65 65.37 35.88 45.64 38.5 41.38 47.01 30.87 31.76 31.26 35.46 42.44 33.66 52.89 32.91 40.78 50.3 69.34 40.06 38.54 48 30.27 46.87 35.83 29.4 25.48 38.87 39.76 44.13 33.09 34.65 56.07 32.2 55.83 61.61 36.85 37.26 62.01 40.76 24.6 26.44 49.02 45.86 52.24 26.97 63.52 49.61 40.62 26.33 64.03 36.19 39.83 30.28 33.55 39.02 52.08 50.26 38.61 30.18 47.27 33.91 33.37 36.16 36.78 32.28 40.96 39.32 46.15 28.63 50.25 34.81 25.6 35.05 35.04 53.96 59.58 76.31 38.5 52.93
71.16 115.08 107.89 93.22 96.71 78.28 145.11 91.51 113.08 127.95 140.63 114.96 149.11 127.02 126.61 184.51 98.11 139.45 97.46 92.95 101.85 129.3 124.87 81.14 109.55 147.15 123.89 116.64 191.23 132.04 152.17 91.16 160.65 147.53 117.06 89.39 148.43 143.07 88.22 125.62 72.81 97.12 83.19 166.67 102.15 99.19 114.32 128.9 109.72 84.94 121.9 99.38 125.63 133.69 96.69 96.14 140.67 103.28 125.3 123.18 117.44 75.73 92.83 120.91 104.57 119.39 116.68 79.81 113.83 130.05 100.15 120.57 93.32 97.07 144.01 141.37 138.5 130.89 79.55 141.11 121.53 135.67 104.16 124.21 114.58 105.03 108.69 122.86 122.13 144.2 90.05 94.37 142.77 103.57 94.94 101.72 92.88 138.02 115.28 151.18 111.92 110.77 110.01 90.34 110.85 83.46 88.82 102.98 122.37 98.22 112.11 87.59 104.91 105.46 123.52 92.65 92.56 122.74 132.36 127.24 72.95 72.51 90.07 120.4 103.85 119.09 104.54 128.39 111.72 103.05 165.84 135.61 165.76 89.59 128.76 170.5 113.86 82.48 130 156.58 122.99 85.36 118.25 104.53 115.93 118.84 117.47 101.79 119.26 116.56 144.48 114.49 113.15 140.9 112.79 83.47 119.8 91.23 96.63 85.08 112.13 71.05 109.04 118.54 143.5 95.73 153.69 151.92 127.86 145.89 78.62 165.18 145.06 86.75 75.15 119.27 111.13 83.93 91.94 98.89 90.39 95.71 79.45 114.64 126.95 126.99 115.9 90.89 111.18 112.76 116.01 157.33 126.19 83.22 70.05 125 87.19 114.08 110.83 119.84 98.79 124.08 112.56 169.71 98.66 113.24 150.91 133.87 115.44 114.09 71.73 82.73 149.21 132.66 107.07 140.08 119.69 105.15 94.09 107.45 127.92 131.19 134.35 117.91 130.65 157.65 90.5 71.61 164.77 147.3 91.14 111.43 140.36 104.56 163.54 124.19 120.75 116.67 118.21 123.23 95.78 110.64 92.48 110.62 96.12 98.72 121.66 151.11 104.23 108.65 105.72 99.8 97.61 115.72 136.46 111.33 115.56 112.45 189.12 76.25 124.88 123.47 130.16 114.89 128.74 129.28 169.64 119.25 113.84 120.06 108.13 130.36 160.51 130.37 120.38 146.62 93.73 88.57 153.12 125.4 107.68 162.05 112.43 141.25 118.62 83.33 150.66 86.71 96.15 97.36 100.28 104.09 85.32 108.32 88.93 135.12 144.34 111.06 135.1 86.91 82.22 108.07 133.19 78.48 90.83 95.49 137.37 91.48 91.53 90.22 136.44 125.03 160.98 98.44 102.45 158.81 126.06 107.12 118.92 100.41 124.04 98.59 99.14 133.55 127.57 137.78 109.29 111.4 97.94 92.69 98.3 102.96 98.4 76.88 122.95 102.51 98.31 81.91 103.8 139.06 116.46 97.85 108.43 149.74 90.17 144.39 122.16 113.46 128.82 125.11 83.61 95.52 121.99 114.16 110.3 154.79 92.33 121.75 147.09 106.93 123.73 97.59 105.75 97.27 97.68 129.99 105.33 116.8 70.02 122.4 150.2 104.99 151.71 158.05 128.94 106.79 125.95 113.86 94.9 124.29 106.8 98.15 133.01 121.99 171.7 143.24 109.54 104.13 106.39 115.72 80.86 126.69 90.29 118.6 131.98 99.74 93.52 149.05 137.29 108.97 124.54 130.59 100.21 112.32 108.86 142.44 95.74 108.58 116.89 132.31 121.36 79.32 93.34 98.51 114.11 157.73 79.71 95.36 123.38 77.7 100.79 113.15 185.74 106.4 110.05 110.56 104.22 104.69 92.24 125.32 104.62 132.38 79.68 88.89 119.86 109.85 112.8 130.92 118.21 95.92 123.59 148.74 99.33 108.04 101.37 120.75 155.01 127.49 114.56 96.21 116.18 112.81 77.21 137.5 125.17 136.16 82.68 119.01 183.12 102.7 117.54 106.95 96.55 122.53 87.44 125.29 101.89 111.92 80.33 90.78 112.86 89.99 153.01 149.68 121.24 99.42 83.54 119.75 138.28 128.41 132.42 108.59 94.23 91.22 127.78 106.21 123.73 145.49 80.31 106.17 161.67 105.57 93.82 112.17 148.7 112.22 101.16 91.64 133.9 106.15 95.21 108.68 102.2 84.6 110.6 96.38 130.57 82.69 135.1 92.09 131.61 143.88 92.41 88.17 79.12 123.66 146.24 109.98 114.95 154.21 161.21 126.89 125.27 182.11 107.57 79.17 97.77 124.51 94.16 179.66 108.53 118.03 119.71 204.51 111.58 119.27 100.04 134.69 116.14 99.44 135.42 178.03 105.28 99.86 127.71 75.43 114.24 166.62 116.18 105.45 115 91.06 96.6 118.5 86.64 142.08 165.52 52.33 108.19 112.68 128.34 71.31 107.16 123.91 97.73 142.79 88.81 95.56 84.76 127.37 130.97 113.84 162.1 125.82 106.19 97.12 65.77 120.84 148.54 108.82 96.81 96.03 117.05 123.89 81.83 113.69 100.06 101.23 118.43 125.56 131.97 113.37 102.14 137.96 78.79 115.47 97.48 109.79 81.69 99.82 80.3 172.38 122.48 123.19 106.62 135.47 155 143.04 139.59 85.92 109.58 201.81 122.5 126.99 105.66 82.87 65.23 114.29 162.47 97.45 88.75 127.84 107.67 135.32 77.29 98.5 143.05 140.66 135.47 128.53 106.86 131.01 117.92 109.97 77.18 116.49 114.63 121.43 154.94 86.98 87.81 99.64 120.7 130.47 111.96 163.81 131.25 95.55 96.22 109.62 143.7 119.59 114.62 100.5 111.66 108.45 101.97 110.62 78.87 103.27 100.13 109.33 153.38 116.34 107.06 102.72 130.83 90.71 122 153.18 171.17 100.55 126.07 127.62 123.21 128.63 96.16 118.8 135.05 132.49 83.59 134.04 103.15 95.85 138.5 114.88 167.97 117.29 92.13 112.59 73.37 139.52 106.53 158.9 109.95 132.36 145.86 85.73 102.76 128 127.17 93.24 106.3 91.26 105.79 136.62 83.3 100.87 147.54 201.67 142.07 113.97 91.14 137.07 91.43 98.39 92.58 158.46 127.58 141.17 132.43 85.83 106.58 143.9 127.37 129.03 137.49 99.34 112.51 163.87 126.73 96.8 135.32 87.01 143.35 180.05 101.41 101.53 115.8 99.56 74.04 100.9 74.95 106.4 130.35 138.19 126.44 100.4 150.53 126.24 67.16 114.15 94.65 119.2 98.73 109.52 125.05 98.73 86.39 127.84 94.82 121.23 101.23 104.56 87.14 85.03 95.88 105.12 103.66 114.42 94.84 101.49 92.02 183.23 103.94 92.68 178.29 96.04 141.71 124.83 115.99 108.66 140.68 177.21 135.45 134.18 103.27 120.99 92.29 83.79 135.41 142.72 122.96 143.61 129.33 103.05 106.27 88.48 149.3 97.62 134.62 128.46 121.28 129.61 127.27 119.5 104.17 140.56 90.92 127.98 135.78 156.84 122.9 113.71 102.74 115.17 83.05 113.57 112.62 79.85 134.79 121.09 90.74 133.7 108.11 160.34 114.73 179.82 109.06 112.01 99.54 109.49 107.16 104.17 79.46 86.36 97.51 105.65 116.1 88.92 112.84 69.33 115.49 124.4 104.03 174 94.64 126.01 112.93 105.71 104.55 121.72 87.32 164.89 90.44 95.04 119.95 93.39 105.94 103.28 134.59 119.97 128.43 82.32 158.39 88.14 128.09 117.2 156.85 99.71 82.37 109.92 101.89 162.46 163.05 77.11 134.11 117.94 97.9 98.63 138.08 112.51 161.27 120.26 98.4 136.65 143.55 82.09 150.18 88.16 130.35 91.78 130.87 89.32 111.54 134.19 68.08 97.14 85.61 165.53 99.62 104.01 134.5 130.55 116.78 130.13 88.43 105.02 88.58 93.1 100.97 117.51 104.37 126.94 90.35 116.97 101.72 144.11 133.18 91.22 92.07 123.03 117.94 79.14 91.94 116.28 107.6 108.9 120.17 110.77 99.65 100.53 121.28 73.68 113.9 99.44 125.23 71.16 100.85 116.58 88.08 84.27 48.92 117.42 120.03 157.49 110.31 142.3 114.05 77.91 154.21 142 94.45 132.17 136.7 116.26 91.71 126.15 102.92 108.2 181.7 139.51 98.27 94.26 91 117.26 104.74 98.24 140.12 75 127.84 96.56 156.03 122.2 175.09 144.31 181.29 113.69 147.02 116.41 131.34 100.27 138.24 79.78 72.36 105.63 116.48 102.88 103.19 122.4 92.17 131.81 155.76 132.96 178.98 135.59 125.37 178.25 131.4 92.73 114.69 126.28 124.09 129.23 92.3 84.64 148.2 126.77 111.98 130.23 110.9 136.91 82.29 107.78 125.16 124.42 121.29 134.67 106.25 130.14 118.22 75.42 122.18 88.33 68.02 99.76 87.12 78.78 112.89 88.63 112.51 76.07 82.86 77.96 112.45 157.36 88.39 132.6 151.38 97.67 126.62 125.72 141.36 94.04 135.34 142.2 134.55 90.78 119.63 105.1 147.6 81.81 120.77 104.98 113.74 114.77 114.78 86.16 93.72 118.45 127.18 80.22 82.27 92.82 127.17 110.48 108.42 113.12 163.08 123.68 122.93 106.78 96.9 92.72 102.61 121.87 100.38 84.73 103.52 127.91 101.4 104.65 81.23 104.25 124.28 78.63 93.66 70.03 89.09 100.56 106.56 102.63 109.62 104.3 139.56 94.2 90.82 145.75 107.18 89.72 97.26 91.01 144.54 140.68 140.9 144.86 95.48 161.3 116.65 100.54 64.16 149.56 130.19 144.8 118.81 80.83 99.35 131.74 85.14 154.57 113.18 79.42 116.85 122.94 110.51 80.83 125.7 110.5 84.49 89.64 144.07 104.23 107.8 83.11 110.01 109.46 99.37 118.71 123.04 93.92 134.99 107.32 123.79 104.38 121.67 96.88 116.88 132.19 153.67 157.55 95.81 98.73 110.85 94.42 99.56 110.12 164.9 90.73 140.1 112.26 133.39 144.9 105.26 68.28 86.62 99.86 106.92 98.09 110.01 89.07 117.49 82.36 115.45 98.18 184.36 104.14 122.73 161.17 121.03 96.87 76.76 140.19 106.02 139.8 121.04 104.06 112.39 165.42 107.33 110.83 123.13 92.07 116.55 118.91 130.96 105.58 84.73 105.53 123.54 86.37 144.83 66.71 124.94 94.21 122.49 110 132.75 86.71 114.43 116.52 86.38 100.83 123.48 137.36 133.97 154.43 75.89 99.33 137.27 112.67 102.22 136.8 105.89 141.18 147.23 96.06 102.68 154.68 143.31 95.06 98.81 115.82 119.9 138.47 125.94 133.84 170.94 116.68 99.57 116 119.8 148.96 108.43 163.98 140.04 117.61 110.24 114.81 101.23 77.75 131.05 78.17 132.14 160.49 89.12 118.7 109.15 180.81 136.61 141.62 117.69 120.47 114.59 113.34 124.31 148.97 117.9 72.18 142.91 149.92 86.31 87.19 180.98 104 119.52 66.49 125.61 117.59 123.88 95.82 111.3 72.51 95.79 79.8 169.44 130.53 93.77 120.81 129.04 125.16 92.31 109.34 112.06 82.72 165.7 93.86 104.28 105.75 161.45 115.42 131.93 103.96 109.43 80.79 143.85 168.9 141.28 83.09 111.55 138.66 116.16 112.43 130.73 142.2 100.56 110.07 116.37 79.11 89.17 98.65 128.2 153.43 102.96 81.59 117.69 115.94 150.76 111.69 119.81 91.46 124.42 106.17 120.6 118.46 120.89 94.16 158.12 127.14 159.57 90.41 154.37 84.35 88.92 80.26 119.37 147.45 102.95 131.74 77.56 136.32 108.66 115.58 97.6 99.47 97.23 129.07 109.78 105.45 124.56 122.93 156.49 67.84 135.85 151.91 142.56 79.81 146.99 91.37 115.76 135.71 82.27 92.55 147.77 124.71 97.27 73.46 110.1 105.51 175.04 97.2 84.74 101.47 120.08 115.4 109.84 111.15 135.15 91.06 95.73 95.49 80.23 116.85 103.44 147.9 161.44 71.61 106.09 93.49 142.18 92.48 98.61 90.22 149.73 103.73 135.51 120.76 107.75 86.44 128.2 112.34 84.16 102.1 114.62 90.64 115.74 103.88 98.9 125.2 98.16 114.76 93.23 126.02 122.66 101.15 122.71 90.89 127.07 95.73 156.23 111.58 89.75 115.7 132.22 116.72 80.65 87.86 122.12 115.71 132.56 117.59 139.28 117.6 84.35 170.9 106.4 111.41 79.19 127.92 137.36 113.07 133.94 106.53 96.66 110.37 106.95 85.36 143.93 150.38 189.68 101.16 115.41 141.45 117.15 117.19 105.44 126.12 96.74 79.38 99.72 101.18 119.74 112.87 129.09 122.04 129.92 116.9 68.5 107.98 134.07 93.81 103.02 166.98 121.61 106.91 144.91 112.95 107 129.58 130.59 106.83 132.6 88.27 79.31 157.66 94.1 141.07 88.88 81.16 92.03 100.43 129.15 154.28 65.88 98.76 123.01 94.92 106.25 138.69 95.18 98.15 114.35 102.19 111.31 118.69 114.18 161.27 110.62 86.35 126.76 84.81 162.62 137.38 101.89 107.28 110.7 111.62 112.69 107.7 98.04 90.35 118.85 131.18 107.4 99.09 125.18 89.88 97.46 116.72 85.58 144.88 108.1 130.31 92.09 118.55 121.43 90.21 115.33 130.68 96.54 122.13 56.76 96.57 127.28 114.88 118.71 123.2 104.25 124.9 119.16 74.34 128.76 106.55 76.94 108.39 78.08 128.55 123.4 115.2 103.27 122.36 94.57 189.41 111.99 148.82 144.43 107.35 162.62 105.94 118.19 94.21 137.37 127.61 137.3 97.92 87.37 116.84 124.24 101.56 80.43 149.44 79.38 126.17 90.68 74.15 116.4 114.95 89.85 73.4 152.76 98.15 137.96 83.78 81.65 86.1 99.33 99.67 101 104.83 95.12 121.74 172.94 97.41 92.38 123.63 131.18 143.86 121.02 137.07 147.96 125.65 109.31 137.4 129.09 140.08 146.94 138.85 140.26 117.64 150.52 109 113.76 117.42 103.34 119.12 147.33 141.36 98.6 93.1 172.95 122.76 104.91 127.18 129.32 95.51 95.48 138.62 115.96 79.82 107.24 135.22 130.09 93.22 108.77 106.97 159.99 97.03 96.79 145.15 130.18 106.69 80.9 113.76 97.87 142.45 125.33 86.52 134.05 107.67 120.24 99.35 137.86 79.45 108.19 133 141.9 102.07 123.37 143.95 141.46 111.96 98.73 137.06 122.59 113.37 111.04 118.88 70.74 172.07 108.6 72.87 129.54 72.09 132.46 123.23 102.3 115.49 112.13 156.79 84.91 60.54 113.63 116.83 157.75 96.74 87.51 125.12 101.83 122.87 155.88 70.33 124.23 172.91 84.57 146.47 109.4 85.64 136.27 130.71 151.57 104.48 123.16 123.31 129.74 129.57 144.93 85.94 147.39 127.23 115.2 95.45 113.42 88.61 112.13 82.12 114.72 125.2 98.34 131.65 86.99 114.24 87.37 97.24 85.2 133.08 115.9 101.6 146.8 142.72 85.01 129.13 83.28 86.81 110.33 143.71 96.06 132 95.13 101.32 85.69 94.07 123.96 124.66 122.03 122.11 104.99 120.66 125.61 92.02 106.06 122.4 107.2 112.13 124.47 127.66 120.69 101.75 95 161.17 119.79 121.47 177.55 145.41 136.75 147.52 115.49 133.93 112.84 113.99 89.13 124.74 122.88 112.6 86.09 93.31 147.33 86.76 77.48 117.26 152.09 75.01 152.7 100.67 127.13 113.56 107.94 95.55 101.91 95.6 111.81 102.62 94.16 99.91 109.06 115.22 95.77 114.33 75.51 93.22 117.34 74.24 129.8 101.33 118.35 82.13 120.51 131.75 147.05 157.85 104.07 61.71 96.57 89.82 106.45 131.4 85.19 152.51 129.31 81.89 117.15 112.05 87.79 129.07 95.14 120.98 164.43 123.52 123.05 114.49 130 86.98 87.79 115.75 103.86 105.36 115.1 117.88 102.65 79.06 102.97 115.54 113.75 118.16 136.28 123.84 89.35 122.92 129.43 116.18 141.9 108.39 105.53 81.44 119.03 93.92 139.03 122.97 86.45 103.83 140.03 117.36 86.54 121.2 135.26 90.3 103.45 128.8 89.97 118.16 82.54 117.24 142.81 81.52 106.11 120.75 100.89 126.55 130.32 111.11 127.91 107.29 103.95 130.39 132.9 103.97 148.58 127.64 139.86 189.89 144.7 139 119.43 145.14 160.27 146.73 122.3 106.28 111.31 124.89 118.68 95.41 168.67 86.55 76.47 91.06 100.99 107.35 96.89 116.92 122.83 100.79 138.48 96.2 112.53 137.43 78.46 104.08 98.95 108.95 111.65 150.81 69.68 100.3 175.07 113.53 131.89 109.58 135.38 87.82 118.14 103.17 106.59 116.3 79.9 118.52 124.06 129.89 97.82 94.94 133.41 191.27 126.79 117.84 98.48 102.81 94.66 131.09 87.92 96.25 128.73 133.22 91.64 127.54 137.16 128.03 76.55 94.99 161.47 91.36 161.88 73.59 102.88 123.82 133.59 101.88 101.84 111.84 133.8 122.3 116.65 143.87 102.77 163.04 136.41 122.1 106.99 77.69 116.37 112.44 124.29 98.14
42.87 50.05 42.77 33.64 34.71 71.59 24.84 37.03 37.9 33.74 36.41 46.98 35.88 34.02 81.19 43.53 32.56 33.92 41.65 39.19 66.77 23.59 39.6 29.58 60.2 26.96 30.77 28.49 23.26 34.61 35.14 38.17 28.38 30.08 66.69 30.15 30.51 33.97 29.41 40.97 56.88 35.86 41.75 34.38 41.02 35.47 34.61 34.65 43.28 26.1 45.87 29.45 26.56 23.83 55.93 52.73 31.1 38.22 31.59 29.92 55.18 40.32 39.19 30.48 37.12 37.62 32.99 27.95 60.05 29.51 34.71 39.17 31.69 35.71 30.79 31.81 40.38 26.16 47.83 33.05 28.84 33.99 27.26 28.29 60.15 57.51 33.02 35.93 41.4 26.93 40.95 32.83 33.33 36.51 40.89 34.78 41.07 27.58 40.75 38.81 31.08 25.23 60.66 43.93 30.75 72.82 36.9 47.38 58.64 67.05 27.32 36.34 34.69 28.39 28.71 48.63 27.88 53.56 39.66 30.89 41.31 77.74 40.73 37.44 33.93 32.5 36.48 40.08 35.22 35.33 29.69 27.38 42.74 28.75 38.03 30.28 42.09 38.3 29.92 32.56 27.99 78.16 37.78 50.97 28.74 38.43 54.35 54.81 36.65 42.12 41.74 37.56 33.35 33.71 34.45 35.89 28.79 40.83 27.28 34.75 25.57 41.12 29.6 62.71 29.02 36.3 37.92 33.21 28.13 39.15 43.13 23.07 32.58 56.55 40.49 49.2 41.82 36.08 56.8 33.61 42.97 33.41 41.2 30.99 50.58 39.41 45.08 29.76 30.97 23.13 28.42 33.23 35.55 37.79 38.23 28.73 35.47 28.7 38.83 30.74 27.51 36.57 34.97 42.63 48.58 42.21 35.88 38.03 51.58 60.27 48.23 47.97 32.94 31.79 42.49 25.03 52.31 31.25 51.17 45.07 44.21 29.28 35.18 53.3 30.12 39.08 64.08 28.48 29.55 33.13 41.7 31.74 34.6 49.7 36.71 29.13 36.31 33.23 48.66 28.13 32.37 48.08 27.61 33.98 46.84 47.19 51.48 28.32 33.44 26.94 46.96 36.48 71.06 34.74 33.59 31.9 31.7 28.97 28.56 33.59 33.49 34.5 33.27 39.71 27.98 31.85 25.66 31.33 29.39 31.46 31.72 38.24 24 27.46 55.17 36.9 34.77 33.61 34.58 28.97 37.59 22.51 26.77 25.46 46.95 61.64 34.45 34.83 35.39 33.39 39.32 37.56 30.25 32.26 55.79 34.28 29.62 37.2 35.04 37.81 32.66 42.8 43.48 45.89 44.71 31.2 46.12 56.28 49.4 47.4 31.1 33.05 36.56 38.16 52.23 46.06 25.84 52.08 34.98 33.41 40.41 37.49 39.58 27.63 41.17 30.27 41.7 38.3 39.05 39.74 46.98 34.14 53.73 50.89 36.33 38.56 62.83 64.31 30.36 65.13 22.25 41.23 29.48 32.95 32.97 35.96 50.8 30.76 31.68 28.05 37.07 44.46 24.34 26.4 42.4 31.26 25.7 45.63 36.99 49.34 40.79 46.94 46.83 30.26 40.48 30.38 34.45 26.79 61.27 27.7 24.55 29.73 29.29 35.51 31.44 36.68 53.85 26.21 28.52 40.62 30.13 62.77 30.2 53.48 29.28 23.39 31.74 31.95 31.57 38.78 34.62 32.64 31.82 58.27 26.94 52.53 59.89 41 24.7 48.03 30.48 25.99 76.78 40.24 29.32 29.61 26.82 46.39 37.8 36.72 29.45 44.41 29.15 45.28 39.78 25.61 27.63 38.86 35.19 54.75 37.88 69.2 23.32 33.72 38.91 40.67 44.52 67.37 44.23 43.84 40.25 23.2 79.49 31.89 43.32 39.09 37.02 33.46 33.34 23.97 43.46 43.75 30.31 50.66 48.99 34.75 30.36 39.24 52.25 32.97 35.11 38.35 28.49 24.7 26.83 27.8 31.49 39.48 43.17 53.01 33.79 58.57 49.43 29.08 29.59 39.91 37.31 33.9 31.25 41.36 30.49 40.19 35.36 26.29 29.65 29.89 54.53 25.72 29.59 24.7 32.68 59.96 51.91 32.75 27.2 34.18 34.28 36.85 58.81 27.15 26.18 27.34 53.35 34.22 42.89 30.65 29.32 69.98 26.36 65.62 28.79 35.94 64.21 40.5 22.59 28.29 29.62 64.06 30.84 38.08 36.01 38.18 32.44 41.49 31.62 27.12 26.24 35.24 43.36 29.14 29.98 23.9 48.42 35.11 38.37 41.49 40.42 48.1 27.52 26.88 58.61 46.23 36.32 25.14 31.12 34.14 60.31 27.67 36.35 36.92 24.63 27.59 38.66 29.89 37.61 32.46 45.62 35.2 34.67 37.1 34.41 46.18 42.4 39.73 40.46 27.95 26.76 38.24 34.4 52.84 37.89 29.66 32.87 41.37 28.28 32.35 63.25 31.17 42.43 27.81 27.73 32.43 24.58 29.69 45.77 54.29 71.89 27.42 28.96 46.42 45.03 36.4 33.1 43.06 36.6 28.03 40.26 29.36 47.57 33.48 34 29.85 25.52 29.95 53.44 37.28 49.35 33.39 34.19 30.19 57.78 35.53 31.32 34.53 26.52 46.62 38.91 35.66 21.77 55.41 44.29 28.51 40.53 30.48 48.25 40.49 51.38 38.06 27.42 36.44 51.99 27.26 30.82 35.94 45.7 45.33 21.12 39.37 40.4 24.42 24.09 28.19 54.02 41.72 78.38 39.51 31.73 29.91 41.7 29.63 66.93 44.32 39.71 54.64 38.75 24.05 41.72 42.3 37.15 25.49 27.49 39.97 49.87 44.41 31.01 31.98 34.67 26.58 46.68 31.85 34.58 58.86 24.97 31.34 43.55 22.59 32 31.18 48.4 34.74 28.42 45.2 44.62 35.3 28.69 59.29 46.4 58.65 52.52 32.3 43.52 29.02 49.81 36.83 31.82 32.68 24.76 38.87 68.2 29.92 38.19 31.32 59.02 35.17 28.1 24.65 34.71 61.37 37.22 28.87 27.52 42.91 35.41 29.71 24.57 23.77 47.8 49.19 31.47 25.49 25.66 30.92 36.56 37.11 59.74 29.84 46.5 45.15 26.67 32.03 58.86 29.94 42.46 22.42 32.96 46.26 25.23 43.14 35.54 26.7 27.43 70.15 29.72 41.77 51.04 29.01 32.02 26.8 48.55 47.08 87.11 35.28 50.12 33.8 46.46 30.83 39.12 47.52 38 34.18 44.73 25.44 28.61 46.46 47.78 28.92 28.97 41.03 46.93 35.21 32.86 24.98 25.01 29.91 40.46 62 40.98 32.48 46.52 28.44 37.98 42.11 53.63 27.22 37.65 35.11 24.12 29.64 40.42 32.17 35.68 34.9 44.5 28.6 30.06 26.49 36.07 25.88 46.01 38.79 29.45 39.79 32.66 31.22 32.93 34.75 50.03 32.98 26.85 39.84 27.63 45.84 42.28 22.64 34.3 31.77 34.63 34.5 26.84 33.5 32.61 23.95 35.47 77.88 29.64 27.95 61.78 41.93 35.95 37 32.91 26.63 51.92 42.57 28 31.33 36.84 23.73 27.35 29.98 24.41 30.01 37.52 65.05 25.99 33.84 43.24 30.19 41 43.49 28.45 36.31 32.4 33.61 34.27 46.54 25.59 30.54 32.21 31.86 34.87 61 41.15 28.65 61.55 41.63 32.49 34.89 40.49 30.72 39.76 29.14 28.04 59.74 47.73 28.52 33.45 30.17 33.78 38.42 60.96 26.74 43.5 37.43 48.68 81.49 33.9 27.62 42.98 32.85 25.54 31.57 28.57 45.32 38.66 24.22 31.53 59.04 32.11 40.45 59.23 41.88 33.65 33.84 52.08 47.81 35.73 27.54 41.06 36.99 37.95 56.51 31.96 43.05 40.84 26.49 55.81 57.6 77.1 50.41 25.14 56.4 34.43 27.64 31.08 34.88 28.31 27.87 35.71 36.51 36.51 30.41 49.46 26.67 26.23 26.64 30.34 64.51 38.5 29.58 29.09 54.64 58.5 41.26 24.95 29.77 42.17 43.9 35.27 33.11 24.87 37.15 73.1 26.43 37.5 27.35 23.93 35.24 38.89 59.23 34.93 45.06 38.24 61.68 62.71 27.15 46.98 27.14 30.89 28.1 35.86 32.8 45.14 29.64 44.76 28.03 48.98 30.47 68.81 54.11 39.06 40.89 29.17 42.62 25.93 43.9 32.88 67.5 35.43 24.7 28.37 36.6 29.9 27.82 39.21 33.85 28.11 33.62 36.27 29.58 37.04 31.52 28.9 23.52 22.35 30.88 33.45 29.25 48.41 32.79 64.62 30.92 35.68 31.44 45.22 34.95 30.36 45.62 34.62 29.59 31.95 48.17 38.58 36.36 58.74 34.36 34.16 37.15 27 71.97 37.38 37.24 46.91 41.99 56.3 34.03 50.71 37.11 32.31 40.53 40.74 35.99 51.27 54.8 32.75 25.7 40.25 27.41 32.61 42.99 42.04 36.68 29.72 50.16 28.26 33.82 31.02 48.54 25.64 38.12 28.49 67.43 28.34 57.28 39.75 31.07 36.6 54.32 67.41 53.38 39.2 41.92 41.98 58.91 24.44 73.69 42.55 43.41 26.94 39.37 30.91 27.27 38.23 41.01 24.82 27.14 36.18 29.36 66.02 35.33 47.59 49.05 56.12 29.32 28.43 40.02 30.92 41.61 46 37.88 38.38 34.09 28.22 37.76 29.58 45.09 39.96 37.39 55.89 28.52 48.66 25.23 48.25 34.4 29.75 49.65 33.4 25.74 24.37 30.12 47.31 25.81 40.72 29.31 36.37 44.03 46.41 31.36 40.9 21.8 46.06 51.84 27.68 27.23 48.58 42.72 34.64 46.64 52.41 33.7 30.68 35.22 74.42 58.57 32.02 26.79 31.49 35.62 38.44 23.4 30.22 30.46 25.22 49.05 41.53 33.38 35.85 68.28 26.75 24.7 31.65 47.79 27.76 56.96 38.69 33.29 29.49 66.55 31.98 26.51 45.59 56.84 60.91 47.26 53.5 25.04 36.04 48.25 24.38 45.08 55.67 34.59 32.94 30.5 31.57 29.54 47.12 35.75 34.37 35.4 40.52 28.29 62.12 31.34 33.39 29.57 44.75 37.89 43.26 55.31 41.06 44.25 41.47 45.62 27.41 41.52 53.36 32.96 43.71 47.48 38.37 58.6 46.87 65.07 31.73 34.13 35.25 42.66 26.62 29.86 39.94 36.88 51.06 38.77 30.82 24.91 54.97 38.64 35.14 23.23 48.65 39.24 34.94 25.24 41.02 38.25 33.35 30.04 30.92 33.14 27.64 81.72 30.16 45.53 24.59 33.28 30.91 33.14 30.84 55.51 23.6 26.54 27.32 26.57 29.54 24.68 25.48 41.08 69.17 48.02 31.45 34.46 42.13 41.86 28.19 26.45 27.88 25.48 29.67 24.14 37.26 66.9 27.63 26.75 28.36 24.69 26.94 44.32 33.2 50.13 41.33 39.29 26.76 53.2 64.9 55.17 26.89 30.31 41.38 28.45 30.32 27.59 35.89 28.81 46.47 59.75 52.77 31.44 24.64 34.41 41.83 24.19 29.9 49.01 27.52 63.01 30.42 35.19 21.13 26.5 41.94 26.04 40.85 60.4 47.15 36.75 27.65 48.99 58.7 37.92 63.01 42.5 37.66 29.97 51.44 38.94 36.47 49.01 33.81 38.71 38.72 26.06 31.09 27.85 32.23 28.58 25.84 33.16 32.65 70.99 22.92 32.19 28.25 39.88 25.35 38.48 33.88 39.78 31.41 36 33.22 41.46 43.95 31.36 30.96 22.96 31.76 31.49 65.9 91.74 46.57 31.71 44.03 38.8 41.75 31.91 36.65 33.82 33.76 27.15 24.93 55.35 33.47 29.89 30.06 38.29 28.72 38.98 25.4 42.16 35.6 54.12 34.96 34.5 31.49 46.91 44.72 30.06 28.67 33.54 36.04 29.81 41.55 36.04 46.95 32.25 33.07 54.29 39.31 29.8 71.61 25.73 46.56 32.65 34.87 42.49 34.14 45.57 34.38 40.16 40.27 44.59 30.65 45.9 30.01 31.66 71.7 40.11 30.49 30.8 28.83 42.52 51.01 45.69 29.91 45.5 40.91 37.86 31.38 32.79 31.1 27.01 37.1 44.04 34.7 51.24 51.18 36.64 34.8 40.22 35.94 31.21 50.49 57.57 51.13 39.63 44.77 31.33 25.81 37.21 42.7 27.39 46.19 47.98 30.7 28.63 61.05 30.35 38.3 30.61 43.09 29.82 28.02 33.43 33.92 37.31 27.69 29.72 36.19 72.7 48.82 27.91 46.33 37.54 24.96 61.37 30.02 54.14 36.63 32.54 29.62 31.45 33.86 37.19 40.33 27.2 49.93 31.77 26.02 63.92 37.66 33.64 28.36 33.57 27.23 52.35 34.9 37.32 44.87 73.46 29.24 47.98 37.49 25.59 68.37 27.5 31.74 35.59 37.22 35.39 32.23 32.98 28.59 32.97 24.33 28.54 40.92 28.39 44.66 73.37 24.98 26.9 52.48 33.24 33.57 38.83 40.81 38.03 34.16 43.91 30.28 36.55 30.54 28.17 32.79 47.64 41.3 44.65 47.14 29.07 28.99 34.93 73.47 32.39 30.69 33.24 24.29 53.14 56.64 27.56 36.43 32 25 28.21 37.31 24.84 31.49 42.63 27.33 31.82 53.77 47.11 32.27 26.23 22.74 27.41 33.72 31.5 41.94 35.72 29.22 35.92 45.92 31.97 30.57 38.7 33.58 34.46 33.15 33.43 37.81 36.27 55.81 26.1 29.65 37.6 27.64 35.16 49.67 44.17 31.22 42.98 34.25 32.03 60.7 47.11 40.08 41.81 82.07 35.75 38.98 27.16 50.95 75.81 27.62 34.72 27.67 49.45 29.92 35.03 30.8 42.51 31.86 64.69 30.15 29.74 23.91 26.2 39.32 44.03 23.06 35.98 30.4 33.82 37.21 22.5 24.83 43.73 44.48 29.16 38.72 30.98 27.85 26.42 30.52 33.43 35.25 65.26 31.84 29.26 46.15 28.04 36.03 34.49 26.75 26.01 42.16 31.48 32.87 42.99 31.3 40.28 32.53 53.24 37.76 24.65 30.61 36.62 36.58 28.86 59.39 33.63 33.59 29.43 28.77 35.3 45.43 37.07 24.56 63.37 30.89 51.91 29.33 30.35 36.72 38.01 49.3 27.79 61.31 26.67 26.28 43.5 37.66 30.11 32.22 54.35 38.04 56.25 33.15 43.63 51.24 25.74 24.08 34.99 42.16 29.05 31.9 28.03 31.29 49.09 31.99 39.35 30.73 29.66 34 45.09 39.1 25.56 38.93 72.2 36.53 32.06 34.95 50.99 51.56 31.21 52.06 27.38 30.44 65.3 36.18 31.46 35.16 35.47 36.98 38.9 27.72 25.54 28.37 54.21 36.32 58.85 62.3 47.34 24.43 43.88 24.81 39.16 40.87 38.18 26.79 39.72 54.65 32.19 30.64 40.92 36.03 40.76 50.16 27.7 51.03 40.11 44.93 27.68 27.06 45.26 31.55 38.88 58.11 26.94 39.41 30.03 39.95 41.52 34.53 43.42 32.35 27.75 27.38 39.72 57.4 27.89 33.58 74.49 27.96 38.28 30.35 36.99 35.55 53.39 36.89 29.37 24.99 34.4 48.09 57.74 28.95 28.94 27.79 41.14 41.85 33.04 24.05 21.63 40.44 38.68 28.61 39.55 48.95 39.94 29.92 35.66 33.12 49.03 41.13 35.93 40.56 37.18 30.27 58.01 31.29 35.53 29.53 22.91 34.97 80.59 29.98 55.5 34.42 32.47 32.36 48.13 30.23 28.36 47.96 47.76 54.12 41.65 46.44 30.86 37.79 57.73 41.66 40.48 44.5 36.53 30.57 42.76 34.08 29.12 69.47 56.4 29.6 26.05 41.25 31.93 38.1 28.1 41.84 32.06 41.36 23.83 34.24 57.25 25.22 28.23 31.22 51.26 25.96 36.47 43.54 28.6 42.16 47.8 36.78 28.3 37.68 45.03 31.65 43.68 24.81 30.34 24.98 41.59 45.28 62.92 28.6 27.17 29.03 58.3 33.12 35.37 29.18 27.29 29.65 33.38 37.99 40.67 24.68 35.56 39.27 37.31 30.8 63 39.85 36.42 49.44 30.55 32.82 29.4 31.4 41.84 29.01 36.35 32.19 33.51 24.4 38.11 24.96 51.66 37.21 24.22 27.73 36.7 28.54 48.31 27.14 34.13 29.23 34.8 28.21 25.99 23.14 37.21 39.37 51.3 50.87 21.55 28.67 42.47 27.81 38.31 40.05 56.16 28.34 40.2 34.61 34.14 45.94 76.99 25.43 29.96 37.16 32.94 52.83 29.72 49.08 33.33 24.43 23.06 51.22 43.25 29.16 43.08 39.71 47.75 30.27 36.55 31.68 42.33 27.24 33.35 53.17 30.4 34.78 41.43 50.4 42.95 41.34 29.48 40.51 37.21 43.42 46.76 44.79 25.89 27.35 28.89 30.6 39.02 28.17 30.62 26.94 39.8 53.29 44.31 26.88 38.4 26.98 36.9 69.51 32.45 32.59 57.34 40.54 33.52 26.27 38.98 29.87 42.37 30.75 30.22 38.34 31.73 41.87 64.47 30.17 40.87 68.79 45.76
126.55 76.63 78.93 56.05 87.9 63.9 67.51 76.07 53.05 104.34 92.03 105.4 87.05 81.31 84.07 53.09 98.71 110.17 75.58 85.79 98.77 110.12 51.44 103.31 64.76 155.84 62.54 58.3 81.93 106.66 96.96 106.29 126.09 115.41 72.61 103.52 124.9 125.88 101.45 110.68 104.79 104.42 90.17 69.53 79.65 99.17 83.05 79.56 90.08 70.65 62.47 70.97 75.68 81.96 57.75 86.16 80.37 70.29 79.46 135.63 75.58 52.72 83.03 131.35 91.84 92.54 76.24 92.4 91.75 67.19 116.8 97.62 122.16 84.18 118.4 76.05 112.33 84.65 64.49 93.16 116.59 142.04 93.43 137.92 76.55 67.75 97.62 67.94 81.48 93.15 44.38 76.54 82.01 63.19 91.32 82.49 86.44 109.08 107.32 77.42 83.08 68.7 73 79.38 84.37 76.27 95.1 55.74 70.21 63.58 148.75 66.06 70.3 86.4 77.49 84.43 77.95 76.54 52.71 96.23 98.41 53.98 108.16 103.51 116.65 92.23 93.16 100.42 81.2 48.69 142.09 125.59 102.82 71.15 117.93 80.29 107.32 74.97 89.2 89.69 115.15 111.51 81.57 125.63 130.96 73.39 66.55 31.93 89.85 71.17 64.09 100.62 73.65 117.02 106.7 93.67 70.09 51.95 89.84 81.27 91.97 67.54 129.63 80.67 111.92 90.07 62.75 76.53 112.97 68.67 78.6 82.77 113.83 60.99 72.23 72.92 88.16 72.03 108.8 140.26 106.57 78.82 93.16 58.4 51.08 117.94 59.24 46.57 95.08 92.82 104.94 84.03 81.28 69.92 68.02 72.67 65.22 109.36 44.02 71.43 143.84 68.63 55.24 95.41 63.77 59.24 137.27 57.25 134.17 87.13 82.82 50.33 107.1 128.78 94.28 62.88 109.32 124.07 47.91 87.62 90.33 61.77 62.7 42.92 50.85 82.5 63.38 77.27 86.76 87.12 92.97 78.93 92.82 79.3 75.38 46.68 138.46 78.6 88.16 63.29 72.07 84.42 94.52 69.8 65.27 72.78 78.08 107.96 74.01 98.29 57.13 94.09 47.61 57.19 83.24 52.57 168.93 65.63 129.54 49.55 59.5 84.91 98.23 69.31 102.52 77.08 169.98 76.07 103.39 87.01 76.17 63.65 77.99 106.14 81.48 68.16 84.7 91.21 78.85 112.7 142.59 66.36 107.94 120.09 68.18 32.94 111.52 91.87 70 136.11 71.73 102.45 96.98 147.61 104.19 80.54 70.97 82.92 78.45 85.84 84.61 47.39 91.94 94.46 85.21 129.47 101.31 110.15 68.87 70.55 83.52 92.13 86.97 99.46 56.82 85.28 139.08 49.41 55.24 126.68 66.27 44.33 65.75 94.13 107.17 103.5 84.15 97.5 95.43 88.13 49.7 65.87 94.86 85.47 73.69 106.11 64.78 69.56 94.26 39.45 93.08 148.03 82.66 71.18 88.38 100.4 107.84 88.44 53.65 66.29 135.6 87.97 90.04 88.11 86.8 65.14 88.37 55.32 85.29 76.27 94.09 61.63 76.37 106.19 99.86 65.31 111.32 82.65 66.73 127.32 73.39 96.53 89.59 106.19 90.94 73.48 88.17 113.52 85.59 63.45 87.16 140.51 68.67 86.46 60.98 82.14 87.58 90.45 101.59 64.03 71.77 115.56 84.65 80.95 110.79 101.83 86.61 63.38 102.39 97.57 123.24 107.33 71.79 102 63.61 69.39 94.22 143.35 92.93 98.86 75.97 64.32 65.75 86.17 74.91 160.79 101.34 90.88 99.33 92.55 61.25 117.29 91.45 70.57 96.6 88.61 72.43 74.92 69.64 90.23 119.97 122.88 39.15 76.91 124.16 72.14 148.45 84.51 100.88 75.35 97.44 62.65 69.52 86.57 48.14 84.47 94.12 68.55 74.61 95.77 108.86 77.82 70.53 109.45 51.59 106.43 85.04 56.35 45.69 65.66 64.12 87.19 61.69 40.82 94.09 61.18 60.34 106.7 90.82 54.02 57.29 69.24 77.43 97.42 78.6 103.03 75.03 63.84 66.51 79.73 87.41 52.58 40.33 172.73 75.83 75.87 70.53 74.29 63.92 79.89 113.16 91.44 44.09 87.44 87.81 82.73 127.6 64.75 74.5 67.98 72.38 134.18 73.01 64.43 95.5 72.07 80.21 75.79 81.43 80.2 86.23 53.69 89.58 128.5 78.32 88.14 89.9 85.78 110.16 97.09 78.84 97.52 97.3 69.32 58.54 90.07 86.97 62.95 79.27 143.24 39.04 65.43 64.13 93.89 82.62 79.89 85.89 71.08 88.95 81.26 87.75 127.39 134.54 107.54 79.33 92 113.2 84.3 63.68 107.54 54.19 96.53 42.01 51.87 77.87 98.45 110.26 82.94 62.39 69.1 94.83 66.3 83.67 71.49 65.79 49.8 71.53 108.19 70.98 96.56 92.74 73.31 103.54 76.16 75.72 94.04 66.4 85.12 113.06 74.43 99.87 78.81 111.5 100.14 87.61 93.85 67.29 82.13 86.84 119.77 151.53 66.31 86.03 70.79 59.35 60.82 105.93 65.96 141.09 76.13 64.21 110.64 91.01 93.01 120.79 83 102.57 115.15 122.14 63.99 104.96 56.67 66.4 97.47 106.53 89.33 61.34 56.91 104.84 110.52 109.02 99.5 102.98 70.93 57.8 51.19 79.9 154.57 100.32 95.79 83.01 75.87 42.16 48.19 36.83 82.93 105.3 111.22 55.07 61.98 75.58 80.46 104.77 88.35 101.8 89.37 99.11 61.86 108.66 130.88 88.11 84.43 74.01 89.91 75.54 69.96 85.96 80.84 74.35 79.87 51.24 74.06 127.84 139.23 68.82 109.48 112.21 52.81 67.92 96.14 109.3 82.97 59.82 100.8 67.82 67.64 80.11 61.6 90.26 112.5 53.44 139.61 60.08 80.72 93.62 148.52 51.51 102.94 67.8 75.44 105.62 113.06 101.6 164.76 88.52 72.72 61.51 84.22 64.32 88.05 71.52 65.65 102.41 86.41 103.52 129.11 64.61 59.9 68.52 91 108.53 81.99 87.8 53.41 52.34 89.55 62.75 84.28 126.26 58.18 74.92 82.65 78.81 75.36 89.83 64.14 62.09 51.81 83.87 102.3 134.69 76.64 102.29 43.32 97.96 80.01 71.19 65.71 81.25 59.68 48.82 84.23 90.06 83.1 64.21 89.31 86.48 58.47 69.83 106.51 87.75 81.48 99.39 60.08 56.33 65.59 91.81 66.04 114.92 120.59 62.99 79.42 97.95 80.99 86.06 77.93 106.71 82.64 47.1 66.24 55.89 92.57 101.98 108.42 100.82 65.91 75.82 141.26 67.53 63.12 127.34 108.14 58.83 90.93 76.52 124.13 93.71 106.87 59.48 40.12 138.92 122.85 73.91 72.85 103.35 79.35 85.46 106.59 60.74 53.65 101.74 48.81 83.83 71.62 80.71 107.48 90.46 148.47 102.28 102.45 60.53 84.6 74.64 45.49 109.19 75.91 102.03 62.81 96.64 119.88 53.48 69.02 85.64 91.73 97.93 86.41 125.49 118.17 101.52 79.68 72.86 58.24 81.11 51.95 68.4 118.2 65.1 70.21 62.52 69.02 70.18 85.15 65.82 120.52 105.55 67.73 95.43 131.07 116.18 141.92 66.08 95.48 70.34 65.74 57.97 70.86 91.57 91.93 74.95 85.48 117.84 110.43 68.69 81.47 56.86 110.93 82.24 65.21 82.49 84.27 63.04 144.12 80.39 127.77 98.08 69.38 71.47 85.96 81.62 104.55 62.92 86.37 76.61 77.82 60.23 108.14 71.42 54.81 86.74 82.03 81.57 75.96 75.36 46.84 121.86 52.98 51.57 141.11 94.35 120.77 65.2 91.61 78.72 70.52 77.15 54.41 74.65 60.44 64.94 44.59 57.6 102.41 120.37 108.06 90.91 46.63 69.81 90.63 62.2 91.34 60.44 145.2 89.11 87.25 103.79 88.25 83.15 80.04 75.26 113.99 146.4 70.82 56.38 79.09 108.61 64.62 79.94 73.11 62.12 99.82 89.03 81.86 84.21 63.84 93.41 90.63 80.31 93.07 62.01 77.13 138.44 45.46 58.74 75.87 71.16 90.17 60.42 76.05 49.35 88.81 81.82 129.23 66.66 97.75 82.93 84.41 95.94 71.29 73.93 79.38 81.06 82.13 43.75 82.77 116.51 68.4 92.44 98.11 62.4 96.7 131.16 52.7 92.86 100.23 87.76 107.14 100.49 109.32 59.68 128.65 95.91 93.83 72.57 79.85 107.42 77.13 54.46 54.08 103.07 61.46 90.72 105.08 96.63 126.07 77.49 97.8 72.27 82.07 52.29 105.15 86.99 79.71 109.8 124 42.64 59.99 126.67 77.19 122.81 39.61 76 78.97 71.37 60.65 130.22 81.48 64.47 64.66 76.36 80.87 96.94 73.13 46.74 71.33 45.3 106.61 49.01 61.99 95.73 47.16 121.7 89.65 88.55 65.29 132.79 80.46 141.61 96.03 83.93 65.56 102.08 89.41 111.12 76.36 106.28 65.34 74.12 109.62 54.13 95.08 109.06 45.54 63.2 81.03 140.56 56.77 65.59 83.53 113.16 71.86 96.91 89.74 78.43 52.9 66.76 79.17 54.66 98.24 68.95 73.89 73.85 67.31 66.19 70.75 70.86 60.58 35.04 66.49 60.23 77.93 102.45 76.23 83.27 60.98 67.64 53.56 52.99 69.38 83.2 95.32 63.61 61.62 117.25 85.21 73.65 81.93 80.29 95.8 117.8 98.43 31.73 100.9 88.39 129.73 70.68 66.24 53.62 100.35 102.98 92.43 91.04 88.79 61.52 77.05 77.49 44.49 106.89 60.81 69.97 83.85 87.11 115.68 85.71 76.58 75.37 149.81 105.31 97.83 72.86 139.66 71.78 94.67 110.19 112.43 66.34 73.84 76.57 38.92 88.62 60.5 82.33 83.42 64.53 45.81 63.33 89.74 97.01 53.39 84.1 100.58 86.02 81.36 45.81 73.76 64.72 71.11 44.25 87.28 136.61 71.59 102.65 55.72 77.56 110.65 115.56 109.21 92.62 109.3 82.79 109.08 108.11 147.53 57.36 92.82 106.12 72.96 61.81 75.42 87.63 59.43 99.82 64.9 54.69 70.83 54.16 86.39 49.3 95.35 79.35 96.27 96.77 63.52 81.08 68.85 77.27 74.05 58.28 77.34 93.3 80.64 153.71 86.17 62.89 99.88 56.6 75.39 38.36 83.37 103.38 115.17 63.9 71.82 99.21 133.26 46.87 73.49 71.25 68.46 92.72 151.98 66.55 58.65 92.81 69.54 92.51 100.88 79.84 105.4 106.46 61.25 83.41 115.43 56.06 67.94 75.86 109.38 93.3 78.99 102.15 94.18 91.45 53.15 125.56 77.56 84.05 70.61 103.47 79.83 103.34 125.79 61.53 73.62 103.75 93.58 82.27 122.97 85.93 105.97 105.29 129.6 91.65 89.85 93.56 47.94 72.19 75.33 105.2 119.5 72.96 81.64 104.91 59.23 90.07 108.73 45.31 49.46 81.91 76.88 138.34 100.55 80.8 98.73 129.34 69.76 75.5 84.73 83.38 125.22 107.41 66.2 91.85 130.46 95.55 65.57 77.25 66.97 90.03 74.94 81.27 70.61 144.86 95.07 111.7 67.56 87.8 48.77 52.46 65.24 80.76 91.5 57.57 88.15 114.47 80.1 86.96 123 110.32 86.66 87.16 82.68 82.47 62.46 113.16 78.28 108.55 94.35 120.93 65.37 68.41 79.75 69.13 40.45 95.14 149.06 88.21 81.35 116.14 58.51 76.62 89.88 114.17 122.47 72.62 126.08 86.18 104.33 110.1 90.83 45.27 115.38 95.88 63.08 98.98 90.05 94.55 78.07 92.92 81.6 82.85 51.37 61.38 80.69 90.13 83.36 111.86 61.59 61.3 130.3 111 77.59 66.59 89.9 77.79 40.13 51.61 90.3 88.67 95.98 60.03 79.86 39.23 92.44 84.31 68.33 84.16 60.62 96.46 69.31 55.53 104.21 44.66 95.06 124 59.27 59.99 123.31 67.36 87.17 147.96 135.48 115.08 84.22 83.55 83.34 89.76 99.01 53.14 54.95 62.31 99.18 96.58 77.03 107.34 109.9 88.13 56.07 82.89 109.35 59.03 56.14 71.26 118.53 69.57 66.82 39.54 49.97 109.64 58.99 118.15 82.76 79.73 104.84 102.09 71.17 125.43 77.53 76.99 136.59 68.2 101.47 88.54 65.59 71.92 86.42 103.53 59.02 74.5 107.8 61.44 51.99 64.11 124.93 67.43 65.95 84.51 101.6 100.13 59.29 86.22 94.24 64.52 57.16 77.2 82.48 56.52 97.75 66.78 86.65 102.15 94.41 88.97 92.55 69.63 80.13 72.66 62.76 71.42 50.29 113.97 89.3 123.02 78.85 131.96 59.59 63.69 67.33 73.32 74.4 117.77 88.23 64.79 57.32 62.58 74.09 84.43 83.09 72.2 67.86 79.65 54.96 87.82 64.84 81.04 96.61 113.98 75.47 75.96 85.13 75.17 66.18 116.81 66.13 115.77 91.35 66.39 78.81 69.79 76.19 65.02 61.53 108.5 91.55 54.08 99.21 69.51 77.91 82.16 77.74 46.3 67.64 72.4 88.04 101.52 103.72 66.2 33.09 65.34 102.3 50.19 52.47 66.36 83.98 95.44 123.66 95.51 96.44 90.77 88.24 73.48 58.99 64.84 100.83 104.92 53.82 130.32 73.83 89.74 74.16 92.29 63.07 77.22 87.13 39.07 90.16 107.72 57.18 83.35 96.24 97.59 77.22 49.07 80.37 57.45 88.17 55 75.25 64.69 63.05 81.89 51.48 89.6 96.44 78.81 62.69 183.16 80.26 97.68 71.41 50.66 90.11 73.86 63.76 100.75 70.88 128.5 86.18 96.34 75.51 115.64 90.7 109 124.3 97.77 59.75 92.84 92.12 81.58 61.87 127.96 118.05 81.55 109.73 108.69 71.11 111.66 159.02 76.7 40.27 89.96 76.17 95.15 131.03 106.15 75.58 91.37 73.52 37.41 81.06 112.83 87.54 58.69 120.02 68.81 73.57 87.1 86.25 126.45 109.52 81.27 66.41 85.21 108.1 84.77 86.19 81.37 112.36 77.42 98.47 105.12 80.79 95.11 104.17 82.5 73.53 65.05 99.55 88.42 68.37 111.69 77.34 98.45 67.83 75.22 74.74 73.11 85.02 98.04 54.67 68.2 69.02 57.39 68.15 96.05 108.22 58 68.05 98.02 76.01 89.52 89.76 98.42 108.31 53.15 74.53 86.25 74.77 46.01 93.99 108.31 89.11 83.72 59.47 82.43 49.04 78.69 61.04 74.32 79.88 63.33 80.3 91.93 100.82 70.12 73.74 125.81 53.51 61.51 80.06 108.25 72.01 52.52 67.84 94.29 72.58 120.24 67.18 64.53 91.69 108.89 41.24 55.79 73.11 105.27 81.51 63.44 68.12 96.45 46.04 101.53 90.1 54.52 39.53 76.72 90.17 122.17 65.56 119.43 56.3 45.72 87.67 80.55 63.83 78.43 68.4 91.08 90.3 87.37 105.66 67.57 39.05 128.36 99.17 92.42 89.74 98.4 58.89 118.28 138.7 35.48 70.73 75.89 62.91 110.94 89.69 60.11 88.96 101.27 86.63 88.09 98.81 68.38 63.59 115.28 106.35 92.56 61.33 89.51 74.94 64.92 67.05 50.2 64 110.82 39.94 59.06 53.78 100.21 105.32 86.83 72.51 94.15 76.61 68.3 61.5 114.25 51.64 102.85 77.37 95.65 91.95 128.88 47.44 65.11 69.44 53.84 104.01 50.4 75.93 68.58 87.13 53.03 47.28 93.91 89.09 61.04 80.73 65.9 60.25 44.37 101.24 89.86 92.22 90.6 107.17 100.14 97.59 82.32 83.21 111.08 96.01 66.42 116.19 91.82 116.09 83.89 127.75 69.44 89.96 56.73 55.39 83.61 95.05 80.57 91.74 95.95 83.41 125.1 76.07 93.45 103.86 68.98 66.86 83.3 116.73 47.4 71.35 99.94 126.1 98.81 64.37 70.02 104.75 78.78 119.67 107.51 102.13 46.54 74.87 165.26 61.36 111.3 118.39 88.62 67.53 161.72 94 68.03 157.3 81.87 99.62 75.64 57.98 90.99 116.73 85.41 70.05 107.22 44.74 60.57 89.42 93.91 136.6 116.62 55.73 97.22 73.71 78.61 57.06 107.16 80.3 88.89 80.69 62.6 119.18 62.94 89.96 60.17 91.97 76.48 87.99 64.54 89.54 72.9 71.15 82.18 55.4 90.35 88.86 74.55 43.11 40.43 70.42 99.81 68.11 91.21 83.27 55.12 84.6 164.01 75.45 76.35 54.2 106.17 97.64 49.92 67.9 78.11 106.29 117.13 77.52 57.02 85.07 106.05 57.05 50.52 118.33 83.86 47.12 99.82 111.93 51.91 82.2 77.68 66.88 132.17 84.43 134.23 54.1 55.12 43.24 129.99 93.94 217.56 87.35 79.41 88.73 76.41 78.18 123.13 111.3 38.15 68.66 108.23 78.56 54.35 132.5 123.82 78.89 87.61 68.78 107.39 54.6 110.5 76.57 68.22 51.37 126.05 82.32 64.52 84.49
33.44 28.81 24.39 29.08 34.57 24.49 24.93 28.78 26.98 29.01 24.66 35.41 29.88 32.49 38.06 23.46 26.12 72.68 31.31 27.48 43.02 29.48 26.1 25.33 27.27 29.65 30.99 71.28 24.29 25.77 25.55 39.46 23.6 28.75 21.24 29.92 30.93 38.24 36.5 38.09 42.75 30.58 44.74 23.85 42.78 22.97 49.76 35.4 52.19 31.45 23.51 37.48 38.58 33.63 49.42 29.99 27.64 27.68 30.62 25.69 31.73 46.58 24.23 43.55 32.22 34 23.19 52.92 30.7 27.96 33.56 27.86 49.05 27.27 39.6 26.05 41.61 26.4 28.37 24.63 22.4 35.85 24.62 32.9 25.43 29.65 22.83 27.47 26.9 21.88 44.26 36.91 26.43 42.29 34 31.52 35.44 30.5 29.14 30.03 34.06 31.02 34.4 25.12 50.25 45.88 35.27 59.55 31.47 52.52 31.62 47.87 46.58 30.28 26.71 34.89 46.53 27.45 40.62 31.35 47.75 26.71 37.58 53.31 29.66 20.56 72.3 39.21 34.54 56.98 20.66 79.17 27.78 30.89 41.88 24.87 26.43 69.32 28.7 20.69 25.55 58.7 30.88 33.02 25.31 29.12 23.77 33.56 36.51 25.6 42.28 54.06 28.58 43.57 28.77 32.89 28.78 26.35 24.02 48.66 26.38 30.99 35.42 50.33 23.87 53.28 24.5 22.13 30.56 47.35 32.12 26.01 27.31 61.12 33.21 33.28 24.24 24.33 28.85 25.24 27.53 28.76 50.71 42.16 28.27 20.67 50.55 25.73 28.08 25.84 31.91 32.17 25.1 25.12 36.46 28.13 61.72 23.27 25.17 29.41 28.23 30.44 45.69 23.62 37.7 28.66 29.23 23.6 22.58 35.29 69.91 27.83 37.28 33.46 57.5 28.43 30.23 41.65 32.14 32.62 42.84 25.21 25.75 29.45 22.15 25.17 29.77 37.98 24.63 34.03 25.95 32.94 45.02 29.9 36.62 39.08 25.96 31.8 25.36 29.13 43.53 25.29 27 24.51 52.44 29.9 50.72 33.06 51.94 36.79 45.18 25.45 49.44 45.63 32.83 24.58 26.31 42.13 22.16 71.79 20.09 32.29 28.71 34.94 24.1 27.74 23.43 20.5 34.28 26.13 33.41 38.25 31.66 39.5 55.18 24.2 65.4 31.32 26.11 34.24 24.75 45.51 31.26 46.6 55.79 59.75 22.28 29.92 41.21 50.38 23.6 27.25 52.84 71.14 35.87 24.9 33.3 39.82 30.61 88.28 31.87 49.19 29.12 68.97 26.71 30.51 26.07 31.25 43.18 30.81 23.91 35.07 31.67 41.07 22.83 27.97 44.22 36.03 21.57 47.15 25.94 26.32 32.08 23.79 33.51 50.31 26.02 38.5 40.9 42.7 52.64 36.54 61.62 37.4 30.02 41.45 29.19 42.78 28.04 47.9 52.71 33.32 24.53 27.23 29.86 24.39 31.98 27.53 28.52 29.38 20.83 26.54 33.8 27.62 22.38 35.06 32.48 47.55 29.97 38.26 23.85 26.08 30.83 30.04 37.24 29.18 21.73 29.77 48.06 28.62 21.17 31.2 32.75 32.81 22.32 40.98 48.04 41.74 42.31 44.61 23.03 46.43 30.34 34.31 31.76 29.29 28.72 27.91 33.54 23.93 24.71 25.37 30.22 33.12 31.26 55.23 40.42 21.8 25.13 29.83 27.88 24.85 37.09 30.59 35.33 33.38 29.71 54.51 33.26 24.07 34.48 50.9 30.34 31.6 46.2 23.5 47.88 45.13 21.12 55.53 29.94 38.01 28.2 29.04 29.81 27.42 28.82 27.7 56.84 59.36 33.8 30.14 32.38 32.31 27.78 27.4 51.66 30.24 71.59 57.5 42.55 35.33 26.02 42.1 32.81 32.71 33.47 31.49 26.51 31.37 29.97 26.38 48.79 31.36 35.34 23.79 71.74 24.37 29.17 42.73 27.7 24.77 25.17 29.07 29.13 26.99 24.92 37.55 32.18 79.5 21.64 38.22 24.62 23.13 29.61 25.2 75.2 27.62 21.08 22.53 30.35 31.22 32.16 31.29 27.73 46.64 24.53 28.73 58.07 22.19 27.01 43.71 25.6 43.48 40.5 34.93 24.54 35.73 23.93 33.94 25.13 27.1 29.95 34.08 37.86 30.23 30.62 30.64 27.94 29.88 26.48 22.74 41.6 32.18 38.35 27.61 25.79 29.31 36.25 29.2 21.98 30.32 26.8 33.06 38 28.15 32.87 29.91 37.1 25.69 25.69 25.78 29.44 23.61 42.78 25.11 32.29 41.09 31.49 38.54 31.02 23.56 35.73 25.8 24.47 35.7 47.8 22.52 35.97 32.22 40.71 24.21 22.94 24.69 32.16 35.57 26.61 44.67 54.38 31.97 25.14 53.13 37.56 33.71 26.68 26.07 24.67 32.29 23.32 24.94 24.87 28.51 26.35 49.92 27.76 29.09 39.92 27.54 39.92 27.47 47.34 27.96 27.87 24.19 23.99 35 63.76 30.97 26.28 31.01 29.44 44.87 28.39 23.89 38.98 41.08 37.13 28.82 37.78 28.81 46.02 24.59 56.32 27.7 26.96 36.57 22.24 27.26 24.47 47.77 48.51 18.53 49.31 30.15 21.62 24.18 29.68 21.5 21.55 39.14 40.24 30.06 34.01 23.53 50.11 33.71 24.94 19.52 23.7 24.51 24.64 28.78 30.84 36.27 32.34 26.88 19.56 26.33 64.74 33.25 49.21 36.08 25.78 43.27 37.38 26.41 46.96 22.74 39.63 46.21 24.72 27.43 67.24 32.94 27.32 29.89 30.59 24.18 56.96 47.84 37.51 26.1 21.6 22.78 67.74 34.64 27.81 35.44 33.95 22.57 21.88 32.76 27.12 42.58 32.7 29.87 27.57 26.05 31.42 28.5 30.72 29.75 27.79 48.89 29.76 31.71 36.91 32.81 44.04 37.42 23.87 22.22 46.23 36.32 23.66 20.82 30.03 77.57 40.62 34.1 21.85 41.46 30.7 29.88 33.35 27.84 49.23 26.81 38.56 31.81 37.35 33.09 55.62 33.78 78.34 35.62 25.42 28.72 22.42 58.17 32.41 60.59 20.94 24.66 26.84 62.09 33.37 42 23.51 22.02 32 35.29 30.7 51.75 23.32 30.47 23.65 42.62 22.46 28.13 57.14 33.2 34.76 32.84 41.42 34.42 23.99 31.71 29.77 22.19 30.74 35.6 28.23 46.23 32.42 30.13 24.65 38.11 24.39 23.24 37.82 26.45 81.35 48.39 41.38 42.71 22.74 36.33 26.39 43.17 34.59 45.56 37.9 26.92 34.78 58.43 29.12 22.37 25.87 27.02 43.26 38.64 29.87 29.17 28.65 28.88 24.97 23.79 50.68 28.43 21.68 28.84 24.21 57.49 51 22.99 30.15 36.23 21.66 30.18 20.16 25.54 39.82 27.89 34.2 28.3 22.59 25.27 47.23 42.58 41.36 30.24 53.32 41.58 28 27.17 32.29 23.25 24.71 35.77 37.95 29.63 29.66 26.27 24.9 25.4 42.43 25.81 27.72 26.55 25.61 29.45 30.96 31.11 56.72 39.94 36.68 24.16 36.62 60.63 33.89 35.63 30.04 37.01 23.5 26.51 34.96 24.65 50.17 42.18 37.24 24.64 30.16 18.81 31.67 27.06 24.29 36.92 30.13 36.07 27.24 24.96 31.54 43.64 31.48 40.37 59.03 43.68 34.77 46.78 28.99 27.84 36.72 28.87 29.63 31.05 28.34 26.72 25.55 22.15 31.58 25.76 26.37 30.95 28.13 25.13 25.41 45.13 20.42 25.35 32.52 91.84 25.32 31.23 18.83 48.1 32.08 21.47 40.68 34.63 36.12 64.32 27.56 26.81 37.41 26.78 28.88 32.66 32.4 75.78 24.93 31.93 29.5 28.25 29.7 33.15 55.73 24.41 39.74 27.05 48.59 21.99 28.32 25.21 40.48 39.55 23.24 32.12 39.74 33.8 28.83 30.05 37.03 32.68 33.23 35.78 38.5 38.29 23.44 27.58 57.94 26.31 89.52 24.3 45.19 23.89 25.37 26.19 30.06 23.41 26.75 45.78 27.08 35.98 30.6 38 25.1 31.76 29.99 24.61 25.4 27.71 33.11 39.49 25.92 26.34 27.44 59.38 37.81 32.79 21.46 49.09 53.96 45.03 24.14 53.7 29.79 26.55 24 32.14 26.62 46.36 33.03 22.79 24.1 42.73 32.12 38.19 27.34 33.33 28.18 20.39 18.41 21.56 26.57 25.91 22.29 27.07 28.54 37.1 32.99 31.84 45.17 20.65 25.57 28.77 26.55 31.16 40.94 25.19 33.7 36.36 78.67 18.99 37.63 24.91 25.52 35.88 29.87 24.81 25.03 28.74 34.96 33.09 56.65 40.42 44.63 51.04 24.89 24.22 25.23 72.41 35.49 62.5 39.92 28.05 37.59 25.63 24.92 31.3 25.82 26.11 27.25 29.16 20.83 32.58 24.55 27.88 29.3 27.1 23.36 34.65 27.29 50.28 34.2 26.4 33.82 58.27 66.42 27.24 37.13 30.15 38.12 34.14 23.93 30.96 32.02 24.79 36.55 24.78 32.61 26.57 44.68 37.59 32.35 35.57 25.93 29.49 27.01 41.06 23.7 25.71 41.08 40.83 25.15 36.82 60.78 33.24 38.41 23.43 33.45 23.11 24.97 24.19 24.68 32.44 20.81 26.81 25.83 24.62 43.07 26.27 23.32 24.52 24.43 31.97 35.58 27.38 45.07 30.12 34 27.31 33.27 24.38 48.22 36.1 30.88 27.85 35.41 29.41 33.63 56.68 23.52 36.5 44.04 58.54 46.97 28.78 37.42 58.8 23.77 75.98 34.34 32.15 23.44 29.31 56.96 27.24 23.12 31.41 24.16 27.12 32.56 51.97 36.67 29.85 31.51 24.64 23.61 24.74 40.08 37.59 42.54 35.78 25.15 35.17 25.35 23.28 54.76 30.04 22.63 25.41 32.42 61.92 38.14 33.08 27.33 69.78 26.15 41.67 30.04 36.06 28.09 50.05 36.15 50.84 47.95 26.78 29.05 47.76 40.03 24.89 24.07 27.22 25.71 26.32 36.59 24.63 26.09 57.82 57.13 25.43 27.46 36.63 21.37 29.43 34.49 24.3 25.34 27.67 33.58 67.05 41.04 44.09 26.33 59.22 38.4 34.26 25 22.46 22.58 36.41 43.52 27.52 27.03 23.68 35.52 25.7 22.33 23.83 27.56 28.07 28.14 19.82 23.06 45.42 22.59 23.9 27.46 31.48 34.52 47.88 38.75 20.69 22.75 24.42 23.04 30.59 29.71 30.38 29.97 25.37 34.77 22.23 26.01 25.75 49.84 29.92 25.8 32.27 23.56 28.52 24.77 32.02 29.63 23.04 36.12 27.25 24.59 38.89 26.04 26.86 29.48 21.84 39.27 27.87 18.35 49.02 39.1 42.83 27.85 38.24 32.45 35.2 28.87 50.52 23.85 27.22 28.32 20.65 22.86 35.8 32.36 29.82 38.3 31.7 27.95 26.26 21.57 34.98 53.74 29.24 22.99 28.79 23.06 28.35 35.32 58.01 37.13 26.45 29.42 37.01 25.66 39.36 28.71 19.52 20.44 66.43 68.17 20.83 23.42 21.22 34.66 36.37 27.63 32.68 28.04 34.49 28.07 30.88 25.88 18.85 29.41 23.01 24.89 27.75 30.11 31.52 59.67 22.38 24.61 25.5 24.14 28.52 26.77 22.92 19.45 28.96 35.17 51.57 40.26 32.25 29.74 22.88 26.04 22.75 34.82 58.01 41.64 39.68 25.15 34.34 28.34 49.28 37.21 41.16 32.78 26.14 50.24 24.36 25.63 30.32 26.6 24.75 37.25 48.8 26.33 50.79 31.13 25.08 33.06 35.32 28.5 38.95 34.54 55.75 27.64 39.92 19.44 27.53 29.88 38.16 24.86 27.65 38.89 37.1 20.93 35.13 42.75 34.61 40.79 25.01 23.26 26.18 36.52 59.42 33.38 34.52 43.22 41.55 41.09 23.01 24.21 26.14 26.83 22.78 40.81 36.9 28.21 29.35 34.47 55.07 27.48 36.78 27.06 51.01 29.19 28.96 89.86 30.14 27.51 24.85 30.42 29.8 43.35 51.53 46.46 31.68 24.05 26.61 34.18 38.06 36.93 28.08 33.92 65.23 35.67 26.76 27.31 32.02 36 24.3 47.07 20.81 28.99 28.81 53.58 21.63 23.7 26.1 42.94 53.69 23.95 29.7 26.24 34.92 25.24 26.82 25.91 47.53 24.42 21.41 35.05 25.29 49.42 26.76 37.98 84.35 27.67 27.55 35.29 42.52 27.22 49.05 27.51 21.2 58.06 25.39 44.77 34.96 26.93 21.48 27.19 24.72 25.95 50.59 45.34 40.49 21.16 23.92 26.82 30.13 58.99 25.42 37.37 38.22 29.61 26.21 28.76 25.52 31.05 35.21 33.34 43.97 35.12 67.16 27.69 28.25 32.74 39.28 25.85 27.5 61.28 26.67 40.48 28.99 20.37 29.18 29.63 51.46 22.12 28.01 25.16 20.71 36.41 30.51 29.13 40.07 40.83 29.54 25.32 34.75 39.46 25.76 25.96 40.36 26.66 28.25 24.95 26.69 30.5 24.68 36.46 40.59 26.42 60.68 40.71 36.13 35.77 23.85 50.24 87.91 26.13 27.59 29.33 36.02 27.84 51.65 43.96 35.22 50.92 20.68 48.3 30.06 28.57 40.2 51.5 34.12 23.38 27.82 49.65 23.57 50.69 23.4 25.06 25.68 25.4 29.74 31.17 31.21 31.09 35.96 27.02 39.86 52.18 38.66 23.18 23.69 97.32 27.16 26.8 27.75 57.13 39.35 30.15 32.15 23.28 28.17 19.18 40.56 24.97 35.4 60.8 61.17 34.85 49.3 38.49 36.33 40.68 47.55 20 18.8 45.66 34.96 28.35 28.33 32.04 23.73 36.91 23.99 40.24 26.29 28.28 32.22 21.73 32.65 23.99 28.85 27.5 22.14 56.48 57.36 23.38 26.69 28.85 20.99 30.52 28.48 22.78 41.47 28.58 25.64 26.83 32.21 28.64 24.49 23.7 27.29 27.31 37.84 27.54 48.2 23.06 25.82 24.45 41.03 57.71 29.19 22.54 25.46 42.71 48.26 57.07 30.78 39.03 34.34 24.69 38.08 24.61 21.45 22.72 32.04 27.68 31.79 28.86 41.43 25.19 28.98 31.78 27.36 24.09 28.31 26.32 28.78 33.18 24.42 65.53 26.23 31.47 29.49 27.76 35.04 28.61 34.81 34.37 25.45 24.29 28.23 25.23 59.56 23.21 33.1 27.56 57.2 38.98 24.88 45.25 22.22 23.29 77.68 27.26 24.43 35.37 33.31 27.54 28.58 26.12 25.58 25.91 30.07 53.99 41.8 39.21 45.96 26.44 35.12 30.45 21.98 43.74 34.24 22 36.08 36.07 24.24 53.94 41.16 60.18 23.39 27.88 27.08 27.32 47.27 22.74 49.65 44.54 24.23 28.54 34.42 28.83 23.6 51.4 36.05 30.78 25.81 26.76 23.32 68.37 25.46 63.69 26.65 38.35 20.86 32.05 30.95 44.79 30.96 31.27 57.57 47.86 31.94 34.69 23.72 25.78 26.92 33.45 62.12 20.08 19.6 22.18 27.06 34 27.39 37.4 24.96 24.45 31.29 30.03 24.77 37.82 22.3 48.3 22.76 29.41 36.88 28.01 57.27 23.57 30.92 23.33 48.43 26.02 32.99 25.54 28.27 26.38 30.11 30.87 38.35 50.45 29.16 39.74 25.36 64.25 24.54 37.22 38.18 46.35 69.32 30.71 38.91 38.89 41.77 32.01 32.79 26.55 42.12 22.98 29.5 24.64 24.76 25.13 50.68 33.19 44.67 28.14 27.84 24.7 34 26.02 32.23 64.91 36.71 27.36 30.51 24.11 23.17 26.45 28.87 26.03 43.24 25.12 26.69 44.24 48.16 47.75 22.43 32.58 27.6 24.76 26.33 34.32 19.12 24.45 25.28 75.84 22.87 20.83 34.09 21.07 45.07 35.61 25.76 30.57 40.11 31.35 26.98 25.49 75.69 43.65 27.13 44.32 21.58 51.04 34.49 30.62 39.6 40.07 24.43 33.58 36.82 24.45 32.24 35.54 37.06 46.34 27.62 45.58 26.28 33.29 43.85 29.94 40.47 27.79 23.33 23.97 55.46 31.67 26.94 26.58 25.99 34.44 24.72 49.77 28.29 24.01 34.08 47.85 25.07 35.26 34.78 23.14 27.15 26.76 27.67 22.39 33.84 26.88 26.67 32.72 26.46 24.07 46.83 30.05 28.58 30.16 23.91 72.89 37.47 22.98 37.52 30.48 29.89 24.27 26.98 39 28.79 36.42 35.92 29.9 37.55 27.42 51.82 32.67 37.69 39.7 25.09 41.42 27.33 26.67 24.51 31.85 26.17 41.62 26.84 34.93 33.4 32.14 31.73 33.96 24.69 23.1 30.21 31.08 36.69 53.22 23.25 28.78 25.25 22.18 36.39 27.06 22.79 51.25 38.56 65.84 24.21 25.84 24.38 24.33 54.67 25.17 24.65 45.13 30.13 29.78 30.35 30.58 36.25 38.59 29.29
19.9 18.22 17.42 17.41 17.9 16.8 18.54 17.78 18.32 20.12 18.6 19.12 22.21 19.4 18.78 16.75 17.99 17.09 19.51 18.47 17.64 17.78 20.42 18.84 16.29 20.81 19.03 21.19 17.98 17.22 20.38 19.24 17.33 17.56 17.36 21.32 20.36 19.6 17.37 17.04 17.26 21.22 20.13 18.74 18.35 20.24 19.01 19.32 19.34 18.24 16.69 17.8 17.38 18.64 17.5 17.44 20.15 17.02 19.09 19.5 17.55 19.66 19.06 18.26 16.97 18.32 17.82 18.64 18.38 19.72 19.54 20.8 18.86 17.35 20.88 20.66 20.74 16.47 16.9 20.22 17.71 18.95 20.21 18.08 16.96 17.91 16.75 21.88 18.12 18.76 20.94 20.33 17.21 20.43 17.79 19.91 16.1 18.37 18.8 17.93 15.84 17.89 18.23 20.72 16.28 19.48 17.54 17.57 17.02 16.63 18.1 16.98 18.06 18.53 19.16 18.55 18.59 19.94 19.53 19.04 20.4 22.94 19.61 17.69 19.45 21.26 20.94 20.25 17.59 18.4 20.26 16.06 19.26 18.4 18.7 18.91 19.65 18.67 19.63 16.37 17.26 18.07 18.51 18.42 19.04 16.28 18.96 18.54 17.1 16.32 16.3 16.42 20.93 17.36 20.3 21.08 18.96 19.06 20.33 19.18 19.54 18.67 18.04 19.03 19.61 17.44 18.25 16.98 16.8 18.89 17.87 18.82 18.65 17.97 18.93 18.44 21.01 16.91 19.99 17.34 18.8 18.78 17.92 19.07 18 18.38 19.54 17.97 17.34 19.69 22.54 18.61 20.92 18.92 17.2 19.05 18.28 18.36 18.14 20.85 19.47 18.29 18.51 19.33 17.84 16.97 18.85 19.25 19.59 17.54 18.3 18.9 16.86 17.19 17.23 17.44 18.1 18.17 16.93 16.74 18.29 19.39 19.5 18.25 17.53 17.88 19.43 18.77 18.9 18.72 15.93 17.84 17.8 20.92 19.1 22.8 17.47 18.76 17.46 20.02 19.35 20.06 17.05 18.78 17.72 18.62 17.51 17.19 17.8 18.14 20.74 18.14 17.02 19.04 17.66 22.61 16.82 16.47 18.24 18.87 19.01 19.09 18.37 19.24 19.57 16.22 18.28 18.2 18.88 22.96 19.07 18.54 17.4 15.06 18.73 16.04 17.89 19.07 19.46 18.89 19.51 18.38 17.8 18.65 16.25 17.96 17.38 18.67 18.27 18.82 20.22 16.27 18.88 18.18 18.19 18.37 17.06 20.35 19.28 20 18.81 17.22 17.65 16.95 19.26 19.15 18.02 16.3 16.68 16 19.91 19.14 18.41 21.54 18.47 20.23 21.02 19.4 19.57 18.91 20.15 17.92 18.33 21.02 18.96 18.78 18.91 17.83 19.39 17.9 18.48 16.82 18.56 18.54 19.01 20.06 18.02 17.04 17.26 18.39 18.74 19.3 16.21 17.82 19.16 16.62 16.54 20.64 16.82 21.21 18.68 17.58 19.19 18.26 19.48 18.31 17.35 17.27 22.78 22.2 18.05 18.71 20.53 17.25 16.03 19.26 18.09 18.67 16.98 17.87 17.11 17.14 17.95 18.64 19.27 17.93 18.29 17.1 19.63 19.51 16.58 16.92 17.04 18.19 16.29 18.28 17.21 17.77 17.71 18.65 20.24 19.46 18.76 17.16 24.13 18.4 15.73 20.37 18.31 16.24 19.13 17.45 17.76 18.85 19.7 18.24 18.81 17.63 20 18.54 17.87 18.66 16.73 18.3 19.39 17.19 19.6 19.09 16.66 18.79 17.78 20.52 17.59 19.19 17.33 18.49 16.69 17.36 18.09 19.2 22.39 18.22 15.56 18.04 20.53 18.06 17.13 18.25 18.65 17.94 18.38 17.11 18 18.07 17.6 20.11 20.69 18.7 19.96 17.94 18.07 18.8 18.67 19.11 18.88 14.79 17.94 18.82 16.79 20.63 17.72 17.93 19.18 19.18 18.1 17.67 17.48 18.14 18.26 18.46 19.9 17.67 21.53 18.01 18.48 18.27 17.47 19.16 17.86 19.28 16.23 17.15 17.62 17.67 18.76 21.37 19.45 18.07 16.77 17.46 19.99 16.51 20.23 18.61 18 18.53 17.37 19.36 17.49 17.82 16.8 18.23 16.64 19.02 19.5 18.58 17.81 18.61 18.49 17.11 19.09 18.55 18.48 19.72 16.54 23.12 19.79 19.38 18.98 18.88 19.08 18.31 17.47 19.21 16.84 17.43 16.88 18.88 17.68 21.38 16.94 20.28 19.5 17.19 19.94 21.08 19.89 18.88 17.46 21.34 17.82 19.05 18.05 18.07 17.94 18.44 20.72 18.57 16.71 16.97 17.88 16.3 22.23 16.78 23.33 18.68 19.31 16.87 17.13 17.74 21.12 16.93 18.38 19.85 19.88 18.18 17.76 18.41 19.5 21.85 19.9 17.47 17.75 17.69 16.69 19.01 19.48 17.57 18.82 18.97 19.4 20.09 16.28 19.57 17.71 16.82 17.55 17.01 18.62 19.76 18.64 17.99 19.18 16.73 16.74 18.35 17.75 19.78 17.45 19.09 18.35 17.54 19.98 20.1 18.22 17.36 18.8 17.95 19.84 18.98 19 18.1 19.19 20.18 20.1 17.65 19.55 16.55 19.62 19.12 17.46 19.03 17.61 16.88 16.75 17.24 18.68 17.48 16.33 17.76 18.94 17.69 20.29 18.96 18.53 16.59 19.93 17.95 20.03 19.05 20.52 16.26 18.45 16.94 17.55 18.32 18.94 17.55 16.55 18.89 16.99 16.88 18.24 17.92 16.61 18.59 19.02 16.99 19 20.84 20.13 18.64 17.49 20.02 18.67 20.89 18.64 18.45 17.8 18.42 17.43 16.43 17.26 20.83 21.03 18.56 19.03 18.07 18.32 19.54 17.6 18.54 18.13 20.11 19.58 18.14 17.02 15.83 19.02 20.17 16.18 19.93 20.25 17.17 17.1 19.13 18.78 18.46 19.72 18.81 17.32 19.56 18.08 19.88 17.97 18.43 22.44 17.91 16.96 18.9 20.38 18.13 17.6 19.14 16.72 19.26 16.68 19.19 16.56 17.69 19.87 16.63 18.12 17.98 18.22 19.69 20.22 18.11 18.22 18.5 19.15 17.71 18.12 17.9 20.06 22.03 18.47 21.33 21.47 19.36 19.96 17.77 19.31 20.13 18.88 18.7 19.04 17.86 19.91 21.86 17.22 16.82 18.18 17.74 22.41 18.46 16.6 17.83 17.39 17.33 19.8 18.77 18.19 18.83 18.54 17.62 18.48 19.57 17.92 19.31 18.9 16.61 17.22 18.41 17.34 17.14 17.57 18.8 18.55 20.88 17.14 18.27 18.7 18.82 18.12 18.46 19.52 19.11 17.5 17.88 20.17 17.3 21.11 21.78 18.56 17.46 18.84 20.62 19.09 16.24 17.34 17.75 19.05 20.09 18.56 20.34 18.23 16.53 20.3 18.64 18.38 15.96 16.07 17.01 17.57 17.5 16.26 17.22 14.99 19.17 17.36 18.98 20.23 18.25 18.6 22.37 17.12 17.34 17.66 17.73 19.02 18.63 16.47 19.17 16.5 18.55 17.8 19.4 18.63 20.98 19.67 17.08 19.41 18.15 15.9 17.25 19.76 16.34 20.88 19.6 17.3 18.36 18.13 17.67 17.93 17.53 21.54 18.5 18.43 18.37 18.71 16.69 18.91 18.73 20.3 18.33 17.2 16.25 18.88 17.32 18.09 17.48 19.5 20.45 17.24 17.44 18.87 16.68 18.46 19.3 17.81 19.91 15.69 22.07 20.05 16.1 19.54 19.12 17.62 20.89 19 16.85 18.06 18.43 18.66 20 18.55 18.98 19.34 17.17 17.83 17.76 18.85 17.47 18.58 17.49 20.26 19.47 16.72 19.61 16.61 18.35 22.87 17.53 20.19 15.66 20.11 20.48 19.52 15.95 18.06 20.34 18.15 18.86 16.73 21.26 20.08 20.32 17.72 17.88 17.37 19.63 18.94 16.36 18.62 20.36 19.28 18.17 20.02 18.24 16.78 19.81 17.98 18.84 18.09 18.76 21.18 18.17 19.28 17.38 17.89 19.64 18.52 21.31 19.24 19.14 18.69 20.79 17.86 17.99 19.56 18.78 17.97 19.07 20.5 17.91 16.86 17.59 18.75 17.05 18.53 18.12 18.66 19.73 21.55 18.63 17.47 18.04 18.25 18.01 14.75 17.59 17.89 19.36 17.73 21.09 18.74 17.96 22.88 18.34 20.86 18.42 18.17 19.56 19.57 20.08 19.75 18.14 18.57 18.97 17.57 18.01 20.02 19.2 18.76 17.59 17.81 17.87 16.82 20.55 18.19 20.41 17.49 19.59 17.15 19.7 17.8 17.69 18.93 16.49 17.4 17.26 19.69 16.2 18.94 20.9 21.3 18.99 17.82 16.68 19.4 18.7 19.28 21.25 17.23 19.52 17.46 21.91 20.25 17.26 17.92 19.3 18.52 18.95 16.23 17.71 18.49 17.11 16.13 17.46 15.98 17.89 19.44 20.1 18.34 19.34 18.14 17.29 19.5 19.78 17.14 17.19 18.36 19.99 17.27 19.83 17.57 20.68 19.55 21.37 20.08 18.98 16.63 19.45 19.24 20.41 20.14 15.77 19.67 21.1 18.96 19.01 17.86 20.84 17.32 17.85 18.43 17.6 17.78 19.22 17.44 18.22 20.74 17.03 19.11 20.21 16.1 16.62 17.36 19.3 15.8 19.04 20.2 16.97 20.18 17.37 18.26 16.92 22.75 16.27 18.57 16.91 19.94 20.6 16.46 19.7 16.66 18.79 17.68 19.73 17.57 18.32 20.5 16.94 16.43 18.29 19.45 18 17.63 17.58 21.54 19.4 16.79 17.22 16.11 18.82 19.09 16.94 19.69 18.35 18.39 16.74 20.78 19.17 18.03 18.18 17.36 18.02 18.6 20.31 21.67 16.41 19.2 17.6 18 16.5 18.43 18.12 17.9 17.4 17.84 20.17 17.15 19.69 16.26 15.88 20.12 17.56 16.78 18.36 17.1 17.65 18.89 18.1 18.08 19.93 19.23 19.65 17.96 20.81 18.06 19.3 17.29 18.27 17.59 18.49 17.04 19.57 17.17 16.94 18.61 16.49 18.23 15.39 17.66 18.78 15.4 18.84 19.21 14.9 18.21 19.28 17.52 16.84 20.57 19.42 18.39 17.73 16.32 18.3 18.95 18.99 17.61 17.46 19.92 20.7 18.92 17.6 18.38 20.14 19.87 19.34 17.53 18.11 18.03 18.52 16.98 16.37 18.65 18.86 17.21 18.31 22.03 17.95 17.39 18.32 18.68 18.19 18.02 16.43 20.01 18.57 17.76 16.69 17.85 19.88 18.93 18.64 17.26 18.08 19.22 19.46 15.99 19.4 19.95 17.38 17.42 20.92 17.27 21.23 17.62 19.27 20.99 17.45 20.3 17.81 18.68 16.6 19.3 18.6 18.1 16.93 18.77 17.56 18.06 19.31 21 17.6 18.13 17.86 21.1 22.52 18.78 20.18 17.95 19.74 19.41 18.31 19.65 16.66 18.42 17.46 17.66 18.99 16.97 17.71 18.64 18.38 22.11 19.44 18.74 18.64 18.64 18.33 20.11 15.55 18.09 17.89 17.24 16.22 18.14 18.39 18.89 19.17 16.71 19.69 18.47 17.48 20.12 18.16 19.54 21.09 17.53 17.73 18.34 20.57 21.88 19.6 18.87 17.06 20.68 17.4 16.28 17.7 18.85 18.26 18.49 20.58 17.14 19.94 19.6 17.05 18.48 17.84 18.98 16.54 19.6 21.58 20.48 18.58 16.92 17.14 19.92 23.46 19.35 18.65 17.41 19.23 17.61 20.19 21.64 21.08 16.3 18.99 18.51 19.68 18.26 17.93 17.72 17.07 19.65 16.36 17.16 18.62 19.35 18.41 18.39 22.73 19.93 18.77 18.86 19.48 21.35 19.76 17.7 17.46 18 19.13 19.58 19.48 18.17 19.28 16.98 17.35 18.84 17.19 17.98 21.37 18.3 17.17 20.85 19.56 17.62 18.29 18.18 17.61 18.96 16.96 17.21 17.13 19.38 18.55 20.15 18.38 18.3 17.89 18.54 17.27 20.19 19.28 18.54 20.64 18.4 19.05 18.07 18.84 16.29 20.11 18.45 23.33 19.06 18.53 17.34 15.85 16.99 17.23 17.79 18.91 18.57 16.78 17.13 16.79 16.55 17.68 22.03 19.71 22.03 19.26 17.7 18.44 17.59 21.36 16.97 18.22 19.71 17.94 21.35 19.65 17.13 17.52 18.51 17.8 19.2 16.96 18.86 18.58 17.35 17.41 18.8 18.81 19.05 20.2 18.17 18.28 17.11 18.3 17.31 18.15 17.99 16.94 19.25 18.3 17.61 17.11 16.92 18.87 17.85 19.29 17.67 19.18 20.93 18.98 20.97 17.98 17.82 19.52 18.01 18.21 16.87 20.54 17.53 17.92 17.81 20.95 18.25 18.33 16.22 19.04 14.84 17.23 19.12 16.87 16.92 20.15 19.72 17.85 15.97 17.21 18.47 18.84 16.22 16.61 17.31 22.02 17.32 18.69 17.35 18.87 16.9 20.12 18.86 17.79 19.1 18.5 18.39 16.14 19.51 17.76 17.07 19.41 16.53 17.95 21.62 16.15 19.35 18.42 18.13 19.52 15.6 16.73 17.16 17.68 17.92 18.96 16.68 19.87 17.36 17.54 17.81 17.61 15.49 18.22 18.45 18.5 16.91 16.6 18.97 15.73 18.54 18.82 19.24 18.73 19.37 18.67 20.08 17.09 18.85 18.89 19.49 18.12 19.53 17.62 21.81 18.41 20.16 17.93 18.03 19.33 19.42 19.54 18.69 18.37 17.43 18.12 18.45 18.59 17.56 17.74 17.5 18.65 17.65 15.89 19.24 18.18 21.36 19.58 18.01 17.34 17.81 19.09 19.88 17.63 18.8 17.75 20.65 20.88 20.5 19.19 17.64 20.51 16.38 16.62 16.56 18.83 16.89 19.44 17.53 18.84 20.7 18.82 17.55 18.74 18.5 21.88 17.97 17.08 17.87 17.2 20.82 17.61 18.67 17.31 17.55 17.15 18.83 21.52 19.54 18.46 17.22 18.83 17.15 21.89 18.28 19.52 18.33 18.52 20.93 19.12 19.77 19.78 16.78 19.37 19.86 18.89 17.82 18.5 18.63 19.44 17.38 16.78 17.05 20.16 16.27 17.78 20.1 17.4 15.62 19.12 16.55 15.93 18.6 18.95 19.18 20.6 19.02 18.28 18.78 21.45 17.53 18.69 17.78 16.77 20.73 18.35 17.35 19.13 20.21 18.19 19.08 17.9 17.09 16.71 18.94 17.51 18.07 17.77 19.05 19.02 17.47 19.79 17.43 18.03 17.54 18.71 16.35 17.23 17.72 18.73 18.49 17.95 20.19 18.34 18.89 17.71 16.74 17.91 18.56 17.82 16.91 17.93 16.23 17.78 21.07 16.81 22.52 17.86 16.42 19.33 17.76 17.35 18.58 17.08 20.18 17.61 18.17 17.44 22.02 19.46 18.79 19.65 18.21 18.24 18.08 17.87 18.09 19.76 16.25 17.1 18.89 18.5 17.93 18.8 20.75 18.54 19.09 17.65 19.27 17.71 17.64 18.64 22.66 17.97 17.1 16.94 19.59 20.11 20.26 20.27 16.45 17.7 18.24 18.4 19.12 18.83 19.07 18.94 19.4 19.15 19.93 17.55 18.1 16.91 17.91 17.23 17.94 21.6 18.06 17.39 19.04 18.88 19.36 19.55 16.84 17.6 20.05 18.14 17.02 17.78 19.97 16.17 22.04 19.46 19.08 20.44 18.46 17.07 18.72 18.19 18.18 18.62 18.53 18.69 16.25 17.81 16.1 18.93 18.57 16.33 17.52 17.29 17.28 17.7 18.19 16.92 18.57 19.87 18.65 16.68 16.97 19.04 19.45 18.8 17.52 16.96 22.91 19.58 17.15 17.55 18.24 18.7 17.99 16.74 17.73 18.13 18.15 17.95 18.41 17.45 17.91 16.94 15.95 19.77 17.45 19.96 17.14 19.53 17.75 19.09 17.79 18.16 17.95 18.18 18.25 18.4 19.72 17.18 19.76 20.88 17.69 23.15 16.51 17.47 18.16 17.57 20.89 16.98 18.54 19.69 17.95 18.94 17.92 19.92 19.14 17.21 17.98 19.73 17.45 18.42 18.46 17.41 17.02 19.88 18.4 17.65 18.45 18.75 18.31 17.46 18.38 18.54 18.53 20.18 19.47 16.08 17.73 16.45 18.38 17.39 19.64 20.39 15.51 18.35 16.79 17.66 19.54 16.66 16.77 19.03 17.2 18.36 17.55 18.29 18.46 18.02 18.4 17.86 17.71 18.93 18.88 21.04 17.05 17.86 20.58 17.14 19.75 17.2 17.04 17.68 19.54 19.22 17.42 18.24 20.68 19.05 20.47 19.04 17.19 17.63 19.01 18.49 17.71 18.3 17.39 20.84 17.61 17.95 17.46 17.33 20.98 17.57 20.25 18.91 19.56 18.2 19.68 15.88 19.46 18.54 18.26 16.88 19.36 17.08 17.49 15.24 17.29 15.7 20.69 17.29 20.25 18.89 18.01 17.44 16.34 20.48 18.72 18.63 16.85 21.93 19.89 18.89
92.69 80.08 86.33 91.25 95.79 67.89 111.88 100.73 74.09 73.19 106.94 66.41 99.22 90.29 121.25 95.56 91.15 90.76 63.73 42.2 71 52.4 76.47 74.71 133.04 89.31 92.08 113.58 72.15 105.5 108.58 97.19 99.65 89.52 70.81 104.32 87.6 86.22 64.75 153.05 74.53 74.14 110.88 81.2 67.67 70.73 108.35 85.15 104.03 67.5 73.53 110.45 113.85 113.37 93.18 78.69 79.15 107.71 83.57 71.59 92.38 84.68 64.91 123.99 75.4 110.59 83.12 82.51 96.14 97.43 77.31 103.49 60.03 75.39 116.66 109.19 83.73 135.02 84.32 89.99 88.92 97.55 73.83 92.81 76.93 81.79 96.85 122.67 88.34 99.94 78.66 89.17 106.28 60.14 57.91 64.43 62.51 97.73 80.51 84.38 93.04 74.04 85.9 52.25 118.16 91.28 79.61 105.8 101.13 75.84 107.7 86.54 74.5 85.05 88.85 78.59 106.74 88.69 114.39 105.98 60.75 85.74 117.07 106.66 76.95 60.98 77.02 86.77 94.85 113.63 111.18 58.08 86.06 111.63 51.91 88.54 90.92 63.98 91.74 79.72 106.86 107.37 87.31 90.26 115.06 69.61 69.5 102.08 109.1 106.01 84.1 78.49 142.41 85.62 83.02 93.29 98.78 62.79 47.62 80.85 79.64 90.52 104.03 100.18 89.55 110.56 87.03 97.68 90.85 112.3 88.05 112.04 96.66 121.01 97.05 106.35 77.99 75.71 69.13 87.83 94.93 64.25 82.89 88.37 64.43 65.21 68.29 66.69 91.25 77.22 89.92 106.23 64.91 102.34 64.91 74.74 134.59 84.37 118.69 113.44 152.04 51.9 94.54 94.42 102.53 106.4 76.81 89.42 80.84 91.86 115.53 85.7 114.41 82.09 66.1 70.43 72.41 85.51 92.67 72.15 89.98 82.9 95.56 101.07 125.42 51.44 80.14 65.44 117.91 86.9 81.82 86.67 119.99 57.62 68.45 87.74 75.69 88.4 73.45 100.62 72.67 91.13 90.96 84.69 81.73 97.27 103.57 116.34 105.83 84.35 81.08 80.48 95.22 66.06 136.9 137.7 70.29 78.87 103.13 83.62 111.26 88.78 74.4 89.29 80.2 73.24 94.09 103.25 64.83 122.18 62.84 60.65 124.09 65.45 97.32 102.06 68.04 100.5 107.81 61.65 86.54 79.07 110.13 91.32 133.12 103.86 109.74 65.78 91.01 90.74 102.21 70.31 97.19 72.66 89.09 105.74 101.43 119.83 77.21 109.08 106.51 76.99 77.14 87.89 124.26 77.35 69.87 87.66 105.14 77.22 105.59 106.02 54.13 95.07 84.06 136.58 58.38 95.68 78.39 82.56 87.75 67.95 67.82 85.8 65.8 96.47 85.14 84.3 57.98 115.42 80.99 65.64 49.99 107.07 56.32 87.9 89.26 100.69 82.14 101.03 88.61 89.04 95.09 63.21 103.64 120.04 108.42 105.12 73.6 132.01 78.89 106.41 54.06 93.29 122 76.84 49.54 90.97 114.39 87.53 89.17 95.42 82.91 78.94 76.2 81.02 67.61 89.61 83.02 92.51 151.09 75.46 116.5 73.57 80.68 101.05 118.92 91.24 65.65 117.35 62.79 97.24 64.32 118.16 109.34 82.02 70.42 82.5 85.54 90.58 111.99 90.9 88.11 96.38 55.12 89.47 131.42 95.85 93.03 86.82 87.68 95.15 110.91 79.13 78.07 90.27 107.43 106.27 113.36 69.96 64.08 62.99 84.24 107.99 84.1 65.53 70.29 88.07 108.68 53.9 104.44 96.15 90.24 86.27 87.96 76.58 78.48 58.16 94.41 103.28 57.2 81.77 90.86 138.9 99.88 101.64 103.11 54.51 78.87 114.91 117.3 62.62 97.48 122.11 90.54 74.97 82.7 83.37 101.41 77.42 78.36 95.9 86.51 63.9 61.44 88.74 117.05 86.05 82.21 112.64 94.72 86.75 73.43 77.93 78.93 70.89 94.85 81.64 79.96 96.84 97.89 72.08 89.22 96.9 61.98 69 123.24 114.05 77.14 74.38 121.5 88.68 85.6 69.28 80.34 74.72 94.08 103.79 91.07 116.32 81 142.62 103.75 79.6 95.85 85.91 90.74 118.92 104.57 97.91 71.81 60.87 77.76 61.1 113.51 79.3 100.67 86.72 82.61 87.29 112.56 91.77 109.48 93.37 74.55 107.07 98.07 77.32 81.04 88.68 104.81 81.34 68.64 95.05 85.77 78.27 102.71 70.69 90.81 161.72 86.18 100.94 72.31 80.36 80.35 82.36 90.99 87.75 82.33 107.25 91.57 80.5 91.04 85.2 110.82 71.79 58.64 71.51 104.94 75.13 82.17 104.48 84.05 75.94 112.55 76.76 81.84 83.55 63.26 112.74 92.78 93.41 94.89 70.25 89.27 75.97 67.03 72.11 88.29 105.44 73.4 140.52 81.97 97.05 106.23 96.45 75.25 83.33 84.15 137.11 75.05 126.61 79.33 85 81.77 74.33 67.03 116.51 81.25 108.5 75.04 70.12 81.12 74.52 56.81 108.58 68.88 118.52 76.04 93.07 58.52 87.87 106.95 75.15 60.54 99.04 76.29 119.53 81.46 76.99 111.64 76.98 64.98 115.25 67.98 129.08 76.27 86.41 82.54 133.29 80.82 83.68 87.05 67.38 114.28 114.05 114.59 86.2 93.97 90.72 110.49 63.69 72.63 85.31 85.67 67.91 61.75 165.74 68.87 63.01 58.21 72.23 91.2 116.64 78.2 83.45 105.72 115.76 76.05 45.88 71.96 100.09 100.65 77.9 85.56 76.02 74.68 91.91 96.94 114.59 84.02 74.92 84.25 108.39 88.53 73.75 88.12 93 94.85 98.19 99.29 115.7 85.59 70.14 89.96 74.65 72.15 127.1 99.92 70.24 93.83 82.74 98.7 77.16 98.76 128.55 93.45 73.63 97.54 89.98 103.01 79.81 81.04 92.68 76.14 88.74 91.12 83.23 83.38 79.39 115.03 63.46 86.57 93.45 85.24 84.14 82.54 65.05 69.5 90.92 84.55 97.25 101.62 79.21 91.82 70.09 104.11 112.45 92.16 102.35 89.01 137.95 119.39 90.3 81.02 121.58 79.61 119.74 79.3 94.41 84.19 51.42 78.79 106.77 117.73 70.6 73.73 78.23 89.65 83.46 75.98 88.55 108.19 119.13 103.18 92.68 80.88 60.94 109.91 83.36 95.64 113.66 72.03 85.25 121.25 92.66 103.43 96.82 77.82 80.58 99.06 66.55 83.49 114.43 78.28 92.09 87.9 72.39 52.63 103.91 81.84 91.26 108.27 77.48 73.67 61 65.47 80.17 96.23 81.09 71.81 90.84 81.38 93.65 87.58 76.39 77.35 93.47 112.39 68.51 95.56 97.52 107.57 98.92 84.99 89.07 128.1 95.7 115.11 105.34 91.3 98.05 82.13 67.58 129.21 59.2 78.2 76.3 83.85 72.31 79.77 77.52 84.75 129.1 71.52 69.23 112.29 76.94 100.61 66.44 68.3 86.89 63.02 99.19 82.44 81.08 101.75 86.5 138.91 81.28 67.37 98.28 85.45 70.77 92.11 146.96 95.24 89.76 108.71 147.27 91.72 100.63 91.66 117.18 91.59 83.67 110.77 57.57 89.08 109.44 91.97 89.53 109.14 76.72 70.76 99.54 105.72 66.97 83.69 90.56 125.31 90.32 95.29 71.51 99.58 85.87 74.34 142.53 71.43 66.7 83.71 69.12 110.17 77.04 112.1 66.66 114.97 102.52 92.4 83.78 93.94 65.25 106.43 106.05 85.23 63.09 112.14 62.08 112.43 61.62 70.27 88.14 81.05 90.59 88.88 82.4 75.11 95.89 105.11 101.76 93.64 106.01 81.2 71.98 89.32 78.08 99.3 65.32 91.91 83.33 65.72 91.17 73.11 114.61 96.96 71.96 87.98 71.88 67.25 95.71 85.14 71.41 93.1 53.59 81.52 62.88 92.84 70.68 76.14 79.26 130.88 82.6 131.18 78.48 120.09 89.54 109.23 63.04 88.88 94.84 89.7 45.89 82.54 72.46 86.09 96.59 72.22 85.27 100.85 69.96 97.52 63.79 80.38 83.66 78.88 93.96 70.85 107.56 88.68 91.73 107 83.41 93.57 65.54 93.53 97.86 83.6 57.25 81.7 92.69 104.47 78.04 94.16 95.04 94.74 123.26 71.04 75.3 102.27 81.44 88.79 80.6 94.07 40.28 79.06 86.45 84.32 88.82 70.2 89.87 65.26 63.09 71.43 118.99 77.22 82.9 113.41 95.67 68.07 91.12 95.84 89.18 57.75 94.44 73.04 93.43 140.65 111.69 65.3 73.42 90.27 100.32 83.05 99.85 96.46 71.06 91.95 100.32 80.52 52.41 91.04 119.13 78.8 133.84 76.3 92.9 98.64 73.73 67.77 95.75 104.06 104.54 141.05 101.34 105.56 100.71 92.98 111.17 124.42 76.99 68.65 95.66 128.92 77.81 104.13 113.51 81.77 126.38 61.81 96.46 108.11 96.83 66.95 86.47 112.82 95.53 60.91 64.19 69.63 108.8 83.97 47.31 109.8 107.83 62.82 65.84 114.84 85.95 87.83 64.62 73.27 72.44 86.97 79.77 56.84 101.63 64.58 87.77 139.32 63.93 112.79 126.82 85.28 85.46 88.87 77.04 75.09 84.52 90.62 82.48 91.87 84.2 84.55 106.45 62.9 82.84 75.36 81.13 99.2 81.1 107.83 94.73 73.23 104.35 110.87 87.06 76.33 70.01 78.11 70.27 64.79 108.03 92.42 98.56 60.36 74.27 133.67 107.75 93.47 88.23 107.12 63.22 75.28 53.36 56.2 88.48 116.67 74.62 93.62 104.45 98.84 80.01 77.99 83.12 137.69 82.55 103.66 85.42 88.7 84.79 89.32 80.95 84.58 59.94 108.64 97.12 100.33 88.49 99.87 67.71 90.95 55.11 53.28 133.83 80.12 78.35 87.96 81.83 47.75 84.13 108.05 106.52 53.56 70.35 120.35 137.19 90.02 72.57 109.97 67.55 78.35 82.63 76.49 86.58 88.01 121.78 116.02 109.6 96.01 68.7 111.64 82.02 61.19 79.57 60.64 104.05 100.36 75.95 114.34 89.71 152.51 108.22 77.07 94.84 108.94 109.26 106.46 70.23 100.92 66.51 80.75 75 76.73 90.07 93.61 88.98 104.51 108.86 105.95 81.96 97.71 83.8 108.95 88.33 82.23 99.1 94.84 80.23 94.15 98.31 102.12 93.13 84.31 113.12 116.21 104.52 87.94 73.31 86.38 84.99 85.02 85.81 85.21 115.15 81.9 84.54 75.6 88.34 73.87 62.19 100.91 114.66 69.91 118.06 68.5 91.11 76.08 82.88 118.58 60.62 114.98 68.71 70.73 125 70.55 82.4 75.22 95.14 96.54 115.82 117.23 56.41 103.75 89.02 86.98 105.41 83.49 77.68 106.73 77.12 73.87 67.7 94.71 88.67 57.28 65.97 78.43 139.64 117.9 61.34 103.47 59.48 81.91 74.95 118.6 80.37 106.49 97.86 98.59 102.65 86.96 100.44 92.06 84.33 88.89 105.5 89.44 117.31 94.7 110.48 99.56 54.77 83.05 137.77 94.2 98.21 100.29 99.02 97.09 78.63 116.01 72.37 73.16 68.43 95.96 89.17 116.19 67.69 99.99 90.88 99.17 84.87 73.59 108.68 106.28 86.32 111.46 82.93 128.98 125.01 66.88 81.5 95.93 89.77 68.6 127.98 92.19 77.48 85.45 76.56 108.55 114.82 59.66 79.11 66.24 111.32 69.74 133.6 72.88 89.07 85.77 87.86 95.17 98.11 72.81 95.41 59.66 93 120.28 105.26 90.31 97.58 109.41 63.73 101.55 81.25 56.5 82.21 86.01 68.86 99.07 76.83 112.67 81.92 75.73 91.26 91.66 82.34 54.2 72.07 91.46 118.8 87.52 83.33 75.85 97.58 108.19 118.84 106.75 94.1 88.74 122.51 98.63 128.82 96.95 84.02 102.8 100.1 96.11 81.65 82.97 98.37 84.39 120.45 85.86 81.23 111.61 56.87 102.63 86.38 104.84 84.46 90.09 85.46 103.09 99.53 140.04 125.75 85.71 92.3 70.37 106.38 82.87 76.9 77.93 79.94 106.93 96.07 82.52 86.69 80.7 87.9 78.07 103.9 99.02 90.69 71.1 141.87 99.95 95.74 85.93 55.83 72.93 77.44 67.97 140.28 81.29 102.67 83.86 82.17 114.14 96.66 66 98.74 101.28 59.45 50.8 88.71 78.46 99.74 101.5 67.79 78.84 123.02 73.96 53.56 113.29 52.66 137.4 116.23 106.01 108.65 81.82 119.98 100.49 81.19 102.01 81.96 105.9 77.45 94.96 131.19 132.46 86.96 102.33 99.86 96.92 99.46 86.75 76.59 118.71 100.83 85.38 95.36 78.43 113.13 87.03 108.07 113.76 68.68 89.28 74.93 94.46 114.95 145.18 118.15 110.49 95.64 92.39 101.53 94.61 91.83 88.63 84.7 80.5 71.1 81.59 125.86 84.68 92.6 80.03 101.49 73.54 122.53 79.09 85.14 89.88 85.67 82.1 100.1 119.35 93.62 108.1 113.77 91.9 91.2 122.23 133.45 77.77 95.14 77.25 62.08 74.59 73.13 111.38 115.08 98.76 108.35 94.62 72.86 99.25 76.7 86.52 76.59 106.91 105.74 87.06 94.71 101.27 108.09 79.56 96.97 83.58 89.31 121.28 133.42 102.2 74.41 77.25 92.12 85.53 75.43 93.44 135.09 101.24 69.21 95.3 83.69 113.73 75.58 92.82 88.73 90.47 72.7 103.95 80.54 116.93 79.65 85.9 133.3 110.09 82.04 112.22 74.52 109.54 88.3 138.67 63.36 51.64 95.26 92.21 67.47 73 92.54 110.2 79.33 68.51 111.45 82.31 97.9 68.47 87.75 69.42 87.54 122.29 75.57 132.87 144.61 67.5 111.77 77.73 66.4 67.82 80.15 114.93 101.57 90.75 72.96 110.1 98.28 86.45 78.87 111.4 103.7 76.42 79.14 89.65 70.02 91.81 83.66 93.04 121.28 91.65 81.56 102.65 81.76 135.29 87.26 96.85 85.65 115.93 61.85 74.97 82.3 101.95 89.53 114.58 96.65 62.8 84.39 95.62 96.73 75.78 107.25 78.95 102.23 122.26 105.16 98.24 82.27 84.26 92.12 145.87 119.93 81.05 131.95 76.95 122.02 94.82 90.54 80.5 133.89 101.62 125.79 82.2 88.49 66.18 93.64 83.93 70.3 85.59 67.63 69.64 130.55 100.83 93.61 97.35 75.22 73.28 64.65 87.46 85.89 73.31 100.07 86.73 54.28 94.29 97.3 85.78 112.84 109.59 74.83 101.37 91.74 130.84 80.51 105.43 85.12 80.83 82.15 109.12 62.52 92.86 79.94 140.04 100.07 104.96 89.44 62.04 120.31 124.23 94.56 103.4 77.61 58.38 81.89 84.13 66.48 83.81 127.21 129.97 82.96 66.42 86.83 88.76 80.11 75.57 117.4 127 71.15 82.47 109.45 110.67 93.44 81.87 89.9 104.23 104.57 126.4 94.39 138.58 108.77 75.8 75.2 96.46 81.44 120.91 84.15 94.3 66.29 76.04 76.82 105.29 80.05 90.56 88.94 67.67 77.19 86.57 89.38 79.33 94.35 65.11 94.39 129.83 112.22 109.91 135.5 80.21 74.38 114.56 89.47 75.54 67.64 117.99 65.78 92.58 105.38 108.11 94.58 75.41 74.8 75.53 114.09 77 82.13 70.34 114.73 158.87 89.69 132.74 98.84 110.93 97.02 79.44 81.01 79.56 88.19 67.8 96.7 75.25 81.11 80.08 72.16 68.88 91.86 95.79 135.87 119.22 84.75 75.42 94.74 84.88 89.99 95.2 97.59 84.6 77.68 79.25 64.81 67.02 95.73 71.31 89.69 117 87.69 116.13 69.44 93.92 70.21 90.66 79 78.3 106.15 78.33 71.08 81.24 84.01 80.73 89.04 82 107.01 96.42 66.06 78.72 74.05 76.83 108.38 87.6 137.03 43.05 114.01 77.02 81.83 94.02 77.38 69.06 74.04 80.51 80.78 89.8 91.17 79.01 103.06 81.22 87.8 75.46 106.55 43.83 69.79 69.81 113.32 49.12 79.57 114.41 84.82 116.7 94.49 101.47 73.4 97.93 130.52 141.54 75.4 70.43 87.11 90.1 129.68 89.93 104.97 96.28 85.03 138.46 145.38 76.77 120.99 94.05 66.15 94.75 73.7 91.9 77.73 102.4 74.63 82.91 73 88.21 74.95 67.06 72.21 95.03 98.74 93.52 133.29 64.59 67.08 82.49 77.56 110.09 96.86 69.36 133.78 90.84 78.27 103.3 116.26 112.1 88.01 58.08 64.38 83.12 82.87 105.72 97.38 104.69 115.1 81.36 109.92 116.9 103.65 74.51 68.55 86.53 104.68 82.32 93.53 76.78 88.2 128.18 82.32 116.75 73.59 63.4 75.58 105.21 100.19 73.51 50.42 93.39 99.5 50.5 65.18 88.21 75 82.19 81.99 92.55 110.14 61.95 79.84 87.51 111.94 107.61 91.95 75.36 88.59 68.29 115.81 106.19 78.29
25.79 21.32 29.54 21.55 23.85 28.15 24.17 29.58 24.91 25.92 25.89 26.4 23.69 26.97 27.51 27.05 22.61 20.5 27.82 24.72 23.33 23.98 24.53 20.48 22.71 25.23 24.83 22.62 21.88 29.35 25.47 24.37 25.42 19.66 30.61 24.01 19.71 23.68 22.66 27.38 22.44 26.17 25.81 29.31 26.25 22.74 24.83 24.81 26.37 28.55 24.32 22.54 28.75 22.13 22.91 31.62 26.42 23.83 27.88 23.53 24.27 24.85 25.37 22.41 30.29 25.04 28.86 24.47 28.79 21.64 23.93 32.16 19.07 23.42 25.12 26.72 22.1 27.5 23.86 27.37 28.87 24.64 25.15 31.46 25.08 38.44 22.83 30.52 25.49 23.42 26.45 25.64 25.61 25.9 22.31 21.86 23.2 22.2 23.36 26.48 24.8 22.15 26.56 27.27 25.31 28.68 30.13 24.08 32.31 29.08 25.17 24.11 24.19 27.99 28.27 24.1 22.03 32.6 26.45 24.16 20.96 33.41 27.28 24.93 28.11 23.21 22.51 26.83 23.99 23.42 29.3 19.89 23.94 22.78 24.23 28.64 26.13 22.99 25.26 24.84 25.16 32.55 23.04 24.82 27.89 27.33 33.25 26.1 26.48 20.95 22.49 25.64 26.64 28.32 27.3 22.82 25.73 28.98 24.85 25.86 22.08 26.63 24.43 27.95 27.23 27.9 24.83 31.57 25.79 26.41 24.54 22.45 25.51 25.5 27.35 24.16 26.54 23.43 25.81 22.44 26.72 32.03 22 21.65 23.47 24.88 26.21 29.26 21.01 25.34 29.42 27.08 23.34 26.73 26.69 24.69 21.9 22.98 32.56 24.44 26.29 23.34 22.89 25.25 26.34 25.34 22.9 29.38 28.45 26.13 24.03 29.32 23.37 22.86 25.98 22.36 20.71 23.25 29.03 22.49 25.83 25.31 28.97 23.02 27.15 27.04 29.75 21.58 23.21 22.26 25.93 26.7 25.05 26.7 25.22 24.25 21.7 25.33 23.95 25.35 25.08 27.4 25.04 23.6 24.81 25.18 22.45 23.25 22.75 21.42 25.91 23.48 31.45 21.38 23.63 28.49 26.95 23.16 23.51 25.61 38.86 20.67 24.23 22.92 24.5 21.85 22.75 25.96 20.99 30.7 27.74 26.52 20.88 22.88 29.13 26.61 24.73 25.68 28.62 23.01 28.54 20.79 26.29 22.63 23 29.4 25.73 22.01 24.81 23.42 27.93 25.74 23.11 20.46 24.45 29.32 30.59 24.95 27.72 20.33 22.46 26.69 26.76 21.02 37.61 21.32 25.1 23.74 34.14 21.53 30.41 24.57 26.7 28.42 25.14 30.75 18.58 23.59 25.42 25.12 29.4 21.98 30.19 29.49 24.34 25.72 29.51 22.51 25.61 21.7 24.75 24.46 23.96 30.87 21.91 26.7 27.35 28.61 22.9 38.86 20.95 25.61 32.44 21.81 26.55 28.34 33.49 26.99 28.96 24.26 23.5 23.47 21.72 28.59 27.03 23.11 22.03 25.68 23.15 28.52 23.76 23.63 27.02 22.81 27.87 28.21 25.3 25.83 32.53 28.01 25.94 24.86 25.48 26.3 25 21.26 31.99 22.48 25.33 25.56 25.55 33.25 25.28 25.52 24.79 25.38 23.79 25.77 25.82 26.12 29.59 21.03 26.69 33.26 27.7 24.04 20.93 25.05 24.26 22.05 22.09 27.77 35.34 23.13 26.36 24.37 28.32 30.11 24.2 29.42 22.02 25.54 22.42 24.48 23.51 24.11 21.13 24.45 28.56 24.09 28.35 25.13 21.22 26.66 23.85 23.74 21.01 23.18 21.11 24.44 26.13 22.12 25.64 25.56 29.85 29.98 23.42 25.17 25.99 24.04 23.91 21.9 25.58 28.14 26.83 22.94 23.04 27.52 27.54 26.72 22.65 24.66 23.41 20.85 20.83 20.39 23.66 24.85 25.96 25.05 24.93 30.36 29.04 23.47 22.54 26.89 21.63 26.83 23.08 19.34 27.15 27.7 26.15 33.3 20.74 24.8 22.93 22.82 28.52 26.77 24.72 31.05 25 20.94 25.22 25.16 23.7 26.66 27.46 27.67 26.21 23.37 29 26.36 23.66 23.56 29 27.19 22.77 24.91 23.71 24.04 25.01 27.44 24.22 25.93 30.04 25.23 25.7 24.48 33.01 39.29 28.54 23.78 21.84 23.44 22.31 25.71 28.18 21.93 29.44 20.2 27.18 25.74 23.16 24.36 27.18 23.99 27.52 30.2 26.23 25.82 25.8 23.65 23.96 26.91 25.49 22.41 23.23 25.52 23.54 30.09 24.25 25.53 22.87 23.67 23.1 28.21 29.1 21.26 26.23 30.03 26.49 23.22 26.31 25.71 25.53 24.4 23.18 24.22 31.14 21.25 24.82 28.58 20.74 24.51 26.05 23.5 33.54 29.08 25.03 32.89 26.43 21.66 27.96 27.06 24.89 22.6 21.47 27.29 25.07 25.41 24.34 29.73 24.76 22.68 24.57 20.99 33.49 25.2 23.02 22.83 29.4 28.82 27.24 23.2 29.3 23.96 20.88 24.57 23.45 23.55 22.64 23.98 26.42 27.76 29.61 24.03 25.13 26.18 22.26 27.5 21.75 25.07 34.23 39.36 23.97 29.97 25.97 23.64 23.49 21.74 23.06 24.32 21.58 25.9 22.08 31.02 28.65 27 22.51 21.49 25.03 25.92 26.27 22.42 30.08 30.28 25.46 30 28.48 23.72 30.4 28.77 22.14 28.58 24.11 44.04 25.81 18.54 24.93 26.44 25.57 26.5 26.9 24.82 26.11 22.52 23.05 30.64 23.41 32.2 21.43 28.3 30.48 23.03 29.59 20.37 31.25 23.21 25.27 25.99 28.6 22.97 25.97 30.12 24.5 33.84 27.65 26.12 29.67 25.79 27.28 22.59 25.73 30.61 21.81 22.7 25.36 20.59 27.71 29.61 26.98 23.45 25.13 23.96 20.95 20.67 28.44 22.22 34.16 34.41 21.17 24.18 27.31 23.67 24.66 26.28 22.72 24.65 24.56 23.44 22.59 21.9 24.18 26.37 28.27 31.14 23.83 23.11 22.03 24.75 26.46 20.72 25.93 27.02 25.92 29.54 23.21 22.98 21.85 28.04 24.2 22.34 30.11 24.11 22.93 23.31 23.15 32.96 26.04 25.17 28.6 24.62 24.7 26.25 25.6 25.04 35.48 26.58 25.85 20.83 25.7 21.99 26.25 26.13 23.1 22.43 34.38 27.86 22.27 27.41 22.6 21.51 21.24 25.68 26.37 22.26 23.7 24.51 26.37 34.84 25.74 25.14 26.24 21.1 24.01 26.27 27.74 25.9 24.83 23.79 23.45 26.39 25.59 28.54 30.11 24.56 23.04 23.51 32.62 26.33 28.7 22.07 22.87 34.77 28.4 23.13 29.11 22.44 22.48 30.2 28.9 21.58 24.99 22.85 29.54 25.35 22.5 21.82 25.61 22.42 26.74 25.65 23.44 21.35 34.33 30.13 28.54 21.66 22.41 23.39 26 25.59 26.79 28.02 22.95 23.17 25.32 28.26 24.35 25.45 24.74 29.64 19.99 26.7 25.53 25.37 32.08 23.96 24.13 23.46 31.37 26.49 24.13 26.46 23.9 23.58 27.47 21.18 23.86 25.77 29.13 26.16 26.04 25.62 29.11 25.06 24.49 23.24 30.1 25 24.15 23.93 24.72 20.76 19.23 32.14 23.08 24.76 28.4 22.17 25.46 26.16 39.99 21.56 22.21 22.99 26.27 24.98 22.97 27.52 22.66 25.92 24.26 20.32 40.04 25.2 29.37 26.82 28.49 23.02 22.63 23.23 30.37 25.22 24.91 27.38 22.35 27.09 23.53 24.98 25.6 26.49 24.37 23.88 23.28 26.43 28.9 24.85 23.24 24 23.19 25 23.44 22.5 23.06 27.56 25.48 27.68 23.56 23.22 25.08 27.19 23.01 22.93 25.39 24.18 26.8 21.24 24.99 24.73 35.86 25.13 23.73 21.57 25.34 21.99 26.32 23.49 20.53 27.52 26.39 23.87 23.91 24.54 21.25 25.7 29.1 24.91 24.79 26.48 29.64 32.31 24.35 24.62 26.66 28.83 21.54 25.41 25.8 21.62 28.35 28.77 28.73 26.69 24.55 22.47 32.72 25.89 26.6 26.43 26.63 26.91 32.99 28.25 21.01 25.46 24.58 24.84 24.43 22.72 21.59 23.2 23.03 21.59 24.82 23.88 22.99 29.13 23.47 24.48 25.46 24.09 22.07 29.02 28.44 21.34 24.71 27.16 24.66 23.9 24.91 23.17 29.93 25.67 23.94 30.01 27.64 25.04 22.12 28.95 25.45 32.18 23.38 24.6 24.1 23.53 24.75 25.49 25.41 26.58 25.77 26.59 27.06 22.76 30.45 25.25 25.54 27.21 24.71 24.93 25.97 23.46 22.31 24.5 21.52 26.99 22.56 23.89 24.38 26.36 23.44 30.13 22.78 31.59 24.81 26.84 22.88 26.89 27.14 29.67 24.73 26.58 28.1 25.73 22.17 22.26 26.46 25.54 23.44 22.6 27.96 32.5 23.49 24.62 29.29 25.27 22.68 22.76 26.63 20.92 23.53 26 26.17 27.12 24.76 24.57 28.6 24.37 36.73 24.52 25.09 22.81 25.05 25.32 21.77 23.24 25.76 28.51 23.22 23.22 22.56 29.87 23.23 28.35 23.53 31.11 27.83 24.37 26.76 24.17 27.84 30.15 23.18 25.98 24.6 22.61 20.95 22.33 21.84 24.91 23.43 31.31 28.6 26.66 26.83 26.96 23.03 25.65 31.48 26.8 26.4 24.65 22.08 28.82 24.13 25.28 26.13 21.59 25.86 22.8 31.26 24.85 26.42 23.49 22.27 30.24 24.03 20.22 25.7 21.69 21.22 26.02 25.21 25.77 28.84 28.45 25.94 23.11 26.26 29.55 26.13 22.67 25.07 24.64 26.76 29.17 25.7 26.55 30.66 24.39 26.03 22.27 22.41 26.99 24.24 25.3 24.56 24.98 32.51 24.56 27.86 24.46 23.04 22.64 25.43 29.11 28.72 20.11 24.77 22.64 35.25 23.53 23.98 23.75 26.86 29.12 25.78 23.43 28.12 29.86 28.4 20.65 25.2 28.89 29.46 23.46 32.91 24.51 23.76 21.49 20.54 23.46 23.67 23.41 22.58 25.87 25.78 22.17 25.43 29.45 24.35 30.41 25.13 20.78 27.09 23.69 25.81 27.82 23.74 26.5 23.66 28.75 29.9 31.44 24.16 22.23 30.41 24.77 23.86 27.45 22.43 30.38 25.16 22.88 25.02 24.09 31.88 26.76 23.39 27.84 25.46 24.89 26.46 25.6 24.73 25.41 26.34 24.1 26.11 21.99 27.99 31.82 23.57 24.28 24.18 24.42 23.88 23.04 23.67 25.65 22.9 27.52 24.63 23.02 33.03 23.69 25.09 25.4 25.75 22.33 22.42 26.03 25.44 25.82 23.55 28.63 28.07 27.04 25.52 24.54 25.09 23.78 25.56 31.24 30.46 22.3 26.6 24.6 24.32 23.12 20.63 24.38 23 25.32 26.61 25.35 23.3 27.18 29.71 19.24 28.75 33.55 26.39 24.19 23.82 25.7 24.19 24.07 25.83 28.62 26.8 27.13 21.83 27.96 27.6 25 26.48 26.37 29.21 26.74 27.36 29.38 23.65 21.5 22.88 24.97 22.57 41.74 23.85 24.51 22.54 29.88 25.51 28.13 31.31 26.24 25.96 22.4 26.78 25.45 25.96 28.25 24.05 27.82 24.15 24.67 23.68 25.42 24.52 28.7 27.16 27.59 24.07 20.8 21.71 33.38 40.03 28.49 26.1 24.24 26.98 26.07 21.3 24.4 23.02 25.82 22.97 28.67 25.43 33.89 22.23 26.23 24.24 23.2 30.58 24.1 24.53 24.78 23.73 22.63 29.29 24.73 25.26 25.34 28.14 28.78 24.04 24.46 25.97 24.57 29.09 30.86 21.63 27.13 22.59 27.55 23.41 24.37 25.8 35.66 24.14 25.01 21.74 26.5 25.92 23.07 27.73 25.44 29.38 23 26.1 22.98 27.77 26.23 28.84 24.2 24.5 25.93 26.55 26.65 22.33 24.3 25.32 24.24 27.6 24.56 27.93 23.79 19.31 25.48 26.27 26.12 31.51 22.27 26.26 23.21 23.68 24.73 22.18 22.24 23.7 26.79 28.18 25.46 22.55 26.17 24.18 25.39 27.81 22.96 28.29 29.39 26.56 23.32 23.65 28.5 24.9 23.15 27.52 29.16 26.04 26.47 20.92 38.04 28.82 24.85 32.63 27.05 24.15 21.7 26.42 22.58 25.84 22.38 31.35 23.77 23.71 28.55 24.59 31.19 25.13 27 32.7 22.88 24.92 25.72 39.3 27.6 25.91 27.94 25.06 28.18 26.76 22.29 25.27 27.66 24.33 24.35 31.62 22.6 23.12 24.7 28.17 30.15 28.57 27.88 31.79 32.92 26.17 25.52 23.72 23.12 23.4 27.09 27.71 23.14 26.14 25.87 26.47 26.6 25.77 24.5 23.65 24.52 31.46 25.64 28.59 24.03 28.54 24.31 29.99 24.49 32.93 32.27 21.5 22.38 30.96 21.18 24.87 28.33 22.1 24.49 27.21 21.72 26.74 25.39 27.46 27.05 25.92 26.42 30.28 24.07 25.91 26.03 20.78 21.5 28.16 22.15 20.29 26.34 24.32 26.62 34.35 21.39 22.79 32.1 23.34 29 21.37 27.3 22.8 28.17 25.38 26.85 31.44 24.64 31.01 25.03 20.86 25.04 26.99 27.66 29.54 25.09 23.23 30.39 23.32 27.38 28.27 25.77 30.81 22.98 24.36 29.18 24.75 27.5 25.72 26.41 25 24.62 22.63 24.98 22.55 24.75 21.94 26.28 25.61 27.31 20.35 27.78 24.07 24.72 24.94 22.06 24.67 36.26 25.13 23.1 24.97 26.66 24.08 21.99 27.09 25.37 20.02 25.69 33.71 28.96 25.05 24.64 30.24 25.04 25.21 23.55 24.91 23.4 25.25 23.97 24.36 26.99 28.68 27.69 24.98 29.61 28.44 28.74 23.84 29.99 35.09 23.49 25.67 26.08 26.19 22.54 27.05 29.11 28.96 25.04 22.08 28.13 23.08 24.6 26.06 30.34 26.91 21.45 25.08 25.23 23.37 23.86 24.17 22.81 25.08 30.4 26.73 22.9 25.73 28.22 25.59 27.78 22.77 28.59 25.86 27.09 24.68 24.13 25.52 25.64 24.24 22.8 24.43 23.06 27.53 25.55 24.7 21.36 23.92 25.37 27.97 25.63 22.16 26.43 22.29 22.62 23.82 22.2 22.13 23.77 24.45 28.62 28.62 25.61 30.51 24.08 25.54 24.19 24.77 26.24 22.22 21.62 29.72 22.14 26.83 32.85 24 24.13 24.03 23.54 24.38 26 25.43 25.61 25.11 21.37 27.73 27.37 25.14 24.66 32.19 22.09 26.59 23.39 25.34 32.07 28.92 25.15 36.1 24.15 24.4 24.82 23.81 22.01 23.9 25.25 22.96 23.82 25.87 32.55 33.86 29.58 27.7 23.8 22.67 27.01 32.37 22.15 25.76 24.92 27.24 23.41 21.76 25.02 25.8 25.9 26.9 23.94 23.44 28.06 29.96 22.27 23.22 22.56 25.44 19.82 22.38 24.11 28.48 30.47 21.86 28.45 26.74 26.81 31.28 22.77 22.58 24.73 22.99 22.95 29.58 22.8 26.18 26.85 24.16 27.7 22.72 26.18 23.34 23.54 23.66 26.72 23.77 26.39 24.49 27.86 26.95 29.75 26.99 33.61 25.95 32.46 23.99 24.01 26.55 24.76 28.91 28.65 23.52 27.73 22.25 23.51 25.28 21.13 23.83 24.74 25.51 26.22 27.75 22.09 23.98 24.73 28.73 25 27.25 26.69 24.18 28.99 27.36 30.27 32.26 23.08 24.83 23.63 23.13 23.69 26.95 34.61 24.61 29.02 23.66 24.11 25.31 20.4 23.39 29.73 25.1 21.32 32.72 25.93 23.68 24.75 22.23 22.22 33.08 24.74 25.51 24.29 29.93 27.38 23.68 33.28 23.34 26.95 22.52 24.32 26.35 23.36 20.33 25.87 22.42 27.2 21.99 28.09 27.84 23.01 20.72 23.57 24.97 37.27 25.78 21.94 28.74 28.5 23.61 23.72 29.3 30.6 25.81 27.06 24.88 20.55 23.33 27.61 27.23 26.94 26.24 23.79 22.97 22.8 25.5 22.6 21.93 26.31 26.74 21.02 29.3 28.65 24.11 27.74 28.49 26.77 24.01 22.25 26.7 24.87 22.39 23.26 28.89 26.38 26.78 31.81 27.15 25.69 26.64 31.61 23.98 26.4 21.06 28.14 23.63 21.71 29.56 21.19 23.24 33.58 26.18 31.94 22.09 25.25 26.88 25.27 24.18 24.2 30.06 25.29 23.63 23 27.73 24.04 26.89 25.22 24.35 28.37 27.83 24.79 21.18 28.17 24.48 25.48 26 21.91 25.64 26.78 25.72 25.87 23.07 30.32 23.03 21.93 22.26 30.96 21.57 31.14 23.23 30.19 23.3 23.96 25.65 23.56
82.55 76.67 139.42 123.72 55.81 173.13 101.39 114.71 89.09 85.3 103.44 78.36 61.29 118.46 127.77 264.55 70.52 143.07 75.92 141.99 108.17 167.69 82.18 79.13 191.09 109.77 78.25 85.01 154.6 92.81 77.3 80.59 163.79 158.78 115.88 79.97 81.57 152.74 93.14 104.94 102.74 86.89 57.71 154.59 83.06 60.75 131.25 124.85 110.38 36.49 171.62 64.15 102.66 96.83 89.58 112 95.21 181.71 111.24 99.44 115.41 93.68 96.87 108.84 152.55 108.79 117.53 94.61 136.69 74.16 101.72 68.92 133.75 130.54 83.5 102.91 81.92 118.98 101.9 89.06 159.27 105.13 41.54 104.1 148.6 118.72 123.78 69.17 102.28 97.82 77.88 62.12 139.58 63.99 104.99 134.05 172.47 198.95 110.13 160.31 141.59 102.11 92.73 102.74 136.25 79.63 96.86 78.81 129.97 160.67 87.27 167.77 128.79 58.62 72.32 93.62 79.5 196.58 131.92 84.54 84.07 90.21 65.06 83.97 80.36 104.83 107.6 131.24 162.71 125.35 85.31 87.42 171.31 47.76 70.8 92 70.1 114.34 102.62 178.49 85.02 133.97 72.59 93.74 114.92 146.09 200.64 108.93 197.43 67.64 162.59 134.07 57.2 147.8 86.97 56.34 91.1 82.64 62.72 64.86 75.38 104.04 85.37 98.07 191.17 116.68 133.78 82.97 148.35 131.49 115.41 92.87 145.53 131.98 89.74 139.72 108.5 141.48 111.85 123.57 105.92 80.14 131.53 101.73 124.72 120.76 121.74 138.5 80.51 74.7 80.39 158.68 114.86 53.73 151.63 138.12 67.35 129.84 94.09 56.42 39.2 182.67 112.45 138.15 143.43 176.19 146.45 114.2 79.94 149.12 66.77 89.62 144.69 174.86 126.81 135.8 135.51 71.75 116.17 80.74 106.39 69.73 105.93 130.36 76.04 149.22 133.07 68.57 114.3 137.38 98.81 111.74 153.14 106.01 145 110.24 103.03 105.48 109.77 69.25 75.18 88.48 81.33 81.4 135.64 86.85 157.52 121.13 92.99 88.05 141.91 109.32 136.95 116.45 150.27 57.64 110.32 98.8 160.2 65.96 115.81 77.59 119.7 173.35 89.31 112.33 190.7 98.39 105.35 83.26 100.78 78.22 80.8 141.7 118.25 180.57 146.64 63.91 99.39 91.4 114.53 95.06 79.18 132.83 122.92 82.27 122.73 100.03 73.61 56.6 102.38 116.75 98.3 95.56 152.19 105.21 114.47 78.08 134.22 71.21 67.35 185.33 148.15 63.55 85.09 105.22 123.06 90.24 101.77 101.79 106.96 130.82 140.39 103.96 85.85 141.48 107.18 123.79 96.85 121.09 107.94 83.73 97.32 97.85 106.85 103.7 107.48 134.25 180.97 74.33 88.8 127.2 185.74 77.55 98.54 89.02 114.83 119.8 123.61 112.85 49.79 107.81 130.83 155.76 68.49 161.52 177.95 67.02 148.1 60.29 86.63 175.36 127.37 79.34 148.87 145.35 134.21 142.43 92.75 67.51 128.56 74.26 103.29 105.09 159.08 105.58 147.22 105.27 90.29 149.76 84.15 114.25 90.74 120.8 101.59 123.29 140.16 77.16 90.52 109.04 125.81 134.97 144.92 111.91 184.22 79.33 87.65 189.44 93.59 145.72 74.31 122 83.98 117.6 82.1 82.91 156.55 145.65 70.89 83.68 55.33 114.7 153.17 168.49 130.37 126.62 87.66 79.44 107.46 135.47 164.95 121.05 79.97 88.48 163.03 108.1 137.77 74.86 144.67 112.5 169.73 122.67 102.47 72.74 137.61 92.34 161.94 138.23 93.64 135.58 129.42 73.55 134.45 98.67 132.46 99.08 167.31 170.01 112.91 60.5 136.5 153.11 142.13 122.71 133.82 143.63 45.35 155 90.69 71.75 139.03 84.95 110.58 95.4 118.27 174.71 95.74 108.44 280.79 80.94 121.42 119.03 98.18 110.49 89.2 135.56 113.08 115.34 68.44 79.47 64.29 91.85 138.89 93.57 98.49 121.03 68.87 99.69 104.21 80.47 132.3 149.42 95.76 143.42 74.9 69.92 137.56 91.64 153.72 114.22 140.46 96.51 66.9 72.68 105.9 90.86 77.71 62.87 120.58 127.66 124.19 155.57 173.34 100.16 70.63 76.49 98.02 84.18 97.64 103.07 196.54 109.06 102.52 122.15 126.21 53.85 123.73 73.23 119.99 124.99 181.11 110.77 164.27 131.25 175.17 94 89.54 148.59 66.07 49.29 118.16 78.73 125.66 201.97 109.34 85.56 100.29 61.09 112.17 59.64 141.33 194.7 61.91 148.31 142.87 90.77 100.1 228.23 139.72 179.5 137.23 135.88 70.81 83.25 82.94 128.75 111.69 81.97 95.31 150.9 104.14 62.73 72.63 158.24 90.64 133.41 112.84 117.45 108.12 74.74 92.42 71.64 123.37 170.21 99.43 123.39 68.28 91.5 115.51 90.89 95.76 66.36 140.65 112.12 83.25 98.24 91.42 59.85 99.66 94.41 100.44 141.12 131.52 213.93 135.56 79.39 175.35 111.94 81.26 67.76 65.4 151.32 86.56 72.61 104.24 133.31 103.68 109.03 71.17 84.6 51.79 142.91 147.2 88.74 80.79 69.86 86 221.25 141.13 73.52 113.85 98.25 126.73 128.11 66.35 68.9 84.19 162.1 124.93 109.65 96.03 123.26 79.01 159.18 152.55 147.65 114.72 88.11 196.68 64.11 123.14 139.34 94.97 84.85 122.81 163.69 107.79 105.38 115.81 92.25 131.07 104.89 68.75 85.11 161.4 90.95 112.75 75.44 91.92 94.54 89.68 172.3 96.75 79.7 241.71 94.43 76.95 104.27 187.39 125.75 136.48 74.61 134.8 99.34 101.31 227.77 87.91 101.79 81.56 136.3 77.73 101.01 125.9 68.61 124.89 115.36 151.16 142.49 143.41 101.21 93.81 95.36 143.1 136.67 102.17 110.82 113.95 99.79 96.14 81.7 61.51 69.41 129.09 128.98 85.2 87.26 39.18 117.89 157.37 106.82 97.57 64.67 89.66 109.95 96.11 113.35 119.91 125.28 104.66 145.94 180.09 77.48 75.48 109.67 96.54 106.2 117.76 77.3 163.49 125.51 86.73 124.46 137.14 122.07 121.54 118.99 83.29 52.87 69.74 95.67 151.79 128.04 69.88 74.53 106.31 237.76 109.47 130.53 105.81 92.9 92.35 101.08 93.23 174.87 73.36 99.31 112.57 76.73 113.26 116.44 112.54 103.2 62.91 126.34 120.44 95.9 68.46 80.66 107.22 77.78 69.43 163.12 150.69 90.76 124.91 171.82 145.18 90.53 107.86 64.93 141.68 77.24 105.32 112.85 89.12 121.03 112.79 141.87 92.1 79.34 54.3 111.86 85.28 76.65 107.19 201.3 123.53 57.79 100.08 91.74 103.1 214.14 80.06 91.79 143.73 112.05 119.31 171.69 83.73 117.9 103.68 167.65 140.88 235.13 77.91 124.92 118.41 130.45 175.12 136.72 115.9 105.41 84.75 169.72 69.87 65.65 187.36 177 67.53 108.81 92.99 67.65 124.48 84.82 113.61 86.49 102.84 115.8 129.72 113.5 80.48 70.67 119.84 53.66 132.31 180.62 77.98 126.62 64.29 106.96 137.55 98.22 52.59 259.25 143.22 78.08 73.08 134.92 103.9 86.36 115.64 76.65 92.18 98.89 122.2 76.86 144.58 85.85 129.47 120.84 79.88 115.22 81.98 162.18 157.89 89.85 92.11 97.41 115.91 79.15 100.84 105.83 129.13 121.23 91.67 126.93 88.27 92.67 129.18 109.69 168.76 206.1 75.6 92.87 99.52 95.76 79.94 75.31 90.71 118.25 79.24 121.2 72.76 160.38 124.44 126.57 100.82 57.82 143.54 93.79 131.52 101.75 111.12 98.25 69.16 143.35 77.15 126.08 63.56 147.87 148.82 108.66 147.79 55.99 73.75 68.62 75.46 141.48 129.42 126.93 84.12 145.15 82.45 99.47 66.49 51.48 118.7 74.29 94.13 82.05 79.34 73.99 68.46 97.1 117.72 101.99 92.02 126.34 77.51 118.32 114.76 167.44 60.66 107.4 165.38 52.52 130.8 80.95 110.23 63.97 110.85 100.92 94.07 92.01 79.6 69.43 116.58 112.96 118.96 114.65 67.99 177.53 88.33 112.03 124.89 130.71 208.94 168.61 105.99 101.79 232.1 89.43 99.55 105.97 57.37 83.34 112.31 94.63 122.77 144.01 73.35 110.37 129.64 50.65 146.39 131.39 63.54 117.97 85.82 94.17 109.58 72.82 90.09 125.27 100.81 80.52 119.97 110.52 196.74 122.74 98.88 110.93 83.92 64.87 109.24 108.12 94.28 155.36 114.73 251.98 91.7 67.5 125.25 135.31 61.6 60.49 37.51 59.14 161.74 106.56 90.41 71.62 89.52 83.79 132.35 57.96 126.88 133.4 117.41 59.01 144.02 127.67 78.63 91.67 119.86 86.64 152.76 100.8 125.83 130.98 154.42 130.14 77.31 115.55 115.33 100.4 88.9 117.23 101.76 111.34 132.76 105.38 101.46 109.32 141.93 112.13 129.54 102.21 136.45 100.82 101.49 90.22 68.93 106.1 108.54 99.76 102.43 164.36 102.42 67.22 161.8 155.06 90.03 76.15 77.86 158.17 99.42 111.8 112.26 104.69 99.06 131.77 78.83 136.74 48.71 65.15 110.44 140.01 131.91 85.22 164.35 36.59 109.2 97.95 82.94 98.52 84.68 101.68 58.13 192.23 114.37 112.34 103.82 100.48 136.9 119.03 113.17 102.75 155.22 101.53 70.8 95.69 79.48 130.32 181.47 85.4 78.3 126.09 103.84 54.56 90.89 119.84 123.88 107.57 56.76 94.32 83.4 100.63 100.87 99.13 119.64 107.05 69.67 90.52 147.54 112.35 109.4 251.9 78.31 67.35 66.15 214.78 94.08 117.69 121.88 93.35 94.26 115.78 117.14 75.32 151.63 111.93 130.16 165 82.48 91.93 85.9 95.61 85.69 175.72 152.77 71.11 175.7 59.26 154.4 61.14 90.5 117.33 92.94 118.68 79.41 80.18 137.21 92.56 139.95 62.49 142.28 144.4 102.1 210.67 101.85 140.66 129 211.45 120.08 121.4 88.65 98.18 104.19 149.72 133.91 139.99 138.16 98.25 81.24 129.21 108.27 84.37 104.5 90.37 113.47 104.57 147.99 186.86 93.63 87.73 100.02 129.34 86.18 60.64 81.44 144.42 128.75 50.1 143.35 100.21 116.89 161.77 98.54 102.58 85.36 115.47 48.71 180.33 156.67 112 109.91 96.48 104.7 121.92 100.85 69.15 71.94 151.25 93.72 111.67 81.86 95.05 91.75 75.6 151.97 67.24 165.3 132.22 71.26 97.82 63.13 131.66 100.46 88.17 90.12 133.95 67.78 96.82 101.79 157.11 83.04 102.27 108.09 133.07 87.86 146.47 133.18 93.86 175.13 72.41 115.46 80.94 113.96 112.92 65.4 69.54 86.78 64.24 187.46 115.03 115.27 104.86 122.84 127.64 118.95 100.77 165.01 92.16 193.02 94.18 87.36 111.99 97.75 57.49 148.19 83.46 100.48 157.87 160.64 204.15 80.76 118.2 121.58 103.6 88.73 146.72 147.81 114.37 125.57 117.85 79.11 65.66 79.15 78.93 103.63 120.55 136.04 49.11 87.12 69.03 67.7 103.81 159.18 141.17 105.58 129.97 56.31 109.48 89.59 69.07 79.37 119.46 228.93 108.47 101.79 82.03 159.58 118.65 113.81 108.8 93.25 135.2 93.97 135.1 170.26 169.77 75.25 46.28 80.38 92.38 232.34 124.9 113.78 102.98 80.22 54.88 128.77 135.76 95.97 86.52 161.72 102.38 108.16 148.87 47.11 102.28 114.12 147.92 103.75 99.5 100.68 69.88 110.51 116.38 97.41 71.65 120.22 133.48 195.95 88.26 141.03 56.4 69.38 98.86 132.22 74.94 102.87 124.68 160.3 118.27 108.06 82.94 132.1 134.56 95.8 56.48 166.11 147.31 115 114.1 87.01 90.4 114.44 103.84 38.63 64.48 103.22 109.36 106.37 108.17 89.27 72.12 131.8 78.06 113.44 66.55 100.58 135.13 96.95 156.12 108.87 87.45 130.78 98.17 105.56 87.05 230.35 147.09 111.66 129.55 113.81 69.9 114.38 73.62 153.03 162.33 125.1 155.03 59.48 68.35 99.88 84.62 123.25 74.95 132.69 64.13 155.05 141.66 58.99 104.47 80.22 138.56 167.72 126.71 105.19 135.33 106.38 134.77 74.54 118.37 89.29 174.86 71.69 75.96 110.33 79.44 81.11 105.9 105.27 92.29 119.01 121.88 130.42 152.08 124.24 124.8 91.93 109.94 173.79 98.36 80.56 134.17 177.17 126.73 74.61 49.27 55.87 110.26 152.68 123.02 86.09 98.64 186.31 99.03 112.8 111.76 52.72 71.22 84.92 101.83 66.77 93 131.75 96.02 52.8 135.35 125.39 150.6 77.26 93.05 132.14 78.41 106.42 62.14 127.24 175.34 138.2 81.56 118.35 228.93 130.33 86.58 129.66 75.59 80.66 162.76 184.22 84.67 125.93 124.56 78.88 78.18 149.82 73.96 189.44 171.9 34.21 149.53 114.97 44.24 107.71 134.9 111.91 115.49 32.46 132.77 139.03 48.84 68.01 66.85 125.92 117.99 125.79 110.86 146.31 129.19 70.49 81.83 56.57 170.96 66.42 116.05 55.54 194.07 80.53 231.11 136.32 150.22 111.8 123.54 112.75 111.16 129.92 73.9 87.72 150.45 112.22 160.96 75.1 72.68 94.42 115.15 94.42 118.01 95.99 99.8 95.74 80.69 65.69 90.25 63.2 134.42 181.68 135.62 144.66 122.57 87.72 96.43 69.4 89.29 69.92 83.03 94.2 115.03 131.77 69.57 103.82 177.73 72.09 75.06 103.07 81.87 155.74 76.35 159.55 294.64 150.46 88.75 154.92 188.98 173.47 136.73 137.16 104.28 142.77 113.86 89.62 80.17 160.42 106.65 127.06 88.16 107.95 123.27 75.49 151.35 96.17 98.76 98.26 51.23 73.31 85.92 93.75 106.2 196.47 52.91 105.91 67.46 87.6 88.11 63.61 150.69 118.75 141.12 97.25 126.73 71.58 78.56 134.03 50.95 128.4 99.7 135.98 109.75 132.32 73.19 90.46 125.7 110.06 84.3 114.62 116.88 138.55 164.8 143.57 80.9 71.52 72.08 190.06 132.98 67.31 119.35 120.82 123.2 119.09 96.4 126.25 91.14 133.99 60.82 82.74 155.15 111.26 127.83 187.02 149.52 95.14 135.81 90.83 116.56 107.16 123.63 150.46 76.27 156.01 170.2 70.38 168.61 121.19 71.62 109.93 93.41 104.6 170.82 138.4 152.23 109.72 135.01 58.27 102.1 87.28 172.07 100.92 86.82 103.38 135.45 133.43 102.14 127.82 58.52 95.03 232.63 111.9 92.06 100.97 103.58 68.87 147.38 124.6 143.88 89.72 64.07 126.65 83.22 72.19 94.27 110.85 201.4 117.01 73.73 95.97 93.84 53.89 91.02 124.49 77.21 88.9 125.08 105.38 143.44 133.47 96.53 72.91 136.25 74.92 85.93 105.83 161.12 108.49 80.23 58.85 157.33 96.81 191.34 145.23 126.26 120.73 110.99 74.96 157.81 150.14 119.36 89.22 168.38 84.8 77.02 97.73 105.18 117.21 73.73 109.72 103.93 118.7 96.59 124.65 61.19 90.94 58.74 71.92 211.42 120.26 167.04 133.88 120.92 42.97 149.75 110.02 67.05 92.63 96.04 103.64 83.76 106.67 41.25 151.41 75.93 170.1 91.1 220.02 114.5 183.05 180.84 78.38 75.7 96.84 88.71 67.76 126.4 93.82 146.45 147.1 99.99 158.91 150.77 100.69 78.08 160.7 160.37 58.83 80.01 161.09 138.34 138.24 99.25 91.72 81.55 129.99 108.69 88.7 118.09 110.29 79.5 83.6 130.74 121.31 63.06 71.3 73.12 95.92 142.39 154.94 81.76 111.27 120.03 146.05 62.38 100.62 49 113.71 106.12 88.81 94.25 123.92 95.61 108.08 141.51 111.12 127.16 83.98 149.82 85.17 126.18 80.8 82.55 141.59 87.73 112.78 102.91 91.72 96.95 163.16 77.35 74.03 151.18 121.41 80.43 128.95 103.2 106.2 109.96 137.54 142.11 127.64 171 84.4 71.84 84.26 118.45 155.18 116.78 131.46 59.52 71.11 73.16 118.1 82.73 120.74 117.81 76.97 129.61 88.03 111.23 107.75 102.88 94.44 83.27 60.99 177.25 86.49 116.47 259.61 156.32 84.59 106.1 114.65 109.13 91.21 87.07 78.79 118.22 96.3 105.33 138.14 117.8 75.18 102.87 80.33 121.93 102.49 127.49 120.66 85.54 94.68 115.87 168.35 92.26 107.35 61.98 75.19 146.04 87.99 90.03 108.83 98.09 41.55 152.3 133.31 143.83 51.17 80.65 105.06 121.96 121.65 71.04 127.68 93.59 107.84 185.07 125.42 124.11 86.63 157.99 143.52 90.9 111.7 134.25 96.3 75.33 155.92 104.12 134.65 63.27 178.35 126.1
98.68 103.8 109.27 84.22 88.19 63.58 75.28 40 57.79 58.46 70.74 81.07 80.62 75.24 91.56 56.84 68.81 63.42 67.11 63.51 87.93 51.66 120.68 86.65 104.72 70.54 41.87 61.46 38.74 68.11 50.97 105.23 86.56 99.2 114.51 71.54 109 115.95 83.95 92.08 62.03 87 127.97 67.78 69.32 85.47 73.64 145.41 96.81 45.25 87.9 58.56 47.18 69.56 69.46 89.37 101.83 69.34 79.23 79.29 104.94 61.64 70.67 107.49 67.46 103.14 57.88 62.22 80.5 121.07 66.29 80.1 71.02 70.84 72.42 95.5 86.11 73.18 67.21 76.04 56.33 98.24 32.85 110.46 71.61 102.09 104.02 83.76 95.38 101.22 60.07 69.62 89.9 78.53 55.98 82.4 57.07 130.55 129.36 61.4 61.5 72.72 51.85 69.74 33.53 64.55 56.24 36.89 48.63 88.64 69.91 63.41 65.38 75.84 48.89 71.93 52.16 133.48 98.63 69.71 73.1 126.43 69.56 52.47 105.74 123.96 79.33 108.16 75.22 76.27 205.85 72.36 83.87 137.21 81.27 41.86 132.55 57.29 78.14 103.26 61.89 121.95 74.59 76.23 208.51 92.47 80.74 32.02 93.77 56.54 66.71 113.37 77.44 59.34 68.47 80.01 114.16 67.54 59.34 50.33 63.37 93.59 105.32 51.16 109.08 51.98 48.04 59.98 58.17 57.34 108.5 84 58.01 83.01 133.94 68.94 63.27 61.07 139.46 123.45 115.89 78.95 75.85 44 60.49 86.37 87.78 81.7 79.9 49.29 89.08 70.94 58.47 105.59 44.89 76.52 74.81 78.84 40.44 67.5 83.6 59.79 95.19 71.86 87.77 62.81 122.64 47.78 100.1 122.87 73.67 120.29 82.7 67.06 124.26 83.17 34.15 71.99 93.77 51.59 99.42 99.95 56.97 56.62 36.39 80.76 53.05 51.43 72.13 37.71 74.97 65.58 80.97 92.18 105.33 73.01 101.17 89.74 53.46 88.38 45.31 75.81 62.25 101.59 75.93 64.83 78.48 115.49 87.87 82.85 129.68 72.2 104.14 64.02 87.46 87.81 86.18 43.19 80.31 57.7 65.61 72.89 86.82 86.53 62.93 70.22 75.3 68.02 58.82 116.05 69.79 68.7 100.11 81.23 57.95 94.47 110.34 57.36 60.93 75.14 101.42 34.59 110.09 84.35 50.26 66.2 77 126.61 36.64 55.59 48.1 84.98 84 79.31 118.89 105.52 46.46 73.89 78.68 123.44 64.95 66.19 99.56 66.8 71.94 73.93 80.36 58.65 79.36 88.13 109.22 134.79 100.79 94.65 80.66 86.36 108.21 82.78 78.64 97.97 84.41 56.99 79.04 72.74 56.38 57.7 80.48 101.64 90.13 49.05 105.45 90.98 93.3 77.05 82.53 87.83 32.77 161.44 85.99 73.89 37.01 128.71 87.17 88.84 47.4 103.35 66.31 32.69 51.85 53.26 76.8 76 61.21 55.34 95.73 96.92 51.13 71.71 70.06 123.99 84.25 41.91 115.83 57.14 101.21 121.12 86.02 79.44 103.5 88.5 70.46 66.39 69.02 65.71 71.73 75.7 111.43 75.36 93.45 74.79 61.27 153.07 44.52 81.99 50.17 47.53 74.82 80.54 92.57 85.7 65.6 55.09 72.12 85.38 173.14 79.79 78.96 86.5 86.38 75.4 37.51 90.22 94.27 141.54 82.1 38.72 63.95 103.75 81.92 105.87 80.98 65.4 43.29 105.67 72.11 65.1 66.44 88.66 77.92 100.5 81.01 105.64 53.44 94.1 51.83 113.58 34.39 105.45 100.99 142.59 131.25 88.32 103.57 87.01 131.71 98.45 99.98 43.96 91.57 64.52 109.75 78.45 59.64 79.09 70.2 93.13 67.76 73.82 120.01 71.99 95.29 83.56 75.92 63.53 31.27 80.9 85.61 107.21 55.22 89.45 80.47 125.23 134.82 48.67 43.52 55.27 53.87 64.72 73.25 59.47 48.18 66.58 112.17 97.6 47.56 92.4 70.62 75.21 104.42 96.21 77.79 60.29 40.55 105.99 63.88 91.58 91.78 63.49 60.61 66.29 117.42 49.69 77.99 140.02 102.5 72 89.07 88.63 64.57 71.32 53.06 92.97 101.36 73.19 56.96 65.76 101.88 89.28 70.08 75.03 83.89 63.46 98.14 73.94 67.02 64.33 71.26 81.51 94.04 74.99 84.35 46.88 80.21 44.18 45.53 71.4 50.89 99.71 61.68 78.98 70.65 71.33 64.39 82.89 64.92 83.44 73.07 70.04 114.22 69.6 88.92 83.38 73.51 104.5 47.64 87.3 95.27 96.57 57.93 116.58 66.21 96.32 50.69 52.86 72.74 93.46 77.47 61.04 79.74 100.73 102.73 69.37 63.25 103.57 60.79 85.17 71.59 103.92 74.75 55.63 77.93 116.75 83.57 92.49 86.1 144.17 89.82 99.55 70.99 98.33 61.71 65.91 68.48 156.62 79.37 35.43 67.76 91.27 64.37 81.98 70.58 45.51 84.65 51.17 76.02 73.52 104.1 89.21 63.18 97.18 48.89 99.98 63.02 91.86 84.07 89.94 82.23 101.16 100.85 77.36 81.13 118.35 80.51 74.41 126.03 58.6 87.85 123.14 117.1 108.56 63.48 46.82 77.15 66.04 43.3 50.41 82.73 151.53 60.12 52.91 97.99 91.45 52.3 90.92 106.02 69.06 124.47 184.95 73.85 64.87 106.51 48.83 66.19 56.94 92.16 76.7 119.9 62.71 60.67 53.84 79.72 67.72 82.98 75.3 63 65.89 93.39 66.41 76.97 74 63.17 93.46 71.15 73.75 128.35 83.85 49.83 77.27 90.17 98.13 63.42 43.1 81.87 49.84 91.42 100.3 95.19 70.36 85.34 96.6 69.54 79.32 96.16 105.17 102.67 168.43 59.09 58.44 93.56 65.32 87.71 72.47 107.48 112.36 51.12 94.96 40.78 83.8 44.26 76.33 59.05 106.59 99.12 79.31 128.41 79.77 59.79 65.53 78.31 66.33 76.36 45.39 51.74 79.67 46.75 70.78 57.26 89.04 67.58 43.88 80.15 85.49 69.95 85.33 96.56 60.53 67.77 50.43 84.47 69.24 42.03 73.07 83.8 53.65 140.47 93.41 38.07 50.98 135.01 78.35 77.44 73.29 95.45 85.26 77.8 123.04 129.21 81.91 68.41 70.33 97.98 60.43 67.87 66.62 89.58 84.88 89.67 66.82 148.59 119.03 78.15 49.37 50.92 78.13 84.14 63.38 81.73 75.85 39.81 64.82 48.16 79.23 84.87 96.9 98.59 87.35 82.64 120.37 151.9 90.11 70.36 98.43 82.8 81.47 53.72 59.12 63.51 89.13 86.76 62.03 102.48 125.22 106.13 90.67 72.61 129.99 113.33 81.28 113.21 40.68 42.38 95.71 72.43 56.26 102.39 113.67 120.83 105.7 85.7 49.54 79.88 42.51 79.58 53.39 83.75 72.05 79.86 55.6 84.77 89.35 91.19 94.91 118.59 78.67 109.68 95.32 95.44 74.18 88.86 65.87 50.68 79.38 98.64 69.54 57.29 73.87 66.23 55.01 91.18 102.43 73.64 42.29 82.64 131.39 60.59 88.75 83.92 88.82 124.18 83.82 105.54 134.81 73.39 145.54 123.74 78.28 98.37 129.9 63.13 72.78 99.63 63.92 79.03 121.74 50.27 119.38 86.34 97.39 55.33 106.16 33.83 69.58 103.2 111.06 57.27 73.27 46.82 66.17 75.81 65.01 53.63 52.91 52.1 102.53 60.53 38.87 58.25 64.18 55.22 103.59 64.32 119.79 75.98 49.51 66.11 60.62 57.3 73.55 81.46 78.1 75.87 50.8 68.03 69.23 52.27 49.89 114.21 74.09 42.87 105.85 66.7 106.29 79.85 51.67 90.28 45.45 93.25 89.17 41.07 89.67 78.67 74.69 72.91 81.9 65.74 116.32 75.92 125.63 57.16 114.96 45.85 124.48 76.33 59.18 91.4 70.73 65.45 115.21 88.05 94.45 92.23 56.49 72.21 50.61 46.67 54.62 63.11 118.87 132.46 100.13 63.02 100.98 72.23 137.23 64.87 71.59 60.16 106.03 49.64 53.66 105.46 81.52 49.94 58.93 63.03 66.56 69.65 53.52 148.14 113.24 81.37 66.69 54.52 79.44 79.39 56.09 103.51 83 90.99 42.69 106.72 53.22 50.92 75.77 83.1 97.46 75.92 57.33 79.1 139.35 94.33 103.08 41.92 75.68 36.14 81.24 58.29 94.67 98.6 70.95 64.49 78.68 62.03 64.81 64.3 64.64 89.7 53.52 83.74 96.98 77.07 81.48 111.08 57.7 57.92 31.83 94.25 65.13 80.51 76.55 69.07 49.95 104.55 78.48 65.73 61.87 54.38 79.27 80.45 80.7 78.11 51.21 66.65 72.41 55.96 49.06 68.28 98.77 82.11 40.69 65.06 103.24 61.22 65.77 98.65 67.22 96.4 73.8 40.33 40.05 77.62 101.76 120.33 171.2 68.37 95.46 68.47 96.78 109.82 105.24 83.73 69.84 96.02 72.97 43.58 86.48 93.67 53.65 111.92 79.29 98.28 81.14 73.52 62.74 54.93 84.91 60.37 67.18 92.52 116 100.79 104.59 65.28 93.22 43.67 86.09 40.21 47.74 60.8 88.13 79.77 62.36 82.32 98.84 57.17 41.47 61.59 59.97 74.12 82.16 111.63 42.49 151.51 69.26 90.24 70.17 64.11 27.81 113.38 80.08 59.23 62.16 81.85 121.85 84.25 63.76 46.49 74.12 75.51 93.29 58.71 54.48 44.59 61.83 77.6 39.35 76.33 48.24 69.48 51.89 97.84 79.25 86.3 76.7 58.69 85.61 81.1 65.75 99.03 98.38 94.17 71.94 86.91 96.89 71.94 79.18 69.75 99.36 72.7 53.06 57.23 75.93 68.71 54.73 54.54 91.45 60.45 80.54 64.72 58.86 70.29 111.31 43.61 80.63 57.17 31.27 84.21 79 58.92 78.28 83.35 30.41 91.92 49.2 87.52 118.9 86.19 86.04 59.97 103.67 96.43 85.18 76.11 64.49 67.99 60.1 72.29 177.44 96.7 86.13 64 94.26 70.71 86.01 74.53 91 74.07 132.57 95.54 51.11 111.11 62.69 44.8 59.16 74.64 94.6 58.87 48.88 70.46 62.68 73.19 67.38 78.96 114.03 42.73 62.56 119.23 60.49 63.11 102.35 66.03 119.91 69.87 51.67 43.21 103.8 95.48 89.26 46.27 68.38 78.49 85.38 56.87 110.12 64.89 40.91 71.9 53.38 77.63 58.9 74.69 66.85 53.43 50.19 92.2 101.5 58.83 77.39 68.72 44.02 132.89 97.19 73.63 70.29 85.49 39.47 53.57 80.85 59.89 50.05 50.52 97.65 67.38 92.73 62.48 83.51 54.83 51.12 97.63 144.1 66.43 91.09 60.3 34.87 99.17 83.72 56.14 58.49 76.07 84.12 93.04 79.56 45.89 59.03 91.81 109.19 67.63 78.09 75.87 100 68.6 78.13 107.07 65.7 105.68 88.94 78.36 109.29 40.4 110.26 72.18 59.35 122.38 104.79 86.07 80.14 54.42 118.5 87.81 48.93 134.29 83.92 69.58 77.19 120.31 90.62 71.06 75.87 91.29 78.35 87.59 56.72 109.48 74.16 83.41 105.51 41.6 76.9 83.07 76.87 71.76 51.83 73.34 46.47 90.77 56.22 87.86 43.05 93.3 55.25 92.95 78.3 118.31 103.21 81.49 60.26 42.65 66.48 82.94 99.61 111.52 62.16 63.19 84.53 76.85 67.24 78.83 65.24 69.5 73.64 75.24 87.26 114.41 97.42 80.17 83.07 73.71 57.95 42.74 86.14 61.92 51.44 57.56 60.04 88.75 54.43 100.25 111.86 96.21 84.12 75.11 74.97 72.99 64.24 59.91 98.75 85.83 70.11 83.52 103.4 80.14 72.91 58.9 79.78 110.59 64.39 90.19 64.08 48.87 46.51 69.76 98.59 81.13 49.65 59.46 122.61 90.47 97.6 141.7 71.25 62.42 90.44 101.29 111.61 76.44 82.62 106.7 47.62 133.28 44.31 82.2 92.98 81.22 136.6 80.76 97.21 46.15 87.22 61.32 69.23 115.45 75.5 64.16 77.38 104 62.82 75.13 79.77 65.67 77.75 40.1 45.04 50.1 86.28 70.64 62.37 95.18 85.92 57.56 60.96 134.16 72.82 98.02 70.33 71.63 70.82 54.41 102.02 65.16 70.89 110.48 55.41 107.16 60.19 34.04 83.23 33.08 137.71 78.63 76.38 74.98 74.34 47.87 65.1 83.38 71.54 70.78 128.85 87.29 87.99 68.86 105.15 63.41 65.64 76.82 103.06 43.18 73.98 195.18 86.61 68.37 70.75 90.54 54.1 93.46 82.97 53.64 45.23 146.96 85.89 43.8 57.92 40.73 76.03 75.86 43.47 64.96 81.94 47.25 49.93 41.58 98.93 37.63 81.22 90.88 59.32 102.12 50.96 96.97 84.98 101.88 53.22 125.73 85.78 50.47 114.38 59.25 65.95 89.51 51.71 60.51 64.06 86.48 75.67 54.12 109.87 82.12 106.54 91.7 84.38 139.48 115.76 107.13 78.03 66.1 36.07 47 109.36 64.03 60.1 57.71 85.46 107.77 65.65 49.18 131.93 45.1 83.15 97.73 81.78 73.51 62.76 46.05 68.99 85.14 63.96 49.94 65.88 101.63 68.08 113.72 60.57 53.77 136.47 89.49 66.25 110.42 100.23 102.32 86.87 44.3 83.24 58.47 74.23 149.2 63.47 119.07 103.16 74.82 149.69 84.44 84.27 90.96 66.51 59.98 40.92 45.05 42.45 58.75 82.01 50.39 71.49 43.66 72.95 70.57 126.78 52.79 44.68 78.89 93.6 82.18 123.37 57.24 89.7 64.32 66.56 74.53 74.33 88.77 110.32 44.23 112.53 63 65.51 80.55 111.04 88.28 54.36 103 141.37 57.15 95.11 94.56 74.83 71.16 60.27 51.96 51.43 76.86 60.03 70.46 78.68 77.9 29.28 89.97 70.3 82.49 100.59 79.59 69.68 99.48 47.91 91.38 68.59 62.95 109.42 111.76 101.55 59.26 90.73 76.37 42.9 67.52 54.24 43.25 50.92 77.07 134.96 160.74 58.88 92.33 71.07 61.11 42.05 62.13 105.95 64.96 113.56 134 52.36 71.57 48.93 36.22 50.49 74.22 82.26 76.84 126.47 79.98 76.85 68.76 49.02 77.59 43.03 86.74 83.02 70.97 39.7 84.78 108.99 88.06 51.01 41.84 67.14 102.01 55.44 55.07 64.05 45.96 63.9 134.63 105.52 94.95 79.46 97.7 58.85 55.6 99.14 76.77 89.86 58.19 95.52 116.18 65.49 66.44 93.35 70.4 103.86 114.48 75.69 82.4 74.57 86.42 64.39 124.48 73.21 69.93 57.95 105.52 108.17 127.03 69.3 95.32 65.51 65.18 63.38 106.07 61.91 75.82 108.1 92.41 70.26 99.12 67.06 98.42 116.22 50.48 72.16 98.85 50.51 129.63 82.25 99.8 115.01 129.58 68.17 73.2 91.99 38.86 83.02 84.1 70.46 67.16 68.27 92.55 64.33 63.39 92.15 49.66 105.86 67.01 76.73 64.56 77.66 96.64 58.62 84.27 74.7 66.83 49.63 40 69.48 96.95 63.96 104.99 74.22 54.81 58.2 33.13 69.57 78.2 102.89 43.26 39.69 93.73 109.22 79.2 90.54 124.39 79.02 72.54 121.16 62.76 117.58 37.41 67.49 87.04 59.29 58.11 43.01 53.64 53.77 79.71 73.29 81.71 95.49 98.7 63 54.44 54.95 66.12 101.58 61.71 73.14 54.7 86.8 80.77 52.06 69.46 72.67 46.44 78.82 81.12 104.13 69.56 111.19 99.59 71.41 54.84 79.39 63.7 86.52 46.26 75.99 90.98 74.2 89.58 92.3 63.04 119.11 65.74 41.63 93.99 70.36 51.45 78.52 105.75 57.3 104.32 66.14 96.2 97.98 68.74 65.99 65.94 74.36 108.74 52.75 68.66 62.66 120.78 85.26 76.43 98.87 105.92 111.03 77.24 103.98 49.87 153.28 47.83 106.77 55.78 48.8 85.18 107.11 106.84 61.81 58.97 99.04 101.56 109.75 89.6 88.69 79.29 93.22 65.05 43.75 69.8 76.25 96.73 66.84 56.78 77.42 71.04 78.27 117.16 56.03 36.12 68.75 82.05 89.55 75.72 103 73.08 37.38 111.52 81.07 82.36 70.9 52 69.25 64.91 62.86 86.25 88.65 89.57 74.39 66.33 92.63 73.47 61.42 56.43 69.36 63.8 88.01 52.3 113.61 104.23 72.58 62.23 38.83 135.85 66.05 69.12 110.13 54.05 95.49 67.85 95.42 56.13 77.15 43.22 73.13 68.5 101.24 95.27 47.28 53 72.86 69.29 87.83 112.86 64.13 61.3 75 43.87 107.61 67.54 52.08 73.25 70.37 87.94 61.73 90.34 102.04 91.26 49.18 130.53 81.06 97.7 71.51 87.56 88.85 101.09 81.57 44.26 52.72 118.91 66.85
110.09 92.88 143.81 100.35 95.45 118.28 108.22 109.1 100.01 117.58 106.89 90.88 134.94 133.44 93.65 174.65 192.74 130.89 106.49 120.19 110.69 151.85 99.91 99.03 110.28 152.38 205.18 90.49 227.3 117.19 166.89 117.95 141.17 123.97 132.02 145.69 105.96 115.99 131.22 111.12 84.83 147.14 115.76 152.96 121.67 105.43 118.46 120.88 111.45 120.55 106.96 119.16 142.92 139.87 103.31 141.5 123.45 160.18 144.53 108.01 104.67 98.78 112.6 113 132.85 112.14 161.62 112.06 115.53 130.64 153.26 84.1 89.67 78.47 109.7 153.58 112.93 146.79 121.53 156.92 153.62 142.96 157.46 158.45 111.06 112.13 137.36 137.22 116.09 171.8 97.61 125.64 143.09 82.23 130.81 128.41 127.25 128.71 79.74 172.43 146.47 130.37 109.98 161.96 124.15 115.43 165.8 83.37 111.42 94.29 120.45 110.94 117.43 121.13 143.09 127.84 143.26 96.76 152.53 110.28 90.72 110.58 100.65 102.56 119.64 118.71 97.17 79.86 97.25 109.09 131.39 109.11 123.23 108.95 86.22 128.67 103.33 115.11 164.37 152.79 145.11 92.59 120.62 128.08 117.11 119.8 126.15 118.81 115.68 111.73 120.15 108.81 116.68 169.32 141.25 110.9 128.47 122.09 124.99 95.91 119.38 134.18 120.51 114.57 119.18 132.58 120.64 142.49 134.91 185.34 119.18 154.64 163.26 109.18 82.34 120.91 156.72 130.49 107.55 84.14 111.65 149.84 78.51 136.88 104.54 153.34 142.44 102.33 112.55 128.25 157.58 159.55 147.07 121.87 123.54 130.01 140.96 120.27 167.69 116.26 137.57 126.58 99.69 134.31 66.1 134.81 107.64 155.97 119.46 116.96 92.31 113.49 100.96 142.21 128.32 129.07 134.08 135.27 124.4 92.58 109.68 107.84 140.49 108.66 110.77 146.55 122.75 99.67 154.81 110.94 124.57 132 102.03 90.86 113.92 100.62 124.14 120.39 137.3 129.22 121.38 128.06 168.89 144.86 100.41 112.19 87.71 123.13 97.21 131.97 90.27 112.54 74.66 94.22 114.91 204.01 134.39 157.43 157.85 92.06 167.76 104.27 132 106.42 162.07 112.67 172.73 105.69 110.89 138.32 133.86 117.13 111.43 146.24 114.84 101.19 121.97 99.79 162.25 104.11 116.72 144.89 139.79 105.04 97.35 112.41 121.72 106.48 146.37 103 148.45 135.58 109.45 112.57 94.68 142.3 165.84 129.47 98.7 88.49 110.4 116.1 98.89 100.68 164.45 131.26 123.61 125.99 95.63 98.75 187.04 116.78 92.17 176.17 86.57 117.37 106.04 93.31 100.01 130.99 108 103.79 104.6 149.89 143.22 121.18 109.61 108.27 97.25 103.31 85.02 147.8 97.16 102.17 91.13 122.02 135.26 85.42 136.95 100.38 118.18 152.46 127.96 123.94 133.45 144.05 123.75 157.06 128.15 120.85 108.93 130.11 119.37 161.55 128.2 83.6 101.6 115.13 153.32 96.52 106.75 143.34 117.35 136.51 95.63 112 144.99 146.14 110.76 132.46 146.68 183.79 123.43 107.32 137.36 87.95 107.41 95.61 125.12 115.47 129.09 137.82 115.08 107.12 168.53 98.42 150.12 116.25 153.86 145.54 137.28 127.62 121.47 128.48 140.56 83.96 97.55 113.63 129.46 105.88 153.24 176.25 98.3 75.51 113.46 157.88 146.27 103.02 136.42 99.33 103.19 102.68 114.96 116.31 94.96 205.49 105.98 127.81 125.38 91.81 109.66 103.95 139.79 126.62 137.17 110.62 115.7 110.74 96.37 113.24 95.39 138.52 68.63 118.03 111.19 132.06 104.47 143.16 122.52 101.12 92.92 117.17 147.8 100.53 138.54 145.32 88.94 153.39 102.53 126.64 121.57 146.38 105.38 121.43 148.75 134.05 118.38 91.43 149.97 113.53 115.28 98.27 119.07 108.03 123.65 96.71 103.54 90.06 127.7 73.28 165.7 137.17 139.37 153.34 122.39 134.09 63.7 150.99 145.25 146.84 79.19 103.65 125.19 126.81 144.54 101.22 136.76 146.12 112.08 176.51 149.48 121.91 118.17 94.75 114.7 109.97 135.63 84.34 170.26 105.19 135.47 129.89 117.34 100.14 177.38 103.75 150.43 90.77 131.17 141.93 163.93 180.35 107.52 110.39 115.73 133.17 135.71 120.4 104.04 123.81 134.34 118.03 111.89 115.49 103.66 121.97 107.47 86.68 167.69 170.91 131.93 135.88 152.45 148.67 92.86 98.4 86.96 129.23 125.58 84.74 143.65 138.06 115.93 121.23 138.73 111.92 103.87 133.8 109.77 116.17 141.81 134.28 125.69 106.96 112.18 144.23 127.2 109.69 97.77 108.24 102.73 103.52 131.98 112.48 111.69 104.56 150.35 144.76 128.26 133.05 157.27 115.21 126.52 117.76 122.08 85.49 67.62 143.22 97.91 84.25 102.32 131.51 137.68 109.63 99.91 122.06 95.36 109.87 138.77 142.54 129.11 102.25 133.83 162.95 101.35 95.01 104.97 110.93 159.02 120.12 102.32 158.52 99.48 113.87 128.67 123.75 201.56 126.03 143.01 84.12 81 125.63 119.71 150.32 123.72 150.83 82.78 145.99 159.65 98.53 122.41 141.19 115.58 133.36 79.79 93.36 164.28 165.15 162.91 185.9 123.85 109.86 131.41 96.62 77.74 104.64 126.37 136.54 114.54 121.75 79.99 106.7 131.53 127.78 153.68 174.89 77.31 151 140.05 98.62 121.11 138.31 119.9 107.72 121.78 115.35 117.82 125.99 122.73 154.04 107.18 109.21 136.06 163.78 125.55 134.41 126.03 88.46 103.18 132.96 113.23 101.16 124.89 116.48 114.63 134.85 118.78 145.6 100.91 109.4 113.58 138.34 96.98 108.62 119.62 99.02 128.63 99.38 76.18 108.13 113.71 157.49 127.25 136.07 139.32 132.41 143.41 67.48 128.02 145.32 138.92 87.48 113.28 118.29 108.86 139.49 101.56 98.22 141.12 149.99 179.12 124.88 108.52 119.89 91.97 141.7 133.8 162.72 141.17 99.71 111.33 82.43 95.17 147.98 124.14 104.5 129.41 86.31 107.1 171.39 118.5 116.95 120 144 125.05 116.03 149.73 122.73 118.27 120.1 68.24 117.78 96.78 155.65 132.04 106.7 124.76 87.13 133.32 153.03 84.36 121.33 130.28 86.37 75.17 118.68 147.75 102.72 127.87 127.24 103.89 134.07 119.21 86.38 98.42 102.75 119.35 149.74 86.72 117.21 102.01 106.67 78.88 143.92 92.51 119.18 160.13 94.61 106.92 116.72 138.07 116.42 91.83 117.06 142.09 176.95 90.84 150.97 78.56 121.38 115.7 109.8 174.43 139.81 147.36 132.02 94.39 137.19 176.63 107.6 241.1 160.15 119.17 168.68 118.09 116.48 91.82 109.43 125.06 135.58 107.13 152.29 96.58 91.74 99.62 140.35 96.06 134.5 99.14 93.06 107.66 170.58 114.7 107.12 84.43 156.4 108.02 168.73 148.19 153.6 115 167.07 114.01 83.38 102.41 109.13 95.54 130.3 124.63 116.56 126.13 110.87 126.55 89.12 165.06 98.78 201.26 134.33 125.65 94.81 89.25 112.81 100.7 124.03 78.38 94.97 184.77 114.87 125.5 101.19 139.79 158.85 116.69 71.91 91.49 101.31 97.65 94.05 140.6 108.23 94.91 119.64 75.91 162.25 108.23 79.7 101.84 139.74 118.54 140.02 106.44 146.8 141.73 138.61 127.04 151.53 162.93 92.09 153.81 166.17 125.63 58.19 113.6 133.64 128.66 125.67 110.78 180.21 86.67 138.27 91.58 164.08 148.97 132.99 95.91 158.41 91.74 127.84 127.33 101.98 121.44 88.65 115.85 147.45 137.98 139.56 91.88 149.31 136.8 85.35 90.46 122.67 130.57 128.6 115.36 122.35 101.35 105.74 132.94 76.67 133.25 90.16 95.57 100.58 169.67 90.01 104.44 83.46 128.18 136.04 93.25 147.94 95.22 155.72 104.83 194.87 118.09 154.38 116.04 86.22 197.26 84.66 116.8 110.33 100.04 147.67 107.51 156.23 122.93 137.77 156.25 169.92 135.43 120.35 113.14 135.19 121.99 117.54 107.28 139.5 137.61 138.49 119.99 102.81 156.12 125.08 141.53 110.28 102.16 150.51 135.8 103.8 134.25 105.77 98.53 97.55 165.28 132.2 119.28 101.67 124.21 142.26 216.12 155.66 159.63 144.76 146.01 108.36 107.94 96.91 107.94 148.87 121.76 148.72 148 105.32 119.54 143.91 92.24 160.32 124.57 122.21 99.56 134.54 132.22 110.8 114.85 116.99 108.25 84.09 99.89 113.07 89.41 103.97 138.55 121.52 99.05 108.59 100.77 105.52 142.77 125.26 97.78 115 86.76 175.11 120.42 137.02 116.98 102.14 143.48 169.13 109.28 108.7 160.2 114.48 104.5 95.13 138.66 106.29 175.89 97.66 98.68 94.03 152.31 151.73 95.35 90.75 91.61 131.47 145.45 99.31 75.16 103.77 157.17 82.05 104.03 147.71 123.64 109.13 134.42 152.12 127.98 99.53 121.63 116.05 92.44 130.52 101.55 85.79 133.85 95.64 68.8 123.9 132.34 127.74 119.94 112.73 137.63 137.35 100.19 156.72 171.25 132.31 142.96 101.41 116.36 132.1 111.25 157.15 102.71 109.99 116.64 154.01 137.94 136.33 126.8 169.15 100.05 93.05 89.63 152.77 116.91 132.28 143.84 115.57 111.88 123.7 104.54 164.05 128.69 81.4 162.66 101.35 93.47 96.67 105.78 82.24 128.32 111.73 147.46 119.37 114.57 93.24 108.44 161.13 110.24 124.91 109.46 109.75 98.47 117.7 134.3 151.27 102.33 105.2 145.41 89.17 170.46 178.94 124.14 122.22 160.33 90.44 137 132.54 168.18 96.65 146.97 213.63 100 143.09 106.78 79.52 95.92 156.05 170.43 74.89 150.38 85.02 144.06 117.87 180.4 132.63 144.12 105.84 100.35 161.46 113.19 65.17 112.03 146.69 125.18 174.92 150.45 119.25 98.97 109.47 108.35 106.94 106.67 120.58 118.1 98.29 141.13 127.43 102.28 129.13 117.9 106.71 95.91 75.87 141.66 80.74 114.49 86.04 127.76 125.02 162.69 137.8 168.63 123.82 109.17 141.84 139.42 125.14 113.13 131.41 146.49 148.34 141.42 137.13 157.9 184.36 183.2 114.77 96.32 126.22 146.19 155.45 118.97 95.68 111.78 134.36 146.4 149.16 185.13 142.94 156.34 111.11 160.15 134.97 104.3 202.44 148.65 134.38 155.52 74.14 99.69 98.33 98.21 103.07 132.89 154.72 110.75 158.15 109.62 132.22 154.89 159.79 129.86 106.88 117.61 156.57 145.43 162.87 162.54 84.19 105.93 121.9 130.08 113.03 150.16 137.49 94.95 88.74 125.57 106.84 100.73 171.5 145.67 98.85 110.27 141.82 113.39 111.79 136.11 124.42 137.35 91.15 87.81 129.8 97.03 99.91 123.43 100.43 127.22 111.08 176.23 132.27 96.96 139.99 108.44 91.55 143.8 107.07 186.88 95.37 103.43 169.69 92.8 131.01 153.87 120.76 100.34 107.93 117.93 139.29 132.05 87.47 107.71 167.12 166.84 119.5 165.14 132.19 173.45 138.47 103.47 138.23 209.28 116.36 109.83 101.85 131.08 121.53 149.45 156 110.42 109.81 114.49 119.96 88.47 118.32 123.18 190.71 100.28 104.58 93.74 109.06 97.06 148.61 132.99 83.13 110.61 104.15 113.3 163.98 119.49 160.95 154.27 117.79 134.48 152.14 119.45 94.65 147.66 110.08 112.22 144.21 89.75 110.61 142.44 132.25 125.78 105.1 102.45 87.05 142.34 121.1 196.35 111.65 132.72 134.88 111.02 124.43 136.77 141.76 94.56 92.22 91.7 144.8 133.81 103.75 139.93 97.27 120.77 111.57 138.23 101.28 111.78 134.03 142.27 149.9 120.53 110.42 112.47 92.19 99.74 171.75 109.1 84.48 115.98 118.54 160.99 101.37 86.33 97.19 95.94 130.16 112.57 107.36 108 107.03 125.74 102.42 122.1 154.13 122.08 112.16 81.43 117.11 80.46 104.14 80.15 69.23 130.45 104.54 127.32 113.41 113.51 139.88 106.96 128.61 120.47 162.05 97.04 155.16 129.26 128.21 91.84 106.01 112.34 132.72 157.66 113.81 157.54 162.59 117.4 97.53 125.66 134.57 139.51 161.02 115.88 101.17 158.29 86.69 143.12 121.36 108.21 133.62 137.81 107.65 91.95 175.88 101.8 111 157.77 90.41 162.98 113.4 112.5 184.85 145.54 71.54 105.46 114.06 148.45 142.2 124.11 112.48 77.93 173.24 83.44 114.06 107.89 114.11 91.39 140.03 101.9 134.5 125.02 134.31 111.09 119.33 106.8 106.47 114.47 123.63 215.66 146.39 119.49 163.84 107.2 135.99 132.55 132.73 104.28 75.84 119.39 145.14 123.11 127.84 145.44 121.72 122.16 116.99 98.92 104.23 158.41 119.26 95.38 120.09 133.67 150.48 91.44 110.8 110.4 129.15 82.49 87.03 108.32 136.75 134.67 116.15 109.93 110.9 107.44 137.34 123.17 136.09 178.8 178.43 116.66 108.46 91.91 111.76 91.36 77.75 106.39 139.84 97.47 112.63 102.41 102.92 128.36 122.1 106.21 150.93 69.52 176.88 93.42 180.32 118.61 179.14 107.69 114.03 113.67 107.75 118.59 145.08 121.59 155.09 115.92 113.8 105.28 113.79 112.8 104.24 153.49 122.79 93.92 110.47 154.12 178.6 145.16 117.82 119.32 92.32 141.55 107.79 122.64 88.67 164.42 129.13 125.42 162.54 124.32 126.17 136.43 131.29 110.85 123.69 158.33 130.57 160.77 145.08 89.27 126.26 114.84 112.85 96.41 160.99 94.14 186.51 142.59 114.51 136.05 116.97 119.79 85.26 133.08 171.15 121.94 131.99 108.21 128.93 140.86 136.37 86.71 144.99 113.42 135.93 118.69 168.23 189.86 107.93 121.41 132.19 89.54 99.91 124.39 134.93 150.68 113.13 92.78 121.64 142.55 87.09 137.81 127.54 94.66 187.76 120.77 164.14 107.81 119.63 108.86 130.11 100.05 101 132.81 157.57 145.11 103.8 127.32 84.77 103.36 105.56 151.54 187.98 151.98 132.14 114.38 131.93 131.27 148.02 122.44 126.4 128.03 126.36 124.74 108.14 114.54 113.1 122.6 119.66 106.91 61.46 85.89 139.84 147.32 109.53 122.41 126.1 122.81 157.52 135.56 100.11 109.72 140.81 83.11 98.4 149.7 104.79 139.94 133.1 182 104.04 100.21 87.82 98.67 105.44 199.22 79.71 143.53 170.88 103.96 87.19 112.87 109.33 104.01 110.61 98.68 110.32 89.23 125.72 89.5 107.41 140.55 86.61 133.66 139.78 114.39 114.88 144.2 102.29 111.09 149.3 128.92 128.43 121.81 132.85 117.42 117.48 115.31 130.41 121.54 103.73 152.56 131.59 106.49 123.98 115.44 113.09 149.88 120.76 132.25 92.59 120.14 94.73 113.54 116.66 151.7 89.87 200.35 128.23 198.24 116.9 94.97 119.5 170.55 188.03 132.26 92.95 120.88 129.82 95.06 146.42 124.61 126.91 124.13 101.06 121.43 94.82 120.72 159.36 118.22 103.77 139.8 100.18 162.83 174.43 111.24 93.41 123.51 88.59 144 87.52 120.78 107.66 102.94 139.99 117.09 111.28 120.42 124.22 106.06 129.09 136.85 122.48 115.09 108.32 92.56 110.52 117.03 109.77 104.49 127.88 107.14 110.29 154.47 131.54 155.01 103.79 122.2 126.3 118.33 110.49 92.83 145.47 106.79 104.05 134.31 145.29 101.88 132.31 154.94 110.78 126.38 108 105.39 99.99 141.87 150.09 162.79 111.09 125.92 93.78 102.76 193.76 139.2 129.94 107.47 128.21 146.28 131.25 149.82 84.99 109.53 121.6 121.51 125.02 113.63 140.71 95.71 112.05 135.15 119.58 92.92 138.83 97.99 107.27 110.28 78.69 75.16 107.64 124.01 90.27 94.05 92.41 94.8 161.13 112.8 117.97 100.68 109.68 176.2 107.47 122.27 159.25 177.06 106.03 139.95 99.19 128.41 143.8 145.6 143.53 127.15 117.73 139.82 122.49 142.76 106.07 108.42 171.84 136.43 92.06 153.15 94.56 90.38 102.78 134.99 104.7 106.46 117.32 102.49 97.74 152.68 96.8 120.74 130.25 84.21 116.64 80.4 105.4 205.55 162.4 85.28 121.75 227.37 135 92.99 118.38 136.45 110.05 92.6 111.53 132.68 115.96 99.57 119.88 143.48 115.06 114.22 126.25 119.37 149.56 108.44 121.56 103.18 136.58 131.74 125.25 168.62 109.92 117.02 109.61 128.57 142.76 133.56 119.06 104.03 150.8 123.61 95.39 155.42 131.89 81.73 127.39 125.66 92.11 81.56 117 97.23 137.51 140.26 139.62 141.75 128.03 97.53 96.54 140.89 98.65 119.23 127.99 97.52 125.3
63.15 65.14 81.68 71.07 71.99 105.14 95.65 127.43 104.48 115.08 98.53 72.89 96.69 79.62 94.77 134.67 53.23 107.73 89.08 100.75 66.31 86.76 74.12 68.15 98.93 90.58 116.81 73.4 138.84 88.19 148.56 66.82 122.1 63.11 95.89 75.39 62.79 64.72 75.23 71.79 96.69 105.71 47 104.07 89.15 113.39 66.62 73.78 80.61 113.68 93.69 90.01 110.76 96.16 86.16 88.87 68.94 90.96 93.22 89 59.74 97.99 85.65 62.92 102.74 67.88 132.97 71.47 90.73 79.8 81.35 100.93 72.49 95.21 89.71 91.05 75.53 104.27 78.41 98.77 146 71.85 126 75.09 95.88 81.07 92.62 101.55 71.16 101.53 102.67 89.32 89.32 68.3 101.51 96.06 99.08 59.13 73.15 92.63 87.05 91.39 79.52 106.19 138.67 93.47 120.73 109.16 112.87 95.64 75.69 70.76 76.6 82.06 106.73 98.25 81.15 61.15 65.46 112.35 102.7 66.99 95.64 76.98 90.7 99.68 64.25 64.82 77.04 95.29 50.87 62.52 88.1 51.75 64.76 154.85 72.21 69.27 94.45 111.25 87.99 61.49 71.98 118.76 41.47 79.83 130.2 140.79 81.19 78.21 79.81 55.58 92.08 111.57 96.82 93.98 49.81 85.63 121.61 118.37 88.29 55.52 62.68 113.53 93.41 124.51 142.23 80.86 69.43 101.02 84.41 97.36 108.32 75.44 63.52 100.95 75.82 79.97 54.9 100.12 85.26 92.9 84.1 105.35 86.76 98.11 79.85 89.65 62.49 103.09 83.33 111.11 117.76 87.58 123.06 91.77 76.21 93.14 124.29 127.39 65.66 105.77 67.77 87.5 95.93 115.94 58.88 122.27 111.6 85.63 61.65 90.99 73.29 116.21 51.9 92.7 130.71 91.01 57.04 68.76 69.35 73.23 119.09 100.18 135.98 79.6 127.38 102.87 82.14 151.31 96.41 104.3 69.32 69.77 67.02 109.82 86.71 68.16 104.63 79.41 83.04 103.83 79.08 85.49 88.54 104.29 65.22 56.86 84.38 98.62 73.62 93.48 62.84 102.01 71.33 120.23 54.27 93.4 83.81 84.9 113.35 98.62 96.03 95.2 101.36 67.98 118.26 114.94 88.71 64.15 117.7 84.72 74.24 70.61 78.48 76.6 65.5 143.33 142.3 83.82 72.97 131.78 61.97 81.86 93.17 83.92 93.18 60.51 87.46 94.72 124.93 90.25 70.81 71.15 84.85 87.68 97.28 121.46 82.94 51.24 91.94 100.63 82.73 81.76 99.08 97.77 123.29 79.56 81.4 69.46 97.71 70.03 74.29 72.9 107.02 100.4 63.49 101.9 81.8 56.7 107.92 90.91 85.16 106.32 105.84 91.67 94 62.77 85.15 95.32 75.25 67.92 79.39 76.88 94.12 86.02 126.69 68.58 91.85 80.7 109.09 56.5 91.99 88.06 108.77 92.62 104.67 146.02 78.45 113.96 86.93 83.4 83.94 127.99 83.09 88.16 73.97 86.45 109.83 89.35 90.51 106.9 76.7 110.19 71.73 76.14 97.95 84.41 53.88 95.34 90.64 114.04 78.02 110.84 84.13 104.28 57.01 104.57 80.14 80.88 104.45 48.42 138.44 93.65 106.59 96.35 89.32 121.34 65.18 102.29 112.04 111.83 91.07 93.59 55.82 81.17 69.36 110.87 87.72 87.42 122.4 89.71 75.42 81.18 71.34 129.28 99.58 69.77 72.57 92.83 81.43 99.06 97.85 96.71 112.82 101.86 132.36 88.47 117.2 67.62 95.48 115.08 104.54 70.23 77.33 46.33 142.29 52.46 87.59 74.58 68.21 63.34 63.89 99.84 101.07 70.74 53.07 110.71 80.95 66.05 53.08 83.4 106.61 94.23 87.29 73.94 95.66 108.31 76.19 112.98 72.96 77.08 84.52 83.73 160.94 73.57 88.14 56.77 94.16 101.26 76.68 79.08 50.38 108.07 108.88 113.37 127.37 80.64 116.23 75.8 112.57 85.83 93.33 94.7 127.07 96.57 85.94 94.22 65.78 82.91 85.74 98.42 117.15 76.37 98.72 56.19 98.09 73.51 89.1 125.3 65.52 92.08 129.07 54.34 64.37 75.67 84.26 68.03 86.82 57.12 127.23 81.09 67.27 87.52 72.04 76.43 67.29 100.23 76.72 87.38 96.18 146.49 54.8 106.54 94.47 128.76 82.47 107.03 94.46 80.95 112.2 100.34 94.32 155.08 97.35 82.6 88.6 68.52 64.84 119.86 107.26 127.72 98.9 83.46 95.63 81.23 73.4 63.11 68.06 96.07 91.42 117.19 69.1 85.31 123.37 63.78 76.26 84.63 101.64 82.6 76.06 76.18 156.44 102.98 110.45 93.71 107.71 87.11 80.18 55.27 93.16 63.16 92.37 79.18 154.69 88.06 116.22 60.25 96.48 156.43 78.75 42.44 88.56 97.4 82.59 78.4 103.78 94.31 70.23 70.28 75.53 108.97 80.22 44.99 82.01 127.85 66.72 87.11 117.93 67.62 102.82 99.79 89.79 124.03 110.57 103.96 95.94 76.11 100.56 61.83 92.13 79.71 85.03 75.48 53.33 80.58 94.02 94.44 66.38 91.3 55.24 80.66 108.14 82.16 61.81 137.64 82.5 81.98 81.25 96.84 80.98 135.16 93.92 80.63 103.38 103.31 81.2 76 106.88 106.38 86.9 75.42 117.81 78.66 85.4 97.97 77.59 60.79 117.2 87.68 87.9 110.87 87.29 85.57 80.25 108.41 62.79 77.73 101.64 90.23 100.91 81.75 62.34 66.65 74.72 85.87 85.59 98.72 90.49 95.81 96.8 112.88 89.01 86.37 77.66 80.26 105.19 98.82 76.77 72.74 95.48 94.27 96.19 97.75 73.04 75.59 78.6 118.17 101.99 92.33 79.9 65.83 99.32 77.49 74.89 45.31 103.56 82.27 89.19 99.11 67.69 111.99 78.31 56.64 119.47 85.12 104.93 80.87 113.94 107.59 77.72 77.43 85.72 117.89 56.14 70.19 65.38 125.87 94.98 100.79 84 92.83 85.49 95.01 77.83 79.29 102.97 99.69 97.23 93.58 96.76 80.85 90.09 100.66 61.79 89.27 131.68 94.63 83.97 92.81 119.73 99.32 73.71 114.28 63.02 70.67 121.36 87.24 81.07 99.78 80.38 91.72 82.14 76.13 74.99 68.46 64.46 75.77 153.66 120.94 72.82 117.07 85.5 89.91 108.29 94.11 86.71 90.55 51.91 70.19 88.37 122.69 78.88 111.9 68.2 103.93 108.19 81.93 125.52 93.21 111.76 69.58 94.13 57.97 77.24 89.21 85.84 65.23 55.89 87.08 83.02 62.97 82.43 74.2 82.74 91.51 128.2 100.74 54.18 105.44 67.94 71.66 77.19 83.06 66.55 96.3 93.85 87.96 71.88 84.08 141.79 82.56 83.96 126.4 76.53 71.54 79.9 105.2 77.01 118.43 105.6 113.91 79.47 103.63 90.23 100.68 94.95 90.15 61.03 94.11 67.51 94.91 63.05 106.55 65.27 104.04 70.5 80.63 94.48 119.92 118.08 80.59 81.18 72.9 86.43 94.79 79.95 144.59 71.94 66.92 90.78 116.75 91.44 41.08 93.22 76.09 98.33 93.43 49.91 103.47 67.47 59.73 74.42 51.44 49.61 65.47 84.32 72.62 103.93 68.76 71.67 87.89 85.44 61.87 126.28 62.82 80.72 61.93 77.83 45.46 139.28 99.39 42.67 84.32 63.77 92.74 99.76 70.34 110.76 104.8 76.44 134.7 100.03 74.34 99.08 143 128.57 97.87 108.59 67.21 123.23 54.1 101.84 93.67 130.72 75.86 69.61 113.35 75.93 65.9 88.98 103.12 90.37 78.87 92.88 122.24 71.66 97.97 121.85 58.37 123 62.52 105.57 103.09 71.71 110.42 71.54 111.1 103.39 95.44 80.54 87.95 82.03 116.81 46.21 68.23 112.95 72.32 117.92 57.84 129.8 82.69 86.36 89.42 81.35 85.19 108.23 43.22 103.62 57.98 61.97 103.31 70.91 139.13 110.91 120.44 105.19 66.35 67.38 68.89 120.3 89.77 113.41 55.28 96.23 69.49 113.46 76.32 110.68 95.28 80.36 75.47 96.41 85.32 96.03 81.18 100.89 79.29 84.34 67.86 111.62 111.42 111.48 81.74 106.16 112.79 75.51 100.88 74.7 161.29 74.51 87.86 92.79 75.01 84.37 82.31 86.69 92.12 85.29 87.92 77.84 71.94 109.26 97.58 151.68 81.41 104.34 75.76 72.48 112.72 90.86 74.86 113.6 109.43 91.75 104.33 93.13 86.84 64.57 91.96 86.19 81.95 45.14 138.53 87.1 205.36 72.31 89.27 82.11 68.94 90.94 109.83 74.98 80.59 75.86 95.85 110.6 46.94 123.65 110.7 89.69 87.48 126.43 76.39 124.5 116.31 78.67 91.47 82.22 86.71 117.47 93.76 99.42 111.83 71.48 89.59 92.57 100.82 117.74 150.54 82.66 87.07 70.81 48.39 123.08 65.25 76.14 78.31 56.61 66.24 76.39 101.83 62.81 121.9 95.24 81.61 70.42 142.41 57.78 113.07 89.69 78.06 78.25 91.82 90.56 76.76 111.84 95.19 95.77 63.8 93.46 100.26 96.66 63.15 85.68 92 99.77 99.37 90.75 89.47 88.79 93.79 96.39 70.1 70.28 151.28 107.89 77.15 77.88 73.88 67.44 112.94 52.44 85.91 99.92 90.24 70.54 164.48 85.5 68.46 111.24 115.83 98.51 64.75 67.39 92.54 86.09 75.74 110.91 72.72 75.9 80.92 138.05 97.67 78.39 93.19 84.4 90.01 85.74 87.71 73.31 73.63 86.31 73.27 82.29 86.42 87.43 104.9 79.07 60.94 77.29 116.91 55.78 65.97 101.85 90.03 85.67 71.42 87.91 101.92 97.77 103.18 69.71 86.89 120.07 66.84 107.83 107.5 89.34 44.21 81.81 69.1 85.47 84.46 60.48 127.62 83.49 70.03 107.04 84.49 84.42 163.74 104.57 106.25 66.5 67.14 91.12 90.32 97.38 49.3 67.39 97.12 83.2 96.58 97.3 98.28 75.26 67.18 65.04 76.98 103.12 77.36 85.81 69.94 112.91 103.64 61.15 60.17 93.86 79.24 87.08 87.85 114.97 75.61 104.91 77.67 69.2 103.6 78.29 93.84 93.78 91.24 90.16 61.33 112.66 121.93 76.88 105.1 80.38 91.19 124.44 71.24 98.25 92.89 139.27 60.45 86.98 76.82 110.17 70.77 70.29 62.72 101.43 103.27 94.59 133.03 115.47 88.31 79.59 82.66 85.92 80.51 79.29 140.93 68.19 79.97 84.59 73.82 101.16 113.14 69.99 67.77 103.53 115.35 70.92 102.91 76.24 105.08 98.7 119.98 103.78 68.49 109.07 71.22 112.21 118.71 124.27 109.91 41.64 59.48 97.57 99.4 91.7 163.21 88.23 69.81 96.15 98.98 104.53 107.28 74.13 105.63 112.72 97.38 91.09 68.16 99.44 82.86 82.13 80.39 108.24 84.78 80.83 76.53 97.46 59.47 115.55 79.98 102.88 70.76 80.47 79.2 70.15 83.35 92.99 57.7 105.35 72.56 66.58 113.28 71.67 113.54 101.28 68.41 75.6 76.81 83.92 92.52 93.76 91.68 74.15 137.19 65.07 94.82 110.15 93.6 137.95 78.28 74.21 165.46 129.82 97.68 82.82 106.79 81.41 110.2 88.59 115.71 75.39 98.84 92.13 85.77 95.57 84.24 84.98 94.54 109.14 92.04 67.64 45.78 79 84.55 120.19 68.53 74.06 74.17 89.23 98.44 86.93 98.6 107.63 80.27 69.5 107.92 66.21 89.35 122.56 97.44 121.46 82.12 75.71 89.5 87.8 89.32 85.33 94.67 73.26 68.87 103.89 88.25 125.41 63.67 115.27 113.15 101.59 50.2 98.23 80.76 67.21 69.25 64.33 109.04 101.46 97.83 61.6 93.86 86.09 105.52 93.61 94.42 82.24 117 94.11 126.6 89.65 87.84 87.7 74.32 66.8 74.79 104.96 60.65 96.55 64.53 85.79 88.73 78.43 81.79 80.51 102.3 96.92 75.45 86.68 60.62 75.44 63.87 101.06 102.21 129.45 128.38 71.18 90.51 105.75 86.71 85.92 88.13 74.8 70.14 116.14 90.48 123.28 135.13 95.34 97.27 84.9 89.6 80.75 80.93 118.11 86.45 68.22 58.46 74.71 119.68 71.7 81.43 138.32 90.43 88.52 105.75 96.4 137.88 78.85 97.84 120.41 84.6 117.92 53.79 95.22 107.67 75.41 72.06 109.41 79.92 87.96 98.84 74.42 98.09 83.97 84.7 89.87 86.18 84.68 98.05 102.19 57.13 110.4 99.44 67.83 102.15 108.25 68.9 77.45 102.07 82.47 102.58 114.44 140.95 70.59 70.87 105.21 111.47 74.63 89.14 87.33 96.98 80.78 80.01 106.95 96.13 105.21 86.13 130.86 98.83 70.62 105.5 83.72 113.29 83.51 92.21 80.33 126.91 67.54 107.7 133.62 77.46 97.47 73.97 73.65 79.59 106.55 109.26 94.92 89.81 104.7 64.86 85.87 56.58 64 70 52.66 66.41 74.82 89.98 98.37 106.78 106.25 64.49 61.09 76.66 65.04 81.46 85.07 86.56 126.05 57.83 110.93 64.36 99.51 89.06 83 121.93 97.04 102.87 66.42 79.14 63.16 92.17 50.2 93.18 62.83 132.82 89.89 87.59 115.25 103.87 92.24 78.77 71.91 84.56 111.27 77.4 120.87 91.71 72.73 82.71 63.8 88.34 81.56 58.49 80.68 53.73 68.3 87.71 82.65 120.65 111.48 128.96 140.3 75 118.67 62.67 105.41 70.92 111.77 63.15 85.53 90.75 89.12 85.14 89.05 56.42 98.39 95.41 90.33 110.89 103.89 85.69 81.22 70.57 143.9 82.76 91.3 81.59 77.23 72.09 85.88 102.41 81.89 72.95 124.42 60.54 75.7 109.58 102.39 107.68 97.82 102.83 126.02 82.94 85.16 111.25 96.66 160.92 68.13 87.31 76.02 75.49 82.9 71.01 77.2 96.1 76.27 91.25 64.51 64.2 65.46 85.27 129.82 85.51 88.6 122.4 81.08 100.19 104.05 127.16 98.48 50.5 56.75 97.07 86.32 94.51 96.72 97.42 111.07 74.82 87.27 79.96 60.61 112.53 132.11 117.12 120.28 94.29 108.29 103.65 59.8 63.58 94.43 106.74 101.27 112.97 93 144.3 75.13 66.37 93.49 114.34 118.28 51.63 90.1 137.13 143.5 87.5 97.45 86.99 94.95 115.9 109.57 99.86 88.42 68.56 57.74 75.29 79.56 91.17 132.38 68.89 122.07 69.17 110.29 92.79 73.79 83.57 72.15 86.43 73.35 82.76 42.83 79.77 88.61 99.33 102.31 97.55 56.62 81.47 68.73 145.18 63.94 60.24 47.89 94.92 65.71 84.48 109 101.66 93.9 71.28 95.48 78.72 75.86 84.3 88.38 88.39 80.86 64.06 85.48 87.6 53.92 112.38 65.31 66.19 66.66 95.98 63.57 72.07 97.38 68.17 96.83 91.59 74.86 91.88 97.27 88.09 70.78 102.46 109.44 125.17 115.68 91.32 87.04 84.01 100.69 152.19 73.99 145.36 81.36 103.3 79.99 125.11 86.16 124.76 62.37 90.76 81.88 78.89 117.64 91.75 162.77 100.83 97.03 75 85.27 95.75 86.4 83.65 58.05 78.36 55.6 95.01 64.05 76.14 99.38 94.96 131.94 80.49 74.92 77.31 86.53 140.92 118.26 73.63 58.4 80.42 65.5 58.52 83.19 82.54 115.18 89.99 92.04 65.1 111.06 79.47 119.97 102.62 96.39 98.12 92.47 82.87 101.21 63.95 115.24 76.3 103.11 80.51 89.58 79.2 130.22 86.14 86.65 57.11 115.32 101.92 61.59 85.28 66.55 77.29 105.9 58.53 90.94 189.39 81.62 80.3 102.28 109.39 111.26 92.33 91.43 83.17 85.87 77.27 93.91 89.57 94.1 89.53 94.74 91.88 99.15 117.08 59.67 104.91 82.71 73.64 72.89 67.17 72.05 78.97 82.93 46.6 127.44 81.19 88.91 76.42 84.91 75.5 93.38 88.56 90.61 69.24 70.23 46.62 101.18 74.12 113.85 49.98 104.7 119.49 110.18 97.04 79.02 96.48 78.23 116.1 118.75 83.28 57.58 94.89 115.46 84.57 77.84 99.67 99.95 107.05 98.74 142.13 74.26 95.08 60.44 78.61 101.3 86.16 108.29 80.25 90.94 69.93 64.4 89.3 75.24 74.57 97.46 120.54 115.4 75.45 110.17 85.14 102.04 70.39 91.28 99.96 105.2 115.85 65.44 124.94 95.79 84.16 112.26 97.7 75.16 95.81 120.07 71.54 97.82 105.47 79.47 71.54 66.06 85.41 132.69 104.06 95.61 102.64 78.84 119.62 98.36 77.05 95.49 83 87.19 99.58 118.05 79.81 60.16 86.69 95.2 82.94 92.15 129.74 77.53 67.99 78.13 88.75 62.23 90.92 84.89 93.74 106.09 86.76 71.67 86.75
21.54 20.32 20.58 21.25 21.25 20.18 22.13 23.84 22.61 20.49 25.24 19.46 21.63 21.9 19.42 20.64 18.67 19.53 21.34 20.85 20.2 23.04 20.29 25.94 18.75 25.2 20.35 22.36 19.57 17.93 18.94 20.14 18.86 22.08 20.2 23.8 20.71 21.26 19.96 20.62 21.36 19.57 22.48 23.29 18.38 20.29 23.96 17.9 20.83 18.06 21.74 20.17 23.26 20.95 19.73 18.95 22.11 22.15 20.42 22.26 20.11 22.25 21.78 21.78 18.85 20.39 21.86 20.12 20.68 21.11 22.68 20.99 21.05 24.81 20.83 21.22 20.87 18.65 19.17 21.85 21.89 19.8 25.27 18.65 19.31 19.29 18.64 24.73 20.83 20.71 22.71 19.53 19.05 21.21 19.39 20.65 18.57 23.89 21.21 20.16 18.8 25.26 22.75 20.5 18.73 19.05 20.39 19.72 21.7 17.38 21.39 17.59 22.29 20.1 21.95 20.84 26.82 22.53 22.36 20.42 24.06 25.46 23.97 18.46 20.31 21.73 23.57 22.53 19.84 19.45 20.98 18.27 22.34 18.62 17.47 20.24 22.44 21.25 20.29 19.64 19.87 19.44 20.06 19.42 20.76 19.03 22.37 25.01 18.76 18.27 21.41 15.91 23.26 19.51 21.52 25.75 21.9 23.94 22.28 22.72 23.38 26.73 20.8 19.67 21.48 18.87 22.35 18.22 20.44 20.37 22.94 18.79 21.17 20.33 22.1 19.82 29.01 21.36 21.36 20.57 21 20.93 22.64 21.51 19.87 20.88 21.25 23.37 20.92 22.52 22.88 21.69 21.85 21.01 22.25 21.81 20.61 24.68 19.99 22.35 21.38 20.61 20.73 20.34 20.66 21.49 21.75 23.1 20.07 21.96 21.15 21.52 19.38 19.82 17.04 19.94 21.7 19.42 21.79 21.8 19.26 20.65 23.15 21.87 22.55 19.07 21.15 23.02 23.19 22.86 19.87 20.55 20.45 23.89 19.61 23.8 19.38 21.88 21.65 20.25 23.68 22.41 20.38 20.69 19.43 20.96 21.48 18.56 20.71 20.1 21.73 20.09 19.61 20.86 21.77 20.54 20.67 17.96 20.04 21.72 20.62 17.95 18.28 20.32 23.15 22.35 25.52 24.51 19.48 25.33 20.26 19.18 20.34 16.42 20.32 18.34 19.55 23.25 19.72 22 22.94 21.83 20.11 21.57 18.4 20.86 19.39 20.43 20.81 20.9 26.83 18.18 20.11 18.17 21.45 20.28 19.62 21.64 21.28 21.62 18.99 21.99 20.22 18.95 20.7 20.03 19.17 18.69 16.87 18.81 19.79 21.86 20.59 24.87 22.84 18.9 26.2 20.14 23.18 21.59 24.17 21.44 24.58 22.44 19.5 21.06 22.32 22.54 23.93 19.51 20.76 20.04 18.56 21.86 19.69 21.85 19.5 19.1 21.11 19.29 22.07 18.92 20.02 19.37 21.29 19.5 22.39 20.41 21.74 21.96 20.73 22.19 20.35 19.28 25.04 22.65 23.69 19.57 23.54 19.96 19.9 21.06 21.53 20.26 19.62 21.93 20.01 21.03 18.74 21.39 21.37 18.33 22.79 22.32 25.56 19.04 19.74 18.45 21.59 22.77 19.88 17.89 20.81 20.83 21.08 23.03 20.13 19.72 20.15 20.7 22.59 22.02 22.66 20.12 23.03 19.07 19.3 21.22 19.04 19.39 20.42 20.4 24.47 20.44 24.98 22.11 22.2 20.19 22.04 20.46 17.9 21.73 20.4 19.92 22.66 19.01 21.18 20.19 20.79 19.93 20.37 21.01 18.75 22.57 22.82 25.33 20.63 20.41 19 20.46 25.05 21.2 17.68 20.06 20.77 20.1 18.64 22.34 18.18 23.3 25.41 19.91 24.28 18.18 20.91 19.73 19.65 22.96 20.46 18.75 21.42 23.67 23.2 19.26 22.36 20.35 18.15 20.16 21.11 24 19.73 19.35 20.82 22.42 22.87 19.35 21.2 23.06 20.22 20.87 24.41 21.91 21.8 17.76 21.24 20.36 19.52 22.45 22 24.45 18.27 18.39 21.97 22.25 20.44 24.81 23.36 20.9 19.96 21.02 19.88 22.51 20.6 19.07 18.58 23.44 18.39 21.8 22.35 23.04 20.69 22.03 18.35 22.44 25.25 22.82 18.31 20.52 20.57 18.64 19.71 19.38 22.41 23.61 20.8 21.92 23.09 18.85 20.67 21.94 21.05 21.29 20.54 24.51 22.12 21.51 19.86 22.35 21.79 17.31 20.53 22.39 21.16 19.97 22.55 26.03 23.25 23.26 19.53 20.91 18.46 21.65 18.8 20.9 22.7 21.68 20.69 21.66 20.66 18.79 21.85 20.52 22.84 17.28 23.5 18.58 23.35 19.59 19.19 19.39 20.95 19.83 21.89 20.22 23.27 19.89 17.9 21.12 25.53 19.71 21.8 20.78 19.22 18.3 19.75 21.45 20.9 19.48 24.63 19.84 22.02 21.89 20.26 20.73 24.77 19.51 18.37 20.3 18.98 22.37 20.73 22.6 22.88 22.92 20.81 20.26 17.64 25.71 19.38 18.92 20.37 19.73 26.39 19.61 21.72 18.83 18.38 19 21.13 21.72 21.8 21.74 19.77 20.95 21.6 19.82 22.14 21.25 21.01 19.7 19.14 19.58 20.11 20.62 19.41 20.94 20.22 19.04 20.06 21.5 22.87 23.45 20.01 22.72 20.24 21.44 23.27 21.14 18.99 21.7 22.14 20.81 21.55 17.78 19.63 21.47 19.05 24.2 17.98 20.39 20.85 20.49 20.01 19.25 19.76 20.3 22.1 21.47 21.23 20.69 23.3 19.82 20.54 18.76 19.82 28.19 18.11 21.21 25.49 21.07 20.65 19.46 19.38 23.66 27.35 21.63 22.29 20.06 19.89 22.65 23.86 20.46 20.48 17.99 22.83 23.28 21.49 20.76 23.89 22.77 18.19 20.59 19.12 18.24 21.86 23.48 21.44 18.42 23.79 17.96 23.09 21.05 20.2 29.49 20.46 19.14 20.21 19.22 18.29 19.37 21.87 21.63 19.97 23.51 19.87 23.85 18.64 22.01 19.76 21.91 21.64 19.2 25.17 20.2 20.12 21.24 22.75 22.11 21.21 22.45 25.46 17.9 20.75 21.17 21.28 25.01 22.49 21.17 20.73 22.58 24.86 20.78 21.55 20.92 20.23 22.28 19.36 19.28 19.95 23.06 19.49 17.68 20.34 21.41 23.84 22.12 21.55 20.66 23.61 20.87 22.15 21.58 19.47 24.93 21.85 20.82 19.75 19.36 22.42 21.2 19.33 20.67 19.38 19.83 19.97 18.96 20.02 18.44 21.04 22.15 18.56 20.4 21.22 19.13 21.29 22.11 24.67 20.85 20.92 19.85 22.71 19.24 23.76 20.56 18.36 20.4 20.36 22.06 22.44 20.85 20.18 20.62 20.45 19.28 24.12 21.75 20.36 19.21 22.06 19.1 18.07 19.03 20.53 21.21 19.46 18.53 19.79 21.49 20.6 24.48 20.3 20.01 20.72 22.21 20.6 20.37 22.26 23.93 21 20.88 21.01 18.59 19.59 23.47 19.24 21.76 22.75 22.34 19.68 21.36 20.43 20.22 25.15 20.47 21.2 20.02 21.36 19.7 21.36 24.95 20.12 19.98 21.76 24.65 21.37 22.39 23.92 20.6 22.7 22.31 21.76 18.07 21.98 21.53 24.01 18.64 19.66 20.5 21.46 20.74 21.72 20.55 24.31 20.33 21.72 20.1 21.46 21.2 23.3 21.01 20.19 21.95 19.61 22.44 25.4 18.67 21.46 24.74 19.54 20.94 19.41 20.32 19.11 21.54 21.79 20.02 23.35 20.08 22.01 19.13 19.17 19.35 21.99 20.78 23.37 18.82 23.95 20.64 21.52 20.88 19.68 19.44 22.68 20.6 20.56 18.65 23.35 19.32 20.58 20.88 21.34 23.71 20.57 21.6 19.8 19.05 24.89 21.27 20.28 22.65 20.12 20.53 20.48 19.73 20.58 22.37 21.64 19.61 21.84 20.74 22.61 21.7 20.87 18.92 21.7 22.11 22.31 20.84 18.89 21.48 20.05 19.4 23.42 20.27 21.11 21.57 21.99 20.46 19.15 20.64 21.38 20.38 21.64 21.6 21.62 20.16 19.35 22.1 18.62 20.99 20.84 21.09 20.71 25.2 22.86 19.4 17.96 19.36 21.25 19.61 18.32 19.79 20.15 23.49 23.92 21.44 23.73 19.82 22.29 21.94 18.61 24.38 23.35 22.56 24.23 25.58 26.21 21.47 19.58 20.55 17.26 21.78 20.45 26.49 21.47 18.9 21.6 20.26 21.68 20.72 21 20.36 20.44 23.59 20.46 25.34 20.55 21.22 23.45 19.95 20.16 19.57 22.54 20.48 17.47 22.15 20.66 21.09 19.08 19.49 21.8 21.64 22.07 20.17 19.24 20.47 20.08 21.84 23.4 21.52 19.19 21.28 21.62 20.77 20.79 21.28 21.48 20.22 20.22 21.93 19.85 19.78 21.57 18.3 18.76 20.11 17.82 19.33 19.77 22.28 18.37 18.78 21.27 20.65 20.66 18.79 21.43 22.31 19.01 23.59 21.09 22.62 19.79 21.22 23.37 22.64 22.26 21.44 23.64 21.15 22.21 23.58 25.26 20 21.27 22.22 21.5 21.74 22.22 22.24 20.13 23.57 19.09 20.88 21.61 24.6 18.82 19.94 21.64 22.19 19.65 22.16 20.12 20.08 19.62 17.47 21.94 20.72 19.65 23.95 22.64 22.44 19.07 20.14 16.79 25.06 21.32 20.65 22.39 22.94 19.26 21.03 24.23 19.73 18.52 22.85 22.7 23.59 23.16 20.21 23.94 19.38 18.03 19.68 23.15 19.21 18.72 18.74 22.97 22.16 22.57 18.82 21.74 20.69 21.94 22.27 21.46 22.43 22.56 23.87 24.82 20.75 18.98 20.2 23.12 18.51 21.77 20.78 19.7 20.87 22.8 23.49 18.78 24.42 18.38 24.64 20.74 17.84 20.59 22.53 19.94 21.35 20.73 18.83 20.11 22.27 20.52 19.07 21.41 25.07 19.54 20.38 22.73 19.26 18.76 19.1 22.61 20.8 19.25 20.27 22.34 20.82 23.59 21.08 23.27 22.49 20.02 20.71 19.7 19.35 20.45 22.81 18.94 24.37 23.12 19.46 22.55 21 19.87 23.31 23.97 22.77 22.09 20.2 22.69 25.39 21.28 20.94 22.68 20.84 21.16 21.77 20.85 20.33 20.2 20.83 20.33 21.73 22.98 23.93 19.92 17.67 23.53 22.95 23.04 21.52 20.47 20.57 19.8 19.58 25.34 21.03 23.65 18.79 19.89 23.12 22.42 20.9 19.14 21.82 22.17 23.6 18.06 20.55 24.37 21.2 21.43 25.87 20.53 23.13 22.26 22.26 23.02 19.31 21.07 21.44 25.31 19.92 22.05 21.24 20.57 20.25 19.74 20.28 19.08 20.61 21.68 22.77 20.11 19.63 21.7 24.26 20.32 20.75 19.22 21.38 27.25 18.48 22.58 22.57 19.54 21.45 21.76 21.28 22.71 21.35 19.69 19.9 22.59 18.85 23.52 20.41 19.88 23.51 20.68 21.55 23.05 19.74 20.91 20.17 21.24 19.34 22.61 20.86 22.17 24.28 21.05 21.69 24.68 19.67 23.43 27.36 19.99 23.61 19.29 20.47 22.53 21.07 21.86 19.88 23.17 23.12 18.92 23.17 20.2 21.91 21.28 21.06 21.47 23.21 20.21 19.61 20.91 21.42 21.04 20.59 24.99 22.67 21.92 21.94 20.49 19.98 19.45 22.57 20.15 21.04 24.94 21.3 19.78 24.35 21.16 23.87 18.21 20 21.41 21.92 19.91 19.04 20.98 19.49 23.95 18.95 22.84 21.83 21.55 21.45 20.16 23.15 21.67 22.91 20.88 21.65 21.98 24.21 21.25 20.72 21.54 20.69 22.44 22.27 19.54 24.86 22.13 20.95 19.77 19.89 20.75 23.05 19.42 21.39 22.22 20.93 20.4 20.39 20.82 20.9 19.03 19.36 20.53 20.35 20.84 17.72 18.39 20.34 21.44 18.66 19.07 19.33 23.61 19.05 20.87 24.64 19.54 23.39 20.14 22.22 18.5 23.52 19.99 24.7 22.03 22.11 21.75 20.22 20.2 21.28 17.76 23.94 22.37 18.86 20.31 20.68 19.01 21.92 23.24 28.37 20.54 20.8 19.57 18.5 18.42 24.87 22.58 23.44 21.23 22.18 26.78 20.47 23.02 19.19 20.97 23.43 20.97 22.14 21.91 21.57 23.55 18.38 21.21 22.04 21.78 20.18 19.89 24.66 19.72 21.41 19.91 18.19 18 19.65 19.73 21.27 22.89 21.5 20.23 22.5 21.36 22.12 21.22 20.46 23.29 20.28 21.78 20.63 18.67 22.27 21.16 21.23 21.04 26.33 21.26 18.47 21.19 23.33 18.71 22.97 21.94 22.17 17.55 21.13 20.94 19.85 17.64 22.41 20.78 18.26 19.66 19.27 18.88 22.24 19.52 22.22 21.08 21.5 20.96 19.84 19.2 20.32 19.72 24.48 24.77 20.77 19.17 20.42 22.02 18.53 23.54 21.09 21.72 24.74 18.76 24.98 19.97 19.42 20 21.85 19.88 20.79 19.57 21.85 19.56 19.92 19.15 19.7 21.56 20.5 23.84 21.2 20.34 21.56 19.5 22.35 21.48 20.7 18.69 22.42 20.56 18.83 23.77 20.74 21.84 22.08 22.74 21.91 21.37 18.92 21.49 21.9 21.37 20.6 22.34 18.93 22.63 21.67 21.41 18.96 21.29 21.48 17.98 20.53 23.08 21.64 20.05 18.24 23.27 21.71 22.45 23.38 20.86 22.86 22.42 19.31 19.96 20.43 23.96 21.01 20.95 21.78 20.02 18.15 24.64 20.85 21.12 21.65 19.4 22.55 23.19 22.51 19.14 22.46 18.55 21.63 23.37 21.96 22.38 20.29 22.12 20.78 21.15 21.91 18.14 20.4 23.26 21.92 19.95 19.59 21.01 20.32 23.62 18.3 24.18 20.14 22.12 18.18 22.54 24.08 21.57 22.43 18.2 20.48 19.75 20.97 20.17 23.31 26.17 18.53 18.93 20.3 24.67 21.87 18.39 18.91 21.38 20.59 20.07 19.62 19.69 21.97 19.82 24.55 19.35 21.02 20.12 20.43 21.51 20.05 18.42 21.48 19.23 19.87 20.36 21.21 23.94 23.8 21.77 21.34 21.81 23.48 20.07 20.5 22.75 18.98 22.8 19.69 20.52 23.02 22.94 22.33 20.76 22.42 23.38 19.39 20.2 21.02 19.32 22.65 19.83 22.23 24.13 21.71 18.86 19.7 20.2 22.54 18.59 20.54 21.77 20.15 21.1 21.92 22.11 19.59 21.4 18.72 18.53 19.65 19.98 21.07 19.24 20.37 22.95 22.65 24.75 20.01 23.96 17.56 18.73 24.53 21.11 21.83 25.72 20.41 21.61 19.43 21.94 19.93 22.56 23.83 24.06 20.7 19.94 21.57 20.39 22.38 20.97 19.91 19.62 19.62 20.54 26.35 18.37 24.36 21.03 17.68 20.81 19.29 19.38 20.93 21.13 21.21 19.92 22 19.26 21.75 20.28 21.1 23.33 20.81 18.33 21.46 22.25 21.96 19.96 19.29 19.89 22.77 22.89 24.05 20.99 22.14 22.48 19.56 21.74 18.8 21.02 22.2 25.03 22.11 26.24 21.45 21.91 20.19 23.53 19.28 20.02 22.28 19.07 21.06 21.51 19.19 23.29 19.39 24.5 18.61 22.34 20.67 19.57 19.4 22.37 19.51 21.81 22.05 20.05 18.3 20.09 22.36 21.58 19.98 20.57 22.49 20.87 20.12 19.32 19.49 21.89 22.33 22.27 18.67 17.84 22.53 21.85 20.64 20.03 21.23 28.19 18.44 19.52 20.6 22.76 20.16 22.07 19.5 21.62 18.44 20.18 19.16 20.36 22.41 20.94 19.97 19.74 22.46 20.03 21.07 17.53 23.04 21.23 20.9 21.11 21.51 19.08 18.81 19.14 21.97 20.97 18.72 21.12 22.09 19.11 22.47 18.21 20.77 20.88 19.56 21.43 18.8 20.26 24.72 20.44 22.4 21.61 22.68 22.64 20.43 19.95 19.26 21.39 22.95 19.7 18.86 17.79 19.13 22.3 22.01 19.02 20.63 22.45 21.03 19.31 22.91 20.96 21.8 22.05 18.15 24.06 18.69 21.44 21.13 22.33 20.68 18.33 19.63 22.69 19.68 23.04 18.99 19.83 22.01 19.34 21.85 22.31 21.16 19.74 20.3 21.52 21.75 20.59 22.65 25.61 20.91 20.31 22.13 19.23 21.13 21.35 20.06 19 20.37 21.66 19.42 18.89 23.29 22.09 20.01 23.71 22.1 20.95 20.52 21.73 20.7 20.28 20.55 19.54 20.9 20.51 20.63 22.2 22.69 21.64 20.03 25.31 18.88 21.52 19.31 20.01 18.7 21.94 22.23 21.48 18.16 21.25 19.77 21.63 18.21 18.08 18.74 21.35 21.48 20.27 20.1 21.83 19.31 19.03 23.19 20.44 23.96 23.61 26.02 23.12 23.64
124.84 187.71 149.12 104.69 180.87 86.35 144.99 206.03 173.74 187.8 172.5 203.4 179.24 75.52 98.27 204.55 65.88 147.08 103.9 99.12 121.48 94.92 125.01 132.36 189.96 188.52 130.69 126.32 101.8 104.81 172.82 123.13 175.56 100.01 255.14 81.99 215.75 188.99 110.58 200.4 123.99 96.19 168.58 183.02 132.85 217.9 90.08 222.91 185.6 97.5 318.34 114.52 198.93 129.75 112.55 152.86 210.74 168.42 140.91 90.61 151.36 85.34 120.65 224.57 130.64 186.2 133.05 114.31 163.58 233.1 97.56 148.01 125.9 130.95 126.37 174.16 202.79 144.96 88.62 139.84 128.81 171.6 126.73 116.19 212.52 155.3 167.87 141.42 223.67 197.8 113.19 104.85 190.71 154.88 155.85 88.66 143.39 153.02 307.42 120.51 97.01 155.41 120.27 110.29 102.71 139.58 127.01 85.85 117.49 167.12 98.22 121.67 120.9 140.04 209.02 133.09 125.11 115.76 119.38 276.25 170.63 120.64 147.37 87.3 217.98 260.25 131.82 262.43 96.95 105.94 316.18 171.13 157.78 127.4 165.79 128.63 208.03 51.36 102.34 291.66 143.69 119.32 144.05 152.82 159.06 124.69 124.66 138.53 115.75 103.81 117.88 116.01 164.46 154.22 97.1 167.71 87.23 102.7 179.72 144.14 101.87 101.39 124.44 122.1 145.2 82.54 178.78 97.34 94.91 111.2 128.91 101.49 167.89 190.59 195.16 87.21 98.54 82.48 112.46 342.07 217.52 104.21 167.2 89.52 115.99 183.14 158.66 149.97 133.07 111.38 180.88 144.87 89.58 187.02 151.63 163.05 114.22 201.79 79.74 238.11 148.28 170.02 114.72 137.32 140.85 150.61 221.66 123.34 151.88 197.64 91.82 164.38 141.28 106.67 111.09 112.97 94.03 129.91 87.76 137.89 157.1 171.86 147.89 118.55 147.17 119.04 98.61 125.31 194.37 159.07 119.13 190.58 170.6 147.98 143.45 154.18 178.29 136.69 107.29 129.8 123.92 168.2 112.57 161.3 111.09 141.36 161.71 221.96 161.63 161.36 166.33 144.68 142.4 113.28 96.3 198.66 104.95 74.37 154.21 161.45 83.52 154.7 110.38 149.66 124.03 191.69 173.59 176.77 105.94 122.99 128.63 140.41 240.61 110.49 109.54 186.89 115.59 252.6 97.54 102.36 192.69 136.42 122.46 279.93 110.09 109.03 280.24 154.23 81.25 92.18 128.7 133.26 131 97.15 137.64 160.65 116.04 92.13 130.25 114.66 95.02 127.63 190.9 83.66 97.1 72.72 236.49 133.84 139.52 199.63 118.25 143.21 152.16 130.79 404.14 165.79 140.88 163.99 151.6 94.12 158.28 104.1 162.02 204.6 144.28 99.5 143.68 183.73 75.82 166.71 128.69 115.34 110.14 109.61 149.73 155.59 87.93 185.67 143.01 158.29 163.12 123 120.77 215.72 100.23 239.39 162.15 76.61 117.46 199.13 106.26 123.05 86.53 105.01 156.53 193.27 55.1 119.12 207.36 182.96 210.99 87.62 135.27 137.49 109.51 227.13 109.91 104.41 109.27 170.83 248.51 86.64 179.67 158.37 161.08 107.27 137.53 164.95 158.43 122.95 152.02 175.25 185.03 136.28 121.42 140.98 148.46 163.56 144.68 81.74 107.03 141.89 150.23 138.66 152.98 159.5 103.02 132.47 145.1 192.88 131.58 189.77 169.79 135.77 112.29 125.45 136.71 158.78 81.87 162.9 61.64 88.38 103.06 144.63 149.22 121.01 122.69 137.05 200.46 101.96 187.36 190.08 109.88 127.78 77.77 142.57 81.11 104.28 247.65 192.54 143.75 116.58 136.55 163.17 259.34 97.24 160.12 94.35 77.56 102.69 305.68 125.41 106.41 137.73 136 117.76 170.88 140.37 137.23 128.05 111.62 166.63 104.57 113.16 123.42 153.8 73.34 200.11 147.37 177.47 137.03 153.06 121 107.13 118.01 116.75 207.07 117.62 129.84 144.99 154.75 102.75 127.82 165.37 130.99 155.95 124.58 126.42 206.64 195.05 146.72 108.87 121.66 222.18 197.15 130.97 140.77 130.17 94.04 141.62 136.09 166.17 116.58 144.66 126.17 123.73 128.76 154.15 138.5 92.21 119.01 171.15 143.44 143.16 114.08 134.3 100.59 156.61 151.01 92.64 137.46 126.05 105.84 156 157.42 123.27 111.45 214.19 156.3 195.06 197.82 163.7 194.34 213.11 119.28 191.57 99.47 99.39 78.88 232.16 208.99 92.63 131.54 124.56 150.7 156.38 113.5 182.39 201.27 128.37 144.1 192.36 139.78 127.52 137.73 71.27 127.33 237.96 121.19 157.44 142.66 119.67 129.81 131.08 108.97 210.09 224.95 68.05 138.52 134.36 179.98 103.79 148.88 122.03 155.17 141.62 93.14 57.04 155.18 201.38 152.58 185.37 133.99 140.06 157.84 190.04 200.82 241.07 142.12 180.08 145.72 123.53 154.91 142.49 136.97 109.84 102.95 243.83 152.59 128.33 192.76 130.01 131.32 121.5 147.82 154.29 102.28 226.2 101.49 127.16 131.89 110.4 166.11 162.77 138.23 173.97 276.7 162.06 176.72 183.4 110.84 292.98 123.25 135.49 117.92 112.21 123.91 182.43 160.7 205.98 84.34 154.75 146.27 118.24 88.16 195.65 113.78 167.62 176.22 92.77 156.94 136.46 90.61 115.14 122.72 119.92 234.85 164.56 142.73 99.14 154.32 133.36 116.45 135.31 173.7 161.67 215.51 90.95 108.12 82.11 204.95 121.99 197.33 89.2 122.31 107.09 110.79 157.62 106.6 121.27 175.27 178.07 152.29 133.04 140.64 168.72 108.51 115.27 180.86 217.47 235.01 79.26 203.73 109.48 180.39 159.74 140.22 130.34 112.65 192.14 166.99 102.32 178.86 143.55 191.85 135.23 156.56 111.39 241.04 182.04 71.59 206.32 91.87 156.62 165.61 167.88 111.76 117.2 79.13 151.44 118.51 184 108.71 198.24 206.66 86.09 81.32 100.42 121.46 148.6 137.93 157.8 90.42 231.31 70.73 77.23 78.18 396.42 200.91 132.95 194.71 133.54 105.79 147.5 173.81 148.09 168.89 121.73 142.28 185.31 171.78 172.98 90.95 84.92 152.39 211.83 109.68 90.35 234.14 114.29 123.64 115.17 147.63 116.94 139.16 115.01 84.3 146.2 148.44 156.79 89.01 151.77 73 122.69 125.89 184.13 160.47 118.57 133.02 169.49 83.48 168.02 76.63 190.98 131.34 163.33 148.78 107.27 124.14 134.63 108.53 119.1 111.74 169.21 183.31 84.68 157.11 209.49 222.4 175.67 68.95 147.75 282.73 113.85 114.67 110.13 165.68 137.48 111.45 123.66 219.02 268.5 165.85 123.11 95.12 98 202.23 128.27 197.29 117.42 164.1 93.81 276.52 132.12 358.28 117.6 190.98 272.86 110.05 192.73 165.74 151.86 129.41 89.3 217.67 164.89 171.87 134.22 99.6 95.88 147.99 112.24 119.51 183.43 230.23 128.28 115.15 158.45 160.25 168.48 99.15 128.53 166.52 94.89 76.59 97.57 122.66 138.1 104.39 88.48 159.73 131.47 157 155.88 123.67 197.49 177.79 156.05 143.79 148.18 119.79 187.83 191.78 193.06 82.09 113.31 143.27 122.39 165.55 161.24 138.06 139.77 211.85 134.67 128.07 83.92 315.68 142.88 82 131.25 129.7 159.36 174.69 119.43 90.25 134.48 130.27 132.51 133.47 88.04 176.39 90.72 284.79 143 141.49 122 130.64 183.25 138.5 122.98 139.62 84.18 165.66 84.42 267.69 107.55 114.67 108.31 81.48 108.31 168.99 157.71 159.29 105.02 153.56 69.94 201.05 118.82 97.51 143.69 150.37 121.49 102.57 127.63 110.7 63.14 147.03 96.09 101.07 201.08 89.81 130.41 158.07 132.89 62.25 109.6 181.53 159.42 163.94 183.89 106.58 109.95 115.84 124.12 102.26 213.58 107.6 88.31 198.04 111.33 139.32 109.97 84.59 159.11 140.75 229.09 198.88 218.07 143.14 171.33 274.49 127.49 175.67 126.73 152.61 91.62 82.38 228.38 92.71 76.12 233.02 135.65 81.25 107.01 126.9 112.14 115.76 99.38 246.03 167.19 164.22 126.73 139.36 105.18 137.84 98.62 123.49 210.24 164.23 164.51 123.55 112.17 140.69 79.14 160.21 173.42 114.85 111.98 102.59 275.45 108.26 196.63 99.8 176.21 244.66 115.72 174.09 250.11 145.28 158.88 92.38 152.85 191.19 276.2 115.92 123.49 127.96 139.33 135.93 109.06 214.59 134.37 102.75 135.52 143.76 152.08 129.03 113.71 161.36 200.44 125.09 98.77 188.26 125.83 73.59 167.33 132.99 116.91 114.07 180.59 102.29 78.25 111.05 108.91 131.18 155.06 197.67 175.79 123.69 136.17 96.03 180.18 154.17 90.73 155.29 146.63 227.08 176.01 148.04 103.11 201.84 130.21 180.61 156.28 135.14 122.47 119.76 197.72 112.01 135.95 109.75 118.46 88.16 139.99 89.87 186.88 158.47 121.67 191.26 226.91 112.4 98.18 172.44 100.52 149.91 153.11 103.1 94.62 151.79 171.97 159.34 144.85 125.79 156.67 79.68 130.17 89.19 83.56 102.76 120.36 211.44 152.72 95.58 244.25 157.55 200.38 132.67 120.52 136.67 147.02 171.56 137.08 179.71 151.78 122.09 191.8 138.99 191.48 125.95 212.22 94.05 260.79 174.64 205.05 133.16 108.25 96.28 180.76 137.22 179.89 108.76 118.12 149.91 137.84 139.95 82.23 125.32 132.19 90.18 121.36 170.42 84.41 108.74 147.43 234.45 69.16 103.2 159.43 179.85 120.31 171.74 187.2 54.05 134.69 213.92 147.31 96.29 130.96 165.83 134.16 103.88 181.56 109.79 133.58 127.93 190.08 139.93 88.17 111.14 44.94 173.04 160.21 98.16 116.28 76.44 95 108.16 100.05 104.58 87.65 195.49 147.45 158.66 82.45 177.46 147.53 195.38 169.71 145.33 108.95 71.69 236.97 113.05 115.67 102.26 127.81 114.85 252.98 102.03 148.74 104.64 195.25 123.22 129.04 186.52 195.6 152.44 132.31 195.54 74.77 178.82 72.97 124.89 217.94 140.29 125.02 95.71 115.08 89.83 172.91 140.92 90.2 188.21 116.11 120.64 187.85 157.36 107.4 122.98 139.87 139.54 144.37 100.74 125.69 171.21 136.62 299.64 161.37 90.93 230.97 112.72 116 201.38 191.4 99.38 178.31 201.32 113.28 93.34 104.99 94.45 175.96 140.85 88.16 115.12 172.17 125.6 137.98 92.32 192.58 217.17 171.41 150.5 167.41 111.54 66.16 126.55 146.56 135.14 157.25 148.23 230.01 144.29 134.91 129.02 220 178.9 138.39 84.14 206.52 133.45 204.79 176 86.03 116.06 132.14 83.48 148.65 177.49 161.45 215.44 206.72 89 102.62 166.01 140.61 151.04 126.33 104.38 196.36 106.08 101.27 163.36 114.78 190.45 205.98 169.4 122.48 117.89 146 140.13 95.74 182.59 119.53 161.21 132.51 128.77 164.86 97.29 164.5 132.99 143.25 196.55 105.69 258.36 166.25 214.71 150.93 123.04 126.27 161.38 191.4 88.71 264.65 172.62 181.54 126.35 86.07 120.12 152.26 110.99 101.54 153.95 179.79 127.1 114.24 151.23 151.78 151.04 92.82 212.64 135.81 193.73 139.06 89.86 155.27 147.23 131.5 74.03 126.94 100.08 76.05 139.52 131.5 99.69 73.72 128.44 108.61 129.18 151.78 126.24 179.88 153.21 233.06 151.35 116.06 210.67 64.23 83.81 161.77 112.84 120.13 223.32 191.68 126.25 109.72 106.07 146.28 173.02 199.71 68.47 80.49 107.26 182.25 119.18 137.7 224.97 146.15 135.05 98.93 91.16 129.08 176.7 214.9 230.83 85.06 203.83 96.55 108.47 138.7 105.4 259.95 245.41 119.07 148.58 199.4 133.95 92.12 196.44 142.65 164.53 132.11 145.54 153.49 109.09 135.28 171.1 100.55 189.28 126.86 166.92 181.14 192.98 214.36 131.75 113.59 119.04 174.08 131.71 158.27 100.06 120.38 152.7 193.77 162.46 113.63 112.77 157.34 106.74 173.75 148.44 99.31 108.09 153.06 109.28 141.29 155.84 105.57 134.24 118.61 175.93 133.98 232.44 129.53 171.33 94.71 240.22 205.59 191.45 124.51 165.22 185.68 172.09 68.16 102.95 151.06 93.77 111.53 139.48 136.76 97.33 93.32 122.74 151.87 225.62 97.57 82.02 276.48 132.82 156.01 134.81 193.59 130.21 146.88 174.46 139.46 125.47 154.34 256.16 136.18 126.36 114.31 120.42 156.51 117.72 107.1 120.46 97.97 116.73 121.46 133.93 133.39 57.41 127.28 76.12 96.8 105.44 147.43 79.63 115.28 119.2 162.86 81.48 93.88 141.1 168.31 124.19 149.3 152.4 118.53 224.45 168.37 164.88 139.51 153.53 128.13 126.09 65.09 112.02 134.45 177.27 135.57 201.67 191 128.16 165.21 122.58 218.84 154.88 216.41 114.63 238.33 159.63 141.89 160.71 104.9 92.1 163.18 98.82 141.56 90.49 85.9 116.53 119.38 257.34 132.18 157.97 174.3 255.02 110.47 160.45 153.64 137.21 175.79 90.04 107.48 90.05 145.63 110.63 123.55 148.02 152.81 132.88 196.57 265.25 111.75 238.96 104.82 147.15 103.24 133.78 84.94 158.76 123.28 146.5 119.71 186.34 109.08 90.21 234.27 198.15 164.44 141.05 104.57 102.81 102.74 137.66 104.59 157.43 119.44 107.88 74.05 89.01 96.61 114.08 197.1 94.36 70.79 118.48 164.44 170.02 123.5 80.69 186.44 171.1 192.44 118.38 99.45 127.04 176.85 138.43 208.12 193.04 131.97 195.22 147.56 127.69 137.66 130.46 227.35 120.68 115.71 145.76 132.22 168.67 157.65 124.37 106.65 271.37 78.08 173.59 131.38 170.53 59.64 153.27 112.47 216.45 154.18 175.43 144.51 129.39 117.94 129.11 122.39 139.15 135.02 141.07 118.39 112.68 141.65 100.22 139.13 142.76 112.51 45.14 131.88 119.55 135.86 238.65 143.5 140.7 102.04 189.81 131.08 123.98 212.49 141.79 221.56 210.72 129.87 180.7 135.74 156.78 151.4 131.94 197.92 91.58 168.88 108.23 87.19 172.38 99.18 169.61 115.97 156.25 146.67 119.64 99.96 237.64 142.55 89.73 121.92 141.54 89.36 144.85 139.24 116.12 140.88 202.58 154.32 161.44 118.53 114.79 175.77 226.13 170.7 177.17 178.8 141.67 157.65 94.84 200.9 155.78 121.69 89.45 166.85 127.38 101.04 126.12 181.82 191.45 91.35 146.37 134.51 172.27 175.63 144.27 179.62 116.9 224.74 203.21 251.09 152.2 101.53 164.72 138.75 229.17 137.42 225.74 165.44 80.24 114.5 122.22 160.08 169.09 152.76 111.13 125.57 97.75 203.7 354.03 135.19 139.13 149.85 131.98 101.75 127.26 79.86 75.7 148.92 72.09 133.96 127.9 110.56 79.9 129.36 131.9 174.25 151.9 127.69 187.44 250.29 110.19 109.36 109.37 164.15 114.9 202.05 119.55 98.44 153.31 189.5 101.56 146.38 193.49 133.56 96.8 151.35 169.15 50.21 182.46 166.98 169.76 57.91 119.38 166.48 67.66 131.7 108.14 153.51 124.53 120.87 221.18 151.44 110.75 128.69 125.55 61.99 106.46 79.65 80.98 95.62 113.19 125.1 144.39 110 206.01 164.33 117.1 77.25 163.22 216.83 96.08 120.98 91.32 166.07 155.7 120.63 84.13 117.21 94 139.22 214.38 209.71 203.07 213.47 186.87 149.72 132.99 136.42 116.05 154 114.95 68.38 107.29 140.83 135.6 102.9 149.22 128.98 123.8 185.37 202.13 100.73 110.83 245.79 183.15 166.05 271.54 139.7 113.11 100.85 189.15 169.29 171.87 121.18 138.4 108.71 120.98 179.99 114.84 174.52 218.64 104.24 160.07 141.98 102.77 156.82 86.37 188.2 179.64 137.16 82 115.08 101.03 146.09 129.69 215.57 64.68 130.08 150.26 146.39 157.74 100.06 132.88 184.82 148.31 143.81 214.94 275.65 180.69 126.01 188.7 256.91 256.09 133.53 189.43 148.8 77.03 91.96 157.51 94.13 214.29 151.65 149.66 113.04 150.15 100.92 161.75 112.86 151.04 113.76 132.9 76.61 128.36 221.11 105.84 139.17 121.89 101.55 132.91 163.44 102.91 109.18 193 233.08 200.59 213.77 175.21 87.92 102.88 151.21 204.32 115.79 131.64 253.74 132.59 133.26 133.27 231.77 205.08 150.49 105.13 162.75 134.26 184.6 144.5 100.97 185.57 99.92 128.93 97.23 199.24 137.57 76.32 175.94 113.72 174.51 143.79 87.12 171.83 133.18 157.68 103.1 164.36 152.89 167.41 125.73 133.64 127.68 124.45 133.47 223.47 242.71 146.01 112.66 126.68 126.23 172.45 98.37
68.53 57.02 86.63 107.03 86.67 56.37 131.86 98.4 80.29 88.32 87.83 87.13 68.29 92.85 36.86 48.86 82.39 48.96 72.17 91.34 51.78 123.34 53.83 101.02 49.72 85.56 58.84 111.84 63.29 86.92 70.22 63.15 77.62 86.61 56.67 122.03 79.89 67.76 91.85 53.22 58.25 90.95 55.95 79.09 66.34 81.29 83.21 53.95 55.41 125.26 72.9 86.95 88.9 98.05 56.12 53.52 71.44 51.94 72.61 88 52.15 72.54 61.61 69.55 82.32 92.01 86.53 91.18 59.19 48.35 100.44 78.05 95.67 114.42 75.21 51.83 78.37 101.04 68.9 61.41 123.29 65.91 124.26 95.21 54.47 56.75 48.73 62.96 63.01 67.18 57.05 87.35 81.31 61.73 60.92 88.2 70.7 68.47 71.5 37.54 66.05 79.55 78.05 74.55 101.99 37.59 94.75 55.52 73.47 44.86 87.83 90.3 65.96 88.16 94.08 46.46 87.66 85.5 39.46 67.4 72.86 50.14 105.98 84.71 74.12 80.22 88.4 77.42 75.24 64.29 68.54 95.17 54.88 118.82 53.72 97.4 57.15 74.83 69.21 69.14 66.86 52.42 48.09 48.55 90.82 92.33 56.25 54.86 125.48 61.88 46.84 85.07 79.74 56.34 109.73 80.1 119.39 101.01 97.52 68.34 120.41 80.98 71.18 66.21 118.85 73.3 56.65 90.5 77.29 43.57 45.73 79.69 46.75 52.7 98.06 63.63 67.28 87.74 76.37 74.42 76.62 87.58 129.1 57.61 60.98 67.86 36.17 106.42 72.55 159.73 89.73 70.86 64.76 85.81 129.91 103.68 45.13 87.37 68.46 74.99 104.12 56.9 69.85 38.45 98.32 52.4 102.49 72.07 51.64 35.8 73.03 80.95 95.37 58.32 63.25 81.09 66.86 87.85 54.2 94.86 53.21 91.86 65.62 58.82 110.16 63.32 42.69 109.77 74.64 89.13 83.99 51.19 85.82 80.03 62.92 88.25 68.53 115.48 65.46 52.55 66.9 66.12 86.81 61.53 69.48 72.13 72.19 69.74 51.52 69.47 71.17 88.91 68.28 52.58 83.99 53.45 112.93 50.51 91.83 85.72 89.19 44.93 53.69 69.85 84.7 74.2 80.94 106.7 124.45 73.96 60.85 32.44 89.04 81.23 45.69 75.89 64.15 66.26 53.98 96.7 133.72 98.12 83.32 104.7 68.24 44.17 89.51 74.56 67.87 80.01 75.65 81.09 85.94 66.08 61.36 69.8 78.31 59.5 90.89 51.18 95.91 74.84 82.15 69.35 68.35 80.25 39 51.75 62.54 35.13 62.76 55.16 53.3 58.77 55.69 56.66 76.16 43.35 105.48 67.36 87.72 62.23 76.01 68.87 49.69 84.27 101.22 37.25 82.45 72.27 55.33 58.48 66.28 60.04 79.9 66.18 52.61 75.38 88.84 39.27 97.04 76.65 124.26 70.17 83.23 62.59 78.62 97.06 92.35 85.44 114.99 52.54 129.7 89.64 77.79 62.18 147.29 55.13 48.16 58.92 87.36 39.95 62.63 85.02 97.59 92.47 97.71 100.55 58.74 91.69 97.1 50.98 84.57 67.51 74.15 81.29 63.66 95.32 86.82 46.05 125.25 69.58 52.97 33.96 88 121.25 75.27 105.9 67.39 62.24 92.71 78.51 67.46 46.45 82.23 68.2 40.88 58.63 105.83 54.32 67.72 90.66 61.41 76.92 84.95 67.04 105.48 59.62 64.72 86.59 109.38 61.38 92 78.87 73.15 77.63 84.49 59.55 82.79 63 87.99 42.87 77.08 64.34 77.58 65.64 64.48 59.44 47.21 40.21 94.26 98.5 55.93 92.59 65.02 78.8 119.87 107.11 72.35 104.23 67.09 61.71 89.51 74.51 65.25 70.73 75.3 57.71 65.46 71.7 100.23 83.61 76.73 117.11 85.1 63.15 71.45 90.13 60.24 61.22 52.62 62.32 68.16 86.52 177.67 65.13 76.95 62.96 73.2 61.32 74.79 64.53 49.95 82.65 75.68 90.53 72.8 95.1 63.58 97.86 114.28 83.72 56.88 62.93 90.27 73.43 72.52 61.4 58.65 87.4 86.17 95.9 47.42 53.63 59.78 92.78 98.16 54.55 68.04 53.04 105.99 97.81 39.64 69.95 101.18 127.42 71.15 51.69 74.98 67.73 86.03 49.54 93.22 57.58 98.18 69.96 75.92 59.26 69.14 70.59 93.41 101.89 75.02 65 90.39 88.99 83.49 66.75 89.67 95.94 41.07 40.12 70.2 91.65 70.18 92.03 59.11 83.93 56.03 92.78 122.81 104.3 77.7 159.43 55.46 137.25 78.7 88.41 145.93 68.19 57.1 99.04 59.14 64.71 79.41 64.93 89.25 79.73 62.8 71.32 96.87 82.44 81.58 93 66.48 69.74 42.5 87.2 91.14 84.9 54.71 102.47 104.73 79.62 60.09 93.23 66.4 60.95 105.41 94.97 97.18 59.43 81.63 89.88 91.59 110.66 67.03 76.65 58.29 61.53 68.53 93.58 122.01 71.27 67.02 45.29 78.17 72.39 61.65 80.01 50.68 53.5 80.45 78.89 122.43 61.68 44.05 55.93 95.84 51.41 86.06 63.86 57.34 61.74 94.42 75.55 85.26 75.09 69.93 67.81 71.49 80.16 71.22 84.74 75.9 90.82 83.93 76.53 72.57 93.86 134.91 77.35 62.28 66.95 57.19 78.67 93.21 75.8 39.03 74.61 60.75 71.53 69.15 65.39 44.9 92.1 71.01 68.76 75.03 147.01 75.82 65.7 45.56 89.59 87.35 71.48 89.79 94.02 47.18 69.7 68.55 70.38 84.45 85.79 48.82 119.47 97.34 69.09 75.72 68.9 100.54 74.96 92.32 80.9 112.64 48.13 43.74 62.37 41.59 89.99 70.63 91.96 75.93 70.41 117.16 72.72 63.97 78.47 70.71 63.89 119.75 74.55 60.3 59.62 100.55 113.05 47.56 65.66 70.2 68.72 88.8 91.11 101.75 76.29 170.47 156.39 47.74 63.73 50.68 80.33 68.25 74.42 80.63 42 52.6 85.42 75.14 64.78 140.54 61.4 56 96.03 86.51 86.78 61.75 58.37 124.34 77.71 91.76 85.7 133 51.68 92.15 50.23 97.13 77.53 62.07 84.66 60.13 71.47 56.38 95.52 90.96 67.02 42.36 94.93 80.34 81.88 71.78 76.62 100.18 98.29 107.1 55.63 101.31 85.16 107.56 83.01 67.59 75.78 70.19 89.23 78.94 109.52 96.37 43.85 98.82 65.2 61.01 76.78 78.39 85.77 64.07 105.19 80.03 49.88 89.84 94.94 73.57 59.2 77.32 77.29 64.59 114.32 60.72 140.8 128.23 115.65 74.63 68.3 143.87 69.05 76.67 52.37 47.65 76.16 80.35 57.9 80.55 75.08 62.68 38.87 40.77 77.86 63.1 112.16 94.15 62.09 91.44 78.47 64.51 89.45 85.73 66.48 127.66 65.95 74.39 59.5 103.72 112 57.45 60.79 69.17 69.6 128.82 59.18 66.15 84.77 90.97 92.06 116.41 60.09 95.22 71.34 77.8 86.44 79.51 62.71 70.63 48.02 109.64 78.1 77.1 110.7 54.52 72.67 86.26 92.26 72.46 72.39 109.4 44.87 83.86 115.49 72.62 86.93 60.16 101.83 64.25 106.87 61.16 94.93 99.55 54.15 62.49 94.98 57.79 118.24 57.88 88.52 53.83 97.15 79.77 50.99 90.25 43.59 76.18 97.82 45.33 96.51 99.48 98.85 56.32 55.72 93.6 102.81 68.55 50.67 82.89 63.05 69.64 81.47 77.31 106.51 92.01 44 83.82 81.26 85.68 69.77 62.94 32.59 67.88 56.19 73.88 74.93 40.41 42.76 38.41 59.33 105.43 97.61 98.91 90.71 63.61 48.45 60.25 102.25 52.44 109.35 81.7 105.88 60.53 86.45 90.27 73.39 110.27 50.6 75.41 125.15 83.07 83.53 60.68 97.48 101.29 71.55 60.54 80.36 75.04 66.97 73.04 86.02 68.43 105.28 78.26 54.01 87.43 54.16 55.58 81.71 43.46 72.08 76.57 38.61 46.94 86.38 69.5 68.25 66.72 101.85 55.26 78.07 60.4 101.69 72.37 80.57 60.59 84.97 35.27 52.34 69.99 68.95 74.85 75.92 126.55 65.87 55.26 90.72 68.5 86.02 73.14 65 117.21 135.33 99.81 69.63 74.93 52.96 74.62 113.53 74.31 65.11 82.36 80.46 143.38 63.17 88.26 72.81 47.55 73.06 80.85 74.32 95.07 81.35 63.18 83.68 93.37 86.36 71.63 78.79 45.05 41.91 82.95 96.65 34.43 90.06 88.82 48.82 120.31 74.27 78.28 68.56 84.34 71.81 52.9 74.34 57.39 84.24 101.83 68.46 71.85 69.99 68.22 63.34 85.14 95.77 48.83 103.48 75.69 59.54 65.29 67.26 100.18 66.65 88.63 89.3 111.76 89.89 94.3 90.4 67.87 69.31 93.75 53.89 64.37 81.75 76.12 58.96 55.69 65.74 66.52 69.82 94.78 61.43 109.23 40.05 58.89 47.66 82.61 72.93 80.71 82.77 47.53 63.22 102.63 94.34 80.1 102.89 70.47 72.37 88.15 94.57 74.59 57.23 91.29 63.87 76.32 104.45 60.62 63.71 70.79 90.22 69.35 66.65 76.92 64.57 81.34 81.74 71.59 60.43 54.78 134.86 57.67 52.58 61.94 53.09 94.96 93.82 90.58 141.52 58.18 116.82 48.4 83.4 64.03 88.45 85.81 119.55 78.39 122.06 54.31 95.86 92.82 111.59 58.87 77.82 72.85 102.83 81.7 40.17 61.91 75.96 50.86 61.93 109.2 103.08 61.8 73.16 75.61 140.82 101.05 72.08 85.74 45.95 86.36 91.48 57.52 55.26 61 77.03 80.85 72.08 57.86 86.13 69.94 69.75 67.26 81.33 55.61 106.4 68.78 46.13 56.92 71.37 83.98 107.53 61.85 90.78 136.12 90.39 46.38 78.88 82.99 92.31 47.51 81.21 53.49 55.76 101.97 103.34 89.56 85.05 64.3 64.8 71.92 85.13 62.9 77.46 63.2 44.68 78.37 62.89 101.64 70.09 83.54 54.31 43.44 87.34 65.96 97.76 96.42 79.78 38.67 68.18 88.72 80.72 63.74 66.13 86.68 80.84 81.9 92.38 64.37 75.44 54.44 74.92 55.58 61.16 98.92 108.88 48.02 55.79 72.02 91.92 62.97 77.22 79.58 69.36 93.73 95.89 67.57 33.39 85.37 64.35 140.2 57.29 61.14 70.15 77.42 52.66 104.88 79.38 106.66 66.2 98.16 102.9 68.54 105.24 65.54 89.43 91.35 94.36 93.19 59 83.87 95.98 108.53 78.38 68.31 72.4 59.22 47.15 99.65 63.21 81.87 80.76 122.05 94.78 92.19 54.51 84.5 63.82 60.61 42.76 58.43 95.24 96.11 116.67 72.83 101.62 64.01 88.1 91.68 83.71 60.22 70.63 43.08 54.94 162.65 106.85 66.97 109.73 119.97 88.32 100.7 55.42 84.5 102.9 147.18 122.79 92.72 75.27 95.83 67.81 48.03 118.17 74.44 67.2 52.24 52.61 64.97 67.21 40.59 97.4 47.03 57.62 65.6 35.22 61.2 77.46 83.08 123.95 96.88 90.07 63.23 74.05 76.34 84.17 65.65 62.38 112.65 97.47 108.21 79.87 130.82 73.86 69.85 73.53 82.96 75.24 67.08 42.94 72.29 190.39 112.19 103.7 121.76 91.44 68.72 35.22 80.78 100.31 59.23 78.07 57.12 85.46 75.03 88.14 67.29 85.99 89.32 56.74 54.58 89.2 56.78 62.9 74.04 68.65 122.15 47.81 74.03 76.1 60 59.64 127.91 72.64 76.36 116.28 81.66 100.9 51.37 102.81 70.76 73.77 66.55 115.75 96.76 63.53 65.28 88.08 52.03 91.4 74.16 80.91 35.26 78.23 76.72 54.39 80.05 66.67 61.27 65.28 100.28 62.92 86.5 82.7 34.95 87.11 70.61 71.61 99.3 86.53 60.84 72.71 78.64 88.41 95 88.7 57.17 79.63 94.83 89.8 66.41 72.08 79.11 66.28 61.56 42.98 63.26 60.37 79.88 74.13 83.88 71.23 88.89 78 71.2 78.53 112.18 73.63 42.63 76.15 114.69 53.9 109.47 60.56 49.85 86.54 57.5 102.07 76.95 67.25 96.94 73.82 61.43 71.41 62.17 77.21 60.93 31.59 49.76 118.55 39.86 65.17 130.24 81.43 115.29 66.09 94.96 86.55 104.4 59.66 74.18 58.33 70.95 97.75 53.8 92.45 73.03 78.77 63.06 93.17 129.9 74.96 77.05 74.12 82.27 78.31 73.62 37.85 66.12 69.41 96.17 130.63 55.09 69.01 91.98 84.6 86.59 69.06 95.82 83.16 66.76 58.23 134.19 109.71 47.82 118.07 97.12 51.15 85.7 84.49 42.77 86.79 63.29 52.38 82.32 69.44 73.39 49.5 90.23 50.43 88.24 117.76 75.53 79.18 75.16 80.71 73.36 103.58 102.73 65.21 45.01 109.54 102.49 59.56 142.13 34.37 79.94 54.67 122.52 75.21 104.91 89.65 59.41 70.01 78.98 70.82 115.22 70.43 53.95 63.76 102.28 73.2 144.18 71.69 116.3 61.82 83.06 107.06 77.17 80.02 67.54 86.45 113.29 61.39 67.02 71.95 91.44 87.53 69.13 54.57 63.6 77.3 88.4 53.24 89.01 75.61 80.09 65.05 49.78 73.15 50.87 78.85 54.41 39.86 70.2 66.43 31.57 64.43 64.5 77.48 72.79 45.13 112.82 65.24 90.62 86.58 101.76 96.6 72.14 83.46 67.58 46.22 44.38 78.6 86.28 67.63 65.25 35.29 86.2 91.24 84.52 47.56 56.23 95.01 62.55 39.4 56.62 83.81 68.39 97.06 144.65 72.28 136.09 80.44 60.55 40.03 110.26 102 46.29 115.14 67.4 44.95 81.81 86.75 51.28 59.65 91.94 61.57 87.69 70.48 64 58.77 88.68 96.56 71.88 122.3 71.13 69.38 78.89 70.17 121.35 84.92 77.37 101.19 66.42 77.51 117.08 57.17 84.47 69.41 89.31 56.32 85.71 65.82 90.04 88.77 46.01 117.16 110.8 75.08 56.63 47.46 52.47 37.71 87.19 71.47 64.36 67.06 45.23 67.35 97.49 83.58 62.49 57.36 105.97 77.2 75.93 85.27 74.48 57.94 57.86 79.13 59.14 67.18 66.21 96.3 83.68 56.33 94.37 63.85 57.44 49.75 47.47 76.02 41.64 97.27 75.89 63.3 80.22 80.36 96.87 83.54 75.09 64.96 69.71 76.65 76.8 58.31 55.44 35.05 52.85 49.47 91.27 109.1 88.01 77.36 79.82 76.02 109.51 67.37 70.11 110.38 86.52 41.31 91.17 59.03 77.76 86.28 57.91 68.67 74.61 94.15 90.91 69.82 63.63 59.74 53.31 82.2 58.31 75.95 50.86 55.55 74.21 53.73 65.28 98.11 61.82 90.97 45.71 112 82.3 41.89 85.17 57.93 83.89 80.13 51.8 55.71 62.69 99.3 117.65 82.71 60.8 58.15 69.96 111.14 66.95 64.32 77.92 46.22 77.43 85.08 75.85 54.98 101.4 83.54 67.93 80.05 57.51 61.02 118.42 73.54 50.8 83.18 104.81 64.85 97.66 64.42 83.93 88.46 68.93 101.91 89.61 73.24 94.86 80.39 76.64 76.41 59.13 57.19 55.75 77.32 59.18 108.25 51.78 70.94 72.17 92.62 67.96 71.12 90.85 77.31 106.05 83.92 109.63 66.65 72.5 128.91 44.4 37.2 85 80.14 87.65 71.92 70.97 113.36 81.18 71.7 83.06 72.04 109.7 57.2 102.55 114.98 92.33 70.1 74.76 80.22 89.25 77.99 82.05 84.08 48.16 75.82 81.34 94.45 98.38 94.1 109.67 49.25 68.72 58 55.98 51.17 94.89 67.38 100.64 63.61 99.61 90.58 122.45 90.61 123.35 73.34 74.89 76.53 144.83 122.82 82.54 90.21 79.11 59.2 69.48 96.2 77.17 102.59 70.58 84.52 79.81 89.47 96.46 81.54 67.44 66.61 112.72 64.54 82.57 46.9 79.37 76.69 93.87 83.35 85.93 104.21 108.26 90.03 93.11 58.58 119.91 74.38 124.48 84.91 73.04 58.27 45.57 110.71 77.12 82.84 65.69 75.08 70.84 70.34 79.89 82.76 72 99.67 88.37 59.5 68.18 102.08 86.32 89.54 62.25 120.86 56.22 73.28 106.34 87.51 88.7 72.38 56.32 70.03 48.46 72.28 70.85 84.33 79.93 59.95 87.31 69.95 48.34 100.28 39.25 78.08 62.52 66.16 49.91 58.42 73.26 83.87 68.63 55.37 57.2 91.5 78.26 93.89 77.49 61.57 131.82 75.03 104.02 68.97 74.61 54.14 68.44 96.12 104.23 85.34 75.62 92.85 88.21 65.61 52.36 68.33 143.33 75.44 66.76 34.8 79.54 64.17 77.09 91.71 57.9 60.92 95.9 56.13 45.54 62.31
37.07 38.14 28.89 40.92 31.99 27.84 50.58 31.26 35.75 30.55 50.41 42.55 47.56 42.9 48.12 27.71 28.44 53.59 27.73 35.16 34.35 38.42 45.15 34.87 37.26 42.24 23.24 75.46 39.88 66.92 35.27 32.52 59.49 49.18 35.44 34.66 68.35 58.45 31.96 49.15 44.66 28.36 33.38 35.55 48.66 24.96 57.65 48.13 53.23 24.72 39.45 29.46 27.06 40.42 35.73 34.96 47.63 34.28 40.39 33.08 52.29 37.79 31.55 41.91 31.89 48.17 24.81 56.77 36.74 31.39 31.13 47.1 56.06 48.83 57.66 27.97 64.79 28.13 28.91 31.28 25.73 38.6 24.74 47.55 31.78 27.51 32.41 23.73 33.55 23.09 30.29 29 31.57 60.91 37.16 28.72 46.28 53.54 43.77 31.11 45.78 24.41 57.2 24.78 38.93 45.1 29.26 52.81 30.01 65.59 47.03 35.13 52.37 41.11 30.18 30.1 27.52 36.15 31.82 65.74 34.63 27.03 35.28 57.31 29.37 26.21 47.88 65.05 66.59 50.83 33.09 48.58 54.59 34.62 82.17 43.37 29.3 48.71 42.74 30.5 38.33 46.77 52.19 46.23 38.49 35.54 28.29 26.66 55.14 30.36 61.88 42.84 30.4 53.8 41.4 21.94 38.62 24.96 26.82 52.62 38.49 26.13 60.15 52.65 48.74 39.35 31.31 34.26 47.21 38.98 40.83 38.52 34.76 51.17 36.26 42.17 33.03 24.5 35.37 35.9 36.77 21.89 67.12 40.83 35.56 33.14 41.84 27.87 34.37 38.64 26.91 65.93 33.52 26.8 31.98 39.49 25.24 29.09 29.17 30.09 37.81 47.27 56.53 50.51 42.01 29.29 53.4 30.78 28.9 32.78 47.56 23.31 44.54 54.22 35.62 38.72 34.2 25.64 27.32 70.68 43.69 29.06 31.28 42.55 40.24 38.3 27.63 34.99 42.27 64.42 28.2 27.7 61.6 49.12 61.29 49.95 32.19 35.44 25.92 37.45 40.01 32.74 24.93 24.35 48.41 32.74 83.2 56.08 41.97 35.93 44.14 33.8 55.28 45.01 53.69 24.75 48.15 30.73 67.26 31.49 22.34 36.17 48.12 57.19 27.51 42.19 41.87 41.4 52.06 36.07 42.76 44.44 46.81 39.82 43.83 53.44 60.3 34.94 30.34 59.81 38.91 52.11 47.72 63.83 42.68 23.15 49.36 27.16 32.89 28.59 25.38 32.12 60.16 71.73 38.46 26.61 54.8 35.69 35.09 64.31 33.36 50.34 31.06 32.22 30.15 32.44 29.1 55.12 34.28 31.48 29.36 37.34 58.22 29.1 28.7 68.19 48.44 38.13 31.34 28.74 43.19 32.08 30.39 23.76 41.85 75.92 37.38 50.13 78.71 29.95 41.49 27.55 72.97 28.72 36.87 32.42 39.52 40.87 31.68 52.1 31.13 42.69 32.21 46.56 38.2 30.1 31.9 33.19 43.39 29.6 26.24 29.31 42.82 29.6 29.46 54.36 40.11 45.93 36.95 30.64 37.76 29.56 34.29 24.35 46.5 41.36 29.1 36.91 36.2 37.47 25.86 26.86 60.68 52.74 30.24 48.25 57.8 35.36 35.29 46.05 28.71 26.16 33.2 36.39 65.53 51.4 25.12 30.6 30.32 28.36 23.7 41 26.2 30.23 34.18 56.12 41.95 32.64 30.25 44.85 39.52 25.54 37.23 62.8 47.77 37.29 36.64 43.38 40.5 42.72 76.73 32.81 34.67 28.48 69.65 32.5 40.81 38.41 38.79 36.62 33.04 33.32 55.39 36.08 47.46 42.81 31.52 29.64 55.7 68.69 41.73 27.08 36.78 29.93 49.87 29.72 54.65 35.86 63.35 50.56 61.58 60.98 27.04 50.86 26.96 49.73 53.71 31.26 30.45 34.07 45.72 31.72 46.23 68.44 35.4 34.96 29.61 67.05 55.35 42.57 33.35 49.57 27.56 34.55 31.37 60.5 31.1 60.42 27.8 55.68 23.86 23.29 38.36 26.62 31.79 26.27 55.83 31.31 32.75 27.97 56.58 54.76 30.47 29.84 30.49 42.98 47.54 40.28 42.59 25.36 30.99 43.32 32.34 44.04 46.75 38.33 23.7 52 26.19 42.75 24.96 42.47 33.98 29.94 24.76 30.66 36.44 32.71 39.81 32.41 34.49 29.37 39.32 29.01 33.49 27.12 38.68 29.11 37.47 55.04 36.54 57.2 33.88 48.35 45.74 34.06 38.83 59.63 42.83 44.15 24.43 25.96 33.34 45.72 38.96 42.96 47.5 42.4 32.59 40.4 30.1 61.56 34.5 31.15 32.53 29.55 40.74 48.22 33.26 43.27 32.73 35.72 22.98 34.82 42.05 56.17 42.36 30.68 28.48 33.56 47.83 35.63 29.71 35.51 41.27 38.66 22.97 34.43 25.44 43.15 35.79 34.56 35.54 67.31 28.21 37.04 26.31 29.38 67.91 48.41 56.42 23.84 35.42 42.37 32.87 32.13 60.99 30.5 38.41 51.03 50.67 49.08 37.55 33.02 37.4 30.67 51.43 37.12 32.18 38.15 31.02 47.61 48.14 47.48 31.06 49.04 25.19 52.41 35.96 43.34 60.11 37.44 49.68 54.06 26.05 22.92 29.22 31.14 35.61 37.27 65.72 37.78 30.59 40.66 28.41 30.92 31.24 27.7 42.57 28.29 35.69 29.48 36.68 39.52 36.72 34.88 25.05 34.52 52.74 23.5 41.29 34.26 41.33 43.14 28.59 30.1 82.32 22.82 39.55 38.22 42.98 31.98 47.17 42.16 38 27.76 26.47 28.21 32.02 32.55 25.63 30.63 32.54 34.45 39.8 31.77 39.03 46.76 38.69 41.27 41.93 35.48 33.82 53.51 53.63 33.87 27.96 26.96 41.89 44.37 26.85 41.93 33.9 41.51 39.44 37.43 41.59 56.19 35.42 37.31 25.51 25.96 49.69 78.46 39.75 41.18 55.25 96.16 39.94 35 25.08 26.18 33.86 26.74 37.06 54.95 33.07 31.78 35.09 38.76 32.07 52.84 46.03 34.65 67 37.71 28.29 31.52 38.33 50.77 46.74 49.94 33.93 30.72 37.75 60.43 34.91 30.86 32.16 40.06 40.98 32.65 52 28.29 46.04 51.02 27.97 41.34 33.01 29.26 56.09 49.26 32.41 33.69 35.51 77.51 44.34 42.53 38.16 29.07 43.62 44.43 36.62 48.95 39.17 30.79 34.91 43.26 27.47 35.03 31.23 33.71 55.69 57.59 53.65 39.01 25.19 34.33 33.45 35.41 28.53 58.51 38.89 47.82 47.82 39.88 44.94 38.81 57.77 26.29 40.25 63.37 68.58 63.19 52.57 43.72 36.76 43.15 49.04 28.99 28.63 53.95 25.67 44.05 56.34 32.34 54.16 25.4 30.17 34.69 25.35 28.51 53.61 40.19 34.29 40.26 37.6 53.56 39.61 48.58 26.83 54.84 56.58 56.05 36.45 35.69 38.37 30.75 46.81 43.77 35.91 23.81 41.66 59.27 32.87 29.05 49.76 43.43 26.28 25.93 33.35 29.74 32.94 39.58 39.24 48.5 60.27 29.38 38.25 42.82 40.68 32.67 35.51 76.15 26.77 50.32 23.72 40.34 54.21 61.94 48.88 42.45 25.34 40.32 38.18 39.06 26.61 45.76 37.95 47.67 43.85 32.14 38.59 54.71 52.08 55.93 63.82 43.81 74.09 56.18 26.76 44.95 67.94 31.03 99.43 36.99 40.58 63.66 29.14 31.2 40.56 27.63 42.79 29.03 26.39 29.99 22.4 36.73 31.85 33.79 52.63 66.16 36 35.06 26.87 58.35 29.46 23.74 47.86 52.16 42.49 26.28 29.38 33.78 49.12 46.43 30.32 29.32 28.56 66.5 27.95 46.71 38.75 31.73 26.69 28.23 42.12 35.23 31.08 40.41 43.45 39.6 40.98 20.83 40.87 35.92 33.4 29.24 39.2 55.9 29.17 42.98 36.43 34.03 30.45 34.47 54.63 33.72 25.36 45.16 49.35 23.45 31.16 22.94 41.26 29.66 33.15 30.73 27.05 31.73 25.13 85.83 25.03 47.77 57.55 35.18 28.89 35.72 32.95 30.42 35.83 35.23 38.36 73.4 28.04 40.16 40.24 32.14 35.48 31.91 21.86 44.96 36.58 51.58 36.49 43.27 62.12 49.56 32.36 39.02 45.03 37.29 51.24 30.08 25.36 41.47 39.88 34.28 46.79 46.59 33.72 27.78 34.93 26.15 31.4 35.29 24.46 42.58 36.43 34.26 52.94 27.36 37.17 30.88 26.3 35.15 39.89 33.79 51.76 36.36 46.2 48.89 68.55 24.75 32.42 25.31 49.55 51.46 60 41.49 50.15 31.57 53.63 31.79 29.8 32.78 29.77 47.77 35.28 35.95 29.66 30.59 38.97 39.89 62.15 35.65 31.48 54.53 57.08 29.61 34.91 28.24 42.24 28.88 29.86 33.52 50.36 35.37 33.96 40.19 41.29 44.16 62.27 54.4 27.06 29.06 41.21 37.71 40.95 44.41 42.4 33.98 42.87 36.71 41.09 43.71 41.71 33.23 85.49 36.89 39.77 31.86 30.16 44.35 39.42 56.05 45.59 34.05 38.43 48.54 24.49 42.16 42.3 44.26 30.09 29.05 33.23 23.62 26.1 25.33 33.3 26.87 26.87 31.85 25.9 27.35 21.84 34.32 30.8 28.95 46.77 25.11 57.21 27.46 29.84 34.5 32.62 35.76 47.71 41.36 26.31 47.4 50.96 49.7 45.33 34.61 40.27 64.51 44 34.47 31.54 39.61 25.21 31.46 48.77 32.86 35.53 38.47 33.78 36.82 35.1 66.8 26.17 43.59 26.55 45.91 43.08 28.98 34.69 48.17 46.68 33.29 35.13 30.19 61.89 58.65 29.39 37.59 32.25 32.75 33.85 53.99 34.43 44.39 29.08 33.93 31.84 38.16 39.05 25.79 38.26 48.17 32.01 40.71 31.78 28.23 23.58 59.6 35.53 34.31 34.31 24.92 35.08 30.98 69.77 38.65 29.77 39.35 46.19 73.27 30.92 36.24 32.8 34.77 43.25 26.69 42.42 41.26 36 82.73 53.34 27.38 34.71 63.13 24.58 31.68 27.24 29.87 50.17 30.87 63.67 44.06 41.44 39.61 35.26 73.48 47.01 29.71 31.5 23.79 23.34 41.75 38.43 32.14 35.23 39.29 28.42 30.56 35.51 30.87 28.53 45.86 25.08 28.01 27.59 32.95 30.41 31.83 31.04 32.92 36.6 53.41 49.71 26.62 34.78 32.72 24.35 29.06 33.3 42.46 36.6 35.02 42.56 42.83 27.61 32.67 35.35 56.43 25.89 37.85 46.8 30.46 38.14 52.6 32.6 30.04 51.24 43.3 31.69 38.41 26.94 48.86 34.33 25.01 40.36 60.12 20.28 33.83 49.8 66.79 25.46 50.12 50.12 25.34 48.53 34.85 35.76 47.74 31.51 34.85 41.07 34.29 39.55 28.82 51.63 35.99 28.61 34.67 39.79 43 60.39 27.79 45.46 37.18 32.04 39.76 35.76 69.08 46.19 33.04 60.94 25.61 44.67 32.09 59.66 48.83 27.59 35.56 54.31 24.12 33.17 39.63 40 39.02 37.17 47.45 32.52 22.27 28.22 52.61 50.45 32.69 28.63 21.11 26.7 34.39 30.39 33.28 83 24.97 24.47 31.29 27.88 38.66 28.37 26.12 24.44 30.28 68.11 45.32 53.49 29.52 41.39 40.47 36.04 29.91 37.62 64.46 42.33 53.49 40.32 52.92 27.57 51.74 39.82 61.2 48.07 27.64 45.67 26.73 38.08 22.86 32.67 32.93 53.62 33.52 35.14 36.53 36.57 42.32 29.19 45.57 44.45 36.58 37.24 42.88 48.09 46.98 35.96 26.19 24.81 44.78 30.63 35.63 47.06 39.84 39.77 26.32 32.94 35.67 45.63 24.63 30.46 32.94 44.68 43.53 52.46 35.58 39.74 50.67 43.59 22.41 37.82 29.25 39.46 27.06 34.89 30.81 45.13 52.11 36.47 67.06 56.41 38.94 28.41 61.34 30.75 33.96 48.1 48.82 39.23 41.42 41.18 49.31 40.78 59.4 50.48 23.94 29.35 35.18 41.85 53.57 54.69 28.47 24.42 58.32 33.91 36.67 50.54 43.55 47.77 28.99 38.65 44.56 29.61 25.24 47.47 32.96 30.3 48.56 48.76 58.5 28.88 35.13 30.33 47.85 27.33 32.65 66.36 56.62 25.43 30.45 40.31 25.68 55.49 37.89 34.13 62.46 29.85 49.81 39.44 38.54 33.6 59.09 47.52 27 42.42 31.69 54.45 49.88 48.01 43.96 36.29 25.6 37.56 44.96 37.76 35.17 27.92 30.78 36.52 28.51 54.87 31.55 48.93 47.78 34.76 32.44 56.96 35.64 50.44 30.44 26.21 27.22 61 43.33 27.23 33.07 27.28 28.57 22.78 28.73 49.62 40.35 36.78 37.1 26.29 27.18 34.5 44.34 39.13 37.95 38.64 34.28 30.01 32 30.23 42.01 38.97 34.92 26.36 34.94 44.57 38.55 30.43 33.3 39.03 37.97 26.08 34.62 70.25 55.21 35.15 33.95 48.8 35.07 47.21 71.51 49.36 30.47 26.39 35.89 32.59 28.07 30.04 76.52 30.66 48.84 49.46 37.9 43.9 35.02 59 29.63 30.32 77.47 33.28 35.22 37.91 32.3 57.4 45.98 57.18 35 49.07 28.11 45.96 44.03 47.78 27.52 38.1 37.13 35.85 38.2 29.49 28.84 33.86 25.46 40.25 38.13 26.08 50.14 38.62 30.8 40.09 23.81 27.58 35.91 31.99 57.33 32.51 38.47 29.41 32.8 32.07 35.53 24.85 30.12 39.4 35.51 36.64 30.17 55.5 33.56 39.43 49.56 33.14 28.5 75.62 30.72 40.98 36.69 49.37 31.99 45.22 66.62 55.27 36.41 38.18 28.38 39.93 73.11 27.76 26.94 54.52 32.54 34.27 27.84 35.14 50.41 38.19 32.25 32.48 30.28 42.82 26.05 37.52 30.65 30.17 45.95 46.5 36.39 26.99 24.62 34.07 45.8 44.73 47.2 30.22 41.4 29.69 47.11 51.61 35.52 32.92 23.13 41.04 40.69 48.54 24.27 43.55 29.51 34.96 26.22 32.62 29.4 37.59 73.1 49.71 31.2 22.57 30.14 28.37 31.63 29.79 28.48 41.42 36.19 34.37 24.93 31.02 30.42 37.72 42.53 32.39 49.63 28.13 42.14 32.38 59.36 58.85 32.31 31.72 35.89 35.46 30.42 42.09 38.9 38.14 58.61 57.89 40.73 38.29 48.3 27.41 35.62 28.48 37.57 26.82 44.2 52.14 62.75 64.67 92.58 27.37 51.87 27.79 27.05 43.88 35.62 29.01 25.61 45.87 32.61 43.6 36.93 57.42 34 29.06 40.68 25.16 48.23 25.82 65.57 48.49 32 37.39 44.94 29.3 29.82 30.6 29.58 32.1 43.14 43.73 43.38 40.27 32.15 26.88 29.65 47.21 30.39 53.18 31.54 48.59 33.42 45 44.71 23.49 44.61 31.35 36.79 56.01 56.17 36.15 50.8 20.08 39.94 24.45 30.71 90.18 39.72 35.64 28.09 34.4 65.44 72.87 45.87 48.74 29.14 43.53 26.65 25.32 38.95 35.65 31 26.59 31.74 32.68 36.32 35.72 34.76 33.25 24.88 36.41 44.84 43.14 46.62 70.65 46.08 31.73 34.54 55.51 27.27 33.63 38.25 37.52 46.22 40.46 24.18 37.07 36.59 54.06 32.49 70.99 55.76 41.57 58.65 29.11 33.9 36.41 46.81 28.46 65.34 29.25 67.98 39.54 28.41 38.83 43.63 39.67 28.43 30.46 34.04 29.24 34.19 40.99 40.65 33.46 38.6 28.17 34.44 35.48 45.12 38.17 29.45 28.63 22.93 26.7 44.5 42.51 23.09 34.56 40.98 45.89 32.59 31.37 50.78 28.89 60.54 57.89 28.38 31.54 43 38.51 51.78 29.65 35.98 56.79 30.46 46.68 26.22 48.44 30.2 61.44 74.33 37.24 45.61 33.02 46.35 60.21 30.67 43.9 41.29 42.94 49.56 49.32 29.21 31.13 49.2 62.54 39.51 33.17 26.47 31.49 50.74 41.15 66.1 41.82 42.14 37.88 53.64 62.95 32.09 27.71 54.29 46.32 25.09 29.79 35.29 30.62 35.72 35.85 27.85 24.43 50.34 27.54 33.69 40.54 30.75 26.1 42.37 54.04 39.7 33.48 28.94 76.3 74.82 26.98 27.77 27.7 26.18 30.22 31.77 43.17 30.94 49.62 35.77 56.05 37.96 25.98 36.03 31.88 43.61 38.06 32.05 40.82 22.24 54.18 50.98 31.06 31.47 55.78 30.49 35.32 36.29 24.88 30.45 32.59 42.94 26.22 40.63 37.21 41.81 29.95 27.64 52.99 36.28 35.04 31.87 39.22 42.02 42.49 44.92 60.61 40.44 53.76 42.51 35.23 40.21 36.85 57.94 62.05 37.35 31.83 30.78 66.37 33.68 51.39 42.14
46.94 27.69 31.45 38.79 22.99 29.5 28.01 39.84 26.8 31.96 25.09 30.75 24.83 28.37 22.67 24.93 30.74 25.1 26.93 25.63 26.74 50.22 27.02 35.82 27.17 33.94 27.13 26.12 27.75 24.47 23.67 32.71 27.03 25.8 23.62 32.51 25.19 26.56 28.84 27.94 25.67 27.51 43.53 26.04 29.87 35.36 32.76 28.22 28.69 36.13 27.85 25.64 33.06 29.09 26.34 28.25 31.17 26.19 26.9 43.98 28.48 28.94 33.24 29 37.17 32.57 27.2 32.34 30.9 25.66 31.61 27.93 30.31 30.33 23.41 27.95 21.87 33.44 28.56 23.21 27.97 26.73 30.98 32.24 33.38 33.23 31.37 30.17 28.98 29.36 28.8 24.79 28.86 37.65 29.74 29.49 31.11 24.33 30.43 33.37 32.66 38.16 26.86 31.65 25.48 25.08 30.65 26.46 24.3 23.18 37.3 36.03 30.27 28.08 37.62 35.43 26.68 36.21 34.12 27.85 26.29 27.92 32.43 35.7 28.59 34.29 25.37 32.5 31.18 24.84 42.55 24.89 25.35 34.89 26.26 21.52 34.76 28.88 31.22 24.49 37.39 31.04 32.74 23.57 41.33 29.3 29.87 25.75 36.28 23.61 25.32 29.1 26.67 25.19 25.56 32.02 35.3 34.75 33.75 28.28 27.07 58.09 34.54 24.55 28.48 22.62 23.2 28.66 30.69 23.42 32.01 24.98 32.2 28.77 44.53 25.33 31.79 30.82 44.58 43.14 26.89 31.29 39.15 26.37 26.92 33.11 29.53 54.7 35.01 36.67 31.69 24.01 23.19 28.49 30.04 32.6 26.82 47.6 32.54 23.33 36.83 27.68 27.34 33.17 26.4 34.93 32.82 29.4 33.31 25.14 30.11 29.3 24.06 30.73 26.96 38.58 25.37 33.47 33.09 27.02 27.62 28.3 26.06 24.17 25.66 27.55 28.55 31.99 39.13 28.06 25.72 30.42 29.02 29.68 31.33 26.65 32.48 31.32 31.28 26.75 36.67 28.92 32.64 23.68 28.61 34.04 30.8 31.16 26.2 27.87 29.09 38.21 25.7 23.97 25.76 29.55 49.63 30.49 28.71 24.24 36.56 28.77 26.63 30.54 33.37 27.39 37.57 26.26 26.58 64.12 33.22 26.85 22.87 26.21 22.4 29.38 31.23 25.73 23.72 27.36 41.09 23.09 27.36 23.99 25.07 26.7 32.04 31.38 32.5 24.06 30.74 31.97 30.99 29.3 30.71 29.37 23.72 21.66 28.39 29.44 36.41 26.08 30.09 23.98 37.28 23.31 24.09 30.51 27.12 29.67 26.11 25.9 27.68 35.32 30.34 31.21 28.13 25.47 38.79 36.81 29.02 30.31 25.33 31.45 23.5 25.98 28.61 27.65 43.01 32.52 27.78 31.54 26.89 28.84 24.68 25.33 26.24 26.48 27.88 23.96 20.52 29 28.93 24.43 32.4 29.05 27.7 26.22 30.11 24.51 43.7 34.46 35.33 33.08 39.13 27.84 40.84 22.87 24.96 29.09 32.26 26.06 29.18 25.41 36.16 28.05 57.17 32.89 31.35 24.89 30.11 30.37 27.39 24 36.67 28.97 34.76 30.12 28.33 25.42 37.49 30.91 27.88 34.74 26.19 30.34 29.69 29.74 34.53 26.91 40.71 30.86 48.11 26.22 39.13 22.55 29.08 26.27 30.04 24.23 28.93 40.65 27.08 40.73 34.31 25.82 41.12 25.45 34.17 35.96 32.38 29.18 33.89 27.87 24.76 35.83 29.28 24.11 42.42 28.45 26.69 24.1 26.41 33.13 36.53 35.11 22.63 32.51 24.99 25.3 31 28.36 30.02 53.34 25.97 34.63 37.95 30.67 28.91 30.92 32.65 23.8 43.75 23.83 26.58 27.46 30.11 31.7 29.53 25.79 31.71 31.75 34.44 26.98 22.68 33.04 27.6 35.41 22.21 22.41 27.32 34 32.72 24.07 30.23 28.61 24.75 31.6 29.22 30.01 28.02 27.17 31.78 44.59 30.6 34.6 22.96 26.31 29.76 36.55 25.69 33.83 25.66 32.42 27.24 25.09 31.57 24.86 27.77 34.76 26.88 41.76 26.52 36.73 22.43 26.56 32.23 37.96 33.54 27.32 37.38 30.09 23.85 33.45 31.46 26.57 31.68 23.98 28.7 34.65 29.76 27.49 30.37 52.33 29.05 25.23 29.82 33.1 28.89 28.8 33.79 34.22 32.13 23.21 25.04 38.16 28.09 30.84 31.48 23.84 24.71 24.16 28.95 31.26 33.84 30.25 24.88 30.91 25.58 31.87 30.79 30.9 40.04 37.88 26.95 33.94 20.51 37.04 38.66 32.54 28.12 34.69 30.66 22.11 30.97 31.35 24.76 28.47 33.38 28.71 25.4 33.04 31.89 31.95 27.59 35.12 27.54 25.1 36.12 25.75 28.88 32.86 33.26 27.33 30.26 31.11 29.3 32.62 30.16 28.36 25.28 24.07 33.78 46.1 34.53 24.49 29.35 26.38 27.02 34.59 27.82 32.98 33.12 26.7 24.45 23.83 33.65 30.5 27.82 37.29 24.19 30.97 24.79 31.79 57.65 25.35 24.58 24.4 42.09 25.72 28.09 38.9 22.96 32.95 41.97 31.34 34.59 27.7 28.04 40.57 28.24 25.86 31.25 28.66 24.32 28.88 29.31 58.62 25.49 29.09 31.61 34.43 22.05 33.39 28.15 29.58 39.37 35.6 23.77 27.97 27.3 26.3 38.13 25.21 32.79 33.75 27.72 33.56 33.5 25.17 37.75 30.12 23.53 30.63 41.22 32.47 43.76 37.73 32.73 24.47 25.54 26.94 27.15 34.52 25.44 37.65 24.65 33.14 40.29 32.79 34.79 23.22 25.71 25.71 32.24 27.81 37.94 26.6 24.32 36.23 38.44 37.7 32.44 25.15 30.86 53.08 24.93 31.39 30.05 24.33 49.76 32.43 25.48 31.37 30.94 31.23 22.88 24.42 28.67 27.26 40.53 28.1 26.26 32.42 36.15 30.66 26.87 25.79 22.13 29.55 27.56 24.3 35.75 25.81 22.68 33.02 26.69 27.26 37.18 29.62 31.63 29.19 29.99 28.39 34.39 27.69 26.09 29.77 29.67 34.39 25.07 32.49 33.51 26.16 28.99 36.55 28.47 30.23 31.92 26.51 27.86 30.19 36.37 25.37 27.4 29.83 34.73 30.22 23.03 28.31 36.92 26.82 50.42 27.93 22.32 33.51 26.92 25.03 38.89 37.02 34.12 37.51 28.04 27.67 30.21 24.65 35.64 24.68 25.67 30.55 24.7 34.17 28.96 27.13 28.22 23.33 27.46 48.22 33.56 22.24 28.42 29.08 27.04 23.14 27.15 28.06 30.72 35.38 23.93 26.97 38.32 29.51 39.17 23.13 24.37 31.03 31.05 26.25 29.28 33.35 30.75 33.37 34.13 37.19 36.54 26.7 35.75 30.87 46.6 30.07 28.83 33.47 24.73 25.76 31.47 29.62 34.43 30.26 36.07 32.11 26.87 24.75 32.99 22.89 39.69 21.71 33.83 45.86 29.15 25.32 29.38 28.58 34.43 28.36 25.83 32.82 44.13 26.18 28.66 32.63 28.68 36.5 24.34 34.22 34.86 21.85 43.88 28.83 30.24 26.13 28.19 31.8 30.38 32.52 33.14 27.31 32.91 29.25 27.49 31.38 28.68 31.33 26.65 32.66 25.34 28.33 24.43 26.94 27.85 47.33 27.44 33.38 43.33 32.88 27.12 25.93 30.65 36.57 35.69 29.07 41.52 29.26 30.26 33.87 24.66 27.47 24.77 27.29 29.91 50.81 24.65 35.21 37.75 27.68 33.07 23.18 33.3 30.93 28.29 24.89 25.66 23.72 27.5 28.17 22.98 25.47 27.83 22.72 23.9 24.77 33.12 29.62 34.75 30.93 30.24 23.13 31.84 30.25 26.5 33.5 30.33 36.42 28.55 30.46 34.04 31.4 44.79 26.24 24.74 45.28 29.61 31.53 29.61 27.82 28.66 28.28 24.2 38.03 27.01 42.89 26.21 36.88 33.92 31.74 22.93 24.47 33.88 36.26 32.66 38.91 25 22.63 27.2 26.46 23.98 43.97 32.8 32.34 28.85 27.7 24.38 25.33 31.34 48.81 35.39 29.29 29.07 29.89 25.56 27.35 26.46 37.19 26.68 25.19 27.68 22.22 27.34 25.74 25.92 33.64 32.83 25.29 25.96 42.36 34.56 43.14 27.26 36.26 32.36 28.76 29.01 40.05 35.37 35.6 36.03 37.02 29.01 30.79 26.33 27.35 23.27 32.94 26.15 29.94 33.25 34.74 23.51 22.26 42.49 39.65 27.32 33.55 27.44 33.09 23.69 24.54 31.5 23.94 33.6 29.92 27 28.43 36.77 35.43 32.75 26.42 24.13 29.52 30.11 30.15 29.95 25.63 23.35 38.02 28.54 24.42 35.83 35.96 28.98 22.36 25.94 31.78 29.72 32.32 41.56 24.23 44.03 37 33.85 26.79 28.15 41.53 32.52 25.65 24.74 32.63 28.5 27.71 25.93 31.04 29.09 24.05 49.59 32.67 37.79 33.01 40.36 36.71 42.92 27.5 25.31 45.63 29.12 36.26 56.53 29 40.13 44.86 26.64 28.49 36.02 33.37 25.26 28.99 28.42 28.16 26.98 27.71 27.2 42.97 24.89 33.97 29.07 41.93 28.23 26.96 31.8 29.97 36.64 56.28 27.78 28.79 29.94 31.8 27.13 23.7 30.43 21.91 27.28 37.22 30.59 30.74 27.95 36.53 24.73 30.28 25.46 34.01 33.34 28.95 25.39 32.12 30.6 26.4 26.24 25.22 32.78 33.74 24.1 23.03 28.94 27.37 26.37 31.68 34.32 31.94 24.5 28.25 36.06 39.57 51.04 26.46 38.7 28.06 24.16 40.8 31.93 27.79 29.72 31.92 27.89 26.51 37.39 25.05 26.89 30.14 26.32 28.06 25.34 30.32 37.33 24.75 27.56 34.89 26.13 30.1 27.92 31.46 38.86 30.47 30.58 26.47 28.96 26.07 27.4 29.27 21.91 30.56 26.24 38.8 37.87 31.17 36.33 23.37 25.37 31.77 32.5 30.01 28.99 27.45 21.11 40.6 25.77 26.08 35.31 31.97 31.83 26.57 27.93 25.84 26.47 26.08 23.44 26.53 25.74 27.53 21.78 30.8 40.05 32.66 34.87 27.16 30.35 33.69 35.15 29.75 30.84 28.09 32.43 30.95 24.11 27.4 27.18 37.27 33.1 35.47 36.5 32.91 26.62 38.96 33.02 24.52 25.9 33.91 35.65 24.03 25.43 31.24 30.95 32.19 35.53 31.05 33.21 26.54 24.09 39.38 30.33 27.46 23.83 27.67 41.44 41.85 29.37 23.77 49.27 31.4 34.84 28.84 28.78 26.88 24.62 34.43 27.46 43.85 27.5 27.05 34.38 27.22 39.62 30.69 26.88 34.81 30.08 22.78 27.68 24.67 33.21 39.43 30.95 39.06 33.88 36.38 22.92 34.51 24.08 28.58 27.91 30.53 33.18 31.25 26.26 56.96 30.72 27.8 24.5 31.68 25.37 24.68 28.29 32.46 29.26 27.86 37.01 33.18 23.52 27.35 26.06 27.31 23.74 25.86 29.8 33.22 26.69 29.59 27.86 29.97 40.48 27.2 32.71 28.19 30.72 39 29.9 52.99 26.61 35.4 24.55 35.01 27.15 28.21 28.52 39.16 24.2 35.08 29.3 35.16 31.67 25.79 32.18 30.41 27.97 31.84 42.11 46.8 33.56 35.47 25.45 24.11 26.17 23.17 38.36 33.56 24.88 28.19 29.94 31.11 25.98 34.85 26.56 30.5 41.54 31.14 30.39 29.55 36.88 34.75 26.89 31.09 29.31 26.93 35.25 29.83 27.58 32.19 33.37 24.78 33.05 42.32 28.03 32.37 26.2 33.69 27.15 26.32 36.61 27.88 35.45 29.97 27.18 46.15 32.19 28.16 30.68 30.34 24.24 27.18 32.63 32.34 27.82 33.5 28.95 27.89 27.64 27.65 29.37 36.33 23.66 33.59 42.67 26.34 31.88 23.43 22.58 24.29 27.04 27.13 41.79 30.93 23.98 32.58 31.07 33.13 27.1 35.12 34.35 28.29 21.74 35.22 25.88 27.71 26.75 33.52 24.38 24.25 36.06 26.47 34.72 25.51 34.3 24.01 26.54 27.17 31.84 26.6 38.29 35.79 29.26 29.7 24.95 31.37 26.6 29.91 59.11 22.26 31.65 28.37 27.78 29.96 24.5 24.04 29.97 33.84 24.79 26.38 23.46 28.09 31.82 32.01 30.75 28.42 25.3 25.32 26.48 22.65 28.38 28.61 31.09 31.04 34.51 27.82 25.38 25.22 28.41 32.08 33.56 23.19 30.91 25.25 35.09 31.5 28.37 32.16 33.68 30.44 27.83 28.35 38.85 37.29 40.55 37.53 29.42 22 50.03 32.72 28.58 35.97 31.03 29.16 30.3 29.52 38.11 32.09 22.31 24.13 42.11 25.89 31.19 35.74 25.66 27.67 28.53 25.31 57.38 42.49 27.48 32.89 35.08 25 34.15 42.25 24.55 35.91 31.36 31.7 32.78 30.67 33.65 39.35 35.59 26.02 28.41 34.74 38.04 23.45 31.37 22.92 24.43 34.2 61.02 34.83 27.7 25.16 27.19 29.74 27.79 32.41 29.12 29.1 27.19 37 22.99 33.04 28.94 34.96 56.81 29.8 26.52 24.22 35.56 38.39 36.1 22.74 21.44 33.49 30.57 26.58 38.64 26.83 32.89 31.72 28.33 27.61 31.11 30.11 27.07 27.85 26.71 35.15 22.75 33.62 50.72 40.66 27.74 28.32 31.2 23.83 33.44 34 29.88 25.02 30.73 25.27 27.36 24.08 30.89 30.39 37.61 31.53 30.63 22.43 31.87 44.77 37.08 34.5 31.82 23.81 28.83 27.69 26.63 34.12 25.66 38.19 29.64 28.15 33.69 34.97 27.25 26.59 27 41.57 22.75 32.21 47.43 27.38 31.66 38.7 32.1 30.5 23.66 29.2 25.7 29.29 32.15 28.27 34.65 35.09 31.8 34.68 31.02 25.01 30.56 30.28 27.79 27.24 30.16 26.68 33 25.96 44.04 36.12 33.5 26.89 32.16 26.61 25.58 26.82 24.58 30.35 36.82 36.79 35.59 32.63 23.9 24.29 30.37 27.61 26.89 23.88 34.2 28.38 39.78 29.94 24.06 27.84 29.67 32.76 30.33 30.79 27.8 26.38 31.37 28.95 25.62 27.05 38.12 30.52 31.77 32.23 35.82 28.4 28.72 25.7 22.81 30.37 24.18 37.49 27.34 33.96 25.99 25.9 27.47 45.77 43.65 38.33 37.58 34.52 25.79 36.47 23.78 29.14 24.28 23.28 29.77 30.95 26.48 30.81 24.77 36 25.9 29.35 32.47 24.98 25.75 30.75 32.09 22.82 25.96 28.55 33.93 34.13 40.21 23.23 32.37 26.1 25.84 37.59 27.32 24.74 32.15 32.95 25.31 31.11 28.98 27.43 39.97 31.51 24.06 38.75 27.36 37.79 27.63 54.75 33.21 23.95 36.41 34.46 26.26 33.39 27.13 29.08 29.98 29.51 35.45 28.96 23.25 22.65 33.04 29.88 24.52 28.48 23.09 31.39 24.66 25.08 30.93 21.92 28.02 25.39 38.16 26.45 25.88 26.65 32.85 25.18 28.93 31.7 37.5 38.97 25.89 28.2 34.09 24.97 30.88 39.49 25.23 33.81 35.59 29.52 29.18 27.99 42.66 27.52 28.46 35.82 25.16 30.08 26.97 24.08 27.96 25.37 22.53 31.94 32.62 29.98 31.12 35.12 46.88 25.4 26.01 36.78 24.47 29.59 26.62 22.05 28.63 35.77 35.26 35.83 27.64 29.86 28.33 41.94 27.09 27.46 35.2 33.08 33.1 27.45 34.72 23.81 35.8 43.51 24.59 25.53 26.57 34.84 29.73 26.85 34.93 35.75 30.82 26.01 28.04 29.55 28.41 33.14 29.68 36.49 42.21 33.16 26.89 36.82 29.17 28.58 29.62 28.07 32.08 23.64 38.49 28.05 30.62 50.92 33.39 25.52 26.28 32.15 29.57 35.69 32.3 41.19 31.82 31.18 34.22 29.78 25.3 27.84 24.25 26.64 27.27 29.6 37.65 30.73 29.76 35.79 26.87 25.4 33.98 22.17 29.52 25.56 25.84 35.04 28.93 25.05 23.66 26.04 24.13 28.07 26.94 31.62 26.53 32.42 30.2 34.98 37.54 24.81 36.69 47.17 27.79 27.73 36.2 28.78 27.66 34.17 30.71 45.61 37.27 33.03 33.35 36.74 36.68 25.87 23.46 27 27.03 31.24 24.18 33.27 27.6 23.37 31.66 27.79 25.09 23.59 26.4 34.02 24.03 33.54 42.08 28.39 26.2 38.53 23.48 26.41 28.48 32.09 34.5 31.28 28.78 23.73 42.04 27.03 34.89 33.74 23.83 43.33 27.46 41.46 41.99 38.79 33.37 26.65 30.4 27.58 26.98 32.76 34.16 31.66 34.14 25.11 35.57 28.66 24.14 32.72 29.53 30.33 27.95 25.28 30.48 29.52
31.37 39.29 30.93 43.73 28.14 45.87 30.38 22.7 36.59 25.9 28.24 33.23 29.88 33.75 28.29 28.73 44.77 34.76 38.88 31.38 31.17 49.65 39 27.83 27.76 27.47 36.01 35.66 41.55 24.94 28.8 25.96 28.68 46.56 44.85 32.91 40.77 37.81 30.5 24.93 27.35 33.9 27.06 26 45.14 35.07 26.51 34.69 33.65 25.59 29.82 28.1 24.15 28.12 44.5 26.37 38.12 24.35 32.4 25.99 31 30.7 26.2 28.31 30.47 27.92 29.06 33.24 37.74 24.7 45.84 29.3 36.67 30.25 29.11 27 27.84 26.51 27.3 50.77 29.52 44.59 36.86 28.94 32.24 28.23 28.21 22.69 30.39 26.06 43.28 22.33 31.58 33.94 42.24 46.97 32.28 30.89 24.74 42.73 33.52 27.25 29.94 29.61 30.95 34.48 30.39 47.4 27.4 31.28 27.62 28.54 27.65 32.08 32.34 34.11 31.23 26.05 24.99 29.09 34.81 24.57 41.51 40.77 27.36 30.53 54.65 32.68 29.32 31.34 28.9 48.75 51.25 24.67 46.86 30.17 23.65 38.45 31.45 25.92 33.82 25.6 40.09 27.55 26.68 27.97 30.4 27.15 25.3 36.11 31.92 36.53 24.01 28.24 41.4 24.8 32.06 30.38 30.1 25.96 38.03 27.24 28.28 30.93 25.91 22.62 36.05 33.92 31.85 29.07 26.59 41.71 26.69 27.74 23.35 33.53 38.61 29.33 40.36 27.35 28.18 29.08 33.19 31.38 39.68 33.39 39.34 26.86 43.6 30.75 27.97 35.68 45.74 30.07 26.03 27.49 28.43 30.72 39.23 26.49 25.82 39.33 29.12 33.82 29.28 34.73 37.29 27.07 28.61 26.65 29.35 26.17 30.11 40.47 28.96 50.62 54.67 32.67 25.34 29.32 35.13 28.05 30.12 33.17 27.85 44.77 28.46 25.11 41.77 30.79 21.95 22.96 25.47 35.81 30.71 32.29 36.93 35.09 46.8 31.13 28.74 27.63 24.32 29.11 29.96 34.21 38 25.23 30.29 28.53 26.49 36.69 27.18 35.2 35.57 39.37 29.83 33.41 41.54 21.95 31.34 50.11 33.83 33.58 33.43 32.91 31.1 26.5 36.81 32.53 44.82 53.28 22.62 39.28 33.62 36.49 36.89 23.45 29.61 33.19 32.57 40.92 30.39 25.56 30.51 27.97 33.4 33.82 29.88 31.79 29.25 34.69 44.21 47.72 26.96 25.49 36.71 35.09 26.4 52.26 26.98 41.03 27.85 30.07 24.63 28.76 33.39 32.24 24.52 26.19 29.72 20.5 38.12 34.98 27.52 41.89 55.97 28.57 37.2 25.03 28.96 29.26 20.1 28.93 30.76 31.06 27.69 30.1 34.18 31.38 27.08 26.01 38.6 25.77 30.21 23.17 28.79 25.7 29.49 38.25 28.36 31.27 25.05 32.39 30.9 25.07 26.32 47.67 27.75 28.41 29.32 35.28 42.85 30.54 26.6 31.31 30.06 26.96 28.6 29.7 34.22 52.14 39.34 41.88 27.05 26.81 27.67 28.73 29.57 38.66 24.71 27.86 28.71 28.41 37.05 34.28 27.62 34.2 27.7 26.34 26 25.63 30.29 38.68 29.41 33.88 32.1 28.97 29.88 33.28 33.72 29.95 27.61 27.93 53.77 34.72 28.94 28.97 38.4 33.44 44.96 23.34 27.95 43.4 37.91 29.04 26.2 31.94 40.23 34.82 58.05 40.44 27.94 27.49 39.53 50.44 26.24 28.22 26.34 49.74 25.02 31.77 35.76 30.19 41.31 28.64 36.36 35.42 35.95 28.9 28.04 24.94 25.64 24.31 29.77 28.76 38.24 43.05 36.3 22.1 23.52 57.45 28.65 33.72 25.54 39.63 41.36 39.87 36.02 34.36 47.49 27.21 31.65 42.71 50.31 36.18 22.57 32.32 27.21 37.62 25.59 44.7 25.84 31.77 30.61 43.68 26.66 26.38 27.98 28.41 31.34 27.69 48.46 29.93 51.31 24.67 27.45 44.63 28.32 31.82 26.22 38.42 27.94 28.43 27.31 33.97 43.84 25.84 30.06 23 34.4 25.41 32.89 29.64 36.86 28.02 24.57 39.91 38.5 39.27 27.68 32.34 31.46 25.2 29.14 24.52 37.62 27.18 28.67 34.65 37.62 29.13 23.43 35.37 32.69 33.03 29.08 27.68 22.05 33.34 30.71 45.7 36.55 34.9 27.94 39.88 33.42 81.98 27.41 34.65 30.16 35.31 45.06 42.38 30.07 30.3 31.97 33.85 23.28 25.33 28.8 34.12 25.86 26.57 53.11 30.59 33.43 32.09 26.96 29.77 33.02 32.13 26.48 29.54 26.16 33.64 31.75 25.98 39.52 33.28 28.86 32.15 38.85 37.68 32.07 30.09 28.32 32.06 30.46 28.34 26.58 20.74 28.6 32.12 29.47 28.93 24.91 30.93 46.29 35.13 35.6 21.37 38.7 29.08 33 38.86 29.61 21.96 26.97 37.95 33.28 28.85 27.46 32.68 28.71 23.83 51.99 24.44 34.39 38.61 32.86 44.46 32.22 47.29 33.19 33.9 23.61 36.8 28.89 38.49 35.73 29.37 37.6 36.41 28.23 26.73 32.6 29.19 28.78 27.2 48.05 32.32 31.8 29.07 28.58 37.25 31.45 30.74 25.25 25.52 25.56 42.48 53.35 26.68 27.75 28.9 31.76 23.91 29.78 24.92 27.99 33.52 40.64 34.91 30.9 34.23 31.55 23.3 26.31 45.31 46.61 35.09 32.08 50.39 28.87 31.05 33.78 30.58 26.89 28.28 26.13 54.05 29.38 33.33 27.59 26.47 26.73 36.65 24.12 32.21 34.03 23.85 29.41 43.98 37.35 37.12 32.75 27.17 32.19 26.06 25.96 42.37 26.89 43.11 37.69 25.12 32.09 33.44 23.37 30.38 27.86 28.31 40.89 43.41 43.33 28.74 36.98 52.16 36.65 43.82 24 24.64 38.42 25.24 31.12 36.83 32.84 29.97 33.11 28.54 40.88 28.97 57.6 27.69 38.26 32.6 37.72 30.25 34.82 25.17 40.63 24.44 27.75 29.61 31.48 36.19 33.33 33.21 26.16 32.77 30.43 37.81 39.93 38.09 36.99 35.34 33.16 32.33 30.35 25.54 30.49 27.66 30.51 30.01 33.02 30.88 39.65 59.89 43.44 30.86 25.65 29.39 48.31 29.11 33.4 29.97 29.21 27.37 23.47 32.07 31.08 38.06 34.49 31.25 35.11 26.98 27.32 49.87 41.1 27.64 37.59 28.41 33.63 40.67 25.06 35.46 36.7 27.12 33.45 32.81 44.42 31.26 36.4 34.32 28.48 27.89 28.68 35.18 25.11 48.01 26.78 29.1 28.58 43.81 48.23 39.22 33.27 23.53 25.41 36.97 59.63 41.52 26.28 47.15 24.51 26.46 22.89 24.16 25.54 42.57 29.79 48.35 48.94 44.34 24.68 51.32 30.02 27.15 29.75 34.7 32.3 36.08 39.54 30.45 24.79 37.97 47.56 27.4 24.76 26.42 25.28 30.83 31.74 43.82 34 35.15 36.39 28.89 29.29 27.39 29.51 25.92 27.04 29.81 35.04 24.45 24.18 32.72 29.02 32.47 34.64 37.17 26.66 28.33 33.65 32.6 24.5 26.8 26.32 25.66 32.36 33.13 29.92 51.2 36.54 34.85 29.12 29.34 66.76 50.64 31.14 33.2 31.56 43.44 45.26 28.51 41.23 33.24 34.06 26.95 30.91 37.17 35.78 38.34 23.12 46.34 25.88 34.12 33.15 38.72 40.55 29.14 39.59 41.63 28.37 46.33 23.91 28.29 27.2 34.83 26.46 34.28 32.93 36.92 28.75 37.77 24.9 32.01 30.78 40.13 28.26 34.74 48.47 28.64 28.55 32.96 31 39.62 35.54 24.63 27.85 30.85 26.44 29.16 28.5 48.88 47.1 32.2 33.69 29.14 30.11 34.62 29.53 26.84 25.82 39.15 30.55 26.9 26.79 35.71 21.86 34.87 27.62 26.7 27.42 33.07 31.09 25.5 30.46 49.95 22.87 49.27 26.26 27.88 36.69 39.19 53.09 24.36 31.75 31.77 34.44 30.14 27.12 41.33 33.77 38.37 32.8 45.41 25.4 33.01 24.88 38.22 51.37 31.36 32.25 30.43 32.76 29.34 24.72 42.36 26.93 36.36 56.12 40.62 27.87 33.33 30.9 33.85 36.12 21.47 30.68 26.2 60.73 29.05 34.43 31.58 42.16 38.42 39.92 30.47 32.61 29.8 41.87 26.11 25 31.62 34.78 27.54 31.3 52.83 28.12 40.25 27.27 26.57 35.93 23.69 40.92 27.53 35.64 47.36 34.07 21.73 32.9 23.2 37.3 25 28.59 31.07 58.37 35.31 35.21 33.88 25.98 41.95 27.96 38.7 34.58 34.95 29.49 26.87 32.88 33.57 36.48 41.95 42.42 26.18 32.95 32.73 36.68 30.41 24.77 39.83 33.23 35.64 23.72 32.66 30.02 36.63 31.49 58.81 35.95 35.23 29.15 35.99 30.43 39.98 24.96 35.22 40.84 39.7 36.12 31.53 37.34 34.04 35.24 33.48 34.61 26.87 28.76 32.74 34.43 26.77 24.92 35.97 26.99 32.34 30.69 26.07 34.68 32.57 23.83 40.2 36.76 24.69 33.01 35.56 27.34 40.51 28.92 35.82 34.8 21.64 49.86 24.56 36.98 30.57 32.78 33.24 39.87 29.68 31.93 28.48 27.19 26.62 39.58 37.03 28 29.27 24.58 26.76 27.44 32.53 28.99 26.36 35.04 26.21 42.62 39.74 29.08 36.89 30.94 50.99 29.43 24.87 24.84 52.11 28.37 27.26 46.98 32.37 32.47 38.34 40.36 29.23 31.14 48.46 35.94 27.37 41.5 36.87 26.74 42.27 43.14 35.31 31.22 30.13 30.66 29.99 39.28 25.4 25.48 40.77 42.69 55.9 31.19 24.71 29.94 33.86 30.01 32.79 29.4 30.95 28.12 37.94 62.21 26.34 23.32 31.54 28.76 33.28 35.88 44.92 51.06 38.02 38.48 28.47 38.88 30.86 29.66 27.43 21.39 22.29 32.38 25.86 26.34 28.07 26.44 26.59 30.76 27.01 31.97 32.49 31.3 31.51 32.11 38.53 43.9 25.37 29.08 36.5 31.11 31.24 28.9 32.09 26.9 38.92 32.14 38.03 36.32 27.64 32.62 42.94 34.18 23.64 32.26 32.75 28.28 35.08 36.63 30.98 44.04 36.82 29.33 24.84 31.96 31.46 29.01 40.51 29.53 49.59 33.8 26.41 27.42 43.62 27.25 27.89 33.64 29.16 28.14 43.91 27.47 29.37 46.23 27.5 33.84 27.03 28.36 29.14 25.7 32.93 32.52 49.21 39.24 25.05 33.2 40.72 31.03 24.69 28.45 45.56 35.77 31.08 33.25 24.76 39.85 29.26 40.73 22.43 25.71 28.31 28.01 33.21 44.37 36.44 29.18 29.98 25.64 27.98 28.86 25.74 26.7 29.53 31.27 32.94 33.2 31.14 28.84 29.24 53.47 24.72 27.31 35.79 25.94 25.01 39.07 44.4 28.97 32.81 45.32 36.5 29.35 54.66 29.19 33.22 24.66 25.12 27.3 31.09 23.83 37.04 36.8 36.63 29.61 20.02 32.32 46.1 32.9 43.59 30.58 23.39 30.08 35.28 24.59 38.05 31.73 26.03 34.79 32.44 26.64 38.89 33.23 30.16 38.74 23.71 39.05 28.13 30.54 34.41 31.97 30.83 28.61 32.15 30.6 29.49 43.47 42.71 36.73 26.93 24.13 28 35.26 29.65 25.36 27.95 32.32 33.8 37.14 42.49 30.19 40.55 33.79 30.96 39.25 35.94 38.41 30.89 34.23 32.21 38.55 33.98 35.23 35.17 39.18 33.75 27.79 28.88 30.88 27.3 27.4 30.69 27.77 29.3 29.49 25.81 27.05 28.77 28.81 42.26 42.99 34.33 30.29 23.21 33.35 36.27 34.37 27.48 29.97 43.04 24.08 28.07 28.83 32.21 36.85 24.84 34.64 31.22 31.95 35.24 25.7 32.37 26.66 28.85 27.05 25.76 43.6 45.03 27.06 23.98 31.87 30.6 30.4 29.15 28.51 25.45 24.43 28.12 33.14 23.83 43.25 43.66 32.26 33.06 45.37 48.28 53.22 26.05 37.02 36.83 44.61 29.91 26.79 37.8 24.89 28.35 34.63 26.61 55 36.46 32.59 47.75 29.93 28.42 54.13 32.76 44.57 35.98 32.73 49.05 27.53 31.36 29.72 41.68 30.41 25.11 36.46 44.62 28.78 31.37 36.81 33.5 43.09 24.34 39.18 23.7 27.82 25.88 38.83 31.62 24.62 41.91 38.81 44.29 40.04 50.43 42.42 50.15 28.07 22.71 30.67 31.04 26.51 34.39 35.49 29 25.63 27.14 27.05 28.46 27.65 27.79 31.17 22.31 40.02 30.96 26.1 39.17 26.28 27.86 36.16 32.97 28.69 31.95 28.4 26.28 31.52 27.77 29.95 41.66 40.02 28.39 24.43 25.78 29.04 28.18 26.99 24.12 28.6 47.03 26.45 40.56 25.28 29.53 27.09 24.23 27.88 25.94 27.56 29.16 25.84 32.67 25 26.82 30.47 41.68 27.54 30.12 28.51 31.98 29.91 26.95 32.22 32.41 41.95 30.25 25.74 31.97 27.31 27.44 27.76 26.39 30.53 51.62 36.48 24.46 31 37.14 41.67 28.9 32.14 39.52 30.87 42.58 33.84 26.95 29.03 31 28.35 27.7 28.92 26.28 26.89 25.63 23.77 34.78 30 26.62 24.01 29.14 38.71 23.3 40.72 30.49 28.92 35.85 26.4 25.44 32.71 27.4 31.11 26.31 38.52 32.42 41.28 29.32 43.11 28.04 31.72 27.2 31.7 30.87 33.32 30.08 28.16 37.85 24.08 41.32 38.96 33.32 28.33 30.23 31.39 39.88 31.84 30.39 49.23 35.27 33.26 35.36 46.8 51.77 25.33 26.45 38.02 28.17 38.93 35.13 24.37 23.6 26.2 28.71 27.18 35.27 27.17 29.03 31.6 38.53 26.09 30.69 28.91 32.37 32.73 41.22 29.78 28.21 45.51 24.22 22.42 41.11 34.74 22.14 38.48 37.78 27.71 22.8 48.7 24.54 31.11 36.14 24.77 30.93 30.87 23.71 26.93 28.96 33.88 25.6 27.77 42.5 28.71 33.97 32.49 29.58 29.14 28.09 26.94 32.52 35.31 43.76 29.59 29.84 21.22 25.46 46.81 30.73 23.53 33.02 37.1 34.43 27.29 29.49 39.67 27.23 24.19 32.83 29.11 27.49 24.09 31.74 29.88 27.34 22.76 53.99 33.03 38.53 24.63 24.22 32.1 31.04 29.55 23.93 26.63 26.31 35.63 24.2 37.03 33.52 24.59 26.52 44.67 23.22 27.11 31.63 33.6 35.85 25.63 31.3 31.04 57.03 25.76 31.65 29.02 23.53 32.54 28.94 32.02 37.12 28.51 27.6 23.86 26.82 22.17 26.85 26.66 39.98 27.65 51.37 32.28 34.27 35.18 29.41 35.34 32.53 30.97 29.64 49.38 28.76 32.12 52.35 26.45 33.2 26.44 29.6 35.14 33.02 35.77 40.88 41.98 28.59 32.07 35.62 24.69 29.13 36.82 29.34 30.42 40.21 26.85 27.27 35.46 37.47 43.87 28.94 23.23 27.44 33.66 34.68 36.78 24.82 28.29 29.03 29.18 30.6 23.64 33.24 36.89 26.96 35.34 33.46 50.1 23.34 38.7 33.22 36.64 31.29 27 36.92 25.88 25.74 24.16 22.82 34.27 27.16 24.03 31.07 36.48 32.25 32.24 22.43 34.26 32.98 30.88 28.65 25.49 43.15 46.79 31.52 32.14 55.19 26.7 24.27 29.13 32.29 30.9 35.88 42.49 32.46 35.1 22.05 27.85 28.89 28.69 35.53 33.28 51.11 28.49 35.25 52.47 35.61 37.86 43.44 29.86 28.63 31.51 29.26 28.12 62.66 36.21 40.77 35.78 29.75 26.68 30.11 37.55 30.42 29.89 63.71 27.85 24.58 34.58 30.28 36 24.77 55.6 35.18 28.36 36.41 43.41 28.29 34.67 26.63 23.91 29.52 23.2 27.71 54.14 38.67 28.92 29.68 27.84 26.55 28.56 53.46 26.41 23.46 22.32 24.17 31.41 25.91 44.28 46.24 26.51 32.62 37.44 27.5 21.26 35.16 24.14 35.23 34.01 36.37 24.39 32.05 54.77 39.14 29.53 27.06 34.21 34.9 24.6 39.57 32.15 23.8 66.99 42.03 24.85 22.74 27.67 22.19 35.69 28.27 29.38 47.93 24.37 35.63 31.41 35.97 25.11 28.3 33.39 44.88 28.01 41.88 30.69 46.48 29.8 22.01 30.11 27.83 28.47 42.75 36.34 35.4 29.57 47.42 25.36 25.6 36 29.59 35.12 25.94 77.48 31.67 31.27 55.99 30.03 37.71 26.67 26.08 42.96 31.35 41.7 32.83 27.98 23.63 38.71 30.64 33.73 38.47 36.75 40.67
54.65 86.75 44.33 78.9 47.5 78.5 95.57 46.83 81.5 54.13 58.13 45.57 77.38 117.51 46.38 56.22 82.44 43.05 74.31 58.49 57.35 103.2 92.71 42.38 74.15 62.29 93.27 53.51 107.8 43.64 74.76 68.98 64.55 78.22 53.06 72.56 60.77 56.32 66.89 59.84 39.16 65.17 65.58 33.51 89.45 90.1 46.52 74.81 42.72 88.01 50.44 71.32 45.56 93.14 70.29 58.17 99.43 37.79 85.03 74.01 66.94 60.32 60.87 61.02 55.6 59.44 96.18 64.64 76.4 67.77 93.93 68.1 48.65 72.42 56.15 69.06 47.26 142.71 70.25 81.89 82.77 89.21 73.44 72.51 49.45 64.63 73.38 72.32 52.26 59.44 58.92 58.38 118.34 52.01 42.25 77.64 43.43 79.55 42 85.65 72.04 108.96 64.78 73.71 67.92 54.93 78.19 86.66 62.05 47.66 66.12 63.74 64.05 78.82 90.58 62.91 56.42 79.33 55.59 62.96 39.62 52.9 48 78.01 72.81 65.51 48.8 29.76 73.35 83.16 73.09 82.22 91.69 70.39 47.24 78.67 75.93 56.39 107.34 63.7 109.42 36.09 82.41 71.72 72.88 72.84 56.36 65.1 47.82 103.93 55.33 66.86 69.85 75.02 75.98 58.59 106.15 82.93 73.2 33.94 114.25 59.34 63.92 44.6 69.73 58.29 63.17 84.43 74.16 76.67 66.08 153.66 58.77 48.52 44.96 51.62 60.75 74.74 74.59 62.72 55.97 79.51 34.81 70.48 66.87 95.42 46.49 64.91 102.41 78.28 50.54 51.56 72.75 95.35 37.41 51.61 84.19 52.52 143.77 84.93 62.43 75.31 87.69 77.8 43.34 82.5 56.45 60.14 80.06 61.99 38.62 69.05 63.56 105.32 50.44 101.73 67.1 80.03 63.67 43.54 60.66 91.14 79.35 44.85 64.14 106.62 72.3 48.11 91.57 59.97 60.93 53.12 34.41 43.43 50.29 58.54 78.86 108.72 106.88 73.76 65.42 69.22 79.57 69.13 30.72 76.13 36.03 56.16 48.96 80.52 43.6 75.54 52.7 83.26 62.92 119.65 69.25 113.78 67.68 35.67 97.29 121.27 73.8 69.41 94.28 66.96 93.58 55.52 52.22 101.8 72.4 98.8 49.34 90.08 65.12 77.89 87.25 36.53 89.35 67.3 49.95 84.02 79.72 52.43 62.3 72.17 61.44 78.41 57.83 70.41 67.44 97.26 50.93 78.51 61.72 77.66 65.56 79.68 66.86 75.03 64.99 57.09 58.95 63.85 55.15 55.36 115.96 56.01 58.98 54.09 103.91 49.61 53.88 66.47 62.04 71.45 77.43 81.75 82.89 59.39 52.11 69.23 35.52 80.18 63.4 49.84 61.37 48.64 63.79 75.52 50.08 69.94 40.31 45.62 62.24 48.88 47.62 33.53 71.7 64.84 99.69 85.37 72.25 64.31 64.77 59.06 56.74 103.75 82.05 62.96 87.77 70.55 72.32 136.07 55.22 74.13 107.07 64.27 88.08 63.14 69.64 92 75.66 107.83 41.63 48.1 93.47 95.37 50.46 72.29 89.12 65.36 55.15 73.86 83.95 61.35 41.48 69 53.4 51.22 86.63 66.35 78.32 103.55 74.52 81.62 72.99 59.17 82.41 63.48 85.66 61.95 78.69 83.15 104.27 49.72 59.26 95.53 135.98 54.83 57.14 81.65 36.2 87.81 56.75 71.51 71.52 44.76 106.66 68.48 75.08 65.21 93.94 54.83 52.25 64.98 64.62 59.61 62.98 53.34 41.6 53.44 95.61 56.24 63.18 73.9 73.84 58.85 55.82 52.67 40.55 95.66 52.2 91.83 58.55 73.51 52.57 59.84 57.7 53.79 30.5 53.28 107.96 72.42 61.01 83.14 72.3 76.54 76.23 92.54 83.75 68.62 57.53 52.77 103.17 92.11 74.19 57.44 49.66 56.52 54.55 72.83 78.11 81.15 64.89 63.84 67.45 44.52 52.21 59.6 64.43 74.54 120.7 133.56 63.21 90.53 54.85 87.33 82.14 100.73 59.77 55.02 57.46 47.6 63.68 43.6 80.98 57.23 57.53 85.65 147.72 35.03 101.42 57.8 78.24 70.28 79.64 60.73 76.08 59.96 78.28 64.57 62.5 38.94 111.52 70.42 110.61 70.15 73.33 88.43 86.7 112.59 37.73 57.51 50.88 106.96 89.27 71.21 46.87 55.26 55.36 77.72 47.62 48.73 39.64 46.58 44.48 94.19 73.28 84.03 58.78 111.42 65.46 104.86 79.34 54.91 38.46 81.14 51.01 35.95 106.2 74.25 87.93 60.23 80.29 69.71 37.63 42.95 49.76 41.62 75.59 72.83 62.55 63.43 54.69 76.97 57.36 54.2 78.23 66.16 55.37 83.83 67.04 75.31 67.56 71.94 87.53 64.31 43.86 106.59 86.55 62.69 81.44 91.28 58.52 71.64 45.6 74.06 75.27 74.66 35.87 70.25 82.07 57.63 71.04 93.78 48.84 70.97 67.54 57.94 57.76 61.06 72.79 76.48 38.52 64.91 70.11 37.42 67.73 113.48 54.24 87.59 69.3 108.31 69.39 62.68 70.18 72.23 81.57 53.97 59.99 82.45 59.64 83.23 60.46 79.81 66.38 56.32 52.16 59.95 44.44 79.64 88.5 61.38 73.78 76.71 99.03 75.37 61.39 74.42 70.61 78.61 57.81 63.21 41.38 61.71 103.54 89.97 54.59 50.08 31.81 43.76 75.42 49.44 59.64 100.41 37.96 80.75 71.01 84.09 92.67 93.38 40.1 78.67 71.61 83.58 73.44 77.27 54.47 68.72 82.64 80.54 86.34 94.03 44.47 75.75 73.49 38.35 39.89 84.56 62.01 58.65 54.99 84.07 57.49 53.54 70.57 74.51 69.73 44.45 58.61 120.45 44.01 82.82 58.29 62.6 87.88 57.52 28.36 57.48 103.22 95.14 66.54 78.34 85.96 67.15 82.29 49.89 79.6 85.48 82.65 48.14 67.79 70.57 55.67 127.6 64.46 94.6 55.77 96.28 74.68 73.21 83.63 55.77 45.37 87.39 109.48 72.49 66.62 41.75 62.38 40.7 71.91 106.35 87.15 67.11 101.16 86.92 56.99 77.79 63.59 52.48 72.17 70.87 81.7 54.86 75.04 82.67 104.81 55.41 27.39 70.22 51.85 79.44 60.32 59.21 116.75 64.22 71.32 90.19 62.7 75.04 105.58 52.29 61.96 55.83 85.85 57.57 49.31 64.19 54.37 76.41 68.73 42.2 50.78 55.3 98.52 67.74 73.55 70.18 69.35 35.24 75.64 116.34 58.11 85.51 82.27 68.48 45.39 106.56 61.39 80.07 46.31 102.75 89.37 62.1 47.45 61.74 30.35 69.82 54.21 64.76 69.87 92.37 73.04 95.02 56.49 60.92 114.81 71.16 111.66 116.72 41.25 116.71 48.37 71.18 52.19 52.83 61.37 61.6 111.86 89.65 82.91 66.72 40.36 96.54 39.96 51.8 50.46 48.45 69.83 122.44 57.99 43.51 72.21 142.67 71.56 87.06 88.28 77.42 72.26 110.11 65.07 80.14 82.66 65.45 40.88 105.29 66.99 59.41 74.15 52.63 52.66 46.47 93.97 52.25 79.91 67.23 64.37 33.69 57.52 62.58 64.28 63.86 57.07 84.27 78.56 39.92 37.92 74.36 60.21 97.64 61.11 58.2 53.17 77.02 55.69 64.68 84.42 62.76 65.9 60.93 51.56 74.66 55.97 58.18 71.71 87.27 79.92 95.86 79.1 83.43 64.87 76.04 72.96 77.45 98.26 30.4 76.06 77.65 63.43 56.88 85.62 76.56 70.65 46.8 45.95 82 57.56 82.86 63.99 54.02 103.36 57.15 56.8 110.91 40.13 74.24 53.97 50.11 79.91 58.62 60.03 59 83.49 83.01 64.81 94.87 70.64 59.05 52.24 90.94 40.9 101.51 69.92 111.75 81.36 70.05 66.04 55.35 61.12 73.78 60.23 38.9 67.92 83.06 56.91 59.6 80.73 92.12 37.84 99.25 45.16 83.2 45.45 72.03 62.27 71.6 100.08 59.19 76.12 83.05 68.41 68.93 35.84 98.68 85.23 66.97 81.89 78.5 95.61 49.11 75.61 51.57 78.05 81.52 50.76 58.35 46.36 66.27 111 60.96 100.54 53.02 102.37 61.53 63.24 35.7 58.79 74.34 82.64 82.67 98.53 56.28 66.57 58.5 63.27 96.68 99.49 36.05 55.93 53.63 144.53 102.36 56.83 84.24 109.76 80.88 102.38 37.98 70.56 62.37 87.84 45.7 65.28 54.06 75.86 64.78 62.65 98.23 55.06 83.1 53.98 78.7 64.72 70.68 84.92 41.32 43.78 67.59 56.77 82.85 65.57 55.15 70.92 74.83 77.19 56.85 88.24 57.01 93.62 71.11 56.88 65.66 74.11 119.88 60.53 74.69 91.7 59.99 69.58 88.9 90.33 72.7 103.88 57.97 69.46 63.71 78.4 47.28 67.97 49.85 72.33 48.71 50.5 54.87 65.41 38.78 48.28 66.93 64.02 59.67 55.11 50.47 90.5 71.91 66.76 49.03 75.91 64.86 96.38 61.87 77.19 78.38 82.09 66 70.83 78.21 49.57 75.59 96.65 62.84 41.84 64.24 90.17 60.02 84.06 68.46 80.87 107.69 50.49 70.56 152.97 58.51 94.71 68.52 79.37 94.1 74.71 63.96 54.86 76.31 54.28 55.72 122.18 60.32 61.59 80.03 77.41 53.49 59.78 87.09 45.72 65.96 77.74 39.57 54.32 57.11 56.94 78.51 65.36 45.45 87.5 81.1 62.79 56.58 82.07 44.26 53.73 79.1 87.92 71.83 81.35 48.6 81.4 87.24 62.93 56.71 109.15 59.99 54.96 78.92 140.07 78.28 44.63 78.14 117.35 68.23 83.19 74.15 55.07 40.56 95.52 48.57 67.62 60.15 64.41 51.55 94.73 68.96 37.86 63.62 66.24 54.56 65.22 52.39 64.76 38.49 83.3 46.71 49.78 62.99 66.54 102.24 94.83 62.77 58.35 94.82 48.95 53.62 74.69 71.67 80.94 75.77 67.55 96.03 60.29 68.34 85.04 39.41 46.12 50.36 68.91 62.06 103.71 71.02 71.39 69.23 58.01 43.24 51.73 58.26 53.89 60.37 87.76 57.04 88.32 42.46 88.68 89.31 59.91 65.67 70.6 74.56 54.26 98.88 69.78 65.45 86.92 80.89 67.28 62.47 72.23 102.3 95.06 68.87 51.08 90.33 87.91 35.2 89.67 44.37 49.42 85.45 114.98 56.14 107.79 65.16 57.12 79.33 100.64 85.38 56.27 101.73 76.01 54.66 83.64 45.94 79.04 35.63 52.1 79.72 73.37 54.42 84.08 72.74 56.01 62.16 93.18 53.09 72.26 73.42 105.85 86.13 79.06 90.43 93.28 42.78 75.31 47.19 98.37 51.98 87.53 66.91 71.91 30.76 67.04 57.64 56.95 64.94 51.83 62.01 62.19 70.39 84.57 55.48 41.98 104.08 66.82 67.22 52.99 99.31 55 70.54 55.1 70.28 60.57 36.53 113.19 82.02 51.61 90.77 50.21 68.6 74.24 114.17 98.77 45.62 63.17 108.33 67.53 84.92 48.46 81.7 47.64 61.72 75.71 76.71 58.14 76.49 56.24 68.2 46.73 59.61 136.04 97.16 94.79 119.99 36.73 68.43 113.34 81.04 86.44 67.99 80.59 71.14 93.88 64.3 73.61 49.64 64.05 63.47 56.02 45 82.44 95.29 42.65 82.27 60.04 46.56 50.94 83.95 80.51 39.11 85.79 80.83 39 57.5 42.36 72.41 116.37 58 55.83 64.6 61.68 56.6 85.04 84.11 77.43 78.83 102.2 37.8 86.89 60.14 49.66 54.19 76.72 64.81 85.82 74.62 98.67 82.32 73.13 59.73 47.81 54.37 54.85 61.65 44.48 81.99 47.67 80.35 43.31 73.86 81.28 69.25 62.39 94.07 97.83 37.63 77.58 70.99 75.84 80.75 83.44 50.83 59.71 75.42 53.26 69.66 60.14 38.68 78.61 58.15 89.61 57.58 68.81 80.95 40.34 63.35 63.41 66.69 53.87 45.12 87.25 47.18 55.8 78.79 65.56 63.81 65.63 65.47 30.9 70.38 50.95 59.25 84.81 53.14 104.34 64.98 58.6 84.03 64.27 91.01 98.36 76.11 52.91 89.18 74.67 82.78 40.24 52.38 44.95 60.28 61.08 61.08 91.76 87.75 80.82 50.9 65.24 59.24 80.74 117.65 73.76 54.04 70.87 57.09 63.23 46.55 51.01 111.95 80.53 52.01 63.39 144.99 51.61 98.55 109.24 64.94 71.18 65.5 61.31 81.76 69.77 45.24 62.02 83.97 70.02 81.49 100.1 56.66 58.16 102.37 73.75 110 65.67 84.29 69.21 63.45 57.72 73.97 90.74 95.98 86.12 59.2 85.37 77.18 78.47 57.98 105.38 62.55 78.83 52.78 75.59 86.62 71.85 40.17 79.58 94.76 77.79 56.73 59.78 92.18 72.85 71.01 70.13 57.33 73.56 46.72 61.81 85.76 39.12 52.75 55.13 55.35 69.78 69.55 55.57 125.39 63.42 37.03 107.97 52.53 46.74 65.5 60.34 41.98 63.35 103.77 69.98 41.09 77.13 109.93 57.48 73.06 39.24 82.48 42.58 62.82 57.91 93.64 36.56 78.9 57.12 61.42 52.79 61.29 61.88 67.25 48.5 55.77 59.7 69.96 61.64 96.1 94.67 83.05 55.73 79.18 98.25 59.31 61.58 42.37 49.09 82.53 65.39 95.31 37.94 72.31 53.27 64.46 39.16 60.81 80.34 79.6 57.84 43.03 68.75 44.78 77.74 80.09 68.6 64.98 66.2 46.58 115.43 61.3 64.16 48.91 115.96 117.19 71 86.12 116.92 45.8 88.26 110.71 55.23 89.02 39.16 73.84 42.31 110.42 46.6 55.84 116.41 65.28 67.65 95 49.27 61.16 105.87 105.06 60.8 83.41 62.68 72.71 74.37 82.23 87.21 79 78.27 64.01 67.81 73.77 57.88 70.85 94.04 61.13 68.01 55.23 76.93 65.84 87.42 54.92 70.62 78.54 78.75 85.07 72.53 74.75 65.64 95.44 72.92 91.97 58.34 81.83 42.13 59.04 82 67.65 86.3 59.21 86.25 42.58 64.3 66.72 53.14 59 86.54 90.39 60.61 54.23 52.78 62.57 43.78 99.19 82.16 73.7 83.39 54.03 52.59 65.35 51.19 70.6 89.67 101.15 72.49 29.25 56.79 59.65 112.14 65.41 49.04 52.67 73.36 61.07 62.45 37.85 75.75 72.09 50.84 41.49 54.93 66.09 94.33 95.18 138.69 81.83 39.4 56.64 55.85 66.1 129.98 49.01 120.51 82.87 68.6 66.31 73.92 52.37 47.75 34.84 59.66 90.03 41.35 55.02 94.34 62.81 67.67 40.32 71.35 61.36 61.23 72.41 61.91 100.76 45.26 95.31 91.73 63.31 79.07 52.01 54.52 82.25 39.08 51.55 75.06 44.5 50.53 102.13 50.69 92.07 45.41 77.77 66.45 45.62 108.57 67.1 70.83 83.82 60.59 59.19 73.27 44.78 117.02 103.42 137.24 74.26 42.7 59.87 74.95 151.07 108.5 68.83 77.51 53.84 52.62 97.41 67.37 103 75.18 58.28 87.02 45.01 52.33 59.34 56.61 69.93 84.23 59.39 47 93.46 61.1 35.08 71.57 41.15 67.2 83.06 68.97 73.22 52.31 112.29 72.64 53.03 44.58 62.66 76.26 57.66 100.76 85.09 43.76 68.55 41.92 80.04 62.83 84.42 87.96 53.7 58.35 38.26 116.28 68.37 77.49 64.81 57.09 56.62 81.45 53.97 47.03 81.59 45.46 40.33 89.14 78.27 63.84 82.51 84.1 62.87 51.94 97.2 54.22 62.27 76.24 83.5 67.26 56.23 61.3 72.6 90.06 121.76 84.25 85.41 64.47 71.25 106.1 102.35 74.81 44.14 57.03 68.09 42.45 64.16 49.19 115.37 68.33 56.01 76.48 75.61 48.86 58.67 58.36 59.23 46.35 74.77 56.95 40.84 54.98 68.92 40.21 66.04 63.24 53.44 66 83.93 61.3 70.54 120.25 52.41 52.25 95.31 69.03 81.82 111.4 47.07 67.19 62 59.35 59.91 74.36 84.81 48.03 69.17 37.67 41.11 48.97 86.07 117.33 81.25 85.23 68.92 35.86 56.69 83.36 61.07 87.59 79.61 47.09 82.56 63.08 66.87 80.66 86.56 69.55 64.42 44.85 62.38 91.17 147.35 50.51 42.15 126.14 82.17 44.19 50.85 48.79 39.17 55.45 88.64 108.78 84.38 55.31 95.59 87.78 45.95 67.86 63.96 78.25 117.19 43.81 63.23 50.75 83.47 90.7 64.61 81.71 78.5 48.13 82.35 108.34 77.6 66.1 76.92 42.82 60.9 79.33 50.63 113.42 52.75 56.75 89.16 49.12 55 51.11 73.05 65.91 41.73 96.06 79.23 93.52 71.81 47.02 44.77 72.55 46.77 45.92 75.57 38.7 74.44
58.51 70.53 59.7 69.31 36.71 96.42 48.06 75.33 46.49 62.29 47.63 43.78 39.91 43.49 67.22 116.33 36.24 38.03 57.25 71.52 63.88 61.54 70.58 31.34 83.67 27.88 55.24 36.67 78.6 58.33 64.39 61.02 74.09 28.94 91.31 30.75 36.44 40.49 51.29 73.87 45.4 56.76 42.97 51.28 102.17 65.61 28.88 91.08 72.47 78.45 92.36 32.2 57.74 43.48 69.7 73.03 79.41 70.59 63.15 38.9 59.63 53.91 86.42 34.96 112.7 53.87 46.08 55.56 64.64 43.38 28.78 49.24 43.39 36.48 37.48 62.89 26.51 64.26 71.59 63.64 44.37 44.58 36.86 59.02 153.65 109.28 111.58 43.92 54.83 40.57 77.08 51.76 60.87 81.08 94.88 38.62 98.93 27.92 57.16 99.16 124.26 53.65 45.29 92.59 61.38 99.46 62.08 107.68 66.14 122.7 36.15 63.21 47.44 77.41 69.04 87.58 28.58 61.57 66.03 66.1 38.36 36.09 36.76 78.5 46.64 56.24 32.32 49.87 74.32 64.56 73.9 46.21 81.33 37.09 86.45 58.74 53 41.34 62.7 69.85 87.64 50.04 84.58 64.1 48.56 76.38 109.39 73.03 42.19 57.4 64.17 75.07 38.93 58.93 39.57 34.59 39.06 77.69 77.74 75.1 31.91 64.76 53.61 74.15 56.34 48.24 86.76 80.98 40.8 55.31 68.46 69.16 68.79 39.82 37.89 43.56 46.66 40.62 61.75 101.45 54.13 55.88 44.49 50.88 92.23 71.61 103.37 87.39 50.13 62.15 30.79 70.82 49.42 56.46 48.01 41.34 39.72 78.62 93.23 59.28 30.96 104.54 45.66 138.51 49.16 93.07 36.33 95.3 114.53 69.93 45.93 67.76 37.31 77.85 57.94 89.75 53.75 38.78 53.79 40.19 57.24 60.13 78.11 74 41.46 90.12 89.48 46.26 70.99 47.85 69.88 71.66 57.87 44.92 92.11 49.5 65.85 38.47 63.34 85.18 80.37 77 48.85 39.24 73 60.04 68.22 60.01 56.28 40.41 57.64 72.23 74.67 80.05 45.92 73.21 48.22 73.75 63.09 32.72 74.76 87.51 82.27 69.61 47.5 80.93 57.33 63.74 35.8 50.04 108.82 129.13 43.26 70.51 40.66 97.59 66.49 68.47 84.27 46.42 37.8 42.16 61.15 26.48 38.43 76.8 65.85 44.37 54.85 30.11 44.59 75.68 77.55 56.27 41.76 65.6 86.96 40.68 43.95 49.1 41.44 97.33 65.82 33.68 76.44 34.14 74.6 110.13 76.81 130.36 68.73 53.46 119 50.75 107.47 123.14 30.9 75.22 76.75 42.18 54.02 93 31.59 67.04 53.16 42.45 51.29 60.57 77.59 60.91 58.1 71.78 53.12 43.37 78.63 47.1 77.73 65.46 51.06 112.89 25.83 51.43 36.71 65.57 70.53 77.66 59.35 70.13 62.97 46.4 43.48 77.17 39.74 48.3 35.74 68.89 33.89 75.53 40.16 85.87 50.46 85.42 58.16 53.41 78.5 70.73 75.42 48.23 85.05 54.94 49.79 105.87 50 53.68 72.61 56.95 64.81 81.82 58.67 57.96 65.18 40.83 141.68 165.27 55.81 43.45 51.8 60.06 50.25 65.81 70.41 54.34 79.11 95.01 52.84 36.95 80.63 86.86 70.29 74.93 73.97 60.86 50.3 83.45 71.87 68.75 69.18 33.68 46.01 69.51 67.42 83.39 59.39 70.96 54.06 96.08 39.38 48.44 121.63 53.37 50.46 56.57 51.96 80.77 54.56 42.06 60.37 42.31 59.84 65.3 43.54 30.1 81.84 75.45 64.34 85.42 32.25 46.07 65.96 36.32 46.93 55.71 48.23 65.13 47.82 71.47 88.64 107.27 69.57 75.91 41.17 49.52 68.89 33.88 55.32 59.87 36.05 48.53 47.09 57.41 101.63 107.55 55.55 63.73 31.64 126.5 80.54 45.14 64.87 63.57 48.77 58.39 76.18 85.53 67.19 74.33 49.98 33.67 115.83 63.18 54.11 111.08 80.45 47.59 60.66 33.98 84.36 45.15 61.63 90.83 33.49 50.28 112.35 85.46 71.33 40.68 42.66 88.96 80.05 49.9 62.41 51.55 74.68 89.94 25.49 35.31 99.93 63.07 67.12 77.2 59.33 121.78 30.31 80.52 43.1 55.92 40.06 118.91 58.87 45.69 93.63 65.08 79.18 77.32 43.91 65.14 70.23 75.41 51.21 43.89 116.55 63.65 70.1 79.58 66.69 47.78 31.65 39.31 59.56 47.23 44.53 78.79 45.15 31.91 63.23 29.23 26.62 75.32 46.27 86.21 64.17 61.62 87.59 59.1 49.67 102.25 45.98 65.43 97.97 51.66 58.02 57.41 61.55 48.68 93.51 108.17 123.83 28.42 65.77 66.07 65.69 31.73 71.2 56.04 83.05 39.04 71.98 88.54 26.39 63.57 40.16 31.3 63.39 53.42 63.12 46.96 83.16 35.68 86.67 69.38 41.81 52.87 41.25 84.3 88.01 69.41 107.12 44.6 35.43 69.38 47.86 78.52 27.35 52.03 58.83 57.42 93.69 72.9 68.52 77.58 29.96 135.76 71.45 48.51 59.41 90.04 51.58 83.2 70.56 71.87 63.07 49.19 55.26 52.02 58.49 62.71 74.91 118.49 92.83 43.33 37.77 53.37 67.66 69.21 94.08 64.62 66.42 46.24 114.91 57.84 70.42 86.89 76.49 50.42 68.88 104.96 56.69 57.5 68.9 26.7 93.95 73.76 63.19 69.66 93.6 69.58 53.67 52.97 80.69 40.2 44.83 140.84 44.77 59.7 50.67 35.05 73.3 86.92 49.84 48.24 70.89 44.14 49.77 35.23 32.51 89.87 72.56 75.54 109.29 66.8 77.24 52.52 75.38 59.44 32.12 49.29 77.1 92.91 48.13 30.94 53.12 65.2 49.73 80.5 77.61 52.32 47.57 40.4 46.62 59.72 71.71 59.06 37.65 48.75 29.72 30.61 48.69 97.65 79.13 62.82 46.61 43.27 68.06 55.3 75.63 42.15 82.31 51.53 67.47 66.15 55.67 67.87 62.03 51.65 74.86 51.99 37.07 53.99 52.34 49.62 28.51 118.53 52.77 86.41 70.66 65.82 63.62 54.64 52.31 52.88 67.93 50.04 47.18 31.57 84.91 51.54 67.37 94.25 86.44 35.76 54.04 56.54 64.53 66.19 34.15 92.31 33.37 42.64 59.41 49.25 49.37 112.86 51.71 39.49 39.68 65.71 60.71 55.35 92.88 62.04 57.28 53.55 93.68 31.8 68.97 65.19 56.1 85.42 56.88 49.06 62.18 47.42 91.27 40.97 59.58 28.34 55.05 70.88 35.42 113.03 32.66 89.05 37.96 46.81 47.48 101.97 72.22 40.89 41.1 66.92 85.43 97.86 116.4 86.12 52.68 31.26 62.99 115.1 44.92 60.46 81.31 82.9 58.75 79.28 48.41 106.43 90.23 95.86 48.72 40.38 61.97 57.7 78.94 53.84 60.68 46.84 43.84 53.18 56.8 60.47 56.99 58.45 44.38 43.39 86.12 50.72 84.01 105.44 58.06 57.49 36.98 53.97 55.53 49.76 96.76 44.98 51.97 62.83 35.85 32.42 47.9 110.04 40.97 58.47 66.04 37.54 39 42.58 54.54 43.42 44.3 73.51 37.81 67.92 63.18 39.08 50.96 37.34 61.8 62.28 88.31 50.9 40.78 78.34 60.29 84.86 73.17 65.59 103.06 40.72 56.57 74.78 118.98 38.49 36.2 81.19 47.72 85.25 87.91 60.16 87.77 47.97 95.04 53.63 61.55 75.85 58.82 53.42 45.67 52.31 60.59 61.71 65.68 89.44 44.29 67.13 57.73 66.5 97.73 51.33 72.84 38.02 39.02 41.29 54.93 109.89 52.68 79.18 59.87 68.71 71.8 50.12 50.59 60.79 47.08 60.21 64.18 58.65 46.93 39.97 57.93 72.4 85.22 42.52 28.43 54.07 64.33 47.39 49.17 57.54 30.59 51.12 38.87 57.19 37.79 61.96 68.32 78.62 80.68 85.35 49.6 82.1 59.94 104.36 68.85 53.29 94.48 44.18 68.7 41.61 50.06 29.03 75.88 82.49 96.62 67.27 99.01 38.86 112.64 73.46 51.12 77.7 86.33 36.12 35.42 63.21 78.18 69.07 56.3 101.38 86.54 65.28 38.91 41.42 40.87 66.84 37.68 66.18 59.44 35.44 66.28 62.74 95.34 59.16 35.12 84.49 38.65 53.34 61.28 86.96 58.73 59.8 46.23 40.88 75.16 91.18 46.45 32.3 117.39 72.8 84.72 84.36 38.13 44.43 59.29 63.56 44.33 49.1 41.53 107.68 68.72 79.47 53.19 51.86 73.4 31.75 56.37 59.18 95.3 112.87 39.15 47.75 63.94 52.6 63.55 38.38 106.64 58.13 39.91 72.26 73.08 61.41 43.47 97.47 66.33 44.92 60.75 74.27 84.61 92.78 72.11 82.6 71.17 67.67 48.74 71.29 80.81 34.69 54.94 53.39 79.32 84.71 76.27 109.89 63.86 119.45 72.05 108.91 67.3 70.01 44.92 64.21 77.31 97.83 93.47 58.97 98.82 49.7 42.69 51.83 70.45 55.77 40.65 75.48 37.39 55.65 52.52 37.21 43.75 96.32 43.47 62.65 62.81 95.35 58.02 80.17 124.56 70.54 46.04 83.53 90.98 42.27 68.05 61.55 88.74 73.09 30.6 78.58 38.32 37.14 84.15 45.93 76.87 44.96 74.61 57.1 50.21 36.86 50.79 25.26 58.11 59.46 56.83 48.37 69.71 48.04 47.79 52.55 35.13 72.59 50.75 39.74 61.99 81.42 45.72 43.44 45.12 56.41 61.69 28.57 93.31 117.79 40.75 41.47 50.78 76.46 72.87 75.11 63.78 57.07 39.8 121.43 82.25 51.83 56.49 68.75 67.02 68.1 80.3 23.65 80.16 46.01 134.91 61.14 36.07 48.45 66.94 58.21 39.02 69.98 69.34 63.02 52.32 36.76 49.26 33.43 35.6 70.72 43.29 29.08 61.19 56.13 97.73 90.78 95.94 45.92 69.57 54.24 69.15 82.35 40.35 57.59 37.88 48.48 82.68 76.42 89.82 28.56 93.06 42.1 45.34 33.34 65.2 48.59 50.87 62.19 32.96 52.04 65.8 46.88 34.95 55.8 68.63 40.53 88.32 48.33 82.78 95.45 47.73 51.84 56.1 59.68 61.41 60.62 80.4 81.02 118.48 64.4 36.48 37.18 85.75 119.08 42.39 47.45 48.82 42.32 64.17 61.89 83.75 106.31 31.93 55.86 63.96 121.69 41.63 44.61 44.31 63.82 48.23 65.1 74.16 51.41 76.21 74.4 67.85 64.61 51.89 66.21 82.72 36.04 57.07 70.94 32.59 93.12 48.01 63.19 79.59 36.92 36.59 62.87 48.24 94.58 64.76 104.29 107.13 32.24 40.21 35.31 76.28 90.86 64.68 77.1 48.53 75.66 62.08 54.86 54.68 77.49 35.52 40.17 67.88 48.3 30.8 38.61 45.66 51.5 54.49 36.77 26.45 38.83 37.17 37.54 80.52 86.62 48.65 46.75 45.69 61.77 52.25 90.46 50.85 123.53 65.55 64.32 57.14 70.44 81.88 72.69 57.12 67.04 72.62 63.34 48.08 91.08 92.21 60.72 31.71 45.86 65.62 125.38 32.34 59.78 44.77 62.11 32.71 69.74 72.06 49 64.36 42.37 82.65 120.64 88.16 46.15 57.24 67.62 25.18 30.53 31.93 39.62 82.04 47.06 63.95 35.19 103.75 53.8 32.74 77.85 115.68 50.68 69.71 45.49 118.84 71.26 66.29 73.7 65.2 97.8 54.45 88.21 58.44 80.19 45.41 79.87 31.71 56.56 75.09 28.58 61.76 65.19 67.66 39.85 61.03 65.44 83.51 30.97 81.99 37.16 49.86 67.4 76.51 37.96 73.15 79.71 58.9 56.12 61.12 67.95 78.4 73.7 56.86 64.45 45.53 83.28 74.28 80.37 61.35 80.48 66.9 51.85 62.53 52.1 61.48 32.74 44.43 46.46 87 51.39 44.82 81.02 73.79 56.13 69.75 32.41 59.31 56.02 72.45 65.05 90.42 58.54 42.23 50.09 53.33 54.46 101.17 40.88 86.78 25.82 38.07 65.5 65.15 85.28 42.95 85.87 38.61 38.58 82.29 39.24 90.07 75.22 81.95 42.13 103.31 55.66 44.96 53.85 78.66 52.73 79.4 164.86 73.12 46.58 81.68 67.19 29.77 51.83 37.54 71.78 53.25 47.72 29.21 40.97 76.12 30.85 89.46 34.68 81.95 80.43 72.88 59.61 47.68 39.41 38.38 49.87 90.52 35.01 64.4 47.27 80.59 99.06 76.89 51.98 48.5 52.23 92.11 52.55 73.7 80.56 76.07 51.59 72.83 48.06 57.83 37.08 49.19 45.68 81.63 42.08 60.67 88.89 64.86 55.84 93.36 35.47 79.93 113.91 87.17 133.01 78.04 73.89 52.84 106.58 91.69 52.95 69.48 53.06 96.5 42.73 103.85 51.96 33.11 82.24 111.71 42.24 90.99 79.46 36.76 81.37 55.29 45.2 56.68 74.88 40.69 44.17 91.55 52.12 44.05 60.63 90.95 61.07 54.46 54.6 50.94 64.91 49.14 60.82 29.26 33.5 76.32 33.09 58.42 90.66 64.96 58.51 67.14 44.34 39.73 57.01 44.34 68.27 43.25 72.56 48.2 63.6 68.2 110.75 89.54 44.45 46.66 76.72 99.52 47.65 90.43 50.65 55.37 92.77 49.01 75.59 54.03 84.49 76.97 42.47 52.74 85.8 27.53 39.85 58.44 67.13 96.89 35.91 75.45 53.82 43.57 50.22 55.96 42.95 44.03 77.95 66.33 61.87 44.19 61.62 78.12 99.59 72.33 52.3 50.86 77.05 59.4 35.39 88.24 61.34 37.24 60.04 31.32 44.84 53.14 111.87 30.42 68.78 67.93 45.98 81.05 73.72 135.86 121.13 142.36 87.95 44.47 62.42 38.37 51.32 107.89 129.6 43.48 51.69 43.06 36.3 59.82 52.38 78.24 53.6 36.08 42.52 43.05 36.87 63.44 47.16 78.71 55.96 51.01 69.19 38.23 69.43 61.25 69.87 38.02 39.32 96.16 38.12 62.68 83.11 51.74 55.04 74.6 107.37 74.67 43.27 83.05 98.71 113.66 49.91 39.43 35.88 78.8 100.02 33.52 35.12 67.33 51.35 56.87 78.97 78.64 79.36 76.06 45.56 60.3 48.78 72.96 55.17 51.06 85 77.24 73.23 55.88 83.48 78.2 63.8 43.07 41.93 80.74 79.49 74.22 68.8 66.37 94.98 55.42 84.98 53.16 67.49 59.46 111.69 82.55 92.52 46.39 72.69 36.34 46.62 25.86 77.63 69.24 44.3 37.38 54.05 52.06 85.9 36.54 89.68 53.9 61.85 59.08 81.08 49.21 43.07 35.49 102.25 42.76 44.95 109.25 55.93 39.65 41.64 69.98 60.86 82.57 96.81 48.82 84.94 48.91 86.81 50.9 35.24 49.84 92.93 44.79 133.93 64.41 41.04 60.25 64.17 57.1 68.98 64.33 64.21 48.91 51.51 61.92 75.61 84.78 76.68 46.28 74.54 53 48.93 48.9 62.78 46.54 42.2 60.3 68.84 56 94 34.1 85.9 87.53 44.84 54.31 51.03 42.54 60.8 67.43 39.94 57.85 75.31 52.12 84.36 49.68 46.98 29.23 70.78 52.22 93.66 79.1 118.94 84.82 39.6 97.99 39.4 86.31 48.31 61.73 59.34 57.95 68.09 74.21 52.78 78.59 60.7 75.82 51.8 61.89 109.31 39.58 35.43 35.83 81.85 79.9 62.83 71.68 55.49 44.04 67.63 53.03 51.88 50.18 74.51 94.5 59.58 84.88 45.62 48.07 80.36 41.57 63.56 68.82 84.85 58.18 35.39 64.44 60.17 74.86 96.95 79.01 75.39 84.14 91.88 74.2 75.73 106.63 85.28 56.95 63.1 51.29 36.11 39.81 64.2 87.41 46.2 39.02 40.11 59.29 96.46 74.42 63.17 38.87 66.31 70.97 32.98 73.94 45.25 80.77 44.84 57.85 44.21 70.35 64.38 31.28 52.08 49.46 80.36 93.36 29.75 36.46 94.64 91.35 28.74 61.59 51.2 57.27 60.26 35.62 81.28 27.51 50.92 48.83 87.13 58.11 38.02 43.36 56.5 65.65 69.85 71.09 83.85 56.34 66.85 59.67 58.87 55.53 90.31 116.56 53.43 97.58 37.58 83.67 47.93 74 62.07 31.55 42.19 69.55 42.67 71.98 70.17 85.6 83.79 75.47 49.28 83.89 61.09 68.42 57.08 49.52 41.78 63.56 49.46 50.78 75.96 64.55 89.15 84.52 82.52 56.49 74.72 57.71 39.27 42.01 49.6 57.38 95.15 34.86 65.73 38.72 96.11 46.19 106.06 48.47 72.95 60.58 102.84 123.53 48.92 42.3 102.48 112.05 87.17 37.99 84.1 57.24 51.6 53.88 124.32 36.86 58.35 78.12 61.11 57.45 39.03 90.67 50.81
35.27 40.14 30.56 38.58 36.04 28.27 29.78 32.56 29.88 29.43 41.89 27.64 31.18 44.5 27.55 38.29 42.04 29.66 39.91 42.99 40.64 35.63 31.09 31.92 30.22 30.29 33.41 32.2 33.58 26.7 36.32 32.73 30.51 39.45 41.77 41.32 28.16 33.58 41 29.39 35.24 30.5 35.99 38.53 33.06 28.7 37.42 27.48 33.1 30.33 41.39 34.75 31.92 40.4 32 31.84 40.64 40.88 33.19 28.8 30.37 40.55 35.62 27.95 27.69 27.9 32.51 23.81 27.23 36.4 33.04 31.33 31.16 35.26 29.61 34.9 38.73 25.51 32.81 31.45 34.23 28.69 32.2 42.24 41.21 38.08 26.88 31.08 41.56 33.01 37.27 29.01 29.31 27.98 31.66 34.17 28.84 33.27 27.27 34.03 40.48 29.53 38.79 37.24 23.38 29.2 42.94 35.55 37.29 45.24 31.85 27.09 43.22 36.91 26.55 30.94 33.13 38.2 35.2 28.84 30.32 46.53 33.35 26.95 28.27 27.71 31.12 29.61 34.62 27.77 35.63 30.64 36.4 31.11 26.35 29.63 32.31 32.67 31.03 29.37 34.28 33.15 30.18 30.3 32.84 31.92 35 32.55 31.35 29.72 33.46 26.59 36.54 28.57 48.89 29.65 32.29 55.72 32.41 37.5 35.09 57.31 35.2 32.16 39.26 39.56 30.61 46.94 29.17 41.88 42.17 31.03 31.55 28.54 28.04 28.33 56.12 38.14 45.03 32.92 38.44 30.09 27.48 32.7 37.73 36.44 29.88 35.58 29.01 31.87 37.02 56.25 36.08 34.01 33.66 25.86 32.24 34.9 35 34.84 33.98 27.34 32.2 27.15 25.47 28.91 37.65 32.43 31.22 35.7 40.94 33.14 32.39 27.15 33.62 34.5 30.29 26.98 29.52 58.25 26.97 34.59 36.73 37.26 36.82 37.12 28.38 37.55 30.1 26.62 41.08 29.19 30.66 39.21 35.83 36.98 30.86 29.8 37.89 33.67 46.19 33.92 29.59 44.53 38.19 33.94 30.25 30.41 26.96 25.67 36.45 32.35 36.54 28.33 39.78 34.32 42.32 33.71 34.22 39.58 31.29 26.07 28.98 30.39 30.9 40.87 42.09 38 25.07 27.88 30.2 32.82 32.12 33.03 27.3 25.59 31.45 37.3 33.25 37.97 29.99 38.12 50.41 33.69 26.67 40.7 23.39 27.29 38.34 29.46 35.09 31.91 41.65 35.3 31.45 27.45 53.39 35.31 29.52 33.03 25.88 34.72 27.83 32.23 32.96 33.63 25.23 43.44 25.11 40.46 33.47 38.62 32.43 49.34 34.48 25.5 34.31 25.43 37.21 41.61 30.79 36.01 41.44 34.33 30.53 32.75 38.99 32.98 39.73 27.53 36.07 36.76 26.28 26.11 40.81 29.12 42.55 33.48 36.06 39.21 36 52.47 30.03 35.06 35.52 29.87 39.95 37.18 37.55 30.62 26.55 40.21 30.25 31.68 30.94 25.94 39.85 36.38 37.66 28.59 27.43 34.43 31.16 38.01 33.77 48.58 28.05 44.52 39.19 33.49 33.08 41.76 40.08 35.56 44.04 26.08 34.08 27.74 46.25 35.38 29.4 31.66 29.2 28.86 44.66 34.1 29.89 24.62 29.08 33.6 36.88 27.6 33.31 35.24 37.93 26.23 28.19 28.87 28.32 37.5 40.5 28.51 33.89 28.29 44.5 29.73 34.34 29.88 36.17 28.12 31.22 36.02 33.73 35.4 30.35 41.29 34.45 39.03 28.73 31.75 25.96 29.29 28.43 49.74 42.06 53.35 34.89 37.24 27.98 38.86 41.42 38.1 31.74 26.53 31.27 33.14 24.04 41.47 35 36.18 32.53 39 33.17 28.17 35.28 35.74 29.66 31.22 27.18 37.93 33.26 39.47 45.02 33.2 38.62 29.01 30.76 34.25 50.87 32.94 39.09 26.06 42.42 37.72 45.58 28.41 33.22 32.27 31.09 30.55 42.63 35.8 37.52 22.2 26.24 36.45 26.54 35.99 47.22 31.2 30.58 28.42 43.87 28.17 43.54 40.32 35.4 41.91 45.11 33.76 30.18 34.77 37.38 33.47 32.19 46.44 31.45 37.86 33.72 39.38 29.49 34.04 35.92 30.21 36.5 39.11 33.22 32.92 39.23 31.95 29.27 26.52 38.18 25.73 28.61 30.36 34.4 27.71 34.5 31.17 42.33 26.55 30.86 27 30.03 27.19 38.97 40.27 53.93 27.43 54.89 36.86 34.47 38.37 27.96 37.01 34.22 45.83 32.57 26.65 30.06 31.31 27.12 34.69 35.87 36.11 34.24 30.28 27.16 29.85 41.13 46 34.97 41.02 37.81 33.08 36.08 47.88 27.18 30.89 31.91 32.87 39.84 28.15 33.23 34.53 29.43 42.05 40.33 28.57 51.14 37.96 27.54 26.76 38.2 24.62 24.75 30.24 35.41 31.63 51.22 28.46 45.84 36.74 30.86 29.3 31.69 30.64 33.03 47.93 34.58 26.07 35.17 44.05 45.63 27.72 27.5 28.61 38.94 29.94 25.4 36.99 39.01 25.29 31.06 32.2 40.75 32.14 30.09 29.99 31.38 33.78 35.5 34.29 34.93 25.63 28.34 63.04 33.95 25.07 42.28 27.56 24.27 37 27.12 25.72 43.24 34.12 56.86 34.17 32.58 28.18 36.69 32.2 33.88 29.46 37.73 41.05 30.05 35.73 36.31 33.71 28.18 31.27 30.08 41.4 29.07 37.8 28.82 27.3 36.99 39.41 33.01 30.57 32.99 23.98 29.55 37.16 38 32.68 29.46 40.14 31.37 26.62 34.52 42.09 29.08 30.65 31.81 29.62 28.1 30.81 39.83 41.9 33.63 34.89 30.18 35.72 37.7 49.52 37.03 34.47 27.69 33.15 31.1 36.25 37.56 38.08 29.57 31.63 26.37 29.63 28.16 31.22 54.79 33.61 30.62 24.21 37.53 25.82 38.22 35.11 27.45 28.8 37.34 32.86 27.38 30.55 36.07 29.15 40.32 32.72 28.52 33.58 35.55 40.4 32.74 35.85 30.82 31.06 27.18 27.78 43.47 30.45 38.27 33.1 28.73 24.65 28.45 41.5 29.36 34.29 34.26 33.97 47.76 28.37 31.22 31.8 35.17 41.63 34.12 38.03 29.1 36.55 30.71 35.39 43.68 27.93 26.6 33.07 31.83 22.6 30.27 26.66 26.55 31.2 44.13 28.5 39.64 29.65 32.63 27.94 34.3 28.53 31.6 28.34 27.83 35.79 36.22 26.79 30.88 30.16 28.71 35.98 33.49 33.33 35.87 28.04 39.8 32.08 29.51 34.7 42.49 27.76 62.02 35.58 30.24 33.55 41.39 42.73 29.94 31.98 31.32 41.67 34.9 34.57 32.32 38.14 35.44 31.93 30.75 42.02 37.06 28.64 31.13 47.26 27.28 28.48 31.56 27.59 23.42 32.11 36.78 36.09 26.74 35.81 30.78 46 29.27 33.94 35.54 31.44 36.63 31.89 28.45 28.48 35.64 32.22 37.93 33.69 29.51 32.95 32.93 31.13 30.12 28.85 37.02 30.58 38.13 25.59 29.33 25.9 40.06 31.39 33.08 31.47 28.24 34.18 35.01 32.95 32.16 35.9 28.4 44.87 36.34 32.17 42.02 36.19 33.79 32.62 44.71 37.21 32.39 35.18 29.58 35.94 26.76 34.3 37.33 41.62 30.53 28.4 35.16 27.04 46.84 37.17 26.92 39.46 29.26 34.42 29.72 37.09 32.67 29.42 35.91 27.96 27.47 40.69 27.17 34.96 32.48 35.37 26.73 35.58 29.02 29.21 34.74 36.4 36.85 44.43 34.08 30.92 40.24 34.88 41.88 46.18 28.77 50.08 34.51 39.16 25.5 35.28 27.08 28.73 30.24 37.43 34.6 35.67 51.78 28.97 33.9 31.38 28.32 32.68 44.02 30.2 34.06 35.09 32.35 31.59 28.72 34.02 25.66 30.78 26.96 30.16 30.64 35.38 31.21 34.03 30.26 30.91 35.78 28.5 29.84 35.12 32.56 31.78 27.74 40.59 31.87 51.45 36.52 60.52 29.78 29.66 36.53 28.74 28.09 35.44 42 30.49 41.34 38.07 30.36 36.22 27.56 30.53 34.33 53.6 30.16 30.35 37.63 39.04 33.06 30.46 29.9 32.39 29.4 25.84 36.18 38.52 34.5 34.69 33.94 27.74 43.95 24.12 37.1 33.44 32.15 36.05 45.58 29.09 25.69 53.11 29.54 41.03 27.68 34.35 32.41 43.34 34.46 29.59 40.23 30.54 34.89 35.47 36.2 35.18 38.87 34.34 50.12 31.16 39.53 28.07 34.6 29.34 28.78 43.41 43.33 29.44 31.76 29.11 30.24 27.84 31.21 47.86 24.39 35.42 34.34 42.04 45.22 25.83 28.28 35.84 33.27 32.31 30.82 41.16 31.72 31.37 26.7 36.41 30.29 34.76 24.95 24.31 36.7 30.89 48.34 26 45.38 33.86 23.85 32.09 28.97 26.03 45.37 40.34 32.8 40.49 30.58 28.41 33.21 25.81 29.78 39.49 25.71 40.01 45.17 41.9 33.81 39.89 46.17 32.38 27.25 37.93 34.31 30.93 27.77 38.32 35.71 40.83 35.18 34.9 33.3 26.48 37.85 33.75 27.77 40.49 27.34 32.82 42.2 30.57 26.5 31.36 30.55 32.96 34.47 30.51 31.96 32.27 29.85 23.51 39.81 36.73 32.83 32.24 32.23 32.72 28.14 31.34 36.63 39.27 39.5 33.88 26.86 33.92 28.56 27.77 49.7 37.2 35.29 34.07 31.9 30.25 43.6 34.97 37.64 27.86 31.62 35.36 34.86 35.73 25.34 26.34 29.06 34.47 37.47 38.73 29.92 41.27 36.81 30.93 32.03 34.31 42.24 55.03 38.59 46.52 44.23 27.47 40.71 35.8 38.75 34.29 38.54 53.42 29.01 45.33 34.95 26.34 28.12 37.96 35.69 29.21 28.08 33.59 32.85 28.04 30.53 32.63 41.04 39.3 31.3 28.69 40.82 30.17 32.05 28.16 33.59 38.08 35.45 26.11 35.61 37.46 31.5 36.53 41.89 26.73 50.61 40.19 43.18 28.79 33.8 39.8 30.92 31.5 26.92 35.43 33.29 38.74 32 26.68 41.47 33.35 34.25 29.26 30.83 37.44 41.39 33 28.86 27.83 34.21 38.04 35.68 42.32 26.37 54.91 40.13 30.39 28.24 34.16 34.02 29.78 30.5 41.76 34.52 47.76 35.74 34.56 36.19 29.67 35.38 32.88 49.12 56.08 38.28 34.87 32.33 36.41 38.15 30.46 30.17 31.81 28.55 33.61 29.68 37.48 30.23 35.43 30.81 49.39 37.15 41.1 40.03 27.71 31 32.12 25.08 32.86 39.56 33.61 39.89 25.21 30.54 41.87 33.24 32.52 36.27 35.72 36.82 32.51 31.55 26.89 31.09 50.2 34.61 34.79 35.9 35.2 33.6 40.6 31.2 27.28 28.04 28.39 28.43 25.92 26.89 33.07 34.74 31.27 32.92 29.22 31.57 28.75 41.08 28.7 33.66 32.08 41.87 36.56 40.25 36.3 31.74 35.4 26.48 32.61 34.57 36.13 34.44 44.49 32.44 46.76 35.79 26.62 39.12 36.44 35.63 36.87 33.65 27.74 29.91 27.93 33.6 31.68 34.86 29.86 26.48 29.83 35.4 25.39 37.21 38.46 41.25 24.26 30.02 37.16 38.11 37.83 33.81 36.38 26.39 30.62 29.62 57.38 33.23 31.28 26.9 28.91 44.35 30.6 38.97 30.5 34.08 33.6 25.84 40.65 30.15 32.49 27.72 30.86 32.5 28.59 33.73 33.48 27.7 39.69 41.53 30.21 28.44 35.05 36.97 26.16 31.11 35.06 33.2 27.56 43.97 55.28 28.32 52.37 30.57 31.26 33.54 28.51 32.92 40.71 34.53 30.72 33.92 38.26 32.88 28.9 35.1 26.85 34.15 30.16 31.57 33.46 31.25 31.9 27.06 35.21 32.64 47.12 31.11 26.74 44.24 34.06 36.45 26.23 25.51 33.29 31.81 30.55 30.21 36.12 37.95 37.15 36.3 36.78 33.33 24.46 28.91 32.3 35.77 31.43 28.39 31.63 33.92 27.71 26.07 41.01 36.2 33.92 30.9 28.74 30.29 41.96 37.86 46.68 32.79 34.13 38.3 34.95 27.55 30.68 35.64 48.35 26.98 35.72 51.8 26.44 38.86 30.8 29.17 29.09 43.46 39.74 27.47 27.89 27.17 42.75 31.96 30.38 35.08 31.04 37.22 52.26 33.53 32.94 34.81 28.01 32.41 26.34 29.58 30.18 28.99 34.32 26.68 36.86 33.33 42.14 43.53 33.59 28.51 31.45 34.27 34.56 33.52 30.02 32.97 27.58 36.37 37.14 34.98 24.74 30.93 30.1 26.09 29.05 27.93 26.16 24.22 32.41 33.76 32.1 25.83 42.25 29.77 42.2 38.41 32.07 37.56 31.86 37.27 29.74 35.14 25.52 25.72 34.3 28.68 39.17 33.05 29.52 55.4 26.82 28.65 29.11 56.72 33.65 31.08 30.03 43.62 42.91 35.09 29.63 27.19 42.07 31.98 35.56 29.06 33.32 32.18 37.5 38.28 45.36 45.7 32.86 26.17 39.57 28.03 35.53 28.48 24.7 33.15 31.1 29.92 25.58 27.5 28.63 32.57 34.54 36.11 28.91 27.38 41.9 42.17 31.87 32.21 38.29 25.18 38.89 26.58 30.4 32.96 32.6 30.69 35.01 40.82 26.38 37.59 28.22 28.5 36.99 33.7 34.4 38.99 32.01 45.25 43.48 31.98 35.61 29.67 34.06 34.45 44.93 28.65 41.4 35.65 28.86 37.49 31.85 36.15 29.83 42.24 38.47 31.85 30.7 29.7 32.6 29.91 37.19 25.46 29.38 28.24 28.13 28.12 30.74 31.54 34.81 41.47 37.32 25.48 33.53 25.83 31.05 51.25 35.87 37.06 32.89 36.23 37.12 32.84 28.82 31.67 28.77 33.04 28.46 29.77 36.1 41.26 35.24 25 34.06 25.71 30.33 30.89 35.26 45.97 30.25 28.18 31.13 28.83 28.17 27.22 28.26 34.9 33.35 36.14 29 27.17 46.98 32.64 35.4 28.74 35.11 28.64 27.52 30.23 31.54 43.07 30.88 30.01 32.51 31.08 26.04 32.61 32.05 29.96 36.77 43.27 32.96 35.69 31.58 27.98 32.85 36.82 26.6 29.53 34.67 35.66 27.36 28.12 34.89 34.88 33.02 31.68 37.39 28.5 36.05 29.93 32.41 31.66 28.36 33.84 29.61 38.62 34.88 29.63 42.3 29.66 31.73 48.23 46.68 32.42 27.7 34.58 31.85 36.06 35.75 45.34 28.53 33.74 26.2 33.83 33.8 28.81 25.91 40.67 31.23 38.43 27.7 30.66 38.7 42.3 38.02 30.14 41.89 30.18 31.14 38.32 40.78 35.52 35.72 41.05 27.31 38.96 32.48 28.94 39.56 33.65 33.8 36.93 35.93 33.8 36.67 35.74 35.08 27.74 26.16 29.59 43.67 34.64 32.55 32.52 40.33 28.01 32.01 49.21 29.99 36.76 29.93 41.98 31.78 42.72 33.89 31.91 27.67 36.86 35.99 33.29 39.27 28.27 35.04 42.4 31.05 33.04 36.67 37.54 31.63 28.46 33.59 26.15 34.45 27.08 35.17 37.29 31.4 32.22 30.4 31.61 28.5 41.12 29.72 31.73 37.19 35.06 32.73 43.98 33.6 49.44 33.07 37.03 29.13 40.36 36.83 34.23 33.85 40.98 37.73 26.78 35.4 30.57 45.08 29.84 58.98 32.33 43.83 34.63 29.21 33.52 25.88 27.88 37.06 29.37 31.73 27.46 28.75 32.66 32.59 28.47 35.05 26.57 35.86 27.8 39.9 32.17 29.37 41.32 39.38 39.48 33.41 26.29 37.6 25.7 34.47 33.68 41.68 33.65 29.75 34.36 25.94 30.32 29.77 34.04 26.59 28.99 40.15 33.45 28.36 31.22 36.41 30.15 26.86 25.2 26.47 30.02 48.81 43.75 28.13 29.02 29.31 39.11 30.74 26.16 30.68 32.31 40.17 38.61 40.31 30.89 31.11 39.68 33.1 38.08 32.24 28.21 50.63 37.9 38.71 34.26 43.11 26.25 41.83 35.74 43.8 28.06 24.9 48.72 37.44 49.3 43.51 31.53 26.49 27.95 33 35.46 30.87 29.12 26.81 29.15 31.03 32.72 41.47 37.97 33.58 34.74 30.18 27.12 42.6 29.25 35.85 41.66 31.06 27.69 30.56 35.29 42.75 27.49 31.21 34.35 32.15 38.05 35.56 28.44 39.74 38.48 37.01 37.46 26.55 37.37 35.74 27.41 28.48 27.88 44.4 31.24 32.19 38.24 33.61 37.32 27.93 24.51 55.84 28.37 32.68 31.56 33.06 33.72 28.85 29.55 41.82 30.48 27.98 25.74 43.93 42.92 28.43 24.59 29.35 28.44 36.74 30.58 37.74 34.76 37.7 32.69 35.72 36.84 34.29 52.51 37.3 42.92 40.09
420.48 201.88 276.22 165.69 221.16 236.43 144.61 167.52 166.83 166.11 138.04 305.08 198.3 210.1 188.74 138.75 359.03 171.34 187.24 190.96 247.36 241.09 163.02 212.44 316.38 229.89 255.75 117.18 259.94 402.55 170.16 347.13 277.58 167.11 220 261.28 213.89 192.24 254.81 388.66 239 285.1 350.78 120.01 308.52 250.61 203.69 311.52 222.77 202.73 177.39 162.57 168.12 168.35 177.3 406.26 187.72 269.09 219.13 242.14 263.15 132.68 239.28 377.72 276.02 293.24 209.96 370.57 334.28 148.45 257.75 268.28 234.44 148.32 236.88 176.96 206.33 392.94 292.34 211.62 192.25 262.24 127.64 414.93 221.44 277.95 500.33 161.98 244.7 178.28 150.43 230.99 234.79 257.5 232.2 204.96 339.73 228.52 257.76 347.8 369.49 160.49 224.98 281.78 236.72 308.98 363.84 179.32 140.42 223.02 298.98 320.11 207.32 224.74 261.57 249.87 131.07 236.97 214.82 203.66 154.27 172.29 171.83 282.53 338.82 197.58 186.76 251.75 276.43 196.66 400.75 268.86 180.27 297.39 444.5 146.23 268.04 196.9 234.93 195.56 520.37 307.42 241.29 280.4 484.06 233.36 135.25 116.95 271.6 277.49 145.07 410.41 175.88 301.68 199.59 187.37 329.8 152.22 229.45 133.44 187.44 224.06 389.65 171.56 198.18 214.75 148.86 256.1 378.11 144.15 292.52 173.55 306.8 185.1 276.72 178.09 182.44 181.28 341.73 359.23 299.38 226.22 203.25 136.4 151.99 299.99 234.69 174.78 310.13 199.82 194.67 140.4 130.82 270.09 177.65 200.76 209.51 232.72 204.47 124.75 344.26 206.89 205.87 325.59 152.06 195.02 236.75 130.08 312.62 190.54 257.18 149.42 156.66 274.5 423.97 190.11 141.79 242.07 247.8 225.33 277.01 145.41 122.43 100 105.85 303.16 199.22 168.94 259.22 101.86 244.57 211.34 231.72 139.28 243.23 110.07 347.27 212.5 204.46 212.9 226.74 192.95 332.95 191.81 207.89 203.4 200.54 450.09 227.66 198.95 151.66 350.84 214.53 138.97 181.47 197.13 446.67 358.4 344.01 174.16 213.22 335.84 278.74 213.9 189.56 210.86 202.89 126.08 231.41 260.46 207.15 216.56 171.38 406.44 221.04 327.3 300.33 160.01 139.83 169.13 280.9 133.7 322.54 221.51 170.24 142.46 370.57 320.8 242.67 211.92 176.48 304.62 275.45 335.36 264.01 224.47 217.33 175.03 168.31 201.99 259.52 166.11 193.7 206.36 278.8 180.19 270.93 494.75 330.37 294.95 273.29 193.25 206.04 266.51 166.51 310.73 171.28 190.78 197.31 359.91 137.83 146.34 163.03 231.79 232.24 172.42 139.95 289.55 172.98 346.29 163.18 250.82 240.36 266.03 137.99 209.3 205.85 272.7 258.98 186.47 128.1 415.14 244.72 217.95 237.31 295.31 224.81 166.95 192.91 135.45 364.5 233.13 230.15 209.12 237.99 156.37 193.68 168.71 132.55 170.77 267.11 205.73 180.08 254.23 233.96 146.7 403.38 226.6 434.56 320.95 271.42 329.85 164.1 156.62 200.56 183.47 263.35 190.85 149.48 152.11 220.21 497.16 206.16 251.85 156.48 150.27 220.67 270.88 323.89 176.6 200.16 214.12 239.59 265.61 194.03 243.42 332.47 164.65 246.98 291.89 210.36 322.54 189.38 252.93 149.57 120.46 271.32 376.68 239.99 300.41 255.25 158.41 197.4 208.46 163.48 266.54 149.29 167.79 256.46 307.21 163.46 216.3 199.71 202.84 195.13 225.06 123.07 301.6 204.22 178.47 232.84 252.1 283.38 287.32 262.19 244.36 447.23 130.81 237.04 177.04 249.02 206.8 153.73 215.82 191.55 261.14 191.64 133.78 228.53 250.23 293.36 257.8 177.94 223.07 79.53 339.98 302.54 276.59 126.84 129.98 227.41 391.3 233.49 101.93 158.3 218.77 120.37 286.01 208.11 177.47 178.4 218.86 196.54 351 184.59 323.63 200.44 155.6 274.23 208.87 220.72 209.46 118.04 338.57 169.3 144.42 182.44 221.62 223.21 255.56 333.99 248.08 160.77 322.27 221.04 149.93 334.95 210.5 197.79 184.97 156.77 292.38 343.26 201.41 184.38 187.42 311 203.39 239.78 329.5 318.12 202.37 300.79 262.12 174.47 133.34 206.11 339.16 263.01 239.41 177.83 229.42 325.14 79.97 149.68 301.77 261.52 160.43 351.19 259.1 150.69 132.34 158.95 231.43 211.45 155.76 219.78 167.22 316.59 206.42 216.02 267.37 456.7 265.4 212.52 212.88 173 190.67 171.88 262.69 160.14 385.14 124.74 183.21 160.61 372.01 156.87 276.16 153.66 337.72 186.22 316.92 200.41 250.3 124.15 216.56 389.38 208.79 160.1 225.78 279.26 380.17 270.76 195.63 255.81 245.89 164.48 322.4 178.57 250.73 227.22 207.3 296.32 396.64 186.18 189.89 248.59 262.88 250.66 342.77 337.11 188.17 185.14 178.94 182.45 151.68 381.27 189.1 374.38 314.44 237.29 342.43 129.69 491.9 302.69 248.46 344.59 248.38 388.63 165.67 209.55 216.65 179.22 315.31 331.94 206.01 218.55 212.79 263.18 301.37 297.86 177.96 328.2 239.09 188.05 215.37 220.51 496.25 241.84 235.29 191.7 185.47 113.93 163.38 228.15 169.46 275.37 282.12 156.51 190.46 135.79 191.92 353.86 284.48 286.58 203.86 275.9 200.38 383.54 146.08 210.14 291.76 257.78 397.95 383.33 228.21 271.83 254.15 262.99 229.92 126.65 154.95 299.2 467.76 247.75 155.41 254.34 156.6 173.51 406.22 339.09 258.73 165.92 141.52 145.56 238.29 293.88 192.03 205.85 217.59 227.57 343.11 167.35 260.35 190.13 443.83 108.52 239.54 142.04 137.9 754.62 256.72 355.98 455.48 209.23 215.93 144.45 217.64 153.06 301.32 212.07 164.04 181.27 145.59 247.52 405.16 228.02 174.33 219.77 166.72 202.29 178.95 309.67 94.51 157.13 213.4 226.64 242.08 385.65 151 182.14 227.02 170.5 179.15 356.84 182.88 111.91 142.78 238.23 202.05 158.68 311.25 226.74 137.8 297.47 142.96 150.68 195.82 182.09 157.02 125.14 257.21 240.98 297.64 220.94 179.32 328.92 204.06 154.77 236.22 391.17 272.81 411.59 166.18 130.65 154.78 201.42 198.85 471.03 408.84 143.17 200.16 226.47 139.56 267.42 232.97 309.7 232.24 117.92 220.13 133.52 311.6 229.85 332.75 284.64 243.37 205.09 553.23 280.52 141.55 415.89 364.87 195.34 234 228.75 233.2 150.75 218.35 200.95 155.54 335.81 337.07 191.16 151.83 302.22 217.74 221.85 227.58 179.41 239.41 239.02 223.86 265.53 184.04 259.26 183.5 266.17 347.78 247.08 296.43 211.1 200.01 225 155.28 337.01 258.91 355.11 211.02 350.03 170.01 188.17 164.66 286.54 176.21 317.71 175.77 307.33 280.6 247.98 192.93 168.41 359.79 275.86 170.68 206.09 269.2 200.05 143.18 248.49 226.28 181.69 298.67 148.28 345.67 351.31 170.23 248.66 289.26 365.81 176.32 220.02 307.03 189.04 166.49 196.56 262 260.48 211.35 182.43 219.08 299.77 338 157.47 217.07 94.39 315.37 215.94 191.63 217.6 281.19 187.06 281.56 266.66 288.92 241.27 221.08 191.82 346.38 250.27 195.6 215.48 207.5 235.27 257.92 116.32 168.86 164.43 128.44 283.06 450.64 139.39 248.41 248.03 154.49 268.25 225.09 235.69 314.82 200.97 320.85 203.9 238.72 209.46 212.56 146.72 175.31 232.21 126.76 160.03 175.13 177.81 217.45 214.5 243.38 336.96 170.92 184.19 190.06 116 228.96 171.37 295.7 297.05 279.15 384.4 221.37 184.51 235.52 148.66 241.57 290.57 205.65 187.9 306.03 231.31 161.51 149.56 333.25 150.41 335.8 320.45 297.92 274.2 183.73 152.79 195.96 144.03 282.94 239.36 275.37 275.42 158.86 143.55 213.73 168.59 260.34 161.77 267.69 202.75 212.99 198.53 285.56 213.28 311.49 200.19 263.65 302.79 163.17 261.61 359.12 204.99 222.59 113.5 135.68 188.34 164.89 290.03 208.54 176.99 165.5 511.99 175.82 257.84 279.52 192.41 221.7 161.35 370.2 163.72 204.95 331.45 382.58 247.64 219.09 139.36 165.46 151.68 124.01 301.06 154.02 287.42 214.06 196.64 231.91 293.74 209.08 140.08 266.12 218.4 283.57 253.49 242.8 411.6 211.27 174.91 93.81 302.35 228.55 259.95 174.05 228.42 272.93 178.7 247.88 455.77 231.86 149.26 234.52 194.94 249.32 224.88 159.35 138.94 267.71 123.12 216.04 263.73 184.45 211.81 125.44 239.53 204.63 169.3 170.77 538.23 151.61 392.41 308.66 269.57 148.98 368.53 385.85 256.49 317.63 294.53 244.3 222.11 293.05 196.53 281.22 273.91 168.35 246.53 207.02 329.37 222.46 262.05 155.6 358.31 128.4 173.37 233.4 314.17 166.92 210.91 192.72 164.34 319.99 180.81 154.72 234.43 140.54 127.34 201.06 247.67 171.16 108.75 184.43 179.26 248.28 209.82 217.72 324.47 339.36 183.3 131.21 258.91 239.51 225.9 427.31 228.57 165.97 405.68 279 174.08 327.44 294.48 133.12 178.92 224.38 140.79 240.06 199.9 339.51 379.34 177 198.1 271.19 278.56 189.2 382.88 192.03 111.33 157.52 232.54 133.57 164.46 133.64 183.13 258.71 220.01 213.93 339.94 278.63 226.13 267.94 289.5 302.5 196.66 348.44 211.56 226.04 264.05 365.81 147.06 313.93 222.89 152.57 223.06 133.45 163.87 198.79 261.93 202.38 160.19 365.61 176.74 166.43 199.83 389.72 269.49 221.03 221.49 138.1 325.72 146.97 161.69 311.39 270.38 136.36 321.12 129.99 219.96 271.16 226.1 195.57 199.72 275.96 175.04 188.33 336.29 315.12 221 227.23 284.49 292.38 155.03 237.43 457.82 231.25 147.14 360.46 150.42 179.56 143.67 183.29 337.32 289.67 307.16 420.54 168.26 160.54 277.33 134.04 137.38 158.1 176.7 233.51 264.48 201 299.09 146.33 154.84 254.55 190.35 147.12 167.11 204.16 267.55 228.26 158.31 160.05 196.22 460.75 190.83 300.87 228.29 220.8 142.89 338.5 226.02 240.12 125.11 229.14 212.89 176.39 148.01 281.12 329.41 216.6 182.76 275.83 186 202.73 211.07 315.49 244.68 200.58 325.44 224.29 291.54 211.72 385.22 216.47 184.51 218.65 209.43 103.82 248.51 180.49 157.32 263.34 178.32 436.97 176.88 266.02 186.9 216.86 357.75 353.48 252.39 277.42 247.13 128.88 172.23 200.92 255.06 232.38 167.28 464.25 359.75 149.14 138.63 317.89 161.49 162.18 198 423.84 298.09 191.68 193.55 270.11 275.25 224.38 171.51 463.28 199.64 257.31 138.3 288.91 189.72 248.02 398.83 189.88 196.4 227.27 183.79 286.43 196.47 168.07 328.52 375.7 238.11 179.21 238.25 153.74 217.9 188.1 184.88 340.36 168.47 162.83 375.21 205.26 244.35 248.07 140.53 319.12 170.12 249.8 147.02 245.17 302.02 209.11 262.54 266.98 234.07 185.4 189.67 165.63 202.81 199.8 203.63 274.37 236.6 307.22 132.3 112.78 243.62 222.58 269.6 405.44 204.94 235.01 248.18 219.57 195.89 274.81 188.56 255.37 262.6 170.18 426.92 214.41 228.67 202.92 195.34 323.74 156.02 227.31 196.37 323.86 203 203.03 270.35 186.08 251.55 263.03 269.2 165.41 183.86 263.94 184.7 89.68 212.69 243.09 252.32 335.42 153.8 192.51 173.11 152.98 341.85 200.39 238.51 187.64 313.13 155.5 182.85 328.53 172.15 244.54 235.39 177.8 166.81 287.66 236.99 245.25 490.02 345.83 241.03 272.38 211.69 283.77 227.39 335.61 212.11 197.34 148.37 335.75 203.25 171.78 268.22 322.06 268.16 258.79 174.07 247.82 149 126.51 175.42 281.42 133.93 152.46 165.71 182.81 340.18 153.78 199.58 185.78 190.32 252.92 252.43 228.58 255.21 195.13 192.6 358.28 189.9 428.04 263.51 149.56 267.33 147.47 366.51 214.03 113.14 310.41 132.28 197.14 271.16 204.82 199.87 176.4 153.07 252.68 214.08 290.52 360.29 239.39 159.52 188.27 184.89 146.78 192.56 236.71 339.38 259.53 414.7 331.4 301.36 211.12 161.52 277.94 267.83 130.41 165.5 117.61 394.74 330.05 225.35 235.97 349.84 153 268.13 147.01 224.49 258.82 292.33 199.08 176.72 150.3 267.31 186.09 234.32 207.09 229.04 191.01 293.09 229.57 265.94 298.65 242.18 178.59 268.07 233.51 270.46 230.24 207.88 156.2 285.43 182.27 411.58 216.15 164.63 239.21 332 190.89 217.51 183.01 187.71 212.58 261.14 316.65 165.99 370.06 146.55 330.44 217.19 144.49 296.42 195.93 263.49 211.61 209.13 117.98 173.75 369.69 289.59 218.75 297.95 167.26 272.85 384.22 201.35 335.78 138.49 225.91 163.33 199.76 184.99 283.35 302.94 186.23 604.47 174.21 309.03 203.59 286.63 253.03 169.62 139.43 120 213.82 200.38 273.36 232.01 190.23 301.86 172.67 112.54 217.54 155.08 264.88 152.66 269.23 247.07 211.26 252.96 194.66 297.87 404.72 207.16 281.32 277.91 178.29 297.07 175.98 117.91 242.48 145.14 218.53 268.56 195.75 276.46 305.19 246.41 205.81 274.54 296.46 193.87 743.02 231 210.54 402.15 124.13 230.12 261.66 345.61 260.28 186.19 320.17 203.88 193.49 190.14 448.32 193.7 153.82 203.9 235.26 235.04 289.27 367.16 197.65 186.84 218.48 177.65 187.48 166.8 288.6 150.66 263.09 175.93 241.28 270.61 206.34 411.79 358.02 313.67 198.41 312.1 213.41 189.46 171.22 183.94 311.59 311.2 214.04 181.65 263.56 331.54 236.61 219.83 200.31 148.28 299.48 208.73 217.74 308.02 173.29 277.12 207.51 239.71 181.87 163.12 259.95 283.99 152.21 287.54 199.17 244.45 265.77 166.58 187.97 139.72 258.29 249.55 185.43 232.49 225.62 197.71 319.57 126.45 169.28 290.52 225.5 151.13 162.3 301.61 292.62 195.66 162.52 129.53 204.52 227.31 148.62 256.73 193.22 151.81 249.09 285.69 333.52 279.39 194.94 476.98 176.38 136.42 269.2 215.74 217.26 108.3 181.44 281.63 298.45 358.52 229.19 176.55 258.58 386.07 177.4 171.4 159.61 132.04 299.39 150.55 191.96 366.14 112.37 290.48 366.25 256.03 126.08 297.52 243.67 231.69 254.6 155.25 127.15 211.47 273.22 222.56 227.98 206.26 215.91 306.92 330.36 199.67 418.65 250.61 100.48 704.74 248.79 223.18 366.58 237.37 234.36 322.36 333.52 136.66 172.77 235.2 163.68 297.12 243.05 155.21 150.7 179.64 213.81 281.5 243.18 170.16 238.39 182.15 181.49 336.2 95.67 219.43 197.87 254.44 176.38 154.39 179.45 283.29 241.21 229.79 152.94 187.34 289.49 122.9 175.49 197.52 174.54 246.46 219.61 208 222.63 421 185.63 257.06 254.77 283.14 242.21 143.58 327.23 136.19 207.53 200.62 233.78 201.84 235.78 101.04 163.42 306.33 296.35 278.27 235.01 281.53 279.76 165.76 284.88 271.17 294.78 199.23 170.22 288.66 217.91 170.53 290.52 372.35 200.56 139.9 285 248.65 258.56 133.55 406.52 196.16 335.46 189.42 177.87 288.63 387.2 163.13 163.14 288.72 313.26 360.62 192.76 243.87 383.9 284.35 166.09 299.23 234.71 199.87 224.92 230.43 348.78 273.24 219.89 207.23 370.1 245.18 201.3 215.13 356.96 146.02 124.68 276.62 158.15 353.74 279.01 221.62 219.07 354.09 349.2 232.56 246.33 242.15 267.58 189.45 174.22 205.28 251.19 202.76 274.63 144.56 151.46 197.81 371.67 363.64 396.34 309.49 162.98 227.69 182.47 161.73 135.51 246.41 203.49 218.91 190.71 160.59 268.5 133.2 353.76 168.09 168.26 118.19 221.06 255.54 251.11 213.24 244.14 254.19 201.45 336.68 229.29 240.2 143.89 148.72 179.09 249.88 207.18 283.66 246.45 235.29 214.54 350.28 220.72 229.94 155.98 202.71 294.36 131.77 301.27 169.53 307.57 172.44 239.9 244.11 135.37 250.59 127.45 159.18 365.85 172.04 180.59 380.64 254.88 128.03 219.34 243.05 203.72 343.43 200.92 412.15 181.06 143.98 124.74 264.79 250 319.18 232.31 149.45 596.97 197.8 283.06 313.2 339.6 146.75 233.81 212.64 281.22 236.05 293.06 233.23 190.62 247.17 197.78 239.41 266.92 245.19 171.49 200.25 159.99 245.98 162.35 171.21 204.5
65.24 26.6 35.8 38.43 29.99 44.42 30.25 40.76 31.94 71 52.12 40.98 25.39 22.18 48.16 52.37 52.63 34.43 34.44 43.48 28.55 42.01 29.32 28.89 25.82 41.1 29.84 40.03 30.49 34.64 62.43 34.97 51.3 22.76 44.72 25.79 26.26 50.84 42.9 42.36 34.75 32.79 33.26 59.47 52.93 29.44 25.62 55.36 60.54 72.45 31.15 29.27 46.46 39.71 28.28 49.62 73.77 32.23 46.68 36.73 31.7 50.64 47.23 23.41 97.15 41.71 37.78 46.25 25.68 28.33 34.57 27.39 28.78 29.41 41.1 42.94 29.26 22.02 31.44 43.62 53.62 74.23 78.3 52.25 94.99 59.37 33.09 29.53 37.58 40.99 34.34 35.82 33.75 38.24 90.89 25.35 50.47 24.81 31.91 45.05 34.12 23.03 28.91 55.21 43.03 78.43 25.79 27.9 33.67 73.35 51.8 54.45 39.54 67.83 33.35 40.03 36.8 24 34.3 62.45 30.48 37.15 53.02 56.7 31.98 54.57 25.28 40.11 32.04 25.22 84.5 28.61 35.49 26.16 61.4 26.19 28.24 32.66 36.57 35.31 41.59 71.98 61.13 33.5 41.93 33.58 77.09 23.64 35.41 25.08 30.31 47.46 33.02 56.08 39.27 24.33 26 38.36 49.8 91.55 27.96 31.3 41.23 70.61 54 34.29 29.36 64.65 36.28 59.12 23.28 28.56 41.91 59.14 35.98 33.28 45.69 65.18 43.49 35.38 28.65 49.66 30.8 30.46 29.78 40.88 59.71 49.32 26.61 52.5 53.92 61.84 48.21 31.03 50.48 33.68 27.31 36.31 50.72 29.37 85.31 38.53 23.63 54.31 28.3 50.02 37.13 71.25 48.08 37.56 43.51 36.31 42.15 40.12 60.58 39.39 33.23 53.05 24.68 26.15 42.87 41.85 57.19 52.54 32.02 29.41 46.52 33.35 25.97 34.24 37.33 55.19 40.1 77.45 47.95 36.79 29.62 23.06 37.35 49.49 43.06 42.18 39.18 27.64 43.57 32.9 31.76 35.2 26.9 45.46 38.04 27.64 28.75 30.06 35.59 45.9 65.88 26.71 33.36 23.37 41.17 28.86 49.51 35.85 38.79 34.5 41.11 60.11 40.62 42.46 85.61 63.25 23.25 45.84 38.11 31.21 53.92 46.91 65.93 37.14 46.97 30.5 38.32 26.53 29.55 34.88 52.68 30 41.12 30.69 29.32 38.42 46 37.14 27.26 39.88 65.66 27.66 34.1 23.8 40.64 26.55 45.82 32.11 67.07 58.06 27.86 35.74 56.1 53.96 32.07 25.38 37.85 43.61 37.94 98.13 23.83 22.34 30.29 42.92 40.49 27.06 28.05 45.21 58.37 39.75 86.6 30.91 62.27 27.67 29.15 31.76 72.67 55.66 34.97 42.19 57.97 30.13 28.8 52.31 28.07 44.63 33.56 30.92 54.95 31.38 33.4 64.46 34.32 51.35 35.63 38.46 34.77 41.82 26.03 27.46 22.63 33.29 32.01 58.38 42.83 38.14 71.26 38.07 59.35 61.8 27.58 30.61 43.52 29.18 27.68 47.31 36.95 38.84 33.95 31.86 64.52 74.48 60.87 26.4 51.45 42.16 47.01 30.07 30.54 44.74 37.55 33.84 53.71 46.29 44.53 31.67 77.93 28.8 67.61 29.29 24.96 32.17 32.42 30.93 79.71 66.36 28.77 33.35 50.47 48.13 70.4 37.42 22.3 31.22 31.03 42.46 28.32 29.47 26.7 83.22 43.19 67.72 63.87 29.01 65.46 32.33 38.31 58.78 55.16 24 27.59 22.95 36.47 62.2 25.44 26.3 35.13 44.97 54.37 38.97 37.18 55.88 40.51 35.66 24.52 21.84 34.93 69.7 24.91 37.83 45.91 52.98 48.24 67.71 24.83 24.02 33.83 50.67 40.09 27.6 23.2 27.37 35.89 35 51.97 36.29 34 31.15 33.62 82.46 49.04 27.93 54.42 22.4 44.81 27.27 42.69 47.11 34.75 31.16 25.25 33.59 36.34 36.58 39.88 69.88 43.5 37.24 43 54.05 30.52 35.54 36.32 36.55 24.8 44.07 30.35 55.42 29.12 31.36 95.79 47.94 53.04 38.79 65.02 29.05 29.1 50.32 49.38 27.27 60.03 36.05 54.03 39.49 37.57 62.23 25.93 74.88 56.22 40.54 25.28 30.09 40.86 30.25 65.56 42.67 32.46 65.22 29.68 66.41 45.76 36.12 31.53 54.94 33.06 33.72 54.74 44.76 28.6 36.59 30.98 28.09 28.17 38.15 36.88 43.88 28.26 34.25 25.86 28.96 33.31 67.67 31.91 49.25 50.06 44.4 35.26 37.68 40.22 50.03 32.69 40.56 63.38 27 73.24 27.68 39.72 24.61 36.61 27.51 33.33 54.3 87.56 90.3 28.63 26.25 42.94 40.57 53.27 29.98 30.68 30.78 24.17 35.01 33.8 30.03 49.18 54.83 49.22 43.29 34.15 24.92 55.78 43.16 30.68 35.21 54.13 36.47 31.87 35.25 48.61 31.22 40.01 53.62 36.35 27.91 27.92 25.05 54.12 48.54 75.22 54.27 52.7 36.15 27.75 39.81 24.31 32.01 41.22 94.88 27.07 39.57 47.9 29.06 62.96 42.47 28.28 27.17 22.37 25.59 39.75 85.44 58.78 37.2 24.87 25.53 39.39 28.04 25.39 28.27 41.88 55.25 37.1 50.46 70.99 40.78 34.65 64.95 52.28 43.58 49.92 47.24 34.61 32.22 51.65 29.86 41.78 27.86 29.21 41.71 24 25.57 30.02 49.07 34.53 113.79 29.08 54.59 28.24 33.51 56.9 46.1 27.87 20.16 35.94 27.01 32.01 33.66 36.02 31.29 28.63 32.36 42.55 35.9 30.59 41.66 49.38 33.07 34.64 30.72 34.74 36.1 43.11 28.72 26.09 47.67 31.18 54.5 58.95 35.52 29.67 44.5 32.38 36.46 53.55 58.98 28.59 28.47 55.77 25.27 56.49 30.43 27.57 45.91 42.48 45.77 33.23 41.33 38.5 28.49 55.02 32.94 64.62 39.27 42.31 64.18 34.56 31.9 30.45 29.1 29.87 34.48 29.81 61.16 26.48 45.38 43.21 27.57 26.76 36.08 63.55 32.08 40.68 50.14 34.52 28.48 67.73 34.97 35.11 38.81 27.82 46.55 48.46 31.11 30.01 29.27 29.2 24.91 25.2 82.72 25.02 24.63 29.45 39.07 35.89 78.07 37 24.8 28.55 35.88 45.37 55.28 46.05 29.23 67.53 68.74 48.05 25.02 44.67 24.3 48.15 85.78 45.54 30.46 48.34 35.86 31.08 29.15 46.19 35.83 53.59 45.63 23.21 39.55 41.92 43.85 54.9 30.53 53.25 52.46 36.99 30.44 43.75 26.71 82.22 29.46 96.61 79.71 29.39 26.16 69.93 53.4 33.16 26.7 28.14 74.17 24.07 23.62 27.05 57.65 68.03 58.2 54.15 30.94 25.63 31.21 38.36 32.34 48.18 34.61 25.06 25.71 29.02 53.07 38.45 29.05 25.93 28.05 27.41 64.12 37.91 47.15 50.41 31.19 32.43 39.67 34.54 34.04 51.57 29.27 45.97 52.56 38.59 30.38 24.78 62.58 38.33 30.39 28.44 25.99 31.32 55.92 37.39 24.66 37.22 62.69 27.97 34.44 28.49 30.72 24.96 40.17 43.95 55.67 54.49 43.04 33.41 53.39 59.67 28.04 36.66 26.33 31.02 65.73 40.29 28.72 49.02 32.18 28.18 70.92 47.42 47.86 65.55 46.14 96.18 19.6 39.76 34.09 49.81 29.1 30.52 82.41 28.35 35.46 39 47.25 27.33 51.82 36.56 35.48 29.33 46.97 38.36 37.54 47.48 35.94 40.9 37.38 28.65 26.99 33.91 45.31 54.19 53.2 28.81 26.1 36.94 37.21 37.58 53.15 26.68 27.64 62.25 26.74 39.76 29.02 53.58 36.78 29.91 36.74 28.81 26.61 45.13 46.5 22.98 41.46 37.5 44.54 32.52 45.08 61.53 39.66 44.37 38.32 37.1 22.32 38.14 47.58 41.67 41.74 53.58 60.9 27.87 40.09 23.51 25.5 35.42 61.38 71.21 50.77 47.99 25.92 48.64 28.25 26.1 66.63 40.14 32.06 25.61 29.67 32.54 58.6 29.53 123.87 49.31 32.56 25.52 39.97 46.75 66.47 34.4 46.37 30.97 34.74 36.78 26.36 45.29 38.51 36.06 43.59 33.08 39.72 26.46 74.75 29.49 48.46 28.06 30.82 26.35 118.8 33.38 25.13 35.01 47.99 57.61 51.11 25.29 47.06 26.39 26.99 32.11 26.21 40.68 41.58 47.22 47.53 33.8 25.71 77.74 29 50.1 49.01 55.96 74 31.89 49.57 30.55 39.05 30.27 31.9 33.81 71.03 20.43 34.23 42.3 63.2 40.23 42.75 27.99 36.33 32.66 37.9 32.59 54.87 44.52 64.96 48.91 37.05 55.24 51.56 43.67 37.26 28.28 30.72 53.69 40.09 37.31 91.5 39.51 63.21 47.72 83.41 30.23 33.51 41.35 29.81 33.08 61.46 53.85 47.71 37.55 32.19 27.14 39.57 44.88 28.36 24.89 57.87 23.72 37.39 27.11 24.05 33.46 48.83 34.18 35.39 26.66 43.63 39.88 29.9 31.88 31.8 34.34 55.48 42.33 29 55.29 52.78 39.95 37.43 25.97 42.83 33.06 42.28 25.35 26.41 61.82 72.61 62.27 30.65 28.39 35.14 22.06 27.75 37.13 59.69 63.97 29.48 34.32 35.94 35.59 36.75 25.99 37.5 28.2 52.08 33.06 37.39 30.46 67.95 38.52 46.87 41.5 34.35 56.16 44.5 25.78 27.98 48.96 25.13 44.69 25.98 48.82 70.57 31.86 78.51 58.5 22.99 30.28 46.2 52.49 27.08 37.58 27.8 43.72 27.39 51.89 48.14 26.41 46.95 36 38.76 49.92 47.18 42.38 57.59 49.72 28.79 47.97 30.16 24.09 53.64 31.76 23.7 43.08 50.63 33.23 48.02 49.28 25.02 36.44 35.92 25.46 35.28 29.27 42.23 23.51 22.15 30.4 69.48 33.41 25.32 56.33 25.06 60.19 21.83 22.51 37.88 29.85 51.05 20.59 32.58 59.71 26.59 38.16 45.64 28.51 61.95 37.96 20.77 37.33 47.28 39.72 55.28 35.81 47.89 31.73 35.37 32.75 42.12 39.73 23.95 36.58 59.25 38.26 61.53 51.7 23.6 31.19 48.01 29.81 30.1 99.66 48.61 24.53 71.15 28.61 41.31 34.27 31.8 29.21 26.59 22.85 55.58 41.22 21.91 40.72 28.32 55.73 30.77 53.35 33.03 36.35 62.48 34.54 36.25 26.38 51.82 34.72 38.24 46.9 38.89 25.47 31.14 34.34 40.3 29.81 39.23 52.99 45.8 29.38 43.19 43 38.34 45.34 39.45 68.85 49.86 24.22 32.72 63.69 23.16 31.16 23.29 30.55 29.33 25.35 27.37 21.91 23.32 40.1 33.36 55.12 30.63 37.07 27.41 33.04 28.44 30.64 25.17 44.18 40.84 30.49 37.92 27.7 52.96 45.32 31.02 26.63 30.77 51.86 34.91 31.61 36.39 65.19 31.67 34.35 74.88 34.19 36.46 40.99 25.81 71.14 80.46 26.45 23.08 24.87 60.6 32.86 51.72 58.36 42.6 30.02 34.96 27.38 45.93 82.48 77.47 34.92 34.62 54.27 37.53 21.55 27.65 40.92 35.59 63.94 47.14 65.3 30.44 24.93 60.21 78.95 34.88 39.18 38.8 36.19 35.47 36.5 54.01 34.03 36.91 32.02 59.32 29.32 66.83 28.94 68.02 38.6 29.15 34.73 26.1 26.95 64.86 26.22 25.05 42.99 65.06 34.57 32.72 56.19 29.83 54.58 44.57 71.1 28.59 27.19 34.85 26.52 39.99 23.19 51.71 28.6 63.8 26.07 58.06 39.27 52.34 28.91 53.94 29.78 31.62 34.3 54.22 108.08 40.24 37.24 23.51 38.28 26.51 39.57 27.93 22.86 55.33 54.85 41.74 39.86 25.53 25.25 25.08 58.03 34.51 57.32 30.54 20.37 32.07 29.63 31.63 43.9 20.06 40.52 22.88 28.04 60.2 33.88 30.97 46.32 25.92 34.86 26.51 56.11 33.55 42.24 41.11 42.09 50.99 57.76 35.53 56.17 24.28 37.16 51.5 28.85 43.01 25.45 39.29 40.14 26.11 25.73 39.43 43.89 42.11 32.26 38.86 25.98 30.82 48.79 25.53 36.67 23.44 49.06 33.03 34.21 31.15 43.26 39.48 39.46 31.74 61.92 23.77 27.51 25.4 36.14 29.59 35.58 49.21 33.31 39.45 33.82 23.05 37.14 32.28 34.01 47.54 58.49 24.53 30.6 30.13 44.77 45.22 31.03 29.88 35.52 33.54 49.85 36.12 34.71 41.92 42.24 35.55 51.13 74.45 43.24 29.55 40.89 50.47 52.71 53.2 29 24.12 39.44 31.35 52.39 51.73 31.74 38.76 42.92 44.34 53.58 102.34 32.73 28.41 39.06 28.82 25.08 60.54 34.93 36.19 75.17 29.65 29.45 35.68 49.79 33.93 41.83 38.14 43.07 46 36.08 42.09 28.55 27.95 58.4 24.79 24.18 40.4 55.73 26.98 63.32 27.36 26.44 66.25 29.22 31.99 30.95 59.22 21.27 50.29 48.67 50.07 41.71 35.04 49.66 42.42 34.99 33.05 38.61 34.88 39.3 42.16 23.75 34.88 43.73 28.72 80.76 35.93 56.35 29.37 26.77 25.29 46.07 38.92 40.98 27.02 41.4 36.41 28.02 27.77 36.45 34.4 29.4 54.4 45.06 33.76 24.51 29.83 60.58 36.05 30.93 51.82 30.06 32.8 30.89 54.68 83.43 29.88 34.1 35.23 55.82 53.73 23.92 34.9 29.9 48.71 43.02 34.89 33.11 45.56 63.18 67.62 52.72 63.23 37.38 29.75 29.44 30.89 33.9 59.08 37.99 56.7 58.04 28.69 44.7 63.17 33.61 51.48 28.29 30.2 31.83 35.19 38.83 32.68 42.81 27.31 30.5 100.47 35.58 47.15 33.24 34.15 32.33 26.98 61.68 36.22 33.24 32.56 29.51 55.94 42.13 69.27 62.15 24.82 39.44 39.57 32.78 27.68 31.29 49.65 56.31 33.77 49.62 25.43 40.26 30.53 35.1 50.58 49.3 37.21 68.21 24.32 32.07 28.99 37.76 35.22 23.34 35.81 32.79 29.76 29.26 52.81 35.62 39.28 26.13 33.89 30.3 47.87 62.09 35.41 90.03 59.45 27.09 47.38 23.65 42.95 39.26 37.37 29.88 31.02 40.53 53.4 29.4 23.73 24.37 30.35 34.46 33.09 33.63 45.84 38.71 33.02 56.38 41.38 36.67 30.14 49.32 34.35 50.72 41.19 31.81 65.56 103.51 32.93 50.49 27.85 31.14 28.69 40.77 27.09 44.45 45.59 43.42 32.66 39.49 52.09 43.46 29.28 61.44 29.95 54.75 75.81 81.36 24.37 29.92 37.8 34.46 40.35 36.12 29.31 30.58 36.03 97.92 30.14 31.2 27.09 25.78 25.48 50.21 26.95 33.52 27.68 25.99 25.86 45.73 33.61 27 50.25 38.8 31.35 26.77 33.17 39.29 31.33 25.31 24.32 41.97 28.47 32.35 46.88 59.46 26.51 26.93 55.95 40.26 44.41 68.46 30.25 39.8 45.34 38.05 37.57 54.76 36.38 27.83 57.09 33.35 39.61 36.03 57.39 32.68 26.24 36.34 23.72 24.76 67.73 28.39 44.65 36.2 39.12 27.39 36.3 49.67 53.89 53.1 35.77 37.12 75.21 35.55 49.43 28.3 98.84 46.05 37.7 37.44 30.32 46.52 27.06 39.11 41.43 37.37 48.17 40.34 30.11 50.7 35.09 21.73 30.87 32.67 30.27 46.55 30.99 37.45 29.21 78.35 39.56 39.56 44.65 30.52 35.03 83.41 40.53 39.38 46.32 74.76 31.47 53.08 109.39 26.36 36.01 53.56 28.7 29.63 42.67 39.15 38.08 40.61 30.34 33.74 81.06 61.14 24.26 27.82 27.48 31.49 64.54 74.32 36.02 30.34 48.17 29.92 25.29 38.81 43.28 55.06 40.45 33.02 32.25 26.23 55.88 42 29.09 32.7 50.79 33.01 32.23 37.19 43.71 44.73 26.56 39.11 25.64 36.42 39.98 49.26 33.79 68.94 33.34 40.43 22.81 33.52 47.61 27 25.38 44.21 35.7 42.72 60.46 45.87 29.75 57.41 32.88 60.88 66.25 48.5 29.83 30.16 32.63 42.54 25.58 24.35 48.44 36.32 44.29 30.9 51.16 56.78 57.88 39 36.22 68.78 32.89 34.75 27.72 45.12 28.67 28.36 44.89 39.32 42.63 62.84 51.87 25.76 38.37 33.42 111.07 35.13 26.82 56.78 67.56 36.49 92.12 30.37 70.89 35.78 26.5 39.07 46.1 31.32 62.68 54.03 32.14 27.45 31.72 41.47 23.72
112.02 146.86 136.41 157.55 148.35 394.24 101.62 172.88 79.92 88.69 102.29 89.4 101.9 157.98 140.19 106.69 273.18 65.14 129.22 162.71 163.91 86.02 113.89 87.81 199.57 87.07 83.24 65.73 44.5 116.88 140.08 139.06 103.82 251.2 165.48 187.59 116.92 166.6 82.19 90.86 120.02 141.71 50.03 123.51 76.16 111.82 106.38 49.16 75.85 90.47 131.07 156.1 91.18 72.99 99.57 128.61 66.41 178.73 138.29 55.41 126.43 65.92 143.72 79.73 91.59 68.34 138.12 97.04 180.1 88.38 160.54 83.58 103.31 143.78 103.26 100.69 85.27 153.56 208.48 123.01 188.78 110.63 81.55 91.32 120.04 164.11 128.97 91.36 151.19 88.59 80.01 70.83 157.72 35.89 78.76 128.91 162.67 158.01 86.18 67.74 108.44 60.61 93.19 138.03 186.02 108.76 143.63 99.48 173.83 101.4 109.36 144.13 61.42 83.51 68.28 80.71 94.5 200.21 87.26 62.45 128.32 188.57 106.5 75.19 91.72 72.02 114.28 61.33 139.55 151.77 83.56 82.52 185.83 75 57.84 146.15 67.9 123.14 76.59 138.75 73.59 164.76 58.9 187.54 111.42 138.57 181.16 85.66 107.53 200.12 65.98 112.51 86.39 88.64 153.96 115.09 51.23 129.71 85.05 49.44 118.95 101.76 55.22 87.02 192.92 151.69 192.35 140.84 132.42 105.62 97.45 154.7 89.22 183 100.47 122.47 149.09 221.52 115.83 110.95 226.9 83.1 74.3 74.29 144.38 142.09 41.14 89.9 119.3 79.87 105.92 104.23 183.22 132.21 130.76 81.61 132.71 112.53 145.16 156.91 85.45 120.47 88.29 71.16 155.45 79.53 103.79 143.37 121.1 89.65 96.65 114.64 183.57 92.89 99.61 45.53 280.94 57.22 105.93 139.71 60.62 156.38 126.21 124.02 116.52 132.36 146.42 72.68 83.23 91.87 117.9 64.21 119.25 131.17 35.69 56.35 124.69 142.16 133.71 68.6 59.13 111.19 133.41 198.25 91.53 169.28 93.02 61.29 101.95 57.41 80.06 126.47 146.99 68.85 118.89 114.66 96.65 86.41 199.48 136.38 217.9 71.52 96.79 68.26 85.99 115.82 98.39 116.37 93.44 52.86 43.4 72.56 86.27 97.09 106.96 141.31 61.68 76.44 101.17 63.71 196.96 69.3 162.75 86.51 159.48 112.23 169.49 117.39 68.79 130.58 136.53 177.5 126.55 89.85 169.04 94.88 113.07 95.4 92.49 75.68 88.84 68.04 115.66 94.55 117.08 183.42 165.65 86.6 181.69 86.15 115.93 125.72 71.86 149.77 128.78 72.69 79.6 131.72 160 91.51 91.69 107.27 87.37 108.49 80.69 70.64 179.26 96.24 64.63 128.06 44.89 76.35 92.38 116.51 96.07 91.31 283.56 114.65 158.34 130.64 184.13 284.18 188.31 85.86 117.28 119.29 228.2 155.95 117.36 137.53 253.98 286.16 61.9 147.58 223.48 57.23 118.48 151.05 105.25 75.59 136.01 156.16 91.56 181.71 115.13 86.16 157.62 99.55 105.21 237.42 136.87 116.42 83.07 77.59 86.67 88.58 102.84 82.55 113.74 136.1 110.29 337.81 58.84 99.4 65.91 57.63 97.57 220.53 144.88 135.42 206.6 139.14 84.68 164.27 66.61 188.66 225.29 183.76 151.44 204.24 80.45 83.02 163.16 85.56 69.86 62.63 74.22 98.96 181.51 86.44 127.63 147.2 101.44 150.87 79.95 122.97 110.14 115.15 115.22 167.17 214.99 119.94 59.79 44.62 106.34 117.07 290.7 223 101.67 75.35 124.61 89.31 119.82 63.44 173.12 117.77 178.63 128.35 63.93 52.34 126.02 89.75 166.11 198.46 185.9 173.56 33.58 122.82 95.73 94.45 118.01 122.96 110.78 65.85 97.97 112.12 105.75 139.6 159.69 85.18 214.09 152.48 131.21 121.6 151.85 88.2 155.59 77.32 94.54 70.2 89.01 138.27 84.34 95.73 41.22 144.08 90.87 114.22 84.14 73.47 180.2 107.82 110.74 171.32 130.53 50.57 106.92 99.26 149.19 111.8 167.11 46.72 151.53 50.33 134.26 114.3 164.42 63.67 115.32 166.94 115.68 210.16 209.91 65.3 93.92 134.37 88.49 187.3 90.67 122.22 312.63 71.8 138.16 93.15 134.74 102.83 102.26 59.08 121.94 75.9 173.57 86.16 137.7 57.22 122.68 87.17 117.43 114.62 107.5 117.64 137.83 151.19 104.86 97.1 78.63 96.37 207.83 48.6 93.16 66.62 125.95 122.16 103.93 151.62 204.17 181.66 189.95 144.36 89.69 75.35 106.11 184.16 95.7 179.35 109.4 70.42 101.1 169.66 63 213.8 127.84 79.39 55.98 155.67 77.32 61.27 153.27 208.25 150.36 121.85 133.08 137.61 104.58 79.5 115.73 169.83 134.84 50.15 60.1 190.76 144.56 199.81 118.73 73.38 143.41 159.73 74.94 77.16 169.51 76.71 81.5 41.36 124.58 132.25 153.85 65.39 106.28 96.12 76.03 77.75 113.57 69.08 97.1 97.15 145.34 119.29 188.91 109.12 46.63 123.72 45.95 48.66 89.33 86.63 119.59 231.92 118.69 317.22 130.76 52.39 106.38 86.24 77.49 94.98 224.8 77.44 103.85 100.03 175.64 115.42 126.04 80.91 116.58 116.6 132.24 148.11 223.94 85.4 54.36 121.06 68.87 116.92 76.12 81.93 92.28 89.64 48.71 278.04 116.78 102.64 73.89 165.47 59.66 178.27 212.64 79.28 92.51 66.88 51.67 107.43 135.31 299.83 107.03 173.5 101.38 86.35 160.36 31.74 58.77 176.35 111.3 118.98 183.87 109.72 63.46 193.65 79.31 147.8 81.75 81.68 88.68 107.76 98.09 126.28 107.42 78.32 87.03 95.36 103.06 132.99 341.84 138.3 151.28 48.68 142.05 56.43 82.25 83.87 90.9 57 97.23 55.73 217.36 132.64 115.62 104.13 60.35 167.29 96.85 45.04 87.75 106.61 93.09 57.83 107.7 142.12 308.11 108.76 80.78 47.07 73.64 46.9 173.94 63.21 96.78 82.49 73.18 76.16 308.16 93.8 110.78 132.83 68.32 149.78 263.05 46.72 102.49 54.46 101.32 92.44 177.18 141.95 70.14 113.09 70.04 127.5 128.39 155.57 100.04 145.21 97.58 90.24 88.47 69.87 142.54 38.02 147.96 84.69 131.04 87.29 95.26 58.57 55.61 68.66 118.38 129.09 100.28 102.66 114.55 69.36 128.54 71.07 190.37 70.66 95.68 170.36 39.58 144.55 44.04 136.43 97.7 56.35 70.97 105.39 87.1 152.64 115.95 200.53 155.38 108.96 75.39 96.9 54.3 70.56 140.27 195.89 148.85 101.79 119.9 120.2 121.42 203.66 27.4 38.86 75.14 156.7 101.5 81.76 49.2 72.94 73.06 60.69 185.52 205.02 83.61 119.56 164.69 199.14 105.25 88.59 55.26 186.66 103.91 243.37 78.69 79.15 128.91 57.71 120.04 113.22 116.42 94.12 97.82 130.25 193.2 75.37 49.22 157.56 136.93 94.91 87.09 116.39 206.73 54.19 147.78 158.77 93.19 89.21 65.36 92.89 121.64 113.19 186.12 250.13 225.05 117.05 80 67.37 82.61 152.69 174.7 162.96 127.13 106.08 85.7 81.03 88.7 81.06 74.83 55.36 160.89 110.72 80.78 68.07 253.72 195.48 86.65 90.86 136.97 167.65 51.21 117.99 96.41 115 134.3 95.78 144.53 60.54 121.71 77.56 150.13 106.46 38.14 154.83 212.85 89.77 150.78 204.39 121.96 113.86 72.84 187.8 95.8 167.89 172.88 114.02 134.77 77.63 471.89 76.22 123.31 119.22 92.63 106.36 126.83 160.36 41.55 142.97 74.73 88.54 119.75 132.57 162.76 97.4 120.01 71.83 123.78 175.67 122.83 66.77 214.5 131.99 86.13 156.8 76.89 66.04 132.06 110.92 183.73 51.17 38.12 110.44 105.56 89.22 114.19 144.09 79.43 106.87 84.2 260.72 155.31 90.73 67.4 106.33 114.65 33.19 188.07 33.36 101.28 151.3 144.92 177.54 135.3 61.76 243.76 78.73 81.33 111.19 41.44 281.92 121.49 81.31 43.43 71.2 149.55 149.26 61.14 164.19 126.69 55.54 111.91 104.2 106.61 127.52 130.23 31.67 102.75 73.99 202.44 112.95 182.65 86.41 166.01 67.92 52.65 80.31 96.63 68.49 116.29 83.84 214.88 48.12 121.92 133.44 184.41 87.51 120.65 248.35 112.87 75.31 67.61 77.35 90.68 138.53 99.43 107.34 134.93 113.33 102.82 196.36 73.96 154.41 73.1 231.88 181.34 66.09 77.49 79.39 90.39 157.45 135.89 124.41 188.82 78.37 125.39 88.41 91.54 65.46 163.13 102.86 171.78 89.27 84.24 119.01 153.68 189.58 75.46 156.52 84.43 91.75 167.83 89.96 65.08 144.93 132.53 142.82 83.41 118.87 108.77 106.27 123.18 130.03 63.2 105.37 133.06 82.17 55.2 59.11 78.24 97.06 156.83 64.64 51.31 71.38 80.37 78.01 67.22 104.12 163.71 37.04 223.22 152.56 123.32 106.9 78.82 163.35 116.94 365.21 169.42 153.71 140.11 192.54 103.01 159.02 122.02 91.64 138.56 202.53 294.77 58.03 127.67 88.71 145.56 71.12 126.51 107.77 126.48 157.86 57.85 154.2 127.92 87.47 76.18 101.07 100.42 131.31 230.8 120.08 168.98 85.46 116.66 103.98 80.78 172.28 117.25 101.85 92.89 104.45 176.23 100.65 102.5 107.35 110.14 161.55 124.19 96.87 83.97 91.18 101.89 108.04 48.14 184.84 68.15 94.85 105.08 76.44 126.34 201.86 74.45 30.4 81.78 142.57 97.13 254.97 176.51 72.51 49.37 271.86 62.48 155.39 123.26 130.86 149.56 191.58 182.82 102.1 113.47 87.14 101.06 162.48 138.88 99.08 168.82 120.83 113.24 52.22 141.07 113.28 146.47 88.3 203.06 67.88 139.68 129.4 242.65 119.57 118.07 104.99 137.79 65.77 153.19 110.51 231.2 165.25 119.75 102.2 95.96 158.48 150.45 328.2 44.27 240.78 128.39 125.16 168.24 52.27 176.21 118.04 101.97 150.56 309.36 182.32 81.85 177.54 36.95 74.33 129.45 179.85 106.84 104.94 112.05 88.79 229.77 94.12 184.08 115.91 154.31 75.72 161.24 127.5 136.12 144.46 34.38 147.25 159.51 124.71 119.33 160.07 152.94 111.58 103.87 85.92 46.69 145.96 123.52 79 57.42 96.68 296.5 97.07 96.09 117.89 192 133.25 54.93 126.25 49.11 71.98 116.02 49.03 189.64 67.69 173.1 127.53 95.45 71.59 170.75 211 66.62 46.25 226.32 117.22 85.47 123.88 145.7 151.86 179.36 95.25 131.88 92.48 111.76 72.28 268.48 74.47 129.12 110.7 127.09 107.51 252.5 69.39 166.9 50.81 227.26 254.12 144.75 165.38 108.08 100.96 112.26 57.01 142.42 152.27 87.45 206.33 165.57 344.01 112.86 71.03 88.89 179.55 134.62 205.18 121.11 95.26 91.22 78.91 75.63 105.17 92.92 82.69 92.37 113.72 154.16 56.89 124.09 76.08 100.89 92.53 69.5 204.21 117.02 147.18 200.82 57.98 91.48 138.81 141.38 127.73 71.44 82.21 55.89 87.59 109.13 168.84 112.44 79.1 103.63 171.23 188.54 207.43 170.46 186.08 113.81 67.94 122.72 72.43 230.97 158.65 48.9 202.19 48.08 186.52 108.05 98.17 49.57 56.9 114.98 103.76 140.99 95.11 160.97 75.11 115.11 72.17 72.68 137.24 67.91 58.11 84 112.64 169.96 102.33 155.5 162.75 54.88 112.8 141.59 129.81 80.56 90.18 97.99 183.15 153.74 116.01 182.4 149.91 117.77 127.6 113.91 77.35 104.12 143.18 232.54 316.51 129.16 87.98 143.97 99.46 90 172.91 76.38 118.83 304.29 183.99 213.8 93.67 109 118.93 79.64 93.25 197.56 86.35 113.07 82.26 71.55 99.18 138.86 84.27 67.09 64.73 137.34 52.88 136.87 329.32 91.76 132.91 145.09 126.41 93.32 136.87 89.23 154.97 207.56 110.06 104.33 87.86 142.9 243.9 151.03 101.84 96.76 60.09 71.32 184.41 116.91 61.68 76.02 120.02 82.72 122.74 96.06 131.93 88.7 357.32 100.86 153.47 106.95 66.82 152.95 100.18 136.41 110.29 110.39 145.44 78.4 239.02 155.1 204.86 94.59 161.38 363.16 135.85 104.2 92.07 70.4 131.45 84.54 138.75 161.17 230.52 87.83 77.84 47.04 110.44 149.31 95.53 130.48 97.25 217.46 81.68 89.14 133.68 161.48 54.72 79.99 86.12 89.32 75.3 232.71 133.26 69.76 101.27 142.32 189.92 45.06 101.66 112.01 136.44 160.68 86.05 134.17 91.76 91.14 108.88 108.04 229.64 107.47 190.29 125.89 87.44 230.08 97.18 107.27 145.61 159.32 61.83 141.8 94.39 240.91 87.17 104.58 85.6 48.76 131.68 116.3 36.34 166.77 67.95 48.88 92.78 94.85 80.7 203.47 72.68 72.64 49.88 157.7 84.77 99.09 121.32 55.79 190.8 90.58 59.53 88.89 116.63 90.33 128.62 59.93 157.72 50.04 155.02 191.64 161.88 87.79 118.63 43.74 129.02 118 93 73.96 167.78 94.3 90.11 61.74 64.35 119.09 140.77 140.56 123.49 104.7 77.3 126.43 156.8 127.86 219.04 146.43 159.64 143.9 128.23 155.28 175.77 165.54 313.27 91.15 34.94 75.84 87.42 92.02 83.15 111.35 111.29 77.49 89.6 93.75 42.63 83.15 86.74 64.83 74.22 108.96 154.2 130.24 36.21 238.11 120.95 137.37 165.08 200.52 121.04 129.28 85.32 180.06 96.59 157.47 69.02 96.16 122.35 150.84 103.02 80.07 239.25 92.47 106.88 147.24 31.8 132.28 109.96 94.45 90.79 159.28 85.59 314.49 154.33 99.52 155.66 51 130.66 97.96 90.21 130.93 177.36 38.53 72.71 133.92 112.74 165.42 105.71 120.66 196.46 152.81 138.15 205.64 154.36 94.14 92.6 131.68 99.42 40.39 164.05 124.2 65.92 140.6 161.53 102.27 88.98 91.35 104.44 194.01 323.87 86.71 98.43 96.4 76.94 111.87 99.43 111.08 92.85 110.96 123.12 189.88 97.67 147.02 110.71 79.51 81.8 122.57 148.32 100.21 52.46 137.69 74.56 58.62 70.67 131.18 66.25 115.14 92.26 118.82 187.08 41.81 71.82 51.3 48.68 161.8 108.68 153.8 271.29 131.92 101.06 88.43 183.88 152.71 163.37 57.97 110.04 69.25 100.71 237.38 91.34 150.9 89.46 153.29 82.03 111.2 129.96 55.5 124.37 119.14 82.44 115.84 128.76 88.43 125.91 81.6 70.15 73.49 114.72 93.17 115.46 134.92 156.82 73.01 110.51 40.75 117.46 168.71 111.82 83.09 86.76 124.61 76.36 102.58 116.56 248.28 94.88 183.22 129.55 449.14 176.3 75.64 68.18 134.56 127.78 108.6 110.1 158.61 207.32 78.47 169.62 64.94 111.81 168.81 90.69 128.03 76.7 196.61 67.86 107.46 127.27 104.35 114.28 48.51 74.76 96.52 111.59 142.21 158.5 96.87 112.61 75.67 274.96 53.96 43.88 168.34 75.31 187.72 88.3 162.67 98.49 144.76 90.44 112.03 202.26 148.42 87.85 105.44 154.66 140.3 146.1 159.67 91.11 120.85 145.19 127.13 62.48 106.02 116.75 182.46 105.87 137.94 56.21 237.05 123.87 73.79 108.36 126.83 201.55 43.52 173.42 138.16 92.76 154.82 100.62 97.5 115.5 221.39 224.15 94.19 124.78 96.98 194.79 80.59 115.03 61.28 157.84 177.54 91.75 101.95 97.34 77.43 120.29 83.62 87.39 55 105.93 124.14 120.06 60.58 119.1 106.02 89.06 33.01 404.92 121.3 105.56 124.52 92.07 85.73 48 65.31 115.02 63.49 100.48 106.92 116.46 160.45 111.97 62.76 102.12 101.85 114.01 73.92 109.46 144.73 221.35 66.28 127.57 91.56 149.17 83.12 56.57 84.01 97.34 125.63 136.78 117.54 100.6 144.19 79.47 76.99 84.04 113.11 102.67 83.42 90.5 89.95 70.87 103.1 205.98 56.55 129.35 66.33 200.78 85.9 103.6 104.83 98.7 172.14 68.91 147.53 102.29 192.36 107.59 44.21 114.67 105.19 72.52 129.64 214.42 90.64 110.78 180.58 105.94 53 80.5 108.01 72.19 49.38 58.45 211.21 119.69 141.33 111.57 150.37 136.89 133.61 108.46 101.18 112.44 126.81 130.62 142.33 92.37 135.82 66.22 60.99 80.31 114.37 96.44 69.43 114.79 49.4 131.49 68.01 112.1 53.27 90.84 121.96 44.69 115.06 86.14 110.91 50.93 160.87 137.57 121.48 98.31 106.11 171.9
221.17 119.6 267.85 137.17 156.7 159.22 165.8 160.59 190.75 274.7 197.48 316.67 134.7 160.02 90.86 360.2 530.51 211.75 209.3 239.44 194.9 214.67 89.37 187.1 193.49 137.31 367.83 180.71 419.8 292.76 370.9 151.24 253.53 119.71 418.86 228.69 193.45 284.05 229.54 147.91 193.17 196.55 153.79 234.7 231.56 323.06 131.24 236.34 212.16 357.37 258.83 177.86 278.31 158.61 278.7 215.72 235.61 338.46 245.82 104.28 140.33 199.73 179.49 222.27 334.49 232.69 183.05 202.56 222.93 141.8 174.03 296.11 231.63 137.94 118.09 200.78 191.56 177.06 236.29 206.71 371.54 205.42 263.67 441.64 338.54 189.84 219.07 93.83 166.24 305.32 158.87 311.65 295.14 141.79 405.75 299.75 205.48 84 126.16 255.31 484.25 108.28 214.98 248.98 144.62 252.35 356.4 149.31 176.63 384.53 173.26 293.34 135.01 244.86 279.07 202.26 165.87 103.02 140.47 271.08 150.9 163.51 192.65 275.21 198.04 438.44 129.61 231.91 148.56 134.35 193.95 140.52 155.48 248.82 216 185.1 173.29 175.47 144.87 405.75 282.9 216.79 195.54 221.39 152.47 269.42 194.38 178.31 324.3 278.64 187.89 260.76 189.3 260.33 305.14 112.45 190.33 216.72 210.38 243.28 114.52 222.52 328.23 219.84 141.26 228.62 209.87 563.86 150.13 261.67 131.38 131.31 289.12 238.09 115.35 209.25 243.07 263.42 220.46 210.38 203.76 261.85 254.4 233.28 238.55 233.88 227.11 202.78 176.32 152.99 313.55 214.11 250.82 221.87 531.33 203.85 169.42 177.81 259.13 127.3 229.83 239.45 146.28 197.69 167.02 213.82 261.48 258.65 172.06 204.56 150.3 178.57 189.37 148.52 285.58 218.54 186.5 259.38 197.21 240.98 221.5 155.79 168.95 221.21 225.26 274.51 287.39 160.97 198.9 173.34 208.89 264.03 225.12 106.85 309.86 169.75 173.29 149.56 219.89 181.83 246.55 266.91 187.22 176.14 225.88 225.15 143.41 204.85 150.71 228.01 140.36 289.04 132.23 124.06 244.06 391.21 336.11 208.01 269.59 154.43 240.04 236.61 241.94 280.99 292.45 149.34 186.91 210.59 158.3 125.23 252.5 181.42 87.09 424.12 218.78 198.07 130.95 223.28 266.99 125.98 270.31 123.07 201.24 176.42 165.68 264.43 243.6 186.75 297.61 158.75 309.34 293.51 271.14 143.65 103.86 217.38 373.13 199.91 241.15 104.28 219.97 327.65 194.19 162.24 349.08 182.05 143.19 400.87 395.6 216.62 232.43 86.53 140.38 153.93 170.29 273.6 59.03 118.07 104.7 266.46 139.56 128.68 162.26 204.1 239.98 236.59 120.63 169.5 132.22 179.8 98.66 307 188.28 160.62 143.66 178.23 326.83 294.73 321.07 195.29 128.19 257.38 227.62 193.36 290.3 274.37 202.36 289.13 127.82 268.72 211.61 189.82 207.2 178.11 145.11 81.79 105.22 215.25 175.29 158.89 277.93 242.2 219.56 230.62 153.17 206.36 216.87 244.1 258.86 316.39 193.76 350.51 194.58 123.67 213.14 218.01 209.81 245.29 292.44 121.99 294.36 274.33 200.93 162.28 332.76 139.81 258.99 222.43 151.01 206.4 256.67 187.34 133.85 191.43 156 236.23 183.54 124.56 114.51 201.53 472.33 271.08 165.32 125.96 182.08 289.17 182.7 201.38 148.69 208.98 208.73 165.8 213.99 298.63 202.06 438.17 137.05 205.74 240.57 200.51 216.98 165.14 168.65 247.27 252.54 104.12 247.4 150.7 186.84 130.67 143.31 115.48 231.88 280.73 221.88 191.15 298.79 342.77 344.4 101.98 82.55 317.08 170.05 259.48 163.75 201.83 164.14 212.14 152.96 336.73 191.76 184.98 155.37 375.03 308.09 217.3 168.23 246.39 137.82 214.82 191.65 152.72 275.26 163.41 323.87 193.5 234.89 84.64 230.63 97.92 244.95 157.23 174.12 229.53 219.98 194.48 158.82 269.36 203.02 142.66 155.25 482.75 245.98 197.68 354.76 235.11 179.14 330.77 347.27 238.57 134.64 247.57 133.3 144.61 153.18 212.04 255.94 178.66 184.35 233.1 204.73 180.27 298.85 282.99 168.44 181.39 274.49 126.75 261.17 393.49 227.2 167.91 150.04 162.41 267.22 126.82 163.71 209.75 156.83 179.58 272.45 143.84 233.05 148.1 271.71 388.79 243.47 133.8 192.48 441.17 437.22 171.16 299.34 183.31 99.94 146.62 127.45 243.33 181.79 170.86 166.85 184.26 256.24 388.45 235.48 117.74 197.75 236.47 215.84 336.69 213.53 346.55 317.71 237.15 185.85 235.93 210.73 233.72 139.84 237.93 183.03 161.15 320.6 200.85 166.29 126.2 528.7 177.49 367.84 249.53 153.26 157.72 131.13 185.2 250.85 154.89 123.01 190.85 149.55 242.91 366.97 137.65 428.87 190.51 184.6 248.41 185.62 212.88 240.55 218.28 198.42 153.64 224.65 203.08 187.28 175.71 381.9 146.91 406.9 238.13 207.9 275.66 137.3 167.47 205.91 206.28 441.81 275.67 196.53 167.21 175.32 189.2 208.08 233.95 272.08 203.8 228.86 271.09 201.12 128.07 427.83 281.39 233.31 194.51 134.78 264.11 194.26 387.46 385.07 146.11 194.34 144.06 343.35 98.48 178.07 106.8 182.56 195.89 275.82 190.11 266.6 311.23 244.07 470.19 361.12 235.5 178 144.13 330.84 141.79 146.05 239.81 336.83 217.83 164.29 155.98 105.17 328.87 197.13 273.55 128.52 245.24 235.96 235.28 173.51 155.14 343.38 301.6 196.09 145.04 261.23 196.65 355.87 200.83 202.29 273.14 149.33 215.11 146.66 241.35 177.38 194.26 271.3 227.88 159.19 105.01 127.81 163.64 150.18 161 180.51 261.8 295.42 574.65 312.65 230.83 145.49 158.23 117.65 355.72 173.25 195.44 238.42 129.98 211.95 238.31 149.11 204.59 257.78 202.91 299.67 165.57 181.1 127.68 199.46 162.92 303.51 284.81 366.56 142.63 164.22 246.23 84.24 160.32 176.96 187.44 193.94 137.22 143.14 249.19 173.7 268.84 186.02 153 179.88 133.53 290.68 231.29 212.25 278.59 105.71 175.2 315.7 279.34 241.58 126.8 137.04 231.57 272.04 202.59 276.35 153.44 227.23 94.02 104.69 238.39 325.71 152.64 192.04 171.88 135.88 227.04 193.47 137.34 208.94 158.91 422.31 213.02 142.49 125.56 178.36 220.83 140.24 168.14 220.48 139.21 229.33 196.77 162.56 145.2 161.19 223.57 245.53 212.35 196.4 309.27 174.53 318.86 165.88 434.73 225 191.34 314.8 141.59 147.69 201.59 235.65 184.8 160.13 159.04 622.58 137.3 390.2 383.46 159.51 168.08 155.83 172.4 139.7 365.14 151.5 316.91 118.73 174.31 167.46 300.53 309.8 179.85 229.25 237.81 190.26 157.32 288.91 132.5 140.81 171.9 90.08 180.51 211.91 300.42 181.87 271.2 319.67 99.99 138.22 348.18 162.86 164.26 193.73 144.22 217.04 173.11 132.89 192.79 235.33 143.59 237.83 271.09 247.89 143.87 246.58 182.8 209.29 147.73 151.44 223.56 230.46 211.1 249.08 140.85 297.5 250.25 229.44 139.81 147.05 208.97 149.82 220.9 183.11 195.77 177.84 171.37 123.25 244.23 149.46 180.84 210.6 230.78 116.13 325.01 267.43 170.21 213.35 316.92 148.64 276.77 200.11 225.14 375.8 289.78 272.4 135.78 230.24 246.11 330.36 214.64 203.26 342.88 206.67 218.99 225.07 261.23 148.76 184.76 146.51 341.72 115.06 303.29 189.2 205.25 149.56 232.01 213.98 257.77 156.35 290.67 127.01 181.34 212.21 276.26 176.52 168.96 261.43 170.16 143.53 176.67 203.34 177.14 298.32 169.07 227.78 165.97 193.96 296.5 130.33 231.7 137.17 155.11 239.17 153.89 106.19 259.86 356.57 270.87 221.27 240.39 248.85 147.64 245.41 207.89 215.91 161.16 231.63 132.45 254.46 149.82 144.69 274.96 201.09 163.76 200.22 249.59 165.47 237.5 202.73 300.05 241.73 167.36 226.1 233.96 174.34 278.41 244.75 99.42 170.26 149.94 200.06 438.56 151.33 360 141.86 293.65 266.04 201.85 156.19 139.31 215.39 149.77 168.99 159.62 210.96 132.99 218.81 182.07 332.53 151.63 258.65 136.71 191.59 264.57 350.96 283.96 232.63 191.39 209.28 372.66 184.78 270.41 130.37 359.61 263.81 179.44 138.08 322.59 204.43 149.94 151.92 100.03 171.75 234.51 346.05 234.84 114.33 212.46 315.1 235.33 230.19 171.16 260.83 259.17 178.39 199.57 150.48 480.09 102.82 239.09 312.43 169.63 106.34 389.62 185.95 335.9 147.7 342.45 203.77 129.22 157.64 166.35 311.67 234.77 333.87 390.31 166.95 272.1 322.89 285.86 210.85 230.83 199.09 232.12 200.88 331.22 152.99 300.92 351.05 197.06 279.83 285.44 189.77 197.17 168.31 184.63 276.88 146.98 197.34 170.48 201.05 159.69 242.95 122.1 184.34 195.56 76.18 212.78 273.65 310.04 123.4 179.29 250.93 142.54 132.66 247.09 251.56 221.1 122.58 229.42 270.86 251.95 116.23 235.72 218.61 185.58 156.08 292.65 155.03 575.89 321.24 262.19 193.44 166.39 131.42 199.08 203.03 242.06 465.65 178.12 208.93 418.25 131.41 161.66 342.92 249.69 353.37 154.02 164.4 254.15 111.57 216.08 291.49 135.5 120.3 196.96 300.29 270.12 147.42 351.76 303.04 312.45 253.06 106.71 199.67 235.7 92.6 263.36 274.79 263.5 195.16 122.5 257.44 382.93 193.23 502.86 326.53 193.96 256.3 456.99 329.78 123.38 153.18 272.27 185.3 190.63 279.62 102.02 212.99 209.75 197.03 212.53 177.51 183.79 296.58 214.43 149.57 241.57 243.96 152.21 132.76 267.92 235.1 87.66 159.5 286.96 165.06 273.46 185.46 176.93 185.1 116.36 226.29 267.83 91.22 192.73 192.07 122.82 163.59 209.15 311.77 204.89 180.17 170.25 203.7 105.99 196.29 126.9 128.51 121.62 204.32 245.93 389.97 202.27 255.33 178.54 183.66 216.06 250.75 120.93 171.22 219.67 264.57 390.17 197.71 252.22 269.18 211.57 347 215.69 332.05 121.71 123.29 403.32 165.02 480.82 266.2 188.18 169.01 263.33 416.61 192.06 311.88 169.97 133.48 242.56 215.1 288.46 241.9 216.44 151.68 146.1 206.63 491.27 188.78 159.68 378.16 181.99 169.31 302.13 212.38 103.72 147.2 244.95 188.56 237.53 109.09 244.76 184.56 184.05 336.53 191.49 144.25 190.98 267.54 171.13 243.94 141.55 133.93 369.36 149.07 144.78 217.75 355.57 257.32 193.57 200.46 608.1 139.11 287.68 197.92 188.96 186.81 147.39 138.89 166.87 116.07 212.7 146.95 216.33 292.24 173.15 249.66 378.67 131.27 145.39 317.76 123 241.48 237.11 193.72 280.9 154.03 289 128.02 263.96 242.55 186.36 150.84 167.35 361.46 283.37 108.72 141.78 208.38 253.1 266.03 183.35 320.01 230.31 241.82 144.77 140.06 239.36 184.8 136.43 156.29 257.08 329.35 177.52 214.09 396.1 160.8 128.66 192.24 306.01 254.27 189.81 131.59 413.58 248.94 93.44 126.56 116.72 131.01 152.13 334.92 159.64 143.5 126.45 128.15 195.99 207.99 217.04 123.9 222.41 181.71 280.43 149.21 134.78 212.88 127.14 164.17 218.97 75.81 409.51 222.35 298.07 270.7 240.55 274.04 108.02 217.92 282.14 213.16 143.38 291.08 183.8 174.57 324.38 284.29 307.49 210.02 149 313.45 133.18 289.4 148.44 110.58 253.57 263.85 156.19 282.13 292.81 176.45 269.5 273.44 285.8 233.75 168.19 198.49 183.04 88.32 211.15 248.65 256.93 338.9 176.32 164.95 224.15 281.96 320.45 97.66 383.7 236.56 86.41 200.19 165.28 136.28 133.76 297.64 112.52 239.05 177.15 89.66 180.5 180.51 155.43 235.44 65.62 256.74 149.51 151.34 355.53 159.94 218.36 367.14 208.45 274.28 84.8 151.3 258.58 333.34 307 250.57 147.83 252.28 193.24 297.73 167.17 257.35 243.19 156.17 111.17 194.76 249.74 215.23 152.92 167.1 167.17 445.46 321.67 279.7 237.1 136.89 195.61 253.53 100.99 282.41 224.61 182.09 247.57 296.81 207.33 217.04 159.98 277.54 435.92 269.9 109.63 231.36 202.61 239.51 296.31 164.87 740.55 145.77 302.58 245.58 123.3 186.71 340.24 145.89 199.04 207.7 258.63 157.41 163.56 215.87 200.07 160.12 138.92 292.02 179.05 295.81 247.82 157.48 220.23 131.86 247.84 282.83 358.77 279.14 66.27 231.63 212.63 153.81 248.17 196.04 190.67 469.74 153.96 220.44 122.32 239.49 174.93 356.71 276.58 180.07 347.26 145.23 121.88 240.51 160.53 159.75 119.5 131.68 259.64 300.92 208.66 183.65 195.38 308.04 235.62 257.54 259.39 354.64 328.01 292.99 140.12 194.31 152.1 117.65 124.4 195.44 192.36 216.13 214.77 312.36 114.44 213.72 375.67 117.64 236.67 115.13 375.02 174.31 156.03 270.96 270.02 158.97 181.31 178.82 177.42 122.17 260.15 127.92 343.05 207.35 168.88 178.59 143.36 221.31 147.39 372.63 121.64 200.33 373.62 203.34 195.71 250.94 250.76 175.24 176.37 95.76 259.66 211.74 159.52 133.23 215.61 198.65 201.71 195.28 454.18 151.05 179.52 171.26 118.03 270.66 165.93 143.49 139.83 145.26 175.34 281.56 153.72 106.26 230.09 107.76 288.29 172.21 212.66 131.47 190.88 267.9 110.38 185.44 328.42 192.65 263.99 276.81 193.49 216.99 328.75 167.08 193.95 148.16 345.3 174.08 301.27 309.95 230.79 241.4 237.65 152.54 190.39 177.29 174.7 134.94 332.46 138.76 169.69 132.95 163.78 246.72 271.49 196.73 198.96 277.58 331.05 202.77 168.66 202.8 118.26 126.99 305.19 278.33 173.15 140.38 228.3 373.75 179.67 173.73 204.75 360.67 193.12 175.42 191.54 195.41 279.95 215.29 138.01 129.11 214.07 151.28 330.95 188.84 215.15 150.44 121.6 208.91 145.48 260.54 206.77 84.1 293.45 176.4 130.1 192.55 131.55 171.45 198.71 172.72 255.34 217.03 167.16 203.53 167.17 394.01 294.72 240.29 170.19 155.22 166.32 111.91 178.64 159.22 243.04 180.92 194.13 213.39 166.83 150.71 124.61 225.67 166.83 164.05 193.02 181.92 330.76 262.06 108.39 235.86 149.69 177.84 253.53 135.45 384.02 143.68 236.58 230.33 85.09 250.16 305.36 177.02 109.47 153.57 184.29 155.92 254.66 334.62 215.68 114.41 260.17 300.63 91.06 253.73 242.08 210.62 227.45 410.72 172.22 220.82 129.14 167.7 149.37 271.51 222.9 210.78 137.27 294.59 207.45 328.84 143.97 119.33 166.86 193.11 191.47 178.09 126.51 179.94 297.99 200.77 381.46 159.16 256.02 229.41 301.55 147.78 157.58 147.18 284.6 182.02 243.2 160.38 182.19 287.52 313.95 338.23 256.77 149.24 150.21 186.48 169.3 141.36 203.18 100.25 338.81 164.92 318.7 355.03 317.72 214.47 252.22 217.71 162.96 210.48 262.73 202.99 132.99 201.44 175.15 152.2 195.42 184.15 278.28 192.42 222.76 310.18 116.26 172.61 264.31 227.62 163.51 175.38 106.04 256.72 239.21 175.93 424.56 233.19 297.13 220.66 204.33 361.31 177.11 147.92 186.32 143.38 412.17 375.83 139.41 149.83 210.2 146.45 262.91 214.74 231.45 307.26 279.73 281.19 173.37 235.12 204.5 177.24 187.73 439.73 239.35 321.48 247.94 128.86 191.57 374.02 185.17 135.83 511.99 200.26 181.8 218.55 150.21 104.71 185.73 221.73 106 185.1 247.07 178.93 415.43 195.38 171.87 109.34 152.34 263.74 160.15 378.03 203.55 230.69 234.6 237.46 155.49 294.53 290.29 336.76 302.32 229.49 116.1 201.26 198.81 314.99 274.43 212.41 262.15 126.91 152.46 225.71 145.4 282.69 211.7 237.28 267.66 178.5 213.42 184.34 159.74 335.29 122.37 357.03 186.71 188.52 233.76 116.3 167.93 260.24 197.82 267.81 547.2 364.03 208.29 183.75 282.4 521.71 352.49 156.93 148.23 231.81 160.29 220.18 423 148.79 294.74 200.52 261.99 137.81 139.79 135.87 281.73 216.64 284.02 237.71 133.2 182.26 108.96 206.17 283.68 168.91 201.63 149.16 255.54 196.72 440.6 135.16 180.22 202.68 402.5 198.51 231.86 260.99 263.16 162.67 142.72 174.09 375.94 276.34 154.64 219.31 320.43 263.34 183.21 230.27 171.81 136.39 201.92 175.93 193.98
103.73 71.82 76.07 71.06 80.01 74.82 65.71 80.99 82.76 92.14 94.49 88.7 80.89 70.46 122.87 100.86 73.99 139 78.86 69.24 96.48 74.19 72.17 100.61 107.79 96.43 91.09 90.91 108.1 98.81 82.72 86.21 107.53 75.11 69.34 64.68 74.14 89.9 87.75 105.36 127.4 71.45 118.72 111.72 81.56 67.74 131.03 93.4 110.62 70.03 82.7 88.52 100.39 97.17 93.43 102.93 85.18 120.65 73.19 114.11 100.7 109.75 90.18 105.46 96.58 90.02 82.94 79.26 79.23 114.16 71.05 107.21 95.41 81.46 101.76 112.74 101.86 79.84 78.41 71.66 77.77 90.78 66.57 98.53 86.89 77.75 105.36 90.75 81.47 110.76 87.89 115.99 71.07 93.34 91.15 80.98 86.08 99.59 109.55 107.08 92.05 90.07 96.52 74.31 81.48 103.59 72.3 88.69 85.92 110.22 101.7 94.89 128.41 71.04 67.53 113.57 83.02 91.37 129.81 92.61 96.68 90.55 79.52 87.78 82.95 89.16 72.58 106.1 94.41 82.79 74.95 72.46 66.3 83.78 106.09 71.98 102.06 105.81 87.75 84.51 94.87 128.38 106.45 99.28 97.57 80.32 82.52 97.99 108.63 72.96 129.81 86.84 109 109.59 76.4 79.37 86.41 61.56 63.22 126.12 67.62 92.61 126.71 110.9 68.96 129.59 64.42 81.23 107.29 112.07 106.49 68.08 108.88 110.79 102.78 111.85 95.58 82.53 88.28 81.29 73.64 83.03 94.04 114.8 83.71 78.37 106.49 76.11 80.25 68.33 90.2 118.3 90.48 64.77 84.9 83.22 97.04 81.32 65.94 67.98 111.05 92.19 110.44 103.76 80.34 97.21 86.3 79.06 79.59 124.54 110.85 72.76 89.55 103.9 116.49 87.52 74.8 101.03 115.76 86.8 114.82 62.15 83.01 102.24 91.59 65.79 94.4 100.19 69.82 92.69 101.56 122.17 109.09 72.66 112.74 91.79 75.25 56.38 71.93 99.86 104.76 86.04 96.31 84.87 113.79 72.75 118.18 119.93 99.8 104.85 102.3 80.4 87.36 90.42 110.48 68.07 96.71 99.81 85.18 108.75 72.15 100.13 97.94 101.39 93.06 72.05 94.89 83.5 80.7 97.17 95.44 87.7 79.07 88.91 121.83 78.78 100.54 105.36 85.22 89.51 64.2 85.85 73.88 123.85 98.58 103.97 72.64 85.47 121.12 100.21 92.24 73.05 82.89 92.8 105.68 86.28 90.64 110.39 93.06 89.72 113.52 102.44 86.32 119.48 100.8 110.89 70.99 109.39 104.36 120.94 87.94 112.8 90.02 84.94 73.96 91.9 80.96 87.96 48.37 119.93 95.44 81.71 112.41 76.23 108.43 116.32 74.28 135.12 114 86.52 124.9 112.07 103.91 123.25 83.35 112.8 105.29 98.07 76.56 84.14 71.04 80.05 89.77 84.01 85.51 108.83 84.77 67.55 79.17 69.62 63.67 88.37 94.62 75.3 89.11 100.79 66.62 106.32 113.77 86.68 81.28 79.86 92.91 59.06 95.7 80.36 74.03 92.67 95.62 67.23 71.81 109.37 98.53 101.28 87.35 109.52 110.48 79.59 78.83 113.42 70.46 75.2 88.17 76.94 122.17 89.02 84.61 67.76 80.43 103.59 60.06 87.77 81.25 79.79 61.56 88.39 116.91 82.06 47.87 74.28 91.07 85.33 95.55 93.89 89.09 108.63 99.82 114.01 81.62 92.46 78.6 83.89 90.04 79.96 108.03 75.84 109.56 107.69 89.96 89.45 90.75 98.52 94.2 107.11 110.04 94.31 85.52 92.8 100.35 120.2 83.95 91.31 115.84 110.29 83.99 83.54 77.46 84 128.45 116.21 108.74 98.19 78.98 89.43 91.44 78.41 97.83 76.22 81.69 92.19 75.54 75.07 109.17 105.2 68.91 98.9 135.09 91.83 105.62 85.6 88.41 67.72 92.52 71.82 75.84 90.27 79.67 132.37 100.95 99.81 89.4 88.84 95 69.65 99.72 75.45 112.85 74.3 83.4 65.68 82.18 96.97 105.51 95.19 82.37 99.4 77.73 122.14 114.25 93.53 72.07 137.73 68.71 97.25 71.84 94.82 81.65 107.36 77.76 100 80.68 64.3 91.58 118.25 88.63 77.78 72.88 91.94 85.16 93.03 68.56 89.36 117.07 99.76 83.7 80.43 86.91 86.33 118.87 108.08 76.92 75.38 82.23 87.04 100.27 81.3 109.91 79.8 86.37 74.82 78.83 87.5 80.14 81.65 87.78 80.4 96.38 86.69 94.74 112.54 69.48 75.89 86.48 76.51 85.01 72.11 84.3 73.52 101.65 115.56 98.03 78.73 92.72 89.07 113.88 88.48 79.87 107.34 76.05 83.8 80.1 85.03 88.69 78.41 84.49 92.63 95.35 88.13 82.29 71.67 90.39 98.97 81.73 115.13 95.12 82.04 83.07 90.85 106.53 70.39 97.84 108.42 94.64 92.07 68.47 66.19 108.38 112.7 77.29 107.61 124.33 111.16 89.42 93.97 88.69 126.7 79.01 97.4 119.66 90.97 94 113.56 102.15 79.09 58.41 95.32 79.97 91.4 79.01 91.43 107.55 95.38 99.49 103.2 86.97 70.42 74.09 75.43 95.29 103.18 132.81 95.22 97.83 93.84 76.32 84.61 75.82 90.22 80.8 98.8 68.66 75.83 77.67 88.34 109.22 87.15 53.95 111.02 125.81 90.39 119.46 84.25 99.43 113.67 106.61 73.24 136.35 84.28 93.54 75.52 81.1 74.35 111.89 58.41 82.3 82.77 83.23 87.15 126.47 106.13 71.03 50.01 84.67 72.39 153.26 78.12 68.12 128.26 140.92 71.19 80.59 121.49 78.63 86.13 75.44 78.98 105.75 92.13 98.42 105.18 85.61 75.69 99.07 72.01 77.83 138.94 96.91 92.02 120.96 87.94 70.33 73.96 83.72 135.61 73.15 81.28 108.89 109.11 112.58 87.45 72.3 97.1 80.32 91.49 66.82 77.09 94.05 70.33 103.1 91.31 93.61 83.89 78.33 110.19 100.58 83.65 64.63 84.99 76.12 130.77 96.56 118.62 71.09 95.92 85.1 106.11 78.76 82.61 79.82 88.61 69.89 98.26 94.94 89.13 56.37 88.23 94.52 93.53 89.14 104.44 90.94 106.88 108.44 102.08 104.3 95.01 82.48 56.75 91.78 85.47 107.51 99.05 75.93 124.91 72.3 90.34 81.65 106.76 98.03 86.25 113.01 74.57 111.46 102.22 94.9 114.29 74.02 74.78 76.33 94.86 76.88 122.66 93.93 76.45 107.65 89.86 101.73 74.89 109.16 60.71 89.43 101.54 89.88 74.07 101.54 88.58 76.58 61.77 119.44 72.17 66.52 89.67 101.68 81.96 97.22 73.74 90.71 113.01 80.55 88.09 67.95 83.85 123.08 86.78 116.95 77.13 100.26 99.61 117.15 89.18 82.16 100.75 68.39 88.46 83.15 73.02 88.47 87.99 119.9 110 106.71 68.78 79.37 86.17 73.14 68.84 103.3 110.48 84.69 86 91.03 93.2 92.78 68.51 76.64 100.02 117.97 56.97 110.69 117.91 78.78 111.28 71.18 86.65 80.43 87.76 87.47 97.65 113.24 115.6 82.08 78.76 68.59 56.39 78.83 96.68 95.53 110.58 117.84 73.74 103.41 69.78 72.31 86.82 96.47 108.33 99.5 90.09 95.53 93.97 80.59 86.08 94.13 106.36 86.09 94.63 78.86 81.65 85.71 77.76 92.55 66.39 84.62 92.39 79.48 68.29 81.55 102.16 77.37 111.78 82.18 134.87 98.32 65.36 66.72 95.79 99.43 76.14 89.57 99.01 111.23 109.69 89.09 90.69 89.34 96.4 106.69 101.22 81 102.11 68.83 95.28 86.94 102.32 95.99 82.61 112.94 66.76 98.48 102.97 89.25 76.85 112.88 73.45 95.87 79.67 77.83 86.15 88.18 99.84 84.89 89.3 92.13 99.39 101.42 79.87 91.7 80.32 72.16 103.46 147.11 71.65 122.74 81.19 105.34 78.58 79.97 85.47 93.93 64.73 98.65 93.11 99.83 104.87 113.99 80.08 76.46 135.09 94.49 69.51 77.83 92.52 104.34 81.7 67.35 95.44 104.16 85.53 142.04 84.29 85.08 107.86 83.71 125.74 59.24 94.18 114.11 88.49 85.06 84.76 106.45 85.05 63.84 67.43 89.42 108.94 85.92 88.8 70.2 114.95 70.03 96.15 59.4 76.7 79.97 92.65 68.02 80.76 90.66 100.4 90.31 101.63 63.63 85.37 80.47 97.92 82.26 85.21 82.92 75.68 112.85 108.81 107.73 85.18 105.18 73.32 72.89 134.15 91.96 68.18 104.55 92.82 95.07 110.68 84.56 114.65 95.17 91.95 69.33 80.32 90.58 95.75 98.98 101.11 82.07 79.63 97.83 98.65 84.73 87.63 78.28 86.84 82.71 95.42 65.66 69.5 78.98 67.01 86.78 99.99 91.11 99.41 80.94 93.68 104.09 78.43 87.05 105.11 104.16 82.83 97 84.2 113.13 92.25 87.49 81.52 151.6 119.99 84.34 78.41 75.39 98.62 101.6 109.18 67.4 85.41 87.18 112.22 98.58 100.81 53.48 94.71 102.82 74.41 104.3 102.39 83.64 74.69 92.9 64.49 90.7 65.78 77.35 90.68 63.95 73.35 69.58 63.02 77.18 99.83 90.19 71.42 79.21 115.53 70.02 98.32 73.33 57.99 79.98 71.79 96.39 85.85 117.79 92.8 101.1 78.77 86.96 87.24 113.46 84.78 99.7 85.76 88.72 71.91 111.1 109.71 79.93 83.93 90.25 90.02 83.46 93.82 121.52 95.28 77.89 93.97 110.67 95.08 65.48 80.61 91.08 69.54 87.55 104.47 90.19 81.99 81.76 94.01 87.7 96.88 100.21 85.27 78.43 78.23 81.89 90.93 117.82 83.33 95.96 99.21 112.9 103.68 79.45 73.9 99.59 102.1 83.93 106.94 89.31 94.12 103.96 82.52 80.79 84.83 83.75 112.8 101.49 104.61 94.55 111.99 69.19 78.83 64.92 73.25 69.32 79.79 92.18 76.1 91.57 146.2 117.37 120.55 66.81 97.73 71.6 95.32 113.48 81.85 75.05 86 106.58 94.98 117 86.73 66.95 110.98 85.2 119.34 92.32 65.94 68.75 75.41 102.52 86.41 119.94 81.71 76.24 80.79 69.85 79.55 88.61 104.51 78.76 79.77 81.66 86.73 69.23 96.13 74.78 85.83 72.37 100.81 107.23 93.13 66.17 100.8 79.58 78.56 83.49 88.85 88.37 88.59 76.56 81.94 89.19 94.79 91.88 81.33 93.81 81.75 93.04 68.91 64.86 85.58 83.67 95.79 99.63 87.61 85.68 109.29 80.1 97.64 55.87 85.89 83.15 92.05 51.52 99.43 107.81 101.73 62.6 90.91 104.87 106.63 92.28 90.82 82.26 114.43 88.26 87.91 75.87 72.44 75.03 91.39 92.06 92.83 111.37 95.76 65.44 103.32 106.8 95.48 85.73 77.61 71.98 87.88 89.33 109.88 70.52 86.04 116.19 74.72 96.66 93.7 85.85 56.73 90.97 133 108.32 62.02 91.45 70.68 103.46 81.8 123.39 122.54 101.35 105.36 100.78 89.23 83.31 68.45 86.67 86.12 72.79 72.97 86.57 75.59 139.41 88.58 65.29 79.92 62.22 105.6 86.68 94.62 67.3 85.17 108.86 94.35 91.34 97.85 84.23 75.64 71.04 82.59 98.73 84.16 97.81 103.51 84.1 91.18 92.11 114.34 74.96 91.84 93.17 79.92 129.56 70.02 70.47 80.49 102.96 82.2 112.06 123.17 80.02 86.55 74.77 86.42 63.66 123.63 87.25 109.48 100.02 94.54 91.25 96.96 77.49 61.79 77.38 84.65 89.27 65.52 134.54 90.26 74.31 106.33 118.62 81.77 121.52 75.17 92.05 73.55 85.16 97.94 100.89 84.45 74.39 113.62 84.65 85.83 65.41 73.38 72.74 82.07 100.31 69.62 103.35 95.2 86.73 90.53 78.68 98.94 65.06 91.82 80.69 79.06 107.32 90.67 65.77 77.02 91.57 118.1 75.87 99.12 83.37 94.53 110.8 110.28 86.4 112.02 111.44 83.93 86.35 104.96 77.17 124.32 82.06 73.94 132.53 83.31 78.92 80.28 65.2 98.98 85.07 77.4 82.28 76.52 98.71 108.52 97.19 91.72 86.18 117.57 66.62 68.87 88.99 98.62 102.13 69.48 77.74 73.68 73.71 72.93 90.53 112.4 80.59 104.58 94.22 82.21 77.82 114.48 86.17 57.54 103.75 59.04 101.17 87.89 71.89 85.04 72.61 127.99 109.3 105.76 99.31 80.5 74.6 73.11 85.15 92.78 90.08 62.65 90.32 86.29 85.33 112.08 79.39 102.02 102.95 71.36 86.95 112.1 105.37 106.62 106.73 73.02 82.08 101.33 81.57 103.25 99.71 78.68 105.52 82.87 84.52 91.67 70.07 82.69 77.44 107.81 105.53 83.9 85.57 87.12 85.47 75.38 79.41 86.76 80.51 97.9 118.35 83.74 80.1 118.67 76.66 91.9 86.67 81.71 106 95.01 79.49 104.8 88.15 135.38 97.46 120.25 97.86 88.37 103.34 135.05 72.44 69.61 79.3 107.47 98.12 105.24 92.25 101 105.37 62.79 95.91 84.23 94.29 128.8 117.86 97.76 80.92 76.11 107.39 90.05 85.17 84.95 88.38 87.78 75.46 97.16 89.14 71.16 89.14 93.62 97.45 124.34 102.77 86.48 90.41 79.95 132.84 82.82 98.81 108.55 107.75 90.59 90.49 87.78 82.3 109.88 52.31 104.74 78.86 80.19 99.97 89.28 116.15 121.16 98.98 105.62 99.93 148.65 80.81 79.04 91.49 105.4 74.96 86.91 95.64 108.57 125.57 86.75 106.42 77.14 83.51 92.89 90.31 100.87 86.38 80.94 62.49 74.64 129.05 87.81 71.13 89.01 65.27 83.1 92.93 90.75 61.1 98.78 88.9 86.77 64.25 110.72 65.66 88.16 103 90.97 85.29 94.04 92.8 88 62.74 76.72 74.69 80.14 116.47 98.22 72.45 106.2 99.69 79.99 108.11 84.86 80.36 90.72 102.72 89.74 98.24 88.95 67.11 76 96.37 125.44 77.57 104.14 86.51 84.58 122.62 85.2 83.55 108.34 75.32 85.99 96.58 106.49 94.61 88.16 72.79 66.4 86.58 115.77 85.46 96.52 101.01 91.65 70.12 82.18 79.77 141.26 107.69 108.21 65.25 113.4 119.93 75.67 98.48 78.96 101.68 138.42 79.71 100.17 107.25 86.27 99.69 103.55 90.41 75.52 63.93 92.68 153.97 89.92 107.77 131.68 93 87.67 64.96 68.09 92.43 96.42 78.04 100.94 98.08 89.1 84.35 86.9 134.18 90.88 66.66 97.39 80.3 89.59 66.64 114.02 95.26 96.33 109.87 63.72 92.78 72.47 112.44 98.22 101.23 106.53 84.03 83.39 136.31 78.07 102.82 80.67 123.21 73.37 109.55 102.85 126.5 74.59 91.2 112.11 91.82 121.26 78.93 81.46 87.59 94.57 74.19 112.26 55.54 54.93 43.82 93.55 121.69 117.12 89.54 69.68 87.1 98.89 80.1 95.31 105.49 82.44 107.04 76.35 60.5 99.02 81.76 92.57 81.43 130.87 88.5 114.18 74.92 80.69 125.72 92.67 85.8 95.93 81.34 114.86 125.62 92.98 114.17 66.34 127.54 76.55 70.75 117.84 82.25 115.2 71.43 98.53 83.66 91.22 91.38 77.02 91.43 91.51 74.02 107.71 82.02 95.94 87.7 119.66 78.27 101.72 104.61 102.06 96.66 95.32 93.54 104 93.25 94.61 77.14 102.72 64.46 65.93 77.13 70.86 109.69 82.94 90.88 76 88.55 104.08 83.84 80.21 68.97 82.94 84.53 94.7 69.71 68.26 84.19 81.54 130.47 66.41 52.9 79.64 59.05 83.94 98.78 77.04 84.1 90.63 113.07 78.09 68.63 78.52 102.02 65.45 100.38 86.98 98.32 73.08 108.65 81.4 91.56 110.74 99.97 91.19 109.56 97.94 93.59 100.07 96.6 83 80.46 80.92 94.44 140.55 110.99 97.72 116.55 73.46 58.23 74.54 89.15 97.42 92.17 97.31 80.09 85.73 92.16 88.84 109.59 104.64 99.32 71.42 74.1 74.4 105.5 86.33 92.47 91.83 101.68 105.2 93.63 92.79 77.46 64.89 89.32 75.83 68.43 89.4 100.01 78.75 109.81 101.56 77.02 75.41 85.15 117.03 64.84 75.85 126.4 93.56 84.25 119.93 74.79 87.11 81.79 70.86 83.01 84.57 114.6 106.16 114.26 89.08 124.65 79.88 83.38 75.23 96.99 70.05 90.74 91.99 71.56 79.42 90.99 91.78 53.92 100.99 75.7 94.09 99.3 113.8 103.59 85.14 61.16 106.13 65.63 80.07 107.13 94.86 106.11 100.47 94.28 116.52 80.6 134.58 82.28 83.27 109.01 92.32 80.6 101.72 84.03 87.29 107.28 90.33
28.67 27.73 27.8 30.05 25.62 27.81 24.89 26.56 31.15 34.43 30.4 29.63 32.03 38.18 31.16 31.1 28.68 33.25 29 26.11 35.45 32.71 26.82 24.22 32.21 28.4 38.13 25.55 36.84 24.13 32.34 26.52 28.71 24.38 27.31 29.49 21.53 24.37 29.92 24.78 28.18 31.65 39.51 28.73 31.44 32.02 32.84 27.9 29.24 38.17 24.09 27.04 32.61 31.27 33.2 34.22 32.28 24.09 28.58 44.89 28.52 30.17 26.19 23.69 37.66 32.75 37.95 21.46 28.22 28.58 36.41 28.92 24.14 28.98 25.33 32.99 27.38 32.26 27.04 25.19 35.17 30.32 33.38 42.51 28.57 35.45 26.97 40.98 24.37 30.92 31.2 34.87 31.33 26.62 27.64 31.37 23.61 23.85 25.79 36.25 27.84 33.69 38.17 43.2 24.83 27.01 37.33 27.02 30.89 28.01 27.49 25.13 32.89 27.39 30.45 36.87 27.32 39.09 42.87 24.64 25.64 30.6 36.28 34.23 26.48 31.5 22.1 23.81 23.89 25.45 30.76 28.18 24.03 34.15 22.8 26.44 38.86 31.38 35.46 25.47 29.82 32.45 33.57 28.44 29.56 37.23 33.07 33.51 36.76 24.37 30.01 27.86 31.14 31.14 33.2 31.25 45.92 45.97 28.91 25.83 28.14 40.24 33.2 40.29 24.43 34.78 24.09 41.12 25.43 34.47 30.03 26.13 27.25 27.69 29.77 29.08 36.03 29.7 47.17 25.25 25.03 48.93 26.99 26.56 28.23 32.33 32.66 32.8 28.96 27.59 30.93 32.96 28.16 32.2 29.2 25.75 32.27 26.16 37.08 25.51 32.88 24.43 31.94 29.67 25.08 33.24 34.34 33.51 35.84 34.4 32.41 36.67 23.6 34.06 38 36.64 27.38 43.09 38.55 28.37 32.83 28.04 29.5 28.2 26.26 29.96 30.36 27.83 28.08 25.27 36.45 29.1 24.46 25.15 36.42 27.68 32.22 26.55 44.42 26.39 32.65 32.85 28.58 29.39 29.44 31.81 28.24 25.59 22.89 29.16 28.41 29.37 26.09 24.33 30.72 32.96 41.6 35.88 30.29 26.18 38.89 30.96 28.75 30.07 39.5 23.9 34.08 24.94 25.13 46.45 33.47 25.78 21.05 30.36 28.47 22.89 35.77 23.8 35.9 28.77 27.77 26.79 25.92 24.43 26.32 47.27 24.35 27.51 35.66 29.39 36 30.66 22.79 26.81 32.71 37.28 27.93 37.19 30.54 26.87 33.2 33.1 30.12 36.69 35.21 27.39 24.68 28.51 24.82 26.62 36.57 27.31 24.18 36.4 25.27 31.3 25.4 23.77 30.32 40.84 35.41 25.57 28.29 26.5 29.78 29.93 33.36 24.37 43.77 26.9 33.14 39.89 26.65 27.84 28.06 31.06 30.16 29.14 27.88 28.16 21.98 30.12 29.64 24.68 30.34 27.91 32.58 30.82 28.63 24.71 27.97 28.05 31.19 33.8 29.29 27.11 29.48 29.56 33.39 33.24 27.1 27.47 36.46 27.63 34.45 29.83 37.95 38.62 28.01 21.84 26.05 35.69 27.78 30.37 34.88 28.6 33.54 27.22 27.65 25.81 31.91 31.24 24.92 29.59 48.99 28.26 34.64 24.71 29.5 32.07 29.27 24.3 31.9 35.28 37.22 23.89 27.02 29.88 23.75 23.87 29.35 40.73 26.88 33.11 28.99 30.15 33.18 31.31 37.59 31.35 27.64 28.97 30.43 34.71 25.93 31.91 24.52 32.47 30.56 29.37 23.32 31.38 26.96 37.35 37.87 30.5 25.06 40.38 23.53 31.79 29.45 33.85 30.59 46.05 24.51 40.51 24.04 42.98 41.43 27.53 23.1 31.43 37.48 26.61 30.8 27.89 33.72 32.35 32.38 33.77 31.61 34.26 26 29.25 26.96 26.4 34.14 23.91 29.37 31.46 25.29 26.49 43.3 24.96 39.64 25.76 24.83 25.81 32.95 25.2 36.75 38.12 44.11 28.98 33.82 33.14 25.75 29.16 27.15 30.3 24.09 36.25 35.37 23.49 28.39 27.61 28.47 36.46 31.48 34.01 28.82 34.85 29.42 27.51 28.29 32.63 30.93 41.3 27.88 29.94 35.55 26.16 23.73 29.12 33.02 27.26 29.66 26.45 30.77 40.81 25.98 39.99 27.08 31.43 25.09 28.36 25.16 27.73 36.63 27.03 27.93 22.61 28.19 27.77 27.05 26.15 31.72 34.06 35.58 25.01 27.22 36.42 31 35.61 25.4 27.23 23.58 39.64 26.02 30.88 33.47 28.35 33.03 34.77 27.98 33.7 24.95 25.33 39.2 28.61 29.61 36.74 34.77 25.44 36.27 31.32 26.14 30.77 31.82 26.44 25.65 26.93 37.01 32.52 24.21 36.47 45.6 28.15 32.38 26.38 24.92 32.22 30.76 30.84 33.3 30.81 27.45 28.82 35.73 25.58 26.11 30.83 34.07 36.88 24.62 27.89 26.3 31.21 27.71 34.23 31.11 30.89 30.04 28.36 30.01 30.11 30.04 24.42 33.94 35.14 27.38 43.85 31 33.76 25.07 30.33 29.59 26.33 25.45 25.86 32.2 33.83 30.51 30.37 46 27.13 30.83 26.25 26.81 29.66 33.5 25.93 27.29 34.04 25.51 31.5 25.57 54.28 31.02 29.84 24.31 29.88 31.95 28.9 30.6 30.24 26.87 43.2 33.35 29.58 33.08 26.9 33.09 34.29 34.51 33.76 26.88 32.55 30.09 28.19 25.79 29.97 26.76 28.75 24.4 28.89 44.24 34.17 39.33 27.01 24.56 28.8 24.96 25.75 30.03 26.82 27.48 28.73 41.44 24.3 25.32 30.54 31.9 31.14 26.57 26.86 35.02 47.42 34.23 37.37 29.58 34.55 31.35 26.84 27.63 42.94 26.74 30.84 31.04 21.73 33.7 29.21 30.44 36.86 31.13 27.79 26.19 26.47 46.81 35.36 32.87 39.19 27.8 27.12 26.77 32.62 28.79 27.27 27.28 36.15 30.75 26.28 29.78 28.1 25.12 31.6 31.33 36.48 31.24 26.72 31.53 26.59 28.32 31.53 27.59 31.06 32.68 27.26 25.8 32.9 26.49 38.2 32.46 31.31 33.82 29.87 27.7 27.58 51.26 37.29 23.72 35.83 39.81 36.78 30.95 24.75 49.9 24.69 32.65 33.31 31.28 24.9 39.19 28.51 27.02 30.98 35.81 32.31 34.71 29.82 33.65 27.38 28.97 27.37 26.46 25.85 46.19 26.6 27.15 30.18 25.17 29.84 25.81 39.05 28.36 25.88 35.09 22.44 38.2 23.99 32.26 35.01 26.7 27.31 31.94 33.47 28.36 22.94 26.12 27.41 28.51 28.95 47.63 30.59 24.71 26.11 28.45 28.99 35.28 26.76 29.2 30.55 28.43 32.25 26.59 32.85 27.19 23.58 37.56 28.29 31.67 28.77 28.01 31.39 25.09 24.48 25.28 27.74 30.46 38.83 29.16 27.69 32.53 21.99 28.08 33.29 28.54 39.95 33.76 31.93 24.29 34.73 33.57 35.71 20.47 30.22 37.36 20.78 34.84 27.51 29.34 27.02 23.93 29.35 29.42 24.69 43.28 35.84 35.89 23.44 25.95 30.6 25.24 23.2 26.97 30.74 38.55 32.97 29.84 25.2 34.61 33.34 23.51 27.09 31.93 32.88 22.36 30.42 36.42 36.9 25.81 24.7 26.51 43.28 27.5 29.12 25.77 26.71 28.18 33.61 27.7 36.12 23.91 36.05 31.13 23.63 30.61 27.11 26.85 41.38 30.81 34.86 42.15 31 29.95 26.78 26.07 29.56 28.7 30.73 26.73 28.42 39.88 27.1 24.43 34.31 22.95 47.22 24.82 27.84 24.41 40.34 33.54 28.06 29.39 28.66 28.81 32.74 37.14 26.9 26.48 29.45 26.78 34.16 26.22 33.77 33.86 32.76 32.62 30.08 24.25 39.59 35.52 26.1 36.76 24.68 25.5 30.53 25.89 41.53 22.92 49 46.18 35.69 26.42 24.12 22.22 30.59 39.66 26.22 30.46 33.3 42.04 34.08 25.36 37.71 37.54 35.12 27.93 27.5 30.93 28.12 39.27 28.05 29.73 29.92 32.39 27.25 43.25 28.39 43.04 39.04 48.2 37.9 29.75 31.34 30.44 28.4 25.82 26.83 27.95 27.39 28.55 26.78 38.24 30.8 27.08 27.25 26.95 28.45 24.26 32.28 38.06 32.12 30.09 32.64 41.71 31.28 31.47 24.27 31.9 42.28 32.27 24.46 27.44 28.53 28.82 28.5 26.33 34.47 25.72 38.09 30.79 42.26 32.18 33.53 26.79 26.6 24.49 25.38 33.17 25.85 39.04 29.79 32.11 36.04 31.81 27.55 28.18 24.96 36.52 29.07 30.75 36.19 23.96 36.85 25.8 35.69 26.06 23.65 28.46 43.48 29.87 39.05 32.34 25.08 28.49 24.36 33 32.89 25.85 38.33 28.11 26.42 32.09 27.97 25.35 24.69 37.5 31.04 29.16 25.78 40.93 28.53 28.51 27.34 43.45 39.46 24.62 28.78 31.51 40.27 33.82 35.57 28.64 25.4 29.12 39.14 33.7 34.42 28.84 36.43 27.58 22.63 37.19 29.94 26.88 25.88 35.47 32.92 24.04 27.98 31.98 27.09 32.2 26.88 26.28 28.05 29.45 28.9 24.66 29.74 25.17 32.95 28.96 30.37 29.22 23.06 26.53 25.3 32.16 42.11 28.45 26.07 33.89 28.29 27.9 27.68 27.9 27.59 28 27.48 45.86 26.96 28.12 28.92 32.15 28.88 34.51 24.29 27.93 27.46 62.66 25.76 31.09 34.15 26.92 28.79 31.94 23.35 36.41 23.99 41.92 49.75 26.94 28.79 37.07 29.37 31.02 47.77 33.61 26.98 34.86 23.53 26.19 33.6 41.03 31.33 37.55 41.71 26.93 32.56 29.5 22.48 30.7 31.65 37.05 31.15 33.89 28.95 30.2 29.09 29.06 35.73 24.94 34.04 25.76 31.01 29.12 27.27 31.34 29.9 35.13 29.97 24.42 28.97 27.43 36.51 28.27 31.12 26.97 27.54 33.19 26.92 30.94 30.77 28.74 28.89 26.06 26.82 37.77 27.35 24.84 29.39 27.6 24.09 26.25 28.14 35.5 25.79 25.74 28.61 40.33 31.23 31.35 27.24 30.17 25.38 40.44 29.81 27.65 30.57 35.49 29.46 34.34 33.94 22.34 32.71 29.4 26.57 24.06 26.13 28.46 40.05 30.49 23.19 33.2 26.64 27.92 37.42 35.96 28.44 29.22 30.3 38.68 26.95 25.45 23.32 33.84 25.7 26.18 30.26 28.81 28.45 30.94 36.37 32.06 27.61 30.86 26.55 27.78 31.02 22.72 25.41 28.3 27.19 32.53 24.88 35.11 38.05 28.88 25.88 27.83 39.89 32.96 26.4 24.96 33.03 28.43 35.65 21.88 23.27 24.93 29.89 35.49 47.81 29.58 27.02 23.38 34.24 24.6 38.8 23.89 25.4 25.24 26.37 26.94 26.57 28.21 36.08 30.52 25.49 37.5 29.04 24.59 26.55 31.17 38.15 33.18 27.82 30.62 29.17 26.85 33.75 28.47 31.04 32.84 37.34 31.2 28.51 28.08 32.46 30.76 28.1 31.89 30.63 31.38 35.39 25.26 47.07 36.19 31.21 24.67 31.48 34.99 29.05 29.5 32.38 34.49 26.72 28.12 28.87 31.63 28.81 34.39 32.31 24.23 25.17 29.13 29.25 29.6 35.2 29.32 24.96 29.15 35.76 25.19 28.58 31.29 25.17 38.09 30.18 27.02 31.38 29.87 33.64 26.08 31.04 27.35 27.52 24 37.84 28.94 28.53 38.87 26.13 37.06 32.22 32.52 28.15 33.57 31.45 36.82 28.34 40.24 34.7 25.29 44.34 29.52 30.21 30.36 32.33 27.74 26.46 22.76 28.14 28.62 29.57 31.56 23.62 27.48 33.94 25.93 28.41 25.74 29.69 29.02 34.7 28.82 26.59 28.08 23.63 26.84 27.5 27.09 27.88 28.74 30.95 22.79 27.55 22.02 25.37 27.16 30.97 32.37 29.04 27.83 30.01 30.91 32.82 26.2 34.4 24.39 29.05 37.92 24.68 34.32 27.2 30.77 27.25 29.48 26.62 32.14 34.46 40.68 32.47 23.86 29.81 27 29.4 26.84 24.93 26.87 26.36 24.53 33.93 30.77 27.29 28.2 24.69 36.73 26.07 27.3 34.57 24.64 30.74 36.39 40.38 40.66 31.58 25.93 29.43 32.15 26.09 25.95 29.65 25.12 25.34 33.31 28.46 21.3 27.36 26.38 54.8 27.77 26.77 30.93 32.41 32.77 33.02 27.33 29.35 31.38 31.88 31.05 29.46 30.7 32.24 25.92 33.92 29.29 28.75 26.68 46.3 31.29 33.39 34.4 27.8 32.59 43.88 37.26 31.7 26.67 28.11 32.78 31.28 41.49 26.76 25.08 26.79 26.3 27.64 32.72 32.18 31 33.74 33.81 28.74 33.01 25.08 32.69 34.39 30.36 27.17 31 28.54 24.79 26.49 31.47 27.56 31.03 21.81 32.09 26.84 24.19 29.27 25.08 31.22 32.58 31.96 44.02 54 36.75 31.09 23.37 32.46 25.35 27.52 28.76 28.28 27.29 24.42 24.31 31.85 30.7 29.45 31.72 27.29 32.87 26.57 26.94 26.78 24.89 27.61 27.8 34.48 29.85 31.01 30.26 31.32 26.85 36.05 26.5 31.15 45.98 28.94 29.44 36.58 29.1 29.68 33.53 26.89 29.1 33.24 35.99 30.54 27.12 31.99 23.65 24.36 28.99 30.11 26.86 27.81 33.2 32.11 33.79 28.6 32.09 27.15 26.1 42.65 30.26 31.85 30.53 22.03 25.95 40.99 26.86 37.77 25.77 27.94 26.21 41.63 25.09 33.65 31.49 27.3 25.24 29.03 28.33 27.25 31.34 33.97 23.86 32.47 28.06 24.95 27.45 32.86 24.63 32.88 26.61 39.37 25.98 48.1 29.1 33.79 25.79 24.06 29.54 25.14 28.03 27.91 33.4 28.18 36.97 29.7 36.01 32.87 31.91 26.1 32.94 35.68 36.86 39.35 31.77 32.76 26.7 28.71 25.18 28.9 24.67 24.66 31.21 28.89 29.99 29.22 31.89 26.62 36.64 37.88 22.02 25.22 27.67 28.69 32.88 32.54 26.73 27.67 30.4 27.55 22.9 28.51 25.34 30.19 33.41 26.02 25.91 23.88 28.41 28.91 28.24 41.72 31.59 29.47 27.78 26.86 28.43 33.51 27.23 37.49 33.56 25.85 31.28 30.52 28.65 26.22 34.76 28.05 27.59 23.36 35.86 36.7 40.94 27.49 27.18 36.04 29.98 24.89 28.94 30.26 26.68 23.28 29.56 27.46 29.24 24.6 28.42 27.13 32.63 23.15 29.2 34.39 24.67 31.44 30.84 27.9 24.84 26.22 42.49 25.17 34.2 25.1 26.27 32.3 25.41 27.63 27.05 28.24 30.18 32.76 30.14 51.89 37.42 24.66 25.41 36.4 39.77 37.53 28.41 28.02 25.23 27.75 28.83 28.23 31.95 27.28 23.31 30.98 28.88 27.34 24.82 27.7 41.44 24.14 24.76 26.58 29.51 32 25.87 27.21 30.29 32.81 30.69 31.99 31.6 38.81 25.63 50.42 31.64 27.59 31.55 41.17 29.53 33.12 27.38 29.81 34.8 24.4 29.2 23.03 24.7 45.48 29.39 54.9 24.49 34.18 29.33 35.7 35.68 52.65 29.12 26.01 27.38 41.32 28.1 27.47 27.97 30.76 25.7 28.25 39.31 23.73 44.9 29.12 27.9 26.37 28.67 25.5 28.88 28.36 22.2 30.28 33.64 30.9 25.05 28.42 35.86 24.54 34.31 30.06 29.53 36.4 30.31 29.1 30.03 32.79 31.22 36.76 23.98 27.23 27.28 34.8 42.75 27.67 26.04 24.01 29.25 27.04 32.09 27.3 26.27 26.23 32.54 29.52 26.37 28.56 41.92 29.05 28.31 39.63 27.75 26.78 28.12 26.94 29.31 29.7 29.96 33.22 24.19 34.37 29.77 33.05 26.38 28.1 23.56 25.22 50.53 30.09 29.59 24.68 38.7 38.23 29.01 29.01 35.03 32.48 25.99 25.43 32.77 31.43 26.53 29.4 33.96 25.1 26.48 28.95 31.08 29.91 29.94 30.96 22.63 41.19 33.69 33.46 35.41 48.34 29.89 36.44 30.9 26.82 32.12 28.57 34.09 31.78 24.84 24.79 28.19 37.15 27.4 33.69 28.4 30.63 30.11 29.62 23.49 30.21 23.19 29.42 36.52 26.76 21.84 34.88 31.81 29.77 32.09 40.32 40.77 31.73 25.55 31.99 22.49 29.18 31.1 25.39 29.93 28.04 24.2 36.16 28.83 32.98 28.93 38.83 33.39 36.31 24.9 33.26 30.92 35.06 30.29 29.71 43.37 25.99 24.14 28 31.54 30.4 27.02 40.45 31.55 25.26 25.13 31.02 32.34 34.55 25.54 28.93 34.17 27.5
231.67 134.92 139.06 119.09 202.38 173.47 150.95 83.98 201.38 98.94 255.44 141.19 143.16 132.44 132.35 154.18 208.59 78.48 147.64 176.73 112.23 125.29 92.13 260.55 214.8 113.74 227.3 124.03 197.61 132.36 155.53 130.59 141.35 114.89 312.73 185.81 113.33 117.27 168.44 154.92 245.29 158.78 135.72 107.1 164.12 232.03 112.05 134.45 127.75 88.09 166.98 97.11 99.55 130.52 133.39 147.8 183.67 201.3 169.82 118.56 136.93 158.2 204.19 138.59 139.31 151.53 209.54 132.03 149.38 90.51 185.53 252.64 160.09 149.88 171.42 107.02 191.85 110.97 184.43 234.03 273.46 122.57 202.29 139.86 146.43 126.19 231.63 95.36 153.71 123.12 168.64 170.46 112.01 112.31 172.92 199.73 111.04 142.01 116.94 181.06 203.52 88.89 232.58 252.79 126.08 235.51 136.34 125.68 114.51 152.64 137.02 124.9 156.12 142.64 130.79 149.49 141.88 105.72 101.92 150.63 138.78 237.72 148.12 103.47 149.06 253.07 138.81 161.12 157.13 110.61 136.09 55.49 160.33 105.41 173.86 109.47 132.9 111.1 105.02 131.07 232.58 126.06 112.2 148.12 184.62 100.32 135.32 142.2 110.59 224.38 110.92 88.29 204.4 123.9 209.96 147.84 282.42 146.78 224.24 156.75 203.05 124.51 197.66 126.82 207.68 138.72 197.42 197.12 139.61 102.75 155.24 98.61 148.22 97.03 140.36 146.01 262.36 211.48 218.45 153.87 165.6 143.55 152.59 106.57 117.17 222.37 139.85 152.63 157.07 152.87 133.13 132.55 244.77 237.02 189.53 105.11 117.84 159.99 163.24 129.43 191.9 168.45 179.7 165.57 124.97 161.24 170.13 90.56 149.49 154.33 128.46 133.38 103.77 118.23 125.35 142.99 133.75 136.69 124.79 176.99 138.19 128.15 155.2 153.61 139.39 127.27 166.87 157.55 148.73 73.54 194.58 92.98 101.84 131.98 135.09 192.67 149.1 93.76 160.45 160.98 173.65 194.81 160.53 166.51 125.48 128.37 98.33 139 111.28 126.6 126.72 201.86 136.38 120.41 212.24 224.17 147.46 120.06 184.58 121.74 134.04 218.33 148.57 232.36 174.86 202.53 161.8 297.7 181.48 88.79 152.34 121.29 75.4 113.16 167.02 139.65 137.13 226.28 117.07 122.39 173.68 141.45 156.98 157.23 75.22 116.68 182.64 183.32 122.13 139.75 241.75 115.11 134.58 86.1 148.53 118.94 206.16 260.97 126.18 74.27 153.27 131.97 97.84 119.13 131.68 199.19 139.49 190.74 92.86 169.31 148.13 77.64 97.29 169.76 143.24 219.79 117.2 113.04 161.19 174.61 139.3 99.34 165.23 174.48 155.29 102.98 161.84 183.47 132.84 150.68 113.46 105.39 112.85 183.26 134.87 116.32 172.32 157.77 203.78 130.19 129.05 185.62 132.93 159.63 173.53 119.84 128.01 192.36 106.47 175.95 198.21 155.19 146.75 81.32 139.38 87.71 108.31 106.71 133.7 101.94 211.98 217.58 195.45 268.59 81.99 149.25 132.09 139.43 150.89 225.78 184.87 145.24 103.58 101.97 181.27 144.37 88.65 104.07 90.32 93.24 115.86 101.54 177.76 90.13 136.65 122.11 101.73 166.6 139.58 276.55 165.33 172.75 171.45 102.73 115.5 147.2 126.99 191.11 102.36 144.96 200.67 120.7 110.68 180.29 138.43 95.78 169.29 162.39 92.65 155.27 166.99 123.91 116.85 136.01 184.13 119.77 122.59 154.23 140.72 162.27 141.41 168.96 109.75 193.07 191.95 138.42 155.55 128.35 121.79 92.54 172.8 141.58 189.79 166.7 230.04 87.01 126.03 129.56 96.75 91.96 88.27 188.16 104.43 137.79 110.56 183.57 122.86 75.53 182.84 232.99 172.15 193.21 137.82 191.34 121.3 151.28 102.5 204.71 97.17 161.03 125.55 177.48 147.19 143.16 169.34 232.08 217.48 123.05 136.17 85.1 278.31 123.98 195.38 63.4 147.25 156.32 142.16 210.77 183.63 151.83 127.87 121.29 167.62 160.11 123.76 208.78 216.57 194.73 156.63 154.58 145.48 135.99 141.22 92.25 100.06 138.1 198.2 160.75 149.4 195.27 120.99 150.48 194.24 164.64 166.05 168.71 135.59 190.77 187.6 145.58 156.14 119.82 125.35 163.18 121.22 173.17 166.46 103.67 101.6 144.97 172.81 127.09 178.04 97.84 158.27 266.42 195.18 179.3 150.19 122.2 158.22 172.02 117.35 147.79 131.49 198.98 187.93 103.55 155.65 138.57 76.58 166.69 96.48 236.39 184.39 112.51 167.61 114.59 90.01 114.01 110.5 316.22 179.77 173.22 172.39 150.79 136.13 216.36 64.99 235.01 198.89 142.81 142.79 123.75 207.69 109.98 245.65 220.69 252.44 231.98 160.03 124.45 90.74 119.88 179.69 158.19 95.03 130.97 184.67 185.12 194.56 199.39 188.26 206.6 199.01 177.63 84.84 180.87 111.75 166.01 168.93 156.64 160.31 164.16 136.13 109.99 141.58 191.54 407.05 173.89 217.94 160.37 147.74 233.93 73.63 130.56 188.78 198.01 184.7 127.08 138.63 175.15 134.81 159.51 210.72 133.39 179.51 217.73 171.58 112.26 256.25 122.79 173.4 151.95 123.86 185.04 157.64 149.09 156 133.57 131.76 127.65 196.14 125.47 207.92 94.04 203.75 195.68 109.66 155.01 125.82 150.12 169.05 164.18 110.63 102.23 181.67 122.94 98.28 115.86 121.19 175.27 162.86 159.16 118.6 129.31 99.11 192.08 150.08 235.9 162.02 179.95 224.1 146.64 108.3 154.18 97.89 210.44 94.78 152.6 230.47 162.17 104.96 167.18 179.64 169.41 172.39 140.01 176.28 148.79 153.52 130.12 113.58 157.31 143.94 105.39 79.45 108.46 131.83 156.11 172.8 134.71 174.28 168.82 240.53 245.98 133.87 161.21 139.71 175.12 120.15 137.59 159.29 155.5 121.06 227.71 149.77 118.9 117.93 80.1 156.42 167.77 149.95 105.2 131.4 136.37 188.6 164.29 246.72 96.56 189.52 149.55 244.99 128.81 124.23 124.62 144.57 75.9 160.15 172.11 165.77 105.72 124.96 122.65 156 82.81 155.97 171.27 173.02 214.23 117.54 176.3 264.95 303.43 109 114.2 151.68 134.31 133.16 251.41 215.77 119.41 152.72 89.48 299.79 148.78 154.29 170.51 180.19 220.29 123.56 98.56 86.4 134.9 259.7 168.65 268.94 177.92 187.53 110.21 138.94 165.19 152.18 129.01 167.18 158.97 126.65 196 199.24 139.43 191.62 230.06 205.13 141.66 182.93 126 186.99 158.05 132.92 170.48 192.51 106.01 159.01 110.49 127.97 193.91 145.07 157.16 152.05 145.21 228.37 100.79 142.74 155.75 145.99 138.07 153.37 150.71 106.47 111.06 72.17 130.4 120.17 151.07 129.8 258.79 216.95 135.68 214.77 212.75 124.97 120.77 190.26 134.32 143.34 157.33 122.31 112.54 142.31 198.68 155.38 214.57 142.82 135.78 128.51 276.19 115.44 152.79 156.98 125.45 128.9 144.06 152.83 116.44 220.07 133.29 84.85 188.37 190.79 168.48 184.06 148.06 106.62 101.56 148.98 299.59 190.77 168.55 168.04 112.62 189.87 121.19 133.25 150.61 95.28 215.47 84.91 136 157.46 127.69 210.41 136.3 177.92 131.7 145.7 234.9 202.42 162.34 140.1 257.38 135.77 158.25 87.83 207 150.02 137.95 141.85 161.59 205.29 269.72 124.76 98.08 142.95 163.36 216.78 114.93 189.57 202.93 182.9 164.33 150.88 106.04 128.99 129.12 185.64 171.3 179.36 141.55 111.53 156.69 122.44 163.9 212.04 119.21 161.94 135.58 162.95 106.15 75.87 238.49 111.3 196.49 190.16 268.96 160.6 115.39 177.74 208.36 101.09 121.87 158.78 202.79 103.9 306.1 78.15 177.33 70.21 141.48 172.21 141.76 186.25 246.24 160.99 144.45 115.1 182.54 139.63 80.87 116.1 235.36 113.05 145.06 145.05 104.86 135.15 100.19 177.77 128.58 129.77 169.86 132.56 151.25 132.03 105.74 140.29 161.35 180.17 76.97 145.7 196.56 145.73 150.74 96.34 126.57 118.9 106.65 170.62 237.19 136.29 109.78 175.58 181.4 215.19 304.61 196.48 155.69 111.3 127.08 165.55 102.6 172.64 181.71 282.02 144.43 113.93 115.51 266.11 122.19 119.49 142.07 173.76 132.85 132.4 224.21 125.76 190.11 159.83 181.35 79.15 193.23 212.35 118.03 169.44 229.19 127.29 141.53 191.94 124.22 171.46 165.8 308.03 195.72 127.93 101.61 118.1 246.04 144.69 139.56 198.51 191.68 248.28 144.89 278.85 176.72 70.49 149.27 159.49 184.79 114.31 141.51 134.87 150.1 137.3 167.11 238.54 74.58 171.1 143.17 141.53 212.55 146.54 211.73 217.79 163.76 173.05 149.92 119.98 157.23 103.6 249.39 91.06 218.64 142.32 150.52 154.2 137.13 167.99 173.14 69.59 182.57 121.36 137.69 163.99 155.74 138.51 147.17 168.65 173.49 229.63 95.48 187.36 180.03 116.01 115.76 223.93 182.45 90.16 129.98 167.52 165.58 110.91 194.77 205.56 133.37 134.96 184.52 204.19 97.49 104.48 212.35 89.77 158.38 203.5 146.74 132.6 144.16 202.31 98.54 122.79 193.12 182.35 134.14 113.67 132.72 166.33 195.08 166.85 146.96 125.12 99.84 176.85 119.89 160.82 89.81 108.89 178.08 82.18 134.03 201 149.67 156.67 101.95 154.37 116.36 127.53 176.47 192.19 140.51 202.95 200.2 167 172.2 109.67 124.32 228.78 204.65 144.14 122.88 163.63 157.62 149.62 181.34 95.33 175.64 168.09 176.94 148.98 143.06 74.2 141.74 182.7 232.22 171.87 128.6 185.59 105.21 139.97 123.07 123.14 138.43 114.22 145.32 110.61 150.69 113.76 148.26 135.03 93.12 131.95 138.6 152.21 191.79 114.95 156.23 144.99 107.42 99.59 127.65 260.86 132.44 111.54 166.97 129.13 102.68 146.2 122.48 178.64 240.67 174.33 170.76 123.94 197.57 155.12 107.34 169.49 85.26 197.14 159.26 133.72 206.76 188.85 103.33 130.37 119.65 153.6 134.26 122.39 178.46 250.12 172.73 152.17 158.7 132.9 177.7 117.94 133.92 154.57 146.43 81.45 181.56 103.28 160.41 155.71 162.63 160.17 182.84 102.46 104.87 216.46 121.57 136.58 167.55 115.71 145.02 189.26 197.31 92.06 113.81 234.99 265.63 222.02 139.71 161.56 101.08 140.96 198.14 123.11 69.75 115.84 121.91 140.75 214.41 141.27 132.2 140.73 265.91 208.62 132.88 151.9 134.92 184.86 113.02 101.1 104.58 112.82 178.25 160.08 114.56 98.89 321.62 199.61 166.61 185.81 375.36 82.85 125.74 247.34 178.59 178.69 77.09 103.58 106.97 223.45 182.12 176.52 241.32 142.45 110.46 134.32 182.68 155.71 113.29 159 130.23 182.79 243.47 264.29 222.6 137.57 112.06 216.07 243.3 115.8 96.09 184.47 133.54 153.63 141.31 130.19 232.31 226.84 187.29 138.57 131.78 181.36 121.8 137.9 160.92 128.75 220.34 129 139.55 118.49 216.5 204.91 187.42 139.54 213.59 109.95 109.15 81.14 127.05 161.8 138.66 167.18 154.22 231.82 110.28 169.1 128.55 140.38 128.67 246.61 195.81 194.66 135.37 182.52 132.3 111.56 220.42 94.87 213.6 130.69 114.71 84.89 166.63 152.45 129.31 116.54 162.19 138.55 218.57 140.32 129.32 221.78 148.14 209.94 117.57 235.02 222.35 147.48 139.67 260.61 137.18 127.64 130.83 232.51 158.65 174.9 86.5 166.53 135.79 216.31 96.39 61.11 123.23 158.66 144.79 117.91 229.78 123.15 166.09 152.89 186.12 123.88 179.74 141.18 112.4 134.59 145.19 197.87 152.32 247.98 155.86 154.27 152.28 107.94 158.01 92.69 183.89 124.87 117.99 145.66 171.12 73.92 158.46 97.3 96.02 155.56 255.53 144.22 115.08 89.15 100.01 116.51 97.06 75.65 177.83 160.8 142.85 124.04 195.77 186.84 325.58 183.39 149.4 138.65 219.55 204.49 214.84 105.23 131.27 139.33 203.89 182.82 144.51 203.27 166.34 112.63 143.15 167.25 154.94 185.74 129.2 142.63 129.68 139.6 151.77 195.23 184.89 130.58 165.59 118.9 152.3 146.81 185.36 150.56 111.97 142.69 160.66 197.52 166.08 164.49 200.55 145.98 110.46 113.28 119.93 158.19 180.15 177.86 194.01 269 103.98 171.46 107.67 143.2 180.31 132.62 210.84 149.94 78.5 107.39 149.62 133.67 127.54 134.27 166.96 80.45 115.07 148.31 170.2 117 252.27 94.5 110.73 189.89 132.14 140.78 80.48 155 149.03 155.95 229.65 111.99 105.3 179.04 134.55 108.01 138.17 211.05 107.62 153.34 246.75 124.68 135.53 189.64 127.86 183.44 158.1 156.82 134.6 120.09 129.76 162.23 144.3 99.62 166.16 97.09 165.85 130.02 80.64 170.29 218.96 148.07 163.79 161.39 120.94 92.99 135.17 125 224.26 234.8 111.55 147.07 101.1 161.03 130.56 185.44 89.56 88.58 210.25 168.26 100.92 134.18 177.86 146.43 181.57 161.27 98.47 92.86 98.05 129.62 145.45 117.24 110.56 193.66 133.02 127.88 102.24 199.46 147.53 108.4 151.99 174.34 117.8 221.02 156.71 130.42 207.32 104.56 156.41 120.83 124.78 206.42 156.36 138.57 93.97 118.66 132.98 251.68 360.86 136.87 104.27 187.31 113.06 181.64 245.89 158.47 202.92 125.64 141.17 131.92 144.66 149.22 128.57 235.45 118.15 89.8 240.59 139.1 92.6 168.53 248.96 79.72 154.35 195.46 120.08 266.26 101.81 261.81 91.51 71.67 145.35 189.09 218.48 193.09 257.73 129.18 130.67 131.6 131.81 87.68 130.94 120.81 180.91 118.16 134.33 105.47 254.15 113.76 163.83 159.27 119.13 140.1 122.24 164.86 241.12 115.61 139.62 152.06 146.44 160.77 129.63 111.77 150.58 156.79 231.82 94.79 146.31 160.2 104.5 170.21 149.22 134.26 174.75 106.6 134.06 115.79 171.63 129.76 215.24 131.2 120.97 103.79 154.13 157.08 131.81 271.68 203.8 139.05 103.7 100.83 132.98 161.88 87.2 147.96 150.77 168.89 283.2 146.28 97.6 171.57 119.25 183.04 167.67 91.42 125.97 145.72 193.21 132.18 136.5 137.57 164.2 112.85 155.78 158.22 85.34 140.7 110.25 206.48 151.52 134.98 165.65 120.13 92.11 255.19 136.33 239.78 187.12 191.55 155.18 192.75 152.95 159.58 153.74 168.31 130.07 224.56 173.74 140.99 129.01 148.29 193.05 159.32 264.77 124.94 173.28 118.1 90.53 150.42 117.94 154.78 260.52 105.52 115.02 202.63 135.65 123.07 143.5 125.41 231.36 146.03 148.26 128.86 103.42 190.41 214.82 144.38 139.48 127.89 165.6 95.34 102.86 269.54 204.99 214.89 392.19 173.76 272.64 111.49 149.29 170.12 250.2 110.25 122.45 189.28 142.57 171.98 170.77 79.66 120.61 139.23 111 236.82 204.22 106.97 138.12 210.45 179.04 150.13 184.42 110.07 187.47 183.9 94.22 122.45 142.29 167.04 156.4 116.29 84.66 110.84 146.64 160.66 132.81 173.56 180.37 155.62 202.18 214.25 122.94 108.29 130.83 442.27 143.81 147.1 116.37 198.28 185.54 121.41 99.36 167.1 158.42 112.22 243.73 143.69 264.44 158.51 111.46 169.24 125.29 140.09 103.79 104.15 228.63 127.42 101.51 147.39 227.63 109.93 200.29 161.98 172.38 78.3 201.85 240.96 120.66 142.06 166.05 152.3 149.34 180.23 137.33 178.82 195.08 140.03 111.98 88.23 193.73 116.45 163.83 95.67 139.23 350.97 129.91 102.45 184.71 183.43 108.71 199.32 167.57 215.04 130.68 152.53 188.92 130.57 147.96 123.24 127.12 145.98 126.46 151.44 173.1 145.32 94.26 98.11 143.85 132.87 195.49 204.31 137.89 78.42 132.53 175.07 123.39 117.94 120.62 123.2 164.43 128.28 200.61 314.6 115.89 190.01 195.3 121.36 143.37 161.61 139.52 145.04 111.51 155.81 126.38 242.12 166.28 106.92 144.07 233.58 114.85 160.5 224.45 129.95 181.58 100.93 137.18 106.45 185.74 162.86 135.4 159.45 120.66 230.56 216.5 142.39 274.43 148.62 168.62 168.66 114.56 88.67 132.19 214.79 215.39 165.55 82.08 176.34 124.68 117.44 168.81 181.09 150.29 113.89 113.85 116.83 210.15 147.55 193.32 155.98 155.06 194.6 254.86 103.67 180.32 92.67 123.79 190.83 156.83 171.88 99.89 171.83 179.75 122.26 136.67 163.14 141.48 168.91 254.91 143.7 166.39
124.05 119.14 123.03 123.72 110.2 124.46 90.82 110.8 96.95 90.95 96.68 73.7 51.15 110.41 248.22 195.98 98.46 210.64 145.23 114.35 146.31 83.81 97.46 101.64 170.17 148.62 144.21 99 99.8 109.9 136.73 124.87 137.13 164.98 142.44 95.14 67.89 94.87 267.64 160.13 299.42 143.74 243.24 99.55 153.36 59.36 150.69 179.53 115.91 52.8 131.86 119.94 101.69 190.17 136.92 130.28 120.31 155.08 145.1 202.35 180.91 227.29 106.33 178.04 109.73 115.07 236.83 104.39 102.28 187.15 140.02 113.77 100.28 127.78 97.9 175.78 137.63 120.23 99.96 141.15 137.53 222.9 52.21 122.37 125.99 111.96 101.68 121.33 158.79 235.81 94.04 91.87 109.3 74.2 97.79 120.09 102.12 302.11 137.62 239.29 111.14 154.43 128.15 102.47 72.08 137.8 107.06 102.3 169.33 285.92 193.04 203.64 205.23 94.27 59.17 142.48 208.23 103.38 168.81 181.25 98.34 237.63 118.07 127.44 156.99 130.13 142.4 169.01 139.05 74.16 137.11 87.24 111.82 86.29 122.49 63.77 106.41 116.46 161.81 153.62 144.94 276.34 163.05 110.75 138.56 84.54 106.86 110.61 177.01 66.24 194.37 215 141.85 191.77 142.31 104.55 155.74 109.17 51.18 83.94 94.85 165.04 171.47 107.47 97.37 200.51 44.66 123.32 191.63 202.67 192.78 103.43 161.39 180.07 72.12 182.96 106.38 163.42 182.14 96.28 114 173.27 70.16 174.16 76.8 133.88 126.52 88.89 75.15 47.06 140.97 178.31 160.25 131.18 80.55 103.18 180.82 78.54 131.96 62.01 170.37 78.98 159.67 90.72 88.82 217.83 83.33 68.83 107.04 306.82 166.23 123.64 245.54 157.47 169.25 126.83 79.81 175.36 166.32 69.06 215.14 86.73 141.8 131.55 185.12 101.89 138.45 106.65 74.49 97.6 203.15 206.74 83.68 163.26 110.16 135.67 145.25 81.98 128.82 138.22 79.09 126.94 147.48 122.58 115.09 87.14 90.55 188.82 135.76 123.89 154.19 90.22 193.73 139.28 150.33 133.05 114.68 162.03 49.8 117.97 100.36 103.4 153.91 150.34 132.25 80.31 174.34 118.49 65.55 168.52 109.85 142.31 112.46 164.77 203.24 83.09 243.83 187.01 141.33 126.03 80.05 91.37 111.71 187.29 132.19 205.18 42.53 183.8 107.99 165.2 145.93 132.64 130.18 144.75 199.24 119.18 116.2 201.8 121.5 123.94 158.44 142.73 131.87 212.9 206.49 256.91 148.48 160 172.24 242.58 221.51 222.26 112.06 187.75 76.55 134.45 137.26 116.38 43.8 226.49 114.38 111.61 132.35 160.86 219.7 96.8 151.4 141.61 157.89 49.81 264.99 155.91 201.93 212.68 98.47 138.37 110.9 161.39 107.7 105.14 104.6 171.89 171.22 117.74 118.17 304.86 135.56 88.15 179.43 83.76 76.67 204.46 80.28 188.76 112.57 121.84 148.13 129.7 250.13 95.94 100.68 152.86 127.09 252.15 112.15 138.28 80.61 102.38 154.33 93.78 150.03 154.1 142.89 116.44 149.91 113.08 118.15 49.35 113.59 101.63 86.78 259.25 75.61 94.97 195.5 95.11 92.21 76.68 155.85 196.86 100.26 92.91 145.07 134.66 137.33 123.99 126.09 105.56 86.12 90.08 61.79 114.96 138.42 143.56 130.27 194.89 118.89 214.28 164.88 85.45 111.43 111.58 77.45 97.76 127.17 75.05 227.26 154.66 108.78 122.04 114.8 172.95 161.71 150.92 154.1 169.2 193.97 89.32 146.32 333.36 77.65 155.03 243.93 156.25 180.94 129.09 90.51 65.74 158.18 98.94 127.96 64.25 160.86 167.23 166.59 120.94 52.43 107.97 248.54 152.47 137.7 66.11 271.06 63.03 109.13 197.15 336 99.65 181.06 115.17 91.95 104.18 136.52 123.51 75.14 71.74 99.93 253.62 98.88 83.07 117.95 203.81 240.78 128.07 79.28 139.25 191.98 156.16 149.14 75.51 105.08 103.28 217.65 128.83 98.79 149.48 108.76 136.19 209.81 143.52 243.72 126.29 142.14 128.2 90.76 133.16 162.33 164.85 166.94 206.44 88.36 82.27 269.07 127.9 181.88 150.28 161.97 202.89 118.4 113.33 145.12 180.92 201.08 94.61 137.78 109.61 153.77 99.09 99.83 112.71 119.92 62.06 78.17 98.28 86.43 107.37 171.21 134.63 101.63 142.61 185.53 145.96 135.84 82.42 126.07 121.73 171.39 85 133.01 75.83 136.74 90.87 60.77 113.1 99.72 144.56 97.52 77.95 133.28 182.77 175.25 161.55 79.65 216.73 163.63 104.54 94 358.46 110.64 166.36 151.69 142.62 135.47 108.46 105.27 99.31 132.77 191.86 121.96 97.22 108.37 206.94 56.03 137.01 206.67 136.81 133.93 145.02 126.14 92.2 102.83 147.78 156.96 148.31 123.36 105.76 120.64 80.37 100.45 135.09 148.64 131.35 137.25 223.23 147.28 140.29 167.98 104.73 297.85 108.88 89.83 197.78 135.44 55.13 93.69 186.36 98.67 138.75 61 94.26 172.89 92.43 92.39 119.91 157.53 176.88 122.8 138.08 115.35 183.18 249.84 128.32 155.4 173.7 103.44 57.13 108.36 199 129.31 335.18 93.87 83.38 71.01 132.57 102.48 69.74 131.9 355.79 124.96 93.02 155.69 83.82 135.21 203.22 121.76 130.22 161.05 307.48 139.71 144.29 100.11 140.04 126.65 60.1 102.75 71.7 119.11 108.07 201.05 348.05 108.29 94.63 105.96 94.04 325.76 97.37 68.95 141.51 218.95 103.41 52.64 201.59 158.7 98.97 85.91 179.87 172.91 158.08 125.95 107.65 113.01 125.27 94.24 122.17 135.73 249.22 157.65 134.82 106.56 111.41 104.16 140.73 138.22 199.74 85.14 93.03 240.14 155.63 231.8 112.81 108.26 179.55 112.82 115.06 75.7 99.7 179.52 88.11 173.74 137.59 115.36 111.34 85.31 151.31 137.79 110.47 138.06 102.41 94.97 90.65 159.3 153.36 164.31 188.43 113.69 144.26 140.69 226.39 55.87 115 56.33 126.83 174.47 120.29 112.98 74 134.42 113.85 120.22 261.86 99.2 154.82 164.38 174.81 131.54 204.19 184.82 61.94 83.73 106.58 191.22 102.51 95.85 193.11 81.51 86.6 127.57 132.66 164.11 154.16 144.55 83.12 118.16 127.74 97.91 202.3 106.54 150.24 78.83 81.01 107.67 263.75 261.1 153.95 152.55 132.92 195.83 129.12 173.05 128.6 125 149.86 66.76 91.25 161.85 85.54 71.69 76.6 139.7 123.34 67.86 89.3 138.66 167.04 183.88 301.36 158.66 204.97 136.53 74.81 122.36 419.42 149.54 80.91 175.24 79.85 147.51 136.89 134.27 90.42 145.99 165.45 105.23 127.81 59.35 101.82 140.47 138.29 185.83 153.43 153.31 148.69 92.23 133.61 96.04 123.5 293.55 135.93 136.82 118.64 87.95 143.87 170.74 97.56 84.8 196.34 116.75 216.22 188.61 200.28 109.57 103.42 130.82 113.2 136.45 215.75 78.46 169.4 119.52 186.92 85.24 124.55 108.95 84.56 92.46 199.38 205.9 213.05 163.59 103.65 154.67 100.75 77.67 136.67 82.53 195.5 116.81 167.3 83.6 226.44 116.74 120.09 152.72 124.97 146.03 136.94 64.26 83.87 128.43 127.32 99.6 70.06 116.79 126.94 121.74 83.25 198.73 96.73 135.98 210.04 112.89 199.28 78.81 82.81 60.44 99.2 78.23 166.01 127.79 370.25 178.69 167.18 134.07 109.54 104.51 196.07 200.6 170.03 202.86 121.27 74.97 97.46 62.89 139.66 109.32 120.92 111.71 87.67 142.27 210.99 87.49 79.84 105.22 112.25 176.59 92.75 71.52 139.16 128.28 99.59 86.3 106.72 79.33 111.16 161.39 80.07 107.75 126.16 101.11 208.08 187.25 90.62 198.67 91.69 139.67 126.58 103.16 95.35 114.62 147.05 138.13 121.93 127.37 283.99 135.41 166.01 161.14 253.53 140 128.09 105.86 80.2 155.86 103.21 98.45 184 149.52 118.22 244.86 204.19 124.3 143.61 106.13 178.1 144.51 108.4 143.1 74.97 76.14 150.31 285.13 164.27 81.16 61.54 103.63 153.04 140.38 159.01 86.49 165.96 60.72 98.81 52.79 91.49 40.79 149.05 125.65 108.86 81.43 185.63 169.22 164.16 64.75 95.49 133.68 131.71 109.12 137.1 79.81 124.9 160.79 168.1 177.51 143.7 149.99 44.21 179.19 208.54 99.18 147.42 113.99 111.55 152.63 150.31 178.19 82.73 164.23 203.35 149.45 173.42 237.08 236.97 143.28 82.44 94.23 131.13 210.23 115.16 93.98 151.54 127.93 141.36 130.42 122.78 69.8 114.41 97.36 145.3 78.19 150.51 148.11 179.21 105.57 133.2 81.6 73.25 86.27 131.68 132.71 216.03 107.98 140.77 189.9 149.09 60.1 150.9 150.34 201.4 69.02 75.51 130.28 104.38 193.83 148.96 54.34 161.09 70.25 212.24 119.4 113.12 133.6 133.5 123.67 112.4 141.75 159.25 120.77 86.31 186.19 105.75 214.15 109.88 116.21 129.49 81.53 80.86 72.52 103.01 99.74 140.6 266.47 55.55 123.02 245.19 94.03 98.68 111.32 54.4 108.26 103.08 101.62 79.91 113.39 191.98 142.27 157.65 161.77 93.22 81.85 110.45 119.59 78.61 116.89 66.71 230.08 166.06 141.88 117.49 150.27 130.81 200.55 152.82 230.61 117.86 172.11 173.42 153.47 209.93 71.56 156.79 92.96 68.59 134.7 144.32 107.45 106.83 170.26 236.62 143.84 71.11 140.75 169.17 115.56 81.01 133.33 99.64 135.36 163.82 126.55 230.06 105.82 164.54 62.75 109.09 203.74 150.32 134.21 105.5 151.48 81.78 250.57 107.42 147.12 127.62 187.36 170.15 198.14 128.07 146.49 72.29 119.48 120.82 130.06 83.9 84.43 99.16 171.34 105.89 129.52 187.5 262.51 200.69 114.98 191.22 146.5 178.81 157.99 141.91 81.8 109.48 122.13 155.28 108.08 149.9 87.86 247.32 119.95 177.44 159.77 68.33 137.13 115.2 199.7 304.49 73.92 67.86 114.4 105.93 81.33 123.48 112.78 374.61 208.76 134.78 79.78 141.51 60.56 122.97 134.73 89.85 116.54 163.22 114.91 187.86 72.65 213.28 89.86 123.36 116.43 168.84 99.91 152.27 53.75 145.45 103.28 125.26 217.4 83.5 156.17 103.38 132.37 54.61 101.12 85.26 98.12 93.12 191.45 135.85 151.25 147.08 94.64 95.99 91.16 151.03 124.71 171.1 63.61 87.54 93.53 137.75 153.87 125.8 126.09 105.62 154.76 152.27 42.14 120.07 147.5 79.47 94.61 93.29 154.61 109.72 128.9 71.9 166.01 122.41 55.66 168.95 104.32 92.53 135.81 98.43 77.32 145.36 146.43 215.71 117.48 96.12 134.1 133.63 76.69 206.92 242.25 44.62 233.19 231.5 245.74 117.57 138.14 88.2 141.91 103.61 334.17 127.12 104.14 257.26 135.79 126.86 110.99 60.09 121.3 253.62 140.43 84.63 139.4 141.08 227.21 177.99 177.66 66.59 67.28 147.97 162.81 140.02 166.33 75.07 144.27 109.45 81.94 274.94 174.82 148.52 103.05 132.71 87.94 124.46 104.37 213.34 97.22 136.41 149.31 159.01 111.57 55.79 144.21 152.63 205.17 56.17 67.79 133.54 175.55 69.08 109.6 141.94 149.67 126.82 68.36 173.35 76.06 121.19 162.96 136.25 138.04 124.32 162.26 95.38 62.82 141.31 170.96 87.37 156.78 101.57 111.18 200.62 84.19 132.02 109.02 94.22 315.47 110.38 88.47 97.65 203.84 207.02 105.21 156.42 77.2 134.3 134.38 132.83 85.76 152.17 81.27 159.47 138.97 97.96 129.41 200.44 117.38 73.44 105.94 167.96 207.74 146.72 109.09 90.6 181.27 57.39 87.58 142.15 92.75 190.5 145.47 116.02 121.05 128.5 148.54 132.07 135.83 110.14 112.12 133.79 105.75 141.73 62.41 147.11 130.25 120.39 141.83 83.09 92.79 142.65 69.85 187.75 141.94 112.43 157.94 90.61 104.87 116.55 133.76 216.71 104.9 139.75 66.35 108.98 126.4 103.92 162.59 83.47 296.58 187.42 49.64 89.93 147.02 179.88 93.12 133.97 148.85 126.76 111.18 182.83 137.4 85.05 277.26 60.34 128.92 95.74 91.43 205.61 135.06 133.82 121.18 153.39 76.1 113.42 173.75 93.05 97.66 190.08 106.84 120.31 116.66 78.33 68.55 88.01 137.76 123.14 94.05 42.69 115.12 278.61 155.81 88.22 159.66 89.07 135.58 93.36 118.79 155.89 99.74 127.67 101.35 112.64 228.75 94.23 124.58 166.97 140.97 134.56 92.27 104.28 96.34 115.11 92.61 121.08 108.17 78.44 115.64 78.71 112.44 74.34 178.87 585.03 77.78 137.44 154.33 134.45 257.11 133.17 89.81 191.39 134.48 112.75 112.9 182.64 129.38 188.51 198.03 251.05 134.01 123.94 77.96 102.79 87.38 220.25 121.2 136.45 125.64 121.3 98.13 84.6 126.71 145.24 84.73 147.6 158.6 72.28 137.65 149.51 126.8 96.57 92.27 243.64 107.03 133.85 101.5 159.59 87.49 114.46 104.09 220.39 212.05 142.46 72.18 161.18 147.55 112.64 125.05 138.64 234.51 107.1 135.93 191.9 97.1 153.97 72.88 136.23 127.86 162.78 102.66 205.85 138.2 202.36 129.95 173.95 184.82 402.59 104.55 196.96 138.29 188.22 137.41 111.96 150.34 182.79 137.42 192.4 188.85 81.81 59.61 108.63 123.72 136.54 173.3 72.1 86.22 114.46 180.45 138.09 155.45 119.52 60.98 92.29 69.71 192.37 75.34 157.16 143.18 133.55 123.74 94.49 106.36 93.98 162.65 125.48 156.02 173.85 137.12 90.11 100.58 94.54 126.36 83.26 203.52 222.52 48.05 213.6 195.72 114.81 141.31 127.89 155.18 137.29 130.42 118.68 172.49 133.15 84.26 78.37 210.34 167.05 96.81 163.69 149.24 93.62 164.16 197.07 121.69 156.09 110.59 148.26 192.37 155.94 130.23 137.46 133.1 212.1 110.74 222.6 96.11 114.91 177.29 110.97 87.23 70.95 97.94 228.44 129.66 189.3 90.85 166.07 167.73 71.75 121.9 59.67 103.78 229.43 145 101.41 243.36 136.53 206.65 160.59 148.28 83.24 162.25 219.48 210.66 104.23 165.23 112.39 197.44 142.86 142.37 68.19 140.71 105.38 150.02 198.51 148.15 92.95 134.57 90.53 159.71 165.46 129.48 164.38 206.11 134.42 154.57 141.76 115.62 142.83 208.67 175.45 213.37 79.95 196.64 196.01 189.89 143.97 141.71 134.21 161.47 76.95 221.89 81.29 173.65 145.82 115.97 182.89 140.55 84.99 128.53 173.18 165.27 153.07 162.86 117.07 70.53 99.95 159.86 159.25 142.11 96.35 104.7 238.89 140.98 132.65 146.48 130.36 213.01 212.46 69.55 93.98 117.27 116.65 130.54 202.31 139.56 111.19 176.95 78.85 71.9 178.65 93.26 85.37 100.51 130.09 109.77 111.04 133.81 127.66 114.62 123.16 282.31 252.98 158.03 153.4 121.38 95.3 99.12 106.14 116.37 205.55 43.22 136.35 141.03 151.18 135.44 140.17 89.62 84.84 46.42 259.35 117.75 207.64 169.31 204.22 95.87 193.24 142.78 84.37 181.84 115.75 181.94 146.2 90.69 209.01 105.15 121.54 67.13 59.36 151.62 129.3 101.91 170.21 92.55 116.53 88.14 160.75 151.21 109.8 92.61 185.17 80.79 155.98 71.08 72.29 104.19 66.42 103.98 103.39 99.18 98.44 169.12 81.2 103.4 129.19 57.59 116.62 173.29 134.89 142.82 78.79 133.19 67.28 160.66 87.48 129.39 168.96 147.97 124.46 75.9 139.39 79.65 149.11 56.19 91.53 80.94 166.84 152.58 139.27 111.41 72.18 198.99 335.96 118.86 259.1 320.69 135.18 87.79 85.47 130.25 96.48 138.41 228.5 108.18 84.25 31.17 244.25 135.79 176.58 228.87 91.06 117 133.01 170.99 145.03 234.82 162.21 85.16 86.81 209.58 123.44 82.77 92.71 80.5 102.34 89.21 145.69 74.79 189.81 132.37 189.54 155.91 124.76 133.89 162.67 107.23 196.33 98.5 96.08 74.57 197.41 70.98 111.13 83.6 107.44 334.78 115.51 178.41 163.44 285.19 236.73 158.16 133.85 53.66 97.53 132.44 97.29 253.66 119.39 156.63 140.01 114.97 105.86 67.03 148.52 113.56 147.42 153.12 151.24 163.8 101.86 80.08 122.47 71.43 146.99 183.19 193.66 117.96 245.99 98.18 156.77 135.92 138.64 250.8 95.1 155.44 69.19 122.03 132.66 92.74 165.95 151.96 174
85.93 161.52 212.45 109.74 170.46 190.2 166 153.34 132.26 122.03 158.49 123.8 152.25 183.33 117.8 167.19 117.03 84.29 137.61 189.25 131.41 134.29 195.76 129.53 113.16 106.64 122.34 101.58 133.15 233.14 120.27 143.12 131.11 130.26 253.44 148.36 140.2 107.63 178.09 133.05 124.42 197.83 83.9 110.43 155.93 164.24 91.63 152.8 118.17 143.51 189.59 123.57 120.77 116.19 146.16 140.91 115.64 154.6 196.47 126.42 132.56 116.49 169.12 126.04 145.76 116.21 148.11 157.47 142.01 128.15 90.01 150.68 128.85 136.28 111.82 125.6 101.03 179.29 169.59 201.96 147.43 115.69 146.01 150.42 114.48 161.82 185.35 138.4 131.38 144.24 131.15 167.72 155.73 133.77 114.78 128.04 127.54 136.21 130.45 107.01 169.28 169.23 115.82 164.66 160.59 133.13 226.67 125.88 173.77 137.74 124.37 96.72 105.31 190.6 187.87 96.18 119.34 128.97 88.54 139.81 138.83 143.02 115.58 99.9 170.77 126.2 135.46 113.45 122.67 157.44 150.76 126.43 175.77 144.81 135.76 240.78 150.77 108.82 143.14 247.99 146.14 101.42 110.92 170.47 125.77 198.73 165.95 156.02 108.79 176.68 134.03 145.93 133.48 134.94 149.97 122.02 144.5 173.46 189.51 129.53 160.21 118.79 127.81 107.23 160.83 123.1 246.44 137.49 107.8 93.95 221.07 164.45 143.41 74.17 115.13 120.5 126.51 119.87 118.09 131.65 175.84 174.96 124.96 109.14 144.64 173.82 148.94 151.62 128.67 138.15 130.98 113.75 118.45 203.79 170.96 150.11 91.41 143.02 133.51 189.56 84.44 148.36 119.15 146.13 195.06 124.86 125.68 162.86 171.56 138.71 77.23 186.26 117.33 144.99 101.69 125.27 154.89 87.85 146.8 133.91 117.72 165.72 161.12 125.86 158.41 220.98 136.48 134.16 143.88 121.57 201.19 149.51 126.06 128.09 137.57 109.92 154.97 196.89 133 176.18 118.99 176.08 155.97 152.28 119.85 133.17 91.18 102.44 148.28 132.35 105.51 148.76 152.27 159 103.23 161.33 89.84 126.58 145.31 147.85 147.74 126.47 162.35 108.94 135.52 173.97 149.36 168.76 112.71 101.86 157.82 172.33 179.38 148.77 132.97 207.76 105.54 178.61 174.93 175.54 140.57 129.3 164.85 93.18 109.86 134.18 145.25 114.78 104.12 125.42 166.93 192.79 125.84 112.76 105.45 178.63 155.64 136.87 135.21 115.31 84.83 157.86 126.94 108.34 144.96 114.03 259.18 143.65 142.24 117.46 180.17 176.13 255.88 112.7 191.48 102.65 119.88 179.49 160.02 88.21 105.24 203.47 157.54 163.55 151.13 124.35 116.78 142.38 84.93 102.44 120.76 162.28 111.1 142.78 166.9 141.59 102.44 163.25 153.63 139.79 124.27 118.19 162.54 177.04 127.21 162.4 141.29 135.62 151.36 135.4 143.95 126.27 118.93 133.43 147.07 132.84 154.76 138.3 91.74 146.18 109.89 164.53 112.73 174.17 135.13 128.88 157.66 129.1 143.13 231.42 165.74 153.31 142.01 162.93 160.08 104.41 98.91 134.23 135.04 134.69 179.44 133.59 211.15 164.36 89.18 113.12 145.6 189.18 98.83 149.62 149.36 139.6 113.86 202.05 133.1 147.04 113.28 133.04 192.52 174.24 92.91 149.12 172.64 102.73 134.61 130.96 136.7 164.7 111.08 216.03 124.23 126.98 159.97 178.74 162.8 167.31 95.24 127.46 154.87 130.72 146.5 129.67 117.7 157.96 104.38 128.46 171.35 120.95 97.13 100.61 176.94 127.59 127.55 84.81 152.26 169.42 90.26 113.89 122.07 120.01 126.59 172.09 136.61 130.84 155.82 119.35 138.17 156.09 139.94 146.83 141.41 147.47 142.06 94.91 144.92 141.4 93.28 128.88 115.94 181.87 155.19 205.62 156.01 159.4 121.33 153.24 158.65 138.84 153.43 102.64 158.78 158.78 120.6 168.48 164.04 204.48 134.98 129.69 244.98 198.82 128.93 135.8 135.85 157.52 172.71 111.03 188.93 125.91 119.21 151.14 177.83 82.35 198.47 135.67 162.54 120.62 143.8 102.7 123.46 119 119.45 194.03 170.41 158.52 96.79 155.46 165.85 142.23 124.78 116.04 151.37 200.36 148.23 99.86 131.88 150.82 143.71 191.3 117.74 134.65 141.8 119.05 151.42 166.43 148.75 138.72 144 129.8 150.5 139.48 173.94 155.59 136.55 133.11 142.69 156.49 116.67 109.13 173.92 116.5 126.63 176.17 134.32 124.11 156.76 120.47 138.93 135.4 130.95 110.95 100.76 144.73 129.31 143.65 95.19 141.01 162.21 132.57 140.9 129.68 121.55 130.26 131.19 139.71 142.17 143.56 162.72 130.14 144.29 137.31 184.05 123.62 158.53 78.53 131.64 127 143.81 174.16 88.27 147.69 117.02 105.86 101.58 104.2 184.49 139.17 145.98 121.08 220.42 134.08 116.64 105.41 135.76 199.81 207.7 145.87 197.89 122.56 88.23 100.13 126.34 126.3 84.36 160.62 141.13 141.25 159.75 148.42 174.29 181.86 96.96 181.76 155.83 108.43 157.56 185.14 132.37 217.48 155.7 142.56 93.24 120.84 149.78 172.1 141.62 179.41 169.99 158.65 163.11 170 171.06 160.43 178.76 133.42 137.82 192.24 160.78 113.5 132.63 196.19 129.42 177.43 151.02 105.8 119.02 156.73 85.05 168.79 157.51 115.2 141.4 186.66 135.54 229.47 179.22 166.65 164.4 175.47 112.34 113.95 121.7 174.79 174.15 165.25 135.49 126.58 190.64 118.83 114.75 150.07 150.84 148.76 140.62 104.6 120.4 156.76 138.96 152.86 177.21 120.32 178.3 127.69 135.08 141.88 129.7 115.6 139.89 161.15 94.48 124.25 178.52 173.67 136.19 97.12 139.92 181.83 123.22 81.53 122.06 140.83 197.8 140.16 138.32 173.87 127.63 138.47 102.03 224.28 175.92 112.17 142.24 143.37 133.87 111.36 132.82 138.24 205.12 130.71 114.75 100.84 83.48 126.97 158.11 149.55 165.06 92.52 142.55 141.86 117.08 76.84 188.6 146.82 116.75 144.89 162.75 137.72 137.04 121.89 102.2 161.57 151.42 103.82 104.53 113.94 143 166.96 127.75 199.07 192.46 142.62 178.12 146.5 147.01 124.9 145.04 143.53 144.72 142.4 234.36 156.81 100.73 168.27 121.38 135.22 118.49 145.5 143.23 161.57 174.1 147.72 137.01 92.66 143.35 150.05 135.41 180.93 114.42 124.7 120.52 245.57 130.86 113.83 159.26 167.93 102.1 160.72 162.14 210.95 141.55 190.29 148.67 158.23 99.71 119.53 125.46 240.08 137.49 125.21 156.26 123.81 152.09 155.93 129.61 118.45 102.38 138.52 170.17 205.11 102.88 141.68 154.85 91.87 158.41 117.96 201.36 124.93 158.53 169.23 123.36 133.12 150.53 170.33 151.22 150.43 114.41 187.93 92.18 135.13 178.07 171.5 182.36 123.92 141.28 144.12 208.06 117.18 106.56 272.71 110 113.42 141.35 115.3 208.77 144.14 162.64 185.13 124.7 152.37 123 120.56 161.59 172.74 149.71 199.52 147.48 158.05 143.14 130.12 133.43 148.07 146.53 142.67 165.02 131.41 129 105.6 141.78 144 114.33 89.76 152.45 173.09 102.62 132.86 132.89 128 108.54 172.01 190.35 140.23 97.83 206.33 155.66 110.57 156.13 178.17 178.25 163.72 178.17 98.8 131.01 96.75 138.16 133.46 209.75 197.68 142.33 154.18 127.71 131.55 130.37 119.48 160.09 140.5 136.39 123.91 154.95 133.57 218.48 124.01 183.88 90.07 112.98 126.16 144.74 255.49 126.72 160.25 105.94 169.18 139.07 162.73 126.35 192.87 116.6 105.83 148.54 139.59 123.97 101.31 177.78 125.74 132.88 137.95 146.6 117.4 164.89 128.72 161.86 107.64 143.46 134.35 85.23 129.27 146.06 179.17 113.65 146.87 137.45 172.35 145.05 164 169.7 159.88 128.79 135.57 131.64 105.42 154.56 149.91 159.39 140.31 145.96 140.94 142.57 162.35 155.74 158.17 126.97 168.92 154 99.41 138.14 123.21 193.62 130.12 131.09 152.58 187.81 128.65 151.14 134.83 144.17 168.31 106.84 84.68 145.47 129.83 121.8 138.05 156.7 166.3 174.5 148.32 149.11 148.5 166.96 92.34 146.71 140.81 136.89 123.92 171.85 193.24 221.09 109.36 164.69 154.19 163.72 141.92 134.9 101.83 148.09 167.32 147.71 199.09 149.77 137.63 138.85 126.23 143.92 163.3 99.53 168.43 124.39 112.56 113.02 125.27 176.97 171.41 103.77 124.15 127.54 82.6 128.73 127.5 99.27 84.69 156.35 175.99 175.6 109.66 105.53 174.13 194.53 173.42 141.06 155.52 163.27 169.41 146.48 110.35 174.64 135.64 151.07 129.89 143.57 108.02 111.31 131.5 130.52 170.79 110.43 137.92 149.5 119.67 93.2 102.48 133.75 142.22 149.74 126.12 136.65 93.18 163.04 154.91 164.37 128.31 124.3 102.9 200.37 110.02 166.57 110.78 144.31 143.71 130.96 171.18 122.49 189.26 152.08 136.06 211.53 152.18 130.47 199.09 280.25 204.21 109.64 157.62 171.64 219.7 143.55 151.34 150.3 180.96 143.31 213.06 128.65 118.06 154.09 146.1 99.64 108.97 150.72 161.44 128.56 122.02 160.02 133.95 239.06 136.56 121.53 189.82 107.73 149.94 102.83 135.44 157.57 113.48 144.85 95.46 131.23 136.91 131.25 118.38 117.8 185.19 125.69 98.02 126.87 189.3 103.63 153.58 126.58 190.93 141.42 137.78 125.72 94.17 155 166.38 133.22 136.02 163.54 148.16 134.93 206.55 144.12 127.7 145.84 132.46 140.49 107.21 112.82 146.25 150.86 91.22 114.23 130.92 173.77 151.95 130 130.28 102.51 103.35 164.83 121.47 153.4 106.45 129.72 150.29 223.54 185.08 179.31 149 158.79 136.29 181.19 131.37 136.7 131.36 138.53 135.61 146.53 139.02 134.53 180.86 151.16 194.42 100.69 132.66 128.6 114.46 167.02 130.85 160.45 126.5 148.13 187.21 152.65 161.31 95.48 102.32 136.52 166.95 137.08 161.9 161.2 178.73 151.49 115.83 157.45 200.19 146.7 133 189.01 183.14 161.52 135.94 166.17 134.43 111.34 154.46 196.28 128.03 173.94 161.73 142.57 132.46 132.62 111.44 200.55 211.4 167.18 152.74 162.92 202.42 160.95 134.55 136.98 159.62 190.18 200.3 125.77 145.44 112.28 153.94 153.27 90.78 163.3 141.49 168.68 165.62 124.7 170.99 220.18 124.26 105.31 138.58 158.43 128.89 105.88 155.62 113.09 128.57 143.24 115.95 136.31 179.96 142.25 163.94 151.19 151.88 127.5 141.8 145.58 173.93 210.4 158.86 133.03 159.51 138.22 124.38 296.76 137.77 140.06 126.59 75.66 135.63 103.95 130.78 119.14 153.38 190.05 157.21 149.61 97.16 132.14 199.05 160.03 177.56 148.65 149.72 152.75 148.51 81.97 148.34 192.27 162.78 124.9 177.21 186.26 154.54 187.29 143.6 116.68 147.17 82.06 170.89 188.23 176.93 284.6 132.53 132.92 158.38 193.78 102.94 114.06 125.84 166.75 142.5 95.35 130.07 140.99 182.19 128.42 92.46 132.71 111.46 136.53 118.54 144.19 103.26 130.76 128.13 140.82 167.84 134.3 189.4 164.96 123.16 221.58 170.93 91.53 123.11 160.98 155.21 151.84 166.74 152.87 139.91 105.14 106.42 96.97 168.14 170.91 112.17 235.95 157.02 196.03 122.76 149.77 110.62 114.34 109.18 151.21 123.8 102.92 125.33 90.24 139.7 195.44 164.35 146.24 128.28 140.37 116.06 143.14 128.72 136.5 181.58 159.15 131.94 150.82 190.78 131.32 188.74 172.54 145.26 123.16 130.44 144.87 136.35 195.44 169.27 129.97 114.62 176.96 137.26 193.34 137.95 110.41 124.64 159.36 144.7 188.17 158.21 151.7 128.34 156.98 134.14 143.55 141.4 161.63 129.64 184.64 112.71 134.52 169.65 80.6 227.23 93.41 182.8 139.64 116.34 90.18 155.88 171.3 156.92 149.75 93.27 163.91 195.37 150.64 150.04 205.38 165.75 180.37 163.6 184.05 191.92 191.6 186.75 149.64 194.71 136.43 97.56 139.36 148.32 134.58 117.86 154.68 103.25 161.47 185.42 134.24 169.67 122.81 133.53 146.26 147.36 160.31 147.62 178.38 122.05 121.11 135.31 223.1 165.53 185.09 144.1 135.28 158.64 136.27 136.57 139.15 163.86 152.52 117.69 128.92 187.36 136.35 100.84 144.79 101.08 197.98 157.82 161.74 140.22 153.44 153.44 163.94 133.85 121.03 159.42 171.74 124.69 141.21 160.36 169.34 137.04 130.01 111.65 214.31 140.81 166.99 164.82 153.92 119.68 172.65 120.14 132.58 156.25 149.41 141.03 114.69 102.7 120.75 125.43 140.63 191.32 132.43 164.32 144.34 118.45 153.55 87.3 125.4 130.87 121.77 104.08 167.68 197.56 213.35 129.79 116.45 99.49 134.3 90.01 173.22 179.68 126.29 175.39 130.77 81.03 104 145.09 191.37 139.36 105.22 189.03 137.75 144.05 129.87 213.36 163.43 127.02 117.72 176.13 111.75 120.33 135.7 147.91 130.49 155.21 166.76 155.76 98.29 140.18 111.69 114.6 126.02 161.14 132.76 176.09 158.55 137.04 228.98 152.9 155.48 167.45 120.03 123.39 118.96 147.89 98.35 172.98 135.32 137.08 146.06 153.85 135.8 119.98 127.45 182.64 140.54 153.72 149.74 94.23 126.95 152.46 135.64 142.8 93.72 109.08 138.86 118.16 197.79 162.59 146.27 136.04 145.29 142.5 205.72 128.08 146.23 141.26 182.91 131.59 156.54 164.06 269.15 161.53 133.72 141.68 112.8 144.83 135.67 146 175.88 138.4 165.61 203.59 140.41 116.33 87.06 156.56 190.89 121.16 116.21 99.64 107.04 139.56 161.67 195.2 119.5 110.7 147.73 127.41 197.15 146.75 134.99 99.59 134.68 138.62 160.19 114.68 143.69 170.11 152.35 141.72 175.22 106.21 137.82 191.39 125.52 144.35 172.93 183.51 154.48 155.62 172.69 126.33 140.3 158.67 145.46 119.15 168.3 112.01 168.46 168.98 190.4 113.78 133.24 146.91 126.36 152.66 129.83 91.29 173.94 110 114.97 118.86 90.67 128.08 191.15 133.89 229.15 103.34 111.09 174.33 149.2 94.6 135.8 143.22 134.68 157.41 113.87 140.61 162.26 134.38 136.47 189 135.48 160.36 111.2 200.15 135.25 106.65 130.5 140.81 155.94 93.04 175.86 122.43 108.49 145.05 163.36 238.61 124.16 148.42 121.86 118.37 178.81 137.76 129.6 170.03 139.91 175.53 115.11 161.63 108.16 124.18 90.96 188.2 145.87 115.82 124.29 106.6 138.76 148.23 117.1 173.32 137.43 167.67 157.3 194.22 234.75 178.4 138.01 118.07 133.68 247.07 101.96 145.65 127.26 160.41 115.8 222.38 129.53 210.39 166.34 174.97 154.1 93.65 145.08 96.33 153.77 132.7 158.72 156.02 151.38 167.43 136.18 154.42 139.92 83.54 69.91 123.36 81.83 176.84 126.89 172.41 146.76 100.92 149.61 122.62 158.27 158.04 121.71 133.39 127.22 140.51 140.93 114.22 174.64 138.85 178.05 140.24 175.88 122.43 143.25 144.15 111.23 119.35 127.84 137.98 158.81 118.24 107.41 108.78 179.01 124.95 202.65 138.51 146.8 137.05 170.25 197.77 143.68 148.52 125.34 99.1 133.66 137.04 155.97 217.87 158.8 133.93 249.49 195.83 208.45 137.43 93.06 223.35 260.25 157.57 185.55 102.47 155.64 175.01 139.77 135.33 108.34 150.26 193.04 104.67 101.43 139.05 117.19 134.81 152.88 135.27 112.64 137.44 146.43 123.55 123.99 117.02 131.43 115.74 135.27 108.18 165.31 146.96 139.57 154.74 123.7 129.51 106.78 93.68 131.8 186.38 193.1 98.88 165.77 138.08 138.72 144.22 156 130.22 115.64 146.13 156.17 192.2 132.74 145.11 131.76 136.48 161.1 131.68 146.87 155.24 172.59 167.98 160.33 111.34 115.62 146.44 170.46 154.3 173.59 91.01 185.9 104.3 102.53 141.53 175.73 114.69 158.07 101.74 234.41 192.95 101.6 173.43 159.52 110.05 134.65 151.33 155.15 138.52 180.64 130.1 138.58 135.3 143.5 148.38 94.25 158.3 150.22 137.08 130.94 153.25 119.36 129.78 190.37 164.8 118.02 203.04 203.38 140.61 143.31 146.76 143.47 137.1 129.78 168.9 143.5 126.47 181.59 165.81 95.21 155.71 143.01 145.48 124.9 125.93 150.75 127.37 150.62 184.85 125.94 130.55 132.13 128.8 144.42 131.43 105.94 156.31
159.01 73.33 139.6 96.17 72.04 104.05 104.56 139.12 135.04 131.03 74.95 172.88 116.08 148.28 85.29 137.39 360.84 248.59 160.91 99.18 120.64 243.85 87.55 118.75 139.47 239.31 241.38 106.82 352.26 221.7 168.43 157.21 158.66 170.53 73.06 200.95 150.94 192.89 98.45 124.12 135.23 128.54 103.08 126.06 112.41 148.02 218.79 104.23 120.76 140.62 89.87 199.8 190.54 148.75 163.09 136.94 71.11 210.84 142.11 168.98 94.77 123.96 96.74 256.31 89.72 93.56 146.58 176.23 226.86 114.05 168.61 214.73 140.4 138.85 119.56 138.08 124.97 173.48 128.8 104.22 144.96 128.43 94.34 180.41 123.79 103.15 131.93 104.57 141.88 245.53 123.54 69.07 154.98 137.17 135.7 254.25 167.92 123.98 91.22 383.87 218.45 110.04 117.83 70.95 123.12 93.23 281.8 158.56 94.49 113.13 230.19 198.96 117.76 86.44 184.85 122.81 126.84 80.63 181.55 176.69 107.07 100.63 121.16 211.67 142.76 148.38 136.99 178.98 175.93 144.45 132.83 118.05 125.23 106.95 145.65 134.72 115.2 166.61 119.46 141.21 285.71 149.86 126.7 141.26 88.99 107.68 96.55 124.75 221.35 163.47 117.11 120.31 121.33 211.26 159.65 102.7 92.2 95.41 99.68 100 105.09 138.03 178.81 86.03 88.08 120.27 170.42 167.61 255.81 188.08 126.62 100.42 421.92 202.68 77.55 186.48 160.79 143.35 128.67 167.17 114 91.72 111.58 264.93 136.03 131.02 119.29 107.11 173.96 86.51 198.84 100.57 144.26 75.45 132.25 189.12 182.41 140.01 225.56 53.23 151.12 112.17 96.31 155.74 104.14 169.12 122.74 149.37 109.3 87.92 123.38 39.76 142.18 160.94 132.91 153.19 162.2 127.9 125.74 145.34 125.67 67.57 88.02 90.84 167.85 208.22 218.16 84.85 182.49 243.17 43.91 187.76 161.83 84.19 150.32 119.84 134.98 128.29 209.78 104.61 155.36 94.34 106.81 126.98 151.4 257.83 95.13 173.76 224.06 132.74 79.65 216.97 70.08 105.21 129.44 172.81 214.16 351.41 195.46 117.66 200.65 179.74 161.07 134.3 149.46 65.82 185.87 56.6 97.49 198.25 136.88 159.46 73.47 214.17 122.85 132.73 73.29 90.19 141.63 88.83 139.05 151.71 119.94 132.9 257.44 140.15 157.74 108.26 254.26 150 209.86 166.06 170.02 215 114.08 96.3 129.85 124.92 152.26 112.35 151.54 113.84 110.59 107.55 190.51 116.92 152.86 174.97 244.71 89.94 140.9 76.97 115.44 144.96 85.79 149.73 88.84 118.2 89.39 244.11 81.04 116.31 88.18 166.75 129.55 161.64 46.55 141.77 99.53 197.99 69.84 131.81 156.06 115.05 48.02 75.29 275.16 88.65 188.27 118.89 136.51 113.14 158.69 114.73 181.19 150.45 141.62 156.52 106.63 162.86 192.49 194.4 182.03 317.99 209.13 93.41 164.78 109.78 143.3 66.14 174.79 210.64 81.4 144.04 76.04 68.53 211.57 151.91 115.25 210.32 170.37 232.75 128.07 118.68 127.23 165.05 143.39 114.87 113.37 111.6 134.5 156.01 125.55 168.22 166.52 135.84 145.85 168.18 106.22 97.93 198.81 203.2 118.36 136.89 92.8 156.49 187.16 89.97 97.4 163.65 244.19 151.25 112.63 97.7 92.69 155.43 107.3 168.58 232.51 157.76 189.77 123.45 163.37 112.96 135.74 212.01 173.94 72.82 106.27 165.16 86.32 127.37 255.43 78.61 143.77 84.34 198.85 147.83 131.78 96.82 84.7 92.31 110.06 125.21 116.57 101.27 270.6 166.65 182.68 93.89 88.74 180.98 191.7 127.8 114.08 116.32 95.94 122.64 90.61 113.3 173.79 106.89 139.74 200.41 182.67 237.61 236.19 181.14 130.36 72.5 149.02 101.6 92.53 109.87 132.04 118.89 57.95 165.31 114.65 124.58 130.9 96.42 153.79 226.79 176.14 129.69 94.98 180.5 63.52 69.7 116.15 177.9 95.66 151.87 137.89 87.25 96.6 138.05 220.59 104.2 155.66 185.96 99.77 165.56 73.51 103.43 140.18 82.59 138.23 150.64 108.97 96.26 171.81 97.62 170.69 96.07 126.61 84.23 130.03 216.91 201.45 85.41 171.61 162.88 162.57 75.8 254.95 141.48 156.3 181.87 157.22 175.58 149.15 76.96 134.89 123.8 112.93 111.79 146.73 210.42 147.72 152.9 158.69 143.93 128.32 85.9 249.06 146.06 93.11 131.18 150.4 141.57 258.75 183.18 348.2 95.46 122.29 153 127.94 143.21 122.51 129.92 176.3 151.56 116.6 141.38 128.25 100.93 80.01 159.8 67.07 135.78 183.18 197.73 91.06 108.83 189.27 116.68 102.82 150.67 147.64 115.96 129.9 114.81 118.47 89.9 64.38 130.31 140.62 123.79 172.57 119.13 204.74 115.13 91.34 179.46 109.98 114.74 153.92 182.33 203.61 117.98 121.17 151.8 76.84 110.43 202.83 96.01 223.32 89.25 112.73 229.24 135.15 150.44 194.8 118.14 133.33 146.62 118.62 82.79 139.43 77.18 128.79 267.49 89.84 99.16 144.82 107.46 120.14 100.25 163.02 203.98 190.93 140.28 121.3 109.39 143.95 161.83 126.55 171.25 136.14 141.5 114.11 96.4 100.13 83.58 113.26 86.82 142.48 109.6 84.58 144.02 165.12 240.74 244.07 152.47 93.07 122.13 297.46 113.89 142.14 188.17 110.21 172.99 190.88 106.2 123.53 243.62 147.21 162.23 84.69 64.57 185.13 167.69 120.68 90.51 160.55 128.75 130.79 280.56 179.48 136 161.11 160.94 121.28 144.54 133.48 89.23 78.27 151.14 99.23 179.2 120.84 121.14 115.44 135.78 126.5 119.47 76.96 208.62 202.37 204.45 263.73 195.82 133.18 116.84 158.35 121.19 134.94 204.63 135.24 41.93 122.07 91.65 105.21 160.66 120.34 146 183.51 142.26 161.05 84.8 198.82 75.08 111.78 162.74 141.37 143.28 145.36 183.15 138.82 88.86 67.27 118.82 145.54 204.74 99.39 157.23 107.41 194.45 118.82 132.92 174.45 76.92 100.93 93.14 180.89 150.59 72.86 116.97 83.28 124.88 94.79 180.74 149.62 123.88 109.61 117.6 113.71 204.71 162.96 114.19 271.42 111.38 50.2 58.34 170.5 73.79 103.2 135.31 136.36 150.26 173.45 103.11 115.51 107.73 118.93 124.65 90.88 116.86 93.92 127.51 100.96 127.83 90.34 139.71 136.85 141.9 85.46 102.09 130.11 97.56 103.8 129.34 187.86 196.27 82.66 194.07 130.12 125.61 122.42 87.98 145.86 144 212.91 91.07 132.74 122.17 64.83 168.72 306.18 261.47 161.19 218.89 165.21 90.84 84.59 92.23 110.39 343.14 141.53 236.92 112.4 142.74 96.38 130.18 160.17 129.86 140.53 94.15 152.09 110.29 85.61 133.42 69.6 88.17 199.46 199.58 102.14 86.47 111.45 161.03 210.15 109.21 108.83 187.01 106.76 126.02 152.23 124.88 118.9 189.04 87.46 93.43 152.01 90.07 142.4 116.46 138.43 213.05 120.51 85.55 129.57 101.14 102.08 121.08 188.78 77.03 135.28 124.1 237.78 142.48 165.07 98.25 149.03 111.5 145.98 94.87 201.12 106.13 152.08 158.2 123.1 160.33 159.77 99.29 171.41 169.58 145.29 129.62 230.83 120.53 213.13 319.4 51.39 152.22 165.96 74.45 184.53 192.86 91.49 169.22 108.04 120.48 133.7 171.07 104.37 253.39 134.03 188.86 134.58 230.25 91.8 139.2 101.48 286.76 101.68 86.57 168.15 92.41 119.72 90.55 171.01 254.21 112.18 197.63 107.58 139.96 181.34 73.29 140.53 135.66 173.66 96.72 164.25 112.15 166.38 104.94 177.88 122.06 237.93 76.25 117.11 125.59 106.97 145.28 169.52 117.41 100.29 113.59 125.58 148 169.73 142.77 164.25 187.28 149.23 117.59 105.86 118.06 181.03 86.78 80.75 79.61 204.92 157.4 124.14 140.69 228.93 145.14 121.54 191.48 135.67 271.1 106.85 156.29 95.12 194.7 73.67 123.96 89.29 174.87 122.89 70.36 156.66 112.03 118.5 70.29 110.98 163.85 143.02 160.57 178.41 145.69 67.17 92.69 165.97 241.58 156.11 85.15 140.26 151.71 163.97 144.67 272.39 132.47 130.55 113.07 161.64 137.75 168.2 118.27 142.49 131.87 204.1 107.67 107.71 156.21 124.88 248.55 145.99 194.96 84.16 179.16 211.91 78.49 143.58 151.41 134.95 112.75 145.02 115.11 81.84 217.01 212.62 130.01 98.01 64.66 105.38 126.45 125.96 120.2 66.5 239.5 150.57 168.47 183.46 84.97 193.31 111.98 148.37 117.05 137.02 159.86 159.22 126.56 135.18 140.45 244.58 102.97 249.94 217.68 80.67 116.53 149.41 122.62 110.24 216.19 113.87 145.05 129.23 103.38 90.93 182.84 228.66 140.48 117.81 159.59 209.93 92.52 147.28 131.79 127.8 81.08 186.2 97.43 139.16 150.21 122.31 53.82 90.12 110 67.55 135.07 205.51 129.04 124.25 134.07 191.37 101.6 89.98 171.85 158.89 130.11 82.05 131.21 80.58 256.16 137.84 181.33 133.11 87.43 124.58 210.87 90.4 189.04 254.46 133.41 149.95 97.58 82.94 115.47 124.37 206.77 133.97 98.35 171.44 255.15 158.33 142.22 235.96 115.79 147.38 124.4 141.4 121.17 157.2 138.77 146.93 143.11 108.91 186.04 132.84 171.28 116.08 200.64 203.21 209.76 143.86 160.32 115.98 105.09 128.34 204.26 95.6 202.02 150.25 118.5 229.63 233.74 134.56 109.01 293.94 145.98 216.86 126.49 133.01 98.78 94.49 359.54 137.81 130.52 112.87 97.02 181.72 197.62 81.42 181.62 161.03 80.39 223.96 111.43 108.85 207.57 378.56 80.92 122.08 213.37 145.37 88.44 126.67 162.2 119.48 98.37 110.54 232.12 177.04 91.67 147.8 169.83 64.56 168.39 161.37 119.3 104.64 112.97 151.3 121.74 101.75 183.5 84.33 123.55 252.03 79.67 73.24 84.23 206.21 208.15 213.44 140.37 212.56 92.5 103.54 228.23 176.33 150.63 70.57 132.42 119.72 158.21 110.01 147.46 142.92 199.94 319.24 100.49 117.43 88.38 172.46 206.31 154.64 213.13 92.6 228.4 133.77 251.97 155.71 253.72 132.24 148.68 164.43 197.44 124.33 218.78 71.62 184.01 224.83 89.27 150.81 161.03 123.96 100.79 211.93 145.92 105.84 194.74 111.78 146.99 109.29 322.76 139.58 121.6 148.46 283.5 182.54 98.63 111.45 132.59 158.14 131.41 146.56 136.62 384.18 88.99 74.07 125.43 303.08 149.35 158.82 126.95 184.82 92.52 99.85 150.67 130.05 115.98 127.31 193.41 161.71 106.15 130.75 168.55 123.5 155.68 102.76 185.16 136.05 112.82 255.19 129.51 123.05 155.89 109.17 72.35 208.68 131.47 112.38 100.61 83.39 135.01 73.16 169.49 267.13 114.05 78.71 79.1 205.33 144.6 77.66 98.33 103.99 151.01 135.35 78.48 101.43 169.55 284 166.62 106.64 67.66 156.93 191.27 104.71 166.65 166.44 152.17 164.63 191.39 129.54 143.94 159.06 162.93 147.57 70.83 106.82 241.81 115.52 131.33 122.3 127.18 104.11 198.72 115.06 114.73 83.59 105.49 160.21 139.67 75.38 154.19 182.66 106.03 98.25 133.39 155.13 82.45 142.84 134.6 171.13 125.73 91.64 119.16 249.07 161.22 123.87 128.63 117.15 135.86 137.3 80.79 154.81 113.79 205.16 105.44 130.62 146.53 116.28 182.05 95.63 152.72 131.34 143.81 158.44 140.72 192.93 192.95 179.34 162.19 209.36 242.27 172.93 90.69 147.24 193.08 159.96 85.64 155.31 109.05 124.85 128.66 98.17 86.8 133.66 104.91 155.18 143.75 128.35 264.95 87.84 226.26 115.63 80.98 125.22 132.33 171.19 111.63 117.36 103.14 130.27 95 92.99 209.58 156.68 67.22 65.67 126.82 137.17 132.84 229.85 138.66 231.94 174.55 191.89 114.78 211.58 149.75 89.62 263.48 244.91 158.63 104.85 119.24 110.94 78.24 237.3 98.87 127.38 201.16 84.71 74.2 148.9 213.54 99.86 146.39 139 116.63 279.17 146.71 150.12 150.04 154.56 171.48 145.5 111.52 134.58 208.27 189.38 121.01 294.95 104.34 197.22 109.06 176.98 131.09 170.05 68.19 152.1 132.21 99.49 239.73 124.69 252.42 99.72 154.88 136.47 186.15 185.49 213.32 145.26 99.31 135.87 153.61 313.16 146.92 112.61 153.52 100.04 86.71 267.08 106.3 188.59 133.07 136 136.21 95.93 162.1 86.66 136.71 166.79 90.48 176.17 121.97 84 120.99 114.29 158.51 221.36 142.15 110.57 117.28 125.12 152.47 182.4 134.82 114.57 117.55 99.37 157.58 114.71 124.64 50.77 91.74 91.99 113.43 177.03 103.89 217.97 165.17 195.17 168.81 97.27 99.81 142.07 176.31 126.35 110.63 172.31 204.51 51.82 156.36 89.2 141.97 149.95 119.84 211.51 169.26 197.95 169.7 69.12 325.22 124.79 191.18 116.02 121.31 185.17 126.53 90.05 91.68 135.57 116.57 117.95 202.59 146.54 180.63 66.6 146.88 99.52 102.73 154.7 89.93 118.82 176.33 103.95 191.18 159.91 170.52 168.69 144.74 110.86 118.54 114.92 94.2 271.3 180.27 161.08 88.92 253.69 181.44 138.72 257.42 172.83 93.04 173.01 129.86 259.68 80.48 182.34 108.79 136.36 114.31 197.14 145.45 81.5 108.83 109.41 336.49 122.31 147.26 151.17 64.74 181.76 126.87 227.9 156.55 156.65 134.55 121.69 169.89 112.05 338.03 93.14 219.28 142.04 177.66 125.6 112.82 187.44 92.09 156.27 149.82 97.2 201.09 119.03 112.28 138.77 119.48 83.3 123.64 97.25 149.76 191.41 226.25 171.72 133.03 214.78 130.26 117.47 83.59 110.56 109.18 146.2 193.06 191.83 153.88 145.76 69.61 155.72 69.55 106.33 122.63 238.03 234.18 134.26 174.45 132.95 174.37 122.62 151.2 143.12 137.62 114.1 156.03 123.84 185.97 172.36 78.06 184.47 246.41 100.37 101.18 75.11 182.12 127.55 134.31 66.27 107.19 160.15 159.16 122.2 100.01 142.16 177.12 96.27 193.19 195.29 94.97 196.26 103.3 134.06 105.74 88.9 97.58 104.01 173.12 127.91 79.61 177.4 206.47 147.58 68.61 80.75 126.17 107.37 122 96.68 141.31 132.38 78.12 156.49 100.46 92.08 79.68 77.32 270.37 135.93 140.64 112.2 107.6 112.35 187.68 114.34 109.09 118.07 181.89 97.48 104.56 155.69 139.29 96.64 116.86 186.82 125.45 147.14 98.09 122.57 162.77 202.22 182.93 189.66 88.38 179.34 76.83 218.68 177.69 146.84 75.41 145.69 172.8 214.91 110.79 87.28 175.78 155.88 207.07 108.73 115.5 117.71 109.58 148.14 153.52 161.44 114.14 128.44 80.85 145.44 105.88 96.82 225.73 175.8 125.12 127.16 88.35 168.96 182.01 93.02 96.84 221.92 77.23 126.24 130.94 146.69 171.95 68.17 104.19 105.3 117.62 143.92 174.12 128.18 131.36 117.47 107.34 154.15 168.97 113.71 106.55 131.13 172.62 99.15 108.28 118.35 133.6 137.48 153.19 141.71 116.72 114.97 119.51 141.76 148.37 147.79 97.82 137.34 144.15 163.94 110.33 118.48 175.14 124.09 116.96 189.54 138.59 135.87 90 130.1 183.9 162.52 78.05 79.02 107.94 130.95 186.76 119.94 133.11 188.8 156.95 144.6 212.32 105.81 176.12 72.41 120.43 156.8 145.76 148.23 159.06 66.01 112.99 300.89 85.69 59.56 155.26 133.38 162.13 140.25 200.98 79.89 133.73 113.61 78.45 178.63 102.3 160.21 227.5 100.43 136.5 118.16 92.83 169.98 123.43 119.48 234.96 177.98 82.74 156.83 103.99 157.56 143 196.06 158.42 69.5 160.28 205.15 102.42 96.58 192.41 100.25 151.88 120.3 116.7 123.27 127.99 159.13 131.08 143.61 166.09 138.89 185.81 72.51 64.67 137.32 91.18 143.42 379.42 53.69 121.82 188.52 188.35 186.05 264.3 147.85 204.21 242.83 117.35 129.28 111.18 195.71 105.16 90.95 158.39 151.36 167.45 95.28 156.4 149.66 160.2 98.31 107.9 199.31 97.06 77.36 142.19 179.17 123.76 183.96 130.3 147.8 108.76 213.59 106.18 150.05 155.31 137.43 205.83 91.96 179.34 246.52 117.82 175.42 113.77 76.4 113.15 122.08 148.72 128.67 73.24 96.41 222.51 227.74 124.91 142.49 197.33 147.48 85.73 119.19 107.66 139.89 162.76 108.76 195.9
[truncated: 3,388,648 more chars]
