# Supplementary material for: Simulating multiple faceted variability in single cell RNA sequencing
Source: Nat Commun. 2019 Jun 13;10:2611. doi: 10.1038/s41467-019-10500-w (PMC6565723; doi:10.1038/s41467-019-10500-w)
Supplement: Supplementary file 4 — Source Data [file 41467_2019_10500_MOESM4_ESM.zip › Source_Data_forFigures/Figure3bc/simulated_counts_discrete_Sigma0.70.txt]

cell_1 cell_2 cell_3 cell_4 cell_5 cell_6 cell_7 cell_8 cell_9 cell_10 cell_11 cell_12 cell_13 cell_14 cell_15 cell_16 cell_17 cell_18 cell_19 cell_20 cell_21 cell_22 cell_23 cell_24 cell_25 cell_26 cell_27 cell_28 cell_29 cell_30 cell_31 cell_32 cell_33 cell_34 cell_35 cell_36 cell_37 cell_38 cell_39 cell_40 cell_41 cell_42 cell_43 cell_44 cell_45 cell_46 cell_47 cell_48 cell_49 cell_50 cell_51 cell_52 cell_53 cell_54 cell_55 cell_56 cell_57 cell_58 cell_59 cell_60 cell_61 cell_62 cell_63 cell_64 cell_65 cell_66 cell_67 cell_68 cell_69 cell_70 cell_71 cell_72 cell_73 cell_74 cell_75 cell_76 cell_77 cell_78 cell_79 cell_80 cell_81 cell_82 cell_83 cell_84 cell_85 cell_86 cell_87 cell_88 cell_89 cell_90 cell_91 cell_92 cell_93 cell_94 cell_95 cell_96 cell_97 cell_98 cell_99 cell_100 cell_101 cell_102 cell_103 cell_104 cell_105 cell_106 cell_107 cell_108 cell_109 cell_110 cell_111 cell_112 cell_113 cell_114 cell_115 cell_116 cell_117 cell_118 cell_119 cell_120 cell_121 cell_122 cell_123 cell_124 cell_125 cell_126 cell_127 cell_128 cell_129 cell_130 cell_131 cell_132 cell_133 cell_134 cell_135 cell_136 cell_137 cell_138 cell_139 cell_140 cell_141 cell_142 cell_143 cell_144 cell_145 cell_146 cell_147 cell_148 cell_149 cell_150 cell_151 cell_152 cell_153 cell_154 cell_155 cell_156 cell_157 cell_158 cell_159 cell_160 cell_161 cell_162 cell_163 cell_164 cell_165 cell_166 cell_167 cell_168 cell_169 cell_170 cell_171 cell_172 cell_173 cell_174 cell_175 cell_176 cell_177 cell_178 cell_179 cell_180 cell_181 cell_182 cell_183 cell_184 cell_185 cell_186 cell_187 cell_188 cell_189 cell_190 cell_191 cell_192 cell_193 cell_194 cell_195 cell_196 cell_197 cell_198 cell_199 cell_200 cell_201 cell_202 cell_203 cell_204 cell_205 cell_206 cell_207 cell_208 cell_209 cell_210 cell_211 cell_212 cell_213 cell_214 cell_215 cell_216 cell_217 cell_218 cell_219 cell_220 cell_221 cell_222 cell_223 cell_224 cell_225 cell_226 cell_227 cell_228 cell_229 cell_230 cell_231 cell_232 cell_233 cell_234 cell_235 cell_236 cell_237 cell_238 cell_239 cell_240 cell_241 cell_242 cell_243 cell_244 cell_245 cell_246 cell_247 cell_248 cell_249 cell_250 cell_251 cell_252 cell_253 cell_254 cell_255 cell_256 cell_257 cell_258 cell_259 cell_260 cell_261 cell_262 cell_263 cell_264 cell_265 cell_266 cell_267 cell_268 cell_269 cell_270 cell_271 cell_272 cell_273 cell_274 cell_275 cell_276 cell_277 cell_278 cell_279 cell_280 cell_281 cell_282 cell_283 cell_284 cell_285 cell_286 cell_287 cell_288 cell_289 cell_290 cell_291 cell_292 cell_293 cell_294 cell_295 cell_296 cell_297 cell_298 cell_299 cell_300 cell_301 cell_302 cell_303 cell_304 cell_305 cell_306 cell_307 cell_308 cell_309 cell_310 cell_311 cell_312 cell_313 cell_314 cell_315 cell_316 cell_317 cell_318 cell_319 cell_320 cell_321 cell_322 cell_323 cell_324 cell_325 cell_326 cell_327 cell_328 cell_329 cell_330 cell_331 cell_332 cell_333 cell_334 cell_335 cell_336 cell_337 cell_338 cell_339 cell_340 cell_341 cell_342 cell_343 cell_344 cell_345 cell_346 cell_347 cell_348 cell_349 cell_350 cell_351 cell_352 cell_353 cell_354 cell_355 cell_356 cell_357 cell_358 cell_359 cell_360 cell_361 cell_362 cell_363 cell_364 cell_365 cell_366 cell_367 cell_368 cell_369 cell_370 cell_371 cell_372 cell_373 cell_374 cell_375 cell_376 cell_377 cell_378 cell_379 cell_380 cell_381 cell_382 cell_383 cell_384 cell_385 cell_386 cell_387 cell_388 cell_389 cell_390 cell_391 cell_392 cell_393 cell_394 cell_395 cell_396 cell_397 cell_398 cell_399 cell_400 cell_401 cell_402 cell_403 cell_404 cell_405 cell_406 cell_407 cell_408 cell_409 cell_410 cell_411 cell_412 cell_413 cell_414 cell_415 cell_416 cell_417 cell_418 cell_419 cell_420 cell_421 cell_422 cell_423 cell_424 cell_425 cell_426 cell_427 cell_428 cell_429 cell_430 cell_431 cell_432 cell_433 cell_434 cell_435 cell_436 cell_437 cell_438 cell_439 cell_440 cell_441 cell_442 cell_443 cell_444 cell_445 cell_446 cell_447 cell_448 cell_449 cell_450 cell_451 cell_452 cell_453 cell_454 cell_455 cell_456 cell_457 cell_458 cell_459 cell_460 cell_461 cell_462 cell_463 cell_464 cell_465 cell_466 cell_467 cell_468 cell_469 cell_470 cell_471 cell_472 cell_473 cell_474 cell_475 cell_476 cell_477 cell_478 cell_479 cell_480 cell_481 cell_482 cell_483 cell_484 cell_485 cell_486 cell_487 cell_488 cell_489 cell_490 cell_491 cell_492 cell_493 cell_494 cell_495 cell_496 cell_497 cell_498 cell_499 cell_500 cell_501 cell_502 cell_503 cell_504 cell_505 cell_506 cell_507 cell_508 cell_509 cell_510 cell_511 cell_512 cell_513 cell_514 cell_515 cell_516 cell_517 cell_518 cell_519 cell_520 cell_521 cell_522 cell_523 cell_524 cell_525 cell_526 cell_527 cell_528 cell_529 cell_530 cell_531 cell_532 cell_533 cell_534 cell_535 cell_536 cell_537 cell_538 cell_539 cell_540 cell_541 cell_542 cell_543 cell_544 cell_545 cell_546 cell_547 cell_548 cell_549 cell_550 cell_551 cell_552 cell_553 cell_554 cell_555 cell_556 cell_557 cell_558 cell_559 cell_560 cell_561 cell_562 cell_563 cell_564 cell_565 cell_566 cell_567 cell_568 cell_569 cell_570 cell_571 cell_572 cell_573 cell_574 cell_575 cell_576 cell_577 cell_578 cell_579 cell_580 cell_581 cell_582 cell_583 cell_584 cell_585 cell_586 cell_587 cell_588 cell_589 cell_590 cell_591 cell_592 cell_593 cell_594 cell_595 cell_596 cell_597 cell_598 cell_599 cell_600 cell_601 cell_602 cell_603 cell_604 cell_605 cell_606 cell_607 cell_608 cell_609 cell_610 cell_611 cell_612 cell_613 cell_614 cell_615 cell_616 cell_617 cell_618 cell_619 cell_620 cell_621 cell_622 cell_623 cell_624 cell_625 cell_626 cell_627 cell_628 cell_629 cell_630 cell_631 cell_632 cell_633 cell_634 cell_635 cell_636 cell_637 cell_638 cell_639 cell_640 cell_641 cell_642 cell_643 cell_644 cell_645 cell_646 cell_647 cell_648 cell_649 cell_650 cell_651 cell_652 cell_653 cell_654 cell_655 cell_656 cell_657 cell_658 cell_659 cell_660 cell_661 cell_662 cell_663 cell_664 cell_665 cell_666 cell_667 cell_668 cell_669 cell_670 cell_671 cell_672 cell_673 cell_674 cell_675 cell_676 cell_677 cell_678 cell_679 cell_680 cell_681 cell_682 cell_683 cell_684 cell_685 cell_686 cell_687 cell_688 cell_689 cell_690 cell_691 cell_692 cell_693 cell_694 cell_695 cell_696 cell_697 cell_698 cell_699 cell_700 cell_701 cell_702 cell_703 cell_704 cell_705 cell_706 cell_707 cell_708 cell_709 cell_710 cell_711 cell_712 cell_713 cell_714 cell_715 cell_716 cell_717 cell_718 cell_719 cell_720 cell_721 cell_722 cell_723 cell_724 cell_725 cell_726 cell_727 cell_728 cell_729 cell_730 cell_731 cell_732 cell_733 cell_734 cell_735 cell_736 cell_737 cell_738 cell_739 cell_740 cell_741 cell_742 cell_743 cell_744 cell_745 cell_746 cell_747 cell_748 cell_749 cell_750 cell_751 cell_752 cell_753 cell_754 cell_755 cell_756 cell_757 cell_758 cell_759 cell_760 cell_761 cell_762 cell_763 cell_764 cell_765 cell_766 cell_767 cell_768 cell_769 cell_770 cell_771 cell_772 cell_773 cell_774 cell_775 cell_776 cell_777 cell_778 cell_779 cell_780 cell_781 cell_782 cell_783 cell_784 cell_785 cell_786 cell_787 cell_788 cell_789 cell_790 cell_791 cell_792 cell_793 cell_794 cell_795 cell_796 cell_797 cell_798 cell_799 cell_800 cell_801 cell_802 cell_803 cell_804 cell_805 cell_806 cell_807 cell_808 cell_809 cell_810 cell_811 cell_812 cell_813 cell_814 cell_815 cell_816 cell_817 cell_818 cell_819 cell_820 cell_821 cell_822 cell_823 cell_824 cell_825 cell_826 cell_827 cell_828 cell_829 cell_830 cell_831 cell_832 cell_833 cell_834 cell_835 cell_836 cell_837 cell_838 cell_839 cell_840 cell_841 cell_842 cell_843 cell_844 cell_845 cell_846 cell_847 cell_848 cell_849 cell_850 cell_851 cell_852 cell_853 cell_854 cell_855 cell_856 cell_857 cell_858 cell_859 cell_860 cell_861 cell_862 cell_863 cell_864 cell_865 cell_866 cell_867 cell_868 cell_869 cell_870 cell_871 cell_872 cell_873 cell_874 cell_875 cell_876 cell_877 cell_878 cell_879 cell_880 cell_881 cell_882 cell_883 cell_884 cell_885 cell_886 cell_887 cell_888 cell_889 cell_890 cell_891 cell_892 cell_893 cell_894 cell_895 cell_896 cell_897 cell_898 cell_899 cell_900 cell_901 cell_902 cell_903 cell_904 cell_905 cell_906 cell_907 cell_908 cell_909 cell_910 cell_911 cell_912 cell_913 cell_914 cell_915 cell_916 cell_917 cell_918 cell_919 cell_920 cell_921 cell_922 cell_923 cell_924 cell_925 cell_926 cell_927 cell_928 cell_929 cell_930 cell_931 cell_932 cell_933 cell_934 cell_935 cell_936 cell_937 cell_938 cell_939 cell_940 cell_941 cell_942 cell_943 cell_944 cell_945 cell_946 cell_947 cell_948 cell_949 cell_950 cell_951 cell_952 cell_953 cell_954 cell_955 cell_956 cell_957 cell_958 cell_959 cell_960 cell_961 cell_962 cell_963 cell_964 cell_965 cell_966 cell_967 cell_968 cell_969 cell_970 cell_971 cell_972 cell_973 cell_974 cell_975 cell_976 cell_977 cell_978 cell_979 cell_980 cell_981 cell_982 cell_983 cell_984 cell_985 cell_986 cell_987 cell_988 cell_989 cell_990 cell_991 cell_992 cell_993 cell_994 cell_995 cell_996 cell_997 cell_998 cell_999 cell_1000
2 2 0 0 0 0 6 22 8 65 11 5 0 14 0 0 11 28 0 0 0 0 0 0 0 0 0 6 0 1 2 16 0 0 3 10 0 71 0 1 0 0 13 0 0 10 0 0 0 12 0 20 4 0 0 0 0 0 0 0 4 1 6 49 0 0 3 11 6 0 0 37 0 0 4 0 0 5 0 6 0 0 0 0 16 0 0 0 0 0 0 1 0 9 0 0 3 1 0 1 0 0 10 0 1 16 0 0 0 7 0 0 26 0 0 0 1 0 25 0 0 0 0 0 0 2 1 1 0 0 1 1 0 0 11 0 11 0 0 0 11 36 0 4 0 0 2 17 4 5 0 0 5 0 0 0 0 0 0 14 34 0 2 0 0 8 0 0 0 0 10 0 1 0 0 1 0 0 28 15 92 4 0 12 33 0 0 30 0 13 83 0 0 0 51 40 7 50 11 0 6 6 6 58 0 0 17 1 0 0 8 5 2 0 2 2 0 0 0 0 6 0 0 21 0 0 0 0 0 11 10 0 3 0 0 0 0 3 3 5 0 0 0 94 0 0 0 0 1 0 0 0 0 0 3 1 0 19 16 16 0 0 0 1 6 0 0 0 11 0 0 0 0 17 4 19 0 14 0 0 0 20 26 0 0 0 0 3 2 0 9 2 0 0 0 0 3 0 3 0 45 0 0 0 1 31 30 0 0 0 0 2 0 0 0 4 0 0 0 0 0 13 0 0 0 0 0 0 0 0 34 0 4 0 0 1 0 0 0 0 41 0 0 0 0 0 3 7 0 0 6 0 0 5 10 0 0 10 0 0 0 0 0 0 0 1 6 17 0 0 3 0 0 2 3 9 0 1 0 0 0 3 0 4 0 1 0 0 0 0 0 0 0 2 0 0 23 1 4 5 11 0 10 0 0 6 0 0 0 0 0 20 0 68 0 19 0 0 0 0 1 0 0 0 0 9 0 15 0 0 21 0 17 2 0 27 0 0 0 0 0 12 1 5 28 4 0 39 0 21 4 0 0 0 0 0 44 16 2 122 2 0 7 14 4 0 0 35 26 5 0 0 0 9 25 28 0 0 0 0 0 0 6 0 0 1 0 0 0 20 0 0 0 4 3 0 0 14 0 0 4 0 0 0 75 0 23 0 0 19 0 0 1 0 22 1 0 54 3 0 17 0 32 0 0 22 2 12 0 0 0 0 2 0 0 2 20 0 0 22 10 7 0 0 6 0 16 5 0 2 35 10 3 2 6 1 25 0 22 3 23 9 6 2 3 52 0 8 0 4 1 0 0 69 2 3 0 5 0 0 0 0 0 0 0 0 12 0 0 1 0 0 4 57 27 0 0 4 1 0 34 0 0 1 8 55 0 0 0 4 2 0 39 10 4 0 1 0 0 0 0 0 22 0 0 4 0 0 0 139 0 0 1 0 0 0 7 0 0 0 29 6 0 52 2 8 0 18 20 2 0 0 9 0 0 18 2 0 0 0 80 0 0 1 0 0 7 2 1 0 0 10 0 0 21 0 0 4 1 2 0 8 0 1 1 36 0 0 7 10 0 2 3 0 10 0 0 0 13 0 0 58 0 0 7 19 0 0 30 0 1 0 0 0 0 0 6 10 1 1 9 5 8 0 10 28 0 0 0 0 0 0 0 0 0 0 0 8 0 24 0 3 0 0 0 0 9 0 1 0 0 31 0 0 0 0 0 0 0 0 0 0 2 0 35 0 2 0 32 6 0 62 0 6 8 0 0 0 0 0 0 0 24 0 1 0 0 0 0 44 0 1 0 17 0 0 0 0 0 33 0 9 1 0 8 0 0 12 0 0 4 0 4 0 0 3 0 0 0 49 0 0 0 0 0 0 5 5 0 6 0 0 7 1 0 0 0 1 4 0 0 0 1 0 0 0 1 5 0 8 1 0 7 13 0 0 5 0 0 0 0 0 0 13 13 0 39 35 0 0 4 1 0 0 9 0 0 0 1 0 0 0 12 10 9 0 0 0 0 0 31 0 10 0 2 4 0 8 0 0 23 8 0 3 6 2 0 0 26 10 33 2 5 2 0 26 0 0 0 39 0 0 2 0 4 14 6 1 34 0 28 0 2 28 0 103 10 5 9 0 9 0 0 0 5 0 0 4 6 0 2 2 0 0 0 2 9 5 1 4 65 0 9 0 0 0 0 0 1 0 0 6 0 6 0 0 1 0 0 3 0 0 0 3 9 1 0 1 0 0 7 0 0 0 7 7 0 1 7 4
14 10 20 23 28 13 12 28 6 42 53 13 22 3 25 30 56 14 51 68 26 18 23 7 40 65 9 16 18 18 13 58 10 9 59 32 32 1 12 15 45 16 14 18 5 21 8 8 4 12 6 3 9 6 18 22 22 6 8 11 9 47 47 10 106 30 8 6 71 17 31 48 6 13 12 9 80 7 18 26 6 8 27 61 23 17 8 8 17 47 18 6 9 17 2 27 46 23 29 20 25 4 4 79 10 18 10 13 26 3 31 21 20 35 34 59 27 17 3 26 40 8 61 95 11 10 31 23 6 8 16 39 5 29 28 37 48 19 43 45 15 11 61 26 20 26 5 22 11 42 4 26 7 36 20 23 11 11 8 27 10 33 9 26 27 18 40 10 24 24 34 44 6 11 11 26 21 4 17 23 8 19 13 37 23 11 29 34 32 31 15 29 34 5 18 20 29 39 7 6 12 32 3 48 25 12 2 16 50 13 5 12 14 34 62 9 20 28 20 26 19 13 32 5 21 16 19 2 33 68 16 25 64 10 11 6 32 51 22 27 45 11 5 30 47 37 10 28 30 26 7 57 23 33 26 53 17 55 59 7 67 4 21 7 23 23 28 23 11 44 39 51 24 31 27 29 15 10 39 47 58 21 27 78 41 30 48 15 63 27 13 20 19 21 16 22 53 35 12 48 14 36 64 79 28 45 33 54 21 11 10 8 27 34 5 19 23 22 30 31 7 4 68 24 23 24 26 5 16 44 7 25 42 28 41 21 19 17 24 19 0 17 13 8 15 10 47 9 20 19 17 20 25 11 8 20 51 0 83 11 36 19 5 6 65 16 47 9 19 45 32 38 10 18 18 6 38 11 5 49 6 22 28 15 8 63 29 19 18 3 3 16 25 11 49 3 6 30 19 22 6 15 16 17 45 20 41 35 34 34 10 20 14 33 3 12 15 21 32 24 44 54 64 17 47 67 22 64 7 20 17 8 31 49 79 86 32 9 55 18 52 16 23 22 23 8 53 11 38 15 13 57 5 47 10 8 31 10 31 7 48 4 37 15 13 11 33 18 8 10 32 32 24 5 11 41 52 44 11 17 9 20 8 48 149 45 16 8 55 13 17 16 67 17 29 6 6 4 22 11 14 32 31 27 7 29 29 11 19 30 12 13 25 12 10 68 11 27 15 48 31 15 21 18 19 38 49 14 14 8 11 20 33 14 23 37 28 18 47 20 10 4 20 12 32 95 59 35 10 41 8 8 14 20 41 7 13 68 12 16 16 4 48 16 15 53 20 19 5 23 10 18 66 30 6 26 24 37 58 58 10 22 22 17 35 24 3 22 79 38 27 23 30 6 9 31 25 14 27 14 42 33 14 69 14 33 100 55 19 75 118 7 75 224 87 12 72 169 6 41 28 55 20 79 25 34 92 83 56 28 15 26 121 58 126 50 84 87 60 37 130 71 103 56 110 40 48 30 59 75 72 7 52 73 88 45 47 47 24 67 58 45 102 6 55 42 70 8 30 215 50 99 22 127 40 35 137 93 105 69 64 61 27 78 39 68 11 55 63 42 59 119 77 185 61 77 96 78 42 95 51 54 18 50 108 40 85 60 51 38 42 73 10 70 48 31 5 9 21 104 7 37 27 81 37 14 76 300 98 66 120 72 65 67 116 82 49 54 34 13 53 67 53 45 6 14 47 59 75 153 38 35 48 45 103 54 70 43 50 45 60 11 22 46 14 27 63 33 117 44 39 29 50 135 52 26 30 25 47 45 66 108 57 55 72 116 65 13 74 7 54 11 66 104 33 33 137 43 67 117 44 11 73 16 48 70 97 23 65 74 32 70 70 66 9 48 48 21 79 60 51 47 43 93 88 66 92 50 86 41 9 148 8 64 17 56 37 13 32 33 21 48 32 19 98 87 45 52 44 100 33 110 28 33 18 85 61 84 50 105 28 39 36 14 46 36 35 19 19 87 41 19 52 43 61 121 66 12 79 87 145 96 30 128 22 78 44 165 58 91 12 18 154 74 172 26 21 80 7 39 34 10 53 11 23 94 11 109 84 70 50 20 32 75 34 99 26 49 24 138 120 39 62 140 81 21 5 82 71 63 56 54 89 22 61 38 53 45 149 10 124 101 52 71 72 33 54 33 100 100 70 188 64 58 73 50 5 55 129 50 63 73 99 89 66 45 59 29 13 79 35 72 56 92 62 11 84 16 58 48 85 34 67 10 105 37 76 43 49 50 31 150 54 169 84 51 65 57 88 143
37 47 23 64 46 63 19 31 22 9 22 70 43 57 26 13 30 8 33 39 65 46 22 53 40 66 53 29 74 44 26 30 33 46 50 44 1 16 43 43 30 55 45 51 86 18 40 54 40 58 51 58 32 56 46 51 35 76 51 26 35 44 54 40 26 13 26 32 36 41 38 34 52 43 22 33 27 59 31 23 56 54 59 29 48 43 45 44 67 21 7 31 25 25 52 27 16 40 49 32 27 42 36 29 51 31 52 48 18 27 34 39 39 35 43 31 37 33 48 43 39 34 31 43 9 21 43 24 48 33 44 36 44 40 35 33 54 37 40 48 38 36 42 56 44 26 26 24 42 49 19 56 29 21 8 37 11 33 38 40 24 22 33 51 20 34 55 30 44 58 34 18 35 34 25 36 54 56 14 27 34 23 47 44 30 36 14 16 32 27 48 58 39 57 49 42 44 2 34 32 44 56 44 40 42 61 35 52 76 38 31 38 31 52 37 21 41 41 54 45 77 32 73 63 34 42 36 23 34 31 36 29 40 57 30 8 25 39 62 57 40 70 54 9 3 44 29 59 62 61 55 50 62 48 47 32 72 47 44 44 49 49 56 47 79 59 42 64 72 46 49 51 82 39 44 44 47 41 24 52 19 49 1 54 16 36 35 42 18 54 52 44 34 39 49 13 48 65 40 26 52 58 46 64 27 34 30 35 54 38 41 46 37 41 45 65 41 56 25 37 36 57 55 25 37 25 22 62 26 32 58 88 24 63 58 22 28 25 14 50 42 1 33 56 74 46 35 54 39 15 40 32 27 53 47 93 55 61 39 33 53 27 48 31 54 37 14 48 26 6 51 44 71 46 43 54 14 43 52 52 50 26 40 27 46 66 72 48 42 23 44 48 63 54 53 52 71 25 58 18 37 30 35 25 21 28 40 12 32 35 33 44 40 31 26 31 30 21 36 26 51 51 2 31 16 50 33 14 48 63 50 30 46 39 37 17 49 49 15 42 38 32 55 40 24 32 10 39 48 6 42 37 37 40 38 2 46 48 24 29 20 24 45 45 55 30 37 33 26 33 1 47 46 37 51 41 44 2 46 54 28 32 32 39 36 31 30 42 47 37 26 2 19 41 33 73 37 31 37 44 33 44 39 48 21 35 40 29 28 38 32 60 34 33 30 28 13 39 47 39 43 32 45 14 14 32 33 28 43 45 31 56 64 27 15 44 23 31 51 21 24 46 31 58 34 42 32 25 6 48 47 34 48 11 53 29 34 47 41 37 41 26 28 12 70 23 49 63 44 40 29 20 28 8 67 45 47 26 18 22 29 30 34 32 6 27 23 34 26 30 32 44 24 23 60 17 1 40 34 48 39 24 40 39 40 40 20 34 15 42 41 12 20 24 19 50 26 26 50 55 28 44 26 23 32 33 16 28 34 36 31 21 28 23 56 33 41 59 26 31 36 25 25 27 29 23 23 41 24 22 5 15 31 31 53 20 38 26 20 59 35 27 59 34 57 26 15 38 35 60 52 50 58 14 32 32 23 30 31 11 37 32 42 35 42 28 33 39 34 37 33 30 36 23 47 56 64 36 35 31 21 27 46 18 13 40 25 22 41 40 44 25 45 7 42 30 65 45 54 35 33 36 41 43 64 24 19 25 36 52 30 31 23 25 46 43 36 32 33 39 36 33 31 32 30 22 44 37 32 51 26 30 41 31 33 40 26 53 37 31 27 28 36 27 30 17 31 45 33 33 35 28 32 3 30 35 28 31 38 35 23 17 32 40 23 38 28 30 36 43 28 43 38 24 23 35 31 55 39 70 36 47 33 58 57 54 36 9 20 19 34 30 44 41 33 31 37 39 32 25 31 32 24 42 61 39 56 66 23 38 29 2 49 49 6 32 29 39 33 25 18 15 40 48 37 27 20 44 37 48 30 8 49 45 37 18 46 44 36 35 31 42 49 53 37 44 25 53 49 26 26 31 41 14 42 35 47 37 46 38 38 4 23 24 46 48 22 41 57 37 32 45 33 50 65 39 84 72 58 55 27 69 35 21 22 63 48 63 34 32 39 46 50 31 76 49 32 57 63 32 47 15 53 35 30 58 38 28 44 42 25 27 60 57 43 47 35 74 48 32 29 41 34 51 29 20 25 53 43 43 56 24 40 13 36 47 59 35 14 87 46 8 30 29 39 42 49 41 63 58 38 36 43 43 48 6 27 28 53 40 46 21 37 53 85 27 44 28 29 26 32 39 39 30 58 43 50 11 30 25
659 187 367 158 271 350 247 162 2 331 258 766 559 220 22 200 89 405 196 287 260 268 119 299 32 184 468 85 112 288 413 414 231 294 280 335 192 82 319 121 49 341 294 245 201 187 313 239 428 475 161 164 183 161 393 298 388 274 639 387 198 310 191 568 589 317 225 343 484 113 768 92 1753 490 1081 232 194 142 429 547 430 116 220 133 411 345 166 286 131 152 466 338 183 384 211 182 371 193 308 240 668 98 423 871 391 179 266 165 740 1998 73 348 266 6368 64 140 376 242 562 348 264 884 277 429 418 148 116 362 224 312 242 379 195 580 218 58 155 354 233 425 707 219 487 292 270 619 121 421 365 452 228 679 426 129 1077 405 397 365 104 678 252 206 211 309 67 483 324 493 386 759 186 129 472 451 235 766 320 275 380 109 266 335 19 450 315 270 144 171 215 450 13 177 489 166 582 85 317 412 234 494 121 181 79 154 231 222 301 101 44 95 66 132 52 85 135 155 36 326 83 222 109 300 110 85 204 87 307 95 73 264 180 591 27 158 430 448 112 98 29 7 69 82 244 114 48 146 171 68 33 120 77 101 172 87 187 90 280 117 79 68 135 130 310 422 47 118 29 95 116 64 146 342 96 112 194 123 118 332 265 220 110 149 48 146 163 91 538 235 107 195 134 99 171 168 110 145 82 175 650 184 137 204 74 36 268 68 168 93 84 172 269 26 203 181 43 152 590 166 97 149 102 138 113 166 302 29 59 190 136 38 628 116 66 148 88 290 70 169 122 82 273 212 147 140 170 128 173 87 122 134 107 233 258 105 186 113 100 160 97 49 133 808 360 125 80 87 271 112 238 142 311 73 60 122 52 105 124 162 41 41 117 189 173 223 101 171 201 156 51 367 666 72 106 41 84 69 21 65 167 40 119 87 298 136 643 265 137 131 445 136 116 114 84 171 406 319 215 97 314 122 163 92 69 176 165 104 99 439 318 100 677 280 233 87 159 81 109 101 135 67 100 96 51 100 175 93 172 433 227 39 429 159 250 84 110 322 216 167 89 107 126 38 208 70 323 128 272 129 144 209 627 336 172 259 112 108 137 333 171 102 138 139 107 247 98 51 227 48 146 144 116 303 65 193 513 93 259 658 113 104 491 308 112 297 219 121 151 157 245 126 70 119 336 164 122 180 162 102 297 206 122 353 607 418 260 169 172 187 270 276 213 31 0 166 202 125 30 136 128 281 177 184 134 222 174 166 135 146 238 197 87 212 176 248 186 185 492 98 190 212 659 184 23 332 95 82 115 112 219 115 376 11 182 100 79 201 73 349 175 611 91 300 282 105 112 177 301 68 256 215 184 133 80 9 118 336 643 234 219 35 150 239 95 102 186 173 127 197 113 240 526 205 70 145 90 213 238 142 19 172 72 75 65 403 317 137 261 265 204 132 164 249 267 386 114 199 51 144 199 166 149 103 140 66 326 90 102 90 145 182 95 171 112 97 87 144 215 452 173 173 287 79 307 143 211 140 51 79 214 225 105 213 58 100 123 162 27 257 157 89 127 67 110 117 163 89 32 194 109 120 32 125 165 338 112 75 156 165 89 102 178 183 66 119 66 96 303 159 142 181 151 264 79 64 1 131 60 274 94 194 310 85 115 372 31 93 90 296 137 77 166 129 170 246 91 197 139 117 319 364 132 201 65 833 164 36 245 210 109 265 133 195 107 332 145 221 100 182 433 382 89 30 34 244 106 91 148 25 103 149 12 73 84 97 270 41 60 117 49 301 117 210 57 125 143 143 107 121 108 2 113 70 100 250 209 179 63 130 192 75 198 89 325 121 184 270 276 231 175 167 138 246 84 157 126 224 120 654 167 126 326 307 768 146 126 709 79 121 124 137 107 383 171 28 193 358 223 401 365 210 202 182 114 338 334 137 82 194 250 415 101 609 269 269 181 175 102 352 119 158 153 264 258 181 197 258 158 239 92 384 141 136 36 812 148 344 110 306 218 194 180 90 161 222 141 274 534 204 117 212 476 225 205 298 147 152 91 112 197 62 217 56 420 129 128 171 241 181 146 255 41 498 1 344 117 132 321 481 59 86 163 146 237 156 147 199 375 329 27 105 10 185 203 698 97 134 303 134 646 599 208 210 128 99 221 259 35 151 166 246 162 191 409 107 259 214 0 131 134 135 115 91 64 397 41 159 261 179 328 51 186 192 114 180 201 155 163 189 83 97 239 175 147 115 43 377 83 153 151 164 216 221 138 129 143 116 405 127 195 57
2 1 0 8 1 0 0 0 0 7 0 0 0 0 0 2 0 0 0 0 0 0 16 0 0 2 1 0 0 0 7 0 0 3 0 0 0 18 0 0 0 0 0 0 1 26 24 0 5 0 0 0 0 0 0 0 34 0 0 1 3 0 0 13 4 0 0 25 8 0 6 2 0 0 0 6 0 0 1 0 0 0 0 0 0 0 0 3 0 0 9 0 0 0 0 0 0 0 20 10 0 0 0 0 0 0 2 4 0 8 5 0 0 0 0 0 0 0 0 0 1 11 0 0 1 0 0 5 0 1 0 0 0 0 0 0 0 16 0 0 0 0 0 0 0 10 0 0 22 0 1 0 0 0 0 16 0 0 0 0 0 0 0 0 0 0 0 0 0 1 0 0 7 11 0 0 3 0 0 0 1 0 0 0 0 0 2 0 3 0 1 1 0 0 0 0 0 0 9 0 0 1 0 0 0 2 0 7 0 2 0 0 0 4 0 0 12 5 0 4 0 0 0 0 3 0 0 5 0 0 0 3 0 0 0 0 0 1 21 0 0 11 0 0 0 0 0 0 0 0 0 0 0 0 0 5 0 0 0 0 0 8 26 1 0 0 0 1 0 0 0 0 0 0 5 0 0 0 0 2 33 0 0 6 0 0 0 0 0 2 13 3 1 0 9 0 0 0 0 0 0 35 33 0 0 0 0 0 15 4 0 14 0 0 1 7 0 1 0 0 1 3 4 0 0 15 4 0 0 0 0 0 0 0 7 0 0 18 0 0 0 2 0 1 6 0 1 13 3 22 0 0 0 8 2 0 0 1 0 0 6 29 9 8 0 0 0 2 50 46 0 3 0 1 0 0 0 0 0 0 0 0 0 0 0 0 0 0 1 13 2 1 1 0 0 0 0 0 0 0 0 0 0 0 27 0 0 11 5 9 1 8 1 2 0 19 0 1 0 0 0 0 2 0 0 0 0 0 0 0 0 12 0 0 0 0 0 0 0 1 5 0 4 1 36 2 0 0 0 0 2 0 0 5 5 0 0 0 0 0 0 0 0 0 0 0 0 0 0 0 0 0 0 0 0 0 1 0 8 0 0 3 2 1 0 0 0 0 0 0 3 0 9 0 1 0 0 0 5 0 0 0 4 0 0 0 0 0 0 1 0 0 0 0 0 0 0 0 0 2 0 5 0 0 6 5 0 0 0 0 0 0 0 0 11 0 5 0 0 8 5 23 0 0 7 0 2 0 0 0 0 2 0 0 23 0 0 1 0 0 0 0 0 0 0 0 0 0 0 0 0 0 0 0 0 2 0 0 0 0 0 0 0 0 0 0 0 3 0 22 0 0 0 0 0 0 0 18 0 0 0 3 0 0 8 0 0 0 0 0 0 0 0 7 20 3 2 1 0 7 6 0 0 0 0 0 0 0 1 0 16 0 0 2 0 1 0 0 0 0 0 2 0 0 3 8 0 0 0 0 11 0 0 0 9 0 0 0 0 0 0 2 6 1 0 0 0 0 9 0 0 0 22 1 0 0 0 0 0 0 0 0 0 29 0 0 0 0 0 3 0 0 0 0 0 0 1 0 0 0 7 0 0 0 0 0 0 0 0 12 0 0 1 0 0 0 2 0 0 0 2 0 16 0 0 0 0 2 1 0 0 2 0 0 0 0 0 0 2 24 0 2 0 0 1 0 0 0 6 10 0 5 0 0 0 0 0 1 0 0 0 0 0 0 0 4 2 0 11 0 11 0 0 6 0 0 0 0 0 2 0 0 0 0 0 0 1 0 0 24 0 5 0 0 3 0 0 0 0 0 0 0 0 4 17 0 0 0 0 0 4 0 0 0 0 0 0 0 0 3 0 0 0 11 0 1 1 0 0 3 0 5 0 0 0 7 3 0 0 0 0 0 0 0 0 0 8 0 0 4 17 6 0 0 0 0 0 0 1 0 3 0 0 0 0 0 0 0 18 0 2 2 0 0 0 0 2 0 0 0 0 0 0 0 0 2 28 0 2 0 0 0 0 0 0 0 7 1 0 0 5 0 0 19 0 0 0 15 0 0 0 1 10 0 0 0 0 0 0 0 0 3 1 0 0 2 0 0 0 10 0 0 0 0 3 0 0 0 0 0 0 0 0 0 0 1 0 0 1 1 0 0 0 0 0 0 0 0 0 1 0 0 3 0 1 0 28 0 6 0 0 0 0 0 0 10 0 2 0 0 0 1 3 2 9 0 34 0 0 0 0 0 0 0 0 1 0 0 0 0
155 103 442 148 262 648 399 11 807 230 109 365 483 297 184 198 246 85 370 46 186 170 25 295 199 472 63 0 119 495 962 44 253 90 399 598 200 578 530 265 230 143 1015 591 22 222 103 140 15 159 29 199 427 19 394 370 168 527 160 23 353 79 21 397 127 127 49 66 0 97 573 50 1650 239 60 82 198 667 362 25 28 0 301 353 189 257 161 101 734 134 292 676 963 464 306 301 144 300 73 12 126 182 0 95 163 217 98 304 11 40 7 258 172 886 138 232 15 128 403 139 365 202 296 262 88 149 79 1 620 64 43 65 338 69 288 313 57 244 39 846 0 370 62 503 191 359 358 270 280 195 721 603 7 203 217 153 237 897 109 22 571 68 22 220 516 237 334 809 149 358 130 236 199 125 336 4 606 158 368 300 0 88 284 298 236 124 140 143 248 71 88 19 131 304 180 93 140 18 379 375 543 939 35 807 425 31 51 2266 52 210 1617 4323 253 178 509 1668 378 50 350 109 65 1867 622 1886 600 581 465 502 2102 409 1561 43 5 118 431 349 846 1 96 367 214 762 2328 300 20 736 1582 215 33 788 334 355 773 812 29 446 214 622 1087 50 29 746 0 151 106 13 390 368 215 610 175 231 74 622 1562 952 540 6389 437 416 206 151 993 422 960 415 44 0 194 512 83 387 379 514 4797 143 354 350 6 284 693 36 1475 345 37 549 214 390 386 944 38 44 413 813 386 513 4 134 308 1219 151 128 355 177 37 512 161 1662 351 904 87 106 595 443 112 366 1549 766 766 195 1428 138 92 425 228 213 1676 321 304 504 440 663 1047 625 441 2477 557 59 0 468 356 1536 656 242 478 478 337 1159 171 217 910 183 1229 775 489 459 1254 249 2 75 1321 1388 422 50 402 246 35 688 561 349 312 311 1275 125 1123 463 511 48 712 602 500 71 292 60 0 357 104 418 444 20 826 711 60 1123 296 3 3341 278 630 738 277 2987 875 1 304 189 439 20 180 1157 210 312 145 373 8 26 211 317 921 53 0 6 1007 194 448 65 83 23 360 1177 339 0 482 380 442 534 49 213 192 98 157 160 99 776 3 140 268 1 1 100 1228 597 281 563 568 619 600 360 46 886 64 441 99 451 108 676 125 148 432 139 116 1763 0 56 156 1306 245 366 1417 77 3518 813 1231 234 1189 283 39 133 65 685 812 321 146 254 11 275 531 266 40 121 611 521 514 378 1195 513 455 515 404 437 46 885 581 968 87 13 95 1036 534 19 0 61 2135 1507 113 506 0 87 902 56 1202 529 306 141 404 145 887 0 2900 2729 5181 679 384 1497 207 877 1030 87 96 304 308 248 1258 226 134 1169 48 531 106 352 641 398 48 293 800 57 2434 569 99 723 831 31 10 88 18 220 331 582 1437 32 63 49 48 323 46 44 121 60 52 14 181 294 39 1 130 97 26 16 239 58 50 77 275 19 176 9 3 10 54 221 346 326 52 44 79 17 62 45 65 146 2 152 24 58 178 8 83 142 170 48 308 1 274 25 8 0 239 170 4 257 110 54 154 45 5 24 28 185 315 170 225 0 66 245 26 117 234 5 42 164 129 83 86 0 146 187 5 212 40 92 6 113 120 140 37 64 23 31 70 66 234 0 52 68 127 181 16 199 26 369 141 152 175 23 20 94 1 568 58 118 223 18 105 32 110 65 373 1 82 35 5 181 392 136 72 250 54 70 17 0 197 21 126 49 8 0 305 8 122 0 513 49 77 38 35 32 193 265 48 354 60 153 223 68 11 3 184 4 12 84 34 2 18 21 146 36 138 231 132 85 94 84 32 189 124 29 49 39 38 120 13 113 133 53 91 4 46 152 137 0 0 86 247 21 93 33 6 77 163 661 75 375 80 46 2 155 49 529 144 100 131 57 373 177 219 47 183 54 171 131 71 177 97 0 188 73 291 145 101 58 148 232 150 177 116 23 160 381 286 58 201 142 178 24 125 20 21 158 94 516 80 110 357 75 407 449 110 409 269 5 205 50 87 238 62 141 158 113 17 497 217 63 265 14 157 80 441 275 515 90 93 405 9 134 55 196 131 222 4 129 0 282 54 63 67 176 132 93 125 52 240 235 13 133 35 148 196 23 16 42 29 119 56 180 10 123 12 503 217 9 43 194 187 216 25 0 35 139 52 225 192 0 199 220 95 0 534 213 507 40 2 160 39 99 85 149 291 117 173 44 439 930 61 18 16 272 271 6 58 36 132 195 342 99 100 117 494 428 45 29 33 58 20 56 238 106 157 105 227 633 63 22 61 51 324 208 5 281 5 106
5 43 1 3 3 8 12 3 0 3 1 0 2 6 3 12 1 2 4 0 1 18 21 0 14 11 4 1 0 3 10 16 5 17 3 3 31 2 3 0 0 1 7 4 6 5 5 0 1 2 13 0 1 8 0 0 1 1 3 2 2 26 0 1 18 27 13 8 14 4 0 16 6 1 2 32 6 15 2 0 4 9 1 0 0 3 1 0 0 9 44 24 2 11 4 1 3 7 21 2 4 2 6 10 0 0 1 1 3 35 0 7 7 0 2 2 8 1 2 3 7 7 4 0 6 17 4 7 0 0 0 22 2 5 0 5 7 6 1 1 8 4 0 1 4 11 2 3 11 6 0 0 4 0 10 11 2 0 0 11 0 11 0 1 7 0 8 4 1 8 5 0 2 5 3 6 4 1 10 0 11 19 6 1 0 16 3 8 1 28 4 5 4 0 18 7 1 18 2 14 7 2 1 0 8 13 7 2 21 5 14 6 4 5 16 1 24 3 1 6 9 0 6 1 1 4 2 22 1 3 0 8 12 14 0 7 1 2 2 0 0 3 1 14 16 4 6 17 0 1 3 0 3 1 39 19 0 7 8 1 0 10 6 18 5 1 1 2 0 0 2 1 5 4 4 0 6 6 2 6 2 1 2 21 4 2 4 0 11 0 5 3 1 1 6 7 1 1 5 0 4 3 8 3 1 2 19 0 0 8 1 3 4 0 7 24 2 4 6 5 3 4 3 2 4 4 6 9 20 3 1 5 9 5 4 0 7 5 10 14 4 3 31 3 4 5 12 6 17 0 6 0 0 4 10 1 9 6 0 5 5 1 11 6 10 0 4 4 16 1 6 6 6 0 4 3 3 7 4 6 4 1 19 11 11 1 4 2 1 5 3 30 1 1 0 2 2 4 13 2 0 5 1 6 0 20 2 7 3 2 5 8 2 10 4 5 2 9 1 2 14 3 11 7 0 12 1 3 2 1 1 19 7 0 21 27 9 0 0 2 6 1 2 2 4 5 4 3 2 10 1 2 2 2 9 2 2 5 2 5 1 3 1 3 2 1 2 0 10 3 2 4 13 0 0 3 14 0 3 1 2 21 10 2 0 3 0 2 4 7 3 3 9 3 3 0 0 3 2 2 6 3 0 0 7 6 2 2 3 11 0 3 0 2 3 2 16 12 1 7 1 3 2 2 10 9 2 2 0 0 0 14 1 4 7 4 4 0 0 2 4 6 1 0 4 4 1 2 3 0 2 14 0 17 3 1 3 6 4 5 3 2 0 2 4 19 0 4 2 4 4 1 3 6 12 5 1 6 7 2 3 1 14 10 2 3 6 7 6 0 3 16 6 2 1 3 2 2 2 4 3 15 3 1 10 4 10 2 8 6 8 3 9 16 5 6 4 43 15 1 1 4 3 22 2 4 5 3 1 10 3 14 13 25 16 20 2 8 5 0 14 0 4 13 2 17 24 3 8 2 16 38 12 2 19 0 3 1 4 1 11 12 2 14 2 1 12 5 7 0 0 13 1 3 14 0 3 8 1 0 0 3 43 15 1 1 11 5 1 0 3 2 26 3 10 0 8 2 1 2 5 2 12 14 6 1 3 1 0 5 6 5 2 14 0 5 2 27 5 2 2 1 13 1 1 6 17 8 23 3 0 5 1 6 1 0 0 1 1 8 5 0 1 8 9 7 0 8 8 4 0 22 26 6 68 3 18 1 2 18 4 2 5 7 7 7 8 3 28 2 26 2 3 15 1 1 9 1 2 1 2 6 4 2 15 5 8 12 4 5 13 12 9 1 23 1 0 0 2 2 21 9 5 23 2 7 2 9 6 0 2 3 9 8 4 1 2 0 6 10 0 0 4 13 2 2 1 3 0 6 0 5 5 25 0 3 0 21 8 2 2 1 1 13 10 3 12 6 2 1 1 0 14 2 2 7 0 2 2 4 2 4 2 6 1 0 0 0 1 3 2 7 0 0 4 2 18 0 1 3 9 5 4 2 0 1 4 0 2 1 0 17 0 1 3 6 0 3 1 3 1 19 3 6 2 4 1 7 0 11 2 1 6 1 1 2 0 4 6 5 3 12 2 0 6 14 1 2 1 1 1 0 0 2 11 107 3 0 0 4 10 2 4 8 0 1 2 2 1 1 5 2 0 0 0 6 7 5 1 0 0 3 3 10 3 4 5 4 2 2 2 0 8 5 1 0 0 11 5 1 0 3 0 7 2 8 2 3 1 5 0 4 1 1 3 8 2 7 0 3
0 24 4 5 4 9 23 97 1 0 0 2 14 33 0 26 7 12 16 0 4 2 3 0 0 0 16 7 13 0 12 92 3 0 68 0 19 0 0 0 0 6 17 0 19 5 5 1 44 146 13 30 9 36 2 65 0 29 68 37 1 13 18 5 8 3 0 0 30 15 41 15 13 44 1 0 27 89 14 24 87 110 37 0 17 79 115 4 0 1 39 2 19 22 71 11 7 0 57 11 16 8 25 32 52 4 5 27 0 110 0 2 78 0 0 0 21 20 8 25 36 0 7 0 8 0 33 1 98 11 11 5 5 35 4 11 0 44 18 1 77 5 29 37 19 56 0 4 0 1 84 8 79 0 24 16 21 19 9 6 3 18 14 26 5 1 0 36 0 37 0 40 19 30 0 4 11 19 17 4 31 48 11 1 28 34 1 4 0 48 0 3 22 15 87 5 0 70 31 24 36 31 5 2 17 15 13 1 12 6 1 5 28 0 47 21 17 23 16 1 11 5 92 14 22 4 42 74 0 1 2 52 37 83 75 1 0 16 14 6 0 1 89 7 1 26 6 10 17 9 14 1 22 5 33 0 19 0 7 18 0 2 100 74 87 13 37 11 33 5 1 0 33 13 28 2 22 20 90 8 2 18 16 13 5 110 5 8 6 29 0 53 103 7 9 39 4 5 59 8 24 115 28 2 23 6 13 26 6 69 10 3 11 0 45 31 0 33 57 50 16 12 14 4 13 1 14 82 10 0 5 49 0 17 9 34 1 112 0 38 12 27 13 0 15 106 12 7 83 2 25 16 15 36 20 4 2 10 11 11 2 0 0 56 3 3 0 0 3 27 29 0 1 1 0 4 2 10 24 0 14 12 13 11 2 4 0 42 3 19 5 6 3 48 2 25 1 24 21 0 29 8 0 1 3 6 0 2 7 0 4 0 65 0 87 18 7 15 57 64 18 0 8 57 1 81 13 10 75 3 117 1 14 4 7 0 10 3 3 3 20 3 1 3 0 43 29 4 0 28 6 11 17 6 22 50 13 20 55 0 25 12 0 7 9 53 1 4 14 31 1 17 31 72 0 16 52 0 15 20 48 23 5 24 70 1 0 55 5 58 38 7 90 9 123 17 3 121 4 0 71 9 0 10 0 63 31 9 33 0 17 2 10 69 23 32 81 30 26 4 3 11 2 7 72 18 9 0 5 120 27 0 15 8 0 20 16 0 1 12 46 21 10 80 8 12 17 83 16 4 11 100 5 18 13 3 1 86 29 96 55 16 0 9 5 3 15 0 4 13 20 0 32 75 0 57 3 93 16 22 69 11 39 0 2 34 41 1 98 0 0 1 16 26 1 69 91 104 11 22 3 22 24 23 64 80 95 30 22 33 0 0 40 77 0 19 87 0 23 38 0 5 2 5 21 53 2 0 16 59 3 4 1 13 11 109 13 11 10 27 7 14 5 77 3 54 16 43 25 55 39 88 11 25 72 0 20 3 1 9 36 0 6 43 20 0 0 52 41 0 3 16 0 0 3 4 12 24 16 0 2 5 37 27 13 9 34 29 4 0 4 5 37 5 84 16 0 28 0 0 64 32 0 11 14 30 12 46 46 20 42 32 36 107 10 36 61 4 0 3 74 8 44 53 56 19 43 0 16 30 8 12 48 9 43 12 0 0 19 2 5 18 1 41 21 44 2 13 6 2 0 46 0 82 39 7 6 12 18 12 10 17 25 13 35 6 0 41 84 18 10 29 11 63 12 3 59 10 4 1 18 0 13 19 10 28 5 14 2 7 2 2 1 28 30 8 0 38 23 7 83 3 3 24 1 16 12 95 33 3 11 0 2 11 96 6 82 0 1 9 5 4 1 55 0 42 0 91 0 24 35 0 0 10 29 40 33 27 54 4 0 12 10 25 0 26 86 8 21 5 84 0 25 45 2 8 0 2 4 13 41 16 0 15 0 2 49 67 55 88 0 88 57 15 0 111 16 12 2 32 24 35 0 31 3 27 0 2 2 6 47 74 11 1 45 0 22 55 24 2 80 8 0 24 73 4 15 42 0 97 4 5 19 30 2 28 6 1 16 35 0 14 4 3 23 23 3 36 0 1 49 1 1 10 23 0 17 12 21 0 44 10 6 57 74 29 0 8 5 0 60 3 7 15 6 3 3 8 0 0 7 1 15 58 6 20 2 71 11 83 6 89 77 98 10 6 5 8 24 65 0 1 38 15 1 12 116 14 36 0 16 1 7 7 0 12 98 8 2 23
50 59 161 6 17 42 40 12 43 7 23 7 5 19 104 47 36 124 82 118 10 52 39 3 30 18 84 190 107 58 40 29 136 5 83 109 139 65 208 6 64 9 52 97 25 43 32 52 0 8 34 8 1 2 37 40 74 172 4 88 24 15 24 24 81 24 3 94 16 21 157 78 63 192 26 22 49 11 65 0 8 91 56 66 24 41 60 18 108 35 25 58 121 60 7 87 104 72 34 54 22 15 82 10 19 32 23 16 95 7 7 8 60 22 1 2 10 107 30 5 71 57 23 19 38 96 134 21 38 166 25 100 237 90 4 56 19 72 34 65 8 4 2 11 73 7 22 48 15 97 339 141 129 5 48 132 127 301 27 13 133 16 23 4 63 143 8 8 10 13 17 114 94 115 167 3 153 54 51 17 54 24 18 45 5 94 180 21 84 117 32 30 52 29 3 94 14 31 75 83 16 23 159 103 4 69 31 137 30 39 48 373 21 108 19 57 86 0 116 32 84 80 2 174 23 91 105 138 115 108 50 57 70 117 80 110 10 44 70 31 1 57 226 25 66 55 5 96 13 21 47 150 70 69 38 13 75 14 59 10 135 134 0 22 6 16 5 7 0 19 101 9 57 18 140 118 23 23 89 235 9 2 46 22 177 160 106 303 18 2 171 52 105 36 143 20 13 59 113 64 199 58 51 10 177 167 46 18 3 18 23 156 56 26 91 224 41 5 17 3 76 71 186 61 6 13 157 152 0 70 54 32 43 92 30 128 97 50 62 55 7 90 42 89 111 63 0 143 5 54 40 206 4 15 39 68 85 0 43 72 28 5 382 92 15 18 229 17 45 6 232 33 3 158 54 21 22 153 180 69 19 2 54 61 28 85 9 74 8 36 5 77 23 72 12 54 103 56 2 89 13 81 64 50 10 66 13 23 1 43 71 2 81 5 65 46 6 37 506 75 35 97 52 451 49 22 38 112 277 424 114 13 58 24 74 62 24 36 60 25 21 70 38 49 170 41 128 12 122 173 116 2 179 68 109 4 33 135 49 46 52 24 33 169 57 102 5 57 176 2 87 118 116 152 9 18 21 53 115 139 120 9 44 97 4 31 59 12 68 16 1 45 211 6 89 117 65 163 123 79 16 133 43 15 90 13 3 22 8 39 7 95 13 6 56 38 60 36 144 13 87 13 96 2 59 75 3 105 19 52 121 70 58 28 0 24 7 5 112 111 54 89 19 0 76 3 17 17 59 15 111 48 0 15 2 63 67 24 90 14 75 56 20 12 38 57 7 3 110 365 11 138 47 32 22 9 16 3 13 70 8 21 178 2 216 4 13 9 30 4 27 13 33 28 167 2 159 37 63 73 16 15 64 16 8 6 47 11 39 32 5 52 38 21 25 12 21 10 5 2 62 0 88 10 66 41 16 1 29 73 27 23 30 15 80 121 3 6 5 8 8 3 8 46 8 34 0 43 87 57 22 17 4 25 5 20 109 29 49 131 46 33 81 55 14 47 8 32 15 42 52 125 152 65 19 20 75 30 146 46 65 282 52 19 14 52 24 12 13 86 137 19 13 4 35 7 5 93 11 4 12 75 73 107 4 61 23 82 9 33 99 2 0 59 3 64 25 79 80 15 50 14 2 1 40 49 31 3 20 4 38 49 39 28 36 3 41 60 36 28 77 30 120 47 5 52 34 12 57 27 44 33 33 15 25 20 47 12 48 39 33 53 22 73 22 21 17 1 39 53 10 62 19 109 2 64 36 139 19 2 29 11 62 9 59 48 112 5 3 40 11 75 3 15 7 20 6 51 164 18 48 2 104 12 39 11 45 19 7 67 1 0 7 12 33 71 159 69 0 37 73 23 38 22 6 12 20 19 11 50 0 19 61 2 45 16 23 84 19 3 29 91 35 6 65 8 131 3 0 24 23 68 7 58 28 0 84 0 3 0 12 31 10 14 12 10 70 32 11 21 54 49 49 48 40 8 6 3 1 33 7 4 29 28 26 53 26 64 48 139 110 88 23 11 34 26 24 6 12 3 91 71 17 0 53 37 3 15 172 11 2 29 76 60 42 25 28 3 17 76 9 24 50 79 42 60 1 16 57 0 175 16 5 17 53 30 12 42 51 6 30 2 12 95 27 8 63 66 22 0 17 33 240 19 17 51 35 50 13 10 12 43 39 19 44 69 42 12 36 37 204 31 8 16 57 17 1 13 30 98 99 87 34 137 20 157 9 32 19 37 20 13 74 29 120 11 9 34 30 65
261 368 171 255 1 161 201 269 377 259 0 293 207 414 0 375 173 189 229 1 207 51 385 452 9 184 140 5 204 0 671 444 213 347 275 5 77 133 0 361 3 331 245 238 74 241 195 103 498 588 330 325 263 241 61 413 299 479 317 441 0 203 175 418 159 150 172 203 248 197 504 210 565 167 280 75 259 405 229 214 352 252 276 121 520 417 340 317 212 416 484 167 297 260 342 345 381 512 255 346 1 496 212 312 320 38 45 210 347 260 189 255 237 0 238 205 451 377 205 247 199 450 279 216 471 228 63 449 316 181 101 232 216 471 186 267 189 333 21 396 479 242 418 294 70 372 409 20 149 177 255 299 359 430 347 412 206 383 213 213 20 416 453 201 82 112 298 477 17 393 33 163 309 231 3 290 314 208 194 54 229 296 214 335 367 297 479 164 218 32 241 281 237 359 618 394 466 257 322 495 238 112 264 111 230 117 65 186 0 212 121 51 250 114 80 279 160 228 111 250 62 146 299 76 235 170 148 204 143 113 246 208 156 256 166 169 198 26 172 178 27 184 109 241 89 120 193 190 144 220 74 210 269 318 227 157 123 179 0 187 219 3 250 229 118 123 117 118 230 152 106 239 140 94 210 224 123 189 67 47 360 137 287 257 129 161 128 234 201 178 143 151 183 110 205 171 177 186 123 15 147 196 213 155 311 85 0 29 121 307 237 40 200 167 171 209 247 160 323 254 295 238 220 148 256 222 258 647 93 15 269 415 242 187 119 41 83 162 53 165 167 208 3 48 127 294 136 243 155 196 261 174 252 148 200 262 168 146 154 245 145 52 111 197 1 306 144 177 155 184 97 184 160 195 127 157 107 307 189 99 172 175 228 235 149 266 188 16 192 332 218 86 111 178 190 33 123 192 292 407 249 367 3 205 207 182 29 309 185 163 294 434 368 255 433 319 208 76 167 226 183 161 53 203 174 152 462 201 152 117 343 168 281 46 366 81 176 2 177 145 208 206 286 40 189 211 75 322 122 171 257 276 369 324 232 453 161 213 295 179 170 383 171 63 28 149 46 571 257 158 26 200 258 322 202 302 122 309 250 293 162 240 67 266 136 195 117 241 88 281 267 355 286 231 351 305 327 114 185 161 140 216 268 162 280 173 270 244 215 281 23 166 254 214 262 259 244 203 237 324 244 214 345 197 267 154 193 49 207 179 241 147 303 213 252 102 321 178 290 274 236 367 36 366 243 242 229 37 469 339 452 262 83 105 360 313 75 246 343 185 332 418 1 420 198 159 170 12 207 411 11 122 286 173 102 310 253 251 149 30 192 287 195 66 121 185 406 184 258 194 167 281 118 277 180 508 32 175 398 298 453 231 209 198 254 239 281 12 390 224 29 13 247 210 74 120 223 12 132 466 205 85 194 12 464 20 199 26 137 759 210 576 0 62 204 179 223 333 307 282 80 133 92 165 361 254 298 168 71 237 343 147 378 197 132 24 30 224 52 137 261 229 441 202 121 46 518 459 277 7 179 117 178 2 108 90 131 234 280 158 135 83 262 260 123 217 157 316 266 44 167 34 211 195 162 209 173 219 495 237 270 225 255 233 13 177 201 363 215 284 254 366 184 50 182 182 223 732 6 172 231 272 350 156 102 134 122 237 143 241 262 434 243 240 234 392 172 0 278 343 108 205 223 283 196 153 161 323 281 217 115 214 102 299 24 152 168 146 220 277 368 385 207 321 105 169 92 317 186 213 189 184 108 347 331 182 190 66 345 308 354 353 161 203 134 233 288 165 227 204 184 63 184 225 162 254 282 273 261 175 156 372 179 202 30 221 409 267 389 4 167 92 175 5 335 250 183 262 79 160 328 219 343 179 103 198 261 541 225 54 215 246 9 166 290 413 471 369 302 238 52 75 320 274 79 181 228 103 205 139 299 178 101 290 199 102 0 83 63 233 278 118 249 275 501 285 192 199 397 196 89 288 207 283 8 426 347 93 186 164 222 131 0 165 111 165 375 107 184 180 350 217 370 395 193 155 222 251 406 291 166 216 53 326 269 254 127 245 271 156 248 207 160 336 139 155 108 212 116 43 39 199 29 0 234 165 220 131 192 120 194 101 28 253 271 118 205 121 296 161 239 199 170 211 73 148 0 269 202 249 185 200 140 169 117 2 354 232 34 168 189 142 223 158 204 11 185 420 225 363 217 292 36 229 182 181 149 275 90 288 193 236 302 258 214 218 380 113 275 290 117 112 258 327 52 357 309 250 122 41
9 49 9 1 31 22 0 2 30 1 0 8 7 27 22 53 29 7 9 9 1 0 31 11 10 1 15 13 24 20 17 9 32 2 61 0 1 7 11 10 26 2 41 2 10 40 1 2 1 12 7 8 10 4 32 50 8 8 7 32 19 0 21 72 24 36 85 33 4 69 52 8 5 32 30 6 1 43 1 65 10 18 10 22 31 17 27 0 27 2 14 0 60 32 3 2 74 7 4 20 1 7 19 0 2 8 65 9 104 50 49 35 31 27 0 20 9 21 40 19 3 19 11 9 28 3 74 27 9 20 42 11 41 56 0 25 20 18 20 13 44 9 17 29 34 43 3 69 15 61 12 3 0 14 10 0 67 12 45 21 26 11 11 0 6 9 21 5 27 1 14 6 62 23 42 10 27 31 0 5 46 17 5 27 0 12 10 29 7 2 20 0 36 11 0 28 2 64 32 27 0 9 42 25 35 36 10 6 8 22 16 16 3 5 4 32 10 28 3 10 9 12 1 0 10 3 11 19 7 12 32 20 15 8 1 8 21 38 10 8 32 27 1 0 4 4 41 1 20 4 15 4 0 0 0 1 30 8 14 2 1 15 0 16 1 8 3 3 5 8 23 0 14 26 23 11 30 0 22 10 12 21 12 0 15 27 10 9 0 22 28 10 8 3 1 14 44 14 1 6 37 16 15 4 33 0 2 0 14 10 3 25 5 26 6 3 3 10 14 15 6 11 0 9 43 5 3 2 7 0 1 14 4 3 5 10 7 40 45 25 2 8 11 5 0 4 1 24 44 4 15 3 50 2 20 2 0 10 13 20 11 0 2 18 0 4 0 8 32 29 0 15 0 32 27 4 13 0 37 11 20 4 0 33 14 1 10 33 5 9 32 7 25 10 2 17 10 21 11 9 6 0 4 9 31 22 8 0 8 5 0 20 6 29 10 34 32 17 5 0 22 5 5 37 15 10 23 134 30 8 13 79 35 1 21 18 7 10 13 17 33 50 4 14 29 10 12 5 0 25 5 33 6 9 5 1 9 2 19 8 20 30 44 7 14 24 0 40 4 11 20 8 17 2 7 5 0 25 10 0 31 5 17 2 0 0 89 7 14 6 8 8 29 2 56 0 3 12 11 8 1 26 6 95 8 9 40 31 30 12 42 8 35 26 24 40 9 4 14 8 0 15 0 0 0 22 62 0 21 18 44 28 4 3 42 20 18 0 12 40 37 20 0 29 5 19 0 7 6 27 2 7 1 2 13 14 30 14 13 0 3 25 33 4 7 0 1 8 0 9 26 25 22 11 0 39 0 2 14 10 26 39 28 0 0 35 7 10 34 6 9 0 7 2 2 14 0 13 56 1 8 0 3 1 22 18 13 6 3 9 28 3 16 20 0 2 33 22 7 3 7 18 2 14 25 14 4 17 17 0 30 1 37 10 19 23 0 16 1 11 18 21 4 0 0 5 12 2 1 0 1 25 5 9 3 74 3 40 14 3 12 11 26 0 34 25 12 41 2 23 6 23 5 6 0 2 1 47 31 0 10 2 14 18 2 0 26 11 7 13 1 9 0 24 13 0 1 1 48 20 8 20 5 35 6 72 23 4 56 7 17 10 1 7 52 6 15 2 21 29 4 25 5 0 8 14 4 10 11 31 42 7 11 33 2 0 0 43 16 8 6 12 12 24 11 5 2 19 6 7 1 1 5 3 6 4 13 46 0 3 15 3 0 1 12 11 23 1 0 0 30 5 9 28 35 0 9 1 0 3 21 0 3 0 12 12 13 2 29 3 8 14 17 2 1 33 18 10 9 3 1 0 10 18 1 0 7 3 6 0 8 33 11 3 4 30 40 4 2 13 12 16 44 0 23 44 1 0 19 3 11 6 21 18 9 1 24 32 4 0 2 46 15 9 12 60 5 2 2 15 8 1 6 3 26 36 5 2 1 0 3 27 2 0 3 2 10 0 15 19 2 15 1 20 19 20 1 30 18 4 17 0 22 35 2 15 26 6 0 84 29 4 12 16 16 0 30 7 20 0 3 11 7 0 2 13 26 3 0 0 0 35 44 4 5 0 1 1 4 24 0 26 1 51 3 4 5 12 0 7 21 8 13 0 0 16 29 5 16 0 6 20 16 8 0 0 26 1 6 0 5 13 18 26 4 0 1 29 41 2 2 10 3 0 16 0 10 12 3 2 14 13 0 2 17 2 24 34 4 18 7 21 0 0 9 1 2 10 19 4 14 10 1 14 100 16 21 2 29 17
116 128 21 73 118 20 1 7 48 20 24 20 3 34 16 4 40 47 0 32 30 22 4 25 12 45 42 24 32 16 12 13 109 8 26 113 25 72 186 26 19 26 151 47 8 14 25 3 34 23 60 66 32 30 9 0 11 120 37 20 43 51 27 23 22 24 10 20 30 27 51 15 19 44 64 111 7 39 26 96 18 1 4 8 58 18 20 59 35 160 7 121 76 38 46 6 63 105 19 11 43 33 77 7 16 5 10 3 7 85 6 127 1 30 4 21 72 44 109 12 14 82 1 16 21 181 12 56 18 29 3 2 150 19 37 61 7 29 70 0 15 30 37 116 7 0 114 84 7 26 3 7 111 86 47 21 277 15 25 31 19 37 13 34 1 17 8 20 24 8 12 4 51 87 21 39 5 36 71 2 19 19 12 61 8 36 21 78 304 71 24 9 63 53 7 146 16 41 86 17 39 22 39 4 62 5 11 50 18 7 25 10 40 19 2 76 13 52 1 5 11 55 1 15 5 1 11 114 44 57 1 23 14 33 24 17 16 12 28 27 15 5 16 2 5 22 9 7 2 6 20 5 25 0 10 7 13 14 14 39 5 2 31 22 79 25 9 81 4 10 15 21 4 30 13 13 12 37 3 6 49 37 17 2 8 11 10 22 6 16 14 3 38 2 20 26 6 8 8 4 35 17 17 3 11 8 15 1 4 51 13 9 26 32 2 22 14 20 7 6 23 14 32 20 10 4 37 14 6 6 64 14 14 7 12 15 12 174 38 37 2 12 16 90 5 7 13 18 23 12 27 23 6 30 10 61 15 19 0 32 20 1 18 15 37 12 0 25 29 67 5 43 24 0 28 21 22 36 24 24 9 9 28 31 45 3 112 30 5 6 47 26 86 15 9 13 197 66 37 22 3 17 1 9 2 33 0 2 22 27 37 18 14 6 11 64 9 6 4 15 1 47 9 12 23 11 11 5 3 13 10 19 48 4 14 34 54 59 2 16 0 6 23 3 18 8 0 8 22 43 3 54 74 14 30 11 24 27 64 24 17 29 6 10 16 29 12 33 23 33 27 10 74 4 21 8 17 30 10 43 28 8 31 1 5 15 15 1 1 5 10 3 77 10 16 1 19 48 30 13 6 19 10 8 26 10 2 19 15 75 47 4 9 15 34 24 5 25 13 2 80 0 61 26 0 13 14 22 10 40 10 29 6 30 37 8 18 7 1 8 18 14 1 1 0 1 3 8 3 6 19 39 7 10 30 30 23 1 22 4 5 0 5 20 28 7 59 2 7 6 11 54 0 23 60 13 1 14 9 12 13 5 33 17 20 1 23 24 12 4 8 30 103 43 35 6 35 15 1 71 15 56 12 14 4 22 11 0 27 20 0 2 12 59 12 30 36 81 16 24 81 4 4 27 14 28 25 18 1 97 15 9 23 15 37 31 3 16 12 22 41 24 4 20 35 2 14 12 8 16 39 18 9 28 31 13 23 1 79 20 22 1 4 81 7 19 7 8 22 12 1 55 36 24 10 16 2 28 11 2 37 27 26 11 9 16 13 4 18 4 24 5 40 63 3 10 3 2 6 23 10 14 54 47 14 27 21 2 4 15 25 7 45 18 40 3 7 6 54 5 49 34 139 8 0 1 17 0 10 26 32 34 28 12 5 0 10 2 5 29 6 22 9 25 17 13 0 9 19 18 11 42 11 1 32 2 9 1 5 25 8 51 2 27 5 78 18 1 49 6 7 46 0 5 21 5 14 82 25 0 2 6 21 13 30 119 14 1 20 32 4 31 20 10 6 40 20 17 0 7 40 86 47 4 21 7 7 36 2 22 57 28 6 9 20 9 11 35 13 5 9 14 5 6 5 5 16 13 20 19 4 4 23 28 12 18 5 41 23 46 8 26 21 11 25 8 23 27 39 17 30 42 4 24 19 10 2 18 18 3 11 18 6 2 2 6 18 3 55 2 2 25 102 20 41 28 11 10 3 7 11 33 31 7 78 56 6 7 0 18 24 3 0 13 6 85 15 45 4 25 34 22 2 18 36 33 21 9 19 20 29 64 42 2 41 5 7 26 37 52 27 26 7 30 1 10 2 4 0 2 38 4 15 21 22 65 13 3 1 23 25 0 11 11 25 22 37 4 22 2 14 16 0 12 63 8 21 15 1 9 16 16 44 6 53 15 1 38 14 6 18 37 62 0 64 63 7 35 44 16 72 26 14 26 2 6 2 22 20 7 12 63 33 21 210 15 4 6 12 16
72 36 34 56 72 24 16 1 11 107 82 46 12 33 38 38 15 21 20 42 30 0 90 72 31 63 13 50 31 70 33 1 54 20 21 73 35 15 8 132 149 44 39 34 88 81 73 7 2 19 10 20 79 1 27 35 37 0 12 104 43 54 70 38 38 4 59 149 8 7 68 114 1 70 35 79 29 37 56 13 50 13 0 32 34 102 26 45 12 34 24 28 61 47 40 100 153 91 32 6 1 1 23 15 1 41 9 20 5 20 75 28 17 28 7 67 3 27 66 29 13 43 26 83 15 19 14 53 6 38 20 39 85 74 44 40 20 60 36 85 6 14 19 29 8 9 34 28 78 22 1 86 57 28 12 18 30 99 0 57 36 23 6 75 119 72 12 22 73 18 89 0 41 37 54 53 9 41 30 16 38 21 23 67 50 20 34 4 96 13 144 27 23 244 8 9 60 88 162 43 8 6 119 66 31 132 79 32 47 97 11 17 7 164 3 18 94 42 65 9 11 7 0 8 1 7 17 13 53 2 0 72 57 7 10 53 44 10 87 11 114 76 20 0 18 28 15 5 65 8 32 46 51 0 4 23 73 25 11 2 8 9 52 9 15 20 20 46 24 18 29 23 41 32 17 16 69 1 0 60 23 39 62 35 1 14 7 6 28 65 74 61 0 6 19 45 41 7 10 96 38 105 30 5 5 64 10 6 41 13 18 28 6 20 5 21 53 3 8 14 8 10 75 68 64 95 31 44 7 2 5 39 88 22 55 7 24 22 56 84 28 14 14 41 2 49 88 83 48 32 3 37 5 43 32 62 6 65 49 25 33 5 104 42 8 12 10 34 164 40 74 98 15 99 56 16 24 39 12 79 91 22 16 126 19 0 26 7 104 1 18 12 95 47 34 42 82 60 15 9 99 110 76 19 116 8 83 27 34 141 81 101 59 51 55 71 45 22 19 43 49 101 30 38 20 38 146 82 0 42 72 12 43 49 105 64 37 39 20 63 39 14 203 87 118 56 44 4 7 65 11 60 69 132 86 82 33 14 9 153 36 11 26 21 29 16 11 125 164 38 13 23 17 6 106 14 10 11 45 65 28 54 120 80 12 38 131 2 62 10 34 3 159 26 53 9 168 5 214 27 15 103 36 52 63 20 46 5 54 10 40 122 67 36 11 48 70 30 17 39 193 13 59 29 20 3 31 33 42 58 155 13 51 49 43 30 16 226 90 24 65 113 15 3 25 88 47 15 16 186 15 16 12 18 59 94 9 45 0 4 31 12 65 23 33 38 40 11 13 81 0 5 7 111 234 142 25 20 71 18 49 4 40 19 63 170 0 108 30 104 32 34 41 33 95 12 4 10 21 37 81 3 211 10 183 113 1 180 37 179 99 20 39 54 19 64 10 186 32 99 279 28 147 52 15 21 112 52 57 15 102 120 72 16 118 141 20 90 64 59 56 56 65 14 316 52 41 83 111 8 85 64 57 14 215 35 1 79 112 120 50 164 147 220 35 153 2 42 53 88 43 61 136 478 76 89 8 257 69 2 33 163 23 113 27 208 88 197 114 180 24 85 130 7 44 37 14 96 170 188 102 75 206 728 57 125 35 7 11 17 84 23 56 13 80 20 88 30 126 82 34 370 79 23 17 41 30 113 173 149 114 64 46 3 108 2 380 530 172 18 0 20 73 113 58 16 56 65 49 424 87 16 43 0 73 10 8 76 50 40 207 141 41 5 80 196 185 68 120 92 90 307 26 43 6 61 79 111 122 49 57 149 288 106 57 92 26 0 198 252 118 203 200 23 44 41 159 121 171 110 31 89 157 90 232 70 266 7 81 143 49 16 38 3 50 48 187 46 240 154 122 3 52 206 24 22 111 9 85 87 364 53 135 133 50 136 266 101 79 145 278 166 0 10 104 121 9 236 19 61 134 117 32 1 243 69 63 87 33 86 66 13 152 16 18 23 9 4 80 17 51 69 162 20 101 305 32 87 161 20 46 0 90 107 37 226 155 15 104 181 13 50 171 60 257 198 203 69 32 168 246 143 72 75 215 67 44 57 72 15 99 60 109 11 190 126 60 21 59 52 14 43 365 339 121 163 155 9 194 122 11 425 714 124 117 309 77 165 298 97 176 27 67 27 344 54 275 14 26 101 46 16 15 365 29 103 86 115 182 184 62 341 115 30 341 15 177 27 0 21 179 93 3 36 76 411 19 15 143 50 115 52 16 165 94 100 39 45 266 240 114 122 175 72 175 10 5 28 179 100
5 18 27 7 31 19 22 7 23 9 13 19 17 8 6 3 39 1 8 4 5 4 17 3 17 13 9 8 35 18 12 1 27 14 4 8 32 8 7 15 21 17 26 22 24 24 11 24 7 17 14 12 5 34 25 17 18 20 32 28 39 15 28 2 81 21 2 29 3 13 19 14 13 33 20 30 6 2 3 9 30 16 15 9 17 12 6 13 5 14 16 22 23 18 5 29 23 19 16 10 12 12 18 15 23 18 18 24 13 8 34 5 13 20 15 6 7 12 29 5 18 11 0 31 24 20 25 17 38 23 12 24 16 19 51 30 13 50 35 18 6 3 1 12 36 4 14 7 32 1 19 20 24 5 1 26 6 11 40 13 48 8 9 24 16 25 4 16 16 9 0 31 12 22 26 16 33 19 6 7 6 23 11 18 17 8 15 24 21 36 42 16 37 5 21 10 12 19 19 25 12 89 8 101 36 124 38 8 45 58 95 32 32 46 27 34 53 42 50 15 64 25 30 83 11 69 67 38 47 90 24 133 27 18 76 64 87 39 32 78 68 55 86 31 64 84 37 27 73 10 25 55 33 17 39 80 78 58 131 4 88 27 11 22 55 13 52 72 23 44 21 63 33 6 49 29 11 43 231 214 12 7 15 72 121 30 71 22 15 65 33 69 41 31 68 40 19 20 66 73 25 36 83 92 38 21 52 19 105 34 34 106 49 108 23 22 9 34 36 5 23 3 52 19 35 8 65 14 41 112 29 22 10 41 101 50 49 48 28 31 29 31 6 36 128 80 65 28 50 23 57 47 47 69 17 52 9 44 25 24 17 24 17 31 21 8 53 61 73 31 137 38 14 46 45 22 72 31 48 39 90 42 15 57 36 12 32 59 64 35 22 48 77 39 70 153 26 21 19 32 2 18 16 8 4 56 42 11 54 48 19 19 17 31 11 17 24 88 107 31 46 79 33 76 21 113 37 113 24 43 81 24 29 18 8 11 15 34 26 14 16 58 10 15 84 30 65 9 72 28 11 16 17 3 20 3 6 22 21 44 59 3 57 50 28 65 15 0 42 17 53 41 39 30 48 23 159 3 20 41 29 25 28 61 57 80 4 12 71 5 18 27 64 17 44 45 47 34 29 10 44 91 34 89 35 42 18 15 87 34 23 26 19 60 25 91 23 36 9 14 59 32 7 30 21 132 46 35 24 23 30 92 15 41 27 25 5 66 24 9 48 36 7 26 10 16 97 69 38 34 6 37 0 20 19 14 46 48 25 28 42 29 31 1 74 55 78 26 8 70 66 84 45 38 15 45 13 101 28 74 9 10 31 32 128 33 14 31 60 10 7 26 54 9 16 15 22 13 17 18 23 23 35 40 40 8 33 84 8 7 24 13 27 17 30 49 13 43 22 16 22 10 18 44 13 22 8 9 11 5 8 16 28 14 20 67 7 15 31 24 29 48 11 23 34 40 26 18 42 38 32 35 15 9 35 7 7 8 18 19 45 30 14 17 10 15 11 10 34 21 28 50 33 23 36 18 70 22 34 5 2 5 7 4 70 38 35 31 18 19 9 12 25 50 14 18 23 30 18 37 22 19 34 19 22 38 21 43 21 14 30 30 32 54 19 28 49 13 55 8 24 19 14 90 11 29 27 79 82 39 17 12 12 13 9 15 42 7 27 24 26 13 42 16 36 9 11 5 47 28 49 10 29 24 17 34 71 19 61 19 21 6 16 8 25 8 114 16 54 58 9 42 19 51 21 8 55 16 8 18 4 38 50 35 52 20 4 24 5 28 26 7 55 33 33 12 11 11 15 13 76 12 60 42 59 11 27 19 10 34 25 44 3 33 46 51 80 8 13 101 29 55 29 48 33 2 47 24 9 18 50 35 25 19 17 10 7 23 26 15 64 16 20 29 37 23 29 29 4 40 14 44 30 31 27 0 30 47 12 31 19 46 18 27 19 25 58 65 35 75 88 10 42 13 19 7 10 20 34 7 56 20 29 17 10 36 17 44 8 41 22 18 19 15 67 69 45 55 35 12 12 41 30 21 44 46 78 36 10 33 14 14 14 8 83 30 73 72 13 58 37 17 66 15 65 26 55 35 27 35 56 114 107 30 91 12 52 101 63 6 156 3 53 16 200 17 9 27 29 14 115 31 109 7 15 34 24 53 3 58 57 29 59 66 67 29 60 33 34 27 71 5 36 30 29 30 84 15 46 15 30 1 2 61 51 50 35 19 18 32 29 53 6 9 29 46 24 44 18 50
7 7 10 5 13 8 6 12 5 7 11 6 4 4 4 4 15 5 10 13 8 4 14 6 1 7 11 4 9 4 8 15 3 2 9 9 12 3 6 10 15 10 1 17 12 6 12 4 11 5 1 3 4 10 7 3 0 7 3 7 21 1 10 11 5 4 4 2 2 12 2 4 0 5 6 20 3 3 2 3 9 1 7 3 7 2 2 2 5 1 6 4 6 0 11 3 2 7 20 7 11 9 8 6 5 2 11 2 5 7 3 12 12 5 7 3 7 6 11 10 10 4 7 4 3 13 13 8 12 6 9 8 7 10 6 6 1 6 1 3 13 8 7 2 14 6 14 7 5 6 1 6 6 5 0 18 16 9 5 4 3 9 1 23 14 7 8 1 13 3 8 6 3 5 8 12 7 4 5 6 10 4 1 7 4 8 6 1 7 0 4 9 4 5 7 2 5 6 3 11 4 2 5 6 1 11 0 5 6 5 6 10 6 8 7 3 2 12 12 2 15 9 0 18 4 9 3 11 2 22 11 1 21 1 6 3 4 11 2 7 12 3 10 9 0 3 9 1 1 8 9 7 14 6 26 24 13 6 14 7 4 6 7 7 15 3 6 9 6 10 10 9 6 15 13 6 7 4 18 5 1 9 2 8 7 7 15 6 10 8 4 4 5 35 9 2 6 3 3 17 2 1 22 9 14 10 7 5 20 1 10 2 5 5 18 5 1 10 3 4 3 6 10 4 11 2 9 15 3 0 2 10 5 0 9 9 6 15 7 5 9 5 10 34 6 4 5 4 10 6 10 8 7 0 7 8 5 7 16 3 21 14 8 2 5 4 4 2 7 15 11 10 5 7 5 5 16 7 22 19 12 9 8 2 9 14 9 8 2 6 1 28 19 0 6 14 5 17 2 5 10 10 4 8 12 19 5 5 2 17 13 0 11 11 6 12 4 23 6 5 11 8 6 4 3 13 3 2 2 5 9 2 2 4 8 10 5 6 2 3 4 5 12 6 7 13 7 3 10 3 11 4 0 3 6 1 4 8 7 5 11 13 2 8 6 4 5 3 12 4 6 3 17 4 10 5 19 4 6 4 0 2 18 8 8 2 5 10 15 13 7 2 1 3 5 4 3 1 10 7 6 2 1 9 2 6 11 5 5 9 3 10 6 14 7 6 6 2 6 4 11 7 1 7 2 5 5 0 12 2 4 9 3 5 4 4 4 7 5 4 4 11 15 3 16 7 14 5 4 11 15 8 3 3 5 6 15 5 2 1 6 4 13 5 7 2 4 3 13 1 1 9 13 5 4 5 11 8 10 3 12 8 2 2 1 10 12 22 7 13 4 1 12 15 2 2 15 5 3 22 5 8 1 16 6 2 12 7 6 7 13 9 2 3 9 23 19 16 3 16 14 2 6 16 9 9 3 0 8 15 8 4 6 21 4 9 8 1 13 8 12 9 4 0 10 2 7 4 9 1 8 6 1 3 10 1 4 14 9 14 15 7 8 2 7 13 5 13 3 2 6 3 10 11 11 13 2 4 5 9 4 12 9 6 4 25 2 2 14 9 5 6 14 9 8 5 5 16 3 2 3 7 10 7 10 11 21 6 3 3 4 5 9 7 1 11 3 5 5 4 5 9 3 0 3 12 10 8 21 15 2 4 8 4 9 10 2 9 11 1 3 4 16 5 3 15 11 11 0 7 1 8 16 3 7 5 4 13 7 10 3 3 4 11 9 6 2 8 15 8 12 3 6 3 2 10 13 9 3 11 5 11 4 5 9 7 5 6 10 14 3 25 7 2 8 11 10 9 6 7 7 4 3 4 11 5 11 3 3 16 1 0 6 4 7 21 10 4 6 20 1 4 11 6 9 3 6 13 2 3 3 8 22 2 6 2 11 15 7 7 9 7 6 5 9 9 9 11 4 0 8 10 6 15 10 4 16 10 8 9 8 8 5 8 7 2 0 4 12 5 1 9 2 7 8 3 9 6 2 3 18 3 16 4 5 9 7 4 5 7 3 4 7 8 3 8 7 8 5 3 9 6 14 15 7 7 6 5 6 17 14 5 9 6 4 8 13 15 4 13 10 6 9 5 5 11 5 5 7 16 9 11 15 5 5 12 4 13 11 3 12 4 10 6 6 1 20 9 3 6 2 6 28 7 15 4 7 5 5 2 6 8 7 22 15 14 4 1 8 13 4 3 4 9 8 12 4 7 9 7 10 14 4 12 6 5 4 7 5 1 3 4 7 13 5 10 10 15 12 7
1 10 101 0 24 0 0 33 0 0 0 45 1 118 24 3 0 97 77 27 2 0 145 0 50 7 0 41 0 45 13 131 58 10 6 0 6 20 49 32 1 97 75 3 0 0 0 0 40 16 45 2 8 124 83 110 21 97 16 0 1 4 0 20 25 0 1 1 70 154 782 16 119 2 128 0 116 32 53 0 68 4 165 167 17 4 130 19 0 10 208 71 59 65 53 3 88 24 134 0 2 23 72 46 19 0 135 71 0 0 17 2 139 2 4 6 109 2 7 277 3 138 1 4 3 57 71 0 13 1 21 38 167 1 32 0 61 0 2 0 0 1 6 119 0 55 0 269 2 70 1 10 10 62 288 42 20 0 3 19 0 0 0 0 16 0 37 168 118 178 0 12 445 279 11 0 41 13 222 0 0 131 7 16 0 116 0 19 4 3 46 0 17 0 57 97 4 74 81 20 7 49 1 4 42 0 0 27 0 74 57 10 17 0 26 101 5 6 21 27 7 1 14 5 7 5 9 0 1 5 31 20 0 0 3 163 0 0 39 0 17 37 0 0 0 66 4 0 13 14 7 0 1 12 1 0 171 2 32 0 51 51 2 11 37 0 77 0 0 16 0 35 16 41 2 0 0 0 82 124 0 7 0 146 64 1 2 1 1 25 0 3 106 6 19 4 0 74 0 2 0 29 45 1 0 14 0 6 0 12 4 12 159 1 18 19 19 0 6 31 6 6 0 0 65 20 8 3 16 43 25 2 14 4 0 36 13 15 0 42 9 49 23 0 27 22 0 16 32 51 45 0 0 17 0 0 0 0 1 0 15 0 0 20 0 10 66 0 1 11 3 0 0 88 0 5 193 13 2 0 3 0 0 0 10 1 0 6 8 98 0 68 10 8 0 8 1 6 0 0 30 35 0 24 2 13 0 37 18 0 6 0 0 88 117 0 41 0 0 46 4 0 25 0 0 5 124 0 5 0 1 21 0 0 2 0 3 35 1 0 0 182 0 66 1 2 0 0 81 0 52 0 0 21 1 30 10 21 43 9 10 8 156 0 0 3 100 1 0 0 0 22 47 27 21 57 25 6 29 0 3 25 0 0 0 0 1 13 0 69 63 51 23 0 171 14 0 48 0 2 0 298 7 71 176 43 0 2 26 18 4 21 2 4 1 48 138 17 35 1 2 0 56 1 29 135 0 8 35 6 0 36 0 81 90 9 0 0 0 2 35 0 39 20 0 130 0 37 57 0 9 21 10 0 32 1 0 1 82 0 16 0 0 0 38 3 0 0 0 6 1 19 42 106 99 36 0 9 40 86 49 131 1 17 186 14 0 0 16 0 9 0 0 1 3 124 123 21 56 1 4 71 9 16 3 27 91 0 45 2 39 75 0 0 13 0 48 0 5 12 0 28 9 0 496 0 0 1 0 3 1 591 298 131 0 0 22 42 155 36 45 28 1 2 66 38 2 172 111 15 5 1 9 73 0 20 34 4 0 38 22 1 12 38 0 0 0 147 0 38 0 20 14 0 0 25 9 1 11 1 0 159 0 14 27 10 58 59 4 79 83 0 14 67 58 0 17 6 38 0 32 0 15 119 66 10 3 504 49 0 56 12 32 0 3 9 0 16 14 0 177 0 7 757 22 0 1 0 193 2 0 3 5 235 20 80 8 6 20 21 117 20 28 176 36 4 35 0 10 0 3 3 0 2 76 345 112 15 0 40 2 0 28 215 30 0 0 0 9 3 1 6 0 113 40 0 1 3 21 2 0 1 0 0 121 0 3 0 0 0 0 0 25 328 0 3 0 1 15 0 20 0 38 0 4 0 6 58 2 1 10 46 0 684 1 5 265 0 10 3 40 6 0 27 42 23 10 5 58 0 0 0 6 0 283 7 21 3 127 152 0 0 340 179 43 184 16 108 39 18 18 31 0 51 354 11 0 0 383 0 2 286 99 1 0 118 108 15 22 26 40 40 67 0 6 11 11 271 32 42 0 111 0 34 69 16 40 9 0 20 84 99 14 268 231 0 11 19 0 0 13 11 87 48 35 64 0 9 0 24 0 0 0 2 0 0 0 0 9 70 3 12 10 0 5 3 0 240 0 0 17 1 77 58 17 0 0 0 0 67 100 51 57 76 48 0 1 9 1 0 7 18 224 59 5 52 12 1 0 0 200 93 0 29 215 10 71 0 22 58 3 0 6 1 35 0 0 38 1 3 0 31 8 11 3 3 71 120 2 0 0 3 0 7 0 6 0 3 0 4
8 9 23 52 4 14 26 2 2 10 5 25 9 5 1 42 10 17 53 15 4 23 13 10 21 11 0 8 15 0 14 30 4 46 17 4 18 12 2 24 5 4 24 4 11 6 53 8 6 12 5 8 19 18 6 1 9 9 11 3 6 15 5 0 13 35 16 0 9 18 12 5 1 25 37 43 19 27 1 42 43 7 19 0 2 14 5 0 6 12 22 5 11 8 2 13 13 5 34 19 4 62 7 50 13 7 7 16 5 2 1 1 7 5 44 8 13 11 2 35 36 1 49 0 24 63 9 4 7 7 3 31 12 8 43 5 11 29 17 52 21 1 3 24 31 33 6 7 23 35 17 11 0 4 60 6 16 2 17 5 11 46 2 32 1 2 2 38 14 14 2 56 51 38 5 6 12 6 22 11 5 2 74 0 38 32 4 41 18 19 6 5 4 14 28 18 2 18 10 6 5 8 8 0 43 6 0 4 5 13 8 3 11 4 12 6 4 5 11 34 7 15 4 9 5 22 10 41 18 12 2 1 4 18 3 19 33 54 5 20 6 0 17 31 2 11 19 25 5 19 29 12 6 47 22 26 1 28 3 6 3 10 17 9 31 35 36 47 8 58 22 2 15 4 1 12 2 9 22 7 33 1 17 17 52 28 5 3 9 11 14 28 8 22 31 19 29 48 3 8 39 16 49 57 2 22 2 29 35 56 2 23 53 1 18 29 7 24 15 53 54 2 11 1 2 5 22 20 16 74 12 19 0 16 13 7 31 19 13 18 3 41 1 12 20 38 15 20 19 12 69 1 20 1 2 10 30 20 11 9 26 19 3 20 31 18 16 3 22 2 5 2 3 11 6 14 51 6 10 6 8 12 6 2 36 25 14 1 29 15 55 1 2 22 31 15 3 37 13 14 4 7 0 30 6 5 12 39 36 66 10 6 23 6 13 1 6 53 31 9 59 12 36 3 73 23 2 17 5 13 14 12 31 3 6 16 11 13 7 10 7 4 4 22 17 7 7 14 2 50 6 7 10 26 16 61 7 36 7 1 17 20 29 10 2 2 15 5 7 7 12 9 7 0 1 25 54 14 13 3 7 41 0 66 9 3 5 13 17 19 18 52 68 2 8 13 5 19 22 0 20 28 33 19 0 27 23 47 42 52 36 14 9 23 4 21 33 3 9 16 20 8 12 3 33 60 69 13 26 0 0 13 25 26 51 8 49 11 0 41 6 39 17 10 21 20 25 17 7 0 26 21 2 23 16 5 7 19 10 20 18 1 3 52 0 7 15 53 4 19 21 30 14 5 1 37 8 15 13 11 40 19 6 25 21 22 21 29 68 1 4 5 13 13 0 62 11 13 1 27 29 16 13 17 29 26 21 10 14 10 29 13 14 8 3 34 19 20 53 7 16 39 28 8 8 22 8 39 30 2 0 3 24 20 53 12 47 58 17 26 19 23 10 6 52 12 41 10 6 2 65 38 4 9 38 6 0 1 6 42 4 13 14 28 4 19 16 1 3 5 5 3 12 20 4 11 3 5 45 22 29 3 56 14 6 12 0 39 21 6 8 22 34 24 29 12 80 0 6 6 16 59 12 4 2 5 49 8 22 23 17 7 9 30 48 18 10 23 9 7 15 5 12 20 35 0 48 16 9 14 15 45 11 31 8 23 7 7 14 11 15 24 12 4 4 45 24 1 28 23 14 10 40 9 12 12 9 18 47 5 4 17 0 16 0 16 6 15 22 3 18 21 13 31 9 23 34 11 10 35 7 48 3 12 35 62 12 15 40 6 17 13 17 7 13 7 35 2 7 8 5 1 4 26 7 17 3 26 13 17 1 67 15 4 13 12 21 5 4 3 5 14 34 12 2 8 33 4 56 13 8 19 10 16 32 20 10 2 1 16 19 15 8 5 7 23 49 23 11 33 17 22 1 8 9 89 2 18 8 22 7 12 25 7 70 14 0 15 14 1 1 18 5 80 54 0 49 26 6 42 24 37 30 11 12 0 22 22 7 0 23 34 19 39 10 0 4 30 40 25 2 7 16 22 3 78 0 2 16 24 13 4 4 18 6 18 9 36 12 30 4 70 0 33 1 9 15 12 0 17 14 9 5 5 14 0 58 3 0 8 37 34 4 0 9 11 17 59 7 3 23 18 22 4 8 5 40 14 2 0 16 16 1 53 0 21 9 18 10 32 1 7 20 5 14 27 17 60 15 13 0 18 4 16 5 10 47 14 20 4 15 57 15 31 27 6 49 67 8 15
24 0 0 19 6 0 0 39 2 2 0 0 8 3 3 17 10 0 0 0 0 0 18 0 0 0 13 6 4 0 13 1 27 1 1 0 1 0 0 5 18 0 0 9 2 32 8 13 4 0 5 17 2 0 18 10 0 24 0 10 33 0 1 7 18 1 0 0 19 17 0 29 1 1 0 0 27 3 0 0 0 7 0 0 0 2 0 0 0 6 9 2 0 1 0 23 30 0 0 4 3 21 11 42 3 0 13 8 2 25 11 0 0 9 0 1 0 0 9 22 2 7 4 16 12 16 3 17 8 0 0 15 13 14 9 20 0 0 0 12 0 4 0 3 16 13 0 7 0 0 27 0 9 20 24 0 26 1 0 0 19 0 0 0 6 2 5 0 0 12 0 14 5 30 0 0 12 4 12 2 25 1 0 1 0 4 19 4 28 1 35 12 8 0 11 0 9 10 1 0 4 5 3 19 50 36 33 59 3 0 0 9 0 1 15 38 16 48 0 45 0 19 0 0 26 0 0 43 0 0 0 53 0 2 0 27 32 43 4 1 6 64 79 0 8 0 0 5 13 0 0 47 62 0 0 1 64 0 0 19 0 0 4 11 0 3 3 0 22 24 0 0 0 2 22 0 57 19 21 128 6 10 28 0 16 24 1 18 9 5 0 0 5 2 9 48 2 48 25 36 0 6 36 8 66 8 0 1 60 24 0 25 2 7 0 29 5 12 0 55 1 25 0 12 4 11 33 0 12 16 81 68 27 8 46 6 4 5 53 0 3 12 0 2 44 37 54 36 0 0 7 0 4 7 26 26 0 62 3 0 7 11 0 56 22 0 0 79 0 19 0 3 0 7 70 33 54 3 3 14 61 3 43 18 0 42 80 11 0 2 13 5 0 12 66 0 8 48 59 1 57 19 0 34 6 7 0 45 11 46 25 18 12 38 0 0 0 11 2 14 71 70 6 0 8 5 2 33 65 0 0 38 40 0 41 17 9 16 7 1 46 17 0 34 15 0 0 0 0 2 3 4 0 6 40 13 46 4 59 18 12 2 0 92 0 0 0 1 7 23 3 0 33 72 75 89 0 25 27 35 14 17 147 30 4 36 1 28 2 2 46 0 83 0 0 0 0 10 0 10 0 0 45 3 4 47 15 2 16 3 23 10 3 0 2 7 25 0 20 2 0 5 0 71 27 17 16 0 0 2 0 9 34 14 28 1 40 4 8 25 13 1 81 0 48 66 3 69 43 0 60 0 2 24 0 5 41 6 23 35 26 40 0 0 0 9 0 76 0 11 0 10 1 30 0 36 3 0 34 0 0 3 0 0 0 0 27 32 21 38 1 25 3 0 3 0 3 2 0 26 29 4 38 1 0 0 0 16 3 83 5 0 29 44 0 11 19 54 22 5 1 15 0 0 7 1 0 0 0 0 39 15 3 1 25 44 34 66 0 5 0 53 3 15 23 56 31 2 3 18 76 13 0 3 9 7 1 0 0 52 51 12 17 7 10 0 20 2 0 13 14 90 88 16 2 0 4 2 25 2 35 0 3 20 44 0 2 22 23 12 26 0 12 6 0 0 47 36 16 20 41 1 6 7 0 49 37 18 9 36 38 0 65 28 4 5 25 25 3 0 0 47 25 5 48 10 43 0 0 66 15 0 6 45 0 0 0 6 2 2 42 35 0 18 1 30 0 30 22 16 51 9 0 4 27 0 6 4 25 0 0 0 0 0 0 0 38 23 0 1 0 2 0 2 16 8 3 14 4 2 30 6 20 4 7 11 3 65 0 18 17 8 0 2 10 2 4 0 10 31 6 30 2 7 0 0 13 2 0 0 51 0 26 0 45 12 42 2 4 111 42 16 11 6 4 4 9 0 0 30 4 48 0 43 0 55 21 15 0 0 6 15 8 1 1 12 86 0 14 1 41 57 4 16 1 0 60 34 1 15 0 36 0 0 16 3 2 3 0 0 0 21 0 4 13 5 0 15 4 0 27 0 10 1 0 4 37 48 3 24 1 0 9 0 77 11 76 66 11 1 14 0 4 1 19 48 5 0 64 23 0 12 13 37 0 4 10 17 2 83 2 48 0 3 1 0 1 0 3 63 67 0 7 0 87 2 4 0 0 53 83 5 42 4 1 2 0 54 1 0 35 40 44 44 0 67 1 20 2 3 19 79 9 2 9 4 3 0 1 0 36 0 0 14 0 7 21 26 0 13 2 27 0 18 12 8 73 14 0 4 5 0 14 11 39 15 20 19 0 44
22 13 7 4 15 5 1 52 9 8 47 8 15 11 51 18 24 41 17 64 59 29 5 1 54 24 11 7 10 7 11 15 27 9 11 25 60 5 41 13 19 32 14 25 19 9 21 35 82 57 37 56 0 106 43 39 9 14 7 7 18 1 15 28 19 39 8 6 25 71 3 61 28 47 77 3 24 9 30 54 7 0 47 39 28 33 29 23 26 69 13 12 19 16 11 4 2 50 29 33 90 25 25 43 41 39 13 13 82 13 7 28 34 11 59 66 22 13 25 40 28 5 5 26 39 53 85 107 8 14 37 11 14 34 16 6 33 29 19 13 45 14 101 19 83 5 43 37 16 21 16 18 27 37 28 15 239 9 87 6 71 18 3 45 16 7 11 3 63 54 32 33 8 15 16 6 6 13 1 26 15 29 9 39 8 47 35 12 4 63 28 9 38 23 6 349 23 19 13 7 4 7 19 24 36 4 4 5 12 9 12 7 5 51 14 28 2 10 1 18 4 4 32 5 1 3 4 14 12 14 37 15 27 16 9 9 9 6 4 0 11 5 19 15 18 12 11 1 5 11 54 13 5 29 7 18 17 11 27 13 8 3 7 6 58 13 8 3 8 18 2 5 43 4 25 13 1 1 107 15 32 22 2 11 6 8 8 21 13 20 2 8 10 27 0 8 8 2 1 37 1 10 0 13 4 12 8 15 12 7 5 15 44 11 18 0 10 6 8 6 1 2 4 2 7 13 6 1 3 0 15 8 22 1 2 60 1 2 3 6 2 7 44 10 18 29 0 3 8 22 5 18 19 5 1 16 4 29 4 1 9 3 0 6 6 9 7 24 6 8 6 15 5 0 14 3 14 2 15 3 5 1 4 8 2 7 2 39 7 18 3 3 14 6 2 17 4 0 2 14 7 7 13 35 5 1 0 6 3 0 0 0 0 6 11 11 0 17 5 17 2 4 4 0 9 6 10 6 3 8 1 2 0 10 11 9 10 14 2 4 1 8 0 2 1 1 0 2 8 2 2 9 3 1 2 2 6 3 12 5 3 5 15 5 14 7 4 4 4 3 0 1 2 11 5 2 0 2 0 4 11 9 6 2 13 2 2 7 12 9 18 13 3 2 5 19 1 13 2 10 1 0 6 1 0 16 2 4 3 2 1 2 6 20 4 7 3 1 9 1 5 11 3 13 5 1 0 5 1 20 2 3 4 4 6 1 2 4 2 5 0 0 10 2 9 11 3 3 4 2 5 8 1 2 0 9 5 0 6 5 3 9 1 1 3 5 1 4 2 7 26 4 4 7 3 2 10 10 4 4 2 1 6 7 12 1 14 1 17 0 6 1 1 2 1 10 2 7 0 8 0 12 1 18 4 6 16 1 44 5 2 18 9 3 48 7 3 0 2 17 4 3 3 0 2 4 5 8 1 8 2 2 42 13 4 0 10 8 8 5 7 10 5 4 10 0 3 6 1 6 3 0 3 27 0 5 0 3 3 5 1 0 3 10 6 6 8 9 4 14 6 7 7 4 0 7 9 3 8 37 3 9 25 8 9 15 3 3 8 2 4 2 7 2 6 20 2 1 2 1 7 5 3 9 18 12 10 22 1 4 1 4 3 3 1 11 1 6 6 2 10 2 1 17 53 7 5 1 3 3 10 6 2 11 9 21 1 0 0 8 5 0 2 3 22 4 3 6 4 2 3 3 1 5 8 9 13 8 6 3 3 0 4 32 7 6 3 1 14 4 0 0 3 6 6 3 6 6 5 10 3 3 1 8 16 4 8 6 4 4 6 5 4 5 4 14 15 4 1 3 12 0 9 4 1 1 3 6 4 7 21 9 2 26 0 23 11 0 7 9 16 3 0 16 3 6 0 12 7 17 2 8 6 5 9 17 2 6 4 5 4 0 15 19 3 2 6 5 63 1 7 3 10 29 3 8 17 2 23 0 13 7 8 3 6 9 22 9 1 10 6 2 16 19 6 1 10 10 3 16 5 27 21 9 8 8 6 8 2 38 4 10 3 3 10 3 16 1 7 1 3 4 4 1 3 20 4 2 3 2 1 6 6 9 11 6 7 9 3 29 2 37 2 2 3 9 6 9 2 3 5 10 0 2 14 1 7 4 4 4 7 11 1 8 10 2 0 3 13 3 34 4 17 12 14 53 9 1 9 1 1 3 15 6 16 11 19 2 3 22 3 7 8 7 14 7 8 9 3 14 2 1 7 4 3 8 4 10 7 1 4 0 0 6 9 3 20 7 0 3
3 5 4 4 9 16 1 3 6 14 23 28 9 18 0 4 26 0 1 9 1 4 0 3 19 1 4 1 5 13 10 5 16 5 28 26 2 32 12 0 0 0 3 14 15 8 14 0 12 0 18 7 9 28 11 1 2 3 9 24 2 1 12 5 5 25 7 5 3 4 0 0 2 6 7 5 0 4 17 0 8 1 1 3 11 6 0 7 16 1 31 0 4 10 5 19 14 27 0 10 0 5 3 9 0 0 0 1 3 12 0 1 0 0 1 5 2 1 3 4 0 11 7 2 22 10 0 1 27 6 0 1 12 1 7 5 12 3 0 3 4 7 0 0 0 7 33 0 11 0 13 1 16 10 4 12 0 15 3 4 5 11 0 3 12 1 9 0 1 1 20 0 4 10 4 4 2 1 27 1 20 7 23 6 2 10 1 1 1 1 1 16 2 0 4 6 8 56 11 44 18 26 16 1 1 14 0 10 0 9 1 2 0 6 0 9 0 31 3 1 3 14 2 3 0 18 7 0 0 7 3 22 6 6 9 21 2 4 23 12 9 3 0 2 3 0 2 5 6 20 15 4 0 0 0 11 4 0 10 0 0 2 7 18 7 8 2 0 0 0 7 2 13 2 4 0 8 18 0 5 1 13 3 4 1 4 5 0 2 0 4 17 0 27 0 14 1 6 11 0 43 18 1 7 2 0 18 0 2 0 3 0 2 8 0 10 2 0 63 3 8 2 10 11 7 1 3 3 1 2 5 0 19 3 17 1 5 47 3 36 2 24 5 2 16 46 3 4 5 4 8 6 0 0 0 6 9 2 10 10 31 6 3 0 22 0 3 4 2 0 0 26 8 1 26 28 0 2 2 24 11 5 14 32 0 3 4 5 5 2 48 3 1 0 6 5 26 9 10 21 9 0 15 19 0 24 29 6 0 15 9 13 0 50 1 19 0 12 1 2 8 28 6 1 4 7 42 54 0 0 11 10 7 5 1 16 1 0 5 13 36 3 13 14 24 10 0 6 27 3 42 43 4 12 1 13 9 2 4 64 0 20 3 0 5 26 2 4 3 24 8 5 0 3 13 1 0 2 3 17 0 4 52 14 0 22 18 6 3 23 11 0 1 1 6 0 17 0 7 6 3 2 5 14 12 15 5 17 31 3 1 0 2 1 29 0 1 1 0 6 2 23 10 29 10 0 24 0 1 6 5 21 18 43 21 0 3 2 0 22 6 1 7 2 2 17 0 0 6 35 4 1 5 3 5 50 10 4 0 12 2 6 1 24 0 8 1 3 9 9 0 5 0 5 31 11 50 64 1 11 17 42 1 2 8 3 0 20 1 9 25 3 0 36 24 0 6 1 14 2 16 19 2 6 0 9 14 12 1 2 5 2 1 12 0 37 15 1 0 1 22 10 24 9 8 4 7 0 5 0 17 8 3 24 1 0 1 19 0 5 9 4 0 0 30 20 0 12 37 0 10 25 10 26 4 16 1 1 1 5 8 4 7 0 0 12 29 27 0 2 20 27 5 0 14 3 4 37 6 0 28 48 25 2 0 18 0 17 3 16 6 18 25 14 1 3 11 0 19 21 1 1 49 11 0 0 16 0 1 15 10 5 1 0 18 8 41 25 2 24 4 18 11 7 2 9 5 2 0 44 0 10 1 21 0 4 13 8 0 11 0 0 1 9 4 16 5 19 2 22 0 59 6 2 40 0 0 8 1 8 1 7 6 34 4 7 45 5 10 4 12 3 26 6 11 1 7 0 4 1 0 23 3 4 0 0 14 1 6 10 0 1 31 10 3 26 3 10 8 27 0 17 0 17 23 8 0 39 0 2 4 0 2 0 1 4 3 7 35 13 0 5 17 1 1 4 21 0 8 0 4 15 45 6 4 49 4 17 17 10 3 40 0 3 14 0 10 0 0 23 28 3 0 0 22 19 0 6 0 25 1 0 17 11 13 1 0 6 3 1 0 4 2 4 0 19 79 4 2 1 12 6 0 0 31 15 0 7 9 1 0 8 17 3 3 26 7 3 8 24 1 4 11 0 6 1 42 0 2 11 1 1 37 3 11 11 4 12 28 1 1 0 0 16 0 13 20 11 20 4 0 0 2 3 32 103 2 32 7 16 27 0 0 11 5 14 6 33 0 21 0 10 0 10 9 11 40 11 7 12 0 14 16 0 2 2 5 9 0 15 11 0 0 1 8 42 1 16 14 3 4 12 8 0 2 15 0 1 0 13 43 28 2 11 5 6 1 1 4 1
15 44 14 78 67 49 57 3 54 9 4 12 17 43 45 28 21 10 78 9 29 9 55 18 13 16 46 31 77 7 15 63 48 28 13 13 93 32 23 62 65 20 53 17 39 52 11 21 8 14 12 23 5 34 9 42 111 16 15 35 32 37 13 1 47 23 70 81 33 55 43 45 3 48 70 41 11 17 17 53 26 28 6 45 29 10 10 4 9 84 8 42 26 15 36 64 59 10 60 52 37 8 44 23 5 28 27 18 99 23 75 25 20 64 5 4 31 35 12 63 55 47 27 33 30 102 6 49 19 29 17 9 42 44 16 70 28 35 52 42 15 13 14 53 1 10 83 73 34 63 64 49 1 32 61 9 120 19 69 17 39 3 40 3 13 14 1 10 42 23 6 82 88 23 74 20 60 41 56 37 48 43 17 15 8 23 31 26 56 36 56 14 26 105 0 16 29 62 22 4 23 24 49 67 36 52 2 19 5 63 30 23 78 42 24 46 43 61 60 25 43 23 5 5 22 26 4 56 54 17 37 42 16 21 2 26 7 15 13 21 70 59 56 29 86 46 15 122 17 11 24 37 1 35 31 47 52 42 5 14 34 22 30 22 36 8 43 8 29 43 7 45 20 28 43 14 32 6 91 88 15 18 14 28 23 13 25 37 12 31 60 30 48 7 47 12 42 5 25 40 12 0 14 45 27 39 26 16 44 17 35 15 23 21 39 21 2 29 11 6 31 9 9 25 4 15 20 37 6 64 5 39 34 28 16 12 41 54 10 78 20 37 13 3 43 2 12 24 35 51 23 22 19 10 20 51 20 11 9 11 23 12 36 40 12 9 56 10 62 26 40 7 14 49 75 2 45 32 55 59 28 26 6 35 15 7 31 19 46 58 36 28 14 55 58 29 13 15 36 134 7 60 21 15 7 30 20 13 46 28 11 10 20 30 15 56 25 6 25 28 13 39 4 60 12 3 28 16 50 19 3 22 37 9 32 11 42 14 5 46 52 25 23 49 6 46 10 10 3 57 3 3 66 31 34 22 11 10 17 36 62 14 52 56 17 36 17 44 48 7 31 12 37 30 27 25 13 4 45 37 27 64 38 2 11 16 8 0 26 10 6 29 49 8 38 19 5 38 44 1 3 61 21 26 21 10 16 11 32 8 8 39 38 24 28 4 21 12 18 13 6 9 5 12 18 59 4 2 34 12 40 28 5 1 21 22 28 19 43 13 16 13 31 22 42 5 66 20 34 57 34 5 11 39 6 21 7 21 29 12 27 6 18 3 12 23 9 27 0 22 43 42 46 61 26 38 25 7 26 6 3 0 59 16 35 34 36 28 37 4 6 10 63 15 41 16 83 11 39 59 12 30 33 14 22 14 12 11 30 2 23 6 25 28 1 18 45 21 15 12 23 20 24 21 12 22 26 12 12 71 9 25 10 7 13 26 7 11 8 14 4 3 18 47 26 1 20 40 13 27 14 31 4 8 12 37 2 6 43 48 12 31 13 34 8 9 8 5 18 29 32 38 31 19 10 6 10 18 54 22 16 11 4 4 25 4 56 22 12 41 47 7 19 24 22 2 3 4 0 47 34 11 24 1 23 21 8 19 9 10 36 8 3 34 56 7 33 8 8 8 22 9 6 8 10 41 13 6 27 32 46 3 6 34 17 17 47 10 5 22 18 27 12 0 9 11 1 3 47 4 55 3 28 46 29 8 51 2 6 4 23 10 0 3 20 42 53 31 24 21 17 40 44 29 26 10 22 34 4 33 1 21 16 4 18 21 7 5 37 9 39 42 11 12 32 44 22 6 29 18 35 1 29 13 23 12 73 2 32 13 25 53 6 12 9 33 55 21 1 47 32 28 9 15 3 28 12 9 54 31 10 2 5 31 21 15 21 16 17 20 27 38 29 8 2 58 8 23 16 22 1 26 15 7 7 2 32 4 26 0 45 11 8 24 7 21 43 5 57 19 21 27 54 22 34 32 20 12 14 4 0 13 41 14 6 29 11 27 15 48 60 20 9 13 0 27 39 41 23 52 43 26 7 11 2 15 5 13 7 11 9 5 42 24 22 0 15 2 7 23 14 32 32 45 9 14 5 15 21 16 47 52 34 3 17 19 26 21 3 1 53 8 4 16 29 15 48 14 18 8 29 14 34 47 22 17 2 24 25 2 25 5 20 21 38 23 33 6 2 4 11 18 5 11 14 9 20 3 29 37 10 5 11 10 34 28 33 36 40 8 9 33 6 6 22 5 10 23 12 30
44 143 89 30 97 126 126 62 114 239 65 59 14 71 109 47 89 126 164 30 0 37 87 135 20 178 130 83 139 21 48 87 101 92 107 234 123 128 138 130 94 125 131 0 56 58 49 144 57 98 8 66 81 133 27 153 69 6 19 76 90 97 42 11 84 126 20 170 192 20 451 119 97 124 111 122 195 15 44 38 133 101 79 216 0 183 145 127 22 94 53 138 270 128 27 144 252 42 96 226 114 47 87 67 108 182 24 94 192 1 296 35 25 197 105 13 165 140 36 32 43 16 120 110 188 141 13 124 24 225 162 104 108 12 111 25 124 77 219 53 16 134 192 136 89 25 152 119 169 152 229 157 4 66 104 39 164 31 148 8 146 8 26 105 18 176 1 23 109 134 60 214 186 18 186 98 166 240 183 99 92 79 30 8 97 24 193 182 81 132 174 21 47 209 16 124 119 119 120 14 49 65 103 107 84 7 5 83 1 53 62 9 154 74 33 81 30 52 86 147 77 52 0 104 69 139 48 116 184 107 90 1 54 55 6 83 131 59 103 46 49 136 109 51 134 140 76 15 18 34 13 66 5 93 42 76 69 70 17 14 82 5 35 74 89 22 85 11 123 92 9 95 1 44 73 94 65 107 101 134 96 94 90 53 123 193 75 152 9 133 91 24 74 55 42 5 84 7 26 59 6 0 25 17 127 107 53 62 45 91 9 39 106 48 22 19 95 35 71 69 84 12 78 29 40 50 90 103 14 52 27 57 88 7 4 115 47 116 93 132 26 65 75 24 30 1 89 33 14 95 24 69 93 13 60 51 97 2 37 4 75 36 91 23 13 154 142 9 16 118 60 15 30 39 54 31 89 46 92 53 9 49 23 20 52 86 70 18 39 64 53 7 25 71 125 60 66 51 51 136 20 72 77 12 55 41 29 112 26 103 14 117 80 45 133 44 190 70 80 34 62 66 120 75 96 69 69 108 42 22 109 10 150 27 117 21 105 66 134 33 119 110 23 35 67 17 107 33 68 53 19 41 210 153 13 137 64 20 65 39 67 16 123 141 19 71 44 149 95 66 111 47 76 53 48 144 82 138 2 148 136 42 36 5 62 22 5 0 112 11 32 91 123 13 57 55 140 134 147 107 29 68 81 21 139 1 18 28 81 12 131 28 25 112 71 110 42 5 46 96 71 5 16 45 89 86 16 48 74 8 129 56 24 27 52 84 55 189 146 18 46 38 63 35 154 55 134 72 132 73 142 13 9 79 8 34 157 4 88 39 129 3 39 62 117 135 37 4 89 122 79 94 33 122 109 140 3 21 99 103 9 13 85 18 127 91 140 65 92 0 33 16 64 54 55 103 107 150 61 71 30 80 118 35 32 110 42 92 90 8 50 158 152 86 63 103 91 37 23 16 74 51 52 59 109 48 114 85 40 181 132 90 34 52 93 98 48 67 54 159 33 68 97 81 81 34 160 186 113 77 109 80 154 83 29 91 35 4 148 175 60 57 107 171 22 45 93 0 110 54 37 130 84 191 42 94 27 118 126 169 58 65 60 34 124 17 60 109 94 120 208 97 72 43 9 23 24 3 15 65 73 56 16 141 96 86 37 83 26 13 155 7 16 118 131 92 89 70 4 77 162 29 84 91 40 52 100 25 94 28 90 12 62 83 102 72 107 1 122 52 71 147 45 16 29 34 18 19 120 4 118 52 80 49 77 23 169 5 73 113 37 165 26 34 48 147 106 36 34 126 14 45 48 61 1 1 60 109 84 116 71 64 53 42 78 29 2 11 103 12 17 108 18 4 60 98 107 26 54 116 70 10 106 26 30 57 142 22 149 239 20 53 104 87 149 42 72 107 36 50 165 62 36 49 18 101 56 87 75 116 60 53 26 7 143 22 128 106 152 32 171 129 118 73 42 59 135 119 31 47 1 113 39 105 16 4 72 22 151 27 27 72 72 86 45 79 142 14 112 28 48 16 123 99 75 28 76 108 53 14 9 82 110 96 84 41 118 113 161 101 89 127 8 54 20 37 93 104 121 61 82 70 25 113 70 60 21 3 18 7 107 16 83 69 66 105 136 6 75 29 59 57 109 256 88 12 39 151 66 23 109 159 110 34 8 11 128 59 3 0 105 36 77 39 46 79 80 58 88 8 115 97 122 114 64 90 101 99 121 82 105 6 30 81 166 151 8 90 12 47 134 154 65 94 65 55 109 53 87 130 107 58 81 27 198 34 35 94 125 102 22 140 27 91 113 58 40 75 70 200
4 68 9 23 3 24 73 39 5 29 6 3 69 5 0 1 14 116 104 26 8 2 67 9 0 21 32 64 19 37 22 291 28 23 62 33 6 0 21 12 0 11 12 7 0 42 21 28 123 147 111 17 17 89 63 36 19 12 4 53 37 38 41 193 72 52 6 97 102 7 30 31 168 54 106 4 16 17 21 0 190 51 89 37 67 14 70 14 51 21 35 93 154 19 69 17 43 53 47 67 32 6 89 136 42 64 17 58 26 115 34 13 44 28 14 19 48 52 5 10 17 13 13 20 26 11 53 93 16 36 96 0 0 161 0 7 74 12 14 95 120 3 43 28 106 28 2 17 14 0 31 121 151 5 0 104 0 46 9 17 11 10 148 8 31 5 44 8 21 109 62 21 50 0 0 45 81 27 74 14 100 50 33 40 180 127 4 120 56 20 41 59 35 121 337 9 6 15 77 130 47 95 19 125 5 30 175 9 12 2 109 52 16 13 4 16 149 4 10 5 50 0 100 30 55 1 33 2 17 19 12 9 14 0 39 11 25 14 64 42 4 56 57 29 98 13 2 4 29 37 0 96 36 42 73 5 12 2 24 44 14 2 50 180 13 13 2 19 13 0 7 40 30 1 33 64 58 137 55 18 12 23 27 39 0 14 190 98 12 4 25 52 10 14 8 35 13 0 38 5 16 17 16 6 104 27 126 84 17 19 67 1 22 47 43 25 128 16 3 2 28 107 75 23 54 16 62 89 28 0 86 24 10 1 1 119 6 1 22 0 43 7 11 62 132 44 11 8 46 21 14 114 5 63 57 76 46 34 17 6 0 21 78 11 0 21 109 34 8 15 16 8 10 32 21 15 3 93 13 8 2 0 9 22 0 115 0 0 34 33 17 22 41 36 8 1 39 53 6 17 19 126 216 16 19 31 22 90 17 38 60 37 185 78 147 126 26 6 1 92 1 28 11 226 31 275 215 62 89 3 679 29 63 20 133 29 128 68 38 5 88 54 23 71 50 32 32 50 33 0 101 39 1 63 13 15 131 322 9 57 51 76 18 17 18 34 4 116 116 5 8 242 10 225 218 51 5 9 42 98 30 40 31 60 124 34 3 42 137 23 115 26 119 239 167 133 164 1 59 80 26 164 0 3 128 14 16 10 27 86 9 63 7 1 47 134 0 44 30 82 5 12 22 259 59 11 2 38 74 129 335 42 2 89 0 99 33 25 34 396 185 4 10 27 49 139 166 121 95 82 64 47 53 6 35 120 13 154 248 29 58 311 22 26 135 306 38 49 38 161 3 0 131 55 156 23 164 272 33 25 23 84 27 55 40 71 130 67 62 10 28 57 0 104 182 77 28 81 70 9 504 134 254 27 69 147 13 25 35 113 1 1 238 130 57 85 49 4 256 121 37 7 149 96 1025 12 34 2 22 604 125 97 19 317 49 31 19 1 51 3 97 53 2 159 96 46 56 12 252 387 14 46 33 68 17 5 76 99 11 42 248 86 816 187 13 24 30 141 151 7 105 271 235 34 86 27 59 121 72 161 8 9 23 27 171 65 2 105 271 167 56 100 398 1 318 118 103 368 16 0 69 302 35 312 72 43 127 370 14 0 213 16 41 81 22 41 236 25 2 104 25 95 129 122 4 380 22 22 5 0 63 26 83 37 111 229 51 2 156 199 14 53 157 75 33 46 198 243 85 10 114 132 60 287 0 105 140 53 152 27 72 47 32 134 238 34 95 65 42 103 0 100 82 175 52 22 109 32 27 38 191 20 241 90 21 0 3 101 6 16 130 9 72 182 21 17 13 86 24 155 107 12 84 35 7 151 221 24 260 137 36 33 100 93 261 13 47 120 146 27 182 9 4 27 17 9 63 316 0 120 86 33 69 167 21 169 71 49 542 275 142 0 190 85 83 20 213 154 31 47 234 108 60 476 65 8 117 0 30 26 1 56 60 166 15 80 146 28 389 139 101 165 164 92 25 398 17 9 20 5 3 36 0 56 15 110 64 2 133 17 145 46 51 186 193 43 10 59 20 11 37 130 27 31 130 20 47 159 145 61 31 330 48 268 144 83 263 180 134 76 39 6 47 0 218 3 129 42 52 1 109 15 38 21 26 249 52 354 375 42 59 307 123 72 194 93 0 30 40 25 66 240 48 51 25 44 4 20 77 103 0 2 195 21 28 26 26 87 49 97 98 202 13 200 33 148 16 71 197 227 104 263 119 70 9 179 69 49 17 131 41 45 264 62 15 171 38 0 71 38
610 277 216 447 360 279 251 371 262 227 515 322 402 637 464 226 395 418 496 426 409 471 1006 247 490 263 523 227 442 465 474 267 283 561 327 404 562 584 503 281 274 648 688 376 672 656 719 257 280 263 817 265 429 404 264 342 613 686 377 343 231 424 328 219 236 229 672 385 253 269 239 528 461 509 256 352 398 348 446 580 257 969 457 371 307 402 413 471 230 633 345 289 232 415 209 1180 381 275 532 265 288 325 594 381 553 320 306 375 219 627 264 301 731 229 709 329 372 685 302 349 375 412 532 294 264 436 434 310 578 520 455 487 624 336 352 295 578 379 233 468 235 711 309 327 402 386 393 411 462 513 548 361 550 534 544 904 213 281 321 298 316 366 205 290 316 354 318 827 271 389 502 316 746 830 388 938 374 302 399 388 347 300 258 303 226 282 237 275 598 406 492 441 534 354 292 565 317 647 254 404 743 337 863 283 532 685 576 452 255 511 522 454 350 560 605 268 501 428 629 433 482 312 300 381 346 686 677 587 376 205 1031 360 1659 819 723 325 662 372 291 371 892 769 397 791 259 429 528 502 617 353 523 325 395 754 878 440 883 374 317 1021 818 956 389 438 249 563 348 555 287 351 976 626 226 513 244 357 304 259 231 319 635 451 1228 1115 435 352 317 375 492 979 626 458 819 254 886 442 525 734 683 798 337 445 531 458 380 689 531 494 536 741 650 818 638 378 1043 334 358 315 252 293 465 592 823 764 1247 524 717 724 645 388 508 564 474 640 431 479 345 233 302 305 297 406 690 621 767 273 680 784 677 364 369 657 309 516 293 540 778 372 482 549 594 317 496 991 542 532 951 315 610 417 532 990 370 636 368 1424 442 1083 1672 323 713 348 496 293 311 468 989 594 831 247 303 1841 428 803 867 787 369 1027 577 418 416 238 232 305 278 301 233 274 422 264 335 189 268 188 289 428 232 285 304 253 443 197 234 291 269 229 581 268 206 247 227 760 282 317 614 289 218 543 205 275 307 323 273 321 385 381 198 306 433 193 316 315 292 204 530 343 251 261 400 255 240 338 468 250 219 431 250 380 307 549 218 221 569 231 261 222 285 413 267 652 439 580 440 192 241 377 296 546 344 366 235 296 353 265 336 267 286 228 248 343 233 374 534 309 347 282 230 203 643 249 277 307 283 354 335 272 296 344 656 302 336 472 347 241 820 513 193 261 241 652 206 197 303 239 454 338 304 182 272 266 299 300 271 312 205 226 246 261 197 314 234 285 240 237 428 247 218 185 272 256 169 300 230 226 363 202 260 235 245 357 196 255 179 436 244 204 200 400 371 269 292 463 542 566 312 237 193 244 262 362 245 514 322 218 571 244 202 339 262 679 188 481 143 246 220 230 301 229 312 266 242 206 263 400 235 179 317 368 183 393 262 349 212 209 213 161 198 429 286 185 181 259 374 212 229 233 524 303 288 204 241 242 261 288 232 365 199 238 297 287 246 217 233 342 366 250 317 190 228 236 374 221 240 211 320 294 272 347 290 223 285 423 217 191 281 184 414 200 233 485 287 570 338 610 264 212 365 185 189 443 303 174 168 443 198 396 213 241 173 556 202 278 288 695 486 217 268 203 301 204 262 307 236 220 241 289 257 205 299 233 229 463 355 254 225 171 337 224 430 250 263 246 242 297 261 173 197 184 265 178 204 266 274 444 403 247 207 187 201 243 176 412 222 301 416 264 206 290 209 209 329 275 245 298 262 397 186 397 271 387 227 424 203 311 376 356 229 361 283 354 176 272 741 247 225 417 497 311 513 362 279 353 237 318 334 251 270 237 234 328 364 544 217 301 300 201 350 352 214 178 265 188 240 288 180 349 422 218 214 565 211 391 203 295 209 524 265 243 381 184 203 245 223 236 243 207 189 236 218 203 230 225 296 237 352 276 244 227 316 267 168 244 341 264 258 241 594 232 355 233 364 257 186 197 253 267 298 274 202 363 181 231 292 235 256 219 167 232 350 187 277 319 497 250 212 273 194 223 171 475 232 227 488 247 502 202 221 240 345 304 308 266 174 355 749 428 203 250 245 265 214 215 223 263 223 325 228 215 270 278 471 229 219 208 301 306 294 197 225 207 268 258 196 353 295 408 189 192 216 241 218 270 246 216 242 306 415 243 266 375 309 320 251 207 202 310 224 261 282 165 212 233 276 196 406 193 317 298 197 463 250 218 373 208 269 270 223 223 289 212 292 246 227 418 195 282 241 258 272 225 264 412 256 256 484 298 209 302 533 249
100 4 15 5 9 3 0 153 0 11 61 44 19 13 5 11 3 9 0 30 45 18 31 6 61 0 14 20 11 51 22 12 13 35 56 2 6 3 8 0 17 14 3 86 80 26 13 21 15 5 27 21 15 4 47 5 1 49 25 52 27 15 42 18 19 1 79 0 4 9 11 37 105 0 13 8 21 36 37 4 63 17 93 15 152 4 22 6 10 38 40 10 6 12 3 4 16 65 46 32 30 157 39 32 3 13 48 11 8 36 5 15 85 9 15 99 17 4 10 20 28 6 26 16 49 0 8 69 1 29 25 53 17 31 86 30 28 10 0 41 9 17 14 7 12 12 0 13 26 4 6 1 14 11 12 7 0 18 2 12 5 56 10 10 159 47 5 27 54 1 49 0 1 9 2 0 9 2 41 1 10 9 48 18 17 5 26 5 1 35 11 4 3 53 3 16 87 10 24 31 53 0 37 3 27 88 102 29 19 18 40 39 0 47 4 17 21 18 94 13 0 8 42 32 4 5 12 0 0 27 7 44 25 0 46 10 45 4 37 21 1 8 5 86 0 0 6 0 30 16 191 41 10 3 35 11 22 0 69 16 25 24 20 17 3 37 10 5 19 52 11 1 15 81 35 2 8 16 8 3 5 46 2 1 16 11 0 9 66 31 42 51 0 65 21 28 1 22 28 156 68 68 9 12 38 21 1 15 3 12 26 50 19 9 138 60 77 35 6 127 18 39 35 19 19 16 18 1 0 2 69 0 57 56 7 48 28 19 22 30 1 15 31 8 14 45 49 35 12 52 100 14 60 19 4 2 43 40 45 13 26 312 21 13 101 35 34 3 21 70 37 19 9 50 24 120 0 115 0 0 66 3 23 5 8 29 18 29 22 1 41 69 10 7 1 125 18 20 2 0 208 0 31 12 127 7 6 80 0 11 44 17 5 33 13 12 28 49 122 12 22 3 6 4 50 29 41 65 26 20 80 47 1 23 10 198 6 33 65 20 22 135 9 37 61 3 37 5 19 30 20 22 3 28 3 47 52 69 2 11 0 82 10 20 14 1 13 13 315 4 1 40 20 5 10 6 6 7 30 38 98 6 6 108 14 8 66 98 4 19 114 16 13 24 14 23 133 0 2 51 226 31 1 5 3 267 67 10 2 15 4 42 36 13 7 13 24 9 62 108 8 179 36 8 41 0 27 99 15 26 4 12 89 25 50 1 4 3 9 23 48 4 17 7 13 58 8 11 13 9 89 8 43 66 92 24 13 23 5 91 3 43 67 37 27 20 0 17 94 24 0 6 12 36 6 14 3 22 3 12 172 57 14 22 78 26 38 1 4 49 75 29 1 28 247 13 2 4 20 1 11 25 5 100 8 29 1 39 27 22 33 3 22 19 5 30 2 38 37 85 17 18 8 1 104 9 0 54 6 11 35 39 19 17 2 24 38 53 30 54 28 179 3 0 139 72 2 27 5 3 23 0 84 82 16 2 63 39 0 27 27 9 1 28 25 20 20 48 1 19 11 47 4 49 13 72 15 65 0 8 59 33 47 14 0 64 9 0 74 76 53 31 25 7 17 69 288 9 60 12 2 35 59 73 12 14 2 19 28 12 0 72 11 2 15 2 20 109 12 20 135 20 19 18 12 0 41 13 6 8 0 6 17 18 45 8 28 98 158 17 19 3 26 57 9 26 31 83 0 69 3 13 0 3 43 14 0 230 6 10 19 3 53 176 4 1 0 15 43 2 26 2 41 36 73 17 0 77 75 65 10 9 0 32 19 18 38 61 15 24 3 1 18 93 37 0 54 51 5 15 51 16 30 29 31 9 5 41 21 33 17 26 3 9 28 62 13 17 3 20 120 6 69 96 68 22 22 48 29 5 102 19 15 30 23 101 7 7 32 9 4 2 20 83 22 0 37 9 2 87 25 32 78 50 277 39 48 38 4 120 26 41 37 16 65 7 12 13 10 1 6 22 0 53 2 1 4 94 15 19 162 61 2 18 111 37 49 5 36 97 5 25 33 63 9 15 71 8 22 42 3 3 18 10 20 53 24 1 86 7 36 20 4 17 26 148 174 97 4 54 33 8 3 2 14 180 1 8 32 15 9 8 135 28 27 65 0 4 138 124 3 17 14 41 7 12 20 8 18 58 27 28 10 0 27 242 128 3 159 6 1 28 57 4 148 3 4 12 170 30 6 0 21 2 24 221 4 37 23 14 30 80 21 220 37 71 20 10 0 17 15 4 28 175 3 166 124 72 0 5
37 91 30 89 56 12 49 45 50 122 29 31 12 14 24 19 23 73 28 26 46 61 11 7 0 8 51 66 36 60 2 69 22 27 27 7 9 14 5 40 26 47 32 83 34 48 105 13 17 60 33 19 61 1 143 36 8 20 5 36 4 47 49 114 59 96 40 45 58 24 21 55 9 38 53 77 26 88 17 28 45 90 26 3 78 30 21 5 65 3 27 84 38 63 43 24 91 62 20 27 6 67 68 3 21 25 48 19 46 0 102 35 105 29 21 34 101 120 83 19 17 74 72 8 54 61 92 13 47 25 16 58 47 73 41 45 7 114 92 31 51 31 80 78 38 11 10 3 0 112 28 32 43 42 16 59 34 4 93 113 4 35 31 16 13 10 45 26 18 33 3 10 2 25 8 30 102 49 39 50 81 46 10 68 31 32 40 3 41 7 92 0 92 21 81 45 7 74 27 24 6 28 108 6 44 125 17 51 21 58 33 69 62 43 54 0 30 71 90 93 58 98 36 169 30 45 4 48 43 19 43 108 23 46 44 71 49 26 208 74 50 23 50 2 9 46 59 12 46 44 35 123 103 39 11 56 101 64 13 75 108 29 2 12 54 64 39 61 47 146 15 5 124 24 114 52 49 99 31 5 7 31 40 31 47 45 91 79 32 41 120 133 74 49 67 40 88 114 88 8 52 66 134 3 65 123 5 36 11 33 5 57 48 2 47 107 24 111 51 74 87 49 3 10 18 70 2 29 42 99 23 94 43 109 106 24 160 42 111 174 5 38 57 3 0 84 13 82 16 73 108 18 24 133 67 22 22 114 114 14 44 108 39 57 11 4 0 127 99 63 7 40 42 85 78 29 88 5 15 146 45 3 95 129 171 152 26 70 34 42 60 14 100 98 16 131 60 22 78 11 105 87 55 99 138 5 206 34 16 239 154 170 45 17 39 136 135 216 141 95 222 110 7 184 86 130 87 263 284 92 145 31 120 48 154 126 108 65 94 170 109 146 221 51 209 39 227 10 147 190 207 38 108 256 89 64 2 24 76 192 93 79 54 156 210 9 2 146 60 21 87 158 70 65 62 78 57 99 144 57 199 37 49 205 239 196 93 56 40 84 196 101 199 152 120 40 41 65 191 203 12 72 25 209 42 57 139 163 64 48 195 57 55 118 114 101 63 94 172 63 82 89 152 27 10 72 208 11 142 31 43 145 124 187 215 313 108 81 130 200 195 179 0 175 20 45 140 109 126 152 111 230 173 20 183 145 41 267 61 71 342 59 151 169 430 133 94 18 29 98 27 181 71 68 7 73 140 134 69 95 178 118 104 23 8 281 24 252 113 191 5 106 67 138 22 122 9 128 16 192 58 31 94 99 354 199 240 325 155 220 161 83 57 173 132 271 19 100 71 16 211 85 84 81 34 25 72 75 83 8 133 42 155 16 133 321 66 171 366 57 48 63 201 39 71 151 181 238 52 107 196 77 77 129 85 177 272 84 159 36 120 28 79 2 151 329 55 150 29 152 127 35 188 25 57 46 57 142 372 0 228 285 121 94 117 267 61 248 82 36 439 146 29 59 341 24 128 241 190 182 48 140 177 43 23 113 102 18 137 90 123 12 63 115 108 32 92 271 270 162 55 300 35 67 44 210 72 122 115 272 84 116 310 14 139 104 129 370 267 283 206 53 32 159 172 59 150 294 73 231 18 132 262 13 39 86 55 7 334 10 22 116 59 160 131 188 131 120 20 130 115 221 37 35 120 35 124 47 14 50 249 246 111 10 49 179 212 8 144 162 137 231 37 78 42 152 322 237 313 277 47 16 372 238 234 84 156 20 104 24 16 123 279 80 462 33 316 4 10 61 27 198 195 9 187 53 222 18 84 98 169 168 103 120 133 47 381 266 32 21 197 110 25 27 194 180 32 200 19 146 345 44 39 49 202 119 24 47 21 409 90 156 70 21 65 8 49 258 44 122 369 145 116 42 247 275 43 194 275 348 28 8 7 329 60 69 87 153 75 94 145 56 147 246 107 254 61 11 88 75 120 236 200 8 25 34 297 104 90 105 59 216 338 190 557 13 7 39 319 407 31 232 229 71 59 272 236 26 244 527 233 99 39 227 272 263 215 472 474 0 232 36 152 197 88 16 134 147 120 10 282 9 226 147 56 22 90 193 29 269 182 300 217 239 84 34 110 96 93 81 21 64 32 37 164 117 274 12 171 67 423 179 54 21 111 38 96 74 186 6 11 13 268 250 266 122 121 235 217 465
226 197 366 130 129 457 169 281 476 236 53 109 126 288 405 224 179 397 410 180 149 330 143 125 214 289 229 1636 252 96 307 64 330 111 192 256 395 442 197 62 403 113 399 308 147 80 96 234 307 159 23 507 476 447 87 169 452 317 132 515 200 224 225 137 249 185 366 175 336 588 309 317 278 53 50 143 224 233 169 374 183 204 453 1229 180 256 547 265 742 440 380 309 397 148 357 142 198 165 271 333 279 324 206 27 189 330 255 433 139 93 366 74 148 126 499 910 313 260 123 153 443 102 236 212 513 171 321 463 370 713 347 532 276 133 251 200 41 125 264 135 109 308 150 541 212 225 237 240 284 211 466 126 216 272 73 184 208 580 100 54 415 155 487 332 1666 335 71 136 268 239 85 392 126 202 757 161 517 227 84 321 62 185 200 171 131 234 580 193 427 153 212 252 145 104 112 214 232 67 527 353 997 292 2523 798 657 130 299 2347 2011 1105 274 2265 582 768 335 425 2281 388 743 83 523 623 1163 1455 3284 365 201 3941 457 424 211 76 297 971 3035 603 380 4683 6316 946 326 2606 967 744 1959 815 2730 2286 2458 4885 576 1676 1014 898 316 1090 791 416 2994 936 715 716 544 274 959 204 2305 245 4192 393 649 210 1670 962 5858 4288 173 2016 2238 98 2855 578 798 400 3519 6113 354 918 1007 2187 238 2210 1463 362 4992 583 1095 216 373 1667 1276 303 3889 1087 1187 1029 431 4250 305 557 4009 306 279 139 6217 2978 246 387 707 4324 3126 1252 2032 378 655 4084 1586 5721 411 881 157 489 581 560 1385 624 2369 1314 947 3952 357 962 282 788 318 678 586 1114 256 614 459 745 1001 332 586 2590 510 1477 1502 2016 1247 424 926 458 1583 811 478 262 363 189 1881 428 2264 4931 297 445 814 851 1080 740 2311 973 488 850 913 1252 296 808 1242 816 144 1165 848 1354 223 513 89 1136 356 1665 558 1575 362 162 517 311 459 826 103 257 380 1284 616 585 887 52 178 524 369 279 408 400 875 4318 488 273 611 51 261 3674 660 382 653 898 994 628 1087 689 587 769 287 319 1313 163 2227 1161 441 225 379 3861 749 284 250 467 544 381 36 182 337 198 472 275 993 747 896 3592 304 3689 4356 176 315 223 1518 833 593 263 251 178 764 721 948 1889 165 85 612 3870 243 459 81 61 689 394 2295 338 657 450 457 179 3392 495 357 301 628 156 535 513 162 2248 482 491 457 465 140 536 191 790 370 167 1074 555 269 192 431 285 438 454 421 543 712 272 1896 169 997 253 457 779 1472 551 302 336 443 237 893 980 208 1368 1202 225 506 119 1256 239 952 466 408 236 289 3532 984 809 478 674 713 620 451 166 404 292 979 4091 473 269 231 112 779 665 831 206 294 378 3383 468 640 233 947 111 1399 351 305 131 231 397 612 195 114 249 850 258 921 672 968 235 5923 507 283 358 811 306 634 91 205 1338 158 298 310 128 584 295 870 496 291 1339 1368 208 751 274 380 273 205 545 354 841 149 361 4087 469 540 962 168 315 376 2210 196 229 268 652 712 906 707 367 773 353 256 295 444 16 508 123 1459 743 199 667 530 262 745 471 193 1106 425 268 1354 258 1781 483 243 752 211 123 332 354 765 560 327 317 755 2854 428 368 834 70 741 289 478 85 31 394 209 897 652 478 228 554 403 212 910 854 147 3479 1204 465 336 397 302 875 376 404 596 596 36 636 433 80 938 329 1245 1246 910 312 39 346 704 1034 577 248 973 1048 236 57 441 677 1489 205 8667 241 159 540 658 290 524 367 495 175 226 494 219 392 351 232 1544 243 627 1591 3929 399 105 171 15 820 615 419 299 1198 1930 2972 107 1891 498 1285 7977 427 2346 278 381 597 437 593 415 389 515 295 407 1327 602 463 546 470 459 232 760 157 206 437 266 310 199 452 327 162 346 1136 612 1459 691 204 781 491 903 1877 650 166 514 273 155 763 220 148 405 4122 738 527 414 143 781 1864 1220 293 673 287 356 213 261 600 430 1380 348 68 2885 925 271 188 1173 268 406 127 302 126 460 185 289 448 1555 568 143 287 650 595 274 351 1401 130 2045 714 679 237 273 393 635 472 181 421 432 365 362 479 841 207 412 386 1985 250 19 1015 490 434 291 229 1421 1045 373 1036 2061 1124 134 804 927 1086 368 562 738 220 2200 117 299 443 585 562 304 196 179 290 445 430 407 459 273 281 346 342 899 645 1378 270 631 307 215 28 202 1215 97 404 409 299 2113 383 212 365 566 417 815 441 298 215 113 973 884 441 171 1441 423 556 537 563 336 67 54 3099 59 637 229 319 193 1177 1335 486 225 274 3420 3207 265 1261 265 336 1820 800 695 841 3575 344 758 578 313 135 402 518 315 1341 1653 251 295 331
108 64 66 53 134 106 128 75 90 86 86 67 168 135 85 89 80 82 89 78 78 48 57 86 31 62 78 83 78 100 134 73 89 60 115 100 70 59 107 112 110 92 128 102 101 84 60 71 75 53 72 97 151 67 44 121 105 80 48 74 63 92 98 69 49 79 74 2 148 97 54 96 70 55 71 33 123 20 64 75 70 56 118 86 81 65 106 55 106 106 103 93 91 89 83 89 87 91 93 82 76 65 97 81 35 98 58 102 67 106 95 82 99 65 99 140 52 52 137 107 86 67 105 118 41 71 103 109 133 153 109 68 60 97 80 90 80 75 82 91 76 49 45 99 79 104 75 130 117 81 52 57 54 129 38 51 93 59 130 43 111 66 108 145 94 60 129 93 64 98 135 70 87 72 118 72 121 49 113 69 93 77 120 68 128 97 50 86 131 69 27 177 58 111 70 88 86 52 103 65 136 65 109 70 80 84 110 94 164 89 95 103 71 104 71 110 95 151 82 44 79 55 109 122 95 35 89 120 121 75 100 73 65 62 86 81 101 107 114 93 158 147 83 74 151 134 78 147 127 125 20 71 88 112 63 115 176 108 112 87 73 102 75 85 178 151 122 61 80 103 128 105 125 176 122 66 95 127 146 91 57 84 230 68 104 149 93 79 88 94 83 141 87 59 120 100 100 84 87 86 98 115 107 74 97 43 63 126 84 119 57 78 57 138 150 100 86 61 128 51 115 87 85 126 72 79 106 87 82 74 44 101 80 65 100 73 131 71 86 119 77 66 80 116 103 70 128 56 143 88 44 103 71 140 78 136 71 112 97 86 73 62 39 105 70 56 88 92 55 93 82 77 145 74 74 96 175 71 79 52 153 126 71 117 47 106 100 111 161 74 83 107 128 81 124 69 134 91 72 145 64 78 78 62 58 95 38 65 113 85 79 119 87 105 75 64 87 110 50 88 61 70 63 65 90 52 75 71 32 84 42 64 48 99 53 46 137 33 69 93 107 83 141 47 60 66 73 43 75 112 39 106 81 65 74 53 111 61 73 59 84 35 60 87 99 69 28 50 100 141 63 51 39 69 81 64 75 48 84 70 46 93 79 41 78 81 64 79 54 29 46 73 98 68 56 100 80 59 109 56 40 79 72 70 98 87 64 68 73 103 67 115 65 65 49 96 121 66 56 89 60 66 50 33 68 26 59 53 84 104 106 67 82 57 26 63 90 84 84 75 76 39 64 59 45 124 87 82 57 96 64 67 54 72 41 60 53 125 100 80 81 65 34 42 51 78 150 53 35 58 74 45 85 82 102 70 80 47 68 41 87 53 53 51 43 100 112 117 86 54 114 65 104 17 53 40 82 51 53 88 54 63 92 56 39 84 41 54 89 91 76 56 57 47 93 52 65 25 64 72 54 113 61 60 62 71 79 69 62 72 67 58 96 21 83 81 90 52 64 55 45 141 92 58 77 74 46 49 76 43 172 40 55 42 163 48 56 85 60 47 72 55 80 62 124 37 61 52 66 66 56 73 117 92 60 81 46 38 67 44 65 55 49 53 61 90 50 76 60 66 69 43 97 46 72 89 53 68 3 74 109 69 75 39 79 72 57 59 74 44 31 122 91 67 16 116 95 64 104 97 52 66 48 71 74 109 61 76 92 52 57 50 88 41 56 93 75 37 35 37 52 72 95 47 39 68 78 35 46 96 91 44 58 150 51 46 88 48 68 53 63 72 46 50 67 30 81 86 69 49 46 89 48 74 82 68 48 120 91 37 72 101 77 45 40 72 21 55 110 81 85 70 91 78 106 64 55 80 57 41 44 60 82 96 91 115 106 82 89 75 93 61 169 73 82 71 85 106 64 113 37 103 38 83 52 41 50 126 139 107 73 71 63 133 67 50 79 46 13 111 54 56 81 68 56 65 71 91 61 38 114 78 82 56 71 36 57 57 61 62 76 103 77 53 60 119 93 63 104 44 76 65 90 40 68 73 72 56 53 102 83 49 97 43 20 78 88 54 114 39 65 94 56 75 58 88 77 75 67 54 120 76 80 73 66 86 107 99 33 79 88 69 51 49 78 6 33 51 77 78 61 84 69 92 55 8 71 100 102 93 67 63 95 62 37 87 48 93 67 122 81 73 72 38 108 138 8 69 141 65 77 62 40 121 63 82 19 70 69 74 92 52 66 45 89 100 94 62 57 83 100 95 106 107 84 83 100 67 70 89 48 52 77 53 97 78 134 145 114 117 43 84 62 57 101 60 116 71 85 58
16 11 8 4 16 28 26 9 38 13 0 6 0 20 4 27 8 7 3 9 21 8 26 15 6 30 27 8 2 3 5 4 15 15 4 10 14 16 3 21 7 22 12 14 33 3 7 4 10 46 14 2 7 4 4 6 24 6 16 6 13 5 14 9 0 32 9 13 10 26 10 13 15 23 13 13 2 32 13 22 23 50 4 10 7 16 20 13 4 4 8 8 12 10 23 14 18 6 5 44 4 9 0 30 44 73 12 1 0 9 25 19 13 10 24 8 3 7 13 7 9 1 0 21 0 13 1 13 14 1 11 7 9 3 7 15 7 25 4 23 20 18 16 38 2 4 28 9 7 27 10 17 1 11 8 15 12 7 9 19 11 21 21 18 8 14 4 14 7 26 32 15 8 6 13 2 14 37 4 13 31 5 0 13 25 1 13 6 3 30 37 31 1 23 5 22 20 25 20 7 15 35 16 46 2 36 20 10 28 45 40 0 42 17 15 57 49 6 29 43 8 5 23 8 34 12 11 2 24 5 36 13 6 1 16 1 23 60 31 8 32 1 30 9 7 37 49 26 57 14 25 2 15 4 48 17 13 33 22 19 34 5 82 9 23 6 107 13 40 17 18 30 16 31 26 20 77 13 29 25 17 58 35 77 19 22 9 17 28 17 11 9 70 67 4 25 50 16 13 25 12 22 18 11 5 0 9 4 36 20 30 4 8 4 26 5 10 6 36 8 2 25 19 26 1 6 22 29 63 27 16 6 57 23 6 6 5 16 3 14 98 23 53 2 3 23 38 13 10 30 3 19 58 14 14 18 3 12 26 31 37 3 18 23 42 3 10 4 13 37 8 0 9 103 27 28 47 15 23 9 62 25 22 23 23 29 23 40 8 11 9 1 12 14 83 50 3 0 30 76 15 53 1 4 25 5 21 0 8 30 7 5 32 31 13 16 20 15 20 14 11 1 27 6 15 2 2 21 8 23 9 4 10 35 38 8 24 29 6 16 1 26 27 30 30 65 8 22 4 6 1 24 17 8 72 12 6 12 10 36 14 35 2 22 21 28 15 16 3 11 5 3 10 45 20 33 11 9 10 11 21 23 43 16 13 11 0 18 10 76 23 4 11 44 15 8 18 27 15 11 9 20 6 30 10 5 32 26 30 16 12 14 4 18 35 4 1 34 0 13 26 1 17 13 1 26 4 14 16 3 8 19 19 64 0 38 21 31 11 2 18 21 25 16 38 8 23 17 43 6 28 13 17 3 7 21 6 49 31 34 17 27 13 5 57 0 14 39 8 6 17 13 21 36 2 26 8 6 19 27 28 3 6 33 7 93 10 9 17 14 11 4 30 15 15 22 15 10 53 35 35 15 16 8 26 8 7 15 27 16 21 25 44 4 8 2 11 5 14 5 4 11 42 3 11 7 23 30 0 23 12 37 8 18 6 14 28 14 1 25 18 13 7 22 12 20 23 18 6 20 8 88 23 0 24 29 5 6 16 2 4 14 0 9 8 23 2 13 29 1 29 12 17 11 9 6 9 12 12 3 13 18 5 14 14 12 9 10 8 22 13 65 12 9 18 14 2 6 8 25 16 14 20 1 15 22 28 13 31 13 37 8 3 12 18 14 62 27 5 22 16 31 21 25 7 12 19 14 34 10 17 18 24 28 15 21 16 24 12 12 11 9 1 12 22 11 7 12 6 19 71 16 12 3 2 10 31 0 0 6 28 28 10 3 26 17 33 19 7 2 19 33 27 7 3 13 21 8 1 12 1 1 19 12 6 6 1 15 21 18 12 3 21 25 11 13 6 25 15 22 19 7 18 16 42 6 27 26 24 12 2 26 7 11 2 21 16 1 18 31 33 25 11 17 31 3 16 16 1 23 39 15 28 8 35 23 5 31 8 24 8 20 20 12 12 31 3 32 11 4 16 2 14 5 31 25 1 28 22 11 7 4 19 15 0 8 18 26 7 16 27 23 0 14 19 11 12 11 75 40 10 28 14 58 4 11 10 21 25 6 28 11 6 17 41 3 32 8 20 10 23 17 23 2 9 16 6 17 8 60 15 1 45 16 6 28 2 14 11 3 10 20 6 18 15 22 40 11 11 38 5 19 12 8 12 9 8 25 16 3 26 0 12 16 10 10 10 9 2 2 30 0 1 13 11 17 19 25 29 12 89 10 11 36 22 20 18 20 12 33 9 9 15 5 8 10 21 5 9 14 5 3 24 7 13 5 10 11 43 28 14 13 16 6 23 1 13 8 30 2
66 61 45 92 76 76 54 74 81 69 63 88 66 54 50 66 72 20 34 67 69 63 79 67 47 79 60 41 57 51 70 82 40 95 71 60 19 82 60 62 53 54 41 58 42 72 39 85 2 97 83 49 34 67 78 59 25 59 75 38 78 74 14 78 79 95 57 62 70 63 24 70 59 73 21 79 64 78 100 38 46 39 25 34 41 58 43 42 61 53 71 80 69 65 71 65 40 71 51 84 86 68 49 89 116 50 77 85 61 93 54 112 67 83 65 46 37 48 29 56 65 79 41 80 39 58 71 55 79 19 65 63 50 55 65 69 58 63 78 65 69 72 89 60 72 63 71 60 58 54 77 75 10 67 80 64 74 60 47 47 62 82 47 68 48 75 105 70 51 56 73 80 33 59 62 30 20 76 63 39 91 22 66 90 62 56 62 83 45 59 61 54 52 44 77 71 82 88 43 46 19 100 47 34 74 66 61 49 49 41 41 21 81 41 84 51 43 62 58 72 72 79 89 4 49 39 77 49 57 61 65 55 75 51 43 55 53 39 46 56 35 41 51 51 13 59 72 14 57 44 66 32 69 48 79 66 62 43 45 63 55 51 67 61 45 55 55 64 60 50 61 98 54 11 41 66 60 50 64 32 62 57 46 59 34 41 80 38 11 52 52 11 15 81 37 33 49 53 18 74 34 11 49 44 72 42 2 38 57 65 76 45 48 64 44 63 74 52 49 57 44 65 68 61 53 39 67 56 82 57 84 67 61 73 33 55 43 59 69 55 70 28 61 62 57 49 64 45 18 29 47 52 74 57 73 24 63 56 52 62 75 58 49 65 55 65 21 64 40 80 47 71 32 39 54 58 59 70 0 64 52 71 54 43 49 60 76 46 49 73 44 45 48 55 66 69 44 76 54 40 52 54 10 75 68 59 52 68 59 72 73 50 61 64 50 85 73 69 50 61 60 68 78 23 55 73 62 5 65 32 61 33 20 58 70 58 53 67 90 76 49 57 39 51 47 56 68 71 65 42 55 48 63 13 72 38 84 42 69 53 16 78 17 57 43 44 84 53 6 90 12 44 34 55 86 80 66 92 32 58 82 48 62 60 66 51 43 64 69 71 61 84 29 76 63 60 43 45 27 65 76 48 67 79 38 65 76 67 24 35 80 52 49 55 66 54 43 74 62 65 52 81 56 95 28 41 63 74 53 54 42 63 49 71 64 72 42 57 44 45 10 60 60 73 67 68 46 39 72 32 51 59 46 4 63 44 51 18 48 60 63 69 44 59 75 23 51 66 82 22 30 60 58 44 11 51 29 80 61 73 42 35 45 39 64 53 43 60 52 76 61 26 30 40 46 67 49 32 74 46 6 71 42 77 66 54 43 28 70 68 73 46 73 20 23 82 64 63 67 68 25 56 38 70 49 48 51 67 10 68 65 63 75 78 62 55 50 69 75 93 69 54 97 59 67 70 61 49 20 65 55 78 85 78 52 72 61 46 31 38 78 42 10 54 37 76 40 35 87 36 16 63 60 46 88 73 61 88 55 82 59 42 87 41 64 53 61 51 88 61 35 86 64 95 59 69 86 53 56 35 74 48 48 63 32 64 102 48 57 66 67 56 89 37 53 23 46 86 75 52 73 72 69 31 56 10 59 62 91 80 52 62 72 72 44 45 49 47 11 59 65 69 37 43 69 46 72 41 66 17 50 73 67 21 56 74 57 63 43 61 57 74 73 10 55 41 48 44 50 69 84 12 59 17 48 31 55 35 39 40 48 56 64 68 45 30 16 63 66 68 60 56 41 52 54 39 66 71 44 68 56 63 59 59 89 34 76 52 65 59 59 53 54 59 54 59 20 48 51 56 64 67 68 59 81 85 64 40 35 55 53 77 53 40 52 75 73 85 53 64 62 53 49 75 55 41 6 51 80 79 49 42 81 61 67 59 68 75 58 46 51 48 53 44 70 51 61 67 1 67 35 60 40 81 52 43 58 63 93 71 63 60 29 20 43 25 49 64 12 50 56 65 33 56 75 63 61 47 74 57 44 50 52 87 15 57 42 75 57 84 54 100 65 81 23 50 79 87 75 49 13 67 8 66 77 59 45 68 23 52 41 52 15 14 93 78 92 39 73 56 66 58 29 73 17 55 63 57 60 66 29 74 38 52 89 70 78 47 49 78 53 31 60 83 54 47 62 112 77 5 52 18 58 40 28 49 52 54 51 60 71 13 73 44 42 23 27 24 51 47 10 52 33 71 84 56 78 56 70 19
176 253 210 235 174 171 298 178 221 194 164 232 171 181 201 177 187 224 192 342 168 178 211 213 176 321 195 357 218 186 260 249 213 200 242 188 223 208 200 178 175 247 203 195 209 285 141 199 154 177 175 202 218 178 184 205 180 234 198 233 212 199 204 188 157 172 164 154 132 172 188 174 138 222 146 136 231 240 143 181 163 305 207 178 283 214 183 175 254 240 147 163 224 210 204 247 312 313 173 212 208 188 178 147 168 226 233 206 160 142 165 205 184 176 238 159 183 179 167 242 175 205 190 153 147 218 183 195 315 162 166 154 256 149 177 228 178 187 154 232 261 166 171 256 184 251 155 263 157 205 276 214 188 185 164 221 199 218 167 191 172 260 210 220 162 146 160 169 175 183 234 170 268 180 201 188 212 221 233 198 205 174 277 152 222 162 193 279 177 162 203 283 191 203 214 178 165 175 179 174 366 201 198 335 189 211 189 392 407 238 782 331 590 199 206 220 479 176 244 222 499 385 242 243 181 725 337 229 269 604 172 163 268 202 210 176 180 257 210 323 301 283 233 183 302 189 177 798 312 270 195 374 320 396 215 174 195 217 179 305 216 239 238 600 266 227 208 371 191 288 330 294 298 406 208 189 236 251 161 224 154 241 1014 184 194 259 207 260 176 150 302 224 219 185 248 273 183 255 164 207 307 342 334 311 627 462 193 216 239 260 217 295 213 186 183 456 216 577 488 225 301 335 180 254 237 260 687 324 203 576 384 668 244 281 226 200 276 484 392 307 218 198 193 213 216 218 238 163 322 286 191 330 174 408 271 333 478 210 167 293 269 209 239 420 282 289 319 205 173 305 184 210 308 196 237 467 268 416 709 302 212 309 306 229 196 335 350 285 232 218 307 235 258 295 317 176 968 247 280 221 397 292 285 310 211 272 209 590 283 508 358 379 699 327 330 227 587 208 350 793 602 873 424 415 437 237 243 300 957 324 212 232 364 339 225 259 756 386 402 561 384 279 1561 282 220 572 527 329 265 626 247 355 648 1283 392 308 509 377 453 261 264 275 323 267 213 245 393 328 211 538 338 583 195 352 770 605 361 217 418 553 190 319 349 185 380 447 943 607 274 306 211 251 364 632 204 887 346 406 220 395 295 270 339 405 223 325 577 246 211 945 402 719 262 197 218 410 1100 830 224 471 758 220 267 413 381 407 432 472 700 236 381 726 593 504 363 323 463 526 456 252 333 682 287 520 272 217 636 373 450 823 573 348 284 406 262 206 218 241 770 207 323 255 209 385 252 1225 630 536 271 295 519 443 339 384 860 256 406 313 210 195 789 313 278 581 252 586 295 512 380 259 304 657 852 499 928 265 275 329 598 846 620 270 874 343 225 263 243 219 285 249 315 241 236 186 210 298 439 207 534 529 294 321 238 338 327 942 284 160 594 884 557 232 287 289 236 395 354 518 236 250 301 268 249 713 163 248 273 214 353 347 684 271 253 268 337 236 357 212 389 480 368 226 342 378 362 215 610 286 243 333 227 447 512 454 327 302 504 193 298 169 380 539 226 272 385 302 632 360 491 282 566 175 285 273 640 239 276 359 425 195 254 270 684 308 243 285 193 228 308 769 353 210 369 231 218 572 269 645 292 462 330 436 666 259 381 590 342 162 286 307 331 497 239 309 260 327 320 607 205 282 395 501 227 236 181 601 375 621 655 529 520 356 221 691 277 224 263 464 183 426 368 520 220 193 992 190 193 575 222 285 238 272 175 262 291 341 566 716 290 270 209 525 324 250 202 545 277 249 261 587 241 226 371 233 211 244 201 341 840 260 214 238 230 371 659 229 354 416 193 209 237 305 482 185 310 173 252 541 211 375 197 238 241 218 413 215 303 353 334 324 246 286 289 350 204 147 249 230 249 635 170 308 331 162 181 213 257 219 171 263 441 251 172 226 198 173 234 229 183 229 330 205 207 243 266 243 309 278 449 183 212 184 473 157 676 498 558 215 238 228 156 214 153 187 235 251 215 236 271 140 288 408 173 231 217 293 207 306 513 677 212 419 231 220 213 187 243 247 235 203 382 219 180 204 251 261 173 191 264 260 235 213 253 235 251 222 165 222 388 176 298 165 408 203 175 306 219 315 191 245 229 245 198 243 190 177 314 359 264 189 187 300 201 211 221 201 230 306 264 282 220 479 229 157 197 180 264 230 212 285 239 424 254 292 249 309 179 265 186 243 198 305 465 218 415 199 278 364 247 357 148 204 650 205 282 187 209 347 218 425
430 429 88 122 16 0 1 33 0 163 0 609 4 1 27 9 0 319 1 538 138 0 11 0 9 0 38 0 67 356 12 198 282 20 26 0 0 0 196 199 24 511 81 38 6 25 223 283 13 21 157 2 316 114 80 12 50 185 0 139 109 4 1 382 2 183 26 20 200 2 1055 330 0 119 73 353 176 0 11 0 0 39 600 0 303 0 0 0 0 405 37 1 27 47 1 3 0 0 40 15 21 194 312 253 63 98 343 10 40 0 0 0 3 16 176 36 17 329 458 312 0 400 81 372 248 19 205 447 74 281 32 63 312 87 7 376 170 267 25 662 7 0 1 55 68 516 14 40 21 5 53 0 117 160 3 298 70 74 1 285 131 359 0 0 72 2 555 159 0 374 5 39 660 315 12 157 858 0 9 46 366 44 13 77 10 0 302 0 339 0 230 109 396 0 30 0 0 33 417 9 1 0 46 56 17 109 124 65 107 0 0 182 7 25 43 47 25 119 84 3 71 8 2 123 66 7 156 0 0 0 1 160 7 25 96 9 65 5 5 98 47 309 12 30 0 4 15 0 0 3 2 1 190 66 127 0 77 0 0 56 8 0 0 0 0 14 0 0 32 11 4 434 36 0 48 43 87 54 134 31 245 5 0 113 4 0 160 153 0 20 21 1 8 49 220 4 3 128 21 64 25 77 10 119 116 45 1 17 10 60 0 23 160 111 95 0 151 29 0 131 191 39 7 0 1 3 186 139 1 55 137 38 142 11 314 25 7 0 425 0 0 21 0 43 153 14 73 157 2 0 56 108 14 1 0 22 0 97 0 0 5 65 0 66 0 0 0 102 0 5 118 0 2 110 21 5 0 35 3 124 0 1 200 51 0 151 0 0 136 49 17 3 27 98 52 48 0 113 6 1 42 0 88 94 10 0 0 99 14 166 46 26 0 16 15 261 272 15 0 53 4 120 0 0 175 0 166 32 182 3 3 41 152 0 219 89 0 223 78 148 151 67 0 17 34 0 41 26 103 16 193 37 1 0 0 216 0 6 17 4 8 29 32 12 2 64 45 1 39 0 1 224 214 0 50 124 43 11 0 28 163 13 35 5 12 112 64 3 107 16 8 15 0 0 77 119 356 30 47 0 12 220 19 13 59 100 108 0 8 21 206 46 44 135 117 1 91 2 52 4 203 0 344 140 154 4 171 55 130 0 13 101 98 49 76 0 65 0 198 110 242 4 68 2 133 236 41 0 2 100 48 0 6 6 12 24 114 1 119 3 0 155 0 0 45 107 0 2 0 156 0 40 0 1 133 308 18 10 5 0 32 0 0 0 122 0 0 0 143 53 1 188 0 0 299 0 0 1 1 37 299 127 128 4 3 24 0 0 3 1 0 17 0 305 2 45 63 5 5 1790 283 124 0 0 23 1 0 63 0 24 677 145 0 0 570 0 76 39 0 10 1 5 213 17 572 331 0 351 0 39 148 0 0 206 131 79 61 358 0 0 457 81 1811 21 5 226 0 83 0 383 63 3 142 7 2 158 342 9 0 47 0 4 1 18 539 63 0 183 14 30 0 0 33 0 86 0 31 650 0 339 10 7 82 322 5 0 0 51 0 551 129 2 32 0 0 20 0 219 66 10 12 201 20 967 41 1 2 29 0 1177 70 326 78 0 5 96 5 229 709 28 36 775 2 264 0 0 36 31 33 0 29 0 44 716 0 0 6 13 276 0 0 0 0 70 0 174 12 157 29 951 4 55 60 312 381 33 0 0 406 522 283 0 117 270 4 0 195 3 0 44 15 45 31 243 129 91 21 0 0 3 0 246 212 296 1 0 1173 0 0 0 146 1072 84 1 365 0 13 665 12 0 86 552 149 0 79 3 272 68 0 153 49 453 0 9 0 67 33 0 0 215 361 0 216 201 490 0 218 532 2 378 115 817 21 633 319 2 194 258 2 0 162 128 471 7 31 0 0 526 36 144 0 15 27 470 7 582 88 235 473 2 0 5 4 13 594 0 555 465 1 3 5 134 198 82 86 28 425 20 311 0 4 234 66 5 7 17 242 49 458 185 4 1423 0 400 300 0 297 416 0 580 240 348 228 0 68 458 142 35 914 0 0 296 669 1435 414 0 1 238 0 518 1221 124 197 0 439 170 728 300 465 1 0 8 18 429 0 0 0 20 2 139 356 770 0 7 0 1 408 650 867 76 0 2 930 217 0 40 4 66 0 514 0 23 0 19 440 48 17 68 0 94 1 1 126 533 51 141 0 0 0 55
146 85 132 50 50 85 79 15 60 43 2 81 49 89 22 21 42 57 134 95 122 38 110 60 43 66 114 92 147 11 80 113 105 173 17 69 119 66 63 92 38 110 80 41 34 41 121 133 99 78 47 36 16 42 6 23 163 50 45 55 159 15 4 32 86 54 111 134 295 18 72 81 102 62 145 95 69 28 75 89 126 14 38 80 18 77 25 108 55 136 64 54 79 12 181 59 94 105 114 92 46 19 26 49 35 24 13 10 153 136 55 57 10 58 42 49 46 42 36 109 63 73 78 131 176 71 33 107 15 51 85 56 62 23 47 117 58 20 67 38 84 93 31 39 143 23 61 135 149 93 39 64 3 58 94 71 114 40 93 41 18 113 62 60 64 49 7 21 133 129 23 93 145 102 115 81 76 108 98 63 17 90 17 22 81 116 61 72 135 5 101 75 17 87 55 21 109 189 69 45 44 80 66 37 71 78 52 130 5 78 24 50 70 72 12 51 104 116 93 51 87 57 70 13 147 121 19 37 81 39 63 141 40 96 91 78 19 44 108 6 81 23 96 41 105 100 84 71 35 84 142 5 13 39 37 27 100 132 65 13 66 72 85 72 24 24 38 62 76 41 154 130 94 41 12 104 69 53 131 110 89 75 13 81 7 52 167 35 107 35 20 81 52 46 114 47 97 29 62 65 58 82 39 47 28 90 27 41 61 54 82 21 63 68 126 8 24 42 31 42 20 21 65 49 2 54 67 109 62 70 24 18 75 4 91 4 49 96 101 57 47 154 93 68 62 55 7 41 93 73 34 90 27 26 86 66 59 5 53 9 57 38 129 27 18 38 128 13 118 93 47 12 62 54 93 7 178 69 59 68 54 23 18 60 22 37 49 13 29 146 109 77 65 74 71 51 17 23 20 94 25 57 20 60 30 39 28 30 50 7 10 14 35 34 51 41 5 3 17 46 3 44 19 96 15 11 32 86 13 92 8 17 59 31 44 57 69 55 13 105 19 13 17 64 36 24 11 83 4 4 21 11 48 39 37 47 30 29 30 65 50 25 54 5 10 93 60 106 61 14 70 19 44 28 4 36 42 28 85 23 41 28 37 0 63 20 29 34 14 42 32 40 26 2 91 50 12 104 12 18 3 101 40 36 87 47 11 71 45 31 8 25 29 60 57 51 24 76 13 19 20 27 19 49 12 89 76 9 62 29 58 33 13 6 15 52 43 58 48 42 53 8 45 3 60 62 83 11 18 42 2 69 13 70 22 11 20 54 26 48 64 73 22 13 49 16 9 9 19 25 73 80 51 69 20 56 102 5 70 25 14 32 61 21 55 24 68 48 59 2 17 27 30 39 38 23 93 37 57 27 115 51 86 25 50 43 69 7 88 52 24 94 36 31 34 35 57 63 24 41 67 58 48 106 113 41 75 58 71 86 101 70 42 125 118 90 49 109 16 18 4 13 21 87 70 37 54 111 50 203 61 113 2 30 17 51 9 65 98 71 81 104 106 66 30 23 33 9 93 101 130 100 95 83 18 12 31 102 118 3 7 26 57 47 45 13 21 77 83 43 98 87 120 79 46 54 20 81 22 98 94 105 65 27 14 52 44 40 111 43 91 39 13 45 214 41 81 45 8 121 71 9 8 83 6 43 38 53 73 70 147 85 23 39 21 44 90 8 93 83 63 96 70 51 60 72 28 41 121 38 101 79 111 108 97 0 58 0 100 55 60 41 8 75 5 41 90 75 52 34 75 9 118 71 50 23 62 87 99 82 27 50 29 50 45 69 41 29 77 11 109 54 97 29 136 93 39 17 84 29 31 15 58 7 8 36 71 24 91 80 111 107 16 26 10 36 45 87 66 6 102 25 18 62 23 103 69 58 57 53 3 24 32 16 100 70 24 59 67 69 55 108 68 16 16 100 70 71 59 24 15 60 15 81 45 17 80 33 30 2 103 33 51 39 50 98 109 25 90 16 116 60 62 65 69 27 54 35 40 12 12 38 36 57 126 45 21 96 15 72 64 54 60 24 11 42 36 29 25 79 26 37 85 27 22 52 49 80 17 61 19 24 64 80 49 23 47 27 21 11 58 41 52 73 15 36 40 57 36 9 11 59 65 37 74 13 50 97 51 74 50 47 17 49 99 64 27 22 41 48 41 20 43 113 67 37 31 85 47 3 110 27 75 54 36 64 85 46 2 18 40 59 13 51 61 26 59 58 90 73 20 65 58 31 56 62 18 46 49 22 49 74 4 27 9 11 9 67 14 21
33 9 3 3 13 0 0 0 1 16 3 21 0 1 113 0 2 99 25 59 0 0 13 6 1 0 0 0 1 25 28 3 19 2 2 0 0 38 0 9 19 9 19 7 0 2 53 0 0 1 2 1 10 47 65 9 0 1 0 0 1 23 0 2 89 0 14 55 120 43 0 0 5 0 22 13 0 26 4 1 0 0 38 70 1 1 3 44 9 0 22 17 4 38 8 4 0 3 18 0 0 88 43 1 0 1 10 3 1 0 0 2 4 0 72 0 0 2 0 0 11 17 10 1 0 36 40 0 1 0 0 47 65 2 0 3 13 1 0 51 0 6 0 1 17 0 5 3 59 50 2 0 0 14 6 5 0 0 0 13 1 73 3 0 0 0 45 0 0 0 1 0 78 14 83 0 43 1 43 0 0 35 0 16 0 0 0 0 7 0 0 0 2 34 0 73 2 58 21 1 0 0 15 10 0 13 32 0 0 53 15 15 1 19 6 7 5 0 0 52 10 12 10 1 6 6 3 3 7 4 44 1 2 5 0 20 13 0 2 2 11 4 0 0 0 1 5 0 0 0 20 0 0 0 0 0 20 1 0 0 1 1 0 0 1 1 0 2 0 0 24 0 33 30 0 0 24 0 1 3 0 7 0 0 22 0 0 0 0 0 0 0 0 0 7 18 0 1 6 8 17 1 27 2 0 10 0 0 0 0 0 4 11 34 0 37 0 0 4 58 2 0 3 7 5 28 0 0 113 27 2 8 16 0 5 0 22 6 0 18 8 1 0 1 8 0 0 18 2 0 0 1 0 4 59 0 0 2 0 0 15 0 0 11 0 0 0 16 3 2 0 1 0 27 0 0 20 0 0 5 0 3 3 0 0 7 0 35 15 0 0 2 2 1 0 9 40 1 2 1 11 0 12 16 0 0 0 0 38 0 0 2 3 0 0 29 38 0 0 5 1 43 0 5 37 7 3 23 0 10 1 8 0 0 0 0 1 0 0 6 0 1 27 12 0 0 14 0 15 0 10 7 5 0 13 7 10 1 7 3 4 0 3 1 0 0 0 59 2 0 3 0 42 2 0 7 0 26 4 1 0 0 13 0 1 0 41 0 4 9 0 21 0 0 0 13 15 5 0 1 0 55 8 21 12 10 9 3 7 0 11 3 0 11 0 2 0 0 68 6 10 0 56 5 0 7 0 2 0 2 0 30 5 11 43 0 0 11 23 0 0 2 0 0 36 16 0 0 16 6 0 10 72 23 9 0 4 27 1 0 6 0 53 55 0 12 0 8 0 7 7 5 1 48 3 3 0 0 0 22 0 5 25 0 14 49 0 0 0 1 0 0 0 16 0 2 0 1 26 0 15 0 0 6 3 0 15 7 2 2 17 13 0 1 16 0 3 0 0 12 3 8 14 0 2 0 0 6 19 0 5 38 1 8 23 0 3 38 27 0 19 0 5 0 0 1 0 24 12 0 0 8 1 16 0 13 0 155 0 30 0 0 0 1 2 23 5 20 0 32 2 0 1 0 0 15 3 0 7 1 3 13 0 1 0 23 22 8 4 6 12 0 0 2 3 0 1 11 38 58 12 0 2 25 12 1 26 0 28 0 18 0 1 0 9 0 4 15 62 8 25 13 0 2 7 1 2 0 7 50 0 4 0 23 0 1 1 60 0 0 12 14 3 0 55 0 12 7 18 9 1 0 18 0 1 0 1 34 0 11 7 2 16 2 10 7 28 0 0 0 0 1 11 47 9 0 1 0 2 6 0 0 0 0 0 20 10 0 0 0 4 30 10 1 0 0 0 2 0 12 0 0 1 0 1 0 0 0 0 1 3 24 0 8 0 20 0 0 0 0 0 23 0 16 18 19 0 0 2 0 2 3 3 0 1 0 43 2 4 2 0 2 1 0 0 1 17 19 3 0 0 0 1 5 15 34 1 1 7 8 3 49 3 0 0 0 0 49 9 31 21 0 14 0 0 1 0 26 1 56 0 1 0 0 30 2 44 13 0 107 6 0 0 0 42 2 24 0 0 0 6 6 27 32 0 0 5 0 1 7 0 0 3 0 0 2 4 1 1 0 0 1 0 1 1 1 0 27 51 0 12 8 3 0 7 14 8 2 7 0 22 7 1 6 3 0 18 9 0 9 2 0 2 6 7 0 1 26 8 0 7 59 0 0 36 0 10 0 18 7 0 0 15 0 1 0 1 2 0 0 0 44 0 40 0 19 0 0 4 0 0 1 0 5 106 1 0 0 0 7
20 43 59 17 85 38 53 68 7 29 15 19 33 36 55 45 58 52 33 75 56 37 39 24 55 63 4 13 63 13 18 52 10 19 49 48 73 66 23 56 26 56 59 31 4 39 57 55 9 45 35 57 61 62 59 42 67 43 69 12 49 55 30 52 48 61 77 49 74 37 28 76 28 57 76 80 62 40 85 56 27 3 58 11 16 59 23 45 41 54 18 35 43 25 34 67 33 15 58 49 30 11 3 85 70 17 3 47 12 52 8 47 43 58 61 36 45 46 26 51 51 31 49 63 1 23 49 31 28 31 24 35 15 21 24 53 51 64 52 23 32 32 99 45 91 28 29 42 73 41 22 65 28 6 57 59 34 36 17 66 57 6 6 73 7 60 36 32 59 58 12 91 39 8 14 16 21 15 63 41 22 61 32 74 10 61 16 73 57 41 24 48 65 59 47 45 71 13 18 46 55 114 29 80 36 89 48 59 77 79 23 54 37 104 71 72 114 27 15 35 50 49 58 61 42 35 76 7 69 49 55 79 99 36 44 52 42 40 108 12 94 23 47 75 82 64 56 44 47 51 57 4 51 51 63 79 13 77 103 39 61 64 49 40 74 63 90 65 33 72 99 95 35 36 26 65 67 11 47 116 68 3 66 118 86 18 125 22 75 42 26 13 81 20 71 84 93 50 27 44 16 43 71 90 9 68 85 61 27 48 48 48 100 53 85 39 34 62 64 63 43 52 109 82 86 72 60 39 51 20 49 10 59 36 30 39 55 56 39 44 46 5 33 72 83 60 94 37 89 67 9 73 73 64 47 16 87 85 120 46 7 25 51 35 73 37 48 35 18 65 104 87 28 23 80 60 29 61 15 26 74 57 68 67 58 73 38 9 59 9 18 76 79 49 82 57 22 71 8 46 20 57 53 23 42 81 73 55 82 41 59 33 39 38 37 17 55 37 123 73 9 77 49 8 48 113 113 0 36 11 8 24 26 76 77 84 77 36 39 51 50 39 58 78 62 67 85 18 70 9 57 60 32 16 21 31 66 78 25 25 79 46 78 49 33 47 105 44 66 9 19 57 64 31 40 64 114 49 57 79 32 51 83 22 144 107 10 40 85 69 70 25 92 31 68 71 27 26 80 36 66 90 29 81 90 51 32 66 11 63 88 62 52 30 1 58 65 81 28 63 75 83 46 74 52 121 27 60 65 75 54 61 34 10 25 74 90 59 83 66 8 68 76 32 86 91 55 33 18 3 38 76 38 50 60 46 36 64 50 51 57 29 60 25 76 76 81 74 64 49 46 77 92 97 64 35 75 103 79 61 14 37 33 66 106 76 40 31 12 92 64 69 12 46 29 84 89 61 21 53 16 55 64 56 131 43 82 124 51 118 92 64 103 43 110 4 82 124 37 72 96 106 81 71 60 43 33 73 60 80 66 82 99 99 123 105 89 26 92 5 112 13 67 91 125 75 64 110 121 125 1 30 76 114 157 1 101 111 0 71 108 91 92 74 39 23 82 42 11 67 36 124 50 123 99 19 124 116 136 83 115 109 74 87 102 100 38 65 92 35 75 73 124 22 126 106 30 146 31 83 44 91 56 113 114 57 90 75 14 74 28 65 97 102 67 40 45 7 81 104 69 12 56 75 65 45 75 44 135 7 86 107 63 88 129 60 131 20 55 57 120 33 86 70 121 78 70 44 103 64 94 53 128 107 86 122 134 31 124 87 88 68 74 68 8 78 25 30 105 89 90 57 90 46 55 80 92 60 87 117 96 98 104 78 120 56 91 100 25 66 91 72 124 117 44 49 50 59 98 22 47 60 106 65 45 68 71 75 28 96 118 35 80 109 93 114 38 40 88 124 63 29 37 149 93 111 74 86 10 43 10 145 64 84 85 131 84 43 85 120 167 57 85 77 124 115 31 123 123 75 78 123 43 118 12 100 112 85 119 108 23 26 101 97 41 73 98 88 67 74 133 62 116 25 56 121 105 30 102 96 121 86 95 134 111 85 35 126 68 43 56 99 68 58 120 112 59 79 41 84 113 83 61 55 92 83 64 115 155 126 94 81 113 41 100 115 68 76 72 77 104 100 132 89 48 96 34 86 48 95 61 91 152 96 98 47 106 48 47 92 66 95 60 87 238 109 111 47 114 107 97 127 102 97 103 114 128 8 85 39 104 120 128 26 15 103 111 88 89 47 102 82 110 56 95 136 52 14 111 94 36 71 91 82 156 138 92 88 29 47 93 99 97 135 53 93 81 47 59 109
1 2 5 13 11 0 1 2 0 4 0 1 1 1 6 6 1 0 12 23 7 5 1 1 8 3 16 1 17 14 1 0 6 3 9 8 7 2 5 7 2 6 3 13 8 3 8 16 11 3 6 1 12 13 3 7 9 0 6 9 1 2 2 1 6 6 2 0 11 14 15 5 9 16 20 4 2 1 12 8 1 3 1 8 17 2 10 6 4 16 5 0 1 7 3 0 3 6 1 4 1 3 9 13 5 14 16 18 2 1 2 14 3 0 5 9 5 0 10 9 4 2 1 0 4 2 7 13 5 3 3 6 3 1 2 3 2 15 26 0 3 0 6 3 5 1 0 1 2 9 7 11 10 6 10 9 17 3 21 11 9 1 7 1 4 2 7 2 6 2 11 4 1 2 7 8 2 10 0 2 7 4 7 1 0 7 15 4 1 7 5 0 0 2 0 12 0 4 8 3 4 7 9 7 33 98 11 3 3 34 26 3 5 39 4 1 5 24 16 15 16 4 4 16 2 6 2 31 25 118 0 85 11 10 2 13 5 4 29 10 14 13 48 6 8 20 4 9 22 2 26 47 7 1 3 2 7 5 2 3 6 21 13 4 4 20 21 128 4 4 24 3 6 4 7 7 28 3 106 15 11 17 1 6 57 48 85 14 23 6 54 13 26 14 12 7 19 3 1 19 9 16 2 80 33 0 0 4 45 13 5 42 18 13 23 8 21 8 7 9 14 1 12 20 6 2 0 1 1 7 2 1 17 14 24 25 27 12 41 26 1 11 8 14 38 11 6 0 24 22 16 37 14 9 5 0 2 17 14 4 61 0 1 2 5 2 16 4 12 43 35 5 3 2 54 1 4 1 19 7 9 0 0 2 18 8 13 23 3 16 19 10 32 8 6 133 25 4 5 3 3 13 2 20 13 4 5 11 14 5 0 0 4 16 11 12 4 19 43 16 14 14 3 9 6 5 3 31 6 42 7 10 3 4 1 4 12 3 22 17 4 2 8 2 12 4 49 5 24 22 3 10 16 10 7 17 0 12 3 16 26 2 37 4 23 27 10 6 9 5 9 4 28 5 7 1 52 25 16 6 26 2 20 17 159 3 12 3 2 17 6 11 67 3 5 10 12 24 22 13 13 11 1 7 5 17 5 15 9 2 6 3 2 13 14 25 3 9 16 7 19 18 25 0 4 16 4 6 15 6 10 67 3 7 13 1 5 0 21 15 33 4 2 3 10 10 18 8 10 9 0 17 2 3 1 7 6 16 10 5 11 2 1 5 13 1 0 2 15 10 12 19 7 9 5 18 6 1 9 4 18 5 15 1 15 15 1 4 10 10 12 5 51 2 7 7 3 2 10 3 4 0 27 9 5 11 16 0 14 5 3 2 12 3 0 3 3 5 3 1 1 3 3 17 3 7 8 16 9 3 26 2 8 6 1 29 4 4 4 14 6 1 7 17 1 32 4 1 3 0 2 8 2 18 21 7 13 4 10 5 0 3 0 3 4 11 1 9 9 2 6 40 3 6 2 15 6 2 7 7 28 1 6 9 5 5 9 4 1 4 1 1 3 2 24 5 3 8 0 21 11 8 3 2 2 2 1 4 0 11 0 1 3 5 3 4 0 9 6 15 8 3 1 5 9 11 1 7 20 4 9 8 2 13 2 1 0 1 19 2 23 13 13 5 18 14 4 12 3 14 1 1 7 14 11 3 1 1 9 7 1 10 2 3 2 11 24 10 18 8 8 2 5 6 11 15 4 3 8 1 7 0 0 9 15 8 25 3 19 0 12 12 2 10 7 9 7 7 6 7 7 2 3 3 16 6 9 12 5 3 14 20 7 10 18 19 60 7 1 38 14 11 0 3 4 13 2 9 3 7 15 7 12 18 10 3 11 14 1 9 16 14 6 9 3 3 6 2 5 42 1 18 15 16 20 8 1 8 11 0 12 6 9 1 1 0 3 20 3 26 5 6 66 4 1 7 10 3 12 24 9 13 27 15 3 9 0 54 3 1 9 6 8 1 15 0 11 4 13 1 2 3 2 0 14 1 14 1 5 6 0 4 19 7 224 1 32 20 18 27 20 12 1 13 4 9 8 0 5 4 4 10 1 1 38 4 15 22 26 3 24 6 14 0 8 6 7 3 15 0 55 5 59 14 10 6 5 0 3 10 0 1 32 19 72 4 5 12 4 2 4 1 9 10 23 2 2 6 8 4 1 20 4 1 13 5 8 0 8 7 17 4 7 4 28 3 9 1 7 35
116 93 24 93 257 128 176 38 188 400 73 0 190 39 156 19 104 184 52 179 16 33 96 158 12 72 53 130 103 9 115 77 92 89 20 105 7 395 12 66 350 120 100 106 26 371 14 57 41 6 267 6 534 3 116 124 238 67 47 47 3 463 19 290 81 41 285 286 49 328 60 60 129 102 25 283 49 194 172 455 179 304 61 52 2 67 49 61 44 44 238 158 64 0 47 190 202 23 74 36 4 65 165 96 323 185 82 103 180 356 107 30 123 146 22 294 180 20 109 214 90 222 432 82 6 53 227 290 166 994 22 268 67 84 21 425 234 151 0 97 66 288 193 72 78 339 125 148 143 317 102 80 115 114 198 188 50 153 42 372 30 35 132 168 106 92 80 130 7 108 111 178 1497 321 158 301 785 100 199 513 368 104 47 236 208 38 86 50 215 53 90 82 735 76 100 32 193 21 203 137 157 42 56 118 11 45 10 54 2 102 31 15 21 25 208 72 69 104 111 157 61 0 20 19 52 33 1 74 81 7 401 16 5 9 139 40 28 11 142 12 79 23 60 137 0 195 61 8 45 87 82 8 46 55 134 45 213 35 0 128 17 115 91 145 2 44 165 103 106 106 58 108 0 50 86 22 84 146 144 20 30 36 51 207 85 69 67 17 76 190 124 71 280 70 110 3 117 90 64 55 104 26 102 2 2 60 55 16 77 83 94 77 84 10 74 25 150 78 12 81 98 233 200 265 300 347 48 132 26 7 13 53 150 253 221 9 37 5 5 63 130 51 69 82 19 5 429 75 23 152 24 67 158 115 16 37 13 139 83 212 90 156 105 217 23 56 216 3 363 43 48 257 36 73 48 62 158 264 38 44 250 65 9 278 43 11 144 1 226 139 9 26 45 25 77 83 2 30 43 25 228 85 139 57 104 178 182 64 43 56 18 85 24 202 165 239 92 94 136 0 72 31 22 46 22 18 317 21 154 12 102 11 158 7 69 89 16 5 25 13 151 35 86 38 27 76 181 117 159 17 26 225 118 94 138 38 81 33 17 89 43 117 68 29 57 16 96 95 213 6 49 21 131 47 123 38 116 207 73 159 51 1032 251 56 16 81 227 64 40 7 21 37 135 144 35 15 34 161 282 195 138 199 66 123 221 107 10 19 33 63 103 81 92 14 29 18 119 25 34 59 67 116 137 86 45 55 50 76 51 39 48 40 26 14 33 71 179 35 62 584 170 34 162 70 111 66 162 23 74 123 116 99 34 17 58 51 57 51 127 107 26 39 29 70 22 16 102 16 84 49 17 21 129 132 12 43 9 47 120 57 76 102 56 26 20 113 54 73 72 354 87 55 115 13 90 88 173 102 69 35 23 67 65 18 169 30 11 48 17 15 130 41 132 17 38 13 242 99 15 0 12 22 113 33 212 17 109 116 47 22 20 219 2 66 31 52 25 68 24 0 94 5 152 95 254 42 100 48 35 11 56 18 150 16 311 16 36 123 39 18 4 78 60 40 16 171 15 38 67 13 4 35 50 281 59 57 134 78 5 23 199 3 73 162 101 4 1 88 4 662 44 141 41 115 27 118 51 15 22 247 38 62 19 102 34 185 26 41 108 26 14 35 10 15 151 162 61 32 32 52 48 157 168 53 1 45 48 53 63 118 88 104 14 71 63 52 61 117 81 88 18 29 54 36 69 31 70 70 26 19 61 87 37 2 34 39 39 118 10 62 23 20 9 71 37 194 54 54 41 72 33 118 104 38 132 31 25 68 3 64 34 31 175 57 69 80 25 29 144 21 104 44 47 162 91 25 73 29 38 26 6 159 24 86 111 85 156 9 93 102 71 85 113 85 28 71 35 38 16 211 47 276 109 146 17 347 53 100 78 27 304 202 109 104 82 36 68 222 130 69 99 214 8 43 123 66 32 160 30 133 105 154 130 58 199 116 45 107 531 137 65 12 96 26 57 10 96 0 28 91 17 133 11 440 24 140 56 162 93 158 9 7 136 24 27 9 311 30 14 81 27 99 191 38 71 77 53 13 87 102 364 16 51 54 383 0 296 130 55 172 93 131 348 52 13 106 122 249 81 133 54 198 81 84 25 82 817 16 119 232 62 574 39 21 5 234 45 48 26 138 66 41 38 54 12 455 34 43 15 39 20 27 43 119 104 54 51 42 150 24 38 74 55 48 42 160 57 153 111 1 55 91 72 88 88 35 28 24 108 118 188 177 134 18 155 22 258 70 102 207 72 92 67 170 116 113 44 20 234 56
3 0 0 0 0 0 2 1 28 5 79 8 1 21 0 17 26 42 2 3 1 0 0 1 27 24 35 0 0 111 0 2 3 0 0 8 61 22 32 0 0 5 13 1 0 18 1 2 0 0 0 6 16 0 0 0 0 34 2 25 3 9 19 0 0 41 0 5 0 0 9 36 0 26 2 3 39 0 0 0 0 1 0 33 0 41 0 7 6 0 38 2 1 1 5 60 16 3 22 4 3 8 0 0 3 1 0 0 0 0 0 0 0 0 11 0 15 6 0 0 0 0 1 4 18 39 9 0 0 0 3 7 29 0 17 10 26 2 19 21 0 7 0 9 0 5 13 0 13 19 6 4 1 21 53 5 4 17 5 1 0 9 9 0 0 16 1 13 24 5 45 26 18 4 0 13 3 3 56 11 0 30 14 0 41 0 2 10 44 51 36 0 0 0 1 0 0 28 0 1 43 0 3 0 4 0 0 9 1 3 9 1 8 0 0 6 15 0 0 10 5 6 0 52 0 23 0 1 0 10 27 1 9 0 4 2 38 9 2 5 2 0 0 1 24 2 0 0 0 0 2 4 13 6 0 14 5 15 0 0 9 10 0 3 3 0 17 0 1 5 0 2 0 0 2 17 5 2 0 0 0 0 83 0 19 16 0 0 5 0 0 5 13 9 0 0 1 13 2 6 3 2 0 6 0 21 23 10 0 0 0 0 23 0 0 0 0 0 1 5 15 0 25 0 2 0 0 1 0 37 0 0 0 0 2 13 2 4 19 7 0 30 0 3 0 0 0 0 1 22 4 12 9 30 0 1 53 0 0 0 1 5 7 0 1 7 5 1 9 0 0 6 3 0 0 66 13 8 23 3 0 1 36 0 7 0 5 7 0 5 4 1 0 4 0 7 2 31 8 3 2 0 14 0 0 0 0 5 0 3 1 1 5 1 14 0 7 10 2 0 2 0 26 2 13 3 0 16 6 0 1 0 17 17 2 5 2 1 8 5 3 17 0 0 5 0 6 0 16 30 25 1 33 21 0 20 5 0 4 1 7 0 6 4 35 0 1 1 0 7 23 11 7 0 0 13 15 10 0 29 2 2 0 0 5 0 27 0 0 0 0 14 43 0 0 0 13 0 20 5 0 10 34 0 1 0 4 0 11 0 0 0 5 6 0 0 0 0 0 0 0 0 8 0 7 9 0 8 3 0 35 0 20 1 0 4 30 0 0 1 0 6 0 5 12 2 2 2 0 5 9 0 0 9 0 23 16 0 0 3 1 0 6 12 0 16 6 0 10 0 17 9 0 1 3 15 0 5 0 2 6 20 1 8 17 0 0 0 25 2 0 2 0 3 0 0 0 4 5 1 9 1 2 0 0 18 2 0 4 0 2 23 3 5 24 3 2 1 0 0 13 0 0 10 0 1 10 0 15 1 0 0 27 1 31 0 2 6 0 1 8 7 16 0 1 0 0 5 59 0 10 3 1 1 0 16 0 0 8 4 0 6 2 0 2 5 12 0 15 17 9 0 0 11 6 0 0 1 21 14 0 77 27 1 0 28 5 0 0 3 2 23 7 5 0 17 3 0 29 12 3 2 0 39 43 0 10 0 0 0 0 3 0 24 4 7 0 0 3 0 0 0 0 3 0 0 16 0 2 2 2 1 11 0 26 16 0 31 0 0 0 1 0 15 0 3 1 0 0 0 14 30 29 11 1 0 0 12 1 24 47 10 4 9 14 19 3 0 0 29 4 0 4 11 0 0 2 17 28 12 0 8 0 0 23 3 2 0 1 0 0 0 28 3 1 0 0 0 0 38 5 46 11 10 8 14 21 6 0 19 0 1 0 0 0 4 2 8 2 0 0 1 20 0 0 0 38 0 39 2 1 0 0 1 7 0 0 2 10 5 3 24 7 0 5 0 17 0 0 8 2 22 2 0 0 1 2 0 0 3 2 4 2 3 13 1 0 3 12 2 1 0 1 22 4 0 1 1 0 0 0 10 15 22 5 0 8 0 1 4 0 2 21 7 0 9 2 0 0 0 32 0 3 9 30 21 0 0 0 0 20 0 0 8 5 3 4 0 0 0 17 15 25 47 1 0 1 5 8 0 17 25 0 31 1 0 0 0 12 1 1 9 5 0 1 0 3 2 0 1 0 52 0 0 0 44 0 26 13 4 0 11 0 0 0 5 0 5 4 35 0 3 4 22 0 17 1 15 5 0 0 0 5 22 2 0 0 16 18 2 5 0 1 7 6 3 0 8 20 11
13 2 14 24 76 36 18 1 3 21 7 2 14 17 76 5 14 3 5 27 2 19 5 10 11 50 2 3 15 9 33 1 1 8 3 24 0 59 5 22 80 13 22 36 14 8 7 3 7 3 2 34 133 2 9 15 72 51 76 4 3 7 2 6 8 27 15 4 41 96 5 14 2 19 4 0 22 33 15 13 0 24 0 19 28 4 3 6 54 36 18 0 21 9 22 61 81 41 3 10 5 11 3 7 5 29 29 11 10 1 10 6 38 5 47 18 0 9 7 8 10 20 0 108 0 44 41 44 82 18 12 27 26 5 16 37 3 1 16 22 21 18 28 14 20 36 27 5 15 35 2 4 7 75 13 1 12 12 6 10 8 4 1 6 3 13 12 0 2 29 70 4 10 73 22 3 40 3 10 23 21 25 61 18 0 5 15 4 52 4 2 39 0 1 10 103 43 8 44 16 30 26 37 7 16 231 45 11 20 282 46 43 74 44 28 89 15 293 9 6 21 25 34 62 1 15 24 24 68 29 47 33 88 22 2 93 16 23 26 42 21 65 1 7 19 34 52 25 12 38 40 86 16 74 0 26 204 37 198 111 52 14 5 2 63 20 122 35 11 42 67 17 55 66 61 42 22 6 39 80 16 0 645 107 199 48 24 25 36 29 61 48 75 0 65 35 68 38 0 127 16 22 9 52 97 109 79 245 26 53 63 282 41 180 122 46 55 16 85 5 41 2 0 50 39 72 0 102 3 74 11 184 2 22 30 131 37 6 21 88 51 21 66 51 36 3 84 111 48 10 18 17 47 3 38 78 60 14 21 137 76 14 8 82 103 10 4 69 352 31 312 173 36 154 11 13 62 24 27 9 234 46 16 77 18 86 103 25 330 7 12 136 0 24 44 46 73 97 13 19 18 7 28 8 18 14 5 0 130 41 44 13 8 15 10 9 25 107 33 7 36 20 3 0 13 10 34 26 19 24 1 68 6 22 7 6 102 45 23 38 2 27 98 26 2 8 10 7 68 31 38 9 39 15 13 9 2 2 12 17 5 10 6 9 41 9 12 27 4 35 7 1 17 14 20 17 0 25 24 5 7 8 45 37 146 62 12 6 15 32 0 12 23 41 6 9 37 19 42 16 3 13 30 32 11 13 22 11 6 5 41 65 3 3 2 26 23 55 40 18 2 1 36 10 24 3 27 6 5 214 23 20 33 0 22 9 15 7 19 36 10 3 52 0 15 3 18 31 6 47 32 37 17 8 9 7 25 36 16 27 22 12 18 15 26 7 10 24 0 8 42 5 0 28 11 14 6 9 1 20 12 2 7 38 7 9 7 52 40 19 12 22 11 6 4 16 17 1 25 46 24 14 28 18 17 38 1 12 26 6 48 14 8 2 13 12 3 5 6 25 18 2 10 28 0 10 9 33 2 15 9 1 42 10 72 22 58 6 69 4 6 7 63 7 49 6 11 7 21 9 17 1 20 27 8 25 46 14 12 8 28 13 0 4 107 9 12 24 12 89 4 82 31 24 5 10 38 2 28 25 41 30 15 11 16 123 52 10 5 24 5 35 25 3 17 38 25 6 28 89 22 54 33 1 15 13 20 13 32 2 17 142 78 9 39 55 2 3 62 100 0 94 29 0 29 40 39 8 152 56 6 95 28 6 10 0 2 3 7 0 16 9 24 8 13 12 9 1 12 26 33 2 2 23 3 4 6 11 26 4 14 29 9 8 24 3 19 68 7 46 84 81 11 38 70 37 14 9 6 9 11 56 249 20 7 133 18 15 39 47 5 47 0 36 77 9 31 0 30 13 4 22 6 40 11 49 40 46 2 6 13 76 36 37 13 38 175 2 7 75 7 22 8 5 5 24 21 51 77 12 51 66 36 17 0 16 30 9 8 3 32 19 31 35 62 9 21 9 6 5 10 93 117 34 16 29 1 48 34 2 13 33 14 5 17 14 46 72 41 129 5 0 22 2 34 36 12 9 13 36 61 3 82 7 9 37 13 10 36 3 40 16 54 10 28 24 6 57 34 20 41 9 28 31 34 0 49 5 57 32 43 10 21 11 20 31 2 13 17 75 25 16 0 3 70 35 51 31 63 59 21 2 31 73 9 30 14 159 47 37 58 29 1 7 7 0 80 20 22 136 2 4 6 28 15 23 80 18 22 3 10 57 10 3 23 3 10 1 2 15 14 6 41 10 6 3 5 5 0 0 22 12 8 0 47 0 98 12 35 62 2 1 8 48 135 13 4 7 20 1
29 18 3 7 84 12 13 20 47 36 13 20 45 78 3 16 6 26 16 22 41 67 27 23 7 15 109 13 8 36 63 34 26 19 55 7 52 17 12 19 19 21 27 131 23 17 5 16 22 2 18 64 48 6 22 62 14 38 16 10 17 14 49 14 9 56 19 6 41 13 16 51 59 7 8 6 34 28 205 20 8 22 22 7 29 48 16 19 5 38 16 15 30 104 20 22 27 29 26 20 25 16 32 9 20 10 10 7 23 36 20 53 8 33 9 43 51 32 7 19 4 11 30 14 27 51 19 41 83 22 40 24 12 6 7 14 11 4 15 32 37 50 18 42 14 26 19 50 23 7 44 16 7 21 19 24 7 37 7 28 23 34 27 21 84 14 11 8 25 34 5 41 8 19 25 15 10 15 22 22 4 11 19 33 17 83 14 14 28 24 2 37 5 15 92 48 28 11 13 43 3 11 4 16 12 5 4 13 7 4 3 7 36 10 4 3 7 25 1 8 11 31 13 5 2 8 3 15 13 14 19 2 4 31 2 22 4 15 8 23 16 25 5 12 5 3 5 19 18 13 4 6 10 39 9 5 7 17 1 56 28 42 20 38 3 12 15 7 12 11 33 9 1 10 21 19 8 32 4 12 9 13 32 11 7 13 1 25 29 15 30 2 6 17 6 7 9 7 2 36 4 1 10 14 35 12 11 7 11 34 29 4 9 8 19 22 5 19 12 6 35 1 31 12 14 2 26 17 25 6 21 43 31 13 18 61 61 8 3 5 18 10 20 5 5 1 9 4 15 14 8 16 19 9 30 43 34 7 21 30 6 9 20 20 24 20 13 16 4 9 18 6 2 6 7 1 9 10 13 11 13 7 15 15 9 12 20 15 6 10 18 9 3 15 8 1 4 12 30 16 34 22 14 2 29 8 30 28 5 11 2 33 17 10 14 8 4 10 6 45 34 3 40 16 15 5 2 7 1 9 2 10 7 32 16 18 4 17 24 11 9 8 9 6 18 9 12 29 3 5 42 2 25 15 14 8 43 13 8 13 11 1 9 10 16 20 6 9 9 20 4 6 5 42 47 11 17 6 9 11 7 27 9 16 5 10 5 15 12 16 8 9 10 9 9 4 11 0 7 2 2 11 30 2 10 4 4 4 7 25 19 38 5 2 29 2 16 12 25 17 15 6 7 24 49 11 4 7 4 11 7 5 9 9 0 25 7 4 18 5 12 6 41 7 15 8 4 8 11 3 8 2 26 7 12 14 22 23 24 5 8 9 7 33 10 15 9 14 3 18 4 8 0 7 16 3 5 3 14 17 9 37 23 12 4 6 7 48 16 13 9 39 62 22 9 5 11 5 26 14 8 8 24 13 18 8 18 13 19 7 10 47 31 47 42 5 3 5 49 9 7 15 28 10 6 12 58 11 31 23 5 63 17 10 36 14 38 19 24 15 10 11 15 28 3 14 9 2 65 25 39 15 10 21 22 30 29 17 101 29 39 8 12 13 21 12 8 4 31 8 17 12 17 82 33 20 7 13 3 14 8 14 3 5 10 7 6 13 20 69 48 4 20 20 26 17 34 24 28 18 30 26 5 21 21 10 12 7 18 51 9 15 47 24 17 11 8 150 5 21 28 13 11 5 38 33 77 8 12 6 40 10 6 106 15 61 17 19 5 11 22 6 33 49 17 36 16 76 10 8 22 15 8 25 49 8 13 18 17 8 19 42 29 9 45 13 6 8 29 19 20 4 11 10 8 5 2 32 48 18 12 9 32 8 2 43 7 33 11 14 10 17 15 21 21 18 15 26 35 6 12 24 14 13 12 6 20 20 4 18 55 8 25 11 7 18 7 31 196 7 32 1 13 11 13 14 15 36 10 29 11 1 22 44 5 35 96 18 37 20 3 11 18 12 8 36 2 25 14 2 32 16 40 14 0 5 1 13 4 32 27 2 12 13 43 7 9 5 23 9 9 66 16 23 22 8 22 14 18 3 15 18 4 44 7 12 4 11 27 22 5 41 15 3 7 6 4 15 2 19 22 27 11 79 4 5 7 3 6 7 19 13 14 11 9 24 0 3 31 8 25 53 21 122 7 23 12 28 6 3 21 6 8 15 8 13 20 12 38 6 1 6 7 34 0 20 11 17 11 17 11 52 14 6 2 38 3 3 4 12 9 12 13 16 5 14 5 4 2 4 21 9 19 19 23 0 10 18 4 20 7 11 13 14 7 41 21 21 4 12 4 22 27 11 28 12 1 2 19 23
7 3 1 0 17 3 41 3 24 18 2 0 0 7 19 0 8 2 3 0 0 3 4 0 9 3 13 0 0 9 13 0 2 2 0 15 0 16 3 11 0 0 0 24 2 6 1 0 0 0 1 0 16 0 0 0 7 0 0 13 3 4 0 0 0 0 5 6 3 1 0 1 4 2 0 1 0 0 12 0 2 7 0 2 0 6 7 0 5 0 1 7 3 0 2 0 0 0 2 0 0 3 3 0 0 0 1 2 1 4 31 0 0 1 0 3 14 0 0 0 2 5 2 0 0 3 0 0 8 0 4 3 0 0 0 13 2 0 8 3 0 6 0 0 0 12 4 0 15 2 0 0 0 0 0 3 1 2 1 5 4 0 3 0 0 0 0 1 0 0 15 0 0 0 1 3 11 0 11 6 8 2 1 1 1 1 1 4 8 11 0 1 0 0 4 1 0 5 1 3 74 15 3 0 0 2 2 18 0 20 14 4 6 8 2 0 87 0 27 4 0 0 20 9 0 2 0 9 17 2 1 0 0 0 0 10 4 0 0 21 10 1 0 5 0 7 1 2 0 1 4 3 2 0 8 11 1 5 0 38 2 65 4 1 0 0 15 13 2 0 7 9 0 10 0 2 1 14 0 0 0 6 0 2 8 2 0 0 2 0 21 15 0 2 8 0 3 1 1 4 28 0 8 6 0 6 0 3 0 0 14 0 1 0 7 10 2 0 7 3 8 3 2 2 0 0 0 25 10 1 0 0 0 13 15 0 12 2 0 2 6 13 11 4 0 4 12 6 0 6 0 11 2 0 7 0 8 0 4 60 5 19 18 13 26 0 29 0 54 0 1 7 60 1 0 0 4 33 0 11 3 3 7 4 7 0 3 1 20 1 1 7 4 3 2 1 1 1 2 0 0 0 50 0 9 9 22 7 0 1 8 12 2 20 15 18 11 0 0 0 0 1 25 13 8 0 1 0 10 4 2 13 5 8 1 26 5 0 3 7 12 0 51 14 3 9 15 10 12 43 2 4 41 17 2 0 12 4 0 17 5 0 0 0 7 18 11 10 0 0 2 1 46 0 12 0 2 0 13 3 0 5 7 9 0 5 0 0 1 5 2 3 0 3 0 0 3 0 14 0 3 4 11 0 10 10 0 9 16 1 2 20 6 0 0 0 13 93 0 8 0 4 10 0 0 16 0 0 0 0 20 2 17 0 0 7 5 0 0 9 26 6 72 0 0 11 20 7 28 0 4 0 1 0 7 19 1 45 0 9 12 2 9 18 0 44 25 16 0 2 2 3 10 1 18 11 0 0 15 5 66 9 13 17 25 1 0 65 0 7 25 82 0 20 1 0 3 0 4 0 2 0 2 2 5 32 0 16 0 2 11 2 0 0 4 0 2 8 4 0 2 15 23 4 3 0 11 1 0 30 5 8 0 3 0 24 0 6 0 2 36 2 3 0 0 19 69 1 20 0 20 39 20 0 10 0 1 0 8 0 0 15 18 0 0 12 4 13 1 0 1 24 3 20 10 3 20 9 1 0 2 18 0 0 0 4 5 17 13 21 13 11 30 4 3 0 8 0 26 19 7 0 59 7 0 8 0 3 29 1 6 2 3 17 19 1 0 20 3 39 3 0 4 0 9 1 1 9 7 21 1 3 0 9 0 0 18 148 2 15 0 1 16 4 7 1 0 0 2 0 2 0 4 0 10 8 0 1 0 4 0 4 16 0 8 11 8 0 36 3 18 7 16 4 9 16 0 0 0 6 7 6 1 3 0 0 6 0 16 4 21 25 14 3 23 0 1 10 66 10 1 61 0 12 2 31 1 4 6 0 6 7 9 0 0 19 0 0 0 2 0 3 5 4 16 1 12 9 3 11 4 10 56 0 4 0 7 21 32 0 10 20 0 0 35 0 5 16 4 9 0 17 20 0 8 6 0 9 0 1 0 1 0 3 6 0 0 2 7 0 15 0 4 1 2 4 10 19 0 0 3 0 0 3 2 0 5 0 22 0 0 48 7 0 0 40 0 0 16 14 5 0 6 35 35 0 5 1 17 1 31 0 14 0 3 8 2 2 21 0 3 0 12 15 2 15 12 4 9 0 32 38 1 5 23 32 0 10 9 8 0 0 5 0 2 5 83 6 0 9 0 2 11 3 0 0 2 11 20 15 1 11 10 0 0 8 3 2 4 0 23 1 0 3 0 6 0 10 6 0 0 0 8 8 3 69 0 8 2 22 0 20 0 6 8 21 0 0 10 3
22 38 17 2 31 13 101 26 38 37 69 0 116 106 31 41 118 59 138 111 14 33 98 7 4 19 64 51 11 32 6 93 58 33 77 9 24 18 97 8 152 71 101 104 63 80 17 92 19 14 94 22 59 77 79 108 66 10 122 107 10 124 82 13 116 82 0 0 27 191 113 152 26 123 67 25 131 4 7 2 2 105 67 225 2 159 10 7 31 54 111 114 54 223 0 115 108 94 106 113 97 11 75 55 82 7 159 76 198 13 167 1 140 96 69 50 152 45 6 23 21 59 0 13 58 51 158 108 140 145 82 72 13 58 35 78 8 126 4 11 122 40 23 69 102 116 20 20 104 11 158 61 151 28 141 30 11 102 122 34 117 181 37 3 10 6 15 83 25 91 22 69 8 39 3 5 79 13 53 92 118 143 87 27 89 103 74 25 12 111 4 11 1 5 124 79 99 21 6 112 3 13 101 121 74 5 18 3 9 152 52 1 100 3 123 149 13 99 4 94 69 24 38 43 0 32 3 129 15 112 66 9 11 66 62 115 4 4 120 28 24 38 18 107 77 90 3 10 93 12 3 77 5 76 60 138 20 30 111 44 49 13 12 76 99 78 181 4 0 42 16 1 29 25 138 39 9 58 147 17 10 9 33 75 145 114 34 96 24 73 72 126 140 1 10 61 4 36 131 140 50 42 70 62 102 91 186 74 72 106 51 114 77 1 123 75 109 90 71 12 98 73 5 129 18 2 1 8 16 39 42 56 8 87 39 75 4 42 5 5 22 100 3 40 53 82 3 70 28 27 70 72 116 60 7 33 12 20 75 19 4 94 7 15 49 88 124 60 1 82 33 127 2 45 57 47 91 56 72 0 75 5 2 41 106 35 22 68 66 128 7 22 21 90 46 16 37 2 31 95 43 134 75 15 38 94 118 114 8 60 2 51 17 163 115 74 118 134 41 9 99 21 80 83 109 104 69 101 103 5 117 17 155 24 68 3 3 10 84 109 43 87 10 17 68 5 75 91 121 97 98 138 46 58 6 3 10 19 136 226 15 58 86 99 126 68 44 11 4 65 90 19 90 73 41 91 84 47 23 39 91 129 28 107 136 33 91 74 63 15 165 121 112 23 13 5 25 132 72 59 93 100 71 26 49 11 3 73 99 146 53 84 12 142 58 126 136 121 113 73 64 76 0 23 82 12 90 106 58 21 211 48 52 14 24 95 113 6 78 217 147 32 28 71 122 28 145 177 131 64 56 73 4 9 17 139 59 291 101 35 139 105 76 55 50 37 106 12 9 115 153 151 180 24 34 5 43 72 97 108 16 91 145 77 111 89 1 24 96 1 73 13 1 14 59 135 59 14 78 56 19 100 238 112 285 0 19 241 152 15 166 100 167 26 221 165 224 5 128 57 3 8 186 236 45 257 47 252 67 135 16 29 204 10 23 165 75 94 164 14 114 207 160 112 41 79 31 37 223 67 63 12 183 97 99 127 95 87 62 55 76 19 20 148 47 337 7 25 105 145 99 185 124 189 125 11 28 202 26 204 160 22 214 188 89 102 204 60 82 170 23 314 172 28 145 51 204 49 17 105 19 382 11 129 108 35 157 392 257 82 148 98 61 158 62 102 119 1 199 19 194 13 91 75 127 100 138 235 239 64 84 7 22 189 174 168 176 8 87 70 57 119 133 26 264 130 134 89 39 127 268 70 87 102 172 247 81 117 10 146 154 17 93 184 186 48 34 11 196 142 99 249 321 131 29 150 88 83 18 15 25 131 221 4 240 7 197 254 13 25 183 14 12 356 142 22 61 108 104 110 214 57 31 41 23 56 157 38 37 20 10 125 58 171 181 136 159 89 2 100 22 68 135 139 112 6 19 89 50 6 87 87 54 9 6 37 163 31 19 9 58 0 120 267 85 186 167 18 29 97 231 197 114 16 75 55 5 1 140 16 55 23 161 153 131 151 148 120 2 124 17 1 146 104 113 20 113 36 5 131 25 127 3 203 17 30 37 5 11 40 141 154 197 85 48 2 56 21 76 8 64 0 147 98 168 102 68 18 145 115 16 10 63 43 59 17 58 103 63 240 12 69 95 76 67 29 63 142 131 189 229 41 4 39 112 152 44 92 72 0 74 247 48 23 98 35 12 60 7 79 97 241 174 13 0 122 56 107 112 35 8 38 32 237 133 64 30 104 106 65 162 25 53 118 117 20 8 101 0 171 24 31 124 12 49 88 97 110 16 59 15 183 131 82 38 163 73 89 37 20
1 2 2 0 1 0 0 15 0 0 0 6 8 0 0 6 0 0 0 0 0 0 0 2 1 0 0 35 10 0 2 0 0 0 0 0 0 0 0 0 0 0 1 0 4 0 4 0 2 0 7 1 0 5 28 7 0 1 12 0 0 0 5 3 1 0 0 5 0 0 0 0 4 0 0 11 1 4 0 0 0 0 0 0 5 2 3 0 2 1 0 0 9 11 0 1 0 0 1 0 1 2 3 0 7 2 1 2 0 4 1 0 0 0 0 8 0 0 0 1 0 0 1 0 0 0 0 0 1 15 11 0 2 0 3 0 0 0 0 0 3 1 0 1 3 0 0 0 1 0 10 0 2 0 1 2 0 0 0 3 9 11 0 0 2 0 0 1 0 0 5 0 0 2 0 0 1 0 1 0 1 0 4 1 5 13 0 0 0 5 0 16 0 0 0 0 0 8 2 3 7 2 3 0 2 0 5 0 2 0 0 5 0 0 1 0 0 0 0 0 0 3 0 4 3 2 6 7 0 2 2 1 5 0 0 1 0 0 0 1 0 2 0 2 2 0 0 1 0 0 2 0 0 1 0 0 0 0 2 5 0 0 1 2 1 0 0 1 0 0 0 0 27 0 0 0 0 0 0 0 2 0 0 0 2 0 0 0 0 0 2 2 0 0 0 5 0 0 7 2 3 0 0 0 0 4 0 7 0 0 4 1 0 1 0 0 1 0 1 0 0 1 1 0 0 0 0 0 4 1 2 0 0 0 1 1 1 2 1 0 11 2 0 6 3 4 1 0 1 0 0 0 0 0 0 0 1 0 0 0 0 4 2 0 0 0 0 0 2 0 0 1 0 0 0 4 0 2 0 3 2 0 2 0 0 0 1 1 0 0 1 1 1 1 0 0 1 1 0 3 1 0 0 11 0 0 0 0 0 0 0 1 1 0 4 4 0 5 0 1 0 4 0 0 0 1 0 5 0 1 0 4 0 0 0 0 0 41 1 0 0 0 0 1 0 0 0 2 0 5 6 0 0 0 3 1 2 6 0 4 4 0 0 0 3 0 0 0 1 4 1 1 0 15 0 0 0 0 0 0 1 3 0 1 4 0 2 5 0 0 0 2 0 4 0 0 0 0 0 2 6 1 1 0 0 3 0 0 2 0 3 2 0 0 0 0 1 1 0 0 0 0 1 2 2 0 0 0 0 0 0 0 2 2 7 0 0 1 0 3 0 0 0 3 1 0 1 4 0 0 1 3 7 0 0 0 0 1 1 0 0 0 4 0 0 0 3 0 0 3 0 0 0 2 6 0 0 2 0 0 3 0 0 0 0 0 3 0 0 0 0 0 0 3 2 0 0 3 2 0 0 0 3 1 0 0 0 1 1 5 0 0 2 20 0 8 18 4 2 4 0 0 0 0 0 11 0 0 8 19 0 2 0 0 2 3 1 1 15 1 0 0 0 1 0 2 0 1 2 1 25 1 4 4 0 0 1 0 0 0 6 0 2 3 10 19 0 3 1 0 0 0 0 0 0 2 3 0 0 3 0 0 0 0 9 5 4 0 1 0 0 0 9 0 1 14 7 8 1 0 0 0 0 8 0 0 24 3 3 3 0 0 7 7 9 8 3 0 15 0 7 5 0 4 7 0 2 4 0 2 0 4 3 0 0 0 0 0 0 0 0 3 0 0 3 4 9 1 1 1 0 37 0 1 0 0 0 5 2 1 0 2 5 0 0 0 3 0 2 0 11 0 0 0 0 0 2 4 2 0 0 1 0 2 0 2 0 1 1 15 0 0 4 10 0 0 0 0 1 0 0 8 0 0 0 6 0 2 0 0 0 0 2 0 4 0 1 0 12 0 0 0 3 0 6 1 0 2 1 0 7 0 4 0 0 2 3 1 18 0 0 0 0 0 1 0 3 0 0 0 5 0 1 5 6 5 12 0 0 0 0 11 1 3 1 0 1 1 4 1 0 1 4 0 0 0 2 0 0 6 6 4 0 1 0 0 0 0 0 3 0 1 2 0 0 0 1 0 1 1 0 0 2 4 1 2 0 1 1 0 3 5 0 1 0 4 2 0 0 4 0 0 0 0 4 1 7 1 2 1 0 0 3 1 2 0 0 0 0 0 0 4 0 0 1 0 0 6 1 1 0 0 18 0 0 0 0 0 0 10 0 0 0 4 0 0 0 0 3 0 0 7 1 5 0 0 0 3 4 0 0 6 0 1 0 1 2 0 0 0 0 0 0 1 0 1 1 0 0 0
18 6 2 13 8 41 19 6 171 4 62 11 1 40 29 3 7 64 19 37 73 32 83 29 49 51 28 7 9 61 0 26 145 10 41 27 43 26 33 27 1 35 12 64 28 104 1 14 17 178 26 49 4 8 27 11 18 27 11 82 9 67 32 37 5 33 22 52 40 39 0 44 90 2 79 41 0 49 135 4 54 82 5 52 18 9 54 93 6 19 4 63 65 65 98 15 1 78 1 1 5 29 120 65 22 28 71 13 8 150 40 84 43 19 0 1 70 31 23 0 84 15 4 1 1 31 19 3 1 0 3 8 21 0 2 44 75 16 68 45 39 21 35 12 2 0 13 52 17 3 0 38 4 0 7 34 24 1 5 141 5 58 72 4 43 7 225 14 10 0 73 3 9 0 40 45 28 113 41 13 9 18 14 101 19 25 9 46 7 22 22 10 20 11 38 116 18 21 24 58 1 14 5 12 0 7 14 6 24 5 24 9 15 2 23 1 4 0 4 12 18 0 57 8 5 9 2 0 5 6 26 1 15 2 2 1 0 1 5 21 1 1 6 3 9 1 2 0 10 0 10 1 12 6 6 0 9 11 28 3 5 5 1 4 12 14 1 6 4 0 7 4 3 5 1 7 5 2 7 0 15 29 3 0 0 1 4 0 13 0 12 1 0 5 3 6 11 9 12 4 18 13 0 0 6 0 24 2 0 0 39 2 6 2 7 21 3 0 6 9 0 5 2 23 3 15 11 3 0 0 18 15 37 48 4 8 30 2 6 16 19 2 25 8 1 6 7 0 4 13 5 9 13 33 21 0 0 1 0 4 0 7 5 9 3 35 26 8 3 4 1 2 11 9 2 18 7 0 9 13 4 14 14 26 22 11 0 15 11 35 7 8 1 10 0 11 10 0 3 0 11 10 62 2 7 37 41 10 0 8 10 12 11 0 15 59 4 0 7 11 0 1 8 20 4 3 3 8 17 1 5 5 4 13 40 3 7 19 6 5 1 7 19 6 3 18 53 126 11 4 23 2 35 21 1 0 48 11 7 11 5 26 3 4 24 8 15 2 18 14 22 5 11 32 6 2 0 11 34 2 23 0 14 7 7 8 1 33 54 41 10 1 4 59 2 21 7 0 0 29 3 6 9 9 30 17 33 4 0 5 0 26 44 14 56 0 8 84 14 6 13 5 14 16 0 8 2 6 10 27 8 13 1 16 0 0 5 4 5 4 17 1 4 4 0 0 14 2 12 13 5 9 0 7 25 12 10 11 36 1 36 27 26 2 6 30 2 10 30 0 0 0 19 2 1 2 64 9 8 7 14 23 10 8 4 11 15 41 0 8 31 4 3 31 38 11 9 23 46 2 72 14 6 3 27 42 16 14 55 78 39 49 86 0 12 0 1 16 0 0 15 0 22 2 25 21 62 0 13 6 17 2 75 31 0 8 4 0 50 9 105 6 89 48 0 19 20 9 51 80 0 87 6 22 6 22 42 30 13 17 3 43 2 4 13 54 147 68 24 47 13 9 4 20 14 21 6 18 13 18 2 15 17 12 0 21 34 9 8 9 6 71 29 10 7 28 11 16 70 3 66 94 13 10 80 8 10 0 23 1 4 16 23 6 21 2 22 42 12 58 15 12 0 2 10 76 0 7 25 18 49 34 6 16 9 33 9 117 10 65 42 17 8 50 166 13 3 52 7 8 14 13 5 20 0 85 3 20 21 37 107 24 22 16 172 44 4 19 7 0 21 6 129 33 16 11 13 3 2 17 27 0 11 8 9 6 36 7 0 43 45 2 2 34 2 30 15 51 61 51 30 18 1 0 72 12 10 42 21 3 7 0 0 19 0 12 3 1 18 14 18 5 0 0 20 16 10 9 0 30 4 0 25 9 3 8 5 70 15 104 5 14 1 5 0 9 2 34 19 12 3 0 35 45 70 8 17 0 4 6 32 4 9 21 29 3 46 12 0 36 11 50 3 0 46 8 0 11 34 14 9 12 11 41 12 11 14 26 0 16 10 5 2 7 3 70 13 8 1 2 3 19 5 2 1 0 6 8 14 20 3 59 37 6 7 11 9 16 16 25 21 0 31 0 22 6 4 0 16 2 3 4 3 0 13 83 8 18 51 2 9 5 19 59 0 12 11 0 10 9 2 26 7 6 21 6 13 12 9 60 21 42 5 3 25 6 3 17 124 26 24 11 33 14 0 1 3 0 8 8 35 74 11 16 0 12 0 9 11 26 20 8 0 3 10 12 11 0 17 11
64 39 59 50 74 77 19 13 69 83 53 62 50 55 81 53 93 16 26 68 59 62 67 57 69 86 63 73 45 81 55 92 25 76 81 44 98 74 67 37 48 70 92 89 74 78 64 24 43 47 36 74 83 44 4 36 42 71 54 86 82 78 82 3 61 82 108 13 52 46 63 73 54 75 42 74 86 89 62 82 50 18 74 98 63 70 16 77 59 62 67 76 64 70 84 104 69 45 63 76 85 61 20 48 83 88 23 37 91 79 84 83 85 84 102 68 74 28 24 55 73 60 46 66 84 66 52 71 94 14 19 67 62 77 68 69 80 79 74 62 46 84 69 62 79 45 70 73 24 64 50 75 76 76 75 79 49 61 54 61 63 76 55 68 32 69 67 74 70 53 93 93 59 57 67 30 79 6 61 40 81 94 67 90 68 48 65 21 56 71 83 46 66 69 76 4 50 68 67 79 84 43 64 102 89 82 81 100 94 87 95 43 107 62 80 96 75 81 85 42 70 82 65 93 42 83 89 40 55 80 98 82 83 70 82 59 82 77 68 97 91 12 86 96 77 101 37 79 113 99 85 77 70 75 83 134 65 43 76 39 109 66 84 80 47 90 109 85 108 81 83 94 75 101 25 31 91 68 38 87 82 67 52 120 105 83 90 89 78 26 87 90 69 73 64 100 86 79 40 99 99 85 88 109 75 87 99 77 55 62 48 58 79 77 35 45 93 129 95 89 34 65 92 93 103 125 99 110 105 89 69 113 104 76 85 55 70 92 64 80 46 64 105 65 76 109 14 90 40 100 19 97 103 90 22 57 103 58 99 69 97 25 85 61 75 61 2 98 49 97 64 77 100 37 85 58 61 88 67 77 110 89 99 73 81 95 58 109 81 57 92 57 78 91 82 106 38 46 80 89 71 81 83 87 54 33 46 101 85 91 74 91 91 103 33 71 80 90 95 87 118 89 101 60 64 91 99 92 49 66 71 86 62 107 114 100 96 53 98 74 71 104 83 101 83 115 73 40 78 66 93 67 82 43 84 85 90 48 91 105 100 99 98 15 26 88 89 73 73 90 53 64 78 32 71 72 82 71 81 94 31 32 55 41 92 113 81 101 102 120 96 53 104 54 70 74 91 82 85 85 63 76 127 96 105 84 101 82 89 92 93 68 89 69 17 70 61 106 54 72 93 82 84 66 95 39 88 95 106 66 92 84 55 107 76 102 97 96 94 70 82 58 52 93 104 51 69 87 28 58 39 85 91 90 74 72 73 85 116 45 87 59 78 25 93 101 73 10 77 80 121 38 91 81 73 56 96 89 94 97 92 108 99 74 69 125 78 91 74 92 97 50 79 82 39 75 36 35 114 92 103 85 55 103 90 91 78 112 92 81 87 91 11 50 112 67 68 81 54 69 82 79 60 44 82 78 90 84 13 14 67 24 88 82 67 75 116 26 30 78 83 79 97 60 97 67 12 95 104 68 40 97 22 88 92 95 74 75 66 82 80 40 41 79 86 37 94 105 106 78 74 67 52 85 23 74 80 91 86 103 73 98 104 101 20 76 91 108 106 90 98 119 75 85 71 78 81 57 90 91 96 46 69 64 102 53 53 75 109 79 87 66 98 43 89 56 65 104 89 88 69 122 81 83 33 53 102 102 96 89 102 77 76 95 77 72 70 96 38 21 96 87 69 37 50 99 88 90 91 65 68 64 98 75 74 60 88 86 96 66 88 56 72 69 94 60 69 51 82 88 90 55 94 86 53 23 36 96 56 84 105 33 88 81 60 31 84 52 36 14 99 72 102 64 73 84 47 74 77 88 96 71 62 70 71 80 91 64 75 52 100 73 43 79 19 98 86 64 113 94 54 91 110 49 86 71 86 80 87 19 62 28 58 34 102 119 61 73 69 24 93 87 97 83 75 56 59 98 70 75 83 76 67 72 2 85 30 100 70 82 80 73 92 70 49 33 87 61 69 25 55 90 74 55 67 78 107 92 97 73 73 34 31 89 78 80 119 81 38 76 49 79 108 56 91 88 56 66 31 81 53 83 94 67 40 85 89 89 50 102 81 8 79 107 49 51 53 41 54 33 61 71 72 74 26 83 87 66 102 92 76 65 71 92 71 69 89 34 71 69 76 72 19 77 99 14 36 67 46 69 46 85 21 71 78 96 64 82 55 76 113 28 62 12 82 89 79 56 53 83 68 41 80 96 81 74 26 44 62 74 75 0 27 84 68 57 61 70 92 93 67 66 102 82 65 77 18 85 20 52
0 0 0 0 4 0 0 26 2 0 1 0 0 11 18 1 2 4 1 0 0 1 0 0 3 0 0 0 5 0 0 2 0 0 0 0 0 3 8 7 1 4 0 0 6 1 0 18 0 0 2 10 0 3 0 2 0 26 2 0 0 0 0 0 0 0 0 0 1 9 0 5 5 8 0 0 2 0 2 0 0 0 5 0 5 9 4 0 2 33 1 6 2 0 0 1 0 0 4 0 3 15 0 0 0 6 1 5 1 0 0 0 14 0 4 0 0 0 1 1 0 5 0 0 0 5 1 0 5 0 2 0 3 0 4 0 1 1 4 0 0 1 1 9 0 0 2 0 0 3 2 0 0 6 1 2 3 0 17 1 11 0 6 0 26 0 1 0 6 1 0 14 0 3 0 0 0 0 8 0 7 0 0 4 0 2 8 0 0 2 0 0 1 0 3 9 6 0 0 3 35 4 0 16 5 0 0 0 0 14 3 8 7 18 3 24 10 0 12 0 2 13 6 76 0 0 0 0 0 15 48 0 0 1 4 0 5 13 3 0 0 2 1 1 0 1 0 3 0 0 7 0 0 10 2 9 18 0 17 0 8 8 0 0 35 10 43 5 0 60 0 0 3 22 25 0 10 0 14 10 0 1 20 11 45 0 0 0 0 0 4 0 0 9 7 0 6 8 0 0 2 0 1 25 20 17 9 76 2 0 3 2 74 0 388 1 0 0 16 25 13 0 0 30 0 68 0 0 0 20 0 0 26 14 0 13 25 32 0 7 1 3 17 0 7 7 0 0 0 81 1 0 27 1 0 0 2 0 0 0 11 2 0 0 34 0 6 0 0 1 0 7 0 11 5 0 36 0 3 0 1 0 0 0 8 7 0 16 0 18 0 6 29 16 0 16 0 15 0 10 8 0 0 0 2 13 5 0 2 0 0 0 0 7 0 1 0 12 31 129 1 0 2 0 1 0 0 0 19 1 0 0 0 45 0 0 15 4 2 8 1 12 0 2 0 23 8 7 0 28 10 0 10 0 4 0 0 8 76 3 0 32 0 5 25 0 6 0 0 16 6 0 154 21 0 4 10 2 0 0 0 0 10 0 7 0 0 24 0 26 0 10 1 0 0 3 0 0 0 0 11 3 5 0 4 109 0 1 1 8 0 0 0 118 0 0 18 18 5 1 0 0 0 0 6 130 3 19 0 0 0 10 3 3 0 0 3 4 6 4 2 0 17 6 6 3 0 3 1 0 4 1 0 0 0 0 3 36 17 0 1 0 2 1 5 3 0 20 2 1 0 32 9 9 7 17 0 5 0 18 7 20 0 0 42 0 14 0 3 0 2 0 0 21 0 10 1 3 21 2 0 4 0 17 0 6 54 1 2 0 0 7 0 8 7 0 0 0 2 59 0 7 4 0 0 0 0 0 0 3 0 0 13 1 0 4 8 29 3 0 0 19 5 0 0 0 1 8 6 0 2 0 1 0 0 11 38 0 0 11 9 0 0 0 1 1 17 7 2 5 1 2 0 0 0 8 6 0 3 4 2 8 0 0 1 30 16 2 1 2 6 1 0 1 0 15 9 1 0 0 0 3 0 0 25 0 0 8 6 24 0 0 8 0 0 0 0 0 0 3 8 0 0 3 244 1 6 0 11 0 0 46 0 4 2 1 0 4 0 0 83 6 4 0 5 2 0 0 0 0 0 0 0 5 4 8 19 0 8 16 12 0 19 8 3 0 0 0 3 8 2 0 7 0 11 0 0 3 0 0 4 0 0 0 6 12 2 1 0 18 0 3 11 11 0 4 5 3 6 0 0 1 0 0 7 0 1 34 0 0 0 88 20 25 15 1 1 3 1 3 0 11 0 0 16 9 5 3 0 0 3 0 0 0 0 0 0 1 0 0 2 4 12 9 7 0 5 0 7 4 0 2 3 9 13 0 0 0 57 3 17 4 0 0 15 0 16 1 0 0 9 0 44 9 0 0 0 7 2 9 6 6 9 12 4 1 1 0 0 3 4 2 3 0 1 0 11 0 0 3 0 13 0 0 1 2 0 0 5 7 0 0 3 35 0 8 0 0 5 22 4 14 3 0 0 14 0 4 2 2 11 0 1 0 1 0 0 0 1 0 9 5 10 9 2 0 0 1 2 0 0 0 38 0 2 3 14 0 4 0 10 13 27 3 7 1 4 0 0 8 0 0 13 0 1 0 4 11 0 10 0 1 0 9 36 4 6 106 0 0 1 0 2 20 0 3 0 25 0 0
17 1 19 1 9 5 2 6 40 2 0 18 0 5 1 8 14 0 3 0 2 8 0 7 14 13 6 2 6 0 0 1 9 7 4 1 2 1 2 2 0 2 0 9 0 2 7 2 5 2 2 0 2 6 1 10 16 15 1 3 1 2 0 6 0 10 5 4 13 3 0 4 2 0 0 6 5 3 21 22 10 0 1 1 2 5 0 2 5 13 3 4 2 2 17 4 14 19 2 2 7 22 1 3 9 0 8 2 0 14 7 4 0 5 0 6 4 2 5 7 3 4 11 8 14 2 2 5 30 0 5 3 14 3 13 3 0 4 4 5 5 5 8 8 0 4 11 6 1 4 4 0 0 5 16 7 17 2 2 3 0 17 6 10 7 8 2 0 5 9 3 6 4 6 18 1 19 1 14 5 6 7 5 4 2 11 8 12 0 4 9 9 10 5 32 0 5 35 7 1 13 15 1 2 10 7 3 2 5 10 4 7 4 3 6 3 13 3 24 7 14 7 32 5 3 6 3 1 2 5 3 28 0 24 1 10 9 2 7 6 3 4 4 19 0 2 8 13 19 15 7 0 2 1 7 3 8 19 6 2 1 1 0 3 4 1 7 6 5 8 29 14 4 2 9 0 5 14 0 3 1 2 10 2 1 11 5 2 16 0 1 2 2 12 3 13 5 18 3 3 6 1 14 0 2 1 5 3 3 1 2 1 1 2 1 2 4 20 12 19 1 0 1 8 1 2 11 0 20 3 5 3 8 1 13 2 17 14 29 3 1 20 3 3 3 1 12 3 2 1 4 4 9 1 2 7 17 4 15 20 11 4 12 8 6 12 0 2 1 6 2 5 5 11 4 5 24 1 2 1 16 29 14 1 8 4 7 5 10 3 6 2 2 2 3 12 3 10 12 10 1 0 0 10 1 5 12 2 6 3 18 2 16 11 3 1 1 8 14 36 8 1 18 3 0 5 8 8 1 9 11 10 8 1 3 15 10 6 10 1 11 2 3 4 24 15 1 9 2 6 6 0 2 4 16 14 4 9 3 5 2 9 3 5 3 6 10 6 0 33 2 7 2 7 11 7 4 15 6 0 2 2 4 17 1 22 1 7 2 13 12 4 0 0 9 2 31 26 3 26 10 3 11 5 2 21 2 12 7 9 2 12 10 6 10 5 28 22 2 2 12 12 8 20 4 7 15 0 5 2 0 9 19 7 14 3 1 16 1 10 14 7 7 3 5 2 16 6 11 0 1 10 2 6 2 1 1 2 5 9 21 26 10 19 0 16 3 13 20 1 7 5 7 10 0 6 15 6 1 0 20 48 0 2 9 11 19 23 17 12 2 2 12 10 0 16 14 5 19 12 6 1 4 12 5 6 5 1 6 1 12 10 16 1 8 0 1 8 29 14 3 6 12 3 2 7 4 6 7 0 2 13 4 6 4 8 0 26 1 4 7 10 2 7 14 10 18 6 3 32 12 5 4 3 13 18 2 10 0 9 14 3 17 4 6 5 19 3 9 1 1 5 0 4 2 4 15 1 3 1 0 12 1 8 0 5 9 2 14 10 3 6 9 8 22 14 1 13 18 2 16 2 13 1 0 5 5 3 29 32 21 1 26 3 4 10 2 29 0 4 2 1 9 10 4 3 6 6 21 14 1 18 18 12 0 5 0 15 0 1 35 4 0 3 1 30 47 8 7 0 0 33 2 7 14 2 13 2 1 0 7 12 6 10 4 0 0 11 4 6 12 1 6 14 4 1 14 1 0 8 1 2 3 16 0 16 10 7 3 0 0 1 3 7 7 0 0 2 23 0 6 34 7 3 6 0 3 29 8 2 11 42 3 3 0 1 1 4 11 9 22 18 5 3 12 4 4 9 7 2 4 20 12 17 6 11 9 24 2 11 0 44 6 2 1 1 3 7 7 2 9 6 8 1 1 1 4 23 7 15 15 6 2 1 4 5 6 4 10 2 3 9 0 15 2 6 9 2 17 8 17 9 2 8 7 4 5 16 4 3 9 5 3 0 2 6 4 0 1 9 0 4 1 5 0 6 3 1 5 4 2 0 0 10 6 12 3 5 1 1 1 19 0 3 4 9 0 2 3 11 1 0 9 3 4 21 2 0 6 2 8 3 2 2 3 4 5 15 2 0 0 0 1 1 5 0 5 10 2 3 18 30 2 10 1 1 4 2 6 9 8 6 1 3 11 0 7 5 6 4 5 19 3 4 15 1 2 1 0 5 1 1 2 9 9 0 15 19 0 0
1 1 4 0 2 6 2 10 2 6 18 1 0 26 2 15 10 5 9 15 5 0 2 1 17 25 5 19 18 12 0 4 28 3 5 1 84 7 0 0 0 2 8 13 16 1 1 0 45 5 0 43 3 0 5 0 24 1 7 13 5 15 16 3 4 24 12 10 0 5 0 8 1 2 24 0 0 14 9 2 0 2 2 34 0 2 78 4 1 5 3 0 1 1 11 7 16 4 8 8 2 0 1 0 0 5 0 0 14 3 0 9 2 2 3 9 19 6 0 0 28 0 5 0 0 10 1 0 0 5 0 1 3 0 7 10 8 13 46 3 4 17 2 0 9 6 1 4 0 5 0 14 0 2 17 2 0 0 4 5 5 0 34 2 7 0 0 15 12 1 78 5 5 3 3 2 0 4 0 3 3 5 33 13 2 0 0 1 0 27 4 4 2 5 10 0 0 8 1 9 48 5 16 0 0 6 6 6 57 37 33 9 16 0 5 0 1 0 38 0 7 17 12 52 0 4 1 8 12 1 12 13 60 9 26 4 0 2 0 32 13 0 2 0 8 0 2 27 33 4 15 11 25 14 4 0 27 56 14 5 18 10 3 2 8 1 42 2 6 13 8 2 32 23 0 9 2 3 2 0 1 1 2 0 31 42 4 0 39 13 1 29 4 10 4 2 6 23 3 6 315 28 0 0 1 6 17 11 0 0 3 8 9 0 0 3 1 14 3 4 3 15 13 4 11 27 2 11 2 10 0 14 9 3 9 3 23 5 9 42 14 116 32 0 3 0 4 1 38 9 6 37 35 7 1 0 4 0 4 9 8 0 2 8 36 37 31 5 16 4 0 11 66 4 0 5 0 2 8 21 2 2 8 5 4 0 3 14 11 7 2 7 5 32 0 11 5 4 5 0 8 6 8 0 0 1 4 0 5 0 8 0 0 0 13 10 5 0 4 3 2 15 3 264 0 0 1 2 4 15 9 5 11 34 1 1 7 9 2 0 0 5 4 0 0 7 6 0 14 43 52 7 27 12 0 3 33 9 4 0 37 1 14 0 28 46 8 0 39 2 5 10 1 31 0 3 1 4 6 1 0 3 7 0 7 19 59 21 1 22 17 7 6 6 10 7 21 0 0 3 3 10 7 6 0 43 2 7 23 2 6 9 2 16 5 27 24 4 0 2 5 0 9 0 11 6 1 7 2 66 9 16 3 0 3 9 22 1 0 0 3 5 16 27 0 5 44 23 0 13 25 5 5 3 11 1 37 39 2 2 24 6 57 11 0 6 6 13 2 0 28 9 3 3 0 17 6 5 3 17 6 12 9 17 38 7 39 0 0 0 0 3 27 7 0 10 14 7 37 1 18 2 0 4 0 7 41 25 10 3 1 7 2 3 2 4 1 24 0 0 12 9 4 19 7 37 0 9 3 1 1 2 20 3 10 11 0 7 1 8 5 23 50 8 0 1 1 43 38 2 4 7 0 12 0 15 24 10 10 21 0 0 15 1 35 46 4 9 5 18 44 8 0 0 0 2 8 3 6 4 6 50 8 14 1 2 37 0 7 2 11 11 3 1 85 15 0 1 10 1 19 5 0 7 10 8 1 46 129 0 0 34 4 17 89 6 5 5 0 7 9 3 0 21 3 50 1 5 0 5 17 18 3 0 23 7 21 20 3 6 8 4 1 11 24 1 3 4 0 3 30 9 5 32 1 31 0 18 3 6 17 0 6 22 5 2 7 3 2 2 3 8 6 5 0 16 1 0 9 10 1 1 0 2 6 52 10 0 1 20 4 2 3 44 7 11 17 4 47 0 16 2 3 1 2 10 1 8 0 26 0 22 1 1 0 13 18 0 0 0 9 1 1 0 1 0 3 5 13 2 0 0 26 4 12 0 1 6 13 5 3 3 7 0 3 3 17 3 13 15 7 13 3 1 0 13 16 0 0 5 12 5 31 6 11 8 58 6 50 12 8 0 5 0 10 14 0 7 0 7 0 0 7 6 6 28 16 0 4 4 13 5 44 15 1 8 0 3 1 12 23 0 6 0 9 9 9 4 28 4 0 0 1 4 9 20 8 0 15 10 0 8 33 12 4 4 2 3 15 0 132 54 45 44 1 0 1 83 18 2 1 16 4 2 18 11 6 0 5 10 54 12 5 4 3 82 3 33 4 5 2 22 0 0 4 23 1 4 14 27 0 27 4 2 0 1 3 38 12 0 7 3 16 62 0 10 3 30 11 1 7 13 0 4 0 10 2 20 6 40
0 32 31 29 15 14 26 6 37 23 10 8 14 15 19 61 29 18 11 3 5 31 40 11 32 8 12 33 28 16 33 68 24 5 16 3 45 11 12 36 17 26 6 2 1 41 2 10 12 31 52 25 30 40 14 3 2 28 111 10 17 10 7 5 99 58 41 32 8 55 10 16 2 80 2 8 34 47 3 40 37 75 46 4 31 3 5 16 62 14 117 8 27 23 27 25 61 9 15 16 50 42 10 118 37 55 22 0 17 30 32 28 67 33 32 7 8 35 42 2 25 10 16 96 40 76 8 27 6 3 5 63 22 32 35 68 13 57 53 90 9 13 25 33 8 68 7 36 19 67 52 56 2 68 43 7 32 10 27 39 38 9 2 0 4 44 46 8 21 10 5 44 78 72 40 27 19 50 33 67 67 99 19 62 10 43 7 39 23 45 74 30 21 29 79 38 24 15 0 74 19 32 1 15 61 82 43 40 13 36 50 12 5 8 43 28 17 48 10 35 64 44 11 8 29 71 13 47 33 137 11 157 6 21 5 15 35 23 8 31 8 31 70 77 53 43 58 25 8 9 16 18 39 49 26 72 85 56 63 6 27 36 37 36 55 13 14 20 69 124 78 51 21 38 4 9 57 2 46 72 55 7 8 42 79 4 42 18 15 46 46 9 15 13 9 7 33 75 14 9 37 1 4 17 22 24 62 24 105 29 58 14 7 86 2 22 40 14 8 6 28 32 11 21 2 29 48 15 38 156 50 29 14 59 32 30 68 34 44 6 20 37 101 0 126 9 18 54 45 8 58 6 28 11 74 3 3 98 2 35 46 3 3 34 10 6 28 83 84 1 71 117 22 40 6 18 54 62 17 41 21 18 67 38 99 50 48 31 41 117 71 24 9 43 52 16 16 41 23 17 37 8 33 18 104 181 35 23 143 38 13 47 37 92 14 11 11 18 7 33 3 6 51 119 54 103 10 49 91 70 12 65 86 0 14 11 11 25 32 26 79 50 23 54 3 47 61 33 90 73 5 88 17 3 38 15 41 27 77 34 59 17 61 68 1 32 35 10 3 15 62 43 52 52 77 43 90 54 27 16 0 86 35 131 12 39 5 4 8 19 9 19 16 2 120 52 10 29 20 20 7 147 38 19 40 124 38 15 81 4 6 7 143 26 65 58 34 13 2 24 0 4 6 35 68 111 20 5 55 49 15 41 14 9 14 11 60 61 13 118 33 97 59 1 4 26 10 76 64 11 59 6 80 107 22 115 64 48 17 94 5 32 10 8 57 34 79 165 6 82 84 87 68 26 52 41 6 12 17 102 23 6 5 37 55 22 28 20 107 12 9 3 28 41 15 108 102 1 18 19 68 39 11 4 27 24 10 87 31 98 30 35 24 63 5 117 77 73 22 0 5 48 49 24 5 0 66 59 63 5 35 31 51 20 45 65 53 4 23 4 92 30 18 93 28 15 69 20 20 30 64 12 10 6 0 41 19 16 7 9 2 64 13 93 39 1 102 2 74 44 27 74 53 9 21 49 138 13 43 0 1 4 54 29 67 1 95 138 0 6 22 8 60 47 16 13 31 3 11 81 20 30 12 1 13 52 89 1 32 9 38 79 30 80 57 5 28 1 5 40 16 42 40 14 50 38 50 109 73 32 45 14 6 48 17 36 34 4 3 37 75 40 21 64 14 1 0 16 83 5 38 63 36 11 5 57 39 0 103 85 10 2 0 14 7 51 101 8 24 13 45 27 8 41 68 72 2 0 14 27 54 58 3 19 129 6 24 28 45 12 43 6 28 74 72 18 18 11 7 18 31 8 27 41 88 73 49 94 68 21 12 42 21 23 82 31 54 6 42 3 40 36 40 20 36 56 19 10 57 5 13 32 2 26 66 11 3 8 23 72 24 10 6 67 27 113 50 58 15 78 18 55 6 73 15 157 16 147 22 45 4 72 43 138 66 72 46 6 7 151 6 20 9 40 16 150 6 104 9 8 72 65 47 9 9 22 106 53 27 78 22 13 18 47 80 50 73 55 56 36 55 14 48 36 27 3 60 81 69 30 4 7 9 34 41 24 61 98 11 7 13 91 17 1 92 6 149 7 16 107 23 47 37 30 46 27 30 7 22 83 96 145 81 9 114 15 7 81 18 31 34 35 29 34 18 36 13 49 16 104 33 16 94 100 11 85 34 12 8 3 13 0 20 30 8 6 68 69 75 11 40 1 5 1 170 48 72 35 54 3 18 10 0 81 5 13 2 12 57 22
42 31 32 27 40 38 35 14 42 34 20 45 29 32 44 13 27 50 27 43 39 24 15 27 35 37 36 48 31 31 48 31 31 57 37 42 36 6 42 20 38 13 28 27 25 24 20 48 28 32 11 38 44 19 29 35 35 20 21 42 31 33 32 40 56 45 23 27 4 25 6 12 0 0 19 20 29 12 8 18 31 49 29 31 39 13 13 27 59 30 9 33 30 39 3 27 38 44 10 25 59 16 32 21 26 35 53 34 27 10 23 24 16 27 23 33 31 41 27 9 36 39 27 49 34 22 19 37 25 22 33 24 13 32 37 33 20 14 39 24 30 29 31 55 43 1 19 32 38 54 39 51 34 32 15 21 31 32 11 8 5 23 40 31 40 36 22 28 41 19 28 15 23 18 45 48 46 31 21 45 9 15 38 23 32 7 29 58 27 14 34 39 29 31 44 17 50 18 20 55 6 71 29 60 60 59 58 69 85 14 74 62 70 37 16 46 6 44 89 19 82 114 4 26 73 66 63 36 63 112 47 18 44 96 72 63 39 90 66 62 59 51 67 72 49 22 43 62 37 67 27 89 62 76 55 23 69 64 63 87 69 95 50 92 43 82 11 12 88 19 47 26 77 68 69 48 52 39 64 52 46 15 76 5 44 47 66 33 56 95 69 61 25 41 27 73 73 13 57 79 61 2 32 27 129 71 44 90 50 48 64 53 12 67 0 40 73 14 45 22 29 97 77 36 59 72 45 91 45 100 99 94 15 25 32 58 74 8 86 79 53 20 65 60 51 30 28 39 53 28 68 64 53 39 76 71 53 50 58 61 65 69 64 71 77 56 20 73 19 32 84 59 95 51 40 43 39 17 80 67 14 106 49 72 26 116 74 58 62 2 31 70 78 69 37 49 76 111 74 26 84 41 73 46 105 85 73 93 72 84 108 82 46 9 42 59 68 30 90 93 137 98 66 124 78 122 90 65 16 99 107 62 79 77 82 55 111 102 83 91 61 57 71 59 46 33 104 24 105 85 139 32 57 103 37 61 54 42 61 17 58 67 98 77 74 51 63 60 84 98 68 85 22 131 111 38 33 22 81 65 96 57 71 19 104 95 92 88 83 11 32 80 16 94 79 101 95 29 76 60 41 39 94 80 52 12 71 85 53 94 77 110 48 74 23 79 72 73 100 94 70 73 113 97 117 5 80 54 116 88 109 57 79 69 105 81 33 117 95 28 20 97 85 87 17 44 70 26 51 81 95 81 91 63 72 81 71 18 10 36 42 50 66 111 80 86 82 100 129 79 101 68 13 10 74 47 73 105 65 59 70 44 83 64 89 8 91 65 24 98 39 109 92 62 88 11 60 81 59 66 98 35 37 91 45 6 62 93 79 79 66 72 51 52 45 94 21 72 101 103 55 117 66 129 55 75 114 58 118 56 93 37 55 14 74 41 73 75 113 91 61 105 107 58 55 41 19 42 86 87 10 59 30 80 2 58 70 91 96 98 98 55 111 14 121 59 66 66 75 80 76 103 117 70 103 115 109 63 89 55 90 89 4 60 160 74 135 92 145 107 120 47 30 39 55 39 83 124 73 73 18 91 79 75 83 59 64 85 47 7 89 85 62 64 69 60 21 106 109 146 6 103 121 66 61 122 82 68 22 108 89 28 102 26 90 117 85 108 46 90 44 46 119 46 40 28 123 76 55 81 79 76 85 108 38 79 50 74 121 40 44 59 102 55 130 66 68 85 0 79 24 84 45 33 122 103 95 106 112 73 95 74 100 95 47 145 107 97 82 119 40 87 85 61 46 85 60 54 152 70 16 18 83 91 18 100 71 9 24 56 91 65 44 53 72 46 114 171 55 9 82 35 73 18 76 87 50 57 99 91 62 89 72 71 70 60 80 3 75 20 66 58 18 19 74 80 34 94 11 70 60 82 57 54 3 43 87 78 13 77 64 104 78 84 51 54 71 64 75 70 87 49 82 22 114 49 31 82 35 23 14 73 50 15 52 74 74 88 83 44 96 43 64 105 76 93 20 87 25 82 39 93 58 78 56 72 71 87 80 18 56 86 44 80 134 82 60 63 58 86 81 64 131 62 59 36 63 80 100 65 105 44 106 118 74 80 51 144 128 91 41 103 60 115 66 53 71 110 91 81 101 105 89 90 104 83 52 84 81 131 57 75 66 54 18 95 40 45 82 56 115 101 74 49 62 89 90 89 68 48 75 65 102 45 71 60 94 72 55 92 70 55 89 72 75 60 98 69 74 75
100 26 160 66 110 46 22 180 48 189 78 68 62 119 155 112 75 51 161 142 154 64 46 55 152 130 52 296 50 178 34 88 15 68 76 91 351 96 63 122 185 73 48 145 87 41 127 111 69 29 79 101 186 41 82 62 43 23 81 90 74 81 181 39 27 138 193 116 145 109 73 27 17 73 173 120 93 26 27 298 24 62 53 64 146 163 39 174 44 81 127 85 19 140 46 109 104 13 117 84 133 28 9 188 21 164 41 84 387 30 94 103 125 53 183 186 101 36 96 135 178 95 252 114 63 87 89 109 104 233 65 140 103 89 89 152 21 128 73 35 87 131 101 62 66 93 72 107 33 125 467 30 129 195 204 14 241 99 141 174 131 52 149 134 108 97 50 69 69 34 95 48 207 161 134 112 40 80 85 40 81 47 70 38 189 111 70 91 40 85 30 24 59 106 32 67 72 106 34 20 183 41 23 67 102 143 50 140 47 115 53 79 76 71 71 241 112 90 112 37 55 187 53 52 124 143 183 68 131 178 34 64 44 71 137 84 129 110 116 45 180 43 161 187 157 111 130 102 77 87 56 245 82 75 81 172 62 67 111 106 61 54 143 59 82 60 106 107 56 131 76 81 52 90 84 119 79 27 32 158 161 402 66 29 86 103 4 39 101 26 52 115 201 77 124 123 83 116 242 71 130 140 83 135 50 13 183 59 114 214 78 107 60 96 175 51 86 96 169 63 64 100 85 140 159 143 111 17 117 94 29 42 114 60 34 18 81 349 60 174 102 35 75 24 32 174 66 76 143 58 48 147 111 78 109 23 129 128 267 199 178 209 94 191 73 95 26 138 89 162 65 145 121 106 110 101 126 41 169 66 103 277 72 183 144 60 55 142 75 47 135 115 139 88 117 80 26 50 111 101 68 98 26 409 185 231 138 179 154 136 58 62 195 168 97 101 118 98 103 162 159 143 139 169 277 43 49 21 49 51 16 66 49 474 95 167 83 93 102 229 121 85 67 109 109 292 44 148 148 116 38 297 228 90 147 198 26 78 160 486 250 135 39 240 117 234 231 70 66 158 159 164 110 96 64 47 226 87 114 67 101 155 212 64 160 132 217 80 30 156 149 30 70 150 125 49 53 281 152 42 254 182 66 148 115 104 102 187 75 178 159 37 249 135 519 111 102 315 50 110 313 149 104 53 143 416 94 236 131 139 168 50 88 191 232 203 295 219 63 112 65 301 135 144 124 79 21 260 134 111 57 190 138 74 195 216 77 143 49 138 63 44 61 153 49 162 146 103 208 122 172 221 223 343 88 119 120 84 249 207 151 95 236 91 124 397 34 60 94 126 197 158 176 260 35 121 447 82 45 105 278 57 119 410 188 170 227 451 303 162 124 195 238 262 234 63 382 796 101 81 233 307 189 250 48 181 385 531 150 72 190 177 159 236 31 235 240 269 165 65 121 133 218 533 103 100 360 246 87 194 204 511 135 436 357 232 91 397 257 95 161 62 38 172 145 75 106 112 164 83 54 8 115 222 168 72 334 107 63 167 385 344 152 323 222 283 536 266 238 124 310 169 173 156 232 117 141 282 130 336 91 22 247 96 342 167 226 257 267 359 131 235 238 230 200 328 114 101 108 116 423 244 156 188 119 42 267 190 122 183 365 155 167 290 335 121 175 79 200 71 108 360 199 328 290 314 60 82 233 455 221 380 239 61 226 134 253 58 52 128 149 200 415 54 206 297 281 176 100 195 149 438 304 59 278 164 213 250 56 166 171 170 31 149 278 132 309 309 174 252 692 127 162 259 231 121 345 130 135 134 159 44 169 49 138 51 98 77 42 37 314 159 81 162 174 139 64 99 103 63 52 338 189 182 87 86 105 74 153 66 178 192 150 111 387 133 101 38 168 154 132 121 41 95 85 168 89 31 178 65 151 135 34 66 99 520 126 136 140 264 242 90 173 43 270 161 110 84 36 137 109 116 192 80 149 232 95 100 64 137 85 163 98 43 23 63 54 171 80 51 223 118 103 105 49 23 28 72 79 125 307 93 76 80 74 85 143 105 49 122 182 28 197 59 119 40 104 63 89 119 153 181 28 141 77 77 82 150 51 135 75 143 210 96 55 13 178 0 32 250 129 187 125 157 270 202 79 126 83 304 107 169 140 65 146 104 80 34 146 63 162 59 178 171 25 153 132 63 87 117 151 82 188 52 115 181 207 178 140 46 86 39 239 72 126 216 135 205 76 51 215 140 226 88 28 51 67 178 221 85
133 89 35 29 31 4 183 19 25 124 19 239 74 33 10 85 15 49 18 10 31 181 7 1 78 20 13 11 57 334 51 79 51 185 39 10 20 161 76 84 31 130 128 28 61 85 18 21 26 66 97 35 24 205 16 16 41 42 64 59 130 16 38 48 230 34 2 295 0 19 106 83 361 258 261 130 17 27 26 40 169 53 139 44 150 106 39 278 1 138 264 125 66 106 176 137 21 121 184 147 93 172 148 250 50 216 110 64 113 88 32 1 32 111 104 25 76 58 178 78 21 115 1 141 447 41 56 136 14 176 22 173 189 308 50 66 115 114 4 118 51 67 23 39 28 194 5 228 263 135 58 0 312 11 90 159 90 105 3 13 71 95 134 1 81 137 50 145 15 116 65 8 251 83 112 11 151 121 60 22 181 63 262 41 182 190 97 182 74 111 256 12 94 153 45 32 146 211 183 84 249 155 65 108 102 56 427 49 273 405 264 1 58 75 7 137 38 75 55 4 85 52 101 154 88 16 72 25 109 44 37 306 8 75 22 251 196 25 88 62 111 155 139 59 146 68 156 82 83 321 165 22 152 140 92 110 131 78 147 24 11 1 73 43 16 29 23 106 39 78 83 231 46 63 59 134 32 223 95 48 20 18 4 292 45 23 10 247 26 113 126 312 65 72 322 57 28 63 182 121 157 165 57 135 194 68 73 20 61 110 42 67 217 189 132 102 196 111 179 56 69 38 121 34 84 3 130 490 106 147 86 50 107 51 159 35 6 4 226 46 86 40 7 34 154 276 43 299 94 40 121 96 13 17 50 23 2 139 8 42 55 104 239 93 23 26 51 57 679 87 14 6 88 312 68 138 122 173 27 2 245 151 170 55 72 230 3 147 254 135 189 221 82 79 131 46 92 74 170 102 65 124 37 42 210 25 27 113 29 78 263 89 126 55 129 86 160 60 79 36 59 119 5 99 266 37 143 204 192 60 249 103 99 39 194 91 8 52 54 91 56 274 187 47 104 11 58 7 107 22 49 88 8 42 9 130 41 23 17 93 276 26 114 98 58 91 42 237 198 81 153 47 20 14 53 29 82 93 183 7 54 91 9 76 58 5 38 50 140 26 149 138 109 42 57 82 155 154 128 53 141 262 73 39 83 114 111 49 148 40 192 116 39 81 31 149 108 128 55 206 57 26 192 108 22 109 94 164 189 125 195 36 49 51 212 117 36 174 130 159 209 95 152 134 21 31 35 117 138 20 75 133 81 162 77 188 78 132 82 20 55 430 69 218 167 39 33 28 130 306 137 17 85 130 192 112 11 87 74 11 59 226 124 48 201 122 157 3 144 98 16 121 33 42 116 240 38 22 52 68 86 101 63 52 72 118 30 16 69 32 71 49 33 57 56 100 38 127 108 91 51 36 55 96 170 35 8 23 77 100 164 140 36 81 61 90 75 50 99 125 28 175 39 9 152 217 87 86 50 65 62 94 38 207 73 3 43 15 83 178 134 113 72 80 127 39 67 31 155 30 24 224 52 27 10 6 79 42 125 125 5 109 84 31 184 121 60 24 140 13 17 58 278 2 97 32 100 207 240 155 44 9 23 73 129 109 3 113 41 78 228 171 32 96 103 28 141 122 81 42 130 44 10 151 6 33 50 106 44 43 56 120 212 23 169 2 93 4 80 8 96 124 14 125 11 38 90 72 33 119 105 33 30 412 59 31 176 10 36 69 34 36 14 14 22 4 136 125 162 67 13 181 43 114 20 10 221 54 65 126 91 117 21 11 129 8 8 38 47 68 188 169 124 108 178 11 32 49 63 61 16 72 108 108 45 112 84 16 62 52 16 135 116 196 7 160 156 15 62 85 15 49 126 88 58 32 85 112 11 20 87 25 1 5 63 59 72 21 22 40 36 13 23 221 90 95 177 156 31 170 31 184 25 73 77 21 1 81 43 103 69 170 29 83 24 35 23 174 158 44 48 89 44 191 193 124 16 73 2 23 179 14 1 48 4 149 292 147 8 159 33 41 38 36 213 91 32 50 168 30 16 61 186 48 75 47 69 23 135 56 144 106 4 132 108 222 28 51 28 61 74 100 54 21 50 101 63 80 43 13 71 35 319 259 235 64 20 60 142 81 214 88 73 33 172 23 20 82 26 3 54 0 265 108 1 11 132 145 301 13 168 121 25 48 46 30 58 3 88 110 26 12 46 33 14 71 10 37 22 43 83 20 1 303 11 247 31 0 88 9 1 25 96 206 119 124 95 39 13 4
88 172 122 107 79 177 85 56 24 75 39 46 70 111 30 110 116 236 216 39 122 154 51 155 48 51 101 15 90 65 10 154 96 65 145 169 104 22 95 165 106 115 80 49 283 59 89 178 417 648 106 119 78 99 34 191 165 75 31 115 10 145 177 115 59 153 108 71 531 185 216 103 114 126 414 141 161 85 206 177 129 194 69 119 89 49 168 397 140 55 205 191 89 98 131 47 165 52 134 235 176 216 69 202 119 18 32 215 375 69 99 164 180 84 64 44 190 193 161 67 154 55 28 171 437 42 174 221 124 102 93 100 59 496 22 32 192 187 51 30 182 209 348 100 201 82 118 57 105 37 68 218 162 60 124 27 362 56 238 93 61 48 155 129 31 84 141 263 78 244 42 273 133 56 173 82 104 194 50 124 53 268 17 230 16 142 56 58 13 385 217 26 197 289 215 500 181 62 116 30 16 77 42 75 108 31 48 14 26 82 23 52 72 83 36 118 12 196 52 105 53 3 106 68 94 7 49 103 131 16 35 37 40 149 29 38 21 20 72 28 59 36 126 67 165 170 115 37 63 26 74 169 23 84 56 192 73 89 85 48 17 38 146 54 93 89 93 8 40 56 4 74 68 33 106 150 45 96 167 83 177 35 37 113 20 156 150 135 147 99 22 100 129 18 43 53 98 45 157 82 17 47 96 29 45 20 122 20 71 83 45 8 53 17 156 48 63 44 20 128 56 31 65 33 79 39 33 51 28 14 21 87 90 47 17 131 52 59 21 60 25 109 57 27 44 95 25 46 127 87 45 70 79 79 31 100 66 125 145 27 37 10 39 43 28 66 36 38 46 36 89 64 22 15 65 31 101 18 50 3 8 28 33 81 130 75 31 72 79 62 88 63 102 44 126 147 35 42 97 66 43 56 30 13 78 60 40 54 48 52 37 22 59 7 82 68 46 38 41 6 8 29 46 33 40 90 58 35 29 37 47 16 93 19 77 27 27 10 27 14 89 19 16 12 31 30 59 28 12 28 28 24 41 36 32 51 50 57 21 31 23 5 73 18 42 57 17 53 60 28 70 24 65 46 20 44 77 69 62 26 111 26 25 74 63 26 3 19 22 4 121 98 60 26 72 11 17 75 140 27 39 20 27 27 30 46 58 11 42 27 20 46 99 85 48 19 20 5 71 34 66 83 37 79 88 19 10 5 39 90 77 23 7 18 21 51 14 11 65 61 51 30 39 51 55 34 30 70 50 31 26 86 43 71 53 50 24 54 26 197 104 6 51 37 49 47 35 32 35 46 36 16 40 63 14 66 55 75 76 33 16 30 43 14 36 47 45 62 65 11 77 40 34 23 17 54 57 82 4 52 12 59 27 60 89 86 92 23 25 80 53 173 85 33 40 33 34 6 30 22 19 20 28 45 35 12 52 101 12 13 52 40 17 2 17 52 39 21 26 60 45 10 66 36 151 41 93 18 27 65 53 20 32 32 67 29 20 64 9 76 62 36 27 75 41 24 17 17 42 104 21 15 43 35 28 29 18 68 41 124 13 27 126 107 29 19 15 38 29 14 16 36 49 15 70 28 15 14 11 30 114 45 18 8 60 32 43 67 16 7 94 63 58 52 21 72 94 14 58 21 26 13 54 12 57 37 22 125 43 13 58 14 39 54 66 15 14 9 69 82 30 30 62 36 51 56 22 49 19 18 7 19 62 34 37 79 74 101 112 12 51 65 34 169 35 140 18 62 82 43 26 62 32 59 29 58 47 10 23 47 101 8 31 52 68 17 29 28 36 22 33 25 25 23 38 33 38 128 18 112 103 7 63 38 7 60 54 51 121 35 30 11 18 79 81 35 46 17 25 52 82 51 14 71 25 21 24 87 32 25 19 61 26 55 56 136 58 31 18 23 56 23 24 127 33 31 74 94 42 27 62 47 151 121 58 40 21 12 12 87 29 37 6 48 16 51 80 66 25 129 47 86 75 28 14 34 46 31 19 35 39 57 10 84 7 44 20 48 56 8 49 55 65 75 50 10 59 25 41 13 77 24 19 64 43 62 10 27 10 29 27 31 37 33 129 18 84 49 58 57 52 40 58 48 33 40 7 80 27 22 22 36 19 36 37 67 59 33 25 21 38 60 56 25 85 80 10 46 47 25 141 41 25 100 50 87 12 27 37 37 10 14 57 114 70 77 92 40 45 53 89 74 15 78 58 56 80 19 115 88 39 10 26 48 28 45 51 59 69 29 98 26 39 32 6 118 81 43 45 24
102 60 57 84 2 78 42 60 36 28 93 106 63 36 76 125 18 151 69 92 111 153 93 63 76 92 137 95 37 83 5 73 89 6 109 106 82 50 117 49 75 78 79 93 30 43 35 65 8 64 113 68 37 12 28 134 26 139 30 129 82 35 79 73 55 45 76 28 52 35 133 111 40 57 76 39 75 93 24 118 17 80 44 46 46 36 17 32 68 17 87 77 45 104 18 54 79 11 40 76 163 127 103 29 138 57 111 76 29 17 46 23 95 34 83 23 71 131 61 31 93 70 95 94 67 84 26 107 89 56 22 91 40 82 54 37 38 64 60 105 97 91 21 75 81 93 70 70 68 66 61 96 52 58 108 115 45 45 70 36 81 118 76 29 94 100 96 80 22 82 90 55 58 79 90 133 80 105 33 87 48 8 69 79 33 40 69 56 59 112 31 86 26 12 76 89 39 30 48 146 53 27 61 53 45 56 39 41 37 5 17 41 29 28 63 75 27 47 26 80 64 48 38 47 64 60 76 108 36 48 65 42 31 141 43 30 16 86 28 65 3 23 41 53 55 58 57 111 21 42 21 47 96 61 99 58 24 7 42 25 32 22 27 74 39 47 30 12 37 50 29 20 33 52 64 53 61 21 31 39 129 39 105 32 39 36 23 40 35 15 35 26 57 25 45 49 25 54 78 37 31 45 33 33 111 47 53 94 34 59 4 31 74 33 24 117 38 33 59 64 61 18 65 45 9 48 42 118 16 54 61 68 74 71 21 35 30 59 36 9 42 77 32 82 77 24 53 50 23 10 42 67 23 42 94 83 57 47 45 75 51 23 64 64 70 128 34 66 32 18 57 68 80 68 14 48 27 51 41 5 54 57 94 67 85 54 40 57 60 88 49 57 21 23 57 16 49 84 45 99 87 52 66 103 29 37 1 72 96 48 26 25 30 20 69 19 26 29 12 57 70 23 42 25 32 50 40 12 51 34 20 45 13 50 129 34 43 68 66 24 11 48 35 33 44 31 56 66 47 22 64 64 73 40 117 90 63 13 37 92 14 73 17 56 36 9 31 37 29 56 27 39 100 80 60 78 15 60 42 70 52 25 26 43 31 5 45 51 39 82 64 45 39 16 46 24 20 44 65 26 7 23 74 18 26 27 29 62 34 75 55 34 31 19 63 36 71 68 63 26 90 33 43 25 89 27 6 36 9 35 66 47 72 34 20 60 60 41 21 43 14 72 38 21 96 45 6 5 81 34 95 42 69 35 35 54 52 22 135 2 55 62 45 22 36 21 53 61 36 46 31 45 67 52 7 31 21 50 47 81 28 31 80 10 37 60 46 27 39 76 38 67 11 12 23 33 72 79 23 138 45 49 17 31 19 18 46 31 107 7 58 124 38 71 61 29 40 21 4 43 40 16 14 47 37 53 59 18 78 84 37 55 55 20 80 44 104 101 87 7 31 12 80 38 38 36 70 30 60 63 86 52 111 20 26 62 55 73 74 50 68 91 37 19 133 69 51 69 62 58 22 41 47 46 81 49 41 24 35 65 52 49 94 58 45 68 44 32 51 48 50 74 42 31 45 31 47 60 61 40 12 36 34 55 47 22 58 71 68 71 77 49 25 32 22 55 57 66 70 23 51 89 88 25 87 25 114 62 77 50 99 49 29 8 29 31 17 93 37 19 74 71 100 106 10 53 59 9 28 71 59 120 19 43 109 50 36 65 44 53 85 66 77 39 71 101 4 21 24 80 75 42 21 28 23 45 39 66 110 59 84 61 39 26 66 29 78 67 46 62 15 36 2 24 59 12 61 108 25 33 40 40 36 36 86 67 50 2 18 30 24 19 26 22 41 52 49 44 8 19 41 86 64 30 44 42 19 4 81 88 20 69 61 2 68 9 69 76 24 26 26 54 15 56 13 38 47 17 57 21 64 35 29 30 0 52 34 40 4 44 32 48 45 48 70 44 31 32 28 47 10 25 18 53 45 31 39 30 4 80 37 78 30 35 11 46 41 27 60 24 96 32 31 47 15 24 75 20 23 26 56 45 18 65 48 72 44 20 56 81 42 43 19 44 26 20 22 28 26 22 20 54 63 50 28 31 39 95 81 38 54 15 32 78 32 28 20 26 43 32 29 49 18 56 20 39 24 56 47 3 21 56 20 63 12 33 36 50 40 40 18 39 41 63 16 46 31 68 70 32 34 56 49 38 34 30 38 18 19 64 36 56 68 9 7 68 59 65 6 45 28 47 67 35 57 15 36 43 97 35
1354 1321 2609 1200 585 1414 2403 983 1155 947 934 1287 1033 963 718 2096 1722 2309 970 1190 970 1895 1115 1842 1782 1111 1119 1225 904 1225 817 1014 787 982 1032 1139 899 1300 1831 845 1325 803 1101 1200 1184 912 1634 1222 1902 1472 851 1023 605 1531 711 1433 1280 528 1107 1227 1716 1576 860 1822 1070 1049 645 1078 1800 1753 1108 1086 1575 1163 2524 1836 1303 927 529 1157 1154 674 976 1559 1953 904 682 2699 1878 972 1187 1017 1322 994 1313 455 883 2083 2787 1450 1741 1101 1089 1323 905 1409 1790 848 2090 1346 980 912 960 2301 1010 1917 1127 786 1026 1121 888 1510 997 768 1208 756 1574 1231 407 1689 968 1092 1145 1549 495 1392 788 783 1178 758 2410 1051 790 1687 590 1267 1280 1680 1177 1357 1571 688 1687 824 1082 1158 1738 1731 419 1294 975 1380 1346 939 1097 750 687 724 2428 1658 392 1042 1641 1127 885 1053 1306 1848 1543 1506 818 1050 2130 1174 2138 1851 2462 1571 1045 1428 914 652 1488 746 773 1162 1476 911 1200 525 1527 2113 1221 968 713 778 1963 1668 2002 1610 770 1664 1058 1403 938 1815 962 677 1153 2009 1617 2086 1021 1277 1007 687 646 532 1792 1658 513 976 401 981 1268 1405 736 1322 1452 700 1276 1083 1629 821 1067 1229 1403 882 679 2028 1563 1748 978 459 645 632 1769 1083 888 806 1186 789 1480 1947 1718 841 699 1005 1539 625 1778 1624 3050 1194 1336 961 1232 3108 1038 1252 947 1453 434 1297 1127 2322 1865 1767 2351 1602 1207 1642 1687 1199 1018 938 1050 963 1136 504 1837 1469 1198 894 1502 598 854 856 719 888 1141 1269 894 1769 785 933 1326 1640 1310 1229 899 1115 882 1135 1725 1417 874 1371 1243 1056 1484 842 952 974 1544 1213 733 1368 2140 865 740 1281 989 1277 679 1232 565 1221 631 1353 1122 1762 1180 693 1043 816 1394 692 565 884 880 1936 1953 1244 951 627 1179 719 1205 1036 688 369 724 1820 992 897 1779 1669 634 962 897 902 1137 728 1125 1645 1405 1011 533 1560 1782 863 589 826 504 536 764 924 1416 987 1075 1469 1347 1576 1914 867 1714 1885 715 1060 1854 1347 1527 1695 1701 956 1648 1392 2257 955 1906 1873 1292 1862 2082 1637 1098 1587 2975 1589 2218 1234 2772 2411 1157 1813 1719 804 1415 2746 1276 1617 2289 1440 2281 1661 1142 789 1409 1858 2242 1239 1609 1361 1338 925 1308 2866 1361 780 2376 1261 2097 1371 2451 1476 2445 3966 1355 1327 2970 2374 617 3402 1095 1729 909 850 2038 1289 1272 1139 1745 1976 1850 1124 1735 1124 1248 1419 1194 1266 1358 2460 1503 1156 1708 2660 1469 1590 1697 1246 1088 1697 1141 1599 1610 2100 1089 715 2275 2036 2317 662 1063 1372 1530 1370 1429 2180 1030 1160 2524 1738 977 1379 1594 1471 2940 1155 2273 1217 1811 1903 2426 2388 1609 2209 2122 2656 1239 1674 2352 1741 907 1558 1242 1274 1242 1340 1546 1262 2102 2334 1030 2152 1713 1254 1212 1818 1983 1801 1730 1562 899 1444 717 939 2239 1782 1196 1534 1349 845 2330 1689 1325 480 1196 802 3458 2707 1294 1143 1157 1838 1827 1557 1510 767 605 1772 1384 1903 2378 1884 2000 1164 1606 1364 2126 1409 3244 1484 948 1384 1492 1393 2217 1718 2230 2315 1447 2440 1683 1708 2161 1507 1916 1547 1637 1576 3125 2001 2657 1256 2399 1022 1715 1610 3583 1611 1273 2401 1803 2359 602 1668 832 1775 1065 1433 1125 1353 1890 1849 866 2190 1690 2334 1140 2520 1085 887 1239 886 1535 1283 2142 2024 1546 1626 2710 2009 2950 1563 1031 794 1748 1834 2100 1265 3285 1526 856 2252 1192 2606 2786 1186 2147 2422 974 1253 1511 1921 1537 1351 2409 2203 2000 1608 2804 1085 2166 1675 3163 2009 1719 939 1679 2078 1825 1154 1740 1297 1365 1428 1928 2579 1828 1959 1127 3372 2430 2293 2274 1456 1409 3024 3016 1101 2021 1941 1697 2034 697 1321 799 1424 1909 2798 1485 3046 1679 2785 1743 2186 1304 1885 1916 2572 1734 2918 1624 1686 2236 2724 1359 3260 2081 1449 2277 1858 1947 2565 1998 1206 1358 2055 1590 1236 2018 3287 919 988 1363 631 1580 779 1583 1348 2117 1133 1412 1253 2353 2398 1548 1580 2008 1142 1145 2120 1379 1192 1703 1009 1761 924 1087 2967 2574 1582 1695 2407 1187 1651 2841 1052 1221 1303 1789 1302 1161 2903 1183 1934 1975 2691 1727 2092 1603 2600 1040 1302 2089 2444 1322 1044 1923 702 1986 1080 2587 2339 1887 2435 778 2405 1496 1097 1514 1175 1358 1915 2192 1684 2052 2117 1250 1724 1412 1632 1083 2941 1657 2409 1002 2358 1826 3691 1173 1628 1807 1950 1592 1584 1463 697 1321 2494 1923 1166 1118 1927 939 1039 1900 745 2468 2497 2481 3000 3133 2166 2064 1384 1167 1652 1111 1218 812 2437 2929 1556 2428 2870 2822 2658 2048 1863 973 4258 2161 1169 1513 857 879 1916 1199 739 2038 1779 1155 2173 1309 1547 2103 1201 1357 1957 3046 5093 3069 2128 1016 1364 1031 3356 1943 2990 1056 3835 1125 1531 1301 1406 2545 2550 1651 1251 1947 1923 1390 2033 1233 1933 2152 2750 1908 2695 1072 1785 1631 1582 1739 1036 953 1401 1453 1417 2679 2365 1605 2261 1615 1567 2965 1572 1807 1411 1191 1605 1139 3294 1159 1436 2779 1142 2425 3109 629 2163 2139 1482 1183 2185 2747 1662 1307 2409 1100 1373 1251 1604 1976 814 1191 1312 1482 1220 3034 1715 1294 1063 2355 1355 1263 1147
5 23 105 48 0 1 5 41 45 14 88 0 3 31 43 37 28 35 25 36 5 4 38 51 17 133 24 0 30 9 15 4 7 11 70 25 70 78 28 19 44 38 1 17 9 34 3 59 13 9 6 52 23 8 11 7 68 58 59 29 43 133 19 18 33 18 6 89 15 27 0 15 62 1 0 22 26 22 26 10 0 3 8 7 0 48 14 74 7 62 53 24 47 0 23 18 14 23 23 2 58 37 0 8 15 16 2 24 1 50 34 76 0 12 15 17 30 33 4 19 9 4 36 8 5 7 27 53 1 8 63 20 32 2 11 26 4 5 7 37 11 36 103 27 1 29 20 21 9 27 6 3 1 29 53 7 6 28 2 59 35 1 0 65 27 62 16 1 21 12 10 41 11 50 29 3 12 34 106 65 31 46 6 57 4 25 11 59 14 78 21 31 66 6 20 1 24 17 49 58 82 11 12 18 31 4 6 71 0 37 47 46 9 73 70 55 51 33 63 36 19 33 49 146 13 21 0 26 15 37 31 13 72 37 7 37 36 18 51 44 1 29 26 81 24 31 30 54 0 1 8 22 6 45 16 25 74 48 41 6 59 60 16 37 57 11 8 20 62 74 20 112 0 38 17 72 2 78 34 1 23 0 51 89 106 44 79 40 117 59 2 3 54 65 4 25 106 101 10 54 9 1 16 92 3 62 53 44 0 9 72 65 56 1 13 2 22 17 65 59 54 7 109 60 61 55 22 24 19 32 9 10 55 4 48 21 7 65 83 5 1 10 14 78 19 0 108 9 0 78 17 40 30 27 7 42 94 31 8 5 0 54 5 3 73 14 85 3 15 17 5 42 8 29 2 63 53 23 43 25 24 48 54 5 44 32 11 15 30 10 18 36 0 5 11 30 6 0 33 25 1 9 35 3 28 65 104 18 15 29 9 32 9 29 4 0 19 77 48 31 31 11 86 3 16 3 0 35 35 24 38 2 24 23 8 13 20 0 26 0 50 26 6 15 127 21 62 50 11 16 7 7 24 9 3 43 21 68 1 31 6 1 13 73 1 11 17 0 15 40 103 32 42 66 23 56 42 92 20 111 29 18 33 13 12 105 1 42 2 1 15 21 22 60 0 0 15 11 13 21 62 29 63 3 92 36 0 1 46 41 1 13 63 74 0 7 29 4 6 47 101 4 11 0 20 172 27 60 1 1 0 76 79 29 8 7 38 62 11 5 24 11 20 5 4 21 46 4 10 14 11 43 0 111 12 0 48 10 70 24 49 5 45 7 9 54 38 23 58 17 13 62 23 25 25 37 5 22 2 7 13 56 0 66 14 25 37 4 12 11 64 3 3 36 2 3 43 57 11 31 14 26 10 16 9 26 44 28 29 17 57 37 20 24 8 27 51 38 1 10 12 17 57 2 1 19 22 8 2 65 4 40 55 36 9 37 9 16 43 5 38 41 15 6 86 27 34 10 26 26 79 5 50 7 36 18 96 5 3 19 15 18 9 21 13 3 66 16 8 14 8 1 18 69 43 6 26 42 0 16 40 16 38 1 17 23 73 1 22 0 20 8 5 132 0 41 20 34 10 39 32 34 18 31 42 37 7 6 18 30 6 0 20 59 57 13 12 7 0 15 34 16 17 6 64 9 53 28 33 0 1 39 0 23 28 10 8 11 8 5 60 6 35 47 39 21 14 6 45 32 3 35 28 0 68 16 5 21 18 59 67 50 13 22 0 23 1 5 65 74 19 17 43 43 0 20 13 14 12 51 7 21 16 98 57 57 0 44 15 6 0 7 30 20 15 26 11 29 3 15 70 109 81 6 62 4 5 63 26 29 30 30 12 57 10 1 6 4 57 73 83 13 24 28 1 33 36 25 10 6 39 60 13 2 28 13 0 82 7 13 56 25 79 37 15 20 5 0 64 2 9 26 12 62 18 2 100 21 82 64 13 5 27 3 49 37 64 9 0 9 25 13 6 83 5 4 30 13 141 15 125 11 108 54 25 0 121 109 18 15 1 23 0 21 3 22 121 73 14 20 35 27 8 8 53 85 51 0 29 18 36 15 70 16 2 137 26 27 8 15 143 32 41 75 3 74 19 2 9 42 3 3 15 22 21 40 48 2 13 33 115 5 69 31 6 93 12 34 39 0 12 2 56 8 42 31 38 8 4 118 8 38 39 40 71 3 11 1 30 68 26 12 14 2 26 7 52 69 5 15 13 30 0 34 156 51 90 52 24 46 73 9 2 94 33 11 39 74 0 55
16 17 19 8 12 33 6 4 2 20 8 11 3 2 10 13 4 41 12 20 5 2 12 16 4 9 17 11 17 12 13 14 1 0 4 13 14 10 17 7 21 12 16 3 1 4 13 15 7 30 10 18 11 3 9 1 2 7 10 9 10 9 10 26 19 28 23 18 13 10 17 10 13 2 4 20 17 12 14 21 10 13 5 6 4 16 4 16 16 8 5 12 12 4 18 7 15 3 13 14 27 7 11 7 1 24 6 21 8 20 10 14 6 20 2 4 10 19 8 12 17 3 13 13 19 6 5 8 11 11 11 11 11 3 7 4 10 8 14 0 9 9 11 16 45 6 10 16 18 17 2 13 4 7 10 4 32 6 21 11 18 0 7 19 4 26 4 3 24 11 19 22 19 2 8 12 6 17 12 4 7 15 17 7 9 7 8 7 10 13 21 8 18 13 6 14 11 2 12 23 25 4 15 11 19 6 6 49 50 8 11 11 14 20 16 10 22 12 7 10 13 21 8 6 24 6 19 10 19 30 11 8 24 26 7 19 9 10 24 5 17 10 34 13 26 8 14 18 2 10 25 9 23 10 12 10 22 11 31 34 1 28 40 53 17 29 2 12 4 29 8 7 1 18 7 24 23 10 45 17 16 22 19 4 10 7 31 5 5 23 11 4 19 23 14 24 17 9 4 16 3 16 9 8 5 16 9 8 1 3 11 20 11 15 4 72 9 17 33 14 5 14 15 11 16 29 18 24 10 15 6 15 4 5 2 14 16 31 14 41 3 0 23 15 15 23 5 8 36 13 5 17 6 23 23 15 7 47 18 13 12 11 44 7 3 19 4 3 5 24 27 42 16 2 18 12 5 10 14 7 13 23 22 14 21 4 10 25 16 24 24 15 33 11 3 20 17 32 6 17 8 17 6 4 6 42 5 16 13 13 4 15 20 5 9 8 11 5 5 9 2 29 10 18 16 8 8 3 2 2 3 23 12 7 2 11 28 20 12 1 6 9 8 7 17 19 8 8 6 37 15 10 4 14 1 12 8 9 6 21 11 16 2 7 7 3 8 15 20 21 19 5 8 11 22 11 23 7 8 5 15 14 18 0 8 7 4 5 6 2 0 18 11 4 7 9 9 32 27 3 18 7 10 7 12 9 2 12 13 3 28 24 16 14 6 2 14 21 7 7 8 9 16 21 15 23 6 3 2 12 18 9 3 5 15 12 9 7 8 9 2 11 3 14 23 4 1 14 26 12 7 27 18 14 9 11 18 6 17 2 9 6 1 11 12 6 12 5 22 7 22 19 9 17 24 15 3 19 4 8 6 7 19 8 0 10 16 3 1 14 8 5 18 7 5 9 60 21 4 19 14 6 2 13 12 16 20 23 5 23 4 7 8 16 2 9 19 9 4 12 20 14 3 15 7 21 8 22 18 22 10 10 10 15 11 11 18 1 10 12 19 9 7 12 13 13 10 17 10 13 14 27 17 43 13 18 8 26 12 27 1 23 6 8 6 9 16 5 6 3 1 9 11 11 10 1 16 8 6 19 20 18 24 39 16 7 16 5 13 11 10 3 8 11 5 3 2 29 4 14 14 5 2 15 11 11 10 9 7 31 4 4 10 14 22 14 13 17 29 14 7 7 13 5 6 0 15 5 26 5 22 4 9 1 12 1 15 4 8 5 7 7 7 29 9 8 18 13 10 2 11 18 31 14 13 1 24 3 8 10 11 23 8 2 2 13 18 11 9 9 12 14 8 13 7 11 5 21 18 9 17 8 5 5 15 16 6 10 10 24 7 11 9 7 5 7 8 22 12 3 0 17 9 6 13 2 12 2 5 14 7 5 3 9 6 9 5 10 6 12 9 6 12 0 6 13 2 7 23 11 6 13 11 13 2 10 6 7 18 4 12 8 5 4 2 14 15 11 10 1 16 4 5 18 13 6 12 0 13 8 1 5 0 7 11 5 23 3 14 1 8 8 6 10 17 20 6 7 3 1 12 11 16 4 10 10 9 8 8 8 5 7 12 6 9 5 18 18 4 10 7 13 4 5 10 1 18 6 4 5 12 12 14 0 12 5 6 4 9 2 9 5 11 13 2 18 3 9 3 8 15 7 7 10 9 11 13 5 4 6 12 16 21 10 7 15 2 6 2 2 12 1 10 11 21 9 3 4 18 19 10 7 11 11 5 35 4 2 5 5 15 10 14 4 14 10 6 5 11 5 11 14 3 4 13 8 13 17 9 6 22 8 15 23 10 1 10 5 16 11
40 9 40 170 54 57 30 38 63 53 128 46 51 81 90 37 165 79 71 98 85 142 58 110 33 32 68 93 117 87 14 103 104 74 69 37 42 55 98 78 124 88 79 48 113 89 134 78 116 149 165 77 40 117 58 123 109 70 84 1 104 147 66 82 84 47 71 23 17 116 56 74 69 121 88 42 113 13 47 126 80 28 45 73 132 64 37 189 28 112 36 54 91 42 103 41 72 198 67 91 78 152 87 147 127 124 122 54 72 72 101 117 89 99 143 83 24 111 70 39 68 89 77 63 95 89 88 136 51 80 41 20 81 94 55 83 85 110 44 53 85 104 116 77 56 44 127 88 71 61 81 51 42 129 73 102 64 87 28 41 65 219 98 64 99 55 78 78 123 66 37 50 93 91 43 113 64 148 42 64 26 12 64 45 123 46 74 151 24 48 62 21 136 62 13 30 165 71 61 36 6 56 100 81 94 29 47 93 83 85 40 82 30 67 77 113 13 61 0 126 83 66 70 35 45 15 47 81 71 61 75 114 25 54 48 29 74 33 120 17 78 110 18 113 35 69 75 46 71 62 98 98 47 63 60 61 70 74 64 69 98 53 65 72 112 61 56 14 35 62 100 87 66 48 62 76 35 48 30 48 180 82 28 145 21 75 3 76 108 98 29 73 58 33 17 74 43 73 28 71 67 67 88 79 80 41 90 94 51 109 104 88 94 92 17 37 53 110 30 55 95 93 94 28 49 59 119 4 78 53 70 105 79 76 90 95 10 82 67 13 40 49 53 108 62 20 70 71 56 35 126 65 46 43 28 68 32 47 34 49 58 73 14 66 61 88 101 49 60 50 45 53 40 67 64 49 106 180 87 24 59 26 65 49 71 88 109 55 64 87 72 21 39 87 60 53 56 120 49 105 20 154 62 114 54 57 107 126 55 73 110 56 20 27 51 111 102 59 64 57 71 28 69 66 75 100 152 48 89 73 63 108 143 45 10 185 45 132 57 149 84 101 43 50 72 64 49 56 27 68 33 106 82 58 58 79 44 74 181 71 62 87 84 49 84 98 98 263 38 77 75 74 82 67 75 40 81 132 85 7 44 73 78 86 106 74 80 72 69 81 63 64 138 118 46 26 102 64 30 122 64 55 61 87 63 138 69 57 84 49 58 119 105 49 63 107 75 71 82 64 102 104 60 91 29 81 105 107 79 40 65 22 27 124 137 34 45 71 119 104 17 97 57 78 56 62 127 86 60 110 102 118 82 90 51 81 84 48 38 98 25 101 75 40 63 33 58 104 16 123 37 87 71 18 104 98 85 30 72 76 135 113 61 105 64 60 62 75 58 44 57 72 92 57 195 121 48 63 44 83 171 74 74 75 87 58 139 56 134 125 147 105 205 72 106 74 123 222 95 177 42 90 73 76 147 79 132 72 114 128 95 77 114 146 107 32 99 128 134 119 113 68 60 74 60 142 54 133 53 168 88 39 98 100 71 89 59 71 134 134 72 57 115 130 116 131 15 4 138 122 121 50 122 166 37 130 40 182 60 205 139 115 106 151 86 129 113 63 111 208 111 43 45 154 87 183 125 9 24 125 61 96 81 31 103 95 103 100 112 117 87 46 136 9 114 127 175 75 92 66 123 71 161 117 130 101 100 100 78 142 150 103 105 150 67 82 82 105 166 61 124 175 62 114 211 25 100 81 41 122 61 79 44 47 214 155 103 80 5 65 113 31 41 136 81 191 146 155 141 65 64 128 220 44 107 102 148 148 134 87 94 67 43 107 157 159 255 88 131 22 35 35 112 148 70 169 212 31 123 86 96 107 91 26 76 78 123 96 43 94 111 130 71 126 57 97 139 64 207 27 141 40 138 58 143 166 145 239 59 28 126 67 84 112 56 137 14 66 29 107 32 107 133 80 154 205 54 27 95 122 90 145 118 130 158 107 146 74 107 89 120 57 76 39 110 96 84 91 136 111 95 38 216 134 120 134 101 124 105 88 64 158 113 116 127 92 43 175 20 227 53 48 174 108 196 16 108 87 50 128 24 13 89 92 198 122 107 125 29 80 52 131 40 75 91 154 122 70 23 229 155 140 49 131 44 74 32 41 51 108 8 146 99 109 35 14 122 53 109 59 115 125 76 37 104 97 132 45 73 117 80 83 94 159 102 96 156 91 63 41 117 62 53 144 200 119 52 63 118 136 109 195 70 74 173 32 29 98 118 95 98 182 59 6 104 54 120 11 34 67 79 84 208 188 139 85 67 104 52 125
67 78 71 73 97 179 117 103 107 197 133 109 93 47 114 134 152 91 172 47 65 74 284 88 47 104 77 134 112 159 237 266 115 214 43 123 125 122 74 113 73 61 80 113 121 113 66 87 81 53 149 113 134 145 194 130 152 148 84 163 122 75 51 116 187 218 231 205 116 64 184 71 171 56 79 81 149 120 90 52 223 178 139 138 94 107 83 46 120 78 189 124 192 129 151 232 170 55 95 207 68 89 88 156 105 149 76 126 124 87 268 107 109 159 48 12 87 123 60 107 169 100 147 186 253 91 65 93 236 105 138 111 60 156 136 97 148 161 123 262 107 85 133 65 158 183 99 71 143 103 124 223 84 120 139 127 73 138 230 87 58 87 109 40 310 123 114 161 130 135 15 301 89 77 101 84 131 116 78 78 49 174 113 137 139 96 109 131 65 84 230 102 88 100 454 91 185 178 39 405 12 122 113 96 119 193 65 96 194 124 145 91 70 102 96 111 192 154 65 140 118 59 155 151 156 144 137 113 83 57 237 236 80 128 73 177 208 162 68 70 69 127 98 144 171 114 161 191 128 177 81 103 12 229 172 265 118 190 293 43 113 269 119 106 122 144 135 51 186 253 91 90 107 115 88 122 195 38 190 208 109 16 193 195 73 62 92 60 164 65 85 159 73 124 121 144 223 191 63 166 72 117 108 16 102 141 237 182 208 70 108 79 192 146 89 111 169 188 59 160 108 172 155 142 99 133 145 267 123 214 101 266 187 125 127 183 166 38 114 119 175 174 160 58 234 68 175 68 171 131 162 70 205 97 153 88 89 63 193 115 92 175 132 76 126 129 94 177 180 95 231 215 128 92 159 82 99 66 86 99 213 137 183 180 145 138 79 112 219 140 109 114 118 92 189 199 91 126 33 200 158 178 152 90 79 193 229 137 148 132 70 283 152 161 101 101 103 238 62 150 93 137 168 214 128 168 232 251 122 131 27 175 112 126 231 116 158 155 142 39 158 191 9 189 168 92 165 200 139 111 177 121 92 199 25 148 108 59 110 217 152 88 157 97 71 107 56 114 160 73 113 127 111 186 216 193 171 151 129 93 125 151 90 120 42 149 57 213 109 131 323 271 152 33 182 240 78 84 116 126 151 216 240 134 129 58 197 126 203 130 73 138 107 197 120 165 178 180 107 135 28 105 63 166 198 112 188 70 88 89 119 233 59 121 103 89 123 149 124 98 55 143 109 107 194 213 160 118 395 146 152 173 95 84 81 94 222 330 243 91 125 295 176 254 250 161 128 295 90 255 182 104 139 158 110 218 174 134 130 194 80 130 96 77 176 51 140 127 145 67 113 108 87 107 67 210 96 162 160 41 219 104 107 48 241 269 245 157 155 83 120 229 146 75 83 141 58 69 171 157 71 109 126 80 217 50 153 133 132 153 93 245 182 179 160 108 183 150 183 200 173 207 105 132 143 150 207 126 178 162 136 155 55 178 11 288 107 232 55 186 112 207 183 75 113 117 169 60 226 148 260 104 76 185 93 118 144 128 130 142 75 47 160 148 144 13 98 349 165 141 144 328 124 99 70 111 88 51 230 165 139 132 63 154 68 194 169 213 157 105 150 216 142 106 118 79 133 215 85 162 90 49 31 141 39 190 241 261 281 119 113 82 47 101 74 165 167 153 58 129 173 64 154 125 91 125 196 57 163 78 145 89 148 157 83 123 199 70 186 191 104 93 68 88 139 72 273 231 100 96 158 76 185 182 117 206 172 85 115 179 243 172 59 96 159 98 87 169 130 56 196 80 143 116 119 134 132 166 110 156 100 45 105 202 127 93 125 95 166 197 40 163 181 80 160 124 110 94 278 75 108 62 149 32 111 171 165 93 211 51 102 258 144 112 143 248 106 85 286 95 153 128 130 220 150 158 160 133 105 104 73 74 81 200 152 41 181 37 105 217 102 107 139 145 202 205 191 186 153 172 99 102 66 169 63 82 189 215 206 91 227 127 160 170 119 135 178 102 126 109 95 100 192 211 208 112 100 174 248 80 75 139 161 141 132 63 183 161 44 101 149 119 37 112 55 181 159 202 112 54 77 86 145 64 144 118 184 176 84 145 122 182 156 115 180 91 210 38 212 142 154 163 195 167 118 137 94 153 84 124 155 172 122 130 70 184 138 158 173 125 183 234 149 186 78 77 133 96 101 63 128 55 128 119 80 59 313 140 58 145 129 78 110 84 275 132 113 152 112 244 134 110 88 213 71 226 77 152 152 165
46 99 103 11 25 32 16 10 76 107 63 94 19 2 33 36 39 41 19 52 36 42 22 81 43 14 67 32 27 31 67 67 5 22 21 38 52 35 29 4 8 41 14 10 5 5 22 34 12 109 7 48 59 6 58 9 26 1 13 64 42 60 55 99 34 21 22 48 5 15 14 7 14 4 6 53 35 63 11 36 113 33 6 21 48 15 52 30 54 3 11 72 69 112 84 21 62 54 12 42 78 30 11 58 18 45 9 8 4 42 27 123 7 108 5 33 16 31 94 20 28 26 53 66 12 9 11 11 17 18 17 29 6 28 37 19 43 10 21 39 26 24 46 10 21 20 28 12 62 51 30 84 12 14 31 11 50 3 4 27 4 21 41 38 32 37 69 1 43 2 84 2 72 6 38 56 15 28 81 79 7 19 16 36 122 13 66 13 29 5 31 23 159 40 15 6 26 14 72 95 33 47 0 36 8 34 25 50 14 0 7 8 33 20 20 20 26 9 43 13 39 52 49 3 26 63 17 11 27 124 7 25 23 13 10 82 36 21 31 57 21 1 32 4 34 20 25 17 11 24 22 18 9 1 14 6 16 29 5 22 25 16 54 55 13 4 3 15 64 7 31 20 22 37 3 33 43 66 6 1 18 7 25 5 12 14 55 2 24 11 35 35 5 24 7 67 24 8 26 10 10 3 2 1 34 7 27 10 35 5 45 1 7 11 1 4 15 95 6 14 7 16 38 11 29 33 57 18 41 11 15 25 11 6 40 16 7 39 84 47 49 10 20 55 4 5 26 8 34 18 21 25 17 4 80 34 21 0 17 54 16 99 86 41 18 37 10 45 28 12 42 20 40 17 17 5 7 15 3 47 5 64 81 96 13 24 12 4 11 1 25 30 17 20 16 10 28 28 16 13 5 10 238 30 28 20 28 14 55 38 42 80 89 27 19 50 43 5 56 17 35 208 53 68 19 49 0 110 4 88 54 38 33 59 28 106 86 25 74 54 57 20 121 15 8 17 17 13 19 10 76 19 114 141 58 82 16 70 17 22 39 120 3 33 16 9 27 29 55 13 86 58 14 86 44 17 34 101 12 21 28 11 103 6 16 56 80 25 28 35 13 27 1 74 128 15 100 60 66 14 15 26 35 32 64 31 57 91 10 7 108 102 135 32 38 5 21 47 6 21 29 6 190 44 17 3 82 11 42 54 18 155 43 137 34 31 21 230 30 45 67 60 100 4 21 21 61 6 45 64 20 43 146 75 70 27 161 15 8 22 24 8 65 181 17 143 162 33 203 18 9 13 17 8 78 3 93 23 32 4 35 23 51 19 4 43 66 58 24 145 21 75 146 105 19 6 172 53 44 46 208 16 24 52 57 40 4 115 33 148 37 105 42 43 60 37 11 65 52 45 70 35 155 114 13 68 197 44 269 130 70 109 34 88 82 23 8 6 22 47 52 8 123 6 77 6 44 14 64 23 30 145 151 14 23 18 45 109 86 9 42 38 209 18 12 59 74 44 42 39 26 7 43 82 119 10 113 44 78 1 70 42 31 20 10 23 19 35 111 19 34 60 54 49 48 17 5 90 126 65 51 38 71 56 8 89 23 18 4 15 73 48 27 82 96 22 13 143 31 280 22 63 70 10 7 79 43 132 26 101 90 32 123 13 45 22 43 64 75 62 36 11 2 9 9 34 180 113 15 136 104 67 107 23 26 16 94 7 99 38 20 83 196 2 149 133 104 59 12 14 19 61 47 35 33 25 37 82 7 97 54 45 77 103 4 38 7 31 62 80 20 53 69 22 73 42 20 143 53 73 11 38 94 110 21 118 98 63 68 109 17 10 51 13 100 5 29 207 98 15 49 19 54 21 112 153 4 53 59 52 17 227 77 106 103 25 47 18 507 40 113 151 1 8 56 17 3 58 10 24 20 36 40 22 32 95 15 339 14 111 21 76 70 147 21 17 51 3 25 140 73 54 26 35 67 103 9 168 51 45 35 17 68 64 116 24 113 133 140 33 13 130 30 57 13 178 4 14 30 28 5 82 64 24 15 1 93 71 37 6 64 155 124 67 9 103 132 56 22 9 60 47 48 86 63 135 149 176 81 20 27 117 84 97 101 94 78 156 176 128 15 17 21 149 48 51 48 65 25 75 5 18 53 30 165 27 54 17 100 242 27 79 26 214 3 122 50 22 73 5 42 137 38 46 21 56 21 33 50 6 164 17 82 25 50 44 5 17 42 231 119 47 165 20 34 1 19 33 63 98
1 2 1 0 4 0 4 1 0 4 2 0 3 1 2 0 0 4 5 10 2 0 0 4 1 14 13 0 15 2 2 0 2 0 2 3 0 0 8 0 0 1 1 2 2 1 0 0 0 4 5 4 6 5 0 1 11 1 0 5 2 1 5 4 1 4 0 0 1 6 36 3 4 1 19 10 0 2 3 6 2 5 0 9 3 4 3 7 0 2 0 0 5 2 0 1 12 1 0 5 0 0 2 0 3 1 17 3 6 1 0 1 1 0 0 1 2 6 11 3 2 0 1 7 1 1 1 0 2 0 5 0 2 1 0 0 5 2 4 0 2 0 0 3 1 2 3 1 1 6 0 3 0 4 2 3 3 0 2 16 8 0 1 0 1 0 3 1 0 2 12 0 7 0 8 2 1 8 9 5 14 1 0 1 0 4 2 8 1 4 1 10 3 1 1 4 0 0 1 1 2 0 4 7 1 5 1 3 2 5 3 1 3 9 1 1 0 3 0 6 6 5 1 2 5 5 2 0 0 3 1 2 0 0 13 3 1 4 0 3 6 5 9 0 3 0 4 1 0 0 5 0 5 0 0 3 0 2 1 1 0 1 3 7 2 3 0 0 2 0 10 0 2 1 0 0 0 0 21 12 2 1 0 0 2 1 2 0 1 0 0 0 6 2 1 0 1 1 13 7 9 2 0 0 2 1 6 0 2 0 1 3 0 3 0 2 0 2 0 0 2 0 2 8 0 0 0 0 0 2 2 5 3 5 1 5 3 2 0 1 2 2 1 9 2 1 7 2 1 3 0 2 0 3 0 0 0 1 0 0 2 0 0 2 0 1 0 11 0 0 0 9 4 1 7 7 1 0 1 1 0 0 5 0 2 0 1 3 1 3 3 3 9 4 2 4 1 1 0 0 3 5 2 0 3 1 6 1 0 7 0 5 1 1 4 2 1 0 2 0 6 1 0 4 3 1 5 8 4 1 0 3 11 1 6 0 2 6 1 3 0 3 3 0 2 4 0 2 0 2 4 1 3 6 4 10 1 0 0 4 7 0 2 0 10 0 2 0 1 6 2 13 0 1 5 3 1 2 0 7 1 0 0 5 1 0 0 1 7 9 1 0 0 4 0 0 6 8 0 9 0 4 0 9 1 1 3 0 6 9 2 2 1 0 7 2 0 2 8 10 3 3 0 0 0 16 3 1 3 0 1 0 2 3 1 2 0 1 0 6 2 2 0 0 7 0 5 12 0 5 2 0 0 3 1 4 2 0 9 4 0 1 3 2 1 0 16 2 0 1 6 2 2 1 9 0 1 5 0 8 1 6 1 0 1 2 0 2 0 4 0 1 1 0 4 0 0 0 3 1 0 9 5 0 4 1 0 0 1 12 0 5 0 1 2 1 6 4 1 0 9 0 9 23 7 2 4 0 5 0 0 0 0 2 3 0 3 0 3 0 1 0 12 2 0 1 0 2 5 0 0 2 0 0 0 3 0 4 2 1 2 4 0 3 6 10 4 0 2 5 0 0 3 0 9 5 0 2 4 0 0 9 2 0 2 0 0 6 0 1 0 2 0 3 2 3 0 1 6 0 0 0 0 7 3 0 1 2 3 0 1 1 2 0 0 0 5 0 1 0 12 8 1 5 3 1 0 0 9 8 0 1 2 2 9 0 0 6 3 1 9 4 0 6 4 0 5 3 3 1 6 0 0 0 0 0 0 0 0 0 4 0 0 6 3 2 5 0 0 0 0 2 0 0 6 6 0 0 1 0 3 1 3 0 2 2 0 0 0 1 1 3 0 0 0 2 4 0 2 1 1 0 0 0 3 5 0 5 0 0 1 1 0 3 2 3 10 0 8 13 9 2 0 4 0 0 0 0 2 0 1 0 1 1 0 0 6 14 0 1 2 0 5 0 0 4 0 1 4 3 1 0 10 4 1 0 0 5 0 0 0 0 1 0 0 1 3 1 1 0 6 4 0 4 1 1 1 2 1 1 1 0 5 5 0 0 0 0 0 0 1 1 1 2 2 5 1 3 5 0 8 0 0 0 1 0 5 1 1 9 0 6 1 8 4 0 0 4 1 2 4 0 19 5 0 2 0 3 4 1 1 1 0 0 1 4 3 9 3 0 4 1 5 1 0 3 2 1 0 0 1 0 6 2 4 1 3 2 0 1 0 1 1 2 4 0 1 1 1 6 0 1 4 1 0 1 6 3 2 2 5 4 0 1 1 0 0 0 5 0 2 2 0 0 7 3 8 0 10 7
30 23 4 11 69 14 12 26 35 59 154 42 125 70 4 0 11 163 99 35 0 1 4 37 0 32 116 51 41 13 6 83 33 16 77 10 89 0 1 28 140 32 85 0 8 20 79 7 42 148 51 22 94 14 0 60 8 5 2 37 0 51 16 28 2 34 173 33 29 9 19 13 11 9 17 3 32 0 43 28 13 66 23 48 1 63 14 15 58 10 104 27 2 18 18 71 117 0 1 44 1 54 23 8 38 19 25 5 10 1 1 30 4 22 186 0 27 104 31 78 37 50 181 8 73 114 0 129 198 202 61 96 13 28 95 11 59 26 5 13 5 77 29 63 111 79 33 12 0 94 7 89 25 69 31 91 72 13 55 15 0 3 73 28 0 6 18 14 0 42 26 2 201 101 9 68 60 41 63 27 50 43 42 7 32 13 20 38 125 18 45 46 104 144 15 21 19 41 68 23 235 13 188 126 209 97 4 251 0 48 63 0 151 0 13 53 0 173 176 9 103 9 2 127 97 29 29 181 53 32 7 76 59 143 60 7 3 21 88 91 32 90 52 162 26 62 8 26 54 92 66 65 147 181 226 68 63 61 1 312 48 39 173 82 66 54 47 0 12 198 46 108 2 33 70 225 4 50 221 5 146 167 188 0 47 242 113 77 24 142 75 147 173 60 147 60 86 51 16 136 119 98 159 29 42 137 89 140 40 301 65 11 65 16 168 52 91 17 16 67 152 178 78 1 32 109 52 143 34 221 13 174 117 18 90 113 16 77 55 183 7 115 8 109 86 35 61 2 58 160 60 215 32 64 12 100 90 244 118 221 214 10 131 55 0 137 116 11 74 5 19 281 111 1 0 60 301 200 192 147 133 43 8 62 30 234 86 25 280 159 78 8 55 177 165 4 34 112 245 51 29 16 52 84 29 6 1 16 44 47 35 24 56 15 32 3 45 44 0 0 109 15 53 122 53 17 44 1 3 2 39 6 55 8 154 70 48 1 21 2 68 14 1 4 27 50 42 44 85 62 1 19 1 69 12 110 42 21 35 44 4 89 7 0 4 113 22 82 41 58 37 17 46 15 92 20 44 22 8 74 22 231 66 0 8 54 133 0 17 0 27 41 129 22 78 38 53 14 91 30 0 57 5 4 12 108 2 9 64 7 50 14 104 48 46 57 2 0 59 37 110 5 9 37 80 189 19 35 41 46 62 2 0 5 29 38 18 3 27 98 65 11 14 64 44 63 161 4 4 61 17 14 3 8 91 82 21 20 4 97 16 1 5 62 30 2 60 10 22 20 21 12 21 109 68 8 26 139 16 27 6 59 177 13 13 37 72 22 74 0 52 17 76 0 43 50 24 14 0 120 13 47 24 21 4 63 48 15 47 5 3 5 25 64 0 13 81 2 31 6 19 15 0 17 17 28 11 17 6 45 23 5 32 11 24 30 84 60 15 10 17 12 35 74 93 28 25 2 18 20 147 43 4 104 62 41 2 2 3 62 35 4 48 6 11 5 16 4 104 12 5 23 18 20 15 3 0 7 1 43 81 53 30 123 4 28 82 25 5 57 13 13 33 4 10 46 8 7 6 75 20 20 104 26 5 31 20 60 44 30 26 33 24 31 22 114 58 2 0 7 2 40 78 13 7 4 13 8 2 60 23 57 18 6 17 6 8 18 19 35 2 38 30 16 3 33 4 13 5 3 43 78 29 16 1 23 0 44 15 0 8 41 0 18 14 50 18 3 0 115 0 169 18 47 0 15 15 22 57 26 19 4 25 20 15 25 19 5 74 0 73 6 13 0 2 27 21 29 9 20 26 28 3 43 103 6 103 35 15 10 24 21 5 4 8 3 7 18 0 13 38 76 25 17 0 2 5 58 131 16 17 15 39 25 37 5 2 18 19 19 7 24 10 13 4 3 88 10 31 32 23 41 33 6 20 5 70 21 0 11 3 3 13 10 63 17 3 30 13 18 0 25 47 36 13 69 20 5 2 3 0 32 3 5 14 3 27 8 4 2 64 68 63 20 4 44 8 6 1 21 18 8 4 6 54 25 8 3 54 36 13 0 9 8 35 14 21 31 31 19 19 9 2 3 59 0 14 35 6 0 65 89 1 13 0 12 18 37 1 33 103 52 40 9 0 42 0 95 15 6 10 17 7 9 21 21 0 42 52 3 2 1 18 2 2 7 8 10 25 50 13 52 102 21 30 41 7 60 15 15 8 30 54 12 18 19 118 27 35 8 0 14 20 60 39 28 5 18 45 25
142 51 70 98 179 60 27 233 39 163 279 124 162 322 282 224 53 59 28 201 8 9 119 103 0 477 69 97 110 3 67 263 22 80 225 255 59 136 4 210 420 1 66 47 47 171 38 0 104 48 0 98 304 108 165 157 20 25 7 0 89 147 132 9 64 138 72 246 11 227 85 181 37 109 192 207 209 60 106 57 31 64 70 257 13 117 3 151 57 1 202 82 45 64 1 211 113 0 49 68 35 7 16 97 67 97 37 54 73 30 13 48 237 12 252 44 161 67 110 0 40 65 155 77 12 118 130 82 52 118 195 64 105 237 103 41 8 20 141 4 47 117 215 119 83 8 109 109 19 171 14 91 130 169 62 119 111 119 184 128 0 155 0 208 13 94 29 44 0 155 2 124 154 191 21 124 154 162 169 31 87 126 84 61 331 235 29 232 183 40 205 181 3 154 44 115 429 188 0 5 183 68 80 25 77 181 1 16 135 33 85 4 113 137 39 138 58 100 77 0 6 17 95 144 20 1 40 45 62 16 7 87 25 32 14 23 88 96 299 27 4 21 35 65 0 43 40 7 97 69 10 76 83 87 128 108 20 43 51 89 87 4 88 36 166 19 30 0 96 116 144 103 113 20 51 28 12 21 2 220 21 106 64 78 100 76 62 10 0 45 0 36 96 36 61 71 155 101 4 54 92 0 142 25 13 98 10 174 32 89 39 77 121 72 127 27 79 3 70 73 95 80 175 8 30 77 11 61 28 75 44 163 0 57 17 48 69 64 110 186 7 107 9 5 114 110 94 77 20 23 87 129 32 12 61 74 155 16 92 57 83 39 5 116 124 31 22 77 99 53 1 237 46 65 12 46 58 69 49 256 99 73 116 95 46 105 122 32 305 10 22 0 53 75 102 30 82 58 59 142 72 12 3 219 118 109 0 119 28 131 38 48 49 106 130 1 79 89 75 37 113 1 25 12 88 126 36 31 2 0 23 44 135 144 6 85 94 139 73 239 209 133 0 92 168 81 42 36 120 92 60 231 69 214 74 116 159 83 143 6 130 22 2 31 0 55 141 256 112 110 0 108 0 136 74 62 82 100 0 116 40 117 109 3 78 104 29 51 77 2 93 26 168 52 97 165 153 22 105 62 0 58 70 19 7 54 64 26 2 85 91 0 171 79 20 165 149 3 59 11 33 3 54 68 5 84 81 152 81 12 0 8 186 7 67 149 239 154 52 48 25 340 19 75 129 100 83 83 3 56 23 88 25 32 12 93 53 25 2 77 132 12 140 30 51 25 103 155 37 100 94 66 4 257 56 251 0 98 47 103 105 1 100 101 163 3 28 114 105 54 147 83 0 119 156 169 12 89 1 66 155 171 1 16 108 371 299 102 436 162 268 6 325 1107 5 216 434 1578 391 95 695 173 299 169 394 10 30 144 1 714 154 9 662 173 454 280 728 768 1015 35 824 488 58 469 682 424 228 323 34 316 926 193 136 400 717 308 1 425 34 62 62 11 460 388 392 548 1125 154 179 435 11 343 95 802 160 286 258 475 3 84 23 430 154 311 115 919 1808 608 366 566 652 412 406 26 71 520 113 53 1068 930 297 524 504 615 240 607 235 530 451 213 120 296 31 100 659 173 481 0 137 129 231 604 284 533 505 37 290 123 15 1199 718 81 181 235 742 817 836 1757 487 45 25 661 203 289 3 120 17 0 119 0 195 403 330 0 2 583 82 231 113 2 920 879 326 8 16 23 509 131 746 734 365 563 83 388 329 67 315 324 969 301 434 552 687 273 124 412 278 373 275 467 181 180 218 60 352 3 989 29 473 973 212 600 389 332 0 275 621 143 266 209 6 301 10 197 328 319 1 0 677 245 2 422 178 111 9 0 547 177 427 312 907 231 211 26 1021 442 355 106 240 930 250 5 130 14 29 1515 291 143 161 54 379 53 216 381 359 1070 464 222 886 207 182 76 131 203 180 304 211 313 339 153 11 1 302 198 351 592 561 124 220 0 226 440 343 179 302 481 411 295 179 269 130 81 1091 680 752 296 359 258 132 109 290 224 179 97 20 549 0 5 768 225 694 106 56 1 265 506 13 55 178 100 244 494 29 236 623 22 173 37 520 140 280 430 1613 262 239 212 391 65 21 370 1054 10 13 2 1218 888 471 295 168 140 261 627 19 884 141 60 339 164 526 282 203 451 460 121 238 185 70 235 405 1482 228 107 65 91 16 450 158 246 350 423 48 0 410 386 2385 486 1473 102 411 5 0 2 282 258 276 465 263 159 362 437
47 10 17 3 2 427 329 130 26 5 57 354 36 211 18 156 16 3784 0 18 71 277 31 16 2 36 168 211 10 0 10 16 11 12 52 36 9 103 121 29 147 0 41 11 10 16 0 211 17 280 28 78 178 0 0 1505 119 129 51 0 9 25 208 736 113 37 103 136 112 61 16 12 4 9 7 12 11 55 30 147 133 397 24 118 5 56 0 81 95 54 0 269 9 149 12 26 92 0 6 54 522 7 847 8 233 0 31 14 108 129 135 0 224 115 63 0 0 503 26 18 0 151 65 139 113 30 62 124 15 135 44 0 26 66 4 18 37 8 0 29 300 61 53 0 13 131 58 72 96 52 17 92 19 1 95 0 186 109 0 4 88 60 181 118 250 36 83 154 16 41 0 175 25 61 100 0 183 0 32 611 6 7 3 21 171 412 7 19 13 101 8 226 51 27 601 24 1894 34 12 145 6 6 19 30 148 2 47 40 157 7 0 171 191 17 127 14 14 78 30 0 6 75 14 50 142 5 10 0 12 0 263 69 24 1 33 7 9 129 94 45 10 2 74 39 18 26 39 22 1 25 1 45 97 95 112 45 9 55 63 288 47 63 1 16 65 40 0 0 57 90 2 2 36 33 522 37 0 80 32 58 19 1 4 8 44 100 0 44 1 154 56 6 0 0 28 6 76 12 30 25 47 24 19 34 97 0 23 16 1 2 380 3 3 47 0 2 5 12 13 81 0 229 3 33 9 948 2 1547 67 2 105 203 9 45 25 57 1 40 0 31 337 104 0 0 10 0 44 198 1 4 28 10 69 51 508 3 2 39 100 29 10 104 146 245 9 96 30 63 2 0 0 32 153 105 7 12 47 68 31 0 0 664 38 186 164 221 28 56 30 3 83 2 2 0 13 36 51 165 208 70 505 5 317 6 2 137 4 2 29 12 14 3 0 44 62 37 26 0 16 0 0 2 136 0 12 136 55 17 26 12 1 42 86 20 847 22 0 131 7 0 21 65 82 32 39 61 51 315 24 8 2573 55 39 4 302 4 243 72 23 173 5 71 15 261 125 12 15 8 206 18 166 102 3 993 8 44 7 0 128 27 2 23 0 0 6 33 100 7 2 43 79 24 20 37 9 4 8 59 0 163 12 3 22 5 29 42 65 20 0 93 15 100 98 24 24 34 113 129 174 32 12 46 192 306 1093 3 81 5 50 68 129 16 172 4 38 161 9 24 11 84 113 120 80 91 43 109 24 36 1 24 270 27 104 104 130 374 108 102 64 4 5 178 87 36 53 7 64 140 39 244 19 39 16 79 34 8 14 166 0 654 17 5 2 140 76 0 540 22 13 193 52 50 56 65 59 21 0 135 14 43 35 1 3 67 251 26 0 243 9 41 152 670 12 236 20 111 25 4 38 59 16 176 78 18 177 30 81 78 165 108 6 294 10 5 0 193 29 517 93 3 10 90 320 49 88 75 61 94 26 230 68 254 14 113 64 110 0 554 0 415 129 17 445 239 1006 13 209 12 225 202 72 118 24 9 271 19 7 158 61 220 103 31 13 23 210 189 56 9 95 159 141 35 57 2 78 91 27 180 85 3 0 285 0 43 30 64 67 323 628 16 13 280 36 0 1 179 6 0 216 135 6 21 96 30 460 66 0 0 0 32 52 13 77 0 28 632 52 185 57 43 209 108 1 6739 14 3 1386 37 15 0 29 1412 2 2 29 251 86 275 5 9 27 0 1983 10 71 27 5 13 0 20 67 12 0 9 50 14 13 173 128 41 1219 135 143 8 3 252 81 92 1 347 0 112 2 147 104 40 9 6 822 5 37 87 125 4 0 0 273 38 75 8 66 0 5 35 127 17 0 191 195 10 54 110 127 42 18 0 0 97 5 93 324 94 222 75 0 33 81 0 147 0 41 163 0 2 108 172 6 181 0 39 26 73 77 17 0 0 147 0 0 99 120 101 24 4 696 3 55 13 63 382 14 47 2 7 33 38 1 52 108 9 23 6 47 280 57 0 52 4 426 4 187 131 59 366 3 38 2 41 20 88 485 1 169 435 4 68 25 122 184 10 103 48 10 122 4 19 0 39 0 43 9 75 275 115 208 21 8 321 44 234 239 6 28 996 11 20 1 39 0 6 6 93 11 407 10 50 6 46 25 107 1 107 30 30 76 36 75 536 81 110 67 7 20 1 0 335 7 5 52 30 123 146 60 5 0 2 204 103 10 118 94 0 259 8 58 43 67 28 0 0 0 30 14 79 150 81 49 6 246 5
18 34 33 117 8 39 75 20 31 23 49 3 18 5 13 19 55 31 19 19 74 92 26 86 22 5 66 22 10 15 8 16 3 13 13 28 18 7 25 6 20 15 86 24 13 26 25 28 33 20 19 20 10 8 14 4 20 22 12 14 115 61 11 22 47 10 11 4 60 15 5 49 35 25 44 41 16 7 9 21 12 18 1 5 35 23 3 51 49 15 19 26 22 13 44 17 10 151 28 17 61 25 84 19 6 42 87 19 16 100 29 53 24 3 49 117 30 21 15 1 19 25 11 23 31 13 58 34 21 22 14 9 2 9 10 25 33 6 49 9 54 11 5 51 15 18 32 7 24 17 6 9 68 10 22 20 32 17 14 26 20 84 15 13 9 6 27 2 14 18 6 15 1 3 1 30 13 23 38 14 16 22 61 25 17 22 44 20 91 37 10 35 9 18 11 82 35 15 18 13 12 25 46 19 22 13 153 57 53 37 5 6 34 20 44 88 35 33 9 16 22 14 18 34 23 3 0 48 57 120 2 28 24 29 18 27 2 27 86 14 84 54 26 35 31 54 9 18 4 28 18 72 3 3 14 14 48 26 23 33 26 1 90 42 86 27 14 95 16 4 78 14 52 43 57 45 50 53 12 9 71 144 21 15 4 301 55 26 40 13 33 19 137 21 21 39 29 3 19 18 14 25 4 46 91 8 12 21 16 70 48 34 1 0 28 37 19 15 23 11 28 18 24 27 20 8 11 20 14 2 29 4 12 13 15 23 6 21 54 26 5 27 20 111 17 22 14 10 8 26 52 24 12 15 24 20 31 12 17 18 0 15 15 5 24 5 50 17 34 181 16 10 49 7 39 19 10 29 31 13 9 13 7 5 19 82 44 27 25 37 91 37 4 25 19 9 105 24 39 5 13 45 19 29 34 14 9 19 4 15 43 14 20 11 24 25 0 14 5 21 9 17 17 13 18 37 3 19 17 5 30 34 20 20 15 120 132 2 7 124 20 44 54 2 30 3 24 12 8 28 22 19 18 10 0 5 8 9 30 16 38 24 13 28 34 10 22 158 13 52 40 6 17 17 14 34 11 9 42 36 36 15 28 19 111 14 6 31 28 8 21 4 32 4 11 5 10 3 18 25 12 3 1 4 21 59 9 11 10 6 15 16 22 6 20 5 5 9 23 31 12 46 39 7 11 7 20 4 13 4 41 7 37 14 12 60 37 2 21 21 23 10 10 2 13 82 79 15 5 30 35 24 31 39 4 12 1 20 15 51 14 17 8 14 16 10 1 15 25 18 6 7 6 13 27 29 21 3 12 2 30 8 21 14 6 18 12 29 15 14 16 51 10 9 55 3 5 7 22 28 31 24 44 2 9 14 7 12 26 21 5 2 21 146 40 28 22 10 0 23 25 8 30 64 7 7 32 18 4 30 21 11 5 7 42 31 3 12 11 22 12 7 16 19 29 81 12 10 21 23 6 13 32 11 17 15 9 16 49 7 41 23 19 25 40 31 10 13 18 12 30 35 61 16 20 28 6 63 24 43 13 16 34 20 6 11 8 6 11 1 13 15 96 43 8 16 29 28 23 22 35 16 19 5 28 5 12 11 5 10 7 9 15 61 24 20 39 4 55 53 2 17 30 11 6 30 18 22 9 1 16 29 2 6 12 10 9 6 10 34 7 10 32 40 29 27 17 23 14 23 16 26 19 26 112 6 9 6 16 14 21 28 1 50 10 62 22 8 30 23 44 34 23 20 23 16 12 4 14 9 18 8 12 18 9 19 28 13 60 23 20 31 4 18 10 22 32 12 11 26 20 7 20 21 23 33 29 15 22 18 18 0 20 28 21 6 22 24 20 20 27 0 32 3 11 20 16 128 0 103 10 18 27 33 4 25 17 50 7 12 9 13 6 20 0 5 31 20 10 16 7 58 46 18 14 12 15 16 15 10 10 20 17 24 13 8 13 5 171 18 20 62 16 15 24 4 12 9 12 17 20 16 43 19 23 27 19 17 120 5 19 3 33 16 18 20 61 3 20 47 41 18 21 13 86 11 20 26 17 49 16 42 53 109 145 13 7 13 17 60 170 2 14 38 31 8 30 5 60 32 28 16 7 25 31 47 25 39 26 15 15 16 9 7 31 14 19 6 39 14 16 13 3 64 0 17 10 18 53 30 0 8 22 68 39 47 8 69 46 5 25 113 8 25 23 7 7 8 9 20 24 90 25 13 10 11 49 13 39 24 18 7 46 37 20 7 76 4 18 6
76 83 102 103 106 115 98 189 84 159 82 100 75 63 87 42 19 84 65 19 115 51 62 106 88 147 107 87 18 15 126 81 19 80 91 44 59 140 16 10 6 109 153 105 49 129 62 101 115 157 11 99 75 50 138 40 27 35 88 148 93 111 146 89 58 65 46 63 46 9 36 97 64 73 75 67 58 139 142 22 112 80 127 10 159 134 201 86 71 39 99 204 104 66 124 134 43 58 78 34 119 37 91 135 52 109 24 99 54 104 11 170 121 32 41 106 100 82 67 36 103 72 58 64 150 50 93 63 15 75 114 68 34 68 158 58 179 53 95 146 70 142 76 153 31 56 111 20 68 93 44 25 100 21 16 99 43 167 52 117 21 47 36 130 31 103 2 170 60 109 38 51 10 85 73 174 79 76 90 114 131 184 80 108 90 71 77 70 112 114 136 22 126 198 142 75 52 78 147 141 304 108 49 92 95 81 139 105 85 75 149 34 102 34 165 46 108 67 130 20 27 96 133 211 128 29 62 54 25 106 41 32 85 162 152 133 177 64 159 183 91 16 142 167 83 103 156 89 86 125 104 65 106 61 136 56 90 72 118 166 99 22 126 98 72 108 160 161 139 147 118 70 73 113 95 136 199 147 61 25 28 101 159 171 120 130 105 85 119 72 82 108 177 171 157 159 156 88 154 87 59 102 112 66 121 140 61 140 26 119 94 47 124 31 167 66 167 63 99 139 165 129 203 102 108 136 73 157 106 54 140 52 53 24 52 73 73 95 160 147 8 36 151 173 72 158 194 58 90 145 153 155 67 114 94 175 175 104 49 150 71 210 127 76 224 106 50 96 92 188 130 43 235 166 62 201 105 200 90 33 89 163 118 173 54 92 24 133 62 56 26 125 58 108 163 128 28 37 20 42 282 65 37 36 120 114 200 157 49 19 214 166 154 158 164 70 36 159 163 210 50 26 13 53 53 157 141 33 60 27 251 66 69 139 178 188 107 92 115 90 167 51 139 77 169 56 79 160 151 80 127 125 137 180 124 284 30 122 88 22 47 152 1 128 53 57 32 112 158 110 94 34 105 15 71 110 181 38 45 197 218 165 165 68 217 106 120 206 80 34 210 130 67 70 165 112 150 19 342 30 221 43 37 9 94 139 75 72 91 26 132 64 95 78 69 57 111 82 24 133 109 73 180 117 292 148 169 82 78 108 125 91 191 174 6 137 129 115 31 29 170 197 98 225 70 206 88 67 204 48 64 148 120 60 178 76 13 63 205 197 221 105 20 150 285 127 144 17 197 94 42 81 62 85 56 115 145 248 163 148 135 120 110 115 143 221 99 117 125 37 58 201 31 54 70 90 87 168 129 134 135 131 73 103 162 159 116 52 133 80 73 62 93 49 91 131 30 64 35 140 76 48 121 68 28 13 79 108 56 121 24 159 24 29 57 122 68 69 105 120 123 65 89 68 218 47 114 137 37 89 146 56 171 83 123 9 181 40 67 46 110 49 45 104 57 97 41 171 143 1 22 51 49 113 207 46 130 105 77 40 2 145 96 107 62 86 41 96 41 39 95 126 69 134 46 80 32 99 87 152 110 92 108 90 95 66 101 23 9 59 123 107 137 111 75 61 94 98 42 80 93 136 167 76 41 95 189 15 34 56 15 93 137 60 136 61 56 143 124 146 21 42 87 84 86 69 96 86 60 109 64 77 79 79 151 30 92 82 150 132 140 160 149 100 106 55 19 130 134 143 92 104 96 50 25 125 80 111 62 69 99 120 106 165 126 42 74 173 99 157 126 108 78 103 77 36 21 83 43 138 84 107 134 113 94 202 174 95 126 32 12 20 126 57 252 82 51 69 210 108 123 27 145 94 20 109 83 144 22 78 235 141 23 66 179 131 184 87 102 32 86 108 148 157 77 10 97 195 123 75 57 38 221 26 214 19 19 136 171 203 117 39 169 104 173 108 72 73 61 104 61 186 101 195 56 80 129 169 80 179 202 127 44 85 80 200 218 74 222 119 41 107 38 109 126 168 70 137 119 112 200 275 29 135 262 144 128 75 104 100 115 143 90 87 98 113 144 119 150 34 83 89 214 30 146 101 240 41 116 73 120 164 67 275 153 54 92 128 154 80 201 7 104 129 150 118 163 125 286 129 74 3 17 79 78 164 292 57 45 172 158 136 149 111 44 150 104 245 110 163 18 108 134 82 71 190 22 97 103 88 171 55 167 186 211 141 186 205 213 306 152 24 136 87 10 95 139 158 40 124
7 2 0 1 1 0 0 0 2 0 0 0 0 5 3 0 3 0 1 0 0 0 0 0 3 0 1 1 4 3 0 0 2 0 0 0 1 0 0 5 2 0 14 2 2 3 3 0 4 0 3 0 0 0 0 6 0 0 0 3 0 1 0 0 1 0 0 1 0 0 0 0 0 0 0 0 0 0 0 0 0 0 0 0 12 0 0 0 0 3 0 0 0 9 0 0 0 0 0 0 0 0 7 0 0 0 2 1 7 0 2 0 4 2 0 0 0 0 10 1 0 0 0 0 1 2 0 4 1 0 1 4 0 1 0 3 0 3 2 1 0 0 1 0 0 0 0 0 0 2 0 0 0 8 0 0 0 0 0 0 0 0 9 0 2 0 0 2 0 0 1 0 0 1 5 0 2 0 0 1 2 0 0 1 0 0 2 0 1 0 0 0 1 0 0 5 3 7 1 0 0 23 20 0 1 72 0 2 6 4 0 1 4 0 0 0 0 16 0 3 0 3 0 0 0 1 0 6 2 0 1 8 4 13 0 8 2 23 1 3 1 0 0 0 0 1 0 0 29 4 16 10 0 0 0 4 18 3 0 3 0 12 0 0 0 40 0 0 8 0 26 0 1 20 27 0 1 0 46 1 0 5 0 0 0 6 0 8 0 0 0 4 0 0 9 6 9 0 0 4 8 7 0 0 26 0 0 1 6 5 0 13 0 2 0 11 3 0 0 0 0 0 0 0 0 0 0 0 0 0 23 11 1 34 21 9 29 1 4 36 2 10 3 0 0 1 0 12 8 0 3 0 11 0 7 7 0 8 4 1 101 0 0 29 1 0 0 19 3 3 0 0 1 3 12 3 33 10 26 1 0 10 0 1 0 0 6 29 0 3 11 3 0 0 0 7 21 5 14 0 19 0 0 1 0 0 2 3 1 1 0 1 0 1 0 14 0 1 0 0 7 9 3 1 0 1 0 21 1 15 0 6 6 0 10 0 0 1 1 2 4 3 2 3 2 28 0 0 0 30 1 0 0 2 4 0 0 0 7 0 0 1 6 0 6 1 0 3 2 10 5 1 11 6 0 2 0 0 8 1 13 0 0 2 0 0 8 0 0 2 0 0 1 3 1 0 0 6 0 0 0 11 12 27 1 5 26 7 2 2 2 12 2 5 16 0 0 3 28 4 0 2 6 0 0 5 2 0 0 1 0 3 0 0 2 0 0 0 5 1 16 1 0 0 0 0 1 0 1 5 0 0 0 2 3 10 0 2 0 0 1 1 8 2 0 0 0 2 0 3 3 0 0 0 0 0 2 0 1 0 20 11 4 0 0 0 0 18 0 1 0 0 34 2 2 1 0 0 25 0 2 0 2 0 0 0 1 1 0 9 0 0 0 1 0 0 0 1 3 0 0 3 0 0 0 0 8 1 0 1 6 0 2 0 0 2 0 9 4 4 0 0 0 2 1 1 0 0 0 0 0 0 8 2 0 20 0 1 16 1 0 0 0 0 1 2 0 1 0 6 5 1 0 0 0 1 0 1 0 0 0 0 1 5 0 0 0 6 0 7 9 0 0 1 0 0 0 1 1 6 1 1 0 1 0 1 0 0 6 0 4 0 0 0 0 0 0 4 0 1 0 3 2 4 1 0 0 0 1 18 1 0 0 0 0 0 0 11 1 0 0 2 0 1 1 1 1 5 0 0 0 0 0 0 1 1 0 0 2 0 0 2 0 0 1 0 5 3 1 0 0 1 0 0 15 0 0 0 0 0 1 0 0 0 0 4 6 0 0 0 3 1 0 6 0 3 1 0 5 0 1 0 0 0 2 0 2 3 0 0 0 8 0 0 0 4 3 0 0 0 0 0 0 0 0 0 0 0 2 5 0 0 0 1 0 5 13 4 0 0 1 15 5 0 0 2 0 0 0 1 0 0 4 0 1 6 0 0 1 0 3 0 0 0 0 0 0 0 1 0 0 9 1 2 0 0 0 3 0 0 0 0 0 0 0 1 0 1 0 3 0 0 1 0 3 0 6 0 0 1 0 4 0 0 0 0 0 0 0 0 0 0 1 0 10 0 0 0 3 2 0 2 0 2 0 0 0 0 0 0 0 7 0 0 0 7 3 4 1 0 1 0 0 2 0 0 0 0 4 3 0 0 0 2 3 0 1 5 0 0 4 1 0 0 1 0 0 0 0 1 4 0 0 0 2 0 1 2 0 0 1 0 0 0 0 0 0 0 0 0 0 1 0 0 11 0 1 0 1 1
65 15 12 5 23 25 7 13 9 31 6 13 0 0 1 30 10 26 12 2 0 0 35 24 5 23 12 0 11 1 2 101 9 341 0 2 11 35 0 34 13 6 9 12 18 2 7 9 53 8 7 3 44 0 0 7 55 5 0 16 3 25 0 10 0 19 139 114 164 10 15 11 67 0 0 29 2 18 26 22 7 4 0 7 10 7 9 197 16 8 0 44 1 0 61 7 17 0 45 66 34 11 0 13 2 0 8 24 0 11 110 2 0 3 47 15 9 0 30 83 1 39 133 5 0 16 1 3 0 0 207 3 3 0 0 1 14 2 0 0 6 52 83 0 6 20 6 11 1 49 0 40 0 71 144 3 2 18 9 41 0 1 11 0 12 11 7 0 1 38 87 36 27 3 8 2 2 10 49 1 116 38 1 0 103 18 6 14 18 5 64 14 6 23 17 5 2 82 24 6 85 2 7 21 82 47 80 232 2 4 0 14 48 121 5 3 201 3 169 0 17 14 1 7 36 137 3 0 8 0 2 5 10 12 0 38 9 1 9 36 8 0 2 47 144 0 34 14 8 17 39 3 50 1 5 71 71 5 0 1 67 22 27 38 0 26 0 0 125 21 20 78 13 16 12 49 97 67 20 6 12 42 28 16 35 19 29 3 121 0 2 4 5 48 82 39 148 24 7 24 11 12 28 132 0 28 9 15 6 15 61 15 5 0 34 0 16 33 95 19 32 0 30 15 2 46 4 4 45 24 0 0 29 0 18 19 31 8 8 155 1 61 13 13 7 10 2 0 7 44 0 5 117 0 0 0 50 4 27 6 16 134 12 0 0 12 11 0 12 2 2 4 28 1 253 61 38 10 7 33 14 100 6 62 13 52 2 25 23 4 220 151 35 1 0 4 0 12 2 72 6 32 10 8 29 31 108 6 12 0 5 39 40 98 0 0 12 8 1 7 27 8 5 12 23 0 5 48 4 8 0 55 8 1 29 14 90 9 1 8 31 3 0 139 184 1 19 47 0 6 162 4 16 9 1 22 25 40 0 7 40 19 0 2 20 0 9 21 62 106 63 3 4 9 0 3 69 10 14 14 11 0 7 0 17 21 0 12 1 0 0 30 0 77 0 2 0 3 57 5 29 147 13 0 199 16 1 4 77 20 6 124 23 4 41 0 1 3 1 7 4 5 45 1 7 343 4 5 90 0 0 33 16 10 8 21 47 54 1 4 42 10 7 0 10 37 65 19 14 5 1 0 0 125 41 0 112 59 24 5 3 41 1 437 25 4 0 16 79 50 0 16 43 159 33 2 98 0 0 0 40 18 0 11 14 65 56 10 74 1 13 48 4 83 0 13 15 8 20 13 127 18 6 16 0 259 16 0 10 22 47 46 2 2 5 1 77 32 10 0 0 16 56 0 0 32 2 33 11 4 25 7 16 6 18 72 40 0 0 1 36 40 80 5 15 41 2 9 61 24 16 127 2 208 52 10 3 30 8 18 31 11 0 0 6 3 61 9 19 16 7 62 15 3 4 5 30 0 78 48 10 75 4 0 0 10 187 0 121 1 27 44 16 21 12 19 0 15 31 42 0 30 1 9 54 6 0 40 19 8 0 11 0 13 108 0 0 9 0 202 0 2 9 117 3 2 1 0 61 21 10 26 28 0 114 27 41 9 10 1 22 45 9 30 83 9 37 15 57 0 0 44 77 17 4 0 0 1 60 38 0 25 0 37 0 0 39 49 54 0 45 26 48 39 67 14 0 14 0 28 11 1 1 17 6 19 0 10 14 3 5 29 2 28 68 34 0 1 2 6 28 63 23 25 12 25 38 108 57 0 19 0 15 50 9 0 2 80 27 6 34 12 0 20 47 46 8 0 8 2 35 18 6 0 17 83 0 21 92 6 65 39 56 60 7 0 1 0 8 83 2 27 5 18 3 21 32 24 28 20 1 47 0 0 34 0 90 1 0 12 7 3 1 1 0 12 5 3 46 4 18 2 31 58 0 0 5 9 8 22 0 23 1 0 0 2 0 0 32 3 0 28 27 0 11 31 69 0 6 14 49 3 37 64 1 40 1 8 10 0 106 2 24 31 39 4 76 20 0 0 15 43 0 37 94 15 1 0 3 33 76 71 28 39 11 5 4 0 15 50 0 0 4 12 29 1 3 0 200 7 18 3 14 0 3 0 7 4 6 8 10 0 3 7 1 35 82 107 53 0 10 9 2 58 18 183 1 8 8 6 116 33 27 44 0 0 9 49 0 5
26 35 13 28 17 29 28 112 26 105 22 52 36 12 0 38 11 26 134 35 17 57 71 3 11 44 48 102 17 48 23 46 37 63 56 56 242 93 18 56 43 49 31 38 84 108 53 68 15 29 47 17 51 74 52 48 4 31 77 248 69 7 27 67 46 78 275 0 19 47 98 1 49 13 40 25 9 51 14 14 50 300 38 166 63 158 12 30 21 27 97 32 48 85 57 96 64 16 70 138 43 27 12 38 102 160 52 71 72 21 141 10 76 4 170 51 79 86 41 41 69 45 138 33 51 54 25 46 93 58 60 38 66 54 58 8 92 77 28 88 75 60 4 21 70 36 55 54 120 22 362 40 67 56 47 103 21 68 55 40 17 21 40 20 155 35 17 73 58 37 101 141 55 54 85 20 19 67 22 149 41 107 14 11 58 43 21 88 16 29 93 24 36 4 89 43 99 107 28 137 137 119 206 382 72 183 64 120 23 16 9 48 229 131 139 184 247 39 58 87 63 27 56 62 161 249 66 53 46 68 272 115 94 17 139 130 209 467 104 171 107 101 136 229 73 153 217 95 89 124 97 294 126 208 173 963 68 7 136 34 166 70 314 70 10 49 260 111 104 77 83 109 77 60 44 273 70 96 202 190 164 179 92 455 48 53 62 111 72 1 114 111 302 377 105 171 47 101 153 139 153 68 202 104 71 38 159 125 288 63 292 293 119 89 161 151 168 276 9 259 47 431 220 287 280 40 220 203 68 296 64 203 374 110 156 65 131 130 69 64 205 109 84 30 94 462 161 165 66 25 79 91 493 92 117 53 175 27 299 104 254 254 91 133 83 126 7 130 6 22 260 140 136 264 148 29 71 113 296 84 166 44 68 136 194 75 25 153 78 125 84 116 31 159 172 447 8 9 154 139 254 115 121 133 47 85 226 110 116 229 23 132 201 192 66 42 0 251 11 268 23 67 476 6 85 229 296 186 0 37 136 145 71 247 812 107 33 233 195 27 174 106 24 176 351 644 26 538 146 89 30 165 41 87 313 166 77 41 163 480 166 313 119 122 21 304 148 229 116 63 58 151 106 78 172 84 101 31 10 171 256 142 49 142 9 93 51 152 243 38 494 170 123 267 231 54 114 58 105 183 14 195 365 296 146 68 112 0 229 156 62 62 97 207 310 63 52 300 44 199 36 55 63 328 208 338 175 140 107 79 80 101 68 400 301 167 59 119 241 133 141 296 77 209 291 94 66 187 407 40 32 183 115 42 136 117 55 265 288 78 106 69 38 70 133 136 10 113 71 779 42 65 93 218 94 163 221 521 111 149 114 348 107 183 136 254 87 108 92 36 121 149 34 4 73 372 74 136 248 79 325 105 184 208 23 152 75 461 290 62 80 110 236 149 95 95 153 244 55 87 172 24 373 63 150 101 68 197 32 104 102 705 146 60 22 133 94 65 142 113 180 166 18 344 99 137 125 410 337 248 58 676 111 219 79 294 20 23 213 125 102 174 54 75 136 36 182 195 296 93 320 53 43 143 189 138 110 98 55 161 173 300 112 64 155 216 260 419 313 198 186 375 76 100 18 113 88 74 92 79 115 132 177 205 260 70 285 668 124 318 167 50 93 6 75 61 66 287 22 151 193 307 148 176 65 124 677 401 220 84 245 139 115 217 407 199 47 160 154 121 148 94 346 211 163 239 214 296 194 107 238 94 228 61 214 134 258 231 236 101 43 56 124 116 191 116 223 106 71 281 10 101 632 196 275 176 382 75 133 173 136 32 148 239 396 0 286 130 136 78 130 97 139 218 71 139 367 62 106 71 284 31 55 65 106 37 64 38 89 55 122 13 52 70 47 102 79 51 175 176 197 235 138 12 23 112 116 39 100 59 147 140 185 44 192 260 124 103 162 57 174 203 91 182 111 6 181 85 119 81 117 41 27 37 117 64 112 53 41 52 40 77 110 123 37 89 22 2 76 56 94 163 71 63 32 66 72 185 188 64 140 131 47 424 35 40 72 44 46 184 83 43 26 159 168 52 113 51 217 105 54 159 136 32 249 102 156 87 166 93 115 12 109 69 37 95 119 152 117 15 66 13 69 44 73 11 221 98 55 34 68 157 89 33 59 43 179 92 51 77 114 10 345 157 69 7 27 123 52 36 34 227 22 13 75 146 69 307 140 45 250 170 135 87 81 43 130 112 31 139 48 28 93 78 51 69 926 74 24 82 45 1 140 84 83 190 36 99 119 154 137 61 118 14 17 159 11 110 303 122
7 9 7 0 15 1 4 1 14 3 26 7 17 27 6 1 10 1 19 5 5 14 3 4 2 11 33 4 1 14 1 8 12 20 7 1 11 1 19 2 19 21 25 13 26 7 1 9 23 41 17 17 2 19 16 19 5 9 41 6 8 50 22 2 10 10 8 0 3 8 1 8 5 17 16 6 4 2 9 11 2 7 20 9 16 20 4 2 3 38 8 12 17 15 11 1 6 24 4 7 11 12 73 13 21 24 32 12 5 22 3 4 17 12 25 31 8 28 14 0 14 5 2 6 21 17 11 15 12 26 13 25 36 11 19 15 6 11 6 15 5 3 15 31 27 2 29 15 6 1 12 7 20 22 0 5 3 8 6 6 14 28 9 1 8 14 2 54 12 4 3 3 3 8 16 44 4 14 6 5 8 4 11 15 17 2 0 4 5 21 1 4 28 1 6 6 15 8 1 12 3 1 19 17 19 3 61 2 17 21 22 4 21 11 28 38 3 5 10 3 34 31 10 9 12 2 8 10 13 15 16 7 3 24 42 5 28 3 2 11 71 29 5 15 11 28 1 10 11 3 3 22 6 15 29 5 34 10 23 17 25 0 12 6 22 14 13 24 5 0 14 18 1 3 20 3 5 12 11 9 13 33 4 3 9 34 2 15 7 45 6 8 81 6 10 16 6 17 27 15 1 4 2 11 51 6 16 25 15 95 24 47 22 19 4 5 11 10 4 7 3 8 6 21 7 4 36 13 29 11 45 13 17 27 4 36 6 0 5 2 23 1 29 5 9 7 7 5 1 15 4 19 8 10 7 22 8 5 2 8 1 19 2 10 19 28 28 14 2 69 17 3 8 11 3 10 69 14 46 1 14 13 1 2 4 29 7 78 10 16 10 33 12 40 12 15 15 2 8 18 6 2 5 12 3 18 13 5 4 20 3 2 8 1 11 8 14 20 5 19 15 2 12 4 3 9 22 5 4 4 18 6 8 4 2 0 16 25 9 5 2 6 1 1 5 2 7 13 16 6 2 11 4 3 2 9 2 7 16 14 3 10 12 19 4 14 2 3 4 67 19 8 27 12 12 0 11 4 3 3 12 16 1 6 15 4 19 10 14 6 8 5 19 12 4 4 12 15 0 10 19 2 12 13 2 2 9 2 13 14 9 10 5 15 13 13 12 16 10 6 10 21 5 18 6 0 9 19 11 13 13 7 6 19 7 3 5 8 5 1 1 3 0 23 2 0 11 12 15 11 0 14 3 2 5 14 13 5 12 1 3 11 5 4 6 9 18 10 10 7 8 12 10 2 0 4 3 6 8 20 9 12 19 17 7 6 17 3 15 2 0 2 18 0 42 8 4 0 25 14 0 17 0 13 15 0 12 6 14 0 19 9 19 7 3 11 4 4 8 20 5 4 3 14 0 2 1 10 4 3 3 0 16 2 2 5 13 3 19 4 3 11 4 5 7 2 4 6 1 16 2 1 6 8 0 16 9 0 49 6 3 1 3 1 29 8 1 3 20 11 2 2 5 9 7 3 4 5 1 23 3 4 0 11 15 3 10 0 8 29 1 2 3 22 1 4 21 0 4 4 1 11 16 16 44 12 5 10 11 7 19 9 26 7 10 20 14 6 27 2 10 14 2 7 12 15 21 17 12 4 9 0 8 18 2 4 9 1 1 4 22 21 7 3 7 9 15 4 0 12 12 4 2 10 47 13 3 18 1 2 9 0 4 6 18 7 3 4 1 30 2 9 1 1 2 1 5 6 5 9 1 6 7 1 28 37 2 16 2 9 6 2 5 19 3 1 10 2 3 10 11 3 2 0 9 0 12 14 0 10 4 12 5 8 5 22 14 6 2 3 16 16 13 2 9 2 18 16 13 6 7 1 0 3 7 9 1 5 1 11 1 3 9 12 3 17 5 8 6 4 5 4 18 3 15 2 6 1 19 0 7 9 0 5 13 8 15 6 3 5 1 0 13 20 14 0 1 3 12 6 0 19 2 13 3 19 4 9 0 16 21 3 5 6 19 1 8 17 0 0 1 2 6 0 16 22 7 3 0 10 1 1 3 2 14 4 13 11 2 42 17 5 7 0 9 0 0 5 9 2 9 1 9 31 6 9 8 6 12 0 6 5 6 6 9 0 0 12 5 2 9 13 9 1 0 12 10 12 2 6 18 1 6 18 23 3 0 4 15 20 8 6 24 2 11 1 5 10 1 11 5 6 2 4 9 10 13 3 4 4 5 8 9 2 41 12 21 7 5 2
12 20 15 12 28 6 28 40 17 26 69 25 23 33 9 12 14 7 25 43 4 3 33 12 5 7 46 59 11 11 6 12 23 1 66 16 25 5 8 6 48 3 26 16 9 2 6 12 14 6 6 19 61 10 9 29 12 3 5 5 103 11 40 8 39 6 16 2 12 10 22 16 4 33 2 28 86 14 16 1 5 4 13 26 6 5 14 6 3 5 15 1 41 27 5 24 3 24 14 22 11 7 22 17 23 10 15 6 49 168 70 18 14 31 2 12 61 18 5 16 6 4 30 22 4 10 36 40 3 26 5 3 7 29 5 15 17 27 13 9 6 17 24 5 2 26 28 8 13 16 1 5 12 21 80 2 57 111 7 7 13 10 30 18 9 4 11 31 29 28 31 12 19 36 13 21 17 7 40 11 57 59 6 4 20 16 13 8 24 4 21 9 1 5 1 2 8 15 84 12 0 20 12 9 9 0 8 2 2 7 4 7 8 8 5 8 12 6 4 7 5 0 3 24 12 13 4 9 4 4 1 8 12 16 9 10 9 13 21 1 4 2 9 5 10 4 8 3 5 6 2 4 3 2 7 11 1 9 1 0 0 15 9 10 14 4 26 1 4 5 17 1 1 20 10 7 4 27 15 9 1 13 7 3 25 60 5 11 5 11 3 44 20 17 4 4 4 10 27 14 3 12 13 5 0 27 21 30 3 18 0 4 29 0 12 4 7 0 7 1 21 9 1 43 0 4 5 18 13 1 1 4 1 1 11 6 22 9 2 3 2 36 0 11 4 3 18 4 9 35 15 23 19 1 5 7 20 4 5 1 6 5 4 20 14 17 3 1 30 11 1 33 9 0 7 0 7 10 2 2 1 11 2 8 2 1 2 7 1 3 9 4 5 4 0 40 5 5 5 10 28 13 11 21 3 4 9 3 19 6 11 1 12 21 10 5 10 25 4 12 22 3 41 16 6 10 2 17 4 24 47 4 10 41 13 8 9 19 4 18 33 13 7 1 22 4 1 0 20 5 11 4 5 12 5 22 7 57 14 22 41 23 4 23 10 1 5 20 7 3 19 2 23 17 5 20 2 16 14 4 27 25 4 1 13 10 40 0 5 23 6 16 28 1 3 8 21 4 12 14 7 2 2 19 16 2 7 16 28 2 5 11 1 1 8 25 5 2 10 11 5 18 16 5 42 0 12 5 3 23 87 5 10 12 19 11 11 14 23 10 19 4 15 11 10 21 5 8 32 8 6 5 7 10 8 3 14 5 26 26 14 7 10 30 4 8 15 14 4 1 14 9 13 12 4 5 5 10 18 4 31 39 17 10 8 9 13 6 8 4 15 1 0 9 0 8 74 11 38 4 14 44 25 6 11 18 11 17 14 0 28 36 24 3 52 15 12 4 31 12 49 13 13 16 31 23 12 10 14 17 10 29 2 37 16 5 6 7 10 8 1 12 14 20 11 1 0 15 4 15 8 9 7 4 13 39 3 17 35 39 16 1 4 7 5 29 6 2 7 8 24 12 15 86 0 12 13 10 4 34 23 13 20 4 1 7 9 9 3 99 8 33 25 7 14 22 22 27 16 12 82 16 1 37 28 13 40 24 26 8 11 26 3 14 9 9 18 0 22 11 27 11 30 23 19 30 2 4 23 4 10 12 5 19 8 22 61 13 18 7 1 8 17 27 6 11 177 6 2 8 11 16 13 4 73 4 0 12 10 42 58 6 8 8 3 18 8 1 1 25 4 6 1 2 6 5 13 19 7 2 19 1 15 10 12 8 12 10 3 7 2 9 17 40 16 4 28 14 4 22 5 21 13 14 0 6 4 4 31 34 22 2 6 18 10 31 10 9 6 5 57 11 17 1 1 14 17 7 35 65 14 4 3 7 53 2 12 1 9 62 10 145 24 28 30 8 7 33 9 13 62 12 16 10 7 5 3 5 1 12 6 10 19 5 17 9 9 8 33 8 2 4 17 79 13 2 4 7 28 47 12 17 11 16 20 5 8 6 28 5 9 13 17 24 5 6 10 18 8 4 38 5 17 18 53 22 13 1 18 4 8 26 17 14 0 1 28 6 42 49 6 12 16 40 0 7 9 11 9 4 55 10 14 11 15 29 44 62 40 9 13 12 11 31 13 114 43 0 6 7 19 40 4 31 8 5 5 4 8 18 12 19 2 40 21 11 5 2 8 17 6 45 6 65 19 34 25 8 19 15 1 77 5 0 7 11 5 50 29 9 28 18 10 6 18 18 13 19 39 27
33 26 33 19 4 17 41 26 21 32 5 9 13 6 12 17 13 23 27 14 12 10 30 9 4 5 23 60 21 22 3 28 16 53 21 8 41 1 5 16 7 29 9 17 10 45 14 19 23 16 19 11 45 33 2 35 13 55 0 18 9 62 13 18 30 22 27 26 16 9 54 17 25 13 19 8 15 15 25 32 32 25 30 14 38 6 41 25 35 26 17 24 41 11 23 5 31 28 14 25 11 24 38 23 34 22 8 18 3 17 25 30 18 3 27 10 22 17 19 26 30 29 25 14 14 18 15 28 72 6 16 22 7 20 25 7 23 25 11 28 16 7 20 46 25 40 7 28 4 7 30 24 21 25 5 57 21 11 12 21 8 10 62 31 24 34 38 24 22 23 28 20 41 18 22 59 40 31 16 13 39 24 7 10 22 16 11 55 15 12 14 41 36 39 32 16 26 8 23 40 127 33 35 82 30 46 48 96 27 25 192 52 45 30 15 45 214 15 129 50 73 7 63 11 43 52 49 27 42 101 31 76 6 19 58 11 62 53 98 62 52 47 44 70 31 33 29 88 154 53 24 25 71 72 69 16 32 19 6 78 42 94 41 107 22 86 73 9 45 36 27 79 9 49 66 45 87 84 34 23 25 77 123 26 0 45 39 70 32 31 37 58 37 43 76 111 47 10 28 87 34 79 111 20 151 67 21 39 35 98 73 8 21 36 39 103 44 54 48 39 84 77 65 69 41 31 172 63 37 48 36 65 34 55 39 43 115 20 184 131 12 28 28 36 9 18 87 2 27 64 41 31 67 82 34 91 85 65 72 68 123 56 28 98 6 43 122 5 26 81 46 14 69 125 67 119 39 94 120 20 46 84 24 87 28 106 58 9 31 18 52 61 44 64 60 23 39 79 32 16 27 140 88 100 88 110 88 136 23 150 132 166 95 98 118 57 152 13 86 338 102 17 157 199 118 148 217 121 113 42 296 56 68 35 91 128 161 27 95 102 148 172 260 62 191 167 158 123 32 18 36 69 13 176 86 232 137 169 60 61 121 51 116 18 46 102 56 117 117 192 71 135 146 126 123 164 99 87 152 237 128 172 39 68 93 228 26 140 86 68 81 110 217 150 123 78 26 65 69 256 58 269 16 61 129 161 64 107 225 400 15 128 78 39 148 179 91 131 122 197 139 111 184 121 177 165 68 156 260 41 125 103 12 205 56 156 125 118 207 120 339 155 39 135 55 112 434 128 180 152 160 70 10 58 85 36 27 180 367 32 62 92 21 174 202 169 152 54 188 70 24 38 147 111 107 63 74 111 122 102 276 159 32 55 158 221 127 85 70 80 74 192 112 55 171 108 84 78 173 109 247 83 234 88 54 91 88 32 33 27 68 51 79 51 3 2 110 27 17 117 0 143 98 77 182 54 68 42 30 24 228 127 59 160 33 115 71 105 13 92 110 125 94 125 39 154 68 16 70 100 75 58 59 77 87 67 25 152 27 97 167 110 170 96 16 59 110 156 83 57 82 176 113 106 89 60 133 92 52 84 138 211 58 39 227 19 91 52 168 85 104 91 60 40 107 85 34 225 42 40 20 85 57 116 63 79 48 160 118 83 92 6 69 30 11 47 52 109 12 34 32 100 183 81 11 143 14 42 116 34 59 94 124 83 145 99 43 165 109 71 119 174 116 112 25 54 95 124 101 85 38 103 52 237 38 75 55 53 39 43 109 116 50 23 168 47 19 91 23 72 0 105 55 88 127 100 124 162 55 77 114 23 99 71 38 40 72 82 97 17 56 3 129 131 19 44 3 33 139 48 59 33 78 65 74 24 141 130 45 108 86 33 56 68 171 59 60 202 67 100 89 116 28 63 51 49 24 100 83 27 175 106 70 141 134 30 89 81 63 208 34 187 97 55 146 154 66 86 28 130 59 190 41 34 93 54 68 39 67 120 101 11 9 46 39 70 63 76 53 49 51 93 105 46 39 286 57 118 148 59 91 58 60 61 5 31 80 33 13 5 142 139 60 100 93 48 66 74 25 50 124 178 82 75 182 49 27 90 25 65 128 117 29 165 50 32 66 49 56 16 52 34 32 19 108 35 93 91 45 113 58 26 124 0 5 46 81 18 123 72 142 50 64 67 32 92 75 17 117 3 75 104 33 98 97 18 0 44 95 87 92 71 88 24 62 59 54 173 20 95 98 92 88 72 74 67 20 65 42 62 96 122 296 104 38 90 83 78 111 169 48 84 132 42 67 27 63 79 44 41
48 2 3 28 17 69 37 14 60 54 2 3 3 1 1 33 3 1 1 0 0 51 46 0 72 19 13 49 2 9 58 1 78 61 0 45 0 13 89 59 6 0 0 36 45 36 16 24 0 0 64 0 23 47 16 6 12 39 7 143 41 0 0 30 4 11 0 0 3 0 82 18 55 84 30 49 0 52 14 58 80 20 57 17 87 3 13 2 14 60 11 26 42 19 29 0 0 5 29 56 3 80 54 3 3 34 37 0 59 2 3 0 1 1 5 23 2 0 27 52 0 42 4 21 18 68 1 13 1 0 27 0 1 15 58 2 101 39 0 101 0 26 0 28 33 15 31 0 6 2 57 9 0 48 0 99 12 27 30 19 52 64 0 12 81 4 37 25 0 17 55 40 49 35 0 5 29 0 38 0 58 0 0 4 54 70 8 29 11 7 88 12 0 30 59 76 48 55 6 23 2 44 18 0 0 62 2 0 6 52 67 42 0 0 20 39 74 10 48 1 0 52 30 0 7 45 17 0 1 1 24 25 0 3 79 45 71 25 0 66 57 35 58 51 1 15 57 0 86 10 73 3 39 4 71 61 0 20 56 18 64 14 44 0 0 0 25 23 25 2 50 54 30 0 7 0 23 38 20 36 16 33 0 18 0 1 23 19 4 0 32 6 0 0 63 3 0 0 82 0 23 36 40 52 49 38 4 1 6 1 20 3 52 37 50 42 40 54 20 4 0 39 21 66 0 0 91 26 32 53 53 0 48 67 47 1 55 0 1 3 54 28 75 5 19 73 37 79 0 21 6 0 9 0 48 15 53 0 48 35 50 75 29 61 30 2 22 23 21 1 44 3 1 86 41 50 12 57 0 28 71 24 58 49 9 14 25 0 0 1 0 5 16 0 76 0 0 0 1 81 0 0 36 46 0 1 23 33 45 28 31 58 77 35 14 9 0 2 21 46 0 0 0 0 22 35 53 0 0 0 33 19 3 0 34 58 2 56 2 39 34 46 21 74 57 2 0 37 28 15 37 25 25 31 103 5 19 28 11 6 0 43 59 31 12 71 43 49 39 0 0 60 15 0 7 15 28 1 0 17 28 10 4 18 3 3 0 12 39 14 78 0 0 42 13 66 34 19 40 34 7 52 25 0 61 8 24 2 54 53 0 5 0 2 13 28 19 17 2 38 2 42 17 54 75 0 24 0 55 0 4 41 36 25 0 15 33 18 0 4 47 69 2 89 75 33 0 10 55 0 0 0 5 12 25 49 0 2 0 9 0 73 3 6 31 40 13 25 28 5 0 67 18 4 4 35 58 12 7 40 26 10 0 2 44 19 0 11 11 18 12 57 0 67 23 32 4 0 9 0 54 33 10 47 0 16 0 0 21 10 0 11 0 0 1 24 2 12 13 40 20 0 12 0 23 0 2 15 0 1 1 59 4 4 0 20 7 10 8 0 0 2 0 5 34 5 0 8 0 61 25 11 6 0 11 0 1 13 3 1 6 20 8 25 1 1 40 2 7 19 0 0 11 7 0 26 43 13 31 38 4 35 12 11 26 23 0 12 14 17 38 41 20 15 4 26 30 0 45 0 0 3 20 9 8 18 10 22 9 49 0 3 15 2 5 0 30 20 31 6 27 26 36 28 0 5 3 18 0 7 1 14 32 20 20 11 23 25 24 7 13 22 35 5 0 19 4 1 29 0 1 52 0 6 1 2 18 0 0 3 0 7 23 6 22 0 7 14 7 38 0 0 14 48 19 0 1 8 0 22 0 26 28 4 2 0 14 4 30 6 24 1 14 23 18 7 0 1 1 21 19 6 0 8 9 5 13 39 29 0 5 5 18 0 0 14 2 27 6 32 0 40 4 16 25 0 31 14 11 7 3 36 45 0 24 24 7 6 9 0 10 5 26 16 15 8 37 11 11 7 10 19 2 0 32 4 0 9 17 0 18 0 24 37 8 0 0 15 1 0 4 6 5 33 0 25 15 4 2 22 24 1 0 1 27 9 24 0 29 12 8 4 8 0 1 22 0 7 36 9 0 47 24 2 0 27 22 21 23 28 19 20 0 34 5 4 23 15 6 0 4 2 0 0 3 26 25 0 0 4 6 0 21 11 22 0 0 0 0 18 21 0 0 6 5 0 25 13 11 30 0 5 1 1 0 0 21 11 0 3 45 24 29 0 21 21 37 22 0 2 2 0 0 2 24 11 1 5 23 29 20 0 33 32 30 0 0 0 0 41 1 9 0 0 0 24 3 5 0 0
20 25 2 56 28 1 94 10 2 91 6 11 76 25 4 1 5 2 66 27 41 35 10 6 63 26 13 4 24 22 22 14 4 18 28 61 0 0 25 16 37 6 34 17 3 6 29 115 3 12 7 1 19 36 86 69 7 5 27 21 5 8 20 61 49 10 19 10 8 2 158 7 40 43 76 13 9 1 15 15 4 9 95 3 83 39 1 2 34 10 6 9 2 46 1 14 3 3 3 69 5 0 43 14 4 13 28 103 60 1 5 0 24 17 48 106 8 7 24 26 13 14 0 22 70 5 49 25 23 70 38 23 4 37 31 5 110 8 7 7 58 2 0 122 52 16 25 8 59 13 369 7 59 11 6 55 1 5 17 41 12 5 24 13 13 11 17 30 3 48 11 4 49 5 12 13 9 1 11 34 14 26 3 21 8 62 15 1 78 23 14 20 4 51 18 21 44 1 11 4 1 20 6 6 51 16 4 8 0 3 0 31 4 1 16 58 19 38 12 8 3 127 5 12 98 9 144 45 6 7 12 16 4 37 8 20 69 174 25 1 19 80 58 0 27 10 9 1 4 29 3 23 2 5 25 44 7 6 0 39 7 24 48 45 2 16 8 73 5 7 30 21 4 2 102 12 60 4 39 32 5 22 14 61 4 3 17 43 0 11 32 0 106 11 122 10 4 1 44 4 0 12 12 60 50 10 0 4 44 187 3 60 1 25 66 20 28 57 7 2 3 25 8 35 37 9 7 4 19 6 64 0 6 5 7 5 18 5 5 0 65 0 3 24 19 22 51 25 4 17 7 10 5 4 56 19 17 18 12 23 12 58 35 27 4 1 13 87 1 57 42 2 4 22 50 2 1 95 19 1 9 3 1 8 2 8 28 4 12 5 13 24 55 2 32 1 8 5 17 26 15 17 9 23 8 12 9 37 17 47 4 7 64 22 50 61 18 4 30 8 34 34 34 1 5 36 22 4 8 0 21 16 3 40 34 21 4 22 18 40 51 2 5 74 10 9 0 21 17 2 19 36 10 2 82 7 1 12 24 9 1 2 77 173 11 3 2 13 5 12 1 21 1 7 12 10 76 3 2 14 78 79 10 38 12 6 3 2 32 32 3 9 7 5 72 17 9 152 31 0 58 12 8 59 11 0 12 31 28 28 84 0 0 7 87 5 8 5 7 78 4 26 4 7 63 0 5 10 12 8 13 2 5 20 26 6 7 5 66 22 2 11 8 28 48 28 0 80 2 7 9 9 95 10 58 15 5 3 2 8 4 20 2 11 42 26 10 4 17 5 8 11 11 2 24 12 1 18 52 75 0 5 39 1 2 3 0 5 3 26 2 21 8 2 48 13 19 9 45 0 1 7 4 8 24 0 2 9 9 15 9 3 6 21 6 1 23 0 8 46 14 14 32 23 9 1 4 45 10 8 13 32 0 5 10 3 21 6 16 2 1 0 1 48 10 8 1 0 6 24 4 2 15 14 6 0 8 13 50 4 64 1 22 22 4 0 0 3 9 1 34 12 9 1 38 6 35 3 1 9 51 0 1 11 65 1 1 14 16 33 4 0 10 4 16 2 17 18 13 20 1 3 3 6 8 7 7 8 1 86 45 3 6 2 1 7 5 3 17 2 29 28 41 9 11 0 32 14 4 1 4 3 14 45 9 11 20 0 42 16 5 7 20 0 1 3 28 8 6 8 1 9 6 5 37 8 46 11 9 6 6 3 2 4 3 0 16 1 2 42 0 2 0 2 38 9 4 8 11 3 2 2 7 3 7 4 19 22 3 8 20 25 1 3 1 4 4 1 0 2 8 1 0 5 5 1 14 2 1 1 26 16 1 7 60 9 5 12 4 7 10 9 7 20 5 11 1 2 2 28 0 40 7 29 5 15 25 8 2 6 6 4 21 9 40 23 5 2 8 4 2 9 29 1 3 5 3 30 37 6 6 2 24 37 17 8 2 4 5 10 23 26 37 4 0 20 12 1 6 31 6 3 0 1 11 7 2 2 3 9 57 13 8 13 27 1 5 32 20 17 16 5 13 9 5 9 3 23 8 13 6 20 2 1 0 3 7 17 3 3 13 3 11 18 14 2 2 48 14 11 1 2 10 3 25 0 30 8 0 3 8 6 3 3 3 18 11 41 25 85 62 18 13 0 2 0 40 8 5 1 13 0 5 17 5 8 52 52 0 2 3 3 20 2 27 9 3 11 1 4 22 14 65 1 18 7 13 18 4 33 3 6 33 1 14 12 24 3 21 1
0 0 0 1 0 0 4 0 0 0 0 0 0 0 0 1 5 0 0 5 3 3 0 2 0 0 0 0 4 0 0 2 0 0 2 0 0 1 1 4 5 2 1 2 4 1 0 8 0 0 4 0 1 0 0 9 0 4 1 2 0 4 21 4 0 0 0 3 2 0 12 0 1 0 2 1 6 0 16 1 0 0 1 4 0 0 0 8 0 1 0 3 1 2 0 0 4 1 2 11 1 0 1 1 19 0 0 3 0 0 2 1 0 16 7 0 5 0 9 5 0 0 0 13 1 0 0 1 0 0 0 1 0 0 0 0 4 0 0 1 4 0 0 0 12 0 5 2 0 0 1 11 0 0 8 5 0 0 6 1 4 0 7 1 0 3 12 6 1 14 6 0 9 0 2 0 1 0 2 5 3 0 0 0 3 1 5 0 0 0 15 1 0 0 1 0 4 3 8 0 0 0 1 5 5 0 2 0 0 0 0 3 0 0 0 6 0 0 0 1 0 19 0 1 0 1 4 1 1 0 0 5 0 0 0 0 0 0 0 0 0 0 1 1 0 0 0 0 1 0 1 0 2 4 0 2 0 0 0 0 0 3 0 6 0 0 1 0 4 0 0 0 3 1 0 0 0 0 1 16 7 0 0 7 0 0 0 6 0 7 0 0 0 7 0 0 0 1 4 3 2 3 0 6 5 0 0 2 0 16 0 0 0 1 0 0 0 3 0 0 1 2 0 0 0 0 0 0 0 0 0 0 0 0 1 9 0 1 0 0 11 1 0 0 0 0 0 4 0 0 0 0 4 4 0 3 0 2 1 0 0 0 0 0 1 4 0 0 0 0 0 0 0 1 0 0 1 0 1 0 1 0 0 0 0 2 4 0 1 0 17 0 2 0 0 0 1 0 7 4 0 10 2 3 0 0 4 0 1 5 4 0 0 6 0 1 8 0 0 0 0 0 7 0 0 0 0 1 0 3 0 0 2 1 0 0 0 2 16 0 0 3 6 13 1 1 0 5 0 11 6 0 0 0 0 0 6 2 0 0 0 0 7 0 0 0 4 0 0 3 3 11 0 1 5 12 1 13 1 0 0 0 0 1 0 0 0 0 1 10 0 0 3 3 0 0 3 32 0 9 17 2 7 1 1 4 15 0 1 13 0 1 0 0 7 0 0 1 0 2 9 33 0 2 0 0 0 8 3 2 0 1 0 0 0 0 0 11 5 9 3 0 0 13 7 0 2 15 0 3 5 0 1 1 11 3 114 0 2 1 0 2 0 0 0 0 0 12 1 0 0 6 4 0 4 0 0 1 0 5 0 6 0 3 0 0 0 0 0 1 4 1 6 0 5 0 4 0 0 0 0 0 0 1 0 0 0 0 0 1 6 2 0 0 1 0 6 0 3 3 0 1 2 0 4 54 2 6 1 1 0 0 3 2 1 0 5 3 1 0 0 0 8 4 0 1 0 0 0 0 0 0 7 0 5 2 0 2 0 3 0 0 0 2 1 1 1 0 0 58 0 2 3 0 1 0 0 0 0 11 4 0 0 0 0 2 0 0 14 10 0 2 0 0 1 6 0 0 0 0 0 0 1 1 0 0 0 8 8 24 0 0 0 0 0 0 0 0 0 0 0 0 0 1 3 0 0 10 10 3 5 0 3 0 0 0 2 4 8 0 2 7 0 1 1 0 13 1 0 0 3 0 0 0 0 0 1 13 0 1 0 0 2 1 0 9 8 0 0 0 0 0 0 0 4 0 0 4 0 1 1 0 0 0 0 0 3 3 0 0 0 0 0 7 0 5 0 0 2 0 1 29 0 0 0 0 0 11 0 1 3 2 0 6 0 0 0 3 5 1 1 8 6 3 15 0 0 0 0 0 6 0 3 0 0 0 0 1 0 0 6 1 2 0 3 2 0 0 0 1 0 10 3 0 0 0 2 1 0 0 0 0 0 0 0 0 2 15 0 0 8 0 0 0 0 7 0 0 36 4 0 0 0 3 2 0 0 0 1 0 0 1 0 0 0 0 0 0 0 0 0 0 33 0 0 1 0 0 1 0 0 9 3 1 1 5 2 4 0 5 0 0 2 1 0 0 0 1 2 3 0 0 1 0 1 21 0 3 0 0 0 23 0 2 1 1 0 0 0 4 9 7 1 0 2 8 1 0 1 0 7 0 0 0 0 0 0 0 2 0 0 0 0 1 7 0 3 0 0 2 1 0 3 2 0 0 0 0 0 0 0 2 5 1 0 6 0 0 0 0
193 215 242 202 135 449 18 252 172 185 413 246 187 382 233 369 282 137 90 30 210 335 313 320 314 317 199 158 156 235 257 328 412 168 273 73 167 226 177 594 380 239 282 90 94 137 303 203 384 700 222 276 69 260 159 147 49 246 291 262 310 148 189 133 99 118 371 338 260 352 238 235 96 398 140 177 226 282 278 317 54 25 225 148 221 328 155 365 151 290 454 281 232 144 415 223 261 230 254 301 282 333 109 373 162 283 340 176 161 222 189 281 323 429 233 119 279 266 225 320 245 121 310 384 447 242 173 228 246 178 114 370 295 598 296 253 126 218 201 324 232 159 424 230 300 170 401 185 196 146 121 292 125 497 312 112 338 170 60 34 286 115 217 273 293 270 193 409 334 323 146 232 91 265 197 118 74 220 150 173 318 124 221 584 249 133 481 67 369 90 363 121 269 235 326 551 106 121 252 313 161 121 307 261 283 227 221 234 182 375 229 341 176 208 225 587 95 337 75 149 167 224 86 193 327 130 157 68 281 69 157 438 289 269 169 230 208 189 98 279 192 246 183 280 383 225 249 263 85 198 232 443 225 301 231 437 219 181 307 115 283 121 271 70 267 129 30 174 185 296 236 265 119 118 123 377 248 77 226 265 380 140 190 211 206 258 246 255 302 182 149 171 257 213 358 200 298 272 109 333 108 39 165 299 164 127 295 262 203 217 230 351 228 291 59 151 253 33 221 306 299 26 179 118 262 161 200 265 213 282 255 259 240 113 168 203 94 220 213 116 185 21 261 221 286 658 113 196 279 245 159 264 208 174 197 302 221 110 174 281 146 288 229 25 413 141 19 220 444 309 373 231 159 165 190 133 158 231 88 152 123 187 234 225 284 193 217 334 229 287 230 229 224 177 251 26 231 134 358 467 157 292 192 131 168 178 110 161 227 179 216 131 357 157 96 194 132 162 135 129 112 146 172 142 127 95 196 115 183 189 36 97 104 116 150 241 166 90 155 91 36 115 114 140 207 85 104 71 140 99 38 178 150 26 29 193 102 52 225 165 127 214 210 162 53 125 123 153 193 90 172 120 153 113 183 184 163 208 173 170 106 142 128 53 172 160 63 123 168 214 207 173 229 138 293 175 118 50 171 108 150 179 160 178 176 195 171 107 111 133 122 146 240 161 78 128 112 80 198 148 114 294 168 110 119 133 134 128 126 198 110 132 76 159 145 69 220 92 85 177 52 46 203 258 212 265 48 112 185 155 203 161 144 202 213 108 207 115 123 160 340 274 15 178 119 113 127 242 121 265 184 81 292 118 125 183 83 230 133 200 58 121 72 39 108 123 259 110 288 162 107 162 112 131 134 313 129 77 129 118 145 155 85 107 61 156 135 109 121 207 296 184 156 126 117 61 134 148 152 125 135 67 78 59 137 104 105 89 29 208 99 115 94 130 203 146 127 54 112 99 124 106 114 95 395 124 139 122 69 67 73 55 155 137 72 195 126 85 83 166 136 71 151 54 131 115 116 181 173 157 108 78 93 77 123 160 89 67 198 132 64 55 100 96 67 66 106 78 104 14 69 154 145 178 85 78 96 66 129 129 75 31 76 48 143 123 133 208 100 92 121 237 146 146 199 90 248 176 90 23 126 111 83 127 119 42 230 179 78 61 96 279 155 104 119 113 148 128 74 59 104 79 123 112 160 140 120 142 196 90 74 72 150 77 147 133 161 29 216 168 135 92 70 124 114 85 228 123 150 89 62 118 128 155 137 68 56 100 117 128 151 123 50 132 299 108 111 161 14 90 104 46 54 125 44 133 93 133 63 103 229 152 149 127 136 128 147 162 76 167 108 225 136 178 150 192 145 119 178 195 271 101 235 87 142 95 164 221 132 119 48 91 41 110 145 339 131 205 190 100 121 89 123 282 219 141 66 203 196 125 202 116 188 242 89 142 140 132 142 179 160 150 154 130 288 218 139 198 200 130 136 49 143 343 43 235 209 112 156 173 153 144 180 165 129 306 224 172 125 219 186 118 149 95 122 81 272 269 191 156 136 138 73 126 192 247 221 154 234 145 149 126 164 141 148 156 158 217 34 119 113 161 89 110 226 114 49 135 97 107 91 114 141 155 308 91 101 164 151 115 300 175 149 127 154 59 60 174 73 132 119 138 108 147 223 134 116 139 189 77 158 46 219 107 182 149 57 140 176 183 107 174 132 142 95 168 154 173 69 166 199 58 19 167 133 152 219 98 107 11 132 54 115 305 93 67 244 217 87 87
60 231 27 38 102 122 36 16 159 23 46 10 61 10 190 98 17 118 34 128 75 297 54 17 58 45 96 15 72 119 236 191 28 78 27 29 124 13 53 33 3 50 113 123 0 23 11 22 40 41 11 32 109 118 79 53 16 13 104 93 54 119 147 10 81 125 61 39 17 73 48 46 64 50 13 110 72 180 59 76 10 72 46 65 64 26 153 21 94 20 94 160 124 100 112 16 41 22 94 78 74 29 43 96 31 79 31 96 141 44 42 50 156 31 47 35 40 25 8 24 103 19 61 29 13 175 112 53 25 91 91 119 25 157 18 13 16 12 40 21 140 37 51 137 99 37 60 146 34 89 42 30 25 10 45 58 113 13 35 75 30 48 49 17 41 51 35 128 30 23 140 28 46 7 140 18 27 36 16 105 134 119 48 55 18 101 17 69 100 131 22 17 71 16 71 165 20 34 27 43 42 26 9 72 19 42 55 8 112 25 91 51 22 27 32 20 52 15 6 43 7 23 78 15 39 25 40 111 46 53 9 24 35 107 22 12 7 73 14 30 2 17 21 36 98 58 63 100 19 20 56 44 21 19 48 72 7 5 9 157 16 45 49 116 59 11 20 14 33 4 62 17 30 29 26 54 93 84 24 31 4 56 31 52 84 31 4 33 10 8 52 55 45 28 24 55 30 48 13 55 88 14 18 12 36 14 47 101 8 97 17 11 25 6 28 32 14 21 20 25 61 35 44 5 41 62 108 127 76 54 27 58 16 16 9 68 50 5 68 28 13 9 121 36 4 73 71 38 83 9 76 15 7 24 83 1 38 11 9 50 14 38 70 52 69 15 14 55 17 39 29 6 21 60 7 15 74 39 22 47 1 0 125 60 44 50 108 47 18 32 9 100 30 25 14 10 102 32 48 36 34 103 18 33 33 14 59 17 19 17 34 9 36 35 52 13 9 80 6 52 107 11 85 38 54 48 12 21 7 20 26 83 68 39 120 96 68 46 30 7 34 43 36 19 21 11 12 28 8 26 125 32 91 69 152 9 24 118 35 35 60 103 6 35 49 21 87 107 56 15 22 13 56 32 116 34 26 104 22 18 62 65 21 57 1 7 28 35 54 55 30 16 18 151 66 80 20 43 73 17 11 95 23 8 6 8 22 40 6 43 118 79 8 14 14 23 39 74 69 44 21 5 37 13 36 16 16 106 26 14 24 74 22 66 38 30 21 21 23 14 5 42 56 4 62 27 6 79 19 19 68 127 97 8 27 67 48 28 66 39 23 19 97 99 56 108 23 38 6 30 34 5 124 44 74 15 57 19 18 80 21 20 108 59 10 65 98 28 26 28 70 41 89 20 36 78 116 39 44 13 82 102 67 12 14 22 110 5 182 33 171 175 28 62 15 10 124 114 154 11 15 70 35 61 55 96 182 85 70 137 64 23 133 111 155 18 167 14 20 52 115 8 40 114 43 22 62 33 42 37 107 139 31 96 11 19 35 30 162 13 30 28 16 49 40 89 16 29 125 96 29 42 9 54 71 164 65 45 36 31 65 37 73 70 35 42 20 47 19 29 33 26 34 79 104 10 113 29 75 22 35 64 18 31 119 54 19 29 22 24 83 74 11 52 77 56 44 118 15 125 48 15 72 11 51 165 166 72 7 47 45 37 83 31 107 85 37 40 126 38 109 21 37 89 16 18 23 91 32 82 22 10 51 95 131 17 53 43 43 107 26 34 23 54 40 30 12 32 87 44 55 45 13 28 41 53 36 178 19 15 149 26 115 5 112 10 63 55 30 23 117 101 67 51 124 57 26 100 15 6 23 9 14 56 15 125 27 36 44 85 42 2 17 31 60 60 18 23 114 10 16 53 54 26 20 35 17 33 18 126 7 11 14 94 94 11 54 9 29 5 53 35 31 58 123 50 24 59 17 58 13 11 101 8 50 134 24 56 55 24 30 29 24 37 19 19 26 62 32 65 23 47 16 12 10 13 19 82 11 91 70 65 80 57 29 59 11 45 62 80 16 52 16 84 60 14 11 34 60 43 13 117 32 72 45 7 3 5 17 78 97 28 25 4 3 10 8 11 29 48 78 66 85 63 37 10 60 16 15 8 17 28 13 37 58 14 101 35 7 40 16 128 70 116 9 35 49 27 49 36 47 68 19 22 18 62 40 16 38 20 13 15 12 58 2 75 13 55 13 43 15 21 54 59 36 71 46 83 13 23 24 23 98 24 26 54 29 28 62 33 25 37 51 15 108 82 34 9 70 79
10 33 19 27 28 4 15 5 2 18 33 6 7 1 17 1 6 1 17 17 13 10 2 12 8 10 38 8 17 11 2 4 2 5 4 15 45 9 9 4 12 7 4 53 10 17 20 9 11 1 8 16 17 21 7 7 4 16 8 8 34 5 2 27 8 17 7 2 1 5 15 17 16 3 3 41 8 10 12 7 12 4 43 0 45 18 0 16 2 9 13 8 5 13 1 1 15 3 9 8 5 2 17 3 2 8 11 17 15 3 1 4 8 6 6 15 8 15 22 15 14 7 13 3 34 6 19 11 1 19 6 1 25 22 11 5 2 21 5 15 4 5 4 8 3 5 15 16 37 1 87 2 6 10 10 5 19 8 18 4 31 1 5 33 11 19 7 12 7 6 5 10 16 28 78 33 20 43 3 10 4 1 7 6 17 11 12 12 14 0 12 2 15 7 4 7 8 5 28 11 6 9 3 12 5 9 6 5 5 2 20 7 13 2 8 10 10 8 8 2 4 44 14 7 10 13 15 5 7 6 8 17 0 9 5 17 15 29 21 4 6 21 63 3 2 5 0 11 1 5 2 6 5 4 2 3 1 0 3 2 0 16 10 17 3 5 8 21 10 3 4 4 5 2 15 4 20 8 18 38 29 25 5 1 10 0 6 6 17 0 0 10 22 16 24 18 17 27 60 0 7 24 2 12 3 0 4 1 17 7 1 6 19 9 2 12 6 19 2 10 1 5 3 9 7 7 11 8 16 4 2 8 39 4 9 7 30 2 4 1 8 2 2 1 14 8 9 14 5 16 6 9 7 5 10 5 11 37 4 3 10 10 20 9 3 1 0 10 2 10 18 2 4 12 12 7 2 9 31 1 17 8 6 5 8 7 4 1 2 11 28 7 18 9 4 16 1 7 12 11 6 12 4 19 4 41 16 15 11 37 7 11 24 7 2 5 6 11 5 13 10 13 21 9 10 8 24 12 7 26 1 24 24 3 25 4 3 25 4 2 12 3 4 22 9 8 2 22 1 9 7 7 8 60 37 32 8 9 8 36 4 6 4 86 16 11 11 4 21 17 53 11 2 6 10 5 47 12 27 2 10 38 10 13 2 8 6 7 8 16 12 0 27 3 13 0 8 12 23 2 31 1 10 10 4 3 10 13 16 17 19 4 7 8 2 3 25 11 3 7 25 6 11 14 24 11 6 4 9 2 52 5 11 29 46 7 7 13 15 11 5 13 13 12 16 2 1 19 11 2 3 36 15 23 6 12 4 9 14 9 0 17 2 6 5 54 11 6 78 13 9 67 7 8 18 30 4 5 34 15 2 3 7 10 3 11 4 12 15 22 7 5 22 21 5 17 26 27 9 5 0 12 2 12 23 1 6 6 4 6 4 12 20 15 7 22 8 14 16 14 15 32 5 7 13 0 7 16 8 2 0 4 2 3 3 0 8 26 3 11 2 6 4 29 15 13 9 19 4 15 22 18 4 6 24 6 5 12 22 29 21 13 7 25 14 5 2 1 14 1 5 4 38 22 15 11 13 9 3 14 37 8 10 11 51 1 10 9 16 2 24 1 20 10 13 7 3 9 19 17 18 3 5 16 25 11 27 2 9 25 3 4 36 20 13 33 8 22 19 12 8 6 7 9 17 10 14 4 30 12 4 3 8 8 4 5 9 3 7 10 38 7 11 30 7 26 15 13 12 43 9 11 14 2 29 7 56 13 50 5 2 18 15 4 0 2 2 11 9 5 15 18 6 1 7 16 7 17 15 10 17 8 4 1 9 22 10 22 1 19 16 7 10 14 9 7 8 6 1 2 4 11 7 6 30 1 12 1 0 3 48 30 3 2 3 15 4 8 8 7 5 11 16 6 7 7 11 2 13 39 22 24 7 36 30 29 18 2 1 33 7 12 0 2 5 5 4 35 12 9 14 14 4 9 4 1 8 16 10 17 5 10 2 13 9 2 19 10 13 5 7 31 20 14 18 2 17 5 7 24 13 15 25 13 6 5 9 8 20 6 4 3 6 9 21 21 10 16 9 16 19 27 6 33 6 6 18 11 10 16 15 20 11 1 6 10 2 6 12 10 19 16 10 12 12 22 12 15 22 15 13 18 16 11 4 1 14 1 1 33 9 0 8 7 18 14 9 43 5 15 38 20 57 8 8 2 43 25 5 12 33 3 2 26 0 2 16 10 18 4 9 0 18 7 6 36 3 5 15 3 4 46 18 3 35 16 7 36 16 2 21 1 10 1 24 2 7 5 12 11
13 7 4 24 10 12 16 17 15 6 49 14 13 29 8 22 4 19 22 35 13 6 17 21 23 9 8 4 10 42 17 4 54 19 20 21 31 18 8 30 16 16 25 58 10 7 9 10 30 24 54 14 7 17 13 12 45 39 7 10 9 27 14 25 10 14 8 14 22 34 12 49 20 4 10 11 16 14 25 31 16 2 16 25 20 11 26 37 2 35 5 12 26 7 33 35 23 9 18 2 11 33 25 44 21 19 23 22 5 42 22 43 21 17 12 22 10 0 26 49 23 31 15 15 2 21 19 21 17 9 13 12 48 15 7 40 5 11 7 25 14 25 10 8 13 46 29 24 33 20 33 19 15 34 14 16 6 23 7 12 28 28 7 20 33 19 49 13 0 9 16 18 21 4 11 58 6 13 6 9 20 6 12 17 12 6 5 8 5 9 12 49 24 11 4 1 19 10 24 10 3 33 24 15 23 10 25 34 18 12 17 30 13 15 103 12 15 14 20 31 16 35 47 5 7 10 18 37 18 18 12 24 19 9 17 26 10 18 4 35 24 30 15 7 6 10 27 24 21 13 26 17 44 5 18 3 36 14 35 5 33 13 21 21 20 13 19 12 14 2 1 33 11 24 33 6 21 8 26 17 16 12 19 19 13 27 19 40 44 31 10 18 5 17 14 26 12 23 23 68 12 26 18 41 49 13 12 7 34 9 25 5 5 23 18 12 27 23 27 34 10 29 22 21 7 26 37 7 9 5 34 22 19 85 3 36 47 43 21 5 37 28 25 21 30 0 74 6 2 7 14 17 24 13 14 12 12 29 22 20 39 10 4 38 11 48 63 23 10 14 20 42 15 15 22 5 9 13 33 19 67 36 30 19 13 52 43 24 25 38 5 35 9 20 49 11 4 64 15 2 15 29 3 13 27 12 12 26 20 9 38 6 9 8 23 23 14 3 30 12 8 8 9 2 7 3 23 2 16 20 6 20 9 10 16 23 13 19 21 14 10 3 26 8 4 23 29 31 20 10 6 34 36 3 24 3 18 22 22 5 16 8 15 18 19 23 14 11 46 35 10 4 26 12 11 32 2 18 54 18 6 54 44 4 15 14 4 29 3 24 24 15 9 4 2 13 8 10 16 23 20 8 18 2 18 22 9 4 26 35 13 17 30 13 17 29 42 19 16 10 12 23 14 12 13 14 13 9 20 21 5 3 39 6 2 2 27 8 24 4 22 18 44 40 9 26 12 23 8 12 17 14 14 25 17 9 32 3 20 5 0 36 6 3 9 2 29 16 19 8 23 15 18 6 5 18 11 7 9 3 17 15 19 26 18 11 24 8 9 46 31 1 3 4 13 9 11 8 37 27 7 25 3 25 12 9 28 2 8 31 26 10 8 5 17 0 15 24 10 41 13 10 14 7 7 18 4 22 14 1 6 4 10 6 14 14 16 16 15 9 12 6 43 5 15 8 14 28 19 14 28 5 11 16 26 8 30 27 9 3 32 13 22 5 8 4 31 14 22 5 8 26 23 2 6 2 57 7 12 11 5 8 25 2 14 42 6 11 17 18 9 4 33 24 17 14 6 20 4 12 12 14 14 14 15 36 9 9 11 32 8 19 11 5 22 4 11 25 13 17 2 20 37 8 28 36 11 17 14 14 5 4 16 21 11 11 7 13 10 18 14 5 4 4 19 26 15 12 3 9 18 20 3 21 6 14 10 2 19 11 10 5 4 5 13 23 23 23 29 8 9 24 11 6 25 14 5 12 9 14 6 27 22 1 9 18 18 3 4 12 19 16 14 27 20 17 11 14 12 15 6 23 6 17 18 9 2 9 8 6 18 27 6 6 8 24 14 7 11 23 23 5 32 38 7 15 10 21 24 15 3 13 6 26 10 11 9 14 11 9 5 15 2 2 4 20 18 7 16 5 5 3 29 27 13 24 8 9 18 34 21 12 1 9 5 8 32 27 9 13 18 14 2 1 27 29 8 14 28 6 32 12 48 18 3 10 4 25 3 8 19 6 38 8 10 23 10 23 8 11 33 5 9 7 30 5 9 4 8 20 17 42 11 18 14 2 15 8 5 29 11 19 13 4 27 13 12 14 7 9 13 12 11 14 12 33 7 1 32 18 9 19 30 16 13 36 2 19 19 20 19 9 11 2 27 13 14 30 21 15 29 32 33 23 20 10 8 32 28 7 6 10 13 16 9 4 19 7 10 26 17 11 13 22 3 16 7 19 8 2 17 25 0 11 33 1 58 10 9 5
49 4 2 1 0 34 11 26 3 11 142 67 1 45 17 2 65 30 94 24 54 63 60 45 37 37 50 32 59 94 25 4 78 43 15 44 33 33 10 43 5 21 74 13 21 10 57 4 12 110 2 53 15 18 16 11 18 18 4 29 3 23 21 7 9 10 48 104 12 17 3 10 26 12 29 22 26 15 61 33 21 33 5 14 1 34 28 105 48 10 16 48 3 20 29 48 34 17 8 15 7 2 25 15 6 3 22 7 4 43 1 54 45 12 16 11 14 74 3 13 53 32 67 3 97 19 12 0 10 18 13 100 7 1 38 6 179 19 39 10 11 39 29 4 28 3 31 13 72 53 1 44 38 17 21 57 14 31 19 18 0 6 74 27 14 4 57 42 20 5 16 11 39 4 13 73 3 7 10 6 2 43 21 11 4 7 32 36 21 29 15 18 31 11 14 79 78 2 8 18 27 55 70 0 18 23 26 205 85 54 5 191 12 14 108 1 7 2 85 28 33 3 0 35 27 275 40 6 85 27 83 46 560 118 18 15 23 32 57 29 28 7 0 43 9 4 29 16 33 66 189 117 14 27 51 9 79 325 111 293 81 250 47 16 28 94 0 181 24 45 225 27 17 36 6 66 37 0 1 13 88 14 75 24 44 116 10 0 69 76 45 16 0 53 218 72 74 12 0 196 49 43 8 13 7 48 71 23 10 5 85 11 12 10 14 65 0 1 7 31 41 71 140 11 55 20 22 64 23 80 29 75 2 50 27 15 76 9 44 98 3 114 175 89 17 34 56 38 155 54 86 35 7 32 14 2 94 6 209 171 109 56 39 32 69 112 23 3 157 110 38 215 118 12 27 97 54 73 143 25 25 2 9 23 82 48 70 70 217 24 22 84 32 217 89 244 60 83 73 6 162 44 29 1 5 54 44 23 22 0 6 3 3 0 53 55 19 0 9 11 13 23 91 48 17 54 71 5 5 29 5 80 1 41 142 155 20 47 2 4 27 17 40 100 15 21 35 29 31 38 29 4 5 27 1 40 13 13 44 15 22 18 41 1 16 32 14 73 26 32 43 46 27 12 0 4 17 8 38 24 19 8 38 2 12 21 25 15 11 39 83 31 11 30 60 31 23 3 38 63 3 52 13 17 31 108 4 27 28 5 25 85 31 17 52 13 3 120 72 10 6 64 14 13 15 15 4 14 25 77 17 1 3 3 2 21 4 2 11 2 16 7 31 8 3 43 39 17 1 28 32 49 108 41 73 45 15 9 0 27 14 0 18 58 7 3 21 33 103 1 12 4 2 80 10 17 48 50 13 2 44 95 71 13 35 0 4 10 1 12 38 51 3 58 49 18 4 41 26 10 23 7 8 7 30 80 91 56 7 39 6 9 19 9 34 0 13 15 54 5 12 41 16 41 22 4 16 37 26 24 13 15 29 18 22 6 33 15 31 63 42 28 23 43 16 23 16 55 27 0 10 12 3 107 4 54 1 16 45 40 17 1 36 0 17 28 25 36 50 12 72 41 0 19 17 11 26 21 18 43 12 40 37 94 1 16 48 22 6 17 41 21 17 30 4 105 5 4 24 50 31 17 14 29 7 6 13 1 19 2 2 21 2 6 30 13 14 28 30 28 3 14 3 31 39 8 5 9 15 57 23 64 6 31 62 11 3 20 52 23 0 9 20 79 27 12 44 11 11 6 19 11 41 23 39 16 3 13 3 14 27 53 3 42 25 84 22 79 4 16 6 45 60 14 40 40 3 2 51 18 10 12 3 33 8 42 86 3 55 31 58 6 16 1 1 28 21 23 29 14 21 39 22 9 4 16 10 9 7 18 6 13 2 20 9 38 62 6 3 32 22 5 6 2 5 43 2 1 24 7 0 1 20 21 11 8 14 3 12 3 24 28 1 0 25 4 16 22 18 23 8 4 16 6 19 37 76 9 4 7 64 20 31 26 17 28 28 6 25 59 9 15 14 11 18 22 19 22 2 8 5 39 74 18 14 18 5 17 17 4 13 16 153 23 12 14 0 2 0 40 24 50 3 5 61 4 5 5 10 8 9 3 10 9 67 41 3 12 35 3 55 8 19 29 77 37 18 18 22 1 27 52 39 17 26 11 11 17 20 5 9 39 6 22 7 12 16 3 16 82 1 20 13 17 13 70 31 53 66 22 1 21 55 4 27 43 4 80 20 35 30 26 14 6 25 3 4 9 49 0 36 25 44 25 14 0 2 28 14 5 30 23 18 93 6 21 21 5 17 26
71 6 53 57 0 0 16 8 123 153 122 42 31 41 23 14 21 9 5 27 0 8 28 57 15 18 20 0 0 156 85 1 57 9 39 114 0 13 29 0 24 0 0 45 68 59 2 2 28 4 33 48 89 7 72 2 28 17 0 13 0 36 48 76 8 0 46 35 5 4 8 2 21 0 0 0 1 3 0 1 1 5 0 12 34 0 0 12 23 0 38 0 41 25 0 18 0 21 0 15 6 53 10 0 6 52 48 39 28 0 18 38 1 0 0 4 37 1 33 0 0 19 77 14 0 0 34 26 127 7 77 88 0 0 0 0 60 0 1 73 74 34 0 0 38 48 0 0 3 0 10 2 124 45 0 0 15 4 0 156 2 0 58 17 14 19 145 60 0 0 100 0 0 13 54 17 19 4 41 9 178 0 19 118 39 8 71 0 70 9 0 76 36 24 7 4 0 1 2 73 12 0 1 0 0 13 71 43 0 0 0 9 0 8 0 0 23 0 18 34 0 0 39 5 25 17 2 10 7 6 5 3 28 0 0 21 48 0 22 15 0 9 4 1 1 6 1 0 1 5 7 5 63 0 0 0 0 11 22 9 16 15 1 0 5 31 0 5 0 0 76 1 0 8 3 2 2 140 0 10 0 5 77 0 7 3 4 68 26 4 70 21 0 8 0 0 0 150 0 0 22 0 9 0 5 37 9 36 6 1 8 9 0 17 0 36 190 0 3 26 1 28 2 7 24 14 0 0 112 0 21 3 18 13 0 3 2 0 42 0 42 0 29 84 0 23 25 0 0 48 20 0 11 0 5 42 0 97 51 34 2 145 15 0 11 1 7 50 31 56 7 14 41 7 3 42 0 10 0 12 0 20 57 0 25 55 9 30 0 7 0 6 17 0 0 0 79 10 11 7 15 19 108 13 71 3 57 26 0 49 55 138 44 46 6 38 57 0 2 0 56 6 32 3 12 1 2 32 2 15 10 1 3 53 5 6 2 0 99 2 23 0 90 4 14 0 54 60 37 19 1 104 0 24 7 0 50 18 0 14 14 0 0 11 4 2 0 9 1 1 0 15 0 25 114 71 1 43 51 0 0 0 0 68 0 49 106 23 13 0 19 0 0 60 0 1 36 0 0 37 3 0 0 0 34 18 72 25 0 106 0 4 24 0 7 23 0 6 12 39 3 21 18 0 0 0 19 42 8 37 25 37 3 16 2 0 20 4 2 13 49 31 8 2 0 10 3 0 13 38 1 0 52 0 37 2 44 35 0 136 0 46 28 45 39 18 32 19 118 1 0 0 3 0 2 1 1 6 0 0 15 48 0 3 0 71 0 0 27 49 52 22 5 7 1 2 0 0 4 0 28 0 10 0 17 0 0 52 0 104 69 19 13 3 10 0 27 1 9 0 6 40 41 58 0 3 17 111 18 1 8 1 22 1 75 0 0 6 26 0 61 13 66 0 1 14 16 0 2 5 11 0 111 22 1 29 4 139 23 0 2 2 17 0 44 28 22 59 30 2 7 0 39 25 35 4 6 3 0 0 38 0 29 22 0 8 22 1 0 16 13 0 3 8 7 11 109 51 92 21 0 36 35 32 2 6 0 0 0 0 0 4 10 0 11 0 42 12 36 10 0 46 10 20 25 0 16 107 0 37 15 34 2 9 2 0 5 96 9 6 0 11 15 37 6 4 26 110 0 42 0 26 10 0 0 17 0 102 3 1 30 20 3 0 53 8 26 20 0 37 1 8 0 3 81 11 0 0 1 2 27 0 15 16 0 20 4 24 15 32 31 13 2 0 0 0 5 34 1 2 0 108 0 39 30 35 0 2 12 3 0 4 40 0 3 6 0 9 30 14 9 16 126 0 12 13 0 0 23 0 24 105 0 24 0 1 0 39 1 0 15 9 0 1 39 1 1 0 1 20 45 0 13 52 27 75 6 53 9 59 0 11 17 9 76 0 0 0 6 38 69 25 0 1 7 64 0 0 17 19 29 0 0 0 0 5 100 0 3 0 6 0 21 12 0 37 0 2 24 0 18 0 0 0 1 0 13 0 17 1 28 15 0 0 29 20 15 99 25 0 66 0 0 1 30 0 27 3 80 3 13 0 0 0 1 112 14 50 83 19 9 39 55 6 0 4 1 2 0 0 0 24 15 0 4 0 30 17 55 145 10 72 6 4 0 0 0 0 17 5 36 3 80 9 0 1 26 35 9 0 128 40 26 31 0 3 0 8 0 136 24 0 22 10 108 9 107 66 100 3
0 7 1 23 38 51 17 3 39 36 48 2 7 38 21 61 53 0 3 48 52 3 20 23 21 38 0 11 14 41 5 0 1 39 4 27 23 24 55 36 39 20 28 24 49 14 1 19 0 19 59 1 22 24 39 3 14 33 26 16 19 6 19 27 42 40 5 23 0 59 1 62 30 49 11 2 0 22 1 0 0 0 25 15 3 30 0 18 11 41 3 6 40 21 6 26 20 14 45 0 48 59 27 17 0 53 55 1 35 1 5 38 63 29 64 17 4 0 52 0 2 46 11 46 1 26 11 3 0 1 10 8 61 0 2 57 0 0 44 2 0 66 4 20 6 0 22 14 34 42 7 46 7 37 18 2 0 11 68 30 18 20 20 0 0 34 39 17 38 21 74 5 15 4 32 1 18 58 22 7 13 24 9 11 14 8 17 24 16 45 57 42 10 3 0 26 11 23 47 12 40 4 32 46 10 18 39 8 54 35 26 29 5 5 2 32 31 15 4 45 41 26 1 25 2 44 0 32 26 50 33 0 27 0 25 24 19 22 1 3 26 1 2 19 29 36 32 9 0 5 24 14 33 6 0 43 31 8 9 19 12 8 0 0 65 12 39 19 22 1 3 5 4 44 0 20 35 0 0 58 47 0 44 29 38 0 9 35 3 6 9 2 33 2 10 0 19 28 0 56 30 3 0 43 0 20 7 38 16 27 2 23 18 18 10 17 35 10 19 0 11 17 38 31 19 30 42 0 0 18 4 15 20 45 27 16 2 0 16 0 27 0 51 36 12 0 0 39 0 44 14 9 25 19 54 5 15 40 0 0 30 30 12 46 32 14 18 32 35 17 12 47 0 4 38 12 0 32 7 35 15 30 14 0 1 4 8 4 15 43 10 30 0 0 20 54 27 0 5 11 35 0 21 1 36 6 6 29 43 25 0 41 0 29 2 10 35 1 21 0 5 47 20 0 25 31 2 4 38 32 0 1 0 11 0 1 51 42 53 21 2 31 24 16 10 0 0 1 43 18 21 42 15 0 1 0 4 34 15 20 48 14 21 18 35 0 13 4 0 0 18 0 12 15 9 35 41 16 34 25 0 0 20 5 14 3 13 9 21 20 4 0 0 0 0 39 27 25 31 17 1 19 38 13 16 0 6 1 2 1 2 0 23 3 7 41 0 14 25 23 36 9 17 16 2 12 35 34 6 17 0 30 16 10 7 1 22 35 29 28 1 6 8 7 38 4 9 40 25 11 5 13 11 18 0 51 40 24 5 3 4 8 20 7 25 15 39 8 7 24 21 47 13 4 53 4 0 18 4 23 0 0 9 39 6 0 0 0 0 42 22 0 0 33 7 0 0 22 19 51 39 0 5 50 21 0 0 43 7 23 36 19 0 2 26 52 45 49 10 0 72 0 5 16 54 56 34 18 66 20 20 16 52 39 12 8 1 22 3 0 3 42 51 4 2 6 2 31 7 0 15 0 38 23 53 16 37 51 10 8 33 98 0 8 43 6 46 13 0 26 44 15 58 23 2 37 54 9 27 15 37 53 8 0 50 10 37 4 0 14 24 42 12 0 0 0 69 33 20 43 0 18 0 50 50 14 10 16 2 32 0 27 4 14 62 0 0 0 98 13 44 13 0 14 34 10 10 0 36 1 63 25 0 18 12 2 52 8 6 1 4 49 47 41 8 0 2 20 25 14 29 26 51 19 11 1 8 0 0 34 11 20 27 20 0 1 45 0 5 48 58 43 5 0 22 56 0 11 6 2 0 27 8 4 37 11 19 17 14 34 53 53 3 35 55 61 18 1 4 57 0 13 38 12 35 38 28 25 69 10 39 21 52 19 1 39 34 5 25 3 12 23 19 23 16 9 55 29 11 3 0 7 21 2 0 0 5 36 20 0 30 8 43 0 18 28 1 33 29 51 41 42 3 59 13 32 31 39 37 28 7 2 38 4 35 17 48 5 11 0 20 3 13 34 16 0 1 20 31 27 46 1 12 6 30 47 18 30 5 34 6 0 2 14 60 33 31 35 46 22 4 16 40 1 24 9 37 0 25 30 6 31 38 45 6 10 34 0 0 30 48 0 39 23 0 21 9 9 60 42 29 1 39 33 23 21 7 21 16 29 2 42 42 12 41 3 34 2 3 11 0 10 52 50 0 36 31 8 34 29 31 34 33 0 32 4 4 1 20 0 16 5 24 0 3 0 48 37 0 0 14 11 0 28 18 0 1 8 26 6 19 54 39 35 45 18 0 5 50 19
70 38 143 80 178 111 63 162 101 140 34 73 84 57 45 56 159 59 71 180 87 90 59 242 38 111 175 106 178 84 79 14 42 86 100 188 179 160 257 62 11 139 63 141 76 49 95 93 25 9 17 108 160 119 44 188 79 448 37 128 78 185 67 71 106 106 50 6 138 68 334 61 81 78 13 82 209 229 134 119 80 158 103 32 80 156 141 30 74 91 34 51 214 121 65 119 257 37 79 211 69 51 38 11 64 135 48 89 111 102 179 199 79 104 79 168 127 78 207 64 137 28 76 82 151 21 91 147 225 254 33 109 182 64 90 69 32 103 42 144 61 184 119 123 128 117 56 98 58 125 346 27 140 50 73 42 64 132 62 47 103 143 58 90 19 211 13 113 53 121 248 258 19 71 161 74 129 105 81 99 96 33 39 123 22 56 158 91 58 101 54 53 109 37 147 56 67 100 80 74 56 51 50 18 75 32 58 254 90 136 26 202 124 28 156 61 103 54 144 64 30 75 167 81 31 128 126 99 77 71 42 87 122 70 125 102 110 99 84 88 77 63 168 68 82 31 99 40 118 169 65 45 49 75 8 94 42 89 57 160 106 224 164 93 60 61 126 110 188 52 89 25 41 118 88 12 31 176 46 118 129 45 169 8 213 332 38 118 76 220 54 64 122 86 72 129 75 107 37 51 80 102 269 47 229 27 21 75 105 176 103 87 111 32 26 69 109 174 71 215 62 70 86 134 82 73 231 299 66 52 79 110 83 65 236 151 82 124 140 28 63 98 46 30 45 28 238 127 83 56 80 79 289 34 75 150 168 113 146 104 206 56 245 82 64 251 98 45 67 113 112 75 77 156 34 110 94 108 48 8 215 73 112 65 64 30 124 82 63 15 33 51 59 113 130 60 19 45 69 128 88 27 3 36 57 40 70 205 15 35 88 101 46 69 118 17 78 58 100 33 105 45 131 72 85 34 36 91 50 137 106 108 128 104 269 50 107 102 180 50 87 49 88 51 180 27 127 69 52 130 120 41 131 191 174 83 16 38 54 9 62 37 153 90 114 193 54 125 133 92 61 51 91 24 25 51 108 109 117 133 155 122 34 68 57 194 63 108 36 43 63 10 179 43 68 30 117 119 128 86 80 10 181 37 72 26 47 134 94 11 153 107 13 65 19 136 195 81 75 80 163 74 94 74 123 40 119 36 61 27 108 21 103 46 73 101 114 198 69 32 241 30 119 91 102 149 134 39 49 32 99 114 102 42 45 46 40 109 122 126 18 122 11 68 152 73 65 34 74 137 83 75 36 14 137 113 44 51 109 78 150 157 82 96 55 64 136 25 65 156 63 68 157 36 8 80 63 149 130 64 158 38 94 165 58 78 132 91 72 25 34 148 29 120 127 37 69 42 77 135 78 91 107 33 121 80 68 66 90 7 36 154 24 15 119 89 102 97 28 145 6 96 87 34 37 123 145 179 149 21 72 24 196 101 194 17 184 153 179 178 112 44 19 89 143 107 30 80 91 103 142 45 129 197 19 70 67 110 65 175 156 106 100 105 49 27 45 67 75 38 232 69 50 158 47 174 90 187 131 82 70 29 9 136 31 127 43 21 171 277 204 29 86 98 72 87 67 182 133 102 29 64 177 200 137 88 85 100 113 33 92 71 185 137 157 31 42 47 105 27 35 38 102 74 40 41 149 102 46 31 40 49 30 80 60 41 114 125 80 73 6 82 236 46 31 87 16 76 103 169 57 126 43 17 29 130 74 99 93 86 99 35 110 84 26 148 101 28 125 61 56 120 51 98 88 97 91 113 163 63 60 102 51 59 58 32 86 26 82 246 115 90 120 61 147 64 28 81 112 50 85 58 88 122 77 142 64 66 75 98 115 62 85 149 135 59 242 84 36 8 85 104 72 70 87 21 99 37 105 57 106 85 85 8 11 35 29 45 76 126 114 85 105 15 73 65 68 84 199 58 23 24 32 66 19 48 61 72 68 92 134 41 90 81 75 41 66 114 120 34 29 100 79 12 70 25 31 67 102 185 135 6 31 108 113 51 33 42 25 22 111 42 40 50 51 173 45 45 87 35 78 42 193 262 19 73 47 90 53 58 86 55 37 114 53 11 92 8 82 97 16 16 45 34 37 51 107 33 155 55 106 76 14 97 19 120 68 147 76 109 125 228 93 67 11 114 41 160 21 50 193 192 132 166 143 23 173 67 23 148 130 33 129 160 115 63 80 73 87 205 58 31 136 64 379 35 76 62 75 136
6 258 1 25 143 54 256 10 95 4 7 74 4 218 119 84 178 195 35 13 17 7 109 83 3 20 0 21 30 0 0 207 48 38 144 11 127 36 31 309 256 174 284 0 120 139 5 81 1 167 1 238 29 5 3 26 54 142 4 6 43 386 236 125 67 28 23 181 80 19 0 218 25 20 5 19 188 190 415 96 72 40 24 150 12 118 18 263 26 40 60 246 60 242 71 186 91 1 130 37 162 42 107 6 2 9 11 29 158 47 35 21 33 137 37 0 33 44 294 4 120 0 9 113 46 21 86 53 236 266 30 95 91 55 27 269 446 19 100 7 119 79 182 29 49 27 126 193 106 116 58 94 52 44 67 0 21 87 0 44 13 21 75 74 83 77 89 93 121 32 0 234 260 35 71 1 39 11 44 230 167 146 15 82 239 1 163 42 291 58 41 11 176 135 157 62 261 73 35 31 17 10 59 83 35 7 16 318 98 101 24 201 41 64 129 59 34 88 3 0 14 22 18 69 36 67 0 9 216 0 63 63 250 31 13 46 18 26 120 0 178 72 12 52 168 54 21 24 210 222 30 33 19 23 16 106 57 184 71 66 51 2 32 9 180 197 51 2 53 38 3 9 0 126 67 269 39 22 56 34 56 0 210 286 146 108 72 307 33 98 131 31 15 3 63 24 116 58 43 123 7 0 8 141 101 37 28 57 3 73 73 112 24 26 0 3 0 94 23 145 34 54 0 2 9 257 40 138 40 3 11 166 124 105 300 31 0 55 62 26 42 0 0 0 8 25 21 194 62 98 2 4 231 132 138 117 89 73 88 106 34 0 85 10 47 131 2 67 57 165 11 87 43 42 71 41 47 93 94 5 79 70 20 129 27 20 14 80 79 0 51 26 157 40 103 24 79 113 190 70 41 30 89 30 43 118 65 1 9 46 41 237 61 22 85 102 285 28 50 24 4 142 130 60 5 75 26 59 29 70 12 37 156 175 169 346 125 5 3 56 45 48 226 58 77 135 157 6 50 8 60 30 17 80 4 21 18 176 42 23 21 11 220 129 25 20 0 82 224 8 178 23 181 64 21 97 240 52 109 34 46 182 25 2 49 90 85 8 91 14 25 43 188 15 74 4 3 19 25 83 4 31 74 165 266 57 107 62 13 66 113 164 177 90 18 39 8 22 56 176 75 24 158 126 75 116 15 55 7 82 39 9 23 7 138 109 164 38 70 9 68 10 41 87 76 71 215 84 11 49 88 52 63 184 267 36 42 117 100 29 50 43 30 0 59 157 35 28 115 229 23 53 42 93 168 21 1 3 156 77 18 69 2 67 9 29 98 2 198 153 5 126 181 202 310 77 0 75 0 76 29 51 10 35 130 86 20 62 11 111 167 54 169 166 1 41 43 93 13 192 84 106 100 0 38 75 59 25 19 21 16 113 65 23 225 128 116 17 84 36 33 24 164 63 31 44 106 134 102 32 4 9 63 180 190 184 4 87 17 35 2 45 84 86 68 20 73 45 13 256 106 62 15 258 30 9 77 138 164 72 76 17 144 99 33 42 87 28 82 55 134 221 112 0 128 0 8 92 54 153 8 90 1 55 180 65 17 23 122 86 42 115 16 60 17 22 52 2 20 22 125 73 28 104 33 53 135 6 48 54 206 140 50 67 131 7 73 1 8 12 11 93 0 39 182 10 174 215 30 17 31 87 60 14 77 136 269 163 32 169 132 32 81 135 62 112 77 77 6 30 93 126 65 111 24 2 45 90 60 126 99 8 27 1 9 100 1 61 6 34 322 118 19 225 1 19 105 3 330 7 94 91 126 197 5 0 108 4 1 61 11 36 32 143 46 112 121 29 164 151 41 10 17 150 73 25 18 89 0 19 0 21 24 15 16 29 111 43 113 2 47 40 109 7 204 275 18 118 2 0 42 138 31 22 0 11 96 4 79 260 12 42 0 42 281 55 104 29 28 25 30 29 54 7 44 236 28 20 10 0 3 15 36 69 31 68 26 69 10 111 22 232 43 77 13 32 20 152 27 217 139 31 28 127 63 48 44 13 19 15 171 25 138 0 61 153 1 25 75 174 33 108 109 65 22 134 0 7 72 159 86 5 41 59 31 107 44 17 120 0 35 98 7 55 24 59 2 24 44 52 64 67 44 64 31 30 75 221 132 39 231 63 43 33 45 46 28 21 59 9 53 61 86 184 52 0 83 1 56 104 85 3 0 34 126 162 34 85 13 0 7 57 260 58 359 107 51 70 48 26
24 83 26 68 43 40 18 3 45 76 46 26 46 41 103 19 9 19 46 33 118 91 44 132 21 229 38 53 65 57 78 44 101 45 74 82 30 27 37 39 25 75 16 54 109 33 28 45 23 67 60 53 111 14 55 53 9 56 49 109 47 24 66 35 18 33 38 29 31 20 52 35 21 13 17 12 34 105 55 42 31 103 49 19 80 28 82 19 60 36 30 98 28 73 85 46 109 60 7 20 6 98 31 37 12 28 43 85 10 13 18 104 68 6 69 17 54 115 54 25 36 65 32 37 36 81 20 7 60 12 18 27 57 35 42 28 38 52 43 64 40 75 32 38 31 8 46 19 15 38 41 108 36 64 27 71 51 20 99 55 20 74 30 32 86 51 36 34 14 8 55 13 7 12 27 39 31 80 9 24 10 20 30 46 26 15 55 34 29 32 58 107 23 97 58 52 18 11 24 78 28 11 20 4 54 39 21 32 40 26 59 60 79 28 20 18 24 24 24 48 52 53 55 7 30 149 47 114 66 57 33 27 19 102 8 24 46 19 15 83 41 70 33 26 71 13 33 86 71 19 26 116 106 84 53 21 13 29 41 49 43 47 64 37 14 47 69 75 19 24 22 29 33 24 20 63 45 0 8 26 66 46 89 8 22 22 15 27 22 5 56 29 24 53 36 65 25 72 24 27 40 35 25 67 47 54 72 33 34 29 21 37 15 10 26 85 52 55 71 42 65 15 63 22 14 50 28 60 16 81 27 147 120 55 23 35 100 96 36 95 77 23 86 39 57 95 55 5 71 20 18 32 20 98 62 57 81 32 60 29 69 17 28 21 57 64 16 99 24 72 30 39 85 28 60 33 11 16 47 114 33 49 51 74 153 73 33 55 51 29 20 29 65 82 70 47 211 21 51 33 36 61 47 71 36 51 65 111 66 99 60 82 145 61 31 56 49 32 17 93 42 86 15 38 35 17 36 19 37 39 25 16 34 33 55 36 57 55 137 55 6 19 146 22 19 97 90 92 39 61 30 100 165 273 99 122 76 31 58 84 29 20 22 39 25 32 45 10 14 77 18 84 55 45 144 40 82 80 74 89 21 41 65 54 57 71 54 94 81 108 79 61 58 53 27 177 28 33 68 44 68 18 71 32 27 8 94 24 33 113 44 36 31 53 91 21 116 130 30 34 263 50 48 29 26 3 36 25 53 47 17 175 115 98 39 10 49 56 69 25 28 132 37 73 18 12 43 33 106 109 82 146 33 40 116 42 31 73 54 19 88 46 79 31 128 162 86 80 69 49 83 53 62 56 57 39 100 88 42 24 25 15 37 95 35 99 9 144 49 93 95 106 130 70 40 41 14 80 19 230 134 47 42 63 52 28 67 37 76 128 41 70 114 15 72 53 6 51 57 51 87 22 22 40 21 47 104 48 60 11 33 46 43 9 36 61 124 7 92 68 74 2 36 100 23 69 222 47 37 41 187 38 94 43 68 33 104 22 86 39 8 48 12 44 59 54 32 100 82 62 30 20 41 48 100 93 68 8 46 58 52 15 31 40 48 50 44 112 38 1 80 15 40 54 75 37 65 24 66 69 65 54 145 52 9 16 13 0 21 84 49 12 91 28 16 74 25 276 90 31 34 139 60 7 55 96 182 27 51 72 49 57 75 21 14 37 57 93 43 106 82 28 36 35 36 134 9 85 79 49 46 34 30 13 38 21 36 6 50 52 50 270 160 40 140 156 23 299 61 69 84 61 55 23 48 230 53 48 63 22 57 123 23 64 64 101 134 92 30 341 63 26 27 19 19 56 129 155 60 215 31 39 35 77 164 66 67 96 53 16 49 21 38 18 161 21 31 28 74 62 27 52 27 19 53 22 55 18 63 79 83 55 114 103 32 65 70 28 16 34 52 35 13 32 42 15 28 16 45 12 45 12 53 18 49 43 16 28 39 60 54 20 58 61 77 30 84 101 26 70 38 39 79 12 63 44 140 41 39 87 26 48 37 27 6 56 25 29 74 21 35 43 49 23 27 102 39 120 118 63 18 158 18 52 29 7 53 50 18 32 17 55 24 8 72 10 40 25 132 19 49 32 71 27 76 68 23 27 56 16 71 45 25 72 47 65 57 36 28 20 21 16 34 103 5 21 40 113 74 45 71 44 26 14 30 26 56 24 25 99 23 58 100 34 67 3 40 63 11 85 19 14 57 4 71 73 27 16 20 13 101 37 71 20 71 24 23 24 74 111 31 38 64 11 28 27 19 88 50 147
3 15 1 0 0 0 13 6 0 6 1 43 4 0 0 2 8 8 0 2 0 0 1 1 6 0 0 0 0 4 5 7 2 7 12 0 0 2 1 0 0 10 1 0 0 0 12 1 0 2 3 2 0 0 0 0 2 0 0 0 0 1 3 1 2 1 14 1 1 0 7 8 6 10 1 2 11 1 2 2 0 20 4 3 0 1 0 2 1 0 2 1 2 15 0 12 1 0 0 9 17 2 4 9 33 0 0 2 0 11 0 0 0 0 4 1 12 11 23 2 0 0 0 1 19 2 0 3 3 0 1 0 0 1 3 1 5 3 3 5 4 24 1 3 2 26 3 0 2 0 4 0 3 1 5 4 15 3 4 15 0 19 1 1 0 0 11 36 0 6 8 6 2 2 4 16 5 1 13 6 19 0 3 3 4 2 3 11 0 2 3 2 0 3 4 0 1 7 0 0 0 0 3 0 0 0 4 0 0 0 0 0 1 1 0 0 0 7 4 2 19 2 4 1 2 2 4 1 1 0 2 0 11 1 0 0 4 1 0 2 2 0 0 0 0 1 0 0 3 6 1 2 0 0 3 1 0 0 1 3 1 3 5 0 3 0 3 0 2 0 0 15 5 2 0 4 0 3 0 0 0 1 5 1 1 0 15 7 0 2 0 3 0 1 0 0 2 0 3 0 1 1 0 0 6 2 1 5 0 4 0 2 2 1 1 7 8 2 1 1 2 0 1 0 2 0 2 1 4 0 7 1 0 7 0 15 0 2 0 1 0 10 0 0 0 1 4 3 3 0 0 2 0 1 0 3 1 20 0 1 0 1 4 7 1 9 4 1 1 2 0 4 0 0 0 5 4 6 0 0 0 2 0 0 1 1 0 5 0 0 9 0 0 0 21 0 2 6 7 2 26 0 3 5 0 0 0 2 2 2 18 0 11 1 1 3 9 1 0 0 3 0 1 1 3 5 4 0 1 0 3 1 0 0 6 7 1 0 7 1 5 2 1 0 0 0 1 1 4 1 1 3 0 4 6 10 16 0 0 0 0 23 1 0 2 3 0 2 0 3 4 6 0 1 0 15 1 17 0 0 11 0 0 0 3 1 29 2 4 0 0 6 2 2 2 2 1 2 2 5 4 3 0 1 1 4 27 0 0 0 1 0 0 4 9 5 0 0 1 13 5 2 2 5 3 1 0 8 2 0 0 1 2 12 3 3 2 4 0 4 14 5 0 0 3 1 0 8 0 3 1 2 3 2 0 0 3 0 1 4 1 0 2 3 0 11 1 1 7 1 0 0 0 1 0 0 4 4 1 3 1 6 0 4 1 19 14 1 8 0 2 2 0 0 0 7 2 2 0 1 0 21 2 0 0 4 1 0 1 0 2 1 1 1 10 32 2 0 1 7 0 0 0 4 0 3 5 43 2 1 5 5 0 1 7 1 0 6 3 6 2 3 20 2 6 2 11 0 3 2 10 5 19 0 5 1 0 0 3 2 4 0 6 0 2 0 3 0 12 2 0 2 0 0 18 0 5 6 3 1 1 8 7 6 0 1 2 0 1 4 1 4 1 0 6 16 2 3 1 1 4 0 0 14 0 0 3 0 0 5 15 6 0 1 3 1 3 2 0 3 2 6 4 3 1 0 0 3 7 0 0 1 11 0 2 0 0 0 4 0 0 0 0 7 17 0 1 1 0 0 0 21 1 3 0 0 0 13 0 6 4 5 1 3 13 10 1 2 0 3 0 0 0 3 0 0 1 1 1 5 2 0 8 3 0 3 0 5 2 0 0 1 3 2 4 1 8 8 0 24 6 11 3 11 0 1 4 2 8 1 0 0 4 0 0 6 1 0 0 2 4 12 22 1 0 0 0 2 1 0 1 1 0 6 2 0 2 0 5 2 0 4 0 1 2 0 5 0 0 0 2 6 4 1 1 5 3 0 0 1 0 0 3 1 13 0 0 0 3 1 1 0 2 9 0 5 3 7 4 1 2 2 0 8 0 0 0 2 0 1 3 8 4 2 0 0 0 0 0 0 3 1 0 0 3 0 0 0 2 0 0 0 0 19 2 1 10 12 3 0 0 1 0 1 6 2 0 9 0 0 3 1 0 4 0 15 7 2 6 3 3 4 2 0 0 4 0 5 0 0 0 1 0 1 0 21 4 1 2 3 0 2 1 1 3 0 0 1 3 4 2 1 0 2 0 5 2 1 15 1 0 0 0 1 0 1 0 3 3 3 2 8 7 0 2 2 1 0 10 1
112 43 75 103 0 189 44 127 88 11 0 51 1 22 178 129 8 97 62 63 29 52 165 80 45 18 52 26 60 54 148 220 39 215 19 67 32 200 17 22 0 170 131 2 17 116 138 31 76 106 199 47 50 145 22 37 63 27 63 31 47 0 0 93 102 40 302 193 92 127 212 99 219 76 106 1 64 265 109 112 131 25 73 0 104 82 215 62 78 22 63 35 297 77 110 198 93 4 138 27 40 164 23 129 85 35 1 4 49 240 0 120 65 56 145 76 65 169 84 134 62 87 136 3 25 137 21 0 0 116 35 77 57 5 17 60 69 208 96 131 73 53 135 34 27 101 134 38 67 115 3 56 131 131 151 129 65 45 116 39 7 209 27 110 0 89 145 150 17 71 25 41 102 84 107 94 30 32 78 38 95 158 57 136 48 128 205 105 54 10 154 0 121 55 174 121 1 283 114 232 106 86 184 1 127 66 110 71 95 159 135 51 32 43 35 20 217 9 90 43 28 20 141 61 44 19 8 4 113 75 149 261 129 21 112 202 156 88 72 76 2 0 13 157 35 119 154 83 0 103 151 0 113 158 121 62 101 59 85 73 12 64 92 57 85 44 66 106 153 127 83 140 114 130 14 33 194 123 49 35 140 27 139 2 20 76 185 6 84 185 2 151 2 108 18 55 91 47 3 10 67 74 51 0 27 71 0 27 0 89 54 21 183 222 26 47 45 1 144 135 90 56 133 34 117 121 139 197 253 38 43 0 90 0 20 4 40 49 127 63 96 121 80 127 176 82 110 18 141 42 200 22 13 73 68 0 65 56 37 77 64 5 124 105 56 59 11 74 154 103 73 68 50 77 54 72 99 17 66 120 224 0 116 133 18 94 74 87 135 3 30 70 62 63 10 44 6 200 12 173 92 186 138 44 27 94 0 63 150 0 227 166 66 0 88 190 24 34 80 98 57 96 24 147 71 21 207 76 3 87 9 196 2 17 134 54 209 181 10 69 76 208 5 25 5 64 1 19 69 58 161 83 45 83 66 43 44 23 24 0 102 315 30 0 56 106 50 204 100 5 0 45 86 11 0 164 38 26 95 34 89 74 101 1 85 40 5 200 147 108 118 92 114 127 159 129 67 14 49 19 7 133 97 73 37 117 101 115 223 0 83 92 123 18 31 180 81 128 99 80 6 127 118 0 18 98 143 103 66 126 0 63 68 35 0 59 169 56 55 0 107 3 18 0 110 240 0 0 100 36 154 64 96 50 67 44 8 163 13 87 70 257 23 162 42 15 22 26 24 79 134 66 31 75 14 220 117 254 102 78 145 146 63 136 136 76 252 105 136 22 0 51 7 63 0 210 47 123 77 105 193 65 69 56 18 131 118 3 71 27 1 0 124 59 45 10 53 74 13 19 25 43 62 13 254 100 29 0 66 348 50 109 153 194 269 31 57 67 129 147 119 55 128 32 192 52 87 121 17 60 23 80 128 160 1 19 32 187 13 3 44 121 106 31 19 63 135 271 126 0 14 111 7 3 30 78 52 102 275 1 9 133 101 100 6 146 31 63 131 0 18 311 68 160 74 81 0 138 184 108 29 39 2 187 24 98 295 0 53 45 61 71 38 12 233 22 56 65 0 108 43 142 15 185 16 49 57 0 96 82 137 159 135 15 100 129 0 178 167 113 98 71 81 73 164 12 15 96 51 53 77 28 104 134 49 36 1 0 117 158 162 77 70 30 29 94 12 99 29 9 71 3 1 79 70 50 182 34 164 47 114 22 24 64 84 23 22 55 201 4 32 45 85 69 30 136 164 51 80 5 28 19 139 154 100 139 148 38 104 37 79 5 185 124 150 130 119 91 0 49 17 0 12 92 67 269 71 202 34 39 153 18 141 2 99 63 84 95 276 124 144 75 111 121 50 128 72 105 74 92 18 0 4 97 168 109 96 113 220 58 78 76 52 55 96 100 123 147 346 209 84 89 49 156 114 171 133 323 101 105 253 85 222 165 264 131 190 105 58 252 22 38 17 154 51 129 125 25 170 80 53 115 106 29 262 98 77 110 88 116 69 69 150 226 26 169 18 81 50 0 10 138 19 52 83 80 303 139 8 174 79 154 93 77 119 0 134 198 156 71 194 15 63 83 99 79 182 5 78 59 38 11 1 243 107 47 73 77 164 4 43 145 143 0 21 79 66 87 8 92 23 105 76 14 56 104 3 110 41 73 58 127 67 115 13 5 207 11 92 31 32 76 2 290 88 0 62 68 54 89
64 8 32 67 48 77 72 43 59 15 70 83 112 99 76 83 69 35 34 58 66 97 60 90 89 88 53 9 70 89 74 25 0 67 22 87 5 84 84 46 84 3 49 55 15 81 6 12 0 4 78 21 59 78 24 31 79 31 55 107 46 68 13 49 55 92 17 59 30 68 0 85 7 74 10 82 40 43 23 95 37 31 0 11 17 38 0 55 49 83 1 13 56 23 1 94 81 32 38 44 70 16 2 49 42 9 89 29 85 12 63 58 73 78 71 31 0 62 67 28 79 56 75 81 13 85 81 21 16 71 24 54 75 69 57 78 28 66 53 84 41 39 19 56 21 18 68 40 85 108 71 0 64 79 79 13 73 43 49 23 79 56 13 71 32 55 19 8 38 68 37 64 93 49 81 11 25 59 74 114 21 10 96 36 78 96 59 52 63 11 62 92 62 0 50 80 59 57 25 63 72 83 16 34 52 7 5 13 71 19 56 45 66 10 85 35 27 32 14 90 14 66 6 55 73 87 45 35 39 22 55 38 20 80 59 68 68 84 65 51 33 73 19 57 25 5 67 55 0 16 30 1 4 29 7 74 56 68 65 65 66 33 51 32 39 18 17 38 65 34 62 52 55 15 73 26 75 84 45 53 57 1 67 38 62 38 1 4 75 24 25 5 34 51 48 71 69 18 76 48 60 54 68 39 12 15 56 17 31 28 75 50 10 46 6 15 1 24 79 37 17 26 21 69 65 29 41 34 54 66 80 49 12 94 58 26 11 62 72 9 74 69 24 44 64 1 32 73 1 3 51 6 28 13 35 4 54 54 20 63 62 55 21 7 59 20 1 65 29 44 21 36 24 64 71 81 44 50 88 70 40 82 3 57 74 63 58 63 69 5 13 72 51 71 91 5 50 25 58 75 3 73 40 13 32 50 71 67 59 57 43 60 53 68 30 38 20 52 55 26 71 74 74 0 68 45 32 56 48 21 19 28 62 75 69 46 47 67 48 14 47 67 55 82 65 81 41 87 86 64 106 97 86 47 79 1 14 7 46 54 89 13 64 90 88 30 51 35 37 101 50 20 1 89 78 39 35 50 17 73 27 17 72 77 20 74 5 76 74 33 62 26 30 5 10 77 66 78 36 52 60 70 33 66 9 3 52 84 31 47 79 45 85 27 97 30 66 65 42 59 86 33 18 60 47 46 50 5 69 44 69 52 67 19 44 71 75 51 78 9 38 60 71 69 48 23 51 19 55 71 70 7 45 32 36 23 71 3 73 22 17 46 49 72 70 11 75 68 23 5 60 72 77 93 14 66 32 50 2 40 28 14 3 53 63 0 16 21 57 65 7 17 39 83 35 36 17 56 47 79 81 5 19 2 27 4 61 63 96 54 30 4 9 58 42 53 29 50 68 29 73 11 93 30 75 49 45 57 33 54 54 54 63 32 70 58 56 80 65 65 75 52 42 88 88 67 56 16 76 40 4 74 48 14 54 55 2 19 18 27 29 78 71 72 54 67 62 61 0 33 42 37 98 32 73 67 67 36 41 25 22 75 42 53 62 37 52 64 77 35 84 59 41 33 0 15 14 43 86 70 53 93 3 77 70 39 33 5 72 79 64 50 27 44 72 117 0 79 53 78 50 63 67 62 79 47 59 51 62 57 49 38 29 40 85 83 70 66 2 93 75 47 16 4 33 59 46 27 29 69 82 47 53 22 59 86 70 43 20 7 67 33 50 38 27 10 15 61 75 56 74 32 55 28 36 61 37 31 19 71 11 81 81 66 16 42 49 79 13 83 68 45 63 31 34 48 56 25 82 54 5 90 79 74 98 44 59 76 18 55 96 48 30 58 67 38 1 66 88 60 44 48 59 4 47 22 59 32 37 16 57 64 83 67 2 80 83 46 51 9 65 52 72 27 49 80 4 78 77 9 78 4 38 17 2 62 43 64 39 30 77 68 39 45 32 40 73 74 40 75 57 44 12 73 94 7 27 10 35 5 31 30 58 16 54 68 77 29 63 40 20 37 72 100 65 47 46 9 62 87 53 42 69 38 21 98 44 56 40 44 72 77 76 24 4 58 1 12 16 34 90 82 44 80 63 42 69 64 63 82 59 61 72 69 28 65 6 36 6 6 39 16 65 75 27 11 77 21 71 108 7 50 21 65 14 21 73 98 47 32 63 77 78 51 6 57 46 102 65 39 74 13 20 36 26 7 74 23 37 48 80 0 48 30 69 5 75 27 45 56 96 72 56 35 62 22 36 67 40 52
94 110 93 63 17 60 84 16 99 116 62 38 42 30 126 17 60 125 125 121 89 86 75 70 9 140 68 51 113 108 94 67 128 126 80 163 54 157 84 70 77 118 96 119 103 106 76 132 72 14 27 42 192 91 81 92 154 91 17 56 3 43 40 100 149 137 76 126 152 67 210 5 129 47 36 31 103 76 102 101 98 89 115 134 101 28 133 53 100 77 80 94 54 87 87 24 149 55 44 107 30 40 72 23 73 70 43 80 157 41 89 94 11 141 82 55 121 108 135 91 36 119 109 51 164 119 57 107 154 106 165 97 120 74 24 11 100 115 83 32 76 110 123 55 73 100 65 133 122 139 35 153 89 81 38 51 82 118 214 95 48 55 95 111 65 74 51 58 86 117 58 96 98 113 219 111 147 81 56 130 112 83 25 36 45 84 109 99 50 20 50 34 95 17 174 74 126 83 67 154 49 47 83 103 112 162 27 136 124 129 115 128 116 123 63 85 122 41 88 112 29 84 115 114 92 142 72 117 103 88 183 54 4 90 186 156 161 77 97 55 80 71 98 80 155 118 148 98 83 95 39 82 39 161 53 143 33 111 141 83 124 187 56 106 26 99 132 65 65 154 44 103 76 120 101 73 22 126 145 91 46 17 161 124 155 93 46 116 80 140 118 98 108 97 50 51 148 144 99 45 144 90 191 84 114 121 98 52 75 82 85 20 135 61 91 121 154 97 67 166 108 175 44 95 59 136 60 31 124 126 105 19 154 101 135 23 64 88 82 183 89 96 128 80 26 9 162 133 92 94 99 35 168 94 119 72 122 176 188 46 133 100 28 79 3 76 165 45 82 51 120 106 127 109 129 29 91 85 115 111 76 58 81 190 163 96 86 101 67 80 62 59 146 4 111 158 25 95 27 83 88 83 187 78 167 136 158 43 57 131 86 133 74 119 65 132 73 99 46 69 111 98 121 155 148 113 156 139 40 128 44 41 145 29 241 66 35 103 60 28 115 81 81 98 136 86 109 192 65 88 221 113 149 196 135 144 16 50 40 141 109 35 192 165 156 221 80 56 191 5 123 124 119 19 86 138 146 181 165 55 113 68 37 44 0 172 89 78 6 33 136 60 52 133 106 43 87 131 66 92 58 130 106 121 161 59 141 173 157 163 118 97 19 155 143 130 164 102 125 162 197 114 135 160 199 163 161 150 147 3 14 115 22 150 118 115 40 200 136 56 209 154 39 29 222 133 78 43 144 101 118 145 56 123 130 93 49 198 112 71 69 151 181 209 181 138 106 38 125 199 95 147 30 25 118 86 120 38 127 114 43 148 12 178 172 114 129 57 80 169 105 75 149 134 83 78 16 144 56 54 219 101 153 51 143 77 104 89 56 94 99 157 77 38 121 57 61 117 47 73 73 165 135 139 159 72 149 194 169 18 125 122 109 139 55 37 145 199 171 130 154 159 27 22 29 69 273 88 8 72 150 89 157 209 127 127 71 282 154 95 146 159 126 129 79 80 116 45 166 136 161 87 124 159 78 71 141 91 168 68 181 74 171 166 140 83 55 168 31 55 219 111 35 116 114 76 17 52 129 141 49 147 70 116 2 108 29 63 112 123 214 138 21 14 120 71 50 226 63 133 19 17 40 77 75 174 124 94 226 66 108 59 114 134 112 107 49 144 169 161 172 131 223 147 136 39 169 144 57 122 20 4 101 23 79 59 73 118 244 147 119 75 61 95 131 123 116 84 2 225 132 102 17 69 132 243 121 60 87 193 172 113 51 47 141 159 127 13 151 26 80 83 122 142 124 115 147 77 131 66 29 43 152 124 83 115 84 55 78 97 17 139 99 115 154 123 88 194 173 102 42 170 128 118 67 90 43 76 146 27 49 196 113 99 186 13 84 99 36 103 182 160 140 67 136 54 6 55 46 103 27 76 56 71 115 93 95 125 143 123 151 48 25 56 135 100 189 169 63 121 163 26 52 72 92 116 97 154 174 119 150 101 116 118 94 39 116 123 102 54 29 155 129 105 84 71 78 145 34 95 69 152 101 31 83 1 124 66 21 54 164 55 55 23 29 28 57 39 117 27 78 110 169 36 22 13 150 165 147 93 43 66 111 5 11 67 148 108 45 114 80 87 204 53 20 125 70 69 158 74 138 172 130 54 134 15 88 89 97 32 155 120 118 119 54 70 72 26 5 111 159 46 23 123 104 31 171 175 59 26 176 69 166 33 120 31 59 148 128 178 73 139 68 80 176 24 114 127 149 41
61 112 23 104 81 77 37 40 41 15 73 48 176 21 189 8 89 103 136 121 16 124 107 83 6 129 32 104 138 19 33 84 111 175 11 62 116 8 117 67 152 23 105 38 55 64 46 41 136 26 37 80 21 9 107 24 218 50 155 72 54 149 8 63 102 42 238 89 35 93 22 26 1 40 67 84 94 15 10 94 18 117 27 145 5 27 16 15 69 130 59 76 28 45 52 139 61 15 117 7 95 108 140 45 12 5 166 82 128 80 70 77 70 97 179 62 64 83 27 21 176 185 85 57 59 142 136 175 59 21 47 33 92 118 65 75 59 87 66 32 58 36 146 82 106 49 33 128 60 41 20 28 188 70 33 165 75 82 37 30 32 49 120 8 8 40 84 15 75 26 49 86 103 37 13 295 143 37 36 143 28 102 57 16 19 99 31 83 166 14 18 130 129 92 84 76 155 33 21 36 77 51 55 64 62 40 60 33 44 75 69 57 148 24 161 48 49 101 75 97 76 73 42 8 137 40 42 141 74 31 80 18 67 137 42 41 10 73 38 39 75 109 8 75 70 82 23 21 52 21 98 51 38 170 97 40 93 66 27 42 11 31 9 84 35 67 31 52 64 10 57 33 20 60 92 29 20 7 63 29 232 15 30 33 25 52 69 12 83 44 32 94 146 14 107 109 93 14 20 109 43 11 77 24 6 168 197 39 7 66 95 86 66 22 51 29 54 41 51 29 142 137 107 29 84 137 71 79 94 72 35 123 14 67 33 54 75 10 82 8 4 84 66 32 104 9 75 40 120 40 84 42 6 84 46 38 83 87 141 32 57 46 21 27 55 70 155 61 66 51 113 75 90 19 33 21 75 30 165 126 12 74 10 29 27 48 30 16 220 99 40 101 22 122 42 18 31 71 15 38 93 98 89 20 24 47 37 47 133 68 16 13 13 14 4 36 27 58 18 72 112 31 38 80 78 13 116 15 45 0 34 126 109 38 154 11 42 94 13 62 77 16 28 12 29 39 40 118 47 45 76 26 23 59 149 52 58 24 47 10 20 15 95 7 55 8 90 62 20 30 67 35 116 14 19 51 25 37 59 78 41 114 79 35 27 22 108 62 82 13 17 89 49 18 118 33 26 30 49 14 10 40 44 17 13 9 9 22 70 84 89 79 65 70 25 5 94 21 145 57 26 120 6 78 145 32 81 43 41 50 91 32 10 13 97 120 110 20 50 43 24 4 8 64 8 38 98 35 28 40 19 71 83 24 53 25 31 10 29 39 66 68 51 37 86 11 26 21 8 15 56 81 28 9 6 44 53 94 103 48 36 67 131 120 132 26 110 52 36 24 7 31 7 7 15 44 73 94 9 71 9 85 35 48 85 21 153 99 47 23 43 75 8 41 20 43 167 57 70 49 66 37 4 53 128 37 40 125 138 152 22 104 182 114 16 99 13 34 239 18 47 41 153 128 61 28 80 93 55 26 22 24 13 95 49 99 75 136 128 78 76 92 104 69 67 34 75 134 27 115 65 72 69 83 15 45 29 16 68 104 27 71 99 50 57 27 271 103 55 96 68 66 4 195 28 25 62 47 30 100 83 185 74 34 160 10 176 121 90 3 17 63 124 39 137 87 4 39 91 76 26 42 152 63 28 85 137 150 21 126 101 64 11 7 31 102 32 69 147 148 43 39 47 49 50 0 42 20 66 23 80 113 65 165 157 162 25 78 111 18 7 13 19 142 29 30 60 26 31 132 113 192 162 78 85 138 71 93 23 103 59 183 87 47 94 117 242 111 83 97 43 81 51 45 68 90 217 31 42 123 23 59 92 25 30 50 164 2 7 46 83 25 33 104 15 36 79 140 34 29 48 45 31 20 15 99 95 15 161 80 17 44 48 53 43 55 73 45 17 12 47 46 61 46 22 77 73 59 49 24 84 71 95 40 37 73 88 41 10 31 151 42 23 38 64 74 90 47 130 95 69 56 83 20 119 33 58 68 15 16 39 87 168 34 58 107 106 19 31 97 110 14 80 147 14 99 35 37 59 105 96 101 25 38 24 160 73 94 17 56 40 83 23 89 54 1 108 62 22 63 29 7 112 14 91 14 120 15 93 25 137 63 72 97 31 16 24 53 9 29 24 95 106 72 34 121 198 86 120 131 57 133 50 80 48 100 12 80 21 31 7 105 29 10 9 47 84 164 46 39 30 37 120 14 105 23 59 20 56 53 30 83 143 62 35 42 96 75 109 31 16 140 8 75 21 168 22 37 86 62
101 48 72 33 71 51 40 52 34 87 60 40 79 77 41 88 33 111 45 105 55 48 30 84 119 67 113 87 43 34 39 188 60 67 91 52 84 2 59 15 110 111 48 23 31 51 32 44 73 57 55 20 114 53 90 87 89 34 203 102 19 68 44 57 152 111 173 61 50 145 162 52 56 60 77 74 57 54 65 158 100 55 51 71 83 73 81 22 30 90 122 76 68 81 44 40 68 64 30 38 114 59 89 78 113 43 63 60 117 96 47 82 82 143 62 109 82 75 110 94 104 91 84 96 37 88 55 162 58 62 57 86 42 77 111 76 41 83 48 56 95 6 105 72 85 81 40 67 58 129 56 107 51 60 135 80 124 41 76 119 87 90 59 89 32 92 77 49 82 63 58 42 71 77 68 119 67 69 66 52 57 60 39 29 64 77 37 65 71 91 33 94 114 66 63 45 98 93 75 141 46 28 43 60 82 96 59 26 33 63 43 26 98 52 93 53 55 74 60 65 39 60 44 22 36 37 95 51 20 157 48 75 21 36 78 77 26 80 51 75 30 36 25 88 24 54 32 56 30 41 43 35 82 48 125 44 51 32 34 62 44 42 116 122 41 37 92 30 33 65 63 37 27 88 75 23 66 49 127 80 41 64 37 25 44 28 85 44 32 49 63 40 78 75 22 102 25 37 87 58 64 72 37 28 94 26 67 79 42 63 87 37 65 63 29 94 139 46 99 49 47 72 63 83 48 41 31 54 56 52 63 57 27 43 26 68 70 99 41 79 97 79 34 59 62 43 61 50 35 48 60 62 82 58 77 37 25 56 65 63 85 86 53 52 60 51 61 38 16 27 111 74 58 85 40 29 31 30 23 75 41 66 48 157 65 61 45 35 72 134 64 27 53 37 25 27 19 61 37 47 73 53 119 137 120 124 86 31 181 79 55 97 26 75 95 74 50 104 104 107 87 59 65 81 67 94 78 103 70 30 151 108 50 45 96 45 79 91 73 55 44 80 58 58 32 104 102 108 70 44 84 109 62 109 68 118 132 38 51 124 102 151 53 40 67 57 114 47 77 88 72 41 113 110 63 32 53 38 28 51 50 76 55 100 51 56 144 65 80 88 92 64 51 123 110 48 104 109 87 42 83 85 43 94 61 91 49 100 170 129 65 50 112 59 87 65 105 57 51 90 72 72 80 98 78 43 107 69 88 73 105 66 29 110 76 70 103 92 46 103 58 138 49 45 90 88 98 59 125 107 84 75 88 32 59 140 109 168 125 54 101 46 73 90 48 36 111 68 39 45 119 73 138 45 63 80 48 162 67 169 55 50 149 40 54 103 89 53 46 97 109 50 78 71 53 90 256 67 130 90 117 86 125 80 186 82 77 198 86 112 140 110 79 133 47 150 168 125 71 130 44 101 93 172 135 161 137 99 162 252 80 111 220 175 73 107 95 95 191 116 161 123 150 84 130 59 77 59 158 76 66 140 91 121 91 104 122 187 140 115 117 144 118 115 95 64 140 135 53 101 42 150 64 98 132 126 97 147 77 85 119 85 110 84 120 117 194 129 137 106 52 179 106 126 119 60 46 159 67 46 82 127 108 105 50 87 170 184 180 53 87 149 72 85 134 103 45 110 72 153 68 174 117 109 54 100 81 183 174 132 165 49 80 94 92 227 104 126 125 134 155 135 115 201 71 61 102 121 76 192 133 174 64 148 98 136 70 115 143 103 119 55 101 100 152 126 77 36 75 163 75 102 128 131 180 59 58 62 69 138 104 209 99 79 115 129 66 114 57 76 102 57 65 191 125 120 42 94 104 119 122 45 102 100 170 141 168 116 55 91 75 156 41 100 105 104 88 141 130 77 99 179 155 95 82 144 57 58 232 82 171 253 182 36 158 113 177 168 122 209 105 142 73 150 109 215 77 133 31 115 97 227 110 117 90 159 42 177 196 84 86 88 147 102 55 62 86 65 75 211 96 105 41 114 119 212 115 188 113 196 98 143 15 150 20 142 110 51 100 63 173 83 144 75 77 133 111 51 125 95 166 39 158 60 109 73 180 135 165 194 97 156 173 123 60 46 152 116 107 114 18 72 121 97 62 104 330 161 119 121 129 85 135 58 106 124 229 156 138 20 118 154 107 164 121 153 73 114 91 74 88 116 120 108 129 64 34 55 90 126 97 58 92 186 36 81 43 83 181 84 87 127 108 79 81 130 54 98 45 112 86 167 147 34 83 148 146 91 150 106 152 115 110 109 77 76 104 60 131 43
1 44 28 91 11 77 30 27 10 16 5 8 2 0 5 80 1 15 31 7 30 11 229 2 2 12 6 20 83 10 10 22 99 48 17 20 11 0 15 41 3 14 59 20 27 14 76 20 9 23 13 5 4 13 4 46 61 97 3 28 48 20 0 67 37 13 88 48 75 4 9 20 3 1 54 53 19 83 51 8 30 11 2 32 0 2 29 23 91 14 11 12 16 12 88 9 25 4 97 15 16 0 31 0 0 1 18 18 7 96 4 21 1 6 14 36 6 13 2 7 25 80 33 1 0 11 32 12 1 0 31 0 1 31 4 24 19 20 45 27 25 6 1 12 6 2 60 23 9 40 5 13 1 7 80 48 2 23 17 13 0 14 0 8 1 9 47 23 9 29 4 58 16 27 0 27 3 2 8 4 0 91 10 1 0 76 5 57 49 12 16 19 5 73 20 7 38 36 20 26 22 41 46 0 38 14 11 49 12 6 0 82 2 28 21 1 89 58 55 58 12 17 51 0 21 10 14 65 34 0 0 100 31 74 6 13 0 28 16 2 0 9 10 2 23 3 88 9 4 3 61 1 4 5 2 148 26 99 25 1 3 47 19 7 19 41 5 6 10 31 29 20 55 22 7 11 5 1 6 9 33 10 68 89 6 4 17 0 26 6 19 0 5 24 41 56 60 0 1 23 1 30 6 5 0 104 2 0 2 12 20 14 57 6 29 4 18 2 0 10 28 8 53 11 2 65 16 27 6 18 0 10 5 0 36 3 32 11 36 52 1 63 10 49 7 1 95 69 108 20 39 9 0 6 41 11 83 4 33 11 33 0 38 28 0 16 18 42 109 1 8 64 52 3 96 2 11 7 2 24 21 28 5 51 8 0 23 0 87 9 83 21 7 0 2 29 21 48 7 0 22 98 14 10 0 8 1 18 16 20 70 23 0 8 24 8 2 1 1 32 1 40 43 1 8 27 78 3 1 21 0 52 1 20 37 65 5 31 0 13 101 7 30 65 104 6 0 28 0 22 24 5 7 25 45 4 35 38 12 0 26 9 29 4 11 1 60 61 19 0 10 8 28 0 0 73 7 25 23 25 7 15 45 0 2 24 38 6 0 31 41 93 11 0 47 1 0 3 42 17 0 32 19 15 77 25 0 3 8 1 1 14 11 3 0 4 11 9 28 19 8 50 3 9 77 45 23 0 0 8 7 25 18 9 21 21 29 6 0 8 5 24 1 0 4 84 44 32 23 9 0 24 29 28 19 6 1 1 2 30 25 6 50 25 27 22 0 22 0 9 1 14 1 31 16 55 27 5 22 1 2 8 28 23 56 0 6 90 7 14 26 30 0 6 11 8 4 13 0 4 12 42 27 5 12 22 9 4 7 7 13 19 3 8 2 20 22 30 2 13 27 27 19 4 33 4 53 16 9 6 62 69 4 83 42 17 20 18 9 9 30 0 7 24 70 5 0 88 24 39 11 30 7 1 14 1 7 7 1 36 17 50 47 47 17 10 18 40 2 7 36 12 49 15 4 54 28 17 82 2 5 44 64 0 13 0 30 23 24 0 20 67 2 13 25 1 0 8 13 11 87 21 20 15 7 4 78 23 0 9 0 16 9 6 6 3 0 0 8 29 6 4 14 4 0 1 7 2 72 13 0 10 1 4 64 21 19 23 57 40 2 1 17 46 28 5 28 14 32 2 20 46 5 0 107 10 2 5 6 21 21 9 17 30 14 40 10 12 4 2 96 1 25 44 2 16 75 3 52 5 33 11 21 31 3 7 123 0 104 2 7 37 88 5 31 35 31 4 4 5 7 13 7 2 1 35 31 0 161 8 83 11 27 3 2 5 24 11 0 2 2 0 0 34 1 50 36 0 15 101 0 18 45 0 16 18 60 80 22 31 36 43 22 12 31 16 22 8 23 23 10 15 15 3 7 5 4 1 1 3 2 6 65 8 3 22 6 0 145 15 11 37 20 19 1 13 60 10 12 5 40 36 115 29 51 3 10 0 12 1 0 4 1 56 0 19 24 9 1 18 22 82 15 62 32 14 9 38 19 16 0 76 5 4 22 14 21 0 11 0 1 19 62 44 1 43 35 0 1 43 1 7 1 2 40 16 3 14 2 44 9 3 2 28 5 50 64 5 32 73 0 27 0 71 37 0 20 19 34 21 1 33 12 8 15 37 58 25 0 0 13 18 2 0 54 24 8 40 80 0 5 67 33 69 4 0 6 16 26 16 12 33 8 6 4 4 0 6 6 50
125 160 18 95 155 34 20 100 40 38 32 4 180 2 38 37 34 9 47 35 30 81 77 8 3 53 28 5 64 1 312 50 14 94 20 14 0 5 35 60 13 54 145 368 30 33 21 396 17 41 39 21 108 103 56 46 40 20 71 27 44 3 82 216 173 295 76 58 358 34 54 45 78 1 12 39 79 10 186 16 10 40 240 79 34 50 7 47 30 87 310 168 54 40 6 14 24 23 90 76 9 36 9 119 27 40 3 303 181 83 67 0 39 18 16 57 33 5 18 18 51 32 25 175 823 45 9 182 80 177 142 368 20 49 6 36 66 35 24 37 75 66 60 12 410 71 24 41 231 23 47 15 8 108 70 34 17 32 173 16 60 8 15 60 214 12 119 59 103 173 99 68 31 88 478 31 36 1 35 15 93 5 2 204 75 193 241 17 118 2 19 11 10 11 168 101 89 11 110 165 10 4 33 73 58 161 40 8 0 0 8 52 9 87 23 51 41 96 2 10 13 37 290 11 48 22 5 59 22 6 75 50 4 37 14 96 165 35 152 11 11 173 111 78 71 168 41 7 55 41 4 19 5 26 82 349 3 1 40 44 12 326 18 24 3 118 20 5 157 62 21 14 6 8 88 60 109 64 226 139 58 2 7 294 121 16 34 150 87 27 35 167 26 97 121 75 102 88 83 6 39 15 22 88 30 30 1 138 138 164 17 11 81 49 901 9 149 32 38 27 12 23 14 29 64 34 31 46 336 43 18 33 203 13 32 102 16 3 15 32 104 1 75 40 215 155 1 43 68 109 33 11 297 22 30 74 13 55 56 14 4 92 55 18 51 4 10 268 46 30 75 17 18 57 63 3 34 68 18 15 14 13 53 2 34 35 28 10 17 10 14 64 49 1 108 6 4 35 30 159 18 45 37 26 9 4 20 43 15 16 35 28 50 165 32 10 2 71 20 36 95 2 7 3 20 17 38 40 6 96 9 37 7 29 154 14 4 12 35 9 51 7 1 98 17 0 16 321 1 2 164 19 5 5 16 20 8 29 21 78 7 37 31 93 16 12 13 8 334 13 32 5 14 39 77 12 117 42 27 2 95 132 14 81 10 29 4 41 5 34 20 44 50 26 5 18 17 6 65 8 121 99 27 1 26 1 23 49 8 61 59 8 3 34 66 8 26 7 48 25 13 28 5 43 100 7 21 17 0 22 26 51 12 2 8 10 1 4 39 51 30 11 46 6 235 28 14 8 26 19 4 205 8 2 52 10 13 55 71 19 20 201 10 93 31 25 4 87 47 140 6 6 23 45 10 4 29 6 16 70 24 4 1 8 53 16 14 93 47 41 5 16 13 8 10 155 18 32 2 8 3 44 3 13 98 45 44 2 17 16 31 229 130 18 27 5 20 5 192 7 6 28 31 19 16 8 132 128 20 25 22 27 28 13 12 25 179 107 13 0 22 5 0 52 47 88 86 20 6 57 60 55 63 66 45 78 17 63 13 9 35 28 18 20 6 32 4 1 101 42 31 16 80 122 41 8 37 21 20 65 127 1 39 46 41 4 3 7 38 117 2 8 53 12 18 9 47 57 12 11 14 98 10 23 9 23 42 41 9 136 43 39 30 33 20 8 11 9 1 7 44 2 10 3 22 26 260 161 19 6 8 28 20 68 9 11 37 5 44 22 51 25 111 4 40 33 73 55 77 20 14 17 59 10 10 1 23 11 290 59 16 67 13 12 6 8 100 82 29 30 31 5 15 29 62 25 2 41 32 3 26 5 43 3 33 60 5 183 4 8 49 16 16 72 85 40 22 39 9 32 2 21 6 64 28 2 12 10 34 16 68 9 26 19 24 63 17 108 61 9 54 74 12 62 21 119 39 27 3 15 136 95 8 168 86 71 29 10 19 0 54 5 36 44 10 19 25 150 113 85 16 8 39 65 24 7 78 26 158 6 12 18 12 11 98 6 35 16 3 11 7 33 13 55 5 0 34 19 77 19 64 92 4 82 11 2 13 0 19 16 17 148 19 44 67 8 44 22 57 2 0 2 21 141 5 43 26 10 23 12 43 28 29 8 13 9 43 73 13 1 22 41 11 5 19 14 41 105 5 18 2 340 0 6 87 34 54 20 59 38 16 104 82 84 1 160 10 43 29 39 119 44 39 5 29 55 43 4 52 36 6 7 25 19 7 23 80 14 21 4 2 4 52 40 13 144 292 337 35 64 7 84 9 10 78 50 61 50 0 35 136 16 4 50 7 153 44 79 9 5
25 13 46 0 5 54 11 3 17 14 0 14 39 42 37 15 58 11 39 4 8 24 2 2 28 11 24 3 5 30 74 0 43 8 34 31 1 16 75 42 13 26 30 89 0 13 22 36 69 19 49 12 8 39 25 37 4 89 11 28 117 20 20 12 27 14 1 0 14 15 18 36 64 39 18 1 17 46 2 21 3 14 16 45 2 4 24 2 85 5 24 10 68 29 44 19 1 81 28 8 8 75 48 13 38 10 10 30 1 39 19 26 51 1 21 7 7 5 12 15 9 15 8 7 52 41 60 12 17 0 7 27 21 51 19 19 18 37 12 3 13 30 22 89 5 25 56 3 0 7 62 47 50 5 21 36 45 86 44 3 15 16 38 8 20 39 18 47 45 40 26 9 8 23 44 13 23 4 41 17 3 23 75 25 0 38 72 13 14 31 0 1 42 7 48 28 2 8 2 29 68 50 25 67 0 30 6 31 46 76 36 139 36 46 49 42 55 68 53 81 38 23 58 57 88 26 59 75 18 8 74 49 51 91 98 39 55 52 18 68 2 8 28 0 57 41 42 1 70 61 56 5 53 60 32 35 24 21 108 11 48 63 7 75 11 53 63 48 0 44 34 29 77 117 91 48 35 69 13 35 1 8 65 60 18 48 36 29 76 32 0 54 25 58 50 19 23 37 78 69 80 30 59 10 10 75 72 21 10 41 39 19 37 17 90 62 0 31 26 15 45 50 26 38 40 41 50 10 110 71 11 39 5 44 36 19 69 39 0 37 44 62 104 93 73 74 33 42 72 40 70 83 19 95 18 77 6 29 35 1 41 4 4 53 36 27 20 33 63 68 37 18 3 45 56 148 64 54 68 4 98 41 51 38 75 54 1 78 17 8 5 118 87 14 51 64 104 82 24 19 39 21 1 7 10 8 7 4 24 30 176 42 1 32 2 46 60 31 40 73 15 50 29 22 16 31 50 31 27 20 0 26 4 1 2 0 19 0 35 19 17 51 46 36 58 42 1 0 45 14 68 9 19 29 35 1 34 15 33 51 3 15 38 1 17 67 42 52 25 7 1 27 24 55 45 96 6 29 28 51 130 15 62 63 40 46 62 93 76 46 87 106 75 7 23 53 18 19 35 43 20 5 88 75 44 29 11 4 14 14 18 45 10 83 1 37 26 51 24 25 3 50 39 1 69 21 42 15 7 53 20 89 0 54 0 0 4 29 34 19 17 8 65 17 18 54 0 20 27 20 29 15 36 11 15 69 5 9 73 50 39 10 115 37 105 62 1 0 2 27 67 22 20 12 9 10 10 50 71 17 45 86 40 10 53 27 81 43 25 21 33 31 13 11 3 5 6 35 32 0 16 31 24 22 5 19 21 15 9 7 21 25 14 2 24 5 9 2 18 16 15 33 25 10 19 3 25 6 7 15 16 30 16 16 24 27 17 13 17 13 4 21 11 22 22 27 3 12 13 5 14 3 26 17 2 9 16 0 1 20 21 30 22 3 4 6 13 60 14 16 6 15 43 20 0 23 19 21 26 17 15 36 33 27 10 21 13 24 21 3 29 18 8 20 7 16 23 0 0 11 24 17 13 17 16 1 24 29 22 4 26 21 17 8 1 14 31 24 13 6 23 10 1 9 14 13 0 0 26 11 11 6 35 24 28 26 3 24 0 30 13 13 35 19 7 14 27 19 12 10 34 8 2 8 20 28 13 17 1 19 24 11 17 13 20 2 9 4 23 8 10 0 9 26 20 4 16 29 1 26 17 4 0 28 22 0 30 6 2 1 5 29 11 11 23 0 2 20 15 1 27 4 18 0 1 31 12 23 23 0 24 10 13 32 11 11 4 3 0 19 10 11 31 17 16 1 2 8 25 1 1 0 0 0 18 15 23 30 10 23 0 6 27 16 24 14 7 15 34 2 17 5 29 5 25 1 7 3 9 26 21 10 21 1 3 18 13 20 15 18 46 27 11 0 11 14 24 24 1 19 20 23 0 8 27 20 22 26 0 29 7 21 15 21 25 7 15 9 0 4 22 25 11 4 10 34 8 20 26 12 1 4 0 28 19 3 23 11 14 7 4 26 19 23 4 22 1 11 13 15 17 0 22 14 7 9 3 27 12 3 11 4 17 17 10 0 6 34 22 0 7 16 7 19 21 21 17 21 2 11 31 14 30 10 33 22 27 6 12 22 15 0 23 3 15 5 4 10 19 29 11 8 19 22 0 13 22 9 8 9 0 11 18 4 17 12 8 43 17 19
17 34 23 15 12 6 3 62 40 21 20 5 10 59 24 28 20 5 19 19 3 8 40 23 20 7 13 9 7 5 4 23 10 15 119 6 18 46 15 151 39 8 0 32 6 19 7 12 14 7 115 22 39 13 21 24 16 21 6 21 35 27 15 13 22 45 25 31 65 9 15 38 37 7 29 11 14 10 43 25 18 24 24 12 45 39 48 26 19 133 44 9 18 35 35 3 15 17 54 18 13 45 50 55 9 35 14 62 35 30 42 31 14 23 3 7 11 9 41 30 30 48 57 28 25 31 20 19 31 26 64 17 41 4 70 67 13 51 8 40 75 17 17 9 4 34 18 42 4 16 17 7 1 95 56 9 10 22 64 69 25 12 3 34 119 36 14 4 2 6 17 42 7 55 45 1 19 4 73 6 63 96 3 21 44 86 21 11 8 8 48 6 56 59 13 27 98 49 33 9 28 0 6 14 22 74 25 22 3 17 18 10 10 43 20 66 23 27 43 36 33 26 24 7 13 0 0 47 12 11 61 69 24 14 18 28 11 0 18 25 35 80 33 42 3 25 21 40 37 22 14 1 81 2 14 9 71 16 12 9 18 49 3 24 50 22 23 3 36 25 22 19 42 15 11 42 4 21 39 4 28 41 9 16 70 13 38 35 33 25 43 15 27 14 15 25 6 77 18 34 29 44 11 44 41 20 7 42 22 1 25 13 42 31 71 49 67 16 19 77 14 1 0 35 27 17 20 29 13 8 22 5 56 9 50 13 14 21 29 105 3 41 21 0 6 15 10 16 1 40 14 52 50 27 28 18 76 17 8 35 12 41 68 30 11 21 50 9 40 50 4 19 13 33 16 48 28 11 13 52 52 24 0 60 23 22 16 16 19 13 9 4 20 11 10 40 6 2 23 13 4 7 17 21 70 14 15 4 17 39 35 40 20 67 2 2 27 36 31 26 65 23 49 40 12 21 7 32 46 27 12 33 8 80 15 27 9 11 53 19 45 15 21 20 52 20 43 74 16 49 9 32 2 5 33 16 10 46 6 27 12 50 4 23 24 3 3 19 21 31 31 23 46 49 14 46 24 55 23 12 34 5 45 19 4 33 7 45 9 8 11 54 66 15 1 12 9 12 10 44 5 62 26 10 43 113 27 33 26 15 0 6 97 86 89 27 12 30 4 8 55 30 33 14 1 44 12 12 4 1 10 19 32 31 14 22 71 10 23 9 22 12 1 6 55 48 46 1 14 7 29 18 0 22 57 30 55 26 30 89 37 43 19 30 16 37 17 7 13 64 5 23 21 60 62 26 3 8 18 31 34 13 0 39 36 27 43 52 21 19 53 26 1 45 38 51 19 15 61 53 11 2 42 9 8 64 27 5 7 10 24 64 55 16 0 29 42 35 16 10 8 22 12 1 9 16 20 46 1 0 64 37 26 37 0 34 76 75 8 29 31 69 8 12 53 20 60 15 3 42 38 15 24 25 34 21 67 46 2 11 7 44 1 77 27 19 27 20 9 39 17 14 35 31 0 32 82 36 27 1 41 22 23 22 11 41 28 0 24 5 53 19 67 49 36 26 96 29 3 15 2 8 78 15 8 62 12 42 39 37 2 69 16 21 20 12 40 19 13 7 8 18 26 8 22 17 24 42 10 28 9 60 36 54 4 1 34 42 18 19 16 49 8 28 21 27 23 16 35 9 13 74 10 1 1 27 0 31 22 16 23 60 6 21 1 5 61 49 4 15 39 18 31 16 34 7 75 26 63 42 47 51 27 36 36 5 2 34 36 17 17 2 23 59 61 3 30 13 18 16 90 45 41 29 20 18 50 31 53 31 5 58 8 20 7 32 10 13 49 23 36 25 44 13 25 5 50 33 32 16 39 20 14 10 15 15 2 103 4 111 3 59 18 37 8 44 28 22 17 9 8 60 32 31 64 3 54 4 30 73 20 55 6 4 10 14 20 5 26 17 15 27 5 78 5 14 15 47 76 49 48 5 33 21 1 12 42 14 10 46 38 9 28 3 18 16 80 7 4 57 74 5 22 5 14 40 9 2 54 31 1 10 46 51 34 10 13 22 26 32 5 63 30 49 11 14 11 0 31 148 2 0 2 4 13 68 28 2 28 77 64 30 7 42 5 97 65 9 93 6 1 50 9 10 67 16 36 5 17 13 5 39 55 15 25 34 25 46 6 22 28 5 5 9 62 22 16 38 7 46 14 15 2 86 48 84 18 57 31 103 1 43 12 32 33 19 48 3 2 9
49 4 102 14 2 22 0 63 38 8 77 11 17 30 33 61 24 63 0 5 0 63 7 1 20 9 1 4 3 50 55 22 48 14 23 49 16 62 85 1 51 88 23 16 13 52 89 14 79 19 6 28 26 5 9 33 71 7 1 14 4 28 2 32 10 2 25 21 54 31 6 19 17 0 0 4 24 73 0 55 52 5 98 12 45 27 0 51 28 73 17 0 45 22 3 11 3 74 83 4 69 46 35 10 39 15 11 11 1 59 122 60 41 0 0 66 21 45 28 28 47 51 95 6 10 13 8 29 50 9 8 10 79 5 31 72 3 82 13 9 24 54 51 0 1 33 7 14 34 17 4 1 118 108 97 26 20 18 48 10 7 54 6 94 19 7 33 21 84 4 16 77 24 61 12 106 42 12 19 19 9 6 66 51 32 7 60 7 0 21 0 5 41 0 38 17 18 21 36 31 37 0 27 4 5 9 17 54 6 31 1 7 11 42 13 88 25 1 5 22 34 33 16 15 20 1 8 6 0 54 4 7 31 7 13 9 78 42 133 48 6 20 4 56 42 4 12 33 54 9 9 28 7 3 2 0 88 5 38 1 16 5 4 30 22 53 0 9 84 38 4 54 17 123 9 22 13 13 2 1 40 53 40 3 21 12 26 6 129 21 0 50 0 11 2 36 3 15 38 8 8 78 71 3 39 15 7 42 32 1 43 13 8 20 0 12 37 33 55 28 3 4 13 92 52 58 18 1 12 2 0 7 41 7 12 6 8 90 20 112 5 10 1 58 21 22 2 0 0 48 22 7 9 39 0 5 3 18 12 16 43 47 4 5 10 17 76 2 60 74 1 38 22 6 53 56 1 3 1 0 80 30 25 36 12 19 4 28 13 9 2 26 5 1 0 1 14 36 0 80 21 24 54 97 11 23 5 56 2 8 10 50 19 14 0 0 32 18 14 9 41 19 8 21 41 13 10 39 5 54 9 72 33 22 2 6 36 1 4 55 42 19 28 10 28 20 49 22 4 42 27 80 1 26 3 17 18 18 45 0 19 45 45 12 21 1 4 12 53 34 26 10 9 17 1 45 4 33 48 50 9 1 16 9 74 43 10 85 2 3 40 4 50 10 2 5 3 4 34 51 10 1 5 58 71 115 3 15 57 29 2 44 110 6 7 25 6 6 46 23 74 60 63 0 35 13 22 7 18 14 18 5 11 30 46 2 61 76 0 29 74 4 22 8 4 24 99 9 18 25 19 6 26 39 39 14 23 58 20 7 0 17 25 12 0 8 21 23 48 51 0 4 22 15 8 25 21 1 45 4 131 69 2 0 61 42 15 34 93 44 36 19 2 24 5 20 16 27 30 8 13 3 3 21 3 54 8 36 13 2 8 19 61 2 34 26 9 7 0 10 1 37 15 0 4 18 3 3 31 0 10 10 14 22 0 5 4 62 20 1 0 101 33 3 28 25 1 1 5 19 27 0 39 8 2 18 35 23 1 4 13 27 27 3 7 12 51 88 12 11 0 0 11 33 0 31 8 55 12 45 13 78 59 5 0 17 45 0 42 0 0 15 25 55 0 73 16 29 42 5 25 1 1 17 82 51 36 25 62 16 0 18 29 36 13 57 10 12 2 7 0 14 4 56 0 26 7 44 29 2 0 83 6 6 4 27 0 10 9 56 19 58 74 78 6 64 40 38 34 79 0 4 4 33 20 71 6 9 32 14 45 55 17 54 0 65 11 4 30 4 49 4 104 76 15 9 22 8 14 40 9 8 1 6 15 37 22 1 64 19 0 2 31 36 24 13 12 23 40 31 29 28 35 36 44 2 0 83 36 12 1 1 92 45 41 94 82 60 10 33 26 29 10 27 112 41 56 116 20 1 110 49 23 23 8 26 0 30 7 84 17 2 3 29 9 0 15 0 54 26 78 95 3 19 8 2 24 0 3 42 9 22 40 0 4 70 49 2 68 11 2 12 0 38 99 91 19 61 12 44 55 19 70 39 0 6 119 38 128 14 6 3 22 20 5 18 12 34 3 9 4 0 7 87 87 78 20 8 0 1 35 10 46 75 118 64 34 3 19 42 27 93 0 16 27 43 37 87 24 84 16 70 59 6 5 5 0 0 55 42 29 10 26 13 7 65 14 13 44 10 0 19 108 147 31 0 41 15 48 10 4 48 89 44 51 2 27 40 64 33 73 49 7 17 5 1 25 57 38 29 5 64 12 22 6 20 132 24 22 24 48 1 75 22 10 15 20 45 7 17
14 12 0 0 45 10 13 0 18 8 1 2 0 9 22 1 5 0 3 0 2 0 4 8 0 0 2 7 15 14 0 5 26 3 10 1 0 2 0 22 37 0 9 0 3 0 8 8 20 16 13 2 0 0 2 13 2 1 10 1 0 3 8 2 15 1 5 60 3 13 5 4 3 1 2 11 0 0 12 1 2 7 0 2 1 12 3 0 0 1 0 5 2 22 0 1 1 1 4 8 0 0 6 0 1 0 8 0 12 0 4 0 9 23 0 0 1 3 27 2 0 5 0 0 0 3 13 19 4 0 26 27 15 0 0 5 11 11 10 0 6 0 24 11 0 0 6 7 0 32 0 14 0 10 15 0 7 0 2 3 0 0 7 0 9 23 0 11 7 8 0 0 8 18 4 1 12 0 5 0 24 1 0 7 0 4 6 0 6 4 10 0 20 1 0 29 7 26 27 1 0 0 40 26 0 149 4 9 0 39 5 12 7 26 0 7 0 64 13 13 8 10 1 0 11 12 0 7 7 0 26 51 30 3 0 0 1 18 12 0 1 22 0 0 2 12 0 0 15 4 56 0 0 0 0 0 51 30 25 6 3 14 0 0 5 12 5 2 9 10 0 3 0 18 13 0 29 0 53 21 0 9 8 4 6 6 15 6 0 41 17 7 4 7 36 1 12 1 0 43 5 1 4 0 1 6 0 0 4 8 0 51 3 26 6 7 0 2 4 0 1 5 0 17 0 5 0 0 4 30 5 46 2 17 6 0 14 41 4 62 0 10 6 0 0 10 0 23 14 11 0 8 40 5 36 0 2 19 1 7 21 0 0 12 0 0 0 11 14 4 1 14 0 26 1 0 55 0 2 5 0 20 2 30 7 3 6 15 3 8 6 12 23 0 1 51 18 19 25 29 7 0 0 0 1 13 5 0 7 5 0 11 2 5 1 32 22 16 1 13 6 7 1 18 0 8 1 63 2 5 1 1 22 0 7 0 1 0 7 0 3 14 2 7 8 15 1 0 5 2 1 1 0 0 4 0 0 0 2 27 9 2 5 12 9 5 5 10 1 11 6 4 57 4 5 9 0 5 8 4 22 0 4 4 30 23 22 0 12 10 0 2 4 2 5 0 0 45 0 21 1 28 18 48 2 7 8 0 1 2 8 9 6 60 10 8 7 1 23 5 1 13 7 0 0 6 1 18 0 8 0 5 0 1 3 6 0 0 45 0 5 3 0 0 9 3 0 24 8 11 2 5 0 10 7 12 0 5 4 5 22 10 10 0 28 0 0 3 4 0 26 0 1 15 0 9 0 0 8 6 14 1 4 4 0 0 0 11 2 8 12 0 15 15 7 8 4 4 2 0 0 0 14 0 26 0 14 16 1 20 36 9 5 12 3 4 7 2 4 0 1 17 8 5 7 2 0 0 3 0 12 0 21 8 2 32 1 2 19 4 6 13 15 10 0 3 15 2 1 0 3 10 0 22 2 38 0 5 5 4 1 10 0 0 3 8 1 23 0 16 17 10 0 0 10 5 0 11 18 0 12 0 7 25 0 0 11 10 8 27 8 7 4 2 10 0 0 2 0 29 11 8 0 41 0 15 5 0 7 4 28 0 0 0 7 0 6 0 2 4 0 23 0 3 17 1 4 2 21 31 3 0 3 4 20 0 7 7 14 2 8 5 6 15 4 4 3 1 9 6 4 0 3 8 5 1 2 18 10 0 19 3 1 0 6 0 46 14 0 0 6 22 1 9 35 0 3 0 0 6 3 0 0 15 0 20 2 0 13 0 2 18 4 0 3 6 13 2 4 0 1 9 6 2 5 0 0 3 0 0 1 29 0 17 0 33 50 0 0 17 13 5 0 23 0 1 0 0 1 4 0 0 0 0 13 0 20 14 1 0 0 15 2 0 3 21 4 1 0 1 10 0 0 8 13 6 0 11 5 0 4 3 0 0 0 0 0 3 0 14 13 9 3 0 8 8 0 0 3 1 0 3 11 2 0 9 0 12 0 0 8 2 2 4 6 0 14 5 3 0 9 15 1 0 0 5 0 0 0 0 0 0 14 6 18 0 0 0 19 2 4 11 6 3 0 13 1 8 2 5 0 4 2 0 0 49 12 24 15 0 22 2 1 6 6 0 0 0 0 1 22 4 15 1 22 0 2 19 6 0 32 3 2 0 73 10 3 0 0 2 2 7 0 0 14 1 1 0 0 8 11 2 0 6 20 4 24 30 3 0 0 8 12 3 69 0 10 2 11 2
290 137 128 171 147 84 75 161 183 98 204 131 159 356 181 92 128 220 132 140 230 265 243 125 132 118 143 205 158 183 339 190 103 311 193 148 143 173 224 168 318 243 91 177 219 128 152 134 157 185 276 244 217 194 114 261 177 403 146 162 157 224 145 74 176 130 94 15 111 214 100 242 204 292 125 146 225 44 163 160 208 82 205 193 201 171 260 194 186 285 302 290 197 107 123 184 200 299 158 157 309 351 277 164 203 118 240 111 209 239 120 208 231 307 139 192 360 159 206 319 178 235 24 264 229 257 137 291 240 200 174 251 114 287 178 351 100 241 118 219 151 216 267 155 179 320 203 173 139 77 162 174 210 229 36 123 370 326 125 110 174 363 213 178 207 132 267 251 227 156 110 181 84 330 196 259 155 149 195 147 163 241 175 191 171 205 184 182 294 149 116 27 169 154 306 89 291 131 86 219 94 87 54 62 195 39 119 142 82 129 82 80 96 104 123 142 99 166 126 49 149 76 130 119 77 14 93 81 38 100 129 63 14 129 129 97 122 49 87 131 83 111 37 141 107 95 67 103 70 112 72 105 136 176 133 89 101 72 87 118 115 139 25 108 148 85 72 67 69 135 80 100 47 48 81 115 19 113 89 62 101 71 114 122 97 86 114 159 106 158 66 51 60 80 150 48 44 179 113 135 79 98 81 103 196 97 149 148 70 122 100 49 170 130 115 107 135 77 114 128 253 120 76 136 102 122 111 157 84 65 225 39 100 172 125 166 40 8 133 28 105 23 62 116 108 88 83 81 3 88 111 151 128 106 113 146 102 97 34 110 32 135 41 115 148 163 179 106 19 70 149 157 105 103 90 130 65 183 66 67 123 113 168 86 122 103 153 54 152 175 90 81 79 109 88 28 117 26 70 169 103 40 256 187 175 182 142 152 49 139 189 163 124 166 252 219 182 116 156 162 111 35 101 125 98 107 158 25 256 120 187 29 141 60 130 142 119 159 96 161 55 117 61 65 123 18 118 87 133 100 10 147 177 165 30 90 124 158 146 170 64 189 158 126 99 146 75 21 189 132 96 87 204 103 122 110 83 193 104 65 45 132 19 116 113 138 66 93 85 39 146 148 166 125 262 128 143 61 37 81 155 109 107 27 117 116 92 152 114 127 87 127 126 195 103 267 141 112 90 128 135 154 160 183 163 95 137 139 118 237 171 114 83 128 200 77 158 89 63 117 152 117 166 107 145 143 99 101 146 151 196 119 83 104 88 166 154 92 141 112 92 197 69 174 63 114 146 178 137 190 110 82 177 28 127 43 131 130 136 140 80 144 134 113 184 79 219 116 132 121 144 137 58 111 195 195 158 58 100 141 162 155 143 158 194 57 18 118 193 227 239 189 150 80 102 147 48 270 179 240 147 158 112 155 206 122 207 155 74 336 12 238 203 106 52 49 142 220 266 79 124 143 146 63 268 95 137 13 44 144 176 8 179 197 64 121 181 96 122 162 182 185 336 161 68 84 274 82 144 217 52 200 118 194 122 89 127 121 248 208 159 83 177 208 184 124 74 121 118 173 143 110 171 114 122 191 171 168 163 174 13 178 166 130 155 156 139 216 151 172 180 344 137 102 109 117 120 262 125 18 195 87 131 122 139 161 180 144 79 26 197 74 163 183 132 237 178 130 44 113 157 134 130 77 166 108 156 122 219 99 72 243 91 181 157 217 130 94 117 235 206 43 158 258 237 124 151 152 165 171 65 104 209 222 144 127 92 245 244 236 97 303 279 69 176 148 174 152 161 134 162 54 95 257 247 133 126 96 155 210 147 290 151 142 131 85 183 140 127 167 60 273 148 158 162 239 212 325 250 144 91 157 167 238 125 199 159 253 253 63 81 134 67 104 195 156 32 182 234 214 96 78 185 260 211 288 107 114 126 151 196 237 220 231 142 9 125 89 251 200 251 140 157 227 296 199 211 183 51 126 49 25 179 212 176 14 97 250 99 131 197 154 118 101 131 194 142 174 81 126 168 224 295 136 152 165 68 206 175 114 111 16 151 216 71 135 111 124 264 98 202 296 24 204 131 154 242 134 58 240 122 349 121 28 184 163 129 87 164 152 135 74 105 137 206 150 133 92 187 182 126 198 101 79 156 161 92 210 146 95 114 194 226 195 59 152 231 79 109 124 98 42 179 164 203 75 27 102 206 163 254 117 221 149 178 146 71 166 106 203 291 116 133 106 96 233 188 153 127 141 88 89 66 214 168 204 224 171 110 124
0 0 4 0 5 0 1 3 11 3 0 6 2 2 10 2 5 1 1 0 26 1 0 9 0 6 2 0 0 0 7 0 0 2 0 1 0 17 0 1 8 3 0 10 8 8 1 1 13 19 11 1 0 3 6 1 2 6 3 0 2 1 3 3 0 4 3 3 4 8 1 8 5 2 8 7 0 5 1 4 4 3 6 1 0 7 1 11 0 2 7 0 0 0 0 15 4 4 7 3 0 1 0 1 1 17 2 0 8 0 5 1 7 4 3 0 2 6 2 0 0 0 0 5 1 1 5 2 0 3 2 2 1 0 6 2 1 0 1 0 4 8 6 16 3 3 12 1 7 5 1 0 0 6 5 0 0 2 10 3 6 7 0 1 0 2 1 0 0 1 3 2 1 11 2 0 1 9 8 12 7 1 6 9 0 5 1 1 1 3 3 1 0 3 1 4 1 6 4 1 4 0 7 2 0 1 1 3 0 9 5 0 3 5 0 10 5 0 0 2 9 0 1 7 0 0 3 0 1 2 2 7 0 2 1 4 0 1 7 0 9 6 1 1 1 6 1 2 1 1 7 2 3 2 3 1 1 3 3 5 2 2 1 0 1 6 11 5 14 4 10 2 0 1 0 1 10 7 4 4 4 10 1 13 9 0 3 2 0 18 4 0 8 3 5 0 14 7 1 0 0 1 0 9 5 2 1 1 2 1 2 5 4 7 9 1 0 1 4 4 1 0 0 8 5 0 0 0 2 1 1 5 2 0 2 0 2 6 1 1 7 3 2 2 2 4 0 7 2 6 2 4 1 1 1 0 0 3 0 0 0 0 3 2 2 1 5 4 6 26 1 1 0 5 5 8 4 2 3 2 7 1 10 1 2 2 2 4 4 1 9 3 0 5 10 3 8 0 0 0 4 2 1 0 2 9 0 2 0 1 7 3 0 1 3 28 6 1 6 7 4 0 0 0 0 5 0 3 9 1 0 0 1 3 0 1 1 0 1 5 0 4 5 0 1 1 2 0 2 2 6 11 15 5 5 3 0 0 4 9 5 4 4 3 6 3 1 0 1 6 0 0 3 0 7 3 4 6 10 5 3 2 2 0 25 5 10 8 2 6 2 0 0 2 1 2 1 7 0 4 3 2 0 5 2 0 13 6 4 0 7 0 6 6 1 3 1 0 0 1 5 4 0 1 0 5 1 18 0 3 0 3 0 8 1 15 0 4 6 2 4 5 1 3 1 1 0 1 6 7 2 6 2 2 4 2 1 1 3 8 3 4 1 7 1 1 0 5 1 3 3 1 1 0 1 14 0 2 9 6 15 7 0 0 12 7 2 10 1 1 0 1 7 16 3 0 1 8 5 0 0 6 0 1 12 1 2 4 3 1 0 3 0 12 1 0 1 5 3 8 10 3 1 2 0 3 3 3 0 1 1 6 1 0 1 1 7 10 12 0 1 2 0 2 4 6 3 5 0 3 1 2 7 3 5 2 5 0 8 0 3 3 6 3 8 5 6 0 2 0 5 1 3 2 7 1 3 8 3 0 9 3 1 11 7 0 3 2 3 6 7 0 3 1 3 0 8 6 7 22 6 3 0 3 6 0 1 0 4 6 9 4 3 9 7 1 0 1 2 0 7 5 0 0 4 1 0 3 11 7 2 3 2 16 4 5 9 3 2 0 9 17 1 8 30 1 9 1 0 19 8 1 5 0 12 16 9 0 0 5 12 0 10 3 1 2 6 2 2 6 4 4 3 0 0 0 3 0 3 2 0 3 3 2 0 7 2 5 26 17 2 3 0 6 3 2 4 0 18 13 0 23 2 3 5 0 0 1 0 2 4 19 3 13 4 2 8 1 1 5 0 5 1 2 4 0 11 6 1 18 21 0 3 4 5 1 2 6 0 4 2 0 6 0 2 12 3 0 5 0 6 4 4 3 6 3 2 4 27 7 1 4 2 3 1 0 1 2 1 3 5 0 29 4 10 1 4 0 1 6 4 2 1 4 1 2 13 19 0 10 4 2 0 0 11 4 4 2 0 5 11 1 2 0 12 4 7 1 11 0 1 0 13 1 29 18 4 1 5 25 3 5 5 4 0 9 5 4 0 8 1 5 0 5 0 19 0 4 7 3 12 1 3 0 34 0 7 1 0 2 15 0 15 3 1 5 17 0 5 1 3 5 12 20 33 16 2 4 1 3 6 2 3 1 2 12 3 7 0 7 10 5 0 3 15 9 9 4 10 2 4 0 0 2 9 1 0 6 7 0
19 26 27 24 56 12 21 26 36 11 48 29 29 26 36 34 35 24 27 24 33 35 26 39 15 40 27 27 23 30 22 40 12 19 32 32 67 31 20 19 21 37 39 5 22 38 4 32 23 56 32 29 33 21 48 38 27 15 46 16 15 46 38 1 25 38 25 17 23 24 49 13 28 19 14 4 27 44 5 28 38 90 33 36 21 32 37 21 14 25 22 22 42 33 27 58 27 15 12 47 34 29 12 32 94 65 19 52 21 4 86 49 31 19 88 17 27 59 31 9 26 7 45 24 25 34 31 18 49 17 24 32 26 23 33 11 89 35 30 17 57 37 31 36 34 16 32 23 23 22 46 17 24 56 16 22 16 8 28 54 36 44 25 25 72 26 31 54 17 26 8 41 36 13 31 33 31 39 18 29 13 32 28 27 30 22 25 39 15 42 17 44 36 25 36 34 41 5 9 29 5 55 36 81 38 30 19 11 50 38 37 15 62 26 70 54 48 21 26 61 22 24 37 35 36 34 23 57 32 26 80 9 46 26 12 32 35 139 35 36 45 85 24 54 39 55 28 81 85 55 24 29 33 66 91 128 29 38 66 34 65 27 43 19 53 24 106 38 39 35 13 46 26 86 62 53 69 20 28 24 68 58 92 68 48 23 30 27 29 26 33 17 109 86 10 73 73 30 10 44 28 12 67 40 34 50 44 62 83 41 36 22 16 40 30 42 28 75 68 64 25 82 44 34 34 58 60 20 78 79 21 38 118 40 29 29 34 33 28 16 129 25 55 24 36 49 105 4 39 39 44 27 86 52 23 39 13 27 48 7 32 30 1 13 80 65 16 49 7 84 37 22 53 76 39 34 39 14 71 35 35 38 38 7 33 61 29 42 29 27 27 39 30 44 95 54 41 43 56 75 37 54 24 32 19 24 28 29 41 48 14 69 46 15 16 6 29 58 26 33 33 37 91 17 33 54 37 36 13 15 20 29 20 38 15 30 34 74 80 31 58 21 5 23 6 87 51 57 24 31 22 35 11 9 70 32 45 14 68 39 28 76 19 25 15 37 16 18 35 25 25 31 47 19 46 84 49 26 18 69 86 39 46 39 27 57 18 105 62 50 43 38 62 29 24 32 17 14 14 68 26 17 56 52 34 24 43 27 55 70 20 33 34 31 47 20 42 26 26 41 34 29 16 19 29 34 34 25 28 10 15 70 32 73 29 41 22 22 52 12 19 30 37 24 58 49 38 25 41 34 62 32 33 28 35 17 37 53 59 48 19 44 63 18 85 39 26 50 18 39 31 43 40 41 18 51 33 46 63 41 28 54 23 51 22 62 41 14 27 4 41 18 68 41 25 29 29 35 79 64 38 17 12 34 35 9 37 27 20 22 28 30 49 42 60 20 18 3 21 32 28 30 60 26 3 23 32 28 35 38 10 42 40 16 30 24 63 22 35 43 47 19 27 26 29 30 44 49 39 20 30 58 75 31 23 65 30 29 31 34 30 46 18 18 56 18 50 24 46 43 35 23 18 30 36 26 20 33 20 63 35 22 27 22 25 24 14 17 61 49 31 67 30 40 17 19 22 14 8 30 9 16 27 12 53 33 9 33 35 10 22 13 43 49 10 34 38 65 25 38 19 41 26 25 36 37 94 60 44 26 27 6 28 22 23 36 22 6 17 11 38 31 47 24 17 34 35 36 28 18 41 18 24 19 43 22 43 50 30 15 43 41 101 24 25 71 44 29 19 46 45 21 49 35 52 33 37 20 37 25 45 33 18 23 51 27 23 33 9 15 13 16 40 24 12 29 70 66 11 60 24 17 15 24 62 32 43 23 10 31 5 18 34 20 64 25 20 10 40 21 36 37 26 17 76 14 30 30 44 19 64 49 0 112 21 41 37 3 23 28 29 4 31 22 31 20 25 19 21 18 31 19 28 20 15 21 44 30 24 27 34 36 17 26 21 26 26 24 6 52 25 48 20 27 12 21 38 21 70 104 47 80 21 43 20 21 29 23 20 31 33 18 32 42 31 14 84 38 45 75 24 28 29 51 55 40 51 19 12 76 33 18 29 22 20 35 25 20 46 26 43 25 13 24 26 12 9 68 27 31 40 30 30 20 20 23 44 26 24 12 31 33 49 28 31 16 9 41 30 9 49 21 18 20 43 22 21 30 30 29 80 48 25 55 38 9 6 39 29 23 21 27 54 64 24 24 76 30 12 39 28 15 34 13 22 18 28 34 60 81 28 35 24 38 27 29 20 33 49 24
35 44 51 72 111 65 78 59 114 13 71 9 12 43 107 51 50 63 14 51 63 38 31 47 35 62 65 110 93 32 30 62 74 5 38 41 65 61 66 55 172 79 37 22 33 112 9 90 4 95 58 32 44 43 97 27 38 37 66 21 20 59 42 58 34 45 36 77 39 113 16 100 10 96 30 113 7 112 69 93 29 148 49 17 39 32 140 24 61 66 49 188 65 107 33 88 91 34 30 38 96 125 35 57 97 41 43 89 46 17 71 107 49 30 77 13 40 76 27 95 65 60 4 76 3 131 113 68 104 11 24 107 67 53 42 130 51 113 143 37 14 52 125 47 57 31 50 11 10 49 42 56 11 185 33 56 125 35 66 111 87 118 40 67 23 82 154 9 25 6 24 54 67 47 66 41 115 33 52 26 68 37 45 148 11 53 83 63 32 55 25 27 161 92 37 82 57 34 48 55 32 60 16 41 113 80 31 5 23 44 46 13 56 21 95 101 94 17 36 76 105 56 54 52 12 75 56 171 83 175 89 71 102 34 7 56 26 16 113 154 58 13 33 91 60 70 51 38 59 11 79 37 64 83 100 54 41 25 62 64 23 32 26 10 95 90 92 72 41 80 63 38 31 21 132 88 61 11 53 32 112 21 86 25 65 29 30 40 28 25 85 19 67 30 65 34 26 60 24 39 65 36 59 73 30 42 26 67 8 66 42 34 75 45 41 65 45 40 61 24 60 67 11 51 36 120 48 14 47 100 39 23 31 128 58 75 101 104 73 51 49 32 40 142 82 69 19 52 40 20 33 42 62 80 76 9 58 106 74 146 125 20 16 98 69 37 50 42 24 61 98 214 30 30 78 38 72 45 50 131 59 24 79 161 92 37 67 71 80 62 7 29 33 63 75 86 106 31 26 40 57 67 78 60 28 145 39 34 95 90 40 16 85 83 41 98 106 76 134 94 33 145 15 113 48 40 35 3 81 73 23 54 37 12 28 108 87 133 112 86 26 42 96 51 25 78 183 39 96 112 30 113 91 26 83 17 72 91 105 63 42 138 44 80 54 10 56 9 3 28 40 14 114 19 60 48 83 110 20 33 93 20 103 60 92 118 22 75 80 59 20 17 88 49 40 57 25 109 145 65 80 57 37 54 52 15 73 62 9 40 73 51 15 32 37 116 70 69 76 20 122 65 84 23 22 53 49 107 29 37 45 152 42 13 7 29 108 29 23 108 14 53 50 15 107 43 16 79 79 27 76 49 88 4 66 52 46 44 47 82 77 29 67 16 34 30 76 126 36 28 35 75 141 94 8 16 8 23 49 75 54 10 70 23 88 63 55 86 62 98 81 63 65 66 26 54 81 49 49 122 47 64 29 63 87 26 41 20 43 115 27 46 81 3 34 20 65 118 18 43 70 50 39 35 25 57 44 58 94 74 36 48 72 44 59 96 84 33 54 15 97 4 65 113 64 11 69 29 23 43 36 14 81 50 67 52 104 47 38 59 35 53 10 79 25 43 85 100 41 142 4 51 54 95 65 60 85 39 68 102 56 31 52 83 105 34 43 49 23 72 36 79 15 66 72 44 34 88 31 84 14 46 17 14 34 94 112 78 67 82 34 13 119 70 48 59 61 37 85 19 24 68 137 4 78 50 66 48 49 142 77 97 102 33 24 33 44 42 27 33 53 33 11 20 63 67 20 13 85 32 70 66 31 39 20 62 35 5 15 62 44 120 136 41 24 229 46 21 49 109 62 94 69 78 43 58 45 79 32 14 47 78 60 15 85 41 72 29 57 75 41 28 5 94 38 54 28 87 64 95 41 17 86 109 151 63 135 54 46 38 17 97 85 69 177 60 94 34 9 121 22 113 85 112 107 31 57 95 112 15 39 57 121 37 43 10 67 43 42 40 64 59 50 47 120 74 7 65 139 30 97 72 60 31 59 87 46 101 121 55 111 38 40 75 123 32 107 71 15 153 72 35 16 69 63 186 17 105 32 182 89 71 145 21 58 88 37 89 33 69 54 102 45 16 24 158 115 95 69 63 42 54 27 27 64 12 36 85 139 58 50 55 131 47 36 22 213 70 116 66 27 93 72 43 115 123 67 25 90 94 143 23 19 48 92 48 26 17 39 32 114 19 26 92 67 31 113 33 31 80 10 23 38 45 186 42 112 20 24 105 50 166 92 62 53 115 51 33 68 14 32 22 218 13 53 38 7 17 87 130 58 56 84 37 162 13 157 45 61 92 17 30 89 98 134 32 40 76 70 137
91 65 60 65 105 188 365 22 217 140 48 21 209 213 77 107 98 95 118 28 44 27 38 100 61 20 36 193 99 76 209 62 121 88 102 79 32 59 138 57 75 59 255 149 22 64 52 72 54 32 76 101 466 53 43 43 96 23 13 97 7 66 104 108 21 84 37 4 133 121 21 129 21 77 18 10 129 74 28 58 39 37 142 63 106 90 213 28 302 83 118 103 156 204 123 101 115 130 132 51 97 13 75 61 7 173 38 92 50 97 138 113 136 39 71 143 33 17 365 109 68 76 45 142 96 157 193 93 378 307 104 40 49 88 101 193 48 59 204 56 68 78 7 179 15 236 109 31 126 91 124 36 82 189 36 1 129 100 152 41 83 43 174 128 93 57 205 48 31 122 35 64 35 148 79 45 195 40 228 88 138 293 558 49 234 171 18 83 394 58 37 41 96 145 116 60 60 47 248 75 704 65 408 83 95 112 99 485 314 184 382 51 104 94 157 465 268 415 258 58 26 160 176 284 122 18 48 644 265 149 323 132 46 118 229 254 291 118 345 136 541 179 412 150 540 218 312 558 685 290 58 78 149 78 31 151 556 365 267 183 150 26 57 197 698 661 536 150 121 200 203 87 365 896 448 109 126 506 519 93 41 105 2988 106 285 908 112 180 165 195 110 1175 253 60 118 69 224 117 181 73 316 232 184 127 255 184 95 153 99 417 99 61 135 218 359 251 186 94 371 138 246 109 46 168 84 384 290 109 262 155 49 117 37 149 113 64 230 227 193 821 51 91 258 71 88 107 313 111 470 278 67 89 77 278 156 516 71 300 66 445 143 110 47 215 149 70 161 208 358 185 183 161 1716 167 204 243 830 132 110 83 502 296 115 651 134 142 84 206 320 165 78 215 289 146 305 84 374 98 49 286 99 105 32 30 109 269 173 125 123 71 473 869 331 825 226 142 318 338 60 260 106 210 85 321 161 109 160 130 95 105 126 53 106 316 19 80 886 41 145 240 288 255 1004 87 127 55 137 34 304 1208 56 347 249 178 90 98 218 145 164 113 332 120 113 218 336 97 26 68 185 282 113 34 32 197 179 183 96 49 282 92 79 742 188 80 235 200 308 188 32 11 83 252 298 111 126 307 138 92 835 67 85 156 203 147 184 278 64 136 123 435 253 315 203 171 93 256 333 105 73 163 123 102 38 63 162 139 95 55 261 263 594 170 215 213 29 117 471 287 262 281 245 79 94 229 58 702 426 254 107 242 146 128 126 93 49 255 41 796 279 178 204 200 59 276 166 305 1728 27 95 100 262 145 116 117 192 155 206 78 89 26 583 151 77 111 183 258 153 427 189 30 201 78 312 281 71 52 90 19 400 254 96 66 351 79 51 117 61 54 119 66 54 35 62 27 24 156 100 16 77 34 22 260 192 112 39 113 106 106 114 42 55 86 71 17 91 208 165 67 49 50 24 338 165 33 87 98 96 45 51 25 263 19 58 49 222 18 66 143 10 14 24 85 32 51 137 95 13 21 75 26 82 80 231 78 101 12 125 24 102 22 81 53 45 63 97 73 50 190 8 37 97 119 200 26 84 136 78 87 64 81 116 127 124 28 42 101 43 87 35 42 49 247 159 101 90 150 139 31 177 170 46 37 58 44 93 330 87 24 58 49 55 60 187 57 82 19 184 14 17 75 41 98 173 37 23 181 63 49 10 63 361 38 82 112 26 93 88 19 99 100 49 90 79 60 102 16 187 152 100 32 100 162 58 76 12 256 124 266 26 9 119 184 127 67 39 65 17 82 173 105 159 73 137 137 271 14 42 37 77 28 30 90 158 134 63 295 106 120 128 41 65 226 1146 97 223 56 123 95 28 148 26 39 44 101 40 21 79 171 307 36 91 62 84 394 66 10 97 49 56 164 27 114 112 129 58 64 127 54 47 73 154 61 87 32 98 33 12 55 65 187 100 108 229 86 132 277 140 87 42 26 195 102 267 50 114 353 79 58 19 125 109 40 55 20 18 92 169 36 149 34 77 245 58 162 33 223 74 196 63 100 343 41 39 129 128 25 203 117 34 95 161 51 79 97 203 13 22 39 66 159 26 214 59 20 38 56 66 83 233 385 83 24 41 57 23 216 44 171 71 124 94 100 131 55 161 102 36 70 174 41 32 27 5 171 22 80 31 158 76 68 151 241 120 26 28 94 59 75 32 70 130 153 119 171 81 67 104 161 294 114 52 15 119 25 210 59 390 257 205 285 67 104 123 36 189 36 147 139 103 86
9 40 42 27 17 1 13 9 29 11 8 23 12 30 27 47 32 3 5 4 17 2 37 15 5 8 17 19 24 0 34 12 23 5 15 19 7 34 31 10 24 20 16 40 14 28 15 14 26 4 17 12 22 0 11 13 29 15 11 18 26 25 7 28 15 2 8 19 16 3 4 18 1 1 0 19 24 20 1 1 14 1 0 25 6 19 0 11 0 9 21 5 51 13 5 48 25 21 6 9 18 21 0 2 29 14 17 11 3 18 17 13 4 18 17 19 16 23 12 21 1 18 17 17 12 6 6 13 7 5 17 8 40 6 4 21 3 12 2 3 6 14 6 8 7 13 17 21 10 5 83 8 14 22 17 13 4 79 0 8 22 6 0 11 26 21 1 0 27 18 2 4 17 15 53 10 13 8 26 20 8 6 24 17 10 1 25 3 24 2 14 21 14 17 11 3 14 8 15 9 14 30 121 46 18 17 12 33 1 18 35 27 33 76 5 92 182 28 13 4 96 116 3 59 25 22 24 21 20 9 9 23 2 29 17 31 25 130 58 1 16 93 42 26 71 24 38 254 24 67 9 30 70 27 3 24 32 17 10 7 56 8 18 16 8 16 21 12 34 26 18 40 34 18 59 27 23 79 27 14 18 4 127 81 83 3 39 57 72 36 31 47 130 5 29 9 92 47 17 3 1 24 62 86 63 43 16 17 37 11 13 90 29 91 26 9 10 27 57 12 28 25 20 43 109 47 7 32 28 139 17 36 36 0 72 3 57 86 100 1 26 0 7 48 28 4 8 20 5 32 1 113 15 37 20 84 137 12 2 4 1 29 19 1 110 5 9 22 6 10 40 18 17 19 49 168 18 28 104 64 84 34 80 33 13 39 15 2 19 9 24 70 22 37 25 5 141 82 23 64 16 133 10 51 16 15 21 83 26 79 88 71 133 4 23 18 66 152 57 89 65 108 13 148 5 41 99 104 134 31 29 56 100 103 11 23 9 31 33 110 105 37 86 14 116 174 0 14 59 3 28 30 51 22 71 20 0 0 84 25 5 4 43 99 12 44 0 45 43 34 29 18 7 89 69 117 23 14 82 131 50 64 94 3 38 409 29 19 32 8 9 16 153 0 42 1 34 32 12 2 23 45 35 82 25 20 68 311 93 156 77 64 34 41 143 81 13 7 32 52 36 14 37 26 15 71 37 36 10 9 24 68 118 101 255 42 136 41 75 15 14 39 80 82 28 26 30 15 28 81 109 21 30 36 23 9 11 31 184 0 42 44 114 18 22 44 64 28 28 237 51 74 0 35 99 55 22 14 74 5 68 38 10 78 9 8 9 60 56 20 2 11 67 29 47 0 17 10 89 135 20 6 184 26 22 0 1 22 15 33 26 12 44 17 36 21 45 48 20 25 126 90 52 14 0 15 6 5 26 53 189 38 0 11 168 24 13 104 25 3 20 10 6 81 24 9 6 45 106 12 27 13 11 14 14 21 40 22 49 43 44 28 44 23 11 25 36 0 17 9 85 19 137 72 45 29 20 43 162 8 79 8 5 17 24 10 87 5 62 153 74 0 26 9 7 0 12 44 43 27 15 15 207 58 20 79 33 110 0 97 35 5 31 39 32 4 4 11 14 29 35 28 112 17 8 39 100 15 30 30 77 26 1 30 6 0 171 1 5 0 86 16 51 9 24 44 32 21 84 117 103 9 39 8 48 0 23 10 26 13 232 120 24 3 55 7 23 19 33 28 36 30 34 4 31 18 79 131 189 124 27 67 50 82 40 98 6 66 30 32 5 135 166 33 20 18 19 21 121 1 29 51 41 129 76 29 17 3 0 28 47 132 251 39 51 2 49 98 27 43 41 33 42 24 75 19 100 12 13 22 18 32 5 63 34 27 16 41 15 86 29 16 61 12 38 88 8 34 34 0 118 31 6 6 8 0 76 22 32 9 0 15 18 14 19 17 27 35 40 0 146 59 105 7 90 26 243 14 116 10 9 11 12 35 84 21 57 85 18 27 123 62 15 43 45 43 88 113 29 185 28 60 26 47 43 91 24 46 127 7 30 29 85 15 25 31 20 7 19 55 15 131 27 165 21 23 13 21 48 47 20 35 74 16 21 35 27 53 32 43 51 30 6 26 29 14 96 55 21 16 98 92 20 47 76 19 18 9 15 24 35 44 26 11 37 0 27 0 10 6 36 50 42 25 18 96 91 122 10 58 21 57 0 32 40 64 74 108 24 26 24 33 64 9 105 0 1 70 39 85
1 11 11 3 12 9 17 1 14 4 0 1 3 2 4 5 9 2 7 1 1 5 11 0 5 5 0 5 21 0 4 4 8 10 5 5 11 10 4 4 7 1 1 0 10 2 3 0 0 3 0 1 3 0 3 3 1 8 1 11 3 8 1 2 5 0 9 6 4 3 4 2 3 0 0 4 10 0 10 4 14 10 1 3 0 4 0 2 4 17 12 3 3 4 4 9 5 21 16 5 11 9 6 0 1 0 3 2 13 3 8 4 0 2 0 1 4 1 8 6 3 14 7 2 20 9 0 6 2 0 5 3 12 11 7 9 0 3 2 2 3 0 2 2 1 3 16 3 0 21 13 1 4 4 7 8 14 1 1 1 0 3 5 2 3 5 2 0 9 4 0 15 15 9 6 12 13 4 5 10 4 13 2 0 0 6 1 10 6 7 9 5 17 5 2 7 20 18 2 5 27 4 10 1 19 16 1 7 1 11 1 4 13 6 9 0 14 19 14 6 4 10 2 2 0 2 2 11 6 2 10 13 1 16 6 16 1 3 0 8 12 2 0 3 1 1 7 9 8 10 11 1 1 1 16 11 29 18 2 4 1 6 2 22 0 7 4 12 3 11 5 8 3 7 3 0 3 3 8 7 4 7 5 4 4 7 2 2 25 5 0 8 13 3 8 21 3 6 0 2 4 10 11 1 3 1 4 3 3 2 1 0 10 2 7 2 5 14 9 2 4 2 9 3 4 4 1 4 2 30 1 20 3 19 27 9 11 11 15 31 1 18 1 0 5 2 23 10 13 8 3 2 14 3 4 9 19 0 23 4 38 6 4 7 3 1 4 0 14 6 4 2 12 3 6 5 24 1 3 7 13 22 3 12 10 11 13 1 6 1 10 8 0 6 8 7 5 10 16 4 14 3 8 7 2 7 13 5 29 3 22 10 7 12 1 1 8 25 12 16 13 22 25 12 1 12 15 18 2 3 0 27 19 3 10 9 1 10 0 4 43 3 6 11 23 29 11 12 4 24 16 1 4 47 10 27 12 6 3 5 1 2 11 0 3 0 14 4 6 49 21 5 18 22 10 19 10 3 14 12 1 18 30 5 1 9 19 3 2 4 16 24 19 3 13 8 21 26 10 4 4 2 40 9 4 11 3 1 37 5 12 12 24 17 1 8 58 11 2 4 14 21 0 14 45 19 6 0 6 0 1 7 21 1 46 4 2 9 4 0 23 15 3 9 11 4 28 15 19 3 2 7 0 28 6 10 6 1 5 3 1 9 2 17 10 10 9 5 0 4 9 30 2 45 4 23 16 8 21 5 34 60 3 3 5 9 12 40 7 8 0 3 33 7 2 4 11 11 11 43 1 6 2 3 1 6 39 7 4 4 15 8 2 7 2 11 18 5 25 6 6 27 10 5 5 7 9 5 15 0 11 10 10 4 0 29 1 18 11 16 3 1 1 6 19 14 21 15 19 3 10 19 1 2 15 2 2 6 2 37 0 14 20 10 7 10 8 3 6 10 6 0 7 5 2 5 10 7 6 1 12 11 11 13 0 8 28 23 3 11 19 8 1 19 7 0 6 1 0 13 28 2 15 0 3 7 2 0 24 10 4 7 14 4 14 0 7 26 1 8 3 2 9 0 3 4 8 13 22 31 1 2 5 21 0 5 0 26 4 11 9 46 0 11 1 10 6 2 11 11 9 6 6 8 28 4 10 3 8 3 14 11 7 8 0 5 10 19 23 7 36 2 15 14 13 5 28 7 2 18 5 13 0 8 3 24 21 1 15 5 7 11 32 2 25 9 3 1 4 12 3 12 6 11 17 16 12 11 10 1 12 17 0 0 2 2 2 2 1 15 2 18 2 1 13 6 13 0 27 2 5 23 26 0 11 5 25 20 2 2 8 46 7 1 5 15 6 8 2 2 3 12 6 0 1 3 0 11 4 9 12 6 0 10 1 7 10 1 22 0 3 8 7 10 15 0 27 5 1 3 3 25 12 15 6 7 5 5 3 1 1 3 3 10 3 14 2 2 5 23 5 3 7 5 0 3 4 1 1 0 0 2 4 15 3 2 1 1 26 9 7 16 7 24 0 9 8 1 4 19 33 8 34 0 9 34 2 0 0 5 13 0 1 6 1 13 5 15 6 3 7 6 1 6 6 5 6 13 7 1 11 36 0 2 20 6 22 1 1 2 11 5 5 8 22 4 11 4 12 6 2 3 1 7 13 3 7 10 13 3 0 12 1 6 2 1 10 43 0 7
17 54 7 26 50 11 43 5 14 36 109 105 125 11 203 51 12 149 0 11 32 38 95 5 123 3 1 41 16 65 56 13 14 26 7 246 16 21 7 67 5 41 8 8 5 182 70 12 42 31 204 42 49 91 42 8 32 88 25 26 13 1 0 50 65 249 240 193 46 0 1 7 40 7 37 119 1 8 29 9 36 177 18 248 117 5 126 32 21 6 118 7 3 8 6 478 43 10 42 9 1 71 18 309 45 58 31 15 3 50 75 31 45 8 79 12 20 29 135 30 36 15 25 20 93 88 73 6 21 1 103 11 43 177 6 28 91 370 103 328 0 112 5 3 20 94 9 15 194 163 141 41 8 11 0 93 52 20 111 46 33 28 56 8 32 56 70 153 10 7 55 34 33 14 261 313 127 57 33 140 32 8 41 101 10 169 4 279 6 9 306 50 74 167 8 20 130 21 4 99 92 33 34 3 3 147 44 1 45 13 117 7 6 55 6 2 27 8 54 101 13 0 85 4 11 0 22 3 13 11 164 49 6 35 17 2 327 8 11 59 9 34 10 6 19 22 36 7 34 17 41 0 47 53 62 1 24 18 9 35 2 24 3 1 3 4 7 22 50 4 24 35 20 2 2 2 28 12 11 28 19 14 35 7 0 0 23 25 55 39 26 23 8 23 2 0 32 162 20 0 19 5 8 9 3 1 37 0 7 0 6 5 1 80 17 11 80 3 6 5 8 49 3 98 7 94 19 6 81 6 15 11 11 13 14 0 21 0 37 3 8 16 22 1 115 16 66 33 81 4 70 0 5 20 28 11 6 43 175 18 21 1 10 176 3 23 8 84 90 2 10 52 29 108 5 18 3 4 16 33 99 54 72 6 6 19 4 22 213 30 6 10 3 48 272 145 18 35 9 7 13 1 188 7 42 57 26 10 130 120 37 16 41 24 11 75 3 19 10 72 15 44 6 81 172 11 318 8 84 1 25 111 75 38 169 15 4 90 61 1 220 65 33 11 31 17 8 46 238 34 3 55 27 27 278 117 63 6 14 119 11 79 28 6 36 19 23 12 19 3 5 4 13 42 37 15 6 146 72 8 14 24 71 197 2 11 7 5 113 71 74 1 0 97 30 263 221 3 9 71 54 256 14 20 0 28 289 37 103 32 63 16 89 24 211 8 54 166 1 60 136 22 38 41 227 15 41 45 51 291 27 6 64 49 78 62 11 194 133 62 354 422 18 10 5 24 0 12 103 15 22 28 30 8 48 207 1 6 12 19 24 314 28 16 115 43 18 24 6 82 44 17 33 131 2 72 11 291 34 8 24 47 105 216 340 41 26 97 12 195 6 16 5 53 21 69 7 58 5 109 51 21 5 18 24 100 78 218 27 23 11 10 20 52 4 114 8 63 91 13 79 40 51 60 42 13 119 389 141 21 119 108 17 82 13 4 82 15 841 80 221 44 35 390 4 18 222 137 110 214 24 19 3 270 41 64 36 724 14 14 9 275 160 99 3 359 568 96 46 15 103 156 42 10 30 30 582 16 3 28 12 11 208 153 209 49 50 562 27 36 110 0 37 29 143 137 42 127 245 230 300 20 7 198 30 35 282 17 53 6 84 294 80 6 7 17 20 156 34 4 2 101 33 24 174 61 6 50 414 196 97 17 250 38 114 34 37 437 47 31 137 259 44 60 55 5 21 15 3 325 65 130 68 103 13 200 201 7 74 29 51 19 79 24 5 50 57 217 36 52 104 81 49 5 137 294 94 51 33 336 237 159 549 16 14 1 155 56 338 478 178 87 127 25 297 25 109 10 11 388 4 208 152 242 99 28 17 6 219 17 77 14 11 46 17 33 29 15 104 15 19 903 71 53 28 6 42 5 510 9 974 133 14 263 312 57 28 10 60 191 402 29 75 2 20 16 18 102 128 3 25 3 6 219 91 305 313 158 120 147 46 4 9 80 2 106 9 128 27 369 35 40 24 10 207 41 8 125 28 49 185 12 319 23 15 43 233 174 3 151 9 19 37 729 482 151 50 17 15 51 117 84 6 23 2 5 26 47 228 11 18 28 9 101 78 31 53 131 242 12 5 188 72 1 306 254 57 7 80 174 4 28 277 177 6 169 95 6 29 222 74 5 67 52 43 364 164 168 16 32 278 103 90 186 26 55 79 45 43 61 58 536 123 84 43 46 620 32 21 16 31 4 57 29 31 143 19 0 321 23 71 6 3 109 280 18 25 38 144 30 55 19 1 54 122 132 8 9 254 89
105 37 264 21 12 62 104 31 58 177 123 108 91 46 111 24 99 26 165 540 61 25 26 917 22 112 40 200 166 47 26 163 267 30 137 73 202 76 12 108 200 189 163 3 35 108 21 166 8 123 10 213 13 3 185 101 44 0 178 111 0 105 90 67 661 3 158 223 87 136 124 59 17 18 41 62 182 84 97 382 128 68 2 37 17 175 80 27 46 85 5 198 126 115 892 143 786 307 17 109 97 177 53 66 9 38 191 198 57 50 158 1066 41 212 22 3 50 157 184 218 139 171 224 89 5 27 23 30 86 64 83 173 436 63 209 150 60 228 25 88 46 22 267 5 181 83 36 148 106 76 16 208 114 25 214 29 233 5 6 44 14 442 144 185 9 124 57 15 77 3 233 13 69 3 35 18 48 89 148 20 394 158 97 16 44 11 31 34 84 155 226 136 97 254 7 23 74 130 560 115 40 3 155 383 241 123 184 269 20 422 181 383 510 91 215 82 34 175 191 15 56 168 49 133 20 406 224 151 293 215 44 603 342 22 79 233 24 8 102 47 11 27 47 121 196 30 39 50 41 20 186 432 15 102 59 110 68 203 128 74 62 66 307 229 52 31 77 70 3 470 48 8 43 256 183 439 60 10 127 66 28 37 58 7 192 688 383 89 26 75 117 251 12 69 16 554 19 23 12 648 120 88 80 39 392 568 66 135 89 49 313 374 4 3 30 511 118 45 221 142 129 28 162 45 42 14 343 46 23 88 21 162 22 48 10 18 39 5152 145 229 57 113 8 71 29 63 181 62 196 167 10 106 23 92 104 92 33 6 125 409 88 168 215 8 95 286 368 39 70 650 154 265 91 91 108 15 230 0 42 148 74 61 9 280 129 47 102 181 145 77 195 22 100 152 81 44 291 36 133 103 28 144 140 14 21 204 49 27 199 37 84 53 41 26 119 175 363 25 89 76 80 336 277 103 53 29 2 208 142 618 49 126 35 16 26 50 2281 29 148 60 46 170 212 103 34 26 306 108 16 140 30 7 110 334 1 287 115 54 148 184 46 74 22 109 20 21 28 34 161 27 178 106 277 31 25 46 429 204 150 129 26 68 77 45 51 158 313 82 101 42 31 88 187 52 97 9 254 186 36 74 144 161 27 92 206 375 29 55 15 226 78 216 56 42 19 158 120 159 32 70 133 156 26 40 28 184 982 184 74 73 176 339 85 36 29 10 60 693 87 27 183 84 147 34 252 70 7438 62 168 235 147 457 74 136 89 59 153 189 76 640 730 49 103 152 278 109 192 36 23 78 564 175 785 139 559 40 18 166 54 89 88 22 102 61 27 279 131 16 15 198 923 41 107 275 5 117 227 88 144 63 604 5 512 50 410 287 53 278 17 79 402 47 125 54 71 162 272 118 27 52 63 30 42 116 10 1208 66 31 28 5553 44 77 134 175 57 152 47 16 80 156 57 220 234 20 128 35 264 147 59 6 349 28 552 102 47 211 127 91 112 384 189 50 16 45 33 54 153 168 13 219 34 668 15 373 45 5 60 205 74 62 74 99 124 15 0 120 319 107 106 24 64 110 7 260 241 59 28 120 257 18 26 92 152 53 11 314 29 152 124 65 27 43 3 119 460 21 24 106 130 99 69 110 3 36 62 40 136 79 95 139 69 219 82 0 143 4 80 113 607 122 21 58 0 61 69 76 74 285 1072 38 440 7 103 186 60 88 31 194 92 192 15 69 28 63 93 329 265 131 94 13 90 419 116 333 37 10 43 86 15 27 18 238 21 70 193 372 52 36 12 124 13 14 7 216 6 120 66 94 42 23 333 19 186 27 101 26 620 24 55 193 10 79 5 94 600 64 100 59 105 277 289 8 290 209 86 81 8 21 45 83 20 21 59 12 113 6 126 261 529 6 148 251 69 105 130 20 25 32 0 26 46 34 58 37 9 72 36 34 23 290 81 61 24 12 98 61 334 189 480 216 157 24 60 1 32 363 22 374 30 174 56 1 56 16 110 80 74 67 231 19 124 100 164 11 0 83 93 16 179 134 13 82 193 0 101 17 265 8 46 134 223 67 65 24 3 120 165 84 70 129 66 20 165 100 70 71 20 129 190 11 169 208 272 27 328 51 128 205 65 0 266 32 10 102 70 29 30 17 47 10 15 13 119 58 168 16 102 201 116 406 121 105 41 143 141 50 57 10 87 31 125 203 133 20 54 62 6 50 23 76 198 48 29 98 108 79 83 35 102 174 11 61 144 202 65 6 83 126 28 89
32 28 42 15 1 1 28 8 15 90 23 9 67 3 31 6 2 5 71 36 0 3 43 132 6 51 23 3 41 31 95 50 31 98 13 26 41 21 22 0 14 51 19 15 4 7 30 28 26 8 35 6 41 14 66 10 13 4 21 33 0 12 0 23 41 27 7 44 17 12 32 23 39 35 18 7 34 3 7 8 12 15 41 21 4 14 42 16 38 21 21 5 44 15 23 13 78 56 0 6 2 43 17 68 10 26 41 20 5 16 22 140 18 1 23 21 49 24 11 11 7 58 65 13 9 23 20 18 7 0 31 31 14 1 9 7 14 21 11 9 3 19 6 19 7 14 4 12 7 53 0 52 14 20 45 65 7 16 14 24 1 6 5 32 12 2 20 0 35 12 76 0 12 16 2 65 92 73 95 20 42 36 47 5 3 28 15 7 18 21 12 45 7 17 7 18 4 20 29 61 88 0 26 2 8 57 9 28 0 22 82 29 31 12 6 16 16 3 62 50 27 17 18 3 23 150 25 28 43 130 18 10 11 27 23 41 32 9 67 6 0 31 12 6 12 19 31 7 16 7 4 2 17 18 20 6 70 18 5 5 7 61 26 48 11 15 46 42 9 52 66 52 16 14 9 34 44 10 4 22 14 38 47 5 18 53 72 14 21 11 42 14 35 41 19 44 6 18 8 38 0 69 52 6 25 139 22 18 21 28 41 22 16 2 22 76 72 20 40 15 51 7 73 43 20 22 24 2 30 43 4 32 26 3 5 26 41 86 64 114 6 38 39 25 10 11 78 4 0 52 7 48 4 27 1 1 33 5 6 0 52 77 22 10 8 21 149 3 51 39 32 6 3 18 34 46 51 35 10 37 5 8 9 2 25 76 30 6 38 63 12 26 13 6 8 4 37 7 9 15 5 63 42 23 132 30 47 149 17 116 25 84 42 108 25 5 24 39 38 77 187 42 6 151 115 3 19 66 68 48 101 54 69 14 33 60 165 14 76 63 50 81 16 34 58 31 107 60 88 11 90 65 41 309 52 158 95 50 22 33 18 14 51 0 23 20 56 51 0 97 73 73 16 149 126 75 31 90 25 99 23 26 36 18 28 45 170 104 17 12 41 96 74 53 38 138 73 33 37 41 12 207 18 16 51 13 1 11 198 73 2 34 4 2 36 33 21 19 38 75 59 5 16 6 11 62 31 94 111 0 45 83 97 115 8 16 26 153 153 25 24 31 0 6 5 42 153 27 124 197 25 18 8 10 13 16 22 99 124 8 31 27 51 132 161 31 13 11 22 21 50 102 49 113 78 8 19 113 16 54 147 90 97 12 49 245 7 57 85 18 70 14 5 91 9 40 72 12 31 22 165 41 127 24 4 98 42 49 69 34 129 38 85 1 43 31 44 3 2 9 6 22 23 103 204 10 78 48 84 204 75 83 171 188 4 63 28 21 63 9 66 122 27 22 51 22 38 16 51 46 195 62 70 21 3 49 95 14 83 21 19 52 29 100 24 75 82 53 85 10 22 267 109 142 18 80 72 33 43 32 46 131 36 6 15 6 121 114 57 13 136 38 60 107 20 52 154 19 105 100 13 109 88 150 1 9 18 65 4 20 60 0 69 56 95 60 2 73 13 169 15 23 52 28 1 81 27 22 145 39 8 65 42 104 64 76 48 169 127 145 38 39 21 193 42 47 26 36 48 184 152 99 37 100 34 45 1 10 6 154 37 53 4 49 42 10 35 54 7 36 10 24 68 73 5 104 25 103 35 9 13 75 32 81 68 5 8 17 45 4 51 7 66 24 65 6 5 85 22 74 27 30 126 45 68 19 153 94 89 107 22 25 69 112 41 20 77 121 52 55 94 39 12 6 40 68 39 10 96 31 112 48 24 32 66 16 39 117 77 129 45 105 142 57 38 24 68 10 31 101 25 138 1 36 116 34 13 13 73 14 8 68 203 18 40 133 59 61 8 36 44 13 43 63 84 50 69 119 30 51 15 34 66 30 4 13 107 6 46 8 20 133 3 147 30 14 43 19 8 11 3 58 38 8 78 16 59 30 16 18 9 35 28 99 31 23 49 1 65 10 76 4 24 71 55 5 169 42 81 14 35 69 65 3 8 168 62 14 116 9 95 35 40 102 0 11 95 15 28 5 0 59 134 44 18 34 10 23 100 37 0 71 83 33 91 4 43 13 12 91 74 4 0 5 108 78 6 21 71 8 31 113 112 18 29 10 31 76 81 227 6 36 26 45 15 29 10 32 31 64
11 18 21 23 2 30 32 26 39 2 39 5 77 1 15 11 33 18 36 90 16 20 52 2 15 22 9 24 21 25 22 40 37 3 21 40 23 9 31 6 13 11 26 17 37 25 5 42 8 48 10 4 6 9 36 44 26 0 19 53 9 41 36 43 68 33 11 30 28 28 20 28 24 43 16 24 18 4 10 17 19 42 6 14 17 26 22 11 25 17 6 25 32 32 16 24 52 21 13 22 41 13 40 52 25 9 42 25 31 19 8 75 17 8 28 5 7 6 13 27 15 41 21 14 2 4 31 13 8 11 50 7 16 19 8 0 27 14 1 38 51 5 18 0 27 32 7 32 27 5 28 48 26 1 50 45 11 4 20 18 32 11 45 6 22 25 8 20 6 15 75 1 10 2 22 28 20 36 23 34 60 12 5 6 24 13 21 29 3 36 48 74 25 6 19 12 8 66 30 46 20 27 21 26 8 8 27 4 3 6 21 9 20 10 63 8 26 10 13 14 2 16 9 19 3 44 52 15 4 14 17 30 8 17 9 21 4 10 14 7 9 15 13 24 32 5 23 15 2 7 12 13 9 7 36 40 5 16 12 16 14 4 22 48 2 5 12 3 9 33 12 14 31 12 17 21 4 31 14 4 7 10 10 11 18 13 14 28 3 3 11 6 20 25 3 49 5 4 28 26 17 28 8 6 30 29 28 23 1 8 31 12 6 5 20 8 30 56 29 4 9 15 13 19 3 3 19 2 17 17 13 6 20 18 18 14 2 18 6 8 44 29 34 22 40 7 28 3 12 2 16 6 8 10 13 21 28 1 21 11 16 24 14 6 12 10 41 11 3 11 7 24 8 5 29 20 7 12 22 8 4 10 18 34 10 34 16 18 12 24 3 16 4 5 17 1 24 1 2 3 3 26 16 15 13 0 11 14 6 14 21 5 7 7 16 11 8 27 2 4 11 7 5 10 16 9 7 29 7 1 5 23 11 2 34 8 12 20 23 3 32 5 14 17 3 7 24 44 8 17 26 8 35 16 7 3 28 16 17 15 6 19 4 5 22 17 27 8 10 29 6 16 15 23 2 18 14 7 11 44 32 2 23 6 17 24 7 27 9 19 3 8 14 14 3 17 11 22 11 17 7 14 12 4 8 11 3 7 9 29 11 32 6 5 20 19 20 45 14 11 18 10 1 11 18 8 16 18 1 3 30 32 34 18 6 3 4 12 23 22 35 2 11 20 30 8 26 2 18 59 9 8 6 5 6 8 29 11 30 7 22 35 19 4 48 6 27 2 5 18 12 9 27 16 6 1 27 7 14 5 3 12 21 8 7 6 5 6 2 9 24 8 6 4 7 5 12 10 25 20 39 13 14 1 6 9 14 2 16 17 14 9 11 9 25 3 33 9 15 26 8 7 31 23 9 50 8 1 21 46 8 19 35 12 6 19 4 4 3 11 28 2 32 5 3 18 2 20 9 10 20 49 57 0 7 14 8 20 13 6 42 5 3 17 16 32 12 14 36 31 3 42 16 7 29 3 12 33 19 29 10 22 5 0 5 16 18 13 36 15 12 41 3 12 6 6 8 20 3 1 4 21 22 17 3 8 13 18 28 11 11 5 1 10 4 22 5 12 27 27 5 9 3 10 9 8 10 10 25 16 11 7 15 3 16 23 8 30 13 15 2 18 3 6 21 18 22 6 2 16 32 24 12 20 32 11 14 26 13 19 2 4 15 5 25 9 20 22 18 11 6 11 23 13 4 16 5 22 9 3 5 15 18 14 7 0 5 19 3 7 13 5 2 13 0 22 3 35 1 21 22 19 3 14 39 16 36 7 32 26 2 3 9 8 29 2 25 12 4 31 8 11 44 26 16 13 5 9 1 22 21 18 19 15 3 9 3 40 9 1 12 5 9 27 11 10 13 1 5 26 15 5 25 3 22 8 31 11 2 0 3 3 13 2 10 4 18 20 10 52 16 11 16 10 11 2 5 4 6 28 14 7 5 28 3 5 6 5 12 34 8 8 7 22 0 8 15 6 20 3 3 0 21 2 12 29 11 8 12 37 13 22 30 16 0 5 2 27 7 10 12 10 13 11 30 4 21 26 21 3 28 9 0 11 45 23 5 28 2 2 11 14 13 18 13 16 20 7 10 6 13 6 3 26 9 27 7 6 31 29 0 8 5 63 3 7 10 31 27 11 8 10 8 10 31 6 2 24 4 12 17 21 25 14 4 4 22 9 11 15 8 23 18 10 3 11 18 11 7 10
58 3 95 81 14 24 37 336 69 40 225 56 245 35 143 200 219 31 240 159 16 189 100 17 234 124 28 91 313 221 287 124 86 295 150 150 151 51 177 61 127 149 42 203 455 276 38 107 103 0 106 121 107 50 115 74 66 166 265 155 40 111 46 59 289 56 221 1 753 128 21 7 96 11 8 30 345 45 8 104 129 95 288 289 239 15 9 133 124 491 267 22 141 163 91 21 42 209 259 162 205 130 86 295 27 194 259 73 469 265 101 52 60 286 19 378 135 2 68 89 192 253 76 232 127 156 23 388 167 75 140 184 29 366 166 141 44 82 75 271 140 91 261 57 9 249 12 87 137 208 52 20 180 218 0 31 32 198 15 218 29 292 23 24 171 19 68 144 184 144 231 130 147 329 6 402 172 20 300 13 9 213 118 22 455 137 24 326 14 32 31 40 28 17 221 76 343 157 3 41 75 61 11 21 65 69 68 96 180 192 20 68 88 181 88 43 126 87 77 35 7 91 181 1 1 27 14 10 105 143 25 35 85 6 57 34 115 15 9 97 74 72 6 103 169 55 8 11 91 121 35 189 9 127 32 82 125 15 121 4 50 31 5 42 76 40 32 9 97 85 24 55 115 83 34 0 0 76 29 42 56 48 44 186 24 63 93 22 162 23 33 104 0 12 27 87 23 136 34 31 79 115 144 29 139 61 123 146 30 23 52 21 169 154 2 67 149 84 46 64 24 98 91 159 176 8 124 0 60 46 181 65 21 78 37 153 34 0 149 9 55 58 5 2 37 50 99 55 38 41 92 2 144 20 16 79 34 53 163 27 69 77 2 70 130 81 196 110 66 25 51 205 50 26 17 25 85 110 8 138 98 143 122 23 25 19 244 22 108 119 32 22 22 10 81 28 12 18 86 107 5 3 202 174 40 70 216 177 98 21 68 71 28 302 87 26 54 180 42 48 117 147 91 6 250 132 131 104 18 96 135 142 23 34 61 87 40 29 139 92 176 118 7 37 120 2 81 108 81 119 60 313 12 149 38 16 178 90 185 3 17 58 137 0 81 40 237 75 166 78 203 97 108 27 103 1 7 95 123 6 6 77 0 136 0 32 75 53 24 9 144 87 40 233 33 19 337 0 20 88 51 242 115 12 40 132 132 173 123 113 9 218 137 45 18 377 193 28 61 196 10 149 40 119 118 42 201 59 112 110 106 76 67 69 175 39 157 135 55 63 148 158 11 114 107 170 121 48 115 45 94 9 46 204 35 59 17 46 2 111 43 188 137 82 2 175 33 46 70 229 71 22 110 10 24 121 108 31 70 83 100 77 28 29 254 58 165 168 178 65 115 97 19 61 72 349 159 18 105 12 341 117 2 435 1 552 90 84 610 343 180 88 24 269 57 378 44 371 557 473 36 286 54 49 247 400 563 137 539 34 132 70 522 404 16 61 487 891 267 263 480 554 134 5 365 425 143 14 7 161 978 14 362 270 52 23 105 534 11 192 141 110 504 80 249 34 838 139 280 820 79 24 104 292 2 397 468 97 376 236 157 18 237 112 136 80 364 723 202 545 83 26 160 507 204 764 782 1 163 93 33 465 205 23 242 372 143 216 428 24 37 1010 557 282 424 104 234 132 45 934 45 149 214 676 419 229 138 932 0 1183 219 690 106 313 124 492 17 533 67 179 129 243 251 113 153 95 151 101 425 506 71 426 104 423 112 986 161 325 72 700 0 38 54 753 26 119 405 125 542 259 208 57 507 354 434 46 17 90 44 168 141 631 174 53 267 80 303 81 205 31 8 19 440 571 1148 59 203 7 79 395 138 140 152 204 173 335 139 203 616 371 19 334 339 225 151 430 81 443 114 30 125 310 265 219 308 567 588 745 456 11 473 351 18 36 269 302 54 62 23 302 343 4 243 112 196 62 74 80 92 426 531 407 210 660 199 527 316 39 15 376 400 352 483 241 365 233 139 72 123 20 22 159 18 213 5 304 144 419 17 70 521 273 90 137 347 345 620 696 214 236 45 114 534 697 232 318 61 238 59 8 38 0 33 187 1 390 132 57 97 22 244 164 3 482 440 483 317 417 194 917 76 253 107 0 138 11 121 25 256 43 106 45 696 42 51 377 15 1 75 909 254 511 122 337 909 602 85 288 437 286 30 1036 292 203 164 125 650 114 180 207 154 319 320 190 295 259 348 38 199 29 440 1 36 301 123 474 111 326 641 123 182 645 44 171 608 214 611 67 6 320 29 355 38 258 14 451 332 279 1 29
1 13 2 8 9 29 15 1 8 19 5 6 3 23 4 21 26 6 1 2 2 4 46 3 29 8 1 4 3 24 11 2 5 48 4 16 14 6 5 26 1 4 4 29 25 0 10 0 23 8 9 14 3 24 2 3 12 17 17 9 9 28 2 13 5 19 17 33 30 13 10 4 12 7 23 29 1 7 2 13 17 3 5 26 17 37 5 25 22 0 1 1 7 1 5 0 5 15 34 11 8 6 0 11 3 2 5 19 3 10 20 6 3 16 4 24 20 7 5 0 11 5 3 6 7 6 9 1 1 8 74 3 8 2 0 14 6 3 10 7 32 14 11 8 4 7 0 21 5 3 4 1 10 6 0 5 4 27 11 8 6 9 1 0 3 19 1 12 59 15 9 21 4 3 11 2 1 21 6 8 1 40 27 20 6 3 3 7 3 26 3 3 3 25 1 2 7 4 3 2 20 3 6 0 8 18 16 11 3 41 18 20 10 59 5 9 10 19 4 4 11 9 6 6 20 24 0 0 19 1 6 16 11 9 25 1 13 11 20 7 50 16 11 0 12 4 35 7 7 7 13 0 10 1 0 16 20 97 12 6 5 21 7 5 40 15 7 28 15 2 8 44 68 11 1 10 2 13 10 13 2 4 2 32 2 6 41 0 15 61 6 0 4 0 13 1 22 28 10 6 2 0 25 5 2 7 13 2 12 0 33 61 4 18 37 11 4 5 8 12 7 1 4 11 46 2 4 21 6 3 34 5 10 4 8 0 9 4 23 16 6 4 8 2 5 5 19 11 50 20 9 17 9 14 1 0 15 10 3 4 0 14 15 6 5 6 24 9 82 8 9 4 1 12 4 25 22 9 3 10 10 4 13 1 4 4 6 5 18 18 138 13 10 9 1 8 14 11 10 9 1 7 0 6 37 15 38 14 7 9 4 25 8 4 32 3 17 0 14 3 1 5 0 0 12 6 0 18 26 5 8 7 10 22 5 5 16 0 1 20 13 8 15 7 73 9 0 7 1 11 5 9 18 0 3 1 10 25 2 6 16 0 31 6 14 12 33 4 3 5 19 6 4 8 3 10 4 4 9 8 3 7 19 5 10 13 1 2 12 6 10 12 3 19 19 3 5 16 3 17 14 9 4 25 24 3 4 11 5 0 14 18 17 25 9 12 4 2 1 56 3 1 16 3 0 42 5 3 15 5 3 1 4 10 61 27 7 17 5 2 6 13 17 23 0 3 21 14 0 4 3 9 4 45 11 11 1 0 2 9 5 13 18 14 7 15 3 3 4 0 9 6 3 5 24 29 21 10 12 1 4 46 1 28 12 4 19 1 4 11 2 16 3 33 24 26 4 2 3 2 0 4 26 1 4 33 6 47 9 12 20 2 5 3 1 17 16 34 28 16 8 7 8 19 8 6 21 30 0 4 3 4 1 26 11 4 4 3 10 2 14 10 19 2 1 1 10 6 16 6 3 33 4 3 10 3 6 12 14 7 0 6 8 3 13 8 5 3 3 0 26 15 5 14 3 7 2 15 1 0 4 23 12 6 1 6 22 10 4 1 9 2 8 1 3 16 18 0 11 6 7 17 15 11 44 7 1 3 10 16 13 10 10 12 16 1 4 7 4 9 12 6 8 66 1 5 11 2 4 1 12 9 0 15 25 29 93 11 6 8 9 2 15 25 36 12 8 12 25 13 3 4 26 4 4 16 14 19 1 7 17 2 3 11 1 2 6 8 19 1 13 17 1 5 9 12 27 0 4 45 3 2 12 13 4 8 5 11 54 6 3 32 39 8 25 10 17 4 13 1 29 23 13 10 0 12 2 13 7 72 8 5 16 66 5 27 27 13 11 5 16 4 21 17 10 11 21 6 8 8 0 1 3 8 3 8 8 33 10 33 21 12 3 2 4 10 7 21 10 5 6 20 3 6 7 14 10 1 18 7 7 11 23 3 2 27 8 23 3 3 46 3 16 6 12 4 16 3 35 1 24 7 13 5 6 1 19 11 1 1 2 22 3 16 24 1 0 15 22 3 19 15 20 5 9 9 13 4 5 4 15 6 7 1 42 57 1 21 24 23 17 3 8 34 0 14 3 0 6 9 3 3 39 2 19 2 9 7 26 20 6 14 15 4 10 4 61 3 11 17 52 23 15 11 11 36 9 7 26 6 30 4 17 1 18 8 11 5 4 6 59 10 4 4 0 10 40 17 77 5 9 2 9 11 2 1 5 13 20 10 2 14 4 2 2 3 5 8 9 5
0 0 0 1 29 54 19 1 3 12 0 0 0 43 0 6 1 12 0 0 0 1 8 10 1 20 0 0 9 15 0 0 62 0 2 4 0 1 2 11 33 0 6 22 49 2 10 0 0 19 8 0 0 0 0 13 3 11 0 2 6 23 0 9 4 2 11 0 5 18 2 0 1 8 20 9 0 6 10 0 10 0 0 8 6 0 0 19 29 2 8 3 0 0 11 0 11 0 0 0 0 7 1 0 0 2 1 21 14 4 0 2 0 0 1 0 0 0 0 2 0 33 0 0 0 1 0 4 4 0 0 0 0 1 0 11 1 1 8 0 0 0 0 1 0 0 0 12 1 1 0 4 0 0 0 1 0 0 5 3 4 1 5 0 0 1 38 0 12 13 1 1 4 11 0 0 1 0 4 1 53 11 3 0 0 8 3 26 3 20 0 18 0 8 0 3 10 1 5 0 10 2 9 0 3 5 0 1 6 11 0 11 0 10 4 2 5 79 0 2 4 0 0 3 0 5 2 15 2 0 0 16 3 0 0 0 1 0 0 0 43 0 1 0 0 0 0 3 11 2 0 1 3 2 0 15 0 22 2 0 0 1 3 7 5 2 4 2 0 1 9 6 4 0 0 1 0 0 0 1 0 5 0 9 0 1 0 0 4 1 0 2 0 0 0 4 0 0 0 11 13 7 0 8 1 3 39 1 1 0 13 0 13 0 1 3 0 4 0 0 10 3 4 1 0 0 3 3 2 4 0 95 0 16 20 2 9 4 0 6 1 33 6 21 0 1 7 20 3 1 0 0 0 7 0 4 45 3 5 1 1 0 11 0 4 0 4 0 19 0 0 80 7 0 1 1 0 9 0 13 1 1 1 18 6 0 3 1 20 8 32 0 0 0 0 3 6 1 9 1 0 3 2 1 1 2 1 2 2 7 0 8 1 26 1 1 7 0 0 0 0 7 8 0 1 12 0 0 0 4 0 1 1 2 0 8 0 0 0 3 0 3 14 1 16 0 0 2 7 13 3 0 6 10 1 0 25 68 0 0 0 0 0 0 6 0 15 0 0 0 5 7 1 0 0 2 11 6 0 12 0 3 18 1 0 4 0 0 1 3 0 0 2 19 0 0 8 26 6 3 1 3 3 0 4 12 0 0 0 2 0 4 0 2 0 2 0 18 0 0 12 1 1 2 0 4 0 0 1 2 3 7 5 0 2 0 1 3 0 7 5 11 0 0 6 0 0 53 0 8 0 17 0 13 4 2 12 2 0 0 1 2 2 0 0 0 1 3 0 0 0 0 1 23 55 0 0 0 0 2 0 3 0 4 3 0 0 36 0 4 23 0 3 3 28 0 57 5 0 0 0 6 7 0 6 2 0 1 0 0 22 5 0 0 1 26 23 54 35 26 1 0 5 4 2 2 7 0 0 0 27 1 17 2 0 9 0 0 0 31 13 0 4 0 6 6 0 0 4 0 147 4 0 0 60 0 0 0 0 19 0 1 1 31 1 10 8 1 0 20 0 0 11 1 66 9 0 0 1 1 3 9 0 2 0 0 8 1 1 9 20 0 10 1 12 7 8 0 0 0 11 0 19 13 2 0 1 0 1 3 0 2 1 0 0 3 36 0 8 0 6 0 0 0 11 2 0 0 9 62 0 7 0 2 1 2 83 16 0 2 0 0 0 15 3 9 0 0 2 5 1 2 0 0 5 3 0 30 0 18 7 1 0 28 0 4 2 0 77 0 7 6 8 2 0 8 0 0 13 2 1 46 9 27 0 0 5 0 1 0 0 13 48 1 20 4 6 0 5 27 21 50 1 2 0 6 0 31 4 4 7 6 0 13 0 0 1 0 3 22 3 4 6 87 0 1 19 0 0 12 0 0 44 1 0 4 6 9 13 11 9 11 4 0 6 10 24 3 3 1 24 43 42 0 6 0 0 0 21 0 0 0 15 0 0 13 0 0 12 2 15 3 0 0 1 7 61 0 2 0 0 0 0 5 1 0 0 0 0 0 6 14 0 2 1 2 6 0 0 0 17 1 7 4 1 5 7 15 9 0 2 3 6 5 4 0 2 2 9 1 0 0 27 45 0 27 0 0 0 0 0 2 13 4 9 16 0 73 3 17 1 7 1 38 0 13 4 0 2 15 0 9 0 2 0 0 4 1 5 1 0 3 0 0 6 17 16 0 0 0 4 0 0 0 72 1 1 2 23 0 0 1 3 16 2 0 0 0 0 13 4 16 0 0 0 7 1 0 9 72
11 4 5 2 17 1 4 0 0 6 23 2 12 0 0 0 0 2 21 0 1 9 0 3 0 7 0 2 6 2 0 0 7 0 7 150 0 93 1 0 24 0 35 9 20 6 31 9 0 0 19 2 6 6 0 3 63 0 5 4 7 0 29 92 60 7 5 66 1 8 34 0 0 24 6 15 1 1 6 104 2 28 0 2 4 0 2 9 0 4 0 4 7 2 4 0 16 5 18 3 0 8 68 0 2 78 1 3 117 25 2 0 2 0 2 7 0 68 20 0 0 18 0 1 5 1 0 36 0 34 1 0 41 83 0 5 23 12 0 6 1 0 5 0 39 15 2 7 407 13 20 2 50 3 14 8 0 0 29 7 27 3 0 0 13 139 3 18 5 17 18 10 16 24 15 10 10 3 1 0 2 9 0 6 0 2 14 2 0 0 9 16 1 8 1 0 18 18 29 16 2 1 38 101 129 55 0 42 0 13 0 64 1 621 18 64 19 101 69 2 0 33 2 4 8 0 21 64 121 0 2 115 17 0 204 47 6 8 0 0 478 12 39 77 94 0 3 0 2 2 6 136 1 29 7 369 3 1 10 1 0 5 7 3 0 19 11 0 7 9 3 1 1 3 4 59 0 11 78 260 14 17 0 126 0 0 4 44 0 2 16 32 145 0 7 8 38 0 77 0 1 4 68 30 56 33 20 2 42 30 2 238 5 3 70 8 21 62 0 0 2 213 40 8 139 4 10 0 25 0 0 0 72 4 55 4 0 7 0 2 64 27 0 28 28 11 91 76 24 0 12 3 6 1 4 7 4 38 17 0 17 13 84 51 0 0 71 11 26 0 5 506 1 10 24 0 0 32 20 5 3 1 3 13 0 0 0 2 25 32 37 29 136 0 0 110 2 18 46 8 0 9 0 1 0 0 1 4 7 13 5 5 0 1 0 114 0 7 0 0 0 11 5 0 0 1 19 8 0 9 13 15 2 1 4 3 0 0 2 0 26 0 5 9 12 4 5 6 0 3 3 3 0 0 5 15 3 1 0 4 0 3 19 3 4 2 2 21 221 1 65 4 12 0 0 0 40 83 3 1 3 13 97 13 0 5 6 0 5 1 4 0 6 2 0 0 0 33 14 2 3 7 5 20 30 8 1 0 25 9 0 2 1 0 5 0 0 0 13 20 20 22 0 32 18 7 11 6 0 0 2 12 1 1 56 3 5 1 4 30 9 0 0 6 24 1 6 15 0 2 1 0 0 66 32 1 0 7 0 0 0 5 101 0 2 0 1 1 2 312 2 2 0 17 10 3 3 56 12 323 0 14 0 24 3 1 0 1 0 35 2 6 11 0 7 10 6 0 0 1 1 0 6 4 42 0 0 1 0 0 3 3 4 29 15 1 52 4 2 2 0 0 0 1 0 22 5 9 1 0 3 7 0 1 0 3 0 0 1 0 0 0 5 0 3 1 0 0 0 5 6 0 0 0 10 1 1 4 0 8 14 9 2 18 0 2 0 4 3 1 16 10 1 3 1 1 7 5 0 144 92 9 0 5 0 5 0 1 4 8 2 0 0 25 18 0 3 9 0 0 0 2 0 4 1 0 2 13 3 9 0 19 6 0 0 0 3 0 12 0 12 1 6 0 0 0 2 15 24 0 0 6 1 0 0 0 2 0 82 1 0 0 0 4 0 0 1 2 4 2 8 4 0 6 0 1 3 54 20 3 1 0 2 15 0 4 26 1 14 8 6 25 3 20 1 1 10 0 5 2 0 5 11 6 6 1 4 1 4 6 0 47 4 12 14 0 0 1 0 2 30 5 0 8 2 1 0 0 3 3 3 2 2 5 0 0 3 2 0 17 0 1 111 171 1 0 1 0 3 5 6 5 3 1 0 5 0 0 9 0 0 0 3 9 43 1 1 0 0 2 1 32 0 1 0 2 4 0 11 2 0 1 0 1 4 0 0 2 7 0 0 2 0 0 0 2 6 0 0 0 0 0 0 34 2 0 5 0 0 0 1 1 7 2 2 0 6 0 14 0 0 2 8 3 15 3 8 11 13 9 4 1 0 0 0 0 45 16 0 16 0 1 39 0 0 3 8 10 0 2 1 3 0 6 27 7 1 1 1 27 1 5 5 2 5 65 2 0 0 1 0 4 200 0 0 0 0 14 17 0 0 1 3 0 12 0 14 0 0 0 3 0 0 9 36 14 2 2 1 6 0 22 0 5 0 0 3 0 0 0 1 19 5 0 9 20 0 0 2 0
196 3 0 0 47 107 38 107 5 0 5 63 38 134 0 5 39 0 0 2 132 8 0 0 25 0 36 120 37 331 1 17 0 0 8 1 7 43 0 5 1 3 122 2 110 5 3 0 18 89 33 27 0 4 10 21 0 238 35 98 13 0 280 34 0 41 0 11 13 0 28 39 50 43 4 138 12 66 237 11 32 0 0 8 20 96 5 20 88 0 7 9 71 85 259 6 2 1 44 80 75 145 24 6 5 47 3 4 0 23 0 0 15 0 0 10 3 23 0 16 70 1 0 3 170 0 0 1 10 38 0 0 3 4 3 65 4 4 1 97 5 20 25 0 7 0 24 24 109 0 69 0 89 3 90 30 14 1 10 34 29 50 1 0 185 7 56 47 16 25 74 0 4 2 0 93 0 11 17 4 3 0 42 3 50 0 0 43 0 4 29 86 0 155 69 6 18 87 105 43 42 5 26 15 2 4 25 0 184 0 1 10 7 10 24 4 7 18 0 0 25 112 0 40 0 47 49 70 0 0 1 46 5 211 8 10 27 5 0 0 0 1 44 2 5 13 0 7 35 61 17 34 47 0 21 0 0 0 33 30 2 0 56 2 0 0 2 3 28 0 7 0 22 19 16 7 24 4 0 3 51 5 0 28 0 5 0 6 0 1 5 23 0 0 173 34 8 0 81 7 64 12 0 0 14 1 7 24 6 0 2 31 0 7 1 116 0 34 26 5 0 0 10 2 0 0 59 68 0 1 1 148 0 0 5 69 2 16 8 0 11 31 0 1 20 126 0 11 32 1 1 42 4 48 56 23 5 0 10 6 0 0 15 144 20 4 0 27 0 8 0 43 2 2 0 67 0 0 0 0 11 119 63 36 0 0 17 29 13 11 107 1 20 122 107 33 13 21 78 6 57 2 0 43 4 20 0 0 15 0 9 0 38 0 88 7 45 15 21 103 74 40 0 142 57 60 11 8 49 45 1 26 0 63 0 0 27 57 35 12 0 34 6 3 0 2 1 0 1 31 148 0 156 0 14 81 14 27 10 13 8 32 0 33 113 27 50 20 85 59 23 30 25 49 0 7 127 2 116 45 22 0 11 0 54 0 29 0 12 57 4 31 1 0 13 3 20 130 63 15 64 35 28 18 25 53 41 3 1 0 28 90 12 72 85 53 11 80 31 4 0 6 74 118 134 0 2 3 11 165 114 20 35 5 42 13 1 6 0 38 0 6 16 25 21 0 3 55 6 0 2 57 34 56 15 0 61 7 0 4 32 3 37 18 3 0 23 134 372 7 22 0 32 62 15 91 0 4 55 14 63 0 40 3 4 0 54 0 0 2 1 11 72 112 66 128 6 15 12 78 0 4 0 3 31 64 83 0 74 0 0 19 2 7 0 80 39 0 46 293 18 6 7 2 0 71 1 57 2 16 3 0 11 2 46 22 52 1 0 64 0 1 0 58 1 30 0 34 41 27 5 40 0 0 52 1 115 6 19 36 4 0 16 227 5 2 16 25 5 0 7 16 0 0 26 3 52 10 123 7 0 69 0 6 3 63 5 5 83 14 0 4 25 1 45 10 9 4 31 0 162 0 4 9 30 1 0 6 32 23 0 23 0 35 11 2 8 71 18 26 181 40 8 32 124 12 2 22 14 147 22 77 82 0 3 1 13 0 1 0 27 2 0 88 10 12 2 0 31 0 14 54 22 91 13 0 12 3 4 1 47 0 46 1 13 8 27 542 158 2 7 19 0 8 13 0 2 182 68 0 22 4 14 3 0 25 1 41 0 8 25 42 2 33 20 0 0 40 46 1 0 119 3 1 0 15 15 27 59 0 30 0 5 1 47 1 93 0 38 8 2 20 13 8 12 11 29 33 1 1 27 0 2 8 7 181 108 0 30 0 0 2 0 36 0 34 173 29 3 7 36 33 60 15 0 0 0 0 5 20 100 12 8 16 0 0 122 45 80 5 5 70 97 33 0 4 2 0 1 4 5 0 0 7 0 25 0 21 18 15 74 9 40 2 50 18 0 0 51 0 18 167 51 56 8 20 13 2 1 25 2 7 1 17 42 54 7 12 6 22 8 68 1 21 6 62 1 22 1 1 4 21 29 400 64 1 69 11 137 15 8 3 1 5 42 1 17 9 13 92 20 38 0 12 4 29 7 15 3 0 42 0 3 24 21 28 33 24 71 55 0 53 69 13 19 83 8 10 11 17 0 5 0 53 3 82 0 0 17 0 99 20 76 0 0 8 0 0 0 19
5 10 9 3 33 123 9 27 94 26 185 3 184 31 191 80 26 7 10 20 25 218 216 72 157 64 20 74 16 96 318 6 52 97 8 63 5 98 157 0 79 156 52 72 168 14 23 46 19 1 41 22 18 46 71 11 11 10 114 39 72 28 44 2 33 26 8 29 2 56 3 75 116 18 28 6 56 5 1 30 9 47 18 53 32 58 4 17 34 124 195 55 45 74 3 42 9 198 115 5 42 75 26 3 22 47 192 33 239 30 65 26 28 31 128 111 29 18 13 13 20 81 0 27 23 90 63 16 5 22 96 44 14 46 51 117 6 27 36 14 46 118 18 27 4 14 70 26 44 55 35 11 43 81 41 41 36 94 36 19 59 167 14 3 115 16 82 20 119 25 50 4 3 29 17 59 8 47 49 164 10 58 184 21 28 50 30 54 34 31 12 31 4 30 22 45 109 35 36 44 7 0 13 3 34 3 2 5 23 46 36 1 13 11 33 22 4 13 15 29 15 44 35 6 1 14 3 47 10 29 14 6 1 85 10 20 20 11 5 20 1 13 0 7 10 20 22 58 1 21 40 26 1 3 7 33 34 8 47 1 3 23 1 5 34 9 24 29 2 5 38 6 16 1 24 8 3 9 7 8 25 4 3 44 15 9 2 5 14 14 22 32 12 19 9 12 6 9 5 13 2 10 7 22 8 14 16 6 15 13 28 32 49 16 21 43 6 64 87 10 30 3 6 46 19 10 1 12 17 38 18 10 7 43 29 3 4 10 31 24 7 3 31 46 15 5 6 36 3 11 35 22 3 3 7 7 10 0 5 16 4 69 6 7 57 1 32 43 2 26 3 28 5 2 14 13 25 43 8 32 24 29 5 1 12 8 34 28 53 103 18 20 1 23 2 4 46 0 2 57 24 1 23 22 15 8 68 50 7 20 12 99 2 86 15 9 1 61 5 24 43 16 4 10 30 4 3 5 24 0 2 17 6 15 10 33 6 56 31 123 5 33 25 0 22 18 7 27 22 35 10 115 117 25 37 8 9 8 64 63 12 47 27 40 27 9 42 8 15 75 35 8 8 12 21 10 13 39 17 22 17 14 15 12 4 3 82 15 4 1 32 19 3 0 0 45 27 17 5 20 36 7 69 9 19 3 10 40 12 5 50 9 0 56 7 15 81 27 5 43 5 6 10 7 1 17 21 52 30 7 3 35 49 38 54 15 41 37 23 11 2 19 15 27 6 4 3 6 64 66 7 46 17 13 1 123 9 17 33 6 14 28 49 6 5 2 3 39 4 12 34 38 13 4 27 4 0 2 11 24 7 44 86 68 13 4 0 27 4 11 3 2 2 46 34 9 5 13 44 39 25 46 5 14 22 3 6 32 212 0 138 25 14 3 47 89 7 34 34 96 77 18 10 45 34 14 57 35 51 38 15 157 162 15 20 11 7 48 130 9 28 16 9 0 3 6 10 15 5 11 6 34 103 25 6 39 86 2 149 12 0 32 2 15 64 66 65 7 16 9 53 12 26 28 18 90 29 17 14 21 47 10 42 12 26 44 57 30 13 20 0 9 4 30 0 3 146 10 188 72 17 12 67 26 26 5 18 8 42 84 0 8 32 51 69 80 10 41 49 104 38 7 0 12 18 25 113 7 58 14 38 23 7 71 1 15 47 5 20 9 60 8 19 12 72 32 32 25 17 176 49 62 5 19 193 42 22 3 7 83 61 27 43 75 36 15 19 18 36 20 182 6 183 5 21 59 11 28 56 10 0 127 14 15 115 7 46 37 35 48 41 97 39 28 99 28 147 38 18 31 3 37 10 30 63 2 17 8 0 23 15 72 11 39 9 51 29 38 43 8 10 7 21 6 76 16 93 16 47 17 36 21 54 19 5 19 4 33 3 10 11 3 57 77 16 44 6 1 47 27 17 9 10 20 66 64 19 16 53 11 36 18 103 31 169 55 12 14 15 12 6 4 12 96 128 0 140 22 26 30 24 37 33 19 20 14 85 10 17 85 31 10 13 66 10 11 19 20 16 21 2 9 40 21 9 14 52 7 15 6 12 25 13 31 22 15 13 22 33 76 81 93 3 25 13 37 29 9 38 70 7 6 8 63 34 42 27 9 25 13 8 24 7 39 0 14 45 11 10 46 4 6 17 15 1 47 94 21 35 9 8 12 7 54 41 9 8 21 39 2 1 4 12 2 43 8 17 18 0 0 7 15 4 2 40 5 56 11 19 61 15 17 12 16 24 71 19 58 7 14
135 145 43 16 40 0 164 0 16 116 3 10 60 1 0 29 51 0 67 4 3 31 241 69 95 56 6 0 44 20 58 9 121 41 5 202 1 19 11 6 32 11 1 105 61 15 39 13 4 0 2 1 41 0 1 5 31 0 1 72 0 21 0 5 32 18 13 68 292 10 209 118 12 14 13 129 34 0 263 8 21 30 1 78 6 53 30 10 73 22 261 3 23 44 1 66 85 465 15 95 0 79 97 8 17 0 76 7 2 0 21 0 0 0 20 0 243 26 0 37 0 63 32 19 571 21 1 13 23 4 14 135 122 4 5 13 31 33 5 0 16 9 1 0 20 91 1 1 38 0 2 109 160 0 13 123 37 39 40 17 11 129 16 0 44 11 14 54 2 28 68 17 7 34 0 1 163 10 35 0 80 13 27 21 5 0 192 8 156 249 49 125 0 17 18 27 1 139 31 53 16 28 251 5 15 35 17 28 0 217 0 14 9 66 27 8 7 103 20 26 82 0 2 19 12 127 40 154 28 0 3 16 28 19 3 222 98 0 32 4 10 41 1 7 53 34 30 10 30 163 44 4 5 34 33 225 4 0 0 1 0 53 7 16 0 1 129 58 9 18 0 175 10 14 5 63 18 19 2 5 5 1 39 72 26 65 368 20 38 2 86 23 32 2 96 13 5 31 8 11 3 11 239 35 115 53 80 99 25 4 39 40 1 2 270 111 48 8 90 111 215 9 68 46 18 0 0 104 23 248 2 12 60 92 117 7 37 57 97 1 27 379 1 71 13 379 41 0 0 66 15 15 13 53 0 12 121 0 158 66 17 69 123 6 8 83 125 0 73 36 60 38 66 8 42 7 4 111 24 34 41 8 22 40 117 40 4 0 0 66 50 33 2 0 20 6 14 5 110 30 0 76 61 7 4 6 11 143 16 47 28 41 199 145 66 66 56 29 16 1 35 24 35 13 8 45 118 123 12 3 75 4 40 15 101 108 7 0 32 40 23 0 1 10 27 13 16 16 25 48 12 17 1 7 10 35 34 1 0 37 2 7 3 0 28 30 11 67 0 12 26 34 63 2 24 48 74 21 21 21 12 34 16 15 41 34 13 0 118 0 210 49 145 1 4 7 126 7 94 0 29 9 33 7 11 2 7 23 43 71 8 2 2 7 10 22 3 39 5 36 14 148 7 1 11 0 28 2 11 1 80 14 24 13 19 33 31 0 11 51 113 0 50 8 215 106 74 0 113 8 0 4 0 6 12 18 33 87 9 9 212 242 41 272 2 13 3 2 0 60 0 0 53 27 15 1 140 1 48 12 3 173 12 27 18 41 0 36 33 1 27 20 6 16 1 28 6 6 165 15 12 1 68 6 30 30 12 26 0 0 35 26 5 7 148 1 40 1 86 1 16 3 33 20 58 1 10 11 21 27 29 261 0 6 217 10 1 66 0 52 38 0 11 10 108 88 24 2 168 0 129 24 151 2 45 7 10 0 13 9 12 72 234 4 0 95 31 1 54 10 2 160 56 6 8 1 8 41 62 40 17 4 70 19 0 22 5 40 26 43 6 40 431 6 6 0 46 1 69 17 103 28 96 47 0 0 4 27 3 30 56 85 1 40 35 7 39 174 16 34 23 0 19 32 0 0 25 237 149 9 2 44 0 75 0 0 16 122 25 12 10 3 3 16 0 79 2 1 5 13 67 13 47 27 47 9 0 7 141 24 69 153 9 26 0 6 138 13 186 32 80 0 217 298 1 6 1 2 69 3 89 52 2 104 34 12 36 2 2 4 44 26 43 29 35 0 0 14 134 26 11 173 0 27 24 170 8 2 67 9 0 18 126 5 7 39 14 94 15 53 1 21 54 29 18 15 36 82 16 17 4 7 58 0 1 11 75 179 89 0 13 97 2 150 87 0 206 72 1 3 63 120 41 0 24 15 1 9 11 7 0 0 24 54 43 2 0 8 198 2 75 0 34 61 0 56 321 0 26 27 13 2 0 81 2 2 17 5 32 1 1 89 67 0 0 72 24 47 61 143 12 0 33 61 22 19 10 19 46 5 38 2 4 39 91 0 23 77 55 0 0 2 11 128 2 20 17 166 135 1 71 72 19 8 58 131 3 153 40 2 25 43 22 2 2 12 15 7 0 34 3 2 26 0 0 6 0 87 159 28 0 57 11 11 13 1 8 44 3 0 10 0 0 29 93 41 4 92 7 15 0 63 1 131 0 13 13 4 4 74 12 20 4 108 0 140 99 18 13 4
5 6 0 27 18 0 6 2 2 6 1 14 0 12 1 4 8 18 11 10 1 0 0 15 1 3 8 0 10 2 0 10 0 0 25 15 3 10 0 15 15 1 22 16 0 13 0 0 8 16 0 6 4 0 0 0 10 4 0 1 0 0 10 13 5 1 11 0 6 16 4 5 7 9 0 6 8 17 19 0 0 1 0 1 0 0 0 6 17 0 14 7 1 8 0 4 3 0 0 5 0 10 0 9 18 17 16 23 0 0 0 17 31 16 3 0 13 5 6 21 5 15 23 0 0 0 4 12 17 0 0 0 0 0 0 12 3 0 1 0 1 10 7 0 2 5 0 18 28 22 6 20 9 0 23 0 5 16 17 9 2 1 14 0 0 0 7 0 0 11 4 25 10 3 1 1 7 13 5 21 11 0 4 6 5 4 2 0 7 1 0 15 0 5 0 16 0 2 17 0 15 14 28 42 12 5 7 8 1 7 0 1 34 7 0 0 0 2 13 27 4 0 1 15 0 2 2 20 30 17 6 0 14 0 0 9 0 3 15 1 0 2 45 4 0 20 0 0 7 0 0 15 27 6 0 6 0 2 0 2 10 10 47 19 24 16 31 0 32 66 21 0 2 76 3 15 29 3 21 33 1 54 6 21 30 14 14 9 0 0 28 20 49 95 0 0 28 16 1 40 40 0 3 18 6 8 6 15 36 18 17 9 1 0 18 46 1 1 11 9 12 63 20 3 14 1 0 23 0 0 2 44 9 35 0 20 18 29 0 4 0 6 2 3 12 2 0 18 6 3 51 3 26 22 0 0 0 22 13 0 14 0 19 2 9 21 14 0 1 6 0 21 0 2 3 36 0 0 27 14 0 0 12 0 27 47 0 37 11 3 40 1 0 12 8 38 21 22 39 0 47 25 2 21 36 6 0 3 53 5 0 0 0 16 15 10 18 0 0 0 0 10 6 22 13 55 0 14 25 6 1 2 9 8 1 3 10 0 17 20 30 0 12 3 1 36 51 33 3 26 16 0 0 2 13 6 26 11 10 28 4 31 0 3 2 0 0 30 0 0 4 0 31 68 38 17 9 20 11 13 45 18 78 38 22 0 0 0 0 0 0 22 14 2 0 22 2 0 36 28 10 0 0 1 15 15 15 17 0 8 0 3 20 4 21 0 0 0 28 27 0 22 13 2 8 2 19 0 7 13 6 4 20 0 0 13 4 2 30 19 12 1 11 0 16 2 3 0 28 0 48 29 12 11 2 3 10 15 2 41 13 3 68 3 6 0 5 29 9 2 23 0 2 30 21 0 0 9 11 3 48 1 21 17 0 21 0 18 0 35 50 6 0 2 27 0 23 10 15 1 5 7 34 6 2 20 14 13 12 4 20 11 22 4 8 0 10 0 1 0 3 2 16 12 22 15 3 9 1 18 12 0 0 3 0 4 18 1 1 14 3 3 11 11 0 5 11 2 17 1 16 32 0 4 8 0 7 3 1 0 12 3 0 13 0 4 12 9 12 2 0 2 2 12 16 14 0 18 1 3 8 11 13 7 0 16 12 9 0 3 1 0 8 0 8 0 23 11 8 0 20 17 3 0 0 0 5 4 0 0 3 1 0 0 0 6 0 0 11 24 3 0 10 0 9 1 1 2 4 23 18 8 1 17 22 5 11 8 0 5 6 16 14 3 6 6 5 9 5 1 16 0 14 0 0 0 0 0 4 6 14 18 0 0 3 3 10 5 9 6 0 20 3 1 17 4 1 0 0 10 15 0 6 8 5 2 6 25 9 7 5 2 0 0 6 1 26 8 0 3 5 16 2 0 25 37 12 11 11 0 12 0 0 11 16 0 0 0 0 29 19 3 16 0 0 7 1 2 0 0 1 10 5 10 0 3 12 0 0 15 11 1 0 12 0 0 9 4 12 21 11 11 13 10 2 14 1 0 1 1 1 4 3 13 0 0 1 1 0 18 7 21 12 0 9 14 8 18 22 3 0 0 4 15 7 0 3 7 8 0 0 7 12 18 4 2 40 0 3 0 5 7 0 3 3 0 0 1 13 33 28 20 8 8 15 1 12 18 4 3 24 0 0 19 3 7 0 0 13 0 6 10 0 0 2 13 22 17 11 14 0 8 25 17 11 1 4 32 1 6 0 2 4 20 1 7 2 3 16 2 0 1 14 2 23 0 20 24 20 2 7 0 3 20 0 12 7 2 0 12 0 25 21 0 11 1 0 14 9 2 8 0 23 10 9 18 0 5 0 14
33 19 47 37 13 0 6 15 29 14 20 33 0 15 16 30 6 25 1 8 18 1 32 24 3 28 24 35 32 3 1 7 18 37 29 6 32 10 20 2 12 20 7 5 13 23 16 24 29 11 3 14 9 0 3 10 61 18 2 42 32 22 9 30 14 11 38 22 41 0 5 7 9 0 11 17 0 14 3 43 35 12 24 11 19 7 17 31 0 23 4 4 42 4 16 16 27 9 17 16 31 20 9 5 30 19 2 0 5 18 37 23 0 4 7 36 6 26 15 1 35 20 26 27 11 15 0 20 4 13 7 16 26 22 42 17 5 18 15 25 17 12 23 17 0 3 27 27 9 20 7 23 8 19 27 17 25 2 14 4 9 29 18 21 32 20 5 17 44 1 19 30 27 45 45 43 9 26 14 15 9 3 9 15 27 2 14 10 20 21 25 35 31 37 5 0 25 15 22 8 37 0 39 40 25 33 39 49 15 5 22 8 22 49 2 11 18 19 63 11 53 73 8 3 36 18 6 28 27 41 3 24 6 15 40 23 28 42 7 40 44 45 42 52 34 7 31 68 19 4 9 16 22 34 25 1 45 11 2 22 14 1 62 11 1 14 9 44 52 23 14 40 18 17 41 36 2 40 19 9 50 26 28 0 1 14 38 23 31 11 43 33 21 6 3 38 19 10 19 8 8 27 43 11 24 24 11 24 27 12 25 7 5 34 0 27 37 14 4 26 16 2 29 4 15 63 27 66 5 19 14 13 48 1 9 4 17 78 42 70 20 54 16 15 8 0 17 7 7 37 5 41 26 21 13 58 40 27 18 17 10 15 69 10 18 41 29 12 32 33 3 2 55 56 9 7 4 6 42 49 28 49 19 27 39 63 35 10 11 2 36 9 22 29 23 7 52 56 19 20 14 19 24 29 29 26 16 13 33 34 43 41 33 12 25 13 14 32 17 26 60 61 10 55 6 6 14 31 1 41 33 16 34 30 17 13 64 3 15 19 22 8 9 16 52 97 21 28 12 27 9 12 52 24 47 38 73 17 13 7 36 19 38 38 11 50 25 32 59 88 25 41 25 43 27 9 6 12 42 52 12 37 23 19 17 72 34 45 10 2 22 29 58 25 14 3 30 21 41 17 17 26 25 16 16 16 28 53 92 58 1 32 38 15 36 13 46 6 26 17 47 5 14 38 6 43 48 11 14 11 46 6 50 26 62 41 64 75 5 11 34 37 9 18 25 12 73 8 20 26 40 11 0 33 33 23 28 17 22 18 32 24 35 8 4 31 32 32 7 64 24 58 12 3 7 53 29 3 15 8 77 5 10 4 47 68 56 39 34 33 2 24 74 51 7 7 79 22 27 120 47 34 58 33 19 14 3 2 11 38 5 18 21 11 10 45 25 27 0 2 26 18 20 11 21 14 36 10 28 18 35 31 3 17 17 51 7 43 14 2 6 60 32 11 26 15 45 13 14 39 49 51 11 0 23 15 5 35 78 26 7 47 43 20 39 9 56 20 21 24 19 9 44 52 11 8 9 28 44 5 14 31 11 0 30 2 46 5 74 21 21 24 13 21 6 8 13 49 52 11 34 18 61 13 25 29 29 70 43 30 16 6 12 44 47 10 11 36 0 21 3 41 50 9 0 58 26 30 6 7 70 47 20 3 0 12 3 53 13 56 22 50 19 12 9 47 17 7 35 33 48 39 25 23 2 8 0 1 40 2 25 49 8 5 5 48 23 14 3 5 26 37 34 69 13 13 36 32 12 35 21 29 22 14 20 113 8 24 58 14 4 13 6 52 25 47 13 6 40 15 34 18 21 21 38 42 40 20 29 50 36 29 41 0 0 16 24 49 27 16 39 35 8 3 5 32 44 2 40 38 41 17 25 28 49 23 3 60 22 51 32 40 14 0 0 23 9 22 20 6 2 36 6 24 2 8 59 18 9 14 2 15 0 1 31 5 31 5 60 1 11 55 7 19 100 38 0 25 34 5 30 17 43 42 2 18 43 28 62 25 8 13 18 14 13 37 53 42 29 62 48 22 18 24 0 60 42 26 21 15 46 38 25 35 34 63 24 7 0 14 5 10 20 40 10 14 45 6 20 30 47 36 51 31 7 27 8 2 32 63 44 1 7 17 17 39 44 19 10 14 17 7 5 11 66 3 2 36 26 48 48 16 39 22 28 19 13 4 14 10 45 86 1 6 7 76 45 30 28 47 17 37 6 27 9 33 42 11 78 26 21 42 42 15 11 0 13 30 26 22
31 18 66 27 39 4 2 65 27 6 61 88 32 58 14 10 48 16 57 131 126 94 1 3 65 5 60 83 83 32 26 97 4 62 79 13 65 2 13 11 11 17 9 1 20 34 35 74 43 92 47 101 32 63 65 70 22 18 11 52 47 0 33 0 4 33 36 5 3 14 9 0 1 52 14 15 179 11 16 63 70 96 77 40 44 19 67 9 3 57 5 29 33 64 65 89 1 73 2 39 59 52 36 83 73 79 136 37 5 5 87 51 85 30 91 73 68 33 66 136 57 3 63 137 17 18 86 16 40 43 37 62 33 59 63 39 12 29 78 65 20 21 101 22 97 29 12 10 16 21 18 12 67 58 1 9 86 51 41 6 2 180 28 71 51 45 89 13 69 30 22 67 27 73 85 91 23 66 5 35 1 5 30 50 101 4 30 29 65 10 21 27 44 41 45 56 38 77 2 4 2 32 5 40 21 23 101 1 62 2 8 4 51 5 0 1 1 36 35 13 54 6 67 5 21 27 58 0 8 48 17 25 69 14 22 14 22 28 13 41 30 33 10 11 36 32 3 26 44 50 13 49 43 22 23 0 37 4 13 27 33 33 24 13 76 6 0 2 37 4 38 8 51 21 8 27 15 1 43 10 50 29 21 0 32 42 32 22 61 17 4 22 18 32 2 24 26 46 29 26 5 8 10 17 36 1 30 68 33 12 32 3 3 31 11 1 30 6 43 25 3 9 18 0 35 12 31 27 23 4 34 39 23 2 5 52 35 16 24 35 32 11 33 2 13 46 0 0 21 1 15 22 27 3 41 9 8 4 33 4 20 14 4 56 25 56 0 31 3 22 32 1 17 33 0 2 16 0 15 60 8 28 41 11 7 37 25 34 6 6 1 11 11 38 24 15 2 64 15 23 29 0 29 116 73 1 25 3 44 2 25 1 21 0 7 4 30 32 38 27 38 25 12 47 8 22 21 45 22 41 40 10 31 46 18 14 40 75 61 53 25 28 2 6 2 28 18 4 25 19 7 62 26 15 34 43 4 2 61 0 46 26 12 43 10 47 1 39 25 51 6 47 3 28 26 9 0 11 2 3 10 4 0 50 53 3 28 33 37 24 24 23 1 19 44 51 62 1 2 7 4 0 12 17 1 26 52 39 14 3 24 3 41 30 56 103 78 49 16 1 1 5 25 36 4 5 28 14 25 43 46 8 33 31 30 32 8 47 28 0 22 47 34 20 0 16 28 24 29 27 22 36 28 8 4 32 34 20 4 28 10 55 0 16 17 42 42 94 33 41 22 1 20 36 4 37 37 32 41 6 30 4 22 3 12 45 25 64 49 3 9 47 23 5 25 52 59 26 24 23 201 13 20 110 8 124 81 129 121 220 24 38 162 350 151 73 18 163 128 203 288 101 17 193 19 38 39 87 288 138 23 54 61 15 209 10 129 83 334 126 26 165 58 154 16 34 58 69 61 214 47 111 8 123 2 115 103 151 163 95 136 8 168 10 211 29 196 70 89 270 89 138 4 12 31 109 121 12 170 57 1 57 0 195 188 145 65 204 111 8 75 42 222 86 52 273 33 237 372 29 37 83 153 18 98 183 69 103 51 2 132 126 166 184 41 150 97 71 20 131 15 212 79 214 240 108 63 339 0 246 259 15 121 140 170 200 15 33 77 6 97 181 92 46 77 45 147 63 106 67 8 85 38 205 39 8 116 36 125 5 42 96 248 35 233 57 15 255 10 198 0 49 3 93 104 40 99 94 12 190 78 282 313 138 6 151 114 85 201 117 116 20 10 72 46 56 330 97 116 456 70 5 130 26 20 36 167 69 116 66 19 73 116 13 94 11 104 61 209 32 167 131 23 0 92 164 38 124 147 149 109 93 0 87 206 183 150 0 42 89 19 98 121 27 17 244 53 30 41 44 61 7 81 177 14 246 144 134 106 119 147 163 36 144 33 35 113 74 107 164 3 35 145 52 111 35 3 107 56 104 83 188 103 52 19 192 14 123 128 124 55 7 238 25 231 120 13 81 96 34 72 59 80 104 15 40 3 1 10 51 53 18 60 129 88 92 103 24 70 216 126 127 41 10 239 3 69 93 64 6 107 81 157 102 30 5 194 73 198 79 51 117 97 66 264 9 18 142 112 155 123 179 209 209 66 116 4 47 5 201 117 18 141 257 55 58 23 104 183 317 55 124 192 155 47 48 98 17 116 186 162 90 104 13 108 122 1 27 140 84 107 23 65 16 68 16 114 81 46 136
2 0 4 0 11 1 0 1 0 0 0 20 1 4 0 11 1 0 0 2 15 1 0 0 18 0 7 6 3 0 4 1 0 1 0 0 8 7 0 1 0 8 5 2 3 0 0 2 0 4 0 0 1 0 7 8 0 4 37 2 44 0 4 0 1 14 3 0 3 0 19 1 12 1 1 14 0 7 0 1 4 0 8 4 6 5 1 4 0 0 6 0 3 2 12 0 0 7 5 0 7 3 0 8 7 5 1 0 0 7 5 0 2 2 2 2 0 0 1 3 2 0 0 4 0 0 0 0 1 1 0 0 6 0 5 4 0 5 1 6 1 1 1 9 2 0 2 2 4 0 4 0 2 0 27 0 0 0 24 1 13 10 0 2 4 2 3 4 9 3 14 0 3 1 0 0 0 0 0 3 0 1 10 0 0 1 0 1 0 8 0 0 0 6 1 3 0 6 2 0 0 3 5 3 16 0 2 0 1 0 2 0 1 2 0 1 1 6 2 0 9 4 4 5 0 3 0 2 0 1 1 5 0 6 2 5 4 5 0 0 0 0 6 0 3 0 3 11 1 2 3 1 6 0 0 7 0 0 7 2 0 1 9 0 2 0 2 4 0 0 1 0 8 3 0 7 3 0 0 1 2 8 1 5 4 0 0 3 0 1 4 4 2 17 0 4 0 7 6 4 0 5 2 1 2 1 2 2 12 2 1 1 2 0 3 1 0 0 1 0 7 0 5 1 1 3 1 0 0 0 0 0 3 0 6 2 1 4 0 1 37 11 0 0 2 6 1 5 3 0 0 9 2 2 1 1 0 0 0 1 2 0 16 3 6 3 3 3 0 0 0 1 1 1 0 2 1 0 0 2 6 3 12 0 1 0 0 6 0 17 25 0 0 10 1 5 1 2 1 0 0 1 0 12 3 0 0 0 14 0 0 4 0 0 4 1 0 2 11 13 0 0 1 4 0 13 0 3 12 6 6 4 0 4 0 0 4 5 5 5 0 8 7 0 0 1 2 2 2 0 12 0 7 0 9 1 1 3 2 8 4 1 0 0 0 4 2 6 1 7 0 1 0 4 4 0 0 0 2 2 4 1 7 14 11 1 7 0 15 22 0 0 0 1 2 4 10 26 1 2 9 0 2 4 0 3 16 6 20 0 0 0 0 10 7 4 0 3 0 0 1 0 3 2 1 3 1 7 1 6 4 1 10 1 0 1 0 17 4 0 0 0 17 4 6 0 0 7 9 3 0 5 1 2 0 1 1 11 2 3 5 0 13 4 4 0 2 1 2 8 18 0 5 3 3 13 0 8 3 2 0 0 3 9 4 10 0 1 2 2 0 7 2 14 0 1 15 4 1 3 7 1 13 4 2 1 0 0 8 0 9 6 1 0 7 17 0 0 1 7 3 0 21 18 0 6 6 0 4 16 8 6 0 0 25 0 0 0 1 17 0 2 0 4 0 7 1 24 35 13 0 74 5 0 2 0 25 2 6 8 11 0 0 14 4 3 0 2 1 0 0 0 0 0 2 5 0 4 8 0 0 6 3 0 1 21 1 0 9 0 0 0 2 1 12 0 0 5 8 3 36 1 3 3 7 0 0 4 3 12 3 4 0 5 0 0 6 50 0 18 26 5 0 2 1 10 4 0 30 3 12 1 4 0 1 2 2 0 5 0 16 1 0 0 1 3 0 4 1 8 7 0 0 2 2 0 3 0 6 6 3 3 8 3 6 0 1 6 11 0 6 2 0 0 15 0 0 3 20 17 0 2 1 3 5 9 1 6 5 4 1 5 4 4 3 0 0 6 8 0 0 4 0 0 6 13 1 6 2 1 6 4 3 0 6 0 11 0 4 2 8 0 13 1 10 8 0 0 0 19 20 0 10 2 19 7 7 0 3 2 0 0 0 3 0 2 11 1 4 1 1 6 1 1 1 5 0 15 4 3 0 9 11 0 4 2 3 12 0 13 7 6 0 0 0 5 5 2 13 16 2 11 0 43 0 4 1 9 13 3 2 4 0 0 7 0 2 0 2 4 0 8 16 6 3 1 2 1 11 10 0 1 10 2 0 17 6 0 2 5 3 0 1 20 1 21 4 13 4 2 3 9 2 29 44 0 20 19 10 9 5 1 1 9 13 1 2 10 0 2 17 0 2 1 2 3 2 2 0 0 0 2 9 42 3 2 6 0 3 2 0 9 5 1 3 10 32 3 4 0 0 3 0 1 0 13 0 0 4 2 5 3 1 0 0 0 0 3 0 10
206 28 264 91 127 147 65 30 203 28 20 148 106 190 30 67 121 163 35 95 215 160 49 62 235 61 142 14 244 63 548 102 65 140 59 66 62 106 333 48 41 190 72 183 48 23 136 76 61 40 108 38 55 271 82 41 183 198 104 27 116 195 2 37 92 77 19 64 222 76 42 198 117 414 110 247 135 87 325 110 151 2 325 84 38 88 220 179 227 394 159 112 109 25 61 50 79 199 238 100 119 66 31 119 100 29 29 37 24 482 37 71 37 263 23 167 72 36 32 195 112 216 22 186 98 89 203 85 10 87 88 28 35 72 176 400 39 117 39 121 11 63 133 100 121 299 66 152 128 64 45 134 19 14 123 97 198 423 101 35 175 107 15 320 14 125 144 19 198 349 41 126 70 102 119 111 173 156 356 123 39 65 161 96 87 288 22 42 218 123 89 91 47 262 140 21 49 169 58 121 52 104 5 8 31 10 54 41 11 18 44 77 14 43 36 25 22 30 87 36 97 37 57 42 35 24 45 9 26 51 36 28 8 26 126 88 17 15 76 10 23 20 65 26 20 46 38 28 37 68 34 3 47 21 39 18 36 44 28 13 56 33 24 46 69 23 24 20 62 36 84 100 89 6 13 26 36 89 79 86 30 17 21 45 23 22 159 135 94 72 29 12 12 8 76 17 25 96 136 10 49 20 40 30 42 21 18 29 18 3 55 5 72 47 81 19 22 32 50 46 87 11 34 43 16 13 37 55 33 26 159 4 15 41 39 72 28 21 137 8 16 21 30 89 123 7 25 34 5 18 21 89 15 29 11 88 26 74 9 24 8 88 114 14 43 18 98 14 35 4 116 9 5 20 7 24 69 74 11 49 70 22 66 50 33 38 136 2 31 37 28 53 60 56 21 4 8 27 5 28 1 18 50 13 37 88 76 52 32 21 77 5 15 38 90 29 18 34 173 22 10 35 4 42 53 9 20 29 178 100 115 25 30 22 6 32 38 20 9 47 20 68 29 39 45 18 28 18 26 4 71 7 74 11 12 26 28 310 14 13 6 12 59 63 56 49 42 40 26 38 23 34 18 54 11 8 27 37 48 16 56 26 13 54 31 20 4 7 20 10 12 43 21 47 104 116 29 48 59 5 21 152 15 2 50 23 6 86 23 7 63 15 31 13 22 16 58 10 19 32 19 23 45 48 35 34 39 20 56 45 88 16 56 9 3 40 34 21 20 107 7 19 46 27 25 31 27 14 19 1 26 17 40 5 7 14 17 4 46 28 73 14 26 26 16 10 57 21 66 8 17 29 51 12 63 11 25 18 24 8 8 5 19 27 116 19 58 16 70 45 56 32 18 9 68 36 177 38 12 22 3 67 44 19 23 34 4 9 33 13 29 59 15 3 26 19 12 29 70 58 52 16 18 88 163 13 26 26 44 108 5 22 26 30 161 22 12 17 11 8 12 13 7 29 89 7 20 31 21 42 29 10 20 3 35 5 104 21 1 20 81 29 142 91 8 6 22 5 18 30 12 119 118 48 22 17 47 78 179 12 36 36 16 5 76 9 14 17 6 32 19 11 95 33 64 61 87 95 24 11 12 33 26 13 21 57 20 12 9 39 26 138 22 39 149 28 44 19 50 47 78 1 33 40 11 28 9 27 19 5 52 47 25 33 27 87 211 14 10 49 49 21 10 10 19 18 12 1 36 16 28 57 62 146 26 79 34 7 64 94 39 24 15 127 10 9 5 25 131 18 24 9 22 62 1 15 15 135 57 155 15 57 117 51 29 2 5 50 32 16 34 26 42 97 145 32 4 25 8 27 25 126 217 74 32 104 80 71 182 289 52 16 62 98 18 44 14 283 58 35 29 36 53 258 89 119 42 53 40 51 11 36 59 6 57 31 15 28 100 184 87 44 137 86 95 181 41 178 92 49 33 369 83 111 39 13 57 93 129 25 78 26 108 56 65 169 110 72 5 19 93 15 72 187 99 66 55 34 68 26 88 24 59 43 196 87 138 78 85 83 61 354 23 41 14 121 24 61 37 71 32 53 65 83 19 137 34 95 103 25 62 334 153 223 40 65 94 103 5 43 27 287 78 35 74 120 94 9 65 94 39 66 167 93 106 10 23 18 77 202 46 10 16 48 143 203 241 104 72 99 46 43 166 123 72 142 78 2 13 39 36 31 26 44 19 180 223 64 160 36 207 110 65 60 119 125 37 33 469 158 9 5 52 62 92 246 79 65 30 58 75 79 20 81 18 98 83 52 3 58
4 0 15 1 0 6 0 7 16 5 0 62 0 1 0 21 0 16 11 3 36 44 6 16 8 6 1 3 7 1 52 20 34 7 1 23 3 7 0 5 0 5 1 0 0 0 37 3 56 0 3 0 21 0 0 0 0 0 0 0 1 0 0 3 0 0 5 91 17 0 78 39 49 0 6 3 0 63 20 88 0 0 0 3 0 5 49 43 49 0 0 5 0 0 68 14 5 0 2 0 0 0 0 0 0 2 0 0 0 15 1 1 0 1 0 1 8 2 0 29 0 4 125 0 0 0 0 10 0 0 0 1 22 0 0 0 38 0 0 0 58 0 1 0 2 7 5 4 0 2 0 11 0 0 56 59 18 0 4 8 1 0 16 3 0 13 0 1 0 28 58 6 26 0 51 11 2 0 2 0 4 1 0 2 0 6 9 3 17 0 8 49 0 5 4 76 0 5 21 28 5 2 5 0 0 1 5 3 1 0 0 22 0 1 2 0 15 0 0 0 5 6 0 0 6 122 11 3 1 0 1 0 3 1 0 11 0 0 0 9 0 0 0 0 2 0 0 4 0 5 5 0 5 2 1 0 0 0 0 20 1 5 65 0 4 1 0 7 1 0 2 5 4 5 0 0 8 0 0 1 0 0 7 0 0 0 0 0 1 0 0 1 0 0 5 15 1 0 0 0 1 1 0 0 0 7 0 1 0 0 0 0 1 1 2 0 5 0 31 2 0 1 11 0 0 6 0 36 0 23 0 0 3 0 10 2 1 8 0 9 13 16 4 17 0 6 1 1 2 2 0 0 0 0 19 1 38 0 2 5 4 0 9 0 2 2 0 0 1 2 0 9 1 0 0 2 0 0 0 6 0 0 12 0 1 0 0 0 0 0 0 0 0 0 0 0 0 3 0 0 0 16 31 0 3 0 11 4 1 0 1 12 5 0 9 3 0 0 0 0 1 0 3 2 1 0 0 4 0 7 0 2 0 1 18 1 5 10 1 0 2 1 4 10 0 14 0 1 0 0 9 0 1 20 0 8 7 12 0 0 0 0 0 0 1 0 5 20 4 0 0 2 0 1 2 5 1 0 0 12 0 4 3 0 0 3 1 17 0 10 0 0 0 0 12 12 0 0 0 0 0 4 2 1 2 0 4 1 0 5 0 4 0 0 0 0 1 0 8 0 3 4 7 0 7 1 0 0 9 0 2 5 0 0 0 0 3 0 0 0 5 0 4 1 7 2 0 0 0 1 0 0 0 19 18 0 21 16 11 0 2 0 0 16 8 1 0 1 7 0 0 0 1 0 16 0 3 0 0 3 0 2 0 0 0 1 5 0 0 0 0 2 0 14 0 7 0 9 9 2 39 1 1 0 0 5 0 0 0 2 0 113 0 1 7 0 1 0 0 0 0 1 0 0 25 3 0 0 26 22 2 1 0 0 59 0 1 5 0 0 1 0 0 2 1 0 0 26 0 0 1 0 0 15 2 0 13 1 25 2 4 0 6 0 1 0 6 57 0 0 5 6 0 0 0 2 0 0 42 3 1 4 3 0 0 0 0 0 7 0 3 13 0 7 1 2 0 4 84 0 2 0 2 18 0 0 0 11 0 7 0 0 0 0 1 0 5 8 0 11 6 2 10 0 0 0 0 1 4 0 1 15 2 1 0 49 0 6 9 10 0 5 4 8 2 4 7 0 21 5 2 1 0 0 38 0 0 0 13 43 0 7 30 1 0 10 3 0 0 0 5 0 7 0 4 5 0 1 1 0 5 0 1 0 0 1 0 0 0 1 4 10 0 0 0 27 0 0 8 1 8 5 3 3 2 5 0 0 3 0 0 0 5 0 0 0 1 1 0 0 1 0 0 3 0 7 1 0 0 13 0 0 7 0 4 0 2 7 20 0 0 5 0 0 0 1 0 3 3 2 1 0 0 0 0 6 4 3 1 0 0 0 5 13 16 0 2 0 23 0 7 19 0 4 0 8 2 3 0 3 2 0 6 0 31 0 0 0 11 1 0 0 0 0 0 0 0 0 0 22 0 27 3 0 12 0 0 1 0 0 22 24 18 11 0 3 0 0 3 0 0 0 1 4 0 17 1 35 0 0 1 0 0 6 1 3 2 2 2 3 0 1 0 1 0 0 2 0 2 22 0 0 0 1 5 0 0 0 19 0 0 5 0 0 0 0 0 7 0 1 0 2 0 0 3 5 0 0 1 2 3 53 13 19 0 3 0 1 0 0 0 3 3 2 0 5 0 0 0 0
190 42 14 26 42 38 51 223 12 21 133 160 56 137 0 147 150 86 15 1 26 13 73 142 58 68 54 368 46 0 0 46 9 7 5 44 74 50 39 14 43 0 85 37 70 38 6 23 8 88 59 244 10 15 77 13 27 94 100 7 248 281 83 140 10 8 137 0 94 14 116 37 104 124 9 64 183 67 131 39 82 3 99 214 4 203 1 102 37 11 133 13 50 1 170 109 54 19 80 56 165 32 52 95 120 88 0 22 0 164 5 3 31 175 39 39 98 163 175 268 31 77 0 210 9 90 7 5 155 189 3 366 51 85 87 79 16 35 3 124 64 67 217 53 10 173 169 179 163 0 217 37 117 0 210 38 29 204 7 81 358 271 23 73 22 40 231 210 35 24 47 102 62 25 139 9 1 5 260 231 1 334 37 207 131 187 32 21 98 250 110 167 4 127 91 1 71 9 0 48 67 90 23 10 116 0 102 58 22 96 7 23 15 54 167 116 28 121 113 0 49 31 10 44 159 31 57 69 14 39 57 26 41 11 296 69 30 191 2 78 90 12 67 86 142 9 36 45 27 152 4 76 44 69 100 76 6 12 89 4 20 5 19 31 112 2 14 0 35 48 7 23 110 154 127 179 2 43 15 33 58 161 21 95 49 15 11 67 1 108 12 29 16 2 13 10 16 136 348 95 51 1 144 81 3 128 75 87 51 1 229 19 33 57 57 25 0 54 22 4 4 67 39 108 27 56 52 35 17 0 71 19 0 13 98 6 0 286 18 127 143 75 97 89 61 30 99 97 5 11 76 57 33 42 13 27 47 44 65 136 13 140 44 55 137 74 88 69 15 1 106 103 24 37 19 123 64 74 27 1 81 122 74 176 78 29 43 115 85 131 147 24 12 50 14 12 89 38 44 98 85 181 60 60 23 62 2 11 23 126 9 2 22 97 28 134 42 30 64 8 0 5 109 58 30 51 14 0 92 63 162 102 8 13 49 225 31 39 28 33 140 109 12 31 24 49 18 0 125 16 20 60 19 0 1 0 113 32 144 60 0 97 42 216 42 51 76 46 40 17 136 69 37 60 26 54 44 30 0 32 0 180 91 14 44 81 0 69 10 21 85 4 3 28 191 10 2 12 0 85 85 11 23 26 6 78 15 92 29 46 6 65 24 78 1 26 3 6 121 12 4 138 21 90 60 41 92 146 12 71 51 0 30 47 140 160 92 54 0 26 10 76 137 160 40 50 25 91 53 1 119 11 186 62 103 20 97 35 6 191 67 48 96 0 28 24 29 62 30 40 17 1 7 99 121 60 70 46 298 146 27 53 3 42 16 10 74 94 27 33 126 85 4 48 60 7 260 85 1 42 23 110 163 81 188 58 0 49 7 6 144 13 160 68 216 106 198 227 72 29 106 153 38 100 30 97 5 2 8 108 38 108 3 40 155 32 36 24 83 22 59 330 199 23 128 17 3 102 112 47 108 13 119 1 32 112 156 28 0 41 130 17 44 74 76 241 91 9 0 83 4 54 8 50 123 213 5 35 15 64 158 64 1 11 119 130 29 1 20 42 8 39 79 2 89 51 248 7 21 1 7 0 1 77 99 178 296 139 209 25 43 93 68 149 5 25 125 18 58 2 181 85 47 30 3 20 60 53 8 29 2 13 37 3 150 313 22 0 0 3 18 10 17 40 38 8 75 1 159 5 42 158 30 21 193 127 80 148 51 30 70 6 192 154 12 42 161 4 13 3 23 48 7 11 9 0 6 122 115 196 132 175 53 34 70 10 16 342 0 37 36 63 0 182 0 22 4 114 12 29 207 65 69 112 120 108 0 4 0 20 31 160 107 96 207 0 27 83 122 74 0 205 246 183 132 105 21 94 83 26 0 7 24 13 115 70 11 11 113 35 17 44 1 170 97 69 37 115 87 39 263 154 25 43 0 18 109 31 12 164 76 227 2 259 111 17 109 74 104 79 111 7 7 5 10 48 23 166 10 108 83 53 128 120 171 10 52 1 242 106 21 31 97 158 25 39 275 118 49 187 37 3 135 165 149 62 213 291 176 28 174 116 40 135 1 65 214 35 0 124 6 21 83 200 164 121 24 53 115 65 72 19 136 101 105 0 2 0 105 210 16 72 24 79 294 90 122 153 29 54 20 33 89 36 158 141 100 160 52 20 53 48 68 194 32 97 26 28 166 1 45 97 168 140 104 35 236 61 147 103 138 0 185 66 59 182 79 144 7 9 7 125 20 111 0 79 52 7 223 9
0 0 0 1 1 0 0 1 0 0 0 0 0 0 0 0 0 7 0 9 0 0 4 0 0 0 0 0 0 0 0 0 8 0 0 0 4 0 0 0 6 0 0 1 1 4 0 0 3 0 0 0 0 1 0 0 3 2 0 16 0 9 0 1 0 0 3 5 0 0 0 0 0 0 1 0 0 0 0 0 0 0 0 0 0 0 0 0 0 1 6 0 2 0 0 0 0 0 0 0 0 2 0 0 0 0 0 0 0 1 0 0 0 0 0 0 0 0 0 0 0 0 0 0 0 0 0 0 0 0 3 0 1 0 0 1 0 0 0 0 0 2 3 0 0 0 1 2 0 0 0 0 0 0 2 0 0 0 0 0 0 0 0 0 2 0 0 0 0 0 0 0 4 1 0 0 5 1 0 0 0 0 0 0 0 0 0 20 0 2 1 3 0 0 0 0 0 0 4 0 6 0 0 0 0 0 0 0 1 0 0 2 0 0 0 0 1 0 0 0 0 0 0 1 0 0 0 0 0 0 0 2 0 0 0 3 0 0 1 3 0 0 0 0 0 0 0 2 0 0 0 0 0 0 3 0 6 1 0 0 0 0 0 0 7 0 0 0 0 0 0 0 0 0 0 1 0 3 1 0 6 0 0 0 0 0 0 0 0 1 1 0 5 0 0 0 0 1 0 0 1 0 0 2 0 0 1 0 0 0 1 1 0 0 0 0 0 0 0 2 1 1 1 0 0 1 0 0 0 0 0 0 1 0 0 0 0 0 1 2 0 4 0 0 0 0 5 0 0 1 0 0 0 1 0 1 0 0 0 0 0 0 0 2 0 1 6 0 1 0 3 1 1 0 1 0 0 0 1 0 0 2 5 0 0 0 0 0 0 0 1 0 0 3 0 0 0 0 0 0 0 0 0 0 0 0 0 0 0 0 0 0 0 0 0 0 0 0 0 2 0 0 0 0 2 0 0 7 1 3 0 0 2 0 0 0 3 0 0 0 0 0 0 0 0 0 4 0 0 0 0 0 0 0 0 1 0 0 0 0 0 0 0 0 2 0 2 0 1 0 4 2 0 0 0 0 0 2 0 0 0 0 0 0 0 0 0 0 0 0 0 0 0 0 0 0 0 0 0 0 0 0 0 0 0 2 0 0 1 0 0 0 0 0 0 0 0 0 0 0 0 0 0 0 0 0 1 0 0 0 0 6 0 1 0 0 4 0 0 3 0 0 0 0 1 0 1 0 2 1 0 0 0 1 0 0 0 1 7 0 0 5 0 0 0 0 0 0 1 0 0 1 0 0 0 0 1 0 0 0 0 1 0 0 0 0 0 0 3 0 0 0 1 0 0 0 0 0 0 0 0 4 0 0 0 6 0 0 0 0 5 3 0 0 0 5 3 0 0 0 0 0 5 0 0 0 0 0 0 0 0 0 0 0 0 0 0 0 5 0 9 0 0 0 0 3 1 0 0 0 8 0 0 0 31 0 0 0 0 0 0 8 0 0 0 4 26 0 0 0 0 0 0 0 0 0 1 1 0 0 0 0 0 0 0 0 3 0 0 0 2 1 3 7 0 0 4 1 1 0 12 10 3 0 2 0 0 0 0 15 4 6 0 2 1 0 0 0 0 1 0 2 11 0 0 0 0 0 0 0 0 4 0 0 0 0 0 26 0 0 1 1 0 0 8 0 2 0 0 3 0 0 2 0 0 0 0 1 0 1 0 12 1 1 0 0 0 0 10 3 1 0 4 5 0 0 0 0 0 0 4 0 0 0 0 10 0 0 0 0 0 0 0 0 5 0 0 0 0 4 2 40 0 0 0 0 0 0 2 0 0 5 3 0 0 0 0 0 10 0 0 0 1 0 0 0 12 0 0 0 2 0 0 0 0 0 0 5 0 2 10 3 0 0 0 0 17 0 0 5 0 2 15 0 0 0 0 0 0 6 2 2 0 0 0 0 0 0 4 0 0 3 0 0 0 0 0 0 0 0 0 0 0 43 0 0 1 0 0 1 0 0 0 0 0 1 7 1 2 1 0 0 0 0 0 0 3 0 0 0 0 0 0 0 0 1 0 0 0 0 12 0 16 0 0 7 1 0 0 0 5 1 0 1 3 0 0 0 0 5 1 0 22 0 1 15 0 3 0 0 0 0 0 2 0 0 0 15 6 1 0 1 0 5 0 0 1 0 0 4 0 1 0 8 0 0 0 0 0 0 0 7 0 0 0 3 8 0 0 0 0 0 0 0 17 0 0 1 2 0
25 53 58 68 35 30 40 25 81 25 23 45 40 17 24 55 68 34 36 79 30 26 47 23 44 28 36 61 28 27 29 30 15 25 68 41 78 66 96 36 41 32 72 41 29 76 30 41 21 34 28 32 39 55 21 33 53 34 54 32 75 61 23 100 28 29 23 24 21 41 69 36 25 65 36 42 37 47 40 45 27 83 20 65 43 40 22 36 35 45 39 44 80 94 36 77 70 42 51 75 68 36 58 17 80 42 32 27 78 34 23 43 23 106 39 25 48 67 51 69 26 39 35 32 23 107 40 30 100 39 23 29 108 40 26 71 34 30 24 41 134 38 32 48 40 33 44 69 43 32 178 45 77 28 49 19 65 55 32 76 33 77 23 30 20 49 30 50 6 37 28 53 65 61 61 19 48 40 36 75 31 60 54 65 33 35 35 37 51 59 32 19 82 23 37 60 19 62 30 39 30 85 42 110 50 43 33 115 28 77 91 40 137 43 78 72 57 35 34 97 102 128 29 35 48 56 82 57 108 74 57 35 64 42 118 109 38 78 20 36 72 27 111 44 57 53 78 66 34 37 57 68 63 57 32 66 33 20 53 27 70 38 70 127 43 26 38 48 21 30 38 100 81 53 68 60 25 113 59 44 20 36 69 58 40 41 65 97 29 54 98 45 108 52 30 42 41 38 66 52 59 35 121 44 86 35 83 29 55 34 115 122 48 73 17 65 68 95 44 81 38 111 34 62 71 60 119 49 119 85 95 27 48 89 50 52 44 179 54 30 85 38 54 59 40 57 54 40 67 58 37 91 59 67 45 64 80 45 37 65 52 87 80 70 32 78 93 59 29 82 94 40 48 33 67 100 70 40 119 72 65 47 82 45 53 34 41 126 19 70 73 53 49 47 67 53 49 60 54 56 48 44 32 52 48 48 35 51 44 43 61 41 113 58 40 76 72 65 117 72 67 110 60 69 34 33 24 65 138 29 42 35 97 56 35 63 40 46 82 67 47 26 49 40 33 95 45 60 62 65 33 58 126 34 95 30 5 32 39 35 52 100 95 44 38 128 50 47 27 28 97 67 22 44 67 71 34 44 52 53 90 48 95 25 38 74 124 70 67 11 29 58 54 34 58 58 34 147 30 63 69 30 50 111 41 26 153 99 38 104 99 40 47 57 40 53 75 80 69 35 73 58 58 82 34 61 63 75 71 38 49 103 34 138 103 49 63 33 53 67 33 43 95 93 59 24 40 35 53 43 53 45 46 36 54 26 76 22 53 77 56 83 54 46 32 73 73 51 41 102 77 119 70 31 42 29 74 66 51 42 64 89 45 110 51 39 58 78 83 42 42 78 129 37 56 68 80 54 96 73 15 42 67 36 20 15 32 26 24 38 31 18 29 15 26 28 84 30 18 25 61 34 28 25 29 69 20 32 27 54 60 34 28 40 41 47 19 39 21 23 22 28 32 40 22 13 39 40 32 31 22 43 35 36 25 4 31 37 33 21 38 24 17 33 31 28 26 57 29 30 26 26 34 42 54 35 47 40 46 31 43 34 32 43 29 24 23 23 26 30 35 22 26 45 29 19 34 33 23 31 37 32 57 30 41 28 53 41 22 106 36 51 45 30 27 58 39 50 59 19 102 39 75 30 31 51 46 21 25 20 33 35 28 64 21 33 35 23 22 66 46 24 28 20 31 62 23 48 52 19 60 43 30 25 22 34 39 51 27 53 35 28 37 26 50 37 23 26 26 30 32 36 30 21 39 32 64 64 17 58 34 34 28 36 41 31 66 30 25 39 17 30 32 42 25 16 31 31 22 21 72 19 35 35 57 31 30 27 29 47 30 24 62 31 16 24 38 46 17 47 31 34 73 29 39 30 14 33 20 22 20 35 18 20 14 26 22 54 38 26 32 33 28 25 30 20 21 27 68 41 40 24 28 23 29 28 30 29 20 27 25 21 14 42 37 22 31 34 30 32 34 36 26 31 32 43 41 22 42 30 17 26 14 23 45 20 25 51 21 43 45 33 9 22 21 40 21 31 76 45 15 23 19 39 25 25 19 32 62 36 20 35 40 29 26 23 28 44 22 40 21 43 30 25 27 22 18 35 34 30 39 25 12 19 13 42 22 26 18 26 30 19 24 32 15 31 42 27 27 19 29 26 15 23 79 25 24 32 32 21 38 39 21 26 16 24 34 28 22 15 30 48 45 41 24 28 38 47 20 36 32 32 18 25 15 29 23 26 24 26 23 38 35 26 65 16 29 42 40 37
121 95 94 21 84 90 0 133 142 57 33 111 60 30 11 120 54 97 75 100 88 21 83 45 46 40 92 95 57 78 137 102 111 128 117 91 102 83 61 14 2 140 145 6 4 103 106 76 97 94 14 121 27 82 88 50 9 51 67 99 110 47 62 148 58 93 63 47 195 57 33 116 67 74 145 5 121 111 68 109 77 24 99 75 86 140 145 74 124 125 122 116 153 147 163 102 95 45 141 60 117 13 43 42 15 104 8 0 31 165 13 122 53 0 105 118 66 51 258 149 102 13 53 108 64 78 99 82 15 151 84 27 80 59 88 124 45 47 134 45 110 47 23 134 18 46 144 148 93 97 12 10 95 116 101 60 111 55 43 24 53 90 63 122 13 19 32 103 25 139 138 14 67 100 13 94 24 86 89 38 48 176 70 28 172 135 24 105 173 7 82 2 68 119 111 96 34 116 177 76 145 144 102 48 104 71 152 100 88 24 138 6 104 19 7 70 106 90 71 14 18 96 98 59 67 28 7 86 25 62 2 70 89 53 98 133 122 129 78 95 13 32 104 40 65 80 137 96 60 104 96 59 33 1 21 53 126 60 54 112 58 7 90 78 182 76 4 124 95 78 85 57 107 132 35 65 77 166 127 41 70 95 193 17 98 135 109 30 70 85 17 39 111 80 47 89 147 8 100 69 24 116 43 8 56 68 16 40 86 171 68 50 132 28 48 24 24 36 135 66 101 16 58 129 79 144 127 103 59 26 75 19 13 7 76 65 27 91 94 121 3 47 83 103 51 70 95 75 188 56 46 127 115 48 122 95 91 118 34 115 96 1 65 68 50 80 8 132 51 116 9 84 170 2 91 104 165 34 67 132 61 55 33 155 18 15 95 140 151 40 111 28 48 56 38 53 64 80 22 5 120 71 6 24 9 34 16 57 9 38 116 106 54 102 73 90 0 117 23 110 67 17 38 78 49 8 63 112 0 48 92 72 38 45 68 79 207 110 40 46 86 86 63 52 69 9 5 7 86 55 41 147 128 111 90 86 102 76 108 19 76 98 19 23 85 40 40 63 114 64 32 11 7 6 7 117 31 29 26 82 70 56 44 5 107 98 68 102 3 50 78 78 106 38 95 102 89 65 113 11 24 106 78 30 118 82 36 100 70 7 141 58 82 80 20 114 117 33 91 42 31 13 52 44 82 62 81 73 47 121 135 106 67 119 27 20 152 95 80 44 121 44 23 34 101 149 1 45 14 122 32 108 46 99 63 83 33 9 107 89 93 68 3 129 102 66 117 23 66 68 100 68 8 126 111 114 99 50 36 23 40 52 68 77 71 50 48 29 141 9 0 82 89 89 24 50 32 97 149 99 106 99 162 98 4 127 95 24 125 83 6 13 23 82 62 164 153 74 64 106 135 70 37 108 75 148 74 120 74 132 139 116 101 125 103 96 83 89 90 117 82 195 166 113 147 15 105 74 89 57 109 105 144 98 100 54 17 44 107 48 88 35 20 112 146 83 38 115 98 18 76 97 79 47 28 102 53 77 125 3 41 63 94 71 21 29 63 74 108 2 94 156 151 109 44 36 0 102 101 105 122 32 59 123 29 113 172 77 26 81 78 156 76 105 119 51 27 69 0 131 87 118 76 108 81 133 97 13 15 120 93 90 104 13 72 121 21 6 62 85 2 131 36 64 85 81 139 101 64 119 137 65 104 30 82 9 53 7 112 161 37 90 55 112 127 53 94 64 83 66 121 110 3 70 44 74 108 132 50 11 6 45 125 60 74 55 25 41 136 26 119 109 98 31 126 82 76 78 47 60 61 53 89 92 13 82 129 54 141 143 167 28 161 50 108 67 103 87 48 99 107 4 36 93 7 85 72 93 42 118 41 76 64 139 116 61 119 77 115 188 81 124 99 124 12 1 30 75 111 87 152 4 4 98 136 57 45 83 85 82 103 132 162 39 122 155 105 25 66 21 12 115 119 78 107 94 112 99 29 115 129 71 143 76 111 114 119 82 136 59 40 140 33 92 76 107 81 111 124 63 114 129 8 38 123 98 152 77 16 55 57 134 122 113 49 75 3 93 133 99 35 155 104 103 62 76 118 33 28 75 35 34 2 96 60 64 71 107 86 126 111 18 84 134 136 62 130 17 140 27 84 6 14 183 95 77 89 24 61 91 57 60 86 86 43 90 78 120 5 105 27 115 80 165 109 126 32 124 86 94 80 92 102 116 68 86 101 180 158 15 113 11 105 9 133 11 13 61 29 79
2 2 45 97 24 16 7 26 56 2 26 25 20 27 16 13 14 2 15 39 11 3 34 13 45 18 27 15 23 5 18 5 27 9 27 30 18 10 42 28 27 16 5 67 10 27 0 31 3 10 17 16 5 15 17 7 18 22 15 30 24 33 27 5 16 11 8 0 1 0 3 23 21 29 30 23 16 0 5 0 15 16 26 33 40 8 7 3 1 52 23 17 20 23 5 27 1 21 21 21 16 24 28 25 16 26 16 25 20 12 34 14 18 9 21 31 2 2 10 0 7 17 0 21 17 15 38 18 18 13 29 13 40 18 26 44 28 15 31 24 25 23 10 37 26 23 23 34 21 0 135 22 22 2 1 24 3 39 29 15 36 25 0 10 22 7 15 22 18 18 11 14 0 30 6 14 26 13 63 47 3 21 30 27 22 44 1 46 37 62 9 24 0 25 20 1 22 1 0 18 28 70 0 44 0 12 23 30 18 12 42 3 38 28 26 25 45 17 10 20 37 8 21 42 46 17 43 14 5 39 29 15 29 20 55 4 16 47 1 27 67 35 118 30 84 25 35 77 31 30 23 22 31 22 22 26 20 4 17 7 24 5 3 19 25 0 27 30 11 15 72 58 25 21 52 25 5 44 27 7 6 76 22 21 9 7 29 50 14 22 37 10 19 22 41 14 6 26 45 19 20 13 24 62 27 14 31 14 37 30 31 35 8 31 35 31 20 25 16 13 22 27 20 24 44 23 49 14 34 13 30 13 10 30 35 21 15 0 3 5 29 36 10 34 15 18 28 0 1 18 17 49 14 42 2 60 17 15 3 41 0 39 19 29 32 23 26 18 3 75 31 0 31 21 10 151 47 21 48 22 33 61 40 2 13 20 6 15 22 19 0 35 14 33 58 34 59 0 5 36 14 7 16 19 13 5 11 26 27 13 7 9 35 26 15 8 0 10 39 48 1 0 18 4 10 14 13 4 20 3 16 11 6 43 1 13 1 15 21 38 48 22 20 0 14 23 18 50 24 5 3 7 28 0 30 0 17 7 7 17 8 13 6 4 8 52 52 2 2 25 11 46 10 20 24 26 16 6 3 33 7 27 26 17 26 38 41 30 25 2 19 16 10 19 9 28 14 7 22 34 22 19 3 0 7 6 29 9 6 13 4 9 27 23 49 17 12 16 1 8 30 20 0 19 11 5 23 26 27 18 29 3 29 16 0 24 23 20 20 24 8 7 30 56 0 16 26 19 12 6 3 1 9 1 0 1 12 9 20 41 24 14 18 3 5 44 26 19 2 22 13 7 33 40 14 1 20 16 14 26 12 16 16 35 44 8 26 25 28 6 23 30 1 2 19 3 54 1 40 8 14 19 20 10 2 9 4 4 5 1 8 2 13 0 13 11 21 13 14 6 0 0 18 12 5 0 29 13 1 11 2 17 3 9 6 11 3 1 12 4 19 16 1 16 11 20 10 4 13 20 12 4 11 2 30 0 20 1 14 4 15 15 15 18 7 4 17 19 11 3 23 9 16 11 20 10 22 18 3 11 1 0 2 0 11 10 13 15 19 16 0 10 14 20 0 12 13 9 4 1 12 14 31 0 28 9 15 17 18 12 13 25 22 13 6 16 14 6 17 12 27 14 30 11 17 17 19 11 5 21 10 10 5 13 14 20 16 7 0 11 17 11 29 0 2 19 6 0 20 3 33 23 4 12 30 14 17 17 13 18 21 5 14 10 20 0 1 18 16 21 1 2 8 11 5 4 8 18 21 11 1 10 18 26 10 0 1 19 2 19 30 3 24 18 19 2 1 7 7 15 19 22 24 3 7 17 13 11 12 11 23 1 18 11 9 2 4 2 6 12 18 7 30 22 12 1 16 15 2 7 14 11 1 7 11 12 0 1 9 15 1 0 21 14 3 10 13 15 35 7 24 16 23 16 7 0 16 25 2 12 5 0 14 23 24 17 11 17 3 20 19 9 14 9 7 15 3 4 8 5 18 23 0 10 6 12 17 28 13 21 20 8 2 11 11 19 20 17 6 19 20 9 23 16 1 17 11 18 23 21 9 15 2 11 18 15 17 18 2 17 3 0 11 1 27 4 7 0 13 20 14 15 12 9 12 6 21 17 19 19 2 5 22 8 21 10 17 13 29 17 8 16 0 12 21 20 7 20 0 10 13 14 14 11 20 27 20 22 8 17 13 7 15 22 7 19 19 24 16 14 0 9 14 11 10 18 17 2 18 18 7 7 2 8 0 17 16 19 19 4
42 3 41 6 0 0 2 24 0 12 24 55 22 34 9 10 17 9 25 48 21 10 32 15 46 6 3 54 7 56 21 16 12 4 53 36 8 2 19 70 12 32 27 37 35 1 28 50 1 21 29 14 24 29 37 31 10 5 18 5 1 1 67 15 2 0 49 8 8 30 44 26 18 26 56 15 40 4 12 4 15 15 22 67 52 48 28 14 59 18 0 17 24 36 3 24 6 16 12 18 21 46 10 5 14 11 23 46 3 19 4 23 46 17 45 21 10 5 21 51 39 26 30 18 31 1 27 21 19 32 39 14 19 7 44 21 30 44 5 10 38 13 41 9 38 33 5 9 40 1 5 14 24 21 21 13 4 88 14 2 6 42 50 35 22 26 35 96 23 14 36 4 8 11 4 9 1 6 7 1 26 27 11 5 11 28 28 3 4 4 1 0 27 22 20 16 24 9 25 36 0 7 42 17 15 5 20 33 10 5 7 46 5 38 14 6 5 6 29 17 2 19 28 37 8 21 44 3 8 32 44 0 43 15 18 9 31 12 7 4 39 4 7 10 7 5 0 0 15 67 44 17 25 14 2 6 0 16 21 33 9 41 2 5 8 58 46 14 1 19 4 0 54 42 6 3 9 0 18 14 7 9 6 9 25 8 2 19 0 24 15 17 0 12 2 23 6 51 12 11 31 10 14 27 28 46 3 48 11 34 3 5 48 8 47 25 29 2 25 17 38 11 5 53 44 15 0 10 26 12 61 4 6 7 21 21 4 8 6 8 18 4 16 52 3 40 14 24 7 62 8 43 3 11 7 4 30 40 9 25 9 49 8 39 53 51 11 19 2 18 21 26 19 18 8 56 10 15 3 1 20 6 18 13 5 6 3 32 6 1 2 17 16 12 19 63 30 21 5 9 64 8 26 12 6 1 13 50 18 1 55 9 10 1 34 17 53 10 18 44 43 22 8 2 23 25 27 3 28 10 12 8 0 49 6 13 11 48 45 41 34 11 11 36 7 1 4 7 50 20 14 8 2 9 1 45 38 18 42 10 2 35 11 30 12 22 11 2 10 5 1 26 39 7 12 32 19 16 6 2 52 2 3 19 48 16 42 37 4 4 22 34 0 43 11 27 41 2 18 25 30 8 25 31 25 45 36 23 5 30 32 47 20 27 5 44 13 19 29 52 21 62 25 36 72 1 9 39 12 44 19 48 32 19 12 3 5 11 17 6 7 6 10 22 14 61 1 9 10 22 14 7 36 4 48 32 20 7 14 5 11 10 6 31 31 49 49 6 29 25 11 4 22 6 48 8 17 38 20 14 29 47 6 13 42 29 5 3 2 7 21 25 4 6 23 19 9 13 32 1 7 3 16 44 38 4 11 55 15 33 59 18 19 5 49 57 4 7 19 61 15 45 30 8 14 12 0 40 40 22 14 13 29 4 17 8 49 17 47 6 31 43 5 0 19 1 2 67 2 9 3 4 44 26 13 9 58 14 12 11 37 17 1 5 34 50 9 50 4 23 13 24 7 12 14 18 22 26 20 46 41 28 32 13 17 53 12 8 40 34 14 50 5 9 17 63 13 17 38 5 16 10 9 40 20 12 11 52 11 21 71 25 12 4 1 3 9 18 68 6 52 28 6 42 55 3 13 11 23 7 2 18 17 21 39 4 22 44 42 3 3 19 28 22 27 16 64 12 5 8 3 1 5 13 34 59 3 46 24 41 30 2 36 9 48 8 1 17 0 61 7 4 6 8 44 19 15 31 42 5 14 2 18 17 52 10 74 10 7 33 12 30 27 44 2 5 19 33 8 3 10 15 0 10 7 5 10 5 9 6 9 31 12 32 42 8 34 8 9 7 2 1 14 44 40 25 9 3 44 45 5 37 10 2 8 6 29 17 12 5 3 18 18 45 50 21 3 1 11 42 29 5 15 15 32 44 0 14 33 24 41 32 52 8 23 22 6 24 3 24 27 9 49 1 10 43 7 24 65 50 40 32 2 6 54 24 3 17 12 38 31 15 32 15 13 0 0 0 11 17 3 8 33 16 30 49 2 8 20 28 31 15 6 49 50 8 44 20 11 21 8 27 18 29 19 7 4 48 22 17 11 2 19 16 15 4 9 43 13 1 20 37 20 16 20 1 7 15 7 29 1 27 19 1 15 48 14 9 64 23 24 16 30 11 22 18 19 21 12 40 22 26 22 14 19 40 0 51 12 10 15 24 60 17 21 8 16 36 0 20 25 26 47 25 9 35 54 10 27 6
115 73 91 54 226 57 75 265 96 323 141 86 124 95 90 286 87 25 224 24 84 22 14 91 54 65 58 198 84 151 37 52 32 29 227 93 66 179 129 118 125 1 27 181 62 45 183 158 81 76 145 7 74 103 441 103 196 124 129 67 152 199 42 172 44 159 44 300 153 157 609 41 162 116 21 65 67 26 69 109 18 41 25 94 28 299 49 110 84 89 90 69 115 110 13 176 101 99 63 264 99 67 32 100 194 24 78 49 249 27 659 89 182 384 7 38 178 90 144 231 147 126 167 254 21 42 309 117 184 181 121 128 170 228 202 60 35 200 94 8 141 96 448 23 13 146 141 8 62 296 238 236 141 112 247 12 42 451 440 196 418 59 226 206 146 173 142 36 174 193 302 481 98 75 124 9 121 29 314 68 224 1 100 324 170 251 165 15 4 190 125 137 58 78 326 44 111 398 127 81 21 98 56 38 105 127 24 38 1 60 0 39 61 68 67 121 40 149 12 121 45 78 26 55 55 46 58 71 84 25 199 130 32 5 116 224 164 116 143 132 14 7 137 78 39 76 69 11 150 61 32 49 62 77 38 112 73 112 117 10 121 93 15 33 49 95 146 75 8 222 8 45 54 17 170 100 67 75 13 366 64 62 26 86 40 43 55 30 129 40 73 51 9 6 8 25 168 103 209 68 6 115 223 62 57 31 84 31 198 43 107 64 0 156 134 71 92 118 66 31 17 41 87 184 86 89 2 25 27 41 59 42 22 78 84 136 29 126 66 132 77 122 33 32 157 50 32 76 36 72 0 18 325 83 58 63 22 24 239 79 89 171 73 79 60 47 20 162 168 43 142 125 6 107 168 14 24 5 14 48 189 51 39 141 141 43 54 7 58 86 72 16 142 1 15 29 38 42 58 85 22 35 187 107 242 271 333 39 70 217 25 208 56 331 185 258 316 439 394 4 156 145 34 382 69 275 43 326 347 122 24 41 1 134 55 47 100 16 68 71 59 182 55 112 193 139 153 86 14 124 88 168 77 34 132 8 88 222 93 222 384 101 263 215 289 55 28 86 18 33 268 178 114 236 102 173 103 236 150 112 121 9 82 559 120 297 152 83 20 72 224 66 145 136 431 1 82 163 97 194 203 102 125 336 292 45 79 487 369 163 13 91 143 333 250 89 7 75 96 46 137 91 10 62 42 163 284 197 28 147 139 98 66 98 128 137 138 440 143 278 351 219 118 157 96 134 306 161 353 101 125 37 92 16 104 118 464 394 124 80 348 15 347 34 124 119 144 155 139 129 158 112 98 157 28 162 48 294 188 197 90 147 113 20 60 192 4 112 175 318 240 39 54 143 34 76 267 153 90 9 90 18 171 187 526 290 121 566 50 107 189 137 314 34 250 188 164 107 30 110 258 36 44 76 284 179 107 141 72 80 246 114 367 38 40 138 22 92 197 37 13 391 287 76 38 82 137 4 256 94 81 51 162 18 59 419 160 734 42 72 178 115 25 79 51 57 23 208 99 205 197 76 144 277 20 241 2 190 379 81 162 27 4 98 136 127 177 292 100 126 94 313 52 205 292 85 189 233 226 88 92 45 57 86 14 373 707 548 283 151 89 54 149 22 58 90 62 53 95 146 172 134 42 64 143 14 44 412 275 85 85 75 194 145 155 368 424 274 131 13 23 106 123 91 329 104 167 70 217 24 150 129 274 31 56 326 261 117 197 188 88 121 290 7 78 9 635 44 89 24 107 70 240 43 104 116 61 13 49 110 68 148 37 180 45 110 113 214 57 91 90 76 6 134 33 182 213 237 206 195 312 168 385 330 159 51 209 15 395 689 152 440 297 325 735 227 92 163 202 169 297 455 235 539 260 275 109 43 345 2 325 243 375 71 3 238 314 343 1126 151 191 557 81 279 389 338 45 61 64 45 412 331 19 267 83 316 49 208 206 241 173 125 457 64 195 250 151 275 119 464 238 145 36 279 89 296 228 175 478 135 156 4 113 302 33 93 2 182 296 0 240 103 252 165 150 10 192 227 118 19 176 44 311 196 87 213 462 275 330 52 387 237 579 109 127 163 103 167 234 204 31 287 115 279 136 200 696 230 59 724 158 11 230 0 132 178 581 116 522 217 45 83 77 218 40 93 55 158 84 156 174 185 644 99 100 13 334 132 66 152 50 47 257 301 216 66 489 16 248 133 324 196 11 5 116 164 620 3 367 418 329 187 74 62 534 402 211 230 65 288 186 457 105 186 134 459 145 216 246 190
1 5 3 7 4 0 5 2 12 1 0 7 15 3 4 5 3 0 0 0 1 11 1 0 2 0 0 0 26 0 3 11 0 5 2 0 0 3 2 0 1 0 7 3 2 0 6 13 5 0 19 4 13 2 5 9 0 2 8 0 6 0 6 11 1 7 0 5 0 0 0 1 2 1 0 1 3 3 0 0 5 9 4 1 2 2 0 0 0 4 7 3 1 2 3 2 3 1 9 1 0 1 3 2 3 0 2 8 1 1 7 0 0 0 6 6 1 0 6 2 1 7 3 1 20 0 3 5 0 2 19 1 2 13 2 1 0 0 0 0 5 2 0 0 9 2 4 1 1 0 10 4 5 11 7 14 0 0 1 1 0 0 0 0 2 3 0 0 1 4 3 2 2 2 1 19 0 0 8 4 13 2 0 0 1 2 0 5 8 0 2 8 4 0 2 2 3 0 3 4 7 0 1 5 0 9 4 1 3 0 0 0 2 17 0 15 12 0 5 17 0 11 4 3 18 6 1 18 5 0 0 10 0 15 17 4 2 8 6 8 1 26 8 2 8 6 17 3 4 7 0 1 4 8 6 2 2 4 3 6 1 0 6 3 0 8 2 4 36 1 6 17 9 3 0 2 5 18 5 5 4 1 2 4 0 0 16 5 2 14 7 9 51 1 2 9 21 2 7 0 7 1 6 8 10 7 0 10 5 17 3 7 0 47 9 0 12 22 11 0 4 14 1 3 11 12 3 0 19 64 5 12 7 6 9 3 0 2 9 0 10 3 1 6 7 7 1 3 9 2 1 0 3 3 2 6 1 4 0 0 1 3 9 2 0 11 0 0 3 5 2 15 13 1 2 2 0 5 0 9 0 9 21 1 0 3 6 0 1 2 2 2 1 5 30 0 3 1 2 6 2 3 0 9 5 0 3 2 0 6 0 6 10 0 0 3 0 8 0 9 5 2 0 0 3 0 2 6 9 3 4 14 0 0 11 0 1 9 9 1 35 2 0 0 1 0 1 9 4 1 3 3 2 0 18 1 0 5 19 2 0 7 0 10 0 0 1 7 2 8 3 6 2 2 3 6 2 4 0 11 2 2 5 1 4 1 4 2 3 6 2 3 0 3 1 13 4 0 2 4 3 0 15 1 3 6 2 7 24 4 10 0 1 1 2 0 4 0 1 7 0 0 0 13 28 9 4 6 6 1 0 4 17 11 10 1 1 0 5 21 0 7 3 5 3 3 0 1 1 0 3 1 24 2 4 15 3 3 6 6 0 22 0 0 49 0 5 4 0 19 6 8 1 7 2 1 2 0 0 10 1 0 1 5 0 1 5 5 2 0 1 0 12 1 4 3 15 6 0 16 2 5 1 3 2 0 4 3 10 0 2 13 1 19 1 14 4 0 8 5 3 10 0 0 7 7 5 17 34 2 6 1 0 1 5 3 6 3 5 6 1 0 3 8 1 4 12 18 0 13 17 15 7 5 0 0 4 11 5 0 5 3 15 1 22 0 2 0 6 1 29 5 7 0 5 0 3 4 0 0 6 0 0 7 9 3 2 4 1 31 3 0 13 1 7 0 6 13 2 5 0 11 10 4 0 4 1 5 0 3 5 1 7 1 1 7 8 1 0 0 0 2 17 2 20 0 10 8 12 5 1 0 19 0 0 10 0 0 3 8 13 5 14 2 3 6 4 0 3 1 0 2 1 2 1 0 2 7 26 3 0 4 3 1 0 2 8 6 3 8 0 0 0 2 9 4 8 4 3 4 7 3 13 0 6 1 0 13 0 9 3 13 0 4 2 0 7 0 1 2 5 12 0 3 2 0 1 0 0 1 4 1 10 4 9 0 7 2 6 1 2 21 5 1 7 6 3 2 2 5 4 10 0 29 28 3 2 2 1 0 1 2 1 5 0 4 19 1 3 1 5 0 0 11 0 0 19 4 10 0 0 0 0 25 2 0 3 0 18 0 3 5 9 4 2 2 4 3 1 5 3 12 0 5 9 2 4 3 0 10 0 0 2 6 4 1 15 3 9 4 0 2 7 1 0 2 0 8 0 2 1 1 2 1 0 2 7 3 0 1 8 5 2 2 2 4 1 16 4 15 1 1 3 4 3 12 2 5 0 8 18 1 7 5 5 2 2 1 2 4 3 3 3 0 1 3 0 1 0 15 2 0 2 1 1 2 1 2 0 1 0 1 13 0 13 2 7 9 2 13 4 4 2 0 27 0 15 2 0 7 1 5 3 3 5 5 3 4 3 0
116 76 79 90 73 71 73 65 80 102 64 101 82 110 73 114 46 97 81 71 82 89 70 25 133 105 75 91 66 117 72 76 84 67 78 95 89 106 75 91 93 71 86 102 102 58 78 84 43 82 59 85 93 79 77 104 42 81 97 123 77 36 83 93 112 42 123 83 72 95 106 65 111 97 89 68 65 60 78 90 87 52 75 108 133 104 94 85 87 90 109 65 71 95 70 83 67 78 96 72 85 62 81 74 75 85 85 84 110 71 45 59 82 102 112 111 69 84 76 58 103 115 72 91 115 79 68 122 84 72 106 96 72 93 86 83 93 96 96 78 82 57 78 135 93 81 95 71 72 114 89 102 82 85 61 109 92 94 102 72 93 62 78 87 163 110 64 116 107 95 61 71 87 102 121 114 82 74 76 42 76 91 109 88 72 131 99 78 80 74 60 86 107 90 72 80 128 80 104 107 147 94 124 103 160 139 103 105 129 114 116 120 106 146 73 135 100 119 66 98 125 105 96 128 113 87 101 121 115 107 121 78 65 103 125 98 108 148 102 93 108 167 131 113 83 102 126 142 98 123 104 123 154 116 133 123 121 96 109 102 115 122 141 105 98 98 97 99 125 159 126 89 106 115 134 118 124 128 145 112 102 140 127 118 110 112 111 50 4 132 106 105 123 90 125 114 130 82 78 129 134 108 125 87 124 37 104 146 87 117 119 107 118 154 111 130 115 32 105 92 128 143 119 134 137 146 91 164 79 128 95 116 83 109 116 106 124 74 115 154 158 115 90 130 131 108 102 119 84 110 130 133 123 94 110 157 112 112 114 137 137 155 126 92 162 80 69 118 110 78 127 92 122 167 119 127 93 126 96 100 125 94 121 129 95 95 91 88 117 124 123 121 108 95 75 98 111 113 103 99 115 103 147 94 61 118 121 117 138 117 70 79 113 112 158 88 70 122 73 145 100 112 121 138 118 115 130 125 67 97 134 124 83 94 117 87 120 97 116 81 121 90 106 116 138 132 50 110 126 104 44 100 85 97 127 109 94 123 96 130 109 108 120 123 112 108 123 104 152 125 102 116 106 127 102 94 86 84 75 116 114 117 123 127 82 124 111 73 79 118 85 115 126 128 105 105 150 133 149 101 141 119 102 118 117 91 116 102 157 117 115 113 117 138 123 88 62 103 120 121 123 113 131 85 143 139 102 130 146 100 123 93 82 92 87 93 68 100 153 109 116 161 104 128 113 137 69 95 123 124 114 83 97 70 95 97 91 115 132 126 128 67 78 89 94 92 114 94 97 140 134 35 122 91 116 170 97 145 85 129 112 72 122 96 153 130 125 106 83 37 119 127 58 44 84 99 135 83 136 19 74 76 126 80 82 88 64 115 117 135 94 98 80 104 77 69 97 94 75 107 76 116 124 95 88 49 121 89 85 95 113 90 107 91 101 107 91 113 106 90 106 96 37 91 128 112 92 88 132 77 116 88 65 83 108 89 57 73 133 118 96 67 131 82 117 85 101 125 90 91 109 70 92 117 117 109 89 102 92 78 96 102 79 64 98 160 112 100 99 139 85 87 72 74 79 62 69 110 93 93 130 106 97 76 100 84 99 137 87 97 102 116 40 106 76 80 107 112 85 113 97 103 102 98 102 58 145 122 97 85 98 75 96 103 98 118 105 110 70 108 130 70 197 95 64 77 103 70 93 86 98 99 83 136 93 87 95 88 128 92 118 94 97 78 108 51 107 60 46 108 32 84 84 109 159 97 88 99 152 108 87 99 85 116 105 13 113 86 111 97 91 138 99 23 113 110 91 82 107 68 85 105 87 87 91 133 97 103 67 100 100 101 87 90 109 115 117 148 98 102 100 131 104 96 83 74 90 107 125 96 139 116 119 110 132 103 101 65 90 120 100 95 84 118 133 113 123 114 103 78 112 113 83 73 97 74 95 105 123 29 100 91 106 78 75 103 36 97 112 87 90 140 90 101 97 135 104 127 104 109 109 86 68 98 85 119 111 115 112 114 151 90 92 139 89 90 111 121 97 148 148 99 88 102 116 139 101 79 147 100 110 82 62 98 140 109 118 98 99 67 105 104 108 123 120 56 143 140 107 104 84 91 120 104 100 79 88 108 59 123 117 79 130 119 100 48 122 112 148 111 101 104 88 113 144 96 101 73 115 92 87 87 118 47 89 125 89 96 101 96 102 114 115 86 83 127 123 148 96 89 94 85 132 96 112 102 165 123 122 125 92 102 94 92 71 109 142 46 105 86
3 0 0 3 0 2 2 11 0 2 4 0 9 5 2 4 3 2 11 6 2 1 2 4 3 4 5 2 0 6 0 6 3 3 1 1 4 0 0 6 3 0 9 2 5 2 1 0 24 16 2 0 1 3 2 16 11 1 1 6 4 0 0 4 0 2 0 0 1 6 2 1 0 1 5 0 1 1 2 0 9 9 12 4 31 1 20 2 6 8 0 3 6 0 0 1 0 0 5 5 1 1 9 2 6 7 1 3 4 0 2 3 7 2 4 0 3 2 2 2 4 1 6 0 12 3 4 1 1 4 0 1 1 0 7 0 32 0 4 2 8 2 4 6 1 6 2 0 1 0 1 4 2 5 1 1 0 4 18 0 4 2 11 1 3 0 3 3 1 5 3 8 0 4 0 5 1 0 0 0 1 1 0 4 12 3 0 2 0 8 1 8 2 1 9 0 1 2 1 5 5 5 4 4 5 4 4 8 5 5 6 2 8 0 0 3 5 3 11 11 2 1 9 1 2 0 1 1 2 1 2 0 2 6 8 0 5 8 0 11 15 17 12 6 8 0 0 1 21 4 3 6 1 5 9 4 2 2 5 2 3 0 29 7 4 12 8 6 7 1 3 0 1 0 1 4 5 6 16 1 6 22 0 5 0 4 2 1 10 0 3 2 2 11 4 0 10 0 14 7 3 28 7 2 1 4 0 3 14 9 5 3 1 1 22 7 8 0 3 10 1 6 9 7 4 1 2 3 3 1 4 3 18 11 1 11 6 1 0 20 25 8 24 0 4 6 3 0 10 14 15 1 14 6 1 2 0 0 17 0 14 3 1 7 0 3 2 1 0 1 1 0 2 26 1 3 1 6 2 0 3 0 5 0 1 9 2 0 5 1 11 1 6 0 7 7 0 0 3 2 4 1 1 13 0 1 0 3 1 2 0 0 3 2 1 1 2 0 8 3 9 1 7 1 6 5 14 0 1 0 3 4 3 0 10 1 0 5 4 2 5 0 2 2 0 5 3 8 1 10 1 1 3 2 7 0 16 6 2 4 5 0 2 0 0 9 6 6 4 3 0 1 4 0 6 6 0 0 1 14 3 1 5 7 9 3 0 18 0 2 9 13 5 17 2 6 5 1 7 5 0 1 13 0 7 5 3 1 4 2 0 1 7 0 3 2 8 3 2 1 0 3 1 0 1 0 4 1 3 1 4 1 0 3 0 1 0 0 0 0 1 1 2 3 6 8 6 5 0 11 2 2 1 2 2 4 2 30 0 10 0 2 3 0 8 3 2 1 1 3 6 0 1 1 0 5 12 3 2 6 12 0 1 0 2 11 2 2 7 0 4 3 2 1 3 6 2 3 4 1 4 0 2 2 0 7 14 1 0 0 0 0 1 2 2 1 3 0 3 20 0 3 1 1 5 2 2 6 2 2 2 4 1 1 0 2 8 2 2 2 1 5 1 6 0 8 0 1 1 3 2 6 0 1 0 2 0 2 1 5 4 2 1 7 0 1 0 9 5 0 6 1 1 3 2 0 6 2 2 20 2 5 2 13 3 2 1 3 3 3 2 7 0 1 3 14 2 1 0 0 4 5 2 3 0 5 0 3 4 2 2 1 0 2 0 2 9 1 0 1 1 0 7 8 8 3 0 0 0 0 0 3 6 7 6 8 2 4 0 9 2 1 3 4 0 4 1 2 5 0 0 1 2 4 1 2 0 7 1 2 0 1 0 2 1 2 6 2 3 5 0 0 1 3 3 2 1 0 1 3 2 0 1 4 0 1 1 4 4 0 8 0 1 4 1 0 3 2 1 8 7 4 0 0 2 3 3 3 10 0 4 6 0 1 0 2 2 0 0 1 2 1 0 1 5 3 1 5 2 0 11 1 1 5 0 6 0 1 1 4 1 4 7 0 0 1 13 3 3 5 5 0 3 3 7 0 0 0 0 3 3 0 7 4 0 0 3 1 0 4 1 4 1 2 0 12 2 1 0 4 2 2 0 1 0 3 4 0 0 2 1 3 2 0 1 0 0 6 8 1 2 1 0 0 3 2 1 2 0 3 4 1 0 3 4 1 0 0 6 0 1 0 1 0 0 0 5 0 2 1 6 1 0 2 2 0 1 0 1 0 2 5 4 0 1 0 0 0 6 5 0 3 0 7 2 2 0 0 1 1 4 0 2 4 2 0 2 4 0 5 0 1 0 11 0 1 4 4 7 0 1 1 6 0 2 0 5 3 1 6 0 1 0 0 0 1 3 4 0 2
83 83 148 92 92 77 9 48 146 58 111 20 55 14 172 12 33 126 184 128 112 59 157 40 15 66 135 40 114 12 94 67 123 139 56 42 126 85 128 83 28 143 140 154 72 98 131 39 156 84 23 50 168 110 176 121 207 118 47 14 83 64 37 84 145 111 107 24 66 32 60 52 106 24 152 48 81 84 60 101 149 86 165 206 97 25 202 66 113 114 127 97 34 21 128 67 96 89 39 64 30 25 80 57 50 96 127 104 213 132 158 122 51 140 108 38 110 76 209 93 8 107 21 128 96 158 124 172 140 111 153 24 59 112 31 115 69 33 131 48 137 74 103 108 94 66 98 178 81 179 53 76 146 84 99 114 69 201 189 88 48 150 153 5 29 9 27 56 97 181 38 29 188 185 176 212 200 125 64 189 17 206 88 27 15 83 20 96 127 57 173 46 82 158 27 70 133 111 143 19 61 63 95 98 100 96 42 47 34 70 110 64 102 18 54 89 79 117 107 56 29 101 34 29 95 18 46 98 19 47 37 136 23 70 182 56 41 68 139 76 71 49 89 87 33 105 145 89 12 100 88 55 13 113 141 47 103 101 129 61 113 59 40 39 80 11 52 3 98 104 35 69 104 89 89 79 23 50 178 60 87 40 23 93 90 15 127 107 50 133 28 149 103 101 25 13 106 23 31 108 116 80 52 26 21 107 75 56 63 55 49 12 102 40 71 1 59 99 42 39 82 99 103 41 47 87 52 78 192 83 50 36 68 17 50 59 71 19 44 103 65 125 91 45 89 29 154 118 98 63 124 105 45 87 79 35 56 72 33 0 98 13 26 33 9 35 123 73 78 23 19 24 85 44 89 92 93 74 55 113 27 26 60 142 23 19 42 15 88 118 57 69 76 66 60 57 50 27 23 12 81 85 41 131 63 49 57 3 93 78 26 92 0 95 15 139 0 17 23 21 28 24 23 118 53 72 135 96 33 39 90 126 124 4 96 132 13 123 15 42 118 90 6 76 59 9 10 104 60 37 175 40 104 81 96 129 9 46 71 49 87 132 126 3 137 70 115 95 137 6 66 14 155 22 40 64 44 108 95 8 75 76 91 6 71 105 95 57 47 21 105 162 35 4 166 49 123 96 3 105 6 145 38 63 134 37 102 143 52 66 52 70 7 127 46 113 48 6 145 101 59 32 49 64 23 70 158 120 98 19 7 93 16 104 72 58 65 54 85 23 145 78 70 25 91 94 124 62 18 126 124 94 90 81 51 43 152 19 37 71 84 124 144 158 109 32 12 35 5 63 100 101 16 16 15 91 107 45 173 93 31 96 113 91 155 13 101 42 111 81 56 66 19 66 99 26 77 148 12 56 111 129 87 116 48 69 102 0 81 37 41 78 62 31 31 115 35 147 108 49 132 69 10 110 209 48 120 104 36 107 71 70 157 157 23 18 94 103 143 108 88 78 69 69 26 15 39 59 13 81 74 49 43 123 3 148 35 290 96 105 99 133 143 104 83 38 64 0 85 134 118 36 76 76 44 113 48 51 67 59 48 115 109 117 120 12 57 138 64 69 102 37 25 117 82 20 20 26 117 159 19 62 76 18 14 105 178 158 43 1 104 43 56 25 73 47 58 54 4 58 31 8 20 69 21 124 52 0 72 118 124 11 61 27 76 225 133 116 227 147 60 115 109 55 154 3 44 118 30 116 154 42 99 22 50 63 42 44 92 24 46 16 23 167 10 100 87 92 4 74 135 91 58 76 25 113 120 121 82 188 150 105 70 10 83 50 57 52 118 9 82 67 123 107 125 125 138 1 73 121 18 42 172 66 14 51 117 15 73 195 124 175 27 72 99 84 82 166 54 40 103 179 32 41 20 61 106 73 118 56 114 89 158 64 154 111 41 86 12 148 142 137 176 91 181 204 101 29 109 179 158 168 131 56 174 26 114 95 34 109 114 129 51 52 42 158 136 35 30 142 42 76 110 111 80 7 55 172 12 69 55 115 212 104 115 85 200 42 37 79 38 44 161 160 103 113 123 96 27 36 46 79 44 63 50 40 69 106 48 133 38 219 90 141 53 55 184 22 76 121 61 38 125 6 31 125 252 2 68 121 146 170 44 52 139 49 97 99 46 187 51 153 113 11 173 233 182 39 102 85 135 120 33 168 123 57 7 91 58 21 75 140 27 83 45 65 61 23 139 84 9 48 18 113 154 85 98 65 20 18 146 83 80 75 46 45 15 156 163 41 59 8 26 31 93 46 37 78 137 100
4 18 9 50 40 7 2 7 16 7 37 14 19 13 23 8 28 24 10 18 7 9 56 0 4 8 14 58 19 19 15 32 25 11 30 15 9 0 41 15 11 41 17 82 40 18 2 36 9 3 12 20 10 8 38 8 20 64 15 21 55 57 37 19 31 9 17 8 10 7 12 86 12 9 10 1 42 8 40 3 15 22 55 27 26 10 1 4 7 28 28 9 37 33 13 18 2 43 23 4 27 9 29 12 3 35 33 5 59 10 27 4 20 28 1 41 46 10 7 1 14 41 1 7 26 12 28 29 10 7 34 2 15 15 22 49 48 8 29 21 14 14 10 15 7 23 1 23 17 1 6 7 45 19 3 6 15 56 17 26 5 28 8 8 28 13 14 55 61 12 1 31 8 9 6 22 13 2 29 4 16 53 22 24 25 3 9 8 15 33 5 3 10 4 35 3 25 21 7 19 1 10 36 39 0 37 13 27 40 7 2 4 9 1 11 15 34 59 23 6 34 12 9 15 8 1 15 8 20 20 31 16 47 30 9 13 10 5 2 20 56 44 5 28 56 17 3 11 27 10 6 41 11 21 9 20 34 5 43 1 7 5 6 3 44 45 31 6 5 4 8 9 12 6 36 17 5 15 7 23 12 20 32 22 1 11 42 38 29 11 29 24 9 3 15 19 9 12 26 8 2 34 22 12 37 69 14 31 3 7 20 33 13 18 6 17 25 24 7 8 10 10 9 13 12 19 17 10 4 10 35 18 59 22 32 24 15 4 29 10 5 3 18 16 42 7 3 5 1 28 9 28 16 63 11 51 23 23 0 3 0 36 29 3 10 27 42 48 7 58 28 18 25 6 48 13 12 19 10 6 28 12 30 25 7 18 7 4 24 22 8 29 10 8 16 47 45 14 1 17 59 2 33 13 10 14 19 34 0 9 12 24 17 11 10 18 6 10 11 35 11 23 10 11 16 46 51 16 17 5 22 19 12 33 18 51 8 7 6 25 43 43 3 53 12 3 39 22 16 11 9 7 34 17 9 0 19 4 2 8 23 19 22 4 6 11 10 6 13 9 40 19 36 7 15 15 21 14 18 16 44 24 13 4 38 25 46 25 23 4 29 18 18 0 0 8 17 7 7 30 15 7 2 5 21 34 19 1 14 20 3 20 15 34 6 21 7 10 19 21 7 11 3 28 12 6 15 33 2 5 65 8 3 6 17 24 27 2 13 19 3 2 3 15 9 53 40 26 7 22 10 25 16 28 6 15 2 27 43 13 11 19 52 4 12 61 8 8 6 10 6 15 4 3 27 6 70 11 63 17 2 31 31 6 41 13 15 60 17 9 17 14 14 7 34 14 5 7 11 5 3 10 5 12 50 5 4 38 5 8 7 32 25 10 51 18 6 2 0 31 16 17 0 18 10 6 10 10 10 1 27 17 28 14 1 23 11 14 10 4 11 26 16 13 11 8 6 17 19 21 6 5 16 3 13 16 51 28 10 33 37 4 34 16 38 21 5 5 9 70 29 9 12 51 20 5 42 37 6 11 24 3 44 34 20 8 8 6 11 31 62 22 7 10 13 20 85 12 3 33 16 39 14 30 40 13 17 26 9 13 55 20 37 25 5 16 41 19 59 1 32 7 8 23 3 44 48 40 44 0 27 13 1 5 1 8 63 6 3 43 10 5 35 11 17 12 31 22 41 22 40 42 4 51 38 45 11 47 24 20 46 1 7 18 34 15 4 9 10 35 38 5 28 20 7 8 15 42 17 70 15 34 7 7 45 57 21 23 12 2 25 9 37 49 5 0 19 12 25 59 58 12 10 28 2 16 31 0 0 40 12 31 26 4 14 9 9 17 6 3 20 3 17 14 28 21 23 11 3 8 5 27 6 7 6 22 3 3 2 27 8 9 30 19 16 18 25 7 11 32 27 47 32 2 30 2 48 5 8 22 34 7 16 11 42 7 29 4 19 10 9 4 22 4 9 5 11 5 60 26 5 14 4 16 6 32 16 17 17 50 29 3 20 37 16 35 19 44 2 17 11 7 21 19 7 22 21 7 14 6 4 50 0 23 64 21 22 10 23 49 12 5 57 9 40 7 7 3 16 19 25 4 5 13 11 26 9 17 50 12 6 13 15 8 19 5 7 7 36 15 25 58 10 15 10 27 3 41 16 13 9 22 14 9 28 6 4 4 20 4 4 22 4 37 35 18 26 16 35 17 20 22 12 15 14 40 10 40 10 28 21 15 19 28 7 37 11 13 17 23
40 71 4 6 235 94 97 19 226 24 57 19 68 37 259 43 18 24 3 28 13 141 87 33 2 0 6 26 2 62 36 107 27 18 27 15 67 18 39 244 297 17 21 11 75 45 11 32 10 50 63 12 28 41 23 60 36 111 92 34 83 115 72 41 140 229 87 42 85 70 64 11 69 53 30 49 42 71 9 14 17 144 5 15 13 20 104 2 0 26 189 329 118 264 5 7 180 118 134 27 38 4 169 65 48 7 77 22 150 13 177 109 127 137 29 45 42 29 86 37 20 20 23 28 65 23 54 196 217 25 81 69 31 509 9 53 13 156 24 2 18 18 62 58 100 28 51 26 3 31 6 62 25 50 47 35 36 12 38 37 5 32 91 3 7 30 10 113 69 31 70 12 11 39 24 12 37 19 2 6 46 17 75 113 14 29 253 46 46 27 23 2 71 17 105 131 27 53 74 78 51 1 77 177 62 119 148 24 68 113 226 32 60 63 44 76 52 175 10 25 86 8 76 1 2 2 10 75 107 79 81 239 134 10 13 53 34 12 25 94 18 43 5 20 113 103 11 144 2 11 82 202 55 126 9 242 52 10 50 79 17 182 9 69 85 93 22 31 32 59 11 86 27 16 52 32 95 64 35 5 32 19 12 42 54 4 39 7 42 96 133 48 38 10 19 56 15 25 3 263 15 5 45 7 254 17 246 41 49 310 10 221 26 205 23 20 85 18 31 47 42 33 6 22 34 277 28 54 267 33 61 202 35 84 16 230 17 7 42 11 4 3 7 8 80 137 20 64 507 46 28 24 168 31 121 38 10 21 57 33 61 37 130 136 105 31 7 91 336 95 101 44 94 40 11 1 61 43 62 11 94 12 54 24 21 30 88 187 37 37 72 44 4 30 63 53 99 30 55 120 52 6 53 4 54 45 42 22 24 119 132 224 72 71 43 179 70 87 2 24 94 48 25 156 11 40 116 263 39 47 84 123 16 2 151 20 127 13 92 20 24 121 95 9 147 8 163 2 64 42 15 37 104 18 48 9 3 24 124 34 124 111 53 14 110 20 53 26 41 54 51 4 147 30 178 214 64 272 68 16 23 10 9 60 14 23 185 167 82 49 12 104 230 353 62 24 33 52 19 9 16 38 54 114 64 23 174 9 29 57 23 147 43 88 2 121 99 482 92 46 44 51 103 30 55 30 67 296 20 112 171 134 1 145 76 7 16 220 37 70 79 17 224 26 31 43 85 54 475 165 53 60 5 8 22 102 89 96 31 19 79 1108 125 45 46 62 21 237 11 193 240 10 246 15 26 72 25 411 22 114 73 49 129 36 36 116 749 360 94 335 81 62 86 18 30 175 66 10 62 38 48 8 27 28 38 16 102 47 87 29 463 55 131 136 7 16 45 53 90 36 25 8 35 49 74 54 123 22 110 224 38 31 48 47 53 125 22 32 168 111 137 50 214 31 43 156 295 1 31 9 18 171 135 95 8 225 28 103 90 61 7 74 69 3 56 28 16 524 58 74 46 52 46 168 28 16 9 52 42 118 9 9 57 206 5 33 127 60 31 124 26 73 72 58 98 7 22 150 44 40 38 105 41 51 184 35 143 90 43 9 24 324 30 56 99 16 54 75 34 16 40 30 66 13 17 167 79 332 96 82 139 35 117 75 10 11 30 186 50 39 59 25 20 129 154 19 189 208 44 36 41 4 12 134 18 139 137 39 37 27 20 80 53 3 298 65 106 100 33 10 36 61 24 159 179 90 55 62 17 40 57 27 57 11 37 29 28 9 28 49 32 79 12 61 88 63 243 2 52 41 79 14 5 72 23 33 117 32 283 71 11 86 120 33 25 155 235 110 68 15 66 37 82 18 63 76 71 125 6 56 72 68 7 188 46 6 189 91 45 32 7 33 8 165 30 58 13 7 10 19 67 29 25 102 24 15 26 8 42 1 5 12 11 5 12 14 13 12 426 81 8 16 14 52 88 57 23 867 58 21 41 38 112 57 0 115 21 146 1 56 12 56 25 51 51 26 8 103 244 2 17 44 40 32 53 1 46 16 35 16 77 21 15 8 55 18 42 13 55 190 13 77 6 10 157 9 19 44 21 20 11 33 9 42 139 84 41 85 29 40 96 297 12 123 7 1 16 27 20 22 105 73 83 67 16 45 25 22 72 27 12 46 18 21 139 135 13 3 54 17 75 1 17 33 4 41 14 211 3 12 150 0 0 36 15 16 119 15 83 30 11 22 19 141 356 16 45 98 99 80
56 113 118 58 39 28 58 63 94 69 24 41 49 20 22 36 68 61 66 22 49 28 27 13 51 59 13 16 49 51 37 282 20 44 35 38 41 69 14 35 41 129 45 45 90 97 92 69 46 111 48 81 54 105 115 14 51 24 47 62 42 75 14 25 80 21 24 213 88 61 26 118 1 58 100 70 58 162 29 29 102 44 70 10 49 76 294 38 27 92 126 85 133 43 85 132 56 41 52 34 16 27 14 64 30 44 67 29 83 50 18 30 66 15 68 65 95 35 49 46 39 25 19 52 58 16 60 99 30 38 93 31 16 75 43 88 25 207 44 41 22 44 71 39 64 14 37 31 25 76 2 40 92 88 17 51 47 18 29 23 3 72 53 53 64 22 55 20 28 64 24 34 61 79 24 29 35 52 58 18 44 180 45 33 102 20 101 122 82 26 127 16 70 42 79 40 43 287 151 31 38 85 11 19 40 13 21 24 36 36 95 13 39 35 36 19 95 15 29 13 11 13 99 53 12 9 19 15 23 83 12 22 59 35 19 92 70 3 83 102 40 7 8 44 64 77 17 13 71 16 60 21 10 10 26 14 11 58 47 20 41 17 32 10 29 14 58 41 42 47 15 20 59 20 22 11 40 43 71 23 38 10 62 87 84 70 26 13 84 29 22 30 52 46 6 28 112 12 9 20 21 50 35 58 27 44 55 40 13 42 6 54 197 46 25 13 15 17 107 90 56 11 59 51 56 22 79 24 2 13 36 28 23 14 38 32 48 45 148 35 4 45 5 7 29 121 53 37 121 40 102 21 22 18 41 6 83 17 30 19 29 14 13 48 39 31 25 32 46 79 33 86 17 27 16 19 64 13 12 239 27 27 16 39 46 18 28 14 36 30 7 23 67 32 20 62 13 16 13 10 25 45 41 25 24 43 57 33 8 47 60 69 126 15 31 35 48 227 84 52 35 35 19 7 52 154 31 161 51 21 116 15 60 45 113 85 110 53 50 44 126 28 34 14 59 10 17 29 25 93 55 23 29 166 44 93 21 78 88 26 73 127 23 30 85 34 16 52 70 21 53 50 11 2 22 59 19 62 4 32 67 22 34 51 209 17 10 27 28 14 79 69 129 28 161 131 204 5 96 8 45 33 13 21 32 49 86 51 32 4 68 43 47 88 83 23 31 29 37 72 37 5 41 7 20 66 94 109 10 41 71 162 129 79 23 65 34 132 62 45 121 99 13 27 26 162 40 40 28 68 38 100 10 15 70 42 23 36 29 29 57 29 32 105 79 155 80 8 18 100 22 36 86 24 35 108 78 81 17 24 39 35 26 26 153 33 11 32 186 24 13 55 32 32 10 163 20 95 29 55 267 75 88 133 286 202 146 164 218 186 120 92 248 226 259 234 80 97 172 222 196 27 58 87 209 48 53 46 102 318 81 91 136 78 129 158 51 205 100 140 260 60 140 36 645 83 209 200 30 109 147 81 372 178 95 85 98 51 46 93 120 156 107 105 62 148 170 159 51 30 10 168 108 202 32 52 195 180 349 57 12 65 186 293 78 65 161 195 131 151 138 559 205 271 246 210 48 177 499 314 118 223 179 527 152 561 30 98 9 51 253 158 243 275 677 68 220 33 90 171 94 275 108 177 134 80 182 322 65 571 67 122 107 32 170 25 244 126 472 86 91 47 53 26 180 88 98 105 112 178 56 46 314 103 101 146 187 57 189 113 108 266 47 152 120 44 481 307 409 413 112 96 67 165 122 122 431 73 13 71 67 133 570 201 256 65 69 48 404 21 61 91 130 65 79 38 614 185 78 848 173 118 267 211 57 131 215 55 387 295 60 73 220 45 370 77 46 13 194 59 40 10 91 136 35 130 205 470 46 124 398 358 113 138 311 200 147 86 279 201 253 38 635 87 126 177 132 77 138 83 191 27 80 151 201 128 24 112 84 145 204 44 209 188 177 131 122 71 148 158 225 154 635 224 49 159 378 88 37 202 387 215 27 285 171 393 163 244 177 287 47 201 145 52 394 220 223 33 105 40 55 191 80 77 66 61 92 140 158 91 54 236 259 133 105 181 153 318 946 307 69 269 116 108 499 84 122 57 177 40 79 75 60 42 175 94 198 155 328 29 1278 89 110 110 624 265 115 21 250 45 220 47 9 218 107 117 100 70 30 347 189 244 242 181 54 77 180 205 86 914 55 126 129 165 203 130 40 150 146 220 277 30 70 88 807 88 151 140 145 180 167 125 106 193 116 161 181 193 44 935
71 169 0 183 35 56 103 398 11 21 284 0 443 3 164 168 116 53 302 248 0 20 366 76 0 14 36 654 112 200 48 549 272 2 351 207 622 0 223 103 219 4 222 51 0 187 57 157 80 122 548 286 19 21 344 297 454 70 329 106 366 313 113 389 386 43 1132 340 215 782 991 393 486 0 100 33 424 0 458 0 127 41 126 576 32 263 0 20 137 0 429 297 637 632 209 114 1 15 44 45 270 218 465 810 476 9 215 115 212 784 768 30 616 736 18 25 545 73 215 85 408 396 698 375 216 458 275 385 3 515 192 32 0 212 0 389 33 47 261 129 587 1 0 66 73 465 9 533 425 0 21 129 482 386 1834 395 0 481 5 432 872 272 208 0 353 293 369 68 82 224 50 323 394 10 0 513 167 0 355 239 152 82 21 377 249 363 27 195 515 36 276 144 166 64 180 17 69 704 166 382 7 83 190 193 42 88 108 91 33 1 26 68 35 158 156 189 188 297 1 269 14 20 56 55 191 8 64 102 145 23 308 128 89 1 358 85 261 240 43 30 4 88 73 238 80 184 359 4 1 114 0 12 7 122 105 275 160 1 78 0 0 60 183 202 170 25 85 9 25 137 6 43 17 133 232 155 95 221 292 124 171 47 57 203 0 5 109 26 16 0 62 16 20 54 60 127 100 0 227 161 0 121 194 77 62 136 44 150 246 214 177 121 139 139 232 128 266 56 4 0 222 135 209 79 187 181 202 92 0 24 94 26 78 142 165 101 16 17 98 0 204 0 8 126 136 10 309 97 46 108 215 202 0 170 7 79 27 154 46 0 0 346 45 12 0 107 270 86 173 214 127 177 25 181 193 115 4 67 50 37 216 26 123 31 235 93 0 0 159 319 187 119 119 84 80 11 50 109 0 0 184 399 384 166 276 104 119 218 154 159 7 245 4 114 7 130 120 32 0 100 209 165 223 333 35 255 400 94 256 0 189 249 25 213 176 351 222 3 198 60 224 120 0 4 22 222 145 248 312 52 144 37 40 31 168 0 396 0 230 410 257 43 49 153 243 0 130 223 383 7 247 107 170 255 148 240 18 120 129 201 173 197 185 134 23 6 225 53 242 83 208 463 354 0 502 60 0 0 158 33 107 284 167 33 437 230 0 199 12 351 0 101 420 393 150 353 11 180 206 45 9 100 0 254 159 152 388 247 4 382 509 27 20 536 742 104 18 2 177 857 79 0 0 64 171 270 417 167 17 127 0 154 13 67 209 49 535 32 278 180 358 25 400 20 10 87 294 0 36 323 0 260 860 309 133 358 214 132 424 106 0 94 365 14 21 1 19 158 66 38 178 34 0 0 141 0 101 13 605 2 285 204 369 2 111 9 250 495 141 157 515 26 688 328 143 221 861 276 21 136 407 72 0 15 566 100 190 0 222 956 287 84 940 839 213 234 104 39 157 0 206 775 131 245 436 185 0 46 662 229 76 345 17 236 130 657 62 1340 7 160 281 425 338 436 65 33 48 275 172 172 63 488 173 548 96 352 4 672 281 326 303 86 312 5 164 42 277 446 186 251 55 33 414 57 14 0 331 431 0 28 259 767 217 431 205 472 3551 949 5 217 0 1 202 171 353 67 36 0 132 160 530 178 189 294 7 96 414 150 304 7 269 23 1 0 7 2016 347 24 684 491 0 249 248 76 37 124 52 241 51 26 445 405 264 140 370 864 118 155 338 353 307 13 140 92 127 69 673 38 467 16 45 115 841 194 303 57 47 360 243 144 216 324 286 60 490 207 261 891 1 47 110 85 343 771 351 276 833 154 111 103 385 227 784 2 188 310 431 0 227 139 278 0 122 9 611 0 112 166 1400 19 214 0 1038 360 215 763 318 199 25 277 354 494 239 176 0 366 681 243 306 344 38 0 4 1060 410 8 232 278 467 590 571 674 140 416 49 137 170 44 0 369 0 22 662 33 450 351 102 74 156 197 135 467 97 592 2 577 281 511 16 5 602 390 305 346 430 129 335 0 2 326 310 0 774 783 94 190 277 167 237 45 76 183 695 462 1227 249 362 149 597 651 0 1208 31 828 81 0 231 287 141 204 55 0 166 0 191 0 2966 132 177 0 188 3 2 0 242 307 1184 175 454 423 234 441 442 251 693 667 0 218 271 228 16 747 82 139 0 298 0 274 340 174 4 148 351 238 238 0 213 187 0 0 130 343 13 360 34 145 5 367 193 607 197 453 228 36 106 707 245 190 20 202 550 978 191 405 40 452 180 51 112 219
[truncated: 7,983,324 more chars]
