# Supplementary material for: Simulating multiple faceted variability in single cell RNA sequencing
Source: Nat Commun. 2019 Jun 13;10:2611. doi: 10.1038/s41467-019-10500-w (PMC6565723; doi:10.1038/s41467-019-10500-w)
Supplement: Supplementary file 4 — Source Data [file 41467_2019_10500_MOESM4_ESM.zip › Source_Data_forFigures/Figure3bc/simulated_counts_continuous_Sigma0.40.txt]

cell_1 cell_2 cell_3 cell_4 cell_5 cell_6 cell_7 cell_8 cell_9 cell_10 cell_11 cell_12 cell_13 cell_14 cell_15 cell_16 cell_17 cell_18 cell_19 cell_20 cell_21 cell_22 cell_23 cell_24 cell_25 cell_26 cell_27 cell_28 cell_29 cell_30 cell_31 cell_32 cell_33 cell_34 cell_35 cell_36 cell_37 cell_38 cell_39 cell_40 cell_41 cell_42 cell_43 cell_44 cell_45 cell_46 cell_47 cell_48 cell_49 cell_50 cell_51 cell_52 cell_53 cell_54 cell_55 cell_56 cell_57 cell_58 cell_59 cell_60 cell_61 cell_62 cell_63 cell_64 cell_65 cell_66 cell_67 cell_68 cell_69 cell_70 cell_71 cell_72 cell_73 cell_74 cell_75 cell_76 cell_77 cell_78 cell_79 cell_80 cell_81 cell_82 cell_83 cell_84 cell_85 cell_86 cell_87 cell_88 cell_89 cell_90 cell_91 cell_92 cell_93 cell_94 cell_95 cell_96 cell_97 cell_98 cell_99 cell_100 cell_101 cell_102 cell_103 cell_104 cell_105 cell_106 cell_107 cell_108 cell_109 cell_110 cell_111 cell_112 cell_113 cell_114 cell_115 cell_116 cell_117 cell_118 cell_119 cell_120 cell_121 cell_122 cell_123 cell_124 cell_125 cell_126 cell_127 cell_128 cell_129 cell_130 cell_131 cell_132 cell_133 cell_134 cell_135 cell_136 cell_137 cell_138 cell_139 cell_140 cell_141 cell_142 cell_143 cell_144 cell_145 cell_146 cell_147 cell_148 cell_149 cell_150 cell_151 cell_152 cell_153 cell_154 cell_155 cell_156 cell_157 cell_158 cell_159 cell_160 cell_161 cell_162 cell_163 cell_164 cell_165 cell_166 cell_167 cell_168 cell_169 cell_170 cell_171 cell_172 cell_173 cell_174 cell_175 cell_176 cell_177 cell_178 cell_179 cell_180 cell_181 cell_182 cell_183 cell_184 cell_185 cell_186 cell_187 cell_188 cell_189 cell_190 cell_191 cell_192 cell_193 cell_194 cell_195 cell_196 cell_197 cell_198 cell_199 cell_200 cell_201 cell_202 cell_203 cell_204 cell_205 cell_206 cell_207 cell_208 cell_209 cell_210 cell_211 cell_212 cell_213 cell_214 cell_215 cell_216 cell_217 cell_218 cell_219 cell_220 cell_221 cell_222 cell_223 cell_224 cell_225 cell_226 cell_227 cell_228 cell_229 cell_230 cell_231 cell_232 cell_233 cell_234 cell_235 cell_236 cell_237 cell_238 cell_239 cell_240 cell_241 cell_242 cell_243 cell_244 cell_245 cell_246 cell_247 cell_248 cell_249 cell_250 cell_251 cell_252 cell_253 cell_254 cell_255 cell_256 cell_257 cell_258 cell_259 cell_260 cell_261 cell_262 cell_263 cell_264 cell_265 cell_266 cell_267 cell_268 cell_269 cell_270 cell_271 cell_272 cell_273 cell_274 cell_275 cell_276 cell_277 cell_278 cell_279 cell_280 cell_281 cell_282 cell_283 cell_284 cell_285 cell_286 cell_287 cell_288 cell_289 cell_290 cell_291 cell_292 cell_293 cell_294 cell_295 cell_296 cell_297 cell_298 cell_299 cell_300 cell_301 cell_302 cell_303 cell_304 cell_305 cell_306 cell_307 cell_308 cell_309 cell_310 cell_311 cell_312 cell_313 cell_314 cell_315 cell_316 cell_317 cell_318 cell_319 cell_320 cell_321 cell_322 cell_323 cell_324 cell_325 cell_326 cell_327 cell_328 cell_329 cell_330 cell_331 cell_332 cell_333 cell_334 cell_335 cell_336 cell_337 cell_338 cell_339 cell_340 cell_341 cell_342 cell_343 cell_344 cell_345 cell_346 cell_347 cell_348 cell_349 cell_350 cell_351 cell_352 cell_353 cell_354 cell_355 cell_356 cell_357 cell_358 cell_359 cell_360 cell_361 cell_362 cell_363 cell_364 cell_365 cell_366 cell_367 cell_368 cell_369 cell_370 cell_371 cell_372 cell_373 cell_374 cell_375 cell_376 cell_377 cell_378 cell_379 cell_380 cell_381 cell_382 cell_383 cell_384 cell_385 cell_386 cell_387 cell_388 cell_389 cell_390 cell_391 cell_392 cell_393 cell_394 cell_395 cell_396 cell_397 cell_398 cell_399 cell_400 cell_401 cell_402 cell_403 cell_404 cell_405 cell_406 cell_407 cell_408 cell_409 cell_410 cell_411 cell_412 cell_413 cell_414 cell_415 cell_416 cell_417 cell_418 cell_419 cell_420 cell_421 cell_422 cell_423 cell_424 cell_425 cell_426 cell_427 cell_428 cell_429 cell_430 cell_431 cell_432 cell_433 cell_434 cell_435 cell_436 cell_437 cell_438 cell_439 cell_440 cell_441 cell_442 cell_443 cell_444 cell_445 cell_446 cell_447 cell_448 cell_449 cell_450 cell_451 cell_452 cell_453 cell_454 cell_455 cell_456 cell_457 cell_458 cell_459 cell_460 cell_461 cell_462 cell_463 cell_464 cell_465 cell_466 cell_467 cell_468 cell_469 cell_470 cell_471 cell_472 cell_473 cell_474 cell_475 cell_476 cell_477 cell_478 cell_479 cell_480 cell_481 cell_482 cell_483 cell_484 cell_485 cell_486 cell_487 cell_488 cell_489 cell_490 cell_491 cell_492 cell_493 cell_494 cell_495 cell_496 cell_497 cell_498 cell_499 cell_500 cell_501 cell_502 cell_503 cell_504 cell_505 cell_506 cell_507 cell_508 cell_509 cell_510 cell_511 cell_512 cell_513 cell_514 cell_515 cell_516 cell_517 cell_518 cell_519 cell_520 cell_521 cell_522 cell_523 cell_524 cell_525 cell_526 cell_527 cell_528 cell_529 cell_530 cell_531 cell_532 cell_533 cell_534 cell_535 cell_536 cell_537 cell_538 cell_539 cell_540 cell_541 cell_542 cell_543 cell_544 cell_545 cell_546 cell_547 cell_548 cell_549 cell_550 cell_551 cell_552 cell_553 cell_554 cell_555 cell_556 cell_557 cell_558 cell_559 cell_560 cell_561 cell_562 cell_563 cell_564 cell_565 cell_566 cell_567 cell_568 cell_569 cell_570 cell_571 cell_572 cell_573 cell_574 cell_575 cell_576 cell_577 cell_578 cell_579 cell_580 cell_581 cell_582 cell_583 cell_584 cell_585 cell_586 cell_587 cell_588 cell_589 cell_590 cell_591 cell_592 cell_593 cell_594 cell_595 cell_596 cell_597 cell_598 cell_599 cell_600 cell_601 cell_602 cell_603 cell_604 cell_605 cell_606 cell_607 cell_608 cell_609 cell_610 cell_611 cell_612 cell_613 cell_614 cell_615 cell_616 cell_617 cell_618 cell_619 cell_620 cell_621 cell_622 cell_623 cell_624 cell_625 cell_626 cell_627 cell_628 cell_629 cell_630 cell_631 cell_632 cell_633 cell_634 cell_635 cell_636 cell_637 cell_638 cell_639 cell_640 cell_641 cell_642 cell_643 cell_644 cell_645 cell_646 cell_647 cell_648 cell_649 cell_650 cell_651 cell_652 cell_653 cell_654 cell_655 cell_656 cell_657 cell_658 cell_659 cell_660 cell_661 cell_662 cell_663 cell_664 cell_665 cell_666 cell_667 cell_668 cell_669 cell_670 cell_671 cell_672 cell_673 cell_674 cell_675 cell_676 cell_677 cell_678 cell_679 cell_680 cell_681 cell_682 cell_683 cell_684 cell_685 cell_686 cell_687 cell_688 cell_689 cell_690 cell_691 cell_692 cell_693 cell_694 cell_695 cell_696 cell_697 cell_698 cell_699 cell_700 cell_701 cell_702 cell_703 cell_704 cell_705 cell_706 cell_707 cell_708 cell_709 cell_710 cell_711 cell_712 cell_713 cell_714 cell_715 cell_716 cell_717 cell_718 cell_719 cell_720 cell_721 cell_722 cell_723 cell_724 cell_725 cell_726 cell_727 cell_728 cell_729 cell_730 cell_731 cell_732 cell_733 cell_734 cell_735 cell_736 cell_737 cell_738 cell_739 cell_740 cell_741 cell_742 cell_743 cell_744 cell_745 cell_746 cell_747 cell_748 cell_749 cell_750 cell_751 cell_752 cell_753 cell_754 cell_755 cell_756 cell_757 cell_758 cell_759 cell_760 cell_761 cell_762 cell_763 cell_764 cell_765 cell_766 cell_767 cell_768 cell_769 cell_770 cell_771 cell_772 cell_773 cell_774 cell_775 cell_776 cell_777 cell_778 cell_779 cell_780 cell_781 cell_782 cell_783 cell_784 cell_785 cell_786 cell_787 cell_788 cell_789 cell_790 cell_791 cell_792 cell_793 cell_794 cell_795 cell_796 cell_797 cell_798 cell_799 cell_800 cell_801 cell_802 cell_803 cell_804 cell_805 cell_806 cell_807 cell_808 cell_809 cell_810 cell_811 cell_812 cell_813 cell_814 cell_815 cell_816 cell_817 cell_818 cell_819 cell_820 cell_821 cell_822 cell_823 cell_824 cell_825 cell_826 cell_827 cell_828 cell_829 cell_830 cell_831 cell_832 cell_833 cell_834 cell_835 cell_836 cell_837 cell_838 cell_839 cell_840 cell_841 cell_842 cell_843 cell_844 cell_845 cell_846 cell_847 cell_848 cell_849 cell_850 cell_851 cell_852 cell_853 cell_854 cell_855 cell_856 cell_857 cell_858 cell_859 cell_860 cell_861 cell_862 cell_863 cell_864 cell_865 cell_866 cell_867 cell_868 cell_869 cell_870 cell_871 cell_872 cell_873 cell_874 cell_875 cell_876 cell_877 cell_878 cell_879 cell_880 cell_881 cell_882 cell_883 cell_884 cell_885 cell_886 cell_887 cell_888 cell_889 cell_890 cell_891 cell_892 cell_893 cell_894 cell_895 cell_896 cell_897 cell_898 cell_899 cell_900 cell_901 cell_902 cell_903 cell_904 cell_905 cell_906 cell_907 cell_908 cell_909 cell_910 cell_911 cell_912 cell_913 cell_914 cell_915 cell_916 cell_917 cell_918 cell_919 cell_920 cell_921 cell_922 cell_923 cell_924 cell_925 cell_926 cell_927 cell_928 cell_929 cell_930 cell_931 cell_932 cell_933 cell_934 cell_935 cell_936 cell_937 cell_938 cell_939 cell_940 cell_941 cell_942 cell_943 cell_944 cell_945 cell_946 cell_947 cell_948 cell_949 cell_950 cell_951 cell_952 cell_953 cell_954 cell_955 cell_956 cell_957 cell_958 cell_959 cell_960 cell_961 cell_962 cell_963 cell_964 cell_965 cell_966 cell_967 cell_968 cell_969 cell_970 cell_971 cell_972 cell_973 cell_974 cell_975 cell_976 cell_977 cell_978 cell_979 cell_980 cell_981 cell_982 cell_983 cell_984 cell_985 cell_986 cell_987 cell_988 cell_989 cell_990 cell_991 cell_992 cell_993 cell_994 cell_995 cell_996 cell_997 cell_998 cell_999 cell_1000
30 60 28 31 25 30 27 32 31 72 36 13 47 18 43 33 27 22 42 30 38 27 28 28 17 23 32 27 12 24 17 12 19 33 15 24 40 50 13 16 11 34 29 6 20 25 27 17 28 34 24 44 27 20 21 15 35 13 26 23 41 19 23 19 24 14 19 10 19 29 18 18 13 32 24 25 31 19 28 15 13 24 72 42 23 42 12 30 27 35 16 60 28 57 32 40 33 39 25 31 15 41 41 47 39 26 46 48 43 41 48 32 26 31 42 11 24 52 73 65 48 49 36 60 15 65 59 49 89 97 39 66 59 49 54 70 24 83 30 88 63 70 22 30 33 54 15 54 47 32 52 92 27 83 69 49 103 48 80 46 44 17 63 46 39 54 39 35 76 70 35 25 18 43 59 62 59 45 48 41 18 53 55 51 23 22 35 27 21 33 56 45 60 33 34 52 67 30 55 39 16 39 8 29 31 50 44 58 25 54 43 32 28 40 47 57 78 51 35 20 38 22 81 27 47 24 42 40 63 38 49 45 26 50 57 41 62 25 34 25 30 25 41 34 48 18 59 6 26 59 41 35 43 31 23 19 25 42 28 14 41 30 33 30 37 23 31 18 19 17 37 30 10 26 17 10 23 16 28 27 9 26 11 9 18 11 15 18 16 18 19 15 19 5 19 18 17 11 19 13 12 7 17 12 13 18 11 16 12 19 23 17 22 13 22 6 17 14 12 22 9 13 15 20 6 9 9 13 13 10 19 12 12 14 3 18 10 4 14 13 10 7 13 8 10 17 10 20 25 9 11 18 20 10 13 15 10 21 12 11 13 2 18 13 7 15 32 32 35 31 46 28 46 17 34 24 13 21 32 21 43 22 29 76 48 44 22 57 38 50 12 50 58 22 50 43 79 53 33 23 38 63 68 74 9 68 92 44 49 18 56 53 85 107 97 38 36 49 48 94 59 103 119 53 107 58 73 87 75 52 38 79 94 60 43 72 29 62 78 46 54 100 38 79 79 105 83 27 75 159 82 83 119 171 91 68 74 87 102 110 136 144 129 164 37 156 117 150 108 118 164 97 114 77 172 130 65 126 148 156 106 106 99 191 123 165 76 63 63 65 31 47 154 93 59 63 66 21 55 54 147 67 135 74 58 39 39 63 42 48 44 85 56 61 44 69 74 36 31 51 62 94 18 44 34 29 62 58 29 73 23 90 49 79 55 45 61 96 74 62 51 44 60 55 47 26 46 76 27 34 23 39 35 84 38 59 26 30 94 22 70 53 64 41 87 47 74 49 35 59 27 36 58 76 58 73 74 106 54 54 87 65 58 83 13 41 107 55 56 107 59 85 35 60 55 36 72 48 53 78 60 79 89 62 65 57 58 43 69 43 78 156 34 47 65 79 97 119 50 75 41 91 68 63 129 39 72 120 37 74 101 72 81 25 89 90 94 25 67 96 127 48 15 39 59 65 36 47 44 57 61 25 60 72 78 39 48 66 87 34 22 71 31 59 26 26 51 43 14 18 29 30 17 38 19 25 20 16 19 9 19 28 25 25 32 22 31 36 23 16 22 32 16 6 23 20 13 19 31 30 24 26 33 12 14 18 29 34 21 21 23 27 18 16 29 30 15 29 31 23 19 28 18 23 24 7 44 21 8 26 27 11 47 28 14 20 27 20 28 21 5 15 15 14 29 16 14 15 20 27 17 17 16 15 31 21 18 9 11 32 8 24 23 17 10 12 11 20 13 25 21 25 8 14 12 10 18 7 16 13 21 16 23 26 17 9 12 10 27 11 17 13 22 25 10 28 26 15 19 13 11 36 34 8 3 29 24 15 22 17 21 23 35 15 18 22 16 17 28 13 13 15 31 7 15 22 22 14 25 14 28 15 33 8 35 29 19 27 32 25 28 28 8 15 30 15 24 21 20 30 13 14 11 22 6 16 24 20 16 21 15 32 33 15 19 9 16 11 18 20 28 23 18 26 13 7 21 21 28 12 19 35 34 11 37 7 32 46 28 9 42 26 31 11 26 35 40 19 33 27 29 23 7 38 39 53 37 32 25 5 45 61 47 34 52 40 58 19 25 35 63 31 20 43 44 30 56 33 18 33 13 31 49 45 24 47 23 36 31 48 20 14 70 49 5 40 15 34 10 48 19 47 47 54 46 61 32 55 40 65 36 30 30 32 52 52 29 75 21 18 35 82 42 79 83 39 44 16 38 17 66 49 47 103 46 56 30 49 42 41 48 52 56 10 33 39 14 84 47 58
10 22 39 6 32 53 9 11 15 39 18 30 22 8 17 31 14 10 17 28 25 18 12 7 27 25 42 27 7 26 13 16 16 27 58 16 27 35 29 20 30 21 16 9 26 63 77 33 28 27 43 15 17 54 31 6 22 15 9 48 22 13 14 7 16 5 5 17 6 13 16 11 2 6 46 16 16 2 32 22 7 6 21 5 10 23 8 10 10 27 9 18 6 27 30 5 7 6 7 9 7 12 11 8 12 15 10 9 19 9 10 9 17 5 9 7 5 18 7 14 33 5 8 32 18 10 9 12 21 25 55 32 32 13 42 19 13 26 29 44 64 31 6 9 20 40 14 28 13 19 73 62 11 23 13 47 14 43 67 20 42 35 30 48 25 34 23 18 6 25 17 15 68 64 33 64 70 12 49 31 89 41 28 63 30 60 69 56 21 75 36 116 98 82 65 32 85 65 50 59 90 95 105 78 23 93 51 113 33 35 50 78 67 52 48 62 32 43 148 26 53 72 104 23 45 34 56 18 121 27 31 38 50 18 96 67 37 33 43 35 59 81 70 57 36 3 48 49 50 36 47 99 33 37 30 31 21 15 5 6 51 17 29 30 62 32 12 31 42 7 31 36 58 43 68 44 53 47 38 34 42 32 28 11 34 9 14 9 15 10 29 9 16 14 60 41 31 10 28 10 39 54 25 21 24 24 14 40 34 36 73 29 63 40 46 53 33 12 5 35 44 23 31 38 47 41 11 88 46 35 22 18 53 17 14 40 16 13 17 43 55 8 20 39 18 25 21 26 33 23 10 20 38 8 46 24 14 19 16 13 37 34 52 50 36 33 34 59 35 38 41 46 89 14 46 96 19 16 34 46 47 17 63 62 20 52 29 41 36 32 16 33 18 59 25 49 24 9 23 41 23 69 63 25 16 21 43 76 78 22 34 112 40 28 58 24 24 13 48 42 26 49 26 7 30 41 39 10 27 35 3 21 25 50 16 36 13 37 34 33 21 7 37 25 33 42 41 30 37 46 34 31 38 32 87 57 32 18 50 36 50 62 9 27 25 26 49 120 60 36 68 43 36 27 41 52 41 33 47 37 18 14 36 23 88 57 22 48 6 3 4 28 19 21 14 12 17 1 5 12 18 9 7 18 15 19 2 26 3 19 7 9 12 4 5 8 9 14 14 5 5 11 13 1 15 11 5 20 12 11 10 25 16 24 20 12 7 19 24 9 15 7 6 7 7 6 19 7 2 10 10 17 4 15 12 17 9 2 11 8 14 15 9 12 5 20 15 13 5 11 7 11 17 12 9 3 11 8 8 9 7 4 14 4 8 10 13 8 9 16 4 7 18 7 4 17 6 10 7 18 18 6 7 17 7 8 14 5 20 3 10 9 4 10 11 10 17 9 26 1 9 8 15 9 13 1 4 14 10 9 17 4 14 2 7 11 11 5 0 7 4 2 10 6 9 5 4 8 5 10 7 10 14 6 3 11 5 17 15 5 7 23 12 10 9 8 16 8 17 18 10 21 7 23 8 4 8 11 10 21 9 13 16 19 6 21 16 22 16 12 11 25 11 16 9 1 6 26 7 7 11 18 5 9 9 16 23 2 14 23 11 23 6 11 12 17 9 8 18 6 10 18 22 7 4 11 18 7 11 6 15 3 28 20 7 17 12 8 16 16 13 13 15 10 8 5 15 17 18 29 18 6 25 2 11 5 27 33 11 12 7 7 16 11 18 21 11 20 10 14 31 16 10 20 6 6 11 20 27 18 29 23 19 27 17 6 23 19 22 15 24 22 4 16 14 18 2 7 10 13 4 10 19 22 9 6 8 6 10 1 10 8 17 6 5 7 11 6 12 11 15 3 10 5 8 6 17 8 7 18 5 12 9 1 17 4 13 6 4 11 6 12 11 9 1 16 12 7 12 3 5 8 9 3 3 4 10 0 10 4 4 10 6 9 9 17 5 7 12 1 15 7 3 8 12 14 10 2 17 17 5 4 13 13 18 4 13 18 3 1 12 6 13 7 22 7 41 23 17 24 25 5 27 22 16 19 18 12 15 15 12 25 23 19 20 12 19 2 19 15 23 3 2 9 11 19 14 3 11 17 14 8 10 15 7 11 12 11 1 9 14 9 3 22 6 8 13 7 11 16 11 10 15 22 6 12 12 26 7 12 13 1 3 12 5 13 11 15 9 5 1 21 13 6 20 11 13 5 18 7 10 3 4 7 10 15 13 16 7 6 7 10 7 10 1 11 6 14 10 1
11 7 9 19 6 10 11 13 8 9 5 3 1 24 20 16 17 2 5 4 11 6 1 7 2 11 8 3 9 0 6 1 2 24 0 1 7 4 4 4 0 8 15 11 3 6 15 17 4 1 8 8 8 8 10 3 3 2 8 7 8 11 10 4 22 1 4 11 1 7 1 3 13 16 7 7 3 4 9 14 0 1 1 15 7 4 4 0 7 6 2 11 3 3 1 0 2 2 1 10 3 3 6 8 1 10 9 7 6 1 9 4 9 1 8 10 5 17 8 1 7 3 15 6 0 6 0 8 8 4 0 8 19 2 8 22 10 0 5 7 6 1 10 9 19 0 6 0 7 3 2 1 3 9 3 1 6 5 4 5 2 2 2 11 6 8 10 18 7 3 3 6 1 14 1 9 11 4 0 2 5 19 8 3 11 1 9 1 2 10 1 13 1 5 6 7 1 7 2 1 9 7 14 4 4 4 0 8 5 9 4 9 11 6 3 9 8 0 5 19 1 1 1 6 2 2 4 3 7 8 0 1 1 0 6 4 8 15 3 10 2 5 10 1 7 3 7 2 2 4 4 2 2 1 7 1 13 1 11 5 3 2 9 15 11 11 9 5 0 4 2 2 3 5 3 13 1 1 10 6 6 5 20 6 0 0 7 6 3 0 1 6 1 1 2 4 4 7 15 2 8 0 6 3 2 0 7 0 8 4 2 8 2 6 2 1 4 0 9 6 5 11 5 12 4 10 5 0 0 14 1 3 2 3 9 7 3 5 0 2 6 6 8 6 1 5 9 4 9 7 7 9 20 1 3 12 4 22 9 6 4 4 8 12 2 1 6 8 27 8 0 6 5 6 3 4 7 16 17 1 0 7 0 6 7 3 11 13 6 0 0 9 14 4 5 3 7 8 14 7 0 4 17 14 0 5 8 9 3 5 0 4 9 1 10 7 1 0 1 2 10 0 15 9 0 0 4 7 5 12 0 1 4 1 1 8 5 8 5 1 3 7 0 11 6 1 13 0 6 0 12 3 19 1 1 2 2 0 11 7 8 1 1 14 1 9 3 2 11 6 1 2 7 7 2 2 7 14 4 2 3 0 1 2 4 1 3 5 10 2 6 3 4 15 3 5 4 2 10 5 5 5 0 6 5 5 16 14 16 7 1 4 5 3 7 4 2 9 5 7 10 5 2 8 2 8 17 4 8 3 4 6 11 10 5 5 2 2 4 5 1 3 4 18 0 6 10 1 2 8 4 1 0 6 11 5 4 3 0 5 1 1 11 5 13 9 3 1 2 7 4 3 3 10 3 1 16 1 8 0 1 7 1 3 4 2 2 1 1 13 11 7 2 9 2 10 4 6 15 11 2 1 4 10 6 9 1 5 1 5 5 1 3 5 3 7 11 2 4 10 1 5 3 4 6 3 6 1 2 12 1 11 5 1 9 1 6 0 0 5 9 8 5 1 0 3 2 2 14 2 8 4 17 3 1 12 8 0 0 4 3 2 1 3 7 7 5 8 0 6 10 7 1 1 10 3 6 1 9 4 14 2 1 0 7 1 8 1 7 2 13 1 9 4 3 8 18 2 4 2 7 0 2 2 4 14 3 0 3 0 3 4 14 3 6 9 3 8 5 10 14 4 11 5 0 9 2 2 8 0 7 4 2 4 9 4 2 3 9 4 3 6 14 0 10 3 3 5 3 0 3 6 21 7 1 8 1 5 7 17 13 7 0 8 9 8 5 6 4 0 4 14 8 7 1 10 4 18 5 0 13 8 1 18 11 2 6 7 10 6 8 10 3 15 0 20 6 7 3 0 11 0 10 7 3 20 30 13 5 17 13 20 4 10 5 2 10 17 8 8 2 10 6 4 5 24 10 4 1 7 4 11 13 8 0 9 17 9 7 4 16 5 7 2 6 4 26 2 5 2 0 14 1 10 13 11 13 6 3 3 4 1 13 19 3 8 5 1 3 8 5 6 25 3 1 1 4 6 0 5 6 11 16 9 19 8 2 1 10 1 7 10 0 9 0 0 14 1 13 2 1 15 10 13 6 10 7 0 10 6 4 0 4 3 5 8 0 10 6 11 6 3 6 6 10 8 12 13 6 5 4 2 4 6 2 12 2 7 1 0 0 8 1 8 7 1 4 1 5 13 4 9 1 5 6 10 0 0 7 7 2 2 10 4 7 4 11 2 2 1 3 4 7 9 5 6 10 6 6 12 8 8 2 10 2 3 8 8 12 4 4 6 2 1 0 2 7 11 9 7
0 0 36 57 104 124 13 12 8 0 6 1 0 0 18 2 0 20 5 0 60 0 8 0 0 0 0 3 0 1 0 16 0 40 26 0 40 3 49 0 0 91 0 0 0 0 0 0 1 0 0 0 3 0 0 0 23 2 0 0 12 134 4 11 0 4 0 118 141 0 0 0 0 0 0 0 0 0 0 0 0 52 0 0 0 19 0 221 0 2 264 0 68 0 0 108 1 9 0 0 0 0 0 0 0 0 7 0 0 119 0 2 119 163 0 11 0 0 0 26 0 5 0 13 0 0 0 0 0 0 0 12 26 127 3 0 8 0 111 117 0 0 50 36 117 7 118 43 0 0 55 0 0 45 7 1 11 0 0 1 12 0 0 0 0 18 5 153 285 0 246 0 181 232 37 0 8 0 85 0 533 0 0 5 276 350 0 549 33 0 0 66 42 0 102 347 0 1 0 0 0 319 0 0 2 3 17 60 0 416 1 0 0 7 0 0 0 0 0 136 0 0 1 0 0 0 270 266 13 86 0 0 4 0 0 0 1 86 28 0 0 0 0 0 0 201 15 0 0 77 0 0 0 0 33 1 0 8 3 0 0 0 0 0 67 0 48 1 0 0 0 0 3 13 3 286 0 9 0 360 3 0 0 0 1 1 0 34 179 0 14 153 3 367 0 0 54 280 0 62 19 0 0 0 0 0 135 2 3 0 0 23 0 0 0 5 3 0 211 0 1 2 0 0 1019 869 0 0 927 0 6 57 1021 0 3 1 929 13 0 300 0 502 0 52 0 1275 1202 0 0 56 3 1208 415 0 0 2 0 0 703 0 3723 0 1072 0 39 2959 4 0 0 2 5 0 31 3 0 321 255 211 0 0 0 77 1 0 7 3 260 0 0 38 0 0 0 0 126 5 0 0 0 287 0 12 0 0 2 26 1 0 100 0 0 60 0 19 10 0 5 0 4 0 0 447 0 125 27 0 392 36 72 272 0 424 0 0 122 122 0 4 21 0 26 460 0 636 666 0 569 0 24 0 0 234 67 336 0 13 803 1003 0 789 0 0 0 1 1 0 351 0 28 0 0 0 1527 670 1518 2466 0 0 0 84 0 0 0 0 721 0 41 1 0 81 0 0 7 8 4 229 4 0 139 11 0 66 137 0 80 80 0 0 0 0 0 30 44 0 0 35 0 0 32 0 50 0 40 1 0 0 0 19 0 62 70 0 51 0 6 94 0 0 4 1 0 0 0 0 30 58 118 4 0 0 0 0 1 19 8 33 24 76 36 2 0 0 0 15 0 0 3 9 104 17 0 0 1 5 0 10 0 0 0 1 1 5 5 35 0 80 143 1 0 0 0 0 0 0 0 0 0 0 0 0 0 1 21 103 0 17 0 1 0 0 2 0 0 58 0 0 35 17 0 0 0 0 0 2 26 0 0 0 2 55 1 127 45 0 0 99 0 0 50 2 0 0 1 0 0 1 27 0 0 12 0 0 7 22 60 0 0 0 0 0 0 54 0 3 0 73 227 203 9 12 0 91 151 0 147 0 22 100 0 0 25 0 0 327 2 0 0 25 34 183 0 0 371 1 32 0 30 38 2 3 35 0 58 4 0 101 122 0 97 190 0 0 174 192 25 0 263 66 0 278 1 0 35 0 1 211 0 0 0 5 141 7 546 77 0 0 245 0 0 0 0 18 3 0 281 54 89 0 1 46 0 197 0 1 0 0 29 22 373 142 273 163 5 10 2 0 0 229 0 9 8 76 0 372 308 0 298 1 0 0 503 0 0 0 1 0 18 0 0 174 0 0 28 268 0 0 84 0 0 212 220 0 136 334 0 314 0 1 5 0 0 156 0 0 0 0 0 0 63 1 0 338 25 225 0 0 0 0 0 0 0 6 0 35 1 0 3 0 185 214 17 0 0 2 0 0 82 144 2 0 0 0 1 76 162 0 177 0 4 0 1 1 0 5 0 0 98 0 2 198 30 0 83 1 0 0 0 34 0 0 0 0 165 0 39 0 26 39 0 68 0 286 234 0 0 14 0 2 0 0 0 2 0 120 98 0 0 0 177 27 0 0 0 1 0 0 0 3 0 0 0 236 0 0 1 0 194 0 0 1 28 0 0 0 158 0 180 18 15 0 0 0 0 0 0 6 0 1 0 0 45 85 0 191 0 0 190 0 0 23 0 14 0 1 110 114 0 18 101 0 41 3 216 216 0 0 164 126 0 164 34 1 7 2 0 0 16 0 0 0 0 128 183 0 1 0 30 2 4 0
47 25 44 33 26 32 19 23 39 19 42 82 46 52 49 25 102 72 22 17 20 25 27 62 37 32 44 39 57 22 35 11 13 35 79 35 6 2 23 21 42 1 51 25 17 32 28 60 26 66 40 18 41 10 53 32 6 34 24 21 28 18 21 45 87 53 110 101 52 30 22 41 24 30 34 22 42 26 76 24 49 44 8 4 24 47 53 89 28 40 37 13 23 25 42 17 29 9 46 74 12 51 24 78 10 38 63 75 45 42 56 23 22 26 27 50 30 39 76 73 42 56 16 68 11 41 28 33 24 23 39 31 14 32 21 60 38 23 37 54 36 30 67 32 62 40 39 39 22 42 7 28 14 6 10 26 27 13 22 23 42 22 5 37 28 14 18 28 15 40 29 20 21 52 12 15 20 16 24 20 30 36 33 11 42 45 13 35 38 21 10 35 4 10 49 27 4 25 11 9 44 29 28 34 56 27 54 80 23 31 32 51 42 25 10 36 38 15 25 76 26 57 22 38 16 14 15 43 40 63 9 32 21 11 22 29 23 18 46 10 24 18 15 38 25 24 12 41 9 11 6 5 8 13 22 34 29 35 15 48 57 16 31 15 64 18 8 21 29 40 72 39 3 10 17 48 59 11 50 42 33 10 51 6 27 50 33 16 24 40 51 87 16 17 52 49 15 61 57 59 35 60 18 48 39 15 41 38 37 7 75 85 18 46 82 83 43 30 54 17 84 20 76 50 42 49 78 57 79 99 42 89 67 10 81 73 57 18 88 135 47 59 32 82 75 24 103 27 67 50 61 97 107 49 103 93 82 63 21 60 75 167 33 87 86 77 26 26 39 34 41 25 34 29 39 53 20 70 24 25 45 67 65 30 33 54 89 79 26 32 30 24 23 26 24 1 29 48 35 50 18 10 43 35 4 20 12 43 14 21 53 53 19 42 30 8 24 10 44 5 14 31 16 31 26 20 23 21 28 22 25 20 28 12 34 20 32 15 11 19 32 6 12 18 11 23 21 23 15 31 18 7 14 16 35 11 24 19 12 27 8 18 26 17 30 17 32 11 25 23 26 1 26 11 9 25 24 12 17 14 5 19 26 22 32 33 30 19 34 22 18 27 20 17 11 6 25 65 34 37 16 42 19 38 23 17 28 58 40 8 17 6 21 39 3 37 30 26 32 23 61 25 37 61 33 16 51 52 22 42 49 40 9 19 15 61 28 34 10 36 33 7 49 37 20 35 13 42 32 63 39 77 22 15 15 37 19 59 37 26 45 34 58 12 16 50 8 40 15 42 24 30 18 28 4 4 27 7 29 7 7 27 3 4 16 46 26 17 16 38 30 23 32 35 22 34 7 31 10 14 6 19 34 20 22 19 31 34 2 19 25 36 22 31 12 9 25 4 3 24 22 13 32 11 22 17 15 20 17 17 19 1 22 43 27 15 25 33 34 23 42 24 34 35 7 41 72 28 59 55 12 69 68 38 62 42 57 21 69 6 54 37 62 56 11 29 47 21 27 67 33 47 12 18 22 22 93 83 23 39 8 29 21 16 30 13 70 35 83 98 27 64 45 18 56 82 75 122 19 30 112 78 44 55 103 65 31 59 71 48 51 55 44 30 30 47 34 34 47 65 101 17 57 12 43 38 75 46 63 99 34 69 89 55 54 5 37 41 15 12 67 43 32 6 10 25 16 81 34 80 60 51 75 23 52 38 87 15 61 95 59 76 51 86 66 130 71 28 80 52 56 56 100 63 115 106 102 108 25 52 50 50 33 68 73 29 124 93 22 30 143 90 80 92 78 60 11 46 69 123 154 25 214 119 101 111 123 206 100 83 126 157 141 95 31 75 59 154 135 143 179 55 37 68 126 123 65 108 37 98 76 217 177 104 64 70 161 76 82 39 31 52 202 126 106 75 79 57 40 104 28 65 72 41 82 72 125 70 56 123 145 65 65 57 112 31 71 46 92 29 79 43 90 26 48 87 103 38 55 105 29 10 50 70 21 20 101 46 90 28 54 61 23 6 80 49 41 43 19 18 68 29 33 48 18 9 12 22 10 11 36 24 25 22 28 40 36 38 24 42 7 29 62 40 50 38 42 38 79 39 81 29 57 27 44 68 65 31 18 19 50 36 54 52 15 90 10 36 34 41 14 19 23 27 19 86 20 21 39 25 20 40 40 7 43 18 46 29 40 40 35 65 98 24 66 54 57 43 27 90 58 99 46 36 24 68 28 60 74 74 75 45 19 61 26 23 22 49 19 16
11 21 23 11 82 16 44 14 45 15 31 1 10 23 13 43 10 42 23 1 0 1 12 48 29 31 14 68 11 32 5 36 11 82 46 15 146 58 0 7 2 15 33 127 27 5 41 49 11 20 21 1 38 38 33 30 1 66 16 12 2 22 20 89 25 1 24 41 59 28 33 60 74 17 61 43 16 42 18 11 53 12 88 5 6 18 38 79 84 9 143 11 101 4 4 2 17 36 9 79 55 6 65 8 28 7 30 58 90 10 9 3 40 29 58 4 10 13 14 16 48 3 11 3 15 21 26 9 7 32 8 3 27 70 52 4 4 58 29 52 4 130 0 100 41 26 8 19 12 26 5 54 71 30 89 18 10 15 23 43 3 16 261 17 8 115 135 99 328 7 54 108 122 0 43 16 7 117 9 61 73 8 18 89 69 62 11 150 122 42 46 4 32 44 9 165 33 4 96 59 97 1 26 59 20 179 107 78 79 12 3 7 19 62 260 4 70 15 212 73 59 0 48 50 223 76 212 123 92 42 20 120 92 159 12 10 118 24 26 97 206 165 92 45 16 5 29 71 13 43 19 68 147 30 26 13 42 45 78 12 77 268 10 141 1 152 157 277 97 5 6 24 9 26 52 3 24 44 294 28 105 126 44 89 291 55 7 24 39 205 142 77 36 21 94 156 77 105 20 11 171 509 76 3 125 454 108 84 200 315 152 121 12 175 14 123 163 1 413 415 94 78 110 108 180 258 358 4 136 75 572 772 651 48 162 62 83 97 511 177 471 177 74 123 5 263 179 148 114 92 31 189 26 37 63 47 532 109 428 78 79 112 710 59 156 93 159 25 13 16 68 0 91 8 56 16 178 3 111 7 96 13 0 35 73 59 40 18 74 128 0 56 86 84 34 63 77 92 74 81 46 28 20 3 134 26 57 22 72 34 39 2 3 41 37 1 166 128 24 23 17 62 35 266 40 37 32 26 44 34 32 201 14 33 222 0 130 14 45 52 7 39 18 25 22 61 3 99 11 96 49 16 2 57 47 141 188 23 2 17 52 61 4 70 56 71 106 6 21 159 116 24 23 14 67 52 142 66 18 135 19 190 136 77 8 42 53 1 30 8 79 83 11 21 39 4 28 4 27 54 10 12 0 51 5 6 0 3 13 82 2 33 52 14 29 36 31 0 34 47 59 9 0 33 4 60 23 38 24 12 0 13 49 62 17 4 0 6 67 68 26 0 24 85 2 38 52 28 0 3 7 14 26 7 17 9 42 19 61 0 40 7 0 4 31 104 3 23 34 86 10 53 5 17 3 11 22 14 0 69 6 10 3 30 27 9 15 3 31 0 16 29 0 19 0 18 57 14 6 0 7 6 7 19 3 4 19 0 1 2 4 10 3 17 9 13 32 22 19 0 2 28 65 23 21 0 6 23 22 0 29 13 54 5 12 3 6 15 0 23 30 1 0 9 6 4 9 16 3 9 0 5 23 26 10 58 0 0 4 6 22 46 0 3 20 7 0 17 9 1 91 9 34 56 20 25 56 18 1 60 24 35 55 64 77 22 52 15 1 32 10 61 75 7 40 12 11 7 215 24 33 50 6 25 6 47 25 108 10 0 61 1 3 34 11 3 11 0 47 22 49 14 55 11 17 69 15 24 1 23 79 25 4 9 5 24 1 15 18 20 13 3 38 16 40 1 17 2 14 7 0 6 21 19 23 36 33 3 5 12 0 6 28 0 0 1 11 11 12 2 14 21 28 0 18 0 1 4 30 1 19 8 33 2 6 41 16 13 27 0 8 24 7 12 6 3 11 0 15 19 0 8 2 6 1 3 5 1 5 1 19 12 15 12 6 26 24 16 19 9 13 3 41 2 13 5 1 33 47 10 26 41 15 21 13 30 5 65 1 20 32 2 9 61 7 30 9 5 8 5 0 2 48 6 17 8 4 41 9 9 31 3 24 14 6 2 5 7 8 23 4 20 1 8 17 1 0 22 4 19 1 0 6 0 0 5 12 1 10 5 26 35 11 5 18 8 5 29 11 11 12 10 13 4 2 21 2 12 12 9 1 19 2 8 0 4 20 0 7 14 19 1 19 11 3 0 5 1 4 2 7 7 0 28 12 12 5 6 13 15 37 0 21 6 0 9 3 2 10 22 18 3 21 0 1 10 6 17 17 1 38 16 15 27 6 5 0 14 11 28 3 6 0 13 6 12 7 1 18 2 21 7 3 13 1 0 11 1 15 13 5 24 1 20 9 19 16 2 30 6
30 53 31 60 17 34 54 1 71 9 12 7 105 34 47 18 37 56 16 95 6 44 27 0 33 45 24 48 16 1 61 9 33 9 9 90 42 18 26 5 0 52 77 12 62 59 0 10 72 8 62 7 15 33 28 51 0 50 49 4 29 14 17 65 3 0 79 8 0 5 24 23 6 7 54 23 40 15 43 27 3 1 9 20 6 17 28 38 17 18 8 12 0 1 14 38 18 9 1 60 28 7 2 13 5 9 9 2 7 33 60 3 6 6 12 83 46 23 101 36 41 14 6 31 38 62 9 3 0 42 7 2 41 16 22 56 0 17 53 10 30 2 1 35 18 40 30 4 35 1 30 26 14 46 0 1 5 1 17 18 0 7 7 3 0 9 26 5 22 12 0 52 16 1 8 5 10 0 0 72 29 0 47 0 68 9 56 78 1 92 55 2 58 6 70 5 3 13 45 55 3 1 5 14 20 24 7 33 49 16 40 27 5 45 7 51 14 4 5 3 10 11 9 5 11 1 10 4 4 45 31 18 7 45 100 3 0 4 11 10 32 0 59 2 60 2 0 19 0 14 36 62 52 50 13 1 16 6 20 2 31 37 9 0 96 44 13 52 2 63 17 85 0 8 14 70 51 60 18 30 3 42 3 20 15 0 33 0 56 1 42 1 29 16 64 112 3 19 63 1 2 68 67 0 100 40 5 3 97 49 0 44 15 122 28 12 68 83 87 17 78 29 0 20 11 12 7 19 11 3 105 94 2 33 2 20 153 42 26 47 9 17 6 31 29 42 21 118 40 8 12 0 37 94 67 18 105 80 49 65 34 2 3 75 14 3 85 20 0 6 15 31 10 0 57 44 15 5 55 13 50 26 14 3 35 0 37 49 17 1 39 69 13 27 38 34 10 26 0 45 53 48 58 4 12 32 25 0 15 52 4 4 10 33 5 7 44 9 8 32 34 6 0 15 6 60 0 7 42 3 4 11 7 6 1 62 35 46 9 33 11 8 4 13 9 6 16 26 3 35 29 1 5 0 19 21 17 13 0 15 10 39 15 1 23 7 0 11 18 5 2 12 55 0 9 0 0 2 12 9 16 42 8 9 13 4 5 2 9 5 5 78 2 5 40 3 27 61 23 9 45 48 39 16 2 1 8 12 0 80 9 17 15 96 95 9 87 61 21 31 15 96 0 17 40 33 19 7 12 11 0 5 0 23 35 1 43 99 0 38 1 31 11 41 47 31 25 0 6 40 18 65 98 0 3 2 1 2 66 9 22 9 14 3 47 12 0 13 2 1 37 41 1 3 1 27 45 14 14 46 8 22 14 36 39 0 0 1 67 1 8 21 2 53 47 31 93 2 103 18 32 76 58 2 44 4 12 24 1 25 60 9 34 7 111 142 80 32 62 126 93 74 7 4 25 16 56 14 32 5 54 30 2 59 48 136 51 7 107 101 53 54 5 26 50 25 38 88 34 25 74 39 1 73 12 20 136 188 87 73 50 1 149 9 18 46 20 17 28 32 59 31 13 12 8 17 49 110 2 71 39 17 91 2 35 20 11 56 4 9 134 8 12 6 14 30 12 28 98 46 35 157 44 8 37 2 65 12 14 4 19 48 62 0 74 20 45 71 6 2 90 3 2 34 6 11 72 96 25 14 39 40 17 9 0 2 2 53 15 8 12 1 63 53 66 48 21 30 0 9 48 0 6 5 50 20 18 75 2 71 65 0 19 42 14 3 28 5 0 4 7 14 5 0 1 74 57 24 11 6 3 3 12 66 36 66 6 8 4 6 48 5 69 2 14 6 43 0 14 14 14 9 88 30 105 9 0 40 0 1 13 0 0 4 92 150 91 25 28 0 19 11 11 1 72 24 17 0 11 93 42 60 68 12 37 22 11 44 16 26 2 32 0 0 68 2 1 0 14 10 39 7 0 47 9 6 28 5 11 21 12 0 2 55 13 47 5 6 24 15 20 11 1 2 7 33 43 9 21 41 34 8 8 24 0 11 15 5 96 0 31 1 11 53 15 20 46 39 55 16 5 40 20 1 13 5 9 41 54 4 5 8 21 13 1 10 5 3 1 13 7 2 1 2 9 16 12 32 8 7 5 3 45 16 10 16 0 37 20 35 12 2 22 12 19 29 0 0 25 29 0 16 4 18 36 23 18 19 0 1 12 0 6 10 0 12 14 10 6 6 2 0 13 0 33 1 4 13 35 41 3 34 2 7 6 0 4 18 7 26 9 12 0 5 3 0 7 18 4 0
51 149 44 39 105 13 19 16 28 63 8 14 14 42 17 85 14 78 52 30 59 66 58 39 6 56 124 27 40 38 23 27 74 58 30 59 51 100 2 38 31 48 57 20 71 100 65 30 17 28 51 41 52 43 57 18 38 24 94 45 31 105 40 21 108 17 26 13 71 58 24 92 49 61 88 27 102 78 106 119 8 164 45 85 129 17 55 59 76 118 34 153 82 124 88 46 43 34 68 28 40 174 98 96 104 188 137 45 47 51 32 59 183 154 43 41 45 116 40 73 68 56 37 69 3 119 85 136 20 53 56 229 57 71 106 130 65 35 17 126 158 138 180 141 204 114 50 102 51 64 229 42 78 86 131 80 77 44 124 45 122 151 65 14 101 89 103 56 15 91 62 252 110 165 120 104 78 29 204 69 18 3 53 33 32 68 3 175 82 133 7 49 20 43 22 75 100 27 94 17 19 61 19 62 4 98 36 105 59 66 67 69 72 21 59 62 18 26 141 39 16 40 55 23 10 67 86 34 132 71 111 99 119 21 15 127 37 46 119 96 102 152 111 75 11 26 95 53 41 49 41 38 47 101 50 89 13 210 21 65 167 13 188 168 19 33 59 93 113 59 64 32 20 124 65 24 51 94 59 111 141 42 135 16 127 107 15 49 100 40 124 62 11 15 63 34 183 18 88 114 125 7 123 16 6 30 117 163 66 27 125 110 73 20 29 29 126 29 59 75 50 31 53 10 48 106 131 95 34 50 15 24 129 67 8 32 21 42 60 54 134 10 26 125 39 99 53 52 52 73 72 65 22 32 53 4 31 29 24 44 74 34 6 72 143 76 7 154 109 66 88 31 55 104 55 66 21 124 20 27 16 93 25 41 28 127 95 50 105 71 48 49 51 71 40 42 43 52 93 15 31 52 31 53 83 21 176 77 46 11 102 63 99 13 172 35 42 35 86 30 29 175 91 65 138 87 48 55 201 141 15 37 121 115 180 58 32 67 170 43 46 71 184 145 65 77 162 229 37 36 205 140 231 87 168 286 53 86 138 133 192 162 25 82 238 137 411 218 45 195 131 73 65 141 105 97 133 244 150 108 155 21 50 267 165 302 12 143 76 27 14 48 96 54 16 169 73 23 163 171 302 42 61 144 150 102 105 49 57 17 148 64 72 57 167 228 93 129 93 23 94 49 24 54 24 44 87 77 67 182 111 97 92 75 140 97 57 54 250 8 90 54 184 136 148 41 148 153 158 130 43 88 132 237 69 116 109 49 72 177 90 131 207 193 19 257 173 174 185 151 9 14 255 102 149 110 170 219 104 72 287 120 480 191 266 137 414 191 204 243 29 112 74 200 54 324 192 128 71 179 161 86 161 242 133 134 217 89 11 66 70 75 59 242 281 156 121 203 194 40 176 254 49 119 131 60 107 335 231 137 164 266 205 80 54 227 323 101 47 228 53 47 152 37 171 118 55 37 104 163 29 127 55 66 168 76 104 65 78 189 34 241 139 253 64 41 100 132 97 12 2 129 44 148 123 35 79 56 35 16 98 141 24 65 39 161 104 42 75 64 13 34 67 27 41 27 20 20 35 55 91 26 44 26 64 56 15 37 49 81 66 89 77 58 62 44 64 119 68 75 116 55 165 22 28 34 62 3 19 159 118 60 170 49 121 16 80 70 45 122 99 96 5 50 58 36 36 18 113 69 43 77 47 70 53 112 115 32 54 25 69 23 46 34 31 56 9 93 42 1 7 27 12 49 0 27 12 18 92 8 80 22 31 14 14 38 58 15 38 97 46 12 56 86 24 1 22 70 50 24 4 4 53 12 20 10 4 50 16 60 56 52 60 47 10 33 49 11 38 11 54 4 17 5 60 26 10 61 79 25 57 22 30 50 50 15 30 82 25 40 75 18 75 22 37 98 32 101 82 126 31 80 115 40 55 16 12 34 46 22 86 125 75 75 190 61 23 32 98 85 37 101 36 106 71 13 55 85 92 85 75 91 125 7 20 138 113 161 103 60 151 94 132 78 217 148 254 80 78 127 112 206 55 381 264 34 128 81 63 142 156 455 66 217 329 35 177 190 169 45 114 69 113 206 39 79 391 3 177 335 191 108 230 41 112 116 110 235 136 16 132 23 251 62 25 38 136 103 177 219 229 9 199 383 97 44 68 191 135 95 65 266 123 170 150 481 41 154 51 65 104 83 130 103 85 101 186 126 112 66 259 51 181 68 44 78 95 59 41 56 265 256 93 65 186 23 73 61 266 225
2468 1101 1739 2983 2035 1041 1640 951 1992 796 1638 947 1135 1451 1072 2128 2103 1077 1612 628 1058 1458 1556 2452 1755 1385 1007 2022 857 1792 1971 1552 1188 1071 1508 2887 1349 1181 1714 1708 1362 988 1805 1173 1108 1442 1291 2088 1701 673 1688 926 942 1385 1759 1864 536 1484 1332 963 793 2071 1852 2260 1687 1541 1049 2279 1713 1373 1707 2341 1770 1342 1223 2101 1287 2259 1112 1163 1627 1033 657 1466 872 984 2177 1316 926 1645 1492 1376 1851 1106 769 1636 1449 1075 1358 1208 1496 1174 766 1567 1158 1578 857 995 1556 1109 1254 1533 3000 1471 1367 2347 1948 1464 1121 1328 1134 1244 1600 1727 2831 1153 1385 1272 1342 1128 2830 1566 2464 1702 1323 2059 2298 1184 2549 1102 1004 1674 1577 2402 1852 1795 1691 1546 1805 2032 1413 590 1576 1183 1041 1469 788 824 953 1325 1317 1012 933 750 1443 1519 1904 840 1392 871 1024 1360 1773 1541 1420 911 970 1479 1294 1374 1041 542 847 509 721 1238 846 522 1069 663 695 1087 698 1276 1341 672 796 978 1241 1469 1165 1294 1754 986 592 727 754 1130 948 897 934 507 769 860 1237 810 437 1036 893 1381 1438 794 891 461 1206 798 651 620 399 824 501 817 1214 861 731 820 507 678 842 1132 1623 1274 461 987 689 695 580 1086 846 670 783 826 1010 1138 1210 1114 897 568 662 865 442 1280 621 617 492 937 713 769 1270 1218 751 896 534 1470 549 1274 749 716 604 712 1289 757 495 1774 1553 1269 561 453 449 385 589 933 486 566 957 839 426 992 668 648 412 1140 958 430 402 662 381 385 721 461 634 473 423 367 288 536 545 335 484 397 318 322 345 281 354 367 611 430 880 469 374 760 481 330 398 462 312 270 907 308 376 414 684 692 469 889 368 354 296 524 408 577 374 310 335 400 461 333 355 293 234 503 394 283 267 332 488 888 1289 1088 1156 547 618 1328 676 798 872 970 831 1233 1182 850 1144 848 1045 1007 1080 1023 1483 933 379 955 900 1567 1171 792 861 1019 1127 1657 777 577 1341 356 1568 824 998 1039 1530 993 1344 1011 1031 816 551 943 1547 1342 892 428 806 702 873 1132 716 872 1275 736 601 1057 1053 879 574 1001 1224 768 1250 657 1348 747 1121 1269 1406 972 1131 974 506 814 1058 744 536 955 837 454 864 1230 1868 1064 421 590 978 1067 1339 961 650 1230 975 1090 544 987 1219 1041 511 1659 718 586 1414 945 911 760 1061 872 1651 1045 939 482 2060 983 2233 562 3311 1130 434 1046 3294 1261 2060 3037 1327 1401 1200 2193 1059 1643 1359 1362 1075 1051 2068 2164 1731 1093 1887 1646 1755 1865 641 1956 1635 1884 1801 1122 1586 3105 1763 1066 1546 1652 3459 1862 1465 1072 1932 446 965 1245 1268 661 1667 1224 976 1845 764 819 2008 1946 1304 1409 1440 1243 2691 1397 1824 1204 2101 1809 1184 1336 1175 1587 1153 954 1250 1309 798 1082 1114 1046 958 855 1247 1978 2139 1311 1489 1534 972 936 1304 3071 1793 1576 2038 1548 2028 1936 614 1537 1265 636 1533 1232 3083 1397 1564 2350 3299 1840 1544 1295 1653 1013 1833 1605 1862 2099 1788 1286 1917 2002 1167 641 2723 1694 1595 1894 918 975 1890 1858 2299 1104 2602 1658 1727 1687 1563 1958 5267 1148 1943 1722 1264 2070 1427 1038 2005 2163 1142 1215 1125 1234 2379 2079 1335 1975 1719 1670 2621 1088 1256 2250 2109 1087 1063 1153 1487 789 830 1213 2469 1224 3305 1515 2259 1469 1207 1234 2063 1876 1480 1488 1748 1072 1684 1535 1493 1422 1925 1517 1516 1071 973 1563 1243 1629 1963 1670 2407 1822 1566 699 1396 2520 1697 1349 2250 2050 1843 1969 1263 1837 2374 1943 1154 1839 2170 1263 2094 2112 2781 2308 1535 1577 1526 1295 2516 1284 3456 1993 2098 1368 2021 1443 3472 1828 760 947 1298 1609 1953 1118 1251 1838 2066 1184 2101 1549 1067 2019 1299 2232 1934 2781 1996 1712 3927 2476 3592 1330 1618 2124 1807 2902 2045 3449 3767 1139 2187 2322 1899 2726 2305 1279 2348 1882 1487 1857 4203 1420 1901 2768 3672 2064 1831 2882 2089 2753 3340 1736 1393 1700 2815 1999 2614 2886 2473 1625 1049 2658 1968 2007 3015 2479 3027 1547 1545 3747 2063 3781 3302 3415 2040 1637 3880 2443 1492 3444 3951 2752 4106 2974 2864 1930 1560 2523 2632 2573 2761 3953 3448 2205 1967 1723 2083 1580 998 2298 3263 2407 2047 3416 3100 2500 1743 2924 3355 3011 1508 1807 2273 1749 2151 2022 2068 3570 1793 2716 2506 1617 2771 1823 3256 2021 1156 2656 2113 1520 2615 2642 3435 1858 1899 4705 1990 4980 3335 4634 2593 1890 3676 2870 2512 2141 3065 2922 3202 3405 2949 5023 3211 2174 3300 2722 1803 2981 2739 2409 2454 2754 2029 3538 2049 2870 2447 3428 2266 3872 2600 3329 3786 2434 3845 2378 1790 1511 2029 3222 2932 4179 1901 2870 2181 3876 2543 3371 2482 4633 2927 2736 2246 2716 3357 1978 2048 4402 3386 2698 4709 3582 2504 3221 2478 2267 6442 2257 2683 2458 4223 1859 4002 1851 2574 2220 4529 3124 3991 4036 3467 3302 3917 2582 3605 2879 3385 2528 2663 1947 2539 2222 4451 4581 4110 4109 3598 2623 3888 1903 4866 3424 1538 2313 2585 1689 1967 4846 3036 1912 2960 3194 3012 2308 4679 2069 3417 1857 4377 2244 3762 1978 2102 4086 2522 3672 3718 1951 2535 2360 2130 4451
60 71 64 99 51 52 44 59 42 48 31 61 103 18 17 48 44 39 56 80 104 47 25 40 40 52 77 41 60 34 50 63 55 69 66 45 49 24 29 60 26 24 8 44 48 32 98 19 35 18 25 51 34 41 57 32 46 39 31 17 19 56 56 30 45 22 32 12 13 41 27 42 21 48 22 31 16 41 11 66 23 15 23 29 27 19 26 22 41 29 26 75 27 19 14 51 32 43 43 48 31 18 62 63 48 60 27 43 48 20 46 8 12 36 46 54 28 52 39 58 36 50 53 58 37 56 39 28 35 9 44 37 60 11 7 48 22 44 20 35 22 42 10 9 20 35 28 23 32 64 20 16 36 74 9 27 47 56 48 49 44 40 66 42 25 39 77 40 20 77 29 58 54 43 105 74 93 24 63 42 37 87 57 39 43 38 92 56 44 60 93 79 45 52 68 51 84 44 51 63 88 37 31 29 49 101 21 60 33 15 36 66 88 29 76 41 80 76 116 85 60 56 23 53 64 79 68 30 16 29 94 46 47 20 52 38 19 54 53 10 126 66 28 65 55 56 36 63 29 46 59 62 37 64 99 54 26 14 54 24 25 24 25 28 81 80 71 78 42 45 59 64 61 48 53 41 74 43 22 40 38 50 36 55 38 27 34 39 52 25 34 6 34 47 32 38 23 51 28 30 63 37 52 40 41 23 21 31 36 37 6 12 28 41 22 25 24 33 22 36 32 9 38 86 12 32 27 39 17 14 47 45 21 55 35 23 49 34 54 48 20 46 34 39 56 27 28 44 26 4 30 51 38 27 53 34 22 12 67 43 28 31 29 66 43 20 30 70 42 75 78 85 37 22 36 55 39 66 40 70 64 56 28 53 44 83 27 94 17 40 51 79 57 60 51 85 68 17 66 94 55 23 111 61 77 35 54 44 75 72 49 74 59 62 51 59 73 83 78 128 70 42 42 104 83 104 38 32 22 42 45 57 58 71 99 37 60 66 42 39 52 57 29 21 62 84 81 77 70 69 32 55 85 42 101 20 45 107 40 49 77 74 82 95 101 77 78 105 38 69 79 42 54 68 47 36 80 55 76 70 48 30 67 76 78 99 50 71 21 32 26 41 41 69 61 32 33 41 38 16 41 39 42 79 64 27 44 70 29 52 9 16 46 26 12 32 65 45 29 49 29 27 8 41 38 56 104 9 33 18 38 43 11 49 49 33 35 49 57 34 46 81 43 39 66 48 42 32 37 44 46 37 57 29 8 54 31 32 50 30 59 47 26 51 45 39 9 36 23 57 90 17 28 47 39 52 45 54 43 49 71 25 41 46 54 14 37 20 45 51 34 60 53 65 35 53 79 76 48 50 62 50 41 33 49 48 74 65 45 47 86 83 79 57 103 83 69 46 73 67 52 19 97 30 33 98 99 64 54 54 34 77 44 63 38 92 34 49 107 62 53 62 36 94 59 80 88 55 54 33 104 45 14 57 62 97 60 28 60 72 20 30 48 46 61 52 33 73 33 64 57 68 62 33 91 48 31 36 15 82 37 17 50 52 79 54 52 36 92 52 53 54 24 33 36 55 46 80 67 116 74 61 106 69 24 29 80 38 60 67 85 60 83 29 59 33 110 69 46 36 60 50 42 60 74 10 47 48 37 22 22 60 19 27 46 83 27 59 59 46 49 27 78 67 24 22 39 45 28 28 22 40 56 32 27 57 22 44 51 45 61 21 68 28 44 43 38 72 24 18 31 26 53 28 20 78 25 19 17 35 22 19 27 21 17 22 25 17 13 33 21 27 34 45 36 42 37 5 43 30 36 50 61 40 51 33 11 42 41 12 60 66 25 39 31 32 30 41 44 12 48 74 42 25 27 27 29 23 36 22 44 53 47 77 29 70 29 25 38 28 11 19 17 37 42 39 3 32 43 22 45 29 36 36 31 43 26 7 30 35 24 35 25 36 56 19 25 20 26 50 29 24 11 24 13 17 36 20 33 12 26 29 16 29 27 21 42 12 15 25 27 18 17 24 24 23 37 20 15 21 17 9 16 12 27 26 7 23 20 16 39 14 10 20 6 23 19 2 35 16 21 31 8 14 11 22 23 18 23 15 18 14 19 23 20 10 8 21 10 14 17 33 11 25 21 13 20 19 13 9 1 10 34 4 14 13 14 13 6 15 29 34 18 46 22 20 42 32 16 25 20 21 17 17 25 23 21 20 11 13 25 43 31 9 37 7 25 21 14 18 17 28 15 27 12 26 46 24 26 6
220 155 162 231 246 263 236 162 169 222 306 227 284 152 1 250 213 150 294 219 198 242 158 196 206 168 262 142 197 188 163 186 254 170 204 224 183 275 240 252 202 294 182 200 157 228 209 315 275 184 239 214 190 200 179 295 74 165 254 242 135 146 200 271 152 187 238 234 140 249 199 142 186 158 249 190 166 167 228 151 156 216 205 227 167 160 139 166 169 256 211 140 245 213 177 141 179 150 141 189 184 210 119 147 196 138 142 233 148 178 99 136 261 201 129 173 266 181 127 148 198 125 197 170 254 143 157 158 211 164 180 224 198 260 179 154 239 182 225 257 176 131 138 288 279 159 209 280 215 169 260 190 241 181 194 126 83 221 184 198 190 204 231 212 272 339 200 151 242 125 188 187 188 238 204 176 155 224 245 317 260 145 207 271 153 213 167 193 206 146 199 194 238 187 298 237 232 120 253 278 208 57 282 119 296 143 183 234 189 413 402 234 224 240 288 197 294 312 147 183 285 226 413 220 240 86 224 337 237 255 212 282 259 396 396 285 262 349 203 267 240 211 394 172 373 339 284 297 312 227 334 222 377 167 250 181 238 248 206 265 245 255 217 232 171 239 186 249 10 262 186 181 276 287 308 256 148 190 164 161 260 229 218 271 209 297 280 226 219 216 305 253 241 166 273 256 157 246 185 246 148 217 220 164 139 257 174 176 162 150 143 139 183 179 138 156 197 166 121 262 111 175 154 140 216 131 138 123 175 172 171 118 123 142 153 141 140 84 110 105 126 139 153 105 100 197 117 117 136 132 76 160 146 139 122 178 154 108 121 112 163 156 84 84 115 142 383 249 316 203 309 352 173 264 388 302 296 350 391 297 388 314 291 379 345 406 366 340 485 371 277 253 123 341 383 369 343 311 387 347 302 331 399 435 255 253 386 333 380 232 497 346 429 448 370 396 359 324 431 330 284 521 532 432 493 305 608 415 556 536 441 597 535 510 436 529 491 399 495 516 595 493 514 590 508 390 439 510 707 649 476 717 333 508 635 560 603 397 262 476 612 648 798 573 382 572 391 499 586 575 591 893 987 591 624 621 455 593 505 677 755 736 768 546 501 416 592 547 180 133 210 173 138 193 82 177 179 43 114 221 208 194 215 167 164 160 120 140 199 185 218 184 227 181 206 229 180 202 226 250 225 203 145 173 167 156 111 163 220 191 210 146 143 182 176 139 193 193 137 189 120 163 211 161 211 153 215 184 185 152 191 163 203 143 192 169 237 248 219 168 199 194 136 170 185 178 222 206 218 131 184 283 252 246 143 191 85 148 246 233 215 176 152 226 180 129 184 226 203 109 204 165 233 115 135 136 199 123 213 160 240 156 221 186 204 232 202 214 221 190 140 203 95 199 159 157 202 200 151 183 141 161 140 217 136 178 143 203 145 192 140 184 167 197 154 257 226 103 158 157 184 183 95 171 203 166 203 204 212 145 97 151 167 172 166 129 159 178 148 132 138 127 149 155 174 239 298 184 253 179 253 152 154 311 184 174 135 194 199 196 167 167 163 220 115 177 228 192 179 188 177 51 198 201 121 137 181 210 173 136 126 206 153 159 168 169 213 216 205 189 181 190 170 215 170 274 136 126 199 156 208 181 205 148 165 161 200 139 152 192 169 131 176 178 105 140 160 144 160 144 115 138 103 147 117 154 168 127 131 149 272 177 135 125 190 133 162 153 64 162 127 102 93 135 155 140 109 89 139 122 126 120 126 151 153 151 166 152 127 95 118 104 140 151 184 146 105 94 144 146 138 142 164 114 172 137 133 131 61 160 123 125 120 86 83 183 120 98 104 162 100 100 107 92 97 119 107 76 89 190 133 127 99 137 144 99 116 150 157 177 119 137 125 37 148 95 154 132 110 175 88 124 132 146 129 159 95 108 117 113 134 82 124 131 54 75 57 107 141 113 151 120 114 137 62 136 105 124 120 95 121 114 88 99 96 92 90 107 74 112 82 122 129 89 89 56 104 132 77 68 107 79 91 98 73 89 95 126 75 109 121 94 80 120 96 114 96 99 160 131 89 164 98 172 123 123 154 113 99 119 140 114 73 129 101 107 109 122 127 101 106 133 81 108 108 51 98 85 83 63 110 77 94 110 26 96 105 132 99 75 130 111 84 108 135 135 89 85 126 111 106 83 107 87 138 111 90 72 140 87 80 85 110 99 104 96 115 130 135 142 119 123 100 90 107 95 96 142 150 127 109 99 114 115 104 121 96 109 105 114
10 4 1 0 6 7 1 0 20 1 2 7 8 0 21 4 0 4 21 1 4 3 4 1 2 5 3 1 6 9 3 12 5 4 5 3 9 0 1 10 4 1 0 7 11 3 0 1 3 1 2 0 21 3 0 6 10 6 12 8 11 5 2 0 5 7 4 6 23 0 7 5 16 2 7 5 19 7 4 6 6 11 5 9 26 11 12 34 19 16 24 4 1 5 6 16 2 10 7 5 2 28 1 17 22 12 10 0 4 0 10 0 12 10 14 16 13 8 4 0 16 4 0 10 6 6 1 2 0 10 7 6 5 2 9 13 0 2 2 2 0 17 10 7 2 11 0 4 5 5 11 1 1 4 21 8 1 12 2 2 14 9 21 19 0 2 2 6 3 5 5 3 19 0 2 2 7 4 0 8 2 0 2 8 6 2 1 15 6 0 4 1 9 17 1 18 10 9 11 7 2 4 4 6 4 22 5 2 3 0 12 2 0 6 2 1 1 4 0 3 7 2 0 5 3 14 1 0 11 3 7 10 7 9 0 3 1 0 3 2 7 7 12 0 3 1 6 1 1 6 5 4 0 13 0 7 4 13 0 8 7 5 4 5 7 8 2 3 7 1 1 2 5 0 2 4 8 9 2 0 8 3 23 8 5 33 6 1 5 13 16 1 6 15 8 16 20 5 24 6 1 7 7 9 0 9 10 20 8 29 7 23 26 15 7 7 0 15 7 12 3 1 7 2 15 16 7 0 14 8 10 9 32 12 11 11 9 7 0 22 9 22 8 33 29 14 0 9 6 4 12 22 0 19 2 32 2 5 15 21 12 0 13 41 24 21 7 11 13 6 12 2 0 0 3 0 9 7 17 0 7 12 0 0 14 5 8 13 12 0 18 20 44 6 1 9 3 7 16 7 6 0 1 1 26 12 2 14 20 0 3 6 12 8 0 1 20 2 4 19 1 7 8 0 8 16 5 2 1 8 9 9 8 3 0 10 7 3 9 9 1 30 10 3 2 5 4 16 12 21 1 10 1 20 4 41 16 24 9 9 10 2 4 8 13 3 8 1 0 15 5 2 13 0 31 0 8 13 3 4 116 20 2 3 10 23 1 6 20 3 0 2 2 5 23 7 4 3 9 13 2 9 2 4 5 1 11 1 6 6 4 0 0 2 0 10 2 2 7 8 6 11 1 7 4 12 1 0 2 8 2 4 4 0 5 0 1 1 16 0 1 0 1 5 3 4 1 3 4 1 4 7 9 11 26 7 2 2 4 2 2 4 0 7 8 19 4 1 5 4 1 5 6 1 11 4 0 14 12 7 0 0 21 7 0 6 4 26 12 0 7 0 9 3 16 0 2 8 5 4 8 2 5 13 4 7 9 3 6 8 1 7 2 4 4 11 6 10 13 2 0 15 6 1 6 4 4 6 2 5 12 0 11 6 1 3 8 1 4 15 1 0 1 7 10 2 0 1 1 0 2 0 4 7 7 4 25 1 3 3 4 2 0 8 12 0 0 9 10 0 11 3 31 13 0 5 19 5 9 2 14 2 16 8 2 41 1 8 7 2 5 4 0 9 8 1 0 0 16 3 5 4 1 17 4 3 6 7 7 15 10 4 3 10 55 0 6 13 64 36 1 21 13 8 11 13 12 8 24 16 26 6 5 0 8 44 8 0 8 3 7 16 20 2 28 3 35 1 3 33 6 22 1 13 47 22 2 3 11 13 10 22 4 25 6 2 10 47 47 27 15 82 4 9 10 0 12 2 15 3 5 22 43 13 5 1 9 20 16 7 3 4 24 3 1 0 12 25 8 2 6 15 7 13 1 3 3 20 48 10 19 12 18 5 2 7 2 7 5 1 10 2 3 5 4 16 8 1 17 2 8 8 6 0 19 9 5 9 29 14 14 3 14 3 5 31 48 10 8 14 7 25 1 5 6 0 5 4 2 8 15 7 0 39 12 0 10 11 14 2 0 8 0 15 16 21 3 8 9 9 5 6 36 14 31 6 9 5 33 0 1 18 47 16 11 6 16 10 15 16 21 6 8 7 4 4 1 8 26 14 14 13 6 2 10 14 10 1 4 3 13 9 8 10 14 7 4 2 5 8 7 13 45 21 19 14 0 21 0 2 21 4 1 4 7 1 34 1 11 60 24 0 14 21 0 2 0 20 5 2 15 25 5 7 6 6 13 8 8 8 9 16 16 16 0 13 1 0 6 2 2 13 6 2 2 1 4 2 0 0 0 8 4 2 9 2 4 10 24 12
51 76 51 37 25 69 69 59 18 45 66 90 75 86 45 43 31 92 77 110 57 56 7 30 48 57 50 49 65 29 43 41 54 52 33 46 11 11 47 40 50 18 77 32 63 51 120 46 54 62 49 76 45 76 67 56 65 38 9 24 39 71 63 69 65 14 13 62 53 58 97 22 31 54 62 66 71 55 55 49 41 20 40 45 24 84 36 63 58 26 97 24 19 55 47 84 67 39 14 69 73 50 67 85 84 33 49 21 22 66 42 25 39 51 9 25 54 20 67 53 17 24 55 81 30 45 49 80 72 79 47 31 39 60 89 82 34 44 92 54 88 63 11 70 70 39 79 20 51 43 34 87 52 19 48 64 27 20 41 51 46 39 71 51 22 25 56 64 38 67 73 69 34 14 49 70 24 22 73 40 12 105 63 42 60 53 16 50 56 63 44 61 55 82 49 44 52 58 44 54 22 42 45 51 89 37 74 66 81 41 28 81 27 39 55 76 43 53 35 74 45 42 97 130 47 86 40 46 58 105 87 27 106 84 14 56 104 31 42 100 41 28 33 40 28 56 13 40 52 44 28 61 36 25 52 74 53 35 38 56 64 40 52 58 42 49 43 43 22 22 50 72 27 40 48 27 46 37 20 30 47 39 53 34 30 18 34 40 21 53 45 27 34 9 50 40 32 22 38 20 33 34 30 62 35 25 29 62 34 24 28 10 41 17 45 27 15 36 17 15 16 19 7 39 13 10 14 29 12 11 14 24 19 33 15 44 2 23 20 25 22 21 11 27 22 18 17 25 33 12 8 38 16 13 37 28 22 43 22 25 18 36 8 52 12 20 73 54 17 80 50 52 50 59 60 58 23 31 36 22 76 83 37 69 58 78 53 85 32 45 65 28 19 43 37 67 56 68 73 87 79 36 73 119 1 69 64 6 65 135 72 98 55 127 82 124 43 66 155 114 159 108 47 55 51 80 63 73 108 78 95 82 149 101 66 92 153 154 92 176 67 74 95 146 138 54 86 112 90 34 41 31 164 42 135 38 92 133 121 78 131 113 125 237 96 109 128 131 94 41 99 176 238 64 127 103 33 149 158 81 194 96 174 98 65 51 142 53 50 60 17 33 43 20 55 32 55 87 71 70 56 73 87 59 30 13 104 131 19 82 48 38 33 80 25 63 61 81 16 39 86 77 38 28 51 28 35 63 71 27 37 71 25 75 70 32 28 48 58 65 18 18 16 38 26 44 82 53 24 36 46 67 51 7 17 4 63 68 15 83 33 34 45 39 43 36 55 58 20 31 45 48 38 31 61 55 64 55 18 38 29 41 38 21 66 43 47 29 32 84 46 58 37 40 38 37 38 40 28 17 46 30 22 21 37 8 12 37 31 31 46 70 24 68 48 48 45 17 36 47 46 19 24 21 39 31 24 51 52 63 35 52 19 34 43 41 10 19 34 39 56 39 18 21 39 30 34 54 41 37 42 58 35 40 47 35 30 71 52 27 30 35 11 25 31 80 54 86 55 76 56 80 45 47 56 81 59 62 38 88 64 47 26 47 46 42 84 68 40 24 70 56 66 32 29 47 55 32 31 94 67 79 43 38 97 72 46 74 54 60 80 29 71 65 21 97 31 59 65 31 76 99 97 93 28 90 51 56 30 18 13 76 37 47 33 11 30 36 38 45 72 54 41 24 36 27 46 61 76 53 68 69 50 72 23 52 29 38 45 15 28 73 65 36 35 41 45 53 46 50 36 60 43 61 32 52 48 68 54 70 59 69 61 45 47 57 50 18 81 52 20 68 55 61 44 44 58 46 40 44 38 28 49 44 76 21 59 44 29 40 27 6 19 19 44 25 33 23 32 31 50 34 24 44 33 44 26 19 16 74 60 32 45 37 60 51 58 35 26 35 20 64 52 35 38 22 60 35 19 62 40 31 51 59 28 38 27 11 14 31 29 40 40 31 50 33 50 44 51 42 15 31 48 22 31 34 53 33 24 42 38 35 11 35 46 34 60 41 34 40 15 12 55 20 38 40 17 59 47 29 18 40 44 29 46 22 45 19 29 25 39 20 42 17 23 25 44 34 48 42 36 28 60 30 23 33 18 42 32 5 19 53 49 49 32 26 33 37 17 37 40 42 53 39 16 92 34 31 51 18 28 46 17 20 17 38 37 83 18 55 51 40 26 15 16 28 46 44 48 61 69 87 36 42 63 33 34 52 64 43 24 49 79 62 34 54 65 57 36 69 41 19 28 65 39 47 70 76 43 45
17 29 10 31 38 25 39 23 21 9 65 4 3 59 10 29 18 28 21 9 23 20 36 24 19 28 2 3 47 10 7 54 3 3 8 22 50 11 33 38 12 30 22 49 17 20 41 21 48 2 17 24 14 5 26 62 37 41 66 20 8 16 19 46 1 10 12 27 5 80 11 17 26 4 6 38 6 16 16 35 32 24 11 54 80 20 4 24 32 7 9 35 109 3 11 9 14 3 26 11 29 20 40 19 68 6 15 32 18 52 1 37 29 15 22 19 15 11 33 14 15 15 40 0 12 20 17 47 8 11 24 20 55 13 24 29 63 20 27 12 13 12 41 19 29 9 5 42 27 23 4 0 12 28 29 25 18 23 1 20 31 10 29 16 11 5 21 77 43 30 45 41 16 26 7 52 4 56 28 53 19 11 17 10 15 53 60 23 44 15 20 33 14 47 4 57 19 4 34 20 16 53 10 1 18 18 36 15 57 6 44 21 50 30 12 33 8 13 1 16 18 82 21 28 42 22 50 42 12 32 7 19 32 73 2 65 13 48 26 56 20 24 10 18 58 73 8 22 82 35 34 12 28 36 88 44 33 12 29 17 32 43 29 41 29 19 69 24 14 17 9 35 8 6 5 9 45 12 31 10 2 35 69 13 64 49 44 35 77 3 20 41 37 23 25 7 18 16 29 5 14 20 0 32 32 13 20 6 14 33 6 11 16 8 21 21 8 35 35 4 12 41 31 1 8 1 36 6 16 25 4 13 11 23 6 4 18 15 24 19 7 8 20 7 26 32 19 36 33 17 26 9 16 7 15 4 34 9 4 5 28 13 12 18 15 19 74 9 139 50 56 36 34 39 36 58 88 17 18 4 43 88 18 52 123 20 44 40 35 30 13 28 35 85 12 26 118 61 72 45 106 19 6 29 70 30 138 42 116 85 8 23 15 104 16 61 58 43 67 20 77 95 4 61 57 14 6 78 59 61 183 76 116 28 153 80 127 92 13 58 90 219 67 27 55 84 99 17 35 8 31 64 39 76 68 2 114 86 71 87 25 33 76 79 95 196 51 54 53 169 69 48 1 120 98 64 36 84 68 74 119 260 98 83 157 97 80 107 7 34 28 39 15 30 13 4 9 16 39 61 61 34 23 12 16 12 2 10 19 18 20 33 6 79 7 12 15 5 14 29 39 9 26 18 4 11 24 4 19 33 8 7 23 27 16 0 7 23 28 19 27 17 8 69 34 34 19 12 44 20 48 4 40 21 67 31 47 9 2 15 33 39 38 25 22 2 6 44 3 21 40 31 11 22 63 32 8 31 26 20 10 25 58 42 8 2 26 28 13 8 13 14 3 32 9 7 31 20 4 25 12 25 1 2 7 11 1 5 41 16 24 17 35 15 16 17 7 11 21 29 18 8 9 29 30 1 18 0 28 13 12 25 27 14 10 0 26 22 13 13 8 13 15 17 15 20 23 14 14 19 2 22 3 10 9 1 8 11 9 8 15 24 8 26 30 31 4 28 29 18 10 1 42 0 32 11 18 2 7 13 5 26 2 42 31 18 27 8 0 24 38 2 8 24 12 7 17 1 21 9 23 16 22 30 48 6 14 43 0 4 27 0 9 14 43 6 19 2 19 27 31 23 12 41 25 13 20 28 10 14 9 21 7 15 27 12 14 9 10 46 16 44 17 15 44 17 23 8 10 42 45 39 2 25 22 11 10 15 4 37 6 8 10 22 15 44 5 11 30 21 15 15 8 11 28 20 14 26 16 7 42 27 23 12 5 5 29 24 8 35 4 6 5 15 17 8 17 4 6 12 37 3 8 10 16 11 7 43 1 7 7 16 5 23 12 11 4 7 4 16 1 18 13 20 19 13 12 5 19 2 19 32 11 24 0 17 22 4 3 12 4 17 11 23 23 20 15 14 30 10 21 7 4 18 15 5 40 13 20 28 11 4 28 30 18 36 14 45 11 16 12 3 18 13 0 45 17 33 5 28 30 8 17 3 3 13 1 27 7 19 5 1 1 20 5 18 16 1 17 7 7 17 6 19 19 7 0 46 20 2 33 23 49 33 22 20 9 19 28 29 6 36 32 19 49 10 4 13 14 18 18 14 6 12 11 9 7 2 37 20 8 16 8 12 44 12 18 16 13 34 5 3 11 10 10 24 8 23 8 40 17 31 21 9 15 6 17 28 9 16 13 21 4 31 2 16 27 44 7 32 23 22 24 52 7 6 12 59 7 4 8 9 11 19 64 14 28 25 34 29
4 22 24 30 15 45 20 16 9 18 9 28 14 46 84 25 34 12 29 16 96 44 14 22 11 28 20 17 10 10 65 63 42 23 8 27 12 53 72 11 31 18 19 23 4 36 31 31 14 13 16 14 4 10 50 12 44 9 52 28 23 6 21 17 13 42 12 18 13 18 14 10 2 7 17 7 19 13 17 4 56 32 23 14 67 24 13 32 45 18 19 19 29 11 36 32 32 27 13 26 22 27 9 27 22 6 68 50 5 38 13 13 28 74 9 16 65 12 16 23 25 8 33 29 22 21 12 18 11 14 25 12 3 30 32 12 24 37 11 6 8 11 49 17 15 12 22 5 16 4 32 14 28 14 14 9 21 2 29 22 55 12 26 49 27 32 11 27 10 14 51 15 47 8 14 36 13 7 52 43 20 20 12 45 1 44 59 12 43 17 39 10 12 27 19 19 37 8 22 2 14 31 8 16 34 30 41 8 17 17 18 21 5 23 10 18 33 13 7 19 23 43 46 2 9 52 17 30 12 13 59 12 4 36 45 15 14 45 10 90 18 7 8 17 22 29 9 27 51 29 25 12 22 4 37 31 32 3 19 29 7 21 7 16 51 20 18 12 18 3 16 6 13 19 12 13 17 92 8 13 11 22 46 6 8 25 37 24 9 33 11 2 57 22 7 18 21 1 14 1 9 15 2 23 4 19 11 11 3 15 5 10 42 13 30 6 9 26 9 3 12 13 12 9 26 4 7 4 0 11 8 5 17 12 26 5 18 11 4 6 9 62 3 17 11 7 6 5 21 10 22 9 7 74 31 43 19 3 33 30 48 14 14 17 12 3 15 18 13 31 0 23 16 28 49 17 28 17 19 9 13 13 11 19 18 31 66 40 19 22 19 14 16 9 18 19 26 19 37 20 37 17 20 44 6 27 24 29 28 29 17 73 39 37 3 3 18 13 26 50 45 39 30 13 56 28 19 69 9 55 58 28 79 22 52 21 31 45 32 29 15 26 39 24 21 53 99 17 48 21 16 24 17 38 48 5 20 23 66 30 3 13 16 10 31 18 12 11 20 43 4 19 63 35 74 12 17 75 31 14 40 15 11 37 27 7 23 21 4 36 32 16 46 85 13 11 22 19 28 50 32 30 17 22 46 15 19 13 5 14 25 30 33 11 41 33 49 21 13 27 27 19 9 10 3 35 10 15 31 10 11 34 32 34 5 18 6 4 16 17 16 14 25 30 11 55 46 29 20 6 38 13 44 21 45 7 40 23 38 90 7 12 21 37 4 56 44 35 24 5 23 34 24 47 40 35 29 44 50 11 9 10 88 52 16 18 20 27 24 15 86 13 31 48 27 29 18 9 63 24 44 37 36 50 31 11 12 19 45 33 15 36 52 53 35 70 30 108 42 70 12 57 54 20 16 116 42 45 30 37 21 26 53 28 22 123 11 26 78 142 41 22 85 24 64 96 17 14 23 14 28 37 5 27 53 45 35 49 16 163 3 53 25 12 43 46 18 75 60 23 36 11 34 28 32 29 61 16 30 77 31 30 52 33 16 21 6 2 25 16 13 8 21 22 20 23 41 13 48 20 8 93 15 64 20 7 84 1 23 17 12 12 21 46 41 12 18 13 24 7 12 34 11 63 30 30 35 42 2 20 6 13 29 10 60 68 14 10 11 7 1 6 7 30 15 20 39 5 45 38 5 31 4 4 26 10 11 13 16 14 24 54 6 15 21 28 13 11 14 34 3 15 23 8 36 43 24 8 21 23 24 15 24 12 20 5 16 8 75 21 34 34 14 9 20 6 64 9 6 21 5 6 9 35 21 10 18 20 4 23 47 28 29 34 4 3 33 18 10 47 20 22 9 63 23 29 7 15 8 32 25 12 12 48 15 6 26 35 2 40 12 34 13 36 24 26 14 13 6 8 24 10 8 37 21 20 17 19 69 6 8 15 36 7 18 14 55 20 8 28 6 20 6 12 4 13 9 7 16 3 23 20 13 15 9 8 7 18 25 4 6 2 6 21 10 2 15 2 10 30 12 27 17 8 11 5 19 1 4 10 15 9 22 15 12 6 14 25 11 3 15 18 26 3 15 10 7 5 14 5 22 5 19 11 22 2 33 6 21 6 14 19 16 9 27 7 13 8 2 12 3 10 38 12 12 6 13 14 3 9 3 11 9 9 16 4 23 14 9 10 12 0 6 37 11 11 32 14 3 29 7 24 7 34 18 21 7 19 4 0 21 12 16 8 26 8 22 17 18 6
17 0 0 4 0 0 0 84 0 0 81 28 0 0 58 1 6 1 0 0 0 40 0 65 5 0 65 0 0 0 8 1 0 11 47 0 0 4 0 0 16 0 2 0 0 0 0 1 34 0 27 0 0 2 1 0 0 36 0 10 17 1 7 0 0 0 7 16 15 0 29 0 0 0 1 18 8 0 0 0 0 0 23 2 0 29 0 0 0 4 12 2 15 60 4 0 0 2 0 0 13 67 0 0 0 0 1 0 0 0 10 12 0 1 0 1 0 0 0 0 0 28 0 0 0 0 0 0 0 40 3 0 84 0 0 60 0 0 1 0 1 34 9 0 0 5 0 51 0 0 2 95 64 0 13 113 17 27 0 0 0 0 14 15 0 64 0 4 0 0 43 0 0 5 0 12 0 6 0 0 1 0 24 0 32 0 0 0 0 0 1 0 0 2 0 0 0 0 0 0 0 0 0 0 0 0 15 0 0 30 6 83 0 2 0 0 0 0 31 1 0 0 0 20 0 2 0 0 74 33 0 0 5 73 0 0 1 1 0 18 7 0 0 0 0 9 55 0 1 0 0 37 0 10 0 30 0 0 0 0 7 0 40 4 0 0 0 9 0 0 27 40 0 52 0 13 29 0 0 0 0 0 0 1 0 0 0 18 42 11 6 41 0 0 22 0 36 0 0 4 0 0 0 0 49 9 7 1 7 0 14 47 11 0 0 39 0 0 0 0 34 2 0 55 33 0 5 0 0 9 0 2 23 0 2 0 1 3 0 0 5 0 31 0 0 0 0 0 1 24 0 0 28 28 24 0 3 0 0 0 0 0 9 1 39 0 0 0 4 6 1 0 0 8 4 0 0 0 0 11 0 0 0 44 3 0 26 6 0 46 0 0 0 0 1 0 0 0 6 25 0 7 0 0 11 28 9 0 0 31 0 10 0 0 14 0 0 0 0 0 2 4 0 3 0 0 0 33 42 0 7 0 3 37 0 0 36 0 1 50 0 54 6 3 0 15 0 1 54 10 0 23 0 20 2 6 1 0 0 50 0 0 0 1 26 55 36 59 0 0 0 0 0 11 49 57 3 0 0 0 0 39 10 0 0 0 4 0 1 27 0 0 0 2 0 0 81 1 64 0 59 0 0 0 0 34 0 32 46 2 0 0 0 4 0 0 1 0 0 0 1 3 126 0 2 0 0 0 0 9 23 0 2 0 10 0 3 12 21 0 1 0 42 0 0 18 5 97 0 0 75 0 0 30 123 0 0 84 0 0 5 0 96 3 147 0 68 0 0 0 0 0 2 41 0 47 0 0 21 3 0 2 5 1 0 89 0 209 38 32 176 0 0 11 135 216 3 21 0 23 7 0 109 0 0 85 0 0 8 23 0 1 0 0 0 0 0 0 104 5 0 33 57 209 18 0 0 0 0 0 77 3 181 0 0 0 6 0 0 0 0 0 95 36 0 55 0 0 0 0 0 202 1 52 0 0 0 28 183 4 5 298 0 12 1 0 4 0 0 0 28 14 0 0 0 24 1 5 3 0 8 0 9 0 12 13 0 0 54 24 0 0 0 5 3 41 0 0 0 0 32 0 68 0 10 7 0 24 35 0 0 0 1 0 0 0 0 0 48 0 0 0 10 0 22 45 0 0 1 3 7 0 0 14 0 0 72 4 0 37 0 0 0 0 1 32 35 0 42 0 0 0 0 19 65 0 28 0 1 39 0 39 0 45 0 5 1 0 8 0 0 0 0 1 37 0 7 0 0 0 2 42 0 0 15 12 0 9 0 3 2 1 1 0 0 0 0 18 0 0 4 0 0 0 42 0 12 6 0 1 39 0 22 0 0 21 61 0 0 6 0 0 1 10 0 8 0 0 0 62 0 4 0 0 42 0 24 0 7 0 1 38 1 0 0 7 60 0 7 0 2 0 1 48 4 11 0 78 12 0 0 0 3 0 0 0 0 20 0 0 0 0 0 5 0 5 0 2 29 10 1 0 8 27 75 0 62 5 0 6 12 0 0 0 4 0 0 0 51 3 0 7 0 0 0 0 0 0 0 0 0 0 93 0 11 0 0 9 13 4 1 0 48 3 10 0 0 0 5 0 0 0 0 2 0 0 6 0 2 34 0 0 0 3 0 0 0 2 0 0 2 0 0 2 2 12 48 16 23 0 0 0 0 0 0 8 0 41 2 25 0 0 18 0 0 6 20 0 24 4 2 0 0 64 7 0 28 0 0 17 0 0 0 0 39 55 24 8 1 0
214 148 305 364 26 416 570 193 339 384 138 299 349 175 228 199 326 220 17 185 256 273 144 308 194 247 83 89 58 171 172 232 265 177 175 196 267 317 216 183 236 325 330 346 284 80 583 292 489 260 185 198 297 248 111 279 222 282 173 288 148 68 113 329 104 274 311 577 117 228 91 56 219 273 475 425 17 121 463 93 217 56 124 408 188 127 154 44 330 387 149 49 433 223 436 174 178 89 265 349 214 190 276 156 248 78 160 444 244 497 255 93 148 144 92 236 209 186 321 114 291 272 67 150 275 170 208 158 221 158 163 68 353 437 352 360 75 172 330 300 248 184 184 458 78 247 189 211 272 140 398 237 327 327 174 108 162 309 134 133 261 139 133 204 305 125 32 36 270 237 174 88 189 362 46 15 162 273 20 270 210 196 142 309 211 105 162 21 289 120 498 373 80 195 439 315 310 235 262 222 219 481 324 514 302 87 321 382 358 730 298 189 402 316 398 372 310 243 92 242 237 468 1075 601 164 186 353 356 73 201 257 155 103 455 793 410 287 148 303 164 4 41 244 362 68 338 247 252 506 168 136 273 493 99 66 53 301 215 237 338 543 336 339 385 258 139 190 232 132 166 176 347 368 108 228 397 302 155 229 101 379 128 25 119 359 129 465 159 257 398 388 214 412 231 313 204 176 37 246 216 269 306 238 168 244 442 75 57 297 72 237 208 31 297 228 233 136 141 197 118 98 156 181 177 56 200 110 116 237 207 21 154 66 47 131 372 139 231 87 24 199 248 194 83 4 153 187 66 171 140 82 160 90 356 238 340 175 213 140 117 270 24 106 82 265 310 508 181 442 344 416 391 362 372 409 802 453 373 126 341 162 481 463 301 306 708 601 17 255 137 296 77 346 370 560 186 234 473 64 427 605 619 693 437 51 984 346 413 391 573 18 595 385 394 581 224 265 462 348 285 826 537 216 266 71 322 714 986 434 726 792 220 653 687 206 746 922 313 957 736 573 585 713 697 330 699 495 473 581 639 1045 977 500 746 2170 836 602 497 902 838 122 522 1423 486 972 353 96 569 868 691 934 378 2651 1839 607 888 438 945 2362 1455 431 1847 2514 400 138 68 1031 337 153 25 234 267 227 278 146 205 103 321 123 174 69 196 59 89 168 174 136 112 344 247 192 81 206 207 356 233 329 325 186 349 205 97 248 73 97 147 98 153 103 194 226 21 61 160 47 177 326 52 68 224 119 31 309 48 93 132 85 78 151 313 287 5 60 74 128 42 276 395 115 129 212 345 198 35 87 173 31 304 187 162 175 141 108 228 86 168 216 172 93 96 253 301 150 6 179 165 123 192 271 227 132 198 163 133 79 53 33 133 174 49 282 154 60 186 199 198 86 253 183 137 224 223 145 206 120 152 164 78 16 175 166 46 136 237 72 114 48 74 148 215 60 164 137 165 238 145 159 217 101 129 181 147 128 124 187 145 73 117 87 48 97 194 297 120 252 33 138 99 179 157 182 29 121 99 246 284 212 297 351 133 213 125 126 91 188 178 440 293 298 502 287 121 218 258 324 295 190 189 155 73 160 277 84 308 76 115 383 393 172 37 67 393 92 324 198 120 302 145 290 250 77 229 144 345 219 629 154 196 35 199 279 214 80 336 285 217 141 246 164 273 100 262 157 236 44 261 95 235 220 151 333 70 301 174 186 93 22 147 107 333 650 159 105 41 124 75 254 91 264 109 186 177 85 247 328 168 139 115 150 158 438 201 265 192 429 140 395 79 59 121 195 77 232 370 385 330 289 207 342 440 161 253 117 35 107 286 282 152 97 162 183 72 46 182 291 307 295 150 183 138 42 84 43 114 86 245 187 173 85 125 62 92 98 209 127 182 191 116 84 288 156 271 200 156 25 235 233 237 143 208 167 346 193 348 41 196 160 22 136 79 274 43 81 197 101 165 53 166 101 165 100 101 114 202 63 191 151 153 39 60 249 170 179 259 107 168 172 107 231 69 173 144 123 173 108 95 77 99 195 126 153 214 93 77 12 152 183 330 208 121 193 246 338 107 23 84 193 234 138 307 182 374 166 311 199 321 199 219 410 270 283 165 221 63 96 284 89 221 158 38 162 133 103 348 143 100 131 157 114 171 165 125 168 120 169 282 200 171 166 167 183 163 184 64 255 289 134 240 220 194 243 64 119 140 392 96 151 81 255 60 120 71 116 52 265 94 171 232 283 453 188 125 95 115 337 99 179 125 272 71 221 5 167 38 109 176 204 129 118 196
15 106 12 16 17 71 33 2 22 70 57 29 22 12 4 29 1 132 95 44 32 29 14 0 33 7 21 0 72 13 30 47 18 31 0 0 4 11 30 88 13 69 38 86 22 16 60 27 23 10 6 6 11 30 9 34 73 28 155 18 5 68 42 27 30 3 17 13 28 40 8 22 14 154 8 29 48 89 7 3 41 17 40 11 1 50 3 11 71 0 17 35 27 98 17 112 34 22 51 24 121 8 65 50 49 0 23 5 24 14 52 2 46 73 8 29 37 30 41 0 10 5 69 13 32 95 26 19 33 53 1 42 23 47 113 25 10 26 35 31 90 8 34 73 43 1 106 27 15 27 3 17 55 35 144 42 22 31 61 64 32 63 128 19 109 4 56 47 54 45 37 137 10 15 44 5 26 125 54 19 17 69 156 39 53 10 42 206 40 10 38 96 33 3 7 152 15 72 124 40 10 19 49 46 21 28 42 20 128 43 139 7 23 60 98 55 31 41 42 35 9 1 11 9 11 20 58 18 33 90 150 7 8 58 4 10 27 2 97 17 10 66 10 21 46 50 7 12 55 18 8 12 7 79 12 39 67 38 49 63 23 38 17 4 19 127 41 29 58 14 1 34 2 8 3 13 98 17 43 3 27 77 17 5 13 15 9 39 67 26 12 14 32 5 14 9 12 0 30 11 10 16 53 34 18 44 12 13 35 112 3 3 41 11 46 38 4 11 160 68 24 165 12 104 21 30 0 21 10 6 28 137 10 44 45 64 35 120 2 36 24 46 116 51 7 44 34 22 157 4 6 39 11 26 22 69 58 36 40 25 16 0 88 13 31 97 67 0 26 14 8 24 4 80 13 33 67 32 27 37 3 0 2 80 37 37 29 64 42 8 18 35 35 0 49 31 7 67 3 63 74 75 21 13 11 38 89 14 23 42 35 21 42 0 55 90 46 50 3 114 134 33 62 10 0 31 58 13 6 11 53 14 18 16 27 61 170 16 71 33 29 34 138 19 69 3 61 13 90 6 36 41 97 53 11 13 57 100 80 46 11 95 41 50 29 6 70 44 72 50 14 185 66 25 61 109 27 4 11 0 18 14 7 5 9 59 10 1 50 84 25 0 31 52 8 64 20 33 7 6 14 40 9 49 5 0 191 16 5 108 55 7 29 53 56 27 31 25 5 41 183 20 0 84 119 108 85 3 67 37 23 75 5 51 0 14 62 38 13 18 22 7 21 20 14 3 9 40 17 39 72 10 125 12 86 17 31 8 12 16 2 29 18 2 173 7 39 53 14 38 101 43 51 53 14 11 59 180 43 55 3 51 37 83 77 6 1 32 70 59 6 11 25 42 28 8 53 19 94 0 54 28 27 9 41 33 16 37 17 25 74 15 106 18 38 50 18 4 17 39 7 199 31 72 36 19 229 206 86 232 79 92 147 136 61 143 30 3 84 62 51 7 16 10 17 99 36 59 13 27 74 54 8 33 98 70 59 92 34 74 50 11 29 68 32 47 9 120 5 13 54 36 56 131 32 33 17 51 4 23 17 26 19 0 91 105 17 21 32 0 1 17 103 170 37 25 27 17 106 153 16 0 117 11 33 65 10 112 13 32 64 3 119 34 5 102 71 104 28 38 17 90 15 43 26 53 15 90 37 72 88 35 0 4 9 45 21 50 27 24 12 78 49 3 30 18 31 23 20 18 44 63 20 20 4 29 18 38 3 6 35 54 8 24 16 4 6 18 11 9 4 19 9 17 2 3 16 12 12 36 4 3 82 18 99 20 8 2 34 8 11 42 19 26 0 4 77 6 10 5 23 6 9 20 40 20 14 21 8 16 29 3 42 41 28 36 23 14 29 47 18 21 42 26 80 32 26 71 35 3 112 3 1 25 26 19 15 113 8 6 58 90 10 5 78 9 17 8 4 50 22 12 24 73 9 17 26 13 16 28 8 25 108 3 52 25 3 0 4 45 1 32 14 15 9 5 30 11 5 13 7 55 19 27 20 70 0 35 36 0 23 21 3 8 14 23 0 0 11 26 0 26 24 5 57 110 44 7 25 24 3 22 4 57 3 37 26 10 95 26 0 3 17 25 9 0 4 41 11 23 4 45 34 41 5 5 0 20 3 33 46 7 29 1 6 7 94 12 49 30 65 35 0 35 5 0 1 36 10 5 80 3 16 17 0 19 4 13 7 32 72 16 9 4 5 4 6 31 28 5 19 10 32 59 3 31 57 9 19 14 4 4 39 13 29 16 66 2 3 14
0 0 0 0 1 0 0 1 0 0 2 6 0 2 1 0 4 0 0 0 1 0 0 0 0 0 0 0 0 2 0 0 1 0 1 0 0 1 0 0 0 0 0 0 0 0 0 0 0 0 1 0 0 0 1 3 0 0 0 0 0 0 0 0 0 3 0 2 0 0 0 1 2 1 3 0 0 0 0 0 0 1 1 0 0 0 0 1 0 0 0 2 2 0 0 1 0 0 0 0 1 1 0 0 0 0 0 0 0 0 0 0 0 2 0 0 0 0 0 1 0 0 0 1 0 0 0 0 0 1 0 1 0 0 1 0 1 2 0 0 0 0 3 0 0 0 0 0 0 0 1 0 0 3 0 0 4 0 0 0 0 0 3 0 0 0 0 0 0 0 0 0 1 0 0 0 1 0 0 0 1 0 3 0 0 1 1 0 1 0 0 0 3 0 0 0 0 0 0 0 0 0 0 1 0 0 0 6 0 0 4 0 3 0 0 1 1 0 0 0 1 1 2 2 0 6 10 2 4 0 0 0 0 0 0 0 0 0 0 0 1 0 0 0 0 0 0 1 0 0 0 1 0 0 0 0 1 1 1 0 2 0 4 0 0 0 0 0 1 1 1 0 0 0 0 0 1 0 1 1 0 1 8 0 0 0 1 3 0 0 5 0 0 0 1 0 0 5 0 1 3 0 0 1 0 0 1 0 0 0 0 0 3 0 0 0 2 1 1 0 0 5 0 0 0 3 0 0 1 0 0 0 0 0 0 0 1 1 0 0 0 1 0 0 2 0 2 0 0 0 2 0 2 0 0 0 3 1 0 0 0 0 0 0 0 0 0 2 0 0 0 0 0 0 0 0 1 0 2 0 0 2 0 0 0 0 1 0 0 1 1 1 1 0 0 0 0 0 0 0 0 0 0 0 23 0 0 0 4 0 0 0 0 9 0 0 0 0 2 4 0 1 0 0 0 0 0 0 0 0 1 0 0 1 3 1 0 0 0 0 0 0 0 1 0 0 3 0 2 0 0 0 0 0 0 0 0 0 0 1 0 0 0 0 0 5 0 0 0 0 0 0 0 0 1 0 0 0 0 3 5 3 1 8 6 0 0 1 0 0 1 0 0 1 1 0 0 2 0 5 0 3 0 0 0 0 2 0 0 1 0 2 0 0 0 0 0 0 0 0 0 1 0 0 0 0 0 0 0 1 0 3 0 2 1 0 0 0 0 0 1 0 1 1 5 1 2 0 1 1 2 4 1 2 0 1 11 0 0 0 0 0 0 0 0 1 0 0 2 0 0 1 3 0 4 0 0 0 1 0 0 0 2 0 0 2 0 0 0 0 0 0 0 0 0 0 0 0 0 0 0 0 1 0 0 0 0 0 1 0 0 0 0 0 0 5 0 0 0 0 1 0 0 0 1 0 0 0 0 0 0 0 0 1 0 0 0 0 1 0 2 6 0 0 0 0 3 0 2 0 1 0 0 0 0 0 7 0 0 0 1 0 0 0 0 0 0 0 0 1 0 0 5 0 1 0 0 0 0 0 0 1 0 0 0 0 0 0 3 1 0 0 0 0 1 0 1 0 0 0 1 0 0 1 0 0 0 0 0 0 0 0 0 0 0 0 2 0 0 3 2 1 0 0 0 0 0 0 0 0 0 1 2 0 0 0 0 3 0 0 1 0 3 3 0 0 2 0 0 3 0 0 0 0 0 0 0 1 0 3 0 0 0 0 0 0 2 0 0 0 1 0 0 0 0 0 1 0 1 1 0 0 0 0 0 0 0 0 0 0 2 4 0 0 0 0 0 0 0 0 0 0 0 0 0 0 0 0 0 0 0 1 0 0 4 0 0 1 2 0 0 0 0 0 0 0 0 0 0 0 0 1 0 0 0 0 0 0 0 0 0 0 0 0 0 0 1 0 0 0 0 1 0 0 0 3 0 0 0 1 0 0 3 0 0 0 0 1 0 0 0 0 0 0 0 0 0 0 0 1 0 2 0 0 0 3 0 0 0 1 0 0 2 0 0 0 0 0 0 0 0 0 0 0 1 0 0 2 2 0 0 0 0 0 0 0 0 0 0 0 0 0 0 0 1 0 1 2 0 0 0 1 0 0 0 0 0 0 0 0 3 0 0 0 0 0 0 0 0 1 0 0 0 0 3 1 2 0 0 0 0 0 3 2 0 0 0 1 0 1 0 0 5 1 0 0 0 0 0 0 0 0 0 0 0 0 0 0 0 2 0 0 0 0 0 0 1 0 0 0
40 27 113 21 35 39 27 38 28 60 50 14 99 59 97 29 12 43 128 13 23 82 87 32 65 65 31 15 57 31 43 62 18 47 37 16 28 21 44 8 8 6 56 54 7 14 54 25 89 35 44 37 29 40 27 19 76 68 82 23 33 14 171 142 37 76 117 20 18 21 52 18 106 17 21 29 75 45 87 85 81 67 15 62 109 55 10 27 34 12 107 115 82 61 89 162 1 70 11 112 65 59 108 79 88 121 33 101 192 149 7 114 66 89 30 54 140 68 54 5 80 6 16 68 67 60 9 10 7 53 28 12 21 44 51 14 31 114 28 25 10 2 25 16 45 71 67 20 17 19 44 47 1 31 18 15 34 20 8 13 19 73 17 39 4 45 14 39 36 24 9 31 10 12 4 31 31 11 29 24 7 8 14 17 53 58 37 49 48 15 23 36 0 14 32 16 58 15 75 23 46 27 11 7 0 32 72 26 19 22 46 15 15 54 1 5 36 0 34 9 9 52 21 29 27 7 1 4 14 39 24 12 11 35 37 51 34 45 19 37 45 27 30 20 7 24 41 57 7 32 25 57 28 16 62 7 51 14 20 22 15 17 38 37 60 7 25 21 42 32 27 7 24 0 66 19 7 103 72 18 43 36 78 53 8 48 82 60 14 108 55 28 27 118 20 8 78 94 63 14 29 64 59 55 46 70 46 27 58 86 53 48 38 6 52 42 29 29 55 12 7 17 19 8 33 77 117 56 35 53 4 25 16 30 5 26 64 31 12 56 22 117 36 19 35 109 75 137 99 64 65 74 56 158 20 65 57 51 92 17 70 151 51 110 112 7 22 34 72 21 16 83 62 56 63 23 69 17 72 60 25 14 98 5 28 49 12 28 24 35 73 48 5 26 1 8 24 13 42 10 15 15 10 9 4 47 3 38 23 22 35 16 24 63 17 14 43 22 67 16 34 27 10 44 70 86 51 10 17 30 13 21 40 26 68 49 34 18 12 33 12 14 60 12 12 18 48 17 9 13 7 52 6 15 35 10 19 6 4 5 31 12 3 12 35 13 33 24 42 27 13 12 17 8 51 51 11 61 15 5 44 15 13 22 19 5 33 14 33 29 20 32 34 109 23 31 26 4 49 58 71 63 18 39 22 37 8 43 41 18 26 88 40 12 36 73 19 42 61 67 30 74 40 51 34 58 3 8 29 12 66 122 70 58 64 101 55 10 30 17 34 36 41 3 63 90 131 111 121 16 42 55 9 63 141 87 44 60 98 97 52 93 18 34 8 114 89 57 2 18 52 29 27 166 44 28 24 65 142 4 25 34 60 40 45 37 42 67 23 3 84 48 41 49 29 30 141 21 84 48 58 79 58 69 31 72 68 64 130 24 172 22 55 79 27 130 13 28 76 95 117 69 39 42 33 65 97 14 36 13 81 43 39 61 13 29 48 17 148 79 120 79 64 138 150 86 17 155 98 121 216 136 77 106 192 132 218 107 88 158 8 239 43 184 30 11 41 67 11 20 7 88 36 13 113 109 120 12 87 133 28 75 111 80 8 131 35 17 32 23 87 25 162 45 52 44 12 25 167 86 18 145 22 82 34 13 163 5 66 21 95 24 57 9 136 46 25 83 35 107 50 40 112 109 102 107 63 52 128 50 95 140 112 39 88 150 38 17 95 152 72 15 41 25 170 155 154 90 81 66 93 100 47 97 111 73 51 134 21 74 20 68 69 24 63 204 37 167 227 44 125 57 115 176 67 30 219 128 147 41 76 122 310 33 29 113 215 128 154 299 365 153 197 42 102 98 207 197 165 373 109 129 54 391 352 341 40 177 192 282 186 93 73 208 253 278 473 142 169 53 305 669 375 291 98 90 392 359 114 142 72 418 555 511 46 62 20 553 344 575 174 444 534 155 244 644 230 261 564 220 254 165 419 424 153 31 286 56 69 276 169 116 503 114 163 81 194 217 282 3 207 284 280 129 261 317 34 130 73 386 99 110 171 99 105 102 67 34 199 138 90 107 76 165 63 81 299 168 134 114 17 117 134 127 147 11 138 86 58 24 0 115 169 79 194 158 45 124 197 86 63 318 156 153 64 32 100 164 108 42 143 49 194 97 272 28 179 77 42 75 53 164 117 80 49 35 143 75 36 41 95 11 60 198 141 18 74 84 156 26 147 40 110 63 42 85 105 85 43 255 109 60 253 164 252 156 191 50 64 329 112 92 122 99 424 56 175 117 8 155 64 48 58 110 13 50 89 77 37 60
17 31 35 43 25 17 25 15 34 44 25 9 10 11 6 10 13 20 3 11 8 7 37 21 24 20 18 39 14 6 24 14 13 12 28 9 12 3 2 13 8 2 17 14 20 3 38 25 2 3 14 16 13 8 14 12 6 12 9 5 27 17 10 6 15 19 20 24 15 6 12 35 8 31 2 11 19 13 27 5 9 27 7 22 20 50 47 25 4 22 4 27 17 14 24 11 18 15 13 5 25 3 22 34 13 5 7 22 8 5 11 5 12 3 13 15 6 21 12 14 10 3 21 8 3 14 8 34 2 7 11 19 11 18 14 26 4 5 9 11 8 22 5 22 16 4 7 6 18 18 1 1 11 29 3 67 16 7 29 25 20 11 8 3 21 40 8 11 15 14 21 30 6 15 52 20 30 19 12 2 23 43 23 9 22 8 21 22 5 9 29 66 0 2 6 42 10 25 4 33 30 16 24 15 17 53 9 35 36 25 18 45 17 28 15 39 30 15 71 60 21 18 7 20 22 1 5 14 35 21 43 43 12 17 18 8 8 33 13 26 23 38 18 13 13 11 41 28 8 36 14 22 0 24 10 31 20 6 4 23 18 11 7 15 48 16 45 16 24 7 20 93 10 35 7 21 21 48 30 68 46 42 4 6 24 25 32 2 11 5 21 60 29 31 20 7 7 20 35 22 26 15 42 54 36 11 17 22 22 12 16 32 11 27 4 45 13 44 1 19 40 20 5 39 28 34 24 16 12 16 18 24 89 13 71 47 27 6 109 29 14 18 35 43 43 22 45 23 49 1 44 34 93 1 63 38 39 53 26 41 9 5 12 88 15 53 7 35 28 52 8 14 1 44 1 17 10 32 9 21 3 33 24 19 26 19 38 22 18 24 7 13 14 41 18 12 44 21 36 18 18 20 29 8 36 15 36 6 35 26 16 13 8 36 1 23 30 8 28 31 12 31 6 10 18 15 7 15 26 25 28 7 28 11 8 27 22 18 21 22 43 31 25 25 10 43 9 40 11 17 43 13 91 18 20 4 3 45 22 53 16 13 26 34 45 72 8 57 45 34 48 24 18 9 31 37 85 41 56 31 11 19 20 63 17 82 17 10 15 27 3 25 9 34 1 16 19 18 7 3 14 28 30 41 27 3 15 25 20 17 11 19 11 5 12 16 26 7 9 6 30 30 5 22 22 22 6 30 4 5 24 13 4 11 7 15 7 7 8 16 57 8 2 21 10 15 18 15 16 18 8 5 11 7 15 41 1 8 7 6 18 9 31 23 15 6 19 26 23 20 43 15 8 28 10 22 28 18 29 28 22 11 24 9 5 14 12 23 37 26 24 10 8 24 19 19 22 29 6 10 3 12 17 1 4 10 29 9 4 1 4 10 10 14 10 3 11 7 8 19 5 10 28 3 9 15 42 33 24 23 26 28 0 1 29 1 12 13 31 7 26 21 25 10 3 27 12 15 2 6 4 27 17 16 4 10 11 5 4 15 6 12 14 2 26 3 3 16 10 3 24 22 39 24 29 11 5 39 27 27 8 12 26 33 50 11 17 20 35 29 9 53 13 22 3 54 7 30 16 45 18 16 44 16 2 12 43 8 41 10 44 28 24 7 33 19 24 31 12 46 15 31 23 41 27 5 36 14 4 5 43 31 10 33 30 15 20 17 35 34 11 21 35 16 30 29 5 7 16 13 4 53 14 52 15 33 15 26 9 13 51 8 62 6 12 9 6 19 10 12 28 40 24 16 25 36 9 28 26 66 4 32 9 25 13 57 10 28 3 27 3 14 23 17 2 16 42 18 8 27 32 3 51 34 6 9 22 23 2 8 8 25 27 4 17 28 12 18 59 31 7 19 16 33 13 7 19 14 5 4 12 7 34 21 14 14 7 12 8 2 32 26 7 12 33 8 27 3 23 20 31 6 2 13 15 42 32 6 8 19 9 10 4 23 42 3 29 10 17 32 28 25 3 21 8 23 14 3 12 2 16 16 13 48 27 25 15 24 17 6 9 3 26 6 12 9 16 29 21 17 18 29 20 15 13 32 23 17 13 14 34 19 17 10 12 19 10 9 13 22 5 4 7 12 12 15 19 32 18 2 11 19 12 8 35 10 29 24 31 23 4 10 22 55 21 7 25 4 38 23 9 32 44 9 20 10 5 39 1 22 11 14 7 51 6 7 29 20 8 14 6 6 15 16 10 2 16 14 14 19 19 15 11 8 13 27 15 17 22 7 6 8 24 5 14 20 12 25 24 12
32 8 4 6 13 19 2 0 3 13 11 1 11 43 16 0 7 6 5 1 3 7 4 10 3 4 1 1 15 2 2 2 2 2 3 7 1 15 3 8 3 23 29 12 16 12 18 34 29 38 8 14 6 10 0 7 7 3 5 0 4 2 2 11 8 9 11 1 5 34 6 2 6 2 9 2 11 49 1 13 24 9 8 12 22 2 1 9 1 10 5 9 3 3 9 8 22 10 7 1 0 6 2 0 21 11 4 2 9 32 0 13 13 1 1 3 7 18 12 9 3 9 4 0 15 6 35 3 28 17 1 1 19 14 5 6 3 3 8 14 16 5 11 2 3 6 29 4 19 7 6 10 23 0 7 4 2 2 3 6 0 10 12 5 29 5 17 5 5 2 7 4 7 48 7 28 40 32 36 10 10 1 15 27 16 44 16 7 10 12 18 13 2 2 28 4 9 3 39 14 3 23 8 2 34 0 26 33 9 7 1 10 20 15 19 35 3 1 34 5 2 13 5 13 5 2 12 12 14 1 3 4 6 4 5 23 1 15 27 6 9 17 1 11 1 13 32 2 9 4 3 16 25 12 11 1 10 4 28 2 19 7 5 2 2 6 2 13 3 7 12 13 10 4 7 2 2 0 32 8 14 0 1 14 0 0 3 14 8 5 1 7 1 2 0 6 0 3 4 0 3 13 10 2 3 2 3 2 4 8 7 2 0 1 2 3 7 4 5 5 1 3 0 0 0 2 4 11 1 1 0 2 4 1 2 0 5 0 7 4 8 5 3 0 2 0 5 0 5 5 2 0 10 3 5 0 7 4 7 4 7 9 4 4 6 1 3 7 18 2 5 6 5 23 16 10 3 2 17 28 19 15 13 5 4 9 2 1 11 6 9 6 1 5 3 2 28 28 3 12 23 2 17 3 42 1 7 14 37 73 6 14 15 9 15 26 5 44 3 13 13 11 8 9 29 18 16 12 32 10 33 4 41 6 19 14 9 23 10 13 4 4 4 9 11 4 12 4 5 6 17 2 35 8 24 51 4 8 18 7 13 22 2 16 6 43 14 74 30 63 37 31 24 13 9 22 23 31 70 56 7 5 13 52 9 5 42 9 0 0 9 20 33 3 3 7 0 4 21 1 4 2 6 5 4 11 6 10 11 2 12 21 11 8 17 3 2 2 7 2 1 14 15 1 1 4 3 4 5 11 1 12 8 14 9 5 4 6 5 18 7 10 0 4 3 10 4 1 5 11 6 4 2 1 1 3 1 3 5 2 10 3 2 0 5 1 0 2 1 3 0 0 1 10 0 0 7 1 3 3 8 2 7 3 11 0 9 0 4 4 0 9 1 3 1 6 2 3 1 1 4 1 0 1 2 1 17 5 1 0 9 0 7 2 5 6 2 5 3 5 2 0 2 14 5 21 2 7 18 4 1 11 1 13 3 3 0 2 0 1 14 6 2 0 0 5 10 12 6 6 3 14 4 1 0 1 0 14 3 8 1 1 12 0 7 9 4 6 5 1 17 11 4 1 25 9 3 2 11 21 3 15 3 26 5 10 10 0 0 1 14 16 15 20 10 4 16 4 2 13 7 4 3 4 11 5 20 20 33 18 21 11 4 3 6 6 4 7 5 11 10 3 5 6 0 5 23 15 2 0 4 7 1 23 25 1 8 28 6 28 11 3 6 11 6 30 12 26 22 18 19 12 5 9 2 3 0 26 4 14 10 1 15 1 31 3 5 7 14 9 25 22 2 31 8 23 24 15 8 10 55 0 29 12 11 10 13 56 3 3 9 2 1 11 21 18 0 7 4 17 10 1 16 27 16 10 11 4 15 4 1 4 2 17 26 7 12 2 3 8 2 4 3 9 4 6 8 7 8 6 1 3 30 11 3 2 9 0 1 8 11 5 13 7 21 15 0 5 0 14 2 3 37 5 19 20 4 4 6 18 47 7 4 6 4 23 17 12 12 6 8 9 9 7 13 17 6 4 11 31 6 15 8 5 16 16 6 20 13 18 44 2 14 7 3 17 22 47 6 30 3 12 24 14 44 18 13 3 5 17 23 10 2 1 27 7 5 20 11 4 64 29 15 10 14 8 17 22 24 44 24 6 8 38 16 7 15 17 40 10 9 29 29 5 15 13 6 12 18 9 7 31 17 3 14 32 7 11 22 5 9 9 6 12 23 12 12 8 20 3 14 2 2 6 10 1 15 32 19 15 5 4 8 37 13 13 38 48 47 3 8 16 5 34 12 10 9 5 1 16
0 0 118 0 0 152 0 0 0 0 52 12 0 0 0 0 0 0 0 0 0 0 0 0 0 0 0 10 0 0 0 0 0 0 51 4 0 0 0 11 0 59 18 0 1 0 0 2 3 27 11 0 48 70 0 0 0 108 0 0 0 2 0 2 0 0 0 7 6 0 0 0 0 0 0 0 0 0 0 42 0 0 0 0 106 0 28 0 9 32 0 0 0 0 3 0 0 7 1 0 125 0 0 0 0 0 0 0 0 0 0 63 0 0 23 0 0 0 0 0 0 0 0 0 1 0 0 0 0 0 0 5 0 0 0 0 0 63 9 0 1 0 0 12 0 21 0 0 0 0 44 0 3 5 0 0 0 0 13 0 19 0 0 69 0 33 33 3 2 0 0 0 3 4 0 0 0 0 0 0 5 0 0 0 0 0 0 0 0 1 3 0 0 7 0 0 0 0 0 0 26 0 0 0 0 14 0 0 0 39 1 0 0 0 0 0 1 0 0 0 125 0 0 0 14 1 9 0 0 80 0 115 0 142 0 0 0 0 15 0 0 0 0 0 0 19 21 0 0 24 2 0 0 0 1 84 0 0 0 0 4 0 1 26 0 0 0 0 0 0 115 0 0 0 3 94 91 0 2 3 0 0 70 188 0 0 1 149 0 0 0 0 0 0 0 0 0 4 0 0 0 0 0 1 0 0 0 125 187 0 0 0 15 0 43 0 0 0 0 79 0 0 0 0 0 10 0 0 0 334 0 0 0 0 5 101 0 60 0 130 0 0 0 0 0 0 0 0 0 0 0 0 59 0 0 0 0 0 0 0 0 0 222 0 0 0 133 0 2 0 5 0 0 0 0 85 0 0 0 0 0 1 0 0 1 0 0 0 0 0 0 0 0 0 70 0 0 0 2 0 5 0 0 0 0 0 0 0 2 0 0 8 0 16 0 1 48 15 0 1 0 0 0 1 0 0 75 1 0 0 0 1 5 0 0 3 0 0 0 0 0 0 0 0 0 97 0 0 0 0 33 0 0 0 0 0 0 0 0 1 1 0 0 0 0 0 0 0 0 0 0 0 0 72 0 0 0 0 0 92 0 2 0 0 2 0 0 3 0 0 10 97 0 0 0 0 4 1 0 0 2 2 0 0 1 3 0 18 0 0 0 10 2 0 18 0 0 0 0 0 0 0 0 0 32 0 0 0 0 2 0 0 0 96 67 0 0 0 0 120 0 7 0 3 0 0 0 0 0 0 0 0 1 130 0 0 0 0 51 0 0 0 0 2 0 68 8 0 1 101 0 13 6 0 27 0 0 0 0 0 0 0 1 31 0 2 0 6 0 0 0 2 0 149 0 0 0 0 202 0 0 20 0 0 0 0 0 0 0 0 0 0 0 0 19 13 0 0 16 0 0 0 70 0 0 0 0 19 0 0 0 1 0 0 27 0 0 4 0 108 0 0 1 0 0 23 0 33 0 0 0 0 0 0 5 6 0 21 0 25 6 0 0 77 0 0 0 0 0 0 0 0 138 0 0 0 0 0 0 0 0 0 0 0 0 0 0 0 0 1 0 0 0 0 0 0 1 0 0 0 0 0 0 0 0 0 0 0 0 0 0 0 0 4 0 0 0 1 11 0 0 0 27 0 0 0 0 0 0 3 18 0 3 0 4 0 0 0 0 0 0 0 0 0 0 0 118 0 0 0 0 2 0 0 2 0 0 1 0 0 0 0 0 128 0 10 0 0 0 0 81 0 0 0 100 0 1 2 0 0 0 0 0 1 0 0 0 53 0 0 0 17 0 0 0 18 0 0 4 0 0 41 0 0 95 0 0 0 0 0 0 0 18 0 0 0 110 3 0 0 0 0 0 0 0 0 0 0 0 0 0 0 0 0 0 3 0 0 15 0 0 0 0 0 52 0 0 0 2 0 0 0 1 0 15 8 0 69 0 0 0 0 0 17 24 2 0 108 0 0 0 0 1 0 0 0 0 0 2 0 18 8 0 0 119 0 0 0 2 0 0 0 0 0 0 0 0 0 3 0 0 116 10 0 32 0 0 40 62 11 11 0 0 0 0 0 27 0 0 0 0 0 0 2 31 4 0 0 0 9 0 0 15 0 0 0 1 0 0 0 165 2 0 0 33 0 0 0 63 3 1 0 0 0 0 38 31 2 0 5 0 0 0 0 12 0 0 0 9 0 0 0 0 0 0 1 3 0 17 40 0 0 0 0 0 0 0 4 1 0 0 0 0 0 9 2 0 0 12 9
49 24 41 38 11 19 21 38 39 42 44 37 46 19 66 18 16 17 2 50 57 33 21 47 13 22 25 48 26 36 10 15 23 23 33 13 49 12 13 23 27 47 22 11 9 16 44 46 41 22 32 30 61 53 17 33 75 32 16 12 34 17 47 34 26 19 40 34 4 61 23 10 23 47 23 44 17 20 41 32 30 13 26 16 9 38 0 5 34 28 3 62 31 33 30 24 19 39 33 18 11 12 41 22 16 13 27 23 49 33 28 17 0 15 5 33 8 15 34 27 15 6 3 34 7 34 13 7 17 25 31 13 43 26 45 53 28 17 10 20 24 33 2 21 10 32 17 26 18 20 1 44 5 33 15 42 19 46 48 33 35 15 43 23 7 43 16 22 24 11 15 25 20 5 60 32 30 32 30 26 21 34 37 29 10 6 50 16 20 15 27 39 8 5 38 26 27 58 28 32 41 6 18 26 3 2 34 53 26 8 35 8 48 33 17 52 39 37 70 29 22 13 45 38 44 20 24 23 30 36 33 38 27 17 42 24 34 13 19 25 18 8 14 45 37 32 42 16 38 35 33 28 18 14 11 6 20 14 7 27 39 35 29 42 27 27 24 10 13 10 0 51 32 10 22 18 49 38 16 10 31 40 9 15 25 14 32 36 16 13 24 44 33 4 20 7 25 12 17 27 32 29 30 49 20 20 6 14 50 19 46 39 10 24 35 47 16 14 12 27 12 20 29 30 22 40 8 40 15 16 19 47 18 28 15 49 25 23 16 20 14 26 19 22 23 19 54 38 59 16 40 11 39 38 62 36 9 38 20 40 31 23 16 35 40 27 25 7 12 33 34 43 14 23 23 21 38 19 27 17 13 11 16 40 15 23 14 28 10 21 42 26 26 32 6 21 33 17 25 24 13 29 14 17 9 29 50 31 30 49 3 14 23 11 38 8 23 10 1 42 40 2 25 17 19 39 44 12 46 17 13 17 1 34 18 41 2 39 31 16 28 22 24 16 28 20 41 14 24 48 52 16 29 35 9 20 17 36 11 36 35 39 28 40 39 42 24 53 33 30 40 10 18 18 7 53 11 7 8 24 3 13 13 21 5 17 18 34 28 28 27 11 23 19 29 9 6 18 30 27 44 33 20 32 6 32 26 44 32 64 11 44 28 17 21 34 22 26 21 9 23 16 29 26 44 59 8 32 13 25 3 43 38 24 26 44 32 41 33 44 44 36 19 19 9 33 17 32 20 16 7 12 33 44 24 50 21 22 19 8 47 30 7 25 8 19 15 38 28 26 32 36 25 10 3 33 38 60 36 38 39 29 20 18 23 54 20 8 7 80 49 25 27 22 5 60 39 29 18 45 34 35 11 6 43 49 19 19 13 13 45 51 15 8 33 23 40 7 12 31 25 34 18 21 0 34 39 46 26 45 31 16 40 36 33 11 20 18 32 35 52 27 20 20 27 7 26 37 10 11 45 19 29 53 31 27 18 41 39 30 22 11 6 9 39 10 18 6 20 19 24 35 23 7 44 28 22 25 26 42 2 48 37 15 69 35 31 6 42 59 8 42 42 31 17 24 25 29 22 4 22 10 35 40 27 10 29 18 22 3 27 21 26 21 29 38 51 37 29 5 4 31 19 22 30 42 60 22 21 15 40 32 1 34 29 27 16 12 35 10 35 7 40 21 62 32 22 18 34 27 44 21 19 26 27 26 26 55 27 21 25 13 24 32 30 13 8 6 20 26 29 28 19 30 38 33 26 31 26 46 40 24 42 22 17 33 20 52 27 32 20 57 8 43 16 35 51 40 17 18 17 46 43 49 19 25 18 24 41 12 18 11 47 19 28 43 19 28 52 18 8 40 52 6 16 28 33 33 13 10 6 10 45 55 2 15 10 10 25 44 39 50 3 47 33 32 52 6 18 5 27 9 30 35 30 28 22 63 24 21 3 31 18 4 13 36 35 29 20 6 39 31 49 9 33 56 40 28 20 23 21 31 10 39 26 49 16 8 47 10 29 12 32 10 32 15 25 4 12 7 17 19 37 24 12 41 16 39 28 15 27 23 35 15 10 32 8 16 28 50 37 37 29 22 13 26 50 11 5 26 13 19 11 30 22 30 22 28 19 21 10 6 42 11 13 15 14 8 31 26 7 37 63 10 36 18 51 39 25 13 29 16 8 36 26 14 27 5 36 14 45 41 9 32 21 39 34 13 14 7 25 18 10 31 35 42 14 32 10 17 12 24 29 35 10 35 45 39 42 22
2 7 16 3 3 8 6 10 8 15 9 6 1 11 6 4 11 8 7 3 7 6 2 10 4 3 0 12 7 15 6 1 6 8 17 9 7 8 11 4 6 7 10 18 2 5 8 6 5 15 12 10 8 12 4 20 4 8 2 11 6 5 7 8 2 28 9 6 8 5 6 12 8 7 17 1 6 5 15 11 27 9 1 11 20 12 8 24 6 7 6 14 9 9 6 8 18 6 7 13 5 18 2 13 7 4 16 10 6 6 12 13 12 20 18 9 4 11 17 10 14 9 3 1 28 11 4 7 4 9 3 6 15 11 11 1 16 7 9 4 30 3 13 12 6 11 5 0 12 6 11 7 11 7 6 8 4 10 4 9 0 4 14 21 12 13 14 10 9 6 7 2 8 7 10 1 4 14 6 6 3 18 15 17 16 14 5 2 10 7 5 19 2 17 11 7 12 6 16 3 4 1 2 6 1 7 8 0 6 10 5 11 9 10 16 6 1 20 2 19 8 8 1 14 4 9 11 28 9 4 5 11 3 6 10 12 11 8 4 10 9 2 2 15 2 15 25 3 11 13 6 10 9 7 10 18 12 12 2 5 5 8 18 4 4 3 2 16 23 8 5 4 6 8 12 15 6 14 15 2 6 9 7 18 8 0 16 8 4 13 3 5 11 3 9 1 5 10 12 6 5 2 19 16 9 1 17 11 9 12 0 12 3 9 8 13 4 9 7 10 6 10 4 5 9 15 4 3 4 10 16 2 10 13 5 10 11 10 9 4 6 6 8 5 16 10 13 2 8 8 8 16 7 11 10 8 19 6 9 10 7 2 5 7 8 19 4 17 8 14 13 20 2 9 2 11 10 17 6 3 11 10 5 6 6 10 8 3 8 18 7 1 24 9 9 9 3 5 11 3 6 10 3 12 9 14 9 7 7 2 15 6 4 9 9 4 7 10 4 5 4 9 13 6 14 7 5 12 1 0 6 2 7 21 20 6 5 2 1 2 13 3 3 8 6 6 5 2 7 2 7 2 9 6 8 5 9 4 18 12 10 5 16 13 4 4 6 7 4 11 7 9 7 19 7 14 18 8 13 34 13 9 1 2 13 5 12 7 9 9 5 12 12 3 4 6 3 18 4 5 13 4 6 4 13 13 5 2 12 3 5 9 8 10 10 9 4 18 6 7 12 12 15 4 9 6 3 5 3 12 11 1 6 5 8 6 2 9 4 6 9 5 9 5 5 8 1 3 9 7 6 8 8 6 5 2 13 2 24 5 1 6 6 8 3 1 4 10 2 2 3 5 2 2 4 8 3 3 3 5 11 11 5 2 4 7 8 10 4 4 6 9 4 1 8 5 7 5 1 2 1 2 7 3 5 4 7 1 10 2 7 4 4 13 6 3 4 0 3 4 6 2 4 1 3 5 5 1 5 3 8 8 4 10 4 4 5 5 8 3 8 7 2 7 11 14 3 9 4 4 0 6 10 7 13 16 11 5 5 10 3 9 6 2 2 13 8 8 10 4 13 1 8 3 8 1 5 3 11 1 7 13 17 6 2 3 8 6 4 1 4 6 10 8 3 0 5 7 6 3 11 12 3 4 5 5 8 7 5 7 3 10 3 11 18 4 8 9 5 15 6 5 8 4 11 0 3 7 5 3 3 4 12 4 12 6 7 7 11 12 1 7 1 11 3 4 4 6 3 2 5 7 3 6 6 12 9 2 2 10 4 10 9 9 4 9 6 3 8 5 13 10 5 5 10 4 9 10 9 4 5 20 6 7 5 6 11 5 17 0 20 9 2 15 2 11 7 4 6 27 2 6 3 7 4 9 3 1 5 4 12 6 19 9 3 11 6 9 7 15 4 6 7 4 8 9 4 13 3 6 7 8 4 14 1 0 5 12 18 16 20 9 7 10 7 7 17 6 18 6 5 14 10 11 18 15 3 3 9 5 13 14 13 6 4 3 12 3 17 19 4 18 16 34 25 4 21 30 28 8 12 12 5 44 14 12 11 28 14 18 4 12 48 36 11 11 7 14 28 30 9 17 34 43 29 22 53 30 31 63 53 9 16 33 11 38 7 20 37 20 57 15 24 11 11 31 29 10 27 18 51 12 37 51 26 6 96 25 33 43 32 6 2 28 17 35 13 65 20 45 80 19 66 6 19 15 38 1 13 48 31 17 8 38 38 56 8 11 45 14 19 15 15 57 23 15 60 43 15 31 53 18 4 24 27 15 31 9 40 14 6 14 21 11 23 24 24 20 8 30
3 5 18 0 3 2 1 5 1 4 0 2 0 0 4 0 12 0 0 1 0 4 0 2 0 3 1 1 3 1 4 0 4 2 9 0 4 0 8 1 0 2 18 5 1 0 0 28 3 4 0 2 2 2 0 4 9 2 0 3 7 0 2 1 0 3 2 2 0 0 1 0 5 1 12 1 0 2 1 12 0 0 7 5 0 0 4 1 0 0 1 0 0 2 0 2 0 3 0 2 1 0 2 0 0 1 0 0 1 2 2 1 0 0 4 0 2 3 6 0 0 2 2 1 2 0 7 1 2 7 1 7 0 3 7 0 0 0 1 0 1 1 1 0 4 0 1 0 5 0 1 1 0 2 7 0 1 0 0 3 0 6 6 7 0 0 1 0 0 2 1 4 0 0 0 6 5 1 0 6 0 1 6 0 1 1 7 0 0 11 11 0 15 20 1 13 4 10 0 40 3 6 8 4 0 2 11 2 0 0 1 6 4 2 0 4 1 3 7 31 1 4 3 1 0 0 9 6 2 1 0 3 4 0 4 7 0 0 6 3 0 9 3 7 6 3 7 1 2 1 4 6 1 6 0 5 0 4 4 0 6 5 12 3 0 2 0 0 3 3 4 1 7 0 0 1 0 12 0 1 9 0 3 4 0 1 1 8 0 2 0 6 10 1 1 0 0 8 0 0 2 0 4 2 0 0 3 2 0 0 2 5 4 2 0 2 0 2 1 4 0 0 0 0 4 11 0 3 3 1 0 2 0 0 1 2 1 0 0 1 3 7 0 2 0 0 0 6 2 1 3 2 0 1 1 4 3 3 2 3 5 1 2 0 0 2 0 3 1 0 0 10 2 2 0 3 0 11 2 3 2 1 4 0 0 0 1 0 0 0 1 1 1 6 2 0 6 7 13 3 0 0 2 4 0 4 5 2 0 5 11 9 2 0 3 4 0 1 2 2 12 0 3 1 0 7 0 1 3 8 0 0 2 0 11 11 0 0 0 0 2 10 0 4 0 0 0 7 1 4 1 3 11 0 6 6 14 10 0 9 8 7 1 0 1 1 0 0 0 7 9 1 2 0 0 2 14 5 14 7 9 0 5 0 0 18 1 1 3 0 1 1 3 0 0 1 1 0 1 0 6 0 5 3 0 0 2 3 1 3 1 3 2 0 5 4 1 2 2 2 6 6 2 2 2 2 2 0 0 3 6 4 4 0 1 6 3 3 3 0 2 4 3 4 3 3 0 0 1 2 1 0 0 0 6 2 0 0 1 0 2 1 1 6 7 0 0 1 0 0 4 0 1 17 1 2 0 1 0 3 8 1 2 0 2 1 2 1 3 5 0 3 4 1 0 4 1 1 4 1 5 8 2 0 11 13 7 14 2 3 2 2 0 0 0 1 0 0 9 5 8 0 2 1 0 0 13 0 1 5 2 3 0 1 1 2 2 2 6 4 1 0 0 1 1 4 1 0 1 3 1 4 0 5 0 1 2 3 0 0 0 0 0 0 7 8 6 2 2 0 6 22 2 6 2 0 4 8 14 13 2 0 6 2 0 6 7 0 2 3 0 19 0 5 18 0 7 0 2 7 0 0 1 1 3 0 10 7 7 2 5 2 0 11 4 1 2 2 2 1 0 0 0 1 8 7 0 4 1 1 2 0 3 6 1 0 5 2 11 4 6 1 5 3 2 0 6 2 0 4 1 3 1 2 0 4 3 6 0 1 9 0 0 0 6 0 1 1 0 0 8 3 0 9 0 2 1 11 5 1 2 5 15 2 3 6 0 3 4 8 6 0 2 0 3 0 6 6 0 3 1 1 0 2 10 13 1 3 0 0 1 4 4 0 6 1 0 1 1 2 2 2 3 0 3 4 0 0 4 1 0 1 3 0 2 0 0 3 1 8 0 0 3 8 23 6 1 0 6 2 1 0 1 2 0 1 0 0 2 1 10 10 0 17 0 0 1 1 0 0 4 3 1 6 3 9 3 4 2 2 0 2 1 13 0 6 3 0 6 2 0 0 2 1 0 0 0 8 1 4 6 0 1 1 0 2 3 0 0 1 2 2 5 2 2 0 0 1 0 6 6 2 0 1 0 0 8 0 2 1 2 3 0 1 0 1 1 0 0 0 0 4 1 1 0 0 1 0 0 7 2 1 1 3 2 0 2 0 2 2 1 0 1 0 0 0 1 1 3 0 0 3 2 3 2 1 1 0 1 3 4 1 0 0 0 9 4 6 0 0 6 0 1 2 0 0 7 1 0 0
33 26 36 16 20 45 13 32 24 29 34 31 20 12 16 19 19 20 30 24 27 15 22 18 16 13 18 13 16 22 19 14 18 21 16 16 21 9 19 14 18 25 18 28 15 20 24 12 7 10 12 13 21 20 20 22 22 20 22 16 10 17 28 19 18 23 22 15 15 16 16 21 24 12 19 16 21 19 18 15 26 16 12 14 19 21 11 26 28 13 24 21 18 25 13 21 23 24 21 17 18 17 15 18 17 22 24 16 18 21 22 16 22 14 29 15 19 26 21 15 35 28 13 15 27 20 23 19 14 17 14 14 16 19 25 20 23 19 14 15 19 14 9 10 16 21 17 18 12 16 10 13 16 12 15 13 5 16 23 22 17 7 14 14 10 9 12 15 6 10 11 13 21 11 16 8 12 13 16 14 12 7 12 19 13 10 23 11 15 8 12 22 10 9 16 8 8 15 9 12 12 12 12 9 16 4 12 14 15 21 9 11 11 20 14 20 10 9 21 10 22 17 15 14 29 6 6 13 11 12 9 11 17 13 14 19 8 17 12 9 14 11 15 15 10 16 10 13 12 17 15 6 22 18 12 12 17 16 13 12 13 21 11 20 13 13 20 7 9 18 11 15 15 8 18 13 23 14 23 16 16 19 17 13 16 9 21 20 17 11 12 13 18 17 13 18 13 17 13 12 19 19 16 25 15 16 12 14 13 17 14 11 16 27 30 24 10 23 21 19 17 12 32 18 17 18 9 18 23 22 13 24 22 16 11 25 16 14 21 24 18 13 18 16 19 20 22 21 29 20 23 21 26 25 30 27 32 28 48 39 32 30 50 20 32 26 15 15 13 14 20 10 21 12 13 22 24 11 17 13 15 15 16 10 21 12 10 19 14 10 17 8 15 7 15 8 12 11 12 20 12 10 13 14 17 12 12 16 11 12 15 11 17 14 9 11 7 10 17 15 13 19 18 18 13 11 11 9 16 16 26 19 16 19 14 16 14 26 13 20 13 18 17 18 10 15 16 13 22 19 15 15 10 12 22 7 13 15 15 15 22 14 11 15 9 26 16 13 11 11 10 14 11 21 11 11 18 12 18 17 12 15 7 19 24 12 15 13 25 16 21 17 22 21 28 18 12 18 17 24 19 27 24 25 22 22 21 19 25 20 19 25 17 22 12 17 19 23 15 22 29 23 25 28 31 20 23 25 15 20 17 24 23 21 21 30 29 30 28 22 23 26 21 33 36 19 25 10 15 23 21 34 40 23 28 30 37 34 36 44 28 25 39 35 35 32 28 23 19 25 19 35 25 29 30 23 33 22 47 39 29 30 25 37 45 32 64 36 42 56 59 41 40 52 68 39 52 51 27 44 46 56 43 50 50 33 37 45 31 21 37 30 24 35 39 32 36 42 44 27 36 29 38 37 5 27 28 20 12 36 20 25 18 41 26 26 31 32 46 32 45 39 28 32 35 36 32 31 20 26 39 27 28 37 19 23 18 35 33 24 25 17 26 37 24 45 33 20 33 44 41 31 42 45 36 32 33 39 33 27 29 43 36 35 30 35 47 39 36 36 23 45 33 21 34 14 27 21 30 27 31 36 32 30 42 45 39 51 31 23 37 29 33 28 33 34 25 35 31 28 23 49 37 39 35 18 34 25 35 28 28 23 28 27 20 15 38 32 34 50 34 32 45 34 63 77 68 50 49 60 75 65 45 76 84 70 92 57 76 86 65 62 50 71 77 76 65 54 63 39 49 47 34 37 29 35 34 61 65 64 63 56 54 44 48 41 45 51 43 37 55 73 72 37 52 63 52 55 75 61 58 57 105 61 54 65 48 54 72 28 41 52 51 48 53 52 54 33 66 38 40 42 65 41 35 43 68 61 36 47 40 54 39 42 68 58 68 64 94 54 50 30 49 37 69 66 73 58 38 45 33 40 36 42 53 32 47 37 46 36 40 58 52 57 47 80 59 75 92 74 84 65 66 40 58 70 46 69 75 45 37 71 41 70 80 71 67 62 82 69 58 64 74 51 59 72 50 68 63 81 43 20 41 61 65 45 81 57 74 67 74 83 87 62 65 46 79 58 59 76 46 61 55 75 69 79 58 93 71 91 111 78 94 62 72 60 59 72 45 64 65 84 51 49 51 43 53 60 44 74 82 61 47 41 46 43 69 64 45 62 56 59 69 64 72 74 50 49 64 81 87 83 97 92 67 67 74 66 62 57 64 82 42 48 53 42 29 87 91 68 40 66 52 52 62 81 59 54 31 65
49 25 1 54 21 21 21 17 80 23 5 50 37 7 13 50 59 32 15 21 48 25 15 65 39 16 11 39 19 33 92 24 24 28 45 32 14 7 27 54 43 0 16 9 10 50 27 33 12 27 27 10 41 19 59 33 22 36 36 33 6 13 6 17 37 25 33 15 8 28 30 12 34 27 14 31 14 4 16 14 36 14 2 10 14 14 13 27 16 6 9 15 26 12 5 23 22 10 28 21 37 25 7 31 8 36 20 17 37 31 12 16 45 28 23 21 28 21 34 34 40 27 26 34 45 4 26 33 27 15 46 29 3 30 37 23 29 29 15 48 26 65 16 27 64 64 42 22 48 16 36 12 15 52 6 35 24 33 15 52 49 5 35 22 8 27 26 11 6 12 21 58 10 14 8 2 31 28 32 11 34 13 31 28 10 10 47 10 22 15 6 29 23 40 19 44 16 39 17 18 37 13 25 32 4 25 18 22 7 26 8 17 38 24 20 28 18 5 24 23 52 16 19 19 6 24 10 19 27 31 16 7 21 26 7 17 10 26 33 13 17 51 29 23 17 31 22 26 1 6 10 10 5 27 46 20 19 13 14 16 11 23 20 5 10 1 34 10 14 33 23 13 7 18 1 19 25 19 7 10 47 25 8 23 26 21 19 15 16 5 14 13 25 34 26 29 9 9 19 30 11 26 13 7 4 12 6 2 6 6 17 10 11 4 6 18 10 8 10 3 10 6 7 9 5 14 4 11 10 20 12 10 6 11 12 1 14 15 10 4 10 12 8 9 8 10 11 4 8 8 33 2 8 14 8 4 7 16 2 7 9 13 5 4 8 3 16 23 26 8 12 4 16 19 34 16 17 18 34 24 32 18 37 18 15 8 39 9 23 18 17 8 33 18 6 27 5 37 18 13 19 13 12 22 16 48 26 27 35 9 42 19 30 21 6 31 20 4 15 3 8 7 11 38 12 24 14 21 4 10 9 36 4 1 28 22 9 4 11 20 18 15 9 5 12 5 20 13 12 1 16 24 19 6 19 22 13 12 4 17 17 13 14 7 22 9 22 16 39 6 11 5 18 8 14 8 37 14 21 14 19 2 32 25 26 22 10 16 34 27 42 36 8 7 12 37 28 39 14 35 1 23 17 18 39 10 22 30 5 55 37 33 29 33 13 46 17 25 24 9 20 16 56 42 2 23 37 70 25 50 45 29 20 40 8 32 31 28 43 32 12 26 31 18 30 34 15 12 29 10 34 33 20 5 6 51 34 41 49 30 19 15 25 15 22 55 15 21 19 7 5 37 17 27 15 18 11 7 41 21 6 11 13 1 21 12 34 6 22 42 12 7 35 28 24 28 53 32 52 11 21 30 22 48 25 39 23 8 28 6 32 6 65 58 18 16 24 11 20 30 32 14 36 18 23 16 37 22 27 26 18 29 71 23 16 35 22 17 22 4 39 26 34 23 28 27 35 55 49 18 18 28 8 43 23 36 21 8 8 4 48 20 31 2 47 20 22 10 11 35 6 41 29 22 32 15 52 24 4 32 9 4 27 17 15 44 13 19 35 40 15 30 21 9 31 20 51 27 10 47 17 12 13 46 38 18 27 23 25 28 43 23 15 2 25 18 22 23 28 27 37 25 19 32 26 26 15 3 41 9 5 11 11 22 3 6 19 7 7 36 21 29 28 27 15 19 24 5 7 8 3 13 20 6 19 25 31 2 28 13 11 8 13 30 27 22 32 12 27 24 12 24 18 16 20 12 30 28 27 3 5 32 16 29 9 7 61 6 11 16 31 57 53 23 20 38 16 19 30 39 14 16 36 30 44 34 19 28 26 10 37 92 41 32 7 22 30 14 11 7 18 45 37 36 44 70 19 10 23 42 46 34 25 18 25 23 81 22 27 22 22 22 25 14 29 18 38 17 42 21 9 17 55 15 28 35 3 5 19 12 51 39 26 17 24 16 31 13 22 14 48 40 1 29 35 29 43 31 23 33 17 15 12 69 38 25 26 2 10 11 19 4 12 18 29 40 22 17 19 35 11 14 46 15 17 22 39 27 42 54 11 44 25 28 10 33 24 8 32 19 11 17 26 6 3 12 25 15 33 24 16 24 36 24 29 8 23 45 52 26 7 38 12 15 10 1 46 24 22 16 13 10 11 24 27 33 25 19 26 28 25 33 28 5 22 13 41 27 18 29 20 27 42 14 3 39 18 18 25 15 3 61 35 8 7 30 19 28 13 6 16 27 14 27 19 12 64 22 21 15
3 2 0 1 1 0 0 3 0 0 0 1 1 0 0 4 0 1 0 1 0 0 3 0 0 0 0 0 0 0 2 1 3 0 3 1 3 2 0 0 0 2 4 0 6 0 1 1 2 4 0 0 1 1 2 0 4 0 2 0 0 2 2 2 0 0 0 0 1 0 2 0 2 0 3 1 0 1 2 3 1 0 6 0 3 5 4 3 4 0 1 3 2 1 0 0 0 2 0 1 0 1 0 2 3 0 2 0 1 3 0 3 0 4 1 6 1 1 0 0 1 1 1 1 0 1 0 1 1 0 1 5 0 0 1 0 1 2 0 1 0 3 0 0 0 2 0 0 0 0 2 1 0 2 0 3 0 3 3 0 0 1 8 0 0 1 0 0 0 0 0 0 0 0 1 0 1 2 0 6 2 1 7 3 2 1 1 2 1 0 3 1 3 0 2 2 0 0 1 1 6 2 0 0 5 3 0 0 3 4 1 0 0 1 1 2 5 1 0 6 1 3 2 0 1 0 1 2 0 0 1 1 1 0 6 1 2 0 0 0 0 1 1 2 1 0 4 0 2 2 1 0 1 3 0 0 3 0 1 0 0 4 1 1 1 1 7 0 2 1 1 1 0 1 2 4 0 0 0 0 0 3 0 4 5 1 0 0 0 0 7 1 2 1 0 4 1 0 2 0 2 1 3 2 0 3 7 2 1 0 3 0 0 0 0 0 4 0 1 1 0 2 0 0 6 0 4 1 2 2 0 3 2 0 0 0 0 0 0 1 1 4 0 0 5 2 1 3 1 2 10 0 3 0 0 0 2 1 0 0 3 2 0 5 5 1 2 0 1 2 0 3 0 0 0 5 1 1 0 1 2 2 0 1 0 0 0 3 0 1 1 0 1 3 0 2 0 3 0 1 0 1 2 0 1 4 6 0 1 2 1 0 0 1 4 0 5 2 1 2 1 0 5 0 0 0 0 0 1 0 1 0 2 1 0 1 0 1 0 1 0 3 1 1 0 0 1 0 0 0 4 0 1 0 1 2 3 0 0 3 1 0 0 0 0 0 0 1 0 1 0 0 3 0 1 1 0 1 0 0 0 0 2 2 0 7 0 1 1 1 1 0 0 9 0 0 0 1 0 1 0 1 0 0 4 1 2 4 3 0 1 2 0 0 0 0 1 1 1 0 0 0 1 1 2 3 2 2 0 0 0 0 9 0 4 0 0 0 0 0 5 10 2 2 2 3 6 4 1 3 4 2 4 1 0 3 0 6 0 4 0 2 1 0 0 3 0 0 3 0 0 2 3 0 3 0 13 3 3 7 0 0 0 2 9 0 1 2 2 0 1 0 1 1 3 1 2 0 2 2 0 4 2 1 2 4 1 2 1 1 4 4 1 4 0 0 2 0 4 2 0 3 1 2 1 0 0 1 7 1 2 2 0 1 2 0 0 0 0 3 0 0 0 8 0 3 1 1 8 0 4 1 0 0 0 2 1 0 1 2 2 1 2 1 3 0 0 5 0 1 1 0 0 0 0 3 0 1 0 3 6 0 8 3 2 3 0 1 2 0 2 0 0 4 3 0 0 3 9 4 0 6 0 1 0 3 0 0 0 1 0 2 9 0 4 2 1 2 3 2 4 2 1 2 1 0 1 0 0 1 1 0 0 0 2 2 0 4 2 3 1 4 0 0 1 3 0 0 0 2 2 4 4 3 0 0 3 0 5 3 3 1 5 0 3 3 0 1 0 1 2 1 1 0 0 0 0 3 5 1 5 0 0 2 0 1 2 6 1 4 5 0 0 2 0 0 1 0 1 2 2 1 0 2 0 0 0 2 4 2 0 2 0 0 2 0 0 1 0 5 0 1 0 0 0 0 5 2 0 3 2 3 1 0 2 11 3 2 3 0 2 2 1 1 5 2 0 12 1 0 1 4 0 0 3 5 7 8 3 5 0 1 0 6 8 6 10 2 6 6 1 2 3 11 0 8 7 6 0 8 7 28 1 8 0 1 9 0 2 10 1 10 2 2 9 8 23 6 9 10 0 4 20 1 16 38 19 8 2 3 5 32 4 21 15 15 45 4 16 3 1 3 0 10 20 2 11 6 2 1 7 6 16 6 6 18 2 6 12 27 16 0 17 17 14 27 10 12 1 5 21 1 17 4 13 10 2 4 1 0 8 6 26 17 1 6 17 0 6 0 13 1 0 6 3 1 5 0 1 8 8 0 0 4 11 8 0 17 4 4 3 5 11 0 7 0 7 13 0 8
16 24 1 26 15 8 17 47 43 5 9 17 21 10 11 22 20 8 19 14 30 8 28 22 39 12 24 16 41 25 32 16 15 33 29 30 39 47 25 27 38 23 5 16 30 16 19 18 11 21 22 17 5 16 9 10 21 21 3 17 20 23 6 7 15 25 14 13 7 11 26 3 19 38 20 20 21 9 6 20 15 23 24 23 47 22 11 4 39 27 6 29 32 19 28 24 39 46 40 15 12 39 24 19 38 22 40 50 13 14 27 25 36 48 35 20 14 40 30 55 44 46 42 41 22 19 16 50 20 21 40 38 56 10 9 66 21 7 13 4 6 24 51 15 12 20 36 37 54 64 52 2 61 46 28 25 31 42 13 24 57 39 25 18 50 20 48 17 28 32 45 6 35 36 37 60 30 53 74 18 15 37 6 33 5 35 18 57 42 38 56 52 26 13 38 41 27 16 15 35 25 63 39 5 36 17 6 20 72 43 3 56 56 43 55 43 28 22 6 36 33 25 10 20 21 41 24 9 46 24 6 32 20 23 30 14 51 20 18 16 37 21 15 24 45 43 45 53 77 25 46 56 15 21 67 65 46 13 54 62 52 53 36 80 62 44 39 42 22 28 52 35 33 63 33 57 58 12 35 30 39 35 41 13 37 55 31 40 55 43 21 27 37 85 34 54 62 50 62 63 38 28 57 25 39 29 59 23 62 19 31 64 14 12 45 67 61 41 55 43 25 31 108 19 71 144 115 73 42 47 79 11 87 88 100 38 90 103 161 36 98 41 78 16 99 48 41 73 51 58 110 95 82 86 59 17 102 25 24 54 25 95 110 92 102 11 43 44 56 62 46 10 21 18 44 30 33 18 10 25 43 33 30 29 40 51 39 72 10 42 46 15 36 27 65 67 41 17 42 14 31 30 29 34 34 2 23 39 14 27 38 22 19 13 9 8 25 31 12 16 8 2 23 23 18 21 4 17 4 11 18 10 38 8 11 1 8 24 30 11 1 28 23 3 12 38 19 21 22 4 22 15 26 17 32 16 6 6 8 9 6 10 15 15 10 1 14 8 15 4 18 11 17 18 7 6 22 12 14 15 12 22 19 25 18 18 7 12 28 20 5 48 60 43 35 33 33 51 37 34 37 3 23 34 46 69 31 13 29 17 27 7 24 15 50 30 54 24 41 35 27 32 62 12 60 74 47 37 55 43 55 68 38 24 35 14 9 27 42 89 36 53 54 61 86 35 38 69 14 51 69 14 3 56 59 20 51 75 49 33 64 86 90 130 66 75 51 80 82 94 79 56 56 61 80 37 60 7 76 35 87 63 59 89 28 70 98 66 53 53 64 112 95 106 12 99 66 119 58 53 27 68 29 112 31 69 117 46 37 73 95 49 122 88 62 46 67 100 95 56 35 41 76 112 141 60 114 78 75 84 33 71 35 69 69 54 50 130 44 25 123 105 119 127 40 101 115 60 54 36 23 88 72 31 98 33 81 30 93 67 68 157 125 26 29 14 4 28 9 22 10 16 26 18 22 17 1 10 27 5 32 5 15 10 8 17 18 10 24 8 29 20 19 6 27 33 30 35 12 8 26 24 13 28 5 15 23 15 7 18 13 6 16 11 31 10 19 22 10 20 19 19 27 14 13 15 5 12 20 9 23 17 38 21 60 61 14 32 14 20 15 4 47 29 25 17 5 34 53 39 11 31 11 35 25 32 8 6 31 15 20 29 22 27 21 29 21 22 33 9 22 36 36 14 38 28 10 9 18 4 7 31 4 19 20 13 44 25 42 51 26 22 20 26 11 35 4 18 56 27 49 20 23 48 20 15 4 33 15 20 22 22 39 20 15 21 19 4 17 21 22 36 19 26 17 41 40 68 35 15 31 39 21 43 40 49 36 24 37 10 60 16 18 13 26 14 15 69 43 38 13 42 47 17 54 37 41 46 60 8 26 91 58 27 73 38 24 60 50 109 49 57 6 79 45 44 71 49 89 57 122 40 31 90 74 49 20 34 21 110 41 85 14 100 126 37 100 86 104 43 81 152 20 113 66 65 43 64 44 80 71 49 29 87 69 73 76 26 34 48 94 50 38 68 45 97 71 46 25 26 10 57 91 46 49 35 85 64 126 20 106 109 67 77 36 62 39 75 67 53 51 30 126 38 49 48 18 53 29 52 7 101 37 34 82 60 16 65 27 102 19 58 32 80 19 33 66 62 16 21 55 36 53 37 25 49 50 4 50 33 55 81 45 35 15 84 16 4 86 36
10 37 18 30 38 12 9 19 21 18 37 15 50 25 74 48 38 23 4 10 18 29 2 11 37 23 61 67 22 8 0 48 32 18 13 88 1 87 91 3 2 11 103 83 55 52 279 101 53 56 31 105 60 17 17 13 52 14 20 20 0 27 39 13 42 68 28 14 57 75 57 27 124 23 6 8 35 31 18 47 47 34 25 63 22 63 14 22 20 15 39 1 50 2 18 0 16 11 9 3 17 10 1 0 123 72 10 71 67 2 9 102 24 21 62 61 8 10 12 41 56 45 15 15 29 1 27 18 18 27 13 40 13 4 15 23 0 19 42 12 65 0 6 42 47 44 14 39 101 22 30 5 79 0 273 3 13 109 151 40 44 35 9 52 32 38 77 80 90 3 112 14 76 57 0 33 74 34 159 23 21 137 75 71 8 100 99 64 81 28 14 5 12 10 139 41 9 11 14 80 131 477 9 15 145 29 15 185 20 12 39 341 202 9 150 0 183 0 267 71 5 111 32 75 75 297 0 73 115 19 56 141 93 182 76 5 189 303 53 157 19 2 94 20 87 23 67 263 54 98 84 19 79 11 89 130 20 47 77 23 112 241 40 20 15 67 56 93 62 0 40 17 37 90 14 2 84 54 12 62 84 0 246 101 79 66 75 8 49 71 12 45 103 9 0 59 40 54 0 99 64 21 18 9 18 1 26 27 72 17 48 54 89 52 79 22 26 8 28 64 78 50 4 0 67 29 46 0 41 44 1 17 50 36 50 65 50 9 2 39 12 47 65 21 18 24 47 44 3 23 42 59 8 32 21 3 23 48 23 0 10 21 11 3 20 0 129 15 211 7 1 17 157 37 47 0 60 169 146 277 0 37 3 54 0 35 40 5 14 76 3 27 50 49 201 4 48 79 159 171 83 264 331 52 335 8 54 272 38 49 20 24 0 121 241 13 115 19 60 13 19 150 40 46 162 396 162 120 21 14 75 343 310 1 100 10 43 26 136 199 146 127 0 17 63 82 96 63 8 3 228 26 73 8 104 91 82 62 29 162 144 21 71 62 255 3 7 68 220 44 73 0 153 87 102 60 9 108 79 0 96 99 99 140 32 117 49 21 8 61 49 21 2 41 44 95 12 0 17 0 49 49 0 44 17 45 20 5 73 37 32 11 55 38 121 54 52 70 17 159 52 12 103 21 51 51 0 30 13 91 43 54 131 64 39 3 1 1 94 33 22 4 38 39 5 2 0 18 16 42 29 64 0 5 54 15 23 0 7 49 10 43 17 46 22 7 3 6 42 52 3 34 6 50 7 3 11 0 12 13 73 10 2 49 13 5 53 1 16 16 2 57 48 18 39 53 2 23 12 7 26 26 2 9 18 38 3 45 29 14 6 2 9 53 6 16 0 0 26 12 3 26 22 4 54 21 0 20 36 9 28 2 17 14 12 44 0 43 0 23 22 3 12 1 0 20 31 35 19 8 1 8 52 61 22 35 13 31 1 23 4 33 2 10 18 2 3 12 0 38 4 10 20 5 24 13 7 12 8 17 2 14 5 18 10 13 11 11 12 13 24 20 34 23 36 18 7 24 2 25 13 8 0 2 8 6 17 9 1 17 0 0 12 20 0 0 9 1 0 2 3 0 9 14 4 1 0 34 17 0 2 9 5 2 15 2 11 5 0 13 7 1 4 2 3 3 1 5 12 0 0 3 4 1 3 9 9 1 1 4 0 0 0 0 2 0 7 8 4 0 1 0 2 6 1 5 3 2 5 1 4 6 0 0 2 4 7 4 3 6 0 0 9 8 4 5 9 1 2 8 7 2 2 3 4 1 2 0 1 0 2 5 2 0 0 1 1 1 3 8 3 6 5 3 1 0 4 3 4 1 0 4 0 6 0 1 4 7 0 1 11 3 7 6 1 0 0 2 4 6 2 1 4 0 1 17 5 4 3 7 2 0 6 2 8 1 0 1 1 0 0 2 0 2 0 7 0 0 0 3 1 2 3 0 0 1 0 2 0 2 6 5 1 10 1 1 1 2 3 0 10 6 5 4 0 0 4 0 1 2 6 0 0 2 2 0 0 2 2 0 12 17 7 0 2 11 5 0 4 0 0 3 0 3 1 2 4 0 7 0 1 2 0 0 2 0 5 0 6 2 5 7 0 5 2 15 1 2 2 2 0 4 4 3 1 1 4 2 0 1 1 0 0 3 1 3 0 1 10 7 2 12 5 6 1 6 14 3 5 2 0 1 0 3 1 2 1 2 4 3
0 1 2 1 0 0 1 0 0 0 0 0 0 0 0 1 0 0 1 1 0 0 1 0 0 0 0 0 10 0 2 1 0 1 0 0 0 0 0 1 0 0 0 1 0 0 1 1 1 2 0 0 2 0 0 6 0 3 1 0 1 0 0 0 0 0 0 1 2 0 0 0 0 3 1 0 1 0 0 1 3 0 2 0 0 0 0 0 0 0 0 0 0 0 0 1 1 1 1 3 3 1 1 1 0 0 1 1 0 0 0 0 0 0 0 0 0 0 0 0 0 0 1 0 4 1 3 0 0 0 0 0 1 0 1 2 0 1 1 0 0 0 0 3 0 3 0 7 2 0 0 0 3 0 0 0 0 0 0 4 0 5 7 1 0 0 1 0 1 0 0 3 0 0 3 0 0 1 2 10 0 0 1 0 0 4 0 1 0 1 0 1 3 0 0 1 0 2 1 2 1 2 0 2 0 2 2 0 2 0 2 0 0 0 1 1 0 0 1 0 0 1 0 0 1 0 0 0 0 5 3 3 1 0 0 0 0 0 0 0 0 0 1 0 0 0 2 0 0 1 0 0 1 1 0 0 1 1 1 0 0 4 0 0 0 1 4 1 0 1 0 0 0 0 0 0 0 0 0 0 0 0 1 0 0 0 1 0 2 1 0 0 1 0 0 0 0 0 0 1 0 3 0 0 0 0 0 0 0 0 0 1 0 0 0 0 0 0 0 0 0 1 0 0 1 0 0 0 0 0 0 0 0 0 0 2 0 0 1 1 3 2 0 0 0 0 0 2 0 0 0 0 1 1 0 1 0 0 0 1 2 0 0 0 0 0 1 0 0 2 1 0 1 0 0 0 0 0 0 0 1 1 0 0 1 0 2 0 0 0 0 1 0 0 1 0 1 0 1 0 0 1 0 0 3 0 5 1 0 0 2 0 1 1 0 0 0 0 1 2 0 0 0 1 0 1 2 4 2 0 3 0 1 0 1 1 9 0 0 0 0 0 0 0 2 0 3 0 1 0 0 0 0 0 0 0 3 1 0 1 0 1 1 0 0 1 1 3 0 3 0 0 1 3 0 2 1 0 1 0 0 0 0 0 0 4 0 0 0 0 5 0 1 1 0 1 0 0 1 0 0 0 1 2 4 0 0 0 0 0 0 0 5 1 1 0 0 1 0 5 1 0 0 0 4 0 1 0 1 5 0 0 0 0 0 0 0 0 0 0 0 0 6 0 0 5 3 3 0 4 0 0 0 4 0 0 1 2 2 1 2 4 0 0 1 0 0 0 1 0 1 0 0 0 1 0 0 0 0 0 3 1 0 0 0 0 0 0 0 0 5 1 0 0 4 0 3 1 3 0 1 2 0 0 1 1 1 4 0 6 1 0 1 0 0 0 0 0 0 4 0 2 0 0 2 5 0 0 0 3 0 4 2 7 0 0 1 0 0 0 4 1 2 2 3 0 0 6 2 1 0 0 0 3 0 2 1 0 0 0 2 1 0 2 0 0 0 2 2 0 0 1 1 1 0 0 0 0 0 0 0 0 0 2 1 6 5 0 0 1 0 0 0 0 1 0 0 0 0 4 0 0 0 2 1 1 6 1 1 0 0 0 1 3 2 0 3 0 4 1 2 10 0 5 4 0 0 0 1 0 0 1 0 1 2 3 0 1 0 0 0 0 0 1 1 0 0 0 2 0 2 0 0 0 0 0 0 0 0 0 0 0 0 0 1 0 5 0 0 0 1 0 0 0 1 0 0 0 0 0 0 0 2 0 2 1 0 2 0 1 0 0 2 3 0 0 0 0 1 3 8 0 0 0 0 1 0 2 0 0 0 0 0 1 1 0 0 1 0 1 0 0 1 8 0 4 0 5 0 0 0 0 0 1 0 2 0 2 0 3 0 0 0 1 4 0 0 2 1 0 0 2 0 1 0 2 5 0 1 1 1 0 3 2 0 2 0 0 3 11 0 1 0 0 0 2 0 1 0 0 4 0 3 15 0 0 1 0 1 2 0 4 2 5 0 0 0 0 0 0 0 0 0 0 5 2 0 0 8 0 1 0 0 0 0 0 0 0 0 1 0 2 2 1 0 0 0 1 0 0 1 0 0 0 0 0 0 0 2 0 0 1 0 1 3 0 0 3 1 1 0 1 0 1 3 0 0 0 0 0 1 0 2 2 3 0 0 2 1 0 9 0 0 0 0 2 2 0 0 0 0 1 0 0 0 0 0 4 4 0 0 2 1 4 0 5 0 0 3 8
4 1 9 15 0 26 1 4 15 2 0 0 11 25 1 0 0 0 5 2 1 0 0 6 0 3 2 4 0 11 4 7 2 9 0 2 0 0 4 2 17 6 22 1 9 0 10 3 8 0 4 0 4 19 1 7 0 1 2 0 1 5 2 14 3 9 2 17 6 5 0 0 4 0 23 3 7 0 0 3 5 2 3 20 1 1 5 0 0 0 12 1 6 4 8 8 2 3 0 1 12 4 5 0 2 7 0 8 8 0 14 0 23 2 1 1 1 15 0 0 10 5 28 1 18 3 0 10 0 0 1 5 2 11 0 2 9 3 5 4 0 0 3 9 15 0 21 7 0 9 4 5 3 2 1 17 3 1 0 6 0 25 0 3 8 4 4 23 0 6 43 15 6 22 2 0 1 1 0 16 1 6 8 34 10 1 22 0 4 0 1 8 0 0 18 33 34 30 15 40 28 6 20 16 7 3 13 10 7 0 0 0 1 28 0 1 8 5 1 2 2 2 14 4 3 6 9 3 1 1 1 0 0 3 32 6 2 8 1 1 6 6 15 19 9 20 0 13 1 5 4 0 2 1 1 7 6 4 2 25 17 3 33 0 10 1 0 0 1 9 12 23 19 0 17 35 7 35 0 2 0 2 11 24 2 2 32 12 5 0 4 8 1 28 3 5 0 9 2 4 14 0 0 8 1 11 6 0 8 12 0 0 0 0 12 3 1 1 5 0 5 8 0 5 11 23 5 0 0 7 0 0 0 5 20 1 8 12 7 14 1 2 0 1 0 0 1 0 11 2 0 11 4 0 3 8 2 14 0 0 0 7 17 1 6 0 20 14 0 22 2 5 14 1 0 16 0 23 4 8 0 9 9 0 0 2 1 51 4 0 16 5 0 6 8 2 10 9 12 31 20 24 7 10 12 17 5 3 0 2 3 13 10 0 6 1 8 20 18 12 21 0 0 2 0 35 36 1 6 0 17 0 10 3 2 5 11 17 4 6 33 12 4 0 9 3 11 0 11 1 2 2 18 5 33 0 12 18 0 5 2 20 1 1 5 7 11 16 2 11 7 0 0 1 1 1 0 20 8 1 0 6 9 12 2 0 5 3 2 0 8 0 1 1 1 9 26 1 1 4 5 4 2 2 14 16 27 10 6 0 13 14 9 2 5 11 0 0 9 4 3 25 9 3 4 2 5 2 3 1 11 2 18 7 0 32 4 0 2 2 1 14 0 16 9 9 11 3 0 8 6 4 0 4 16 1 4 21 1 8 6 0 0 3 11 0 3 6 0 2 21 0 0 2 4 2 2 6 10 15 0 6 6 1 1 3 6 3 4 4 1 12 0 2 1 1 0 0 10 16 1 19 16 6 7 3 0 5 1 2 0 11 1 1 0 7 0 1 1 7 0 0 0 2 1 2 0 15 10 0 6 0 5 5 5 8 0 0 26 1 1 3 5 2 0 17 13 0 14 1 0 0 0 0 5 0 16 0 2 7 3 4 2 5 9 4 16 1 0 0 0 0 0 0 2 3 0 6 24 17 7 18 1 0 12 5 0 3 31 14 16 0 17 0 0 0 1 3 4 0 1 1 6 0 0 1 0 2 9 18 12 29 16 1 0 0 1 7 9 0 10 1 23 1 2 7 9 15 3 0 1 3 2 2 7 0 0 7 0 0 2 4 15 4 4 7 0 3 1 0 7 10 2 5 2 12 1 4 9 0 8 0 0 1 10 7 5 0 15 15 6 2 1 27 14 0 0 8 10 0 16 3 0 3 12 3 0 0 4 18 9 9 24 0 0 5 1 16 1 3 5 5 6 11 14 10 3 5 3 2 16 5 0 14 0 9 2 0 0 10 0 20 1 10 2 2 0 1 0 3 0 9 0 14 5 0 10 2 1 9 8 5 2 2 12 2 0 9 0 3 0 0 4 0 13 19 0 0 0 9 0 3 3 0 1 25 26 17 27 2 5 1 29 1 4 32 22 2 2 5 3 15 0 32 9 3 3 0 19 12 0 6 10 0 5 0 3 26 6 1 4 27 3 7 2 39 35 7 0 7 29 1 11 24 6 4 0 30 19 7 0 1 6 22 1 13 0 13 37 2 1 22 0 0 0 8 0 1 11 0 0 1 6 4 21 0 0 19 32 8 21 36 5 1 41 1 0 1 15 7 4 13 1 0 13 10 2 0 8 0 15 10 2 0 0 0 1 14 7 55 6 0 7 5 13 7 23 0 0 5 1 18 13 10 1 18 3 34 0 17
86 56 87 129 127 88 157 115 117 89 145 160 113 48 157 91 206 105 136 107 95 214 135 170 147 150 145 153 110 75 156 167 102 158 207 129 209 48 85 166 144 27 253 64 139 195 75 169 116 129 113 120 97 104 154 140 144 164 102 120 160 92 178 84 145 140 184 229 158 23 144 142 110 114 178 115 173 95 264 121 120 122 106 72 143 129 190 180 103 202 101 101 61 142 141 30 133 151 124 162 159 146 108 228 172 85 156 132 90 139 107 82 83 170 96 211 85 77 114 147 50 115 89 174 149 143 89 136 105 76 186 106 163 197 151 184 254 119 170 147 179 152 240 222 270 270 206 174 207 208 217 135 151 193 165 271 116 176 219 244 273 218 160 323 18 300 196 285 117 179 187 229 234 300 85 268 141 210 403 307 316 106 222 148 264 367 281 219 407 221 283 360 190 247 302 242 163 210 19 306 264 335 257 275 416 181 194 261 183 363 307 213 247 222 249 227 236 430 164 346 253 346 276 160 225 264 89 314 197 175 308 204 237 223 149 131 241 175 198 271 182 131 213 194 253 259 268 377 195 201 141 249 88 248 310 274 238 289 104 300 329 88 230 252 281 264 250 210 178 218 311 215 192 360 73 318 321 267 229 192 413 238 331 109 345 421 261 244 275 347 280 413 323 245 257 342 282 404 354 344 127 385 263 215 247 274 342 414 342 221 335 278 303 507 217 417 136 341 89 232 284 220 420 344 418 211 303 329 412 520 333 265 315 145 358 343 303 247 478 320 359 414 340 315 455 357 319 276 283 121 320 330 359 271 196 346 222 156 200 400 429 458 170 212 231 329 171 152 324 290 213 299 258 141 314 242 211 252 89 136 244 155 176 206 184 224 277 260 121 229 169 123 188 214 125 165 215 148 249 253 140 87 313 261 43 237 180 200 86 171 239 214 190 163 164 125 196 140 219 157 93 192 142 163 109 111 51 54 127 182 34 111 142 154 184 86 128 139 171 122 144 105 204 93 128 155 130 145 122 119 97 111 105 94 160 74 149 147 95 111 83 109 106 130 103 166 89 102 70 137 96 84 113 138 137 138 169 120 83 78 152 132 117 139 162 76 166 72 128 112 141 143 64 131 58 60 185 176 128 124 104 78 135 156 140 179 48 251 177 156 50 73 147 164 22 239 150 161 169 142 171 212 101 74 187 138 186 216 88 231 185 180 156 125 110 170 43 169 129 107 167 48 185 115 183 167 163 220 91 212 148 200 190 85 162 163 155 222 197 103 208 170 171 140 95 201 163 241 162 55 138 194 182 140 152 60 155 91 126 171 113 98 169 127 137 67 92 132 78 108 157 121 171 74 128 137 126 95 95 83 125 69 139 123 66 103 116 119 114 105 104 65 169 103 124 86 106 110 169 82 13 37 108 76 155 112 152 129 150 79 147 26 82 157 87 165 183 123 111 178 111 123 154 185 115 182 162 97 63 106 87 191 104 129 189 96 123 43 171 121 153 120 113 176 65 74 139 112 128 159 113 103 72 117 103 21 168 131 111 150 38 104 89 102 87 116 142 121 134 144 131 52 58 109 54 132 14 214 51 131 121 112 77 128 98 92 130 65 111 96 91 122 68 84 98 92 64 35 109 62 102 92 73 61 140 108 73 2 47 127 85 91 85 76 92 59 64 35 45 61 72 59 43 60 42 33 53 42 14 41 46 46 37 26 43 44 63 40 55 50 11 46 28 43 28 93 77 11 51 36 69 45 75 16 56 83 23 60 27 83 36 39 43 38 30 53 90 31 15 88 49 52 42 43 37 34 36 56 36 61 62 48 78 42 42 58 26 46 17 60 84 74 71 43 60 51 75 89 66 70 75 34 70 64 56 62 57 40 35 102 61 129 76 68 41 40 77 58 88 44 30 68 70 83 89 56 44 56 53 43 63 39 34 74 55 21 108 47 88 55 36 35 51 59 51 3 49 33 41 17 53 49 26 61 48 29 53 34 37 86 38 29 34 40 28 36 59 53 46 38 42 51 13 47 69 38 38 34 38 26 64 32 9 41 16 31 24 31 45 40 30 41 43 20 27 37 24 30 6 29 10 4 40 47 56 31 41 18 20 29 38 30 53 29 19 34 51 23 23 27 34 29 63 42 41 76 33 56 34 26 21 18 45 40 8 44 46 24 64 39 35 27 29 39 34 32 47 24 19 28 21 29 51 34 48 44 38 26 12 56 40 53 22 3 38 52 30 3 15 41 58 62 50 69 46 30 35 64 36 47
59 52 69 59 55 62 49 84 72 72 49 57 46 51 66 61 68 70 57 63 51 51 45 59 56 56 61 63 80 63 70 62 63 67 57 60 70 60 39 59 72 61 50 58 56 38 55 48 60 45 43 54 61 63 67 54 51 44 45 63 64 58 53 54 62 71 72 44 69 56 63 64 68 69 59 55 74 79 77 66 78 66 62 38 79 61 54 75 77 53 72 53 53 60 59 50 73 69 67 77 71 77 54 76 81 78 54 80 64 61 62 75 60 72 93 87 60 75 77 72 73 81 76 80 71 96 65 64 104 83 82 85 62 75 75 71 78 93 68 75 60 78 40 75 92 79 70 80 69 67 91 82 76 50 63 70 84 66 81 79 68 69 68 92 28 62 83 78 67 79 74 70 66 46 71 21 85 59 37 67 72 46 73 78 85 67 72 86 71 69 60 64 66 77 50 71 55 67 63 76 72 60 36 53 58 62 64 57 62 46 56 38 61 69 62 56 75 47 65 75 53 53 41 59 50 49 52 45 42 57 68 59 46 47 50 49 56 73 66 71 61 50 59 50 42 64 62 58 56 61 57 71 75 75 60 79 68 66 58 77 71 66 79 104 70 69 65 60 83 92 55 73 72 74 62 44 60 63 77 59 59 68 60 45 65 65 62 90 50 50 50 59 61 42 69 60 87 60 69 56 75 83 55 70 79 73 71 68 63 78 74 93 94 80 69 66 74 98 105 85 78 76 86 78 84 73 85 79 62 68 95 86 79 63 85 87 116 107 76 126 112 81 61 105 84 82 102 101 90 58 90 89 79 82 89 81 80 65 75 82 80 84 70 68 90 66 70 59 41 44 59 61 48 23 46 49 37 42 44 61 48 49 49 31 60 35 47 56 57 40 53 53 41 54 29 48 36 55 49 40 46 44 45 50 66 41 54 42 35 52 46 35 40 45 44 44 50 51 42 36 42 32 54 34 45 35 27 33 51 36 50 36 28 50 33 38 48 39 37 61 31 39 38 39 42 44 42 29 35 32 31 31 32 46 29 44 44 48 51 51 29 35 26 25 34 26 28 31 41 31 29 28 35 27 26 30 32 37 33 20 33 40 23 36 44 35 29 32 86 87 84 84 71 87 94 92 80 68 96 72 79 96 68 101 92 92 113 83 77 89 76 74 93 121 80 87 85 65 89 86 65 103 104 100 60 71 91 89 29 84 67 102 93 85 103 86 90 79 91 85 117 90 85 105 86 95 118 91 101 72 89 105 87 106 109 87 107 87 103 107 93 105 104 90 122 89 72 73 85 83 89 95 91 99 84 76 94 113 107 101 86 110 108 98 116 97 123 104 106 112 97 122 132 128 112 109 121 113 105 100 111 137 72 104 130 106 123 113 115 108 117 110 119 110 103 124 131 123 120 108 121 112 92 135 96 129 129 130 120 146 132 117 128 122 124 118 128 109 130 129 110 106 100 102 129 86 84 123 119 110 137 105 103 111 102 107 107 109 104 140 126 136 103 125 59 73 45 64 48 61 75 70 71 46 68 49 72 71 62 76 73 82 46 55 53 66 61 76 61 47 62 66 57 53 42 67 60 52 54 64 90 75 65 55 65 56 53 77 69 57 59 62 67 53 66 68 69 52 62 67 43 60 47 46 71 68 76 55 78 53 63 63 62 77 75 57 68 85 76 54 71 75 51 57 53 68 56 69 62 44 62 65 59 61 60 75 59 59 69 59 55 63 64 71 60 52 59 73 66 51 34 65 67 68 59 46 48 38 50 56 57 60 70 45 52 53 58 57 61 48 56 49 57 42 47 66 60 79 82 62 67 67 86 50 43 53 56 67 80 43 49 65 84 71 75 53 37 68 58 45 50 43 53 67 62 82 80 56 53 67 40 74 45 63 50 47 52 74 67 68 63 53 78 52 67 64 78 71 81 89 56 67 73 85 89 72 59 104 48 82 57 81 91 91 84 78 81 90 97 77 77 105 93 68 66 99 80 88 72 93 98 63 85 80 114 68 92 95 84 107 96 76 107 103 91 97 100 96 93 94 83 80 82 96 110 92 104 85 76 88 79 80 71 69 88 72 54 72 83 77 70 74 64 67 91 98 62 105 93 98 101 94 112 101 86 112 122 124 98 95 84 120 93 78 100 93 76 77 75 97 94 98 100 95 80 78 97 94 81 85 84 107 105 92 87 88 87 79 85 96 99 103 87 104 92 105 88 94 78 83 67 97 72 84 72 85 78 104 95 65 74 92 86 78 69 55 92 83 78 81
0 12 0 1 1 30 7 0 1 0 0 2 2 1 0 1 0 19 14 13 0 0 3 0 9 0 4 2 0 11 0 0 2 1 5 31 3 1 9 19 6 5 0 0 2 41 0 0 19 0 2 9 0 0 10 14 0 12 1 0 0 0 1 20 4 4 2 2 0 2 0 4 1 0 0 3 0 0 11 14 0 5 15 6 2 1 8 1 0 3 0 1 0 0 8 0 0 4 12 0 2 3 3 0 5 14 4 3 29 0 0 8 0 0 1 0 2 0 0 0 9 15 0 3 0 4 1 15 2 0 4 0 0 0 5 0 0 2 0 4 5 0 3 1 3 22 18 12 0 4 7 0 10 14 2 1 6 0 6 0 3 1 0 0 3 1 4 10 0 8 2 0 24 5 1 0 7 0 2 2 1 3 5 0 2 4 9 5 4 5 2 5 0 1 12 0 0 1 0 1 0 1 0 9 1 1 0 4 0 2 0 0 0 4 0 0 1 0 0 0 6 0 6 1 0 1 3 0 0 11 0 3 7 0 0 0 1 0 14 0 1 2 1 0 0 8 2 3 6 5 6 4 8 0 4 0 0 1 0 0 2 0 0 0 2 0 1 33 12 0 0 17 0 7 0 6 0 1 3 12 4 0 8 4 1 8 0 10 6 0 0 1 0 5 0 0 1 3 8 3 1 0 0 0 0 0 3 1 2 0 3 2 1 9 9 4 0 0 1 1 0 14 0 0 0 0 0 0 0 0 0 0 0 2 7 2 0 4 1 0 0 0 1 7 5 6 3 1 1 0 1 0 0 9 0 0 2 2 0 0 0 0 0 0 0 0 20 4 3 2 1 6 0 3 0 0 3 2 4 2 0 0 2 0 0 1 5 4 0 3 0 5 0 0 0 4 0 6 0 4 51 8 0 0 3 0 0 0 3 1 2 1 0 17 1 2 5 1 2 13 0 0 1 5 0 2 0 0 19 15 8 0 1 16 2 10 1 1 49 1 0 4 0 3 0 4 1 19 0 0 1 0 1 0 2 0 0 1 2 2 2 0 0 2 2 0 2 4 1 0 3 1 5 1 2 0 0 1 1 1 0 1 1 6 0 0 0 0 10 3 0 4 0 2 48 2 8 17 0 7 1 1 2 0 6 0 0 4 0 0 0 3 1 9 2 0 10 7 12 0 0 0 0 2 18 6 19 0 20 7 11 4 0 0 6 22 5 3 3 4 13 7 0 5 1 0 0 2 0 1 5 2 0 0 6 4 5 6 47 12 0 6 1 0 0 2 0 1 30 8 7 6 5 1 3 10 5 9 1 18 0 6 3 2 1 8 0 1 1 0 0 0 9 1 1 40 1 0 4 1 0 1 5 2 20 1 19 4 1 1 3 12 23 5 2 0 8 8 20 13 6 1 0 7 11 1 8 2 0 0 0 5 0 9 1 0 7 19 3 1 0 13 17 1 3 16 7 19 31 113 3 0 9 0 0 0 0 2 0 1 37 3 16 0 1 0 6 0 8 1 0 0 4 2 0 0 7 1 0 2 0 4 2 2 1 4 0 1 0 2 7 0 0 3 15 2 3 2 1 0 0 0 2 1 2 1 0 1 0 8 6 1 2 0 3 3 7 0 0 7 0 2 13 1 4 0 7 2 1 0 9 0 0 1 1 0 1 0 0 1 3 0 3 6 0 4 5 9 0 2 0 0 1 8 3 0 9 4 1 0 13 0 0 9 0 0 3 1 2 0 0 0 2 1 0 10 0 0 0 0 0 1 0 7 0 0 1 1 3 2 3 1 4 0 0 3 0 7 1 0 12 0 4 0 0 0 0 1 1 1 0 1 8 0 4 3 2 1 1 0 15 0 0 16 0 3 6 1 6 0 2 3 20 1 5 0 6 11 13 0 8 8 7 3 0 0 0 0 4 4 0 0 0 1 6 0 9 2 3 14 3 0 1 0 0 6 1 3 6 0 0 0 0 2 4 8 0 3 1 5 0 1 2 6 3 36 0 1 1 10 8 5 0 0 4 0 0 2 0 13 7 5 2 1 11 8 0 0 1 13 16 0 0 7 2 2 0 3 0 1 0 2 0 2 4 16 2 15 0 0 1 0 5 0 4 0 0 5 4 24 0 3 0 6 0 19 2 13 7 0 6 0 2 2 3 2 7 1 0 1 0 0 32 0 0 13 0 0 0 6 4 0 0 0 1 0 0 6 0 7 8 3 1 2 10 1 0 0 0 1 3 4 0 2 1 3 16 4 0 0
9 0 0 0 0 0 0 0 0 51 0 0 0 15 0 0 0 4 0 53 1 0 1 0 0 0 0 0 0 0 2 0 0 0 0 0 0 16 0 0 1 8 0 50 1 3 69 1 0 3 3 0 0 19 0 0 0 3 8 0 0 0 2 20 0 0 1 0 0 0 3 3 1 0 0 0 1 0 12 0 10 2 0 0 88 0 8 6 3 0 1 1 1 0 0 0 9 14 0 9 0 0 1 0 0 0 12 0 4 0 0 0 1 62 0 5 1 3 9 5 0 0 0 16 0 0 0 2 0 0 1 0 42 6 4 2 0 0 0 1 0 28 0 0 0 0 0 0 0 0 0 4 0 11 0 1 0 0 7 0 0 0 1 0 0 5 0 1 0 0 0 0 0 0 0 0 0 0 0 0 7 0 0 0 0 0 5 2 24 0 0 0 2 0 0 0 0 0 0 0 0 0 0 0 0 0 0 8 0 18 0 0 0 14 0 0 1 0 0 0 0 0 0 0 0 0 0 0 11 29 0 0 0 0 16 1 0 0 0 0 0 2 4 33 12 0 2 25 0 0 0 17 7 0 0 3 0 0 3 17 0 0 7 0 29 0 0 0 0 0 1 0 1 21 5 6 0 0 0 0 3 0 6 0 11 1 11 3 1 0 2 0 0 0 0 0 0 0 0 0 0 0 0 0 0 0 0 0 7 0 0 0 0 1 0 3 0 0 7 0 0 0 0 0 0 61 0 1 7 0 0 0 0 0 0 0 63 0 18 0 5 5 0 0 3 6 16 0 0 2 4 0 0 5 0 0 0 3 0 11 25 1 2 0 0 10 0 0 0 18 0 0 20 0 0 0 4 4 0 0 6 0 0 0 0 20 1 0 2 0 0 0 0 0 0 0 0 0 0 2 0 3 0 0 0 0 0 0 0 0 1 0 0 0 0 0 2 0 0 3 1 0 0 0 0 0 0 1 5 4 0 3 0 0 0 0 0 0 5 0 0 0 0 2 0 0 0 0 0 3 0 0 0 0 10 0 0 0 0 4 10 1 0 3 0 0 1 0 0 0 0 0 0 42 0 0 1 0 0 0 19 0 0 0 0 0 6 0 0 0 0 10 0 0 2 0 0 1 0 6 0 0 0 0 0 4 0 5 0 0 6 0 11 1 1 0 0 0 0 0 0 0 0 0 0 0 5 13 0 4 0 0 24 4 5 9 5 0 0 0 0 11 0 0 0 2 0 1 0 0 0 2 10 1 0 0 0 6 0 19 1 0 0 0 0 0 0 0 0 0 23 0 3 0 0 0 5 1 0 8 0 13 5 0 0 15 7 0 0 0 0 3 2 0 0 0 0 0 0 0 0 1 14 12 2 0 0 0 0 5 0 5 7 0 0 64 35 0 0 0 0 0 0 0 2 36 0 0 58 0 0 1 0 0 0 1 0 0 5 0 0 1 7 4 0 9 0 1 0 0 0 0 0 0 0 0 5 8 0 41 0 0 39 5 0 0 0 5 0 1 4 0 0 0 0 0 6 12 15 0 0 0 2 0 0 0 0 0 8 0 0 0 0 2 0 1 0 13 51 0 0 46 0 0 0 0 0 0 0 0 16 6 2 0 3 0 0 0 0 1 24 3 0 2 0 0 0 0 0 0 5 1 1 0 0 0 20 0 2 0 0 0 0 0 0 0 0 2 0 0 0 0 0 0 0 0 0 0 0 23 8 3 0 0 10 0 1 0 0 0 6 9 5 0 0 0 0 0 0 0 0 0 1 0 0 2 4 1 0 0 0 0 0 0 2 0 0 0 0 0 0 3 1 1 0 0 0 0 0 1 2 0 0 76 28 0 16 0 0 0 0 0 0 0 3 20 0 2 0 9 0 0 0 46 0 23 0 1 1 0 0 24 0 5 1 8 5 41 0 0 44 0 8 25 0 0 17 0 1 0 0 0 22 0 0 65 43 0 0 5 140 129 0 0 0 0 4 0 38 0 0 0 1 4 3 0 0 5 6 0 0 0 2 0 0 0 7 9 11 6 0 31 0 0 2 49 13 10 0 3 0 5 0 2 2 19 1 0 0 7 0 0 0 0 0 3 41 0 0 1 0 5 0 2 0 7 113 0 1 0 69 0 3 0 1 0 1 0 0 0 70 0 102 0 34 0 0 0 0 5 0 3 0 0 0 0 0 28 4 0 0 11 6 0 0 0 3 7 16 2 0 0 0 0 10 0 12 0 0 4 0 19 36 0 10 11 60 1 0 0
1 2 8 0 2 9 0 2 0 2 0 0 0 0 0 7 0 0 0 0 0 0 1 4 0 5 0 6 0 10 0 0 0 1 0 0 1 4 0 0 2 0 7 0 0 0 0 0 1 3 3 0 0 0 0 2 6 2 2 7 3 0 0 0 4 2 1 0 0 3 1 2 0 0 0 0 1 3 1 1 0 4 2 0 2 2 0 0 0 4 0 0 1 2 0 0 0 0 0 16 0 0 0 0 0 0 0 4 3 0 0 0 20 0 2 0 0 1 7 0 0 0 1 0 0 0 2 0 1 2 2 1 1 1 7 0 1 2 3 0 5 0 3 2 2 4 0 6 0 1 0 0 0 0 0 0 0 0 8 1 0 0 0 0 7 2 0 2 4 1 0 0 0 0 0 4 8 2 7 0 0 0 2 2 1 0 3 2 0 0 0 0 0 0 0 0 0 0 0 1 0 0 0 0 0 3 2 0 0 3 0 0 0 1 0 0 0 0 8 8 3 1 2 0 0 0 0 1 2 0 0 0 1 0 0 1 2 4 1 1 0 1 0 2 0 0 2 0 4 0 5 0 6 1 0 0 1 5 0 0 2 0 4 0 0 0 0 2 3 1 1 0 0 0 1 0 0 0 4 3 1 0 3 0 3 0 3 13 1 1 0 3 0 4 0 0 6 0 0 1 5 1 4 0 0 1 0 0 0 0 2 3 7 0 0 0 21 0 10 11 4 1 1 13 16 6 5 2 7 1 0 0 2 0 13 10 0 0 0 0 3 6 1 1 0 0 19 0 0 22 1 4 4 1 7 2 10 0 0 1 11 0 24 0 6 22 3 0 1 0 0 2 3 3 2 1 0 1 5 1 0 0 2 0 0 0 5 0 0 3 1 3 1 0 3 0 0 0 0 0 0 6 0 0 0 0 0 6 1 0 1 1 0 0 15 0 0 2 0 0 0 1 3 1 3 3 6 0 5 0 7 0 0 0 5 1 0 2 3 0 0 1 0 2 0 1 3 0 0 0 0 4 1 1 0 3 2 0 2 0 0 3 2 1 0 0 0 0 2 5 2 0 0 3 0 0 4 0 1 0 0 0 0 0 0 1 0 0 2 0 0 0 1 1 0 7 0 0 2 0 4 0 0 0 7 23 0 0 6 0 10 7 6 0 28 0 2 0 1 0 0 7 3 2 0 0 4 0 2 21 3 2 9 10 0 0 1 3 6 0 3 6 2 0 0 0 0 5 2 9 8 0 1 6 7 2 0 1 1 16 4 0 0 8 0 13 1 1 0 5 0 0 2 0 0 0 0 0 9 0 1 6 10 2 0 16 28 9 0 0 1 0 1 0 0 1 0 1 0 0 0 0 0 0 0 3 15 16 1 0 0 0 0 0 0 0 0 0 2 2 0 13 8 3 29 1 0 5 15 0 0 0 4 0 0 5 0 0 0 4 3 0 0 1 0 0 3 16 0 5 0 1 6 2 1 0 0 2 0 13 1 2 1 0 4 0 6 1 0 0 0 24 0 16 6 0 0 1 3 1 0 12 1 4 1 0 4 0 0 2 3 0 3 11 0 0 15 0 0 2 0 1 0 1 1 5 0 0 0 3 0 0 2 3 0 0 0 1 0 1 0 0 6 0 0 0 0 1 0 19 3 0 3 1 2 4 10 3 1 8 1 4 0 0 9 6 0 0 10 1 0 2 0 6 0 0 0 0 0 16 1 0 0 0 1 0 4 3 9 2 4 0 3 0 2 2 6 0 0 0 0 0 0 1 2 0 0 0 2 1 10 0 0 0 0 0 0 1 0 0 1 1 0 0 0 8 0 0 9 3 2 0 6 6 0 1 0 0 1 10 19 0 7 0 0 4 4 7 4 1 0 3 1 19 0 9 0 2 1 0 5 1 0 0 0 0 0 3 0 0 0 0 6 0 0 4 0 18 0 1 2 0 3 0 1 0 0 0 0 0 1 4 6 0 18 0 0 0 9 9 0 0 9 0 0 0 2 10 0 0 1 4 0 0 0 4 16 0 6 8 0 1 1 13 9 5 0 0 0 0 0 5 0 0 4 3 0 16 9 0 7 3 23 6 1 9 12 0 11 4 11 0 0 0 4 0 1 0 0 0 1 0 0 0 0 10 0 5 2 1 3 0 10 2 1 12 3 2 2 2 3 0 0 2 3 2 0 5 8 2 0 0 0 0 6 0 34 0 0 1 4 1 0 7 0 0 15 2 5 1 0 0 2 1 9 12 0 3 0 18
21 30 39 27 18 23 18 41 54 20 37 63 14 36 55 33 60 65 49 64 39 27 18 17 10 17 26 54 27 17 23 22 25 18 95 77 11 31 28 15 42 78 34 30 41 31 50 23 66 46 13 4 70 18 61 11 12 10 79 45 30 8 49 51 41 5 73 3 59 39 62 43 37 72 55 65 65 24 3 48 20 21 41 12 16 36 38 26 52 4 10 56 35 43 37 42 0 40 23 46 5 34 53 10 43 59 11 29 55 22 16 16 39 6 9 15 9 31 41 39 56 43 44 12 11 51 86 54 62 35 24 38 47 2 37 11 17 0 13 8 34 58 64 5 23 58 24 77 79 81 55 74 23 19 28 13 13 42 21 12 50 23 0 12 5 34 43 10 73 60 16 22 76 55 53 24 12 20 6 45 72 65 24 6 6 28 42 18 17 66 23 41 89 24 49 32 50 80 46 13 6 13 9 32 7 40 70 45 20 5 58 36 74 39 42 26 59 55 13 17 78 65 12 26 47 39 19 83 8 51 4 78 33 30 41 18 42 30 31 13 72 7 25 9 73 37 34 37 42 24 69 83 27 74 15 74 15 40 20 8 84 69 18 31 25 58 14 50 30 49 20 8 21 11 16 16 80 23 20 34 23 28 38 26 59 20 66 65 16 18 44 34 29 14 57 69 66 8 17 40 36 46 15 9 71 30 12 18 8 70 41 36 9 22 72 61 20 36 76 1 49 3 20 50 1 54 39 14 49 25 20 33 17 8 59 8 19 40 4 72 4 2 16 23 22 78 19 40 15 40 38 29 2 32 70 34 26 10 20 6 33 34 61 41 32 59 40 24 80 67 65 13 57 12 15 60 41 10 14 32 62 33 54 46 35 18 17 57 64 21 34 70 6 40 88 15 30 20 13 33 43 13 29 15 54 28 10 73 49 27 40 14 7 59 73 24 9 9 27 24 77 4 18 34 11 30 43 56 25 20 57 23 15 55 26 16 33 16 68 22 61 78 27 6 6 72 44 84 55 32 10 12 12 8 88 64 23 50 28 29 17 67 75 38 65 33 70 15 48 55 57 17 4 24 5 76 27 7 8 13 45 57 42 19 63 11 53 39 14 14 20 17 17 40 46 13 52 38 47 19 29 47 22 43 26 30 66 71 30 46 36 43 11 19 15 4 30 8 15 9 10 30 41 46 16 46 21 32 38 57 18 14 5 35 55 67 17 38 35 7 47 55 23 49 22 29 17 35 14 9 49 23 15 16 13 42 33 24 11 31 22 42 52 6 15 26 16 17 35 32 14 16 21 7 27 7 10 44 15 66 16 45 26 12 40 25 60 7 72 28 36 14 20 66 38 46 24 36 14 45 15 9 56 59 8 9 11 44 13 24 39 6 30 27 49 8 9 39 43 44 40 25 8 53 2 6 15 12 49 43 64 9 22 12 24 19 45 23 10 64 16 12 54 4 34 35 35 28 39 47 27 6 39 34 61 47 27 33 38 4 43 12 7 31 55 11 14 5 79 63 36 12 34 53 11 4 11 47 34 3 51 29 46 25 50 4 8 59 22 42 49 31 15 7 48 39 28 66 9 3 49 44 10 6 11 24 28 39 6 33 4 44 72 32 28 15 30 53 41 15 68 18 44 36 10 33 45 10 29 65 9 47 64 39 43 30 75 29 4 22 38 10 56 75 8 20 50 16 34 48 15 38 72 18 29 40 15 34 7 50 69 37 56 68 40 11 23 72 33 20 15 9 12 43 19 63 55 43 61 37 9 19 9 5 1 17 80 55 26 12 69 39 38 7 64 29 13 28 52 14 40 43 53 60 59 27 20 5 6 24 38 19 25 32 9 37 16 46 48 20 17 24 25 16 25 12 7 39 17 13 45 56 38 61 44 50 50 16 38 5 22 5 15 17 10 19 22 18 66 11 22 28 22 49 26 31 4 48 33 11 29 10 26 54 0 59 11 48 38 1 42 9 22 20 23 29 45 62 38 18 36 39 25 15 34 24 18 42 53 10 8 1 18 10 60 13 37 7 35 26 6 22 6 29 5 11 1 57 26 1 46 33 35 42 1 50 16 25 7 9 19 8 58 59 18 56 5 20 50 18 19 2 26 25 5 29 7 20 13 56 41 25 27 39 11 15 16 58 13 29 21 7 18 52 14 44 40 20 48 31 25 4 30 33 26 22 33 24 10 21 21 62 49 18 39 36 14 36 29 5 39 17 13 25 11 41 1 24 13 35 12 32 28 22 20 11 21 40 19 54
18 19 19 6 11 22 9 38 18 15 16 15 12 22 20 14 14 11 26 9 24 26 16 12 18 13 14 20 19 14 16 21 20 1 5 12 4 4 10 11 17 8 8 13 24 23 17 16 15 8 9 14 10 11 13 10 11 19 11 18 17 17 15 19 21 17 6 16 14 25 15 8 10 10 19 9 3 11 17 11 24 16 14 24 17 20 18 25 15 21 19 24 19 17 10 15 30 8 30 11 16 11 18 4 11 13 5 18 20 18 5 22 17 16 15 15 21 10 19 5 22 15 16 10 20 6 16 20 10 18 11 13 22 17 19 19 14 12 24 10 9 18 9 20 17 3 14 2 9 20 15 4 11 12 16 14 6 12 14 16 19 14 10 8 22 10 10 28 15 19 12 14 22 17 7 16 14 6 17 20 17 14 24 20 15 24 11 9 11 6 11 17 5 18 23 13 20 9 13 22 27 19 17 5 19 10 18 16 8 20 22 9 18 12 19 6 23 18 15 7 11 17 15 16 11 16 21 13 8 17 13 11 6 12 14 15 15 14 20 13 10 13 19 16 15 18 16 11 14 20 6 9 11 2 16 14 10 6 15 4 13 18 14 16 15 20 21 18 14 13 3 15 4 15 2 12 14 19 12 11 26 12 13 15 20 9 9 9 12 6 21 15 16 20 22 19 7 17 21 23 8 16 31 11 16 18 20 5 7 7 3 24 12 13 13 26 20 13 12 20 20 17 15 12 13 19 14 24 6 10 23 19 17 21 21 9 11 15 17 2 11 18 9 21 25 24 14 20 22 17 13 29 7 16 6 19 7 4 3 18 17 15 15 16 23 6 11 9 14 17 1 17 2 17 20 4 14 20 16 15 3 5 5 9 15 4 22 3 2 2 18 7 8 17 2 14 12 9 5 7 15 10 4 16 13 7 9 14 9 13 13 9 12 10 10 16 16 5 8 3 5 14 4 9 19 4 15 18 12 18 6 12 13 6 5 6 18 2 16 10 13 13 22 18 15 9 4 10 13 16 18 14 7 11 8 13 9 18 11 3 10 14 5 9 4 15 11 12 13 15 4 5 15 11 4 4 17 14 9 9 10 6 7 19 18 20 7 7 11 19 17 6 12 17 11 17 8 11 24 22 15 30 22 11 19 19 12 0 16 23 13 15 19 25 15 21 20 13 17 16 17 12 22 16 10 17 11 5 8 11 8 18 21 9 20 9 18 7 19 18 17 14 13 18 21 23 20 20 27 16 5 15 20 20 23 18 19 8 28 20 13 17 3 19 8 23 10 19 2 23 12 23 11 19 25 22 20 21 26 7 10 15 31 22 13 15 9 19 18 18 25 20 22 14 27 5 22 22 8 11 14 23 18 34 36 14 25 6 28 12 11 11 28 12 9 23 11 34 11 12 23 9 25 24 22 12 21 16 24 29 20 21 19 19 28 12 18 22 33 23 17 33 19 31 27 20 15 22 10 2 23 12 43 6 15 8 8 17 6 22 7 9 27 16 23 22 24 6 26 25 8 29 28 8 23 14 34 8 16 35 25 19 24 29 15 24 24 32 22 15 15 22 22 28 9 15 12 16 21 22 4 24 31 18 29 19 33 9 16 30 14 5 13 13 18 17 21 14 30 8 14 10 14 29 17 21 20 9 33 19 8 20 32 25 35 15 32 17 17 20 12 34 30 26 36 25 29 4 33 50 31 32 22 26 7 25 26 19 33 31 23 15 27 6 18 44 16 6 31 21 22 19 33 24 19 33 31 15 29 3 27 27 24 21 23 35 31 12 7 28 11 23 29 15 1 20 29 16 36 44 42 9 21 40 36 19 22 40 43 34 29 21 25 38 18 17 51 20 15 43 49 24 26 30 34 39 13 24 6 23 20 34 22 39 42 37 31 51 22 38 24 38 36 27 46 50 58 42 36 21 41 20 46 50 53 50 75 63 55 28 59 33 37 50 66 95 86 115 40 29 78 77 83 65 86 96 99 39 94 61 77 72 103 49 84 47 67 94 85 65 76 111 94 102 51 43 97 138 106 60 42 126 56 56 143 52 148 72 61 177 112 111 185 142 109 144 144 123 152 77 106 31 142 99 178 110 155 127 99 145 100 89 103 93 181 96 159 153 85 29 46 87 109 156 119 139 78 40 64 128 91 151 129 135 94 161 161 84 144 129 115 59 148 60 161 81 203 117 142 68 43 109 102 129 75 163 43 101 48 166 71 127 44 120 67 38 97 126 59 96 40 101 98 90 149 132 101 146 83 72
53 9 5 2 3 21 18 39 5 21 12 28 9 12 40 15 35 59 8 59 11 26 8 6 5 1 10 25 26 35 2 11 37 3 4 52 9 23 3 8 7 21 32 0 94 29 5 7 0 3 7 52 3 14 17 40 34 9 71 116 3 0 5 20 23 75 6 3 114 3 15 7 16 8 34 72 27 37 23 47 37 12 17 1 24 102 128 110 12 17 17 18 57 15 28 26 2 12 2 13 30 103 9 12 53 111 3 14 26 9 117 34 44 3 21 67 22 7 6 7 47 16 35 9 59 91 45 11 2 119 34 0 78 26 6 25 6 2 69 15 35 196 21 22 2 84 15 19 22 54 167 37 27 1 112 19 66 45 23 2 36 59 25 35 65 30 1 80 127 12 43 63 54 43 11 10 23 4 35 2 204 17 10 38 49 8 8 5 23 213 10 14 84 41 53 7 30 35 55 70 27 38 43 36 19 100 30 115 5 12 38 166 1 2 15 0 39 35 10 15 17 10 5 38 0 192 77 24 4 38 18 7 213 31 16 73 2 0 9 107 21 82 52 27 11 84 41 4 120 111 26 3 81 14 92 128 6 136 36 52 83 106 7 14 138 37 67 117 305 263 6 5 32 33 14 34 4 71 61 10 34 6 32 69 96 25 31 20 132 44 17 4 22 0 10 1 117 47 7 13 92 167 161 46 85 54 130 37 29 30 43 104 60 18 7 14 136 21 74 26 184 1 1 9 21 51 5 33 36 10 31 5 55 20 10 22 110 0 1 34 48 122 1 193 7 27 11 56 0 47 35 19 9 67 120 93 36 5 8 12 9 1 25 4 25 18 26 92 0 7 2 1 34 44 33 2 116 152 46 53 19 84 32 21 16 7 29 3 50 34 120 54 11 71 7 101 24 98 38 40 129 104 79 1 197 24 8 3 50 47 279 8 18 18 8 18 1 136 14 42 46 4 9 11 105 95 160 22 215 80 20 79 79 27 207 30 20 36 111 48 35 55 5 74 0 25 48 189 60 11 9 24 34 20 13 72 89 142 147 4 223 100 74 40 357 4 157 94 50 21 15 170 111 133 21 31 63 46 14 7 222 146 24 174 75 37 64 38 0 14 16 161 10 8 16 51 93 0 154 19 11 41 84 47 21 18 9 32 31 228 157 20 8 3 53 37 86 4 30 25 14 101 140 7 7 67 73 12 24 65 12 14 33 21 51 5 49 27 12 3 19 18 22 21 134 2 8 13 41 12 14 114 0 24 11 21 33 11 26 32 14 8 29 0 9 6 9 0 27 5 3 4 59 5 5 88 6 6 19 6 7 1 116 1 13 22 8 39 31 28 3 1 80 6 51 31 21 9 3 2 35 12 52 22 10 3 0 4 23 19 5 38 0 9 6 12 1 20 25 4 75 8 6 25 12 72 19 11 34 18 17 36 32 43 86 36 38 0 77 42 13 1 22 23 18 21 15 2 19 73 16 20 15 65 21 34 24 94 7 2 15 10 9 14 8 0 53 35 46 3 18 58 2 2 26 15 47 48 9 2 26 57 13 63 7 6 14 20 13 75 102 8 6 29 6 4 26 13 5 4 95 4 20 0 107 0 9 2 4 27 1 23 13 33 13 9 3 8 5 5 14 1 3 58 7 12 2 18 17 2 29 6 24 8 4 7 15 15 10 10 25 2 1 38 7 1 11 3 8 21 3 4 19 1 4 0 3 0 0 21 1 3 2 4 17 2 1 3 7 0 1 1 2 22 6 5 7 10 9 3 4 4 0 7 0 5 19 0 4 0 0 4 8 1 10 5 3 5 0 2 3 0 1 2 7 15 7 9 3 13 7 2 0 0 8 0 35 2 5 5 6 2 3 9 17 9 4 6 8 21 14 8 10 12 40 3 57 68 10 7 22 1 14 45 0 18 16 13 4 13 3 4 17 5 14 14 0 4 30 15 55 29 0 1 0 16 9 35 9 7 0 2 2 9 48 35 14 34 31 0 2 0 69 15 1 29 6 2 21 0 8 37 4 10 38 19 6 27 11 5 2 28 13 34 54 14 11 5 0 4 69 40 27 21 42 7 2 24 14 13 60 10 21 5 7 8 13 14 11 93 29 0 59 36 16 30 3 7 4 28 7 22 52 37 6 14 33 1 6 13 20 11 2 20 49 22 24 19 5 2 1 21 104 26 0 33 19 34 6 9 65 29 20 18 23 45 0 2 21 37 8 51 5 18 7 14 15 26 10 55 18 10 0 56 15 2 24 13 0 3
24 15 5 8 7 10 21 10 16 31 15 1 14 8 6 26 0 31 12 13 24 9 9 1 6 8 45 5 7 4 19 12 41 15 3 14 19 8 24 32 47 7 28 0 13 11 2 16 3 4 16 8 1 16 21 8 13 26 6 24 41 8 11 22 16 0 3 0 14 9 23 5 4 7 1 26 32 23 4 13 16 20 33 6 12 15 0 3 15 17 8 0 2 34 29 23 16 30 5 3 18 33 6 3 27 9 13 6 27 40 31 17 27 16 5 6 12 17 21 20 26 6 18 24 10 33 4 24 11 42 34 18 8 16 77 5 23 33 1 5 14 19 12 4 12 16 19 1 1 23 32 14 18 17 1 11 29 5 12 5 13 27 10 47 9 1 0 15 8 33 8 10 0 0 5 15 13 0 20 6 13 7 71 7 7 14 22 61 6 5 27 21 1 0 2 15 0 16 10 17 25 1 11 5 6 7 4 5 23 8 1 29 8 3 62 17 41 8 27 9 16 15 17 16 3 2 0 0 1 10 10 4 22 1 5 1 3 1 33 5 30 17 3 11 2 7 8 16 16 35 9 7 5 1 23 11 23 1 9 4 4 1 10 24 13 49 11 10 7 35 0 3 30 29 11 19 28 3 30 19 13 32 14 1 31 9 4 1 21 3 19 5 28 14 14 10 14 18 27 6 26 1 40 1 0 20 22 8 26 1 16 2 7 15 7 18 3 3 35 2 10 5 12 5 1 25 23 28 9 5 6 4 3 28 11 6 5 4 4 16 14 62 12 25 17 10 6 49 25 28 5 5 9 23 40 27 30 27 0 5 23 20 10 3 3 10 22 21 10 11 29 19 2 12 13 9 4 12 13 26 6 28 0 27 7 18 10 9 6 2 16 8 3 10 10 5 5 1 0 27 8 12 1 2 22 7 2 20 1 7 7 19 15 8 12 13 1 12 1 8 9 2 30 28 7 16 13 3 10 22 6 3 14 0 16 16 2 21 5 4 6 6 24 13 3 9 10 13 36 10 20 6 2 23 22 33 14 5 2 4 8 8 14 30 6 14 26 17 20 8 5 0 5 3 12 6 4 11 1 0 1 3 17 12 14 18 0 2 5 3 14 13 5 3 22 9 29 43 1 14 12 17 11 3 16 1 18 21 10 9 17 0 13 5 48 20 17 4 19 8 21 4 15 0 39 62 5 1 72 4 2 10 37 4 2 2 4 8 37 23 29 14 11 3 8 6 5 19 0 13 9 5 0 9 17 14 2 19 15 10 38 22 0 4 6 6 6 14 19 21 17 8 40 5 3 23 15 13 7 13 3 8 55 18 19 4 0 23 11 29 15 18 17 34 9 1 5 21 19 11 6 4 16 2 12 30 3 5 5 5 6 8 36 2 4 15 4 8 12 10 4 7 14 10 26 20 3 50 18 6 22 9 6 19 11 14 6 12 11 27 12 4 3 4 10 4 1 5 2 1 15 46 4 7 1 6 0 16 32 5 7 21 9 9 2 1 3 5 11 18 4 6 16 32 3 6 0 6 6 6 10 13 17 4 15 25 2 6 33 8 11 18 47 35 5 5 17 18 10 10 15 4 42 24 19 3 2 9 3 14 38 9 15 8 10 16 35 10 4 9 3 42 11 26 11 4 4 13 2 0 7 16 5 11 36 5 1 24 6 12 0 6 9 0 18 15 0 12 18 6 16 9 1 38 3 0 40 28 3 7 14 10 13 3 6 0 0 12 17 1 7 5 27 7 7 6 24 5 34 41 0 32 0 30 16 40 3 25 34 19 0 29 20 4 37 2 13 5 8 8 6 4 18 12 16 37 8 6 36 6 26 27 14 47 45 4 35 3 17 1 61 21 10 10 16 1 13 27 42 18 13 3 0 12 39 14 48 15 28 4 2 14 6 15 18 15 4 3 5 21 3 14 22 5 27 18 16 27 21 0 5 21 7 6 8 41 3 5 21 0 15 34 12 10 31 1 21 0 31 18 5 34 7 26 11 14 5 17 43 0 15 18 3 20 60 26 23 18 19 25 6 39 51 20 15 52 26 0 1 17 3 59 48 27 2 74 33 23 12 25 61 27 8 25 8 31 20 14 81 78 3 144 105 4 70 12 0 43 0 11 27 8 22 32 8 39 7 25 9 3 13 23 0 16 3 0 33 55 31 8 0 28 0 25 6 6 62 16 7 37 14 10 50 1 40 17 15 19 5 7 79 46 22 32 72 1 14 2 44 6 12 9 4 2 9 18 3 23 44 11
8 30 40 1 51 56 10 25 29 12 35 42 18 45 7 30 40 32 15 16 6 13 30 10 18 25 9 21 21 13 8 39 40 36 7 28 65 2 21 20 26 0 25 11 18 55 10 6 49 8 6 3 13 8 50 11 55 33 39 3 4 17 0 24 9 5 8 30 20 60 13 59 16 1 48 26 20 20 5 21 38 30 15 42 14 36 23 63 25 20 11 6 41 29 25 38 14 6 50 36 3 47 50 40 48 50 17 17 10 44 14 5 26 24 33 40 42 26 17 16 4 32 22 1 47 15 59 5 33 39 14 33 41 23 0 2 47 36 47 66 37 18 31 14 50 40 12 43 44 20 17 24 1 34 15 18 44 23 12 29 18 9 41 12 47 22 43 36 22 24 9 20 30 2 25 9 25 4 20 18 15 12 18 14 20 30 55 10 1 29 50 11 4 37 2 13 32 10 30 16 35 16 18 50 44 68 44 30 12 27 35 22 42 29 26 7 11 40 35 12 18 41 27 21 29 6 43 49 12 15 28 28 12 40 16 19 4 49 35 6 45 20 5 32 24 32 21 12 40 10 39 14 54 49 39 13 9 7 21 22 5 32 17 8 27 11 52 15 46 54 16 23 12 6 5 14 8 57 8 19 24 44 43 40 21 33 15 18 38 24 34 22 58 17 32 10 26 33 30 21 29 19 11 18 36 43 25 17 10 43 18 6 46 40 48 19 15 50 13 16 33 36 13 53 15 3 55 43 30 27 32 37 28 2 21 26 40 22 35 5 0 18 23 42 40 35 16 50 46 40 45 23 36 37 9 6 19 32 33 6 3 13 8 21 31 24 44 20 36 6 15 31 23 36 26 21 22 6 4 27 15 36 24 30 45 35 11 0 31 25 32 14 26 25 19 19 33 55 7 31 35 28 8 21 18 8 48 14 26 12 13 14 32 36 18 31 6 2 55 38 35 43 8 13 24 26 6 15 15 4 25 14 21 12 28 24 40 16 12 4 24 29 7 13 15 13 12 20 9 7 2 29 8 5 4 12 28 37 19 36 8 9 17 30 27 34 13 30 13 38 8 32 17 13 31 37 19 21 36 36 16 23 23 7 13 13 12 37 20 41 42 9 33 20 19 7 8 7 8 42 43 18 15 18 45 6 13 13 18 28 13 30 16 50 23 15 15 7 20 19 22 15 1 30 18 21 16 16 33 24 34 20 24 6 30 6 6 18 10 14 37 1 8 9 32 31 39 16 31 47 38 25 48 9 31 46 51 4 29 12 46 28 42 23 34 20 9 23 19 31 11 20 53 19 33 22 43 20 29 15 44 9 16 46 23 5 16 63 5 5 11 20 9 31 39 5 31 2 52 16 35 33 8 16 21 13 37 35 32 48 33 40 22 32 48 8 4 11 24 25 7 29 8 30 20 21 12 9 5 8 33 45 50 22 35 2 40 41 32 44 12 22 34 3 39 28 33 13 30 57 21 8 9 37 20 12 12 20 48 51 34 45 27 63 23 30 35 39 41 19 11 18 38 29 29 9 27 39 17 14 39 25 14 16 17 44 37 20 20 18 18 7 9 42 29 2 34 13 32 44 13 40 42 33 53 36 48 21 31 37 15 18 18 6 14 27 8 18 17 31 26 19 40 62 24 18 26 18 7 47 41 29 6 42 15 9 53 24 44 37 9 45 47 26 39 32 66 49 35 50 43 41 24 42 34 13 25 57 4 34 28 13 21 55 1 14 32 21 3 58 23 26 10 7 54 17 13 51 30 33 38 10 13 11 2 11 20 36 14 46 31 7 13 40 19 41 12 31 6 37 25 6 31 3 30 17 17 9 8 0 35 49 54 23 1 41 11 25 23 39 48 27 11 32 15 8 47 13 43 15 30 38 36 23 27 26 4 17 9 51 30 36 11 3 23 55 57 12 49 63 31 6 23 33 13 12 48 12 51 61 61 17 53 67 37 23 3 65 33 22 20 33 25 43 7 70 35 71 19 81 24 49 59 11 38 25 37 72 40 45 36 19 12 13 79 68 17 14 15 50 24 6 38 9 11 16 27 69 29 41 61 67 47 17 23 52 12 27 42 16 59 20 46 32 55 12 7 73 58 37 66 23 13 22 52 18 45 36 96 76 31 75 28 38 66 56 14 45 14 51 32 37 7 21 38 74 13 61 7 72 70 18 65 19 39 56 34 17 13 24 30 26 11 5 91 54 3 50 26 58 17 81 25 16 14 24 6 13 13 31 59 62 21 11 68 5 4 69 2 17
2 0 4 3 1 3 7 16 0 3 4 2 2 6 3 3 6 13 1 1 0 0 0 1 1 1 2 0 4 0 16 3 14 0 4 0 11 0 12 0 0 0 1 0 3 2 0 1 0 4 0 0 0 7 4 0 13 7 3 5 0 27 3 7 2 2 4 0 0 19 1 8 2 1 1 1 24 4 5 1 5 0 0 5 0 12 1 0 3 0 2 4 0 1 3 0 1 18 0 3 10 0 2 0 0 0 0 2 0 12 7 0 1 7 0 8 5 16 0 10 0 21 0 0 5 15 3 13 18 2 0 0 0 3 1 0 0 8 0 7 6 0 3 2 3 1 1 5 7 0 0 0 0 1 2 16 0 0 1 2 9 0 0 4 2 25 9 0 4 0 0 0 2 11 1 5 0 0 0 0 1 8 7 1 0 0 3 0 0 0 3 3 8 5 8 4 1 6 8 5 15 0 1 9 4 10 8 3 0 0 10 1 0 4 1 4 11 39 24 0 2 4 2 0 0 6 11 5 0 3 5 11 17 0 0 8 0 1 5 1 3 4 3 7 0 0 0 0 16 0 8 0 5 18 5 0 2 3 0 0 0 1 0 5 26 4 15 0 6 0 0 8 20 2 0 3 13 7 7 0 0 11 0 19 4 1 0 6 3 0 1 8 4 0 8 14 0 0 0 0 2 2 0 2 3 4 0 0 0 1 19 0 4 1 0 0 2 15 14 0 2 27 0 8 1 1 0 13 0 2 3 2 0 2 1 2 20 0 0 0 0 6 0 7 14 13 25 4 19 0 4 2 2 5 3 1 0 5 1 23 10 0 0 1 0 1 0 0 0 0 5 0 2 3 2 5 2 3 1 4 1 5 2 6 1 0 11 4 0 0 2 2 5 8 0 0 34 16 0 14 30 18 1 0 2 7 20 0 3 3 0 9 1 7 7 6 0 0 0 5 4 27 9 2 1 2 16 4 0 1 0 3 0 1 0 25 0 6 4 4 1 8 4 5 16 0 39 0 2 6 8 3 10 15 15 0 2 0 3 12 2 0 8 6 0 1 0 6 0 9 1 25 13 8 1 2 2 2 7 2 3 0 0 1 3 1 5 8 7 11 0 0 0 1 18 5 0 2 4 0 4 5 1 2 1 8 5 0 0 15 5 20 12 11 0 9 0 0 0 0 14 1 0 4 3 0 3 0 3 23 0 0 2 0 3 0 15 2 3 1 0 0 2 0 4 4 9 0 0 9 7 0 10 0 0 7 0 1 0 1 1 0 0 0 1 0 1 0 3 0 1 0 0 2 2 8 12 0 5 18 1 4 0 0 3 2 0 17 0 3 0 1 0 1 5 2 1 0 10 2 3 0 3 0 3 0 0 0 11 0 0 6 0 0 3 2 3 5 0 12 4 11 0 14 0 3 3 0 0 0 1 19 13 4 7 5 10 0 23 23 0 0 0 1 0 1 3 1 0 1 21 1 17 0 6 0 3 0 3 16 1 7 0 3 0 2 7 0 0 0 3 0 0 16 4 7 5 1 0 10 0 0 4 1 3 0 0 0 3 3 2 1 3 0 0 0 4 0 6 3 0 2 12 0 16 13 0 0 0 1 13 6 0 5 2 5 8 3 4 2 1 0 4 1 10 0 0 2 9 0 3 0 0 7 1 0 0 0 9 0 0 24 5 0 3 0 13 7 0 12 3 0 1 1 15 1 20 13 0 15 6 4 0 0 7 0 7 4 0 0 6 0 0 11 4 2 4 12 12 0 6 0 17 2 2 1 0 1 0 2 0 6 5 0 0 2 6 0 1 0 8 23 1 0 4 2 0 6 0 1 3 1 0 2 22 21 0 7 5 0 5 1 2 0 10 6 0 1 0 0 12 9 0 28 8 0 1 0 1 6 0 11 3 3 2 3 3 0 2 2 0 5 0 1 9 1 13 2 4 6 0 5 0 5 0 0 0 3 6 2 1 2 2 0 2 2 11 4 0 3 2 1 4 0 1 13 1 0 0 0 0 0 0 0 6 8 2 0 3 10 0 0 1 2 4 4 0 4 0 8 0 1 4 0 0 0 0 0 6 3 0 1 0 2 3 2 0 4 7 3 2 4 0 1 1 3 1 0 0 1 1 0 0 0 0 20 0 2 4 0 2 3 0 3 0 5 4 1 0 4 1 1 4 1 0 11 9 9 5 0 5 0 3 0 0 2 0 0 11 0 0 1 11 0 4 0 1 8 0 3 0 0 0 2 11 2 0 8 0 0
0 1 1 0 6 0 0 12 0 2 0 2 0 0 4 0 18 0 0 2 0 0 0 1 10 0 1 2 0 6 0 1 3 3 10 2 2 1 11 0 1 14 5 1 3 19 0 0 4 6 17 2 0 0 1 2 0 0 0 5 3 0 3 0 0 2 18 1 0 0 1 0 7 0 6 2 53 0 5 0 0 0 15 1 0 0 0 2 1 0 0 5 0 1 0 3 0 0 9 0 0 10 0 0 21 0 0 1 3 0 1 0 0 0 1 1 1 1 1 3 15 6 0 20 1 23 9 1 14 3 3 0 0 0 0 0 2 0 0 0 3 4 0 0 0 0 0 0 0 2 11 0 2 0 14 0 3 15 1 1 0 6 0 0 0 0 0 0 0 8 1 0 11 1 3 8 1 0 3 6 0 0 0 0 0 0 0 0 7 1 10 0 4 1 10 2 0 0 0 1 0 1 4 13 3 0 0 0 3 0 9 0 2 0 0 0 6 0 2 0 6 2 0 7 2 0 0 0 2 0 0 0 3 0 1 0 3 0 0 0 28 0 0 0 1 0 0 8 8 2 3 0 1 0 0 2 0 0 8 0 0 2 0 7 2 0 0 5 13 0 0 0 14 0 0 0 11 1 9 1 3 1 1 0 2 4 0 0 0 2 2 0 0 9 0 0 0 4 3 0 9 0 10 11 0 0 3 2 0 3 14 0 0 0 26 0 1 7 0 0 0 1 13 0 1 0 3 3 14 0 0 0 0 0 4 0 0 0 3 0 0 0 0 0 0 0 1 4 0 0 0 10 0 2 2 6 0 0 1 2 0 1 0 0 0 0 0 0 10 2 0 3 0 0 2 2 0 1 0 0 51 2 8 0 0 0 1 2 8 0 2 3 0 0 0 3 1 1 0 0 0 0 2 0 3 0 0 12 0 0 0 11 0 0 10 3 0 0 2 4 0 6 0 6 0 3 0 4 46 0 1 7 0 0 2 0 0 1 0 7 1 2 0 0 0 3 1 10 0 2 2 0 0 0 1 6 13 0 0 8 0 5 0 0 1 0 0 0 11 5 2 3 0 1 3 0 1 0 1 9 9 11 8 15 12 9 2 30 0 0 1 7 8 0 3 1 6 0 4 5 0 0 1 0 0 2 0 0 0 6 0 0 4 0 0 0 0 5 1 6 0 0 3 3 1 0 0 0 0 4 3 0 0 0 0 3 0 3 11 0 2 9 1 4 0 4 0 0 0 0 0 1 0 0 8 1 0 3 15 0 0 0 1 0 2 1 0 1 0 0 0 1 1 2 0 0 4 1 4 0 0 0 0 0 0 0 6 0 0 1 0 1 0 5 0 5 0 8 5 13 0 3 0 0 5 6 6 3 0 0 0 0 0 0 1 1 0 2 5 9 4 0 4 0 2 0 0 2 0 1 0 0 1 0 0 0 0 0 0 0 0 1 1 6 0 0 1 0 12 0 3 0 0 0 0 0 0 3 0 0 0 0 4 0 1 2 0 0 0 7 1 0 0 0 0 0 1 3 4 2 0 14 2 7 4 8 0 0 1 3 2 0 0 0 1 3 1 0 0 0 33 0 0 2 1 0 8 1 1 1 0 3 0 0 12 1 4 0 0 1 0 1 0 0 1 0 3 4 6 0 0 5 0 1 0 0 0 0 0 0 15 0 2 1 3 0 9 13 0 0 1 2 0 1 1 0 0 11 0 2 5 0 1 0 2 0 6 18 0 1 0 0 0 0 0 0 0 0 14 0 1 0 0 7 1 0 0 1 6 8 8 1 0 0 20 0 0 3 34 2 1 4 0 13 0 1 0 2 1 2 0 2 1 1 0 9 5 4 2 0 0 5 1 4 0 0 0 0 1 0 0 1 3 1 1 9 0 1 1 10 0 0 1 0 0 0 0 1 5 9 1 0 0 0 1 0 11 0 0 6 10 0 26 2 0 3 0 7 1 0 2 5 0 2 8 0 0 3 8 0 2 0 0 4 1 0 0 2 0 10 9 5 0 0 0 6 0 0 2 0 2 2 0 8 0 6 0 4 0 0 0 5 8 2 15 0 0 0 1 6 4 34 2 7 3 4 0 3 20 0 0 0 9 0 0 0 0 0 0 6 1 0 0 1 0 0 0 0 1 0 0 1 7 0 3 0 4 0 1 0 0 0 13 11 2 0 10 0 0 0 1 0 13 15 0 16 0 2 51 0 5 1 0 0 4 1 0 9 1 0 0 5 0 0 0 0 0 4 3 0
1 11 1 0 23 0 14 6 11 8 7 0 8 0 0 14 1 11 5 7 0 1 10 0 2 24 6 0 0 4 24 7 1 0 0 53 0 4 0 15 0 31 33 0 0 0 16 49 31 2 57 54 6 1 0 11 7 30 2 0 6 0 8 46 9 1 1 5 8 25 3 9 4 1 0 9 2 12 10 0 2 8 3 4 0 0 20 17 0 0 28 1 1 4 17 25 4 6 9 1 0 38 0 16 7 0 1 45 1 78 35 0 1 36 0 9 14 0 0 0 14 0 0 45 0 3 0 12 0 0 1 0 2 9 6 7 0 1 0 21 1 0 4 0 2 21 3 14 0 0 5 0 2 16 0 1 5 0 0 6 3 20 26 9 5 0 44 59 0 0 11 60 0 8 0 6 0 4 10 9 0 0 60 7 5 4 39 13 50 0 0 7 20 11 40 29 7 0 0 24 13 15 0 0 0 0 0 40 7 15 0 0 0 2 18 6 0 0 0 1 1 0 16 19 8 1 0 7 28 60 0 1 6 17 0 0 0 0 0 19 0 0 4 0 0 11 0 68 24 2 21 0 0 1 5 0 67 14 0 0 1 1 5 8 1 18 3 3 5 4 0 0 0 0 47 72 46 39 6 19 0 18 1 0 3 0 0 0 16 31 57 1 19 13 0 3 28 5 51 0 0 42 25 0 11 29 29 0 16 11 0 34 0 0 0 30 1 0 4 4 8 29 5 10 2 0 4 0 45 0 2 102 0 1 0 11 132 2 2 6 0 77 0 0 17 16 41 27 3 71 21 0 28 152 24 97 0 15 2 66 0 0 31 4 0 0 26 0 16 24 0 2 13 0 56 3 65 1 0 0 3 0 3 12 11 0 18 11 1 28 47 73 0 0 3 9 12 17 2 3 30 3 0 1 11 1 0 0 6 1 19 22 0 0 0 0 4 62 2 7 28 0 2 15 7 45 0 0 0 0 1 0 15 2 9 0 3 23 24 31 6 0 18 2 7 0 7 0 3 0 4 3 21 0 0 19 12 0 0 0 0 2 7 50 0 0 14 18 14 19 0 9 0 5 1 16 0 12 0 10 6 1 3 15 0 48 35 0 0 0 0 1 0 63 9 0 2 55 0 28 0 5 41 0 2 2 11 0 0 106 6 0 2 32 19 0 1 40 0 22 9 64 39 1 30 76 0 0 37 2 0 0 10 13 0 0 6 0 0 0 0 0 53 66 19 113 1 0 22 93 5 0 0 1 10 3 0 15 19 0 3 16 35 5 2 0 0 1 56 130 11 0 3 117 0 34 0 0 1 18 2 3 88 1 0 0 0 0 58 0 1 0 0 0 44 4 2 0 2 0 0 10 1 20 2 16 0 15 0 0 1 63 122 8 8 8 9 5 6 35 14 0 4 38 1 0 17 49 18 13 0 36 33 6 0 5 0 13 2 100 55 0 86 1 0 16 15 2 69 33 0 0 0 0 0 0 45 0 5 2 1 0 19 23 0 22 16 68 1 60 1 0 0 10 31 0 2 0 1 52 6 34 0 61 6 23 9 0 0 1 27 6 0 5 1 0 0 10 0 2 7 1 5 7 67 3 0 4 26 0 0 0 8 11 2 0 7 0 5 7 0 0 1 10 31 6 14 18 7 1 5 0 3 0 0 7 1 17 0 47 72 0 4 0 17 0 2 13 0 0 11 0 0 16 38 0 0 0 2 1 45 0 2 0 2 0 9 0 3 43 9 0 2 0 0 0 9 18 0 0 0 0 2 4 11 0 20 3 0 0 1 0 9 0 0 13 37 0 0 0 56 0 1 0 4 2 0 53 9 0 2 0 0 1 52 0 0 14 0 0 26 0 4 0 97 79 0 9 9 0 3 13 3 107 0 7 0 0 0 1 12 11 19 14 58 1 3 2 0 56 0 0 3 2 15 7 99 6 2 30 22 0 71 6 151 5 0 0 8 96 0 11 0 31 0 12 22 9 56 21 24 16 0 0 0 0 22 0 3 8 45 9 0 69 0 0 0 0 19 3 6 65 96 1 1 0 0 2 3 0 0 0 2 2 0 12 0 18 60 11 0 16 1 16 84 0 0 7 50 5 14 0 9 0 11 106 1 0 18 34 1 0 1 0 0 46 1 2 35 18 19 0 48 0 6 1 6 0 1 0 9 39 21 1 22 9 0 7 10 10 111 0 0 0 0 35 15 0 8 14 17 1 4 2 0 40 54 5 72 20 30 0 0 127 0 0 14 13 16 0
28 48 41 41 71 66 8 28 50 25 55 72 45 52 23 77 48 55 32 5 18 18 39 11 41 53 27 52 57 10 2 50 73 63 36 70 75 13 62 25 61 30 50 14 16 45 55 28 47 25 5 35 28 13 55 32 43 35 33 7 35 34 29 37 12 25 37 38 48 39 41 51 49 15 34 64 7 30 11 83 9 37 39 50 38 41 43 65 29 68 34 28 71 49 48 27 10 31 35 28 26 33 98 40 78 47 49 30 19 18 27 25 41 33 62 35 15 75 38 10 57 71 69 19 44 35 62 34 57 74 28 61 18 7 13 26 66 21 58 46 31 13 28 21 71 40 13 37 45 63 37 12 40 73 97 80 72 72 20 12 57 63 41 19 56 58 65 83 15 18 46 19 54 39 22 48 67 9 31 23 64 39 32 6 14 69 98 39 11 36 40 21 13 53 19 46 18 37 54 23 54 82 31 37 63 65 36 64 35 28 23 18 81 71 5 4 28 31 38 25 62 66 30 40 21 30 22 26 60 32 28 26 48 31 14 8 12 59 50 18 35 42 15 29 37 56 17 44 29 26 31 15 29 60 67 28 34 26 30 49 6 58 19 37 71 32 57 16 37 49 21 17 25 28 40 15 45 60 18 24 27 34 63 43 65 90 44 19 51 36 16 51 26 8 27 70 52 43 47 30 39 29 25 12 61 12 27 25 35 49 22 69 71 53 63 17 43 66 69 34 79 47 31 53 37 6 63 6 11 37 47 34 69 76 10 29 56 27 44 39 10 22 48 94 38 95 37 98 67 35 44 65 24 16 13 31 16 72 49 23 12 12 62 45 42 17 68 33 80 14 27 42 22 26 44 44 56 26 48 51 8 49 95 54 64 11 44 33 67 39 29 34 38 56 52 54 47 56 43 26 36 46 52 65 67 25 76 72 54 74 31 37 18 86 45 55 15 46 53 44 53 47 4 63 22 44 34 25 12 1 35 40 53 30 19 57 55 44 20 19 51 48 13 29 39 43 48 68 9 33 34 41 17 22 25 13 57 67 14 40 45 31 40 61 50 43 46 97 7 59 92 65 11 56 44 36 5 29 66 28 14 38 36 8 32 43 23 75 32 58 33 31 31 33 39 21 57 18 66 37 82 29 25 66 69 38 64 68 69 38 58 54 49 70 28 38 51 16 36 45 36 52 64 83 25 38 54 34 41 84 41 32 41 34 47 13 16 53 59 27 55 38 14 94 75 8 48 50 83 77 57 40 47 18 53 51 61 10 94 36 89 68 70 48 94 6 45 65 86 40 37 34 102 45 86 18 18 40 81 60 51 26 12 59 50 20 45 65 24 27 29 80 75 66 109 30 76 48 58 36 65 73 24 39 59 47 17 60 73 58 30 27 68 90 30 46 12 34 68 46 20 28 69 36 12 36 17 31 27 33 73 87 105 43 53 5 89 35 10 76 49 30 76 34 40 68 47 21 50 82 34 37 10 40 32 23 7 20 68 35 60 50 16 81 26 50 21 52 16 25 17 33 69 49 34 14 15 34 18 21 17 42 13 40 38 75 58 26 32 35 61 56 28 65 25 11 13 29 40 64 25 15 96 37 73 79 61 76 63 60 28 28 61 34 27 23 33 48 27 73 25 30 34 13 37 50 47 55 55 32 78 39 35 53 39 15 22 46 45 33 15 37 62 23 84 56 46 20 35 30 58 53 24 70 17 42 63 76 30 29 25 12 63 44 32 61 15 69 17 71 39 41 30 24 55 52 40 83 73 32 52 40 19 49 18 40 65 36 18 45 54 32 17 72 65 63 51 48 39 28 63 14 42 14 43 39 30 80 26 30 54 60 50 22 30 31 28 29 51 56 48 44 2 12 33 23 68 37 47 10 53 61 33 13 25 10 22 22 28 55 45 23 42 12 44 46 53 64 67 53 14 46 50 16 31 9 75 10 75 67 69 16 23 64 78 9 21 48 39 20 21 41 29 42 19 87 14 33 13 55 57 13 44 47 50 111 41 78 26 84 47 46 23 32 72 60 25 8 40 43 11 36 34 36 40 9 17 31 37 31 60 42 28 23 11 22 46 41 56 43 54 51 18 37 79 14 11 38 59 62 72 38 12 24 56 14 46 25 85 41 17 98 37 25 40 61 28 8 47 41 55 33 4 68 13 55 17 49 5 22 23 46 116 35 15 71 16 49 4 52 27 41 24 67 50 69 14 51 37 39 48 76 98 79 13 23 47 68 47 37 9 50 38 60 42 23 10 39 45 33
71 69 85 141 24 45 144 100 151 50 23 36 51 119 57 211 59 20 32 57 74 49 16 106 79 9 15 241 37 45 48 155 117 26 100 47 190 117 81 168 121 34 32 53 46 234 373 107 228 59 79 59 36 11 99 74 67 77 175 83 34 243 136 82 26 57 71 109 76 117 115 99 181 106 28 140 26 39 67 25 195 11 12 55 73 38 59 30 81 30 20 47 67 82 32 11 77 67 38 40 72 25 98 86 112 206 34 22 33 68 36 73 101 128 51 57 15 53 35 36 6 71 57 71 282 85 81 96 18 85 184 153 138 17 191 267 84 26 49 16 121 30 36 391 41 244 75 102 159 65 239 39 343 154 113 41 31 189 159 164 10 72 230 42 253 82 170 163 106 33 105 261 168 478 106 191 104 132 258 120 35 136 171 21 97 50 66 52 129 44 160 68 111 162 109 117 73 13 177 184 525 184 433 266 139 59 73 123 214 110 92 63 114 163 126 149 55 17 54 103 271 105 81 61 140 89 75 96 33 58 95 232 117 245 92 103 56 19 46 35 177 143 42 119 23 239 106 68 123 78 125 64 208 137 321 33 54 99 42 78 47 143 7 67 85 233 318 78 171 136 48 31 19 22 60 100 143 16 22 36 53 51 28 146 209 140 48 20 70 86 80 55 63 34 73 52 43 66 24 21 11 149 60 4 8 92 33 88 21 15 60 27 7 37 36 59 61 14 23 43 19 17 38 22 3 20 7 7 39 13 35 33 16 13 22 54 14 83 16 10 34 40 32 28 51 34 16 24 18 53 13 26 11 22 33 26 23 0 21 11 7 21 15 7 14 27 14 36 94 169 33 30 32 116 73 116 152 93 127 4 57 147 14 79 100 53 176 36 93 44 30 38 145 176 212 57 12 108 194 102 119 205 126 62 166 94 82 20 65 197 394 66 131 141 23 99 43 158 219 158 120 55 96 160 61 39 160 143 32 14 128 16 18 295 106 102 224 18 233 11 25 69 170 43 162 53 17 104 36 65 10 75 20 50 154 142 154 45 21 86 182 148 246 76 128 29 105 343 78 52 19 43 46 78 90 202 77 172 248 302 58 78 214 51 67 111 452 248 77 12 106 117 27 129 165 41 100 184 26 40 35 91 40 85 75 21 54 47 47 163 88 69 57 57 66 64 60 423 65 117 127 36 81 104 94 85 52 44 129 95 95 60 46 36 27 24 27 23 6 52 84 61 40 32 42 82 90 54 15 78 78 37 24 15 77 31 3 23 24 12 19 28 21 48 1 7 4 70 43 9 50 81 43 24 33 19 19 12 33 22 69 9 3 18 39 27 2 54 23 1 23 6 10 11 15 12 38 48 6 71 29 9 5 61 25 57 12 73 55 93 44 13 42 22 48 22 7 32 10 77 18 28 70 67 26 32 17 55 197 35 26 59 10 9 62 30 21 91 23 5 15 41 24 49 19 25 66 39 13 35 39 51 44 14 44 31 26 34 37 25 31 27 35 42 47 105 47 23 96 17 52 53 67 52 247 14 51 90 9 69 60 7 46 52 123 97 57 63 51 50 112 32 15 99 29 102 174 119 104 91 58 59 96 72 52 89 62 67 68 99 75 110 45 95 88 72 142 14 135 126 44 71 49 29 117 42 15 43 51 82 72 27 45 37 55 20 108 53 44 40 28 62 74 191 63 22 147 19 13 22 46 42 62 61 13 73 41 31 51 34 19 27 50 74 48 55 42 56 57 64 113 87 89 82 20 114 48 31 40 27 49 8 191 23 5 41 20 6 13 113 19 40 125 98 49 52 63 51 62 72 142 46 8 1 127 147 6 84 41 65 190 52 40 43 33 66 38 170 34 130 50 98 122 32 47 32 32 57 97 33 32 45 81 52 39 174 19 114 65 81 43 17 46 51 33 82 48 94 69 36 15 62 104 98 48 91 71 47 41 47 72 45 49 89 77 51 31 43 13 110 68 33 23 26 42 23 55 81 52 88 126 84 154 21 11 25 30 28 121 58 15 185 67 180 47 51 54 80 7 63 55 49 50 31 13 42 21 146 43 111 20 40 24 115 34 53 13 51 79 67 69 73 33 44 84 122 41 67 167 71 40 77 33 90 62 16 6 54 20 90 100 28 67 26 44 166 84 69 49 39 55 19 119 39 146 27 59 13 14 54 107 37 72 82 254 92 47 87 26 50 20 16 28 31 35 36 44 86 40 50 35 19 55 71 193 13 66 141 67 33 27 35 37 115 57 48 92 35 36 82
29 0 9 11 0 0 0 0 2 0 1 6 10 3 4 0 0 0 4 0 0 0 0 25 0 3 4 4 1 2 0 0 6 6 0 0 3 1 3 4 0 0 20 2 1 0 0 0 0 0 7 0 5 6 0 26 0 0 31 6 0 0 1 3 3 7 2 19 7 2 2 0 0 0 0 12 5 4 0 3 0 1 15 1 0 3 22 0 7 0 15 0 6 0 3 2 0 0 0 0 0 0 1 0 0 13 0 8 3 0 4 1 0 0 0 0 4 0 0 0 28 7 2 2 0 0 0 0 0 4 1 0 0 6 0 0 11 9 0 17 0 25 0 13 0 1 0 16 0 7 7 7 0 1 5 28 1 6 5 1 20 2 20 2 0 0 0 32 7 0 0 0 21 0 0 0 23 0 0 0 0 7 0 13 3 3 1 0 1 0 1 1 0 6 0 1 3 34 0 9 6 0 8 0 0 5 6 0 0 0 10 0 0 0 3 0 4 0 0 6 0 0 7 0 1 18 0 0 0 2 0 0 0 1 0 0 10 0 4 1 0 3 0 0 0 0 1 0 8 3 3 0 0 1 0 1 0 0 0 24 3 11 0 14 0 2 6 0 0 4 0 0 0 0 0 0 0 6 0 0 2 6 0 2 14 3 1 1 0 0 0 0 0 0 0 0 0 2 0 7 7 0 0 0 0 0 8 0 22 0 0 15 0 0 9 0 0 0 0 1 0 2 7 0 0 0 7 0 1 0 1 1 7 2 0 1 0 0 1 0 0 0 0 0 0 0 0 0 0 0 0 0 0 0 2 4 0 0 0 0 14 0 2 0 0 1 0 0 0 0 0 0 0 2 0 0 0 0 0 1 0 1 3 5 0 1 0 0 0 0 1 5 4 3 0 4 7 0 2 0 0 0 0 1 0 9 0 4 0 0 0 0 1 0 0 0 0 0 9 0 12 0 1 2 9 0 2 3 3 2 0 1 0 1 0 9 0 0 1 1 0 0 0 0 2 0 0 1 0 0 0 7 0 0 0 0 0 0 3 1 0 0 4 0 0 0 0 0 0 0 0 0 0 0 0 0 0 3 0 0 5 1 0 0 0 0 0 0 13 35 0 0 0 1 3 5 4 0 0 0 4 0 11 2 0 0 8 1 24 0 3 4 0 0 0 21 0 0 4 3 8 0 3 52 18 7 0 1 1 0 12 0 1 0 0 0 0 10 4 0 0 0 0 0 0 0 6 0 4 0 0 0 0 21 2 0 0 9 0 0 0 0 0 0 0 0 3 0 11 0 1 2 2 3 8 0 0 0 9 0 3 0 0 1 1 5 0 4 0 12 10 0 2 3 5 0 5 15 5 4 1 0 8 0 4 0 0 0 5 14 0 1 0 1 0 0 1 2 0 0 0 2 30 0 0 0 0 0 5 0 4 0 8 0 0 1 2 0 0 9 0 0 1 1 0 0 5 0 1 9 0 0 8 0 0 16 10 1 0 0 23 9 0 4 0 0 10 0 5 0 2 5 0 5 0 1 4 0 4 0 1 0 0 0 1 1 0 2 1 19 0 0 6 0 0 1 0 0 0 0 0 1 0 0 0 6 0 0 0 9 4 5 0 0 11 6 0 3 3 0 0 3 2 1 0 0 0 0 0 0 10 6 4 0 0 0 0 0 0 0 0 0 2 0 0 0 2 0 0 0 1 0 5 6 1 0 0 0 0 0 0 0 0 4 0 0 3 1 0 0 0 0 2 3 0 0 0 0 1 0 0 1 0 1 0 0 0 0 2 2 0 2 7 0 0 0 1 1 0 0 0 6 0 0 0 4 0 1 2 0 2 4 0 0 1 0 0 1 0 0 0 1 1 0 0 2 0 0 0 6 10 0 0 0 6 0 0 1 0 2 2 0 3 3 0 0 0 0 0 1 0 0 1 1 0 0 0 1 12 0 1 2 0 0 0 0 0 1 0 0 0 0 0 0 3 0 0 0 0 0 0 0 1 0 0 0 0 1 0 3 0 4 0 0 0 0 0 0 0 2 1 0 0 0 0 0 0 3 0 0 1 2 0 0 0 0 0 1 3 1 1 0 0 0 0 0 1 0 0 0 0 0 4 0 0 3 0 4 0 0 1 1 0 2 0 0 1 0 0 0 0 0 0 0 0 4 0 2 1 0 0 0 2 2 1 0 0 0 0 0 4 53 2 0 5 23 0 0 9 0 0 0 0 3 0 0 0 19 0 0 0 0 1 0 0 0 0 32 0 0
51 8 16 59 12 5 14 3 16 5 24 7 9 37 10 20 6 4 32 5 28 17 18 48 16 13 19 9 20 40 17 14 14 27 17 10 9 15 21 96 6 6 46 3 18 16 55 15 10 3 6 8 11 50 8 27 13 17 49 3 10 38 37 13 42 23 7 53 30 50 6 27 9 53 5 29 30 19 1 9 12 11 18 30 3 17 64 21 27 17 12 13 24 5 29 6 10 30 6 24 15 15 28 34 8 7 3 20 7 9 18 2 12 18 12 11 9 10 15 17 3 8 16 3 3 40 12 7 22 12 15 15 30 27 18 14 22 3 35 20 2 5 7 47 14 2 15 11 4 28 3 22 7 11 27 19 2 4 12 29 15 3 26 21 14 8 53 10 13 15 2 26 1 20 23 4 13 46 11 11 8 15 13 10 32 21 8 4 20 13 16 8 14 24 25 11 10 14 28 7 22 23 3 38 12 10 31 10 10 15 17 5 1 28 17 25 5 13 13 38 32 9 13 3 30 32 32 7 11 23 43 4 20 16 8 36 39 11 61 11 18 9 17 21 6 21 5 11 33 9 7 19 29 30 7 16 6 16 32 72 21 38 32 25 11 22 18 13 20 8 15 58 15 13 6 30 22 22 8 2 30 23 11 58 21 3 19 28 22 17 3 12 27 20 7 11 27 5 12 19 8 5 4 1 6 7 8 4 13 11 9 3 11 3 0 6 13 16 28 9 8 13 14 16 4 8 8 12 25 12 17 45 3 30 11 21 11 21 12 1 10 32 49 6 10 32 34 12 19 4 21 19 6 19 4 10 10 10 19 9 3 20 10 4 30 61 26 5 11 29 13 18 9 31 6 3 11 26 8 32 12 24 24 30 22 12 12 6 30 5 8 23 20 4 23 8 16 9 43 11 29 41 19 17 27 10 36 8 8 46 18 16 8 18 10 51 14 23 6 2 35 14 40 36 7 7 45 24 19 29 9 7 6 42 17 41 33 5 34 5 7 8 26 13 16 7 6 7 4 1 2 9 20 1 3 11 3 19 20 2 19 14 15 16 1 18 25 4 6 11 16 3 8 6 11 6 15 7 7 2 7 0 23 6 3 15 10 2 28 25 10 6 22 19 11 19 12 20 13 2 2 10 12 2 5 7 47 15 40 13 12 8 15 6 7 15 11 4 5 7 12 4 3 18 14 3 16 10 18 2 16 9 8 18 13 25 10 4 10 6 10 11 1 6 14 8 14 16 7 30 11 13 23 24 10 13 6 7 7 2 1 8 4 2 2 16 4 0 3 5 21 10 6 4 0 12 2 18 8 17 13 15 1 7 2 15 4 7 4 3 5 9 9 2 8 7 16 6 12 4 4 11 3 3 16 0 2 7 3 11 0 3 10 6 0 21 2 3 0 0 0 2 4 3 1 5 4 4 8 8 4 7 6 1 6 6 1 4 4 3 4 8 8 4 0 4 5 6 10 12 0 10 12 1 14 7 6 5 3 10 25 8 6 0 12 15 8 20 13 19 8 7 27 13 29 7 12 9 12 9 5 5 4 4 7 21 3 15 11 18 15 7 38 7 4 7 10 5 21 9 7 6 7 10 1 23 6 22 15 8 14 11 6 14 19 18 13 21 12 8 13 24 6 7 6 7 13 13 7 16 22 18 12 25 14 19 15 3 10 18 6 16 14 6 13 7 16 8 9 21 22 13 11 21 8 16 25 18 21 15 4 16 18 36 2 8 22 14 55 3 6 16 16 36 13 8 31 30 3 20 17 11 40 1 46 4 13 34 39 27 5 2 20 54 10 15 11 25 6 10 4 37 8 31 4 10 5 15 6 24 8 26 23 28 33 38 15 12 15 66 8 30 19 5 13 24 9 42 28 11 56 13 3 19 6 12 31 46 4 12 50 31 13 26 10 18 19 6 55 52 21 28 50 35 11 12 20 12 12 73 18 13 29 1 62 27 11 16 14 28 15 29 40 15 5 40 20 8 14 16 40 31 16 13 3 54 2 16 42 29 16 15 28 9 5 10 6 8 12 21 11 22 2 2 26 18 6 21 7 62 43 22 12 11 6 4 13 25 83 28 10 19 17 7 6 21 10 13 0 3 26 4 10 74 9 4 5 34 32 1 28 2 13 17 29 21 93 3 32 34 19 25 17 1 17 31 21 9 34 22 32 36 52 54 19 12 6 26 25 8 22 17 21 9 14 16 14 29 18 32 22 27 33 17 3 23 2 40 25 9 11 48 66 20 42 23 58 18 30 107
11 0 13 0 11 1 5 20 9 0 1 6 11 11 6 8 0 12 5 3 10 0 0 1 5 4 10 25 0 9 6 17 0 7 0 15 14 3 11 0 5 5 2 3 7 11 2 0 8 3 1 2 1 3 5 4 1 10 3 2 1 16 0 2 1 0 17 4 1 0 6 31 2 29 1 2 5 5 1 9 0 1 0 5 16 23 6 4 9 7 9 3 22 14 7 0 6 24 25 3 1 4 29 5 6 2 4 4 2 0 8 1 3 3 5 1 1 2 8 0 6 4 20 26 0 1 0 8 0 0 25 0 0 0 1 0 3 15 2 2 23 4 8 14 2 23 0 17 5 8 24 3 9 26 10 4 12 5 30 6 3 4 13 0 40 1 3 13 10 1 2 9 21 0 3 2 4 6 1 2 3 9 0 10 0 12 14 29 12 0 6 0 5 7 6 0 12 11 1 12 2 2 0 1 4 12 2 9 8 16 3 4 5 8 20 0 5 16 5 2 10 3 66 15 4 15 0 1 6 8 23 7 5 5 10 0 8 7 0 1 8 4 1 19 1 2 0 8 1 13 6 35 5 0 8 3 9 23 0 19 4 0 0 8 2 14 6 3 7 8 3 6 1 0 5 6 15 30 2 2 8 3 2 31 1 2 4 7 16 17 12 2 10 16 41 2 21 16 38 61 59 3 3 2 15 53 4 8 14 0 6 17 15 0 8 7 6 4 10 23 9 5 16 0 0 0 18 72 6 2 17 11 8 17 12 7 51 11 1 1 10 4 16 62 13 10 18 1 13 9 8 67 1 9 7 6 7 6 6 4 1 4 11 23 15 5 9 0 3 19 55 2 12 18 1 11 0 3 0 12 0 4 3 7 0 21 0 10 10 0 0 9 67 14 51 31 0 0 9 2 14 0 0 6 0 6 8 18 13 2 6 0 8 3 2 3 16 5 7 19 2 83 0 3 8 1 0 3 2 5 0 10 6 1 3 5 7 0 7 0 2 0 5 24 4 38 12 2 5 1 3 6 16 8 0 6 2 10 2 12 14 0 29 4 1 0 0 0 2 6 0 2 16 33 1 4 6 6 0 15 12 3 19 33 18 47 3 3 22 22 0 16 6 7 2 12 5 6 0 4 49 4 5 5 40 0 19 0 0 0 1 4 4 15 17 7 11 0 0 5 20 4 3 25 4 0 14 0 6 7 14 3 5 0 0 0 0 0 6 9 1 1 6 0 6 0 3 73 1 46 9 6 6 11 2 2 1 18 48 9 10 0 24 16 8 11 11 2 6 6 13 6 18 4 2 1 28 32 5 3 42 15 0 11 0 5 0 37 33 0 3 61 26 1 20 0 32 4 9 1 28 1 18 10 0 8 17 0 9 2 4 6 21 1 5 14 18 2 1 8 0 25 46 18 40 7 1 6 1 5 6 12 9 0 0 2 16 0 1 9 0 16 11 0 14 11 3 11 3 20 1 8 17 0 10 22 2 1 39 1 24 16 10 11 10 3 2 62 4 34 0 12 26 45 39 8 0 9 6 0 6 10 2 3 3 4 8 11 0 0 2 10 0 7 0 2 7 2 65 13 5 9 15 2 5 14 1 10 12 2 10 16 23 0 26 4 0 7 10 7 28 15 12 31 0 1 0 0 0 4 38 12 37 0 12 92 4 6 18 11 4 7 50 2 8 3 11 0 21 7 2 8 8 13 20 12 0 3 1 8 9 1 4 21 0 2 1 14 5 0 8 9 7 9 8 2 10 2 3 3 3 10 4 26 5 7 6 0 24 17 3 0 16 19 2 15 0 1 3 2 0 16 0 1 3 0 4 0 0 1 22 11 19 0 0 3 15 1 35 9 15 13 9 1 0 12 31 25 13 0 16 1 0 7 39 47 4 9 0 15 48 9 1 0 0 0 14 14 8 40 1 11 36 4 1 9 34 1 23 2 1 19 0 8 15 0 2 2 2 12 4 0 0 6 0 17 1 0 3 4 5 4 26 10 10 16 12 2 0 3 3 14 0 1 5 0 5 0 0 6 8 7 1 0 6 5 14 30 8 6 2 20 1 10 2 1 7 1 6 0 29 7 0 4 2 9 1 8 27 3 1 11 15 1 6 35 8 8 21 11 15 4 24 42 2 0 0 0 7 1 15 3 11 17 1 11 7 3 3 0 3 19 1 20 6 14 7 1 1 11 3 2 1 1 7 9 9 19 6 0 4 30 13 0 1 16 21 9 3 17 1 1 14 0 7 4 0 1 21 2
13 29 25 16 7 15 60 24 49 30 7 6 16 51 25 49 10 5 30 45 60 59 31 22 24 26 27 23 6 33 6 0 53 14 8 19 43 5 43 47 58 34 21 68 13 18 7 28 41 27 11 26 59 20 19 50 24 26 73 82 47 11 39 20 10 26 42 30 51 26 17 23 17 9 3 75 6 6 55 40 21 25 20 56 7 7 25 19 16 57 38 8 64 16 84 2 52 42 39 14 20 66 31 24 26 5 33 20 4 21 42 1 9 15 21 15 40 13 36 4 56 11 9 12 15 23 35 14 8 10 13 7 61 4 50 13 40 31 1 4 51 32 16 23 25 17 21 92 36 29 22 38 42 33 14 29 13 54 14 34 35 20 31 32 42 36 3 8 35 36 26 34 55 49 34 23 24 72 52 73 30 12 56 34 35 3 41 15 23 35 58 67 33 2 40 0 8 36 28 22 48 29 9 4 80 22 24 18 39 83 49 50 2 31 63 81 54 6 11 17 24 41 40 13 65 80 31 17 31 48 40 13 18 67 82 26 26 6 22 56 47 46 31 59 9 36 51 2 115 50 30 17 33 47 1 46 12 40 28 14 26 16 22 90 39 84 61 39 35 51 50 8 109 48 23 41 105 54 23 51 47 18 54 7 105 33 56 81 91 32 52 32 115 11 124 8 64 48 33 30 34 15 40 18 18 115 19 100 36 36 58 31 59 33 23 57 51 33 33 26 67 13 61 72 12 33 15 56 25 50 33 9 94 68 11 129 41 82 41 31 45 15 11 26 33 35 58 49 14 77 38 43 21 106 114 50 60 34 17 36 32 19 30 0 34 82 66 6 42 43 69 57 6 75 105 33 23 98 25 94 58 24 74 102 53 56 64 7 47 28 2 8 13 27 87 82 24 81 11 15 57 49 51 21 54 55 9 71 27 37 53 28 44 14 40 18 37 28 17 8 85 53 51 10 23 16 46 55 25 27 18 38 24 6 50 16 51 12 43 59 32 53 86 49 22 53 15 53 56 45 63 33 22 4 11 20 59 31 81 13 14 37 32 32 40 29 57 14 40 24 29 8 27 79 14 27 54 3 16 27 19 33 71 72 61 18 33 25 11 3 20 50 32 21 6 38 6 19 27 23 11 15 25 0 5 13 5 5 21 19 22 13 27 18 11 0 58 16 32 39 3 6 5 4 23 27 5 7 26 27 8 32 7 12 1 24 29 16 13 10 20 10 10 5 5 0 3 23 5 17 11 22 9 20 6 13 7 14 19 8 9 9 3 12 3 4 9 21 3 23 7 1 10 2 9 10 3 7 6 1 5 1 21 11 2 8 3 15 9 14 4 6 16 17 9 4 3 10 12 15 12 7 7 18 3 11 5 13 14 27 6 10 12 7 15 25 10 17 10 3 7 3 3 2 3 3 16 12 4 6 11 18 23 6 16 21 14 6 2 19 8 20 7 24 23 10 1 1 8 4 23 19 1 12 31 13 5 26 24 10 9 5 16 5 50 14 28 21 81 19 25 51 28 32 22 8 9 22 41 3 9 12 48 32 52 54 42 58 4 40 27 15 12 35 3 12 33 16 19 16 10 11 26 34 44 4 23 45 30 45 10 13 3 9 21 57 16 23 1 19 16 74 1 50 6 13 4 4 4 17 8 4 5 28 11 55 46 22 28 13 26 3 32 9 12 7 33 10 13 34 72 42 17 14 3 3 38 5 26 18 25 8 27 28 29 19 15 15 8 13 65 21 5 25 38 51 35 5 12 51 12 20 87 62 32 12 11 19 94 20 26 37 20 35 80 43 9 27 53 15 37 24 41 11 51 68 19 65 15 80 33 6 56 77 47 23 59 50 13 37 68 63 4 24 25 72 39 27 54 130 83 30 8 35 52 80 71 48 30 15 23 27 19 68 41 40 30 25 75 5 34 27 45 24 22 15 25 85 77 10 15 20 19 19 26 13 13 22 57 34 9 44 23 14 51 34 13 36 20 12 23 18 33 20 19 3 30 17 46 40 11 46 28 1 21 25 18 27 17 74 37 13 7 47 41 17 20 9 8 45 20 91 3 19 4 16 17 10 47 47 69 20 35 7 26 55 38 31 16 69 36 21 34 85 26 7 14 38 11 18 26 13 5 29 43 32 10 47 20 55 9 33 12 23 18 80 33 38 8 8 33 19 12 60 25 38 19 2 16 12 12 31 4 19 12 26 49 56 7 15 48 20 31 61 64 5 18 8 8 45 15 22 23 14 42 47 31 28 8 28
0 0 0 27 0 14 0 10 0 0 0 30 0 3 4 0 3 12 0 1 10 0 3 0 3 7 3 1 1 12 11 0 0 1 0 0 1 0 15 0 29 2 0 22 0 0 2 23 0 0 1 22 0 17 2 15 24 13 9 0 0 7 6 9 1 0 0 26 0 14 1 9 0 0 0 7 0 1 0 2 0 1 0 6 0 0 1 0 0 0 26 0 0 15 0 4 0 1 0 1 0 26 24 2 0 0 0 0 0 0 0 1 5 0 0 3 1 11 19 0 3 14 0 0 0 0 0 0 0 0 0 7 0 1 0 1 0 0 0 0 0 23 11 12 0 0 8 0 13 0 6 0 16 4 0 1 9 2 0 1 8 38 0 0 24 7 0 1 3 1 4 3 3 0 9 2 0 0 10 0 6 25 0 10 10 1 3 0 0 5 14 0 0 11 4 0 0 5 3 0 12 0 12 0 2 0 0 0 0 0 0 0 0 13 0 0 5 0 1 0 0 1 0 4 5 0 0 14 0 6 0 0 0 0 20 0 0 0 3 0 0 0 13 0 0 1 0 15 0 1 11 0 0 0 0 0 0 0 0 2 0 0 0 1 3 2 25 0 0 2 0 0 15 9 0 25 0 0 0 10 0 0 0 10 3 0 0 10 0 6 0 2 14 5 0 0 12 0 2 9 0 0 0 20 27 24 0 6 1 0 0 0 1 0 14 0 0 15 20 0 3 11 1 0 0 0 7 0 15 4 0 1 4 2 10 3 14 0 13 7 6 0 0 23 0 1 0 14 21 12 5 6 5 0 0 1 10 27 2 0 0 31 7 0 0 13 0 0 0 7 0 5 0 1 4 0 0 6 0 2 1 0 12 7 0 0 0 14 0 0 0 0 0 0 25 16 0 1 0 0 4 6 2 10 5 0 5 0 0 2 0 6 0 0 2 3 0 0 0 2 1 1 11 0 0 0 1 5 0 0 4 0 0 5 0 1 18 4 5 4 0 4 1 7 4 22 0 1 4 0 0 1 9 0 0 27 0 11 0 0 0 0 9 0 9 10 8 0 7 0 0 0 5 0 0 0 0 1 1 0 4 6 4 6 0 0 11 1 0 0 0 0 0 0 1 1 13 0 0 1 2 0 2 0 1 50 45 11 1 18 1 1 1 17 0 4 0 0 5 2 0 3 11 3 4 1 0 0 18 9 3 12 3 11 0 5 9 0 0 0 0 10 18 0 0 0 0 0 1 1 17 2 1 3 0 0 0 75 0 17 8 1 1 0 14 0 0 0 0 5 0 1 0 2 1 0 30 0 7 15 18 0 4 0 1 0 0 7 0 17 1 15 0 4 2 0 11 7 12 14 15 44 18 23 0 0 0 0 0 22 0 0 3 7 3 0 0 0 0 10 42 0 8 0 0 1 0 0 2 0 0 0 1 0 16 3 0 0 37 0 0 16 19 6 0 5 1 0 10 8 1 47 0 0 0 0 0 0 0 0 11 0 2 10 0 14 32 1 2 82 21 0 2 0 33 71 0 0 7 7 0 0 0 18 1 0 2 0 3 34 9 33 5 48 0 22 7 0 10 8 2 1 47 0 0 5 0 5 0 1 3 0 0 25 0 21 26 2 0 0 14 17 9 12 15 2 0 29 3 0 0 33 8 18 0 0 0 3 0 0 0 1 2 0 0 34 0 0 1 0 6 1 0 27 1 4 0 10 0 7 5 0 0 19 4 25 0 1 10 2 0 6 1 0 4 7 2 0 1 0 1 17 0 0 0 33 3 35 0 1 7 5 9 0 13 8 11 8 58 0 35 3 18 9 15 0 2 2 0 1 0 0 0 0 0 10 24 0 1 2 30 29 4 4 7 21 3 1 1 1 0 31 0 6 1 0 1 0 0 0 0 21 0 6 10 0 2 5 0 18 24 0 1 0 7 1 7 0 7 24 2 0 1 5 0 2 3 1 2 0 0 0 7 0 1 28 0 0 4 0 1 3 2 4 3 14 0 0 0 17 0 5 3 0 0 0 0 0 0 0 0 0 1 0 0 6 16 0 0 9 4 0 2 8 0 0 20 11 1 0 0 30 37 5 2 0 0 38 40 0 6 17 0 0 0 2 0 8 2 23 0 22 1 2 2 0 0 0 8 3 1 1 0 0 4 5 0 0 31 0 6 38 40 0 0 2 4 2 3 1 22 0 7 9 41 1 0 24 6 21 0 0 0 18 0 6 0 0 0 0 9 0 10 8 0 4 0 1 23 0
112 98 88 68 71 83 118 102 64 40 94 82 66 68 38 72 104 74 77 24 82 128 92 76 79 81 79 81 76 43 68 83 53 97 107 117 115 36 51 85 83 49 70 44 65 90 77 71 61 43 38 74 70 46 90 74 58 84 34 35 85 50 98 69 37 68 70 67 34 45 66 44 30 32 44 53 51 40 50 28 38 60 36 51 53 36 35 34 37 50 41 35 42 53 54 52 64 57 56 54 57 50 40 64 83 50 83 27 27 43 38 36 43 46 32 77 63 62 48 51 33 52 50 32 51 58 39 65 43 44 37 53 35 35 43 51 39 51 49 50 38 52 61 43 77 60 60 41 81 72 63 45 55 60 50 80 60 71 46 84 94 71 61 109 93 79 86 80 35 85 64 83 90 118 64 72 98 91 143 110 81 69 87 59 111 110 97 82 89 85 102 89 75 74 75 109 88 72 54 87 93 98 78 116 121 71 77 124 94 106 66 99 80 108 68 92 38 109 67 89 73 106 68 84 67 67 51 84 58 62 59 60 85 43 77 79 78 69 95 48 90 52 76 114 78 103 94 93 73 23 63 87 57 56 78 65 65 49 48 56 82 76 94 105 79 97 79 92 68 89 101 89 60 84 70 67 75 46 87 54 80 42 68 50 68 89 79 46 65 65 71 112 69 57 58 75 60 70 75 83 51 56 65 61 40 61 44 78 74 62 60 61 64 103 51 57 47 53 61 24 63 70 89 68 88 84 72 54 10 80 56 62 69 70 124 105 73 34 78 53 53 74 48 77 81 72 51 74 41 61 55 67 49 31 51 31 46 44 24 64 37 89 34 60 44 32 63 51 107 88 86 107 58 64 108 69 68 112 77 105 96 96 93 90 95 115 137 114 65 83 49 81 77 106 102 94 115 94 141 111 108 61 110 121 128 100 78 104 106 115 73 103 106 88 97 84 136 69 160 109 104 129 104 109 107 123 85 89 140 27 135 62 155 131 120 87 127 109 123 89 137 132 147 113 160 99 132 100 109 120 64 98 92 90 112 93 117 100 118 110 99 72 58 140 89 107 63 85 87 115 86 104 83 94 110 83 98 143 83 66 73 79 100 98 110 70 92 73 58 35 34 63 60 41 85 43 63 87 59 63 42 74 50 51 68 57 59 93 61 69 41 48 43 64 46 61 51 51 70 53 49 62 45 64 41 35 37 58 66 60 37 53 73 37 40 38 40 55 57 35 56 18 44 49 76 59 78 51 67 70 66 44 59 53 53 50 66 57 63 45 54 56 69 67 28 76 43 43 50 48 30 58 69 58 65 49 46 40 73 82 40 42 61 76 49 27 37 55 22 61 81 84 91 94 81 88 76 77 60 71 100 78 45 46 62 76 73 73 89 80 84 98 131 118 109 84 106 93 126 82 108 85 89 73 63 48 124 81 41 92 79 85 86 145 108 35 124 115 83 108 83 99 90 142 64 97 87 91 69 89 88 81 54 60 44 15 26 88 83 59 65 69 74 71 66 94 113 109 94 136 9 103 105 84 139 90 124 122 119 130 43 92 92 113 61 118 124 140 124 103 130 72 99 93 105 104 133 179 56 130 159 96 107 117 100 112 130 107 137 103 109 112 72 93 72 82 67 69 116 80 99 109 86 95 113 109 75 68 95 81 68 102 68 66 75 57 70 71 47 51 74 76 56 74 75 56 95 52 75 69 66 68 41 60 46 74 65 29 65 66 72 31 46 83 71 75 87 53 61 51 59 40 67 60 53 43 49 59 35 49 25 41 48 30 27 32 46 45 37 49 72 49 78 54 46 55 47 86 48 70 87 72 92 65 74 49 54 84 82 32 77 72 59 49 47 57 21 73 59 52 72 37 75 52 47 71 63 35 38 34 73 78 70 38 54 23 52 24 76 53 30 46 52 50 62 51 59 55 41 39 29 32 47 52 36 21 60 26 26 40 59 26 28 41 50 10 27 50 36 27 18 23 32 26 12 35 19 18 21 28 24 24 21 28 24 26 27 31 17 22 19 14 23 19 20 25 15 21 14 22 17 23 16 10 9 10 3 16 26 17 17 12 25 20 18 22 15 20 18 21 21 22 32 18 24 31 21 29 17 15 13 30 22 19 20 24 28 14 29 16 21 21 22 23 20 17 13 16 22 18 18 13 27 18 10 30 19 18 13 16 18 25 17 10 20 17 18 15 21 16 14 28 16 25 21 31 17 19 8 24 22 19 24 8 29 26 23 22 18 28 23 28 35 23 27 28 21 30 23 21
26 50 9 50 49 21 46 43 10 15 39 7 72 21 12 57 29 16 10 1 26 37 13 13 2 28 5 5 4 28 6 6 1 8 14 17 14 46 27 28 5 10 27 44 9 15 27 22 43 10 22 10 4 5 10 13 10 22 29 11 23 19 60 14 26 10 12 36 1 58 43 5 26 15 16 13 4 13 20 8 11 25 17 47 5 16 20 7 23 6 12 49 28 22 35 25 28 20 8 51 31 39 15 14 75 15 17 23 37 35 19 9 74 22 12 36 24 46 25 60 40 45 80 39 33 9 20 33 66 16 25 29 38 40 27 102 44 8 45 50 43 10 51 37 19 20 78 9 44 68 17 10 43 44 26 24 15 25 49 22 20 19 28 23 48 28 25 25 20 42 55 36 48 98 0 96 26 62 127 19 97 37 42 36 14 50 31 59 62 46 22 79 19 8 87 32 33 9 29 46 32 113 33 68 44 10 28 37 43 54 82 61 140 15 118 25 34 61 36 57 27 52 37 28 14 15 38 23 44 56 28 32 45 53 24 29 23 44 7 24 25 18 45 19 21 73 9 35 25 33 38 10 36 24 48 15 15 5 22 29 15 16 32 21 15 40 37 34 12 21 35 20 11 28 12 49 14 16 34 16 27 11 61 23 30 47 16 15 37 10 17 29 17 6 21 2 8 8 13 8 14 15 21 2 0 25 7 8 26 13 14 9 13 15 28 20 8 11 29 59 18 24 7 11 27 26 33 27 25 44 10 11 18 20 38 14 12 18 22 13 13 32 45 17 16 34 17 23 4 64 8 24 37 10 60 31 20 17 15 18 20 85 26 28 23 23 25 25 59 27 28 21 41 68 18 71 18 58 4 15 57 26 24 60 20 44 34 44 57 15 14 31 22 37 44 25 37 49 43 21 26 4 80 48 21 6 51 38 37 36 19 35 52 51 50 16 24 18 17 18 65 41 17 18 33 15 50 74 76 17 95 34 64 34 24 9 104 51 9 30 54 62 20 47 42 30 48 38 41 64 55 73 26 58 109 41 34 43 24 81 26 40 30 15 59 73 20 84 9 51 23 57 40 19 4 46 26 48 98 65 15 43 58 37 107 32 71 42 28 6 39 17 45 16 37 25 70 28 46 44 14 14 13 15 24 55 29 50 34 27 24 28 37 16 45 11 21 40 17 10 34 40 13 13 16 14 7 25 52 20 28 56 7 29 10 7 6 6 24 69 16 28 20 15 25 27 17 112 17 24 5 13 2 31 29 31 30 50 13 28 16 54 26 12 35 39 48 51 6 13 28 28 26 39 33 18 25 11 7 14 22 35 16 37 33 12 75 37 24 33 6 20 4 14 15 51 16 53 8 7 40 8 19 29 29 12 20 34 29 19 22 17 35 26 51 26 24 9 22 71 21 3 37 36 41 49 8 39 88 81 17 10 18 83 16 38 37 42 10 50 21 32 43 36 7 44 19 69 51 26 4 47 132 33 21 32 31 29 47 33 24 31 26 33 30 39 34 24 24 36 36 49 9 38 21 13 59 13 20 41 20 14 11 23 44 20 36 31 24 39 32 22 13 99 24 28 70 55 40 47 11 23 33 30 14 9 66 40 16 31 24 16 29 21 6 60 25 26 22 5 30 8 89 17 7 15 19 42 9 20 34 47 16 26 38 4 30 32 10 38 36 36 80 15 19 32 21 71 53 29 80 45 50 11 8 18 47 32 15 23 32 54 29 6 48 6 4 11 6 10 17 10 62 39 48 39 49 48 55 17 29 13 30 19 42 18 36 15 16 94 33 27 34 93 50 45 33 18 44 95 58 23 19 30 133 87 38 8 29 40 105 32 26 30 22 39 47 76 38 83 20 40 15 41 34 18 20 17 14 41 47 20 44 44 13 37 25 13 20 12 10 25 11 6 19 16 32 26 1 5 26 2 25 32 9 11 7 7 9 52 34 16 22 17 20 31 35 18 16 9 17 19 45 48 10 19 40 5 18 66 25 91 39 12 34 20 40 31 14 16 13 13 9 39 11 63 46 25 16 14 29 44 32 33 11 54 30 31 7 12 12 30 42 30 45 44 15 31 30 24 31 18 76 37 35 23 42 23 42 9 22 22 6 22 34 19 27 16 29 28 16 24 71 11 25 20 10 44 36 4 13 15 4 43 23 50 29 49 24 18 33 8 4 14 34 29 46 29 40 38 10 12 30 16 7 11 46 24 31 26 18 23 47 45 55 25 73 44 56 5 26 37 29 74 27 39 47 2 44 43
6 4 2 1 2 3 8 8 2 25 3 36 3 3 2 5 12 6 0 2 2 24 37 29 2 29 6 0 7 17 7 13 0 0 38 4 21 19 4 23 22 15 5 12 12 11 9 28 12 13 2 1 2 4 4 30 6 0 5 5 33 8 12 2 7 5 40 15 20 2 0 43 2 3 0 19 3 6 0 7 26 26 17 5 7 6 5 17 19 5 0 10 19 3 6 15 1 0 19 7 13 9 0 0 5 15 2 7 16 12 0 14 11 7 0 7 1 12 16 7 2 10 28 6 17 5 4 36 22 4 5 12 27 0 30 32 3 4 0 0 8 0 23 10 47 20 7 31 13 3 17 16 11 3 57 6 14 4 1 3 37 14 0 14 12 16 0 4 1 8 2 17 7 63 24 4 4 8 34 12 6 42 45 40 8 27 32 30 9 5 14 2 0 0 0 36 3 0 16 23 41 40 9 32 1 2 3 7 40 15 35 6 27 7 17 1 10 5 8 0 11 37 4 4 5 7 25 2 55 0 0 16 2 21 49 15 23 23 11 2 9 25 4 8 23 22 15 9 18 17 18 8 12 49 15 13 7 0 33 25 31 2 36 29 13 12 1 0 5 27 2 4 1 2 47 16 33 4 29 21 0 1 26 13 0 12 18 3 21 1 0 27 3 12 8 0 10 3 1 1 13 6 3 19 0 5 2 7 8 0 12 5 3 3 1 8 17 0 7 29 10 2 37 4 2 14 0 9 0 2 3 1 24 16 13 0 6 19 4 8 15 0 5 3 10 1 1 5 10 1 2 0 2 1 0 0 21 2 2 4 8 3 2 0 9 0 6 16 31 1 0 10 2 2 0 5 55 20 84 18 10 30 23 0 5 1 33 21 26 22 52 9 1 4 1 25 13 1 48 33 50 6 19 3 61 3 19 73 26 15 95 1 6 5 36 8 21 0 5 32 9 51 8 14 20 2 3 21 10 11 7 2 11 32 18 30 4 33 5 0 8 40 16 7 1 7 12 29 24 16 9 11 6 54 9 91 38 11 31 5 6 14 0 29 72 19 17 11 0 52 8 0 2 29 0 18 39 37 25 19 23 1 26 9 0 50 0 10 3 2 8 12 14 19 0 29 2 0 33 6 3 1 4 14 12 19 17 1 20 18 25 8 30 4 9 14 22 3 27 8 2 5 0 31 7 8 2 0 10 4 13 1 22 0 3 3 2 3 2 0 22 5 1 5 0 6 5 18 19 21 10 12 7 8 1 7 4 3 4 0 7 17 2 0 5 5 0 6 1 1 2 1 4 0 0 5 0 1 1 1 0 5 13 4 6 3 3 4 0 12 1 0 2 1 0 3 0 2 0 3 14 1 3 1 2 5 4 3 8 9 2 6 3 0 5 3 9 1 0 4 8 1 5 9 0 2 17 23 9 9 1 0 7 35 3 11 9 12 14 8 13 7 13 1 5 13 1 2 0 9 20 0 0 0 3 0 0 0 4 11 2 4 8 1 6 1 18 1 8 3 9 0 19 2 7 14 32 14 10 0 10 5 7 0 4 1 3 0 9 0 9 9 1 17 8 6 26 12 2 6 13 8 4 9 0 3 13 14 1 4 19 1 4 10 17 6 4 12 10 9 0 7 1 1 35 18 8 2 7 2 12 28 0 4 15 31 8 16 35 6 8 18 5 14 16 23 16 3 3 3 23 9 0 6 10 1 5 10 8 0 10 0 0 4 34 10 41 3 2 0 7 16 7 8 3 10 15 1 2 0 1 2 5 1 7 1 1 11 5 10 18 2 3 0 3 3 1 10 17 20 4 7 19 7 1 51 1 2 18 5 9 11 3 5 4 24 1 2 0 0 8 4 25 15 13 17 13 0 3 32 7 10 9 26 7 0 0 5 17 13 2 17 18 2 2 12 9 4 2 0 7 15 9 8 18 1 11 36 1 2 0 25 9 0 4 25 0 10 1 1 3 10 6 1 9 5 12 7 7 16 0 11 7 1 3 37 2 6 23 0 7 3 16 21 0 8 2 5 6 20 1 14 18 21 11 7 0 37 31 1 0 5 10 17 16 32 17 9 12 7 9 13 21 7 12 3 2 8 17 41 25 22 30 5 1 3 11 1 10 1 3 0 3 4 1 4 0 2 5 41 16 0 30 4 8 0 1 7 26 6 12 20 4 25 10 23 1 3 24 22 4 11 7 26 0 8 17 5 1 0 16 20 1 2 20 5 10 1 0 11 18 9 17 14 2 27 7 0 9 6
170 91 98 210 214 205 219 116 153 141 206 218 192 147 65 69 140 206 230 115 145 209 131 180 183 91 139 24 161 100 178 156 35 31 176 208 124 209 225 275 212 219 21 160 153 147 136 305 218 160 182 133 149 196 164 144 71 121 81 176 71 150 165 201 148 200 209 264 36 190 178 135 223 113 199 125 159 180 179 109 150 116 144 212 143 131 190 132 170 245 201 107 164 216 114 154 176 149 168 204 179 175 102 166 116 96 99 167 88 120 148 159 198 182 124 145 157 193 143 145 55 199 118 182 328 127 135 145 218 101 176 230 211 214 241 161 220 147 182 167 73 102 183 345 307 169 244 242 190 169 271 161 286 149 89 90 41 144 134 205 153 242 186 162 176 232 161 137 227 199 205 179 199 189 139 71 188 268 228 285 231 103 205 178 158 243 189 82 229 244 156 185 217 225 220 205 174 96 198 185 168 252 159 265 209 67 72 185 121 264 145 90 149 217 198 142 178 192 133 162 238 154 282 129 171 159 162 157 135 61 112 159 235 118 241 192 150 269 184 173 206 188 233 205 170 196 214 181 284 15 158 233 173 137 230 201 233 174 213 283 222 59 144 234 150 194 152 205 227 295 140 156 255 228 291 327 157 147 215 145 246 241 149 342 231 208 202 190 143 192 189 195 283 215 363 288 173 84 190 257 113 324 181 150 128 298 131 159 217 234 224 152 153 157 142 166 123 169 173 203 90 223 205 134 180 130 175 135 29 266 216 135 226 178 174 190 185 154 142 140 163 195 295 173 180 380 140 146 166 156 92 205 173 159 106 51 221 175 222 138 164 245 171 63 138 89 156 27 229 134 204 192 207 67 243 216 169 122 223 265 255 127 243 131 262 225 255 232 187 190 159 189 228 155 217 256 189 234 203 188 191 192 233 157 210 357 159 256 217 158 194 78 191 178 128 245 204 179 163 120 149 176 234 231 182 132 64 138 222 218 152 171 167 235 171 244 128 116 217 255 174 181 227 142 156 143 155 125 326 202 168 203 141 188 217 255 285 86 114 186 219 289 299 166 113 167 115 134 264 206 228 338 332 276 233 126 185 184 191 278 302 324 236 164 209 41 250 198 254 108 206 176 96 143 173 180 23 237 147 202 92 184 137 148 152 174 93 126 112 159 235 129 261 212 122 117 165 257 255 223 167 133 162 245 158 107 81 156 233 166 180 102 145 115 162 142 192 132 117 120 107 125 133 124 175 127 169 95 121 134 183 169 197 69 128 111 164 158 175 143 153 103 109 118 149 142 155 77 141 61 147 169 176 117 72 99 81 97 117 169 119 113 99 98 155 70 82 150 99 67 148 92 170 72 94 87 142 105 106 76 131 112 120 152 171 120 147 44 168 122 114 75 153 142 91 132 97 106 103 126 110 14 92 154 60 110 94 58 129 106 93 140 64 164 173 159 180 166 140 92 146 81 132 151 136 155 67 181 91 141 66 61 200 59 93 36 111 124 136 139 177 103 178 147 166 188 189 119 167 159 182 158 135 214 142 135 273 161 164 137 115 144 139 179 97 154 134 138 159 128 135 136 151 154 188 104 161 181 136 159 108 183 153 74 117 210 241 196 187 41 219 159 151 131 183 228 127 112 180 196 148 156 135 74 156 153 131 148 112 140 143 116 176 144 109 123 144 153 147 79 122 139 132 139 136 117 125 156 58 134 191 143 130 44 143 142 187 122 170 161 94 136 96 114 158 150 112 103 187 113 134 145 192 158 153 139 143 170 77 134 144 106 133 181 231 54 136 88 77 27 194 167 181 90 135 128 86 132 109 191 154 155 117 117 150 190 148 135 123 172 149 145 144 152 150 170 124 133 97 220 130 162 150 158 184 97 173 130 215 219 104 196 161 91 202 158 272 216 154 204 110 111 188 145 151 205 143 162 158 53 148 116 186 214 105 98 154 132 154 116 102 165 163 192 102 144 105 172 134 120 212 191 139 27 53 163 107 144 100 239 166 154 184 183 111 104 129 177 102 114 146 142 111 157 111 157 182 210 146 209 204 120 173 61 98 146 78 158 323 288 94 144 145 224 194 191 202 176 150 196 137 84 129 161 103 242 166 78 197 244 303 225 158 157 153 88 172 177 149 152 227 190 185 170 175 195 246 203 200 186 282 159 141 152 150 170 113 98 164 139 197 188 118 157 199 186 98 127 162 159 109 155 171 113 40 143 158 176 87 142 157 125 182 82 204 87 191 173 238 166 152 157 117 172 169 103 113 134 111 210
155 0 200 229 282 269 153 223 243 158 173 292 392 0 140 290 231 224 399 149 349 227 389 391 165 201 246 214 257 90 306 249 2 222 317 257 242 158 125 274 240 260 91 87 287 0 374 195 208 119 147 167 102 231 363 192 171 195 73 212 175 4 226 207 166 277 186 24 209 7 274 5 172 273 318 169 88 283 33 224 191 168 175 0 1 18 1 42 175 180 126 201 194 205 162 182 180 114 326 176 136 151 179 18 169 208 18 261 104 35 13 193 42 227 95 26 30 351 220 188 178 99 85 195 220 112 193 0 8 125 142 190 213 138 124 102 242 158 142 146 0 144 7 60 94 133 128 123 118 88 91 127 168 107 118 124 50 180 30 233 67 181 328 187 0 173 22 148 25 251 149 111 129 109 181 129 120 199 175 190 112 41 31 136 122 51 215 1 21 258 212 23 104 1 238 180 71 173 122 162 319 141 41 211 66 110 112 214 115 6 8 4 228 163 1 150 258 48 0 235 24 83 113 150 184 180 45 33 157 12 22 80 137 136 12 188 220 129 170 143 305 241 86 258 141 112 263 127 167 176 52 0 170 45 159 7 208 254 235 60 146 278 106 166 228 194 87 356 0 188 59 243 399 127 275 7 179 159 122 123 28 242 224 2 196 217 112 251 0 213 283 29 438 398 329 410 365 355 0 321 226 294 0 246 201 356 57 384 210 462 238 18 179 320 235 212 361 325 361 170 289 243 267 479 259 183 81 4 199 327 200 32 75 302 282 342 199 29 27 274 71 296 414 95 467 61 205 145 0 257 127 198 178 348 322 67 100 228 103 109 206 314 327 163 81 72 34 157 194 119 209 371 180 0 268 100 194 168 241 371 128 165 179 115 90 3 35 449 266 268 241 261 288 27 2 0 75 230 231 242 1 161 174 155 296 172 56 210 240 67 59 154 166 188 162 1 280 125 239 15 129 241 110 309 311 133 122 140 404 133 153 19 182 207 302 68 202 173 70 221 142 159 0 46 14 276 214 2 30 242 208 46 197 168 203 177 229 2 2 310 80 172 338 72 105 121 200 59 174 61 260 4 89 130 160 159 251 76 167 122 180 134 161 173 92 27 211 172 0 6 208 6 24 212 217 117 113 87 206 132 150 92 35 234 252 151 111 241 208 106 11 175 166 80 71 162 210 188 204 305 160 216 231 283 157 154 176 16 0 218 283 145 225 196 220 309 230 217 223 145 216 255 189 68 132 258 0 26 259 385 210 188 399 161 101 120 198 230 299 207 152 126 25 248 322 346 13 161 77 209 324 123 7 288 150 329 0 239 249 151 76 175 18 107 265 232 120 104 197 370 285 301 515 244 169 362 375 322 7 333 319 375 246 386 427 292 71 330 202 248 327 186 344 356 328 360 268 23 175 74 403 310 258 170 370 288 115 211 14 0 194 0 213 179 205 241 133 173 417 3 281 222 444 403 142 5 132 155 364 125 223 97 234 340 2 421 194 21 346 40 173 35 0 325 203 11 141 327 135 8 271 277 170 8 198 195 322 271 330 180 115 301 335 291 258 0 46 256 328 217 333 233 392 0 308 48 139 318 0 0 160 393 0 355 179 274 372 11 112 475 0 240 32 216 324 281 290 271 191 260 72 216 144 192 303 265 160 298 166 0 45 78 144 196 240 198 267 255 321 257 337 0 220 50 118 239 166 271 320 251 260 64 265 0 181 239 184 0 387 126 0 194 262 89 343 171 320 5 143 194 136 141 136 124 194 17 129 9 142 95 247 137 198 207 98 266 179 135 214 198 171 320 7 185 185 196 125 214 167 185 183 111 256 235 129 244 179 205 266 70 309 141 280 229 134 18 192 245 163 0 199 409 192 279 175 209 149 299 181 279 16 300 236 45 183 407 325 3 282 264 267 295 284 352 366 212 346 281 336 1 141 236 210 24 281 190 219 314 0 0 94 400 4 269 315 160 176 221 53 207 149 191 294 123 172 138 194 169 236 0 143 2 149 148 128 137 209 5 106 142 100 115 96 140 3 121 148 60 111 0 146 2 108 129 0 167 27 86 108 28 0 1 113 141 143 20 105 164 110 80 158 37 70 149 79 142 117 0 149 93 49 0 124 93 143 11 129 23 122 124 138 215 75 19 143 97 81 26 4 110 120 1 165 121 142 114 70 65 87 88 108 124 21 89 82 138 126 107 109 4 105 95 93 134 145 135 78 141 0 114 128 86 128 44 145 40 1 136 34 0 47 36 100 73 137 73 203 0 110 170
0 0 0 0 11 1 4 5 0 2 1 0 3 3 0 4 1 4 2 0 1 1 2 2 2 1 0 6 16 0 0 0 2 0 2 1 5 6 1 2 1 2 0 12 4 5 3 2 13 2 5 4 4 0 4 1 0 3 1 8 1 1 0 5 1 1 1 0 1 3 1 2 0 1 2 1 2 4 2 2 8 1 0 0 5 0 0 5 0 0 2 3 0 4 2 1 0 4 3 2 1 1 0 0 2 6 5 1 2 2 0 5 7 3 1 6 2 2 1 0 5 4 1 2 2 1 2 7 2 4 3 3 4 0 3 0 0 3 0 9 4 1 0 0 5 3 0 2 12 3 1 0 8 0 1 15 0 2 3 11 0 1 12 2 9 6 11 2 4 0 1 2 8 2 1 3 0 1 4 1 2 1 5 3 1 3 4 1 1 2 4 2 5 0 9 0 3 0 0 1 2 3 2 0 11 2 14 3 2 5 1 2 2 6 2 2 2 0 8 4 6 0 2 7 1 0 2 4 0 0 2 4 2 2 5 1 2 4 1 8 11 4 1 4 3 0 2 2 2 1 3 2 5 0 3 0 5 3 12 0 0 5 5 1 1 1 1 4 2 1 7 1 2 1 4 1 0 1 5 1 1 6 0 2 0 0 1 5 1 0 0 0 7 0 0 0 1 2 2 0 0 1 6 1 0 0 2 1 2 4 1 0 1 0 0 8 1 0 0 0 0 0 0 1 0 3 0 0 4 0 4 0 1 0 2 0 0 0 4 3 0 5 0 0 0 2 0 4 1 1 1 2 2 3 0 0 0 0 2 1 0 0 0 1 1 0 1 0 0 2 6 3 2 2 7 3 3 5 1 3 1 6 0 3 0 2 0 1 2 7 2 2 0 2 0 0 0 1 2 2 1 1 1 2 2 0 5 3 3 0 1 0 3 1 1 0 0 7 2 1 2 3 1 0 1 0 1 13 1 1 0 3 3 0 7 1 1 2 2 0 0 0 0 1 0 2 0 0 3 2 3 5 1 0 1 0 1 0 1 0 0 3 0 6 1 1 1 2 2 2 2 0 1 0 3 0 0 1 2 0 0 0 0 2 0 0 3 0 0 2 0 7 4 5 4 4 1 1 2 5 2 2 2 1 2 1 1 1 0 1 2 2 0 6 2 1 0 2 0 0 4 0 9 0 6 3 0 2 1 0 1 10 6 0 12 3 2 1 1 1 2 12 2 3 9 6 0 3 2 0 3 4 10 0 0 8 1 0 5 7 6 6 0 11 6 0 7 3 1 2 0 3 1 0 1 1 0 0 0 5 5 1 2 1 4 0 4 0 3 0 4 1 0 0 1 1 1 8 4 1 1 1 6 2 3 0 4 0 2 2 9 4 12 5 1 4 1 2 7 0 3 0 2 0 2 9 1 2 6 0 1 6 11 0 1 7 3 0 0 0 2 1 0 2 0 1 7 3 2 5 10 3 1 5 0 1 1 3 0 11 0 0 7 0 0 0 0 2 2 2 0 3 3 0 4 6 0 1 2 1 5 0 0 3 0 0 4 3 0 0 1 0 0 1 0 4 2 0 0 1 4 1 0 1 3 1 0 1 1 0 1 1 5 3 4 0 0 0 0 2 0 0 0 1 1 0 0 0 1 0 0 0 0 3 1 2 0 8 1 2 0 4 0 2 3 0 0 4 0 0 1 0 0 3 1 2 0 0 0 2 2 0 0 0 0 0 1 0 0 0 1 0 0 4 1 1 2 0 0 3 0 4 2 0 1 3 1 1 0 0 0 1 2 3 3 1 6 0 2 0 0 2 1 1 1 1 2 0 0 1 0 0 0 2 0 0 7 2 2 1 3 0 1 4 0 0 1 1 2 0 0 3 0 2 5 1 0 1 0 0 1 2 0 0 1 2 0 0 1 5 0 1 5 3 0 0 2 0 1 2 0 2 2 0 0 1 0 0 1 4 0 2 2 0 4 0 0 0 1 4 1 1 1 0 0 0 0 0 1 0 0 0 1 3 0 1 0 1 0 1 1 4 0 2 3 0 0 0 2 0 0 1 0 0 0 0 2 0 2 1 1 1 5 0 1 3 0 0 1 0 2 0 0 3 0 0 1 1 0 0 0 1 2 0 1 1 1 1 0 2 5 2 0 0 0 0 1 0 1 1 1 4 0 0 0 0 2 1 0 3 1 0 0 3 2 3 2 2 0 4 0 1 1 2 0 4 1 1 2 1 0 1 0 3 3 0 1 0 0 1
33 9 30 70 6 34 32 122 41 18 27 128 50 64 44 78 21 112 56 135 70 67 24 51 43 44 34 25 13 25 75 109 5 56 55 42 32 30 39 24 77 30 2 85 25 40 65 25 15 61 44 22 70 27 16 17 100 63 42 18 20 39 20 19 56 41 31 115 30 39 39 9 57 35 22 8 14 16 17 12 5 48 21 24 33 82 56 34 97 20 70 20 43 63 17 27 25 31 26 41 15 57 31 6 16 67 38 97 18 8 38 32 16 32 62 36 46 52 45 17 64 79 51 40 37 27 30 12 5 12 6 9 36 64 38 33 17 41 57 12 50 28 52 55 17 25 66 73 23 63 61 30 34 16 6 52 49 29 26 60 57 88 21 51 18 60 31 66 28 23 41 15 39 9 39 57 49 15 0 9 12 100 12 45 96 61 72 1 56 70 31 75 79 108 62 30 72 75 28 58 65 86 39 23 49 19 71 24 25 98 49 68 20 55 4 23 63 37 30 40 15 110 14 69 14 90 91 88 16 57 24 27 26 78 33 49 51 45 23 28 17 52 67 96 25 53 19 58 80 7 46 31 72 6 33 64 73 25 24 97 11 41 30 9 57 57 79 35 76 34 92 73 76 18 21 101 13 61 30 11 33 21 93 43 51 20 43 123 38 91 60 66 57 19 110 70 45 85 69 80 83 32 48 41 58 106 44 29 15 6 30 89 82 24 85 27 40 38 89 47 36 100 33 56 33 77 87 66 13 106 49 24 97 82 60 129 118 127 60 134 59 113 31 7 73 23 71 34 66 41 30 37 67 77 13 48 40 69 91 37 53 11 158 60 96 158 44 14 16 68 26 12 47 31 22 100 33 75 26 28 19 29 51 20 61 37 53 81 11 10 25 43 69 83 78 88 36 9 51 40 56 78 17 151 11 115 43 15 50 64 59 59 17 36 39 32 5 24 22 46 121 25 24 34 17 42 26 20 22 31 41 30 12 29 48 54 37 30 18 110 35 27 34 13 81 63 33 22 115 40 47 96 87 60 80 3 39 22 72 28 76 23 30 41 32 32 49 4 43 84 22 51 108 28 44 22 76 27 27 47 13 71 72 19 37 26 18 41 64 97 10 46 36 45 8 25 22 58 52 44 36 10 69 34 64 41 79 110 80 6 2 39 17 74 16 23 93 17 34 37 38 42 54 48 28 15 74 15 18 17 99 20 36 98 3 58 23 23 16 25 14 17 70 13 28 24 52 86 10 35 10 38 48 80 33 54 25 130 63 79 35 22 101 8 55 43 27 21 35 49 49 40 46 20 73 65 85 26 67 42 24 27 17 23 36 51 58 65 23 17 103 91 18 47 48 13 16 28 13 51 56 30 46 47 13 20 39 25 80 71 14 26 49 83 44 25 18 33 1 42 33 56 31 23 22 24 23 3 27 11 58 101 52 6 45 55 60 20 80 29 25 78 61 105 60 59 18 38 41 61 32 49 17 15 69 31 77 40 111 38 95 20 3 54 68 27 45 76 28 84 54 5 40 52 52 35 69 160 50 73 46 19 44 50 33 7 35 60 97 13 28 103 29 28 55 51 44 22 62 77 12 101 14 18 30 56 35 23 48 1 95 15 36 71 19 93 26 31 60 9 64 43 51 50 64 100 15 19 59 41 26 90 102 20 39 79 75 35 38 22 98 100 52 36 22 44 59 20 59 19 28 42 46 25 10 66 38 22 89 17 34 86 44 149 24 111 86 65 16 31 88 22 81 70 101 36 39 75 28 53 103 46 49 40 31 10 9 76 109 35 63 55 67 22 6 25 70 31 51 38 57 61 35 29 72 23 58 64 44 53 12 22 28 73 35 50 36 13 17 69 41 56 19 39 23 83 53 19 22 10 34 94 14 72 70 54 27 14 48 26 21 29 64 20 15 11 81 58 33 6 55 29 62 34 47 30 54 18 32 41 22 49 26 17 22 5 31 17 13 81 18 2 74 54 12 51 5 54 16 11 16 13 61 102 77 34 79 2 10 37 14 20 50 11 4 13 57 18 11 23 80 29 33 12 7 53 51 50 77 79 7 3 29 63 32 15 47 28 88 21 24 8 4 63 18 8 11 14 30 0 84 38 10 46 4 37 56 25 37 25 46 59 27 93 4 92 54 48 64 17 15 39 3 26 10 75 57 14 84 24 8 26 39 58 31 35 19 41 33 21 59 73 44 24 10 4 34 38 34 50 17 24 38 6 4 20 38 22 10 43 25 14 46 12 25 76 41 47 14 18
4 9 10 21 12 19 14 20 3 35 26 12 4 1 20 16 0 1 3 0 13 0 4 30 4 5 14 11 4 6 14 3 0 5 4 11 12 0 1 7 9 6 3 10 6 2 6 8 1 9 0 4 7 7 2 0 20 29 13 8 0 1 5 7 13 1 8 2 0 1 5 1 14 2 4 4 4 5 6 10 4 3 8 6 1 0 2 0 9 0 4 5 2 14 9 0 1 6 0 5 8 2 4 2 0 5 0 30 9 5 3 7 1 0 4 2 1 3 0 6 4 5 3 0 8 5 0 12 2 1 7 1 0 1 2 0 8 1 5 24 9 1 2 0 5 3 0 8 0 3 0 0 0 2 5 1 3 0 11 0 3 2 1 5 0 16 11 0 2 1 0 4 0 1 6 2 5 0 11 3 4 2 7 5 0 8 3 0 1 10 1 1 0 2 5 5 8 1 2 2 13 0 1 3 1 0 0 4 2 4 0 0 8 6 7 2 0 0 6 4 0 0 32 24 15 1 0 2 6 7 3 28 8 0 1 0 0 0 3 4 0 2 10 1 4 5 7 28 0 10 31 0 1 8 5 0 1 3 9 0 4 7 5 11 0 3 8 3 0 1 2 12 0 3 6 3 7 0 4 1 4 9 0 1 2 5 1 24 0 0 11 14 1 13 18 1 6 7 2 0 55 6 17 18 0 16 7 24 15 16 19 24 3 0 1 35 14 6 8 4 6 38 7 33 0 47 2 0 6 10 0 3 0 21 18 14 9 0 50 16 14 15 1 0 7 21 29 6 19 2 39 23 37 3 22 7 1 3 10 6 48 30 93 0 5 17 1 10 9 7 5 0 4 0 6 6 4 3 5 0 3 5 17 0 2 2 0 6 0 4 0 0 0 3 4 1 2 0 2 7 6 3 2 23 2 8 0 2 5 1 2 1 3 3 1 9 0 2 1 2 7 2 2 1 2 2 4 1 8 0 0 0 0 6 0 2 2 2 14 6 2 2 3 7 0 0 1 0 5 1 28 1 5 3 3 5 1 2 3 3 1 7 0 9 2 6 8 2 0 7 9 1 4 1 0 0 11 2 3 11 1 0 1 10 10 0 1 2 6 1 0 1 1 4 0 7 3 7 13 0 1 4 1 11 0 1 10 1 13 2 2 16 1 12 5 10 2 2 3 9 0 3 4 8 33 10 25 0 2 3 2 8 9 12 5 4 8 5 17 7 1 11 19 7 9 27 19 7 2 25 0 3 0 5 15 1 7 27 0 10 13 8 2 2 4 0 0 16 3 5 7 53 10 18 16 0 13 5 11 18 17 57 8 2 0 11 48 4 14 47 43 31 2 22 4 18 11 16 4 34 1 13 8 1 13 23 16 31 35 8 0 3 8 19 5 9 4 21 2 12 5 2 7 1 1 8 13 11 1 6 3 0 19 4 28 12 16 1 1 9 18 3 1 9 20 3 3 0 5 14 7 10 7 11 33 6 0 5 0 18 2 9 0 0 13 5 2 0 13 6 10 13 4 0 28 0 4 0 13 12 0 3 0 2 3 7 6 0 4 18 6 32 14 2 5 0 2 2 2 12 0 5 0 0 3 4 10 2 16 2 9 3 0 8 3 2 11 4 3 5 5 7 0 1 2 0 4 0 1 0 0 6 3 31 2 8 0 3 8 5 0 2 3 0 9 1 10 23 0 3 4 1 3 15 5 1 13 8 4 14 8 0 8 0 1 0 2 6 10 14 3 0 4 1 2 5 0 15 0 18 6 14 3 4 0 0 8 54 5 4 5 9 5 17 6 17 2 8 18 4 4 21 6 0 4 6 13 0 10 1 0 7 7 6 16 11 0 0 0 1 3 42 4 0 2 4 0 10 12 1 4 8 31 3 0 2 11 3 1 26 14 1 3 6 36 26 5 1 9 26 3 1 0 0 1 0 28 2 26 2 0 16 0 0 20 6 5 3 37 1 33 7 11 25 14 3 4 13 8 3 1 2 0 5 0 10 4 6 3 14 15 2 0 4 0 0 6 5 1 0 0 4 17 12 0 16 29 0 23 0 7 5 6 0 9 6 0 5 9 10 4 8 1 6 0 0 1 2 1 4 0 3 1 12 0 4 0 9 0 0 4 0 4 4 0 10 0 11 1 17 4 3 3 2 6 1 10 2 0 4 26 1 0 7 7 4 6 3 32 2 6 2 16 7 11 7 7 0 6 0 15 10 14 0 6 2 8 13 1 3 13 4 16 6 0 2 8 1 3 2
17 11 8 22 17 27 7 5 2 3 8 0 12 1 0 6 1 8 0 4 0 15 12 63 0 16 38 12 0 12 2 11 5 5 19 0 8 38 4 8 13 2 18 6 4 1 0 0 0 8 1 8 10 5 13 1 2 3 27 12 0 2 33 28 1 23 37 15 0 6 0 41 5 8 21 17 3 0 9 7 0 15 1 0 1 0 2 0 0 5 5 6 4 8 10 9 0 0 15 4 0 1 2 30 0 5 0 16 4 0 7 3 6 0 4 3 1 0 19 7 24 10 1 8 7 6 0 4 0 3 3 16 0 4 0 0 4 2 0 0 0 6 15 5 0 0 3 2 0 12 2 4 11 3 5 1 0 6 21 2 7 4 33 0 7 5 1 0 4 0 0 7 18 4 15 0 30 1 0 2 22 0 17 28 11 25 0 0 0 4 6 0 0 25 1 1 6 5 10 1 24 5 0 1 0 13 1 5 13 0 16 2 10 2 2 4 0 4 15 9 6 5 12 4 1 27 2 7 3 0 3 1 6 0 23 6 2 4 3 0 3 0 7 5 3 1 12 3 6 1 20 7 1 0 0 0 1 10 7 8 1 0 0 2 0 1 0 0 0 1 0 9 18 0 3 11 5 25 0 0 8 5 22 62 0 1 5 10 3 0 0 0 0 16 0 0 1 2 0 3 0 12 21 11 1 10 2 3 7 8 0 19 1 0 0 0 5 10 15 3 7 35 3 3 0 6 0 2 0 3 30 0 0 13 17 39 5 1 13 1 3 1 7 5 22 13 9 4 20 8 7 4 3 0 1 27 17 21 2 2 2 3 23 1 54 8 0 0 29 18 8 8 2 5 3 0 4 6 5 19 0 3 5 4 1 0 15 0 3 5 7 6 6 0 40 13 6 16 3 0 0 1 1 11 3 9 0 5 14 0 16 1 12 23 28 1 1 25 5 12 0 20 1 0 17 0 5 1 2 0 5 14 0 7 15 1 0 0 22 0 0 2 10 9 3 9 2 3 3 18 0 1 0 2 3 4 10 1 6 1 3 0 6 3 1 5 7 10 0 10 4 0 4 10 8 0 3 2 7 5 2 1 1 5 1 8 0 3 0 10 0 3 1 11 0 6 0 2 12 1 3 31 10 1 22 7 1 2 9 1 18 5 21 6 0 0 4 3 1 1 0 0 0 38 4 0 8 8 1 1 5 1 2 26 11 1 4 0 0 0 6 7 7 1 0 1 7 4 1 0 0 4 3 11 1 11 5 0 1 2 0 3 1 2 8 14 4 0 3 2 39 1 0 1 0 23 0 0 5 5 0 9 4 9 0 1 9 0 1 4 0 8 0 0 2 0 1 0 1 4 1 1 1 1 1 0 5 2 10 4 6 0 3 15 6 2 3 7 0 0 11 0 3 2 5 3 2 0 1 0 0 0 0 4 0 9 10 8 2 6 3 0 3 7 0 17 1 1 3 4 0 0 19 0 7 6 1 0 2 1 1 6 4 2 8 4 2 1 4 0 0 4 26 22 0 0 2 2 7 4 0 3 13 1 8 0 10 0 18 8 1 0 0 4 13 22 8 4 1 1 0 0 23 4 7 3 1 0 15 28 3 12 0 19 0 0 14 4 2 27 16 9 6 0 14 0 10 0 4 11 12 15 10 5 0 3 0 38 0 2 3 15 29 3 3 33 18 41 0 0 6 0 51 0 12 71 0 8 11 24 1 10 0 5 9 0 8 34 18 14 4 0 1 1 1 113 7 4 0 0 12 4 15 0 21 1 13 0 5 0 75 8 3 13 12 14 0 22 51 10 2 30 2 21 0 0 11 7 14 18 1 17 1 10 2 27 5 8 59 36 0 2 26 29 17 0 3 10 7 0 11 64 33 4 5 1 1 20 10 10 5 41 2 127 22 1 0 5 0 27 11 7 7 1 16 1 10 7 14 11 0 13 0 2 1 9 2 6 0 8 1 7 40 8 5 9 3 9 44 0 1 7 16 0 0 6 5 1 26 7 5 10 0 7 0 3 25 0 2 0 3 0 1 11 11 13 5 12 2 1 11 3 1 16 1 2 1 12 28 0 2 30 1 2 15 24 3 2 0 24 60 0 0 0 5 1 1 0 3 0 2 4 0 0 4 0 8 0 9 1 3 1 27 4 5 0 0 11 3 3 8 6 0 20 7 2 3 7 4 2 0 0 0 1 0 5 0 0 8 3 5 22 10 0 1 6 1 0 8 12 3 18 25 2 7 7 0 0 9 8
10 12 0 1 15 23 7 25 26 20 21 9 1 8 21 21 11 15 30 0 3 18 11 18 33 18 3 39 21 16 7 13 0 24 56 34 20 9 14 2 29 16 61 6 20 32 23 20 5 29 13 12 2 5 47 41 15 12 0 10 14 9 1 13 7 25 5 74 25 2 34 9 10 3 18 6 24 1 0 21 11 37 28 8 22 29 0 27 16 10 15 1 7 9 41 6 21 20 29 10 22 31 23 0 87 22 27 16 8 23 2 21 14 27 8 0 0 5 6 2 8 11 30 38 2 1 0 42 1 19 53 18 7 6 32 27 45 7 52 28 17 25 11 22 30 24 11 14 48 33 40 12 23 7 20 23 5 16 7 6 5 18 21 63 14 21 6 14 22 3 21 18 7 2 17 6 0 19 36 2 6 7 0 14 32 13 8 26 3 6 0 10 5 14 35 14 5 5 0 30 14 42 3 2 35 9 1 40 24 17 0 37 8 27 15 16 11 6 0 18 38 2 26 25 12 35 0 46 20 40 0 8 22 16 4 7 39 14 6 17 14 6 0 14 7 30 35 28 19 10 8 28 19 0 37 24 11 9 0 14 27 18 8 28 24 0 1 19 16 6 34 7 10 38 23 3 1 10 7 11 22 1 23 13 21 10 6 14 12 26 14 39 13 15 7 5 25 25 4 20 19 1 16 11 15 14 26 33 7 12 12 10 17 5 12 20 5 21 11 10 16 8 4 0 25 11 17 9 16 14 8 13 20 4 28 26 17 11 15 12 9 6 18 3 5 2 9 12 13 23 18 11 15 14 17 10 5 13 0 0 12 63 14 15 16 11 6 4 66 28 11 10 12 25 44 5 22 3 13 17 9 10 23 6 9 35 48 21 5 62 7 6 8 15 9 9 33 9 49 20 13 26 8 35 20 9 0 19 15 25 6 12 1 26 12 10 5 31 39 0 12 8 9 13 14 6 9 15 14 3 12 21 37 40 27 2 23 22 74 20 12 15 8 58 3 67 11 21 5 0 6 13 7 13 4 10 29 27 39 8 21 4 6 38 17 6 15 11 24 3 23 10 8 33 8 20 18 12 19 5 40 40 35 16 17 12 50 1 13 25 7 9 18 3 37 14 27 0 30 18 28 60 14 2 31 6 12 50 29 21 10 13 6 7 34 32 7 1 37 4 23 26 25 3 22 18 1 27 27 21 29 21 51 2 2 13 0 45 5 24 23 0 11 7 30 17 9 38 17 5 4 39 0 11 23 4 22 30 28 34 38 12 26 43 12 8 20 18 16 13 13 22 23 13 34 28 5 6 17 20 16 2 16 41 13 38 22 15 3 2 28 20 37 5 22 19 17 16 12 28 22 9 18 16 7 16 10 9 28 13 20 7 15 31 18 0 5 1 12 9 5 25 4 13 44 26 24 9 25 10 30 8 0 7 3 12 9 39 0 7 9 17 31 8 10 19 13 18 6 28 0 24 29 23 14 2 0 19 14 1 13 24 0 17 14 17 13 46 17 21 0 30 24 4 4 12 1 21 12 0 11 25 7 16 11 13 27 28 21 33 23 19 27 12 20 16 14 22 4 21 22 19 0 5 36 25 12 13 2 33 14 2 3 11 14 12 0 7 7 3 11 30 23 9 26 31 27 2 22 12 12 15 56 22 15 6 5 5 2 14 24 3 7 11 14 16 18 6 39 19 18 20 13 22 12 27 26 7 7 0 0 19 11 14 21 26 23 13 39 21 12 18 3 16 14 0 16 4 19 28 4 21 11 2 12 12 28 15 25 44 36 30 6 14 18 18 11 28 7 21 31 18 31 13 17 12 6 24 50 22 11 20 15 10 9 2 25 2 19 2 14 8 19 20 0 5 6 15 16 26 26 30 19 14 9 14 33 8 0 13 23 1 24 27 20 2 16 35 10 21 0 12 27 13 1 2 9 8 23 34 32 4 8 2 26 23 12 86 8 4 3 11 7 34 40 39 0 45 12 11 21 10 30 8 18 10 39 12 8 14 8 34 2 1 51 8 15 7 5 0 7 28 10 35 12 1 19 0 22 29 28 18 22 20 35 15 22 18 2 2 12 37 49 68 95 13 42 0 34 3 7 21 36 2 74 6 78 14 24 4 32 20 19 16 1 137 8 31 10 4 22 50 37 26 1 92 49 10 42 6 22 42 21 0 37 11 2 16 9 33 3 40 4 44 21 75 14 16 3 80 22 79 87 42 21 8 13 7 10 38 0 37 14 66 19 36 1 20 14 12
28 1 3 2 0 16 20 1 2 0 0 52 0 0 2 151 0 0 32 3 58 1 0 26 4 23 94 9 11 1 3 49 73 109 1 42 1 82 25 2 6 26 53 0 14 0 31 0 6 81 4 78 36 10 0 18 30 9 71 2 0 0 61 20 112 61 0 77 8 76 113 8 111 115 47 17 107 36 42 76 0 331 6 93 45 3 52 0 93 51 149 34 33 9 17 0 0 110 0 0 40 0 30 3 2 70 52 44 171 1 0 85 17 64 23 7 3 15 0 0 24 30 112 24 8 31 59 66 10 14 1 14 3 13 12 4 1 0 148 302 4 114 37 36 2 8 1 108 0 33 0 19 1 5 239 47 68 18 10 19 16 85 69 347 3 23 42 0 70 5 27 71 190 213 152 113 15 2 468 170 24 181 63 41 110 114 81 56 404 1 0 188 11 149 47 1 1 218 253 215 409 0 4 453 3 6 33 34 81 382 116 17 387 17 36 0 209 0 12 160 2 0 12 63 307 0 16 4 0 554 25 9 298 5 30 102 73 0 48 32 7 181 140 0 0 3 28 456 12 217 0 0 9 63 5 0 27 60 89 471 21 192 4 26 0 207 0 0 23 11 53 11 19 1 11 0 0 16 25 0 0 2 259 27 51 298 0 9 214 7 26 9 142 4 0 25 164 6 0 28 54 5 26 0 0 88 14 49 31 11 274 192 2 4 58 0 51 6 270 212 3 15 20 24 238 73 49 0 147 225 0 19 0 193 4 110 3 0 1 197 0 9 3 48 0 76 83 50 0 0 27 199 0 19 49 37 0 9 0 39 0 153 121 64 54 154 9 43 0 220 84 1 272 45 92 53 4 27 6 69 0 20 142 83 0 0 15 35 53 10 0 120 0 45 6 76 47 6 295 205 3 39 40 136 215 72 397 48 14 15 4 57 135 169 135 0 0 83 4 3 126 0 135 0 0 38 421 142 26 37 10 84 7 0 47 49 131 13 107 47 8 15 19 98 1 25 2 10 5 0 30 213 55 98 19 24 52 0 57 0 69 44 36 168 22 263 704 301 12 7 25 114 16 295 4 26 119 341 0 35 17 11 393 128 34 155 54 119 4 48 102 0 0 6 7 11 56 37 13 0 80 31 6 2 30 17 12 83 128 13 33 2 45 0 36 248 6 0 4 27 28 0 1 58 4 9 0 1 53 3 3 1 94 101 10 26 2 0 43 18 0 12 46 9 0 0 2 48 0 4 2 53 0 5 2 23 0 1 2 0 9 45 0 4 16 26 54 24 4 36 47 10 43 0 31 0 0 23 6 1 1 5 0 20 4 8 70 0 0 6 10 49 0 15 6 3 1 10 0 5 0 13 3 15 6 24 2 5 0 3 0 0 7 0 0 2 3 4 11 1 5 2 7 0 10 4 0 0 7 0 4 1 6 8 0 15 0 0 0 0 0 0 7 2 0 5 28 1 5 4 4 14 2 1 17 21 1 0 3 1 0 32 0 0 0 0 4 0 5 7 1 3 0 0 3 0 8 3 1 9 3 11 0 6 1 0 0 18 3 1 0 11 31 0 2 1 7 3 0 5 0 7 0 0 2 0 3 0 13 33 3 0 0 19 0 7 0 4 5 1 1 2 11 7 0 15 34 5 39 2 2 22 5 17 16 2 17 38 0 12 6 7 0 0 0 4 0 0 5 1 32 0 18 4 0 1 30 0 0 4 0 4 1 2 7 0 4 8 9 32 6 5 1 31 9 0 8 0 5 21 83 50 3 24 2 6 8 4 0 27 42 5 0 67 6 5 1 8 14 0 6 0 0 0 0 0 12 54 26 17 0 23 5 7 0 7 0 1 0 18 18 13 7 0 18 9 0 26 9 11 2 8 42 1 0 7 8 5 0 0 8 0 17 54 1 0 1 1 53 89 0 0 24 5 0 27 0 8 8 27 5 10 0 0 44 17 43 10 69 4 16 9 35 61 67 29 0 139 67 0 3 12 18 1 0 15 0 0 1 117 73 13 9 0 0 17 51 12 0 5 2 3 44 167 67 21 88 0 1 135 12 21 0 103 13 15 37 11 83 66 27 127 0 308 0 28 72 20 162 27 5 4 2 14 34 21 0 10 104 0 18 90 148 254 114 138 62 0 195 12 132 15 0 0 0 374 20 72 493 3 0 22 281 11 3 88 18 14 13 6 45 101 11 0 137 188 25 0 17 76 167 49 32 72 1 0 3 7 88 6 5 5 15 101 62 54 23 21 1 58
131 148 111 195 191 3 46 159 209 0 102 46 84 189 87 187 125 147 217 0 70 99 197 236 62 221 167 291 51 261 105 243 73 235 2 323 228 4 247 172 286 298 190 14 156 255 291 253 261 0 100 172 218 198 66 130 110 194 8 180 159 62 92 186 3 210 225 249 283 289 291 225 246 32 136 271 64 167 241 67 79 263 168 248 181 299 99 348 285 269 242 47 228 285 248 0 269 5 125 262 201 251 246 99 164 8 216 232 120 181 214 89 2 129 76 151 0 130 184 165 152 207 0 211 213 165 0 171 182 191 149 97 252 236 206 222 251 0 314 107 168 261 202 318 86 347 30 375 323 381 265 303 232 309 356 439 401 349 421 0 376 52 202 402 85 0 223 445 397 332 331 406 459 201 3 238 255 507 0 308 7 34 60 48 661 444 331 535 37 554 82 599 2 398 95 544 625 672 101 578 700 411 333 510 649 857 865 815 711 513 657 648 0 290 120 417 155 814 58 337 0 635 765 855 522 375 745 785 776 440 1 170 888 243 80 506 667 639 785 696 803 697 78 19 371 646 533 0 571 564 482 392 79 599 38 907 473 916 0 348 844 958 493 868 818 0 112 804 1111 807 168 798 189 314 285 0 201 825 511 1012 150 983 866 101 1409 1173 1035 59 1011 1205 1179 1353 1179 2 379 1071 1194 682 1031 1705 618 30 1425 711 448 375 1000 569 669 1697 3497 2989 2461 2269 2191 2583 367 1316 2580 2034 2743 2514 2556 1720 3428 3150 2308 3574 3708 1887 3196 1822 2259 0 2378 2373 612 1559 632 31 2265 1628 455 3714 3944 3682 2372 393 2104 2189 2397 3147 285 2026 1775 2983 3631 1662 3268 893 2228 222 1873 2174 1530 2339 451 567 638 665 564 256 2 786 546 100 350 520 559 538 344 583 689 0 303 543 573 546 484 67 398 321 551 306 435 564 513 541 447 48 472 304 529 290 3 432 417 196 178 91 5 148 115 178 310 0 7 17 281 130 467 357 243 54 300 307 434 292 201 179 225 337 245 15 33 207 281 165 351 305 65 322 217 370 348 354 16 408 327 313 251 267 95 281 231 279 349 134 141 311 307 2 281 274 111 143 352 0 350 278 311 268 193 42 228 275 37 6 111 229 212 288 244 0 82 216 0 25 207 144 52 14 190 198 261 209 64 198 200 211 184 239 204 69 256 0 154 267 259 264 149 200 50 313 302 150 171 0 274 213 244 195 304 343 38 54 388 286 290 404 232 1 353 296 278 265 328 0 354 449 304 0 199 336 287 467 314 418 263 297 2 338 187 194 424 398 83 332 124 7 281 140 327 377 1 290 314 351 427 453 293 336 401 140 316 304 240 149 286 42 74 24 205 277 0 261 263 260 214 197 226 12 158 226 70 171 100 172 48 154 93 26 161 65 134 176 31 176 155 129 13 111 4 168 153 206 122 0 165 84 66 108 0 113 63 17 140 44 251 8 188 1 171 150 155 170 173 180 66 157 0 53 131 0 56 176 0 0 151 179 188 152 131 183 223 171 174 130 160 43 223 182 218 136 179 108 167 146 132 46 78 159 141 119 0 95 149 136 122 0 80 102 107 123 109 110 109 101 131 126 21 101 74 110 53 97 0 45 3 72 14 109 147 117 109 99 107 99 93 20 47 38 94 32 25 22 77 87 95 96 66 52 63 48 73 91 78 0 41 74 70 0 48 12 52 34 58 0 19 43 14 32 37 0 39 10 27 3 20 27 27 14 0 26 5 20 31 1 20 17 27 32 31 30 0 31 38 27 32 21 36 15 0 27 35 0 5 36 27 0 4 33 0 19 31 41 37 28 6 28 0 31 26 2 27 1 24 19 43 0 37 29 19 28 25 14 36 34 16 18 20 29 40 16 37 0 9 26 54 51 7 0 22 31 5 36 37 21 25 39 40 59 13 2 24 36 44 44 12 2 60 42 46 32 17 38 24 26 30 30 23 3 36 31 0 1 22 35 0 19 1 5 23 25 30 17 1 15 19 0 3 33 27 27 27 29 0 25 25 18 29 2 6 0 14 2 22 18 32 24 23 30 23 0 25 32 12 19 14 0 5 11 0 30 0 0 4 25 1 18 3 27 10 19 36 8 19 15 2 7 12 6 22 13 22 0 0 1 29 21 0 31 24 22 27 10 18 15 18 18 31 19 17 2 0 28 2 0 14 19 22 25 32 21 15 24 0 22 17 25 32 13 31 11 18 18 0 3 14 15 18 34 18 9 15 17 29 0 3 24 18 15 0 20 20 8 28 0 31 26 0 23 31 1 24 5 14 22 23 21
32 16 5 5 35 6 9 22 45 0 41 24 26 46 33 5 71 38 2 13 22 6 9 14 10 37 41 22 19 11 5 32 10 65 14 26 49 3 11 7 14 38 19 43 101 86 20 33 22 53 3 33 1 59 20 9 16 6 31 34 118 29 26 9 79 64 28 17 5 7 20 64 28 56 31 78 0 59 29 19 7 3 7 0 9 19 40 11 4 2 14 1 8 1 11 13 11 14 8 13 12 9 44 1 4 15 12 30 5 0 3 25 6 21 24 23 8 16 8 16 2 35 26 50 19 3 0 22 61 44 26 23 7 36 9 6 1 3 4 27 25 2 23 25 35 0 6 16 5 9 3 8 30 15 2 8 17 12 3 7 10 18 1 12 1 1 20 21 8 9 17 9 13 21 2 10 12 7 5 0 13 3 13 10 0 3 4 8 11 4 1 7 12 8 3 12 7 19 9 0 5 10 7 1 1 24 7 10 5 6 6 8 14 1 8 4 22 20 11 6 2 3 0 4 20 21 2 2 13 6 5 9 31 1 0 24 18 5 2 9 8 4 4 1 7 5 3 26 3 0 13 4 5 6 14 17 27 4 3 14 10 1 4 11 19 14 0 24 16 11 7 13 5 19 10 7 15 13 4 15 10 11 13 10 17 5 7 1 4 6 14 13 9 9 5 2 17 9 9 15 4 9 0 11 17 2 10 19 5 0 6 4 1 2 5 8 8 7 4 5 12 1 3 4 3 2 13 5 12 2 5 17 16 1 7 8 10 2 2 0 3 17 16 4 6 4 6 10 3 2 12 7 9 10 5 5 3 5 5 12 2 12 2 9 3 9 12 24 20 3 7 3 6 10 4 15 11 6 6 6 19 10 5 11 16 18 21 10 13 2 32 8 8 21 6 13 5 12 27 10 16 5 33 37 20 6 55 52 28 49 24 21 20 50 27 15 53 10 3 2 0 15 0 32 32 26 0 9 43 25 10 22 67 5 21 11 26 24 9 25 57 8 16 13 9 4 52 25 11 0 34 4 69 25 33 10 39 15 13 39 9 8 26 49 12 25 26 27 25 59 60 16 10 28 3 44 28 41 68 24 18 6 111 19 88 30 27 49 12 30 2 29 51 38 24 19 4 18 4 7 28 3 0 20 2 29 5 3 37 13 11 2 17 6 2 21 9 11 23 13 11 3 23 8 4 7 19 20 12 5 17 6 12 4 3 11 16 14 0 1 11 2 3 12 16 5 2 9 8 7 10 12 9 4 7 0 9 1 2 3 12 5 20 7 4 15 3 4 10 7 20 5 6 2 4 2 8 20 10 23 6 5 0 3 5 0 16 11 5 1 0 13 8 15 18 13 14 11 9 11 3 0 0 4 9 7 6 11 8 6 2 1 5 15 13 4 8 3 18 9 15 0 11 28 35 20 5 11 12 14 3 18 22 9 1 7 9 11 7 2 10 1 11 2 15 11 14 20 18 3 16 3 12 0 6 6 17 4 1 12 18 19 5 17 10 14 58 8 15 39 6 7 2 18 13 38 29 65 41 26 22 82 17 26 3 9 70 1 20 67 53 14 38 15 23 31 22 41 48 69 11 35 25 7 30 14 4 20 34 40 57 20 43 33 22 21 110 0 87 52 104 80 41 6 28 94 45 33 94 3 70 110 37 15 54 43 74 63 125 80 110 77 161 39 39 267 154 184 175 21 273 158 456 69 458 163 293 152 128 9 51 38 66 246 180 136 265 171 83 13 69 75 336 17 45 395 174 380 204 2 339 84 113 350 192 116 73 9 0 534 0 17 226 403 316 348 145 246 61 51 317 87 34 308 84 27 253 299 242 28 62 187 176 163 90 14 12 69 41 59 167 42 4 149 151 252 7 22 18 135 115 97 3 71 67 133 115 114 94 73 126 89 147 208 76 112 172 79 266 48 88 69 151 17 58 63 201 71 121 62 97 50 85 143 209 160 85 75 112 303 43 222 109 76 0 30 80 84 40 154 112 17 207 65 100 160 22 56 58 114 267 151 58 38 67 31 49 1 159 92 120 279 31 81 62 222 19 217 105 130 174 86 72 39 84 83 216 69 8 8 29 12 105 47 43 30 65 59 64 81 24 158 60 30 31 394 140 75 145 205 50 129 78 275 145 100 120 8 348 8 56 34 161 268 51 206 0 222 338 115 164 43 306 126 29 96 79 251 1 181 284 81 162 94 86 203 47 198 136 282 90 263 191 9 16 327 139 90 25 199 77 116 120 97 85 37 25 63 74 54
9 47 23 20 4 19 17 10 41 41 8 51 10 2 2 19 9 20 36 20 35 15 21 3 69 19 24 34 10 30 40 12 18 54 8 25 4 6 10 12 11 10 8 90 5 48 19 20 53 38 33 3 20 28 31 25 39 18 77 21 18 24 36 18 39 5 40 43 44 18 17 26 43 39 14 32 15 27 12 19 50 37 18 27 10 6 40 44 23 23 58 54 29 32 28 58 34 17 23 7 22 2 26 19 47 17 1 13 19 29 17 9 50 26 48 48 38 40 30 9 35 22 49 29 39 26 49 14 17 11 35 26 16 24 9 22 55 20 8 13 47 14 3 17 38 1 48 9 6 18 11 16 9 30 20 25 39 20 14 54 16 36 2 9 53 7 12 16 38 17 17 34 8 12 71 44 32 18 56 59 33 24 28 10 22 9 66 72 20 12 48 29 6 13 46 15 38 19 55 49 19 32 57 13 20 63 11 26 40 13 68 31 45 44 45 9 59 35 19 23 18 45 2 6 39 3 26 33 24 56 61 62 4 46 54 4 3 28 53 15 33 28 7 45 31 31 20 16 8 54 20 28 22 44 10 30 83 19 23 7 23 10 35 8 50 53 25 29 4 35 25 17 16 11 5 61 49 53 41 29 15 23 26 9 16 47 76 37 31 44 29 11 1 50 12 27 5 18 13 37 20 14 11 57 41 34 25 29 25 8 21 17 38 20 8 16 23 34 38 40 48 29 5 26 41 5 25 27 49 7 27 9 51 49 40 17 13 12 28 50 27 5 15 25 3 16 23 5 61 9 38 42 16 47 39 67 10 40 27 58 6 35 16 38 11 47 22 33 42 17 16 51 27 67 4 22 9 58 49 65 25 27 17 52 27 23 5 51 18 35 11 44 14 35 58 39 24 8 14 52 6 16 60 18 6 17 1 12 12 6 62 61 78 0 39 7 9 35 32 68 37 13 22 21 1 42 38 27 13 11 77 59 28 1 8 41 29 18 10 26 29 23 1 7 36 16 12 61 42 15 16 42 47 11 10 12 47 46 35 34 25 36 23 16 6 28 10 54 20 46 11 13 10 8 23 47 26 6 20 20 5 4 44 19 10 68 12 22 19 21 61 4 16 17 10 11 44 24 5 10 7 7 2 22 22 29 26 23 12 23 12 13 36 18 19 24 6 2 21 10 14 1 21 63 30 38 32 5 23 13 8 46 7 36 5 24 13 16 3 14 24 52 45 24 10 17 27 24 21 26 20 36 30 16 36 58 11 13 45 30 6 53 12 15 65 10 12 11 26 8 20 8 16 50 11 7 9 52 46 9 5 15 5 26 19 10 23 27 42 32 15 15 18 38 16 7 26 13 39 6 57 11 18 8 41 24 22 31 5 6 11 4 33 9 31 6 13 22 27 10 9 57 36 15 9 3 12 51 32 50 45 22 38 45 19 43 29 18 15 13 14 7 17 16 19 42 28 24 52 31 41 55 14 9 1 61 25 22 28 25 3 14 27 27 18 9 40 43 1 21 59 32 18 5 25 44 1 70 18 14 28 5 15 1 33 21 30 11 16 12 20 17 35 54 22 14 14 15 75 60 24 8 42 36 23 26 19 53 30 42 28 32 44 6 3 17 40 47 27 5 16 28 4 40 11 3 24 45 43 25 6 32 27 14 27 29 32 45 3 30 8 23 51 8 22 29 16 40 8 13 9 49 33 52 34 32 8 19 16 15 59 26 6 27 6 10 5 49 6 49 18 16 52 4 17 18 11 55 49 38 30 13 60 21 60 28 12 15 61 12 16 7 24 64 37 40 54 17 9 8 47 11 5 4 35 37 3 25 37 20 30 40 15 28 24 1 36 17 20 44 39 66 40 20 19 3 65 11 28 21 49 10 7 11 7 27 16 48 25 25 3 5 19 1 40 22 17 15 18 19 37 19 39 2 17 52 52 17 38 34 50 10 51 22 51 86 24 17 27 51 17 7 16 35 6 44 23 35 23 20 12 37 7 68 20 18 29 33 37 8 12 23 7 36 52 12 21 14 10 68 22 19 13 6 70 46 42 20 38 12 33 73 41 29 2 38 29 16 26 27 12 63 17 35 8 9 28 23 33 12 20 47 40 0 32 55 1 16 7 16 19 15 76 16 9 39 33 18 19 26 10 24 2 23 20 6 30 46 26 19 47 0 43 15 11 2 41 34 34 78 22 6 43 20 14 39 19 30 25 20 17 44 28 66 24 32 19 19 13 51 23 18 39 33 9 11 36 4 10 3
1 0 4 3 17 0 1 1 1 1 1 0 0 0 0 2 0 2 1 0 0 0 4 0 0 0 24 0 4 0 1 4 2 0 0 1 4 0 0 0 0 0 0 0 0 9 3 0 6 0 0 0 3 0 5 0 0 0 0 0 1 0 7 0 4 0 0 2 0 0 0 0 3 0 0 0 6 0 0 1 4 3 21 0 0 1 1 0 0 2 2 0 0 3 2 0 0 1 0 0 2 15 0 2 11 0 14 0 0 2 0 8 0 4 0 0 8 0 0 4 0 0 0 4 0 4 1 9 2 0 6 3 0 0 1 0 0 1 0 5 1 3 0 0 2 2 1 4 0 1 0 1 0 5 1 0 10 0 6 0 0 1 3 1 0 26 3 0 1 9 4 43 0 0 0 1 8 0 1 0 8 2 30 7 1 0 10 2 0 0 0 0 2 2 0 0 1 1 0 1 2 0 0 0 11 3 0 2 0 0 1 0 0 0 0 0 15 0 0 0 1 5 0 1 2 0 0 13 0 0 3 0 4 0 0 0 0 2 2 0 0 0 4 2 1 6 0 4 0 1 4 0 0 5 3 0 0 0 0 0 1 0 1 3 2 1 0 0 0 4 0 0 0 0 9 4 5 2 0 0 2 1 1 3 0 1 0 0 1 1 2 0 0 5 0 1 2 1 0 1 5 0 0 0 1 0 5 0 0 0 0 1 0 0 0 0 0 11 2 0 0 5 0 1 0 1 0 1 0 7 0 1 7 1 0 6 3 0 0 0 0 0 4 5 2 0 3 1 1 0 2 0 1 5 3 4 0 4 0 0 7 2 0 1 0 0 0 0 0 2 3 1 2 1 0 0 7 0 2 1 1 0 0 1 0 0 3 0 1 0 3 0 0 0 2 5 1 6 0 2 1 0 0 0 0 3 5 0 0 0 0 0 1 5 3 2 12 1 1 17 0 0 0 7 0 0 1 0 23 0 2 5 0 2 9 2 0 0 0 1 1 6 0 10 0 10 11 2 0 0 1 0 0 0 13 0 5 0 0 0 0 0 1 1 0 11 4 4 6 0 0 12 13 1 0 0 0 1 0 1 0 0 2 4 3 3 0 20 1 12 0 1 5 1 2 0 0 8 0 10 12 1 0 2 3 13 0 3 0 0 0 0 0 1 0 12 0 1 0 0 5 0 5 0 4 3 6 1 3 5 0 0 3 2 6 0 0 1 2 1 0 3 1 5 0 1 11 0 2 7 1 0 0 7 0 5 0 6 0 0 0 0 1 6 0 1 18 2 0 0 2 0 0 0 0 0 2 0 0 0 0 5 2 0 3 0 0 1 0 0 0 12 1 0 0 0 0 0 5 0 0 10 0 0 0 0 0 1 0 0 0 0 1 0 0 0 0 0 0 1 0 5 0 0 17 1 0 19 5 0 0 0 1 4 0 0 0 0 1 2 1 0 0 0 0 0 3 0 0 0 2 0 0 0 0 0 0 1 0 7 3 1 1 0 3 1 1 1 4 0 2 4 0 0 0 1 0 1 1 6 0 0 1 3 21 3 0 6 1 1 0 0 2 8 5 0 1 8 6 1 0 5 12 0 0 6 3 0 0 1 2 0 10 0 0 0 14 10 1 6 0 23 16 0 0 0 18 3 4 0 1 0 0 5 1 2 0 15 1 0 0 8 0 16 2 30 2 1 0 0 2 0 3 8 17 0 5 6 1 17 1 0 1 2 0 0 1 2 0 0 0 2 0 1 3 1 0 6 0 0 2 0 0 6 1 0 0 0 0 0 1 1 0 0 10 3 0 0 0 0 0 1 5 0 1 0 0 0 0 5 1 0 12 5 4 4 0 0 2 0 0 6 1 1 30 0 0 0 2 0 1 0 0 0 0 0 6 0 0 11 0 4 0 3 6 0 7 0 0 46 0 0 0 0 0 1 4 4 0 0 0 0 0 0 3 8 0 0 2 0 0 3 0 0 6 0 2 4 7 0 0 1 0 1 0 0 0 0 2 0 5 3 0 3 9 2 0 0 1 5 0 0 0 1 6 6 0 0 0 1 1 6 7 1 1 0 1 0 0 0 0 2 6 0 3 0 0 1 2 2 3 2 0 0 0 0 0 1 0 0 0 0 2 1 2 5 0 0 2 0 3 0 0 1 3 0 0 0 1 3 1 0 1 0 0 0 2 0 3 1 12 9 0 1 0 0 2 0 0 0 2 3 0 0 0 0 1 0 0 8 1 1 0 0 0 0 3 3 2 2
53 46 56 47 99 102 134 88 68 55 125 172 51 117 91 50 63 124 54 143 107 79 93 129 85 123 13 246 74 71 95 107 71 144 85 79 82 67 46 129 86 40 62 84 144 144 93 68 174 112 132 224 140 46 88 23 83 60 180 135 127 80 47 46 42 111 148 193 47 78 98 130 144 108 196 227 23 15 142 153 80 170 42 72 76 89 131 126 24 96 93 70 35 120 49 53 46 53 103 117 62 35 101 53 48 37 73 54 136 167 110 44 62 84 62 27 74 81 148 62 45 93 122 113 73 13 57 95 69 153 35 123 32 82 70 108 94 99 89 166 122 58 86 77 126 129 181 151 77 57 156 93 75 48 78 82 65 194 140 161 63 107 84 28 68 142 24 24 71 104 81 140 127 54 110 137 125 67 23 80 49 53 30 87 152 113 66 41 27 151 92 105 103 107 43 57 116 89 67 29 55 125 70 113 141 142 64 109 118 166 51 98 122 140 98 101 107 35 148 31 91 165 198 16 95 145 115 147 199 157 124 140 103 74 118 137 152 60 93 61 94 161 271 114 91 76 101 41 24 113 111 73 275 206 72 102 59 91 137 95 48 90 200 74 26 25 42 100 33 100 161 230 82 123 42 46 132 161 62 161 152 88 71 25 111 63 176 186 84 104 104 44 96 113 135 93 94 63 48 142 80 87 14 61 114 175 11 119 75 95 93 115 194 115 60 18 80 144 62 126 196 74 20 114 74 71 141 64 60 131 227 49 138 31 44 129 29 162 141 82 181 97 33 43 67 28 166 49 123 92 29 74 108 50 107 51 67 137 137 145 103 180 35 134 244 251 113 75 82 112 80 80 45 121 326 240 198 90 50 254 95 217 167 214 154 188 134 22 188 173 97 96 190 108 333 197 211 115 211 212 224 40 451 372 78 234 362 87 187 127 121 204 87 263 189 151 93 146 263 129 456 378 5 115 62 65 273 152 343 91 165 286 35 226 110 317 327 286 223 476 273 243 203 542 425 324 211 467 83 325 253 541 169 236 231 39 289 264 431 160 293 118 138 333 241 103 134 243 249 217 193 154 294 250 160 265 364 287 463 653 187 169 284 225 298 358 89 371 72 127 27 46 192 194 46 137 93 81 87 106 142 65 75 116 70 95 81 138 138 66 137 187 51 194 33 50 76 49 73 89 39 75 105 87 90 42 136 139 12 26 173 76 30 243 89 124 50 249 114 81 78 133 70 77 42 58 150 53 168 110 74 45 128 94 96 74 156 112 79 37 23 74 84 21 69 131 42 36 11 38 47 41 65 26 125 45 134 51 42 81 80 74 52 85 49 67 95 40 97 127 186 62 9 96 55 104 48 31 27 77 75 52 60 49 31 105 33 135 121 64 60 44 82 151 53 125 68 148 47 83 82 43 23 53 121 61 32 34 73 88 78 9 20 37 135 32 152 63 123 29 59 81 62 71 130 52 69 66 99 96 71 88 83 57 56 22 95 65 180 108 90 107 106 97 81 92 44 52 57 55 29 46 52 53 68 28 50 43 93 52 119 51 16 115 50 31 31 111 78 88 83 59 11 21 28 64 39 41 45 61 37 119 40 23 62 29 64 57 56 108 58 112 29 102 73 41 31 90 82 62 59 136 87 43 28 129 102 57 56 36 27 81 66 87 36 52 137 121 122 91 85 100 80 84 46 40 125 152 46 47 25 21 63 80 82 87 70 158 160 77 76 146 96 135 22 148 41 86 28 55 75 29 103 48 114 97 91 25 38 82 62 52 122 79 105 59 40 68 68 159 202 162 35 93 53 116 69 21 75 44 27 110 11 76 82 55 60 30 9 72 6 57 40 21 63 44 51 17 65 68 70 112 44 61 14 36 38 6 51 89 60 61 63 31 70 73 40 64 31 48 70 56 112 58 68 15 49 34 19 36 56 42 66 49 22 16 28 18 44 53 21 56 9 22 43 25 26 66 40 50 46 3 32 31 19 50 9 51 54 44 61 15 36 25 57 8 27 22 25 53 24 17 46 25 14 11 46 38 15 52 20 22 20 39 23 17 15 44 29 9 30 16 11 8 17 22 24 11 4 14 13 8 30 25 21 4 20 24 7 27 47 14 2 24 22 15 24 18 46 38 13 9 14 33 8 28 12 23 26 21 14 33 51 10 22 28 22 35 28 10 30 23 5 8 9 11 2 25 8 25 21 15 22 11 36 10 37 13 13 53 16 5 32 27 19 20 28 30 21 21 23 32 19 17 19 14 28 43 26 25
361 255 285 295 174 146 178 123 192 149 202 128 177 148 123 75 166 100 122 76 74 96 77 122 65 62 72 66 67 133 140 119 112 135 120 166 159 152 178 162 164 167 186 218 195 127 216 240 176 105 206 180 181 140 189 166 130 176 192 212 293 379 349 329 264 171 243 266 345 270 279 302 379 322 223 342 231 387 213 227 208 154 152 123 149 135 171 167 148 171 148 159 130 117 109 161 154 108 173 137 134 123 90 139 113 106 90 93 91 115 160 154 139 108 152 108 97 109 60 97 74 81 77 82 94 78 47 73 115 116 112 89 99 97 78 88 79 50 66 42 48 68 56 67 75 52 71 60 58 96 33 36 61 59 47 47 58 48 41 68 77 65 43 59 86 71 105 101 79 94 104 109 145 102 110 74 104 131 94 87 93 51 83 67 75 79 61 58 40 64 59 37 43 57 65 30 33 24 40 32 44 21 29 27 29 35 37 31 34 31 50 37 47 23 61 46 27 32 35 42 37 31 31 18 61 27 46 38 25 36 43 41 51 30 51 59 35 41 36 37 25 41 27 28 30 21 31 37 35 13 22 26 37 28 41 50 49 32 38 25 21 33 18 31 29 35 27 17 42 44 30 28 32 27 24 54 43 47 37 56 56 47 38 78 61 46 33 30 39 35 28 40 32 38 24 30 31 27 32 30 18 43 36 38 27 27 13 19 36 33 31 33 26 34 29 29 32 33 38 22 23 26 15 23 24 25 31 36 24 41 30 51 49 39 36 34 36 24 33 21 31 34 50 40 48 56 33 40 44 34 57 40 39 34 32 50 43 38 44 57 20 45 45 46 56 54 38 17 35 34 42 40 35 45 30 37 28 32 22 35 33 24 28 30 35 34 29 22 24 29 24 31 28 34 28 27 27 39 45 64 34 24 43 28 71 61 48 50 79 76 66 55 93 65 71 99 114 92 60 83 82 77 77 122 113 103 124 97 99 72 118 119 104 96 141 101 102 161 131 133 199 238 141 99 150 77 85 83 126 101 93 138 118 119 65 98 130 124 63 99 107 158 152 149 116 155 131 96 82 131 134 129 94 121 152 144 145 120 94 164 218 197 207 216 164 163 308 275 85 81 107 67 47 83 169 104 116 115 110 81 106 118 98 106 151 123 113 98 157 120 130 96 96 89 103 83 62 55 81 84 70 55 48 71 43 46 45 61 59 52 39 31 41 23 17 44 37 37 56 37 41 30 19 28 42 31 28 25 29 39 45 25 37 21 34 33 18 20 24 26 25 17 23 34 27 24 28 22 23 28 37 20 37 24 36 29 38 33 41 52 42 30 31 50 35 42 25 35 29 32 38 18 42 39 41 22 26 27 26 22 25 26 24 15 19 17 6 26 16 20 21 25 23 19 33 23 21 14 24 25 16 21 25 20 32 36 24 26 28 19 27 27 17 23 24 23 23 19 20 21 19 26 19 18 24 25 24 26 34 26 22 26 27 24 19 15 10 23 26 21 23 27 38 17 363 283 252 239 238 258 338 265 287 267 378 404 317 316 477 412 510 490 436 549 379 495 513 458 547 469 462 376 544 707 689 444 583 526 639 537 78 376 486 403 471 562 596 439 525 523 527 516 499 516 543 518 853 719 909 893 742 739 886 628 834 643 479 688 703 726 953 514 563 631 733 486 542 544 497 790 496 978 969 1274 1043 923 1190 962 1263 999 1036 1291 902 2325 2209 1971 1937 1055 1309 1024 857 1282 1417 1040 1852 2039 1436 1695 3412 1971 1398 2578 2284 1860 1758 2362 2010 2990 3060 1787 1538 1676 2281 1571 1443 1212 1083 994 828 777 723 748 947 857 920 809 841 1336 1081 1724 1250 1063 1208 1120 1444 942 789 1623 1298 533 1181 917 702 653 706 656 565 367 553 703 833 800 701 486 508 540 306 536 330 379 311 282 378 360 468 462 390 455 354 401 337 273 454 393 426 504 296 375 416 237 539 465 509 445 174 296 401 325 279 288 187 285 286 397 353 482 440 354 329 264 252 270 180 166 194 184 116 187 182 206 208 186 205 208 228 291 205 221 192 198 192 133 100 125 95 136 121 113 90 135 101 94 112 22 91 65 48 61 103 76 84 71 87 88 92 131 107 132 108 98 120 165 178 157 122 62 181 159 236 132 165 266 225 165 358 275 266 240 266 269 246 249 269 217 320 261 359 288 199 360 281 256 246 239 127 235 263 220 280 288 280 443 222 341 331 385 420 269 342 310 346 380 310 405 333 414 328 218 349 277 332 219 421 377 327 298 482 610 409 388 190 247 332 302 374 345 385 385 329 453
1 6 39 22 12 75 22 15 10 42 10 7 26 14 25 44 19 59 10 16 24 27 56 19 56 8 6 21 5 1 18 7 23 9 76 14 9 7 23 12 19 1 46 1 1 6 3 67 13 10 12 14 27 8 38 26 0 16 0 46 13 44 2 15 15 27 22 16 87 6 4 31 7 0 9 27 2 8 49 11 3 7 0 31 21 14 1 27 0 40 5 1 2 2 4 1 31 0 26 14 20 35 3 59 0 38 3 20 7 7 18 20 22 31 23 6 36 19 23 5 36 30 2 40 7 7 25 65 45 31 6 26 0 42 14 8 5 70 15 2 17 10 18 23 62 26 0 8 8 6 19 2 4 27 0 2 14 29 26 33 6 32 31 20 87 68 18 9 67 10 11 7 25 44 53 38 31 75 3 28 93 76 43 8 8 30 0 0 6 25 32 16 58 51 28 47 33 6 17 40 21 0 22 33 18 22 15 21 7 14 6 19 4 23 9 26 13 41 28 17 29 22 8 12 0 9 7 49 7 12 0 17 12 13 28 18 0 28 54 21 23 27 49 11 16 28 11 2 23 15 44 18 20 1 45 31 51 46 43 14 18 15 26 11 50 15 43 11 40 90 49 23 11 39 30 12 10 12 34 28 25 24 1 16 8 15 50 1 4 14 3 30 17 5 14 9 41 30 26 25 13 17 0 8 7 1 57 12 11 14 4 11 5 12 40 12 10 19 0 28 24 43 24 16 7 11 7 4 21 9 25 7 39 19 4 23 1 7 0 2 3 12 6 44 11 11 1 5 4 0 3 9 9 5 1 25 4 0 13 2 10 7 1 2 2 12 8 5 2 2 15 4 24 9 10 1 15 4 1 21 1 16 4 33 23 4 61 4 82 51 60 24 48 14 6 46 6 35 15 1 20 5 5 52 21 38 6 29 14 21 28 0 15 73 1 95 33 57 37 23 6 54 33 6 71 2 28 16 5 6 2 55 0 80 5 15 6 18 16 27 10 10 3 17 8 21 18 31 6 16 23 11 51 10 10 20 1 30 6 8 1 13 33 19 10 23 17 27 42 24 50 36 25 53 59 8 3 8 57 31 7 11 10 8 53 20 3 53 68 30 21 73 27 13 15 57 51 67 13 18 19 42 74 60 18 53 5 1 6 39 34 40 43 15 3 13 14 31 40 10 17 55 16 20 9 5 8 56 5 17 10 11 0 2 8 24 43 41 6 11 11 7 39 47 27 35 30 4 16 31 39 21 39 8 3 23 22 10 17 7 2 0 47 56 8 21 18 3 40 20 3 39 23 36 15 12 2 21 35 10 63 4 5 22 24 12 0 8 22 9 16 47 57 6 24 2 38 26 48 32 8 55 69 53 17 7 31 14 15 20 43 32 27 71 63 62 81 103 73 25 36 25 48 28 26 15 11 107 3 8 4 53 22 6 59 32 67 38 16 14 76 35 17 34 30 22 39 30 27 127 22 15 101 35 14 28 45 0 1 25 125 34 21 8 6 15 48 1 20 26 78 6 23 27 14 7 63 33 15 38 2 77 9 10 27 3 12 16 17 108 55 126 8 0 46 26 8 1 39 43 17 16 46 22 72 45 177 23 69 0 0 13 1 32 16 41 27 37 7 85 16 12 25 24 20 0 100 22 32 10 101 25 37 36 13 5 7 4 13 36 8 0 8 13 48 55 10 0 1 6 10 0 18 1 23 4 26 13 20 20 83 9 4 21 0 17 44 27 3 18 20 45 8 37 22 31 1 25 38 22 1 9 0 23 0 7 5 10 3 15 5 15 44 21 4 18 7 18 9 19 43 24 68 18 3 3 18 8 72 33 5 35 48 4 6 17 20 40 38 7 31 23 8 84 51 17 90 15 56 5 6 0 70 2 4 34 6 35 16 7 54 12 0 8 2 10 1 19 24 60 11 45 17 21 34 8 73 20 3 5 26 27 71 40 5 3 14 4 1 14 26 11 7 0 6 2 16 4 6 17 13 12 12 6 17 4 36 22 10 9 6 15 13 4 8 27 4 4 22 19 27 13 23 8 1 14 44 9 27 41 15 6 5 2 13 13 11 1 8 28 25 12 2 3 30 37 31 67 9 26 59 6 11 14 56 2 23 21 16 54 6 29 0 21 23 1 3 16 10 14 4 13 7 13 15 10 13 11 6 16 6 12 39 39 14 22 24 15 1 2 28 51 7 4 12 48 23 3 9 0 8 13 4 8 13 45 1 12 42 13 10 18 36 16 14 15 0 90 6 23
19 23 19 15 20 18 12 16 20 12 23 26 18 8 13 11 10 20 13 22 14 17 14 23 31 15 10 22 18 15 15 20 23 16 23 21 17 12 13 18 17 15 4 17 20 23 23 27 18 11 22 23 31 15 14 23 20 18 21 22 17 19 13 18 21 23 8 24 28 24 19 17 20 21 15 17 23 24 24 16 23 15 18 23 21 24 12 20 19 15 29 10 18 16 30 25 24 13 17 13 27 23 14 5 15 23 20 22 12 23 19 16 21 18 26 24 14 14 16 17 17 21 19 11 33 15 22 13 21 22 20 17 9 19 25 19 19 17 16 26 17 26 1 19 23 21 17 20 16 23 25 19 20 18 13 13 15 19 12 13 11 9 17 15 24 17 16 19 17 19 22 23 8 13 20 3 19 10 6 29 15 13 12 12 20 11 14 18 21 19 25 14 12 20 16 22 17 18 11 19 27 15 21 14 18 22 12 27 18 6 14 18 12 27 16 18 11 12 21 17 11 16 19 15 22 23 14 16 25 13 17 22 25 19 19 15 15 8 27 6 25 17 14 18 15 9 30 15 16 19 17 12 16 16 7 20 16 12 26 22 20 20 25 28 12 15 23 23 12 23 27 31 15 11 21 16 25 25 29 21 17 25 19 14 15 25 18 22 16 28 17 18 11 15 19 27 22 20 11 21 12 9 14 21 20 20 17 19 20 21 13 15 3 20 11 18 16 15 24 15 23 12 16 11 19 18 23 16 10 6 9 9 16 17 16 25 16 25 13 23 18 19 17 23 19 29 16 21 18 22 22 25 11 18 38 19 28 21 17 23 19 14 17 22 21 22 14 25 20 15 7 16 15 20 17 10 15 19 14 26 12 16 32 21 20 14 8 15 24 20 12 14 17 11 15 16 16 6 12 23 22 13 17 15 12 18 17 23 20 12 19 18 11 19 10 13 16 19 17 19 16 17 20 12 19 18 12 13 18 18 4 10 20 26 9 25 21 15 23 29 22 10 21 9 10 26 10 17 18 15 17 16 18 24 19 9 18 21 19 16 20 26 9 20 21 17 13 14 14 20 14 15 17 13 13 19 19 21 14 14 14 20 19 12 11 20 18 16 12 23 12 25 24 15 8 22 26 18 16 5 17 10 14 16 8 18 20 17 14 16 11 4 20 14 9 14 22 19 14 8 23 17 21 19 15 16 20 13 13 20 17 15 14 13 17 26 25 23 14 19 24 10 17 15 15 17 17 18 21 16 22 15 11 17 12 19 21 24 8 11 21 11 14 14 26 21 12 16 19 23 19 7 19 21 20 16 9 16 7 19 18 26 17 11 17 22 8 22 15 12 18 19 12 20 18 10 18 10 14 20 19 16 22 6 17 17 7 18 9 21 21 17 12 16 18 17 18 18 8 22 17 11 22 12 17 10 12 18 18 20 14 10 9 19 26 16 12 23 11 9 20 16 12 17 15 12 16 12 29 20 27 18 16 23 19 20 24 18 16 17 10 23 8 22 17 14 21 13 19 18 11 18 22 30 20 15 13 20 21 14 12 22 21 17 13 26 31 20 15 19 20 26 19 19 19 20 13 26 17 22 21 14 20 24 19 18 24 17 20 25 34 29 24 13 18 18 15 14 21 22 26 31 20 18 15 20 30 24 38 19 18 22 21 32 14 25 26 21 20 30 22 16 45 30 35 31 45 52 33 34 23 38 49 23 20 24 55 34 52 21 26 30 56 72 18 41 29 29 27 22 41 49 38 83 22 31 23 51 71 39 69 59 63 61 70 43 43 79 27 48 46 26 44 37 27 47 35 62 34 28 76 47 33 42 46 26 37 44 41 18 7 31 23 23 29 41 29 23 22 18 29 22 49 23 26 25 63 38 10 24 23 28 33 15 31 22 33 42 26 25 7 16 36 16 22 38 17 29 47 28 33 13 25 21 30 44 35 20 38 32 70 38 36 57 42 58 52 101 55 68 98 49 73 75 75 131 100 114 145 104 142 68 71 172 50 84 78 58 62 127 112 139 95 80 90 57 58 126 192 192 98 88 161 74 192 95 187 145 89 180 109 119 35 100 129 69 94 97 105 156 82 61 76 96 63 140 62 134 106 126 128 55 137 67 54 52 133 152 103 130 113 74 103 78 33 82 88 100 166 151 130 125 22 76 70 69 72 121 102 126 135 190 81 79 76 84 51 87 134 106 133 168 80 55 43 105 74 94 202 58 58 25 78 27 64 104 66 21 73 44 54 45 70 74 24 59 49 69 54 55
4 4 0 1 2 0 8 0 2 0 0 0 7 0 0 1 0 0 0 0 6 0 0 0 0 0 0 0 0 0 11 1 1 0 11 0 15 4 0 0 0 0 16 2 6 14 9 0 0 5 0 0 0 0 0 0 0 0 0 0 0 0 0 0 7 4 0 0 0 11 0 0 1 0 0 0 0 2 11 0 0 10 0 0 8 0 25 0 0 0 0 44 26 0 0 24 14 0 0 12 0 54 0 1 15 0 0 5 0 0 0 0 0 0 0 0 0 0 0 35 1 0 0 8 44 0 0 0 0 0 0 0 0 0 0 0 0 0 0 23 0 3 9 1 0 0 0 1 0 0 0 5 28 0 0 0 1 2 0 0 0 24 45 0 0 0 0 0 0 8 0 0 0 0 47 3 0 0 0 0 0 0 0 22 50 0 0 0 34 0 14 3 34 0 0 0 6 0 0 55 3 0 9 0 22 0 0 0 2 0 8 4 6 0 0 3 1 0 34 0 0 0 0 14 0 4 0 0 0 0 19 8 10 0 2 0 0 0 1 0 0 0 2 0 0 0 34 0 0 0 0 20 0 22 1 0 53 0 0 0 0 0 0 2 0 59 0 0 23 14 8 0 0 0 0 49 1 0 4 8 0 0 0 28 0 0 0 1 7 0 0 0 0 2 0 0 2 0 0 0 0 0 42 0 0 0 3 0 0 0 0 0 0 0 7 0 35 0 0 0 8 0 0 0 0 3 0 0 0 0 0 0 0 2 0 0 0 0 0 0 0 0 0 0 3 6 0 0 0 1 9 39 0 0 0 0 2 0 0 7 19 14 4 0 0 0 0 2 0 0 0 0 0 0 5 27 0 0 0 10 11 14 0 0 0 18 0 0 0 0 0 0 30 2 14 0 3 0 0 21 0 3 0 0 3 0 0 0 0 0 53 1 0 0 0 28 31 6 0 15 0 0 0 84 0 52 0 1 0 0 0 0 0 0 2 0 0 1 0 3 1 0 33 0 0 0 0 6 101 0 13 0 0 51 0 0 0 0 0 135 0 1 4 0 0 0 0 0 0 7 12 0 0 0 0 0 60 0 0 12 1 0 0 70 33 34 11 0 1 0 0 55 0 21 0 0 8 2 0 0 0 0 6 0 0 0 0 0 0 0 0 0 0 0 0 0 0 0 0 0 0 3 0 0 32 40 1 0 0 0 0 14 0 8 2 0 0 0 18 0 0 2 0 2 2 5 4 0 0 0 0 1 8 0 0 2 0 0 1 0 0 81 0 0 0 26 0 0 75 0 0 1 0 27 0 82 0 0 0 0 13 2 0 0 0 0 0 0 3 6 0 0 5 2 43 1 0 0 29 0 4 0 85 0 0 1 0 1 0 0 0 0 0 113 0 9 0 8 87 0 8 0 54 0 1 0 98 0 0 0 0 52 138 0 0 36 0 0 18 73 6 0 51 0 0 0 9 4 0 0 0 1 0 0 0 27 2 0 0 0 0 0 0 0 0 0 1 0 0 1 71 0 0 1 44 0 130 0 0 3 0 0 0 0 0 0 0 0 0 0 0 3 0 49 0 0 0 0 46 0 0 0 32 4 0 1 1 0 83 0 62 5 0 0 4 56 58 0 0 1 0 6 0 11 0 0 0 0 0 0 0 16 0 0 18 0 0 0 0 0 0 1 0 3 0 0 0 0 0 0 0 0 0 0 0 0 0 15 0 0 64 0 0 2 4 8 0 20 0 0 1 0 0 20 0 9 0 0 0 30 0 0 1 0 1 0 2 19 15 0 0 0 42 0 0 0 0 0 0 23 0 3 0 0 0 0 0 0 0 9 0 26 0 2 27 5 0 0 0 3 0 6 0 0 1 2 0 0 0 1 0 2 0 8 14 0 0 1 40 0 0 0 0 0 13 19 0 0 0 0 0 1 0 0 0 3 12 28 1 0 0 0 0 0 0 16 21 0 0 0 5 0 27 4 0 0 20 0 0 0 0 0 0 4 0 0 0 0 0 0 18 0 0 0 0 7 0 8 0 7 0 0 16 0 0 4 0 0 0 8 0 0 0 0 0 5 0 0 0 0 1 0 0 0 0 0 0 0 0 0 0 0 1 0 0 0 0 0 0 0 0 0 0 0 0 1 1 0 10 5 0 0 0 0 13 0 12 6 0 0 0 0 0 2 0 0 4 0 0 0 0 0 23 0 0 0 0 0 14 12 0 0 0 0 0 0 0 0 0 0 0 0 0 0 6 0 0 0 0 0
193 206 128 266 249 164 155 141 153 278 149 193 196 152 129 194 262 145 196 162 220 156 134 264 190 168 145 139 120 131 102 164 136 126 143 183 178 184 154 124 108 150 107 92 161 161 202 134 152 140 133 180 121 181 98 104 112 173 119 132 217 156 141 117 113 124 162 143 121 156 153 174 174 139 171 197 158 197 203 208 76 174 170 187 125 155 180 89 163 236 137 243 175 228 152 138 126 184 139 135 142 142 244 150 167 144 158 177 166 162 175 140 175 188 146 139 135 188 195 201 206 182 211 201 117 201 164 133 159 190 206 238 251 137 190 200 197 173 183 191 171 190 113 189 154 288 183 181 177 190 216 195 194 283 363 237 219 230 252 167 192 232 180 175 204 201 180 194 200 196 168 218 250 287 205 136 168 165 314 180 243 200 165 185 132 218 186 229 207 186 157 168 180 151 177 200 197 207 222 190 154 207 179 161 156 197 179 209 146 212 156 138 279 163 179 125 129 204 178 134 191 151 216 168 145 153 129 99 167 177 130 134 245 182 168 133 169 176 142 105 123 182 116 174 145 184 118 139 148 136 123 167 138 135 159 112 110 200 102 228 146 125 113 106 181 147 111 133 114 139 155 122 163 118 177 130 222 112 122 135 149 117 114 148 152 195 176 140 159 91 108 157 117 134 141 178 151 180 151 205 187 252 134 124 193 236 199 155 194 157 271 217 232 183 215 163 229 168 164 237 172 163 155 202 198 134 176 190 173 173 170 224 152 166 168 190 204 161 240 154 181 129 189 229 139 328 239 186 283 151 162 226 138 102 163 209 122 155 117 102 122 130 156 167 148 132 168 135 247 137 256 125 193 123 136 152 176 144 181 123 177 146 184 180 135 178 187 143 160 103 134 136 134 173 222 139 218 190 146 184 143 149 254 191 108 153 225 167 204 152 223 203 194 213 170 138 184 138 155 191 194 168 192 174 136 173 211 136 164 137 120 166 145 190 128 179 175 153 192 184 268 240 226 190 183 243 145 158 252 204 202 192 212 197 271 160 211 191 157 172 223 283 179 164 209 247 192 430 178 213 321 238 160 195 162 200 124 151 243 169 143 180 218 233 182 138 116 212 228 126 168 160 192 140 186 143 171 120 182 200 196 211 235 371 185 185 163 202 221 214 224 268 196 214 170 247 231 189 190 243 224 250 201 198 188 169 356 224 214 343 298 252 174 222 206 216 267 265 291 224 158 181 160 155 188 165 226 348 275 340 245 232 161 277 280 204 319 219 258 182 415 278 352 200 207 244 287 283 298 291 300 254 375 310 266 266 351 344 319 282 314 314 277 184 230 237 285 338 244 347 162 469 283 254 295 340 371 284 240 246 314 251 345 329 271 406 214 296 363 329 210 348 284 266 373 385 285 289 348 337 313 236 354 359 391 325 304 383 329 360 361 469 438 284 343 383 483 240 435 344 431 317 292 313 333 341 313 289 318 327 241 284 426 286 411 284 305 278 418 229 349 244 241 291 170 106 285 187 265 187 142 194 138 216 171 163 170 168 167 143 156 163 118 158 188 222 210 169 165 197 216 180 150 136 134 178 198 265 289 213 148 221 223 127 190 249 189 248 176 158 242 257 191 161 189 224 172 257 219 150 215 179 198 155 147 167 171 159 190 171 263 169 225 237 127 127 185 137 198 155 185 162 238 149 192 164 148 124 131 176 298 125 155 135 212 212 221 200 147 187 121 128 176 145 155 146 128 143 147 123 166 162 154 162 121 174 216 185 171 102 225 139 147 172 127 127 189 129 109 223 103 153 227 185 187 140 137 126 111 108 153 192 95 88 147 141 129 176 165 171 131 130 250 106 149 152 149 133 174 151 110 147 144 97 133 167 117 157 163 110 180 168 163 176 135 229 147 152 129 181 171 151 127 144 142 167 123 131 145 116 140 106 216 148 130 136 146 99 158 156 124 117 139 164 149 70 85 121 130 96 170 122 145 118 108 171 106 72 132 149 115 134 200 111 158 219 228 129 135 149 189 188 136 115 171 118 216 155 126 141 139 121 143 135 123 153 159 198 172 107 161 282 191 135 133 107 179 116 184 168 124 131 111 112 144 120 206 126 168 141 142 161 123 141 146 171 81 155 132 126 128 131 143 183 132 165 130 113 137 150 97 97 144 176 133 191 143 145 167 120 148 130 111 138 94 143 83 137 90 110 82 167 129 96 132 113 92 105 139 127 91 128 167 109 88 131 134 148 125 161 114 104 137 126 121 91 103 149 156 108
51 19 14 21 48 36 5 27 46 34 48 109 73 42 16 32 6 39 33 12 51 36 16 61 68 21 19 74 22 33 11 10 76 75 100 32 42 50 33 101 47 38 41 96 73 108 76 74 18 51 46 28 38 97 81 73 49 18 33 57 18 91 8 38 70 89 67 8 34 78 70 41 53 61 29 46 111 21 39 57 52 51 34 75 63 86 64 58 28 72 82 29 30 128 82 26 63 19 30 22 83 34 44 57 42 61 21 5 44 40 56 61 29 57 85 28 28 15 35 76 36 40 55 68 42 25 69 97 102 171 80 26 68 43 144 26 134 162 21 159 101 195 20 94 77 17 16 65 23 52 98 196 91 20 51 66 54 135 69 64 65 14 101 65 70 5 37 96 114 117 81 30 92 51 41 61 73 49 15 28 31 125 24 120 56 42 52 85 38 65 23 44 88 14 58 54 137 43 28 94 125 74 53 47 71 30 67 136 29 30 33 49 7 62 22 27 65 33 60 9 9 29 41 58 29 87 2 76 30 59 35 117 47 86 19 33 56 73 11 51 61 49 44 47 8 52 36 54 101 26 38 134 99 25 38 81 21 44 19 80 190 38 70 111 50 52 80 39 44 36 24 74 52 24 48 16 13 60 54 9 61 61 11 40 30 8 23 12 8 6 12 10 8 16 23 20 48 15 19 26 19 6 24 21 0 25 14 13 28 55 29 19 19 32 39 9 24 19 2 20 4 5 18 8 14 4 30 10 21 8 27 3 34 40 19 11 11 8 12 29 2 1 10 12 10 9 5 8 23 1 1 4 13 5 13 7 6 14 7 1 6 13 6 6 3 10 29 21 22 5 8 29 36 64 34 13 9 22 41 123 59 85 33 62 43 48 20 16 48 25 50 72 28 43 10 45 43 73 57 34 11 8 11 45 24 98 14 71 88 33 97 60 36 129 13 157 54 33 104 45 73 56 32 54 66 30 33 23 90 23 1 41 12 63 8 108 8 22 49 48 25 13 12 41 31 36 2 46 34 16 14 17 27 39 8 33 26 18 76 23 88 38 36 34 6 42 51 53 84 49 51 41 59 12 27 47 30 78 26 28 20 86 20 13 53 20 6 59 72 165 6 143 63 14 52 128 31 33 46 7 71 56 83 80 17 39 32 59 53 49 32 99 9 24 16 83 24 45 120 30 40 48 53 103 75 45 14 18 36 25 124 83 57 34 47 44 24 147 47 41 28 13 14 21 12 26 71 31 3 8 10 51 12 48 7 18 8 18 21 21 15 5 38 48 18 25 25 11 10 8 3 25 26 21 21 18 9 15 22 17 17 5 4 21 17 30 26 6 38 36 7 14 30 10 21 26 19 18 9 21 21 22 27 15 14 2 18 17 29 10 21 81 2 18 25 14 23 59 17 7 9 4 18 46 2 5 22 11 9 54 16 58 11 12 25 8 17 6 11 12 45 30 15 13 25 6 31 32 11 27 22 46 46 51 19 21 29 50 40 7 79 40 3 33 25 7 17 9 5 5 14 30 30 24 10 28 6 5 9 21 33 39 38 39 20 32 12 25 20 39 12 58 30 5 62 18 7 12 11 9 45 10 3 2 10 29 51 25 19 12 52 28 12 7 30 41 4 38 30 4 23 35 36 21 8 25 65 10 12 25 16 37 54 55 28 16 59 19 24 68 90 28 55 9 2 32 46 19 27 35 51 34 26 34 9 53 35 55 9 9 48 4 16 28 10 12 36 38 39 8 16 88 8 121 18 35 26 63 62 129 120 60 61 59 60 88 19 28 44 48 59 76 50 47 50 94 28 58 32 39 37 46 61 123 16 25 28 5 101 48 21 49 25 26 70 54 34 34 21 18 40 59 79 54 18 12 108 33 32 57 59 10 20 6 28 34 104 84 65 45 60 16 96 28 37 77 76 18 89 45 41 29 81 56 70 12 14 23 50 53 133 77 32 55 43 54 57 31 79 11 108 14 58 9 77 76 45 33 72 66 60 119 83 117 129 54 57 51 22 17 15 40 136 14 180 45 90 37 50 190 139 53 197 67 268 59 73 101 65 241 151 78 74 64 52 29 21 4 55 124 45 60 37 31 43 232 85 165 54 210 105 127 224 137 47 59 146 363 27 108 124 259 229 276 67 58 100 120 153 100 51 163 17 73 51 32 163 240 87 225 46 52 14 180 100 77 124 163 51 109 101 411 165 64 77 188 142 160 427 25 6 133 69 102 55 205 44 168 124 162 57 142 27 26 89 147 48 174 39 43
10 1 7 12 7 7 1 24 4 3 1 5 4 1 10 2 21 7 1 1 1 8 30 5 1 1 9 11 1 1 0 4 25 0 3 4 2 2 2 17 2 1 10 0 10 0 0 7 0 1 6 9 9 0 3 0 0 4 11 9 0 0 18 13 26 14 8 13 0 9 1 5 4 0 13 0 0 0 5 0 2 17 27 0 1 0 5 0 25 8 0 5 7 12 10 1 0 0 5 7 0 0 0 6 3 2 32 7 9 4 0 17 0 0 2 15 24 21 11 14 37 26 0 3 8 27 0 0 1 1 0 7 4 6 0 7 1 2 0 10 0 0 9 2 0 30 1 2 0 0 5 6 11 4 7 0 6 0 1 1 2 7 5 4 7 16 5 4 0 0 0 6 2 2 0 0 13 2 0 7 14 0 5 0 5 0 5 6 1 4 3 1 0 2 1 4 1 6 2 0 6 5 0 0 0 0 0 0 2 1 0 0 0 9 0 1 0 0 3 0 0 1 0 2 1 0 0 2 2 2 0 1 0 0 1 2 0 2 0 0 0 0 0 0 0 2 3 0 1 2 0 0 5 4 10 0 0 5 5 1 4 1 0 1 1 0 4 0 1 19 0 0 5 2 5 2 0 3 2 1 0 0 4 1 0 5 0 8 2 3 0 7 0 3 0 4 0 4 4 0 0 0 0 0 0 0 1 0 0 0 7 1 8 0 8 3 0 0 5 0 0 0 1 12 5 1 1 0 2 2 0 0 0 0 1 0 7 1 5 0 1 1 0 0 3 10 4 0 4 13 0 0 1 1 0 2 7 3 2 1 7 0 5 1 11 1 2 1 0 3 1 0 0 0 0 0 0 1 7 0 0 2 0 0 0 0 0 0 0 0 6 1 2 1 0 3 0 1 0 0 2 0 4 0 3 2 2 1 2 0 0 0 0 8 1 0 5 1 0 0 0 0 2 2 1 0 0 4 1 0 0 0 1 3 0 2 0 2 0 1 4 1 0 0 0 0 5 3 1 3 0 0 0 2 0 4 0 0 0 3 0 0 1 0 3 0 1 0 1 0 2 0 0 0 3 0 5 0 0 3 1 0 2 1 0 0 0 0 0 0 23 11 4 1 8 19 1 0 23 29 4 24 31 8 4 22 34 7 8 2 1 12 10 0 7 0 4 5 5 37 0 3 12 2 0 0 31 21 10 9 3 0 62 14 33 21 6 14 0 7 43 59 13 27 0 1 16 4 10 11 3 23 1 9 41 43 27 8 28 0 6 63 0 18 5 5 0 64 51 23 17 1 5 0 3 4 5 19 9 1 1 116 66 6 24 23 0 47 1 1 61 2 24 7 6 107 0 19 17 133 0 2 60 16 168 184 5 2 3 33 79 21 32 35 0 30 10 34 37 74 76 1 41 116 8 40 0 46 0 1 2 2 0 85 116 0 81 117 57 3 55 48 24 170 33 0 211 5 56 208 76 28 13 0 9 98 10 71 6 93 11 217 76 0 2 0 4 0 1 0 15 0 0 0 1 13 31 1 22 9 1 0 17 4 4 1 13 0 0 0 17 8 2 6 67 0 2 76 8 2 9 0 0 15 2 10 13 0 4 2 0 1 0 6 25 1 44 6 0 45 32 0 2 1 6 0 26 3 20 0 35 2 0 1 3 0 2 34 5 8 19 1 5 8 9 2 18 8 5 26 0 6 38 5 15 0 67 3 13 7 0 0 28 10 13 16 1 0 0 32 2 0 9 17 0 2 2 0 2 0 3 9 3 5 3 0 12 25 0 7 36 0 0 0 27 2 10 1 0 2 7 1 17 17 0 4 15 12 0 64 8 7 4 13 90 29 1 33 0 29 6 2 2 44 8 5 32 3 21 1 1 80 12 9 5 2 21 0 8 0 0 26 1 11 1 39 1 0 22 0 12 2 0 30 24 11 19 31 28 0 0 11 0 3 7 0 1 18 0 38 5 13 9 1 3 0 4 4 2 0 3 3 1 0 0 3 1 2 11 12 16 0 3 0 0 5 1 25 4 0 2 9 0 4 7 0 1 14 3 0 1 5 2 2 2 12 0 1 1 0 0 6 2 3 15 8 8 0 0 18 9 2 0 11 4 0 1 1 2 13 0 0 0 1 11 4 0 0 4 25 0 0 0 0 19 1 0 1 3 2 0 25 29 5 9 4 1 2 6 2 0 0 2 11 0 0 0 0 0 16 30 0 0 0 0 0 2 7 0 0 9 17 0 17 0 0 2 17 6 21
1 6 0 0 0 1 0 0 0 0 7 0 0 1 0 0 0 0 0 0 0 0 0 0 0 0 0 0 1 0 0 1 1 0 0 0 1 0 2 6 1 1 0 1 0 0 0 0 1 0 0 0 0 0 0 0 0 0 6 0 0 0 0 7 0 0 0 0 0 9 0 0 0 0 0 0 3 0 0 1 0 0 0 0 0 0 0 0 0 0 0 0 0 0 0 20 0 0 0 0 1 0 12 2 0 3 0 0 0 0 0 0 0 0 0 1 0 1 0 0 2 0 0 0 3 9 1 0 0 0 0 0 0 0 0 0 0 0 0 0 0 1 0 0 0 0 0 0 3 0 1 0 0 0 0 1 0 0 0 0 0 7 0 0 0 0 0 0 0 0 0 0 0 0 0 1 0 0 0 0 0 0 0 0 0 0 0 0 0 0 0 0 1 0 0 0 0 0 0 0 5 0 0 0 0 1 7 0 0 0 0 0 1 0 0 0 0 0 0 1 0 0 0 0 5 0 0 0 0 0 0 0 0 0 0 0 0 0 0 0 2 0 15 0 0 0 0 0 0 0 1 0 0 0 1 0 1 0 9 6 0 0 0 0 0 0 0 1 3 5 0 0 0 1 0 0 0 0 0 0 0 0 0 0 0 0 1 0 0 0 0 0 0 0 5 0 0 0 0 0 0 0 0 0 0 0 0 0 0 0 0 0 0 0 0 0 2 1 0 0 0 0 0 0 0 0 0 0 0 9 3 0 0 0 0 9 2 0 0 0 0 0 0 0 0 1 0 0 0 0 0 2 3 0 2 0 0 1 0 0 0 2 0 4 0 5 4 0 0 0 0 0 0 1 0 3 0 0 0 0 0 0 0 0 1 0 0 0 0 0 0 0 0 0 0 2 0 0 2 1 0 0 10 0 0 0 1 0 0 0 4 2 2 0 0 4 0 0 0 0 1 0 0 0 0 0 0 0 0 28 1 0 0 0 0 0 5 0 0 2 0 0 0 0 0 0 0 6 0 0 0 0 0 0 0 0 0 0 0 0 3 0 1 0 0 1 0 1 0 2 0 3 0 0 0 0 0 2 0 2 0 0 0 0 2 0 1 0 0 2 4 0 2 0 0 0 0 0 0 0 2 2 0 14 2 0 0 0 7 0 0 0 0 9 0 2 0 0 0 0 0 0 0 0 1 0 1 0 0 0 0 0 0 0 0 2 0 1 0 0 0 0 1 0 0 0 9 0 0 0 0 0 1 0 0 1 0 0 0 0 0 4 0 0 4 0 1 0 3 0 0 0 0 0 0 0 0 2 0 8 2 0 0 0 0 0 1 0 0 0 0 0 0 0 0 0 0 0 1 0 0 0 0 2 0 0 0 0 0 1 0 0 0 0 0 0 2 0 1 2 0 0 0 0 0 4 0 0 0 0 0 0 0 0 0 0 0 0 0 0 1 0 0 0 0 0 0 0 0 10 2 0 0 0 0 0 0 0 0 4 0 0 0 0 0 2 1 0 0 0 2 2 0 0 0 0 0 0 0 0 0 0 0 0 0 0 0 0 0 0 0 0 0 0 3 0 0 2 0 0 0 0 4 3 0 0 0 0 1 0 1 0 0 0 1 0 0 0 0 0 0 0 0 0 0 2 0 0 5 1 0 0 0 0 0 0 0 0 0 0 0 12 0 0 0 0 0 1 0 0 0 20 1 0 2 0 0 6 0 0 0 0 0 0 0 0 0 0 0 0 0 0 0 0 5 0 0 0 0 2 1 1 0 0 0 0 0 0 0 0 0 0 0 2 1 0 0 5 0 0 0 0 0 0 0 0 0 0 0 0 0 2 0 0 0 0 0 0 0 0 0 0 0 0 0 0 0 0 4 0 0 1 0 0 0 0 0 0 0 0 0 0 0 0 0 0 6 0 3 1 4 0 0 0 0 0 0 0 6 0 0 0 0 0 0 1 0 0 0 0 6 0 1 0 0 1 0 0 0 0 0 0 0 0 0 0 0 0 0 0 0 3 0 0 0 0 0 0 0 0 0 0 0 0 0 1 0 1 0 0 0 0 27 0 7 0 0 0 0 0 0 0 0 2 0 0 0 9 0 0 3 9 0 0 0 4 0 2 0 0 0 0 0 6 0 4 0 0 0 0 0 0 0 0 0 0 0 9 0 6 0 0 1 0 0 0 0 0 0 0 2 0 0 0 0 0 6 0 1 5 0 0 0 4 0 0 1 1 0 0 0 2 0 0 2 0 0 5 0 0
51 24 84 81 41 35 56 88 100 77 61 32 22 70 72 33 64 62 47 42 34 43 48 84 168 59 18 158 46 74 88 101 62 75 65 98 77 58 62 113 74 68 98 58 58 58 96 118 71 47 75 49 104 86 48 83 37 71 65 79 36 70 29 85 103 78 57 76 79 55 46 69 125 48 27 160 105 129 32 56 94 43 18 50 62 103 136 85 41 59 137 42 28 62 92 67 104 82 57 42 116 92 38 35 94 132 32 52 73 124 51 25 65 44 77 57 29 49 44 21 32 66 65 50 119 20 73 67 26 121 55 70 76 47 45 117 70 52 130 55 85 128 41 20 89 58 120 148 118 117 104 52 99 103 57 131 74 115 15 92 71 70 49 51 104 82 34 59 143 52 64 124 93 163 87 88 94 75 79 96 99 133 14 54 80 106 48 88 119 74 75 106 89 187 94 75 25 134 183 161 112 122 128 75 52 103 142 172 189 90 40 28 32 98 116 125 52 47 184 136 73 142 90 125 139 111 151 92 76 65 41 134 110 81 61 91 38 47 108 141 137 122 81 84 46 67 79 71 51 108 64 77 97 111 86 129 204 88 109 101 76 103 126 97 38 74 112 84 176 143 98 133 37 108 50 93 118 49 42 118 110 80 49 88 176 119 96 82 42 92 109 134 60 77 119 23 107 92 111 97 104 104 104 92 105 126 92 58 191 52 210 148 137 50 36 164 115 67 139 111 145 142 94 64 37 121 197 184 244 65 63 166 138 93 72 194 79 212 237 111 173 140 82 289 71 163 110 119 85 99 115 109 149 40 76 117 90 91 70 61 51 76 103 70 52 82 14 68 125 104 99 37 51 158 51 116 114 66 72 114 85 101 181 114 141 103 75 35 116 79 43 68 61 161 99 96 107 27 57 100 84 99 94 32 156 97 98 72 73 135 94 97 43 14 47 62 67 131 45 17 139 38 86 69 12 116 61 53 19 63 100 40 29 85 33 167 75 58 123 72 77 61 89 42 100 57 60 96 73 72 75 102 86 23 35 100 88 71 53 36 67 89 65 40 37 87 93 97 93 90 19 60 46 130 40 49 60 40 86 94 66 87 106 47 33 72 99 43 60 76 89 74 32 22 67 47 73 113 63 64 75 49 59 48 38 65 62 33 80 154 46 47 39 181 79 62 44 33 70 41 80 31 133 140 121 83 50 63 73 70 81 74 62 14 32 51 64 53 125 110 100 100 61 71 86 134 82 43 97 35 165 39 68 68 44 99 55 65 43 64 50 67 103 77 53 19 77 65 41 100 56 78 109 52 104 58 9 61 67 123 60 126 78 10 75 123 35 79 91 33 57 77 73 85 77 36 63 53 40 53 64 40 46 30 67 76 61 35 45 62 61 29 42 77 35 29 21 32 29 49 100 51 98 86 35 29 24 32 132 58 56 95 77 28 113 21 92 58 29 16 39 53 38 40 62 44 53 29 69 57 76 100 72 34 37 48 73 47 29 18 148 52 84 47 138 46 79 28 58 120 42 66 79 31 53 73 42 81 83 22 58 9 59 65 38 43 89 41 49 70 62 56 57 70 58 75 81 38 22 45 65 49 97 33 55 54 11 45 87 44 117 86 18 71 34 29 69 39 67 103 32 44 14 43 64 38 37 28 103 38 59 48 29 76 36 27 41 62 27 47 19 76 66 44 48 63 71 41 47 20 14 35 34 84 18 68 56 30 45 24 28 55 71 46 20 70 23 27 56 27 32 87 35 79 25 25 30 47 69 40 59 78 64 44 45 70 41 57 28 48 29 21 41 40 43 36 42 75 33 42 77 84 35 30 133 23 43 95 78 19 20 11 28 26 37 87 42 42 62 48 53 36 56 26 33 18 64 66 33 17 35 48 74 71 44 60 51 89 22 31 47 25 35 27 34 56 29 52 57 31 48 29 83 17 16 93 40 25 31 38 74 28 26 48 18 54 55 74 32 28 43 29 21 46 49 68 48 85 66 31 95 30 22 61 34 48 33 33 20 59 6 83 32 12 44 35 19 63 55 62 29 27 51 33 25 25 49 63 24 59 39 3 13 37 21 28 33 41 51 42 31 38 56 20 36 79 31 41 33 49 20 17 57 30 6 27 46 41 53 38 37 15 44 36 18 34 43 28 38 36 46 48 7 36 24 16 34 47 41 43 80 81 78 58 38 28 28 29 64 43 52 48 32 17 21 62 52 23 77 31 31 16 56 16 27 40 49 16 15 31 27 16 75 80 59 45 34 20 53 79
27 2 31 2 1 2 9 10 13 18 0 2 28 37 46 0 60 27 16 10 0 31 5 15 0 23 33 1 3 23 15 0 4 2 2 3 61 11 2 0 0 0 22 6 34 17 0 28 3 40 3 0 53 82 27 0 27 35 0 44 37 76 19 58 8 0 21 5 7 23 34 9 50 6 35 0 43 44 110 8 12 3 32 0 32 10 4 4 51 41 0 46 85 9 25 35 7 34 0 43 10 17 51 7 7 14 45 13 25 1 66 1 50 16 11 40 4 24 55 9 32 7 0 15 1 52 81 11 16 72 18 16 37 17 14 0 0 61 36 11 39 72 33 33 34 10 45 52 19 16 44 49 1 21 42 14 1 22 59 3 6 24 11 2 0 9 10 11 8 15 1 2 1 8 0 1 9 16 0 16 0 0 6 2 4 6 0 0 0 6 10 19 14 3 11 23 1 9 25 3 2 3 5 26 5 0 19 6 2 2 21 9 10 17 13 6 9 0 1 11 50 15 3 13 26 2 29 4 4 23 7 7 0 8 6 21 20 1 30 0 1 7 7 19 3 2 3 1 17 2 13 12 5 8 2 0 1 15 5 8 12 6 34 5 9 0 9 8 9 4 0 0 1 0 0 0 10 6 3 4 31 41 0 8 9 1 1 2 1 0 8 35 4 0 19 25 42 0 7 1 7 30 15 31 0 0 1 10 1 0 9 8 1 1 29 8 12 3 7 11 0 15 6 18 0 6 6 0 18 4 10 26 1 3 5 15 8 15 4 0 4 17 0 19 21 4 34 22 36 6 49 31 3 0 11 0 30 2 20 4 14 0 1 7 46 5 2 4 0 8 26 10 6 22 7 0 13 9 0 0 0 8 1 14 9 5 5 8 15 5 10 9 10 3 1 5 3 4 6 1 8 8 0 4 8 8 10 0 5 16 4 4 8 2 0 0 6 2 0 0 9 35 0 7 4 0 3 4 8 0 6 2 4 0 14 5 2 2 1 3 1 11 25 6 8 0 9 0 2 13 16 1 20 18 17 19 3 2 21 15 15 18 2 8 20 10 5 0 3 13 5 13 2 17 7 7 14 11 7 15 13 5 1 1 15 0 15 0 3 8 1 2 0 22 43 19 10 24 4 55 9 20 28 59 4 68 15 30 39 52 44 62 36 47 5 102 71 0 2 34 70 29 25 18 22 32 10 54 1 24 42 49 32 12 16 0 101 31 16 6 7 21 28 3 5 5 21 16 70 19 8 59 16 19 37 13 7 78 28 47 101 27 0 22 0 33 2 2 9 7 16 1 7 10 7 34 54 19 9 10 4 61 22 7 22 1 12 13 2 91 2 40 0 4 4 29 24 0 64 9 4 11 15 1 0 2 2 0 8 2 1 36 18 0 23 46 27 4 3 23 20 7 24 2 15 6 8 3 34 0 18 3 4 42 0 3 19 0 20 40 63 0 9 18 34 0 0 2 2 60 9 4 10 0 8 45 42 16 52 46 1 36 0 25 0 34 16 38 49 22 18 50 0 25 3 1 51 1 4 41 11 58 27 15 28 29 14 10 0 18 1 12 3 8 36 2 4 19 39 8 9 17 2 5 33 42 40 16 36 2 33 28 26 16 23 61 37 40 16 17 29 1 13 12 2 25 1 1 3 5 44 14 0 19 39 24 28 4 34 8 9 26 16 0 62 25 19 40 17 43 0 12 6 6 7 13 37 101 4 63 56 42 40 0 52 12 3 19 23 4 0 29 24 6 41 42 61 32 37 6 64 5 25 6 27 4 66 13 20 12 83 22 9 7 0 0 19 16 37 8 11 3 17 64 61 4 4 12 0 0 6 38 7 0 24 1 2 4 26 3 66 3 2 9 6 65 0 25 20 31 22 10 50 55 1 15 9 70 23 11 0 50 16 92 16 45 19 56 8 48 29 10 0 13 7 50 4 7 8 6 0 29 16 45 7 36 14 0 15 1 43 115 79 122 30 2 40 56 4 63 2 17 36 95 4 66 28 12 162 7 186 6 66 2 36 114 80 0 77 20 94 150 13 89 27 88 44 11 1 202 10 315 28 2 81 58 48 88 129 22 2 73 22 51 27 9 7 35 20 65 49 110 185 32 261 122 19 108 3 73 215 114 111 9 65 187 64 254 36 6 201 3 123 12 213 393 148 47 278 7 215 1 2 71 21 218 225 193 113 3 83 30 211 12 274 123 167 1 162 128 5 80 2 12 131 2 102 88 149 109 106 6 33 65 168 7 52 62 1 37
160 77 112 78 203 36 148 94 49 15 169 55 24 0 75 148 99 102 16 2 138 148 0 21 35 0 130 104 96 104 112 86 0 97 97 119 86 80 137 8 4 120 3 42 67 79 74 150 78 146 7 88 110 48 25 6 49 83 95 96 9 1 78 121 121 88 81 0 0 142 56 40 135 22 139 63 141 119 123 1 55 163 179 32 12 54 0 15 137 28 1 118 32 124 145 7 175 44 3 20 157 172 8 0 114 122 103 67 90 134 103 164 126 79 1 71 22 1 71 1 177 1 1 62 66 108 121 1 0 2 108 103 75 33 180 67 24 150 1 121 0 122 96 130 62 121 155 98 24 28 0 13 7 1 139 34 68 92 8 8 22 109 147 213 0 175 95 62 58 61 60 103 3 22 49 134 185 0 171 125 22 0 34 18 0 258 61 180 142 168 10 1 206 186 3 176 44 10 63 142 168 0 16 0 24 0 68 55 114 254 0 119 90 41 43 121 175 160 79 20 28 1 212 80 6 7 135 100 0 4 0 79 135 68 175 30 36 0 91 82 108 63 1 117 53 14 183 116 155 127 163 190 7 0 142 28 163 0 0 1 1 149 0 192 33 80 52 100 83 1 0 0 19 114 216 72 53 4 162 4 0 153 220 171 94 214 1 210 29 6 5 40 253 207 235 269 126 190 0 277 99 70 142 156 10 4 189 159 227 11 87 71 0 1 163 14 271 81 198 341 24 61 213 54 455 200 29 78 276 59 2 15 311 63 24 1 73 107 3 273 0 41 320 0 2 0 2 220 1 199 186 262 69 30 159 116 58 39 1 63 34 97 142 1 264 0 1 23 121 90 26 184 13 0 198 0 3 148 102 156 3 87 117 162 30 130 146 89 1 142 0 23 9 23 0 101 127 13 139 8 16 17 0 1 64 20 0 46 2 16 114 122 33 7 76 0 116 98 0 15 0 173 168 132 145 79 172 0 228 15 0 121 115 0 137 169 0 143 1 90 148 0 163 70 0 35 114 2 95 133 96 0 0 149 94 200 145 10 0 3 0 182 107 168 52 129 82 20 233 139 11 2 0 88 11 176 152 27 1 72 75 77 147 182 52 22 9 214 141 0 126 112 53 98 67 173 14 1 73 135 125 23 105 111 115 118 0 2 57 101 37 10 45 6 30 84 33 51 54 11 99 7 116 107 2 82 38 0 22 53 44 45 66 114 118 0 0 138 18 0 32 15 140 123 124 62 126 60 61 2 61 2 0 33 79 9 3 118 94 24 130 21 0 107 0 26 2 49 1 1 25 0 3 214 0 82 94 0 125 12 0 117 62 101 70 1 83 11 0 4 65 10 64 31 0 37 55 25 16 72 3 46 158 3 116 70 21 0 33 104 10 32 8 3 56 137 5 3 98 0 83 64 64 33 68 12 61 69 1 6 170 55 140 186 47 70 97 30 77 44 45 1 0 129 95 9 83 155 23 0 60 100 1 116 41 63 0 0 0 12 0 80 59 61 67 10 182 0 47 35 32 146 6 273 54 135 160 28 100 16 60 24 89 24 16 0 127 44 163 22 156 82 205 189 185 33 135 93 172 0 0 71 87 71 17 3 49 3 41 3 2 0 198 42 221 10 128 4 216 1 2 141 169 34 23 120 293 205 187 124 224 170 273 32 138 20 0 0 100 0 0 113 2 55 143 139 193 61 0 178 109 73 16 120 6 22 231 1 2 105 35 0 0 20 36 239 24 151 267 10 51 7 212 197 49 110 142 0 0 181 101 138 156 5 171 103 203 78 177 4 266 147 65 186 95 10 25 53 167 238 85 85 127 8 104 215 5 118 156 1 185 157 24 166 181 209 0 45 0 227 177 151 9 0 224 108 15 169 77 25 104 167 88 88 220 16 2 0 53 240 90 59 139 59 179 65 12 134 35 186 185 150 180 0 192 58 201 9 248 20 1 197 42 0 110 148 59 4 208 3 182 56 146 16 90 1 66 154 43 0 1 233 17 193 24 10 83 62 3 124 18 23 0 3 6 21 134 10 169 0 2 4 53 120 30 90 91 0 319 8 0 0 217 148 144 148 1 34 10 200 1 117 11 196 0 12 166 0 268 171 0 88 241 0 0 83 16 2 0 0 16 38 303 57 0 189 0 5 30 147 172 72 32 236 157 19 14 84 139 129 0 143 16 161 16 206 139 5 1 195 127 185 270 70 0 183 198 50 193 118 177 126 80 0 107 43 216 233 341 224 0 17 137 1 15 29 55 133 93 9
0 1 0 2 0 0 11 16 7 14 1 9 0 0 0 2 0 0 0 19 3 1 0 0 0 12 15 0 0 3 0 4 0 0 1 0 1 0 0 0 7 0 13 1 4 5 0 0 2 0 0 0 33 3 3 2 0 0 17 6 4 0 4 1 45 3 1 26 0 0 0 4 5 0 0 11 0 0 6 0 0 0 0 2 1 9 6 53 5 2 4 5 1 0 1 7 61 0 1 11 18 21 0 0 2 12 1 44 0 1 47 4 1 0 0 23 7 14 6 25 1 7 0 20 0 61 0 41 1 0 16 0 4 21 1 4 17 0 0 0 0 7 12 0 0 1 0 10 0 0 14 52 0 27 4 27 3 0 1 14 0 2 4 34 1 18 7 2 2 30 67 3 1 0 2 17 14 8 0 8 56 0 22 0 15 0 6 12 9 2 1 1 54 4 2 20 9 0 1 7 0 0 15 0 1 6 6 4 4 2 17 2 0 0 1 0 18 10 0 1 0 0 0 0 0 0 0 21 3 7 0 0 21 0 11 3 21 0 0 7 0 2 21 1 65 0 0 2 1 3 24 0 0 7 0 17 12 3 2 13 9 5 20 1 20 0 46 2 2 8 1 0 23 0 30 2 26 2 6 0 2 1 2 1 1 47 37 2 0 0 8 13 0 0 1 0 20 2 0 11 1 0 0 8 3 5 1 21 0 0 1 5 3 0 0 12 0 0 14 1 34 1 9 0 7 25 0 0 1 63 16 0 7 3 11 0 0 16 1 18 0 4 9 5 0 0 0 0 0 10 0 12 0 5 0 6 4 0 7 0 1 2 8 0 0 7 0 0 32 0 11 0 4 0 0 1 3 0 1 0 5 3 14 0 4 0 15 4 0 0 14 16 12 22 15 13 0 0 0 0 14 0 0 2 0 5 0 52 14 0 22 3 3 0 0 0 9 10 0 4 0 0 0 6 0 0 6 0 22 47 0 20 0 52 0 5 7 10 11 63 1 19 12 0 0 38 2 28 47 73 89 8 0 11 17 0 7 0 13 0 1 3 18 0 8 7 5 0 0 0 0 1 112 115 69 0 64 0 10 50 53 120 14 0 252 85 0 32 1 0 0 0 0 9 0 1 93 55 19 42 0 1 80 70 0 40 3 26 1 14 0 1 8 29 0 0 33 0 26 0 3 1 10 1 4 34 1 1 0 0 25 0 1 0 0 7 2 0 0 1 0 0 45 0 0 0 0 0 0 0 0 6 6 0 0 26 15 52 1 5 0 0 2 0 2 1 2 0 0 1 16 3 0 1 0 5 2 6 60 7 0 6 1 0 0 8 1 0 0 11 27 0 18 2 34 0 16 9 3 3 6 0 64 22 12 21 13 1 1 6 48 36 0 2 0 0 1 0 3 30 5 20 0 2 0 0 33 27 13 0 174 8 0 2 7 2 3 2 21 12 0 0 0 35 18 0 9 0 0 0 5 0 0 0 3 30 26 0 7 0 75 1 5 4 0 0 0 0 3 17 18 21 5 18 2 5 14 2 1 0 0 0 68 0 5 0 0 6 9 2 0 51 2 0 0 14 0 19 11 4 5 0 0 1 0 0 0 24 5 0 2 1 10 0 7 19 0 0 3 13 0 39 0 0 2 4 22 1 5 9 0 7 15 2 0 0 0 10 0 0 0 1 43 16 12 14 0 0 0 0 0 5 0 4 63 14 60 0 6 49 0 9 4 8 0 31 12 0 0 3 0 0 1 21 1 3 3 0 0 4 0 6 0 0 3 27 0 0 0 4 2 45 21 1 6 0 6 10 62 0 6 24 0 10 4 17 1 0 0 7 15 0 0 0 3 0 1 7 0 1 23 6 37 0 54 0 0 0 3 105 0 0 0 1 4 3 3 19 5 0 0 6 0 31 0 20 9 0 5 0 37 43 1 0 5 2 37 24 0 0 0 21 24 7 2 8 4 2 0 20 179 0 0 8 9 0 8 3 3 0 0 0 0 155 6 26 16 0 17 0 31 2 0 1 13 0 15 4 0 0 38 159 3 0 0 21 46 75 31 13 5 3 326 0 0 0 90 9 81 119 4 26 0 0 0 152 11 5 0 387 1 34 66 2 88 119 29 0 0 0 15 0 0 83 0 20 19 3 157 5 79 0 0 10 20 431 24 0 65 0 6 77 0 82 0 28 5 0 50 7 133 280 76 0 2 55 3 0 0 7 0 0 0 10 89 1 3 46 5 45 6 1 91 6 0 93 124 4 3 3
19 13 12 48 28 3 31 2 8 26 5 7 65 3 9 23 21 4 32 24 23 25 28 14 3 6 2 4 26 44 43 21 44 16 40 11 13 26 2 55 10 16 12 16 20 8 5 34 14 51 21 10 43 9 17 35 16 30 19 12 5 21 42 12 51 24 53 7 75 2 32 9 6 38 15 24 30 43 28 16 12 9 7 15 6 11 18 3 13 28 7 20 2 67 8 24 32 5 31 30 19 8 34 57 0 5 10 41 16 28 49 10 6 8 9 2 6 2 32 8 14 53 16 15 30 17 37 66 32 22 13 28 9 26 7 9 18 9 7 2 34 23 11 7 6 19 27 30 8 25 10 11 33 5 9 23 20 22 16 35 25 6 12 16 45 10 35 19 4 20 10 5 43 65 77 54 9 34 21 27 15 26 41 40 6 6 7 10 30 16 42 23 42 4 10 31 4 13 12 36 41 4 7 23 13 17 14 24 12 16 40 28 11 5 12 6 21 16 26 26 33 16 19 8 30 17 3 18 30 10 14 30 43 5 6 8 21 11 26 10 31 48 27 11 0 24 20 14 32 5 18 49 13 18 9 39 31 37 14 33 25 13 21 15 7 12 66 14 16 36 32 48 16 7 15 0 30 12 63 3 31 12 5 6 18 13 25 35 7 9 14 69 1 16 21 2 13 16 52 51 1 15 8 30 21 21 24 19 1 9 14 22 7 5 21 13 5 15 4 21 6 22 29 33 6 27 20 14 29 32 26 14 4 44 27 54 12 11 14 28 4 3 17 2 9 27 18 3 12 2 1 21 71 23 10 8 15 8 35 38 21 23 34 6 11 39 5 15 15 7 35 24 27 45 9 9 3 4 9 17 23 24 9 27 6 19 10 5 18 9 22 37 19 12 11 7 17 10 7 1 22 9 8 7 22 26 4 11 52 10 37 9 19 7 23 17 4 19 16 15 11 5 34 2 23 10 19 31 68 20 24 8 0 2 16 32 9 6 14 2 33 14 4 6 15 15 5 30 39 12 9 21 8 37 5 21 29 25 13 22 7 65 49 21 5 21 38 2 11 22 8 31 3 12 13 56 67 12 11 16 6 12 16 37 42 16 19 14 32 7 2 23 55 3 7 1 25 44 20 10 13 25 46 20 3 11 33 6 6 19 6 10 5 29 10 7 4 21 24 8 14 25 16 30 28 24 47 30 26 23 12 37 5 14 0 17 14 71 54 36 40 8 11 15 7 12 19 41 14 11 11 3 8 30 30 19 32 31 19 6 15 31 10 25 12 13 34 36 22 14 21 21 8 11 9 14 4 4 26 13 20 23 4 17 9 32 5 1 3 24 10 7 8 4 26 28 6 39 8 7 21 28 65 8 12 21 25 20 4 14 1 22 9 3 45 12 37 13 5 20 25 39 14 49 15 11 10 15 3 31 24 9 20 27 22 17 2 6 23 10 20 23 30 4 7 6 22 39 14 64 12 52 22 32 21 38 20 23 11 3 34 7 37 5 13 14 20 7 28 14 18 9 43 24 17 5 15 47 15 7 4 22 6 16 44 30 31 15 19 11 21 46 8 17 52 45 10 17 7 8 51 7 11 2 26 17 3 44 19 10 24 26 13 24 5 32 15 60 24 13 4 15 10 48 20 19 23 8 22 61 32 11 4 46 11 9 61 13 17 13 11 6 8 23 26 7 11 18 4 6 22 9 14 33 6 40 10 18 4 24 59 49 23 19 16 31 17 55 29 17 14 29 16 58 56 5 14 13 4 13 12 18 40 13 22 3 12 21 9 16 3 17 13 9 9 65 1 22 9 2 19 23 45 4 16 25 18 5 19 10 14 17 54 42 26 58 19 30 18 3 11 43 71 27 29 14 10 39 3 17 11 9 16 32 28 10 20 15 56 10 10 30 17 9 12 9 42 8 9 11 36 11 26 29 4 4 23 36 13 24 20 50 59 9 19 26 9 13 38 6 69 18 13 9 32 12 12 55 5 10 2 16 16 9 20 6 67 20 20 26 12 8 8 5 15 21 1 14 1 27 3 15 41 20 12 18 27 11 22 1 17 0 1 7 4 19 6 2 7 16 5 21 26 38 13 30 14 21 10 10 0 5 27 54 6 35 7 19 4 55 8 10 10 15 19 13 12 36 18 34 5 37 1 6 18 20 40 14 16 15 6 29 10 24 34 4 38 13 15 27 57 26 18 22 11 11 36 28 14 2 43 7 26 1 22 63 28 2 27 18 17 6 22 34 4 21 14 35 8 33
61 75 12 56 60 31 34 51 33 15 72 37 31 47 55 44 59 33 60 22 33 38 45 42 32 63 36 28 42 64 64 28 39 48 25 81 40 52 30 35 41 56 58 44 62 43 36 12 49 31 58 45 34 26 47 46 28 40 56 43 60 54 13 42 36 55 21 38 65 40 53 52 40 58 29 47 32 54 22 41 43 13 59 33 57 43 46 61 37 55 57 57 64 28 16 28 64 45 51 56 25 52 61 39 35 70 67 39 34 44 35 74 48 35 51 44 51 69 47 55 42 61 51 31 20 50 36 31 67 42 35 36 37 44 13 38 43 44 41 44 50 64 38 44 43 54 37 39 37 49 35 37 28 42 56 58 49 44 48 43 36 62 43 22 54 45 56 35 59 41 68 60 57 40 53 38 50 61 24 38 50 31 50 49 39 47 23 36 26 26 28 34 51 19 25 24 28 31 39 35 24 37 24 24 33 36 41 26 24 33 35 34 26 27 39 29 40 28 30 25 44 19 23 29 51 36 22 35 36 36 49 36 32 34 33 20 39 44 18 23 20 36 18 19 37 7 19 8 23 26 24 39 28 26 8 33 29 30 32 30 27 52 25 19 30 23 37 24 47 49 29 29 41 51 26 43 33 40 45 49 26 29 36 50 27 22 35 35 32 32 35 27 32 44 33 34 47 40 31 43 41 39 33 13 60 31 29 38 29 45 3 44 39 42 44 22 38 40 37 25 32 32 29 19 35 11 32 33 33 34 39 41 34 29 21 19 26 22 30 30 26 35 40 30 27 25 22 32 8 30 38 27 23 38 27 29 34 20 33 34 17 23 31 20 25 36 35 22 20 21 29 35 27 26 28 21 36 34 28 34 30 22 23 25 35 21 20 25 22 18 11 33 41 23 30 28 23 24 10 11 26 12 24 32 23 17 24 21 35 27 19 7 26 20 37 27 34 36 24 30 24 36 34 21 38 33 28 20 19 30 31 27 29 25 28 17 20 21 28 34 27 28 18 26 22 23 22 19 34 26 17 26 18 24 20 21 21 33 27 26 24 26 26 24 32 25 20 22 23 27 23 37 33 23 26 26 23 20 26 26 20 26 17 27 16 26 23 24 51 45 61 43 47 62 67 43 44 38 48 31 46 70 58 54 75 55 66 43 47 61 65 24 52 57 52 31 40 27 69 45 38 63 51 68 42 17 45 42 40 49 21 36 38 28 35 41 33 33 16 44 22 56 37 31 38 36 34 24 42 16 32 25 49 47 38 44 17 39 32 41 17 20 49 25 61 38 56 6 52 56 54 54 43 61 64 48 46 29 54 56 63 33 59 55 31 37 32 38 41 24 42 37 54 45 61 43 60 24 53 59 24 56 40 52 30 31 45 40 39 52 27 41 67 40 46 45 57 32 32 43 48 41 42 50 47 67 68 14 44 33 65 46 20 41 38 53 41 30 42 32 42 54 54 30 30 67 47 34 46 55 44 34 50 36 44 39 40 49 48 47 44 42 52 29 61 60 19 51 60 54 87 79 67 83 33 60 22 48 30 30 59 70 49 52 66 24 64 68 37 53 71 63 32 36 99 82 27 47 98 65 74 60 86 88 74 90 64 67 42 51 59 55 89 67 73 47 77 78 70 83 54 60 50 62 22 36 52 31 31 64 99 35 51 55 61 71 64 38 61 66 38 48 59 69 81 77 46 37 52 57 29 71 41 43 63 57 20 16 47 74 48 54 54 46 35 50 34 59 68 55 44 67 54 17 50 37 43 43 86 29 29 36 30 49 40 56 57 55 29 40 45 48 58 56 51 58 56 34 80 49 49 41 41 65 57 47 42 41 41 66 65 67 63 42 47 36 73 46 63 56 51 35 19 81 56 85 44 52 88 73 67 41 54 39 74 64 75 58 46 61 56 29 41 48 71 46 51 51 45 58 57 72 63 66 26 70 62 57 66 58 72 50 62 68 66 50 60 46 37 43 50 43 43 59 68 62 36 22 55 69 55 50 68 53 63 92 40 51 53 70 66 68 59 63 65 72 55 51 60 42 58 83 44 68 52 65 61 63 81 70 71 62 77 75 53 75 72 63 68 33 69 56 89 67 95 70 28 79 50 8 62 87 66 67 90 95 101 104 93 93 82 78 75 60 57 61 123 70 85 91 87 82 65 94 83 88 67 93 59 56 55 106 105 61 56 80 99 92 65 54 46 88 79 62 97 59 97 113 60 52 34 71 84 138 69 66 110 125 108 95 80 102 102 75 108 109 97 93 25 87
12 5 8 12 25 9 2 9 6 1 12 23 2 26 6 0 8 15 24 17 10 8 5 15 4 20 7 9 19 9 10 20 6 3 4 3 1 5 0 19 0 5 12 17 13 6 12 4 7 14 12 12 12 1 7 13 11 17 14 22 10 10 1 7 13 24 13 15 16 8 18 2 8 12 13 9 7 8 6 25 7 3 11 14 13 7 16 24 21 8 16 13 11 9 4 15 15 3 10 15 3 20 17 10 17 5 14 17 15 12 10 12 10 9 23 10 19 10 28 15 15 12 25 0 19 3 16 5 12 13 2 7 9 12 2 7 23 4 25 13 9 16 24 11 5 9 13 27 13 9 10 1 8 5 14 7 9 8 0 15 6 3 14 3 20 4 4 9 9 8 2 9 5 11 16 13 2 16 1 7 1 7 3 12 19 12 3 1 6 14 15 1 13 13 18 11 13 9 8 5 0 7 7 7 8 19 13 5 10 6 5 11 13 17 6 2 1 3 1 0 11 5 8 17 12 12 12 17 13 13 19 10 6 2 3 22 13 8 4 2 4 17 19 10 5 5 8 2 3 2 10 20 7 7 1 8 1 10 7 23 7 12 12 5 2 2 16 9 9 18 9 9 10 4 3 3 8 5 4 0 14 1 4 10 2 7 16 16 15 9 7 8 6 5 7 7 12 13 9 10 1 0 2 6 1 9 6 10 2 15 1 12 7 9 10 4 14 17 2 7 3 12 9 4 7 1 12 1 3 7 3 7 1 5 3 6 7 11 5 4 3 15 6 1 14 2 7 3 0 9 7 9 7 6 2 1 8 0 17 12 6 18 6 10 18 19 9 6 9 8 3 7 6 7 21 8 21 10 5 3 9 9 3 5 11 15 0 7 20 11 6 11 14 12 9 21 14 3 14 2 11 4 1 16 2 13 14 6 16 7 15 7 10 8 5 14 9 12 17 5 13 9 1 7 12 7 12 14 16 12 8 7 8 2 19 5 18 1 11 9 6 12 3 6 13 7 1 21 4 2 8 25 7 3 9 5 4 19 21 8 8 7 7 6 1 16 7 6 3 23 3 9 9 9 6 7 20 7 14 17 10 12 7 17 21 20 1 1 16 13 11 20 24 13 8 19 3 8 26 12 0 6 13 2 17 17 6 12 20 4 10 4 4 16 12 11 6 3 23 13 3 19 0 16 9 1 15 14 4 12 24 9 6 22 7 1 0 11 13 5 4 1 7 12 7 10 13 16 12 6 6 12 18 17 13 3 32 19 19 20 5 10 23 13 10 4 5 3 2 4 9 9 1 9 15 13 13 6 12 3 13 6 0 4 24 33 22 12 11 7 14 20 2 3 13 15 9 18 14 6 43 14 10 31 9 4 39 30 25 23 33 7 19 45 14 11 7 36 10 21 13 36 30 33 18 14 6 3 11 21 3 30 16 12 16 5 13 17 9 0 12 22 25 28 13 22 12 28 27 26 3 4 31 15 21 20 23 29 43 22 17 5 12 26 20 44 3 39 19 11 13 14 15 10 19 6 17 66 15 3 33 12 5 34 9 19 42 21 9 32 22 27 2 4 17 35 17 10 8 41 43 33 2 8 4 30 38 36 51 33 8 10 6 23 23 26 4 16 52 14 27 23 6 64 37 24 7 5 18 53 12 91 62 20 20 35 49 27 62 63 76 41 45 56 38 33 102 82 110 28 59 37 74 28 28 89 1 11 84 36 51 33 24 109 13 89 94 42 31 83 56 59 78 19 79 41 41 40 48 67 80 28 68 26 37 18 37 23 51 71 75 7 14 57 11 66 6 36 46 92 27 40 16 79 43 37 24 24 26 16 28 64 29 26 15 30 50 10 32 45 40 15 16 76 13 44 62 8 9 49 58 41 27 36 24 50 35 32 34 78 25 17 50 13 35 11 32 81 20 56 40 47 46 49 12 24 37 7 40 52 141 46 66 75 65 9 64 94 31 131 44 15 114 62 44 108 14 76 63 98 44 12 58 25 51 42 36 34 79 98 16 17 103 53 21 45 90 110 13 57 122 41 17 90 68 16 34 98 98 25 102 47 13 7 72 9 48 22 57 15 22 35 104 56 120 49 26 39 38 3 103 32 26 100 45 59 98 80 98 68 83 17 50 113 46 74 58 84 61 70 56 78 58 5 13 108 57 9 77 19 68 36 67 36 102 35 20 80 75 68 73 61 34 101 53 44 58 74 54 54 19 13 36 42 10 65 31 51 56 25 31 44 52 98 51 58 34 39 15 50
0 41 120 0 14 6 97 60 4 0 136 0 0 157 40 172 220 17 102 1 18 24 115 9 43 92 58 65 15 185 0 1 28 120 0 61 64 126 92 0 80 65 116 0 96 86 0 21 21 15 38 57 5 1 129 69 0 104 13 115 64 62 0 26 35 12 0 115 62 6 3 137 23 56 0 13 5 41 141 0 4 37 45 0 41 73 42 33 8 61 22 7 18 29 160 0 104 36 91 22 1 55 158 28 0 95 166 38 115 28 161 51 59 161 43 53 0 8 90 4 62 55 3 6 0 40 29 44 136 111 15 1 56 78 16 12 29 64 71 4 80 74 94 99 24 45 0 73 27 28 52 66 58 2 56 144 51 7 75 15 42 143 34 20 86 0 29 18 133 71 105 0 37 84 1 104 4 107 21 49 22 85 73 46 66 8 3 29 0 3 1 1 0 115 21 0 1 85 4 0 30 4 23 3 3 14 71 15 15 146 16 164 0 122 29 1 97 46 20 61 24 1 169 4 0 53 24 138 24 92 12 2 81 118 3 51 51 11 23 52 0 5 0 4 2 0 54 0 80 19 2 2 16 0 0 132 10 1 0 63 0 100 6 20 2 0 28 12 56 62 3 1 0 109 31 0 42 2 24 70 46 0 44 6 68 86 41 1 21 33 21 39 138 3 15 0 73 93 41 58 9 2 19 0 50 65 123 15 11 22 38 48 60 24 77 0 11 61 69 22 12 26 37 18 84 0 78 29 68 93 103 30 8 10 45 6 95 0 1 0 0 28 61 17 14 0 32 9 46 59 46 48 0 34 65 75 1 16 8 0 0 0 8 11 14 88 47 7 66 14 41 2 71 2 70 12 1 0 7 32 0 7 89 30 0 44 25 0 78 15 26 4 47 91 69 0 0 74 0 0 71 104 5 83 71 1 62 25 83 31 0 0 62 46 40 68 11 15 90 0 1 151 110 13 21 4 156 78 2 7 56 32 1 12 107 0 23 0 132 155 17 34 49 32 0 218 69 58 62 1 196 102 23 27 0 72 9 54 93 207 135 16 58 36 74 0 48 12 137 0 0 55 77 89 45 51 3 12 0 3 92 43 30 9 16 33 95 30 8 180 128 12 96 80 22 52 59 13 41 167 72 81 217 32 21 48 30 72 73 22 95 94 7 8 118 75 18 0 0 100 21 112 127 1 14 11 5 105 53 118 23 21 95 78 21 73 64 26 0 210 52 0 251 0 0 38 16 140 74 92 115 49 143 199 106 128 0 72 31 85 19 7 133 280 3 8 135 77 125 238 0 23 463 67 562 100 1 145 375 35 205 413 126 20 0 231 410 256 354 494 23 155 405 2 440 31 26 10 134 547 146 265 487 227 26 36 88 214 0 395 120 32 153 306 160 4 151 57 1 126 64 455 65 201 493 203 34 286 210 255 34 171 155 0 348 130 334 70 0 687 7 198 40 23 16 218 342 48 171 312 0 369 362 159 205 233 13 43 17 42 289 346 86 183 1 22 123 113 194 51 4 167 93 14 0 4 0 119 10 0 125 231 87 62 47 95 177 178 6 255 101 36 93 92 155 7 14 0 1 0 78 58 7 0 210 158 14 47 0 57 15 9 16 175 44 218 108 59 16 58 92 221 48 3 0 20 158 127 77 283 152 0 187 175 0 155 2 8 3 166 153 4 0 24 208 23 3 49 249 77 2 226 151 205 32 56 25 12 11 90 73 162 116 25 0 0 13 171 90 33 101 149 3 0 113 11 56 1 32 32 82 3 6 2 18 43 22 4 178 70 2 165 39 4 0 9 179 19 108 10 76 0 41 86 7 141 47 4 53 55 57 0 198 3 103 0 20 82 114 68 114 17 1 83 17 4 11 92 6 94 0 32 3 0 68 90 37 78 5 0 144 3 53 39 0 20 115 0 0 95 0 15 8 2 0 0 5 68 58 65 29 0 42 0 10 11 6 17 0 0 0 0 11 2 34 36 3 77 9 25 55 0 100 0 40 27 2 5 0 15 10 56 7 0 5 33 7 7 33 2 16 64 24 51 0 20 58 18 5 51 37 11 21 7 41 26 14 5 14 1 47 6 48 7 50 0 38 18 1 19 0 34 41 12 42 1 53 8 8 24 63 53 0 59 10 54 0 9 0 6 26 31 22 79 18 66 10 37 44 57 10 6 31 9 2 19 39 63 15 14 0 0 1 0 35 29 3 9 19 67 97 47 2 61 1 71 36 68 62 0 6 0 78 0 60 30 9 49 56 9
31 21 28 30 36 24 22 22 23 27 19 21 39 33 22 33 21 24 30 25 24 28 37 25 31 26 49 21 41 35 37 38 36 42 34 19 27 15 35 28 36 32 34 12 23 17 35 32 29 23 40 34 28 38 37 31 20 15 23 38 28 27 32 32 38 27 32 11 48 40 45 45 33 35 47 45 58 56 32 34 53 60 48 56 54 25 21 19 44 52 40 40 54 55 58 55 61 60 47 48 52 53 51 64 47 38 40 39 36 49 46 42 40 49 35 62 38 24 44 55 44 51 50 64 72 75 56 63 48 54 52 41 42 58 54 66 48 41 53 69 68 53 42 44 56 56 51 51 36 58 45 36 67 26 45 36 37 26 41 31 33 28 40 21 27 29 29 37 24 47 36 34 22 36 46 23 43 37 39 23 13 37 27 30 41 41 33 39 48 16 34 49 47 18 42 29 30 35 43 30 46 40 44 40 25 32 33 36 31 18 18 19 39 16 37 36 34 37 28 40 38 35 57 52 29 37 31 41 36 26 55 22 36 20 17 34 29 48 58 40 40 33 48 31 25 45 39 45 37 44 49 56 62 52 57 64 51 52 32 54 47 29 51 42 44 46 42 40 34 37 36 57 43 44 47 43 54 60 62 40 43 53 47 57 41 53 37 30 43 47 60 24 46 45 51 31 49 60 52 48 25 53 37 55 39 25 18 27 38 48 42 30 37 35 38 46 21 31 30 29 24 33 21 34 14 38 17 32 29 43 34 33 32 29 31 38 24 30 25 28 34 38 41 40 32 41 27 31 31 41 9 42 46 30 32 29 31 34 19 33 26 38 27 39 23 26 44 41 49 38 39 44 37 36 24 38 35 36 26 33 30 26 14 44 33 40 33 35 37 14 41 31 42 5 31 8 15 30 36 18 30 13 28 23 14 16 16 21 29 21 22 29 23 23 35 26 30 21 28 28 30 19 24 25 18 31 35 21 28 29 21 24 8 23 19 26 25 22 25 13 8 12 26 20 24 28 14 13 19 15 22 24 19 22 31 25 23 23 22 16 24 25 20 27 4 24 30 22 20 16 29 21 23 18 12 28 23 19 11 17 14 19 28 30 32 26 13 21 61 37 43 51 61 26 28 56 49 56 40 37 38 42 33 46 42 38 39 42 34 36 25 22 52 48 41 47 21 35 36 49 42 45 44 20 36 30 33 30 38 26 34 52 20 25 54 46 53 38 32 41 44 34 26 37 44 29 27 33 38 45 35 35 26 40 33 40 40 45 24 42 28 40 31 34 32 39 37 43 35 39 39 35 22 34 25 31 18 40 48 30 43 19 37 39 36 35 25 31 30 44 25 35 23 26 39 29 19 31 25 25 33 32 19 31 32 27 30 24 11 31 24 33 19 23 35 24 25 22 6 18 27 24 22 25 17 29 24 29 23 23 12 23 25 35 24 23 18 31 25 23 27 28 26 17 24 15 31 24 21 27 15 16 32 30 21 25 10 21 27 32 36 27 29 44 25 12 30 21 33 26 6 27 18 27 42 28 25 28 32 31 5 17 8 15 25 26 30 25 29 38 27 26 22 24 17 13 16 26 6 14 25 24 23 14 20 29 6 18 27 21 32 32 23 24 17 28 23 25 22 18 26 17 26 26 22 27 43 20 25 18 16 38 31 41 51 40 39 32 19 39 33 20 24 37 27 30 30 27 37 31 36 33 36 30 38 32 28 39 29 22 36 23 33 48 36 22 32 27 32 30 38 48 47 44 48 30 44 40 35 42 38 44 50 18 60 17 59 14 37 25 37 38 39 30 23 31 29 50 56 42 47 44 35 36 27 43 25 19 34 32 32 32 35 46 25 45 29 43 32 25 35 26 32 26 34 41 31 39 34 25 33 21 15 22 44 40 45 37 47 37 47 45 56 43 51 52 72 48 51 63 52 68 75 63 71 37 92 98 95 86 87 84 110 89 111 115 74 83 119 99 145 139 207 64 160 173 110 161 167 196 174 149 165 58 173 151 152 204 192 223 208 254 202 249 195 269 217 230 113 281 283 282 419 285 332 75 247 263 328 337 320 104 358 340 379 164 252 300 402 338 287 356 406 281 272 282 312 248 318 348 319 309 332 295 405 205 367 387 336 413 310 346 485 379 373 313 455 383 357 427 239 416 84 365 250 452 358 374 362 499 435 403 296 255 421 201 329 413 341 464 382 388 365 409 301 430 397 440 333 284 322 285 334 287 318 343 225 340 353 273 343 384 308 365 278 330 292 252 318 292
37 15 19 27 32 16 11 31 49 14 18 29 25 24 8 11 13 35 20 21 14 30 38 14 42 29 18 37 27 11 19 31 9 35 40 14 29 17 20 14 37 1 29 15 20 27 31 48 10 18 10 29 35 26 25 13 15 19 2 7 6 24 40 17 29 25 40 41 23 20 8 20 31 16 30 28 12 48 19 26 26 22 14 26 23 15 16 24 5 24 10 8 17 31 15 31 46 19 28 13 21 29 10 29 26 25 21 20 19 32 28 15 26 23 13 19 8 22 25 26 14 31 29 21 11 19 27 22 20 20 25 22 32 19 19 23 25 34 25 14 10 30 18 28 24 2 15 34 11 29 4 12 6 36 21 14 16 48 14 18 36 8 1 9 30 18 26 29 29 31 22 31 18 9 33 16 39 26 32 20 28 29 24 1 12 9 18 27 24 22 18 24 10 7 16 27 33 27 18 27 34 19 9 11 20 10 16 49 6 23 24 22 22 27 38 33 29 18 14 31 14 27 5 31 8 36 8 18 38 13 12 32 16 24 35 14 11 29 29 21 57 58 10 34 33 27 23 18 32 14 14 14 12 22 21 28 38 20 28 26 50 21 34 26 13 22 9 16 28 26 23 19 18 20 19 27 24 1 28 33 1 25 10 9 15 34 14 8 9 13 15 22 20 10 12 4 10 11 25 26 32 15 10 22 17 24 25 27 28 41 41 22 10 20 5 23 14 19 21 5 33 17 35 11 11 20 31 22 11 17 26 13 25 19 15 12 5 24 23 28 18 16 37 35 15 3 15 18 20 12 28 30 16 8 10 24 10 5 14 22 17 29 28 9 8 8 11 4 11 23 12 17 17 15 28 16 14 17 7 8 39 30 29 13 20 8 27 27 64 33 32 23 15 35 22 30 11 23 16 6 8 13 22 29 19 12 0 15 7 19 23 26 19 25 20 34 18 34 21 14 0 14 23 31 27 2 13 27 9 9 26 16 22 27 10 19 13 33 30 45 28 8 21 21 11 8 25 30 29 39 23 9 34 33 36 33 31 12 33 28 41 5 43 55 28 20 17 46 29 45 67 12 18 22 13 30 17 40 34 25 17 36 24 20 32 32 8 16 31 25 31 28 8 19 29 24 13 24 29 22 24 8 11 20 20 1 28 23 31 55 25 20 23 28 7 25 35 24 25 13 37 7 59 50 18 41 26 28 36 11 12 23 42 19 27 19 13 7 46 21 37 33 14 28 47 31 29 18 31 1 45 11 14 19 25 27 5 28 34 11 18 14 21 20 18 4 26 14 16 29 26 13 40 4 38 35 9 11 19 11 17 37 18 4 30 33 17 25 26 36 25 40 34 28 27 25 41 26 4 15 21 18 47 9 14 30 17 8 30 24 26 52 32 6 27 17 15 36 23 19 45 12 43 44 6 9 29 52 38 38 10 30 25 10 20 14 30 39 15 18 13 32 19 31 18 25 28 53 29 28 28 38 15 29 22 18 59 11 16 12 37 15 40 33 45 22 54 13 5 41 44 34 30 21 39 46 29 31 31 4 17 31 54 25 23 41 34 29 24 13 25 39 54 19 20 28 14 19 38 23 35 10 25 38 26 16 26 51 30 15 28 27 7 14 32 17 18 17 39 42 29 11 37 9 27 30 27 22 37 25 20 28 12 26 36 20 44 31 40 35 25 35 19 35 20 28 22 11 10 13 50 61 44 31 16 56 40 13 17 44 29 43 53 31 27 47 18 20 25 19 28 24 22 38 16 41 19 39 21 6 27 26 35 55 28 45 21 41 16 4 19 11 15 17 37 18 23 29 22 21 35 17 38 12 19 35 13 32 33 13 27 25 8 20 21 28 19 23 17 32 14 44 42 26 34 14 34 44 22 10 22 16 30 33 15 37 36 35 21 12 42 25 28 5 18 13 3 27 24 28 32 24 10 6 17 35 29 18 6 10 33 43 19 41 28 9 23 29 19 14 17 26 17 23 20 25 35 16 85 24 77 20 23 43 18 15 15 51 13 9 30 19 21 31 45 30 17 38 47 29 16 31 39 35 12 26 45 57 28 40 57 10 17 39 42 18 11 43 9 43 31 28 11 24 44 39 39 43 51 70 17 46 21 12 5 32 37 33 22 31 31 18 40 53 31 20 15 19 57 68 54 15 5 43 16 1 18 19 26 31 40 37 64 53 43 24 28 37 12 34 29 59 19 26 35 58 19 42 47 25 26 33 21 22 28 29 20 20 15 16 27 4 10 20 21 27 33 27 39 34
0 9 3 0 2 12 1 4 18 7 6 7 3 2 6 10 3 19 0 1 7 2 4 0 12 3 2 5 10 2 0 4 6 7 3 5 4 1 2 2 4 4 18 5 2 2 0 10 7 9 0 8 2 4 0 7 0 0 1 0 2 1 2 0 1 11 5 2 7 3 2 2 7 11 3 11 1 8 2 12 25 7 2 2 27 8 13 4 1 6 37 3 1 1 2 10 8 13 3 9 6 16 1 11 7 2 0 13 10 1 1 10 12 19 1 27 20 7 4 0 3 11 24 10 19 13 1 6 7 11 3 1 4 10 3 11 0 3 13 2 8 3 1 3 5 5 20 3 8 11 32 0 12 6 19 1 6 4 4 9 7 4 0 10 28 2 17 30 8 5 12 13 2 10 2 6 15 7 8 4 4 9 4 4 7 5 2 25 5 0 0 5 0 1 1 3 1 1 14 3 4 10 4 0 5 18 9 6 3 2 9 4 0 19 2 5 1 9 11 6 2 10 0 17 9 2 17 8 6 5 24 0 5 4 1 0 5 29 23 11 5 3 3 14 23 30 20 6 2 12 8 9 3 5 5 4 2 19 8 7 1 1 9 7 6 18 6 6 11 7 36 6 14 10 8 16 7 7 20 7 0 1 7 11 9 9 8 3 2 29 3 29 10 3 2 4 2 4 10 13 4 16 1 0 17 0 0 3 12 4 2 7 11 22 2 2 7 0 2 5 30 24 2 4 2 12 0 8 1 2 6 5 3 2 4 4 9 26 4 13 13 15 7 22 4 19 4 19 1 7 1 5 10 6 2 3 4 6 8 7 3 2 6 2 4 0 5 10 1 9 1 7 29 2 0 2 5 8 3 6 1 8 9 13 4 11 12 4 9 5 4 3 5 11 6 10 0 15 4 2 20 4 10 4 9 1 17 2 6 5 5 9 5 9 6 1 27 36 21 3 1 4 12 2 4 4 2 25 0 6 23 14 14 16 0 4 4 20 6 19 17 4 8 9 0 9 16 19 23 8 28 27 0 10 15 0 12 14 20 37 6 11 12 0 18 7 1 4 1 8 2 5 54 22 24 14 4 17 22 7 7 12 21 8 7 32 1 4 5 27 1 10 27 1 4 10 7 16 17 10 9 13 18 8 40 18 56 19 18 9 13 23 18 68 10 5 0 12 0 13 30 7 15 1 2 4 1 16 8 10 1 24 29 21 3 3 15 0 11 13 11 4 12 22 32 0 2 5 10 34 40 37 3 1 2 22 53 24 9 45 10 4 19 6 9 13 12 5 18 24 2 7 5 9 6 1 3 11 41 15 1 3 10 9 49 7 7 45 20 10 9 7 39 13 11 9 0 46 29 1 11 27 34 30 3 33 12 6 22 26 71 1 11 36 44 0 2 15 25 31 10 26 7 25 19 30 16 35 22 15 29 10 25 70 14 16 0 12 5 15 15 23 5 8 1 7 4 20 7 36 9 38 21 18 19 3 28 7 11 4 12 6 6 14 1 1 6 8 7 5 2 3 1 6 3 8 4 2 0 1 6 5 3 1 0 3 6 4 1 1 0 9 5 15 1 4 0 1 7 4 2 1 3 3 17 2 3 0 8 2 2 2 3 18 3 4 7 0 3 6 4 9 6 11 0 0 1 6 2 0 3 3 8 3 2 3 0 7 0 3 2 2 5 6 12 0 2 2 3 0 1 1 2 5 3 1 1 0 2 0 1 1 7 4 0 1 0 0 5 2 3 3 3 0 2 1 6 7 2 4 0 5 0 0 0 3 6 1 3 0 0 1 1 4 2 0 2 1 6 3 5 0 1 1 4 0 3 3 0 0 2 3 0 2 0 0 1 3 0 9 1 2 1 0 5 3 2 0 2 5 2 0 2 4 2 2 0 7 0 1 1 10 4 1 5 12 9 0 6 4 4 3 6 6 4 16 16 7 6 6 9 4 5 3 6 0 3 0 2 23 0 2 4 2 0 7 10 13 3 0 4 0 3 4 12 10 11 42 6 1 6 13 45 23 12 30 18 1 21 6 9 5 5 4 8 10 35 5 17 24 10 3 7 5 14 1 15 5 21 3 16 0 19 12 9 2 11 10 34 20 14 3 7 23 34 1 7 6 15 11 3 6 21 0 22 5 14 8 2 26 21 10 1 17 11 12 0 19 16 21 7 17 24 2 2 3 2 10 7 7 12 1 16 57 6 14 4 24 5 25 8 15 26 52 7 36 22 9 3 7 9 3 13 49 6 14 17 0 3 10
8 12 16 22 26 26 24 18 3 15 19 29 15 11 15 18 16 6 13 5 15 5 11 6 14 16 1 11 14 19 14 24 4 11 12 22 5 18 23 13 6 25 10 18 5 24 16 18 19 19 13 25 7 2 16 9 23 17 5 20 20 3 0 9 14 22 24 1 17 26 25 6 11 26 19 23 29 24 32 17 4 36 3 32 17 5 9 2 15 16 5 32 9 12 15 15 21 12 26 11 13 33 23 26 17 4 11 23 22 24 23 28 15 4 15 18 4 6 22 29 24 34 37 31 25 7 29 34 24 27 34 16 19 37 4 20 35 4 14 29 27 15 42 6 24 0 29 13 43 28 2 2 33 2 3 9 29 9 15 28 8 9 4 3 26 8 10 12 15 13 17 17 27 21 20 23 12 20 33 16 5 20 9 14 11 18 17 2 18 14 18 21 20 2 21 11 16 3 12 19 13 28 19 16 17 7 12 6 13 14 0 17 15 3 13 19 8 1 14 11 12 25 11 16 1 6 8 9 3 11 14 10 20 8 12 12 10 5 13 21 6 18 4 9 12 13 16 9 18 16 13 15 15 18 18 6 13 10 18 4 8 12 14 12 14 20 4 23 12 3 20 14 18 11 14 6 24 17 25 29 27 7 18 19 17 18 10 15 17 11 5 8 2 10 12 11 23 12 8 15 22 27 15 13 13 19 17 6 22 21 27 16 19 23 14 17 24 27 19 18 25 21 12 14 11 12 22 29 29 31 8 21 19 15 27 45 30 9 25 24 20 5 12 5 17 33 15 23 6 29 2 38 30 30 13 36 22 20 21 26 5 61 20 54 8 16 10 17 16 2 19 18 10 17 15 17 5 4 17 17 16 20 20 9 5 20 5 5 8 9 7 12 2 4 10 3 24 5 14 17 4 3 28 12 11 0 11 11 7 8 4 15 21 6 8 8 1 10 10 3 4 4 10 8 6 12 13 15 12 13 14 13 4 1 13 2 19 11 16 9 6 5 10 6 9 11 12 7 12 3 16 12 9 8 10 13 15 7 15 3 8 5 9 12 1 17 7 15 14 10 9 21 0 12 4 16 14 4 15 11 2 9 19 9 10 14 15 9 2 6 13 22 26 9 37 26 27 22 12 27 18 13 23 16 28 29 1 15 31 30 20 6 22 27 21 15 7 10 20 27 11 33 23 29 11 20 15 4 23 28 30 30 10 22 7 11 25 29 37 15 25 21 12 26 10 17 9 19 16 26 9 22 3 8 17 6 21 8 19 25 22 20 38 22 24 2 17 18 26 27 4 8 7 14 7 12 7 6 22 7 14 10 21 22 16 13 20 6 10 30 7 31 29 16 9 45 11 19 18 29 30 25 2 3 10 5 17 28 18 9 8 12 37 14 31 31 17 37 22 20 31 22 29 19 37 24 14 35 30 20 3 16 21 49 5 22 15 11 7 26 21 14 24 12 5 25 31 33 26 10 50 44 36 13 2 17 5 34 16 11 15 30 33 24 10 28 28 7 22 29 10 16 6 4 24 2 6 11 25 40 6 21 6 19 13 40 21 10 11 28 22 23 19 7 10 25 19 18 3 5 34 9 21 3 24 23 22 30 15 20 8 7 5 24 3 17 5 19 4 3 2 7 4 29 25 10 39 21 32 25 1 20 8 30 19 16 21 21 17 24 19 15 16 11 10 16 11 38 33 18 17 22 26 25 3 31 20 22 1 34 41 6 21 25 30 12 58 17 27 27 35 19 23 34 41 42 49 51 27 22 34 46 30 18 39 14 44 24 4 26 45 20 9 38 32 44 8 28 21 41 52 35 40 15 38 50 37 5 39 22 39 44 33 30 47 29 26 36 32 8 40 25 24 28 19 11 30 16 8 15 8 34 38 9 1 44 9 15 41 19 9 10 23 25 22 9 10 54 18 8 8 16 47 34 24 32 57 46 39 59 57 38 37 35 10 52 28 63 47 4 43 62 82 6 53 46 53 56 73 72 30 52 40 48 51 9 19 79 24 78 56 44 30 61 49 57 40 62 41 75 53 38 58 77 58 33 13 5 48 8 49 2 62 27 35 19 9 35 12 15 28 49 62 37 23 52 65 68 56 64 29 46 24 41 4 24 73 79 69 73 38 58 68 75 53 5 5 85 54 52 17 113 15 21 37 86 67 48 53 63 26 10 35 26 59 10 71 57 23 73 57 10 65 29 32 86 40 20 52 19 3 49 58 41 65 65 52 73 60 62 31 55 50 63 42 40 31 60 37 27
0 0 0 0 0 3 0 0 0 3 0 0 0 0 0 4 27 0 4 2 10 1 1 5 5 1 5 2 2 8 0 0 0 0 0 2 0 0 0 2 6 2 2 0 1 0 0 0 0 2 3 8 0 0 0 8 0 0 0 2 0 24 0 2 3 1 0 0 20 0 0 0 0 0 0 1 0 1 0 0 3 8 10 0 0 0 0 7 0 1 0 0 0 0 11 0 0 0 0 7 13 0 1 0 16 3 0 3 1 0 0 5 0 0 1 0 0 0 0 0 1 0 2 0 0 0 2 0 0 2 5 0 0 0 5 6 8 0 11 1 0 0 0 0 5 0 0 8 0 0 2 2 0 0 5 0 7 3 10 0 7 5 0 0 0 0 0 0 0 0 10 7 0 0 16 0 0 17 15 2 6 0 0 2 15 0 3 2 8 14 0 0 0 0 0 0 0 0 15 5 10 5 0 0 3 0 0 0 0 0 0 0 0 3 0 0 0 0 0 0 0 0 0 0 0 0 0 11 1 1 0 0 0 0 0 0 4 0 1 5 0 0 0 7 0 2 7 7 0 1 9 0 1 0 1 0 0 0 0 0 0 13 4 10 0 0 0 0 1 0 8 0 3 0 10 0 1 0 4 0 0 0 15 0 0 1 3 0 13 6 0 0 2 0 9 0 0 1 0 1 0 8 0 0 3 0 0 5 3 7 4 6 0 1 1 5 10 0 21 0 0 0 0 0 12 0 0 0 14 0 0 9 0 3 0 6 0 8 0 0 12 0 0 0 0 0 2 0 12 11 1 15 7 1 1 11 1 4 0 0 0 26 22 0 0 21 0 0 12 0 0 11 1 0 0 0 11 0 0 0 0 0 9 0 0 0 0 0 9 15 6 3 0 0 0 0 0 3 0 0 0 0 0 1 0 0 0 0 0 0 14 0 0 0 11 0 0 0 0 0 0 0 1 0 0 0 5 0 12 2 3 9 1 0 0 11 1 0 14 1 1 0 0 0 0 1 0 4 0 0 8 4 0 0 0 11 4 0 1 0 0 3 6 0 1 0 8 2 13 3 0 0 0 0 0 10 0 0 7 0 0 1 0 1 0 0 0 1 3 0 7 0 0 0 0 0 0 0 0 2 3 4 0 0 0 3 0 0 17 2 1 1 1 0 0 0 0 0 23 2 0 1 3 6 0 0 0 1 17 0 0 0 11 0 1 8 0 0 0 1 16 1 2 0 0 0 0 12 3 0 0 0 5 0 0 0 2 7 0 1 0 0 0 3 0 0 0 0 0 6 0 10 0 0 4 0 0 0 0 3 1 1 0 0 0 17 0 2 9 1 2 6 2 0 0 0 0 13 0 0 1 0 1 12 1 11 0 19 0 3 8 0 0 1 0 0 2 0 0 1 0 0 0 7 0 4 0 6 0 0 0 0 2 15 1 10 2 0 0 0 0 0 0 0 1 0 0 0 0 3 0 0 1 9 4 3 0 16 0 2 14 8 0 0 0 0 1 0 19 0 0 8 19 0 0 3 1 6 2 0 1 11 0 11 2 0 0 0 0 14 12 0 14 0 0 0 1 0 0 0 0 3 5 0 5 0 1 0 6 0 0 1 0 5 0 0 0 9 0 0 2 2 0 0 0 0 27 1 16 0 0 0 18 0 1 0 0 0 0 12 2 0 0 0 1 1 0 0 13 0 0 1 3 0 0 0 8 0 7 0 0 8 0 3 0 6 0 0 0 6 0 0 0 0 0 1 22 0 9 0 22 0 0 0 1 31 0 0 11 6 0 15 0 0 14 14 3 36 9 4 3 0 0 0 1 8 12 9 65 49 0 0 1 0 0 0 1 29 1 5 0 0 0 13 0 0 3 42 0 15 0 0 17 0 5 0 0 6 0 0 5 0 0 8 0 0 21 2 0 7 10 0 9 0 0 0 0 0 2 0 2 0 34 0 0 10 2 19 7 4 0 0 30 29 0 0 0 11 0 0 2 0 0 0 0 0 0 0 4 0 0 2 6 0 0 0 0 0 0 0 7 8 25 2 0 1 6 0 0 0 0 13 3 48 0 0 2 0 0 0 21 12 3 0 1 0 0 45 0 22 0 0 0 0 0 0 10 7 2 0 0 0 0 0 4 4 0 0 0 0 1 0 0 2 16 0 20 1 56 0 9 8 87 0 0 0 0 0 0 0 1 0 0 65 12 12 1 0 0 6 0 0 21 9 0 6 0 14 0 0 4 0 10 47 0 0 0 0 3 0
39 19 22 70 38 33 53 25 0 0 2 20 48 31 62 4 12 50 40 65 0 31 34 59 28 0 72 11 50 0 66 57 20 42 0 43 6 46 42 40 18 0 21 56 41 49 0 19 45 14 34 38 27 31 42 50 58 80 52 29 20 58 0 58 65 0 0 48 17 0 42 73 25 54 86 17 30 37 28 26 44 25 18 33 40 8 39 2 43 42 17 0 4 41 52 74 33 51 36 29 32 30 38 59 6 37 71 43 84 64 44 8 29 58 21 57 104 0 52 14 25 50 2 64 60 19 12 22 10 28 65 28 52 73 32 63 29 32 3 40 16 59 59 66 29 0 22 33 10 98 19 2 0 49 0 111 48 3 52 51 16 29 46 14 28 2 74 48 34 33 58 36 22 73 10 78 49 3 43 0 2 7 41 44 7 29 51 3 45 67 74 121 31 55 65 77 37 77 0 51 86 64 59 40 37 59 69 42 16 4 67 109 73 6 63 130 43 108 91 24 42 80 53 70 45 53 9 25 81 62 83 65 60 49 33 82 71 39 32 78 130 32 59 5 78 8 31 0 72 51 39 31 79 89 72 88 26 20 0 49 56 3 1 11 64 74 55 39 19 48 37 90 21 0 10 88 52 41 71 94 76 17 60 61 73 53 69 13 77 34 0 0 6 64 102 23 19 91 86 54 45 50 105 16 73 13 33 76 79 66 9 46 48 26 50 0 5 72 0 9 87 70 17 67 51 48 75 86 59 69 61 88 65 0 112 149 46 69 45 43 53 48 83 57 46 29 53 15 10 39 13 83 68 118 150 21 73 64 29 79 35 109 51 23 89 2 55 43 66 7 70 42 32 65 1 67 1 52 56 39 33 49 72 94 0 93 96 20 52 62 28 82 54 117 0 83 77 48 5 73 94 17 94 3 0 0 17 26 5 0 54 45 72 54 38 62 49 58 31 39 68 54 34 52 1 50 31 106 28 1 46 49 32 2 84 34 91 54 13 36 66 11 75 35 59 84 53 8 40 58 28 8 63 43 32 69 81 37 66 61 53 21 87 83 98 89 72 22 30 64 36 52 47 85 53 30 120 67 82 63 38 40 44 73 90 54 37 76 30 49 55 25 11 69 57 35 57 83 0 27 25 17 30 30 41 22 0 12 8 56 0 19 1 30 46 33 32 35 0 40 63 9 35 23 48 8 46 41 51 40 52 68 7 7 14 56 22 19 42 72 23 1 77 16 11 98 37 0 0 39 42 2 59 60 50 101 45 23 34 49 36 61 66 41 41 45 56 95 20 73 90 61 59 48 58 71 40 0 6 40 8 39 73 54 39 0 53 58 2 51 38 42 20 20 46 111 26 79 52 63 37 49 11 0 7 0 56 4 14 64 75 40 5 42 33 29 44 52 42 92 68 7 17 47 72 70 59 0 108 51 1 16 38 39 63 40 43 63 46 65 31 87 80 42 50 0 82 37 59 0 94 44 38 35 10 100 61 44 35 0 46 65 58 49 0 42 31 15 30 26 14 41 41 26 17 16 15 47 40 67 32 43 60 3 72 38 4 52 10 10 50 11 34 30 34 37 51 21 24 35 30 22 56 2 45 33 9 22 25 73 19 20 18 26 22 33 1 0 43 28 20 0 46 56 62 56 35 28 30 33 31 34 28 30 82 128 47 70 22 37 11 53 13 30 18 37 52 58 75 32 44 57 60 35 33 11 25 47 0 39 33 37 21 37 40 33 31 24 27 81 61 33 68 16 37 53 34 39 39 29 17 48 9 2 28 20 55 0 0 78 0 25 30 55 57 36 62 11 58 44 71 10 36 46 19 0 44 30 42 57 72 29 65 31 23 35 37 93 34 2 41 53 40 6 54 69 8 0 0 31 35 41 15 0 35 47 61 30 29 15 0 36 37 51 26 1 75 1 55 33 66 35 0 33 31 29 42 38 36 87 24 6 29 53 48 4 0 69 41 126 57 0 59 0 85 61 97 86 105 49 67 62 57 32 53 43 29 2 0 54 51 24 71 77 50 80 1 2 44 53 69 144 93 96 41 35 46 94 39 13 93 13 76 72 52 75 46 83 12 2 106 0 43 30 60 59 71 57 51 36 22 44 0 13 80 74 49 38 7 64 41 26 0 24 97 0 0 90 70 0 42 43 0 36 64 45 0 61 0 91 83 16 32 0 14 59 98 61 41 6 47 19 51 3 16 40 49 41 43 50 0 43 14 31 54 74 39 0 40 44 13 36 36 38 65 77 4 65 0 0
24 53 23 16 21 42 19 17 14 23 13 45 24 33 23 56 74 88 13 21 52 33 26 57 17 75 84 48 20 49 34 25 49 18 41 12 17 29 52 28 46 20 16 7 13 67 13 3 4 19 42 47 37 52 68 19 9 7 18 20 31 38 22 11 32 28 18 18 13 3 29 38 22 12 53 9 47 22 14 62 19 26 7 9 54 27 30 26 8 74 42 9 10 48 66 16 29 39 13 81 16 11 7 27 12 68 21 13 62 36 10 20 76 82 48 32 19 45 35 44 54 18 65 58 32 25 58 70 43 44 79 60 13 22 39 62 68 37 6 72 89 59 25 51 81 46 74 41 43 51 98 60 19 55 27 36 31 40 73 16 85 46 8 38 50 41 31 12 41 49 28 18 89 48 55 96 72 6 93 80 65 206 45 62 85 44 20 59 23 53 14 64 66 112 44 34 14 103 51 7 35 20 128 50 60 42 22 54 15 14 47 101 91 10 46 86 61 45 58 94 64 91 84 25 14 53 68 60 37 41 22 14 10 25 45 42 28 64 61 44 47 61 62 66 39 61 50 79 53 42 29 74 74 23 58 70 10 38 20 36 24 34 67 31 32 41 45 42 12 13 60 36 59 93 23 50 41 48 27 54 16 22 33 50 30 22 25 20 18 57 47 6 18 41 56 33 25 14 32 43 34 13 36 32 35 24 44 27 27 19 54 49 43 53 53 12 27 34 23 25 75 6 32 64 22 25 69 55 55 52 39 23 52 24 17 9 7 37 21 31 47 12 41 45 17 11 35 25 31 8 20 49 30 14 42 15 12 36 18 24 16 35 4 30 11 37 17 65 66 11 50 94 70 82 14 124 22 54 24 97 103 24 89 27 25 66 29 77 137 22 33 16 88 64 101 41 53 56 38 61 42 37 61 94 8 9 45 80 58 30 38 106 76 52 116 25 8 19 56 42 81 61 94 5 7 35 7 18 14 134 38 72 29 33 29 66 36 68 49 56 36 16 23 73 49 54 44 66 61 149 85 23 17 91 44 90 20 53 77 87 32 47 37 45 98 34 60 19 61 27 93 51 77 83 51 50 89 121 51 126 51 168 54 23 91 16 23 120 51 26 25 14 7 3 19 38 42 30 34 70 49 21 20 44 52 32 82 111 18 5 19 61 22 18 11 19 30 66 23 17 8 2 16 47 12 17 23 39 28 13 22 53 14 20 45 75 46 42 48 38 16 51 13 45 14 42 24 19 18 33 31 23 10 34 3 23 28 43 39 17 14 10 49 9 19 58 54 22 32 28 12 17 50 25 44 21 56 14 14 40 18 29 33 25 20 50 50 46 43 70 34 32 31 45 10 62 17 60 58 69 32 11 46 42 21 29 79 29 32 11 37 54 5 25 30 27 57 33 59 43 18 29 30 33 64 12 10 36 13 23 36 21 11 57 24 34 45 68 53 22 15 20 17 23 35 19 23 27 97 25 31 38 71 36 7 37 41 30 33 31 16 66 43 6 10 10 25 10 20 29 13 50 23 40 11 13 8 40 44 18 20 32 30 16 29 15 25 17 33 8 13 21 27 32 64 36 29 16 14 11 28 38 42 24 18 16 9 14 30 26 22 78 21 7 13 42 8 56 9 10 41 49 71 9 12 16 23 8 18 3 12 66 57 43 52 35 35 32 23 28 35 29 48 31 6 33 12 58 40 60 10 29 16 19 19 17 34 40 51 28 18 72 18 29 31 38 17 46 11 22 17 25 38 37 15 25 22 25 56 21 50 19 13 13 68 13 41 9 13 19 98 64 18 24 63 74 34 21 38 71 18 38 34 10 40 28 32 30 41 36 10 38 36 24 21 29 27 14 38 28 34 14 13 11 13 17 19 7 49 50 28 17 35 12 44 23 38 17 38 19 11 16 42 34 13 21 27 11 9 52 17 24 17 16 39 34 4 34 22 0 30 37 33 16 19 58 15 33 22 6 42 31 48 41 30 11 10 15 12 18 29 29 9 20 34 16 28 8 57 22 13 25 48 15 91 31 68 63 27 46 81 20 33 29 11 15 81 83 18 57 13 50 54 86 56 30 66 60 26 21 72 32 15 27 21 52 57 56 8 31 58 18 60 8 41 21 60 31 65 46 31 76 32 14 32 39 9 35 12 8 9 36 44 52 19 28 41 65 27 43 20 18 20 31 16 38 58 29 29 16 13 33 77 19 66 38 35 33 85 42 37 36 63 18 47 33 25 11 19 25 70 57 58 3 39 18 14 21 63 32
147 27 107 137 56 111 100 98 66 84 102 115 85 123 72 106 106 122 63 79 112 98 99 148 80 112 19 109 61 106 127 137 119 89 95 102 88 72 97 116 99 97 115 114 18 21 157 113 105 110 131 86 108 74 122 74 93 100 44 69 61 115 87 97 112 102 103 96 102 91 91 13 119 74 91 110 100 125 28 114 110 100 83 106 71 91 122 79 101 77 71 84 94 90 93 106 82 56 99 107 25 77 95 96 87 104 94 84 86 101 74 91 25 71 92 58 72 96 84 84 97 83 91 95 154 65 91 100 54 102 109 128 95 108 114 121 138 103 140 85 96 80 105 133 54 101 116 117 69 83 28 71 119 81 95 95 66 50 86 96 82 106 85 96 89 97 50 96 99 45 106 81 118 46 97 91 121 111 137 76 105 89 103 101 109 125 116 65 107 79 106 111 94 58 98 13 96 112 131 118 142 139 121 88 88 27 117 97 106 99 56 63 77 105 69 52 108 37 137 93 104 71 109 83 62 101 131 118 5 113 54 100 96 52 93 99 89 57 129 133 108 128 43 101 9 79 67 100 110 80 97 96 123 48 87 36 126 89 118 75 69 138 81 106 92 112 113 59 133 95 56 111 98 77 106 107 10 87 65 52 91 112 76 31 173 41 72 111 67 80 92 96 107 86 92 92 57 113 107 59 89 136 116 97 60 113 50 29 54 16 139 112 82 66 87 91 125 55 122 95 16 74 93 88 90 75 103 104 114 93 63 125 117 74 82 123 95 82 139 86 27 123 56 29 95 115 95 68 109 98 89 105 111 93 84 104 127 93 108 89 66 63 97 81 97 114 45 93 124 84 65 90 88 150 101 89 83 87 95 101 115 89 130 94 30 35 30 99 21 66 66 87 57 98 95 72 69 75 94 119 53 89 91 70 149 106 78 86 120 116 108 96 88 77 66 24 70 132 119 49 120 55 75 92 63 106 110 82 71 129 78 80 24 51 96 114 90 78 108 67 87 75 104 102 102 91 95 95 104 84 105 109 98 62 57 117 105 44 58 33 95 106 79 97 47 104 124 86 98 80 78 30 34 96 67 92 111 99 85 110 58 46 120 87 39 85 126 61 61 69 120 90 79 72 122 101 100 130 122 95 97 93 86 103 99 119 113 79 114 50 38 104 70 94 97 81 94 115 101 92 97 101 111 132 100 86 96 14 158 80 88 107 101 78 86 95 77 65 107 103 91 136 51 37 102 103 149 104 96 85 84 82 133 74 105 46 61 104 96 104 90 85 92 36 67 64 24 74 83 74 97 131 96 88 48 88 97 93 56 90 100 118 115 54 160 125 46 16 103 79 113 73 57 105 79 61 123 109 65 76 70 91 88 112 85 128 144 86 38 120 93 63 122 83 15 100 36 63 27 92 97 72 100 31 110 85 69 74 119 63 104 112 86 26 115 45 99 104 99 81 104 65 120 67 113 123 76 96 74 73 93 121 110 89 44 102 21 72 81 86 65 94 112 28 122 120 92 55 81 125 85 60 96 35 103 70 111 131 126 92 107 18 91 109 91 84 107 91 127 83 97 82 111 140 113 86 127 124 113 129 43 103 63 89 33 113 42 58 139 110 132 132 43 95 105 85 117 129 152 144 88 39 78 67 118 85 98 83 51 99 57 76 53 132 97 46 109 68 81 113 109 69 83 101 93 71 139 134 121 80 64 66 38 91 58 109 145 87 109 91 109 106 39 37 97 95 8 87 90 89 104 79 131 99 94 99 92 116 93 106 106 138 106 116 87 92 113 101 100 114 110 110 59 86 104 65 80 124 52 85 134 117 89 71 112 108 95 124 156 71 106 134 83 128 109 98 81 56 93 137 118 139 100 97 92 94 98 119 131 55 77 105 113 106 88 75 133 49 92 120 99 46 71 110 126 104 101 124 50 30 90 30 132 102 89 117 119 89 93 105 127 103 47 139 57 141 96 125 102 43 104 100 89 78 96 110 70 126 99 132 116 103 44 97 51 103 103 29 85 117 81 47 100 38 45 79 85 89 52 115 56 52 113 104 84 103 112 7 97 90 87 65 64 112 110 92 69 83 111 117 97 83 32 66 28 133 105 84 112 123 131 114 120 95 99 69 66 89 105 56 79 90 118 109 30 120 117 118 43 65 45 117 47 116 104 96 70 94 106 23 88 82 117 129 90 17 83 15 126 105 86 46 75 57 71 51 120 36 112 68 101 53 112 93 104 39 130 90 115 93 93 85 101 111 52 90 91 73 95 122
12 16 4 2 6 5 26 13 9 8 0 0 0 2 1 16 8 10 4 0 2 14 66 14 7 25 19 5 0 6 18 2 13 5 5 21 88 18 2 1 17 22 6 2 11 22 7 1 21 17 1 0 47 8 0 5 2 7 102 17 0 0 25 0 77 56 13 15 9 55 0 5 47 0 0 15 1 2 2 1 3 8 14 3 3 1 13 6 4 7 4 7 41 7 16 0 13 11 0 1 0 1 6 11 0 13 20 16 0 3 26 18 2 1 20 10 14 0 0 0 4 1 25 3 0 0 0 4 7 1 5 5 0 0 4 4 41 1 0 3 7 12 18 1 24 2 1 27 2 11 1 0 17 0 4 14 2 2 6 34 1 20 0 1 34 5 0 12 0 0 13 41 0 33 8 0 3 12 41 18 10 0 1 12 0 0 6 4 13 0 1 0 0 0 0 0 1 2 6 0 22 3 0 0 1 19 3 11 0 4 0 0 13 1 4 22 6 0 7 10 5 0 1 0 2 5 7 3 4 0 0 9 0 2 19 1 0 0 17 6 5 3 1 14 4 1 7 5 9 6 8 0 2 0 0 0 3 10 1 11 0 0 18 7 1 0 7 0 4 9 10 0 20 15 0 8 21 1 1 11 1 4 3 9 13 10 14 2 45 15 11 3 0 0 4 3 29 5 1 4 0 3 0 1 4 2 2 0 2 0 0 7 4 3 0 0 4 0 15 2 3 1 2 8 3 4 3 9 0 0 8 0 6 3 0 2 1 0 3 3 3 0 10 2 0 3 0 0 1 13 13 3 4 1 2 5 0 0 8 7 4 2 5 0 6 28 0 0 19 0 1 5 3 1 0 0 0 1 2 6 2 4 1 7 2 0 2 1 0 4 2 5 5 3 10 1 0 1 3 1 5 6 0 0 4 0 0 4 2 0 3 0 2 0 9 0 5 1 0 1 3 2 10 7 9 8 16 4 0 9 4 9 0 1 19 1 0 9 10 0 9 11 1 6 12 3 28 1 11 12 0 14 5 7 4 0 0 0 2 0 1 2 0 13 3 1 11 2 7 4 0 0 0 5 4 5 10 6 0 3 0 0 3 1 1 14 4 4 11 6 13 42 0 17 0 20 1 7 6 5 4 8 0 7 21 8 3 1 3 0 2 4 11 8 5 4 7 0 14 6 3 0 0 3 3 1 3 2 18 0 11 4 28 2 0 1 6 0 0 1 12 2 8 0 6 4 4 4 10 1 1 5 1 6 6 4 0 0 6 5 0 3 3 1 1 1 1 0 15 6 0 0 8 9 3 6 2 4 5 1 16 6 0 1 0 3 2 1 0 3 0 0 1 0 24 0 2 14 10 0 3 5 0 2 5 1 16 2 6 5 1 0 8 2 0 6 0 2 14 0 0 14 0 3 4 2 0 8 7 0 5 0 0 7 4 3 13 9 5 14 12 11 0 3 1 4 2 0 4 3 5 2 0 0 45 4 0 0 6 17 2 29 2 10 15 35 29 27 0 30 0 24 107 42 62 3 18 12 5 0 1 61 1 28 3 8 20 7 53 0 17 13 3 45 40 21 19 8 36 7 0 51 14 51 1 6 5 11 13 64 5 2 9 7 36 0 67 34 2 26 22 19 8 0 22 5 3 3 8 112 15 90 26 0 0 23 0 6 3 120 21 49 3 1 17 4 0 0 18 2 0 3 4 1 8 0 0 0 12 9 25 7 0 2 26 0 18 39 26 8 9 0 2 0 6 8 16 0 4 20 7 14 7 1 1 28 2 31 15 6 6 0 0 35 13 1 14 1 16 13 0 44 3 1 1 12 0 7 23 42 0 2 15 31 0 54 51 18 44 5 31 2 5 0 37 59 5 42 22 4 12 11 2 3 0 6 2 24 11 8 17 4 1 0 13 0 2 49 2 24 3 30 22 1 28 1 11 21 27 9 2 2 6 10 26 0 1 0 1 46 0 7 0 9 0 0 0 0 18 4 14 1 2 4 0 0 2 2 11 0 0 1 0 0 8 2 0 0 1 0 0 2 0 15 6 3 0 1 4 0 0 1 1 3 3 0 1 0 3 1 3 1 1 2 2 1 3 0 1 4 1 1 1 0 3 0 2 0 9 0 7 3 0 1 0 1 0 3 2 2 5 0 10 22 3 1 4 0 2 2 1 7 8 9 0 6 1 0 1 5 0 8 0 1 15 16 24 0 2 2 7 4 1 10 1 2 3 0 7 4 4 30 53 6 6 4 0 2 1 30
0 0 0 6 30 3 6 12 2 17 4 6 5 0 0 0 1 6 44 0 5 3 0 54 1 0 7 0 0 0 6 20 14 0 2 0 0 0 10 45 8 15 0 6 7 5 1 24 25 1 1 6 0 62 0 0 1 12 0 27 58 0 0 0 3 37 8 0 0 0 0 0 0 0 14 8 3 0 12 72 1 2 0 0 0 0 7 0 0 8 17 13 0 8 11 21 12 0 40 2 86 7 7 4 25 0 0 11 14 4 0 1 0 0 0 12 0 0 1 1 0 11 0 0 3 0 0 9 27 0 3 10 0 12 1 67 12 0 5 0 0 1 9 12 0 0 12 0 0 1 5 2 84 0 0 13 7 38 0 8 6 0 2 36 0 1 0 0 0 24 10 16 0 10 3 1 1 9 13 0 13 1 5 16 1 0 2 0 28 0 5 0 3 0 0 53 0 10 5 12 0 1 19 4 0 0 0 0 0 0 9 0 1 1 0 0 0 0 0 0 7 1 0 21 21 7 0 0 4 2 3 0 30 7 2 19 9 12 0 1 0 28 12 7 29 3 18 13 5 0 0 5 0 12 8 11 1 5 0 0 0 0 4 7 8 1 0 0 7 0 0 5 55 0 0 1 6 12 34 4 0 6 34 6 0 26 2 2 5 0 2 39 0 2 1 1 0 0 0 0 3 1 0 36 2 0 0 3 0 0 103 10 0 0 0 0 0 0 0 0 2 0 0 7 0 10 0 0 0 5 0 0 9 5 72 0 16 16 0 0 30 6 15 7 24 3 0 0 0 0 0 0 0 0 0 0 2 10 0 25 40 2 2 2 0 0 26 4 24 0 0 1 0 0 0 0 77 0 3 0 5 5 1 0 1 12 2 0 1 0 8 15 6 12 0 3 16 1 31 25 13 0 0 0 0 23 0 0 0 3 1 14 0 0 0 27 0 19 0 14 6 0 0 0 4 7 4 2 101 0 1 11 1 5 0 25 4 8 17 5 0 0 59 4 0 0 0 6 1 8 0 10 0 42 11 5 5 1 0 5 0 0 0 0 0 11 2 0 0 0 34 1 0 0 5 4 5 20 2 0 0 0 5 2 24 2 0 0 1 0 0 4 0 0 0 2 4 0 23 0 1 0 0 1 0 12 0 2 5 1 1 0 3 1 0 0 0 0 1 0 0 7 4 2 3 0 0 1 0 0 8 0 0 0 0 24 17 79 35 0 0 0 0 11 0 1 0 12 12 12 2 1 0 0 3 0 5 11 0 0 0 21 1 0 0 2 6 0 0 0 4 0 0 33 16 6 0 3 15 0 0 0 10 0 0 23 9 20 0 11 0 0 0 0 2 4 0 3 2 0 12 0 0 0 21 0 0 0 0 0 0 67 0 0 7 12 0 0 1 0 8 1 0 1 0 3 47 13 0 31 0 0 5 64 0 26 12 0 14 2 0 2 4 33 1 0 0 0 0 0 0 0 0 8 4 3 5 0 2 22 1 0 3 0 4 0 4 0 2 1 0 0 0 16 0 0 15 2 15 7 0 0 0 0 4 41 0 0 1 4 0 20 7 2 0 3 1 5 1 0 3 0 1 0 0 0 0 13 34 0 8 0 5 6 13 0 0 0 31 0 0 18 7 0 3 14 2 8 21 15 0 0 16 0 8 30 20 0 5 0 31 32 3 3 2 10 19 1 0 14 31 1 0 2 4 29 11 34 15 0 0 0 0 0 14 0 26 0 10 0 1 0 0 68 9 51 2 55 0 0 21 17 51 0 14 12 0 0 0 1 0 1 15 1 0 0 0 18 0 1 14 6 0 22 2 6 5 6 1 7 4 6 5 5 4 36 0 0 0 0 1 0 10 7 16 3 0 18 0 1 0 12 0 5 32 0 0 0 15 1 0 7 10 13 0 25 6 0 6 0 1 33 0 8 9 0 0 17 1 1 4 62 1 0 13 12 0 7 10 0 48 19 5 0 2 1 6 8 6 0 0 0 0 3 4 3 5 3 0 0 0 4 0 0 0 1 1 0 1 0 29 7 5 0 0 0 0 13 3 7 4 0 9 1 9 4 0 10 0 1 0 0 8 0 0 15 23 14 0 31 0 13 0 0 0 1 0 0 0 3 0 0 3 15 24 0 88 4 9 68 0 0 0 1 0 0 1 0 34 0 0 14 0 2 4 0 0 0 0 28 47 15 8 1 0 2 0 2 0 0 2 0 1 0 1 23 34 0 0 0 0 0 0 8 0 4 40 0 5 25
51 17 82 42 49 60 60 55 60 45 50 64 46 60 65 40 25 53 46 23 34 57 74 51 39 72 57 40 53 75 92 67 40 78 40 57 50 64 40 46 76 52 35 69 41 62 75 39 34 45 35 81 73 28 112 37 94 68 63 35 36 75 45 25 60 42 23 58 83 62 39 66 11 53 30 42 27 22 42 26 44 52 70 35 43 72 56 63 31 41 54 79 69 49 37 30 53 59 49 71 47 76 55 47 72 92 36 87 83 44 54 58 60 66 46 51 42 38 27 79 36 56 62 44 81 68 47 51 32 77 41 32 77 79 46 83 38 99 99 63 56 38 59 72 92 50 91 57 81 96 64 65 74 76 61 117 91 47 27 106 113 52 68 119 35 83 145 154 56 94 77 62 136 106 81 168 91 46 109 62 81 161 87 100 104 60 62 48 121 52 38 193 81 107 41 112 144 55 85 146 184 134 78 87 84 39 127 85 73 91 48 183 115 51 75 78 141 137 161 146 48 199 70 41 71 187 115 233 173 38 162 102 129 56 27 74 55 97 118 201 204 115 57 177 57 117 158 58 161 90 149 51 95 145 135 187 152 93 73 104 138 178 198 68 38 132 134 142 162 44 90 163 96 78 63 55 78 113 65 139 84 141 117 93 106 76 68 118 94 72 61 135 47 67 85 93 135 112 83 77 127 91 104 112 86 97 59 48 28 19 89 106 76 96 112 48 64 104 59 47 105 79 91 74 62 75 114 46 16 112 64 70 94 86 54 133 25 54 75 74 16 78 81 51 80 54 30 88 17 73 49 71 65 70 40 22 59 54 60 52 41 18 74 47 46 56 43 148 82 166 179 183 105 183 100 89 124 131 34 166 41 194 99 166 111 130 157 172 39 179 86 105 122 158 129 140 153 133 186 205 188 93 53 123 103 125 142 53 161 200 27 91 173 192 186 130 94 113 146 95 216 175 235 172 175 186 145 277 179 47 91 149 160 182 182 129 289 199 121 207 158 164 98 185 114 87 221 247 203 148 172 203 216 249 110 135 221 219 111 230 205 90 180 441 284 258 330 255 211 345 187 255 300 441 354 258 295 452 170 174 154 235 353 206 185 248 65 244 63 108 29 46 40 32 97 66 69 53 82 73 62 75 58 68 94 38 44 106 38 72 45 72 50 67 99 97 110 73 18 67 62 23 53 63 70 53 20 25 57 57 49 60 61 54 10 75 34 56 66 53 101 50 85 39 28 43 45 20 40 38 46 24 33 57 53 40 36 49 49 84 52 54 36 68 62 21 38 61 25 34 29 46 50 25 25 68 39 56 8 33 46 34 62 59 55 36 29 36 37 29 25 27 13 18 35 37 7 33 21 83 16 39 27 23 47 12 43 28 30 39 36 51 31 34 45 24 32 7 30 39 43 55 34 31 64 53 38 58 21 29 63 58 41 68 17 36 27 21 20 44 33 34 50 10 19 37 32 36 17 34 44 49 15 29 25 40 27 12 26 16 29 33 19 27 54 26 39 17 24 53 35 42 50 28 47 28 52 9 22 45 43 14 41 34 24 5 28 34 44 26 41 33 41 30 37 32 22 15 21 30 23 53 37 17 25 37 19 20 27 32 36 11 12 52 25 32 31 47 29 18 17 26 21 33 15 43 33 24 26 40 17 24 10 18 53 11 23 26 33 25 26 27 18 25 14 7 16 2 25 17 18 17 21 17 13 16 24 7 12 10 14 24 23 21 16 20 12 25 20 5 13 20 23 32 24 16 18 20 26 14 30 18 7 10 15 15 21 22 17 23 12 12 8 14 12 16 13 14 15 22 19 7 18 11 25 21 13 27 26 15 20 14 14 22 16 22 19 14 10 7 19 22 18 17 6 27 13 19 10 16 7 19 15 32 7 14 8 29 20 23 18 11 27 9 15 16 22 12 22 19 10 11 12 14 13 15 20 27 10 30 16 31 31 17 19 18 15 30 21 10 16 16 17 29 29 20 10 29 17 18 23 7 27 27 12 7 28 15 11 32 16 6 16 10 26 29 10 9 31 11 16 20 27 14 9 31 15 6 21 39 15 7 41 26 42 23 36 23 49 12 25 26 13 31 33 15 24 20 30 12 18 31 18 7 15 19 24 22 21 23 13 21 12 19 22 14 30 21 20 7 7 33 14 24 15 31 30 28 30 32 9 17 26 20 13 26 39 7 27 17 44 12 26 31 9 9 33 10 23 22 22 32 32 11 15 25 48 22 21 20 41 36 9 13 9 29 16 45 28 37
8 7 12 7 4 3 13 10 9 16 4 13 8 3 4 6 15 14 5 15 4 2 2 6 8 10 7 2 6 6 0 4 4 11 9 5 7 6 3 19 13 2 5 4 8 16 4 4 8 12 11 4 7 18 7 12 4 4 9 15 5 4 8 11 13 19 13 11 8 7 17 16 6 2 2 6 2 6 5 8 13 8 7 2 12 28 4 15 7 19 26 3 22 20 8 4 11 9 7 5 5 8 14 1 12 7 5 7 2 15 18 27 3 7 30 17 3 10 21 14 8 13 15 9 9 2 11 4 14 17 13 14 12 17 15 6 13 3 10 15 17 7 6 5 13 0 5 18 10 11 5 16 5 0 7 12 3 8 5 8 4 1 3 6 4 3 1 5 14 3 11 9 6 9 6 3 7 16 4 0 8 3 3 9 17 4 15 0 8 5 1 5 6 7 7 4 4 4 3 4 8 13 10 8 8 3 6 5 11 1 6 1 7 6 1 11 4 3 3 5 8 9 3 0 2 19 7 18 20 6 6 4 6 1 7 15 13 12 18 10 7 4 8 18 12 3 2 7 13 1 3 3 7 10 0 10 2 9 5 17 4 9 22 2 8 9 7 0 10 14 7 14 14 13 8 16 7 2 10 5 5 19 3 15 24 12 6 18 16 9 12 29 9 10 30 3 25 6 16 13 15 5 9 18 15 36 14 9 18 28 26 19 35 13 17 40 20 57 29 38 65 27 29 53 39 6 47 37 33 31 17 17 33 29 13 11 12 43 23 22 17 9 50 58 29 21 32 32 8 38 60 4 39 6 32 48 21 77 63 60 44 118 99 0 70 37 11 4 12 8 5 11 5 11 1 4 1 1 8 5 8 8 4 7 13 6 10 4 11 5 19 4 11 4 14 4 4 7 11 8 5 15 8 7 2 11 0 7 2 2 4 2 7 2 8 4 5 1 2 2 16 1 10 12 7 7 7 3 11 17 16 4 0 16 4 7 1 3 11 8 6 6 10 2 9 11 4 15 9 11 4 12 5 10 1 4 8 7 9 4 19 10 4 3 3 2 7 6 10 4 3 5 6 4 8 13 17 0 3 1 4 5 6 7 1 5 2 15 15 19 19 10 8 5 5 9 8 10 9 6 7 13 4 5 4 13 4 5 17 2 10 15 17 14 7 10 18 7 14 9 3 10 12 8 6 0 12 10 1 3 9 10 19 5 9 22 22 13 7 8 23 22 15 5 10 42 5 27 22 10 7 32 13 31 26 70 13 25 2 20 12 27 16 22 21 23 18 17 14 33 18 24 29 3 4 9 20 26 15 41 17 29 47 25 29 77 23 61 15 30 9 17 54 14 37 51 21 25 26 41 17 11 20 47 23 26 11 23 68 29 16 16 2 19 20 16 6 45 4 5 15 9 15 50 5 11 14 7 29 32 15 10 26 26 21 6 10 66 7 18 7 8 14 6 21 15 12 12 8 5 40 25 21 21 27 8 21 41 6 24 74 26 22 10 9 9 9 7 12 11 1 17 23 0 12 4 14 30 2 9 6 11 10 16 6 3 6 16 13 18 8 7 4 4 19 1 6 7 5 5 16 16 5 4 16 6 1 14 6 9 8 10 7 16 9 16 6 10 8 8 4 9 4 4 10 22 12 4 10 9 15 21 4 1 9 4 12 3 11 16 9 24 2 13 15 8 11 6 3 16 9 22 1 15 9 2 11 7 27 12 7 15 5 26 23 7 15 7 6 23 9 0 4 5 2 0 13 12 4 10 17 4 19 7 5 10 1 11 6 3 9 10 5 2 9 8 2 22 9 6 9 17 9 20 12 17 7 4 17 14 13 13 31 11 6 23 5 22 16 12 12 20 49 4 6 9 31 10 13 16 28 13 6 12 4 7 20 16 8 19 37 11 33 13 22 41 20 53 17 15 12 22 39 8 8 10 5 28 21 26 9 5 21 8 32 13 25 16 1 2 33 16 36 17 9 46 3 22 15 41 15 37 22 10 28 19 12 25 12 17 16 5 55 4 30 21 32 5 39 30 46 11 60 26 31 10 4 50 20 56 33 68 53 8 17 29 42 69 43 30 13 5 60 13 25 43 70 37 8 14 39 32 22 25 2 68 33 36 20 13 26 22 24 17 22 6 29 26 26 28 14 26 36 36 23 23 39 13 63 18 56 23 17 47 7 18 14 24 19 50 23 73 20 22 29 38 25 15 17 8 34 11 2 19 14 20 11 16 13 27 47 18 91 34 26 30 37 51 7 35
2 35 7 1 6 1 1 5 1 5 8 1 4 2 4 4 4 3 3 11 2 0 7 0 5 7 1 7 3 3 5 9 5 5 5 6 0 6 14 1 7 3 3 2 4 2 6 9 5 2 2 8 2 2 24 0 3 4 0 0 12 9 0 2 10 2 0 1 12 1 1 0 4 3 5 5 5 3 10 1 7 1 4 5 5 2 5 8 0 1 0 7 5 0 7 2 17 1 9 9 7 10 4 1 15 7 7 2 0 4 3 0 8 4 0 12 1 5 4 11 4 9 4 0 8 6 11 15 3 4 4 5 0 3 2 2 1 2 11 2 4 2 4 0 3 11 9 3 31 3 14 3 9 3 6 8 12 3 4 5 2 4 1 4 8 15 6 8 3 7 8 0 24 7 0 35 10 0 22 1 3 17 11 7 16 4 0 21 3 13 16 17 16 9 9 1 0 16 13 14 3 9 19 11 13 0 8 7 14 9 2 49 19 4 7 5 3 9 28 6 8 4 7 28 1 8 14 1 0 7 6 15 17 3 5 3 2 9 5 7 5 4 7 1 0 3 5 3 0 3 9 28 0 6 27 7 10 5 8 1 1 1 3 1 4 11 7 6 4 2 16 3 1 12 9 10 1 4 19 8 7 1 2 0 3 5 5 2 1 0 4 4 4 2 1 10 0 2 3 6 12 5 8 5 12 2 13 4 1 3 8 3 3 1 8 8 5 3 3 0 7 3 3 5 3 5 6 20 14 4 3 9 1 3 6 1 0 2 8 9 6 4 1 8 10 2 1 9 2 0 6 4 4 3 8 3 20 4 1 11 2 2 0 14 1 5 2 28 11 19 10 5 5 9 8 9 7 4 4 3 18 9 9 0 4 3 0 3 2 6 5 1 1 12 4 2 4 11 0 8 6 8 4 11 1 5 7 3 0 9 15 39 2 3 3 2 5 6 17 0 6 9 4 0 8 13 0 7 6 12 10 6 25 3 7 0 16 20 4 7 3 5 5 3 0 12 10 7 5 1 9 0 2 2 25 6 3 2 8 12 0 3 5 0 44 4 2 13 11 3 5 7 3 11 6 4 10 21 25 25 22 10 10 44 17 20 3 7 0 1 0 10 8 2 4 4 12 7 6 3 2 2 19 4 0 1 5 10 1 1 1 2 0 4 6 3 5 4 2 2 4 8 10 0 3 6 1 2 3 4 2 5 5 3 8 1 5 5 4 9 2 5 1 3 8 6 3 1 4 0 6 0 1 2 3 1 5 2 4 3 12 3 6 5 0 1 7 11 1 6 1 3 4 4 1 15 4 0 2 3 7 8 10 2 10 2 1 5 4 4 2 3 4 19 9 2 3 1 5 5 1 1 13 3 3 0 6 1 3 0 9 1 9 3 19 3 1 0 7 20 4 3 3 1 18 6 4 6 0 3 2 20 8 1 1 2 4 1 1 2 9 3 6 0 4 3 12 4 4 3 0 4 7 0 2 0 6 8 7 1 5 3 8 3 6 3 12 0 8 21 9 0 0 6 14 8 1 2 12 8 9 7 6 6 3 7 15 1 4 4 4 3 2 7 6 19 5 6 10 8 9 3 2 6 22 1 7 6 9 9 7 6 3 2 3 6 7 5 4 1 2 1 11 19 3 4 2 9 5 0 2 2 0 13 8 1 4 6 15 4 1 2 2 4 2 5 3 9 9 16 6 3 2 3 3 1 5 2 4 10 6 4 14 1 3 3 3 9 0 0 0 10 8 2 2 17 2 13 14 5 3 8 0 2 1 5 17 2 2 0 4 7 17 8 17 2 0 1 4 13 7 0 6 0 8 1 5 4 7 2 4 2 2 2 6 5 8 6 5 1 8 0 3 2 2 1 1 1 2 1 0 3 8 1 6 12 3 2 8 1 1 3 0 1 6 1 2 6 3 2 1 0 1 4 3 5 3 4 1 1 7 8 1 11 1 2 0 9 12 8 2 4 2 6 6 1 8 2 3 4 3 4 1 3 2 3 6 5 0 6 6 2 2 2 4 6 1 14 5 5 2 8 2 11 2 3 8 1 5 2 1 5 3 3 7 3 1 1 0 0 9 2 1 3 3 3 1 1 15 0 2 2 3 4 7 2 5 0 3 14 0 2 6 7 2 5 0 5 2 1 3 9 0 3 9 3 3 12 2 0 2 2 5 5 7 6 1 2 4 1 2 3 4 7 4 5 8 3 6 11 3 2 3 10 6 0 10 4 5 2 2 1 0 0 3 1 1 0 4 0
35 11 28 18 98 39 16 8 13 24 8 2 37 58 24 8 39 9 12 9 9 16 1 69 16 12 20 42 26 22 0 3 9 13 35 11 15 7 6 2 0 8 7 4 45 37 27 6 12 17 43 20 9 11 3 4 1 22 5 63 23 33 8 13 5 50 24 1 9 19 11 29 25 3 22 0 9 17 11 12 1 10 18 14 7 8 22 5 4 26 5 14 21 0 28 1 46 8 0 4 5 12 11 1 29 5 12 8 18 5 7 14 12 10 37 20 7 4 6 21 14 23 11 2 0 3 9 2 7 6 5 31 8 3 2 0 3 21 15 12 8 11 24 9 3 0 1 5 12 7 17 6 1 7 16 5 2 27 8 2 15 25 1 6 12 10 5 17 4 38 1 8 11 21 1 0 15 1 0 1 18 10 1 4 18 5 5 0 20 5 6 15 6 33 7 17 22 18 7 0 5 16 9 16 10 14 6 14 0 13 9 6 10 24 0 2 2 6 16 1 8 4 0 2 3 37 16 15 16 9 13 8 23 5 8 12 37 59 17 12 2 13 19 15 4 31 7 37 13 3 3 21 9 20 22 19 0 33 3 48 10 5 4 17 13 7 3 8 13 21 10 28 5 3 10 8 1 21 0 2 15 0 8 16 10 15 5 10 31 35 1 2 1 10 6 17 9 19 8 10 16 7 0 7 29 4 15 6 32 14 13 38 6 18 17 15 2 13 3 12 15 20 30 14 26 1 15 0 15 2 11 36 28 8 0 2 36 18 6 0 16 1 10 15 9 6 21 4 0 0 8 7 3 0 8 8 9 2 8 6 10 2 5 7 12 5 5 8 15 5 24 4 7 7 8 0 56 8 8 18 7 15 40 2 11 32 7 16 34 1 32 9 21 28 25 8 16 5 7 12 7 13 19 26 8 8 56 12 30 2 15 5 0 22 9 39 52 32 20 18 1 23 1 23 16 29 27 19 37 1 7 52 63 74 17 38 11 1 64 58 28 22 5 22 22 25 52 56 37 4 23 35 14 28 29 19 0 29 47 15 26 5 32 18 14 57 58 23 10 14 56 27 31 37 0 9 9 20 44 9 14 47 50 18 46 5 3 62 24 52 11 30 1 13 13 13 7 12 23 3 22 7 6 33 18 28 22 7 13 0 15 19 6 9 10 13 20 8 35 36 4 21 12 3 10 1 10 8 2 17 32 1 6 5 2 7 1 20 6 9 8 1 1 12 3 2 22 15 59 3 5 30 0 20 3 10 3 14 10 4 40 5 14 11 10 35 7 3 19 22 4 9 20 1 22 2 37 3 7 14 11 11 24 15 3 15 29 44 8 20 10 46 29 12 39 18 24 17 17 19 24 7 61 2 43 29 22 34 86 35 17 45 11 8 38 66 62 48 23 16 22 39 47 18 29 15 21 7 12 42 35 27 46 4 35 2 38 72 19 11 24 33 9 28 20 14 14 18 25 6 2 6 35 14 33 47 30 17 4 23 58 23 17 39 32 0 13 8 27 13 0 27 34 116 71 34 28 5 19 8 34 87 18 28 26 4 50 65 52 29 47 1 0 13 111 48 36 43 20 13 66 11 2 26 37 28 51 25 10 36 1 12 25 12 39 40 40 45 14 8 67 24 36 22 31 38 38 17 26 10 94 30 140 1 21 21 3 39 12 39 98 47 0 89 4 33 84 31 43 41 44 23 25 31 85 54 98 107 77 4 3 26 63 63 60 53 53 30 17 4 29 9 8 12 33 38 24 26 10 8 11 56 10 6 6 49 65 22 0 45 32 75 18 21 13 68 16 0 31 23 4 18 6 76 3 17 58 38 5 51 50 14 21 15 0 66 49 33 13 16 7 27 23 47 3 14 23 24 9 59 2 57 13 31 25 35 29 6 16 8 61 24 73 26 40 41 2 20 27 35 49 26 10 42 76 25 3 11 57 47 43 33 13 75 19 1 12 1 19 11 3 0 17 4 6 15 0 2 13 25 40 9 9 33 44 31 5 5 5 16 20 11 18 9 6 1 17 0 25 10 36 24 6 6 5 1 10 32 3 15 23 16 9 0 10 14 16 0 12 2 16 12 2 7 14 10 19 3 4 0 18 2 0 20 2 2 22 13 17 1 4 15 2 20 11 7 1 12 10 9 0 2 8 19 10 11 7 10 18 0 3 9 9 12 10 9 4 17 0 3 13 18 10 13 13 2 3 17 14 10 9 16 2 0 1 14 6 11 2 10 11 11 16 10 20 3 21 9 7 18
133 34 182 152 42 217 2 291 339 61 130 64 110 201 67 284 284 63 60 193 121 159 263 78 236 96 255 76 171 27 127 59 236 25 252 64 44 103 23 138 199 57 177 172 67 219 124 104 24 188 111 4 224 103 200 56 33 92 41 242 45 117 0 82 68 44 93 114 77 66 49 249 102 151 78 138 172 221 19 135 44 122 160 170 93 55 235 140 151 8 58 77 100 85 88 99 55 33 2 87 51 34 73 78 10 76 187 134 101 18 96 73 136 17 251 112 75 181 60 98 181 136 83 10 22 209 220 67 188 39 316 260 212 13 24 0 129 108 21 1 26 169 104 99 144 8 1 256 163 69 189 151 9 179 77 172 21 136 259 92 95 211 286 72 44 357 339 122 230 39 106 149 138 198 256 52 86 305 49 230 251 69 42 116 45 238 246 141 90 121 192 266 290 251 119 96 161 200 131 160 233 24 161 49 53 98 191 417 24 66 226 87 138 312 223 140 233 228 228 378 261 76 23 227 289 104 141 268 102 241 25 203 100 157 178 93 267 288 162 22 340 99 94 325 242 211 191 61 342 53 2 48 83 17 82 95 92 135 108 39 123 255 98 152 32 144 232 26 311 209 108 96 187 30 2 177 28 93 37 64 61 167 21 234 273 27 87 220 9 92 41 191 176 21 144 179 69 27 91 224 126 6 288 196 161 20 24 254 163 119 344 85 158 46 189 45 284 85 272 169 46 54 109 183 92 270 248 30 377 8 34 137 228 186 45 61 159 82 51 427 162 408 169 92 129 10 163 198 97 120 210 157 5 189 243 143 51 10 81 31 93 311 378 85 239 207 185 328 3 269 255 40 139 286 243 329 89 211 207 242 176 47 278 313 203 194 181 218 390 232 74 132 105 93 527 377 108 255 281 13 33 299 264 222 532 219 99 629 9 83 728 300 149 98 156 105 46 156 494 139 64 27 261 448 220 112 185 39 69 184 156 61 278 138 391 121 201 225 17 144 752 170 1387 113 259 177 400 366 366 331 871 920 347 4 550 282 640 311 158 429 294 631 370 43 307 553 632 447 432 788 326 52 106 502 160 291 611 307 390 481 724 252 182 565 175 258 662 167 111 44 10 263 155 216 166 202 17 143 46 2 204 0 83 138 113 374 207 184 347 216 232 238 195 96 14 56 72 23 284 116 245 273 22 683 260 255 490 253 312 300 285 35 241 282 61 67 100 6 77 154 82 287 135 346 487 161 621 453 16 380 370 143 580 469 167 76 15 351 526 698 21 291 530 77 105 335 176 148 343 391 295 405 145 377 568 70 177 322 796 325 473 294 104 47 694 66 249 499 297 47 686 591 1208 958 77 39 1479 1124 580 301 676 64 953 1060 19 249 546 310 659 947 291 5 1151 911 563 696 240 1140 2131 572 355 51 1277 4 983 151 1259 5 1019 277 1191 350 755 478 1591 1030 1622 707 506 132 729 37 793 1451 683 1596 785 381 1504 764 558 439 219 291 483 1119 983 61 661 327 612 16 801 909 351 202 151 118 366 264 381 40 19 134 173 156 6 309 114 1 256 255 1 234 25 126 253 270 133 24 17 211 262 163 347 229 224 175 182 421 202 56 205 180 48 125 177 271 40 88 154 135 206 59 172 25 14 139 194 313 163 158 319 132 229 103 21 38 67 110 186 7 178 291 33 156 3 0 155 75 71 84 72 119 52 186 218 178 62 134 56 138 195 72 50 67 81 34 270 38 113 224 136 99 6 17 99 45 96 19 68 38 57 63 95 196 24 65 163 135 124 83 171 168 69 128 84 198 117 67 113 61 82 164 107 131 27 82 49 3 113 30 88 200 16 23 137 177 21 18 141 214 0 1 69 19 17 122 110 179 30 71 12 19 88 18 122 195 118 194 18 115 77 53 60 47 219 48 98 70 67 159 49 112 90 124 37 72 160 119 76 52 139 24 24 53 2 7 71 57 83 72 0 102 34 1 9 60 45 56 0 31 24 36 33 40 64 12 10 93 48 35 5 25 57 31 41 36 55 42 23 51 22 19 34 12 37 52 23 20 26 29 9 11 12 23 40 31 11 47 24 48 1 14 7 36 21 20 24 23 20 8 6 32 3 54 14 14 40 2 7 34 2 46 15 16 21 8 43 28 31 14 9 17 11 43 18 8 9 3 23 11 17 5 21 20 2 1 5 5 31 20 14 14 14 17 9 12 5 0 10 3 16 1 7 6 8 12 17 13 0 10 3 6 2 5 3 11 33 5 9 13 17 12 5 25 28 4 3 23
112 101 138 117 129 76 191 20 187 186 102 10 134 68 39 136 128 214 160 267 172 178 78 123 35 93 203 68 133 65 76 89 118 51 111 83 120 73 118 187 33 116 75 33 190 244 100 191 100 108 163 130 194 196 151 220 104 280 263 273 158 196 303 214 299 169 110 88 17 174 59 99 157 84 255 199 139 73 230 128 127 150 128 79 46 104 150 80 110 29 94 98 85 125 145 28 73 103 53 138 90 78 102 80 91 48 106 81 75 157 92 8 108 121 17 84 124 71 122 93 36 31 75 10 113 90 93 80 34 50 68 142 123 164 148 192 40 46 58 81 93 23 17 147 98 134 99 32 34 50 55 44 145 52 115 84 19 33 80 78 92 10 89 42 6 44 39 77 0 69 50 69 29 81 44 31 60 47 20 59 63 7 79 24 90 43 44 99 51 33 80 10 57 30 101 87 40 37 95 78 52 35 62 53 71 104 87 92 137 146 113 95 100 43 143 172 47 122 132 97 44 53 119 147 135 91 117 148 190 194 137 139 226 253 103 218 127 12 135 131 180 80 258 76 212 169 183 101 97 144 5 89 49 164 166 34 128 146 81 43 170 36 71 67 125 116 98 76 98 106 105 165 11 117 249 182 99 169 161 181 203 215 195 88 155 174 218 94 263 75 280 150 91 37 257 111 82 186 148 18 32 242 145 148 64 28 91 272 249 146 228 52 190 133 65 196 74 46 190 279 261 61 292 279 47 278 23 79 0 118 160 160 315 151 149 99 289 288 141 296 400 530 333 304 314 426 143 352 302 566 161 179 568 360 476 811 447 425 583 630 848 507 182 995 938 663 11 157 167 244 51 101 154 74 281 284 225 263 204 108 128 132 34 277 153 153 220 127 178 15 114 126 189 16 47 245 205 301 224 238 334 254 200 200 120 262 260 169 119 262 273 246 174 145 143 113 204 47 153 130 138 206 78 150 249 91 328 202 214 103 134 8 244 112 229 274 152 186 369 90 268 360 434 373 342 283 235 152 382 226 465 359 286 269 681 249 209 210 188 281 275 171 11 166 161 255 191 263 142 342 185 165 154 71 219 270 137 210 290 190 181 29 394 211 144 231 188 82 92 57 108 86 46 112 18 135 115 115 118 46 41 105 115 140 44 60 51 61 100 165 101 63 89 110 81 92 75 101 37 83 214 106 27 4 164 155 144 146 75 47 240 183 135 265 202 53 215 152 154 156 95 35 47 147 130 88 190 115 209 244 172 188 199 103 141 214 204 201 130 109 138 192 158 60 46 195 45 256 92 77 155 60 147 99 68 42 112 122 84 55 23 110 113 91 127 78 131 140 197 76 178 105 104 163 30 145 139 103 80 31 63 15 32 44 104 115 80 87 8 96 41 122 31 23 81 107 84 44 128 39 112 107 113 79 76 69 94 100 75 29 65 71 74 88 94 133 76 3 115 81 122 57 22 53 114 51 54 68 157 89 158 77 18 79 126 121 37 70 67 133 68 98 121 128 162 121 111 149 93 130 62 152 92 155 82 106 172 149 96 226 70 119 92 165 156 127 132 148 73 160 108 82 72 110 67 75 137 149 88 147 102 9 29 82 91 80 88 85 98 104 87 80 78 48 112 110 84 60 96 65 105 116 135 1 108 114 80 20 109 42 63 11 75 14 61 30 63 143 144 146 100 161 25 56 108 132 151 149 21 103 156 153 306 55 62 124 207 241 245 78 55 35 75 36 125 159 95 88 74 32 91 48 91 58 63 139 149 170 102 122 218 178 167 153 208 107 173 107 205 141 116 136 103 90 87 97 90 71 74 80 39 82 116 159 169 83 142 157 29 86 108 64 132 138 40 97 76 134 42 102 16 93 191 82 128 104 53 123 109 125 145 82 88 84 78 41 111 103 49 121 88 146 115 144 122 101 52 55 42 59 90 90 21 90 45 76 87 41 50 57 83 80 61 69 67 64 3 69 81 100 42 67 51 16 50 41 73 55 43 42 33 25 53 37 44 24 59 39 63 5 40 39 23 49 12 47 28 43 30 42 25 46 42 27 24 7 1 24 24 30 19 33 19 12 30 14 12 17 23 29 7 3 19 13 15 26 15 13 14 26 33 9 25 25 20 11 1 0 5 14 34 7 18 18 21 24 19 6 28 38 22 14 13 16 15 16 0 19 21 20 39 23 0 2 14 13 6 16 17 28 26 21 11 6 14 20 15 29 40 26 23 16 15 4 19 29 4 17 24 19 32 22 20 27 18 9 35 4 31 26
0 0 0 0 0 0 1 0 0 0 2 0 0 0 0 0 0 0 0 0 0 0 0 0 0 4 0 0 0 0 0 3 0 0 0 0 0 0 0 0 0 0 0 1 1 0 0 0 0 4 0 0 0 0 1 0 0 2 1 0 0 0 0 0 0 1 0 3 0 0 0 0 0 0 0 0 0 0 0 0 0 1 0 0 3 0 5 1 0 0 0 0 0 0 0 0 1 1 3 0 0 0 0 0 0 0 0 0 0 1 0 0 1 0 0 0 0 0 0 0 0 0 0 0 2 0 0 0 0 0 0 1 0 0 0 0 0 0 0 0 0 0 0 0 4 1 7 1 0 0 0 0 2 1 0 0 2 0 0 0 0 0 0 0 0 0 0 0 0 0 0 0 1 6 0 0 0 1 3 0 5 0 0 0 1 0 0 0 0 0 2 0 3 0 0 0 0 3 0 7 0 2 0 0 0 0 0 0 0 5 0 4 0 0 0 0 0 0 0 0 0 0 0 1 0 0 0 0 0 0 0 0 0 0 0 0 0 0 0 0 0 2 0 0 0 2 0 0 0 0 0 0 0 0 0 0 1 0 0 0 0 0 0 0 0 0 0 0 0 1 0 0 0 0 0 3 0 0 0 0 0 0 0 0 0 0 0 3 4 0 0 0 0 7 0 0 0 3 0 0 0 0 0 0 0 0 0 0 0 0 0 0 0 0 0 1 1 0 2 0 4 1 0 0 2 1 0 0 0 0 0 0 0 0 0 0 1 0 2 2 0 0 0 0 0 0 0 0 0 18 0 0 1 0 1 0 0 0 0 0 0 0 0 0 0 0 0 0 3 0 0 0 0 0 0 0 0 3 0 0 0 2 0 2 0 0 0 0 0 0 0 0 0 1 0 0 0 0 0 0 4 1 0 0 1 0 0 0 0 0 0 0 0 0 0 3 0 2 0 2 0 0 0 0 0 0 0 0 0 0 2 0 1 0 0 0 0 0 0 0 1 3 0 0 0 0 0 5 0 0 0 0 0 0 0 0 0 0 0 0 0 0 0 0 0 2 5 0 0 0 0 0 0 0 0 0 0 0 0 0 0 0 0 0 0 2 0 0 0 0 1 0 0 4 0 0 1 0 0 0 0 0 0 0 0 1 0 0 0 0 0 2 0 0 0 0 0 0 0 0 0 0 0 0 0 0 3 0 0 0 2 0 0 0 0 0 0 0 0 1 0 0 1 0 0 1 0 0 0 1 3 0 0 0 0 2 0 0 13 0 0 0 5 0 0 0 0 2 0 0 0 0 0 0 0 0 0 2 3 0 0 0 0 6 0 0 1 1 0 0 0 2 7 0 0 0 0 0 0 0 0 1 0 0 0 0 0 1 0 0 2 0 0 0 0 0 0 0 0 0 0 0 0 2 0 6 0 0 0 0 0 0 0 1 0 0 10 0 0 0 0 8 0 15 0 1 4 22 0 3 0 0 0 0 0 0 0 0 0 0 11 0 0 0 1 0 2 0 0 0 0 0 0 0 0 0 0 0 0 0 0 0 0 0 0 0 0 0 3 0 0 0 0 7 0 0 2 0 0 0 0 0 0 0 0 0 0 0 1 0 0 0 0 1 0 0 5 0 0 0 0 0 0 0 0 0 0 0 4 0 0 0 0 4 0 0 2 3 0 0 0 0 0 0 1 0 0 0 0 1 0 0 0 0 0 0 1 0 0 0 3 0 0 0 0 0 0 0 0 3 1 0 0 0 2 1 1 0 0 0 0 0 0 0 0 0 0 0 0 0 1 0 0 0 0 0 0 0 0 0 12 0 0 4 0 0 0 3 0 0 0 0 0 0 0 1 0 1 0 0 0 0 0 11 3 1 0 5 0 0 2 0 14 0 0 0 0 0 0 0 0 0 0 0 0 0 0 0 0 0 6 0 13 0 0 3 0 4 0 0 0 17 0 0 0 0 0 1 0 0 0 0 33 0 0 3 0 0 1 0 0 0 11 2 3 0 0 0 0 0 0 0 0 0 0 1 0 0 0 0 0 0 0 0 0 0 0 2 0 0 0 0 0 0 2 0 0 0 0 0 0 0 6 0 0 0 0 0 4 3 0 0 0 0 0 0 0 0 1 0 0 0 0 0 1 2 1 0 4 8 0 1 0 0 0 25 0 3 4 0 0 0 0 0 0 0 0 2 0 4 4 0 0 0 0 0 1 2 0 0 0 0 0 2 0 0 0 0 0 2 0 0 4 6 5 4 0 0 0 2
18 12 7 0 2 2 3 11 8 10 2 0 9 6 8 12 12 36 8 1 0 7 8 6 3 4 2 2 11 4 4 1 3 2 13 9 6 9 6 0 17 8 16 2 13 1 5 8 2 12 18 1 26 15 3 0 17 12 0 16 19 12 11 3 7 6 5 8 18 0 16 0 11 10 6 0 15 6 14 12 12 25 26 0 7 30 5 12 24 1 0 3 3 9 8 6 7 7 4 4 1 12 6 0 17 4 40 5 3 1 8 7 3 13 3 6 0 6 12 2 0 3 3 14 1 10 10 0 3 9 3 4 3 19 14 3 4 13 13 2 10 1 18 22 19 15 6 3 4 1 2 2 5 0 21 12 10 2 5 3 8 4 23 5 1 11 7 21 6 0 7 0 0 3 0 8 8 5 2 0 1 0 7 3 2 15 0 19 9 2 3 4 17 3 0 12 5 11 1 6 2 7 2 7 1 14 20 12 4 9 2 13 1 8 0 0 2 4 11 5 3 0 3 4 8 5 8 22 20 1 4 9 9 6 0 8 37 3 21 3 0 9 2 3 0 0 14 4 11 0 1 39 6 1 3 15 7 14 3 0 7 7 4 4 5 4 8 12 14 7 2 9 0 6 14 0 2 3 3 10 11 4 6 0 11 4 0 14 8 18 6 17 9 0 7 7 28 5 1 0 3 3 10 2 2 1 4 4 10 3 15 1 3 4 5 5 3 4 18 5 9 8 2 2 3 8 2 8 5 7 5 14 22 3 2 0 7 6 7 11 14 17 8 1 1 3 5 10 8 9 11 1 7 0 9 2 17 3 16 0 6 1 17 2 19 0 2 16 1 7 3 2 2 0 25 3 17 13 10 0 5 2 3 1 1 11 16 0 0 7 8 7 4 1 0 0 22 13 1 1 4 20 0 9 12 5 25 7 11 8 1 3 1 3 13 4 3 0 0 2 9 9 8 20 24 8 10 10 41 4 1 2 23 0 14 4 2 23 9 8 16 2 17 5 2 0 8 2 10 2 8 1 3 16 11 14 9 3 13 8 2 4 1 12 6 0 8 1 3 5 7 8 5 7 7 10 22 10 2 12 23 0 1 7 3 8 8 0 4 4 8 20 8 11 5 3 7 0 13 1 9 9 3 1 6 8 5 18 1 2 4 9 5 1 11 2 5 2 6 1 13 12 19 1 2 10 15 16 2 11 5 5 32 14 10 4 2 0 4 2 14 0 2 5 2 22 4 3 12 8 5 4 9 3 11 4 2 5 0 9 11 2 5 2 0 8 3 9 2 3 3 1 4 1 5 3 15 7 1 5 0 19 14 0 10 14 3 11 1 3 4 1 1 2 2 4 3 2 1 13 3 2 4 10 0 7 4 6 8 2 0 4 9 8 1 0 4 5 6 1 3 12 2 1 3 6 12 4 5 1 12 2 7 5 3 4 1 0 2 20 9 3 1 5 1 6 3 4 3 8 0 8 5 1 8 3 2 1 15 12 4 25 6 9 2 0 4 7 0 0 3 26 10 1 8 1 9 3 1 4 12 4 8 15 1 5 2 3 10 14 3 1 8 15 14 1 5 0 7 11 5 14 0 3 13 18 4 0 6 5 9 0 0 6 8 8 1 1 20 25 3 7 22 2 7 18 7 4 8 10 21 1 17 2 17 0 2 0 38 8 12 1 0 1 1 8 18 8 34 11 2 3 3 6 9 3 6 3 29 5 2 5 13 5 8 27 4 3 15 2 4 0 4 10 8 1 14 7 8 5 15 12 1 3 7 4 2 12 10 13 40 33 12 3 1 0 6 5 5 2 0 1 42 9 1 5 4 14 4 18 4 2 13 37 25 6 1 10 8 5 4 0 10 17 9 8 6 3 9 25 13 29 3 4 9 2 5 8 1 2 17 12 15 9 14 3 27 13 9 18 2 4 19 19 22 16 13 11 0 6 0 26 29 1 13 1 1 6 2 2 8 6 12 2 13 3 1 22 2 19 8 1 14 0 5 3 19 3 21 5 16 1 6 0 11 4 10 6 12 0 9 7 6 29 15 3 28 4 11 4 4 1 6 6 38 10 3 5 6 18 4 3 17 19 1 2 9 2 6 8 1 15 3 4 3 31 15 5 18 8 17 1 5 3 0 8 4 12 4 12 18 1 9 23 0 15 5 6 15 10 0 10 6 3 16 11 1 6 9 2 7 6 6 19 1 3 5 1 3 6 28 19 0 15 1 4 27 10 6 28 5 1 1 6 17 0 2 1 6 17
0 17 0 0 0 0 1 2 0 2 0 0 0 16 3 1 1 20 14 3 1 0 0 3 0 0 5 6 0 1 1 4 12 11 2 2 0 10 9 0 2 0 16 2 3 0 2 14 0 20 0 1 0 12 11 1 0 19 2 4 5 1 4 0 0 1 2 4 13 0 24 0 0 15 20 0 0 0 4 0 0 0 2 0 8 0 1 0 0 0 3 2 7 0 0 3 0 0 0 0 2 8 2 0 14 0 11 0 0 12 0 0 2 0 5 0 0 3 6 0 0 8 7 0 1 15 0 0 1 1 0 0 0 2 3 4 0 0 7 5 5 0 66 9 0 0 3 3 7 2 2 0 3 0 81 1 0 3 16 0 0 7 10 69 9 0 31 21 5 13 16 2 0 0 0 2 0 35 0 0 0 2 0 0 6 7 1 7 134 10 19 20 0 0 1 6 1 5 0 1 0 21 4 0 1 0 33 3 9 1 1 45 5 59 1 0 0 2 0 8 1 61 18 11 0 7 5 0 0 26 5 8 16 4 0 0 43 13 22 27 0 1 0 7 8 55 0 0 1 0 7 6 0 0 5 62 6 9 0 2 4 9 0 7 3 0 0 9 1 0 15 0 0 13 6 0 10 0 0 5 4 2 31 0 1 0 1 0 3 9 1 65 4 0 0 0 19 0 0 31 0 3 2 1 6 0 15 7 7 1 4 3 7 11 36 2 0 4 14 1 1 4 0 0 4 0 9 0 8 0 0 25 7 0 9 0 0 3 0 0 12 0 6 0 0 9 25 0 1 1 0 6 0 0 0 3 17 0 0 0 0 3 1 19 2 1 3 11 3 10 10 0 0 0 0 1 0 0 0 0 0 17 2 0 0 3 39 0 5 0 2 0 0 0 0 4 4 0 1 0 15 6 0 0 20 5 17 3 0 1 0 29 0 4 0 1 0 5 8 2 11 0 0 6 0 1 0 0 1 0 1 0 16 2 2 0 72 13 1 17 9 17 6 7 3 0 0 50 1 0 0 0 0 0 10 0 0 6 9 1 0 2 0 1 40 0 0 0 3 0 0 10 1 3 0 1 0 1 0 0 3 0 8 4 2 0 0 1 0 4 0 0 0 0 2 1 15 2 2 0 0 5 0 9 8 16 0 0 11 0 9 0 2 0 27 0 10 5 4 34 3 70 15 9 0 1 0 13 22 3 6 0 2 0 6 0 0 0 0 5 0 0 7 0 1 0 0 0 0 9 12 0 0 0 3 0 1 43 3 2 0 23 5 3 0 0 8 9 12 5 1 26 0 1 0 1 11 0 0 0 0 8 0 5 28 0 1 0 2 2 0 2 2 0 0 0 2 1 0 2 0 2 0 4 0 0 6 2 1 4 0 0 2 0 0 0 24 1 1 7 1 0 3 12 39 3 33 6 2 38 0 0 44 0 0 2 2 0 1 0 0 9 7 1 0 0 8 12 3 4 0 1 23 2 19 0 0 0 0 0 0 1 0 0 0 0 0 15 1 4 4 0 3 6 8 6 58 9 3 1 9 0 1 9 0 0 7 0 0 0 4 12 0 6 0 6 0 0 0 0 5 1 0 0 8 0 0 2 1 1 0 3 9 2 0 2 0 0 6 0 33 4 1 6 0 34 10 2 0 0 1 0 4 7 0 3 0 1 0 4 10 0 1 6 3 5 0 0 22 0 26 0 3 2 0 4 0 0 7 0 10 2 0 2 7 0 5 6 0 0 0 2 0 3 3 3 6 1 5 0 0 0 0 0 3 1 13 0 0 8 0 7 0 4 0 0 0 0 9 0 12 0 0 0 1 0 7 0 10 3 3 1 0 0 0 0 0 1 0 4 1 0 1 2 0 0 2 0 0 9 0 0 2 3 0 0 0 0 0 0 4 6 0 0 0 0 0 2 0 0 0 0 2 1 0 1 0 4 0 2 8 1 15 7 6 0 0 0 0 3 0 0 1 0 0 1 0 0 1 8 17 1 0 0 10 0 0 4 0 5 0 0 0 6 0 0 0 0 4 0 1 15 0 3 0 15 1 0 1 0 4 2 0 1 6 0 0 5 0 0 0 8 25 1 7 0 0 0 0 0 0 35 8 0 12 0 1 1 2 0 1 20 0 7 3 1 0 0 0 0 12 0 13 6 0 0 0 0 1 0 0 5 1 1 5 1 0 0 13 0 1 1 0 21 0 0 3 3 4 0 0 0 12 6 0 2 14 0 0 0 11 0 0 24 1 4 5 0 2 3
17 13 9 11 8 3 11 6 4 13 14 2 21 5 21 2 17 20 5 12 6 12 17 15 12 28 32 37 14 21 3 2 4 7 4 25 17 18 1 17 3 5 4 6 15 15 4 13 10 13 11 6 3 14 8 19 5 7 16 15 4 4 6 0 19 15 2 5 0 6 0 0 10 3 6 3 5 9 5 3 3 10 3 7 4 9 3 1 14 5 7 5 3 7 20 13 4 4 4 14 7 2 13 2 2 12 20 5 17 17 2 2 9 10 8 15 26 0 15 10 13 3 3 3 3 1 16 10 7 6 5 16 9 6 2 7 11 10 10 7 0 18 8 20 13 0 0 2 3 5 6 2 3 9 1 0 9 12 2 8 13 3 11 10 15 20 3 5 4 1 1 5 6 4 0 7 3 15 3 16 2 2 4 9 2 8 3 5 1 3 7 1 10 12 6 8 3 5 6 1 4 8 7 5 5 6 10 14 6 4 9 8 4 4 13 3 8 2 8 8 5 1 11 3 12 1 8 2 2 6 2 5 9 2 3 12 11 4 2 8 9 1 6 14 1 2 7 4 5 5 3 18 8 4 2 3 7 7 15 3 4 2 2 9 7 8 6 11 5 3 2 3 10 5 5 15 3 3 5 1 2 10 10 8 3 9 7 7 9 3 5 6 3 7 4 9 6 1 8 4 7 4 6 8 1 0 4 2 4 16 11 8 3 7 0 6 6 5 2 7 3 3 6 1 5 3 5 4 2 0 3 5 8 3 2 2 3 1 4 11 5 10 1 2 5 7 1 2 3 1 1 1 0 3 5 5 5 0 3 7 2 13 4 5 2 13 6 3 11 8 2 5 6 0 16 7 9 5 4 3 2 3 2 0 1 10 5 2 3 8 3 5 6 3 6 3 16 10 24 1 2 2 1 2 1 4 2 10 10 4 7 8 3 0 1 4 9 11 1 7 1 4 5 13 14 9 3 0 1 3 4 3 8 4 19 8 0 10 5 3 10 1 3 2 4 6 4 4 0 10 4 2 0 5 8 12 5 0 2 6 1 1 7 0 1 3 10 10 2 10 7 2 3 4 0 0 3 0 10 8 9 1 2 2 2 11 5 1 4 11 28 7 6 9 11 4 12 7 5 8 22 13 0 25 5 5 5 12 0 12 3 7 16 3 2 10 0 9 13 10 16 2 5 10 3 3 17 15 5 12 6 9 12 8 16 6 18 5 8 5 5 5 8 32 44 36 17 13 24 7 11 18 70 8 7 6 4 3 16 29 26 1 43 15 6 37 35 9 25 10 45 27 33 58 21 20 44 23 36 17 29 46 29 11 36 17 9 5 19 32 117 41 71 30 6 37 28 56 18 36 65 39 90 56 26 93 28 36 31 8 31 16 30 27 27 82 68 41 100 9 46 58 39 7 46 64 31 11 54 12 15 23 18 36 9 17 34 43 32 34 18 19 40 46 90 74 16 61 103 39 4 35 11 20 18 88 32 20 9 23 17 58 66 55 31 11 5 9 27 21 7 11 10 21 4 16 14 8 16 13 11 25 7 10 28 8 3 5 13 6 4 14 12 38 51 33 9 11 20 21 6 10 8 17 13 9 19 4 8 12 12 21 18 15 24 8 29 6 27 12 14 19 46 31 11 45 22 1 14 10 22 6 7 10 28 17 14 4 21 42 25 18 28 12 10 35 51 77 56 36 16 17 48 23 12 31 21 6 22 66 20 75 25 20 18 16 10 26 41 17 25 25 15 32 4 31 26 11 44 30 10 26 58 27 32 5 20 35 51 14 73 20 16 49 44 13 45 7 45 46 4 50 15 29 46 11 16 43 26 28 47 94 55 17 53 5 49 22 20 5 11 8 16 12 27 12 21 27 26 23 22 11 24 15 29 12 29 12 10 59 15 6 12 33 31 33 9 12 10 66 17 36 46 48 30 18 37 11 24 32 40 13 18 11 33 67 13 9 49 13 20 29 33 4 4 20 9 11 16 31 27 1 7 12 17 3 24 35 36 14 20 9 7 6 3 0 36 17 2 8 19 31 9 8 12 21 7 10 10 5 12 11 1 4 26 9 7 8 1 10 3 3 6 21 0 3 38 2 3 15 7 19 19 16 17 27 10 4 48 13 24 4 6 4 11 14 3 1 2 21 6 12 12 7 8 2 2 14 9 7 4 14 8 21 1 12 30 9 14 12 12 26 2 11 2 3 23 9 6 6 19 7 9 6 7 3 7 11 12 16 4 19 11 12 10 9 18 7 7 12
12 1 2 3 4 4 3 2 4 4 8 0 3 6 6 4 10 3 0 16 5 7 3 3 5 5 3 6 1 2 1 3 7 7 0 4 10 13 5 0 9 8 1 5 3 5 1 7 3 4 3 1 1 4 9 11 1 2 3 7 0 8 1 1 0 3 4 14 5 2 4 5 0 6 1 0 2 3 0 4 1 2 1 6 3 6 0 2 4 5 5 0 6 1 1 3 0 0 3 2 3 5 0 3 3 1 1 1 1 0 2 3 0 2 1 1 3 1 7 12 4 5 2 7 0 4 8 6 6 0 8 0 4 3 6 2 0 3 3 3 2 6 3 7 5 1 8 0 3 2 2 4 8 2 4 3 5 16 3 5 1 7 7 8 3 1 1 4 14 2 24 1 6 4 8 5 7 0 10 2 11 10 4 1 4 0 7 12 10 9 4 6 23 0 4 11 1 4 9 11 0 0 6 5 4 3 3 7 12 5 5 24 7 9 4 5 6 2 3 4 3 8 5 6 3 3 14 4 12 9 0 6 1 0 9 0 10 1 7 2 10 2 7 3 1 2 1 7 2 0 4 2 1 3 1 9 1 3 1 1 4 4 8 13 2 8 4 2 18 1 1 7 1 7 1 2 7 2 1 3 1 5 1 2 0 3 2 10 1 1 8 4 7 1 1 6 3 4 0 2 3 9 4 2 2 1 4 3 3 3 4 4 7 1 0 1 1 1 2 1 1 1 11 1 6 2 3 8 15 9 2 2 0 2 14 0 5 0 4 0 2 2 2 2 2 4 5 4 2 10 4 2 5 1 8 2 2 6 0 3 1 1 9 7 7 1 0 7 2 6 3 1 7 2 8 3 3 8 1 5 4 1 5 3 6 13 2 0 6 7 2 9 8 5 13 9 3 9 14 8 1 8 4 1 10 6 14 7 8 7 11 10 9 7 3 8 1 2 4 1 2 8 9 4 7 3 2 2 4 3 8 3 5 11 3 2 1 3 4 4 7 11 15 4 5 2 9 16 8 8 4 1 4 24 1 19 1 8 5 18 15 7 4 4 11 1 11 7 5 10 5 7 3 8 5 9 10 11 18 3 6 22 8 7 12 5 6 9 2 3 7 8 11 4 8 7 6 9 0 8 4 4 1 10 1 4 5 3 6 4 1 1 6 3 5 1 2 3 15 2 1 8 6 0 2 2 0 2 13 7 2 1 3 2 2 2 4 5 3 3 2 0 2 0 1 0 1 0 1 2 4 3 0 8 0 2 2 0 6 0 4 6 7 1 4 1 6 2 3 4 2 0 1 2 1 4 4 5 4 0 4 0 1 5 1 0 2 6 1 2 6 7 5 2 3 10 0 5 6 8 3 2 6 4 10 4 6 5 10 0 4 1 13 9 14 19 7 8 9 8 1 2 8 12 5 7 7 4 4 3 14 4 10 3 4 7 6 15 11 7 3 10 2 12 9 2 9 13 3 12 6 14 18 2 4 4 14 1 4 3 2 2 2 3 10 17 2 9 1 4 9 12 0 0 8 6 4 7 2 3 1 11 1 19 7 0 17 4 11 2 8 0 2 7 14 9 15 3 2 9 6 8 8 10 2 2 5 10 2 1 2 5 5 3 5 2 1 3 5 9 7 8 4 3 6 3 3 5 1 1 1 1 0 4 2 1 6 3 5 3 0 0 0 5 2 2 1 7 1 4 3 2 3 8 1 1 1 3 0 9 1 4 8 3 5 1 7 8 2 2 1 1 1 5 0 2 0 1 3 3 4 0 0 0 0 4 0 1 1 5 4 2 0 0 14 2 9 4 12 1 10 2 1 0 3 3 4 4 8 2 0 3 3 1 4 5 1 7 0 3 1 12 9 5 0 2 0 8 4 3 1 6 3 3 24 3 6 4 2 1 0 0 0 6 3 1 2 0 1 9 2 1 3 3 1 2 0 4 4 1 0 1 1 4 1 0 2 1 3 1 1 0 0 6 5 0 3 2 2 2 5 4 2 3 1 1 1 6 5 1 3 3 0 1 3 7 0 6 1 3 3 3 2 5 0 4 0 1 2 6 1 5 1 0 3 0 4 1 1 3 2 5 1 0 3 0 4 0 2 3 1 8 0 4 1 4 0 0 0 0 1 0 2 4 0 1 4 3 0 0 1 2 0 0 1 2 5 0 1 4 0 4 0 3 3 1 0 1 1 4 3 2 1 4 8 3 1 1 1 0 0 2 1 4 4 8 1 1 0 2 0 1 0 0 1 1 2 1 5 1
0 0 13 18 26 32 25 3 9 16 10 3 4 11 0 17 11 15 23 7 29 13 51 25 31 9 35 34 32 0 6 2 0 2 16 69 10 1 57 15 56 16 0 4 32 62 5 25 18 3 38 10 24 0 17 14 7 16 4 8 2 7 96 84 21 1 0 41 1 0 5 7 37 1 6 40 46 12 14 13 5 65 6 11 21 9 0 6 13 39 16 22 9 13 18 10 0 7 18 3 38 27 0 12 51 11 1 1 11 34 0 9 19 46 9 4 8 18 0 16 15 0 0 27 3 12 1 10 0 16 77 43 0 1 46 0 16 5 0 11 11 1 0 4 27 27 29 4 5 8 24 5 2 3 67 14 10 1 5 2 0 6 24 10 28 4 1 3 2 3 4 10 43 0 0 0 51 0 8 8 19 2 41 47 1 18 15 21 0 8 1 0 46 1 30 0 0 27 15 1 9 13 0 9 9 21 4 41 53 22 7 4 1 6 0 0 6 23 10 15 27 21 17 1 2 0 0 2 2 0 3 10 63 24 22 1 0 5 0 11 22 19 9 1 0 0 15 19 25 8 2 2 6 2 22 0 3 2 1 3 0 7 2 0 8 3 1 8 0 33 2 19 10 28 1 28 10 24 12 9 12 4 26 1 12 10 4 1 20 10 21 13 43 24 2 12 15 6 19 0 6 9 0 8 15 4 14 3 1 7 1 45 68 25 5 4 0 4 2 25 14 21 0 3 2 1 0 3 0 13 13 8 45 10 61 46 0 20 71 5 33 0 15 61 2 119 13 39 11 58 0 29 46 20 10 22 7 70 0 0 10 10 12 4 4 1 12 17 18 7 46 31 0 0 2 26 67 4 65 74 3 25 10 61 9 1 1 17 7 0 5 49 0 0 3 1 3 31 0 25 36 6 34 9 40 0 11 0 45 0 66 1 0 83 12 5 24 3 49 24 4 6 0 5 0 10 2 5 0 0 20 8 6 8 1 16 4 3 20 14 0 5 4 18 6 8 5 12 11 2 0 2 13 9 7 21 22 9 0 13 7 0 6 0 12 2 0 48 0 3 1 20 1 1 8 0 15 17 8 2 21 1 27 19 9 13 35 49 0 12 6 5 0 2 15 10 16 3 0 5 16 18 15 85 8 4 1 6 0 9 1 20 2 0 2 0 23 13 1 5 7 12 13 34 15 13 27 4 33 3 0 1 12 8 5 3 4 1 0 2 3 5 1 0 4 1 5 5 1 25 9 22 0 0 3 19 9 8 3 1 6 4 6 14 11 11 0 7 5 10 9 1 9 2 4 1 25 4 12 19 0 0 1 5 3 0 0 10 5 10 0 3 1 1 0 0 5 9 5 5 0 7 3 13 2 13 1 0 0 2 10 2 8 1 9 1 7 0 4 3 0 13 1 17 0 5 0 2 9 0 8 11 1 2 5 4 4 3 1 3 4 1 3 1 7 1 37 0 1 9 1 0 2 0 4 0 0 5 2 9 27 5 3 11 13 3 25 5 46 1 3 19 40 50 8 34 3 3 42 49 3 12 3 2 40 133 6 15 28 66 23 3 11 47 0 0 27 18 13 57 0 21 85 5 22 143 33 2 59 5 87 2 92 63 21 1 31 11 0 5 4 77 64 18 24 4 24 8 26 6 34 3 5 39 10 11 2 41 9 25 32 2 116 0 40 8 49 12 24 48 63 10 48 18 93 0 14 88 12 6 35 23 8 15 0 1 1 84 39 14 10 4 54 0 53 167 323 243 1 91 2 13 0 38 77 10 83 13 6 123 49 66 77 28 91 151 49 19 30 24 74 154 267 136 155 4 21 176 154 181 20 45 856 216 513 59 5 180 168 0 75 394 0 14 63 6 16 36 189 68 51 390 10 1 66 20 43 4 44 136 2 76 27 14 21 210 103 0 15 18 0 2 18 0 3 0 62 1 219 3 43 17 5 29 59 54 24 39 17 13 8 10 22 0 10 20 3 2 5 80 58 0 5 16 0 14 7 0 19 40 12 18 2 2 97 1 6 0 11 6 7 12 26 0 8 4 18 25 8 5 0 9 14 3 6 20 16 0 36 6 20 6 37 15 8 8 3 4 0 29 7 17 29 0 17 3 4 0 53 16 28 23 27 0 7 51 1 10 19 1 9 18 5 46 0 5 9 49 3 0 1 107 2 0 1 39 4 0 5 11 5 11 3 1 25 37 2 13 0 68 1 0 18 0 31 21 0 7 21 15 13 30 128 24 32 0 5 0 23 1
6 55 0 0 0 1 17 0 13 0 0 8 0 3 0 0 0 1 0 0 0 0 0 16 0 0 0 0 17 0 13 0 0 5 0 36 0 112 3 3 31 0 0 7 39 22 0 0 1 0 5 0 0 53 0 4 1 4 6 0 0 0 0 0 0 0 1 17 0 2 4 0 61 0 0 0 0 1 47 7 0 19 0 2 0 20 0 0 0 2 0 1 1 0 2 0 48 71 0 72 1 20 0 0 58 0 0 0 6 0 0 7 19 1 0 0 0 3 2 0 17 3 0 0 13 20 0 21 7 0 24 0 0 0 2 4 0 2 0 5 0 0 0 0 0 5 12 54 42 1 49 5 1 40 0 0 0 0 1 0 0 0 0 2 0 6 0 1 0 1 30 0 0 37 0 0 0 0 0 0 16 0 6 2 0 5 7 18 0 0 1 0 0 0 1 0 0 13 1 92 21 0 33 2 4 0 0 0 45 22 14 10 53 16 0 0 0 0 2 0 1 42 0 7 4 1 0 0 0 0 0 25 2 15 0 57 2 0 0 0 0 2 0 0 0 1 9 0 0 4 0 33 0 0 14 1 0 0 0 0 1 0 0 0 87 0 2 0 0 0 0 17 0 1 31 19 0 0 1 60 0 0 1 0 0 0 0 4 0 0 7 2 1 3 3 3 0 0 0 0 0 3 0 16 0 0 0 0 27 0 0 18 0 1 0 0 14 0 9 3 0 0 0 0 49 2 5 0 17 0 0 19 5 5 1 0 0 79 37 1 0 0 0 3 0 2 4 0 0 4 13 0 0 0 11 1 0 23 0 0 1 0 0 81 0 0 5 12 0 59 1 0 0 29 0 0 3 27 0 4 0 12 1 0 1 1 8 0 0 0 0 0 0 2 0 3 31 0 2 55 27 24 13 5 31 9 1 0 0 37 0 17 0 15 0 9 2 0 0 0 0 13 0 0 29 0 0 0 4 3 0 0 30 0 0 28 0 12 0 0 0 14 0 65 68 0 0 1 0 0 8 0 0 0 69 31 1 3 0 3 0 0 0 30 0 13 0 4 45 11 1 0 0 0 2 0 0 62 0 2 0 0 5 29 0 0 0 0 0 0 2 28 37 0 0 0 1 0 0 42 0 0 0 60 0 0 10 18 0 13 11 17 0 0 68 2 0 1 0 0 32 0 21 8 1 3 0 0 19 39 79 13 0 11 0 0 0 4 1 0 0 1 22 16 0 0 8 0 2 0 0 0 18 0 114 0 1 7 5 0 0 7 3 7 0 0 0 0 1 0 0 0 20 14 0 1 67 71 0 50 0 7 36 28 0 0 12 0 0 59 0 66 0 59 0 50 0 2 10 0 0 0 0 32 0 24 0 1 0 0 0 0 50 31 0 1 15 0 1 12 0 0 36 0 39 0 0 0 21 0 5 0 0 0 1 2 110 0 0 4 0 0 9 55 144 66 0 2 0 0 0 204 0 0 37 0 0 15 15 0 0 0 0 0 8 0 0 8 3 0 3 1 0 2 8 6 0 0 16 15 15 0 9 2 5 6 0 1 0 0 0 0 0 1 0 98 1 0 1 10 0 0 0 0 3 0 2 0 11 0 14 0 8 0 19 0 0 5 17 2 11 10 1 0 0 20 16 0 0 0 24 1 0 13 2 0 0 2 0 0 0 0 11 0 0 13 0 1 0 9 0 0 0 0 1 0 3 0 0 12 3 6 0 0 18 0 0 0 0 2 0 1 0 0 11 3 0 0 2 21 0 0 2 7 4 0 0 5 0 9 0 0 2 8 9 4 0 0 10 0 7 16 0 0 1 1 1 0 0 0 0 0 0 2 0 0 0 0 1 0 32 0 73 0 0 1 0 4 0 17 0 29 7 64 34 33 0 0 0 0 0 121 0 10 0 1 0 0 0 0 5 0 0 6 0 1 0 19 27 0 0 8 0 3 0 7 0 7 13 0 0 0 0 1 26 8 11 0 3 25 5 0 0 89 0 1 3 10 3 0 16 22 10 16 3 0 16 2 37 0 0 3 0 0 12 26 0 3 0 30 0 47 0 3 2 19 0 0 4 2 0 3 3 3 0 14 5 0 0 9 0 5 0 0 0 7 0 0 0 0 9 0 24 0 0 2 1 0 0 0 0 0 20 5 2 0 0 0 0 20 0 0 0 0 0 0 16 0 13 13 0 0 0 0 0 0 0 0 0 0 45 0 1 0 0 0 5 2 3 0 6 30 0 0 0 0 0 0 0 0
10 5 6 1 22 6 3 1 1 2 0 9 5 9 2 15 1 9 40 14 3 16 7 1 5 2 2 2 2 5 1 0 9 2 3 3 1 4 1 2 2 5 9 1 6 6 6 0 0 10 3 3 8 1 0 1 2 10 7 11 5 11 2 6 2 10 14 2 18 1 12 2 3 2 7 1 3 7 0 11 13 3 22 5 8 1 26 0 15 1 8 14 7 1 6 12 2 0 3 8 12 11 1 0 5 3 1 5 3 1 2 3 5 7 0 14 1 2 2 10 1 20 0 7 1 24 13 9 1 0 1 16 2 4 1 0 13 3 2 7 2 7 11 0 3 4 3 14 9 3 15 2 1 3 11 4 1 5 4 1 7 5 3 12 3 0 4 6 0 6 4 2 5 19 1 12 7 2 1 0 7 11 4 3 8 5 1 10 2 1 1 2 0 3 18 3 2 14 7 0 4 0 3 8 4 2 22 8 7 5 5 5 5 3 5 5 7 8 0 1 0 6 1 0 1 1 26 6 4 3 2 0 0 1 0 4 12 16 23 2 5 8 2 1 7 5 4 1 8 1 1 3 0 3 4 9 8 5 7 0 0 4 7 1 4 1 11 4 10 8 4 3 16 10 7 6 5 5 5 0 8 0 8 2 15 16 0 30 5 1 5 24 3 5 4 8 29 16 0 22 69 3 82 23 14 61 50 24 13 27 73 9 2 30 107 24 37 62 3 11 20 37 16 15 40 77 65 63 19 43 15 33 21 125 126 13 5 18 12 5 16 19 12 68 43 89 97 36 27 60 12 99 29 63 23 80 30 55 73 3 94 117 6 33 60 20 1 1 1 1 1 2 1 9 1 9 4 1 6 4 31 3 8 0 2 7 8 1 6 0 5 4 7 1 3 4 3 9 1 1 3 4 0 3 4 0 2 0 1 2 1 4 0 0 2 1 4 6 12 1 4 1 8 3 1 3 7 7 5 4 5 4 0 4 13 6 0 0 3 1 4 1 0 1 3 1 7 1 18 2 5 4 9 4 2 10 0 11 9 7 8 4 1 1 4 6 0 0 4 7 1 3 1 5 0 2 0 7 1 1 1 6 6 5 2 0 7 3 5 2 13 1 2 3 11 6 3 1 12 4 6 6 1 0 6 3 18 9 3 1 10 6 2 2 11 1 0 0 9 2 2 16 6 12 3 0 1 1 41 3 16 1 10 5 2 22 2 0 18 5 9 5 10 1 18 6 5 13 28 9 19 2 3 29 15 5 1 25 60 36 10 11 11 5 0 6 28 5 62 1 15 6 9 17 7 21 1 8 21 7 10 3 69 3 8 20 11 25 6 12 5 16 9 2 8 5 5 1 3 21 9 6 17 11 9 17 7 13 0 23 4 6 6 5 49 4 5 10 7 2 1 8 1 1 5 3 7 5 2 5 8 41 19 11 4 12 15 6 7 40 6 12 20 5 0 0 12 0 19 27 5 1 9 35 19 3 2 2 7 16 1 1 4 12 7 4 14 9 4 22 6 5 11 0 29 3 42 21 10 12 4 31 12 15 1 5 7 7 1 19 5 2 24 24 16 2 10 2 6 4 29 5 15 23 23 12 32 17 5 35 4 12 3 1 7 4 9 12 21 8 41 2 7 1 6 33 0 10 22 8 7 10 22 7 15 15 16 15 2 9 25 6 3 22 5 43 5 4 10 13 13 0 4 2 2 2 17 13 18 4 9 6 12 12 15 23 2 47 8 1 3 12 4 33 1 21 19 11 12 16 14 3 7 1 22 9 8 2 11 2 0 4 15 9 7 2 0 15 4 9 5 2 10 29 13 22 12 5 4 12 15 25 15 56 2 9 8 18 7 24 20 7 2 7 11 8 11 8 3 6 4 10 6 35 9 3 14 2 46 26 7 3 22 6 17 8 34 15 35 1 20 3 4 29 9 28 11 31 22 9 17 56 8 23 8 20 13 11 0 7 11 13 51 9 53 18 0 68 18 30 19 29 32 6 24 22 44 25 17 12 8 65 37 5 7 17 3 56 13 20 20 33 2 25 57 14 15 32 10 19 4 27 88 1 22 9 9 41 23 19 16 19 6 33 20 47 10 9 72 17 11 18 36 11 10 22 10 27 6 25 13 10 8 15 10 77 12 43 8 11 13 14 18 22 5 19 69 11 19 2 3 22 34 40 14 17 7 9 3 40 12 23 28 12 7 9 4 13 4 23 41 9 17 23 6 2 30 10 3 28 1 16 34 22 17 8 10 33 45 22
6 0 2 13 6 2 6 7 1 5 3 1 5 6 9 2 11 2 18 5 10 6 5 3 3 8 6 1 7 5 13 11 5 0 1 0 6 19 3 10 0 20 2 4 6 10 8 2 3 3 1 5 5 3 0 1 6 2 1 7 11 5 15 0 9 10 3 1 2 12 5 0 9 6 5 0 12 0 7 4 2 10 0 2 12 7 3 1 0 1 2 15 7 6 4 0 1 2 2 6 4 1 2 8 0 1 3 8 1 3 0 5 0 8 4 15 5 8 0 6 11 7 2 4 1 9 7 0 15 6 2 15 12 21 6 13 0 0 1 0 4 7 14 6 2 9 5 3 6 0 10 7 1 4 0 0 2 0 5 8 1 1 0 0 8 1 0 0 1 0 0 0 0 7 8 10 2 7 3 8 1 4 0 1 3 0 0 0 7 7 4 0 17 0 8 3 0 2 7 0 3 1 5 2 0 5 0 6 0 15 2 1 4 2 8 3 7 3 2 3 8 2 0 6 0 6 9 3 7 4 7 0 1 7 15 2 2 13 7 9 0 1 5 1 14 3 16 2 3 1 3 18 1 4 9 2 3 7 8 0 13 3 5 1 5 2 1 6 5 5 10 1 9 4 5 0 4 5 4 3 2 1 2 8 0 4 1 17 9 4 0 1 1 10 0 27 8 0 8 5 10 18 22 4 0 4 31 10 5 5 6 0 1 22 1 7 16 0 52 74 4 23 4 15 5 18 2 10 5 6 2 9 1 23 28 12 30 29 10 6 14 6 12 7 35 13 29 11 1 8 1 10 38 6 14 2 67 10 37 27 20 15 10 26 3 5 0 9 1 5 6 2 7 2 3 9 5 12 9 9 14 1 2 1 1 0 2 1 6 0 2 4 3 8 21 6 7 8 0 3 5 17 21 3 5 0 4 1 2 0 3 0 2 0 1 2 1 7 0 4 7 0 3 10 10 6 9 9 1 23 0 1 10 7 3 0 0 2 8 3 0 6 3 2 0 10 2 0 14 19 0 2 3 3 3 16 3 4 4 4 3 6 6 0 4 1 2 3 9 2 7 9 2 2 14 0 6 9 1 6 2 8 0 3 0 0 1 7 5 0 4 8 14 22 12 8 16 11 8 12 0 4 0 8 2 6 4 3 2 0 8 8 11 0 1 6 14 9 2 3 1 16 0 1 0 6 8 6 8 1 0 2 13 20 32 7 20 3 9 10 0 45 0 24 15 3 5 9 12 4 15 22 6 21 8 0 20 26 15 4 5 0 14 3 19 26 9 7 36 16 1 3 2 10 1 29 23 17 6 8 3 46 23 6 10 27 20 5 51 39 3 20 7 6 9 60 3 10 17 11 13 49 21 11 60 31 16 45 0 0 10 10 13 0 0 37 28 126 12 27 57 31 0 7 34 20 14 7 14 36 0 10 2 28 19 59 3 19 3 24 31 21 20 26 7 2 8 15 7 21 16 1 43 41 50 11 16 20 4 12 7 1 9 9 7 10 5 10 3 5 17 4 5 3 14 0 4 1 5 8 7 15 11 11 0 4 0 1 2 0 4 1 1 0 4 5 6 1 3 0 8 5 6 6 0 6 5 3 14 4 3 17 11 1 6 6 6 2 7 9 7 0 2 10 3 0 6 7 1 3 4 1 30 3 3 2 3 0 10 2 5 3 0 9 0 2 0 4 0 5 0 0 4 1 0 1 2 1 1 1 3 1 1 0 9 4 6 0 2 5 2 7 0 6 2 7 7 2 1 0 2 1 10 2 2 6 6 2 0 1 4 2 22 6 2 1 1 0 6 5 4 13 0 2 0 4 0 0 12 15 1 1 0 6 3 2 16 4 5 1 0 6 3 2 2 1 0 3 1 9 5 4 9 11 6 3 9 14 4 2 0 5 6 2 10 1 2 10 10 6 1 4 1 9 3 6 1 2 7 3 3 6 5 1 2 10 8 0 0 13 3 11 5 0 10 1 9 1 11 13 1 48 4 6 6 0 17 2 8 9 19 0 25 5 0 6 11 15 6 16 18 3 2 16 15 3 5 1 15 1 6 8 8 57 17 4 5 0 3 4 8 3 3 3 0 28 35 16 4 8 3 0 3 15 3 4 5 2 7 9 0 5 5 6 1 2 5 4 2 7 2 0 4 1 5 4 0 7 16 9 3 1 2 9 11 1 2 2 5 1 0 3 5 8 1 2 8 3 0 0 3 2 5 0 3 3 5 5 7 5 1 4 21 8 3 3 4 3 6 9
64 102 55 112 192 22 96 52 48 140 81 41 144 171 93 163 149 266 82 46 211 87 64 98 103 71 174 27 204 35 117 71 77 37 118 115 42 237 59 204 12 113 77 30 149 222 148 156 172 132 116 51 116 80 99 81 20 142 140 141 68 96 171 71 298 182 114 133 84 163 145 55 66 147 169 123 226 227 233 188 185 300 254 124 262 106 132 137 189 159 55 193 113 161 176 124 300 186 109 223 127 87 113 88 277 41 281 271 137 199 136 151 319 279 178 103 115 317 53 261 126 241 170 116 40 244 262 130 121 105 212 182 173 270 240 153 59 88 115 167 193 90 167 253 305 187 267 271 247 111 125 80 152 120 80 47 98 181 230 155 156 38 48 88 86 48 130 93 63 60 71 92 44 202 26 80 95 62 212 107 72 108 166 70 54 249 92 138 34 87 102 54 118 29 103 121 39 19 117 49 42 77 99 107 129 88 45 152 81 144 81 72 142 31 259 190 57 83 177 88 86 47 174 83 58 86 94 26 298 98 100 82 219 171 22 141 163 105 249 104 142 102 301 55 90 114 180 93 138 53 46 149 75 216 390 46 89 196 287 116 405 22 162 90 89 147 77 278 102 142 206 141 62 339 135 82 314 76 353 185 442 248 236 108 117 225 125 153 325 98 318 42 106 142 211 528 401 55 301 126 138 291 153 99 131 178 128 98 274 345 428 187 141 136 160 108 123 110 314 183 110 236 57 194 221 161 177 198 55 221 394 114 145 160 103 64 129 264 259 180 494 272 224 268 316 543 103 151 259 240 128 128 368 155 164 69 217 143 319 107 299 299 83 252 343 167 161 94 238 165 143 234 146 90 456 86 257 173 215 201 331 172 117 202 195 201 230 90 85 139 55 96 81 51 111 174 294 160 71 163 226 33 135 105 175 57 249 88 183 140 60 47 105 137 126 118 222 65 118 139 22 183 217 148 130 96 213 60 194 250 186 179 254 175 88 139 143 199 135 110 120 65 124 162 36 171 228 91 96 138 221 57 100 170 273 244 83 76 48 148 65 165 37 221 111 91 140 53 195 75 214 190 97 91 91 84 193 134 122 183 111 182 97 237 152 90 77 100 178 46 109 352 160 199 68 133 183 185 88 168 69 284 233 46 203 225 32 130 137 40 177 161 375 138 205 126 188 212 127 355 356 461 187 70 100 300 118 324 345 185 110 274 133 379 528 252 282 370 294 424 316 118 235 368 242 444 460 172 94 376 391 210 155 210 191 137 469 104 135 201 216 442 90 324 96 570 266 339 297 245 217 173 109 166 68 109 319 153 115 188 80 366 536 218 315 116 475 92 224 104 124 143 120 318 32 274 217 202 263 103 198 137 156 267 104 140 200 182 80 121 67 333 297 244 100 219 398 470 382 70 120 155 152 285 239 38 139 236 272 237 103 142 36 536 90 192 34 157 94 318 595 135 61 237 409 286 445 223 160 115 188 316 334 288 251 145 307 518 187 547 306 793 473 380 18 19 65 41 86 64 77 124 0 154 78 29 83 37 58 55 59 136 92 50 97 144 55 62 59 129 129 41 111 54 135 75 125 133 40 22 82 91 61 37 45 93 96 80 84 65 46 62 100 28 101 55 68 76 78 152 73 79 111 27 77 78 109 47 24 116 119 40 37 55 117 40 38 110 113 134 111 121 69 97 48 33 75 139 54 133 101 19 84 41 39 51 157 103 88 80 12 39 67 115 106 35 69 33 72 51 64 50 22 55 52 89 151 80 118 50 61 93 47 67 155 50 183 96 141 60 90 73 59 77 76 46 40 88 70 24 60 94 127 146 103 226 109 117 85 139 84 222 229 205 214 93 107 157 127 111 105 149 126 172 202 154 161 98 259 168 211 335 220 39 127 236 238 130 181 111 71 157 268 146 219 101 114 197 255 246 50 144 59 131 115 146 313 317 175 121 138 132 180 54 188 210 60 49 268 147 225 89 163 88 80 6 138 31 129 277 129 134 180 54 62 109 55 125 159 119 230 137 74 154 159 146 151 137 118 123 211 120 38 93 193 41 56 16 61 18 12 127 40 49 171 86 79 107 75 51 81 62 92 134 86 175 89 94 165 289 24 43 132 150 34 66 67 96 60 123 165 77 118 52 48 72 36 35 108 112 70 76 193 100 92 82 46 157 98 73 122 178 71 105 151 177 129 87 109 176 62 100 130 76 88 57 269 94 71 77 112 120 208 55 91 95 61 148 288 140 125 304 229 279 170 43 66 110 141 127
56 17 68 100 63 78 55 86 80 87 114 151 80 86 86 87 70 59 132 66 39 105 89 109 47 114 52 57 105 57 21 32 24 49 106 29 98 70 36 159 63 74 26 73 40 104 71 63 27 89 105 97 116 135 117 99 126 48 90 130 102 45 152 97 91 168 131 48 74 157 98 67 75 71 192 126 60 215 84 74 213 72 100 52 162 120 88 154 182 189 151 255 100 62 99 135 67 94 62 44 94 40 118 26 158 78 174 107 137 87 117 107 80 169 85 32 25 43 129 126 43 49 43 55 133 71 160 29 83 113 107 84 137 99 147 93 159 129 89 262 69 183 60 42 104 127 59 52 53 90 48 181 41 27 142 102 103 284 317 181 309 78 405 246 33 222 122 146 128 287 169 252 319 165 531 109 231 422 239 689 435 455 374 327 455 500 812 280 432 780 279 321 480 453 304 405 405 376 213 214 427 173 360 179 267 387 213 387 169 114 334 214 280 185 298 266 458 287 151 125 86 297 265 124 211 380 288 447 218 289 583 284 194 176 150 355 367 453 130 382 261 151 176 340 188 168 356 470 184 277 180 62 297 314 220 204 282 193 398 228 177 364 371 167 372 111 210 251 125 82 109 340 318 108 393 78 158 339 162 257 336 695 354 570 516 159 507 187 186 467 500 225 415 510 230 444 725 456 163 432 972 719 445 665 182 908 982 1582 361 2867 828 577 816 1555 2283 1148 1272 1095 1608 1674 2537 1015 1438 3954 821 785 1466 1741 565 2580 978 1343 1656 1801 1188 2509 874 2534 1345 1725 1255 2270 1869 490 2013 790 1284 1019 2188 1979 1843 828 1828 1962 1925 1830 2116 930 4204 2245 3778 2210 3036 574 3060 3040 419 86 172 132 355 760 243 115 320 110 327 161 296 158 259 18 224 215 246 134 199 234 312 302 650 357 158 151 168 88 212 404 344 251 90 70 193 295 133 300 139 190 292 198 203 87 275 253 285 130 201 247 52 420 353 367 123 163 194 140 301 160 210 262 315 376 81 328 490 79 314 42 156 287 146 128 173 295 334 277 275 244 394 268 246 270 175 398 242 140 256 185 336 567 306 486 217 591 293 147 515 200 292 184 282 482 342 505 375 631 327 260 248 290 390 653 257 449 521 230 529 715 91 151 108 42 132 52 69 8 48 108 64 65 54 88 104 64 92 64 58 151 104 51 58 141 96 52 72 155 37 112 90 118 16 41 80 58 18 47 78 97 24 68 30 94 84 135 56 156 118 125 98 23 141 133 122 17 66 93 40 44 73 96 97 124 78 48 52 62 82 37 100 76 68 30 44 44 62 131 70 103 100 56 88 55 19 39 66 81 7 151 76 52 56 20 54 31 94 46 49 56 58 93 44 40 42 26 32 57 34 40 27 72 18 55 29 73 70 23 54 39 57 49 52 19 13 46 29 12 8 35 23 11 63 23 30 41 18 40 16 42 54 41 25 39 40 45 62 43 22 40 37 35 46 28 13 21 46 21 18 37 19 1 71 21 78 66 35 57 52 67 28 66 42 46 12 58 35 82 79 40 57 36 83 133 50 77 119 53 131 54 104 89 25 134 95 127 61 57 38 62 57 91 102 41 71 84 85 51 74 60 36 49 70 196 56 39 53 67 143 73 58 24 70 35 39 93 58 113 60 53 87 30 52 67 46 24 128 114 189 131 81 134 47 101 91 36 83 87 95 29 34 105 55 57 20 68 48 74 46 68 58 48 107 57 50 23 28 47 49 44 97 84 40 71 77 17 98 70 80 42 73 79 39 76 126 27 51 70 103 34 67 117 119 68 96 36 37 24 57 53 59 56 38 62 14 34 13 46 54 43 66 52 17 23 55 54 45 89 34 62 86 35 69 67 56 72 50 28 42 69 7 65 68 47 59 70 36 44 23 20 42 41 30 32 34 38 20 34 39 46 24 65 62 15 37 69 69 46 43 16 58 18 46 48 89 95 28 39 55 70 44 71 64 56 42 28 20 54 56 43 11 39 41 22 108 55 18 29 16 48 50 17 21 17 80 13 64 9 37 40 35 39 22 37 19 22 52 66 40 15 30 47 88 32 19 24 33 49 31 22 34 47 18 45 80 31 42 34 47 64 78 47 67 39 48 70 91 64 35 37 13 31 78 36 18 56 65 24 37 49 34 29 41 104 33 54 69 70 79 31 41 49 57 39 147 45 78 59 105 77 54 26 109 12 77 50 32 34 37 92 23 29 54 72 52 68 30 48 57 12 34 32 31 47 55 42 62 33 40 92 57 24 52 80 24 31 52 63 101 127 102 25
113 116 135 139 107 208 169 142 141 178 204 224 141 116 145 165 116 171 200 52 169 172 135 163 195 179 176 171 233 166 172 207 231 182 172 242 210 238 119 268 185 279 235 174 86 136 201 192 183 216 132 101 217 184 242 90 55 180 242 205 207 143 152 163 164 220 189 250 217 196 242 183 196 143 198 236 211 179 228 173 194 190 190 216 193 216 213 159 203 210 94 127 179 182 170 172 198 170 173 109 151 193 166 115 167 166 167 47 145 157 96 143 99 63 141 67 130 162 143 106 190 172 167 139 162 145 162 158 170 167 144 157 92 78 151 147 153 187 179 165 167 160 38 224 250 206 200 256 155 126 250 191 126 114 156 162 224 202 191 81 214 204 164 224 191 233 171 153 227 198 182 236 129 80 150 154 202 126 218 293 257 169 266 293 188 168 241 216 215 278 228 226 274 207 185 253 196 197 219 256 261 258 180 236 288 189 258 285 238 281 322 167 155 194 75 225 266 217 220 254 294 235 345 230 260 109 184 298 257 256 245 313 273 260 251 232 165 312 173 273 107 192 278 277 268 261 211 327 271 254 280 329 319 281 306 232 360 349 356 216 270 309 127 318 310 295 235 316 258 297 230 138 251 307 326 285 222 299 105 269 359 359 302 386 343 333 321 296 329 198 390 353 454 374 366 393 391 380 361 297 298 402 320 118 393 457 455 445 430 436 456 513 457 450 474 332 353 481 508 597 341 222 397 437 508 272 408 155 487 360 469 404 459 455 314 298 366 402 363 465 363 400 131 255 284 499 160 294 416 345 340 371 336 398 326 404 232 403 395 351 424 343 218 320 364 304 359 195 267 227 233 220 296 271 299 253 276 275 164 187 259 209 248 246 278 93 247 247 267 42 247 242 188 168 218 290 244 184 240 222 118 198 203 220 163 293 275 268 150 241 220 242 255 185 175 218 117 138 236 107 161 173 135 251 164 59 236 205 220 170 116 182 219 236 75 235 124 124 189 134 189 174 69 234 163 167 198 191 228 165 138 189 122 162 138 77 182 148 185 137 123 173 175 151 86 179 173 157 188 170 218 253 208 195 181 182 90 171 166 178 188 193 157 157 151 125 166 146 84 171 155 146 138 136 171 135 168 100 112 162 61 149 151 159 191 145 145 165 121 140 108 46 168 139 133 69 189 191 194 82 174 184 210 158 176 190 154 155 163 172 144 125 88 213 204 152 207 241 148 194 159 119 200 218 167 149 164 110 177 103 165 176 165 164 170 178 172 183 158 138 180 188 168 89 203 176 184 179 242 78 187 141 181 162 156 122 147 153 124 147 129 158 107 166 150 69 177 130 143 108 141 77 174 110 127 98 116 94 155 113 112 38 143 135 135 124 67 137 147 128 93 163 51 138 112 149 140 158 77 143 107 124 67 143 37 91 95 97 91 149 128 136 123 76 130 151 50 122 104 128 112 138 129 117 161 134 117 126 138 140 110 82 73 120 131 123 96 174 171 152 168 108 93 137 120 121 71 147 118 137 124 142 131 163 34 57 115 143 136 159 79 136 142 155 128 113 139 99 62 118 148 153 155 90 105 92 132 124 152 74 132 77 133 116 144 153 135 158 133 108 90 120 120 127 146 170 128 117 120 136 114 107 110 70 93 141 146 76 99 135 113 125 124 121 78 99 109 104 106 50 127 90 79 104 113 78 88 94 73 79 123 66 61 80 92 74 82 123 111 114 114 73 89 58 111 110 94 95 46 84 93 80 86 91 104 93 105 85 92 107 95 61 113 96 96 86 103 87 86 27 113 97 67 81 67 83 65 43 73 81 66 89 76 82 70 89 87 90 81 99 78 71 64 83 100 47 97 70 70 100 82 83 52 117 105 82 89 100 86 86 90 60 117 82 75 46 29 110 108 57 96 92 131 100 104 73 78 93 82 71 119 103 66 119 89 37 97 125 109 83 103 58 67 87 68 97 71 82 59 74 86 78 85 78 76 90 61 88 70 86 85 39 83 60 79 80 76 92 71 46 73 70 38 88 94 77 93 90 66 75 46 64 83 83 74 64 67 45 66 54 47 68 51 81 84 58 86 60 69 92 27 58 87 53 70 76 40 62 49 88 76 70 58 54 100 81 80 76 39 57 56 65 76 62 83 95 77 59 41 63 84 86 61 78 75 66 73 78 45 70 71 83 77 61 83 72 55 69 75 25 58 58 38 49 67 60 61 45 61 77 51 58 75 52 79 36 83 73 67 51 93 63 87 75 80 67 70 69 71 51
0 1 0 0 1 3 3 36 17 0 31 2 0 3 8 6 0 16 5 0 0 3 0 22 0 1 0 7 2 33 0 0 0 1 16 3 9 1 14 0 69 8 1 1 27 7 0 2 7 21 0 0 5 6 10 0 0 0 0 18 0 0 2 1 16 0 1 12 0 2 8 3 0 0 2 1 1 0 0 0 1 3 0 0 0 23 27 23 0 33 19 0 0 23 1 0 0 9 9 0 1 5 1 0 0 0 0 0 0 0 16 0 6 4 0 1 4 0 17 0 0 0 1 4 0 1 1 11 1 0 43 30 1 4 18 0 15 0 1 1 1 0 0 6 1 1 13 5 0 27 44 18 28 11 0 20 1 0 8 5 11 0 0 1 40 2 0 0 2 0 30 0 25 5 44 8 0 16 11 0 1 3 0 23 0 8 1 1 44 0 5 2 0 0 0 0 0 0 0 37 28 14 1 0 0 0 3 28 8 3 4 0 2 0 0 0 0 0 6 0 11 0 12 0 11 27 0 0 43 0 0 7 8 1 0 0 39 0 3 0 6 53 0 39 0 0 23 1 33 1 4 4 0 10 2 0 1 16 0 1 12 1 15 3 0 0 0 0 1 0 0 1 11 5 29 0 0 9 0 1 0 0 0 0 1 2 7 7 0 1 3 19 6 0 0 0 18 0 0 9 30 15 0 0 0 34 1 24 12 9 0 0 110 0 1 0 8 1 0 0 28 0 0 0 14 0 1 5 38 1 7 0 27 17 1 8 4 5 0 2 8 0 0 49 0 0 0 0 6 1 11 29 2 0 9 0 0 0 30 10 2 11 23 0 9 0 10 3 28 0 0 6 0 0 0 11 3 26 9 0 5 1 41 0 40 0 26 0 4 5 0 16 0 2 4 0 0 18 0 0 0 1 0 8 7 10 0 29 13 0 22 0 4 3 10 3 4 0 0 2 6 36 18 0 14 7 7 0 11 23 0 36 0 1 1 17 0 0 2 0 0 0 1 58 9 9 0 1 0 0 2 2 2 49 0 5 118 0 41 12 32 0 0 0 0 6 10 2 0 16 28 1 0 0 0 46 30 21 52 0 0 19 6 2 1 17 0 0 5 5 0 9 0 0 0 31 0 0 0 0 12 1 0 0 14 49 0 0 9 0 0 50 2 3 4 5 11 20 0 0 1 0 2 0 34 0 0 1 0 0 0 4 14 0 0 0 0 1 9 21 3 0 0 2 4 1 0 52 9 0 0 2 0 1 5 13 0 0 3 26 27 0 5 7 0 0 5 0 0 17 24 0 26 17 0 0 0 0 2 0 0 0 0 0 0 24 2 0 4 0 0 0 18 1 22 0 1 0 0 50 32 0 0 5 1 4 5 1 5 3 17 1 0 2 12 16 5 0 0 2 0 2 0 9 0 0 0 0 10 1 8 2 0 3 1 4 4 0 3 0 0 23 0 0 0 2 17 4 5 17 0 0 0 2 0 0 0 0 9 0 19 2 0 9 2 6 14 0 0 4 9 20 35 0 0 0 0 7 28 0 0 26 0 3 0 2 2 8 0 1 13 0 3 6 8 0 2 0 0 0 0 0 5 0 12 53 29 7 17 0 2 0 0 3 0 13 0 0 0 0 0 0 1 0 0 8 2 0 0 2 5 4 6 0 17 5 7 2 0 0 2 0 0 0 35 0 11 4 14 3 0 0 13 1 0 18 4 1 0 0 4 5 8 3 0 0 0 7 7 0 15 0 0 0 26 0 7 5 0 9 11 0 2 0 0 0 0 0 2 0 0 0 12 0 13 17 0 40 3 8 20 0 10 6 0 0 0 0 8 16 0 1 28 34 6 12 0 28 40 0 16 29 0 19 0 14 69 20 0 100 31 1 17 0 1 0 14 27 2 6 42 0 3 0 0 31 5 57 12 0 3 0 18 0 0 69 0 0 31 45 0 0 4 0 0 14 18 0 0 3 1 1 2 0 51 1 0 38 4 23 59 0 7 0 7 0 16 0 14 0 26 28 0 1 2 0 0 0 2 0 27 0 13 0 2 0 0 1 69 75 0 0 1 28 0 0 3 0 34 13 0 0 56 1 0 8 6 1 0 17 52 14 3 0 14 12 17 0 15 6 9 34 0 2 0 0 0 13 37 17 21 0 0 61 0 0 20 5 40 0 11 1 0 0 1 0 0 21 4 32 0 18 0 0 10 133 1 4 0 0 0 6 0 17 0 1 111 0 0 44 0 0 33 0 49 42 7 8 0 2
14 0 1 1 0 2 2 3 10 3 0 1 1 0 3 0 1 0 2 6 3 1 0 3 8 1 1 4 3 0 0 1 2 2 2 0 6 2 2 4 0 0 1 1 3 2 3 1 0 0 2 4 10 6 6 6 8 6 2 5 0 2 1 0 2 2 1 3 3 0 1 3 1 6 0 13 4 4 3 4 0 1 27 0 0 9 2 2 2 0 15 0 7 5 0 2 1 3 2 0 0 5 2 4 7 3 2 0 5 19 5 6 1 1 7 0 5 1 6 2 0 1 2 0 2 2 6 0 0 8 6 0 2 0 4 5 1 6 6 9 0 5 1 5 1 2 0 7 0 1 0 7 2 2 2 19 4 2 1 5 0 2 16 4 4 2 4 21 12 1 6 3 6 2 1 1 2 1 1 0 0 5 0 1 2 1 2 0 21 4 3 2 1 0 1 2 3 11 0 2 0 0 1 1 0 3 1 6 3 6 3 1 2 3 1 7 4 4 2 0 0 1 7 0 3 14 0 0 11 0 6 3 23 4 1 4 2 1 0 2 6 12 1 2 4 2 0 3 6 2 8 2 4 4 6 7 2 0 2 5 5 7 3 3 2 4 8 3 6 0 0 3 8 1 8 7 4 0 2 4 2 3 0 7 7 3 2 2 0 2 6 7 4 0 1 0 7 7 3 3 0 0 4 4 0 5 5 0 1 1 3 4 11 4 4 6 2 7 0 3 0 2 2 1 2 1 5 3 6 1 4 5 4 2 4 9 1 4 1 1 0 1 2 0 2 0 5 33 2 0 12 1 1 6 5 4 2 6 1 0 0 5 3 2 2 4 5 16 0 2 5 3 2 6 4 0 0 0 0 0 0 20 0 4 4 8 1 0 0 29 11 4 4 7 4 2 14 1 3 6 9 3 0 0 11 3 4 1 6 8 3 1 1 5 3 4 12 4 5 5 7 2 3 25 3 0 8 5 3 1 0 1 2 9 2 16 0 3 1 1 0 1 3 0 9 6 1 9 4 5 1 6 3 0 0 0 0 1 4 0 6 2 3 4 2 5 3 3 0 2 3 1 1 0 1 2 2 4 0 0 27 4 3 6 1 4 0 4 6 21 1 11 2 3 3 3 1 1 4 1 3 0 4 1 0 0 0 0 1 32 1 5 0 0 4 11 2 2 12 4 0 1 4 2 6 3 7 3 11 1 2 1 2 1 1 0 3 2 0 0 3 2 0 3 0 0 3 7 0 0 0 2 2 5 3 2 2 0 3 4 2 8 7 10 7 2 5 3 0 2 0 1 6 1 0 0 2 2 0 8 3 0 1 2 1 1 1 3 6 4 1 3 0 0 6 0 6 2 2 2 1 4 3 0 2 1 0 1 2 3 1 6 2 2 3 3 2 7 6 1 1 0 1 1 1 1 4 2 4 7 7 3 6 2 0 1 4 3 2 7 1 1 0 2 4 3 3 0 1 2 2 3 2 2 1 1 0 3 1 1 7 3 1 4 6 2 0 2 1 2 1 1 6 3 5 0 2 2 0 2 2 0 5 1 2 0 4 2 2 1 10 8 1 0 2 1 3 1 3 3 4 0 3 6 0 3 3 3 0 0 1 0 5 0 6 2 3 1 0 4 1 0 0 2 4 0 1 3 0 5 1 3 0 0 3 0 6 0 1 4 3 5 0 1 7 0 5 0 2 3 2 0 0 2 5 4 2 0 0 2 1 0 3 13 0 0 3 9 11 3 1 1 0 6 0 1 3 1 0 1 0 0 6 0 1 1 0 1 0 3 4 1 0 1 4 1 0 2 0 0 3 0 1 1 0 2 0 2 3 1 1 4 4 0 12 0 3 1 1 0 2 2 2 1 2 2 2 2 1 3 2 0 4 11 11 2 5 1 0 4 8 4 3 6 0 2 2 0 3 10 3 3 6 6 7 1 0 2 4 2 2 1 3 0 14 0 5 0 1 2 0 8 3 0 24 7 0 4 15 2 0 4 4 4 0 9 4 1 5 6 2 1 0 1 3 0 0 0 9 4 7 2 1 2 2 3 2 2 1 3 8 5 1 2 1 3 0 0 3 5 1 2 0 0 2 3 2 1 1 0 0 2 2 3 1 9 0 6 0 1 0 1 3 2 3 0 3 0 1 0 3 0 1 0 4 2 2 2 0 3 2 2 3 7 3 2 2 1 0 2 7 14 4 3 1 9 1 0 0 0 2 3 3 5 0 1 0 4 3 2 2 5 0 15 1 4 0 16 2 1
38 38 62 63 55 42 39 15 15 18 31 46 75 57 50 55 37 55 65 62 68 41 44 58 37 61 79 57 50 50 31 59 49 61 64 41 25 9 75 73 40 69 71 40 74 70 68 57 57 5 42 51 50 75 70 64 59 55 33 58 81 109 63 81 52 96 45 43 55 66 79 91 30 88 87 78 55 55 75 97 22 95 37 62 53 74 62 89 69 88 37 77 30 75 56 89 53 62 86 58 76 27 84 73 67 80 67 26 64 70 79 21 69 81 36 53 57 50 61 71 32 54 59 69 70 56 44 64 73 71 48 68 43 64 66 46 64 58 80 54 57 61 74 77 39 42 38 13 37 24 43 58 24 57 55 60 24 53 31 31 52 44 50 46 43 47 40 38 37 36 34 21 35 30 28 37 18 36 9 24 44 48 58 26 28 39 29 8 42 58 44 20 25 28 30 34 29 53 36 17 52 31 52 36 42 41 38 41 36 37 18 25 28 21 24 29 35 47 34 21 36 34 47 46 33 37 47 36 41 48 58 34 37 25 50 37 29 36 11 27 15 12 30 18 27 28 19 35 38 33 22 26 43 35 45 37 31 37 40 45 25 31 12 4 31 28 16 37 35 22 25 32 30 22 40 18 26 35 24 25 31 32 17 43 19 24 21 27 1 34 28 24 49 15 43 37 27 37 49 40 30 48 19 48 44 19 20 54 38 59 39 54 33 37 59 25 31 42 23 23 33 32 35 46 19 20 42 20 45 38 56 32 27 66 38 38 35 40 38 27 40 32 49 42 41 38 49 29 67 40 30 62 45 51 72 52 75 53 64 37 48 44 72 71 109 92 24 20 9 35 38 15 21 34 32 28 38 46 19 45 28 31 32 21 13 11 28 9 40 30 43 38 20 23 30 29 35 22 14 19 36 20 13 21 8 24 23 6 34 14 22 19 23 41 30 34 40 25 23 14 16 18 14 13 45 12 21 23 32 16 10 17 13 23 22 20 18 10 29 26 21 19 17 22 13 31 17 21 27 8 16 23 22 29 17 16 23 21 16 15 16 25 15 17 16 34 29 19 26 23 30 26 42 19 15 34 3 28 20 19 34 22 25 8 24 7 27 19 51 60 16 44 41 47 52 30 54 40 46 35 27 32 55 48 25 21 36 31 22 36 47 53 44 33 15 34 34 36 25 23 34 44 29 47 43 26 46 55 53 51 39 25 18 70 57 61 48 66 45 43 24 23 40 39 58 55 38 39 39 27 29 32 47 19 9 36 26 41 51 40 45 47 22 12 31 39 50 51 43 55 62 58 16 22 38 62 54 44 20 42 49 55 39 17 40 46 35 50 52 53 33 30 30 22 24 33 42 17 13 14 25 28 28 24 28 38 22 36 31 43 36 34 9 39 23 31 36 12 24 30 36 13 11 8 29 24 24 10 17 26 24 29 24 17 16 25 23 29 38 30 28 26 40 15 34 26 26 30 34 49 21 41 46 39 33 51 47 44 28 31 42 36 21 33 26 62 42 40 53 23 53 37 54 42 35 46 44 41 27 58 53 30 60 42 42 39 46 56 48 51 68 60 39 34 47 48 60 46 40 55 51 83 54 26 60 83 42 46 58 43 62 66 23 45 54 61 49 60 65 44 86 37 48 57 67 55 79 76 52 77 48 78 86 91 8 54 101 88 111 28 112 72 73 96 71 73 130 118 118 104 103 121 138 123 106 142 120 149 107 96 71 107 123 82 111 112 131 108 156 175 114 133 197 179 106 275 182 190 209 78 183 176 179 186 168 156 138 113 125 119 154 167 151 163 90 157 88 125 150 120 141 108 146 82 129 43 164 159 73 130 151 75 174 71 97 120 138 142 162 133 90 72 134 175 129 78 105 28 52 119 93 119 127 113 108 139 149 124 69 72 114 127 122 149 49 105 140 86 140 149 117 109 62 169 81 114 47 105 133 129 113 141 128 129 77 86 133 73 133 164 107 144 187 137 163 154 183 147 97 85 122 97 145 110 142 145 109 154 152 135 156 94 149 85 206 174 141 156 93 134 93 157 88 158 194 159 172 178 183 97 160 51 123 82 155 147 58 104 144 159 145 109 120 167 149 184 169 176 127 177 165 121 47 165 190 157 141 194 110 154 177 200 53 73 227 89 189 130 197 191 76 201 190 175 202 180 119 134 176 174 189 148 208 153 158 206 159 137 157 195 184 156 188 176 167 184 128 162 172 166 97 194 115 102 118 131 88 133 175 116 156 170 89 153 169 172 129 129 73 149
19 1 10 11 15 10 14 3 0 1 13 6 5 5 9 19 5 17 8 23 28 0 42 2 9 9 6 7 5 0 8 3 16 37 1 16 4 15 1 7 2 16 2 2 4 6 4 1 1 36 8 15 5 2 27 0 5 10 8 3 2 4 16 16 4 0 4 1 5 0 12 30 2 43 2 2 3 1 5 4 4 6 9 2 19 7 15 9 25 1 3 17 5 1 3 3 2 1 2 12 0 2 3 4 15 3 26 11 15 0 6 2 2 15 16 1 5 8 10 29 4 6 2 9 7 10 0 14 28 0 1 3 15 2 14 9 8 4 9 47 8 1 10 4 23 15 1 23 0 2 2 6 3 4 3 2 35 1 3 1 2 7 3 3 9 20 27 6 1 6 11 11 14 7 29 89 5 7 3 10 1 6 4 3 21 21 1 14 13 23 4 2 10 17 6 0 31 3 0 2 19 3 0 12 19 8 1 3 5 8 2 2 8 8 2 0 0 24 8 2 0 6 2 0 11 1 5 5 6 15 2 18 1 3 6 4 0 3 7 2 8 7 5 10 1 23 0 16 4 0 10 0 2 1 2 1 0 2 13 1 1 2 6 3 2 0 3 6 6 7 4 5 0 8 7 13 4 2 7 1 1 7 18 7 15 2 4 0 7 4 21 7 7 0 1 14 3 5 15 6 20 1 1 0 1 6 8 9 4 0 3 16 21 13 33 10 10 9 29 15 4 14 3 52 9 8 1 1 0 8 3 42 0 1 1 23 6 9 18 27 4 25 28 1 9 32 4 6 2 15 18 4 1 4 13 5 9 4 18 10 33 29 0 14 15 18 6 12 0 8 12 26 11 3 1 4 14 4 6 5 8 20 12 36 1 12 7 7 1 4 6 30 0 7 10 1 2 3 22 1 13 1 0 3 2 4 15 5 3 3 0 0 2 27 6 3 7 1 8 15 1 33 4 5 0 0 0 1 11 19 0 1 0 2 0 4 11 0 1 0 5 23 1 5 1 4 14 3 14 10 2 22 0 4 10 3 0 21 1 7 5 9 0 0 22 1 0 0 0 7 3 11 5 2 6 15 1 1 2 12 0 0 2 1 2 0 8 43 1 2 4 6 3 3 28 5 1 2 12 10 6 2 3 7 3 12 10 16 23 0 7 44 8 20 18 16 21 14 17 5 0 17 2 4 4 0 7 21 93 8 8 24 4 16 16 9 0 0 0 3 24 5 26 4 16 6 30 9 4 1 10 10 3 53 18 2 4 17 1 6 8 3 13 21 9 17 2 12 1 3 2 13 11 2 20 5 24 3 28 10 30 59 29 5 65 3 43 8 14 3 15 28 5 67 7 0 2 14 27 39 6 0 9 2 23 15 6 7 26 38 30 10 15 16 1 48 14 45 22 19 27 8 8 8 61 12 9 9 2 3 0 15 10 16 8 5 6 45 5 2 7 9 24 21 32 5 3 29 12 20 1 20 15 11 39 25 35 6 64 10 1 48 3 10 13 1 5 24 27 1 26 9 10 18 14 2 3 7 1 3 5 20 6 21 33 3 13 8 9 0 2 7 9 3 7 7 14 28 29 43 20 8 0 33 2 3 10 55 10 1 12 18 13 8 9 19 8 2 19 11 7 26 31 16 0 9 3 7 2 44 12 8 9 1 24 25 22 3 9 12 22 7 0 32 55 4 18 13 22 5 2 4 1 6 29 17 5 13 6 5 1 6 12 20 12 16 14 13 2 3 3 1 5 6 7 26 4 1 30 33 7 1 7 7 0 1 4 4 0 66 22 2 4 8 22 10 20 6 38 2 26 21 2 5 2 8 3 7 11 33 36 74 1 11 0 20 1 0 8 18 64 58 5 28 0 10 2 2 9 15 2 15 54 38 3 1 22 10 14 0 24 8 7 14 1 14 3 29 3 9 11 13 12 3 5 2 4 13 6 2 1 6 6 15 17 3 32 7 3 4 5 0 35 10 0 1 0 4 7 3 6 46 20 21 9 65 9 0 5 24 1 1 10 4 8 18 19 6 8 11 8 7 4 22 12 31 0 0 16 1 4 30 1 5 5 4 24 1 1 18 4 4 6 2 11 2 15 0 2 0 1 29 9 0 2 11 1 1 12 1 1 4 4 1 16 11 19 0 3 0 11 0 29 15 9 4 10 10 14 3 21 8 4 11 0 14 0 4 12 8 2 1 1 12 12 0 18 2 0 9 6 3 4 7 3 2 3 10 1 2 36 23 0 2 0 24 9 4 1 7
1 3 0 8 3 4 17 5 2 7 5 1 0 0 2 1 8 0 4 1 1 0 3 1 2 0 3 1 7 0 4 1 0 1 8 0 18 8 7 11 5 9 0 1 0 7 3 11 9 8 2 1 3 3 7 0 0 9 3 6 0 13 7 6 5 0 2 3 0 5 5 5 0 2 1 3 3 2 0 0 3 2 5 6 2 1 0 0 3 3 0 1 0 7 2 3 0 1 3 1 4 4 1 1 1 0 2 1 0 0 0 0 0 1 0 6 0 0 0 6 1 5 0 0 0 6 2 4 0 0 4 19 5 2 2 0 4 7 0 2 0 1 3 0 4 1 6 8 3 7 0 0 6 5 2 4 4 1 6 5 0 0 6 0 0 6 8 2 1 13 0 2 3 5 1 1 3 0 0 0 1 2 0 4 0 6 0 1 4 3 1 5 4 0 0 3 0 3 0 3 0 1 0 0 4 0 0 2 7 1 0 0 2 5 4 6 1 6 1 3 0 1 9 1 0 6 0 0 0 2 0 4 2 1 6 0 3 0 2 0 1 0 0 1 5 0 5 1 2 0 6 5 5 0 22 0 3 0 4 2 0 0 0 14 4 0 0 4 0 1 1 1 3 0 1 2 18 0 8 3 1 7 0 3 0 4 0 0 3 5 8 0 3 3 1 3 0 0 2 0 0 5 1 7 0 5 5 0 3 0 0 0 6 0 1 9 0 0 9 0 4 9 21 12 0 0 4 2 0 2 7 0 0 5 5 0 12 14 17 0 3 0 4 11 20 17 14 2 3 0 2 4 13 4 3 2 3 0 4 17 1 5 1 5 0 0 2 1 7 0 9 3 5 0 7 1 0 0 3 0 3 0 0 1 1 2 4 1 0 0 1 0 0 0 3 7 7 0 0 2 9 0 0 0 10 4 0 1 2 3 0 0 5 0 6 8 3 0 0 0 0 4 1 3 0 1 2 0 0 0 0 0 2 1 0 6 0 0 0 0 0 7 0 0 1 1 4 0 0 5 0 0 0 2 0 4 3 1 0 1 0 0 0 1 1 4 0 0 2 0 2 0 0 5 0 0 3 0 0 2 2 2 3 0 1 1 0 5 0 0 6 2 11 1 2 2 0 23 0 5 4 2 8 0 3 2 0 0 1 13 0 0 1 2 1 1 3 0 9 5 0 0 1 0 9 10 3 3 14 5 1 3 2 0 4 0 3 4 1 5 10 11 1 4 4 7 2 3 0 6 2 1 6 0 3 5 0 0 0 0 3 2 3 4 2 2 7 4 2 2 3 0 5 1 0 6 2 0 1 3 4 9 9 10 0 1 0 1 0 2 3 2 5 15 2 0 1 2 1 15 0 9 0 0 6 2 1 0 0 0 0 11 11 8 6 1 11 9 10 7 3 0 0 5 4 0 3 1 0 4 0 2 1 0 3 3 1 8 0 0 15 1 1 6 2 4 1 0 0 0 19 4 3 0 0 0 1 0 1 6 2 21 0 9 0 3 0 0 3 5 5 0 2 1 18 0 0 0 7 0 0 1 4 0 6 7 1 0 2 5 0 0 4 0 1 3 1 6 0 0 7 0 9 1 1 2 0 6 1 1 6 1 1 0 9 0 8 0 2 6 0 2 3 0 1 0 17 0 1 0 11 0 0 20 16 12 0 0 2 0 0 2 7 1 15 1 0 4 1 3 6 0 0 16 4 0 3 7 0 7 11 0 5 2 17 0 7 0 2 3 0 9 0 6 1 10 0 1 5 6 0 5 0 0 3 0 4 7 0 4 8 19 0 5 4 4 1 17 12 2 15 24 4 17 1 4 3 1 14 3 0 0 24 2 14 8 0 2 0 0 0 18 6 1 10 23 14 4 1 0 1 5 19 0 10 3 6 6 23 0 19 5 2 6 3 2 4 1 5 6 13 8 0 19 1 0 17 20 4 3 0 4 8 0 0 3 3 8 8 0 10 19 2 0 0 0 2 6 13 6 11 10 0 3 2 5 0 0 0 6 15 12 0 3 8 1 0 1 4 5 5 1 1 0 0 14 0 3 0 8 0 0 10 2 0 10 1 5 1 3 3 2 4 1 2 5 3 1 2 16 0 6 4 2 0 2 1 0 0 20 13 3 1 1 4 2 0 1 5 4 0 3 10 7 7 0 2 4 2 13 0 5 4 3 1 2 1 6 0 2 2 7 4 1 0 6 1 2 5 0 6 0 0 0 0 0 0 2 1 3 1 2 2 0 6 5 3 4 21 4
13 41 27 35 34 19 1 25 19 50 32 8 1 4 9 47 3 5 28 21 28 38 35 8 15 1 41 6 6 15 21 0 2 13 5 3 2 25 4 23 22 18 6 1 9 68 0 18 10 11 20 6 22 12 26 47 0 16 67 22 30 9 10 28 41 8 14 14 21 18 6 54 9 44 13 45 12 59 14 6 31 8 2 13 7 0 0 18 4 22 6 10 3 14 4 2 19 16 8 27 11 6 17 13 11 4 14 14 13 41 27 3 18 13 37 12 4 6 20 26 5 24 6 16 5 19 13 5 11 24 48 22 9 9 0 8 27 27 3 27 5 32 1 1 16 25 10 47 7 9 11 5 3 17 2 4 12 20 51 18 9 2 7 1 14 2 9 0 16 17 10 12 7 11 40 3 12 16 8 34 10 10 13 37 3 6 32 30 4 21 23 5 30 15 15 48 27 8 13 0 13 18 15 10 15 21 7 16 7 1 16 0 3 14 64 29 45 29 19 45 25 10 28 2 15 19 29 27 48 19 49 10 50 31 19 25 22 23 13 19 30 30 7 17 30 0 12 33 30 22 31 21 12 54 17 19 19 26 23 6 14 25 17 48 12 13 43 24 52 46 30 41 17 53 39 18 73 18 42 15 45 49 33 27 34 21 75 8 17 55 26 5 21 24 11 18 8 13 10 47 18 19 3 17 55 39 27 64 23 69 3 11 44 14 56 15 37 45 11 33 81 24 48 70 21 5 16 47 69 42 69 14 34 56 4 64 3 39 37 28 26 39 25 25 18 52 23 57 30 91 10 42 129 143 57 171 7 0 36 29 15 160 64 29 7 73 24 24 22 8 6 50 21 1 20 8 27 9 36 75 8 3 14 90 8 10 29 23 61 21 11 19 5 0 32 10 40 44 0 20 34 3 28 9 18 1 22 55 8 10 52 3 29 36 34 11 51 11 33 23 8 8 52 11 35 28 22 11 5 69 55 51 33 49 11 2 42 26 20 20 8 12 8 17 25 82 25 26 38 24 12 41 4 20 30 67 24 58 21 7 36 38 40 41 1 14 35 21 63 0 13 14 44 37 61 37 45 8 20 10 7 16 11 55 19 46 23 38 15 4 25 12 11 29 4 1 9 44 8 50 12 27 10 5 0 9 6 8 2 31 31 13 41 7 17 27 4 39 2 16 11 3 30 2 7 14 38 60 5 32 6 31 0 8 10 40 60 22 14 16 9 33 34 25 21 5 32 7 27 5 25 10 35 11 64 24 30 13 28 29 19 1 19 40 5 50 15 11 40 27 10 27 6 2 36 10 9 21 28 26 7 18 7 25 4 10 17 31 35 4 12 7 53 36 6 18 26 20 32 19 14 7 2 53 11 12 38 15 14 11 27 3 9 6 32 2 30 35 24 15 15 23 28 50 29 4 2 24 36 47 1 4 12 17 10 5 0 4 12 15 25 8 0 0 1 1 21 7 11 30 25 19 24 38 6 25 10 10 3 11 23 33 45 42 6 18 39 37 20 7 27 47 19 33 4 26 24 44 5 14 31 55 26 31 33 13 13 37 9 32 3 15 6 0 1 0 0 5 1 4 37 18 23 26 12 5 14 9 3 45 4 18 15 3 13 1 3 6 18 7 4 14 26 26 3 2 22 6 19 5 13 25 26 8 1 5 6 39 2 30 0 12 17 9 25 13 1 22 9 37 19 8 38 3 33 0 14 6 5 25 28 5 12 21 5 3 6 13 5 15 13 16 7 2 5 1 7 4 4 35 0 10 9 8 14 19 21 0 18 5 3 11 16 7 15 30 12 14 13 6 7 15 20 29 0 28 8 3 8 11 11 12 35 12 2 0 0 41 19 15 1 2 15 19 7 0 6 3 32 12 14 21 27 0 23 43 16 27 7 17 24 9 24 0 25 20 3 9 1 40 0 14 2 21 3 8 5 12 21 0 21 4 13 23 24 26 4 8 8 10 6 0 10 18 8 1 13 5 23 3 17 27 12 7 13 0 0 4 14 2 14 31 1 13 18 9 4 5 6 12 37 25 2 5 5 2 10 13 9 3 7 16 13 18 11 4 10 3 6 9 9 5 22 10 21 7 3 17 9 15 3 5 15 10 29 0 1 2 0 11 14 11 10 0 19 7 0 11 6 1 10 5 19 3 10 1 9 21 1 8 19 7 14 1 16 5 14 14 3 10 2 17 23 14 26 9 0 11 0 10 2 4 3 9 6 23 2 6 21 4 11 22 11 5 3 2 2 3 9 2
75 14 93 45 86 32 38 121 72 85 114 100 37 53 83 111 114 66 87 99 85 95 102 14 104 95 80 120 78 62 40 68 53 67 61 63 75 10 61 84 107 89 21 41 40 120 45 71 64 59 121 81 84 109 99 89 79 37 79 87 66 77 70 104 77 89 54 80 83 107 104 104 100 62 71 40 45 89 55 21 106 73 97 82 18 96 15 89 101 82 146 44 29 48 114 110 81 68 65 114 85 92 76 66 28 100 68 57 124 89 69 160 40 107 169 104 96 39 110 95 39 54 17 73 116 37 108 12 109 90 105 46 126 64 100 80 125 106 49 81 47 83 41 54 127 46 23 46 58 44 56 98 12 8 43 82 73 72 88 120 62 44 89 92 23 80 59 69 103 51 79 68 85 55 83 22 89 53 70 111 71 48 45 82 87 22 97 9 34 56 22 33 86 97 68 35 51 78 72 12 20 100 63 70 41 84 78 58 11 23 54 24 23 27 18 63 61 51 21 34 29 60 80 25 101 49 78 60 31 18 16 30 63 60 61 92 87 62 75 100 99 74 17 56 55 11 37 33 64 13 49 58 95 44 16 54 50 56 7 34 20 80 62 52 26 38 65 68 32 42 48 57 40 44 79 38 26 33 41 39 33 62 37 92 75 27 20 61 15 62 50 32 81 15 17 68 69 80 39 60 84 53 41 67 52 75 32 86 5 66 61 12 48 74 75 76 34 51 58 85 85 38 28 59 58 56 45 76 47 66 80 61 79 36 23 58 23 59 34 63 46 45 89 35 66 36 17 58 77 69 57 32 60 57 87 56 24 13 63 72 16 67 85 6 25 22 32 30 23 25 79 53 53 21 48 26 57 11 68 65 61 5 53 33 41 8 14 6 73 57 58 59 19 48 89 15 4 41 18 35 18 23 23 35 21 27 14 17 28 43 10 32 23 50 31 20 65 50 64 31 69 12 64 29 18 55 56 14 12 53 73 47 25 52 52 5 36 18 57 58 30 17 35 26 67 60 52 15 73 63 23 39 24 25 47 44 46 34 23 50 58 45 27 24 12 17 58 20 31 6 10 28 42 17 16 31 38 16 26 11 43 32 35 7 7 9 25 46 137 84 134 53 86 99 89 41 53 126 62 95 146 94 78 85 26 45 100 101 73 109 65 110 78 99 41 41 58 110 74 48 83 81 99 88 13 14 122 111 73 123 22 100 158 70 90 135 133 69 31 72 138 187 158 30 62 187 145 142 156 148 131 220 216 108 97 151 95 113 113 197 114 28 119 190 143 144 202 18 86 122 76 166 90 43 255 126 123 271 109 166 96 172 61 53 281 177 122 203 144 132 290 121 290 228 216 182 117 212 80 262 213 79 146 270 216 136 70 176 192 209 215 52 32 128 186 40 88 202 252 24 178 203 16 181 66 141 5 105 117 113 200 57 165 97 221 176 137 230 224 66 153 131 56 121 185 44 119 162 235 131 231 53 97 203 148 170 178 178 186 123 204 114 194 159 151 62 110 67 64 93 54 72 88 8 33 92 107 133 51 68 36 117 109 105 69 14 53 104 168 103 105 56 73 128 147 96 149 90 131 100 125 121 109 71 134 145 90 102 55 35 74 105 65 111 17 135 100 77 163 154 105 145 90 180 190 150 105 169 193 134 67 118 150 75 81 71 132 88 101 175 145 148 93 144 34 115 42 175 187 138 129 78 149 41 66 127 100 17 161 126 41 166 147 134 98 178 132 204 87 127 137 102 98 141 30 41 198 146 66 159 169 106 149 19 29 67 39 129 127 46 107 103 139 136 198 53 146 138 161 61 120 118 165 108 145 150 151 139 159 132 177 64 140 128 45 49 80 142 150 122 146 138 112 73 61 74 73 27 115 104 100 88 42 60 153 130 113 103 102 128 121 52 138 57 186 144 130 154 111 172 96 145 206 116 105 122 126 84 74 129 114 65 114 78 102 173 107 98 106 58 98 63 198 44 71 109 102 143 117 146 43 129 137 22 102 15 136 75 146 125 25 47 89 87 156 119 111 51 136 57 150 36 98 36 60 75 104 79 116 22 38 54 121 123 125 66 99 111 67 153 110 87 150 77 100 148 106 92 141 108 181 88 61 116 107 87 155 112 171 135 59 95 100 72 155 138 118 85 45 49 116 50 71 184 81 57 104 130 136 91 198 130 110 134 57 141 80 165 70 207 124 192 138 127 156 190 30 83 40 149 10 75 151 121 118 166 66 106 117 157 73 111 194 149 111 78 144 135 141 115
0 42 0 69 2 53 2 0 28 8 8 9 0 6 0 7 5 0 16 5 30 2 8 8 2 5 5 29 6 1 0 10 13 38 12 5 2 63 55 1 23 7 3 19 1 5 13 3 1 1 7 6 0 23 4 23 28 2 25 0 60 0 2 30 9 50 17 17 7 10 13 4 19 30 5 13 13 12 3 24 13 4 3 48 7 1 2 5 25 4 48 6 0 18 15 19 21 13 1 29 13 0 1 2 4 0 0 1 12 73 0 6 26 25 4 6 5 0 3 6 49 9 25 13 18 0 4 1 25 1 20 11 23 13 2 7 12 0 4 9 5 4 1 0 4 1 18 1 2 3 46 25 3 34 5 1 36 11 12 1 6 12 10 70 4 5 0 1 5 1 9 11 12 34 11 2 46 11 47 17 15 9 11 2 7 6 38 14 43 7 8 0 4 14 22 10 6 54 4 2 1 67 17 10 2 16 7 2 17 3 14 7 3 3 0 8 9 3 0 19 9 25 0 23 1 23 8 1 7 34 4 6 0 4 57 17 5 2 23 11 1 0 2 19 14 12 0 4 0 1 1 16 16 14 1 0 13 10 7 8 8 23 9 12 0 2 10 1 0 1 9 2 1 16 23 14 8 5 1 12 0 0 39 4 0 13 4 17 46 4 2 0 18 58 6 10 0 16 6 19 0 0 24 7 17 35 16 28 0 0 16 0 18 28 4 16 6 22 5 3 26 19 34 23 38 1 2 2 21 17 6 0 2 37 31 13 5 8 25 0 8 25 34 0 1 47 73 20 13 36 10 16 0 25 29 4 4 20 0 50 18 38 2 34 24 16 2 4 4 1 11 44 24 20 3 7 5 2 14 35 8 28 22 11 5 47 29 0 14 8 16 2 30 14 49 17 27 3 0 30 19 3 17 28 8 0 0 27 1 1 28 60 27 2 27 2 28 33 12 1 0 0 28 16 4 34 9 23 8 21 51 35 16 35 33 9 4 0 0 1 4 13 13 13 17 8 0 14 1 0 1 4 2 0 0 19 22 22 23 4 0 5 12 1 3 8 28 0 32 7 0 0 1 0 9 5 1 15 17 6 2 19 4 5 0 20 30 35 5 0 30 4 2 0 46 25 1 0 7 0 11 5 0 0 28 38 15 2 32 24 2 3 2 11 39 22 0 23 3 10 1 0 12 0 4 20 0 7 1 14 4 0 8 0 6 15 23 2 0 9 7 18 7 17 37 20 0 5 28 23 22 1 2 27 8 2 8 1 1 11 1 31 1 8 18 1 0 0 6 4 7 1 0 8 1 20 3 27 5 0 14 23 20 10 0 3 39 1 23 10 21 14 2 21 10 22 18 1 54 8 26 11 2 0 33 30 0 1 11 13 5 1 0 0 7 6 6 35 9 13 19 16 11 29 6 0 0 9 0 25 3 0 5 49 4 8 11 18 9 5 1 16 21 25 17 1 9 6 46 3 19 6 3 11 5 21 1 8 0 23 0 3 4 2 5 72 15 53 12 10 21 29 14 18 7 38 1 22 35 19 0 1 2 0 4 5 11 7 0 4 37 0 81 4 14 2 19 31 7 3 13 0 9 14 0 6 20 31 24 22 0 1 24 0 24 13 0 1 0 1 2 20 0 5 21 0 13 35 21 6 4 5 19 7 0 58 6 26 0 0 11 0 4 60 4 6 2 12 0 1 10 5 9 22 38 1 3 16 4 0 12 0 0 8 0 0 8 23 22 45 19 11 17 2 8 8 0 19 19 0 6 4 53 7 10 7 11 1 28 3 4 4 1 14 38 3 72 5 4 16 8 3 17 13 11 39 7 4 19 22 25 0 0 4 5 26 20 44 2 13 18 9 13 0 5 0 27 21 8 20 14 3 6 14 33 11 8 0 5 10 9 5 4 1 4 14 0 8 4 5 28 16 50 0 0 1 0 13 10 21 17 0 5 0 13 31 30 13 10 4 0 30 41 23 7 5 23 1 23 0 44 6 1 23 0 2 5 12 27 31 16 13 7 24 15 3 0 17 14 23 46 5 0 0 40 1 6 10 0 0 1 25 7 39 0 16 5 1 7 3 34 39 10 0 27 21 5 9 63 8 1 39 8 33 18 7 18 13 11 7 0 40 1 4 5 1 0 8 0 25 14 3 30 4 42 0 6 13 2 0 2 17 14 10 0 14 6 8 4 11 2 1 2 14 24 22 5 31 0 53 17 0 2 63 19 1 7 0 9 0 17 6 7 2 12 0 7 2 44 12
61 44 39 43 50 54 20 38 62 5 27 12 49 31 23 16 1 18 57 43 44 26 3 48 17 33 9 46 14 15 46 44 8 49 65 9 34 21 24 31 32 35 33 98 4 22 91 23 39 33 33 17 21 43 17 53 39 42 33 76 20 24 17 24 19 36 15 23 26 10 20 23 24 2 24 34 23 21 30 13 4 22 19 16 20 12 10 35 29 28 15 2 9 18 9 17 29 6 24 2 19 55 33 25 13 25 47 37 18 32 28 7 7 30 15 24 10 9 21 5 13 4 17 21 31 18 15 6 3 15 18 43 26 24 36 1 28 30 14 58 32 29 25 9 20 8 24 14 17 47 59 36 64 46 31 25 10 30 12 32 34 33 21 41 41 26 13 11 26 19 35 2 35 11 16 6 13 7 10 38 21 14 13 11 16 27 29 21 12 57 19 12 35 50 5 7 22 28 39 22 28 9 3 5 18 11 24 41 43 7 6 3 1 13 8 32 36 2 42 4 36 39 15 5 33 6 6 16 4 38 17 4 32 6 37 8 18 29 5 35 1 8 34 23 21 10 31 5 13 23 18 2 10 19 10 16 41 7 27 13 12 0 11 24 16 13 10 29 17 8 14 6 13 6 5 20 23 25 26 10 15 23 6 10 14 1 18 6 14 22 3 3 10 9 31 8 26 20 14 13 18 15 22 6 4 33 23 11 17 14 5 9 15 3 16 9 8 16 6 9 15 15 10 7 13 9 1 8 3 1 9 10 17 23 14 2 0 6 5 15 25 13 0 7 2 0 3 5 18 6 16 19 11 22 1 24 17 2 10 3 10 14 2 11 1 17 30 2 12 38 12 14 35 21 14 9 9 15 6 18 9 5 16 14 17 22 23 23 6 7 12 14 9 33 17 46 34 23 32 12 28 23 39 31 6 23 22 24 8 12 37 22 32 7 19 12 9 17 19 3 32 43 21 28 33 48 63 33 0 39 17 46 40 45 52 31 54 28 49 53 19 28 42 50 31 13 67 47 16 16 12 28 56 19 13 14 30 14 44 4 14 11 7 46 38 10 25 12 49 15 16 30 49 55 20 28 39 8 46 10 27 20 37 10 31 12 34 5 35 61 39 45 29 35 19 38 24 34 36 25 34 24 25 18 25 6 36 10 12 58 46 4 36 33 19 28 4 7 6 34 22 6 37 11 24 36 14 22 11 25 8 38 12 10 3 18 33 14 25 18 29 16 30 14 13 19 33 9 19 2 27 2 12 20 7 38 25 8 35 17 35 4 16 3 25 7 19 9 10 29 3 5 33 30 22 8 3 17 40 18 19 13 22 5 8 17 12 16 40 22 12 9 12 26 8 10 12 23 12 25 7 55 23 28 13 34 26 7 29 21 16 28 18 50 8 18 23 25 24 12 22 11 31 19 11 12 17 34 29 14 10 11 29 2 43 5 19 27 10 39 39 33 25 19 12 5 7 6 9 5 19 13 8 14 27 14 12 49 10 21 8 38 11 19 21 75 37 65 21 36 8 36 31 24 13 32 71 0 49 50 17 45 71 43 42 46 47 68 10 26 52 21 67 10 12 50 0 8 11 10 4 48 30 26 40 46 20 6 25 10 43 45 12 38 44 18 11 32 42 36 38 20 22 46 12 44 34 9 46 22 23 42 38 46 6 62 3 46 6 37 15 40 3 35 32 20 35 7 49 47 14 41 29 50 24 60 27 82 15 12 15 15 20 18 21 49 36 49 19 39 35 41 8 35 31 13 16 8 25 40 38 59 55 6 54 16 42 13 64 31 29 64 64 48 8 16 6 24 41 8 26 3 29 6 14 33 18 30 15 26 8 23 17 7 15 13 32 19 6 9 8 26 8 25 13 6 14 32 21 1 18 36 2 9 8 22 7 16 5 28 9 38 20 13 2 7 23 14 14 16 8 27 10 20 7 7 7 23 12 10 15 26 29 11 13 27 18 25 21 18 22 35 6 14 21 11 14 26 20 4 4 5 16 10 41 17 4 9 13 33 20 22 5 10 48 2 33 36 20 3 25 12 17 20 31 17 40 48 17 46 31 25 16 36 3 8 23 14 53 11 25 8 33 28 20 41 9 14 3 11 31 3 37 29 18 9 32 19 16 11 50 24 26 20 2 4 21 10 19 28 17 30 28 21 9 20 45 13 23 21 23 4 17 20 4 23 18 41 16 8 29 15 13 7 17 9 21 40 32 31 12 45 16 12 33 6 13 16 13 36 8 3 29 11 21 12 8 24 22 19
11 10 1 5 2 14 16 12 6 6 1 38 24 21 11 49 13 6 32 2 56 2 3 12 32 10 59 26 4 6 45 25 5 21 0 16 6 5 17 32 26 84 71 3 0 5 2 31 20 8 132 22 0 26 8 72 0 37 7 2 8 9 30 13 55 5 5 46 81 10 41 37 10 93 25 153 86 35 1 48 1 60 86 16 5 9 161 4 5 0 5 16 4 36 22 20 10 16 5 0 36 10 18 16 9 95 106 43 1 7 18 47 15 19 18 24 14 6 10 12 16 7 1 125 0 31 36 2 5 57 3 70 3 18 5 1 23 20 10 17 32 45 154 28 7 9 4 98 1 6 45 11 4 2 16 72 5 21 16 17 12 10 5 5 21 6 9 120 15 36 12 13 38 24 75 2 24 18 12 3 51 6 82 39 34 35 1 1 30 13 0 64 4 5 11 0 6 62 2 16 23 1 60 91 1 49 30 57 8 52 5 15 50 16 30 66 11 0 10 12 14 0 71 52 3 10 31 15 1 42 15 0 27 22 4 38 6 0 34 81 1 56 46 2 10 32 112 40 9 2 0 3 30 0 1 2 19 8 68 86 60 8 22 43 14 16 2 35 1 3 4 20 27 68 69 5 1 22 7 19 11 14 36 3 39 12 4 11 14 10 19 34 22 28 56 9 9 3 6 1 0 2 61 0 15 33 106 47 16 10 39 6 63 0 5 2 2 7 9 16 7 28 81 9 3 17 0 6 49 19 6 82 2 15 6 17 72 36 24 68 9 4 0 2 3 10 6 19 5 4 31 40 0 4 28 10 15 8 1 2 3 2 19 20 5 51 10 64 50 75 24 1 22 40 49 78 106 104 3 4 6 4 26 122 2 35 39 37 29 43 6 21 13 2 26 101 12 20 182 76 67 104 40 533 179 94 446 0 81 69 28 11 65 3 131 41 0 90 1 2 12 91 46 78 127 19 101 255 46 131 20 0 200 75 66 73 130 102 205 40 5 41 28 84 50 21 472 7 19 330 91 290 102 4 16 111 31 21 43 19 80 85 41 222 43 218 199 0 360 68 165 153 100 133 113 182 110 56 72 26 213 3 38 1167 132 696 107 70 30 35 4 0 68 49 2 9 4 27 26 4 13 7 13 10 5 18 49 34 3 1 13 68 49 12 17 29 0 0 28 19 25 35 11 44 0 40 6 28 22 49 55 12 0 47 3 0 1 3 8 4 57 4 40 16 0 13 86 0 1 8 3 14 71 12 19 15 17 12 2 40 5 14 32 3 4 9 27 15 24 21 17 28 4 19 27 0 33 12 8 16 2 24 4 15 2 22 37 16 1 11 7 25 1 18 1 1 8 1 0 16 7 3 2 3 0 9 17 19 0 1 4 12 0 16 1 13 4 19 10 7 18 18 5 0 0 5 6 44 16 2 4 3 1 1 3 8 0 1 1 5 13 14 14 4 1 5 3 0 0 34 12 5 0 9 37 1 6 15 2 3 10 17 4 0 8 14 28 64 12 0 5 8 11 8 56 0 1 20 16 26 3 59 16 16 12 3 56 19 26 20 3 103 30 2 11 14 7 10 2 0 27 1 3 9 41 37 0 123 70 56 40 6 12 29 33 7 11 12 21 11 45 16 18 3 10 40 27 1 5 69 12 2 39 25 0 2 5 4 17 17 4 39 9 0 2 20 8 11 11 2 0 7 26 18 21 4 25 3 59 2 12 10 2 36 8 11 4 18 26 24 3 6 5 21 33 0 18 0 3 30 51 39 5 27 14 9 11 55 6 23 3 17 27 68 9 0 2 21 5 0 0 5 11 3 5 8 38 0 4 15 0 43 13 2 9 15 3 0 0 19 10 41 9 4 20 8 18 10 13 12 6 8 24 4 0 2 14 8 0 0 26 7 17 87 46 2 40 11 12 62 1 23 3 37 14 11 11 28 5 7 3 17 1 4 0 1 91 11 3 21 5 51 27 37 12 3 1 9 39 3 6 10 9 0 6 11 2 0 1 0 16 57 5 0 4 7 18 8 12 15 2 19 6 3 4 11 22 0 2 5 4 8 8 2 1 2 5 48 28 19 12 3 1 28 7 29 19 16 0 0 0 12 27 6 8 9 4 0 2 0 15 1 0 38 1 4 14 20 13 20 8 1 34 10 0 8 8 0 36 42 68 12 50 17 5 2 0 4 6 1 34 6 14 1 5 17 4 0 21 8 0 4 23 12 4 26 2 25 4 2 9 14 93 11 24 21 22 12 27 10
45 27 3 16 16 4 5 3 15 4 7 12 10 40 7 3 18 16 13 1 13 3 10 18 18 14 11 6 13 14 18 19 22 13 0 25 8 6 15 7 14 24 31 18 3 6 4 4 6 8 14 6 9 10 5 3 18 6 11 1 7 4 5 3 6 3 1 3 32 15 33 9 8 62 10 16 68 18 4 45 23 4 8 8 6 1 15 13 32 18 11 14 3 11 20 44 7 6 42 22 33 8 25 57 14 10 9 1 13 4 9 13 2 4 12 5 9 6 20 12 16 27 14 12 42 24 85 39 56 18 8 16 9 10 11 4 32 10 8 10 7 50 8 10 21 13 32 4 26 8 5 23 14 6 8 5 37 22 5 12 48 23 14 47 8 1 39 17 10 52 10 31 26 9 7 5 21 0 17 18 19 45 10 6 38 25 5 12 14 9 15 14 58 14 15 18 19 69 28 6 9 5 24 18 24 22 37 5 10 4 12 9 1 3 19 14 1 1 3 19 32 4 11 19 2 28 26 3 10 4 8 5 20 11 9 5 17 1 44 19 20 17 4 3 5 5 3 8 5 5 6 46 12 26 15 18 22 8 26 5 14 27 2 4 3 9 13 5 39 17 38 10 14 11 11 3 12 11 10 4 10 7 24 21 7 23 2 4 10 23 7 7 26 1 12 19 37 5 21 16 10 6 24 3 27 27 14 20 19 38 33 18 10 1 17 3 10 47 18 4 10 5 12 6 24 11 25 6 48 11 8 12 10 5 10 11 3 11 8 13 21 13 6 11 1 22 10 5 8 1 49 14 2 3 4 4 8 15 8 11 6 25 24 7 14 10 14 37 11 23 28 19 12 31 11 15 7 9 17 7 21 21 26 13 7 26 3 5 29 13 8 18 12 11 45 12 14 8 17 14 10 13 8 8 60 4 13 26 0 10 7 18 10 3 4 8 0 5 18 2 16 11 34 9 1 8 5 16 31 20 12 8 10 6 24 31 24 24 10 11 6 12 18 15 13 16 3 9 8 7 14 17 23 4 5 24 3 45 23 14 18 10 17 14 1 19 34 12 20 4 42 20 0 9 0 7 7 20 18 2 67 9 4 28 11 13 13 15 9 5 25 10 8 8 62 27 19 9 45 14 19 20 22 42 11 36 89 24 11 31 32 0 16 19 8 25 20 5 15 26 17 93 23 91 25 26 18 16 117 58 18 8 18 14 24 11 14 42 17 34 9 16 17 50 22 52 20 6 51 8 26 63 42 0 26 2 29 30 3 49 5 8 35 6 16 10 14 20 23 35 42 41 28 19 54 35 44 9 60 26 50 47 56 25 105 17 43 15 9 34 30 62 35 114 22 9 22 36 63 87 71 51 27 5 24 33 25 16 17 31 5 84 48 29 5 118 40 17 39 51 31 18 44 11 62 24 34 25 3 58 40 24 14 25 26 44 58 44 11 6 3 11 52 40 33 47 49 31 62 28 28 12 17 18 11 32 31 9 36 34 9 15 51 35 7 16 2 1 17 3 13 10 10 21 6 19 3 13 17 9 27 12 4 2 8 9 10 4 8 8 14 8 10 8 25 17 14 13 10 29 27 1 29 28 9 7 13 9 15 12 23 10 16 17 5 2 32 15 46 7 6 8 8 17 29 6 8 17 11 7 10 21 21 14 30 3 26 19 13 0 12 4 13 0 23 3 22 9 14 7 6 5 5 20 6 2 7 12 25 6 9 10 10 7 6 8 4 5 10 5 0 13 0 9 2 5 10 10 13 10 5 3 7 10 5 6 24 3 11 5 8 8 1 7 3 15 2 7 18 4 3 2 0 8 13 12 7 20 0 4 7 15 10 27 19 2 8 2 10 5 4 13 6 5 7 19 1 18 2 29 10 5 9 2 20 13 22 7 12 6 9 4 17 14 8 3 6 19 20 66 19 2 2 22 11 13 7 10 48 15 28 33 3 14 18 12 30 19 45 9 23 35 19 34 7 10 48 25 32 87 31 1 3 12 33 87 0 45 44 43 65 37 17 49 62 32 18 55 52 20 48 20 20 6 64 17 46 12 17 41 20 15 69 24 31 35 29 24 35 21 13 30 5 15 13 15 12 55 169 70 7 119 47 54 28 76 65 63 102 22 48 108 33 21 35 43 44 64 32 44 7 54 10 8 53 39 19 40 19 10 8 27 189 19 11 17 33 12 32 60 49 16 22 21 33 50 16 51 81 17 5 19 45 78 61 14 33 34 29 16 32 31 17 13 26 2 36 38 20 17
14 16 35 8 19 10 6 5 11 58 5 2 4 8 1 2 22 1 28 21 14 7 12 23 20 14 13 22 14 8 2 0 31 5 13 3 9 2 5 11 3 13 2 0 17 35 1 19 1 5 7 9 21 27 10 25 1 10 60 60 19 3 8 7 6 16 3 0 17 23 5 10 5 2 9 59 5 12 8 23 35 7 36 16 8 5 22 20 5 5 12 12 5 11 16 2 12 20 15 11 3 8 5 21 4 14 3 2 9 71 13 7 7 10 7 9 3 6 25 4 6 3 3 4 10 2 14 0 10 3 15 22 15 0 2 5 30 2 0 23 10 42 2 7 12 7 5 5 4 2 8 31 0 0 1 21 7 17 18 20 8 10 41 10 8 12 19 4 1 3 22 24 5 17 48 0 20 21 19 47 10 8 7 1 5 11 8 3 17 23 13 7 4 3 9 15 1 6 17 4 4 3 7 7 6 47 2 10 10 6 21 6 8 6 15 55 6 27 16 11 3 5 13 4 16 0 6 19 17 10 16 22 3 14 15 5 19 2 10 17 19 16 8 0 38 1 23 5 9 8 0 5 12 65 12 3 0 11 12 8 21 12 17 8 23 2 26 8 14 9 7 9 20 9 46 1 19 3 8 7 11 4 3 0 3 25 17 2 39 14 8 8 30 8 2 0 4 4 8 1 3 8 0 18 2 29 5 51 9 55 2 6 11 16 13 28 2 6 0 10 48 9 21 51 20 9 9 47 19 10 17 0 22 14 8 11 0 12 16 5 21 14 23 17 15 8 13 17 5 13 31 4 5 24 32 21 19 1 12 8 16 70 4 10 18 16 6 13 4 8 26 1 3 5 31 4 15 7 13 6 19 3 8 24 26 51 7 0 39 33 39 14 0 25 7 11 0 17 9 2 10 18 13 8 13 3 4 18 0 7 8 20 13 14 11 32 26 9 13 5 3 3 16 12 10 32 13 20 1 42 64 14 14 40 45 2 23 11 4 24 13 6 14 8 8 11 5 31 17 2 11 11 4 7 9 32 29 21 11 10 16 15 7 11 10 24 21 10 10 5 16 13 9 24 5 17 8 5 14 5 51 8 43 14 3 15 20 16 22 1 49 7 18 2 4 12 7 14 9 6 27 5 3 7 0 8 1 1 6 87 12 3 17 1 8 7 2 13 10 7 0 9 13 1 7 15 11 19 2 10 25 20 10 9 9 17 5 41 1 4 14 38 15 29 8 11 1 10 26 12 19 29 26 23 7 20 16 1 9 2 15 1 4 23 4 9 15 7 3 27 3 4 21 15 14 1 5 46 4 2 12 7 5 4 16 1 15 27 4 15 12 19 43 13 10 23 26 10 15 8 20 11 14 16 28 14 2 8 20 7 35 2 20 15 19 9 3 20 29 3 36 4 15 11 6 8 4 8 19 63 11 3 16 25 20 23 7 12 2 0 11 6 5 5 30 2 23 6 6 3 9 3 10 46 9 22 10 13 22 10 24 14 9 13 37 9 11 6 32 8 14 7 12 5 4 12 26 33 0 12 8 45 13 5 52 37 17 11 1 76 11 5 0 2 5 0 9 6 3 0 85 10 11 64 10 13 28 42 19 40 6 10 7 2 14 13 6 0 2 10 10 28 15 1 34 1 29 9 24 15 2 0 2 1 0 7 14 8 3 22 0 2 5 30 13 11 13 7 12 3 43 9 17 2 14 1 13 18 21 9 10 2 3 21 14 14 9 6 7 45 8 21 1 0 0 4 2 1 4 4 2 13 30 3 5 5 9 11 12 2 14 4 8 24 19 5 5 18 7 15 2 7 4 11 7 11 13 6 11 16 17 3 13 4 3 0 10 25 6 2 17 1 41 6 5 1 7 7 10 9 10 1 2 3 48 4 13 15 5 3 2 5 5 0 19 56 0 3 30 7 2 5 36 7 1 3 5 2 13 4 10 0 8 5 3 31 0 5 6 12 8 6 2 14 11 10 3 5 19 5 3 2 7 8 2 2 7 19 18 11 3 5 16 11 9 6 2 8 2 4 12 7 2 5 6 1 2 7 1 0 7 6 9 6 2 2 1 6 2 5 15 7 19 15 26 3 2 16 7 14 5 2 4 4 7 5 2 2 10 5 6 0 2 5 4 5 17 7 3 13 5 0 22 1 1 0 5 7 4 3 17 7 0 18 2 4 1 5 0 8 3 0 4 12 5 22 0 4 3 2 7 0 6 4 5 2 0 3 2 9 1 9 9 13 2 2 10 0 2 7
32 113 59 72 83 111 40 59 30 56 72 53 26 96 43 110 85 48 80 45 85 116 120 54 80 47 52 113 22 71 72 57 93 149 83 77 124 121 74 49 83 95 130 61 64 181 233 81 120 180 142 137 95 100 184 95 103 91 30 91 92 157 111 55 127 85 109 121 134 56 143 128 69 156 69 43 38 53 107 118 48 69 83 21 31 29 29 80 55 61 12 52 28 22 55 65 53 51 49 53 34 25 56 78 62 45 47 38 43 21 14 52 50 37 48 53 24 44 66 84 37 44 54 69 60 15 36 55 64 57 77 13 36 28 43 84 93 50 62 48 61 86 59 51 73 97 14 56 61 53 53 60 14 48 84 16 73 41 80 49 42 32 13 49 33 13 35 89 28 100 38 41 58 49 134 54 80 25 149 144 23 49 73 45 51 30 61 60 45 121 82 41 43 88 43 85 146 19 75 98 134 74 51 73 40 80 41 101 46 78 69 59 122 50 68 32 107 95 31 108 117 52 40 62 56 89 109 138 68 127 107 89 91 74 107 50 36 116 130 50 98 92 45 107 51 85 79 55 37 76 54 72 96 109 54 78 65 60 20 104 57 128 83 52 54 83 57 58 47 59 63 63 58 75 36 38 25 64 72 94 139 103 65 37 41 112 36 61 31 51 52 53 32 24 43 56 78 49 25 45 49 27 52 34 43 42 67 53 18 38 13 69 32 66 68 24 64 47 65 69 48 20 15 17 51 34 57 29 49 43 58 56 67 33 68 63 34 14 63 72 24 35 49 35 103 64 36 47 67 26 61 72 29 40 59 70 41 19 41 50 49 86 61 72 65 107 87 90 136 13 31 70 114 59 21 36 18 72 80 132 61 68 35 68 36 47 99 98 79 132 68 99 56 72 86 91 65 89 134 90 18 48 36 100 132 70 62 33 143 60 200 182 77 126 110 105 216 93 104 140 70 103 41 51 92 62 210 86 238 75 141 164 124 164 89 54 89 163 89 117 124 89 39 131 67 186 25 126 26 95 77 16 160 71 19 89 118 123 36 96 108 131 37 136 126 71 170 149 42 56 95 57 95 139 163 153 133 131 67 107 58 132 130 15 74 173 96 67 33 33 60 27 18 26 78 34 69 22 55 41 28 63 28 83 8 66 0 73 25 27 10 64 31 4 35 36 20 45 13 38 26 50 3 46 11 20 30 53 10 31 67 30 26 40 42 56 14 67 30 30 44 18 32 36 40 9 45 46 39 47 34 54 38 54 24 14 11 34 59 16 34 29 19 17 26 25 27 15 20 12 6 12 19 27 11 24 14 29 14 1 14 29 6 12 26 14 23 13 27 16 12 13 21 2 18 26 18 5 13 9 15 19 33 10 20 21 3 19 9 12 22 19 14 11 22 9 16 5 27 18 24 18 26 16 19 23 17 33 12 8 18 22 26 11 12 29 13 15 23 28 22 11 11 8 19 25 23 12 9 3 15 12 24 20 14 28 9 15 31 3 8 20 14 26 27 21 95 130 85 38 47 71 70 67 90 32 67 76 12 49 84 56 58 47 42 70 89 16 45 58 56 65 46 47 61 78 19 58 81 102 31 51 51 11 39 73 43 61 42 65 19 31 44 27 65 63 50 38 48 36 68 72 26 46 23 13 66 26 12 66 32 39 64 17 30 13 54 32 50 47 64 16 52 51 39 23 30 25 99 31 59 51 54 20 25 62 44 20 29 21 88 27 27 40 24 55 8 88 10 31 40 25 67 56 33 44 46 54 69 30 60 42 27 31 2 87 60 20 46 74 62 45 63 51 33 30 35 19 33 32 33 11 38 48 7 27 14 18 69 19 51 33 29 18 40 11 38 36 38 31 29 38 23 40 24 28 35 18 25 7 21 22 27 18 25 17 19 23 25 34 34 20 19 12 23 15 26 27 9 17 12 19 8 18 26 31 27 8 13 15 19 9 30 8 35 23 21 13 21 7 5 13 17 22 4 4 17 16 10 6 13 28 18 28 20 7 28 11 21 15 18 12 13 12 29 16 15 11 12 12 13 25 20 20 12 12 16 17 28 4 5 7 11 20 18 19 14 4 7 13 10 10 4 5 12 3 20 14 21 13 14 12 10 10 23 15 14 4 24 6 15 20 12 23 25 16 6 7 7 15 15 11 11 31 13 1 20 20 25 10 6 3 6 20 14 19 12 10 16 17 4 8 17 28 5 22 14 20 21 19 5 25 30 17 5 19 18 17 10 19 24 19 13 9 13 10 11 4 14 14
5 11 37 12 8 3 2 0 4 25 4 0 0 9 3 1 23 6 16 4 18 1 6 7 8 5 10 1 19 12 16 4 16 6 5 2 19 1 0 6 1 8 13 16 3 12 7 42 10 3 7 29 4 2 2 9 33 3 10 10 16 4 9 15 9 30 1 3 14 9 8 4 15 11 4 40 0 13 5 5 9 14 19 18 15 22 20 3 10 0 5 2 1 0 7 13 8 17 14 2 4 2 10 7 0 0 5 14 2 3 9 3 12 1 1 18 18 26 9 5 8 6 15 0 2 23 10 3 0 9 1 16 13 4 11 19 5 2 17 0 3 17 9 9 13 28 9 5 24 6 7 0 7 4 19 3 3 7 13 5 1 0 15 17 2 6 1 15 5 13 2 15 1 2 12 0 12 14 34 14 5 11 2 0 0 2 0 2 4 7 16 19 3 3 12 12 17 0 4 36 5 3 4 5 4 4 3 4 11 11 1 5 2 6 9 4 30 6 1 27 5 11 4 2 6 10 35 5 6 6 7 10 9 6 39 5 20 6 6 18 5 10 16 4 11 12 15 1 7 6 2 10 7 14 8 0 7 9 28 2 4 15 0 56 16 0 20 2 1 11 7 3 7 0 10 3 8 38 7 4 9 12 19 7 0 24 8 4 9 4 3 9 28 28 5 12 12 11 0 3 0 3 7 6 0 17 4 3 7 3 1 4 2 1 3 17 2 1 7 7 1 8 8 8 2 3 0 0 5 11 4 5 8 5 1 10 0 7 2 3 6 16 7 4 1 11 24 7 4 10 26 0 1 5 12 4 1 12 1 2 7 13 6 4 12 7 29 10 4 2 13 33 16 2 23 0 13 12 3 13 1 9 5 20 0 20 8 5 35 15 16 1 17 11 19 1 3 6 9 6 21 10 21 25 13 6 8 9 5 4 10 7 8 16 6 14 45 7 6 10 10 2 14 20 8 11 9 3 15 24 26 16 20 10 44 7 7 5 8 1 2 9 19 10 4 5 12 6 12 5 7 12 42 3 1 20 17 3 8 6 14 5 14 6 6 0 1 9 5 18 0 4 16 8 11 9 25 4 3 25 11 16 28 9 0 32 2 3 1 11 28 25 8 12 13 20 15 7 3 8 7 0 1 6 16 2 1 1 43 21 3 1 17 1 5 8 1 4 2 14 14 3 8 0 25 11 22 9 6 14 14 7 1 10 0 5 24 2 5 13 5 5 7 24 15 20 5 21 5 24 60 8 17 0 34 3 18 2 18 1 5 9 4 13 1 4 6 8 4 14 5 1 1 4 1 1 5 6 8 3 9 0 4 1 7 31 2 12 2 13 24 27 20 3 19 7 31 3 44 1 13 13 1 10 17 4 17 34 16 5 6 29 7 4 11 14 23 10 25 18 28 4 2 39 8 5 46 74 15 21 11 6 9 10 3 20 20 12 0 13 38 15 1 39 7 15 11 3 12 3 6 6 2 33 24 22 12 24 0 9 4 3 8 4 5 12 23 37 19 12 9 10 20 19 6 4 68 29 2 18 14 20 12 14 19 42 3 21 1 48 25 3 0 11 3 6 0 4 6 32 22 4 7 13 9 11 79 9 1 5 10 1 15 5 0 4 25 17 7 12 2 25 11 37 0 5 8 43 19 8 8 3 5 16 8 4 3 9 7 15 9 5 53 18 61 3 10 8 1 2 49 16 12 6 3 22 15 19 17 9 38 1 1 5 9 7 18 3 12 16 14 1 8 19 10 7 19 6 8 20 37 5 21 5 14 14 3 3 23 34 2 1 5 8 7 30 7 10 11 1 16 16 7 15 6 23 1 34 35 12 14 20 0 14 12 7 37 14 6 4 0 3 0 7 11 17 1 20 0 7 21 10 4 25 1 12 0 3 4 51 22 8 3 1 11 22 0 8 24 6 12 10 5 14 13 6 9 6 4 8 3 3 28 23 10 0 3 8 3 10 18 1 2 2 17 12 2 7 9 12 15 10 42 2 3 6 1 0 3 7 7 11 10 10 4 3 4 13 5 2 31 11 3 15 7 11 6 5 4 0 0 13 17 2 1 6 6 1 11 3 7 19 10 1 12 1 2 4 1 2 5 1 3 14 1 4 4 11 5 8 1 5 4 7 16 3 10 6 2 10 9 12 3 4 20 0 4 6 2 20 6 11 21 16 1 3 7 11 6 8 28 0 0 16 0 1 1 6 12 22 4 3 1 2 18 20 3 21 2 6 9 9 19 14 6 2 6 13 4 29
25 44 31 58 34 63 116 89 37 50 64 79 106 45 26 31 51 2 59 7 45 86 28 56 22 45 108 62 0 96 42 54 52 111 10 63 24 92 52 44 45 98 97 61 50 43 86 47 29 151 42 59 25 75 45 71 66 56 82 31 69 44 75 28 87 64 88 16 67 56 74 95 82 59 71 35 68 91 202 73 19 138 37 138 63 74 64 36 86 121 28 14 108 72 127 125 29 5 17 33 46 4 99 104 40 58 37 119 41 53 17 67 67 37 76 55 94 11 108 56 32 81 173 191 12 84 68 166 120 77 107 135 41 169 41 156 87 99 129 95 200 158 115 175 105 48 55 129 58 126 172 176 117 262 141 165 241 187 157 118 168 104 1 205 181 82 28 218 76 209 118 13 110 183 108 213 140 74 135 0 119 308 59 222 117 71 63 213 72 22 122 185 153 120 187 209 155 122 113 217 174 82 147 252 122 151 124 56 136 105 226 252 108 42 134 37 86 112 118 144 107 191 137 91 3 173 107 110 49 158 72 163 68 163 153 203 79 170 67 72 2 134 82 89 1 176 121 242 138 168 127 137 260 31 159 152 175 82 7 232 158 142 147 173 110 127 82 4 82 101 138 94 84 63 14 135 32 140 166 161 102 169 184 98 33 137 66 31 39 134 43 94 48 133 97 62 92 195 123 152 159 59 121 209 188 23 140 141 180 53 189 124 59 212 143 21 151 164 121 96 33 37 177 132 97 45 124 94 130 183 117 49 89 87 144 211 181 73 26 20 44 62 84 68 99 138 102 2 81 117 52 151 101 117 31 96 61 130 91 70 114 95 21 199 30 124 90 124 179 45 25 37 44 101 26 125 105 83 127 69 18 93 75 39 7 127 70 103 29 65 18 73 108 56 38 65 110 93 90 89 33 12 63 217 14 127 17 59 22 8 138 120 178 148 34 99 13 78 150 121 35 107 92 47 113 87 105 197 81 102 100 85 105 31 4 104 61 84 44 44 67 42 68 90 67 83 19 86 41 117 127 86 140 66 57 31 23 104 130 125 90 0 75 56 107 154 42 75 52 52 42 133 79 68 135 158 86 112 36 154 7 169 121 79 58 151 19 72 54 164 110 37 49 68 79 128 136 35 23 136 84 124 160 117 124 138 156 171 119 55 52 39 90 90 128 142 46 39 68 86 29 133 57 94 45 45 47 128 100 36 85 152 136 225 121 141 69 121 113 149 30 41 113 88 17 80 99 109 102 60 0 8 1 111 39 63 30 65 144 28 50 69 110 34 96 56 88 143 142 23 42 117 69 107 78 108 140 16 92 57 96 113 50 103 9 113 133 118 112 126 90 31 17 59 27 66 12 43 51 67 31 34 35 8 58 51 77 67 40 80 1 86 4 31 10 15 38 21 5 45 33 62 31 42 81 79 72 73 23 115 72 69 76 9 77 15 77 47 65 78 9 46 72 2 13 27 42 23 57 72 33 50 88 49 59 54 60 14 29 19 14 48 11 23 24 8 72 57 23 10 24 17 16 31 23 26 51 36 26 48 27 10 3 9 15 27 8 21 10 12 17 19 33 24 30 15 45 14 11 15 4 1 10 8 2 24 1 31 16 29 18 33 27 14 32 70 19 35 5 9 24 9 28 16 14 34 19 19 1 49 29 20 69 24 27 15 41 31 38 35 26 10 19 17 14 13 12 26 18 19 17 23 25 23 33 29 13 39 1 1 24 9 6 6 1 20 9 14 19 5 23 28 31 32 34 8 19 15 24 6 28 31 2 3 20 30 21 10 26 38 14 26 18 11 3 39 9 27 5 19 25 10 24 9 7 11 19 17 14 27 19 17 21 7 15 26 2 20 9 26 14 16 28 17 9 20 23 9 4 5 5 14 4 5 21 7 15 21 28 21 12 18 20 5 0 11 29 16 1 9 13 15 1 13 38 32 27 13 12 19 30 31 39 28 29 30 41 10 35 7 24 31 38 87 33 32 72 59 42 10 26 92 63 31 77 35 42 52 50 29 125 104 81 85 34 87 144 120 60 48 157 181 136 150 43 179 90 110 127 115 185 53 169 217 99 107 50 77 133 88 74 49 32 128 27 85 171 154 114 35 38 94 120 116 165 68 176 112 88 90 145 155 246 340 87 68 33 103 89 50 57 194 6 64 129 235 232 119 191 272 8 50 124 94 192 190 210 234 49 103 87 50 146 86 82 66 74 26 104 125 102 89 54 80 62 108 129 47 49 57 175 38 56 2 15 63 2 169 47 5
101 143 109 172 66 119 147 118 124 171 206 140 129 152 202 122 246 114 114 154 74 207 189 201 142 236 161 181 137 155 194 49 70 106 103 139 226 164 58 213 190 227 261 157 275 213 137 247 287 130 180 143 69 217 207 291 176 171 200 193 253 207 285 173 120 250 50 243 94 164 188 180 172 104 237 232 93 225 228 200 130 7 202 209 120 160 258 129 147 196 83 128 37 68 38 191 100 54 150 150 155 17 150 130 147 169 140 87 154 127 63 91 163 143 46 144 116 128 120 84 99 32 172 90 134 165 85 138 108 126 181 197 25 122 115 148 131 147 220 60 102 71 195 224 190 219 137 105 169 77 163 143 62 205 222 150 88 161 95 168 252 147 201 186 236 277 251 146 263 201 163 214 55 242 179 91 160 331 81 88 349 100 201 138 188 243 103 236 127 206 243 238 234 197 349 254 232 165 274 285 192 180 326 295 377 274 278 249 284 379 299 180 84 266 364 329 270 391 295 319 309 174 379 328 418 158 213 330 372 361 393 382 353 338 435 308 311 346 222 405 435 249 329 319 229 266 154 387 271 384 335 199 390 348 409 103 291 309 280 235 215 380 88 146 178 278 216 235 250 320 213 222 269 180 217 278 122 232 4 331 112 212 103 435 243 122 299 110 239 276 54 413 266 277 166 264 208 202 149 257 220 257 178 204 171 6 245 306 317 134 279 214 90 244 143 111 260 159 223 284 143 174 232 186 220 189 15 109 232 114 157 294 33 63 22 157 77 129 281 182 52 245 251 235 222 317 255 184 155 197 253 317 201 29 259 328 266 143 128 258 264 155 136 185 160 256 168 385 517 425 273 381 170 275 83 58 417 302 290 375 373 333 447 559 413 71 348 250 529 231 263 426 365 210 471 349 542 382 190 258 437 437 578 326 447 521 642 537 554 470 518 320 580 469 199 387 579 487 251 378 402 486 392 437 543 553 659 507 556 386 377 170 480 467 504 393 423 362 161 416 753 576 571 521 468 398 463 453 485 560 482 446 491 144 718 388 684 565 345 536 393 481 858 502 692 1171 589 462 510 726 501 855 736 40 372 248 678 824 674 402 852 71 286 1055 120 299 1121 0 129 84 167 105 80 161 43 73 21 114 110 61 39 89 167 50 13 110 133 171 120 155 129 148 109 126 158 147 87 188 107 68 132 102 105 131 163 92 149 169 179 174 149 152 199 132 143 117 127 131 103 174 35 40 157 143 201 154 141 151 132 35 62 80 199 148 182 108 180 117 139 137 145 34 120 20 113 98 124 142 133 102 154 106 170 113 69 186 123 112 35 72 104 121 137 7 62 114 53 122 75 89 127 66 127 98 83 99 145 76 85 89 88 38 58 80 31 73 77 85 21 53 62 33 61 30 85 60 81 85 15 82 84 88 81 4 116 120 59 82 115 63 94 65 56 84 56 10 23 79 74 87 61 87 119 26 76 81 75 73 103 86 68 87 139 52 72 69 73 41 43 76 61 0 85 76 164 154 72 168 153 95 140 143 131 156 120 116 108 91 91 115 109 100 64 21 97 90 126 124 94 52 161 41 99 145 141 119 38 127 101 120 61 121 52 28 64 128 47 50 5 77 87 124 76 102 91 139 100 55 116 102 119 87 93 72 83 128 29 65 99 49 38 61 59 80 65 92 95 43 84 19 60 92 75 92 76 60 85 77 87 58 69 80 73 83 64 78 77 46 81 25 75 76 78 1 57 53 58 55 72 86 38 61 87 59 81 91 96 70 83 80 58 81 78 69 83 77 93 87 57 89 68 56 66 10 73 49 65 68 28 10 66 53 43 38 78 66 59 54 70 40 77 78 56 15 41 33 105 88 62 94 10 64 53 83 80 13 36 66 69 75 85 31 19 65 55 17 75 38 35 41 104 66 22 73 60 61 22 64 15 67 95 34 25 39 41 38 57 41 55 37 45 47 24 43 25 58 24 45 26 38 19 26 43 44 14 42 41 38 28 29 37 19 31 16 22 38 43 30 31 14 17 28 18 39 32 14 24 38 15 2 10 39 44 33 24 23 29 31 36 23 33 31 0 42 32 28 30 23 17 28 36 14 11 40 18 14 24 6 23 21 17 31 7 19 28 37 19 20 36 11 26 17 23 22 43 33 20 12 33 25 12 10 30 35 21 1 11 10 28 30 23 30 30 25 1 20 24 18 31 24 31 28 29 20 23 11 22 28 28 38 36 16 43 29 38 7 30 9 24 28 18 29 21 38 41 15 30 38 11 23
22 1 19 9 18 15 7 13 1 28 9 17 21 8 1 0 14 14 1 14 6 11 4 13 6 4 13 26 15 3 7 6 22 4 3 16 13 7 5 8 30 7 7 6 1 93 4 17 17 4 28 2 19 7 14 11 8 25 8 0 4 3 5 8 9 1 8 5 4 12 33 25 5 16 3 1 25 3 4 2 3 1 10 8 1 8 4 6 9 1 13 9 1 18 2 2 8 19 11 5 11 0 21 3 4 8 9 1 3 5 8 8 1 0 5 17 4 7 12 0 18 6 7 0 0 27 7 4 14 1 14 14 20 11 5 0 13 2 10 7 3 10 6 6 21 0 10 17 3 0 5 22 11 18 2 18 4 4 20 10 0 17 3 5 14 11 19 15 7 8 4 15 15 9 1 0 25 9 8 8 16 7 36 1 7 19 3 2 7 13 18 13 16 24 3 14 4 16 1 2 39 0 3 11 13 9 16 18 1 11 40 4 6 10 1 3 19 4 18 0 12 16 44 27 14 19 24 13 14 20 8 42 26 1 8 9 8 5 1 3 4 5 25 25 8 0 15 2 5 1 33 9 8 12 4 8 11 4 5 8 24 2 9 21 9 10 45 15 2 4 5 22 8 3 9 18 3 15 12 8 12 10 0 22 2 2 1 15 29 3 4 3 12 7 23 19 8 1 26 18 15 3 3 7 10 9 10 9 29 2 2 0 7 5 4 3 1 2 17 18 13 19 30 18 5 3 6 14 2 8 23 34 6 15 19 3 31 15 6 9 6 10 15 14 10 17 24 7 19 3 5 2 5 4 1 1 11 5 6 18 11 32 1 10 16 24 7 1 4 7 29 14 0 7 14 12 7 13 16 3 18 1 9 7 28 0 8 4 12 1 17 16 14 16 33 4 16 2 8 17 14 13 4 11 13 8 8 16 12 10 13 11 12 4 36 62 6 0 3 11 3 18 1 7 9 1 8 7 5 1 7 6 15 15 9 17 0 3 2 1 0 9 9 5 19 0 4 0 13 12 2 9 11 1 1 10 1 8 3 10 2 6 19 12 2 26 2 8 5 6 7 4 9 1 6 1 21 5 10 10 2 9 4 5 7 1 12 0 10 19 9 3 3 4 3 3 0 5 2 7 10 4 12 8 1 5 2 9 11 9 12 20 0 17 1 0 6 12 1 2 1 2 3 20 16 7 7 13 4 4 4 2 1 7 3 0 1 6 0 6 6 8 0 3 5 3 7 3 7 1 12 8 22 5 3 8 5 5 2 7 3 0 6 1 0 7 5 2 8 6 7 2 14 2 13 3 59 6 0 5 9 12 6 2 7 0 19 7 4 10 2 11 3 10 5 0 13 12 3 2 5 7 6 4 6 3 2 0 11 4 8 7 10 14 6 7 9 17 6 12 3 0 3 3 1 1 6 0 1 11 1 1 1 7 11 4 8 11 12 7 1 2 1 6 6 3 1 0 1 5 16 5 0 6 0 22 2 12 13 18 7 6 2 10 6 13 5 2 23 21 7 1 1 7 6 1 6 27 4 10 16 11 6 2 13 6 13 4 5 10 2 10 3 3 4 8 6 18 3 23 22 12 9 5 4 6 1 11 9 0 24 12 10 7 16 21 10 15 13 7 10 4 4 15 14 2 4 4 3 26 11 18 1 9 0 3 12 0 34 6 5 25 9 10 3 13 23 19 4 14 27 9 12 10 14 0 32 71 9 11 14 1 25 10 12 2 32 6 2 7 2 16 5 6 4 2 6 18 3 5 3 7 9 0 0 5 5 18 0 8 3 14 7 11 1 11 7 1 11 1 15 4 5 9 0 6 8 0 2 0 2 9 19 9 11 9 0 5 3 8 19 6 3 1 7 8 5 6 4 2 10 4 26 2 14 5 3 2 13 2 5 6 8 2 19 2 4 6 2 5 9 7 3 2 7 2 3 7 11 16 1 5 8 4 6 1 0 2 9 8 4 3 13 0 1 14 2 2 2 19 0 8 5 5 12 15 4 4 3 2 5 6 4 5 4 3 2 0 3 7 13 1 7 3 4 11 4 55 9 2 0 8 7 2 9 3 5 0 19 8 2 2 11 14 3 4 9 20 6 8 12 10 1 6 3 5 6 12 6 2 11 6 5 12 0 1 1 6 21 0 1 16 4 2 2 9 0 3 12 6 26 1 17 4 4 6 8 17 5 2 5 4 6 2 6 14 5 25 8 5 1 11 9 0 5 5 7 4 1 16 1 2 22 3 5 1 7 11 1 10
75 39 84 59 49 96 104 77 64 68 101 88 81 76 77 38 54 57 77 49 64 90 66 44 50 69 88 70 72 72 120 52 33 75 91 65 55 65 93 100 103 101 116 90 90 79 59 87 78 30 52 58 77 55 92 102 74 81 65 84 18 64 86 74 82 92 65 117 43 71 80 60 71 55 62 63 56 71 59 50 130 56 62 76 87 78 59 28 76 76 82 49 93 62 74 69 56 71 38 94 80 74 48 91 67 78 71 82 59 75 61 91 110 60 67 94 101 75 66 56 77 50 67 71 45 61 45 103 100 40 40 54 54 140 102 62 80 65 75 94 82 64 104 103 89 28 72 72 100 60 70 95 64 58 73 62 48 55 45 92 91 73 60 79 74 103 72 46 75 78 59 86 57 43 62 63 68 97 60 113 47 52 104 132 87 78 43 52 80 85 85 89 82 88 56 88 71 59 74 70 76 80 20 95 74 52 63 63 65 85 116 87 67 71 78 101 85 65 55 94 93 67 97 50 68 61 66 140 73 45 57 32 57 36 107 101 81 73 57 108 82 30 118 65 76 85 86 86 67 97 81 79 36 37 85 70 106 50 112 60 63 64 71 101 42 62 91 88 75 82 51 74 78 107 75 107 37 86 75 58 71 91 93 92 40 40 78 93 52 104 95 80 117 74 111 59 73 78 81 77 32 42 71 102 48 61 60 44 65 65 56 55 72 82 65 75 57 89 50 62 72 86 78 67 116 85 77 35 61 93 103 47 69 70 83 74 69 59 42 32 78 99 96 48 60 59 57 56 48 26 72 41 82 128 45 58 120 108 82 97 103 86 47 55 66 86 86 61 45 81 64 84 76 42 102 76 75 57 78 109 47 67 61 73 92 78 63 87 54 113 84 64 122 58 70 83 74 53 113 90 90 76 70 91 34 114 54 42 82 67 42 59 82 49 64 88 13 72 91 50 50 107 86 69 87 54 31 93 82 128 64 38 87 87 88 78 75 65 88 90 83 73 69 79 78 51 87 77 79 96 82 87 61 101 58 108 37 74 72 100 46 68 70 80 70 59 14 38 95 69 49 96 115 63 63 75 90 101 39 121 104 78 81 51 61 16 99 52 67 74 88 53 61 88 85 85 8 80 43 82 65 114 70 38 102 73 70 71 66 81 88 70 91 84 74 85 95 77 85 91 62 68 52 85 76 95 29 87 81 65 83 67 101 95 83 61 81 73 40 75 81 33 95 85 84 98 87 21 66 49 69 81 153 44 86 64 70 100 84 124 61 56 71 89 102 109 53 81 91 66 68 99 71 97 54 75 60 38 92 91 70 56 49 58 83 66 79 75 65 20 105 51 101 75 55 58 76 75 99 75 45 74 90 68 97 38 72 100 71 76 96 80 45 85 55 60 94 76 44 92 50 73 66 72 54 79 95 80 78 89 95 30 54 109 63 87 50 73 57 45 61 80 103 82 79 70 49 84 66 73 69 80 66 68 50 59 81 41 65 108 74 75 68 85 64 97 65 83 61 45 76 68 83 79 91 52 97 67 90 95 87 59 84 87 48 33 24 79 68 56 62 88 37 98 98 56 64 61 57 44 20 65 41 119 51 72 66 67 84 76 63 74 76 81 92 82 67 41 64 85 61 66 63 71 72 85 63 87 58 108 57 81 88 58 104 106 70 80 81 70 78 106 33 46 63 53 43 87 23 81 60 98 60 78 53 64 43 61 68 65 70 88 52 83 91 99 86 42 97 90 75 48 80 70 103 46 64 68 78 101 34 71 59 92 123 15 85 50 25 53 92 85 60 62 39 85 93 86 90 102 38 48 88 69 37 92 88 53 78 17 40 107 54 86 73 81 10 78 61 92 76 75 36 92 82 71 90 62 49 122 58 56 70 62 52 51 85 95 103 54 61 57 105 81 70 71 82 60 63 20 77 74 55 93 91 32 81 103 73 74 11 75 57 52 63 20 80 104 66 70 76 72 78 72 71 64 88 96 61 73 56 59 44 116 54 41 52 101 65 56 67 71 88 106 46 86 59 81 69 30 54 85 64 48 86 43 94 60 107 112 33 65 69 116 50 61 54 52 61 61 65 69 50 72 72 116 47 72 40 81 96 89 96 54 86 54 106 86 40 57 101 86 71 84 80 71 78 62 68 61 107 77 67 41 82 57 69 48 58 86 89 57 31 46 110 74 53 47 110 79 99 54 111 73 38 67 79 80 63 89 74 10 38 27 68 47 67 89 105 63 81 70 84 53 59 77 71 97 51 72
9 20 38 2 27 18 15 18 40 8 20 12 14 29 5 49 9 16 12 2 2 11 24 15 24 29 22 45 33 21 3 30 17 29 31 21 38 6 9 4 35 10 50 5 7 15 37 12 14 10 13 10 5 14 30 36 16 19 4 6 7 9 3 21 4 3 4 22 19 13 9 14 11 9 8 21 10 25 2 13 14 7 5 11 16 15 2 11 15 3 6 8 29 14 11 2 4 18 12 5 7 30 10 15 47 18 10 10 2 16 6 16 33 15 36 15 16 9 14 17 12 13 35 4 33 11 23 16 7 36 23 30 36 19 39 21 65 30 67 39 8 21 3 21 44 24 12 33 63 53 8 10 16 17 18 20 13 10 5 4 8 2 28 7 17 14 15 18 9 7 10 13 10 1 2 4 6 3 5 11 4 6 10 10 6 17 18 16 2 12 7 4 2 4 4 2 4 3 3 7 15 10 8 5 10 11 20 30 21 7 3 12 15 15 5 7 3 6 12 9 9 32 6 13 8 3 6 24 3 5 4 9 2 23 11 7 1 14 16 13 21 7 0 7 8 16 12 4 14 7 11 8 4 9 18 8 1 5 3 3 2 19 15 15 7 6 20 7 8 6 2 11 10 14 13 9 7 11 15 5 3 13 15 14 21 9 7 3 10 7 11 10 11 11 18 14 6 13 15 2 7 7 5 4 10 6 3 10 6 6 8 4 14 8 7 8 6 7 6 5 5 6 7 5 3 5 4 5 3 6 3 1 6 2 5 9 6 2 12 6 1 10 10 10 5 9 5 11 8 9 7 15 2 7 2 4 2 6 0 1 0 0 0 10 3 2 7 1 24 13 8 5 2 7 20 1 9 1 6 10 0 13 12 15 16 20 4 10 16 13 3 1 8 12 0 5 15 18 22 5 10 8 5 10 9 11 15 5 11 11 10 2 11 24 6 8 8 3 20 5 7 14 12 2 10 12 2 6 3 6 5 6 13 12 12 15 14 4 9 3 6 11 1 13 5 5 3 11 1 5 9 7 3 5 4 13 13 2 4 16 6 3 2 8 8 10 10 11 1 11 2 3 3 16 15 8 4 5 13 3 9 4 4 8 1 8 5 9 29 24 7 18 15 29 15 25 14 13 14 8 34 38 8 33 38 13 8 26 21 25 15 24 11 35 35 52 22 12 35 20 36 27 45 25 42 12 18 21 45 40 36 20 93 10 42 9 7 6 70 24 40 10 8 15 38 21 39 20 19 58 65 42 62 8 46 63 62 8 38 27 52 48 28 58 22 19 5 32 22 25 6 16 73 25 32 15 10 9 31 69 40 2 30 41 15 16 12 40 7 14 31 24 67 37 28 10 91 41 33 30 24 53 17 27 44 10 52 28 95 93 81 58 28 109 72 29 18 13 167 15 30 53 60 44 15 23 40 35 49 19 49 43 46 36 33 1 22 65 15 100 70 39 40 5 42 67 60 29 33 73 37 48 35 41 4 20 8 50 28 24 63 72 25 83 19 12 4 27 10 3 2 9 19 16 21 4 4 9 5 7 6 6 9 13 5 30 28 14 8 15 11 3 4 14 7 3 10 3 17 14 6 12 14 24 15 7 26 12 2 21 1 0 2 5 12 4 6 1 8 5 6 18 11 10 9 4 10 5 10 4 9 4 4 8 12 8 10 7 4 7 2 7 16 5 11 4 9 1 20 15 15 12 6 15 4 18 17 13 8 6 4 10 3 10 6 8 9 7 11 4 11 6 7 3 6 4 2 10 6 10 7 15 5 1 1 8 16 5 6 16 15 6 11 16 17 9 8 19 2 13 15 3 16 4 8 14 7 22 25 3 9 10 10 5 2 12 8 16 7 11 8 12 6 6 0 4 20 6 15 2 19 37 10 5 4 8 26 7 6 17 8 9 18 2 3 23 17 5 26 11 0 12 14 7 12 14 28 3 10 20 21 4 6 24 18 4 7 32 28 5 3 3 15 15 9 37 9 19 17 10 10 14 13 12 8 6 5 21 6 22 3 16 8 14 25 27 0 6 15 7 13 6 5 10 0 1 12 5 4 17 15 19 20 6 8 5 3 5 11 13 12 27 15 19 24 4 1 15 23 13 10 10 10 12 14 2 13 8 22 10 13 15 9 4 5 24 7 9 4 9 18 16 7 8 3 27 8 21 4 16 7 10 8 4 20 20 9 6 0 17 11 7 4 7 12 32 7 17 9 27 21 29 15 6 3 6 10 6 11 10 0 16 8 18 21 10 0 23 14 5
97 67 83 90 56 75 66 43 42 54 90 37 84 107 51 49 49 117 126 62 79 96 94 69 61 63 45 66 103 47 34 59 100 66 32 15 13 70 62 152 89 33 129 44 77 57 112 77 63 66 42 68 23 93 87 69 55 22 76 48 27 152 153 115 78 110 30 86 90 126 82 78 29 46 54 66 62 152 12 62 112 64 52 90 101 47 120 92 48 98 72 67 115 41 50 82 115 85 46 75 37 138 44 80 70 78 79 46 93 136 22 100 103 126 26 54 129 87 57 72 15 55 73 42 164 96 30 104 101 76 72 69 72 78 119 71 36 84 118 87 81 23 111 96 98 32 115 23 70 51 63 34 107 29 88 94 20 43 60 89 87 39 68 29 113 54 156 77 76 31 64 68 18 94 61 74 57 118 79 38 46 96 98 87 102 153 71 79 83 74 81 69 20 43 109 39 36 33 129 14 86 78 45 19 91 29 72 80 132 98 26 40 52 92 97 139 44 102 97 46 87 68 78 111 54 68 85 124 79 81 136 60 40 81 35 121 72 104 154 174 75 43 23 90 33 116 133 85 95 69 62 25 67 115 121 63 111 86 152 52 59 38 82 54 44 98 30 54 98 44 100 83 22 109 69 82 20 96 79 42 59 56 81 69 50 36 48 37 79 47 58 79 60 33 65 51 40 22 105 53 65 90 97 38 33 19 62 55 66 92 36 18 77 40 14 47 87 20 69 94 54 61 44 77 26 68 25 86 17 34 37 44 58 87 43 84 26 59 43 51 56 93 63 52 78 68 52 29 39 51 51 45 68 19 44 24 82 53 43 24 39 83 17 50 59 61 41 111 30 107 25 108 76 138 88 61 117 123 85 107 61 77 53 82 86 54 77 132 175 66 74 93 54 84 18 58 55 131 52 44 129 84 97 107 72 51 110 28 119 110 62 84 66 92 54 131 129 183 83 31 141 93 75 63 210 61 174 197 115 209 167 83 140 160 160 100 132 76 180 82 143 111 222 179 168 37 131 112 178 88 101 164 179 80 156 170 75 118 139 37 143 151 45 160 40 156 143 153 77 147 73 223 169 147 208 156 162 183 202 80 21 64 153 55 73 35 192 75 46 66 57 76 75 89 77 83 80 71 74 40 70 78 50 34 59 55 76 91 60 16 125 112 86 69 113 102 27 76 39 77 90 55 88 27 32 89 43 64 129 42 52 80 97 92 94 115 86 17 81 123 95 126 31 39 184 100 141 78 86 66 150 65 190 95 24 137 135 109 58 137 50 44 26 73 103 141 95 97 86 133 115 123 164 126 114 172 86 129 65 120 56 151 113 82 178 89 87 109 157 63 32 64 91 90 32 86 139 117 9 18 43 104 45 74 114 40 40 89 28 71 126 54 101 102 67 93 26 57 64 31 62 61 26 81 37 107 44 130 160 75 59 79 27 99 70 52 48 76 99 37 84 118 70 41 65 88 49 72 81 81 60 143 69 42 52 64 30 70 37 99 30 94 127 38 125 88 43 99 57 50 65 73 54 45 109 94 84 32 71 118 71 40 73 77 27 71 51 83 42 17 92 49 105 156 33 38 149 46 69 99 33 72 80 24 57 76 59 39 63 81 89 60 47 74 55 82 113 95 42 114 111 77 54 71 66 86 33 100 68 55 32 70 50 74 130 54 93 72 39 119 56 136 7 95 36 86 41 90 128 36 64 103 58 69 70 50 89 77 108 37 59 92 79 38 89 89 35 85 116 116 74 58 60 79 39 84 108 88 75 71 78 50 123 30 105 97 78 45 101 47 49 87 67 109 22 40 48 36 43 94 39 40 72 67 92 45 55 69 37 117 50 52 45 92 52 51 107 36 45 81 51 76 44 60 36 32 17 44 84 78 73 30 25 102 31 39 84 119 49 36 53 86 39 37 100 50 89 66 30 61 48 52 103 85 76 89 35 25 51 96 115 67 69 45 53 99 70 40 69 111 57 68 89 23 43 71 93 62 60 74 71 77 50 18 30 42 74 83 89 26 43 18 110 81 32 78 71 110 26 128 27 49 34 84 112 24 85 64 17 71 69 45 40 70 83 32 62 61 96 22 75 47 73 56 69 66 103 56 51 60 97 13 25 78 107 21 47 57 57 12 66 47 64 30 56 50 122 46 58 68 105 84 20 85 42 26 34 42 53 124 121 27 81 63 83 83 18 42 79 50 31 14 52 24 60 37 80 72 50 126 29 65 55 54 61 30 95 70 77 59 74 72 86 123 109 86 87 70 54 108
61 27 74 79 49 124 70 48 86 93 72 118 39 95 78 58 62 66 151 157 128 156 110 40 51 33 179 27 41 74 53 67 89 52 106 97 117 65 47 76 89 98 62 43 138 46 102 81 106 24 110 111 80 95 117 71 89 92 82 96 54 81 51 98 45 94 100 36 105 136 87 66 52 65 106 82 28 63 24 85 72 55 125 105 65 81 81 64 77 70 48 88 107 37 63 92 87 107 122 37 70 90 92 91 21 64 69 129 30 46 48 92 31 66 83 48 107 46 20 75 100 33 100 61 84 103 63 49 106 62 85 52 78 105 21 44 79 103 45 119 20 103 37 93 33 12 28 34 39 47 29 98 39 87 54 58 30 80 91 59 104 41 160 59 24 113 38 105 64 146 89 56 55 38 34 28 66 42 47 73 100 30 20 105 54 39 71 62 61 43 130 44 49 33 132 35 97 96 52 39 48 95 59 71 56 112 113 97 92 30 89 19 60 45 65 102 118 104 59 66 42 23 31 96 75 91 59 112 54 106 43 57 73 55 128 97 66 53 81 43 73 86 83 96 114 39 129 20 40 143 73 53 104 41 50 19 73 101 112 68 88 18 33 69 116 41 55 113 62 49 77 64 145 31 142 58 51 72 96 105 117 97 5 116 65 41 49 53 20 63 123 48 80 18 50 99 54 104 77 32 79 83 90 104 88 108 52 38 87 113 74 18 31 51 75 83 97 116 73 27 47 53 139 64 53 57 71 55 72 19 107 54 54 34 77 63 122 54 68 74 54 59 15 16 114 65 39 54 80 49 72 107 44 103 106 86 73 16 42 95 41 57 53 73 162 20 113 59 62 103 89 94 46 71 77 71 67 57 100 65 17 31 28 87 29 69 19 95 28 57 124 31 53 38 80 118 58 19 97 102 34 87 39 80 85 87 108 80 58 94 70 77 133 115 52 31 116 96 102 38 35 90 100 111 155 51 133 83 62 25 71 76 98 51 162 55 94 102 73 38 55 107 48 79 79 100 79 35 103 94 117 97 99 36 123 64 39 88 58 148 79 68 14 78 94 128 58 72 34 123 70 46 71 95 31 52 45 95 93 69 69 48 93 110 28 116 118 95 32 102 106 76 94 151 33 45 55 84 33 89 94 74 117 91 69 48 1 43 112 52 28 30 73 52 56 110 92 72 71 81 124 108 101 44 113 97 113 82 74 85 153 52 20 145 80 139 122 116 62 36 110 28 21 74 125 36 89 96 75 136 5 69 100 97 63 77 98 72 158 66 95 64 78 74 119 105 73 49 107 94 130 98 108 96 82 137 92 102 101 51 103 57 96 55 38 48 64 49 74 62 107 107 115 79 89 61 111 113 20 112 83 36 63 58 53 67 74 55 40 43 107 137 86 101 45 92 80 100 49 58 67 65 75 27 118 127 33 92 32 97 58 107 91 16 77 184 54 65 145 110 122 68 96 95 104 36 114 54 77 60 98 51 46 34 95 107 87 96 134 97 28 64 42 117 92 71 43 93 104 37 38 23 78 36 157 44 124 110 88 82 99 111 86 116 108 81 81 53 96 71 34 45 97 48 42 78 74 136 34 71 57 40 27 38 97 73 114 73 105 135 84 54 99 29 89 152 90 45 26 37 95 34 33 72 100 118 68 111 58 103 77 74 39 98 50 104 102 91 89 23 89 42 71 83 40 83 13 86 80 102 104 86 143 65 68 101 68 114 123 103 142 22 59 69 64 22 146 58 77 76 68 71 75 68 19 108 133 63 51 82 48 65 94 64 57 74 38 77 136 141 74 86 80 89 74 33 38 92 82 31 75 29 104 80 64 99 103 79 48 44 54 71 56 43 87 16 22 82 84 93 38 117 74 131 65 68 49 120 26 133 73 102 64 33 77 72 115 68 56 111 73 73 102 141 85 71 52 51 85 136 121 128 31 133 117 84 79 107 77 79 78 165 22 71 63 76 42 89 128 123 96 84 46 16 35 52 78 74 121 55 28 41 98 35 55 73 80 36 136 68 66 79 85 92 64 62 62 122 61 15 104 133 56 54 104 80 19 22 63 80 101 67 111 46 97 103 56 94 57 67 113 102 11 58 7 81 33 79 92 102 99 99 66 45 102 94 52 24 62 95 41 68 43 139 124 123 37 80 26 98 78 61 161 8 105 121 92 45 85 115 97 68 90 76 74 57 61 127 20 80 82 87 70 73 93 100 38 76 86 92 35 55 25 35 76 62 11 102 121 104 86 51 87 24 65 93 96 76 61 28
0 0 0 0 0 20 0 0 13 9 0 0 17 1 0 1 0 39 6 4 0 0 0 28 23 0 0 0 63 0 0 0 0 8 229 0 71 0 0 56 0 39 0 10 0 1 0 0 44 133 1 0 3 0 0 0 0 20 36 0 0 0 0 1 0 0 0 0 1 16 2 3 0 167 222 0 0 109 0 1 4 0 0 15 0 16 0 76 0 0 11 1 34 0 0 6 50 0 114 0 91 23 13 0 36 0 0 0 6 5 0 0 0 7 0 0 0 0 0 2 1 0 12 0 0 24 0 3 0 5 5 0 0 0 16 0 139 125 121 0 0 2 0 37 5 1 0 48 74 0 0 0 154 135 0 0 2 3 31 0 0 0 238 16 9 0 0 1 2 29 0 0 2 29 0 5 0 8 0 15 2 53 17 136 0 51 0 1 83 31 30 0 2 0 9 0 0 0 0 11 2 12 0 0 57 0 0 7 0 1 0 0 11 0 1 0 97 0 133 0 0 29 1 0 216 24 0 23 0 112 0 4 36 265 0 0 150 0 0 0 207 50 0 1 182 17 0 0 0 2 2 370 0 6 85 17 1 0 332 10 12 77 0 0 241 1 10 0 0 75 0 85 0 0 13 0 0 0 0 0 0 2 6 0 113 0 1 19 0 0 0 68 0 39 59 0 3 47 0 0 12 101 1 2 7 2 0 0 0 72 0 2 19 0 1 9 0 0 0 0 4 3 0 0 3 0 2 0 27 2 8 0 0 1 8 0 1 0 0 0 0 0 0 1 0 0 11 3 0 32 0 0 0 30 0 0 7 0 5 0 0 0 0 0 0 0 16 0 0 6 0 0 0 0 0 13 0 0 7 0 15 3 0 6 5 53 0 1 0 53 14 4 155 48 1 0 0 1 1 0 14 2 0 0 169 0 0 0 256 0 2521 1 0 638 0 187 198 0 377 0 0 0 42 0 2 0 204 0 0 0 0 115 0 1 0 0 0 0 46 119 1 2 0 296 0 1057 0 2 0 0 0 144 798 14 0 1 153 1 1184 0 0 0 0 50 3 0 3 0 0 0 0 2 0 0 1073 0 0 0 0 0 1 157 0 0 18 630 2116 113 0 0 0 1 0 0 0 4 0 0 0 0 0 6 0 0 0 75 0 0 0 4 73 0 3 0 0 9 0 50 0 0 0 2 481 0 108 0 1 0 5 39 0 0 0 31 0 0 108 52 56 229 0 0 0 0 0 0 0 421 0 0 278 3 0 0 17 0 0 0 0 102 145 0 0 72 0 0 0 0 0 0 35 8 0 0 0 0 0 0 0 17 12 2 0 52 50 21 0 0 3 0 5 0 0 1 0 0 23 512 0 0 0 12 0 40 0 0 0 0 0 128 0 17 16 0 148 11 20 2 31 1 0 7 12 3 0 10 2 0 72 19 1 118 36 2 0 14 0 0 0 64 0 0 0 0 90 25 13 33 0 2 0 0 0 34 1 34 0 0 0 0 91 0 347 0 0 0 0 12 6 8 0 6 1 0 0 0 0 0 0 57 0 14 0 53 0 0 11 0 0 43 0 0 1 0 0 1 0 2 0 0 7 0 0 2 9 0 52 18 0 6 0 0 0 0 3 0 11 0 1 0 6 33 0 17 0 14 2 0 0 45 0 4 0 3 4 20 0 0 0 0 0 0 2 43 8 0 4 0 0 1 17 0 10 6 3 2 0 8 0 9 1 21 0 2 22 0 4 0 3 0 0 0 2 0 2 0 1 2 0 0 9 0 0 0 0 0 11 0 0 0 0 0 0 0 2 1 0 0 0 0 0 3 14 0 0 0 0 0 5 0 0 0 0 9 12 18 7 0 1 0 0 2 2 0 0 0 3 14 0 24 10 0 0 0 0 5 3 0 1 0 1 0 5 0 3 0 1 0 0 24 0 0 2 0 18 3 0 1 7 33 0 0 0 0 0 6 0 0 0 0 0 21 1 3 0 1 0 16 4 0 0 1 0 13 0 7 3 0 0 2 0 0 1 3 4 0 0 0 1 2 0 0 0 0 0 6 0 0 1 0 2 0 0 0 0 4 0 0 0 0 2 0 20 0 2 3 0 5 0 2 0 0 0 5 0 0 0 0 17 0 23 7 7 0 0 0 0 0 0 0 1 0 2 0 0 4 0 0 0 0 0 0 0 0 0 0 0 29 12 0 1 2 0 0 0 3 0 79 27 0 0 0 0 51 0 17 0 0 0 0 0 0 0 0 24 0 2 0 0 0
24 17 9 12 6 17 7 10 18 2 5 17 15 23 23 31 8 8 17 9 12 1 10 21 28 19 22 32 13 39 0 3 7 23 13 21 3 26 21 6 57 24 18 14 26 5 9 14 3 10 42 23 9 16 16 5 14 4 4 31 20 28 15 3 8 20 5 11 11 10 13 10 18 10 9 12 17 17 5 30 18 47 37 14 31 9 7 13 22 37 24 14 5 14 40 3 6 14 20 12 13 26 1 0 34 27 48 27 19 12 20 58 19 11 35 5 8 9 10 25 25 14 8 24 17 16 2 40 15 8 29 11 6 1 30 21 37 11 12 21 16 5 28 7 15 20 11 5 15 18 25 26 13 2 30 13 3 11 5 2 13 16 5 9 12 6 2 3 4 8 20 9 26 8 1 13 17 14 6 6 14 9 1 17 21 11 8 24 10 4 2 6 11 6 6 7 2 13 1 2 3 16 12 2 3 3 4 4 11 6 3 18 8 3 8 6 14 1 6 3 7 1 3 9 1 23 8 4 12 3 2 6 10 9 4 4 19 10 6 25 7 5 4 1 8 4 12 12 7 7 3 8 8 3 10 12 5 8 0 10 3 3 8 3 3 6 0 4 2 5 9 11 6 13 8 4 2 6 18 9 6 4 18 8 8 21 5 0 6 9 4 3 7 6 1 3 10 0 5 7 13 3 7 5 3 1 15 1 12 6 13 12 4 2 7 12 9 4 0 5 3 1 6 3 22 10 5 12 6 16 5 7 13 20 3 9 3 12 11 4 20 9 9 13 8 2 3 7 1 10 10 13 3 6 9 5 7 10 7 3 5 21 16 9 20 0 4 8 18 10 4 15 9 7 11 4 14 5 10 9 5 11 14 1 1 3 5 7 1 5 11 9 4 5 1 8 2 10 6 3 7 9 5 5 11 1 4 13 7 4 4 3 3 5 18 1 4 4 2 0 6 1 7 2 11 7 2 3 6 10 1 7 2 8 4 2 7 3 4 8 7 10 13 17 2 17 3 7 1 13 9 3 1 8 5 4 10 4 3 4 5 1 2 1 5 3 5 1 8 2 10 0 1 9 4 1 11 10 1 0 1 5 15 6 6 1 1 4 8 16 4 2 9 8 12 38 11 1 16 18 13 4 4 7 24 32 50 44 20 3 14 28 16 0 21 6 16 13 28 8 10 22 38 4 1 15 8 27 33 6 13 9 62 10 44 26 14 25 39 18 38 10 18 9 6 16 17 17 18 12 23 14 10 24 17 16 11 26 10 15 20 3 16 29 10 69 43 17 43 49 14 15 40 18 13 18 23 27 13 25 14 32 37 40 18 88 40 22 22 44 23 20 35 17 11 24 2 41 14 36 3 8 14 40 21 36 13 12 17 14 10 18 19 38 9 2 22 12 7 14 14 11 6 11 27 15 10 14 10 7 20 8 5 10 8 4 6 27 5 24 7 18 40 23 15 25 5 11 25 14 5 24 20 19 9 4 19 36 13 14 9 51 16 3 27 4 6 7 6 13 7 39 27 10 5 12 5 8 30 5 14 30 4 12 7 7 8 18 21 20 20 50 39 42 34 12 38 32 5 10 5 16 6 25 13 13 12 2 4 12 8 14 28 22 5 8 4 24 9 36 2 21 47 11 2 36 22 4 34 10 28 18 38 7 44 8 15 38 10 37 48 26 2 25 11 27 16 17 69 80 9 22 20 54 26 11 41 14 70 1 26 25 31 30 77 39 0 40 79 47 14 33 32 16 18 17 26 16 41 32 40 59 5 28 79 15 53 14 74 56 70 57 37 19 48 26 6 26 96 30 26 20 40 88 69 27 12 48 146 103 44 21 95 26 12 11 20 14 24 17 31 13 4 33 7 2 51 36 35 28 9 25 27 9 22 17 54 29 19 11 61 7 52 20 6 26 29 21 8 31 1 31 79 31 46 20 4 48 18 4 9 22 6 6 17 38 8 36 32 6 9 13 34 54 17 27 11 12 24 23 20 3 20 6 43 10 15 29 14 22 15 36 15 9 18 13 43 18 25 15 12 34 40 24 31 20 22 7 2 33 27 30 15 30 40 4 32 8 5 3 41 35 67 43 28 55 45 17 2 15 16 12 63 7 60 8 57 11 29 23 15 62 9 5 10 38 40 22 12 12 30 17 45 75 11 20 28 47 41 37 29 63 16 10 21 25 23 5 27 79 5 50 16 29 22 17 41 47 9 19 68 14 42 86 24 9 32 31 17 14 23 30 36 17 16 67 7 17 71 61
72 85 7 41 56 4 23 1 27 4 22 10 26 26 26 57 62 11 11 33 12 15 44 26 18 67 22 25 13 78 27 56 71 29 20 79 51 86 11 18 6 21 37 3 28 12 24 6 36 24 53 18 26 13 22 3 8 12 10 16 28 14 11 16 19 39 58 30 25 9 46 36 77 41 10 22 14 40 53 19 3 36 18 59 17 25 66 24 50 32 11 81 21 22 20 38 31 51 74 33 9 29 29 36 66 13 45 47 12 7 18 9 17 11 19 24 5 33 59 98 28 35 69 2 20 69 6 19 27 48 38 44 32 9 30 41 44 51 25 30 29 9 48 1 30 85 28 45 33 56 30 23 44 81 50 14 56 39 34 11 51 102 19 12 67 33 32 74 32 51 45 31 52 10 27 34 32 18 25 48 108 46 60 0 36 29 56 84 3 28 41 57 145 58 28 41 90 67 78 15 4 79 54 75 67 28 32 35 19 68 77 77 102 65 2 19 23 77 56 10 74 56 51 42 74 17 24 26 77 82 16 105 57 65 101 2 36 112 22 11 30 50 23 33 60 39 7 6 44 12 25 83 57 94 77 27 19 11 14 86 26 94 11 3 66 25 16 13 42 31 108 16 14 23 19 66 12 17 47 66 50 25 14 24 59 107 45 9 73 52 48 72 59 58 18 66 29 39 47 49 67 71 30 38 100 40 80 32 61 35 168 58 34 74 80 89 128 37 50 33 21 22 18 27 64 75 68 149 137 6 85 184 39 76 108 15 41 80 155 37 83 13 92 178 145 217 58 33 36 74 137 14 31 35 50 68 73 58 57 56 105 49 52 69 125 63 33 56 115 36 71 29 82 50 29 45 93 40 79 12 39 51 73 27 21 65 90 5 50 6 58 18 30 35 76 59 53 22 4 65 16 22 67 34 42 20 76 36 73 35 35 40 169 166 4 35 84 75 15 113 44 25 61 129 34 72 41 34 63 54 3 65 34 89 53 38 20 22 21 42 94 82 44 35 23 13 42 66 113 28 48 6 52 40 9 18 49 61 21 18 17 46 65 13 139 56 24 203 4 26 117 51 34 22 85 71 7 42 133 54 56 19 137 49 94 98 8 84 30 14 63 42 25 24 17 23 30 5 25 14 3 41 56 27 29 19 46 57 4 24 20 74 11 32 19 3 33 7 27 19 22 57 36 39 19 10 149 15 21 36 58 50 13 2 20 8 88 9 49 19 6 39 3 40 59 48 19 56 26 75 18 14 42 70 36 38 10 11 60 17 42 28 95 6 29 9 12 14 75 84 26 32 27 13 56 43 126 52 14 8 43 61 64 11 10 22 19 50 5 34 11 71 15 46 77 42 85 21 43 2 30 14 62 33 5 46 19 17 22 21 6 27 65 37 14 17 44 6 26 21 11 3 30 31 15 56 36 61 65 13 29 102 23 29 12 21 137 16 20 38 59 26 48 43 38 62 2 29 26 15 7 15 14 23 64 28 30 27 54 23 2 3 54 10 36 5 43 24 87 17 32 20 8 29 18 74 12 18 61 18 60 28 12 52 21 41 65 33 6 54 14 13 10 11 4 42 13 40 153 87 63 43 8 13 0 44 36 9 33 24 34 51 93 21 24 43 83 55 56 69 42 18 49 67 18 69 15 18 58 49 85 52 61 20 29 3 44 44 47 49 35 42 104 60 46 38 39 17 66 49 53 24 79 14 30 72 47 57 1 92 69 16 146 28 22 29 25 22 8 21 25 104 26 13 19 60 110 86 144 13 21 12 36 54 17 36 80 68 1 118 26 35 97 46 17 35 33 32 36 16 19 50 7 5 15 19 32 53 59 28 42 42 71 25 25 57 51 39 86 38 4 34 40 31 20 46 13 3 31 20 59 11 22 36 61 16 1 43 37 68 34 68 23 29 33 39 40 53 3 37 20 4 91 22 43 17 50 3 84 76 42 27 48 57 40 2 23 21 17 7 15 26 14 10 49 96 51 5 35 32 34 50 100 25 63 131 136 32 7 32 130 4 32 29 43 63 50 32 45 24 38 37 33 40 41 21 51 121 75 13 28 120 76 25 23 83 58 12 4 39 40 38 3 19 26 24 117 29 90 55 44 106 52 20 60 98 15 31 48 92 13 35 82 49 39 56 59 14 40 37 7 33 53 131 45 54 63 54 15 14 20 14 62 84 19 88 14 20 23 47 31 28 54 37 107 16 11 37 22 39 9 37 69 90 6 11 120 24 29 40 19 91 22 57 40 5 5 42 31 18
13 10 5 10 7 35 14 8 46 19 15 5 16 27 23 20 5 1 35 15 2 15 48 18 19 8 15 16 3 19 12 32 9 3 22 18 13 12 20 18 6 43 6 5 18 13 3 17 40 9 10 20 35 39 4 7 17 33 45 17 10 53 28 15 20 30 22 14 12 16 25 33 1 46 37 20 13 41 30 30 15 17 32 31 8 4 29 1 6 21 5 21 7 21 9 34 21 16 4 24 23 17 12 4 2 21 17 2 11 9 15 24 10 2 17 7 7 9 4 11 10 20 12 5 11 5 9 23 30 8 12 36 18 9 24 12 13 17 14 11 7 11 30 4 4 47 10 29 17 7 5 9 15 21 24 7 20 43 9 13 10 10 22 16 0 28 30 17 21 19 7 20 15 3 65 15 4 8 18 13 23 38 22 4 12 9 12 7 10 2 7 11 16 11 5 46 34 28 11 15 13 6 30 18 19 5 33 3 7 51 8 23 5 17 11 2 20 22 1 22 4 8 34 26 27 23 2 12 13 46 27 10 11 46 57 10 33 3 8 12 7 9 8 22 16 33 4 24 0 13 24 12 31 0 3 4 14 16 10 4 4 25 20 9 19 30 37 6 4 6 5 18 25 27 18 10 20 5 30 22 23 18 21 38 7 22 8 34 12 12 14 20 11 20 2 35 8 14 3 5 4 3 7 5 3 12 6 20 14 14 10 6 11 16 13 2 11 24 17 1 5 12 6 37 2 15 7 8 3 4 8 19 6 14 17 28 21 11 14 12 6 3 10 11 24 7 10 32 14 16 9 31 15 9 7 4 5 4 7 35 4 1 10 6 7 31 21 29 8 24 17 19 11 7 31 37 9 56 6 6 10 23 19 19 47 8 4 33 61 27 31 21 73 35 33 33 33 110 36 29 9 23 22 53 37 40 41 34 35 8 18 39 27 12 38 25 26 15 12 112 7 6 22 35 8 29 47 39 66 11 161 32 15 34 22 70 65 41 49 12 82 90 40 27 78 10 10 37 25 42 41 19 7 34 33 33 47 17 14 63 42 68 23 2 48 104 63 4 25 19 64 3 71 6 39 23 20 77 34 15 47 13 71 23 92 88 5 41 45 23 14 5 23 40 16 2 7 22 9 9 36 5 19 35 6 21 7 4 11 12 21 21 40 9 24 13 11 15 55 15 44 38 24 43 13 6 12 13 7 24 20 4 26 13 20 12 1 14 38 34 32 1 7 3 27 14 6 15 4 14 25 17 33 7 13 13 14 17 6 4 12 4 12 3 33 16 29 16 20 3 2 19 8 18 26 11 4 6 21 13 15 13 0 2 6 19 20 8 14 9 12 4 6 21 4 23 37 6 2 16 16 7 5 9 23 0 17 13 20 5 3 20 8 3 2 17 12 10 0 4 3 19 8 11 9 3 15 17 6 43 9 14 3 8 7 7 12 8 7 4 6 23 23 1 24 21 6 15 9 7 17 4 5 8 4 6 17 4 6 16 5 12 13 17 16 5 3 18 9 4 21 2 24 10 4 29 25 23 20 3 21 9 10 5 7 8 6 10 17 26 5 7 4 12 4 2 8 14 1 16 18 6 5 6 8 28 3 14 6 4 13 14 10 5 14 14 13 3 30 9 0 9 2 4 4 3 4 13 1 10 11 2 18 15 7 8 10 10 4 4 5 7 6 12 18 28 10 23 4 9 14 21 40 3 34 8 4 9 31 6 14 25 16 21 4 5 19 8 22 1 9 4 8 5 5 6 8 13 6 8 25 5 9 14 12 9 4 13 6 21 9 4 10 31 0 7 15 6 8 20 10 20 3 8 2 6 16 7 6 7 14 2 2 0 5 16 0 4 11 3 4 2 16 6 6 28 5 2 6 1 4 11 1 9 7 6 4 7 7 13 21 11 4 9 18 9 4 9 8 6 8 4 7 6 4 10 5 2 5 7 10 2 10 2 2 4 3 9 15 2 6 2 9 2 1 1 1 2 7 1 3 7 3 1 14 8 3 0 6 3 5 0 20 7 2 1 1 4 0 2 4 2 7 0 2 4 5 4 3 1 2 5 6 3 1 3 2 7 3 10 9 10 5 2 10 14 4 3 9 2 6 1 2 1 2 2 2 3 8 2 1 5 0 6 5 3 3 9 11 5 10 10 9 2 12 12 6 4 0 4 0 2 11 7 11 1 8 4 3 1 2 1 9 10 0 8 1 1 7 4 12 4 2 7 5 23 0 5 7 7 4 6 0 1 7 2 8 12 15 2
23 23 16 58 49 22 22 31 18 23 38 41 38 41 10 32 3 28 40 45 48 48 29 11 39 14 52 50 17 40 38 56 32 33 36 46 72 30 42 6 22 15 49 29 33 40 46 22 22 46 17 61 20 30 40 3 40 13 14 10 40 81 53 21 11 8 37 58 26 19 82 106 48 44 15 7 28 71 84 34 0 93 9 65 86 48 74 61 67 89 38 116 56 70 4 81 59 91 49 52 59 18 78 94 16 72 57 59 3 30 61 65 101 85 85 36 50 116 48 56 68 22 94 89 28 84 54 92 85 70 44 84 71 88 46 87 78 42 42 64 72 67 69 66 75 80 52 39 22 40 39 29 41 107 46 18 24 23 54 34 43 71 17 13 48 37 22 38 24 38 6 38 15 20 58 17 31 15 78 12 12 36 16 21 6 59 13 54 26 32 23 14 2 32 20 35 23 14 29 13 34 18 4 22 6 21 35 15 21 42 20 11 30 22 11 12 0 35 26 34 21 25 21 33 15 11 36 17 23 18 27 39 52 12 35 23 19 23 23 1 9 26 23 29 6 28 10 17 2 10 18 34 16 3 21 11 21 30 15 40 26 2 24 21 24 9 11 8 21 13 19 19 5 18 19 26 23 29 14 34 33 22 8 14 3 25 17 21 21 18 8 29 11 13 12 26 20 16 26 19 25 5 25 25 29 9 2 8 17 4 35 21 9 5 5 11 25 20 22 28 14 22 27 3 14 20 37 13 26 22 35 30 21 13 12 7 31 15 20 24 18 10 31 30 31 68 9 2 62 3 46 36 28 5 25 38 23 32 19 5 24 17 33 50 73 40 14 27 33 25 4 12 20 20 3 16 9 32 25 16 2 11 6 7 17 15 9 23 12 7 26 31 22 17 18 15 15 7 24 16 7 8 11 16 7 13 22 25 8 4 30 7 27 12 11 19 26 10 0 28 8 27 9 18 12 21 19 9 12 21 4 7 15 14 17 16 12 5 2 10 21 2 5 9 8 6 17 12 10 16 8 18 25 12 18 19 2 14 8 16 9 15 2 10 5 26 12 15 14 27 8 10 12 5 16 21 21 18 17 14 9 16 0 18 1 17 9 18 54 53 57 34 12 91 44 71 56 1 15 36 109 40 76 85 53 65 99 39 55 15 60 77 45 62 38 65 49 9 11 38 35 53 2 79 48 16 136 100 103 78 117 48 57 118 27 48 38 70 7 35 41 11 51 98 87 64 120 122 63 46 35 37 74 131 59 78 79 65 100 78 94 91 32 30 105 41 105 36 87 61 68 95 94 95 68 99 126 151 124 78 118 97 88 15 34 72 115 82 98 60 43 90 22 99 30 34 79 21 59 24 7 16 83 4 9 25 68 14 5 40 16 45 37 36 58 77 25 4 51 90 25 70 63 37 44 50 72 65 22 63 20 54 74 58 19 47 82 23 110 19 59 53 82 22 84 109 20 115 89 182 6 69 89 49 110 109 125 25 173 86 14 110 64 123 41 25 77 36 22 16 22 30 27 55 32 34 23 43 29 29 20 32 13 14 9 60 77 49 68 22 28 17 44 18 48 65 33 39 91 69 53 4 36 5 6 56 18 75 48 25 49 77 60 10 36 50 70 76 69 66 41 21 47 24 68 55 44 75 68 73 124 70 142 80 55 42 54 61 98 80 44 99 70 27 53 147 53 63 39 43 70 68 103 105 90 168 128 137 128 67 71 110 73 72 3 99 59 145 115 53 160 32 130 199 23 118 190 175 171 65 55 131 16 52 53 119 109 110 139 214 74 72 231 225 19 159 92 136 27 55 150 212 191 31 66 59 158 128 216 25 114 176 290 79 62 162 97 82 181 147 5 174 77 123 49 59 106 129 42 63 76 71 120 101 69 23 40 114 97 121 22 149 94 46 44 87 126 125 119 130 177 136 56 80 155 78 165 58 73 164 36 179 152 179 199 14 107 57 130 152 186 195 186 171 67 188 141 39 122 252 60 235 272 112 216 362 156 205 130 246 333 274 262 210 297 91 181 192 105 100 72 134 270 201 168 155 201 187 217 69 128 199 22 84 148 81 193 106 111 146 57 118 29 106 41 75 233 192 62 111 225 285 219 147 155 304 197 89 322 299 284 225 340 349 150 115 329 107 58 198 169 90 239 282 342 23 217 37 351 293 277 84 426 320 173 500 184 387 265 500 125 243 505 314 264 98 196 81 354 257 139 138 196 40 62 197 352 17 81 263 236 41 270 95 192 314 130 109 7 266
1 61 90 135 126 80 128 65 2 146 133 81 140 8 0 126 114 37 140 10 125 56 112 164 76 88 0 95 26 106 86 104 103 77 81 132 103 8 75 71 78 102 4 0 43 111 107 104 44 73 0 99 82 56 71 17 56 63 73 73 0 99 92 93 96 56 0 75 0 133 94 66 0 95 101 85 58 86 74 81 19 57 0 97 48 89 14 10 0 96 0 80 145 108 23 0 31 30 59 102 85 13 0 70 0 87 20 17 38 34 126 51 106 130 0 2 140 0 109 1 109 0 3 125 35 65 102 102 0 0 108 94 101 120 67 1 0 73 0 0 0 144 40 140 0 182 0 160 0 0 0 116 42 132 0 120 0 134 79 83 1 106 27 86 100 131 49 84 98 2 78 5 81 100 3 61 34 91 122 15 112 106 63 67 3 45 69 1 79 0 31 0 77 0 100 0 38 0 70 25 70 37 0 93 42 0 7 42 0 109 0 0 0 0 7 71 88 60 0 4 0 0 154 9 51 69 26 0 0 38 0 78 0 138 111 75 57 3 91 97 65 0 20 38 44 77 70 99 100 80 49 60 44 0 90 43 3 89 7 43 59 41 23 69 6 65 5 0 84 0 27 56 13 39 88 2 19 1 5 1 0 30 45 5 56 0 65 33 36 0 53 13 30 30 6 2 10 55 48 23 6 0 36 29 0 2 39 28 10 32 30 24 36 13 10 29 36 0 25 41 7 7 27 14 24 7 0 32 2 0 27 29 5 23 31 41 20 35 0 9 12 36 19 23 1 37 39 27 12 45 0 30 28 19 15 0 19 11 0 0 9 0 8 13 0 31 0 0 92 38 87 0 51 78 67 66 1 73 79 68 71 0 13 98 58 1 62 40 87 0 79 62 89 87 0 8 0 0 31 8 19 65 0 34 44 66 91 68 91 0 94 1 4 69 15 8 58 78 21 72 5 6 2 93 0 74 13 32 66 0 0 69 0 77 5 85 0 0 63 2 32 56 9 60 70 51 41 51 68 74 0 28 0 42 108 25 81 0 46 6 30 62 12 52 73 79 53 87 45 0 1 71 0 84 36 1 0 21 66 30 15 55 1 54 57 16 51 65 0 22 50 94 22 3 3 113 64 118 74 88 159 123 136 171 0 106 91 0 137 121 137 102 19 94 132 86 80 7 119 0 101 125 146 122 96 144 0 26 154 1 9 2 92 37 117 118 87 33 45 140 2 2 66 53 96 130 118 118 143 28 138 87 111 10 0 75 152 129 31 53 185 0 0 112 0 112 138 129 118 77 72 120 130 10 101 2 2 0 90 157 81 130 69 33 99 84 1 128 65 100 102 10 121 0 2 7 180 127 160 156 155 109 107 0 120 118 109 0 4 258 6 169 0 0 148 143 156 8 3 25 43 152 12 201 60 142 128 190 0 183 0 163 77 0 43 34 24 81 102 192 180 172 31 0 21 229 178 180 4 0 62 51 232 138 207 92 3 86 0 34 157 33 0 0 111 76 131 0 115 0 0 94 68 42 73 0 0 106 28 80 0 57 61 85 106 92 0 0 94 90 67 62 13 0 60 39 97 4 111 10 32 7 26 34 62 46 57 34 63 1 69 30 62 64 13 77 89 22 44 51 0 8 85 0 40 36 68 13 36 62 23 54 61 68 57 75 69 33 0 2 77 77 0 73 59 0 16 0 10 0 126 0 57 12 94 11 42 73 42 26 0 68 0 10 74 0 49 0 41 3 30 0 0 54 61 53 46 44 33 17 4 43 49 71 0 63 83 5 66 0 3 81 2 24 107 77 95 97 17 52 98 106 44 44 131 116 101 0 46 93 104 45 96 2 54 110 82 93 103 59 40 102 55 94 0 101 28 125 100 0 26 97 108 139 2 1 98 0 58 44 103 44 6 103 5 55 0 64 34 4 18 68 56 18 71 12 60 79 30 75 66 60 89 0 79 83 38 70 57 100 77 56 94 102 4 32 94 69 58 0 5 109 34 62 0 96 107 11 63 4 87 12 13 0 6 34 0 0 73 61 0 125 96 99 61 0 0 0 0 77 23 135 80 1 84 1 16 0 70 79 73 28 0 0 49 86 111 78 45 76 34 9 36 93 58 76 45 70 0 26 0 56 0 92 102 0 0 88 89 102 47 69 110 91 74 0 6 82 77 36 68 41 79 77 34 102 22 83 70 95 34 98 0 2 4 98 75 110 121 0 109 121 118 100 138 28 29 2 0 111 27 0 44 120 83 95 28 102 121 89
189 175 186 171 183 170 163 185 212 216 188 195 247 227 250 259 245 279 250 243 265 252 232 246 259 218 208 178 163 168 141 165 173 158 135 167 143 185 161 165 167 152 140 123 142 159 158 177 191 157 184 130 178 165 187 174 193 183 214 175 238 245 231 198 210 192 232 224 207 214 249 236 244 252 212 242 272 271 305 282 265 288 281 223 262 282 273 288 286 257 256 260 272 258 251 259 220 248 281 262 236 236 256 257 248 267 274 284 290 301 317 325 317 339 351 320 316 334 287 288 257 288 236 327 241 262 260 267 298 280 175 263 243 274 249 287 266 247 229 180 201 216 200 215 201 229 237 217 201 230 203 211 196 181 220 201 211 183 218 217 211 220 176 190 223 201 184 177 207 177 144 179 148 158 180 175 172 173 163 156 165 146 127 139 161 136 116 142 138 138 147 161 127 99 127 114 126 136 151 152 141 122 114 115 131 120 171 151 133 159 124 144 139 161 151 179 146 199 144 119 171 161 147 179 176 151 176 151 177 176 204 178 170 159 159 177 158 146 156 168 200 175 203 191 225 201 203 175 173 173 181 176 162 184 203 188 196 202 196 167 193 190 174 177 160 160 177 147 160 161 159 185 184 170 177 154 187 183 194 197 158 174 196 179 190 216 215 259 220 218 206 190 195 201 212 191 225 241 225 218 226 219 201 191 215 222 223 231 254 227 239 265 259 227 189 205 211 259 268 218 253 207 209 218 219 211 206 190 197 215 192 207 189 206 232 231 265 232 236 248 281 284 265 292 275 291 287 242 243 254 287 269 250 245 311 247 269 286 276 262 283 252 246 278 255 284 197 218 178 201 194 199 190 199 225 245 258 246 246 242 223 209 225 205 222 217 220 220 214 223 228 229 229 228 215 220 240 267 232 177 264 256 275 254 277 235 208 244 243 265 245 166 239 206 229 222 256 248 242 239 239 222 235 226 231 268 273 232 201 229 215 222 258 240 242 281 242 269 309 292 332 346 334 313 326 300 291 299 339 350 302 314 352 317 264 302 322 304 289 302 335 305 323 332 309 289 296 322 334 338 333 332 294 321 326 317 330 288 340 355 200 281 324 311 334 292 299 281 287 252 261 277 293 282 335 319 293 297 281 289 310 332 344 342 332 312 333 355 358 379 358 369 388 335 398 379 373 295 409 386 401 426 430 381 397 486 433 384 402 367 248 368 400 432 418 383 400 410 355 401 451 439 430 409 406 460 459 408 456 440 452 518 457 448 490 476 459 453 433 340 402 440 438 447 453 443 343 385 401 440 459 417 458 419 428 370 407 420 437 514 460 485 540 574 550 600 591 584 555 542 494 578 646 638 596 643 609 574 553 501 529 494 541 492 533 493 505 499 525 526 565 538 515 400 486 545 509 546 476 507 547 464 419 518 415 433 445 497 466 443 471 443 471 456 488 484 471 526 531 562 541 552 609 422 620 689 634 597 639 656 659 673 680 682 666 625 575 570 558 490 552 595 638 605 203 168 171 160 187 203 92 213 181 169 149 170 162 165 185 154 188 196 195 191 168 190 182 199 181 184 187 181 177 190 211 147 160 131 167 173 182 203 175 169 181 180 194 175 178 168 181 170 206 186 175 179 205 211 204 195 179 190 193 203 190 187 209 215 193 172 201 190 206 228 194 174 204 242 201 220 220 238 163 195 222 195 212 230 196 184 163 173 200 212 205 239 191 249 236 203 224 250 204 234 211 201 106 183 187 191 197 230 204 213 217 236 250 235 214 245 229 257 210 208 198 227 199 221 213 232 222 222 234 255 211 254 260 219 213 247 244 250 276 278 276 272 250 263 310 282 248 309 262 266 235 283 247 309 277 255 282 282 273 290 270 277 304 277 319 265 312 285 357 344 344 272 343 335 361 315 357 383 388 386 366 374 332 357 385 306 309 319 349 347 341 297 322 335 283 304 329 357 312 303 280 324 291 283 260 244 183 261 255 213 226 240 275 241 239 197 241 226 230 246 234 280 255 225 251 215 240 234 244 243 250 237 233 198 229 220 130 197 159 204 192 189 186 206 167 184 206 260 96 211 199 115 186 159 171 177 175 192 193 202 194 242 203 230 246 249 229 238 263 265 256 222 178 209 175 188 201 199 193 144 161 210 203 176 186 177 192 155 151 175 185 169 188 177 170 159 154 188 175 179 179 175 171 157 207 217 177 151 178 181 196 178 193 167 170 168 188 212 211 201 202 224 211 199 228 245 186 232 235 229 221 153 190 209 221 235
99 110 94 79 109 84 62 129 113 87 102 147 96 141 117 115 73 65 134 113 126 127 72 128 181 151 110 196 142 173 192 149 163 131 167 158 190 148 172 176 190 187 244 177 182 159 152 173 77 149 194 160 137 173 191 143 148 92 120 129 111 140 105 89 123 142 121 120 163 133 167 131 159 135 107 166 216 162 82 159 183 156 158 133 193 152 153 229 174 150 126 122 75 116 137 145 174 121 159 113 156 149 161 151 160 169 144 123 110 113 138 172 131 86 162 130 90 89 108 167 176 112 102 122 54 78 159 143 171 201 127 156 139 139 128 102 182 211 66 138 176 215 181 146 224 69 176 152 184 213 242 277 73 118 190 248 297 226 244 245 283 323 278 309 156 234 157 275 297 295 287 307 348 230 216 181 453 229 185 240 267 285 324 378 440 419 413 337 311 255 315 238 323 369 244 235 384 378 283 253 348 358 339 321 270 488 377 359 354 232 274 255 255 385 210 294 289 174 431 308 312 210 174 249 208 366 405 352 306 185 343 300 304 147 214 233 288 286 353 299 273 298 211 225 54 205 233 220 265 252 195 406 265 276 230 364 349 236 340 299 297 199 344 290 318 296 281 250 383 298 219 249 217 159 165 195 232 283 279 259 249 272 208 211 265 246 166 256 222 211 228 165 191 182 193 215 334 201 216 216 187 136 186 231 221 228 222 172 278 301 326 376 207 266 232 160 213 262 239 149 277 210 161 107 301 184 259 255 242 191 270 280 335 268 228 152 278 328 176 107 279 104 153 238 262 159 138 178 288 99 265 139 139 138 184 117 135 167 202 229 124 134 83 140 189 137 302 262 227 236 197 256 299 273 189 254 228 163 215 319 255 306 264 166 286 214 85 205 144 241 340 293 198 208 185 234 228 280 259 278 282 292 194 273 412 287 243 327 246 262 218 201 249 193 161 319 304 214 282 212 273 227 272 296 208 195 197 120 281 191 110 165 222 250 96 244 101 214 195 235 95 129 190 174 211 174 135 213 193 175 198 137 179 112 105 205 182 206 261 204 164 210 66 177 158 157 163 166 273 177 233 95 219 174 173 196 232 234 222 219 245 238 150 227 176 169 119 197 126 160 123 197 137 109 134 126 105 108 103 89 108 109 121 104 147 163 187 184 148 138 118 93 165 194 96 136 175 116 206 99 53 152 136 186 167 169 155 156 140 106 140 150 172 166 143 110 149 181 162 100 214 160 111 141 72 144 185 85 120 98 53 160 116 134 95 99 114 82 106 147 120 82 128 74 116 139 100 96 154 129 96 109 124 155 135 113 113 113 156 98 96 115 105 98 116 104 79 68 86 100 66 86 99 96 100 94 56 73 89 61 46 69 87 69 75 54 90 72 68 48 66 72 59 110 54 95 89 93 89 73 68 87 78 59 95 63 98 89 82 84 106 79 106 99 82 75 112 93 107 81 93 83 83 63 117 77 84 94 66 81 136 105 77 67 90 88 123 101 86 113 74 112 105 95 110 88 75 55 82 94 59 104 104 73 95 90 76 78 82 65 96 100 90 77 66 89 82 79 88 52 93 112 109 96 61 105 79 97 88 103 138 84 81 87 73 118 89 79 90 77 80 77 100 83 89 56 72 113 50 85 70 92 63 61 90 72 67 64 42 49 87 70 63 54 83 52 53 48 59 49 49 47 30 30 52 48 32 18 38 37 16 31 26 37 27 39 37 40 43 33 50 15 49 52 35 31 29 71 53 43 60 51 39 35 33 61 41 32 44 69 52 44 45 39 32 28 22 29 30 26 61 45 36 32 30 29 20 35 32 29 21 29 59 46 35 21 43 54 66 29 34 58 29 41 80 47 41 51 56 35 42 40 49 48 44 43 86 42 52 52 58 41 51 35 45 26 43 50 40 33 55 32 58 40 52 43 37 39 64 52 39 49 67 32 49 30 21 42 37 32 34 40 43 36 31 28 17 32 22 25 26 27 27 7 44 29 22 22 43 28 20 31 37 37 46 48 25 38 32 39 25 24 41 23 30 17 43 23 45 19 22 20 29 24 38 20 25 24 30 24 20 28 31 22 31 26 29 32 13 14 26 39 26 19 24 43 28 18 26 43 41 34 45 20 34 31 33 38 35 23 25 46 37 32 29 34 32 28 35 22 38 35 24 20 29 30 35 46 29 28 14 58 39 35 13 33 28 27 22 41 31 37 33 21 29 36 22 35 39 31 28 34 35 33 23 34 32 39 31 52 38 36 53 49 49 34 43 39 18 24
[truncated: 7,986,329 more chars]
