# Supplementary material for: Simulating multiple faceted variability in single cell RNA sequencing
Source: Nat Commun. 2019 Jun 13;10:2611. doi: 10.1038/s41467-019-10500-w (PMC6565723; doi:10.1038/s41467-019-10500-w)
Supplement: Supplementary file 4 — Source Data [file 41467_2019_10500_MOESM4_ESM.zip › Source_Data_forFigures/Figure3bc/cell_labels_discrete_Sigma0.70.txt]

cellid pop
cell_1 1
cell_2 1
cell_3 1
cell_4 1
cell_5 1
cell_6 1
cell_7 1
cell_8 1
cell_9 1
cell_10 1
cell_11 1
cell_12 1
cell_13 1
cell_14 1
cell_15 1
cell_16 1
cell_17 1
cell_18 1
cell_19 1
cell_20 1
cell_21 1
cell_22 1
cell_23 1
cell_24 1
cell_25 1
cell_26 1
cell_27 1
cell_28 1
cell_29 1
cell_30 1
cell_31 1
cell_32 1
cell_33 1
cell_34 1
cell_35 1
cell_36 1
cell_37 1
cell_38 1
cell_39 1
cell_40 1
cell_41 1
cell_42 1
cell_43 1
cell_44 1
cell_45 1
cell_46 1
cell_47 1
cell_48 1
cell_49 1
cell_50 1
cell_51 1
cell_52 1
cell_53 1
cell_54 1
cell_55 1
cell_56 1
cell_57 1
cell_58 1
cell_59 1
cell_60 1
cell_61 1
cell_62 1
cell_63 1
cell_64 1
cell_65 1
cell_66 1
cell_67 1
cell_68 1
cell_69 1
cell_70 1
cell_71 1
cell_72 1
cell_73 1
cell_74 1
cell_75 1
cell_76 1
cell_77 1
cell_78 1
cell_79 1
cell_80 1
cell_81 1
cell_82 1
cell_83 1
cell_84 1
cell_85 1
cell_86 1
cell_87 1
cell_88 1
cell_89 1
cell_90 1
cell_91 1
cell_92 1
cell_93 1
cell_94 1
cell_95 1
cell_96 1
cell_97 1
cell_98 1
cell_99 1
cell_100 1
cell_101 1
cell_102 1
cell_103 1
cell_104 1
cell_105 1
cell_106 1
cell_107 1
cell_108 1
cell_109 1
cell_110 1
cell_111 1
cell_112 1
cell_113 1
cell_114 1
cell_115 1
cell_116 1
cell_117 1
cell_118 1
cell_119 1
cell_120 1
cell_121 1
cell_122 1
cell_123 1
cell_124 1
cell_125 1
cell_126 1
cell_127 1
cell_128 1
cell_129 1
cell_130 1
cell_131 1
cell_132 1
cell_133 1
cell_134 1
cell_135 1
cell_136 1
cell_137 1
cell_138 1
cell_139 1
cell_140 1
cell_141 1
cell_142 1
cell_143 1
cell_144 1
cell_145 1
cell_146 1
cell_147 1
cell_148 1
cell_149 1
cell_150 1
cell_151 1
cell_152 1
cell_153 1
cell_154 1
cell_155 1
cell_156 1
cell_157 1
cell_158 1
cell_159 1
cell_160 1
cell_161 1
cell_162 1
cell_163 1
cell_164 1
cell_165 1
cell_166 1
cell_167 1
cell_168 1
cell_169 1
cell_170 1
cell_171 1
cell_172 1
cell_173 1
cell_174 1
cell_175 1
cell_176 1
cell_177 1
cell_178 1
cell_179 1
cell_180 1
cell_181 1
cell_182 1
cell_183 1
cell_184 1
cell_185 1
cell_186 1
cell_187 1
cell_188 1
cell_189 1
cell_190 1
cell_191 1
cell_192 1
cell_193 1
cell_194 1
cell_195 1
cell_196 1
cell_197 1
cell_198 1
cell_199 1
cell_200 1
cell_201 2
cell_202 2
cell_203 2
cell_204 2
cell_205 2
cell_206 2
cell_207 2
cell_208 2
cell_209 2
cell_210 2
cell_211 2
cell_212 2
cell_213 2
cell_214 2
cell_215 2
cell_216 2
cell_217 2
cell_218 2
cell_219 2
cell_220 2
cell_221 2
cell_222 2
cell_223 2
cell_224 2
cell_225 2
cell_226 2
cell_227 2
cell_228 2
cell_229 2
cell_230 2
cell_231 2
cell_232 2
cell_233 2
cell_234 2
cell_235 2
cell_236 2
cell_237 2
cell_238 2
cell_239 2
cell_240 2
cell_241 2
cell_242 2
cell_243 2
cell_244 2
cell_245 2
cell_246 2
cell_247 2
cell_248 2
cell_249 2
cell_250 2
cell_251 2
cell_252 2
cell_253 2
cell_254 2
cell_255 2
cell_256 2
cell_257 2
cell_258 2
cell_259 2
cell_260 2
cell_261 2
cell_262 2
cell_263 2
cell_264 2
cell_265 2
cell_266 2
cell_267 2
cell_268 2
cell_269 2
cell_270 2
cell_271 2
cell_272 2
cell_273 2
cell_274 2
cell_275 2
cell_276 2
cell_277 2
cell_278 2
cell_279 2
cell_280 2
cell_281 2
cell_282 2
cell_283 2
cell_284 2
cell_285 2
cell_286 2
cell_287 2
cell_288 2
cell_289 2
cell_290 2
cell_291 2
cell_292 2
cell_293 2
cell_294 2
cell_295 2
cell_296 2
cell_297 2
cell_298 2
cell_299 2
cell_300 2
cell_301 2
cell_302 2
cell_303 2
cell_304 2
cell_305 2
cell_306 2
cell_307 2
cell_308 2
cell_309 2
cell_310 2
cell_311 2
cell_312 2
cell_313 2
cell_314 2
cell_315 2
cell_316 2
cell_317 2
cell_318 2
cell_319 2
cell_320 2
cell_321 2
cell_322 2
cell_323 2
cell_324 2
cell_325 2
cell_326 2
cell_327 2
cell_328 2
cell_329 2
cell_330 2
cell_331 2
cell_332 2
cell_333 2
cell_334 2
cell_335 2
cell_336 2
cell_337 2
cell_338 2
cell_339 2
cell_340 2
cell_341 2
cell_342 2
cell_343 2
cell_344 2
cell_345 2
cell_346 2
cell_347 2
cell_348 2
cell_349 2
cell_350 2
cell_351 2
cell_352 2
cell_353 2
cell_354 2
cell_355 2
cell_356 2
cell_357 2
cell_358 2
cell_359 2
cell_360 2
cell_361 2
cell_362 2
cell_363 2
cell_364 2
cell_365 2
cell_366 2
cell_367 2
cell_368 2
cell_369 2
cell_370 2
cell_371 2
cell_372 2
cell_373 2
cell_374 2
cell_375 2
cell_376 2
cell_377 2
cell_378 2
cell_379 2
cell_380 2
cell_381 2
cell_382 2
cell_383 2
cell_384 2
cell_385 2
cell_386 2
cell_387 2
cell_388 2
cell_389 2
cell_390 2
cell_391 2
cell_392 2
cell_393 2
cell_394 2
cell_395 2
cell_396 2
cell_397 2
cell_398 2
cell_399 2
cell_400 2
cell_401 3
cell_402 3
cell_403 3
cell_404 3
cell_405 3
cell_406 3
cell_407 3
cell_408 3
cell_409 3
cell_410 3
cell_411 3
cell_412 3
cell_413 3
cell_414 3
cell_415 3
cell_416 3
cell_417 3
cell_418 3
cell_419 3
cell_420 3
cell_421 3
cell_422 3
cell_423 3
cell_424 3
cell_425 3
cell_426 3
cell_427 3
cell_428 3
cell_429 3
cell_430 3
cell_431 3
cell_432 3
cell_433 3
cell_434 3
cell_435 3
cell_436 3
cell_437 3
cell_438 3
cell_439 3
cell_440 3
cell_441 3
cell_442 3
cell_443 3
cell_444 3
cell_445 3
cell_446 3
cell_447 3
cell_448 3
cell_449 3
cell_450 3
cell_451 3
cell_452 3
cell_453 3
cell_454 3
cell_455 3
cell_456 3
cell_457 3
cell_458 3
cell_459 3
cell_460 3
cell_461 3
cell_462 3
cell_463 3
cell_464 3
cell_465 3
cell_466 3
cell_467 3
cell_468 3
cell_469 3
cell_470 3
cell_471 3
cell_472 3
cell_473 3
cell_474 3
cell_475 3
cell_476 3
cell_477 3
cell_478 3
cell_479 3
cell_480 3
cell_481 3
cell_482 3
cell_483 3
cell_484 3
cell_485 3
cell_486 3
cell_487 3
cell_488 3
cell_489 3
cell_490 3
cell_491 3
cell_492 3
cell_493 3
cell_494 3
cell_495 3
cell_496 3
cell_497 3
cell_498 3
cell_499 3
cell_500 3
cell_501 3
cell_502 3
cell_503 3
cell_504 3
cell_505 3
cell_506 3
cell_507 3
cell_508 3
cell_509 3
cell_510 3
cell_511 3
cell_512 3
cell_513 3
cell_514 3
cell_515 3
cell_516 3
cell_517 3
cell_518 3
cell_519 3
cell_520 3
cell_521 3
cell_522 3
cell_523 3
cell_524 3
cell_525 3
cell_526 3
cell_527 3
cell_528 3
cell_529 3
cell_530 3
cell_531 3
cell_532 3
cell_533 3
cell_534 3
cell_535 3
cell_536 3
cell_537 3
cell_538 3
cell_539 3
cell_540 3
cell_541 3
cell_542 3
cell_543 3
cell_544 3
cell_545 3
cell_546 3
cell_547 3
cell_548 3
cell_549 3
cell_550 3
cell_551 3
cell_552 3
cell_553 3
cell_554 3
cell_555 3
cell_556 3
cell_557 3
cell_558 3
cell_559 3
cell_560 3
cell_561 3
cell_562 3
cell_563 3
cell_564 3
cell_565 3
cell_566 3
cell_567 3
cell_568 3
cell_569 3
cell_570 3
cell_571 3
cell_572 3
cell_573 3
cell_574 3
cell_575 3
cell_576 3
cell_577 3
cell_578 3
cell_579 3
cell_580 3
cell_581 3
cell_582 3
cell_583 3
cell_584 3
cell_585 3
cell_586 3
cell_587 3
cell_588 3
cell_589 3
cell_590 3
cell_591 3
cell_592 3
cell_593 3
cell_594 3
cell_595 3
cell_596 3
cell_597 3
cell_598 3
cell_599 3
cell_600 3
cell_601 4
cell_602 4
cell_603 4
cell_604 4
cell_605 4
cell_606 4
cell_607 4
cell_608 4
cell_609 4
cell_610 4
cell_611 4
cell_612 4
cell_613 4
cell_614 4
cell_615 4
cell_616 4
cell_617 4
cell_618 4
cell_619 4
cell_620 4
cell_621 4
cell_622 4
cell_623 4
cell_624 4
cell_625 4
cell_626 4
cell_627 4
cell_628 4
cell_629 4
cell_630 4
cell_631 4
cell_632 4
cell_633 4
cell_634 4
cell_635 4
cell_636 4
cell_637 4
cell_638 4
cell_639 4
cell_640 4
cell_641 4
cell_642 4
cell_643 4
cell_644 4
cell_645 4
cell_646 4
cell_647 4
cell_648 4
cell_649 4
cell_650 4
cell_651 4
cell_652 4
cell_653 4
cell_654 4
cell_655 4
cell_656 4
cell_657 4
cell_658 4
cell_659 4
cell_660 4
cell_661 4
cell_662 4
cell_663 4
cell_664 4
cell_665 4
cell_666 4
cell_667 4
cell_668 4
cell_669 4
cell_670 4
cell_671 4
cell_672 4
cell_673 4
cell_674 4
cell_675 4
cell_676 4
cell_677 4
cell_678 4
cell_679 4
cell_680 4
cell_681 4
cell_682 4
cell_683 4
cell_684 4
cell_685 4
cell_686 4
cell_687 4
cell_688 4
cell_689 4
cell_690 4
cell_691 4
cell_692 4
cell_693 4
cell_694 4
cell_695 4
cell_696 4
cell_697 4
cell_698 4
cell_699 4
cell_700 4
cell_701 4
cell_702 4
cell_703 4
cell_704 4
cell_705 4
cell_706 4
cell_707 4
cell_708 4
cell_709 4
cell_710 4
cell_711 4
cell_712 4
cell_713 4
cell_714 4
cell_715 4
cell_716 4
cell_717 4
cell_718 4
cell_719 4
cell_720 4
cell_721 4
cell_722 4
cell_723 4
cell_724 4
cell_725 4
cell_726 4
cell_727 4
cell_728 4
cell_729 4
cell_730 4
cell_731 4
cell_732 4
cell_733 4
cell_734 4
cell_735 4
cell_736 4
cell_737 4
cell_738 4
cell_739 4
cell_740 4
cell_741 4
cell_742 4
cell_743 4
cell_744 4
cell_745 4
cell_746 4
cell_747 4
cell_748 4
cell_749 4
cell_750 4
cell_751 4
cell_752 4
cell_753 4
cell_754 4
cell_755 4
cell_756 4
cell_757 4
cell_758 4
cell_759 4
cell_760 4
cell_761 4
cell_762 4
cell_763 4
cell_764 4
cell_765 4
cell_766 4
cell_767 4
cell_768 4
cell_769 4
cell_770 4
cell_771 4
cell_772 4
cell_773 4
cell_774 4
cell_775 4
cell_776 4
cell_777 4
cell_778 4
cell_779 4
cell_780 4
cell_781 4
cell_782 4
cell_783 4
cell_784 4
cell_785 4
cell_786 4
cell_787 4
cell_788 4
cell_789 4
cell_790 4
cell_791 4
cell_792 4
cell_793 4
cell_794 4
cell_795 4
cell_796 4
cell_797 4
cell_798 4
cell_799 4
cell_800 4
cell_801 5
cell_802 5
cell_803 5
cell_804 5
cell_805 5
cell_806 5
cell_807 5
cell_808 5
cell_809 5
cell_810 5
cell_811 5
cell_812 5
cell_813 5
cell_814 5
cell_815 5
cell_816 5
cell_817 5
cell_818 5
cell_819 5
cell_820 5
cell_821 5
cell_822 5
cell_823 5
cell_824 5
cell_825 5
cell_826 5
cell_827 5
cell_828 5
cell_829 5
cell_830 5
cell_831 5
cell_832 5
cell_833 5
cell_834 5
cell_835 5
cell_836 5
cell_837 5
cell_838 5
cell_839 5
cell_840 5
cell_841 5
cell_842 5
cell_843 5
cell_844 5
cell_845 5
cell_846 5
cell_847 5
cell_848 5
cell_849 5
cell_850 5
cell_851 5
cell_852 5
cell_853 5
cell_854 5
cell_855 5
cell_856 5
cell_857 5
cell_858 5
cell_859 5
cell_860 5
cell_861 5
cell_862 5
cell_863 5
cell_864 5
cell_865 5
cell_866 5
cell_867 5
cell_868 5
cell_869 5
cell_870 5
cell_871 5
cell_872 5
cell_873 5
cell_874 5
cell_875 5
cell_876 5
cell_877 5
cell_878 5
cell_879 5
cell_880 5
cell_881 5
cell_882 5
cell_883 5
cell_884 5
cell_885 5
cell_886 5
cell_887 5
cell_888 5
cell_889 5
cell_890 5
cell_891 5
cell_892 5
cell_893 5
cell_894 5
cell_895 5
cell_896 5
cell_897 5
cell_898 5
cell_899 5
cell_900 5
cell_901 5
cell_902 5
cell_903 5
cell_904 5
cell_905 5
cell_906 5
cell_907 5
cell_908 5
cell_909 5
cell_910 5
cell_911 5
cell_912 5
cell_913 5
cell_914 5
cell_915 5
cell_916 5
cell_917 5
cell_918 5
cell_919 5
cell_920 5
cell_921 5
cell_922 5
cell_923 5
cell_924 5
cell_925 5
cell_926 5
cell_927 5
cell_928 5
cell_929 5
cell_930 5
cell_931 5
cell_932 5
cell_933 5
cell_934 5
cell_935 5
cell_936 5
cell_937 5
cell_938 5
cell_939 5
cell_940 5
cell_941 5
cell_942 5
cell_943 5
cell_944 5
cell_945 5
cell_946 5
cell_947 5
cell_948 5
cell_949 5
cell_950 5
cell_951 5
cell_952 5
cell_953 5
cell_954 5
cell_955 5
cell_956 5
cell_957 5
cell_958 5
cell_959 5
cell_960 5
cell_961 5
cell_962 5
cell_963 5
cell_964 5
cell_965 5
cell_966 5
cell_967 5
cell_968 5
cell_969 5
cell_970 5
cell_971 5
cell_972 5
cell_973 5
cell_974 5
cell_975 5
cell_976 5
cell_977 5
cell_978 5
cell_979 5
cell_980 5
cell_981 5
cell_982 5
cell_983 5
cell_984 5
cell_985 5
cell_986 5
cell_987 5
cell_988 5
cell_989 5
cell_990 5
cell_991 5
cell_992 5
cell_993 5
cell_994 5
cell_995 5
cell_996 5
cell_997 5
cell_998 5
cell_999 5
cell_1000 5
