# Supplementary material for: Simulating multiple faceted variability in single cell RNA sequencing
Source: Nat Commun. 2019 Jun 13;10:2611. doi: 10.1038/s41467-019-10500-w (PMC6565723; doi:10.1038/s41467-019-10500-w)
Supplement: Supplementary file 4 — Source Data [file 41467_2019_10500_MOESM4_ESM.zip › Source_Data_forFigures/Figure3bc/cell_labels_continuous_Sigma0.40.txt]

cellid pop
cell_1 6_7
cell_2 6_7
cell_3 6_7
cell_4 6_7
cell_5 6_7
cell_6 6_7
cell_7 6_7
cell_8 6_7
cell_9 6_7
cell_10 6_7
cell_11 6_7
cell_12 6_7
cell_13 6_7
cell_14 6_7
cell_15 6_7
cell_16 6_7
cell_17 6_7
cell_18 6_7
cell_19 6_7
cell_20 6_7
cell_21 6_7
cell_22 6_7
cell_23 6_7
cell_24 6_7
cell_25 6_7
cell_26 6_7
cell_27 6_7
cell_28 6_7
cell_29 6_7
cell_30 6_7
cell_31 6_7
cell_32 6_7
cell_33 6_7
cell_34 6_7
cell_35 6_7
cell_36 6_7
cell_37 6_7
cell_38 6_7
cell_39 6_7
cell_40 6_7
cell_41 6_7
cell_42 6_7
cell_43 6_7
cell_44 6_7
cell_45 6_7
cell_46 6_7
cell_47 6_7
cell_48 6_7
cell_49 6_7
cell_50 6_7
cell_51 6_7
cell_52 6_7
cell_53 6_7
cell_54 6_7
cell_55 6_7
cell_56 6_7
cell_57 6_7
cell_58 6_7
cell_59 6_7
cell_60 6_7
cell_61 6_7
cell_62 6_7
cell_63 6_7
cell_64 6_7
cell_65 6_7
cell_66 6_7
cell_67 6_7
cell_68 6_7
cell_69 6_7
cell_70 6_7
cell_71 6_7
cell_72 6_7
cell_73 6_7
cell_74 6_7
cell_75 6_7
cell_76 6_7
cell_77 6_7
cell_78 6_7
cell_79 6_7
cell_80 6_7
cell_81 6_7
cell_82 6_7
cell_83 6_7
cell_84 6_7
cell_85 6_7
cell_86 6_7
cell_87 6_7
cell_88 6_7
cell_89 6_7
cell_90 6_7
cell_91 6_7
cell_92 6_7
cell_93 6_7
cell_94 6_7
cell_95 6_7
cell_96 6_7
cell_97 6_7
cell_98 6_7
cell_99 6_7
cell_100 6_7
cell_101 6_7
cell_102 6_7
cell_103 6_7
cell_104 6_7
cell_105 6_7
cell_106 6_7
cell_107 6_7
cell_108 6_7
cell_109 6_7
cell_110 6_7
cell_111 6_7
cell_112 6_7
cell_113 6_7
cell_114 6_7
cell_115 6_7
cell_116 6_7
cell_117 6_7
cell_118 6_7
cell_119 6_7
cell_120 6_7
cell_121 6_7
cell_122 6_7
cell_123 7_8
cell_124 7_8
cell_125 7_8
cell_126 7_8
cell_127 7_8
cell_128 7_8
cell_129 7_8
cell_130 7_8
cell_131 7_8
cell_132 7_8
cell_133 7_8
cell_134 7_8
cell_135 7_8
cell_136 7_8
cell_137 7_8
cell_138 7_8
cell_139 7_8
cell_140 7_8
cell_141 7_8
cell_142 7_8
cell_143 7_8
cell_144 7_8
cell_145 7_8
cell_146 7_8
cell_147 7_8
cell_148 7_8
cell_149 7_8
cell_150 7_8
cell_151 7_8
cell_152 7_8
cell_153 7_8
cell_154 7_8
cell_155 7_8
cell_156 7_8
cell_157 7_8
cell_158 7_8
cell_159 7_8
cell_160 7_8
cell_161 7_8
cell_162 7_8
cell_163 7_8
cell_164 7_8
cell_165 7_8
cell_166 7_8
cell_167 7_8
cell_168 7_8
cell_169 7_8
cell_170 7_8
cell_171 7_8
cell_172 7_8
cell_173 7_8
cell_174 7_8
cell_175 7_8
cell_176 7_8
cell_177 7_8
cell_178 7_8
cell_179 7_8
cell_180 7_8
cell_181 7_8
cell_182 7_8
cell_183 7_8
cell_184 7_8
cell_185 7_8
cell_186 7_8
cell_187 7_8
cell_188 7_8
cell_189 7_8
cell_190 7_8
cell_191 7_8
cell_192 7_8
cell_193 7_8
cell_194 7_8
cell_195 7_8
cell_196 7_8
cell_197 7_8
cell_198 7_8
cell_199 7_8
cell_200 7_8
cell_201 7_8
cell_202 7_8
cell_203 7_8
cell_204 7_8
cell_205 7_8
cell_206 7_8
cell_207 7_8
cell_208 7_8
cell_209 7_8
cell_210 7_8
cell_211 7_8
cell_212 7_8
cell_213 7_8
cell_214 7_8
cell_215 7_8
cell_216 7_8
cell_217 7_8
cell_218 7_8
cell_219 7_8
cell_220 7_8
cell_221 7_8
cell_222 7_8
cell_223 7_8
cell_224 7_8
cell_225 7_8
cell_226 7_8
cell_227 7_8
cell_228 7_8
cell_229 7_8
cell_230 7_8
cell_231 7_8
cell_232 7_8
cell_233 7_8
cell_234 7_8
cell_235 7_8
cell_236 7_8
cell_237 7_8
cell_238 7_8
cell_239 7_8
cell_240 7_8
cell_241 7_8
cell_242 7_8
cell_243 7_8
cell_244 7_8
cell_245 8_2
cell_246 8_2
cell_247 8_2
cell_248 8_2
cell_249 8_2
cell_250 8_2
cell_251 8_2
cell_252 8_2
cell_253 8_2
cell_254 8_2
cell_255 8_2
cell_256 8_2
cell_257 8_2
cell_258 8_2
cell_259 8_2
cell_260 8_2
cell_261 8_2
cell_262 8_2
cell_263 8_2
cell_264 8_2
cell_265 8_2
cell_266 8_2
cell_267 8_2
cell_268 8_2
cell_269 8_2
cell_270 8_2
cell_271 8_2
cell_272 8_2
cell_273 8_2
cell_274 8_2
cell_275 8_2
cell_276 8_2
cell_277 8_2
cell_278 8_2
cell_279 8_2
cell_280 8_2
cell_281 8_2
cell_282 8_2
cell_283 8_2
cell_284 8_2
cell_285 8_2
cell_286 8_2
cell_287 8_2
cell_288 8_2
cell_289 8_2
cell_290 8_2
cell_291 8_2
cell_292 8_2
cell_293 8_2
cell_294 8_2
cell_295 8_2
cell_296 8_2
cell_297 8_2
cell_298 8_2
cell_299 8_2
cell_300 8_2
cell_301 8_2
cell_302 8_2
cell_303 8_2
cell_304 8_2
cell_305 8_2
cell_306 8_2
cell_307 8_2
cell_308 8_2
cell_309 8_2
cell_310 8_2
cell_311 8_2
cell_312 8_2
cell_313 8_2
cell_314 8_2
cell_315 8_2
cell_316 8_2
cell_317 8_2
cell_318 8_2
cell_319 8_2
cell_320 8_2
cell_321 8_2
cell_322 8_2
cell_323 8_2
cell_324 8_2
cell_325 8_2
cell_326 8_2
cell_327 8_2
cell_328 8_2
cell_329 8_2
cell_330 8_2
cell_331 8_2
cell_332 8_2
cell_333 8_2
cell_334 8_2
cell_335 8_2
cell_336 8_2
cell_337 8_2
cell_338 8_2
cell_339 8_2
cell_340 8_2
cell_341 8_2
cell_342 8_2
cell_343 8_2
cell_344 8_2
cell_345 8_2
cell_346 8_2
cell_347 8_2
cell_348 8_2
cell_349 8_2
cell_350 8_2
cell_351 8_2
cell_352 8_2
cell_353 8_2
cell_354 8_2
cell_355 8_2
cell_356 8_2
cell_357 8_2
cell_358 8_2
cell_359 8_2
cell_360 8_2
cell_361 8_2
cell_362 8_2
cell_363 8_2
cell_364 8_2
cell_365 8_2
cell_366 8_2
cell_367 8_3
cell_368 8_3
cell_369 8_3
cell_370 8_3
cell_371 8_3
cell_372 8_3
cell_373 8_3
cell_374 8_3
cell_375 8_3
cell_376 8_3
cell_377 8_3
cell_378 8_3
cell_379 8_3
cell_380 8_3
cell_381 8_3
cell_382 8_3
cell_383 8_3
cell_384 8_3
cell_385 8_3
cell_386 8_3
cell_387 8_3
cell_388 8_3
cell_389 8_3
cell_390 8_3
cell_391 8_3
cell_392 8_3
cell_393 8_3
cell_394 8_3
cell_395 8_3
cell_396 8_3
cell_397 8_3
cell_398 8_3
cell_399 8_3
cell_400 8_3
cell_401 8_3
cell_402 8_3
cell_403 8_3
cell_404 8_3
cell_405 8_3
cell_406 8_3
cell_407 8_3
cell_408 8_3
cell_409 8_3
cell_410 8_3
cell_411 8_3
cell_412 8_3
cell_413 8_3
cell_414 8_3
cell_415 8_3
cell_416 8_3
cell_417 8_3
cell_418 8_3
cell_419 8_3
cell_420 8_3
cell_421 8_3
cell_422 8_3
cell_423 8_3
cell_424 8_3
cell_425 8_3
cell_426 8_3
cell_427 8_3
cell_428 8_3
cell_429 8_3
cell_430 8_3
cell_431 8_3
cell_432 8_3
cell_433 8_3
cell_434 8_3
cell_435 8_3
cell_436 8_3
cell_437 8_3
cell_438 8_3
cell_439 8_3
cell_440 8_3
cell_441 8_3
cell_442 8_3
cell_443 8_3
cell_444 8_3
cell_445 8_3
cell_446 8_3
cell_447 8_3
cell_448 8_3
cell_449 8_3
cell_450 8_3
cell_451 8_3
cell_452 8_3
cell_453 8_3
cell_454 8_3
cell_455 8_3
cell_456 8_3
cell_457 8_3
cell_458 8_3
cell_459 8_3
cell_460 8_3
cell_461 8_3
cell_462 8_3
cell_463 8_3
cell_464 8_3
cell_465 8_3
cell_466 8_3
cell_467 8_3
cell_468 8_3
cell_469 8_3
cell_470 8_3
cell_471 8_3
cell_472 8_3
cell_473 8_3
cell_474 8_3
cell_475 8_3
cell_476 8_3
cell_477 8_3
cell_478 8_3
cell_479 8_3
cell_480 8_3
cell_481 8_3
cell_482 8_3
cell_483 8_3
cell_484 8_3
cell_485 8_3
cell_486 8_3
cell_487 8_3
cell_488 8_3
cell_489 7_9
cell_490 7_9
cell_491 7_9
cell_492 7_9
cell_493 7_9
cell_494 7_9
cell_495 7_9
cell_496 7_9
cell_497 7_9
cell_498 7_9
cell_499 7_9
cell_500 7_9
cell_501 7_9
cell_502 7_9
cell_503 7_9
cell_504 7_9
cell_505 7_9
cell_506 7_9
cell_507 7_9
cell_508 7_9
cell_509 7_9
cell_510 7_9
cell_511 7_9
cell_512 7_9
cell_513 7_9
cell_514 7_9
cell_515 7_9
cell_516 7_9
cell_517 7_9
cell_518 7_9
cell_519 7_9
cell_520 7_9
cell_521 7_9
cell_522 7_9
cell_523 7_9
cell_524 7_9
cell_525 7_9
cell_526 7_9
cell_527 7_9
cell_528 7_9
cell_529 7_9
cell_530 7_9
cell_531 7_9
cell_532 7_9
cell_533 7_9
cell_534 7_9
cell_535 7_9
cell_536 7_9
cell_537 7_9
cell_538 7_9
cell_539 7_9
cell_540 7_9
cell_541 7_9
cell_542 7_9
cell_543 7_9
cell_544 7_9
cell_545 7_9
cell_546 7_9
cell_547 7_9
cell_548 7_9
cell_549 7_9
cell_550 7_9
cell_551 7_9
cell_552 7_9
cell_553 7_9
cell_554 7_9
cell_555 7_9
cell_556 7_9
cell_557 7_9
cell_558 7_9
cell_559 7_9
cell_560 7_9
cell_561 7_9
cell_562 7_9
cell_563 7_9
cell_564 7_9
cell_565 7_9
cell_566 7_9
cell_567 7_9
cell_568 7_9
cell_569 7_9
cell_570 7_9
cell_571 7_9
cell_572 7_9
cell_573 7_9
cell_574 7_9
cell_575 7_9
cell_576 7_9
cell_577 7_9
cell_578 7_9
cell_579 7_9
cell_580 7_9
cell_581 7_9
cell_582 7_9
cell_583 7_9
cell_584 7_9
cell_585 7_9
cell_586 7_9
cell_587 7_9
cell_588 7_9
cell_589 7_9
cell_590 7_9
cell_591 7_9
cell_592 7_9
cell_593 7_9
cell_594 7_9
cell_595 7_9
cell_596 7_9
cell_597 7_9
cell_598 7_9
cell_599 7_9
cell_600 7_9
cell_601 7_9
cell_602 7_9
cell_603 7_9
cell_604 7_9
cell_605 7_9
cell_606 7_9
cell_607 7_9
cell_608 7_9
cell_609 7_9
cell_610 7_9
cell_611 9_4
cell_612 9_4
cell_613 9_4
cell_614 9_4
cell_615 9_4
cell_616 9_4
cell_617 9_4
cell_618 9_4
cell_619 9_4
cell_620 9_4
cell_621 9_4
cell_622 9_4
cell_623 9_4
cell_624 9_4
cell_625 9_4
cell_626 9_4
cell_627 9_4
cell_628 9_4
cell_629 9_4
cell_630 9_4
cell_631 9_4
cell_632 9_4
cell_633 9_4
cell_634 9_4
cell_635 9_4
cell_636 9_4
cell_637 9_4
cell_638 9_5
cell_639 9_5
cell_640 9_5
cell_641 9_5
cell_642 9_5
cell_643 9_5
cell_644 9_5
cell_645 9_5
cell_646 9_5
cell_647 9_5
cell_648 9_5
cell_649 9_5
cell_650 9_5
cell_651 9_5
cell_652 9_5
cell_653 9_5
cell_654 9_5
cell_655 9_5
cell_656 9_5
cell_657 9_5
cell_658 9_5
cell_659 9_5
cell_660 9_5
cell_661 9_5
cell_662 9_5
cell_663 9_5
cell_664 9_5
cell_665 6_1
cell_666 6_1
cell_667 6_1
cell_668 6_1
cell_669 6_1
cell_670 6_1
cell_671 6_1
cell_672 6_1
cell_673 6_1
cell_674 6_1
cell_675 6_1
cell_676 6_1
cell_677 6_1
cell_678 6_1
cell_679 6_1
cell_680 6_1
cell_681 6_1
cell_682 6_1
cell_683 6_1
cell_684 6_1
cell_685 6_1
cell_686 6_1
cell_687 6_1
cell_688 6_1
cell_689 6_1
cell_690 6_1
cell_691 6_1
cell_692 6_1
cell_693 6_1
cell_694 6_1
cell_695 6_1
cell_696 6_1
cell_697 6_1
cell_698 6_1
cell_699 6_1
cell_700 6_1
cell_701 6_1
cell_702 6_1
cell_703 6_1
cell_704 6_1
cell_705 6_1
cell_706 6_1
cell_707 6_1
cell_708 6_1
cell_709 6_1
cell_710 6_1
cell_711 6_1
cell_712 6_1
cell_713 6_1
cell_714 6_1
cell_715 6_1
cell_716 6_1
cell_717 6_1
cell_718 6_1
cell_719 6_1
cell_720 6_1
cell_721 6_1
cell_722 6_1
cell_723 6_1
cell_724 6_1
cell_725 6_1
cell_726 6_1
cell_727 6_1
cell_728 6_1
cell_729 6_1
cell_730 6_1
cell_731 6_1
cell_732 6_1
cell_733 6_1
cell_734 6_1
cell_735 6_1
cell_736 6_1
cell_737 6_1
cell_738 6_1
cell_739 6_1
cell_740 6_1
cell_741 6_1
cell_742 6_1
cell_743 6_1
cell_744 6_1
cell_745 6_1
cell_746 6_1
cell_747 6_1
cell_748 6_1
cell_749 6_1
cell_750 6_1
cell_751 6_1
cell_752 6_1
cell_753 6_1
cell_754 6_1
cell_755 6_1
cell_756 6_1
cell_757 6_1
cell_758 6_1
cell_759 6_1
cell_760 6_1
cell_761 6_1
cell_762 6_1
cell_763 6_1
cell_764 6_1
cell_765 6_1
cell_766 6_1
cell_767 6_1
cell_768 6_1
cell_769 6_1
cell_770 6_1
cell_771 6_1
cell_772 6_1
cell_773 6_1
cell_774 6_1
cell_775 6_1
cell_776 6_1
cell_777 6_1
cell_778 6_1
cell_779 6_1
cell_780 6_1
cell_781 6_1
cell_782 6_1
cell_783 6_1
cell_784 6_1
cell_785 6_1
cell_786 6_1
cell_787 6_1
cell_788 6_1
cell_789 6_1
cell_790 6_1
cell_791 6_1
cell_792 6_1
cell_793 6_1
cell_794 6_1
cell_795 6_1
cell_796 6_1
cell_797 6_1
cell_798 6_1
cell_799 6_1
cell_800 6_1
cell_801 6_1
cell_802 6_1
cell_803 6_1
cell_804 6_1
cell_805 6_1
cell_806 6_1
cell_807 6_1
cell_808 6_1
cell_809 6_1
cell_810 6_1
cell_811 6_1
cell_812 6_1
cell_813 6_1
cell_814 6_1
cell_815 6_1
cell_816 6_1
cell_817 6_1
cell_818 6_1
cell_819 6_1
cell_820 6_1
cell_821 6_1
cell_822 6_1
cell_823 6_1
cell_824 6_1
cell_825 6_1
cell_826 6_1
cell_827 6_1
cell_828 6_1
cell_829 6_1
cell_830 6_1
cell_831 6_1
cell_832 6_1
cell_833 6_1
cell_834 6_1
cell_835 6_1
cell_836 6_1
cell_837 6_1
cell_838 6_1
cell_839 6_1
cell_840 6_1
cell_841 6_1
cell_842 6_1
cell_843 6_1
cell_844 6_1
cell_845 6_1
cell_846 6_1
cell_847 6_1
cell_848 6_1
cell_849 6_1
cell_850 6_1
cell_851 6_1
cell_852 6_1
cell_853 6_1
cell_854 6_1
cell_855 6_1
cell_856 6_1
cell_857 6_1
cell_858 6_1
cell_859 6_1
cell_860 6_1
cell_861 6_1
cell_862 6_1
cell_863 6_1
cell_864 6_1
cell_865 6_1
cell_866 6_1
cell_867 6_1
cell_868 6_1
cell_869 6_1
cell_870 6_1
cell_871 6_1
cell_872 6_1
cell_873 6_1
cell_874 6_1
cell_875 6_1
cell_876 6_1
cell_877 6_1
cell_878 6_1
cell_879 6_1
cell_880 6_1
cell_881 6_1
cell_882 6_1
cell_883 6_1
cell_884 6_1
cell_885 6_1
cell_886 6_1
cell_887 6_1
cell_888 6_1
cell_889 6_1
cell_890 6_1
cell_891 6_1
cell_892 6_1
cell_893 6_1
cell_894 6_1
cell_895 6_1
cell_896 6_1
cell_897 6_1
cell_898 6_1
cell_899 6_1
cell_900 6_1
cell_901 6_1
cell_902 6_1
cell_903 6_1
cell_904 6_1
cell_905 6_1
cell_906 6_1
cell_907 6_1
cell_908 6_1
cell_909 6_1
cell_910 6_1
cell_911 6_1
cell_912 6_1
cell_913 6_1
cell_914 6_1
cell_915 6_1
cell_916 6_1
cell_917 6_1
cell_918 6_1
cell_919 6_1
cell_920 6_1
cell_921 6_1
cell_922 6_1
cell_923 6_1
cell_924 6_1
cell_925 6_1
cell_926 6_1
cell_927 6_1
cell_928 6_1
cell_929 6_1
cell_930 6_1
cell_931 6_1
cell_932 6_1
cell_933 6_1
cell_934 6_1
cell_935 6_1
cell_936 6_1
cell_937 6_1
cell_938 6_1
cell_939 6_1
cell_940 6_1
cell_941 6_1
cell_942 6_1
cell_943 6_1
cell_944 6_1
cell_945 6_1
cell_946 6_1
cell_947 6_1
cell_948 6_1
cell_949 6_1
cell_950 6_1
cell_951 6_1
cell_952 6_1
cell_953 6_1
cell_954 6_1
cell_955 6_1
cell_956 6_1
cell_957 6_1
cell_958 6_1
cell_959 6_1
cell_960 6_1
cell_961 6_1
cell_962 6_1
cell_963 6_1
cell_964 6_1
cell_965 6_1
cell_966 6_1
cell_967 6_1
cell_968 6_1
cell_969 6_1
cell_970 6_1
cell_971 6_1
cell_972 6_1
cell_973 6_1
cell_974 6_1
cell_975 6_1
cell_976 6_1
cell_977 6_1
cell_978 6_1
cell_979 6_1
cell_980 6_1
cell_981 6_1
cell_982 6_1
cell_983 6_1
cell_984 6_1
cell_985 6_1
cell_986 6_1
cell_987 6_1
cell_988 6_1
cell_989 6_1
cell_990 6_1
cell_991 6_1
cell_992 6_1
cell_993 6_1
cell_994 6_1
cell_995 6_1
cell_996 6_1
cell_997 6_1
cell_998 6_1
cell_999 6_1
cell_1000 6_1
