# Supplementary material for: Simulating multiple faceted variability in single cell RNA sequencing
Source: Nat Commun. 2019 Jun 13;10:2611. doi: 10.1038/s41467-019-10500-w (PMC6565723; doi:10.1038/s41467-019-10500-w)
Supplement: Supplementary file 4 — Source Data [file 41467_2019_10500_MOESM4_ESM.zip › Source_Data_forFigures/Figure3bc/simulated_counts_continuous_Sigma0.70.txt]

cell_1 cell_2 cell_3 cell_4 cell_5 cell_6 cell_7 cell_8 cell_9 cell_10 cell_11 cell_12 cell_13 cell_14 cell_15 cell_16 cell_17 cell_18 cell_19 cell_20 cell_21 cell_22 cell_23 cell_24 cell_25 cell_26 cell_27 cell_28 cell_29 cell_30 cell_31 cell_32 cell_33 cell_34 cell_35 cell_36 cell_37 cell_38 cell_39 cell_40 cell_41 cell_42 cell_43 cell_44 cell_45 cell_46 cell_47 cell_48 cell_49 cell_50 cell_51 cell_52 cell_53 cell_54 cell_55 cell_56 cell_57 cell_58 cell_59 cell_60 cell_61 cell_62 cell_63 cell_64 cell_65 cell_66 cell_67 cell_68 cell_69 cell_70 cell_71 cell_72 cell_73 cell_74 cell_75 cell_76 cell_77 cell_78 cell_79 cell_80 cell_81 cell_82 cell_83 cell_84 cell_85 cell_86 cell_87 cell_88 cell_89 cell_90 cell_91 cell_92 cell_93 cell_94 cell_95 cell_96 cell_97 cell_98 cell_99 cell_100 cell_101 cell_102 cell_103 cell_104 cell_105 cell_106 cell_107 cell_108 cell_109 cell_110 cell_111 cell_112 cell_113 cell_114 cell_115 cell_116 cell_117 cell_118 cell_119 cell_120 cell_121 cell_122 cell_123 cell_124 cell_125 cell_126 cell_127 cell_128 cell_129 cell_130 cell_131 cell_132 cell_133 cell_134 cell_135 cell_136 cell_137 cell_138 cell_139 cell_140 cell_141 cell_142 cell_143 cell_144 cell_145 cell_146 cell_147 cell_148 cell_149 cell_150 cell_151 cell_152 cell_153 cell_154 cell_155 cell_156 cell_157 cell_158 cell_159 cell_160 cell_161 cell_162 cell_163 cell_164 cell_165 cell_166 cell_167 cell_168 cell_169 cell_170 cell_171 cell_172 cell_173 cell_174 cell_175 cell_176 cell_177 cell_178 cell_179 cell_180 cell_181 cell_182 cell_183 cell_184 cell_185 cell_186 cell_187 cell_188 cell_189 cell_190 cell_191 cell_192 cell_193 cell_194 cell_195 cell_196 cell_197 cell_198 cell_199 cell_200 cell_201 cell_202 cell_203 cell_204 cell_205 cell_206 cell_207 cell_208 cell_209 cell_210 cell_211 cell_212 cell_213 cell_214 cell_215 cell_216 cell_217 cell_218 cell_219 cell_220 cell_221 cell_222 cell_223 cell_224 cell_225 cell_226 cell_227 cell_228 cell_229 cell_230 cell_231 cell_232 cell_233 cell_234 cell_235 cell_236 cell_237 cell_238 cell_239 cell_240 cell_241 cell_242 cell_243 cell_244 cell_245 cell_246 cell_247 cell_248 cell_249 cell_250 cell_251 cell_252 cell_253 cell_254 cell_255 cell_256 cell_257 cell_258 cell_259 cell_260 cell_261 cell_262 cell_263 cell_264 cell_265 cell_266 cell_267 cell_268 cell_269 cell_270 cell_271 cell_272 cell_273 cell_274 cell_275 cell_276 cell_277 cell_278 cell_279 cell_280 cell_281 cell_282 cell_283 cell_284 cell_285 cell_286 cell_287 cell_288 cell_289 cell_290 cell_291 cell_292 cell_293 cell_294 cell_295 cell_296 cell_297 cell_298 cell_299 cell_300 cell_301 cell_302 cell_303 cell_304 cell_305 cell_306 cell_307 cell_308 cell_309 cell_310 cell_311 cell_312 cell_313 cell_314 cell_315 cell_316 cell_317 cell_318 cell_319 cell_320 cell_321 cell_322 cell_323 cell_324 cell_325 cell_326 cell_327 cell_328 cell_329 cell_330 cell_331 cell_332 cell_333 cell_334 cell_335 cell_336 cell_337 cell_338 cell_339 cell_340 cell_341 cell_342 cell_343 cell_344 cell_345 cell_346 cell_347 cell_348 cell_349 cell_350 cell_351 cell_352 cell_353 cell_354 cell_355 cell_356 cell_357 cell_358 cell_359 cell_360 cell_361 cell_362 cell_363 cell_364 cell_365 cell_366 cell_367 cell_368 cell_369 cell_370 cell_371 cell_372 cell_373 cell_374 cell_375 cell_376 cell_377 cell_378 cell_379 cell_380 cell_381 cell_382 cell_383 cell_384 cell_385 cell_386 cell_387 cell_388 cell_389 cell_390 cell_391 cell_392 cell_393 cell_394 cell_395 cell_396 cell_397 cell_398 cell_399 cell_400 cell_401 cell_402 cell_403 cell_404 cell_405 cell_406 cell_407 cell_408 cell_409 cell_410 cell_411 cell_412 cell_413 cell_414 cell_415 cell_416 cell_417 cell_418 cell_419 cell_420 cell_421 cell_422 cell_423 cell_424 cell_425 cell_426 cell_427 cell_428 cell_429 cell_430 cell_431 cell_432 cell_433 cell_434 cell_435 cell_436 cell_437 cell_438 cell_439 cell_440 cell_441 cell_442 cell_443 cell_444 cell_445 cell_446 cell_447 cell_448 cell_449 cell_450 cell_451 cell_452 cell_453 cell_454 cell_455 cell_456 cell_457 cell_458 cell_459 cell_460 cell_461 cell_462 cell_463 cell_464 cell_465 cell_466 cell_467 cell_468 cell_469 cell_470 cell_471 cell_472 cell_473 cell_474 cell_475 cell_476 cell_477 cell_478 cell_479 cell_480 cell_481 cell_482 cell_483 cell_484 cell_485 cell_486 cell_487 cell_488 cell_489 cell_490 cell_491 cell_492 cell_493 cell_494 cell_495 cell_496 cell_497 cell_498 cell_499 cell_500 cell_501 cell_502 cell_503 cell_504 cell_505 cell_506 cell_507 cell_508 cell_509 cell_510 cell_511 cell_512 cell_513 cell_514 cell_515 cell_516 cell_517 cell_518 cell_519 cell_520 cell_521 cell_522 cell_523 cell_524 cell_525 cell_526 cell_527 cell_528 cell_529 cell_530 cell_531 cell_532 cell_533 cell_534 cell_535 cell_536 cell_537 cell_538 cell_539 cell_540 cell_541 cell_542 cell_543 cell_544 cell_545 cell_546 cell_547 cell_548 cell_549 cell_550 cell_551 cell_552 cell_553 cell_554 cell_555 cell_556 cell_557 cell_558 cell_559 cell_560 cell_561 cell_562 cell_563 cell_564 cell_565 cell_566 cell_567 cell_568 cell_569 cell_570 cell_571 cell_572 cell_573 cell_574 cell_575 cell_576 cell_577 cell_578 cell_579 cell_580 cell_581 cell_582 cell_583 cell_584 cell_585 cell_586 cell_587 cell_588 cell_589 cell_590 cell_591 cell_592 cell_593 cell_594 cell_595 cell_596 cell_597 cell_598 cell_599 cell_600 cell_601 cell_602 cell_603 cell_604 cell_605 cell_606 cell_607 cell_608 cell_609 cell_610 cell_611 cell_612 cell_613 cell_614 cell_615 cell_616 cell_617 cell_618 cell_619 cell_620 cell_621 cell_622 cell_623 cell_624 cell_625 cell_626 cell_627 cell_628 cell_629 cell_630 cell_631 cell_632 cell_633 cell_634 cell_635 cell_636 cell_637 cell_638 cell_639 cell_640 cell_641 cell_642 cell_643 cell_644 cell_645 cell_646 cell_647 cell_648 cell_649 cell_650 cell_651 cell_652 cell_653 cell_654 cell_655 cell_656 cell_657 cell_658 cell_659 cell_660 cell_661 cell_662 cell_663 cell_664 cell_665 cell_666 cell_667 cell_668 cell_669 cell_670 cell_671 cell_672 cell_673 cell_674 cell_675 cell_676 cell_677 cell_678 cell_679 cell_680 cell_681 cell_682 cell_683 cell_684 cell_685 cell_686 cell_687 cell_688 cell_689 cell_690 cell_691 cell_692 cell_693 cell_694 cell_695 cell_696 cell_697 cell_698 cell_699 cell_700 cell_701 cell_702 cell_703 cell_704 cell_705 cell_706 cell_707 cell_708 cell_709 cell_710 cell_711 cell_712 cell_713 cell_714 cell_715 cell_716 cell_717 cell_718 cell_719 cell_720 cell_721 cell_722 cell_723 cell_724 cell_725 cell_726 cell_727 cell_728 cell_729 cell_730 cell_731 cell_732 cell_733 cell_734 cell_735 cell_736 cell_737 cell_738 cell_739 cell_740 cell_741 cell_742 cell_743 cell_744 cell_745 cell_746 cell_747 cell_748 cell_749 cell_750 cell_751 cell_752 cell_753 cell_754 cell_755 cell_756 cell_757 cell_758 cell_759 cell_760 cell_761 cell_762 cell_763 cell_764 cell_765 cell_766 cell_767 cell_768 cell_769 cell_770 cell_771 cell_772 cell_773 cell_774 cell_775 cell_776 cell_777 cell_778 cell_779 cell_780 cell_781 cell_782 cell_783 cell_784 cell_785 cell_786 cell_787 cell_788 cell_789 cell_790 cell_791 cell_792 cell_793 cell_794 cell_795 cell_796 cell_797 cell_798 cell_799 cell_800 cell_801 cell_802 cell_803 cell_804 cell_805 cell_806 cell_807 cell_808 cell_809 cell_810 cell_811 cell_812 cell_813 cell_814 cell_815 cell_816 cell_817 cell_818 cell_819 cell_820 cell_821 cell_822 cell_823 cell_824 cell_825 cell_826 cell_827 cell_828 cell_829 cell_830 cell_831 cell_832 cell_833 cell_834 cell_835 cell_836 cell_837 cell_838 cell_839 cell_840 cell_841 cell_842 cell_843 cell_844 cell_845 cell_846 cell_847 cell_848 cell_849 cell_850 cell_851 cell_852 cell_853 cell_854 cell_855 cell_856 cell_857 cell_858 cell_859 cell_860 cell_861 cell_862 cell_863 cell_864 cell_865 cell_866 cell_867 cell_868 cell_869 cell_870 cell_871 cell_872 cell_873 cell_874 cell_875 cell_876 cell_877 cell_878 cell_879 cell_880 cell_881 cell_882 cell_883 cell_884 cell_885 cell_886 cell_887 cell_888 cell_889 cell_890 cell_891 cell_892 cell_893 cell_894 cell_895 cell_896 cell_897 cell_898 cell_899 cell_900 cell_901 cell_902 cell_903 cell_904 cell_905 cell_906 cell_907 cell_908 cell_909 cell_910 cell_911 cell_912 cell_913 cell_914 cell_915 cell_916 cell_917 cell_918 cell_919 cell_920 cell_921 cell_922 cell_923 cell_924 cell_925 cell_926 cell_927 cell_928 cell_929 cell_930 cell_931 cell_932 cell_933 cell_934 cell_935 cell_936 cell_937 cell_938 cell_939 cell_940 cell_941 cell_942 cell_943 cell_944 cell_945 cell_946 cell_947 cell_948 cell_949 cell_950 cell_951 cell_952 cell_953 cell_954 cell_955 cell_956 cell_957 cell_958 cell_959 cell_960 cell_961 cell_962 cell_963 cell_964 cell_965 cell_966 cell_967 cell_968 cell_969 cell_970 cell_971 cell_972 cell_973 cell_974 cell_975 cell_976 cell_977 cell_978 cell_979 cell_980 cell_981 cell_982 cell_983 cell_984 cell_985 cell_986 cell_987 cell_988 cell_989 cell_990 cell_991 cell_992 cell_993 cell_994 cell_995 cell_996 cell_997 cell_998 cell_999 cell_1000
51 184 19 22 147 32 64 123 144 89 253 170 45 71 59 99 48 68 61 114 62 160 82 220 90 43 55 21 73 149 134 17 19 69 181 207 47 14 101 55 96 68 245 74 37 19 48 108 96 231 102 206 261 15 97 104 118 147 74 236 107 66 141 186 207 113 121 344 483 37 286 100 47 95 145 124 111 276 310 162 85 198 170 75 69 47 183 45 123 165 119 131 58 209 162 147 68 208 187 313 136 73 646 149 205 66 48 149 112 100 206 33 92 89 100 206 49 225 226 58 111 174 76 100 82 115 51 228 79 62 96 102 155 68 76 90 66 175 158 246 74 439 277 130 157 90 192 202 70 121 93 155 62 111 57 197 204 167 145 158 69 260 249 213 111 531 195 151 549 347 266 186 238 112 648 142 285 503 272 57 124 130 167 202 171 274 438 267 131 290 247 487 756 114 342 31 365 195 466 302 135 333 125 167 63 99 343 503 24 206 184 333 166 242 213 194 238 72 307 345 203 280 100 383 369 122 158 493 200 11 216 232 369 36 138 251 184 161 178 84 351 351 210 229 400 347 202 165 48 228 165 175 107 95 239 304 378 256 549 448 298 198 356 160 423 946 222 233 29 200 299 129 533 845 446 82 170 195 197 337 68 119 111 170 119 253 200 139 151 182 42 25 261 40 162 251 202 111 376 135 303 240 417 215 199 14 313 237 128 167 99 158 252 93 133 60 79 132 63 29 103 135 4 86 133 101 129 123 62 198 174 51 152 140 166 74 42 191 68 86 38 121 46 150 35 209 67 166 103 22 252 106 136 24 96 59 44 236 27 57 275 289 211 135 77 156 118 677 217 58 207 152 404 110 372 277 61 30 32 307 357 19 928 169 127 252 90 373 475 183 116 29 24 410 128 262 215 450 43 158 515 91 358 167 330 227 62 118 156 212 107 319 215 419 161 132 148 85 525 262 302 226 329 144 131 50 122 624 408 130 275 661 135 216 337 67 129 77 227 25 137 177 111 410 63 144 171 50 66 370 258 77 12 354 395 288 139 109 293 67 230 662 191 183 187 37 294 114 289 270 425 279 187 80 46 182 15 139 150 137 208 172 191 76 415 358 301 105 112 252 97 75 51 180 338 49 59 89 200 66 54 110 68 39 51 153 33 163 296 43 99 20 19 190 48 97 23 129 124 70 99 77 32 157 42 38 229 128 107 171 89 269 77 123 50 156 36 96 175 139 205 230 589 102 108 89 117 188 221 152 180 412 445 70 221 295 142 102 171 139 18 67 109 190 98 354 177 76 275 63 72 305 149 76 324 185 259 337 18 62 111 10 197 159 87 165 74 107 226 44 82 90 193 103 287 58 104 296 190 118 128 104 234 50 166 4 42 43 55 58 72 101 113 322 169 41 214 52 266 167 323 188 137 105 290 175 122 126 89 103 43 162 245 117 173 183 397 57 68 147 279 310 76 59 160 201 166 40 123 91 204 46 85 192 68 168 135 114 139 131 126 211 302 68 318 118 232 101 175 72 153 15 216 20 196 116 52 23 54 44 168 52 164 49 19 190 209 114 54 109 140 102 25 40 49 12 167 50 221 116 83 67 43 154 109 146 92 397 261 272 11 209 186 44 11 108 147 77 94 142 121 128 89 78 27 159 229 95 93 192 186 154 134 178 112 89 128 5 84 100 180 268 100 33 99 74 18 86 125 144 59 40 78 107 12 53 136 62 114 101 20 32 110 54 79 62 97 191 33 199 72 128 112 134 8 38 144 48 14 153 54 100 231 136 26 17 56 42 18 167 5 294 68 68 122 29 149 60 16 48 35 33 84 85 70 81 36 52 47 173 70 90 30 41 40 105 162 109 30 120 17 111 59 81 249 57 128 70 48 206 5 58 59 46 127 62 129 79 94 34 75 36 29 22 55 153 29 236 99 55 40 49 101 155 1 114 17 26 123 28 99 60 44 51 33 105 96 46 67 59 59 27 122 53 47 32 196 92 76 79 171 50 114 133 96 56 103 69 44 64 96 219 57 85 110 102 172 165 33 189 274 51 119 28 253 50 98 87 113 25 182 167 82 180 80 99 259 132 195 114 296 114 64 208 150 339 178 336 39 502 66 28 443 253 59 199 169 105 91 125 736 442 139 57 291 263 42 347 286 123 273 228 516 242 141 117 85 278 61 142 112 242 207 158 209 541 61 135 185 230 246 270 412 436 481 195 225 103 479 139 461 427 66 238 265 418 152 461 128 272 279 466 316 720 409 298 312 208 237 302
21 0 0 18 32 42 52 82 97 0 104 69 108 61 4 0 5 13 1 541 1 2 65 14 10 0 1 2 52 1 1 52 6 11 44 43 24 35 0 154 66 19 110 2 22 3 38 52 4 43 4 4 81 60 0 70 69 43 3 70 9 3 52 4 1 35 29 240 659 12 1 39 5 7 59 34 0 78 17 141 18 33 7 18 7 0 9 0 40 125 28 70 13 26 1 0 15 101 2 43 0 40 135 50 28 13 0 0 0 16 47 6 41 8 2 0 39 0 0 27 10 0 0 188 14 61 10 0 31 5 3 39 137 51 114 68 6 62 343 75 0 86 0 0 0 78 1 0 34 86 0 104 67 36 72 58 80 160 8 303 0 16 206 261 1 220 68 5 60 35 77 0 9 13 54 8 22 72 29 78 0 9 4 57 131 179 6 7 5 13 201 87 28 4 172 19 29 62 16 31 203 77 28 16 5 0 115 18 2 2 44 12 14 18 151 0 0 2 7 0 29 0 146 470 10 1 105 127 70 77 0 25 107 1 0 58 15 6 129 10 60 32 0 68 37 7 10 9 25 0 124 0 0 0 1 146 30 81 82 2 131 24 19 0 30 123 0 0 0 29 45 4 57 232 35 10 31 45 48 0 165 22 118 22 16 7 61 50 97 39 2 46 1 1 21 43 9 73 111 62 31 4 68 12 14 13 1 22 2 33 2 154 0 36 24 11 15 14 59 0 0 51 15 0 20 134 15 0 13 58 55 20 38 104 19 8 0 2 0 2 10 0 20 91 21 9 1 52 12 5 6 8 22 0 52 0 0 31 4 34 12 19 75 106 1 5 28 31 16 75 9 4 65 4 3 51 60 20 40 0 46 12 17 0 158 82 3 1 238 38 1 13 19 49 29 3 19 146 6 200 0 14 45 0 52 198 0 50 5 10 14 46 7 0 1 18 0 56 2 8 126 77 10 58 13 0 46 92 49 0 5 47 2 4 4 3 5 0 7 39 40 65 1 8 0 2 15 125 43 0 55 0 16 19 0 112 56 10 244 16 118 49 7 10 0 7 9 0 10 122 0 43 58 78 5 285 0 328 0 3 15 7 0 0 1 71 3 93 35 5 3 36 5 2 135 0 6 0 13 41 0 0 15 11 14 27 0 13 134 9 23 27 68 73 7 262 7 0 0 0 2 0 3 63 35 12 10 26 6 0 16 55 65 27 54 0 29 24 33 27 97 81 8 21 13 21 23 0 37 18 59 64 46 25 59 117 85 165 47 47 116 38 155 27 57 0 7 0 79 0 35 67 59 10 144 40 16 11 0 21 32 23 28 62 4 101 4 0 59 22 18 59 12 14 189 23 51 6 0 67 7 0 89 6 96 5 105 0 40 47 50 0 76 14 63 11 95 22 0 61 22 10 3 36 24 121 49 17 69 3 5 7 8 70 24 71 173 3 88 35 254 38 17 13 26 70 22 47 1 2 16 3 23 200 87 0 77 9 214 69 243 160 2 0 40 1 0 26 31 136 81 97 133 0 2 3 62 26 46 22 131 3 15 54 46 6 0 90 0 0 7 0 0 21 0 1 17 0 8 26 15 41 11 15 30 21 202 282 0 0 51 60 29 2 33 0 0 1 28 77 141 0 26 48 38 11 1 0 4 38 51 105 3 54 98 17 12 83 0 28 39 22 37 30 0 24 0 39 107 8 35 5 16 29 133 23 40 25 0 0 0 17 1 53 8 1 1 39 66 11 0 30 123 8 11 10 1 8 51 7 0 22 20 1 73 0 12 0 61 97 5 0 1 0 2 74 21 2 2 1 1 61 0 41 36 0 0 21 3 73 1 2 8 60 2 22 0 17 4 19 14 23 3 0 1 1 27 15 1 0 6 0 9 38 72 0 0 0 39 66 19 0 75 3 18 29 3 6 0 25 29 24 36 16 132 0 17 1 1 6 19 38 32 30 39 7 10 17 18 27 51 20 4 0 24 36 115 20 23 0 12 18 2 60 6 20 21 0 52 36 0 9 67 56 13 2 3 135 2 0 3 37 6 33 0 2 17 107 30 13 168 29 3 41 60 22 3 147 5 0 41 25 39 1 144 182 126 107 10 485 63 31 52 1 2 0 124 0 39 57 13 9 3 62 35 8 81 3 12 0 0 195 41 0 2 5 15 0 2 16 0 6 15 131 0 3 38 11 35 40 0 57 0 162 103 83 15 7 365 51 0 191 12 75 13 2 93 112 4 49 29 1 69 26 13 0 0 4 43 0
5 0 21 2 0 0 3 0 0 0 2 6 0 72 0 0 0 3 0 0 1 0 0 0 0 0 0 7 0 0 2 0 0 9 2 6 8 0 2 5 0 0 26 0 0 0 0 2 0 0 1 0 0 7 0 0 0 1 0 0 0 0 0 14 0 0 0 2 15 0 15 0 6 1 0 0 2 36 0 0 3 0 2 0 0 0 9 0 0 0 0 23 0 0 1 0 6 8 0 0 0 6 0 8 0 0 0 1 0 0 0 3 1 0 0 0 18 10 0 0 0 0 0 5 80 1 0 0 0 0 0 7 0 0 17 0 0 0 10 4 0 12 5 0 0 4 0 0 0 13 0 0 5 10 0 0 0 49 0 0 0 0 0 0 0 0 0 0 1 0 0 0 0 0 42 1 0 0 0 2 26 1 0 0 0 0 2 0 0 3 0 0 0 13 0 0 0 0 0 0 0 0 0 0 0 0 0 0 0 1 0 0 4 0 0 0 1 0 0 0 0 0 0 40 0 22 0 0 15 2 0 3 11 0 0 95 24 0 0 0 64 0 8 2 0 12 0 5 0 46 0 33 1 0 0 0 0 0 19 0 7 0 0 0 0 3 0 46 0 30 2 0 14 0 0 12 0 11 0 23 0 47 0 0 0 4 4 2 4 23 0 1 0 0 0 0 0 2 5 23 49 12 1 16 3 3 1 0 0 1 4 0 2 0 0 13 0 0 0 15 3 2 5 0 0 5 0 12 0 0 6 0 11 0 0 0 1 0 0 0 0 0 0 1 0 0 0 0 0 0 0 0 0 0 40 0 0 23 10 0 0 0 0 10 0 0 23 4 12 0 0 0 0 0 0 42 0 1 0 0 0 4 0 0 0 10 0 0 5 0 0 0 0 13 0 29 32 0 0 0 0 0 0 0 3 0 0 0 0 0 0 118 0 0 0 0 0 2 3 0 0 68 3 0 0 0 0 0 4 0 0 0 61 0 2 2 0 0 0 5 0 0 1 4 0 0 5 0 40 0 0 0 12 0 184 0 6 1 0 0 1 0 0 0 2 8 0 0 1 5 0 0 0 0 0 0 0 4 0 37 0 0 0 0 2 0 197 29 0 0 3 1 0 1 3 8 0 0 0 0 2 0 0 0 0 3 0 0 0 8 0 3 0 0 0 0 0 14 34 4 1 0 0 0 11 0 4 0 1 2 0 13 55 0 9 0 0 9 0 0 0 40 0 0 2 0 2 0 0 0 0 0 4 2 0 0 25 0 0 3 0 0 0 0 0 6 44 0 20 0 0 7 4 8 5 0 0 0 0 0 0 0 0 28 0 0 0 0 0 8 19 37 0 5 2 0 0 21 0 26 0 0 1 19 0 0 0 9 77 0 0 0 0 0 1 0 0 0 84 0 20 32 0 0 4 24 0 0 0 6 0 16 0 1 0 0 129 2 80 0 0 15 0 0 0 14 0 0 25 0 30 20 42 0 0 0 0 0 0 0 4 29 11 0 10 0 0 1 0 0 7 2 0 0 0 2 0 0 0 0 12 0 9 1 52 0 0 0 0 0 0 0 148 0 0 0 1 0 0 45 0 24 8 0 4 44 0 0 0 12 5 0 8 71 16 1 2 23 0 0 5 0 3 0 42 11 0 7 0 0 0 0 0 0 0 3 0 0 0 1 0 0 0 0 8 0 0 1 3 0 3 0 0 0 0 0 0 1 0 0 24 0 0 0 0 3 0 3 0 0 0 4 0 28 0 0 0 0 0 0 0 20 2 0 0 0 0 0 0 0 63 0 0 0 0 12 0 26 0 3 0 7 0 0 22 16 0 2 0 29 0 0 0 0 0 13 0 0 0 4 4 0 0 0 0 0 0 1 0 0 0 0 0 0 0 16 0 0 0 4 0 0 1 0 2 0 0 0 0 8 0 5 0 0 0 0 0 0 0 43 1 5 0 0 0 0 1 2 1 0 0 0 5 0 0 0 4 0 0 1 0 0 1 0 0 0 0 0 0 0 0 1 0 0 5 0 0 0 0 0 0 0 0 0 0 0 10 0 0 3 0 1 1 3 0 0 0 0 0 0 3 3 0 5 0 0 0 0 28 0 0 0 2 0 0 0 4 0 1 0 0 2 14 0 0 1 9 0 1 0 0 0 11 0 0 0 0 3 4 0 0 0 3 0 0 0 1 0 0 3 10 0 0 0 0 0 0 0 0 0 0 0 0 0 0 0 0 7 0 0 0 0 0 0 1 0 0 0 0 0
6 22 9 20 23 9 7 27 9 25 29 9 16 30 1 26 26 8 41 22 24 6 43 18 13 7 6 17 19 35 11 11 7 36 28 8 12 24 15 18 14 13 11 26 24 3 5 25 4 3 9 3 21 21 17 12 24 16 35 17 40 5 24 32 26 15 18 26 20 22 21 63 42 54 21 20 47 61 51 8 46 20 25 61 20 61 93 50 66 54 44 12 29 18 64 24 33 64 72 48 38 41 95 24 58 11 6 22 22 4 44 83 14 23 35 13 29 24 18 12 29 25 38 24 28 102 23 18 20 11 16 15 16 19 30 35 12 26 66 18 138 33 58 50 39 9 53 19 11 26 40 6 16 47 34 192 27 28 9 71 25 31 42 65 31 30 19 45 19 38 22 34 46 18 33 22 23 34 17 79 42 19 85 85 105 103 93 29 109 14 35 39 2 25 29 7 17 63 16 13 42 10 26 34 99 25 75 31 34 40 27 43 37 47 32 16 38 14 12 36 11 54 34 102 42 83 61 47 67 72 62 38 19 33 39 22 79 48 61 89 40 20 36 55 69 57 66 136 83 40 120 96 20 42 35 72 39 71 59 61 55 47 33 56 61 28 18 52 65 94 62 77 163 56 11 36 57 22 74 4 39 28 75 54 69 160 63 40 104 52 51 89 26 81 22 21 24 11 41 5 13 29 56 88 15 33 17 17 37 79 50 37 57 28 32 121 28 93 66 16 25 54 27 60 16 108 93 21 15 40 115 44 112 22 24 23 44 50 48 75 45 146 98 18 25 39 46 31 28 24 45 47 50 39 57 37 27 23 37 47 22 18 18 26 27 89 27 68 53 17 55 38 82 51 100 42 43 63 50 97 33 81 30 89 58 140 64 33 61 64 84 67 35 110 37 131 168 68 9 89 64 72 63 89 114 29 37 35 85 170 43 75 104 74 18 16 115 59 20 177 20 26 93 57 65 72 126 138 73 52 62 139 193 53 24 39 54 92 27 44 27 69 42 35 57 137 45 119 25 93 40 32 219 150 72 111 230 164 98 137 41 42 60 217 129 102 198 211 81 142 84 143 78 102 51 98 82 71 102 121 92 67 62 32 106 95 63 132 66 12 30 48 16 4 2 17 16 46 22 11 30 62 11 53 15 45 11 17 31 11 17 33 55 26 14 13 14 13 73 23 21 8 28 8 26 22 4 30 25 52 46 13 29 69 35 34 22 23 26 21 32 26 22 55 37 66 46 16 54 35 72 27 16 71 79 37 37 10 77 37 50 104 73 109 27 7 20 22 48 30 59 23 58 14 60 33 70 19 96 19 77 67 98 19 11 86 4 22 22 52 92 22 26 36 17 48 60 55 32 5 31 55 17 58 54 29 127 12 20 41 41 35 48 18 55 54 31 34 11 29 7 42 29 39 11 39 23 42 28 24 10 30 16 26 48 47 37 59 41 46 15 127 20 4 74 64 28 42 27 24 19 51 26 48 28 36 85 40 47 43 58 50 52 34 20 10 19 17 11 28 3 2 7 5 35 3 6 15 28 15 53 17 19 7 26 13 36 11 8 52 23 21 26 40 20 22 20 23 53 29 19 15 14 26 18 7 27 39 22 16 11 11 4 6 5 29 43 11 11 14 30 13 7 11 42 21 33 8 3 11 7 51 6 34 24 31 23 35 15 22 23 39 34 36 28 15 27 10 33 19 5 39 22 28 16 58 28 18 18 20 23 20 68 37 23 20 70 9 11 10 12 47 66 20 31 24 42 7 15 21 4 21 31 18 25 53 20 10 15 32 12 11 7 26 28 25 9 20 27 49 37 12 38 18 29 63 7 3 25 23 15 34 11 24 23 18 16 26 30 8 30 27 31 8 27 56 8 9 24 2 27 11 22 29 23 15 26 13 38 25 16 16 20 16 18 21 3 19 40 16 37 14 15 37 33 23 9 20 21 14 40 9 14 17 35 7 18 18 15 18 15 6 17 8 58 30 8 6 41 14 11 9 48 21 29 20 14 9 17 26 26 16 7 23 15 10 15 15 40 25 9 32 14 22 4 18 26 14 19 15 52 35 14 9 21 18 14 9 24 34 10 13 13 15 13 6 18 6 22 7 20 14 7 19 3 8 13 23 21 13 18 13 11 1 25 9 19 15 9 3 32 54 8 13 19 7 16 10 7 11 15 16 13 7 18 17 10 7 27 0 24 13 10 9 8 11 17 19 8 15 12 24 3 10 5 12 20 19 19 19 3 11 17 12 1 6 5 7 8 12
21 17 34 45 38 19 37 37 45 5 33 23 44 24 9 5 0 5 22 7 33 49 6 26 73 68 37 55 33 72 93 96 7 25 66 100 60 82 29 42 77 70 41 16 2 63 22 38 11 56 41 72 57 44 48 91 62 4 13 21 95 53 9 13 75 96 8 41 9 41 76 35 6 74 64 77 58 9 41 9 64 67 24 6 12 32 50 37 17 28 15 27 22 52 13 61 36 5 32 45 4 48 22 6 30 56 10 20 36 74 24 35 29 22 37 17 12 48 39 19 8 49 35 70 53 39 42 8 53 38 55 11 14 3 54 51 57 30 30 47 30 12 41 1 23 36 29 31 3 4 26 17 36 12 34 22 24 5 9 14 15 20 1 7 9 23 38 33 28 22 31 6 18 16 32 8 2 25 15 31 24 5 20 10 28 27 6 3 26 5 6 23 9 39 28 12 13 16 7 16 20 9 15 18 23 3 34 21 29 10 22 2 4 19 7 29 21 1 21 22 21 11 18 26 5 8 2 12 5 23 17 0 7 9 21 1 20 21 21 9 12 13 6 4 1 14 32 2 20 15 4 2 22 17 4 26 15 0 6 31 22 12 30 12 15 16 27 22 4 33 20 31 28 15 18 32 21 44 11 27 9 35 7 4 38 19 1 26 7 2 35 9 30 17 24 11 22 19 1 30 3 30 23 14 24 2 6 32 28 20 13 22 32 5 11 19 8 4 20 14 26 9 14 21 13 30 34 37 26 12 4 0 37 7 0 24 34 38 5 30 24 18 2 25 27 35 8 40 11 16 24 26 12 25 22 18 54 29 47 51 44 9 50 29 61 17 22 22 30 23 2 17 35 24 7 12 22 23 18 30 21 25 18 9 21 10 11 30 14 42 29 36 26 15 9 34 4 0 11 22 22 27 42 30 29 9 22 9 21 29 15 38 42 20 40 32 16 2 13 24 7 29 43 0 29 38 22 42 30 21 31 16 35 44 24 17 0 16 20 25 7 6 6 32 34 35 19 14 20 0 34 34 12 40 36 40 37 15 6 24 29 29 26 14 32 48 8 26 36 31 30 1 28 22 44 10 20 15 39 20 12 31 9 29 4 6 20 42 22 53 60 66 28 14 19 9 52 42 60 15 41 31 11 22 35 13 29 40 57 49 24 36 25 36 24 17 31 54 57 45 50 70 65 68 105 72 42 27 37 60 34 33 29 22 101 61 85 123 98 39 35 121 89 95 100 85 118 103 116 68 135 73 59 75 40 49 8 91 22 53 132 78 103 16 106 83 90 152 72 45 80 49 49 86 4 74 60 107 80 89 102 84 79 7 83 80 87 55 61 25 16 13 72 57 147 21 125 113 119 146 63 97 108 14 128 107 112 142 147 155 123 100 193 86 58 13 77 68 158 161 37 62 43 165 152 32 209 168 99 107 43 141 101 110 93 134 46 95 175 157 100 142 120 157 56 96 118 112 27 121 135 150 172 53 151 101 34 104 46 21 109 57 93 40 54 11 38 62 58 32 33 10 30 7 31 29 80 51 11 59 42 40 40 53 49 4 26 4 59 43 14 44 29 40 90 31 30 16 59 11 107 24 64 49 53 38 62 26 44 48 40 68 22 81 57 33 40 77 56 58 48 63 26 47 40 6 39 6 38 24 12 50 9 19 50 49 58 46 53 44 17 36 14 32 9 44 13 41 6 31 52 21 66 8 18 88 46 19 38 15 37 46 9 58 62 65 45 42 6 53 82 21 63 52 48 43 20 51 80 68 33 25 45 17 5 31 48 34 57 38 20 91 63 4 42 8 67 54 97 77 8 23 41 26 6 73 51 21 70 58 9 73 8 74 13 12 26 60 48 15 58 46 74 90 46 27 66 58 24 80 15 116 95 115 30 99 100 56 106 13 95 74 38 90 24 27 85 91 73 111 101 106 104 66 73 48 15 112 90 121 114 189 108 5 52 137 102 159 199 103 35 53 40 136 95 52 145 180 192 162 18 54 40 73 22 162 171 117 146 10 150 158 61 2 17 88 201 139 41 14 131 63 125 20 6 152 61 9 65 4 123 78 15 7 139 56 121 14 12 26 160 87 120 10 146 179 17 22 124 106 37 38 62 51 38 106 68 140 19 114 125 53 93 158 125 103 68 61 82 118 97 61 21 102 104 2 109 52 40 165 149 85 15 58 33 124 45 113 37 120 66 84 82 59 17 17 21 63 3 75 90 9 75 24 101 36 104 84 113 35 93 126 76 98 55 50 108 37 94 65
19 18 95 5 18 131 74 6 18 97 0 41 0 13 65 15 40 59 58 4 43 17 2 3 9 27 0 9 30 0 53 1 0 9 12 18 15 9 104 56 55 4 49 21 82 42 38 19 27 5 30 6 20 0 126 1 31 75 2 1 21 78 18 0 0 1 93 10 11 18 24 14 79 51 7 3 42 3 49 1 86 18 3 13 0 41 97 21 112 36 17 58 11 23 171 43 56 7 56 60 12 65 118 1 6 28 40 143 43 49 27 55 3 48 0 26 35 150 125 20 1 56 10 130 2 19 22 10 119 0 34 4 12 129 1 8 0 8 22 13 13 38 25 12 27 22 2 44 52 13 5 34 57 27 0 92 0 8 65 11 9 0 3 14 13 10 27 39 0 3 4 10 28 3 39 33 94 65 20 0 25 0 39 56 77 155 11 5 133 33 53 13 0 2 3 60 4 40 28 33 0 15 4 31 50 112 0 17 34 16 0 1 0 12 1 19 69 72 0 28 29 17 4 36 33 0 0 8 17 41 83 33 79 12 7 20 37 148 74 35 1 0 2 10 0 1 72 53 13 50 19 42 6 3 19 17 114 0 0 49 23 62 3 5 5 4 0 43 25 16 0 3 19 22 3 79 127 18 14 15 0 37 4 1 16 53 0 0 83 0 77 13 30 10 77 91 16 3 0 72 16 111 42 11 11 2 4 50 25 4 3 38 86 12 43 146 10 11 3 64 105 7 0 15 79 33 37 13 0 5 0 22 125 20 15 80 82 172 47 18 6 64 32 59 0 0 18 12 95 18 25 9 84 17 6 54 160 36 28 1 69 0 26 1 102 51 5 27 6 28 18 0 5 60 6 2 3 46 15 0 28 0 39 4 44 0 19 21 12 14 3 15 34 0 35 32 18 28 26 29 7 35 4 59 15 0 52 20 12 0 47 98 93 71 20 17 29 15 20 1 4 50 22 15 26 11 3 37 12 30 0 6 37 4 9 109 22 9 23 21 106 11 7 0 39 1 0 0 55 14 16 11 0 6 7 39 5 92 22 108 13 25 71 6 39 62 2 27 14 8 42 0 33 16 14 49 22 27 3 3 0 0 0 27 7 12 12 19 10 2 55 103 105 3 0 52 70 31 2 4 2 3 7 71 1 20 0 16 15 0 18 41 0 234 61 12 9 77 34 38 6 29 11 5 239 0 19 40 8 42 41 58 41 37 23 16 0 25 2 4 24 60 17 9 32 1 32 0 65 7 38 21 1 3 4 8 3 26 5 27 35 11 25 44 1 102 2 112 10 0 55 0 5 55 0 0 8 0 14 11 42 4 13 102 12 13 27 4 9 0 23 11 28 5 11 16 10 69 7 46 20 28 62 5 44 10 30 22 13 12 8 0 25 10 2 3 34 18 101 0 27 15 0 34 0 34 65 2 12 0 1 16 18 76 160 47 0 2 80 47 2 4 0 36 17 0 18 40 24 28 8 18 24 0 91 22 58 4 4 116 0 18 19 5 108 82 19 69 83 19 71 21 34 21 76 45 122 7 128 0 42 102 119 0 22 10 3 7 17 22 22 45 4 59 110 126 5 138 6 0 62 13 81 147 18 11 98 0 76 6 2 5 29 110 50 0 29 54 49 39 54 27 26 33 4 1 2 36 120 5 0 68 7 23 27 13 0 0 242 47 25 3 24 0 88 6 39 42 84 136 26 91 54 2 0 167 134 0 0 1 2 29 13 0 160 57 0 0 74 26 0 11 39 55 1 18 11 84 3 6 5 0 90 0 4 133 12 99 0 12 6 29 6 131 128 102 7 75 105 9 8 70 64 159 4 291 116 37 0 48 63 11 0 85 3 10 0 23 132 11 0 3 63 6 2 9 85 0 93 17 7 228 3 3 86 14 2 78 10 58 0 2 118 0 56 198 167 0 50 9 0 50 0 60 149 1 102 13 228 85 87 243 23 34 29 115 0 8 31 5 7 34 16 23 0 55 0 20 12 42 147 38 156 20 86 8 2 1 122 37 109 0 7 195 6 128 30 23 44 34 9 59 23 15 47 25 0 1 36 70 92 55 182 99 161 26 139 53 84 152 1 0 68 81 0 247 85 69 107 40 56 84 17 4 4 21 53 0 6 11 4 78 29 4 17 4 13 155 99 11 81 0 2 67 84 75 19 0 72 58 16 114 1 66 26 46 2 12 0 37 5 0 100 43 1 46 0 19 17 10 8 37 28 2 73 64 214 57 22 31 59 99 76 8 37 55 45 5 86 28
77 30 60 72 74 58 91 58 89 41 73 85 66 79 67 72 75 72 58 103 88 64 75 72 101 88 64 72 93 28 87 108 55 37 62 38 48 87 23 105 78 25 118 56 112 83 104 42 75 87 39 88 99 55 67 87 92 81 112 52 68 26 74 54 46 11 80 81 63 108 33 83 83 89 28 75 30 64 45 100 89 74 54 59 72 56 69 47 46 70 72 81 64 70 75 56 47 64 70 18 66 9 40 51 87 67 38 41 62 67 38 62 42 22 69 56 62 28 34 74 82 56 20 21 52 50 42 56 70 66 64 62 68 75 45 38 75 46 56 60 71 75 18 49 68 73 30 16 66 60 68 95 81 59 88 42 69 64 47 67 54 21 59 25 29 35 83 55 94 49 38 74 44 64 55 37 58 48 17 69 34 53 52 67 61 62 26 35 56 64 58 70 62 25 65 50 51 63 48 54 67 65 62 66 38 69 59 57 54 23 53 40 55 55 56 68 73 31 58 40 64 48 88 71 75 49 57 62 50 47 39 48 65 76 34 31 35 66 69 44 32 66 34 35 40 29 25 61 57 62 34 39 51 49 54 51 49 67 21 68 53 54 21 50 60 60 43 63 65 50 53 61 56 64 57 55 45 52 41 53 72 87 58 60 52 67 65 54 31 47 49 55 27 56 38 17 45 41 82 35 45 41 31 78 71 65 18 39 9 22 88 74 71 32 62 55 72 77 48 70 87 57 93 45 75 89 56 31 74 74 60 31 71 61 74 48 9 32 59 30 60 66 26 71 64 62 29 77 36 68 64 18 25 56 65 89 96 84 27 58 57 65 50 87 93 65 71 56 57 74 47 63 47 64 72 64 87 24 70 68 49 36 11 14 72 72 67 45 82 85 16 70 68 68 60 65 20 68 68 16 61 21 75 33 55 87 46 65 25 75 80 25 42 21 10 77 81 89 39 67 74 82 73 55 16 103 68 37 94 60 28 71 47 37 66 53 59 70 96 11 85 87 64 30 54 96 42 98 67 79 88 47 76 47 90 96 76 73 112 97 81 102 64 69 50 72 25 86 86 73 38 90 79 84 82 104 102 76 80 28 66 68 32 70 57 111 68 73 54 80 40 80 33 9 38 76 81 74 67 90 42 77 76 97 63 65 64 35 67 42 98 59 96 91 85 97 79 97 43 76 45 68 33 90 97 61 94 42 77 82 32 78 125 106 143 48 114 139 104 107 84 116 112 41 97 85 118 77 110 85 118 37 90 90 113 107 94 122 116 104 75 49 80 103 91 83 88 103 93 132 117 48 110 44 101 101 106 143 17 107 107 57 65 107 98 65 124 90 93 94 52 131 113 109 115 115 116 75 112 93 77 81 109 48 116 65 13 138 116 103 83 121 104 102 112 69 150 54 44 102 95 70 136 96 137 149 92 111 114 29 89 34 65 117 137 148 100 159 140 73 129 157 147 52 49 86 97 115 75 131 85 111 38 108 85 99 82 64 83 124 86 119 47 139 85 51 98 91 96 87 77 96 80 64 45 75 42 40 88 96 109 69 58 94 82 86 66 49 86 68 29 76 99 87 86 57 64 57 25 71 72 73 27 81 29 76 83 74 69 74 74 96 122 75 111 70 70 107 86 75 85 111 38 75 59 30 65 94 85 82 60 62 46 30 31 52 84 81 63 100 69 92 94 106 53 70 26 79 57 78 52 91 66 98 82 79 98 75 66 82 94 58 51 82 102 112 60 77 47 82 10 23 71 86 112 55 89 85 114 27 77 82 86 99 11 74 86 42 13 97 84 26 26 32 58 101 53 85 34 103 89 50 3 84 53 84 91 88 44 53 7 19 84 117 88 84 96 120 86 76 83 36 84 101 86 118 46 46 81 127 74 105 122 23 101 45 45 111 99 34 95 79 65 127 121 133 133 86 124 112 107 98 103 101 113 96 102 106 148 88 56 52 113 124 59 107 108 96 114 77 120 131 45 122 110 131 109 113 52 109 119 71 79 93 116 93 94 101 112 42 104 105 108 124 52 90 36 109 65 90 72 78 101 98 87 63 99 67 91 92 95 102 73 106 108 101 80 34 76 73 95 54 81 93 42 26 136 46 68 83 93 35 92 46 93 91 51 76 33 113 89 40 81 104 72 72 95 18 72 98 94 84 55 11 76 69 116 47 100 67 77 65 94 126 45 75 110 103 28 81 24 71 52 63 73 67 79 70 85 78 90 68 65 47 57 88 106 119 74 65 58 118 72 69 60 107 72 72 106 54
0 3 9 0 0 3 0 0 1 8 1 0 15 0 1 2 0 5 0 0 0 7 1 1 0 1 23 0 5 4 55 0 0 6 3 3 0 1 0 4 0 0 0 0 5 0 0 15 0 11 2 1 1 2 0 0 0 0 15 0 10 3 3 0 1 39 0 0 0 7 0 0 0 0 0 0 2 7 2 2 3 1 0 0 2 3 1 2 12 0 0 2 1 7 9 0 5 0 0 0 1 0 33 0 0 18 3 7 0 12 0 11 4 0 0 0 0 67 2 0 0 0 5 4 2 1 0 21 0 4 53 0 69 0 0 1 8 27 2 1 0 0 0 6 0 46 2 0 0 0 8 29 0 1 0 0 0 15 0 1 0 0 0 29 21 0 0 28 0 9 0 1 0 0 0 9 3 2 0 1 4 9 129 0 0 0 14 0 0 0 0 0 6 20 0 0 6 10 6 0 0 8 3 0 5 0 5 0 1 5 2 0 1 0 0 0 0 1 6 1 0 0 0 0 1 9 0 2 10 0 10 1 3 0 0 0 0 59 2 8 1 0 6 0 9 2 4 1 0 0 0 6 4 0 0 3 2 1 5 4 0 40 2 0 0 0 4 4 1 0 25 6 0 0 16 1 0 0 47 9 0 23 0 6 3 0 5 0 0 0 3 3 0 0 27 0 0 0 3 98 0 0 0 0 8 5 0 138 41 12 1 0 17 2 0 6 5 27 8 4 9 61 0 0 0 74 5 2 0 0 3 5 0 0 1 3 2 31 82 0 0 0 3 0 20 15 1 0 1 2 2 4 0 40 1 0 0 0 2 5 0 9 1 0 2 0 22 0 0 0 0 0 0 4 3 0 0 0 1 14 0 1 24 7 0 0 0 0 0 0 5 0 7 0 0 1 2 0 0 0 2 0 2 12 0 0 0 0 3 0 48 0 0 19 74 1 9 1 73 1 0 0 16 0 0 0 0 5 30 8 0 16 6 0 5 1 0 0 1 0 12 0 1 136 0 65 21 0 3 0 0 3 0 1 39 48 6 3 11 0 1 0 150 0 0 0 11 16 0 0 9 8 68 0 0 0 0 3 0 0 8 0 32 9 6 0 0 35 4 0 21 3 0 4 0 5 0 7 0 0 0 2 0 0 0 63 8 2 1 0 0 0 0 4 10 1 20 0 2 0 1 0 2 1 1 11 5 0 1 4 0 0 0 12 13 0 2 4 0 0 12 0 1 1 0 1 1 5 0 7 0 4 0 0 0 0 0 0 0 0 0 0 1 0 0 0 1 3 10 0 0 0 2 0 0 0 0 2 0 0 0 1 2 3 0 0 5 0 24 0 0 52 8 0 9 0 0 0 2 0 1 2 1 25 15 1 0 14 0 0 0 7 7 8 0 1 0 0 12 5 2 30 5 13 0 0 2 0 0 1 1 9 0 14 0 14 0 0 0 41 23 0 0 0 0 0 0 3 7 0 1 6 6 2 0 14 3 0 0 0 2 0 0 8 0 1 14 0 0 0 11 0 0 1 8 0 15 1 0 11 0 0 4 0 2 0 5 0 3 11 33 0 0 0 3 7 22 5 0 1 0 1 19 0 5 16 1 0 0 5 13 0 0 2 0 0 4 3 0 3 0 0 0 2 7 0 2 0 0 4 0 3 0 9 6 2 1 10 26 5 2 5 17 2 1 0 9 32 7 3 5 0 4 4 1 0 0 0 0 3 0 0 0 35 2 0 20 0 0 0 1 78 0 8 7 37 1 22 0 0 0 3 0 0 0 5 0 1 0 7 1 42 2 45 0 0 0 7 7 14 0 0 2 2 6 0 0 1 4 3 0 0 0 2 0 0 0 10 0 0 0 0 9 0 1 0 0 1 13 5 0 4 0 0 0 5 15 0 3 0 0 0 6 44 0 0 0 1 8 1 0 0 10 0 1 10 7 0 1 3 1 15 1 0 28 0 20 45 0 0 0 0 0 0 2 0 2 0 9 2 0 2 6 0 0 0 1 0 3 0 0 7 5 2 1 0 6 3 5 0 3 5 13 0 0 0 0 1 0 0 0 0 0 2 8 0 1 4 0 6 0 23 0 3 44 26 0 0 2 1 12 19 0 0 0 3 4 75 0 1 0 1 0 2 0 0 73 1 3 0 0 0 2 110 74 0 0 3 3 0 10 0 9 0 14 15 0 22 4 6 7 0 0 0 0 11 0 2 0 6 0 1 0 0 0 38 15 8 0 0 3 14 1 7 3 0 53 10 32 0
5 34 0 0 41 3 0 4 0 0 73 3 3 5 2 0 26 45 3 4 2 16 0 4 4 5 0 4 6 2 0 30 0 15 4 12 20 20 0 0 16 3 48 5 8 45 4 4 26 34 14 4 17 4 3 1 19 3 25 79 2 20 1 0 11 29 17 13 0 0 18 0 32 12 32 6 13 65 22 6 13 27 0 5 0 22 0 19 11 168 0 71 0 12 41 3 0 12 17 25 34 1 28 8 0 3 0 23 10 6 1 3 7 34 4 0 29 18 2 20 9 7 7 16 0 1 5 1 0 19 3 17 12 13 15 127 34 24 1 16 3 0 1 0 1 0 3 24 4 19 3 9 4 0 1 38 1 15 48 158 0 1 52 10 0 47 20 8 0 7 26 0 1 45 7 0 39 17 7 12 2 19 0 1 25 28 0 5 4 2 19 8 12 3 79 0 8 12 8 32 4 6 0 4 59 5 1 0 0 12 0 0 2 59 14 0 64 4 0 6 2 26 0 24 18 2 3 50 20 0 37 30 27 8 0 38 78 125 13 60 6 26 5 9 5 4 1 5 20 0 16 9 2 0 23 6 7 7 10 63 8 103 56 6 26 0 0 0 0 5 6 0 4 18 5 0 1 6 0 6 9 9 22 0 18 0 0 1 36 2 0 12 13 0 2 10 0 0 15 2 24 0 16 0 1 0 3 30 18 10 2 9 0 9 5 0 0 0 5 10 0 0 14 1 9 0 0 6 9 9 69 10 3 0 4 1 0 2 0 6 0 2 7 1 8 5 2 2 21 2 2 1 1 1 0 11 4 0 0 1 12 4 0 28 1 10 17 80 0 0 4 10 10 24 0 0 2 0 20 0 55 1 41 28 2 1 19 0 0 29 0 20 8 20 19 46 13 133 10 13 8 10 21 15 2 0 15 3 19 1 19 6 6 0 0 0 6 20 3 0 35 13 17 0 58 16 12 3 68 0 0 7 1 16 14 21 2 0 3 3 5 3 8 4 0 0 1 23 8 0 0 0 14 27 17 2 5 1 1 13 0 24 12 4 0 10 7 74 0 38 7 22 96 13 0 13 0 10 1 163 15 0 10 11 8 18 22 58 1 4 8 4 4 20 13 1 1 9 1 1 0 8 0 11 0 48 6 0 32 8 20 3 25 35 0 3 2 48 0 5 1 0 0 0 72 3 12 62 3 0 4 73 7 16 3 1 17 7 5 6 20 18 0 7 75 35 0 0 111 6 102 48 40 52 7 0 12 0 28 25 132 0 141 1 30 40 3 25 43 32 19 16 250 23 39 11 0 9 9 69 1 19 58 249 52 3 1 32 3 16 10 83 33 10 497 0 3 363 93 40 43 12 5 17 87 2 83 14 30 4 1 0 20 25 11 49 1 7 8 291 12 64 13 49 12 110 67 0 75 9 53 2 21 24 11 2 8 5 5 99 34 59 4 19 2 71 3 0 0 0 19 2 48 25 93 9 28 39 87 57 1 0 109 31 16 8 3 0 5 17 30 56 96 14 2 30 9 0 26 5 27 9 3 30 2 1 0 19 0 27 25 1 0 36 5 3 54 71 5 6 7 3 0 0 0 0 44 4 12 3 42 3 10 1 15 1 1 3 116 46 13 33 47 35 0 0 5 13 2 0 4 10 21 34 0 21 0 0 13 18 1 0 18 32 3 0 6 11 4 4 0 4 24 13 15 27 12 63 2 0 0 9 27 4 30 5 1 5 0 4 36 0 19 1 1 0 2 0 16 25 0 1 1 20 2 6 8 0 0 21 0 0 0 0 37 4 3 13 1 6 19 0 0 6 13 0 1 15 13 4 0 0 0 2 1 20 0 0 2 35 1 6 0 0 8 8 7 0 0 9 11 6 15 30 21 11 0 2 138 43 17 0 0 1 6 0 7 5 8 6 2 2 13 18 5 0 3 0 29 4 2 3 5 11 0 42 2 5 66 4 68 12 1 0 32 0 23 45 21 2 5 14 3 0 21 18 18 16 1 20 0 0 0 30 0 4 9 4 1 17 0 28 7 0 29 0 66 31 3 10 69 7 18 0 40 0 5 32 10 1 40 1 20 81 6 40 29 49 0 1 36 3 42 4 4 2 34 0 2 17 15 0 1 36 0 6 14 4 71 0 0 97 0 11 3 50 60 0 8 72 6 5 78 8 0 20 10 0 5 16 0 13 0 9 19 62 2 13 59 34 14 9 0 22 6 24 155 67 0 55 5 19 16 19 9 0 1 68 29 22
151 121 36 111 30 111 51 20 107 108 45 110 0 62 52 6 125 126 42 23 102 3 73 81 103 101 72 6 138 102 37 111 112 17 124 17 31 0 104 90 33 116 125 152 87 87 121 120 129 141 126 78 54 19 65 69 0 35 61 21 40 39 31 23 51 123 80 1 73 75 104 18 114 41 0 79 10 42 8 64 48 84 86 33 61 28 49 6 43 59 140 114 74 2 59 77 61 76 80 72 141 0 54 71 49 87 125 85 159 114 51 45 73 91 0 99 58 69 67 75 16 34 1 25 42 6 73 94 107 82 99 93 73 92 1 21 0 95 70 61 6 163 122 51 18 86 124 93 147 45 49 99 93 68 0 2 93 70 92 1 72 69 100 110 60 109 110 90 0 90 0 74 58 187 134 201 102 0 108 43 82 22 40 142 129 110 88 81 70 145 75 146 2 16 94 135 251 79 92 126 0 111 206 239 115 142 154 77 121 218 0 132 84 15 164 135 40 181 76 0 152 150 98 23 121 155 124 134 206 69 136 60 85 106 0 136 20 136 128 122 110 17 197 30 88 97 79 131 73 120 57 113 41 175 48 90 127 118 47 102 123 166 152 74 92 26 173 77 72 122 112 114 124 149 148 150 119 35 74 85 51 84 28 14 1 74 173 134 5 36 186 170 102 21 77 146 131 21 103 119 158 244 134 59 221 190 118 127 16 195 241 177 234 205 144 149 285 182 235 181 319 80 42 11 149 116 168 246 49 135 244 144 210 131 153 405 230 293 270 140 48 163 262 102 98 85 391 172 342 236 270 305 300 217 21 48 206 236 307 292 451 231 265 8 15 279 0 105 161 167 137 56 0 64 133 3 122 7 119 101 91 0 161 155 154 138 80 145 147 1 176 7 80 95 69 119 207 91 126 125 169 220 291 224 110 214 184 130 103 1 134 22 0 27 177 204 44 115 171 144 97 195 58 141 6 132 145 139 25 242 105 157 130 66 112 328 141 213 107 3 82 201 126 153 33 151 19 74 48 149 48 165 48 44 107 0 73 132 139 10 181 56 134 46 156 279 140 139 96 194 236 18 89 166 189 80 99 7 211 108 28 0 194 32 60 191 42 0 89 33 91 2 58 70 40 98 145 59 2 108 123 73 90 88 99 28 138 32 0 0 71 65 31 12 58 63 120 110 88 62 33 121 66 54 94 108 78 126 118 128 37 69 98 72 38 143 161 0 31 116 144 150 105 128 129 69 160 108 2 101 4 39 139 2 71 5 85 129 61 36 75 2 0 11 131 74 92 107 36 77 71 62 83 98 0 108 7 14 46 135 10 226 141 130 181 1 97 0 155 36 15 126 131 171 158 99 143 86 15 3 197 50 24 156 104 22 5 124 0 151 1 25 71 105 69 80 52 123 79 125 196 75 86 0 100 72 226 110 106 133 195 4 77 17 73 113 84 99 81 100 73 1 17 87 66 0 53 97 97 56 172 109 18 41 109 73 90 106 138 68 102 108 99 167 88 130 1 77 142 0 92 26 130 100 28 109 0 22 88 0 9 38 99 0 80 53 89 87 88 40 0 134 58 26 38 122 40 94 5 116 77 63 75 60 70 93 102 7 231 114 3 151 94 192 39 118 128 92 84 35 26 123 164 0 63 104 106 10 117 156 61 57 66 12 106 0 0 66 3 96 38 6 95 0 109 129 271 4 25 101 153 58 29 40 91 4 33 122 121 173 159 116 107 0 116 189 8 72 12 3 117 138 83 83 175 107 81 87 2 134 106 150 178 148 56 47 112 148 235 211 66 340 353 163 202 247 11 157 187 175 192 302 176 210 226 141 268 333 213 286 290 153 227 245 241 139 258 32 167 309 0 254 228 213 258 203 337 11 347 414 169 416 0 1 308 270 179 230 20 195 15 185 199 195 209 131 244 133 228 139 80 166 268 131 121 76 161 1 101 233 265 8 51 291 138 143 7 72 9 157 97 412 288 35 120 286 0 326 172 156 416 81 172 287 112 277 9 179 114 288 212 32 125 424 266 26 336 9 125 438 188 374 347 19 238 1 20 249 103 13 101 42 219 352 165 314 259 159 392 254 236 5 218 257 23 367 108 202 262 193 1 243 289 348 314 575 94 474 180 0 245 584 84 39 99 413 264 452 338 202 266 0 382 34 324 314 1 547 56 162 31 353 199 363 572 254 27 436 302 757 173 0 354 226 482 329 296 24 333 145 475 386 298 252 297 657 16 611 201 81 111 757 409 34 315 577 14 404 187 665
0 1 0 0 0 6 0 8 6 1 0 5 0 0 0 9 0 9 0 2 0 10 13 0 20 7 0 1 0 0 0 0 34 7 0 3 21 0 6 0 0 0 1 2 0 0 3 10 0 0 0 8 6 0 8 4 2 2 0 3 37 5 4 3 44 0 0 0 2 0 0 2 0 0 62 0 1 1 11 0 0 8 141 16 2 0 1 4 12 9 73 0 42 22 0 0 0 33 2 0 0 3 0 15 0 0 0 0 0 0 4 0 26 0 0 25 0 30 6 5 0 0 0 0 0 0 0 3 42 2 0 2 0 4 3 4 0 0 17 16 0 15 50 8 0 22 16 87 0 25 8 14 25 0 8 1 24 1 37 8 10 52 3 3 0 2 8 16 4 0 25 10 1 22 30 131 1 4 28 4 1 0 0 0 24 2 0 42 22 6 28 17 0 4 4 28 7 0 0 19 22 5 2 20 2 11 0 6 0 5 5 0 3 0 21 6 0 4 0 19 0 12 0 0 5 1 0 0 0 0 0 10 0 0 3 19 41 0 0 1 2 9 0 0 2 0 0 0 5 1 0 0 12 0 0 0 0 8 6 4 1 0 13 0 17 0 15 0 0 17 12 0 7 0 0 0 0 18 0 0 0 0 1 1 0 0 0 24 0 3 0 2 0 1 0 28 0 0 5 0 20 2 0 1 0 11 4 0 6 9 3 6 4 0 4 0 8 5 1 0 0 0 6 0 7 2 3 5 0 0 55 0 0 4 0 1 0 3 25 3 2 0 0 0 1 0 6 6 0 0 0 9 0 0 9 0 1 3 8 2 6 0 0 2 0 3 2 0 1 0 0 1 4 1 0 8 0 0 0 0 0 0 6 9 0 0 0 0 1 0 3 0 0 10 2 1 0 0 0 0 0 0 10 5 0 2 0 0 0 0 2 4 0 0 3 2 0 0 0 0 5 3 2 7 6 0 5 0 0 0 11 0 1 3 0 0 0 0 3 0 0 0 2 0 0 6 0 0 0 0 0 0 0 1 0 0 1 0 0 0 0 4 0 10 0 0 0 1 17 9 2 2 4 0 2 0 0 0 6 6 0 6 0 6 1 4 0 0 27 112 0 0 2 9 0 8 6 4 6 16 0 0 1 1 3 26 0 7 26 2 0 0 0 0 5 0 0 5 7 0 0 0 0 0 1 2 7 27 3 0 0 0 0 1 0 44 13 2 0 0 0 0 0 8 3 2 5 4 16 0 3 0 0 12 0 0 10 43 12 0 0 5 15 7 2 0 0 21 0 0 9 0 0 3 38 5 0 0 0 6 1 8 4 0 0 4 10 2 0 1 0 0 1 17 21 0 2 0 1 23 0 10 2 38 0 2 1 0 6 0 12 3 0 9 0 10 7 0 0 13 50 0 0 0 9 28 6 21 9 16 2 11 3 0 6 11 16 0 8 0 0 83 0 8 18 20 2 0 2 0 0 0 8 2 1 62 15 3 0 0 11 4 0 1 25 0 3 2 6 0 0 1 0 0 0 0 0 0 0 0 1 0 0 6 0 13 0 0 15 1 0 4 2 0 1 0 13 0 26 0 0 16 0 4 9 8 0 37 2 9 0 0 14 19 6 52 0 31 0 0 17 4 7 10 4 2 12 0 0 16 0 20 0 0 0 3 2 3 0 0 27 0 15 1 3 6 0 0 7 0 4 0 7 21 0 0 13 5 0 5 0 2 6 0 23 0 1 9 44 0 37 0 0 0 7 0 0 0 4 1 22 0 14 0 8 0 0 0 0 0 0 0 0 0 3 0 1 0 7 0 0 0 0 0 0 0 0 0 40 0 20 50 23 0 12 0 27 2 0 0 0 0 0 49 1 0 38 3 0 0 0 0 1 0 0 3 0 11 4 3 0 0 0 28 6 0 0 0 9 2 11 0 0 2 0 11 0 0 2 0 1 0 3 1 1 0 0 0 0 5 29 0 2 0 6 2 3 3 0 5 8 12 2 1 0 3 0 0 33 6 0 72 0 2 51 0 23 0 0 0 48 22 0 29 0 0 4 5 25 1 72 0 0 0 0 0 1 3 45 0 0 0 3 0 2 0 0 16 0 1 0 3 0 30 0 0 1 18 0 0 1 0 14 4 1 0 2 19 4 0 2 2 0 0 24 0 0 4 0 0 0 0 0 0 0 1 8 2 1 0 11 3 3 0 6 0 22 0 1 3 8 0 5 5 6 2 0 1 0 1 1 0 0 0 0 3 0 0 0 0
275 80 59 498 367 265 272 499 193 92 139 303 263 285 111 186 0 340 177 190 46 194 144 247 189 144 157 154 205 140 230 184 225 178 225 259 264 211 410 304 271 113 376 235 306 512 304 116 130 352 421 397 664 318 231 368 407 236 395 216 387 316 332 183 230 310 201 318 538 63 326 193 112 76 285 223 226 214 187 132 321 381 71 166 462 266 206 104 97 586 229 141 72 302 187 227 267 134 154 363 140 86 476 214 198 275 18 372 112 586 428 269 279 161 237 124 497 432 353 381 164 432 364 529 301 29 310 594 204 600 292 290 118 224 454 513 233 238 297 260 317 336 326 283 196 128 159 92 380 340 151 276 397 71 188 238 147 269 317 409 83 149 402 224 157 279 357 217 183 236 286 365 135 264 379 121 81 268 145 294 212 130 96 152 184 33 134 102 226 125 425 190 153 253 202 160 167 243 335 81 252 20 131 313 151 223 312 296 306 154 104 12 206 152 98 77 186 0 167 374 248 194 112 232 62 104 140 206 64 215 66 49 77 105 34 17 148 4 95 50 143 115 36 52 54 89 184 95 58 167 155 14 93 89 123 299 85 67 131 145 42 97 143 23 10 96 40 85 21 72 85 54 75 29 68 93 58 96 74 46 109 57 55 50 75 129 52 116 72 133 87 38 174 107 162 93 61 129 113 176 249 158 230 104 59 90 18 203 132 136 27 157 227 5 74 85 9 57 22 49 49 78 80 165 74 109 153 112 85 81 137 43 138 148 8 107 79 74 68 80 43 177 4 223 136 154 78 136 120 114 173 157 124 117 158 163 175 97 76 142 179 127 138 161 119 110 131 143 77 141 100 71 91 121 64 56 69 73 70 90 241 67 70 52 43 33 42 16 44 90 36 57 40 54 22 79 14 24 30 23 35 30 53 65 110 55 16 30 77 65 110 39 71 39 33 9 74 25 0 67 57 35 83 31 69 58 47 133 62 17 37 71 25 55 42 3 27 7 31 48 1 1 9 33 38 20 27 39 29 36 78 2 40 40 29 31 21 1 50 27 56 26 31 28 26 28 35 23 42 24 15 17 47 35 22 16 19 45 31 82 19 22 1 34 41 22 39 49 99 361 202 403 270 665 353 250 174 173 170 365 86 486 183 260 278 531 778 435 623 474 426 564 329 456 325 674 98 193 901 400 345 291 147 409 388 226 397 524 342 264 75 416 306 241 297 131 190 179 220 76 160 167 143 136 323 257 223 277 362 273 482 229 460 298 209 663 107 278 173 204 367 182 350 224 279 225 168 222 324 107 339 257 461 419 626 248 184 252 85 302 205 255 270 496 144 193 384 262 402 224 237 274 406 72 513 234 202 673 392 346 229 286 268 120 261 355 445 222 150 112 143 141 197 263 347 338 327 256 309 285 370 324 187 149 186 299 77 154 165 76 182 175 363 286 386 352 574 59 334 281 121 320 256 347 68 440 443 114 67 155 45 144 229 187 178 138 150 81 166 338 191 235 243 33 1046 76 259 385 253 345 125 799 281 114 376 546 415 235 54 457 313 404 24 257 301 118 112 227 287 207 111 231 410 174 240 319 571 243 164 119 354 367 135 323 324 341 266 396 181 228 289 342 326 240 585 317 156 286 452 392 336 543 210 400 316 210 506 487 432 88 417 553 259 414 201 212 296 482 251 391 322 145 106 275 133 232 33 368 383 143 110 165 230 266 124 274 181 19 120 176 52 219 122 145 331 187 210 135 194 183 187 111 188 174 60 225 14 187 298 178 123 132 140 166 86 27 156 124 229 173 144 196 105 24 181 265 165 127 127 215 93 347 156 139 119 181 152 232 376 164 17 245 104 281 47 119 162 42 153 204 227 154 102 120 150 492 396 88 110 156 178 276 202 235 230 268 337 224 354 82 260 55 310 312 17 184 18 154 187 149 114 224 237 237 238 221 295 188 125 169 107 375 215 163 55 271 222 134 357 364 100 137 114 185 386 392 143 103 359 274 111 209 378 237 256 160 188 319 296 126 352 441 190 423 53 401 446 432 351 205 459 407 253 179 172 274 267 299 363 317 371 356 305 282 521 242 63 363 42 146 591 358 792 97 392 1412 848 574 398 536 1079 1168 742 231 228 224 318 255 521 774 772 280 407 461 181 382 488 303 418 438 473 647 301 485 210 426 485 426 1323 399 266 781 877 769 3 598 687 579 569 545 605 580 888 1073 792 807 649 639 685 389 462 368 224 831 1558 1358 1181 743 652 205 806 603 868 710 489 443 630 459 665 395
2 4 60 7 0 15 0 14 12 0 0 20 5 8 35 0 1 8 4 1 22 9 9 0 18 4 45 4 14 1 80 63 11 56 3 5 3 0 5 18 0 2 0 25 30 2 34 3 2 31 21 40 7 14 5 0 7 4 2 1 5 1 1 0 10 19 0 52 14 0 0 9 13 8 4 6 0 33 3 1 17 1 1 14 5 4 5 15 3 0 16 24 0 0 0 5 5 1 33 1 21 0 24 0 5 39 34 3 67 4 32 20 79 3 7 16 10 14 0 4 0 0 46 3 3 8 75 17 10 0 1 97 15 39 0 0 0 0 1 3 27 85 0 11 0 6 19 9 4 19 6 45 48 8 26 1 8 20 0 1 1 15 0 64 0 36 16 0 3 2 72 73 34 72 0 0 4 0 43 0 12 3 99 7 12 2 20 23 5 8 16 3 87 29 2 28 2 1 0 11 65 24 54 0 0 19 0 46 19 19 56 11 0 0 12 15 15 33 4 22 45 3 7 10 46 0 0 0 0 19 2 21 4 4 49 84 36 0 0 60 10 0 14 6 10 40 2 0 27 1 17 45 0 15 3 42 24 5 92 13 26 25 8 9 0 76 122 0 0 47 16 4 0 5 15 0 11 26 4 0 0 3 2 33 38 4 4 0 11 17 4 1 0 19 38 80 10 5 45 4 37 0 42 1 22 11 21 30 77 1 20 2 0 0 13 30 19 0 0 0 25 5 59 0 0 1 2 0 4 1 0 0 1 18 12 61 4 24 26 41 7 0 49 28 1 0 0 0 3 20 6 34 110 29 5 3 27 19 18 0 13 62 24 3 78 0 40 0 0 32 1 0 0 22 25 0 13 0 0 6 6 71 73 0 58 0 0 2 39 4 30 19 17 0 0 2 2 28 19 71 3 4 0 5 8 24 112 10 6 3 32 34 19 5 29 11 14 5 18 0 3 21 0 20 7 52 16 0 0 126 7 0 2 0 48 11 58 1 1 27 4 8 15 0 13 1 1 1 92 10 0 36 0 0 90 48 3 3 0 4 27 40 12 1 8 6 0 8 41 74 71 25 80 8 2 1 17 0 11 53 36 24 0 15 39 8 0 15 2 27 4 85 52 62 38 2 0 1 9 37 8 3 32 1 39 0 1 1 0 1 1 40 8 0 8 2 77 51 33 78 3 1 13 10 15 23 34 108 59 60 18 0 0 25 0 35 100 0 3 4 15 103 0 4 0 59 31 0 0 4 1 1 8 20 0 54 1 14 7 38 2 0 1 5 56 120 16 36 79 83 79 5 7 35 7 64 0 66 26 84 60 0 0 0 42 25 2 5 1 72 1 4 22 0 24 0 2 0 16 68 0 32 0 8 13 13 86 33 96 7 0 4 124 52 35 9 23 14 6 18 17 0 16 1 55 56 35 11 1 6 59 103 42 0 90 39 32 4 51 3 87 0 8 88 0 2 6 25 55 1 56 7 3 72 75 1 36 99 13 1 0 13 32 109 0 5 19 3 17 59 8 14 6 45 0 0 5 15 15 0 2 31 2 2 39 0 34 31 32 67 19 6 66 13 2 49 6 7 46 12 6 0 16 7 18 20 5 3 0 6 7 0 6 10 5 71 5 0 53 0 11 3 0 1 1 0 10 6 1 6 12 9 30 1 10 2 19 6 33 42 37 0 2 8 46 1 8 64 0 0 4 0 15 27 12 0 0 68 16 1 25 41 0 18 38 0 0 1 33 29 38 54 0 57 10 61 50 21 31 0 0 13 3 81 2 1 1 6 0 2 0 8 57 9 0 0 40 5 41 0 34 7 0 0 12 0 0 1 11 25 3 16 9 0 5 0 0 0 73 0 2 9 5 2 15 0 58 1 9 1 5 0 0 3 1 13 1 0 13 45 23 1 3 22 5 0 2 0 7 7 0 32 26 18 14 9 52 9 0 0 2 30 12 29 2 13 0 46 0 0 1 9 0 1 10 6 0 43 0 0 0 6 0 24 0 0 0 52 1 12 4 1 18 25 11 11 2 13 9 1 9 51 0 1 0 2 18 3 36 0 10 2 2 50 1 1 2 0 0 1 0 0 3 0 3 0 6 28 4 12 2 0 19 0 58 0 0 35 2 7 0 3 62 1 7 1 19 16 72 30 22 0 1 3 34 2 2 0 15 15 46 1 60 0 49 0 37 6 3 38 37 0 34 29 1 13 9 1 3 1 0 7 86 0 0 0 17 0 20 1 0 0 0 25 2 26 58 3 0 9
36 9 37 61 21 36 14 32 3 26 21 20 23 55 26 9 47 3 37 13 7 21 16 37 43 23 36 40 43 47 16 56 60 45 0 8 76 14 66 56 17 31 15 0 54 66 29 35 48 80 41 27 24 38 46 14 15 55 5 26 44 18 11 40 29 24 7 14 51 0 3 6 11 20 23 15 28 14 28 27 63 63 11 19 52 72 20 57 21 1 29 13 13 35 5 38 26 30 11 8 29 57 37 13 10 11 30 13 20 22 19 30 9 13 23 49 54 44 20 21 31 2 15 14 6 34 38 31 49 11 0 26 62 29 24 15 14 35 0 49 40 63 55 8 33 6 3 21 7 37 32 6 11 44 26 23 66 8 13 26 18 8 0 36 7 8 36 62 46 33 32 17 10 60 43 28 0 23 6 59 48 19 15 28 70 13 12 37 43 6 7 16 20 9 7 54 11 22 23 58 8 60 29 50 5 42 24 37 56 58 2 4 60 2 14 25 10 44 24 44 40 9 44 9 39 15 2 17 9 57 24 14 6 41 3 17 41 1 37 30 20 23 32 58 13 19 30 28 25 30 9 17 62 40 17 32 16 0 42 15 29 70 1 8 44 7 45 30 50 20 0 41 6 15 39 19 35 33 29 11 56 4 22 5 42 20 56 59 35 9 19 36 9 42 35 43 6 19 44 37 84 53 13 63 27 56 22 35 15 2 38 51 15 20 15 2 7 48 6 22 21 11 30 30 42 9 22 20 8 16 20 9 18 4 42 36 8 18 19 30 21 19 32 28 19 8 10 19 41 111 28 15 14 8 14 2 44 38 44 73 72 10 69 38 26 29 22 16 9 67 50 25 41 20 57 51 5 24 11 41 7 31 1 49 7 54 29 31 20 52 32 74 57 32 2 30 10 21 31 57 14 0 7 32 40 19 79 17 58 41 2 3 23 17 11 42 19 18 2 8 25 34 19 39 80 71 43 17 20 41 48 4 59 18 2 12 51 1 60 36 42 10 12 37 49 30 23 7 5 2 44 19 76 2 78 6 36 73 63 80 11 13 15 42 10 38 28 40 3 20 39 21 78 11 23 9 13 6 29 18 31 65 10 79 38 13 23 65 56 41 24 13 21 40 1 45 43 23 13 11 16 20 29 32 34 1 42 25 0 52 18 55 25 51 24 16 43 4 10 51 3 41 12 41 49 15 9 28 90 66 4 4 19 12 10 50 28 0 52 10 13 40 23 19 16 47 8 35 42 27 37 8 38 31 33 4 14 47 7 57 35 49 18 29 41 61 6 13 3 12 42 16 24 61 12 23 19 12 45 22 26 87 4 25 50 25 94 21 0 52 15 4 59 5 45 22 14 17 54 32 45 19 24 20 18 27 17 28 7 25 26 22 4 24 23 29 38 76 64 16 23 22 32 20 7 17 14 14 41 6 7 41 58 9 9 17 24 27 79 15 12 13 5 12 8 4 26 31 1 28 56 30 17 18 15 42 13 20 28 30 53 18 35 51 20 19 33 11 16 45 7 5 23 34 27 19 43 2 11 16 7 17 4 3 16 1 33 11 34 36 2 41 38 28 33 48 35 17 34 15 28 29 51 61 12 41 6 20 61 26 15 23 7 66 9 42 11 12 37 38 45 1 35 46 0 46 12 21 19 7 0 56 29 49 53 42 4 46 16 59 5 5 17 39 1 14 6 12 19 19 49 26 33 42 17 24 6 13 27 4 10 37 39 55 26 36 8 3 12 12 35 13 14 16 5 6 51 45 27 23 26 2 0 29 39 9 16 25 30 23 71 23 18 36 14 32 30 11 11 32 11 42 19 37 18 29 13 42 28 3 7 32 52 3 1 12 1 5 0 3 0 20 35 42 10 19 32 46 3 2 31 30 5 7 9 14 7 8 24 1 26 18 8 32 7 7 10 20 33 32 18 5 5 16 7 8 28 2 20 30 26 10 23 11 7 14 13 52 10 19 1 28 8 35 22 31 7 36 8 13 1 4 10 33 16 13 20 31 17 36 6 41 28 23 22 34 11 9 16 7 24 22 35 11 2 2 3 3 19 33 2 9 20 17 28 8 4 9 28 6 8 23 22 3 2 2 5 10 9 13 3 15 24 6 26 23 18 6 28 5 4 7 35 17 12 35 21 1 20 17 13 22 15 0 11 10 4 3 23 24 32 13 2 14 10 5 24 4 19 6 42 33 36 3 27 27 31 21 2 14 10 4 51 19 8 31 27 6 24 24 7 7 30 2 16 28 1 2 39 18
9 0 18 30 155 39 46 1 82 0 99 60 21 0 25 4 0 44 34 30 44 16 60 18 24 38 14 31 12 112 27 35 58 64 74 207 121 112 0 24 150 58 111 14 19 36 0 11 28 65 0 73 149 69 0 47 155 0 11 117 7 3 12 0 39 6 0 104 2 11 168 70 18 18 123 120 33 34 37 0 82 8 12 0 0 58 56 59 0 14 0 57 17 70 53 14 36 0 1 87 1 41 5 2 8 8 0 15 27 70 38 15 21 22 8 0 7 102 22 5 24 59 90 71 6 37 8 7 22 49 59 9 0 33 59 84 40 38 67 54 10 0 5 12 11 28 60 42 3 4 3 62 40 7 20 9 11 7 9 33 22 34 20 0 1 26 19 4 45 14 62 6 29 61 98 0 31 2 18 6 67 1 2 0 35 31 15 5 3 3 58 46 16 20 72 0 2 102 0 27 48 1 5 0 43 2 37 15 16 1 5 46 12 9 24 21 51 0 22 16 19 11 2 24 5 0 20 44 9 3 7 1 20 9 35 1 40 30 5 6 32 29 0 0 0 2 7 0 23 4 11 0 0 6 0 6 25 2 0 43 2 4 21 0 7 27 8 0 1 2 20 0 41 64 8 11 2 42 2 30 13 23 53 6 23 30 18 1 11 40 1 4 10 13 3 32 10 27 8 5 10 5 61 0 15 20 4 21 27 44 9 36 5 19 20 25 3 0 6 10 2 0 3 50 2 11 27 14 23 24 28 5 30 4 19 2 31 40 1 1 4 39 10 11 19 21 14 8 19 8 55 54 29 35 28 15 24 23 8 14 38 0 38 105 9 1 31 33 11 0 0 16 33 35 24 0 0 29 18 33 45 23 12 0 20 5 2 18 23 62 21 6 2 13 5 44 4 4 0 4 4 17 30 17 7 5 4 4 1 3 5 30 28 10 17 13 2 19 7 5 10 4 34 4 26 17 14 7 33 0 8 7 0 1 35 7 0 1 2 16 0 2 0 2 11 0 10 9 36 6 3 16 16 71 14 29 9 2 10 30 13 59 3 0 10 6 0 29 18 36 18 7 11 15 4 17 15 43 25 65 5 21 1 18 2 14 5 40 9 79 5 57 6 1 96 0 10 14 32 3 55 16 39 11 0 2 20 7 77 33 9 59 37 0 9 39 13 42 67 68 26 47 11 19 6 12 19 25 0 9 19 41 47 17 28 0 15 35 12 32 0 21 0 26 10 1 15 0 57 4 70 39 1 7 2 26 4 27 5 47 20 33 63 0 41 30 50 3 60 37 21 16 14 30 49 32 1 63 24 11 3 4 3 0 5 52 1 31 36 6 11 4 1 5 94 3 21 13 1 42 14 27 37 15 52 36 54 10 42 57 24 85 52 90 7 0 13 7 14 74 28 11 10 18 39 28 35 18 5 7 2 3 15 8 46 40 59 0 59 36 24 93 24 75 20 77 32 37 21 8 30 1 18 51 16 0 32 26 42 5 5 12 47 29 241 11 132 37 139 126 183 164 155 25 33 11 22 173 75 29 131 55 42 78 156 66 0 105 7 14 140 38 0 63 44 35 4 21 162 5 68 17 7 67 194 0 62 120 11 63 18 31 54 0 6 9 50 33 151 121 37 135 124 16 87 9 110 16 71 49 67 91 19 0 71 6 82 56 64 40 8 54 68 45 19 89 4 18 21 64 13 13 28 1 122 5 24 56 6 1 14 1 0 127 76 28 108 30 44 155 51 28 141 8 37 17 72 6 105 103 46 49 134 103 93 117 0 23 41 39 16 87 34 0 70 55 100 26 57 81 77 45 0 7 1 27 15 29 53 114 65 49 7 82 24 20 0 11 18 87 97 18 14 17 77 133 17 0 3 0 6 20 65 39 0 0 30 105 96 40 0 24 7 17 1 3 17 8 4 62 11 61 70 21 45 18 0 23 2 7 63 32 25 25 134 78 8 74 60 8 92 13 138 1 116 16 134 27 110 2 32 2 0 15 10 65 17 116 24 40 67 33 49 79 4 40 59 104 62 37 100 73 9 0 0 80 68 10 14 0 105 25 0 2 13 3 61 2 4 2 16 0 41 0 84 28 7 15 20 48 42 25 41 66 0 0 16 22 11 88 120 3 32 61 91 50 12 16 11 50 10 106 0 21 12 9 49 1 2 30 6 35 0 13 39 40 88 4 1 10 27 6 6 27 17 41 30 7 65 62 1 15 16 18 29 6 69 25 41 84 41 61 84 87 39 0 85 86 14 29
110 84 28 6 21 34 15 62 46 12 62 46 94 90 41 50 126 130 20 40 12 85 8 4 0 1 2 39 45 77 0 71 60 9 36 20 52 0 3 29 1 37 104 13 82 79 54 22 52 4 12 8 9 35 30 27 20 84 71 75 8 19 32 59 13 3 108 49 121 42 0 21 58 105 50 7 2 115 10 49 108 83 30 16 65 40 9 65 53 117 89 98 71 81 21 30 37 65 52 15 27 0 1 76 29 101 2 46 17 16 0 43 72 31 95 0 85 62 5 86 13 49 2 0 6 8 0 102 62 87 29 106 19 29 0 23 6 54 30 7 12 153 26 3 29 13 72 0 25 141 104 87 0 52 4 0 49 165 94 113 48 142 136 14 174 103 101 6 6 160 149 100 40 164 9 70 17 70 134 5 18 29 39 46 0 1 29 50 0 185 183 55 186 4 45 89 41 16 55 0 55 213 146 0 102 72 29 128 137 3 67 70 17 258 26 0 40 77 85 0 132 1 154 30 66 122 98 92 125 0 0 151 106 52 0 203 0 21 71 128 216 88 216 191 222 57 142 75 71 81 208 17 15 237 219 250 160 124 135 57 36 208 64 0 0 59 20 157 0 41 214 222 70 34 110 133 0 0 29 56 114 6 57 170 120 72 191 0 30 22 169 46 0 7 0 143 50 215 205 210 218 71 78 18 187 145 19 196 19 53 33 13 22 169 50 4 166 51 90 7 10 189 180 5 177 21 180 115 118 170 134 124 5 98 49 108 111 28 190 24 40 24 61 74 100 201 54 0 94 44 57 45 48 167 63 38 25 0 0 20 43 111 30 128 0 177 77 163 6 22 66 240 98 29 116 13 108 111 197 261 50 6 191 201 17 227 131 2 117 12 0 134 104 3 9 46 123 80 312 0 110 20 56 0 0 240 21 289 159 26 103 2 62 1 230 27 55 323 269 244 309 97 64 38 66 272 178 1 186 86 15 312 19 53 156 40 162 0 0 251 172 379 325 244 0 59 122 167 8 24 334 186 325 15 171 33 0 31 307 320 205 150 62 226 1 42 42 23 3 29 1 81 251 230 241 26 100 315 50 53 369 14 4 4 100 106 39 4 8 50 16 25 66 10 106 8 31 0 1 65 0 16 63 21 120 49 57 45 99 91 9 10 4 41 42 20 46 25 6 29 5 6 0 80 61 106 0 95 139 0 14 111 53 50 58 7 67 21 45 158 51 21 26 20 28 20 2 20 4 32 78 123 71 13 191 10 96 152 26 8 103 62 64 52 152 89 13 35 111 43 181 43 36 89 87 0 19 75 2 87 0 297 286 209 218 1 162 45 48 112 31 213 148 103 225 32 46 91 25 216 36 20 139 74 195 106 34 161 43 68 10 50 33 200 200 104 0 127 0 156 249 215 71 77 178 207 194 95 228 35 204 4 3 197 121 63 218 63 1 90 204 35 178 44 86 18 0 27 11 7 59 18 128 82 94 22 165 32 132 164 129 0 56 127 30 16 50 50 16 72 9 38 82 63 5 95 11 83 71 74 81 17 6 8 1 53 93 103 6 102 92 0 101 120 14 0 128 103 1 62 3 4 93 11 3 130 34 62 91 82 80 14 143 0 158 11 23 9 1 43 4 31 0 115 9 29 0 27 115 15 118 0 118 19 5 0 40 0 0 103 59 21 103 33 8 112 2 1 99 72 20 2 4 1 84 48 57 10 4 11 3 55 3 39 22 99 48 3 75 108 1 123 2 100 115 66 35 0 110 2 41 63 4 9 86 90 79 48 48 87 149 37 18 157 15 83 94 1 2 47 40 71 0 40 107 0 110 133 17 40 19 25 120 48 87 117 1 1 22 25 35 29 8 41 19 2 154 78 33 45 53 0 3 107 49 9 6 122 138 88 3 50 44 55 51 5 82 36 31 80 36 68 16 52 0 128 120 5 3 0 56 116 0 113 33 0 20 29 27 18 38 85 60 8 110 95 102 3 25 0 25 75 64 86 8 65 115 13 15 131 0 50 154 2 113 53 119 73 129 49 66 108 10 128 25 48 8 147 21 24 31 84 64 167 26 153 84 147 135 39 14 24 126 78 159 21 72 95 152 4 160 12 194 46 59 0 115 0 29 181 33 19 115 198 22 60 271 25 68 23 20 226 98 145 23 135 59 199 215 186 47 302 291 279 2 3 13 98 99 183 130 114 44 63 261 17 22 9 250 9 40 51 84 129 34 22 119 368 1 22 176 0 51 234 217 53 49 181 87 34
31 44 48 43 9 22 13 46 80 2 19 22 8 15 30 38 43 57 49 11 0 37 10 24 9 21 9 8 17 26 77 65 38 46 112 43 4 27 18 25 11 7 90 4 21 16 13 64 19 60 26 123 31 68 22 48 4 22 159 42 101 18 8 199 58 79 10 48 14 31 13 59 52 16 67 17 112 13 35 5 1 13 29 29 18 19 90 1 4 37 0 2 13 6 36 61 6 37 79 15 31 6 20 44 21 52 4 46 33 20 40 12 60 28 54 8 1 71 42 6 57 20 1 9 25 25 3 72 2 46 56 67 9 40 23 43 28 22 26 0 60 47 11 10 8 47 7 21 6 50 6 20 22 23 61 153 3 47 34 9 7 87 6 7 12 89 104 85 16 56 85 13 35 6 65 33 17 9 47 25 13 78 42 18 48 8 64 0 27 56 28 11 17 14 8 5 53 38 17 14 1 46 5 32 23 31 1 11 2 22 14 14 17 19 17 9 5 12 5 7 38 32 14 58 5 59 58 14 36 18 22 48 10 37 52 1 121 5 4 49 16 34 43 17 13 39 19 12 9 3 67 23 22 6 9 1 8 13 81 7 10 33 34 1 10 59 4 10 22 65 26 14 13 45 27 3 10 40 3 18 36 7 7 51 23 172 23 6 56 41 12 6 11 10 10 10 15 22 12 28 55 27 15 25 20 35 22 18 21 23 12 10 27 3 17 26 20 18 6 22 16 23 35 10 1 9 15 20 29 6 24 8 7 5 46 23 21 20 12 12 5 9 18 22 5 36 16 4 23 22 17 12 5 15 13 22 12 3 5 3 9 10 3 5 16 13 12 96 48 37 46 20 8 2 12 5 5 13 18 21 94 33 72 33 9 8 83 8 5 4 31 29 29 24 49 65 51 31 17 8 16 30 12 12 3 18 4 5 53 36 63 15 94 17 50 7 3 61 31 15 12 22 19 6 30 12 5 48 14 17 73 19 1 13 21 27 15 10 11 1 31 15 18 29 14 14 17 18 11 21 11 8 5 21 10 12 1 5 23 8 11 30 60 20 11 6 20 13 24 15 3 33 7 21 5 2 15 18 13 4 2 8 19 17 7 7 11 28 20 136 8 154 16 3 36 13 50 48 35 2 5 123 9 6 17 113 7 29 156 38 46 7 16 10 17 7 10 26 48 0 67 87 24 67 8 21 37 9 189 31 12 42 14 12 8 38 10 55 3 27 34 13 32 14 45 61 39 39 67 11 8 26 46 94 35 122 8 6 35 14 0 45 16 19 41 28 7 19 22 7 11 22 74 48 8 2 85 25 22 25 34 68 58 5 14 32 43 60 18 15 17 17 7 16 17 4 2 81 87 7 32 56 4 18 37 73 17 69 21 30 9 39 25 10 4 36 58 11 55 78 4 17 19 21 8 80 2 58 5 51 75 36 8 3 27 0 53 34 19 10 23 7 140 12 49 87 3 1 77 1 55 18 4 22 30 33 34 63 22 36 12 52 112 18 18 23 0 26 229 4 18 10 62 16 26 34 9 56 45 76 12 7 13 29 6 16 18 28 18 34 96 10 37 70 8 82 32 24 54 31 14 17 32 45 23 73 10 8 33 4 3 14 2 20 7 19 41 18 63 11 28 26 21 8 25 38 50 38 2 30 54 40 31 38 8 24 59 40 70 68 65 31 21 20 27 10 3 98 19 108 13 20 70 19 6 29 5 20 3 27 21 22 56 9 69 18 17 42 50 91 25 3 13 41 4 27 24 7 12 18 13 11 18 21 28 6 42 2 21 21 4 12 32 10 5 0 29 28 39 16 2 2 17 5 40 8 10 16 12 26 6 34 22 0 35 22 2 21 29 29 22 10 17 0 11 82 16 39 22 89 34 39 0 7 8 4 21 21 29 40 20 3 26 3 6 14 4 58 19 0 15 6 10 27 14 54 14 25 24 28 6 29 5 9 4 6 31 32 24 8 35 21 53 4 65 7 12 5 16 5 15 26 20 72 0 6 22 31 26 6 1 4 19 5 13 19 15 30 34 23 14 41 64 8 27 52 43 17 25 8 36 122 32 16 5 5 19 13 9 80 27 25 17 25 2 61 11 83 48 23 9 48 26 29 17 3 36 78 9 38 8 24 2 16 24 77 2 19 47 23 34 7 6 43 27 18 61 41 67 15 9 16 18 22 6 7 8 9 2 13 32 44 29 10 11 2 24 5 16 1 3 19 13 21 7 18 37 34 36 16 10 5 19 17 32 2 29 15 13 26
37 141 100 32 110 73 24 107 95 61 80 28 27 24 5 81 59 27 116 98 46 33 22 47 81 87 63 41 59 54 82 13 14 56 34 18 3 72 22 22 47 11 22 42 9 31 38 58 9 83 22 34 16 23 26 64 37 25 55 36 78 39 43 31 50 39 36 16 14 116 88 60 33 103 19 56 59 27 7 21 8 72 64 38 49 65 33 14 61 11 11 34 41 74 60 82 21 13 13 114 19 52 30 24 111 80 25 31 69 54 29 60 33 54 22 75 23 83 53 46 53 42 15 34 101 25 87 61 100 82 37 5 33 18 24 75 103 66 61 10 56 13 35 5 19 9 21 30 32 10 36 17 34 7 12 16 21 9 7 3 42 42 8 24 21 58 24 32 52 31 6 45 31 10 49 8 72 57 28 48 66 13 35 26 69 74 21 47 72 22 51 39 23 117 68 6 55 35 36 22 15 30 25 10 67 38 39 35 3 21 29 39 9 4 4 63 66 19 14 12 28 19 66 47 50 20 28 21 27 17 52 1 17 40 57 12 26 72 23 44 13 7 0 8 28 41 83 9 8 6 38 48 51 9 33 8 57 21 7 47 83 11 37 51 44 33 23 26 40 48 29 97 38 12 30 71 49 49 50 74 23 33 11 24 23 10 11 23 22 7 69 38 37 31 16 5 41 8 8 12 2 36 17 20 46 29 12 18 39 27 37 32 57 45 17 59 22 18 20 41 68 73 44 101 47 31 54 22 40 2 51 9 32 51 16 29 70 85 13 27 15 42 10 41 33 34 32 50 41 39 53 27 39 23 16 43 26 7 12 27 21 5 11 17 37 7 26 17 11 15 36 24 52 27 20 33 27 34 19 0 5 34 38 22 72 1 22 26 39 19 37 3 13 12 21 39 14 16 4 45 10 53 22 27 8 9 20 56 28 39 11 79 24 25 37 18 46 35 52 56 6 10 37 8 27 38 39 46 8 22 12 24 9 30 10 56 12 31 14 4 13 12 26 29 25 56 22 27 13 44 22 24 14 14 12 8 21 22 26 12 12 16 31 30 34 1 14 60 36 8 35 7 12 16 56 14 27 11 21 4 49 39 19 34 6 29 24 36 16 46 65 51 26 18 16 80 76 65 102 53 42 62 27 40 36 30 36 29 21 27 6 19 60 22 45 10 45 66 55 31 47 42 47 15 7 56 35 8 11 13 67 12 42 5 36 40 26 11 66 20 28 58 94 51 38 43 32 6 16 18 23 42 1 32 31 27 4 16 57 42 5 37 17 11 29 39 23 28 41 49 17 7 43 10 2 31 25 39 59 23 25 11 44 4 21 6 15 21 4 29 3 3 17 25 12 50 33 34 30 11 36 34 34 12 17 47 11 42 4 58 90 38 20 38 43 15 49 45 37 49 21 34 24 58 59 17 16 33 56 33 14 37 11 56 22 33 13 7 26 15 61 68 8 12 43 18 33 72 41 19 11 38 18 30 11 51 26 22 7 39 21 28 34 54 109 122 20 22 64 29 73 45 118 10 91 129 45 114 54 74 65 58 116 70 170 21 192 16 88 132 38 85 65 27 104 28 45 113 19 6 96 13 71 45 41 44 36 32 40 25 53 34 21 16 9 24 56 80 42 72 43 29 52 13 60 41 45 43 19 36 8 59 17 16 5 26 32 55 96 56 25 91 13 41 57 68 104 36 15 62 42 12 31 62 30 87 6 103 68 70 70 5 52 66 39 52 93 85 5 36 77 16 89 60 11 13 53 40 61 70 61 57 76 60 14 55 46 28 53 88 21 78 34 52 27 16 26 70 74 81 19 15 68 22 4 143 92 31 16 50 60 42 7 14 86 86 61 104 47 18 79 88 64 67 111 84 34 54 107 115 32 42 162 98 45 71 16 252 46 27 58 377 70 104 29 31 146 166 122 144 82 25 102 74 113 236 65 76 123 202 73 160 121 18 145 179 96 103 95 74 49 9 53 119 177 58 49 57 134 90 40 48 78 61 80 71 63 93 91 43 111 125 115 59 67 6 146 133 52 26 108 66 155 13 62 36 58 68 79 82 25 24 17 81 195 183 237 35 15 57 52 45 72 113 20 212 87 33 79 24 113 85 30 52 60 55 17 135 90 87 146 45 126 105 133 94 20 70 5 55 119 34 72 89 143 94 108 88 35 163 94 89 32 57 125 167 74 108 53 48 60 24 69 99 28 38 59 108 5 142 86 112 17 65 62 64 22 76 64 90 42 118 66 51 23 81 39 38 112 98
12 14 11 52 10 56 12 2 14 33 17 40 35 37 43 38 24 18 35 22 78 21 20 50 10 63 20 67 56 21 26 41 30 12 21 4 46 49 105 41 28 2 41 72 88 110 35 53 46 53 0 53 95 106 47 124 37 42 64 67 0 125 24 0 34 119 145 72 139 62 28 36 15 54 0 82 39 54 1 21 54 31 3 21 62 78 53 97 98 38 53 55 39 70 86 90 22 0 6 25 33 1 49 11 50 19 17 22 75 82 46 43 56 53 25 14 106 39 2 3 37 39 73 25 8 3 57 56 48 71 28 66 51 58 11 42 59 40 55 9 28 33 24 55 55 92 5 36 107 0 0 51 82 14 34 3 42 9 17 32 6 2 10 42 21 48 36 12 31 16 20 7 28 39 7 8 35 7 1 51 18 54 44 0 38 10 32 14 12 31 34 29 27 9 42 36 33 7 28 29 43 31 17 21 47 64 48 42 67 13 18 3 48 6 17 28 32 30 34 35 39 46 13 1 18 29 23 18 27 36 17 10 19 25 26 18 2 41 20 31 32 34 29 28 27 33 0 25 37 17 33 18 12 40 16 56 1 35 35 12 19 36 18 9 30 38 2 26 78 5 28 41 26 9 29 85 43 3 24 15 23 4 27 44 18 27 48 52 3 31 15 39 62 3 28 17 16 63 21 72 57 27 13 2 6 26 13 66 3 3 5 60 59 26 19 8 41 24 23 14 16 17 27 60 30 32 51 27 5 7 0 18 40 38 30 37 43 18 14 27 26 50 19 39 41 8 10 4 64 35 22 40 24 30 46 33 65 11 29 46 35 10 23 21 23 18 37 1 40 22 0 29 5 46 30 1 34 12 15 20 38 30 18 4 34 48 27 26 0 38 36 7 48 28 23 43 3 34 46 9 13 33 11 54 44 2 42 27 67 63 101 17 7 30 45 37 43 9 35 56 65 91 86 21 77 118 0 0 60 18 2 42 0 76 44 63 49 45 63 62 107 34 44 2 16 16 41 156 46 72 38 73 73 13 30 33 28 12 53 39 69 3 13 27 14 23 22 6 2 5 21 21 26 17 7 6 23 19 24 21 2 12 2 27 30 14 26 9 3 50 4 63 48 54 32 5 43 2 8 102 1 64 48 96 13 1 113 41 14 20 6 41 40 37 23 105 46 4 45 33 2 23 5 39 4 26 31 92 52 52 63 60 79 55 28 32 48 12 26 27 53 31 14 2 67 71 17 53 76 19 15 31 18 16 46 86 1 12 0 72 73 58 51 23 37 30 19 36 21 68 52 2 104 115 81 67 24 60 18 82 61 2 0 100 45 46 48 80 15 63 32 78 48 43 79 130 13 105 87 45 32 28 40 57 129 133 112 149 77 50 56 58 81 74 128 93 21 129 39 97 57 96 7 37 6 24 19 67 26 85 94 76 1 107 115 93 58 22 6 109 84 85 99 141 32 24 89 38 38 73 39 19 97 89 72 37 66 57 94 48 83 10 81 82 53 32 6 20 20 39 12 70 32 64 10 72 59 31 63 40 29 85 31 87 57 4 28 32 53 62 25 42 78 57 32 73 78 172 3 2 29 12 47 60 29 2 44 14 0 33 12 11 22 47 163 49 16 0 43 12 1 102 37 44 19 2 1 54 31 19 32 62 51 41 29 10 47 53 52 47 1 0 30 10 0 17 9 18 13 16 32 38 14 32 30 77 36 42 26 22 25 56 0 38 66 8 10 29 34 26 54 40 41 17 2 16 49 31 1 75 44 13 7 37 63 71 75 24 86 59 89 53 75 78 95 171 44 23 0 69 33 127 22 31 7 81 65 61 63 9 4 53 44 13 27 23 4 51 57 31 81 73 51 1 59 100 97 32 18 40 104 32 57 81 65 122 51 68 10 1 62 50 46 187 27 81 70 1 64 67 81 116 67 17 126 116 112 130 16 115 15 83 152 95 48 28 99 64 208 109 94 33 32 117 20 74 37 66 136 41 1 27 41 118 140 137 84 159 1 148 138 39 84 227 86 170 9 38 257 90 79 270 43 6 85 162 113 13 194 39 48 65 162 24 38 19 56 122 164 202 98 116 94 118 133 24 154 68 291 53 275 324 172 91 251 74 59 68 205 58 71 0 57 303 159 157 168 13 223 168 174 259 102 150 169 132 55 1 140 211 74 171 149 204 230 248 41 220 122 354 281 207 201 349 84 349 328 351 330 285 52 140 292 351 594 98 667 368 482 310 470 18 88 96 278 174 240 370 395 209
19 65 13 4 5 2 15 1 6 25 12 15 0 0 1 2 3 1 4 4 0 1 31 29 29 0 5 0 9 0 2 2 27 7 29 36 2 3 8 26 8 2 44 0 80 2 1 4 21 1 23 1 1 2 3 0 37 6 14 15 0 24 11 3 18 9 49 2 9 1 20 10 1 3 1 0 26 1 4 6 95 5 6 13 2 3 8 3 12 0 0 1 6 1 14 14 7 8 16 4 14 49 12 0 1 4 6 35 1 1 61 19 9 1 1 46 23 9 2 3 1 0 0 7 5 22 1 6 3 0 16 6 0 2 0 0 0 0 51 0 6 29 3 12 4 4 0 7 14 3 2 9 0 0 0 11 2 6 2 4 1 5 0 16 0 5 6 19 0 0 0 1 12 9 0 13 0 8 11 0 3 1 8 0 24 3 4 6 4 0 23 3 0 1 0 2 0 4 0 0 0 3 16 4 0 17 11 14 1 42 7 1 0 1 1 9 9 19 10 6 3 0 0 0 3 4 0 0 0 2 4 1 0 7 7 4 5 7 27 9 45 0 0 0 4 15 15 10 4 38 0 15 1 20 0 0 20 0 6 37 2 27 18 1 0 2 9 25 0 35 0 1 4 21 4 0 8 10 0 0 0 14 5 13 5 10 43 2 0 0 0 0 3 13 10 8 0 0 24 5 12 0 9 29 3 0 0 32 6 0 8 12 2 4 5 37 19 5 1 0 29 0 4 7 19 2 2 2 0 0 24 0 4 3 0 6 0 9 11 0 0 1 5 8 4 0 10 3 24 0 1 10 24 2 2 1 2 11 4 11 19 1 13 4 12 32 9 1 0 0 13 0 35 7 7 2 0 1 3 8 2 0 7 0 3 0 1 1 22 1 4 0 0 0 0 0 1 3 2 11 7 8 5 1 7 30 1 2 2 0 0 8 13 2 5 9 35 6 0 0 2 48 1 6 2 2 37 3 1 1 21 10 40 0 0 8 0 2 2 2 1 0 0 0 0 0 8 0 61 0 28 15 4 0 0 27 21 35 4 32 5 9 21 18 0 46 9 18 18 1 2 7 6 9 1 7 38 6 4 8 8 7 2 15 11 5 6 18 15 3 26 8 23 14 7 16 0 1 8 5 12 12 16 18 3 8 0 0 0 4 20 40 1 2 5 3 0 10 0 13 26 1 1 3 25 25 7 173 16 32 31 0 67 1 2 19 36 129 0 24 6 5 3 61 4 6 0 114 0 0 13 43 3 1 0 24 7 18 41 2 2 15 22 32 12 1 29 33 0 35 46 5 0 35 0 3 9 3 46 79 16 14 24 107 4 47 4 6 190 14 7 0 85 33 63 1 181 0 5 146 5 21 72 54 81 0 183 3 134 64 5 24 45 47 12 63 0 0 44 19 41 1 42 4 11 31 41 29 8 26 65 20 63 9 221 398 198 21 10 102 186 19 33 259 9 0 3 0 75 9 0 18 12 4 1 0 115 25 4 40 45 92 25 7 11 9 70 12 23 0 5 1 0 2 7 0 10 26 12 0 1 93 82 12 2 70 0 1 0 4 10 52 4 63 4 13 3 2 30 14 0 3 16 100 21 5 0 27 4 7 2 1 25 80 8 1 0 3 4 5 12 0 19 2 38 6 2 11 3 11 4 24 0 3 14 0 19 1 1 9 12 5 1 6 3 14 0 1 26 0 4 0 3 22 1 2 4 3 1 10 3 11 11 4 40 1 8 0 32 4 26 4 1 13 1 17 20 5 1 6 3 9 1 2 9 5 1 1 8 7 0 11 35 23 1 43 13 0 14 0 30 26 3 30 6 0 5 0 9 38 2 29 15 16 0 0 5 7 9 5 7 0 33 7 17 26 9 3 5 0 1 27 0 0 26 0 1 4 0 8 1 9 53 0 10 38 67 0 3 3 10 23 2 19 19 10 6 22 8 0 2 2 0 9 48 42 1 11 7 0 3 31 7 0 6 12 11 3 3 30 2 6 45 71 0 1 0 12 12 12 79 1 3 18 5 50 29 0 5 18 25 37 0 53 15 9 0 0 1 13 7 0 13 34 15 0 2 4 0 24 6 16 21 3 4 0 6 12 14 29 0 0 5 0 2 0 13 1 4 30 0 64 27 0 18 19 4 49 12 21 38 1 0 101 12 0 1 16 38 19 70 10 1 7 22 0 46 5 3 124 22 36 1 17 1 54 3 2 2 13 27 47 35 67 2 33 31 0 23 0 19 29 32 21 3 70 1 44 0 83
6 24 2 0 0 20 3 37 9 1 10 0 3 24 2 6 2 5 0 0 2 9 0 13 1 0 18 3 10 16 6 0 2 1 31 2 0 11 0 7 18 8 7 10 6 1 7 4 8 6 1 4 6 14 0 12 4 5 9 7 4 21 19 3 5 0 40 15 25 6 0 5 8 4 2 22 34 10 1 3 15 3 1 18 7 0 1 0 7 0 3 3 27 0 7 0 4 13 4 9 0 1 6 0 0 3 4 14 8 1 23 12 10 0 3 41 7 9 1 2 7 0 14 1 35 26 37 10 0 4 0 4 0 0 2 15 4 0 3 4 0 0 10 1 2 6 2 34 11 15 4 14 5 5 1 1 3 1 4 4 11 20 6 4 2 16 2 20 3 0 3 3 6 8 20 11 11 1 3 2 4 16 0 2 4 4 2 5 4 0 27 5 1 10 3 14 17 20 1 15 16 1 5 36 1 9 5 2 1 2 8 13 1 15 12 2 3 8 8 12 1 18 11 12 0 14 2 16 3 39 6 2 0 11 8 8 9 1 1 7 17 8 5 22 3 7 2 2 2 1 14 11 1 3 0 2 12 14 0 10 6 9 18 0 13 2 6 0 1 25 9 0 16 35 14 5 10 7 1 7 10 20 16 3 0 6 0 8 21 8 6 6 5 2 13 2 1 12 36 0 11 8 17 16 5 3 11 7 7 3 10 21 13 8 5 6 5 0 42 1 10 0 24 21 9 4 2 11 0 0 1 2 4 2 0 1 9 15 16 15 0 12 1 3 16 28 5 2 1 26 5 42 9 0 10 33 5 14 0 9 22 5 1 8 0 0 5 0 21 7 40 13 12 4 15 3 4 0 2 6 4 2 1 8 0 32 3 3 7 3 4 0 3 7 0 14 7 4 18 15 8 1 16 1 4 0 3 2 13 12 3 0 0 4 1 5 1 1 8 24 11 2 1 2 1 4 3 0 1 5 1 9 10 4 1 7 0 3 1 4 13 10 14 18 1 11 11 9 11 9 6 7 97 3 16 3 2 10 8 8 16 0 8 9 4 4 0 0 17 3 3 9 1 24 9 4 15 2 12 1 5 5 5 1 11 10 1 2 4 7 14 7 7 24 23 5 5 2 3 1 16 8 9 4 22 0 1 34 140 14 59 2 36 9 0 16 7 1 18 0 2 6 2 48 6 10 5 3 0 30 0 6 67 0 16 19 62 23 3 20 1 6 1 14 14 21 20 13 21 8 0 1 12 14 31 2 9 4 3 0 0 7 10 10 6 1 17 0 6 2 13 0 53 3 47 9 22 2 18 15 3 6 3 10 16 17 13 4 16 40 1 10 2 40 7 11 3 4 44 26 7 3 2 0 8 2 2 19 8 35 2 32 1 8 17 17 1 0 3 0 1 11 23 0 2 4 4 5 6 10 131 6 55 0 0 0 40 6 9 13 24 15 21 16 1 2 17 10 12 0 15 18 0 8 1 9 6 10 25 4 2 20 14 12 4 0 2 0 1 2 44 7 5 17 13 0 3 19 14 15 5 7 3 0 1 2 13 1 27 7 0 21 41 10 5 0 4 0 0 9 1 0 2 18 3 6 44 26 12 7 2 19 9 30 0 1 6 2 3 3 1 45 18 1 10 9 5 12 0 4 3 13 9 3 5 1 15 11 0 6 2 15 3 24 21 19 10 4 14 0 15 1 1 1 3 12 3 10 5 10 3 6 0 0 31 0 3 8 4 8 6 6 24 1 0 0 1 5 8 4 12 25 0 1 10 1 16 0 0 10 4 10 2 20 2 22 34 0 21 2 3 9 2 3 4 19 6 3 0 3 1 11 16 7 10 4 1 2 1 3 2 8 0 9 11 17 1 0 6 3 10 4 8 21 32 12 3 6 4 43 10 21 85 22 2 2 14 3 18 26 2 3 6 0 15 39 0 41 0 0 0 11 21 8 3 2 0 12 10 1 10 17 24 0 9 7 6 20 18 36 0 30 26 36 1 31 0 6 5 20 121 3 5 3 31 5 25 8 12 0 16 8 11 20 49 15 16 12 0 5 3 6 0 4 2 0 0 14 3 3 9 17 8 88 7 0 15 25 47 19 4 2 1 109 2 5 15 16 12 15 21 48 27 33 20 6 0 23 0 57 128 7 7 1 6 2 14 13 135 27 1 10 8 4 6 1 24 12 33 45 86 34 2 40 29 108 23 14 12 18 31 20 17 0 7 14 13 4 40 5 1 12 19 18 1 0 12 35 7 14
27 2 4 2 5 0 3 1 2 4 2 3 2 0 4 1 3 0 1 2 9 1 6 6 4 2 1 0 13 8 1 5 0 2 2 8 1 5 0 4 8 4 2 2 6 0 3 1 0 5 1 6 5 7 1 3 2 1 25 5 3 7 14 5 1 5 1 3 0 3 8 7 18 4 17 9 8 3 6 3 1 3 7 1 8 15 12 8 4 18 6 1 7 4 11 2 5 2 11 2 3 0 0 4 1 12 2 9 44 6 0 0 3 3 3 0 16 1 1 5 2 1 8 1 1 2 5 21 6 9 18 4 18 6 4 2 3 1 10 1 15 4 2 2 5 2 5 19 4 4 13 8 3 4 6 10 3 8 5 4 2 2 1 3 2 0 1 14 1 4 1 8 1 7 10 2 3 5 11 12 1 2 18 0 0 4 1 3 10 3 14 19 1 3 17 8 0 14 0 7 7 9 11 0 6 3 2 3 4 3 3 3 1 8 3 7 16 4 0 7 2 3 3 8 2 5 12 7 7 0 4 6 11 7 0 3 15 7 9 3 1 8 5 0 0 2 0 3 10 2 2 3 1 7 1 1 10 4 7 0 5 7 5 2 1 2 2 1 5 7 13 1 1 13 1 2 6 1 1 2 6 13 4 2 1 1 2 2 8 2 1 2 2 2 2 1 1 2 5 3 1 0 6 1 2 6 2 1 5 8 5 2 2 0 7 10 4 8 2 5 2 4 6 0 0 13 4 1 5 2 11 9 12 0 4 7 2 7 18 0 1 6 3 3 6 6 4 6 2 3 3 3 4 12 0 1 2 1 0 3 2 1 7 1 7 4 7 7 1 0 3 5 3 2 13 5 1 0 4 0 5 0 1 0 5 3 3 1 4 4 0 4 1 1 4 0 15 8 4 2 7 1 10 3 1 2 3 0 1 6 3 2 3 2 1 7 1 5 4 2 1 2 1 1 4 1 2 0 2 3 1 1 12 1 0 0 10 1 0 1 5 2 4 0 0 5 5 9 5 8 0 2 5 4 0 1 2 8 1 5 0 11 6 1 1 3 0 2 3 4 1 12 5 1 4 6 5 3 0 0 1 0 2 0 1 15 0 0 5 1 4 20 1 3 3 6 13 12 2 1 7 4 1 9 4 17 0 2 7 0 2 0 9 1 10 3 2 6 3 7 0 6 0 5 4 0 14 2 4 8 4 3 10 20 12 4 6 6 5 4 2 1 0 3 5 0 7 1 1 5 2 4 1 6 1 11 1 0 8 7 2 1 6 4 14 0 3 5 1 1 15 9 11 5 9 3 3 2 14 7 4 10 6 6 2 6 7 1 0 0 8 13 5 15 1 8 6 4 4 2 5 14 1 7 5 1 2 11 16 2 3 2 5 4 3 0 3 2 1 5 0 2 9 8 1 1 8 8 2 3 0 1 7 11 4 6 3 2 10 2 5 2 13 4 2 5 0 1 9 5 4 4 0 3 0 3 4 7 5 4 3 6 1 28 1 5 3 8 2 2 18 3 1 7 2 2 3 3 5 4 8 6 2 0 4 5 5 2 1 5 1 5 2 14 1 6 0 4 4 3 5 6 5 5 2 1 7 7 1 8 3 1 1 17 4 0 8 3 3 4 20 6 3 6 6 0 3 3 5 3 1 8 1 0 4 2 1 0 3 7 4 4 3 7 3 4 4 2 11 2 2 3 7 18 1 4 0 2 0 0 1 2 3 14 4 0 4 3 2 3 7 0 7 1 2 5 0 2 4 5 10 1 6 4 0 7 4 2 3 6 7 0 0 3 0 4 5 8 3 7 11 0 0 9 8 2 4 4 1 2 5 3 8 16 6 4 0 0 2 0 3 2 1 1 8 7 0 1 5 6 12 10 5 1 2 2 2 2 8 2 3 11 8 3 5 4 2 7 2 0 6 1 8 3 0 0 1 1 6 0 0 1 1 2 2 2 0 7 1 2 4 7 6 1 7 1 2 2 3 4 6 2 9 5 6 10 9 6 3 2 2 1 3 17 8 5 1 8 8 8 0 4 5 1 8 4 6 1 0 1 1 16 0 8 1 3 2 1 4 2 3 4 0 4 2 8 8 0 0 5 5 2 12 7 4 0 0 2 2 3 2 0 5 4 1 3 0 0 6 4 6 3 2 3 8 3 4 2 3 6 0 2 4 2 0 0 8 2 2 0 1 1 0 2 1 12 0 0 2 10 0 3 3 2 0 7 5 6 1 4 0 8 3 7 2 1 0 6 1 2
11 5 0 27 31 7 1 11 11 2 21 0 2 0 21 19 4 14 1 12 8 9 0 36 28 36 57 2 1 2 6 24 12 3 25 17 0 0 5 2 8 0 15 3 47 0 47 37 2 28 6 30 1 12 24 32 19 2 32 9 15 9 0 6 17 13 7 35 35 0 3 0 0 0 6 22 0 4 24 4 0 1 0 5 4 25 2 24 32 46 8 22 2 15 1 9 13 38 32 3 11 18 25 9 0 2 8 3 9 12 9 6 58 15 7 7 8 16 1 28 1 8 6 1 4 2 20 19 19 14 1 4 26 0 37 3 18 15 23 12 11 3 0 12 1 30 14 25 2 30 3 25 3 0 11 5 13 6 5 9 2 0 25 5 0 3 21 12 2 10 1 0 8 12 2 2 2 9 24 4 16 16 16 0 5 27 17 18 0 0 31 7 0 10 6 23 33 1 3 9 0 11 17 7 8 6 5 2 2 24 3 3 0 7 1 18 24 0 8 7 5 10 1 5 2 10 6 9 4 2 14 17 2 2 8 2 24 19 25 18 14 21 0 2 1 2 0 1 3 2 2 6 3 27 7 2 1 22 2 39 1 7 7 2 53 5 0 7 0 2 9 9 16 4 15 0 5 21 0 0 3 1 4 16 13 27 1 11 10 4 16 18 20 8 1 20 3 4 18 0 5 38 1 0 5 5 6 1 20 30 4 11 0 9 1 1 3 0 8 1 16 5 2 8 10 14 11 16 21 3 12 0 11 18 7 14 1 1 10 8 33 3 13 13 22 13 6 2 9 17 1 1 13 0 1 12 14 7 9 37 15 0 1 22 5 27 30 3 29 35 0 3 20 10 0 2 9 2 2 5 15 15 17 6 4 6 20 1 4 10 0 20 0 2 1 0 6 5 4 8 8 10 14 6 0 1 6 4 2 9 4 8 3 2 0 16 8 0 15 3 9 6 15 4 1 1 6 0 24 9 2 1 0 9 3 13 0 2 7 2 22 15 9 0 3 6 26 12 21 0 1 1 3 0 0 13 2 1 14 1 2 2 6 1 4 31 14 5 13 11 32 2 6 7 0 5 9 17 3 10 9 15 11 19 12 13 49 5 1 6 3 9 29 7 23 8 33 29 0 12 7 0 14 3 1 15 26 17 0 8 5 13 6 0 7 32 5 1 13 24 34 5 12 0 18 4 12 33 2 7 9 4 1 12 9 33 12 0 16 4 49 11 0 27 27 11 43 10 8 0 32 9 20 20 0 9 30 13 13 0 1 6 23 3 43 2 2 3 0 30 11 2 18 28 6 0 1 21 2 0 1 27 7 12 3 0 17 0 24 1 0 9 23 3 20 3 0 11 7 5 18 10 16 7 4 0 0 0 5 1 3 6 2 1 8 39 1 30 23 26 12 7 22 10 12 43 7 14 3 0 5 13 16 2 1 3 4 30 8 5 0 11 35 17 28 11 21 3 16 17 9 51 49 16 1 3 15 13 1 40 0 14 64 32 17 13 76 5 9 24 15 12 18 0 13 23 39 27 1 0 6 20 2 36 8 52 14 15 69 5 15 5 0 43 19 64 16 0 9 15 4 12 2 81 4 48 13 18 43 20 9 0 73 3 5 38 10 5 65 5 5 13 9 2 5 10 1 52 4 8 0 36 10 46 9 1 15 0 7 4 14 2 17 15 16 4 1 22 9 3 15 34 51 1 0 40 47 2 16 33 3 34 16 17 21 46 20 8 10 56 6 0 3 16 20 20 9 11 119 104 107 3 11 55 6 78 8 14 0 9 12 7 16 44 26 72 25 17 28 5 57 67 0 35 1 6 40 5 30 4 1 4 60 19 41 0 16 73 15 20 33 3 1 0 62 45 1 0 0 41 4 65 36 58 61 5 23 16 10 20 1 3 1 15 27 0 9 23 0 0 8 60 26 18 10 21 71 15 22 9 8 8 7 50 15 0 49 7 35 35 37 27 21 2 2 49 74 18 50 33 6 41 25 4 12 8 23 4 33 9 1 3 6 0 0 0 59 9 36 0 14 45 8 24 67 0 51 18 24 2 15 4 50 5 5 26 24 13 38 3 33 1 5 27 17 11 32 41 7 6 0 0 5 0 8 28 8 32 20 4 20 40 4 12 6 10 18 6 57 21 18 11 8 26 72 1 40 18 32 30 31 43 3 5 11 37 1 3 14 39 0 19 10 29 17 13 29 7 12 31 9 17 0 14 33 38 2 0 2 0 0 18 0 2 0 1 0 10 0 19
20 19 11 2 13 4 46 30 34 56 29 13 16 2 40 5 10 18 22 2 54 66 13 10 152 42 5 5 48 18 16 4 11 55 28 36 7 7 80 9 22 52 9 0 49 13 47 6 10 10 70 12 9 2 114 3 3 87 7 2 23 56 11 53 82 48 3 40 9 14 12 2 12 15 79 16 27 11 60 137 10 27 0 26 8 10 35 34 96 35 16 13 11 0 21 14 33 49 35 31 5 71 81 12 54 27 99 18 41 76 41 11 28 43 13 22 3 68 9 22 87 23 22 55 83 27 12 93 3 37 1 52 61 39 14 17 16 54 96 73 63 34 59 4 26 8 22 1 0 46 17 0 3 11 2 15 3 3 8 97 76 20 76 16 40 11 7 34 124 32 14 164 9 5 55 7 115 23 14 12 8 23 50 26 16 37 15 45 26 16 0 3 10 5 0 19 20 33 0 15 4 73 42 46 3 31 114 23 15 78 6 3 50 20 4 10 16 65 1 23 0 8 43 2 7 1 1 6 12 25 2 15 37 28 4 7 41 5 11 31 56 15 21 9 70 21 62 34 0 20 10 17 22 6 14 14 1 46 13 83 27 7 19 42 21 16 16 11 32 13 56 29 14 34 2 1 61 17 4 49 0 47 0 8 0 12 0 14 54 1 0 7 0 42 31 22 2 0 40 49 5 64 85 41 14 0 39 30 19 20 29 38 10 39 6 0 76 11 0 7 11 33 13 44 22 34 7 6 22 52 8 11 60 31 3 15 6 14 6 7 25 13 5 7 5 1 9 29 8 0 8 18 17 5 7 1 24 20 25 6 41 9 38 19 1 23 4 2 4 27 54 16 17 41 26 64 0 12 14 4 39 1 4 79 1 47 3 31 0 0 74 8 3 40 1 15 59 63 5 17 25 7 45 0 20 16 4 0 29 25 8 4 1 33 14 5 8 10 18 36 37 33 15 27 7 4 30 14 6 4 7 3 51 16 2 2 15 1 24 4 21 16 14 7 43 8 17 0 4 9 1 32 9 17 5 1 51 31 0 0 0 12 22 60 3 15 19 5 0 6 6 12 19 1 32 0 0 0 5 70 27 6 8 32 8 25 18 9 58 0 39 0 12 32 0 25 58 62 10 47 39 10 13 25 81 37 31 5 0 15 19 9 10 33 14 49 5 2 5 9 27 11 18 4 52 31 56 3 49 77 30 7 13 109 12 31 18 14 26 14 30 25 6 46 18 63 28 19 51 56 95 18 21 5 14 4 45 8 159 7 27 25 2 105 25 17 4 23 46 70 45 61 31 35 97 64 37 14 2 64 16 0 2 79 34 15 60 3 1 9 27 28 134 24 17 36 56 70 131 46 6 25 65 5 83 30 23 21 17 3 41 1 4 28 41 25 39 16 110 28 49 10 51 9 5 25 299 153 98 56 19 9 161 186 50 33 4 58 17 16 9 13 5 23 4 19 18 0 5 18 115 73 161 74 111 274 12 3 9 5 60 1 19 87 36 151 64 38 3 57 11 14 10 4 25 7 5 0 9 6 8 111 50 56 17 124 16 4 23 27 11 89 10 29 31 25 4 17 19 40 47 70 18 49 1 3 28 28 6 111 29 35 8 17 25 34 62 84 6 16 38 1 5 9 0 5 23 6 4 1 5 70 13 25 21 12 49 9 17 6 18 31 12 100 42 1 6 9 58 4 11 33 27 27 2 3 9 0 55 9 9 13 30 23 23 6 5 13 32 13 3 12 0 28 5 18 15 2 9 0 12 2 5 56 47 35 3 8 1 9 10 1 2 36 4 27 19 17 13 9 10 6 14 10 2 36 0 48 43 27 40 67 16 13 1 6 17 1 9 24 0 1 12 8 36 1 12 11 56 3 13 6 0 17 12 25 26 10 43 8 63 9 0 24 68 3 1 34 15 13 0 6 12 15 34 30 25 0 32 12 14 9 11 17 0 15 63 4 5 32 0 16 23 26 28 17 43 27 26 7 95 9 29 1 42 47 17 34 31 76 0 13 2 10 19 19 15 19 104 5 37 4 11 24 39 0 4 28 8 18 9 10 2 27 31 2 16 52 23 44 57 24 70 15 11 35 1 45 8 15 5 5 34 0 23 5 52 0 49 33 33 21 25 26 63 5 6 36 60 0 17 35 4 9 38 17 0 12 0 25 4 2 16 3 22 68 3 14 38 16 0 16 16 13 28 12 3 68 45 78 47 11 8 29 66 35 14 70 4 0 86 51 20 21 22 54 4 0 6 2
6 15 0 0 3 0 11 0 3 16 0 9 7 0 16 0 14 4 1 0 6 1 0 45 0 29 13 5 0 13 1 7 15 4 6 48 0 0 5 2 18 6 53 3 3 11 27 1 6 6 5 4 0 2 1 0 8 2 4 0 1 25 26 32 15 23 32 0 0 0 44 1 12 0 26 20 14 43 22 6 66 1 3 26 11 11 12 17 6 13 6 3 8 10 30 13 2 23 81 8 18 94 50 10 48 98 4 30 0 22 63 0 6 16 12 22 10 34 45 1 14 84 116 9 8 80 12 17 8 12 26 82 13 4 4 7 0 6 0 1 6 110 11 11 13 92 15 140 1 9 52 47 0 13 0 114 0 0 3 9 104 19 1 59 48 122 4 32 0 6 55 58 7 0 103 108 17 22 14 7 5 3 75 4 0 0 31 4 0 0 0 1 42 10 3 9 38 4 9 12 114 116 7 72 12 135 0 86 111 64 17 60 0 75 1 17 13 89 12 7 2 0 3 15 66 27 11 22 1 30 39 84 5 35 29 2 17 59 171 10 142 0 85 32 31 188 25 154 0 190 40 273 1 11 14 4 1 248 103 38 5 29 17 8 2 33 17 23 1 35 9 13 4 201 1 1 14 0 81 21 1 1 2 0 11 6 113 204 3 101 18 40 14 0 157 13 0 16 106 20 3 9 80 39 179 18 38 133 44 36 0 10 14 36 9 11 7 3 52 0 14 17 0 4 0 6 1 0 0 13 17 13 90 14 33 1 6 17 45 28 0 39 202 13 15 3 43 0 72 14 7 127 5 12 0 1 2 4 26 45 48 18 71 6 0 6 20 7 28 2 147 0 2 0 55 198 6 46 0 39 10 116 67 0 1 106 8 16 2 1 20 7 0 90 62 5 16 106 3 29 82 17 73 3 5 9 14 38 43 0 47 69 3 11 32 10 87 72 158 0 2 2 34 151 41 0 2 14 0 97 0 76 42 105 21 17 49 180 75 22 83 11 0 51 47 6 34 40 78 21 36 33 11 4 0 96 3 37 12 11 15 0 40 21 4 13 3 122 0 76 23 4 8 43 13 16 3 91 16 1 34 2 4 11 5 28 1 38 0 2 4 14 0 57 46 0 4 0 209 10 135 13 16 0 9 62 7 65 84 5 2 1 2 4 6 1 2 95 2 19 7 0 41 108 17 124 22 100 3 83 173 24 17 232 7 11 1 42 41 52 49 1 338 113 32 187 31 355 65 177 0 657 327 53 232 85 2 0 39 379 83 433 176 286 24 550 585 65 0 41 42 397 2 14 172 8 98 59 659 19 670 55 0 269 57 20 6 22 21 0 175 121 133 21 19 21 328 85 65 222 1 129 15 103 70 96 79 0 19 18 1 206 5 248 30 79 5 55 37 80 36 51 194 30 0 1 180 28 0 80 56 39 119 0 341 143 4 6 1 13 174 10 70 205 52 24 23 7 198 0 26 0 75 39 42 52 266 7 57 11 39 14 196 108 0 13 19 14 5 0 57 0 5 4 64 0 4 19 3 3 9 2 0 0 3 0 1 5 17 23 26 20 14 30 6 5 0 12 20 0 0 0 5 36 1 8 36 5 21 10 0 0 36 53 2 0 17 0 2 4 2 9 15 0 17 4 12 2 31 0 46 10 25 3 57 0 2 0 22 10 0 0 6 6 11 1 6 4 15 1 14 0 2 25 1 1 0 24 15 3 7 0 7 3 29 0 3 0 0 9 4 7 5 18 20 12 7 11 1 13 0 2 5 0 3 13 5 30 7 1 0 0 2 3 1 20 37 0 11 5 2 6 5 8 19 5 2 2 6 27 8 4 1 6 13 7 1 0 0 2 8 6 13 0 6 0 0 3 1 9 18 10 0 12 13 1 2 2 0 1 16 14 19 2 5 15 0 1 0 3 0 1 0 0 9 3 4 1 2 0 1 2 6 0 5 3 1 0 4 4 2 2 1 0 0 8 14 0 2 0 0 7 13 0 1 0 0 4 0 2 0 0 0 18 20 13 24 0 1 6 4 4 12 3 0 0 0 1 18 2 0 0 10 3 0 6 10 2 1 5 2 13 3 0 21 14 19 0 14 1 0 27 1 35 3 9 12 4 3 0 0 50 1 0 0 24 2 3 13 0 57 0 29 50 19 2 0 0 13 16 31 10 8 5 10 2 127 6 18 45 18 109 2 2 1 74 0 14 4 7 0 1 7 57 14 24 26 0 12 3 8 12 0 11 11 10 15 32 3 53
1 1 12 52 7 23 4 8 3 0 3 8 1 1 1 5 0 3 11 0 0 0 9 42 0 0 3 0 14 5 13 120 8 50 8 16 6 12 8 3 2 37 2 5 11 13 2 29 15 12 8 0 6 2 1 3 19 0 18 6 48 1 15 5 3 0 4 33 14 0 4 16 8 12 3 7 0 9 35 3 4 20 9 0 3 9 3 16 0 0 0 3 1 0 0 1 1 0 0 10 6 2 15 6 0 0 0 21 19 2 5 0 7 35 5 1 0 9 6 6 31 3 7 36 1 1 5 1 3 2 0 7 50 17 6 2 0 24 4 1 4 7 0 1 1 5 1 2 1 0 0 2 16 1 12 16 9 7 5 1 0 2 5 4 4 5 5 0 0 9 2 7 2 0 4 0 1 6 16 12 7 1 4 3 4 1 6 6 5 3 1 0 0 8 1 1 19 12 0 26 0 1 1 2 1 1 1 2 1 5 0 0 18 0 6 2 0 3 3 5 0 0 0 5 0 10 8 0 0 0 1 8 10 0 0 4 25 1 0 0 0 24 4 2 5 0 0 3 4 1 13 0 0 7 0 23 0 0 1 4 0 1 7 3 0 3 10 3 6 16 0 0 1 0 4 3 19 10 0 0 0 0 3 2 10 43 0 4 18 2 1 0 7 11 0 3 0 0 1 10 0 7 6 5 1 3 1 9 1 1 2 1 1 0 19 2 2 1 3 0 0 0 0 16 1 0 2 4 7 6 16 4 5 5 1 14 14 1 0 2 13 2 3 1 0 0 0 3 1 1 1 0 33 0 2 1 1 25 5 0 4 16 6 8 10 0 5 9 12 0 0 1 1 0 2 4 21 4 2 10 14 20 1 6 3 0 2 6 0 6 1 0 19 3 6 3 0 3 12 2 1 9 5 6 0 0 13 1 1 3 1 4 0 30 7 4 1 1 4 0 10 1 1 7 21 2 3 3 3 2 25 0 14 0 3 0 1 1 19 5 0 2 0 0 6 6 2 0 2 7 0 3 3 5 2 45 17 1 8 2 1 11 7 5 4 16 6 0 11 3 9 0 38 7 3 2 1 1 20 24 9 14 2 6 1 6 1 17 3 17 1 4 1 6 6 2 0 0 0 0 4 6 5 1 11 16 0 0 17 4 2 6 3 6 4 0 8 7 4 22 11 34 11 24 8 16 14 20 29 11 20 14 0 4 1 8 0 3 13 10 7 8 3 8 1 3 0 0 6 5 42 0 0 6 6 13 5 18 7 42 29 0 3 4 29 39 6 5 5 43 0 10 8 18 0 6 9 8 37 11 5 4 7 14 15 12 0 45 7 13 27 5 1 11 3 3 9 23 10 3 12 0 0 4 31 6 5 15 8 24 18 6 3 2 3 2 14 0 16 5 15 33 8 3 3 14 18 12 1 7 19 6 13 0 1 6 7 8 35 2 1 8 10 36 2 18 11 26 7 0 41 7 3 47 40 1 8 41 12 14 12 34 5 7 1 12 2 0 13 0 5 19 10 0 1 7 7 12 1 10 2 6 2 10 6 7 0 69 5 0 18 26 0 6 0 20 1 26 8 41 7 6 32 22 1 0 2 3 6 6 3 12 0 3 19 19 3 10 146 6 3 3 11 6 0 0 29 1 4 7 0 7 8 2 8 33 0 1 1 2 2 0 14 2 4 4 6 7 5 7 1 12 89 2 13 4 8 52 3 0 5 10 12 41 7 0 0 8 9 24 0 1 2 7 0 10 2 6 2 138 19 6 12 42 23 2 22 6 0 4 2 32 45 3 11 0 43 3 76 3 9 3 9 1 16 0 11 14 9 13 6 13 5 8 0 9 3 0 28 0 0 4 46 13 20 35 12 1 9 4 7 23 6 0 1 2 11 4 68 5 12 3 2 6 11 8 12 0 10 4 3 5 103 1 3 2 8 18 0 4 9 8 4 13 0 5 10 1 10 18 9 8 7 22 7 0 6 7 21 1 7 0 0 13 2 3 6 40 0 9 5 12 24 7 0 16 4 19 21 6 43 3 9 0 16 52 17 12 4 11 41 16 41 4 0 0 0 0 4 22 14 4 0 6 3 9 4 45 0 4 0 41 10 21 0 1 20 17 8 6 10 15 7 44 20 26 0 20 28 9 21 36 14 1 1 14 12 0 9 8 0 5 4 0 26 12 17 0 7 1 7 5 2 1 6 19 6 1 3 7 2 0 22 2 5 8 16 22 3 48 4 0 13 4 9 6 24 7 21 18
33 52 44 10 30 33 26 15 76 44 65 34 13 14 52 5 60 16 35 39 8 44 34 72 25 21 9 23 15 59 4 26 21 15 38 22 33 13 12 28 25 118 20 25 14 8 15 36 29 53 18 29 24 23 35 16 21 47 2 35 12 10 30 46 53 33 18 45 12 12 29 60 46 69 37 42 20 37 123 42 32 35 93 41 37 29 52 19 38 17 22 7 45 80 63 33 20 51 81 23 71 101 114 50 65 31 26 78 16 10 105 74 46 72 95 114 20 80 112 20 71 22 60 11 57 86 23 44 27 32 65 76 65 77 51 39 26 91 80 39 28 106 42 48 58 23 36 64 29 16 63 40 24 32 51 63 40 50 50 48 173 88 23 143 61 34 54 65 134 130 69 49 59 64 86 81 64 107 189 31 91 83 98 72 119 103 257 52 110 64 28 134 122 44 55 31 71 69 103 65 47 184 80 25 30 23 44 91 61 163 157 150 72 101 139 114 58 88 44 65 54 56 141 37 384 95 109 74 129 45 91 122 91 36 101 145 27 9 105 84 55 74 159 157 39 49 16 32 36 51 44 53 25 47 91 17 153 125 158 142 141 65 71 66 98 6 137 57 33 28 79 37 88 93 120 23 27 54 71 97 147 1 96 57 122 92 65 45 142 100 14 52 47 59 69 87 29 28 95 25 67 47 35 50 127 38 108 34 26 19 107 13 15 42 17 39 31 22 11 50 14 12 4 12 15 41 16 21 16 64 56 29 33 41 27 29 26 40 92 26 44 33 111 19 37 84 33 56 32 32 67 33 88 43 25 11 21 53 26 27 27 52 34 29 18 20 9 163 88 110 83 76 106 48 33 164 46 50 84 176 35 42 131 36 46 79 62 48 71 73 25 92 80 131 120 33 133 20 8 128 146 46 57 38 26 61 38 77 27 58 19 19 41 139 59 64 44 74 65 27 52 19 19 101 33 18 27 17 35 65 63 49 49 18 68 18 34 53 44 40 34 85 20 89 21 21 38 10 42 29 16 13 26 10 13 29 36 16 18 12 2 61 24 36 23 29 39 21 27 11 41 36 38 8 20 23 42 19 24 8 35 16 43 44 46 56 45 14 97 119 85 34 58 14 123 44 67 86 77 15 50 22 17 17 59 20 6 4 47 28 26 8 12 59 22 14 16 13 10 61 4 29 45 42 15 5 23 19 29 59 33 8 39 21 1 52 1 31 44 72 17 99 171 22 28 28 14 47 28 32 13 67 32 32 40 30 13 34 32 44 22 22 24 34 14 46 34 11 14 14 30 34 18 9 4 10 35 17 27 18 25 15 15 14 14 24 16 16 21 15 26 11 11 29 31 15 13 17 6 14 22 26 4 12 13 13 11 20 9 29 24 12 10 24 14 7 18 22 22 14 17 28 36 29 29 28 17 17 13 7 17 22 22 22 21 17 19 17 24 3 26 26 17 6 21 16 13 53 11 20 39 15 16 16 16 30 8 16 19 16 15 50 14 20 15 28 80 16 51 44 57 6 38 20 38 17 26 33 9 8 7 13 22 17 25 43 33 23 29 19 29 31 21 15 25 15 16 12 46 23 12 25 33 28 29 21 15 29 69 16 16 23 40 20 9 16 44 18 12 5 26 22 32 26 13 92 17 21 27 26 28 30 26 29 39 35 45 12 7 23 57 45 42 9 26 25 25 9 53 33 34 29 64 27 136 3 48 47 40 43 23 15 42 41 18 20 11 45 23 32 17 31 10 18 65 14 38 41 11 45 25 17 76 11 56 35 20 45 22 31 6 15 26 15 11 12 44 26 29 28 15 20 32 19 45 7 19 18 10 28 31 17 20 26 15 59 24 28 30 4 15 32 16 67 50 24 25 60 21 59 21 20 22 17 27 25 13 17 20 26 16 14 12 7 22 17 16 53 32 25 21 36 17 43 10 29 8 21 27 41 73 17 30 35 25 17 19 19 19 20 20 22 27 23 23 26 97 57 23 9 29 25 20 46 31 22 38 22 13 14 29 26 40 28 28 49 9 31 22 27 30 7 33 42 90 32 10 9 27 25 20 49 42 45 23 18 36 18 36 27 9 40 22 16 22 23 29 30 18 52 12 33 34 89 15 29 22 18 15 12 13 95 8 8 30 51 38 52 25 55 27 27 77 86 109 39 17 26 39 21 88 35 23 34 57 45 120 34 35 23 90 90 50 59 42 21 54 7 12 26 60 47 21 25 15 13 23 22 14 35 19 11 26 28 11 39 3 20 11 34
28 81 33 71 34 0 48 82 84 106 85 50 62 9 49 71 5 61 53 76 75 66 45 78 48 15 16 20 8 35 51 8 56 17 41 42 0 6 9 64 0 56 64 12 43 15 51 44 13 20 6 26 36 40 66 74 47 13 47 41 13 65 35 51 62 60 56 89 61 76 77 57 100 61 54 79 104 81 41 31 99 52 46 108 11 22 48 61 121 101 90 37 105 121 152 58 91 117 124 7 131 85 64 119 69 26 30 1 110 103 169 129 89 96 121 40 82 99 1 83 10 102 68 53 84 75 4 124 106 118 107 163 46 7 105 13 92 5 114 128 50 173 169 99 199 162 43 168 152 154 158 5 163 107 151 182 195 184 38 197 179 217 72 228 48 185 218 209 229 194 184 173 173 47 157 264 235 270 130 46 96 277 293 161 40 321 288 215 121 72 279 255 111 283 298 148 208 180 256 15 229 366 79 302 292 379 116 390 306 298 519 170 393 344 175 331 137 0 204 352 177 314 318 235 415 374 84 359 346 180 306 200 335 122 219 227 214 283 156 239 299 228 70 171 394 261 282 214 121 32 387 156 327 401 364 392 501 276 150 504 450 0 432 136 146 384 386 188 419 406 306 378 429 419 400 334 21 376 16 328 321 141 114 293 392 397 293 406 233 215 399 325 529 276 257 249 266 370 648 41 499 473 187 375 492 406 340 235 386 428 393 477 196 171 575 486 410 136 145 149 374 450 430 371 527 165 490 303 364 507 340 2 492 371 23 530 208 336 454 566 194 549 612 257 590 568 120 642 737 608 260 597 274 417 351 356 294 172 389 549 451 364 3 481 525 381 288 115 308 208 335 293 381 240 111 216 134 255 275 327 262 370 356 346 202 336 254 16 153 108 245 320 201 293 66 351 420 304 228 413 539 34 464 295 478 622 84 435 553 682 442 195 505 696 494 512 17 526 215 464 197 336 414 519 388 727 452 554 331 303 678 652 32 427 490 185 631 263 139 549 485 441 500 102 167 64 494 514 37 620 416 444 331 339 432 335 267 291 488 231 277 444 555 566 476 168 328 441 245 364 414 130 404 457 402 225 344 281 391 209 343 370 116 143 300 355 404 138 8 116 19 111 91 42 136 73 132 65 116 116 22 64 126 25 71 1 133 110 113 109 118 73 18 156 49 101 8 0 113 76 108 93 47 72 68 144 83 116 115 12 3 68 4 39 53 144 73 127 93 96 121 29 160 144 184 48 77 111 121 7 79 84 102 109 66 93 73 29 125 0 65 94 98 22 41 96 23 27 61 46 56 115 105 81 126 145 143 197 78 172 206 178 213 112 28 79 135 151 132 95 65 32 169 77 126 131 92 146 157 138 113 116 105 115 106 124 69 127 33 51 51 89 6 31 65 70 82 46 1 90 95 39 93 58 77 93 6 60 112 51 56 111 56 75 49 79 87 60 27 86 79 130 82 23 102 85 36 18 79 92 1 38 97 2 27 88 98 42 76 117 89 126 136 83 89 44 113 10 64 36 77 88 43 28 65 116 2 31 3 97 74 18 3 73 47 83 59 38 80 92 106 9 92 63 40 33 89 35 21 51 0 53 32 126 134 101 90 137 148 134 82 88 131 1 51 131 71 81 18 6 88 121 26 98 116 69 105 81 7 141 109 48 138 148 25 5 138 33 96 123 98 61 74 108 0 129 0 77 138 171 138 144 111 20 30 114 143 134 50 203 121 55 157 138 170 9 167 123 107 110 118 123 155 169 90 156 59 143 159 156 29 70 220 187 225 0 278 155 231 285 105 229 297 331 305 57 185 243 142 199 64 196 58 212 56 223 264 165 207 212 41 260 252 17 148 84 251 242 271 264 236 225 317 91 238 184 252 294 97 306 220 240 226 244 177 72 160 181 120 111 172 132 44 20 95 105 18 147 35 109 135 102 140 199 184 199 181 172 58 63 50 0 102 204 78 156 75 41 237 18 174 72 201 191 209 221 178 13 235 193 82 241 181 221 152 207 208 32 272 240 224 284 99 201 206 93 267 236 217 128 201 192 218 233 181 83 329 134 177 127 257 146 192 61 201 131 13 178 219 136 176 234 230 150 192 219 106 164 180 142 63 46 119 55 31 217 122 78 2 138 274 220 120 194 222 104 161 310 68 255 247 274 214 279 255 257 386 343 218 226 350 328 354 124 25 263 28 467 367 129 444 316 369 151 424 39 443 166 434 82 446 409 81 405 519 124 135 438 309 129 137 288 0 325 70 312 24 325 111 198
35 105 1 17 1 26 10 5 13 9 0 0 0 40 6 9 21 124 18 28 0 21 25 0 11 2 8 22 5 4 0 6 22 1 14 1 0 0 23 28 3 1 10 8 24 11 7 5 0 1 63 0 0 4 4 54 2 9 12 0 4 3 39 21 2 0 16 26 13 44 12 4 87 7 0 41 10 0 0 13 18 6 7 14 33 0 8 7 31 83 35 6 25 1 18 16 40 63 0 16 39 5 2 13 19 52 14 19 15 17 16 19 43 9 3 7 16 22 3 39 0 80 4 2 18 1 3 3 10 0 9 1 5 0 0 1 0 0 0 0 0 5 0 8 5 9 0 0 21 53 12 14 1 9 3 4 0 10 17 33 18 11 0 6 23 5 7 12 0 0 0 8 34 0 2 16 2 22 0 9 3 19 4 8 24 1 36 0 8 17 144 0 0 1 3 32 6 17 20 1 2 13 0 121 50 16 0 4 95 9 8 9 53 55 2 18 0 4 10 0 35 48 65 0 1 95 5 55 15 45 20 14 11 32 6 3 21 10 4 17 2 3 0 19 1 46 61 44 0 30 64 48 30 5 48 57 3 1 11 0 6 35 0 9 0 9 0 8 31 4 2 70 0 0 3 66 10 1 10 63 19 0 13 136 9 3 1 0 4 0 8 76 2 1 2 0 4 112 13 29 21 68 4 50 1 20 54 0 11 30 1 15 3 83 13 30 27 6 308 3 35 16 19 4 13 15 4 12 0 0 0 1 19 4 40 37 30 0 18 4 9 4 7 10 14 2 19 45 12 35 13 3 1 1 0 17 29 6 1 23 2 2 0 0 0 31 5 0 20 8 32 32 0 61 14 10 4 139 42 31 0 3 20 3 12 32 3 1 2 0 0 40 14 0 15 9 29 2 37 85 4 40 0 43 24 24 11 51 0 7 75 3 48 1 1 54 4 16 19 31 9 9 4 26 0 0 45 2 11 25 23 20 22 5 1 20 9 30 1 8 8 21 42 6 0 9 27 1 13 3 36 83 0 0 0 0 0 12 29 4 48 0 9 32 7 3 15 9 21 0 3 0 3 16 2 35 9 22 1 6 2 31 9 3 10 25 2 4 1 0 5 0 37 29 20 27 18 2 5 38 0 43 13 14 8 0 15 40 1 20 24 18 2 0 8 48 7 0 2 3 9 23 3 3 4 0 1 0 16 3 3 4 17 0 8 6 0 4 0 25 15 0 9 18 5 7 9 23 2 0 0 3 4 4 31 9 30 1 1 11 4 0 5 5 4 3 3 7 0 0 8 0 19 14 2 0 3 0 0 0 1 61 14 6 2 5 21 0 11 21 2 5 0 3 14 9 0 8 0 3 15 11 1 34 0 3 0 26 8 0 4 3 0 0 1 16 1 3 5 0 2 1 8 2 0 1 0 52 16 3 103 3 0 32 10 2 15 11 0 13 3 15 2 0 6 1 0 4 19 1 0 8 4 2 0 0 21 7 5 13 6 13 12 0 16 17 2 9 2 2 4 0 0 25 19 50 1 33 9 33 7 0 1 0 18 0 37 10 20 4 10 1 17 2 4 1 29 24 1 9 5 0 9 16 16 29 8 0 6 1 3 11 1 3 0 9 12 8 2 0 4 8 0 0 17 33 0 5 0 4 0 24 12 2 3 0 2 17 0 24 31 26 22 0 14 5 4 4 12 21 5 5 3 2 6 27 10 0 0 7 14 6 1 6 4 14 0 6 16 20 0 11 62 1 1 5 1 11 5 0 1 1 1 0 2 18 1 2 88 31 19 27 2 32 31 5 0 4 0 0 3 60 10 16 3 7 25 0 11 2 5 32 20 4 34 0 12 9 26 4 3 4 2 2 9 0 12 7 5 18 1 13 46 0 3 27 16 30 0 0 0 40 34 2 8 9 4 1 1 34 0 2 0 10 8 20 8 24 2 7 29 1 2 3 28 10 2 2 0 0 12 1 2 10 0 4 5 0 16 13 1 27 3 43 13 29 0 1 5 20 15 0 9 4 15 13 4 20 35 19 1 3 18 33 37 8 0 4 0 12 1 0 20 20 5 36 0 6 2 6 4 28 27 13 7 3 9 3 6 0 1 6 0 1 25 4 22 13 0 0 3 23 3 0 7 10 13 5 0 12 16 2 45 21 7 11 17 10 10 2 9 36 10 30 8 2 2 13 0 9 23 0 17 13 18 0 3 6 5 0 31 19 15 0 8 1 0 0 9 9 3 0 10 0 0 3 0 6 10 2
2 50 0 23 8 70 44 36 75 54 64 22 45 17 53 37 39 41 48 40 77 1 41 52 66 37 45 69 45 6 52 58 44 54 44 77 51 61 8 53 55 17 73 62 60 15 52 62 75 71 82 13 69 44 53 29 78 0 70 0 66 76 67 52 0 95 77 2 9 53 86 15 52 53 65 52 70 42 3 62 71 66 46 44 32 52 0 66 57 34 59 52 48 47 75 53 13 56 49 44 61 61 45 36 45 45 56 32 24 72 55 62 75 7 14 49 60 9 70 61 69 34 31 76 14 27 44 54 10 54 57 44 75 72 68 7 0 61 35 55 27 49 56 26 55 27 10 57 67 0 36 56 58 50 46 32 45 1 32 41 22 53 55 35 44 41 0 44 67 16 0 3 58 3 34 11 16 1 50 7 24 28 37 43 53 43 43 25 4 56 0 35 32 48 14 24 57 34 31 54 41 42 54 20 9 33 61 43 41 49 21 51 59 57 32 0 43 77 41 52 54 62 15 47 38 34 52 45 54 46 42 56 34 53 44 42 24 40 33 51 43 55 64 24 56 29 19 64 28 7 23 33 45 29 0 38 29 40 39 19 30 0 40 61 51 50 44 26 31 55 48 29 54 46 48 7 49 0 47 6 43 1 40 53 12 1 19 63 65 55 23 55 59 28 47 4 63 0 47 1 0 12 41 28 54 40 19 33 47 63 47 22 0 59 38 43 32 7 42 12 28 44 34 15 60 32 46 51 61 16 29 50 40 21 36 62 23 13 57 31 26 26 33 39 58 34 3 0 55 2 30 43 53 24 29 46 0 0 17 49 1 59 27 25 50 48 12 51 50 0 1 19 48 34 32 36 22 3 42 12 38 51 59 35 46 54 40 76 29 57 33 51 33 60 39 46 45 48 24 43 43 23 48 13 46 0 25 48 40 28 4 25 61 26 0 41 40 48 37 31 48 14 23 38 46 37 11 38 55 27 0 39 23 18 53 58 10 39 62 9 34 61 22 32 34 53 56 52 58 7 65 57 55 36 36 48 52 34 24 36 52 3 3 25 6 33 45 10 65 39 15 40 18 35 19 61 39 29 27 47 38 3 56 12 37 52 51 26 56 7 29 60 18 68 10 40 71 20 36 33 50 35 33 37 53 68 8 46 11 69 43 14 19 59 44 20 40 64 34 46 63 61 54 67 59 52 61 47 0 20 27 23 48 51 64 60 60 66 51 54 53 48 36 30 53 42 25 54 22 65 19 54 58 40 54 17 58 0 4 57 51 46 3 16 62 37 44 62 4 55 11 58 39 55 61 41 49 0 40 29 48 16 32 19 61 22 1 54 60 61 47 23 68 58 1 54 27 5 56 9 44 66 25 7 71 11 61 35 38 58 49 0 26 60 43 59 5 54 13 10 7 61 20 55 31 23 65 13 48 17 86 73 70 57 60 0 62 74 0 8 37 22 65 16 62 15 56 63 52 49 44 45 6 47 49 63 61 30 72 41 0 50 31 53 41 74 58 37 0 6 66 42 36 63 48 65 48 24 0 67 55 67 24 64 44 48 49 70 64 27 51 14 0 29 27 50 2 50 49 65 59 57 3 55 33 51 12 60 64 16 50 76 50 15 53 9 51 0 47 49 22 58 53 41 44 40 10 38 62 57 49 42 50 67 57 64 55 48 53 2 6 33 58 34 51 11 69 48 53 14 56 59 62 56 23 47 25 15 60 55 41 48 26 41 50 67 60 50 57 36 16 59 40 49 29 25 38 6 35 64 23 75 0 54 32 35 47 50 49 51 0 53 2 59 38 52 57 74 33 38 15 23 36 54 67 13 11 71 0 11 1 44 6 51 34 16 6 36 0 62 7 63 64 0 16 48 59 23 74 62 41 62 23 43 41 46 63 5 18 3 56 56 55 58 51 45 7 62 64 34 41 0 82 46 48 16 61 23 34 1 27 68 59 66 16 56 70 24 45 64 74 74 4 49 53 69 52 5 67 53 76 65 52 47 46 63 61 41 15 63 50 0 0 68 0 63 79 3 20 54 39 0 57 63 40 19 67 47 54 29 34 77 67 64 23 51 54 44 49 68 19 53 14 68 68 40 42 57 62 10 50 28 55 75 43 48 45 72 47 33 37 81 58 54 53 34 47 90 48 5 48 7 56 13 21 68 59 7 53 26 66 20 65 0 60 1 51 55 42 78 50 74 58 79 65 68 43 26 64 33 13 57 0 72 68 24 84 71 43 1 57 93 77 67 77 18 1 50 69 85
22 8 35 1 10 13 55 52 18 93 1 36 0 11 22 25 11 17 26 141 5 17 24 75 42 13 68 12 22 18 5 6 22 31 85 66 27 10 23 8 76 62 27 36 25 39 40 35 13 27 36 3 24 15 12 54 6 34 3 3 4 16 35 39 40 18 26 62 55 59 40 7 33 23 14 10 8 6 14 11 16 12 12 11 37 11 14 16 45 16 4 0 10 63 78 12 8 35 48 0 11 39 124 15 116 26 48 49 7 12 21 5 11 11 8 14 13 30 10 10 17 25 21 11 31 53 18 33 37 10 9 2 0 7 5 12 11 13 56 1 36 22 18 18 4 49 1 14 8 10 3 21 31 5 19 50 24 13 11 40 27 15 1 43 5 15 9 9 10 17 6 37 12 14 4 12 61 12 19 2 36 3 9 6 13 13 11 6 5 1 20 8 2 12 7 8 4 6 4 1 39 5 7 7 19 6 7 6 13 32 17 5 13 25 1 10 19 18 4 43 11 19 8 24 2 8 2 2 0 40 12 1 30 5 19 3 11 5 7 16 0 0 3 11 2 15 31 21 11 10 21 8 8 16 2 0 18 21 7 8 7 11 43 4 4 4 3 29 12 30 16 11 7 19 13 20 15 9 16 40 2 1 73 16 17 1 10 1 3 6 8 10 24 55 6 4 23 23 8 6 12 3 19 17 20 13 32 19 8 3 29 32 13 16 2 47 14 20 7 5 24 30 8 19 11 44 10 5 9 1 0 17 8 11 26 14 5 62 1 11 10 22 9 26 11 3 12 20 9 9 18 15 16 19 50 45 3 59 71 6 18 38 37 23 24 20 0 2 1 5 18 5 56 62 21 2 10 12 18 3 10 9 5 5 12 18 5 11 0 3 14 27 1 19 2 15 14 20 7 41 7 20 42 7 10 36 1 31 6 34 19 23 25 8 0 22 36 22 4 60 11 38 5 45 4 30 42 4 2 12 23 16 25 25 7 13 3 10 13 25 16 8 15 20 59 14 8 18 6 8 24 63 40 39 26 17 6 12 51 1 8 13 19 34 28 22 13 19 7 7 6 7 15 4 34 18 11 8 11 11 12 1 0 34 6 8 1 4 7 5 10 17 32 11 39 40 11 14 15 6 27 32 6 14 43 9 2 41 4 6 1 2 17 35 10 36 14 51 18 61 8 3 17 25 18 22 16 14 17 25 30 0 4 14 3 19 0 6 10 20 24 7 27 36 20 15 9 30 11 3 31 36 6 34 40 56 20 3 26 22 46 60 32 91 12 14 8 13 45 11 21 3 15 11 9 27 7 60 17 22 35 15 29 23 11 47 7 20 5 6 3 10 15 4 23 16 83 27 1 8 24 30 14 21 48 28 16 22 25 25 34 40 74 24 33 7 20 16 66 42 12 3 15 11 29 34 15 60 24 9 0 9 21 72 61 55 28 31 17 3 41 12 12 25 15 13 6 31 45 41 6 2 14 17 14 28 21 11 1 7 68 22 28 1 15 66 48 24 24 43 10 24 62 6 57 3 10 20 6 0 0 5 53 4 42 9 55 1 59 19 5 28 81 28 5 28 6 9 29 29 19 15 9 36 22 4 1 4 8 4 11 0 3 10 1 14 52 37 49 3 17 3 4 13 24 10 11 10 13 10 11 42 8 18 14 3 7 19 11 13 7 20 12 1 9 6 21 33 100 2 14 15 4 5 18 3 5 17 28 4 8 2 48 73 28 3 49 22 48 4 35 0 11 58 6 26 41 28 3 8 8 6 40 5 33 21 25 10 18 73 13 9 22 24 16 19 7 9 24 9 6 25 18 90 39 66 16 14 6 19 4 47 18 13 2 1 26 15 5 0 33 6 15 11 50 42 4 28 11 8 10 1 22 27 19 9 9 71 6 28 55 50 31 19 42 16 22 12 9 17 22 19 5 59 107 26 8 38 0 28 85 22 13 21 220 128 34 14 143 12 9 7 46 67 105 91 4 40 3 19 18 62 57 8 66 46 4 32 17 120 137 21 13 11 12 77 40 36 59 18 59 3 4 20 4 47 24 29 13 5 4 25 58 56 89 4 86 13 5 4 12 2 41 5 35 35 33 61 3 77 18 28 83 1 8 11 20 5 1 65 36 36 19 7 46 30 3 40 16 31 40 41 11 56 45 14 7 12 12 49 90 30 4 56 115 32 22 14 18 47 34 4 16 47 20 14 42 33 141 8 123 157 40 50 50 31 115 23 11 24 28 32 7 15 48 140 59 27 2 35
0 12 2 0 1 17 2 0 0 0 0 0 0 3 0 1 0 16 1 0 29 8 1 0 0 0 0 9 0 4 0 0 9 0 25 0 2 8 0 11 0 0 10 1 1 0 11 1 21 2 7 0 3 0 0 3 0 2 0 0 0 0 0 0 0 0 0 0 18 0 0 0 0 0 0 0 0 13 0 0 10 4 0 0 2 1 2 0 18 0 1 3 3 0 0 1 9 0 3 0 0 0 1 4 9 5 3 0 24 0 0 0 9 0 0 2 3 8 0 0 0 0 0 0 3 2 0 15 0 0 6 0 0 0 1 0 5 0 5 10 0 0 0 0 9 3 0 0 0 0 0 0 2 23 0 0 5 0 0 0 5 0 0 0 22 11 0 0 2 0 0 0 0 0 0 3 0 0 11 0 0 6 0 0 0 0 0 1 0 6 0 0 0 0 0 0 0 0 6 0 0 0 0 8 22 0 0 0 0 4 16 11 0 6 0 0 0 4 5 0 11 22 0 21 0 0 0 0 1 0 0 1 6 0 0 0 0 0 0 1 0 0 28 0 0 0 0 20 10 20 0 21 0 0 0 1 28 1 2 0 0 2 0 0 0 0 19 2 0 0 0 0 0 1 0 36 0 1 7 16 5 0 0 12 1 0 3 3 0 0 71 0 0 0 7 0 0 0 0 7 0 0 0 0 7 0 0 0 0 0 0 0 2 0 0 0 17 0 55 24 0 0 0 0 6 0 6 12 0 15 0 0 0 7 8 0 0 0 6 3 4 1 0 0 6 4 0 0 0 1 1 9 0 6 0 0 0 1 2 1 1 0 0 0 5 11 0 0 1 0 0 0 0 0 0 1 0 0 0 30 0 15 0 0 0 0 15 0 0 1 56 0 0 0 9 22 0 0 11 0 0 0 0 10 8 4 86 21 0 0 0 0 57 1 24 0 0 0 0 0 1 0 0 0 0 0 1 0 14 0 0 30 0 0 2 0 0 0 0 12 0 0 15 16 0 6 9 0 0 2 10 0 0 0 0 0 0 1 0 0 0 0 2 1 30 0 6 1 0 0 0 0 0 0 65 32 1 3 4 0 33 4 0 0 9 1 0 0 4 3 0 1 7 13 2 15 0 0 2 1 0 0 16 0 5 1 2 0 0 0 0 9 2 9 0 0 0 0 2 0 0 0 0 2 10 0 0 0 0 0 0 1 23 0 4 0 14 0 0 0 5 0 17 43 0 0 0 0 0 4 0 0 0 0 10 0 31 0 0 0 0 0 0 0 0 0 3 4 2 6 0 0 0 18 0 0 1 0 4 35 12 0 0 0 6 0 0 38 2 5 3 0 0 1 0 0 0 12 0 0 4 4 0 61 0 0 0 28 1 8 1 0 0 5 0 0 0 0 0 0 0 2 0 0 0 0 0 0 51 17 16 13 0 18 8 11 0 3 0 16 0 27 0 0 0 0 0 0 32 2 3 0 24 1 0 3 0 0 0 18 0 0 0 3 0 0 0 0 0 0 3 3 12 0 0 0 1 0 0 2 0 0 4 2 2 0 9 0 0 5 10 4 1 0 0 2 9 0 0 0 0 0 3 1 6 16 13 16 0 2 22 1 0 2 1 0 11 1 0 0 0 0 0 0 0 0 0 0 4 0 9 8 0 0 6 0 0 2 10 0 1 0 0 0 0 4 21 0 0 0 0 2 0 0 0 0 24 25 0 0 0 2 0 0 0 0 0 1 0 0 0 0 0 0 4 0 0 1 0 1 0 0 2 0 0 0 3 8 23 5 0 2 15 0 0 0 0 12 0 0 0 1 0 1 3 0 0 0 0 0 0 0 0 2 0 0 3 0 0 0 0 10 2 0 0 0 15 0 4 2 0 0 0 0 3 2 2 0 0 7 1 25 0 1 15 0 0 0 12 11 2 0 1 0 1 0 0 11 0 2 2 3 0 1 8 8 6 12 0 0 0 0 0 7 0 13 0 0 0 3 0 5 0 0 4 0 0 3 0 0 0 6 0 2 6 4 1 0 0 0 0 0 0 0 1 4 15 6 0 3 0 1 6 0 0 0 0 0 0 36 0 45 0 0 16 0 0 0 71 0 0 0 28 0 0 0 22 10 2 17 0 0 0 2 41 1 14 0 0 0 0 0 13 0 1 0 0 0 2 0 44 0 8 0 0 0 0 32 0 0 1 0 1 10 0 5 8 0 3 0 3 0 0 0 4 0 0 12 13 0 0 1 0 16 14 0 8 0 0 0
6 8 0 29 5 18 11 9 19 3 8 7 7 16 11 1 4 5 3 29 9 17 26 3 9 5 2 6 1 6 6 7 27 3 13 32 34 16 4 3 13 34 8 3 0 9 2 9 6 15 5 8 11 15 11 20 16 18 2 9 11 25 6 14 7 7 10 22 10 19 8 24 4 3 10 8 7 4 12 0 30 6 17 3 19 8 6 18 0 13 2 14 27 0 2 5 5 6 6 0 5 6 8 18 3 1 24 4 15 20 21 9 2 6 37 21 8 3 15 31 3 17 12 1 19 29 3 9 30 9 5 14 5 9 4 19 33 2 8 28 4 16 5 6 16 5 23 8 6 2 4 6 18 6 42 6 31 21 8 18 30 22 19 5 0 8 17 5 10 3 21 2 14 7 15 3 2 34 3 7 8 5 2 5 5 23 10 14 4 12 7 3 6 6 15 22 5 14 4 10 18 1 3 42 10 23 11 14 4 4 15 7 1 26 33 19 4 4 9 17 0 3 9 9 21 0 3 5 0 17 0 8 0 4 9 12 7 3 5 0 0 14 3 6 16 1 21 5 7 12 3 5 22 21 25 40 12 2 0 24 14 3 7 2 1 14 7 11 0 16 10 2 3 2 6 5 3 10 1 12 13 3 2 11 27 33 0 5 8 2 1 7 9 13 2 7 15 9 8 7 34 23 4 15 15 1 3 9 1 0 6 14 1 4 13 1 13 1 20 42 15 2 3 28 14 4 24 6 4 12 2 1 1 15 5 0 2 13 7 13 26 16 1 15 0 4 9 21 4 4 2 2 3 7 33 9 7 13 5 14 5 11 24 21 15 15 1 7 44 25 8 3 5 14 10 18 23 22 3 10 3 9 1 17 13 1 3 10 8 6 21 31 15 6 22 19 2 0 7 5 10 1 21 0 0 15 13 1 15 1 3 1 27 17 2 26 0 0 1 3 10 15 9 5 23 6 9 8 15 2 31 3 24 14 4 15 1 3 13 16 11 4 4 3 20 0 2 4 3 3 20 8 13 15 12 8 1 12 11 5 26 19 10 5 4 0 0 0 6 6 15 6 8 2 20 8 0 0 4 0 4 11 0 5 2 6 2 9 14 39 6 13 0 2 6 5 12 3 19 21 0 43 33 14 17 9 12 37 67 28 10 29 32 24 9 5 10 27 13 17 17 7 8 24 7 20 18 0 2 30 13 19 13 4 7 3 17 21 7 11 9 40 18 12 8 35 52 6 20 4 52 33 14 77 6 45 9 98 6 7 28 13 42 6 52 52 30 35 7 32 57 40 4 26 14 43 27 61 21 24 53 15 0 24 75 33 120 44 25 56 15 5 11 4 64 20 44 9 67 42 45 8 28 3 63 17 9 45 44 53 10 25 30 28 42 24 12 2 11 1 6 27 40 25 12 27 42 71 41 10 65 7 4 35 84 12 14 4 29 12 3 51 107 37 8 5 32 32 3 53 41 5 4 13 60 1 9 32 27 9 3 2 1 5 11 3 14 21 11 20 15 7 4 10 2 4 12 16 12 1 2 11 4 6 1 26 0 14 4 4 3 7 7 2 18 0 1 1 0 2 6 2 2 9 8 12 19 18 12 5 3 7 19 3 23 8 0 9 7 3 22 2 4 13 2 6 10 13 0 16 11 1 2 4 19 10 19 9 2 0 19 10 2 17 10 24 1 2 1 1 7 5 7 4 7 8 22 1 4 7 2 20 8 16 14 7 14 19 14 24 3 1 5 9 1 0 3 20 9 15 23 4 10 1 24 3 17 2 4 2 30 1 12 2 3 14 12 1 0 0 2 16 27 1 0 9 3 2 15 9 5 21 18 6 4 2 1 11 6 4 5 2 0 8 2 0 7 6 5 3 2 11 13 7 3 3 9 3 2 5 5 14 11 5 11 1 1 6 4 11 2 19 0 10 4 4 2 14 1 5 3 4 12 13 1 3 1 4 6 5 18 3 2 12 7 2 5 11 7 13 2 7 1 11 3 2 10 16 1 3 9 4 10 0 0 17 8 1 0 2 13 1 2 3 0 7 4 1 2 18 11 2 3 2 1 2 0 6 2 0 1 3 13 1 0 2 16 6 1 23 2 0 6 0 5 10 0 0 1 6 13 4 18 15 15 11 2 9 1 9 3 3 0 6 1 11 6 0 11 6 7 8 3 4 4 6 1 6 5 9 12 16 8 4 7 4 2 9 17 20 29 8 5 4 15 0 3 1 18 10 3 4 21 4 2 5 13 1 18 2
20 10 40 68 56 10 42 10 79 10 11 57 13 6 36 5 10 18 45 50 2 93 33 24 16 14 5 23 1 13 1 36 37 16 9 43 40 16 14 15 7 6 12 5 13 19 14 19 31 24 9 6 12 20 33 28 11 54 1 13 4 44 8 26 3 43 8 15 11 1 6 32 19 5 65 19 4 12 62 28 8 11 14 19 23 67 29 70 6 61 23 19 14 34 11 36 15 12 46 8 17 15 9 56 16 32 18 29 28 55 10 15 43 2 36 12 16 50 11 23 30 26 54 12 7 34 8 19 42 34 66 36 8 16 12 14 61 67 16 27 67 21 17 17 89 11 12 31 1 57 37 59 48 62 171 116 175 24 46 154 116 146 133 28 11 15 118 47 43 93 138 57 49 71 64 12 50 133 86 44 161 33 49 35 11 23 20 24 19 26 20 93 86 30 84 24 70 96 25 229 148 41 51 43 17 112 35 89 84 118 132 43 70 48 13 146 190 55 70 79 71 53 33 46 91 31 141 32 25 30 68 37 26 58 38 120 139 158 111 52 29 31 104 21 25 89 23 26 152 61 20 12 91 99 46 81 25 83 35 68 120 43 51 47 8 10 104 40 35 3 104 133 6 47 10 20 8 57 39 19 26 15 52 65 123 97 18 38 10 41 30 28 77 13 70 60 94 40 208 179 31 133 13 13 67 31 38 103 89 14 29 43 11 102 40 6 48 66 22 103 111 39 17 36 25 39 106 210 219 142 21 31 128 70 138 229 14 50 100 226 52 104 91 171 80 43 75 84 185 72 110 12 172 62 150 27 79 42 109 217 176 161 20 241 123 146 94 51 21 104 11 57 81 80 3 47 12 135 84 143 30 61 75 69 21 11 12 8 57 66 43 116 40 37 40 45 58 42 25 61 176 166 164 79 114 69 111 13 19 185 35 21 171 82 7 178 80 64 31 49 198 37 88 175 291 37 157 93 285 335 225 91 55 307 230 131 76 112 111 179 77 46 213 187 214 63 158 22 40 39 84 125 88 165 26 176 84 361 121 83 212 415 191 375 66 340 65 363 14 167 273 75 150 192 47 46 340 348 128 410 53 420 45 146 304 18 103 69 14 20 11 3 13 14 16 2 23 39 44 26 5 26 30 44 42 44 54 18 71 34 19 41 23 31 18 38 15 21 64 39 14 46 63 26 87 10 61 77 31 38 58 41 19 38 8 30 40 14 23 16 29 3 16 57 55 63 17 10 51 25 81 102 89 119 22 48 62 15 94 145 73 114 123 91 134 148 45 71 49 123 145 100 79 243 71 19 54 243 76 86 146 161 294 88 48 143 112 73 190 22 8 38 127 36 254 56 84 180 185 192 86 171 66 75 148 37 45 83 44 40 52 47 54 13 58 21 102 170 123 94 124 82 8 130 119 102 153 95 31 59 147 50 87 30 12 117 57 20 166 20 59 177 171 72 18 162 17 104 11 13 127 7 158 92 138 71 62 55 13 11 64 63 42 148 14 29 86 7 44 96 56 12 29 13 47 46 22 30 68 66 46 3 39 79 28 24 64 67 65 19 43 31 13 30 71 112 57 87 28 4 26 51 93 84 52 27 33 14 41 51 155 47 35 12 15 160 54 124 93 30 72 95 105 113 4 21 96 42 82 22 92 38 66 108 17 17 14 25 53 1 40 36 29 40 22 5 18 26 9 20 106 4 26 16 52 18 28 49 22 27 6 25 55 47 44 73 63 18 13 65 104 32 33 52 51 110 110 106 27 21 60 24 25 37 17 43 45 73 25 27 56 209 111 49 92 25 76 25 77 30 107 132 36 46 19 6 94 125 96 18 86 49 31 25 73 14 125 131 83 61 74 21 133 79 74 33 18 15 125 59 48 37 60 136 58 21 11 54 72 46 62 18 12 23 13 3 18 38 27 72 46 28 18 33 18 1 17 55 68 11 71 39 44 16 24 28 53 42 46 40 6 6 27 34 8 29 33 79 20 3 44 25 10 16 7 33 17 89 10 13 30 13 28 35 16 14 70 25 18 29 27 16 27 18 19 54 28 12 19 23 35 35 19 6 42 7 20 6 23 11 9 21 55 7 56 7 9 11 98 2 37 36 21 9 19 80 45 33 9 85 18 4 30 60 10 37 81 31 28 63 20 51 10 73 20 74 38 70 23 44 54 36 19 18 9 63 20 72 13 15 22 27 68 12 69 34 79 104 90 35 28 25 18 38 105 15 81 26 138 102 70 115 25 113 113 19 39 13 54 18
0 5 5 1 0 17 23 0 6 5 4 5 0 30 10 18 6 17 0 6 7 15 13 3 2 0 33 1 0 80 1 0 4 1 0 3 7 9 1 0 8 12 93 25 3 21 17 11 52 0 18 1 31 1 9 4 0 18 0 0 9 9 4 6 4 6 9 2 18 0 18 1 36 17 16 11 27 2 1 0 2 9 17 42 21 39 7 10 11 4 71 2 4 0 28 22 1 11 35 3 11 0 45 20 0 3 64 1 68 0 4 3 39 3 3 24 0 34 23 17 12 44 56 0 9 30 3 39 87 23 53 1 0 2 0 3 6 14 2 7 0 20 13 26 3 29 30 55 5 9 21 0 16 6 3 1 63 5 1 1 4 46 5 0 5 6 1 5 7 4 22 22 59 75 8 2 72 1 1 0 52 46 3 5 39 61 23 33 0 5 10 45 2 9 0 0 4 2 2 63 3 0 0 3 1 1 4 4 4 8 4 19 14 19 29 42 3 4 0 3 1 36 0 0 15 6 8 19 1 5 37 0 3 7 4 36 11 0 0 0 1 1 1 31 31 16 0 6 12 0 0 0 3 5 0 0 1 42 0 1 2 5 8 7 3 4 11 1 12 3 15 25 3 1 10 6 1 3 0 23 5 19 5 1 3 3 18 0 0 4 0 0 40 0 2 1 28 1 23 0 31 20 2 1 0 4 20 3 3 2 1 0 0 11 2 0 7 0 15 8 1 6 0 13 24 0 9 10 0 17 2 3 0 0 12 0 5 8 7 0 3 0 0 1 4 2 2 0 9 3 16 6 1 1 2 3 0 3 1 2 3 0 2 11 2 21 0 2 7 5 1 7 0 1 5 0 0 3 0 2 4 0 0 19 0 6 2 1 10 2 21 0 0 2 7 11 0 7 29 15 2 4 4 1 6 2 6 0 8 5 1 7 1 17 0 15 0 0 9 7 19 13 1 0 2 2 3 3 1 1 14 5 20 2 9 2 0 4 0 1 3 1 0 10 1 0 0 0 0 17 2 4 1 12 5 0 0 1 12 0 10 13 10 0 14 9 6 2 3 4 6 0 5 8 10 4 19 0 7 2 2 2 0 0 8 0 0 0 32 33 11 1 30 15 14 53 0 8 4 15 63 3 17 17 17 0 7 0 5 1 4 0 9 0 26 0 4 0 4 17 11 3 0 1 2 0 5 1 3 17 4 1 0 2 1 16 1 1 2 0 4 1 4 0 2 27 11 3 7 5 18 2 0 8 1 0 21 0 1 2 0 0 0 3 4 0 12 4 4 28 3 0 1 0 0 1 0 4 0 1 4 12 4 0 5 4 0 6 3 4 0 1 1 0 0 0 0 6 0 1 10 0 0 2 0 4 0 19 3 10 0 0 1 9 5 0 0 1 3 3 16 1 1 0 5 16 7 1 8 8 0 0 1 0 7 1 1 11 1 0 2 1 11 3 1 4 8 0 0 1 1 0 0 2 5 13 1 12 3 1 25 0 9 0 17 2 8 3 11 21 14 1 17 9 13 0 0 5 42 2 0 1 11 3 1 10 0 6 3 5 2 10 3 0 6 0 0 11 2 19 0 0 1 0 36 0 1 2 4 37 6 0 2 0 1 4 18 3 1 0 34 6 7 1 2 2 30 0 2 6 24 0 2 1 14 1 6 0 10 2 0 2 22 14 9 1 0 0 3 3 10 29 5 3 11 1 11 11 1 3 0 2 3 2 4 1 3 14 0 5 0 0 1 11 6 0 26 4 0 3 12 31 4 6 2 0 21 2 1 0 0 0 3 7 3 0 2 0 15 2 0 0 7 1 7 0 0 0 4 0 10 6 11 2 11 7 29 3 4 1 5 0 0 3 11 6 22 0 3 2 4 3 36 4 0 18 2 9 20 9 1 27 0 0 16 1 3 0 19 5 0 0 0 0 6 12 0 3 0 0 10 0 2 0 5 0 0 3 1 1 4 1 19 0 1 4 4 3 0 4 3 2 10 7 1 6 3 25 0 10 2 2 16 5 5 5 12 5 2 7 19 22 0 5 11 3 5 0 0 0 0 0 0 2 3 0 5 4 7 1 0 1 0 5 2 0 3 2 1 1 1 0 12 13 0 1 4 3 0 13 7 3 4 3 31 0 1 3 1 14 1 22 7 1 5 4 3 11 2 18 11 5 1 1 32 3 1 0 0 2 20 0 0 13 16 1 0 2 0 9 12 0 12 0 2 6 0 5 8 0 4 7 0 9 12 0 2 17 0 2
1 82 6 66 25 81 74 11 51 25 25 0 43 38 8 63 11 35 86 47 9 29 25 74 6 46 10 81 0 35 53 6 24 63 72 29 15 52 115 29 38 22 66 73 65 35 8 7 110 2 64 37 83 22 23 10 68 105 21 25 28 74 25 47 10 93 33 17 25 52 89 11 36 45 69 13 37 68 20 81 59 65 24 26 8 18 16 39 8 13 52 32 21 18 64 60 10 42 15 92 40 5 30 73 36 10 6 47 38 21 17 60 29 74 19 66 2 49 59 53 77 83 96 70 30 16 62 8 42 13 65 5 11 12 101 14 83 82 10 61 1 69 65 47 81 8 16 9 90 21 67 0 45 37 75 64 60 53 74 22 24 74 96 14 47 25 16 35 21 33 13 39 60 3 54 42 9 46 27 69 83 109 8 81 24 50 16 19 4 42 2 9 14 57 28 5 69 81 90 3 32 1 4 32 25 24 80 32 26 20 24 56 34 71 57 5 44 63 13 30 21 76 16 71 68 81 81 80 52 16 59 15 19 60 7 7 9 33 37 29 73 30 23 83 33 54 80 7 15 64 13 62 61 1 7 42 6 68 63 30 22 12 23 35 95 36 16 86 46 6 47 11 58 8 83 14 10 75 34 17 23 11 33 70 56 40 19 81 69 30 80 12 62 20 7 21 50 37 0 34 3 68 4 6 10 1 26 24 58 73 20 4 74 87 11 5 8 50 37 41 34 40 6 7 58 3 25 73 24 40 58 37 66 33 35 1 54 1 18 40 21 62 6 14 36 40 36 46 51 16 25 20 31 4 15 41 12 17 23 56 1 38 0 3 4 69 25 67 60 35 74 66 93 19 2 53 74 89 27 23 31 79 68 99 25 16 4 54 22 14 13 15 45 92 61 83 56 26 10 4 20 19 19 59 89 22 15 24 33 68 15 39 26 77 23 2 8 27 65 10 24 17 85 1 31 20 33 83 66 7 31 77 53 58 36 74 55 23 22 51 35 22 15 36 2 42 18 26 3 33 46 7 4 83 23 6 27 31 83 8 0 8 21 14 56 2 85 69 31 7 70 16 22 34 15 57 19 29 31 88 16 62 38 23 121 7 100 52 74 38 51 14 64 10 13 21 18 11 27 27 37 39 15 29 20 41 84 3 100 58 67 33 29 100 52 10 20 55 52 4 56 13 67 9 17 17 30 85 13 6 41 64 93 6 35 51 13 20 23 8 71 36 53 46 19 39 19 32 97 38 24 90 52 21 70 2 91 3 63 43 19 19 47 65 27 14 66 45 77 30 38 42 42 50 9 1 62 0 4 27 63 59 80 74 28 10 10 14 85 46 32 32 9 71 19 101 70 72 76 6 78 37 40 70 32 7 4 40 7 10 113 10 18 45 7 89 16 80 11 12 18 125 23 48 22 24 2 7 81 37 22 92 20 20 16 91 42 55 0 6 22 41 52 43 56 83 114 20 26 3 0 47 52 3 54 72 22 21 12 107 9 102 108 2 44 9 9 7 3 27 17 58 17 12 9 83 76 6 23 78 51 19 54 69 19 73 45 85 33 11 52 28 14 5 23 5 69 77 47 22 56 65 15 24 12 55 54 64 21 34 80 78 12 1 26 94 59 34 21 23 8 71 33 31 54 21 41 23 10 2 66 72 16 34 12 50 46 14 94 0 23 69 20 60 18 51 67 13 1 35 56 40 15 20 42 83 72 10 14 24 16 35 16 3 6 20 60 49 28 18 15 37 31 11 3 36 73 55 14 38 5 58 19 16 16 13 64 17 11 7 1 70 40 24 64 24 7 43 7 6 7 66 58 40 64 12 19 2 26 10 48 17 3 7 1 24 52 42 9 58 32 29 7 30 18 41 26 55 59 40 26 28 61 56 62 54 36 16 2 7 5 8 5 13 6 48 6 20 61 15 50 1 1 5 38 9 7 60 41 43 58 25 41 5 31 6 79 9 18 48 26 1 5 29 21 9 35 36 82 53 23 34 53 4 65 52 61 56 32 1 19 54 51 47 53 21 62 1 16 13 6 14 53 19 7 12 49 5 5 61 40 4 48 36 29 33 14 28 55 36 21 46 16 36 12 92 7 2 71 13 35 60 9 48 36 76 21 89 29 31 18 49 45 18 25 97 20 44 27 40 36 9 95 70 2 40 85 17 70 14 14 34 90 28 23 89 33 56 27 13 54 0 83 57 33 17 16 51 53 18 63 36 4 11 68 12 10 55 12 25 53 48 67 78 30 39 26 17 21 26
0 5 8 15 3 0 8 1 0 0 0 12 8 10 79 8 8 1 15 10 0 3 37 0 7 0 0 0 0 1 0 14 3 2 10 0 9 6 19 2 6 0 31 0 1 0 34 0 17 0 2 0 17 0 4 0 0 0 0 6 0 0 7 11 8 0 0 17 5 0 0 14 0 0 16 3 0 2 0 2 13 3 0 1 0 0 1 8 3 1 9 0 0 0 0 0 6 2 16 0 14 0 2 4 0 0 9 1 0 0 0 0 3 0 3 42 6 0 0 1 4 0 0 0 3 31 0 0 0 9 1 0 3 12 0 0 1 0 1 34 11 2 0 16 17 6 0 1 1 16 0 0 1 2 12 11 16 0 11 3 3 5 2 0 0 11 3 1 10 0 2 0 11 76 0 0 0 6 0 4 0 1 0 0 0 18 0 0 4 5 9 32 0 2 0 12 0 16 26 5 18 2 3 13 0 0 0 0 13 1 0 6 0 3 8 3 11 8 0 0 10 22 0 0 0 7 0 0 6 0 0 6 28 7 0 22 1 0 0 4 100 8 1 0 2 0 0 4 22 66 0 0 1 6 0 0 11 8 11 2 1 0 37 0 4 25 17 1 8 3 0 0 15 12 2 0 7 0 0 0 1 24 4 3 4 5 48 3 0 3 0 0 2 12 11 1 0 3 20 0 41 0 16 14 0 4 1 0 0 9 16 0 0 1 20 0 15 3 12 23 0 0 31 0 2 0 0 159 1 2 6 4 4 3 2 3 0 0 0 4 2 0 1 0 0 0 17 1 5 0 0 6 0 0 0 2 3 30 0 14 98 5 13 0 2 55 0 0 0 17 14 0 0 0 11 27 36 1 6 5 0 3 0 2 2 40 2 0 37 10 0 2 0 17 9 0 26 1 0 0 14 0 0 0 22 0 9 4 0 1 0 0 17 2 0 1 4 2 0 0 1 16 0 12 0 0 0 2 1 0 5 1 7 0 1 0 5 2 0 37 0 0 52 0 37 0 27 1 6 4 2 0 0 0 0 2 4 0 3 2 0 8 4 18 1 2 0 4 7 18 0 2 4 0 3 14 30 1 2 12 1 13 0 0 9 0 0 4 14 3 0 2 0 13 0 7 0 0 0 0 19 0 2 24 11 2 0 0 0 0 14 0 14 32 1 6 0 0 0 7 22 1 0 3 158 0 1 2 0 3 6 15 16 11 5 40 0 2 0 7 0 0 10 0 8 4 0 0 0 0 1 0 12 9 1 56 14 23 34 1 2 1 0 4 0 0 0 11 0 0 38 47 0 2 36 0 7 3 0 0 5 6 0 6 2 25 0 14 2 0 6 9 0 1 1 1 1 11 7 1 1 2 0 0 6 1 42 10 4 14 0 0 2 1 0 0 0 2 1 0 0 2 0 0 2 1 0 0 0 6 1 0 12 0 40 8 10 60 0 0 6 0 0 5 2 28 3 0 0 15 0 3 0 0 0 0 0 14 1 11 11 8 2 1 0 0 14 12 10 5 0 0 1 0 0 2 0 0 27 0 3 8 8 29 4 14 0 1 0 0 1 5 12 0 1 5 7 0 21 50 0 10 0 0 9 2 0 21 0 20 2 0 4 22 20 18 4 55 0 0 0 0 0 1 5 0 4 1 6 22 47 0 0 0 0 1 23 0 17 1 46 0 0 13 16 0 0 6 0 8 0 16 7 1 4 2 20 6 2 19 33 11 3 0 4 1 0 0 21 1 0 0 0 1 10 3 19 1 1 0 7 9 25 20 2 21 2 2 0 0 3 0 0 0 0 20 0 5 5 0 178 4 0 23 1 9 0 0 0 0 0 0 26 3 0 0 29 29 6 24 12 1 0 1 0 31 2 0 5 0 11 0 0 2 18 4 1 0 7 22 1 8 7 0 26 9 3 0 2 0 5 16 0 6 13 2 0 1 11 0 2 0 0 64 17 11 0 1 6 0 0 2 6 3 0 5 4 0 0 0 1 0 0 8 0 2 0 42 0 8 30 0 0 11 21 22 0 1 0 9 4 4 0 58 10 23 48 0 3 2 1 0 10 0 2 11 1 0 11 6 26 9 10 15 0 0 0 3 0 3 0 3 14 0 1 55 51 0 17 71 0 5 0 14 7 0 4 8 0 5 0 10 0 0 0 2 0 24 16 0 11 1 2 2 20 1 4 7 0 5 2 1 31 6 9 1 11 1 12 9 6 31 4 0 1 0 0 0 1 0 6 2 0 0 4 11 0 18 0 3
38 2 42 20 119 7 37 20 49 75 61 22 8 9 11 23 57 14 3 15 11 100 25 0 21 19 23 11 26 9 21 34 19 8 6 29 87 3 9 15 23 17 46 9 23 22 15 5 81 20 1 44 21 20 45 7 59 73 43 30 16 17 34 60 44 42 40 28 19 20 6 49 28 20 21 18 16 24 155 7 43 28 23 28 14 32 20 13 17 23 17 14 23 15 25 4 17 28 44 20 7 4 2 5 9 25 31 104 16 24 6 24 11 17 10 13 32 42 48 4 40 10 2 1 29 15 63 22 12 5 20 23 33 28 14 11 24 3 37 9 79 21 9 11 15 7 17 28 5 25 25 22 10 8 20 49 0 21 15 19 62 18 13 15 19 0 20 21 10 10 20 29 28 15 10 8 18 15 7 29 13 17 21 14 9 13 58 10 72 49 24 38 98 2 26 12 27 13 34 36 22 25 27 20 27 25 24 14 23 16 14 69 27 99 20 23 19 1 25 19 5 25 94 23 29 15 33 20 2 59 22 30 32 22 11 12 15 19 26 13 24 22 44 19 18 33 7 8 21 18 9 49 13 41 39 6 95 56 162 54 30 36 7 32 66 11 4 47 10 18 25 38 14 17 6 11 12 18 30 36 108 19 137 2 0 25 37 24 1 88 6 28 2 22 54 73 93 51 97 86 108 32 36 53 10 61 215 61 122 24 94 17 21 43 32 34 20 28 8 3 5 53 43 10 14 142 36 16 28 78 17 4 6 14 85 53 7 90 26 33 6 21 140 79 117 23 16 64 19 18 80 27 30 39 15 37 32 94 46 3 24 1 136 50 21 24 14 41 24 80 18 23 25 50 32 1 9 9 38 35 21 1 60 4 18 14 34 42 30 10 15 26 13 16 1 1 26 37 40 72 33 10 22 1 27 16 14 18 11 37 21 23 6 9 29 46 73 19 9 18 13 16 34 37 29 19 19 5 51 28 58 21 32 0 15 10 21 58 7 0 9 20 15 11 4 8 8 16 12 59 6 3 14 5 37 5 30 47 24 87 27 28 19 13 18 23 11 27 16 14 3 20 39 27 8 27 28 32 4 16 1 16 11 20 21 27 5 5 19 28 22 9 61 25 74 34 14 107 24 11 57 17 26 9 0 94 8 95 34 46 43 5 8 6 21 21 47 18 13 49 13 46 9 11 54 13 70 19 33 66 5 4 15 22 37 3 28 117 77 21 25 37 21 31 13 42 30 34 67 59 18 53 6 30 9 27 5 15 109 18 14 40 19 5 22 104 29 11 13 5 130 30 36 2 30 18 76 89 40 21 48 23 48 28 1 73 66 24 2 22 32 28 25 90 69 26 11 11 29 13 7 43 42 32 16 4 23 6 28 11 21 63 25 17 23 25 21 28 28 18 27 5 159 85 29 32 32 41 4 4 23 28 41 24 23 45 30 2 62 37 47 26 33 9 52 24 3 74 8 8 35 18 18 26 6 11 30 23 27 11 15 27 9 24 22 29 33 56 44 60 44 3 8 16 64 16 1 20 18 3 55 30 1 3 6 62 26 21 26 34 27 27 23 24 15 10 24 9 33 27 24 21 29 79 2 9 11 22 28 47 26 15 28 15 13 5 92 18 22 46 17 16 32 37 22 111 32 17 17 14 23 4 25 23 4 9 32 27 37 27 39 45 36 22 35 5 2 19 83 20 1 22 50 29 36 45 56 14 14 16 32 16 13 94 15 22 40 37 5 30 23 19 24 29 84 21 65 42 36 2 26 18 21 57 2 16 5 42 9 24 25 75 2 13 46 19 28 44 26 42 33 4 27 43 23 53 59 38 22 23 38 14 1 24 19 29 47 3 9 8 34 0 29 50 51 21 28 3 40 11 38 29 17 47 9 3 1 25 69 28 80 26 17 20 21 136 85 59 60 50 36 20 22 90 6 29 24 11 58 5 37 5 30 74 15 55 42 31 7 22 45 27 21 7 12 17 122 75 1 24 121 42 25 32 8 13 14 2 24 20 33 10 22 44 24 19 6 29 24 15 20 13 35 20 57 1 10 32 23 42 9 19 6 20 24 15 20 53 21 40 4 16 34 20 56 6 24 38 23 18 22 5 40 55 14 14 15 1 1 15 19 45 19 7 4 2 16 32 47 20 40 69 39 31 22 10 6 16 28 48 33 36 38 14 4 21 92 6 44 1 17 72 15 15 101 14 30 22 21 26 2 16 51 44 0 46 59 17 47 24 66 28 5 56 7 36 28 44 24 2
3 2 3 9 6 4 0 3 4 4 0 1 3 24 23 19 0 11 9 6 14 2 6 7 0 3 11 12 1 3 7 3 6 1 9 5 4 13 16 6 5 18 4 9 26 24 4 21 8 1 6 5 0 10 5 30 20 5 0 16 0 18 1 2 4 1 6 47 43 25 1 3 21 0 0 47 10 27 0 1 43 0 19 2 23 6 18 6 0 51 6 8 29 12 11 41 31 8 4 4 0 1 4 5 4 10 38 11 4 26 40 8 25 5 33 22 10 47 0 0 8 38 44 0 28 32 17 66 74 6 48 35 1 16 0 0 31 3 1 43 4 4 18 58 5 93 25 1 1 28 12 56 0 39 14 0 14 20 30 0 16 38 25 10 13 8 47 6 10 19 13 11 13 19 4 12 5 11 31 2 12 33 18 0 12 13 96 16 7 20 16 25 68 37 63 55 18 0 26 15 94 15 13 79 36 153 18 138 9 0 108 41 94 119 16 99 25 21 78 57 176 41 49 0 1 32 2 53 0 10 17 21 71 9 12 6 44 141 25 33 55 84 8 71 47 42 30 24 30 4 104 31 11 31 147 32 5 73 26 10 8 79 15 80 0 27 84 132 20 4 12 46 141 11 53 131 3 48 90 202 8 20 90 93 176 138 97 21 0 126 180 8 79 0 21 49 48 147 47 54 137 49 0 31 58 1 34 92 28 2 70 90 25 21 25 37 100 43 282 121 126 202 5 64 260 8 37 6 1 73 8 27 1 117 279 2 190 132 26 77 317 189 83 298 134 35 42 50 130 363 8 233 12 38 88 31 77 154 11 62 16 59 118 298 305 178 9 1 136 131 43 2 0 45 6 17 98 156 38 109 16 26 13 21 32 16 15 107 0 17 20 55 61 18 232 59 15 129 52 8 158 52 6 0 64 147 111 67 258 28 241 17 79 369 165 49 7 0 218 369 26 82 14 11 2 16 6 19 61 145 591 302 71 23 415 118 96 374 63 36 47 53 25 21 23 2 59 34 95 164 45 353 1 16 209 43 0 57 88 87 338 192 304 203 49 48 2 1 0 55 68 40 11 81 40 60 205 26 51 32 19 69 32 28 40 32 1 1 0 15 0 9 76 8 56 1 7 61 73 52 4 77 77 5 41 2 24 65 33 14 28 37 17 1 13 28 11 6 12 15 23 4 8 24 1 6 12 7 0 1 4 29 13 36 4 35 0 28 1 32 28 2 19 0 12 0 31 41 13 0 3 9 9 1 52 47 25 13 0 1 7 1 41 0 16 15 15 3 27 8 0 6 13 49 9 30 19 78 1 12 7 4 4 21 32 21 112 14 8 13 4 15 3 5 8 13 15 33 8 21 19 4 39 8 6 16 1 60 1 1 7 23 7 1 7 5 0 4 4 0 6 0 3 1 3 4 1 7 0 2 39 3 1 5 18 1 17 3 11 30 8 9 49 4 5 5 2 41 27 36 0 8 1 18 7 0 36 10 19 3 0 0 0 4 5 4 21 19 11 1 8 1 19 11 5 19 0 22 7 1 0 0 2 0 0 3 0 2 4 0 9 0 4 2 0 0 2 3 0 6 0 0 3 2 6 5 16 2 1 3 6 1 23 0 14 0 6 12 11 0 2 8 4 4 9 13 1 77 2 21 38 0 45 40 27 0 51 6 27 62 12 16 13 0 38 51 8 4 48 117 11 23 2 0 21 145 63 11 34 25 37 30 9 29 10 12 2 44 2 22 32 19 15 32 10 8 23 103 3 37 59 43 15 1 0 3 59 29 22 71 30 144 75 110 32 15 8 4 72 0 11 159 18 19 28 7 48 1 145 71 60 16 32 31 20 8 120 42 193 11 164 16 30 76 32 14 112 91 11 218 0 19 62 86 1 314 96 169 114 10 0 259 120 46 282 77 167 13 19 271 5 221 27 23 29 52 50 197 13 3 7 17 19 74 45 19 38 1 3 8 33 38 44 127 10 5 35 0 0 6 18 19 19 62 44 9 2 18 55 17 110 6 52 5 14 46 6 57 24 57 38 90 3 3 41 123 3 93 1 16 4 8 15 6 28 4 0 64 0 9 41 17 26 7 34 14 56 13 18 20 1 25 5 17 36 18 22 23 1 40 3 26 29 29 25 22 25 3 14 58 1 23 69 50 16 101 45 23 8 14 81 46 22 123 34 3 17 103 7 26 9 1 12 16 6 8 1 1 30 0 74 0 26 2 63 0 15 20 39 13 5 4 0 2 10 20 82 39 64 19
0 3 1 0 0 0 0 0 0 8 1 0 0 0 2 0 14 3 0 1 0 0 0 2 0 0 0 0 2 0 0 0 0 0 6 0 0 0 6 0 0 1 0 6 0 0 0 0 4 0 0 1 0 0 2 0 0 0 0 0 0 0 0 0 0 0 1 0 0 0 0 0 3 0 2 0 0 0 0 0 0 0 0 3 0 0 0 0 0 0 0 0 0 0 1 0 0 4 0 0 3 0 0 0 0 0 2 0 0 0 0 0 0 0 0 0 0 0 0 0 0 0 3 0 0 0 0 0 0 0 0 0 0 0 0 0 0 0 0 0 0 2 0 2 0 0 0 0 0 0 0 0 0 0 0 0 0 0 0 0 0 0 0 0 0 0 0 0 0 0 0 0 1 0 0 0 0 0 0 0 0 0 0 0 0 0 0 0 0 0 0 0 0 0 0 1 0 0 0 0 0 0 0 5 0 4 0 0 0 0 0 0 0 0 0 0 0 0 0 0 0 0 0 0 0 0 0 0 0 0 0 1 0 0 0 3 0 0 2 0 0 0 0 0 0 0 2 1 0 0 0 0 0 0 0 0 0 0 0 0 0 0 0 0 0 0 0 0 0 0 0 0 0 1 0 0 0 0 0 0 0 0 0 0 0 0 0 0 0 0 0 0 0 1 0 0 0 0 1 0 0 0 0 0 0 0 0 0 0 0 0 0 0 0 2 0 0 0 0 0 0 0 0 0 0 0 0 0 0 0 0 0 0 0 1 0 0 0 0 0 0 0 0 0 0 0 0 0 0 0 0 0 0 0 0 0 0 0 0 0 0 0 0 0 0 0 0 0 0 0 2 0 0 0 0 0 1 1 0 0 0 0 0 0 0 0 0 1 0 0 0 0 0 0 0 0 0 0 0 0 0 0 0 0 0 0 0 0 0 0 0 0 0 0 0 0 0 0 0 0 0 0 0 2 0 0 0 0 0 0 0 0 0 0 0 0 2 0 0 0 0 0 0 0 0 0 0 0 0 0 0 0 0 0 0 0 0 0 0 0 0 0 0 0 0 0 0 0 0 0 0 0 0 0 0 5 1 0 0 0 0 0 0 0 0 0 0 0 0 0 0 0 0 0 0 4 0 0 0 0 1 0 0 0 0 0 0 0 0 0 1 0 0 0 0 0 0 0 0 0 0 0 0 0 0 0 0 0 0 0 0 0 0 0 0 0 0 0 1 0 0 0 0 0 0 0 0 0 0 0 0 0 0 0 0 0 0 0 0 0 0 0 0 0 0 0 0 0 0 0 0 0 0 2 0 0 1 0 0 0 0 0 0 2 0 0 1 0 0 0 1 0 0 0 0 2 0 0 0 0 0 2 0 0 0 0 0 0 0 0 0 0 0 0 0 1 0 0 1 0 0 0 0 0 0 0 0 0 0 0 0 0 0 0 0 0 0 1 0 0 0 0 0 0 0 0 0 0 0 0 0 0 0 0 0 0 0 0 0 3 0 0 2 0 0 0 0 0 0 0 0 0 0 1 0 0 0 0 16 0 0 0 0 0 0 6 0 0 0 0 0 0 0 0 2 0 0 0 0 8 0 1 0 0 0 0 0 0 1 0 0 0 0 0 0 0 0 0 0 0 0 0 0 0 0 0 0 0 0 0 0 0 0 0 0 0 0 0 0 0 0 0 0 0 0 1 0 0 0 0 0 0 0 0 0 0 0 0 0 0 0 0 0 0 0 1 0 0 0 0 0 0 0 0 0 0 0 0 0 0 0 0 0 0 0 1 0 0 0 0 0 0 0 0 0 0 0 0 0 0 0 0 5 0 0 0 0 0 0 0 0 0 0 0 1 0 0 0 0 0 0 0 0 0 0 0 0 0 4 0 0 0 0 0 0 0 0 0 0 4 0 0 0 0 12 0 0 0 1 0 0 0 0 0 0 0 0 0 0 0 0 0 0 0 0 0 0 0 0 0 0 0 0 0 0 0 0 0 0 0 0 0 0 0 0 0 0 0 0 6 0 0 0 3 0 1 0 0 1 5 0 0 0 1 2 0 0 1 0 0 1 0 16 3 0 0 1 0 7 0 0 0 0 1 0 0 0 4 0 0 0 1 0 0 1 0 0 0 0 0 0 0 0 0 0 0 0 0 0 0 0 0 0 0 0 1 0 0 5 0 0 0 0 1 2 0 0 1 0 0 0 1 0 0 0 0 0 0 0 0 0 4 3 0 0 0 0 0 0 0 0 1 0 0 0 0 0 0 0 0
130 238 84 206 864 1049 1220 1362 228 309 83 767 305 300 168 973 67 913 221 164 404 163 217 1320 437 111 15 3 204 77 163 85 112 264 67 84 25 103 798 354 402 37 341 42 214 517 166 8 21 193 29 18 530 119 68 542 151 217 61 37 175 365 253 306 128 64 334 472 2548 33 155 156 44 14 243 19 54 225 249 144 23 279 36 100 425 222 58 399 321 137 185 108 73 118 14 40 7 224 321 622 108 137 5275 113 175 0 31 3 465 13 1901 328 76 0 202 45 363 412 233 336 70 369 140 670 62 119 73 517 48 464 0 64 302 63 229 189 40 11 191 230 31 1200 180 183 101 599 124 83 283 172 54 756 487 7 97 139 103 641 78 672 35 43 488 937 0 118 24 139 953 50 118 172 27 285 316 174 134 240 185 53 184 120 493 107 410 698 0 283 309 87 437 106 330 95 194 226 183 54 38 49 84 155 44 218 39 197 1332 647 409 143 252 0 220 31 97 17 126 217 202 832 1534 659 141 820 698 135 1 1418 241 121 27 523 3287 1387 13 46 1011 372 681 54 2808 576 97 215 1825 97 761 194 1 2542 406 157 387 268 101 1779 0 262 285 2994 146 29 1539 2 2285 2696 110 48 392 211 149 127 1871 2777 399 125 1251 596 1200 190 75 121 201 274 174 983 16 2007 553 223 6 432 0 971 164 795 241 19 955 828 1191 1042 2166 607 266 487 99 639 140 766 205 4879 4769 154 402 34 127 525 23 2665 637 1105 1603 837 429 345 818 2188 99 233 839 168 2162 1124 179 381 4 537 169 143 190 1456 129 622 418 73 128 369 701 117 1556 57 469 169 469 187 3704 367 288 3021 3761 2110 1476 1632 2295 815 676 181 131 3428 516 64 1312 1117 22 543 545 123 369 727 1952 295 304 318 1194 249 22 345 562 201 169 84 160 178 27 837 35 552 343 418 434 245 2523 126 418 2023 204 664 1453 2322 2887 2253 779 522 15 670 2128 538 146 476 2010 1469 6738 213 656 2308 1054 4850 2111 293 182 2179 109 1055 8 2144 1351 130 3287 313 2573 368 1596 779 1418 2839 1202 1034 451 71 1434 96 36 257 2548 718 2357 297 1254 447 1001 1500 724 3633 363 587 4140 1768 2995 312 2970 719 1489 3147 1425 140 0 41 1415 530 1676 1861 191 4659 3980 5046 1147 2366 38 245 96 16 13 202 22 82 109 7 80 358 143 47 104 87 57 178 231 123 715 27 127 46 105 1513 24 86 83 442 533 214 161 102 38 134 891 288 968 3269 392 150 46 552 148 69 378 160 259 108 37 67 246 633 218 162 392 196 160 70 361 30 229 138 671 214 59 131 130 448 216 294 336 36 19 211 89 83 11 228 74 111 241 197 109 218 373 269 49 1339 105 130 108 4 318 290 226 80 192 71 5 49 183 174 439 45 992 283 315 3049 277 1080 76 134 248 38 788 703 907 7 135 62 9 193 34 484 393 199 2192 167 133 469 2836 237 140 87 155 334 107 128 407 92 44 326 43 199 448 240 240 58 152 230 97 1360 50 1376 759 366 2089 9 150 94 313 85 391 214 662 605 47 231 49 4228 711 610 0 41 5858 2886 547 171 6 297 164 1995 173 38 24 2475 562 17 176 1142 577 402 548 1798 906 448 181 132 1379 251 197 291 3960 93 261 262 4688 261 92 44 91 813 85 2307 707 588 325 1200 153 417 231 523 1106 202 3810 404 106 451 236 622 967 504 24 170 102 18 2167 305 987 22 267 604 401 2016 93 37 134 746 1794 241 216 126 168 440 49 596 159 1194 3178 44 184 28 1265 3185 0 523 1721 136 567 924 181 409 155 2076 6339 1159 57 142 2112 825 373 19 129 1620 50 341 17 97 2111 2179 523 218 666 3061 466 1210 263 323 100 1541 321 423 1574 1178 2778 2260 384 425 28 328 234 331 41 494 235 4250 332 508 975 252 23 707 153 30 23 221 776 262 31 1038 130 37 30 166 629 6863 335 373 108 283 151 25 381 28 1240 188 131 973 704 158 731 49 408 6887 288 1492 108 341 1043 60 281 356 170 193 1171 1443 1983 162 3204 508 220 569 2843 1573 7 5190 2020 115 2020 4104 1664 953 133 2365 1267 8290 671 356 949 2104 362 996 182 214 1355 170 75 1305 579 935 241 4014 183 669 850 594 1933 172 269 238 704 936 483 619 241 0 2872 1359 3965 214 832 477 2706 555 1051 147 190 167 1472 222 996 82 1902 1450 4 1990 705 618 47 137 666 389 889 7 491 141 318 176 682 666 6092 122 379 637 151 290 373 3137 709 78 296 868 33 223 27 102 140 0 1546 349 43 383 365 505 25 841 683 98 149 3247 178 233 88 2023 32 225 31 726 3614 300 313 529 47 421 938 2277 1917 1109 226 77 1507 1048 89 146 585 341 787 0 1093 86
40 54 0 62 29 19 40 52 48 44 84 45 71 70 91 38 43 39 105 106 65 40 73 85 67 87 69 41 45 57 15 65 47 13 14 113 11 65 19 60 77 40 44 24 97 119 80 68 20 106 33 94 142 70 35 132 170 82 96 108 48 72 70 116 82 113 96 112 254 43 140 75 36 58 45 73 54 90 52 82 75 35 30 48 113 63 48 71 7 115 57 74 41 83 82 82 13 92 43 148 58 75 108 46 54 24 30 3 31 77 72 102 20 24 79 67 24 4 15 87 31 79 93 16 3 84 38 82 67 73 34 75 87 63 46 107 74 59 9 110 78 163 101 82 120 7 109 28 55 82 84 133 17 10 103 89 73 76 84 121 96 90 99 124 34 145 73 48 73 65 105 167 148 86 165 65 111 217 74 66 131 90 199 64 181 190 132 306 128 204 310 204 339 205 227 108 162 172 185 168 203 120 89 119 139 138 332 289 195 185 59 183 91 165 140 13 221 57 133 253 24 20 166 221 211 42 116 270 61 171 142 182 66 189 126 185 25 179 174 107 202 142 18 208 184 196 234 126 59 102 123 68 195 93 202 266 181 61 226 344 215 235 241 133 159 378 109 174 121 121 228 127 183 117 230 100 162 180 165 8 230 179 233 226 143 164 94 252 200 111 68 115 269 203 83 249 235 288 288 78 234 145 403 240 258 211 201 314 194 16 81 284 82 195 119 211 114 85 145 39 177 186 146 210 244 12 223 168 106 152 121 117 89 127 33 39 90 62 47 127 60 117 111 134 39 110 99 104 202 128 228 78 137 110 138 7 123 29 42 103 159 167 176 206 7 162 75 203 152 149 150 94 204 55 122 91 110 71 90 107 163 62 124 142 226 109 14 207 357 228 98 142 148 181 176 248 141 296 202 63 232 72 275 110 69 212 67 267 299 280 85 130 160 190 60 151 229 148 209 225 298 210 496 385 268 332 389 294 374 224 298 471 183 445 155 390 410 296 372 57 562 268 64 63 109 212 126 249 306 332 240 74 188 308 189 229 62 185 283 95 318 200 157 105 23 35 124 134 78 10 155 181 192 150 86 149 15 171 65 22 73 113 15 131 84 102 233 103 68 95 98 48 39 53 113 13 47 56 85 71 55 81 56 23 50 44 73 87 88 53 48 88 78 99 62 89 56 53 68 23 20 8 45 52 20 41 64 95 47 34 68 87 9 20 42 55 36 23 37 25 57 49 40 35 9 32 40 37 43 55 64 48 45 20 30 46 7 51 13 31 24 13 27 13 14 28 18 13 27 9 28 18 20 5 62 30 42 29 23 26 16 3 15 21 20 25 24 10 4 23 28 42 21 8 60 24 34 4 32 31 30 16 33 3 29 36 16 9 18 15 15 31 15 8 24 18 22 6 2 14 4 18 25 9 5 23 11 13 15 7 17 10 8 15 15 18 11 2 0 14 26 25 25 33 27 12 27 23 16 23 9 8 3 16 15 4 25 20 18 20 13 20 2 16 98 37 45 51 38 65 38 79 32 26 60 47 47 71 31 64 63 47 16 28 6 75 77 53 96 103 66 80 17 53 47 30 81 25 12 36 31 113 44 76 61 70 80 95 83 61 38 59 88 14 45 65 45 5 69 32 105 94 62 97 72 98 108 114 64 81 163 118 175 206 137 89 166 103 113 95 129 138 39 100 72 113 12 29 137 29 92 70 65 209 127 159 208 73 189 97 48 161 150 166 178 92 168 136 160 163 101 95 126 137 41 60 118 128 109 148 107 131 79 124 125 151 96 76 107 122 47 121 74 74 112 122 124 12 3 19 98 99 139 56 106 75 108 90 111 90 111 97 86 99 93 144 40 134 25 87 43 124 15 127 189 208 200 114 125 90 84 103 177 164 306 85 166 257 54 109 131 116 152 253 93 262 145 174 188 56 104 184 129 143 236 149 170 89 144 94 59 30 184 145 67 158 150 82 163 125 143 71 18 75 104 104 78 85 92 87 68 53 79 126 120 66 73 119 85 61 140 119 108 75 27 83 118 69 69 90 101 99 65 73 109 14 58 53 109 58 103 96 25 85 71 51 103 78 101 51 33 68 102 195 72 183 174 104 37 173 67 75 125 44 46 79 34 97 42 51 213 124 80 103 130 153 35 72 105 150 205 110 197 198 61 153 137 2 242 163 226 239 290 236 294 203 386 158 186 201 267 338 84 54 281 152 132 244 305 211 302 233 160 257 227 172 206 289 181 239 236 236 208 369 13 251 78 198 193 245
113 294 97 51 38 105 17 116 4 95 96 100 219 22 271 87 106 86 210 126 508 27 50 117 152 97 5 75 133 48 35 79 94 157 62 36 43 12 273 121 72 22 34 88 50 91 74 54 72 62 64 72 119 27 43 123 101 28 41 179 42 47 72 85 59 25 21 159 82 79 71 25 30 91 208 221 136 238 27 29 53 77 32 267 2 11 168 45 74 43 21 48 7 50 15 87 40 30 1 50 50 64 122 64 215 118 2 56 13 63 65 69 12 61 82 35 9 57 37 31 16 70 39 98 156 45 34 213 16 86 12 24 11 85 37 98 26 26 44 14 20 26 113 77 54 40 32 40 88 27 18 17 9 23 19 11 0 13 47 7 19 19 87 2 60 78 15 33 127 98 7 15 46 9 21 43 8 75 11 14 2 8 20 73 19 15 11 81 48 64 28 12 28 98 35 35 19 56 35 4 90 13 80 88 57 57 55 200 111 25 2 34 104 52 0 33 23 140 70 47 113 7 7 200 124 34 21 20 12 145 12 134 72 48 14 56 37 13 73 49 107 56 18 1 17 69 212 36 1 215 177 118 8 51 53 133 63 68 102 156 48 21 29 5 57 25 42 143 7 106 44 34 94 208 105 5 88 17 54 48 24 11 9 130 141 27 8 96 251 74 15 41 25 54 43 140 15 71 8 52 25 50 212 34 53 8 53 56 15 67 35 8 220 16 44 22 30 96 57 76 27 72 37 0 45 51 51 92 37 13 74 33 20 39 17 14 11 15 61 47 8 31 46 39 11 84 25 69 141 80 19 86 72 70 22 97 110 29 79 35 149 43 53 12 167 145 28 79 18 14 227 34 33 66 111 106 44 89 15 57 119 6 137 25 140 0 143 187 10 67 49 110 18 77 9 55 12 53 1 104 125 11 40 84 211 25 70 24 53 27 85 62 91 63 67 0 108 43 293 54 4 21 73 72 59 28 27 35 68 13 9 35 15 114 17 39 25 7 91 103 53 56 53 29 29 112 57 19 17 151 0 47 152 7 86 72 50 23 57 11 69 47 4 34 21 59 84 44 53 32 157 51 37 81 6 73 60 38 130 24 23 18 118 31 30 69 95 36 26 76 69 102 10 39 15 34 90 50 102 38 4 52 102 30 142 164 70 16 56 71 135 19 36 75 53 160 17 205 79 193 34 34 100 154 40 81 15 72 149 43 87 298 368 32 14 16 57 38 156 33 32 23 237 23 231 21 16 120 136 107 240 132 52 16 33 15 14 210 18 64 124 17 41 56 37 20 51 49 159 33 10 116 44 59 3 107 66 2 29 59 26 4 45 132 218 8 36 7 118 13 94 60 76 25 3 91 50 14 91 73 4 70 75 51 4 52 105 2 6 20 11 104 4 139 30 52 178 17 43 65 34 62 29 14 36 71 25 41 43 0 39 12 31 54 106 127 15 70 67 31 22 20 6 110 49 24 113 10 83 50 101 22 192 137 97 32 24 125 53 255 17 32 152 16 376 56 12 68 71 21 77 197 251 26 80 170 223 151 74 24 158 133 318 106 129 89 10 95 17 330 128 191 152 110 63 229 105 132 233 5 55 65 140 96 63 53 61 134 273 54 8 353 200 116 166 54 30 52 64 182 3 91 7 47 52 73 37 77 147 68 69 177 84 168 31 58 69 14 77 0 113 72 50 35 162 114 159 39 34 297 5 177 67 63 16 86 74 42 55 88 30 76 32 16 106 224 97 35 269 46 59 206 321 61 9 55 57 16 55 200 328 57 61 66 70 388 64 10 13 146 65 12 169 339 124 48 58 79 10 25 28 167 45 14 33 178 28 110 21 51 19 97 27 92 5 23 176 67 15 71 20 100 32 33 8 5 51 91 16 77 38 228 0 26 98 1 349 55 4 16 61 19 51 347 142 57 28 72 27 42 14 59 45 45 37 253 241 7 69 108 18 215 88 23 58 83 38 137 149 188 16 18 1 126 221 43 219 135 359 356 69 35 100 55 134 111 88 29 29 0 155 151 17 19 21 97 60 1 50 50 12 208 15 33 55 21 33 18 42 108 83 142 163 138 43 146 165 170 79 57 276 6 58 115 22 157 25 154 33 34 45 152 18 65 51 164 42 25 160 10 55 232 157 73 65 35 96 165 154 7 179 59 76 86 103 28 26 0 10 55 4 29 11 73 169 155 9 58 27 49 17 93 38 55 3 64 116 83 36 26 101 30 140 53 261 96 119 206 80 33 142 66 251 18 147 92 82 94 72 66
4 2 43 12 42 7 31 3 13 18 0 14 1 0 21 7 14 9 50 63 7 59 14 20 5 5 1 7 2 7 1 29 36 66 40 16 62 9 6 11 5 11 18 19 0 2 12 35 38 2 15 0 11 6 5 10 5 13 0 1 0 2 4 0 0 13 2 27 4 4 40 13 23 2 52 0 0 6 32 7 0 6 26 0 13 17 18 6 10 46 8 1 0 5 2 10 4 0 9 2 2 0 3 29 17 51 3 9 2 33 5 13 32 3 0 4 16 38 17 0 31 7 12 5 0 3 0 0 8 13 47 0 0 0 13 1 27 31 39 3 6 0 0 24 30 7 2 22 3 22 3 4 47 52 36 3 46 3 19 42 2 26 18 3 2 21 47 10 6 10 39 11 1 33 0 4 32 11 59 6 16 22 10 15 3 5 3 2 0 7 7 22 13 1 35 0 15 9 41 14 36 3 18 0 6 0 2 5 16 0 42 10 59 0 0 33 42 10 1 9 48 31 6 1 30 1 38 0 10 9 7 0 18 5 40 39 26 25 0 5 0 4 52 0 3 13 0 1 42 7 8 8 0 14 4 0 4 31 17 1 7 1 4 4 4 1 7 0 23 0 5 7 12 36 15 14 0 13 13 19 7 0 0 7 22 0 30 3 0 3 15 0 2 0 26 0 11 3 28 5 1 8 0 1 1 31 3 0 5 12 0 0 14 14 1 0 0 16 0 46 0 9 0 0 0 36 3 4 54 22 31 13 22 22 64 37 0 4 31 15 11 1 19 0 6 13 22 9 1 19 17 54 0 26 13 17 9 2 14 42 44 12 0 13 76 68 14 2 0 7 2 3 9 0 0 41 0 6 7 43 0 15 3 6 14 8 6 0 38 33 0 15 0 5 2 0 1 33 5 50 50 35 3 20 59 15 0 2 6 24 3 5 61 15 0 22 16 73 30 0 10 8 0 7 22 17 19 30 17 2 20 6 0 16 25 36 74 0 0 53 0 0 39 39 9 67 5 25 1 1 9 26 7 27 2 10 28 0 0 17 0 35 1 13 19 14 7 34 30 44 8 0 23 0 4 4 67 36 6 34 27 26 13 16 47 0 0 1 33 2 0 8 8 0 4 16 5 0 14 0 4 2 0 20 12 2 3 0 9 0 3 2 14 1 10 1 1 24 0 9 4 4 4 9 17 0 3 8 0 1 1 5 8 9 0 0 0 2 3 4 2 2 0 3 14 0 0 2 1 3 1 15 10 3 2 8 19 0 14 8 2 6 1 14 0 0 3 8 0 8 10 8 13 19 4 0 0 2 2 0 10 5 0 3 24 11 0 1 16 1 0 1 13 4 10 2 2 27 0 0 1 5 0 6 1 2 1 1 2 1 2 2 1 3 0 0 4 26 3 10 0 2 0 2 18 0 3 5 5 4 0 4 6 1 1 14 3 10 16 0 0 2 9 6 14 16 2 9 16 0 0 0 15 1 11 19 0 5 0 0 9 8 2 11 3 2 10 3 12 25 2 3 31 0 2 7 1 1 2 1 16 0 25 30 20 1 4 8 0 2 5 5 9 1 2 29 7 3 12 1 1 14 39 1 27 0 2 1 1 7 37 16 2 2 6 33 1 24 9 8 1 2 7 0 0 0 41 10 44 4 22 11 6 2 5 23 7 7 11 0 14 2 25 5 12 1 20 15 5 13 0 0 14 1 34 0 18 3 7 12 15 1 21 1 51 17 8 3 13 9 7 0 0 16 50 63 11 4 39 1 7 7 12 2 0 0 40 33 25 5 9 0 18 22 0 0 3 44 65 0 45 54 2 29 14 9 55 22 17 0 19 37 4 30 45 2 62 23 65 0 46 4 13 19 22 5 0 7 39 8 19 6 4 29 62 2 19 19 63 19 5 0 5 0 4 0 7 0 51 24 19 8 7 25 2 0 3 18 64 4 46 1 3 0 47 5 26 7 19 0 0 14 82 11 16 27 11 18 4 2 0 38 38 24 3 13 7 87 0 4 3 6 41 15 7 5 18 4 0 57 60 0 22 11 45 84 29 1 79 9 0 51 34 0 2 0 20 7 18 18 6 1 4 0 18 0 9 8 0 0 7 2 10 10 0 1 46 3 3 53 3 0 7 18 2 0 38 29 3 16 0 25 6 7 10 18 2 35 0 1 30 0 3 20 5 17 2 3 0 1 1 10 48 14 10 26 34 0 1 0 2 0 8 0 8 0 9 5 0 3 0 7 0 15 29 27 9 0 0 0
105 109 29 126 144 113 132 57 156 150 142 149 160 194 128 124 168 180 140 137 167 99 147 139 91 87 45 82 81 67 83 113 43 89 75 69 68 83 52 89 77 97 74 102 143 58 151 48 104 65 103 62 113 85 33 60 105 89 111 46 65 83 45 57 19 83 83 25 13 102 63 46 79 57 83 44 56 138 53 107 96 85 90 95 111 110 54 100 60 84 81 82 85 95 91 44 12 77 53 101 67 78 61 58 79 73 0 68 86 61 39 64 42 71 74 69 88 73 77 85 81 93 92 84 85 59 95 30 91 68 76 39 63 73 89 93 92 76 110 82 97 113 134 98 170 88 141 180 194 120 156 16 194 179 219 233 181 197 162 128 199 100 147 199 188 145 25 208 162 74 104 87 173 115 152 152 189 58 275 231 220 206 73 231 243 217 163 105 271 161 200 174 150 109 202 121 286 245 240 190 253 203 181 214 208 188 195 162 183 201 159 207 194 227 238 3 265 194 206 154 227 237 261 260 265 231 263 260 262 156 248 262 217 303 242 198 257 332 383 330 312 221 267 323 222 315 415 403 354 382 203 256 285 208 383 305 332 275 261 299 255 30 216 248 240 196 31 230 248 227 103 206 201 207 249 211 204 30 223 203 227 180 237 155 154 179 191 254 208 161 205 281 227 219 211 188 210 313 122 266 20 253 290 185 135 301 274 242 262 300 238 213 275 296 292 125 116 312 194 357 291 284 239 278 221 188 264 252 257 162 227 229 175 204 155 155 155 114 157 132 71 169 127 140 170 149 171 178 136 95 213 145 174 138 4 200 229 24 192 233 131 108 84 40 72 128 305 239 262 21 242 202 214 87 126 136 154 185 135 265 178 134 208 180 149 173 155 130 186 211 91 294 265 291 283 257 241 259 294 314 342 278 350 272 222 14 289 267 322 331 202 213 46 120 125 310 383 328 280 295 282 105 333 233 262 332 333 325 338 293 27 433 404 380 334 446 388 474 409 320 344 358 306 385 345 387 300 676 246 403 499 54 435 431 393 364 392 395 430 480 268 26 122 355 370 292 415 378 315 259 194 284 34 441 330 363 347 442 325 364 447 69 315 159 385 360 397 457 74 21 68 85 80 109 47 47 125 52 98 110 152 91 171 205 37 165 115 97 189 146 182 80 184 167 146 146 111 120 83 88 110 102 138 117 80 99 91 107 10 65 82 72 71 64 118 75 136 90 89 80 101 102 92 85 74 78 28 101 100 129 88 127 91 136 142 80 114 27 81 126 128 129 108 119 46 108 166 177 185 129 176 153 215 97 143 155 145 11 156 186 226 196 162 118 162 66 7 134 162 132 171 91 21 131 77 124 161 137 120 141 146 137 149 115 72 94 101 91 99 96 109 13 91 100 42 102 93 104 84 76 32 132 113 110 63 66 94 25 101 90 70 79 92 85 78 130 122 77 64 95 81 96 81 80 77 77 85 41 44 72 59 69 86 58 84 76 56 25 61 84 47 53 47 65 122 120 27 117 64 182 103 124 99 106 138 106 157 97 64 108 134 127 147 152 108 134 130 138 75 117 104 123 144 143 168 141 163 115 102 121 113 112 80 144 22 78 135 106 112 100 88 112 74 67 70 104 104 18 131 126 83 114 90 97 85 132 134 175 162 93 143 145 142 115 179 124 105 86 125 23 107 122 142 126 147 95 104 77 99 80 78 74 29 67 53 92 65 63 69 60 89 84 100 113 126 127 109 89 106 87 100 89 96 40 79 100 100 70 44 79 73 73 86 69 66 68 81 86 88 80 99 81 27 85 93 117 101 109 100 106 101 49 62 70 99 81 22 103 56 65 66 21 5 128 102 132 68 56 147 144 78 95 109 117 119 126 96 97 103 78 73 98 65 89 87 81 88 85 58 80 51 95 91 77 17 109 121 70 95 77 66 44 70 61 50 74 43 56 44 49 33 57 58 29 24 46 37 12 52 60 35 36 42 41 34 42 56 37 53 47 38 51 34 29 41 46 21 39 2 14 34 26 48 25 19 28 27 5 3 42 2 19 33 24 37 37 38 28 50 61 27 31 49 69 59 31 38 37 57 42 29 55 75 51 12 65 72 12 63 9 65 78 38 80 86 96 65 72 96 97 71 95 71 65 76 84 30 62 78 92 84 88 68 24 53 84 82 72 74 70 5 105 90 88 93 91 119 86 131 166 118 114 109 112 129 166 139 154 147 192 91 140 96 149 167 188 248 158 66 185 175 176 228 217 171 266 267 262 187 286
76 5 10 52 15 118 25 19 38 20 24 6 65 99 3 22 26 21 95 1 13 15 24 112 0 2 22 48 105 124 16 41 7 7 40 5 26 54 40 79 40 91 98 34 46 41 13 30 33 4 53 10 22 48 4 84 2 45 8 5 9 19 31 13 12 7 24 32 180 18 83 13 15 73 3 5 15 11 26 80 74 50 141 4 113 10 64 26 9 7 123 64 32 97 48 4 27 26 46 24 106 2 20 2 113 14 8 46 4 50 86 105 36 13 107 6 8 33 122 9 7 31 84 110 22 75 34 21 72 25 77 119 124 46 70 20 38 66 75 3 0 93 187 69 83 117 21 31 176 14 85 414 21 76 45 1 32 210 115 97 44 5 69 133 91 43 30 38 175 24 32 12 4 6 10 124 6 12 15 52 7 65 92 165 33 31 2 8 65 91 3 60 85 43 18 44 39 45 159 41 20 43 16 3 39 11 171 52 60 15 160 23 46 44 41 4 1 28 80 32 155 1 79 85 60 112 41 95 38 21 16 40 8 10 67 43 2 31 7 3 126 34 9 221 96 11 103 44 18 131 15 4 13 19 3 80 28 4 9 4 14 76 2 14 115 66 17 37 26 10 26 6 54 2 65 96 96 22 160 33 21 1 18 29 53 32 109 24 12 8 57 8 15 29 16 9 20 35 8 38 28 12 5 5 14 29 4 11 5 24 2 0 37 23 7 24 8 16 10 6 12 8 23 2 13 18 1 15 0 41 7 5 37 29 16 6 14 8 26 10 4 14 1 0 18 11 4 4 1 5 6 16 7 20 27 2 2 40 14 3 4 45 23 9 9 12 8 36 42 143 51 58 45 1 20 27 136 49 19 137 25 25 78 24 12 141 3 55 115 78 3 69 39 4 36 11 43 7 36 2 9 34 14 19 87 84 8 58 7 9 3 22 16 25 31 10 7 38 12 19 30 7 45 20 4 7 12 4 82 85 20 54 28 13 1 123 25 31 79 41 18 32 4 71 6 74 43 12 2 17 90 13 11 15 45 132 19 28 132 13 107 10 2 14 21 4 34 7 8 14 4 44 108 76 31 9 56 25 104 29 8 29 29 24 131 26 22 52 93 15 103 50 33 11 116 6 4 2 13 9 39 9 7 28 32 0 38 21 217 37 27 15 12 92 2 4 80 7 33 3 7 56 15 236 11 115 1 63 78 35 15 24 113 2 119 7 13 61 19 92 26 23 37 17 2 4 33 84 120 73 3 15 325 9 56 13 35 223 16 44 233 41 54 35 20 33 37 33 15 1 100 50 3 70 32 11 15 26 8 2 43 37 70 67 52 55 15 26 133 19 56 131 28 75 24 60 26 18 2 46 11 10 18 5 7 127 91 30 66 194 59 48 36 66 8 52 53 185 22 17 100 153 61 97 52 37 58 50 91 37 34 181 0 80 19 116 91 120 65 70 276 26 15 33 54 7 214 228 6 25 5 82 18 10 133 114 1 45 9 21 184 59 3 0 4 19 16 86 17 32 16 14 3 47 26 40 173 66 39 194 29 12 13 14 23 4 83 121 25 0 13 22 82 16 129 36 49 16 13 10 27 14 46 94 44 53 95 29 33 24 53 103 17 19 84 33 14 9 4 25 36 179 4 53 44 39 11 8 59 171 78 1 49 146 75 46 119 36 41 14 13 23 2 5 2 81 29 17 65 36 50 2 13 1 30 4 50 17 2 47 8 32 1 9 1 112 6 4 44 26 12 52 27 3 17 2 4 44 6 2 0 11 71 2 2 45 2 8 28 25 6 103 14 64 29 25 7 4 0 5 0 35 17 14 25 7 13 21 19 1 12 0 8 3 1 19 41 53 6 35 9 26 17 42 1 5 65 27 7 8 11 1 3 8 56 10 12 2 7 0 1 1 25 53 5 50 2 14 14 20 7 21 8 8 26 8 12 11 15 7 30 40 7 1 20 4 9 12 6 5 12 8 22 5 1 12 32 5 37 6 4 28 24 16 4 2 7 8 53 10 21 41 83 15 47 9 73 6 17 4 10 0 13 43 7 62 10 7 17 23 13 49 22 89 14 23 11 30 30 1 178 27 7 3 72 151 26 17 22 20 155 75 15 48 23 104 29 10 9 16 53 59 2 5 3 25 60 41 0 7 7 57 30 21 10 5 7 26 109 3 22 5 23 21 58 7 40 40 24 90 37 6 50 26 15 3 0 12 6 0 8 7 19 1 7 1 35 15 3 64 35 12 5 34 18 30 6 10 44 4
0 0 218 82 5 107 88 0 0 0 3 11 0 4 131 0 16 48 0 0 141 40 0 21 0 0 24 132 126 0 119 87 1 0 28 3 30 76 8 2 59 0 11 2 0 95 0 0 5 43 121 53 57 0 99 78 0 0 48 0 136 0 0 5 0 0 4 12 0 0 0 8 0 56 0 46 0 32 2 0 157 115 71 3 88 0 1 0 110 41 0 0 0 5 0 117 10 0 44 0 150 7 6 76 5 0 69 2 2 0 6 3 0 0 0 4 25 0 73 2 0 0 0 65 2 1 14 0 39 0 23 0 3 9 28 49 19 0 0 37 37 0 66 13 0 78 0 5 9 140 1 0 110 136 3 1 0 0 0 0 1 117 0 0 0 0 79 14 0 11 81 0 16 17 58 2 0 11 3 6 0 0 0 112 0 3 93 0 19 0 19 0 0 2 0 153 0 13 0 124 13 2 4 96 0 28 5 5 129 0 16 0 0 89 0 76 2 211 0 13 65 0 0 0 0 17 0 0 0 24 27 3 1 0 34 4 18 0 13 0 7 0 0 93 0 30 0 0 0 9 0 0 0 0 71 119 0 1 0 57 47 99 0 0 5 0 0 164 4 0 0 0 6 0 14 35 57 0 2 10 0 89 0 0 0 0 0 1 0 0 0 65 41 0 36 72 0 0 0 40 79 7 25 3 0 53 3 14 6 0 1 7 0 0 19 0 0 16 4 8 71 0 0 14 1 78 5 0 0 0 0 0 3 0 21 41 0 4 0 0 98 0 0 0 98 0 2 80 0 68 0 30 69 0 0 53 35 18 36 0 37 0 1 38 65 3 0 126 16 48 10 0 35 42 0 33 119 14 85 100 7 75 27 101 4 0 0 0 0 9 0 3 51 1 132 26 0 7 6 34 0 6 1 6 159 0 119 103 0 0 20 36 68 4 1 1 37 0 25 0 6 5 0 5 0 0 0 0 0 48 1 0 5 0 0 0 0 20 13 4 32 0 1 0 78 27 0 0 117 0 0 11 0 1 3 73 32 0 13 0 0 27 2 0 0 58 0 0 89 65 0 0 11 12 89 24 0 0 0 4 137 5 53 66 0 1 0 70 0 0 0 46 97 0 34 49 0 33 0 21 0 0 1 0 71 0 1 49 1 0 176 99 0 0 228 0 0 0 9 0 4 46 58 3 65 33 52 0 0 0 0 0 68 0 140 0 186 0 132 0 18 73 103 0 95 0 1 4 9 11 0 2 2 0 0 48 89 0 0 0 37 0 0 1 73 76 0 1 0 0 38 0 1 13 0 0 74 0 0 0 0 0 0 6 97 0 2 0 36 0 0 6 0 7 10 7 1 0 13 11 90 0 32 9 5 189 0 77 12 10 0 0 102 0 0 7 0 92 74 27 30 0 0 167 0 109 128 1 144 0 0 51 6 16 111 0 1 140 78 0 0 14 0 0 2 0 89 80 0 0 18 15 1 17 111 14 0 0 1 91 0 0 0 0 0 0 0 61 51 113 5 0 4 21 1 0 69 11 139 0 0 19 34 0 31 0 0 0 0 0 0 4 0 0 121 63 0 48 1 0 169 0 60 8 68 0 0 96 35 22 129 0 48 152 104 0 1 0 109 71 7 0 7 166 0 0 3 1 0 0 75 0 4 6 38 13 0 17 0 104 0 0 6 0 21 0 95 99 0 0 92 158 83 1 0 34 13 0 0 0 86 33 1 0 12 59 0 11 9 0 3 105 41 0 0 0 18 126 0 0 3 0 0 0 0 14 0 2 0 0 0 1 0 82 49 0 8 8 0 118 0 2 84 35 28 43 48 0 0 31 0 0 0 93 0 0 2 6 0 1 10 0 15 186 0 0 60 130 3 81 0 8 14 0 0 0 0 0 0 0 0 13 2 0 10 0 31 0 7 1 1 118 24 2 19 0 72 0 0 85 0 98 13 44 0 35 0 3 0 1 1 0 0 1 0 0 0 78 0 107 87 25 1 0 0 0 6 0 95 37 4 0 0 0 2 85 0 1 0 0 0 0 0 0 5 0 16 0 3 0 76 37 166 0 0 0 1 0 1 11 17 0 1 98 0 0 0 76 169 31 0 23 1 3 0 33 47 0 174 7 0 0 0 45 0 33 188 0 135 0 0 0 0 0 197 9 1 24 0 133 90 8 0 3 10 55 2 0 40 63 42 0 14 98 5 72 0 0 0 1 0 53 139 0 0 23 67 83 24 142 27 11 2 0 93 0 149 24 60 57
0 48 12 7 5 40 38 60 7 0 0 11 17 32 22 8 53 51 1 95 16 19 54 22 4 3 5 4 11 0 11 6 55 2 42 1 8 10 0 28 4 15 26 22 12 4 5 39 12 1 2 0 20 10 95 19 0 9 0 6 4 36 37 23 0 11 16 31 15 146 2 121 53 87 21 0 0 49 7 18 37 35 99 0 25 3 4 31 49 34 8 43 84 15 0 8 19 46 57 0 0 20 10 21 23 44 34 1 54 28 39 69 4 0 19 8 3 15 9 20 6 18 5 0 2 57 4 0 66 1 77 80 24 16 1 21 97 18 52 51 11 11 0 37 118 64 12 0 10 14 19 18 46 16 2 0 66 17 3 46 53 37 24 31 2 19 29 10 17 3 27 30 18 1 0 46 12 35 51 93 8 25 58 9 1 9 17 73 0 18 13 19 76 6 31 43 8 12 9 17 92 23 1 4 1 25 17 20 15 0 67 5 87 58 19 19 0 23 37 22 9 12 6 14 47 20 0 4 0 21 0 59 27 8 1 37 2 17 23 124 0 4 61 1 72 22 29 84 162 46 91 40 8 121 148 39 0 180 5 18 107 75 0 0 12 1 23 91 6 1 124 58 17 10 52 44 0 6 17 35 22 1 3 7 94 1 21 4 41 0 28 102 19 5 48 5 20 1 29 92 29 47 1 15 36 11 49 35 0 0 64 0 14 18 22 47 180 35 108 67 49 88 0 0 27 56 0 0 9 19 20 38 1 53 28 30 2 2 157 128 159 6 15 21 69 20 17 50 0 10 7 0 0 63 77 14 0 20 76 45 0 33 3 14 16 26 4 17 21 49 6 26 7 100 4 68 59 50 32 24 4 37 8 20 30 13 6 5 1 1 79 19 52 11 134 56 26 16 54 6 19 4 5 0 24 62 166 11 20 12 82 5 94 114 30 42 4 112 36 61 109 40 10 20 5 10 96 0 50 18 21 43 22 69 54 8 82 6 21 62 92 124 57 13 59 67 29 29 72 0 16 40 74 6 0 44 15 67 28 27 10 25 29 9 15 0 65 0 1 51 20 17 5 10 127 0 14 6 24 0 42 5 1 3 36 23 12 0 57 6 1 75 13 6 31 10 49 14 37 73 0 21 0 2 69 37 11 11 24 3 14 9 16 56 2 10 21 19 7 2 9 0 85 19 27 56 24 0 0 69 22 5 15 55 24 61 39 13 5 34 38 10 12 82 4 29 44 0 6 47 15 30 18 13 75 28 27 14 5 9 19 2 29 16 6 3 4 33 8 41 36 52 22 5 29 20 37 15 0 58 43 29 0 18 50 0 127 2 18 9 0 71 39 141 26 40 7 15 28 5 0 2 11 19 48 9 14 48 12 26 14 15 28 33 32 13 0 9 0 5 3 11 0 43 10 18 42 80 29 0 97 0 0 105 75 25 5 9 3 10 18 65 114 2 40 0 3 60 30 45 13 1 10 37 85 18 4 9 4 6 8 0 0 26 0 1 7 13 13 49 17 30 6 48 0 5 21 3 24 10 2 6 28 65 1 51 0 11 19 18 69 0 10 42 12 19 11 15 0 0 2 44 126 0 28 35 57 23 0 16 69 5 14 4 43 63 0 19 0 1 34 0 0 41 43 0 6 7 20 19 48 9 20 11 28 58 19 6 1 5 39 38 29 39 30 25 10 34 15 0 39 9 1 1 21 4 33 0 4 15 2 10 6 33 38 4 0 52 50 0 0 23 0 40 127 123 1 80 28 1 34 2 0 1 0 0 49 12 53 9 11 1 26 26 5 1 6 36 0 0 12 4 0 73 23 0 3 16 39 6 26 6 62 45 41 0 63 29 251 5 61 27 2 44 3 0 14 13 8 13 10 11 60 102 33 37 32 0 0 66 86 3 8 18 118 4 15 9 12 80 14 8 10 63 2 8 12 110 7 87 26 21 90 23 28 7 76 67 10 25 3 4 0 68 22 14 13 27 0 0 5 64 73 14 28 0 67 51 8 26 7 27 89 1 12 5 8 3 46 5 21 0 17 72 2 70 1 57 24 9 50 54 29 6 13 4 7 10 8 40 13 17 56 3 46 2 26 17 186 7 19 0 11 17 38 32 24 18 48 43 2 0 103 87 65 48 91 78 44 102 17 11 41 34 228 24 66 0 0 6 135 8 128 18 4 40 3 161 152 51 15 42 57 53 71 108 227 11 96 47 65 68 0 5 16 15 129 116 37 12 81 7 0 74 12 30 23 0 123 12
0 5 0 0 0 0 0 0 0 1 0 0 0 1 0 0 3 1 0 1 7 0 0 0 0 0 0 0 1 0 0 0 0 0 0 0 0 0 0 1 0 0 1 0 1 0 1 0 0 0 0 0 0 0 0 0 0 0 2 0 0 0 0 0 0 0 0 0 3 1 0 0 2 0 0 0 0 4 0 0 7 0 0 1 0 0 0 0 0 0 0 2 5 0 14 0 0 3 1 1 0 0 2 0 0 0 0 0 0 0 0 0 0 3 0 0 0 0 0 0 0 0 0 0 1 0 0 0 0 0 1 0 3 0 0 0 0 0 0 0 0 0 0 0 0 0 0 0 4 0 0 1 0 0 0 0 0 0 0 0 1 0 0 2 1 0 0 1 0 0 0 0 0 0 0 3 1 0 0 0 0 5 0 0 1 0 4 1 0 0 3 0 0 0 0 5 0 0 0 0 0 1 0 2 0 4 0 0 0 0 5 0 0 0 0 0 1 9 0 0 0 2 0 0 5 3 0 0 0 0 7 1 0 2 0 0 0 0 0 1 0 0 2 0 0 0 0 2 0 0 2 8 0 0 0 0 0 3 4 0 0 0 0 0 3 0 0 7 24 0 1 0 0 0 3 0 0 0 0 0 3 0 1 0 0 2 0 3 9 0 0 0 0 0 1 1 0 0 0 0 0 0 0 0 0 0 4 0 0 0 0 0 0 0 0 0 0 0 2 0 0 1 3 0 0 0 0 0 0 0 2 0 0 0 3 0 0 0 0 0 0 0 0 0 9 0 8 0 1 1 0 0 0 0 0 0 0 0 0 0 0 0 0 0 0 0 0 1 1 0 0 0 0 0 0 0 0 0 0 0 0 0 0 3 0 0 1 0 0 0 0 0 0 0 0 0 1 6 0 0 0 0 2 0 0 0 0 5 0 0 2 0 0 0 0 0 0 3 11 0 0 0 0 0 0 0 0 0 1 0 0 0 0 0 0 3 2 0 0 0 8 0 14 1 0 0 0 2 11 0 0 0 0 0 0 0 0 7 6 0 0 0 19 0 3 0 0 0 1 0 0 0 4 0 0 0 0 0 0 0 0 2 34 5 50 9 117 0 0 0 0 0 1 2 1 0 0 0 0 0 0 0 1 0 1 4 0 0 1 0 1 1 0 0 1 1 0 0 0 1 0 0 7 0 0 0 3 0 0 0 0 16 1 7 10 0 0 0 0 0 7 6 0 0 0 0 0 0 0 1 0 0 2 0 0 0 11 0 0 0 0 3 0 0 3 0 0 0 0 6 0 0 1 0 0 0 0 0 1 10 0 0 0 19 0 0 70 0 3 0 0 28 0 2 0 5 0 0 11 0 4 0 0 9 0 0 0 0 0 0 0 14 0 0 0 6 4 0 0 0 4 21 67 0 0 58 0 0 0 0 5 0 0 1 0 0 1 0 0 3 11 0 0 0 2 0 0 0 54 0 9 0 0 2 0 3 7 0 0 57 0 0 4 0 0 0 0 0 0 0 0 6 4 1 0 12 0 0 0 0 0 4 0 0 0 0 2 1 0 0 6 0 0 0 0 0 6 2 0 3 1 0 0 0 0 1 0 0 0 0 0 3 0 0 0 0 4 1 0 0 0 2 1 0 0 3 0 0 0 0 0 0 0 0 1 0 0 0 0 1 0 0 2 0 0 0 1 0 0 0 0 0 0 8 0 0 0 0 0 1 0 0 0 0 1 0 0 0 0 0 0 1 0 0 0 0 5 0 0 0 1 2 0 0 0 8 0 0 1 0 0 0 0 1 0 1 0 3 0 0 0 0 0 0 0 0 0 0 0 0 1 0 0 0 0 0 0 0 0 0 0 0 0 0 0 6 0 0 0 3 0 0 0 0 0 0 0 0 0 0 0 0 0 0 1 3 1 0 0 0 0 0 0 0 0 1 0 0 0 0 0 0 0 0 0 0 0 0 0 0 1 1 0 0 0 0 0 0 0 0 0 0 0 0 0 0 0 0 0 0 0 0 0 1 1 0 0 0 0 0 0 0 0 1 0 0 0 1 0 0 0 0 0 0 0 0 0 0 2 0 0 0 0 10 0 0 0 2 0 0 1 0 0 0 1 0 0 0 2 0 0 0 0 0 0 0 0 0 0 0 0 0 1 0 0 1 1 0 4 0 0 0 0 0 0 0 0 0 0 0 0 0 0 0 0 1 0 0 0 0 0 1 0 0 1 3 0 0 0 0 0 0 0 0 0 0 0 0 0 0
4 0 2 4 0 0 0 2 0 1 1 15 0 1 10 3 0 1 1 8 1 6 0 5 1 4 12 3 0 0 1 4 7 4 4 0 6 1 13 2 1 1 9 2 3 4 0 2 0 11 2 1 3 5 5 1 0 3 0 0 0 0 1 6 6 3 0 7 20 0 0 19 5 0 0 0 0 0 20 4 0 5 1 1 46 5 9 0 8 0 5 0 11 9 0 0 9 0 0 0 1 1 0 2 1 1 31 2 0 0 14 7 0 0 3 0 15 9 4 1 0 0 1 0 3 26 19 3 11 1 5 0 13 2 0 0 0 2 1 1 4 1 0 0 0 0 0 7 0 10 10 4 2 0 4 4 15 2 1 12 6 11 0 1 0 1 4 0 0 7 2 6 6 0 0 13 1 1 3 0 11 3 4 0 7 2 7 7 7 1 0 0 1 1 0 8 0 0 3 1 4 4 8 4 0 0 2 0 0 8 9 1 14 1 4 8 0 0 3 3 2 0 5 0 0 10 5 1 0 37 2 13 0 1 11 43 19 3 0 0 0 6 2 0 17 2 4 0 16 0 2 2 1 11 0 2 3 0 3 0 0 7 1 0 3 0 4 2 6 2 5 1 0 6 4 1 0 4 11 3 0 0 1 1 6 0 2 0 0 0 4 0 0 2 6 1 0 8 7 5 6 0 0 0 7 1 8 0 0 0 6 0 1 14 0 3 4 1 6 3 5 0 6 2 3 4 4 2 0 0 0 1 2 0 0 8 0 1 0 0 6 0 16 0 0 0 5 2 6 0 0 3 0 9 15 0 2 0 11 4 0 5 0 2 0 1 2 0 9 14 1 4 10 3 22 0 0 8 2 8 0 1 3 1 5 0 0 3 0 5 0 3 8 0 0 0 0 1 5 0 0 0 2 24 1 6 0 2 0 4 3 3 29 3 8 6 0 0 0 0 0 5 0 0 10 0 6 3 0 14 28 0 6 0 8 0 0 2 0 13 0 0 0 32 9 0 24 4 3 0 4 18 0 4 5 2 1 1 3 0 11 3 14 3 1 0 0 0 6 2 3 0 3 2 2 3 18 0 0 0 4 10 0 1 19 2 0 3 10 3 0 0 4 9 20 12 0 4 12 1 5 3 3 22 34 0 0 4 2 0 0 5 4 0 0 0 2 0 5 43 1 1 13 7 1 9 0 1 21 4 1 0 0 0 0 16 3 1 0 4 3 1 0 5 3 14 9 2 0 0 12 9 0 4 2 11 4 11 12 19 2 15 11 0 17 3 12 2 1 7 13 0 0 25 0 3 0 9 7 1 0 13 5 0 0 4 5 3 1 7 6 1 25 8 1 0 2 0 0 5 3 6 0 28 9 2 4 1 8 1 0 2 2 17 12 0 5 0 1 0 45 1 25 18 2 21 6 12 3 3 0 9 42 2 28 15 10 3 27 2 44 0 12 13 4 4 0 14 8 3 14 16 3 0 2 5 13 4 5 0 13 31 2 0 2 1 5 0 1 0 5 0 0 5 10 0 3 7 4 0 3 1 0 0 5 8 1 0 5 2 3 2 4 2 0 0 0 0 3 1 0 0 0 9 10 4 0 1 3 2 0 0 0 3 2 5 2 0 0 0 3 0 6 1 0 1 0 0 0 8 0 6 0 8 11 10 0 2 0 6 1 2 0 5 1 0 0 1 10 0 4 0 0 0 1 0 1 1 0 0 0 0 2 2 1 3 2 1 3 0 0 0 0 0 1 1 1 1 4 8 0 4 2 7 3 0 0 0 1 1 2 0 8 30 0 0 4 0 8 1 0 11 0 0 4 0 5 3 5 3 2 2 11 5 1 0 1 4 0 0 4 1 2 2 2 3 6 1 3 0 0 0 0 0 0 0 0 0 2 0 1 9 5 10 2 0 2 3 1 1 2 4 0 1 1 1 0 2 0 0 5 3 0 2 6 1 0 16 0 0 1 1 6 0 0 4 1 5 0 2 5 12 1 0 1 0 0 0 4 7 22 1 1 11 9 0 0 13 5 4 6 6 0 0 1 3 0 2 5 0 0 3 0 0 4 1 3 0 1 0 0 0 3 4 5 0 0 6 2 3 1 1 1 2 0 7 10 12 1 0 0 7 27 0 3 5 0 2 0 1 0 6 3 25 1 0 7 15 18 5 17 1 0 0 12 3 9 0 1 1 16 5 13 8 13 3 6 0 6 6 7 0 13 4 0 0 6 0 6 0 0 3 0 19 3 1 0 1 2 0
158 77 110 49 95 204 2 18 22 94 33 100 5 43 42 109 183 190 194 198 130 3 11 32 13 90 8 59 48 2 113 44 33 78 38 34 35 27 121 122 91 40 97 71 110 52 11 48 37 62 41 56 14 72 118 6 77 95 61 142 49 3 46 6 22 47 58 9 65 52 14 8 44 53 5 11 36 54 34 19 82 25 37 18 26 68 63 5 40 31 33 49 19 11 81 29 45 19 11 39 20 21 15 39 7 40 13 43 14 53 15 65 3 72 17 57 46 12 49 13 12 8 8 49 16 16 33 4 33 1 12 29 32 66 4 15 4 29 4 0 20 26 20 56 19 9 19 16 61 21 23 100 0 32 3 15 3 40 80 21 21 2 28 33 49 97 67 10 0 47 0 20 38 10 36 24 22 72 18 30 11 9 135 85 63 4 15 32 81 150 56 3 35 32 34 62 31 129 78 28 2 35 32 24 25 130 34 89 6 34 16 118 11 22 24 28 27 104 20 36 71 55 20 59 87 48 86 28 117 41 70 104 106 32 14 62 12 93 123 86 13 42 17 4 14 28 63 85 24 106 143 159 11 20 107 12 75 9 23 23 2 132 20 41 45 84 8 80 36 67 11 11 48 35 92 40 40 25 110 32 13 82 9 5 137 193 110 18 164 35 95 85 16 34 3 67 48 69 5 65 38 49 11 57 62 62 19 65 36 55 27 3 153 20 79 98 13 124 33 102 33 41 18 24 106 47 50 46 26 13 22 75 45 44 36 40 120 26 98 95 50 45 94 103 34 46 111 95 133 259 36 15 195 28 79 83 115 32 15 11 7 102 50 49 13 74 27 158 22 36 35 7 10 8 70 18 36 48 26 7 44 2 93 6 69 3 105 79 39 33 2 26 54 17 158 77 65 81 95 57 70 90 28 103 30 37 156 93 98 41 196 165 261 52 65 2 110 178 132 21 11 28 106 142 144 17 25 180 74 218 0 45 126 47 45 213 168 18 160 19 227 168 168 45 95 28 30 94 255 180 35 166 36 1 39 82 15 291 43 247 141 98 131 65 33 256 49 41 54 75 348 86 50 136 52 326 163 112 26 52 58 19 183 25 18 120 53 33 24 1 60 36 19 16 12 45 55 68 9 13 3 98 19 15 11 78 32 15 12 16 9 94 35 53 78 25 37 56 45 42 13 19 37 11 25 20 21 9 12 23 50 47 54 50 5 39 9 24 8 52 18 7 18 2 49 0 13 1 9 10 56 71 11 4 9 57 5 23 11 40 6 7 21 21 6 28 5 19 25 1 2 4 10 36 2 3 15 15 27 30 12 11 37 67 19 19 64 14 5 1 33 46 47 15 4 37 56 28 10 14 19 44 12 17 20 15 8 12 3 6 28 10 12 23 1 16 20 28 30 6 4 30 6 9 0 12 2 3 20 2 10 3 5 18 26 23 10 9 25 18 13 0 1 8 1 15 5 35 19 22 5 11 23 12 14 0 40 4 7 29 0 12 9 11 56 76 83 23 255 5 37 39 83 41 115 98 24 66 145 4 26 106 119 5 19 12 28 75 1 43 164 10 16 91 66 131 65 116 33 35 94 7 93 9 8 39 54 30 95 43 34 20 37 99 56 3 51 37 73 75 25 88 116 97 34 28 0 93 107 17 15 128 75 102 5 16 19 4 52 126 57 61 60 24 168 56 111 48 38 190 68 47 101 87 21 213 72 48 14 20 46 103 30 29 43 176 124 18 112 27 5 56 70 52 34 20 29 33 39 136 76 38 136 44 2 91 54 141 24 90 29 29 37 95 43 13 11 27 53 23 138 150 35 108 31 139 151 82 21 92 109 14 0 28 24 34 64 90 111 44 22 17 152 19 17 17 69 26 150 66 19 124 28 8 173 38 57 74 14 55 24 28 230 124 79 153 174 87 27 22 41 156 55 125 47 36 217 22 135 68 87 149 8 7 47 75 33 103 4 91 50 57 13 24 40 17 0 54 25 14 77 17 71 18 49 19 14 6 66 52 94 34 52 65 17 56 19 12 35 91 38 21 17 11 38 36 3 43 32 57 39 92 88 68 70 43 69 39 44 96 29 6 13 110 21 96 62 75 71 18 44 47 22 4 77 53 36 28 82 3 3 80 59 13 20 28 18 59 94 20 27 1 35 71 94 110 35 21 44 37 10 93 23 99 13 38 25 58 6 27 1 42 48 32 0 32 48 29 38 19 24 138 8 34 25 122 56 46 85 149 20 117 164 30 51 97 22 49 213 131
0 528 0 0 0 0 1 0 0 89 0 0 1 0 0 2 11 19 0 0 3 4 3 0 5 0 210 0 0 0 65 0 0 27 86 0 0 0 2 0 0 0 44 106 20 2 0 0 15 0 0 0 53 0 16 0 0 0 2 0 0 3 1 18 0 180 0 13 2 0 0 0 13 0 0 0 12 10 0 0 39 1 0 0 0 10 0 67 126 0 0 121 0 0 0 26 9 0 0 0 108 0 124 0 8 3 17 0 9 0 0 0 2 0 0 0 6 47 43 33 17 0 8 0 0 27 0 56 5 0 39 0 17 6 0 0 0 56 9 4 0 38 0 2 15 12 0 0 0 0 0 1 0 82 0 0 0 0 0 0 0 0 0 153 0 2 0 0 62 19 0 0 0 0 0 1 0 0 0 0 31 36 41 0 0 19 3 3 0 0 0 0 49 104 0 0 29 11 0 1 0 0 1 0 30 0 0 16 64 0 0 18 0 0 0 0 0 0 24 0 1 5 0 0 0 3 0 4 1 0 13 0 0 0 0 72 0 0 0 149 0 0 9 0 14 33 0 0 27 0 0 45 2 0 0 0 0 0 0 40 13 0 0 0 0 0 0 9 1 1 204 6 2 1 4 0 0 1 1 1 0 0 0 56 28 0 0 0 0 15 0 6 21 1 39 0 24 0 80 14 1 1 0 0 17 0 6 112 0 0 13 0 7 0 0 0 169 1 47 91 0 180 0 2 39 24 0 0 0 0 0 53 2 0 8 0 0 0 87 0 40 0 0 0 9 2 0 0 0 7 1 72 0 0 17 7 0 0 0 1 0 172 0 0 0 57 0 1 0 0 0 0 0 42 0 17 25 0 2 0 0 4 62 38 0 30 0 0 0 1 93 0 4 7 1 56 0 97 0 0 0 0 0 0 0 0 27 34 28 5 19 0 1 18 4 3 238 0 144 0 0 0 1 0 0 0 46 0 2 0 0 56 2 8 0 0 0 0 1 0 72 0 16 79 1 17 93 0 1 0 2 1 0 0 6 0 0 2 1 0 2 0 5 1 0 0 132 0 0 0 80 0 34 0 67 2 1 18 0 0 233 0 11 0 300 0 101 0 0 0 19 0 1 66 0 71 0 0 0 0 0 5 0 0 36 13 0 1 4 0 4 0 0 62 10 3 0 4 0 0 0 2 24 42 25 3 88 0 0 8 0 11 41 26 0 4 0 0 0 0 187 4 0 13 0 2 0 95 0 0 0 34 0 0 0 10 0 0 0 0 1 0 0 0 0 0 13 24 27 0 0 0 0 0 6 0 0 0 0 0 23 0 0 1 0 0 0 0 0 0 0 142 0 0 0 41 0 0 6 0 0 1 0 22 31 1 0 15 0 0 0 0 0 189 0 8 0 0 0 0 0 4 0 0 0 0 1 0 0 0 0 0 0 42 4 0 0 16 0 24 39 2 2 0 27 0 0 0 34 0 8 0 0 6 90 79 0 1 0 0 0 3 11 1 0 60 26 17 0 0 74 0 0 0 0 0 99 0 3 17 0 0 110 0 1 31 44 0 0 317 17 0 0 0 0 0 78 205 0 43 9 0 0 0 49 33 33 0 0 4 119 0 0 10 12 55 0 0 0 0 7 0 0 85 350 0 0 30 10 0 25 3 24 3 32 0 6 0 101 0 0 0 94 0 23 0 261 50 0 0 117 0 0 0 0 0 0 0 3 77 5 100 22 0 70 18 14 2 0 0 0 55 0 47 0 81 30 18 39 0 0 114 0 0 0 0 35 18 107 0 0 17 0 246 0 0 12 21 9 0 0 0 23 77 126 24 0 0 0 13 0 26 0 29 1 0 0 0 0 0 0 89 0 0 3 0 0 2 36 0 27 1 0 2 4 74 17 0 0 0 4 30 0 0 72 0 0 0 0 4 0 0 0 0 0 5 0 0 0 11 37 168 6 0 9 0 332 41 5 0 0 0 0 0 1 1 50 0 0 0 0 2 65 1 9 0 0 22 5 38 13 0 0 0 4 11 0 0 0 0 0 0 6 66 0 0 0 34 0 0 0 0 153 15 0 32 0 0 0 0 8 48 0 0 0 0 0 3 1 0 0 0 36 0 11 28 0 46 0 0 0 79 35 0 0 36 175 27 2 0 0 0 0 119 0 0 1 0 0 1 6 1 155 0 452 0 0 207 9 229 1 0 0 186 0 31 0 0 0 36 0 12 0 0 12 19 2 80 0 0 183 129 1 31 55 0 1 0 0 0
90 135 40 23 8 9 10 26 85 40 4 105 95 6 13 2 59 106 10 68 16 41 0 7 81 45 44 54 0 79 8 33 63 20 70 102 3 7 4 42 55 26 7 28 35 3 105 1 14 35 85 17 32 4 20 26 9 23 37 9 11 51 35 8 56 87 60 0 1 41 122 6 28 23 139 0 79 21 29 113 68 5 38 65 50 43 4 106 76 49 40 7 69 48 27 161 13 48 30 89 5 53 21 9 33 187 90 38 4 171 16 26 69 21 5 39 16 32 36 29 42 143 120 11 71 66 54 64 11 63 15 33 11 9 2 57 5 23 2 1 20 18 51 49 23 29 45 33 52 54 11 8 35 85 2 5 89 39 20 3 66 0 9 8 54 77 3 33 5 95 1 113 134 24 1 48 51 23 15 8 99 30 16 10 34 12 64 2 10 24 118 21 32 92 1 64 26 53 12 28 0 64 239 87 50 43 72 0 89 101 42 126 54 48 5 0 87 86 67 31 30 42 54 0 15 48 69 48 27 75 22 26 14 64 98 45 33 19 69 25 6 65 69 49 26 115 61 27 52 71 54 65 204 0 37 47 58 63 21 15 29 22 14 6 1 4 5 105 72 4 59 48 11 65 17 47 19 7 26 61 64 76 33 103 33 3 17 34 28 49 23 49 32 16 58 10 54 39 0 34 3 85 138 5 13 33 131 43 57 86 134 76 7 210 8 37 144 40 107 5 77 50 0 17 17 111 54 62 143 0 1 92 52 2 38 75 57 13 56 3 29 18 29 15 27 82 13 0 125 57 27 164 10 159 86 96 56 8 139 77 45 23 37 18 16 56 37 28 53 0 13 109 11 78 100 0 22 53 88 39 71 25 62 72 29 72 88 35 0 26 87 22 24 33 66 59 50 29 25 81 39 153 94 98 3 6 19 41 105 26 87 20 44 10 51 10 1 49 127 64 47 15 14 0 17 13 15 87 3 38 11 39 71 34 160 41 1 47 19 22 53 88 78 53 70 74 92 15 86 39 149 194 125 25 11 28 57 72 43 15 65 73 34 42 55 30 22 56 55 55 24 19 27 126 128 110 46 100 37 5 107 5 109 9 10 2 18 44 36 26 95 16 37 123 18 48 86 15 66 0 74 69 11 31 83 63 18 6 30 66 22 31 12 2 45 110 11 78 20 24 88 1 69 26 12 14 68 19 32 39 22 33 47 31 5 51 36 15 10 59 35 3 7 62 6 137 4 77 2 66 48 70 15 17 47 65 1 34 7 1 29 100 21 42 4 25 91 15 22 10 3 43 10 26 22 0 34 9 24 59 22 60 27 51 11 9 8 23 135 88 50 66 57 0 7 52 14 11 26 21 6 72 59 121 26 80 53 60 11 2 14 13 4 111 69 73 3 0 36 10 13 30 81 23 51 17 106 178 1 73 164 16 47 117 36 56 127 13 3 70 48 1 69 51 11 37 85 12 0 47 37 64 104 85 43 96 43 6 115 47 49 29 33 56 13 27 13 80 30 10 47 82 30 78 129 38 61 107 19 33 80 58 43 8 52 87 87 19 37 30 50 58 5 60 30 70 27 99 39 16 16 27 48 26 32 48 28 13 27 7 51 30 34 84 2 0 15 3 5 7 6 29 19 8 115 105 27 11 48 52 31 110 40 24 120 2 18 1 14 14 63 25 37 0 81 17 131 14 48 28 10 30 25 15 34 16 6 13 47 22 82 39 85 5 23 51 81 25 15 29 27 58 54 43 109 44 47 6 39 23 1 9 12 55 37 90 71 38 129 63 0 22 15 66 15 30 39 12 5 65 0 11 148 76 48 16 83 37 40 21 113 143 94 123 307 3 0 2 67 39 56 103 40 1 86 17 11 31 104 56 33 23 0 62 70 99 72 67 17 14 25 203 65 17 13 25 17 43 6 1 79 0 33 23 71 51 10 59 22 67 107 38 2 0 170 16 22 29 42 103 18 19 10 18 70 36 71 66 54 16 56 71 78 58 26 61 220 26 7 13 41 22 12 34 28 8 74 60 111 93 1 33 36 10 105 57 0 1 12 15 2 52 25 65 103 160 70 27 34 56 1 87 32 49 60 42 23 39 85 144 22 2 55 3 42 14 65 57 30 79 26 17 7 0 64 12 3 20 13 11 53 0 16 86 32 12 2 39 26 16 57 48 9 9 95 65 0 25 111 61 18 80 3 40 0 57 7 16 0 115 166 38 68 111 48 54 3 16 9 11 47 54 53 49 52 25 19 118 14 81
140 36 195 353 207 281 124 616 56 46 6 442 29 752 362 324 47 753 0 203 288 130 163 20 52 17 116 536 204 78 195 164 232 12 403 428 283 142 538 480 87 107 34 2 386 1319 105 171 284 201 148 157 8 573 400 406 222 213 107 191 140 219 77 0 27 458 97 508 806 36 31 180 31 0 0 308 54 88 88 119 814 63 58 4 646 102 142 415 119 1208 207 155 87 95 253 153 150 49 213 129 45 31 479 174 17 217 308 359 55 638 312 178 56 114 225 72 820 175 35 24 24 527 162 43 329 106 11 142 98 269 179 330 5 63 0 65 257 70 8 97 64 34 21 91 35 412 194 0 69 4 110 234 3 141 5 61 152 127 118 126 121 2 183 124 189 44 254 0 16 188 77 9 34 118 64 28 61 59 91 60 30 86 185 15 25 19 164 127 12 83 283 49 116 13 36 107 19 0 209 114 150 63 35 87 16 129 2 34 6 16 136 54 41 256 24 67 64 19 146 357 269 215 156 27 4 0 12 68 0 159 6 137 12 2 23 67 0 108 61 55 4 60 37 114 138 87 13 205 138 88 377 85 4 57 186 60 108 80 0 4 3 115 0 125 44 49 8 130 89 41 37 75 0 24 45 68 22 29 10 78 158 86 120 0 51 201 62 0 100 229 132 1 221 32 319 118 13 127 204 352 400 44 0 101 61 0 95 381 3 8 29 74 29 54 23 308 44 36 130 56 103 106 39 380 93 54 33 0 109 90 0 18 30 62 378 11 94 37 35 57 169 110 31 557 409 65 58 81 63 207 218 13 6 161 177 80 422 211 185 120 114 341 409 372 306 51 15 72 54 319 23 20 6 165 25 17 237 212 96 90 360 62 45 14 1 45 284 44 20 193 72 89 75 21 174 134 22 20 243 83 41 127 44 8 9 187 146 51 221 89 241 102 95 137 132 197 430 6 8 243 289 39 306 45 117 253 13 6 105 145 110 303 83 121 176 136 22 52 81 133 417 103 261 2 457 14 89 59 276 102 137 399 7 139 275 216 153 139 97 186 711 226 351 19 43 149 0 0 55 43 9 28 196 338 151 149 172 93 118 1092 94 72 31 114 258 118 134 16 1 176 19 195 220 465 321 0 48 161 48 367 2 681 320 1 61 122 86 243 60 61 159 136 85 378 125 436 91 84 407 386 111 147 156 143 254 16 166 33 301 440 105 637 18 577 281 47 112 17 20 689 388 74 193 25 24 79 395 918 1 719 383 61 230 29 231 3045 84 372 31 96 755 0 257 31 95 422 116 63 58 156 407 332 365 105 0 104 42 818 49 656 53 92 0 521 289 436 368 202 199 3 0 139 473 11 2343 47 57 2038 691 380 434 12 267 17 678 1564 2101 565 38 158 0 694 1291 43 1308 345 16 211 630 30 901 146 235 137 270 188 531 72 2 402 368 46 1108 765 796 150 542 165 154 1283 659 771 1205 215 2 932 47 360 672 473 178 12 169 672 151 0 431 351 433 130 113 0 130 224 488 97 320 688 127 502 286 369 192 267 152 95 2 518 335 182 41 389 36 258 4 2 17 120 76 5 469 66 288 455 61 233 70 144 9 30 50 2 325 7 127 320 248 447 42 30 396 15 311 180 414 192 52 123 249 57 375 643 83 863 2 7 6 591 227 20 267 22 382 217 226 86 360 539 158 659 341 78 100 86 134 388 42 609 1131 255 119 134 412 2 305 601 551 2 283 152 56 830 60 368 93 101 4 25 62 178 202 71 0 87 90 85 47 617 7 94 243 49 20 46 57 128 199 527 174 64 31 184 185 576 104 182 176 0 77 2 316 806 416 91 36 0 93 474 3036 337 95 216 95 379 159 23 187 24 489 13 968 120 101 134 87 235 1038 28 67 309 113 378 228 663 111 1013 1303 143 2607 366 152 66 715 1889 416 293 1045 329 248 765 0 723 842 267 263 227 529 745 0 195 105 627 21 907 243 208 539 141 639 484 1702 171 60 910 166 390 365 313 0 94 150 1164 5680 422 1148 136 104 723 1303 2287 846 357 487 452 21 618 229 580 1963 119 1209 737 66 174 622 713 297 708 634 436 450 352 436 167 1312 99 31 429 134 663 1608 165 1106 397 456 2374 1335 1271 446 497 2332 517 1013 358 2145 100 123 151 1215 2678 753 144 341 816 181 354 2022 24 473 1291 16 1643 573 548 310 99 348 98 296 441 361 1313 2864 1080 234 251 326 826 222 721 71 337 134 446 592 137 266 402 197 71 94 29 104 9 598 971 2343 403 1991 579 770 85 28 380 339 468 1051 3088 925 347
36 1 33 24 33 23 14 0 53 0 25 50 28 35 21 32 4 30 0 114 29 40 57 26 30 19 50 0 3 0 13 35 0 0 0 26 22 0 4 40 50 61 86 3 0 1 33 40 0 46 0 47 6 5 3 26 50 58 7 76 7 27 39 47 18 0 14 1 21 0 0 0 30 29 17 29 29 50 13 0 13 30 0 27 12 7 0 0 8 20 12 37 22 30 0 49 22 40 34 6 59 63 18 54 19 0 26 30 25 40 1 2 20 1 3 25 21 48 0 38 15 0 0 5 52 15 0 41 0 11 37 0 4 2 47 46 20 3 58 48 18 14 76 2 42 6 43 20 47 60 14 90 0 109 35 100 0 70 74 79 16 106 63 75 107 45 6 27 5 112 41 0 15 92 99 69 81 5 21 0 1 47 1 1 7 44 147 0 14 180 11 96 17 12 0 65 1 130 79 5 138 34 18 121 121 63 0 25 4 30 58 226 63 68 55 122 46 27 32 1 29 41 81 37 0 61 29 42 59 0 41 30 22 41 0 0 1 24 40 11 33 30 38 0 1 1 0 2 35 48 33 41 35 15 48 16 72 23 65 39 25 20 25 0 16 0 18 60 19 42 0 28 51 42 4 3 2 26 0 76 41 29 22 23 36 8 31 24 2 47 31 59 0 2 5 40 0 4 30 16 8 39 5 43 126 22 150 0 18 30 131 32 12 0 20 5 5 0 11 26 1 13 32 8 24 68 1 30 27 1 24 33 13 1 52 31 0 31 20 20 10 0 64 16 46 15 32 1 10 40 1 62 0 35 0 31 14 24 0 8 13 3 9 12 17 0 28 43 45 21 25 15 23 33 43 0 0 40 40 0 7 36 62 0 8 24 29 0 21 27 6 31 19 57 2 12 43 31 31 85 32 10 18 17 19 12 32 39 0 9 19 30 24 9 5 28 12 31 11 12 0 21 22 5 15 9 0 7 19 9 13 0 0 0 21 0 0 0 3 17 0 2 16 0 2 5 42 16 26 0 0 22 1 0 28 0 19 6 7 25 0 2 13 7 30 36 0 14 36 28 27 6 1 9 1 33 8 14 10 3 23 0 33 28 26 35 22 5 0 0 7 8 59 69 0 94 65 1 4 32 77 27 81 38 0 9 46 28 0 115 69 78 0 12 57 40 0 4 34 84 0 78 12 30 24 1 32 0 0 0 0 10 43 8 24 52 31 53 0 30 31 40 68 37 19 9 24 52 47 0 7 104 26 118 3 63 98 5 36 0 0 130 122 14 140 37 5 1 188 17 111 78 109 2 152 0 345 53 93 127 95 112 62 127 2 128 145 33 154 2 0 89 72 272 78 24 0 30 1 67 110 103 3 180 31 0 47 58 57 13 3 103 0 82 67 5 1 25 22 50 40 3 144 65 64 47 0 24 65 77 113 24 34 66 54 19 40 92 47 49 39 41 73 29 7 48 0 0 104 31 87 27 47 5 0 1 51 1 3 13 0 31 30 19 23 0 40 3 42 8 91 0 95 39 84 19 23 37 0 28 42 10 23 3 1 11 63 0 23 25 0 0 37 17 1 32 25 2 66 21 1 22 4 33 32 27 3 52 83 24 5 1 39 11 0 38 60 24 48 8 0 22 54 52 23 58 39 9 20 75 7 56 49 22 0 0 0 7 14 48 23 69 54 2 1 6 0 21 19 3 25 22 17 1 7 2 20 0 0 3 13 0 12 9 19 16 9 32 2 4 0 0 31 0 27 18 2 0 18 0 1 0 14 23 2 20 1 18 0 16 26 0 4 0 6 22 0 17 25 17 29 1 0 15 0 18 0 0 0 20 0 11 0 0 10 0 18 0 0 22 27 25 8 6 26 18 17 0 0 26 13 16 0 8 1 15 0 16 4 14 0 20 20 3 20 22 2 6 1 8 17 15 7 7 0 19 2 10 8 5 0 6 2 19 3 13 0 21 16 5 10 14 17 0 14 12 12 0 2 8 0 18 5 0 11 14 11 1 12 9 0 0 12 5 3 15 10 16 13 7 4 17 21 20 24 0 22 15 4 14 1 2 9 0 0 15 0 24 15 18 12 18 12 12 15 0 1 17 16 16 0 0 30 12 0 23 10 1 0 1 4 0 0 21 14 0 5 0 17 0 0 0 15 14 0 2 18 17 18 3 19 26 14 23 0 1 2 2 17 1 1 10 13 8 32 22 0 1 0 12 1 18 0 26 10 22 7 9 14 0 21 0 1 22 20 22 21 12 0 9
18 57 75 58 83 73 17 112 38 49 25 37 119 47 22 39 34 32 37 92 31 26 11 78 17 59 64 64 32 34 68 28 11 49 79 44 31 50 8 66 52 45 31 35 18 33 19 60 58 30 17 41 43 49 52 56 68 56 37 36 48 53 18 44 34 7 41 58 24 96 25 31 58 20 65 19 40 41 27 24 20 60 57 12 91 44 54 21 46 16 20 41 58 81 52 31 29 40 25 44 20 18 83 17 64 18 20 34 7 24 48 61 12 25 59 18 14 66 54 26 35 33 41 31 82 42 29 17 88 24 48 27 30 39 51 67 85 91 74 25 35 19 57 32 44 68 21 8 25 40 75 66 49 64 127 41 32 60 65 64 110 48 35 53 96 89 39 74 27 27 50 28 43 12 54 55 35 42 23 80 80 29 111 64 61 47 26 44 83 38 17 23 189 61 73 56 52 54 30 24 125 68 20 27 90 87 57 35 28 20 94 10 75 45 30 23 35 45 8 41 43 25 71 61 72 30 16 43 18 113 81 19 12 22 49 10 18 38 30 54 26 4 2 62 37 63 43 29 20 22 65 87 15 50 61 46 13 19 7 38 70 32 10 33 40 72 13 91 60 49 37 27 75 17 43 50 6 37 20 25 18 11 31 30 20 41 23 12 32 38 63 55 6 19 14 16 31 59 2 38 11 37 14 45 47 55 33 35 51 21 38 40 61 55 15 45 17 20 22 95 64 81 21 48 40 35 23 11 20 11 29 31 30 28 26 1 31 38 6 64 49 59 21 21 36 14 16 19 16 69 51 16 19 44 25 70 18 18 17 34 6 15 11 40 29 6 55 41 54 45 40 16 24 54 7 61 41 72 11 33 25 66 51 24 24 11 9 13 72 14 16 66 78 21 33 65 25 12 49 60 18 32 26 40 17 60 9 48 24 42 66 96 26 36 43 53 43 23 20 101 13 30 102 28 26 49 28 62 11 33 71 19 21 24 50 43 22 56 36 29 50 33 9 67 71 60 58 30 40 25 53 41 6 18 24 74 16 74 72 10 16 14 50 42 46 38 44 43 44 9 23 20 12 7 52 7 20 20 29 17 42 35 21 81 33 23 59 58 23 48 28 82 29 15 69 48 18 67 74 46 3 96 18 38 58 28 37 115 18 42 31 94 68 81 68 27 60 39 62 24 50 62 40 15 7 28 19 20 25 13 58 30 9 49 35 37 10 16 17 14 35 81 41 33 19 17 52 14 45 3 10 42 37 42 67 2 7 8 9 4 43 47 53 35 20 59 42 20 76 13 15 17 53 33 28 25 56 26 28 36 33 34 45 31 35 17 47 2 9 41 38 17 16 29 10 27 21 33 24 9 9 13 22 28 8 98 28 30 39 5 73 66 39 41 27 34 48 41 22 33 12 32 13 40 28 14 7 40 52 13 18 36 3 46 17 29 36 15 18 17 30 101 34 3 63 9 14 33 44 24 20 12 27 27 24 27 45 18 10 13 13 6 14 6 61 13 24 68 36 86 42 54 30 30 42 38 34 69 45 47 18 15 35 16 17 36 99 52 60 41 48 42 117 52 38 23 32 37 8 48 41 11 41 24 60 20 61 28 17 15 24 32 27 4 19 20 69 25 35 35 54 31 1 9 48 59 36 11 35 10 25 40 20 33 23 15 32 73 54 15 3 106 46 16 32 45 34 23 44 18 56 18 24 17 20 36 28 31 18 6 12 10 6 88 30 46 88 85 5 24 14 40 31 32 14 37 32 82 30 16 34 7 32 8 12 27 35 7 47 25 35 43 18 30 64 7 15 35 29 17 17 25 38 57 22 59 20 10 43 8 36 26 4 27 42 45 46 30 80 27 88 39 27 20 46 12 9 39 16 29 24 10 42 48 12 23 18 30 33 13 21 21 21 22 14 18 16 50 9 35 30 21 22 50 24 53 29 39 12 13 10 18 27 2 58 22 36 33 15 9 15 12 20 25 36 10 19 5 13 28 7 27 33 5 49 17 18 29 28 3 21 31 32 4 42 22 11 16 31 8 16 5 32 8 10 23 9 10 25 45 27 8 32 8 56 3 10 40 15 15 5 11 25 23 25 41 63 41 51 13 29 33 3 22 52 25 30 24 37 9 24 15 33 8 34 41 30 12 13 27 35 16 40 55 24 13 22 12 10 37 18 21 24 26 16 19 29 56 21 18 27 26 32 22 3 25 35 27 23 24 28 27 69 8 14 12 21 65 43 42 18 25 33 17 5 35 59 9 65 1
49 52 15 29 40 22 100 32 28 9 24 93 20 33 36 13 11 32 1 76 29 32 12 56 37 9 2 43 43 154 35 79 10 54 5 63 11 9 2 6 19 17 2 17 34 10 14 9 10 11 11 19 25 1 6 0 11 36 21 32 1 13 5 10 1 7 3 7 8 0 17 53 6 13 18 45 26 12 36 6 41 2 6 20 6 54 7 134 25 6 48 6 4 13 6 12 10 2 98 10 10 94 4 27 5 54 9 22 25 43 42 23 9 29 18 33 69 9 13 28 13 33 37 16 22 11 25 14 71 39 2 38 28 32 3 28 21 64 6 32 33 28 21 21 50 28 27 43 11 214 60 34 39 32 3 70 32 107 23 47 110 0 22 58 22 1 12 56 70 96 133 107 28 134 122 43 155 38 87 250 305 17 47 22 78 9 64 88 47 21 292 198 4 86 152 41 193 141 14 147 28 5 49 111 28 39 59 84 41 193 0 73 12 7 3 10 61 118 84 93 53 50 10 38 67 6 138 245 150 106 34 66 58 50 63 454 533 62 571 283 33 181 280 59 40 168 225 156 62 149 154 169 2 70 129 218 127 10 62 41 13 45 47 86 11 1 22 26 34 16 20 77 75 142 35 15 85 37 29 19 57 21 74 39 94 56 21 5 284 0 32 7 82 12 34 66 31 96 120 209 157 4 168 75 22 27 74 131 64 60 10 46 6 51 13 37 99 35 163 78 39 72 35 108 3 28 39 49 15 90 24 16 35 52 32 58 68 13 33 64 26 10 33 44 30 40 35 9 60 72 55 44 20 61 21 21 23 5 54 44 32 30 65 39 23 19 89 179 60 0 27 6 5 74 117 138 16 164 26 12 222 80 87 51 20 152 104 170 3 203 123 14 10 20 43 86 61 55 59 21 32 83 119 189 2 5 26 8 30 17 25 13 28 20 23 129 39 108 76 33 111 4 13 146 87 55 48 45 180 53 10 103 74 36 19 7 3 3 32 39 20 8 28 39 23 0 49 28 43 17 19 49 387 10 33 44 236 32 13 49 47 12 100 23 17 114 9 50 20 11 43 60 227 74 250 75 102 160 110 143 139 9 73 78 208 7 219 259 7 3 59 9 20 30 6 36 9 17 7 17 35 17 100 5 55 96 14 0 122 46 26 160 6 12 47 9 11 12 8 36 9 11 19 15 31 6 26 60 26 52 75 5 17 14 3 71 51 7 28 43 20 7 3 7 10 10 5 32 15 16 29 33 17 38 26 28 29 12 30 21 5 29 56 22 50 62 9 30 28 21 125 16 15 4 12 1 1 18 39 15 3 16 22 15 4 23 2 16 7 4 15 3 18 3 14 7 4 16 12 11 3 57 12 48 13 4 15 6 0 24 0 17 9 6 12 61 7 3 2 3 19 23 20 10 5 24 9 40 10 0 30 21 6 9 22 29 1 0 96 13 20 0 14 12 3 32 6 18 1 46 5 2 70 16 2 4 27 13 69 16 12 6 5 23 9 45 72 0 14 41 95 66 105 177 17 10 53 15 48 33 5 21 52 64 99 2 124 30 20 100 8 66 4 106 55 88 33 101 35 8 20 7 60 56 27 77 9 6 84 59 42 46 37 7 0 141 19 9 28 35 47 1 98 58 9 126 64 82 41 19 14 72 85 25 119 19 19 15 30 71 343 11 122 17 60 8 34 37 35 33 218 10 35 19 87 65 5 84 12 25 40 37 47 136 64 13 78 4 54 40 7 89 38 23 0 17 7 5 22 19 37 3 43 18 17 10 21 17 47 69 0 50 2 75 3 22 82 7 7 26 56 8 57 25 37 3 20 42 14 18 11 117 32 27 26 58 0 4 51 47 2 48 18 0 10 15 2 1 8 19 16 47 1 10 4 28 32 10 57 19 24 10 52 4 3 2 0 4 4 7 3 4 3 2 0 38 9 1 2 21 3 25 9 1 5 3 1 6 1 8 9 1 2 3 17 9 11 4 4 0 2 2 2 5 5 3 9 10 3 4 8 2 1 3 4 4 2 1 11 12 0 18 2 0 1 8 0 2 10 3 0 4 5 5 3 6 2 1 1 14 5 3 8 1 19 12 1 2 6 7 16 10 7 6 1 2 0 8 33 9 11 2 7 1 1 7 2 0 5 8 3 12 18 6 7 5 0 0 2 7 1 7 5 5 5 1 5 0 16 0 0 3 2 1 0 4 2 2 1 0 1 2 14 4 0 6 7 1 3 8 8 0 17 9 3 0 0 2 1 8
5 6 0 5 9 0 2 3 3 6 7 21 48 17 24 4 2 0 1 3 21 12 8 40 37 8 13 12 3 43 44 37 20 8 2 7 3 46 27 8 0 45 9 32 7 28 2 5 10 4 3 24 9 43 0 15 37 2 9 45 8 25 6 16 9 35 2 6 16 9 41 14 1 6 31 10 5 28 1 12 4 4 5 17 47 11 4 24 2 12 4 14 29 10 1 8 5 7 0 6 10 16 9 66 13 4 11 3 48 21 14 19 3 8 50 37 3 2 14 1 5 8 33 11 13 37 6 23 27 24 10 7 15 5 25 28 62 7 1 28 11 9 19 22 13 5 15 44 12 14 11 5 14 23 56 19 25 4 10 1 14 26 19 17 20 5 5 5 39 6 8 25 31 20 20 5 5 6 30 26 8 33 3 1 7 10 4 24 9 11 6 1 47 43 35 3 20 1 3 20 17 4 7 2 5 5 54 20 5 4 18 40 4 3 16 3 14 4 37 6 3 6 3 39 24 29 3 5 14 8 15 23 6 15 14 10 4 33 10 5 4 37 30 8 15 32 4 4 38 6 4 9 3 7 15 12 0 37 23 1 2 4 5 18 31 12 44 9 11 8 5 6 7 11 14 9 11 7 25 1 7 13 6 2 39 10 27 31 3 23 14 19 21 5 11 22 14 7 8 10 4 4 9 20 8 7 11 1 3 29 18 4 8 5 1 3 25 4 6 21 0 23 13 16 11 0 10 7 10 23 16 8 4 2 12 3 8 1 1 59 11 11 12 0 8 34 10 29 13 16 1 3 0 4 10 5 0 16 23 12 4 41 17 24 3 15 11 3 13 17 1 0 8 1 41 10 37 7 2 9 5 11 1 8 5 12 9 47 9 4 51 1 3 3 12 0 22 2 4 2 10 12 9 7 11 7 29 4 23 33 7 25 15 35 0 3 37 3 1 1 7 4 6 2 19 11 19 3 9 8 15 4 6 37 37 7 13 32 5 15 28 8 11 11 30 10 33 6 13 14 4 25 13 13 18 10 5 4 4 0 11 6 2 2 5 1 3 12 35 24 6 8 1 0 25 1 29 1 58 13 37 9 21 3 8 2 36 3 21 21 36 10 0 8 2 15 1 19 52 8 18 7 44 1 35 19 16 7 28 32 7 6 14 2 8 7 39 6 15 5 12 10 32 25 4 35 7 28 3 8 57 17 13 9 2 11 1 2 35 25 4 4 16 9 18 24 9 11 6 25 31 4 9 10 10 7 11 7 16 38 6 3 6 0 25 5 17 7 24 28 0 49 9 12 25 36 27 31 62 3 24 2 10 11 55 27 3 32 1 5 40 11 1 10 3 21 62 11 18 6 13 9 22 3 13 18 5 11 7 10 11 56 1 7 11 7 31 16 2 13 9 4 13 6 36 6 8 6 3 7 25 17 19 18 1 22 7 7 7 5 12 5 4 33 11 37 45 21 38 25 22 13 5 20 5 11 3 25 24 7 36 21 9 5 1 13 17 4 6 3 5 7 1 12 6 28 3 17 4 40 12 33 11 27 9 14 19 7 13 13 11 16 2 0 11 8 7 17 30 2 6 11 1 8 39 10 9 30 0 39 27 48 2 2 22 37 7 15 8 4 4 20 7 18 10 5 23 17 7 29 43 1 39 36 2 36 10 12 26 8 8 57 8 11 14 42 14 14 0 7 48 7 3 39 9 10 11 96 47 48 18 17 4 9 9 4 31 31 11 0 11 7 6 5 64 2 23 12 4 62 63 51 31 42 10 9 13 3 13 5 8 4 48 7 4 11 15 3 3 6 21 18 16 1 2 4 2 0 4 12 18 11 4 4 1 14 77 65 10 2 36 15 5 10 7 6 5 31 15 7 4 3 13 23 16 31 24 3 4 5 35 27 8 51 5 25 7 7 1 1 40 8 19 2 6 21 4 8 7 8 2 7 8 4 7 33 23 14 15 51 22 4 15 42 8 5 13 33 4 28 5 4 2 20 26 27 16 42 0 4 15 48 9 12 7 12 13 4 9 3 6 17 8 10 1 24 11 7 17 26 4 25 10 1 8 9 9 6 12 1 26 13 6 15 26 6 6 4 6 8 7 12 33 38 11 32 1 60 45 7 8 6 33 10 16 8 5 9 4 10 5 17 18 4 1 14 5 1 8 3 43 10 10 3 10 12 19 27 29 4 24 39 7 6 5 7 31 0 5 4 6 8 1 4 8 9 6 4 15 17 6 21 23 25 15 17 23 14 10 5
51 44 47 52 33 37 7 12 26 74 14 25 16 33 14 45 45 42 32 39 41 32 18 30 31 58 21 48 16 3 49 24 28 61 45 19 31 37 52 44 45 54 50 47 39 46 2 6 27 26 14 8 19 33 81 0 35 70 79 46 35 31 57 35 15 36 54 1 25 54 24 45 44 27 3 7 29 31 17 13 34 17 14 10 13 26 20 16 37 20 17 19 22 15 20 27 25 16 10 19 16 13 16 19 5 40 20 42 25 22 12 31 18 41 8 35 33 22 24 16 6 26 5 18 26 15 14 16 20 9 18 17 23 20 1 10 12 25 1 4 15 16 3 21 15 3 19 7 23 5 9 18 7 9 5 18 0 6 20 7 12 2 23 19 11 18 11 6 6 16 2 4 19 5 1 1 0 14 17 12 5 6 18 11 13 13 9 10 17 13 10 5 7 6 5 15 12 18 10 3 3 5 9 10 19 7 11 21 5 10 1 14 3 7 1 7 4 14 15 1 17 10 11 9 16 17 6 7 9 16 18 18 16 7 3 16 3 20 13 13 5 18 5 9 14 18 11 9 10 12 16 16 15 13 18 16 21 0 7 15 11 18 2 11 6 16 4 24 6 5 8 12 10 8 10 7 16 5 15 14 1 20 9 8 13 19 7 2 14 6 24 25 2 9 7 16 18 15 17 15 0 12 15 5 15 2 11 16 4 15 5 4 18 2 10 15 14 22 24 14 14 12 11 5 12 7 10 9 7 7 4 15 12 12 6 11 18 3 23 17 8 11 14 14 16 17 13 17 11 13 8 1 21 11 16 6 16 3 10 7 4 21 21 0 1 17 3 16 9 7 5 7 1 9 15 6 17 15 10 7 19 9 17 1 18 0 11 18 0 2 9 11 7 8 16 25 7 13 10 11 12 14 9 10 11 3 19 3 8 18 16 15 16 16 19 5 15 13 16 6 9 11 11 14 24 7 4 9 15 9 0 9 13 0 12 15 7 4 12 2 12 22 12 8 16 8 10 6 14 13 7 17 16 7 15 14 9 19 4 18 11 9 13 0 9 22 13 15 0 1 17 11 4 8 15 13 13 10 15 3 9 9 11 3 16 9 20 15 3 5 17 29 19 24 14 19 24 20 20 10 2 25 4 1 9 19 11 8 24 12 26 22 13 19 28 14 26 26 20 17 18 10 24 12 32 16 13 24 19 22 27 19 12 21 21 12 13 20 15 28 17 4 23 3 20 5 26 7 7 24 23 20 13 5 12 15 3 25 23 18 17 18 25 20 14 30 14 21 22 3 9 11 18 22 5 18 16 17 11 25 8 7 29 28 25 0 25 7 24 16 23 15 26 47 2 39 34 14 29 17 14 36 35 36 37 4 36 17 10 19 24 10 16 29 38 31 26 24 25 10 28 31 19 38 7 19 32 19 15 6 59 25 16 34 44 34 9 9 22 34 25 10 8 26 13 15 25 38 29 28 24 24 23 22 24 7 24 22 25 10 6 29 9 13 19 42 34 30 42 4 22 31 44 26 33 37 33 39 43 34 35 31 42 61 12 22 39 18 3 15 37 2 2 49 26 22 23 43 24 13 40 6 28 19 1 21 27 11 36 29 13 30 24 25 32 13 16 41 27 37 15 17 32 25 9 18 14 28 17 17 30 22 21 18 19 11 20 20 23 15 21 14 19 17 17 5 29 20 15 25 15 25 19 25 32 19 18 25 26 27 5 23 7 31 8 25 26 14 20 12 10 20 23 25 10 15 6 17 15 17 14 19 21 26 5 23 12 15 9 16 8 22 0 13 31 6 5 11 6 13 20 25 22 20 15 27 33 28 16 29 30 5 1 9 12 11 13 14 33 13 0 14 23 6 10 14 15 5 29 10 13 24 13 23 18 16 10 21 15 3 4 20 28 28 27 29 25 21 11 18 24 22 17 21 13 12 33 40 33 26 24 23 8 8 20 18 18 14 3 24 26 20 0 31 7 4 8 48 39 11 47 7 38 3 35 36 13 7 44 8 35 35 24 26 13 31 18 7 36 27 11 29 7 22 19 39 5 36 21 29 36 30 34 39 41 48 31 58 10 57 33 8 26 28 24 24 14 20 32 23 24 18 8 6 28 29 13 14 22 7 14 35 28 21 5 22 30 29 23 14 16 1 5 22 34 15 5 2 16 16 28 30 9 15 6 27 7 15 7 14 6 12 13 9 17 23 27 11 34 6 18 18 0 15 33 27 21 20 21 41 40 43 32 36 35 35 34 10 36 46
7 1 0 45 39 0 0 57 125 2 40 63 0 145 0 81 0 0 0 0 16 0 0 0 18 0 4 3 0 1 35 1 28 0 0 10 16 0 46 0 2 5 2 84 0 2 0 4 0 0 27 16 38 66 26 0 0 0 24 0 112 5 2 5 45 76 26 0 0 8 2 0 0 0 0 14 19 26 3 0 121 7 43 42 2 0 0 0 35 0 0 46 36 0 7 2 13 47 13 7 2 9 2 0 0 0 15 21 2 0 81 4 0 86 1 30 100 0 127 6 54 9 0 72 163 22 38 24 9 0 0 134 1 103 39 0 0 65 0 26 0 59 11 0 0 61 15 39 0 4 70 10 0 1 0 84 0 1 16 0 5 0 1 45 87 0 5 27 0 0 1 0 1 0 62 1 0 0 0 188 1 57 0 0 29 0 196 1 30 2 0 0 11 26 0 25 41 9 0 18 17 0 0 51 1 48 3 0 0 0 3 0 8 99 36 7 3 0 16 0 0 0 56 24 0 18 0 9 4 0 6 80 0 0 5 0 1 0 12 107 7 30 1 118 82 0 0 15 16 18 33 36 27 8 4 1 0 60 0 10 0 0 5 9 126 78 0 124 0 136 0 0 13 0 0 1 6 0 46 6 0 14 42 0 3 54 0 6 18 9 0 127 0 4 0 58 0 4 0 78 98 15 4 4 2 0 161 74 5 11 3 3 0 0 55 137 29 1 13 8 20 1 71 24 19 0 0 71 0 0 0 0 0 0 0 0 30 98 2 5 15 17 20 99 13 7 0 0 3 0 48 0 42 3 0 58 3 2 22 0 0 46 87 10 6 0 9 0 58 9 0 32 0 103 27 5 40 6 0 0 0 27 34 41 0 9 0 40 12 0 27 35 12 37 17 1 93 38 23 0 0 0 8 0 0 18 10 8 30 0 0 1 0 42 45 0 0 1 1 91 9 23 77 70 1 0 0 0 34 117 0 35 140 0 0 55 0 63 26 0 1 0 0 37 2 0 7 2 2 0 1 8 0 0 32 0 6 0 8 14 96 2 65 13 25 2 1 0 0 0 2 0 60 105 9 3 0 1 0 61 0 2 25 0 6 17 66 12 1 152 0 11 0 7 36 0 74 0 0 6 110 31 7 0 0 87 0 52 1 32 26 17 0 0 1 4 6 0 2 0 78 56 41 0 0 1 38 0 0 160 0 0 24 8 0 49 4 49 0 2 33 22 9 30 4 36 32 90 2 1 0 10 0 85 0 0 0 34 1 0 25 2 0 0 32 13 183 0 38 0 23 0 0 1 21 0 3 21 0 0 1 37 1 0 0 5 43 0 1 0 77 0 187 51 0 34 1 0 12 2 16 1 7 0 60 0 13 0 46 8 0 19 62 31 86 65 35 0 8 0 0 3 9 10 8 14 0 95 0 0 40 37 1 0 2 0 0 0 0 32 24 3 0 0 0 1 29 0 38 59 76 141 8 0 0 58 56 34 6 2 0 0 61 0 5 0 5 1 0 0 16 0 0 82 179 6 8 11 42 54 41 68 0 0 19 10 10 9 9 12 18 3 55 2 1 0 15 0 0 48 42 0 18 0 0 63 83 3 16 23 12 0 6 56 75 0 14 1 0 31 0 3 0 16 143 135 3 3 0 0 0 119 0 5 29 0 14 80 62 4 18 16 7 13 136 72 12 0 84 0 80 17 2 0 0 15 9 7 4 81 9 61 0 0 0 63 7 30 0 4 0 7 34 0 0 0 2 0 1 9 129 0 0 3 4 40 0 11 25 0 5 13 1 6 28 3 0 6 1 4 4 0 0 5 11 20 1 0 26 77 14 17 9 0 2 0 0 0 0 69 24 0 0 0 92 0 53 0 35 4 0 0 12 6 0 107 8 0 0 2 0 31 13 8 12 32 37 33 0 65 37 3 1 1 14 55 0 3 0 0 0 7 1 1 0 5 3 4 0 5 67 0 7 0 0 14 43 0 0 121 24 9 15 0 54 6 6 0 0 30 6 0 0 0 62 2 0 0 2 0 0 2 0 21 52 0 11 44 3 1 0 0 1 28 2 48 0 68 0 0 0 28 0 39 0 83 5 7 39 1 23 0 0 48 63 20 1 0 1 0 21 121 101 1 0 7 0 0 0 96 0 0 24 5 0 0 0 5 16 39 0 0 13 0 0 0 0 48 20 127 62 12 1 28 17 0 0 3 45 69 0 30 0 0 9 95 0 17 22 74 154 2 18 1 7 0 42 19 6 6
30 34 26 2 15 19 15 30 63 22 56 8 4 8 3 18 69 13 29 23 11 0 33 11 34 18 30 38 19 41 3 30 29 28 2 8 26 5 15 10 2 11 1 44 20 3 11 18 20 9 19 6 20 22 10 26 24 22 20 74 15 4 38 34 7 6 27 8 14 14 34 10 25 68 10 2 30 10 67 24 2 3 11 19 18 30 25 36 22 1 29 1 28 12 14 15 8 20 41 12 19 6 18 7 2 29 13 24 8 2 37 27 15 16 22 49 12 25 16 7 29 25 8 10 18 33 24 20 16 19 3 6 17 21 6 1 4 36 4 3 6 16 18 2 8 1 18 6 31 6 30 4 2 8 25 3 7 1 18 19 53 11 8 9 17 11 0 5 15 11 2 19 22 29 7 22 32 8 41 15 24 9 22 18 34 14 29 31 22 9 14 10 12 21 3 5 64 29 24 32 5 11 29 30 12 2 31 5 9 51 3 41 18 1 19 18 6 17 10 9 8 8 18 2 31 18 32 10 25 18 9 14 2 23 17 47 25 5 16 28 4 31 44 25 13 17 23 17 27 10 12 22 35 13 16 0 30 12 27 21 0 23 8 35 16 1 13 2 23 17 21 24 26 5 14 19 22 27 9 2 38 10 36 29 22 23 28 7 41 8 37 38 5 18 18 7 20 29 3 13 5 5 2 11 5 33 25 11 18 7 16 4 13 30 12 14 5 12 20 13 13 6 20 3 33 3 2 30 46 30 33 24 12 13 14 46 5 7 19 12 20 20 40 13 35 53 38 25 9 6 41 17 11 35 22 7 28 37 37 34 3 6 7 1 2 33 7 27 10 2 27 11 6 13 19 4 13 22 23 12 1 12 24 14 28 35 26 30 25 24 18 22 5 18 32 3 40 7 18 48 12 53 20 16 27 24 22 27 3 13 2 7 2 43 11 22 18 41 13 10 25 3 7 58 13 14 18 9 19 42 11 28 6 3 5 36 27 13 5 34 1 13 26 22 8 32 37 18 7 25 0 6 35 6 23 0 38 32 8 2 18 7 6 10 23 3 35 25 13 5 19 27 21 31 32 20 47 5 37 17 26 19 42 7 42 23 7 10 32 18 11 3 0 19 8 36 7 11 30 4 31 18 27 16 23 0 19 4 28 1 34 4 24 8 16 15 35 12 10 43 1 8 23 42 1 6 1 21 27 45 23 19 36 2 15 26 25 6 45 30 7 10 36 17 5 23 18 8 16 26 21 39 16 34 8 9 27 46 31 45 22 13 4 38 8 44 3 13 3 22 37 1 10 4 1 10 21 6 35 6 2 36 19 4 31 13 7 40 10 46 13 6 2 20 0 17 5 6 2 1 19 18 0 8 1 13 12 7 3 13 11 16 0 19 15 15 31 18 4 9 11 21 40 37 25 0 16 2 11 15 31 4 33 4 0 20 13 28 0 15 23 11 11 3 23 1 9 66 28 1 7 24 2 30 0 6 25 12 22 19 9 24 4 45 8 35 1 14 13 11 38 0 27 21 10 10 19 27 24 11 6 7 6 28 27 26 58 30 25 12 12 17 8 18 17 36 19 24 54 26 2 17 26 12 27 25 7 25 72 21 21 23 14 10 0 25 13 1 4 16 11 15 40 24 7 52 12 12 27 35 15 11 32 21 3 22 5 8 0 7 24 2 8 23 18 30 43 0 32 2 9 3 11 23 37 6 6 58 17 29 22 9 32 50 7 22 26 8 43 22 5 38 7 5 60 9 24 19 8 15 18 37 22 33 34 20 19 24 26 31 7 12 4 20 10 3 51 15 19 1 2 7 26 13 26 25 36 30 17 0 17 4 41 11 20 44 36 26 3 0 3 30 11 25 42 26 2 17 18 10 17 26 19 33 44 17 21 51 5 11 27 36 29 13 11 28 6 34 44 21 8 2 26 13 3 23 10 4 46 32 30 0 5 35 17 3 6 3 3 3 34 10 5 13 15 26 8 21 11 7 11 18 13 12 21 2 10 20 4 21 15 12 25 33 30 11 3 16 26 62 20 27 8 43 64 33 9 21 22 19 9 23 7 36 9 28 17 16 38 8 4 36 7 18 5 7 21 5 22 14 25 17 17 73 31 20 5 46 5 1 4 37 6 6 11 3 31 9 15 38 32 37 38 17 9 25 10 36 17 12 54 36 22 11 24 2 54 1 23 7 17 36 34 12 38 13 28 21 13 11 17 15 19 18 9 22 11 1 8 25 29 11 22 6 24 40 0 2 11 22
55 76 31 54 19 28 31 42 50 26 38 48 45 36 14 20 43 64 34 41 21 20 43 17 64 54 48 48 21 33 26 22 61 28 35 94 40 44 29 31 57 25 31 19 33 33 25 25 50 29 83 68 33 43 15 40 37 43 64 72 28 43 62 61 33 43 33 51 30 63 114 27 44 60 60 50 53 58 36 34 60 32 17 41 70 54 26 85 25 55 34 46 62 24 21 81 55 34 22 77 49 33 14 62 33 166 81 25 40 85 25 28 36 44 28 21 26 31 26 12 62 67 42 18 37 46 30 55 39 42 32 28 32 32 71 51 33 49 42 34 56 21 32 36 32 23 58 30 39 39 39 17 33 55 31 31 36 31 21 21 34 36 56 16 31 47 31 21 17 48 37 56 74 38 55 33 39 36 20 37 48 26 19 31 24 16 39 55 19 56 42 42 40 30 25 4 23 59 28 30 50 28 57 61 32 25 35 33 39 23 15 65 30 44 16 38 33 32 31 31 31 18 35 26 15 51 62 29 25 72 11 28 19 22 66 36 24 22 46 41 10 29 43 33 28 79 34 61 69 33 36 73 104 18 45 37 21 20 42 23 22 38 24 63 17 33 28 26 21 20 33 32 25 29 25 35 14 24 28 31 37 31 52 66 33 21 34 26 31 37 18 29 35 30 53 16 52 67 25 33 30 21 54 38 20 35 77 22 39 31 32 27 44 81 31 28 48 24 138 19 33 30 20 43 27 20 29 24 71 19 23 28 20 26 45 37 33 13 16 38 45 41 26 53 36 62 58 59 28 40 45 45 32 68 35 39 25 33 49 26 22 32 16 32 18 28 26 24 33 27 34 67 22 48 45 47 19 46 46 29 59 23 21 22 32 18 69 28 34 38 43 37 22 22 35 43 11 33 31 73 20 51 21 43 64 34 42 21 34 32 65 27 27 22 24 31 27 18 26 40 33 30 19 31 30 11 47 37 25 21 40 16 46 36 42 20 24 34 19 52 25 35 36 30 47 29 23 25 27 24 37 61 143 119 22 18 26 29 31 20 48 39 19 28 26 34 18 22 39 39 30 30 20 33 42 27 34 68 26 22 17 31 64 28 31 37 18 18 47 27 41 28 29 73 28 60 48 48 60 45 50 107 28 21 48 43 32 53 24 88 28 62 59 20 56 60 27 45 37 38 43 31 23 33 7 19 35 27 36 21 62 28 41 42 18 23 25 34 68 38 24 32 23 33 22 96 21 26 35 27 46 53 40 32 55 33 42 43 31 34 29 48 66 75 32 25 104 36 61 29 54 26 79 64 119 54 97 18 27 51 21 82 16 15 87 40 22 25 8 75 34 28 37 25 25 32 43 28 33 17 19 31 61 44 32 46 52 42 76 34 28 40 40 27 62 68 18 55 31 45 16 25 73 16 58 22 34 119 28 64 162 27 65 54 25 46 74 50 47 33 26 16 53 28 16 70 54 28 41 60 44 39 36 76 46 38 37 30 116 27 56 32 28 41 42 27 23 41 51 42 29 56 90 55 61 32 32 51 37 23 31 32 30 24 65 26 45 56 31 30 37 30 34 34 22 40 24 48 80 30 45 33 47 17 28 28 35 35 20 28 32 51 9 33 29 38 33 24 14 25 27 26 57 20 42 57 29 21 34 23 44 20 24 40 64 33 21 36 11 32 48 66 25 50 32 22 62 26 21 20 26 40 21 26 30 46 28 46 31 14 38 35 31 32 21 28 37 31 36 33 37 49 37 27 62 22 42 31 38 20 39 48 23 22 42 38 32 23 60 38 82 43 29 27 31 33 20 36 17 22 34 41 56 31 36 24 33 57 24 33 50 43 32 42 67 22 40 36 40 38 48 88 41 41 47 23 26 34 44 22 23 32 70 47 31 36 39 31 45 20 55 73 29 24 22 39 25 39 29 53 54 51 19 28 19 31 27 23 13 26 31 14 24 18 51 32 44 23 32 29 18 27 33 38 27 23 30 43 24 30 29 27 22 38 22 40 70 63 33 44 68 22 17 31 28 20 22 24 21 42 52 16 31 31 51 55 28 29 20 23 26 47 23 16 39 50 27 33 23 47 24 37 26 25 25 33 32 22 35 93 23 26 35 25 42 36 22 40 27 59 24 31 35 30 44 60 21 21 23 36 32 21 69 35 24 22 22 40 19 22 24 45 32 36 39 47 27 19 55 35 26 53 22 17 34 36 35 42 20 35 42 12 36 73 22 29 24 28 73 22 32 26 31 43 26 30 27 33 21 37
4 15 3 6 1 3 1 1 3 4 14 12 5 0 6 11 0 2 0 0 10 0 3 1 26 1 5 1 6 17 10 2 1 4 5 2 7 11 12 0 9 11 3 5 3 4 2 0 0 12 4 3 21 0 2 6 26 1 28 28 1 0 8 0 9 2 2 1 1 5 14 14 13 4 0 25 3 4 11 2 7 0 0 10 4 0 2 5 6 1 0 41 15 0 11 0 8 0 1 12 14 1 0 1 0 0 7 0 3 16 9 6 0 0 1 11 2 0 3 1 0 0 5 3 42 1 5 10 0 7 2 36 1 14 5 24 12 1 2 7 2 0 14 4 0 0 4 0 6 9 3 3 1 0 3 7 0 1 0 5 0 6 3 7 1 1 2 4 10 1 0 3 8 0 28 1 7 1 2 7 0 2 0 4 6 6 6 4 6 3 12 5 6 14 2 2 0 5 1 5 2 0 3 6 5 4 0 11 0 0 0 3 1 5 6 1 9 0 3 1 0 0 3 3 2 1 5 4 0 0 8 6 1 1 3 7 12 4 1 0 7 7 1 3 2 4 0 6 0 1 3 0 6 0 0 1 0 0 1 6 0 0 3 0 0 15 0 0 0 2 1 0 4 2 0 3 2 0 11 0 2 3 7 6 0 1 2 3 8 5 0 2 0 2 0 3 0 2 2 0 3 0 1 2 4 0 1 2 2 4 2 2 2 5 4 11 6 3 0 1 1 2 5 2 2 0 3 5 6 5 0 0 2 2 0 0 2 3 1 0 2 5 0 3 1 2 7 2 5 0 0 0 2 0 0 3 2 4 0 0 0 5 10 5 0 0 2 5 3 0 0 1 6 0 4 2 6 0 4 0 0 1 0 1 5 1 1 1 1 4 1 0 1 5 3 4 0 7 0 0 0 0 3 7 0 0 0 1 4 0 0 1 1 2 2 0 1 1 1 0 0 0 1 0 3 2 0 0 11 0 0 4 0 0 2 0 0 1 0 0 4 3 5 1 0 0 0 0 4 1 0 0 0 2 3 0 0 1 0 2 4 0 1 0 4 3 1 2 1 4 3 3 2 7 0 2 0 0 0 0 0 5 2 1 0 1 7 2 0 7 9 2 0 3 10 1 3 5 8 9 5 0 8 4 0 1 5 1 3 2 2 2 1 0 2 0 3 2 0 22 3 1 0 1 2 0 1 2 0 5 6 34 2 0 10 2 7 6 3 1 1 2 0 0 0 2 5 5 4 5 7 3 1 4 0 2 1 1 2 2 6 0 1 0 5 3 2 0 3 9 1 0 0 0 1 21 0 0 6 5 1 0 0 4 1 0 15 6 1 7 9 13 0 11 11 8 4 5 20 0 10 3 2 0 8 0 8 0 4 19 3 9 6 3 6 2 15 0 0 0 1 0 8 4 1 10 2 1 3 1 1 1 4 12 2 1 0 1 3 4 5 15 8 3 0 0 1 1 2 1 8 5 8 2 0 0 12 7 5 4 2 2 3 13 17 9 0 0 11 0 23 15 3 10 3 0 0 7 12 7 20 29 35 1 8 26 24 3 13 3 23 8 1 8 5 1 7 37 10 14 5 8 0 0 15 19 1 7 12 41 18 0 8 10 4 0 20 0 20 10 0 10 20 5 23 2 2 4 1 3 0 0 16 0 7 2 25 0 0 8 6 1 18 1 10 9 5 0 3 27 7 16 6 7 7 1 5 26 1 6 6 15 0 2 1 2 26 0 0 0 1 18 27 3 1 0 10 0 12 20 2 10 10 11 19 17 3 1 0 19 4 20 0 2 10 2 3 4 4 13 0 0 0 0 7 5 1 3 0 7 5 1 0 3 2 2 0 0 0 15 1 1 2 4 0 3 1 0 3 6 0 3 2 2 0 1 0 1 2 4 1 4 0 8 3 0 6 8 1 2 0 2 2 0 1 7 0 1 0 1 0 10 0 6 0 8 1 0 0 15 13 4 4 0 0 0 1 0 4 5 7 5 0 1 2 18 0 1 0 1 8 1 10 11 13 10 0 2 9 4 0 19 4 4 6 0 35 2 7 24 3 17 1 3 0 27 6 5 1 3 0 5 0 13 0 10 0 3 1 9 5 20 4 17 1 0 0 6 6 1 2 6 1 3 7 17 0 4 0 5 7 2 0 2 0 8 4 0 25 4 0 0 18 0 4 0 8 9 8 6 1 2 0 3 17 4 5 26 12 14 0 18 0 9 3 1 1 2 6 12 24 6 9 0 1 2 10 11 1 3
15 67 52 72 44 4 49 59 67 45 20 57 56 2 13 37 30 5 66 5 41 65 50 55 58 53 15 13 29 68 63 24 23 11 24 19 38 9 54 10 10 6 23 2 10 48 9 31 36 41 9 56 52 18 42 13 32 10 44 13 48 43 34 63 49 46 15 31 12 58 34 71 11 20 18 41 62 15 28 0 35 39 37 60 28 31 20 50 25 5 25 11 21 48 3 55 54 39 18 5 82 46 26 40 46 54 20 11 22 36 44 44 20 24 59 60 16 57 49 9 28 29 38 18 43 5 60 62 23 56 48 75 1 16 47 28 52 32 39 47 32 29 68 15 51 74 15 54 63 94 66 30 37 4 30 45 6 20 25 7 32 61 8 25 29 63 57 86 65 55 77 72 33 55 41 67 16 71 8 68 21 22 69 54 42 33 45 17 48 39 54 40 34 70 44 35 53 29 82 11 23 46 15 57 55 58 44 73 73 10 34 14 27 74 7 92 24 40 43 77 31 27 42 36 31 62 83 27 31 26 42 41 19 56 89 39 57 27 33 3 70 30 73 1 43 63 82 16 16 49 20 25 85 94 52 93 47 15 71 104 71 3 124 48 25 93 97 54 73 62 27 124 43 61 69 85 57 115 52 46 29 94 9 94 110 36 42 107 1 21 56 71 78 109 37 10 54 123 19 103 51 52 113 48 90 38 67 20 80 9 86 136 144 2 62 73 50 114 41 110 118 107 52 181 69 45 77 142 101 3 5 8 5 30 18 105 69 137 43 133 7 53 15 44 20 90 51 69 102 82 148 123 24 141 85 113 118 25 149 116 160 113 78 51 182 34 38 44 36 30 22 57 52 67 44 91 39 72 20 69 43 66 89 17 66 14 33 76 19 14 114 46 53 1 12 28 34 24 51 70 92 53 40 57 58 57 60 7 46 48 32 40 81 86 115 56 49 5 97 101 2 24 58 94 84 48 76 77 40 76 104 85 41 82 36 24 12 127 91 36 4 4 15 79 100 108 71 1 5 95 69 44 15 66 111 36 33 18 79 23 8 74 83 89 93 16 12 93 105 40 113 52 58 57 12 2 92 57 75 11 22 38 109 88 33 21 33 65 13 53 59 30 36 56 25 62 69 21 87 80 39 75 33 14 46 17 49 70 16 43 68 48 4 30 63 44 67 83 53 35 60 69 88 72 50 87 41 61 72 44 26 4 13 26 2 63 5 66 63 17 15 5 75 53 43 24 29 66 53 3 36 52 45 46 15 29 4 22 48 24 43 68 40 17 2 73 23 75 50 24 22 55 54 30 36 60 64 69 9 24 45 12 13 27 49 9 74 52 7 7 9 12 65 10 51 36 12 58 54 21 6 30 51 7 33 23 30 29 18 20 19 53 10 10 9 23 32 18 37 26 15 14 39 14 28 2 8 48 53 13 27 28 39 41 3 11 7 40 17 15 3 52 17 20 44 23 41 5 22 36 19 45 46 10 19 82 25 50 13 29 7 14 37 13 21 38 42 45 19 18 14 27 43 25 47 56 14 50 8 56 19 8 56 25 58 40 80 23 71 72 58 64 75 7 77 59 74 30 54 7 36 84 53 65 79 60 54 10 39 84 32 69 61 65 92 54 12 83 2 68 13 49 32 52 48 75 87 64 36 53 26 34 71 64 36 54 29 75 62 31 86 80 65 20 66 81 15 38 10 28 10 21 90 92 28 84 60 81 78 104 112 78 31 9 101 75 59 93 5 47 106 116 58 106 26 101 53 69 86 98 107 32 119 64 27 73 56 88 93 105 73 105 82 22 85 19 33 82 46 126 29 20 50 17 4 127 160 109 132 106 30 133 56 16 54 112 111 106 77 31 30 65 65 121 79 8 21 128 31 89 21 120 31 38 4 73 89 79 80 3 119 92 97 90 8 51 37 115 27 18 10 27 78 56 21 116 99 40 83 35 2 111 60 11 20 100 91 64 92 42 6 5 41 52 26 56 59 86 52 88 17 31 20 76 14 10 23 37 28 10 49 58 8 2 44 19 49 28 29 44 18 29 64 56 10 48 15 11 72 56 17 12 59 15 52 50 32 34 15 7 60 34 50 16 39 59 28 33 57 38 7 47 29 30 11 49 8 52 25 49 30 35 23 5 28 37 34 63 4 27 63 14 16 59 16 11 17 51 18 26 59 9 3 13 8 61 5 48 33 28 60 41 39 10 24 3 50 44 0 26 34 14 37 22 53 24 8 45 45 23 49 53 23 8 10 63 41 30 54 11
5 2 24 0 1 10 5 0 0 53 3 2 1 10 19 11 6 9 0 3 0 27 14 16 2 2 0 10 0 0 0 30 41 0 0 15 0 11 1 1 0 4 3 30 5 0 5 0 0 0 1 9 6 20 59 0 0 15 2 6 8 4 0 16 2 7 4 0 61 2 0 0 17 2 18 2 0 13 13 0 0 14 8 22 2 19 0 0 15 2 20 13 2 11 0 0 9 8 22 1 41 8 20 6 2 0 2 56 19 0 10 0 46 0 0 0 0 23 6 51 6 22 0 0 12 0 6 10 13 0 0 0 0 0 2 0 8 0 8 3 0 28 1 3 0 8 19 15 0 37 0 1 20 4 0 3 1 10 11 2 6 6 9 1 0 0 22 0 0 1 3 0 10 9 0 4 12 3 37 5 11 4 2 2 0 2 13 75 0 1 14 1 2 0 1 12 21 0 0 0 0 4 1 4 0 23 0 6 1 57 5 0 3 9 0 5 10 1 0 1 1 29 22 0 7 6 6 4 6 8 30 0 1 0 0 3 26 2 0 10 0 1 0 0 2 4 37 0 5 0 0 11 7 1 84 0 42 7 0 24 2 0 7 0 7 0 1 3 0 11 25 18 0 0 5 0 0 15 1 7 0 8 0 0 10 35 2 4 0 0 0 20 0 0 11 99 0 0 2 0 14 33 15 5 0 0 28 8 29 16 7 11 0 5 3 0 0 0 34 1 5 11 0 8 23 4 42 16 2 0 22 0 0 5 3 25 1 63 4 1 15 4 2 2 2 10 0 4 18 0 11 0 0 0 1 6 12 1 12 17 4 2 0 17 6 37 18 0 7 0 0 0 24 30 0 0 0 10 0 0 20 4 59 18 0 0 1 2 3 0 2 3 18 0 9 11 2 0 14 10 31 4 7 7 3 6 16 1 2 12 47 2 48 7 1 48 1 5 1 58 25 22 0 0 31 0 54 6 0 1 7 0 14 6 4 0 0 0 0 29 9 1 9 12 0 1 4 3 0 0 4 0 0 1 7 0 0 5 9 3 5 11 48 12 9 34 14 2 21 6 4 0 11 11 1 2 31 0 0 16 2 0 1 0 6 11 4 0 7 1 3 0 17 1 0 21 4 1 18 68 0 1 9 2 1 2 4 10 0 6 3 0 0 13 11 1 3 0 28 9 3 0 0 0 11 0 9 28 0 0 1 30 0 1 0 2 7 0 0 0 26 29 0 22 3 1 9 17 12 0 13 11 19 59 0 1 9 1 5 0 0 0 1 11 16 2 0 18 16 0 0 0 14 21 1 0 1 6 0 12 10 14 37 0 0 1 3 15 6 0 0 0 13 11 35 0 1 50 9 5 1 6 8 10 4 0 0 6 11 30 2 0 0 5 12 6 6 0 22 3 41 0 0 9 18 21 2 15 39 2 0 22 4 0 17 14 0 0 10 0 12 59 9 3 0 4 0 0 15 2 0 0 31 7 8 8 26 22 5 3 0 0 5 0 16 0 2 0 5 1 3 0 10 0 0 2 1 19 10 0 6 0 22 0 5 15 0 0 9 28 0 0 0 0 0 0 12 0 24 10 0 1 0 0 9 4 0 2 29 16 2 0 4 8 1 20 4 6 13 20 27 2 0 0 3 0 2 0 1 0 11 10 0 21 0 0 0 1 0 22 7 0 2 7 6 20 0 45 7 23 12 0 9 30 18 8 29 0 0 5 0 0 21 4 17 0 2 29 7 2 0 14 7 1 4 25 7 3 7 10 12 5 0 4 0 1 1 0 6 0 10 1 14 0 1 7 10 10 11 0 28 0 0 4 0 3 0 0 26 16 21 102 2 0 3 0 3 18 10 0 10 0 0 5 5 5 20 0 0 2 0 37 28 34 0 0 0 6 28 36 0 0 3 0 18 0 17 0 0 0 18 50 11 5 0 28 3 0 6 0 38 0 4 0 9 1 3 24 0 2 12 5 15 0 12 12 1 5 0 14 5 33 0 0 7 2 40 0 18 24 0 1 0 0 2 0 5 24 6 1 11 31 4 13 1 0 0 5 3 0 19 0 17 0 5 0 0 9 15 7 0 0 37 2 7 0 0 29 9 1 5 0 37 0 1 14 0 0 0 1 4 0 25 4 5 1 0 20 25 28 0 1 21 29 0 0 5 30 2 9 16 24 1 0 0 11 9 1 3 1 11 0 0 0 2 4 1 0 7 3 24 0 0 15 0 29 4 1 25 0 1 0 0 1 5 0 72 7 0 1
101 99 68 135 117 73 10 106 48 36 45 41 121 92 66 47 88 28 104 86 57 26 30 95 123 46 39 113 120 22 28 83 38 136 21 54 1 123 162 128 71 69 76 6 165 114 149 37 0 168 155 4 7 174 57 73 59 130 49 120 139 47 57 118 57 95 53 100 74 9 117 72 27 54 89 77 33 68 86 127 11 88 20 33 64 29 16 34 44 68 66 27 12 68 43 43 41 117 26 88 50 106 8 37 99 62 49 100 23 62 22 72 16 19 93 28 80 29 18 11 47 28 10 78 56 110 56 91 4 44 0 126 128 31 97 103 35 79 59 58 112 107 132 12 89 86 26 9 18 46 106 4 13 50 77 114 13 41 20 84 19 8 13 112 81 34 100 69 17 75 52 23 10 22 20 70 46 85 89 70 6 71 55 133 12 3 4 11 87 42 5 23 32 46 31 91 29 80 99 30 76 133 112 129 14 66 60 97 91 138 41 0 35 10 20 10 53 44 38 56 75 13 126 148 49 71 25 21 78 97 28 73 37 37 12 32 47 22 97 68 40 27 49 59 35 114 117 45 17 112 103 97 88 96 114 102 7 10 101 45 114 102 1 34 21 51 31 111 43 88 24 75 11 16 8 24 84 14 53 49 27 41 12 28 10 17 19 25 101 3 74 66 4 74 46 31 5 43 56 92 21 14 19 107 80 61 26 15 27 28 105 132 79 9 31 35 21 120 18 25 59 54 109 49 7 66 31 58 64 53 119 14 78 95 24 96 40 10 8 91 14 25 51 102 51 40 2 111 12 68 16 8 91 12 4 20 20 92 32 71 95 50 46 17 86 88 35 27 21 114 100 63 36 23 16 117 73 90 27 24 18 45 16 29 42 45 69 41 68 50 32 102 23 96 33 15 9 11 42 39 36 24 28 18 75 73 95 56 111 125 102 42 52 28 9 17 114 109 1 8 28 31 45 47 66 56 57 70 79 115 30 11 58 59 16 20 107 24 95 42 73 57 39 26 89 35 73 39 30 11 77 4 76 1 40 15 73 78 22 52 19 40 33 70 18 45 4 26 7 15 6 61 6 13 16 21 2 25 10 47 30 63 18 56 17 24 54 42 17 31 103 70 4 69 26 35 130 102 51 47 0 57 39 21 125 171 67 82 64 118 88 39 65 108 19 27 45 27 6 13 56 43 70 42 106 90 34 92 102 59 31 72 18 9 26 58 56 30 97 39 58 26 114 64 114 93 15 41 35 39 19 55 104 55 130 48 11 91 24 62 88 24 23 35 94 47 14 10 61 13 25 57 52 77 42 30 90 47 88 68 26 29 44 77 24 14 68 39 17 105 70 54 59 39 71 54 57 42 62 108 49 47 15 42 9 33 84 19 30 22 33 3 45 0 64 51 54 59 57 76 15 43 52 68 28 2 27 21 28 30 77 65 56 19 2 68 70 55 77 76 22 12 11 8 5 83 18 5 4 26 35 76 72 25 8 7 20 54 77 43 81 73 6 37 45 29 47 19 15 28 8 28 39 6 14 111 71 26 1 60 69 47 11 14 45 1 80 9 71 58 24 57 82 33 29 80 50 13 51 12 126 78 66 36 16 95 10 69 74 35 98 81 49 85 100 107 9 121 94 27 79 6 17 114 54 63 9 19 52 26 8 131 35 119 24 133 25 144 56 58 41 100 0 105 23 70 9 87 131 6 96 18 33 75 2 105 11 9 99 8 77 87 108 56 32 112 25 66 77 63 112 88 30 47 28 49 8 90 41 3 35 54 12 103 25 57 6 109 79 45 49 81 89 22 31 70 48 40 48 60 39 66 50 92 77 39 43 160 99 159 31 20 151 41 25 54 12 25 19 75 8 167 153 92 27 34 62 175 62 58 184 85 61 133 196 108 42 86 120 60 157 11 136 199 93 69 40 146 28 82 66 59 11 80 25 6 196 35 109 157 107 141 159 129 65 176 134 33 152 179 22 86 0 194 75 179 57 112 156 21 98 109 98 112 221 166 114 107 146 208 38 154 1 43 39 165 82 23 122 44 215 48 219 78 107 55 158 202 131 195 155 166 88 208 92 125 34 178 107 140 256 294 213 64 92 257 259 58 75 182 56 210 56 1 227 245 228 106 193 51 60 217 264 126 18 265 267 89 317 27 70 35 79 112 199 146 94 99 140 236 201 342 269 289 63 273 145 185 343 228 83 275 210 116 82 142 76 350 41 53 83 237 37 366 128 369 313 208 21 204 126 12 225 137 170 183 39 1 327 175
68 76 197 46 62 99 68 40 106 86 116 47 51 25 58 60 153 27 48 48 30 44 71 58 39 54 56 70 35 43 39 49 42 39 55 38 44 30 24 32 29 87 32 41 43 23 32 58 83 32 41 48 25 70 63 22 43 54 36 43 25 42 37 47 78 26 37 34 19 99 30 42 57 100 35 36 54 41 44 35 39 20 82 45 18 30 42 33 39 17 26 30 66 24 25 21 24 30 28 19 36 47 23 22 30 50 17 33 26 30 18 24 31 54 24 80 24 29 28 27 42 21 37 21 48 47 33 25 17 22 30 25 44 28 15 19 29 28 25 27 32 22 18 26 29 16 27 26 18 21 39 20 20 31 12 21 18 17 11 17 30 38 13 22 38 19 25 29 28 27 27 17 28 20 23 43 15 26 30 19 23 20 26 19 22 18 42 20 30 39 7 44 32 22 31 34 26 23 32 25 20 41 39 24 23 30 22 23 20 23 30 38 25 24 43 22 23 34 20 21 12 24 26 20 40 20 23 13 36 22 20 35 21 20 33 33 20 20 18 36 18 22 42 24 28 23 19 27 14 25 20 21 19 30 29 17 17 30 22 24 25 13 10 27 15 29 31 33 26 36 18 28 14 20 25 20 20 17 24 19 27 23 18 29 21 15 16 20 26 32 18 39 13 19 18 25 26 23 19 29 28 21 26 21 37 33 57 16 15 22 65 22 14 23 28 23 55 36 24 26 27 15 29 24 28 23 17 15 21 25 28 15 24 24 26 32 28 19 41 20 41 18 37 23 30 28 32 10 22 26 24 20 37 32 17 30 23 22 23 20 15 16 12 21 26 21 24 22 15 16 19 32 20 24 21 19 27 18 22 22 22 17 19 29 28 12 30 19 12 23 23 18 20 31 31 23 25 20 25 21 41 18 22 12 13 15 29 10 27 17 23 17 23 24 29 18 24 31 17 20 10 17 14 30 19 19 19 8 15 19 25 18 38 11 27 21 19 22 22 16 18 25 24 19 23 20 20 16 32 22 13 20 32 20 20 22 28 18 11 27 14 32 15 20 14 23 22 21 24 18 18 20 9 21 21 13 42 19 26 14 30 34 37 26 17 23 17 16 44 25 30 27 63 18 30 41 52 74 46 22 30 17 31 32 34 26 22 28 13 34 28 27 21 26 20 17 28 24 25 26 27 34 21 31 18 28 21 21 24 32 24 22 14 26 22 35 19 48 38 57 21 26 82 34 22 26 21 25 25 30 15 25 21 27 30 14 16 24 28 18 12 33 16 19 30 20 41 21 23 26 19 35 19 27 12 24 37 20 24 30 25 21 32 17 10 21 24 21 22 28 18 16 19 84 18 24 23 19 16 27 21 23 14 59 20 13 11 21 25 23 40 23 15 19 28 20 16 25 17 23 13 25 36 49 30 10 25 21 19 22 34 27 21 25 18 20 18 35 15 22 29 35 34 20 20 33 22 42 36 23 34 28 31 24 17 26 24 34 25 21 23 28 31 51 24 32 65 41 85 58 80 29 53 94 64 22 29 40 43 37 80 37 66 76 44 98 75 73 63 101 138 99 48 165 74 55 40 27 108 85 38 47 112 54 27 36 49 43 105 31 31 35 43 62 26 33 63 35 35 43 28 25 48 24 32 92 29 43 21 70 51 31 30 16 46 45 51 17 30 29 36 91 52 32 62 41 68 35 36 66 44 55 54 19 77 33 26 54 40 38 90 22 54 39 22 23 35 72 29 46 36 75 36 33 144 43 28 65 31 53 48 58 57 35 69 39 48 90 30 26 49 29 57 35 24 27 59 99 120 59 104 30 44 44 87 27 50 39 22 60 38 25 73 45 92 118 64 43 95 37 13 80 110 139 52 31 33 110 57 108 92 78 61 66 53 43 45 42 40 95 66 90 43 26 95 42 69 103 65 125 94 57 60 63 26 49 68 92 94 47 151 16 44 96 32 37 53 78 21 27 59 101 50 57 30 29 105 139 22 47 131 89 26 47 38 91 78 32 82 27 32 42 69 46 66 42 25 41 41 69 50 32 91 82 89 88 48 27 35 77 29 46 59 60 38 50 43 71 39 43 37 88 35 20 69 22 43 33 54 59 28 28 35 202 31 112 65 52 39 16 24 98 84 48 51 65 60 56 73 63 60 34 81 80 187 67 68 43 24 57 78 18 27 26 29 31 52 48 59 29 48 48 16 21 26 26 45 40 23 55 28 38 63 25 24 21 23 21 40 37 23 25 31 38 22 37 35 23 23 49
77 0 9 4 53 6 7 6 54 35 42 7 22 23 4 10 3 0 1 0 20 20 4 2 15 3 24 3 19 11 8 36 1 1 0 65 44 21 27 0 17 25 1 0 14 16 24 0 0 23 5 83 42 42 45 17 92 43 42 13 11 46 1 91 41 20 6 92 1 0 17 29 6 14 21 23 18 4 131 16 8 0 25 19 24 3 7 35 21 2 8 21 5 13 15 7 23 16 51 13 7 14 2 4 0 0 20 71 0 9 17 3 16 27 17 4 40 28 14 2 2 18 13 32 12 0 23 26 3 12 20 24 1 15 14 9 0 11 1 31 32 2 16 18 2 8 9 52 9 38 5 5 20 4 26 60 15 23 27 0 5 19 11 3 6 11 36 23 6 16 71 24 22 9 82 10 13 13 13 10 14 7 6 2 10 20 12 1 15 25 30 5 9 4 13 32 55 3 1 11 19 19 7 0 1 19 3 8 12 28 2 30 0 25 23 10 24 8 5 41 47 6 21 32 0 15 5 11 11 56 0 31 37 6 73 0 32 14 39 0 35 34 28 20 1 9 13 23 6 1 19 0 23 10 7 63 28 0 38 17 3 0 39 32 10 46 13 10 8 21 4 12 5 52 0 5 2 0 14 41 26 18 27 8 1 50 14 35 17 15 16 4 11 24 4 24 13 53 44 41 41 26 38 18 15 4 51 9 36 32 15 29 17 26 16 15 16 8 13 5 26 8 16 33 5 18 87 22 8 38 10 4 66 1 1 19 39 48 0 20 0 7 32 7 0 1 4 0 17 3 13 24 28 39 2 20 35 25 27 0 18 8 116 22 31 0 25 8 42 41 24 10 24 1 21 0 8 14 11 21 62 10 4 5 24 8 34 28 32 5 2 28 12 1 10 9 32 18 3 7 39 29 29 19 0 0 1 8 4 18 17 25 12 17 44 24 1 2 0 35 20 15 22 19 34 10 0 69 39 16 26 61 14 5 19 11 15 40 5 9 0 21 13 37 3 0 12 19 6 58 22 27 5 24 59 4 16 2 2 39 40 5 53 5 15 27 4 12 16 30 5 23 4 24 2 3 21 53 22 41 2 22 15 12 0 20 13 46 2 13 8 57 16 20 17 6 13 1 23 1 39 41 11 11 1 21 2 21 11 65 7 14 0 0 0 14 0 7 27 25 16 44 8 38 9 12 25 11 23 11 23 19 1 0 7 18 5 38 0 21 11 7 13 4 37 6 16 26 5 1 47 8 26 19 13 0 0 25 39 4 18 6 7 5 17 20 11 0 13 4 0 14 1 28 25 0 1 44 42 1 7 12 36 26 1 59 52 26 5 2 57 0 5 6 28 0 8 6 0 31 12 2 43 2 24 24 36 16 8 10 23 36 1 10 13 19 16 18 72 2 28 0 36 7 24 19 13 5 0 22 1 24 16 32 0 1 19 0 58 13 14 25 2 33 8 54 15 2 6 11 34 21 13 7 0 0 30 15 18 37 12 72 5 5 30 16 36 37 63 10 16 3 0 14 16 17 8 22 2 15 26 10 4 5 6 28 8 4 3 3 13 19 22 16 7 17 7 0 34 35 1 11 31 65 7 16 2 40 24 15 0 50 26 8 14 21 20 7 69 6 5 61 11 0 7 66 18 2 3 6 6 19 20 6 15 7 17 32 43 19 56 12 7 0 20 8 2 17 67 38 8 24 67 12 6 9 23 14 15 14 7 9 35 9 16 13 16 4 5 61 9 14 23 5 3 48 18 9 32 41 10 2 79 14 33 14 7 20 13 8 17 51 11 10 18 18 95 23 19 41 11 4 15 1 1 16 9 22 14 59 15 38 16 13 16 58 0 2 36 11 20 1 35 11 10 97 20 21 22 8 2 4 1 21 1 5 23 20 43 17 0 25 29 5 0 44 23 51 1 6 6 34 41 1 32 28 5 6 9 1 3 95 6 50 24 5 0 0 20 6 94 23 24 2 28 22 7 14 29 25 32 35 12 17 6 12 19 2 14 9 44 0 1 13 9 15 18 38 25 49 0 3 21 16 11 51 17 15 22 35 5 36 14 5 10 13 5 8 38 86 22 6 35 71 15 74 10 71 17 63 14 43 28 34 4 5 14 0 24 99 82 28 0 0 14 43 0 0 28 3 27 14 5 22 11 21 0 49 29 15 2 25 4 1 1 16 10 1 10 21 24 12 61 5 34 7 11 3 0 3 7 39 34 29 8 83 18 1 12 9 6 12 44 5 14 8 20 49 2 44
0 0 0 0 0 0 0 0 0 0 0 0 0 0 0 0 0 7 0 0 8 0 0 1 0 0 0 0 0 0 0 0 0 1 0 8 15 0 6 0 20 0 0 0 2 0 0 0 0 0 0 0 2 0 0 1 11 0 0 0 0 0 0 0 0 0 0 0 0 0 0 0 0 0 5 0 0 0 19 1 0 0 0 0 0 0 0 1 0 0 0 0 0 0 0 0 0 0 0 0 0 0 0 0 25 0 0 0 0 0 0 0 0 0 0 0 0 0 0 0 0 0 0 2 0 0 0 0 0 0 0 0 5 0 0 0 0 0 0 0 0 1 0 0 0 0 0 0 0 0 0 0 0 2 0 0 0 0 0 3 0 0 0 0 5 2 3 0 15 0 0 0 0 0 0 0 0 0 2 0 0 0 0 0 0 0 0 0 0 0 0 0 0 0 0 13 0 0 0 0 0 0 0 0 0 0 0 4 3 0 0 0 0 0 0 0 0 2 0 0 0 0 0 0 0 0 0 0 0 0 0 13 2 12 0 6 0 0 0 0 25 0 14 0 0 0 0 0 0 4 0 0 0 0 0 0 0 0 30 1 0 0 3 0 0 0 0 0 0 0 0 0 0 0 0 0 0 0 0 0 0 0 0 0 0 0 0 0 0 0 0 0 0 0 0 0 0 0 0 0 0 0 0 0 2 0 0 0 0 0 1 0 10 0 0 0 0 0 0 0 0 0 0 0 0 0 0 0 0 0 0 0 0 5 0 0 0 0 0 0 0 0 0 0 4 0 0 0 1 0 0 0 0 0 0 12 0 0 0 0 0 0 0 0 0 0 1 4 0 0 0 0 0 0 0 3 0 0 0 0 0 0 0 0 0 0 0 0 0 0 0 0 0 6 0 0 0 0 0 0 0 0 0 0 0 0 0 0 0 0 0 0 0 0 3 0 0 0 6 0 0 0 0 0 0 0 0 0 0 0 0 0 0 0 0 0 0 0 0 0 0 0 0 0 0 0 0 0 0 0 0 0 0 0 0 0 4 0 0 0 0 0 0 0 0 0 0 0 0 0 0 0 0 0 0 1 0 0 1 0 0 0 0 3 0 0 0 0 0 0 0 0 0 0 0 2 0 0 0 0 0 0 0 0 1 8 0 0 0 7 0 0 1 0 0 0 0 0 0 0 0 0 0 0 0 0 0 0 0 0 0 0 27 0 0 0 0 0 11 0 0 0 0 0 1 0 0 0 0 0 0 0 0 0 0 0 0 0 0 0 0 0 0 0 0 0 0 12 0 0 0 0 0 0 19 0 0 0 0 0 0 0 1 17 1 0 0 0 0 0 19 0 2 8 0 0 0 0 0 0 0 0 0 0 0 0 0 3 0 0 0 0 0 0 0 0 3 0 29 0 1 2 0 0 0 0 0 22 0 0 0 11 2 0 0 0 0 0 0 0 1 0 0 0 0 0 0 8 0 0 19 0 29 0 0 0 0 0 3 0 0 0 0 0 0 0 0 0 0 14 0 7 0 0 0 0 0 0 0 2 0 0 0 65 1 0 1 10 0 0 0 1 0 0 1 0 0 0 0 0 0 0 0 0 0 0 0 0 0 0 0 0 1 2 0 0 0 11 0 0 5 0 0 14 0 0 0 0 0 1 0 4 0 0 0 0 0 0 0 0 0 0 0 0 0 3 0 0 0 0 0 0 4 0 0 0 0 0 0 0 3 0 0 0 0 0 0 0 25 0 0 0 0 0 0 0 0 0 0 0 0 0 0 6 0 0 0 0 0 0 1 0 0 0 0 0 0 30 0 0 0 0 0 0 0 2 0 0 0 0 0 0 0 0 0 0 0 0 0 0 12 0 1 0 0 0 0 0 0 0 0 0 1 0 0 2 0 0 0 0 0 0 0 0 0 0 0 0 0 6 0 0 0 0 0 0 0 2 7 0 2 0 0 0 0 0 2 0 0 0 0 0 1 0 0 0 0 0 0 0 0 0 0 0 0 2 0 0 0 0 0 0 0 0 0 1 0 0 0 0 0 0 0 9 0 0 0 0 0 0 0 0 0 0 0 0 0 0 0 10 0 5 0 0 2 0 0 0 1 0 0 0 0 0 0 3 0 0 0 0 0 0 0 0 0 0 0 0 4 0 0 0 0 0 0 0 0 4 0 0 0 0 0 0 0 0 0 0 0 0 0 4 2 0 0 0 0 0 0 0 2 0 0 0 0 0 0 0 0 0 0 0 0 0 5 0 0 0 0 0
25 52 73 19 19 17 40 9 29 65 30 23 17 28 25 20 32 31 26 14 14 28 35 24 17 25 10 29 25 26 23 35 11 22 14 8 13 38 10 20 19 29 10 30 43 15 32 17 17 15 25 5 14 13 26 14 4 21 12 19 7 22 8 19 13 30 54 17 27 47 26 36 91 95 18 3 9 24 31 45 18 19 32 28 32 41 23 64 23 22 18 39 17 12 23 30 41 19 23 41 21 17 22 33 17 31 26 19 66 8 23 28 20 36 31 27 15 26 32 26 17 24 19 3 0 23 24 15 106 22 21 16 26 16 14 15 18 43 46 7 11 28 15 26 31 12 26 23 30 22 14 26 28 48 12 18 22 15 27 15 37 22 16 30 16 13 20 27 2 11 39 20 25 35 11 73 21 39 90 16 67 25 22 42 33 21 31 48 22 19 39 20 29 21 51 31 119 30 16 25 26 22 26 6 29 28 24 22 27 38 29 21 24 16 48 21 48 19 12 3 20 19 9 4 19 23 20 5 40 17 48 31 54 25 108 33 30 25 41 40 21 3 48 28 19 16 61 48 37 17 14 21 29 26 70 15 11 24 12 10 103 41 18 80 15 20 57 28 32 17 37 41 2 19 43 73 29 14 37 10 19 6 19 26 25 22 41 39 12 13 53 64 15 12 24 34 18 46 17 14 8 20 19 51 9 52 28 28 16 16 23 45 21 27 10 6 65 46 74 25 116 28 6 39 19 22 44 9 38 40 55 33 42 47 21 46 24 24 49 43 28 16 29 16 12 19 49 19 27 24 32 16 23 35 68 14 19 8 37 18 29 24 10 9 15 38 3 24 16 19 28 3 14 18 17 24 1 10 28 27 18 13 30 10 84 36 8 17 35 17 50 13 12 20 33 27 17 12 35 22 29 75 35 22 19 27 60 18 42 22 43 37 14 36 3 21 16 50 14 49 28 25 13 36 4 16 31 14 9 15 15 17 26 21 31 22 36 66 33 14 26 27 26 31 22 21 7 15 23 23 9 33 44 37 27 42 22 20 36 29 7 21 50 22 41 50 28 19 12 19 19 9 42 9 30 6 53 30 41 18 88 27 27 41 30 26 19 46 26 9 43 12 24 10 16 32 48 16 99 36 20 15 14 25 14 16 9 10 10 1 10 19 111 20 17 29 27 37 18 25 14 14 20 10 24 20 21 24 19 13 28 23 22 23 8 27 26 19 4 17 34 26 20 16 20 22 59 18 15 11 13 27 19 8 13 17 30 12 25 45 9 23 20 22 7 30 27 18 29 22 24 7 35 27 13 26 17 17 27 18 23 35 22 20 25 18 5 18 9 7 19 29 18 15 19 29 18 23 12 17 6 20 60 31 35 13 23 27 25 17 26 10 11 16 19 8 14 42 19 18 18 21 5 24 13 20 33 14 18 20 18 12 11 7 14 29 14 18 2 10 8 30 26 7 21 26 17 13 18 23 19 14 13 30 46 26 39 21 14 19 22 12 22 50 15 32 42 29 35 43 11 20 61 33 23 23 37 7 18 23 11 16 64 15 20 29 70 21 21 93 17 37 17 16 19 24 20 41 42 43 13 28 46 19 27 2 11 2 12 4 24 9 8 20 19 51 18 3 31 24 13 11 32 15 9 50 26 13 50 50 26 17 60 32 54 43 18 20 14 22 33 17 34 7 44 25 129 29 20 29 34 31 14 48 19 24 8 72 36 28 52 18 47 49 30 13 10 10 21 12 30 92 13 30 38 22 25 13 16 0 22 53 14 29 16 19 21 12 39 21 33 41 63 17 37 17 28 26 20 39 27 19 25 39 35 18 62 46 24 13 69 53 107 25 23 93 22 19 127 30 25 28 87 37 45 21 21 81 34 34 30 27 74 16 54 24 24 125 51 67 23 26 49 23 32 25 70 31 38 20 234 58 27 48 25 41 22 31 138 99 103 19 93 19 57 20 15 6 35 72 13 61 20 41 16 36 8 47 16 6 43 37 20 19 45 23 69 35 20 34 16 24 81 33 92 28 13 24 32 106 20 57 108 44 31 55 31 31 34 30 29 25 29 83 37 32 30 20 72 43 21 23 28 17 39 39 31 31 66 37 22 31 21 39 36 26 10 67 17 20 19 31 25 56 30 123 21 24 28 12 52 28 23 23 41 35 23 75 6 11 122 77 33 44 34 54 16 7 21 74 0 18 22 31 12 22 20 18 24 3 32 7 19 19 10 20 19 26 13 17 16 31 17 20 26 29 3 9 16 23
11 6 12 42 30 35 40 22 31 16 56 13 46 53 102 14 36 17 47 12 70 5 15 60 14 0 31 22 42 19 18 32 7 31 20 2 6 32 5 34 26 57 10 19 51 61 36 37 41 38 5 1 10 17 68 51 16 2 23 5 18 52 4 9 5 4 18 42 58 74 6 65 4 22 1 64 27 50 0 42 62 54 7 4 61 20 59 38 49 20 5 46 60 143 45 67 18 2 11 24 55 44 134 59 84 24 32 82 114 74 80 136 3 10 91 43 141 10 34 22 63 16 66 120 23 89 51 117 40 86 138 136 128 154 25 76 92 99 92 103 39 18 62 63 80 185 35 1 147 0 26 180 3 111 12 0 90 58 4 14 13 0 68 55 97 110 25 152 330 107 23 50 4 95 69 14 1 44 33 41 10 212 274 102 216 235 110 3 34 148 7 54 184 101 30 196 50 92 166 113 120 215 41 11 155 106 78 86 182 33 146 96 62 108 125 49 15 213 208 299 302 71 162 47 75 135 52 302 167 27 77 148 320 242 148 177 11 204 165 157 165 73 185 242 95 112 55 114 117 173 157 14 44 232 206 236 14 220 48 73 52 216 11 111 52 200 153 106 240 43 9 10 69 213 282 178 291 0 172 142 138 0 72 93 177 79 95 43 83 89 250 28 243 130 99 7 147 5 11 312 35 22 130 67 272 70 25 197 2 7 54 139 82 31 116 219 113 98 46 273 136 135 234 35 190 114 21 23 22 84 21 113 149 50 115 6 151 18 169 10 87 169 67 35 60 132 13 2 9 110 84 45 73 84 88 65 69 35 19 35 10 102 126 96 116 11 56 109 183 288 50 86 26 145 122 106 297 75 106 174 35 124 41 20 37 161 44 87 23 150 97 146 173 83 164 130 104 140 137 28 52 78 5 34 53 85 142 159 95 47 14 17 33 44 95 21 58 137 130 104 147 3 16 103 2 209 5 12 123 133 2 251 92 134 103 157 30 143 352 95 218 169 141 181 127 110 113 131 97 173 67 54 39 23 123 129 96 37 98 116 18 23 114 35 5 2 17 5 0 28 7 24 18 30 33 8 74 17 70 4 63 0 5 63 54 54 55 35 17 86 57 137 47 23 122 53 66 1 19 17 13 40 35 115 91 7 49 47 107 19 22 68 57 245 12 34 82 22 22 30 7 37 53 91 13 87 10 1 41 52 42 48 38 43 32 14 7 27 20 42 48 52 66 5 0 8 11 24 27 29 19 11 55 2 28 33 10 41 0 32 34 5 19 9 0 46 22 9 6 56 15 44 2 36 9 35 32 30 3 30 12 6 0 25 28 1 50 13 18 5 38 35 49 4 9 22 4 14 45 11 46 3 2 1 36 35 8 30 5 24 1 21 17 12 4 17 8 17 33 6 0 37 26 21 3 4 9 3 20 7 17 4 0 25 25 0 18 33 2 24 11 33 20 14 11 2 19 31 4 19 18 18 1 3 26 7 7 0 7 4 18 5 1 16 1 45 6 37 6 42 28 26 24 28 7 13 59 32 13 63 2 4 23 28 12 5 22 18 13 5 26 7 39 29 51 40 7 6 0 4 10 24 24 71 10 40 50 8 23 23 19 24 43 3 62 5 14 1 35 5 19 23 0 43 27 26 5 98 21 90 51 2 61 35 34 37 70 33 111 47 1 24 32 10 1 36 37 39 41 67 42 32 33 12 57 30 39 19 40 108 33 24 6 50 64 45 13 15 2 12 10 46 0 27 26 5 7 89 0 95 16 32 63 10 50 67 58 101 33 70 31 57 69 67 67 37 97 60 0 76 8 25 35 6 60 54 39 45 48 19 0 4 37 23 11 55 8 15 31 46 26 29 84 33 23 31 13 66 4 95 30 24 9 3 35 34 46 18 5 0 11 24 36 36 35 41 19 21 47 29 0 13 3 3 44 34 55 39 0 54 2 44 8 49 13 36 13 25 29 2 15 16 1 28 0 3 22 12 31 5 3 0 20 15 39 24 11 20 12 20 29 78 59 50 3 38 3 37 35 46 0 6 43 1 28 48 88 2 43 60 46 67 95 65 48 31 38 36 17 15 93 35 35 67 57 65 51 3 23 26 57 50 27 43 34 88 62 58 88 38 83 20 43 64 65 69 78 6 34 88 22 33 48 2 165 120 61 2 217 29 56 4 103 128 190 29 44 150 25 168 99 88 190 76 56 113 18 136 211 8 23 252 123 5 222 32 222 183 13 52 142 211 157 130 158 149 159 75 220 115
0 18 8 0 8 3 8 0 0 0 0 7 0 6 0 9 17 1 3 1 0 4 2 7 6 0 0 3 0 0 5 5 0 17 7 1 4 1 0 6 3 0 11 2 0 0 1 4 7 0 1 2 2 0 0 0 0 1 1 1 5 2 0 2 0 3 0 4 0 0 0 0 5 12 0 0 2 6 2 0 1 1 1 3 0 5 1 4 12 1 0 10 5 1 0 1 7 4 3 0 0 0 0 0 0 11 0 5 5 2 3 3 0 8 0 3 4 10 0 12 2 1 0 5 3 9 0 1 4 0 2 0 0 0 1 0 2 2 12 2 0 0 1 0 5 4 0 0 8 5 1 0 4 1 0 0 4 2 2 6 0 0 5 0 3 3 8 3 7 2 3 0 3 7 7 4 0 8 12 7 10 1 2 0 9 1 6 0 2 5 0 5 0 13 0 0 6 10 2 0 0 0 8 0 0 0 0 0 4 3 0 2 0 2 0 2 2 4 1 0 5 18 7 3 0 4 2 0 19 1 0 2 8 1 0 8 6 11 0 8 2 3 3 0 0 6 0 0 1 2 0 19 0 0 0 0 7 5 0 5 6 0 0 2 1 3 6 0 0 10 0 3 2 4 2 0 1 2 2 9 0 13 19 10 16 7 2 0 12 14 6 4 0 1 6 0 2 0 0 1 0 2 1 4 0 1 0 0 0 2 4 0 5 0 2 0 1 5 0 8 0 6 2 1 3 14 0 0 6 0 17 2 6 1 14 1 1 2 4 0 0 1 1 0 8 7 1 0 0 0 0 1 1 0 0 7 0 1 2 0 1 2 0 0 3 18 8 4 1 7 4 0 0 3 1 7 1 2 5 2 0 0 13 0 11 0 0 0 0 1 0 4 1 21 0 2 5 0 0 23 9 0 4 1 1 0 2 0 0 6 17 4 3 4 6 1 10 9 3 0 0 0 4 0 3 1 0 1 0 0 1 0 2 0 9 0 0 0 4 4 0 0 19 9 2 10 11 7 1 0 1 15 1 0 2 7 13 0 1 0 0 29 0 2 3 10 23 20 17 1 0 0 0 15 0 10 19 2 1 11 29 0 0 1 20 3 10 14 10 0 0 1 0 3 0 16 17 2 1 7 0 0 0 6 2 4 4 0 2 0 0 5 2 4 1 0 1 5 0 16 2 2 0 4 22 0 5 0 0 0 3 6 8 7 3 6 2 2 0 0 8 0 0 1 14 1 5 0 0 0 0 1 1 1 0 0 6 2 8 0 0 5 1 21 0 0 9 2 2 6 7 5 4 8 1 0 0 0 0 0 0 7 0 2 7 1 0 2 2 1 11 3 10 13 0 2 8 16 0 4 3 12 11 3 1 0 0 2 0 0 5 0 0 3 0 8 0 6 1 2 2 15 10 5 28 0 0 1 4 1 0 4 4 4 2 4 3 10 6 5 0 5 6 5 1 14 2 3 28 2 10 17 11 0 0 11 5 2 0 10 0 6 12 1 4 2 15 0 2 5 4 0 28 1 6 2 0 0 0 0 16 1 8 17 10 4 4 1 0 0 0 8 6 0 2 12 6 17 9 5 0 0 0 2 1 3 2 1 0 9 8 2 1 1 0 0 6 8 3 3 0 0 2 0 4 0 0 3 6 3 1 4 0 0 0 0 0 2 4 6 4 0 4 4 3 0 9 6 5 2 0 0 3 0 2 5 0 0 0 2 1 5 1 0 5 2 1 5 3 0 0 8 0 0 12 3 2 0 5 0 2 0 0 12 0 0 1 0 1 0 2 0 1 4 0 0 1 12 6 5 2 0 0 6 0 4 0 0 0 10 0 0 0 1 2 0 0 2 6 4 0 0 6 0 0 2 0 0 3 2 0 11 0 3 5 2 0 0 3 0 0 0 15 0 0 0 0 0 6 1 0 1 1 0 5 0 0 0 6 0 3 3 0 0 12 1 1 4 0 1 0 1 2 0 0 1 0 0 1 0 0 0 7 0 1 2 0 2 0 2 2 4 0 0 2 2 1 0 0 2 0 0 0 3 0 2 3 2 2 3 0 2 5 8 1 1 0 5 0 7 4 2 0 4 1 0 3 1 3 0 10 0 1 4 5 9 6 1 4 3 0 2 0 1 0 0 4 2 3 2 0 0 0 5 0 8 3 6 0 3 0 0 7 0 0 4 6 4 0 0 0 5 1 3 0 0 2 0 0 0 0 2 0 0 0 3 1 1 0 0 7 1 1 1 2 3 1 0 0 0
7 0 2 4 6 0 3 4 0 11 2 6 1 16 1 10 8 10 0 1 3 2 3 1 3 2 3 2 17 3 20 1 3 6 7 3 1 1 2 1 5 4 2 6 6 2 0 1 3 2 7 2 3 10 1 1 3 1 4 5 1 1 2 4 17 8 0 2 0 0 10 3 1 3 1 0 7 2 4 0 2 2 8 3 1 2 3 3 1 0 2 0 0 5 2 2 6 3 3 2 47 3 11 8 0 11 6 1 6 2 7 1 1 1 2 9 17 12 0 0 4 10 8 6 16 1 5 7 0 2 7 4 6 5 6 6 1 6 2 1 3 0 4 2 1 14 8 11 1 2 0 1 1 11 8 4 4 5 3 5 2 2 3 4 9 1 5 1 2 4 0 3 1 5 0 6 2 1 7 1 5 2 4 4 7 0 1 13 1 3 3 0 10 0 4 2 3 10 4 0 3 0 2 0 2 10 2 1 1 6 0 15 0 3 1 3 5 5 6 5 3 4 1 8 0 7 2 5 0 2 11 0 3 4 3 4 4 8 3 8 2 5 0 16 0 7 12 11 7 0 4 5 0 1 1 10 3 1 8 0 4 1 4 6 4 2 5 3 3 3 3 6 1 0 2 4 8 19 3 17 7 23 13 3 4 19 7 1 5 14 13 1 11 3 22 15 6 6 7 4 4 7 16 4 4 4 1 8 14 27 3 20 14 7 21 5 10 5 5 4 16 24 0 22 7 33 11 8 19 8 1 0 13 7 12 26 68 17 9 9 0 3 28 27 44 32 4 2 5 15 17 17 26 18 9 5 20 3 25 5 12 11 24 33 0 12 1 0 1 1 4 4 11 0 7 3 7 2 11 3 1 4 1 11 5 0 2 1 0 3 7 8 0 5 2 2 5 5 3 4 6 7 1 4 10 11 1 0 4 5 8 21 12 7 17 13 1 9 3 10 4 3 16 0 2 3 2 6 3 10 5 6 9 6 4 15 0 1 5 7 3 4 4 10 5 0 3 1 10 4 12 0 9 10 16 6 3 3 1 4 4 7 12 1 5 15 6 5 18 2 6 3 0 2 5 2 2 0 2 3 4 0 6 2 3 0 1 4 3 8 8 10 14 9 9 1 1 10 2 7 13 9 0 6 5 19 1 26 11 2 6 2 6 0 4 4 7 1 30 8 2 0 5 1 16 4 3 11 12 1 2 0 2 0 8 11 3 7 11 11 5 1 0 2 6 1 1 5 2 11 0 3 5 0 2 6 0 1 8 3 4 2 2 11 0 3 1 9 5 2 0 3 1 12 2 4 5 7 3 6 2 1 6 3 1 3 2 3 2 0 4 8 6 3 4 1 2 3 3 5 2 0 6 5 5 10 2 0 0 1 1 4 2 2 2 1 1 0 3 8 4 4 0 4 1 3 2 1 0 1 1 0 9 2 0 1 0 5 2 4 1 0 3 1 0 1 5 6 1 3 1 2 8 3 2 3 3 1 0 0 0 3 1 0 0 1 1 1 10 2 3 0 5 0 2 6 0 6 1 3 3 2 3 7 2 2 1 1 0 1 5 3 1 2 1 2 0 3 7 5 6 1 0 4 0 4 0 2 4 6 3 2 2 2 2 1 0 2 19 6 9 2 9 1 0 3 5 0 1 1 3 6 7 3 3 2 1 4 11 6 8 2 4 11 3 7 10 33 12 2 3 2 9 5 12 15 3 1 7 13 8 1 23 12 25 3 8 3 4 3 8 4 1 8 2 7 4 9 4 2 20 4 2 12 24 20 4 7 2 5 9 12 10 13 12 1 2 20 10 6 4 7 16 5 10 0 11 13 10 24 5 28 17 2 11 9 2 8 3 2 9 6 3 4 4 25 29 0 0 2 7 2 25 17 13 9 4 1 25 24 6 12 5 35 0 9 18 9 0 9 3 8 2 12 3 1 2 3 2 8 1 4 11 12 26 10 1 14 16 11 3 4 15 0 10 3 3 14 8 4 8 0 5 7 3 4 9 1 7 2 0 3 6 1 1 7 3 5 7 2 0 7 12 0 2 7 1 3 9 5 9 2 2 2 0 4 6 0 3 10 2 5 0 1 2 5 0 5 1 3 6 1 1 5 6 6 2 1 0 6 2 5 3 2 8 3 3 3 6 5 6 5 1 6 0 6 0 7 1 3 4 0 3 0 3 2 3 4 7 4 5 0 5 3 4 3 1 1 2 1 6 0 0 1 8 3 5 2 5 10 4 0 4 4 4 2 1 1 0 5
6 38 16 33 10 9 13 45 63 30 14 9 13 0 13 88 16 27 44 38 45 13 41 32 32 25 61 13 20 44 29 6 70 60 22 14 2 19 9 8 18 12 13 51 40 3 26 72 41 20 35 33 34 25 14 10 19 5 50 24 27 28 56 61 9 39 1 6 27 61 38 29 49 34 106 3 53 48 10 45 7 6 11 59 6 33 19 34 46 4 44 14 27 3 51 19 22 12 12 57 30 12 17 71 45 48 1 11 25 22 3 52 78 36 68 76 12 19 7 29 50 20 14 27 10 12 12 13 13 47 23 4 26 30 27 7 7 45 23 19 8 44 53 30 65 5 2 5 41 14 69 16 22 21 29 9 17 16 75 57 33 69 32 33 9 26 31 19 22 45 7 16 48 24 4 35 27 52 52 15 57 36 38 29 34 15 8 71 9 23 20 3 4 49 20 5 24 72 45 8 3 3 21 36 20 18 36 48 43 45 11 60 22 11 29 1 2 29 21 17 16 16 33 48 9 72 66 71 84 6 32 10 27 26 38 38 36 52 13 42 33 6 26 8 43 46 63 9 10 34 18 17 42 11 12 20 19 23 20 54 20 4 50 12 20 14 49 44 23 72 33 33 40 26 56 9 4 69 60 13 55 22 19 81 86 38 40 23 71 12 40 68 29 59 10 12 38 37 15 8 5 8 48 12 51 33 21 24 50 50 14 37 62 60 22 9 19 38 23 83 51 57 46 41 45 2 33 59 55 15 131 58 20 43 11 25 56 12 83 16 14 48 40 52 47 74 28 10 80 13 72 17 64 33 18 14 19 0 12 84 11 81 1 23 0 53 27 74 35 2 60 51 6 3 7 26 20 19 34 0 8 50 56 80 47 27 20 13 30 32 19 8 28 39 18 62 53 9 20 19 49 15 20 42 20 29 6 9 61 64 20 10 40 41 39 4 26 88 60 7 8 5 59 9 33 44 34 66 33 22 25 44 16 25 26 28 53 5 24 13 26 9 56 77 2 41 42 45 5 41 21 1 41 35 29 15 10 37 22 20 4 6 32 13 39 15 62 60 7 9 47 57 38 42 14 42 27 39 25 37 50 157 27 14 41 19 47 40 98 20 61 50 7 34 5 33 37 19 33 12 34 44 34 38 41 44 43 13 31 13 64 27 30 98 59 27 40 15 49 51 25 10 77 40 37 20 8 82 38 20 24 89 37 8 18 75 27 31 14 11 10 30 17 64 18 20 27 21 15 58 50 37 19 59 36 21 29 22 26 30 9 22 47 30 5 21 55 28 33 59 35 16 41 66 29 23 12 5 44 24 34 55 63 26 7 18 8 37 32 37 27 18 8 42 11 29 24 35 32 12 67 42 9 18 16 11 7 23 20 0 54 10 11 55 19 29 25 44 1 59 20 41 57 46 54 10 2 4 49 42 30 11 17 15 15 26 32 36 3 5 25 27 44 22 28 16 11 18 31 28 14 36 23 18 12 17 87 19 6 20 8 77 94 91 23 15 2 1 18 21 38 41 21 27 42 13 20 6 13 46 8 5 11 67 31 38 42 47 22 50 56 1 32 5 12 22 38 52 33 39 8 38 17 31 59 64 29 63 15 40 36 58 24 1 15 43 29 7 42 15 32 40 22 20 21 33 33 74 6 34 35 79 9 37 6 27 9 16 17 5 45 5 12 52 22 45 22 18 32 18 33 1 17 43 21 31 10 60 16 64 7 7 69 43 11 19 43 20 32 53 19 67 3 16 25 70 40 1 42 31 5 59 38 36 33 16 119 36 40 33 25 34 47 17 17 5 28 27 53 33 25 50 17 10 70 10 17 3 32 8 41 33 8 35 74 11 0 30 7 69 9 45 13 42 24 76 10 16 56 35 56 76 54 34 77 35 27 43 7 19 21 40 48 41 9 11 13 49 46 8 1 5 60 26 22 51 23 30 30 15 44 1 6 48 19 11 44 7 10 45 56 11 16 2 62 47 7 2 69 8 6 1 41 13 33 32 87 75 12 15 14 93 47 32 37 8 36 32 55 54 16 76 37 34 51 19 38 10 35 34 35 39 16 73 31 39 6 21 38 27 10 40 7 52 9 15 26 4 17 4 22 36 15 35 25 19 13 76 14 16 3 32 39 18 23 55 27 17 6 30 41 4 44 21 1 37 84 52 59 21 6 7 28 4 50 13 40 19 25 5 31 8 44 15 31 40 51 16 50 46 72 38 9 11 39 9 3 8 9 26 7 54 66 56 11 12 13 5 18 18
17 80 42 56 50 64 48 79 44 46 14 17 23 19 26 26 33 6 40 33 29 37 19 55 32 30 40 26 20 47 42 11 19 5 11 7 16 28 38 34 25 11 44 12 19 42 33 39 24 27 7 45 30 26 62 39 45 42 46 51 72 66 104 75 65 52 54 32 46 44 49 56 53 50 3 89 67 25 32 40 64 71 70 101 58 59 81 48 30 67 73 97 90 92 104 139 93 109 86 45 137 57 72 120 127 68 98 81 56 86 109 110 79 93 133 132 97 48 74 66 110 80 97 4 129 73 104 65 126 32 70 79 51 96 93 86 130 53 20 108 80 138 113 66 88 70 24 21 35 69 84 50 54 29 44 77 34 32 56 61 58 110 4 73 54 73 71 61 99 78 45 80 90 23 91 83 45 88 24 46 42 68 100 77 64 62 42 48 69 90 2 32 50 86 55 89 68 21 109 95 55 63 15 80 84 96 73 106 88 20 85 65 51 60 44 95 29 70 56 91 52 58 50 34 69 95 10 62 1 65 80 35 12 58 37 27 15 70 73 61 14 45 12 39 50 95 35 61 11 90 101 129 106 152 99 106 38 164 87 137 164 32 66 112 111 200 128 166 159 170 93 147 142 28 55 118 98 122 96 31 34 46 15 92 131 104 121 87 6 62 120 95 86 105 16 33 124 89 33 45 78 111 23 119 117 90 96 20 46 18 65 50 110 31 21 77 28 47 23 31 47 46 78 36 61 3 34 43 26 18 34 14 32 53 50 11 72 42 8 68 48 93 22 55 37 57 52 48 62 43 24 61 22 4 29 22 18 48 19 32 40 41 16 22 39 28 42 56 83 102 58 39 57 48 32 70 72 78 60 39 11 62 39 37 46 26 19 33 43 6 31 27 38 12 36 7 34 32 21 26 26 38 7 15 42 58 28 37 18 41 30 57 43 45 40 28 48 14 25 41 6 24 22 32 13 31 29 25 23 48 37 30 23 32 8 38 42 35 65 14 47 11 44 20 37 35 38 13 17 32 18 21 4 8 16 10 10 19 27 18 18 14 13 36 20 4 19 29 18 14 28 13 10 16 9 4 19 13 20 15 2 25 14 24 28 9 22 10 105 160 124 116 164 95 56 94 86 173 125 128 20 147 122 99 143 49 141 120 118 120 164 80 55 231 174 119 191 159 264 108 305 278 219 133 69 186 167 172 70 210 40 82 180 133 139 264 34 137 83 49 101 176 302 242 202 76 281 209 312 33 178 180 456 242 273 306 155 223 241 82 46 192 266 149 136 365 110 318 298 219 376 243 350 262 307 320 304 295 40 86 247 189 286 230 215 274 311 204 49 67 132 91 67 217 77 125 203 201 278 70 221 166 160 128 137 235 131 142 109 102 139 194 44 105 83 203 213 190 247 184 172 148 228 65 187 121 19 244 315 221 346 304 186 107 113 326 259 211 40 79 82 245 139 55 255 194 178 271 215 175 95 148 78 72 48 164 156 158 40 117 89 108 183 71 67 62 38 58 98 19 13 24 15 50 55 83 5 60 65 88 39 54 46 42 18 45 72 41 63 67 63 38 98 16 49 36 40 68 35 14 50 54 46 55 88 58 57 76 45 40 30 37 61 53 58 44 54 82 11 47 28 59 31 61 65 40 44 60 13 41 72 17 54 47 15 55 41 40 51 26 30 25 5 20 17 24 3 26 21 12 31 26 24 34 6 21 25 29 28 43 34 32 15 20 13 26 44 46 5 26 35 18 29 43 17 30 44 54 17 41 40 8 59 34 8 18 22 24 31 28 19 32 32 29 27 31 6 20 10 14 27 22 22 18 5 29 35 4 22 10 19 16 22 5 20 15 39 34 17 24 35 19 29 24 24 13 14 28 21 33 29 22 41 16 30 42 22 29 0 3 32 20 20 23 23 22 26 22 22 10 25 29 21 25 34 36 39 26 41 23 2 5 28 21 16 34 26 21 17 14 21 4 17 30 8 23 26 18 14 20 5 11 16 28 23 11 15 24 39 12 41 64 37 11 40 18 46 23 12 22 59 29 53 31 51 53 42 22 24 28 40 22 31 19 44 51 23 56 46 43 82 62 69 83 44 100 54 26 80 29 17 59 11 45 61 85 51 69 62 66 44 96 97 31 98 83 57 111 18 96 118 9 130 116 95 91 148 119 104 109 117 66 59 80 97 120 54 155 86 96 135 135 178 125 149 40 156 130 106 38 130 93 141 28 162 71 18 157 148 139 69 122 37 82 44 121 56 40 136 63
0 13 3 40 1 89 5 166 8 0 11 13 21 45 12 33 12 364 1 27 30 13 36 0 41 31 17 35 36 55 29 6 72 0 6 20 4 24 43 5 8 1 0 13 2 8 2 19 0 49 32 61 0 0 26 4 3 0 125 17 78 16 119 5 47 127 71 0 1 0 170 18 0 20 37 18 13 3 0 34 41 134 28 63 41 0 0 211 49 39 0 0 44 28 6 122 199 43 66 21 72 81 36 1 30 94 199 10 14 96 88 20 27 0 18 30 99 7 53 2 16 1 8 40 42 10 71 14 102 43 23 75 19 40 133 44 3 0 0 34 47 14 104 50 11 84 119 28 13 0 9 38 6 0 20 37 42 5 1 0 28 0 62 84 37 121 11 55 63 37 13 110 18 25 229 41 85 61 34 157 43 9 74 0 23 71 106 169 11 20 142 54 5 118 1 185 8 182 0 110 117 60 1 145 12 10 193 4 13 81 14 9 35 29 16 164 20 16 30 48 0 35 27 0 1 101 0 4 2 370 46 141 12 6 156 13 0 0 85 120 1 5 74 12 3 77 10 402 328 111 118 100 504 4 81 3 3 0 3 0 75 3 227 147 41 7 43 3 6 13 191 0 41 55 3 16 42 80 34 13 6 5 81 5 9 35 0 45 90 3 6 35 168 27 53 52 0 195 0 41 73 117 9 34 4 9 49 24 1 0 41 21 57 0 7 156 92 6 52 26 96 4 10 256 10 132 15 1 1 0 0 19 0 1 4 40 75 41 2 29 128 173 13 25 50 85 258 91 33 91 144 9 32 172 21 12 53 61 41 5 91 28 37 31 13 10 55 0 28 31 4 0 79 236 79 22 87 0 37 4 38 8 1 28 47 0 1 25 0 3 294 6 12 121 41 28 18 25 31 125 1 199 44 129 134 11 33 42 15 16 268 26 43 35 13 48 72 7 10 30 0 7 20 117 9 0 10 10 8 115 26 4 158 285 1 4 0 86 15 181 49 99 12 0 217 240 7 4 94 30 3 12 0 7 5 34 60 56 58 24 127 0 34 16 25 147 63 5 70 113 120 28 86 63 137 10 3 9 94 27 0 2 64 16 15 7 32 9 0 20 25 55 43 32 12 36 39 41 13 26 19 120 7 0 13 119 0 13 13 14 4 15 9 12 86 88 6 4 139 0 7 32 63 7 17 9 57 3 3 32 2 0 0 55 19 43 9 0 24 8 30 2 11 10 0 16 24 10 7 29 3 6 5 11 0 20 1 0 6 10 2 0 0 0 7 5 8 16 35 4 25 15 4 0 32 44 44 4 37 7 5 4 0 5 2 6 7 19 2 29 8 50 32 1 9 9 8 0 21 5 3 14 26 44 38 5 14 62 9 48 0 5 48 27 59 25 16 0 38 0 1 7 3 3 0 26 32 122 6 8 127 4 67 1 4 0 1 13 2 12 8 17 1 0 3 9 5 1 20 38 21 41 0 89 4 31 2 7 31 8 0 1 1 0 1 10 12 2 43 2 19 81 2 80 53 11 30 39 12 4 2 212 22 2 32 5 2 0 5 64 28 23 0 4 18 90 4 155 35 0 46 107 22 6 85 20 1 0 6 1 7 3 0 63 2 55 24 1 9 56 96 0 38 105 41 9 2 7 0 0 0 102 0 5 61 107 55 85 5 33 105 0 1 0 58 71 119 41 7 7 92 42 5 54 7 51 10 72 8 30 37 37 3 52 25 4 1 29 127 0 95 10 13 25 3 78 5 13 0 5 77 6 5 17 48 64 26 18 79 15 5 13 12 23 19 2 6 1 3 7 4 0 94 34 0 25 6 3 0 12 90 70 22 2 8 1 2 26 129 3 212 60 13 18 9 6 86 0 22 3 0 29 10 0 1 46 8 0 0 0 67 35 2 47 22 17 7 4 36 1 89 9 0 11 14 38 14 36 1 60 0 21 78 0 8 8 61 0 47 87 5 3 1 7 2 0 1 18 0 60 11 0 1 8 33 2 37 14 3 90 16 1 6 1 2 1 21 2 45 2 10 52 16 0 3 0 0 21 0 0 40 4 40 8 29 1 4 0 15 50 35 1 0 13 10 17 0 12 31 26 31 66 6 1 82 19 1 41 108 3 38 3 7 31 9 19 22 37 31 0 11 0 28 0 31 0 1 5 1 4 9 20 6 1 20 48 0 46 167 55 36 1 0 23 108 44 11 57 15 18 14 37 3 7 33 68 43 89 96 23 78 5 2 0 6 51 11 37 11 2
535 431 1175 815 1110 1266 814 1060 777 1088 835 673 704 739 2466 1352 426 365 718 679 1448 871 498 2927 756 675 1134 826 1528 1426 1531 989 858 1578 1045 549 862 1022 2251 1290 984 2926 1468 1468 971 1438 1603 1860 853 1347 673 731 1215 1335 1803 1164 912 896 703 700 1846 1339 1333 852 1424 902 1336 897 1697 980 673 1609 866 1022 928 1094 1164 878 862 904 854 1025 1795 1158 705 610 1558 463 1617 794 1275 754 768 2225 2075 549 925 686 1671 666 702 1451 3410 1257 1747 349 752 1642 1587 714 2346 2039 1345 1099 2062 2566 1818 1656 2207 679 820 766 1234 2806 1678 1261 1190 1137 1272 1906 1626 2191 1412 1993 633 1146 1431 1012 1003 873 613 1573 1029 945 809 1341 602 939 930 345 705 1279 752 408 515 1032 574 957 1223 855 638 792 457 1853 832 455 798 790 1637 566 390 356 289 570 296 947 487 444 891 317 451 912 1051 484 529 724 340 323 503 270 307 461 452 430 531 410 347 259 616 430 291 632 347 329 429 642 442 842 437 601 1110 289 418 350 892 457 408 549 615 764 480 589 337 557 1091 376 306 610 629 253 511 379 616 372 297 350 235 456 282 299 461 397 377 829 815 230 407 253 284 494 427 279 248 518 305 333 495 730 312 1078 484 430 496 315 885 623 637 375 906 799 538 435 905 515 802 480 1400 907 844 468 447 745 265 281 983 864 597 816 1226 504 704 377 767 546 430 713 337 286 1115 505 490 317 306 322 596 343 274 601 285 359 285 627 418 262 485 709 343 700 200 662 367 463 827 326 646 395 407 936 284 819 956 577 740 769 350 581 716 1146 1708 645 544 791 792 386 655 441 351 420 717 464 567 457 795 341 557 389 685 822 401 767 558 1146 898 624 1342 613 499 628 391 862 620 270 671 343 440 405 1365 302 463 525 289 454 436 585 462 850 377 649 550 869 449 543 592 463 454 338 426 406 374 253 848 264 485 350 374 491 315 381 363 545 288 463 455 1540 475 313 477 656 395 362 654 337 515 349 614 526 279 424 349 642 359 568 257 282 254 480 437 257 801 270 564 384 404 586 375 352 475 367 392 741 296 283 214 185 600 637 454 314 454 508 276 302 585 355 512 335 485 391 335 334 345 446 526 378 308 374 497 228 323 305 374 404 267 379 588 358 572 426 1131 1924 1245 1410 1368 567 1560 738 1326 733 631 627 583 359 1108 1124 647 664 1251 567 1667 408 1362 611 468 2842 723 474 1132 1143 1137 1318 1060 921 1579 1575 1676 2070 864 1968 1248 2359 858 1437 1419 1090 1765 1947 1256 1163 886 1269 1439 1940 2417 1681 1861 666 1399 1715 2031 1464 1064 829 1495 1248 1004 1319 748 1601 1361 1729 1695 1046 817 729 1287 1501 577 1241 764 1747 848 1481 358 890 342 704 446 1689 2026 1000 1457 492 1689 1283 495 958 1447 1582 1050 631 1101 1422 1610 1429 1278 1525 1307 2097 1662 2079 1593 1244 629 808 1566 1866 1194 1503 762 1628 1782 1362 1449 1978 1263 891 3579 1366 1723 1562 2402 1933 1055 3073 1318 2385 1228 530 2695 1210 423 3606 1207 1140 2192 1611 1075 1184 1753 1821 2051 4101 1195 2580 2334 867 1551 2148 1218 1273 1423 1775 1150 920 1884 1973 1648 3143 921 1579 1804 2968 2061 1943 969 1515 1641 927 628 800 1021 700 387 948 620 949 1441 742 1231 1434 825 1228 854 1550 585 696 726 517 1025 820 822 954 1142 654 1565 1032 960 835 352 897 700 759 642 1559 1391 1249 1069 1043 1760 893 889 753 2110 1228 1407 924 828 1595 878 842 1464 1073 489 1038 733 365 974 1226 666 1432 472 618 895 1076 422 739 1450 731 2161 652 577 415 752 662 609 827 442 1280 956 1488 1313 892 1445 991 1228 464 1668 1099 1042 2562 592 808 677 989 1481 976 815 981 920 633 798 910 697 1118 532 1072 871 1692 886 2978 932 895 1308 1185 892 1120 1051 1740 398 716 372 747 1447 1252 692 1266 1131 900 2134 1228 705 872 547 1009 1189 1582 902 560 920 684 544 811 737 568 378 755 613 1021 537 542 494 415 1270 980 700 1212 1356 1320 755 1536 1004 2270 706 880 1277 857 996 1016 652 1600 571 551 1430 1625 1196 871 1015 1028 1246 820 1041 1095 1537 1266 1624 1606 1572 1839 1820 1804 1212 1696 1522 3094 735 1884 1170 1630 2947 1484 2249 1891 1914 2170 2003 2685 1903 1359 2909 1696 2014 2002 2503 1535 2670 1946 1377 1744 3788 1775 1512 4838 3681 2318 3314 2967 2999 2205 1840 1692 2015 2390 1868 2207 1330 1474 4195 1518 3577 1849 2680 1958 3596 2609 1577 1598 2018 1711 2241 1218 3520 1789 1783 1721 1306 1760 1602 1383 1309 773 2380 1790 1398 1793 1211 1802 1460 1020 1541 613 2050 1283 1275 1104 1362 1011 1867 2472 1420 1276 1332 1927 632 1476 2458 2210 3178 887 3293 1875 1912 1304 1298 1204 2346 1184 1730 1614 800 1609 1972 661 2086 2102 1180 1099 1419 1478 2363 1055 1038 1730 1469 720 1684 1053 1551 1180 619 1682 1003 1546 1042 858 1114 893 1534 609 1425 977
12 5 17 32 60 1 31 8 18 44 4 12 12 20 54 17 8 2 6 25 10 34 9 92 24 1 22 3 4 34 10 9 18 11 14 1 8 12 43 36 16 140 36 36 22 13 12 15 8 35 0 19 33 17 28 22 15 23 5 16 20 7 67 28 6 9 4 10 28 4 6 29 14 40 5 26 15 18 30 7 30 0 21 17 15 10 26 5 4 20 26 11 7 12 71 4 15 13 151 12 3 6 12 6 22 6 19 13 62 6 49 62 24 8 225 56 12 9 34 1 6 8 3 58 31 40 17 6 41 7 89 127 33 16 4 0 28 1 9 2 4 60 23 62 64 77 5 8 13 32 28 27 35 12 45 46 21 62 58 25 14 76 0 16 5 23 67 32 35 26 65 4 15 22 8 46 24 15 22 29 19 25 32 16 3 48 3 13 24 4 6 9 3 65 16 29 28 9 66 15 5 13 1 8 8 8 13 16 16 24 66 7 6 17 43 8 0 11 10 121 2 33 7 6 42 14 4 29 25 1 22 33 51 2 15 27 16 24 30 0 27 8 6 10 25 6 8 6 8 16 14 9 4 32 25 3 9 12 8 111 5 45 28 33 12 17 70 5 32 29 7 10 12 114 15 2 11 47 31 6 25 18 0 3 32 150 40 35 12 6 43 18 35 43 28 13 3 4 26 17 21 15 2 10 14 18 36 21 2 2 26 16 11 10 11 49 9 32 4 81 20 6 5 3 13 3 7 12 0 3 78 16 12 13 3 21 8 2 38 54 1 19 21 7 15 6 2 8 12 9 0 7 17 15 16 2 30 26 22 7 18 73 28 4 25 20 16 31 41 34 14 3 6 6 7 10 62 27 48 66 9 5 41 19 2 30 1 10 76 26 1 31 21 3 29 2 73 11 17 5 50 3 21 4 9 5 20 18 12 8 6 10 3 84 22 2 3 27 3 0 3 6 3 23 10 6 4 9 0 87 64 45 18 2 6 7 27 14 24 10 11 13 52 92 24 14 9 14 44 50 2 6 7 2 108 14 7 26 18 18 5 39 54 12 27 12 21 30 7 28 17 14 111 16 0 29 81 4 56 14 4 17 10 23 60 6 10 27 15 29 26 49 16 3 46 43 5 15 45 22 15 5 8 59 15 12 12 11 168 7 131 5 3 114 16 5 27 25 15 11 22 25 77 145 54 54 8 34 20 65 27 13 9 18 49 23 18 59 18 10 15 19 53 90 114 6 28 13 2 9 10 8 170 58 4 38 18 28 39 9 28 7 18 2 20 49 8 42 14 29 34 60 8 18 9 0 6 22 173 3 102 7 142 29 12 29 110 31 23 2 57 36 11 3 5 5 35 92 19 89 45 10 2 15 61 43 18 11 12 0 18 120 17 7 4 20 83 24 55 13 24 31 43 49 12 37 15 11 27 35 6 38 6 20 35 17 19 38 46 14 27 154 13 53 23 11 11 40 54 22 2 35 3 1 14 8 25 93 5 9 41 81 9 6 3 10 61 28 40 4 8 3 1 30 20 1 19 19 18 36 3 3 20 1 4 19 5 32 26 5 15 8 35 7 41 21 44 2 12 37 5 15 29 63 36 16 45 16 208 16 8 23 147 36 36 31 2 66 12 9 17 38 3 31 15 26 22 41 24 156 48 0 41 86 9 68 51 18 54 10 48 2 4 5 16 2 8 11 16 10 84 21 33 33 6 6 70 104 9 105 13 14 2 0 69 168 5 31 15 31 5 27 4 34 40 104 15 105 21 117 25 8 132 21 5 8 31 79 15 28 3 16 43 35 52 6 19 0 7 7 66 4 12 9 8 35 18 2 35 1 12 3 22 2 9 3 31 47 31 17 20 1 53 8 4 13 2 36 2 2 31 64 11 2 39 18 14 24 17 110 7 5 10 7 82 26 54 15 4 2 19 3 8 44 5 24 7 15 81 29 6 48 9 126 9 45 12 17 29 7 56 31 26 65 11 23 4 5 9 42 15 17 20 15 4 5 2 15 68 13 15 21 26 5 80 8 5 10 8 18 30 12 16 62 6 17 16 25 20 22 73 63 29 13 10 10 20 9 12 14 30 18 67 73 2 52 11 12 19 5 24 25 40 18 1 24 25 48 6 8 56 48 1 5 17 3 35 58 5 9 15 11 8 14 16 84 98 15 197 6 30 3 16 31 10 14 45 50 7 19 18 4 52 8 6 9 16 22 10 4 23 14 10 1 14 27 21 5 4 7 7 26 14 15 13 19 2 0 15 18
194 97 62 159 18 303 24 196 89 43 44 48 43 1 95 49 84 74 126 222 40 79 58 11 74 41 110 8 19 141 67 153 107 5 146 121 19 69 34 71 118 30 104 36 51 30 20 91 8 132 5 119 89 114 86 61 106 15 94 100 102 53 21 137 55 53 35 45 10 67 95 93 65 23 75 59 135 49 32 36 43 40 108 51 74 104 99 40 28 45 18 67 49 42 120 102 61 78 81 57 71 90 50 152 2 33 75 32 233 29 14 116 72 18 143 85 93 100 58 43 59 31 17 63 44 43 44 73 30 37 58 78 68 128 61 76 44 26 6 55 147 116 69 98 80 79 84 124 37 67 89 152 126 89 146 282 182 34 126 60 40 132 6 45 30 201 110 121 58 102 153 61 103 131 118 94 81 72 73 52 15 28 204 6 118 61 111 25 29 88 48 159 172 73 24 156 65 122 26 62 26 109 85 110 165 110 43 86 36 65 88 150 7 77 103 154 40 73 69 72 84 175 68 112 51 237 35 43 43 27 123 68 140 86 116 110 64 63 253 91 37 33 139 78 197 150 7 18 43 92 248 166 157 98 103 204 45 53 240 112 88 73 109 76 26 158 12 124 103 147 96 89 106 143 80 11 51 123 49 25 110 38 10 136 96 170 64 77 57 58 113 160 173 208 43 38 140 42 31 227 129 184 56 15 284 132 183 55 96 95 189 131 221 76 24 106 29 79 174 105 125 148 248 79 32 74 148 92 63 38 15 71 44 83 65 152 275 102 156 292 123 158 332 108 32 313 31 177 80 561 35 101 209 76 94 88 114 50 56 185 181 165 127 44 106 92 82 339 120 101 79 30 45 29 133 30 108 126 131 97 213 162 111 86 44 25 73 71 20 85 71 130 118 50 118 166 87 56 73 88 99 117 48 54 3 40 185 119 97 160 190 110 239 4 113 128 11 168 61 84 95 45 14 79 355 51 106 220 6 231 238 101 136 44 175 114 194 117 90 43 166 136 205 149 116 55 87 96 164 146 160 114 27 37 80 173 57 267 121 197 16 209 153 200 174 89 64 139 265 219 355 169 24 50 193 270 185 108 113 14 67 274 88 97 49 147 81 96 150 144 21 81 84 27 11 40 76 98 59 56 15 170 6 29 47 149 88 86 351 66 168 61 16 41 101 21 37 12 120 11 170 176 122 33 141 56 92 88 150 4 58 81 7 99 28 267 36 88 122 66 89 79 90 101 118 126 27 50 66 22 37 123 26 125 23 181 31 75 67 65 23 97 72 100 94 55 8 70 103 125 142 90 105 88 52 89 166 89 178 96 142 187 172 195 35 141 396 218 41 179 72 39 29 107 54 83 84 66 195 89 163 160 27 80 104 296 211 137 108 75 49 88 95 94 83 56 82 71 161 216 30 81 86 114 50 80 43 145 134 127 275 120 17 54 124 7 197 143 114 28 84 147 107 197 138 208 82 161 145 70 24 65 89 121 132 57 137 97 96 112 99 242 153 88 66 60 59 35 409 6 151 129 56 104 61 69 41 113 24 160 24 43 20 15 27 57 56 135 67 31 230 51 20 155 104 118 94 60 107 30 95 51 94 72 105 131 140 200 99 7 93 123 202 182 38 45 135 152 161 49 123 38 68 81 100 43 52 74 75 102 100 70 94 11 40 80 69 87 201 128 92 90 32 8 67 61 5 145 37 177 15 46 153 51 21 42 150 232 64 153 153 122 134 32 71 167 70 141 19 263 42 13 112 399 106 125 66 91 93 119 92 27 149 145 147 172 78 103 238 175 218 138 182 59 80 21 113 170 73 50 241 36 92 61 21 148 125 62 138 155 139 81 154 107 195 58 172 118 117 159 149 101 130 63 99 316 91 97 141 192 247 140 252 65 123 132 46 97 84 168 77 122 145 76 95 84 48 220 18 33 125 139 192 113 125 126 195 176 62 94 5 164 102 166 48 82 121 230 107 45 205 135 182 120 195 135 98 108 107 110 72 80 70 192 37 113 86 150 111 50 125 101 26 69 108 62 114 147 125 221 286 118 234 71 146 199 209 74 20 8 185 213 108 2 66 102 159 6 116 200 22 95 70 303 77 188 40 124 189 96 23 13 88 0 194 168 306 188 75 108 109 49 42 67 167 99 44 131 227 46 95 28 83 128 188 152 253 226 268 117 70 125 36 116 68 68 22 120 56 73 93 178 190 111 28 111 199 62 123 128 73 252 156 82 193 196 153 61 181 108 3 80 173 62 88 39 81 115 197 172
26 1 53 7 3 36 1 41 0 82 88 30 15 2 36 3 14 23 0 72 19 17 46 3 63 35 18 259 100 3 6 13 55 12 1 2 130 35 42 66 0 30 2 71 49 3 59 64 1 33 56 46 26 5 2 117 20 76 36 46 55 1 54 19 66 60 55 58 58 70 29 31 34 54 34 1 5 40 48 111 9 80 47 69 27 5 112 26 51 40 99 22 40 218 56 53 44 9 8 85 27 10 95 53 234 66 137 21 17 76 2 89 21 69 18 42 27 0 41 2 0 52 49 58 161 7 48 4 28 61 3 46 59 34 0 95 80 22 7 0 10 10 11 49 7 2 98 0 120 55 7 64 2 0 67 0 23 78 26 136 231 0 88 37 270 36 20 4 0 29 0 155 28 27 0 70 261 59 34 158 30 60 55 73 18 10 97 154 5 4 164 0 28 42 117 44 0 71 74 59 11 99 56 53 58 51 235 16 11 26 38 57 78 11 20 34 16 41 94 61 0 19 43 4 135 8 102 15 24 37 71 103 33 12 46 127 5 13 4 38 11 5 43 92 52 32 37 176 148 31 111 9 58 12 95 33 185 137 43 1 2 55 25 33 72 4 71 41 16 1 145 3 1 11 37 70 156 107 26 0 71 11 204 63 21 23 42 13 110 24 134 73 68 55 49 293 18 117 13 8 18 45 0 4 14 21 27 47 73 14 64 20 37 146 65 147 85 127 28 0 18 13 27 4 0 242 17 9 53 302 43 90 11 127 10 50 2 0 28 28 149 146 89 14 93 10 136 69 55 18 91 7 35 117 88 120 91 160 37 40 91 35 17 23 0 21 23 12 18 5 48 66 7 94 29 4 100 5 64 12 26 14 98 75 89 30 35 26 4 126 216 31 30 23 79 14 6 35 29 150 0 20 53 160 20 145 12 92 24 2 36 65 8 49 62 0 0 17 57 18 56 16 47 254 0 44 129 7 237 74 63 31 13 227 53 50 98 25 11 128 83 144 95 0 0 216 127 11 126 87 5 1 127 34 80 116 73 88 123 21 91 2 36 0 213 16 161 96 54 78 9 152 89 29 113 39 31 136 140 90 19 13 194 23 26 34 14 1 25 41 134 14 102 1 123 21 6 77 16 59 4 22 29 64 19 27 90 15 2 2 30 51 74 30 53 275 35 1 106 30 1 20 9 1 0 5 0 16 44 34 2 93 14 19 111 0 30 8 62 92 67 30 32 29 2 19 27 117 115 161 100 63 64 0 50 42 91 99 67 57 67 0 68 36 55 1 32 16 59 58 101 5 44 13 49 32 15 39 24 29 21 12 87 92 24 47 54 53 197 136 22 129 11 57 28 30 17 0 16 2 38 9 125 150 0 79 12 17 19 83 132 99 34 1 152 10 104 0 0 34 246 52 68 12 1 84 160 36 91 22 70 5 86 261 26 164 22 29 3 78 149 0 8 3 14 14 3 92 41 20 20 157 8 123 4 100 40 27 23 57 51 21 1 18 33 21 58 0 8 202 11 87 35 76 0 8 33 5 111 2 173 104 15 29 20 7 189 48 71 61 29 38 16 62 43 8 42 51 51 157 14 203 124 16 57 2 13 86 52 73 99 32 13 3 25 299 85 40 33 6 63 54 52 106 6 30 0 5 24 77 13 16 26 117 61 37 111 2 0 16 50 55 28 41 19 7 85 11 85 5 108 134 33 62 118 4 45 24 2 34 10 35 15 63 11 3 74 69 89 1 39 296 56 1 165 91 15 48 9 12 0 45 18 5 78 40 0 0 38 5 17 13 16 51 49 328 11 0 1 26 5 26 106 32 43 0 115 70 72 1 104 0 15 10 4 92 106 78 116 3 10 56 11 55 89 16 4 14 13 12 4 7 5 0 8 4 54 54 10 5 61 0 1 121 25 70 72 41 67 0 47 2 31 62 39 6 78 34 62 91 66 0 56 42 86 4 77 11 56 76 30 3 47 50 42 31 104 65 26 29 56 36 36 10 93 0 89 22 84 29 15 44 70 94 42 10 19 24 155 20 1 51 1 126 14 3 0 12 74 200 31 27 0 33 12 65 34 132 82 45 47 0 11 17 60 15 19 24 39 38 61 68 8 37 39 10 2 17 66 0 10 35 11 10 11 1 81 0 42 58 20 153 48 3 30 9 14 5 25 1 170 6 41 69 27 4 16 51 63 8 0 0 2 10 118 16 43 96 78 21 69 47 24 60 4 3 55 14 2 82 64 1 19 0 6 10 1 51 4 2
363 401 147 254 161 319 289 331 358 225 365 225 278 184 257 253 271 254 214 154 157 186 214 163 129 131 126 119 164 43 125 93 78 87 120 101 59 110 53 78 75 102 104 139 136 139 124 112 100 154 94 112 91 20 83 84 68 76 109 121 91 119 104 95 60 73 88 92 83 84 75 75 109 95 51 112 103 129 109 133 100 101 156 117 168 137 165 140 130 161 141 171 154 127 181 192 154 81 98 155 172 190 215 224 192 152 196 179 266 136 164 137 193 197 177 115 134 56 162 272 189 278 254 161 151 227 162 188 224 174 223 181 139 144 163 173 167 205 195 237 238 257 262 277 300 164 260 202 229 251 201 273 217 267 263 261 297 253 220 249 234 282 227 314 73 395 369 347 409 218 346 333 355 208 394 417 391 541 416 220 258 393 313 498 443 586 377 492 393 378 420 390 538 393 601 575 790 518 357 520 541 501 517 439 472 539 418 469 361 453 370 363 328 238 455 390 353 314 330 395 282 22 263 297 361 125 387 421 450 451 497 411 643 502 719 502 557 646 835 726 302 548 336 424 507 493 889 894 761 516 598 564 880 777 825 736 684 736 451 716 939 724 861 766 457 902 898 851 454 743 852 962 853 775 1031 915 717 876 960 528 481 234 529 584 596 489 617 484 536 379 850 752 664 835 449 969 797 878 850 270 715 857 826 1067 869 661 702 572 338 123 282 380 220 385 443 362 441 420 337 154 369 327 304 337 280 282 373 135 365 349 254 282 321 351 132 268 276 244 163 265 263 240 269 260 232 204 251 210 214 199 203 154 236 135 297 203 192 295 252 274 289 235 222 242 120 244 337 420 599 393 325 331 378 341 384 283 285 365 299 260 243 202 275 212 262 216 133 157 159 169 239 228 251 227 207 229 280 309 231 202 189 350 220 81 189 268 129 197 200 199 173 274 258 234 256 246 161 274 191 230 227 206 171 220 158 167 235 190 171 162 220 252 225 224 230 315 360 342 324 97 319 331 219 40 188 178 108 158 223 216 238 213 211 252 142 227 150 160 270 225 285 319 301 296 242 184 333 236 341 408 343 478 368 302 463 537 613 507 757 377 510 780 242 557 505 499 430 472 234 282 190 365 301 264 356 271 523 483 516 426 304 451 532 530 454 412 578 549 871 557 679 920 1256 815 680 907 630 1013 932 689 691 419 750 683 631 476 547 557 405 431 519 447 430 453 433 669 630 459 455 418 641 740 742 646 568 720 1060 604 841 791 1054 1494 996 1443 960 724 1126 969 922 1330 859 807 1646 1954 3316 3373 2116 2333 3671 3567 2915 2495 3840 2461 2253 1412 1263 1430 1715 1197 1341 747 1173 1957 1850 2167 1220 1305 1070 1893 995 1280 925 832 638 692 749 748 789 793 955 638 961 755 758 714 671 491 793 775 595 520 364 547 528 433 510 451 90 479 320 415 180 600 309 491 657 611 635 521 905 497 607 856 861 924 822 295 200 272 413 584 471 370 365 557 593 556 567 693 538 160 125 478 488 409 527 344 410 360 262 286 283 347 388 422 469 453 720 479 455 367 505 502 401 601 449 348 374 289 255 346 349 370 407 395 597 492 362 474 368 432 230 332 230 295 40 402 395 193 278 368 263 273 285 211 234 208 197 144 186 214 228 49 211 228 253 64 224 27 267 263 348 330 355 159 401 428 521 523 414 345 433 301 322 317 215 213 206 234 268 240 191 243 280 190 127 188 141 74 148 126 97 150 116 135 104 119 106 172 113 137 160 194 176 116 142 160 198 226 150 161 121 203 65 162 201 148 98 133 106 145 139 101 96 34 81 60 122 142 74 99 126 83 105 91 102 70 83 75 95 85 53 71 68 73 113 90 59 83 62 129 112 83 63 111 180 125 153 140 132 179 53 63 132 95 69 103 80 83 75 66 109 75 82 62 61 101 69 117 64 63 66 52 88 52 77 64 59 69 72 67 52 80 73 81 65 51 49 64 61 47 82 55 79 63 56 38 44 33 41 27 36 37 47 29 21 21 30 22 24 17 24 28 26 27 21 19 21 36 18 36 32 27 11 28 31 29 25 36 29 23 23 17 26 22 29 41 21 16 26 22 21 33 29 37 40 27 37 36 32 32 43 45 54 83 61 55 36 65 47 46 36 42 36 43 60 57 55 42 97 74 67 75 83 95 31 66 76 90 117 111 76 94 95 50 81 114 53 80 95 77 69 95 92 101 64 98 79 117 49 73 47 92 97 117 110 98 171 104 136 136 64 125 90 54 94 117 71 94 76 115 89 85 86 117 28 116 118 127
215 0 67 96 183 98 54 92 49 25 24 34 15 66 56 2 14 47 156 23 5 13 65 8 37 21 113 24 22 4 0 52 1 34 1 74 121 0 48 0 127 23 67 13 14 22 145 18 25 102 47 43 65 0 6 39 69 136 48 13 5 0 17 5 34 0 28 24 4 27 12 68 72 33 7 145 4 0 23 3 93 9 136 65 2 24 75 19 13 42 26 5 2 81 61 18 9 13 18 83 58 105 3 28 11 0 29 18 31 0 57 66 75 159 0 32 21 12 7 106 35 14 56 107 8 0 42 0 56 13 35 21 16 61 28 8 0 0 30 0 8 73 47 16 0 29 13 31 58 52 0 41 11 7 2 0 14 54 92 27 12 59 13 3 7 18 27 37 4 3 54 0 14 24 63 1 22 43 43 0 4 0 0 16 9 21 11 11 15 41 103 33 0 0 41 70 14 14 21 53 2 45 27 5 73 61 0 2 4 8 3 9 17 25 16 23 104 36 10 70 48 14 2 0 0 4 17 8 31 6 19 3 2 2 55 25 87 40 36 0 53 21 0 6 0 0 15 46 39 13 48 5 2 31 0 23 104 0 9 4 37 1 49 36 0 9 2 47 40 19 7 8 7 4 0 72 37 31 22 28 51 0 76 12 0 11 9 0 10 38 9 0 30 3 0 26 4 36 1 0 7 25 36 38 20 12 33 1 10 22 0 65 14 6 75 43 24 5 0 4 34 0 3 66 4 0 18 10 20 22 6 1 49 9 6 15 42 33 21 20 5 19 13 50 0 0 37 16 55 39 25 47 95 3 0 9 39 32 4 28 99 0 7 29 14 0 8 25 21 13 43 6 54 6 0 0 0 12 14 10 18 35 41 6 40 16 12 2 71 64 0 32 9 3 5 4 11 1 24 20 21 47 46 40 2 14 0 8 2 0 0 7 2 1 6 33 1 20 8 41 21 10 4 25 2 9 8 6 0 16 3 2 3 0 0 11 3 13 0 13 1 13 0 3 2 1 7 0 16 2 8 12 6 4 3 13 0 0 17 31 0 12 3 10 8 5 0 9 22 14 32 3 24 13 1 7 18 45 3 44 0 12 10 39 9 8 0 7 0 6 60 67 105 25 145 0 20 1 19 18 23 137 85 158 0 3 24 58 36 45 35 107 12 0 115 50 39 195 184 37 99 173 58 3 27 69 16 114 53 0 13 63 9 8 26 48 29 157 18 51 5 21 56 3 30 2 7 29 97 0 74 54 0 33 1 43 40 64 101 17 106 88 89 103 5 88 31 8 39 1 150 22 17 58 10 28 40 1 73 24 18 140 40 29 1 61 18 108 91 17 5 0 7 136 106 1 39 62 1 36 49 0 12 0 1 7 94 14 9 37 112 33 78 24 4 2 111 67 82 17 75 50 0 15 97 89 85 17 56 23 31 25 80 21 86 60 128 7 168 1 89 29 5 92 77 95 45 37 11 2 2 48 84 0 5 0 39 1 33 40 25 2 84 7 212 61 27 82 156 48 14 59 27 37 38 11 0 79 139 2 39 3 63 34 63 44 16 105 0 0 46 93 23 90 67 4 3 113 22 30 62 5 23 119 30 3 4 10 80 0 0 17 90 15 0 0 16 1 147 54 96 126 44 3 42 64 4 55 49 15 0 93 8 0 18 0 50 88 0 109 71 0 11 3 34 17 33 0 87 56 0 104 9 1 20 0 48 9 0 6 5 32 62 0 40 14 8 4 1 88 8 19 99 0 0 22 16 15 48 21 1 1 41 0 11 18 4 24 0 6 19 35 5 8 79 23 14 17 40 9 58 26 27 9 0 40 96 43 2 13 22 28 5 13 82 112 0 0 36 20 1 0 15 16 9 58 11 0 29 11 9 36 18 2 0 0 22 111 20 29 0 15 1 0 6 0 80 9 0 18 13 90 74 0 53 15 50 27 40 21 121 25 6 67 10 3 0 17 10 14 39 63 113 13 61 9 25 0 22 17 9 18 11 7 4 9 0 0 42 68 64 0 47 73 39 83 52 31 0 23 0 23 11 3 39 43 25 0 9 2 50 0 40 15 17 15 52 22 117 3 12 0 76 35 63 106 71 28 12 25 69 105 0 18 0 69 82 0 0 9 90 6 2 0 24 5 0 61 20 57 84 91 3 0 78 79 15 165 91 17 1 116 44 95 17 0 136 0 0 7 3 0 130 2 37 160 2 44 47 44 35 36 160 48 8 0 34 5 7 164 0 74 55 4 5 0 49 57 8 88
0 6 10 0 3 23 11 0 0 10 1 2 0 0 1 28 10 17 0 15 0 0 0 6 0 7 1 5 0 1 0 0 2 12 0 0 0 2 9 3 0 13 1 16 9 0 0 3 0 1 17 8 9 4 0 0 0 0 3 5 13 0 13 2 2 0 0 0 8 11 0 0 33 4 7 0 0 0 1 0 0 0 6 33 0 0 0 0 11 2 12 0 0 0 1 0 9 42 1 15 0 3 0 3 10 0 0 12 0 0 0 0 30 2 0 9 0 42 24 0 0 0 0 0 4 0 1 5 0 1 0 0 2 1 0 0 0 0 5 0 0 6 3 6 0 0 0 11 1 13 6 0 2 0 3 13 0 0 5 1 4 11 1 4 17 0 0 0 3 0 0 12 15 4 11 5 13 0 2 3 2 65 0 13 0 0 1 68 19 0 38 0 0 2 0 0 0 0 1 0 0 1 14 22 3 0 1 0 0 5 0 34 34 0 8 0 35 19 0 0 0 18 17 81 12 83 16 0 2 2 50 0 0 0 0 0 20 0 0 0 0 0 13 1 1 0 12 0 0 0 4 14 0 0 0 0 2 1 16 0 5 21 1 2 5 0 2 0 3 1 6 0 31 0 0 0 0 5 8 7 0 0 7 0 0 0 4 0 0 1 0 3 0 0 8 1 0 0 0 0 2 9 5 35 0 34 1 1 14 23 1 0 21 10 2 0 0 3 9 0 0 9 0 0 0 5 0 0 0 0 2 3 0 0 0 3 1 2 5 0 0 0 33 0 31 0 18 9 16 0 0 0 0 3 0 0 0 0 2 0 0 0 0 0 0 19 0 3 0 0 0 0 0 0 12 3 0 8 9 4 0 0 8 1 0 0 0 0 6 0 0 0 0 1 0 0 0 0 0 8 0 0 1 6 0 0 0 4 0 0 2 7 0 0 4 0 0 0 6 0 0 0 0 0 1 0 1 0 0 0 10 0 0 0 1 1 20 0 0 0 0 0 18 0 0 1 8 1 0 0 0 0 0 0 0 0 0 7 3 0 5 0 0 0 1 1 5 0 15 0 0 0 3 0 7 0 2 0 0 0 0 0 10 0 0 1 0 0 4 2 6 0 14 12 0 37 0 0 0 0 0 0 17 5 3 23 0 0 0 0 2 0 1 0 7 0 4 1 2 0 5 0 0 0 2 0 0 5 0 1 0 1 0 0 0 0 0 0 0 2 0 0 0 5 3 0 0 0 0 0 0 1 0 0 5 0 18 0 6 0 0 0 0 1 20 0 1 0 0 1 1 0 4 0 0 0 1 0 0 0 0 12 26 1 0 1 0 1 1 16 4 1 4 1 0 0 2 0 3 0 3 8 0 16 0 0 0 0 0 0 2 0 0 2 1 6 2 0 1 1 5 2 0 0 6 2 0 0 1 3 0 0 0 0 1 2 0 0 0 0 2 0 0 0 3 1 0 0 12 1 1 0 0 1 0 1 0 6 0 13 0 3 10 0 0 4 0 0 11 0 2 1 13 0 0 1 2 1 41 6 4 4 0 0 15 0 0 3 2 7 1 12 0 0 0 3 30 6 6 10 0 0 0 0 0 15 0 11 0 0 1 1 0 4 0 0 0 3 0 7 1 18 2 0 34 2 0 0 0 0 0 6 0 3 0 0 0 6 0 0 1 2 2 2 3 0 1 5 0 1 0 0 0 4 0 4 0 0 0 1 0 3 11 0 0 0 3 7 4 0 6 0 1 1 0 1 13 0 25 2 0 4 0 0 0 29 0 0 0 0 1 0 1 35 0 0 0 0 1 0 0 0 0 8 2 4 0 0 2 0 9 1 0 0 2 0 5 0 0 5 0 0 0 0 3 4 0 1 3 0 0 0 0 0 9 0 0 5 0 4 0 0 0 0 3 0 0 0 0 0 0 0 0 2 0 2 0 0 1 0 0 0 1 0 2 0 0 0 0 1 2 0 10 0 6 0 0 0 0 0 0 12 0 0 0 0 0 0 0 1 0 0 0 5 19 2 0 3 0 1 5 11 0 11 1 0 0 2 1 10 0 0 0 0 1 2 0 0 3 4 0 0 0 0 0 8 0 3 3 0 1 1 0 3 0 0 0 2 0 1 0 6 0 0 0 0 0 0 0 4 1 1 1 10 0 3 0 15 8 0 0 0 1 0 5 0 2 0 2 0 1 0 0 6 3 6 0 0 0 1 0 0 5 25 0 13 0 0 0 5 0 0 14 0 0 1 0 0 0 0
42 16 13 7 49 18 2 5 18 54 2 72 146 20 19 43 1 88 18 1 9 27 6 49 16 36 101 42 7 102 90 23 11 11 21 7 10 6 10 19 2 85 7 10 11 108 0 12 15 54 11 21 0 74 5 42 31 6 13 32 38 51 30 12 70 40 10 1 38 5 18 8 0 1 26 29 10 24 12 7 20 15 39 0 68 8 2 16 6 7 7 17 29 68 1 7 25 9 8 7 8 8 7 15 15 22 30 48 33 70 5 35 21 17 39 23 5 45 13 9 12 24 66 18 19 13 22 76 15 54 29 12 14 3 14 32 63 71 46 5 18 7 2 3 6 79 84 83 17 15 22 53 17 37 3 29 28 66 2 0 14 21 77 88 83 29 17 10 16 80 42 57 43 20 27 34 28 1 35 72 62 42 72 4 0 7 84 10 25 31 12 4 118 31 47 3 32 26 21 20 69 32 17 10 14 60 44 20 11 17 42 32 46 12 23 0 3 39 54 38 41 23 16 64 21 55 25 36 10 32 30 33 14 88 57 8 9 148 4 18 61 22 105 80 34 99 67 17 29 6 73 38 0 1 57 32 10 63 25 17 4 86 6 8 52 8 23 32 16 2 70 66 8 33 55 1 1 16 22 49 11 13 23 2 8 5 61 27 5 10 15 12 20 14 24 34 8 14 48 114 17 21 26 10 44 67 17 96 45 80 31 16 37 35 9 5 3 36 48 99 11 86 0 18 5 32 32 16 3 23 6 18 10 0 27 2 20 20 31 25 11 18 5 20 56 68 29 7 28 51 14 43 7 84 3 11 0 20 17 13 7 22 38 36 12 23 63 36 6 43 0 16 27 14 77 1 25 10 23 47 16 52 35 5 9 16 11 45 49 10 96 22 42 4 8 11 5 27 23 32 32 17 62 42 15 38 26 2 75 21 109 104 13 45 85 11 32 15 39 59 14 0 9 0 56 44 0 26 6 48 20 22 1 81 106 15 9 23 78 57 12 25 51 108 67 84 16 19 137 19 18 92 75 53 88 58 25 15 30 7 115 10 52 12 10 17 10 23 36 33 71 35 5 91 71 0 31 29 151 55 114 7 101 43 11 16 86 23 3 9 36 13 16 42 36 14 11 13 39 25 42 85 60 1 68 35 18 88 22 47 31 11 25 13 20 9 78 22 22 19 36 5 17 36 0 40 7 25 4 13 50 10 15 14 10 30 5 7 20 8 25 20 1 12 15 31 5 57 5 48 4 4 7 10 18 3 2 0 1 36 11 17 3 1 12 20 44 0 72 13 0 5 41 9 7 8 16 86 83 31 8 19 6 3 13 16 9 7 3 0 14 55 66 20 12 7 7 24 15 21 3 14 30 30 9 67 10 68 5 12 5 67 5 29 46 8 18 39 19 63 42 25 6 5 36 8 40 11 9 16 30 19 11 14 0 27 18 2 38 53 31 4 24 20 13 41 12 21 55 11 37 14 34 41 8 45 12 22 14 0 48 5 1 26 14 17 63 24 26 24 19 3 21 39 19 21 32 112 4 86 17 35 7 38 54 0 50 13 31 31 37 34 42 6 20 29 13 12 29 2 6 0 33 42 19 21 25 0 29 54 23 18 70 16 8 4 17 8 25 61 0 23 18 14 7 60 18 51 35 34 49 2 70 42 10 14 10 72 66 30 1 92 57 12 36 19 32 35 38 64 42 2 26 20 24 6 0 61 43 46 28 2 0 29 34 16 107 3 0 1 48 25 3 21 85 5 8 17 4 18 10 38 12 7 16 40 2 20 9 19 0 29 41 29 4 16 17 2 24 25 19 42 9 1 21 0 1 21 57 24 23 69 2 3 4 7 34 12 17 2 19 33 61 8 34 1 13 23 9 22 8 4 6 54 2 19 11 5 27 8 4 51 12 55 5 37 2 39 1 13 13 14 34 3 0 18 27 40 0 1 10 10 13 13 33 16 23 6 7 32 1 5 33 11 17 14 24 22 12 1 7 7 1 1 6 11 7 3 4 5 0 33 8 2 14 4 13 4 27 6 0 3 3 0 8 6 0 24 3 0 4 8 10 12 9 0 5 44 1 4 15 7 8 12 57 53 3 3 5 3 28 31 5 27 5 4 2 27 46 5 17 6 17 11 1 11 20 17 3 1 1 16 38 23 32 10 8 7 4 14 10 1 19 31 0 10 2 15 20 8 6 12 20 3 11 6 13 20 2 8 0 0 7 9 28 43 10 21 1 19 12 60 3 10 65 18 105 47 25 8
3 8 5 3 37 149 36 50 4 18 32 29 59 5 26 17 40 5 122 78 39 23 18 51 53 19 23 18 56 21 13 15 11 34 39 21 39 51 24 31 36 12 54 13 4 59 3 35 31 17 27 24 13 23 31 18 26 42 96 73 26 10 36 29 12 6 26 52 31 18 53 33 35 77 22 44 61 1 13 12 16 90 12 17 4 2 26 1 14 10 10 15 9 14 27 14 5 17 14 22 103 10 3 0 31 15 32 40 10 2 29 33 5 21 7 16 11 14 14 0 29 2 3 32 8 6 32 4 12 18 69 15 22 22 64 14 32 24 42 42 41 11 24 4 19 23 31 19 16 31 107 69 28 12 43 60 12 29 17 22 16 56 7 54 30 25 25 28 82 13 60 22 18 19 19 20 51 17 3 60 12 22 30 27 22 25 8 21 60 93 30 89 51 13 8 8 7 14 101 7 10 16 5 8 15 4 21 8 20 14 5 50 25 3 23 9 4 18 6 65 108 28 51 107 25 71 22 9 13 56 50 6 66 30 100 43 9 17 39 25 39 2 39 19 51 5 8 41 26 31 29 16 5 57 0 31 30 39 55 4 41 14 8 9 10 19 5 4 3 12 11 43 56 11 30 22 44 26 18 37 10 2 23 18 9 10 19 12 26 51 39 9 28 28 21 2 20 11 8 12 9 5 12 29 31 57 9 1 13 19 9 6 39 15 33 51 3 10 25 12 5 22 81 7 15 47 3 1 6 48 11 4 6 31 21 29 38 14 0 0 15 30 37 15 22 61 30 29 7 2 20 43 25 13 4 11 17 54 9 7 31 36 26 4 17 4 11 29 12 80 40 8 31 1 24 43 54 64 66 13 52 58 30 19 7 71 79 14 29 26 14 35 35 19 28 36 107 55 65 52 11 14 9 20 30 35 73 35 3 23 53 97 4 36 117 21 47 36 41 11 9 4 34 69 53 49 91 46 20 61 31 33 29 62 1 13 28 78 28 67 15 14 9 43 53 127 61 26 8 98 22 1 10 38 37 31 43 41 56 53 36 31 8 33 12 1 26 42 48 15 123 57 35 1 35 28 22 18 164 24 2 6 21 1 26 13 6 58 14 3 4 34 13 8 17 28 8 24 15 1 14 20 0 9 39 9 28 10 15 40 9 1 10 45 3 11 10 0 4 3 12 39 6 12 14 42 2 2 22 4 20 1 8 3 14 0 5 22 33 27 33 8 30 7 4 6 7 0 3 7 5 4 34 7 8 4 10 5 26 7 7 5 20 7 4 1 7 11 2 19 24 23 4 1 15 14 24 7 18 3 14 16 28 8 8 15 15 6 8 47 30 10 3 4 12 8 14 20 7 13 8 4 4 8 3 39 61 3 15 19 11 2 57 3 1 19 13 27 6 50 8 2 9 10 1 0 8 16 16 8 0 32 19 5 2 15 17 18 14 16 6 13 6 2 20 4 4 51 9 4 0 11 2 4 7 8 2 23 17 7 6 58 7 0 5 72 0 5 35 4 29 12 18 11 3 7 5 17 34 47 5 5 10 16 82 16 20 13 9 6 7 5 76 45 28 17 20 8 26 27 12 28 24 33 38 14 52 24 23 27 53 20 4 24 17 8 67 23 10 34 23 15 27 5 58 1 22 1 7 4 25 13 4 2 5 71 1 50 49 37 14 13 4 11 4 60 25 8 27 5 11 65 39 15 23 112 34 83 20 38 21 38 5 2 8 9 27 106 46 76 18 15 17 39 30 26 4 3 54 55 30 8 75 24 42 8 9 5 72 27 3 57 3 9 27 28 29 100 51 21 18 4 22 41 72 38 16 11 3 6 18 7 18 7 2 30 27 13 11 14 36 82 43 12 5 53 22 10 17 18 27 39 27 35 34 27 35 7 79 43 50 5 19 3 28 24 5 55 56 18 20 9 23 63 35 20 62 8 17 51 23 37 21 32 11 12 56 12 11 5 5 16 14 27 13 24 87 13 46 55 21 7 32 55 3 9 3 6 26 57 6 24 9 52 31 23 6 54 22 22 26 5 44 7 24 62 24 90 9 70 76 48 9 12 13 47 4 111 15 53 64 36 33 30 38 35 8 21 13 37 48 98 3 82 17 37 49 31 85 109 13 48 3 23 55 16 7 26 49 22 48 184 30 6 32 17 19 51 67 41 9 8 15 54 19 12 45 80 37 21 28 49 52 30 60 9 38 7 35 12 5 156 19 31 14 47 34 34 6 9 44 40 72 53 19 121 13 46 73 16
5 17 17 37 63 30 10 43 57 1 14 14 14 29 8 33 3 13 6 22 24 6 10 12 10 33 41 25 15 22 30 3 26 10 7 6 9 5 12 11 24 11 3 10 6 28 6 27 8 30 16 9 10 31 6 29 34 17 7 5 31 36 11 9 15 21 23 22 34 37 40 7 9 7 4 27 7 15 52 38 3 53 34 6 63 32 6 31 4 17 7 23 44 42 37 39 10 17 9 51 2 27 16 9 12 3 12 27 43 53 57 62 5 39 20 41 53 62 37 17 30 26 35 32 47 42 85 8 59 23 18 27 44 8 50 82 88 41 15 75 34 23 16 12 25 26 35 15 22 10 24 23 74 7 8 12 23 19 20 29 78 21 62 17 8 54 12 18 64 33 27 66 17 24 121 10 57 33 37 151 174 43 62 19 95 86 80 117 75 78 10 67 66 126 116 24 54 50 20 115 96 20 14 53 35 64 79 80 12 29 142 41 103 28 39 67 48 49 19 70 4 39 80 7 113 9 9 29 4 75 52 25 17 8 13 37 83 78 53 48 4 36 41 25 4 58 5 14 11 39 38 86 59 10 35 49 7 51 3 31 92 41 27 54 119 24 14 82 84 62 71 27 19 7 60 43 20 69 38 23 19 5 80 8 40 13 27 37 37 8 24 73 18 11 17 34 39 25 11 52 20 51 27 29 35 8 21 33 10 3 26 30 32 49 25 19 8 12 7 48 36 18 12 22 37 8 6 17 15 4 29 20 26 11 18 14 14 37 14 67 80 70 12 50 39 57 36 75 13 79 77 16 50 20 11 17 34 30 29 43 8 22 4 57 29 8 46 58 52 108 52 18 21 77 15 38 38 11 28 9 12 84 24 6 65 0 10 62 50 10 18 4 36 17 45 73 24 30 10 54 39 39 32 17 17 45 41 90 59 40 21 39 18 39 15 39 85 15 11 53 22 5 71 6 36 35 53 24 14 46 17 7 34 35 16 84 13 22 35 4 42 28 26 33 53 39 1 4 23 5 4 25 2 6 2 5 20 16 12 7 18 16 13 27 30 10 15 12 19 14 25 1 13 8 37 3 16 10 29 56 26 27 16 36 9 23 60 35 22 65 7 10 12 35 13 5 29 29 43 40 19 33 10 3 13 11 1 7 12 7 10 1 13 6 12 0 40 37 24 10 28 15 25 10 7 8 9 4 5 21 14 15 1 17 19 17 1 1 26 11 3 28 12 20 2 24 21 2 9 14 5 17 2 3 8 5 3 6 2 19 7 2 4 3 16 10 5 5 10 12 8 1 22 2 1 21 8 4 3 17 5 0 3 0 22 7 20 5 1 11 1 5 12 17 7 10 3 10 15 2 13 4 8 2 4 16 4 9 15 6 7 8 4 15 9 2 19 25 2 7 2 9 1 3 20 0 16 13 19 5 22 2 5 3 8 4 1 2 14 3 1 16 14 8 5 0 10 25 13 5 24 6 1 21 17 17 5 4 3 5 1 3 11 25 17 8 24 27 2 14 39 38 36 15 14 36 29 49 13 40 8 38 8 46 10 4 29 11 35 2 7 5 14 9 8 9 8 25 2 0 21 7 32 21 11 34 33 15 34 17 13 31 17 24 8 5 25 3 40 19 6 13 34 17 16 5 5 25 35 11 5 12 14 7 13 18 14 95 15 24 6 23 2 37 34 49 12 6 16 9 54 4 19 40 16 73 19 15 61 11 24 7 8 54 26 48 21 39 27 23 19 3 9 23 16 9 22 58 34 52 86 6 12 9 25 26 17 52 41 37 13 26 33 34 17 17 2 9 8 10 20 18 13 10 15 19 6 7 43 21 30 10 1 14 63 22 11 22 11 3 32 4 0 34 41 6 4 11 49 43 7 7 40 38 18 28 11 16 3 13 21 20 7 20 9 7 7 19 61 49 2 13 40 8 10 33 23 26 18 31 15 13 46 13 7 23 21 4 2 27 19 1 5 26 1 5 14 9 16 19 3 3 8 4 40 13 16 77 29 13 13 50 51 18 31 6 19 10 1 8 40 7 31 4 23 20 24 11 21 23 1 15 11 3 31 1 11 14 3 1 10 2 16 64 9 65 55 9 9 13 9 7 18 15 46 23 3 30 40 12 34 1 57 37 22 50 4 37 11 51 24 0 34 46 41 48 27 0 0 38 11 82 36 9 19 39 8 36 36 65 26 52 38 30 6 29 44 46 26 94 36 9 8 14 36 32 45 37 41 48 16 27 13 14 4 5 24 0 47 7
16 48 18 95 15 134 15 125 9 32 55 45 114 126 12 100 117 77 111 11 67 2 66 110 45 9 56 35 75 82 83 87 43 67 66 3 33 64 86 54 53 73 16 59 95 71 26 78 9 87 45 16 2 71 13 7 28 55 1 42 85 59 24 88 33 55 3 45 54 13 31 19 15 15 31 1 45 9 1 42 3 44 43 5 103 4 9 7 5 0 42 4 23 5 10 37 3 22 12 39 33 45 58 64 33 29 48 29 65 21 67 60 9 41 88 45 10 2 9 2 32 25 12 78 6 64 50 30 5 39 7 40 48 20 45 46 35 46 17 44 10 39 63 6 68 5 23 0 52 15 17 9 71 88 77 50 114 17 5 32 25 25 11 83 43 91 16 17 81 59 11 47 14 0 73 93 20 3 104 90 55 77 1 76 30 16 22 65 75 113 0 14 58 29 2 67 77 65 21 27 18 29 9 77 5 59 45 68 50 88 6 61 66 7 67 2 3 84 46 70 25 19 53 103 77 16 8 10 40 89 8 26 15 77 97 85 6 13 24 70 30 10 73 107 111 92 121 106 25 132 65 30 73 19 42 149 0 30 37 25 50 98 4 43 72 94 58 52 91 88 0 28 4 36 134 36 59 13 95 38 30 6 6 30 2 18 70 57 108 4 54 13 63 98 43 9 59 5 14 119 61 70 62 94 21 13 83 36 6 7 47 11 51 39 13 5 2 98 66 112 41 45 87 88 17 11 12 63 20 48 104 33 53 40 46 20 88 1 1 46 37 71 30 7 20 5 21 33 3 13 16 11 69 17 41 6 17 65 35 5 11 84 64 10 7 27 0 108 20 128 74 7 5 0 32 57 69 33 2 19 69 36 3 78 3 47 31 86 11 3 29 26 28 67 103 38 38 31 87 47 21 30 5 6 33 45 106 46 123 75 1 16 11 104 18 8 40 51 1 9 53 8 6 57 15 36 38 123 11 69 91 75 102 54 2 73 98 47 122 89 83 22 45 117 106 75 51 5 5 66 96 58 94 50 95 22 92 112 5 19 17 0 55 93 86 46 129 19 2 6 22 9 52 20 83 0 2 4 83 19 85 124 82 29 50 25 71 145 59 29 33 73 16 42 1 36 15 51 25 12 42 68 44 64 74 22 49 11 81 80 18 24 84 137 7 5 77 29 23 5 30 27 53 58 11 74 6 15 94 46 38 27 1 1 38 84 4 0 50 37 25 36 38 4 6 32 1 10 12 41 56 22 33 13 39 2 24 51 9 56 29 1 1 31 10 34 28 16 52 70 0 54 14 73 7 39 62 37 82 51 62 32 21 33 77 52 40 18 12 48 49 29 12 4 10 45 50 68 64 6 52 5 15 2 34 67 46 41 6 36 16 14 7 1 34 17 63 59 34 11 4 46 41 14 16 21 15 1 26 41 44 62 28 4 2 4 34 42 19 20 22 10 4 22 5 30 37 3 3 32 54 34 0 8 48 34 10 45 18 30 42 41 6 2 7 29 7 43 37 18 16 55 52 59 8 42 73 37 1 71 0 72 8 74 6 7 40 61 51 38 5 73 94 23 9 68 51 43 40 35 64 34 65 21 9 63 8 58 75 57 28 58 10 57 42 36 20 9 2 17 65 1 30 60 0 74 24 81 5 11 80 46 80 45 48 114 31 86 89 4 36 54 2 50 9 56 42 31 6 12 53 10 13 48 2 5 35 73 41 35 16 38 51 34 17 40 25 42 63 21 35 16 0 53 9 5 9 48 2 12 17 10 31 30 31 17 68 51 33 2 33 49 51 51 6 19 48 38 10 14 4 34 37 6 39 4 1 48 65 4 9 28 76 9 2 59 27 27 48 6 0 31 48 46 17 10 43 88 37 18 55 9 15 11 45 40 55 0 16 22 38 17 54 51 45 7 7 38 45 3 5 7 1 14 14 6 39 24 4 52 22 30 23 1 3 37 27 6 26 28 2 15 0 38 21 28 3 29 32 31 6 3 22 18 10 22 22 26 12 14 2 37 1 6 21 21 15 1 18 12 34 1 31 0 11 29 18 11 15 30 15 43 20 33 20 0 22 17 32 20 35 16 23 11 2 35 20 13 16 17 2 31 12 15 27 19 14 32 35 13 13 36 38 14 30 43 8 12 20 14 22 21 37 8 10 34 3 0 64 11 3 7 17 24 11 17 3 2 24 26 62 32 46 20 8 7 29 29 11 6 14 47 64 27 33 24 10 53 2 15 20 6 68 34 46 54 10 10 114 10
0 66 49 6 0 0 58 42 0 0 19 0 84 80 28 24 63 0 0 9 0 75 69 1 19 0 83 95 1 100 0 86 61 1 80 72 8 0 80 0 8 0 13 0 94 65 24 98 37 3 0 93 0 0 94 104 61 0 0 49 36 77 0 0 36 79 0 0 84 5 0 19 26 0 23 49 18 0 1 49 66 48 39 10 1 0 50 4 0 26 0 0 0 0 0 37 0 16 5 0 24 21 14 0 7 8 0 52 27 0 0 0 45 40 27 0 33 0 1 27 28 0 41 0 0 0 0 0 0 41 26 1 0 0 9 1 39 0 31 40 2 24 23 0 1 2 0 0 0 23 0 0 18 33 28 0 0 2 22 18 24 18 0 21 10 34 20 1 24 17 32 24 0 0 20 0 0 0 0 3 19 3 0 0 0 26 4 0 0 25 0 17 15 0 5 10 25 5 0 1 1 24 19 4 0 0 19 0 14 0 3 0 7 2 25 3 0 17 0 9 21 0 0 0 0 21 18 19 0 1 0 0 2 30 0 0 20 0 19 0 28 0 25 27 0 1 0 0 0 24 26 0 13 0 0 3 0 10 17 14 21 0 17 0 25 4 4 0 21 0 8 0 20 22 0 5 6 0 18 23 3 0 24 17 0 13 0 25 0 20 0 13 0 0 0 2 0 0 0 20 21 17 30 17 0 4 16 0 23 22 22 33 0 18 0 0 1 0 2 0 22 25 0 0 2 3 8 15 5 0 3 0 0 0 18 12 19 1 0 0 25 19 0 26 10 23 0 29 2 1 0 16 24 2 8 1 0 27 2 22 15 10 19 0 0 2 20 0 20 2 0 16 20 23 0 1 0 0 0 22 5 17 27 18 0 29 0 2 14 0 17 16 0 16 0 17 12 7 0 0 0 0 25 19 21 0 0 11 0 20 0 2 0 0 5 30 0 16 22 24 13 18 7 1 8 0 17 14 18 0 18 6 22 2 18 0 17 15 0 0 0 6 0 30 0 7 2 3 27 1 0 0 0 0 0 17 0 0 13 0 0 0 4 29 2 0 14 0 20 1 4 16 21 0 27 0 0 7 9 21 7 8 0 26 29 0 26 3 30 21 0 33 32 2 4 0 0 0 0 0 35 1 0 27 0 5 2 11 38 6 0 38 0 0 0 36 0 33 21 5 21 34 32 30 6 24 29 0 5 1 0 0 29 33 17 0 0 9 6 9 3 30 0 24 0 18 0 19 27 0 0 0 30 7 0 0 28 24 0 0 0 32 18 2 0 0 0 4 0 31 25 0 29 0 25 25 27 3 0 2 0 0 9 1 0 25 24 18 27 24 0 28 12 6 36 26 0 22 31 17 0 0 0 36 0 28 27 0 0 33 0 0 40 42 42 0 1 49 40 50 55 0 0 1 2 0 37 17 34 32 32 0 25 1 34 0 34 18 0 0 38 20 31 27 1 19 2 12 0 0 3 0 28 1 0 29 32 27 44 0 26 0 42 9 0 0 1 85 63 6 83 72 2 64 0 3 66 79 0 41 0 71 0 0 90 67 96 0 84 13 0 1 86 84 64 50 0 0 59 76 79 79 0 73 2 66 3 62 0 3 13 2 65 21 0 78 0 21 0 0 0 0 0 56 45 0 36 0 0 1 38 0 0 0 54 30 41 53 48 0 1 0 30 20 0 30 0 0 12 46 0 38 20 29 31 0 3 4 36 39 27 0 0 44 13 37 0 35 38 0 39 0 0 1 39 38 49 0 6 2 9 29 0 45 59 0 0 0 1 43 30 0 1 33 0 7 0 42 45 44 0 0 47 17 43 0 1 2 19 0 0 37 17 23 45 12 1 0 0 37 35 35 33 4 35 18 30 30 0 0 43 0 0 0 32 0 23 0 31 0 3 47 0 43 43 0 0 0 36 0 26 25 17 0 39 30 0 45 54 45 5 0 54 57 25 42 54 45 4 0 0 56 38 0 42 48 67 43 47 36 0 0 0 7 0 43 0 6 0 0 0 4 0 0 5 24 43 15 0 0 21 44 66 58 0 0 10 3 44 0 1 53 0 39 0 0 2 0 29 1 0 55 19 33 34 0 0 0 0 34 0 61 0 50 48 0 50 2 39 50 5 14 0 54 49 0 3 0 0 0 47 49 0 18 2 67 45 22 33 0 0 0 45 5 38 0 4 0 23 0 72 61 24 0 58 65 0 0 54 44 37 0 72 58 7 68 45 0 0 0 0 35 65 48 5 0 22 0 1 0
82 104 34 103 119 60 98 81 84 15 47 6 21 45 38 49 28 61 66 69 38 35 52 22 7 23 8 32 24 8 14 43 46 32 60 29 54 27 35 73 63 5 82 20 47 30 69 35 39 0 9 25 128 25 40 106 89 44 60 63 17 20 51 99 17 14 58 95 185 29 32 47 37 41 49 91 27 91 36 27 70 20 41 41 32 31 65 57 28 106 82 111 49 8 59 88 62 114 32 153 55 30 7 61 100 11 5 33 8 22 38 90 79 47 120 89 107 43 50 111 106 112 27 24 63 37 16 1 52 16 32 45 5 71 62 35 34 30 69 83 24 98 51 16 53 9 37 13 58 68 44 27 25 26 22 0 59 10 46 75 50 31 89 2 2 60 47 25 56 1 25 19 33 58 95 5 19 98 1 18 5 15 31 16 56 30 2 56 26 55 89 65 29 57 57 30 36 22 70 57 48 34 20 37 30 39 118 94 27 8 34 70 24 54 42 35 70 29 65 36 113 60 49 49 23 31 50 49 27 0 38 16 34 51 14 49 12 71 24 17 106 97 10 0 56 25 39 40 8 107 45 58 65 31 73 112 81 68 66 126 55 0 120 70 67 205 17 111 98 92 54 76 125 68 140 91 79 141 45 104 150 44 131 113 98 118 111 65 33 73 120 71 26 11 16 174 140 213 170 34 189 140 156 59 45 42 36 27 91 191 41 44 216 96 125 42 28 16 36 114 99 80 95 61 157 0 152 178 138 169 153 27 158 169 179 34 21 81 43 120 71 147 14 130 64 92 67 124 147 82 161 32 36 23 92 81 120 166 8 83 35 109 21 172 50 165 102 99 61 79 63 44 51 20 15 72 53 55 52 67 13 35 97 30 93 40 27 21 104 93 0 14 26 49 23 57 35 48 36 26 89 51 45 39 79 64 12 75 12 54 3 31 58 63 30 39 60 59 25 92 77 64 62 73 19 40 77 56 135 10 38 116 4 10 22 101 84 78 5 42 40 69 70 23 1 65 36 73 6 70 22 32 20 99 26 18 42 16 130 47 131 57 1 61 83 2 55 43 83 27 48 33 12 51 18 75 31 93 16 115 25 56 36 28 99 48 79 34 83 105 33 88 35 31 103 34 18 61 109 87 8 112 90 83 73 63 141 15 132 84 96 179 115 107 94 93 116 200 84 189 83 112 92 127 146 13 187 150 5 3 44 249 145 140 88 62 72 82 36 96 68 102 110 25 111 19 123 25 88 10 183 11 49 20 83 139 137 149 103 6 44 59 150 127 81 174 77 89 29 112 202 110 160 80 268 82 145 191 0 53 69 42 37 132 164 164 74 36 108 66 22 0 50 56 66 103 105 188 148 19 120 35 98 2 35 25 86 28 43 35 74 44 29 125 20 75 134 85 3 38 77 81 68 25 127 48 70 50 61 67 45 25 11 59 95 68 165 47 22 11 68 131 79 33 122 161 102 91 80 137 28 14 55 77 40 11 63 43 10 148 19 99 103 52 248 28 45 132 73 116 104 78 136 28 11 105 4 49 54 20 111 28 66 32 58 86 96 96 9 69 37 19 65 30 61 16 102 29 19 61 9 74 19 8 93 67 64 113 42 89 39 118 87 2 48 106 47 54 59 128 33 106 40 47 65 79 105 69 171 26 110 9 93 25 10 24 73 20 13 19 79 59 28 40 59 66 9 23 84 59 14 31 42 50 88 92 115 56 32 86 24 57 91 64 62 111 71 102 127 130 5 62 101 5 23 46 125 27 82 49 85 76 119 87 20 1 54 52 77 77 47 159 78 15 80 53 49 52 14 3 65 114 10 41 16 89 46 18 86 129 65 32 39 66 60 98 123 80 24 79 71 41 1 61 105 103 84 2 65 80 16 66 74 22 115 31 26 146 64 44 12 15 46 94 72 36 88 71 110 54 32 83 89 101 91 85 35 47 91 11 41 17 30 72 76 53 60 52 10 46 105 10 28 18 57 57 92 7 35 54 3 21 51 46 49 6 48 93 22 32 88 48 54 71 60 40 4 45 9 97 101 67 47 54 74 49 56 8 63 46 75 60 2 54 47 55 19 53 51 24 104 28 42 65 26 27 67 34 25 13 45 32 2 16 20 43 57 38 21 61 118 24 31 56 62 38 56 62 21 71 61 95 86 46 4 32 25 50 82 37 29 73 79 48 33 11 56 52 9 29 43 78 109 115 126 12 65 2 108 30 125 46 45 13 96 6 9 142 55 90 105 54 74 112 19 85 21 32 76 44
125 102 107 110 109 60 118 118 111 14 92 75 116 39 90 25 92 81 85 97 47 84 92 85 91 61 43 114 118 109 20 95 79 85 97 103 138 105 29 33 86 92 68 12 79 71 115 80 71 76 103 50 115 35 88 111 67 89 29 69 75 96 25 83 90 61 75 64 4 22 68 68 60 68 89 100 96 64 106 106 86 89 96 23 31 97 95 80 48 75 64 28 19 63 75 83 26 60 69 76 62 65 73 124 104 121 124 50 95 92 83 67 79 84 96 78 7 81 23 82 94 79 84 76 79 65 59 29 75 77 75 65 48 55 80 123 102 79 63 57 58 55 42 12 54 41 41 42 1 48 41 10 46 50 74 46 55 62 47 53 60 59 60 41 32 67 43 52 56 45 51 38 47 47 27 46 30 41 30 29 43 36 14 37 2 36 10 22 32 18 17 27 18 25 22 18 47 31 39 26 20 9 31 26 35 13 28 22 32 22 26 2 19 22 22 28 25 0 26 30 26 27 31 27 21 6 17 22 12 18 30 4 22 27 29 20 34 23 23 19 19 20 23 25 19 28 30 19 27 28 5 0 28 16 16 23 21 31 16 19 21 11 22 27 8 12 28 23 18 5 21 18 23 14 19 21 5 20 2 28 21 18 7 19 21 12 11 22 4 6 14 1 17 13 21 1 14 12 22 19 10 13 23 22 11 10 17 15 19 11 14 18 4 17 7 1 1 7 15 12 14 19 9 20 11 14 12 18 18 13 19 11 15 16 1 13 22 12 4 16 20 19 15 24 10 8 3 18 6 5 17 15 13 15 14 15 15 17 10 19 20 4 12 20 21 15 27 23 17 19 20 26 28 22 5 24 35 28 21 18 26 19 8 18 1 25 27 3 23 16 17 14 25 16 21 16 3 13 19 24 15 21 15 21 11 14 22 4 17 17 17 9 16 9 25 16 15 12 9 19 9 17 7 4 19 7 14 19 16 13 17 21 18 15 11 5 17 5 14 15 8 9 8 22 15 21 14 5 3 6 14 13 10 9 12 10 18 14 22 6 4 20 18 21 17 15 13 12 2 23 17 17 19 3 20 9 25 24 2 25 29 22 10 34 25 6 7 25 62 58 70 68 76 59 21 15 64 60 57 57 48 19 20 42 53 61 48 48 55 36 35 38 39 56 52 47 3 32 42 48 75 51 65 63 66 57 65 53 52 34 27 20 19 50 44 55 42 49 45 13 64 11 60 58 50 51 41 48 75 59 92 97 110 87 96 59 104 101 112 58 82 116 142 105 48 134 73 117 115 136 115 118 77 86 56 68 65 81 52 59 55 71 91 96 54 54 56 20 84 68 15 64 76 52 68 75 49 62 64 63 75 79 76 96 106 141 119 147 102 106 138 18 145 30 156 157 163 170 178 220 184 125 90 228 228 17 187 187 194 175 184 209 194 179 57 182 201 150 136 86 38 145 130 70 93 147 94 9 0 70 76 21 121 54 102 103 3 83 120 51 109 63 79 98 129 108 129 158 122 123 118 67 91 21 115 112 105 66 66 142 115 51 126 124 48 111 92 95 111 114 10 111 90 80 98 94 95 92 86 47 99 98 100 120 88 93 94 95 80 79 84 94 76 43 72 78 70 82 79 78 89 66 23 90 32 25 47 44 48 25 53 38 45 29 37 58 39 42 47 6 32 59 24 32 0 30 1 30 19 25 10 25 24 11 25 22 17 1 22 10 17 14 20 20 23 22 6 28 27 15 33 24 6 28 23 33 15 31 21 2 9 2 25 8 23 0 16 25 26 7 26 21 22 8 16 20 17 21 22 16 14 10 19 26 17 20 21 17 21 23 0 19 24 24 27 15 19 12 22 18 19 15 26 19 15 6 20 21 18 20 22 20 23 9 28 13 15 16 15 19 18 16 5 0 12 5 13 18 15 25 15 8 13 18 8 12 18 6 18 18 18 17 27 19 11 8 25 11 21 21 0 14 21 23 29 19 22 26 32 18 17 16 15 21 10 18 23 16 18 15 24 25 23 1 3 25 24 26 15 5 22 12 24 19 18 38 17 14 26 24 23 26 16 39 23 30 28 22 29 22 55 32 35 0 25 42 38 18 33 44 13 29 20 12 7 53 29 23 1 33 27 31 28 25 26 41 33 35 34 30 22 30 23 25 30 21 12 27 5 15 23 16 17 25 23 23 13 18 16 26 16 29 30 18 20 15 10 16 17 16 18 20 16 21 16 10 23 20 31 3 16 28 14 27 14 21 18 10 25 12
1 55 11 15 31 196 115 0 28 15 0 109 25 0 229 2 69 30 55 105 0 95 3 14 24 5 0 13 19 22 12 76 6 7 114 30 4 67 18 34 71 24 64 17 30 60 1 11 6 72 22 14 36 5 8 61 0 70 6 49 32 38 0 2 27 17 69 17 20 5 61 41 3 2 10 32 0 0 31 7 13 129 29 0 12 30 22 3 33 139 14 1 9 187 26 43 3 56 20 13 11 42 60 62 44 51 45 5 21 20 47 13 10 22 0 83 18 63 66 57 2 38 41 80 0 52 30 0 45 7 50 46 23 0 26 89 9 1 28 12 144 26 7 90 61 79 41 13 8 0 2 34 65 10 216 183 151 1 3 26 0 23 3 20 2 108 55 20 2 0 38 39 0 27 81 27 134 34 14 14 32 13 28 64 22 66 39 9 14 0 36 31 125 0 10 52 5 22 27 21 97 73 34 69 117 50 12 4 27 5 45 0 30 0 52 131 38 35 9 68 52 1 41 1 48 5 18 4 0 93 39 17 53 26 24 24 32 16 17 5 0 1 2 15 0 36 30 29 87 78 16 19 4 12 41 10 41 181 71 0 268 85 0 29 3 9 63 26 10 0 25 8 53 22 27 18 109 17 28 11 2 7 14 1 5 0 0 10 4 21 58 0 87 3 64 3 10 0 31 53 62 121 7 27 52 6 53 22 10 12 48 4 1 13 0 4 0 54 19 1 23 1 0 8 3 189 11 0 3 29 6 34 23 37 28 22 1 32 3 25 18 108 9 12 4 0 22 47 0 47 1 59 3 3 11 25 5 191 19 2 193 24 37 14 130 40 2 0 4 41 0 0 45 83 12 41 50 10 41 10 59 20 6 0 9 0 1 4 0 3 15 50 18 4 27 9 0 26 1 102 0 64 4 8 58 9 58 81 5 11 35 56 63 0 9 57 35 7 16 0 42 35 25 32 105 4 22 30 1 119 7 2 15 48 0 22 37 49 6 48 10 16 15 12 163 38 0 6 60 3 56 6 10 4 0 34 17 28 19 14 6 34 8 3 24 28 18 1 58 31 29 22 20 0 64 41 2 22 8 2 1 13 0 11 11 10 1 3 44 0 3 0 70 15 28 23 45 122 33 5 81 28 9 27 12 20 0 68 209 20 8 3 145 31 10 34 0 52 301 8 9 43 159 20 188 14 43 90 59 32 209 14 81 50 30 116 14 1 176 0 61 14 157 115 73 122 107 1 228 1 21 221 61 0 15 147 85 0 23 90 153 115 214 653 29 3 0 44 20 56 92 111 35 58 29 62 103 36 98 92 90 38 23 225 44 157 66 50 73 2 20 89 64 14 104 106 70 5 89 10 10 60 22 122 55 682 66 8 34 47 53 12 107 0 0 1 108 67 1046 19 9 0 0 181 0 214 91 113 0 22 20 36 127 68 153 133 26 67 505 18 22 9 13 20 81 78 116 368 19 1 4 0 49 146 160 97 0 1 111 114 172 43 14 1 4 81 14 11 649 6 10 49 44 0 27 24 88 38 75 0 0 84 99 18 22 7 0 0 31 62 0 7 1 158 10 119 1 84 78 0 270 60 90 80 49 10 0 0 11 0 16 5 0 85 36 35 54 109 25 19 130 5 61 122 0 0 42 6 16 23 5 34 1 40 9 214 25 112 35 12 0 5 3 3 25 0 39 223 0 46 22 18 41 1 9 11 38 0 22 4 11 47 41 0 55 29 1 82 43 3 54 0 54 404 0 35 4 102 5 10 0 8 73 0 0 9 14 79 43 10 1 3 3 8 112 1 16 6 22 5 50 14 121 145 91 60 207 32 0 33 0 0 4 5 0 6 164 31 19 0 93 32 10 1 15 17 18 65 22 38 13 3 69 20 43 0 31 1 16 7 5 0 0 2 70 49 18 24 1 0 70 86 0 21 36 0 18 33 13 176 14 68 94 2 127 47 109 27 113 13 0 20 7 67 23 25 7 169 10 21 17 7 17 23 5 3 1 9 25 0 44 0 15 26 1 42 14 16 0 1 58 0 39 10 0 3 19 7 0 2 51 21 76 3 14 1 75 0 0 30 16 1 27 3 15 17 5 24 6 32 6 53 5 1 2 44 59 13 48 5 3 26 44 43 144 18 9 30 172 5 9 9 8 56 284 18 1 36 0 2 173 45 6 138 38 177 6 9 2 6 20 73 52 55 0 83 41 32 28 39 12 265 84 70 39 12 104 5 25 98 9 27 0 13 105 119 9 6 10 5
4 27 26 27 9 22 6 9 20 12 22 8 21 21 26 19 5 28 14 33 25 41 16 12 1 20 4 33 26 96 7 26 29 27 22 64 20 15 25 3 13 29 27 18 53 17 33 42 41 18 58 3 37 9 19 15 33 0 11 38 56 20 6 5 74 4 4 13 19 22 10 29 7 24 31 2 31 19 3 19 9 7 4 10 17 7 53 11 29 19 9 5 9 61 13 14 28 2 0 40 5 17 34 12 11 42 14 8 26 28 38 9 44 10 20 26 5 33 13 11 4 42 17 51 57 29 35 24 6 31 31 25 9 2 0 25 18 28 27 6 4 5 54 17 85 12 15 1 16 13 42 6 45 28 16 3 15 21 19 36 10 2 55 24 46 12 21 32 26 81 15 79 18 32 8 50 48 10 79 46 32 8 10 25 35 14 31 6 4 8 16 3 18 6 2 13 25 12 24 26 22 5 11 8 25 6 20 14 39 34 49 8 7 1 23 5 17 49 17 35 43 38 20 20 20 19 41 19 42 13 42 19 28 14 6 19 22 1 11 60 48 54 49 24 53 16 40 7 15 10 24 18 43 0 5 30 38 30 22 28 10 41 34 13 58 9 56 4 52 14 20 16 25 12 22 9 39 13 34 37 18 18 25 16 33 6 19 18 31 25 39 3 36 15 29 7 20 3 19 53 10 33 32 17 12 11 40 41 65 34 36 63 22 23 15 17 3 23 36 26 65 24 12 16 40 48 8 38 26 46 27 6 35 5 16 38 50 12 44 14 16 26 53 7 16 21 28 17 61 50 10 38 18 90 18 50 54 26 40 11 8 14 15 40 35 8 27 23 11 12 12 4 19 24 24 14 23 30 11 18 11 33 16 14 4 17 38 10 3 44 42 20 37 1 1 15 35 0 14 7 0 20 12 60 10 56 22 28 4 14 2 31 43 17 106 18 6 15 26 53 12 16 62 28 33 7 3 15 10 21 13 40 15 49 35 35 7 25 26 84 26 16 70 29 11 28 38 2 49 40 7 11 2 14 21 25 14 5 1 15 2 2 6 18 26 31 3 23 9 24 10 18 1 14 21 0 13 8 24 30 9 4 19 14 9 5 1 9 1 29 17 25 39 10 11 3 1 32 7 8 66 17 7 28 13 16 21 10 14 45 14 24 31 28 2 21 8 9 45 57 61 13 4 37 65 12 1 19 28 13 1 23 15 5 59 13 2 12 5 10 4 13 10 23 7 10 12 34 44 38 21 35 49 5 16 10 2 11 28 5 39 51 22 17 10 12 24 16 17 12 9 7 3 19 0 4 4 24 6 15 10 16 18 14 18 9 5 52 16 9 56 3 13 8 16 3 5 6 14 23 19 26 10 22 1 9 10 21 15 5 23 13 17 5 6 27 9 12 24 2 7 35 16 16 7 4 17 19 17 26 18 2 25 16 5 19 28 11 9 37 10 8 5 20 5 33 17 23 23 6 12 19 17 1 0 31 25 9 7 13 22 21 23 14 5 36 6 5 16 16 3 11 3 8 19 0 34 11 0 38 5 6 9 27 8 9 34 20 14 14 33 21 9 33 21 35 9 6 21 16 5 3 25 37 15 0 21 16 29 42 7 28 28 19 4 11 11 25 35 39 2 18 13 4 7 16 8 41 21 22 30 23 39 40 28 17 7 8 27 4 3 42 18 8 14 36 33 7 13 24 31 20 23 13 12 7 17 14 6 11 27 11 11 10 67 19 23 1 9 16 42 34 11 26 52 39 24 15 21 3 16 29 14 16 36 26 13 11 10 24 36 36 33 8 46 9 13 52 50 47 26 14 39 5 54 16 71 29 52 32 4 29 34 28 18 40 25 31 25 18 36 39 107 22 47 30 8 12 3 92 14 37 7 14 23 66 86 12 65 28 11 44 70 22 15 6 25 14 14 12 30 52 64 19 17 18 54 80 25 113 22 16 5 47 81 33 18 32 76 24 0 18 60 33 41 11 78 60 97 20 33 17 28 69 6 23 69 50 44 3 27 60 32 49 33 30 44 61 25 68 24 81 36 22 42 60 79 25 26 45 25 36 17 36 37 5 17 50 11 28 72 32 50 21 110 49 33 22 76 68 69 49 122 117 20 42 66 48 64 53 77 38 1 44 48 37 76 49 46 104 112 73 98 88 77 110 87 76 21 90 239 15 96 161 18 237 97 36 118 27 96 16 69 18 101 71 49 108 74 56 152 45 39 35 127 229 43 17 166 73 167 90 145 60 93 42 50 200 48 35
2 16 0 2 0 7 19 11 2 0 0 24 0 0 6 22 0 10 22 17 4 0 16 12 21 1 20 0 0 15 5 9 21 3 14 2 0 5 1 0 0 7 0 11 14 4 3 1 1 29 4 29 7 1 8 3 8 0 28 39 26 11 15 20 17 38 0 3 5 4 16 5 3 3 0 19 33 15 7 6 2 4 0 7 7 18 0 47 19 1 0 0 10 7 0 25 3 17 6 6 11 28 72 13 6 0 21 9 6 11 20 21 2 31 10 19 14 10 6 7 5 27 0 10 0 4 9 6 3 6 12 0 0 0 22 4 4 5 0 62 1 0 0 37 10 15 27 15 9 0 0 2 8 1 0 18 31 0 0 0 51 2 44 24 7 40 3 0 47 11 0 1 19 33 67 3 42 10 29 0 34 5 16 0 37 21 77 48 0 0 29 80 12 58 19 1 46 4 2 1 0 1 2 25 3 1 4 2 0 27 13 13 1 1 0 15 4 5 6 30 4 12 0 1 4 1 1 1 0 4 12 6 0 5 7 16 1 0 0 1 4 13 19 0 1 19 1 5 0 2 6 5 8 18 12 3 26 11 17 20 0 0 11 0 19 1 13 1 7 0 0 7 12 3 20 0 0 13 9 0 19 0 7 11 15 5 0 10 12 4 5 2 25 11 11 22 6 0 0 0 0 5 6 0 11 0 3 6 1 7 11 4 0 0 0 0 9 0 5 12 1 9 0 4 19 1 4 15 1 0 6 0 0 3 8 0 9 0 4 8 14 11 35 0 8 33 1 27 4 8 4 6 1 0 0 1 14 1 16 20 20 9 14 5 1 6 2 4 3 0 0 0 1 14 0 2 10 1 6 5 0 20 9 17 3 2 15 32 0 8 24 0 1 30 8 7 3 1 0 42 4 8 0 20 1 12 13 14 3 0 0 8 0 22 0 8 15 0 17 0 0 0 6 0 11 19 1 2 3 1 3 6 1 23 15 2 8 6 2 25 5 0 4 0 17 19 5 0 10 18 3 5 0 2 21 2 14 1 0 5 0 0 6 3 4 6 26 8 19 0 25 0 1 2 9 2 1 0 7 6 19 0 7 7 12 6 16 8 0 11 12 0 0 18 5 32 8 32 7 3 24 18 8 0 0 14 26 0 1 47 11 19 6 34 11 25 22 1 8 22 7 10 15 11 0 7 3 7 0 23 16 2 2 9 0 32 2 0 4 0 7 18 10 6 7 2 3 19 7 13 0 16 24 15 0 19 5 0 12 1 0 0 8 50 0 24 10 18 10 18 0 16 26 13 0 8 8 13 14 30 0 0 0 19 20 26 2 13 6 11 0 10 20 1 1 0 7 20 19 0 17 5 10 22 4 10 0 16 0 7 4 27 4 12 9 15 16 1 43 2 0 21 7 0 15 3 0 12 17 9 13 3 12 7 9 8 0 5 0 35 0 5 8 7 19 5 9 19 27 27 4 3 2 12 1 0 6 16 0 30 0 3 25 11 0 28 4 0 0 7 9 18 37 0 2 8 11 1 0 9 0 2 7 12 12 7 33 0 20 4 23 19 0 0 0 23 35 13 8 10 14 6 36 10 37 7 9 36 4 3 6 13 9 7 0 14 0 1 45 16 0 5 22 5 5 1 9 2 13 7 10 23 2 8 20 31 17 11 14 0 1 0 6 21 27 5 9 1 0 0 9 0 20 23 0 8 23 20 22 4 11 16 8 53 0 4 12 31 19 1 11 12 0 5 0 5 2 7 7 34 12 5 8 20 14 10 9 0 10 0 7 17 25 1 4 2 29 3 0 1 11 0 9 16 0 41 0 0 4 42 13 4 11 0 1 2 18 16 0 2 4 0 0 3 56 12 0 18 2 11 0 28 6 18 17 19 43 3 1 4 22 9 0 10 5 4 2 6 15 0 6 0 2 36 2 28 2 9 0 27 5 7 1 4 0 11 19 0 0 5 8 2 0 14 0 2 24 29 4 13 0 1 0 1 5 4 7 31 0 15 9 24 0 5 7 5 10 0 0 3 8 13 2 0 0 0 11 7 3 12 5 10 12 0 10 4 0 0 19 4 1 19 0 6 1 3 0 6 22 32 4 0 72 30 7 4 7 52 21 1 6 14 7 13 19 9 2 24 3 35 12 0 18 17 5 3 12 4 0 8 32 11 6 0 8 35 3 15 17 21 11 19 0 7 1 11 24 13 10 8 3 14 0 20 20 23 0 2 12 0 2 4 18 0 0 28 0 0 12 12
49 28 18 51 9 8 59 44 57 15 60 5 14 5 4 33 20 6 7 52 10 12 68 9 23 29 10 7 30 16 19 13 46 3 33 49 48 13 8 15 5 14 40 10 58 8 39 22 72 4 48 25 42 0 18 37 25 41 17 59 7 20 26 23 37 15 7 60 10 31 19 23 40 21 62 51 49 63 36 60 32 8 8 46 11 7 35 13 2 41 31 8 31 1 30 35 29 71 28 41 34 9 2 52 34 48 36 0 34 49 12 10 45 63 52 16 3 0 0 57 24 47 9 14 16 4 23 5 2 25 8 28 15 14 7 23 20 30 31 45 21 24 34 30 28 12 10 0 21 48 15 5 16 31 45 0 48 37 11 40 12 20 20 1 11 53 10 6 26 18 30 21 29 32 9 25 19 32 6 17 3 27 2 12 15 12 11 20 15 37 35 32 14 6 13 8 11 23 8 11 26 17 19 24 17 29 25 16 20 3 10 11 17 45 32 41 21 10 21 14 6 30 10 10 4 0 31 14 6 4 8 7 30 17 32 42 16 14 18 13 38 33 28 8 18 23 3 25 20 20 1 6 58 23 13 13 5 23 28 15 11 4 21 23 5 34 16 3 5 2 7 22 2 12 6 13 10 38 1 3 40 36 47 62 3 11 14 31 21 12 4 0 14 28 9 11 26 33 19 0 26 19 26 27 6 9 13 7 16 4 29 22 0 23 33 2 12 16 14 8 17 11 19 22 6 15 5 21 59 22 23 12 20 17 14 24 15 1 17 22 23 15 17 2 9 18 8 19 21 15 28 15 8 16 5 45 41 29 5 30 43 24 14 10 6 40 13 12 39 5 39 52 19 19 1 17 25 14 13 6 9 7 0 35 1 38 45 0 32 25 13 9 22 24 12 6 16 2 8 4 15 8 15 13 11 9 1 6 27 3 8 0 4 9 4 6 0 23 10 18 32 18 3 26 2 8 24 3 17 0 27 15 21 20 18 3 25 6 10 20 2 23 28 8 0 2 1 12 0 19 15 1 9 52 18 9 5 1 21 2 14 10 18 12 28 13 12 30 12 20 3 53 14 10 5 15 26 44 12 44 3 32 15 2 17 10 5 9 28 40 17 33 60 20 4 25 13 10 5 61 29 15 6 50 8 33 45 0 28 20 32 18 45 27 52 72 11 12 17 3 43 18 2 17 20 6 39 35 39 17 12 48 20 42 40 17 38 45 10 20 8 3 13 2 21 28 2 22 25 10 27 5 43 19 22 50 41 19 41 5 11 11 38 43 2 0 19 26 29 14 50 33 83 7 77 20 18 16 0 29 17 13 16 30 31 24 34 27 42 62 11 16 22 3 11 12 31 9 39 11 16 12 26 13 24 3 35 13 15 0 4 13 36 8 38 49 1 3 0 7 14 15 31 9 18 36 8 5 33 37 92 4 0 40 13 30 66 40 0 3 1 19 49 29 13 54 5 5 3 35 12 28 14 13 19 23 11 7 33 18 19 8 15 15 23 22 46 23 37 79 20 106 121 31 0 20 7 10 62 36 41 20 25 51 20 70 15 85 9 10 24 3 36 42 18 28 44 48 55 46 0 67 17 13 23 20 28 38 5 48 25 17 22 24 32 55 6 34 21 5 25 44 46 15 16 10 31 30 4 28 64 15 5 20 29 39 47 8 3 1 80 40 5 51 15 28 1 1 43 12 0 86 18 23 49 72 43 45 22 26 32 63 57 4 15 9 2 39 52 57 23 36 23 11 60 54 53 1 8 2 15 23 29 30 49 1 52 1 12 20 50 31 5 0 40 34 15 9 15 21 32 14 58 35 34 8 31 26 43 48 33 20 53 60 24 52 48 7 47 55 15 37 14 41 26 27 18 21 7 5 41 24 41 17 13 24 34 57 56 36 26 5 6 13 14 11 19 14 37 10 31 8 7 35 5 8 12 33 37 31 20 0 21 38 3 0 69 13 45 5 15 16 36 8 25 16 52 21 7 26 33 5 11 40 4 32 58 20 6 5 36 25 23 43 16 12 28 21 31 22 13 38 18 39 48 50 31 10 9 34 31 17 6 4 21 49 1 18 30 34 28 22 9 8 4 12 35 1 3 29 3 11 4 24 1 5 29 7 4 38 13 28 9 31 35 3 10 6 26 32 11 30 15 0 6 13 27 36 10 0 11 3 25 0 12 13 3 8 26 14 2 14 2 6 29 16 9 3 20 24 29 24 3 16 11 6 13 19 10 4 18 1 8 7 6 24 6 7 0 11
19 5 9 46 58 14 3 31 46 4 32 21 33 51 21 45 0 18 7 20 36 22 9 39 56 45 39 26 35 37 36 20 21 29 33 39 22 42 28 47 28 41 22 42 0 2 37 22 3 39 22 29 28 38 12 37 19 8 29 23 34 29 19 35 43 28 24 40 20 51 49 51 6 26 34 37 28 31 22 25 27 37 10 6 37 21 7 14 26 19 35 68 78 63 24 3 54 33 78 56 49 51 13 51 9 16 31 45 40 70 50 17 10 44 42 13 64 1 28 40 38 56 64 64 70 63 56 48 15 77 54 65 52 43 64 41 44 60 40 67 65 56 78 35 93 65 83 68 81 17 96 78 95 69 77 69 26 77 62 1 53 44 58 67 82 14 68 53 49 67 41 35 73 34 78 65 19 47 51 67 69 76 8 65 24 21 97 60 101 52 66 114 69 100 120 22 29 92 83 33 120 28 129 55 21 4 92 76 28 68 93 104 48 73 101 81 50 0 79 57 77 73 77 77 14 72 78 62 85 89 52 74 15 20 64 3 18 47 57 11 29 59 47 58 63 21 28 21 52 23 45 51 49 42 61 65 55 18 43 28 68 22 57 76 67 55 62 66 18 75 83 69 102 62 59 67 50 124 141 116 112 104 93 15 102 84 125 82 115 122 106 107 130 159 67 131 123 149 146 109 115 42 106 137 162 106 87 48 124 172 161 134 107 6 167 174 153 178 146 113 84 208 239 268 67 266 243 275 323 84 281 143 235 164 12 111 205 220 110 176 101 156 13 234 212 247 183 226 29 144 180 119 78 137 123 160 111 196 180 171 9 227 226 135 123 109 59 55 65 56 8 48 34 51 64 36 63 31 70 21 64 74 43 28 42 47 53 51 66 76 55 69 53 48 40 59 58 10 16 29 23 49 55 22 33 35 18 9 15 67 50 43 29 89 81 50 57 4 17 69 31 62 78 44 90 75 9 92 102 93 110 116 108 51 118 32 12 28 79 80 33 57 58 57 90 11 54 56 43 67 48 62 81 60 102 69 87 11 66 78 75 54 48 9 64 67 82 40 68 60 27 51 12 40 33 41 41 40 50 39 35 46 19 4 21 66 57 51 10 70 69 74 29 47 74 33 81 96 55 33 89 65 58 4 57 75 92 91 76 84 88 44 71 71 42 57 61 10 88 57 53 76 65 84 13 68 50 17 1 49 51 43 38 4 52 51 31 27 45 29 28 27 23 23 24 31 47 27 20 34 18 1 25 30 17 40 6 27 17 20 24 24 34 5 40 12 36 33 31 36 11 22 19 9 34 22 16 37 36 15 28 30 40 0 0 24 20 39 15 27 24 14 18 36 4 13 32 12 19 27 31 28 22 32 31 5 18 36 30 34 18 16 20 18 25 23 12 0 7 5 5 15 26 28 28 1 0 16 8 9 14 22 21 15 2 19 24 30 32 29 31 21 22 15 1 24 36 33 39 46 26 40 12 16 1 39 48 38 31 13 27 32 26 25 33 31 51 21 41 27 48 9 35 31 46 37 42 42 2 41 26 40 3 37 47 17 56 10 44 0 14 32 70 21 5 4 62 17 61 67 79 41 15 14 46 59 57 55 62 68 65 54 37 45 67 56 62 41 45 51 19 71 65 54 95 95 33 57 8 90 82 54 31 49 24 88 60 74 57 71 66 91 47 88 88 104 43 85 67 51 85 70 101 38 116 110 21 118 139 127 61 112 53 119 3 116 131 141 63 156 128 95 113 96 135 20 96 139 210 191 91 153 166 188 138 157 196 39 200 119 126 202 151 51 66 168 217 181 202 225 173 204 24 119 188 97 85 51 73 226 134 103 88 86 11 56 72 129 116 176 131 164 157 137 75 180 170 176 108 134 121 176 174 156 57 167 105 45 92 64 119 132 96 96 1 73 88 111 26 117 105 94 93 116 63 105 30 82 1 68 49 55 70 64 45 77 37 20 73 66 76 105 48 59 57 28 52 20 57 55 49 44 5 74 41 66 55 19 42 32 51 41 46 85 62 5 67 59 59 17 49 51 30 45 52 64 42 64 32 59 38 45 25 41 27 44 14 42 0 12 19 32 24 18 31 27 40 20 33 43 34 31 29 42 24 27 5 43 39 29 25 28 30 22 21 35 10 20 7 21 26 26 18 23 7 0 36 24 19 33 30 30 20 10 1 18 24 22 26 30 24 20 5 16 34 2 20 15 17 18 25 38 10 20 9 23 9 16 24 26 36 9 25 14 0 5 19 16 26 25
7 0 14 24 0 1 1 16 25 107 24 4 0 0 12 43 6 1 24 26 0 9 0 0 15 0 120 0 6 20 1 26 22 0 0 0 0 8 16 3 2 11 0 2 3 5 0 29 0 49 0 18 0 50 0 1 11 0 119 0 2 0 23 15 11 0 7 2 3 15 0 240 0 0 0 18 7 0 8 14 7 0 0 23 16 10 0 3 36 0 0 0 7 0 0 1 10 5 0 0 9 10 1 0 0 11 7 1 0 0 25 16 9 0 12 15 13 0 0 8 0 1 0 0 31 0 19 17 0 0 3 15 0 1 0 3 0 1 0 5 53 0 0 1 5 0 0 0 2 0 10 20 0 0 15 2 1 0 2 4 108 6 3 80 3 8 24 0 2 25 0 35 9 0 0 5 5 12 21 0 9 0 71 0 14 1 84 9 27 0 18 0 0 27 19 31 0 1 5 0 6 46 32 9 19 0 0 5 0 0 1 24 20 0 2 29 0 0 4 6 13 0 137 1 0 4 3 0 0 129 0 2 0 0 50 1 0 34 36 0 0 1 0 0 7 11 1 0 0 0 6 15 2 17 1 8 25 0 9 0 2 29 26 16 0 8 20 0 39 5 6 0 0 0 4 20 52 8 27 0 0 0 0 11 0 0 0 0 9 4 8 14 1 9 2 0 0 48 7 1 0 0 0 11 14 58 0 6 3 0 3 53 16 4 4 172 10 21 2 0 14 10 57 22 0 13 0 0 0 0 7 0 0 11 0 2 2 14 0 45 0 42 58 97 3 21 31 1 0 36 11 35 21 25 55 17 2 3 3 9 0 8 13 1 3 0 17 0 7 1 0 9 0 3 35 0 10 7 5 0 0 55 0 0 65 2 1 15 2 3 27 0 90 0 5 0 12 0 1 1 4 11 0 25 0 57 0 25 0 0 14 0 8 21 6 17 1 0 0 3 0 8 0 269 10 47 29 13 4 47 37 0 0 9 0 0 26 53 4 9 5 6 1 22 4 24 131 43 97 4 12 3 0 0 7 21 5 19 0 9 20 2 21 4 6 0 0 0 0 3 7 59 21 8 0 31 0 6 22 1 0 88 12 78 0 1 0 6 0 26 1 7 0 2 27 0 9 29 6 2 6 30 5 2 10 0 10 101 0 0 1 12 0 0 0 24 24 18 7 11 3 1 6 1 0 16 0 10 48 6 0 0 0 0 0 4 0 4 7 12 0 0 8 41 0 5 15 28 0 8 0 5 0 27 0 11 2 13 7 24 13 9 9 0 0 0 0 1 0 3 0 2 0 3 1 31 0 2 50 0 0 0 0 2 0 4 24 0 0 20 0 5 3 0 4 9 0 0 2 0 3 28 0 4 10 1 6 1 1 2 1 19 5 0 7 4 10 1 0 4 0 0 12 4 2 0 0 6 0 2 4 2 13 0 0 1 0 0 5 11 1 4 2 0 1 0 0 6 23 0 0 5 0 3 0 0 19 1 0 0 0 4 0 29 0 9 4 0 0 0 4 0 0 21 2 0 0 57 0 3 0 0 0 2 2 2 46 0 34 19 19 9 0 1 5 10 0 0 0 0 5 4 21 5 2 31 0 1 13 0 0 0 3 5 0 0 13 8 5 0 4 0 9 29 2 52 0 44 0 2 0 8 2 16 0 16 8 141 2 124 14 1 0 0 5 2 7 1 17 0 7 0 5 25 1 0 0 8 18 4 35 0 8 79 0 0 16 1 0 11 17 46 8 0 3 8 11 40 5 11 5 10 0 20 16 20 2 0 39 49 2 21 16 2 0 0 9 0 0 0 0 20 12 0 0 10 255 24 45 30 30 1 103 0 16 0 0 57 0 0 10 21 46 1 10 11 2 9 2 0 67 0 0 26 1 4 0 37 0 0 44 60 161 127 1 1 6 224 2 0 8 13 14 2 71 53 63 122 0 17 3 8 6 42 41 63 1 6 29 11 17 0 53 3 5 36 0 0 0 20 27 3 0 49 5 10 7 8 18 50 21 0 2 11 20 4 0 96 121 29 20 35 0 72 3 0 0 115 48 4 0 9 0 157 40 0 0 5 0 0 0 91 31 27 33 0 35 2 0 218 0 59 66 26 24 0 0 119 108 0 1 7 0 0 0 39 0 0 0 2 160 2 4 103 27 3 6 44 88 3 211 35 0 20 55 1 268 41 106 0 24 10 96 0 25 67 133 21 5 74 118 8 140 108 16 0 0 0 33 1 33 20 12 2 0 5 0 1 52 41
0 3 3 0 0 0 6 1 0 0 2 1 0 7 11 0 1 0 0 2 0 0 22 0 8 0 0 0 0 0 0 31 0 0 6 0 0 2 16 3 12 0 17 17 6 0 4 0 3 0 2 0 38 17 7 0 3 0 0 0 0 0 3 3 0 3 3 55 28 0 0 6 2 61 1 0 0 3 1 0 11 0 0 8 12 0 3 9 2 0 3 0 0 0 0 0 6 0 2 0 18 0 2 2 2 0 0 0 0 0 0 0 0 0 0 2 0 0 0 0 1 0 0 1 0 12 0 0 2 0 1 2 0 1 0 0 0 2 0 5 0 3 0 51 0 13 5 0 0 0 0 2 0 0 12 6 0 0 5 8 0 3 0 0 0 0 2 0 0 0 2 0 0 0 1 0 3 12 0 0 0 2 0 7 0 0 0 0 0 0 19 0 0 0 0 7 0 1 3 0 2 1 0 4 2 0 0 0 3 0 0 0 0 0 8 2 1 0 5 0 5 12 0 11 0 39 4 2 20 3 0 0 1 0 0 8 0 0 0 0 21 0 0 6 10 0 1 0 9 1 1 0 1 0 0 0 0 0 4 0 0 1 2 3 0 0 0 1 0 0 0 0 0 2 0 0 9 7 2 0 0 0 4 9 5 0 2 0 5 2 0 0 0 0 1 0 0 0 1 0 7 1 0 0 0 2 0 0 0 0 0 1 0 1 0 3 2 8 2 0 0 0 2 0 0 2 3 0 1 4 1 2 0 5 0 4 0 0 4 0 0 0 3 0 0 0 0 0 0 0 0 0 0 0 7 0 0 1 0 0 0 2 0 0 0 7 0 0 0 0 0 1 0 0 4 5 2 0 3 0 3 0 0 1 0 12 6 5 0 5 1 5 4 4 7 0 0 0 0 0 0 0 0 0 0 0 1 0 0 0 0 0 2 8 1 0 0 0 0 0 8 9 0 5 0 0 1 0 26 0 0 0 0 0 1 0 2 0 0 0 2 12 0 0 0 0 1 5 0 0 1 0 0 14 0 0 4 0 7 11 1 0 0 0 0 6 1 0 0 0 0 1 17 0 0 5 3 5 0 0 0 0 0 0 1 0 0 0 5 0 0 3 0 0 1 4 0 0 0 0 1 0 0 2 3 0 0 2 1 0 8 0 1 4 0 3 0 0 0 0 0 0 3 22 2 0 4 5 1 0 7 4 0 0 0 0 18 6 0 3 0 0 0 0 0 3 0 3 0 0 20 0 4 6 1 1 5 1 3 3 4 1 0 1 0 0 3 1 0 0 1 3 0 3 18 0 0 1 0 0 2 3 1 0 0 8 0 0 3 1 7 15 0 2 1 0 0 0 0 0 0 0 0 2 12 0 0 0 4 1 0 0 0 0 0 4 0 0 0 0 0 0 1 0 0 8 0 0 0 0 0 1 1 1 1 4 0 5 0 0 2 0 0 2 0 0 2 0 0 4 2 0 1 0 5 0 0 4 3 0 0 0 2 0 0 0 0 0 0 15 0 4 0 0 0 0 4 0 16 4 1 0 5 0 2 13 0 2 4 1 0 0 0 0 0 0 0 0 2 27 3 9 0 0 0 0 0 0 0 0 0 0 0 0 6 0 0 0 2 0 5 0 0 6 6 0 0 0 1 7 25 0 0 24 8 4 1 0 0 1 13 0 1 0 0 0 0 14 0 0 19 5 1 0 0 1 17 0 0 1 0 0 0 0 0 0 1 0 11 0 0 6 1 4 0 23 1 1 1 1 0 11 0 0 1 0 0 0 0 0 1 0 0 0 0 0 2 0 0 1 4 2 0 2 13 0 2 0 0 1 0 0 9 3 0 4 4 3 0 3 0 0 0 2 0 0 10 0 0 0 1 0 0 0 2 0 0 0 0 9 0 0 1 0 5 0 2 0 0 0 12 3 0 18 4 0 0 1 2 0 2 4 0 0 12 0 0 0 0 3 0 1 1 0 0 1 0 0 0 0 1 0 0 4 0 4 1 0 2 0 1 0 0 6 0 1 0 0 0 0 0 0 0 40 1 3 6 9 0 0 9 9 3 10 0 0 0 0 0 0 2 0 0 0 4 0 0 0 0 1 2 1 0 4 0 1 8 0 2 0 0 3 2 31 0 1 44 0 1 0 0 12 0 0 0 0 0 8 0 0 1 0 1 2 3 1 33 9 0 0 1 0 0 0 2 1 7 0 3 0 1 5 0 4 0 0 0 0 0 0 0 0 0 0 28 1 0 0 0 0
161 20 83 230 383 23 106 759 30 330 281 145 379 323 70 58 101 43 27 303 74 151 56 40 21 17 83 108 202 61 181 124 27 135 210 143 48 81 99 293 94 36 131 0 141 100 177 1 0 291 30 160 71 565 3 58 83 60 339 84 149 87 160 418 15 62 188 290 107 162 21 303 26 40 62 49 22 529 152 128 199 84 20 112 66 63 46 5 213 155 25 213 34 203 127 3 99 203 100 92 36 126 0 1 17 28 34 192 51 76 23 5 14 46 80 0 218 2 11 38 17 0 27 33 588 390 117 210 0 11 13 319 149 115 65 110 53 123 133 107 736 63 211 2 74 42 0 2 18 87 223 187 1 82 211 772 0 331 27 70 10 30 10 248 216 27 65 152 54 151 233 161 3 19 63 66 0 77 3 292 0 19 116 97 59 0 126 0 322 51 235 157 567 81 140 152 43 165 205 13 787 330 163 159 136 111 59 111 291 66 62 0 13 313 168 11 21 0 405 119 159 1 305 372 92 187 176 121 105 164 32 157 82 68 3 0 89 105 379 23 69 213 41 168 158 98 76 59 155 174 329 364 152 126 507 164 74 0 374 47 454 118 1 54 29 165 2 184 11 147 235 103 59 82 2 24 53 2 107 21 181 96 102 40 1 88 40 23 52 48 36 92 12 193 83 50 8 140 168 218 96 0 17 168 91 299 143 185 157 191 193 266 55 8 82 412 257 270 9 10 3 490 238 40 4 353 10 18 49 7 32 38 15 10 0 59 32 56 125 73 120 112 86 1003 166 17 172 42 2 45 184 36 172 48 54 56 89 442 113 4 42 33 335 108 48 34 219 116 170 173 196 44 201 87 116 255 371 34 217 178 66 8 76 19 125 230 92 28 308 21 1 312 211 65 26 24 96 84 102 11 42 0 25 4 18 36 40 13 89 163 175 81 44 1 194 13 195 212 0 182 13 181 312 247 200 44 25 116 231 120 25 59 92 0 11 39 33 93 118 4 49 105 34 41 38 48 217 199 81 37 131 0 121 39 104 103 102 41 34 98 111 33 35 37 6 21 0 41 58 21 0 118 14 27 12 106 5 170 0 1 21 8 10 71 0 48 12 105 78 14 107 309 8 21 47 6 151 189 91 40 0 127 8 29 84 552 2 901 241 47 69 199 67 96 29 117 2 1 33 29 8 79 85 52 136 54 173 53 39 70 118 104 93 21 235 21 209 156 302 46 62 152 107 74 111 340 227 55 29 39 2 32 121 221 340 92 0 41 12 59 214 180 11 0 90 46 4 21 17 0 47 38 115 15 170 2 69 35 68 69 79 18 27 138 0 0 241 1 2 90 358 219 75 123 92 188 40 1 73 104 3 65 105 25 67 126 180 14 75 54 43 0 95 84 249 149 63 8 56 46 39 0 142 272 93 46 16 60 7 2 50 122 79 197 40 17 85 39 230 114 165 183 18 0 0 47 9 34 2 44 8 58 116 35 0 7 74 10 162 3 93 73 58 30 47 28 25 161 66 96 43 53 62 61 10 61 35 137 19 59 180 60 0 0 20 9 76 20 14 180 50 7 271 38 64 17 39 1 79 100 75 121 30 126 13 114 44 213 35 35 197 51 35 105 143 12 68 302 0 204 90 15 6 187 243 181 8 26 22 46 0 114 85 72 31 84 64 380 37 663 349 284 27 170 224 197 0 406 320 40 76 93 30 39 1 191 9 14 98 19 66 74 78 370 12 88 24 72 40 77 109 210 139 83 173 88 0 44 155 31 28 4 22 32 3 121 7 19 99 332 161 75 0 51 58 285 22 64 49 283 17 13 3 599 306 194 47 323 33 885 33 75 54 269 124 244 0 33 50 222 110 218 423 86 0 106 112 260 84 56 184 11 7 135 255 10 0 207 375 89 711 2 667 324 213 310 108 863 58 716 115 567 172 764 744 814 329 8 200 62 141 453 291 467 218 485 207 765 182 203 13 192 20 109 148 104 478 157 108 52 523 389 475 1365 1059 399 311 0 193 415 413 237 623 64 492 644 86 628 680 172 70 141 1146 655 304 12 295 1605 358 210 433 541 86 679 761 1013 0 500 24 317 509 968 103 198 572 76 2958 500 1220 1587 1558 1105 47 386 318 315 3186 36 375 520 216 57 446 45 17 293 1086 7 2877 2 941 2451 345 2900 1367 15 770 1475 1851 1707 277 927 3287 1545 15 448 1512 3136 2704 250 270 2164 474 187 3022 1685 233 2482 3484 827 0 5378 1617 3776 1 2162 1525 2235 43 808 2674 167 766 1906 94 88 428 3085 1682 970
0 34 8 166 412 9 76 0 0 0 26 55 10 64 81 0 42 0 0 207 5 34 14 199 29 153 32 1 47 21 49 51 4 0 3 19 8 283 5 2 150 2 145 33 21 385 73 4 1 30 4 18 56 0 9 184 0 1 12 0 6 3 0 0 4 0 17 16 38 229 0 133 2 2 7 237 1 0 12 78 4 202 19 46 364 0 9 2 61 28 0 0 131 125 0 81 0 32 12 13 2 173 91 67 659 2 193 0 123 7 103 23 66 0 7 156 30 0 11 60 0 22 30 30 69 274 148 0 96 2 104 0 17 0 24 301 226 1 58 238 1156 63 15 497 53 229 31 93 0 90 43 49 710 29 3546 1398 564 19 2 70 9 62 63 100 0 0 746 739 97 1 1218 1179 352 1253 6782 105 380 333 55 538 49 964 0 827 400 2408 376 889 524 0 630 1683 70 860 503 3212 388 132 45 3374 3390 126 6 1773 384 48 2 6 410 66 1996 0 328 4 757 1587 4040 2 855 891 6 170 760 349 152 674 192 767 0 895 501 0 361 5200 16 330 563 3678 3021 6 4 6 85 160 0 162 0 31 637 761 0 29 33 282 179 454 12 636 38 40 5622 306 363 718 1904 1904 308 2453 3548 292 83 224 629 968 0 128 1607 89 1416 375 0 642 68 0 158 15 0 316 3 0 204 89 678 269 672 31 94 0 2330 1625 125 727 38 332 1004 492 216 530 304 1 418 397 929 0 188 148 73 440 1210 331 373 563 146 1439 0 1091 624 74 0 576 0 0 187 4 4350 4 86 144 0 690 50 169 2 1 32 119 3 650 4 179 0 1741 0 0 0 772 22 1654 41 23 74 19 465 1261 1057 37 107 1 330 1435 0 0 1319 3837 479 1948 2184 0 301 212 1296 850 23 16 37 96 0 1010 5673 937 417 27 38 713 451 1456 6 6514 1 1193 198 848 147 127 202 335 1439 6382 59 1483 0 657 48 3 1 157 313 0 3332 66 1400 2776 0 156 4 873 1398 44 4 216 426 219 182 477 247 695 37 5335 1338 0 136 62 203 3561 4361 2373 140 1448 450 2 1466 169 7 2134 3 537 1444 0 1631 105 0 5555 98 132 226 364 248 30 3688 191 1 18 335 1 1800 2085 108 1 1 0 0 2245 7 2594 1070 1513 440 2329 0 67 2 18 11 46 7 56 0 354 37 110 245 0 43 214 577 78 0 355 94 6 9 10 51 9 0 72 9 205 42 46 26 56 37 64 273 42 434 1 0 26 727 0 9 74 71 2 150 0 254 0 132 590 1730 38 154 919 65 84 224 6 17 113 33 379 33 652 58 0 1 89 0 118 0 0 408 0 6 86 56 541 123 91 630 54 459 1675 375 187 2 140 140 6 1 0 463 1131 427 43 50 1 120 0 0 105 45 87 357 7 472 32 693 7 122 24 142 135 25 9 85 37 27 25 64 0 50 169 469 0 405 18 9 197 0 1 19 684 125 95 32 38 8 41 115 68 183 0 31 122 456 0 12 369 59 95 1 15 260 0 29 10 54 2 0 102 35 291 0 192 177 157 587 19 106 0 47 0 7 79 9 51 31 28 5 1 52 14 130 15 32 0 3 16 65 0 333 4 19 0 61 0 0 63 6 4 38 9 0 18 24 8 512 24 0 330 23 2 0 0 28 2 54 260 86 45 7 18 95 224 195 1 61 13 29 34 10 64 267 38 76 57 0 7 3 13 45 44 12 344 773 190 0 0 3 28 9 0 33 408 6 5 39 84 12 78 0 5 31 0 185 8 119 2 59 0 131 19 0 164 2 0 62 0 408 471 0 13 745 20 23 91 45 563 146 0 57 13 231 0 9 362 297 1270 142 36 119 273 8 18 43 71 27 0 210 18 11 229 2 24 5 56 30 38 5 6 154 186 193 70 55 11 865 0 104 3 3 1330 10 57 33 172 2 3 342 5 59 20 47 0 5 5 32 88 0 19 181 0 92 0 105 5 56 120 0 4 71 18 0 37 0 91 0 91 155 0 89 197 82 14 29 6 20 15 4 223 0 12 56 33 0 239 21 0 11 237 121 39 0 6 25 0 34 0 0 14 30 19 7 3 0 0 35 0 58 1 1 0 281 0 5 0 33 1 39 0 69 1 0 56 0 22 32 0 0 219 0 33 3 1 27 179 0 27 139 3 3 80 70 21 292 2385 181 57 159 214 363 88 0 9 247 29 133 0 55 3 65 0 14 91 0 692 382 293 6 1502 1403 505 207 50 92 85 348 50 762 376 7 115 50 162 1373 324 1057 586 350 68 169 781 506 857 211 71 386 344 8 0 1447 177 1060 381 1473 520
3 3 3 14 0 46 6 63 43 2 37 84 32 7 47 90 0 77 0 85 47 91 84 40 83 15 23 83 24 22 57 38 88 43 65 15 81 8 96 11 5 4 2 65 6 34 16 14 56 58 25 75 67 68 45 5 37 0 10 75 14 13 59 15 44 84 75 13 28 9 3 23 42 17 77 3 8 73 77 1 3 39 5 0 60 15 24 42 69 21 92 3 56 15 13 87 64 16 22 4 13 69 62 9 9 48 61 53 77 72 22 66 11 73 3 5 58 72 24 12 37 39 74 30 70 47 58 47 6 91 53 87 35 54 59 69 71 78 68 87 24 16 0 30 48 4 24 89 62 24 14 52 63 33 86 103 29 11 1 89 62 74 36 53 74 29 4 20 96 63 7 39 55 34 28 31 52 0 82 97 72 118 57 8 122 11 110 113 9 1 8 10 104 27 115 1 22 15 61 53 86 6 16 23 32 95 84 18 95 34 36 74 66 3 92 15 42 100 67 46 2 18 10 90 80 20 114 36 86 115 100 90 93 94 22 36 28 9 7 92 3 77 105 81 50 30 8 65 71 29 82 50 86 30 84 0 1 80 71 30 52 58 81 5 86 9 42 12 2 0 82 56 73 56 54 0 18 29 102 50 78 55 65 26 18 12 82 80 80 96 8 32 63 8 81 23 54 69 29 16 44 74 16 18 31 48 27 76 109 98 17 3 115 16 15 86 21 98 9 9 1 15 75 36 86 100 39 133 145 41 120 72 26 13 118 23 0 12 124 120 101 65 84 13 117 81 121 84 94 95 84 24 4 128 118 51 7 46 51 66 3 97 119 60 3 114 33 69 24 0 18 77 14 14 98 3 52 0 59 29 68 3 14 102 59 100 60 23 0 49 108 44 72 114 12 15 60 62 6 14 6 64 9 118 47 19 13 4 39 78 33 35 107 109 16 2 35 26 8 16 67 21 99 0 42 81 18 41 118 4 90 62 21 106 89 108 26 0 10 36 34 2 20 27 58 9 37 82 83 17 2 16 117 35 43 17 26 43 46 18 117 22 2 63 26 34 46 59 43 121 14 79 52 109 77 73 131 100 95 110 117 58 33 2 97 16 107 20 16 62 1 24 58 3 39 10 58 48 16 16 21 61 70 1 13 68 11 8 62 76 30 46 65 50 5 23 14 9 58 71 4 22 17 6 2 18 28 25 11 67 12 15 54 14 46 56 32 0 34 10 42 26 2 12 1 53 24 13 46 43 4 32 1 14 26 26 35 18 2 49 4 46 3 59 16 4 18 6 22 12 45 21 14 21 46 25 44 36 33 34 22 39 0 4 10 21 6 31 14 40 18 26 33 3 30 10 11 8 40 8 7 49 4 11 18 35 38 44 7 60 14 8 7 29 32 4 42 3 1 25 3 7 5 45 15 46 3 4 4 2 33 32 22 9 1 2 23 2 0 46 24 40 29 16 2 14 42 56 49 47 50 25 28 70 14 52 11 23 37 7 8 24 2 49 61 8 17 6 5 36 18 53 53 24 44 12 24 16 15 50 46 65 7 72 50 42 63 11 20 51 50 20 4 54 13 60 21 20 58 15 16 27 0 4 10 47 42 56 0 8 90 13 3 31 4 83 82 26 41 70 12 2 72 52 29 0 24 16 34 68 42 53 86 71 65 70 39 17 42 74 26 6 74 83 75 53 55 78 70 77 109 89 43 98 115 85 48 81 92 85 12 40 12 108 6 13 106 59 76 14 73 6 91 7 74 50 95 32 11 89 114 56 16 103 96 54 22 4 87 35 91 3 26 18 0 25 39 127 73 50 9 34 125 129 102 4 3 8 27 26 14 117 20 30 14 2 30 125 4 57 105 55 36 11 40 32 120 105 107 8 29 7 25 98 107 36 23 0 102 57 83 12 53 98 3 57 24 97 84 93 99 88 12 44 25 14 14 97 2 19 13 54 53 34 7 66 92 61 104 107 66 5 77 33 41 39 41 96 25 26 39 76 70 35 82 84 84 88 1 14 2 109 79 83 7 95 3 57 71 103 37 27 19 75 72 40 60 42 79 102 4 85 57 52 2 0 28 6 52 68 15 66 6 5 56 3 49 25 64 45 62 8 70 56 76 16 8 75 43 13 2 11 51 48 27 55 46 24 56 51 6 27 9 30 30 6 38 4 41 30 42 61 39 19 2 62 25 31 25 9 43 44 14 16 21 20 48 39 18 7 1 3 7 58 6 40 62 9 46 54 20 8 6 48 32 5 44 12 31 0
0 0 0 1 0 35 0 1 55 0 1 0 3 0 32 6 0 1 0 1 2 0 0 4 0 0 23 0 3 16 0 0 12 0 1 3 0 0 11 6 0 0 0 0 1 0 0 19 0 3 2 58 0 0 7 0 12 0 13 1 0 0 7 0 1 0 0 0 0 5 3 5 1 0 0 0 1 7 0 15 3 0 6 1 8 0 0 40 0 29 0 0 13 1 25 0 1 6 1 0 0 0 1 0 0 1 8 2 0 11 7 9 54 2 26 3 0 0 0 3 0 0 26 0 0 0 1 0 0 21 44 0 10 1 0 0 0 5 0 0 5 0 0 1 0 3 5 0 0 0 2 19 0 0 6 0 28 18 20 0 28 0 0 0 0 1 0 0 0 6 0 11 1 0 0 0 5 3 0 0 0 5 5 0 0 0 6 0 0 0 5 0 5 6 2 0 0 2 0 32 0 4 0 0 4 0 0 0 0 0 3 17 3 0 31 0 3 3 4 0 0 0 20 0 0 2 13 2 0 0 4 0 0 5 0 9 0 6 0 1 5 0 9 10 0 8 2 0 2 6 4 1 0 0 0 1 0 1 3 0 0 4 5 17 0 0 0 18 0 0 23 0 0 4 3 0 0 1 3 0 3 0 0 27 0 0 0 0 4 0 0 0 2 0 5 1 0 0 1 0 0 0 0 0 9 4 0 3 10 23 0 0 0 18 0 9 1 0 12 25 16 2 0 0 0 0 0 0 2 0 0 19 0 2 19 0 3 0 31 0 0 7 8 6 0 16 0 0 17 0 0 7 0 1 0 0 0 1 15 3 0 8 0 0 0 0 8 9 21 0 0 15 0 0 1 0 1 0 15 5 9 11 12 8 1 0 6 0 0 5 0 3 32 0 25 4 21 5 0 0 10 0 0 0 0 0 0 14 0 0 0 0 0 0 4 18 0 3 6 1 1 0 0 0 0 0 20 0 0 11 10 2 0 8 19 0 0 13 4 1 11 16 9 13 0 0 0 2 25 1 0 3 0 19 1 10 1 15 4 0 1 15 5 0 0 0 0 0 0 1 1 7 5 0 0 13 2 6 4 0 1 2 5 0 1 0 5 0 0 0 0 1 0 0 2 0 0 0 0 0 7 8 0 11 0 12 7 1 92 0 0 0 0 0 0 7 1 1 3 0 5 18 1 4 2 0 27 6 0 4 0 2 0 3 0 0 0 1 0 6 13 0 0 11 7 7 0 0 0 10 3 0 0 0 0 27 0 0 0 2 1 0 0 0 37 0 5 0 0 2 0 0 0 0 1 0 0 0 0 0 0 48 6 0 0 1 13 0 11 4 0 9 0 0 0 0 0 0 1 0 9 1 0 2 0 28 0 0 11 0 10 5 7 4 0 10 0 0 0 0 1 16 5 0 0 0 0 0 0 23 17 0 0 3 0 0 3 0 0 3 1 0 69 4 7 0 0 2 11 0 0 1 0 2 1 0 7 0 0 1 0 63 3 44 0 5 29 0 0 0 5 0 0 33 28 0 9 0 4 2 0 0 0 0 1 0 0 27 0 1 19 0 0 1 0 0 10 1 0 11 0 24 9 0 6 20 2 0 0 0 22 5 6 38 0 0 7 0 0 1 0 3 17 4 4 0 0 47 0 0 31 1 0 4 0 5 2 3 0 7 0 0 0 0 1 2 1 0 5 14 0 0 0 32 8 0 2 0 1 2 0 0 0 0 12 69 17 0 0 8 7 3 0 0 18 38 18 13 1 0 4 5 0 0 0 3 0 19 0 0 0 2 0 1 0 0 0 0 0 0 0 0 0 0 12 0 0 0 4 0 15 0 0 6 37 0 2 0 0 0 45 2 1 0 2 1 0 0 35 40 2 0 0 4 1 0 2 3 0 33 0 0 2 17 0 8 0 4 0 0 0 0 128 2 0 1 0 16 0 3 61 1 0 13 1 0 1 1 0 0 87 0 52 0 16 0 3 0 0 0 1 32 0 6 0 0 0 2 0 0 0 0 34 14 0 9 0 8 1 77 0 14 0 0 0 0 2 0 0 27 0 0 0 3 0 3 0 0 0 5 0 0 0 111 5 60 6 22 0 0 3 0 0 1 0 10 0 53 0 19 0 3 0 0 0 0 0 0 0 3 58 1 39 67 27 63 88 50 80 0 1 0 38 5 16 0 0 6 0 1 4 0 0 0 11 71 2 0 13 1 0 19 13 1 8 1 0 0 0 0 1 0 0 0 0 0 0 0 3 16
2 8 11 15 13 0 4 2 3 10 0 23 27 9 10 17 14 1 4 0 27 8 9 50 23 12 1 28 4 3 43 45 19 57 4 11 14 14 19 7 7 40 9 31 3 32 1 3 5 1 10 8 6 65 11 2 29 11 20 4 1 14 6 3 4 71 13 1 10 3 10 6 0 7 14 0 5 14 57 6 4 7 12 1 40 8 0 41 0 8 5 13 22 4 0 2 10 14 2 6 18 11 14 0 3 6 1 7 7 1 23 8 2 17 6 4 4 5 18 1 12 1 3 0 1 17 14 11 10 5 4 19 9 19 20 7 18 14 5 14 5 11 7 3 1 22 5 29 0 6 1 6 6 10 8 22 3 0 3 0 14 11 8 31 3 2 3 6 5 6 7 2 11 0 8 2 0 1 23 21 3 2 6 6 10 0 3 6 3 2 1 11 22 11 7 1 24 18 1 8 4 7 5 1 1 2 8 11 4 7 6 10 2 6 5 1 9 12 6 1 1 1 1 14 7 3 8 0 3 4 0 22 4 2 11 5 8 4 2 20 2 15 6 8 9 11 3 7 8 7 3 16 0 5 5 0 0 6 1 2 3 3 3 2 17 17 3 5 1 10 1 0 4 11 1 0 1 1 8 0 1 3 2 5 6 7 7 8 4 14 0 21 2 3 2 14 3 15 5 10 10 3 16 6 1 6 8 6 3 4 0 0 4 0 1 4 11 15 0 12 3 11 0 0 1 0 1 1 13 6 19 6 4 3 9 2 3 7 8 17 15 1 2 1 5 5 1 1 4 2 6 0 1 4 7 3 3 9 18 0 0 25 9 9 4 8 7 9 2 1 5 3 4 2 11 13 16 1 3 1 3 2 3 2 3 2 5 14 6 0 11 4 2 7 6 4 5 2 1 5 6 0 7 2 6 0 3 2 11 2 4 3 3 6 1 3 16 1 3 0 0 1 5 3 19 0 2 7 2 4 3 1 11 11 3 8 0 6 8 2 2 0 0 4 17 11 11 9 3 3 0 5 3 7 5 14 6 6 1 4 13 5 0 2 2 3 4 5 2 8 0 6 2 0 3 0 2 5 17 3 17 0 4 9 2 7 27 4 24 13 3 7 0 6 7 2 6 2 17 6 4 2 19 1 3 37 0 7 14 10 2 1 6 4 2 6 13 25 9 6 7 2 34 13 3 17 1 7 0 7 28 1 2 13 0 15 4 2 9 0 2 2 2 2 8 19 21 3 5 6 4 5 5 8 6 6 1 8 3 9 1 3 15 1 4 24 9 4 8 5 2 19 18 6 13 6 11 13 24 1 25 2 2 1 2 10 1 11 0 4 28 3 17 4 0 14 12 1 1 7 1 10 2 5 9 5 7 0 4 8 4 7 5 10 5 9 5 30 2 7 1 10 6 6 18 1 7 1 1 1 5 5 14 0 1 11 1 1 7 1 1 3 5 11 27 6 22 7 11 13 20 7 4 9 8 15 1 14 9 4 1 2 3 2 16 28 22 8 2 8 7 16 5 3 39 31 28 43 8 10 6 59 18 27 14 53 11 22 5 14 22 12 4 0 18 26 5 1 27 7 3 33 17 10 11 8 10 14 7 7 12 6 13 11 46 63 2 8 18 34 9 10 9 10 14 33 3 1 15 6 38 1 22 32 6 30 11 17 36 0 15 10 10 8 43 7 5 7 15 2 18 10 10 37 9 17 0 16 7 10 7 9 12 24 3 5 41 14 34 5 23 7 5 2 25 9 25 21 3 78 48 10 3 23 5 17 12 3 6 9 6 3 6 24 11 4 21 22 5 7 9 6 54 7 21 1 0 2 7 13 23 10 3 0 1 22 16 28 4 11 9 8 1 11 3 1 3 16 17 1 5 3 4 5 4 8 2 0 14 4 17 24 11 26 5 7 16 10 11 15 13 16 2 5 3 10 5 14 12 0 5 27 8 4 11 13 10 2 10 71 20 2 4 0 4 1 17 13 5 7 0 49 15 4 38 7 39 34 0 3 5 13 22 3 1 3 9 7 20 11 2 0 4 19 17 19 3 10 46 14 4 9 26 2 11 4 12 1 14 2 19 6 22 7 4 1 0 6 13 1 26 7 14 9 16 4 1 4 15 9 2 9 15 2 1 10 3 13 4 0 15 4 2 22 12 5 6 2 0 1 5 6 8 2 13 13 15 6 20 22 4 20 0 7 2 5 15 20 10 1 0 2 1 4 2 8 21 3 13 32 9 2 14 10 7 3 10 8 4 8
8 40 1 28 10 16 22 1 21 7 14 17 38 5 18 32 27 47 17 46 12 51 20 56 28 14 8 12 33 8 70 40 57 35 67 29 41 11 27 32 5 8 12 57 71 29 1 25 39 13 23 35 23 24 39 44 11 41 57 19 8 43 39 8 7 83 8 6 39 21 13 26 34 9 51 1 12 37 20 40 12 22 20 1 46 46 8 46 5 25 5 10 2 8 14 15 10 3 7 3 10 13 42 28 32 57 8 1 50 26 3 47 25 7 11 24 8 5 17 14 8 14 19 10 2 24 3 14 14 17 46 5 23 3 7 5 49 25 29 9 20 5 1 29 28 10 11 10 6 2 7 8 30 26 26 25 25 8 7 19 19 18 20 29 8 11 22 4 4 15 4 13 11 8 0 9 11 12 41 12 2 17 19 6 4 1 15 17 15 2 6 14 15 17 10 5 18 10 15 1 30 9 6 2 7 2 20 11 20 3 12 25 24 13 8 9 0 9 14 2 18 0 6 12 25 2 12 10 13 17 4 13 22 19 3 17 6 6 12 25 1 1 31 12 16 27 24 3 28 23 6 6 20 11 27 9 1 23 28 3 8 37 3 4 21 7 20 2 11 1 23 21 5 4 39 7 5 6 8 6 7 6 12 22 31 11 13 40 8 14 10 18 10 2 26 0 8 2 11 15 5 3 10 6 14 10 6 25 5 8 5 2 12 10 1 0 3 12 21 30 0 29 2 7 10 9 11 2 15 5 8 31 0 13 13 1 2 3 29 7 22 6 14 9 26 22 7 21 1 10 3 5 0 24 26 13 3 6 1 32 0 20 4 5 7 19 9 3 11 5 1 6 5 15 7 16 14 3 1 29 5 9 16 12 3 2 0 16 0 5 25 9 16 10 29 7 9 19 7 12 25 1 12 9 14 4 41 5 21 42 38 8 32 38 4 5 13 21 20 3 13 10 6 1 9 2 24 9 5 8 17 14 3 22 17 4 29 7 16 5 30 11 12 28 19 25 14 20 8 6 13 5 19 16 9 28 5 15 18 14 5 9 27 9 2 2 23 10 7 14 13 29 69 24 16 20 43 21 38 2 44 6 4 16 59 2 22 8 35 19 7 12 10 4 16 13 15 13 38 21 8 15 2 8 30 59 23 6 64 5 3 5 35 50 23 14 30 42 10 20 6 7 33 49 18 21 40 26 18 24 35 30 27 38 10 6 35 9 17 20 36 7 7 9 33 26 12 11 30 33 21 71 33 18 35 35 26 1 7 53 12 4 15 16 4 24 12 26 15 28 8 24 28 28 26 10 50 20 20 23 62 16 14 18 50 31 26 11 29 17 9 55 43 30 29 66 31 24 15 14 1 72 10 53 57 20 15 39 7 3 10 28 18 18 11 17 10 54 3 57 16 76 29 92 28 7 14 20 20 18 40 21 11 48 5 93 19 43 11 18 13 32 81 9 39 17 24 21 39 23 25 13 15 29 48 28 2 16 10 11 22 44 8 51 0 24 75 7 10 31 8 35 17 21 13 27 67 18 11 58 3 19 54 65 27 29 5 19 11 25 33 10 1 15 19 45 31 33 7 12 2 20 42 11 16 4 29 17 4 7 32 27 18 15 21 36 3 12 0 6 15 15 17 33 4 0 27 27 30 19 29 7 13 30 31 31 12 8 26 11 9 13 18 22 1 15 9 34 3 13 13 0 8 22 13 13 21 11 20 10 9 6 11 32 24 2 13 13 16 2 21 12 0 29 25 35 20 26 5 8 1 22 4 4 2 2 39 7 2 7 5 13 16 18 11 2 8 3 2 3 8 14 5 12 26 0 11 4 4 7 9 14 7 21 0 3 23 22 18 3 11 10 2 16 21 0 6 24 18 12 11 18 18 15 27 11 29 17 11 7 21 1 8 24 16 8 10 3 13 15 26 4 12 27 6 4 7 32 23 21 17 37 18 12 38 15 43 9 33 58 18 15 8 51 27 10 21 54 10 0 9 28 24 48 20 18 64 45 3 12 8 53 31 11 3 14 8 5 12 12 5 15 41 9 21 26 19 9 32 15 6 63 35 25 15 12 7 11 0 33 4 50 15 0 21 18 21 31 21 8 14 7 34 8 12 21 8 53 10 36 6 10 69 27 9 48 67 17 33 15 4 18 23 57 33 39 21 11 8 9 66 3 61 44 32 60 30 49 15 31 22 33 32 17 13 39 59 3 34 22 40 6 19 27 21 48 29 23 17 8 28 30 3 70 51 34 39 5 36 15
29 20 40 15 7 65 33 48 59 7 6 46 3 178 139 29 89 124 33 65 62 48 37 20 25 42 121 34 5 152 28 5 32 7 10 36 69 17 95 3 38 13 26 4 39 153 145 108 247 32 32 31 37 51 101 176 7 40 12 2 32 59 71 6 100 22 5 128 60 13 8 26 13 6 15 83 44 0 14 50 54 23 33 39 59 10 47 23 9 36 32 15 20 3 54 111 36 34 82 12 21 13 108 73 45 13 174 17 44 103 36 22 52 17 23 27 84 71 24 57 5 142 134 45 11 13 8 102 29 68 72 54 6 11 19 3 247 5 6 80 11 18 24 9 25 317 53 9 17 14 56 30 31 23 53 6 155 47 20 133 47 41 63 23 104 2 12 36 27 105 115 258 71 113 19 8 329 17 14 63 32 279 31 10 45 178 206 73 34 36 67 19 28 18 26 28 2 28 14 143 49 8 7 31 32 7 56 16 30 15 90 40 27 175 7 140 32 46 30 107 3 131 59 66 10 6 13 71 14 24 60 31 27 33 4 85 19 25 13 7 17 8 36 188 122 22 27 55 62 18 13 0 33 42 8 19 6 344 0 48 20 36 49 22 24 10 34 8 205 9 14 57 52 12 13 14 17 42 3 142 29 99 24 24 11 50 55 44 0 9 20 8 176 19 37 5 71 9 85 16 213 202 29 29 37 4 64 27 24 2 27 42 7 43 10 69 17 9 70 44 36 43 116 103 139 63 9 74 38 47 24 12 5 8 91 10 37 9 19 9 129 102 32 79 2 12 8 3 16 28 14 26 5 44 27 67 44 16 19 10 54 39 5 180 28 37 5 3 25 72 39 74 0 226 17 3 58 38 25 4 135 3 0 107 2 19 54 0 9 11 70 8 50 79 9 21 4 160 64 21 5 5 24 5 78 90 1 22 46 22 20 9 6 34 11 191 14 8 21 131 115 28 53 2 5 32 13 1 6 11 142 49 71 134 123 33 8 14 8 40 67 35 129 26 10 65 25 0 2 18 7 32 4 135 24 5 3 25 61 3 41 78 85 43 79 34 24 9 10 16 36 7 15 18 134 0 58 2 18 47 19 6 1 6 19 11 24 3 4 170 4 26 238 25 12 50 15 51 9 55 108 73 69 28 17 7 54 17 8 15 88 8 35 25 101 43 13 4 84 21 161 9 0 6 13 13 22 0 18 71 16 26 0 60 68 31 1 11 10 57 36 5 5 18 1 45 12 95 26 34 81 30 17 14 3 66 105 6 9 0 2 4 2 78 9 7 4 34 8 155 27 18 18 4 6 30 15 73 0 16 12 7 28 3 20 39 51 4 0 6 10 4 22 2 23 3 0 35 65 34 15 2 20 9 30 67 1 82 10 9 5 27 28 15 49 7 0 0 35 14 48 4 5 2 19 34 61 15 34 58 6 11 9 46 18 0 21 24 2 33 8 21 83 16 43 36 4 4 6 6 25 14 21 34 1 7 20 25 11 16 47 0 3 26 226 31 80 111 10 155 21 23 48 160 7 30 3 37 197 99 22 57 9 70 16 26 12 30 139 18 31 30 56 88 25 19 14 11 5 116 22 1 30 10 85 3 9 55 1 65 31 17 19 23 120 18 51 22 20 4 55 19 41 30 36 19 49 29 7 61 57 56 113 12 78 2 135 77 98 55 3 36 114 92 6 19 19 22 43 54 39 123 42 37 123 30 152 15 44 71 4 73 26 35 64 25 2 58 8 26 16 0 1 30 38 37 31 40 0 1 70 12 4 2 57 16 54 18 2 7 24 6 35 34 12 38 5 19 40 5 16 37 26 8 12 26 15 53 212 0 7 78 87 32 68 8 127 49 135 17 85 9 0 63 32 5 18 6 3 14 22 13 43 18 0 228 102 15 193 12 7 48 8 6 83 35 50 4 99 28 1 21 19 11 27 74 5 122 28 31 13 5 40 14 51 15 51 50 71 11 19 24 101 28 55 4 20 9 0 46 19 37 74 24 9 8 9 18 34 19 11 13 51 8 5 38 41 13 19 3 30 57 0 0 78 19 37 0 10 14 6 1 25 5 6 11 11 32 18 18 17 0 11 19 15 1 13 23 3 13 8 1 30 14 16 4 16 6 16 129 37 6 12 41 113 5 43 18 11 118 12 46 34 2 35 26 0 35 8 17 35 2 16 26 38 10 14 9 27 18 52 21 5 28 100 16 9 12 0 146 61 7 40 8 43 6 10 25 69 7 12 4 0 58 52 13 52 61 26 11
163 150 115 114 59 0 146 9 138 6 70 16 178 0 261 1 14 11 0 206 14 42 2 98 67 123 0 147 146 1 0 53 107 0 149 145 50 99 0 7 38 4 3 4 32 0 103 56 4 130 0 65 137 3 118 122 35 89 54 68 55 24 69 79 85 85 9 28 0 0 8 61 2 1 42 61 16 28 44 51 16 0 0 80 2 31 0 51 53 34 30 25 0 49 14 35 38 26 24 2 12 60 12 22 0 0 0 0 0 15 2 47 15 19 35 2 47 62 6 47 6 14 16 8 49 6 5 0 4 6 0 1 2 22 12 7 18 7 0 41 40 25 22 0 27 20 1 1 0 40 20 0 11 2 7 44 19 9 19 33 13 1 9 6 0 2 32 32 9 21 43 0 11 25 17 0 23 23 1 1 23 21 12 0 9 29 18 17 3 1 27 19 0 11 5 29 11 11 7 21 43 13 25 10 16 30 0 0 19 33 6 1 0 24 12 23 32 15 7 14 16 14 8 2 0 14 1 27 13 13 21 13 0 10 0 17 3 8 21 14 2 16 0 0 0 6 0 0 4 3 3 5 10 18 18 11 23 0 17 18 3 0 18 6 3 2 14 7 0 7 11 12 4 18 4 0 0 18 0 1 24 6 14 17 14 23 0 9 16 4 7 15 15 1 19 4 0 16 1 0 15 16 28 7 27 1 2 3 24 18 19 23 0 0 4 0 0 1 8 10 9 0 2 13 22 4 2 7 15 18 0 20 25 13 6 24 4 16 21 14 17 14 14 28 0 21 0 2 25 12 30 8 15 27 10 9 23 1 28 25 25 14 0 14 7 7 17 4 15 6 2 17 25 31 6 0 4 7 17 16 16 23 21 21 1 20 6 0 15 18 0 22 17 7 8 9 14 2 0 9 6 14 18 16 1 2 15 3 1 14 13 0 15 11 12 16 5 21 9 8 8 7 3 3 22 1 10 0 12 12 0 14 0 15 14 0 0 1 1 16 16 12 8 0 21 7 11 12 16 0 5 21 16 0 12 19 14 21 11 13 2 6 11 13 8 19 8 24 13 23 15 18 16 8 0 11 12 19 17 7 13 15 0 9 13 2 17 8 0 38 13 28 9 7 14 0 40 9 3 6 2 0 5 23 0 9 8 13 1 22 24 29 2 37 13 28 0 0 22 14 20 17 36 29 33 3 24 23 18 31 36 8 0 10 0 25 3 15 0 0 12 10 0 21 21 7 15 8 25 1 27 14 23 23 2 18 21 11 16 0 16 23 34 13 23 22 13 13 8 11 22 12 16 4 0 0 3 8 18 15 6 20 10 8 4 1 11 0 16 3 5 0 8 0 28 1 17 28 13 23 21 23 12 29 1 19 14 3 23 19 6 22 6 9 15 12 0 11 38 2 6 5 22 15 3 10 10 20 28 1 21 17 14 17 11 7 23 3 21 4 4 20 18 1 15 14 0 22 3 11 15 11 32 0 2 0 11 20 1 9 2 37 4 30 64 0 58 186 132 141 229 88 73 54 115 154 44 14 0 60 94 4 143 72 6 163 225 24 225 302 71 175 73 283 215 249 19 34 8 114 21 243 68 174 131 21 25 177 143 142 42 41 216 68 2 111 47 84 157 67 76 93 136 163 115 8 64 30 132 17 0 110 84 72 62 89 53 0 26 35 52 2 46 9 18 20 0 15 100 4 87 39 62 1 9 59 68 33 34 11 18 7 98 35 85 28 93 116 64 51 73 61 52 14 94 127 0 107 11 114 0 29 1 22 5 33 80 112 0 32 13 16 48 19 78 15 108 17 95 109 103 30 30 99 22 113 20 24 69 78 11 47 31 90 37 45 0 46 56 58 70 0 74 0 21 0 11 44 0 7 52 44 16 78 51 38 47 24 21 69 66 0 8 4 3 4 29 54 0 12 47 24 57 52 11 70 38 35 29 91 91 26 93 77 3 17 28 49 49 40 20 34 54 0 17 102 62 36 47 51 6 52 9 0 71 44 54 64 3 43 83 0 0 0 0 2 68 19 79 0 1 74 68 32 50 61 44 4 35 0 59 65 30 0 29 23 2 5 12 0 30 49 46 36 57 6 30 61 56 79 33 8 17 0 17 33 65 5 30 20 49 0 3 37 1 63 42 37 70 43 81 5 8 57 11 15 43 10 23 19 35 42 7 0 2 14 9 29 27 8 2 14 33 28 36 26 47 37 9 19 10 69 41 40 52 35 46 46 23 0 8 11 15 37 1 2 17 13 25 42
149 92 149 150 131 165 148 147 203 144 210 114 144 126 29 161 210 121 154 163 120 130 93 157 17 152 181 180 119 140 148 108 96 156 149 165 174 131 116 151 141 194 221 192 153 153 137 209 221 169 183 151 48 175 181 134 192 192 134 194 119 117 116 147 163 137 108 176 143 147 131 47 160 197 147 111 176 167 224 157 197 150 186 130 159 163 58 160 158 158 141 150 172 149 112 167 138 57 161 149 163 77 83 184 101 241 124 181 178 214 61 122 147 202 160 162 83 132 136 176 155 134 124 180 168 88 186 195 199 117 168 151 196 157 185 165 166 202 160 167 31 259 222 0 156 136 192 76 180 148 203 181 159 190 22 18 158 170 174 202 290 263 220 205 276 222 130 156 254 310 174 203 300 179 211 197 191 296 402 203 233 239 186 229 148 211 278 200 238 265 84 180 229 223 190 221 300 262 233 213 190 259 261 28 213 205 204 264 183 154 280 267 285 316 263 234 180 274 221 135 258 224 309 252 336 273 302 272 265 201 211 262 216 243 229 109 222 206 237 234 233 332 331 214 276 297 190 305 179 175 227 272 270 264 264 265 290 295 177 285 293 239 130 217 294 271 207 226 171 244 207 182 207 81 216 183 49 160 157 188 175 54 160 138 166 163 115 112 178 191 167 187 70 110 29 222 179 120 176 168 143 173 203 181 270 239 232 172 180 193 314 141 184 244 144 182 34 224 104 235 225 201 211 219 244 273 172 193 194 196 209 169 183 190 208 236 262 262 235 192 300 225 238 209 320 354 268 338 271 240 330 230 298 303 263 266 114 56 86 254 75 286 111 248 102 251 257 341 298 363 222 329 278 131 154 290 323 276 249 300 189 304 317 290 290 184 363 352 372 215 200 254 363 436 321 297 325 308 257 278 342 313 311 279 323 393 251 318 282 276 170 313 131 353 324 202 306 319 402 279 263 164 300 162 232 250 190 252 292 235 135 331 161 238 265 260 205 157 286 250 208 313 175 264 161 217 208 214 293 212 228 175 196 192 181 194 219 148 171 180 183 205 180 205 244 14 276 218 189 190 249 178 252 231 200 64 131 173 251 178 197 185 234 186 194 199 170 149 148 176 180 135 138 179 176 155 185 156 229 137 82 186 216 138 254 212 182 193 148 194 120 153 164 162 184 23 156 178 126 205 175 137 168 103 53 183 166 155 182 65 156 185 227 186 209 217 220 184 314 302 206 318 349 233 220 227 228 128 174 250 166 258 216 215 225 55 100 233 129 46 141 155 153 184 159 212 233 165 188 173 184 80 169 152 178 221 266 193 233 271 205 188 241 208 275 16 175 117 309 292 57 237 232 290 145 188 155 150 207 131 199 213 221 234 86 163 52 157 67 146 207 161 102 197 174 197 163 184 49 224 216 211 233 211 214 1 212 157 194 215 190 177 45 169 158 190 281 183 110 209 165 154 182 11 150 132 153 259 197 74 191 127 141 166 146 187 175 134 151 121 119 78 152 151 101 101 72 136 74 133 117 84 131 98 120 119 79 106 53 102 140 91 81 103 98 133 106 125 86 80 125 22 98 97 88 63 99 92 26 105 126 104 130 112 112 120 97 147 178 159 130 143 160 50 136 120 145 126 164 171 137 138 137 117 134 207 154 121 121 77 149 95 147 148 101 73 138 131 152 112 179 258 203 178 159 198 167 155 191 196 192 173 214 155 195 138 140 136 162 144 51 88 152 144 94 150 161 136 99 140 110 139 64 134 171 64 33 127 123 120 129 157 134 158 137 110 158 177 167 192 168 220 143 177 176 144 164 211 179 163 117 172 225 122 188 70 167 195 185 285 198 201 133 170 189 267 187 104 169 196 104 196 256 267 238 77 232 324 255 298 219 223 199 261 222 184 265 269 202 190 136 227 188 133 147 195 42 242 250 255 201 42 254 274 199 220 278 160 237 187 253 209 197 269 184 196 247 239 168 221 268 269 273 271 256 129 392 180 342 293 474 419 308 31 430 319 474 287 388 323 129 359 377 353 267 29 251 325 301 314 412 276 296 322 361 357 385 310 347 370 271 281 48 438 299 357 432 386 419 397 447 493 379 412 412 445 486 452 406 102 412 381 57 618 434 596 467 534 384 287 513 264 597 489 353 564 622 666 561 525 439 460 665 463 715 668 739 654 541 873 962 828 785 761 379 975 1195 823 850 762 501 824 407 854 859 594 682 638 637 484 667 622 595 742 637 740 519 781 512 828 700 899 773 890 714 839 817 523 779 724
25 11 14 10 10 3 14 37 34 38 50 31 16 1 50 57 14 55 60 23 30 17 63 65 40 54 43 37 51 36 70 19 65 32 42 24 26 7 70 74 10 3 71 90 78 29 69 37 76 53 65 31 44 22 66 12 18 38 49 23 5 24 34 52 62 19 44 50 59 18 15 42 42 27 71 5 20 57 19 27 29 13 30 32 48 16 23 23 31 8 44 21 35 8 23 34 44 12 17 22 34 6 51 10 50 26 17 69 57 51 59 23 77 34 46 7 16 42 58 22 52 16 25 30 13 3 27 63 26 7 45 65 65 58 48 20 0 30 86 39 20 85 3 105 128 68 22 84 98 87 59 66 13 11 8 85 50 68 28 48 23 88 30 99 89 86 18 39 77 65 48 71 45 18 49 51 66 56 19 37 33 63 70 4 17 28 44 55 65 8 4 11 28 55 66 52 16 2 70 61 91 85 32 3 6 79 58 96 100 26 0 47 92 7 77 60 91 58 8 41 40 34 25 19 63 22 87 23 68 23 30 106 66 47 74 69 58 46 27 46 68 52 76 0 45 85 22 83 3 16 52 77 30 29 69 47 19 46 54 84 7 15 98 59 74 80 57 25 49 59 75 89 57 90 96 7 78 62 45 8 32 36 29 83 5 47 35 102 83 73 57 78 35 28 17 104 67 78 58 19 55 22 83 29 33 98 67 81 40 58 67 36 29 75 51 9 41 58 2 29 67 78 45 25 32 16 9 44 21 19 28 65 78 61 54 72 37 47 103 77 20 35 74 68 63 32 55 15 72 62 82 52 53 67 5 52 59 57 106 75 68 89 6 1 87 29 20 73 21 20 102 114 5 87 61 39 12 20 36 9 50 96 89 69 88 71 79 46 26 15 72 3 87 10 1 11 95 11 49 17 113 4 23 18 85 54 15 83 32 60 108 83 46 27 49 41 40 50 62 85 53 52 40 96 13 112 45 71 44 84 92 18 0 59 85 32 93 90 84 9 43 76 83 82 9 69 86 63 18 77 23 9 26 29 45 45 26 26 36 5 24 14 98 27 97 12 56 17 69 11 89 92 100 61 1 0 15 21 66 67 57 90 82 19 69 89 84 9 34 32 67 4 12 61 61 71 54 32 102 51 66 48 2 73 21 25 67 75 14 31 51 28 5 80 5 83 48 60 15 43 15 75 2 40 1 75 12 65 89 79 34 65 19 61 29 47 27 71 54 28 7 61 39 57 83 56 18 91 67 100 48 77 96 55 65 92 38 8 68 107 38 108 31 31 80 105 108 73 26 63 15 21 106 51 101 72 63 27 17 95 100 28 71 92 79 72 83 96 48 36 73 29 103 93 106 50 105 98 103 63 57 73 62 94 38 5 31 58 9 13 55 51 3 75 8 78 86 91 4 34 84 63 69 15 42 62 9 38 86 59 84 82 31 75 49 81 23 45 27 60 72 53 43 47 34 7 26 28 82 87 84 44 30 61 27 89 84 84 67 34 25 55 45 58 10 56 33 34 15 7 4 54 20 36 9 25 29 0 6 19 37 12 27 35 36 38 41 20 40 25 23 10 26 13 18 12 23 29 62 26 0 51 42 67 68 25 17 61 75 76 8 73 75 11 67 46 4 21 51 22 12 77 60 15 18 42 38 50 31 41 42 67 70 54 12 9 15 49 32 6 37 60 50 11 54 49 37 17 53 11 16 14 24 64 14 5 9 42 41 17 35 28 15 10 58 31 16 35 61 57 37 78 7 47 8 46 28 8 54 14 16 24 50 53 42 10 44 46 39 48 30 38 61 11 59 14 32 59 28 53 9 17 0 3 41 7 22 44 47 26 21 65 36 19 43 33 40 7 1 42 12 32 42 25 39 10 11 33 4 2 48 22 30 8 6 9 25 14 13 7 37 15 9 34 26 28 2 8 26 9 4 14 20 26 26 30 23 2 30 4 11 0 12 26 8 34 35 11 11 48 14 32 43 34 12 10 11 0 48 26 19 26 3 12 33 12 30 18 17 27 22 33 2 28 32 6 3 21 27 30 6 25 41 26 14 14 11 20 37 23 19 18 27 17 27 31 29 36 31 42 15 33 37 27 16 19 17 23 3 10 5 27 47 40 6 12 20 26 22 6 13 45 47 9 12 19 49 33 24 6 40 8 16 24 13 19 13 13 7 4 7 1 62 11 15 25 18 43 24 55 5 33 5 4 49 25 16 13 40 43 11 9 18 53 38 48 4 69 51 12 59 35 19 3 8 43 6 29 30 35
94 119 28 76 65 45 70 75 82 26 50 30 61 53 29 49 40 96 62 93 39 42 43 34 80 92 80 89 59 78 64 62 72 54 96 166 57 71 12 96 87 37 65 45 73 61 62 35 18 91 97 108 91 74 50 121 92 92 75 86 58 65 73 96 68 90 66 119 110 50 132 56 73 52 95 76 51 106 65 76 91 80 42 29 126 82 56 94 45 113 43 112 44 63 45 112 57 42 47 148 52 49 70 31 79 112 7 76 44 86 59 53 68 48 64 38 72 91 53 119 95 92 91 42 72 95 68 94 48 56 36 43 61 50 92 71 32 71 75 61 39 53 65 12 56 39 60 54 48 65 48 56 45 79 45 47 82 47 18 57 70 39 103 29 30 91 56 43 43 60 78 64 83 49 131 17 56 84 35 41 79 27 32 56 61 32 50 41 35 91 92 67 51 75 54 28 83 81 54 64 83 29 46 64 40 29 84 42 50 57 42 70 46 62 43 40 64 35 54 51 60 58 74 47 29 53 84 77 34 97 43 68 40 55 59 20 78 35 72 40 51 24 33 52 5 83 72 60 26 44 45 55 88 14 44 70 52 28 54 17 40 47 46 69 38 72 15 55 45 33 57 44 48 118 34 35 29 32 55 56 73 40 108 70 38 58 54 44 42 57 26 48 37 34 33 42 39 95 36 42 35 70 97 36 38 41 68 46 55 66 80 65 68 74 19 31 36 28 77 50 46 42 24 45 28 61 45 31 74 27 44 38 41 46 77 42 30 30 26 46 32 35 23 64 34 64 37 37 37 34 61 62 33 48 35 40 34 27 40 35 20 38 37 66 28 37 47 49 59 39 42 64 47 81 46 61 30 55 32 63 103 43 61 14 66 33 34 57 55 69 42 32 24 61 31 73 32 44 34 94 36 83 68 50 66 44 27 60 50 43 54 47 46 26 45 46 38 29 53 59 35 42 67 58 47 36 53 73 53 21 29 35 39 55 61 50 23 41 21 29 56 30 50 39 37 46 37 47 65 27 77 54 79 124 35 46 32 38 45 21 62 60 32 30 35 33 36 37 49 39 52 10 24 32 39 45 23 72 45 51 33 30 50 48 32 48 39 55 54 74 49 59 36 137 51 23 40 44 100 53 80 109 33 46 42 73 59 90 51 79 41 86 76 48 54 106 49 77 74 69 36 62 35 66 27 33 92 32 63 41 93 99 72 68 39 39 30 34 93 35 61 51 29 36 49 93 58 39 34 56 74 75 46 58 81 76 80 60 52 37 46 43 81 90 61 40 74 35 64 35 63 33 81 41 13 67 59 19 27 32 25 50 37 41 72 45 19 18 61 55 35 39 53 19 80 36 43 55 36 34 47 54 64 26 39 45 24 47 58 55 35 76 33 55 47 80 41 65 68 59 38 40 56 21 75 7 44 79 25 49 70 26 47 45 44 39 97 45 45 33 55 27 44 45 40 75 66 31 45 77 64 40 57 83 30 48 31 25 86 59 58 46 45 42 123 51 58 78 85 52 76 78 130 47 103 77 39 79 9 57 63 53 74 31 98 58 69 72 60 49 40 44 40 39 29 57 35 44 71 16 70 50 44 41 59 49 48 51 47 56 50 70 44 41 18 64 66 6 79 81 37 53 58 43 31 84 29 49 75 31 76 83 48 66 103 60 46 54 20 70 5 77 46 19 45 78 81 22 99 31 55 32 32 72 46 93 18 43 71 22 45 40 76 57 51 67 58 47 18 64 71 37 83 39 42 31 66 31 42 25 55 39 53 57 51 47 38 29 74 55 46 58 41 45 58 26 41 39 21 32 32 79 58 58 41 48 26 46 65 74 37 55 5 62 61 48 22 32 34 56 61 66 30 26 64 75 34 37 37 39 32 31 48 43 66 45 67 74 59 34 55 67 55 62 45 53 46 58 77 52 32 77 46 56 50 47 40 38 53 41 30 62 53 10 105 61 50 45 29 70 42 32 65 41 55 56 39 40 41 24 14 44 54 32 43 41 69 71 30 47 72 50 41 38 25 60 50 60 31 71 49 46 49 0 92 44 23 42 40 27 42 45 37 44 54 44 60 56 19 63 32 40 47 70 55 71 95 61 32 123 35 44 74 30 49 36 44 65 39 87 76 50 50 50 56 79 49 27 57 58 50 8 94 54 37 29 18 4 39 23 21 55 53 58 36 51 36 34 55 48 44 75 37 42 33 56 39 27 30 49 65 32 21 55 34 53 32 50 46 42 61 35 58 57 47 42 47 58 26 46
0 236 16 60 15 22 1 79 21 242 3 392 37 58 84 70 32 58 73 121 30 55 53 107 73 34 7 10 73 93 251 8 68 93 176 7 8 49 27 25 27 26 7 35 7 38 18 92 26 26 22 27 35 5 4 21 5 0 184 112 33 13 190 40 17 65 62 16 82 108 13 25 21 72 2 62 86 58 3 19 35 44 6 27 3 37 29 23 85 51 14 21 36 12 67 43 21 17 43 3 17 40 30 76 71 36 20 29 9 72 68 20 6 103 24 9 5 10 18 12 19 25 5 3 152 15 18 102 134 12 40 185 20 18 29 141 122 67 167 22 107 35 2 38 110 32 15 18 25 51 31 85 2 77 39 219 9 21 10 29 34 150 3 51 97 200 50 106 138 188 93 23 58 15 146 102 116 61 8 86 15 171 139 32 125 124 134 260 32 13 35 75 95 344 233 15 158 43 12 24 41 9 12 206 53 386 72 148 113 37 47 27 304 68 58 41 0 4 30 134 13 21 26 213 114 54 69 11 24 99 90 19 90 9 25 28 22 33 92 187 28 29 33 11 169 215 42 81 21 2 260 124 33 70 53 14 3 48 64 144 204 57 92 24 33 165 30 56 3 8 254 103 22 9 61 112 51 31 162 16 70 18 21 166 196 64 170 67 99 82 170 35 296 28 34 19 10 29 29 61 82 10 60 207 135 46 292 392 68 12 110 13 51 84 11 73 30 188 20 51 39 312 146 8 131 93 26 60 7 15 36 72 5 47 36 19 29 61 127 65 47 6 403 311 132 188 119 65 296 344 23 390 44 100 561 559 64 136 35 230 278 283 134 13 375 88 16 81 96 16 3 45 6 116 34 103 67 29 23 41 61 24 65 64 10 102 141 37 13 11 233 115 63 85 225 249 138 711 138 62 66 50 14 25 240 295 80 22 131 194 86 123 67 206 55 20 23 149 393 31 34 16 164 417 119 56 51 52 131 180 249 414 23 415 229 2 65 119 44 13 252 40 40 25 40 162 202 32 10 145 17 229 16 120 68 252 125 81 332 1 55 91 213 59 681 146 138 367 351 58 311 384 406 172 101 176 126 45 201 6 54 39 75 100 91 18 148 31 6 30 52 51 20 7 62 74 8 42 97 12 25 37 11 16 44 99 29 98 30 22 35 14 50 70 22 38 51 45 58 17 49 3 24 24 18 94 46 72 7 82 9 19 70 53 3 31 6 44 99 6 7 7 143 60 3 86 1 52 50 5 3 36 72 57 60 36 1 5 40 7 1 13 31 0 2 31 11 8 24 5 5 0 23 16 9 23 8 19 8 9 75 2 27 34 18 0 66 5 17 1 5 45 32 0 7 32 10 2 13 2 1 58 23 43 38 2 1 26 3 10 5 26 5 2 82 38 0 0 0 12 19 9 4 1 1 13 0 0 6 4 21 2 1 10 19 7 5 10 0 19 35 4 12 5 0 21 7 6 14 10 5 4 6 6 2 5 18 11 27 7 1 6 77 11 4 133 70 49 6 66 121 236 264 44 80 126 138 21 53 111 60 81 62 109 26 112 182 111 152 126 276 4 40 18 9 14 158 357 22 56 8 24 16 32 153 100 129 114 47 167 19 16 37 8 58 98 13 27 35 8 41 199 79 25 296 14 88 111 25 255 351 279 473 583 40 69 303 15 56 166 686 737 55 92 995 424 97 348 229 28 628 494 398 414 209 447 100 1122 135 601 167 381 374 432 526 60 122 458 47 102 225 483 41 103 98 161 34 253 122 198 124 173 264 262 24 64 296 30 479 1034 16 153 39 36 42 20 85 56 292 258 121 21 328 187 529 245 387 395 63 549 176 189 553 84 65 17 675 627 1401 251 327 563 325 42 386 59 48 420 257 240 1408 103 312 428 257 1525 724 126 137 168 2578 583 572 296 694 270 118 654 260 130 1082 45 176 571 252 1013 123 129 243 804 138 515 35 192 524 214 1645 622 685 94 91 8 228 419 129 114 87 22 210 82 30 292 305 829 72 57 70 495 40 98 16 376 32 21 114 24 11 3 100 26 333 15 102 44 232 227 123 194 63 166 68 102 9 61 263 11 272 143 1 85 230 69 161 19 249 34 133 35 52 38 34 30 30 169 18 34 19 49 40 10 13 32 60 21 165 151 22 70 29 57 286 3 145 166 97 121 169 70 134 80 212 2 134 17 147 272 18 409 34 84 117 9 6 50 65 83 115 8 28 57 81 207 22 121 122 29 12 204 296 153 44 80 41 37 50 136 47 81 12 56
160 44 66 191 231 338 229 366 133 95 101 240 256 206 306 101 125 151 97 96 261 122 82 155 244 163 202 154 122 202 131 135 99 24 145 185 231 110 172 114 218 128 295 103 119 282 137 156 198 109 127 162 201 110 252 281 184 165 36 104 211 204 117 168 197 117 110 126 83 114 182 182 56 64 232 111 276 17 77 75 161 156 134 180 81 103 161 66 166 230 142 56 90 152 130 104 119 73 107 83 76 122 123 139 99 99 142 117 65 205 115 166 67 70 127 116 160 171 117 72 58 150 158 142 234 117 105 177 75 156 109 172 40 147 115 161 112 70 44 129 205 71 114 101 97 141 129 118 80 146 132 96 145 58 154 171 139 86 145 122 52 161 92 33 113 56 52 99 71 115 81 162 109 45 82 41 131 35 24 92 65 97 98 67 71 87 105 51 117 113 90 97 101 68 41 120 28 100 30 139 122 40 117 98 119 106 87 81 123 63 91 146 116 161 46 64 60 73 106 145 72 102 88 151 67 57 77 78 8 138 46 38 59 93 42 69 70 58 68 59 51 51 14 59 128 82 32 52 84 86 163 24 36 77 31 90 71 59 37 64 26 47 47 38 48 58 29 96 65 38 35 73 96 65 50 34 51 69 25 72 62 64 70 23 73 79 49 48 27 223 38 13 119 127 86 57 97 43 95 125 178 138 150 77 102 40 101 82 114 100 52 75 47 95 120 120 44 77 70 69 42 120 143 68 134 157 96 132 37 100 28 92 80 61 70 76 125 65 63 115 121 244 87 237 118 101 69 122 87 75 57 174 113 88 72 150 98 77 127 59 97 88 112 128 109 78 25 92 38 103 57 66 41 97 46 27 107 80 98 39 137 69 43 49 27 30 71 67 40 105 36 55 53 76 43 67 14 97 43 60 30 25 26 38 105 15 40 71 30 76 52 51 39 41 55 75 126 17 29 53 58 78 84 23 75 82 62 87 48 74 84 70 91 69 78 47 26 26 33 91 78 67 39 41 114 60 37 83 71 111 75 75 52 63 46 46 55 109 57 54 92 75 45 88 63 51 88 62 54 65 79 67 33 42 89 46 35 69 54 49 27 39 10 46 59 51 86 58 162 135 76 136 265 122 150 17 88 176 39 99 110 186 108 76 219 88 46 138 92 172 234 93 71 105 165 88 112 51 207 148 279 121 154 99 140 115 91 80 108 185 98 64 98 103 101 111 44 96 143 114 85 46 65 56 55 108 41 73 90 80 98 69 57 37 72 149 72 50 49 35 83 71 101 79 57 40 56 65 76 97 111 97 15 57 82 86 83 54 48 123 99 59 78 34 48 104 79 41 58 72 132 34 61 52 45 60 66 69 142 84 66 98 25 7 59 188 147 116 35 42 43 69 114 55 117 40 105 22 128 43 58 75 72 58 54 127 53 96 113 95 50 48 133 82 95 36 170 91 112 95 91 63 116 144 121 122 78 112 51 44 64 107 98 106 77 68 67 61 71 112 129 132 103 32 264 160 125 228 172 160 297 94 122 272 269 126 114 273 267 328 234 399 157 308 151 256 66 133 225 166 162 156 96 518 195 203 133 208 147 121 422 129 164 162 179 60 148 305 142 258 229 213 234 245 179 100 272 235 196 138 346 185 164 254 330 115 162 306 99 120 305 143 121 126 60 123 188 115 243 216 93 127 123 243 124 135 71 217 183 292 112 211 172 115 221 133 208 34 181 185 105 317 121 109 156 123 269 185 239 188 152 28 253 259 117 229 190 334 188 256 400 131 153 184 170 331 317 363 185 195 196 98 85 209 159 270 136 170 399 231 203 274 243 212 229 337 175 190 230 138 128 108 109 171 233 88 172 143 143 119 255 173 81 128 119 197 237 75 168 121 241 135 145 235 121 171 236 92 173 107 174 142 66 62 149 159 101 190 115 140 90 127 88 138 227 134 205 244 71 104 96 178 124 81 138 160 245 175 182 120 167 149 138 202 226 173 219 141 169 291 121 141 278 126 99 146 86 117 219 132 162 147 87 179 17 176 171 167 189 89 272 147 124 115 131 119 139 21 29 80 139 122 135 60 140 125 146 91 86 109 96 98 134 158 80 135 90 157 116 51 133 146 148 102 197 111 144 72 130 136 79 94 128 69 156 54 72 109 146 176 84 221 129 115 114 102 115 21 103 143 28 76 9 64 66 59 95 113 92 36 141 154 157 108 124 52 63 114 96 136 77 149 170 119 353 128 116 128 187 104 140 132 115 149 135 83 85 122 125 48
61 18 46 45 28 26 8 38 23 38 11 36 19 6 46 27 60 52 55 68 36 55 44 41 42 35 32 16 36 4 42 61 11 22 39 38 10 17 31 75 33 24 49 24 22 8 3 21 22 35 12 22 26 36 69 18 36 34 65 112 33 12 42 34 6 74 43 15 36 50 41 102 41 68 10 27 24 62 92 3 102 47 84 21 44 86 62 41 31 85 42 34 26 45 45 24 79 34 58 52 31 15 7 34 24 55 15 37 13 53 13 56 19 32 60 6 32 18 46 7 12 8 25 7 27 28 12 22 115 9 55 30 56 74 39 49 65 45 47 3 56 47 27 79 70 46 8 42 41 32 90 50 45 69 35 66 19 93 57 60 51 36 38 61 51 23 119 76 24 30 42 25 42 19 19 73 25 103 70 47 40 37 128 88 21 31 20 48 110 108 41 69 75 32 28 24 36 120 123 67 62 47 39 16 65 40 50 73 83 16 58 36 36 110 4 31 55 20 48 49 48 19 30 82 57 86 74 32 46 51 53 130 47 18 88 17 35 87 94 67 28 43 27 31 30 105 65 29 82 102 87 62 9 117 99 32 29 68 61 34 35 93 23 63 16 23 25 59 51 13 41 36 40 36 12 41 20 22 33 12 10 24 11 15 78 69 66 22 31 20 64 29 7 27 18 15 8 37 15 66 59 31 10 41 18 62 48 21 25 19 39 13 59 10 7 41 20 43 26 17 37 53 15 33 28 37 23 16 27 6 50 32 13 27 16 29 18 10 45 58 12 31 29 31 20 24 19 42 49 82 21 7 13 32 55 10 29 39 33 10 52 36 39 16 38 42 51 93 32 78 44 7 46 35 33 48 56 89 54 90 19 13 103 9 86 18 93 67 142 60 20 110 55 13 76 23 61 51 47 78 103 59 61 66 124 101 94 32 51 73 82 94 160 37 112 21 93 128 31 30 11 40 36 84 45 39 81 29 33 129 48 37 18 55 20 18 124 82 67 39 90 79 81 30 78 96 29 64 74 41 13 50 74 39 62 114 10 128 40 81 16 53 70 24 14 37 25 73 49 115 105 96 40 19 14 38 126 52 67 39 16 17 106 56 37 46 27 29 48 18 41 48 30 5 22 20 30 55 54 45 5 51 12 6 6 62 9 36 83 10 18 34 24 43 24 18 9 23 7 19 6 19 34 46 57 19 44 39 45 23 41 10 31 31 43 24 14 43 15 21 10 7 22 40 56 2 41 22 23 21 53 77 74 7 33 50 5 40 22 48 39 21 39 25 15 58 3 31 37 18 54 17 29 28 26 26 65 25 44 16 61 23 20 51 35 28 26 12 14 10 26 67 33 31 37 45 24 42 19 16 8 74 46 48 38 51 36 12 16 38 49 93 9 23 16 27 48 80 68 43 72 32 41 41 50 41 19 83 15 18 33 12 65 44 35 49 30 35 81 16 31 24 9 31 48 7 9 50 40 25 12 12 32 28 33 27 16 19 20 38 33 23 15 43 12 14 58 31 44 8 14 15 7 40 40 27 5 75 40 5 43 12 45 12 6 14 18 43 5 35 91 7 23 19 35 63 33 35 48 3 13 62 79 38 87 44 36 24 64 30 31 56 32 51 24 75 16 36 30 41 49 51 20 69 23 31 30 19 70 38 33 9 70 71 25 77 17 35 38 45 54 52 18 12 45 26 15 67 53 53 20 33 37 44 29 35 17 19 13 8 30 39 30 32 32 58 21 18 52 40 25 49 43 25 55 51 17 41 15 19 33 9 31 9 4 59 22 49 38 51 32 5 28 60 44 22 6 31 10 9 33 13 36 40 8 42 35 35 10 9 58 8 3 22 15 12 40 49 60 17 10 12 43 22 22 20 20 33 25 17 19 46 25 12 49 7 11 43 16 25 21 3 54 40 9 22 42 70 24 33 46 61 60 59 9 7 55 17 62 17 29 48 32 15 40 17 39 78 16 29 10 25 14 40 19 37 13 64 4 12 36 73 70 33 35 13 26 19 36 18 60 49 59 22 8 16 21 22 49 24 29 16 52 67 31 72 11 51 79 39 77 102 48 63 44 34 57 55 34 131 62 26 66 50 66 62 79 65 83 41 70 28 15 40 44 130 31 37 21 27 17 38 49 20 28 86 119 66 89 18 37 21 48 105 98 29 72 33 15 42 92 88 35 80 20 67 56 72 25 30 31 67 90 38 30 35 85 33 16 24 17 5 21 16 31 52 118 50 70 104 30 47 23 133 53 108 35 33 45 7
201 51 61 6 153 250 40 18 23 553 45 3 4 1 4 4 262 122 77 140 3 56 5 30 74 117 100 20 315 3 79 35 5 46 11 27 19 15 31 43 69 64 71 125 200 0 58 14 19 64 89 3 9 34 76 7 102 259 207 25 14 3 31 1 1 10 116 6 4 60 19 0 96 148 0 0 5 32 6 90 2 45 40 26 34 22 6 18 25 12 38 43 25 13 57 6 11 29 30 47 49 24 3 40 29 10 136 62 123 0 0 33 6 128 1 17 26 0 33 45 56 13 0 6 1 5 33 5 13 10 1 5 59 9 10 3 0 16 11 0 7 14 6 11 3 0 0 10 27 12 10 1 2 9 11 9 4 51 20 4 32 5 30 40 30 1 5 15 1 0 0 29 8 3 48 22 63 2 35 4 14 19 8 48 45 35 3 13 20 26 45 15 0 1 5 15 126 32 20 9 1 18 2 6 32 31 2 1 7 29 0 12 13 3 28 15 23 25 0 0 14 96 23 4 64 45 77 6 48 3 141 15 153 77 5 101 1 69 67 30 9 39 34 29 7 12 20 247 1 2 4 117 2 27 37 7 133 52 19 24 9 101 7 81 18 20 3 2 28 19 4 257 8 4 63 37 37 10 82 109 46 6 107 15 0 0 40 27 31 6 35 5 4 23 13 42 29 0 13 2 0 47 3 9 2 74 43 7 1 26 38 0 7 57 22 3 2 27 2 6 4 28 5 5 6 19 8 1 12 7 12 13 7 8 21 7 10 8 6 4 2 3 25 1 20 17 29 16 4 3 12 3 33 6 11 32 17 21 4 1 8 1 7 0 2 13 13 20 56 2 52 26 146 2 21 10 45 9 48 2 16 0 130 67 225 19 19 19 116 7 7 19 2 9 58 81 66 85 101 129 11 144 36 75 7 56 13 110 18 7 22 6 0 0 0 4 11 69 35 13 17 29 29 75 0 4 10 24 3 18 2 53 2 5 0 80 111 2 34 0 5 40 27 5 0 72 4 63 4 98 50 3 9 16 2 8 36 37 121 33 0 8 2 12 21 3 106 81 161 18 74 118 284 66 305 175 190 362 6 54 137 0 603 28 443 337 96 212 7 0 22 12 15 8 1 118 2 21 0 16 3 2 1 35 0 42 27 3 2 0 15 3 95 15 19 27 24 20 5 0 13 36 14 0 11 0 38 14 2 4 27 29 28 36 95 9 37 32 31 27 145 30 68 36 9 38 2 13 18 26 0 162 41 45 0 7 78 0 284 16 8 14 1 70 14 11 11 104 23 5 64 26 62 0 14 1 84 0 26 28 11 39 67 93 11 9 57 51 21 65 23 96 31 44 0 105 40 5 13 0 19 12 100 87 0 22 5 14 0 5 104 50 7 15 3 28 50 125 18 27 111 119 109 86 35 88 19 11 102 16 36 113 35 117 107 66 14 5 53 68 53 0 0 2 121 19 13 33 6 1 3 12 4 5 1 51 25 8 157 119 21 59 28 16 20 647 0 14 127 0 18 90 43 45 49 145 32 24 94 14 25 21 171 0 133 74 185 30 4 10 6 22 16 7 93 8 57 129 29 151 31 47 36 32 8 19 11 23 19 23 104 14 28 4 0 1 43 8 17 9 3 37 191 5 23 77 11 0 5 39 2 15 6 24 0 16 3 3 1 36 40 23 91 60 31 1 172 68 23 31 1 107 8 266 15 102 80 18 50 14 6 0 137 11 10 3 18 72 26 9 1 2 22 2 1 5 54 0 3 7 5 5 44 12 51 9 1 14 2 11 40 59 0 18 20 24 4 63 2 3 8 0 22 85 22 1 54 22 0 17 60 0 19 2 10 62 4 1 1 12 0 11 5 0 2 23 4 8 54 19 6 8 9 0 5 0 6 20 19 63 10 4 2 2 32 51 38 2 64 0 145 0 13 16 15 13 18 0 266 95 13 0 7 10 27 34 19 4 13 12 23 84 33 7 77 25 20 110 15 32 162 47 34 1 27 0 11 1 16 71 45 2 13 136 22 4 9 19 0 114 17 7 175 11 25 0 1 73 9 38 6 6 14 46 25 39 52 23 229 57 21 8 6 81 21 42 16 1 13 0 86 9 1 6 18 0 9 8 14 0 28 25 10 7 7 20 1 44 2 1 14 30 16 1 15 149 4 172 43 6 0 71 116 65 26 0 8 1 20 8 1 0 33 22 43 16 2 8 44 4 8 145 11 34 3 51 1 27 0 17 0 9 36 8 10 74 0 85 1 26
4 0 8 0 0 1 0 0 0 0 0 1 0 0 0 0 0 0 0 0 0 0 1 0 0 0 0 0 0 9 5 0 17 1 0 0 31 0 0 0 0 1 0 0 1 1 2 0 7 0 0 1 7 0 0 5 0 0 3 0 0 0 0 3 0 0 0 0 0 0 1 0 13 0 27 23 0 0 0 7 1 0 0 0 0 0 0 6 0 0 0 2 0 0 0 0 0 0 0 0 0 6 1 0 0 0 0 3 0 0 0 0 0 0 0 0 0 0 0 0 0 0 0 0 1 0 1 0 0 30 0 0 0 0 5 82 1 0 0 2 0 0 0 0 0 1 5 8 0 0 0 0 0 0 0 0 3 0 0 0 0 0 0 0 1 0 0 0 1 0 2 0 1 13 0 4 0 0 0 0 0 20 0 0 0 8 0 0 0 0 0 2 0 0 0 0 0 0 4 0 0 0 0 0 18 0 0 0 0 0 0 22 1 0 0 1 0 0 0 0 0 0 0 0 0 0 0 0 19 0 0 0 1 78 0 4 1 0 2 0 0 0 8 0 0 0 1 1 0 0 0 0 0 0 0 0 3 0 0 0 4 0 11 0 0 0 1 0 0 0 0 7 0 9 0 0 0 0 0 62 1 0 0 1 0 0 0 0 0 0 0 7 7 1 2 0 0 0 8 0 0 0 1 0 0 0 0 0 0 0 0 0 0 0 0 0 0 0 0 1 0 0 0 0 0 0 0 0 0 0 0 0 1 0 0 0 0 1 3 0 0 0 0 0 1 0 0 0 0 0 0 11 0 34 0 1 0 0 0 3 0 0 1 1 0 0 0 0 0 0 0 0 34 0 0 1 7 78 0 11 0 1 0 0 0 0 0 0 0 1 0 0 0 1 0 0 1 0 0 0 0 0 0 0 0 6 0 0 0 0 0 0 0 0 0 20 0 1 2 0 0 0 0 0 0 0 0 0 0 0 0 0 0 0 0 0 0 0 0 27 0 0 0 11 0 0 0 22 0 0 0 0 0 4 0 0 0 0 0 0 0 0 0 1 1 1 0 4 0 0 0 0 0 0 2 0 0 0 0 4 4 4 0 14 4 0 1 0 0 0 1 0 0 0 0 0 0 0 0 0 0 0 0 0 0 0 0 0 16 0 2 0 0 0 0 0 0 0 0 0 7 0 0 0 0 0 0 0 0 2 1 0 0 0 1 18 0 1 0 0 0 0 0 0 16 0 3 0 17 0 0 0 0 0 3 0 62 0 9 0 0 0 0 0 1 1 0 0 0 5 0 7 0 0 0 0 0 11 0 0 0 0 0 0 0 0 0 12 0 0 0 0 0 0 22 0 0 1 0 3 0 3 0 3 0 162 4 0 0 0 0 0 0 0 0 0 0 0 42 3 0 0 0 4 0 0 0 0 0 9 5 0 31 0 0 0 0 0 0 0 0 0 30 11 0 0 0 0 0 0 1 0 2 0 0 0 0 0 0 1 3 0 0 2 2 0 0 0 0 0 0 0 5 0 0 2 0 0 0 0 0 0 0 0 0 4 0 0 0 7 0 0 1 0 4 0 0 0 0 0 0 0 0 0 1 0 0 0 2 0 0 0 0 0 0 0 0 0 0 1 0 0 0 0 0 0 4 0 0 52 0 3 0 0 0 0 0 0 0 0 4 0 3 1 0 0 0 0 0 0 0 0 0 0 1 0 0 1 0 0 0 0 0 0 0 1 0 0 0 0 0 0 0 0 1 0 4 0 0 0 0 0 0 0 11 0 0 0 0 0 1 0 0 0 2 0 0 0 0 0 0 0 0 0 0 3 0 1 0 0 0 18 6 0 2 0 0 0 0 0 0 0 0 0 0 0 0 0 0 0 0 0 0 0 0 0 0 0 1 2 3 0 6 0 0 0 2 0 14 0 8 0 0 0 0 0 0 0 0 2 0 0 0 2 0 0 0 0 0 0 0 1 32 0 0 0 1 0 5 0 1 0 0 0 0 0 0 0 0 12 0 0 2 0 0 2 1 0 0 0 0 0 0 0 0 1 5 0 0 0 0 1 0 0 0 0 0 0 0 0 0 0 0 2 0 1 0 0 0 0 0 0 0 0 0 0 4 0 0 21 1 32 0 17 20 0 0 0 0 0 0 1 0 0 0 4 0 0 1 2 0 0 0 0 0 0 0 0 0 0 0 0 0 0 0 0 0 0 0 0 0 0 0 0 0 1 3 0 0 0 0 0 0 7 0 0 0 0 0 0
265 4186 982 557 1632 1084 7852 2074 793 4357 482 1942 4279 1635 7305 1974 376 3857 284 636 3984 229 829 690 2951 3623 400 2525 1048 8 368 322 648 560 222 114 243 805 601 361 197 317 323 789 531 2324 7663 762 667 208 1452 157 540 250 540 2339 221 458 300 313 629 1064 317 162 357 390 1467 265 682 752 804 490 708 308 913 1117 470 526 179 1850 265 2524 81 2723 310 575 379 864 3802 1954 3256 4056 326 4035 890 1212 412 1166 480 2400 1190 697 435 470 419 129 504 266 386 246 601 202 494 85 382 365 1042 707 646 1590 126 4882 728 924 675 402 166 995 1087 5093 38 1026 280 420 942 997 2062 633 1031 894 528 587 1655 365 914 1135 3709 479 2825 1154 271 1017 1386 243 324 221 471 358 280 2078 245 402 3305 710 1212 490 490 333 2169 810 420 5519 974 2027 961 863 6624 2616 311 1800 3327 1717 2284 3364 1032 5980 373 5085 1630 525 7386 1158 706 4667 4151 4394 791 671 2822 1915 1811 1041 5334 3718 3336 2718 2785 2180 3066 1790 4518 66 1105 943 626 2262 7305 2034 1759 551 4477 2095 1964 3589 2086 1136 1734 2760 2984 7374 2241 3400 5856 6050 2760 2447 4311 8084 1867 6437 6776 1728 1407 1795 3500 2068 1219 7738 6810 3534 7033 2310 6838 4248 3958 3820 3730 5104 296 6634 6268 1836 5891 7588 4305 3615 6745 6900 8027 1824 5895 8777 8152 1844 465 8933 4980 6104 1107 3626 706 4588 6498 3049 1446 550 3020 3777 1578 4337 5492 4335 6061 3565 4323 4462 7341 7982 8063 1762 1924 8055 6272 3699 2352 4076 903 4669 5702 4556 1118 6960 5217 1029 4102 3503 7801 2407 4077 810 6693 5332 3523 3530 6138 2008 4223 2881 4474 6605 826 3718 2053 7078 606 3060 0 3451 345 951 2068 1841 474 2114 994 175 1925 1123 3399 367 803 2544 682 0 1338 3443 6418 2661 6706 3538 2320 1125 346 3551 2222 1549 3445 494 628 1339 3920 6282 5561 7905 140 1180 3727 3950 6864 1023 3746 2429 702 3386 4205 6640 1183 930 517 2021 4250 905 707 997 604 983 498 1976 3283 1441 419 3850 2961 356 4661 2980 1097 1235 2400 2120 5597 6453 1120 692 0 4728 7933 928 52 4265 3527 7280 3565 1915 1035 8098 6679 232 6570 1599 249 6217 996 5897 4364 4486 5695 1539 2578 1630 6088 2558 6389 4 5285 2648 4617 6840 1172 2511 4088 2090 1536 5406 862 47 1275 680 2729 748 2774 867 763 4436 3254 3535 791 3637 3665 2909 2096 367 2985 7557 8809 4170 1794 5908 4035 7700 3718 1732 137 1624 6471 4148 8511 6763 102 219 135 258 1837 1515 479 933 2476 474 614 6954 2177 534 2233 2971 960 183 5423 2160 102 1360 1326 972 1558 1095 3775 7818 3131 3231 4472 2150 1250 1819 2665 420 4763 3152 2100 1656 455 275 969 3554 3518 3186 1893 882 5869 695 1281 3275 5135 1423 982 5527 4354 3729 3689 3692 3427 145 6864 587 3803 531 1321 1083 5981 1070 3365 599 3940 1037 3520 3659 1907 1419 455 5251 2160 6464 2045 2369 2184 1817 944 4257 167 2786 478 830 790 525 1183 1414 828 4103 489 302 519 1477 1963 135 1348 392 1280 2144 1226 1349 787 4370 1141 1093 2489 682 2317 478 6662 881 1060 249 1133 195 4015 727 3639 351 2713 803 165 422 3853 417 301 447 659 873 6100 1088 4873 1535 976 940 133 4340 807 1289 667 850 168 2758 207 804 359 344 1371 1408 2979 471 549 2130 337 1424 3811 1891 1706 3103 986 680 1433 3987 3716 362 465 660 8143 4400 1286 3350 302 8022 687 7202 1811 1463 1218 8357 2960 1521 2956 3921 3599 7001 5617 7383 2242 4392 4168 1552 8210 3751 779 5640 7988 3668 3694 2698 2254 8462 1006 2479 3421 7075 393 1490 2845 3123 907 1117 302 3730 5039 528 929 487 7631 5931 955 4390 373 2417 3975 3485 1348 3666 6210 55 3376 2111 5281 1691 3051 3502 691 4244 169 465 771 1737 1109 149 739 682 757 4995 1195 2639 3239 872 1840 265 2741 2969 784 640 1510 1919 1707 560 6280 755 1115 3271 862 1221 932 431 566 918 4175 674 1632 1864 6373 896 883 3531 3074 850 7015 747 3241 3123 472 4359 526 4369 1353 700 3933 3726 1574 1195 890 2477 1586 8378 896 557 701 1209 957 2137 249 2839 745 6334 1400 1448 1571 226 845 1122 528 1617 1580 422 5937 1147 3661 5852 6594 4442 478 579 2204 659 1704 390 519 369 979 547 692 6558 793 3305 256 2157 2720 970 2508 1055 947 5157 2311 991 938 369 961 2440 1442 1574 1281 1851 7618 3743 4126 2062 4697 1923 2983 430 7984 936 2934 5116 4384 209 6793 5861 467 1064 288 1464 858 5406 1591 343 2653 1700 836 985 758 473 4784 1495 381 928 413 3819 111 342 224 2421 496 475 2434 153 3488 200 371 1470 254 884 174 22 1176 4583 776 655 884 204 709 281 1450 4625 810 927 774 274 992 1351 6464 567 3329 24 410 666 2846 291 1903 3700 933 151 4052 442 784 431 4798 6992 1396 726 3681 5715 2172 480 3929 5247 3898 3823 2335 5021 592 466 232 2031 2101 374 12 5305 2762 2477 7208 3501 5192 4272 955 6025 5538 7045 452 856 526 6321 4878 1231 1342 7213 7090 5410 3191 3317 232 7966 6771 1311 2207 2419 1556 698 8061 2019 447 119 1492 1434 1071 4638 1740 441
27 14 13 20 0 9 24 42 11 7 12 9 0 3 5 6 17 10 14 50 12 22 3 11 38 5 3 2 71 0 22 15 19 1 13 0 15 3 0 9 5 0 18 0 0 2 19 21 32 16 0 0 40 17 8 3 0 1 57 3 0 0 31 8 6 2 22 17 14 15 0 64 5 11 2 1 3 13 4 4 3 31 4 10 22 17 6 2 32 23 3 11 10 5 8 1 9 9 17 0 5 0 1 2 3 10 12 4 19 8 14 6 1 0 8 2 35 2 6 17 6 12 0 0 7 3 0 31 8 5 10 9 30 9 5 5 1 1 19 7 47 24 0 11 2 1 2 6 3 8 46 51 13 2 1 2 17 0 3 40 12 12 0 18 23 2 14 3 16 12 8 17 3 21 12 16 6 16 9 17 4 17 26 1 32 14 1 7 15 11 57 55 11 5 20 12 9 11 5 29 35 3 11 16 8 6 2 2 10 3 3 0 11 0 8 36 3 0 9 5 1 0 6 4 15 5 8 6 3 6 4 8 10 4 1 2 13 10 7 8 0 7 6 0 4 3 3 1 8 0 0 4 2 6 4 2 20 1 0 13 7 14 12 5 6 12 1 0 3 14 23 8 0 32 1 8 9 3 2 1 16 4 2 8 0 0 8 0 1 10 3 17 1 9 22 2 19 0 23 6 22 0 1 24 6 31 0 4 0 1 2 4 4 3 20 6 29 5 3 9 8 2 17 2 5 23 5 0 7 2 2 0 0 6 0 15 0 4 26 0 17 0 5 6 12 1 8 2 1 8 37 5 12 5 37 6 5 12 0 5 5 4 13 26 15 4 3 9 2 9 8 3 3 18 38 5 3 0 25 0 3 1 0 0 25 9 1 2 3 12 3 4 1 1 0 7 0 10 2 1 2 0 2 3 0 12 0 6 0 5 3 2 7 2 0 20 0 0 2 1 2 11 5 12 3 8 2 0 7 5 0 0 0 1 5 8 2 9 5 0 6 6 9 2 2 7 3 39 3 8 5 12 6 4 1 6 0 0 18 4 3 25 4 0 0 7 0 1 3 10 2 9 13 7 2 26 0 0 1 1 11 6 0 12 4 18 7 3 11 8 13 12 0 7 5 26 18 19 6 20 0 5 14 18 12 7 0 10 1 0 1 6 28 6 7 2 2 21 3 23 0 12 3 12 1 3 12 1 6 30 18 2 4 2 5 7 7 13 4 2 2 9 5 23 1 5 13 0 3 3 24 1 1 15 0 28 1 10 0 10 14 0 11 2 15 2 2 6 0 8 41 0 8 0 27 21 1 13 9 11 0 5 1 0 9 2 10 3 0 16 4 19 44 3 33 2 2 7 3 7 15 15 1 1 42 1 8 11 9 26 0 3 14 10 9 0 29 2 0 1 6 0 11 7 5 29 11 12 1 2 3 0 17 34 33 10 0 12 5 13 10 25 26 6 1 0 0 4 16 8 16 1 2 12 1 15 4 17 7 0 0 6 0 42 0 0 14 11 9 41 73 25 16 6 24 3 15 27 3 1 20 7 12 6 19 26 7 0 7 12 7 18 0 14 4 8 0 1 0 31 17 42 2 0 18 7 7 11 5 9 15 13 6 9 14 2 3 5 3 13 67 5 5 7 15 1 6 6 9 4 7 8 6 5 1 19 4 40 1 34 4 0 12 7 2 5 4 25 22 4 17 0 11 10 16 1 0 12 13 3 11 0 10 53 22 1 0 1 9 10 0 3 2 7 23 4 0 10 25 0 11 11 7 12 8 10 9 8 4 42 27 0 0 10 0 12 6 7 7 31 10 8 0 4 0 15 22 18 0 2 2 32 41 14 20 0 0 8 2 0 0 0 2 26 7 19 3 0 10 5 12 0 6 2 7 0 2 0 7 13 22 0 6 10 20 1 8 24 38 9 13 4 22 33 5 12 1 1 14 5 1 5 6 26 7 19 2 26 9 2 2 5 5 0 6 8 0 0 5 1 12 7 6 9 3 7 4 9 1 14 11 2 19 55 17 8 0 49 10 11 14 2 0 20 7 0 8 10 17 1 8 22 4 17 0 34 0 0 1 2 3 8 3 2 7 1 27 4 6 17 10 0 70 0 0 0 6 5 0 3 0 2 13 6 4 6 19 6 3 14 3 5 0 0 4 9 15 7 9 5 16 7 9 13 7 0 24 2 7 1 1 6 1 4 28 20 15 3 17 44 6 10 6 12 0 7 2 2 9 0 15 21 1 14 3 2 1 2 12 1
35 40 29 29 14 49 59 44 60 51 8 45 7 67 3 69 44 93 23 20 8 80 41 36 13 73 52 39 8 79 68 15 32 15 35 50 34 30 80 50 42 61 63 46 53 58 56 20 56 15 51 37 79 32 55 52 40 56 3 1 48 54 56 74 51 9 15 50 86 36 18 2 40 74 48 6 45 12 48 9 52 36 31 51 81 52 72 67 17 3 82 30 47 13 38 66 21 77 54 20 26 9 121 67 71 64 56 6 57 51 42 52 57 43 46 54 11 61 73 35 55 45 78 33 20 53 48 62 68 7 68 19 17 20 34 37 55 59 30 32 9 82 60 74 51 57 35 16 80 58 41 12 52 67 27 12 73 84 56 56 50 32 26 1 59 20 13 38 51 66 55 71 80 29 21 45 26 56 51 38 87 54 47 63 72 72 59 57 42 75 6 30 38 27 25 30 71 62 49 50 13 12 8 10 30 40 71 43 63 50 66 53 49 66 31 56 8 54 16 31 33 55 18 8 48 36 10 57 2 60 49 30 20 29 26 46 33 6 18 16 35 15 7 60 32 7 57 37 14 42 8 9 51 40 22 50 3 39 5 41 14 55 40 26 45 17 28 56 39 15 27 31 12 14 35 40 4 54 2 49 11 42 16 35 43 59 55 52 1 10 26 34 46 52 1 19 49 48 19 47 64 40 25 15 4 28 48 10 27 5 37 65 75 58 9 1 31 55 50 39 57 21 3 48 72 36 56 58 17 55 64 16 58 6 62 38 61 15 29 41 54 53 11 11 41 11 14 44 57 52 82 27 38 69 64 61 83 21 44 23 73 57 8 76 19 66 16 56 54 57 38 34 11 58 29 17 23 50 12 53 42 39 62 57 12 24 14 61 40 27 41 12 40 6 21 51 23 12 41 42 27 56 16 40 56 54 32 32 33 52 29 50 35 62 35 34 25 32 44 69 35 39 70 16 3 23 20 55 7 26 51 13 55 48 47 71 12 52 14 39 36 9 53 50 24 63 17 6 4 52 49 38 7 51 63 11 1 56 61 6 64 54 43 40 60 27 64 48 41 43 68 5 52 64 46 2 37 9 36 51 39 26 8 17 45 7 40 16 75 67 69 16 48 33 22 60 8 28 58 48 56 50 48 54 44 0 53 12 12 42 43 53 16 37 49 42 57 44 70 59 38 38 11 39 12 24 5 19 54 31 32 80 40 36 37 45 13 8 11 10 6 37 52 11 13 43 43 42 53 40 53 34 36 18 28 6 47 62 31 3 7 33 14 57 8 27 48 49 57 31 67 9 26 27 1 26 29 31 1 11 18 30 42 22 50 34 20 33 25 8 27 14 12 21 19 27 8 36 24 4 17 11 55 30 19 31 6 34 49 8 48 69 10 62 22 12 12 50 50 23 52 56 49 25 62 47 25 40 44 38 5 15 9 33 16 42 23 60 17 36 40 39 23 55 70 14 70 21 11 38 40 42 16 10 45 55 38 44 7 63 58 13 28 7 110 29 59 62 53 59 7 28 43 28 47 39 36 25 54 46 13 13 55 42 31 53 53 61 67 49 15 53 27 9 47 38 84 31 56 50 25 25 34 43 80 15 22 14 61 43 26 11 54 34 56 68 63 34 66 42 24 73 6 43 28 62 60 47 47 64 67 15 83 50 60 12 40 20 57 13 26 80 58 4 58 66 28 20 21 54 51 71 35 42 61 49 78 52 24 37 30 31 12 13 46 81 39 24 28 25 21 11 60 49 30 14 100 58 13 8 52 24 71 43 38 48 41 20 25 46 63 85 47 62 91 58 4 54 3 51 30 56 93 18 37 61 59 11 61 8 74 81 52 12 22 40 80 64 43 40 50 2 7 68 70 23 38 46 41 27 13 18 54 20 21 84 63 74 42 19 14 41 22 72 45 72 50 0 103 26 50 46 36 61 37 58 30 55 90 34 68 7 48 11 65 30 59 59 18 11 39 37 70 43 18 71 44 67 34 73 16 21 71 20 56 49 65 70 81 21 98 81 86 49 90 28 75 26 50 51 50 74 58 76 67 78 10 3 25 57 27 29 23 21 79 8 88 26 70 46 19 4 43 57 7 49 17 22 67 15 38 18 43 60 58 45 19 41 6 77 85 38 39 31 69 27 39 31 32 67 42 45 79 51 25 35 15 53 22 42 50 18 24 46 44 64 27 24 17 22 55 20 45 58 12 4 16 28 19 36 53 0 47 8 45 42 23 49 44 51 57 31 34 57 63 51 63 10 54 2
4 3 1 5 1 16 2 13 0 17 0 0 2 0 27 8 6 1 24 4 0 4 4 28 23 1 5 2 0 23 5 13 11 29 0 0 3 4 33 3 5 68 6 20 17 21 0 42 15 12 10 1 2 27 74 3 11 5 0 6 19 13 2 3 2 0 1 0 14 0 1 1 3 5 2 10 14 18 4 20 0 3 5 14 4 4 23 5 8 0 0 0 0 4 3 3 15 7 8 1 63 8 9 25 2 0 0 3 2 0 17 7 17 2 18 16 2 8 19 17 8 0 9 41 0 2 6 1 41 6 0 17 0 1 6 28 8 3 0 35 0 19 14 4 23 91 25 6 5 2 17 5 11 1 3 4 0 14 113 45 2 34 13 94 22 3 1 15 21 1 7 6 0 1 0 1 0 14 23 18 0 18 64 3 4 8 0 4 5 0 0 0 2 1 11 9 3 3 0 0 0 8 3 2 3 1 1 6 1 5 0 0 12 0 7 1 0 21 6 9 5 2 0 0 33 1 0 3 2 1 2 0 2 5 1 5 3 0 5 27 27 4 7 15 17 0 20 2 0 7 19 3 1 0 0 15 0 0 0 20 22 0 1 0 39 6 42 4 18 26 9 9 7 1 15 0 18 51 17 1 0 0 0 3 140 12 0 5 14 0 21 7 3 5 5 3 0 2 0 1 0 3 6 0 2 0 2 0 2 1 3 3 3 2 8 0 2 2 1 35 1 0 0 0 3 0 1 18 1 36 12 3 2 2 0 0 1 3 15 4 4 10 3 1 4 3 1 1 4 3 0 4 6 3 0 0 3 0 7 7 0 9 0 0 14 5 5 0 0 1 4 4 1 2 0 10 1 8 5 3 2 6 0 9 0 0 1 43 0 0 9 3 7 2 6 7 11 1 2 1 2 0 0 2 4 0 37 1 5 0 0 3 12 19 13 3 0 1 8 0 4 1 1 3 11 2 1 1 1 0 0 0 1 4 1 9 6 1 26 1 1 0 0 2 8 2 4 1 1 0 0 3 0 5 3 2 0 1 0 7 0 0 2 9 1 1 5 1 4 0 12 1 7 5 3 2 0 0 33 3 8 16 3 5 8 6 2 6 3 49 3 2 7 1 9 10 16 0 1 16 3 5 7 27 3 0 10 1 7 9 33 4 1 73 6 0 17 3 7 8 9 33 11 10 3 85 0 2 4 1 7 20 27 8 0 5 3 4 1 14 14 33 30 7 12 0 3 20 19 23 30 8 8 2 13 0 10 29 27 16 88 36 2 6 4 30 8 138 6 50 0 19 2 73 2 8 1 21 20 0 6 1 114 6 20 7 28 134 9 6 21 7 15 16 3 10 7 13 17 13 67 2 1 4 12 4 6 37 19 57 47 5 36 10 0 2 91 41 32 24 32 24 0 2 32 1 3 16 274 10 0 210 1 0 51 91 3 63 21 4 4 2 0 62 41 0 32 33 33 12 19 40 28 14 139 12 12 201 4 19 4 2 0 0 3 16 2 0 4 0 0 12 2 0 0 13 11 0 29 0 0 8 7 2 2 2 3 7 5 8 2 3 0 2 3 9 0 0 4 1 7 1 6 14 2 12 20 2 4 1 4 9 9 27 46 2 4 9 8 1 3 0 1 14 0 3 0 2 5 22 2 8 3 9 3 5 0 3 23 0 0 0 5 1 1 12 0 7 1 5 20 5 5 1 2 0 13 10 0 20 6 2 1 0 4 4 1 0 5 2 20 3 8 1 2 13 1 1 3 29 6 7 2 4 21 1 2 0 1 0 4 2 17 41 5 2 0 5 18 1 0 8 0 0 0 5 2 5 2 2 2 7 4 0 0 2 2 7 0 3 0 10 2 37 1 0 3 15 0 1 0 0 1 2 2 2 2 0 0 1 0 0 0 2 9 0 1 4 0 2 0 0 32 0 4 4 3 1 3 1 2 0 5 0 1 1 5 0 0 3 6 0 0 2 2 2 1 2 9 1 0 1 0 0 11 1 0 0 29 6 1 12 0 0 8 13 15 0 0 10 6 1 0 4 1 0 2 4 2 21 4 6 73 0 2 1 1 6 16 0 7 0 11 0 2 3 0 3 22 3 4 4 1 18 3 4 7 0 26 0 20 4 7 56 4 1 0 35 11 1 1 50 5 3 0 16 3 0 42 5 0 1 0 6 13 6 12 9 6 7 27 1 10 5 0 2 6 29 5 1 18 1 0 3 31 0 17 1 3 4 0 4 22 2 23 2 5 0 20 13
52 15 34 4 2 14 4 39 16 8 2 35 0 4 0 25 17 25 0 5 0 24 7 0 2 0 3 0 4 0 0 0 8 2 25 0 5 0 0 3 0 1 3 1 2 2 3 9 1 6 0 0 0 0 9 24 3 18 3 1 1 3 7 0 7 0 57 3 11 112 0 22 16 2 0 10 0 3 0 3 24 2 8 5 2 0 35 21 59 15 20 4 1 26 41 28 2 43 4 2 0 0 15 66 3 71 76 2 3 69 1 0 8 59 0 8 21 14 36 45 5 0 0 6 93 0 37 46 46 0 0 51 7 17 0 0 0 0 0 3 1 8 1 0 0 18 4 0 17 3 5 3 0 1 0 36 39 4 1 3 5 51 14 12 28 54 0 4 0 7 12 6 0 9 21 1 3 16 11 0 0 127 16 13 14 67 110 4 19 59 57 0 0 1 0 51 0 0 7 1 2 61 32 38 13 28 0 0 0 2 7 0 0 7 7 18 0 13 0 5 0 20 24 0 0 8 0 1 3 19 5 19 8 3 77 35 64 0 11 0 3 74 6 9 70 8 4 142 1 7 65 116 11 2 37 10 40 78 2 1 23 12 0 0 0 3 0 4 220 182 22 234 0 0 1 221 40 33 13 111 37 0 5 65 6 18 0 0 29 6 85 2 2 23 1 0 16 0 0 60 27 23 0 1 2 0 55 3 0 0 13 4 0 10 41 65 24 1 14 3 48 0 8 54 14 1 0 7 1 9 0 5 0 1 4 0 28 2 6 8 26 7 0 3 0 21 17 0 0 5 1 1 8 3 44 33 4 7 0 0 10 0 24 3 23 4 49 121 86 8 7 5 0 17 0 6 70 99 9 0 0 0 0 8 8 15 17 1 1 0 81 5 0 38 65 22 11 57 60 3 63 4 2 0 1 50 8 5 33 0 0 1 8 3 2 10 0 35 60 18 0 5 0 24 0 0 6 31 40 19 1 6 3 0 1 35 13 28 7 0 13 41 40 14 0 2 0 2 7 0 9 98 0 0 2 7 0 5 8 11 10 23 36 34 3 3 11 0 6 0 0 1 24 12 75 27 6 0 9 4 59 14 3 13 24 18 0 5 23 12 1 48 14 0 43 38 1 10 10 7 0 42 0 48 14 108 0 34 1 0 1 8 0 0 2 5 0 7 1 7 155 0 0 0 5 0 51 1 16 2 3 7 2 25 11 14 0 226 3 0 52 2 23 19 11 243 57 3 73 1 2 217 0 0 19 9 27 151 19 0 4 0 0 8 0 82 0 4 0 5 243 0 118 1 2 36 25 33 31 103 0 1 0 151 3 0 391 0 161 1 0 4 188 2 86 298 0 39 13 1 14 2 109 3 64 16 29 36 6 0 2 0 7 4 94 187 0 2 36 0 22 0 79 246 0 5 118 145 33 14 360 90 41 296 38 0 0 1 4 53 2 0 38 1 0 0 0 3 57 0 11 0 4 106 5 0 58 0 60 4 2 0 8 49 16 11 9 10 5 1 7 4 1 5 0 24 2 35 14 0 1 0 0 1 0 6 19 12 23 2 53 0 2 2 14 2 2 2 4 2 36 0 8 0 1 6 8 0 1 0 0 4 11 4 11 0 3 8 0 3 2 1 7 2 9 6 0 7 3 18 0 4 55 0 3 0 13 1 10 5 13 0 9 0 17 0 11 2 29 3 1 9 8 3 1 9 3 0 0 2 12 5 4 0 3 0 0 0 4 5 5 1 2 6 0 0 0 5 1 0 1 0 0 0 4 0 0 8 2 4 3 3 2 8 5 6 0 0 0 0 0 1 0 0 0 9 12 15 7 0 0 22 38 2 14 2 0 0 80 1 10 0 0 4 1 0 6 0 36 32 0 0 8 0 0 17 1 10 11 0 0 34 12 1 1 0 3 3 8 1 0 1 1 0 2 1 2 34 6 4 0 1 0 8 0 1 24 1 25 0 1 3 3 0 0 1 0 0 0 1 2 22 12 6 0 0 0 1 10 3 0 0 0 2 0 1 0 21 0 26 5 1 4 20 5 6 1 12 0 1 0 0 0 28 17 8 32 9 4 8 0 0 4 1 0 13 9 3 0 6 0 3 0 0 0 0 25 0 0 10 14 1 0 2 0 0 0 15 8 2 1 0 0 1 40 13 4 3 32 3 25 2 3 0 16 0 0 3 0 1 0 2 0 8 20 9 0 7 20 24 7 0 7 28 6 2 2 0 0 6 0 2 0 0 7 0 1 2 5 16
14 18 2 11 6 12 6 11 5 25 4 33 30 25 40 27 15 43 7 26 65 24 18 24 33 38 24 15 8 18 32 35 35 29 5 16 16 36 26 18 10 21 16 31 4 34 20 10 15 27 29 22 23 25 3 32 37 7 32 31 34 42 32 16 31 49 17 9 43 24 39 24 8 12 42 0 27 30 13 35 7 35 23 32 29 35 16 34 25 16 42 30 35 49 14 27 55 19 28 8 22 27 27 42 36 17 17 31 27 39 25 24 19 7 34 24 63 10 21 24 24 54 32 40 31 25 30 53 17 105 38 25 25 15 42 58 49 45 47 46 48 19 9 45 56 32 39 47 98 43 41 48 97 57 65 63 66 68 15 34 31 43 61 47 52 25 69 29 41 24 13 37 29 25 7 32 54 6 29 88 51 47 52 40 25 6 20 68 42 19 59 26 37 69 57 29 36 30 25 38 43 12 37 5 12 35 61 36 44 27 36 23 31 12 40 22 43 35 28 26 21 17 15 37 32 37 24 40 18 33 12 22 27 21 22 18 31 33 19 21 3 23 36 18 30 26 36 8 25 12 26 7 33 33 34 5 2 28 21 15 13 35 28 27 18 16 21 16 33 12 30 25 19 22 27 33 12 36 32 23 17 35 26 14 30 24 38 49 26 34 39 28 40 27 34 8 25 39 28 20 12 22 29 25 11 31 24 18 29 38 16 7 44 8 3 17 10 34 44 39 6 60 26 31 5 30 78 43 71 42 54 77 19 26 39 29 9 25 27 45 14 34 24 11 38 24 32 36 47 50 5 14 21 38 46 23 21 20 40 31 4 34 25 38 14 26 37 27 23 5 16 20 17 15 23 10 27 9 22 16 26 27 17 8 7 36 29 24 25 19 34 10 21 20 12 26 12 9 12 17 3 18 30 20 41 21 26 11 69 42 70 33 15 29 26 9 23 5 8 28 26 13 23 10 45 58 30 57 24 42 32 22 4 64 25 24 75 22 21 27 20 5 49 27 45 66 26 89 29 44 48 58 54 54 48 44 39 39 24 32 92 27 24 13 30 36 30 54 51 37 17 22 13 42 46 11 27 25 43 21 32 25 18 7 10 10 28 14 41 33 23 35 28 29 10 25 12 25 14 50 32 28 29 4 18 21 54 16 21 22 17 14 45 19 9 33 31 24 41 29 24 19 23 28 1 36 27 41 16 15 30 21 17 21 24 12 20 8 21 14 11 22 15 6 30 15 19 16 17 23 21 16 19 19 17 20 21 11 21 26 8 7 23 11 37 8 22 13 19 43 1 17 28 19 45 21 16 38 31 26 25 28 32 9 38 28 5 17 12 17 28 24 24 24 8 37 43 40 14 37 8 27 28 18 45 82 44 57 52 34 18 32 16 18 32 25 30 29 1 31 36 23 22 28 16 32 19 31 14 23 5 17 25 21 12 22 28 30 35 32 32 7 36 46 32 46 45 18 18 42 21 44 20 39 37 35 28 25 42 37 41 20 22 13 9 21 25 18 11 4 14 60 14 33 26 64 50 42 20 80 17 65 9 72 56 20 26 22 51 39 16 36 63 23 31 25 43 66 32 26 35 42 6 5 27 37 18 36 1 30 59 34 15 18 96 32 16 52 43 31 16 38 15 28 44 20 34 18 33 35 41 16 46 69 16 41 29 44 29 15 25 25 13 42 26 31 26 34 9 20 35 30 37 38 23 60 15 57 31 65 28 48 13 34 10 27 45 34 51 13 51 11 47 49 31 40 36 32 56 42 51 42 40 42 27 50 34 9 59 31 49 11 35 16 4 105 22 23 33 45 23 64 11 32 35 16 30 26 11 3 43 38 9 23 10 6 48 35 39 59 79 36 29 22 27 41 20 32 23 21 21 16 35 30 34 39 26 9 33 27 29 22 47 70 8 30 27 20 10 9 27 23 25 18 26 34 12 25 8 15 10 4 26 3 26 25 22 2 25 31 26 29 18 19 13 24 17 21 29 18 13 28 19 17 13 21 22 21 14 4 18 21 29 23 26 4 23 24 24 17 9 12 8 23 13 20 26 24 36 25 20 12 22 14 25 19 33 7 13 21 17 18 9 13 23 19 1 9 27 10 27 24 18 20 22 15 1 18 14 17 12 11 12 22 8 16 15 12 8 6 12 18 12 12 5 8 10 17 16 3 8 11 25 15 14 10 8 18 25 17 17 14 14 14 10 7 13 16 8 4 8 7 9 26 7 17 12 10 14 22 18 13 7 16 18 15 24 19 13 2
59 20 83 32 43 18 47 141 139 79 55 0 0 23 115 29 145 26 104 146 58 11 22 8 152 48 101 0 227 2 2 0 37 12 68 16 103 0 11 168 198 0 44 0 83 57 191 344 16 41 4 0 4 0 331 0 386 79 24 120 4 5 46 11 9 0 39 45 22 30 0 30 106 31 7 284 8 1 17 282 127 15 8 69 0 10 67 64 148 70 81 208 0 0 192 218 128 71 5 7 29 62 25 0 471 14 16 51 0 0 1 88 30 2 38 95 21 55 11 46 12 0 0 0 126 35 0 16 180 0 9 69 20 145 3 0 0 20 188 94 102 100 19 0 0 16 14 0 0 15 76 93 1 114 0 0 0 2 14 144 9 0 0 0 1 32 120 14 16 14 28 7 8 204 46 7 154 237 0 0 5 0 58 25 42 66 6 5 10 14 78 52 6 24 6 33 3 21 51 54 10 58 15 39 39 66 2 9 51 66 33 0 2 63 20 66 77 0 0 28 308 20 194 0 0 0 1 15 3 1 17 1 46 39 2 2 27 19 19 10 12 29 0 0 0 0 28 18 1 3 24 49 20 70 9 23 218 0 3 69 23 75 7 11 0 8 1 111 25 36 8 1 60 8 0 82 28 1 3 15 11 31 29 22 11 3 30 0 0 0 10 7 0 6 0 0 0 24 21 7 16 4 7 28 93 6 4 48 3 0 2 144 0 16 17 457 142 14 36 20 149 10 36 20 270 95 2 5 0 62 0 17 1 48 28 23 130 244 17 2 4 43 153 288 1 0 19 2 48 40 69 119 13 19 26 41 87 122 0 1 66 0 100 46 30 10 23 3 14 70 103 4 0 12 1 12 2 167 64 22 0 10 15 32 29 189 13 0 110 12 0 51 53 0 2 15 49 47 57 6 34 30 38 2 1 95 1 154 27 0 6 12 73 2 101 61 0 51 18 8 7 103 4 128 13 4 104 0 45 34 1 19 165 17 0 14 3 12 17 2 118 12 6 4 62 18 3 15 73 0 10 33 0 13 34 49 10 60 37 58 22 43 28 131 0 2 0 53 4 1 25 10 50 38 0 47 14 19 0 10 0 1 0 70 11 7 0 4 136 6 21 102 3 9 30 28 22 12 8 50 2 37 5 65 4 0 15 63 11 0 43 113 89 7 21 67 3 33 16 45 0 30 0 36 92 0 14 0 16 2 0 0 66 118 52 4 14 13 0 11 73 0 2 16 17 5 29 0 1 1 22 7 19 10 9 28 6 34 5 1 7 8 50 7 0 21 11 4 0 2 33 0 4 0 5 52 2 4 0 3 1 7 0 5 0 0 28 0 18 14 0 49 3 0 8 1 0 1 3 10 37 11 1 19 8 4 7 0 2 0 3 3 9 29 12 5 0 12 59 0 8 0 2 13 4 0 16 2 15 8 7 0 0 20 40 4 1 19 6 2 4 19 8 0 1 0 0 17 0 28 7 6 11 5 1 0 33 0 2 0 1 0 2 58 46 70 56 58 51 289 150 6 23 1 15 0 0 12 96 0 14 1 17 1 5 96 21 33 16 38 17 1 12 109 43 3 12 1 0 9 0 11 62 47 2 113 84 1 13 2 14 0 66 42 1 0 185 64 4 8 175 1 3 142 213 0 0 45 29 41 9 131 0 0 90 7 61 35 0 94 40 2 43 28 39 4 0 16 357 31 300 0 77 0 7 3 8 0 42 4 17 134 4 42 29 22 0 0 2 47 29 34 20 16 0 39 60 139 5 0 108 0 7 0 19 9 4 30 6 303 29 90 9 171 128 72 32 0 223 0 111 52 0 785 6 680 101 53 192 5 0 21 244 180 433 78 0 23 6 115 193 0 136 36 80 24 205 28 71 1 66 16 0 1 25 120 3 940 37 155 0 135 29 0 496 0 146 7 41 584 3 280 27 13 63 0 123 90 577 77 208 67 71 380 81 47 48 436 62 0 14 218 63 1 441 222 654 0 0 138 139 44 426 189 0 51 0 24 105 1574 307 0 195 206 87 1008 0 982 313 97 407 725 75 745 110 112 1 506 45 32 550 33 0 794 988 610 119 930 407 33 0 53 2173 144 0 112 106 248 290 1046 29 104 0 0 226 9 1255 0 0 271 75 3 32 13 249 106 239 79 432 460 454 840 0 193 711 840 141 67 129 642 227 683 153 74 869 0 203 176 38 317 174 32 71 2 774 298 0 112 862 623 2633 2198 801 1 891 0 56 0 336 28 378 1068 0 100 45 53 0 4 369 113
8 17 25 18 13 20 18 20 10 19 16 6 9 17 10 12 27 8 11 10 16 13 26 20 15 12 25 16 12 17 17 5 16 13 3 14 5 11 16 14 12 22 13 10 6 14 11 15 26 8 6 25 7 29 18 13 13 12 12 29 16 16 25 29 17 17 12 22 16 24 20 24 19 20 19 25 21 35 40 25 38 29 41 39 36 26 28 29 23 16 12 18 51 27 28 20 15 47 33 23 98 38 47 31 45 45 27 27 12 18 23 31 14 59 41 49 11 22 23 20 45 31 49 6 55 4 16 35 19 19 16 24 45 39 41 17 7 19 6 11 26 46 31 23 19 18 33 1 19 21 49 21 2 21 15 9 14 26 24 26 51 25 18 28 30 20 20 16 27 24 24 20 39 12 3 22 27 13 8 14 10 8 19 31 12 16 25 12 20 31 6 15 38 14 7 14 19 13 29 7 8 18 16 16 18 22 11 21 14 13 17 31 7 28 8 23 15 21 24 13 29 24 34 5 35 23 15 13 7 19 14 10 17 20 20 27 5 18 14 14 23 18 11 23 16 20 13 16 3 19 14 24 22 23 15 13 28 13 27 21 15 4 12 18 14 32 33 42 11 32 16 22 30 1 23 18 11 13 23 29 38 21 22 16 28 14 14 13 1 22 22 11 10 24 11 14 24 12 6 8 11 13 6 13 22 9 25 12 15 9 17 14 24 18 22 12 17 18 10 15 18 20 24 16 28 0 12 14 9 13 22 20 9 14 11 16 23 15 14 11 29 12 16 25 16 29 9 13 5 17 21 11 17 18 14 20 18 6 14 12 14 12 6 4 9 11 8 19 15 27 20 14 21 15 4 24 25 25 30 37 12 18 32 22 29 3 17 30 21 16 14 22 9 15 22 22 20 10 12 17 37 14 10 4 16 16 14 25 16 16 19 25 13 13 21 9 30 14 10 17 9 10 19 18 9 9 11 15 9 20 15 18 12 12 12 20 10 15 13 15 9 21 9 15 15 21 17 8 12 23 8 13 10 11 27 14 1 15 13 10 13 8 14 15 12 0 15 15 12 3 19 18 8 14 7 11 11 5 18 3 7 16 24 18 14 12 24 13 51 55 45 20 46 20 44 28 24 34 26 21 16 25 34 12 44 15 23 24 17 27 22 14 7 24 41 24 22 30 12 33 35 48 52 23 14 31 20 19 36 23 20 50 39 32 33 48 19 31 44 50 40 28 129 32 17 23 23 94 38 52 21 80 32 44 78 54 33 82 56 10 63 104 78 151 9 138 106 68 124 64 101 62 49 43 70 87 118 77 32 45 78 20 84 50 32 6 44 34 67 42 27 20 23 152 20 35 40 27 57 30 58 56 76 53 24 51 46 46 31 18 106 124 68 78 68 74 78 62 70 67 74 149 269 192 196 12 31 94 152 87 51 79 32 75 58 138 154 119 9 75 102 65 84 21 85 74 51 151 122 89 20 79 81 69 67 90 102 74 40 79 32 60 79 78 15 8 20 8 15 22 11 15 8 9 9 14 2 20 12 15 18 11 16 13 14 20 23 30 14 17 26 13 22 18 12 5 12 23 16 16 8 20 19 20 10 13 22 20 19 15 16 11 14 12 18 20 17 13 17 18 17 10 1 11 10 13 14 14 15 17 19 13 16 15 7 8 24 12 10 15 9 21 6 16 8 20 0 14 18 14 3 16 8 10 2 15 18 11 14 12 18 17 6 25 13 15 13 18 18 19 12 15 16 10 9 14 19 19 11 14 14 12 10 18 19 14 22 18 16 13 14 14 16 20 13 8 11 11 17 8 18 14 19 6 7 16 17 15 10 10 15 13 20 6 12 20 19 14 10 20 9 6 7 21 21 10 16 11 14 9 13 17 11 13 16 13 16 11 10 9 3 10 14 7 21 11 7 22 11 13 8 10 11 10 9 12 13 13 14 8 7 0 16 12 13 8 16 17 11 9 11 9 1 11 11 9 14 10 7 17 12 14 12 14 16 7 20 11 28 12 19 19 18 16 17 20 15 14 14 16 14 8 19 20 20 16 14 18 15 15 22 3 16 9 26 12 10 15 11 16 3 12 21 21 9 12 13 4 10 6 13 8 5 21 20 25 17 18 2 13 19 16 23 4 11 14 12 22 18 19 20 22 16 14 9 8 17 20 8 15 15 18 13 11 13 5 15 12 12 16 9 27 16 11 13 3 14 16 10 11 12 8 15 7 13 6 3 16 16 13 19 2 10 8 1 15 11 8 7 8
3 7 2 0 3 2 1 4 8 5 3 4 6 7 7 6 5 1 1 2 4 5 2 4 1 2 9 4 3 9 5 8 3 10 0 6 2 11 10 4 1 6 3 1 4 9 3 2 3 14 23 9 1 2 1 3 2 7 5 29 10 3 1 13 5 19 8 4 10 2 40 4 0 5 9 6 11 3 19 21 4 14 1 6 5 26 2 45 7 0 12 3 2 2 13 28 9 20 10 27 22 19 6 19 4 5 34 7 17 6 18 3 16 0 5 6 2 12 6 7 2 4 15 13 3 13 9 42 1 4 3 0 16 6 7 1 7 8 0 4 5 6 30 0 5 2 18 3 2 11 5 8 0 9 4 8 13 10 2 5 9 5 2 5 3 0 2 5 8 8 8 6 3 3 9 16 10 12 4 5 3 1 7 3 4 2 1 5 8 4 0 7 2 6 0 3 19 22 3 0 10 2 6 14 0 4 0 5 10 13 4 2 0 5 2 18 1 4 0 10 2 6 7 1 5 11 4 7 14 7 5 3 6 9 5 5 7 7 6 5 6 7 4 8 1 7 4 10 5 6 3 15 66 7 1 16 12 1 5 1 4 5 1 20 1 5 7 8 8 11 4 1 0 17 3 9 4 2 2 8 4 2 0 0 4 6 1 3 7 4 6 6 4 4 9 6 4 0 0 3 6 1 9 14 1 2 3 2 2 4 7 7 5 7 5 3 2 3 13 15 3 5 4 6 0 0 4 1 1 2 0 3 2 2 8 3 12 2 1 3 3 4 2 1 9 11 2 6 2 10 1 2 1 1 1 0 10 1 6 0 7 4 3 8 1 13 10 3 0 9 3 3 2 6 2 16 5 2 1 12 12 6 1 10 1 2 4 1 1 9 4 3 4 7 7 8 1 2 6 13 3 15 3 14 3 1 2 4 27 4 1 2 1 2 1 9 6 4 6 8 3 4 3 1 4 0 3 8 2 2 6 2 8 7 0 1 4 5 6 5 6 2 14 5 16 7 3 4 2 4 10 1 16 13 4 8 9 12 4 7 5 5 7 4 4 5 1 8 8 4 4 10 4 9 0 2 9 0 2 5 7 1 11 10 0 6 7 6 1 4 21 11 3 20 3 14 5 13 8 20 9 7 25 2 8 12 8 3 4 9 1 9 26 8 13 5 7 5 17 5 2 11 4 6 6 4 36 8 15 7 18 17 12 7 1 6 1 1 6 11 5 3 5 5 6 6 3 15 3 8 9 10 9 8 1 4 28 10 9 13 10 1 6 16 17 34 18 7 8 7 12 6 3 8 13 22 9 16 25 19 4 16 7 10 27 3 9 9 15 14 4 7 3 4 3 8 4 2 6 6 5 2 15 17 7 4 20 2 5 26 4 20 2 3 0 27 6 4 60 26 39 20 29 11 10 1 18 15 8 12 8 8 29 4 6 46 3 21 16 7 0 5 12 15 0 34 29 6 3 5 47 14 30 9 12 27 1 16 9 21 18 8 8 18 8 13 8 0 6 1 2 5 0 3 4 5 4 6 4 7 3 2 4 1 0 0 5 4 3 3 2 9 3 0 9 10 13 8 18 3 7 6 6 6 6 3 2 1 5 3 7 4 2 14 9 7 6 3 1 1 5 1 4 2 2 1 7 4 4 4 3 2 3 0 2 8 3 3 10 2 4 6 4 4 3 2 7 10 0 3 6 4 4 18 1 4 3 9 4 2 6 2 2 5 2 8 3 1 6 1 11 9 1 3 3 1 2 10 6 3 4 2 3 3 10 6 4 6 1 5 0 10 4 10 4 3 7 3 8 4 5 0 22 3 2 2 12 7 4 0 1 1 1 7 2 6 0 8 11 3 0 8 11 4 4 4 1 13 0 1 4 2 6 3 2 2 4 7 3 2 5 9 6 0 0 8 5 2 3 2 1 5 8 0 0 8 0 3 4 4 10 4 2 2 0 2 8 1 1 6 1 6 6 7 4 7 0 6 6 0 12 0 4 8 3 0 5 5 0 3 7 8 2 6 3 12 15 2 0 1 12 3 2 11 3 5 7 0 6 8 4 4 6 2 2 0 2 0 6 0 8 15 5 5 0 4 5 0 7 10 2 4 2 1 3 11 2 6 9 1 13 20 1 0 2 2 0 1 6 2 5 0 2 13 4 3 0 13 1 0 8 1 3 3 6 5 6 1 1 7 4 9 2 2 1 3 1 7 2 3 6 1 1 3 7 8 2 0 0 3 0 10 2 0 2 13 7 3 8 2
19 0 1 0 0 0 0 1 1 1 0 4 0 0 6 0 13 0 10 3 0 3 0 0 3 0 0 0 0 1 0 0 7 4 0 6 19 1 8 0 2 0 4 1 3 1 3 1 5 0 1 6 0 0 16 6 0 2 4 51 0 1 1 0 9 1 0 1 0 0 0 1 4 0 3 0 13 0 37 0 0 0 1 0 0 4 0 1 0 2 0 0 0 0 2 5 3 6 0 7 2 3 1 1 0 1 12 0 0 0 0 1 4 2 0 5 0 1 1 0 6 0 1 2 0 0 1 3 0 1 4 3 0 6 0 0 0 3 0 20 1 10 0 9 0 5 2 2 0 5 0 0 0 3 3 0 0 0 0 1 1 2 1 0 0 0 5 1 0 0 5 0 3 4 0 0 1 12 2 0 0 0 0 0 0 0 11 1 1 6 4 1 2 0 2 0 1 0 2 2 0 0 1 2 3 3 0 2 0 0 1 9 1 1 1 0 0 0 3 0 2 10 2 3 1 0 2 0 0 0 0 0 2 0 0 11 1 0 0 0 0 3 5 1 11 0 3 0 2 1 0 1 2 2 0 2 4 11 24 0 0 8 1 2 0 0 4 0 0 0 0 0 11 0 0 3 2 0 0 5 0 1 2 1 3 1 1 2 0 7 0 0 3 1 10 0 1 1 0 1 18 0 0 4 1 1 0 0 0 3 0 3 0 6 2 1 4 5 0 0 0 0 0 3 1 2 3 6 11 1 1 1 1 2 1 8 0 0 1 0 0 0 4 0 5 0 7 24 1 0 0 1 0 0 2 0 8 9 7 0 1 0 1 0 5 15 1 3 0 0 4 0 10 0 2 1 1 0 5 1 0 0 1 0 0 2 10 8 0 0 2 5 0 2 3 2 3 1 2 0 8 0 3 11 0 3 1 1 3 0 3 0 3 5 0 0 4 0 6 0 0 2 0 2 0 0 0 0 1 0 9 1 7 0 0 0 2 0 0 12 0 0 1 1 0 8 3 0 1 2 1 0 0 0 2 0 0 0 0 0 0 17 1 0 0 9 0 0 1 1 1 5 0 0 0 4 4 0 0 2 0 1 2 1 0 2 0 0 0 0 0 1 14 1 0 15 0 9 3 0 0 1 0 1 0 7 0 0 1 0 3 0 3 2 0 2 0 2 1 6 0 0 0 0 1 0 4 1 0 1 1 0 0 0 0 0 0 10 0 15 0 1 0 3 2 0 0 0 0 0 2 1 5 1 0 2 1 14 9 0 0 1 5 2 0 0 0 3 0 1 0 17 0 4 6 0 3 8 0 0 1 2 1 0 0 9 0 4 0 3 6 1 0 0 3 0 0 1 0 1 1 4 4 4 0 0 2 0 6 4 0 4 0 1 1 0 0 0 10 4 1 1 0 1 0 11 0 3 0 5 0 1 1 1 5 4 0 4 0 0 0 1 2 2 0 1 0 0 0 0 0 2 0 2 1 0 2 0 4 0 1 3 4 0 0 3 0 1 13 3 0 1 6 0 2 0 0 0 6 0 1 0 0 3 2 5 0 0 0 4 5 1 0 0 2 0 7 2 14 1 0 0 1 0 6 0 1 0 0 4 0 0 0 4 4 5 3 8 1 4 3 0 11 0 1 0 1 0 1 6 7 3 0 0 0 1 0 0 1 2 24 1 0 3 2 0 0 2 0 1 0 8 9 0 13 0 10 12 0 7 0 11 0 2 0 0 5 8 35 4 0 0 0 4 3 5 5 0 5 6 0 0 10 0 1 0 5 2 0 0 6 0 0 0 0 0 0 0 2 0 5 0 3 3 0 1 25 2 0 3 9 1 11 1 1 0 12 11 1 3 1 1 0 21 0 0 15 5 10 0 2 22 0 0 0 1 0 21 1 11 0 1 3 1 12 3 3 0 0 0 12 4 5 20 0 0 1 0 3 0 1 1 0 0 0 0 2 0 2 0 2 2 8 0 4 0 2 6 1 5 88 2 0 3 0 0 0 0 3 1 2 0 4 30 1 11 1 1 1 6 13 0 0 28 8 2 0 6 1 1 0 0 2 1 1 0 4 1 2 1 0 2 1 0 7 2 0 18 8 15 0 0 4 3 0 10 5 1 1 0 0 50 1 0 2 1 0 4 0 1 0 6 0 4 0 3 0 16 0 0 1 0 3 1 2 6 3 0 2 0 0 1 4 7 12 0 1 0 0 0 7 16 0 0 1 5 0 0 0 0 0 0 4 1 0 31 3 1 0 0
77 72 30 115 26 15 89 42 85 132 10 17 39 87 155 99 78 18 116 112 9 130 75 102 50 16 14 53 3 21 0 83 71 13 24 9 28 98 127 76 53 95 50 22 77 58 127 7 84 0 45 45 65 85 124 55 17 75 17 4 24 93 61 59 22 49 71 13 37 72 36 38 51 19 13 6 67 18 81 70 66 14 73 73 36 36 78 22 19 10 72 5 7 27 35 41 43 54 68 23 51 17 83 65 62 25 56 23 2 9 78 85 53 40 75 94 7 11 13 38 21 46 43 7 11 58 38 5 63 10 21 67 8 51 14 7 20 16 5 11 23 92 56 66 82 94 2 6 76 51 71 19 11 49 77 84 13 83 107 70 53 76 19 124 74 32 63 74 6 9 49 4 46 13 0 83 6 50 1 51 3 23 85 59 9 14 26 5 51 32 6 25 19 13 0 93 42 23 113 10 8 74 5 66 35 104 63 73 71 70 91 1 30 65 64 27 21 68 44 40 75 21 13 8 10 48 5 20 4 59 34 25 14 23 20 40 1 5 28 2 17 5 1 78 101 34 48 47 18 60 19 12 35 83 61 49 15 58 28 11 28 2 0 27 1 26 45 52 65 3 6 41 5 0 8 29 21 3 51 19 16 39 5 31 64 52 50 43 0 9 70 10 55 54 24 7 46 35 14 30 60 69 5 27 14 52 29 14 39 13 33 63 65 47 14 12 63 82 33 25 68 58 22 35 87 16 73 62 42 102 11 58 65 90 60 78 62 4 100 87 3 98 67 67 7 3 34 69 57 74 49 45 31 26 80 3 96 116 88 69 70 90 27 24 127 85 6 8 41 79 66 14 43 23 4 52 94 60 13 66 7 19 58 78 20 75 14 51 67 6 2 69 85 2 80 0 9 9 50 13 78 38 1 25 51 63 54 45 49 66 31 9 66 95 2 31 7 25 16 33 41 71 49 71 13 1 69 63 23 103 85 102 62 68 3 11 97 48 116 72 10 3 47 49 93 77 80 12 5 118 92 24 3 18 60 14 5 78 82 13 104 8 80 108 103 59 96 86 10 10 76 76 77 80 4 37 133 57 19 25 0 84 31 24 112 12 11 5 59 13 64 7 63 9 14 40 21 23 38 48 11 31 10 47 52 4 58 54 13 27 46 21 23 96 32 37 2 19 21 12 28 28 54 38 47 26 37 69 57 38 22 22 16 11 1 32 9 36 1 8 28 0 73 24 53 23 39 41 25 1 8 19 60 30 27 34 34 41 41 1 34 41 26 40 2 44 1 42 3 5 38 74 14 38 20 1 28 53 0 0 68 39 79 70 3 23 48 9 48 2 42 7 18 6 23 59 36 12 52 57 53 25 32 40 22 13 49 10 11 5 43 10 2 3 4 44 9 50 78 8 63 75 46 78 23 32 4 40 47 17 36 63 7 12 4 51 26 51 9 18 19 39 23 11 71 46 65 11 1 39 0 33 51 1 60 58 7 40 12 52 45 24 12 2 89 38 87 95 75 93 0 10 0 84 95 70 38 7 105 42 30 28 126 13 7 93 109 71 64 87 39 97 125 14 158 109 139 36 75 112 59 121 98 152 121 126 94 45 124 34 24 30 125 85 152 85 32 106 1 32 87 93 2 121 42 76 74 93 55 74 55 3 60 91 38 84 85 31 113 6 67 63 2 22 41 36 2 91 51 5 27 78 23 19 5 68 126 1 68 94 64 102 75 1 34 98 2 39 70 86 67 97 78 89 13 147 118 141 9 24 90 6 127 19 5 17 134 214 82 36 122 135 112 167 136 205 44 18 31 40 91 135 116 150 120 182 149 108 137 40 110 42 109 35 44 97 125 164 123 119 35 47 62 127 14 7 139 114 94 8 103 140 74 78 98 91 96 79 1 32 58 4 106 46 71 96 99 110 47 3 112 88 0 97 51 54 124 107 133 52 93 17 103 160 67 25 77 34 139 14 10 57 24 109 20 117 86 127 3 148 137 150 166 106 161 8 85 104 157 51 109 16 54 17 130 103 142 22 92 91 105 25 155 163 112 124 6 40 85 146 61 15 142 125 79 99 86 105 145 56 95 108 112 20 15 109 104 78 70 20 43 145 21 13 129 135 90 54 3 57 5 100 51 2 49 66 110 119 60 60 81 94 86 106 37 65 14 88 120 33 111 66 13 85 71 73 21 126 68 59 123 60 124 102 94 7 12 9 56 8 88 9 94 0 128 46 22 24 22 32 47 27 12 21 47 100 45 7 6 27
115 99 21 282 86 679 71 42 59 242 28 598 491 152 3438 45 137 128 76 597 220 55 126 491 621 678 487 87 158 1732 161 156 325 61 82 59 71 213 108 179 241 206 295 76 39 327 18 357 245 279 54 114 97 178 90 411 174 176 92 355 259 213 253 76 388 98 147 33 151 44 1504 76 26 40 744 335 179 316 21 173 103 560 19 2 75 111 84 30 80 422 134 432 185 2143 79 269 156 31 293 8 610 773 226 596 305 153 129 165 362 767 31 171 153 160 622 285 187 88 31 180 330 221 840 362 213 685 32 679 245 824 257 553 277 394 194 439 310 1173 107 774 190 168 161 233 450 736 389 456 529 133 234 1718 267 93 335 332 655 46 111 208 194 405 414 231 146 558 113 185 816 971 314 1171 692 358 563 351 4252 293 124 180 358 539 1516 122 340 40 126 60 27 352 112 624 1118 792 567 716 70 348 535 1044 446 814 1922 135 255 852 642 934 302 336 517 638 332 147 437 534 138 1095 629 120 485 489 135 412 786 875 321 663 402 161 82 562 96 825 267 227 68 886 498 343 317 361 342 734 1703 298 10 160 2965 277 811 123 310 473 113 152 199 3963 265 550 66 195 307 300 363 898 762 370 269 109 465 678 1618 456 302 65 269 254 214 68 82 154 241 168 301 253 627 185 220 2860 82 402 2005 706 123 105 656 93 331 226 1270 1212 681 138 4168 214 331 199 78 524 722 320 436 28 225 28 355 173 95 56 49 470 1843 95 36 987 161 421 146 273 143 532 230 243 331 85 531 186 408 357 264 1200 739 67 126 957 84 342 293 344 51 1226 460 201 225 173 36 417 510 519 532 763 305 846 85 69 232 397 173 664 39 866 275 491 334 132 1061 15 1238 130 411 1289 99 161 192 781 47 236 142 400 816 225 105 699 84 74 372 448 73 73 41 258 141 56 956 572 50 65 61 205 435 207 79 200 83 490 1020 107 553 229 419 171 179 502 743 370 122 153 43 1962 31 66 715 601 1160 53 89 162 480 794 153 773 510 70 804 192 831 141 690 120 91 370 177 116 102 242 109 251 296 114 280 167 42 341 65 460 8 294 311 787 1191 537 26 185 1506 88 208 124 526 171 179 180 129 26 175 243 518 15 84 269 224 220 366 51 855 298 886 607 160 351 745 366 378 36 2658 84 820 208 131 654 723 297 366 342 821 137 183 151 953 471 916 548 782 506 3 432 16 272 83 1234 587 352 1241 621 73 3447 125 45 3271 712 351 423 291 943 281 1162 127 221 518 300 453 238 3392 281 1010 895 247 305 267 555 400 414 1551 520 1085 64 448 67 800 1678 132 779 181 150 1162 421 352 491 524 696 126 186 856 31 300 653 168 398 297 260 363 997 668 134 90 16 584 234 434 474 284 381 47 575 295 3521 845 544 366 834 93 277 795 351 775 21 76 247 240 3729 267 235 313 61 324 580 150 1471 1104 134 846 508 449 244 99 327 3377 2410 548 188 481 137 164 430 431 855 839 4054 538 232 584 434 957 435 226 751 305 105 442 435 1475 403 354 148 414 269 180 90 1725 45 469 215 270 529 259 281 114 354 318 889 187 916 38 381 515 235 214 194 242 81 299 289 1056 317 134 402 27 171 425 194 524 349 5 71 357 214 148 392 58 1042 1046 173 648 387 585 210 822 305 156 117 471 269 616 445 2570 69 204 408 87 481 845 280 280 373 37 808 314 213 346 372 87 395 192 344 49 311 103 216 90 336 338 223 85 85 1173 39 47 439 661 537 175 175 176 149 142 297 531 221 298 98 343 60 122 128 428 237 249 149 90 263 548 657 440 649 213 1617 110 103 247 285 238 39 165 49 89 578 110 102 177 174 905 587 134 559 380 135 132 52 21 112 264 37 68 104 577 28 2910 408 18 418 553 1461 214 28 234 235 185 154 255 277 401 39 144 368 223 172 133 17 69 47 374 364 49 207 267 280 85 148 44 33 155 319 309 229 818 199 384 318 9 280 423 66 163 171 339 268 270 161 230 150 95 174 382 231 243 138 862 381 148 163 81 9 67 113 205 292 122 177 37 75 95 288 105 415 230 30 320 68 122 110 85 93 72 108 70 84 131 123 67 12 88 200 214 4 132 27 431 114 143 73 390 54 162 424 398 19 79 78 79 55 410 281 417 115 403 329 98 234 560 175 178 51 478 214 559 101 211 441 105 40 91 478 620 48 444 149 87 124 41 354 149 74 71 75 87 172 154 557 230 146 179 651 66 303 158 128 573 73 500 176 165 1104 121 343 540 202 62 452 149 49 178 78 128 308 368 36 22 300 212 36
106 40 36 150 232 47 71 137 135 123 103 107 202 199 85 259 75 49 153 210 393 103 114 111 28 30 80 120 61 167 69 121 184 189 98 41 88 47 112 127 19 277 195 61 89 26 99 257 215 17 66 41 100 117 68 114 61 95 107 67 38 109 91 85 24 27 32 19 143 74 41 196 59 51 125 33 149 99 43 61 107 18 125 146 54 49 99 48 65 65 142 43 97 57 81 22 25 19 56 34 112 30 83 97 137 41 14 148 16 115 40 244 200 121 237 210 155 195 172 36 101 60 41 21 131 54 63 158 59 298 140 280 46 308 71 96 138 84 191 73 60 191 76 21 106 170 187 82 45 116 151 148 1 120 23 46 100 200 395 465 193 247 159 265 231 119 176 133 128 148 157 125 91 38 31 81 134 45 244 139 114 259 428 71 121 206 98 65 190 173 205 150 171 85 61 128 62 112 342 156 50 531 206 147 152 164 273 346 134 187 120 359 95 290 118 16 27 244 417 65 337 220 313 631 242 75 319 329 320 207 35 145 267 164 75 215 95 282 111 163 336 151 124 213 356 138 161 59 81 311 413 82 41 266 148 268 226 47 133 578 66 81 109 13 49 55 75 209 176 148 130 109 135 148 280 148 224 101 164 156 256 239 168 233 260 270 215 30 293 276 86 169 89 36 23 226 156 150 559 412 206 66 283 50 167 130 128 203 160 80 60 42 132 171 258 236 112 113 50 130 34 234 503 76 265 79 67 334 49 242 230 184 107 179 162 81 232 209 409 92 169 398 325 328 228 160 101 107 456 113 291 251 349 177 176 138 87 34 70 141 84 264 184 70 44 156 187 453 125 133 309 119 96 27 176 85 186 132 113 210 134 100 180 184 22 175 165 334 211 112 62 143 138 86 210 117 324 181 239 79 463 33 40 53 183 188 111 127 110 245 54 40 36 188 193 57 270 154 72 61 141 51 229 141 76 201 99 127 281 170 151 236 138 34 59 111 162 36 140 75 81 151 113 164 0 44 134 110 49 265 48 23 72 45 78 158 120 149 154 176 115 12 191 404 301 135 171 172 6 84 153 239 219 199 123 102 111 137 149 252 104 89 36 117 270 84 37 142 148 53 120 146 112 137 330 41 54 82 24 78 43 90 162 86 110 106 185 44 108 82 215 97 19 248 92 54 198 52 93 109 135 10 21 84 39 191 22 85 107 137 70 110 94 84 73 82 13 95 20 110 40 22 21 40 15 16 14 101 40 115 58 18 22 26 69 30 21 67 53 27 99 32 43 23 32 48 34 13 19 93 59 54 11 34 23 9 13 53 50 47 23 13 103 94 6 79 46 11 93 32 78 33 28 55 15 13 29 55 59 42 24 42 19 23 32 36 49 35 6 14 21 15 31 25 29 10 34 21 0 30 22 22 28 19 16 7 19 11 27 12 22 25 8 13 34 22 41 26 7 53 59 16 42 49 47 19 21 26 13 14 40 39 27 10 32 9 38 43 22 26 29 37 30 26 182 58 176 193 63 211 181 198 88 191 44 226 144 206 213 232 166 154 45 397 27 128 83 121 151 112 126 28 183 158 85 92 249 46 42 105 17 79 47 172 71 127 132 140 65 274 58 89 366 76 81 78 49 16 88 160 283 209 36 139 213 156 102 386 116 89 302 259 174 230 61 47 513 95 257 131 285 116 215 320 72 373 32 99 558 399 275 69 100 53 556 27 135 167 193 863 140 328 164 248 197 182 337 113 207 118 172 149 44 83 189 198 106 216 108 222 234 99 83 231 137 272 206 312 108 104 64 113 166 83 64 90 176 38 465 303 65 176 87 44 203 205 113 92 290 77 95 45 62 119 149 111 27 38 105 48 72 44 102 105 44 65 215 34 94 40 128 217 22 125 80 45 153 53 76 95 60 28 55 119 73 49 52 90 88 76 33 30 92 40 48 55 57 71 62 6 50 29 18 178 36 68 16 63 25 125 106 50 29 6 70 67 125 14 99 11 19 50 131 20 34 12 52 57 77 61 12 64 71 64 53 30 24 42 79 26 26 53 13 65 46 27 28 51 72 131 58 62 18 56 51 26 15 80 29 8 49 45 52 32 39 22 26 11 21 8 61 46 17 26 23 28 26 15 28 7 7 17 13 6 15 19 81 84 11 30 21 72 20 9 14 73 59 6 94 32 2 20 46 2 10 5 85 39 30 8 23 21 29 36 70 32 25 33 70 9 39 49 73 6 95 8 18 27 14 33 26 19 36 43 25 9 17 22 29 22
0 0 0 0 0 21 0 0 0 0 19 0 0 0 0 0 2 0 0 0 0 0 2 0 0 1 0 0 1 9 0 0 2 4 1 0 0 0 5 0 0 7 0 6 0 17 4 0 0 0 9 5 0 0 0 0 0 0 0 2 9 0 0 0 1 1 0 0 0 0 0 0 0 0 5 0 0 0 0 0 0 0 2 0 0 0 0 0 0 0 0 0 0 0 3 0 0 0 0 0 28 0 4 0 1 0 0 0 0 1 0 2 0 4 1 0 2 5 0 1 0 0 0 7 0 0 7 0 0 0 0 0 0 0 2 3 0 0 0 3 1 1 0 3 0 0 10 0 0 0 0 0 0 2 3 0 0 0 1 0 0 13 1 0 0 7 0 0 1 4 3 4 0 0 6 0 0 0 1 12 0 1 3 0 0 0 0 1 0 0 0 0 2 1 0 0 0 0 0 2 2 0 0 6 0 0 0 7 0 2 0 3 1 0 0 0 0 0 0 0 0 1 0 0 0 0 0 1 0 1 0 0 0 0 0 0 1 0 0 0 0 0 0 0 0 0 2 1 0 1 1 0 0 0 0 4 0 0 0 3 0 0 14 0 2 1 1 0 0 1 0 0 0 0 0 0 0 0 1 0 0 0 0 0 0 0 0 0 5 0 0 0 0 0 0 8 0 0 0 0 0 0 0 0 1 0 1 0 0 0 0 9 9 0 0 0 1 0 0 0 0 0 0 0 0 0 0 3 0 0 0 0 0 0 1 0 1 0 3 0 0 0 0 0 2 0 1 3 0 0 0 2 2 0 0 0 0 0 0 1 0 0 0 0 1 0 0 0 0 0 0 1 0 1 0 0 0 0 0 0 1 0 0 7 0 0 0 1 0 0 5 0 1 1 0 1 2 2 1 0 0 0 0 1 0 0 0 0 0 0 0 0 1 0 1 0 0 0 0 0 0 0 6 0 1 0 1 1 2 0 0 0 5 0 0 0 0 0 0 2 0 0 0 0 0 0 0 0 0 0 0 1 0 0 0 0 1 0 0 0 0 0 0 8 0 0 12 0 0 0 6 0 0 0 0 0 0 0 4 0 2 1 0 1 0 1 0 0 0 6 1 0 0 0 0 0 0 0 0 0 5 0 2 0 2 0 0 0 0 2 4 0 0 0 0 0 0 1 0 3 0 0 0 0 0 2 0 7 6 0 0 0 0 0 0 0 0 0 1 0 0 0 0 0 0 0 0 0 0 0 0 0 0 1 0 0 1 9 0 3 0 7 0 0 2 1 0 0 2 0 0 0 0 9 0 6 0 0 0 0 0 0 0 2 1 0 0 2 0 3 0 0 0 0 2 0 0 0 0 0 0 0 0 0 0 0 0 0 0 0 4 0 0 0 0 0 0 4 0 4 1 0 0 0 0 0 1 0 11 0 0 2 0 0 0 1 0 0 3 0 0 0 0 4 0 0 0 0 0 0 7 0 0 0 1 0 0 7 0 0 0 0 0 1 0 27 0 0 3 0 0 8 0 0 0 0 3 0 0 0 0 0 0 0 0 0 2 1 0 0 5 6 0 0 0 3 1 0 1 0 0 1 0 0 0 0 1 0 1 5 5 1 7 0 3 3 0 6 2 23 0 0 4 0 0 0 0 2 0 0 1 5 0 0 0 0 0 5 0 0 0 0 3 1 2 0 3 0 0 0 2 0 0 0 0 0 7 19 0 0 3 9 0 0 0 0 0 0 10 0 0 3 0 2 0 0 0 0 7 9 2 1 6 11 51 0 0 0 5 0 0 0 21 0 10 0 0 0 4 0 0 15 0 0 0 0 0 0 0 0 10 10 7 0 0 3 0 0 0 0 0 0 0 2 9 0 2 2 0 0 0 0 0 0 0 0 4 0 0 0 0 1 0 0 4 0 0 0 1 0 0 0 0 0 1 0 8 3 0 1 0 0 6 0 0 0 0 0 0 0 0 0 0 0 0 2 0 0 3 1 0 2 0 0 4 0 0 1 0 0 0 0 0 0 1 0 6 0 0 1 0 0 1 0 0 1 0 0 0 3 0 0 0 0 0 5 0 0 1 0 0 0 8 0 0 0 0 0 0 0 0 0 1 0 4 0 2 0 2 0 0 0 3 0 0 0 0 0 0 0 0 5 0 1 1 0 0 0 0 0 0 0 0 0 0 4 0 0 8 0 0 1 0 0 0 0 0 0 1 0 0 0 5 5 1 1 0 0 4 0 4 0 4 0 5 0 0 0 0 0
13 114 8 19 1 18 10 25 110 117 51 36 8 199 34 187 17 52 51 5 96 0 23 4 0 24 49 36 23 9 2 0 4 34 28 17 0 23 112 9 11 12 16 25 71 84 17 14 6 14 101 4 0 28 33 1 2 11 1 6 12 17 11 10 34 2 21 8 59 23 22 3 28 7 0 28 31 29 15 9 5 2 24 2 31 1 23 4 12 7 8 0 12 1 67 3 5 53 11 30 5 10 28 8 2 0 24 18 0 5 57 0 12 24 5 21 4 68 1 19 75 11 2 24 33 13 4 2 12 3 1 19 2 1 13 9 6 1 12 84 2 38 24 20 4 124 13 4 34 6 70 3 19 38 39 134 28 11 18 2 12 20 34 41 51 64 1 22 8 67 0 1 16 5 54 22 51 20 36 26 26 72 10 27 19 37 18 1 40 43 0 7 0 23 184 42 25 7 17 20 6 97 0 15 41 14 55 56 0 4 10 32 96 48 28 36 9 8 43 27 53 169 166 17 0 31 94 91 100 36 35 24 2 58 12 20 8 74 120 26 43 35 0 17 66 77 83 59 0 10 36 79 14 1 14 20 1 0 12 4 5 12 1 119 22 21 5 57 27 77 0 3 42 0 10 34 70 44 47 91 7 42 47 8 15 60 23 11 41 14 55 10 74 4 20 11 69 22 0 10 4 53 0 58 34 26 27 8 40 64 49 165 1 9 35 60 5 49 166 12 36 13 48 77 41 0 9 9 14 11 20 3 99 56 21 2 91 5 0 9 23 29 21 74 0 30 7 15 39 11 10 4 33 0 3 25 5 22 1 1 0 23 5 1 71 55 26 13 45 149 19 138 6 32 1 51 24 28 14 0 43 20 10 62 10 40 1 47 1 38 13 40 29 11 73 41 213 293 76 5 13 27 0 43 6 30 26 74 23 31 17 36 2 40 25 32 17 0 13 117 20 91 22 13 31 20 1 95 12 11 38 68 34 10 38 102 11 76 10 12 17 33 8 58 21 1 67 39 29 115 109 77 7 114 22 9 17 60 42 174 105 9 210 24 182 63 148 4 33 0 88 0 9 125 11 130 15 17 11 44 41 255 20 9 7 293 72 9 1 14 17 14 20 9 6 13 8 24 16 26 88 11 8 83 14 5 44 58 7 43 36 8 0 1 20 7 24 4 28 4 78 5 10 38 12 37 7 3 48 26 20 42 0 26 6 18 7 26 5 10 28 19 21 4 13 1 13 28 14 7 26 8 12 43 16 38 15 8 23 3 21 2 3 44 76 8 39 8 1 10 1 10 22 30 0 19 17 4 3 18 3 35 23 20 7 96 5 10 18 18 11 0 0 65 18 1 43 23 11 0 89 0 3 3 8 0 10 12 0 11 12 2 12 0 4 51 3 10 3 0 0 19 1 0 11 2 1 2 1 58 32 4 11 2 4 0 3 61 2 33 2 4 2 1 8 24 15 2 23 3 0 39 0 3 2 10 42 50 21 3 16 30 10 0 59 42 15 33 37 5 9 1 36 16 30 58 0 19 52 88 0 6 6 73 8 0 49 23 25 0 1 20 7 20 3 3 4 1 4 37 99 5 11 3 3 42 17 3 31 12 5 14 3 0 49 3 46 12 3 15 54 16 28 1 40 21 29 88 0 0 29 31 5 9 26 5 3 17 186 0 11 11 6 10 58 25 36 14 5 2 57 8 3 1 5 61 18 2 105 4 12 12 8 10 4 46 2 10 5 22 5 13 55 29 0 0 7 15 8 24 7 42 22 8 10 2 23 11 32 5 1 85 40 17 20 2 12 0 16 11 31 52 9 1 90 0 4 4 21 44 8 2 16 2 24 6 2 31 20 6 20 2 1 12 14 28 10 5 18 45 3 12 7 17 8 109 18 5 0 7 2 9 5 11 100 82 20 3 13 12 3 10 7 4 54 5 0 48 0 6 33 5 1 12 5 16 0 0 2 4 8 14 2 7 1 0 2 0 14 8 0 2 2 7 5 33 1 4 3 9 0 0 1 3 11 5 6 15 4 1 7 5 1 4 15 6 12 0 0 3 9 0 10 2 6 26 0 3 0 12 4 2 0 15 1 3 4 5 2 6 0 7 0 9 11 3 14 7 8 5 2 33 7 16 12 11 4 1 8 13 6 1 50 14 1 11 1 8 6 3 2 14 4 8 4 0 19 43 8 3 4 0 2 16 5 2 1 2 54 11 21 38 20 0 46 4 5 25 20 12 29 4 1 5 29 7 8 11 81 58
73 38 184 44 18 167 87 124 121 80 89 38 21 63 38 158 75 61 39 69 12 127 78 202 42 57 49 137 163 132 124 35 77 50 84 46 62 43 84 99 26 172 55 11 125 49 187 129 46 146 15 24 150 13 193 65 42 89 59 55 138 29 92 13 128 25 53 81 71 60 18 100 52 66 18 47 75 25 75 26 39 39 108 109 11 27 117 57 135 61 91 28 12 127 160 41 38 53 146 40 19 19 250 67 116 28 53 89 117 37 117 147 57 51 115 96 122 49 145 5 10 62 65 202 121 30 85 45 65 83 100 88 41 55 16 58 146 27 76 18 39 121 90 58 82 120 58 12 116 25 69 76 61 3 45 34 56 124 32 94 71 5 29 10 110 29 104 34 120 75 83 51 27 77 34 108 56 80 112 59 66 70 132 73 85 124 80 71 97 32 60 18 2 35 77 56 47 40 94 37 24 59 47 46 23 44 111 23 21 64 56 37 71 56 53 74 99 56 25 90 36 65 67 7 116 30 21 64 30 37 94 79 108 18 26 61 31 20 27 52 24 73 51 106 47 13 73 35 32 71 88 13 25 102 94 57 150 129 16 86 23 86 114 61 58 53 82 72 144 57 85 43 46 22 62 122 106 126 49 46 105 126 79 44 100 144 63 119 202 24 134 35 129 106 108 65 64 76 72 78 138 94 61 49 18 57 33 96 66 49 58 127 95 44 62 173 47 145 12 77 72 12 73 64 97 108 67 134 48 189 77 41 117 106 23 121 76 28 156 4 99 153 90 37 131 52 21 69 122 65 123 18 59 74 127 87 188 170 96 45 126 164 61 96 73 80 62 69 50 80 74 34 28 65 43 0 89 26 50 47 13 34 14 54 51 47 36 29 29 81 53 42 85 25 32 24 75 10 35 16 27 26 25 44 23 58 21 45 16 39 31 38 103 169 73 46 4 97 46 69 57 36 69 61 10 73 16 30 96 66 75 49 53 54 31 43 69 12 36 50 85 60 64 57 55 59 32 16 71 147 27 21 19 8 126 95 85 47 91 28 5 36 144 35 127 62 16 82 69 57 25 38 124 59 45 8 104 15 45 46 42 50 15 37 80 14 81 33 78 145 116 141 146 20 111 90 40 112 51 56 98 50 32 138 16 80 145 36 81 9 201 115 72 357 104 110 106 28 156 141 112 126 27 13 179 164 68 57 128 188 18 142 61 96 206 35 55 105 25 77 32 108 176 59 72 16 121 184 160 192 107 59 156 61 51 94 93 105 149 98 71 48 59 77 90 88 56 108 94 76 145 153 67 14 8 68 35 107 98 81 39 38 143 121 44 115 127 154 103 60 115 135 46 58 164 11 17 187 105 110 23 35 84 75 79 95 56 109 28 90 31 75 103 53 105 5 133 32 111 33 177 73 75 134 49 136 83 41 167 42 23 163 84 115 113 132 36 67 100 105 43 238 20 47 62 42 29 86 78 44 53 129 47 23 49 107 98 103 20 83 63 93 26 85 102 53 171 100 74 175 128 88 67 86 44 32 124 37 126 98 103 54 118 226 33 74 128 87 166 141 115 228 183 95 238 173 150 65 70 129 19 159 122 233 178 144 62 94 198 87 119 43 139 122 57 85 106 171 107 59 80 110 76 169 80 38 123 47 164 196 70 104 174 123 31 55 152 53 75 106 115 54 59 19 42 35 23 101 130 136 41 70 161 137 132 48 196 108 31 279 73 69 75 97 183 87 117 107 141 38 22 137 53 139 82 186 36 188 92 25 30 42 111 67 101 145 28 70 1 46 50 97 139 32 110 152 89 131 51 191 14 16 44 41 54 238 136 109 132 21 35 106 71 84 20 103 105 107 127 83 89 13 103 116 86 106 18 76 16 101 53 261 74 25 26 67 39 98 80 115 2 2 69 146 66 47 132 95 134 11 122 63 122 164 53 164 118 125 240 164 133 104 135 261 48 78 123 140 200 42 130 16 103 113 130 62 92 80 180 52 142 140 122 32 104 104 55 51 213 82 64 213 197 116 115 43 95 134 151 91 35 119 68 123 74 96 96 49 262 134 134 124 171 116 103 47 31 20 92 75 127 26 67 82 21 109 91 42 122 65 167 59 42 96 45 74 92 63 60 59 220 54 46 75 58 86 173 232 127 130 105 210 51 94 171 54 165 38 180 68 163 105 107 104 49 105 71 50 98 62 161 24 133 131 177 72 124 73 41 84 103 153 146 65 61 170 226 122 85 186 88 43 94 46 28 132 98 75 119 50
42 10 16 8 2 12 64 24 5 59 26 12 12 13 27 49 4 1 8 4 4 14 19 17 20 4 52 0 5 0 9 1 3 47 0 32 12 0 95 39 7 10 48 85 0 0 27 0 55 12 1 39 16 14 5 0 13 6 0 12 31 1 59 19 18 29 6 35 30 6 3 4 21 24 70 5 1 11 54 0 6 7 14 39 26 30 9 4 3 12 10 7 2 0 17 1 5 58 14 29 3 21 5 0 7 0 6 20 25 0 78 0 16 2 9 14 15 4 1 5 3 3 0 34 1 7 0 7 2 11 0 19 33 14 17 6 1 2 1 3 23 17 21 44 7 11 4 16 0 18 8 48 74 21 35 60 0 29 39 1 0 34 19 8 11 4 26 5 0 8 17 5 11 9 1 20 4 25 8 12 10 11 22 7 4 6 15 16 51 10 6 40 0 8 6 19 6 4 0 5 22 1 3 8 0 16 8 45 10 6 10 0 79 3 38 1 1 10 0 20 62 58 0 28 20 31 1 11 10 6 5 62 24 3 0 1 84 0 9 0 71 4 3 11 13 10 5 2 0 9 0 40 4 26 5 2 3 2 70 21 5 2 15 6 50 15 1 13 3 57 0 5 37 32 0 1 10 15 6 11 0 29 6 2 2 58 15 99 1 21 0 15 0 4 28 15 13 27 23 4 103 5 8 83 5 2 5 16 20 8 7 29 7 2 14 13 42 20 6 0 1 4 31 8 6 10 27 20 2 3 65 21 0 6 8 28 5 6 0 18 0 0 3 24 9 1 5 9 5 23 0 14 11 1 5 11 44 14 10 0 13 1 25 0 95 33 19 1 6 60 12 5 4 1 10 25 2 4 23 13 20 67 14 5 8 3 7 13 9 4 4 19 31 8 5 1 8 5 4 6 32 5 15 10 7 8 0 1 34 20 59 33 1 6 8 9 0 0 2 9 2 59 16 3 27 0 5 13 14 1 56 2 13 0 20 0 11 19 0 2 17 5 1 8 1 0 38 0 19 16 3 0 0 4 63 0 6 0 7 12 32 39 12 7 22 29 1 27 109 16 101 44 61 33 7 22 3 6 0 9 2 32 10 4 12 57 1 4 19 3 4 0 15 58 2 52 1 6 32 89 18 0 4 3 0 18 26 14 45 4 10 4 6 0 8 0 0 3 0 19 9 9 0 0 7 0 12 49 147 35 2 0 0 0 0 8 19 10 0 2 1 1 0 36 36 15 30 40 7 0 1 0 60 30 2 0 6 7 9 6 7 23 4 33 64 18 0 8 11 3 6 7 59 8 59 0 4 17 34 9 89 3 56 0 0 18 5 52 1 13 23 16 0 88 27 11 31 18 8 24 3 14 22 17 1 0 30 0 94 0 8 20 25 17 3 24 22 0 4 15 30 0 20 2 14 41 1 28 2 5 12 12 4 0 37 30 4 0 4 37 19 4 3 10 17 56 3 0 77 18 6 23 22 55 0 7 30 81 12 3 3 70 86 28 24 8 39 30 0 4 19 35 7 9 0 11 0 0 10 0 55 6 7 0 3 5 0 20 8 23 0 64 52 0 3 2 52 10 47 27 1 31 1 15 45 2 42 38 26 9 3 0 30 50 62 25 38 54 0 9 41 17 19 5 5 9 6 38 15 0 2 19 0 2 12 16 4 6 0 6 21 2 46 4 69 24 0 62 10 1 1 20 5 16 0 8 13 36 8 13 7 28 11 44 15 0 0 29 43 81 14 4 13 47 1 17 12 1 89 21 16 2 15 4 0 0 9 0 0 5 9 11 2 8 17 1 2 43 49 10 35 5 0 26 11 6 15 0 15 3 18 19 49 17 11 0 7 4 0 24 38 0 4 14 6 55 55 11 14 19 105 25 21 0 0 28 4 18 23 31 48 8 40 0 28 72 18 4 4 7 19 36 65 26 0 14 20 2 28 0 21 8 44 14 1 30 12 26 3 5 2 144 18 9 4 8 2 3 1 21 15 34 7 28 40 64 1 0 47 22 9 39 17 15 61 28 7 37 3 17 56 47 4 59 33 0 116 47 64 9 14 0 15 8 5 18 1 1 23 20 1 42 35 43 9 13 37 17 2 49 1 79 36 69 26 17 49 15 0 0 0 37 26 0 12 64 1 5 64 1 106 8 4 46 33 0 98 44 32 7 5 20 18 0 5 12 66 0 4 1 36 12 1 12 9 24 23 20 11 0 14 0 5 4 0 111 4 0 16 32 1 14 4 1 30 5 15 16 1 2
5 4 14 17 12 5 26 2 20 29 22 3 3 26 50 13 3 15 9 6 7 4 1 3 10 38 14 6 8 2 4 14 9 6 5 10 1 19 60 12 14 11 11 12 23 33 10 16 36 20 33 49 6 19 32 4 5 23 7 6 12 5 4 3 37 26 32 8 16 8 22 14 23 3 64 54 7 41 5 52 11 28 15 1 11 7 10 4 16 27 16 47 0 24 21 6 16 12 20 43 5 24 7 10 17 12 24 26 17 16 4 16 11 17 20 10 10 12 17 35 23 4 27 16 28 21 10 24 13 14 27 58 31 27 4 22 13 16 10 39 19 14 19 19 43 27 2 31 12 14 50 80 35 16 12 72 19 29 37 19 11 74 17 13 12 24 42 12 7 22 0 3 15 28 41 4 49 9 9 22 11 4 7 14 13 5 14 0 10 18 3 28 10 13 40 11 7 14 46 25 44 14 2 2 7 23 14 22 19 10 13 25 6 10 44 8 42 20 8 1 35 17 28 13 5 8 21 17 32 6 15 6 1 29 17 6 3 36 19 14 13 7 36 9 6 6 7 6 7 7 8 15 11 4 0 5 3 4 16 11 3 3 26 25 6 12 5 5 4 6 5 2 11 20 14 5 10 9 21 10 3 24 2 1 5 9 28 11 5 8 11 6 19 8 4 4 9 3 24 5 0 14 2 1 8 12 12 9 22 7 18 6 9 12 8 8 7 25 4 2 12 19 19 9 10 4 16 12 24 9 20 47 25 23 17 3 16 17 25 13 1 12 4 41 6 7 7 2 20 8 13 6 28 1 6 3 1 8 5 13 1 1 10 1 8 3 3 34 9 45 11 15 5 4 13 19 18 10 10 1 16 21 12 4 34 23 6 1 32 25 1 3 20 8 25 28 20 35 2 1 13 24 10 2 8 4 0 24 1 7 17 5 0 6 2 2 14 6 6 5 2 15 4 1 8 14 7 26 0 15 2 11 3 4 25 4 21 17 19 2 8 9 9 18 6 3 2 18 16 1 16 12 3 17 5 8 8 15 9 18 21 15 24 13 24 10 17 4 3 2 27 8 2 4 2 15 7 15 3 8 5 20 11 11 3 9 22 3 15 47 11 12 20 2 27 8 38 35 8 9 33 11 6 47 5 6 21 8 13 7 31 4 4 17 4 26 0 36 12 6 15 14 26 27 31 5 26 8 7 24 13 19 6 33 2 10 8 14 20 1 23 25 8 12 10 24 13 4 15 24 8 10 18 12 20 29 11 5 6 4 26 12 7 4 9 10 17 24 1 9 3 5 21 17 4 3 0 3 9 18 9 14 30 31 10 37 4 2 11 12 8 13 24 13 9 5 14 7 14 9 46 9 2 15 19 6 3 30 18 8 30 20 34 34 20 30 16 14 6 11 9 9 2 5 10 9 43 11 5 38 24 17 10 3 28 5 22 22 36 4 37 17 19 13 0 12 6 35 20 35 18 42 0 8 10 4 26 2 29 8 6 15 25 37 6 1 22 22 22 2 13 2 18 5 28 10 0 9 4 4 3 20 5 1 10 0 1 7 11 9 4 11 9 19 2 7 2 2 12 29 34 9 1 10 8 15 56 3 10 14 7 24 45 25 17 5 33 31 36 12 3 12 17 2 6 16 5 33 21 11 19 20 3 15 17 23 3 38 30 17 1 5 13 7 10 3 17 2 6 10 38 5 3 3 10 9 4 3 37 12 0 6 15 4 8 37 7 12 6 19 23 5 24 10 6 4 43 12 2 4 8 46 5 23 13 9 23 18 14 22 4 31 20 8 3 16 28 15 19 13 34 22 19 27 44 10 2 5 30 28 19 9 14 32 45 13 2 16 0 8 16 12 40 0 10 47 25 6 49 14 35 2 6 7 9 15 8 3 8 10 12 9 4 12 4 13 31 9 27 13 7 22 2 27 29 3 5 19 29 5 17 5 1 4 9 28 6 4 13 21 3 28 21 20 10 0 11 3 5 16 14 3 6 18 8 35 12 7 2 27 15 2 20 21 26 8 7 40 11 11 19 13 43 1 16 10 13 6 2 6 4 8 44 33 51 19 33 11 1 8 20 17 4 59 5 35 9 21 8 11 8 56 18 29 32 31 6 10 24 43 5 26 9 10 20 35 8 3 5 8 17 3 6 3 6 20 9 18 12 8 1 13 14 13 16 9 6 12 8 21 7 4 34 13 11 5 25 3 21 8 8 12 3 6 6 27 16 30 16 4 11 23 12 6 11 7 15 23 22 13
168 21 62 89 44 187 102 47 154 25 49 107 4 13 44 119 3 15 153 228 5 102 92 0 87 130 100 2 9 153 21 3 139 10 62 149 67 0 81 102 0 84 151 22 18 78 65 115 113 141 0 122 35 22 124 117 69 149 38 187 40 57 144 135 104 0 0 129 61 83 46 89 112 20 112 113 36 109 102 82 13 10 23 80 12 7 133 27 4 94 30 101 54 13 127 119 97 106 9 25 29 0 5 28 54 46 6 87 77 26 109 90 112 59 131 94 63 145 11 22 146 57 63 60 52 0 0 107 71 112 110 147 1 93 0 2 77 10 23 130 26 138 0 28 117 73 131 2 41 94 120 180 48 15 138 0 103 82 107 99 93 135 79 0 17 129 89 0 37 152 97 128 72 165 0 69 215 91 38 44 78 46 169 18 68 63 128 13 89 104 77 145 89 156 93 136 16 0 49 40 104 119 43 113 73 132 27 123 18 15 108 157 105 95 139 48 90 46 79 133 140 155 99 6 116 6 107 154 109 2 71 59 137 154 83 93 43 13 168 0 120 29 146 2 85 24 5 11 36 145 131 78 154 50 72 127 98 189 91 131 0 18 146 53 0 83 106 113 25 6 116 53 176 37 50 84 31 160 16 145 79 25 89 120 20 84 166 71 155 208 36 124 0 138 64 15 155 73 112 47 194 153 51 20 255 25 1 56 16 0 188 99 57 123 90 105 120 110 21 99 29 60 157 25 38 44 15 123 101 130 80 92 0 103 118 19 0 112 123 19 99 20 113 133 34 185 53 138 90 85 25 226 102 122 71 64 87 144 0 140 19 157 86 71 146 64 90 109 91 155 147 166 23 105 60 6 10 60 167 71 101 183 33 112 52 100 126 24 108 121 52 33 104 78 0 143 26 94 32 0 20 145 74 83 17 122 53 177 25 11 147 19 131 40 173 140 0 64 176 125 160 116 37 170 201 75 63 124 90 255 125 21 0 109 191 6 125 123 118 71 66 62 165 103 0 44 83 81 159 159 31 119 5 54 85 64 13 58 23 84 116 152 90 128 88 155 0 132 210 148 235 166 85 42 66 1 104 79 153 57 83 53 40 115 45 68 70 0 24 128 13 54 104 64 54 86 160 74 91 76 149 134 7 98 128 63 133 10 137 141 132 19 3 91 123 55 14 98 46 63 68 23 0 29 2 66 86 48 38 141 84 99 4 126 10 31 3 136 1 111 7 124 0 106 10 0 17 66 69 18 15 34 58 49 106 146 93 87 87 95 101 96 108 131 108 108 65 45 89 76 55 99 46 8 27 44 39 53 8 31 58 69 170 47 53 50 135 74 67 126 22 89 78 8 53 1 44 107 23 94 9 84 4 67 40 9 16 98 84 109 86 78 128 115 16 59 75 97 156 170 39 57 104 17 60 62 52 146 128 27 153 0 0 67 82 36 144 70 35 31 59 100 91 44 103 65 16 162 40 36 128 38 113 73 31 74 112 60 93 101 55 113 107 91 43 126 72 75 66 27 42 86 151 101 80 114 2 37 104 75 17 83 46 49 137 125 40 113 116 43 147 45 178 65 62 0 36 13 24 144 2 128 42 79 121 131 106 82 11 158 49 42 131 140 121 92 167 163 43 8 7 32 89 34 85 58 94 95 106 63 130 46 24 69 90 112 110 97 9 120 129 19 95 27 73 105 11 0 60 153 108 54 105 44 159 10 66 163 55 155 40 19 0 70 100 142 47 141 131 214 105 44 74 28 110 124 83 59 101 65 100 69 169 93 91 9 100 138 56 136 58 12 100 2 26 12 71 20 103 0 108 100 0 0 7 138 143 84 71 6 110 83 86 75 169 83 135 29 56 47 83 0 0 107 130 84 107 14 6 54 22 83 23 20 0 100 15 145 103 138 0 32 60 73 178 100 78 158 77 29 35 84 133 145 0 106 116 127 31 76 119 23 25 126 70 80 183 45 69 89 80 57 168 43 95 107 200 89 60 83 25 72 75 110 25 41 13 102 30 122 7 113 92 19 117 113 95 114 34 101 96 96 0 11 123 98 1 60 28 59 11 124 124 55 90 12 24 68 89 31 0 69 92 162 58 82 82 117 14 126 47 127 150 56 60 5 135 52 136 123 96 91 62 60 162 68 110 41 9 118 100 50 128 25 48 135 24 116 65 49 5 115 60 103 73 33 33 104 33 75 34 147 153 71 105 54 162 16 135 150 98 161 64 82 84 123 102 67 101 14 39 139 15 34 25 14 35 22 73 89
17 6 0 43 39 0 104 30 31 0 37 65 113 22 26 35 0 6 0 0 4 98 47 2 26 0 0 1 44 138 20 11 6 3 24 115 45 22 2 0 3 2 41 0 21 7 67 0 58 15 12 28 98 1 0 103 22 6 10 9 25 66 4 19 19 18 3 52 0 4 4 1 0 9 103 65 132 15 11 7 77 31 0 48 5 10 6 20 0 19 2 3 0 2 18 21 0 43 2 0 35 13 17 7 4 9 10 0 24 0 12 17 33 0 19 1 0 0 2 6 46 7 66 29 0 0 24 14 4 28 31 21 17 0 35 21 52 17 6 105 51 13 105 19 34 22 26 23 0 12 12 0 35 9 87 46 56 41 15 67 8 42 28 2 0 6 3 79 111 0 90 18 36 94 0 25 6 17 4 21 2 72 0 14 0 97 10 3 0 0 6 106 30 9 19 11 16 10 1 6 53 2 6 6 42 1 20 0 94 4 9 0 11 76 112 52 35 0 11 80 2 4 0 19 0 20 1 18 4 0 5 0 64 37 0 16 79 0 0 0 96 39 92 103 44 7 0 17 83 34 0 0 149 39 10 28 1 128 122 21 59 0 108 0 13 29 91 0 1 4 59 36 44 9 6 7 3 48 1 35 58 29 60 4 2 4 2 64 0 38 0 0 79 12 10 0 16 0 58 19 119 34 19 0 16 15 3 20 61 84 44 76 0 1 6 1 7 18 1 0 1 55 24 31 0 15 6 29 57 35 8 2 3 14 13 17 14 11 9 20 1 0 0 22 48 44 0 7 0 0 15 181 0 9 15 24 23 81 12 68 198 1 30 97 94 26 48 0 47 1 6 99 87 9 0 29 105 1 7 34 13 19 0 88 0 87 2 0 28 11 24 10 7 119 8 8 2 114 18 0 0 8 31 0 32 3 4 3 25 31 27 0 0 10 10 15 4 20 25 14 96 18 68 0 22 2 11 0 29 0 116 113 4 11 4 0 16 46 15 88 0 7 2 10 2 17 25 0 0 13 42 0 16 86 30 20 9 0 29 0 34 46 17 37 14 8 27 37 40 61 1 163 28 3 3 6 30 13 3 42 9 14 0 4 44 7 1 23 35 94 0 3 21 9 15 1 0 9 24 9 46 0 0 25 11 21 11 15 119 12 75 1 49 13 11 11 0 0 48 0 42 28 0 17 33 12 80 32 7 9 1 0 5 10 61 2 21 109 16 1 22 0 10 7 12 85 5 37 89 6 24 0 96 22 20 1 18 1 1 1 30 39 2 16 3 0 0 11 1 32 44 52 17 0 94 44 46 17 0 14 21 23 1 0 9 1 0 65 4 27 5 6 0 40 36 23 12 12 93 82 0 1 9 23 4 15 107 32 40 4 9 0 17 2 5 29 3 0 40 84 9 0 9 13 2 22 2 18 21 9 9 18 13 1 0 15 53 15 0 0 0 64 26 13 3 84 21 0 0 1 1 11 60 11 15 27 0 3 10 1 42 1 15 11 34 14 1 20 9 53 6 43 36 21 0 8 22 3 0 126 92 5 5 32 2 89 6 10 20 14 48 24 133 19 32 0 4 3 78 73 0 82 15 57 25 2 34 42 2 44 22 5 15 6 52 57 15 153 16 76 81 25 8 23 16 3 113 15 7 10 104 7 9 1 73 91 128 21 210 1 66 19 69 188 0 32 0 97 4 0 0 186 57 28 8 1 139 29 0 92 113 172 31 19 23 3 0 50 2 241 41 5 45 62 78 70 28 15 31 1 38 4 2 27 27 0 6 33 14 8 32 31 14 9 114 46 5 91 53 74 16 0 40 38 44 11 78 7 54 11 0 74 34 43 10 26 60 1 8 144 27 48 0 68 6 32 10 61 16 16 49 9 186 81 2 58 36 61 182 4 43 15 0 0 4 54 0 4 80 14 80 2 11 8 0 24 1 32 14 13 0 0 53 175 0 5 267 127 218 3 16 21 92 12 3 62 208 118 9 99 20 5 0 122 0 85 92 12 0 6 20 15 12 0 7 80 61 24 3 0 8 27 83 119 3 33 203 7 19 0 62 1 19 0 0 32 2 3 19 0 23 115 16 0 17 2 18 1 10 10 8 0 29 36 0 90 191 35 0 95 36 21 0 87 26 0 23 0 23 30 35 150 3 1 24 1 15 148 18 67 8 1 13 1 11 87 0 29 77 10 123 60 19 38 141 13 1 106 37 166 13 9 82 14 8 4 24 90 25 2 32 0 0 36 66 61 13 30 1 14
172 176 55 0 47 259 106 6 50 113 289 138 49 32 107 87 168 42 223 503 103 162 32 24 128 53 43 64 36 71 79 64 8 20 154 83 45 32 51 60 118 25 43 71 64 97 18 14 22 12 12 62 49 46 208 36 27 56 18 260 9 36 66 0 25 17 44 59 25 48 37 17 20 142 216 156 193 115 75 1 91 23 43 93 3 99 290 49 34 76 53 34 45 73 54 69 103 14 64 14 4 32 96 25 21 42 22 138 48 36 130 78 3 75 65 49 56 158 70 19 12 60 122 87 164 102 73 81 62 45 39 30 11 39 8 46 77 72 41 17 136 8 38 86 49 7 48 78 33 16 34 113 41 21 251 209 5 42 18 9 15 73 61 14 55 112 34 25 65 85 38 48 146 67 6 15 28 74 33 15 15 8 123 45 100 43 45 16 50 88 46 32 283 68 37 55 72 69 46 23 98 27 103 9 133 35 84 10 53 9 19 126 34 92 218 23 58 20 51 83 187 26 63 142 47 138 45 20 24 146 36 118 181 171 95 16 39 43 144 94 21 75 27 13 0 45 69 29 63 55 338 231 11 34 53 48 191 208 248 8 8 17 74 34 28 101 34 175 0 54 19 29 260 85 11 54 99 31 54 124 3 46 130 60 125 181 29 5 67 101 31 33 47 56 14 13 133 54 5 49 10 8 113 8 163 18 60 24 15 19 92 33 136 7 88 200 54 76 22 31 91 3 33 15 22 118 118 27 33 22 5 17 48 42 25 75 79 42 70 75 27 37 194 220 16 55 45 19 51 21 20 358 67 75 66 62 50 4 116 125 16 41 65 23 22 69 58 140 76 8 0 70 83 97 86 64 77 110 57 64 103 57 137 5 105 0 86 116 3 31 9 109 140 1 22 45 134 23 20 122 6 150 4 29 86 4 30 78 5 85 49 202 134 61 173 3 49 83 32 22 51 115 44 112 163 19 24 101 29 132 34 187 33 8 117 78 10 6 17 12 66 4 20 52 28 4 76 25 229 129 4 84 13 40 72 90 39 70 51 97 152 118 19 168 59 70 104 58 119 101 129 42 25 98 151 176 154 79 62 16 29 2 35 31 69 95 23 10 42 117 21 111 55 11 110 20 46 227 181 2 67 136 22 17 45 87 21 54 223 125 103 80 134 23 22 42 21 60 31 98 143 83 46 64 63 10 15 28 53 93 61 13 131 68 6 10 23 68 188 58 81 10 123 17 41 1 25 17 36 1 35 83 9 22 17 78 2 64 44 68 19 146 169 41 51 35 20 34 74 8 11 67 10 19 14 31 14 28 30 19 12 12 71 72 4 89 53 43 19 104 48 51 14 42 3 37 28 31 28 53 15 91 53 122 14 78 181 46 27 40 34 56 49 111 42 28 52 22 174 28 16 39 12 31 25 37 7 29 0 0 65 14 26 41 57 58 148 73 139 32 51 5 21 49 54 31 79 289 63 36 7 41 65 133 13 1 75 23 67 53 2 28 54 1 47 35 34 56 570 6 170 19 175 23 223 86 29 238 109 79 65 73 107 4 186 53 15 26 41 38 157 14 65 208 25 182 27 92 241 16 101 1 80 49 15 118 38 14 25 69 2 13 21 126 16 28 193 134 100 72 5 54 57 70 120 31 12 130 46 145 57 42 33 66 111 16 105 27 181 146 12 64 9 145 258 70 103 128 75 223 12 150 10 24 99 86 23 109 21 38 67 49 8 73 19 107 121 2 101 18 83 9 184 313 39 91 20 26 18 62 163 105 145 65 15 177 12 15 12 106 22 42 76 51 45 3 102 55 90 80 97 76 68 86 118 228 256 3 0 184 56 33 3 57 41 75 218 102 24 12 256 135 20 5 141 94 27 73 86 18 91 40 47 94 189 89 254 189 23 53 11 62 74 16 33 101 22 20 1 156 8 142 42 141 180 27 119 100 87 84 59 115 15 36 223 30 125 63 59 42 7 22 62 31 129 18 1 59 69 26 165 7 21 78 41 120 6 16 14 37 259 49 12 39 4 119 12 54 97 122 43 99 34 105 34 98 5 149 45 50 121 127 80 63 19 8 157 183 7 71 20 61 42 89 130 141 82 96 92 241 56 31 61 152 40 84 503 63 19 41 27 55 24 42 59 56 80 98 121 69 143 74 58 202 189 56 38 5 54 41 26 97 14 59 69 48 40 87 19 8 53 44 63 52 0 38 161 61 87 19 38 62 73 122 119 108 79 149 74 68 78 74 83 48 216 46 59 49 116 120
100 138 195 70 60 138 106 171 98 33 97 95 62 64 18 96 116 78 79 48 61 58 58 66 28 71 39 70 75 63 57 65 65 10 22 18 41 44 7 43 20 34 32 23 41 52 69 77 84 51 56 71 53 32 85 46 59 67 105 93 109 31 113 49 97 101 72 64 74 118 20 117 132 157 84 64 187 145 22 42 142 88 109 159 54 90 167 50 115 60 105 73 94 82 80 94 80 27 91 28 88 102 59 87 103 135 111 68 121 99 49 86 89 110 88 90 57 53 31 42 19 78 55 59 117 31 58 95 96 78 98 55 25 52 64 84 115 47 71 66 45 59 40 50 57 31 41 51 47 49 49 36 42 59 37 23 65 49 60 50 70 41 16 23 69 43 62 61 70 57 74 67 55 70 27 85 88 66 74 55 62 64 48 63 69 65 68 74 41 70 69 36 68 16 83 34 24 51 53 34 29 30 35 32 41 55 31 28 54 48 47 41 47 54 12 83 48 81 75 61 16 42 49 53 77 50 47 40 63 56 56 27 58 62 28 70 50 50 38 81 22 56 89 61 24 59 73 84 103 65 70 8 78 89 84 48 85 95 52 71 80 72 62 38 49 35 83 71 69 20 35 81 56 8 52 95 23 44 17 43 54 44 16 49 48 52 62 44 21 38 77 24 61 26 28 48 60 39 25 49 41 59 15 26 51 40 19 23 40 37 43 34 39 39 26 21 15 72 69 43 52 27 70 26 63 62 69 53 55 63 54 58 30 25 45 77 77 38 79 48 65 67 61 13 75 24 69 38 54 48 47 23 63 59 46 48 38 27 12 30 30 34 18 30 4 31 65 70 59 42 73 80 35 51 69 16 40 32 70 65 43 44 48 84 53 14 132 13 38 54 78 49 74 55 53 59 10 41 55 26 20 62 16 75 41 84 97 94 74 91 101 102 76 103 112 78 22 68 65 62 61 68 66 27 7 72 47 25 31 37 44 28 40 42 40 41 45 56 12 41 52 17 46 59 44 49 18 58 42 43 30 51 76 24 48 28 17 62 44 13 49 37 75 55 62 82 50 71 53 44 65 74 52 72 88 26 98 64 81 17 72 93 79 93 59 17 54 36 62 90 81 87 104 62 39 68 86 83 42 78 38 55 81 101 44 9 56 82 14 70 79 77 55 55 86 43 81 5 55 69 77 67 30 8 47 57 11 57 86 74 46 54 97 64 112 93 97 92 31 107 106 124 131 21 100 108 66 60 79 84 53 55 48 24 76 63 84 92 71 49 19 81 94 59 115 84 88 105 82 95 89 40 86 89 28 102 103 104 51 140 42 127 110 76 88 80 97 78 23 100 25 76 42 21 68 22 22 75 110 57 93 50 69 154 28 125 114 196 87 124 109 118 154 137 119 22 142 69 113 141 141 165 146 206 117 154 100 55 178 133 166 176 130 153 153 152 113 78 119 116 90 104 124 82 38 70 43 110 132 105 109 87 126 44 91 102 172 152 103 135 66 76 96 147 96 38 28 26 136 94 42 68 113 147 20 116 134 114 169 113 130 128 106 126 90 41 105 78 122 149 123 114 107 145 142 104 96 46 114 94 48 53 113 59 70 85 61 55 59 64 83 53 38 89 22 90 74 75 75 59 46 32 68 68 48 35 64 37 58 51 35 44 56 27 50 33 52 14 47 77 75 49 69 13 31 87 45 91 6 110 95 134 75 73 110 89 74 91 65 64 47 59 44 67 55 29 36 65 18 15 33 70 52 48 42 37 30 39 32 19 42 68 55 36 65 42 61 59 62 36 89 37 80 36 35 70 21 73 87 66 27 62 56 88 21 80 69 68 51 32 51 79 63 47 35 98 89 96 130 44 99 146 135 157 89 72 78 109 43 109 59 84 107 157 63 81 48 108 175 73 126 24 108 180 108 82 196 89 156 137 200 178 125 164 70 174 191 241 114 183 179 95 99 137 79 100 100 162 128 45 48 60 149 133 172 154 163 214 133 76 88 188 160 195 122 164 169 168 167 114 164 173 238 138 198 173 149 137 172 133 101 186 148 114 173 190 127 41 167 174 114 180 153 90 223 123 158 195 218 211 180 287 191 141 159 87 176 156 387 174 232 99 194 308 300 115 126 151 184 113 88 118 216 230 172 216 208 76 189 221 55 204 181 201 179 202 290 151 129 177 223 185 101 177 43 182 120 195 125 108 215 169 148 80 62 36 196 80 144 133 109 78 130 30 105 75 104 129 157 135 87 77 112 132 95 121 127 106 181 109
58 22 60 7 76 11 38 27 44 93 61 8 21 8 2 25 22 20 13 16 18 19 33 5 8 7 8 28 6 12 6 5 20 38 11 29 49 0 6 24 15 16 13 11 67 15 20 18 30 13 8 6 16 15 19 5 87 44 78 26 8 44 21 29 27 45 2 29 15 11 17 41 55 24 20 10 14 33 106 37 10 9 2 30 21 74 30 116 14 22 33 25 37 9 39 17 40 27 32 26 9 3 16 16 12 43 17 98 19 24 20 33 25 47 21 20 32 56 11 46 57 45 10 20 13 9 11 24 17 17 25 29 25 31 20 10 69 12 78 37 37 18 10 4 33 9 21 0 15 31 26 15 5 23 6 7 11 14 9 31 86 18 20 31 37 13 71 14 37 6 40 35 45 23 1 5 19 42 76 58 32 27 27 4 32 38 18 48 81 48 58 17 40 20 38 13 101 32 34 8 11 5 17 1 44 23 94 17 9 39 5 56 26 54 9 9 75 26 20 11 52 35 98 48 31 4 49 19 37 18 11 30 59 57 67 65 20 46 27 90 76 27 80 7 23 29 56 60 19 11 33 31 21 126 134 71 151 34 102 103 17 39 57 122 27 54 39 66 63 22 35 118 17 36 131 65 10 37 67 106 160 52 166 76 24 62 72 38 51 31 130 67 7 36 107 145 82 178 153 71 87 29 74 74 26 98 83 127 137 26 54 27 18 99 29 88 19 21 28 63 27 50 21 29 77 11 63 49 90 153 49 54 72 66 26 45 23 85 28 18 39 43 70 39 73 29 28 18 35 26 100 7 21 64 36 48 98 11 14 20 6 39 48 20 7 28 38 27 15 12 31 21 14 23 36 6 11 72 28 36 29 27 39 27 28 29 57 20 29 14 20 20 24 9 7 18 41 14 68 14 52 18 24 15 5 13 13 8 26 53 17 9 21 61 52 6 15 31 13 26 12 11 41 32 28 42 64 22 86 20 59 75 11 20 23 31 57 15 23 16 31 30 21 31 1 35 27 53 4 47 9 8 22 33 55 18 42 32 3 48 24 23 59 30 40 9 38 67 2 8 28 19 127 19 5 4 70 116 44 53 54 18 49 28 30 17 23 29 34 22 36 126 15 38 36 27 25 75 47 85 78 60 38 59 24 116 77 34 24 96 38 24 79 144 47 135 297 57 19 65 26 38 19 33 54 72 21 47 69 31 117 58 15 69 60 14 39 85 12 101 79 62 48 41 51 33 35 46 16 151 83 44 44 86 12 23 52 53 218 23 62 33 46 30 9 222 80 122 55 76 148 105 164 25 46 33 35 181 134 29 24 56 58 86 51 138 86 87 68 103 238 61 78 10 212 24 11 72 23 52 54 42 108 34 64 6 37 54 30 18 59 88 32 23 38 50 21 96 12 13 39 84 151 80 62 4 87 47 17 62 23 11 2 132 66 75 27 37 11 80 43 31 58 5 107 44 7 33 37 60 30 24 32 26 10 2 53 60 26 20 8 28 16 55 15 77 64 56 23 174 33 19 45 28 37 51 6 18 22 33 33 19 10 28 21 49 49 36 77 72 59 31 22 32 36 20 93 20 7 68 0 79 94 39 22 28 37 29 1 40 50 30 21 9 25 37 24 21 47 39 14 70 22 14 33 102 24 29 67 20 81 38 36 60 25 7 34 18 31 18 64 26 45 42 46 47 6 1 114 24 22 4 97 65 20 117 83 37 37 21 36 23 49 128 19 17 62 53 38 25 21 57 0 22 51 40 67 19 57 20 20 28 65 55 50 12 22 30 28 27 34 109 8 5 24 20 124 44 20 37 25 15 1 3 15 9 26 44 27 19 42 16 31 37 18 127 17 3 108 20 6 21 55 44 46 25 10 6 25 6 24 82 13 44 14 21 23 29 111 33 54 25 33 28 27 62 54 28 34 37 14 3 21 72 7 32 14 7 68 10 30 23 11 38 57 30 26 5 18 32 53 44 5 18 26 32 16 7 19 1 14 32 10 12 13 12 25 20 14 38 15 14 19 42 8 12 9 26 28 25 13 11 17 25 16 39 10 50 50 142 23 23 2 38 57 21 29 25 50 64 4 24 87 25 84 26 38 14 11 38 34 15 20 23 23 4 20 25 13 131 40 56 24 11 17 27 19 29 21 53 58 74 22 29 3 88 24 25 31 15 14 20 122 18 21 15 93 24 50 22 10 43 41 8 81 15 23 36 28 19 16 34 19 49 27 34 30 26 29 3 33 20 49 32 4 34 6 40 22 13
121 23 55 149 61 73 45 10 97 30 65 73 74 144 81 0 44 7 51 111 75 16 64 261 56 12 27 21 81 92 16 177 105 81 39 57 80 45 25 139 77 90 242 29 133 91 30 115 97 198 18 113 242 158 85 81 84 31 152 24 91 70 127 229 97 1 37 22 224 20 48 142 39 26 22 40 111 73 18 26 289 88 153 71 311 136 110 46 9 123 53 40 47 67 38 44 55 36 145 46 30 61 246 84 43 29 1 150 84 60 164 128 88 35 248 95 194 157 171 36 110 2 41 201 16 73 102 124 79 83 163 45 194 203 47 59 32 26 56 82 56 198 61 109 89 175 23 201 93 112 67 123 176 48 67 344 118 87 25 55 57 4 50 97 16 117 241 265 112 94 167 37 56 66 176 110 31 13 82 80 42 85 116 53 178 79 69 80 135 152 47 110 66 56 65 74 95 40 124 141 94 105 30 67 77 57 45 117 80 70 6 53 117 102 165 35 39 79 127 329 156 259 14 127 84 171 10 271 48 51 68 36 73 113 54 111 4 19 143 58 131 112 103 61 107 118 51 21 12 237 120 15 12 121 68 354 11 29 179 193 21 140 63 25 172 46 48 62 62 53 6 31 75 346 389 23 82 43 42 36 271 58 22 98 86 238 159 191 161 27 57 64 116 76 77 55 14 50 331 312 579 83 139 6 106 124 13 114 80 88 48 119 102 39 110 14 15 82 57 329 30 115 53 82 89 56 40 114 13 34 181 52 128 64 209 58 47 109 139 110 11 131 105 48 40 178 27 116 87 154 128 52 94 75 103 87 140 72 26 133 111 106 258 19 54 39 171 704 146 74 91 39 49 51 153 103 121 15 66 228 273 110 182 60 12 52 137 176 216 222 9 147 94 102 64 181 125 88 108 65 302 9 79 118 69 72 76 94 155 25 73 22 14 217 144 57 53 98 138 65 106 53 96 37 268 58 36 173 80 116 71 119 84 35 28 3 165 77 152 62 193 74 127 148 40 74 25 90 50 188 50 39 47 23 285 185 163 164 80 160 36 17 232 84 25 43 163 52 81 130 131 100 102 50 15 2 5 65 125 37 52 11 54 149 172 145 61 237 141 300 53 250 65 124 66 86 32 9 31 32 42 68 51 78 61 127 99 102 713 54 236 122 31 306 28 32 109 98 68 54 92 69 140 358 181 144 106 290 425 195 77 155 108 111 79 56 46 118 123 44 87 152 129 70 75 33 100 149 166 106 131 43 142 114 88 370 20 147 24 44 133 18 45 25 146 48 50 62 61 83 122 92 106 31 128 43 179 87 146 150 89 110 22 255 117 119 391 50 78 40 113 91 111 34 140 92 76 266 218 90 110 20 22 26 47 177 69 109 29 57 9 233 52 75 60 184 231 130 181 106 51 157 114 111 63 93 28 59 33 69 59 86 163 25 265 69 165 72 299 67 11 157 175 358 166 73 78 92 15 44 146 66 44 36 138 23 65 49 57 141 68 61 241 96 31 31 3 60 137 28 148 84 44 70 139 71 120 103 71 173 16 81 36 89 26 24 23 108 78 45 65 60 105 77 83 132 106 28 42 23 69 39 62 259 115 100 161 182 151 87 11 231 251 124 56 28 69 4 351 80 135 150 83 123 24 73 143 147 126 93 134 142 152 113 73 122 152 59 163 8 175 8 89 23 74 43 33 33 36 166 80 48 102 182 65 109 161 108 48 139 40 76 99 57 415 213 12 117 87 59 13 39 33 217 36 64 16 196 7 397 107 44 121 68 55 73 143 271 75 82 57 32 145 4 84 22 105 104 19 93 83 42 66 36 84 63 39 66 220 41 31 32 40 61 30 58 26 112 31 50 15 24 82 76 54 511 30 82 7 177 49 369 8 15 126 53 181 46 24 12 65 25 154 127 56 92 78 96 154 8 51 72 219 129 30 105 67 54 24 66 1 132 25 151 27 52 45 145 52 64 234 154 58 114 184 101 38 47 146 97 2 24 83 55 31 26 63 99 49 49 129 135 20 30 94 104 67 62 9 88 1 76 122 9 39 24 21 2 42 24 147 186 142 77 84 21 60 28 92 40 132 53 61 240 42 99 109 154 62 34 50 109 161 132 54 100 47 117 88 40 143 94 51 49 51 29 102 54 97 82 114 45 93 74 101 87 28 24 353 31 8 90 55 74 65 35 154 50 29 48 176 79 142 86 51 148 135 36 53 21 52 77 152 23 130 204 189 99 26 11 39 117 170 161 61 42 101 27 156 119
24 4 24 15 18 17 12 20 15 25 25 17 20 21 4 12 24 16 23 20 8 35 9 13 26 14 14 21 23 8 16 20 7 28 10 6 2 21 23 29 7 13 7 13 37 11 24 12 3 20 20 16 10 24 27 18 26 33 33 19 17 17 19 29 21 28 12 17 15 32 17 24 9 28 18 13 11 10 61 22 18 17 13 2 36 36 17 7 12 21 26 15 21 18 22 16 27 22 12 23 16 27 3 13 13 19 22 36 24 14 11 26 6 20 21 11 25 24 12 8 27 20 9 23 15 21 44 22 12 21 12 13 53 16 13 17 43 23 18 15 34 23 28 5 21 22 11 4 18 19 21 17 13 18 21 30 7 39 15 18 41 2 21 47 18 12 40 31 25 16 20 21 9 23 13 18 17 30 23 57 18 11 25 25 27 9 23 9 52 28 20 25 29 14 22 24 46 13 26 13 10 21 13 17 6 20 20 22 28 15 17 5 17 17 7 4 21 16 17 13 22 24 21 23 19 18 21 14 11 23 17 20 22 31 6 9 6 17 24 17 0 16 23 16 6 11 12 22 12 13 21 12 9 24 27 27 13 13 23 25 23 21 0 24 6 21 16 18 7 7 9 17 4 11 12 16 22 9 12 15 23 15 18 19 7 22 21 15 14 12 25 11 9 18 24 9 18 27 16 16 16 15 12 19 15 21 18 14 9 4 19 12 18 16 4 13 8 17 9 22 19 13 19 7 9 12 10 5 21 17 18 14 23 20 14 24 10 6 18 5 17 13 22 13 18 10 17 29 15 15 19 5 17 27 20 23 15 13 13 14 16 7 22 7 22 20 16 18 11 19 18 14 5 27 18 20 22 22 16 18 17 10 0 7 17 11 14 6 3 9 11 14 22 8 22 13 4 4 19 11 16 24 16 11 18 15 18 18 24 22 19 22 28 7 13 8 5 17 2 7 9 18 13 18 10 16 18 12 13 13 10 10 12 12 12 10 11 12 18 7 5 15 12 8 18 5 14 16 16 29 26 8 16 3 25 15 14 13 9 20 19 8 15 20 10 24 15 13 7 11 15 10 20 11 12 9 24 17 9 10 10 11 9 14 8 15 5 17 28 18 18 40 25 17 8 38 21 33 17 18 26 24 18 25 14 32 27 4 8 20 13 16 25 25 17 21 36 15 13 9 15 20 12 13 20 11 16 11 32 22 10 23 11 20 24 4 13 12 17 13 11 13 18 3 15 11 12 6 12 14 11 15 15 10 17 20 16 22 34 14 36 2 17 16 14 32 7 15 20 8 32 21 24 12 7 12 25 27 26 16 18 23 22 36 17 15 18 34 13 20 30 20 21 13 33 18 19 22 19 33 15 16 31 20 10 19 11 26 32 15 21 25 18 4 14 25 12 45 20 5 14 28 41 38 15 15 18 17 9 3 13 19 18 24 24 39 10 22 35 27 19 9 6 8 5 28 13 25 18 25 18 24 23 10 6 12 24 9 25 23 18 20 1 23 5 16 22 16 22 30 13 14 26 22 15 26 31 10 16 19 22 15 11 20 14 15 29 28 23 22 24 18 21 27 12 28 37 14 25 11 25 31 37 27 4 18 14 13 17 21 28 15 22 26 27 22 12 22 30 21 15 18 13 20 11 23 9 20 26 11 14 26 23 17 26 24 23 15 31 27 24 32 4 10 11 17 18 20 20 23 22 7 27 22 16 52 20 17 14 13 16 13 14 40 16 18 17 9 17 20 14 29 8 20 13 26 11 27 29 15 14 13 14 27 12 10 9 16 10 24 23 40 15 14 19 19 25 53 5 28 9 22 9 20 4 19 21 38 17 20 12 8 16 17 3 32 16 21 34 14 10 16 29 20 6 22 2 20 15 13 21 26 18 13 15 17 6 25 21 26 28 0 32 10 13 24 27 19 28 9 24 13 19 34 10 5 27 15 29 15 17 20 10 15 22 27 20 13 11 15 12 20 2 22 18 22 18 30 19 10 18 9 17 13 12 18 26 14 19 22 26 19 18 38 10 8 11 19 13 41 15 19 40 20 16 25 8 26 33 63 23 37 20 25 31 15 24 32 27 34 12 13 42 18 22 22 29 14 34 35 24 24 25 7 18 14 10 11 17 20 15 27 13 22 3 35 15 3 19 17 10 12 13 24 17 20 14 17 22 25 20 29 23 26 4 23 28 15 27 29 9 18 21 10 19 9 9 18 13 15 16 21 17 17 13 36 32 21 9 14 20 18 21 14 2 26 16 10 27 15
64 49 36 32 74 13 23 58 75 66 36 21 85 21 59 43 78 67 98 47 56 55 28 33 23 84 55 32 87 49 41 43 29 78 33 67 9 20 22 26 45 17 76 9 17 76 34 79 49 59 8 46 118 100 74 60 108 33 105 95 62 68 51 92 77 93 71 21 44 75 39 58 78 50 89 41 65 91 49 37 84 49 87 90 52 82 39 62 62 68 71 98 67 24 57 35 92 60 38 31 39 31 28 10 42 43 8 50 41 49 13 31 44 16 62 28 60 64 53 55 93 37 44 17 39 36 13 63 48 44 74 52 51 53 16 17 92 57 42 46 71 74 78 5 62 53 64 66 7 60 87 95 1 48 19 21 19 90 59 94 63 51 38 41 54 60 51 72 97 54 38 52 60 10 33 15 13 78 15 54 29 33 69 4 46 31 9 10 55 85 67 83 80 59 101 21 59 70 77 70 55 54 82 18 73 41 85 68 50 17 21 38 30 61 22 8 51 5 46 9 28 11 23 33 40 27 35 41 43 9 41 43 14 29 14 10 18 53 45 47 40 48 34 29 43 53 34 34 37 21 37 51 57 99 60 79 68 36 13 72 69 24 25 51 10 66 6 78 66 61 77 80 45 58 32 57 22 15 29 46 53 57 19 55 25 18 45 22 9 46 28 61 4 27 5 88 47 69 52 57 56 31 48 45 101 96 4 62 81 93 34 22 75 26 36 79 88 42 34 48 17 53 50 45 73 39 68 22 76 38 54 79 29 59 29 36 13 49 50 45 18 47 25 45 52 53 19 12 63 46 48 17 16 52 65 21 19 17 7 36 21 61 50 71 2 19 75 49 63 50 27 37 31 15 71 27 44 41 33 43 37 14 52 52 59 55 62 59 74 50 26 55 65 35 26 71 65 82 67 34 76 4 63 22 38 29 0 5 61 52 43 35 44 20 88 66 96 87 81 81 48 39 106 65 119 92 83 23 73 48 19 90 12 83 31 60 112 97 110 7 143 131 57 66 38 96 71 95 59 77 40 32 80 55 39 93 58 94 93 94 77 85 53 87 47 73 24 65 42 62 35 80 34 62 56 48 57 71 26 22 68 34 48 64 19 42 58 59 72 81 89 78 17 49 65 16 82 86 80 113 13 81 86 54 30 130 69 100 96 26 5 116 113 71 106 30 92 83 55 97 50 106 56 83 27 115 132 123 121 22 98 150 117 189 175 151 179 170 96 162 158 129 59 171 210 125 385 77 129 198 295 126 99 204 256 126 34 303 87 110 224 251 281 129 334 287 112 59 136 87 389 52 331 140 386 282 447 356 366 292 129 318 166 214 73 42 352 64 60 253 120 439 330 409 312 355 120 303 373 273 168 338 324 39 254 228 321 217 280 364 344 317 182 412 233 193 280 266 105 351 257 90 370 378 246 69 254 276 186 174 250 235 120 357 217 127 262 138 149 170 314 392 436 155 265 156 74 278 265 205 240 26 293 287 159 211 307 175 188 43 138 60 165 226 85 79 77 72 26 94 74 31 29 45 51 88 9 78 41 96 76 44 30 34 44 91 100 41 99 128 120 49 93 110 134 48 70 56 19 53 29 116 68 79 45 79 97 85 37 93 82 66 71 46 72 17 89 56 14 75 89 99 6 81 85 74 90 107 83 60 93 37 70 67 22 28 97 65 82 81 54 67 95 78 42 43 3 21 58 58 19 17 43 60 19 35 34 16 46 50 25 39 68 68 45 57 62 52 13 80 43 95 60 63 56 43 60 40 73 24 57 43 24 57 14 43 54 56 35 49 67 40 19 68 40 43 77 63 76 39 37 16 33 67 22 58 49 54 61 47 80 52 20 71 107 81 9 42 53 75 67 63 46 56 90 100 140 15 96 96 89 65 46 123 58 40 41 170 168 83 62 122 135 163 48 145 52 146 61 145 53 90 171 92 50 124 124 107 145 7 49 57 97 121 81 90 96 136 52 117 80 77 53 28 94 85 79 12 47 7 79 133 84 111 84 36 125 16 25 95 49 120 150 55 41 86 111 144 112 112 107 114 82 113 87 72 73 96 93 16 84 125 28 91 60 88 74 96 98 158 81 180 141 166 194 106 150 74 207 40 202 45 53 211 192 108 131 84 78 110 131 53 129 69 71 126 137 19 80 97 190 226 101 219 153 89 212 182 87 223 149 62 150 81 51 66 169 128 91 35 127 127 49 68 197 102 55 170 159 135 56 64 168 167 85 123 93 277 263 289 180 240 87 292 97 74 224 201 221 126
[truncated: 7,990,114 more chars]
