# Supplementary material for: Simulating multiple faceted variability in single cell RNA sequencing
Source: Nat Commun. 2019 Jun 13;10:2611. doi: 10.1038/s41467-019-10500-w (PMC6565723; doi:10.1038/s41467-019-10500-w)
Supplement: Supplementary file 4 — Source Data [file 41467_2019_10500_MOESM4_ESM.zip › Source_Data_forFigures/Figure3bc/simulated_counts_discrete_Sigma0.40.txt]

cell_1 cell_2 cell_3 cell_4 cell_5 cell_6 cell_7 cell_8 cell_9 cell_10 cell_11 cell_12 cell_13 cell_14 cell_15 cell_16 cell_17 cell_18 cell_19 cell_20 cell_21 cell_22 cell_23 cell_24 cell_25 cell_26 cell_27 cell_28 cell_29 cell_30 cell_31 cell_32 cell_33 cell_34 cell_35 cell_36 cell_37 cell_38 cell_39 cell_40 cell_41 cell_42 cell_43 cell_44 cell_45 cell_46 cell_47 cell_48 cell_49 cell_50 cell_51 cell_52 cell_53 cell_54 cell_55 cell_56 cell_57 cell_58 cell_59 cell_60 cell_61 cell_62 cell_63 cell_64 cell_65 cell_66 cell_67 cell_68 cell_69 cell_70 cell_71 cell_72 cell_73 cell_74 cell_75 cell_76 cell_77 cell_78 cell_79 cell_80 cell_81 cell_82 cell_83 cell_84 cell_85 cell_86 cell_87 cell_88 cell_89 cell_90 cell_91 cell_92 cell_93 cell_94 cell_95 cell_96 cell_97 cell_98 cell_99 cell_100 cell_101 cell_102 cell_103 cell_104 cell_105 cell_106 cell_107 cell_108 cell_109 cell_110 cell_111 cell_112 cell_113 cell_114 cell_115 cell_116 cell_117 cell_118 cell_119 cell_120 cell_121 cell_122 cell_123 cell_124 cell_125 cell_126 cell_127 cell_128 cell_129 cell_130 cell_131 cell_132 cell_133 cell_134 cell_135 cell_136 cell_137 cell_138 cell_139 cell_140 cell_141 cell_142 cell_143 cell_144 cell_145 cell_146 cell_147 cell_148 cell_149 cell_150 cell_151 cell_152 cell_153 cell_154 cell_155 cell_156 cell_157 cell_158 cell_159 cell_160 cell_161 cell_162 cell_163 cell_164 cell_165 cell_166 cell_167 cell_168 cell_169 cell_170 cell_171 cell_172 cell_173 cell_174 cell_175 cell_176 cell_177 cell_178 cell_179 cell_180 cell_181 cell_182 cell_183 cell_184 cell_185 cell_186 cell_187 cell_188 cell_189 cell_190 cell_191 cell_192 cell_193 cell_194 cell_195 cell_196 cell_197 cell_198 cell_199 cell_200 cell_201 cell_202 cell_203 cell_204 cell_205 cell_206 cell_207 cell_208 cell_209 cell_210 cell_211 cell_212 cell_213 cell_214 cell_215 cell_216 cell_217 cell_218 cell_219 cell_220 cell_221 cell_222 cell_223 cell_224 cell_225 cell_226 cell_227 cell_228 cell_229 cell_230 cell_231 cell_232 cell_233 cell_234 cell_235 cell_236 cell_237 cell_238 cell_239 cell_240 cell_241 cell_242 cell_243 cell_244 cell_245 cell_246 cell_247 cell_248 cell_249 cell_250 cell_251 cell_252 cell_253 cell_254 cell_255 cell_256 cell_257 cell_258 cell_259 cell_260 cell_261 cell_262 cell_263 cell_264 cell_265 cell_266 cell_267 cell_268 cell_269 cell_270 cell_271 cell_272 cell_273 cell_274 cell_275 cell_276 cell_277 cell_278 cell_279 cell_280 cell_281 cell_282 cell_283 cell_284 cell_285 cell_286 cell_287 cell_288 cell_289 cell_290 cell_291 cell_292 cell_293 cell_294 cell_295 cell_296 cell_297 cell_298 cell_299 cell_300 cell_301 cell_302 cell_303 cell_304 cell_305 cell_306 cell_307 cell_308 cell_309 cell_310 cell_311 cell_312 cell_313 cell_314 cell_315 cell_316 cell_317 cell_318 cell_319 cell_320 cell_321 cell_322 cell_323 cell_324 cell_325 cell_326 cell_327 cell_328 cell_329 cell_330 cell_331 cell_332 cell_333 cell_334 cell_335 cell_336 cell_337 cell_338 cell_339 cell_340 cell_341 cell_342 cell_343 cell_344 cell_345 cell_346 cell_347 cell_348 cell_349 cell_350 cell_351 cell_352 cell_353 cell_354 cell_355 cell_356 cell_357 cell_358 cell_359 cell_360 cell_361 cell_362 cell_363 cell_364 cell_365 cell_366 cell_367 cell_368 cell_369 cell_370 cell_371 cell_372 cell_373 cell_374 cell_375 cell_376 cell_377 cell_378 cell_379 cell_380 cell_381 cell_382 cell_383 cell_384 cell_385 cell_386 cell_387 cell_388 cell_389 cell_390 cell_391 cell_392 cell_393 cell_394 cell_395 cell_396 cell_397 cell_398 cell_399 cell_400 cell_401 cell_402 cell_403 cell_404 cell_405 cell_406 cell_407 cell_408 cell_409 cell_410 cell_411 cell_412 cell_413 cell_414 cell_415 cell_416 cell_417 cell_418 cell_419 cell_420 cell_421 cell_422 cell_423 cell_424 cell_425 cell_426 cell_427 cell_428 cell_429 cell_430 cell_431 cell_432 cell_433 cell_434 cell_435 cell_436 cell_437 cell_438 cell_439 cell_440 cell_441 cell_442 cell_443 cell_444 cell_445 cell_446 cell_447 cell_448 cell_449 cell_450 cell_451 cell_452 cell_453 cell_454 cell_455 cell_456 cell_457 cell_458 cell_459 cell_460 cell_461 cell_462 cell_463 cell_464 cell_465 cell_466 cell_467 cell_468 cell_469 cell_470 cell_471 cell_472 cell_473 cell_474 cell_475 cell_476 cell_477 cell_478 cell_479 cell_480 cell_481 cell_482 cell_483 cell_484 cell_485 cell_486 cell_487 cell_488 cell_489 cell_490 cell_491 cell_492 cell_493 cell_494 cell_495 cell_496 cell_497 cell_498 cell_499 cell_500 cell_501 cell_502 cell_503 cell_504 cell_505 cell_506 cell_507 cell_508 cell_509 cell_510 cell_511 cell_512 cell_513 cell_514 cell_515 cell_516 cell_517 cell_518 cell_519 cell_520 cell_521 cell_522 cell_523 cell_524 cell_525 cell_526 cell_527 cell_528 cell_529 cell_530 cell_531 cell_532 cell_533 cell_534 cell_535 cell_536 cell_537 cell_538 cell_539 cell_540 cell_541 cell_542 cell_543 cell_544 cell_545 cell_546 cell_547 cell_548 cell_549 cell_550 cell_551 cell_552 cell_553 cell_554 cell_555 cell_556 cell_557 cell_558 cell_559 cell_560 cell_561 cell_562 cell_563 cell_564 cell_565 cell_566 cell_567 cell_568 cell_569 cell_570 cell_571 cell_572 cell_573 cell_574 cell_575 cell_576 cell_577 cell_578 cell_579 cell_580 cell_581 cell_582 cell_583 cell_584 cell_585 cell_586 cell_587 cell_588 cell_589 cell_590 cell_591 cell_592 cell_593 cell_594 cell_595 cell_596 cell_597 cell_598 cell_599 cell_600 cell_601 cell_602 cell_603 cell_604 cell_605 cell_606 cell_607 cell_608 cell_609 cell_610 cell_611 cell_612 cell_613 cell_614 cell_615 cell_616 cell_617 cell_618 cell_619 cell_620 cell_621 cell_622 cell_623 cell_624 cell_625 cell_626 cell_627 cell_628 cell_629 cell_630 cell_631 cell_632 cell_633 cell_634 cell_635 cell_636 cell_637 cell_638 cell_639 cell_640 cell_641 cell_642 cell_643 cell_644 cell_645 cell_646 cell_647 cell_648 cell_649 cell_650 cell_651 cell_652 cell_653 cell_654 cell_655 cell_656 cell_657 cell_658 cell_659 cell_660 cell_661 cell_662 cell_663 cell_664 cell_665 cell_666 cell_667 cell_668 cell_669 cell_670 cell_671 cell_672 cell_673 cell_674 cell_675 cell_676 cell_677 cell_678 cell_679 cell_680 cell_681 cell_682 cell_683 cell_684 cell_685 cell_686 cell_687 cell_688 cell_689 cell_690 cell_691 cell_692 cell_693 cell_694 cell_695 cell_696 cell_697 cell_698 cell_699 cell_700 cell_701 cell_702 cell_703 cell_704 cell_705 cell_706 cell_707 cell_708 cell_709 cell_710 cell_711 cell_712 cell_713 cell_714 cell_715 cell_716 cell_717 cell_718 cell_719 cell_720 cell_721 cell_722 cell_723 cell_724 cell_725 cell_726 cell_727 cell_728 cell_729 cell_730 cell_731 cell_732 cell_733 cell_734 cell_735 cell_736 cell_737 cell_738 cell_739 cell_740 cell_741 cell_742 cell_743 cell_744 cell_745 cell_746 cell_747 cell_748 cell_749 cell_750 cell_751 cell_752 cell_753 cell_754 cell_755 cell_756 cell_757 cell_758 cell_759 cell_760 cell_761 cell_762 cell_763 cell_764 cell_765 cell_766 cell_767 cell_768 cell_769 cell_770 cell_771 cell_772 cell_773 cell_774 cell_775 cell_776 cell_777 cell_778 cell_779 cell_780 cell_781 cell_782 cell_783 cell_784 cell_785 cell_786 cell_787 cell_788 cell_789 cell_790 cell_791 cell_792 cell_793 cell_794 cell_795 cell_796 cell_797 cell_798 cell_799 cell_800 cell_801 cell_802 cell_803 cell_804 cell_805 cell_806 cell_807 cell_808 cell_809 cell_810 cell_811 cell_812 cell_813 cell_814 cell_815 cell_816 cell_817 cell_818 cell_819 cell_820 cell_821 cell_822 cell_823 cell_824 cell_825 cell_826 cell_827 cell_828 cell_829 cell_830 cell_831 cell_832 cell_833 cell_834 cell_835 cell_836 cell_837 cell_838 cell_839 cell_840 cell_841 cell_842 cell_843 cell_844 cell_845 cell_846 cell_847 cell_848 cell_849 cell_850 cell_851 cell_852 cell_853 cell_854 cell_855 cell_856 cell_857 cell_858 cell_859 cell_860 cell_861 cell_862 cell_863 cell_864 cell_865 cell_866 cell_867 cell_868 cell_869 cell_870 cell_871 cell_872 cell_873 cell_874 cell_875 cell_876 cell_877 cell_878 cell_879 cell_880 cell_881 cell_882 cell_883 cell_884 cell_885 cell_886 cell_887 cell_888 cell_889 cell_890 cell_891 cell_892 cell_893 cell_894 cell_895 cell_896 cell_897 cell_898 cell_899 cell_900 cell_901 cell_902 cell_903 cell_904 cell_905 cell_906 cell_907 cell_908 cell_909 cell_910 cell_911 cell_912 cell_913 cell_914 cell_915 cell_916 cell_917 cell_918 cell_919 cell_920 cell_921 cell_922 cell_923 cell_924 cell_925 cell_926 cell_927 cell_928 cell_929 cell_930 cell_931 cell_932 cell_933 cell_934 cell_935 cell_936 cell_937 cell_938 cell_939 cell_940 cell_941 cell_942 cell_943 cell_944 cell_945 cell_946 cell_947 cell_948 cell_949 cell_950 cell_951 cell_952 cell_953 cell_954 cell_955 cell_956 cell_957 cell_958 cell_959 cell_960 cell_961 cell_962 cell_963 cell_964 cell_965 cell_966 cell_967 cell_968 cell_969 cell_970 cell_971 cell_972 cell_973 cell_974 cell_975 cell_976 cell_977 cell_978 cell_979 cell_980 cell_981 cell_982 cell_983 cell_984 cell_985 cell_986 cell_987 cell_988 cell_989 cell_990 cell_991 cell_992 cell_993 cell_994 cell_995 cell_996 cell_997 cell_998 cell_999 cell_1000
61 153 46 138 51 380 241 80 195 164 100 553 162 184 45 46 212 206 20 114 72 397 395 595 60 73 99 139 157 222 26 53 80 122 75 96 492 194 569 426 212 244 191 123 172 26 34 377 13 119 49 762 128 246 96 159 203 196 30 111 131 625 103 219 77 232 186 734 58 209 32 260 690 74 190 181 603 376 353 56 180 601 45 39 5 7 233 66 131 193 35 107 127 88 143 259 114 232 44 93 426 89 143 14 136 225 259 46 211 348 204 42 352 83 101 139 94 331 270 56 106 619 71 104 112 39 355 241 356 95 148 38 27 10 208 33 123 48 151 103 398 82 107 134 146 127 55 56 57 67 39 78 68 66 186 122 479 603 515 88 98 110 71 157 248 79 152 202 83 83 355 255 97 112 58 210 51 285 84 202 194 45 32 75 103 81 643 343 96 122 109 48 106 451 83 86 164 61 442 34 7 11 7 25 24 55 39 78 29 32 119 25 13 58 18 31 22 80 43 28 36 18 45 134 69 61 83 70 8 98 25 35 51 59 29 27 70 41 144 56 89 16 41 138 54 11 44 60 51 99 20 54 42 32 46 19 31 49 37 99 6 26 20 41 13 22 74 20 17 17 101 27 41 37 61 1 23 17 36 8 33 74 175 40 62 10 13 50 33 58 19 25 27 70 15 28 56 26 19 90 20 79 55 21 31 11 26 59 47 127 14 25 44 50 15 44 10 39 43 43 47 36 18 88 76 48 36 9 70 66 7 40 64 37 4 12 39 45 6 22 18 10 71 50 38 12 7 32 161 32 27 70 38 30 10 21 27 27 29 50 71 63 90 43 10 32 25 156 45 71 40 37 66 62 14 5 62 34 26 212 19 13 1 20 56 25 13 14 67 16 126 98 45 51 26 7 33 25 54 25 11 74 56 36 29 35 100 21 14 19 38 43 50 31 15 18 85 35 91 62 38 58 28 16 83 24 9 46 10 31 25 26 6 26 54 33 101 13 40 37 37 56 19 12 44 3 20 70 64 66 27 28 27 31 196 36 1 16 41 62 15 23 98 53 16 70 87 250 96 51 16 95 68 70 79 0 34 14 167 37 12 14 72 26 77 200 20 32 143 35 28 56 63 138 37 50 72 60 34 36 15 17 36 31 50 3 21 74 32 170 69 110 34 68 64 26 172 9 53 90 41 88 10 3 18 104 35 57 5 5 28 27 47 34 32 24 47 49 63 43 27 32 59 7 70 27 32 47 26 66 25 21 39 14 5 53 54 63 10 158 79 51 97 119 167 53 21 25 20 135 57 67 90 69 60 55 128 37 70 29 13 32 56 31 25 154 12 50 27 37 22 20 44 52 74 57 23 8 82 82 16 47 67 20 12 27 2 122 23 74 15 34 9 5 27 37 23 23 89 79 45 17 3 12 53 76 13 23 10 32 19 59 76 55 30 85 9 30 16 23 91 30 7 42 12 17 26 16 19 54 7 67 14 38 26 36 103 5 70 25 39 40 9 10 21 76 7 20 231 27 103 42 86 3 8 20 28 40 14 38 4 62 44 7 65 73 11 4 13 16 15 8 3 83 7 5 85 121 20 58 40 7 45 160 84 46 31 63 128 12 20 38 36 60 5 13 62 18 49 19 56 61 8 30 42 37 14 39 38 13 53 6 17 32 38 67 30 16 12 20 83 8 26 55 56 54 4 34 29 28 13 26 24 24 20 25 44 34 29 63 31 31 44 37 23 20 81 27 82 150 15 1 20 89 37 52 39 8 85 62 35 84 33 19 32 53 12 23 60 6 35 37 33 66 34 36 12 21 94 69 14 9 11 28 9 20 7 12 4 11 26 8 55 37 7 18 45 30 1 19 13 11 57 21 11 11 15 3 18 8 29 23 14 6 72 8 36 11 4 1 5 5 1 15 3 26 5 13 3 21 18 4 34 12 2 37 16 7 35 15 29 4 19 21 7 14 15 11 48 27 20 3 16 27 39 13 23 27 26 9 3 10 8 77 20 24 25 19 73 10 10 3 11 24 15 35 28 1 7 29 46 29 2 15 28 10 25 8 21 7 12 5 2 4 38 5 16 9 5 26 10 17 33 12 3 19 3 14 15 16 5 19 13 10 20 10 12 48 30 40 8 13 15 2 25 26 19 46 16 8 4 10 34 19 26 6 15 50 15 17 11 7 11 51 18 28 16 29 13 5 15 24 6 18 12 6 16 14 23 53 20 22 3 23 14 18 9 29 12 21 33 13 7 20 28 18 9 17 24 11
346 197 273 440 624 275 357 578 581 389 372 305 742 270 358 232 297 273 296 336 426 415 357 332 291 732 347 198 209 413 533 491 359 274 365 564 631 605 1028 698 690 434 326 374 515 354 749 401 630 344 309 325 1172 316 651 314 626 791 391 415 275 343 246 382 600 302 286 691 285 336 307 462 487 270 345 290 496 262 293 248 475 812 246 323 265 255 295 326 409 435 590 344 414 567 365 350 762 255 247 469 562 473 320 254 334 534 515 482 524 267 280 245 576 563 367 441 280 250 399 249 265 346 345 256 528 390 276 503 699 693 301 276 235 354 219 297 311 338 218 620 593 409 298 237 229 362 273 262 490 433 426 279 273 637 679 286 339 774 385 345 875 323 407 315 504 506 267 338 447 283 275 1106 818 269 271 311 450 375 378 678 471 860 324 256 425 337 311 463 241 350 271 356 488 521 508 270 289 347 1059 262 618 1006 555 358 1004 1127 1866 1138 725 1773 2651 1283 1075 1164 1445 1069 899 1183 988 1996 681 1322 1229 729 4121 779 1320 1005 2434 1913 1257 1380 1504 1121 917 2116 1631 2524 1176 2952 625 1732 1469 579 1129 3530 1379 1376 896 2545 607 1351 939 695 762 1839 667 2016 348 560 1422 2179 1017 956 2701 1368 1994 1088 830 1480 1285 1649 3534 795 653 929 1155 1449 2779 848 1125 1385 1296 1747 2190 1800 1058 1061 1659 789 1030 1488 2332 1197 391 1816 536 1587 1539 667 926 1629 762 1264 1048 1617 1553 1300 532 680 1782 936 1227 1325 255 810 946 530 4979 1466 656 1508 1942 1447 1917 1848 1102 741 1464 939 1661 1118 1436 1091 981 1694 687 718 370 619 982 1644 1405 1074 2470 1339 1448 1482 4059 1597 985 1401 487 1884 2150 1294 439 1164 668 921 1255 3278 891 621 465 1330 1295 1084 1549 989 1091 1675 3233 2608 1536 932 1325 807 1068 2364 1250 927 1241 340 677 1328 1383 1206 631 1615 954 2088 1611 1036 3379 684 973 1964 2699 839 1122 1034 1370 1312 1032 597 780 1084 1194 1751 1658 1456 1321 2168 2146 1765 537 1918 1844 1128 1341 2365 1096 905 1009 1607 983 592 1418 779 1169 1277 1004 841 544 609 1646 728 1597 1520 1042 559 721 1230 1618 920 776 1960 1509 864 1393 774 1641 1208 1292 893 1086 1584 737 765 761 1760 1328 2125 978 2254 1058 1412 1342 2902 1117 1959 1453 422 740 1133 1185 1680 2208 829 1693 720 1921 2056 1761 2010 1058 558 1438 1143 982 1426 1552 2369 1799 463 1398 748 1624 794 1007 459 795 1806 1210 1644 1102 949 3103 472 2844 1698 2707 1917 575 1166 1606 1276 1075 730 575 817 912 1021 958 1086 781 1466 949 1409 1710 514 409 650 812 616 999 1560 1153 2146 666 1282 553 968 1564 1985 562 1603 2538 1297 1031 1161 1399 1859 1609 926 930 1114 865 1576 1243 1078 2485 932 1243 734 804 1355 1279 2149 1343 677 1831 874 1164 1649 1842 1115 1299 3312 1138 447 1350 1377 657 1380 1211 804 1215 342 1000 823 1581 820 888 806 777 1682 1554 938 409 264 750 900 360 666 835 3387 386 442 1135 403 1057 667 1283 843 841 618 619 697 659 279 321 858 924 772 657 1143 806 277 585 526 713 1127 917 314 585 753 1502 314 420 385 1463 387 814 1339 565 1665 318 1020 241 464 336 459 558 377 420 352 878 806 994 722 392 1046 471 1458 625 274 1965 355 1018 363 1383 420 467 870 693 287 1258 972 893 553 429 390 1475 518 508 1063 403 361 669 247 367 1252 625 508 1187 2001 1004 1195 930 498 463 1746 937 1885 1023 488 410 574 975 708 355 856 1021 688 1173 549 1283 1850 603 597 501 484 1045 687 875 578 823 1143 1372 821 870 1135 424 543 511 1141 755 978 523 708 641 314 1123 1172 1369 280 772 619 420 973 614 595 477 447 268 1386 709 1295 711 378 345 526 295 1089 797 386 489 1112 814 610 1124 1315 324 819 330 367 268 603 640 286 324 907 1000 723 365 445 1280 344 430 746 1454 585 476 1099 1280 390 851 878 661 268 281 273 423 291 323 290 293 247 299 291 323 436 358 324 232 508 427 870 302 217 303 243 288 320 453 271 302 295 259 276 209 249 257 508 339 481 289 360 234 395 254 350 296 390 246 247 237 206 314 330 1045 351 354 685 324 268 266 269 208 291 432 274 254 200 418 367 235 407 247 319 249 269 232 269 291 283 290 390 325 289 262 401 315 794 247 329 291 698 277 459 573 311 494 428 218 230 273 296 236 323 509 224 270 211 448 308 315 371 312 319 664 378 659 515 264 258 253 293 253 241 468 511 320 300 773 249 196 312 400 335 310 249 365 349 225 257 455 434 276 434 221 202 484 273 555 213 348 259 265 315 384 315 428 317 513 256 770 344 290 313 319 256 582 365 506 258 486 326 395 222 212 201 441 317 276 516 402 335 484 435 330 252 244 344 538 1064 362 425 339 265 293 374 414 262 325 250 250 304
17 44 57 12 40 15 45 57 60 12 28 11 7 10 19 49 3 47 38 41 43 79 14 45 19 57 16 11 7 19 6 28 16 37 48 33 35 57 54 71 55 22 74 25 38 21 34 51 21 28 13 12 2 29 31 36 20 38 67 32 5 40 11 19 15 6 43 25 7 38 23 10 46 59 21 13 47 33 40 18 24 29 43 47 53 53 41 37 49 40 54 12 9 35 57 23 51 23 36 38 59 5 26 40 50 48 18 26 23 38 36 19 24 39 29 3 39 20 63 26 33 52 37 74 21 55 36 32 60 81 7 22 29 32 40 17 11 37 51 26 60 33 31 32 23 12 56 13 49 56 45 7 74 39 8 25 6 43 38 42 14 13 50 8 32 47 26 15 31 62 42 21 31 22 78 54 42 29 9 50 8 20 47 47 30 22 46 52 46 50 31 32 45 9 38 7 50 7 45 2 19 46 43 34 14 16 17 18 54 33 4 40 44 38 16 13 11 25 13 40 4 42 20 53 6 9 34 54 8 46 45 19 45 40 6 35 14 41 17 11 43 30 53 66 27 22 31 39 25 48 47 34 37 52 30 12 20 16 14 38 20 11 31 63 26 24 22 28 54 22 4 12 43 8 36 16 13 46 38 57 11 32 9 24 19 63 47 22 25 20 1 4 30 18 13 13 36 22 32 20 48 11 24 36 28 20 36 18 34 31 16 50 27 15 13 43 51 28 22 21 22 27 12 11 42 51 41 63 34 44 62 20 49 45 38 29 31 41 5 3 42 25 30 38 46 18 26 42 17 32 47 21 34 55 14 30 3 10 25 37 30 11 9 48 30 57 5 22 32 9 41 26 37 20 3 20 36 4 36 10 18 36 26 7 13 28 15 19 89 60 59 33 7 33 14 33 15 38 23 43 7 20 57 34 56 11 34 37 29 59 9 17 69 11 31 21 51 42 60 36 53 37 7 48 44 59 40 59 53 40 30 34 39 42 54 51 20 23 36 44 57 52 29 81 52 34 35 35 30 40 71 41 53 13 19 20 28 13 17 28 50 52 74 27 41 6 70 7 46 39 16 44 13 46 54 11 44 30 53 42 48 51 35 16 32 53 22 51 46 27 51 12 31 26 39 29 40 24 64 30 5 42 2 27 7 2 30 29 33 36 12 7 44 49 3 59 23 32 20 42 91 22 64 72 71 11 35 49 21 36 64 14 49 36 27 38 50 26 23 28 30 44 60 19 33 23 30 52 21 16 46 19 37 38 16 37 34 16 17 73 6 37 46 12 28 65 19 43 9 35 7 54 53 5 52 24 39 34 49 48 46 19 25 29 68 53 29 36 46 22 41 8 21 44 42 66 40 20 17 47 25 51 22 6 10 57 25 32 37 4 77 66 30 33 33 46 35 37 14 39 87 35 24 36 16 38 44 28 70 32 23 55 44 41 20 36 65 26 26 15 37 17 1 60 35 34 4 62 17 22 32 5 26 14 34 29 27 6 20 16 61 50 17 47 30 42 24 19 7 58 11 58 27 42 11 11 45 40 26 53 25 28 47 38 7 36 50 20 42 8 35 15 6 66 28 46 13 15 40 31 60 20 16 33 44 5 11 9 16 13 42 43 25 55 35 63 65 40 38 17 47 36 22 37 51 77 46 107 31 13 31 40 17 44 13 92 15 27 25 52 53 17 49 6 49 34 45 22 6 66 10 20 67 18 37 12 41 36 15 33 60 39 67 41 71 8 19 10 18 72 46 15 33 31 4 68 27 54 27 29 38 49 5 37 12 7 56 24 9 72 22 56 39 33 68 37 12 49 30 34 64 19 40 51 51 21 46 43 69 58 31 45 21 4 18 45 48 34 35 14 12 17 9 21 36 42 10 26 30 34 16 10 30 13 78 20 7 34 15 15 47 35 17 48 48 63 30 59 74 52 23 44 36 55 30 63 10 4 41 9 33 28 25 56 26 27 62 10 26 34 64 12 49 23 51 48 40 26 46 70 43 60 11 47 46 49 15 10 25 23 52 45 18 9 41 64 29 16 53 19 40 40 9 5 34 12 48 21 48 24 24 57 18 35 42 35 30 54 33 31 33 10 10 63 18 31 90 22 13 44 15 26 39 37 84 47 27 9 13 17 22 37 7 6 44 31 34 34 15 27 49 31 5 38 22 46 29 9 41 5 23 40 55 51 45 47 40 20 35 17 24 52 38 21 9 48 9 9 18 44 24 33 40 42 49 53 13 29 43 63 21 32 17 9 56 51 38 31 43 43
0 0 0 71 0 3 0 0 0 0 92 23 0 0 0 0 29 0 0 5 0 0 0 1 0 0 0 38 0 0 0 0 0 0 1 0 0 0 0 0 0 0 0 0 0 0 0 5 0 0 0 0 4 0 0 0 0 0 0 33 4 0 0 1 0 0 0 0 0 0 0 0 0 2 0 0 0 0 0 0 0 7 0 0 0 0 0 0 0 0 29 0 0 0 28 3 0 0 0 0 0 26 0 0 0 0 0 15 4 0 0 0 0 1 0 0 0 1 0 0 0 0 0 0 0 0 61 1 11 0 0 0 0 0 2 0 0 91 0 0 14 0 0 6 0 0 0 0 0 46 0 0 0 31 24 0 0 0 0 0 6 0 0 1 0 3 0 0 0 0 0 0 2 0 0 0 0 0 0 0 0 0 0 0 0 0 76 0 0 0 37 0 0 0 0 0 2 0 0 3 0 0 3 2 0 13 0 2 0 0 8 0 0 0 0 0 0 0 7 0 0 1 0 0 7 0 0 0 0 70 0 0 0 0 0 0 0 0 2 0 26 0 1 0 0 3 0 0 0 0 8 0 0 0 0 0 0 0 0 0 0 0 0 3 0 0 0 0 62 0 0 0 0 0 5 0 0 34 0 1 1 0 0 0 0 0 0 0 0 0 0 0 0 0 80 1 13 0 0 0 0 0 1 0 0 0 28 0 2 0 0 0 46 0 0 0 1 0 4 0 0 0 5 0 7 22 1 0 0 0 0 0 56 0 0 11 0 0 0 21 6 0 0 0 0 0 0 0 0 0 0 0 0 0 0 0 0 0 3 0 0 0 0 3 25 0 0 5 0 0 0 0 0 0 0 0 0 0 0 19 0 6 0 0 0 2 0 0 0 0 0 6 0 0 0 0 5 0 0 22 0 4 47 0 0 0 0 0 0 0 0 0 3 0 0 0 0 0 0 5 1 0 0 0 0 8 0 0 6 3 0 0 0 6 0 0 0 1 1 0 0 0 0 0 1 69 0 12 3 2 0 0 1 0 0 0 0 36 0 0 0 0 0 0 0 11 0 51 0 0 0 0 0 0 1 0 0 0 0 1 33 0 11 0 0 0 0 0 0 13 69 0 0 0 23 0 0 23 2 0 0 0 0 0 0 0 0 0 1 0 0 0 0 0 0 0 0 0 0 0 0 0 0 0 0 0 0 0 0 0 2 0 0 12 0 1 1 0 2 14 0 0 0 0 0 0 18 36 0 0 0 0 0 0 0 0 0 2 5 0 1 0 0 0 0 0 2 0 0 0 0 0 0 0 11 0 0 0 0 5 0 1 2 100 8 0 0 2 0 0 0 0 0 0 0 0 1 1 5 0 0 0 0 1 0 0 0 0 1 0 0 0 0 2 0 0 0 0 1 0 0 0 0 0 0 0 0 0 0 0 0 0 5 7 0 4 0 0 0 0 0 0 8 28 0 0 21 0 0 0 0 0 0 0 0 0 0 0 0 0 0 0 0 0 0 0 0 0 0 0 0 0 0 0 35 0 0 16 0 0 0 0 2 0 4 0 1 0 1 0 0 0 0 4 0 0 0 0 0 0 0 0 0 0 0 0 0 15 0 45 5 0 19 0 0 0 0 0 0 0 0 0 0 10 0 1 1 0 0 0 0 0 0 46 0 68 0 0 0 0 71 0 0 0 0 0 0 0 0 1 7 0 18 0 0 19 0 31 0 0 3 0 4 6 0 0 0 0 0 0 0 19 0 0 0 0 0 0 3 0 0 3 58 0 0 0 0 0 0 0 0 0 36 0 0 0 0 1 0 0 0 0 0 0 0 0 0 0 0 0 0 5 39 0 0 0 0 0 0 0 0 0 0 0 3 4 0 0 0 4 0 0 10 0 0 0 1 0 0 0 12 1 5 0 0 3 7 0 46 0 0 0 0 0 0 0 0 0 0 13 0 0 0 0 0 0 0 0 0 0 0 0 0 1 0 0 0 52 0 1 1 1 0 0 1 7 0 0 12 1 3 1 1 0 0 5 7 0 9 0 0 0 0 0 0 1 1 0 35 0 2 0 0 52 3 0 1 1 0 0 0 0 2 0 0 0 0 0 5 0 0 0 18 37 0 0 0 0 0 0 4 0 0 0 0 0 15 2 26 0 0 0 3 0 32 0 11 0 8 0 0 1 0 57 0 0 12 0 0 0 0 1 0 0 0 1 6 0 0 55 0 0 0 0 0 0 0 0 0 0 3 0 0 0 0 0 0 0 24 0
16 3 0 1 0 1 0 0 2 0 2 0 0 1 0 0 2 0 0 0 0 0 1 0 1 8 3 1 0 0 0 0 0 0 0 0 0 1 0 0 0 3 0 0 0 0 0 0 1 0 0 0 3 0 0 0 0 5 6 0 0 0 0 8 2 0 0 0 1 0 3 3 0 0 1 0 0 0 13 0 0 2 0 0 0 0 1 0 0 0 0 1 0 0 0 0 0 0 0 0 0 1 6 22 2 3 0 4 0 3 15 4 0 0 0 0 0 4 0 0 0 0 0 0 0 2 0 0 2 0 1 0 1 0 0 0 0 0 0 0 0 0 24 0 2 30 0 0 0 0 4 0 0 3 31 0 0 0 0 0 0 2 0 1 2 0 1 0 0 3 0 4 0 1 0 0 0 0 0 0 11 0 0 0 0 0 0 0 0 0 0 0 0 0 0 3 1 0 0 1 0 1 0 0 9 0 0 2 0 0 86 0 0 0 0 1 1 15 0 7 5 0 1 0 19 0 0 0 0 0 0 0 0 0 1 0 0 13 1 7 12 0 0 0 23 0 0 0 1 2 0 1 0 0 1 0 0 2 36 0 12 4 0 0 8 0 0 0 5 0 0 0 0 0 0 0 0 0 0 1 0 0 0 0 0 0 2 0 1 5 0 46 0 0 0 9 37 0 0 3 0 23 0 0 0 0 0 0 0 0 0 2 0 0 22 10 16 0 0 0 0 0 0 5 0 10 0 0 0 0 0 0 2 8 0 0 0 0 0 2 0 0 0 0 0 0 0 0 4 0 0 3 0 0 10 0 0 2 0 0 0 0 1 0 2 0 0 7 0 2 0 0 1 0 0 9 0 54 0 0 0 0 0 0 0 5 1 0 0 0 0 0 10 0 0 0 1 0 0 0 2 0 0 0 0 0 1 0 0 0 0 8 0 60 0 0 0 1 0 0 0 0 1 0 6 0 0 0 0 1 1 2 0 0 0 0 0 18 8 0 0 20 0 8 1 0 1 0 5 0 0 0 0 3 4 0 0 0 0 0 0 11 0 0 0 3 0 19 0 14 78 0 0 0 0 2 0 0 0 7 0 0 0 3 0 0 0 0 5 38 0 0 4 6 0 0 0 100 0 0 2 0 0 1 7 2 0 0 0 0 13 1 0 0 0 0 85 0 3 0 0 0 1 0 0 0 0 0 2 0 0 15 0 0 0 0 0 0 3 5 0 0 6 0 0 0 0 1 0 0 0 0 0 0 0 1 0 2 3 0 0 4 0 0 0 0 15 0 0 8 0 2 0 0 0 2 0 0 0 0 0 1 0 0 0 0 0 0 0 0 0 1 2 0 3 0 0 0 1 0 0 2 8 2 0 0 7 0 3 0 21 0 0 0 0 63 0 1 0 0 0 0 0 5 0 0 2 3 0 0 2 0 0 0 2 0 0 2 0 3 0 2 23 0 5 0 4 0 94 1 4 0 1 0 0 0 5 0 2 0 0 0 1 0 57 0 0 0 0 0 3 0 1 0 17 6 0 0 7 0 0 0 0 1 1 0 0 4 0 0 0 8 0 0 0 0 2 0 48 0 0 0 0 0 0 0 0 1 34 7 0 9 6 0 0 0 1 3 0 1 0 0 0 0 7 0 0 0 5 0 0 0 0 0 0 0 26 0 0 2 0 0 0 0 0 0 0 0 0 1 0 4 0 0 0 1 0 0 5 9 0 0 15 0 0 5 0 9 0 0 0 0 0 4 0 0 50 0 0 4 3 0 0 0 0 5 0 1 0 0 0 0 0 3 0 0 0 2 0 27 0 8 0 13 0 0 0 0 0 0 0 22 0 0 0 0 0 3 0 5 1 0 0 0 8 3 0 0 0 0 8 0 6 0 0 0 0 34 2 0 0 8 2 1 0 1 26 0 0 0 0 0 0 3 0 0 5 17 0 4 1 26 0 0 0 0 0 0 0 0 0 1 7 9 10 0 11 50 0 0 0 0 53 2 0 0 1 16 0 0 0 1 0 3 0 0 0 0 1 15 0 0 0 6 0 3 0 0 0 16 0 0 6 2 0 0 0 0 0 0 0 0 0 0 2 0 0 0 1 5 0 2 0 8 0 0 3 1 0 0 0 1 7 0 0 0 0 1 0 0 16 0 0 1 27 0 7 2 0 52 0 0 0 0 0 0 0 0 7 0 0 0 119 0 28 0 0 0 7 0 0 5 0 0 40 0 0 0 0 0 0 0 1 6 0 0 0 0 0 0
25 43 129 79 98 74 116 100 157 159 100 114 29 186 95 62 91 66 193 161 132 110 200 130 81 75 75 32 49 11 41 98 136 110 80 167 140 254 133 414 139 98 104 104 88 87 67 154 39 163 35 182 25 202 159 311 32 174 16 201 27 289 166 47 116 91 114 94 81 103 49 130 127 149 57 122 66 44 141 126 85 87 185 135 194 120 126 40 161 114 333 66 27 20 92 59 102 89 46 90 165 80 99 127 72 90 196 116 104 76 119 80 103 74 108 52 46 82 23 90 153 158 83 89 84 90 134 112 114 37 94 77 67 198 136 86 158 158 40 29 94 41 90 223 46 119 182 67 105 68 173 100 145 147 71 150 128 73 141 43 160 28 185 84 145 134 90 124 185 59 177 126 190 138 80 23 58 57 109 179 60 88 67 57 118 118 180 103 74 220 37 102 169 120 76 80 84 95 94 62 14 52 43 61 27 58 27 51 67 62 19 40 25 33 54 37 91 51 27 37 60 26 52 57 19 54 22 20 42 42 16 11 54 91 20 21 66 44 28 35 59 20 31 72 57 14 50 29 17 41 64 34 51 34 69 44 9 46 26 43 68 47 26 50 31 22 73 50 14 33 16 22 91 38 46 33 29 34 24 24 34 109 36 29 34 69 20 44 33 44 27 45 14 25 22 19 6 29 18 15 22 10 18 36 41 39 54 42 41 29 27 26 87 52 29 12 23 26 31 32 35 59 19 44 102 49 47 46 16 98 54 31 58 32 33 27 25 54 15 37 39 25 28 67 45 38 90 17 22 28 64 8 15 34 62 29 36 38 37 35 23 67 30 25 45 44 27 45 53 85 44 58 63 59 49 25 34 59 60 23 25 14 32 20 46 35 39 45 47 77 61 95 43 13 25 47 32 25 42 55 3 92 77 82 72 31 112 34 30 109 49 58 127 89 66 58 88 115 25 44 19 50 58 44 95 108 50 47 59 111 73 30 77 31 119 36 57 50 39 44 84 34 40 42 50 42 86 79 35 60 65 50 59 8 44 53 66 55 63 65 81 32 121 42 50 21 60 39 24 110 44 56 37 41 55 23 11 52 85 96 94 80 52 54 80 31 73 81 30 57 79 26 104 23 45 55 57 21 49 87 70 107 105 38 29 45 67 70 140 83 72 53 57 39 33 120 58 59 56 62 47 66 26 100 33 92 63 33 16 99 90 40 80 70 76 112 48 36 62 71 64 86 128 104 57 59 29 74 52 26 61 15 87 31 13 17 66 101 31 100 34 42 93 59 106 72 17 106 22 61 22 62 77 13 168 59 77 113 35 25 40 28 33 83 74 31 55 75 37 134 15 49 36 70 31 117 52 36 83 55 56 80 60 50 47 54 25 104 39 90 48 77 30 45 90 28 109 27 53 89 48 23 46 67 31 118 40 57 113 91 81 74 74 83 25 33 60 33 51 97 101 47 27 78 53 44 56 85 48 47 41 81 83 70 69 136 42 4 38 70 55 46 47 89 22 53 61 75 75 69 109 60 74 68 17 26 125 73 82 75 58 154 72 22 47 40 93 41 106 91 51 32 29 45 37 86 64 134 30 53 12 29 29 85 47 56 32 26 75 24 52 47 104 76 44 76 70 45 103 82 89 71 12 72 134 82 140 49 42 28 72 58 64 80 67 74 41 60 28 39 89 50 48 64 108 49 64 32 23 36 90 49 73 17 86 17 57 72 46 128 75 30 61 34 111 17 48 41 139 144 85 8 81 15 70 83 24 84 36 48 49 111 60 59 68 40 99 52 42 32 89 95 78 113 95 100 106 58 87 46 127 68 29 40 64 53 52 41 52 40 23 88 49 25 22 37 32 66 91 27 37 29 42 21 34 41 42 11 48 47 59 24 32 38 39 57 66 41 39 45 17 39 28 19 23 34 24 62 72 35 24 34 22 20 54 30 53 9 24 13 77 24 14 55 47 31 60 50 31 40 45 51 45 49 57 22 39 42 10 27 33 35 19 55 19 28 57 25 47 75 76 25 42 8 98 61 39 77 120 38 53 41 21 30 78 33 63 44 72 20 52 15 36 85 63 78 29 29 41 28 35 42 81 23 5 72 34 35 42 27 69 37 41 40 32 24 9 41 48 40 29 59 13 57 40 45 46 46 8 20 22 48 26 117 23 41 38 11 24 40 66 58 10 19 42 25 26 45 6 49 42 57 37 49 20 33 65 26 26 36 19 67 53 15 16 28 30 44 34 41 12 82 15 64 44 52 29 93 26 26
2 6 8 2 3 0 9 2 9 1 4 6 10 5 14 4 7 6 1 9 2 9 3 2 8 9 1 8 3 3 3 2 4 2 5 4 7 1 6 3 2 2 7 8 3 10 7 2 6 5 1 1 1 1 7 5 2 21 7 6 2 4 0 2 8 4 10 7 1 8 9 1 2 6 18 6 12 8 5 5 7 4 7 4 4 3 4 0 7 4 3 1 1 11 1 15 1 4 7 7 5 10 5 6 9 2 2 6 12 8 7 1 1 4 8 2 4 9 3 11 7 5 5 5 6 5 7 4 6 4 2 4 1 5 5 2 6 8 9 8 7 17 3 0 5 2 4 10 15 6 7 4 3 8 3 6 2 6 4 6 7 5 4 3 1 4 5 8 9 6 8 2 7 9 5 5 4 7 3 3 0 10 3 11 8 3 2 12 3 1 2 8 11 3 3 4 6 9 1 3 6 10 3 5 2 1 8 6 3 5 13 5 2 9 2 13 0 7 1 7 5 9 6 2 6 5 5 18 1 2 6 5 8 1 9 9 2 3 6 1 3 14 4 4 8 0 5 7 8 10 8 5 4 5 1 3 4 5 1 11 4 5 11 4 2 1 17 0 7 7 3 6 11 6 8 7 3 13 11 16 7 4 7 5 6 8 2 5 0 12 5 3 5 5 9 4 11 2 19 3 4 8 5 6 17 6 10 14 6 3 10 18 4 1 9 6 8 22 4 0 9 6 12 5 2 9 12 14 5 10 3 5 13 10 2 10 4 2 10 4 3 6 5 16 3 3 4 2 13 12 4 4 11 4 6 8 1 7 3 11 0 8 4 1 2 3 11 2 5 3 10 7 3 2 1 0 4 5 4 5 9 5 9 6 7 2 2 1 7 10 11 15 1 2 0 8 19 8 3 6 3 13 4 4 2 3 11 7 0 2 10 5 3 7 5 2 6 5 8 3 4 3 8 5 6 2 7 6 1 0 2 4 2 5 0 10 11 2 2 9 5 6 3 6 6 5 3 3 8 4 6 5 13 7 6 3 4 18 2 11 5 2 6 3 4 4 26 8 5 5 6 18 7 14 6 1 1 6 5 4 3 10 1 7 5 7 2 9 5 6 5 3 4 23 6 13 12 2 2 4 7 10 10 10 8 3 3 5 8 1 4 6 16 33 1 12 4 2 6 6 10 1 17 3 7 2 3 4 7 8 4 7 2 4 8 9 7 3 3 1 3 4 1 7 4 4 8 13 6 0 8 2 12 4 10 2 12 14 3 9 3 10 2 1 1 7 0 8 4 2 0 1 2 6 3 6 6 6 3 8 9 5 5 12 14 14 4 11 1 6 13 3 6 3 7 7 4 7 1 7 8 7 1 0 5 3 3 0 5 4 7 7 4 4 1 1 0 4 6 10 5 5 2 1 9 14 4 6 3 7 1 7 2 5 4 6 4 3 4 4 9 8 10 2 12 6 4 0 1 3 7 1 10 5 5 6 3 5 12 2 8 14 3 8 16 2 7 3 5 8 4 6 11 3 6 13 6 8 0 4 9 13 2 1 1 0 2 13 8 5 3 7 3 4 1 4 1 10 11 14 3 3 5 7 10 10 9 16 3 2 5 1 3 1 1 18 3 3 1 11 8 3 6 10 2 6 3 4 5 9 11 7 0 4 4 4 10 1 8 3 2 3 3 1 6 1 3 1 3 4 7 6 13 4 6 7 1 9 6 7 10 2 2 12 2 19 0 2 4 6 2 7 9 1 4 5 12 4 1 7 3 3 2 9 0 3 13 4 5 6 3 4 8 11 0 0 1 5 6 8 3 3 0 4 2 7 0 13 6 9 3 6 9 3 9 6 17 6 22 4 6 2 5 5 4 8 7 7 3 0 8 12 5 2 5 5 6 6 9 3 7 1 10 10 2 10 0 5 4 2 12 11 4 6 7 10 7 6 5 3 5 15 6 7 4 2 6 4 10 5 12 13 5 10 0 3 1 3 10 9 8 12 5 4 8 4 6 6 4 5 5 4 8 18 8 0 3 4 3 6 1 7 15 10 5 0 9 8 4 5 13 15 7 8 4 10 7 2 4 5 6 10 6 16 9 3 1 4 4 9 6 5 7 6 1 8 0 8 3 8 4 4 7 1 11 1 6 4 7 8 2 6 0 1 9 3 4 5 23 1 6 6 6 2 15 5 2 3 9 0 8 11 5 5 6 4 7 2 4 9 12 4 6 4 5 10 8 4 9 5 11 3 6 4 11 2 4 1 6 4
6 0 1 0 2 1 2 4 3 8 0 0 0 2 0 0 1 3 4 3 0 2 0 1 2 2 4 0 2 1 7 9 9 3 0 0 1 0 2 2 2 3 4 3 3 0 0 3 1 5 3 1 5 2 0 7 1 3 2 2 1 2 0 0 0 0 2 5 1 2 2 4 1 0 0 1 0 5 4 0 0 3 3 0 5 0 0 2 0 3 0 3 0 6 1 4 1 6 0 6 1 0 3 1 0 2 1 2 2 0 0 2 2 1 0 0 0 3 0 1 0 0 1 4 0 2 0 1 3 1 2 6 0 0 7 1 4 6 1 0 9 4 2 0 3 5 0 1 2 0 3 1 1 0 3 1 0 3 0 2 0 0 0 1 1 1 5 0 1 0 0 2 2 3 2 1 0 5 1 1 1 7 4 1 4 0 0 1 1 4 1 2 0 3 5 0 1 1 2 0 3 5 7 2 2 0 1 1 4 2 0 4 1 5 1 2 7 0 1 3 0 7 1 2 2 1 1 0 1 5 1 0 4 6 2 6 1 1 0 3 9 2 1 4 1 3 5 0 4 0 0 3 6 2 1 0 2 0 1 0 5 0 0 0 0 4 4 3 0 7 0 1 0 8 3 2 5 0 2 0 2 0 5 0 0 1 2 10 3 1 2 3 6 1 6 0 3 0 3 0 3 1 0 7 2 2 1 5 5 1 5 4 2 1 0 1 2 1 5 0 0 4 3 3 2 1 3 0 14 0 0 5 0 0 3 4 0 3 4 1 0 0 2 1 3 0 1 1 2 5 1 1 2 0 3 5 10 1 1 0 0 4 0 2 0 2 1 1 0 2 7 2 0 2 2 3 2 2 0 4 1 2 1 2 1 0 1 1 1 0 1 5 0 5 2 0 0 5 1 2 1 0 2 0 0 2 0 2 2 6 0 1 5 0 3 5 0 1 2 0 1 5 3 3 2 3 0 5 4 0 0 1 2 1 2 6 9 1 0 3 1 3 4 1 0 0 0 4 2 0 1 5 0 0 1 5 2 4 11 0 0 1 13 6 1 4 7 0 3 1 7 1 0 0 1 0 0 2 1 1 0 2 4 2 5 1 6 0 2 4 1 0 0 7 1 3 6 3 1 0 6 1 1 5 0 0 0 0 4 2 0 1 1 1 3 1 0 2 0 5 1 6 2 0 2 3 3 0 4 8 5 2 2 0 4 19 4 0 3 1 4 5 1 0 2 2 2 1 1 5 2 5 2 2 0 0 1 5 1 0 6 1 0 5 0 4 2 2 4 2 0 2 3 0 3 8 5 5 3 0 0 2 2 1 7 15 9 1 3 0 1 0 5 5 11 1 1 0 0 7 1 1 4 0 1 0 0 12 2 2 3 0 6 3 3 3 1 3 3 2 3 1 2 3 1 2 9 3 1 4 2 3 0 10 6 2 0 0 2 2 1 2 7 0 0 8 7 2 1 1 0 3 7 0 0 1 2 5 4 7 3 0 3 0 0 0 0 2 1 1 0 1 1 0 3 5 0 3 3 2 1 1 6 3 7 1 5 0 1 0 2 4 0 1 0 0 0 2 2 0 0 2 0 1 7 4 1 0 1 10 0 2 0 5 0 5 0 2 5 1 0 2 5 7 0 1 1 2 5 0 0 0 6 0 2 1 3 6 4 2 0 3 3 1 3 3 0 1 0 0 2 2 0 2 3 1 3 2 2 12 1 1 0 0 1 3 0 4 1 5 1 0 3 4 1 6 4 2 2 2 0 5 0 0 2 1 3 5 0 3 1 2 0 1 2 4 4 1 3 0 7 9 1 2 0 7 1 3 6 5 6 4 0 8 5 3 1 4 0 1 0 2 1 6 6 1 4 0 5 0 9 1 10 4 1 0 4 0 0 1 3 3 0 6 8 10 8 7 5 2 0 0 18 13 1 2 0 2 4 4 1 6 4 2 6 2 0 16 3 2 0 2 3 13 2 1 5 3 0 10 3 8 1 14 3 1 0 10 0 7 2 9 2 4 0 1 0 0 3 0 0 0 11 4 2 2 0 5 1 7 6 6 0 8 17 13 3 1 9 1 0 4 2 0 9 1 1 5 2 0 3 5 2 0 0 4 1 3 1 2 0 3 1 5 0 4 0 0 0 2 0 11 1 6 5 1 1 1 0 6 6 1 0 8 2 3 0 5 2 0 2 4 0 3 13 6 0 0 5 5 17 3 9 0 1 4 2 0 3 3 0 7 5 3 0 0 3 4 5 2
23 30 13 8 13 27 10 29 44 17 36 2 18 19 74 9 10 7 15 41 40 12 24 5 65 12 27 14 17 20 10 42 34 19 23 8 45 12 16 54 18 19 51 39 20 1 34 16 18 28 16 33 14 17 7 13 4 7 18 30 38 17 7 4 21 8 32 25 77 5 22 8 30 38 21 17 12 35 5 16 29 33 54 3 24 4 20 40 19 28 21 7 11 58 30 12 21 26 17 12 12 5 4 42 0 12 138 10 23 13 21 14 12 14 10 25 17 31 10 50 4 66 87 26 4 13 25 5 8 18 6 33 24 56 6 4 8 46 30 6 5 37 4 9 27 32 20 11 68 24 43 8 48 56 25 53 20 40 21 14 10 8 27 33 28 13 46 8 8 29 27 10 16 38 34 23 13 12 5 31 14 2 13 16 2 28 7 3 16 42 7 26 26 7 5 1 22 13 24 5 12 28 8 18 40 15 30 21 4 20 38 24 78 9 9 17 35 7 16 31 17 53 32 42 7 22 14 14 15 17 26 7 9 6 13 4 3 14 2 13 20 43 20 41 11 12 19 25 14 42 24 28 30 15 3 23 23 19 26 11 18 13 5 5 2 83 12 9 36 7 15 39 5 26 7 9 7 19 17 15 14 28 40 6 6 28 18 100 60 18 10 12 61 9 17 17 4 4 10 29 11 27 37 17 5 27 20 7 22 16 14 15 24 14 19 9 5 23 12 8 5 57 25 14 22 18 16 16 5 2 16 10 3 26 14 37 7 27 50 57 30 13 44 6 32 11 31 35 12 6 26 36 36 10 48 11 58 17 3 37 17 6 7 8 8 2 2 14 46 11 6 21 14 35 19 37 14 25 26 11 19 26 6 11 38 6 22 19 20 45 20 36 9 23 8 5 80 37 32 34 1 7 3 13 11 31 21 33 35 26 9 8 12 25 12 13 21 49 12 35 21 42 10 14 18 41 48 33 8 47 21 26 4 34 37 10 34 21 13 4 51 8 29 2 20 26 8 20 11 16 13 69 22 8 4 10 3 55 0 18 13 20 104 10 4 16 11 16 17 37 17 48 43 21 28 33 15 54 22 24 34 11 38 9 5 8 43 25 27 38 28 36 10 27 13 28 5 20 43 50 40 32 22 14 10 13 25 8 32 31 12 58 2 29 38 22 29 0 7 12 14 66 31 33 16 27 8 52 12 16 28 14 42 43 25 12 20 14 15 15 39 43 28 44 0 2 0 10 7 28 28 33 3 36 2 9 72 10 15 27 50 33 30 11 27 26 27 41 11 6 14 24 12 38 0 65 53 80 13 9 14 22 29 18 17 27 13 30 62 32 5 2 10 9 16 62 40 2 9 35 13 11 14 23 20 15 18 9 23 41 17 3 45 36 76 40 57 24 6 5 5 38 43 18 8 19 19 43 46 28 23 10 22 17 67 63 3 35 33 47 9 17 11 7 15 44 35 13 17 70 49 38 52 8 23 34 30 24 4 7 30 34 12 17 61 5 19 58 22 47 9 54 14 23 9 7 14 14 14 65 22 12 12 48 35 30 56 79 84 42 66 44 57 64 19 104 15 29 20 49 8 39 53 42 40 34 72 24 32 16 51 98 33 32 50 46 67 14 46 51 20 46 18 36 4 51 48 31 27 38 35 6 46 59 4 35 30 21 5 36 25 20 5 7 55 23 13 22 22 45 14 34 34 12 70 50 12 13 35 42 30 17 22 14 7 34 23 54 11 20 15 40 72 60 2 34 17 162 8 56 19 102 7 50 10 14 42 69 20 21 38 12 5 7 9 51 56 42 33 12 14 29 39 25 3 8 50 7 31 26 15 10 3 14 11 27 12 8 12 13 6 61 5 18 36 43 15 28 11 25 20 53 12 75 16 33 9 4 33 44 36 43 14 34 20 5 18 36 44 12 13 44 5 46 12 28 14 27 14 3 29 14 23 61 41 55 52 14 33 99 28 22 29 21 29 20 2 23 2 33 20 1 19 48 34 6 14 11 58 7 31 68 34 30 18 54 8 9 64 14 19 13 6 15 37 75 69 27 13 30 25 25 10 21 11 96 26 22 47 2 39 31 16 18 2 3 6 42 32 18 16 5 19 11 23 40 38 34 25 34 43 4 25 0 56 72 43 26 19 6 42 12 6 28 17 13 16 61 22 19 15 25 5 85 16 14 18 16 13 8 30 22 24 20 36 18 24 32 14 8 8 19 14 88 61 34 9 11 7 26 48 39 41 69 18 27 10 43 11 13
10 3 1 4 0 3 0 1 18 0 1 3 6 0 7 0 8 0 0 0 0 10 1 24 1 15 56 0 7 0 2 2 25 0 0 24 1 36 1 0 4 1 0 10 7 0 0 0 1 2 0 1 0 2 7 0 0 0 1 14 0 0 0 2 0 7 0 0 0 1 0 16 0 0 0 0 5 0 0 42 0 16 0 6 0 36 1 13 0 2 0 0 0 0 2 0 0 3 5 0 30 0 9 23 0 13 8 1 4 0 0 0 0 0 0 0 2 5 0 0 12 3 0 5 0 6 1 6 30 42 3 0 9 0 0 5 1 2 6 0 10 0 1 52 0 2 3 2 0 7 6 2 1 4 2 0 0 2 1 7 8 0 4 5 3 3 1 5 1 7 0 4 0 18 6 0 9 1 0 32 32 0 0 0 2 1 15 0 1 0 69 14 1 1 5 0 2 0 17 13 4 22 13 9 1 0 13 0 2 0 0 32 12 0 0 3 3 2 0 16 0 13 1 14 0 0 0 10 2 58 10 7 16 0 7 27 13 2 0 37 16 7 12 6 4 0 0 1 44 7 40 3 2 2 5 0 7 0 0 7 0 1 4 0 19 0 4 4 0 0 0 91 0 1 0 7 0 3 1 27 57 0 17 0 0 2 0 7 0 0 0 0 0 0 0 29 6 2 44 0 5 4 2 23 0 1 2 0 2 7 0 3 3 2 1 7 10 12 8 38 0 0 0 63 0 0 3 2 0 0 0 0 20 2 1 2 13 0 10 11 10 6 2 1 14 24 0 1 0 0 16 0 1 12 0 0 13 3 0 3 0 4 0 7 2 2 1 31 8 0 25 28 7 46 0 12 0 0 0 0 0 14 10 0 13 1 5 0 0 0 3 25 0 15 94 0 0 2 7 27 0 6 0 0 0 0 1 0 3 3 2 0 0 2 29 0 6 7 1 0 0 10 6 20 2 2 18 0 0 11 52 4 0 40 21 65 0 32 1 2 0 3 0 0 19 1 8 1 8 0 0 0 13 0 0 2 0 0 1 0 0 0 10 28 2 0 10 0 0 5 0 0 2 0 3 0 40 2 0 0 1 1 0 8 14 0 1 14 2 0 11 0 2 1 15 4 26 0 0 19 0 1 0 1 0 0 1 5 0 0 15 5 0 0 59 0 4 1 0 3 0 3 21 8 10 0 11 8 4 2 1 13 23 0 11 21 0 0 0 1 0 35 4 14 5 0 3 0 9 2 0 0 0 0 0 0 68 6 11 4 9 11 0 1 1 0 0 1 11 19 5 1 9 6 42 20 2 2 0 25 0 3 12 0 0 0 3 9 1 0 6 0 0 26 0 0 10 3 22 1 4 1 71 10 4 3 0 23 5 2 1 1 0 0 43 2 0 52 4 38 0 0 0 20 3 6 0 2 0 0 0 0 0 31 20 0 9 6 0 1 14 5 3 1 30 1 7 4 15 0 54 0 0 21 2 3 36 37 0 25 4 0 20 0 0 1 0 0 0 0 13 0 2 0 0 2 0 0 114 1 21 0 2 0 29 21 0 2 0 0 4 0 7 8 24 0 2 1 0 0 0 0 12 12 5 0 0 0 28 0 0 4 0 2 53 0 10 1 2 16 0 10 7 6 1 0 0 1 30 0 0 6 0 4 3 0 0 0 13 1 0 3 19 0 1 10 11 41 0 29 89 0 0 0 32 1 0 0 0 6 1 4 0 0 0 0 2 6 5 17 14 8 0 13 3 11 5 0 7 12 6 0 42 23 2 5 0 11 1 0 1 22 6 11 3 0 9 0 11 0 3 20 81 0 1 23 1 27 1 0 6 0 1 1 1 0 0 26 0 7 7 1 0 33 0 1 1 0 0 2 1 10 0 8 2 12 12 20 0 11 0 0 0 0 0 41 0 0 0 7 11 23 0 0 0 0 0 8 0 30 40 1 32 0 4 5 0 1 53 0 12 4 0 18 0 2 0 0 2 0 0 29 0 10 5 77 0 0 0 5 2 0 9 0 0 3 0 1 1 3 2 3 12 0 4 74 0 0 0 7 0 0 0 10 9 7 2 1 0 0 13 0 0 0 28 0 0 10 13 0 25 3 12 1 0 35 1 0 3 14 10 0 4 0 34 9 0 1 0 1 1 32 4 0 2 0 6 0 0 9 0 12 1 68 0 43 0 19 3 1 80 6 0 0 1 7 23 1 26 15 0 3 70 4 0 0 3 5 26 9 16 3 2 47 6 0 0 5 16 25
17 0 7 11 1 74 20 1 1 9 55 7 12 8 13 33 27 8 7 19 10 17 24 16 34 4 9 2 5 13 28 30 7 4 25 3 7 2 5 7 11 34 5 20 4 54 15 6 6 11 17 29 4 39 13 14 10 14 12 5 1 69 20 23 5 5 0 11 4 5 20 3 13 7 3 6 8 1 25 1 14 3 13 29 16 36 18 10 18 19 9 12 5 7 7 3 8 2 3 11 8 15 2 18 8 11 15 16 10 30 36 4 69 53 16 17 12 39 9 8 43 16 6 18 4 11 85 20 5 7 9 21 11 13 15 12 13 15 53 18 2 31 7 7 3 17 7 18 2 5 9 5 32 2 21 25 34 15 19 31 23 13 21 14 5 28 5 9 22 15 9 10 1 7 9 19 28 11 20 2 27 77 19 3 3 5 17 15 13 25 13 11 16 33 4 33 2 6 2 28 4 20 30 33 7 19 16 13 2 18 10 17 0 10 6 26 6 0 14 10 28 7 8 16 9 21 9 33 3 8 23 78 18 12 5 7 12 19 23 7 16 3 8 24 47 39 12 34 11 7 28 28 10 32 7 29 8 16 13 13 1 11 9 27 13 1 51 24 40 8 11 10 37 13 9 30 5 49 10 14 11 17 20 8 33 14 19 9 2 10 0 57 5 5 26 5 19 25 34 18 5 22 16 16 56 28 20 13 16 15 6 23 14 56 11 4 10 26 11 3 27 4 12 26 15 7 31 21 28 43 12 22 6 10 11 18 8 21 51 13 5 17 11 48 15 23 4 5 2 0 22 7 11 19 24 1 21 15 3 5 4 18 51 0 77 32 19 4 44 13 8 19 7 4 18 14 10 10 7 18 36 1 12 6 30 4 45 27 19 51 12 5 13 3 10 14 22 33 3 7 38 24 16 8 5 12 3 1 15 13 8 27 16 1 25 7 5 23 21 4 31 7 28 14 2 26 18 25 19 4 29 23 34 14 12 18 6 2 19 21 13 3 4 9 25 29 37 2 10 9 11 4 35 25 6 39 54 5 26 12 6 13 11 14 10 20 22 18 2 8 9 10 24 23 16 21 7 16 3 37 8 12 32 38 21 24 6 7 20 2 40 29 37 3 14 26 63 31 35 6 11 23 17 10 6 3 6 12 11 21 23 10 52 9 5 6 13 17 8 6 8 13 29 32 16 15 27 19 13 5 48 1 12 21 4 41 1 1 11 35 19 39 18 43 49 22 13 15 37 10 75 36 21 39 17 17 8 9 12 3 12 13 12 8 5 10 32 54 39 12 5 23 17 34 47 15 2 3 9 5 9 26 4 5 23 16 13 13 3 24 7 17 97 7 8 4 5 23 25 18 76 24 52 153 23 23 122 59 33 69 24 73 1 84 26 41 58 139 169 27 32 39 96 20 78 23 42 93 94 66 58 164 20 34 28 23 88 56 64 120 92 156 34 49 41 45 58 53 60 17 210 105 109 162 31 45 67 65 91 70 53 30 229 73 85 203 42 52 56 47 81 26 83 72 79 31 116 38 184 73 18 12 93 64 45 94 64 11 71 128 55 93 65 78 7 68 39 40 41 68 95 20 78 80 7 49 6 54 16 28 92 48 15 90 74 59 19 16 5 126 24 42 90 34 49 11 63 152 105 75 70 133 76 178 99 173 117 44 211 20 49 23 70 67 8 72 122 30 23 20 113 15 98 8 71 85 178 3 49 60 14 147 80 8 31 28 71 46 21 22 73 30 18 21 57 27 17 16 62 27 61 68 100 42 65 109 20 12 89 131 167 124 90 169 13 76 13 26 4 82 35 102 197 19 46 26 166 86 69 185 24 65 76 75 57 71 24 1 14 16 52 151 31 199 287 30 59 81 206 344 19 309 81 66 28 31 30 4 69 111 24 53 52 44 2 30 61 111 51 15 34 74 53 99 25 70 76 128 105 6 92 9 91 12 85 56 61 50 99 17 95 50 60 397 56 28 53 49 110 29 84 71 7 92 50 88 157 13 29 30 47 45 21 34 20 0 61 25 172 83 96 190 183 23 21 347 177 164 59 28 49 71 80 40 17 63 89 58 14 46 92 13 49 77 83 82 13 238 235 21 432 12 82 60 43 25 46 8 75 4 49 40 153 38 19 137 44 70 126 75 139 39 74 52 103 81 146 6 16 79 42 63 105 32 117 52 106 140 89 16 53 96 152 167 18 1 157 48 50 167 18 25 157 44 57 69 90 71 50 184 128 21 7 32 45 26 71 94 32 78
15 18 119 25 31 32 26 20 49 17 23 86 21 34 42 57 33 29 44 26 50 32 33 70 16 28 25 51 50 22 20 38 40 19 48 12 35 40 24 43 26 28 28 38 30 13 23 91 11 71 52 27 25 27 38 27 12 46 31 81 38 26 9 36 30 44 53 73 43 51 35 36 49 48 27 44 25 23 27 21 8 41 37 29 59 40 28 30 60 46 26 28 58 42 42 17 54 67 52 28 25 72 66 37 28 20 18 74 33 24 4 46 44 39 41 25 7 58 26 32 32 36 36 8 47 41 37 23 26 27 32 32 3 20 40 18 5 89 24 20 70 104 36 80 26 76 37 30 37 71 38 31 33 36 45 40 24 8 35 27 48 38 29 16 41 41 81 48 88 54 33 49 33 65 16 34 26 64 27 24 16 24 33 37 56 37 30 30 26 40 16 41 26 31 23 16 16 41 3 24 36 18 31 30 9 64 8 30 20 22 15 33 7 15 10 38 31 23 20 37 20 30 45 15 32 25 29 23 49 26 18 38 64 25 8 24 34 9 10 39 21 18 24 33 34 9 28 17 13 17 43 17 9 28 39 26 28 21 15 19 32 27 21 4 16 25 26 15 35 47 21 36 18 16 32 32 36 23 3 28 30 47 29 14 8 29 32 29 21 27 20 8 16 33 16 36 24 12 35 21 29 50 26 55 55 15 47 32 5 11 25 37 20 31 26 20 22 26 25 33 18 12 8 35 32 36 31 34 17 45 28 39 54 18 103 39 8 18 24 22 16 24 19 24 22 40 10 16 21 55 16 25 14 30 38 19 21 11 35 13 34 22 17 31 39 15 21 42 36 33 32 26 24 43 23 23 40 22 57 36 36 21 10 25 9 27 28 50 25 30 39 27 57 45 22 17 18 43 28 47 11 11 18 50 25 95 18 25 9 20 22 1 31 33 26 14 30 18 25 15 32 24 11 33 25 31 24 33 15 16 18 51 17 19 27 23 44 25 23 14 38 13 17 26 26 23 19 24 20 24 32 14 18 21 20 26 21 3 30 28 30 25 15 18 28 34 12 36 25 20 19 21 22 23 28 23 57 23 17 24 23 25 15 22 12 20 21 29 18 26 20 18 38 14 27 18 20 12 12 15 15 20 14 26 15 21 22 24 13 22 26 13 25 15 40 18 21 15 20 32 31 23 17 37 44 9 25 14 17 55 57 22 25 20 31 6 25 33 30 26 28 13 62 44 20 16 21 31 21 10 26 22 79 33 29 43 18 28 35 54 27 10 31 35 27 24 28 19 17 23 47 32 31 16 30 26 20 55 41 26 15 14 17 37 24 29 33 30 18 22 10 21 26 9 26 30 29 15 27 25 25 24 40 40 21 10 15 48 51 43 27 29 36 18 37 37 41 23 44 73 25 46 39 24 13 22 36 25 78 26 16 26 40 18 19 62 23 30 19 8 41 71 45 24 43 32 25 24 65 47 23 27 44 17 57 35 14 25 20 40 34 18 34 20 13 16 20 14 18 53 21 22 52 90 43 20 30 36 19 29 18 27 15 28 15 41 31 37 62 26 25 24 49 27 40 11 48 19 24 17 13 15 15 66 51 13 18 26 31 41 25 48 30 24 33 23 43 27 26 21 16 68 38 22 43 31 38 20 9 32 16 36 33 31 38 19 29 31 23 34 7 17 37 51 6 18 17 26 15 17 29 26 23 40 40 15 29 23 21 20 38 66 46 22 33 55 20 30 21 21 43 18 23 47 16 22 39 73 16 43 26 41 40 32 6 35 22 12 14 20 26 33 20 47 36 29 95 23 39 24 47 25 40 14 24 62 32 26 43 14 20 21 20 18 25 38 17 41 46 28 22 15 28 25 12 37 13 43 15 11 39 19 30 23 11 33 13 21 34 27 32 25 37 14 23 23 53 12 25 31 59 21 19 19 40 62 7 18 2 18 45 32 12 33 24 25 44 19 21 18 44 41 22 32 26 25 19 24 35 21 42 21 46 14 23 32 12 18 25 28 26 29 25 17 26 52 6 23 96 19 18 31 16 26 5 22 21 22 34 26 8 17 28 9 21 52 27 15 4 23 16 19 15 27 47 23 28 37 10 21 34 84 26 20 29 33 13 51 20 48 56 31 23 33 13 61 29 20 9 26 33 43 35 30 55 34 10 14 26 26 40 50 24 36 24 32 23 53 33 15 24 28 6 13 14 26 36 27 27 10 23 60 14 30 50 18 35 15 18 32 14 34 25 13 22 13 32 33 42 26
1 11 2 5 8 6 6 15 4 4 10 1 3 3 5 3 5 3 3 0 2 8 12 12 4 2 11 11 9 2 4 2 9 5 8 5 3 1 6 5 3 11 1 8 3 6 1 2 1 13 13 6 11 8 4 3 9 12 9 17 1 3 2 2 2 9 5 2 10 12 8 8 11 4 3 6 10 6 11 9 6 4 0 19 2 13 8 9 5 10 15 12 3 17 5 4 5 3 2 5 7 8 6 8 12 16 16 8 8 2 12 3 0 14 2 0 18 7 7 5 12 6 2 1 9 1 4 22 17 13 3 1 11 6 0 7 0 2 13 5 6 7 2 12 7 10 12 7 6 4 19 5 5 12 10 0 2 2 5 17 2 11 22 4 8 7 10 8 5 1 6 0 8 11 28 8 19 10 7 9 1 12 10 3 0 1 7 5 7 2 1 7 8 10 4 8 13 2 10 1 7 12 17 28 3 15 14 17 2 8 8 19 57 8 11 9 3 16 4 33 6 19 17 4 7 23 63 18 13 15 6 19 19 42 1 8 16 26 4 2 2 3 38 10 25 15 14 6 7 20 8 27 49 16 4 34 22 10 11 20 30 12 66 18 9 2 20 14 12 17 2 20 39 5 13 5 8 30 13 48 14 7 15 17 1 34 17 22 28 3 4 8 11 7 1 10 1 44 20 11 4 19 11 27 4 23 53 15 12 3 1 20 27 28 7 4 5 27 0 10 15 14 12 28 13 35 19 4 30 27 16 0 5 6 4 20 4 17 29 32 7 0 49 9 30 29 7 6 7 4 52 15 18 4 32 10 9 18 0 2 9 8 7 7 20 6 16 8 46 8 19 13 25 23 0 24 4 17 10 29 4 11 6 7 48 9 7 4 8 35 2 29 9 1 19 3 3 15 18 17 4 1 7 8 5 14 1 23 11 16 16 2 10 6 7 7 12 18 26 10 24 18 15 4 7 17 15 9 6 5 7 17 36 19 13 15 6 8 18 10 15 1 7 5 7 5 15 11 12 2 0 0 2 19 2 4 0 1 1 17 11 4 16 2 29 11 11 7 4 33 19 4 22 7 12 9 18 27 1 7 25 5 7 2 11 3 11 8 4 8 24 1 22 8 15 13 27 2 8 2 12 20 3 20 1 4 10 19 10 9 11 2 16 5 9 1 11 8 2 9 4 13 38 2 6 5 7 15 8 34 16 15 12 14 3 18 2 3 5 2 15 5 2 33 2 8 8 22 7 7 17 1 10 33 16 8 17 1 17 15 25 15 6 15 7 3 15 17 13 6 4 10 11 11 6 11 7 20 15 16 10 16 14 8 0 15 14 7 18 19 1 17 5 11 13 29 25 4 12 17 66 15 31 71 21 11 107 10 11 43 55 24 16 27 42 102 8 50 19 17 34 13 30 25 8 28 36 28 10 56 96 51 27 53 150 7 33 61 22 16 38 13 20 17 15 34 93 30 39 17 73 14 42 59 8 29 20 43 20 9 9 19 6 30 39 24 5 24 1 18 32 68 1 17 7 9 61 23 30 11 86 13 12 14 27 24 42 18 10 21 45 84 93 102 62 46 45 46 6 20 28 32 55 39 24 53 8 33 9 24 8 64 60 67 73 5 150 33 97 31 15 7 55 53 15 31 33 24 16 40 32 21 36 99 54 24 19 88 12 12 21 26 4 24 67 61 36 15 8 16 87 11 47 43 34 38 51 58 32 9 18 53 44 6 21 10 65 45 23 17 40 11 20 21 23 27 24 8 54 24 34 30 24 44 34 29 51 12 58 85 11 59 44 25 1 59 54 58 25 7 43 48 82 10 64 37 150 26 187 80 77 154 67 12 128 30 14 10 162 4 32 94 8 56 113 32 85 18 254 41 78 33 29 108 22 34 60 22 143 123 89 33 16 25 90 25 58 12 89 72 73 67 104 63 132 67 28 118 18 25 154 50 93 58 140 97 111 29 73 65 154 120 103 158 139 20 20 31 157 38 28 12 128 18 50 124 36 21 18 63 34 108 97 14 56 95 38 56 123 110 72 38 20 123 66 55 251 144 161 147 38 42 55 44 16 229 98 22 0 14 53 28 9 116 15 18 21 65 34 19 179 33 241 19 102 66 71 44 119 160 19 70 20 138 99 64 73 10 5 27 79 75 82 21 46 16 37 42 73 56 96 8 19 47 85 55 121 147 184 34 51 45 23 10 94 117 29 117 146 95 45 115 42 53 36 23 34 122 38 47 71 42 68 82 20 18 35 53 4 28
8 31 5 46 5 17 7 26 5 7 3 12 13 11 16 8 14 10 13 40 4 8 9 0 13 25 14 18 10 23 16 10 6 9 2 18 9 8 49 4 10 15 15 2 14 10 15 15 33 13 9 11 37 10 10 12 88 17 7 16 20 7 5 19 14 11 3 5 9 9 17 25 11 1 14 7 20 4 33 13 15 35 5 12 8 12 25 1 29 6 5 8 6 10 5 29 10 20 7 16 12 29 17 5 23 19 11 13 20 37 9 0 3 30 9 43 5 6 8 19 2 2 8 2 33 14 11 38 42 11 33 15 24 5 1 55 18 3 3 19 13 10 9 10 4 33 14 10 1 6 21 4 8 29 39 2 5 18 14 22 23 21 9 32 45 25 2 16 17 3 23 24 16 7 69 1 17 4 31 13 13 41 3 4 10 3 12 8 31 22 2 36 20 12 10 12 6 26 5 15 7 17 3 1 6 10 0 0 12 10 1 4 7 2 13 10 4 6 9 7 5 6 5 3 9 3 4 3 3 5 14 6 17 4 6 31 9 22 11 4 1 30 15 6 0 4 2 20 19 12 5 3 8 8 0 6 9 20 4 14 4 7 10 11 35 4 12 1 14 8 3 9 6 9 2 8 12 22 6 8 3 2 8 10 22 6 8 6 4 1 1 3 9 6 10 6 7 0 18 16 3 12 9 6 12 2 8 6 22 0 2 5 8 15 3 8 3 8 8 10 4 3 7 10 1 5 6 1 14 2 4 13 1 5 2 4 18 0 3 4 16 3 5 9 6 6 9 4 4 4 19 3 11 49 4 10 6 7 13 3 0 12 6 2 8 14 17 7 4 3 8 9 2 9 2 15 7 9 1 3 9 10 4 1 21 23 8 7 5 3 8 11 11 5 11 4 1 3 7 2 25 4 5 3 2 6 5 4 6 4 27 17 10 6 20 4 11 4 5 4 7 11 20 4 11 3 3 6 4 10 7 16 5 9 6 7 9 3 5 13 3 4 5 6 3 5 20 14 15 6 18 2 7 4 0 14 7 6 5 4 42 10 8 5 2 2 9 5 1 5 16 6 15 2 18 12 15 3 9 1 9 12 8 1 5 8 2 6 3 11 12 4 4 16 2 1 9 2 6 10 5 3 1 19 1 1 5 1 6 6 30 1 1 2 5 5 0 1 9 4 9 7 7 2 10 11 10 21 5 0 6 6 1 13 5 4 1 6 7 4 1 12 5 4 2 22 6 15 3 1 9 7 7 7 9 2 7 4 0 3 11 7 5 11 29 5 7 20 14 6 6 2 15 9 10 12 13 5 7 3 6 3 21 7 0 8 2 8 11 8 5 3 7 8 6 14 11 2 7 12 3 5 4 7 3 3 11 31 7 2 8 22 8 8 16 3 8 5 5 9 1 5 9 8 20 1 10 7 5 5 10 5 13 3 2 4 20 16 11 4 5 9 8 1 10 17 14 13 3 1 6 8 19 3 3 0 0 9 3 12 16 0 5 10 8 14 0 6 18 1 6 11 13 5 4 7 4 7 8 0 8 0 5 2 14 15 6 0 5 1 7 9 14 4 16 4 4 7 6 3 14 3 7 13 9 2 8 4 3 4 4 4 3 4 2 10 7 6 17 9 2 6 2 11 14 2 10 3 6 18 6 0 9 4 10 0 10 2 11 13 12 6 7 6 26 27 52 2 7 6 4 5 14 7 17 4 8 10 4 14 3 9 1 14 9 3 3 4 6 18 18 4 24 10 4 6 3 1 5 10 1 2 7 6 10 14 2 7 7 12 1 5 15 9 1 4 5 13 8 7 8 10 16 9 2 1 2 5 10 6 2 2 3 9 6 3 5 6 4 6 6 5 13 11 7 3 16 11 4 16 4 5 1 7 2 10 4 5 4 12 1 5 5 3 4 8 3 3 7 11 9 6 5 3 9 2 0 12 5 3 5 7 24 5 7 6 4 15 0 2 14 7 8 7 2 11 12 3 6 9 1 5 2 3 11 1 3 12 5 7 5 5 7 20 17 10 0 2 3 7 3 10 5 6 18 5 2 8 0 8 4 1 2 2 4 5 9 1 0 3 6 3 4 6 4 2 18 3 4 9 3 1 5 0 5 6 1 0 9 3 1 2 23 7 7 5 22 17 6 15 0 0 3 12 9 7 4 6 4 4 7 10 1 6 4 2 3 16 3 7 6 10 15 0 5 2 19 5 2 2 5 4 14 11 9 5 18 13 7 13 15 4 9 8 15 2 14 3 9 5
26 74 53 50 58 89 21 24 34 41 78 50 33 11 25 31 52 42 40 3 24 26 48 58 44 58 39 48 77 48 23 16 43 26 40 14 51 55 33 28 4 21 44 39 74 63 47 27 59 25 36 74 53 62 9 31 29 36 59 21 54 103 6 84 23 44 74 13 21 114 30 18 39 52 96 71 3 53 48 65 25 5 31 24 38 49 8 24 52 14 34 47 14 30 39 81 30 28 81 29 58 30 42 4 105 97 28 43 38 90 52 49 53 65 65 38 45 31 32 46 7 36 0 25 38 53 76 77 63 27 74 20 45 45 50 48 15 34 51 71 64 46 62 27 35 46 46 63 41 59 16 48 42 32 43 46 53 86 53 58 38 92 52 72 42 52 46 98 28 66 56 52 58 14 79 58 45 28 36 12 36 111 30 107 7 35 39 70 85 45 107 52 27 29 45 65 65 60 22 78 49 36 28 47 56 22 96 46 41 59 41 37 36 54 57 31 24 42 49 27 45 33 63 47 89 46 10 2 14 82 11 43 26 58 23 67 60 43 25 63 62 11 35 38 64 16 50 57 15 45 41 57 35 76 50 34 38 19 30 81 23 19 17 78 53 64 41 98 48 46 76 55 49 57 60 11 52 11 45 38 43 28 90 88 47 42 73 43 19 40 27 34 56 38 83 41 39 41 59 70 64 52 35 71 111 54 50 44 33 51 59 68 28 25 97 89 56 82 43 45 51 19 57 34 50 51 43 38 57 37 46 31 46 99 37 39 46 59 36 70 66 27 53 51 27 48 47 34 41 20 16 35 81 31 44 8 48 4 94 21 61 49 22 11 8 48 77 113 35 14 67 65 47 36 54 64 52 29 57 17 0 90 15 84 60 40 35 40 21 78 78 42 41 33 22 37 0 54 48 10 15 21 56 9 52 35 42 48 48 24 34 48 19 32 44 41 79 29 46 36 40 31 38 59 51 26 19 32 34 42 49 24 46 22 34 57 16 47 13 41 39 52 71 51 17 38 25 23 30 93 24 13 21 39 7 52 5 39 35 49 30 10 17 50 38 23 47 58 45 36 62 15 25 27 56 47 55 27 33 16 41 24 41 37 67 37 6 37 33 37 23 41 20 53 39 29 58 59 17 22 24 12 36 34 38 31 14 51 16 3 31 34 41 107 61 60 48 28 4 9 41 22 28 28 50 80 38 49 54 28 19 52 28 14 36 52 1 37 43 20 68 55 6 31 28 67 48 63 0 22 41 29 58 30 38 43 14 50 33 7 37 34 28 34 18 2 37 16 19 45 53 33 45 26 27 5 51 18 58 6 30 21 57 43 55 55 12 78 55 47 31 75 28 52 54 39 42 50 34 33 41 44 16 37 6 52 60 21 21 27 39 31 33 37 4 17 38 45 35 37 39 34 50 37 64 27 39 16 37 43 32 22 26 22 5 32 50 39 29 38 28 19 33 24 32 16 24 24 27 28 41 15 29 35 20 4 11 33 66 7 44 5 29 48 34 47 41 44 6 29 15 16 39 30 44 7 29 36 46 11 36 26 45 29 27 34 37 31 23 48 50 37 19 52 62 29 55 20 46 33 28 41 35 36 36 5 24 27 37 31 25 15 7 29 38 43 11 30 4 32 49 26 17 17 5 26 26 44 33 30 47 19 37 11 32 18 64 23 34 25 35 53 30 24 39 7 38 47 33 23 40 34 53 63 43 55 28 29 38 28 29 26 44 50 21 24 29 15 16 34 36 41 18 30 43 42 61 30 26 26 68 36 32 15 39 49 22 28 40 18 40 31 39 47 26 18 28 31 38 6 34 26 29 44 26 17 22 55 31 22 53 32 41 23 34 7 45 22 35 35 34 13 41 4 38 7 51 11 18 37 30 40 11 27 29 24 38 83 5 33 41 13 30 46 50 28 16 54 43 46 13 35 17 33 30 35 30 34 9 49 36 41 45 22 30 46 31 33 27 35 20 27 39 37 29 32 45 35 54 10 32 59 3 8 54 26 29 30 71 22 50 39 14 87 52 21 27 24 19 27 55 53 11 46 23 31 32 59 40 48 51 37 45 10 39 18 40 61 29 29 67 11 43 21 50 1 33 36 37 39 9 22 48 68 44 25 39 36 30 39 0 31 40 36 4 14 62 54 33 61 29 25 38 14 8 26 32 11 28 31 14 25 33 14 2 26 24 38 39 32 66 29 38 40 43 9 31 41 45 36 29 22 2 48 25 31 25 42 75 9 12 26 56 30 3 33 13 26 39 40
8 1 18 1 1 50 12 5 4 4 8 2 26 11 5 6 11 9 10 2 18 30 1 31 5 20 11 1 4 6 28 7 0 1 4 13 1 5 13 6 0 38 3 0 7 22 14 11 7 116 8 2 1 29 21 14 17 10 17 11 2 47 7 7 0 7 20 14 6 11 12 12 7 20 8 37 19 2 2 15 0 4 12 7 0 50 35 21 28 71 11 11 16 13 0 8 16 0 7 17 10 10 37 6 16 26 6 5 12 5 3 27 35 30 12 42 6 5 9 21 19 4 0 12 5 8 13 4 11 1 7 16 2 19 2 6 3 26 31 17 7 10 10 12 7 4 2 24 4 20 6 7 0 4 16 19 32 11 0 53 6 22 16 5 0 0 70 24 12 6 7 26 10 3 2 0 4 0 34 1 4 15 17 14 3 6 14 3 0 16 20 2 1 5 26 9 5 35 7 4 2 3 13 11 5 27 5 58 15 23 24 0 34 3 6 6 9 1 1 3 16 16 3 9 47 9 4 6 11 9 15 50 86 54 10 1 7 5 5 15 12 28 7 16 5 41 3 18 6 0 9 16 7 8 8 8 2 3 10 6 68 2 15 16 2 4 12 6 5 19 33 19 12 19 12 4 3 12 10 2 11 8 16 3 15 8 19 5 3 1 5 31 7 27 14 12 5 2 12 5 9 2 3 6 9 29 35 7 13 6 12 12 20 28 11 14 10 8 11 3 72 1 7 0 40 4 3 2 28 6 3 8 6 7 14 10 9 3 4 13 21 10 8 4 12 14 5 3 6 17 7 0 11 38 19 2 10 6 9 0 1 32 36 17 17 12 2 10 3 8 36 8 6 26 12 8 4 6 0 31 22 13 20 5 13 2 1 21 0 4 7 4 9 12 15 9 28 7 5 14 20 7 30 8 14 51 3 14 32 3 2 12 6 0 7 6 1 9 20 5 0 7 3 8 5 4 14 14 18 5 1 14 4 28 2 17 9 1 17 1 7 1 11 0 5 0 4 18 1 14 34 27 9 35 4 13 13 5 4 7 6 14 7 3 4 30 5 0 22 19 2 2 13 14 3 11 20 3 0 11 18 9 27 26 0 5 13 15 5 3 9 1 10 3 10 7 3 18 28 2 7 14 3 8 2 2 7 3 4 6 24 62 14 1 3 4 0 10 9 10 16 4 4 1 4 4 2 14 5 30 7 9 9 4 21 14 9 8 2 3 2 2 5 7 11 2 25 3 24 8 5 0 31 14 11 14 2 5 3 5 1 7 4 13 9 3 23 21 10 11 4 2 16 9 2 1 4 12 83 18 34 0 5 2 1 6 7 4 4 13 4 1 2 28 1 4 12 30 7 3 28 3 116 29 20 3 23 27 2 59 16 46 49 37 48 3 38 119 21 60 96 50 23 46 0 6 48 18 21 43 9 61 10 35 49 5 7 56 17 78 7 42 31 20 18 71 23 24 17 14 13 20 43 100 15 75 53 217 103 14 17 8 25 48 69 21 28 15 57 84 10 1 11 49 87 19 41 20 62 25 14 15 30 84 62 23 11 17 9 53 36 14 19 60 13 32 30 14 28 65 61 23 23 19 14 71 45 17 31 22 48 62 21 41 112 8 68 25 12 28 109 54 6 33 84 17 39 51 16 16 17 65 10 13 37 60 15 51 82 30 18 53 44 76 9 51 39 0 115 13 8 6 20 54 31 29 64 14 70 49 79 54 88 21 55 62 4 2 4 3 10 34 7 125 61 21 21 74 11 9 27 15 43 8 3 130 21 22 17 165 19 20 27 30 54 44 8 3 5 27 14 10 174 23 33 69 26 13 81 67 18 12 16 6 19 4 9 2 4 18 7 83 52 58 34 27 2 43 34 156 16 31 58 17 8 5 32 20 64 10 19 35 19 10 61 6 38 34 6 141 12 21 62 9 10 35 8 18 24 6 13 6 19 9 18 41 12 19 15 35 24 22 18 16 19 8 74 25 74 26 11 4 9 13 23 40 38 11 28 9 8 21 61 0 10 2 14 110 99 54 37 32 29 17 36 46 9 13 10 10 43 147 66 63 4 107 34 4 29 42 25 10 4 25 26 42 35 27 21 76 158 22 12 19 49 40 18 13 22 33 18 97 5 44 22 30 56 7 33 18 52 24 28 34 19 16 6 21 25 24 52 14 27 31 8 48 109 55 17 26 27 10 7 117 7 5 20 26 32 16 17 8 109 3 0 14 27 12 7 29 18 10 43 1 5 23 3 45 9 66
18 20 13 45 47 24 36 8 33 24 29 24 35 32 28 25 25 26 20 30 41 26 23 27 38 34 29 22 19 25 28 30 2 24 49 21 33 38 17 22 32 11 26 23 42 1 46 28 49 30 22 30 50 13 35 30 31 2 35 29 30 34 12 9 46 6 23 28 28 33 21 40 25 13 33 25 21 0 23 21 38 34 24 30 28 37 19 22 20 56 36 36 32 30 41 13 29 18 16 13 31 29 30 23 35 16 18 57 64 44 17 19 22 26 39 42 8 21 32 32 10 23 39 15 32 30 24 57 42 43 29 29 33 33 25 22 40 13 23 30 58 40 32 23 1 19 35 24 42 31 30 11 27 20 35 4 14 25 29 31 34 26 22 27 43 50 31 24 21 20 30 46 13 15 24 37 41 0 27 18 20 37 45 21 65 36 20 26 28 24 28 15 30 22 38 18 28 1 12 33 54 53 35 38 48 67 36 37 67 70 94 68 46 64 50 37 37 38 44 62 33 42 34 27 97 47 38 25 39 58 60 31 37 38 53 52 28 63 73 51 34 47 77 5 58 59 1 76 61 46 46 26 18 34 47 51 26 62 26 18 26 74 63 38 63 55 53 49 45 52 27 16 67 72 45 19 4 37 37 72 46 29 34 45 47 82 41 72 47 22 0 58 76 75 41 95 23 47 50 4 49 52 48 44 36 27 60 58 18 29 37 72 63 48 38 38 48 46 72 52 7 30 35 74 75 64 49 0 42 40 34 20 60 39 0 39 49 60 45 27 44 58 49 36 64 52 38 75 2 39 45 46 31 64 49 19 31 101 49 43 55 76 38 50 35 63 46 55 22 3 47 17 58 83 23 41 51 34 61 61 31 40 46 8 56 79 50 56 69 33 36 17 57 52 55 54 49 66 52 40 91 4 27 44 77 84 57 18 41 88 12 83 71 109 85 74 78 56 106 79 61 62 71 90 95 82 15 80 59 81 83 85 83 78 55 60 127 71 67 135 70 132 37 36 88 55 61 44 74 20 180 65 82 64 50 71 107 25 74 61 57 72 67 137 98 84 84 63 49 95 84 134 96 6 68 66 57 64 95 33 81 52 46 93 83 66 99 86 87 79 60 71 62 98 116 81 100 9 20 83 75 62 17 77 90 64 86 63 90 62 68 75 109 90 61 17 89 56 63 55 55 82 56 35 123 50 61 76 76 106 67 31 39 48 16 65 76 91 28 101 38 91 68 62 67 48 40 1 53 53 88 75 81 116 86 61 87 2 128 61 67 78 62 105 83 58 89 45 54 90 95 16 101 52 85 96 78 61 65 101 44 66 115 52 87 19 79 12 75 18 127 77 67 65 63 38 57 105 55 73 30 46 10 27 27 18 39 31 33 26 37 40 31 39 42 46 38 24 38 57 21 26 37 37 60 61 39 45 22 27 49 23 48 46 65 7 17 16 16 41 3 19 71 39 35 46 37 66 16 44 32 77 57 58 48 34 21 26 58 27 49 37 36 52 18 55 35 29 47 28 60 40 55 14 27 11 33 3 46 24 37 40 7 47 50 39 18 32 33 32 42 22 4 57 21 19 33 24 44 66 46 27 40 68 69 39 44 37 28 27 1 29 28 60 37 63 44 47 31 59 30 31 47 31 45 37 33 23 27 77 48 35 59 69 32 37 34 35 12 68 32 68 52 8 35 45 48 24 26 40 39 23 50 53 10 30 34 41 52 40 25 20 39 40 27 62 10 33 39 62 38 31 36 49 17 33 36 39 47 42 11 38 24 26 51 44 20 39 40 33 23 63 45 53 29 56 42 20 67 36 58 34 17 17 25 25 25 38 33 15 34 44 35 37 0 30 17 47 27 40 42 29 17 10 29 23 32 50 32 24 39 16 21 30 53 52 42 29 13 21 37 23 31 35 19 37 24 3 21 23 18 32 39 24 13 22 38 18 18 18 34 14 37 21 33 29 31 37 20 4 17 11 24 16 21 48 16 45 36 26 36 40 14 31 32 63 20 34 23 60 33 14 65 38 18 35 15 8 28 30 36 18 51 24 31 28 6 36 2 61 0 12 51 20 34 17 38 25 33 50 28 32 32 32 32 28 29 35 25 24 27 1 24 16 20 38 21 0 38 0 18 42 24 20 45 26 47 35 33 14 25 38 45 27 28 34 26 26 45 12 18 53 28 38 31 16 22 26 9 28 23 6 35 26 17 34 16 40 34 34 35 35 31 25 31 22 59 35 32 36 14 27 31 35 42 29 19 25 23 38
41 69 78 64 73 67 21 67 40 42 129 139 64 112 97 102 73 49 63 68 32 51 45 46 66 44 50 62 71 107 70 77 102 55 49 37 54 49 89 72 97 79 68 164 51 49 67 62 59 32 135 37 97 84 32 53 69 54 54 46 57 52 79 51 44 80 47 91 16 53 42 49 83 47 13 40 55 30 27 59 33 16 59 92 47 60 67 87 28 55 19 96 58 68 95 72 48 43 42 55 18 96 71 69 36 17 57 45 23 123 67 50 58 55 8 113 49 100 50 91 72 19 85 17 78 37 64 81 37 13 65 49 69 84 83 70 79 40 56 55 45 35 25 43 53 35 64 75 60 37 50 59 56 98 48 35 59 27 88 73 84 77 48 77 54 76 42 40 52 61 55 18 37 66 47 60 73 165 71 86 91 43 69 50 79 28 70 73 68 54 36 62 48 112 24 63 77 64 38 74 11 139 35 87 114 109 67 131 123 103 64 188 39 86 95 214 160 92 88 70 34 74 71 39 109 104 141 139 90 69 116 147 88 36 133 131 75 43 95 64 147 20 167 35 80 121 71 90 118 132 124 59 56 111 70 125 96 143 125 35 86 107 96 82 103 116 183 40 135 101 137 23 56 185 60 154 194 190 106 94 65 143 154 67 110 90 88 117 88 75 260 75 171 38 56 138 119 120 68 83 93 121 104 96 117 91 19 152 129 167 70 60 96 109 136 84 72 98 255 56 104 138 110 94 85 19 140 103 127 99 145 99 39 83 72 147 114 116 169 64 94 111 105 110 130 130 79 177 72 179 15 122 129 100 76 63 117 66 70 82 135 192 111 131 85 52 115 47 87 80 113 107 68 116 59 115 88 71 51 115 92 99 104 86 102 126 134 118 131 62 62 103 168 132 235 61 142 170 91 30 204 189 181 179 208 68 171 259 131 183 131 147 153 274 236 105 104 144 110 72 181 248 181 141 95 124 165 170 76 164 107 130 134 116 218 156 149 115 89 31 130 187 168 144 164 184 175 200 105 178 115 314 51 234 80 132 180 128 255 176 222 120 241 125 181 90 17 257 75 36 114 179 150 146 82 229 91 86 254 115 158 108 167 225 262 105 176 238 175 145 241 325 85 149 70 91 195 122 71 220 121 184 215 223 84 290 227 127 108 183 112 162 207 106 158 8 106 166 306 232 121 131 151 227 234 170 156 112 152 100 128 72 154 106 119 135 304 151 139 230 152 138 187 202 155 198 142 137 99 164 104 203 187 143 237 107 114 211 262 155 104 49 153 154 46 75 66 46 189 86 218 115 62 98 207 186 38 202 134 204 197 158 81 205 130 149 230 172 197 201 109 180 181 74 356 75 219 231 130 108 60 57 112 78 35 63 90 120 38 62 75 16 66 82 81 85 76 33 64 77 59 80 73 49 59 84 71 110 51 53 44 42 25 92 70 55 74 55 61 50 83 90 48 29 47 87 57 78 95 101 87 152 65 117 132 46 67 97 38 29 75 80 101 51 35 61 83 104 149 101 44 94 38 35 73 127 44 53 67 29 69 26 52 64 34 34 62 56 76 29 51 62 84 95 39 63 63 59 88 110 89 46 100 34 24 124 104 81 52 94 72 65 106 39 68 58 41 73 66 95 41 78 65 58 41 72 61 55 102 69 44 88 85 34 74 63 57 44 70 98 40 95 87 95 63 39 80 63 19 82 69 101 26 83 101 72 59 30 76 69 34 56 54 52 110 102 68 74 87 43 54 97 78 48 85 11 67 40 109 75 34 27 86 2 65 75 55 49 92 62 87 22 68 33 119 49 29 86 69 112 130 85 98 67 56 72 37 37 32 50 56 56 39 106 65 67 71 98 20 20 75 42 104 81 62 70 136 74 79 55 117 98 24 52 51 90 94 83 91 141 45 96 145 93 73 31 100 38 68 78 36 60 61 85 64 129 67 99 111 77 53 102 15 58 88 32 80 143 48 61 81 94 105 49 73 69 77 32 16 108 82 38 57 101 38 68 68 64 58 59 40 77 83 97 54 77 31 50 89 12 60 75 61 68 106 111 83 53 35 96 74 97 66 69 48 97 100 56 91 94 99 82 65 47 124 103 81 108 77 73 88 63 96 110 39 71 71 80 43 58 82 70 58 65 10 113 75 62 75 41 91 31 56 115 82 53 114 53 62 74 94 40 8 74 106 82 132 92 42 69 50 55 83 61 93 97 67 97 62 110 79 69 107 106 129 39 51 112 62 56 84 130 47 101 64 67 112 71 89 64
44 1 29 35 21 4 19 19 11 46 2 11 4 45 5 13 30 35 43 60 19 16 15 13 8 32 8 11 34 16 0 24 13 15 13 24 25 23 24 23 0 15 13 3 18 3 11 30 13 33 3 10 9 11 18 4 20 11 16 11 14 5 24 13 23 5 15 21 19 12 13 29 5 20 11 2 2 22 31 31 24 15 20 3 8 37 9 10 12 35 5 2 9 10 18 12 6 17 16 18 4 32 37 48 13 18 4 35 40 29 56 9 43 13 39 19 23 18 27 32 38 5 10 33 4 1 8 9 12 25 18 33 3 8 10 23 35 7 6 25 27 30 25 33 30 63 26 11 19 4 17 8 38 17 12 38 10 25 5 4 6 23 34 12 34 31 13 34 27 20 28 56 24 30 19 31 18 5 25 16 8 16 25 12 18 26 18 16 13 7 19 27 12 27 18 23 23 29 23 26 10 17 5 13 13 26 18 11 11 24 24 4 13 3 0 4 18 17 21 19 19 11 26 21 4 17 8 23 8 2 23 18 11 0 24 17 1 14 21 31 7 7 10 26 13 9 1 13 13 18 21 21 14 8 9 30 8 16 4 7 16 4 3 22 17 17 19 7 14 5 3 5 7 21 15 0 14 0 4 18 28 13 8 21 10 11 18 8 7 11 12 7 17 12 29 2 18 11 11 4 12 22 28 11 28 12 5 3 27 13 10 37 26 23 32 26 2 7 9 14 21 8 10 6 16 21 10 19 4 10 3 16 1 16 4 20 26 4 30 15 20 6 8 19 16 8 7 16 17 16 6 10 22 9 28 16 19 26 15 25 13 13 12 17 6 22 14 0 0 7 4 9 3 10 15 9 28 11 3 22 15 18 19 6 24 17 12 11 10 8 10 11 1 16 4 21 4 4 16 1 6 30 1 27 12 17 7 12 17 9 29 4 4 3 11 17 16 8 11 32 7 13 6 5 11 11 7 21 17 2 13 15 32 25 44 7 5 27 0 19 12 44 14 31 4 2 20 35 23 10 18 18 29 18 28 19 17 19 34 19 37 20 1 14 10 5 27 15 3 3 19 7 19 17 21 17 5 5 1 41 14 3 8 15 8 13 12 45 24 14 41 13 9 2 8 7 19 28 13 23 14 9 5 12 10 31 17 22 1 34 7 2 2 19 10 10 43 26 6 17 22 12 21 10 20 1 2 23 16 19 16 20 12 13 2 1 22 14 13 32 1 57 9 18 1 4 18 11 20 5 16 9 20 11 28 28 7 27 24 26 0 20 1 0 20 23 7 8 4 5 20 8 11 6 34 1 2 2 16 25 3 8 21 24 71 0 15 27 35 5 21 22 22 18 1 18 1 2 0 27 17 30 13 17 26 29 7 36 48 17 17 10 75 1 41 26 32 18 24 44 31 51 32 34 26 26 1 7 26 16 62 23 13 16 21 29 19 38 30 60 46 9 30 27 26 19 16 4 90 10 38 40 39 37 20 14 27 37 64 24 11 25 64 59 22 28 12 29 7 16 78 18 34 14 13 5 52 2 44 84 23 50 32 21 29 23 26 25 46 77 25 13 3 35 10 10 59 5 23 20 37 10 26 58 31 16 4 37 27 5 13 47 7 81 21 45 12 15 29 40 2 45 31 33 43 22 6 63 6 36 4 47 49 26 6 13 49 31 26 17 23 29 11 13 21 12 5 4 26 7 10 28 63 40 45 9 1 10 66 41 6 5 40 33 13 20 9 38 9 14 36 21 35 6 43 16 54 64 22 20 59 56 32 16 23 2 34 73 29 35 70 20 3 28 63 1 14 64 37 4 41 50 11 42 11 57 74 60 28 75 47 31 57 31 42 21 21 11 17 7 19 23 51 37 72 35 17 38 44 58 8 3 15 1 14 16 43 24 26 37 33 9 43 9 26 56 68 13 33 26 50 47 16 26 10 27 13 25 26 18 39 30 24 16 12 70 6 21 39 23 39 63 9 108 43 9 22 51 49 19 32 27 24 4 24 23 25 38 7 6 11 11 41 5 11 29 31 41 97 132 13 27 69 30 10 57 3 31 59 46 26 13 7 13 52 38 66 49 37 45 9 37 11 0 20 12 7 38 15 59 26 36 4 58 27 3 2 33 11 44 41 25 12 44 30 5 35 70 21 39 70 48 33 13 59 88 30 21 21 36 24 47 31 29 26 28 28 19 3 10 74 17 72 15 28 18 43 40 42 39 38 21 11 43 32 17 10 31 13 27 18 6 0 13 25 33 20 32 35 35
19 8 31 12 6 1 18 1 4 1 1 11 3 9 9 17 10 4 12 12 7 5 6 22 8 16 9 10 4 1 14 5 7 5 9 11 5 9 8 8 10 9 15 14 14 15 13 5 5 4 12 11 9 8 10 18 11 7 4 10 4 5 14 4 15 9 12 9 2 16 16 1 9 16 8 4 8 21 3 5 10 6 15 9 6 19 7 16 13 12 11 14 2 4 2 10 6 6 20 2 22 17 5 1 2 8 13 10 3 10 3 8 4 3 17 2 11 10 10 5 14 6 13 16 5 8 5 12 2 13 6 3 8 8 11 3 6 10 2 20 7 11 8 3 5 4 5 0 11 5 1 12 1 2 2 9 3 12 16 3 4 4 14 2 3 10 5 3 16 3 7 3 7 6 2 11 0 15 9 11 7 9 11 7 4 20 8 13 15 12 1 6 16 5 1 6 8 7 16 10 12 4 1 3 16 9 14 18 3 12 4 2 10 13 11 6 1 13 7 3 5 10 9 8 3 18 14 12 11 9 10 5 10 12 5 6 0 20 12 7 7 17 19 3 5 0 12 8 1 11 14 12 14 12 13 5 4 3 5 7 5 6 4 15 1 15 4 0 1 11 3 1 8 14 12 0 3 13 17 6 17 15 12 3 14 7 6 10 14 11 8 2 0 1 6 3 9 7 11 9 5 7 6 7 23 6 4 12 17 12 6 10 4 3 3 14 11 7 10 1 6 6 17 6 12 9 10 11 10 1 4 16 8 8 18 4 7 4 1 9 10 17 6 10 6 16 13 10 8 21 2 4 11 3 18 9 3 17 4 7 8 6 10 10 11 10 6 14 8 6 17 8 4 9 13 3 9 6 17 15 9 3 11 16 2 8 9 3 17 23 10 12 6 7 7 8 7 9 12 11 1 2 12 10 10 1 10 12 12 11 14 8 7 3 4 9 4 5 12 16 10 6 4 3 6 3 5 9 4 8 1 13 7 5 6 6 8 2 20 10 14 9 4 17 3 1 9 9 12 8 20 11 13 5 13 14 7 14 6 1 10 14 9 7 17 1 5 12 4 16 0 7 12 16 11 12 17 3 6 2 13 10 8 1 7 12 14 13 4 5 8 9 3 7 2 20 4 6 12 14 8 14 16 2 22 12 2 2 11 12 5 17 15 12 4 17 7 9 5 8 1 0 22 2 3 9 15 14 16 12 3 0 6 16 5 13 1 8 2 7 2 2 3 2 8 1 7 28 13 13 8 2 11 3 14 12 13 9 4 9 2 22 4 6 4 13 6 7 7 9 10 5 1 10 16 7 15 3 23 4 16 4 12 7 2 4 2 8 5 10 25 4 10 5 11 2 16 4 5 17 6 14 5 2 12 8 0 4 12 6 12 16 12 15 2 17 6 3 6 10 5 4 9 4 1 6 8 14 3 9 7 13 11 9 4 4 15 4 17 7 7 8 4 11 3 6 6 4 8 10 7 3 5 18 17 3 4 7 11 3 1 9 1 13 9 8 13 13 14 11 11 2 0 14 4 4 10 9 2 13 5 12 10 4 8 4 5 2 8 8 8 6 10 3 8 11 15 11 9 6 7 9 6 17 16 0 12 17 8 2 13 12 16 8 2 6 1 2 11 8 9 15 3 6 0 11 9 7 5 15 12 17 12 14 13 2 11 10 7 5 14 13 3 11 10 10 10 4 11 16 10 7 10 11 3 16 2 11 6 19 18 7 14 10 17 14 10 0 5 9 3 10 11 20 2 3 16 28 17 6 8 6 1 2 16 2 11 8 14 16 20 12 7 3 12 14 10 13 4 10 6 12 3 11 13 1 8 13 20 9 11 17 1 14 5 13 12 4 15 11 5 6 5 12 3 11 17 10 14 12 5 12 9 15 14 8 9 1 11 2 2 12 6 12 5 1 9 8 10 10 19 11 11 13 12 8 14 4 14 13 13 12 4 7 11 12 6 10 5 19 14 12 6 12 8 18 4 5 10 10 4 2 12 5 8 4 2 9 10 15 15 9 3 2 7 15 9 13 11 12 2 16 1 5 9 4 9 2 12 8 11 2 12 7 10 8 7 8 9 19 13 6 4 10 0 5 10 10 1 4 2 14 7 2 3 14 7 13 4 16 2 3 3 1 10 12 13 0 3 1 1 11 6 2 8 4 11 16 14 4 6 7 12 1 14 9 5 2 7 10 8 24 2 8 1 7 4 3 2 7 4 15 5 3 10 10 2 10 17 9 2 3 4 12 3 1 8 9 2 0
20 14 26 7 9 4 5 4 3 4 1 33 42 10 32 6 15 7 34 12 5 9 43 8 12 10 41 2 17 12 17 15 11 13 39 5 0 6 15 16 2 14 2 22 10 6 20 24 9 5 15 4 9 22 12 5 1 46 27 38 17 9 28 1 12 11 14 45 12 21 8 3 10 20 7 5 6 13 5 2 0 4 1 15 52 6 5 19 5 19 24 10 14 9 13 6 3 7 39 14 11 5 10 51 14 1 7 3 1 2 11 12 3 10 0 16 4 16 10 3 16 0 19 4 5 5 2 12 5 4 28 4 20 27 19 25 4 2 6 14 18 3 12 5 14 40 7 5 18 6 17 14 4 2 2 20 17 11 2 21 11 4 4 11 39 7 24 7 20 8 14 3 9 32 18 11 12 24 21 18 6 9 14 7 5 17 12 8 5 20 1 15 8 10 9 2 11 8 8 12 5 8 7 1 13 21 11 6 37 5 6 9 15 5 27 15 1 17 24 16 1 11 2 0 8 22 5 10 23 11 27 19 7 33 6 5 3 1 7 13 6 3 4 10 2 14 10 7 11 4 23 6 5 3 6 16 9 35 0 16 30 3 19 2 2 40 10 2 2 6 24 7 5 18 3 20 17 39 4 2 3 15 4 8 22 10 2 8 9 33 17 11 24 17 1 16 18 14 21 16 11 12 5 16 6 12 5 10 3 8 2 2 6 3 11 32 1 10 18 2 24 14 5 10 11 0 14 6 13 15 25 13 17 2 77 18 9 15 6 18 15 35 1 6 10 9 21 13 4 15 6 26 14 11 2 2 7 6 23 19 4 11 13 18 23 9 7 3 39 57 19 27 26 18 12 18 27 39 1 8 24 4 23 37 3 23 7 20 15 5 7 31 13 9 21 4 12 11 22 3 20 9 21 14 39 10 17 7 7 13 10 14 8 15 15 2 8 8 3 1 14 39 16 37 10 14 6 6 7 25 12 8 9 19 7 10 15 4 40 3 49 10 15 2 17 23 5 3 31 14 19 10 7 4 5 8 18 45 15 45 36 3 23 8 9 5 5 4 38 6 6 21 11 31 8 6 6 7 19 7 14 6 18 14 5 7 14 20 8 6 13 11 13 37 13 3 5 17 0 14 4 21 19 33 7 14 17 16 29 6 15 26 15 8 17 5 28 18 16 13 3 19 21 33 8 8 5 12 4 2 6 11 20 7 27 14 15 26 5 10 9 15 14 9 9 15 1 19 42 31 2 3 17 13 15 5 2 12 0 46 34 33 18 20 9 21 38 8 13 1 4 1 2 12 14 7 2 35 4 7 19 14 4 12 4 6 28 4 31 14 8 2 5 6 10 42 35 34 9 2 14 4 14 8 4 10 12 12 9 9 13 3 20 10 11 7 15 9 6 20 14 15 18 10 26 8 17 2 14 6 17 6 3 2 41 7 16 20 2 4 15 25 1 19 18 7 6 13 3 15 9 14 36 20 13 20 11 19 9 4 9 3 2 11 4 1 5 21 15 15 4 9 2 42 6 37 5 18 11 9 25 5 5 23 2 37 1 7 14 3 15 48 14 4 23 16 25 19 10 30 5 28 4 2 19 47 22 3 3 7 15 19 19 12 15 1 17 9 19 6 16 5 1 31 14 8 9 2 15 10 7 5 4 6 11 6 21 10 11 3 10 6 3 16 13 4 20 10 2 3 5 8 14 23 9 4 8 5 24 11 10 36 1 16 13 15 17 16 7 4 10 11 16 27 17 5 8 14 6 4 26 10 7 8 8 14 48 5 28 17 16 6 6 29 15 16 9 12 27 20 18 11 8 10 3 30 3 13 4 10 12 18 2 18 24 6 8 10 9 6 13 14 9 7 1 18 18 11 9 12 14 9 4 11 15 19 13 5 12 20 1 12 29 15 3 1 6 6 26 6 8 7 3 3 21 14 4 11 9 9 13 7 0 11 21 1 13 2 4 13 10 22 11 5 20 2 17 4 2 21 23 2 11 10 2 15 18 47 8 2 7 57 12 7 7 1 4 7 10 5 4 1 17 30 12 22 8 8 14 11 19 12 14 10 3 5 14 1 19 19 18 5 43 3 9 22 18 2 4 11 25 20 2 9 21 13 12 11 1 13 8 10 5 17 1 16 8 5 12 2 18 5 9 14 9 5 5 19 19 20 19 34 5 2 23 19 11 10 7 18 13 22 0 4 4 5 11 16 4 6 5 5 15 18 2 12 2 8 2 8 7 12 21 13 9 3 18 2 1 12
22 15 43 5 12 10 5 8 5 17 15 18 1 45 6 18 29 32 7 28 37 15 15 14 12 7 13 13 31 14 13 4 3 2 0 8 11 31 10 7 24 3 10 28 21 8 16 13 12 22 13 17 16 14 24 4 30 4 5 4 13 39 2 13 15 40 20 33 13 49 14 4 8 9 11 6 16 22 27 19 11 6 3 5 11 10 9 12 16 21 1 17 8 14 11 11 7 14 32 2 22 16 9 25 45 24 12 20 3 35 11 7 10 7 23 3 8 15 17 5 22 21 6 4 15 11 7 8 7 12 3 6 10 17 8 6 10 12 12 17 62 12 24 29 5 15 6 18 5 18 3 11 10 10 4 6 8 7 23 0 6 12 18 21 20 6 5 117 13 4 20 27 6 13 15 28 5 15 9 4 2 8 19 46 7 2 32 7 33 4 7 22 5 7 15 4 17 15 1 22 13 3 7 8 36 18 0 4 10 6 9 9 9 23 15 10 3 34 10 10 5 12 25 7 5 13 10 10 9 4 7 1 2 12 3 5 3 3 32 36 3 20 15 15 6 6 17 12 6 17 13 2 3 72 31 18 15 4 6 34 10 9 18 23 10 9 10 24 17 23 17 14 9 18 8 19 12 15 15 10 40 6 8 16 9 2 9 5 16 16 12 6 12 10 25 11 20 12 18 12 7 11 10 16 6 9 6 6 28 29 15 24 29 13 33 50 8 21 6 2 39 6 3 4 17 17 20 13 25 10 7 3 15 20 21 8 12 12 7 6 13 7 5 16 6 5 4 11 5 9 20 11 40 33 12 4 7 11 10 3 4 11 4 28 43 15 4 8 10 35 20 26 11 6 9 3 3 5 26 8 11 8 9 53 6 19 16 2 5 5 8 12 9 7 2 24 17 13 10 12 2 55 3 15 13 2 15 42 6 2 9 15 5 2 25 5 6 3 8 9 8 7 4 2 36 10 1 6 3 17 4 6 20 2 4 3 6 11 6 38 12 16 11 8 14 38 15 9 13 31 15 25 4 2 4 6 5 3 8 4 13 8 20 3 10 1 14 12 4 35 2 1 39 12 15 14 19 8 10 33 2 19 20 0 7 7 10 1 6 2 11 32 8 6 1 27 9 17 5 7 19 8 32 7 10 21 5 8 26 5 3 2 5 19 12 10 4 5 19 6 20 8 13 2 8 1 1 23 9 1 5 0 27 2 5 17 17 7 4 15 20 13 8 11 11 18 8 10 4 21 16 9 15 6 8 42 8 9 4 15 23 18 9 1 8 9 11 2 6 8 5 29 6 4 8 21 7 0 44 4 3 4 7 9 16 4 8 21 18 13 28 14 5 7 9 22 12 3 6 6 10 6 3 9 11 11 12 8 2 5 3 3 7 1 7 5 9 7 11 3 4 26 7 0 19 6 4 3 2 2 11 7 0 5 0 5 9 8 19 15 12 2 7 12 6 4 6 5 13 4 29 2 5 2 13 6 5 2 11 8 12 9 4 5 5 4 18 10 3 3 16 2 11 8 6 7 20 8 5 25 11 18 20 13 1 9 6 13 15 25 4 6 5 14 2 2 7 9 23 3 14 9 1 10 6 1 3 12 2 12 13 13 6 17 7 6 3 6 10 10 5 5 9 11 2 8 4 3 22 8 1 6 10 3 7 4 6 9 3 6 6 12 9 6 6 5 10 4 1 2 5 4 1 7 3 27 15 4 6 4 1 11 6 8 2 4 16 11 17 18 6 5 19 5 9 21 7 15 12 6 14 13 5 8 10 0 4 3 22 11 18 5 4 8 2 2 4 4 5 15 8 10 17 7 15 2 9 20 10 17 7 12 14 6 5 7 9 2 8 2 1 12 5 9 3 6 5 11 11 15 1 11 5 16 9 19 20 6 11 10 13 12 6 14 8 7 5 13 13 5 3 10 1 6 6 11 6 47 5 47 20 16 0 7 8 42 4 10 9 7 11 12 2 4 14 4 10 8 6 7 17 4 12 40 6 3 9 4 6 2 6 28 12 12 35 3 20 4 19 5 4 16 3 8 9 11 0 2 5 8 12 8 7 8 5 6 9 6 5 30 29 15 4 8 10 4 1 5 8 28 9 7 3 51 9 5 7 13 4 5 16 17 6 3 8 6 1 24 7 13 10 11 0 7 18 43 12 31 10 20 6 6 12 9 11 20 8 1 1 3 19 25 22 11 4 0 6 9 15 5 4 11 7 12 1 13 0 5 12 4 9 1 2 10 11 0 6 1 9 5
47 13 19 23 55 12 17 17 51 69 63 13 68 100 12 4 18 17 22 77 20 5 112 59 27 15 6 27 22 46 33 88 19 28 23 116 63 63 14 33 6 45 8 7 40 78 40 9 19 43 8 40 2 49 13 9 7 56 7 46 19 45 59 31 39 76 31 68 51 37 26 41 30 29 22 51 37 34 110 44 33 61 7 18 14 12 12 21 63 95 23 14 52 2 32 29 16 24 16 20 23 5 43 8 21 62 31 49 57 18 94 45 32 44 33 25 59 80 53 10 13 8 45 54 13 9 46 2 35 44 38 18 2 86 42 69 47 53 15 73 28 47 34 56 59 45 71 21 13 44 92 9 37 72 65 31 4 55 35 8 7 17 78 56 40 30 27 40 26 10 66 24 46 45 7 30 36 10 35 73 27 12 91 55 68 92 56 7 80 8 23 36 65 18 44 42 35 19 32 39 20 17 21 34 49 97 41 24 34 46 28 33 11 16 7 36 114 22 25 23 46 5 20 48 19 57 35 19 17 38 16 10 67 77 25 35 19 59 34 57 11 11 50 19 35 89 23 23 9 35 58 16 39 3 28 12 44 5 26 8 37 11 13 11 54 33 26 46 27 28 22 20 24 24 42 38 13 14 33 13 8 15 36 21 35 30 7 11 55 34 50 63 18 50 24 15 29 45 61 16 23 7 11 21 17 25 37 66 11 2 8 32 55 70 22 28 26 29 98 16 29 52 11 26 35 55 27 63 41 21 27 28 38 11 27 45 23 43 56 20 34 11 43 13 96 6 65 3 39 6 5 45 18 6 39 11 34 44 22 12 3 98 13 27 13 81 12 6 10 53 26 13 10 92 85 22 63 29 26 3 18 90 44 12 60 36 30 92 14 20 43 19 6 25 5 34 31 15 9 29 33 24 29 24 50 42 83 61 70 12 73 52 40 101 34 128 70 125 39 12 38 65 79 36 104 12 11 70 94 44 62 82 63 54 46 28 22 10 20 35 19 27 34 48 42 64 24 24 19 16 23 28 89 19 19 51 118 40 20 29 99 49 10 37 65 32 170 72 65 93 123 27 50 6 84 74 58 45 47 24 8 10 27 45 10 33 117 105 53 22 88 30 59 8 37 13 28 39 42 73 46 19 54 56 62 9 72 14 134 40 28 47 7 32 31 44 93 112 12 26 10 78 14 33 2 2 32 134 31 101 8 76 121 13 42 83 19 13 46 91 19 97 71 134 15 32 19 55 74 26 61 28 14 26 45 27 11 82 94 43 14 45 67 16 41 41 30 42 65 24 92 37 29 47 35 15 36 74 4 50 78 73 47 10 75 5 94 22 44 37 39 57 9 45 56 36 33 65 59 24 197 97 99 82 89 107 4 18 64 38 12 83 51 92 85 113 55 32 103 90 56 50 109 150 71 207 96 141 64 102 113 30 154 118 255 30 62 40 46 81 36 93 191 54 73 116 34 32 114 129 49 163 51 34 118 108 163 73 19 48 82 38 134 124 99 189 50 30 39 31 172 108 61 239 38 72 128 93 105 93 158 114 86 109 143 103 22 96 35 88 86 7 28 25 97 135 57 39 147 121 62 125 20 71 130 131 126 33 76 54 31 226 167 221 87 123 61 35 292 53 175 72 77 66 95 96 195 243 154 14 179 82 136 137 89 84 42 173 54 93 79 9 71 128 177 82 219 21 173 41 189 147 133 150 20 35 127 81 227 34 56 88 14 33 183 106 66 154 146 155 31 20 82 29 129 114 90 64 82 23 56 176 45 92 35 149 180 211 109 99 37 51 242 70 84 84 116 188 88 106 30 91 101 21 107 144 83 52 40 78 145 58 62 119 137 60 51 73 30 87 48 18 51 23 149 36 137 51 126 57 124 43 88 17 16 35 87 32 24 80 56 34 49 23 36 40 134 84 116 8 32 45 142 22 31 50 89 18 12 39 46 72 41 31 171 33 147 33 51 123 29 114 41 70 50 50 112 73 125 22 38 110 39 87 65 71 20 48 20 44 47 61 25 30 11 97 72 45 191 126 48 150 98 109 21 32 18 175 61 151 22 34 29 25 170 94 64 74 96 40 28 99 33 91 24 19 39 109 39 130 156 101 36 77 64 92 35 43 106 29 80 9 58 53 58 46 10 58 88 17 64 50 123 56 40 170 85 28 70 13 101 105 98 70 44 15 233 48 45 30 50 19 66 6 77 175 22 140 143 131 33 64 7 21 47 18 11 115 39 122 38 167 118 28 103 100 5 148 30 34
90 92 60 82 49 28 27 102 48 178 132 63 83 102 151 104 64 74 49 41 29 12 120 84 125 37 119 165 98 31 39 1 21 42 40 119 38 62 133 104 81 43 81 28 7 167 35 30 77 10 61 150 24 112 30 19 57 71 42 94 48 37 63 27 102 65 68 103 19 140 55 20 50 17 92 103 21 95 24 24 114 9 31 47 63 43 11 70 13 38 50 121 25 36 71 67 27 57 182 21 170 30 82 123 68 31 34 174 133 59 20 90 29 87 97 94 115 225 13 68 63 3 20 53 23 61 39 85 82 143 77 47 142 10 119 25 30 85 86 167 62 19 131 70 53 22 5 43 7 108 99 117 12 27 85 6 5 40 34 26 29 42 90 171 26 43 34 52 81 43 54 63 76 109 19 5 34 40 51 91 48 13 166 69 181 38 84 77 7 17 44 20 108 90 169 55 66 34 39 133 92 73 15 110 28 139 43 101 22 14 2 88 90 37 204 55 15 145 146 6 96 24 163 115 48 25 32 34 171 46 110 13 21 11 20 127 12 14 34 39 102 29 52 106 137 15 80 8 40 74 116 17 57 73 181 76 10 76 30 45 13 44 109 51 50 48 108 168 26 176 43 45 48 129 137 80 16 74 20 94 21 18 38 12 35 102 49 37 105 104 36 36 84 24 46 108 160 96 174 29 20 63 20 84 49 3 139 40 109 104 30 38 62 105 153 54 3 19 66 54 26 83 21 99 75 38 167 77 85 21 47 53 209 35 63 39 141 42 20 54 109 138 35 60 101 68 16 109 72 51 31 91 69 76 37 40 11 81 80 60 14 111 91 125 65 12 25 100 30 74 23 59 20 52 82 2 32 24 92 49 107 83 53 25 74 72 64 39 29 48 88 68 156 30 77 29 108 138 38 135 84 124 94 87 48 37 0 112 22 23 34 241 153 12 96 20 55 3 38 117 61 19 16 38 1 55 146 19 30 191 57 157 24 26 34 20 45 70 31 57 30 159 88 154 121 46 58 63 87 121 88 126 157 38 68 136 102 74 60 34 60 24 56 36 27 101 11 185 2 106 50 8 187 103 90 110 19 53 36 184 59 33 88 88 59 150 24 61 40 54 41 54 95 113 16 5 95 146 84 40 75 12 191 106 95 104 61 72 113 20 76 66 128 84 104 134 139 37 116 59 38 52 119 40 103 15 100 74 86 23 59 24 71 110 90 43 44 123 30 34 50 68 104 18 114 77 8 86 56 176 52 11 144 42 147 94 41 126 24 112 77 131 213 24 48 222 174 22 56 5 20 83 91 58 33 116 95 28 104 63 46 62 70 22 17 42 81 15 3 18 36 17 73 163 41 128 78 53 178 174 67 2 62 33 35 42 11 46 148 35 55 101 97 74 82 64 16 0 20 35 32 40 20 7 147 126 49 97 71 17 80 13 61 166 19 31 91 34 10 20 27 79 81 103 36 56 47 12 1 62 50 128 40 140 74 26 96 45 16 26 65 21 38 79 103 10 144 25 55 59 138 112 23 176 97 53 150 5 4 80 37 118 68 15 24 30 30 31 106 80 12 9 26 34 2 115 84 7 87 79 125 77 23 4 15 0 58 29 173 56 140 67 169 54 22 9 71 137 19 70 59 12 36 34 23 17 78 23 13 59 34 84 52 97 41 47 39 7 53 20 36 108 38 21 33 28 90 44 33 46 94 53 55 68 45 81 122 18 20 30 30 43 65 95 131 47 68 19 76 18 43 8 41 38 19 35 153 59 5 105 33 141 17 57 54 4 150 25 79 32 111 13 38 31 13 51 73 42 76 41 31 34 41 50 77 55 47 92 35 30 89 49 111 9 81 22 73 24 62 87 42 18 53 21 2 57 119 130 22 44 49 46 67 51 49 53 10 24 19 31 23 32 73 37 40 27 54 57 81 29 52 44 29 103 51 37 16 67 16 27 103 27 54 95 54 32 20 18 22 91 38 20 45 17 33 10 7 97 59 58 45 104 117 85 22 23 27 70 26 74 60 11 35 15 64 21 33 0 45 14 8 22 17 25 78 45 114 140 29 23 35 19 100 91 55 53 83 37 69 22 21 42 52 16 17 48 36 33 33 98 65 115 116 105 67 33 5 48 45 54 79 28 52 31 82 39 16 23 39 25 12 75 44 33 87 84 7 39 19 108 58 8 59 32 109 11 2 4 2 76 33 111 83 16 0 60 96 20 100 6 5 153 32 35 24 38 71 57 74 18 54 63 51 45 46 11 26 16 37 18
84 106 56 36 80 62 33 112 31 31 106 98 61 168 44 48 50 5 51 80 27 42 80 82 132 50 42 47 126 107 82 100 125 72 55 30 41 36 70 60 81 50 36 109 33 30 46 58 36 106 61 62 72 66 66 9 36 71 88 66 113 44 59 38 50 117 26 36 93 26 47 77 47 27 31 69 93 70 45 84 76 37 36 86 33 51 64 36 53 40 29 73 66 70 41 103 47 87 35 47 53 47 86 82 65 63 64 36 138 35 63 38 29 95 58 73 48 58 13 132 34 25 51 17 81 103 57 111 60 40 61 92 10 65 93 27 55 76 88 40 10 81 45 69 100 86 64 62 76 43 97 106 154 43 80 45 32 55 121 77 80 77 75 55 115 77 77 46 46 51 68 50 29 102 107 66 58 88 55 78 76 68 109 61 33 56 25 61 123 104 14 106 70 115 81 55 80 102 39 37 56 154 66 112 110 101 21 92 158 69 114 120 17 71 66 119 180 96 95 75 42 68 41 11 37 141 42 81 138 36 38 96 109 25 119 53 103 36 70 48 29 20 55 72 85 26 125 81 95 42 135 86 42 41 27 132 193 100 36 85 111 56 74 4 53 95 140 19 69 137 114 133 48 84 55 120 134 72 41 115 121 67 36 45 38 89 104 151 64 129 118 47 52 21 62 146 44 84 116 122 100 67 98 83 88 36 75 174 43 51 40 135 116 36 117 35 59 100 101 27 42 81 21 82 50 36 49 92 90 64 115 84 68 10 98 78 49 69 146 120 19 76 63 85 30 102 31 51 41 26 62 88 61 38 49 63 77 27 15 63 42 93 92 54 51 16 70 63 72 126 70 100 55 69 48 110 93 111 45 62 38 56 7 126 60 137 89 175 57 34 64 60 75 107 56 23 55 88 119 6 101 109 25 37 85 105 67 105 85 109 110 124 48 211 81 76 72 75 83 95 72 97 117 91 132 69 109 27 47 56 135 142 82 160 84 85 79 73 21 133 75 55 103 64 84 81 32 51 62 120 48 107 108 92 47 109 104 76 46 138 63 76 192 117 119 14 204 99 50 47 157 73 98 130 35 132 39 137 77 115 78 130 37 136 25 63 125 150 59 131 182 83 113 88 45 65 143 48 33 103 261 85 155 153 52 117 88 65 50 96 74 30 81 73 103 136 102 42 92 74 93 114 132 102 108 64 54 83 15 97 183 137 160 186 107 73 161 89 63 109 102 125 44 175 55 61 66 66 60 75 56 162 83 136 116 11 164 151 66 121 82 49 77 153 105 50 108 202 68 61 138 79 91 118 43 131 85 165 29 67 50 93 142 163 22 57 116 132 136 202 78 42 103 49 113 70 91 78 76 155 92 60 71 79 33 30 56 76 90 74 22 39 98 90 46 41 54 44 87 87 28 77 100 23 57 100 58 17 95 41 118 48 48 43 86 53 67 108 16 39 112 80 84 57 185 51 50 51 76 93 92 103 102 71 67 25 35 92 59 50 97 18 19 72 57 43 63 21 64 125 38 148 29 41 80 109 87 24 17 14 69 41 47 71 37 88 49 43 94 73 6 113 114 46 83 45 64 61 93 47 19 49 56 40 75 71 39 61 69 26 33 127 46 61 59 70 86 59 55 62 48 45 60 44 14 68 27 28 49 78 49 56 63 40 52 75 105 26 75 70 20 13 38 66 62 23 120 60 27 20 97 54 110 102 67 18 82 41 49 26 17 54 34 34 57 18 55 124 106 48 20 70 148 61 95 32 105 73 96 85 42 70 58 46 53 57 81 41 31 46 70 90 20 32 11 60 95 70 104 45 59 86 119 4 30 45 86 58 94 116 60 66 63 108 129 67 136 107 38 38 39 61 40 77 107 161 74 66 92 51 148 108 74 34 42 62 21 61 167 107 78 41 98 45 71 100 139 65 106 12 63 87 102 69 95 84 26 85 9 71 123 129 58 65 123 47 82 96 108 30 63 104 168 89 86 60 59 12 41 116 88 140 107 63 71 68 23 90 65 54 30 85 83 93 8 26 21 51 80 89 60 86 111 103 82 136 153 109 50 81 20 78 77 29 70 126 87 43 66 88 122 109 12 34 150 76 28 153 49 128 81 118 41 118 19 79 80 71 84 78 79 23 57 120 29 109 133 82 23 96 144 78 129 61 50 59 35 30 97 16 50 101 39 21 95 50 44 112 109 23 122 134 71 36 177 160 121 78 109 73 75 67 47 109 194 12 167 129 66 69 33 120 127 71 38 34 98 29 82 106
0 6 2 0 2 4 6 0 6 3 2 7 0 0 3 3 5 1 1 1 0 1 1 1 5 5 4 4 0 5 3 13 3 1 6 9 1 1 3 1 0 4 2 0 0 2 1 3 1 9 10 4 2 5 4 0 2 7 0 8 5 3 0 1 3 1 2 1 2 1 3 0 0 0 1 0 1 2 1 1 4 16 3 4 5 3 4 0 6 7 1 0 5 3 5 0 1 2 3 0 1 2 9 0 2 0 3 0 0 6 4 3 5 4 1 0 2 3 2 6 3 1 5 2 2 0 3 3 3 2 2 2 0 0 1 0 2 0 5 2 1 0 4 5 2 0 1 4 0 6 4 0 3 0 1 6 0 2 3 5 6 9 0 4 4 2 2 3 3 3 10 0 0 0 3 0 1 0 1 7 4 2 1 1 2 1 1 3 7 0 9 0 2 1 1 2 1 1 8 6 0 4 10 1 4 3 1 1 1 3 2 1 7 0 5 0 0 1 1 0 1 4 1 2 0 1 1 4 3 8 0 2 0 3 0 2 0 3 0 4 4 10 2 0 3 4 1 2 8 2 1 0 3 1 2 0 0 0 4 6 3 0 3 3 4 2 1 2 3 0 1 0 2 0 3 4 1 1 2 3 0 2 1 2 1 1 0 0 0 4 1 2 0 0 8 2 2 8 2 0 2 1 3 1 1 3 0 0 2 1 0 4 0 5 4 0 0 0 0 2 8 0 3 2 3 0 4 2 3 1 3 0 3 3 0 1 0 0 2 5 2 5 1 2 0 2 2 0 1 3 0 0 2 8 3 3 1 0 3 1 10 1 4 2 2 1 4 1 0 1 0 1 1 6 2 9 0 0 2 2 5 3 9 4 5 1 4 0 5 6 0 2 3 1 2 3 5 2 1 4 2 1 4 9 1 4 0 1 0 7 0 3 0 4 4 0 14 0 3 1 4 3 1 1 2 2 1 0 2 7 1 2 0 0 0 3 3 2 3 0 2 3 3 0 4 1 3 1 1 2 1 0 5 4 2 7 4 1 2 2 0 3 1 1 2 2 0 2 2 3 1 12 1 1 3 0 2 9 4 1 4 0 2 2 2 0 1 4 0 1 0 7 0 1 0 8 1 1 0 4 0 2 1 0 1 2 0 6 2 0 1 2 2 0 6 1 11 7 2 3 0 1 1 1 4 4 6 8 1 2 6 1 0 0 1 1 6 0 2 4 9 2 4 0 0 1 3 1 0 0 0 1 2 1 6 1 7 1 6 0 2 0 5 1 2 5 10 1 0 2 0 4 1 1 3 1 0 1 0 2 2 1 0 1 0 4 0 4 0 0 0 3 1 5 0 7 0 5 3 2 2 4 11 1 5 2 4 1 2 3 2 1 6 4 0 0 1 4 0 2 1 2 1 3 1 2 2 2 4 3 1 6 4 2 6 2 4 5 0 0 1 7 0 0 2 0 12 0 4 0 6 2 0 4 1 2 2 9 2 0 0 3 0 0 1 0 8 4 2 5 0 4 2 0 3 5 0 7 2 0 3 2 2 0 5 2 1 1 6 1 3 2 10 2 2 3 0 12 1 0 0 0 0 13 1 1 5 0 2 3 0 1 0 3 1 1 2 0 3 0 3 5 6 0 2 0 3 2 0 3 1 0 2 1 0 3 2 5 0 0 2 5 3 1 5 0 2 4 3 3 7 3 0 0 1 8 1 2 3 2 3 0 5 0 4 2 3 3 0 4 0 11 1 0 1 6 1 1 4 0 1 0 6 1 1 0 2 2 1 2 3 0 8 1 2 5 1 4 0 4 1 5 2 0 10 7 0 12 6 0 2 5 2 4 3 0 1 4 4 7 1 3 3 4 3 2 2 1 3 4 2 0 7 4 2 3 3 3 0 1 2 6 4 0 0 3 2 0 2 2 8 10 2 1 3 0 3 1 3 3 1 3 1 1 4 6 3 4 5 1 3 1 1 1 3 1 5 1 4 11 7 0 3 2 3 11 0 9 0 2 13 1 1 3 1 3 7 7 2 3 2 2 2 2 3 4 1 0 0 2 4 7 4 1 0 2 2 0 6 0 5 1 0 7 6 3 1 2 7 2 5 7 0 1 1 0 4 0 0 1 0 3 3 2 1 3 4 4 4 0 0 6 10 2 6 0 7 3 4 0 4 3 3 0 3 1 1 3 0 1 0 6 0 5 0 1 0 1 0 2 2 1 3 3 0 6 3 1 10 3 2 8 1 10 11 1 2 0 3 0
39 43 81 31 43 35 34 49 38 61 35 11 23 44 50 72 40 82 29 35 39 54 45 10 60 10 6 67 84 37 38 27 63 66 37 9 23 60 53 11 77 0 43 54 26 8 38 33 46 11 52 33 74 34 27 18 78 48 70 38 37 33 93 66 44 60 42 59 76 25 91 16 38 41 54 49 51 35 21 85 41 16 44 32 60 29 59 44 29 12 23 64 29 40 49 52 68 28 66 17 44 77 25 59 45 94 36 20 68 12 102 57 51 122 43 79 33 57 48 32 33 31 33 60 81 99 44 40 17 14 46 90 41 44 38 85 18 63 67 31 15 20 28 36 14 72 51 19 60 75 38 41 31 35 96 8 59 42 90 55 38 16 103 20 57 69 32 80 44 68 42 30 48 85 47 40 56 59 104 30 19 43 22 79 64 37 19 69 59 35 32 56 74 39 66 75 67 53 11 25 39 84 84 105 2 73 63 36 44 99 107 113 33 92 72 132 63 73 129 112 62 65 102 36 56 83 0 97 132 41 85 84 61 20 127 55 77 54 32 103 7 21 58 70 37 90 80 95 68 69 9 101 56 48 41 95 82 78 54 91 75 97 88 59 59 152 62 136 68 70 55 38 66 61 109 72 109 66 82 28 72 53 82 77 55 56 67 35 81 86 73 18 89 78 122 70 10 56 124 53 115 22 111 113 85 87 111 88 85 75 56 43 76 49 58 42 37 52 70 56 52 71 18 56 22 103 28 81 87 78 24 86 90 34 131 78 92 70 57 64 79 30 57 89 140 61 23 104 58 113 113 77 76 46 43 132 52 71 51 87 44 21 57 37 76 12 76 1 77 89 96 49 64 23 93 93 48 90 102 67 25 118 23 88 2 78 61 92 44 25 65 52 76 83 23 97 32 136 25 94 114 27 18 31 89 68 72 23 30 80 96 30 68 79 33 86 57 95 20 22 20 31 16 68 25 106 41 26 95 49 54 31 87 31 35 41 77 32 31 84 47 11 100 40 73 85 21 52 82 53 5 70 40 35 65 24 89 54 50 36 72 83 77 58 80 9 90 77 47 68 121 59 56 33 84 81 19 74 83 37 95 87 82 16 37 13 20 38 79 48 73 71 57 44 44 35 80 15 20 80 81 80 71 99 118 69 48 38 25 63 33 13 64 76 60 67 37 44 64 74 76 58 73 63 65 38 7 32 71 6 118 63 58 73 11 5 56 91 93 24 55 59 56 83 63 75 53 51 100 81 78 95 31 83 51 57 30 72 16 62 67 63 55 25 37 88 45 33 44 23 58 118 59 62 41 36 76 61 73 26 23 99 21 62 74 34 29 81 62 71 108 9 88 25 74 75 67 20 36 67 72 103 9 140 66 25 126 58 72 68 59 40 78 87 84 153 71 32 55 16 67 79 116 5 108 100 106 63 106 40 128 69 94 68 74 92 48 97 97 92 62 93 117 125 168 66 51 119 100 106 45 66 94 84 110 38 34 12 50 56 116 82 117 132 121 103 63 104 69 90 126 62 105 104 57 41 70 96 18 89 170 45 104 64 71 93 106 148 130 93 27 125 68 56 79 66 135 56 16 86 39 137 83 80 61 148 26 104 47 53 124 94 22 66 30 76 106 99 58 114 114 4 84 78 23 77 23 73 149 95 97 86 43 22 13 64 119 49 112 82 52 39 58 49 112 78 97 106 135 83 22 46 25 87 81 94 97 64 99 16 77 160 80 104 11 68 53 103 79 68 125 41 31 69 41 62 39 115 59 89 49 72 24 40 30 7 59 111 73 128 100 42 40 20 3 98 111 101 65 49 53 9 250 49 30 44 78 19 64 103 114 84 124 147 95 82 123 113 115 19 43 18 75 150 54 103 107 89 107 85 126 125 22 93 84 136 85 71 122 133 176 110 77 100 71 39 121 79 15 30 74 115 72 137 100 86 138 30 138 29 109 121 109 97 28 96 67 94 81 104 37 87 118 134 58 59 99 29 72 161 128 148 195 90 20 99 106 122 151 45 28 100 103 97 83 87 99 103 80 70 42 51 72 101 92 50 137 137 35 38 44 103 50 94 134 134 74 152 28 134 119 89 29 82 71 18 51 100 49 89 51 115 145 44 89 145 124 68 170 32 138 58 66 41 102 54 160 171 31 143 104 90 42 54 30 53 27 51 109 14 77 152 64 59 63 29 183 26 111 34 126 17 82 54 195 114 103 79 64 85 93 111 30 92 112 69 95 105 39 41 79 142 90 76 104 97 140 31 84 29
9 3 0 2 0 0 20 39 0 2 9 13 10 30 4 0 0 3 0 0 9 0 8 0 6 11 18 7 0 0 0 2 0 0 1 0 0 0 3 1 0 1 1 23 1 7 12 1 0 0 0 20 1 2 27 0 0 0 0 0 3 0 30 2 15 0 0 0 0 0 0 2 0 9 5 0 0 22 0 0 4 5 0 1 8 0 0 3 0 0 0 7 15 4 11 0 6 0 29 0 0 0 0 6 0 11 2 11 0 0 2 4 1 33 0 5 2 31 22 6 11 0 0 23 0 10 23 0 0 0 0 3 15 0 0 0 12 0 0 14 1 0 5 0 0 1 0 1 0 0 0 0 0 0 3 0 0 14 9 0 5 3 0 1 3 0 0 0 0 14 0 0 0 0 0 25 0 1 1 0 18 0 0 0 0 15 0 23 0 10 0 0 6 1 1 2 0 0 10 26 2 0 0 0 18 11 0 0 0 0 0 4 3 3 15 0 0 2 59 3 19 6 0 0 8 0 0 0 38 5 6 0 0 0 1 3 0 22 9 0 43 0 0 0 0 3 0 5 2 31 1 0 5 0 0 0 64 0 45 24 0 0 2 1 1 0 0 0 35 4 0 0 0 0 0 3 0 0 0 1 1 3 0 0 0 1 0 0 7 23 0 9 1 7 2 0 10 0 2 53 0 4 8 0 0 0 0 0 0 5 6 0 18 0 0 0 0 18 0 0 0 10 0 0 16 0 36 1 5 0 0 2 0 7 26 0 0 23 0 0 0 15 0 10 0 31 2 18 6 10 8 2 0 0 0 17 7 7 10 3 0 2 7 0 0 3 26 15 6 11 0 2 8 0 45 0 0 6 0 6 0 2 0 0 0 1 22 0 12 3 0 9 28 59 25 0 58 33 19 0 11 0 1 6 0 1 0 2 0 0 54 17 0 14 0 8 1 0 0 1 0 0 3 0 0 0 1 0 2 18 0 1 6 0 0 1 4 1 45 1 0 9 15 0 0 0 1 0 0 5 5 0 9 0 30 46 1 34 26 0 6 2 2 11 20 27 4 26 0 0 0 14 1 0 3 0 0 3 0 1 22 0 13 41 3 25 3 0 3 0 0 24 3 17 0 0 1 22 4 9 0 0 6 2 16 0 0 0 2 7 13 3 0 8 32 0 7 0 9 0 2 50 0 0 0 0 1 0 6 0 0 0 0 0 17 15 0 2 14 5 0 0 7 0 1 1 3 2 10 34 0 5 0 27 0 0 0 37 0 11 20 5 5 0 12 16 1 2 13 0 0 2 0 0 48 5 0 0 0 2 1 10 8 2 1 6 1 21 0 0 30 0 2 16 0 0 9 3 2 1 35 0 4 0 16 2 1 5 0 0 1 1 6 16 0 35 1 0 15 1 0 0 0 5 9 0 3 2 0 7 12 0 16 0 0 0 0 4 0 3 0 0 0 0 16 0 2 0 1 0 34 0 15 14 3 0 0 12 0 7 0 0 1 0 0 0 6 0 0 0 0 14 0 1 9 21 0 0 8 0 0 13 0 0 3 1 25 0 14 0 11 2 4 0 0 5 31 10 0 15 0 2 25 1 0 0 39 16 1 13 0 5 16 0 4 1 1 10 1 13 2 2 5 0 0 1 27 0 0 4 0 0 11 24 7 12 0 1 3 0 4 22 0 0 1 0 1 1 34 1 1 5 3 0 0 6 2 0 6 31 0 0 0 3 1 20 8 25 4 0 9 0 4 0 0 0 26 0 38 44 0 0 0 0 44 0 0 4 8 47 44 0 24 0 0 0 5 17 0 3 40 8 0 0 1 0 21 0 0 0 0 0 3 0 11 0 0 7 1 11 0 20 9 2 52 0 0 17 1 0 0 0 1 6 5 25 0 35 1 0 0 4 0 12 0 0 0 0 0 0 24 0 4 0 0 0 69 13 12 14 0 0 0 5 8 29 18 49 7 1 0 1 5 1 0 0 4 24 0 0 0 0 1 7 0 0 2 81 6 0 17 0 6 0 4 2 6 29 27 54 0 18 0 0 19 0 25 4 15 0 15 6 0 5 0 0 4 2 36 0 0 0 1 0 0 13 6 2 0 0 0 0 0 28 0 21 3 11 48 7 1 2 26 34 10 2 0 13 18 0 0 1 26 3 17 0 1 8 0 50 5 0 2 0 0 3 0 0 0 16 0 10 0 3 0 1 13 1 0 0 0 0 0 12 0 1 0 0 0 26 4 0 3 60 0 0 0 0 0 0
30 14 21 21 27 22 39 24 26 28 32 20 28 23 26 37 15 30 25 18 41 22 28 26 17 26 27 20 20 14 35 14 27 27 18 13 24 31 5 23 42 28 7 29 33 31 24 47 15 20 10 18 28 21 29 36 27 21 29 20 23 24 22 34 15 22 29 24 24 25 28 37 24 52 23 15 25 3 16 20 27 23 22 27 36 15 29 26 21 17 36 21 34 28 23 37 29 21 29 19 15 30 18 12 27 23 18 12 12 23 26 22 17 20 21 18 28 11 25 22 14 24 22 20 36 32 27 16 23 35 14 10 14 28 25 35 28 24 23 26 33 35 44 10 16 29 33 20 27 21 33 28 14 22 30 33 18 31 21 22 23 25 31 17 22 53 18 23 24 23 18 24 19 22 28 27 42 30 27 18 26 21 25 28 33 26 27 34 15 11 37 21 25 26 32 23 30 27 22 30 43 91 74 51 71 31 66 52 55 90 106 84 69 124 35 100 44 86 62 95 24 67 74 71 108 78 63 44 59 50 65 23 46 94 41 49 83 66 65 39 54 34 88 42 83 75 73 67 47 71 48 68 71 64 50 63 47 87 74 42 39 84 117 48 98 24 83 92 32 94 37 50 99 97 60 64 65 98 49 68 56 55 58 73 73 82 52 43 68 9 49 74 78 100 103 85 45 26 92 60 47 61 38 62 76 68 86 67 58 69 112 46 34 30 58 42 65 60 34 56 26 59 16 67 62 75 73 75 61 73 31 72 74 53 60 80 85 99 33 32 79 57 67 28 103 84 32 59 75 94 45 61 7 72 50 66 62 92 47 51 95 85 54 32 53 88 79 72 76 58 58 65 122 74 86 35 80 32 6 79 24 87 80 24 63 47 54 48 44 28 44 20 59 48 45 87 77 110 90 23 93 82 94 57 98 96 45 104 66 81 100 64 60 96 106 76 70 78 91 77 99 122 73 40 110 86 80 71 99 100 112 75 106 64 66 82 85 121 60 108 25 72 100 81 96 124 70 89 93 110 121 58 120 37 103 91 105 22 69 79 49 78 72 96 104 128 77 78 90 134 53 61 89 53 81 66 70 56 77 150 136 45 85 36 131 74 80 66 88 71 37 92 69 74 117 62 141 92 128 67 58 102 62 106 142 100 70 54 141 101 93 117 126 146 56 65 129 57 82 82 90 92 72 57 114 51 77 82 84 99 83 76 31 99 55 111 39 103 54 99 55 65 71 76 25 60 66 84 132 47 64 79 50 95 103 99 90 67 118 56 69 97 43 87 65 46 94 61 9 102 79 67 78 90 108 41 53 108 67 108 119 98 56 102 108 84 83 119 56 53 148 78 54 53 53 60 99 98 113 77 71 77 77 79 62 40 66 91 93 60 9 61 54 58 60 108 54 27 53 90 89 36 41 65 69 27 56 107 50 66 105 73 86 83 104 37 48 64 81 59 47 23 78 71 66 56 60 100 43 93 91 66 56 67 129 74 47 44 79 59 85 38 89 89 59 107 61 60 57 45 69 25 65 64 58 56 73 84 118 75 35 99 64 52 58 53 35 94 79 50 84 74 24 67 107 8 77 68 97 53 92 92 123 78 100 80 27 68 59 47 58 21 62 96 47 46 75 70 94 125 50 49 79 47 46 49 62 49 61 92 83 44 15 69 36 48 82 63 63 76 35 136 79 56 88 71 72 54 68 74 53 58 52 55 53 44 69 76 85 101 31 84 67 86 34 56 18 51 17 44 72 47 27 77 115 72 61 121 129 61 108 78 57 77 77 58 42 73 90 63 64 44 93 62 73 99 45 54 111 65 71 63 101 40 103 60 18 68 71 111 70 147 69 146 57 91 58 47 17 107 124 76 47 34 73 49 95 89 66 72 93 99 49 76 70 71 54 21 31 97 69 66 38 47 84 77 69 45 29 68 56 52 99 53 70 67 53 61 43 82 85 80 83 53 78 54 62 68 83 16 107 53 95 147 52 57 82 46 71 112 85 68 53 32 54 99 81 73 50 15 77 48 141 24 69 56 62 72 58 75 75 35 77 56 75 38 7 99 41 128 42 65 41 92 84 63 94 65 71 74 107 105 85 50 117 87 28 61 43 103 74 47 93 61 105 63 103 91 95 117 68 121 73 46 93 27 134 57 65 81 56 92 87 71 86 79 89 95 87 96 91 78 66 25 86 78 27 56 108 53 95 59 68 66 109 73 51 49 72 74 68 73 33 89 66 59 64 88 97 73 58 25 79 76 81 56 62 56 44 75
15 13 30 3 68 31 9 19 8 12 17 7 8 35 10 6 4 15 17 56 5 7 29 10 36 7 16 12 42 21 1 7 41 65 14 8 21 13 29 7 55 7 18 12 18 23 19 21 34 14 22 34 26 27 2 51 43 2 23 12 16 23 2 16 8 22 0 22 14 2 36 35 38 6 4 31 15 9 18 22 27 13 24 34 14 14 4 1 27 13 8 53 12 9 14 34 23 16 7 16 19 19 22 16 48 46 10 16 52 5 29 51 67 29 55 61 34 8 2 27 12 19 4 32 23 11 26 19 12 12 26 25 20 16 30 16 51 17 11 48 9 9 6 25 18 33 10 40 12 3 4 29 20 61 43 14 16 6 35 78 29 11 20 5 43 27 48 27 7 41 16 43 26 27 18 33 0 8 14 5 44 12 8 15 17 10 10 6 30 17 42 39 12 54 18 36 6 52 41 34 6 15 17 35 1 28 24 9 13 40 32 34 3 16 21 56 38 47 35 21 3 21 67 10 27 28 2 7 61 16 24 23 19 6 38 20 57 11 9 45 9 14 23 42 14 20 5 8 64 2 14 39 7 38 24 26 35 67 2 3 30 31 13 49 12 24 77 20 31 9 62 21 27 17 7 24 53 21 12 12 70 66 16 3 41 24 3 1 14 7 40 6 26 10 2 10 3 17 8 0 11 12 31 55 14 19 28 36 4 15 16 11 15 5 20 13 17 6 16 46 7 40 31 13 16 42 13 16 18 11 17 10 4 10 9 21 22 27 10 7 3 1 36 13 12 10 8 1 4 3 14 15 26 11 12 30 9 16 19 10 48 12 2 22 10 16 16 11 4 10 40 10 32 23 8 37 5 15 13 64 9 15 4 12 39 90 9 18 9 33 27 7 14 21 4 1 14 19 1 37 17 11 7 1 23 9 10 5 11 38 35 13 27 15 40 47 40 36 36 24 1 12 26 20 8 11 21 2 39 3 29 11 35 5 11 7 54 29 1 23 1 1 31 23 7 13 10 50 10 27 10 39 0 4 4 2 24 10 20 28 13 56 3 45 17 9 25 24 1 39 23 10 31 31 2 67 2 18 29 9 9 12 9 28 19 5 15 14 36 29 12 21 14 15 31 5 35 8 16 26 22 6 24 5 6 74 14 17 9 40 14 25 38 50 25 30 14 6 9 10 16 18 35 11 9 12 15 13 28 6 17 15 14 43 4 14 10 51 27 20 19 20 7 42 1 57 19 21 0 19 14 10 17 46 20 14 7 43 1 18 9 14 12 8 2 3 6 18 15 55 27 6 24 20 9 28 25 24 16 0 7 5 38 14 43 21 3 14 20 7 23 24 53 20 1 14 4 35 38 6 0 2 3 44 37 37 17 56 8 34 21 12 11 8 26 17 39 16 16 2 37 21 32 14 12 22 23 18 23 17 31 11 21 16 19 9 31 17 9 37 31 9 59 11 25 27 14 56 22 42 9 70 32 1 10 3 15 13 5 23 7 25 12 17 26 78 18 41 19 6 35 16 16 12 7 3 14 37 8 7 31 9 55 14 4 46 37 46 7 31 1 27 39 30 8 13 14 23 28 14 8 11 16 14 11 7 10 13 29 28 13 4 4 2 5 27 18 6 4 1 13 11 61 26 1 23 4 8 22 10 21 4 6 21 18 35 31 34 68 15 10 18 6 23 41 60 30 18 62 28 1 12 15 21 29 15 36 15 24 17 15 6 56 9 10 19 40 17 49 23 19 34 5 33 23 42 14 10 22 5 35 5 7 34 37 3 9 34 6 15 30 63 12 2 1 18 26 6 20 11 13 2 23 20 5 7 20 30 29 34 9 11 71 28 38 19 51 15 4 16 22 6 14 11 27 30 66 17 23 18 48 7 1 58 9 13 30 35 54 12 52 51 26 40 22 23 32 41 15 3 10 46 13 30 7 33 60 4 41 11 11 8 7 18 6 33 10 57 17 1 7 16 10 50 3 0 20 3 5 5 2 11 25 17 12 8 25 34 55 30 2 26 43 21 53 34 48 27 26 26 3 8 29 12 33 5 52 57 18 16 54 22 14 2 29 6 27 37 0 61 39 11 4 28 14 0 16 20 19 15 22 32 24 27 17 5 43 24 24 24 37 35 6 9 33 20 37 44 7 21 14 4 62 4 21 6 19 6 24 6 11 1 7 41 9 35 53 43 10 9 52 14 11 5 22 73 35 26 11 18 60 29 6 56 33 38 53 55 0 18 4 33 44 8 21 47 30 23 6 11
9 0 14 0 2 2 71 3 0 1 16 7 5 2 3 8 0 0 1 9 86 33 10 0 33 0 19 13 18 9 0 5 2 15 0 0 9 3 3 1 2 3 0 7 1 1 2 1 34 2 14 7 3 0 0 8 11 18 15 17 7 28 0 19 10 16 27 0 15 8 1 0 7 17 2 0 23 1 6 3 17 13 0 3 8 2 18 1 4 11 9 2 17 13 5 4 3 5 0 1 0 3 7 10 4 8 0 4 1 6 0 7 7 8 19 12 12 10 9 4 17 8 8 3 4 1 11 12 7 2 1 6 1 18 0 4 11 12 0 35 10 2 7 18 1 14 2 0 13 14 15 0 38 9 26 7 8 19 3 3 11 0 1 14 0 1 13 3 7 1 18 0 0 2 14 0 5 2 2 0 3 2 2 5 2 11 0 16 1 0 13 27 2 9 0 15 6 2 4 0 42 6 43 0 8 24 1 2 10 7 8 2 7 0 1 1 55 0 7 2 18 7 4 1 24 6 14 9 28 13 1 10 1 1 22 0 34 1 17 13 11 3 3 5 2 11 8 12 4 5 0 8 3 21 9 4 7 66 7 8 4 0 7 14 7 6 3 3 6 3 3 9 8 7 11 4 13 26 1 13 1 10 2 2 3 18 7 4 5 5 0 7 18 33 10 0 46 7 14 29 27 3 2 18 4 14 11 8 2 0 10 1 1 4 4 1 40 3 35 11 6 3 1 16 24 16 3 4 0 4 45 35 34 8 1 10 0 2 1 1 0 5 9 11 7 0 3 3 11 4 36 6 36 8 0 19 4 2 7 29 16 12 2 2 16 1 1 2 1 2 2 7 6 14 0 16 12 6 3 28 21 3 6 5 1 1 7 40 7 12 16 1 1 15 4 6 5 6 2 11 20 8 3 11 32 2 2 0 12 45 2 26 16 1 42 2 10 15 16 9 14 13 11 21 14 32 20 8 12 0 0 21 9 2 16 7 14 10 13 7 4 5 80 25 45 22 11 56 0 65 0 3 11 1 10 10 1 160 5 7 39 25 9 10 2 24 13 3 4 4 14 7 1 12 24 28 13 2 6 4 24 0 4 11 3 8 3 1 13 11 34 12 28 32 16 7 6 0 13 0 12 11 5 0 0 7 33 3 6 0 25 2 47 7 31 1 10 41 10 9 25 0 2 10 5 1 19 41 17 5 72 18 1 1 5 6 7 88 8 10 86 1 2 25 9 0 13 34 9 4 11 23 18 6 0 48 0 0 10 4 13 14 1 4 8 27 24 24 23 24 11 78 8 6 6 4 15 1 20 2 0 22 0 12 2 27 14 0 17 0 5 0 0 16 9 44 0 22 4 4 0 3 4 11 11 5 3 10 1 1 9 0 0 3 0 12 0 4 1 1 0 11 0 19 2 1 25 7 43 0 1 0 13 0 2 1 3 2 7 3 5 0 0 0 12 2 0 19 1 0 0 1 6 0 8 13 12 0 0 3 5 0 7 3 7 0 0 1 5 0 5 0 0 16 9 2 9 16 0 4 4 0 9 2 5 6 7 0 1 0 0 3 0 0 17 19 0 0 4 24 3 6 7 2 3 2 2 2 3 1 1 2 0 0 1 1 29 0 5 17 19 15 14 1 13 1 3 14 4 8 7 1 0 6 5 21 2 7 3 3 2 12 17 0 1 2 11 0 0 0 1 6 6 2 0 4 3 0 3 5 0 3 1 0 5 0 4 5 9 18 0 7 0 0 0 0 5 0 0 19 3 9 9 2 0 2 32 3 0 4 0 2 0 16 0 0 2 2 6 0 6 1 6 0 5 0 1 2 4 0 1 1 6 2 4 3 0 11 0 0 2 1 0 1 1 0 5 12 0 4 4 1 1 6 4 0 0 10 0 1 0 4 0 7 7 2 9 3 3 1 1 20 1 12 53 16 2 3 0 2 0 7 11 0 4 2 3 1 6 2 6 0 54 11 4 2 1 8 0 5 0 0 1 14 1 3 9 0 8 4 4 2 23 6 0 0 4 13 0 4 2 3 4 0 0 2 22 1 2 3 0 30 1 1 0 0 3 0 0 4 4 0 13 0 1 1 17 1 1 2 0 2 6 5 13 9 1 0 1 19 4 0 3 0 1 0 5 2 5 1 12 0 0 4 4 4 1 0 0 1 4 3 0 0 6 4 3 2 3 10 6 0 18 3 1 3 18 0 6 1 2 1 11 24 6 4 5 4 0 2 0 1 6 6 3 1 0 6 4 3
36 8 9 23 17 25 14 17 32 5 22 38 31 12 19 13 28 18 15 10 16 9 6 35 8 46 12 4 20 13 2 23 7 2 2 21 10 26 27 10 9 41 32 3 35 16 10 41 19 31 26 18 15 14 53 8 42 16 15 17 18 13 32 16 15 29 30 15 15 20 28 24 31 18 30 6 12 12 25 17 5 41 25 11 30 14 57 17 15 43 37 8 22 12 22 38 34 25 20 28 19 22 21 21 16 19 26 11 12 13 8 16 28 24 27 7 40 33 16 8 26 33 13 6 33 11 38 10 19 10 4 58 8 16 13 11 3 16 5 34 19 19 30 14 16 31 15 40 33 0 8 16 10 40 20 13 12 25 36 17 28 25 12 20 1 11 35 7 17 2 18 14 17 22 9 4 14 8 14 10 16 4 31 3 10 11 18 18 8 41 31 34 36 15 8 29 15 34 19 20 21 15 16 40 40 26 13 22 24 5 30 9 25 30 5 24 24 23 9 30 23 11 7 25 47 4 25 33 13 27 15 11 41 56 16 14 11 28 15 28 37 12 43 20 19 14 3 19 17 19 29 24 7 20 23 22 20 20 4 6 29 12 11 18 5 27 16 22 23 10 31 27 18 30 8 30 6 8 18 23 9 34 4 1 19 37 23 15 7 37 43 20 19 22 23 32 41 21 12 10 18 44 12 14 9 4 34 39 4 18 47 44 21 8 43 10 34 21 25 11 17 7 36 34 33 6 23 25 20 9 18 25 6 22 35 20 20 26 15 6 5 17 19 3 7 14 65 26 26 25 15 3 21 12 23 16 16 23 56 7 32 46 17 42 11 12 10 30 6 10 14 4 24 13 23 18 25 17 22 16 6 17 10 7 13 12 19 20 56 23 17 16 12 12 17 16 25 21 23 45 26 25 24 65 43 16 26 28 45 18 36 8 5 22 17 6 12 17 34 30 4 31 17 8 29 27 36 59 11 38 14 40 26 18 24 14 9 8 29 16 29 23 27 14 27 8 25 30 25 20 44 9 31 43 17 17 21 58 34 0 3 18 11 22 30 34 48 43 2 40 25 10 68 14 22 18 50 35 42 34 27 18 27 40 5 24 31 29 39 25 16 11 21 9 9 12 35 25 60 15 30 31 27 24 37 32 25 12 19 28 42 32 27 21 37 12 48 63 22 6 18 31 24 2 2 21 20 31 27 34 10 27 22 7 23 32 26 43 29 41 25 25 6 13 58 21 17 34 47 23 13 17 71 4 26 26 27 32 29 19 3 31 33 23 9 30 39 44 22 41 30 21 15 12 34 17 44 11 27 63 21 33 17 21 39 16 11 26 33 76 17 16 27 9 16 36 13 59 23 50 27 32 69 12 4 29 14 14 47 29 8 21 23 17 27 21 29 11 38 28 52 6 40 8 8 24 37 4 62 42 9 45 32 13 16 10 27 33 12 24 15 36 24 14 20 15 8 6 32 13 15 12 4 5 43 59 12 51 23 15 9 27 19 14 28 9 35 29 26 42 21 9 9 8 35 52 11 11 18 9 9 6 58 9 41 2 56 12 20 10 62 8 11 15 15 17 34 55 13 14 50 23 15 5 17 9 49 11 17 16 18 11 10 29 30 26 30 16 33 35 50 27 6 12 18 32 31 10 9 1 40 24 32 37 47 15 29 16 37 4 6 15 46 10 17 10 20 43 12 18 14 17 14 13 11 9 8 26 31 27 16 10 40 10 61 33 2 32 24 23 1 29 22 8 21 7 26 8 25 9 24 5 29 29 18 20 15 22 30 22 15 13 48 15 46 20 34 3 37 41 60 22 27 55 15 36 23 29 20 19 15 2 15 9 12 12 11 41 26 24 21 11 38 43 42 19 38 30 36 20 28 13 42 2 6 55 33 17 24 28 18 21 50 5 18 10 13 20 11 40 14 10 57 9 27 13 12 34 6 60 29 14 30 36 27 1 16 24 41 32 34 15 19 62 11 33 14 16 42 20 10 24 7 30 15 37 12 41 26 47 23 36 14 52 20 44 6 35 66 25 20 18 13 35 9 14 21 43 35 17 17 28 12 32 58 33 12 23 28 17 10 27 12 7 31 13 19 12 31 39 18 30 14 11 6 23 48 21 15 13 10 7 27 72 6 16 34 32 34 34 18 18 15 32 11 14 17 12 54 29 15 12 9 20 16 26 21 32 41 12 7 27 22 2 16 34 11 13 22 11 30 36 16 24 5 14 6 30 48 33 8 34 58 31 18 42 9 12 14 23
1 1 15 8 12 10 4 25 2 21 30 2 9 1 3 16 3 16 4 3 10 26 14 8 4 12 5 13 7 6 1 15 3 2 14 6 5 0 4 2 8 16 8 9 2 22 12 15 3 4 8 4 10 5 11 8 9 23 9 2 3 41 16 24 1 5 3 0 16 13 12 1 1 3 17 15 8 2 9 4 1 8 11 25 3 17 20 5 13 35 21 8 6 1 1 6 32 4 2 4 2 2 6 16 15 12 10 11 13 5 31 5 6 26 19 0 11 21 16 14 13 12 14 5 18 22 8 1 10 2 11 17 6 6 5 6 11 8 12 15 5 3 12 4 1 15 9 22 7 14 13 3 3 5 8 15 21 18 7 7 5 17 16 7 11 14 4 7 1 0 7 4 9 6 5 9 18 4 5 5 3 36 4 6 2 7 0 3 22 15 7 2 20 5 5 18 3 7 3 15 8 5 12 4 28 8 15 22 3 26 9 6 9 14 2 13 7 2 3 4 9 8 1 1 15 14 0 33 7 14 2 36 19 11 6 5 3 8 12 0 9 9 4 6 18 12 2 5 1 4 1 10 22 10 2 16 7 4 37 31 9 8 21 2 8 0 3 11 35 10 1 8 20 4 18 6 2 11 15 19 15 5 12 11 1 16 16 5 7 10 5 10 8 44 2 1 0 11 5 12 3 6 1 12 13 13 17 17 12 24 16 17 30 35 10 4 7 8 9 5 46 1 26 12 5 6 3 11 7 12 8 17 0 7 8 8 13 8 24 9 0 1 20 21 8 8 3 13 16 11 9 12 4 2 33 9 8 14 11 2 1 9 0 3 2 29 7 2 15 7 6 9 7 11 7 1 21 12 25 6 1 4 0 5 7 2 18 11 17 9 3 18 19 8 4 13 19 2 5 32 15 7 0 8 9 7 6 18 18 3 10 9 1 1 4 2 7 7 4 10 5 5 13 16 7 1 8 17 10 5 6 2 9 12 6 13 11 0 3 27 0 5 10 5 13 0 15 5 7 6 8 5 4 20 17 4 17 7 0 4 4 9 0 4 6 15 10 10 9 11 4 4 10 4 10 2 5 3 9 10 2 10 19 6 10 2 9 8 9 3 2 2 14 1 11 6 12 5 13 1 5 14 4 0 1 5 9 15 7 3 8 4 20 2 1 13 9 5 2 10 13 10 19 7 0 19 5 4 8 9 23 9 1 1 6 4 12 8 7 6 7 5 10 13 4 3 7 3 18 6 22 10 3 7 4 5 8 4 21 2 17 1 9 4 12 2 5 37 11 6 1 12 10 15 4 10 8 3 11 13 2 6 11 17 3 1 8 7 6 7 2 16 9 10 10 10 8 3 9 17 26 23 30 9 7 12 9 1 4 5 7 27 11 15 29 38 6 23 48 12 27 2 8 4 14 2 14 15 10 9 5 57 3 11 20 5 16 18 47 41 41 41 22 22 20 2 33 16 14 10 9 1 23 35 7 37 44 18 38 42 12 34 49 17 41 0 24 0 8 17 21 37 29 21 18 35 53 11 3 10 10 25 13 16 46 10 20 1 4 35 25 14 7 37 5 31 15 17 6 17 24 13 12 46 6 28 25 38 5 11 18 24 9 57 13 8 27 9 9 34 35 15 8 42 16 1 24 28 8 32 37 13 33 12 7 42 1 22 19 9 5 27 12 8 8 16 43 20 20 3 24 17 20 1 0 10 7 59 40 31 19 44 50 18 7 18 12 10 2 30 8 4 12 4 16 15 17 11 11 19 12 52 33 39 18 10 7 2 7 13 25 11 52 42 16 5 6 22 10 15 6 14 24 8 18 42 63 16 17 26 27 15 14 5 3 1 17 41 15 28 3 78 6 28 43 22 6 32 7 24 8 41 38 1 19 13 50 13 10 21 28 22 9 25 7 22 17 5 56 16 25 13 27 25 11 4 7 27 4 4 36 5 47 27 39 6 16 17 54 22 41 12 14 65 15 6 2 20 46 27 39 13 11 12 3 32 9 11 24 8 7 16 28 19 19 5 17 22 9 35 19 63 9 35 14 24 12 9 24 11 24 32 20 40 6 12 9 9 12 5 9 12 4 67 24 5 6 12 9 9 26 2 6 15 37 16 14 12 30 10 10 6 16 31 22 21 6 8 10 8 29 44 1 5 2 42 3 17 19 8 15 11 53 41 46 20 25 1 20 11 9 23 33 24 6 4 11 15 33 15 41 5 8 3 8 32 2 47 58 26 12 5 1 25 41 33 9 6 9 18
37 73 18 53 30 54 13 32 2 26 19 29 40 71 24 68 75 19 20 73 57 32 22 16 87 43 29 73 22 39 44 42 50 87 28 56 15 73 14 20 18 46 53 44 44 12 29 50 41 37 49 15 41 28 40 65 41 21 17 12 37 28 32 23 68 39 24 13 46 12 52 72 38 15 16 0 48 38 34 48 12 9 24 26 7 24 12 31 44 35 2 67 60 2 73 8 34 34 31 44 19 23 2 24 15 18 36 13 13 43 30 17 32 8 18 18 32 23 58 41 23 50 57 55 26 62 66 18 26 2 26 56 70 22 25 46 73 10 30 4 47 25 23 2 42 35 2 32 72 37 13 33 27 28 29 6 22 21 17 24 34 27 25 23 60 18 45 45 26 8 5 72 26 46 19 34 13 53 36 16 15 28 49 10 37 68 20 29 27 8 5 13 15 3 28 61 86 69 25 47 14 41 14 22 42 31 24 32 18 28 21 19 44 36 22 43 10 23 23 21 38 65 9 29 8 29 28 10 16 18 35 20 11 52 29 6 33 25 55 26 48 19 26 23 13 33 29 31 29 11 4 23 26 15 37 24 56 25 26 8 31 37 27 42 2 45 28 0 26 26 29 1 27 36 35 19 57 28 67 40 45 12 22 25 22 34 31 49 14 20 18 22 19 13 62 39 14 16 24 35 48 33 22 47 35 40 6 16 23 43 15 22 9 17 39 18 17 26 19 25 26 25 33 12 12 2 14 19 23 44 28 15 31 10 33 16 13 6 26 19 7 35 33 15 2 44 62 33 30 36 6 28 32 10 27 15 43 22 35 26 23 31 25 18 17 9 18 40 24 37 49 7 12 33 39 26 24 15 19 31 19 23 30 29 29 73 12 31 59 22 16 26 31 22 25 29 49 40 26 2 70 22 65 117 33 48 42 6 10 81 15 45 12 50 51 31 34 19 83 101 15 37 37 44 100 42 16 70 61 104 21 72 10 9 19 42 35 29 57 31 66 124 28 38 37 87 47 101 88 65 18 81 13 53 19 45 30 46 46 25 44 62 49 64 39 31 27 43 56 19 30 88 55 83 19 37 10 49 54 96 59 72 13 31 27 32 48 53 13 75 72 40 43 55 9 31 10 29 14 100 39 80 43 23 43 71 70 26 50 14 12 36 10 55 61 58 47 70 37 26 50 11 19 58 67 60 30 93 167 52 4 66 62 50 25 77 93 69 22 35 49 132 96 80 22 21 45 17 14 69 5 75 18 38 69 67 47 26 52 44 45 59 64 75 6 11 71 42 15 28 87 86 24 61 54 112 59 79 51 59 61 34 74 102 94 40 38 21 55 86 103 39 27 4 45 3 41 37 16 2 1 2 34 6 7 20 33 22 31 30 16 5 5 15 7 19 30 17 10 24 26 26 5 14 21 11 25 1 2 46 22 0 38 9 32 26 35 4 11 46 20 26 20 6 15 22 11 18 40 21 8 20 26 3 47 13 5 27 26 29 12 41 21 15 21 23 23 59 24 7 44 27 16 14 12 10 3 29 20 24 16 19 3 19 20 9 24 23 33 27 9 26 34 8 25 28 10 11 16 12 4 26 51 9 23 14 29 29 28 39 7 21 33 18 31 19 28 21 15 30 28 29 32 25 23 14 19 13 27 32 18 18 29 16 26 11 18 16 21 18 25 33 5 32 36 4 29 23 13 31 4 21 2 17 18 29 11 23 11 27 10 24 17 10 45 29 13 45 34 1 5 25 16 25 37 2 11 32 41 24 14 4 25 17 24 17 43 36 27 38 11 17 11 34 30 24 14 26 61 16 24 63 41 21 13 20 1 15 17 4 30 33 29 41 13 18 21 21 23 18 40 32 17 21 26 41 16 20 23 9 24 14 29 49 17 77 93 44 22 32 23 21 23 19 8 24 54 8 91 0 44 16 26 10 7 15 47 29 14 34 51 50 27 6 32 25 24 17 6 14 46 14 27 26 14 14 13 5 13 6 27 4 43 4 14 24 26 24 3 12 17 25 10 6 12 29 27 29 26 17 36 12 2 22 40 25 2 15 13 6 28 33 3 26 63 27 13 42 28 24 19 32 7 8 6 50 18 26 36 8 26 20 22 9 3 14 56 31 27 29 13 14 17 73 1 12 17 18 19 19 8 2 46 38 31 24 34 54 14 26 14 45 14 18 4 22 24 20 41 30 26 19 34 26 28 10 15 14 13 25 23 3 30 64 38 38 16 4 15 4 11 26 32 33 31 9 27 17 9 28
20 3 8 143 6 3 32 45 14 41 20 13 39 43 41 30 39 59 56 115 35 11 66 67 138 28 43 39 61 37 64 21 13 13 93 0 40 35 40 31 14 60 22 17 4 23 7 22 49 25 18 31 14 61 7 16 90 30 69 16 4 68 73 19 25 42 27 15 166 35 57 76 55 37 31 6 19 5 138 17 13 18 12 42 12 42 1 16 36 10 5 25 29 8 13 30 0 26 64 39 14 2 78 99 11 18 9 27 109 76 24 13 20 28 15 12 15 60 53 23 73 56 58 10 16 66 85 91 44 6 90 60 36 49 13 69 34 34 55 4 21 10 13 80 21 89 29 59 16 11 108 36 21 66 64 2 27 34 66 36 11 53 74 22 19 62 74 40 10 38 15 89 16 79 127 44 32 32 74 89 0 113 67 9 16 33 62 8 90 54 39 45 120 6 20 65 36 6 40 19 18 23 13 13 22 16 4 23 28 0 51 10 49 16 4 7 34 21 7 26 23 24 12 23 13 21 25 8 3 8 28 16 16 8 5 11 7 25 10 12 56 6 11 3 26 16 23 66 8 25 19 14 16 5 9 71 43 13 12 2 35 13 41 31 4 5 34 12 6 33 10 15 23 9 6 3 15 75 4 42 16 0 6 11 1 4 38 117 13 64 75 79 14 38 63 9 13 11 22 9 1 15 29 17 14 17 10 5 104 113 17 11 20 17 5 11 32 14 2 37 1 4 3 6 1 28 10 13 13 9 8 29 40 2 27 5 19 16 44 40 2 34 57 7 45 13 5 18 9 7 7 28 3 61 22 5 103 8 6 11 15 1 7 27 5 23 11 5 21 97 42 17 6 9 22 82 9 62 1 5 5 26 23 24 22 4 22 2 8 17 54 6 4 19 19 16 15 12 23 6 70 0 33 44 0 23 9 7 13 22 27 61 15 12 7 5 32 18 10 19 37 26 32 13 19 25 14 20 10 43 10 42 14 60 21 44 53 45 43 3 6 9 45 4 9 28 17 29 44 14 18 0 19 4 42 44 54 0 118 10 17 8 34 11 7 8 36 34 45 4 9 1 8 14 44 12 51 4 12 21 23 36 24 6 9 39 24 37 10 10 32 16 10 12 18 15 36 14 59 32 29 35 10 40 0 5 66 28 29 54 1 0 3 12 12 11 80 20 13 10 5 16 23 15 52 8 26 22 4 14 52 24 25 10 14 44 6 9 12 62 7 46 19 13 15 7 8 36 30 10 8 8 58 58 21 56 53 0 14 16 28 45 7 82 35 21 136 60 14 14 12 11 22 14 49 6 12 8 21 17 7 6 17 16 30 5 40 16 5 2 11 19 5 8 5 103 23 21 3 0 8 4 16 25 6 5 34 8 17 10 27 27 65 32 22 12 24 19 22 16 5 3 6 42 4 25 6 1 42 2 32 8 43 27 33 13 3 62 5 23 21 112 2 14 37 12 20 17 21 1 3 1 39 17 1 35 6 23 8 46 10 19 21 21 46 12 41 6 7 2 79 29 11 26 28 83 9 44 24 9 20 76 12 1 29 26 6 14 15 42 42 20 4 10 9 27 18 21 37 52 13 17 24 21 56 43 31 10 35 7 1 40 9 28 14 14 13 4 33 33 25 18 34 63 27 56 9 0 13 18 0 20 15 61 51 8 8 2 7 7 60 19 30 13 34 8 28 1 17 27 20 28 18 5 14 27 7 47 53 8 2 28 6 70 31 21 26 48 54 1 6 5 20 3 18 10 4 4 24 31 5 58 10 61 20 19 41 6 7 101 34 12 31 39 9 1 49 43 23 24 35 34 5 4 3 26 8 42 32 4 9 15 19 11 23 39 34 10 23 13 28 42 27 30 5 112 13 47 61 48 31 35 28 10 13 20 41 20 26 16 4 7 41 34 19 72 46 13 51 20 25 17 17 13 2 8 27 11 0 3 125 29 12 16 23 11 4 15 45 4 52 81 27 17 9 16 21 28 2 51 8 6 0 11 10 38 85 83 28 4 8 109 5 4 19 11 2 105 21 36 35 14 29 70 22 15 0 15 33 20 6 53 7 9 9 23 55 1 1 0 126 65 4 27 30 19 64 27 13 17 29 12 1 7 70 35 7 22 57 11 0 30 11 81 34 4 15 25 7 9 89 14 8 75 6 40 6 46 9 31 4 7 18 21 16 10 13 63 23 6 11 28 82 62 45 7 24 9 34 6 2 9 16 60 40 61 43 3 20 23 21 14 33 27 22 7 29 31 31 65
6 17 58 235 36 84 61 35 170 15 250 82 55 89 31 87 73 71 58 46 92 92 110 189 32 25 108 19 40 63 125 19 44 0 41 132 28 14 95 38 107 155 7 12 43 128 58 79 11 70 160 65 66 4 15 44 162 169 27 57 18 89 39 184 7 194 93 7 37 144 8 32 134 8 33 43 198 38 132 45 23 81 14 30 36 59 235 165 152 102 67 66 29 147 48 31 58 31 6 18 19 64 200 151 20 183 26 66 123 83 263 10 5 288 7 19 52 67 68 205 60 56 47 40 62 89 416 83 35 137 10 10 50 137 48 27 8 60 50 175 85 39 1 41 161 20 71 62 6 25 10 34 58 45 60 44 45 41 199 90 6 108 157 10 6 235 54 66 54 53 90 338 27 122 35 25 69 25 30 63 68 86 86 61 53 23 74 42 150 64 17 17 108 29 49 30 80 16 45 51 68 49 10 101 55 86 54 141 18 53 2 46 22 113 45 11 15 13 11 39 16 22 34 41 148 171 79 183 51 116 45 113 116 77 48 58 67 34 71 50 33 97 46 25 30 89 0 68 36 151 103 131 156 65 35 77 56 31 38 126 8 24 60 66 9 42 20 44 61 165 64 86 75 69 36 18 12 68 27 90 130 35 85 8 1 27 57 116 87 11 31 120 9 81 40 23 56 65 89 89 5 35 41 42 129 27 5 127 127 92 8 123 111 142 59 37 42 18 71 17 47 3 14 31 100 88 102 21 65 71 43 38 10 25 34 120 26 42 0 61 100 17 64 6 48 73 19 60 40 15 11 1 59 130 63 28 1 70 21 18 173 115 15 59 20 39 14 260 87 28 159 66 46 87 34 45 16 19 5 101 42 38 25 38 95 61 21 23 97 22 17 125 62 31 34 17 4 186 12 24 35 11 103 54 192 95 64 231 90 111 101 53 62 27 107 127 141 219 286 67 571 306 105 53 243 61 117 118 93 110 23 328 124 118 325 160 171 44 146 50 168 0 245 69 13 98 81 134 68 53 45 78 194 199 71 44 8 36 38 86 153 94 146 3 179 126 137 202 43 70 278 254 212 14 67 33 225 61 1 39 45 102 146 281 115 149 69 207 120 72 354 91 110 163 31 91 431 152 167 53 118 227 49 159 49 53 213 196 74 640 136 171 131 18 83 41 238 64 106 266 92 102 65 15 273 57 134 68 55 105 190 3 281 45 54 285 40 5 31 302 43 124 97 66 197 71 50 167 75 177 77 128 215 316 91 28 73 33 478 130 111 226 174 79 47 77 242 81 149 246 73 80 80 133 282 151 104 125 122 284 123 45 16 105 27 106 142 113 276 128 277 96 195 76 431 195 100 56 71 138 60 22 143 21 17 20 32 139 72 27 45 73 172 180 107 236 59 196 33 171 138 176 75 112 17 38 252 41 315 63 271 78 76 33 111 3 77 179 26 215 199 114 12 11 24 109 36 31 235 48 115 568 26 182 126 39 80 151 58 27 94 81 1 20 53 67 1 21 130 128 118 75 26 30 6 19 99 69 31 22 137 78 114 168 69 23 152 49 58 10 41 362 60 174 57 25 130 214 42 134 166 19 121 262 59 107 29 37 199 129 53 100 276 145 104 53 136 69 103 94 18 23 84 102 14 157 54 152 32 172 110 31 364 27 80 139 189 64 5 33 146 219 97 163 54 87 17 30 51 56 32 28 140 86 239 85 73 39 149 16 67 58 67 15 146 23 23 10 38 49 53 225 72 105 69 78 91 25 234 10 13 93 78 29 12 95 10 75 102 285 20 190 46 18 234 302 70 227 8 217 12 33 127 98 16 105 88 52 51 95 34 52 83 38 71 100 76 30 18 3 9 92 26 50 78 51 70 100 80 55 15 157 82 48 65 101 38 49 48 26 69 12 56 43 149 6 38 25 13 129 97 37 40 108 98 256 2 26 64 23 8 18 49 16 228 93 8 3 68 60 130 89 67 296 78 95 26 30 74 103 12 54 64 36 47 35 29 13 15 76 17 82 32 25 37 159 19 110 154 108 97 23 49 50 18 93 23 15 79 129 9 31 10 5 77 52 57 47 0 19 141 14 5 97 55 93 247 152 25 87 45 38 48 25 85 29 27 77 119 71 29 29 66 77 10 91 164 105 64 22 136 1 56 55 43 71 124 32 2 60 59 53 6 38 115 64 94 35 1 188 14 17 235 35 31 50 17 63 46 30 45 33 200 70 122 37 33 236 69 40 88 3 86 71 20 31 76 65 70 41
0 0 0 5 0 0 0 3 6 0 0 2 0 10 0 0 0 0 0 0 2 0 0 0 0 0 0 0 0 0 0 0 4 0 0 0 0 0 2 2 0 7 2 0 17 0 0 4 0 0 0 0 5 0 0 0 0 5 4 0 0 0 0 0 0 7 1 0 0 28 0 0 11 0 13 0 0 2 3 2 0 0 0 0 3 0 0 0 0 0 0 0 0 12 4 0 47 0 0 37 0 0 0 0 2 0 0 0 1 0 0 2 0 2 0 0 1 0 7 0 0 10 0 0 0 0 0 0 0 0 0 0 0 0 0 0 0 0 0 0 0 0 3 1 4 0 1 56 2 0 0 3 0 5 0 40 0 2 0 16 0 0 0 1 0 0 0 0 0 0 0 0 52 0 0 0 1 0 0 3 0 0 0 0 0 0 0 0 0 0 2 0 0 0 2 1 1 0 0 0 1 3 0 0 0 0 1 0 0 0 0 0 0 0 0 0 0 0 0 0 0 0 0 0 0 0 2 0 0 0 0 0 0 0 0 0 0 0 0 0 5 1 0 1 0 0 0 0 0 1 0 0 0 1 0 0 0 0 0 1 4 0 3 1 0 2 0 0 0 0 0 0 0 0 0 0 0 0 0 0 0 0 4 0 0 0 0 0 0 0 8 0 0 9 0 0 0 1 0 0 0 0 0 0 0 0 5 0 0 0 1 0 0 4 0 0 0 0 0 0 0 0 0 0 0 0 0 4 0 1 0 0 0 0 5 0 0 0 0 3 4 0 5 0 0 3 1 0 0 1 0 0 0 0 0 0 0 0 0 0 0 0 0 3 0 0 8 5 0 2 0 0 0 0 0 0 0 0 0 0 2 0 0 0 0 0 0 0 0 0 0 10 0 0 3 0 6 1 0 0 2 0 0 4 0 0 0 0 6 10 0 0 0 7 0 1 5 1 0 0 0 0 2 0 0 0 2 0 0 0 0 0 0 0 0 0 0 0 0 0 2 0 0 0 0 0 0 3 0 0 0 0 0 0 0 0 0 1 0 0 0 0 0 0 0 1 0 0 0 0 1 0 0 0 0 0 0 1 0 0 0 0 0 0 1 0 0 0 0 0 0 2 0 0 0 0 0 0 0 0 0 0 0 0 0 0 0 3 0 0 0 2 0 0 0 0 0 0 1 0 3 0 0 0 0 0 0 0 1 0 0 0 0 0 0 0 2 0 0 0 0 0 0 0 0 2 0 0 0 7 0 1 0 0 0 0 0 0 0 0 0 1 0 1 1 0 0 0 2 0 0 2 0 0 0 0 1 0 0 0 0 0 0 0 0 0 0 0 1 0 0 0 0 2 0 0 0 1 0 0 0 0 6 0 0 0 0 3 0 0 0 0 7 0 0 0 3 0 1 11 0 11 0 0 4 0 0 0 5 1 2 0 0 0 0 0 0 0 0 0 1 7 0 0 0 0 1 3 3 0 0 0 0 0 0 0 0 0 0 0 0 0 0 0 0 2 0 0 0 0 0 0 0 3 1 0 0 0 0 0 0 0 0 2 0 0 0 0 0 0 0 0 0 9 0 0 0 0 0 0 0 0 0 0 0 0 0 0 0 0 0 0 0 0 0 0 0 0 0 3 0 1 0 0 0 0 0 0 0 0 0 4 0 0 2 2 0 0 0 0 0 0 2 0 1 0 1 0 0 1 4 0 0 2 2 0 2 0 0 0 0 0 0 0 0 1 0 0 0 5 0 3 0 0 0 3 2 0 0 0 3 0 1 3 0 0 1 9 0 6 0 0 0 0 0 0 1 0 0 0 0 0 2 0 0 0 0 0 0 0 0 0 0 0 0 0 1 3 0 0 0 0 0 0 0 0 0 5 0 1 0 0 0 1 0 0 0 0 2 0 0 0 0 0 2 1 0 0 0 2 0 0 0 0 0 21 0 0 0 0 0 0 0 2 0 1 3 0 0 0 0 0 0 0 0 1 0 0 1 0 0 0 2 0 0 0 0 0 0 0 0 0 0 0 0 0 0 0 3 0 0 0 0 0 0 0 2 0 0 0 0 0 4 0 0 0 0 0 0 0 0 0 3 0 2 0 0 4 0 0 0 0 0 0 0 0 0 0 0 0 0 0 0 0 0 0 19 0 0 1 0 0 0 0 0 0 0 0 1 0 0 0 2 12 0 0 0 0 0 0 0 0 0 3 0 0 0 0 11 0 6 0 3 0 1 0 1 0 0 0 9 0 10 0 0 1 0 0 1 1
2 12 64 16 11 11 0 3 2 3 7 15 17 3 8 2 4 25 18 4 0 10 10 8 8 9 6 5 15 17 9 6 10 4 19 7 5 10 8 13 6 8 17 18 13 1 5 2 7 21 2 6 13 6 3 9 14 0 6 1 8 29 1 19 3 15 23 13 4 8 9 2 9 16 9 7 10 7 9 11 2 2 4 7 14 2 2 12 0 8 12 6 5 12 6 3 11 14 2 14 12 9 20 12 12 17 4 9 7 10 11 20 5 8 0 1 8 10 5 0 26 15 9 11 6 12 14 8 1 0 3 9 11 20 6 11 3 18 7 17 15 10 4 16 8 26 1 13 2 10 9 10 9 11 26 6 2 1 8 4 4 1 7 10 3 10 5 9 10 12 0 3 6 12 6 10 6 1 6 14 5 4 12 4 14 23 7 7 4 7 13 3 5 2 6 18 8 0 4 14 19 22 1 8 9 5 8 23 9 5 9 3 14 22 6 6 9 13 18 10 15 16 36 18 19 10 4 8 5 7 6 5 5 10 9 9 11 1 3 7 12 4 8 12 13 4 17 19 24 15 9 8 3 1 36 15 3 10 2 20 11 6 10 4 7 8 17 22 5 16 7 6 7 5 4 2 1 6 5 4 16 22 11 9 12 8 4 7 11 9 10 7 11 16 12 15 10 11 10 10 9 14 3 14 27 8 15 8 14 6 2 2 19 12 11 7 3 2 12 3 5 5 16 6 15 3 11 4 13 2 6 12 7 7 10 3 8 14 0 0 11 20 6 5 13 3 10 11 19 17 5 10 17 24 2 1 12 7 14 13 6 4 4 7 3 2 4 1 2 14 4 15 5 3 19 8 8 5 18 10 12 8 20 5 21 1 1 9 5 17 4 6 1 4 15 10 6 16 6 14 20 6 25 25 5 5 13 17 2 13 7 12 11 6 5 2 4 12 5 10 7 14 18 11 14 8 3 2 5 10 8 15 6 10 9 4 10 17 9 13 17 14 10 8 14 9 5 11 10 15 7 11 13 15 12 10 0 5 2 8 7 9 3 13 10 5 0 19 8 13 9 7 15 3 11 8 2 7 1 8 2 1 5 11 17 10 10 14 13 3 10 2 6 4 24 1 1 6 16 26 0 2 11 4 6 2 6 16 13 7 6 4 6 0 11 20 1 4 5 19 13 4 7 8 5 16 5 10 27 5 0 4 12 3 3 12 5 18 9 13 16 9 8 1 5 3 3 5 1 11 7 8 24 9 13 24 10 18 1 6 19 8 9 10 7 6 15 16 14 18 1 4 0 8 3 3 11 13 16 25 3 3 6 6 5 2 7 5 9 5 17 5 2 3 3 16 3 14 3 4 4 4 14 13 4 8 21 12 8 3 5 1 8 1 10 14 17 8 3 6 4 5 8 6 4 2 1 5 9 0 3 3 10 7 6 4 7 15 8 6 10 13 7 4 7 2 5 12 6 1 2 2 9 17 26 21 9 10 5 1 6 7 3 7 7 5 4 4 5 18 5 14 0 8 13 10 6 9 14 2 10 4 7 14 4 16 0 2 6 5 5 14 14 3 3 10 1 11 13 5 2 5 1 21 9 8 5 6 15 6 10 7 5 2 8 6 1 13 3 18 7 9 16 9 7 15 2 2 8 13 8 2 13 5 13 8 1 16 2 7 7 10 13 13 16 20 10 11 11 3 5 1 12 11 17 8 7 0 11 6 2 7 3 9 14 6 6 8 3 0 6 5 1 13 12 5 5 10 5 4 7 4 7 7 2 7 8 4 27 6 16 7 16 7 8 7 1 9 7 2 4 21 5 0 4 20 8 11 3 9 14 10 19 4 25 16 14 15 10 9 5 9 0 6 21 7 6 5 2 8 5 18 1 1 10 20 5 11 1 10 13 20 8 13 3 5 2 6 6 20 3 3 17 17 21 4 9 6 13 6 14 9 4 3 3 2 11 8 8 15 4 0 12 6 17 16 5 4 13 15 9 18 7 6 0 2 9 14 5 9 5 2 4 17 12 2 1 16 10 2 5 4 4 16 5 14 7 10 8 17 1 4 9 8 15 5 11 9 8 6 13 12 14 4 10 28 1 4 4 5 15 12 13 12 3 16 3 3 6 2 16 6 7 8 1 11 5 7 8 10 1 18 2 15 16 11 9 4 3 9 16 11 7 3 14 5 10 1 4 30 3 1 4 5 4 10 10 3 12 11 4 9 3 16 2 7 0 4 9 2 17 6 7 12 5 19 24 4 8 8
111 144 199 180 172 66 109 176 132 126 98 131 120 172 82 88 227 135 169 224 125 158 96 109 176 106 25 133 232 233 89 130 100 120 176 60 134 140 219 112 110 122 195 101 128 158 89 73 97 276 132 96 196 188 124 167 182 195 116 208 151 130 197 111 163 180 120 137 152 196 161 161 100 97 141 107 120 121 103 189 113 184 156 95 98 133 101 65 148 236 80 120 212 119 131 195 100 142 112 168 132 122 189 77 110 151 90 121 218 180 101 91 124 214 151 115 102 124 174 144 81 96 170 73 124 124 80 106 122 101 126 175 214 120 135 200 185 207 96 175 147 71 187 229 97 171 183 101 91 114 208 112 136 200 172 123 92 139 133 180 107 187 90 197 241 86 66 155 89 114 248 221 158 197 201 115 109 94 216 386 168 189 123 143 264 158 81 84 286 151 151 187 99 137 114 146 114 201 159 88 67 34 41 41 69 133 33 34 94 50 67 26 45 27 39 21 56 48 43 60 55 63 34 58 26 48 54 55 48 65 60 69 63 20 63 50 55 39 67 84 60 73 42 26 23 30 47 97 64 52 54 33 48 26 59 95 109 35 31 35 76 29 41 51 27 61 36 29 70 45 27 65 29 23 37 40 48 46 44 90 43 40 59 33 47 46 70 49 57 71 57 56 38 43 25 41 36 38 33 41 55 29 66 71 65 29 37 66 68 58 45 75 37 33 49 67 44 52 45 40 45 29 84 42 51 47 21 22 58 33 54 74 35 60 50 44 66 32 42 22 65 74 47 45 66 15 73 41 40 80 51 55 79 79 48 87 42 43 96 70 41 19 45 52 30 31 48 19 20 38 47 36 25 61 56 87 29 48 31 32 60 63 47 50 42 103 26 87 45 34 42 75 59 51 27 46 28 25 35 51 44 29 52 67 34 41 49 50 50 34 64 75 66 96 62 63 59 102 36 54 22 32 78 32 58 31 22 35 47 44 34 48 45 66 67 53 80 29 45 53 91 80 81 29 56 32 30 82 56 78 35 50 30 38 36 52 46 59 49 54 59 44 45 43 40 37 78 51 50 21 40 22 46 23 60 72 49 51 69 30 9 62 54 47 33 46 48 35 43 98 49 39 48 62 43 44 30 18 41 64 129 30 53 67 35 44 62 64 16 34 55 48 39 30 63 49 50 35 32 41 65 35 31 47 52 50 31 51 46 33 48 35 71 19 37 33 98 63 66 43 48 65 34 45 36 94 38 44 33 57 56 31 39 48 29 38 69 74 78 43 41 23 34 60 79 74 81 66 47 30 40 63 59 31 47 65 60 51 68 40 40 33 54 33 54 40 42 36 55 44 41 30 53 56 35 50 28 70 29 30 31 39 31 22 58 35 39 26 33 39 11 34 57 41 78 27 16 13 40 54 25 59 37 27 53 33 43 25 27 24 29 19 40 23 15 38 32 44 17 25 30 39 36 47 92 34 23 27 41 22 15 26 40 33 18 24 63 46 32 39 19 53 13 54 40 30 24 31 56 37 27 41 46 21 68 27 24 24 35 28 23 29 14 29 41 35 44 36 43 43 25 26 37 45 21 26 27 30 31 57 23 21 11 54 65 29 39 27 44 34 19 35 12 33 31 47 31 27 41 32 25 31 27 33 56 29 52 35 24 58 22 24 18 8 27 47 28 29 30 35 38 33 55 27 38 34 71 37 27 34 15 43 73 33 21 30 30 19 35 42 15 34 33 30 65 39 40 48 35 37 37 36 70 27 23 52 37 28 32 25 24 29 24 49 18 36 40 43 20 39 30 42 44 27 17 24 43 32 29 39 36 24 30 30 22 20 31 23 20 22 31 22 18 12 9 21 31 60 22 14 14 24 27 25 23 31 13 23 16 16 22 14 10 14 22 26 52 26 28 18 31 18 41 25 16 24 28 32 44 22 27 22 20 34 26 20 26 15 25 24 28 21 21 31 34 30 26 57 30 21 16 34 26 29 24 26 25 24 24 31 22 28 28 34 11 37 30 37 21 16 35 22 27 26 16 24 26 34 31 20 21 31 38 24 29 18 14 28 27 19 33 13 19 36 16 23 39 25 23 28 25 24 13 22 18 22 25 50 15 32 11 37 20 25 17 33 19 16 18 24 34 21 20 18 18 25 16 38 20 19 37 13 30 18 22 18 25 25 32 18 29 30 18 22 37 13 38 29 32 30 24 14 46 23 26 20 28 18 36 21 25 22 31 27 20 60 38 22 24 42 26 27 27 49 27 35 27 34 50 33
31 28 20 4 4 9 21 13 4 25 5 29 1 11 4 7 5 7 5 12 21 20 13 5 18 4 10 3 10 10 0 18 6 35 2 10 7 12 1 2 16 7 8 17 9 0 8 13 4 8 29 4 4 8 11 6 22 17 9 10 30 11 0 23 8 7 21 7 19 26 12 25 1 12 6 26 7 21 0 12 19 18 24 20 4 16 19 33 15 2 9 4 7 9 6 8 4 16 1 19 16 16 6 6 17 11 11 13 1 13 13 18 5 11 8 2 13 15 0 10 2 10 11 28 19 26 7 21 14 2 17 11 13 11 9 12 6 9 21 10 19 13 6 7 27 32 20 27 12 13 24 2 6 5 8 24 14 8 9 19 7 4 11 5 14 5 30 19 2 23 2 26 4 2 23 13 21 12 3 11 6 3 30 10 16 23 16 15 21 5 14 23 1 7 26 19 16 14 5 4 0 11 9 17 4 10 1 22 7 15 15 18 14 11 13 20 7 10 19 19 3 6 22 22 2 0 8 3 8 0 12 2 10 12 12 4 3 24 12 18 10 9 14 5 25 4 10 5 3 12 1 10 1 3 9 5 19 7 6 8 17 18 11 8 13 14 14 2 15 29 19 18 20 0 20 8 9 0 13 8 14 20 10 5 18 3 13 7 20 0 2 4 2 1 29 6 18 8 5 4 22 3 11 13 19 0 12 0 10 1 7 7 18 4 2 14 9 10 1 6 0 11 9 10 15 11 3 18 2 15 0 6 3 33 1 13 11 22 9 2 15 3 4 13 9 6 12 10 6 22 14 10 4 3 4 20 9 8 9 13 11 0 12 0 6 14 16 37 10 5 7 3 16 7 13 18 5 4 16 8 0 8 20 10 9 10 3 31 14 8 4 9 6 6 2 7 2 7 16 11 16 25 8 19 17 15 17 7 18 14 6 1 5 16 3 16 10 18 21 13 3 10 9 6 4 8 12 7 13 6 11 6 12 7 9 7 5 9 4 18 5 10 0 24 15 12 6 9 3 0 12 4 28 6 2 5 8 21 0 8 12 21 2 11 17 4 16 17 3 4 25 30 9 7 6 4 26 7 4 2 10 4 1 29 7 3 7 27 17 12 2 21 6 19 10 40 18 9 25 27 27 18 16 5 14 11 8 1 3 11 7 6 5 6 16 27 0 6 7 11 19 6 5 28 20 8 1 17 0 3 11 7 3 8 3 13 6 2 5 9 32 25 13 4 52 17 12 14 6 7 7 10 9 11 1 19 16 9 17 3 1 5 0 13 22 5 1 17 30 26 18 22 8 9 38 3 8 8 36 2 19 13 32 6 44 13 1 4 7 1 23 6 18 9 16 7 8 4 4 4 5 17 2 4 15 9 9 22 12 38 18 37 32 27 4 12 16 39 35 39 39 34 9 18 50 20 19 11 24 14 7 18 23 16 10 10 16 2 8 20 31 11 34 10 6 6 3 5 25 8 25 18 25 4 3 9 3 19 21 15 36 6 17 6 26 33 3 12 19 6 13 1 11 1 2 14 8 20 2 16 28 9 22 11 9 25 31 20 32 12 1 8 17 9 26 12 12 16 10 21 1 18 28 6 4 20 11 5 7 8 2 0 3 13 26 14 1 27 0 23 20 26 15 13 13 12 25 11 32 7 35 20 0 16 16 0 5 18 0 21 19 12 23 12 9 8 12 33 25 12 11 13 5 14 6 8 16 9 1 12 10 1 33 10 14 17 16 28 10 9 10 14 14 7 19 11 3 29 17 8 0 19 26 6 11 10 19 1 9 52 20 8 19 10 26 36 23 66 11 8 23 33 1 18 10 7 21 18 12 16 25 24 11 9 31 6 36 10 26 41 11 6 20 4 72 10 1 5 19 6 30 9 15 6 7 32 9 6 12 20 13 10 0 35 28 32 24 30 17 41 22 9 13 4 1 40 10 17 31 26 0 22 11 12 0 18 20 12 40 32 2 10 33 43 11 28 0 28 5 0 11 7 38 4 13 31 13 10 0 13 2 7 1 20 31 16 23 5 35 38 27 33 25 32 15 32 11 13 29 5 3 8 2 0 28 21 17 23 2 5 11 27 4 41 27 4 5 38 3 19 41 6 5 13 7 10 61 10 6 11 19 7 64 28 2 3 16 18 6 84 19 13 19 7 10 23 39 31 9 13 14 21 3 17 11 1 15 34 16 21 18 6 29 8 29 28 5 2 5 38 37 21 40 19 20 16 17 3 11 5 24 23 24 2 16 6 12 17 11 25
16 3 40 27 23 7 7 12 11 2 9 8 5 37 5 11 21 18 17 17 23 12 8 10 59 27 22 16 15 23 17 11 10 34 38 3 18 14 14 18 7 17 15 6 11 33 57 24 14 4 13 24 11 21 3 7 3 17 1 4 24 34 33 7 42 11 8 10 7 34 31 6 19 11 25 23 3 6 17 27 16 11 33 18 6 26 10 31 19 16 16 17 20 28 10 22 24 8 4 15 13 7 2 14 2 2 33 16 16 26 17 20 5 17 50 6 26 26 23 39 42 8 10 12 10 25 26 21 6 21 9 38 12 2 12 27 13 19 10 18 7 14 11 4 2 8 15 18 7 47 16 12 21 5 5 12 5 15 26 12 24 17 27 19 4 16 19 53 3 3 12 19 13 14 6 1 13 28 17 28 7 3 18 10 16 45 9 21 37 11 13 15 8 41 3 15 15 23 17 11 47 29 5 15 23 24 34 19 31 33 14 6 10 27 26 15 38 46 15 17 110 21 31 13 17 3 36 32 24 25 39 28 36 98 12 19 6 24 22 21 44 31 24 14 9 38 38 38 32 4 10 18 43 10 27 23 20 20 26 4 20 12 10 27 27 30 7 13 23 36 81 14 30 33 14 31 30 73 32 34 18 25 37 12 6 88 9 22 25 26 13 21 8 23 43 17 43 9 41 41 14 22 43 52 45 20 15 48 41 44 9 20 37 36 15 2 43 22 13 22 60 1 10 30 22 7 28 12 17 22 16 4 36 13 23 14 17 60 36 33 12 26 25 7 82 14 28 15 8 12 23 11 12 36 28 28 32 11 34 24 40 70 34 22 18 16 12 15 22 12 16 10 7 59 18 14 32 7 45 9 29 31 30 18 51 14 39 10 23 17 63 7 59 16 37 29 26 29 36 67 92 24 14 108 78 53 46 27 25 133 20 93 38 18 108 22 123 47 16 47 77 26 26 58 35 15 30 124 24 70 31 84 66 59 13 137 5 67 47 19 44 65 55 47 46 47 56 162 48 44 15 43 23 49 98 55 70 74 47 29 69 11 49 43 54 95 27 40 38 16 39 67 45 32 18 53 11 64 49 21 37 36 40 55 51 118 84 28 55 66 52 9 45 79 37 63 27 22 161 46 22 58 37 15 25 62 59 28 39 86 13 26 77 31 64 14 72 137 20 101 39 50 40 37 53 88 64 44 87 62 99 39 80 32 36 48 30 104 27 59 55 108 134 51 63 15 89 94 48 19 57 49 89 31 59 53 30 50 60 44 162 93 40 91 43 97 48 47 15 68 14 12 18 18 78 26 15 74 14 35 30 56 9 117 50 59 104 109 17 70 35 47 39 56 55 26 31 10 34 109 14 34 31 18 5 27 14 41 38 17 15 32 12 7 15 37 34 19 34 13 24 13 45 36 9 7 24 5 25 11 15 8 56 34 6 27 31 20 20 41 34 22 12 49 7 21 30 23 41 2 16 10 4 20 83 59 50 27 43 28 34 37 42 54 10 16 36 17 23 33 24 14 15 58 17 7 26 8 9 8 8 7 12 6 54 7 24 27 31 62 64 39 60 22 25 18 13 41 20 16 29 15 40 34 3 12 26 13 22 2 10 14 6 9 30 17 29 22 39 34 6 43 52 16 49 16 17 29 59 13 12 18 28 61 17 18 67 10 21 66 16 35 22 38 23 10 24 37 14 11 16 22 0 40 24 32 5 21 30 24 27 44 46 15 57 31 11 14 19 87 7 15 9 29 0 18 12 6 23 10 13 73 30 14 42 8 27 11 22 33 51 34 21 17 22 38 34 26 30 4 37 43 14 17 29 22 5 10 25 13 1 37 7 15 33 39 21 104 23 20 4 18 22 23 18 22 21 18 38 22 49 17 54 58 14 28 18 13 42 23 37 26 20 28 9 17 35 15 34 14 24 22 33 45 19 23 27 48 18 13 28 26 29 22 87 8 25 12 20 35 10 8 48 35 19 8 1 11 10 5 23 15 5 18 22 33 32 16 36 10 30 62 31 16 19 29 44 42 7 22 21 7 7 4 54 40 10 12 20 22 10 41 13 11 18 5 10 13 14 26 44 16 13 14 13 29 21 23 18 16 40 19 7 28 12 33 37 22 24 21 36 15 30 21 1 24 21 29 8 13 44 38 16 9 8 16 15 13 12 25 36 24 21 15 12 15 4 12 32 8 10 24 61 11 10 59 39 2 29 13 20 22 14 42 17 17 35 20 23 16 2 34 13 45 6 35 15 10 24 10
5 0 112 3 13 0 1 0 0 7 36 23 75 34 17 38 10 27 25 37 63 0 0 27 0 71 0 23 3 19 62 0 0 14 14 66 3 4 0 9 20 4 8 4 0 9 59 7 0 17 1 11 1 9 38 0 13 1 54 55 3 108 40 6 1 14 4 5 32 1 0 7 1 1 89 3 115 6 6 0 0 17 30 0 22 2 9 0 35 0 5 0 3 23 0 11 10 3 0 18 0 0 38 122 10 1 3 3 1 3 2 9 37 3 34 3 0 0 0 0 49 0 13 19 2 44 0 1 0 0 15 22 4 110 4 17 35 6 0 1 0 7 4 67 0 18 64 8 8 21 0 9 0 3 30 38 25 8 0 1 11 0 43 5 5 26 16 0 13 1 0 9 1 0 50 24 0 11 1 0 0 0 4 72 0 18 0 15 68 37 48 8 1 8 0 7 0 6 25 38 173 0 0 2 0 0 0 60 3 13 17 0 0 30 9 17 14 0 0 5 0 118 0 0 74 41 5 83 15 172 4 10 0 7 13 4 13 13 150 27 10 1 0 134 5 9 1 41 22 127 27 46 2 0 0 10 36 24 47 23 66 29 30 53 0 3 3 0 73 0 48 0 12 0 5 0 39 1 2 2 45 0 0 76 47 0 120 12 38 0 8 35 30 58 25 1 2 41 0 150 4 7 2 28 0 10 6 91 9 0 21 0 9 1 0 48 99 4 0 53 58 22 50 4 106 13 0 12 42 50 18 44 13 36 25 1 28 3 0 2 0 5 2 5 9 25 0 0 0 9 103 0 91 0 15 0 11 18 14 40 43 0 3 5 35 63 9 3 47 251 64 26 171 1 27 12 0 8 126 79 28 0 0 176 3 7 40 7 48 61 17 1 0 112 9 8 9 5 14 7 7 5 0 26 11 12 84 35 5 0 15 6 2 27 6 31 2 15 0 13 16 17 0 32 2 8 0 1 30 1 64 0 5 0 1 31 1 0 36 6 0 6 0 0 8 75 8 0 5 63 0 57 0 1 0 0 6 2 24 22 1 39 4 16 15 24 12 2 59 1 2 2 17 39 15 0 0 0 9 12 0 73 1 0 1 12 0 1 0 24 7 2 34 25 15 0 0 83 49 5 1 0 1 30 5 3 5 15 0 32 34 0 12 1 33 0 1 0 40 37 55 1 1 0 0 3 0 0 0 0 0 11 2 2 5 24 7 21 3 8 1 0 32 6 44 0 5 0 22 0 1 23 0 15 2 0 0 0 4 3 15 1 0 21 8 0 0 9 5 0 0 6 18 0 0 35 17 0 13 0 5 9 1 1 29 8 7 6 37 6 29 5 12 0 1 0 0 50 10 8 3 9 1 13 18 53 2 46 0 4 0 0 3 1 1 0 0 13 0 6 27 4 0 5 0 0 3 3 32 0 2 19 7 0 10 3 8 1 0 16 7 1 9 53 2 0 28 27 1 0 0 0 8 16 24 0 0 97 0 0 42 5 3 19 27 2 0 5 0 0 0 0 0 0 4 0 0 17 3 24 1 2 0 53 0 8 1 0 2 21 1 1 2 1 0 9 8 2 2 31 3 11 26 0 4 21 7 4 0 8 0 0 45 2 7 11 84 10 0 3 30 20 10 5 30 3 0 0 0 3 15 0 6 0 11 8 76 7 10 5 0 16 0 16 9 7 6 0 11 1 1 6 0 0 37 2 2 5 0 1 8 115 0 1 0 1 9 0 11 18 0 2 8 8 27 35 5 4 11 42 13 0 14 0 1 6 12 70 1 4 0 14 0 7 8 14 0 7 0 23 11 8 32 7 9 5 42 1 78 14 5 10 73 0 1 6 0 6 1 1 0 0 15 0 0 8 1 20 7 13 1 18 0 0 55 0 35 0 20 1 0 11 0 7 0 7 3 15 0 3 4 0 9 15 64 2 0 52 27 0 0 0 0 21 1 8 0 13 20 0 11 0 17 0 0 10 3 3 4 0 12 0 9 12 0 2 10 9 24 3 0 13 2 0 15 0 21 52 2 2 9 1 17 2 10 0 1 3 24 0 66 8 33 7 0 4 17 1 0 3 22 0 12 0 8 1 1 17 0 21 39 36 0 16 0 5 20 26 37 0 74 70 4 43 6 2 1 13 0 0 30 11 0 8 13 0 72 11 13 10 0 35 6 0 0 27 6 14 15 4 3 0 7 12 11 7 5 0 3 13 5 52 23 0 26 3 9 0 1 3 5 3 3 19 4 8 6 11 1 1
17 0 13 0 0 0 59 0 320 9 28 411 0 2 125 153 23 3340 834 127 517 1967 0 0 5 70 0 1068 0 1 0 216 312 537 43 4 537 0 0 2 37 12 14 448 0 3 9 7 3 0 0 242 0 0 116 0 3 26 0 0 16 0 989 1813 0 88 70 0 228 163 1 0 117 258 8 7 0 129 132 49 14 825 182 39 0 0 2248 3 84 0 25 335 3 348 0 0 0 0 1 76 282 25 1390 0 7 97 73 8 5 1949 0 0 72 842 119 14 474 8 76 319 5 1271 135 319 0 0 36 1 11 32 28 0 0 0 21 0 563 274 92 68 8 316 121 0 1 0 152 0 0 440 82 13 5 430 177 0 2 219 0 1 1176 3 57 634 0 31 0 8 0 138 297 1697 0 0 26 0 0 358 2 0 16 44 2 16 168 10 17 1993 30 0 20 0 255 0 3 0 10 0 1295 133 63 208 57 110 104 14 312 1 0 21 1252 8 15 1364 0 354 0 2 0 0 61 47 57 367 0 0 189 483 1 261 23 7 128 60 56 0 275 175 82 62 0 546 306 33 126 0 0 35 1 160 3 24 14 20 3 1 353 210 80 347 0 269 0 87 0 3 0 386 428 56 588 0 197 1 451 0 3 1 33 21 110 0 1491 118 323 30 0 10 0 742 0 0 0 304 578 0 10 0 602 117 7 0 487 27 1652 0 9 0 80 3 0 171 0 131 0 0 378 0 137 3507 2 1145 131 0 0 201 0 0 0 1 3 2 1034 641 0 109 46 0 24 94 350 0 208 0 47 0 4 92 6 14 25 9 0 225 495 289 57 174 2 136 2304 0 0 0 0 50 64 523 1 328 760 4 0 48 0 0 0 0 244 30 181 57 0 0 344 0 36 0 0 0 520 0 0 230 0 25 10 5 2548 0 14 2 0 13 0 82 32 466 1 28 9 0 2 0 0 312 9 4 90 863 50 0 76 0 2 204 0 5 149 33 10 3 3 0 3 13 0 3 111 220 3 1 0 60 77 0 0 0 3 0 0 1 42 4 337 25 0 0 0 0 0 340 0 38 381 55 9 1704 2 2 12 0 114 6 11 19 230 0 935 108 7 234 31 0 9 1703 11 11 1 0 0 693 0 0 245 38 189 0 87 2 21 144 0 0 16 0 148 10 0 0 0 0 6 91 447 1221 0 0 6 0 10 0 22 0 7 2 84 9 138 15 132 0 1 0 0 13 6 142 2119 0 2 4 0 36 6 0 8 0 1 9 112 4 0 18 0 560 44 0 621 0 20 57 20 0 7 288 131 60 29 1332 43 85 12 0 0 748 226 0 17 0 0 0 0 0 94 18 1 0 1 0 986 111 0 3 0 0 2 0 28 0 0 1 5 0 23 33 0 0 0 3 0 4 48 0 0 3 77 0 29 0 181 0 0 0 1 0 0 0 0 0 3 256 21 48 0 0 0 34 58 106 133 0 10 278 1 1 0 0 0 0 0 0 0 0 128 145 2 0 0 22 0 96 0 47 43 17 13 8 0 0 387 5 69 5 0 0 0 0 0 43 0 106 74 0 26 0 160 0 0 1 21 0 0 28 0 0 0 0 4 18 137 0 4 2 1 0 0 9 70 3 7 11 100 0 0 79 25 0 11 11 10 78 13 235 9 0 15 65 4 0 0 5 43 1 0 7 0 12 0 73 33 186 29 0 0 63 0 50 43 239 2 5 46 21 11 0 0 69 6 18 0 0 10 58 0 1 25 16 6 13 0 123 40 1 0 25 0 0 157 17 1 27 231 69 68 0 4 5 161 1 2 1 6 55 0 0 31 43 0 1 0 0 0 1 91 0 5 0 0 66 0 0 43 0 0 13 141 0 14 0 0 49 0 11 0 0 0 0 0 49 0 0 76 0 2 2 55 2 0 0 87 59 0 7 0 34 0 0 0 1 0 0 0 263 0 0 35 0 3 0 10 27 7 11 0 49 0 11 3 10 9 0 0 11 43 3 11 30 0 58 13 5 0 0 5 25 33 0 0 0 3 0 0 0 0 5 121 0 5 0 54 19 0 0 0 0 0 0 1 0 0 0 0 0 0 0 0 62 97 20 0 5 0 43 0 0 9 75 0 0 0 0 3 0 1 30 0 0 125 0 8 0 3 126 15 76 0 1 90 0 2 0 0 0 10 1 50 0 9 3 0 0 63 55 0 0 11 3 0 1 0 0 1 15 49 0 21 0 72 0 9 0 32 0 3 1 0 0 63 51 5 1 0 97 30 0 0 2 61 0
20 23 50 35 39 19 29 48 16 53 27 29 19 18 51 42 24 6 48 12 44 46 36 32 54 9 29 45 17 35 51 62 20 65 38 53 17 60 36 63 36 13 37 67 36 13 41 40 15 12 25 20 37 23 35 15 25 26 31 30 20 16 46 28 39 42 25 54 51 11 32 19 22 26 26 19 29 28 41 27 23 20 28 32 24 25 18 19 53 18 14 42 61 24 51 7 24 45 17 16 24 43 11 19 52 13 37 34 38 22 24 12 35 21 17 17 13 43 50 37 23 41 40 40 26 15 26 51 32 8 24 29 35 61 28 41 28 29 25 32 39 30 54 47 32 40 63 10 47 37 55 27 58 25 46 43 28 22 37 14 30 29 29 42 32 33 55 19 51 30 43 16 21 48 46 48 33 19 37 49 42 13 31 53 35 35 25 7 28 38 3 47 8 12 13 17 40 26 26 26 11 35 32 13 36 16 4 19 17 42 26 27 69 37 20 43 28 38 25 30 23 51 30 40 29 35 26 24 10 9 16 15 14 20 20 21 18 29 26 25 20 3 38 39 35 14 24 29 13 19 43 21 17 11 11 44 36 31 33 25 32 23 21 19 54 21 37 18 26 65 18 15 52 15 32 32 24 12 55 23 6 25 34 30 18 23 16 61 20 27 19 19 35 4 15 41 5 52 52 26 32 36 21 20 27 29 38 30 22 9 9 40 41 20 17 27 38 22 26 30 18 30 16 23 30 10 24 48 14 40 32 45 33 13 43 24 24 30 20 38 30 26 42 11 38 35 15 20 26 38 40 54 11 39 52 32 22 20 8 12 27 41 5 29 15 21 31 9 74 50 29 45 41 55 29 36 23 64 65 28 21 53 15 20 36 58 9 45 33 24 22 53 30 32 51 22 32 43 38 15 20 31 19 32 25 22 23 28 14 18 32 27 34 36 20 20 25 22 23 12 23 35 19 17 44 24 17 14 22 19 18 22 17 14 18 17 17 25 25 32 30 18 23 14 37 37 24 20 16 18 24 16 20 17 18 34 21 3 21 18 14 18 41 28 19 9 28 6 22 19 24 22 26 27 26 3 37 14 35 15 30 36 11 10 17 34 17 15 7 25 40 43 15 18 30 26 5 12 7 14 14 26 28 13 10 23 18 10 14 23 40 6 17 20 14 26 30 33 13 13 13 17 18 35 15 22 14 34 29 28 27 17 22 33 25 21 22 22 26 31 27 23 43 33 18 14 14 20 26 13 28 19 10 14 19 39 17 22 12 13 29 19 37 19 5 8 11 42 15 28 21 52 22 37 31 18 14 38 22 8 40 10 30 22 32 24 29 17 25 14 18 15 13 10 32 37 27 14 32 10 62 48 36 48 22 65 28 73 41 46 61 29 51 53 61 52 66 41 47 47 22 52 36 24 55 42 40 55 43 15 57 38 27 38 41 24 21 20 55 40 52 16 27 62 83 19 20 51 41 61 48 60 13 31 56 62 47 18 24 54 54 64 59 51 52 85 37 59 73 30 66 49 113 18 18 63 46 50 97 34 57 34 20 80 29 100 21 82 70 49 27 39 38 29 41 73 44 42 60 78 14 41 24 56 74 86 44 69 37 60 58 80 39 69 66 51 46 39 30 43 27 62 33 12 49 39 42 44 61 48 48 19 66 45 48 53 39 51 35 88 26 47 26 38 56 15 44 30 31 32 65 65 66 24 35 38 32 50 67 47 35 91 9 38 8 48 49 60 91 41 58 50 43 61 43 68 48 60 46 34 69 50 14 55 27 48 36 9 50 14 57 53 68 25 63 44 59 70 52 57 66 37 18 19 52 39 30 25 31 35 37 22 36 41 63 82 23 20 52 36 24 50 34 23 39 63 23 27 24 29 26 47 23 38 40 44 56 65 33 47 49 8 30 26 6 67 27 14 58 8 18 26 46 44 41 19 37 44 6 17 37 46 10 20 37 38 53 47 36 52 44 77 17 8 32 30 17 7 17 44 49 29 37 22 40 65 31 17 22 14 32 68 35 25 65 23 12 37 69 29 62 60 30 23 50 30 31 14 47 50 39 32 16 60 55 64 35 38 20 49 46 67 22 42 21 43 47 50 15 37 39 49 19 37 30 56 63 33 32 42 28 29 21 30 19 56 14 28 11 25 61 31 29 32 38 22 50 32 99 20 32 43 59 37 34 29 82 11 73 41 35 23 26 37 88 26 28 34 33 34 5 77 23 35 45 42 32 46 34 51 35 25 22 47 50 33 27 19 23 14
7 4 30 10 8 11 4 8 16 10 11 5 5 6 8 16 14 14 9 2 12 9 17 21 19 1 14 3 47 30 13 11 8 15 8 4 13 9 15 10 34 22 30 5 11 1 42 19 12 4 14 18 15 25 9 9 7 3 14 1 17 45 5 12 10 33 36 16 39 6 4 1 13 19 42 27 13 5 25 8 6 6 20 23 27 3 2 4 31 7 35 4 4 16 34 28 4 35 1 25 10 9 37 5 6 20 9 10 23 17 5 9 22 35 29 16 0 3 10 9 11 3 15 28 15 2 12 34 0 7 12 24 4 24 17 7 7 18 16 8 4 6 49 23 3 34 16 14 2 7 12 14 20 11 17 32 26 33 14 11 38 6 7 26 5 18 12 15 14 34 11 26 2 4 16 3 32 6 1 4 11 22 1 7 11 12 8 29 6 2 7 6 10 14 16 14 12 0 13 6 7 26 37 65 23 12 52 44 43 5 12 6 12 7 39 12 6 31 11 7 30 6 15 16 38 23 8 8 32 7 2 11 5 8 7 20 7 37 25 13 14 24 14 21 8 26 24 20 30 24 10 18 10 28 24 4 33 9 7 26 45 40 15 2 28 0 1 65 24 48 32 7 6 1 34 31 28 28 24 3 21 6 12 8 32 5 16 4 18 0 24 15 34 10 20 4 41 18 23 33 4 2 4 8 19 9 8 3 64 5 40 14 5 16 35 39 16 13 5 2 22 30 19 7 33 11 33 40 33 25 14 14 15 14 7 0 9 14 8 17 23 25 6 20 5 12 20 35 16 27 4 25 6 35 1 11 24 45 25 3 17 7 22 42 22 14 10 12 5 21 1 69 13 13 3 42 8 10 5 10 9 8 26 12 8 7 32 11 51 6 20 0 2 28 21 11 10 26 23 28 13 4 44 22 8 15 57 4 11 14 24 31 20 10 14 15 10 12 0 5 22 10 6 15 7 52 6 8 2 18 12 16 6 41 3 47 27 4 2 9 12 28 4 26 16 6 8 14 14 8 22 22 8 11 11 6 14 16 15 23 30 15 13 8 24 38 19 6 17 8 37 10 3 12 52 28 3 14 29 15 14 28 12 49 7 23 2 13 13 12 7 28 10 21 8 29 9 11 8 0 44 6 16 23 41 11 14 5 26 1 1 16 17 15 7 21 21 12 5 25 12 5 6 9 21 18 25 6 11 1 44 23 4 22 16 8 33 9 13 10 4 32 18 6 12 10 13 10 34 40 65 30 3 9 14 25 16 22 10 4 19 40 6 8 38 19 12 42 74 26 42 21 0 5 3 30 15 14 19 26 3 12 3 20 10 41 44 33 9 2 2 4 10 24 30 9 24 21 10 17 18 7 16 42 25 12 27 39 13 0 23 14 23 21 11 2 6 50 8 19 0 11 3 13 6 9 18 15 23 10 6 11 4 14 29 21 7 53 28 2 16 26 5 12 15 17 44 5 19 6 12 9 8 22 70 13 14 21 10 1 10 5 27 2 24 7 7 17 22 29 21 15 61 19 5 14 34 20 3 12 4 12 25 11 35 37 40 12 12 27 4 35 4 17 28 8 3 0 25 17 28 17 38 10 4 28 7 12 24 13 18 7 21 4 5 20 11 42 18 7 3 34 5 5 20 21 49 10 3 16 32 5 29 17 8 10 22 11 49 21 31 9 21 2 5 20 25 4 16 14 11 27 16 7 1 7 9 19 18 19 10 7 5 14 5 4 17 27 3 49 17 21 15 22 17 16 3 20 7 14 20 5 22 39 9 3 8 42 6 0 45 11 4 33 7 2 16 15 3 5 14 3 17 27 8 24 26 5 9 28 64 6 2 11 4 33 0 6 12 3 16 26 8 6 6 28 44 24 45 27 18 3 8 5 10 24 13 17 43 9 14 7 14 20 18 27 12 6 17 5 12 32 8 0 7 1 9 10 26 14 6 18 8 23 18 36 13 17 7 31 12 5 23 19 16 35 3 9 14 26 10 29 30 7 17 7 48 26 16 19 5 7 4 55 15 19 5 1 2 5 21 45 10 6 36 15 27 16 2 18 40 20 13 9 20 8 2 24 8 14 18 11 8 23 13 9 16 3 35 15 26 14 29 17 2 15 19 9 6 13 10 29 10 20 49 13 6 45 15 13 0 9 10 21 19 25 32 3 18 38 24 12 0 11 2 5 1 20 21 17 6 20 14 5 8 7 12 0 30 32 3 11 19 21 10 3 9 25 15 4 4 2 27 1 7 18 15 20 24 8
7 25 23 6 16 15 46 2 36 29 14 0 8 15 50 20 7 17 11 23 16 17 28 0 60 5 12 40 77 7 13 37 14 9 5 19 9 77 38 56 14 8 27 30 23 17 26 16 8 25 11 12 21 23 10 21 23 20 7 4 9 25 37 125 23 1 40 15 0 34 8 20 14 9 20 63 49 17 14 13 21 20 8 6 4 9 10 37 14 11 17 184 7 10 33 14 0 10 21 11 15 10 20 26 31 26 7 16 7 45 21 23 15 26 19 36 21 18 8 20 6 15 17 60 5 9 8 17 11 8 14 12 6 17 3 13 8 16 36 18 54 5 2 9 34 6 5 12 12 21 13 28 23 14 24 12 17 14 1 19 30 9 15 34 16 3 25 26 18 14 5 74 6 25 38 5 9 10 27 12 4 61 21 4 15 13 13 36 8 15 29 6 19 9 79 79 32 21 16 3 4 56 14 32 9 44 4 12 6 8 12 47 29 31 19 9 7 12 12 29 54 16 50 10 80 8 10 0 28 17 5 23 1 29 19 12 22 17 24 15 9 14 37 8 7 19 8 8 9 13 26 58 5 76 22 18 14 8 16 18 7 4 42 15 8 32 48 16 24 36 27 6 28 34 18 15 13 17 32 3 1 24 30 47 27 11 13 17 33 9 14 5 32 8 15 14 47 5 29 13 7 31 1 55 27 26 35 11 17 7 37 19 22 7 16 51 20 22 4 4 6 16 51 4 13 25 29 37 14 26 39 27 6 8 12 65 18 16 20 16 29 68 4 10 17 48 6 12 22 9 17 14 51 9 2 26 17 5 28 8 17 17 15 4 40 33 7 14 13 3 41 47 20 8 11 17 22 7 20 30 23 17 9 24 3 19 5 24 23 26 20 7 117 10 52 47 10 78 73 13 47 18 92 42 17 26 12 9 13 10 11 66 13 20 32 17 6 16 119 3 48 51 19 28 26 40 28 24 41 29 4 9 51 7 63 17 49 13 53 13 0 37 52 85 44 15 11 8 18 29 38 7 37 28 18 21 13 10 38 11 19 34 28 30 6 16 9 6 7 25 2 29 43 20 11 34 21 11 12 40 17 5 7 19 36 11 19 11 44 33 10 51 27 18 15 10 15 16 11 22 37 7 9 4 6 16 20 20 37 12 9 22 10 30 15 28 14 14 43 13 79 61 13 25 102 14 12 14 56 6 3 10 17 1 13 12 9 81 42 22 29 37 17 20 89 9 12 10 3 142 21 17 34 8 28 13 1 8 8 69 11 7 26 21 10 17 7 11 14 8 15 28 95 81 24 24 53 47 31 18 15 4 5 21 43 43 21 12 7 25 13 10 63 5 25 9 17 57 36 14 4 1 7 21 6 8 2 29 17 12 12 30 8 4 4 13 3 33 4 2 5 8 23 15 19 4 13 12 16 1 26 17 2 10 4 11 19 6 32 5 11 8 2 23 1 12 14 6 2 12 5 0 6 9 22 6 13 18 28 2 22 3 16 14 7 6 9 6 42 8 2 5 11 8 12 7 17 17 14 9 5 1 11 26 4 1 6 7 5 10 6 3 8 8 25 25 1 5 20 9 9 2 36 6 6 4 2 4 8 3 37 3 29 20 19 4 8 14 10 6 13 5 13 5 34 13 7 17 15 39 10 22 4 17 10 11 10 5 21 15 7 24 6 15 2 8 23 18 9 44 3 29 8 4 33 27 36 27 11 12 6 7 4 9 22 4 7 11 5 4 4 5 7 7 15 7 13 10 9 4 24 6 0 6 17 5 16 4 6 2 5 14 0 17 8 16 4 8 11 4 5 12 6 3 4 2 1 5 5 2 7 44 5 11 7 38 5 0 9 5 11 6 2 11 5 4 13 6 5 6 21 15 7 7 7 6 11 8 3 10 4 2 7 3 29 4 5 11 6 7 15 4 2 7 13 7 7 27 8 6 0 13 4 13 7 5 16 0 0 1 4 4 9 4 7 15 11 10 1 4 6 5 8 8 4 2 13 2 8 3 13 4 9 16 1 6 0 5 3 1 10 5 2 6 3 5 11 3 10 7 4 16 4 6 4 1 2 2 3 12 8 6 15 11 18 7 23 14 2 7 6 10 2 5 4 3 10 10 8 2 2 16 1 3 3 2 3 14 13 5 1 15 14 18 1 8 7 3 2 45 17 7 5 0 3 2 7 10 8 19 1 1 24 2 1 12 2 4 9 3 1 5 11 3 0 2 1 8 8 14 7 1 22 5 18 9 14 4 13 3
16 21 30 15 19 35 16 16 22 21 20 29 30 21 33 27 11 18 22 17 31 21 14 25 20 23 25 32 33 28 26 37 22 19 23 20 21 14 17 16 30 19 17 24 22 17 22 33 30 19 29 14 14 23 24 10 23 11 28 15 38 12 27 67 24 22 25 55 41 23 24 16 30 14 22 43 25 34 12 44 18 20 24 22 26 21 22 55 16 13 28 38 20 22 16 25 18 14 28 20 22 58 37 18 19 47 38 28 22 14 25 21 25 16 22 40 19 26 12 21 39 29 24 30 13 17 33 12 42 16 22 30 27 22 22 26 13 27 43 23 19 23 11 19 32 20 9 43 28 25 15 35 15 13 39 19 32 14 17 24 20 58 17 24 16 19 13 38 16 21 17 23 21 23 29 27 35 34 34 15 30 17 17 22 21 19 23 19 30 21 61 27 24 15 14 26 16 18 27 18 140 49 132 152 35 21 196 91 45 35 91 140 188 115 83 78 93 65 121 63 68 49 188 67 150 56 44 63 53 26 116 146 76 40 100 87 38 28 22 120 43 33 69 85 49 96 116 77 62 36 61 132 67 131 71 30 35 47 339 112 31 55 71 35 33 209 25 85 73 131 26 122 24 120 125 38 62 78 33 32 74 106 105 92 81 62 103 27 24 82 68 59 61 70 122 36 103 38 39 62 97 86 103 106 82 92 77 47 31 91 186 39 56 83 141 167 107 109 106 66 135 68 166 46 30 69 73 158 83 98 118 68 53 101 187 156 158 118 107 145 144 77 70 78 81 150 35 180 63 80 67 152 146 79 48 105 238 49 25 30 91 92 74 66 166 52 59 53 65 31 87 85 46 63 113 86 94 107 116 87 45 105 188 142 56 36 62 44 48 19 51 65 77 125 63 65 128 162 101 132 50 8 51 26 29 64 29 56 29 15 15 15 28 8 41 32 18 30 22 12 22 13 16 30 26 43 41 41 26 13 18 27 24 50 32 19 23 26 28 22 15 29 27 19 37 29 24 25 46 64 30 40 17 67 42 28 29 45 29 36 16 11 20 31 22 28 19 31 22 28 49 25 22 17 43 23 85 16 25 22 21 21 98 27 54 23 18 24 27 14 37 56 27 20 39 30 19 65 80 35 17 34 22 23 39 22 36 20 30 27 22 28 24 54 36 26 24 43 20 35 33 26 29 15 37 32 68 39 42 20 34 37 24 30 32 17 40 47 50 47 22 27 24 14 33 23 55 36 26 83 62 24 35 26 44 55 41 23 32 18 50 23 30 17 25 15 54 20 77 33 31 78 24 26 20 15 18 30 74 33 30 61 24 28 26 28 22 26 21 35 57 29 75 39 36 18 23 20 25 24 54 68 64 107 78 27 94 21 53 50 69 55 42 161 31 79 50 191 83 85 25 57 142 72 56 42 59 171 18 28 60 141 28 49 161 107 65 100 223 23 91 125 65 63 37 49 57 56 141 68 162 18 75 117 100 45 62 97 78 68 75 35 218 93 34 45 140 31 53 73 63 12 72 37 67 122 53 68 33 67 112 52 94 56 73 86 60 61 70 27 269 113 34 30 105 41 92 36 115 78 83 313 104 32 21 97 42 69 28 52 95 58 31 29 26 74 29 124 29 43 57 135 83 65 44 38 52 58 64 27 50 134 66 67 72 22 90 67 86 26 59 78 53 137 20 52 34 155 208 68 106 28 26 79 69 176 62 67 73 24 42 194 117 74 50 108 66 134 31 22 56 84 28 15 77 103 135 100 85 64 136 36 127 32 120 93 32 28 126 91 51 14 42 27 148 119 74 62 26 112 30 131 212 92 134 243 48 122 60 172 104 76 61 184 110 131 104 39 70 128 83 300 87 199 90 34 121 84 126 79 79 416 215 122 96 62 92 78 61 177 304 355 134 61 139 53 162 119 39 145 154 169 73 97 84 98 56 178 244 114 69 294 80 117 46 88 84 41 109 153 86 125 110 119 114 107 254 221 197 200 250 87 135 35 107 133 232 125 93 77 115 162 83 159 69 172 66 120 114 108 75 115 62 106 58 152 98 78 165 160 84 246 44 80 72 156 223 111 145 136 147 57 160 164 292 102 83 104 137 61 121 93 230 108 24 104 52 97 52 64 89 139 83 147 87 122 64 102 194 158 164 142 53 38 119 101 75 105 89 190 120 177 111 104 95 72 266 59 19 314 40 73 80 178 145 123 54 71 113 172 121 85 157 25 232 32 33 139 173 138 173 105 44 100 92 63 87 38 192 94
9 3 1 4 4 4 23 8 17 6 13 1 4 25 2 11 7 1 14 2 8 0 8 11 71 1 10 5 19 14 39 31 31 0 0 11 40 1 3 0 0 2 11 4 13 1 8 22 13 4 5 0 20 9 0 0 2 7 3 3 0 13 1 1 1 7 3 5 8 2 7 5 7 25 4 19 23 4 44 25 10 11 25 7 2 9 2 11 3 25 7 1 13 4 8 2 26 7 7 9 2 6 1 5 5 17 1 1 18 20 31 5 21 17 6 14 8 10 1 19 6 4 6 2 9 2 57 9 7 2 5 20 1 3 1 9 18 34 6 0 0 14 6 1 12 1 9 1 0 10 14 0 9 9 17 5 6 0 0 11 3 1 5 6 8 6 39 13 0 2 8 3 8 3 5 47 14 1 1 5 4 0 46 6 30 3 4 0 56 12 50 17 4 1 12 5 13 15 0 1 11 17 21 41 9 6 14 28 18 25 11 27 11 2 1 2 2 2 11 10 0 10 21 0 0 5 5 10 5 6 5 5 24 4 9 9 10 1 0 3 12 13 17 27 5 1 1 2 6 14 2 11 28 0 1 8 10 10 36 5 9 1 5 2 2 15 1 19 2 1 3 0 11 0 15 3 5 6 0 12 11 6 16 14 0 2 1 10 0 10 0 0 12 6 10 13 0 1 0 0 5 9 28 6 4 1 5 1 1 0 3 1 24 4 1 2 0 5 1 1 4 5 4 20 2 7 6 11 1 17 18 0 5 11 1 4 0 6 41 4 1 7 6 3 8 0 1 0 13 2 7 0 0 12 1 6 7 6 1 16 8 0 21 8 1 4 15 11 8 11 4 2 5 8 11 4 24 1 5 1 7 29 5 9 16 3 2 21 3 11 2 2 2 6 3 15 2 2 2 6 13 28 1 1 8 21 31 8 7 1 0 3 0 1 0 21 34 15 30 8 1 11 2 43 12 8 52 6 14 3 19 9 1 23 12 9 18 14 6 5 51 3 6 5 10 11 21 4 2 2 9 0 8 0 6 0 9 16 2 32 5 9 2 13 3 2 63 4 15 1 37 0 12 9 14 15 0 15 5 10 7 0 7 23 14 0 39 25 19 12 9 15 24 8 12 30 12 0 2 3 14 11 1 18 2 32 16 0 6 13 8 18 11 20 15 0 0 0 3 3 4 22 1 10 20 17 8 1 1 51 19 23 2 0 37 19 5 3 5 11 25 24 0 20 6 0 10 28 2 2 16 22 22 23 6 7 3 4 36 2 2 6 21 1 40 2 21 4 10 8 16 22 8 38 10 8 1 25 11 9 1 1 29 28 59 0 23 4 5 15 10 8 29 5 4 10 1 6 3 14 4 62 1 74 51 2 19 22 21 68 16 2 6 64 12 8 1 31 15 53 32 102 72 17 7 17 45 2 14 7 18 55 88 19 63 6 4 17 0 19 3 50 62 0 9 32 114 23 38 66 63 80 74 0 0 12 11 8 84 12 74 21 107 7 29 74 6 1 0 36 18 6 2 69 19 12 159 7 8 6 7 61 35 11 5 87 25 32 27 35 15 187 29 58 14 12 24 9 0 12 4 3 1 35 15 69 7 64 16 38 4 74 30 19 28 53 60 21 54 6 0 0 46 19 13 45 60 22 12 39 9 113 2 8 16 15 83 18 66 34 37 21 30 55 14 10 26 16 49 6 0 9 9 153 38 27 176 9 1 2 6 6 16 22 103 40 4 65 15 22 7 18 90 18 50 107 115 72 17 43 5 62 28 46 0 38 30 21 12 120 27 20 10 15 23 16 30 51 5 20 22 11 34 1 42 46 46 102 50 34 104 5 92 11 8 1 21 29 26 59 46 54 14 38 179 29 0 39 15 15 39 0 15 14 46 0 4 33 4 16 168 61 10 19 104 33 134 0 74 22 43 22 14 44 82 9 13 0 30 0 58 32 22 25 56 19 23 131 44 9 0 46 35 55 15 0 57 191 17 8 40 124 33 8 38 1 15 57 33 88 8 12 25 4 27 10 41 38 36 72 59 26 1 75 3 25 78 99 7 13 0 85 0 27 44 75 9 62 22 0 41 95 34 45 16 16 40 13 98 0 78 20 132 2 31 31 2 2 32 27 93 15 31 29 18 183 57 54 24 84 84 22 16 32 45 154 22 6 22 4 17 41 25 83 25 21 33 7 74 6 4 54 29 35 229 94 12 12 15 44 38 0 11 10 226 25 97 50 6 16 7 92 44 8 17 1 1 84 70 111
19 7 20 3 12 15 40 12 4 2 7 38 12 21 3 2 35 17 33 8 9 12 6 9 5 5 15 0 30 1 0 3 26 4 16 7 7 6 19 11 0 2 10 3 13 6 12 4 3 4 19 9 23 10 6 50 1 31 5 9 19 12 12 31 5 37 4 2 17 44 6 30 16 10 28 64 2 17 0 7 19 47 5 21 31 20 1 41 26 12 37 10 18 2 0 35 30 4 10 9 31 4 14 0 16 20 9 12 7 7 22 17 6 15 28 10 4 18 26 20 4 10 6 20 15 3 6 14 8 3 41 24 2 0 12 3 0 0 5 24 39 29 28 22 4 0 15 15 2 1 31 12 5 12 18 14 5 37 7 4 13 32 21 6 0 6 16 0 25 19 58 30 25 31 19 4 15 2 15 22 17 10 49 19 23 2 2 15 48 20 24 0 13 36 15 23 13 34 15 5 3 0 4 4 37 6 28 13 44 6 20 16 2 0 7 3 12 19 9 0 6 1 8 6 3 5 0 4 9 11 6 4 9 12 2 7 3 12 17 2 2 1 18 7 7 4 8 7 3 4 2 4 2 3 27 1 3 2 0 2 8 7 16 9 0 16 3 2 1 6 17 1 2 6 3 2 0 5 3 10 7 2 16 8 5 11 0 2 19 43 24 4 4 40 2 13 1 1 10 3 17 1 0 1 12 13 0 14 9 1 2 34 17 8 13 0 5 6 15 8 6 3 2 9 21 4 21 1 14 5 1 25 7 4 15 10 5 13 17 0 0 4 0 1 0 1 7 3 6 2 1 7 2 10 4 7 6 8 9 2 0 13 11 9 0 7 24 18 0 11 3 5 13 9 8 23 3 11 12 5 12 23 0 2 6 19 9 6 4 2 3 5 4 2 3 5 1 7 1 3 12 1 13 3 36 10 5 5 13 1 18 39 3 64 8 11 7 20 33 3 22 21 13 2 38 6 3 7 4 5 14 54 13 31 8 10 0 20 4 35 12 14 1 3 9 6 8 6 11 13 20 3 31 1 3 27 3 29 6 20 7 1 4 18 12 10 2 2 5 20 20 12 23 3 1 8 27 32 3 10 0 6 23 28 0 0 54 26 3 13 7 4 3 6 15 8 4 5 35 1 9 3 24 10 28 32 12 18 12 6 5 3 18 13 30 1 3 6 1 1 4 16 9 19 5 12 47 9 0 1 6 7 1 2 16 5 1 6 16 9 5 38 0 4 5 15 7 6 10 6 7 6 22 7 10 3 25 80 19 16 3 10 26 25 12 1 25 4 13 16 3 3 2 7 3 4 42 23 4 8 6 10 6 7 4 8 0 16 5 43 6 1 5 8 15 18 6 12 19 12 17 1 12 22 8 20 0 3 22 0 3 10 26 7 6 11 5 7 6 26 6 10 5 19 11 6 7 10 11 7 10 10 1 2 10 10 11 9 0 12 3 9 29 1 14 2 5 4 5 3 3 14 14 11 5 8 25 0 21 10 6 0 1 1 1 42 6 0 3 9 9 7 6 23 13 20 5 7 0 3 14 31 4 6 14 9 0 3 7 0 5 2 13 16 13 6 32 7 9 0 5 21 20 18 36 10 6 3 3 6 3 2 25 15 26 18 7 3 3 8 7 15 12 1 2 14 21 4 5 0 3 8 8 0 12 11 6 17 6 18 15 10 18 3 1 6 11 6 1 7 10 8 19 14 8 21 6 5 10 1 1 3 22 15 31 16 5 1 1 13 5 7 33 0 0 4 11 0 6 7 1 25 28 5 27 6 10 4 8 8 9 27 8 0 1 18 10 7 1 7 1 2 6 0 6 0 3 17 1 1 7 5 7 0 10 0 3 7 2 13 4 5 3 9 7 8 5 0 4 2 21 0 7 1 2 8 20 0 5 9 3 0 7 2 12 5 3 11 8 4 2 5 3 0 6 13 4 3 1 7 1 5 7 2 12 7 0 7 1 13 3 1 9 2 3 0 8 9 13 1 3 10 1 4 2 0 1 2 5 14 3 4 13 1 6 1 15 12 7 16 5 6 7 8 4 5 3 33 10 32 2 10 3 0 3 5 1 8 6 4 7 11 5 9 0 4 7 2 2 3 1 19 4 9 10 1 13 0 4 2 1 0 3 6 2 4 14 13 1 4 0 11 28 12 8 5 5 3 9 4 3 17 3 9 0 0 0 7 9 3 8 3 10 1 4 6 1 10 6 3 5 4 7 13 0 4 2 3 2 1 7 3 12 3 5 18 6 2 1 15
85 109 74 49 96 97 77 87 70 113 28 73 122 42 51 90 108 26 103 37 39 46 157 24 86 32 102 49 55 60 57 45 104 86 42 112 116 49 40 52 73 47 33 87 66 20 38 67 63 96 128 64 70 102 31 138 38 102 18 81 25 73 57 51 45 57 68 66 45 36 68 63 67 24 83 10 20 65 68 79 101 63 56 81 66 85 40 66 58 103 58 91 101 24 101 54 40 66 71 51 50 50 89 101 49 9 99 52 109 89 127 110 50 60 24 79 48 88 44 78 62 87 2 68 40 13 37 52 78 101 110 31 121 44 105 67 45 48 64 58 75 47 58 127 90 53 82 60 56 63 17 55 38 52 30 46 6 24 100 78 105 39 80 68 60 60 85 53 94 80 65 42 26 104 32 26 66 67 87 101 75 66 56 45 113 44 19 13 39 52 34 104 27 68 26 54 70 72 76 104 18 20 46 35 117 104 69 16 32 16 14 78 63 32 98 76 56 30 65 29 17 11 55 24 35 66 39 16 69 71 62 48 67 28 20 43 37 14 44 14 20 20 87 17 62 94 60 24 38 26 54 14 25 52 42 74 70 89 47 7 16 57 57 56 50 17 109 6 24 62 75 39 24 54 74 86 63 25 27 82 70 80 16 26 18 58 8 70 47 57 96 54 14 56 45 63 31 52 43 71 34 36 7 46 14 56 65 75 24 43 34 57 70 60 76 6 13 11 53 25 13 68 5 90 11 59 41 69 45 71 56 9 57 15 28 18 28 19 59 61 23 55 42 38 70 35 53 48 66 43 25 89 40 66 29 61 71 30 28 7 24 70 64 75 4 65 32 50 62 101 30 83 47 87 80 55 74 34 25 28 20 41 48 64 56 90 23 52 13 21 50 78 79 20 92 52 30 47 5 66 41 118 75 55 97 16 91 3 10 134 57 104 74 68 62 19 33 40 49 95 114 38 24 27 16 15 82 13 38 43 81 34 92 56 49 37 86 52 60 10 45 97 86 38 10 89 50 60 54 64 44 54 69 72 63 14 77 43 38 75 57 49 129 76 90 24 12 57 27 102 120 66 17 136 74 51 40 111 46 86 61 84 29 125 51 34 110 68 85 75 108 35 80 66 36 87 75 31 31 117 46 94 104 31 81 104 36 58 80 16 3 92 65 39 88 101 95 52 51 87 61 72 60 65 75 64 83 83 25 57 92 34 98 126 85 94 75 22 33 56 75 73 64 113 28 97 31 52 24 42 80 34 67 44 98 86 49 79 96 57 105 38 66 27 41 99 56 75 52 73 53 23 35 73 111 139 4 78 50 94 16 12 86 45 29 105 62 114 39 16 20 43 17 101 79 111 63 45 108 31 109 54 102 28 44 41 85 60 81 43 102 23 72 46 115 86 75 78 74 87 39 104 39 76 28 118 44 67 75 88 70 15 51 21 98 25 72 22 37 87 102 91 25 20 31 45 54 74 72 75 84 129 84 46 18 95 104 49 40 76 43 44 33 24 36 16 47 105 47 43 86 129 39 102 52 56 70 92 112 9 76 69 13 31 30 66 32 78 19 51 25 45 73 64 56 70 34 108 32 33 21 62 33 76 83 10 92 49 118 14 51 101 4 29 39 34 60 31 49 15 15 36 52 31 36 8 89 68 105 49 93 45 57 35 56 100 57 70 66 11 79 55 86 44 39 9 38 68 15 13 67 43 87 56 78 48 82 78 80 89 43 17 45 60 12 29 57 85 121 37 31 79 41 108 55 70 73 36 13 12 57 44 28 35 40 12 31 43 9 64 81 88 112 12 91 54 126 64 129 29 9 8 33 17 82 54 42 71 53 45 68 89 84 77 66 67 62 63 46 63 67 75 32 52 31 73 90 35 49 38 108 45 47 122 46 32 64 76 40 82 38 15 65 80 60 46 63 21 49 12 61 39 62 60 69 31 74 39 64 72 59 33 33 45 89 100 84 49 76 47 62 34 31 49 9 29 13 47 58 16 40 68 43 24 54 72 39 47 80 41 69 15 95 73 43 19 47 34 58 30 49 41 35 36 80 58 62 10 10 26 74 10 109 36 76 29 29 57 49 53 40 89 37 55 59 42 18 85 78 80 18 24 71 82 62 47 59 46 32 90 29 81 20 35 70 92 6 9 53 19 22 33 73 9 3 52 42 76 14 36 61 19 41 58 83 95 35 48 46 25 13 90 63 38 3 54 69 62 40 38 28 67 5 66 38 53 26 41 23 46 32 77 87 52 34 62 74 34 31 18
8 4 0 3 0 19 8 0 7 16 1 17 1 6 4 0 5 21 2 0 0 5 6 10 4 1 17 1 9 5 1 2 12 15 14 11 4 2 1 0 3 20 0 5 2 4 1 6 13 8 1 10 5 2 0 2 14 1 1 3 4 0 4 2 1 11 4 30 16 7 1 21 13 0 18 0 3 16 4 9 9 13 0 0 6 0 15 18 3 0 0 8 25 20 8 8 4 14 18 5 0 11 10 6 0 10 9 22 9 2 0 3 1 5 1 13 3 4 9 19 0 0 5 12 7 12 3 4 1 18 14 5 15 6 21 6 1 4 9 1 6 5 9 3 3 23 4 0 3 9 1 1 2 3 8 6 27 2 3 0 9 7 1 11 1 22 8 12 0 16 3 9 7 16 1 5 10 4 2 3 19 3 33 16 6 32 3 7 4 4 3 7 2 7 7 8 4 23 3 10 4 5 10 13 7 3 14 1 4 0 13 5 4 0 6 0 8 15 5 2 3 6 10 11 11 14 3 0 18 12 4 3 9 5 13 7 5 2 2 8 3 2 19 5 4 15 2 0 0 15 1 10 13 0 11 5 4 6 18 3 14 24 12 0 1 0 3 12 26 0 11 10 0 27 5 9 11 0 10 6 4 1 3 0 0 0 2 16 12 3 3 5 14 4 9 19 19 1 11 7 7 15 3 10 4 0 4 11 2 14 7 16 8 2 21 3 12 3 4 6 36 7 3 20 10 7 23 10 0 18 0 6 6 9 13 20 1 10 2 2 0 6 8 0 2 4 18 10 7 8 3 15 2 4 15 10 14 11 11 13 13 5 12 2 9 0 3 1 0 10 0 7 20 24 26 13 9 1 5 10 17 4 1 5 12 4 3 7 2 6 6 24 39 6 27 17 3 2 3 5 4 6 0 3 3 15 0 6 6 0 5 6 2 4 0 1 5 1 2 11 1 3 13 1 5 11 10 1 9 6 1 2 5 3 0 1 13 3 0 2 3 3 2 3 2 3 0 7 1 2 1 7 2 2 35 3 4 2 2 3 1 3 0 2 4 17 2 11 6 0 6 9 12 3 7 4 10 0 4 3 16 2 0 0 1 7 7 2 0 3 1 9 8 4 9 1 0 5 12 0 3 3 0 1 20 7 0 10 0 2 6 1 1 0 6 0 11 2 7 12 3 6 1 14 5 0 0 1 11 0 4 3 2 10 4 3 3 18 5 2 0 5 6 5 8 5 9 0 9 4 0 3 2 1 2 2 0 15 6 1 20 11 1 9 1 0 2 2 4 0 4 1 1 2 0 7 2 1 15 12 7 10 4 0 8 5 3 0 6 2 1 7 0 5 3 1 11 2 6 10 1 4 2 14 1 5 5 4 31 10 5 8 12 17 13 6 41 13 1 11 20 16 9 15 33 6 2 3 25 4 10 2 8 9 35 1 2 23 10 1 5 38 21 1 9 31 10 2 29 10 11 18 0 1 1 3 11 10 3 25 1 4 20 0 16 16 5 28 18 2 19 18 38 54 13 10 11 31 4 24 16 3 6 19 4 25 2 7 6 12 12 9 7 9 21 8 7 0 36 15 11 7 5 0 26 26 25 9 21 13 3 20 28 8 2 0 4 8 18 2 1 12 18 13 6 24 11 9 10 0 3 6 13 0 12 17 4 14 8 20 14 18 10 25 1 0 0 10 28 9 0 5 0 21 3 14 0 7 2 14 4 50 27 12 2 13 25 13 4 28 27 3 2 80 9 0 12 28 12 28 21 22 11 8 14 35 0 26 68 6 5 2 0 2 15 3 53 13 8 3 14 1 6 15 12 6 6 22 13 2 12 17 11 11 9 1 0 12 5 17 31 19 5 8 3 1 0 4 3 2 1 2 4 18 1 3 3 3 3 61 19 9 12 7 16 0 20 1 10 16 11 6 7 3 6 56 15 11 0 3 11 11 5 6 6 3 1 2 7 9 8 31 34 6 24 17 7 20 3 11 16 1 21 0 3 3 11 3 8 16 1 11 9 8 12 4 2 8 5 10 8 2 2 9 15 11 4 15 1 1 2 18 7 0 8 0 3 2 7 15 3 21 15 3 4 17 1 19 8 12 8 7 2 5 13 29 18 10 5 18 13 21 30 7 0 24 13 12 8 1 12 11 14 10 3 29 14 14 6 26 12 18 12 31 12 1 0 5 4 30 7 7 3 18 33 5 1 11 4 1 13 8 1 3 31 0 2 10 1 0 3 2 19 10 1 1 4 4 1 3
33 53 32 18 29 3 44 7 30 56 2 23 6 45 26 12 17 4 31 30 3 33 20 41 27 27 19 4 44 19 8 63 52 20 19 41 39 55 48 51 22 9 22 71 32 3 23 6 31 20 37 22 17 38 52 2 16 30 9 41 64 10 37 10 29 54 54 39 27 57 5 20 8 52 42 48 0 20 49 13 16 18 40 16 31 39 70 31 4 5 10 10 7 18 11 57 17 44 53 13 26 20 44 8 33 34 32 6 18 27 25 7 18 8 26 17 20 16 18 21 16 24 4 33 73 9 23 14 12 26 7 13 24 10 48 1 7 49 39 22 51 36 8 25 12 17 36 27 60 18 48 54 49 1 38 48 2 20 33 32 46 29 17 58 47 31 9 63 52 11 22 88 45 17 35 8 51 54 55 43 25 18 33 10 23 14 38 30 31 42 8 34 12 65 26 8 29 54 45 43 20 69 44 29 102 5 37 60 49 80 70 82 36 33 50 44 41 23 33 68 38 23 22 16 36 53 15 3 66 17 28 32 45 41 9 68 3 79 56 25 7 1 14 39 9 6 67 38 1 38 35 45 21 13 78 34 79 3 2 63 14 36 26 8 11 61 39 15 11 2 13 82 18 15 29 43 15 24 66 67 39 61 59 22 22 26 28 22 70 50 42 34 32 52 87 73 41 0 45 11 63 9 14 45 29 30 21 46 59 20 34 27 89 23 71 5 28 29 23 10 17 15 7 17 33 45 32 55 13 31 19 3 69 37 15 39 42 69 33 20 36 41 8 36 12 41 43 24 25 62 32 19 82 25 21 23 79 61 29 52 2 90 24 4 18 46 91 49 12 40 44 46 26 11 31 38 39 20 84 37 17 46 74 26 9 52 15 52 18 15 59 13 24 73 38 33 25 74 44 42 23 72 17 48 23 25 16 68 0 36 50 46 22 101 52 5 67 8 27 12 68 67 14 6 37 15 9 4 12 46 14 19 54 41 83 18 25 13 16 90 41 45 4 12 40 17 13 49 11 20 4 17 46 26 96 28 14 24 22 25 37 2 50 71 49 15 46 57 41 44 20 57 35 41 8 32 52 52 26 22 25 14 29 24 34 25 8 10 40 18 30 80 16 25 57 86 57 18 28 99 43 56 89 1 62 71 11 14 43 62 14 31 22 73 67 54 16 45 66 14 25 22 69 52 66 22 12 49 35 22 40 16 1 18 15 20 96 5 51 45 42 73 10 76 62 48 8 28 74 86 60 36 29 13 38 0 49 35 7 51 15 28 22 36 18 42 12 72 6 11 41 9 52 29 73 14 39 10 6 54 17 21 20 29 40 63 10 68 50 51 33 15 25 12 23 60 47 5 22 26 26 55 43 29 33 21 12 45 65 29 21 5 52 9 9 55 9 20 4 36 32 20 55 8 65 41 7 15 45 20 20 45 37 31 9 50 44 5 14 1 23 30 10 35 17 18 35 22 50 42 28 23 23 41 28 1 2 0 40 10 16 58 39 11 3 58 50 19 48 16 42 28 10 21 6 58 13 4 3 48 23 16 50 27 49 17 42 1 20 49 2 9 38 2 48 38 53 33 25 23 8 54 38 54 46 50 52 6 10 19 10 53 33 43 37 33 17 5 4 48 17 9 29 1 20 12 23 10 38 9 22 47 66 32 7 16 3 47 9 37 15 25 37 7 16 11 16 57 7 7 33 7 9 37 5 19 18 47 68 5 30 30 55 17 51 54 4 46 14 31 56 34 54 9 32 28 51 37 25 0 37 66 2 10 34 12 14 5 24 28 60 35 43 3 32 44 62 75 72 9 16 21 12 35 40 11 27 29 18 35 33 29 36 33 61 59 69 72 41 85 28 13 2 63 38 56 33 4 19 8 64 65 16 11 9 72 39 10 12 16 31 18 29 15 51 64 43 71 14 18 60 67 47 29 43 40 7 53 2 88 19 26 9 38 29 77 28 53 21 56 49 25 31 52 21 38 29 23 52 35 64 60 16 9 51 21 13 74 29 28 70 17 28 27 18 26 33 10 43 48 14 25 50 42 52 18 12 29 32 20 17 43 20 56 64 14 16 9 77 52 18 105 22 67 57 28 5 44 6 46 21 53 11 16 20 44 31 14 53 20 29 21 29 8 18 37 32 18 30 30 32 71 38 17 22 38 34 40 59 25 11 40 13 20 81 11 29 59 45 24 12 49 3 3 31 65 3 31 5 31 18 59 57 14 43 35 5 23 70 31 9 27 35 66 64 16 54 2 47 48
15 30 17 32 5 8 3 47 35 7 12 46 8 15 0 4 18 6 80 0 25 24 28 40 0 15 21 6 11 20 1 16 15 1 25 17 14 23 54 4 30 45 0 11 6 16 6 0 4 15 23 28 18 30 44 68 16 51 24 10 42 15 45 16 9 22 0 29 10 11 9 70 3 15 68 31 8 33 19 1 40 0 9 69 9 30 11 26 6 46 13 9 12 1 4 33 61 39 9 12 59 18 46 0 37 39 39 78 93 14 131 26 7 7 62 12 26 16 33 2 55 42 2 23 89 64 18 14 11 55 40 4 20 12 11 14 5 8 9 52 26 25 8 25 7 24 14 24 13 10 21 39 12 3 10 39 3 13 57 29 22 33 74 4 10 9 1 48 18 1 36 30 60 6 6 10 4 23 44 18 31 8 17 32 2 61 23 9 55 53 4 48 36 17 3 5 36 40 45 17 15 3 4 11 12 6 12 3 2 10 3 2 9 8 1 3 10 4 0 4 17 0 7 13 8 0 3 1 7 4 0 14 15 6 20 7 7 6 6 18 14 5 2 4 17 4 0 0 11 2 0 3 16 5 0 5 21 0 0 2 4 1 16 11 20 0 8 16 14 11 11 21 11 0 9 1 7 0 4 3 29 9 25 8 9 4 13 12 2 10 19 4 0 8 2 4 0 7 6 8 21 1 0 25 3 24 4 8 9 7 8 17 16 2 2 7 6 6 3 27 4 5 12 15 0 8 12 3 5 16 5 5 2 6 7 1 11 6 1 13 9 1 10 7 4 1 17 16 10 7 23 9 7 0 11 7 2 7 7 4 8 0 0 3 0 6 10 19 0 5 3 6 6 16 10 8 2 9 5 10 0 7 1 2 4 1 3 3 13 11 1 7 9 2 2 7 0 3 1 9 3 5 6 2 9 19 7 13 14 6 27 0 26 7 9 25 4 15 3 3 5 1 10 14 4 7 2 10 10 9 6 4 10 9 7 5 10 6 2 3 18 17 21 17 0 2 20 3 12 14 4 2 15 9 21 18 3 2 7 7 0 20 1 9 4 1 4 4 14 8 19 1 3 10 4 8 7 20 5 5 0 8 4 5 0 19 7 5 10 11 14 0 1 1 7 8 6 13 7 15 2 4 3 8 27 4 5 19 9 4 1 14 6 1 1 26 4 0 0 4 9 11 6 0 2 10 3 7 7 3 9 7 16 1 7 5 1 2 3 2 1 9 12 19 3 8 8 4 6 2 12 5 0 2 2 1 3 14 7 23 2 4 5 5 15 5 5 18 4 10 0 26 4 0 1 6 13 18 13 23 13 13 31 1 0 5 9 2 14 10 3 12 2 10 0 3 11 2 19 21 36 2 38 9 5 30 4 14 12 0 7 23 16 21 14 0 23 6 29 1 6 6 7 7 2 18 22 1 4 1 17 19 14 9 3 20 2 10 13 19 12 22 8 2 6 15 12 0 15 15 14 6 12 7 3 4 2 14 6 32 4 2 0 9 11 20 8 0 0 7 14 0 14 24 2 6 21 17 4 15 16 17 9 0 2 18 6 6 0 4 4 6 13 22 7 5 7 14 3 1 14 5 1 31 2 10 15 10 8 16 8 6 5 8 12 5 10 0 6 3 0 14 1 5 18 6 8 5 0 3 6 10 18 12 19 9 4 10 13 2 29 0 1 3 2 14 13 21 28 0 15 9 25 16 8 8 4 29 19 9 12 22 30 3 12 18 2 4 28 21 3 13 23 2 1 7 11 2 4 5 4 16 3 24 23 14 0 0 6 3 13 29 27 7 9 15 24 1 21 5 0 0 2 14 22 13 13 19 25 8 10 0 11 2 21 8 13 30 8 12 6 8 2 32 16 14 18 5 11 2 10 5 31 0 3 18 35 10 9 2 20 3 5 8 6 17 7 1 0 19 7 0 14 3 24 13 6 10 5 16 7 1 20 4 32 2 17 31 11 13 14 21 0 0 0 3 13 16 23 5 17 16 1 18 24 4 9 1 21 12 11 7 20 12 7 14 6 35 7 22 6 9 5 14 13 0 14 22 27 2 7 2 36 2 26 23 10 41 2 6 20 5 0 10 9 10 9 2 10 2 0 11 5 13 7 11 13 25 3 7 9 0 14 1 25 13 0 0 0 9 6 0 21 7 1 10 0 1 11 5 1 26 39 5 7 19 8 5 2 13 6 16 18 15 0 5 21 19 16 14 5 5 6 11 4 12 13 6 5 3 19 21 5 19 18 38 37 11 18 8
0 0 0 0 0 0 0 0 0 0 0 0 0 0 3 0 2 0 3 0 0 0 0 8 0 0 1 0 0 0 0 0 0 1 0 0 0 0 0 0 0 0 0 0 0 0 0 0 0 0 0 0 0 1 0 0 0 0 0 0 2 0 2 0 0 0 0 0 0 0 0 0 0 0 2 0 0 0 1 0 0 0 0 0 1 0 0 0 0 0 0 0 0 0 1 0 0 1 0 0 0 0 0 0 0 0 0 0 0 0 0 0 3 0 0 0 0 0 0 0 0 0 0 0 0 0 0 0 0 0 0 0 0 0 1 0 0 0 0 0 0 0 0 0 5 0 0 0 0 0 0 0 0 0 0 0 0 0 0 0 0 0 2 0 0 0 0 0 0 0 0 1 3 6 1 0 0 0 0 0 0 0 0 0 0 0 1 0 0 0 0 0 0 0 0 0 0 0 6 0 0 3 0 0 0 0 0 0 1 0 0 0 0 0 0 0 0 0 0 0 0 0 0 0 0 0 0 0 1 0 0 0 0 0 1 0 4 0 0 0 0 0 0 0 0 0 0 0 0 0 0 0 0 0 0 0 0 0 0 0 0 0 0 0 0 0 0 0 0 0 0 0 0 0 0 1 0 0 0 0 1 0 0 0 0 0 2 0 0 0 0 0 0 0 0 0 0 0 0 9 0 0 0 0 0 0 0 3 0 0 2 0 0 0 0 0 0 0 0 0 0 0 0 0 0 0 0 3 0 0 0 0 0 0 0 0 0 0 0 0 0 0 0 0 0 0 0 0 0 0 0 0 0 0 0 0 0 0 0 0 0 0 0 0 1 0 0 0 0 0 2 0 0 0 0 0 0 2 0 0 0 0 0 0 0 0 0 0 0 1 1 0 0 0 0 0 0 0 0 8 0 0 0 0 0 0 0 0 1 0 0 0 0 0 0 0 0 0 0 0 0 0 0 0 0 0 0 0 0 0 0 0 0 0 0 3 0 12 0 0 0 0 0 0 0 0 1 0 0 0 0 0 0 0 0 0 0 0 0 0 0 0 0 0 0 0 0 0 0 0 0 0 0 0 0 2 0 0 0 0 0 0 0 1 1 0 0 0 0 0 0 0 0 0 0 0 0 0 0 0 0 0 0 0 0 0 0 0 0 1 0 0 0 0 0 0 0 0 0 0 0 0 0 0 0 0 0 0 0 1 0 1 0 0 0 0 0 0 0 0 0 0 0 0 0 0 0 0 0 0 0 0 0 0 0 0 0 0 0 0 0 0 0 0 0 0 0 0 0 0 0 0 0 0 0 0 0 0 0 0 0 0 1 0 0 0 2 0 8 0 0 0 0 0 0 0 7 0 0 0 0 0 1 0 0 0 0 0 0 0 0 0 0 0 2 0 0 0 0 0 0 0 0 3 0 0 0 0 0 0 0 0 0 0 0 0 0 0 1 0 0 0 0 0 0 0 0 0 0 0 0 0 0 0 0 0 0 0 0 0 0 0 0 0 0 0 0 0 0 0 0 0 0 0 0 0 0 0 0 0 0 0 0 0 0 0 9 0 5 0 2 0 0 0 5 1 0 0 0 0 1 0 0 0 0 0 0 0 4 0 0 0 1 0 0 0 0 0 0 0 0 0 0 0 0 0 0 0 0 0 0 0 0 0 0 0 0 0 2 0 0 0 0 0 0 2 2 0 0 0 0 0 0 0 0 0 0 0 0 0 0 0 0 0 0 0 0 0 0 0 0 0 0 0 0 0 0 0 0 2 0 0 0 0 0 0 0 0 0 3 0 3 0 0 0 0 0 0 0 3 0 0 0 0 0 1 0 0 0 0 0 0 0 0 4 0 0 0 0 2 0 0 0 0 0 5 0 0 1 0 0 1 0 0 0 0 0 0 0 0 0 0 0 0 0 0 0 0 1 0 0 0 0 0 0 0 0 0 0 0 0 0 0 1 0 0 1 0 0 5 0 0 0 0 0 0 0 0 0 0 0 0 0 7 3 0 0 0 0 0 0 0 0 0 3 0 0 0 0 0 0 0 0 0 0 0 0 0 0 0 0 0 0 0 0 0 0 0 0 0 0 0 0 0 0 0 0 0 0 0 0 0 0 0 0 0 0 0 0 1 0 1 0 0 0 0 1 0 0 0 0 0 4 0 0 0 0 1 0 0 0 0 0 0 0 0 0 5 0 0 0 0 0 0 0 0 0 0 10 0 0 0 8 0 0 0 0 0 5 0 0 0 6 0 0 0 0 0 0 0
28 51 54 92 97 179 48 116 93 153 62 53 205 145 53 9 274 148 138 89 78 131 50 104 147 86 86 59 207 158 76 124 89 26 28 244 202 79 134 139 62 222 201 59 142 80 70 51 178 167 97 103 215 74 132 114 291 47 142 29 154 164 66 61 129 46 95 56 59 148 55 134 58 40 95 97 219 251 84 146 108 149 28 103 44 132 105 93 81 169 56 79 111 74 52 117 159 105 45 190 27 90 93 43 111 164 38 69 112 67 62 114 41 75 118 72 159 72 78 87 82 46 129 101 139 40 112 38 155 71 72 124 23 77 19 75 361 91 101 107 113 39 6 143 62 70 131 151 112 86 122 56 144 158 164 137 61 41 124 119 92 115 13 178 91 30 30 145 57 90 98 282 117 86 45 72 127 70 46 209 147 91 115 197 99 80 107 90 78 188 104 59 30 198 117 97 18 169 134 118 143 33 57 50 103 93 37 73 95 93 78 51 158 38 15 73 120 35 61 110 14 118 69 37 81 52 70 91 36 66 25 89 51 38 80 122 78 59 165 93 95 208 60 67 18 89 72 93 44 52 102 81 10 16 106 37 22 7 45 80 118 72 48 97 28 37 104 30 76 66 59 89 93 40 17 79 101 56 143 96 56 86 71 25 57 83 101 96 135 5 91 91 68 70 46 80 48 87 13 39 58 33 10 14 19 127 69 73 45 48 117 25 160 105 17 29 50 96 92 65 136 14 157 46 91 44 54 42 131 74 41 49 13 120 10 80 40 65 62 30 57 26 126 7 48 46 170 71 46 30 22 57 152 120 60 41 51 43 140 8 67 90 91 76 47 88 24 92 35 14 59 100 60 71 94 76 45 56 40 67 48 73 70 37 130 61 53 37 50 67 49 62 70 77 75 29 100 67 35 79 55 78 63 91 22 21 32 104 64 66 18 89 83 14 112 26 46 51 84 59 34 86 50 14 61 33 44 51 56 27 13 38 63 54 73 53 51 34 40 79 11 91 68 32 36 43 85 107 97 52 30 98 29 79 65 22 37 82 51 96 13 52 46 24 26 63 54 8 69 78 13 14 59 81 46 16 37 74 18 63 58 15 16 113 130 23 37 35 47 74 79 41 85 44 78 59 72 55 27 159 64 37 54 65 38 68 58 57 49 91 76 69 41 51 58 54 31 52 62 53 55 43 7 4 25 112 52 151 54 36 19 77 14 4 47 58 159 2 30 55 122 72 11 37 39 120 47 50 41 100 23 3 33 38 74 29 70 31 70 44 32 18 19 93 48 10 15 98 99 58 103 36 93 46 40 49 129 59 88 101 31 58 111 13 23 37 41 37 110 98 37 18 31 37 100 42 11 42 71 55 54 18 56 59 91 60 65 38 17 38 33 40 34 14 54 30 12 44 22 33 43 42 41 27 6 13 33 31 24 36 2 22 27 20 33 3 64 16 5 25 35 17 27 3 28 32 72 27 50 14 34 52 13 43 7 30 51 31 32 6 22 33 10 31 16 26 58 8 60 27 2 22 12 3 58 37 35 7 34 7 28 55 36 23 51 27 18 17 36 59 12 14 27 16 26 44 24 36 48 34 68 29 62 43 18 44 42 34 20 63 18 7 27 21 43 16 32 28 49 48 23 52 33 23 26 21 55 6 15 71 10 28 32 20 40 7 3 47 44 5 43 28 24 29 59 38 21 46 19 23 27 34 52 9 22 42 44 48 23 39 21 15 17 10 75 9 19 47 104 16 25 21 45 23 47 51 25 4 16 8 36 12 32 42 52 29 31 38 22 26 47 40 24 43 45 24 17 22 47 62 16 83 42 30 25 25 25 46 39 28 44 16 30 21 43 20 26 58 42 63 21 43 32 36 32 17 32 42 25 27 27 23 17 28 35 88 120 52 7 29 29 47 42 40 34 13 38 35 83 43 36 33 31 8 53 11 43 50 42 57 11 16 49 43 17 33 14 46 15 86 14 4 20 20 23 43 57 31 36 22 8 24 45 103 61 62 16 61 14 49 57 24 94 48 56 19 51 27 13 29 39 45 49 50 91 24 19 25 29 33 55 27 43 90 28 43 44 31 16 25 38 22 25 19 19 32 12 18 38 48 28 42 18 62 37 8 21 9 30 25 51 38 12 26 48 24 29 12 36 48 45 38 75 29 24 60 61 49 33 15 19 40 20 39 48 26 57 24 6 52 23 39 51 22 47 42 32 41 58 18 70 39 83 16 1 65 39 53 46 43 85 34 13 36 64 49 68 45 32 72
26 137 193 103 124 129 119 22 80 26 2 134 78 120 30 111 118 95 57 64 96 55 4 49 75 82 44 141 109 43 72 38 82 81 83 28 80 105 16 84 90 66 109 62 100 22 129 57 99 74 109 75 89 57 6 88 133 130 66 20 146 143 43 133 36 145 156 127 121 158 114 34 82 80 131 162 65 114 10 214 138 161 143 88 179 38 129 44 111 173 154 106 57 108 102 39 46 122 28 102 33 91 109 114 134 114 49 86 66 164 77 93 38 57 97 111 36 48 98 103 30 163 118 113 90 45 49 17 23 15 65 123 141 88 69 72 52 101 131 113 148 74 84 56 132 14 78 126 89 103 66 85 95 66 74 117 137 137 75 96 71 156 30 51 20 77 127 108 68 105 115 89 90 16 41 99 55 80 109 80 76 81 70 92 158 115 40 60 155 85 119 108 31 2 9 124 102 86 68 62 195 27 97 18 127 180 258 142 103 114 203 23 115 136 127 30 102 167 15 57 162 47 49 144 119 191 95 102 81 214 109 99 109 129 111 92 70 122 135 75 38 182 88 64 54 91 141 193 54 85 152 100 102 110 175 133 122 23 144 179 126 103 188 215 21 122 26 13 130 131 147 19 55 100 126 58 92 46 101 120 18 147 169 119 107 53 75 139 53 129 215 140 74 144 141 132 165 141 119 118 68 54 101 100 156 110 107 118 187 32 194 194 67 41 247 263 140 88 97 24 215 78 120 57 149 118 33 122 131 122 217 112 201 175 191 127 199 81 14 77 228 158 74 99 85 103 169 132 110 106 87 50 225 167 85 174 128 153 238 177 111 91 138 133 4 149 129 43 63 33 30 168 67 18 93 70 154 114 180 84 163 116 211 201 92 66 9 143 149 113 121 243 48 101 100 151 66 86 38 207 102 103 153 92 140 130 146 104 126 67 63 15 77 91 108 138 120 89 75 76 108 65 62 180 102 81 103 92 98 19 18 62 111 22 86 85 119 81 96 129 120 117 92 71 40 94 102 100 132 19 95 92 73 101 87 7 68 103 59 124 56 91 66 56 127 68 111 92 131 18 131 100 151 63 44 68 166 99 57 102 46 104 46 34 87 107 98 149 97 63 106 74 66 174 65 141 24 123 133 117 128 108 80 15 80 53 76 61 16 121 8 123 67 117 137 115 158 79 65 86 102 20 46 21 140 52 125 94 37 88 16 10 118 24 103 53 104 79 145 114 139 18 65 83 35 83 152 98 101 46 159 35 174 20 61 81 11 85 70 30 38 31 96 91 32 56 135 22 86 93 103 22 102 101 74 20 69 119 170 53 106 13 84 64 76 92 28 86 94 99 105 131 57 140 95 68 22 90 65 8 38 77 6 27 92 87 23 34 82 14 78 48 79 84 7 45 41 88 24 74 49 108 95 65 22 58 71 30 41 44 59 62 52 35 13 103 42 33 107 59 86 11 50 53 7 44 32 37 72 40 11 55 18 76 59 95 20 39 100 38 16 67 78 55 56 49 81 56 81 83 9 53 108 116 74 44 46 60 9 40 11 65 97 67 40 11 24 79 27 93 99 93 44 62 43 84 22 70 83 103 80 86 61 68 117 63 45 124 112 127 53 88 11 110 33 103 36 102 34 48 76 58 40 29 51 59 31 37 49 28 112 16 53 9 51 59 113 36 49 79 93 100 93 96 41 70 6 99 64 55 13 47 67 83 55 54 92 78 29 37 92 14 72 75 33 74 35 66 18 56 18 76 73 93 61 81 126 107 31 4 78 50 24 7 18 138 107 56 42 62 9 77 51 2 46 91 81 91 21 77 36 23 20 52 42 87 6 72 44 56 57 47 64 97 33 45 69 41 65 26 14 14 58 24 39 61 53 65 53 63 39 40 43 45 63 26 96 54 55 7 39 61 40 72 115 33 66 84 29 80 26 91 30 44 59 69 65 24 82 98 19 103 17 84 14 84 34 54 53 71 43 47 60 49 64 101 46 35 56 69 58 76 53 10 64 36 60 50 59 41 25 72 32 97 42 61 41 66 74 74 43 101 41 110 47 23 24 53 62 47 42 44 43 47 27 46 6 49 78 69 38 46 30 70 65 75 58 44 64 64 30 32 28 82 31 56 45 60 5 40 57 57 20 35 13 40 53 96 53 44 91 56 25 36 19 55 47 90 67 5 86 44 47 66 50 15 16 12 44 36 37 19 57 82 38 54 34 30 0 76 62 75 26 44 78 76 7 5 51 36 27 69 87 15 43 79 38 21 86 44
25 11 46 81 70 0 41 24 27 51 34 11 37 75 61 12 70 27 40 13 0 84 92 31 101 47 69 113 114 24 41 132 20 21 208 46 56 55 56 16 38 38 145 57 57 61 30 0 64 10 23 44 90 72 92 87 86 82 30 56 18 43 110 16 54 25 119 35 32 124 23 13 75 76 75 100 130 151 20 12 143 53 92 57 11 74 88 67 4 119 13 25 10 30 6 46 32 39 64 73 87 12 37 19 110 45 112 31 120 6 113 83 3 39 25 23 140 82 121 1 108 66 110 47 67 23 14 37 18 86 56 126 80 54 45 140 17 10 1 90 41 39 56 23 2 58 126 2 96 174 49 114 1 71 52 78 61 62 4 91 1 48 36 58 138 32 3 79 25 29 88 54 75 93 59 111 36 100 72 147 52 75 73 65 66 29 58 16 142 61 28 83 85 56 3 39 4 6 93 122 44 38 4 4 157 53 104 206 0 43 75 54 162 77 13 11 11 139 32 53 120 84 81 79 29 75 21 91 38 28 17 51 10 75 60 64 46 162 45 94 19 25 142 155 14 95 133 47 100 125 1 147 141 37 13 40 45 81 65 182 10 57 53 42 6 0 5 20 16 21 54 83 29 21 46 0 21 18 85 107 19 124 109 13 59 19 62 97 84 253 118 110 155 88 95 38 74 54 48 12 76 12 30 22 10 44 20 118 76 82 19 35 146 71 19 124 94 0 3 127 156 20 59 13 18 101 154 8 23 73 33 40 153 18 96 26 87 181 73 84 96 63 90 3 64 49 84 144 193 104 59 19 86 26 63 103 110 170 56 194 106 12 50 98 12 87 28 18 23 54 35 38 119 67 49 154 47 113 28 54 179 36 69 177 180 15 88 27 55 136 10 44 15 41 61 119 129 31 50 132 71 75 1 23 13 11 10 17 54 5 43 97 38 13 31 51 92 61 72 78 58 114 36 5 17 43 10 16 11 99 43 55 44 27 88 108 41 31 106 48 176 44 74 40 91 24 34 43 68 2 15 42 6 104 100 61 44 91 14 30 62 7 53 10 57 15 115 47 50 31 15 41 102 11 73 102 80 76 22 11 130 4 5 3 44 33 31 18 49 16 13 16 38 70 188 66 63 43 39 33 62 33 14 20 61 22 82 36 31 65 3 96 77 25 42 2 23 76 39 66 10 114 27 54 5 54 33 50 43 109 21 18 63 45 35 116 13 31 53 39 58 48 4 89 20 52 31 48 123 53 17 2 52 73 28 48 52 76 82 42 5 73 44 70 55 29 8 132 10 53 46 25 24 50 28 10 57 118 50 64 30 29 83 108 9 24 12 15 62 45 55 112 12 107 55 87 97 46 57 107 84 37 35 113 77 13 104 6 73 48 98 3 35 105 34 124 77 68 47 50 89 27 122 4 22 42 16 68 10 69 36 80 119 25 67 42 66 1 22 18 17 64 44 44 17 28 78 7 101 59 54 80 72 88 50 56 111 66 160 5 38 156 14 22 108 77 76 81 28 152 20 48 32 100 10 184 0 32 57 68 127 153 44 42 96 32 7 85 8 176 87 117 58 54 18 192 56 123 137 88 28 55 46 84 131 123 102 93 51 19 91 197 50 37 67 0 59 50 74 44 90 45 26 164 14 128 54 185 29 121 157 26 110 13 97 53 31 46 7 8 68 70 15 83 116 107 103 111 67 9 72 120 48 136 5 108 93 147 128 78 18 172 57 19 89 54 127 171 68 87 95 40 2 24 74 138 132 0 8 6 47 85 66 79 183 142 49 32 107 29 79 70 165 9 12 20 50 61 34 3 54 14 77 46 0 10 45 39 70 16 57 87 22 17 107 33 205 100 59 46 42 71 56 71 65 37 157 54 140 35 144 120 45 15 15 53 104 12 90 69 56 153 42 157 50 42 90 76 132 41 39 90 41 39 143 48 125 34 43 75 91 39 112 91 101 58 17 97 46 82 131 76 84 165 77 21 95 119 124 93 134 10 86 105 8 47 114 35 30 172 59 44 205 34 9 30 67 49 84 98 28 137 72 162 67 132 70 303 37 109 37 116 24 73 85 17 93 13 16 99 74 16 19 50 24 21 18 53 58 29 81 26 55 9 106 30 66 42 85 66 26 12 5 92 79 79 81 49 55 88 86 54 61 60 57 46 38 60 116 54 82 49 97 41 116 24 53 50 54 69 86 60 39 67 64 71 135 44 36 36 42 64 56 29 49 177 67 113 18 17 144 143 38 117 43 64 50 89 18 22
458 20 5 33 19 7 26 70 24 13 94 10 39 19 30 16 29 1 42 24 61 2 237 21 21 14 33 14 8 14 19 37 8 12 97 30 32 41 66 85 13 22 27 14 38 22 38 38 54 34 21 6 34 13 1 2 8 12 23 4 3 32 12 15 110 27 62 16 94 14 13 2 52 75 6 41 24 28 326 30 17 7 10 1 54 110 1 13 34 5 32 5 20 1 18 24 15 2 70 55 8 39 9 65 30 19 19 9 14 15 47 27 14 6 17 17 11 23 30 79 15 57 4 18 7 9 73 72 167 27 37 9 36 75 13 12 53 37 65 5 67 30 26 61 101 50 38 71 23 1 143 19 73 67 1 2 38 39 11 32 18 73 4 49 16 13 110 4 12 27 33 3 8 38 69 69 66 35 2 61 53 66 4 41 10 7 6 52 36 44 33 27 19 63 63 51 139 51 8 12 13 15 39 41 50 5 4 12 136 4 10 7 8 4 15 3 15 50 7 12 13 4 12 8 13 16 11 13 1 11 33 7 12 51 4 21 4 1 3 8 73 72 9 21 16 8 34 27 9 37 21 1 29 34 9 33 24 3 23 0 35 16 12 3 91 64 9 4 26 11 28 36 28 57 7 49 32 70 10 55 33 27 5 82 3 43 68 39 64 15 10 6 35 37 0 15 13 21 16 28 7 38 17 9 8 60 4 50 19 21 5 21 27 20 25 59 6 44 52 13 2 21 6 17 38 8 22 8 31 12 17 8 15 17 16 17 4 32 56 34 20 55 28 4 8 11 11 1 4 9 13 71 25 17 31 38 34 6 17 7 6 24 13 36 24 6 33 22 3 48 14 20 10 9 57 22 2 26 8 8 4 31 7 8 22 53 6 12 51 10 16 14 9 14 3 15 5 22 10 2 11 12 61 23 62 11 6 17 17 4 6 41 9 35 3 6 24 4 13 41 12 49 27 9 61 31 12 21 8 11 10 22 13 32 95 10 1 62 53 8 16 29 16 5 33 102 33 16 9 47 21 4 49 1 4 42 34 27 11 97 33 3 23 84 6 4 14 3 20 3 26 10 6 28 36 57 5 14 28 8 9 28 31 40 8 3 19 30 25 73 40 25 18 11 9 11 59 22 14 29 37 17 44 67 9 13 55 23 109 11 15 13 3 46 9 35 104 50 1 6 55 38 29 56 38 45 1 15 23 39 7 47 15 29 66 39 2 4 23 60 12 71 11 5 8 30 13 64 1 0 30 16 7 14 15 12 201 66 15 11 99 29 13 22 50 47 43 21 15 12 4 49 44 18 33 10 12 14 3 8 10 30 21 44 126 10 58 4 20 18 4 14 9 68 28 87 6 19 1 50 39 13 23 9 11 47 29 57 50 73 139 9 43 8 48 34 41 26 55 16 17 34 24 85 28 16 22 28 87 13 69 91 9 18 21 7 67 39 8 11 9 82 17 11 31 55 37 19 16 31 158 8 40 6 5 11 51 23 35 73 33 16 11 70 9 29 31 29 35 12 35 13 7 19 30 176 59 16 55 5 19 21 20 58 16 7 17 14 58 6 34 39 41 41 60 28 9 32 35 4 20 10 39 9 20 15 34 4 23 18 6 33 41 55 50 98 20 16 58 19 2 23 25 35 5 68 7 24 18 19 8 15 48 50 14 38 81 42 9 47 16 9 53 18 13 11 84 8 3 29 16 24 247 46 20 34 5 28 41 34 26 9 22 40 53 6 49 33 13 8 21 24 171 12 29 24 77 50 125 27 85 10 64 82 4 25 31 42 19 95 24 17 63 7 78 17 4 49 16 149 46 117 15 16 36 7 184 26 49 49 93 35 20 50 54 23 5 16 23 14 33 66 38 14 6 9 47 20 219 32 13 50 25 39 20 9 17 57 2 31 106 19 69 37 51 77 39 159 14 43 4 91 53 49 12 19 30 151 31 52 39 50 9 30 126 11 68 31 65 63 137 110 89 23 23 5 38 22 9 25 28 47 8 46 12 27 15 43 48 3 225 299 3 67 200 54 5 26 14 112 86 10 119 118 13 121 28 74 240 72 87 146 16 20 50 57 22 61 92 3 32 61 36 30 59 16 61 8 78 71 9 22 32 159 63 35 27 13 31 41 6 50 208 149 46 112 37 11 37 98 37 27 19 74 12 64 56 60 5 93 130 7 23 13 3 6 64 45 54 20 71 85 111 118 70 15 3 39 24 17 31 7 26 17 26 185 48 86 140 52 64 10 47 7 36 14 4 25 72 73
0 0 51 11 10 0 9 1 0 9 0 39 5 9 0 52 0 7 0 46 17 0 0 65 0 6 0 25 9 0 0 0 0 46 4 0 145 2 0 80 30 0 63 20 0 74 128 60 21 0 0 0 0 19 46 0 0 7 0 0 185 56 490 559 0 0 0 50 7 1 0 0 0 33 0 0 0 3 0 0 0 2 1 0 60 0 0 4 1 0 0 0 0 5 0 0 46 0 0 5 0 0 0 0 1 0 0 0 0 0 1 79 11 0 0 183 0 0 0 0 0 0 1 0 0 214 25 0 0 0 0 0 0 0 2 60 93 10 0 0 0 0 1 0 0 0 0 14 15 4 0 5 0 0 0 2 8 101 0 0 0 0 24 0 14 0 0 0 0 1 0 1 2 0 0 1 7 39 0 0 0 0 0 57 76 18 0 96 60 16 1 2 0 150 0 1 0 0 43 12 0 0 33 0 0 4 0 2 12 0 1 0 0 0 15 0 0 0 0 9 2 53 0 0 10 48 0 0 0 0 0 15 0 17 75 116 0 2 0 0 38 0 1 15 0 3 2 65 1 8 0 0 0 0 0 0 71 0 67 0 0 0 0 0 0 520 0 0 0 1 31 0 8 0 0 71 10 13 3 0 1 0 8 13 23 2 131 26 0 1 0 0 107 44 8 3 7 1 0 10 3 0 0 1 4 0 0 0 4 0 0 0 9 7 0 0 38 0 329 9 1 51 45 35 0 0 5 0 8 12 0 81 1 4 3 0 9 33 1 0 2 8 0 0 0 0 61 1 29 553 4 0 4 0 0 0 69 0 14 116 12 0 0 0 0 1 24 0 0 8 0 0 0 0 0 0 3 0 36 0 19 0 0 1 0 0 0 139 0 0 0 0 0 5 23 24 18 0 15 0 9 3 85 3 0 10 649 0 128 0 131 0 0 1015 0 7 19 0 0 9 0 1 0 127 0 1 1 0 0 0 0 0 0 0 1602 0 180 0 3 8 0 605 9 0 1 2 0 0 11 1 0 101 0 227 12 0 41 8 48 0 0 0 0 37 1 0 0 0 8 1 20 41 0 0 0 6 0 3 20 1 0 0 0 0 2 0 0 0 0 0 0 165 0 60 0 0 0 60 10 13 0 78 0 0 7 0 11 0 0 0 0 0 0 7 0 1 0 1 0 0 10 0 0 0 0 10 2 0 0 0 0 3 0 12 0 12 122 2 0 9 0 0 197 199 0 0 0 0 2 0 0 920 0 0 0 0 2 0 4 13 6 0 0 0 61 0 0 14 0 0 32 0 0 0 0 0 9 8 2 1 0 0 0 5 148 21 0 0 7 77 125 0 0 0 1 0 0 8 0 0 0 144 0 0 4 10 3 0 0 0 0 0 0 0 0 0 0 0 0 0 0 0 0 27 0 0 0 0 1 0 0 2 0 0 0 41 0 0 8 14 0 34 0 0 11 0 0 0 1 0 0 0 5 0 0 0 0 0 3 0 0 5 24 0 0 0 0 3 540 14 0 0 12 0 3 0 0 0 4 4 0 3 0 14 17 0 1 0 0 0 1 47 0 0 0 1 58 37 0 0 0 2 20 2 0 71 0 7 22 6 0 8 0 2 5 1 0 0 0 0 38 2 0 0 0 0 2 27 1 4 6 0 0 0 9 0 0 0 13 2 1 1 29 0 0 0 2 0 0 29 0 2 0 0 0 0 4 0 0 6 14 12 0 11 0 8 0 0 0 64 0 8 0 0 3 0 0 19 0 1 0 2 1 0 0 0 0 36 0 0 0 0 18 2 13 1 5 0 0 0 19 0 1 1 10 0 12 0 0 3 0 0 49 0 0 4 0 28 2 8 0 0 7 0 5 41 0 0 0 0 0 0 0 0 41 0 0 1 0 0 0 8 0 0 0 0 0 0 0 1 6 0 29 0 15 0 0 0 0 3 0 0 1 0 0 5 0 16 1 6 0 0 12 0 0 18 163 2 0 0 4 85 4 0 0 0 2 15 0 0 0 10 6 0 0 0 0 5 0 0 0 0 6 0 0 0 0 0 0 0 7 13 1 0 0 0 0 0 4 0 0 7 6 0 25 0 7 0 0 0 0 13 0 0 0 5 0 0 77 0 40 0 3 7 0 0 0 132 0 0 4 0 0 4 1 0 0 0 8 0 0 3 0 0 0 2 0 0 0 0 0 0 0 1 11 7 0 0 1 1 44 0 4 0 6 0 25 0 0 0 0 0 0 0 2 1 0 0 10 3
12 28 2 22 18 11 1 19 29 3 9 2 12 19 14 11 0 16 5 10 22 2 3 23 3 8 3 10 18 1 36 3 4 14 9 0 9 17 33 3 3 7 3 1 16 24 6 11 9 5 4 7 3 13 11 14 17 11 2 16 1 1 7 3 2 22 1 13 0 2 10 34 26 3 6 2 9 2 3 2 19 0 7 12 9 27 7 6 4 4 4 48 20 6 1 10 7 14 7 0 2 14 9 3 13 17 13 5 5 1 4 2 0 1 14 3 8 6 1 5 1 2 4 3 19 6 1 26 26 19 18 23 1 15 10 21 1 4 2 0 10 30 19 2 40 16 2 14 7 11 8 14 14 9 32 13 2 8 20 20 5 23 13 1 7 1 8 15 13 12 12 10 17 12 12 12 6 16 15 11 4 14 5 30 1 7 1 5 9 19 6 8 21 0 15 15 37 12 13 0 13 5 19 1 3 5 4 3 24 5 6 8 9 34 8 16 3 10 1 1 4 19 1 7 17 10 4 5 9 9 4 2 3 8 10 6 10 19 9 1 17 0 9 0 7 6 1 4 2 11 1 12 1 13 9 17 3 0 1 6 8 23 15 1 3 10 0 9 0 5 10 1 5 1 0 4 4 4 1 3 3 3 1 8 5 3 8 9 5 9 1 0 9 7 25 7 10 0 3 12 4 14 7 10 16 4 10 8 1 2 12 1 0 2 3 10 11 1 3 5 1 12 14 1 0 1 2 9 1 1 0 7 2 5 10 16 3 8 2 1 11 20 1 15 4 13 16 17 5 17 2 14 9 27 18 11 0 6 3 1 1 2 0 10 3 0 7 5 27 16 10 5 9 3 4 6 4 11 1 7 7 20 12 1 3 6 10 5 6 4 4 2 19 6 3 10 23 0 19 0 17 3 1 19 1 18 0 10 2 1 5 8 7 5 7 2 1 7 0 2 13 18 8 2 20 5 1 3 1 12 3 8 3 0 3 6 11 16 5 4 6 5 1 17 16 4 21 3 1 7 21 0 6 4 4 0 2 3 11 1 9 0 11 1 7 9 3 2 9 10 2 10 22 4 0 3 8 12 7 5 13 22 4 7 6 0 5 2 2 11 3 0 6 1 7 6 2 5 17 7 6 11 11 13 8 15 1 13 13 4 7 14 4 6 6 3 4 13 2 6 4 9 6 5 13 2 6 0 4 3 5 3 7 11 7 11 0 9 3 13 3 6 17 0 10 3 2 31 2 31 5 13 2 6 1 9 11 1 2 10 5 11 6 17 10 0 6 11 7 7 22 19 0 0 5 6 12 17 4 10 9 9 4 10 15 11 9 22 15 6 0 3 6 6 5 4 24 8 20 15 22 16 3 12 2 14 1 8 3 8 12 34 15 26 9 22 10 2 7 3 2 1 4 0 10 6 12 9 5 0 4 0 11 2 3 29 7 15 11 23 7 3 8 4 16 11 17 4 6 20 19 4 20 3 26 6 3 4 3 12 6 9 21 5 10 12 15 22 40 2 5 11 30 7 22 5 0 45 5 11 8 7 18 14 13 21 18 9 12 2 9 37 17 20 3 7 3 3 29 7 4 11 21 2 16 36 7 30 8 2 6 2 35 9 5 25 5 2 15 10 8 17 7 11 2 5 20 6 6 11 2 4 7 9 25 1 9 9 8 12 14 0 16 6 13 22 11 10 21 28 1 22 14 13 12 21 8 13 14 9 10 22 0 4 17 8 19 34 3 21 5 8 15 6 3 10 27 25 26 27 26 15 8 21 11 3 11 13 4 9 9 2 12 9 8 17 1 23 12 9 31 5 22 10 1 2 22 6 19 3 25 6 0 6 11 8 8 10 47 21 16 31 0 5 0 25 11 18 13 3 17 21 28 27 25 7 2 0 6 7 18 2 10 23 5 5 10 19 18 14 18 14 17 1 13 1 2 9 3 3 6 8 5 7 3 0 17 24 11 10 14 24 3 2 29 31 15 8 8 3 6 10 6 10 8 4 6 7 2 11 24 28 10 7 18 39 2 28 1 22 16 10 0 17 2 0 14 19 47 9 1 6 0 4 6 4 36 37 9 7 10 26 4 16 0 20 24 10 9 17 9 25 3 7 2 9 5 3 9 9 4 1 30 18 3 0 16 12 1 1 14 1 6 53 3 11 4 13 21 18 12 15 0 0 6 4 2 5 21 20 3 8 8 8 10 4 2 25 9 9 10 9 2 30 6 16 1 18 5 4 33 2 27 3 8 8 23 3 4 21
17 13 12 17 24 17 19 25 12 0 14 10 22 6 5 19 8 9 7 14 18 15 13 18 9 23 16 22 14 3 19 25 15 0 26 18 14 17 16 9 12 8 9 9 16 9 26 14 10 29 11 1 29 13 13 14 11 30 21 17 11 16 8 15 27 15 6 24 28 23 20 8 14 15 14 26 25 13 5 19 13 21 22 4 17 17 3 23 6 24 18 15 16 16 6 10 13 6 11 33 15 19 15 16 9 6 24 15 19 2 16 20 18 13 12 7 21 16 12 5 13 15 19 13 5 13 10 16 14 16 15 8 3 26 11 25 13 24 11 15 9 32 31 3 16 25 14 11 21 7 17 15 1 9 28 11 15 19 11 18 5 16 20 12 18 13 14 17 29 12 19 11 9 11 10 13 15 17 19 32 28 6 15 14 1 5 8 19 17 15 5 9 19 13 11 7 20 17 19 11 45 36 20 17 61 33 34 61 56 38 124 52 157 37 34 33 48 42 18 43 49 28 21 29 62 49 77 52 84 14 21 35 68 48 63 25 45 73 48 21 27 33 54 22 42 145 30 57 53 66 36 50 76 25 10 100 63 4 23 23 100 36 122 19 5 58 42 16 22 53 46 76 10 31 26 25 51 64 20 75 37 29 21 30 75 16 79 13 60 33 41 70 19 75 17 50 12 57 92 17 27 11 28 88 26 50 38 46 28 8 72 56 74 12 14 41 37 43 59 5 15 27 58 22 53 71 24 52 58 29 64 12 39 7 127 54 74 6 39 40 85 19 56 29 119 50 108 58 68 62 78 110 23 57 80 65 66 76 26 29 12 47 44 43 39 98 39 25 75 56 36 26 131 113 93 20 41 39 32 40 38 52 54 39 29 45 40 58 15 47 16 54 46 87 58 18 49 67 92 60 7 17 5 20 18 69 26 19 78 36 57 25 34 61 24 71 16 80 69 6 33 21 26 26 19 40 37 42 11 35 22 56 11 35 33 9 31 53 17 63 27 14 18 23 40 47 22 19 41 24 76 48 42 36 7 31 27 49 8 38 8 70 31 63 50 66 90 17 33 125 53 31 29 26 29 36 48 57 9 3 102 56 55 69 50 0 8 22 19 23 41 16 52 6 18 36 35 41 91 21 28 35 35 112 46 34 18 16 82 29 43 43 38 20 22 19 33 65 20 17 48 43 24 23 36 21 9 136 22 99 47 29 24 51 39 31 15 1 33 35 27 29 5 71 14 49 21 38 74 31 83 11 20 84 56 45 108 31 38 29 60 44 6 39 45 48 94 73 39 38 33 57 45 49 36 33 40 55 45 59 73 37 36 86 10 34 7 49 30 33 43 20 33 22 17 22 64 55 67 41 70 15 94 111 39 81 74 34 80 104 65 70 94 92 61 119 56 34 79 157 12 35 21 49 50 43 72 140 6 57 102 74 79 54 110 90 20 98 80 18 57 60 172 63 121 138 83 28 62 74 77 56 114 39 84 17 5 95 79 87 152 99 27 73 116 97 52 31 40 94 96 66 125 50 45 5 94 50 68 21 92 48 65 56 265 96 51 138 4 88 121 49 61 34 176 157 99 96 93 109 18 128 128 94 85 140 71 107 36 14 200 133 53 44 54 117 189 31 98 127 149 54 76 38 6 43 170 18 6 72 102 89 56 124 40 184 80 163 111 55 15 36 54 67 88 143 156 57 145 32 131 47 89 68 56 64 59 128 106 60 60 143 60 52 112 98 64 102 33 69 63 16 87 159 16 97 79 99 39 50 108 28 37 136 64 51 94 70 88 121 32 103 124 17 20 188 27 42 41 39 50 23 127 16 53 50 112 7 147 18 137 20 80 59 128 55 70 93 124 128 61 115 24 61 38 71 51 51 178 183 122 100 83 59 58 8 92 35 111 126 164 101 46 10 22 122 123 84 54 25 52 67 209 53 96 48 73 28 12 118 44 128 43 127 49 51 158 34 32 67 149 72 99 121 23 46 58 1 205 47 57 48 99 50 57 155 63 36 43 29 88 105 140 25 82 38 36 58 101 98 41 73 97 54 61 72 111 102 82 142 69 35 64 124 97 160 100 68 17 81 53 37 13 107 44 11 24 52 41 159 114 68 46 15 0 64 81 32 84 114 15 48 19 88 117 86 110 30 94 57 23 23 96 16 63 86 56 46 153 57 130 97 136 60 74 37 238 51 115 49 81 33 40 15 146 100 24 88 97 40 100 46 72 15 87 92 71 142 68 118 65 65 178 149 33 82 20 55 35 96
3 0 0 5 0 1 4 4 8 11 15 9 9 2 5 0 0 3 1 0 0 0 31 2 3 0 7 4 10 23 3 0 8 2 0 13 0 6 0 0 0 9 4 4 16 18 6 0 4 5 2 0 0 0 3 1 1 0 14 0 1 3 31 11 0 3 1 24 4 38 1 7 5 0 0 1 1 19 5 0 2 0 0 0 18 1 2 2 0 0 9 0 0 0 0 0 0 0 11 4 1 0 5 1 36 7 1 16 31 0 9 13 0 0 13 0 11 0 0 6 0 0 0 2 0 8 0 0 4 46 0 0 0 0 0 21 9 0 0 1 1 2 0 0 0 1 9 10 6 0 0 0 1 20 11 2 0 0 0 0 2 0 3 0 0 1 5 6 4 0 40 6 0 0 6 2 14 0 1 5 0 0 6 14 0 0 2 26 2 2 7 5 0 2 6 0 0 3 2 31 4 0 4 17 1 0 6 1 3 1 10 0 0 0 0 0 0 17 8 0 0 1 4 3 1 0 1 0 10 0 18 14 0 3 0 12 6 0 0 4 1 1 1 14 0 4 7 0 0 0 8 23 5 3 25 0 0 0 0 3 2 1 19 2 0 2 7 2 0 1 6 5 1 0 0 0 4 0 0 0 3 1 0 0 11 0 0 0 9 0 4 2 0 11 2 3 4 1 4 0 2 0 0 7 0 2 2 0 0 0 18 6 4 2 2 1 0 7 1 19 12 0 17 6 14 23 1 0 18 3 10 0 0 0 8 2 9 6 1 0 0 6 0 2 3 0 2 1 13 2 1 0 6 4 0 1 0 0 5 14 0 3 7 0 1 5 1 1 0 6 0 4 9 11 5 0 1 3 0 10 5 5 1 2 0 12 3 1 0 1 0 1 0 7 2 0 0 0 0 1 2 0 3 1 3 1 1 2 1 0 0 8 0 2 0 2 0 4 0 0 0 4 0 0 4 0 0 2 5 1 13 0 0 2 2 0 1 0 3 0 0 0 0 0 0 0 0 0 0 0 0 4 3 0 1 0 0 4 1 0 0 3 0 0 0 0 0 1 0 4 0 0 3 0 2 0 0 0 0 2 1 0 7 0 0 1 0 0 1 0 0 6 4 4 2 1 5 18 5 0 0 0 0 1 10 0 4 3 3 12 6 0 1 1 0 1 1 0 10 4 4 1 0 0 1 0 0 4 0 0 0 0 0 2 2 3 1 0 0 0 1 0 8 1 3 0 0 1 0 5 0 0 0 0 10 0 0 0 5 0 0 5 0 0 0 1 2 0 1 4 0 2 0 2 1 0 5 0 14 7 5 0 0 0 3 0 4 0 5 4 0 0 0 0 1 0 0 0 11 0 10 0 4 1 7 2 0 11 1 12 7 6 13 0 4 0 0 0 0 2 15 7 0 6 0 6 0 1 1 0 12 0 0 7 0 0 0 1 0 0 3 5 3 2 0 4 4 0 2 0 0 1 0 17 0 1 18 0 26 0 0 1 0 0 0 9 1 0 1 5 0 0 1 6 0 0 0 0 0 1 3 3 0 15 0 0 0 2 0 1 2 0 2 4 6 0 1 0 0 2 8 0 0 0 25 1 4 2 0 5 1 3 6 5 1 11 1 1 4 7 1 0 0 0 1 0 0 0 0 0 0 0 10 4 2 6 0 1 4 0 0 0 0 7 1 4 0 0 1 0 3 0 4 0 0 4 4 0 2 1 16 1 0 0 2 0 0 6 15 6 0 3 0 0 7 4 10 0 2 0 7 2 0 0 7 0 0 9 0 7 6 6 1 2 2 4 4 0 0 2 0 0 1 7 16 5 0 1 1 12 17 0 14 0 4 0 4 0 0 3 0 6 26 0 3 0 0 6 7 5 4 0 0 0 2 8 0 1 0 1 0 3 1 1 12 0 0 3 6 48 19 0 0 0 0 0 0 2 0 0 0 0 3 18 1 23 0 0 9 3 0 6 3 4 0 11 6 3 1 0 7 0 29 1 18 0 1 0 0 15 1 0 0 0 26 0 13 1 16 4 0 0 12 0 2 0 0 0 0 0 0 6 5 1 3 1 1 4 0 1 0 5 0 1 6 1 0 0 0 18 10 4 0 0 6 4 0 0 1 0 2 13 3 6 0 0 3 0 3 0 0 1 17 3 0 0 0 0 1 4 2 11 11 1 0 4 3 1 0 3 5 2 6 7 0 18 0 2 1 50 0 2 14 0 0 0 0 0 4 4 9 2 3 0 0 0 2 1 1 9
121 31 70 103 127 166 50 153 75 212 161 57 63 151 124 68 152 117 92 98 141 101 116 94 99 111 44 79 49 108 95 144 138 241 12 139 93 148 162 160 12 177 111 27 91 202 62 76 105 112 217 118 74 97 101 100 140 76 72 81 102 83 114 97 165 121 53 45 76 104 110 191 136 50 46 102 128 107 81 75 80 100 78 84 65 139 108 190 157 83 121 137 144 150 46 79 184 110 42 114 115 109 144 73 106 114 127 144 99 19 128 77 166 156 157 103 140 138 91 43 93 70 138 112 93 142 111 141 111 141 69 76 56 125 108 58 119 118 52 145 119 110 48 77 70 149 76 98 135 128 75 64 120 102 131 115 84 115 139 61 236 50 152 86 49 92 88 68 116 46 121 198 105 131 39 70 82 114 111 94 47 158 163 65 102 69 105 109 60 117 55 33 78 162 156 157 8 111 58 95 75 23 77 71 137 97 118 108 64 158 171 132 58 177 225 207 112 29 75 101 176 96 98 148 201 85 180 104 237 112 18 167 151 264 113 121 167 221 78 239 75 139 128 95 137 293 160 44 43 132 96 110 142 145 145 142 46 82 82 79 191 135 49 108 140 175 156 71 29 194 88 156 381 87 119 115 108 71 183 80 136 143 57 112 120 194 90 172 146 43 96 150 73 108 87 131 86 162 118 61 103 130 121 139 61 51 133 103 125 133 102 9 111 177 93 82 122 56 191 149 98 233 125 107 155 100 16 80 154 129 128 121 123 118 41 162 90 58 88 91 96 261 106 174 191 38 131 101 201 124 141 109 67 98 261 111 98 146 120 97 70 57 124 99 79 106 1 121 152 70 125 132 144 149 180 83 54 112 156 133 174 78 155 51 84 72 133 158 134 122 156 209 172 149 224 107 88 172 144 90 66 102 136 154 85 48 70 109 93 138 85 88 37 11 106 87 73 155 149 135 136 103 120 47 78 111 43 175 81 66 72 120 52 67 105 45 83 66 100 85 1 58 128 56 120 54 101 154 110 87 82 106 136 128 111 79 80 88 75 48 33 92 53 113 71 29 77 30 112 88 118 120 87 46 74 84 70 86 117 93 95 73 135 248 94 146 64 75 128 107 140 128 85 128 41 87 93 111 88 120 116 116 87 65 95 119 71 28 80 46 113 79 118 88 74 117 127 78 126 96 27 75 49 61 77 115 89 95 112 67 123 114 100 66 82 116 137 129 110 195 72 166 110 68 144 77 96 74 159 109 94 137 110 92 144 104 41 82 87 90 101 59 0 82 57 97 90 142 129 101 69 76 86 35 136 180 97 62 56 160 140 73 93 145 134 70 103 68 115 58 94 22 176 86 108 99 38 57 70 67 66 46 124 72 59 62 100 211 76 62 103 86 87 127 77 68 156 99 132 71 76 57 110 70 0 131 167 109 180 99 110 97 98 42 82 36 76 81 117 112 102 118 81 144 137 182 73 129 158 115 66 105 34 78 104 73 67 95 81 164 76 66 82 91 133 57 114 80 156 68 186 37 49 79 79 67 88 4 230 160 158 65 108 88 115 47 204 101 120 98 47 2 38 37 82 76 134 187 77 75 119 62 82 113 88 83 134 45 77 88 85 119 101 112 113 93 168 45 95 133 100 82 82 70 96 43 88 47 299 107 83 107 76 126 74 141 58 20 109 134 138 93 139 60 77 64 99 94 89 74 95 50 77 55 92 32 64 112 85 191 83 91 21 66 61 44 83 64 168 137 130 87 95 30 66 50 99 45 55 86 87 62 110 59 97 84 78 142 137 140 119 22 138 74 146 181 60 94 99 80 131 110 53 67 94 69 105 72 62 40 53 96 57 78 43 120 67 90 138 117 48 76 78 63 90 131 32 65 44 77 66 58 40 63 25 134 87 62 70 49 51 78 110 70 35 136 72 82 64 47 115 72 188 128 32 1 77 48 38 46 70 21 79 106 62 66 85 30 62 93 63 34 71 79 41 103 40 53 78 25 75 61 55 138 64 71 50 46 56 72 46 89 37 46 76 97 73 58 126 26 71 119 108 44 57 62 97 70 113 50 73 64 109 53 120 130 48 95 38 63 34 45 51 126 77 85 45 0 56 69 95 123 27 58 13 96 36 68 105 68 46 75 27 47 85 48 74 42 95 77 21 102 97 121 56 79 147 54 33 50 76 76 88 18 95 70 87 102 91 144 69 56 76 97 80 147 62 97 108 91 67 125 105 45 10 60 97 99 73 109 50 85 86 54 110 58 65 68 30 77
0 0 2 1 1 5 1 3 1 1 2 2 0 4 0 0 0 6 2 0 1 6 0 1 6 1 3 1 1 3 4 0 0 0 0 5 0 1 0 1 2 1 3 0 1 0 0 0 0 1 4 5 1 0 1 6 0 0 1 0 0 2 0 1 0 1 1 0 1 0 0 2 0 2 2 3 1 0 0 3 1 0 0 1 0 0 0 0 1 1 1 0 5 0 5 1 0 3 0 1 3 0 3 0 1 3 2 10 2 7 1 1 1 1 2 0 2 1 0 2 0 1 0 0 1 0 0 0 0 5 0 0 1 0 1 0 4 8 0 2 3 1 0 4 0 0 1 5 2 0 0 1 1 0 5 1 1 2 4 0 1 1 5 0 0 0 1 3 0 0 3 3 0 1 0 0 0 0 7 6 1 0 2 1 4 2 1 1 0 2 0 0 4 1 1 3 0 0 2 1 3 1 2 0 3 3 0 3 0 1 0 2 4 0 5 0 1 1 2 0 3 0 3 0 1 3 1 2 2 5 0 0 1 0 1 2 0 3 1 1 0 1 0 1 2 2 4 0 3 0 0 1 2 0 1 0 6 0 3 0 0 2 2 0 0 0 2 2 0 0 0 1 0 1 3 3 9 0 2 0 0 2 1 0 0 2 1 6 1 1 0 1 0 7 2 1 0 0 1 1 0 0 5 0 8 0 1 0 2 4 5 4 2 1 2 0 1 0 0 5 3 1 0 0 0 0 0 1 0 2 0 1 6 0 1 0 3 1 2 1 0 1 1 1 0 1 0 9 4 0 3 1 0 0 0 0 0 2 2 2 4 0 0 6 0 0 0 0 1 9 0 0 0 0 0 3 1 1 0 7 0 2 4 0 1 0 1 0 0 0 1 1 0 2 0 3 0 0 3 3 0 5 0 4 7 0 0 4 3 0 1 0 0 0 0 2 0 1 3 0 1 0 4 1 1 0 15 5 0 0 3 6 2 0 1 3 7 3 0 3 1 0 3 4 2 0 2 1 0 0 0 2 1 3 14 0 0 1 0 1 0 3 0 0 1 1 4 3 8 3 1 0 4 0 2 2 7 7 0 0 0 4 0 1 1 2 0 2 0 4 0 0 0 0 0 0 1 6 3 5 1 5 1 0 0 0 1 1 3 0 0 2 8 2 1 4 1 1 0 1 0 1 0 0 0 1 0 0 6 1 5 0 2 5 0 0 2 2 0 1 5 1 4 1 1 0 2 1 0 5 0 2 6 2 0 0 5 0 1 4 1 2 0 3 3 7 1 3 0 1 1 5 0 2 1 0 1 0 3 0 0 1 2 0 0 0 2 1 0 0 2 4 0 1 0 2 4 2 3 0 6 0 3 4 1 2 1 0 3 3 0 1 1 1 1 4 0 1 4 2 2 0 0 0 0 2 0 0 4 0 0 0 7 1 5 4 0 0 5 7 1 0 7 3 0 0 1 1 7 0 1 0 1 3 1 2 7 2 3 10 2 0 5 0 0 0 0 0 0 3 0 1 1 5 4 5 2 0 0 0 3 3 0 0 0 1 3 1 0 0 0 2 0 1 0 1 0 2 3 1 4 4 0 0 0 3 1 0 1 0 1 0 1 1 0 0 0 0 0 0 0 6 1 7 1 4 5 1 0 1 7 0 0 1 2 1 1 0 0 0 0 0 3 0 0 3 0 3 3 0 1 5 0 0 0 3 1 3 0 3 6 16 1 5 1 0 1 6 9 1 1 0 0 5 0 3 1 1 3 2 6 5 4 3 0 0 1 2 1 0 1 3 7 0 0 0 4 1 0 0 0 0 0 1 0 2 3 2 5 2 2 2 1 0 0 0 3 6 4 1 1 7 1 1 3 0 0 1 0 1 0 0 7 0 2 1 2 0 10 0 3 0 1 0 3 1 2 0 0 0 0 0 0 0 7 1 3 0 1 6 6 0 3 0 1 1 0 1 2 3 1 7 0 1 0 2 2 0 0 9 4 1 0 6 2 2 0 0 0 5 2 0 0 1 2 0 1 1 3 2 1 2 5 2 1 0 0 0 0 0 2 0 3 3 2 0 0 5 3 0 3 2 0 6 1 1 0 1 0 5 0 1 0 1 0 0 0 4 0 4 0 0 3 0 6 2 0 0 0 2 0 0 1 3 1 4 0 4 0 0 0 6 1 1 1 1 1 1 0 4 0 0 3 6 1 0 3 2 2 0 2 9 0 0 7 0 1 3 1 2 0 0 1 9 0 5 0 5 1 7
58 22 18 83 68 76 26 50 22 16 0 14 32 49 43 53 76 12 40 67 28 7 43 41 24 35 62 100 36 3 27 81 7 0 23 51 40 24 27 18 33 17 30 32 64 51 22 5 11 42 13 21 30 37 26 7 70 21 20 30 17 46 8 20 65 10 37 36 18 38 50 18 37 31 10 85 50 64 19 96 45 18 27 34 57 46 27 25 34 55 76 33 13 63 74 14 15 82 27 39 99 66 26 52 54 1 69 14 37 27 30 40 43 29 1 25 40 44 25 5 41 39 56 63 20 4 38 50 55 13 65 43 85 8 51 55 37 45 45 30 45 64 29 43 29 39 30 39 24 67 43 42 22 21 62 35 26 13 49 47 9 1 30 55 12 67 23 32 32 45 21 43 39 9 75 54 99 43 44 29 16 61 51 27 42 21 16 33 32 51 66 13 61 38 18 7 57 8 35 66 58 41 18 19 102 44 71 42 17 41 2 61 118 31 145 79 14 51 56 54 27 19 20 16 7 71 99 44 48 0 72 39 35 57 59 29 53 88 42 15 2 52 55 62 66 69 109 76 31 38 97 24 72 66 114 61 30 8 62 31 99 41 62 25 40 80 59 25 81 93 39 0 10 27 23 41 67 56 10 68 33 64 25 44 75 47 71 59 51 36 99 88 39 52 24 47 43 123 53 46 9 31 53 68 125 42 50 34 57 53 54 47 65 19 99 44 10 75 32 30 59 36 87 48 35 26 39 48 92 95 46 34 7 93 19 63 42 10 49 40 43 65 92 93 56 11 86 45 157 25 23 102 60 27 70 27 118 123 24 53 27 48 70 64 41 79 73 27 37 28 25 72 81 24 48 45 54 75 65 46 86 23 69 93 117 21 47 56 72 62 40 64 49 40 58 51 9 34 37 27 19 28 26 24 22 47 11 8 23 5 30 14 19 32 29 0 27 42 27 37 15 8 26 35 14 12 17 30 26 14 24 56 17 41 25 7 22 27 26 50 21 41 23 29 38 25 29 20 48 20 26 9 24 11 12 9 3 11 21 26 13 21 29 13 26 0 34 17 4 19 56 21 18 35 73 23 25 32 19 25 19 34 13 40 41 8 32 21 11 24 19 22 43 13 22 49 24 49 18 59 20 42 5 22 5 17 11 37 26 17 6 11 13 15 12 33 26 23 23 18 29 10 52 18 20 9 19 29 22 36 0 21 18 31 48 41 19 12 29 22 92 15 32 21 12 26 5 35 8 14 52 0 24 28 26 44 39 24 19 21 54 17 26 17 1 25 50 83 18 24 36 12 20 6 10 13 11 29 19 28 21 60 33 51 9 39 9 29 21 34 21 23 14 47 24 26 11 20 38 20 37 14 35 38 9 28 62 13 45 10 52 16 24 38 48 24 14 76 63 40 26 36 64 22 43 45 92 57 21 7 51 33 81 38 41 24 49 27 16 0 93 29 33 26 13 22 77 27 44 31 35 21 50 57 27 18 35 33 36 57 11 19 126 46 23 5 49 45 19 76 40 45 1 39 34 21 40 26 50 39 66 18 20 33 85 33 55 29 39 63 53 38 35 19 30 36 18 55 47 38 76 87 70 48 69 24 43 49 38 37 24 40 45 78 1 138 35 49 10 103 77 54 21 41 21 15 72 11 73 66 115 11 15 56 40 41 21 70 43 75 64 74 60 23 53 25 18 64 59 21 101 49 93 47 24 65 31 4 17 29 19 75 2 15 17 22 39 96 75 38 35 22 49 92 80 46 40 17 64 82 51 49 123 42 90 61 72 67 28 70 85 41 57 2 26 91 22 73 69 6 78 80 59 57 57 121 68 99 35 21 118 120 124 117 75 43 104 102 127 12 5 97 23 52 126 69 79 72 19 72 14 34 47 74 16 59 171 22 123 66 89 76 90 54 98 91 103 38 90 62 67 112 104 47 81 56 112 32 62 29 90 116 67 94 63 98 75 44 75 113 70 45 108 122 29 124 55 58 133 33 69 101 92 84 79 58 70 130 1 83 73 58 27 89 24 62 32 29 84 49 45 51 58 52 1 67 79 118 131 49 22 36 10 89 66 42 55 103 100 64 7 42 60 41 70 64 5 51 44 91 103 53 46 112 68 95 109 27 20 76 46 45 47 13 80 30 33 18 36 66 62 36 20 22 19 145 33 43 71 25 50 98 0 64 110 31 39 61 32 96 50 109 119 72 20 149 85 107 48 102 49 104 90 70 96 108 65 83 73 4 96 64 88 63 49 6 23 69 59 128
2 0 0 1 0 3 22 0 19 0 21 10 1 0 6 26 0 3 3 3 42 18 0 6 10 20 0 20 4 0 1 17 1 0 23 2 7 0 0 0 12 4 11 14 0 18 0 2 0 14 2 1 0 0 3 0 0 0 0 4 0 10 0 20 15 5 7 0 8 2 2 8 30 10 0 5 4 1 13 3 12 6 0 0 0 0 0 30 3 0 5 0 1 5 1 0 0 1 1 37 23 16 3 4 0 0 0 13 39 4 0 0 5 0 7 0 0 2 11 21 0 11 30 0 1 2 25 4 15 17 0 0 0 0 0 0 0 21 10 3 2 28 7 0 9 0 0 2 0 0 1 1 2 4 9 2 0 2 14 2 1 11 14 21 0 7 0 1 1 23 1 0 0 0 13 0 1 0 0 0 0 2 13 7 1 9 2 0 0 4 6 0 5 0 22 0 24 0 3 0 8 19 13 14 1 3 12 25 8 2 0 19 3 1 0 0 1 0 0 5 17 1 0 2 0 0 13 1 8 0 0 2 2 0 7 7 2 4 0 0 1 0 4 4 9 0 5 9 0 9 1 11 20 0 19 1 0 0 2 2 0 0 0 9 9 6 0 0 0 0 0 4 4 22 1 5 5 15 0 3 4 0 14 1 0 3 15 0 0 2 0 0 4 2 19 24 29 0 2 10 0 5 8 2 5 1 2 0 2 0 0 6 1 17 1 3 3 18 0 0 0 0 24 14 1 1 0 1 2 0 1 0 2 4 2 5 0 0 0 0 1 12 0 3 0 0 22 0 16 0 3 2 0 6 1 1 1 3 1 1 13 11 5 18 5 4 7 10 3 0 6 0 0 0 0 0 2 0 2 15 8 18 0 0 8 4 8 13 0 3 14 3 0 0 0 14 6 1 21 0 0 1 11 9 4 7 13 0 0 0 0 0 0 0 0 3 0 0 9 2 0 7 3 9 35 2 0 24 3 0 0 53 0 36 39 46 4 0 4 0 2 8 0 33 31 0 5 14 0 5 11 22 16 6 1 4 0 0 0 0 0 4 23 35 4 1 4 0 5 6 6 0 12 34 0 1 2 40 0 6 10 8 0 1 24 13 17 15 1 0 9 0 0 0 10 8 5 10 5 0 4 0 36 1 2 0 9 5 2 0 23 0 0 8 1 26 0 5 0 44 2 0 35 0 64 0 44 7 17 37 3 17 0 0 0 0 2 0 0 7 0 43 0 15 2 0 24 48 0 0 0 0 51 4 1 22 48 0 3 0 0 1 0 6 6 4 8 21 0 8 28 4 48 30 38 3 20 0 0 47 0 5 18 9 15 19 9 7 0 0 43 0 0 12 0 0 0 17 6 0 0 2 1 0 0 0 7 6 0 7 5 0 0 0 0 0 1 0 0 11 1 10 0 24 0 1 2 2 0 0 0 13 12 25 2 0 0 3 0 0 0 0 2 10 0 19 15 0 0 0 3 0 0 0 2 0 0 13 19 3 2 0 27 2 17 2 4 3 18 0 0 1 4 0 1 1 19 0 2 37 0 21 0 25 23 2 7 31 1 0 0 0 0 0 4 0 0 0 5 0 14 0 13 10 0 0 4 6 6 1 0 11 0 0 1 2 0 1 0 0 4 23 0 7 2 1 14 0 3 3 1 0 26 13 2 0 4 18 26 6 2 6 25 8 2 0 0 0 10 26 0 3 3 1 0 0 0 8 0 4 7 1 0 0 25 1 0 3 1 1 0 0 0 0 0 18 15 4 15 0 3 0 4 4 0 3 2 8 2 4 0 12 3 22 0 0 0 0 0 23 2 1 0 0 6 0 11 0 1 0 0 0 18 3 2 8 1 0 4 7 1 3 6 2 0 0 0 24 0 10 0 0 11 0 10 1 0 23 22 5 3 14 8 1 25 14 1 0 13 3 18 2 0 1 1 1 28 2 0 7 4 7 19 3 0 1 4 0 6 0 1 17 1 0 11 0 0 0 18 8 3 22 0 0 14 1 6 0 0 0 5 0 0 0 0 21 5 0 21 13 6 0 0 17 0 0 0 2 3 11 0 2 2 16 20 4 1 0 1 0 0 0 2 6 0 0 12 14 0 0 0 7 8 0 0 3 0 1 27 12 0 3 0 0 7 0 0 9 31 0 0 4 25 11 5 5 13 2 5 4 1 26 15 41 31 0 13 14 1 8 12 5 0 7 0 4 0 0 3 0 0 0 0 0 5 2 14 0 3 2 0 1 6 0 18 0 2 16 8 15
114 20 35 68 48 41 68 44 30 20 48 98 48 73 38 27 40 4 97 48 31 5 83 37 21 95 23 37 29 49 100 112 84 44 96 44 48 41 115 57 83 133 42 37 49 90 54 89 70 47 44 127 86 43 51 36 63 17 40 6 37 41 21 75 49 51 24 81 50 47 25 39 46 43 60 42 46 117 149 17 51 12 43 68 55 11 10 60 58 25 64 74 76 10 11 18 53 35 48 56 23 99 21 16 102 52 20 76 66 19 68 80 102 38 49 52 51 48 31 19 173 14 33 32 64 40 59 96 45 17 148 26 26 141 25 18 51 56 47 75 64 39 31 67 57 66 37 64 29 28 24 6 44 41 146 59 104 70 58 65 62 54 61 22 14 49 49 30 47 56 38 30 48 49 34 76 18 79 34 15 62 99 63 34 7 49 69 79 36 88 30 109 32 67 13 68 33 38 28 74 109 42 18 28 36 41 11 67 43 70 63 33 51 66 62 64 118 55 42 35 62 32 88 30 98 57 81 26 13 21 23 124 55 62 10 5 69 119 84 105 36 17 51 71 48 25 15 31 11 74 59 56 34 21 28 109 78 79 46 100 97 47 76 140 68 54 67 48 36 62 105 68 105 33 28 47 172 47 51 18 69 111 94 51 137 59 54 24 34 38 127 35 87 46 21 63 13 207 49 54 47 79 45 16 17 71 29 112 22 38 48 19 61 30 21 95 31 62 96 91 57 13 70 21 72 57 39 64 105 77 61 97 15 32 111 69 27 86 9 86 30 48 68 121 9 40 62 27 82 42 24 37 80 32 55 36 54 7 31 60 65 19 44 16 59 15 35 66 66 76 7 37 130 22 58 75 146 81 69 92 45 45 99 79 76 79 67 69 58 143 60 33 19 30 51 54 74 91 63 24 32 53 61 24 20 6 24 37 50 12 30 17 42 16 66 32 14 61 35 22 2 50 15 58 4 13 11 4 66 27 35 21 26 19 45 35 8 39 93 6 29 4 54 29 36 51 55 53 61 112 25 45 20 31 54 81 101 20 69 112 75 13 7 24 22 42 12 11 26 5 11 63 24 71 46 56 26 14 11 21 51 20 84 14 26 16 7 21 9 16 36 77 33 25 36 5 17 80 23 29 22 11 17 8 34 25 24 21 89 19 29 50 68 11 13 34 45 35 11 23 26 15 15 37 13 77 13 22 11 19 23 47 26 27 33 20 9 11 44 48 25 10 9 17 42 75 28 57 91 6 9 29 70 27 22 47 1 71 16 29 6 30 20 34 39 15 10 50 25 42 33 66 13 9 14 14 4 17 29 16 42 17 19 29 28 7 10 50 8 15 37 80 62 39 6 50 26 34 69 18 30 51 15 96 68 45 26 28 7 34 52 8 8 6 54 19 84 27 49 9 15 38 22 28 27 22 44 71 18 15 79 47 33 19 66 12 65 80 16 7 54 33 50 28 50 32 29 56 68 21 17 12 20 49 14 15 31 44 22 35 6 10 33 31 30 94 48 26 32 4 22 20 24 12 40 30 14 44 51 13 47 45 9 10 20 14 28 67 42 56 87 28 41 78 29 53 18 96 81 85 36 24 14 65 33 33 43 14 61 29 29 26 14 8 47 18 21 13 29 62 5 20 44 22 27 22 40 57 14 39 53 27 31 28 69 89 130 41 15 5 11 48 15 32 30 79 38 25 42 18 39 43 52 38 24 15 25 34 37 50 46 13 36 27 17 29 62 54 71 5 6 41 34 40 45 36 40 12 38 9 125 10 13 36 48 30 38 22 29 22 28 15 77 36 23 15 16 48 16 114 38 50 25 18 21 12 66 35 76 44 21 35 13 26 31 69 5 12 31 90 54 55 57 17 21 22 77 62 32 54 14 38 33 37 8 7 65 70 57 53 17 60 65 43 42 38 15 25 27 26 7 27 57 44 8 26 48 20 102 41 22 53 36 19 62 50 40 12 36 30 76 209 47 62 56 8 27 32 10 25 32 16 16 34 22 19 40 43 67 68 60 75 47 6 60 7 53 70 62 110 21 45 28 23 18 19 48 60 124 67 116 47 90 53 33 46 86 58 14 41 61 36 38 21 33 17 105 22 40 41 85 27 17 81 33 23 18 101 15 17 58 88 56 23 6 121 44 38 59 53 75 30 93 25 54 8 15 61 14 47 77 15 35 17 5 41 61 95 20 44 19 38 47 95 80 13 40 19 48 67 36 32 22 38 31 109 56 68 30 28 52 16 18 3 22 43 55 52 24 8
22 39 30 9 21 10 55 4 43 77 24 23 21 7 84 33 16 9 37 12 30 10 40 29 34 8 11 27 13 21 44 36 2 20 3 9 9 37 74 20 10 9 14 75 20 43 21 10 3 18 54 15 4 14 23 18 26 53 33 37 29 13 47 67 17 11 5 12 80 19 21 15 11 55 14 14 2 6 22 30 23 24 38 17 10 38 39 19 18 15 54 5 9 18 15 44 2 13 44 20 4 14 31 69 20 27 18 24 21 26 9 38 13 21 17 36 56 71 31 1 10 10 9 26 10 17 3 5 36 28 25 73 42 49 25 21 10 38 15 18 36 43 51 45 16 38 17 59 22 16 43 54 8 3 28 56 25 30 33 34 12 42 33 14 18 68 3 19 19 57 13 10 24 108 22 16 7 7 10 13 45 30 18 22 16 18 3 18 23 3 37 34 40 11 27 8 23 28 18 1 31 17 14 77 16 9 36 35 20 21 7 12 5 39 9 7 28 1 15 11 14 20 4 87 4 8 12 5 5 27 11 25 5 8 13 10 31 29 2 38 5 9 21 6 40 10 24 16 13 21 12 17 14 15 43 14 25 14 15 9 11 15 10 19 4 29 3 16 12 4 10 57 5 8 24 7 3 10 10 13 8 21 5 3 37 6 15 37 19 43 32 8 39 20 55 21 15 10 25 5 32 22 4 13 10 14 26 17 25 19 22 37 12 37 10 21 18 16 20 9 19 4 36 1 10 7 17 63 4 3 31 53 31 17 51 15 6 37 49 74 12 14 13 9 24 4 22 7 7 1 22 16 13 1 17 22 17 43 21 1 15 13 8 18 8 16 4 13 25 35 15 4 9 26 21 10 25 16 23 22 5 12 4 18 26 3 11 6 60 11 9 33 45 5 5 25 6 7 61 25 10 3 20 14 10 9 1 17 49 0 22 10 14 33 1 6 1 29 6 15 10 1 26 10 8 23 25 9 12 1 11 11 6 20 17 12 21 10 13 10 8 4 15 5 6 11 1 4 10 6 34 15 12 19 58 2 17 3 22 42 2 3 17 28 11 2 8 10 26 17 2 10 34 18 13 18 17 16 6 24 13 15 48 2 19 8 5 30 28 7 7 4 4 3 12 34 6 38 4 3 30 8 28 4 14 0 21 0 4 8 8 23 8 4 10 11 29 13 8 25 14 25 4 17 10 4 9 2 6 13 40 14 14 8 9 0 6 8 42 16 8 4 15 21 35 6 31 9 8 14 20 11 34 5 6 7 44 2 12 6 31 9 12 21 22 12 18 6 18 19 3 25 6 16 1 0 9 4 12 0 13 20 1 6 7 8 10 16 9 15 13 6 37 17 11 28 43 10 16 25 37 20 3 20 24 3 1 23 57 32 15 31 29 25 35 36 6 40 8 2 2 49 27 26 1 34 5 21 49 28 41 26 6 19 12 57 26 34 35 21 28 85 20 53 15 17 24 7 17 5 1 25 25 6 3 15 67 68 20 33 11 5 8 19 18 14 20 7 21 13 15 55 10 22 44 29 10 4 6 8 12 2 13 12 33 6 11 36 8 31 27 41 20 18 3 16 16 8 14 31 18 7 9 25 42 7 17 8 26 5 18 30 20 21 11 13 1 7 35 11 2 12 17 18 14 24 9 9 4 7 46 11 33 67 41 119 41 18 16 22 27 16 41 21 7 31 46 50 12 15 7 4 11 51 21 26 26 14 6 16 123 7 17 16 19 25 24 31 25 15 14 108 1 39 22 26 88 159 21 23 22 34 14 14 16 17 22 24 4 36 3 32 9 22 13 3 2 8 6 41 24 6 7 28 32 15 31 30 20 22 10 19 3 5 1 15 4 17 56 7 10 34 13 16 7 77 30 15 26 12 25 20 14 41 18 3 1 6 13 10 13 19 22 10 10 8 30 17 39 15 57 10 21 2 3 79 6 14 25 15 19 26 15 40 32 0 7 23 6 25 17 50 2 21 10 26 26 17 6 13 57 6 25 0 4 27 2 0 8 6 11 5 21 30 5 20 4 36 11 32 12 4 3 30 16 4 35 3 26 27 47 10 28 6 5 5 21 7 18 11 30 54 23 34 22 11 9 67 10 9 7 1 64 31 38 13 11 35 13 23 22 17 17 0 27 104 3 1 5 18 26 11 6 45 7 31 6 8 9 10 36 21 24 45 10 14 16 37 19 21 20 45 11 12 2 4 12 20 4 15 7 35 0 1 9 16 83 9 12 31 4 17 28 30 5 15 6 20 36 8
16 34 12 7 1 1 24 39 3 15 6 2 28 5 38 15 13 6 10 20 7 18 15 14 4 6 18 28 9 14 25 7 16 11 3 13 14 30 36 4 18 6 29 10 4 8 10 5 14 15 6 3 23 27 6 28 23 12 60 9 32 22 3 9 37 7 6 20 6 3 18 3 6 10 9 12 5 3 1 8 8 19 24 12 19 3 8 4 14 42 21 4 6 36 22 32 9 10 29 8 13 4 16 23 30 13 6 1 3 35 9 8 3 13 9 26 9 2 20 5 5 55 22 30 2 15 1 14 8 36 3 11 28 7 15 0 32 13 23 7 22 9 21 3 3 1 14 20 23 6 42 17 17 10 2 15 27 38 4 7 9 17 9 12 28 10 6 8 23 37 3 20 22 8 31 32 6 2 18 47 26 16 9 6 3 10 22 7 13 19 3 14 11 18 6 2 28 15 20 20 117 103 431 54 274 30 174 42 76 46 80 44 247 35 80 67 49 86 168 11 59 347 8 80 4 105 206 209 16 161 306 117 74 43 158 210 20 668 61 25 63 295 83 73 151 199 251 29 163 67 196 5 74 138 39 183 82 108 116 125 370 117 450 617 48 12 24 92 939 33 217 199 43 37 17 78 163 496 274 99 199 52 66 138 28 22 213 143 134 6 833 140 130 203 10 64 29 371 222 83 122 21 32 127 47 290 125 41 307 44 55 256 151 86 192 142 37 1682 111 183 410 56 143 132 68 30 61 136 128 25 55 22 292 182 19 15 100 41 533 109 133 32 114 23 94 107 479 159 112 152 902 293 185 114 49 60 56 95 130 124 26 78 150 1202 114 1225 304 40 220 117 97 73 465 49 0 88 64 35 193 135 88 18 148 137 26 63 49 45 40 383 6 198 160 39 321 67 155 68 38 559 21 80 14 57 129 16 99 34 77 28 69 74 77 21 39 57 55 21 32 51 44 6 144 102 4 96 30 75 38 29 65 8 42 39 22 35 30 25 3 63 21 25 9 44 187 21 99 66 18 17 40 96 55 41 10 13 16 55 19 28 10 83 21 27 31 11 21 41 45 100 6 38 58 184 8 10 56 31 65 63 60 69 26 14 35 37 57 85 26 80 132 17 22 99 39 219 38 35 5 26 78 29 68 30 8 27 19 9 32 7 20 54 75 12 57 3 26 21 138 51 60 18 301 120 28 29 48 50 5 21 49 29 47 14 46 38 143 74 7 14 39 10 22 129 30 100 53 23 28 60 478 21 19 201 87 52 78 27 3 55 93 76 19 23 48 59 36 37 15 8 22 6 10 42 12 48 26 18 49 30 31 19 88 41 4 19 111 131 40 49 13 112 13 34 145 42 176 13 33 95 47 17 35 45 98 183 66 30 25 6 231 36 33 16 33 47 17 47 15 30 69 24 6 36 74 6 21 25 41 41 2 60 4 42 85 239 98 52 40 64 12 49 39 53 5 60 98 34 29 14 22 4 29 27 6 22 23 120 22 16 26 102 38 53 72 11 26 21 2 88 61 615 59 110 113 47 20 11 12 75 10 21 59 35 61 53 30 39 16 49 11 11 26 34 19 28 22 14 26 24 51 18 7 15 2 24 72 133 9 128 59 45 91 85 22 68 48 29 143 26 128 3 10 48 16 46 23 15 129 10 46 32 13 26 17 31 8 7 107 130 30 12 32 21 59 42 145 10 19 14 26 12 88 21 26 251 28 95 4 26 67 89 22 30 23 31 173 15 38 67 48 39 57 27 75 16 70 35 21 12 63 78 14 58 35 43 77 1 39 65 39 184 35 13 15 40 31 60 31 79 58 29 27 151 43 85 98 32 83 163 91 22 77 49 244 63 158 14 90 58 21 7 61 42 6 97 57 44 324 578 27 23 28 31 70 87 89 37 174 84 18 54 78 107 65 80 32 95 109 105 44 39 74 66 68 27 78 34 62 32 27 44 7 104 45 170 30 15 0 111 63 30 9 30 57 41 56 30 9 45 60 36 124 72 281 121 43 95 23 30 15 218 39 34 46 6 62 7 13 15 63 241 86 180 53 161 56 32 8 18 78 22 99 72 27 60 13 17 263 17 37 197 47 176 21 35 25 34 81 148 66 6 67 190 48 80 30 37 12 17 34 55 76 48 36 46 4 46 12 34 172 92 9 65 17 123 58 30 75 88 28 8 55 14 158 41 13 84 68 34 18 80 46 72 11 138 45 71 102 55 124 58 72 16 82 218 67 102 53 61 27 45 290 74 145 96 44 2 65 42
25 2 15 9 10 8 76 1 0 1 6 15 79 5 5 137 43 5 0 0 0 3 0 4 18 2 0 24 2 36 6 2 33 0 2 0 0 1 2 0 0 48 0 7 11 27 9 3 9 119 30 11 43 0 40 1 24 67 10 0 0 0 2 64 1 3 24 0 40 0 27 8 83 0 0 36 29 18 2 26 56 40 0 4 14 37 147 0 14 16 1 22 25 12 5 6 0 49 0 89 0 39 47 37 32 0 0 29 13 0 21 23 25 6 0 18 0 0 20 19 0 0 24 10 3 6 2 2 0 0 0 4 18 0 16 17 29 4 26 6 0 13 26 0 53 13 19 40 31 26 0 13 0 0 45 93 63 47 121 31 14 33 0 3 3 18 13 15 35 0 0 4 1 17 2 0 26 29 5 11 0 64 2 0 1 0 2 1 0 0 3 77 1 0 7 25 4 98 4 5 43 17 14 0 42 25 7 14 56 8 131 0 33 13 0 13 16 0 10 3 63 19 0 0 0 60 2 9 30 24 78 16 33 1 79 0 18 2 51 1 1 67 0 0 4 27 5 6 53 2 8 51 11 2 0 44 47 0 18 13 94 18 27 26 0 0 7 0 66 0 18 5 1 16 5 2 77 68 4 3 57 1 8 71 95 0 18 64 0 26 1 149 2 35 8 42 33 3 36 79 0 32 3 4 30 140 76 2 3 0 7 15 14 1 53 42 6 21 0 0 5 0 7 0 0 37 0 18 9 52 12 24 0 20 73 14 0 0 19 83 7 3 2 70 12 11 1 4 24 50 0 0 7 6 100 0 15 11 0 30 0 14 15 0 0 2 49 5 11 1 5 30 0 27 0 1 34 50 0 27 30 4 6 60 5 80 16 27 0 0 4 31 1 26 9 4 1 0 1 0 46 6 28 0 14 1 17 0 52 3 5 130 0 76 1 7 0 0 11 0 0 5 16 1 35 0 21 0 0 0 1 15 5 5 0 50 5 0 0 4 2 3 8 4 1 1 5 0 8 6 5 3 10 73 0 3 0 0 1 20 0 13 49 13 6 16 5 0 40 0 8 24 4 28 2 25 0 58 0 51 2 17 0 29 0 3 8 3 14 0 12 14 48 3 2 5 0 2 7 0 64 1 2 24 17 2 7 17 1 1 68 1 0 12 1 5 15 9 19 30 10 0 10 0 9 46 4 47 20 45 0 7 0 32 30 1 2 0 0 0 8 1 0 0 0 0 25 0 12 28 0 14 3 28 1 16 3 7 11 0 29 24 0 59 29 0 175 27 13 25 68 1 5 18 0 1 6 17 0 19 0 1 11 11 0 5 0 0 3 61 24 41 16 11 0 0 9 41 24 0 0 2 0 9 0 0 30 0 8 6 0 2 14 3 0 7 2 35 0 25 35 0 0 26 4 0 25 3 0 6 7 4 8 2 0 6 1 42 1 0 3 44 7 10 31 22 16 0 46 0 0 5 13 18 0 0 0 134 26 7 5 11 0 1 58 2 43 7 40 0 0 17 15 3 110 16 12 14 0 6 11 16 0 29 52 0 1 0 0 63 0 7 3 13 13 15 1 0 0 0 7 7 35 0 18 55 7 79 24 76 0 2 3 15 6 8 14 0 0 10 14 62 23 0 0 5 0 3 21 3 25 1 6 8 7 67 15 26 29 13 0 4 11 7 0 1 2 0 33 0 1 0 1 19 14 0 32 14 0 0 5 9 9 6 0 31 0 47 0 0 2 39 1 28 12 3 19 0 5 0 9 0 9 3 0 28 7 3 27 4 2 15 4 8 13 3 10 0 1 39 0 12 14 0 3 0 0 0 1 7 14 7 0 21 1 0 1 2 0 8 8 21 3 5 0 24 0 27 26 60 17 23 4 2 7 1 6 10 11 4 9 21 13 1 0 46 1 20 11 1 30 10 11 20 9 0 6 33 2 4 9 10 15 1 3 40 3 0 11 0 4 33 0 6 0 3 0 0 22 8 19 6 5 11 7 13 18 19 46 0 0 6 18 2 0 0 7 64 25 25 4 7 8 5 2 13 1 1 0 5 0 15 46 15 3 54 0 2 16 8 1 0 1 33 56 1 4 14 3 5 22 1 19 14 0 11 7 4 19 22 22 0 1 2 1 0 18 2 24 0 1 13 13 0 3 1 1 6 23 4 13 21 33 0 5 0 2 8 6 0 3 0 0 74 3 0 4 0 1 1 13 0 0 0 10 12 2 2 1 0 15 0 25 0 10 12 0 19 15 40
22 57 76 86 24 46 98 42 38 16 6 138 29 75 25 95 46 28 76 16 82 73 23 10 13 38 60 65 58 24 18 27 73 44 33 38 107 30 56 40 30 61 21 46 27 54 93 149 62 70 57 64 28 60 44 41 51 28 37 60 62 28 67 71 17 90 11 163 8 43 28 117 90 53 33 61 18 45 23 39 66 30 30 70 96 36 19 51 58 18 25 60 55 59 38 32 44 95 20 43 41 118 98 16 21 32 63 104 37 28 48 90 25 53 50 125 39 119 52 21 13 57 14 2 44 79 45 54 50 12 37 60 51 32 39 78 26 8 63 73 44 94 62 43 41 76 50 52 60 23 26 85 51 77 52 22 94 14 48 40 67 53 47 27 56 33 70 85 62 57 45 44 97 87 39 35 52 93 68 28 60 15 129 19 7 103 28 7 43 63 3 81 23 37 32 12 28 23 27 6 70 4 13 10 21 138 22 48 17 9 74 47 101 95 54 72 205 36 19 49 69 1 163 60 56 10 100 37 22 27 5 11 146 18 48 20 5 6 17 81 36 22 138 37 55 56 66 18 14 8 34 46 30 46 69 149 89 52 114 9 66 61 21 11 29 48 29 37 34 103 29 49 22 104 96 37 20 21 39 58 22 145 46 4 36 56 20 31 31 113 77 4 4 51 9 77 40 52 56 16 25 72 75 18 37 19 20 81 27 88 15 38 60 7 44 31 58 25 153 58 35 104 22 30 7 43 60 37 10 58 33 66 16 26 148 54 77 61 51 68 27 63 39 4 39 32 13 75 26 39 108 88 40 27 103 54 104 22 5 8 69 86 9 43 25 19 26 45 40 20 26 27 7 130 42 30 15 63 91 10 16 16 61 36 31 20 51 39 5 17 7 42 42 51 34 19 5 21 35 51 38 26 17 42 65 50 68 68 29 59 30 28 93 63 49 54 27 62 25 30 27 26 37 33 25 77 73 111 26 49 17 139 49 24 70 36 30 48 40 52 44 33 55 35 15 56 32 52 21 45 61 64 7 88 78 75 40 28 93 71 63 12 38 25 29 4 16 85 42 38 80 29 44 8 48 99 81 20 41 18 27 81 49 59 64 44 44 53 38 38 75 85 42 18 59 6 16 58 61 35 64 116 112 34 46 106 58 22 62 42 26 72 55 12 70 37 21 74 44 45 59 39 6 110 4 24 76 53 24 22 96 40 51 36 56 25 11 35 23 87 19 27 65 107 48 21 59 14 5 19 31 10 78 13 19 84 31 57 126 34 67 10 64 110 39 4 45 46 60 83 30 60 23 6 88 37 21 55 75 8 114 39 30 61 38 38 60 26 32 45 17 52 71 47 85 87 28 15 98 40 58 30 121 104 38 38 33 35 35 47 31 70 90 253 139 59 99 29 139 46 27 70 130 125 36 127 56 217 34 29 136 39 65 42 96 65 11 50 66 104 324 83 51 20 57 62 21 52 121 133 84 133 135 99 103 116 88 52 101 105 23 55 16 56 20 80 33 45 36 64 95 14 95 102 113 64 123 55 49 45 93 9 50 67 30 95 68 47 64 36 81 55 76 60 21 33 49 62 112 31 37 122 27 38 66 56 48 68 51 77 61 72 67 48 30 62 60 68 22 89 33 133 45 51 80 56 93 37 115 35 77 36 22 86 95 1 42 26 18 48 80 139 51 170 15 70 22 58 61 72 87 65 46 53 93 30 84 48 86 74 17 115 25 17 70 153 59 80 103 68 62 63 24 187 66 35 51 104 40 14 58 45 61 29 148 62 65 58 108 23 105 24 66 70 89 44 206 17 83 3 77 17 103 59 74 125 38 92 39 100 27 116 24 66 74 128 66 85 68 28 87 59 73 24 113 65 56 2 36 40 223 78 161 87 15 32 78 31 108 84 48 182 81 51 119 62 259 52 9 45 30 24 46 84 77 81 39 56 130 68 146 137 5 3 106 49 38 87 103 5 75 211 100 66 117 71 30 138 71 13 95 41 96 43 28 69 100 80 12 127 30 116 70 34 52 172 31 139 198 63 41 47 33 87 66 43 104 53 69 69 25 34 54 95 83 143 202 19 32 137 65 89 60 80 129 57 31 52 102 40 46 162 117 43 38 58 55 100 9 102 83 24 26 47 13 169 30 26 29 74 63 147 92 32 66 35 4 39 64 89 73 13 35 23 32 46 64 48 31 93 14 50 96 23 57 92 96 40 63 79 111 107 79 54 67 10 15 46 42 101 57 67 31 126 23 63 61 56 44 59
5 22 48 11 7 31 49 12 6 6 15 3 11 17 32 14 34 5 15 9 44 31 9 14 28 35 15 20 10 8 10 51 13 10 4 7 31 26 2 27 16 9 37 22 37 15 46 38 6 11 24 8 19 20 5 18 7 5 26 2 12 31 5 14 33 8 34 8 38 6 13 5 42 32 15 58 29 40 9 13 36 4 20 22 1 24 26 27 33 24 50 25 23 13 16 4 27 11 25 17 18 8 10 32 8 4 17 6 6 14 24 32 13 5 6 14 13 14 25 18 31 47 29 59 17 25 92 16 6 23 6 18 20 14 8 4 9 47 22 15 21 48 4 8 29 7 3 15 40 7 9 25 36 13 2 23 37 30 10 22 10 5 8 2 4 9 118 15 3 24 14 6 30 15 17 2 5 49 21 5 9 17 26 19 19 65 7 3 25 12 14 11 3 12 13 38 20 31 25 16 142 74 131 41 46 26 77 106 53 28 36 12 96 63 4 37 118 45 12 21 127 23 20 72 40 53 94 43 17 64 16 29 48 63 43 51 34 52 30 29 102 46 49 53 34 57 43 34 87 41 14 92 102 84 19 7 42 18 196 68 63 43 15 91 92 41 13 43 69 54 183 29 81 72 64 41 80 16 27 52 117 75 44 52 96 90 40 22 27 28 40 17 73 67 90 20 108 27 42 61 10 25 45 22 28 55 21 71 51 76 26 41 56 7 9 95 17 87 76 34 61 79 32 77 11 28 71 32 67 108 30 53 52 48 39 65 46 67 123 24 47 32 61 35 18 39 120 41 83 44 60 53 39 17 35 40 111 90 37 41 91 133 105 28 97 84 21 60 20 42 49 45 76 55 38 61 50 16 94 104 82 10 14 91 89 5 87 42 205 105 80 26 50 44 41 155 34 46 41 142 89 40 116 157 97 102 122 60 31 226 10 15 21 20 35 35 16 47 170 94 109 52 78 246 55 14 62 272 120 37 43 45 88 42 66 126 69 67 102 60 41 31 46 265 200 81 89 127 55 44 131 121 15 47 58 26 70 219 14 64 39 44 61 151 58 40 24 55 58 60 112 220 48 133 80 61 37 185 56 195 189 67 57 48 84 42 72 95 54 32 88 33 66 53 41 88 12 118 164 22 53 196 23 32 13 91 65 11 46 42 9 69 89 110 54 136 41 76 63 113 238 144 89 27 96 76 123 19 90 113 127 153 69 109 178 104 43 149 79 52 64 25 145 155 48 46 63 63 45 12 52 54 79 39 59 62 116 100 128 76 32 52 63 43 22 121 25 105 124 141 95 82 68 125 89 38 66 107 90 25 130 74 113 303 123 46 70 80 36 88 46 196 19 35 100 19 7 65 49 156 24 36 24 13 49 18 14 61 9 57 40 104 40 58 10 50 89 104 79 27 86 26 25 71 4 69 20 66 20 82 17 64 85 7 119 59 87 33 64 117 38 28 31 36 6 53 34 41 40 44 43 46 20 21 107 117 19 44 55 26 41 116 20 12 14 29 38 87 17 56 34 23 31 17 11 21 60 159 28 78 37 25 49 70 35 9 40 33 24 20 124 84 53 15 35 112 34 90 30 28 48 68 124 59 22 29 70 60 32 90 81 25 59 48 66 43 59 94 59 51 24 51 48 44 38 78 29 125 33 9 98 57 13 104 70 120 25 17 99 32 66 76 112 102 10 28 21 44 39 41 64 28 30 14 36 69 51 79 24 65 96 32 55 14 122 22 34 38 58 111 39 112 30 36 98 45 9 52 29 27 74 50 101 65 42 47 107 41 25 33 8 13 18 16 85 13 26 37 19 16 18 64 32 86 61 41 36 38 131 74 67 67 52 141 29 81 48 40 29 23 93 73 66 25 167 41 40 18 175 57 34 25 84 138 17 62 77 58 21 16 207 59 18 82 89 46 99 72 9 6 14 94 26 83 60 91 136 37 94 59 60 74 62 23 97 55 67 9 85 105 76 21 91 101 27 104 47 20 64 36 93 57 40 45 40 31 73 31 13 27 69 126 41 46 34 208 28 89 19 78 37 42 57 98 50 123 51 63 125 18 62 149 60 22 54 0 29 115 91 60 33 42 69 22 94 129 58 36 93 45 108 46 57 60 14 12 35 39 34 51 118 26 27 86 27 77 12 12 38 36 67 58 138 50 36 72 49 68 15 28 108 64 22 57 15 68 32 95 87 74 46 90 52 79 23 81 60 78 15 47 47 23 48 55 63 71 62 35 31 41 32 61 100 7 58 200 23 52 44 85
19 43 48 34 54 48 11 43 49 16 28 13 20 16 23 40 19 65 41 39 30 19 48 45 22 67 21 86 47 29 23 32 52 12 89 51 11 88 31 27 38 30 46 17 29 29 38 35 55 53 26 12 33 23 75 52 30 20 68 62 32 26 18 13 33 31 33 47 81 18 57 48 70 12 50 31 93 13 29 46 49 26 31 36 36 41 48 26 36 26 60 51 42 15 40 50 29 65 56 50 66 42 13 16 42 30 47 8 35 20 21 44 21 37 31 29 19 18 42 13 63 39 39 37 52 29 28 55 53 72 39 53 25 63 38 40 9 41 38 14 51 47 28 48 23 38 76 53 56 41 41 52 34 70 26 18 20 51 63 57 44 38 54 18 60 38 35 29 30 16 52 21 58 51 53 98 25 25 40 56 5 41 31 73 44 17 65 36 38 40 35 32 30 23 58 45 95 76 42 35 44 41 58 47 32 16 24 46 54 35 26 22 44 30 26 25 51 65 12 27 6 70 47 28 31 69 45 26 48 53 28 29 45 32 33 31 101 22 38 26 77 21 41 25 48 14 52 15 55 43 51 44 21 31 57 28 45 76 4 22 62 51 80 63 49 70 70 37 41 57 63 57 42 52 42 45 81 37 41 39 41 37 49 45 57 24 63 50 44 48 29 11 49 21 17 58 4 35 17 35 65 30 22 48 57 50 80 27 23 38 48 48 30 30 28 45 48 85 27 75 25 30 63 38 34 41 36 51 38 59 58 40 58 16 75 42 31 34 61 38 29 21 54 43 14 17 40 21 60 44 32 78 54 50 19 63 13 23 91 39 59 20 26 27 24 26 59 21 32 55 41 22 63 48 26 70 38 99 67 75 23 44 16 78 24 75 37 31 46 81 48 26 18 20 8 49 14 34 30 46 30 19 75 7 40 60 34 36 49 47 15 18 13 10 19 34 34 24 23 37 36 39 36 52 48 42 15 21 6 22 48 24 24 40 21 39 27 17 20 33 61 23 29 44 54 31 10 35 54 59 28 41 17 32 15 47 28 20 18 77 11 50 62 85 39 9 54 16 36 36 33 17 49 60 38 34 27 56 13 20 59 59 18 10 61 27 40 24 16 73 38 8 21 23 23 39 42 16 12 17 31 17 26 48 28 15 13 76 28 32 24 29 19 35 5 67 32 12 26 17 40 37 39 19 46 54 17 10 43 68 17 47 24 21 31 38 33 38 30 9 60 20 27 30 11 46 25 34 10 14 16 18 55 24 25 17 71 21 12 39 29 59 38 59 57 20 35 36 40 25 30 61 35 29 17 35 60 52 26 46 27 40 39 42 26 14 29 27 42 48 48 20 17 29 17 15 37 42 12 28 28 23 16 29 18 29 15 14 18 19 19 16 18 17 23 21 18 13 20 21 28 29 22 16 5 18 23 2 12 47 15 11 29 29 23 21 25 19 18 8 14 12 27 22 30 17 17 23 20 35 18 8 20 6 28 29 23 10 7 31 24 22 8 18 21 21 29 11 11 32 23 13 31 27 13 14 18 10 5 15 22 28 12 21 6 14 16 31 10 12 13 24 34 23 37 13 17 32 12 7 25 22 7 20 11 15 30 19 37 11 16 16 12 17 12 9 28 9 33 15 24 6 12 22 16 21 11 10 6 25 15 15 19 19 30 20 28 26 19 23 12 12 12 33 32 12 28 34 27 25 13 25 11 23 30 12 28 27 3 14 42 20 22 20 25 9 19 33 28 19 7 28 25 9 26 38 26 19 22 37 31 15 21 41 19 34 33 24 28 16 16 30 5 28 22 25 30 25 45 14 18 17 26 15 21 20 15 32 60 11 32 16 33 22 27 7 33 18 44 12 37 15 22 17 12 26 22 34 20 5 10 5 17 30 57 38 34 43 35 30 40 26 27 17 39 21 17 5 34 23 30 24 19 15 47 18 27 18 6 9 30 45 38 59 13 12 33 38 17 28 40 27 40 20 10 32 21 15 32 43 27 33 43 25 36 32 27 48 42 40 35 30 18 38 22 29 29 44 16 25 22 19 21 33 57 12 22 44 36 10 31 13 35 43 45 31 15 49 19 37 31 30 3 13 12 34 33 10 25 38 18 46 48 37 20 31 16 32 33 14 18 21 13 32 17 18 47 19 12 34 10 25 53 13 7 23 4 53 45 7 44 38 69 40 21 24 21 28 12 25 44 46 27 33 20 6 11 14 19 22 26 25 5 34 34 20 40 15 34 11 11 37 30 12 35 43 30 8 24 30
49 82 65 72 69 78 21 82 84 33 47 62 32 84 46 104 69 73 74 66 71 22 64 66 90 56 85 44 3 30 39 57 50 57 108 53 50 58 37 39 27 39 31 45 85 73 24 67 28 34 38 47 38 102 63 127 22 21 38 80 10 17 82 28 63 60 26 26 38 17 58 26 52 53 75 9 44 56 73 29 80 8 77 41 36 32 11 36 62 70 55 54 69 23 100 30 42 87 49 50 61 45 13 31 42 29 79 51 54 38 64 67 42 21 50 11 40 94 66 120 57 75 55 83 36 54 30 76 51 50 57 57 78 57 114 64 132 37 46 38 53 73 40 28 60 56 111 7 42 18 29 43 95 48 26 28 34 26 46 31 37 31 58 19 132 94 78 26 60 42 68 17 42 59 55 68 28 60 54 82 41 34 139 57 58 88 32 14 65 47 11 65 41 6 65 27 82 59 27 57 12 25 26 15 29 36 11 24 7 18 12 21 37 25 24 16 16 15 8 13 11 20 11 25 5 18 21 10 11 18 13 12 18 2 15 12 13 24 18 20 35 12 17 6 23 15 7 8 15 18 23 21 27 22 15 17 15 21 17 3 13 12 10 24 18 20 30 19 13 14 18 8 12 29 20 20 24 24 19 15 20 18 16 16 22 15 16 37 17 27 24 5 9 10 13 27 3 28 11 21 16 31 19 22 22 1 20 23 17 21 17 28 24 13 17 28 17 21 14 13 12 10 14 25 3 12 21 20 3 17 12 22 19 10 20 16 24 4 21 13 15 28 19 14 22 12 21 18 19 16 12 15 4 22 26 24 17 21 17 14 18 11 8 22 7 22 15 18 29 35 19 3 14 16 18 23 14 20 14 21 16 19 19 23 18 27 21 21 21 18 21 20 14 21 22 11 13 8 18 12 21 44 31 26 2 46 39 25 15 43 43 24 33 14 13 32 41 51 12 30 31 8 44 30 71 25 27 37 10 52 67 88 50 20 43 45 28 33 14 56 78 77 69 28 28 46 28 21 27 17 29 36 14 26 28 23 22 11 42 28 51 28 64 29 27 4 46 30 40 10 38 41 37 62 23 30 25 16 40 8 19 67 12 30 39 24 56 59 13 59 44 18 19 5 38 37 6 29 5 48 44 69 44 50 18 42 36 38 17 54 33 26 24 18 8 52 39 21 38 36 28 42 48 43 41 43 64 39 34 46 15 30 73 45 80 55 11 24 8 18 54 50 64 48 39 13 18 27 6 7 11 48 12 26 20 31 38 56 25 22 21 22 53 49 15 26 25 55 27 14 57 26 12 43 83 60 52 46 20 18 42 31 61 31 57 30 42 33 39 61 18 25 14 13 15 54 23 35 46 36 21 42 49 13 37 28 29 27 31 59 22 40 49 33 48 22 30 8 26 22 25 50 16 22 16 36 24 10 8 66 34 22 39 23 30 18 31 14 26 44 51 42 27 35 51 27 21 14 20 54 32 35 95 12 29 53 32 25 12 24 31 27 24 22 35 20 20 70 26 52 28 51 18 30 19 19 40 27 31 27 29 44 33 18 21 53 43 26 39 10 14 50 52 39 24 45 23 27 25 24 2 20 21 33 38 17 28 31 40 23 27 28 52 63 11 49 37 30 30 43 29 20 14 34 10 28 32 24 21 52 38 33 29 31 30 21 24 33 20 30 33 38 45 41 45 21 26 23 15 35 32 48 40 29 28 19 67 26 20 69 16 23 21 29 25 33 23 24 91 29 13 27 46 33 46 38 20 30 50 22 22 47 20 59 25 23 33 33 23 13 43 45 21 37 27 28 15 51 101 24 71 31 10 41 24 25 68 43 56 31 46 27 48 26 11 22 52 14 37 21 40 37 32 14 32 60 25 45 13 24 15 17 41 33 57 47 49 25 41 37 32 13 41 24 22 29 38 2 102 10 18 20 21 36 48 11 45 22 20 20 62 30 30 21 42 29 40 58 51 27 40 19 47 32 16 23 18 17 23 20 26 44 28 39 28 28 23 17 14 9 16 17 29 17 45 38 27 50 59 26 46 22 7 52 76 24 29 30 21 8 33 11 33 61 29 34 64 54 35 49 16 66 18 28 4 26 23 62 56 36 17 25 26 9 14 24 94 27 37 38 29 19 26 33 40 31 16 19 12 47 19 36 55 43 23 25 17 29 32 7 33 63 25 54 50 61 30 29 44 21 41 82 33 31 34 2 30 46 13 33 28 35 16 95 25 37 49 31 21 30 25 47 52 30 29 29 32 52 23 18
10 11 40 1 0 6 15 12 0 11 36 14 18 4 4 29 22 90 4 9 20 51 25 9 8 84 9 48 31 39 8 4 18 35 22 0 21 28 63 55 22 66 3 13 0 0 20 2 59 26 2 32 153 12 86 52 34 47 15 65 11 68 30 46 28 13 5 13 1 145 7 75 47 10 23 16 5 11 3 2 0 38 22 6 27 4 5 1 31 0 25 2 0 8 47 33 4 1 20 16 14 26 109 1 22 39 13 27 27 13 26 9 46 23 33 49 60 34 10 1 16 3 3 21 6 53 53 36 3 29 31 0 1 21 23 29 1 24 0 1 7 19 107 3 17 33 2 13 0 22 3 21 30 9 10 7 9 17 12 1 30 11 131 21 85 36 0 0 16 1 18 50 78 30 97 2 34 9 84 37 0 25 9 26 16 0 3 84 4 5 62 40 124 10 173 54 57 33 79 5 6 27 17 18 18 13 74 15 26 1 38 3 16 39 84 18 77 9 82 185 45 11 84 3 30 0 49 0 1 34 24 0 13 18 32 36 72 66 4 92 37 10 69 8 23 4 41 26 15 52 10 1 10 18 2 7 13 4 12 65 31 5 16 68 67 10 16 187 19 18 17 1 59 0 36 5 8 47 28 31 5 16 58 40 1 6 19 5 2 19 4 2 12 38 8 4 4 16 7 9 26 10 69 20 148 36 1 2 13 85 122 11 10 42 13 10 0 12 52 7 7 0 32 18 42 102 30 61 17 0 0 42 46 53 8 11 53 10 11 2 3 64 71 22 16 11 16 34 74 54 26 5 1 31 1 10 28 0 42 16 3 0 3 0 9 45 75 39 1 20 5 25 50 0 15 38 1 5 6 16 4 8 1 4 30 36 9 20 5 23 5 22 65 10 48 20 0 17 7 3 109 6 22 89 143 10 36 0 1 46 133 51 95 40 0 3 17 40 40 8 53 106 101 90 7 44 11 23 8 43 2 215 185 7 33 9 38 6 16 150 4 7 1 9 49 10 25 102 157 2 17 2 29 44 3 62 58 18 36 20 38 12 13 20 42 15 17 103 0 6 33 74 38 24 16 22 9 66 12 7 25 24 31 32 18 181 52 9 160 141 47 41 36 4 19 19 80 0 15 0 87 2 21 27 22 42 23 17 21 0 156 84 112 49 4 13 7 1 119 53 14 8 9 20 13 20 1 0 24 10 8 108 26 5 2 10 0 36 41 57 41 26 7 20 86 38 23 35 9 59 32 0 36 2 33 17 24 10 2 1 12 16 113 60 18 10 17 8 2 49 73 8 39 0 50 7 22 37 52 159 27 15 5 43 53 49 31 21 13 79 118 23 90 7 3 103 21 17 54 3 66 18 7 31 7 5 0 59 45 12 24 47 7 4 36 14 1 15 2 20 2 3 6 56 21 3 20 1 16 60 56 20 9 7 1 45 11 2 2 79 10 9 36 46 37 9 1 2 21 44 10 0 1 17 0 17 1 2 7 44 12 0 7 28 4 100 0 10 0 6 61 6 27 42 20 25 20 15 53 8 70 76 7 8 72 0 52 11 20 53 18 18 0 20 75 0 7 41 38 0 1 29 26 10 39 23 7 56 1 5 27 7 8 20 57 39 61 26 18 34 7 0 2 3 15 35 6 27 20 52 0 0 12 1 18 5 14 26 30 70 14 32 15 1 9 13 48 15 17 1 43 19 1 5 13 12 0 1 6 5 16 5 21 19 26 18 39 7 17 1 83 3 5 2 4 11 16 28 24 17 32 15 6 9 16 35 3 12 75 4 34 17 31 28 2 6 23 23 1 7 64 0 16 2 17 5 3 5 0 3 3 0 7 21 14 0 3 13 1 5 4 0 23 5 2 6 7 6 8 6 6 7 14 4 32 36 11 1 7 10 2 1 5 1 4 14 4 1 0 4 59 0 14 20 1 41 12 1 7 23 61 10 82 1 2 4 16 10 5 0 8 17 2 6 12 8 3 47 23 3 3 14 30 29 3 20 15 3 10 11 4 18 38 3 8 15 19 1 4 0 3 3 13 4 0 0 55 53 17 2 1 15 9 0 10 9 0 28 4 36 12 24 6 19 3 1 56 4 6 24 3 37 11 1 1 62 8 23 7 4 14 21 10 4 1 1 8 1 0 11 0 2 3 15 4 14 0 0 10 3 0 7 19 1 2 12 43 6 25 38 16 2 2 4 2 22 4 14 21 6 25 1 0 26 0 16 7 2 23 3 9 3 8 12 19 0 18 0 2 38
22 21 61 54 25 47 42 20 48 66 23 8 50 24 24 11 23 69 42 19 67 41 14 28 72 35 55 28 72 46 42 58 27 44 35 44 78 71 29 39 13 54 43 53 80 30 36 38 53 36 16 49 10 32 54 22 13 29 36 28 53 47 35 25 49 44 14 58 42 54 21 4 45 35 21 40 33 75 60 45 32 63 33 34 42 57 40 39 32 81 24 35 30 37 53 16 74 74 36 43 44 53 28 59 46 75 46 67 34 46 40 59 36 42 49 25 37 46 48 6 54 70 45 55 41 41 84 27 36 23 6 72 27 44 35 47 71 18 50 40 62 12 38 34 25 51 42 53 33 42 41 37 84 31 36 45 33 22 59 25 60 34 65 50 75 20 42 76 36 10 43 105 48 20 45 26 39 71 32 40 17 30 59 29 23 26 66 36 29 67 32 38 30 45 38 35 27 55 40 25 42 31 52 43 68 44 32 59 34 36 50 68 80 50 40 54 63 40 8 86 51 53 63 11 55 43 45 38 56 7 45 42 31 64 61 41 24 24 70 67 40 46 49 87 48 58 52 18 53 48 42 31 27 67 46 37 50 29 34 88 50 39 13 50 44 47 29 41 46 37 15 53 33 30 29 51 42 40 56 12 74 48 32 38 24 45 36 44 23 33 24 25 35 34 46 48 31 69 45 18 42 38 44 56 33 26 35 33 18 42 56 76 53 22 42 38 15 51 12 58 54 23 47 34 61 57 51 66 31 82 34 27 30 34 74 80 28 39 33 31 32 24 46 41 25 7 46 28 49 37 56 28 75 55 21 33 44 32 41 44 41 48 42 18 55 25 8 38 14 56 39 67 33 3 30 40 25 35 58 41 54 60 69 57 51 29 28 46 47 51 23 29 32 7 43 31 73 44 25 58 49 79 42 71 21 12 42 80 26 37 26 36 51 17 52 36 53 40 46 37 24 39 17 17 65 57 13 35 31 46 6 30 27 38 38 10 31 16 21 63 22 63 32 38 80 58 48 41 20 31 45 61 34 46 60 22 45 74 39 38 29 5 16 35 34 46 43 43 51 53 26 34 74 48 32 39 41 50 23 47 60 71 45 41 35 79 40 58 26 33 14 71 59 39 58 39 44 32 40 48 27 36 51 19 36 40 29 30 53 72 35 40 40 41 44 22 34 58 55 25 36 42 28 60 39 27 21 79 37 33 50 25 69 23 29 39 62 29 30 9 61 73 50 63 37 29 19 38 57 35 22 32 40 34 62 74 28 29 43 57 24 58 30 32 24 24 7 14 27 17 50 63 28 36 44 64 21 40 83 84 45 26 80 62 63 15 24 28 64 79 39 17 33 16 63 24 35 25 44 26 47 29 64 29 59 54 15 38 39 48 35 28 65 65 24 13 72 19 23 32 41 27 62 9 40 32 37 38 28 34 36 35 41 5 21 34 51 9 48 51 62 21 41 38 42 36 64 38 92 46 51 57 31 75 60 39 5 31 57 66 39 65 23 25 37 46 35 23 46 37 46 9 68 26 40 49 27 21 40 79 46 60 58 50 17 17 14 9 74 72 37 23 38 16 13 45 29 29 45 32 41 43 35 52 25 31 37 50 48 13 33 75 39 44 53 59 38 36 45 41 39 80 71 52 41 37 60 37 52 40 25 68 61 36 23 35 25 36 24 31 47 51 40 47 39 31 31 20 20 31 38 37 39 33 19 62 33 32 43 35 45 66 28 59 60 43 54 41 62 35 49 15 48 38 21 51 51 42 20 24 39 55 34 49 37 41 44 54 63 33 73 1 32 33 49 6 34 28 61 40 52 54 83 23 52 38 21 44 56 51 45 38 9 39 43 55 36 39 39 27 25 31 40 39 52 37 20 36 19 18 45 41 39 44 16 67 48 12 72 64 18 38 10 50 40 53 66 37 32 26 39 30 29 57 67 28 18 43 26 49 44 77 32 23 7 48 50 26 40 70 24 49 44 46 18 29 31 52 46 51 62 25 62 49 13 44 39 61 15 41 45 82 91 28 86 34 37 38 91 49 28 42 43 54 33 26 40 25 64 28 43 29 37 46 32 13 37 41 48 98 69 47 31 45 45 26 52 17 36 33 45 46 29 67 21 40 37 18 33 22 61 55 21 54 39 45 32 42 6 31 57 59 39 40 75 113 5 55 48 53 20 57 57 10 39 37 65 14 41 24 53 40 35 24 37 27 41 29 24 51 48 68 60 37 81 43 36 7 64 53 37 43 36 53 39 51 51 49 46 39
9 34 41 5 4 12 1 7 1 0 4 18 2 28 2 23 15 15 0 26 4 23 5 11 2 5 9 5 0 6 4 1 12 5 12 13 16 6 4 0 7 8 2 11 18 8 0 11 1 3 11 2 0 8 11 14 2 6 9 5 5 2 1 2 4 5 1 0 7 15 10 7 2 2 1 6 7 2 4 2 5 1 6 7 0 10 8 23 1 2 7 27 2 10 4 6 6 6 9 0 14 1 5 2 4 4 7 15 12 1 4 2 12 1 11 4 3 8 1 0 9 11 4 6 22 24 17 14 11 14 11 4 24 2 5 9 7 1 4 7 6 3 2 1 2 3 7 0 5 7 4 6 2 3 7 1 0 11 2 19 1 6 5 1 63 12 8 1 9 13 2 27 10 8 10 6 7 4 1 14 4 2 14 2 0 6 19 4 5 6 2 2 17 2 10 4 12 2 28 14 0 11 1 4 7 9 3 0 3 5 0 2 4 12 6 9 4 1 2 4 8 4 9 5 1 4 6 6 2 2 16 11 2 2 9 4 4 7 1 6 5 6 1 0 9 1 6 1 2 2 3 4 1 3 1 2 11 8 0 2 0 4 5 1 0 7 3 5 3 0 0 4 3 3 3 9 0 5 1 12 11 1 1 1 5 0 6 4 5 1 3 3 1 0 2 15 5 0 1 3 1 4 9 4 7 3 9 1 7 1 6 16 4 3 3 0 2 8 0 4 0 2 2 1 3 3 4 2 9 3 5 0 2 0 0 1 7 0 2 9 2 6 2 4 0 15 0 3 0 1 5 3 2 2 0 3 4 1 0 2 12 3 6 0 3 2 12 11 5 3 17 3 0 17 0 7 7 1 1 5 0 1 1 1 3 2 10 2 1 1 5 7 3 3 5 0 2 4 5 2 8 3 1 2 8 5 0 1 0 57 12 5 5 1 1 1 4 10 17 3 13 8 21 0 25 1 5 32 0 14 48 4 1 7 13 1 1 18 2 22 0 26 8 2 10 12 5 2 5 10 16 8 20 4 7 1 11 0 27 1 9 10 15 28 34 0 9 20 0 9 9 23 9 14 11 20 8 5 9 3 11 6 5 0 7 4 7 11 6 2 6 9 7 1 14 6 33 4 3 33 12 8 5 5 3 6 16 11 1 24 5 0 0 8 3 13 9 1 8 10 1 14 33 5 83 2 20 29 21 6 3 0 0 25 2 41 0 4 1 6 0 13 15 0 6 0 1 3 5 72 0 11 8 14 0 5 41 2 1 41 2 43 5 20 13 9 22 17 1 7 7 14 10 11 8 48 17 25 0 25 6 6 11 6 1 5 0 2 7 7 35 6 43 0 1 1 22 15 4 4 1 1 10 2 0 1 8 0 14 4 3 8 4 1 3 4 8 0 4 10 3 1 0 2 7 2 4 5 2 5 1 3 1 9 5 6 2 7 4 7 1 8 0 4 5 3 1 1 0 3 6 3 4 3 4 1 5 8 0 4 5 2 6 13 3 3 13 0 1 1 6 9 0 11 2 4 0 1 3 4 0 5 3 0 1 15 3 3 3 4 3 10 3 2 0 1 3 3 0 3 0 4 3 9 1 0 0 5 14 1 0 1 1 1 3 6 3 0 7 2 3 3 3 5 0 4 2 0 10 6 0 9 1 10 10 2 9 0 5 3 6 6 4 14 6 3 6 5 4 14 3 3 0 3 8 6 9 2 6 2 1 7 7 2 1 9 2 4 1 2 2 7 5 1 1 8 5 1 4 17 8 0 0 5 12 7 10 0 2 6 4 8 3 2 1 2 5 9 10 2 5 13 3 4 1 3 6 10 6 1 2 3 0 1 4 3 10 0 3 0 3 5 2 1 0 1 6 3 4 0 4 2 2 2 0 4 2 3 12 13 1 2 6 2 8 1 0 1 5 1 9 6 1 0 1 3 2 3 0 0 10 1 23 1 9 2 2 1 10 0 5 5 2 7 3 5 3 1 0 1 2 1 1 4 2 5 1 1 2 1 3 0 2 1 0 0 2 0 13 19 2 3 1 0 8 6 1 1 1 0 0 0 3 7 6 6 9 0 1 5 4 7 2 3 0 0 0 6 0 0 4 1 6 0 0 2 1 3 14 4 2 1 3 3 7 3 1 2 1 4 1 3 5 4 5 1 5 2 10 8 2 9 1 2 1 6 5 9 5 7 4 10 0 6 2 1 2 1 1 3 6 3 5 18 4 3 3 6 5 2 0 2 9 5 3 1 9 1 6 5
68 8 27 67 12 375 82 17 28 88 42 19 23 32 106 28 44 29 41 103 176 8 117 172 64 10 73 137 70 70 43 80 117 16 38 108 74 11 87 98 22 79 56 18 13 151 213 96 142 118 60 40 61 81 52 47 42 20 57 63 29 43 72 72 69 35 32 42 62 108 41 25 29 32 25 54 193 88 28 150 68 60 48 16 50 6 46 61 12 73 69 179 34 49 22 29 19 122 55 77 99 19 88 44 12 79 148 50 6 138 15 47 104 97 8 81 102 27 102 35 86 35 54 117 74 21 177 11 59 98 77 50 34 45 63 57 26 63 58 39 77 18 66 48 73 104 18 44 33 48 1 33 40 37 29 25 105 140 43 66 36 43 92 78 9 93 51 116 74 28 54 22 17 39 47 47 50 61 7 10 33 216 40 100 100 61 196 179 45 20 94 104 31 22 34 140 76 107 50 64 34 32 77 31 19 6 39 70 80 45 15 92 8 15 10 48 126 19 15 20 43 11 106 45 66 98 58 70 17 58 56 20 19 88 17 44 67 46 84 28 6 40 23 28 70 29 23 31 18 27 51 56 126 75 95 6 19 93 16 12 56 41 38 97 14 51 19 50 60 27 18 17 82 9 53 29 24 17 30 3 14 92 79 26 24 21 17 34 56 64 63 55 66 13 46 56 146 72 39 33 12 18 53 24 27 51 28 10 4 125 13 28 39 60 7 39 29 15 19 34 47 19 28 108 42 36 1 35 34 57 7 137 95 55 43 69 19 15 23 56 11 30 91 23 8 55 29 29 24 10 16 16 12 45 69 9 64 37 70 47 63 75 66 38 35 196 12 31 6 7 19 23 48 54 51 60 82 24 27 69 79 17 8 51 48 9 34 10 17 94 68 81 25 44 57 39 12 16 27 13 39 16 89 31 21 48 8 54 2 23 29 14 29 20 10 25 63 10 49 29 70 28 31 38 9 42 19 4 3 21 20 45 15 15 1 25 15 20 41 26 63 32 9 19 8 28 7 35 56 12 18 9 32 3 24 3 63 8 3 53 12 27 7 59 16 32 12 1 29 28 39 31 13 43 14 26 14 29 25 23 12 3 27 49 68 9 48 7 44 52 38 21 37 14 31 22 2 18 16 21 21 43 12 20 58 22 3 17 16 99 20 33 13 4 11 46 26 9 14 55 4 45 5 23 21 22 11 35 29 4 7 2 7 3 18 12 21 67 48 16 49 62 29 5 33 20 34 17 52 27 20 37 26 37 32 14 86 10 25 18 23 32 4 14 9 3 19 5 26 24 25 35 58 74 32 28 45 96 23 68 7 47 9 37 28 37 6 23 17 28 40 30 45 12 10 13 41 33 63 16 33 134 39 116 24 24 21 115 120 24 39 45 10 18 6 36 20 150 22 14 47 44 26 35 36 35 62 24 77 82 26 37 113 21 25 21 62 18 97 81 28 154 166 0 10 39 73 22 25 37 41 40 116 24 63 46 58 11 100 84 15 92 49 14 30 35 43 54 44 64 31 55 53 21 29 10 38 76 22 60 74 46 88 89 64 23 16 6 41 142 27 31 4 18 37 59 54 23 43 98 43 13 7 15 9 11 38 29 68 33 31 53 101 19 83 54 7 52 10 90 63 81 64 44 9 49 54 130 37 35 54 28 88 48 61 48 48 88 104 20 25 56 89 107 19 56 22 60 20 91 17 69 32 52 27 49 13 11 47 58 40 97 20 82 10 38 20 10 24 62 98 61 28 100 145 114 32 107 79 9 98 32 112 45 58 57 19 61 43 34 26 13 100 22 33 96 69 42 27 85 7 45 54 23 23 36 10 21 49 13 15 18 61 47 24 9 9 34 2 46 41 23 37 17 19 20 49 31 121 7 36 41 7 20 35 18 59 65 46 38 27 18 41 42 66 21 73 8 40 23 6 2 10 8 5 20 34 31 24 6 18 13 52 22 28 34 2 11 12 14 75 146 11 45 8 43 17 122 25 17 18 6 8 44 31 29 50 7 24 33 4 24 19 33 19 16 29 11 57 44 10 14 4 62 22 75 8 69 46 10 26 96 111 109 99 4 16 11 11 20 8 17 102 43 32 71 20 24 29 51 79 49 96 30 22 13 7 12 137 43 53 47 26 30 24 39 38 11 39 18 18 19 81 20 2 26 4 183 29 2 16 34 24 44 44 29 3 49 40 44 26 36 46 117 30 8 3 125 24 37 45 5 10 67 34 55 10 22 15 16 22 14 19 53 12 34 64 18 56 36
0 0 0 0 0 0 0 1 1 0 0 0 0 0 0 0 0 0 0 2 0 0 1 0 0 0 0 0 0 1 0 0 2 0 0 1 1 0 1 0 0 0 0 0 3 0 0 0 0 0 0 2 0 0 1 1 0 0 0 0 0 0 1 0 0 1 0 0 0 1 0 0 0 0 0 0 0 6 0 0 0 0 0 1 0 1 0 4 0 4 0 0 0 0 0 0 0 6 4 0 6 2 0 1 0 0 0 0 0 0 2 0 0 0 0 0 1 0 5 0 0 0 0 0 0 0 0 0 4 1 0 0 0 0 0 5 0 0 0 1 0 3 2 0 0 2 0 0 0 0 0 0 0 0 2 0 0 0 0 0 0 0 1 0 0 0 0 1 0 0 3 2 0 0 0 3 0 0 0 0 0 0 0 0 0 0 0 0 0 0 0 0 1 0 1 2 3 0 0 0 2 6 0 0 0 2 0 0 0 0 0 0 0 0 0 0 0 0 8 0 0 1 0 0 0 0 3 0 0 0 2 0 0 2 0 1 0 0 0 1 0 0 0 1 0 0 0 0 2 7 0 0 0 0 1 0 0 0 0 2 0 0 2 0 0 0 1 3 0 0 0 0 0 0 3 0 7 5 0 0 0 0 0 0 0 0 0 0 0 1 0 2 0 0 0 0 0 0 0 1 0 0 0 0 0 0 0 0 0 1 1 0 0 3 0 0 0 0 0 0 1 0 0 2 0 1 0 0 0 0 0 0 0 0 0 0 0 1 0 0 1 0 2 0 0 0 0 0 0 0 5 0 0 1 0 2 0 3 0 1 0 0 1 0 0 0 0 1 1 1 0 2 2 0 1 0 0 0 0 4 0 1 0 0 0 12 1 0 0 0 0 0 0 2 4 5 1 0 2 1 0 0 0 0 0 0 0 0 0 0 1 0 0 0 0 0 2 0 0 0 0 0 0 0 0 0 0 0 0 0 0 0 0 0 0 0 0 0 0 0 0 0 0 0 1 0 0 0 0 0 0 0 1 0 0 0 0 0 0 0 0 0 0 2 0 0 0 0 0 0 0 0 0 0 0 1 0 0 0 1 0 1 0 0 0 1 0 0 0 2 0 0 0 1 0 0 0 0 1 1 0 0 0 0 0 0 0 2 1 0 5 0 0 0 0 0 1 0 1 0 0 0 0 0 1 0 0 0 0 0 0 0 0 1 2 0 1 0 0 0 2 0 0 0 0 0 0 0 0 1 1 4 0 2 0 0 0 0 0 2 2 0 1 0 0 0 0 0 0 0 0 1 1 0 0 0 0 0 1 6 0 0 0 2 0 2 0 0 0 0 0 0 0 0 1 2 0 0 0 1 0 0 1 0 0 0 0 3 0 0 1 0 1 0 1 0 4 0 2 1 0 0 0 0 0 0 0 0 0 0 0 0 6 1 3 5 0 0 0 0 0 0 0 0 0 3 0 0 2 2 0 1 0 1 0 0 1 0 0 0 2 1 0 0 0 0 0 0 5 0 0 0 0 3 0 0 3 0 0 0 4 4 0 1 2 1 0 0 0 0 4 0 0 1 0 0 22 0 0 2 0 0 0 0 1 0 2 0 0 0 0 0 1 2 2 0 1 0 0 0 0 0 0 1 0 1 2 0 0 2 0 4 0 0 0 1 6 0 0 1 0 0 0 0 0 0 0 0 0 0 0 2 0 0 1 0 1 0 4 0 2 0 3 0 0 0 0 0 0 0 0 0 0 7 0 0 0 1 0 9 0 0 0 3 0 0 0 1 0 0 0 0 0 0 0 1 1 1 0 0 0 0 0 0 0 6 4 0 2 0 3 0 0 0 0 0 0 3 1 0 0 1 1 3 0 0 2 0 0 0 1 0 1 0 1 0 0 0 0 0 0 1 0 0 0 0 0 0 0 4 2 0 0 0 0 0 0 0 0 1 0 0 0 2 2 0 0 1 0 4 0 1 0 0 0 0 0 0 4 1 0 0 0 2 6 0 0 0 0 0 0 0 4 0 0 0 0 0 0 0 0 0 0 0 0 0 1 0 1 0 0 0 0 0 8 0 0 0 4 3 0 0 0 0 0 0 0 2 0 0 0 0 0 0 0 0 1 1 0 0 0 1 0 2 0 1 0 0 0 1 0 6 0 0 0 2 0 0 0 0 0 0 2 0 2 0 0 1 0 0 0 2 0 0 0 0 0 5 0 0 0 0 3 0 0 0 0 2 0 0 0 0 0 5 1 0 0 0 0 2
5 9 24 3 5 0 9 9 2 0 3 9 3 10 2 2 0 18 31 9 0 2 9 12 1 17 9 10 4 3 16 3 5 14 0 10 8 33 27 13 0 3 0 15 3 23 4 3 4 0 13 6 20 3 15 0 0 4 10 0 1 0 1 2 3 4 5 1 0 0 3 6 1 11 1 1 1 8 0 10 10 0 4 10 2 3 19 0 9 3 1 3 8 1 1 20 1 36 27 4 7 3 13 41 6 19 12 12 16 8 6 2 0 1 1 6 0 11 5 13 5 0 7 14 9 1 32 54 1 0 1 9 4 9 2 1 0 9 0 0 0 15 27 7 8 3 1 22 2 5 6 0 2 11 5 2 0 3 11 2 7 17 0 14 3 7 3 15 26 0 5 0 12 13 7 2 4 6 14 6 6 26 3 5 1 0 0 15 2 7 3 7 8 6 0 8 15 0 8 0 10 0 4 3 6 4 0 3 2 0 0 1 3 16 1 9 5 1 1 5 7 2 3 1 0 3 0 4 0 3 3 2 3 5 4 1 3 1 2 19 0 4 13 0 2 0 5 4 2 2 0 5 6 13 3 21 4 0 11 4 5 10 1 0 1 4 5 0 11 2 2 1 4 9 0 0 3 5 4 0 1 2 1 1 4 0 5 13 0 8 0 2 0 3 1 4 4 8 2 3 0 10 0 10 3 3 0 4 2 9 5 2 3 0 4 6 4 11 0 0 6 5 2 0 5 19 0 2 0 6 1 2 5 1 41 14 1 1 3 12 3 11 0 3 5 3 2 5 0 1 3 0 10 3 2 2 4 2 0 6 2 3 1 2 2 0 3 4 1 2 0 5 0 3 2 5 0 2 1 0 0 2 3 0 2 4 2 4 2 0 21 0 9 0 1 1 1 2 4 3 2 2 1 1 3 0 6 16 0 1 2 1 0 3 0 1 6 3 0 5 7 7 0 0 6 5 0 1 0 0 0 0 8 2 4 11 1 9 3 3 0 6 1 0 3 0 5 2 2 3 0 0 0 4 2 5 5 0 0 0 0 5 3 0 4 0 3 3 0 3 5 2 0 0 3 4 4 2 6 1 3 1 2 3 0 4 0 0 10 0 0 2 1 3 3 4 1 0 2 6 1 0 0 2 1 2 0 1 0 0 4 0 2 0 1 0 7 6 0 0 1 0 3 0 0 1 4 2 0 11 2 1 2 0 3 2 0 0 7 2 7 0 0 6 0 1 7 15 9 0 2 1 10 9 3 4 4 0 4 0 2 1 2 1 1 1 5 2 0 8 2 0 1 7 4 0 9 0 0 2 4 6 0 3 7 1 2 1 2 1 2 7 0 9 4 8 0 0 3 9 7 2 4 1 0 0 6 1 0 0 5 3 45 0 0 14 11 2 0 0 4 5 3 2 8 2 12 13 1 0 4 4 0 5 13 0 1 4 4 13 9 4 0 4 7 3 28 0 0 15 7 4 12 5 5 13 4 4 20 3 2 12 2 1 9 1 6 2 2 14 0 2 3 1 9 2 6 8 2 50 1 10 0 17 7 11 2 17 0 4 16 11 1 0 1 17 17 2 3 1 2 0 1 1 14 1 0 4 2 12 0 7 9 17 0 11 1 7 5 18 3 10 26 31 3 18 4 4 8 1 3 0 0 3 0 0 3 4 8 0 14 6 4 1 4 0 0 3 18 15 4 11 49 9 4 1 0 3 20 1 2 3 11 0 7 5 9 2 23 1 4 4 0 34 3 25 4 0 2 0 8 3 2 11 0 2 9 14 1 2 8 9 2 5 0 2 12 12 5 18 1 2 2 0 3 5 1 34 0 3 6 34 0 1 15 42 0 3 7 0 0 7 4 2 12 11 2 6 48 2 14 5 0 4 0 2 2 5 3 4 0 9 2 21 0 12 1 10 9 8 2 27 4 3 6 12 0 15 6 3 19 0 4 20 22 6 8 13 13 0 7 20 8 2 7 1 0 1 1 5 5 0 7 2 2 7 3 1 15 1 19 15 3 3 0 0 1 5 21 6 3 6 10 4 1 16 5 12 4 2 26 39 7 11 18 27 12 0 20 3 7 34 4 5 2 0 21 1 6 5 1 24 6 8 28 6 10 28 12 51 1 11 26 3 8 1 8 15 4 1 5 1 0 5 5 2 8 0 7 4 0 0 5 0 0 5 0 0 12 0 3 11 20 5 7 3 12 26 0 17 1 2 2 7 1 3 5 1 11 7 3 4 2 4 2 1 3 10 5 5
72 48 26 25 33 50 26 49 25 68 25 4 34 14 55 62 44 9 12 48 48 148 29 2 70 10 20 60 57 18 89 66 46 94 51 8 19 29 12 193 110 10 54 99 15 55 28 7 44 15 3 38 17 4 21 32 32 37 63 30 7 15 17 70 51 3 27 22 22 23 64 11 18 21 47 73 125 40 49 14 63 9 50 90 6 10 8 32 45 8 4 49 20 72 41 15 5 11 2 76 37 28 10 45 41 34 18 24 42 96 199 48 45 32 49 6 29 60 112 87 21 64 56 78 26 77 78 52 68 39 57 11 65 67 12 30 36 42 146 56 10 17 9 18 93 2 23 42 77 39 47 59 37 63 31 28 34 72 30 11 29 28 65 46 45 47 4 15 8 15 29 6 56 22 65 23 14 26 26 27 7 111 37 28 33 38 7 49 80 55 13 38 75 27 35 30 42 62 76 23 24 120 18 56 52 72 157 53 82 134 78 60 79 107 102 29 20 32 90 52 150 35 31 75 14 53 75 114 14 40 62 52 15 10 100 106 30 59 53 21 23 104 13 25 121 13 150 25 53 72 42 164 65 7 18 59 120 56 167 58 19 26 5 62 75 23 40 28 15 6 10 22 169 85 112 43 33 63 69 151 92 95 127 172 116 61 107 54 23 155 108 16 93 28 17 22 35 26 67 116 5 17 220 83 61 211 90 114 57 29 5 75 65 31 23 100 65 52 12 14 71 42 148 17 11 24 26 65 107 23 94 20 17 57 37 34 117 19 55 148 85 56 85 120 124 95 4 28 65 109 113 66 6 84 109 47 35 16 22 96 18 18 189 8 24 18 93 12 118 14 39 20 15 55 0 51 67 92 44 57 134 59 26 33 6 160 33 70 50 62 47 11 56 88 92 116 60 65 48 3 81 161 23 26 12 30 22 152 0 58 50 39 105 6 35 56 56 52 146 50 297 82 138 98 27 29 67 31 62 75 110 136 210 74 21 135 41 61 40 261 73 16 19 137 239 80 34 10 94 31 40 85 120 53 45 22 262 0 129 64 32 159 348 115 67 19 100 81 121 63 127 118 211 36 46 105 12 52 30 175 31 151 54 84 77 70 188 27 89 42 141 144 20 26 62 53 195 39 126 49 58 36 80 31 43 76 155 41 73 45 167 9 90 39 23 188 69 96 36 95 150 57 334 36 107 267 52 124 292 117 60 66 34 249 8 15 65 45 42 71 19 176 126 65 133 31 132 63 120 44 132 439 56 201 73 47 213 33 10 79 77 53 228 37 82 62 81 141 63 36 26 147 103 232 21 131 93 145 88 59 37 58 123 143 48 129 69 11 18 52 122 97 130 56 26 103 40 55 100 41 90 68 23 40 29 12 167 56 2 23 37 23 29 77 45 13 7 100 66 7 6 17 80 17 21 27 8 14 19 12 50 37 20 53 17 79 33 21 187 29 13 8 20 75 35 28 66 38 20 24 12 1 30 44 16 22 24 54 83 44 74 108 85 120 113 52 148 34 44 21 108 32 53 11 9 43 98 23 57 77 15 71 13 25 52 15 45 32 15 109 17 31 11 23 14 111 43 30 31 76 8 30 89 17 43 15 7 52 14 4 41 33 15 32 15 81 8 3 5 112 6 5 30 31 25 28 9 30 56 115 73 60 22 120 13 39 69 26 101 33 17 31 9 13 84 33 57 8 54 10 65 62 54 72 30 62 10 102 11 15 78 19 32 69 33 59 67 9 63 26 8 29 9 11 50 82 53 21 121 46 16 89 6 29 67 8 32 11 52 14 40 37 68 36 7 54 12 54 21 81 18 9 9 17 37 2 19 9 14 12 32 12 25 43 35 68 41 34 22 61 20 6 70 14 12 69 50 44 21 89 15 47 4 28 82 13 22 22 30 9 93 12 42 48 1 24 58 18 3 3 62 40 56 72 4 15 40 32 14 17 49 53 115 26 26 27 37 24 55 37 47 50 7 2 3 21 18 22 8 40 48 32 25 7 83 43 33 7 71 6 83 35 27 38 20 6 23 20 14 109 7 22 36 59 23 27 38 15 15 25 15 8 16 19 2 45 16 99 11 34 6 22 8 44 28 38 93 41 1 22 8 4 6 12 18 17 20 46 102 50 13 20 66 15 99 20 97 39 14 24 35 33 5 14 47 4 1 5 58 9 11 31 53 39 35 2 32 35 85 41 26 38 32 91 24 50 51 18 28 81 18 4 40 21 19 61 72 34 30 24 5 7 1 24 68 59 37 42 28 5
154 167 70 316 78 459 185 138 201 284 231 109 150 289 204 197 741 297 287 374 264 164 174 459 235 279 228 247 156 167 276 132 192 131 115 365 236 145 292 200 279 253 239 232 283 189 149 223 205 480 201 419 307 278 249 251 434 123 108 203 243 472 152 245 336 359 185 133 176 598 227 275 287 189 478 326 215 327 513 498 156 197 150 128 277 739 356 171 256 346 249 200 379 181 95 194 266 218 203 203 278 292 278 124 169 105 269 221 165 310 39 149 442 137 325 109 197 76 128 344 343 274 219 213 236 167 210 123 183 170 142 285 256 349 208 295 375 261 219 275 300 265 233 331 202 232 96 267 156 309 179 166 169 92 263 265 330 240 333 166 224 234 113 322 233 268 154 547 192 209 71 521 272 209 93 112 146 218 311 198 215 299 198 326 225 264 376 207 133 177 170 140 74 381 159 328 339 397 218 307 114 160 145 67 93 159 56 118 67 135 208 59 66 118 106 144 65 169 133 126 240 161 143 174 299 79 131 150 127 101 95 93 179 384 89 129 115 124 201 93 231 311 41 107 241 72 107 173 102 48 130 57 13 83 215 35 121 118 78 104 163 121 29 291 73 111 185 85 100 106 164 63 175 127 185 152 189 113 109 117 196 127 129 87 158 131 128 198 122 75 86 268 59 85 262 113 188 110 255 165 105 134 116 133 224 122 122 129 108 172 152 78 159 277 192 90 101 141 71 95 200 82 106 117 196 99 81 52 135 166 42 104 141 130 136 167 83 80 74 164 108 89 223 136 86 145 370 65 168 137 97 98 97 125 151 50 115 123 334 113 82 136 153 202 107 116 160 274 79 129 217 100 77 173 292 113 115 98 156 230 101 117 172 155 216 54 95 72 131 154 418 150 164 134 172 132 146 149 121 99 77 313 201 259 98 161 230 135 85 190 102 251 100 40 108 81 193 93 117 108 84 135 104 104 156 76 68 96 57 268 158 252 86 163 112 164 132 80 177 124 197 133 178 49 83 119 170 227 160 186 85 171 78 121 144 154 259 90 118 105 63 241 148 97 89 267 93 43 151 166 44 131 96 174 163 58 99 127 80 172 203 143 120 297 266 142 131 104 71 257 76 192 120 198 152 130 96 183 79 228 75 178 133 146 127 170 136 170 80 233 203 198 88 208 265 186 284 96 196 226 108 97 39 61 176 188 106 191 208 174 79 174 109 126 123 139 182 101 126 107 105 346 229 83 237 197 154 129 188 90 96 90 251 76 163 135 107 141 149 106 221 115 80 186 139 80 76 226 84 206 123 82 350 104 206 176 116 156 119 84 101 128 105 7 88 176 153 173 77 162 120 94 68 112 47 52 127 74 102 120 85 58 155 121 137 79 98 379 253 129 82 264 41 38 143 54 172 152 232 134 118 192 85 133 106 52 117 78 180 133 16 123 118 93 92 149 91 61 130 184 82 115 153 102 53 113 150 32 109 45 123 120 14 114 207 228 145 213 89 184 81 86 175 119 128 93 115 147 220 93 101 95 170 68 181 84 73 140 133 112 48 156 89 49 234 94 122 107 240 183 114 50 93 135 86 81 124 265 102 160 93 100 163 214 71 123 114 126 151 105 88 55 72 72 252 81 130 150 94 157 227 271 119 121 177 49 150 14 48 187 101 97 102 87 131 54 167 85 90 112 112 253 124 129 254 128 58 167 100 58 76 148 49 75 114 25 151 125 75 195 128 77 166 116 111 110 109 75 118 83 78 85 208 176 179 79 71 151 87 67 127 107 162 112 60 128 69 200 90 116 132 124 177 221 190 146 94 69 201 148 77 105 83 169 89 196 93 60 110 48 62 27 194 74 76 93 46 136 199 116 134 95 107 85 124 88 46 145 51 82 90 69 126 112 83 157 210 107 33 78 56 50 115 38 20 126 107 110 104 155 126 84 180 115 53 19 77 94 39 90 114 101 148 128 92 205 38 26 99 101 84 114 67 61 48 86 71 72 134 13 49 71 44 57 99 76 57 86 327 53 112 52 92 80 161 44 87 91 90 61 81 133 69 83 97 162 36 65 56 46 141 59 133 149 78 57 55 77 106 83 93 97 111 97 58 187 28 91 118 118 155 70 37 125 111 32 92 84 95 78 135 133 96 113 73 73 47 104 104 164 104 96 84 126 81 145 164 294 59 72 94 88 101 64 66 76 87 91 127 138 132 152 171 167 66 52 79 122 126 72 127 86 135 37 28 98 82 72 160 96 105 38 53 76 74 28 105 96 114 106
15 12 15 60 8 34 14 46 7 1 78 20 9 4 7 20 22 41 20 11 34 26 65 67 10 11 4 17 15 66 15 15 6 17 25 20 21 43 47 21 41 49 20 22 59 10 13 35 7 55 45 20 7 11 21 13 10 67 71 19 7 41 18 12 47 22 11 5 29 10 12 12 12 21 13 13 15 25 37 20 16 16 11 34 77 34 17 9 3 14 8 24 34 29 16 14 23 22 22 11 22 11 14 33 26 19 37 25 51 16 16 14 65 53 7 7 27 43 4 13 2 12 11 10 26 22 21 44 40 17 30 15 20 21 9 40 8 8 58 11 137 61 42 43 20 22 6 30 15 9 19 21 38 30 15 31 9 44 23 15 45 59 34 23 38 60 18 15 11 23 41 9 43 30 51 22 27 13 14 52 5 38 23 35 38 7 41 6 39 24 21 8 14 38 69 11 29 36 17 3 26 51 38 72 30 31 28 27 79 4 75 56 39 82 24 64 32 50 35 78 14 71 61 8 56 27 57 59 4 21 19 62 101 46 26 80 45 18 19 28 29 7 53 18 72 6 80 94 15 69 66 48 20 52 13 44 53 7 18 17 24 18 71 18 90 88 107 46 49 54 16 91 88 44 10 83 20 95 87 88 86 10 9 41 42 54 57 37 5 22 36 51 84 35 6 67 10 23 98 46 34 32 34 25 37 112 43 82 79 5 56 112 91 29 68 43 33 83 51 65 20 13 62 48 37 75 39 29 79 79 49 5 78 17 103 54 29 38 49 30 24 33 63 13 40 52 3 16 19 6 93 50 26 85 28 24 9 32 49 8 5 50 17 32 26 8 25 62 106 18 89 41 52 33 55 61 40 38 67 78 2 35 22 57 23 85 36 12 13 58 24 11 47 83 20 18 18 108 45 33 51 46 40 44 51 57 52 74 39 57 40 30 5 59 33 89 29 39 58 34 36 24 45 36 116 76 18 34 6 58 79 50 70 64 87 42 4 73 26 53 38 27 18 10 60 92 47 16 57 100 42 5 48 7 2 49 12 15 12 62 45 57 89 68 70 15 115 38 39 47 49 46 91 10 63 26 58 53 81 50 14 50 25 106 21 63 20 101 16 75 76 52 36 53 59 21 149 23 12 24 24 24 23 111 17 15 29 57 44 36 118 24 38 55 30 29 56 49 26 61 58 116 18 65 94 21 14 8 19 81 118 43 19 59 26 21 33 34 64 11 26 146 43 41 28 36 43 40 12 38 73 6 42 146 109 16 71 13 45 12 100 64 56 74 24 22 85 89 35 73 53 42 26 12 36 62 3 36 10 29 49 45 131 92 35 32 117 49 67 32 37 50 34 32 34 67 73 50 18 27 15 12 20 73 15 38 30 37 18 17 52 13 31 8 50 24 19 29 59 26 45 9 35 26 24 31 28 8 32 16 38 33 7 17 23 25 24 70 18 18 12 53 41 11 34 21 17 17 39 6 30 64 15 6 14 38 20 74 30 65 62 14 26 69 39 31 20 28 23 35 26 22 37 39 22 30 51 15 24 4 45 2 52 15 24 32 14 69 61 17 12 64 38 102 46 21 21 22 60 8 39 2 26 31 42 46 16 10 17 18 36 10 40 36 86 67 51 45 96 37 18 24 36 69 27 26 30 20 15 41 3 21 60 19 5 20 46 45 53 60 41 13 44 21 13 32 105 15 6 14 27 23 26 30 66 28 48 5 13 17 59 24 48 90 24 13 26 25 19 31 18 48 37 73 28 7 53 37 37 35 59 71 30 92 19 48 29 46 31 58 20 107 13 55 8 28 11 23 45 64 59 6 42 23 42 26 57 21 10 25 20 2 51 35 68 21 10 19 25 56 26 10 33 29 40 16 30 13 39 19 8 26 17 13 26 48 24 63 18 66 43 3 46 5 19 13 82 36 37 59 16 18 13 73 34 57 16 31 2 11 33 28 14 42 22 27 55 18 48 0 37 82 3 42 20 11 55 9 29 27 30 87 30 26 27 25 12 19 46 13 36 42 31 27 34 20 13 30 49 20 31 37 103 5 20 13 18 26 65 24 21 31 50 15 18 38 39 29 31 20 29 80 12 65 30 12 35 57 15 25 20 37 36 29 27 26 12 15 14 29 12 17 36 55 5 23 35 61 7 58 60 19 8 19 28 94 32 12 27 21 24 8 74 23 27 47 53 41 49 4 37 26 50 24 25 35 18 49 56 22 14 21 31 49 26 9 67 101 31 64 6 10 65 14 8 43 10 23 47 45
14 30 17 21 11 25 14 15 18 14 16 14 18 26 12 34 20 40 28 18 7 21 11 12 13 14 3 14 23 20 27 13 16 26 14 12 6 14 11 15 14 14 24 16 13 35 18 12 12 21 25 9 25 16 11 25 14 33 38 18 10 21 17 24 3 9 12 16 5 16 36 10 14 39 23 14 25 9 24 16 10 7 20 8 15 20 20 32 14 14 12 6 7 27 12 29 22 11 15 21 23 13 29 32 32 30 18 12 22 22 36 37 9 23 14 17 21 17 24 7 14 16 16 31 17 22 18 23 9 19 19 10 24 17 19 19 6 6 34 16 9 7 16 16 23 20 19 29 30 21 19 12 16 1 11 16 20 17 17 42 6 16 28 11 36 22 21 30 15 11 22 18 20 15 32 16 23 21 13 17 11 15 19 14 17 10 12 19 21 20 14 16 22 14 29 35 40 24 3 20 13 14 17 5 14 18 6 15 25 19 2 18 6 19 18 19 13 11 8 13 11 4 9 6 15 19 4 23 8 11 17 26 12 5 17 9 14 2 12 11 31 11 23 14 25 20 13 13 17 6 24 15 16 15 2 13 12 16 15 14 19 23 27 11 17 27 9 13 17 19 12 19 19 29 19 34 17 23 15 19 17 7 19 7 8 26 20 15 14 7 15 12 13 26 27 15 23 9 17 19 21 15 16 16 16 25 21 17 18 20 24 19 24 21 19 28 21 19 13 14 15 10 7 15 6 5 10 19 27 10 12 19 9 8 11 15 7 14 21 16 7 6 14 19 20 20 13 29 10 28 15 22 14 27 13 12 14 10 12 14 2 11 21 18 16 15 13 7 21 18 19 9 5 18 12 13 14 15 12 11 14 5 12 15 13 26 14 21 21 11 18 14 10 2 12 21 13 9 12 9 42 22 8 12 48 24 18 20 19 16 29 14 40 9 14 17 20 20 21 23 19 17 8 22 16 16 14 22 13 21 27 22 34 29 22 21 23 9 9 23 19 77 36 39 25 29 24 12 22 27 27 24 23 20 11 14 37 21 19 15 25 19 13 14 15 10 20 16 23 29 16 29 25 29 25 23 2 18 39 36 18 23 26 16 14 16 14 46 31 20 18 9 17 17 11 18 32 22 19 10 11 22 13 23 11 30 18 26 16 26 14 7 19 24 14 21 25 16 16 35 43 22 31 18 32 16 14 33 12 9 21 6 23 19 13 25 13 23 17 19 21 26 28 17 19 21 7 32 17 27 34 38 20 29 28 13 9 18 11 20 12 19 18 16 24 15 18 10 25 2 10 12 28 37 9 24 23 17 27 25 24 28 25 32 13 19 24 33 23 22 16 29 30 16 25 26 27 30 6 14 15 24 6 23 5 16 32 6 10 11 37 36 22 9 17 22 11 34 25 17 55 30 18 8 20 15 26 19 36 19 31 19 9 16 6 19 31 22 20 28 23 25 21 23 12 17 26 26 6 26 44 25 23 22 18 17 34 37 20 18 42 24 8 24 12 19 3 3 13 19 28 14 17 22 22 27 16 27 28 27 13 4 20 24 7 20 38 21 19 28 1 45 24 18 12 13 24 7 20 7 22 12 17 13 10 18 4 15 14 19 19 11 12 24 14 19 8 7 15 22 23 19 16 21 17 36 19 24 14 24 15 16 16 5 9 23 20 5 22 7 15 10 15 14 24 16 20 8 7 14 14 21 38 19 19 45 29 26 17 17 14 14 58 36 24 25 12 12 22 10 19 8 12 14 19 14 12 18 32 22 7 15 1 7 24 13 18 11 11 57 20 18 18 15 16 16 14 26 17 29 5 32 24 26 1 21 20 68 23 43 62 21 10 25 36 20 46 18 12 13 22 22 24 17 24 23 22 28 28 29 29 40 10 18 31 80 16 16 17 26 20 16 25 40 25 0 18 49 37 11 33 13 19 16 20 23 11 28 29 9 23 25 21 13 17 5 23 16 31 23 18 19 23 28 14 27 27 29 35 27 27 35 33 25 14 30 20 28 15 13 30 24 43 80 24 8 6 31 22 11 44 15 46 41 36 52 26 15 17 33 5 39 23 24 17 31 36 36 16 23 12 18 9 50 33 21 15 33 44 21 19 20 31 28 19 26 57 25 15 21 15 39 29 45 25 17 38 23 32 92 34 15 13 29 19 16 4 17 20 26 31 23 22 14 42 28 49 7 16 6 29 20 23 18 3 14 32 17 22 29 26 31 24 44 23 33 9 28 26 27 21 19 42 17 20 20 43 20 27 26
128 272 417 101 246 34 31 332 63 164 76 63 196 111 98 121 258 357 202 132 103 73 30 102 166 277 12 374 305 144 147 123 222 68 188 58 147 382 317 181 144 68 464 88 132 116 132 69 176 142 123 43 316 154 402 218 154 208 187 180 172 72 139 70 136 186 154 241 165 176 141 183 98 156 43 41 224 100 113 155 218 382 77 77 89 140 60 59 100 234 63 146 39 39 160 155 55 123 110 307 134 119 92 27 292 94 170 112 78 157 63 281 86 55 131 76 159 71 261 15 57 223 249 144 102 147 52 42 135 201 56 234 282 159 225 267 265 178 91 67 171 39 102 86 70 106 261 173 257 116 185 141 248 242 93 210 73 192 168 169 174 107 93 149 659 102 40 154 147 131 309 80 182 44 213 238 15 129 216 712 64 124 121 309 289 167 115 136 202 164 124 235 168 128 273 122 362 363 227 137 234 58 82 86 81 39 15 54 300 67 87 43 111 53 40 28 140 38 73 100 99 289 48 39 9 82 88 91 30 57 67 21 44 14 100 66 139 73 237 64 100 37 75 23 35 37 99 118 166 110 128 72 36 42 143 58 201 67 11 48 101 48 113 100 87 119 19 24 98 70 37 120 9 36 28 55 181 67 190 93 107 49 58 103 71 26 180 84 53 193 75 8 139 23 76 230 68 55 28 71 152 52 47 76 60 108 85 80 87 68 116 107 86 39 24 113 52 173 37 138 96 30 220 74 84 115 48 115 22 84 69 86 116 133 141 69 47 36 69 42 65 44 90 23 16 109 195 114 64 183 104 128 23 91 26 86 62 56 300 115 89 12 37 59 26 71 94 33 12 135 88 52 102 57 33 180 25 45 78 65 52 70 40 65 37 418 76 104 95 159 46 24 81 133 60 81 22 20 42 64 19 110 98 51 48 51 37 86 9 50 59 70 41 116 60 76 43 92 34 63 17 53 64 40 76 73 13 28 45 156 48 39 39 27 92 55 11 82 44 94 107 169 16 47 134 50 56 118 124 90 27 181 13 40 122 44 19 27 81 145 51 49 98 139 54 10 95 39 100 26 1 58 117 160 61 40 30 122 124 24 119 155 26 29 19 56 88 33 19 192 98 64 66 31 90 88 51 27 26 58 93 13 52 51 43 48 65 90 30 36 28 25 9 71 39 24 13 95 50 61 124 51 57 111 49 62 40 120 83 50 50 45 47 24 25 16 166 116 125 26 100 69 38 102 19 110 77 55 7 27 42 41 13 56 25 39 66 70 18 162 45 98 18 140 66 78 24 54 50 50 124 102 26 32 28 31 75 94 49 95 33 29 121 115 42 31 20 28 109 82 81 86 14 39 48 18 71 98 9 26 24 18 15 23 58 36 4 6 19 26 28 15 32 16 18 12 19 12 17 10 36 16 9 19 18 11 13 8 12 21 18 13 18 13 8 39 30 24 26 18 11 11 20 35 33 6 26 21 29 21 9 7 12 17 21 9 30 23 13 16 12 47 12 15 17 11 28 14 17 22 24 26 26 15 57 22 13 15 26 23 32 12 23 3 26 16 18 28 11 40 15 11 15 20 21 10 18 7 5 11 17 5 20 14 10 23 41 10 20 62 23 29 22 14 28 15 13 21 23 10 23 31 35 31 12 23 7 15 22 27 11 18 10 21 20 24 21 19 10 41 16 10 25 26 48 10 69 24 20 26 16 18 20 16 15 22 9 26 11 23 47 15 8 22 29 30 40 40 22 16 34 31 22 12 16 43 12 12 14 24 32 17 17 31 22 20 31 24 11 11 21 22 25 12 15 9 14 24 28 14 27 20 19 25 15 4 15 24 21 6 12 8 15 15 9 21 29 38 44 30 19 5 24 18 7 14 20 13 19 3 12 11 12 18 24 22 92 21 49 19 17 24 7 19 5 14 15 5 65 22 27 22 17 3 5 21 52 11 4 37 18 48 15 42 8 8 21 39 6 10 23 44 17 11 7 22 12 6 15 31 25 10 23 34 27 41 7 47 19 7 45 16 41 7 6 19 30 30 10 21 9 8 12 24 43 22 4 21 14 19 57 22 37 56 20 8 15 21 34 16 33 23 18 24 5 3 34 17 21 16 14 18 19 35 5 25 9 23 4 10 17 24 7 32 29 12 20 21 6 23 29 9 43 18 24 11 14 27 38 17 3 31 42 10 26 10 26 13 16 3 22 21 5 25 18 7 6 11 9 13 20 23 11 38 29 46 32 3 20 23 28 20 3 40 36 29 39 25 29 26
40 132 167 180 31 62 68 73 74 11 112 271 160 310 201 10 94 188 205 202 45 303 249 234 401 65 31 49 217 25 42 133 227 136 206 134 89 184 25 65 204 123 193 248 127 31 93 109 58 128 195 84 168 236 122 176 50 80 71 170 63 209 159 164 61 376 120 24 165 100 44 48 207 220 242 53 247 174 233 70 161 181 109 177 44 55 7 273 86 63 68 55 107 165 39 23 157 80 70 57 43 146 178 216 83 229 44 23 198 254 319 88 66 193 136 106 41 84 184 237 254 170 124 138 132 172 275 163 113 50 157 125 1 168 139 142 11 95 60 264 159 129 117 140 327 148 179 109 168 104 44 180 68 58 130 29 202 30 105 167 107 250 148 8 125 72 227 98 76 32 55 241 113 259 134 46 73 133 58 45 162 34 184 170 280 234 203 79 192 220 105 96 0 55 151 134 245 63 162 180 145 159 58 55 201 170 190 222 201 46 261 159 112 71 147 123 44 182 157 127 56 157 181 214 139 99 49 162 39 159 125 177 73 68 225 42 184 131 127 191 15 125 87 78 79 80 37 206 108 39 84 43 131 70 11 123 182 190 73 175 101 11 8 115 113 201 99 26 18 179 84 116 163 87 34 72 51 53 44 33 191 87 226 99 197 95 153 95 80 247 161 178 114 118 82 25 49 127 174 97 52 9 161 88 194 16 11 273 73 31 69 9 158 23 82 141 66 47 244 61 76 109 20 16 212 43 185 177 144 103 14 74 203 108 39 162 188 199 52 72 144 82 111 68 181 132 118 104 97 182 114 69 87 200 192 105 141 143 152 244 271 40 146 158 40 56 24 297 111 132 216 176 16 36 276 86 135 89 76 13 171 249 146 176 124 82 26 72 37 53 75 187 120 195 118 135 133 250 217 87 188 168 272 286 390 139 304 215 32 96 67 54 40 125 193 187 33 234 260 193 211 419 196 323 287 120 93 64 170 314 253 152 9 277 314 371 257 247 267 168 56 131 213 238 276 59 244 277 55 242 165 186 215 117 324 201 333 245 266 153 373 159 100 228 250 167 123 417 316 169 305 162 309 84 306 240 291 49 292 26 198 182 151 375 23 243 240 623 26 165 276 24 82 203 257 59 254 268 147 330 106 245 246 131 50 237 442 151 116 263 179 321 269 448 325 194 44 25 19 441 186 182 174 1 117 74 73 206 188 74 305 89 396 294 258 314 106 155 303 109 43 181 228 151 488 22 303 164 157 339 109 149 326 100 143 222 308 311 127 142 163 355 197 132 213 346 203 226 235 234 113 146 143 128 48 228 57 315 73 261 32 64 146 248 475 6 229 87 187 54 4 61 156 181 277 243 337 200 220 81 67 132 150 131 142 44 40 125 96 60 12 56 16 179 136 119 236 43 79 163 79 27 51 89 185 51 161 118 128 7 133 44 151 14 133 47 32 93 36 197 64 190 149 148 138 129 21 126 138 159 120 195 108 145 173 30 94 94 27 57 161 154 86 117 175 173 43 130 177 24 64 149 169 37 63 119 71 134 83 33 73 21 79 94 23 144 131 176 89 11 50 84 59 121 45 99 221 191 73 86 130 107 127 52 197 202 138 207 263 20 24 21 189 48 118 141 75 9 91 91 128 16 124 173 48 203 129 11 87 23 149 55 106 28 51 195 159 83 105 108 193 60 183 143 119 103 52 156 76 226 115 35 105 163 174 112 109 69 141 41 88 115 153 284 102 22 148 134 99 141 109 42 43 119 114 149 190 239 86 166 19 198 162 173 136 144 111 159 75 113 197 75 112 60 34 85 28 66 105 22 88 58 39 29 15 5 38 144 94 121 99 65 94 59 90 93 167 149 53 50 30 65 85 63 138 39 127 16 112 72 117 120 94 55 99 114 55 146 65 89 73 107 194 89 26 97 34 97 45 71 84 15 137 163 95 140 114 9 71 71 147 48 120 51 142 77 83 15 184 125 107 107 53 78 89 95 74 12 48 35 85 66 45 165 88 93 74 48 132 45 112 46 29 74 7 20 6 91 87 111 131 82 107 114 41 17 70 105 67 121 114 59 30 36 85 54 139 58 50 37 71 104 79 43 93 59 44 76 76 23 102 36 28 47 31 24 90 71 98 63 62 54 64 115 30 32 68 161 28 132 141 82 14 124 143 19 171 30 36 116 85 72 23 38 46 20 72 57 38 32 73 126 67 72 141 67 126 52 103 134 36 90 64 125 101 91 86 27 56 77 120 162 92 105 65 38 78 136 214 30
40 0 0 37 26 12 0 0 9 2 19 14 106 26 33 0 57 29 20 277 31 0 64 67 61 1 0 51 21 0 10 12 10 1 17 0 105 54 1 10 28 0 10 0 2 5 0 8 1 0 13 21 0 1 0 12 2 0 0 15 0 141 15 3 120 12 0 16 57 0 0 3 46 0 1 1 237 2 48 2 24 381 25 20 5 0 0 0 0 41 2 46 0 0 32 0 5 10 17 1 0 10 0 17 5 0 54 7 10 69 5 26 26 12 4 32 7 0 83 1 9 1 1 8 1 16 16 9 374 44 135 76 45 4 20 0 19 0 0 10 0 0 2 13 165 29 35 13 0 0 0 78 0 4 50 1 8 0 16 5 31 14 36 4 19 0 30 25 1 21 9 0 27 1 0 3 0 22 1 2 24 0 0 0 0 64 14 0 10 76 178 12 6 2 8 4 0 14 17 199 0 29 6 20 0 0 12 34 0 0 9 0 106 0 92 0 23 76 90 48 0 118 14 1 32 11 13 0 27 0 102 0 0 1 0 127 4 48 164 33 0 1 0 0 0 0 2 17 56 54 3 0 0 66 20 23 86 3 0 0 3 10 0 38 70 47 55 26 8 1 35 3 0 2 3 15 11 0 0 7 18 54 0 28 10 4 1 0 31 75 124 21 11 110 0 0 19 10 0 0 0 1 4 5 0 2 16 0 0 0 65 0 3 0 23 7 0 0 0 2 1 3 88 3 27 22 29 0 8 0 57 0 10 34 8 19 62 12 0 57 11 3 52 2 112 33 4 0 0 0 0 34 0 1 0 67 26 0 106 9 20 2 0 56 211 0 18 12 10 80 67 94 104 0 52 146 0 10 2 0 36 0 13 0 37 23 14 7 2 88 13 0 0 55 11 1 1 107 0 0 0 1 84 97 2 1 40 23 1 1 2 0 111 6 24 62 0 130 0 9 0 12 0 0 0 7 15 0 1 22 43 1 10 70 12 3 76 103 49 0 0 3 5 13 0 76 42 100 1 19 0 63 10 14 22 9 21 9 150 2 18 75 0 16 3 5 0 35 3 0 40 3 0 0 0 74 96 27 31 6 0 0 9 30 2 0 3 0 2 58 23 98 109 6 77 127 9 13 6 73 0 0 152 33 6 3 24 93 0 64 72 5 38 60 54 2 18 140 0 12 8 33 0 1 69 8 17 2 54 0 6 18 6 41 0 1 0 21 76 12 0 46 0 2 13 3 32 264 0 0 11 52 0 73 4 23 55 41 13 0 7 0 0 0 0 89 19 4 13 29 3 41 4 71 25 76 34 0 14 0 8 14 274 76 39 17 0 0 7 0 1 18 10 58 0 9 0 429 64 0 5 0 5 0 37 58 29 12 0 3 26 0 50 0 30 103 5 4 20 7 0 6 8 13 7 20 3 0 0 0 36 0 88 0 20 0 9 33 32 3 1 13 160 0 1 10 52 23 10 25 0 96 45 16 16 0 0 10 0 45 0 9 53 123 14 41 2 186 88 0 4 782 0 0 7 16 0 16 8 5 34 0 84 110 180 27 54 149 4 12 104 155 77 90 0 1 9 0 4 239 20 33 39 163 6 2 0 250 3 1 0 4 0 0 1 117 0 100 60 1 56 1 21 3 0 1 8 0 28 24 49 3 15 166 59 5 16 17 7 0 533 2 1 9 386 137 80 104 57 0 21 0 3 75 2 1508 5 0 50 0 33 21 25 7 1 21 113 14 10 0 19 38 12 4 1 17 22 5 39 39 28 0 73 121 1 29 0 156 0 0 79 15 239 0 0 28 0 29 10 1 18 2 12 6 23 0 8 8 24 0 0 0 88 8 0 3 6 10 0 16 3 0 4 0 3 0 77 39 4 100 0 0 1 75 0 0 88 15 154 6 30 27 6 68 12 7 3 0 0 0 1 4 0 7 1 2 106 8 17 38 3 6 0 0 0 24 26 71 43 0 0 5 0 0 12 1 91 0 8 15 0 57 0 1 0 0 80 12 64 0 20 5 26 0 29 6 13 20 15 42 0 0 0 0 0 0 9 4 13 3 27 0 0 19 0 0 64 53 1 1 31 5 42 4 0 0 42 17 9 2 11 6 0 18 1 0 5 3 0 1 12 9 12 25 18 5 0 41 29 0 16 3 2 5 70 0 8 5 165 18 6 24 0 12 0 25 30 16 16 25 30 1 0 65 76 14 62 115 0 15 4 10 0 0 75 25 8 1 0 0 1 8 192 37 0 4 2 39 7 0
8 3 0 2 10 0 0 0 0 6 11 4 0 0 15 1 0 0 2 0 1 0 0 1 2 1 11 12 0 1 2 0 0 1 12 2 0 1 0 0 1 8 3 3 0 1 0 0 8 0 5 13 1 4 3 0 2 1 0 3 0 0 0 0 1 0 4 5 0 5 0 6 0 0 2 0 0 0 0 1 1 2 3 14 0 1 1 3 1 0 0 0 0 8 3 5 0 0 0 13 0 0 15 4 0 0 1 4 3 1 7 0 1 0 5 16 5 8 2 0 0 0 1 0 0 2 0 3 1 2 0 2 10 8 0 0 0 0 0 0 0 0 0 0 0 0 0 0 0 1 2 0 0 0 4 0 2 0 0 0 0 0 1 5 1 0 0 0 3 1 6 1 5 0 23 1 4 3 5 8 12 0 5 1 0 20 10 10 0 10 2 2 0 0 0 0 1 0 2 2 0 0 0 5 1 3 4 0 0 0 0 1 2 0 9 0 0 0 15 0 23 1 16 58 0 33 2 0 6 10 0 0 0 2 17 26 0 19 7 3 3 0 36 24 0 27 1 14 2 10 21 2 6 11 1 11 15 0 4 98 0 3 1 0 2 0 8 6 0 0 0 60 22 0 0 0 0 35 1 0 2 0 0 0 33 14 18 12 0 2 0 43 13 0 30 5 26 63 0 4 5 10 1 0 83 1 0 1 23 11 7 1 0 0 0 5 71 3 0 2 8 0 11 47 0 0 92 6 1 0 27 0 0 31 0 0 20 36 0 9 16 42 6 0 1 38 21 10 1 4 11 8 1 4 0 1 2 29 0 39 1 17 0 43 79 0 2 25 40 0 1 24 0 13 0 1 1 2 97 0 9 0 101 0 15 0 7 0 0 0 12 1 108 12 4 0 19 30 184 0 0 0 3 3 0 0 0 0 36 0 12 26 27 1 10 1 2 0 0 16 12 0 44 0 0 12 9 7 2 19 17 0 6 0 0 3 0 5 3 5 9 6 0 129 34 2 30 0 2 0 0 19 7 1 26 7 17 3 29 0 0 0 0 26 0 12 11 24 2 2 0 12 8 0 4 1 13 0 24 0 7 1 0 0 5 8 2 0 15 0 2 8 2 20 0 0 7 9 36 12 6 0 0 0 39 6 0 0 6 2 3 0 12 0 6 10 0 4 11 48 2 4 0 6 3 12 23 1 13 1 0 3 0 18 8 1 0 1 0 27 1 0 13 0 21 12 2 0 16 23 0 0 6 2 13 3 0 0 2 1 0 22 0 0 3 49 38 0 3 11 3 11 0 11 1 0 4 0 4 4 17 4 0 0 0 5 0 8 0 2 1 12 2 26 4 2 3 0 0 19 1 0 0 0 0 0 2 0 0 2 34 9 0 15 2 0 1 0 0 0 0 1 0 0 3 3 0 30 19 1 1 7 0 19 0 8 10 6 0 6 0 3 0 1 2 0 1 11 0 1 14 1 1 39 0 14 3 6 5 9 7 0 1 1 0 0 2 19 4 0 0 3 1 2 0 8 1 1 9 10 0 1 7 4 3 10 1 0 9 9 25 0 8 0 2 29 0 0 12 16 1 0 7 13 2 0 0 0 0 18 28 1 9 0 13 2 3 0 17 0 0 4 0 10 1 0 2 8 1 2 0 1 0 10 7 0 1 1 0 2 9 2 0 47 12 0 0 8 5 11 1 0 3 0 0 2 3 0 8 0 0 0 0 2 4 6 0 2 0 0 9 0 0 2 9 0 0 0 2 4 1 0 0 0 34 6 5 0 19 0 0 0 0 2 0 0 3 0 1 3 29 26 4 0 20 0 2 5 12 14 0 21 0 0 11 31 0 3 5 1 2 8 0 0 6 0 2 3 22 18 1 48 0 14 0 10 0 0 4 4 0 34 0 5 0 11 0 8 1 94 0 3 7 9 32 12 0 17 35 6 9 0 0 1 19 17 0 17 0 3 0 0 0 0 66 25 0 3 7 1 6 0 0 10 10 0 17 2 0 0 32 0 6 2 2 0 16 0 4 0 1 21 0 10 1 16 2 1 8 37 11 0 0 22 2 5 61 0 0 10 27 0 23 5 8 63 1 0 1 1 1 2 4 0 16 10 0 0 21 5 5 7 0 0 2 19 12 3 19 0 13 0 0 12 1 4 0 4 8 35 9 2 20 5 19 1 0 32 0 1 1 3 0 26 20 4 18 5 69 1 0 56 13 21 0 0 1 10 20 0 2 0 0 41 53 3 0 10 0 1
79 122 90 128 169 89 174 124 176 160 126 157 351 95 155 56 126 97 188 194 20 126 167 151 89 76 191 148 155 182 162 166 202 87 127 173 243 189 282 117 317 148 119 205 180 66 360 146 186 146 105 179 349 70 110 82 285 169 96 201 185 148 80 92 126 195 235 542 120 221 119 111 169 114 194 242 172 182 77 206 140 224 110 178 185 75 125 154 201 254 150 145 156 167 26 160 145 183 186 27 188 183 143 49 183 168 204 85 135 199 107 66 136 187 116 188 143 91 136 104 152 84 114 48 251 87 183 172 250 106 198 118 72 181 104 184 126 45 55 154 186 181 149 163 100 157 143 48 142 175 239 146 172 379 288 155 191 342 137 212 216 210 139 249 171 115 67 178 160 76 170 164 220 115 79 170 141 132 130 147 214 184 81 182 147 156 195 298 133 226 142 253 163 195 73 109 79 137 198 207 441 189 49 135 182 251 443 379 363 202 553 254 217 155 378 199 204 335 234 342 178 114 382 156 474 328 157 206 361 319 128 304 376 245 143 290 343 367 332 194 85 359 243 85 152 95 345 344 44 499 130 428 114 275 170 292 203 562 257 353 180 373 318 274 298 159 193 489 228 169 369 411 297 109 238 112 154 306 293 134 213 433 372 227 311 279 333 74 321 474 437 313 571 218 158 257 189 586 261 276 182 267 198 220 229 326 330 501 105 257 200 231 260 140 186 158 200 135 939 503 188 246 99 363 477 440 153 164 338 290 228 216 324 189 272 243 173 202 223 421 214 146 192 223 198 227 283 281 568 234 239 228 305 160 314 367 251 150 158 452 324 426 218 130 170 244 403 95 115 458 62 426 601 321 233 321 622 124 332 370 412 263 281 228 320 249 332 186 148 253 215 430 227 292 380 186 349 230 366 421 105 227 54 81 121 98 151 162 74 103 96 224 114 225 208 185 134 102 124 79 108 200 119 102 90 82 50 60 117 149 135 82 84 101 91 44 122 85 191 114 236 60 83 37 42 106 137 152 220 209 100 60 136 186 89 132 150 154 81 178 72 72 62 167 148 190 172 209 133 187 108 104 126 130 216 83 209 161 123 66 217 49 175 146 115 246 158 78 103 123 118 226 113 212 271 79 95 79 71 125 107 65 127 87 195 139 70 135 200 90 201 178 160 152 148 110 113 125 156 93 29 73 109 131 54 106 96 124 53 117 195 40 104 132 101 101 153 106 171 111 119 73 45 133 66 273 113 131 317 132 119 76 230 128 138 76 63 144 116 160 155 148 146 137 209 88 63 177 164 261 193 71 64 104 37 97 155 195 93 162 36 151 143 116 85 169 150 151 107 185 87 242 149 152 186 148 173 102 160 65 147 131 76 155 148 228 104 26 115 19 151 60 114 90 129 141 147 44 122 134 77 74 46 91 159 122 64 250 132 71 98 142 134 29 104 90 174 147 122 96 77 34 190 42 94 70 111 187 108 73 62 81 46 86 54 106 81 51 190 31 39 160 108 81 59 134 183 85 212 105 52 108 114 155 69 173 138 74 13 80 210 88 57 62 169 163 63 27 86 123 153 43 98 170 135 100 261 213 230 268 131 182 58 205 125 234 181 154 135 107 104 119 59 99 97 98 128 122 214 108 85 97 118 140 203 143 137 90 84 152 159 149 47 58 71 94 169 200 22 168 135 87 117 74 107 146 56 87 230 123 165 142 73 156 98 152 91 102 104 60 94 134 69 154 92 96 243 197 50 191 113 132 241 140 99 160 96 101 98 202 180 82 188 131 198 224 93 92 198 41 87 149 199 121 33 101 264 87 112 126 99 42 33 73 40 123 33 104 96 71 35 72 168 106 92 102 102 99 126 161 158 114 110 117 63 55 160 30 61 97 85 101 93 80 81 35 77 164 163 80 92 150 64 105 67 92 67 65 39 88 85 156 161 68 97 115 85 97 92 46 91 126 81 94 138 94 90 167 42 89 107 197 86 82 111 90 110 89 65 75 116 23 54 65 197 69 144 186 212 201 87 89 154 115 92 51 67 24 58 103 69 86 91 64 91 74 51 155 139 140 78 60 94 117 106 116 81 84 105 68 220 137 226 84 69 104 105 49 31 119 136 61 130 65 105 121 30 72 79 91 142 78 86 57 80 145 69 115 92 42 124 97 65 56 109 135 80 132 183 116 23 78 119 70 74 87 70 62 83 59 58 108 60 77 111 60 119 147 124 103 85 73 67 76 128 117 62 102 125 97 191 100 54 55 86 78 90 68 106 40
93 74 60 84 92 94 128 162 138 107 101 56 161 113 89 87 101 51 110 109 111 155 152 130 182 86 99 59 66 109 102 78 92 101 114 152 117 119 140 162 85 107 90 66 90 63 159 114 76 114 90 88 138 111 66 108 96 135 82 200 48 137 159 66 129 92 87 131 110 38 84 121 125 122 76 74 115 56 122 75 131 130 122 99 118 89 114 72 152 125 102 63 126 57 115 70 160 99 76 87 75 88 85 96 69 82 140 69 113 74 136 89 94 139 53 85 101 98 136 115 78 72 124 73 68 94 114 102 118 96 82 161 93 157 103 140 107 126 74 87 66 113 117 102 161 143 182 79 102 102 153 124 127 125 90 124 84 158 96 114 87 94 128 77 100 102 135 71 151 113 89 68 103 131 63 68 101 66 111 180 99 77 109 99 94 117 103 106 89 146 69 85 119 81 132 70 104 103 68 89 42 111 86 136 102 144 66 109 118 94 74 88 170 57 87 78 151 33 80 71 61 152 73 94 86 82 120 91 157 78 62 55 146 87 104 91 84 112 109 72 82 87 75 97 107 142 84 72 91 89 72 129 125 36 49 126 117 92 106 73 116 92 93 59 139 57 145 93 70 53 119 75 90 81 76 98 65 96 89 96 72 69 48 74 72 65 85 115 149 118 80 130 115 103 65 123 70 119 104 81 124 101 74 59 51 130 91 118 115 68 41 79 144 79 31 60 83 56 115 50 68 156 49 105 113 97 96 110 77 102 112 69 54 43 69 54 52 127 99 93 114 75 106 79 133 79 137 65 76 107 93 108 39 115 120 95 84 51 44 81 103 132 83 103 82 98 91 56 89 166 68 120 125 115 118 87 90 77 67 91 118 109 50 52 95 118 96 95 88 80 57 115 71 81 121 90 139 92 80 76 129 103 86 132 120 148 153 92 148 151 139 199 128 165 126 194 118 166 123 153 144 159 158 132 166 201 198 132 138 135 150 187 116 159 142 165 142 131 136 142 234 104 133 87 115 149 149 100 101 82 145 118 158 148 128 126 117 146 143 160 170 164 201 103 146 164 226 144 119 198 133 113 130 135 131 175 107 213 146 144 216 176 133 138 139 156 224 153 150 176 152 120 169 78 194 97 100 86 147 128 181 158 167 200 145 166 182 108 197 132 218 180 104 69 96 127 140 275 126 89 96 153 90 155 85 87 124 174 159 233 202 157 139 173 149 159 69 90 106 136 116 155 148 222 91 162 102 141 123 91 132 139 81 148 104 100 164 150 115 169 137 126 157 152 167 188 124 187 128 130 137 174 161 192 170 130 125 243 127 154 190 167 124 137 167 121 140 95 121 180 71 90 66 116 108 138 186 158 188 156 256 193 264 178 193 345 162 283 184 206 149 213 145 208 280 292 166 154 161 214 242 138 111 243 174 237 150 242 204 252 210 134 269 254 272 166 176 184 152 183 163 179 254 157 182 218 169 216 153 226 255 264 165 140 194 180 165 150 175 199 222 234 154 230 243 198 161 242 243 251 212 236 196 295 155 172 370 178 258 186 184 198 178 277 279 189 185 186 171 168 130 205 233 206 255 366 196 223 188 222 164 227 171 213 160 294 224 162 149 177 246 301 241 227 232 122 347 168 400 185 203 191 184 144 184 253 359 264 178 190 176 223 110 186 216 322 143 270 186 159 220 117 170 187 225 200 273 139 168 253 284 175 253 164 201 198 222 221 238 219 204 166 134 160 323 251 178 191 190 286 199 144 341 215 195 211 174 185 169 169 159 244 151 299 126 183 224 228 171 150 205 220 236 100 140 172 258 160 279 170 237 149 220 133 163 147 188 102 171 126 177 96 188 149 207 171 95 145 161 126 145 130 174 144 159 186 151 124 180 227 227 142 153 215 189 161 133 169 211 195 197 155 115 132 87 163 134 125 190 109 94 129 263 135 181 102 130 199 90 114 159 140 159 127 191 136 204 227 171 216 195 152 185 106 137 93 159 120 150 202 120 137 118 186 149 201 159 85 156 275 129 153 197 124 159 146 161 197 187 172 153 117 141 134 176 192 216 159 115 176 167 134 104 174 209 260 125 135 179 137 209 231 131 101 111 175 200 151 137 186 208 209 184 87 161 159 206 117 195 168 196 125 90 210 182 229 180 151 113 86 165 167 152 193 154 170 146 148 212 162 131 134 215 156 144 184 196 104 237 130 181 171 83 118 244 133 107 218 173 113 100 168 128 159 189 152 141 146 96 160 172 185 161 174 142 169 139 200 112 194
85 126 77 103 153 23 22 135 58 163 74 158 103 11 61 102 121 25 162 54 45 147 195 46 24 63 132 37 109 127 151 18 169 50 118 87 155 125 228 124 563 140 0 261 175 71 88 81 34 10 13 45 98 43 193 33 14 140 102 122 81 278 60 127 0 24 57 149 2 131 31 61 6 55 48 79 185 4 47 86 99 77 116 198 34 78 53 164 23 129 12 82 130 95 47 153 39 164 53 46 124 40 89 60 296 83 53 69 149 52 44 57 98 209 43 202 5 82 14 51 117 116 15 55 187 95 82 151 103 159 148 6 73 43 103 91 181 1 127 199 32 16 170 134 5 53 102 61 30 78 72 231 67 8 106 60 93 257 6 247 180 15 230 161 192 110 14 24 96 54 74 73 147 79 166 223 68 94 41 173 307 101 106 1 63 30 106 120 62 122 50 27 68 234 4 13 45 96 204 341 2 99 70 48 54 14 117 38 98 119 39 162 110 95 165 66 58 74 24 154 47 11 133 40 97 110 5 79 72 125 173 330 68 6 51 206 192 47 155 10 28 281 145 136 74 109 144 64 138 61 78 102 18 112 102 146 80 122 46 45 10 83 150 94 249 44 83 183 7 124 150 382 62 85 26 144 39 92 50 110 123 9 8 25 133 212 162 83 123 22 112 75 99 76 29 157 131 31 48 30 125 13 67 48 62 113 142 322 50 80 83 121 128 51 154 8 88 131 27 230 204 4 6 121 10 11 72 81 175 264 107 188 131 65 38 91 115 24 61 166 105 21 72 146 41 166 3 23 210 38 190 79 64 63 104 35 129 7 16 114 50 139 44 38 50 97 437 114 86 137 58 136 111 230 86 272 183 100 132 49 91 15 126 145 113 160 163 84 43 280 84 104 129 199 249 108 71 126 120 11 31 78 0 30 30 33 36 140 7 60 63 78 27 98 72 9 114 36 111 90 47 29 17 30 24 24 43 14 31 50 59 6 21 32 19 73 11 10 81 18 20 20 37 13 27 77 22 7 45 114 5 16 26 88 14 31 142 0 28 77 50 10 22 45 49 29 2 53 28 35 19 2 23 19 23 16 69 37 42 4 16 14 10 26 58 27 10 5 43 30 50 58 37 57 40 0 98 1 2 37 5 16 26 10 29 12 42 73 57 36 42 9 81 16 77 26 29 30 57 5 11 25 85 62 32 51 13 13 13 3 101 2 36 54 25 27 45 12 53 44 53 42 24 18 14 140 0 25 79 9 24 17 6 76 49 40 39 21 22 34 15 54 76 14 70 38 0 67 12 203 9 27 74 32 42 25 40 14 3 60 26 43 37 70 0 46 12 28 51 33 8 132 32 51 50 86 46 28 50 33 189 124 23 91 21 114 61 50 38 46 110 12 94 22 109 108 175 133 28 90 0 90 66 104 71 72 26 86 36 19 81 54 36 80 25 51 77 52 68 34 43 10 0 59 73 99 43 103 38 25 43 81 84 64 36 12 71 55 22 18 90 19 17 46 29 176 38 3 58 58 19 117 97 64 19 94 26 57 57 20 118 1 49 12 96 106 29 6 55 59 50 26 77 114 31 1 58 69 129 58 83 1 27 80 73 4 44 32 31 0 53 31 8 29 40 32 86 6 49 107 9 38 30 40 35 19 42 64 146 83 83 143 12 69 19 36 104 13 0 59 2 45 24 44 54 109 143 92 34 59 58 52 77 58 84 53 21 6 59 54 21 131 67 24 14 19 51 84 74 81 109 39 12 59 17 57 61 23 6 40 69 42 65 26 139 38 23 27 38 28 49 123 252 73 42 61 126 87 58 105 55 61 81 30 180 34 83 70 32 52 66 45 5 113 75 96 35 48 16 93 83 39 13 68 48 12 133 32 64 75 50 141 16 7 36 51 59 131 58 75 0 0 42 119 44 23 9 19 21 29 54 28 86 29 91 58 52 107 88 2 34 73 120 1 158 38 46 50 47 64 21 135 46 21 85 143 46 2 91 168 80 63 6 89 136 56 32 20 108 38 34 10 35 47 72 3 9 15 42 16 43 33 96 6 63 46 79 86 60 48 112 12 58 12 67 80 65 1 0 113 106 52 22 41 72 8 33 112 41 83 57 41 36 75 130 47 30 48 57 121 90 25 87 16 41 188 21 70 15 21 117 62 72 29 24 58 43 36 132 6 14 39 49 23 30 31 22 113 93 34 1 53 110 21 13 27 122 67 50 213 140 56 140 85 92 29 43 194 88 80 46 2 21 31 42 85 120 18 53 20
7 0 0 0 1 0 1 0 0 2 0 0 0 18 0 0 41 23 0 12 3 0 0 0 8 0 0 0 25 0 0 0 0 1 0 0 0 0 0 0 0 0 0 18 0 0 0 0 0 1 0 6 9 27 0 0 3 0 2 0 0 3 1 0 0 1 35 8 6 0 0 16 10 0 1 3 0 2 0 21 9 4 0 0 0 0 4 0 10 4 0 0 0 12 1 0 1 17 0 0 0 2 0 13 4 0 0 0 0 0 0 0 6 1 4 0 0 0 0 8 0 0 3 0 0 0 0 0 0 0 0 3 0 0 0 0 10 6 7 0 0 11 0 0 0 2 0 0 6 1 0 0 0 4 24 5 2 10 3 0 0 0 0 0 0 0 0 2 0 1 0 0 13 0 5 0 2 0 1 0 10 0 0 4 4 2 0 12 0 0 0 2 1 0 42 30 0 7 0 16 10 3 3 0 0 0 1 4 0 0 77 0 4 4 0 0 4 9 0 0 0 5 5 11 16 1 0 2 0 17 0 0 0 0 62 0 0 5 0 0 0 37 0 14 0 16 0 4 1 9 0 10 0 21 1 9 0 0 17 0 16 3 0 4 0 0 0 0 7 0 0 0 0 3 6 0 13 0 3 6 11 0 1 0 0 0 0 7 3 0 1 10 24 3 77 0 2 7 0 5 0 8 0 0 1 4 0 0 10 8 2 0 18 11 0 0 41 0 1 0 1 31 1 0 3 53 0 0 51 0 0 9 5 43 14 6 0 0 1 0 0 0 1 0 0 0 27 1 2 10 0 21 17 4 0 2 0 42 0 22 0 1 0 0 0 5 0 0 0 0 0 14 0 0 0 0 0 0 0 1 15 0 0 0 12 0 0 1 0 5 0 11 0 2 2 13 7 0 0 14 0 17 7 0 0 3 0 0 16 0 4 0 0 9 21 0 0 1 0 3 0 0 20 7 4 0 75 0 9 0 13 0 0 1 0 0 15 0 0 2 0 0 0 5 0 5 0 0 0 0 0 0 1 5 0 0 2 2 2 0 0 28 0 0 0 84 0 10 1 13 55 13 0 0 8 8 0 14 0 0 0 2 1 49 0 0 0 0 0 0 1 9 28 80 0 10 0 0 20 0 0 0 0 2 5 19 0 0 0 0 0 0 12 1 19 0 0 0 10 4 2 1 0 9 0 0 0 0 0 0 0 0 0 0 0 0 0 0 0 9 18 0 0 2 0 0 8 1 0 1 0 5 3 2 0 43 0 0 0 0 1 0 9 0 0 1 18 0 11 7 21 9 0 8 0 6 3 0 2 0 0 3 0 1 10 0 0 0 0 0 43 0 0 36 0 0 0 3 3 1 0 2 0 0 0 0 6 1 0 1 0 1 8 3 0 0 1 0 0 0 25 3 0 2 0 0 0 0 0 0 7 0 0 0 0 0 6 11 13 8 0 0 35 11 2 6 31 0 0 3 0 1 0 34 0 0 1 0 29 0 0 0 1 0 51 0 0 29 4 0 0 4 29 0 7 0 0 5 0 0 0 8 7 29 0 0 0 1 0 19 0 0 1 0 0 0 0 0 0 0 0 1 1 1 10 15 0 41 1 24 0 0 6 4 0 0 0 2 0 19 0 15 0 5 0 16 0 0 29 0 15 0 0 0 0 0 21 0 0 60 1 23 8 3 0 37 0 0 5 0 0 12 0 0 0 0 6 0 16 0 0 0 0 0 0 8 8 1 0 0 51 1 0 33 0 32 0 0 0 0 0 0 0 0 0 0 5 141 0 0 0 0 0 0 0 0 0 0 1 0 0 0 6 0 25 25 4 0 0 3 0 2 101 0 9 0 0 26 0 0 0 0 0 0 48 0 0 38 3 19 11 0 0 0 0 0 0 3 1 0 0 70 0 4 0 0 21 30 0 28 0 0 0 0 0 17 24 0 7 0 0 0 0 0 0 28 0 12 5 1 0 3 39 11 1 0 0 56 0 13 0 6 47 0 0 1 1 32 0 0 0 1 122 15 0 0 22 0 36 0 0 2 19 27 0 8 1 36 0 6 0 19 0 1 1 0 0 35 0 0 41 6 0 0 0 1 0 8 0 1 15 0 13 1 11 7 15 1 1 0 19 12 11 0 20 0 14 1 21 0 0 0 0 3 0 13 55 0 0 94 4 0 0 3 0 0 1 0 36 0 6 0 0 17 0 63 5 0 0 0 11 0 0 0 16 20 0 0 0 0 3 0 45 0 0 3 0 1 0 67
39 91 104 76 79 77 60 103 55 57 65 58 88 47 72 59 60 71 71 65 55 63 69 58 69 140 54 106 61 76 92 85 75 62 97 107 83 69 112 78 87 65 79 55 69 58 66 64 81 68 49 68 99 58 120 101 65 80 89 109 103 64 52 21 70 57 42 79 59 83 68 91 102 43 51 59 116 47 55 72 85 111 54 110 61 62 64 61 59 68 64 68 72 70 95 52 29 83 55 93 87 70 59 29 88 78 77 51 65 68 34 81 72 65 66 74 98 41 43 23 51 80 77 64 78 64 57 68 95 94 84 54 63 42 87 73 100 71 56 41 69 32 59 98 46 53 92 43 37 105 57 74 61 104 79 62 58 77 65 91 75 60 74 84 131 73 37 41 91 51 79 61 88 59 108 72 76 69 81 93 46 75 57 109 64 65 67 34 39 85 65 59 59 81 72 77 79 109 108 105 98 94 88 58 42 55 61 58 69 70 51 60 105 54 49 75 88 72 60 89 59 102 70 48 50 57 79 62 80 25 51 56 56 43 87 82 158 68 82 56 142 67 80 60 75 85 75 72 105 89 63 89 54 43 99 38 59 90 37 64 80 122 68 66 90 68 89 87 83 53 27 86 71 61 66 75 97 57 103 65 67 88 77 80 98 101 90 62 95 70 43 41 81 0 45 68 39 64 42 75 130 93 46 56 32 89 72 57 48 34 86 42 79 54 51 28 67 75 81 74 56 83 118 85 68 46 77 90 76 89 105 71 91 58 66 85 45 65 50 41 59 47 74 71 17 84 91 45 126 24 52 99 85 80 42 68 57 19 103 65 122 66 70 54 46 59 78 79 71 10 69 77 86 114 94 96 58 60 80 84 75 35 44 66 56 107 79 55 73 116 63 59 76 72 96 66 64 70 84 102 77 48 79 72 39 30 47 69 61 92 64 87 71 110 65 73 49 60 80 89 39 91 67 55 61 59 59 59 90 61 70 65 50 51 51 57 45 65 46 57 51 95 60 100 95 46 54 42 91 79 39 38 35 74 66 70 38 56 54 80 65 70 73 74 57 35 46 51 68 67 50 53 51 87 43 63 53 73 99 63 111 90 58 42 81 74 82 36 58 111 51 54 78 14 61 59 60 51 63 58 50 38 30 82 99 105 59 82 58 55 73 53 59 63 61 55 46 52 44 68 78 55 68 64 62 91 63 71 84 62 73 63 36 44 42 42 85 67 80 36 63 41 82 59 27 77 77 53 15 65 37 49 53 39 83 60 74 56 54 106 45 59 80 107 87 47 26 71 61 88 56 74 100 41 47 50 155 77 53 75 59 66 89 45 31 74 62 66 75 46 75 74 60 38 66 44 58 89 89 68 37 42 62 53 39 65 49 72 38 31 50 55 43 47 42 45 46 33 30 26 57 38 29 42 38 43 39 52 42 65 43 28 65 62 37 37 60 30 43 42 26 22 39 42 52 54 58 59 37 74 30 41 22 42 65 56 75 40 35 41 39 46 18 45 30 30 46 51 45 20 22 51 43 40 57 45 41 50 22 12 43 24 28 51 45 49 38 44 28 23 39 36 71 36 58 39 41 36 31 34 29 43 40 32 36 41 49 38 34 55 30 27 21 8 48 45 52 68 49 59 47 71 45 37 41 65 51 31 49 49 32 41 35 49 60 31 22 57 28 52 41 25 26 43 77 58 54 35 26 50 32 69 50 29 38 34 39 12 29 46 58 32 31 35 54 63 46 39 71 59 53 41 45 23 34 49 30 17 39 52 28 33 36 47 60 34 38 40 53 23 34 43 52 56 41 43 30 26 71 35 62 40 50 24 42 20 34 41 56 33 57 40 52 39 56 40 43 79 36 51 65 27 40 42 32 28 44 33 31 26 38 28 39 39 70 71 50 51 50 67 59 80 32 52 24 48 32 24 64 40 50 33 37 38 67 39 66 41 55 50 29 63 56 65 39 37 76 73 20 0 54 37 43 34 27 45 30 40 45 33 31 52 54 43 57 83 40 63 44 59 64 34 79 49 38 75 36 40 37 23 37 44 45 39 64 23 36 32 34 39 52 47 69 80 64 44 33 42 43 50 50 27 69 52 49 38 40 39 33 30 32 46 63 23 29 54 49 39 60 58 64 62 36 37 55 33 39 38 52 62 34 31 84 33 41 35 54 44 54 45 38 52 60 38 36 49 48 35 60 40 39 53 26 34 57 53 33 44 49 25 64 56 45 64 42 61 59 58 35 30 51 51 34 42 63 46 75 62 38 52
604 674 610 740 1320 501 666 345 94 2043 528 1229 727 603 1248 475 671 1251 519 353 324 317 378 318 289 200 443 849 590 500 328 175 585 398 500 217 482 1005 517 1327 726 614 487 3555 625 425 490 389 597 359 676 597 475 798 501 428 509 325 577 173 587 642 470 612 203 798 915 704 231 484 391 300 663 409 260 522 353 909 379 320 339 223 320 611 793 324 401 403 929 545 986 413 514 619 552 366 241 1080 1220 356 752 631 417 1037 1963 289 323 421 425 540 472 637 396 278 413 483 286 1535 448 524 659 1023 479 449 650 420 839 1610 95 405 534 249 607 931 545 292 819 397 582 327 591 107 1016 477 352 394 547 736 512 216 378 442 850 408 293 600 774 940 509 427 857 374 409 853 381 302 571 391 475 340 831 795 341 458 734 1444 469 778 309 618 358 645 679 489 667 331 716 321 940 582 129 998 487 349 301 302 296 354 315 476 489 140 266 94 765 276 258 212 155 304 447 588 245 349 512 239 418 340 223 371 193 98 186 128 154 547 222 169 117 422 329 274 184 293 334 237 148 146 284 509 166 372 329 238 344 180 396 306 141 58 212 192 208 502 141 801 263 313 362 422 228 347 238 390 173 265 173 418 258 393 326 437 400 334 262 377 145 347 325 290 372 399 412 380 135 289 155 497 289 368 796 433 310 333 212 407 349 558 180 334 131 86 340 173 289 182 417 431 306 442 359 261 364 546 795 493 302 550 372 764 523 231 114 227 699 430 287 324 339 440 349 480 414 289 472 356 325 273 239 825 327 446 387 333 142 152 91 208 198 180 623 265 763 305 313 234 351 221 253 318 209 236 500 296 295 353 513 156 364 421 247 460 296 157 194 371 267 655 438 228 361 227 379 422 216 362 328 274 210 297 320 538 269 151 325 333 235 191 225 311 92 352 180 158 161 92 185 337 128 101 149 167 188 183 136 130 177 78 132 143 109 100 117 116 334 192 127 128 125 197 140 94 160 101 142 93 87 90 253 180 94 123 119 69 204 203 212 127 241 224 118 140 145 187 139 131 145 86 264 267 93 95 144 76 121 101 57 251 196 117 69 112 229 209 120 101 131 100 163 112 93 151 200 166 117 169 166 184 163 142 194 139 152 140 123 78 116 156 111 76 78 164 304 85 86 64 168 223 291 207 119 162 191 96 198 138 176 73 257 178 114 135 260 146 86 145 105 60 28 55 80 82 161 127 196 233 151 77 153 336 178 135 135 120 131 131 142 80 236 207 130 103 170 188 116 144 110 98 179 82 201 159 156 97 84 131 168 103 103 171 114 82 82 79 190 139 89 92 113 109 144 119 151 115 95 112 222 120 175 179 85 293 202 342 165 337 98 100 170 162 140 286 136 121 143 169 94 36 79 138 273 63 227 170 143 98 138 192 151 109 99 191 208 157 271 150 127 246 110 74 272 242 15 81 295 109 112 189 312 162 200 249 39 215 112 64 146 160 261 154 121 261 201 210 58 248 229 92 175 114 68 139 200 104 67 79 275 96 146 88 168 265 261 126 328 210 163 90 121 197 203 240 256 164 107 155 87 114 254 301 105 100 56 166 46 277 102 108 138 364 109 99 149 92 268 147 178 212 256 370 156 360 247 312 234 175 81 49 81 103 104 84 132 239 208 170 56 101 180 82 220 174 152 116 107 213 188 98 122 56 212 179 250 170 68 51 72 129 167 161 195 172 187 178 176 145 167 152 144 143 138 157 103 187 50 117 199 159 194 80 115 311 125 141 203 208 297 190 129 46 147 298 130 78 244 201 199 56 170 102 260 267 222 214 194 166 105 272 119 237 94 136 74 70 107 91 215 233 134 186 107 360 78 120 70 214 110 73 89 112 166 260 182 93 39 166 223 98 177 175 163 123 85 114 124 40 154 234 128 166 65 105 134 175 315 65 131 128 116 91 119 90 97 90 70 147 110 155 192 120 175 183 102 77 168 146 105 106 226 118 105 381 105 69 238 167 202 87 73 106 191 66 118 310 123 63 174 145 109 80 120 232 129 183 112 24 69 139 138 233 157 161 186 235 82 132 80 126 204 113 135 88 79 106 49 98 168 92 133 98 155 402 126 187 100 142 89 139 139 168 98 64 85 207 180 175 76 226 77 143 157 257 107 63 89 169 30 167 132 75 186 149 84 168 129 147 126 140 170 129 126 102 86 177 146 130 75 131 129 174 61 108 163 245 83 79 150 196 79 228 151 68 91 141 145 140 48 60 258 189 89 33 128 146 151 136 170 93 125 101
51 94 265 77 53 22 95 52 64 77 74 73 37 142 91 133 69 91 78 60 87 84 52 89 84 75 47 154 122 78 48 103 77 146 82 48 29 93 87 61 56 39 70 92 55 63 60 114 69 156 72 51 48 112 118 102 49 93 74 135 147 53 171 106 69 112 96 121 132 100 72 120 51 133 68 59 21 38 41 82 44 83 116 83 94 135 61 62 133 85 51 56 144 71 68 58 44 72 113 82 57 85 140 114 62 43 71 109 78 82 23 123 85 114 124 96 105 114 71 94 78 89 146 91 40 128 44 33 24 63 48 125 108 60 77 84 29 186 86 56 97 101 158 153 68 142 69 67 87 119 58 132 92 54 57 94 80 46 46 68 80 98 50 97 56 82 159 96 97 103 95 71 56 157 88 53 34 75 105 98 66 32 72 90 123 104 71 61 109 41 52 78 57 65 52 39 73 99 44 57 119 64 92 90 40 101 35 69 79 59 119 55 32 67 34 57 51 104 95 36 104 159 70 120 40 84 52 47 115 92 76 103 139 103 79 52 74 57 37 51 40 27 53 65 60 41 91 91 112 34 124 33 37 40 104 83 125 49 77 52 116 88 73 71 31 50 50 26 92 148 63 121 50 52 72 37 56 41 67 100 63 61 35 32 53 49 81 85 49 54 67 52 44 61 111 100 104 46 141 54 43 54 60 130 146 54 85 80 92 40 64 144 41 30 99 106 96 44 40 83 81 54 58 74 69 69 82 44 35 69 69 125 155 51 163 73 83 76 71 61 109 59 40 41 75 136 83 39 27 94 95 43 65 58 64 89 82 85 95 124 51 50 57 86 56 40 43 91 66 85 125 66 63 108 92 79 60 58 118 71 107 81 70 71 50 73 105 126 79 42 67 81 156 112 36 46 70 98 113 114 55 34 101 119 57 136 59 80 102 51 67 79 60 134 47 28 69 44 51 93 63 27 83 52 37 60 64 50 74 99 38 84 42 67 69 102 102 75 64 30 76 57 59 70 44 56 34 76 43 59 83 79 45 47 91 110 33 42 94 80 58 39 73 69 90 77 47 78 99 50 38 63 81 37 77 72 117 57 36 80 68 62 50 38 31 75 73 69 39 79 43 51 63 103 55 81 61 63 90 37 83 57 45 46 67 41 97 57 20 54 30 40 75 38 88 22 61 114 42 64 126 80 29 95 89 29 58 38 67 118 126 52 87 54 31 28 107 161 60 72 31 83 125 117 65 35 84 47 65 48 75 56 94 46 84 118 90 83 125 96 52 86 30 111 70 126 97 67 39 48 79 81 61 51 73 52 33 93 110 63 61 45 35 59 75 70 55 65 37 31 78 41 62 59 39 69 112 42 61 93 58 46 58 60 71 40 35 69 130 82 48 86 62 98 28 44 78 35 78 141 30 115 85 86 43 32 52 47 132 58 42 28 67 43 25 145 34 97 35 73 61 110 60 99 109 62 34 47 112 79 65 59 54 108 75 102 81 135 58 105 80 87 45 65 106 44 39 35 45 92 58 62 81 118 118 41 28 93 43 68 57 30 74 57 38 76 49 89 117 113 80 75 121 44 59 49 60 29 44 83 25 49 72 60 110 34 85 102 86 82 87 155 69 65 90 56 97 70 59 14 38 91 106 54 93 77 84 109 45 57 31 83 64 56 72 134 74 55 62 72 55 53 82 96 33 72 97 86 56 57 55 67 46 54 67 29 41 28 53 87 89 186 99 62 107 112 47 83 34 56 100 80 29 73 32 31 114 138 27 86 65 60 52 52 23 71 92 76 65 61 105 93 43 73 49 38 125 49 58 26 74 57 77 74 55 101 69 20 97 43 34 75 48 30 81 129 60 90 89 61 75 67 53 93 44 123 19 76 41 54 149 64 93 57 65 34 62 24 83 48 60 55 103 40 34 74 135 50 70 70 93 35 31 60 60 103 34 54 48 57 86 62 29 88 101 88 81 50 58 47 94 88 81 77 67 59 33 65 71 83 94 30 130 30 29 78 50 31 36 45 77 58 54 34 33 67 79 94 129 32 63 106 32 40 40 93 26 44 57 46 100 113 68 69 64 53 46 39 39 102 55 71 37 43 102 80 55 91 37 33 46 135 30 56 53 87 57 141 45 66 130 76 24 103 33 128 56 94 59 54 63 79 74 60 96 53 49 38 47 110 93 77 91 55 43 48 26 145 77 69 62 63 85 82 36 67 66 27 88 33 46 88 49 43 131 31 103 27 49 74 16 66 65 97 58 48 46 63 113 50
8 7 3 3 7 17 4 0 1 4 17 5 2 4 4 2 5 3 0 2 3 3 12 5 1 13 3 12 8 16 2 4 16 10 4 8 3 10 1 7 0 2 5 12 15 1 19 5 12 1 6 10 4 6 0 5 14 4 2 3 3 3 7 9 8 2 12 6 3 9 0 9 9 7 6 2 9 4 11 9 7 10 9 13 4 2 8 12 7 1 5 29 2 13 5 4 4 19 14 2 0 0 8 1 1 4 5 5 1 16 15 10 15 2 9 1 10 16 18 19 39 9 4 7 4 3 7 12 8 7 27 3 6 7 22 0 6 4 10 8 3 11 3 3 9 9 6 7 11 13 3 1 6 10 8 0 6 4 10 4 6 5 11 5 4 11 4 4 2 16 8 7 11 11 2 8 11 12 5 5 23 5 1 2 1 9 6 13 6 8 4 6 6 3 5 3 11 8 3 3 8 5 10 9 2 3 4 8 0 13 2 7 11 6 4 52 8 10 0 4 8 11 5 13 3 23 8 1 4 5 9 16 4 3 6 6 20 4 5 8 2 2 13 18 17 14 2 20 10 1 0 23 9 17 31 3 3 13 5 1 11 2 0 23 9 6 12 11 11 0 4 6 4 2 4 14 9 14 8 1 4 34 35 7 20 4 8 8 1 8 18 3 9 9 2 2 7 9 5 8 6 9 3 8 7 13 13 2 2 3 2 2 7 15 3 2 3 8 7 8 17 13 9 17 8 5 3 8 10 6 18 1 1 9 4 4 6 17 2 21 7 2 12 5 5 5 11 5 13 15 13 1 2 4 3 21 5 2 9 3 41 5 7 10 14 0 7 6 10 20 18 4 11 2 18 4 9 8 22 8 3 4 2 7 4 2 6 16 8 35 0 3 6 6 5 10 3 6 7 13 4 10 2 4 5 8 10 3 16 28 5 6 2 7 4 16 5 7 9 6 19 1 6 6 4 13 12 9 1 12 7 4 15 6 8 4 1 7 5 5 7 17 7 19 8 13 39 10 3 4 9 6 0 11 7 5 3 0 17 16 8 10 6 2 4 3 4 9 3 7 3 15 5 6 4 11 4 12 6 7 10 5 2 6 19 0 14 4 5 1 4 57 9 7 3 11 3 10 7 10 4 10 11 4 11 27 4 11 2 16 8 7 3 23 3 23 6 18 4 3 10 4 3 9 11 12 6 1 25 1 6 4 3 10 8 12 3 16 5 6 14 1 5 19 15 2 5 2 8 11 1 21 3 7 6 7 1 5 5 5 5 4 11 2 11 8 1 1 5 10 10 13 3 8 4 2 26 15 2 2 7 22 3 29 31 12 2 3 9 17 6 16 3 5 9 6 9 5 10 3 6 21 20 11 21 24 30 39 7 6 18 0 0 9 9 5 32 4 10 9 18 7 10 9 12 25 6 33 11 4 15 4 15 5 5 14 13 15 48 21 4 21 14 15 2 15 32 3 2 16 10 9 3 18 14 14 2 21 9 2 6 5 12 7 6 24 6 24 30 3 15 8 7 4 6 15 10 34 0 8 23 43 9 8 8 6 6 12 4 9 26 23 8 15 11 16 6 13 11 24 24 8 19 9 5 12 3 14 13 4 14 7 18 5 8 17 3 22 4 21 3 25 11 5 6 7 6 10 12 22 18 6 3 22 17 2 31 26 5 19 11 14 2 12 20 3 6 11 29 10 25 9 5 17 15 11 17 26 12 7 21 13 23 14 3 17 18 13 8 8 14 25 21 9 23 5 5 29 22 7 9 6 22 11 10 9 13 7 23 3 12 8 9 8 23 7 1 8 11 10 1 42 10 14 20 25 11 8 21 1 2 16 43 28 19 12 8 4 14 11 22 12 7 13 15 12 53 21 31 21 12 9 26 28 9 17 14 12 9 26 10 15 6 5 9 6 24 6 14 11 12 26 50 20 14 24 33 6 17 6 6 5 23 17 1 67 4 17 16 21 7 16 7 7 10 5 4 5 15 3 4 2 16 0 19 6 25 14 25 6 16 12 9 20 4 22 10 15 57 6 10 7 7 13 16 0 0 17 20 3 29 26 4 1 36 24 14 29 7 4 39 1 11 5 3 11 16 16 33 7 31 31 42 6 15 19 46 28 6 24 34 12 56 20 46 22 14 16 13 14 8 10 11 28 26 1 11 44 10 9 28 10 9 22 11 16 13 31 30 51 5 3 5 18 25 4 8 24 3 20 41 6 3 27 32 17 9 42 6 2 25 22 6 9 16 15 25 14 13 2
75 23 37 50 52 71 34 88 42 42 31 43 47 38 17 26 55 48 25 83 85 95 54 20 75 28 42 24 46 17 38 47 26 73 38 39 52 75 9 43 76 65 62 12 79 32 34 29 29 23 22 62 32 24 30 11 48 34 25 17 38 95 30 19 50 27 62 21 46 38 30 13 40 22 31 24 79 71 89 62 37 33 27 27 21 28 19 34 51 80 27 50 34 23 49 13 88 43 25 26 46 27 21 40 36 61 18 24 19 59 86 24 35 64 21 13 42 25 66 24 35 27 28 78 31 30 134 56 44 47 47 51 31 52 18 20 75 29 39 88 70 23 54 24 57 40 32 57 27 38 33 35 78 59 26 52 24 68 58 22 42 28 84 41 65 39 59 51 22 22 37 53 31 28 44 51 51 34 18 32 20 51 51 44 36 28 31 25 53 39 59 42 30 27 13 58 19 29 39 47 58 35 24 27 115 38 46 60 48 43 21 35 61 29 72 34 31 34 28 55 23 27 25 19 32 36 36 53 36 25 40 30 15 63 27 21 35 19 82 46 23 71 40 58 19 41 40 50 41 65 30 66 40 39 21 58 44 15 69 96 24 34 28 52 72 35 31 13 23 16 19 42 72 25 24 37 41 51 65 24 22 20 26 81 29 34 45 31 38 33 17 65 26 32 28 23 32 33 25 61 30 32 46 24 12 61 26 65 32 49 45 43 43 35 19 50 45 57 45 3 23 51 22 32 55 45 43 73 66 67 39 13 20 35 28 19 24 24 36 30 36 54 42 34 41 30 30 30 51 24 48 36 38 66 28 25 29 30 28 21 28 49 23 16 97 81 30 12 47 39 25 76 46 24 25 28 88 52 27 33 51 60 40 58 58 71 28 41 73 72 28 43 13 21 23 81 24 28 17 30 37 61 31 42 49 24 42 33 33 52 15 22 27 13 55 18 47 60 72 52 37 54 25 19 83 54 33 65 30 30 54 23 37 59 32 34 21 54 45 73 44 64 39 40 52 93 56 61 65 52 42 24 60 19 20 28 37 88 18 25 48 64 24 48 32 43 136 31 34 37 41 49 62 73 60 30 17 39 34 77 26 39 25 34 28 55 44 37 34 25 85 33 40 19 50 49 36 47 30 70 24 29 35 26 29 28 37 20 89 35 50 39 31 37 14 55 53 44 25 21 34 49 69 38 43 31 46 102 43 30 30 28 64 28 60 108 29 15 24 66 57 78 26 16 27 21 30 60 42 62 53 49 17 61 38 46 33 31 34 30 55 62 58 17 27 41 56 44 43 38 26 66 40 47 40 52 32 17 40 63 33 31 101 50 82 32 25 25 78 63 38 31 37 32 58 44 23 34 56 27 61 49 19 57 42 101 60 25 36 52 81 30 74 25 48 52 75 79 25 38 61 34 71 38 61 62 73 27 24 54 111 71 61 23 60 19 99 51 47 14 83 28 34 39 43 38 42 65 84 25 66 56 36 36 30 26 27 26 50 51 59 73 73 31 67 89 61 63 46 31 43 40 55 14 29 46 109 34 83 80 83 37 109 112 32 62 55 93 50 118 53 71 35 44 69 86 43 56 103 36 117 46 58 41 63 39 43 45 41 52 35 62 25 93 27 69 67 30 77 125 50 44 89 101 40 33 56 87 143 61 103 67 81 61 25 51 64 52 41 34 98 24 66 73 70 25 98 40 38 68 77 20 79 48 35 69 98 38 66 50 33 55 44 51 41 15 72 76 69 76 53 39 59 73 67 108 25 44 53 54 65 46 55 78 65 45 46 94 42 70 53 66 57 39 38 56 13 96 50 78 55 90 71 43 66 33 44 80 83 102 88 64 78 86 62 63 44 77 42 59 22 53 46 50 74 37 69 30 92 61 30 49 17 79 60 145 62 163 42 33 72 25 35 65 51 83 60 77 91 18 20 71 70 50 48 29 124 78 22 40 46 64 39 25 50 52 58 37 57 66 62 26 42 69 34 36 64 60 60 48 57 59 86 149 64 32 54 65 34 49 41 108 76 89 93 39 40 34 26 173 48 36 82 36 41 57 63 58 129 64 43 45 10 42 57 24 45 103 30 44 70 59 42 43 28 37 47 26 54 93 46 30 30 55 54 32 58 27 70 63 37 25 32 54 49 27 50 50 68 49 63 46 48 37 33 124 75 53 59 33 21 30 24 38 43 48 62 32 93 46 48 82 70 43 55 42 28 53 30 73 37 57 56 75 34 140 34 53 53 64 36 41 55 42 48 74 44 56 31 51
23 1 17 3 10 5 12 4 10 3 3 17 16 2 4 5 3 4 10 0 1 6 1 15 7 17 16 0 15 5 3 1 0 2 1 11 5 2 11 10 1 19 10 0 20 7 3 1 12 13 4 5 5 1 6 5 11 13 5 3 8 4 2 9 11 1 0 4 4 21 5 8 7 2 4 8 2 18 1 7 6 4 5 3 0 18 11 1 10 0 19 3 3 7 7 18 4 12 1 0 3 8 4 0 3 3 2 8 9 3 2 1 12 11 2 23 4 3 3 5 16 2 6 4 3 6 21 2 11 7 0 4 4 0 1 0 2 7 2 3 12 2 3 18 3 1 2 4 1 3 0 2 3 4 6 13 15 2 4 15 0 27 7 7 0 0 0 4 6 5 10 8 8 10 5 5 0 2 0 5 7 14 3 6 11 0 13 12 3 10 22 0 1 13 8 8 22 16 6 2 25 8 9 22 0 9 9 15 1 5 2 11 2 4 12 12 3 17 10 0 0 10 12 19 45 0 3 8 2 11 15 18 2 10 0 1 15 7 13 8 25 19 2 7 2 2 1 3 3 5 27 7 7 19 12 1 13 1 1 12 4 10 0 12 7 5 14 4 11 4 16 20 1 8 34 9 0 9 4 9 0 9 5 3 5 18 9 4 10 1 8 18 18 22 20 7 32 0 26 5 4 1 2 8 7 8 9 3 7 5 35 5 31 10 2 23 5 25 8 7 4 0 33 1 32 17 23 1 49 24 1 5 16 11 11 5 0 0 16 5 3 4 2 2 5 19 5 7 0 10 1 4 15 8 8 11 8 0 20 0 21 6 13 4 9 8 20 30 8 8 9 1 8 4 8 3 1 3 20 3 4 8 19 1 3 3 11 0 3 9 3 4 10 5 8 5 3 8 3 5 0 6 11 26 14 4 0 1 21 7 3 17 15 5 2 12 16 7 30 10 10 1 5 10 18 6 4 2 5 21 2 14 30 0 17 16 16 12 3 1 1 11 22 36 21 1 14 2 12 5 2 12 24 7 9 7 0 17 18 2 7 9 2 13 2 5 16 36 5 31 9 1 10 18 1 3 6 2 4 4 3 3 13 19 22 6 11 9 12 13 6 0 19 40 4 5 5 16 24 10 19 2 14 9 18 3 2 9 10 15 12 24 3 7 4 19 11 4 0 12 16 6 19 9 28 2 44 5 10 18 1 1 5 6 18 26 5 14 10 4 4 10 0 2 16 13 10 14 9 24 7 7 39 22 24 6 4 16 31 21 4 10 3 3 11 5 13 4 16 8 17 6 9 21 4 12 25 2 20 16 26 34 0 3 17 2 8 13 15 32 6 3 16 7 18 1 2 27 5 21 1 2 4 5 7 6 1 2 2 6 8 4 0 2 8 2 3 12 6 26 6 4 4 2 3 0 19 3 4 18 9 4 1 3 7 5 5 9 3 5 1 6 11 4 0 5 8 4 9 5 12 1 1 7 2 3 7 20 15 1 3 1 4 1 6 4 0 4 1 5 0 0 1 1 4 1 2 0 1 6 3 14 9 1 7 2 4 1 9 2 14 1 8 4 5 2 7 0 3 9 3 1 0 3 10 1 4 7 12 3 5 5 7 14 9 4 4 24 6 11 6 16 2 1 8 2 8 1 0 1 3 7 3 4 7 9 16 5 5 10 4 7 2 2 1 1 0 18 2 19 1 1 5 9 1 13 2 0 8 8 12 4 14 1 10 14 0 0 6 1 13 2 5 4 3 4 2 5 7 4 5 10 10 1 6 11 6 11 2 19 1 5 0 7 18 2 4 0 4 3 19 3 14 10 11 10 1 12 10 10 4 7 0 4 1 0 15 8 11 3 2 11 3 8 12 1 8 5 5 0 3 10 9 16 1 4 3 3 2 0 7 4 5 2 22 1 1 1 2 17 5 3 10 3 13 7 1 1 5 2 10 1 1 5 5 9 3 4 6 3 3 6 13 15 12 1 11 12 7 4 2 8 6 7 3 7 10 19 20 9 4 13 10 10 5 16 15 1 2 8 7 4 0 2 0 2 1 6 3 8 7 4 2 16 2 2 21 6 3 0 7 7 7 2 15 31 2 4 5 2 3 0 0 10 5 1 2 7 1 10 5 4 4 18 12 2 3 1 1 1 0 4 20 14 13 13 1 6 4 9 14 4 7 13 8 5 6 12 1 0 9 26 9 0 1 11 14 5 5 3 10 9 6 9 1 7 1 2 14 2 6 3 13 6 4 6 2 2 14 12
80 58 70 40 50 66 78 76 103 33 79 31 42 78 83 73 82 61 74 104 86 95 80 92 108 74 70 82 54 41 75 82 31 82 84 88 84 92 127 86 76 7 84 68 83 124 108 76 33 90 48 76 40 77 93 52 68 31 74 85 86 100 48 69 107 83 87 78 57 109 64 43 104 80 68 87 91 97 88 99 84 76 92 72 86 103 103 99 95 101 114 56 7 93 106 85 72 88 81 41 97 85 73 67 90 83 90 54 15 75 63 53 102 57 73 71 78 73 85 96 80 113 84 112 61 77 101 72 66 100 14 42 80 115 55 31 59 100 89 124 68 73 71 119 65 30 58 12 85 96 87 62 90 99 71 67 108 99 83 79 60 85 86 82 87 66 51 79 78 90 93 63 102 70 69 57 45 69 53 89 15 82 99 74 69 91 87 68 63 83 40 50 79 64 77 66 102 84 107 17 81 57 57 44 19 66 94 27 62 65 43 44 75 71 49 50 24 67 57 78 89 68 74 79 25 61 84 62 38 67 74 14 81 83 65 51 32 53 74 63 73 81 40 70 66 16 75 73 71 72 73 58 71 74 76 80 55 25 45 63 77 54 14 67 70 102 27 45 71 86 22 63 83 56 65 77 18 53 81 44 43 80 78 77 91 82 74 65 70 59 66 23 67 56 58 32 76 60 57 22 49 75 62 70 62 55 67 65 57 67 50 68 69 84 23 85 73 65 54 21 64 112 66 32 95 60 60 60 63 19 78 69 56 96 78 114 51 62 19 50 101 88 44 65 77 53 108 71 54 44 61 83 55 58 77 63 26 51 51 51 81 52 58 88 73 67 70 62 66 36 100 60 39 37 106 30 32 72 73 82 53 62 95 39 14 33 78 18 104 83 82 66 66 61 44 78 56 74 93 56 20 15 80 68 45 67 47 61 41 79 56 22 83 21 46 77 73 50 78 45 58 66 28 20 42 72 64 64 47 41 39 60 28 9 77 33 56 42 35 59 67 51 22 73 78 44 55 78 66 80 61 82 60 45 58 65 60 65 42 48 28 64 53 67 52 44 47 41 53 82 42 53 69 76 66 55 69 23 84 39 68 60 79 43 60 46 33 57 50 67 40 56 22 24 47 54 65 69 90 70 42 62 59 63 45 69 53 66 65 47 83 72 68 73 85 80 39 63 42 68 51 18 67 50 60 46 51 70 68 55 58 34 51 41 42 42 87 71 50 89 52 35 97 47 92 47 54 95 39 53 62 26 69 31 37 41 100 70 19 84 60 59 69 30 45 61 37 43 71 91 28 81 93 63 62 92 62 56 69 56 71 46 28 38 57 23 71 99 48 41 42 13 59 59 68 55 45 12 23 54 53 46 7 45 66 70 26 102 64 73 109 64 36 68 34 48 81 39 81 57 54 62 79 52 76 69 74 80 102 38 44 111 53 74 14 82 87 75 83 74 47 38 58 75 50 87 49 37 37 67 66 14 51 71 73 96 56 65 37 57 57 71 63 93 77 85 83 38 96 59 90 52 107 64 61 54 75 88 67 96 41 47 63 77 63 64 88 72 80 79 81 22 59 58 34 46 69 74 63 80 77 68 67 58 60 27 50 63 25 29 88 95 55 61 30 70 59 56 67 68 93 125 50 83 78 100 68 74 60 51 99 66 41 74 61 94 67 64 63 83 89 64 83 45 70 72 94 26 70 84 47 76 85 56 62 59 58 92 37 58 64 60 70 57 89 81 86 12 55 93 78 16 94 24 11 59 58 78 69 51 54 81 22 89 60 27 61 48 69 76 69 64 35 51 64 87 27 75 56 45 53 49 72 61 68 47 56 41 72 36 52 45 45 20 53 75 48 25 87 12 37 59 14 52 12 35 35 55 63 66 17 61 48 80 54 49 31 41 38 55 57 58 59 53 26 41 19 67 31 43 46 74 78 84 46 95 39 44 27 32 39 56 26 82 24 44 43 32 7 65 47 70 47 39 55 46 52 18 60 35 56 36 28 63 60 65 33 47 74 22 84 63 15 26 67 71 49 17 40 59 35 79 38 33 47 40 49 15 70 49 51 31 51 64 26 72 37 47 45 40 54 19 73 85 6 64 55 55 23 41 6 61 35 35 54 68 24 25 43 31 50 70 25 48 65 37 44 52 27 53 71 61 25 55 51 55 53 37 69 83 77 41 64 40 51 17 46 49 70 95 39 68 30 63 16 28 37 66 43 57 32 50 54 48 37 64 34 74 63 80 40 46 23 52 63 27 42 47 47 52
2 6 4 0 4 4 3 6 2 8 5 5 0 4 5 5 3 5 5 4 4 2 11 3 8 5 1 2 4 4 6 0 5 1 2 6 1 5 5 4 5 2 1 1 11 11 2 0 0 0 4 4 2 1 8 3 1 8 6 4 2 2 11 5 2 1 3 8 0 2 7 1 0 0 3 4 0 5 0 7 8 5 3 0 2 3 3 5 2 10 6 1 0 2 3 7 3 11 2 8 3 4 7 2 1 8 15 3 6 7 7 8 0 4 2 3 2 0 3 2 4 4 2 2 2 4 6 4 1 3 1 4 6 4 4 4 3 1 2 3 6 4 1 5 4 5 4 0 6 0 7 9 12 9 0 9 0 5 2 1 14 3 6 5 6 15 9 3 2 1 5 1 3 3 11 2 1 2 0 3 4 1 2 4 1 4 0 0 16 2 4 1 4 1 1 1 4 4 0 3 4 5 2 7 2 9 5 0 0 0 5 10 4 3 14 4 7 1 3 6 5 11 0 10 2 1 3 0 10 8 4 2 3 3 1 1 2 1 3 5 0 4 2 11 1 1 7 0 8 0 1 7 8 12 6 3 9 4 4 1 7 0 5 5 11 6 3 2 6 2 12 10 0 9 2 3 3 2 7 2 0 3 9 6 2 5 1 2 5 1 2 4 5 6 1 20 9 2 2 13 2 6 1 4 1 8 4 10 4 4 6 11 6 0 3 8 1 5 9 15 8 3 0 7 3 5 1 3 3 11 13 4 3 3 11 5 5 2 6 5 9 11 11 4 5 15 8 1 8 3 8 12 1 9 0 5 7 1 3 7 4 15 4 2 3 4 0 2 6 6 1 10 2 18 7 7 14 4 7 7 5 2 9 7 7 5 0 12 7 11 6 4 6 2 0 8 4 3 7 5 3 5 12 7 5 9 5 4 6 3 1 6 5 4 7 2 1 0 8 0 18 7 2 6 5 8 5 7 6 0 1 8 9 3 11 2 4 6 2 0 0 20 3 6 0 8 4 6 5 4 11 2 7 4 8 1 3 14 7 7 6 9 8 15 9 1 8 0 6 2 5 17 5 7 3 3 7 9 2 4 10 6 6 6 9 1 13 10 4 16 7 1 9 18 2 5 3 3 1 6 3 4 3 3 4 6 9 1 18 2 2 2 1 5 10 3 13 9 6 0 6 22 14 7 5 8 7 7 9 9 3 7 3 4 14 6 14 2 2 14 3 3 2 15 1 0 2 4 10 0 4 15 1 13 3 1 16 11 6 19 9 9 5 2 1 5 10 2 9 3 1 5 4 10 14 8 8 12 9 6 2 6 19 17 2 0 9 11 10 4 2 10 4 2 0 8 2 6 8 14 0 7 5 4 2 4 1 7 5 7 7 2 10 1 9 1 7 8 9 1 1 5 5 6 5 4 0 4 4 4 2 2 1 2 5 8 10 0 4 1 2 3 3 1 5 4 6 1 4 4 1 4 17 4 4 1 7 0 9 8 3 1 3 3 0 4 2 7 1 2 4 2 1 7 5 8 14 4 3 15 9 1 5 1 3 5 4 7 2 7 2 4 16 7 6 3 4 3 7 2 2 8 7 3 1 1 1 9 1 0 14 12 5 13 1 2 4 2 7 1 1 11 4 4 7 14 12 16 9 2 4 4 16 18 4 3 9 5 2 3 4 0 0 3 5 2 2 2 1 1 5 2 10 7 5 3 8 8 17 17 2 0 2 2 5 4 3 4 2 3 9 1 12 2 16 2 4 5 0 3 1 0 1 10 6 9 0 3 1 2 2 19 7 3 4 4 5 2 9 14 4 3 1 2 1 6 6 1 6 6 3 6 3 27 5 5 0 1 1 1 5 1 3 2 13 8 6 1 3 0 7 5 5 1 2 4 5 13 0 4 3 0 0 5 16 2 7 7 2 0 3 2 0 0 10 2 0 4 6 3 6 3 0 3 8 2 4 2 0 3 4 1 4 3 6 2 4 7 3 1 9 1 3 1 11 5 4 2 0 7 0 8 5 11 5 10 3 5 3 2 9 6 10 5 1 8 4 0 6 1 5 2 3 3 2 4 0 2 5 8 6 3 12 3 3 2 13 1 6 4 7 3 2 1 3 3 5 11 6 4 8 1 4 11 5 1 0 0 1 0 3 0 2 0 2 0 2 3 1 1 7 12 6 14 1 6 2 3 3 6 3 12 8 3 1 3 1 23 5 0 3 2 2 3 7 1 5 7 1 5 1 2 2 3 2 14 3 4 6 7
40 14 7 1 2 2 10 36 8 130 6 15 16 8 77 0 48 5 14 2 11 2 8 0 6 15 46 12 26 24 3 0 25 42 4 132 0 15 6 0 17 38 3 0 2 14 0 8 25 21 57 4 16 4 7 3 35 21 7 19 40 0 4 0 18 15 1 5 3 0 2 43 8 10 21 7 4 14 35 2 15 3 4 0 9 0 0 7 3 0 14 1 82 1 7 1 17 2 0 49 34 7 30 1 27 15 6 2 11 1 6 21 0 0 6 30 6 3 14 0 30 19 2 12 3 18 0 1 1 43 1 18 6 5 4 2 2 23 13 12 1 11 5 20 2 9 26 3 6 0 13 5 3 8 0 2 28 0 5 11 20 0 7 0 23 5 19 4 4 0 3 31 20 33 24 8 2 6 22 39 0 0 16 18 18 26 6 1 9 0 0 9 0 13 9 1 5 8 12 15 0 0 17 3 1 0 89 0 2 0 0 14 1 0 30 0 7 23 59 20 7 2 50 33 12 4 28 0 9 2 2 0 14 52 2 0 1 7 4 52 16 132 4 5 14 42 27 6 3 1 12 14 1 1 0 3 6 28 10 0 17 30 4 15 1 35 7 1 0 40 10 61 6 11 3 17 9 17 0 1 5 0 7 0 2 4 1 4 38 15 53 26 2 18 10 28 32 8 7 1 28 19 5 0 1 24 12 11 2 1 3 2 5 45 15 11 1 36 6 94 35 19 3 5 12 1 41 0 49 6 8 0 68 2 9 2 0 4 0 7 7 0 2 3 22 26 36 14 48 4 119 22 8 8 10 16 9 4 20 3 23 10 11 6 0 31 0 9 17 41 0 9 6 96 61 10 0 0 7 0 43 0 11 7 5 93 21 0 10 24 3 9 17 21 60 4 1 2 1 4 1 13 30 2 15 3 18 22 13 6 4 26 20 26 13 11 16 2 1 30 0 2 3 5 0 25 1 2 6 7 18 6 2 1 0 18 0 12 19 2 6 0 2 5 6 31 10 20 1 12 0 2 0 5 1 59 35 6 32 6 8 2 2 1 14 0 0 10 21 14 8 0 0 2 15 0 2 15 0 3 8 0 4 0 0 17 10 15 13 11 0 5 11 11 11 0 7 7 0 4 15 0 6 14 2 15 24 0 24 2 2 25 7 2 35 14 20 12 5 2 0 4 3 11 3 7 0 2 15 1 0 10 7 16 18 8 5 5 0 5 6 10 16 0 24 10 3 6 4 0 0 14 0 6 0 21 0 15 6 1 3 14 94 0 3 15 6 4 1 5 0 8 2 8 8 10 3 0 9 0 62 12 11 3 3 1 4 13 1 9 1 11 1 15 15 15 11 15 0 17 6 8 0 4 15 2 12 26 8 1 32 6 6 25 0 3 2 12 2 2 1 5 0 35 12 9 1 28 4 12 0 0 0 8 3 16 2 4 2 5 0 3 3 3 0 0 3 2 2 8 0 11 2 0 1 0 23 0 2 4 8 13 2 8 0 1 2 27 3 2 5 0 8 38 4 14 3 5 9 15 14 6 0 6 11 0 0 1 16 2 8 4 0 1 16 22 7 9 1 37 5 1 0 0 1 54 50 11 12 7 45 0 12 5 52 5 15 4 43 12 3 4 5 0 20 18 0 0 16 3 8 13 0 12 2 0 0 1 0 11 15 0 0 3 20 18 17 21 3 9 10 6 0 1 11 10 6 0 2 1 14 5 2 1 7 5 10 6 26 2 9 11 8 0 13 2 0 1 0 0 12 11 0 0 0 6 4 0 5 0 0 0 0 16 3 12 22 0 8 11 0 7 0 12 7 4 1 10 6 1 4 0 2 6 6 5 0 0 12 3 15 0 4 4 0 0 0 0 16 0 2 1 1 7 5 11 5 4 6 3 2 0 0 0 3 6 3 5 4 2 1 0 0 1 0 0 0 18 23 1 0 0 4 0 15 5 10 0 1 4 8 2 0 0 0 6 10 5 1 0 13 0 5 41 6 4 4 0 3 6 1 6 0 2 2 5 20 3 0 0 1 0 1 9 3 3 7 1 6 0 6 0 6 6 7 1 3 0 4 1 3 6 5 0 5 6 2 2 0 0 2 5 3 6 3 4 0 16 0 5 1 0 0 3 3 6 0 1 7 3 4 0 16 2 5 2 3 6 0 15 2 1 6 0 4 11 8 0 0 1 0 3 3 2 0 0 0 0 2 7 1 10 17 3 0 4 0 4 0 11 1 4 10 3 15 2 9 1 0 1
1 0 0 0 0 0 0 0 0 0 8 0 0 0 0 0 0 6 0 14 0 8 0 1 0 0 0 2 0 11 0 0 0 2 0 0 2 2 1 0 0 0 0 0 0 2 0 0 0 0 0 0 0 0 0 0 0 0 0 1 0 2 7 1 0 0 4 0 0 0 21 7 0 1 0 0 0 0 4 0 0 1 1 3 0 0 0 0 3 0 0 4 0 0 2 1 0 2 0 0 0 0 0 0 0 2 0 0 0 0 0 1 0 2 2 1 0 0 0 6 0 0 1 0 0 11 2 0 1 1 0 2 1 0 0 0 6 0 1 0 0 1 1 0 0 0 2 0 0 0 0 0 5 0 1 1 0 0 0 0 1 0 7 0 0 0 0 1 0 0 5 2 0 0 1 0 2 2 0 0 0 0 0 0 1 0 0 0 0 0 0 1 0 0 3 0 0 2 0 0 0 2 3 5 0 0 0 0 0 0 3 4 6 0 0 0 0 0 0 1 0 4 0 0 1 0 0 0 0 2 0 0 0 0 0 1 1 0 0 0 0 1 1 0 3 1 0 2 0 0 0 1 0 0 0 0 1 0 0 0 0 0 0 1 0 0 2 2 1 0 0 0 3 1 0 0 0 1 1 0 5 0 0 2 0 0 0 0 0 0 0 1 1 0 0 0 0 0 0 0 1 0 0 0 3 1 0 1 2 2 0 3 0 2 0 0 0 0 0 0 0 1 1 0 0 0 0 0 0 0 0 0 0 0 0 0 1 0 0 2 1 0 0 0 0 0 0 0 0 0 0 0 0 1 0 0 0 0 0 0 0 0 0 0 0 1 1 0 2 0 0 0 0 0 0 0 0 0 3 0 0 1 0 0 7 0 5 1 0 0 0 0 0 0 0 1 1 0 0 0 0 0 0 0 0 2 0 0 0 0 0 0 0 0 0 0 0 0 2 3 0 6 7 1 1 0 0 0 0 0 4 0 0 1 0 0 2 3 0 1 0 0 0 0 1 1 0 1 0 0 0 1 0 0 0 1 0 0 1 0 0 0 0 1 0 0 4 0 0 0 0 0 0 0 5 0 1 0 0 0 0 0 0 0 0 0 4 0 4 0 0 0 1 0 3 2 0 0 0 2 3 0 0 0 0 0 1 2 0 0 2 1 0 0 0 0 0 0 0 0 0 0 0 0 1 0 2 0 0 0 1 0 0 1 0 2 0 0 0 0 0 0 4 4 0 0 0 0 0 5 0 1 0 1 0 2 8 0 1 4 0 12 0 0 0 1 8 1 1 0 5 1 0 0 2 2 7 0 0 0 0 0 0 0 0 1 0 0 0 0 1 0 0 1 0 0 0 0 0 0 0 0 0 3 0 0 0 0 1 0 1 3 0 0 1 0 0 0 0 0 1 1 0 0 1 0 0 2 0 0 0 0 1 4 2 1 0 0 0 7 0 1 6 1 0 0 3 0 0 0 0 0 0 0 0 2 0 0 0 1 0 2 1 2 0 0 0 0 0 0 0 0 0 0 0 0 0 0 0 3 0 6 1 1 0 0 4 0 0 0 0 3 0 10 0 0 4 0 0 0 0 0 0 1 1 0 0 0 0 0 0 0 0 2 0 0 0 0 0 0 0 1 0 1 1 0 0 1 0 0 0 0 0 2 0 0 4 0 2 0 2 1 0 0 1 1 1 0 0 1 1 0 0 0 11 1 1 1 0 0 0 0 0 2 0 0 0 0 0 0 0 0 0 0 0 1 0 0 1 0 0 1 2 2 0 0 1 0 0 1 0 1 1 4 0 0 0 0 1 0 0 0 0 0 0 1 0 0 0 0 0 0 1 0 0 0 0 0 0 0 7 0 0 2 0 0 1 0 0 0 0 0 0 0 2 0 0 0 0 0 0 0 0 0 0 2 0 0 0 0 1 0 0 0 0 0 0 0 0 0 1 0 2 0 1 0 0 0 3 0 0 0 0 0 0 0 0 0 0 0 0 0 0 0 0 0 1 0 0 0 0 0 0 0 0 1 3 1 0 9 0 0 0 0 0 1 0 1 0 0 0 0 0 0 0 0 0 0 0 1 3 1 0 0 0 0 0 8 0 0 0 0 0 0 0 0 0 0 0 0 0 0 1 0 0 0 3 3 1 2 0 0 1 1 1 0 0 0 3 0 2 3 0 0 2 2 0 0 2 2 0 0 0 5 2 0 9 0 2 0 1 0 3 0 1 0 5 0 0 0 0 0 0 0 0 0 0 3 1 0
14 13 12 6 38 88 11 18 7 18 57 31 59 10 16 29 24 11 10 37 16 18 52 20 55 9 42 23 11 52 42 29 10 43 10 23 54 16 21 30 12 42 15 27 9 13 6 10 39 50 30 33 54 8 10 6 30 6 76 7 18 55 17 19 23 16 66 53 95 36 59 11 38 9 23 25 60 40 73 55 3 21 9 7 31 20 26 17 41 14 8 16 33 7 29 23 44 39 9 24 4 4 20 50 34 7 6 4 30 48 87 18 23 39 5 11 23 37 22 51 91 10 25 27 28 12 88 16 5 21 39 6 17 44 4 36 11 17 18 14 25 55 33 8 78 32 6 52 17 38 37 24 18 42 33 27 19 51 43 10 3 26 30 17 5 16 11 12 25 37 12 20 15 29 15 19 20 19 60 12 3 4 6 41 53 11 53 39 46 52 33 54 33 13 36 33 39 12 13 20 30 117 45 74 164 76 127 24 21 71 53 172 28 126 85 47 136 107 13 66 84 22 62 59 104 97 61 47 10 9 28 26 58 71 106 49 52 32 47 56 49 63 80 52 42 114 73 120 28 45 27 192 80 73 24 40 54 54 263 40 15 36 196 21 46 145 47 70 12 31 16 30 23 123 50 60 47 58 52 21 29 23 97 99 89 36 143 41 34 94 55 47 50 164 95 24 33 35 66 49 111 63 53 32 36 75 32 12 57 60 47 25 56 86 61 65 82 123 97 59 69 77 46 26 26 63 73 84 128 61 84 15 31 25 89 21 78 159 45 169 136 32 39 9 43 19 36 50 32 19 83 42 61 75 58 39 37 13 36 60 54 107 49 34 92 44 29 34 51 6 44 55 36 97 64 25 61 59 50 68 32 44 67 87 74 48 38 58 24 21 40 35 46 74 78 53 67 11 100 26 58 29 31 38 67 54 52 48 78 5 36 31 26 31 29 83 35 22 59 12 52 15 3 50 94 45 23 97 29 36 13 40 37 60 44 42 31 30 25 90 13 19 124 44 40 122 35 19 140 81 66 15 40 80 29 59 29 68 73 60 27 44 43 111 83 10 79 36 57 31 47 7 35 42 69 91 101 87 15 53 5 86 140 102 7 11 97 185 92 7 69 65 58 5 35 35 127 66 123 45 3 38 63 60 108 19 35 24 103 44 24 66 47 47 70 100 88 21 57 72 43 37 82 27 43 52 44 43 119 85 51 22 78 77 7 128 13 21 77 50 39 119 24 96 31 85 61 28 67 44 74 74 52 77 60 3 35 23 91 27 41 22 26 13 12 9 93 32 79 74 9 127 82 41 33 58 48 16 48 48 38 13 35 37 13 15 118 17 70 69 49 55 112 131 42 13 42 54 26 18 87 148 52 49 132 81 126 51 34 35 65 86 47 67 123 152 50 148 6 107 74 39 169 126 115 19 106 75 13 37 142 48 48 96 418 52 37 61 174 74 95 127 88 76 22 87 23 39 52 98 95 25 99 67 116 57 75 35 9 73 175 71 115 79 43 38 135 57 46 22 88 27 16 89 31 35 20 46 144 19 197 15 146 45 74 38 22 28 34 23 21 155 49 16 166 130 62 35 133 36 49 366 73 14 16 122 74 55 34 77 63 121 58 86 26 65 16 51 134 99 73 27 112 52 23 67 66 27 46 46 96 42 100 35 59 87 61 124 74 32 174 29 49 18 87 105 72 197 83 87 112 76 38 118 85 86 67 32 263 43 113 89 21 91 42 40 98 154 48 47 9 47 108 44 95 143 126 102 45 13 63 99 21 23 63 75 117 180 107 190 41 29 52 20 63 36 75 121 58 193 35 88 247 25 66 66 82 93 46 118 159 43 96 81 101 42 14 28 55 10 158 67 86 87 75 15 63 16 85 107 121 194 116 69 54 49 104 106 79 111 135 74 107 49 66 12 53 49 121 39 52 98 94 92 45 46 30 47 43 71 163 60 84 43 104 37 55 60 180 59 25 70 164 44 188 90 318 58 37 82 43 23 8 68 134 26 160 46 130 80 32 140 49 74 5 94 21 124 80 77 144 110 82 27 16 46 18 119 36 189 17 54 31 30 89 94 186 123 66 84 230 127 80 100 243 151 65 63 127 143 79 20 112 68 33 130 100 50 23 136 82 66 63 29 63 32 82 26 101 33 41 88 29 66 38 113 59 189 99 185 131 170 88 149 60 43 264 36 42 40 24 100 92 127 131 107 13 267 68 202 6 14 51 90 90 34 11 67 98 71 93 99 70 37 9 52 19 38 99 41
1 15 229 0 3 6 0 36 69 47 25 170 3 21 0 14 0 361 0 7 139 1 1 7 58 47 32 0 12 29 57 0 5 73 8 19 41 71 4 3 228 61 0 20 40 4 0 47 0 8 0 14 6 4 55 70 0 0 6 42 72 17 31 45 0 162 1 16 4 7 2 24 71 148 159 0 2 10 47 6 8 15 89 1 1 0 118 8 2 1 21 1 62 11 45 5 11 8 3 22 0 17 190 0 29 1 0 13 214 26 9 9 1 31 32 68 0 47 2 1 62 7 38 34 36 95 27 0 0 11 24 33 24 3 14 2 21 0 3 1 2 14 14 0 2 0 1 3 20 42 3 16 4 2 0 6 0 58 1 0 84 27 0 2 0 118 87 0 2 43 0 24 1 2 0 82 0 0 26 0 60 0 13 0 24 19 21 57 119 18 18 19 6 0 8 0 11 24 20 30 156 40 71 1 194 18 113 0 68 33 215 69 8 81 19 17 0 173 23 0 13 10 16 117 154 0 0 0 85 333 36 4 14 0 199 0 0 1 192 52 45 27 54 44 19 31 18 1 406 0 3 24 1 44 10 0 1 0 200 0 0 3 0 1 74 197 189 71 7 0 65 241 18 49 2 75 10 0 5 6 482 17 50 26 8 49 11 44 25 7 18 40 24 25 12 171 13 0 40 46 190 36 3 8 90 6 23 44 11 121 91 150 15 6 57 513 390 79 84 43 16 40 19 5 11 4 633 59 0 217 0 51 365 62 3 0 57 172 0 18 17 24 25 10 50 131 0 111 48 145 50 3 2 184 96 1 167 43 2 243 395 131 59 39 0 9 13 586 16 101 290 40 5 45 320 1 70 0 66 7 12 450 5 191 8 78 68 16 0 1 203 16 8 252 129 10 94 210 231 40 11 110 992 225 3 0 997 1 3 6 92 14 32 848 807 436 48 112 148 452 250 3006 30 546 973 26 0 17 30 930 300 0 0 19 1499 1006 347 2 639 903 1 1793 1078 41 15 0 6 2001 5 102 57 2447 2 79 1409 4 2705 196 777 0 9 279 906 157 536 4 139 2802 57 548 68 120 11 122 22 10 669 308 1750 59 0 272 165 568 433 522 285 3014 616 92 0 4 0 7 367 85 246 128 607 86 1 375 0 304 79 132 87 74 286 1834 46 16 106 847 1069 958 359 0 15 261 10 428 213 8 59 134 144 93 95 43 1164 65 322 158 330 0 3080 561 9 215 10 0 149 0 877 181 2 0 54 266 6 1907 10 415 0 63 387 667 0 101 90 75 148 8 62 5 920 156 126 4 207 10 442 109 262 214 117 0 275 0 62 2 12 17 1046 16 1295 82 297 11 402 432 92 127 2498 0 589 166 11 118 0 1 54 0 0 2 0 63 7 0 0 9 15 8 4 6 12 59 7 106 23 1 8 7 1 20 0 1 1 0 5 12 8 23 3 7 0 20 0 15 29 34 2 36 106 1 0 0 4 26 2 55 5 0 84 37 5 1 1 37 43 98 5 16 0 10 3 1 1 9 4 0 65 2 1 28 0 0 146 5 12 7 5 0 13 22 53 36 2 0 3 0 0 6 2 65 9 24 43 0 2 7 5 6 60 15 22 1 79 4 67 0 2 6 2 3 4 0 5 0 22 9 18 54 2 11 0 9 24 0 8 0 0 8 1 8 0 0 2 5 28 1 18 3 1 6 13 63 24 88 14 5 1 49 0 2 4 8 74 5 20 18 0 126 0 33 0 2 29 15 1 23 11 18 47 44 5 90 1 7 2 45 0 17 11 1 0 8 0 18 15 21 1 38 11 25 3 0 17 50 14 0 0 5 9 10 13 21 15 31 0 0 1 5 1 13 72 126 0 4 3 1 0 1 9 12 0 0 0 2 64 30 15 0 112 10 0 94 3 27 9 13 2 0 6 13 0 4 9 0 0 4 3 58 1 3 0 2 0 13 0 2 7 0 1 0 14 4 70 0 0 0 0 3 0 6 11 11 4 14 35 40 7 39 9 1 17 0 14 4 3 0 1 18 0 1 7 11 2 0 4 1 7 41 1 2 2 0 0 4 42 1 2 0 12 2 0 3 1 17 22 19 1 11 30 4 26 95 11 2 3 10 0 7 0 5 13 21 24 0 6 1 1 11 0 3 0 1 21 4 0 10 6 0 8 6 92 0 0 3 0 1 8 48 7 7 0 1 0 1 1 36 0 2 0 2 29 5 0 1 33 8 0 1 2 1 8 13 0 39 1 15 29 38 2 15 9 6 100 1
11 7 4 11 7 15 32 12 0 7 3 1 14 5 1 1 2 8 2 5 17 28 0 0 1 5 6 20 6 21 55 0 7 9 5 15 10 7 7 1 7 1 1 2 9 0 16 41 8 1 1 12 5 0 9 0 24 2 8 1 2 10 5 4 4 4 4 0 12 0 7 11 13 1 10 14 10 0 2 34 7 2 0 1 0 0 9 9 1 2 0 11 29 4 2 3 31 9 3 8 11 7 5 0 16 1 0 2 0 37 0 20 7 3 1 12 0 0 27 9 0 0 1 11 4 12 1 16 3 0 33 5 9 0 12 3 15 21 0 1 3 3 5 0 7 6 1 2 2 9 0 25 6 20 45 8 20 8 1 11 5 2 0 0 11 3 13 0 15 21 0 12 7 0 13 9 4 32 7 7 4 13 6 4 23 5 6 5 2 2 2 4 0 0 9 14 8 25 21 8 0 14 7 5 3 1 7 14 14 8 4 18 12 15 7 7 13 1 8 0 7 3 2 2 16 3 0 1 5 12 9 12 10 0 16 3 1 6 14 2 20 10 1 12 3 15 4 8 32 0 0 10 0 6 13 2 11 8 17 1 9 6 14 0 22 24 14 6 15 0 7 0 25 7 7 25 10 0 0 1 2 0 11 19 3 21 23 0 16 3 5 5 3 2 1 23 6 18 5 18 14 14 18 8 9 1 19 9 2 3 2 1 8 1 16 0 8 8 10 7 0 6 7 19 25 0 4 5 2 17 41 9 9 2 8 12 4 1 10 6 0 9 28 25 2 2 6 5 4 3 4 8 0 5 11 11 7 5 9 19 4 15 0 2 4 6 11 1 2 14 22 0 5 0 4 13 4 6 0 2 33 12 1 7 0 15 9 4 15 1 3 0 8 2 7 5 7 4 12 10 11 4 6 0 8 3 6 7 1 6 6 7 0 15 11 9 1 7 1 2 0 7 19 22 0 9 4 13 25 1 36 0 2 8 2 10 6 7 2 7 13 6 0 1 13 15 0 18 0 25 20 1 0 31 0 0 33 2 11 9 13 12 3 14 19 3 1 0 9 4 13 16 1 43 0 11 6 20 20 4 0 29 8 13 1 29 12 7 1 8 6 16 0 5 12 6 0 2 10 0 8 0 26 2 16 26 3 9 1 3 13 8 0 15 14 13 0 2 19 4 7 4 0 0 7 4 9 8 27 2 2 3 11 0 41 2 2 9 1 9 3 0 36 4 5 5 3 31 5 9 4 33 3 4 9 14 1 16 0 1 18 0 8 0 4 0 2 3 1 5 3 5 38 6 2 10 51 11 2 0 17 2 13 18 4 17 8 0 2 2 15 4 13 2 2 0 5 35 3 1 2 5 17 6 10 9 7 22 9 3 0 12 6 4 4 1 20 0 2 5 2 2 14 13 8 16 4 5 5 3 0 0 0 2 4 10 0 4 0 5 2 8 5 1 13 19 20 17 11 11 6 5 6 0 5 0 2 5 0 43 3 6 15 5 23 16 6 12 10 8 2 10 30 12 33 0 12 7 5 3 2 21 2 14 7 3 6 36 8 17 9 0 9 1 7 0 1 0 45 4 10 27 20 4 7 6 19 21 9 9 4 6 6 1 4 2 3 6 0 9 8 5 1 0 1 10 27 2 6 4 3 26 0 9 9 23 2 4 6 11 4 0 3 8 24 16 1 2 13 8 1 17 10 20 4 3 4 6 0 10 1 8 11 16 1 8 6 8 0 5 1 3 11 11 2 6 7 5 10 19 2 2 23 0 2 14 1 0 10 2 0 7 0 2 32 3 2 0 1 25 4 1 0 3 17 1 0 21 18 14 29 9 4 8 4 5 23 22 1 3 18 11 19 0 22 24 1 3 2 10 10 9 22 7 43 12 2 12 12 7 18 13 0 35 5 27 7 5 2 0 17 20 34 17 2 0 2 0 13 2 0 2 8 4 0 1 6 30 1 6 16 7 9 1 0 4 3 5 15 43 5 14 15 12 1 4 1 5 34 0 8 3 1 6 15 7 3 2 27 7 1 16 20 0 19 23 2 1 0 0 4 19 29 7 5 5 12 8 17 15 1 6 35 20 17 24 27 7 3 14 2 19 0 0 1 10 5 5 1 4 8 9 4 16 8 0 9 4 22 4 14 9 0 25 0 4 1 6 0 16 0 0 16 29 6 1 6 7 14 3 10 3 2 0 3 0 2 0 0 6 9 1 18 1 5 17 18 3 5 3 0 2 2 16 17 26 7 0 0 20
3 4 34 0 1 1 0 0 2 7 8 6 3 0 7 0 0 2 10 2 0 6 0 0 0 0 1 0 18 13 5 1 0 2 0 3 3 0 4 4 0 3 1 1 0 3 0 0 2 1 24 17 14 3 14 12 0 0 1 1 0 0 4 5 2 0 0 0 1 3 9 67 0 0 0 0 0 0 5 1 2 1 0 5 0 16 0 3 2 1 0 1 2 0 0 0 0 1 0 3 5 3 2 0 2 0 3 11 1 0 0 0 7 4 9 15 34 9 0 3 0 0 3 0 0 12 9 6 1 4 4 0 0 1 0 3 4 0 0 0 0 1 4 1 0 1 3 5 5 0 5 2 0 0 8 0 17 3 2 2 5 0 0 24 9 0 0 3 12 0 0 7 0 7 15 0 3 0 8 2 10 2 0 0 0 3 5 10 0 2 0 2 0 1 0 3 0 1 5 11 0 1 0 4 3 1 1 0 0 5 0 5 4 0 0 11 2 0 5 4 3 1 0 0 0 11 0 1 0 0 0 4 0 0 20 1 0 0 3 0 7 4 2 0 4 1 1 0 4 0 0 0 1 2 0 0 5 1 2 3 0 15 8 0 0 0 7 1 1 1 0 4 4 2 5 0 0 0 0 1 0 1 0 8 5 0 3 0 0 0 0 0 1 0 1 11 5 0 2 0 0 1 6 0 21 0 0 0 10 1 0 2 0 0 0 0 6 1 0 2 1 0 9 0 0 0 0 2 0 0 0 0 0 15 0 0 1 7 1 0 6 0 0 1 8 4 0 0 0 0 4 1 0 2 0 0 1 0 1 1 1 0 0 0 9 4 1 6 1 2 2 3 0 9 0 7 0 0 1 0 0 4 0 1 39 3 0 1 0 0 0 0 13 0 5 13 8 3 0 0 6 0 5 2 3 2 0 0 2 3 0 17 3 0 4 0 2 0 0 2 0 0 16 2 0 8 1 0 3 11 2 5 11 3 5 3 0 10 0 5 0 1 0 1 1 11 0 1 3 21 0 0 0 17 2 0 0 1 0 0 7 0 0 6 2 3 1 0 2 0 1 0 0 2 0 0 5 2 0 0 9 0 0 0 7 20 6 0 3 0 1 1 4 1 1 0 1 0 0 7 1 0 0 1 5 0 2 1 3 4 1 0 0 0 3 1 5 5 0 0 0 0 0 0 2 3 4 3 2 0 3 13 0 0 1 2 0 0 0 0 2 8 12 3 2 0 2 0 0 4 0 0 0 4 2 1 1 0 15 0 6 0 0 5 9 2 1 2 7 1 7 1 0 0 0 0 3 0 0 2 0 3 0 0 0 9 0 0 0 3 0 1 0 3 0 0 5 0 7 1 5 3 3 2 0 1 3 6 0 5 0 11 0 6 2 0 0 0 0 0 0 0 3 0 1 0 0 2 3 1 0 2 1 2 3 0 0 0 0 41 2 0 5 1 0 4 3 0 0 0 3 0 0 3 0 1 13 9 5 5 0 0 2 1 4 0 0 0 0 0 1 0 5 0 2 0 2 0 7 4 1 0 1 0 3 17 0 2 0 10 3 0 0 0 4 0 7 0 1 3 0 3 3 0 0 0 4 1 0 0 0 0 0 0 2 0 3 1 2 0 0 3 10 5 0 3 9 4 4 0 0 9 0 1 1 0 0 0 4 1 0 6 0 0 8 1 0 4 1 14 22 0 0 0 2 6 6 0 7 7 0 3 0 0 1 28 5 10 0 0 5 0 0 0 0 1 0 0 6 1 9 0 3 0 8 12 2 0 2 0 0 7 9 19 0 1 0 0 9 1 1 5 2 0 0 0 0 1 0 2 0 13 2 0 0 0 0 0 0 5 22 1 0 5 6 0 7 0 0 4 0 0 1 7 0 0 1 0 0 7 0 0 8 1 0 2 0 3 13 13 7 0 0 0 0 0 5 12 0 2 24 1 7 0 3 0 0 0 2 2 1 0 0 1 1 1 0 0 5 0 1 0 3 6 0 0 10 0 0 8 0 0 2 0 0 0 2 6 0 0 8 3 0 6 1 3 0 4 0 2 0 0 0 16 0 0 9 0 0 0 12 0 7 0 0 0 0 15 0 0 8 0 0 3 0 0 8 1 8 6 1 4 16 0 4 0 4 5 0 10 0 0 7 1 3 1 6 0 0 17 0 0 1 1 3 1 0 12 0 6 0 4 25 7 1 10 8 0 11 0 11 10 4 5 2 0 5 2 1 0 2 1 0 0 0 0 1 5 1 1
84 142 163 113 126 102 99 118 136 202 167 56 220 108 336 113 186 125 190 101 86 84 89 176 94 246 125 252 208 156 203 135 171 69 86 247 169 136 252 130 160 134 171 245 103 114 192 124 272 312 116 137 291 130 129 127 214 99 177 145 200 117 114 145 143 168 149 255 154 180 175 142 132 158 150 240 142 170 97 227 144 225 152 202 139 215 151 111 136 158 103 123 240 117 102 126 139 108 229 194 100 257 163 140 158 165 247 157 110 160 138 225 202 95 135 340 220 83 122 176 133 214 203 118 180 104 64 100 139 101 122 188 151 168 127 228 117 231 219 84 101 142 135 216 129 186 139 209 171 157 197 191 75 150 261 178 153 139 142 212 154 203 128 203 76 93 52 205 157 128 147 129 202 138 188 120 187 136 270 209 242 122 93 218 169 111 192 168 122 157 166 93 134 221 141 156 293 253 150 149 310 355 512 186 185 147 264 312 224 296 492 236 383 153 177 263 296 345 286 202 295 459 204 182 306 256 320 238 182 164 283 264 309 198 293 312 239 307 253 170 330 421 153 157 302 339 361 250 263 263 310 298 166 202 353 210 289 204 321 170 467 382 424 348 204 350 212 509 257 226 259 345 146 247 297 226 395 308 303 207 324 264 324 181 303 256 407 237 319 236 398 345 371 213 229 222 186 431 295 196 501 255 190 316 293 429 329 194 289 241 305 154 312 354 340 269 212 581 265 285 488 191 514 218 233 224 198 196 300 242 269 271 264 324 305 437 257 377 246 375 317 147 353 237 249 355 509 291 323 486 267 394 441 304 273 421 469 159 391 263 196 270 385 387 184 278 408 222 154 240 265 216 309 438 306 404 131 277 379 249 132 184 327 208 323 149 228 165 129 318 223 230 341 384 621 191 611 284 353 458 206 210 260 129 105 184 192 248 204 118 166 258 195 249 138 236 147 130 140 104 90 158 114 133 87 135 182 89 150 126 115 114 142 199 135 184 151 79 148 108 112 90 133 108 171 137 175 191 152 189 89 251 63 319 191 183 161 73 168 295 91 197 173 152 139 179 66 103 171 198 137 81 126 131 144 135 196 137 114 126 373 186 208 136 325 102 175 108 95 177 104 265 144 144 165 120 159 176 157 172 109 122 158 209 135 147 104 156 108 195 111 138 116 159 283 97 80 191 169 145 143 93 114 113 139 186 145 171 169 141 145 230 77 106 95 72 238 161 284 135 195 113 123 199 103 369 124 124 155 110 164 103 132 140 184 167 163 165 141 130 151 105 72 220 140 119 82 166 158 147 169 129 159 124 107 105 199 204 148 132 145 220 89 117 55 152 187 265 119 158 114 180 86 145 139 115 227 163 147 166 188 142 249 289 267 176 209 290 148 98 143 185 84 143 111 214 117 184 154 148 140 193 143 136 118 125 115 319 119 191 58 197 119 191 166 263 173 150 230 139 91 131 157 180 147 155 381 123 168 227 149 115 156 159 208 256 170 376 109 178 149 177 160 251 136 125 155 149 173 204 99 178 271 175 377 255 88 153 98 100 156 260 110 70 338 136 141 126 188 160 171 72 160 180 160 195 132 127 152 278 157 305 209 146 71 219 208 159 148 220 223 129 127 104 242 139 157 251 219 125 213 278 131 84 155 136 238 80 132 139 92 163 121 101 168 117 129 184 208 222 76 143 82 107 224 238 155 222 245 123 181 233 165 109 130 260 122 257 147 153 226 175 186 112 197 231 172 209 187 117 148 153 164 99 189 158 198 118 188 120 198 101 137 130 141 169 189 143 165 108 147 137 198 111 181 134 173 89 147 205 161 238 285 207 180 328 145 97 154 127 150 85 191 183 203 222 141 139 404 282 252 211 164 205 119 148 185 293 262 308 183 229 304 161 165 108 449 119 307 313 231 338 230 159 160 167 164 156 156 305 275 254 215 159 166 137 166 247 247 306 104 256 200 449 146 275 209 242 91 515 142 308 168 97 120 164 218 164 195 218 135 136 134 142 251 300 172 167 452 202 221 168 234 169 212 105 197 169 184 89 145 219 127 245 300 196 213 149 118 189 325 279 368 391 188 410 178 131 277 214 222 198 202 238 241 240 99 219 181 232 216 166 326 352 248 241 173 147 152 106 345 354 122 291 264 219 151 226 190 165 300 186 196 185 219 183 208 308 247 196 232 132 303 143 197 196 294 177 155 266 161 142 156 230 240 163 141 191 360 189 318 168 213 137 242 205 125 199 236 146 382 163 158 253 242 163 187 127 272 283
1 23 107 3 31 141 141 161 61 173 59 30 7 120 267 22 11 1 232 12 13 142 118 76 77 265 43 0 13 1 24 140 61 138 6 16 12 329 290 114 34 15 36 146 31 144 48 54 2 124 16 2 66 179 25 78 69 192 231 130 90 32 574 21 20 30 128 116 59 79 72 0 34 108 123 89 314 154 48 9 267 26 101 191 270 105 51 5 29 30 2 69 234 27 338 4 2 74 7 6 6 0 53 180 129 87 85 94 254 2 136 59 33 247 13 42 280 15 3 105 15 64 72 175 44 29 68 168 38 24 68 70 120 114 1 26 228 4 17 129 219 121 230 130 35 37 371 14 106 138 2 3 357 128 74 220 151 150 53 42 99 153 132 0 165 37 27 4 167 21 137 40 114 14 155 1 196 35 0 34 18 9 131 22 0 130 1 56 1 7 2 38 133 63 189 3 63 14 73 86 30 126 9 79 15 68 93 103 51 228 371 29 260 8 25 224 48 11 7 36 22 7 0 6 29 158 66 263 66 8 32 144 20 144 64 11 254 28 125 25 20 20 6 157 130 0 199 24 17 117 74 82 75 101 38 140 184 0 18 97 20 53 40 48 6 235 32 27 41 28 198 57 7 157 174 11 35 36 128 170 130 6 33 121 58 123 15 337 8 139 104 140 140 33 132 248 13 36 375 267 222 93 6 127 16 319 57 127 1 46 59 70 398 19 46 126 51 45 35 0 5 5 13 156 137 107 23 260 2 176 76 155 11 67 45 14 6 14 47 181 38 57 0 157 38 130 15 58 89 171 148 114 43 10 261 19 29 18 89 127 80 142 88 146 0 323 90 37 22 121 97 290 328 90 349 0 85 52 35 23 32 22 99 23 8 130 287 425 0 88 249 108 6 118 79 107 0 64 185 0 95 24 180 20 50 102 125 6 32 3 55 135 56 499 112 7 38 122 260 0 35 156 172 78 153 124 176 0 107 65 128 190 11 86 5 157 49 40 9 22 322 197 1 264 19 7 1 3 50 160 31 140 65 64 5 26 6 0 5 41 43 55 471 130 260 8 279 42 13 23 14 107 84 31 218 167 89 283 142 261 540 120 5 543 119 289 71 65 26 108 157 15 16 142 215 8 0 29 36 0 91 85 13 237 5 9 44 2 152 66 362 267 7 58 69 218 69 12 30 1 20 14 146 225 232 6 189 200 9 208 32 59 271 253 58 64 33 0 238 167 51 4 4 240 2 160 27 85 179 4 235 35 80 250 110 222 121 11 8 226 8 41 105 294 4 43 11 109 64 16 0 9 11 455 105 30 247 134 107 8 13 8 162 33 0 105 62 118 272 26 8 77 11 26 91 4 6 108 104 64 153 149 329 109 1 377 76 194 97 19 85 144 205 119 20 48 212 130 121 66 330 122 11 7 10 296 85 153 183 87 296 66 59 99 55 200 240 52 52 1 7 12 312 209 373 34 117 16 321 131 334 129 160 104 81 310 142 110 115 19 116 103 1 93 56 45 98 119 35 86 16 169 124 87 0 61 388 103 20 263 280 88 12 222 152 99 53 32 72 76 2 95 13 191 317 86 20 35 177 37 192 39 17 80 85 0 2 101 43 250 0 167 70 336 262 343 8 334 9 216 473 226 1 0 38 11 13 1 470 9 127 7 18 37 12 712 38 124 76 141 2 146 99 10 22 7 14 2 31 45 105 149 186 180 329 94 237 362 369 112 333 279 23 22 306 183 1 6 132 172 17 186 93 418 37 205 283 273 12 83 248 263 0 229 2 0 149 29 95 28 19 523 18 99 107 180 61 100 362 7 22 0 323 0 7 28 206 19 11 297 24 113 0 25 435 47 3 237 55 1 4 139 323 4 224 522 41 77 207 123 11 4 118 5 10 62 267 83 21 5 46 8 0 7 19 147 1 36 380 0 71 20 55 476 32 257 24 72 0 150 33 65 53 124 105 172 13 249 334 104 37 106 251 33 25 42 53 0 108 50 56 280 55 3 206 31 151 18 69 0 200 61 66 38 88 0 0 165 109 97 0 325 50 36 82 148 289 57 24 29 87 95 318 49 58 78 22 22 59 68 160 39 0 199 61 12 5 236 120 77 100 129 247 197 1 19 358 33 50 97 75 44 0 96 134 7 1 9 154 10 89 74 132 3 57 64 0 17 225 15 28 221 207 26 94 94 254 36 103 1 11 166 6 103 58 24 64 452 60 29 9 125 96 231 29 23 39 6 30 14 22 121 283 0 15 119 197 43 7 103
58 55 60 66 65 53 52 52 49 61 54 81 25 58 43 51 58 50 27 44 54 41 36 45 34 37 53 49 46 43 37 72 51 66 56 43 54 66 48 46 45 42 47 86 37 61 49 34 52 21 29 58 34 57 73 68 44 29 28 32 34 39 19 54 60 36 33 34 17 53 31 25 64 21 48 54 58 63 29 38 49 29 46 46 31 43 32 44 34 53 64 58 34 66 71 57 30 45 27 31 86 53 35 28 53 39 64 70 47 54 20 45 41 24 74 30 41 55 37 56 42 25 59 32 57 58 45 85 56 50 34 24 46 34 51 26 81 27 35 76 65 55 28 36 19 31 38 8 51 58 48 36 57 48 74 25 34 28 71 41 81 24 48 65 76 68 40 35 40 34 66 65 60 37 57 62 67 67 54 59 28 77 113 38 65 70 50 37 41 55 22 44 38 78 56 71 24 65 76 64 39 45 18 16 43 41 33 19 27 83 66 50 27 69 73 63 31 47 33 69 38 28 70 37 71 38 55 38 33 52 36 50 46 40 31 50 55 61 49 40 41 6 61 28 52 30 43 42 29 52 59 21 44 47 72 50 30 68 20 31 34 49 23 49 58 35 72 41 52 67 26 25 95 37 48 50 49 33 63 43 35 52 65 41 46 105 19 61 52 28 41 48 55 37 30 60 39 51 32 41 31 48 33 34 64 24 51 39 23 54 48 30 35 41 35 21 40 31 46 62 42 45 67 62 50 28 52 14 59 33 44 58 47 72 31 47 49 23 34 25 29 60 58 44 38 33 32 46 92 29 37 47 43 37 70 33 26 52 38 40 43 58 38 45 25 32 49 61 52 28 44 38 44 65 51 34 30 54 81 60 69 28 35 32 44 44 52 35 35 52 72 53 51 32 62 38 27 48 34 32 23 37 38 58 24 31 38 57 25 58 62 63 52 66 44 29 54 40 61 51 45 54 48 40 73 30 35 60 42 37 56 80 48 28 45 20 43 41 41 49 41 70 40 70 85 43 37 49 43 52 40 30 31 23 53 35 53 34 47 24 34 33 30 50 32 65 23 46 41 32 48 57 47 30 47 44 33 20 50 25 40 39 38 56 75 66 56 31 43 67 48 36 60 70 35 36 25 34 10 58 36 41 33 41 52 46 30 53 50 23 53 19 84 47 35 53 41 20 51 48 18 33 67 44 36 62 41 25 48 51 38 28 38 42 42 43 74 60 23 53 43 44 68 25 52 24 20 39 28 37 19 41 59 42 58 29 27 57 29 24 49 47 80 43 31 26 16 38 53 49 59 28 53 46 76 90 80 24 35 68 31 33 67 79 49 65 43 37 68 24 62 25 63 41 53 39 24 32 43 41 27 17 5 24 19 14 14 37 20 35 22 23 39 24 31 14 39 17 39 20 15 22 39 17 26 41 43 38 15 20 35 27 44 33 35 22 26 13 22 20 37 18 22 24 29 20 19 35 17 34 16 64 33 32 34 18 22 25 28 30 14 30 26 27 14 34 35 25 28 22 33 19 33 16 22 21 30 18 35 27 19 30 14 11 20 32 23 20 23 15 16 16 31 41 21 22 28 29 22 32 42 17 27 47 38 12 28 20 21 32 32 20 27 30 30 31 27 22 20 33 25 19 28 19 32 23 17 24 24 37 34 23 40 35 20 23 24 26 21 31 32 55 40 21 42 23 25 16 24 26 20 40 21 16 21 18 21 15 23 55 20 21 19 27 20 19 23 17 43 44 23 18 31 43 33 25 20 12 35 25 21 16 28 16 45 20 26 24 32 27 31 26 24 42 14 33 38 30 34 16 55 22 16 24 20 18 18 22 29 20 21 83 24 22 14 26 25 19 25 7 29 21 26 18 23 27 32 34 16 21 20 14 18 27 27 45 37 27 19 27 17 23 19 24 18 33 29 15 29 22 24 21 33 22 26 31 41 14 15 17 27 31 21 22 30 21 23 29 23 14 32 22 19 18 20 44 32 10 19 16 20 26 26 26 25 28 27 27 19 20 24 22 24 26 25 23 31 11 18 21 25 24 27 13 34 16 28 29 19 23 18 13 48 35 27 22 14 42 27 20 21 16 38 27 16 28 26 16 22 30 15 31 11 16 30 28 26 24 18 24 16 23 24 17 26 23 28 19 20 26 15 24 37 24 22 19 23 22 34 20 18 35 18 39 26 13 26 19 30 18 26 17 35 18 23 26 26 30 19 30 33 39 10 21 13 29 42 33 22 20 28 17 21 22 16 24 27 25 22 13
4 1 1 26 51 15 3 17 6 0 1 4 4 11 1 4 22 3 62 14 4 0 0 10 17 2 2 3 0 25 0 45 12 1 8 15 9 14 2 1 0 67 21 0 13 3 0 5 9 37 41 22 4 0 1 7 72 31 3 1 2 66 16 69 2 5 32 0 3 13 0 15 82 0 9 13 11 2 5 16 2 12 1 34 0 0 11 0 1 11 4 14 24 8 16 3 0 5 20 33 0 2 7 28 2 20 0 1 7 0 0 34 7 17 1 0 37 0 0 0 31 0 39 3 13 6 1 14 19 123 9 17 11 0 27 0 7 0 0 32 64 2 0 11 0 35 2 41 1 14 0 35 2 2 38 1 3 0 0 29 4 0 73 0 9 0 6 16 17 46 0 74 2 7 0 0 15 2 1 0 34 18 7 0 0 10 21 8 5 2 13 0 0 7 36 15 27 36 13 28 1 2 0 4 7 5 30 62 30 1 24 3 40 7 3 4 20 24 3 7 0 29 8 8 5 61 88 0 4 5 7 105 0 10 84 11 18 8 15 0 0 5 3 40 26 18 19 60 21 11 10 81 0 70 67 23 2 0 16 0 24 3 18 28 0 25 16 0 11 2 5 11 6 25 28 2 10 0 0 0 10 1 1 0 6 0 108 18 62 0 14 16 4 3 0 10 3 1 0 7 1 9 5 2 1 14 22 2 18 0 24 10 20 2 9 17 10 10 0 5 36 0 41 13 1 17 12 56 11 44 10 11 58 3 12 0 72 1 20 3 3 27 14 2 0 26 4 4 0 15 1 0 52 6 1 2 0 28 70 5 28 1 14 15 3 2 18 26 8 0 32 72 2 2 12 106 5 22 0 21 3 3 5 31 4 4 5 27 13 17 3 2 0 0 9 8 0 64 10 0 13 1 55 24 2 35 2 3 70 1 15 35 4 30 7 8 0 0 20 13 10 23 15 1 60 15 13 8 32 2 5 21 29 0 30 3 3 1 0 0 0 2 75 0 6 0 4 6 0 4 0 21 4 9 2 6 1 4 0 17 2 27 5 11 13 6 38 7 0 2 4 7 42 3 0 28 3 20 0 2 6 42 0 34 0 15 2 48 35 2 0 19 5 19 1 24 0 16 4 2 14 0 1 7 1 1 6 43 0 7 2 30 6 3 1 6 1 3 11 27 9 0 0 0 39 32 6 2 19 8 2 3 0 4 10 5 9 0 1 30 15 5 0 13 0 24 5 2 2 7 4 12 3 7 51 1 0 7 16 31 4 7 0 17 18 6 23 21 10 18 17 4 2 3 4 6 1 3 12 13 57 15 2 5 4 0 1 0 18 19 14 2 1 7 6 0 1 9 4 11 1 1 26 1 2 6 45 2 1 12 1 2 4 1 4 1 1 41 26 25 10 0 0 18 0 10 6 14 1 0 3 0 0 23 5 3 1 25 0 19 1 7 9 0 2 19 0 6 9 3 1 35 26 18 1 0 0 22 13 0 12 12 0 0 4 18 13 9 10 24 0 22 70 17 27 0 0 19 11 0 14 16 13 27 3 11 4 0 15 11 51 6 5 5 31 36 1 4 3 11 6 40 1 12 22 23 15 5 3 10 10 9 0 30 48 8 22 102 3 1 8 13 3 20 6 1 37 0 1 2 4 6 22 1 21 31 17 16 133 10 2 27 8 44 14 0 0 18 22 7 0 8 3 2 2 22 22 0 28 16 28 0 15 1 1 5 0 1 13 0 1 15 2 52 4 1 49 19 0 16 31 3 4 2 1 22 0 18 1 27 0 1 0 22 25 5 0 12 15 6 18 19 9 1 23 32 16 3 6 11 61 74 11 4 15 0 19 20 5 17 0 19 4 20 5 42 2 13 38 59 14 7 11 9 2 40 2 2 5 23 8 19 2 40 21 7 37 3 4 35 2 7 17 122 26 59 1 59 19 14 0 2 31 5 15 4 12 10 22 4 6 2 44 47 16 27 30 6 13 1 1 8 2 0 4 1 19 2 4 12 12 3 19 4 18 14 11 23 2 17 34 2 26 16 9 10 6 23 14 14 42 21 17 6 8 6 35 10 2 43 6 7 0 0 34 0 42 0 82 34 49 22 9 2 44 8 38 5 13 30 5 0 38 17 17 10 20 2 15 1 5 0 46 1 3 37 27 14 2 1 12 18 5 28 5 8 60 79 0 65 2 0 27 2 24 5 10 5 2 5 45 10 19 10 1 11 10 5 2 3 7 2 11 1 0 47 13 13 32 110
25 22 33 25 14 7 29 19 29 10 5 17 1 10 20 33 20 18 27 24 36 22 22 3 9 11 22 29 24 32 36 28 28 32 23 13 12 24 6 25 24 10 7 30 19 6 33 28 14 8 5 27 18 6 6 13 13 21 13 32 24 10 8 28 6 24 38 30 38 14 26 14 11 29 32 30 25 17 16 23 27 16 34 24 21 16 16 35 14 17 4 17 22 31 29 7 5 26 8 11 17 45 19 12 24 23 20 14 9 25 24 21 20 35 15 9 25 20 22 21 15 24 24 20 11 21 13 16 18 12 20 8 20 16 21 36 16 27 26 19 17 16 8 19 23 25 16 17 29 25 35 19 27 11 21 9 25 15 12 22 14 19 19 22 20 32 36 25 22 40 25 10 27 35 22 20 19 35 22 17 29 24 19 14 19 33 17 15 14 7 7 29 16 14 8 15 19 15 14 23 7 28 25 9 18 21 20 19 15 20 35 10 24 38 8 16 29 31 17 31 51 14 38 43 23 31 37 29 25 25 44 43 32 9 30 20 11 31 12 18 12 4 24 17 33 19 30 21 38 26 35 23 27 14 21 31 43 39 46 26 40 21 27 14 24 9 19 10 42 40 19 28 17 30 20 35 36 19 30 9 35 47 28 18 22 19 33 32 12 25 8 21 20 18 16 20 18 36 23 32 28 34 39 40 58 17 25 16 22 22 14 49 20 12 17 37 27 16 29 19 44 41 24 30 6 10 45 26 11 39 41 30 29 28 48 49 29 41 28 31 18 21 30 15 39 52 11 19 27 21 22 28 7 19 41 32 34 32 11 33 24 25 8 53 9 14 26 20 62 25 36 15 19 40 8 21 43 26 25 17 44 24 46 43 24 17 17 50 25 20 30 35 11 39 28 21 22 36 40 24 26 23 13 22 21 67 30 31 23 25 29 16 38 23 23 33 40 33 16 21 25 25 23 43 7 31 15 33 25 18 19 31 12 10 17 19 35 33 26 19 34 17 20 31 27 17 24 31 21 12 45 20 8 12 36 24 31 1 26 40 42 23 22 21 33 8 9 8 38 16 38 43 19 7 12 40 49 12 17 14 25 21 11 8 22 14 23 24 17 21 31 26 17 23 22 13 23 26 36 23 16 29 15 12 10 20 30 23 6 23 17 7 42 18 30 22 35 38 17 15 51 31 25 31 37 16 25 19 29 34 58 18 29 18 18 8 18 43 23 31 14 22 52 25 27 12 24 23 10 10 41 40 18 22 14 38 6 24 16 27 32 6 11 14 23 25 15 36 34 27 23 21 31 37 16 23 20 32 28 16 39 7 18 36 28 35 16 33 15 13 26 21 26 22 12 34 35 22 8 19 35 44 20 41 11 14 31 44 19 46 45 35 29 70 34 34 63 19 49 13 25 38 62 42 33 17 51 14 27 23 30 43 45 27 21 47 21 43 42 41 76 36 38 40 55 35 9 33 22 37 30 26 33 31 40 37 18 72 28 68 48 36 57 46 56 52 19 32 29 23 46 29 57 49 16 23 15 59 53 59 16 20 14 46 19 53 23 83 60 32 62 39 58 43 27 17 32 22 47 26 7 15 10 51 43 31 24 42 36 17 52 83 20 9 23 38 55 43 52 28 18 56 22 14 48 30 25 69 35 19 45 46 24 41 28 37 55 45 22 50 20 38 14 32 41 47 23 18 47 27 42 52 42 34 41 46 34 26 16 27 24 82 27 38 16 72 39 65 36 37 44 38 20 50 11 22 15 71 34 28 33 32 8 25 15 11 25 30 31 34 51 26 33 15 26 23 58 35 31 37 30 23 32 49 35 30 21 24 61 29 19 22 30 39 37 68 36 21 37 29 36 19 40 7 53 55 15 36 21 40 28 31 34 47 24 37 37 22 45 31 61 45 47 43 16 24 24 7 19 56 19 42 23 73 43 53 25 34 51 15 33 64 6 22 32 54 38 35 34 47 64 63 42 37 24 31 19 25 39 66 79 29 41 19 23 68 35 38 31 5 15 47 21 20 63 62 27 27 101 28 56 82 21 22 35 47 41 15 7 39 36 61 13 31 21 56 26 22 18 58 35 26 36 51 24 9 59 54 13 27 14 63 28 21 24 46 36 83 19 31 53 21 38 43 12 110 42 41 10 47 76 28 18 31 39 16 33 35 30 15 45 54 31 21 28 21 42 13 43 56 40 18 39 46 21 18 54 20 22 44 19 71 19 34 100 17 47 42 26 24 18 50 25 37 31 31 36 10 37 18
48 352 68 171 513 937 127 211 132 319 477 49 66 60 135 38 444 1163 88 24 266 775 200 96 130 43 252 783 195 329 45 43 125 210 220 144 467 539 99 409 483 139 217 81 82 9 99 12 352 61 755 227 340 49 41 494 344 26 385 158 359 23 118 161 14 173 68 434 132 72 20 204 234 38 397 70 484 94 137 144 160 333 103 189 227 63 189 281 17 84 227 470 81 169 325 119 294 847 213 176 281 69 10 6 98 301 191 80 5 139 170 231 88 62 129 237 137 52 209 24 233 1007 87 809 187 183 153 64 702 163 311 489 877 77 229 433 306 22 264 70 174 6 14 521 31 78 378 25 214 70 125 77 74 147 126 34 559 119 195 96 225 142 209 130 224 68 65 59 27 212 109 224 292 68 84 331 114 142 366 296 83 16 166 216 449 322 1046 165 102 140 453 20 66 261 330 204 957 223 190 195 74 143 106 874 203 27 77 112 307 92 68 200 455 88 184 63 435 177 133 51 72 499 443 177 171 102 174 75 110 231 38 45 97 19 119 319 149 124 154 146 912 60 143 115 78 303 272 126 336 142 47 128 77 155 274 17 95 461 241 148 46 555 116 126 260 65 57 407 368 425 36 180 106 406 147 140 82 40 236 212 140 364 237 131 78 32 141 71 195 326 92 41 528 533 57 250 104 88 8 125 737 53 128 59 26 197 255 37 105 465 556 11 384 438 84 108 118 28 170 562 203 133 84 153 188 226 285 194 101 325 207 119 157 487 375 80 161 224 43 34 411 12 786 40 69 100 81 681 236 219 393 671 139 241 69 106 340 23 475 34 386 238 21 89 313 25 51 31 131 183 121 88 409 145 349 298 58 79 485 285 96 233 55 47 61 129 263 46 742 176 30 55 305 216 507 465 193 121 79 527 147 90 386 400 385 221 683 121 103 308 13 28 721 9 191 370 138 76 69 208 451 151 122 228 45 636 157 228 96 148 198 40 153 154 79 69 54 623 227 179 95 803 127 91 676 395 201 305 223 176 38 315 19 261 717 90 145 96 272 91 58 202 365 115 89 276 26 119 386 58 111 22 113 699 379 54 126 67 204 101 728 147 243 44 682 74 281 71 382 656 196 215 185 66 229 148 83 60 98 433 153 87 69 41 230 103 144 472 34 674 41 135 103 198 322 124 50 60 222 165 49 600 130 272 65 427 27 109 500 29 145 35 94 249 75 94 342 315 389 86 346 193 2128 235 101 189 542 100 49 394 95 346 35 70 6 149 463 63 165 126 633 119 520 198 223 325 72 49 826 124 40 343 215 109 122 171 298 234 257 389 213 483 147 40 105 79 165 72 277 158 88 98 39 330 561 98 242 251 236 83 79 55 28 97 140 82 54 35 74 44 159 145 43 39 219 137 71 253 92 103 145 70 29 211 94 18 88 158 13 165 5 39 122 66 348 76 56 67 410 350 127 42 49 55 18 146 31 116 43 170 45 112 27 33 77 228 117 13 18 186 54 61 132 23 25 76 52 63 51 66 125 94 243 107 119 139 38 77 41 85 149 21 39 101 29 40 58 121 199 73 113 71 97 216 50 50 37 7 32 120 204 176 182 13 26 192 42 53 59 154 145 35 23 23 150 71 30 166 98 136 45 94 76 55 114 44 184 79 27 69 15 188 80 35 80 88 12 28 5 138 238 43 195 101 60 125 32 212 51 164 7 48 2 45 133 218 48 111 50 36 35 30 91 243 60 92 100 61 188 176 95 62 87 24 253 92 7 24 76 132 69 275 218 165 179 149 78 33 143 28 74 21 32 5 187 57 96 48 32 122 64 62 93 72 159 80 27 55 68 52 102 50 78 50 17 23 34 49 55 29 37 34 46 58 25 23 24 16 44 28 10 16 63 200 432 223 347 62 35 20 132 163 76 62 36 35 37 23 56 78 13 11 60 74 36 42 63 88 132 20 38 45 61 14 18 35 20 25 12 130 54 9 34 7 20 120 152 142 11 84 105 80 54 109 50 135 133 22 273 100 15 37 305 38 58 187 128 49 58 13 110 28 12 153 246 44 19 16 25 8 23 20 28 87 44 45 62 116 34 28 46 24 70 112 10 105 43 15 12 25 27 2 87 51 144 19 27 35 70 11 121 38 159 98 31 60 3 67 31 94 67 10 24 124 48 98 134 106 6 134 161 64 124 296 72 58 109 16 18 336 12 23 57 23 21 12 12 178 17 40 90 47 77 161 116 61 25 71 59 20 84 49 16 97 90 226 178 24 110 42
9 7 5 6 1 1 1 6 0 1 0 8 1 2 0 1 4 3 0 5 3 5 0 1 1 5 2 0 2 2 0 2 8 0 0 0 2 0 0 0 2 5 3 10 1 0 12 1 0 2 0 0 2 0 2 5 0 13 0 2 8 2 0 7 6 4 1 3 6 2 6 8 1 10 4 4 1 12 3 1 1 0 0 4 0 0 0 12 5 0 0 5 2 10 2 1 1 5 0 7 0 7 4 3 0 2 2 6 0 2 1 0 1 0 6 0 0 0 0 3 0 3 0 0 11 13 3 5 0 4 1 4 2 0 0 2 1 3 3 1 0 3 2 0 1 3 0 2 2 2 6 3 2 4 1 7 6 2 1 1 0 3 2 1 0 4 5 0 6 6 0 0 1 2 3 11 11 0 4 1 6 1 3 1 0 0 1 8 3 0 0 14 4 1 12 2 5 1 1 9 10 1 2 2 0 0 4 22 11 8 18 2 0 4 8 8 16 7 0 8 1 13 22 16 3 8 11 17 1 1 1 1 2 2 1 3 0 5 7 2 10 3 4 3 12 12 6 1 8 4 2 38 5 18 7 6 13 1 17 4 34 12 2 18 8 1 0 0 14 7 2 16 6 0 0 1 0 0 12 10 31 2 8 10 6 0 35 18 2 0 4 11 6 2 4 4 11 5 0 15 9 16 5 2 11 30 0 4 10 0 16 12 19 0 0 19 29 19 21 9 0 7 15 5 2 0 10 15 7 5 14 13 3 10 3 23 14 0 2 3 10 0 6 2 2 7 3 13 5 25 16 10 0 0 12 18 3 2 1 5 9 8 0 0 2 1 18 28 1 0 1 13 10 11 0 3 16 9 15 2 4 1 7 2 1 8 14 17 6 0 2 1 4 7 9 0 2 1 8 0 26 33 3 28 7 16 10 8 69 8 17 19 2 45 11 20 1 12 12 14 1 11 29 21 13 11 0 0 12 0 41 2 0 6 1 13 1 4 0 18 2 7 0 21 0 16 0 8 10 14 17 4 5 5 19 2 20 9 32 6 13 22 16 3 13 1 6 0 7 4 5 11 8 0 0 1 11 12 0 1 0 11 0 12 5 0 3 7 1 11 25 19 13 2 7 25 0 6 10 5 79 1 5 7 11 56 27 7 1 1 2 1 0 0 0 1 13 9 0 11 69 0 8 0 8 7 0 12 2 8 7 15 0 17 2 11 26 4 18 5 1 0 3 12 0 47 9 0 2 1 0 32 3 8 0 2 5 10 41 0 9 14 0 47 20 0 13 2 1 11 23 39 1 0 3 24 6 0 15 11 35 0 6 11 18 13 0 0 60 1 7 40 24 0 27 0 1 6 4 4 21 6 5 16 2 20 14 0 1 0 5 7 0 1 1 14 2 4 1 9 4 11 0 4 0 5 0 3 1 10 7 2 0 2 4 4 0 9 1 3 2 0 17 5 32 10 9 0 11 3 2 5 1 6 1 0 0 16 9 0 2 5 12 0 6 5 2 9 5 4 0 9 2 2 6 0 3 3 1 0 0 0 0 5 5 1 10 0 4 1 8 11 5 4 4 0 0 0 17 1 4 3 11 0 6 31 4 8 6 2 0 0 13 6 10 0 0 6 0 6 2 7 0 0 0 0 0 4 3 8 0 1 1 6 14 2 8 0 6 15 0 2 3 3 4 2 2 1 7 7 2 6 2 10 11 0 1 0 0 4 1 0 0 0 0 21 5 1 0 0 2 2 0 10 2 11 1 3 6 6 5 0 5 1 5 11 0 5 5 0 0 4 1 1 9 7 0 9 0 5 14 5 2 4 2 2 8 1 19 1 3 2 0 13 3 0 2 2 0 27 6 1 0 2 3 1 0 0 6 4 28 9 17 0 3 4 7 5 18 7 2 13 12 24 8 9 2 15 0 16 0 0 18 0 6 0 4 15 0 11 7 22 1 0 14 9 3 31 6 4 3 13 2 9 10 17 11 8 2 6 1 0 5 2 12 0 9 7 0 5 0 6 1 1 4 4 60 5 10 11 17 15 3 21 0 6 0 5 2 29 16 22 4 5 0 29 11 0 2 0 11 17 4 4 15 7 3 28 3 0 10 11 0 21 2 8 26 12 13 0 12 1 23 16 0 0 4 9 0 6 7 3 0 10 1 2 19 11 5 1 1 0 0 2 0 7 1 6 19 0 8 13 9 5 12 21 7 0 9 2 18 1 9 1 1 9 6 4 37 7 5 0 1 26 0 12 12 2 11 6
29 37 271 1 116 0 9 0 44 0 117 121 67 361 15 0 150 0 77 266 2 0 56 24 57 53 25 0 4 0 6 16 82 0 3 0 120 115 8 0 70 21 1 0 10 34 15 1 0 158 72 2 12 11 2 7 1 0 0 146 30 5 41 0 2 49 99 10 12 13 220 231 8 75 10 8 7 35 83 37 38 191 22 0 0 1 2 67 0 4 48 83 173 102 19 0 76 49 24 0 3 0 141 66 48 18 0 0 303 0 33 116 0 213 13 82 0 3 131 1 23 27 18 13 18 0 42 0 0 9 14 4 27 1 150 29 1 77 0 44 7 0 0 129 5 94 123 0 2 109 6 12 57 58 4 6 1 0 7 2 10 0 0 0 8 0 3 16 22 32 1 114 22 68 22 0 49 0 21 1 144 0 311 5 38 123 0 22 2 116 35 41 5 17 0 0 151 1 7 0 3 26 0 17 0 57 24 0 0 0 31 0 3 0 40 20 2 16 6 1 0 65 1 0 11 86 0 26 31 0 14 35 0 0 0 3 9 6 0 85 0 3 3 10 0 1 0 0 16 11 12 17 0 6 23 0 30 4 0 24 0 1 0 4 0 12 3 0 0 0 0 42 0 0 0 0 41 0 0 3 12 6 0 0 0 64 0 0 3 0 8 0 32 5 24 9 30 67 0 10 0 0 0 30 0 0 0 0 0 9 24 0 46 0 9 10 0 31 0 8 0 3 2 15 0 45 10 0 0 14 12 2 0 39 6 16 36 0 0 27 1 0 1 51 52 0 61 63 5 0 0 14 0 2 0 32 16 49 67 26 36 23 19 23 0 0 0 6 3 19 8 10 0 12 55 24 0 5 39 20 14 0 0 18 32 46 3 24 0 1 6 9 7 48 1 50 0 0 40 0 3 0 0 82 0 0 2 9 0 6 1 0 0 3 9 2 0 2 3 0 0 0 0 0 2 1 3 0 55 0 3 19 14 12 1 0 46 0 15 1 0 46 3 0 0 0 0 55 21 0 0 73 0 2 1 0 0 2 12 22 10 36 2 17 12 33 0 11 3 8 12 5 0 4 1 2 8 6 63 0 2 9 0 39 1 0 1 20 5 17 0 1 0 64 9 11 0 2 6 24 2 1 0 1 3 43 0 4 0 18 0 6 0 0 96 0 10 0 7 12 4 7 0 7 12 0 21 4 19 7 3 3 131 1 0 4 2 16 0 0 0 0 34 44 1 1 0 0 22 24 0 0 0 19 6 0 5 0 24 13 0 0 0 1 0 11 2 0 12 24 16 0 0 0 6 60 36 4 0 28 0 3 3 5 8 0 1 41 24 0 11 0 0 0 3 14 0 0 0 0 0 0 7 0 36 9 9 3 3 0 0 0 10 0 4 2 14 0 0 3 0 69 0 0 0 7 2 0 18 0 10 32 28 0 13 2 0 37 0 0 2 15 3 1 22 2 0 3 41 4 2 16 45 4 1 0 17 12 0 0 0 16 0 0 0 0 24 32 50 0 2 3 4 0 19 1 0 20 0 0 14 0 1 0 37 12 4 4 0 1 0 0 4 11 4 0 0 8 0 3 0 0 3 12 30 1 0 0 24 1 0 52 5 5 0 5 1 3 14 0 0 1 10 27 0 3 0 8 4 0 3 0 5 10 6 2 6 11 0 0 0 0 26 15 1 0 5 19 1 1 0 1 22 0 6 0 2 0 17 0 8 0 0 0 2 1 1 52 9 12 24 10 4 20 10 39 4 1 0 3 1 0 0 5 0 0 5 55 11 30 0 11 11 0 21 0 40 4 4 0 23 0 4 4 0 0 4 0 17 0 0 5 3 8 0 4 6 13 6 0 2 1 15 5 5 17 0 3 8 4 5 0 4 0 5 0 1 16 0 0 1 0 0 17 6 0 2 5 2 2 0 2 0 0 7 9 0 0 15 28 0 0 11 5 0 24 0 6 37 4 0 3 0 5 1 24 0 4 19 0 0 10 0 11 1 0 0 7 0 4 0 0 8 29 0 1 0 10 12 16 0 3 4 0 5 11 8 0 0 27 0 1 0 0 6 1 4 0 0 0 17 0 0 1 3 3 8 11 0 3 0 22 0 7 6 0 10 11 1 18 8 0 0 0 5 12 0 34 5 0 0 0 31 0 9 0 6 4 5 0 0 33 0 15 0 3 0 6 0 4 4 0 0 1 0 6 0 3 25 0 1 17 0 13 3 0 13 0 0 0 0 9 6 6 0 0 0 13 0 2
10 12 12 5 8 6 11 10 11 7 10 12 4 11 6 7 4 3 9 8 10 10 6 5 8 7 14 6 10 5 3 4 7 7 6 5 12 11 3 2 4 5 10 2 5 5 4 13 5 6 7 6 3 6 8 9 4 6 10 6 10 5 2 8 2 6 7 9 8 2 5 5 6 18 4 11 5 2 6 6 6 8 12 10 11 3 10 5 3 9 8 15 3 9 7 6 3 9 9 8 6 10 11 3 7 15 10 11 7 14 9 12 10 7 6 6 5 5 6 11 1 6 4 2 9 11 14 9 7 8 7 15 0 5 7 3 4 3 7 5 8 9 12 5 12 7 9 11 14 4 10 6 9 9 10 8 1 10 10 10 4 10 8 4 5 6 7 6 7 11 11 3 5 4 9 6 10 6 6 19 9 4 3 11 11 6 4 4 3 11 10 6 4 10 16 5 8 5 3 2 11 12 11 19 5 7 7 9 9 3 4 10 13 7 11 11 10 8 8 16 15 9 6 10 10 7 11 1 0 10 4 2 7 7 15 8 4 5 11 15 13 10 11 9 11 3 11 5 5 5 12 1 5 10 6 8 11 2 15 6 11 6 3 6 10 11 7 8 11 13 10 6 4 19 14 15 11 17 9 18 24 7 9 15 5 3 11 10 10 11 1 10 4 3 15 7 5 13 12 7 13 12 13 8 8 12 16 8 10 4 11 9 11 6 3 15 11 14 5 10 2 5 8 13 8 8 9 16 3 9 8 7 5 10 10 16 8 13 12 3 10 11 9 13 6 7 10 9 5 5 9 13 10 24 3 5 9 5 9 1 14 10 2 8 6 5 7 18 7 1 9 10 5 4 3 11 16 4 9 3 3 12 9 9 11 14 3 7 11 7 8 6 4 6 12 3 11 16 2 1 5 19 15 8 24 23 22 14 19 30 5 4 17 18 17 13 16 9 11 21 17 26 17 14 23 18 24 11 18 8 18 16 29 17 18 22 7 13 4 22 16 21 13 13 12 26 21 24 8 14 18 14 10 14 10 14 20 26 12 13 21 12 16 15 22 13 24 8 14 23 21 14 13 12 4 19 17 12 9 10 13 18 3 15 15 7 19 26 10 15 18 14 18 3 17 19 12 4 22 13 18 14 17 15 10 22 19 8 12 8 9 18 9 13 9 23 18 16 5 5 27 8 10 17 19 13 6 19 26 14 20 25 19 16 8 13 14 6 10 20 23 24 11 18 9 12 10 20 7 7 15 5 21 12 5 19 22 23 13 16 10 12 9 17 12 7 22 9 10 11 15 18 16 10 16 17 10 27 16 7 10 13 20 4 24 16 12 13 25 16 2 20 13 13 13 13 7 39 16 8 14 17 9 12 17 12 12 12 15 7 14 11 2 13 10 11 16 11 14 18 16 9 9 14 9 11 19 13 16 8 19 17 10 12 15 14 8 4 11 25 20 8 20 8 13 11 16 11 15 15 28 1 8 0 11 13 2 15 6 15 16 5 13 13 9 10 8 18 5 12 3 10 12 9 18 20 28 18 12 6 17 4 12 26 8 17 14 9 6 8 10 22 12 9 16 8 11 10 23 4 11 12 12 11 13 8 11 14 9 14 4 16 5 10 17 7 7 12 4 15 13 13 11 13 14 7 15 8 7 7 6 1 13 4 16 9 8 12 9 12 11 15 16 18 8 5 9 9 12 8 12 11 11 9 14 4 15 6 23 17 7 10 18 5 18 16 15 9 14 4 10 14 12 9 16 19 11 14 18 8 20 10 14 17 17 12 10 3 4 5 6 10 8 5 5 9 18 21 14 9 16 17 20 14 21 10 16 24 12 12 10 4 11 9 25 13 12 16 12 10 13 14 10 4 22 9 8 3 14 8 16 10 9 14 12 16 7 21 22 16 17 2 13 23 15 15 14 5 14 7 4 17 8 9 13 14 18 19 27 16 17 20 10 1 12 8 16 22 17 7 10 15 13 19 11 12 11 24 9 10 13 11 12 8 18 16 15 6 9 22 15 14 1 17 18 12 12 29 19 15 11 9 11 20 15 13 8 15 19 26 9 8 17 11 12 26 18 15 21 12 14 15 8 17 19 6 15 14 16 4 7 15 11 13 5 7 29 11 2 11 14 10 14 16 6 15 23 19 9 17 18 15 19 10 22 12 16 14 15 3 9 13 5 23 14 6 17 5 19 4 37 15 11 11 12 18 14 14 15 8 16 24 11 12 17 4 18 11 13 18 10 21 20 21 15 15 19 11 17 13
2 32 1 0 3 7 0 1 7 0 14 23 31 7 0 4 22 6 9 22 6 0 10 53 5 27 2 0 2 9 3 0 0 1 0 6 12 0 5 0 36 21 0 0 22 1 0 1 6 24 12 0 14 11 0 18 9 0 10 25 0 2 1 0 2 7 0 10 9 0 11 4 7 10 0 1 1 1 5 0 1 1 1 10 6 16 2 4 0 19 6 4 87 0 0 13 12 14 9 30 6 0 4 17 16 6 3 10 22 0 11 30 23 0 4 2 19 6 0 0 19 0 27 5 7 3 0 8 2 7 2 0 0 0 80 1 30 30 1 6 2 0 16 1 46 6 4 12 0 5 0 2 1 4 0 11 0 1 0 7 0 0 2 6 0 0 22 2 1 0 0 0 0 62 0 0 0 0 5 8 69 0 9 5 34 14 4 0 71 1 6 0 2 16 4 2 3 3 0 5 41 20 14 12 5 4 21 4 1 4 0 29 6 9 3 0 51 4 14 8 0 4 3 0 0 0 23 0 0 15 0 3 23 3 0 0 10 1 3 2 68 8 5 0 16 34 0 0 2 6 1 2 2 0 7 1 0 29 24 1 29 2 27 0 0 1 2 1 0 8 7 1 0 7 2 0 4 15 0 28 7 35 0 0 7 1 4 7 8 0 33 0 38 3 17 6 23 8 3 0 0 8 4 0 0 0 0 3 2 5 12 9 4 0 0 9 30 62 22 1 1 1 13 0 20 5 3 35 27 4 0 1 14 0 9 0 4 0 3 10 0 3 1 12 0 2 0 0 14 9 0 0 8 45 6 30 5 27 17 0 7 7 38 27 1 10 0 8 0 0 2 0 1 1 12 0 2 0 0 6 11 4 0 6 7 21 15 0 11 53 0 4 21 7 5 0 1 0 0 7 13 16 3 0 0 0 2 32 2 0 2 0 7 1 0 3 2 4 15 34 2 0 0 12 0 0 11 5 7 22 0 9 0 0 2 33 0 0 2 2 5 23 1 6 1 0 9 4 1 15 0 16 15 1 3 26 48 10 5 4 22 26 5 3 0 0 15 0 2 19 54 0 0 0 13 6 1 0 3 44 1 1 4 27 4 1 24 2 1 0 12 0 7 0 0 4 33 56 4 2 0 1 4 20 0 6 0 0 11 15 15 6 3 0 0 9 3 0 0 47 5 10 2 0 7 2 15 0 14 11 0 10 0 7 33 39 13 0 0 1 0 0 0 0 2 2 3 4 0 0 0 1 10 11 2 0 5 13 37 8 0 2 0 7 5 0 11 0 2 0 14 7 0 0 0 3 3 1 6 8 11 5 13 0 1 0 0 20 14 3 1 7 4 13 0 0 0 3 2 5 5 0 22 0 16 0 3 23 11 13 22 76 1 35 2 8 3 1 11 6 19 0 3 36 0 5 1 1 6 9 3 3 0 1 91 4 0 5 0 2 6 46 50 0 3 12 33 2 62 20 2 24 41 0 0 0 20 86 8 41 3 8 0 0 13 0 2 2 1 8 2 0 1 8 23 0 13 15 7 0 1 5 39 0 13 0 2 29 0 2 0 4 0 17 7 16 0 1 17 11 1 0 0 1 7 4 12 15 60 4 0 2 61 3 0 22 3 2 8 0 1 0 0 29 2 8 0 0 0 1 19 13 0 0 20 0 14 0 9 12 12 0 2 36 1 62 0 2 28 11 20 1 33 9 5 0 7 0 0 26 30 0 9 0 13 3 3 14 1 0 0 1 12 3 13 10 37 0 10 2 0 0 20 0 13 18 32 0 6 18 0 1 4 31 11 0 0 0 11 62 0 27 15 14 24 49 54 12 67 32 0 3 0 139 21 0 9 12 1 8 3 14 31 6 0 0 12 123 62 18 38 0 61 0 0 0 0 21 18 18 0 2 16 2 27 27 17 5 11 120 30 2 6 0 18 0 7 0 130 29 0 0 18 1 76 0 0 0 13 6 31 13 0 9 4 0 22 161 29 0 39 3 21 12 88 1 2 0 0 9 0 0 26 9 18 31 147 19 14 3 65 1 1 9 5 59 30 17 13 0 46 3 41 65 3 27 24 79 45 0 0 38 1 4 3 56 4 17 43 161 0 21 30 57 62 0 20 7 0 13 23 8 64 19 9 69 2 70 88 6 0 0 96 6 18 72 0 120 0 0 2 0 26 34 19 57 14 28 0 1 29 45 20 114 34 65 0 4 22 91 65 0 7 3 129 12 74 0 0 38 5 6 32 4 0 45 0 23 102 6
180 219 191 193 220 895 307 135 170 238 305 295 296 170 305 265 286 218 274 26 197 297 493 650 221 187 261 207 188 188 366 97 373 288 185 362 197 231 252 569 415 277 212 249 306 118 287 96 118 169 338 413 219 198 264 147 130 179 358 246 164 337 181 215 111 231 78 360 188 323 165 114 353 124 409 381 344 339 427 355 189 76 138 280 462 204 207 360 94 127 149 320 227 173 178 185 268 256 195 84 363 282 157 207 382 293 304 152 183 167 362 248 188 150 108 154 255 373 136 128 409 68 169 334 254 196 240 196 169 190 327 115 221 302 337 307 133 19 332 345 335 73 210 272 497 313 227 163 232 279 91 258 209 182 108 245 446 246 301 131 252 189 413 193 178 314 619 230 206 164 118 55 224 280 133 233 144 338 245 126 151 164 262 315 101 238 391 127 78 241 67 191 139 236 293 181 208 303 139 254 83 175 65 188 158 115 138 245 68 220 57 262 135 189 140 275 91 293 106 58 188 143 239 203 275 173 56 67 193 87 75 128 239 185 81 173 189 75 151 157 107 8 80 232 338 151 133 21 206 192 144 286 164 200 180 74 102 240 170 188 129 194 106 40 212 176 223 198 38 124 196 121 240 329 287 198 107 62 192 29 100 330 187 105 190 198 110 137 126 131 140 121 131 204 249 108 221 105 159 191 220 185 104 102 58 143 161 180 32 187 152 116 214 225 253 261 193 109 188 156 225 105 40 122 140 36 224 282 169 470 158 149 220 89 257 117 96 266 131 147 189 89 227 104 124 164 51 99 238 152 80 131 112 99 143 51 126 101 184 46 176 205 174 119 180 65 158 139 301 201 270 192 167 152 594 71 235 178 128 368 117 114 120 183 155 99 101 102 128 69 299 165 112 63 197 289 117 205 128 143 113 214 242 158 151 203 263 139 89 173 192 125 139 147 86 161 167 84 22 65 263 216 59 144 328 131 180 162 70 218 183 190 151 121 103 118 148 150 233 94 237 202 189 182 73 226 105 128 134 164 218 83 64 194 171 121 247 55 113 136 143 215 201 112 145 145 162 79 133 135 249 234 187 211 299 223 100 182 96 159 219 121 147 232 127 166 204 177 155 129 133 229 65 215 213 83 243 216 81 193 44 275 182 177 251 193 139 202 137 253 267 178 173 139 185 314 280 217 134 284 107 299 100 86 181 184 44 106 131 200 47 95 107 480 222 203 86 70 113 173 116 176 424 112 264 86 109 229 204 186 96 148 175 114 194 83 115 153 158 136 242 100 298 143 116 92 25 92 176 138 51 97 328 295 117 136 73 203 128 150 186 162 167 191 101 231 267 123 114 201 84 151 177 182 148 127 294 81 195 205 202 255 278 211 107 103 141 337 294 273 281 419 133 152 311 269 438 420 322 158 103 247 280 288 457 388 233 234 299 326 157 267 67 225 505 253 247 141 239 306 248 375 320 115 130 87 115 172 302 461 485 474 208 292 668 327 362 215 242 143 288 197 315 141 177 237 330 126 252 381 397 94 299 290 107 230 206 619 295 192 212 103 138 290 88 202 45 191 435 241 278 395 244 276 323 215 312 345 406 142 203 392 351 176 192 299 156 161 368 224 270 150 276 149 392 175 133 329 127 233 259 299 124 158 226 243 186 161 201 166 315 278 264 234 250 283 313 89 164 174 225 124 107 493 202 220 115 279 98 92 232 249 161 201 320 177 393 172 267 198 289 222 379 504 205 262 167 169 306 115 181 167 232 345 464 237 242 274 97 108 263 469 233 220 227 250 80 131 278 56 212 183 264 355 728 334 139 110 225 277 77 38 142 136 272 279 172 130 195 240 245 193 182 325 192 108 135 124 87 154 351 208 303 101 134 190 327 55 158 102 259 347 48 178 376 282 173 242 87 336 173 69 191 164 114 212 347 177 148 180 150 129 290 233 255 231 231 186 181 88 248 146 189 180 212 52 171 78 260 198 325 180 126 53 184 132 209 126 193 170 127 205 164 221 199 101 128 126 526 226 206 185 277 280 214 68 49 200 221 96 237 311 193 184 233 216 230 265 238 169 167 125 125 135 193 115 198 118 112 277 177 373 283 155 193 426 94 132 225 252 304 216 95 128 305 108 194 426 238 371 120 250 283 201 156 198 76 92 267 175 197 138 164 176 59 142 46 513 173 141 148 144 234 205 150 173 170 166 114 232 137 270 170 232 172 101 131 401 164 266 129 142 166 321 121 93 50 285 136 161 154 169 126 80 53 206 231 308 106 95
45 27 79 0 6 26 5 22 10 8 46 12 5 18 21 17 14 146 11 58 10 24 25 38 3 27 54 18 10 16 28 1 6 15 17 13 19 15 35 12 82 3 10 42 21 17 10 34 16 48 16 15 33 62 66 55 1 0 69 14 5 25 23 7 17 29 5 22 2 31 26 25 24 91 8 7 4 20 64 14 7 16 35 39 25 43 23 11 5 12 10 0 24 57 16 91 5 4 104 4 46 8 26 4 19 22 8 19 88 18 0 28 42 73 65 11 5 3 5 29 41 14 14 13 21 40 22 59 42 53 3 18 78 15 4 2 25 12 7 12 80 10 34 23 23 13 38 7 36 8 15 16 10 19 1 16 36 18 4 68 16 19 35 10 19 20 67 30 10 15 12 25 17 13 18 29 0 28 21 38 11 3 45 29 77 48 62 15 35 17 34 16 35 20 40 4 22 35 17 2 44 70 70 122 10 37 8 7 114 43 95 54 30 44 19 66 2 99 158 44 7 148 80 42 5 15 11 97 36 37 50 8 87 16 45 44 54 27 39 81 103 118 84 43 135 0 15 14 54 82 11 12 39 79 12 82 52 88 55 35 5 9 12 43 46 101 34 95 12 114 8 143 94 97 13 30 8 237 13 138 113 33 40 38 60 70 27 28 4 25 30 9 86 5 15 34 26 35 99 44 42 50 76 49 12 35 76 115 97 70 25 148 52 53 18 84 30 138 23 112 22 30 48 32 67 144 54 23 25 36 12 3 85 88 0 52 79 54 20 105 75 32 65 35 88 87 16 6 7 37 60 21 0 90 60 20 19 20 50 85 48 9 35 164 84 76 11 78 19 7 143 2 43 47 8 71 0 12 37 86 12 112 36 3 99 18 107 29 18 103 28 45 28 38 20 4 102 84 36 43 19 105 10 95 8 63 17 75 15 74 105 21 22 0 40 12 51 90 68 58 4 9 7 133 23 110 15 41 1 122 80 68 27 118 39 155 0 27 204 73 9 40 19 28 105 13 101 78 37 142 144 137 40 0 36 17 92 21 136 17 53 123 47 150 166 24 88 63 53 143 37 0 19 89 109 81 86 2 31 95 21 92 110 33 53 64 133 110 14 23 26 8 44 0 171 66 222 10 20 54 39 26 49 170 12 27 58 15 77 41 114 2 102 44 52 33 38 2 11 135 44 45 84 53 97 9 17 64 59 116 97 25 106 92 6 68 99 97 37 73 4 48 41 93 64 36 166 62 25 34 145 2 122 148 8 73 190 20 26 49 2 291 38 3 58 38 69 97 8 12 19 108 15 0 85 85 19 63 64 45 16 75 110 16 90 1 88 9 18 12 25 54 47 43 13 43 145 15 28 84 13 10 37 26 57 14 6 16 19 76 6 56 8 9 56 0 37 68 64 41 81 56 31 12 10 4 24 5 24 2 31 33 4 27 42 6 33 86 90 56 28 25 41 33 30 17 6 25 3 8 32 35 20 4 27 82 53 61 0 4 33 49 26 99 18 23 51 3 4 8 102 34 0 29 8 31 14 0 110 14 14 13 28 7 19 48 44 81 62 30 5 17 11 60 6 10 30 21 2 55 38 0 24 29 43 0 15 27 17 0 40 11 27 33 68 54 48 23 82 6 45 11 59 139 87 29 24 10 26 41 3 36 2 62 10 35 62 17 21 51 14 23 17 34 19 48 80 17 24 76 47 4 40 27 50 25 37 20 19 26 24 33 129 70 47 24 41 3 12 29 48 2 45 31 107 39 33 88 40 71 29 38 21 114 52 10 22 21 12 79 55 132 25 52 3 19 44 12 36 21 31 10 61 51 4 12 77 42 54 41 20 0 8 12 14 33 22 6 48 18 19 48 60 17 0 1 50 15 81 0 0 15 24 34 12 15 28 6 28 54 27 20 52 28 70 15 28 20 20 58 13 27 8 15 4 20 29 23 3 5 50 23 21 15 25 48 8 30 24 31 52 52 3 3 25 8 23 32 17 8 25 8 8 20 16 30 34 0 19 38 9 12 136 8 42 9 23 0 13 64 10 21 11 1 30 95 24 14 24 15 39 26 11 26 10 21 71 2 93 8 39 35 8 74 1 2 1 38 32 28 20 5 41 10 24 29 4 43 4 23 41 37 13 70 46 19 7 8 0 25 22 38 8 3 62 29 5 22 45 24 10 16 18 21 36 41 54 47 15 2 45 47 0 7 3 12 46 25 46 19 23 15 10 40 17 0 75 18 33 78 16 10 5 43 2 1 51 19 48 4
40 39 66 55 43 31 37 51 25 47 30 22 26 28 36 33 124 58 29 91 95 38 9 17 28 76 83 68 16 51 31 67 36 50 36 29 48 22 24 33 39 41 62 39 29 45 28 54 16 45 37 54 29 64 23 55 79 46 90 43 188 42 27 35 88 38 35 28 60 74 49 34 57 23 85 59 48 56 26 40 157 53 36 32 100 43 44 19 39 98 94 43 33 94 67 53 80 58 26 71 97 35 29 52 42 33 160 103 22 28 20 61 56 55 65 45 24 28 31 17 10 104 25 38 50 34 20 71 73 29 35 75 85 27 40 66 38 24 42 35 102 96 33 20 30 31 24 31 26 53 99 39 47 28 54 41 41 52 73 28 71 19 29 37 83 44 26 74 35 34 37 45 97 34 76 62 81 65 68 41 22 54 47 32 50 75 45 21 39 28 46 48 54 24 53 26 53 45 69 37 332 132 258 93 46 224 278 179 177 96 369 101 282 125 343 187 220 253 222 174 278 311 134 96 252 116 351 211 288 332 244 175 244 371 164 184 173 269 202 141 225 197 198 82 154 300 400 285 159 218 205 35 157 137 266 153 175 288 72 226 460 212 283 273 71 417 251 135 273 226 234 179 106 89 146 104 174 270 170 248 221 219 141 173 131 267 201 130 165 217 196 376 219 200 123 248 162 228 217 175 184 90 54 216 144 173 154 156 133 262 268 230 195 247 261 110 155 299 149 250 262 88 361 236 199 233 148 66 104 248 243 83 514 370 271 190 191 158 149 164 119 197 287 267 245 219 490 275 448 137 270 296 187 114 142 50 202 441 418 226 117 242 174 164 236 281 128 128 289 110 144 205 473 348 115 129 269 12 425 221 236 66 343 183 326 95 194 231 317 303 298 192 188 188 216 147 126 113 101 444 236 292 189 186 167 182 341 115 161 271 146 166 326 172 397 278 150 374 120 128 160 131 169 256 68 272 132 168 140 95 285 320 259 242 137 173 143 110 122 474 197 212 161 228 262 120 52 350 251 143 154 282 98 102 154 79 93 274 79 141 126 98 132 191 172 265 217 93 127 207 225 220 202 129 242 100 174 306 131 306 203 224 56 282 335 168 164 149 186 198 194 121 171 471 221 434 151 112 215 270 115 218 189 181 91 99 44 216 88 153 89 211 192 180 170 138 171 52 181 228 180 121 210 111 178 150 327 320 71 250 126 177 172 117 342 185 169 262 156 143 275 149 220 171 166 124 268 111 294 129 232 133 329 164 222 188 34 93 80 134 152 103 125 230 113 85 327 538 124 208 151 77 96 135 130 170 162 123 167 119 219 209 247 281 33 174 104 246 213 125 184 120 113 230 129 145 218 107 251 108 34 29 77 99 85 54 62 34 103 68 52 79 42 37 75 15 62 94 35 60 50 62 73 54 107 40 139 59 31 125 30 42 77 59 97 112 36 36 59 102 92 31 106 53 36 48 97 59 44 49 18 29 97 118 117 136 20 71 49 88 30 44 90 64 51 37 40 43 30 113 54 38 37 46 98 71 48 53 77 109 47 129 23 29 84 79 60 105 67 57 81 36 48 125 39 29 38 83 67 115 92 84 84 86 57 72 79 62 95 118 82 40 39 86 57 208 124 118 78 159 189 78 37 82 95 26 138 25 87 74 115 62 22 116 48 28 76 99 64 117 32 115 91 68 126 76 48 99 50 26 41 64 42 60 65 111 91 140 23 82 28 79 60 39 67 54 72 33 59 95 48 42 63 109 98 54 35 46 44 124 61 99 61 88 95 54 170 104 60 103 64 68 27 127 26 95 120 28 160 26 104 42 44 140 82 136 41 65 74 93 84 67 180 82 71 28 71 214 262 168 57 34 19 26 65 104 39 61 32 64 48 24 54 48 63 168 265 34 252 80 56 120 89 45 75 89 176 106 151 46 62 56 86 118 209 85 177 38 47 153 75 130 55 35 6 69 98 71 52 77 73 41 89 91 39 83 45 52 86 23 111 167 123 77 73 156 55 214 83 87 61 113 163 73 141 35 43 53 114 67 44 81 83 92 118 58 131 52 71 34 32 41 170 127 47 38 63 85 121 43 41 58 189 135 65 52 24 27 99 107 143 26 82 126 88 61 69 37 62 29 81 45 45 77 92 16 32 35 38 154 63 139 96 49 55 175 91 98 71 52 58 59 84 66 47 84 68 73 87 89 71 66 89 46 46 94 128 106 74 83 122 149 57 47 56 180 58 64 67 40 39 65 137 92 58 172 46 64 88 133
87 90 72 77 80 78 82 91 88 74 73 82 83 94 74 84 75 69 86 84 70 63 81 82 61 77 86 58 71 84 76 25 74 77 81 68 71 67 83 78 90 94 71 72 89 104 90 86 88 89 72 76 84 73 84 76 89 89 94 90 89 89 102 59 92 91 86 76 83 74 82 70 70 86 61 86 76 87 79 71 71 76 90 66 85 70 76 74 81 82 86 92 63 85 67 83 80 77 97 69 94 63 75 94 87 78 56 80 80 85 88 80 84 78 75 77 90 89 69 77 92 82 66 78 69 97 91 84 90 77 72 70 80 78 95 95 95 77 73 78 78 66 71 79 91 86 80 93 68 80 69 66 63 85 73 83 77 83 79 92 87 88 75 83 85 83 72 86 78 87 73 81 75 63 94 100 59 66 94 99 102 72 83 81 90 66 92 82 71 67 85 83 79 79 66 77 89 88 92 83 63 80 84 84 80 83 84 73 71 98 64 57 80 91 82 70 98 92 94 86 67 72 91 62 75 78 89 96 81 78 76 84 74 84 82 70 63 81 76 83 80 79 79 88 89 76 76 80 76 101 106 81 83 89 78 60 74 71 57 36 87 60 73 78 85 72 91 79 62 64 91 78 74 95 80 86 78 91 63 86 72 90 81 75 77 101 76 74 78 94 88 88 79 73 88 84 81 80 79 64 87 94 86 76 73 69 94 84 81 85 69 83 86 101 66 79 69 74 69 94 83 62 77 80 77 79 76 76 83 74 78 87 85 102 91 82 77 101 65 85 71 69 85 82 59 74 73 82 82 79 75 68 92 82 76 77 75 80 81 75 81 74 89 78 85 70 89 88 64 73 85 76 69 63 87 63 88 70 74 81 81 89 81 75 91 86 86 80 92 95 69 76 72 94 80 79 82 78 88 72 94 65 72 89 72 73 75 80 89 97 75 59 75 48 85 104 90 83 87 80 70 76 79 79 90 83 69 91 75 71 63 64 100 92 69 72 92 83 87 74 83 84 86 96 83 87 76 69 101 68 77 92 87 75 78 81 70 68 78 77 82 97 83 86 65 78 107 80 73 69 72 70 83 76 77 87 75 83 71 107 81 80 93 43 70 79 94 84 92 73 79 87 84 72 74 57 87 77 84 61 70 88 84 57 79 78 68 78 96 74 95 72 72 64 86 79 90 78 70 98 78 68 89 82 86 71 92 75 73 91 85 43 72 89 71 93 64 76 79 87 89 79 71 53 92 88 96 85 79 64 90 67 65 86 72 86 81 70 67 71 75 79 77 84 80 84 80 80 75 81 67 90 88 79 74 88 77 83 67 63 76 71 79 95 76 74 61 68 86 89 92 88 80 68 79 75 80 75 89 70 73 85 70 80 65 84 68 97 90 83 84 88 68 78 85 77 82 84 84 74 61 83 78 82 72 70 83 84 98 68 89 73 85 85 81 54 84 71 93 77 79 70 65 79 78 87 81 79 88 78 63 75 77 65 72 68 72 73 75 81 102 83 65 76 96 78 69 84 82 94 89 81 91 79 77 84 71 78 81 74 80 61 90 83 77 63 105 83 71 80 80 76 75 88 62 83 74 89 75 73 106 69 71 85 65 30 92 87 92 77 80 93 66 92 69 89 63 90 79 85 87 67 72 76 76 85 74 74 67 83 90 98 89 63 88 72 80 79 77 75 87 100 76 72 70 69 82 74 68 70 73 82 90 91 77 70 88 81 38 67 91 63 84 80 96 89 76 64 71 57 78 73 90 65 77 87 79 92 85 91 109 77 59 75 82 86 70 73 83 102 77 67 69 81 65 74 68 86 67 62 80 74 78 83 76 82 73 84 67 87 79 81 62 79 104 96 83 70 73 78 77 81 89 80 82 65 78 88 98 82 61 96 79 82 45 74 63 72 61 72 84 75 79 79 88 89 78 72 79 84 63 86 75 66 53 96 60 94 77 83 65 93 91 73 79 67 78 85 80 103 75 80 95 90 74 90 83 87 84 81 75 79 80 66 99 64 79 85 73 81 101 72 70 79 81 76 90 93 80 77 81 64 79 28 73 84 85 70 82 83 70 77 74 94 70 85 60 91 77 78 83 83 30 78 71 80 94 78 93 84 86 102 70 82 93 80 95 99 73 79 83 90 71 85 73 84 54 99 88 59 88 91 77 72 73 73 65 82 101 70 76 88 77 76 67 75 79 76 74 87 77 86 63 87 72 56 71 85 73 86 81 73 58 77 80 81 75 86 98 96 76 66 91 82 58 69 61 94 90 74
19 9 31 7 19 25 27 51 4 136 36 1 5 24 9 4 5 40 17 10 2 14 4 3 16 0 10 12 24 13 0 9 2 1 13 7 15 44 1 5 31 61 7 26 16 99 1 1 28 35 14 4 201 2 32 32 25 20 5 40 1 9 7 33 0 54 16 19 6 0 43 23 12 6 7 7 15 22 15 2 34 10 11 24 15 39 9 5 12 6 10 28 23 24 7 34 71 2 9 1 41 11 44 2 12 34 31 16 46 0 15 61 12 50 50 27 21 15 44 4 24 32 12 11 17 20 11 13 19 27 50 9 20 16 2 13 47 16 26 49 2 14 17 16 10 25 33 13 22 0 19 23 27 12 57 30 14 16 64 10 4 22 48 8 2 2 0 63 19 11 5 18 41 2 15 25 43 1 3 0 18 19 7 41 6 11 21 4 33 8 86 45 32 10 16 25 35 19 46 3 21 22 29 3 82 12 26 24 22 43 23 11 36 4 12 0 38 0 60 22 18 1 26 8 8 1 10 10 17 24 63 10 6 0 3 32 32 40 24 27 13 102 42 17 29 9 9 8 6 33 8 83 64 13 18 31 9 6 31 17 17 32 42 33 33 13 19 136 0 39 22 10 42 12 56 0 29 20 29 26 15 7 4 22 20 20 8 17 6 21 19 72 13 48 20 40 1 26 2 0 17 1 0 72 10 48 37 49 15 35 61 27 17 17 20 2 22 19 14 7 18 5 26 33 6 14 0 12 8 19 0 15 7 11 38 0 77 14 10 1 55 5 32 4 8 6 9 59 34 2 53 3 3 5 5 8 44 53 8 1 14 25 11 7 11 89 56 13 2 15 2 22 4 9 3 15 10 13 13 2 13 19 14 0 16 39 22 1 27 7 5 4 45 11 0 8 48 3 48 13 38 13 26 19 17 0 34 24 4 16 13 1 7 0 2 59 7 11 15 6 2 7 28 13 7 8 7 8 13 2 15 22 36 29 21 35 19 44 17 60 10 12 19 3 5 7 17 32 54 24 3 3 34 38 21 2 19 17 3 3 0 33 0 27 3 41 8 13 8 16 43 2 7 2 32 28 3 11 0 27 19 62 11 21 45 11 36 11 24 40 24 0 77 1 3 85 6 29 24 13 128 10 22 42 50 8 6 1 43 2 0 1 35 10 10 20 15 6 2 18 14 7 7 1 26 30 7 39 5 13 28 20 1 21 8 25 11 4 15 49 15 54 4 13 28 15 12 19 30 9 56 15 3 28 7 8 0 6 11 4 1 6 12 1 26 31 11 3 11 4 2 76 4 4 9 16 108 15 17 10 22 10 17 1 24 5 28 1 20 23 3 35 6 12 1 10 5 12 28 40 83 13 17 16 17 31 29 11 16 13 10 39 59 16 29 52 12 10 23 30 9 16 14 57 92 19 1 5 5 2 0 22 15 11 21 3 0 25 37 8 2 1 5 16 38 5 53 21 15 6 5 12 0 7 9 9 3 3 32 16 27 11 41 12 7 38 7 13 0 17 12 8 43 8 2 25 46 18 51 29 19 16 11 0 162 5 63 10 0 32 22 1 5 21 11 14 1 57 22 24 37 15 12 42 23 2 18 9 32 13 0 16 1 7 2 22 11 15 68 8 17 18 10 10 55 6 2 2 31 37 115 37 22 5 18 1 37 26 13 27 27 12 14 7 8 6 79 28 32 0 15 14 40 26 15 5 23 17 24 38 10 20 24 12 12 15 15 33 34 15 2 6 14 8 27 19 24 12 11 1 37 17 1 41 45 5 1 10 21 2 30 19 81 39 1 87 30 23 45 3 0 35 1 31 36 14 12 26 3 8 7 15 4 5 10 7 32 13 20 44 36 24 18 17 19 3 19 12 46 47 5 8 19 1 16 20 13 6 29 3 14 3 16 48 71 66 37 3 39 14 5 0 20 2 7 2 5 56 11 45 3 0 106 2 5 15 6 48 5 20 6 10 0 0 3 55 36 16 29 4 8 152 7 22 19 29 20 7 23 4 7 5 99 54 12 0 18 47 15 34 3 14 8 35 23 3 8 18 13 19 7 5 29 36 15 2 18 40 4 31 0 3 5 18 5 17 22 13 7 22 0 2 24 57 36 13 84 8 62 8 41 2 34 5 40 3 4 3 12 52 7 19 24 1 24 10 0 4 18 8 44 5 28 6 25 78 21 12 18 2 2 41 22 2 67 19 7 16 24 2 50 10 10 13 1 43 26 6 36 38 56 16 4 75 43 49 28 3 26 45
8 22 29 18 35 39 8 15 22 21 19 25 73 18 24 13 21 14 20 7 5 10 14 22 15 10 8 5 30 2 13 19 14 12 25 22 8 28 40 18 65 35 28 20 16 20 37 18 17 30 16 15 10 9 12 8 8 23 17 22 14 35 51 38 13 5 38 11 16 21 35 20 26 34 10 27 8 30 15 20 20 28 17 37 11 25 20 10 68 15 25 37 13 16 31 52 23 30 45 38 25 12 15 12 28 20 14 18 14 69 6 41 17 40 14 36 38 38 11 17 35 8 29 10 34 35 27 9 19 7 24 17 12 19 24 17 17 67 39 19 17 30 14 41 23 9 8 73 2 29 11 58 47 32 11 17 24 12 19 13 21 14 26 24 3 6 42 2 17 33 12 6 16 16 1 5 6 5 30 21 34 9 11 30 21 10 1 8 12 44 25 12 8 27 5 14 5 4 10 47 66 39 38 62 15 56 29 95 14 30 28 87 70 13 32 41 68 23 9 11 3 13 27 23 57 18 30 14 34 3 14 33 18 25 50 34 37 24 32 32 14 27 44 69 12 39 32 70 35 27 55 34 14 28 80 60 6 8 113 43 35 12 46 19 9 9 22 86 23 13 78 29 21 27 68 35 5 10 60 20 10 48 10 35 28 56 47 37 13 18 94 4 19 53 24 25 33 35 15 4 39 2 8 2 49 48 55 92 96 17 25 15 35 32 22 9 27 62 116 29 36 29 32 57 68 32 56 49 36 21 73 93 25 22 28 63 53 17 15 40 35 20 4 7 24 31 40 47 41 38 10 16 90 37 34 49 31 28 47 46 16 48 61 3 46 57 60 16 14 41 4 59 17 10 36 7 40 16 29 12 45 56 36 71 34 118 8 18 46 60 9 2 93 23 19 65 33 24 34 86 29 10 20 29 5 8 21 20 78 6 2 4 17 18 18 11 7 16 26 21 25 9 33 7 5 38 45 12 23 4 18 1 4 23 22 23 4 11 25 6 9 7 19 10 12 20 27 18 32 10 16 22 14 28 18 17 25 35 37 8 21 16 11 22 22 5 19 29 3 22 7 3 10 5 6 32 39 26 36 31 4 3 19 41 19 7 16 22 10 5 19 3 17 8 17 3 10 39 22 18 20 8 11 19 58 8 26 12 27 22 20 27 8 14 6 12 8 16 14 8 23 9 19 6 15 22 8 11 21 11 27 13 6 1 10 27 29 14 23 22 23 23 12 26 7 18 10 15 31 20 34 17 16 18 11 5 19 23 25 8 14 16 22 8 6 42 5 8 31 21 46 23 13 15 11 16 17 29 65 9 16 18 32 11 16 17 11 13 24 24 11 50 14 26 40 25 8 20 27 64 56 27 35 39 66 46 30 11 24 5 20 33 58 27 12 49 11 34 45 14 29 33 61 20 15 44 20 78 37 21 26 26 8 15 36 19 78 11 20 14 24 49 32 8 23 39 36 3 25 22 24 33 8 34 16 21 27 32 65 40 39 36 28 23 34 46 35 17 55 74 2 33 20 24 31 23 50 27 12 17 80 28 92 48 26 6 30 27 19 48 11 14 19 17 57 128 52 1 73 20 39 73 10 17 15 28 35 19 18 3 18 114 43 53 26 12 11 29 7 13 3 9 7 32 39 49 36 61 53 4 26 72 102 38 31 62 18 27 37 49 20 28 37 27 5 32 23 18 83 49 74 6 56 73 36 45 61 29 69 21 92 45 66 53 70 47 6 81 19 7 45 27 30 25 1 30 85 14 33 4 53 6 48 17 19 33 22 51 38 24 32 51 32 18 34 41 8 10 11 34 46 74 49 19 39 62 51 28 38 65 38 67 26 19 19 6 23 65 10 59 9 65 51 132 16 25 60 8 162 118 51 71 65 9 11 10 29 33 23 25 24 48 33 28 119 16 26 55 35 59 46 30 32 44 19 30 17 58 81 50 34 110 27 56 32 4 57 130 10 132 24 7 30 19 47 24 34 75 72 154 17 39 71 18 79 17 26 25 68 126 64 74 20 48 38 14 119 38 17 12 34 54 28 19 26 61 22 81 80 52 62 103 37 49 31 36 41 38 20 25 68 74 23 20 104 57 74 126 44 64 20 37 57 63 49 34 46 22 38 43 72 24 20 27 18 58 49 22 40 34 23 64 48 44 39 63 1 21 52 39 28 26 95 29 45 57 34 36 32 41 51 27 21 14 66 73 9 26 9 53 29 22 48 22 130 30 46 18 76 120 16 7 22 11 22 50 22 17 109 56
4 7 14 1 6 24 9 14 3 5 10 38 14 26 10 6 19 4 12 1 10 30 1 13 12 8 32 6 2 11 7 15 2 3 18 4 3 7 6 2 12 36 6 20 8 5 5 0 7 11 13 13 9 6 15 6 7 4 30 14 6 18 10 10 18 8 24 2 22 6 4 9 25 7 1 3 7 14 2 4 3 5 6 14 3 8 6 8 6 47 5 19 2 7 1 3 18 1 14 9 28 14 4 16 57 24 2 7 11 3 34 11 9 4 9 3 10 11 7 16 8 19 4 23 14 8 16 23 1 15 7 6 1 17 12 2 9 19 15 25 9 5 47 12 18 0 9 8 3 0 2 7 5 7 12 11 3 17 5 9 5 12 13 10 3 10 0 5 4 1 5 9 11 23 15 6 3 3 6 6 27 1 0 24 4 3 2 22 9 20 4 8 11 8 10 9 7 9 9 5 14 1 0 0 8 4 6 13 3 6 5 0 20 21 5 0 12 10 3 1 9 2 4 5 1 6 10 4 8 14 2 3 0 3 11 4 6 5 4 9 5 4 4 8 21 2 7 1 0 1 5 19 3 5 3 2 9 9 4 12 5 0 3 1 0 0 5 2 9 6 7 3 25 0 6 1 6 4 13 1 7 4 14 5 4 19 1 5 1 7 15 3 2 18 1 15 3 9 16 19 0 0 6 1 7 5 6 16 0 2 1 3 5 7 6 3 13 27 18 3 17 1 8 6 12 3 3 12 15 18 12 18 1 8 19 1 2 2 0 6 0 11 7 6 3 6 8 4 9 3 4 2 11 11 17 6 7 4 6 5 11 2 8 6 6 7 13 3 21 7 4 2 2 8 7 4 7 13 3 4 1 3 3 11 5 33 8 12 2 23 7 4 2 7 2 4 1 7 3 10 3 0 0 1 2 6 2 1 1 0 1 0 0 2 1 4 0 0 0 0 0 2 5 2 0 0 1 0 2 2 1 5 4 0 1 3 1 4 0 2 0 0 2 6 2 4 7 0 5 1 4 1 4 3 1 8 0 0 2 4 0 12 0 1 3 8 4 2 0 5 5 2 1 3 3 5 2 2 2 1 0 6 8 4 6 1 0 0 1 0 1 1 2 5 5 1 2 0 4 1 3 1 4 2 1 2 2 0 7 1 4 2 1 2 2 8 1 2 1 0 1 0 4 0 1 4 0 0 0 0 6 1 0 2 6 0 0 0 5 5 2 1 0 4 0 3 2 0 2 3 0 2 5 5 3 2 0 0 4 5 5 0 0 6 1 2 2 0 2 10 0 6 3 10 6 1 0 0 0 0 1 0 3 1 4 1 3 4 0 0 8 2 3 6 1 6 1 0 6 1 8 1 11 16 5 1 6 7 4 5 0 11 2 8 0 1 2 21 8 6 4 8 8 1 1 0 10 6 1 2 15 5 7 5 3 2 6 8 14 1 8 17 5 37 8 0 2 4 19 0 1 19 3 9 1 7 15 1 12 2 5 7 8 5 17 24 10 7 6 8 6 5 12 5 6 4 5 6 2 14 10 2 1 5 9 20 5 10 6 12 8 5 4 0 9 17 5 13 15 17 10 9 2 6 6 4 6 5 8 12 4 9 15 2 6 3 1 2 5 6 5 5 2 7 11 4 4 15 11 5 11 4 7 4 9 0 24 7 7 0 2 8 4 7 1 13 6 5 28 19 23 15 10 4 0 8 9 2 1 2 4 3 27 3 6 4 1 1 2 0 6 19 10 2 12 29 14 1 2 2 20 11 2 14 9 22 8 2 15 10 5 8 3 11 6 7 9 15 3 21 4 22 29 0 11 0 12 6 8 3 1 6 3 0 10 2 9 2 3 2 6 18 5 2 7 4 17 3 23 14 5 3 6 1 11 7 5 20 9 8 0 23 3 6 0 3 0 10 4 7 5 7 11 7 5 3 12 8 5 2 3 6 4 0 3 7 5 9 11 4 4 37 9 8 17 5 23 3 3 13 1 9 11 21 6 11 16 0 6 2 11 4 7 7 0 1 3 6 8 17 13 18 7 5 10 2 5 7 27 4 7 19 7 1 5 7 6 11 0 8 10 0 0 2 7 3 3 22 0 13 7 2 1 0 3 5 3 3 11 14 6 5 7 0 14 4 16 10 11 2 21 8 6 3 8 0 7 6 5 3 13 2 8 11 6 8 1 2 3 12 17 9 6 15 5 13 3 1 3 9 1 20 3 0 7 8 5 11 4 16 1 2 4 6 17 5 2 6 9 8
85 64 34 40 42 52 97 74 31 108 55 48 69 107 37 30 88 17 92 81 32 39 127 42 46 70 18 30 53 137 86 81 21 67 85 49 36 86 102 91 42 103 79 31 63 35 18 117 46 85 38 117 34 14 83 55 17 60 34 16 10 53 92 146 13 30 84 22 36 125 72 81 56 36 27 75 36 70 299 60 26 44 11 20 71 144 42 100 34 61 7 43 79 18 33 128 86 28 77 48 44 103 91 19 60 22 13 51 47 149 138 58 81 60 38 34 135 70 50 42 2 5 47 36 75 15 351 24 82 52 116 46 3 83 97 140 50 71 40 44 60 51 60 42 158 96 71 64 50 69 27 66 18 105 33 65 23 26 59 35 31 79 68 18 72 64 77 33 17 37 100 16 80 23 29 56 8 143 81 31 45 139 174 27 134 56 92 85 70 55 15 121 13 142 36 72 21 96 45 102 7 29 7 10 19 40 12 31 18 20 19 43 9 19 28 13 33 23 8 35 31 13 81 53 16 6 5 19 11 20 30 17 74 21 15 17 18 7 22 40 18 8 28 40 11 38 19 15 20 32 9 40 19 69 16 40 30 11 20 16 13 5 23 18 29 13 37 4 14 8 22 12 6 27 16 36 23 6 20 9 22 18 35 25 8 27 24 35 30 2 9 20 15 36 73 18 35 21 41 26 20 34 36 17 29 10 22 52 38 41 19 6 30 61 57 15 11 13 77 21 14 22 9 19 23 28 10 13 41 34 12 7 22 4 18 35 22 31 50 13 16 21 11 28 38 7 7 7 20 18 12 21 36 36 11 9 56 13 21 10 12 67 30 26 12 10 16 62 17 23 15 5 14 10 47 2 66 8 12 24 19 55 14 15 20 15 16 24 7 7 21 25 3 19 5 17 15 27 27 5 35 23 10 34 37 13 38 46 12 45 59 43 14 29 8 36 67 22 23 34 10 14 26 8 77 14 24 53 41 15 17 18 16 21 105 9 23 42 15 31 38 14 58 15 19 88 20 7 17 60 32 14 62 28 51 44 59 18 45 19 64 18 38 14 20 20 75 66 20 37 68 43 12 24 10 57 21 15 19 23 8 10 47 54 12 18 9 22 103 19 37 43 21 15 10 11 70 17 16 21 27 3 36 43 10 66 7 22 74 80 13 32 30 49 18 24 58 29 11 37 30 29 6 18 23 11 18 19 37 48 17 20 52 10 45 16 10 17 28 49 7 60 22 35 29 13 4 22 66 11 15 42 66 18 41 35 16 27 89 15 28 28 11 7 46 21 10 16 14 21 32 32 99 5 113 30 34 6 2 25 5 13 15 63 30 18 46 8 21 23 81 41 28 20 48 30 26 43 12 52 63 30 34 12 65 28 25 88 68 63 49 100 47 57 17 146 85 62 137 97 77 33 20 15 85 168 44 20 54 43 80 58 84 34 36 6 49 59 17 78 75 49 50 44 55 113 19 23 146 62 126 94 53 30 30 39 104 65 129 55 101 75 69 50 6 63 34 10 11 39 84 76 21 38 33 76 143 33 37 24 52 44 92 46 38 60 60 12 25 66 38 94 64 40 49 17 57 51 85 20 24 37 14 101 85 96 55 20 19 36 33 74 69 65 81 63 31 14 22 49 38 5 77 48 55 84 62 89 20 38 55 85 64 66 17 60 142 32 44 34 80 56 89 45 47 60 64 19 53 79 12 75 98 42 35 19 71 36 64 29 43 24 19 94 30 13 24 84 129 40 19 71 42 95 59 89 84 78 29 7 62 75 99 35 13 4 45 72 28 106 26 35 23 120 223 54 14 59 20 79 51 90 31 25 59 39 81 35 6 44 41 45 46 37 63 48 13 50 18 40 109 24 97 85 91 66 44 31 39 22 80 157 73 13 27 25 35 85 22 29 87 36 126 72 39 106 70 147 25 24 26 71 31 41 16 91 6 12 6 21 55 19 35 37 106 39 57 9 121 12 56 52 72 58 62 12 104 157 54 35 47 31 20 68 45 28 38 38 51 64 78 69 21 14 38 60 41 55 110 73 61 39 134 73 38 116 49 74 93 76 72 85 9 42 122 55 148 79 28 74 5 65 10 73 101 50 39 46 38 78 90 32 38 51 13 50 5 71 84 83 50 28 43 28 13 113 46 25 115 32 79 17 72 113 46 106 17 41 30 36 93 41 65 33 26 41 84 65 34 7 47 83 149 59 79 82 28 33 34 125 101 14 42 35 95 3 44 74 26 203 47 26 35 9 38 39 20 30 95 54
55 11 0 4 0 0 0 16 9 37 0 22 58 50 13 24 417 127 0 1 0 0 0 10 73 0 34 248 42 50 6 0 71 16 5 5 143 38 2 0 0 61 0 12 47 0 0 15 9 15 0 0 17 6 0 3 69 14 9 0 115 31 0 8 1 8 17 0 10 23 3 0 53 0 3 23 399 25 7 106 0 30 162 0 27 0 1 96 19 0 31 0 0 0 278 0 10 44 0 0 139 0 0 12 42 38 0 0 10 29 2 28 1 7 0 147 117 75 71 0 53 4 26 123 0 30 3 0 0 8 3 0 4 0 0 45 16 0 8 0 0 2 34 1 0 2 0 1 2 50 0 2 4 1 31 0 0 0 6 32 1 29 13 0 3 4 1 9 0 0 0 33 0 0 3 7 0 0 1 0 8 4 16 2 294 49 1 0 0 28 0 0 1 9 41 0 30 0 1 39 0 29 4 1 14 11 0 110 1 3 9 0 50 12 25 41 9 0 21 1 62 16 18 8 0 41 11 0 47 5 6 0 0 0 44 2 0 0 0 0 0 6 0 18 0 72 2 0 156 1 0 13 25 0 0 0 69 10 39 5 0 1 29 7 10 57 6 0 9 0 6 0 0 1 3 0 0 0 1 0 19 0 0 7 5 0 0 20 1 4 3 78 0 23 133 25 7 2 8 0 76 3 0 66 0 14 14 1 36 37 6 0 5 1 0 3 4 0 0 16 0 106 34 0 3 0 0 0 0 0 0 7 44 0 0 0 24 42 0 8 0 0 29 0 0 4 6 5 121 2 0 9 92 0 4 0 42 2 0 15 1 7 0 1 12 2 0 0 0 0 0 0 4 57 34 62 0 57 0 17 2 0 0 3 0 28 57 3 0 0 64 0 12 1 11 0 0 0 0 118 0 0 0 41 12 11 29 1 0 1 14 9 0 2 0 49 1 0 0 6 0 0 0 0 0 0 0 0 5 0 0 1 0 0 1 0 0 5 0 5 23 5 0 4 0 15 0 1 19 1 1 0 1 6 13 3 0 0 0 7 0 80 0 0 0 8 2 138 2 4 11 0 39 0 0 0 0 12 0 0 4 0 0 3 0 7 6 0 8 7 0 0 0 5 0 0 1 0 0 0 10 27 6 0 80 19 10 3 0 2 0 0 17 1 49 29 0 0 7 0 0 6 1 3 2 0 18 0 22 0 0 0 0 1 0 0 9 4 0 1 0 15 24 5 0 0 0 0 6 2 0 2 0 5 0 20 0 20 0 0 0 5 5 98 0 44 11 7 11 0 10 0 0 4 4 11 21 21 5 21 1 80 55 0 0 25 0 0 1 1 0 0 0 51 65 5 1 0 0 16 12 6 2 7 0 0 0 0 0 12 3 0 1 0 0 0 5 1 14 0 0 1 2 0 0 7 0 85 1 15 17 0 97 55 0 16 1 15 6 3 4 0 11 1 0 0 8 0 6 25 9 5 28 4 12 94 1 8 12 0 0 0 0 2 0 13 12 45 2 9 1 13 1 85 0 0 0 0 0 9 13 20 0 0 0 4 3 2 4 7 0 4 2 0 0 0 0 0 0 0 1 10 0 0 0 8 6 2 4 67 3 0 3 4 0 0 1 11 1 1 1 0 2 0 0 3 0 2 14 0 0 4 0 0 0 0 0 0 4 0 0 5 0 0 0 0 0 1 84 3 0 0 0 26 15 13 0 2 0 2 0 7 0 0 0 2 3 2 0 78 23 5 0 2 11 0 0 20 0 0 0 14 0 0 0 100 1 0 0 0 0 4 0 1 1 0 29 0 7 0 0 7 9 0 0 29 0 0 1 5 0 0 0 0 3 4 1 0 0 0 0 0 4 0 0 9 0 1 3 2 31 0 0 0 0 1 0 1 0 0 27 6 0 4 3 0 0 0 4 1 18 0 0 0 0 6 0 0 1 14 0 0 3 19 0 0 1 0 0 0 0 0 12 3 0 1 0 0 0 0 0 0 23 0 4 28 12 0 1 8 0 1 4 8 0 0 45 9 1 0 1 0 0 9 11 0 1 16 0 0 0 0 1 0 3 9 7 1 2 1 4 0 0 0 0 5 0 14 0 0 0 9 0 0 9 7 2 0 0 22 0 0 0 5 1 0 1 4 0 2 0 0 0 1 3 3 0 1 0 0 0 1 7 4 0 6 1 0 0 0 0 0 0 4 13 2 2 2 1 0 0 5 31 66 0 1 0 0 0 0 15 1 6 26 0 0 6 0 0 29
69 6 0 3 0 7 0 0 0 0 0 1 3 1 106 2 0 0 0 12 0 0 0 0 0 0 19 3 0 2 0 0 16 0 0 2 9 0 0 0 14 16 0 0 2 0 0 0 25 0 0 0 0 0 2 0 0 56 0 0 0 0 4 0 11 1 26 7 3 0 0 7 1 0 11 0 0 1 0 11 0 29 0 0 0 0 10 0 0 7 0 9 21 0 0 0 4 7 0 9 0 0 0 14 0 3 60 0 0 3 0 0 0 0 0 0 0 0 0 0 0 22 29 0 0 0 0 0 0 0 0 0 27 0 2 1 1 0 0 17 0 0 33 0 0 0 0 0 5 0 0 6 0 3 8 0 0 0 0 11 2 0 0 0 0 0 0 1 0 0 0 17 0 0 10 0 16 3 0 0 3 0 0 0 0 0 4 3 0 0 3 38 3 0 1 0 0 0 3 1 0 0 0 3 1 3 11 0 4 0 10 0 0 0 13 0 0 0 0 14 0 0 0 1 47 0 14 0 0 0 5 0 0 2 0 0 0 29 11 1 6 12 2 0 0 1 0 0 1 34 0 0 0 0 0 1 33 0 27 1 0 1 0 1 0 1 0 0 2 0 34 0 0 2 22 0 3 0 1 0 0 0 0 0 0 0 0 2 0 0 0 0 10 0 36 6 8 0 0 1 0 22 1 0 1 0 0 0 0 0 2 0 0 0 0 1 7 0 0 0 1 19 9 0 19 1 0 2 2 0 0 0 0 5 0 19 0 0 0 0 13 20 8 2 0 0 18 4 7 4 16 0 0 0 0 0 0 3 8 16 2 1 2 0 0 1 0 16 0 0 1 95 0 0 0 7 0 0 6 8 12 1 15 0 0 7 5 3 0 1 0 0 0 4 59 1 9 0 0 0 0 0 6 0 1 0 1 0 0 18 1 60 1 102 0 0 0 0 0 0 2 4 7 1 19 0 0 1 0 5 0 0 0 0 0 0 0 0 0 0 24 5 0 13 0 0 0 3 5 0 0 0 2 2 0 0 0 24 0 0 0 16 0 0 0 0 0 0 0 0 0 15 0 7 0 0 0 0 39 0 0 0 0 0 2 11 0 2 0 0 0 4 0 11 1 0 3 0 1 5 15 2 0 0 0 3 11 4 0 0 0 6 0 0 0 0 0 20 0 0 1 0 0 0 0 0 11 0 8 0 1 5 0 0 0 9 0 4 0 9 1 0 4 0 0 0 0 2 0 1 2 0 15 0 2 0 0 0 0 0 0 18 0 0 0 0 23 0 0 0 1 0 0 24 0 0 1 0 0 0 7 2 0 3 7 16 8 9 0 0 1 0 0 0 4 0 0 0 0 0 0 0 0 0 0 0 5 2 15 2 0 2 2 0 3 1 0 0 0 0 2 1 0 11 4 0 0 18 0 2 1 0 0 1 4 0 8 0 0 0 0 0 0 11 0 3 2 0 0 0 0 1 0 1 0 0 0 0 0 0 0 0 1 0 17 0 7 26 21 0 0 1 0 7 0 0 0 6 0 2 0 0 0 5 1 10 0 0 0 10 0 1 1 5 0 10 0 0 2 1 0 3 1 0 3 0 10 0 9 6 0 0 2 0 10 0 4 1 0 0 0 16 0 0 0 0 0 0 13 0 0 0 9 0 4 1 1 0 0 5 0 24 0 1 19 0 0 0 0 4 0 0 0 4 0 4 0 0 0 13 0 12 1 0 6 0 0 0 0 0 7 1 10 17 0 0 0 0 0 0 0 1 0 0 0 52 0 6 1 0 0 0 0 0 2 0 0 2 0 0 2 6 0 0 0 0 0 0 0 0 1 3 0 0 2 0 0 0 0 3 2 9 2 0 7 3 0 0 0 1 0 0 0 0 0 0 0 1 0 4 0 0 0 1 0 1 0 1 0 0 1 0 0 0 2 0 0 5 0 7 0 3 8 0 3 0 0 0 0 0 0 0 24 0 0 9 0 0 0 0 0 1 0 1 4 0 0 0 0 0 0 3 0 0 0 0 0 0 0 0 0 0 0 0 0 0 0 0 11 0 0 1 1 0 0 0 0 2 3 0 0 0 5 0 0 2 0 2 2 0 5 0 22 0 0 1 34 0 0 1 1 0 3 1 0 0 1 0 2 2 0 0 0 2 0 0 7 3 1 3 0 0 0 0 0 0 0 0 0 0 0 0 0 0 6 0 0 0 0 0 0 9 4 0 0 1 0 0 0 2 0 0 44 0 0 0 0 0 0 0
0 0 0 0 0 0 0 17 25 0 0 4 1 0 0 0 32 0 0 0 1 0 0 0 23 0 17 0 1 0 0 0 30 0 0 8 0 0 0 3 0 0 0 0 0 0 0 0 3 0 0 0 0 3 0 0 0 9 0 14 0 0 2 0 0 0 0 0 0 0 0 0 0 0 47 0 0 0 0 0 0 0 0 0 0 0 0 37 0 9 0 0 0 0 0 1 1 0 0 8 0 0 5 65 0 0 22 0 14 3 0 0 0 0 0 1 0 0 0 0 0 0 0 20 8 0 0 0 0 1 0 0 0 0 1 7 1 0 0 0 0 0 0 0 0 3 0 0 0 3 0 0 33 0 0 0 1 0 0 0 0 0 0 0 0 1 4 49 0 1 2 39 0 1 0 0 6 1 0 0 0 0 0 0 0 5 1 0 52 0 0 51 2 0 26 0 0 0 0 0 1 0 0 51 1 0 22 1 0 0 0 0 3 0 7 10 0 2 1 9 0 0 0 0 0 0 0 0 48 2 20 0 2 0 2 0 0 0 0 22 1 27 0 59 0 38 0 0 6 0 0 0 0 0 0 9 0 0 0 0 1 0 0 0 0 3 0 2 0 0 5 0 0 0 8 0 0 0 0 0 29 0 0 0 4 0 0 0 0 0 0 0 0 0 0 6 0 0 85 0 1 0 1 56 9 0 26 0 10 29 1 0 0 0 3 0 0 0 0 20 0 4 0 0 0 0 0 0 0 0 0 6 24 0 0 0 7 0 0 6 0 0 0 0 0 2 17 2 0 0 57 0 0 5 0 0 0 0 0 13 0 3 0 0 0 0 0 0 4 92 0 0 42 1 42 52 0 0 0 0 0 0 0 23 0 16 0 21 2 0 0 8 0 0 0 5 0 0 2 36 0 0 2 0 0 0 0 0 0 0 0 3 0 1 0 25 17 0 4 0 0 0 0 0 0 11 5 5 6 1 0 0 0 0 0 90 0 0 0 0 0 0 1 0 1 0 0 0 0 0 0 19 4 0 0 0 0 0 0 0 0 2 0 0 0 12 0 0 0 0 0 0 0 0 0 0 0 1 0 0 72 0 0 0 0 46 0 85 7 23 0 0 3 22 0 0 0 0 0 7 42 0 0 0 0 0 0 0 0 1 0 3 9 20 5 5 0 0 41 0 0 1 0 25 0 0 0 1 0 0 0 0 2 0 1 0 0 20 0 0 2 0 0 0 4 15 0 0 0 3 0 3 0 8 0 0 0 0 0 0 0 29 11 0 12 10 0 0 0 0 33 57 2 6 2 0 20 3 58 0 0 0 5 0 0 0 0 2 34 36 0 0 0 0 1 53 80 0 0 13 1 0 0 0 0 0 0 0 12 0 0 0 44 0 0 0 0 0 0 0 0 0 0 0 23 7 0 0 0 0 0 3 22 0 2 11 0 0 0 0 2 0 0 0 0 11 0 0 39 50 0 80 9 1 0 4 0 0 24 0 78 0 0 88 0 0 0 0 0 1 0 0 0 76 0 3 0 4 0 46 29 0 0 0 0 0 0 0 0 0 0 0 0 0 24 5 0 0 0 0 0 0 44 0 35 3 0 0 0 1 15 0 59 8 0 11 3 0 0 0 0 0 0 0 28 8 1 0 0 0 0 0 7 0 0 1 19 0 0 0 66 0 0 4 0 0 14 0 1 12 0 7 0 2 0 1 0 20 0 0 0 0 0 0 0 5 25 3 6 0 5 0 64 0 22 0 0 0 0 0 4 0 30 0 0 0 0 17 9 0 0 0 0 0 0 0 28 0 8 2 0 0 57 0 0 5 17 0 0 10 2 0 36 2 6 0 0 0 13 0 0 0 0 0 0 10 0 1 23 0 9 0 0 0 0 0 2 0 0 0 0 0 0 0 6 0 0 0 0 8 0 8 0 0 0 0 0 0 0 0 13 0 0 0 0 17 3 28 0 0 0 0 27 0 0 0 0 0 0 0 49 1 0 1 0 23 0 21 0 0 0 0 1 0 5 0 0 1 0 0 0 0 0 4 0 0 5 0 2 0 0 0 0 0 1 0 0 0 15 1 2 0 2 0 0 20 0 0 0 0 15 24 0 67 0 0 50 3 1 0 0 1 0 0 66 0 0 47 0 0 39 0 0 0 0 0 0 0 2 0 0 40 4 0 1 0 0 0 0 5 5 0 21 0 0 0 13 2 0 0 0 1 0 36 0 24 0 0 0 7 0 1 21 10 0 0 0 1 0 0
9 104 45 41 5 18 167 98 42 14 55 23 108 32 64 38 17 13 50 66 42 106 132 80 136 128 37 99 57 100 101 42 74 16 186 57 90 86 41 98 64 18 95 33 29 39 168 76 61 71 30 20 105 97 102 106 26 92 116 240 11 34 115 55 46 19 57 137 154 30 104 90 27 163 78 80 100 27 15 68 78 80 103 115 6 36 23 41 24 91 92 73 27 48 75 102 66 57 139 90 32 63 57 22 54 42 73 35 50 102 26 118 18 34 37 78 64 32 97 35 36 113 74 73 43 35 71 33 188 101 132 201 70 25 51 159 33 81 81 23 8 53 56 60 190 42 63 91 31 55 114 115 44 86 71 37 54 33 41 58 38 161 18 35 56 38 136 35 126 28 38 25 95 98 39 34 47 76 74 142 39 48 32 90 58 40 54 130 26 95 134 21 55 41 48 61 115 86 71 55 12 75 82 131 25 130 40 101 196 53 10 47 116 33 25 23 123 52 33 23 43 55 4 95 27 40 85 61 65 52 38 14 75 19 65 35 34 43 99 25 137 43 89 32 83 21 39 34 142 18 40 32 96 25 48 35 77 29 73 34 29 83 147 49 83 18 49 47 49 19 105 55 41 153 47 51 27 52 39 40 24 52 69 51 56 27 116 40 58 113 77 21 50 57 40 71 66 35 50 26 69 99 15 79 6 44 93 63 75 31 60 65 45 36 19 72 53 88 37 27 36 64 63 47 34 35 35 71 36 36 86 66 48 30 38 22 25 61 99 38 50 45 26 49 58 79 91 66 58 107 29 70 36 110 39 55 49 10 29 54 34 59 79 121 31 104 56 64 21 43 28 47 8 67 26 170 36 7 28 37 64 97 19 49 27 81 133 37 48 52 12 29 61 42 91 74 68 71 43 47 163 73 92 109 198 141 133 59 53 102 65 251 58 44 47 72 116 63 142 90 164 117 217 94 95 123 281 97 127 221 10 56 24 205 99 173 230 232 79 80 153 136 78 71 128 107 108 59 42 50 241 123 86 127 122 195 115 88 107 217 228 44 172 119 215 41 107 109 138 175 62 59 161 225 57 111 86 182 150 102 294 123 129 40 132 60 276 92 82 171 59 41 106 22 97 101 79 25 59 54 256 90 146 108 124 163 204 65 163 70 78 76 123 96 220 76 63 322 88 97 191 220 145 119 135 123 63 167 189 148 128 109 83 60 139 78 39 36 93 50 93 59 72 184 62 81 162 186 54 102 147 65 87 86 45 64 225 169 77 231 75 77 74 198 361 109 31 53 67 59 182 42 218 206 72 46 184 425 97 90 68 134 94 95 24 42 165 35 94 92 59 234 58 80 127 82 250 316 63 271 185 149 87 76 156 161 159 111 80 133 58 188 25 36 63 340 25 123 102 99 140 102 5 315 62 113 69 120 47 174 82 114 115 155 152 62 181 31 129 118 63 30 123 79 31 122 31 42 19 103 138 29 86 35 38 101 253 115 131 68 157 228 42 170 89 109 114 32 103 91 82 221 57 148 159 86 127 117 37 29 105 111 85 186 260 132 52 45 32 104 115 55 94 58 201 150 105 99 72 45 36 234 102 49 15 93 108 99 34 78 41 82 135 84 146 25 95 66 154 101 137 93 133 56 88 167 119 281 22 143 65 98 62 93 249 52 85 81 172 68 66 59 80 115 111 383 214 118 106 244 172 81 127 118 105 221 59 131 108 87 113 66 57 131 377 159 76 99 52 117 62 117 154 34 125 148 153 120 120 69 37 129 119 212 203 92 164 42 133 40 48 163 127 107 44 109 108 42 72 88 34 44 77 19 88 42 70 44 63 29 87 42 61 51 131 105 120 19 77 27 182 38 135 78 38 56 175 58 90 126 174 127 225 107 202 86 56 77 97 96 149 142 41 131 33 44 45 50 147 66 50 44 53 20 146 52 60 157 67 122 47 110 116 52 138 43 129 37 87 48 128 36 77 60 91 74 54 118 137 233 43 69 40 46 95 181 59 33 13 134 80 72 60 100 28 187 69 61 47 70 75 73 39 80 109 101 43 113 32 147 21 136 48 179 83 77 34 13 203 51 154 82 132 46 90 140 153 88 62 60 105 79 173 54 67 63 129 84 158 121 52 46 49 170 24 47 108 46 117 53 45 40 55 95 113 31 68 56 108 156 93 77 83 87 65 133 57 74 73 32 92 92 32 31 39 62 37 128 35 55 53 29 44 38 190 32 160 49 48 85 171 48 64 96 74 108 78 21 115 78
117 126 131 76 62 240 184 73 62 87 108 276 160 162 168 110 50 315 101 75 19 143 108 55 188 69 106 81 122 149 145 79 41 208 57 53 139 72 98 94 157 87 126 264 112 90 42 128 156 107 315 190 55 78 103 152 100 62 180 84 176 176 161 74 66 352 147 168 66 173 100 95 164 237 77 116 27 169 331 104 89 122 80 165 210 102 161 170 93 48 153 227 93 41 84 104 105 131 202 110 76 113 65 134 168 113 41 48 113 157 74 134 96 140 130 80 121 194 116 131 316 245 151 94 133 114 255 157 89 85 129 120 67 260 26 160 62 80 104 35 87 185 74 39 313 95 99 158 173 137 37 103 113 52 73 110 224 169 175 63 105 171 92 109 58 116 225 115 133 118 9 115 72 128 39 129 97 139 106 78 96 31 78 172 184 138 215 100 108 117 150 124 162 127 190 126 230 122 106 153 93 254 200 352 297 135 110 208 326 129 41 504 190 674 187 268 181 342 268 40 178 152 89 282 238 112 40 146 160 111 193 124 211 420 221 87 141 122 240 256 219 136 153 180 91 148 163 193 165 145 109 301 51 339 120 82 251 306 344 213 156 204 252 199 170 383 186 197 102 295 231 72 276 157 193 343 79 194 108 69 320 284 356 103 277 104 157 161 111 230 264 133 174 323 673 109 482 63 162 293 112 323 306 78 190 109 161 107 209 318 266 85 145 164 235 595 134 241 214 343 79 130 98 171 228 113 481 486 241 339 227 211 248 161 186 253 212 329 126 153 277 203 54 212 156 193 72 242 109 178 195 138 170 207 118 172 281 68 297 235 461 185 293 117 426 118 137 322 232 171 431 255 164 71 388 198 300 221 156 202 87 403 308 421 161 45 202 166 325 149 329 188 205 159 208 386 423 268 270 152 276 438 526 128 602 287 246 269 319 272 151 170 237 67 292 303 260 138 272 277 572 271 169 286 429 462 320 73 84 485 440 98 282 268 319 264 244 377 419 297 129 276 185 372 186 398 365 336 339 211 426 293 198 416 542 196 445 258 497 186 370 133 134 394 450 257 193 478 236 247 296 230 331 395 498 255 226 190 342 412 397 21 473 369 209 337 313 770 350 210 72 305 139 371 247 277 538 493 189 345 245 290 432 201 369 241 280 269 405 648 161 397 96 459 523 396 536 331 549 596 317 325 33 202 705 251 136 194 148 86 318 128 275 172 245 485 207 228 425 382 259 357 209 109 574 207 403 352 441 520 227 376 264 75 222 249 385 208 280 337 371 450 171 269 246 368 471 116 265 367 193 141 247 67 205 237 155 423 252 89 205 263 184 259 443 308 468 101 72 137 307 440 381 123 191 289 479 284 192 147 85 258 169 126 133 129 80 98 153 47 160 163 81 217 69 166 211 132 176 191 87 131 214 167 233 92 84 138 227 32 132 68 106 68 260 166 130 229 110 271 46 172 156 206 70 84 46 107 115 163 290 159 111 105 257 267 105 120 123 87 71 104 263 48 67 129 280 125 242 135 131 117 72 145 150 158 88 188 126 82 104 41 243 161 72 149 127 156 190 150 274 276 91 88 200 180 235 51 116 125 150 206 319 82 179 217 129 71 207 122 148 59 201 58 168 143 63 186 119 112 86 170 182 242 112 215 110 63 140 94 161 184 122 172 149 144 231 56 117 105 193 213 189 218 49 133 74 227 97 302 68 118 11 82 170 64 144 95 191 114 117 153 231 328 136 140 127 132 71 90 119 85 109 84 202 42 133 404 255 197 204 196 177 160 158 153 71 70 253 55 186 151 96 152 247 126 91 169 97 191 110 172 160 155 107 194 121 202 130 218 77 260 116 222 120 153 109 69 95 136 239 206 226 147 87 100 241 74 168 119 176 317 193 223 300 109 57 111 77 248 101 128 309 135 138 101 195 170 113 187 78 124 160 113 32 244 174 207 294 133 220 206 94 153 123 193 119 37 218 177 221 157 204 206 135 36 238 202 71 106 232 85 42 105 100 59 136 171 274 140 93 139 163 249 110 198 137 143 258 205 142 123 149 29 105 313 137 99 205 158 104 163 109 87 135 113 93 49 252 152 178 276 217 172 192 374 222 120 201 64 203 74 117 161 99 125 72 64 153 126 96 163 214 180 36 156 181 267 131 189 193 127 70 257 127 114 204 307 60 251 228 91 178 134 149 113 105 136 31 218 130 238 136 109 136 98 77 176 96 147 124 63 97 223 32 87 60 111 185 36 86 150 134 57 98 176 114 125 135 81
4 116 402 636 103 257 222 104 73 311 59 239 207 96 52 59 101 642 127 13 99 189 42 288 125 45 49 156 389 155 186 49 461 55 382 303 29 1093 49 158 166 510 191 89 267 187 172 57 239 217 421 352 104 522 253 858 297 39 51 97 148 568 401 330 16 318 241 248 120 161 337 801 276 120 188 63 294 40 97 221 127 65 127 611 134 200 248 317 478 173 365 1731 251 243 443 90 21 154 7 27 54 170 188 229 186 180 103 138 269 135 224 263 64 459 401 307 119 420 117 62 174 34 254 336 3 179 209 392 19 160 55 180 112 363 141 260 60 213 451 74 118 101 578 81 54 43 531 122 164 157 26 391 338 61 298 106 70 100 275 334 91 30 642 4 218 130 225 422 225 79 237 235 222 105 253 353 195 47 632 48 38 113 737 202 645 293 278 369 302 199 126 23 162 59 516 246 102 291 153 425 34 40 90 49 171 419 85 219 228 380 49 171 124 274 400 74 100 3 145 152 105 109 311 152 96 380 298 27 185 76 115 40 116 154 302 39 449 145 140 145 199 233 301 78 103 111 222 93 92 152 63 242 222 152 137 379 84 94 86 204 109 24 71 332 22 19 244 271 60 590 233 56 259 114 434 85 193 75 44 42 95 90 139 109 42 21 49 192 56 7 65 236 112 128 288 158 49 144 168 22 56 92 323 90 421 78 156 20 192 62 108 113 86 112 79 41 158 108 106 120 147 64 8 66 253 215 137 168 151 77 27 132 178 161 26 52 338 46 21 87 344 299 106 46 154 157 201 86 206 119 365 1 94 202 45 51 25 236 22 162 332 48 279 51 198 266 193 97 19 296 67 17 103 132 77 240 53 47 103 47 70 92 151 188 95 95 70 85 150 105 21 64 173 1 30 762 96 114 204 215 289 251 286 714 405 33 191 51 128 379 129 375 69 112 216 158 295 285 345 109 165 276 136 348 473 185 54 292 218 93 97 239 263 104 145 137 243 38 119 183 160 196 478 283 212 23 36 61 435 345 82 179 119 292 282 327 234 67 151 63 45 268 346 197 80 376 168 121 300 77 208 182 581 194 102 84 97 222 24 501 329 317 34 72 362 372 103 276 88 156 115 126 166 43 135 340 56 28 213 341 119 483 216 40 728 39 197 260 74 269 88 305 211 190 133 274 27 17 334 205 205 25 36 52 325 105 177 220 92 154 241 272 450 89 65 478 236 376 153 39 366 37 36 121 410 61 303 11 35 233 66 186 212 98 161 143 102 151 388 82 64 228 358 197 251 260 175 110 162 198 488 171 104 221 426 91 70 461 328 417 382 439 109 46 206 23 197 85 311 329 554 104 25 135 373 135 283 368 301 52 62 353 102 213 183 138 73 9 99 79 40 70 52 62 114 88 120 124 60 79 106 305 27 135 65 187 239 56 115 128 317 29 143 180 40 213 42 124 99 267 273 13 37 339 16 71 13 261 50 207 200 735 75 56 314 225 131 66 52 87 69 112 16 82 134 64 25 296 228 161 144 262 189 227 347 34 75 156 75 88 228 244 24 190 22 108 59 80 72 305 49 46 19 68 62 81 86 163 207 310 120 156 73 149 144 79 40 158 309 67 254 20 37 286 263 28 215 276 26 165 180 37 71 199 100 131 127 113 296 288 206 96 94 147 28 89 95 148 185 148 54 341 244 197 141 59 43 174 274 201 82 38 73 88 294 31 349 50 3 26 65 125 47 9 109 60 71 132 121 57 147 44 36 121 606 174 61 217 317 52 161 160 138 127 79 199 264 287 136 92 417 297 55 194 72 99 58 97 98 7 240 110 211 36 23 38 24 202 75 112 144 294 147 85 43 145 111 57 107 43 35 93 66 70 68 110 56 111 46 115 62 81 23 237 254 214 47 180 216 305 73 66 3 33 261 23 38 29 83 97 113 48 62 53 160 138 22 6 175 64 118 58 314 100 119 102 32 135 19 85 39 65 106 156 62 371 112 62 244 143 69 97 160 137 144 68 71 26 20 257 77 8 258 92 44 89 167 59 64 28 125 3 84 192 159 44 142 155 35 212 58 70 181 87 113 135 99 62 10 397 175 106 24 45 36 298 103 54 94 135 138 95 309 0 140 178 464 92 213 199 90 146 10 44 65 95 229 116 24 46 85 30 100 113 7 18 64 50 36 31 55 207 42 44 128 27 69 74 104 119 137 122 38 95 12 17 106 45 68 96 36 219 106 261 125 55 80 31 148 35 119 83 56 407 222 188 382 127 8 137
0 1 0 0 0 0 0 0 0 0 1 0 0 0 2 1 0 0 0 0 0 1 0 0 0 0 1 0 0 0 0 7 0 0 0 0 0 0 0 1 0 0 0 0 0 1 0 0 0 0 0 0 0 0 0 0 0 0 0 0 0 0 3 0 9 0 0 0 0 0 0 0 0 0 0 0 0 1 0 0 0 0 0 0 0 0 0 0 0 0 0 0 0 0 1 0 0 3 0 0 0 0 0 2 0 0 0 0 0 0 1 0 0 0 0 0 0 0 0 0 0 0 1 0 0 0 0 0 0 3 0 0 0 0 0 0 0 0 0 0 0 0 0 0 0 0 0 4 0 0 0 1 0 0 0 0 2 0 0 0 0 0 0 0 0 0 0 0 0 0 1 0 0 0 0 0 0 0 0 0 0 0 2 1 0 0 0 7 0 1 1 0 0 1 0 0 0 0 3 2 0 0 0 0 0 0 0 0 0 0 0 0 0 5 0 0 0 0 2 0 0 0 0 0 0 0 0 0 0 0 0 0 0 0 0 1 0 0 0 0 0 0 0 0 0 0 0 3 0 2 0 0 0 0 0 0 0 0 0 1 0 0 1 0 1 0 0 1 0 0 0 0 0 0 0 0 0 0 0 0 0 0 0 0 0 2 0 0 1 0 0 0 0 1 0 0 1 0 0 0 0 0 0 0 0 0 0 0 0 0 0 0 0 0 0 0 0 0 0 0 0 0 0 0 0 0 0 0 0 0 0 0 1 0 0 1 0 0 0 0 0 0 0 0 0 0 0 0 5 0 0 0 0 0 0 0 0 0 0 2 0 0 0 0 0 0 0 0 0 0 0 0 4 0 0 0 0 0 0 0 10 0 0 0 0 1 0 0 0 0 0 0 0 2 2 0 0 0 0 0 0 0 0 0 0 0 2 0 1 0 0 0 0 1 0 1 0 0 0 0 0 0 0 0 0 0 0 0 0 0 0 0 0 0 0 0 0 0 1 0 0 0 0 1 0 0 0 0 0 0 0 0 0 0 0 3 0 7 0 0 3 0 0 0 0 0 0 2 0 0 0 0 0 0 0 0 0 0 0 0 0 0 2 0 0 0 0 0 0 0 0 0 2 0 0 0 0 0 0 0 0 0 0 1 0 0 0 0 1 0 0 1 0 0 0 0 0 0 0 2 0 0 0 0 0 0 1 0 0 0 0 0 0 0 0 0 1 1 0 0 0 0 3 0 0 1 0 0 0 0 0 0 0 1 2 0 3 0 0 0 0 0 3 0 0 2 0 0 0 0 0 0 0 0 0 0 2 0 0 1 0 2 0 0 0 0 0 0 0 0 0 0 1 1 1 0 1 0 0 0 0 0 0 1 0 0 0 0 0 0 0 0 0 0 0 0 0 0 0 0 0 0 0 0 0 0 0 0 0 0 0 1 0 0 0 0 3 0 0 0 0 0 0 0 1 0 0 0 0 0 0 0 0 0 0 0 0 0 0 0 0 0 0 0 0 0 0 0 0 0 0 0 0 0 0 2 0 0 0 0 2 6 0 0 0 0 1 0 3 0 0 0 0 0 1 0 0 0 2 0 0 0 0 0 0 4 0 0 0 0 0 0 0 1 0 0 5 0 0 0 0 0 0 6 1 0 1 1 0 0 0 0 0 7 0 0 0 0 0 0 0 0 1 0 0 0 0 0 0 0 0 0 0 0 0 4 0 0 0 0 0 0 0 0 0 0 0 0 0 1 0 0 2 0 0 0 0 0 0 0 0 1 1 0 0 0 0 0 0 1 0 0 0 0 0 14 0 0 0 1 4 0 0 0 0 0 3 2 0 0 0 0 0 0 0 0 0 0 0 0 0 0 0 1 0 0 3 0 0 0 0 2 1 0 0 0 0 0 0 1 0 0 0 0 0 0 0 0 0 0 0 0 0 5 0 0 0 0 0 0 0 0 0 0 0 0 0 0 0 0 4 0 0 0 0 0 0 0 0 3 1 0 3 17 0 0 0 0 0 0 4 0 0 0 0 0 0 0 0 0 0 0 0 0 0 0 0 0 0 0 0 1 0 0 0 0 0 0 0 0 0 0 0 0 1 0 0 0 0 0 0 0 0 0 0 0 0 0 0 0 2 0 0 0 0 0 0 0 0 0 0 0 0 0 0 0 0 0 1 0 0 4 0 0 0 0 0 0 0 0 0 0 0 0 0 0 0 0 0 0 0 0 1 0 0 0 1 0 0 0 0 0 5 0 0 5 0 0 2 0
3 5 3 1 8 1 0 15 0 1 13 3 1 0 4 1 6 9 1 0 5 7 2 0 8 3 3 1 1 0 4 27 9 0 0 0 12 0 3 0 3 1 0 18 1 2 0 0 2 3 6 6 1 5 19 1 0 4 3 5 18 4 1 1 2 3 0 9 3 22 8 0 8 28 2 4 1 0 5 2 14 14 0 5 5 0 0 7 0 8 0 1 0 1 1 9 0 0 9 2 10 1 6 3 6 5 18 3 2 0 4 6 9 6 11 6 4 7 1 0 2 4 0 0 12 5 5 3 2 1 4 0 0 3 2 9 1 1 0 7 0 0 1 1 2 14 3 0 13 4 1 10 3 1 10 3 2 1 3 5 4 2 0 0 12 0 1 46 1 3 4 6 4 2 3 6 0 2 11 6 4 4 0 0 1 10 0 4 1 1 3 6 5 6 3 18 0 1 3 2 3 0 8 8 14 10 2 0 1 2 1 14 3 3 1 3 3 6 8 1 4 3 15 4 0 1 0 3 3 4 3 5 1 0 3 3 1 6 19 8 2 0 6 1 0 0 0 1 5 2 0 2 2 10 3 0 1 2 0 2 2 6 0 2 1 0 5 10 4 1 0 9 1 2 4 1 0 3 2 4 4 2 2 1 3 3 1 1 4 2 1 0 3 3 28 6 5 1 3 0 6 2 4 4 9 2 6 0 3 3 0 12 3 13 4 6 1 6 1 4 21 5 2 11 0 2 3 7 1 0 0 0 22 0 0 1 0 8 13 2 1 0 2 3 10 2 1 0 9 18 4 0 4 0 0 3 2 0 4 0 0 0 10 0 2 1 1 2 0 4 1 0 1 5 0 10 3 0 0 5 1 2 24 3 4 0 0 0 0 0 3 1 4 1 4 2 2 1 2 0 4 5 0 0 2 0 0 0 4 0 18 13 6 0 3 0 5 1 0 2 0 0 1 2 5 0 1 0 5 3 1 5 0 1 1 0 1 3 4 16 0 0 1 0 4 3 2 2 0 1 0 4 0 0 1 5 4 9 7 2 8 0 0 0 3 4 0 12 1 4 5 0 0 1 7 3 0 10 6 0 2 1 1 0 1 3 10 0 9 2 2 15 1 1 9 0 8 1 10 3 1 0 0 3 12 2 7 1 1 4 1 3 1 1 2 0 3 15 0 2 4 0 3 1 3 1 2 9 3 7 4 3 2 10 1 0 0 3 6 2 2 2 11 1 0 1 1 1 6 6 5 2 1 3 7 0 2 23 1 4 6 11 8 0 3 1 2 1 2 3 3 6 5 0 1 5 0 1 1 2 2 8 1 1 10 0 2 0 0 0 4 9 2 10 9 4 12 13 2 2 14 11 0 1 8 0 7 0 1 12 2 0 4 1 12 2 3 0 4 9 1 6 10 0 3 3 2 1 4 3 0 12 0 5 1 5 3 5 6 3 1 2 10 2 10 2 0 6 5 8 2 1 3 2 3 3 6 0 0 0 1 4 1 5 6 8 8 5 5 0 2 0 6 9 3 21 0 13 9 13 2 1 8 0 5 15 1 4 2 9 5 3 4 1 1 1 2 0 0 7 0 0 3 4 0 1 4 1 2 0 0 17 1 4 1 2 4 0 1 4 2 0 0 3 1 1 1 5 6 7 3 3 0 3 4 6 1 8 0 5 2 1 15 0 5 6 6 1 0 0 8 4 0 5 0 9 2 3 24 5 0 2 1 0 3 6 8 19 8 1 5 0 4 1 0 3 0 0 7 0 3 0 1 0 12 0 3 2 3 4 8 1 24 5 0 0 2 6 3 2 1 3 0 5 0 2 1 16 0 1 2 0 1 1 1 0 2 8 7 8 6 5 3 27 2 0 5 0 3 0 6 2 0 6 1 3 0 5 2 12 1 3 4 0 0 1 0 8 0 12 2 4 0 2 0 5 3 4 4 25 5 12 3 0 0 11 1 11 7 0 3 6 4 4 2 2 3 0 1 0 1 1 5 2 3 1 9 9 5 2 2 0 15 2 4 2 9 0 12 1 1 2 8 7 1 13 4 9 1 0 2 3 3 13 0 2 5 0 23 10 1 4 12 8 1 0 1 13 3 0 6 0 12 1 0 7 1 2 0 1 0 2 0 1 5 5 5 8 1 11 8 2 0 2 7 0 4 3 8 0 0 5 1 0 7 6 2 0 2 0 1 2 0 26 3 0 6 1 19 8 1 7 4 5 5 8 1 1 3 1 2 4 1 13 1 0 0 5 5 1
114 169 56 38 114 102 58 9 8 63 241 75 10 31 135 96 82 16 47 182 56 51 61 61 73 68 60 81 42 59 7 76 252 129 47 14 91 61 39 122 43 67 59 111 102 94 27 69 210 55 208 30 98 22 89 54 53 60 15 247 285 52 36 77 56 13 204 440 48 105 60 33 85 33 71 233 59 32 52 78 239 104 101 76 66 109 108 98 92 59 285 30 56 124 9 168 42 191 347 279 20 95 155 49 46 57 18 98 9 27 230 54 146 87 119 275 141 40 24 115 162 166 100 56 65 69 22 54 193 95 195 37 157 35 223 10 50 43 55 22 138 234 58 167 68 46 77 99 45 74 156 21 182 78 119 44 61 356 99 38 23 140 16 176 15 39 10 179 226 87 42 19 139 126 28 342 44 50 80 46 118 156 19 34 69 38 3 171 239 37 142 259 46 191 79 59 31 101 84 22 85 326 186 445 99 79 236 339 83 133 692 87 65 106 162 15 127 189 383 37 33 99 137 319 67 223 128 52 116 330 211 107 356 602 111 102 447 1896 76 319 16 425 42 35 61 175 742 416 103 113 68 42 199 99 213 111 178 87 186 129 208 380 40 36 114 52 86 277 77 55 177 517 148 126 104 65 132 235 64 73 124 25 195 361 145 65 207 8 277 375 346 468 266 86 153 421 425 209 98 17 49 117 332 120 453 593 227 111 62 204 194 257 176 187 205 357 199 89 356 337 186 192 45 83 360 337 259 199 76 173 53 262 81 95 282 149 225 63 43 351 144 216 80 388 128 61 166 103 84 78 71 75 81 11 174 302 301 360 102 773 128 575 380 177 207 411 352 222 35 257 201 120 235 85 116 140 260 40 78 220 127 80 256 8 38 91 98 122 252 338 146 102 176 200 57 64 78 280 752 225 43 53 98 32 134 63 15 104 101 236 35 45 76 177 116 63 42 77 173 163 238 57 230 133 31 97 130 126 162 89 51 57 122 82 262 120 12 80 111 89 29 51 21 80 170 50 82 15 136 22 117 87 271 115 31 153 9 56 126 110 68 29 87 104 43 51 163 226 102 31 8 153 52 116 147 22 118 37 59 18 51 114 158 140 123 69 94 39 191 269 62 189 118 48 40 170 54 51 131 77 104 10 109 9 278 49 80 36 172 149 74 97 7 336 27 12 154 65 182 74 72 19 48 222 95 13 77 36 52 86 369 135 9 195 52 32 65 98 148 94 68 54 6 57 113 154 522 71 304 34 91 160 133 62 78 87 356 262 70 60 28 79 8 106 169 320 159 12 61 264 119 74 6 85 79 13 50 111 55 71 62 103 25 49 59 58 139 151 26 101 155 451 188 54 50 40 115 28 32 315 8 50 31 25 95 87 55 28 94 58 279 27 89 45 69 31 56 43 98 302 73 65 72 106 221 105 43 398 152 56 87 178 87 26 146 58 17 289 342 94 29 43 28 122 34 165 34 82 168 99 182 61 39 93 83 73 163 35 138 135 37 100 155 104 73 131 99 24 9 110 48 204 80 48 280 52 62 178 9 88 117 25 162 44 35 81 138 29 41 137 72 32 108 106 138 66 37 53 41 234 110 67 80 45 88 228 17 59 48 116 44 283 51 91 163 269 29 83 149 155 122 4 54 60 25 42 127 315 17 48 188 148 17 118 23 161 49 134 25 306 103 47 135 52 31 116 80 96 147 113 125 96 37 34 120 31 22 157 9 68 155 39 83 77 21 113 57 82 56 273 147 168 66 1 132 56 94 120 17 74 341 130 212 170 140 32 30 63 32 80 133 61 48 60 20 97 301 152 168 118 72 81 22 155 107 85 140 33 10 113 18 67 32 130 40 55 48 114 87 57 42 37 34 179 42 64 72 55 78 57 37 45 154 137 126 5 74 43 41 98 14 94 164 93 57 17 40 151 53 108 70 90 97 37 65 284 41 38 278 198 75 87 41 70 60 141 144 12 63 3 111 52 84 159 317 131 135 10 60 56 48 51 7 13 182 38 162 99 180 21 52 25 37 113 62 138 78 47 88 24 39 97 5 24 15 59 68 34 20 14 46 25 18 31 31 50 34 10 125 46 99 57 203 48 184 54 115 28 48 92 35 35 56 41 19 108 23 39 38 70 300 119 104 49 79 154 73 160 115 33 104 36 27 57 83 20 74 54 36 76 411 73 99 85 5 40 27 160 136 66 23 120 8 194 31 46 68 23 7 88 138 20 9 122 178 20 64 91 21 3 81 51 13 36 86 65 50 37 173 100
9 82 89 48 65 31 30 16 5 25 122 96 13 33 51 48 83 92 30 57 22 23 54 60 44 68 54 107 106 17 22 58 26 60 67 45 35 4 96 25 61 53 43 76 13 41 85 33 35 160 60 49 93 85 50 28 26 62 66 40 36 76 16 84 30 36 16 54 18 23 61 6 62 37 75 86 3 52 13 73 83 131 52 48 77 26 23 30 69 43 41 4 42 2 37 22 14 50 95 30 36 33 19 127 36 99 70 105 59 35 32 59 111 2 74 52 38 251 44 67 36 104 11 11 12 45 27 19 17 55 42 18 47 44 73 58 24 68 82 21 92 55 46 40 37 101 20 59 80 63 30 25 24 62 26 22 22 34 27 5 67 36 33 39 12 40 116 23 86 30 53 100 4 55 32 42 16 79 23 40 47 29 34 36 30 36 63 26 47 39 33 13 67 61 20 28 78 43 86 19 134 16 171 25 19 33 97 116 9 70 27 143 64 25 146 170 73 322 157 29 53 98 74 33 247 48 42 87 76 105 32 75 69 66 64 56 41 16 58 23 82 32 8 75 346 113 20 17 141 83 187 27 42 16 223 76 84 258 128 72 97 126 148 256 82 27 51 183 154 127 63 125 80 72 97 77 16 96 75 105 60 55 122 39 129 47 59 143 124 53 127 64 124 84 56 85 117 182 178 27 96 49 7 47 111 35 164 32 91 45 25 137 30 80 87 173 78 123 56 186 302 92 13 38 73 105 201 38 21 15 80 197 313 53 91 191 17 45 276 8 6 57 86 32 47 99 94 85 90 237 106 79 10 76 48 159 6 74 18 215 120 26 114 66 23 30 153 171 314 132 267 75 312 138 71 36 128 51 105 29 80 31 15 27 82 23 43 27 123 23 65 118 241 101 123 16 94 249 40 143 39 116 204 88 27 178 61 39 8 86 229 52 122 355 19 256 66 97 37 216 128 7 175 37 150 62 120 28 18 177 35 136 57 27 109 89 45 79 103 99 155 63 15 54 116 60 178 82 34 39 5 74 73 138 103 34 71 85 166 63 36 79 147 4 85 89 23 222 5 190 85 82 366 69 20 72 30 9 53 57 52 19 61 16 173 128 55 85 48 144 47 59 40 154 82 55 54 93 58 19 43 168 131 76 77 97 33 15 26 36 112 14 158 144 62 38 67 97 209 105 19 42 122 58 133 30 42 39 26 18 26 62 4 11 47 35 100 105 178 71 39 40 89 33 70 39 46 38 31 124 61 65 103 65 187 59 53 70 41 189 36 48 38 101 13 199 52 87 18 23 73 33 47 168 56 47 87 112 70 100 187 43 62 5 19 68 74 224 13 56 26 153 115 52 62 60 81 36 35 233 29 65 44 120 26 22 6 119 101 8 62 98 113 114 49 64 31 30 65 38 20 14 17 17 39 68 64 125 151 64 22 38 93 78 73 243 2 47 40 315 52 75 32 89 25 66 43 9 79 234 44 148 22 100 30 33 40 45 51 118 35 83 96 43 30 36 26 25 12 193 26 104 145 67 180 29 31 69 24 79 9 289 103 28 70 24 69 42 146 9 11 25 31 169 38 45 60 48 65 22 26 9 109 54 38 141 34 90 69 22 35 51 99 93 173 153 61 60 45 13 86 35 40 33 7 76 55 116 33 33 33 82 27 31 10 6 50 17 125 50 59 122 46 45 37 88 22 22 139 38 82 126 24 48 48 48 109 8 59 74 82 156 90 57 107 313 50 35 15 20 51 103 42 54 109 66 114 31 7 55 10 139 49 42 32 68 70 14 28 23 53 61 73 34 59 46 59 51 75 43 26 15 26 40 27 140 130 50 14 78 30 30 185 64 26 66 56 20 110 84 111 14 22 13 7 122 63 159 25 36 41 49 63 64 43 12 6 23 64 92 63 22 78 27 23 50 50 17 48 62 65 51 58 75 74 70 47 47 21 91 69 56 48 115 23 117 86 75 23 60 29 115 2 29 19 16 44 36 34 18 42 16 77 73 120 85 49 31 121 97 25 36 15 6 34 40 25 0 68 22 48 54 10 57 8 22 128 39 15 41 48 49 66 76 42 90 90 20 56 49 7 95 68 89 17 155 16 135 74 34 21 59 33 152 61 42 11 41 20 5 20 12 15 63 11 176 41 41 9 29 17 41 22 40 83 50 85 102 22 86 68 29 38 18 61 48 39 22 43 24 43 13 39 65 80 40 18 95 106 18 63 53 17 85 58 33 22 89 48 12 44 35 9 78 24 72 43 59 73 45
92 18 67 74 41 118 151 31 54 131 35 19 119 74 67 14 39 31 190 398 226 29 500 47 76 124 2 191 2 276 48 291 177 1 23 6 123 304 360 282 0 138 88 15 71 32 95 51 71 192 9 81 695 232 281 1 162 0 44 117 128 650 79 72 343 134 115 76 219 272 36 330 609 92 30 0 379 41 275 292 92 362 36 77 12 81 0 0 80 4 78 110 1 140 240 22 221 62 288 11 0 296 8 469 0 3 199 91 129 28 0 29 402 72 53 38 87 2 310 49 62 494 10 319 0 30 166 4 581 10 45 100 10 17 55 191 13 375 1 52 79 205 724 98 149 622 27 53 61 84 3 295 1 131 174 0 555 1 75 447 87 0 6 64 112 40 114 149 12 36 182 215 94 0 6 33 57 179 161 413 36 33 0 195 37 106 533 37 53 121 364 4 0 13 256 136 438 11 306 21 0 84 1 105 144 112 68 102 7 0 74 30 17 29 12 19 1 59 6 16 202 141 17 89 90 50 104 2 18 22 86 3 6 13 113 11 18 87 122 2 4 29 82 1 0 4 0 170 57 68 8 18 33 68 201 15 29 0 8 18 81 15 8 165 6 20 63 7 74 13 0 60 1 18 19 0 50 5 32 63 17 45 22 0 39 9 93 22 33 4 20 1 74 164 2 4 14 57 87 0 0 38 16 21 3 25 0 36 16 20 20 2 29 6 58 23 31 19 0 0 44 41 84 34 180 144 2 0 51 167 3 2 205 5 0 19 62 19 0 28 21 3 0 41 113 7 49 7 117 9 0 0 122 100 15 1 49 15 120 30 13 43 7 85 91 105 91 40 0 118 35 12 17 0 240 8 4 42 152 37 58 12 93 53 9 1 3 0 15 75 56 47 7 36 85 118 32 183 50 19 7 0 55 205 1 1 0 0 2 0 5 9 34 36 25 2 45 75 55 13 1 42 18 0 8 40 39 4 0 0 3 0 3 1 22 0 4 34 85 6 24 74 52 18 24 15 82 31 20 1 13 63 3 9 31 1 8 1 31 1 17 13 47 12 54 70 13 54 91 7 3 7 34 31 62 27 61 0 42 11 5 62 8 0 19 1 7 5 18 5 23 16 39 5 51 72 79 99 33 0 11 49 43 0 0 14 37 7 6 105 22 73 1 1 10 1 13 22 6 41 1 0 0 3 13 0 1 48 67 40 5 0 9 4 2 51 2 86 63 24 48 0 128 15 16 7 14 29 1 63 19 3 76 27 1 5 15 13 87 47 0 4 8 6 26 1 52 28 5 107 4 56 165 16 58 1 31 0 6 3 44 53 8 58 30 17 3 1 7 0 31 15 17 6 33 23 1 32 7 71 142 9 84 32 71 162 0 93 117 26 353 67 80 30 0 335 72 0 0 9 269 31 0 50 162 7 161 77 77 10 87 211 181 73 94 60 0 0 7 207 183 96 31 99 59 126 72 23 195 153 12 13 45 143 122 3 229 175 8 69 0 8 43 123 37 118 77 7 95 0 387 329 43 7 264 62 3 246 15 46 94 163 171 15 617 10 46 61 231 22 49 156 174 35 185 20 0 19 111 191 104 148 15 147 220 19 242 60 239 320 223 20 62 147 57 121 93 12 122 3 485 262 110 82 63 162 192 128 52 35 281 18 210 95 95 175 23 20 87 190 206 10 218 4 25 436 67 78 248 57 79 7 374 36 27 266 1 10 11 0 55 100 8 105 0 92 63 100 32 4 68 126 62 418 79 319 193 50 91 18 52 6 77 107 3 63 177 236 98 161 157 24 391 308 209 50 2 150 2 24 153 136 207 5 93 40 165 16 22 0 18 5 49 1 12 10 5 121 330 48 110 117 0 16 17 0 10 190 43 157 74 151 62 231 148 3 2 91 2 9 3 130 19 5 3 76 29 3 16 95 26 139 190 7 160 150 193 11 1 177 48 58 72 58 5 137 122 31 109 17 0 12 41 164 2 144 84 97 369 3 0 108 212 22 2 0 99 46 94 0 1 4 24 8 37 48 76 55 51 19 63 224 8 114 7 38 3 149 191 30 25 83 1 146 5 3 55 73 3 43 28 6 52 1 0 103 39 72 15 205 162 42 1 84 46 214 58 40 47 15 52 174 4 21 55 33 73 69 97 13 31 6 22 194 142 67 85 60 3 51 9 28 23 117 0 20 96 224 3 34 70 2 59 94 130 53 9 45 0 147 129 0 55 1 34 1 4 4 149 9 124 13 74 163 6 0 2 166 138 171
21 11 29 32 15 15 63 48 62 3 32 22 50 20 12 21 36 31 30 14 23 38 5 85 53 4 19 20 10 22 56 25 30 31 57 58 28 5 27 22 50 17 13 30 8 18 25 26 6 27 21 5 81 13 12 5 33 68 55 78 15 30 3 48 29 14 24 13 65 23 26 27 15 10 26 18 38 15 36 35 6 32 12 17 14 38 13 35 8 69 40 0 41 24 13 49 31 44 33 21 52 55 24 18 60 43 24 46 45 26 27 9 1 34 36 31 8 32 11 0 16 28 43 39 13 31 53 8 83 90 26 43 25 4 30 10 46 22 32 25 40 6 40 32 39 16 26 12 3 86 41 16 26 15 12 7 0 48 46 65 26 14 36 24 22 113 19 21 27 34 12 35 11 11 7 24 57 65 41 40 45 53 44 22 45 1 38 57 8 25 79 23 30 43 36 46 26 38 24 39 30 26 25 10 38 21 6 22 16 9 3 19 22 7 20 0 22 18 17 38 20 13 22 4 18 31 39 52 5 21 36 13 34 13 9 57 24 47 21 1 39 25 62 8 27 28 24 29 16 44 24 3 64 6 38 12 3 14 19 18 21 62 23 34 66 4 28 5 18 60 15 21 55 44 13 22 25 19 14 30 24 54 19 36 12 34 12 36 18 4 25 11 26 44 18 36 29 13 23 25 29 27 32 15 9 12 22 17 21 30 23 26 7 23 15 9 10 22 37 32 3 2 19 30 32 17 26 25 23 48 17 18 20 19 5 4 3 15 15 14 18 6 4 31 23 33 24 27 81 21 21 5 4 65 24 19 16 56 11 21 26 31 20 7 4 24 11 48 25 2 20 18 35 25 49 33 43 4 8 24 31 29 19 15 15 74 35 15 36 31 31 32 20 21 34 29 13 25 11 41 23 43 34 52 36 21 7 18 4 47 24 21 5 34 7 4 40 10 13 48 35 24 5 26 30 31 19 38 26 28 23 17 7 41 31 35 61 86 52 11 20 74 13 54 41 26 24 18 18 15 16 23 43 10 24 40 31 43 15 16 30 58 18 35 45 55 19 12 26 18 36 40 9 24 10 49 10 31 5 18 32 24 1 2 39 8 31 20 37 26 26 5 49 24 17 38 34 17 20 25 22 16 1 9 8 19 29 6 17 14 52 31 16 42 15 31 55 12 24 42 15 35 29 5 18 26 14 43 49 30 46 2 9 21 26 25 32 5 2 13 8 29 38 23 20 19 35 66 40 9 31 0 31 37 27 29 53 18 31 11 35 36 22 41 40 28 12 15 25 47 32 2 59 5 40 30 33 7 23 54 10 8 66 106 6 35 21 14 24 27 56 8 30 32 22 26 13 16 17 36 33 38 20 1 21 8 16 41 22 42 63 61 29 20 32 43 17 64 16 16 3 31 4 75 10 40 59 26 11 31 6 4 104 25 12 21 13 14 22 11 63 32 3 22 20 57 33 50 30 26 17 54 37 21 5 16 45 28 82 40 32 19 27 20 3 1 31 8 36 28 51 26 47 38 35 20 16 28 25 9 5 12 20 42 17 11 7 3 33 33 13 7 49 30 33 9 11 17 18 9 46 8 9 51 31 22 11 42 25 37 18 29 30 16 40 24 42 12 19 62 21 11 32 11 56 51 19 39 20 67 57 56 62 9 14 18 19 35 13 24 39 31 73 45 19 43 25 30 37 50 7 22 49 37 38 24 19 32 11 20 25 6 19 51 23 40 0 14 33 56 28 19 18 8 19 37 23 10 25 26 11 34 61 9 50 46 22 12 23 35 25 28 42 27 30 97 62 21 20 30 33 18 5 21 58 25 23 22 34 21 14 34 19 39 27 18 29 44 26 8 4 24 15 26 39 17 15 16 9 16 24 4 16 4 16 15 2 32 11 27 17 13 10 8 12 15 20 8 24 20 10 14 30 9 66 21 12 13 24 10 15 9 34 22 28 7 17 0 8 15 36 12 19 21 22 11 7 32 33 28 19 18 48 21 31 38 5 25 19 21 1 2 21 35 3 39 14 1 13 19 6 13 16 12 29 8 22 2 6 32 8 17 21 10 43 14 8 23 12 10 28 14 22 20 36 20 21 9 26 21 10 22 26 6 9 12 17 18 16 43 24 23 23 11 43 7 19 13 24 18 12 28 16 20 13 30 26 31 0 17 26 15 21 4 21 32 3 2 4 30 13 23 25 7 12 31 15 13 2 11 2 6 29 18 21 42 50 18 26 33 23 26 17 5 9 8 17 19 23 29
657 3328 2341 3192 2421 1133 836 2556 1060 4100 958 1055 935 3573 1037 1402 2193 5817 1285 690 767 3453 1382 884 952 811 215 2473 1446 567 563 647 1890 2485 953 1224 859 3611 1820 5457 1143 2110 1928 3534 683 1115 519 370 913 1300 1471 1947 2165 1246 1378 4224 1488 1067 1135 1466 1038 649 3321 723 480 4048 729 853 488 1385 1122 3513 1326 477 1243 453 2088 1756 1496 1141 2100 1072 550 1960 995 817 888 524 1684 342 818 2597 3709 717 1533 728 834 5000 525 1208 1102 561 1167 516 2279 573 753 1247 1150 683 781 974 548 907 1052 812 1263 2141 851 980 960 1272 1523 976 1370 2720 450 1134 619 786 787 651 1049 2095 1145 1492 2205 773 511 876 798 329 1291 1457 518 885 4430 476 1039 537 709 727 1722 2224 1301 822 517 1011 5197 700 1295 260 1052 1677 2018 1890 321 433 1143 657 3201 911 788 1137 3806 621 729 887 1689 3298 716 961 3590 1879 6519 1160 1209 3689 801 998 367 1647 2951 901 5129 850 2164 1261 908 883 487 418 203 198 546 521 180 292 437 471 550 426 224 434 392 451 659 377 330 302 330 508 233 297 146 594 660 355 399 332 180 134 250 242 489 261 962 303 390 402 397 327 309 166 290 244 393 416 233 690 324 338 262 209 365 476 618 600 158 307 416 403 233 448 206 400 734 335 241 904 201 235 804 216 289 446 378 200 524 256 235 272 395 248 243 306 294 770 528 1000 349 380 370 301 330 1301 309 319 300 336 336 384 311 189 449 209 359 398 538 566 349 204 250 312 324 248 362 194 398 559 155 310 293 273 331 349 321 293 245 351 374 530 721 348 421 211 304 239 137 179 406 591 368 520 202 277 307 175 368 473 328 236 301 438 417 556 366 199 862 748 398 182 338 128 175 138 297 428 320 491 362 366 362 425 315 315 168 675 306 245 292 312 186 197 311 816 418 327 428 274 523 463 592 340 281 335 390 337 439 251 300 773 624 472 328 200 460 346 438 543 549 1004 498 3490 593 283 382 330 283 628 369 670 421 255 757 422 270 221 367 923 445 903 607 236 640 370 309 307 497 815 511 597 618 371 598 469 263 854 1003 482 219 547 433 361 1075 305 234 203 250 372 368 317 1108 551 270 510 469 552 652 213 402 372 396 608 566 304 249 434 633 584 436 568 217 504 502 781 457 425 582 1664 585 456 586 501 304 436 260 246 171 675 1047 353 540 490 868 371 318 658 355 433 417 219 249 314 390 557 448 183 738 539 209 375 251 394 155 800 372 300 437 420 312 371 498 453 512 1028 729 469 993 409 435 419 363 319 400 570 346 250 584 346 135 592 567 120 366 364 290 306 478 412 296 287 453 907 388 439 390 385 386 333 634 436 415 232 599 713 818 510 180 640 275 251 332 371 373 302 557 313 645 494 558 297 224 337 389 356 283 228 781 407 151 210 165 98 144 122 82 109 145 135 132 130 122 105 193 78 85 60 90 143 143 192 170 70 147 191 154 108 166 176 132 47 243 127 126 49 68 112 69 99 204 55 70 214 397 92 80 130 116 153 44 309 111 117 176 244 95 78 75 147 71 133 66 108 121 94 103 147 188 130 140 174 110 102 184 141 68 68 169 87 128 247 58 68 86 71 161 118 196 151 40 111 90 127 90 179 107 129 77 288 92 81 145 96 302 150 145 122 341 202 102 115 159 91 151 119 127 98 93 118 81 86 53 96 121 136 145 29 73 169 154 100 86 40 134 154 131 126 66 170 155 153 168 74 164 107 71 152 101 210 72 149 90 142 91 22 157 89 65 285 134 44 65 202 150 76 113 107 262 160 88 183 213 72 138 124 107 78 117 147 50 124 91 98 124 116 256 195 131 68 226 141 114 120 76 161 166 119 272 94 179 61 83 58 37 51 57 83 66 42 75 94 78 80 57 59 74 273 210 67 101 67 102 41 26 187 126 95 39 31 129 45 36 34 130 107 176 96 129 87 52 56 121 83 111 124 102 34 194 60 117 59 75 86 61 110 125 41 79 77 186 91 99 123 81 72 91 118 107 65 58 65 128 49 63 120 60 86 36 50 79 158 88 188 77 71 57 89 105 168 88 39 159 85 47 61 159 114 80 64 108 38 99 174 114 37 82 82 80 37 101 28 209 143 94 110 39 164 55 127 70 128 76 74 85 172 70 59 32 141 41 107 88 63 157 120 70 66 145 64 107 92 51 42 88 37 100 95 63 67 57 63 210 110 48 47 134 97 113 38 67 119 112 118 162 80 68 73 131 96 96 98 87 52 99 78 87 84 50 50 54 82 45 181 42 181 115 41 75 46 60 145 60 78 123 117 186 173 76 132
0 0 0 0 0 0 0 0 0 0 8 1 0 0 0 0 0 0 0 0 0 0 0 0 0 1 0 4 0 0 0 1 0 2 0 0 2 0 0 0 3 0 0 0 0 1 0 0 0 0 0 0 0 0 0 0 0 0 0 0 0 0 0 0 0 0 0 0 0 0 2 0 2 0 0 0 0 0 0 0 0 1 0 0 0 0 0 1 0 0 0 0 0 0 0 2 0 0 0 0 3 0 0 0 0 0 0 2 0 6 0 0 0 0 0 6 0 0 0 0 0 1 0 0 0 5 0 0 0 8 0 0 0 0 0 0 0 0 0 0 0 0 0 2 0 0 0 0 0 0 0 0 0 0 0 0 0 1 0 1 0 6 0 0 0 0 0 0 1 0 0 0 0 3 2 0 0 0 0 0 0 0 0 0 0 0 1 0 0 0 2 0 0 0 0 0 0 0 1 0 4 0 0 0 3 0 0 0 0 0 0 0 0 0 0 0 0 0 0 0 0 0 0 0 0 0 0 0 0 0 0 0 0 0 0 0 0 1 0 6 1 0 0 0 0 0 0 0 0 1 0 0 0 0 0 0 0 0 0 0 0 0 0 0 0 0 0 4 0 0 0 0 0 1 0 0 0 0 0 0 0 0 0 0 0 0 0 9 0 0 0 0 0 0 0 0 14 0 0 0 0 0 0 0 0 0 0 1 0 0 0 0 0 0 0 0 0 0 0 0 0 0 0 0 0 0 0 0 0 0 0 0 0 0 0 0 0 3 0 0 0 0 0 0 0 0 0 0 0 0 0 1 0 0 0 0 0 0 0 0 0 0 0 0 0 0 0 0 0 0 0 0 0 0 1 0 0 1 0 0 0 0 0 0 0 0 0 0 0 3 2 0 1 0 0 0 0 0 0 0 0 0 0 0 0 2 0 2 0 0 1 0 0 0 0 1 0 0 0 0 0 0 0 0 0 0 0 0 0 0 1 0 0 0 0 0 0 0 0 0 1 0 0 0 0 0 0 0 0 0 0 0 0 0 0 0 0 0 0 0 0 0 0 0 0 2 0 1 0 5 0 0 0 0 0 0 0 0 0 0 0 2 1 0 0 0 0 0 0 0 0 0 0 0 0 0 0 0 1 0 0 0 0 0 0 0 0 0 0 0 0 0 0 0 0 0 0 0 0 0 0 0 0 0 0 0 0 0 0 0 0 0 0 0 0 0 0 0 0 1 0 0 0 0 0 0 0 0 0 0 0 0 0 0 0 0 0 0 1 0 0 0 0 0 0 0 0 0 0 0 0 0 0 1 0 0 10 0 0 0 0 0 0 0 0 0 0 0 0 0 0 2 0 0 0 0 0 0 0 0 0 0 0 0 0 0 0 0 0 0 0 0 1 0 0 0 0 0 0 0 0 0 0 0 3 0 0 0 0 0 0 1 0 0 0 0 0 0 7 0 1 1 0 0 0 0 1 0 0 0 0 0 1 0 0 0 2 0 0 3 0 0 0 0 0 0 0 2 0 0 4 0 0 0 0 0 0 0 1 0 0 0 0 3 0 0 0 0 0 0 2 0 0 1 0 0 0 2 0 0 0 0 0 0 0 0 0 0 0 0 0 0 0 0 0 0 0 0 0 3 0 0 0 0 0 0 0 0 0 0 0 0 0 0 0 0 0 0 0 2 0 0 0 0 0 0 1 0 0 0 0 1 0 0 0 0 0 4 3 0 0 0 1 0 0 0 0 0 0 0 0 0 0 0 0 0 0 0 0 0 0 1 0 0 5 2 0 0 0 0 0 0 0 0 0 1 0 0 0 0 0 0 0 0 0 0 0 0 0 0 0 0 0 0 0 0 0 1 0 0 0 0 1 0 0 0 0 0 0 0 0 0 7 0 4 0 0 0 0 0 0 0 0 0 0 0 0 0 0 0 0 0 0 0 0 0 0 0 0 0 0 0 0 0 0 0 0 0 2 0 0 1 0 0 1 0 0 2 0 0 0 0 0 0 0 0 0 0 0 0 0 0 0 0 0 0 2 0 0 0 0 0 0 0 0 0 0 0 0 0 0 2 0 0 0 0 0 0 0 0 0 0 0 0 1 0 0 0 2 0 0 0 0 0 0 0 4 0 0 0 0 0 0 0 0 0 0 0 0 0 0 0 0 0 0 0 0 0 0 0 3 0 2 0 0 0 0 0 2 0 0 0 0 2 1 0 0 0 0 0 0 0 0 0 0 0 0 0 0 1 0 0 0 5 0 1 0 0 0 0
6 28 5 8 15 27 18 5 20 6 30 15 11 7 7 15 6 40 8 22 18 13 0 6 8 10 10 12 52 18 36 6 28 27 5 5 10 8 18 4 24 14 7 5 32 7 4 50 49 12 17 17 7 1 6 20 11 5 14 8 19 19 7 16 7 7 17 9 7 2 20 2 5 2 27 21 6 5 6 20 15 21 13 11 17 9 19 9 10 6 17 12 30 5 15 1 14 9 34 11 17 30 6 10 29 31 5 3 5 10 7 16 3 2 22 27 15 5 1 6 14 16 0 14 8 10 0 14 12 24 24 20 24 7 10 22 13 12 19 11 16 0 6 11 4 13 12 13 8 13 2 31 12 14 17 0 1 13 13 11 9 17 23 14 5 7 30 20 14 14 13 35 14 4 10 61 17 2 35 12 15 15 13 15 43 13 10 5 73 6 45 31 25 20 0 15 5 27 17 4 2 3 22 13 6 2 21 18 14 43 4 5 7 0 5 13 28 9 1 11 9 13 3 16 18 21 1 28 15 26 26 43 25 5 6 12 16 7 13 21 24 33 18 13 6 12 13 7 21 9 10 10 6 37 26 8 23 49 16 16 3 12 48 14 9 13 4 66 19 13 3 15 3 12 30 2 10 9 8 8 2 14 7 24 28 20 6 10 9 2 2 2 25 13 9 29 50 2 1 52 12 14 9 10 35 14 23 6 1 47 12 17 8 14 46 32 5 28 22 73 16 9 3 27 31 10 12 1 25 19 13 12 14 10 25 20 27 23 13 7 20 1 21 9 23 19 5 8 8 5 12 10 77 6 15 18 7 5 20 7 14 6 4 16 9 6 4 6 5 15 1 22 41 21 15 9 19 30 25 13 28 9 3 45 21 16 7 13 18 8 11 2 41 17 17 4 25 2 9 6 7 2 3 2 16 11 6 32 14 7 4 17 2 3 18 25 29 10 6 3 14 6 9 24 7 21 13 5 10 8 9 4 10 12 10 17 1 10 24 9 10 4 17 8 6 23 7 5 5 22 5 10 5 15 7 20 7 14 15 11 24 0 2 8 31 20 4 12 9 3 17 30 4 4 12 18 21 9 11 4 6 1 29 4 16 19 8 1 29 5 7 7 10 31 11 18 4 5 7 7 3 4 3 4 7 3 9 11 12 20 1 7 34 7 9 0 6 6 18 21 7 20 7 8 16 8 18 2 3 6 5 3 26 3 13 4 9 4 22 12 9 2 15 0 28 11 6 18 2 2 23 14 3 9 19 9 0 4 13 9 6 7 15 4 11 2 2 6 4 5 11 1 6 6 12 10 10 7 51 3 10 21 0 9 13 38 9 11 21 10 21 29 10 11 25 9 26 6 1 6 7 15 0 5 10 6 18 7 2 5 5 5 14 2 21 7 5 7 8 16 10 36 18 5 28 3 3 4 7 32 2 5 10 1 2 8 28 6 7 12 4 13 2 0 10 0 3 21 2 9 6 9 17 3 12 18 7 4 0 11 5 3 7 3 1 14 2 5 4 3 2 0 2 15 10 1 3 22 21 18 2 6 7 7 13 3 6 11 8 10 20 10 8 35 8 6 4 0 2 8 15 3 6 9 3 5 7 3 7 8 8 23 15 13 2 11 1 24 5 4 2 2 10 2 23 6 12 14 7 16 3 14 20 5 25 11 12 3 10 12 11 6 16 12 18 7 10 19 6 10 4 15 3 12 5 18 27 6 2 3 0 13 16 14 3 1 13 0 11 22 21 12 7 4 3 8 14 8 5 19 6 6 11 4 6 11 0 5 13 5 1 10 9 11 9 6 4 6 3 13 9 16 16 42 12 11 12 9 15 18 6 23 14 11 4 11 2 3 4 5 20 5 2 10 11 3 17 27 6 4 2 2 25 4 7 9 9 13 12 5 41 10 26 58 51 2 16 6 2 26 5 7 5 12 0 7 3 8 67 5 13 7 11 8 3 17 15 21 11 8 5 6 20 5 11 24 22 42 10 21 34 2 10 7 25 0 12 15 15 9 12 8 12 22 40 14 15 7 8 2 15 16 4 6 17 19 12 13 5 7 14 11 10 6 2 5 9 5 2 23 25 13 2 5 6 6 19 8 36 5 8 29 17 23 26 15 7 22 19 14 2 12 7 15 12 12 38 41 17 4 21 1 22 4 15 10 6 10 2 2 17 2 7 15 5 14 5 26 3 6 5 3 14 10 7 12 16 10 3 12 48 16 18 39 13 16 2 3 7 8 10 6 29 9 16 58 23 14 24 8
4164 1230 2495 6247 6866 7676 3843 1360 722 9068 5629 1148 1958 1955 8024 3214 4436 7424 3262 908 1582 807 2728 3673 574 1351 1201 7872 4494 2301 2965 2288 6080 4317 1001 2104 1933 6551 4615 5714 8521 6033 4110 9211 3534 1122 2084 728 8340 1394 6483 4362 6159 3666 2264 1143 7222 744 3418 325 8035 1496 3289 7732 706 7632 6597 4693 1056 6184 4582 3830 2323 930 3913 5900 3274 7807 3580 7681 3716 1340 1661 4190 4692 3916 3903 3399 3681 854 3247 4764 6926 2076 1002 1587 1321 4594 7788 1067 4167 6683 2376 4204 7841 4464 1732 3222 2431 2569 3136 3932 3656 3348 6404 5895 4450 7402 1666 4246 7233 3769 6108 3157 6966 3373 1210 8254 1512 1707 3761 789 1764 7700 2937 4211 3779 2917 4267 3780 3912 2481 7667 906 726 3215 1219 3593 2481 1374 937 4212 1490 1110 6737 2097 1634 6880 7769 1574 7737 868 3379 7828 635 4503 550 2160 3596 825 6704 4038 2360 2920 5844 6004 6272 3693 5115 2167 7038 7311 4597 6569 7370 1281 4704 6404 6819 1263 3719 5521 6587 1996 5059 3489 6208 2788 3684 6372 8221 8305 8186 1596 8506 929 8663 8014 4709 8575 9914 8675 6146 8318 8983 8305 8041 8664 7049 7990 7166 6489 8525 5397 7638 8842 8523 6124 6436 8069 8139 7371 5059 8822 7485 8306 8303 9360 7112 8129 1694 8448 6112 4548 8058 7810 9145 8822 1768 9095 6749 8038 5525 8694 8650 8637 5013 7604 8279 7988 7615 8421 8392 8546 4425 8345 4520 9346 4231 9161 7538 8571 9147 4622 7763 7637 7636 7121 8077 4641 7053 7177 8149 7062 4310 8362 7171 8195 8100 7224 9025 9210 9016 7224 8136 8371 7308 8789 8294 8365 3410 6744 8104 4193 8961 5114 8510 8291 8049 8206 8736 2223 7883 9191 9261 8134 7195 8830 8890 9304 8373 4827 6822 7470 8669 8213 6301 7448 9054 8785 6244 8757 9392 7492 8553 8216 8710 7967 2238 9024 8339 7981 8362 8592 7993 6558 6904 4522 8555 6674 8655 7565 8731 6275 8302 8093 9200 8415 8759 8950 4635 8535 8674 3513 7210 8365 8343 4155 8230 7980 7069 7973 8991 7466 8191 7695 7591 9097 9005 7004 6216 7635 8440 8103 8643 3513 7447 6083 6866 7762 8479 8275 8560 8334 8821 8297 8751 8607 8941 8171 657 7578 3409 1009 470 360 1528 5549 3562 479 1668 3941 507 5841 1451 855 1292 536 1012 772 590 699 512 634 1078 1277 435 401 871 831 1127 573 2299 722 953 516 185 396 3994 1075 211 240 1063 546 1179 1084 1438 2931 4528 2163 264 672 1260 3888 1789 916 2383 162 687 727 215 888 931 4006 724 4127 492 822 1206 554 914 584 1988 696 1495 337 1767 499 727 1366 1285 638 2012 3739 1582 1153 477 626 925 946 838 4846 525 3387 924 1200 3450 3894 645 1922 523 781 861 594 1565 393 345 1222 1474 1256 601 1105 2022 1507 887 661 1433 232 4901 1629 364 444 919 446 599 1309 457 284 335 623 640 752 547 933 921 3286 3158 574 4931 7469 1788 717 280 437 2275 3657 928 370 8566 972 1008 825 1006 1097 1667 1628 542 300 1423 171 1850 386 437 515 345 717 898 1925 584 3211 659 506 353 265 1774 405 613 342 511 722 1104 1467 492 562 793 463 3187 1716 791 857 1022 3358 2204 1734 1332 1511 903 241 1601 2132 773 3895 794 1450 929 985 568 792 1020 384 4103 448 753 598 551 944 845 2277 1456 572 444 2060 3685 477 2863 3434 932 5573 930 669 1043 3354 508 744 4174 530 406 1054 3723 706 1024 697 350 4289 1534 688 1073 1009 4183 1142 510 2378 1063 1391 987 2849 453 613 390 867 419 549 4300 714 959 1684 1710 677 997 1061 1081 2021 2237 574 3767 4206 270 526 3394 574 6799 3748 3126 229 1021 406 776 1190 3664 4511 1821 361 167 810 473 4668 821 1244 4013 7867 1258 1007 4899 453 4564 4464 1738 2004 4586 2352 3115 4562 963 1926 3331 1154 998 987 1070 899 849 326 444 1059 1110 570 560 283 3987 866 7224 1247 1163 371 305 1665 4002 1075 817 7953 789 4172 1197 561 710 693 475 2373 4831 663 1808 1161 857 1570 497 457 730 1128 657 1854 1119 3483 484 1643 226 264 1022 1167 3919 669 958 3240 823 805 2217 796 3805 3129 1291 1399 2302 1271 1070 488 3205 1425 1061 2112 3380 934 3289 1778 4095 737 1675 3884 1498 3466 525 4590 1464 3421 852 961 1092 2357 1200 1082 397 2990 721 3998 1181 4530 412 1253 745 738 7483 5096 828 3593 1035 1013 273 4017 5372 3148 3889 866 1737 4145 584 508 1217 338 3661 3003 1626 3361 571 757 3298 1061 7610 2238 2361 784 618 1321 1098 4297 3831 799 306 2149 1022 890 3410 2745 1097 3833 3622 3943 799 2069 686 801 914 5067 1024 3969 1310 993 1450 2083 1276 1301 570 920 1400 952 739 3645 3930 565 1318 937 6328 1317 677 1051 1476 1810 880 420 826 409 759 756 1722 3677 1080 6281 705 585 2278 4005 2151 926 2029 702 4097 925 1044 703 944 1465 828 786 977 5391 761 1350 840 1293 361 857 506 7937 1254 336 2087 4692 7390 6432 421 1410 1487 929 1327 6734 2661 337 1090 899 788 1139 1375 997 3535 1397 1014 1161 484 2024 2711 4052 2265 359 959 689 3667 911 3116 538 771 3343 1941 3069 610 661 3784 3999 2731 2098 878 1549 1451 3931 3861 711 600 590 918 3549 453 1801 5833 814 3088 570 915 1257 2172 1090 1508 560 979 1249
[truncated: 7,978,177 more chars]
