# Supplementary material for: Simulating multiple faceted variability in single cell RNA sequencing
Source: Nat Commun. 2019 Jun 13;10:2611. doi: 10.1038/s41467-019-10500-w (PMC6565723; doi:10.1038/s41467-019-10500-w)
Supplement: Supplementary file 4 — Source Data [file 41467_2019_10500_MOESM4_ESM.zip › Source_Data_forFigures/SuppFigure9c/ncells_30_30.txt]

alpha method AUCmean AUCsd cormean corsd
0.001 DESeq2 0.503582927015193 0.00152885301384806 0.074560123968677 0.016120827403325
0.001 Wilcoxon 0.522234864829117 0.00871157716418614 0.0598814535164535 0.021209533591249
0.001 t.test 0.521275203766105 0.0084470890483808 0.0573277301071631 0.0199737842799865
0.001 edgeR 0.553432911566035 0.0118560128560714 0.100419917209162 0.0175081526598629
0.005 DESeq2 0.805983275003564 0.1045004462522 0.630908045677519 0.167062138333658
0.005 Wilcoxon 0.789930421909645 0.0701313767679276 0.598829424266247 0.139923645911065
0.005 t.test 0.780504130700259 0.0645042378366407 0.58294618003941 0.131419114369389
0.005 edgeR 0.819223520064478 0.0658709863334585 0.647788383466163 0.138645094892366
0.01 DESeq2 0.819302862185524 0.0905856387599021 0.636771308691616 0.128120845016425
0.01 Wilcoxon 0.798782146947144 0.0483065718453591 0.572470749696042 0.101614956586823
0.01 t.test 0.791188997609889 0.0481551461011852 0.561882413428169 0.102568587800748
0.01 edgeR 0.838453721507305 0.0539913034219295 0.649547559505325 0.119885456692476
0.025 DESeq2 0.862498093566941 0.0113783450039533 0.670300410307509 0.0266956997230345
0.025 Wilcoxon 0.819252693946285 0.0128485142377763 0.58305623104069 0.0256204871525189
0.025 t.test 0.80037317909284 0.011499128592685 0.552162772463912 0.0226393356242146
0.025 edgeR 0.866868928698515 0.0122601708003395 0.675035123983002 0.0251952040199896
0.04 DESeq2 0.870012414632207 0.00897143802597102 0.675559415183739 0.0179535631887556
0.04 Wilcoxon 0.829667068304186 0.00790855974741994 0.587324715970836 0.0168965765417402
0.04 t.test 0.813523612186643 0.00654987134242496 0.559594744663967 0.0146138692664513
0.04 edgeR 0.879210751352554 0.00832077642815528 0.686670307840117 0.0178462643909977
0.1 DESeq2 0.876735236527842 0.0106634559623762 0.694521472937541 0.0273622922716578
0.1 Wilcoxon 0.830453433920169 0.0122058110611637 0.588682887414592 0.0301531725412849
0.1 t.test 0.810230004621667 0.0119390073550167 0.548281986716601 0.0277769373735884
0.1 edgeR 0.890755622486547 0.00632386057647786 0.718415056106133 0.0150171014360871
0.2 DESeq2 0.874229758968231 0.00531008326223877 0.706744485715221 0.00739592942900542
0.2 Wilcoxon 0.823563060089734 0.00980481988127375 0.583639277959653 0.0191566670710211
0.2 t.test 0.805541050518892 0.00911112705985651 0.542565496308881 0.0164040930764545
0.2 edgeR 0.888513555269084 0.00445768398968177 0.727535296318602 0.0107511573996898
