# Supplementary material for: Simulating multiple faceted variability in single cell RNA sequencing
Source: Nat Commun. 2019 Jun 13;10:2611. doi: 10.1038/s41467-019-10500-w (PMC6565723; doi:10.1038/s41467-019-10500-w)
Supplement: Supplementary file 4 — Source Data [file 41467_2019_10500_MOESM4_ESM.zip › Source_Data_forFigures/SuppFigure4e.txt]

true_counts observed_counts type
0 0 nonUMI_good
0 0 nonUMI_good
0 0 nonUMI_good
0 0 nonUMI_good
0 0 nonUMI_good
0 0 nonUMI_good
0 0 nonUMI_good
0 0 nonUMI_good
0 0 nonUMI_good
0 0 nonUMI_good
0 0 nonUMI_good
0 0 nonUMI_good
0 0 nonUMI_good
0 0 nonUMI_good
0 0 nonUMI_good
0 0 nonUMI_good
0 0 nonUMI_good
0 0 nonUMI_good
0 0 nonUMI_good
0 0 nonUMI_good
0 0 nonUMI_good
0 0 nonUMI_good
0 0 nonUMI_good
0 0 nonUMI_good
0 0 nonUMI_good
0 0 nonUMI_good
0 0 nonUMI_good
0 0 nonUMI_good
0 0 nonUMI_good
0 0 nonUMI_good
0 0 nonUMI_good
0 0 nonUMI_good
0 0 nonUMI_good
0 0 nonUMI_good
0 0 nonUMI_good
0 0 nonUMI_good
0 0 nonUMI_good
0 0 nonUMI_good
0 0 nonUMI_good
0 0 nonUMI_good
0 0 nonUMI_good
0 0 nonUMI_good
0 0 nonUMI_good
0 0 nonUMI_good
0 0 nonUMI_good
0 0 nonUMI_good
0 0 nonUMI_good
0 0 nonUMI_good
0 0 nonUMI_good
0 0 nonUMI_good
0 0 nonUMI_good
0 0 nonUMI_good
0 0 nonUMI_good
0 0 nonUMI_good
0 0 nonUMI_good
0 0 nonUMI_good
0 0 nonUMI_good
0 0 nonUMI_good
0 0 nonUMI_good
0 0 nonUMI_good
0 0 nonUMI_good
0 0 nonUMI_good
0 0 nonUMI_good
0 0 nonUMI_good
0 0 nonUMI_good
0 0 nonUMI_good
0 0 nonUMI_good
0 0 nonUMI_good
0 0 nonUMI_good
0 0 nonUMI_good
0 0 nonUMI_good
0 0 nonUMI_good
0 0 nonUMI_good
0 0 nonUMI_good
0 0 nonUMI_good
0 0 nonUMI_good
0 0 nonUMI_good
0 0 nonUMI_good
0 0 nonUMI_good
0 0 nonUMI_good
0 0 nonUMI_good
0 0 nonUMI_good
0 0 nonUMI_good
0 0 nonUMI_good
0 0 nonUMI_good
0 0 nonUMI_good
0 0 nonUMI_good
0 0 nonUMI_good
0 0 nonUMI_good
0 0 nonUMI_good
0 0 nonUMI_good
0 0 nonUMI_good
0 0 nonUMI_good
0 0 nonUMI_good
0 0 nonUMI_good
0 0 nonUMI_good
0 0 nonUMI_good
0 0 nonUMI_good
0 0 nonUMI_good
0 0 nonUMI_good
0 0 nonUMI_good
0 0 nonUMI_good
0 0 nonUMI_good
0 0 nonUMI_good
0 0 nonUMI_good
0 0 nonUMI_good
0 0 nonUMI_good
0 0 nonUMI_good
0 0 nonUMI_good
0 0 nonUMI_good
0 0 nonUMI_good
0 0 nonUMI_good
0 0 nonUMI_good
0 0 nonUMI_good
0 0 nonUMI_good
0 0 nonUMI_good
0 0 nonUMI_good
0 0 nonUMI_good
0 0 nonUMI_good
0 0 nonUMI_good
0 0 nonUMI_good
0 0 nonUMI_good
0 0 nonUMI_good
0 0 nonUMI_good
0 0 nonUMI_good
0 0 nonUMI_good
0 0 nonUMI_good
0 0 nonUMI_good
0 0 nonUMI_good
0 0 nonUMI_good
0 0 nonUMI_good
0 0 nonUMI_good
0 0 nonUMI_good
0 0 nonUMI_good
0 0 nonUMI_good
0 0 nonUMI_good
0 0 nonUMI_good
0 0 nonUMI_good
0 0 nonUMI_good
0 0 nonUMI_good
0 0 nonUMI_good
0 0 nonUMI_good
0 0 nonUMI_good
0 0 nonUMI_good
0 0 nonUMI_good
0 0 nonUMI_good
0 0 nonUMI_good
0 0 nonUMI_good
0 0 nonUMI_good
0 0 nonUMI_good
0 0 nonUMI_good
0 0 nonUMI_good
0 0 nonUMI_good
0 0 nonUMI_good
0 0 nonUMI_good
0 0 nonUMI_good
0 0 nonUMI_good
0 0 nonUMI_good
0 0 nonUMI_good
0 0 nonUMI_good
0 0 nonUMI_good
0 0 nonUMI_good
0 0 nonUMI_good
0 0 nonUMI_good
0 0 nonUMI_good
0 0 nonUMI_good
0 0 nonUMI_good
0 0 nonUMI_good
0 0 nonUMI_good
0 0 nonUMI_good
0 0 nonUMI_good
0 0 nonUMI_good
0 0 nonUMI_good
0 0 nonUMI_good
0 0 nonUMI_good
0 0 nonUMI_good
0 0 nonUMI_good
0 0 nonUMI_good
0 0 nonUMI_good
0 0 nonUMI_good
0 0 nonUMI_good
0 0 nonUMI_good
0 0 nonUMI_good
0 0 nonUMI_good
0 0 nonUMI_good
0 0 nonUMI_good
0 0 nonUMI_good
0 0 nonUMI_good
0 0 nonUMI_good
0 0 nonUMI_good
0 0 nonUMI_good
0 0 nonUMI_good
0 0 nonUMI_good
0 0 nonUMI_good
0 0 nonUMI_good
0 0 nonUMI_good
0 0 nonUMI_good
0 0 nonUMI_good
0 0 nonUMI_good
0 0 nonUMI_good
0 0 nonUMI_good
0 0 nonUMI_good
0 0 nonUMI_good
0 0 nonUMI_good
0 0 nonUMI_good
0 0 nonUMI_good
0 0 nonUMI_good
0 0 nonUMI_good
0 0 nonUMI_good
0 0 nonUMI_good
0 0 nonUMI_good
0 0 nonUMI_good
0 0 nonUMI_good
0 0 nonUMI_good
0 0 nonUMI_good
0 0 nonUMI_good
0 0 nonUMI_good
0 0 nonUMI_good
0 0 nonUMI_good
0 0 nonUMI_good
0 0 nonUMI_good
0 0 nonUMI_good
0 0 nonUMI_good
0 0 nonUMI_good
0 0 nonUMI_good
0 0 nonUMI_good
0 0 nonUMI_good
0 0 nonUMI_good
0 0 nonUMI_good
0 0 nonUMI_good
0 0 nonUMI_good
0 0 nonUMI_good
0 0 nonUMI_good
0 0 nonUMI_good
0 0 nonUMI_good
0 0 nonUMI_good
0 0 nonUMI_good
0 0 nonUMI_good
0 0 nonUMI_good
0 0 nonUMI_good
0 0 nonUMI_good
0 0 nonUMI_good
0 0 nonUMI_good
0 0 nonUMI_good
0 0 nonUMI_good
0 0 nonUMI_good
0 0 nonUMI_good
0 0 nonUMI_good
0 0 nonUMI_good
0 0 nonUMI_good
0 0 nonUMI_good
0 0 nonUMI_good
0 0 nonUMI_good
0 0 nonUMI_good
0 0 nonUMI_good
0 0 nonUMI_good
0 0 nonUMI_good
0 0 nonUMI_good
0 0 nonUMI_good
0 0 nonUMI_good
0 0 nonUMI_good
0 0 nonUMI_good
0 0 nonUMI_good
0 0 nonUMI_good
0 0 nonUMI_good
0 0 nonUMI_good
0 0 nonUMI_good
0 0 nonUMI_good
0 0 nonUMI_good
0 0 nonUMI_good
0 0 nonUMI_good
0 0 nonUMI_good
0 0 nonUMI_good
0 0 nonUMI_good
0 0 nonUMI_good
0 0 nonUMI_good
0 0 nonUMI_good
0 0 nonUMI_good
0 0 nonUMI_good
0 0 nonUMI_good
0 0 nonUMI_good
0 0 nonUMI_good
0 0 nonUMI_good
0 0 nonUMI_good
0 0 nonUMI_good
0 0 nonUMI_good
0 0 nonUMI_good
0 0 nonUMI_good
0 0 nonUMI_good
0 0 nonUMI_good
0 0 nonUMI_good
0 0 nonUMI_good
0 0 nonUMI_good
0 0 nonUMI_good
0 0 nonUMI_good
0 0 nonUMI_good
0 0 nonUMI_good
0 0 nonUMI_good
0 0 nonUMI_good
0 0 nonUMI_good
0 0 nonUMI_good
0 0 nonUMI_good
0 0 nonUMI_good
0 0 nonUMI_good
0 0 nonUMI_good
0 0 nonUMI_good
0 0 nonUMI_good
0 0 nonUMI_good
0 0 nonUMI_good
0 0 nonUMI_good
0 0 nonUMI_good
0 0 nonUMI_good
0 0 nonUMI_good
0 0 nonUMI_good
0 0 nonUMI_good
0 0 nonUMI_good
0 0 nonUMI_good
0 0 nonUMI_good
0 0 nonUMI_good
0 0 nonUMI_good
0 0 nonUMI_good
0 0 nonUMI_good
0 0 nonUMI_good
0 0 nonUMI_good
0 0 nonUMI_good
0 0 nonUMI_good
0 0 nonUMI_good
0 0 nonUMI_good
0 0 nonUMI_good
0 0 nonUMI_good
0 0 nonUMI_good
0 0 nonUMI_good
0 0 nonUMI_good
0 0 nonUMI_good
0 0 nonUMI_good
0 0 nonUMI_good
0 0 nonUMI_good
0 0 nonUMI_good
0 0 nonUMI_good
0 0 nonUMI_good
0 0 nonUMI_good
0 0 nonUMI_good
0 0 nonUMI_good
0 0 nonUMI_good
0 0 nonUMI_good
0 0 nonUMI_good
0 0 nonUMI_good
0 0 nonUMI_good
0 0 nonUMI_good
0 0 nonUMI_good
0 0 nonUMI_good
0 0 nonUMI_good
0 0 nonUMI_good
0 0 nonUMI_good
0 0 nonUMI_good
0 0 nonUMI_good
0 0 nonUMI_good
0 0 nonUMI_good
0 0 nonUMI_good
0 0 nonUMI_good
0 0 nonUMI_good
0 0 nonUMI_good
0 0 nonUMI_good
0 0 nonUMI_good
0 0 nonUMI_good
0 0 nonUMI_good
0 0 nonUMI_good
0 0 nonUMI_good
0 0 nonUMI_good
0 0 nonUMI_good
0 0 nonUMI_good
0 0 nonUMI_good
0 0 nonUMI_good
0 0 nonUMI_good
0 0 nonUMI_good
0 0 nonUMI_good
0 0 nonUMI_good
0 0 nonUMI_good
0 0 nonUMI_good
0 0 nonUMI_good
0 0 nonUMI_good
0 0 nonUMI_good
0 0 nonUMI_good
0 0 nonUMI_good
0 0 nonUMI_good
0 0 nonUMI_good
0 0 nonUMI_good
0 0 nonUMI_good
0 0 nonUMI_good
0 0 nonUMI_good
0 0 nonUMI_good
0 0 nonUMI_good
0 0 nonUMI_good
0 0 nonUMI_good
0 0 nonUMI_good
0 0 nonUMI_good
0 0 nonUMI_good
0 0 nonUMI_good
0 0 nonUMI_good
0 0 nonUMI_good
0 0 nonUMI_good
0 0 nonUMI_good
0 0 nonUMI_good
0 0 nonUMI_good
0 0 nonUMI_good
0 0 nonUMI_good
0 0 nonUMI_good
0 0 nonUMI_good
0 0 nonUMI_good
0 0 nonUMI_good
0 0 nonUMI_good
0 0 nonUMI_good
0 0 nonUMI_good
0 0 nonUMI_good
0 0 nonUMI_good
0 0 nonUMI_good
0 0 nonUMI_good
0 0 nonUMI_good
0 0 nonUMI_good
0 0 nonUMI_good
0 0 nonUMI_good
0 0 nonUMI_good
0 0 nonUMI_good
0 0 nonUMI_good
0 0 nonUMI_good
0 0 nonUMI_good
0 0 nonUMI_good
0 0 nonUMI_good
0 0 nonUMI_good
0 0 nonUMI_good
0 0 nonUMI_good
0 0 nonUMI_good
0 0 nonUMI_good
0 0 nonUMI_good
0 0 nonUMI_good
0 0 nonUMI_good
0 0 nonUMI_good
0 0 nonUMI_good
0 0 nonUMI_good
0 0 nonUMI_good
0 0 nonUMI_good
0 0 nonUMI_good
0 0 nonUMI_good
0 0 nonUMI_good
0 0 nonUMI_good
0 0 nonUMI_good
0 0 nonUMI_good
0 0 nonUMI_good
0 0 nonUMI_good
0 0 nonUMI_good
0 0 nonUMI_good
0 0 nonUMI_good
0 0 nonUMI_good
0 0 nonUMI_good
0 0 nonUMI_good
0 0 nonUMI_good
0 0 nonUMI_good
0 0 nonUMI_good
0 0 nonUMI_good
0 0 nonUMI_good
0 0 nonUMI_good
0 0 nonUMI_good
0 0 nonUMI_good
0 0 nonUMI_good
0 0 nonUMI_good
0 0 nonUMI_good
0 0 nonUMI_good
0 0 nonUMI_good
0 0 nonUMI_good
0 0 nonUMI_good
0 0 nonUMI_good
0 0 nonUMI_good
0 0 nonUMI_good
0 0 nonUMI_good
0 0 nonUMI_good
0 0 nonUMI_good
0 0 nonUMI_good
0 0 nonUMI_good
0 0 nonUMI_good
0 0 nonUMI_good
0 0 nonUMI_good
0 0 nonUMI_good
0 0 nonUMI_good
0 0 nonUMI_good
0 0 nonUMI_good
0 0 nonUMI_good
0 0 nonUMI_good
0 0 nonUMI_good
0 0 nonUMI_good
0 0 nonUMI_good
0 0 nonUMI_good
0 0 nonUMI_good
0 0 nonUMI_good
0 0 nonUMI_good
0 0 nonUMI_good
0 0 nonUMI_good
0 0 nonUMI_good
0 0 nonUMI_good
0 0 nonUMI_good
0 0 nonUMI_good
0 0 nonUMI_good
0 0 nonUMI_good
0 0 nonUMI_good
0 0 nonUMI_good
0 0 nonUMI_good
0 0 nonUMI_good
0 0 nonUMI_good
0 0 nonUMI_good
0 0 nonUMI_good
0 0 nonUMI_good
0 0 nonUMI_good
0 0 nonUMI_good
0 0 nonUMI_good
0 0 nonUMI_good
0 0 nonUMI_good
0 0 nonUMI_good
0 0 nonUMI_good
0 0 nonUMI_good
0 0 nonUMI_good
0 0 nonUMI_good
0 0 nonUMI_good
0 0 nonUMI_good
0 0 nonUMI_good
0 0 nonUMI_good
0 0 nonUMI_good
0 0 nonUMI_good
0 0 nonUMI_good
0 0 nonUMI_good
0 0 nonUMI_good
0 0 nonUMI_good
0 0 nonUMI_good
0 0 nonUMI_good
0 0 nonUMI_good
0 0 nonUMI_good
0 0 nonUMI_good
0 0 nonUMI_good
0 0 nonUMI_good
0 0 nonUMI_good
0 0 nonUMI_good
0 0 nonUMI_good
0 0 nonUMI_good
0 0 nonUMI_good
0 0 nonUMI_good
0 0 nonUMI_good
0 0 nonUMI_good
0 0 nonUMI_good
0 0 nonUMI_good
0 0 nonUMI_good
0 0 nonUMI_good
0 0 nonUMI_good
0 0 nonUMI_good
0 0 nonUMI_good
0 0 nonUMI_good
0 0 nonUMI_good
0 0 nonUMI_good
0 0 nonUMI_good
0 0 nonUMI_good
0 0 nonUMI_good
0 0 nonUMI_good
0 0 nonUMI_good
0 0 nonUMI_good
0 0 nonUMI_good
0 0 nonUMI_good
0 0 nonUMI_good
0 0 nonUMI_good
0 0 nonUMI_good
0 0 nonUMI_good
0 0 nonUMI_good
0 0 nonUMI_good
0 0 nonUMI_good
0 0 nonUMI_good
0 0 nonUMI_good
0 0 nonUMI_good
0 0 nonUMI_good
0 0 nonUMI_good
0 0 nonUMI_good
0 0 nonUMI_good
0 0 nonUMI_good
0 0 nonUMI_good
0 0 nonUMI_good
0 0 nonUMI_good
0 0 nonUMI_good
0 0 nonUMI_good
0 0 nonUMI_good
0 0 nonUMI_good
0 0 nonUMI_good
0 0 nonUMI_good
0 0 nonUMI_good
0 0 nonUMI_good
0 0 nonUMI_good
0 0 nonUMI_good
0 0 nonUMI_good
0 0 nonUMI_good
0 0 nonUMI_good
0 0 nonUMI_good
0 0 nonUMI_good
0 0 nonUMI_good
0 0 nonUMI_good
0 0 nonUMI_good
0 0 nonUMI_good
0 0 nonUMI_good
0 0 nonUMI_good
0 0 nonUMI_good
0 0 nonUMI_good
0 0 nonUMI_good
0 0 nonUMI_good
0 0 nonUMI_good
0 0 nonUMI_good
0 0 nonUMI_good
0 0 nonUMI_good
0 0 nonUMI_good
0 0 nonUMI_good
0 0 nonUMI_good
0 0 nonUMI_good
0 0 nonUMI_good
0 0 nonUMI_good
0 0 nonUMI_good
0 0 nonUMI_good
0 0 nonUMI_good
0 0 nonUMI_good
0 0 nonUMI_good
0 0 nonUMI_good
0 0 nonUMI_good
0 0 nonUMI_good
0 0 nonUMI_good
0 0 nonUMI_good
0 0 nonUMI_good
0 0 nonUMI_good
0 0 nonUMI_good
0 0 nonUMI_good
0 0 nonUMI_good
0 0 nonUMI_good
0 0 nonUMI_good
0 0 nonUMI_good
0 0 nonUMI_good
0 0 nonUMI_good
0 0 nonUMI_good
0 0 nonUMI_good
0 0 nonUMI_good
0 0 nonUMI_good
0 0 nonUMI_good
0 0 nonUMI_good
0 0 nonUMI_good
0 0 nonUMI_good
0 0 nonUMI_good
0 0 nonUMI_good
0 0 nonUMI_good
0 0 nonUMI_good
0 0 nonUMI_good
0 0 nonUMI_good
0 0 nonUMI_good
0 0 nonUMI_good
0 0 nonUMI_good
0 0 nonUMI_good
0 0 nonUMI_good
0 0 nonUMI_good
0 0 nonUMI_good
0 0 nonUMI_good
0 0 nonUMI_good
0 0 nonUMI_good
0 0 nonUMI_good
0 0 nonUMI_good
0 0 nonUMI_good
0 0 nonUMI_good
0 0 nonUMI_good
0 0 nonUMI_good
0 0 nonUMI_good
0 0 nonUMI_good
0 0 nonUMI_good
0 0 nonUMI_good
0 0 nonUMI_good
0 0 nonUMI_good
0 0 nonUMI_good
0 0 nonUMI_good
0 0 nonUMI_good
0 0 nonUMI_good
0 0 nonUMI_good
0 0 nonUMI_good
0 0 nonUMI_good
0 0 nonUMI_good
0 0 nonUMI_good
0 0 nonUMI_good
0 0 nonUMI_good
0 0 nonUMI_good
0 0 nonUMI_good
0 0 nonUMI_good
0 0 nonUMI_good
0 0 nonUMI_good
0 0 nonUMI_good
0 0 nonUMI_good
0 0 nonUMI_good
0 0 nonUMI_good
0 0 nonUMI_good
0 0 nonUMI_good
0 0 nonUMI_good
0 0 nonUMI_good
0 0 nonUMI_good
0 0 nonUMI_good
0 0 nonUMI_good
0 0 nonUMI_good
0 0 nonUMI_good
0 0 nonUMI_good
0 0 nonUMI_good
0 0 nonUMI_good
0 0 nonUMI_good
0 0 nonUMI_good
0 0 nonUMI_good
0 0 nonUMI_good
0 0 nonUMI_good
0 0 nonUMI_good
0 0 nonUMI_good
0 0 nonUMI_good
0 0 nonUMI_good
0 0 nonUMI_good
0 0 nonUMI_good
0 0 nonUMI_good
0 0 nonUMI_good
0 0 nonUMI_good
0 0 nonUMI_good
0 0 nonUMI_good
0 0 nonUMI_good
0 0 nonUMI_good
0 0 nonUMI_good
0 0 nonUMI_good
0 0 nonUMI_good
0 0 nonUMI_good
0 0 nonUMI_good
0 0 nonUMI_good
0 0 nonUMI_good
0 0 nonUMI_good
0 0 nonUMI_good
0 0 nonUMI_good
0 0 nonUMI_good
0 0 nonUMI_good
0 0 nonUMI_good
0 0 nonUMI_good
0 0 nonUMI_good
0 0 nonUMI_good
0 0 nonUMI_good
0 0 nonUMI_good
0 0 nonUMI_good
0 0 nonUMI_good
0 0 nonUMI_good
0 0 nonUMI_good
0 0 nonUMI_good
0 0 nonUMI_good
0 0 nonUMI_good
0 0 nonUMI_good
0 0 nonUMI_good
0 0 nonUMI_good
0 0 nonUMI_good
0 0 nonUMI_good
0 0 nonUMI_good
0 0 nonUMI_good
0 0 nonUMI_good
0 0 nonUMI_good
0 0 nonUMI_good
0 0 nonUMI_good
0 0 nonUMI_good
0 0 nonUMI_good
0 0 nonUMI_good
0 0 nonUMI_good
0 0 nonUMI_good
0 0 nonUMI_good
0 0 nonUMI_good
0 0 nonUMI_good
0 0 nonUMI_good
0 0 nonUMI_good
0 0 nonUMI_good
0 0 nonUMI_good
0 0 nonUMI_good
0 0 nonUMI_good
0 0 nonUMI_good
0 0 nonUMI_good
0 0 nonUMI_good
0 0 nonUMI_good
0 0 nonUMI_good
0 0 nonUMI_good
0 0 nonUMI_good
0 0 nonUMI_good
0 0 nonUMI_good
0 0 nonUMI_good
0 0 nonUMI_good
0 0 nonUMI_good
0 0 nonUMI_good
0 0 nonUMI_good
0 0 nonUMI_good
0 0 nonUMI_good
0 0 nonUMI_good
0 0 nonUMI_good
0 0 nonUMI_good
0 0 nonUMI_good
0 0 nonUMI_good
0 0 nonUMI_good
0 0 nonUMI_good
0 0 nonUMI_good
0 0 nonUMI_good
0 0 nonUMI_good
0 0 nonUMI_good
0 0 nonUMI_good
0 0 nonUMI_good
0 0 nonUMI_good
0 0 nonUMI_good
0 0 nonUMI_good
0 0 nonUMI_good
0 0 nonUMI_good
0 0 nonUMI_good
0 0 nonUMI_good
0 0 nonUMI_good
0 0 nonUMI_good
0 0 nonUMI_good
0 0 nonUMI_good
0 0 nonUMI_good
0 0 nonUMI_good
0 0 nonUMI_good
0 0 nonUMI_good
0 0 nonUMI_good
0 0 nonUMI_good
0 0 nonUMI_good
0 0 nonUMI_good
0 0 nonUMI_good
0 0 nonUMI_good
0 0 nonUMI_good
0 0 nonUMI_good
0 0 nonUMI_good
0 0 nonUMI_good
0 0 nonUMI_good
0 0 nonUMI_good
0 0 nonUMI_good
0 0 nonUMI_good
0 0 nonUMI_good
0 0 nonUMI_good
0 0 nonUMI_good
0 0 nonUMI_good
0 0 nonUMI_good
0 0 nonUMI_good
0 0 nonUMI_good
0 0 nonUMI_good
0 0 nonUMI_good
0 0 nonUMI_good
0 0 nonUMI_good
0 0 nonUMI_good
0 0 nonUMI_good
0 0 nonUMI_good
0 0 nonUMI_good
0 0 nonUMI_good
0 0 nonUMI_good
0 0 nonUMI_good
0 0 nonUMI_good
0 0 nonUMI_good
0 0 nonUMI_good
0 0 nonUMI_good
0 0 nonUMI_good
0 0 nonUMI_good
0 0 nonUMI_good
0 0 nonUMI_good
0 0 nonUMI_good
0 0 nonUMI_good
0 0 nonUMI_good
0 0 nonUMI_good
0 0 nonUMI_good
0 0 nonUMI_good
0 0 nonUMI_good
0 0 nonUMI_good
0 0 nonUMI_good
0 0 nonUMI_good
0 0 nonUMI_good
0 0 nonUMI_good
0 0 nonUMI_good
0 0 nonUMI_good
0 0 nonUMI_good
0 0 nonUMI_good
0 0 nonUMI_good
0 0 nonUMI_good
0 0 nonUMI_good
0 0 nonUMI_good
0 0 nonUMI_good
0 0 nonUMI_good
0 0 nonUMI_good
0 0 nonUMI_good
0 0 nonUMI_good
0 0 nonUMI_good
0 0 nonUMI_good
0 0 nonUMI_good
0 0 nonUMI_good
0 0 nonUMI_good
0 0 nonUMI_good
0 0 nonUMI_good
0 0 nonUMI_good
0 0 nonUMI_good
0 0 nonUMI_good
0 0 nonUMI_good
0 0 nonUMI_good
0 0 nonUMI_good
0 0 nonUMI_good
0 0 nonUMI_good
0 0 nonUMI_good
0 0 nonUMI_good
0 0 nonUMI_good
0 0 nonUMI_good
0 0 nonUMI_good
0 0 nonUMI_good
0 0 nonUMI_good
0 0 nonUMI_good
0 0 nonUMI_good
0 0 nonUMI_good
0 0 nonUMI_good
0 0 nonUMI_good
0 0 nonUMI_good
0 0 nonUMI_good
0 0 nonUMI_good
0 0 nonUMI_good
0 0 nonUMI_good
0 0 nonUMI_good
0 0 nonUMI_good
0 0 nonUMI_good
0 0 nonUMI_good
0 0 nonUMI_good
0 0 nonUMI_good
0 0 nonUMI_good
0 0 nonUMI_good
0 0 nonUMI_good
0 0 nonUMI_good
0 0 nonUMI_good
0 0 nonUMI_good
0 0 nonUMI_good
0 0 nonUMI_good
0 0 nonUMI_good
0 0 nonUMI_good
0 0 nonUMI_good
0 0 nonUMI_good
0 0 nonUMI_good
0 0 nonUMI_good
0 0 nonUMI_good
0 0 nonUMI_good
0 0 nonUMI_good
0 0 nonUMI_good
0 0 nonUMI_good
0 0 nonUMI_good
0 0 nonUMI_good
0 0 nonUMI_good
0 0 nonUMI_good
0 0 nonUMI_good
0 0 nonUMI_good
0 0 nonUMI_good
0 0 nonUMI_good
0 0 nonUMI_good
0 0 nonUMI_good
0 0 nonUMI_good
0 0 nonUMI_good
0 0 nonUMI_good
0 0 nonUMI_good
0 0 nonUMI_good
0 0 nonUMI_good
0 0 nonUMI_good
0 0 nonUMI_good
0 0 nonUMI_good
0 0 nonUMI_good
0 0 nonUMI_good
0 0 nonUMI_good
0 0 nonUMI_good
0 0 nonUMI_good
0 0 nonUMI_good
0 0 nonUMI_good
0 0 nonUMI_good
0 0 nonUMI_good
0 0 nonUMI_good
0 0 nonUMI_good
0 0 nonUMI_good
0 0 nonUMI_good
0 0 nonUMI_good
0 0 nonUMI_good
0 0 nonUMI_good
0 0 nonUMI_good
0 0 nonUMI_good
0 0 nonUMI_good
0 0 nonUMI_good
0 0 nonUMI_good
0 0 nonUMI_good
0 0 nonUMI_good
0 0 nonUMI_good
0 0 nonUMI_good
0 0 nonUMI_good
0 0 nonUMI_good
0 0 nonUMI_good
0 0 nonUMI_good
0 0 nonUMI_good
0 0 nonUMI_good
0 0 nonUMI_good
0 0 nonUMI_good
0 0 nonUMI_good
0 0 nonUMI_good
0 0 nonUMI_good
0 0 nonUMI_good
0 0 nonUMI_good
0 0 nonUMI_good
0 0 nonUMI_good
0 0 nonUMI_good
0 0 nonUMI_good
0 0 nonUMI_good
0 0 nonUMI_good
0 0 nonUMI_good
0 0 nonUMI_good
0 0 nonUMI_good
0 0 nonUMI_good
0 0 nonUMI_good
0 0 nonUMI_good
0 0 nonUMI_good
0 0 nonUMI_good
0 0 nonUMI_good
0 0 nonUMI_good
0 0 nonUMI_good
0 0 nonUMI_good
0 0 nonUMI_good
0 0 nonUMI_good
0 0 nonUMI_good
0 0 nonUMI_good
0 0 nonUMI_good
0 0 nonUMI_good
0 0 nonUMI_good
0 0 nonUMI_good
0 0 nonUMI_good
0 0 nonUMI_good
0 0 nonUMI_good
0 0 nonUMI_good
0 0 nonUMI_good
0 0 nonUMI_good
0 0 nonUMI_good
0 0 nonUMI_good
0 0 nonUMI_good
0 0 nonUMI_good
0 0 nonUMI_good
0 0 nonUMI_good
0 0 nonUMI_good
0 0 nonUMI_good
0 0 nonUMI_good
0 0 nonUMI_good
0 0 nonUMI_good
0 0 nonUMI_good
0 0 nonUMI_good
0 0 nonUMI_good
0 0 nonUMI_good
0 0 nonUMI_good
0 0 nonUMI_good
0 0 nonUMI_good
0 0 nonUMI_good
0 0 nonUMI_good
0 0 nonUMI_good
0 0 nonUMI_good
0 0 nonUMI_good
0 0 nonUMI_good
0 0 nonUMI_good
0 0 nonUMI_good
0 0 nonUMI_good
0 0 nonUMI_good
0 0 nonUMI_good
0 0 nonUMI_good
0 0 nonUMI_good
0 0 nonUMI_good
0 0 nonUMI_good
0 0 nonUMI_good
0 0 nonUMI_good
0 0 nonUMI_good
0 0 nonUMI_good
0 0 nonUMI_good
0 0 nonUMI_good
0 0 nonUMI_good
0 0 nonUMI_good
0 0 nonUMI_good
0 0 nonUMI_good
0 0 nonUMI_good
0 0 nonUMI_good
0 0 nonUMI_good
0 0 nonUMI_good
0 0 nonUMI_good
0 0 nonUMI_good
0 0 nonUMI_good
0 0 nonUMI_good
0 0 nonUMI_good
0 0 nonUMI_good
0 0 nonUMI_good
0 0 nonUMI_good
0 0 nonUMI_good
0 0 nonUMI_good
0 0 nonUMI_good
0 0 nonUMI_good
0 0 nonUMI_good
0 0 nonUMI_good
0 0 nonUMI_good
0 0 nonUMI_good
0 0 nonUMI_good
0 0 nonUMI_good
0 0 nonUMI_good
0 0 nonUMI_good
0 0 nonUMI_good
0 0 nonUMI_good
0 0 nonUMI_good
0 0 nonUMI_good
0 0 nonUMI_good
0 0 nonUMI_good
0 0 nonUMI_good
0 0 nonUMI_good
0 0 nonUMI_good
0 0 nonUMI_good
0 0 nonUMI_good
0 0 nonUMI_good
0 0 nonUMI_good
0 0 nonUMI_good
0 0 nonUMI_good
0 0 nonUMI_good
0 0 nonUMI_good
0 0 nonUMI_good
0 0 nonUMI_good
0 0 nonUMI_good
0 0 nonUMI_good
0 0 nonUMI_good
0 0 nonUMI_good
0 0 nonUMI_good
0 0 nonUMI_good
0 0 nonUMI_good
0 0 nonUMI_good
0 0 nonUMI_good
0 0 nonUMI_good
0 0 nonUMI_good
0 0 nonUMI_good
0 0 nonUMI_good
0 0 nonUMI_good
0 0 nonUMI_good
0 0 nonUMI_good
0 0 nonUMI_good
0 0 nonUMI_good
0 0 nonUMI_good
0 0 nonUMI_good
1 0 nonUMI_good
1 0 nonUMI_good
1 0 nonUMI_good
1 0 nonUMI_good
1 0 nonUMI_good
1 0 nonUMI_good
1 0 nonUMI_good
1 0 nonUMI_good
1 0 nonUMI_good
1 0 nonUMI_good
1 0 nonUMI_good
1 0 nonUMI_good
1 0 nonUMI_good
1 0 nonUMI_good
1 0 nonUMI_good
1 0 nonUMI_good
1 0 nonUMI_good
1 0 nonUMI_good
1 0 nonUMI_good
1 0 nonUMI_good
1 0 nonUMI_good
1 0 nonUMI_good
1 0 nonUMI_good
1 0 nonUMI_good
1 0 nonUMI_good
1 0 nonUMI_good
1 0 nonUMI_good
1 0 nonUMI_good
1 0 nonUMI_good
1 0 nonUMI_good
1 0 nonUMI_good
1 0 nonUMI_good
1 0 nonUMI_good
1 0 nonUMI_good
1 0 nonUMI_good
1 0 nonUMI_good
1 0 nonUMI_good
1 0 nonUMI_good
1 0 nonUMI_good
1 0 nonUMI_good
1 0 nonUMI_good
1 0 nonUMI_good
1 0 nonUMI_good
1 0 nonUMI_good
1 0 nonUMI_good
1 0 nonUMI_good
1 0 nonUMI_good
1 0 nonUMI_good
1 0 nonUMI_good
1 0 nonUMI_good
1 0 nonUMI_good
1 0 nonUMI_good
1 0 nonUMI_good
1 0 nonUMI_good
1 0 nonUMI_good
1 0 nonUMI_good
1 0 nonUMI_good
1 0 nonUMI_good
1 0 nonUMI_good
1 0 nonUMI_good
1 0 nonUMI_good
1 0 nonUMI_good
1 0 nonUMI_good
1 0 nonUMI_good
1 0 nonUMI_good
1 0 nonUMI_good
1 0 nonUMI_good
1 0 nonUMI_good
1 0 nonUMI_good
1 0 nonUMI_good
1 0 nonUMI_good
1 0 nonUMI_good
1 0 nonUMI_good
1 0 nonUMI_good
1 0 nonUMI_good
1 0 nonUMI_good
1 0 nonUMI_good
1 0 nonUMI_good
1 0 nonUMI_good
1 0 nonUMI_good
1 0 nonUMI_good
1 0 nonUMI_good
1 0 nonUMI_good
1 0 nonUMI_good
1 0 nonUMI_good
1 0 nonUMI_good
1 0 nonUMI_good
1 0 nonUMI_good
1 0 nonUMI_good
1 0 nonUMI_good
1 0 nonUMI_good
1 0 nonUMI_good
1 0 nonUMI_good
1 0 nonUMI_good
1 0 nonUMI_good
1 0 nonUMI_good
1 0 nonUMI_good
1 0 nonUMI_good
1 0 nonUMI_good
1 0 nonUMI_good
1 0 nonUMI_good
1 0 nonUMI_good
1 0 nonUMI_good
1 0 nonUMI_good
1 0 nonUMI_good
1 0 nonUMI_good
1 0 nonUMI_good
1 0 nonUMI_good
1 0 nonUMI_good
1 0 nonUMI_good
1 0 nonUMI_good
1 0 nonUMI_good
1 0 nonUMI_good
1 0 nonUMI_good
1 0 nonUMI_good
1 0 nonUMI_good
1 0 nonUMI_good
1 0 nonUMI_good
1 0 nonUMI_good
1 0 nonUMI_good
1 0 nonUMI_good
1 0 nonUMI_good
1 0 nonUMI_good
1 0 nonUMI_good
1 0 nonUMI_good
1 0 nonUMI_good
1 0 nonUMI_good
1 0 nonUMI_good
1 0 nonUMI_good
1 0 nonUMI_good
1 0 nonUMI_good
1 0 nonUMI_good
1 0 nonUMI_good
1 0 nonUMI_good
1 0 nonUMI_good
1 0 nonUMI_good
1 0 nonUMI_good
1 0 nonUMI_good
1 0 nonUMI_good
1 0 nonUMI_good
1 0 nonUMI_good
1 0 nonUMI_good
1 0 nonUMI_good
1 0 nonUMI_good
1 0 nonUMI_good
1 0 nonUMI_good
1 0 nonUMI_good
1 0 nonUMI_good
1 0 nonUMI_good
1 0 nonUMI_good
1 0 nonUMI_good
1 0 nonUMI_good
1 0 nonUMI_good
1 0 nonUMI_good
1 0 nonUMI_good
1 0 nonUMI_good
1 0 nonUMI_good
1 0 nonUMI_good
1 0 nonUMI_good
1 0 nonUMI_good
1 0 nonUMI_good
1 0 nonUMI_good
1 0 nonUMI_good
1 0 nonUMI_good
1 0 nonUMI_good
1 0 nonUMI_good
1 0 nonUMI_good
1 0 nonUMI_good
1 0 nonUMI_good
1 0 nonUMI_good
1 0 nonUMI_good
1 0 nonUMI_good
1 0 nonUMI_good
1 0 nonUMI_good
1 0 nonUMI_good
1 0 nonUMI_good
1 0 nonUMI_good
1 0 nonUMI_good
1 0 nonUMI_good
1 0 nonUMI_good
1 0 nonUMI_good
1 0 nonUMI_good
1 0 nonUMI_good
1 0 nonUMI_good
1 0 nonUMI_good
1 0 nonUMI_good
1 0 nonUMI_good
1 0 nonUMI_good
1 0 nonUMI_good
1 0 nonUMI_good
1 0 nonUMI_good
1 0 nonUMI_good
1 0 nonUMI_good
1 0 nonUMI_good
1 0 nonUMI_good
1 0 nonUMI_good
1 0 nonUMI_good
1 0 nonUMI_good
1 0 nonUMI_good
1 0 nonUMI_good
1 0 nonUMI_good
1 0 nonUMI_good
1 0 nonUMI_good
1 0 nonUMI_good
1 0 nonUMI_good
1 0 nonUMI_good
1 0 nonUMI_good
1 0 nonUMI_good
1 0 nonUMI_good
1 0 nonUMI_good
1 0 nonUMI_good
1 0 nonUMI_good
1 0 nonUMI_good
1 0 nonUMI_good
1 0 nonUMI_good
1 0 nonUMI_good
1 0 nonUMI_good
1 0 nonUMI_good
1 0 nonUMI_good
1 0 nonUMI_good
1 0 nonUMI_good
1 0 nonUMI_good
1 0 nonUMI_good
1 0 nonUMI_good
1 0 nonUMI_good
1 0 nonUMI_good
1 0 nonUMI_good
1 0 nonUMI_good
1 0 nonUMI_good
1 0 nonUMI_good
1 0 nonUMI_good
1 0 nonUMI_good
1 0 nonUMI_good
1 0 nonUMI_good
1 0 nonUMI_good
1 0 nonUMI_good
1 0 nonUMI_good
1 0 nonUMI_good
1 0 nonUMI_good
1 0 nonUMI_good
1 0 nonUMI_good
1 0 nonUMI_good
1 0 nonUMI_good
1 0 nonUMI_good
1 0 nonUMI_good
1 0 nonUMI_good
1 0 nonUMI_good
1 0 nonUMI_good
1 0 nonUMI_good
1 0 nonUMI_good
1 0 nonUMI_good
1 0 nonUMI_good
1 0 nonUMI_good
1 0 nonUMI_good
1 0 nonUMI_good
1 0 nonUMI_good
1 0 nonUMI_good
1 0 nonUMI_good
1 0 nonUMI_good
1 0 nonUMI_good
1 0 nonUMI_good
1 0 nonUMI_good
1 0 nonUMI_good
1 0 nonUMI_good
1 0 nonUMI_good
1 0 nonUMI_good
1 0 nonUMI_good
1 0 nonUMI_good
1 0 nonUMI_good
1 0 nonUMI_good
1 0 nonUMI_good
1 0 nonUMI_good
1 0 nonUMI_good
1 0 nonUMI_good
1 0 nonUMI_good
1 0 nonUMI_good
1 0 nonUMI_good
1 0 nonUMI_good
1 0 nonUMI_good
1 0 nonUMI_good
1 0 nonUMI_good
1 0 nonUMI_good
1 0 nonUMI_good
1 0 nonUMI_good
1 0 nonUMI_good
1 0 nonUMI_good
1 0 nonUMI_good
1 0 nonUMI_good
1 0 nonUMI_good
1 0 nonUMI_good
1 0 nonUMI_good
1 0 nonUMI_good
1 0 nonUMI_good
1 0 nonUMI_good
1 0 nonUMI_good
1 0 nonUMI_good
1 0 nonUMI_good
1 0 nonUMI_good
1 0 nonUMI_good
1 0 nonUMI_good
1 0 nonUMI_good
1 0 nonUMI_good
1 0 nonUMI_good
1 0 nonUMI_good
1 0 nonUMI_good
1 0 nonUMI_good
1 0 nonUMI_good
1 0 nonUMI_good
1 0 nonUMI_good
1 0 nonUMI_good
1 0 nonUMI_good
1 0 nonUMI_good
1 0 nonUMI_good
1 0 nonUMI_good
1 0 nonUMI_good
1 0 nonUMI_good
1 0 nonUMI_good
1 0 nonUMI_good
1 0 nonUMI_good
1 0 nonUMI_good
1 0 nonUMI_good
1 0 nonUMI_good
1 0 nonUMI_good
1 0 nonUMI_good
1 0 nonUMI_good
1 0 nonUMI_good
1 0 nonUMI_good
1 0 nonUMI_good
1 0 nonUMI_good
1 0 nonUMI_good
1 0 nonUMI_good
1 0 nonUMI_good
1 0 nonUMI_good
1 0 nonUMI_good
1 0 nonUMI_good
1 0 nonUMI_good
1 0 nonUMI_good
1 0 nonUMI_good
1 0 nonUMI_good
1 0 nonUMI_good
1 0 nonUMI_good
1 0 nonUMI_good
1 0 nonUMI_good
1 0 nonUMI_good
1 0 nonUMI_good
1 0 nonUMI_good
1 0 nonUMI_good
1 0 nonUMI_good
1 0 nonUMI_good
1 0 nonUMI_good
1 0 nonUMI_good
1 0 nonUMI_good
1 0 nonUMI_good
1 0 nonUMI_good
1 0 nonUMI_good
1 0 nonUMI_good
1 0 nonUMI_good
1 0 nonUMI_good
1 0 nonUMI_good
1 0 nonUMI_good
1 0 nonUMI_good
1 0 nonUMI_good
1 0 nonUMI_good
1 0 nonUMI_good
1 0 nonUMI_good
1 0 nonUMI_good
1 0 nonUMI_good
1 0 nonUMI_good
1 0 nonUMI_good
1 0 nonUMI_good
1 0 nonUMI_good
1 0 nonUMI_good
1 0 nonUMI_good
1 0 nonUMI_good
1 0 nonUMI_good
1 0 nonUMI_good
1 0 nonUMI_good
1 0 nonUMI_good
1 0 nonUMI_good
1 0 nonUMI_good
1 0 nonUMI_good
1 0 nonUMI_good
1 0 nonUMI_good
1 0 nonUMI_good
1 0 nonUMI_good
1 0 nonUMI_good
1 0 nonUMI_good
1 0 nonUMI_good
1 0 nonUMI_good
1 0 nonUMI_good
1 0 nonUMI_good
1 0 nonUMI_good
1 0 nonUMI_good
1 0 nonUMI_good
1 0 nonUMI_good
1 0 nonUMI_good
1 0 nonUMI_good
1 0 nonUMI_good
1 0 nonUMI_good
1 0 nonUMI_good
1 0 nonUMI_good
1 0 nonUMI_good
1 0 nonUMI_good
1 0 nonUMI_good
1 0 nonUMI_good
1 0 nonUMI_good
1 0 nonUMI_good
1 0 nonUMI_good
1 0 nonUMI_good
1 0 nonUMI_good
1 0 nonUMI_good
1 0 nonUMI_good
1 0 nonUMI_good
1 0 nonUMI_good
1 0 nonUMI_good
1 0 nonUMI_good
1 0 nonUMI_good
1 0 nonUMI_good
1 0 nonUMI_good
1 0 nonUMI_good
1 0 nonUMI_good
1 0 nonUMI_good
1 0 nonUMI_good
1 0 nonUMI_good
1 0 nonUMI_good
1 0 nonUMI_good
1 0 nonUMI_good
1 0 nonUMI_good
1 0 nonUMI_good
1 0 nonUMI_good
1 0 nonUMI_good
1 0 nonUMI_good
1 0 nonUMI_good
1 0 nonUMI_good
1 0 nonUMI_good
1 0 nonUMI_good
1 0 nonUMI_good
1 0 nonUMI_good
1 0 nonUMI_good
1 0 nonUMI_good
1 0 nonUMI_good
1 0 nonUMI_good
1 0 nonUMI_good
1 0 nonUMI_good
1 0 nonUMI_good
1.58496250072116 0 nonUMI_good
1.58496250072116 0 nonUMI_good
1.58496250072116 0 nonUMI_good
1.58496250072116 0 nonUMI_good
1.58496250072116 0 nonUMI_good
1.58496250072116 0 nonUMI_good
1.58496250072116 0 nonUMI_good
1.58496250072116 0 nonUMI_good
1.58496250072116 0 nonUMI_good
1.58496250072116 0 nonUMI_good
1.58496250072116 0 nonUMI_good
1.58496250072116 0 nonUMI_good
1.58496250072116 0 nonUMI_good
1.58496250072116 0 nonUMI_good
1.58496250072116 0 nonUMI_good
1.58496250072116 0 nonUMI_good
1.58496250072116 0 nonUMI_good
1.58496250072116 0 nonUMI_good
1.58496250072116 0 nonUMI_good
1.58496250072116 0 nonUMI_good
1.58496250072116 0 nonUMI_good
1.58496250072116 0 nonUMI_good
1.58496250072116 0 nonUMI_good
1.58496250072116 0 nonUMI_good
1.58496250072116 0 nonUMI_good
1.58496250072116 0 nonUMI_good
1.58496250072116 0 nonUMI_good
1.58496250072116 0 nonUMI_good
1.58496250072116 0 nonUMI_good
1.58496250072116 0 nonUMI_good
1.58496250072116 0 nonUMI_good
1.58496250072116 0 nonUMI_good
1.58496250072116 0 nonUMI_good
1.58496250072116 0 nonUMI_good
1.58496250072116 0 nonUMI_good
1.58496250072116 0 nonUMI_good
1.58496250072116 0 nonUMI_good
1.58496250072116 0 nonUMI_good
1.58496250072116 0 nonUMI_good
1.58496250072116 0 nonUMI_good
1.58496250072116 0 nonUMI_good
1.58496250072116 0 nonUMI_good
1.58496250072116 0 nonUMI_good
1.58496250072116 0 nonUMI_good
1.58496250072116 0 nonUMI_good
1.58496250072116 0 nonUMI_good
1.58496250072116 0 nonUMI_good
1.58496250072116 0 nonUMI_good
1.58496250072116 0 nonUMI_good
1.58496250072116 0 nonUMI_good
1.58496250072116 0 nonUMI_good
1.58496250072116 0 nonUMI_good
1.58496250072116 0 nonUMI_good
1.58496250072116 0 nonUMI_good
1.58496250072116 0 nonUMI_good
1.58496250072116 0 nonUMI_good
1.58496250072116 0 nonUMI_good
1.58496250072116 0 nonUMI_good
1.58496250072116 0 nonUMI_good
1.58496250072116 0 nonUMI_good
1.58496250072116 0 nonUMI_good
1.58496250072116 0 nonUMI_good
1.58496250072116 0 nonUMI_good
1.58496250072116 0 nonUMI_good
1.58496250072116 0 nonUMI_good
1.58496250072116 0 nonUMI_good
1.58496250072116 0 nonUMI_good
1.58496250072116 0 nonUMI_good
1.58496250072116 0 nonUMI_good
1.58496250072116 0 nonUMI_good
1.58496250072116 0 nonUMI_good
1.58496250072116 0 nonUMI_good
1.58496250072116 0 nonUMI_good
1.58496250072116 0 nonUMI_good
1.58496250072116 0 nonUMI_good
1.58496250072116 0 nonUMI_good
1.58496250072116 0 nonUMI_good
1.58496250072116 0 nonUMI_good
1.58496250072116 0 nonUMI_good
1.58496250072116 0 nonUMI_good
1.58496250072116 0 nonUMI_good
1.58496250072116 0 nonUMI_good
1.58496250072116 0 nonUMI_good
1.58496250072116 0 nonUMI_good
1.58496250072116 0 nonUMI_good
1.58496250072116 0 nonUMI_good
1.58496250072116 0 nonUMI_good
1.58496250072116 0 nonUMI_good
1.58496250072116 0 nonUMI_good
1.58496250072116 0 nonUMI_good
1.58496250072116 0 nonUMI_good
1.58496250072116 0 nonUMI_good
1.58496250072116 0 nonUMI_good
1.58496250072116 0 nonUMI_good
1.58496250072116 0 nonUMI_good
1.58496250072116 0 nonUMI_good
1.58496250072116 0 nonUMI_good
1.58496250072116 0 nonUMI_good
1.58496250072116 0 nonUMI_good
1.58496250072116 0 nonUMI_good
1.58496250072116 0 nonUMI_good
1.58496250072116 0 nonUMI_good
1.58496250072116 0 nonUMI_good
1.58496250072116 0 nonUMI_good
1.58496250072116 0 nonUMI_good
1.58496250072116 0 nonUMI_good
1.58496250072116 0 nonUMI_good
1.58496250072116 0 nonUMI_good
1.58496250072116 0 nonUMI_good
1.58496250072116 0 nonUMI_good
1.58496250072116 0 nonUMI_good
1.58496250072116 0 nonUMI_good
1.58496250072116 0 nonUMI_good
1.58496250072116 0 nonUMI_good
1.58496250072116 0 nonUMI_good
1.58496250072116 0 nonUMI_good
1.58496250072116 0 nonUMI_good
1.58496250072116 0 nonUMI_good
1.58496250072116 0 nonUMI_good
1.58496250072116 0 nonUMI_good
1.58496250072116 0 nonUMI_good
1.58496250072116 0 nonUMI_good
1.58496250072116 0 nonUMI_good
1.58496250072116 0 nonUMI_good
1.58496250072116 0 nonUMI_good
1.58496250072116 0 nonUMI_good
1.58496250072116 0 nonUMI_good
1.58496250072116 0 nonUMI_good
1.58496250072116 0 nonUMI_good
1.58496250072116 0 nonUMI_good
1.58496250072116 0 nonUMI_good
1.58496250072116 0 nonUMI_good
1.58496250072116 0 nonUMI_good
1.58496250072116 0 nonUMI_good
1.58496250072116 0 nonUMI_good
1.58496250072116 0 nonUMI_good
1.58496250072116 0 nonUMI_good
1.58496250072116 0 nonUMI_good
1.58496250072116 0 nonUMI_good
1.58496250072116 0 nonUMI_good
1.58496250072116 0 nonUMI_good
1.58496250072116 0 nonUMI_good
1.58496250072116 0 nonUMI_good
1.58496250072116 0 nonUMI_good
1.58496250072116 0 nonUMI_good
1.58496250072116 0 nonUMI_good
1.58496250072116 0 nonUMI_good
1.58496250072116 0 nonUMI_good
1.58496250072116 0 nonUMI_good
1.58496250072116 0 nonUMI_good
1.58496250072116 0 nonUMI_good
1.58496250072116 0 nonUMI_good
1.58496250072116 0 nonUMI_good
1.58496250072116 0 nonUMI_good
1.58496250072116 0 nonUMI_good
1.58496250072116 0 nonUMI_good
1.58496250072116 0 nonUMI_good
1.58496250072116 0 nonUMI_good
1.58496250072116 0 nonUMI_good
1.58496250072116 0 nonUMI_good
1.58496250072116 0 nonUMI_good
1.58496250072116 0 nonUMI_good
1.58496250072116 0 nonUMI_good
1.58496250072116 0 nonUMI_good
1.58496250072116 0 nonUMI_good
1.58496250072116 0 nonUMI_good
1.58496250072116 0 nonUMI_good
1.58496250072116 0 nonUMI_good
1.58496250072116 0 nonUMI_good
1.58496250072116 0 nonUMI_good
1.58496250072116 0 nonUMI_good
1.58496250072116 0 nonUMI_good
1.58496250072116 0 nonUMI_good
1.58496250072116 0 nonUMI_good
1.58496250072116 0 nonUMI_good
1.58496250072116 0 nonUMI_good
1.58496250072116 0 nonUMI_good
1.58496250072116 0 nonUMI_good
1.58496250072116 0 nonUMI_good
1.58496250072116 0 nonUMI_good
1.58496250072116 0 nonUMI_good
1.58496250072116 0 nonUMI_good
1.58496250072116 0 nonUMI_good
1.58496250072116 0 nonUMI_good
1.58496250072116 0 nonUMI_good
1.58496250072116 0 nonUMI_good
1.58496250072116 0 nonUMI_good
1.58496250072116 0 nonUMI_good
1.58496250072116 0 nonUMI_good
1.58496250072116 0 nonUMI_good
1.58496250072116 0 nonUMI_good
1.58496250072116 0 nonUMI_good
1.58496250072116 0 nonUMI_good
1.58496250072116 0 nonUMI_good
1.58496250072116 0 nonUMI_good
1.58496250072116 0 nonUMI_good
1.58496250072116 0 nonUMI_good
1.58496250072116 0 nonUMI_good
1.58496250072116 0 nonUMI_good
1.58496250072116 0 nonUMI_good
1.58496250072116 0 nonUMI_good
1.58496250072116 0 nonUMI_good
1.58496250072116 0 nonUMI_good
1.58496250072116 0 nonUMI_good
1.58496250072116 0 nonUMI_good
1.58496250072116 0 nonUMI_good
1.58496250072116 0 nonUMI_good
1.58496250072116 0 nonUMI_good
1.58496250072116 0 nonUMI_good
1.58496250072116 0 nonUMI_good
1.58496250072116 0 nonUMI_good
1.58496250072116 0 nonUMI_good
1.58496250072116 0 nonUMI_good
1.58496250072116 0 nonUMI_good
1.58496250072116 0 nonUMI_good
1.58496250072116 0 nonUMI_good
1.58496250072116 0 nonUMI_good
1.58496250072116 0 nonUMI_good
1.58496250072116 0 nonUMI_good
1.58496250072116 0 nonUMI_good
1.58496250072116 0 nonUMI_good
1.58496250072116 0 nonUMI_good
1.58496250072116 0 nonUMI_good
1.58496250072116 0 nonUMI_good
1.58496250072116 0 nonUMI_good
1.58496250072116 0 nonUMI_good
1.58496250072116 0 nonUMI_good
1.58496250072116 0 nonUMI_good
1.58496250072116 0 nonUMI_good
1.58496250072116 0 nonUMI_good
1.58496250072116 0 nonUMI_good
1.58496250072116 0 nonUMI_good
1.58496250072116 0 nonUMI_good
1.58496250072116 0 nonUMI_good
1.58496250072116 0 nonUMI_good
1.58496250072116 0 nonUMI_good
1.58496250072116 0 nonUMI_good
1.58496250072116 0 nonUMI_good
1.58496250072116 0 nonUMI_good
1.58496250072116 0 nonUMI_good
1.58496250072116 0 nonUMI_good
1.58496250072116 0 nonUMI_good
1.58496250072116 0 nonUMI_good
1.58496250072116 0 nonUMI_good
1.58496250072116 0 nonUMI_good
1.58496250072116 0 nonUMI_good
1.58496250072116 0 nonUMI_good
1.58496250072116 0 nonUMI_good
1.58496250072116 0 nonUMI_good
1.58496250072116 0 nonUMI_good
1.58496250072116 0 nonUMI_good
1.58496250072116 0 nonUMI_good
1.58496250072116 0 nonUMI_good
1.58496250072116 0 nonUMI_good
1.58496250072116 0 nonUMI_good
1.58496250072116 0 nonUMI_good
1.58496250072116 0 nonUMI_good
1.58496250072116 0 nonUMI_good
1.58496250072116 0 nonUMI_good
1.58496250072116 0 nonUMI_good
1.58496250072116 0 nonUMI_good
1.58496250072116 0 nonUMI_good
1.58496250072116 0 nonUMI_good
1.58496250072116 0 nonUMI_good
1.58496250072116 0 nonUMI_good
1.58496250072116 0 nonUMI_good
1.58496250072116 0 nonUMI_good
1.58496250072116 0 nonUMI_good
1.58496250072116 0 nonUMI_good
1.58496250072116 0 nonUMI_good
1.58496250072116 0 nonUMI_good
1.58496250072116 0 nonUMI_good
1.58496250072116 0 nonUMI_good
1.58496250072116 0 nonUMI_good
1.58496250072116 0 nonUMI_good
1.58496250072116 0 nonUMI_good
1.58496250072116 0 nonUMI_good
1.58496250072116 0 nonUMI_good
1.58496250072116 0 nonUMI_good
1.58496250072116 0 nonUMI_good
1.58496250072116 0 nonUMI_good
1.58496250072116 0 nonUMI_good
1.58496250072116 0 nonUMI_good
1.58496250072116 0 nonUMI_good
1.58496250072116 0 nonUMI_good
1.58496250072116 0 nonUMI_good
1.58496250072116 0 nonUMI_good
1.58496250072116 0 nonUMI_good
1.58496250072116 0 nonUMI_good
1.58496250072116 0 nonUMI_good
1.58496250072116 0 nonUMI_good
1.58496250072116 0 nonUMI_good
1.58496250072116 0 nonUMI_good
1.58496250072116 0 nonUMI_good
1.58496250072116 0 nonUMI_good
1.58496250072116 0 nonUMI_good
1.58496250072116 0 nonUMI_good
1.58496250072116 0 nonUMI_good
1.58496250072116 0 nonUMI_good
1.58496250072116 0 nonUMI_good
1.58496250072116 0 nonUMI_good
1.58496250072116 0 nonUMI_good
1.58496250072116 0 nonUMI_good
1.58496250072116 0 nonUMI_good
1.58496250072116 0 nonUMI_good
1.58496250072116 0 nonUMI_good
1.58496250072116 0 nonUMI_good
1.58496250072116 0 nonUMI_good
1.58496250072116 0 nonUMI_good
1.58496250072116 0 nonUMI_good
1.58496250072116 0 nonUMI_good
1.58496250072116 0 nonUMI_good
1.58496250072116 0 nonUMI_good
1.58496250072116 0 nonUMI_good
1.58496250072116 0 nonUMI_good
1.58496250072116 0 nonUMI_good
1.58496250072116 0 nonUMI_good
1.58496250072116 0 nonUMI_good
1.58496250072116 0 nonUMI_good
1.58496250072116 0 nonUMI_good
1.58496250072116 0 nonUMI_good
1.58496250072116 0 nonUMI_good
1.58496250072116 0 nonUMI_good
1.58496250072116 0 nonUMI_good
1.58496250072116 0 nonUMI_good
1.58496250072116 0 nonUMI_good
1.58496250072116 0 nonUMI_good
1.58496250072116 0 nonUMI_good
1.58496250072116 0 nonUMI_good
1.58496250072116 0 nonUMI_good
1.58496250072116 0 nonUMI_good
1.58496250072116 0 nonUMI_good
1.58496250072116 0 nonUMI_good
1.58496250072116 0 nonUMI_good
1.58496250072116 0 nonUMI_good
1.58496250072116 0 nonUMI_good
1.58496250072116 0 nonUMI_good
1.58496250072116 0 nonUMI_good
1.58496250072116 0 nonUMI_good
1.58496250072116 0 nonUMI_good
1.58496250072116 0 nonUMI_good
1.58496250072116 0 nonUMI_good
2 0 nonUMI_good
2 0 nonUMI_good
2 0 nonUMI_good
2 0 nonUMI_good
2 0 nonUMI_good
2 0 nonUMI_good
2 0 nonUMI_good
2 0 nonUMI_good
2 0 nonUMI_good
2 0 nonUMI_good
2 0 nonUMI_good
2 0 nonUMI_good
2 0 nonUMI_good
2 0 nonUMI_good
2 0 nonUMI_good
2 0 nonUMI_good
2 0 nonUMI_good
2 0 nonUMI_good
2 0 nonUMI_good
2 0 nonUMI_good
2 0 nonUMI_good
2 0 nonUMI_good
2 0 nonUMI_good
2 0 nonUMI_good
2 0 nonUMI_good
2 0 nonUMI_good
2 0 nonUMI_good
2 0 nonUMI_good
2 0 nonUMI_good
2 0 nonUMI_good
2 0 nonUMI_good
2 0 nonUMI_good
2 0 nonUMI_good
2 0 nonUMI_good
2 0 nonUMI_good
2 0 nonUMI_good
2 0 nonUMI_good
2 0 nonUMI_good
2 0 nonUMI_good
2 0 nonUMI_good
2 0 nonUMI_good
2 0 nonUMI_good
2 0 nonUMI_good
2 0 nonUMI_good
2 0 nonUMI_good
2 0 nonUMI_good
2 0 nonUMI_good
2 0 nonUMI_good
2 0 nonUMI_good
2 0 nonUMI_good
2 0 nonUMI_good
2 0 nonUMI_good
2 0 nonUMI_good
2 0 nonUMI_good
2 0 nonUMI_good
2 0 nonUMI_good
2 0 nonUMI_good
2 0 nonUMI_good
2 0 nonUMI_good
2 0 nonUMI_good
2 0 nonUMI_good
2 0 nonUMI_good
2 0 nonUMI_good
2 0 nonUMI_good
2 0 nonUMI_good
2 0 nonUMI_good
2 0 nonUMI_good
2 0 nonUMI_good
2 0 nonUMI_good
2 0 nonUMI_good
2 0 nonUMI_good
2 0 nonUMI_good
2 0 nonUMI_good
2 0 nonUMI_good
2 0 nonUMI_good
2 0 nonUMI_good
2 0 nonUMI_good
2 0 nonUMI_good
2 0 nonUMI_good
2 0 nonUMI_good
2 0 nonUMI_good
2 0 nonUMI_good
2 0 nonUMI_good
2 0 nonUMI_good
2 0 nonUMI_good
2 0 nonUMI_good
2 0 nonUMI_good
2 0 nonUMI_good
2 0 nonUMI_good
2 0 nonUMI_good
2 0 nonUMI_good
2 0 nonUMI_good
2 0 nonUMI_good
2 0 nonUMI_good
2 0 nonUMI_good
2 0 nonUMI_good
2 0 nonUMI_good
2 0 nonUMI_good
2 0 nonUMI_good
2 0 nonUMI_good
2 0 nonUMI_good
2 0 nonUMI_good
2 0 nonUMI_good
2 0 nonUMI_good
2 0 nonUMI_good
2 0 nonUMI_good
2 0 nonUMI_good
2 0 nonUMI_good
2 0 nonUMI_good
2 0 nonUMI_good
2 0 nonUMI_good
2 0 nonUMI_good
2 0 nonUMI_good
2 0 nonUMI_good
2 0 nonUMI_good
2 0 nonUMI_good
2 0 nonUMI_good
2 0 nonUMI_good
2 0 nonUMI_good
2 0 nonUMI_good
2 0 nonUMI_good
2 0 nonUMI_good
2 0 nonUMI_good
2 0 nonUMI_good
2 0 nonUMI_good
2 0 nonUMI_good
2 0 nonUMI_good
2 0 nonUMI_good
2 0 nonUMI_good
2 0 nonUMI_good
2 0 nonUMI_good
2 0 nonUMI_good
2 0 nonUMI_good
2 0 nonUMI_good
2 0 nonUMI_good
2 0 nonUMI_good
2 0 nonUMI_good
2 0 nonUMI_good
2 0 nonUMI_good
2 0 nonUMI_good
2 0 nonUMI_good
2 0 nonUMI_good
2 0 nonUMI_good
2 0 nonUMI_good
2 0 nonUMI_good
2 0 nonUMI_good
2 0 nonUMI_good
2 0 nonUMI_good
2 0 nonUMI_good
2 0 nonUMI_good
2 0 nonUMI_good
2 0 nonUMI_good
2 0 nonUMI_good
2 0 nonUMI_good
2 0 nonUMI_good
2 0 nonUMI_good
2 0 nonUMI_good
2 0 nonUMI_good
2 0 nonUMI_good
2 0 nonUMI_good
2 0 nonUMI_good
2 0 nonUMI_good
2 0 nonUMI_good
2 0 nonUMI_good
2 0 nonUMI_good
2 0 nonUMI_good
2 0 nonUMI_good
2 0 nonUMI_good
2 0 nonUMI_good
2 0 nonUMI_good
2 0 nonUMI_good
2 0 nonUMI_good
2 0 nonUMI_good
2 0 nonUMI_good
2 0 nonUMI_good
2 0 nonUMI_good
2 0 nonUMI_good
2 0 nonUMI_good
2 0 nonUMI_good
2 0 nonUMI_good
2 0 nonUMI_good
2 0 nonUMI_good
2 0 nonUMI_good
2 0 nonUMI_good
2 0 nonUMI_good
2 0 nonUMI_good
2 0 nonUMI_good
2 0 nonUMI_good
2 0 nonUMI_good
2 0 nonUMI_good
2 0 nonUMI_good
2 0 nonUMI_good
2 0 nonUMI_good
2 0 nonUMI_good
2 0 nonUMI_good
2 0 nonUMI_good
2 0 nonUMI_good
2 0 nonUMI_good
2 0 nonUMI_good
2 0 nonUMI_good
2 0 nonUMI_good
2 0 nonUMI_good
2 0 nonUMI_good
2 0 nonUMI_good
2 0 nonUMI_good
2 0 nonUMI_good
2 0 nonUMI_good
2 0 nonUMI_good
2 0 nonUMI_good
2 0 nonUMI_good
2 0 nonUMI_good
2 0 nonUMI_good
2 0 nonUMI_good
2 0 nonUMI_good
2 0 nonUMI_good
2 0 nonUMI_good
2 0 nonUMI_good
2 0 nonUMI_good
2 0 nonUMI_good
2 0 nonUMI_good
2 0 nonUMI_good
2 0 nonUMI_good
2 0 nonUMI_good
2 0 nonUMI_good
2 0 nonUMI_good
2 0 nonUMI_good
2 0 nonUMI_good
2 0 nonUMI_good
2 0 nonUMI_good
2 0 nonUMI_good
2 0 nonUMI_good
2 0 nonUMI_good
2 0 nonUMI_good
2 0 nonUMI_good
2 0 nonUMI_good
2 0 nonUMI_good
2 0 nonUMI_good
2 0 nonUMI_good
2 0 nonUMI_good
2 0 nonUMI_good
2 0 nonUMI_good
2 0 nonUMI_good
2 0 nonUMI_good
2 0 nonUMI_good
2 0 nonUMI_good
2 0 nonUMI_good
2 0 nonUMI_good
2 0 nonUMI_good
2 0 nonUMI_good
2 0 nonUMI_good
2 0 nonUMI_good
2 0 nonUMI_good
2 0 nonUMI_good
2 0 nonUMI_good
2 0 nonUMI_good
2 0 nonUMI_good
2 0 nonUMI_good
2 0 nonUMI_good
2 0 nonUMI_good
2 0 nonUMI_good
2 0 nonUMI_good
2 0 nonUMI_good
2 0 nonUMI_good
2 0 nonUMI_good
2 0 nonUMI_good
2 0 nonUMI_good
2 0 nonUMI_good
2 0 nonUMI_good
2 0 nonUMI_good
2 0 nonUMI_good
2 0 nonUMI_good
2 0 nonUMI_good
2 0 nonUMI_good
2 0 nonUMI_good
2 0 nonUMI_good
2 0 nonUMI_good
2 0 nonUMI_good
2 0 nonUMI_good
2 0 nonUMI_good
2 0 nonUMI_good
2 0 nonUMI_good
2 0 nonUMI_good
2 0 nonUMI_good
2 0 nonUMI_good
2 0 nonUMI_good
2 0 nonUMI_good
2 0 nonUMI_good
2 0 nonUMI_good
2 0 nonUMI_good
2 0 nonUMI_good
2 0 nonUMI_good
2 0 nonUMI_good
2 0 nonUMI_good
2 0 nonUMI_good
2 0 nonUMI_good
2 0 nonUMI_good
2 0 nonUMI_good
2 0 nonUMI_good
2 0 nonUMI_good
2.32192809488736 0 nonUMI_good
2.32192809488736 0 nonUMI_good
2.32192809488736 0 nonUMI_good
2.32192809488736 0 nonUMI_good
2.32192809488736 0 nonUMI_good
2.32192809488736 0 nonUMI_good
2.32192809488736 0 nonUMI_good
2.32192809488736 0 nonUMI_good
2.32192809488736 0 nonUMI_good
2.32192809488736 0 nonUMI_good
2.32192809488736 0 nonUMI_good
2.32192809488736 0 nonUMI_good
2.32192809488736 0 nonUMI_good
2.32192809488736 0 nonUMI_good
2.32192809488736 0 nonUMI_good
2.32192809488736 0 nonUMI_good
2.32192809488736 0 nonUMI_good
2.32192809488736 0 nonUMI_good
2.32192809488736 0 nonUMI_good
2.32192809488736 0 nonUMI_good
2.32192809488736 0 nonUMI_good
2.32192809488736 0 nonUMI_good
2.32192809488736 0 nonUMI_good
2.32192809488736 0 nonUMI_good
2.32192809488736 0 nonUMI_good
2.32192809488736 0 nonUMI_good
2.32192809488736 0 nonUMI_good
2.32192809488736 0 nonUMI_good
2.32192809488736 0 nonUMI_good
2.32192809488736 0 nonUMI_good
2.32192809488736 0 nonUMI_good
2.32192809488736 0 nonUMI_good
2.32192809488736 0 nonUMI_good
2.32192809488736 0 nonUMI_good
2.32192809488736 0 nonUMI_good
2.32192809488736 0 nonUMI_good
2.32192809488736 0 nonUMI_good
2.32192809488736 0 nonUMI_good
2.32192809488736 0 nonUMI_good
2.32192809488736 0 nonUMI_good
2.32192809488736 0 nonUMI_good
2.32192809488736 0 nonUMI_good
2.32192809488736 0 nonUMI_good
2.32192809488736 0 nonUMI_good
2.32192809488736 0 nonUMI_good
2.32192809488736 0 nonUMI_good
2.32192809488736 0 nonUMI_good
2.32192809488736 0 nonUMI_good
2.32192809488736 0 nonUMI_good
2.32192809488736 0 nonUMI_good
2.32192809488736 0 nonUMI_good
2.32192809488736 0 nonUMI_good
2.32192809488736 0 nonUMI_good
2.32192809488736 0 nonUMI_good
2.32192809488736 0 nonUMI_good
2.32192809488736 0 nonUMI_good
2.32192809488736 0 nonUMI_good
2.32192809488736 0 nonUMI_good
2.32192809488736 0 nonUMI_good
2.32192809488736 0 nonUMI_good
2.32192809488736 0 nonUMI_good
2.32192809488736 0 nonUMI_good
2.32192809488736 0 nonUMI_good
2.32192809488736 0 nonUMI_good
2.32192809488736 0 nonUMI_good
2.32192809488736 0 nonUMI_good
2.32192809488736 0 nonUMI_good
2.32192809488736 0 nonUMI_good
2.32192809488736 0 nonUMI_good
2.32192809488736 0 nonUMI_good
2.32192809488736 0 nonUMI_good
2.32192809488736 0 nonUMI_good
2.32192809488736 0 nonUMI_good
2.32192809488736 0 nonUMI_good
2.32192809488736 0 nonUMI_good
2.32192809488736 0 nonUMI_good
2.32192809488736 0 nonUMI_good
2.32192809488736 0 nonUMI_good
2.32192809488736 0 nonUMI_good
2.32192809488736 0 nonUMI_good
2.32192809488736 0 nonUMI_good
2.32192809488736 0 nonUMI_good
2.32192809488736 0 nonUMI_good
2.32192809488736 0 nonUMI_good
2.32192809488736 0 nonUMI_good
2.32192809488736 0 nonUMI_good
2.32192809488736 0 nonUMI_good
2.32192809488736 0 nonUMI_good
2.32192809488736 0 nonUMI_good
2.32192809488736 0 nonUMI_good
2.32192809488736 0 nonUMI_good
2.32192809488736 0 nonUMI_good
2.32192809488736 0 nonUMI_good
2.32192809488736 0 nonUMI_good
2.32192809488736 0 nonUMI_good
2.32192809488736 0 nonUMI_good
2.32192809488736 0 nonUMI_good
2.32192809488736 0 nonUMI_good
2.32192809488736 0 nonUMI_good
2.32192809488736 0 nonUMI_good
2.32192809488736 0 nonUMI_good
2.32192809488736 0 nonUMI_good
2.32192809488736 0 nonUMI_good
2.32192809488736 0 nonUMI_good
2.32192809488736 0 nonUMI_good
2.32192809488736 0.458902259668839 nonUMI_good
2.32192809488736 0.458902259668839 nonUMI_good
2.32192809488736 0.458902259668839 nonUMI_good
2.32192809488736 0.458902259668839 nonUMI_good
2.32192809488736 0.458902259668839 nonUMI_good
2.32192809488736 0.458902259668839 nonUMI_good
2.32192809488736 0.458902259668839 nonUMI_good
2.32192809488736 0.458902259668839 nonUMI_good
2.32192809488736 0.458902259668839 nonUMI_good
2.32192809488736 0.458902259668839 nonUMI_good
2.32192809488736 0.458902259668839 nonUMI_good
2.32192809488736 0.458902259668839 nonUMI_good
2.32192809488736 0.458902259668839 nonUMI_good
2.32192809488736 0.458902259668839 nonUMI_good
2.32192809488736 0.458902259668839 nonUMI_good
2.32192809488736 0.458902259668839 nonUMI_good
2.32192809488736 0.458902259668839 nonUMI_good
2.32192809488736 0.458902259668839 nonUMI_good
2.32192809488736 0.458902259668839 nonUMI_good
2.32192809488736 0.458902259668839 nonUMI_good
2.32192809488736 0.458902259668839 nonUMI_good
2.32192809488736 0.458902259668839 nonUMI_good
2.32192809488736 0.458902259668839 nonUMI_good
2.32192809488736 0.458902259668839 nonUMI_good
2.32192809488736 0.458902259668839 nonUMI_good
2.32192809488736 0.458902259668839 nonUMI_good
2.32192809488736 0.458902259668839 nonUMI_good
2.32192809488736 0.458902259668839 nonUMI_good
2.32192809488736 0.458902259668839 nonUMI_good
2.32192809488736 0.458902259668839 nonUMI_good
2.32192809488736 0.458902259668839 nonUMI_good
2.32192809488736 0.458902259668839 nonUMI_good
2.32192809488736 0.458902259668839 nonUMI_good
2.32192809488736 0.458902259668839 nonUMI_good
2.32192809488736 0.458902259668839 nonUMI_good
2.32192809488736 0.458902259668839 nonUMI_good
2.32192809488736 0.458902259668839 nonUMI_good
2.32192809488736 0.458902259668839 nonUMI_good
2.32192809488736 0.458902259668839 nonUMI_good
2.32192809488736 0.458902259668839 nonUMI_good
2.32192809488736 0.458902259668839 nonUMI_good
2.32192809488736 0.458902259668839 nonUMI_good
2.32192809488736 0.458902259668839 nonUMI_good
2.32192809488736 0.458902259668839 nonUMI_good
2.32192809488736 0.458902259668839 nonUMI_good
2.32192809488736 0.458902259668839 nonUMI_good
2.32192809488736 0.458902259668839 nonUMI_good
2.32192809488736 0.458902259668839 nonUMI_good
2.32192809488736 0.458902259668839 nonUMI_good
2.32192809488736 0.458902259668839 nonUMI_good
2.32192809488736 0.458902259668839 nonUMI_good
2.32192809488736 0.458902259668839 nonUMI_good
2.32192809488736 0.458902259668839 nonUMI_good
2.32192809488736 0.458902259668839 nonUMI_good
2.32192809488736 0.458902259668839 nonUMI_good
2.32192809488736 0.458902259668839 nonUMI_good
2.32192809488736 0.458902259668839 nonUMI_good
2.32192809488736 0.458902259668839 nonUMI_good
2.32192809488736 0.458902259668839 nonUMI_good
2.32192809488736 0.458902259668839 nonUMI_good
2.32192809488736 0.458902259668839 nonUMI_good
2.32192809488736 0.458902259668839 nonUMI_good
2.32192809488736 0.458902259668839 nonUMI_good
2.32192809488736 0.458902259668839 nonUMI_good
2.32192809488736 0.458902259668839 nonUMI_good
2.32192809488736 0.806522985019911 nonUMI_good
2.32192809488736 0.806522985019911 nonUMI_good
2.32192809488736 0.806522985019911 nonUMI_good
2.32192809488736 0.806522985019911 nonUMI_good
2.32192809488736 0.806522985019911 nonUMI_good
2.32192809488736 0.806522985019911 nonUMI_good
2.32192809488736 0.806522985019911 nonUMI_good
2.32192809488736 0.806522985019911 nonUMI_good
2.32192809488736 0.806522985019911 nonUMI_good
2.32192809488736 0.806522985019911 nonUMI_good
2.32192809488736 0.806522985019911 nonUMI_good
2.32192809488736 0.806522985019911 nonUMI_good
2.32192809488736 0.806522985019911 nonUMI_good
2.32192809488736 0.806522985019911 nonUMI_good
2.32192809488736 0.806522985019911 nonUMI_good
2.32192809488736 0.806522985019911 nonUMI_good
2.32192809488736 0.806522985019911 nonUMI_good
2.32192809488736 0.806522985019911 nonUMI_good
2.32192809488736 0.806522985019911 nonUMI_good
2.32192809488736 0.806522985019911 nonUMI_good
2.32192809488736 0.806522985019911 nonUMI_good
2.32192809488736 0.806522985019911 nonUMI_good
2.32192809488736 0.806522985019911 nonUMI_good
2.32192809488736 0.806522985019911 nonUMI_good
2.32192809488736 0.806522985019911 nonUMI_good
2.32192809488736 0.806522985019911 nonUMI_good
2.32192809488736 0.806522985019911 nonUMI_good
2.32192809488736 0.806522985019911 nonUMI_good
2.32192809488736 0.806522985019911 nonUMI_good
2.32192809488736 0.806522985019911 nonUMI_good
2.32192809488736 0.806522985019911 nonUMI_good
2.32192809488736 0.806522985019911 nonUMI_good
2.32192809488736 0.806522985019911 nonUMI_good
2.32192809488736 0.806522985019911 nonUMI_good
2.32192809488736 0.806522985019911 nonUMI_good
2.32192809488736 0.806522985019911 nonUMI_good
2.32192809488736 0.806522985019911 nonUMI_good
2.32192809488736 0.806522985019911 nonUMI_good
2.32192809488736 0.806522985019911 nonUMI_good
2.32192809488736 0.806522985019911 nonUMI_good
2.32192809488736 0.806522985019911 nonUMI_good
2.32192809488736 0.806522985019911 nonUMI_good
2.32192809488736 0.806522985019911 nonUMI_good
2.32192809488736 0.806522985019911 nonUMI_good
2.32192809488736 0.806522985019911 nonUMI_good
2.32192809488736 0.806522985019911 nonUMI_good
2.32192809488736 0.806522985019911 nonUMI_good
2.32192809488736 0.806522985019911 nonUMI_good
2.32192809488736 0.806522985019911 nonUMI_good
2.32192809488736 0.806522985019911 nonUMI_good
2.32192809488736 0.806522985019911 nonUMI_good
2.32192809488736 0.806522985019911 nonUMI_good
2.32192809488736 0.806522985019911 nonUMI_good
2.32192809488736 0.806522985019911 nonUMI_good
2.32192809488736 0.806522985019911 nonUMI_good
2.32192809488736 0.806522985019911 nonUMI_good
2.32192809488736 0.806522985019911 nonUMI_good
2.32192809488736 0.806522985019911 nonUMI_good
2.32192809488736 0.806522985019911 nonUMI_good
2.32192809488736 0.806522985019911 nonUMI_good
2.32192809488736 0.806522985019911 nonUMI_good
2.32192809488736 0.806522985019911 nonUMI_good
2.32192809488736 0.806522985019911 nonUMI_good
2.32192809488736 0.806522985019911 nonUMI_good
2.32192809488736 0.806522985019911 nonUMI_good
2.32192809488736 0.806522985019911 nonUMI_good
2.32192809488736 0.806522985019911 nonUMI_good
2.32192809488736 0.806522985019911 nonUMI_good
2.32192809488736 0.806522985019911 nonUMI_good
2.32192809488736 0.806522985019911 nonUMI_good
2.32192809488736 0.806522985019911 nonUMI_good
2.32192809488736 0.806522985019911 nonUMI_good
2.32192809488736 0.806522985019911 nonUMI_good
2.32192809488736 0.806522985019911 nonUMI_good
2.32192809488736 0.806522985019911 nonUMI_good
2.32192809488736 0.806522985019911 nonUMI_good
2.32192809488736 0.806522985019911 nonUMI_good
2.32192809488736 0.806522985019911 nonUMI_good
2.32192809488736 0.806522985019911 nonUMI_good
2.32192809488736 0.806522985019911 nonUMI_good
2.32192809488736 0.806522985019911 nonUMI_good
2.32192809488736 0.806522985019911 nonUMI_good
2.32192809488736 0.806522985019911 nonUMI_good
2.32192809488736 1.08643508458164 nonUMI_good
2.32192809488736 1.08643508458164 nonUMI_good
2.32192809488736 1.08643508458164 nonUMI_good
2.32192809488736 1.08643508458164 nonUMI_good
2.32192809488736 1.08643508458164 nonUMI_good
2.32192809488736 1.08643508458164 nonUMI_good
2.32192809488736 1.08643508458164 nonUMI_good
2.32192809488736 1.08643508458164 nonUMI_good
2.32192809488736 1.08643508458164 nonUMI_good
2.32192809488736 1.08643508458164 nonUMI_good
2.32192809488736 1.08643508458164 nonUMI_good
2.32192809488736 1.08643508458164 nonUMI_good
2.32192809488736 1.08643508458164 nonUMI_good
2.32192809488736 1.08643508458164 nonUMI_good
2.32192809488736 1.08643508458164 nonUMI_good
2.32192809488736 1.08643508458164 nonUMI_good
2.32192809488736 1.08643508458164 nonUMI_good
2.32192809488736 1.08643508458164 nonUMI_good
2.32192809488736 1.08643508458164 nonUMI_good
2.32192809488736 1.08643508458164 nonUMI_good
2.32192809488736 1.08643508458164 nonUMI_good
2.32192809488736 1.08643508458164 nonUMI_good
2.32192809488736 1.08643508458164 nonUMI_good
2.32192809488736 1.08643508458164 nonUMI_good
2.32192809488736 1.08643508458164 nonUMI_good
2.32192809488736 1.08643508458164 nonUMI_good
2.32192809488736 1.08643508458164 nonUMI_good
2.32192809488736 1.08643508458164 nonUMI_good
2.32192809488736 1.08643508458164 nonUMI_good
2.32192809488736 1.08643508458164 nonUMI_good
2.58496250072116 1.08643508458164 nonUMI_good
2.58496250072116 1.08643508458164 nonUMI_good
2.58496250072116 1.08643508458164 nonUMI_good
2.58496250072116 1.08643508458164 nonUMI_good
2.58496250072116 1.08643508458164 nonUMI_good
2.58496250072116 1.08643508458164 nonUMI_good
2.58496250072116 1.08643508458164 nonUMI_good
2.58496250072116 1.08643508458164 nonUMI_good
2.58496250072116 1.08643508458164 nonUMI_good
2.58496250072116 1.08643508458164 nonUMI_good
2.58496250072116 1.08643508458164 nonUMI_good
2.58496250072116 1.08643508458164 nonUMI_good
2.58496250072116 1.08643508458164 nonUMI_good
2.58496250072116 1.08643508458164 nonUMI_good
2.58496250072116 1.08643508458164 nonUMI_good
2.58496250072116 1.08643508458164 nonUMI_good
2.58496250072116 1.08643508458164 nonUMI_good
2.58496250072116 1.08643508458164 nonUMI_good
2.58496250072116 1.08643508458164 nonUMI_good
2.58496250072116 1.08643508458164 nonUMI_good
2.58496250072116 1.08643508458164 nonUMI_good
2.58496250072116 1.08643508458164 nonUMI_good
2.58496250072116 1.08643508458164 nonUMI_good
2.58496250072116 1.08643508458164 nonUMI_good
2.58496250072116 1.08643508458164 nonUMI_good
2.58496250072116 1.08643508458164 nonUMI_good
2.58496250072116 1.08643508458164 nonUMI_good
2.58496250072116 1.08643508458164 nonUMI_good
2.58496250072116 1.08643508458164 nonUMI_good
2.58496250072116 1.08643508458164 nonUMI_good
2.58496250072116 1.08643508458164 nonUMI_good
2.58496250072116 1.32076324866076 nonUMI_good
2.58496250072116 1.32076324866076 nonUMI_good
2.58496250072116 1.32076324866076 nonUMI_good
2.58496250072116 1.32076324866076 nonUMI_good
2.58496250072116 1.32076324866076 nonUMI_good
2.58496250072116 1.32076324866076 nonUMI_good
2.58496250072116 1.32076324866076 nonUMI_good
2.58496250072116 1.32076324866076 nonUMI_good
2.58496250072116 1.32076324866076 nonUMI_good
2.58496250072116 1.32076324866076 nonUMI_good
2.58496250072116 1.32076324866076 nonUMI_good
2.58496250072116 1.32076324866076 nonUMI_good
2.58496250072116 1.32076324866076 nonUMI_good
2.58496250072116 1.32076324866076 nonUMI_good
2.58496250072116 1.32076324866076 nonUMI_good
2.58496250072116 1.32076324866076 nonUMI_good
2.58496250072116 1.32076324866076 nonUMI_good
2.58496250072116 1.32076324866076 nonUMI_good
2.58496250072116 1.32076324866076 nonUMI_good
2.58496250072116 1.32076324866076 nonUMI_good
2.58496250072116 1.32076324866076 nonUMI_good
2.58496250072116 1.32076324866076 nonUMI_good
2.58496250072116 1.32076324866076 nonUMI_good
2.58496250072116 1.32076324866076 nonUMI_good
2.58496250072116 1.32076324866076 nonUMI_good
2.58496250072116 1.32076324866076 nonUMI_good
2.58496250072116 1.32076324866076 nonUMI_good
2.58496250072116 1.32076324866076 nonUMI_good
2.58496250072116 1.32076324866076 nonUMI_good
2.58496250072116 1.32076324866076 nonUMI_good
2.58496250072116 1.32076324866076 nonUMI_good
2.58496250072116 1.32076324866076 nonUMI_good
2.58496250072116 1.32076324866076 nonUMI_good
2.58496250072116 1.32076324866076 nonUMI_good
2.58496250072116 1.32076324866076 nonUMI_good
2.58496250072116 1.32076324866076 nonUMI_good
2.58496250072116 1.32076324866076 nonUMI_good
2.58496250072116 1.32076324866076 nonUMI_good
2.58496250072116 1.32076324866076 nonUMI_good
2.58496250072116 1.32076324866076 nonUMI_good
2.58496250072116 1.32076324866076 nonUMI_good
2.58496250072116 1.32076324866076 nonUMI_good
2.58496250072116 1.32076324866076 nonUMI_good
2.58496250072116 1.32076324866076 nonUMI_good
2.58496250072116 1.32076324866076 nonUMI_good
2.58496250072116 1.32076324866076 nonUMI_good
2.58496250072116 1.32076324866076 nonUMI_good
2.58496250072116 1.32076324866076 nonUMI_good
2.58496250072116 1.32076324866076 nonUMI_good
2.58496250072116 1.32076324866076 nonUMI_good
2.58496250072116 1.32076324866076 nonUMI_good
2.58496250072116 1.32076324866076 nonUMI_good
2.58496250072116 1.32076324866076 nonUMI_good
2.58496250072116 1.32076324866076 nonUMI_good
2.58496250072116 1.32076324866076 nonUMI_good
2.58496250072116 1.32076324866076 nonUMI_good
2.58496250072116 1.32076324866076 nonUMI_good
2.58496250072116 1.32076324866076 nonUMI_good
2.58496250072116 1.32076324866076 nonUMI_good
2.58496250072116 1.32076324866076 nonUMI_good
2.58496250072116 1.32076324866076 nonUMI_good
2.58496250072116 1.32076324866076 nonUMI_good
2.58496250072116 1.32076324866076 nonUMI_good
2.58496250072116 1.32076324866076 nonUMI_good
2.58496250072116 1.32076324866076 nonUMI_good
2.58496250072116 1.32076324866076 nonUMI_good
2.58496250072116 1.32076324866076 nonUMI_good
2.58496250072116 1.32076324866076 nonUMI_good
2.58496250072116 1.32076324866076 nonUMI_good
2.58496250072116 1.32076324866076 nonUMI_good
2.58496250072116 1.32076324866076 nonUMI_good
2.58496250072116 1.32076324866076 nonUMI_good
2.58496250072116 1.32076324866076 nonUMI_good
2.58496250072116 1.32076324866076 nonUMI_good
2.58496250072116 1.32076324866076 nonUMI_good
2.58496250072116 1.32076324866076 nonUMI_good
2.58496250072116 1.32076324866076 nonUMI_good
2.58496250072116 1.32076324866076 nonUMI_good
2.58496250072116 1.32076324866076 nonUMI_good
2.58496250072116 1.32076324866076 nonUMI_good
2.58496250072116 1.32076324866076 nonUMI_good
2.58496250072116 1.32076324866076 nonUMI_good
2.58496250072116 1.32076324866076 nonUMI_good
2.58496250072116 1.32076324866076 nonUMI_good
2.58496250072116 1.32076324866076 nonUMI_good
2.58496250072116 1.32076324866076 nonUMI_good
2.58496250072116 1.32076324866076 nonUMI_good
2.58496250072116 1.32076324866076 nonUMI_good
2.58496250072116 1.52229577439267 nonUMI_good
2.58496250072116 1.52229577439267 nonUMI_good
2.58496250072116 1.52229577439267 nonUMI_good
2.58496250072116 1.52229577439267 nonUMI_good
2.58496250072116 1.52229577439267 nonUMI_good
2.58496250072116 1.52229577439267 nonUMI_good
2.58496250072116 1.52229577439267 nonUMI_good
2.58496250072116 1.52229577439267 nonUMI_good
2.58496250072116 1.52229577439267 nonUMI_good
2.58496250072116 1.52229577439267 nonUMI_good
2.58496250072116 1.52229577439267 nonUMI_good
2.58496250072116 1.52229577439267 nonUMI_good
2.58496250072116 1.52229577439267 nonUMI_good
2.58496250072116 1.52229577439267 nonUMI_good
2.58496250072116 1.52229577439267 nonUMI_good
2.58496250072116 1.52229577439267 nonUMI_good
2.58496250072116 1.52229577439267 nonUMI_good
2.58496250072116 1.52229577439267 nonUMI_good
2.58496250072116 1.52229577439267 nonUMI_good
2.58496250072116 1.52229577439267 nonUMI_good
2.58496250072116 1.52229577439267 nonUMI_good
2.58496250072116 1.52229577439267 nonUMI_good
2.58496250072116 1.52229577439267 nonUMI_good
2.58496250072116 1.52229577439267 nonUMI_good
2.58496250072116 1.52229577439267 nonUMI_good
2.58496250072116 1.52229577439267 nonUMI_good
2.58496250072116 1.52229577439267 nonUMI_good
2.58496250072116 1.52229577439267 nonUMI_good
2.58496250072116 1.52229577439267 nonUMI_good
2.58496250072116 1.52229577439267 nonUMI_good
2.58496250072116 1.52229577439267 nonUMI_good
2.58496250072116 1.52229577439267 nonUMI_good
2.58496250072116 1.52229577439267 nonUMI_good
2.58496250072116 1.52229577439267 nonUMI_good
2.58496250072116 1.52229577439267 nonUMI_good
2.58496250072116 1.52229577439267 nonUMI_good
2.58496250072116 1.52229577439267 nonUMI_good
2.58496250072116 1.52229577439267 nonUMI_good
2.58496250072116 1.52229577439267 nonUMI_good
2.58496250072116 1.52229577439267 nonUMI_good
2.58496250072116 1.52229577439267 nonUMI_good
2.58496250072116 1.52229577439267 nonUMI_good
2.58496250072116 1.52229577439267 nonUMI_good
2.58496250072116 1.52229577439267 nonUMI_good
2.58496250072116 1.52229577439267 nonUMI_good
2.58496250072116 1.52229577439267 nonUMI_good
2.58496250072116 1.52229577439267 nonUMI_good
2.58496250072116 1.52229577439267 nonUMI_good
2.58496250072116 1.52229577439267 nonUMI_good
2.58496250072116 1.52229577439267 nonUMI_good
2.58496250072116 1.52229577439267 nonUMI_good
2.58496250072116 1.52229577439267 nonUMI_good
2.58496250072116 1.52229577439267 nonUMI_good
2.58496250072116 1.52229577439267 nonUMI_good
2.58496250072116 1.52229577439267 nonUMI_good
2.58496250072116 1.52229577439267 nonUMI_good
2.58496250072116 1.52229577439267 nonUMI_good
2.58496250072116 1.52229577439267 nonUMI_good
2.58496250072116 1.52229577439267 nonUMI_good
2.58496250072116 1.52229577439267 nonUMI_good
2.58496250072116 1.52229577439267 nonUMI_good
2.58496250072116 1.52229577439267 nonUMI_good
2.58496250072116 1.52229577439267 nonUMI_good
2.58496250072116 1.52229577439267 nonUMI_good
2.58496250072116 1.52229577439267 nonUMI_good
2.58496250072116 1.52229577439267 nonUMI_good
2.58496250072116 1.52229577439267 nonUMI_good
2.58496250072116 1.52229577439267 nonUMI_good
2.58496250072116 1.52229577439267 nonUMI_good
2.58496250072116 1.52229577439267 nonUMI_good
2.58496250072116 1.52229577439267 nonUMI_good
2.58496250072116 1.52229577439267 nonUMI_good
2.58496250072116 1.52229577439267 nonUMI_good
2.58496250072116 1.52229577439267 nonUMI_good
2.58496250072116 1.52229577439267 nonUMI_good
2.58496250072116 1.52229577439267 nonUMI_good
2.58496250072116 1.52229577439267 nonUMI_good
2.58496250072116 1.52229577439267 nonUMI_good
2.58496250072116 1.52229577439267 nonUMI_good
2.58496250072116 1.52229577439267 nonUMI_good
2.58496250072116 1.52229577439267 nonUMI_good
2.58496250072116 1.52229577439267 nonUMI_good
2.58496250072116 1.52229577439267 nonUMI_good
2.58496250072116 1.52229577439267 nonUMI_good
2.58496250072116 1.52229577439267 nonUMI_good
2.58496250072116 1.52229577439267 nonUMI_good
2.58496250072116 1.52229577439267 nonUMI_good
2.58496250072116 1.52229577439267 nonUMI_good
2.58496250072116 1.52229577439267 nonUMI_good
2.58496250072116 1.69909558129624 nonUMI_good
2.58496250072116 1.69909558129624 nonUMI_good
2.58496250072116 1.69909558129624 nonUMI_good
2.58496250072116 1.69909558129624 nonUMI_good
2.58496250072116 1.69909558129624 nonUMI_good
2.58496250072116 1.69909558129624 nonUMI_good
2.58496250072116 1.69909558129624 nonUMI_good
2.58496250072116 1.69909558129624 nonUMI_good
2.58496250072116 1.69909558129624 nonUMI_good
2.58496250072116 1.69909558129624 nonUMI_good
2.58496250072116 1.69909558129624 nonUMI_good
2.58496250072116 1.69909558129624 nonUMI_good
2.58496250072116 1.69909558129624 nonUMI_good
2.58496250072116 1.69909558129624 nonUMI_good
2.58496250072116 1.69909558129624 nonUMI_good
2.58496250072116 1.69909558129624 nonUMI_good
2.58496250072116 1.69909558129624 nonUMI_good
2.58496250072116 1.69909558129624 nonUMI_good
2.58496250072116 1.69909558129624 nonUMI_good
2.58496250072116 1.69909558129624 nonUMI_good
2.58496250072116 1.69909558129624 nonUMI_good
2.58496250072116 1.69909558129624 nonUMI_good
2.58496250072116 1.69909558129624 nonUMI_good
2.58496250072116 1.69909558129624 nonUMI_good
2.58496250072116 1.69909558129624 nonUMI_good
2.58496250072116 1.69909558129624 nonUMI_good
2.58496250072116 1.69909558129624 nonUMI_good
2.58496250072116 1.69909558129624 nonUMI_good
2.58496250072116 1.69909558129624 nonUMI_good
2.58496250072116 1.69909558129624 nonUMI_good
2.58496250072116 1.69909558129624 nonUMI_good
2.58496250072116 1.69909558129624 nonUMI_good
2.58496250072116 1.69909558129624 nonUMI_good
2.58496250072116 1.69909558129624 nonUMI_good
2.58496250072116 1.69909558129624 nonUMI_good
2.58496250072116 1.69909558129624 nonUMI_good
2.58496250072116 1.69909558129624 nonUMI_good
2.58496250072116 1.69909558129624 nonUMI_good
2.58496250072116 1.69909558129624 nonUMI_good
2.58496250072116 1.69909558129624 nonUMI_good
2.58496250072116 1.69909558129624 nonUMI_good
2.8073549220576 1.69909558129624 nonUMI_good
2.8073549220576 1.69909558129624 nonUMI_good
2.8073549220576 1.69909558129624 nonUMI_good
2.8073549220576 1.69909558129624 nonUMI_good
2.8073549220576 1.69909558129624 nonUMI_good
2.8073549220576 1.69909558129624 nonUMI_good
2.8073549220576 1.69909558129624 nonUMI_good
2.8073549220576 1.69909558129624 nonUMI_good
2.8073549220576 1.69909558129624 nonUMI_good
2.8073549220576 1.69909558129624 nonUMI_good
2.8073549220576 1.69909558129624 nonUMI_good
2.8073549220576 1.69909558129624 nonUMI_good
2.8073549220576 1.69909558129624 nonUMI_good
2.8073549220576 1.69909558129624 nonUMI_good
2.8073549220576 1.69909558129624 nonUMI_good
2.8073549220576 1.69909558129624 nonUMI_good
2.8073549220576 1.69909558129624 nonUMI_good
2.8073549220576 1.69909558129624 nonUMI_good
2.8073549220576 1.69909558129624 nonUMI_good
2.8073549220576 1.69909558129624 nonUMI_good
2.8073549220576 1.69909558129624 nonUMI_good
2.8073549220576 1.69909558129624 nonUMI_good
2.8073549220576 1.69909558129624 nonUMI_good
2.8073549220576 1.69909558129624 nonUMI_good
2.8073549220576 1.69909558129624 nonUMI_good
2.8073549220576 1.69909558129624 nonUMI_good
2.8073549220576 1.69909558129624 nonUMI_good
2.8073549220576 1.69909558129624 nonUMI_good
2.8073549220576 1.69909558129624 nonUMI_good
2.8073549220576 1.69909558129624 nonUMI_good
2.8073549220576 1.69909558129624 nonUMI_good
2.8073549220576 1.69909558129624 nonUMI_good
2.8073549220576 1.69909558129624 nonUMI_good
2.8073549220576 1.69909558129624 nonUMI_good
2.8073549220576 1.69909558129624 nonUMI_good
2.8073549220576 1.69909558129624 nonUMI_good
2.8073549220576 1.69909558129624 nonUMI_good
2.8073549220576 1.69909558129624 nonUMI_good
2.8073549220576 1.85657502876495 nonUMI_good
2.8073549220576 1.85657502876495 nonUMI_good
2.8073549220576 1.85657502876495 nonUMI_good
2.8073549220576 1.85657502876495 nonUMI_good
2.8073549220576 1.85657502876495 nonUMI_good
2.8073549220576 1.85657502876495 nonUMI_good
2.8073549220576 1.85657502876495 nonUMI_good
2.8073549220576 1.85657502876495 nonUMI_good
2.8073549220576 1.85657502876495 nonUMI_good
2.8073549220576 1.85657502876495 nonUMI_good
2.8073549220576 1.85657502876495 nonUMI_good
2.8073549220576 1.85657502876495 nonUMI_good
2.8073549220576 1.85657502876495 nonUMI_good
2.8073549220576 1.85657502876495 nonUMI_good
2.8073549220576 1.85657502876495 nonUMI_good
2.8073549220576 1.85657502876495 nonUMI_good
2.8073549220576 1.85657502876495 nonUMI_good
2.8073549220576 1.85657502876495 nonUMI_good
2.8073549220576 1.85657502876495 nonUMI_good
2.8073549220576 1.85657502876495 nonUMI_good
2.8073549220576 1.85657502876495 nonUMI_good
2.8073549220576 1.85657502876495 nonUMI_good
2.8073549220576 1.85657502876495 nonUMI_good
2.8073549220576 1.85657502876495 nonUMI_good
2.8073549220576 1.85657502876495 nonUMI_good
2.8073549220576 1.85657502876495 nonUMI_good
2.8073549220576 1.85657502876495 nonUMI_good
2.8073549220576 1.85657502876495 nonUMI_good
2.8073549220576 1.85657502876495 nonUMI_good
2.8073549220576 1.85657502876495 nonUMI_good
2.8073549220576 1.85657502876495 nonUMI_good
2.8073549220576 1.85657502876495 nonUMI_good
2.8073549220576 1.85657502876495 nonUMI_good
2.8073549220576 1.85657502876495 nonUMI_good
2.8073549220576 1.85657502876495 nonUMI_good
2.8073549220576 1.85657502876495 nonUMI_good
2.8073549220576 1.85657502876495 nonUMI_good
2.8073549220576 1.85657502876495 nonUMI_good
2.8073549220576 1.85657502876495 nonUMI_good
2.8073549220576 1.85657502876495 nonUMI_good
2.8073549220576 1.85657502876495 nonUMI_good
2.8073549220576 1.85657502876495 nonUMI_good
2.8073549220576 1.85657502876495 nonUMI_good
2.8073549220576 1.85657502876495 nonUMI_good
2.8073549220576 1.85657502876495 nonUMI_good
2.8073549220576 1.85657502876495 nonUMI_good
2.8073549220576 1.85657502876495 nonUMI_good
2.8073549220576 1.85657502876495 nonUMI_good
2.8073549220576 1.85657502876495 nonUMI_good
2.8073549220576 1.85657502876495 nonUMI_good
2.8073549220576 1.85657502876495 nonUMI_good
2.8073549220576 1.85657502876495 nonUMI_good
2.8073549220576 1.85657502876495 nonUMI_good
2.8073549220576 1.85657502876495 nonUMI_good
2.8073549220576 1.85657502876495 nonUMI_good
2.8073549220576 1.85657502876495 nonUMI_good
2.8073549220576 1.85657502876495 nonUMI_good
2.8073549220576 1.85657502876495 nonUMI_good
2.8073549220576 1.85657502876495 nonUMI_good
2.8073549220576 1.85657502876495 nonUMI_good
2.8073549220576 1.85657502876495 nonUMI_good
2.8073549220576 1.85657502876495 nonUMI_good
2.8073549220576 1.85657502876495 nonUMI_good
2.8073549220576 1.85657502876495 nonUMI_good
2.8073549220576 1.85657502876495 nonUMI_good
2.8073549220576 1.85657502876495 nonUMI_good
2.8073549220576 1.85657502876495 nonUMI_good
2.8073549220576 1.85657502876495 nonUMI_good
2.8073549220576 1.85657502876495 nonUMI_good
2.8073549220576 1.85657502876495 nonUMI_good
2.8073549220576 1.85657502876495 nonUMI_good
2.8073549220576 1.85657502876495 nonUMI_good
2.8073549220576 1.85657502876495 nonUMI_good
2.8073549220576 1.85657502876495 nonUMI_good
2.8073549220576 1.85657502876495 nonUMI_good
2.8073549220576 1.85657502876495 nonUMI_good
2.8073549220576 1.85657502876495 nonUMI_good
2.8073549220576 1.85657502876495 nonUMI_good
2.8073549220576 1.85657502876495 nonUMI_good
2.8073549220576 1.85657502876495 nonUMI_good
2.8073549220576 1.85657502876495 nonUMI_good
2.8073549220576 1.85657502876495 nonUMI_good
2.8073549220576 1.85657502876495 nonUMI_good
2.8073549220576 1.85657502876495 nonUMI_good
2.8073549220576 1.85657502876495 nonUMI_good
2.8073549220576 1.85657502876495 nonUMI_good
2.8073549220576 1.85657502876495 nonUMI_good
2.8073549220576 1.85657502876495 nonUMI_good
2.8073549220576 1.85657502876495 nonUMI_good
2.8073549220576 1.85657502876495 nonUMI_good
2.8073549220576 1.85657502876495 nonUMI_good
2.8073549220576 1.85657502876495 nonUMI_good
2.8073549220576 1.85657502876495 nonUMI_good
2.8073549220576 1.85657502876495 nonUMI_good
2.8073549220576 1.85657502876495 nonUMI_good
2.8073549220576 1.85657502876495 nonUMI_good
2.8073549220576 1.85657502876495 nonUMI_good
2.8073549220576 1.85657502876495 nonUMI_good
2.8073549220576 1.85657502876495 nonUMI_good
2.8073549220576 1.85657502876495 nonUMI_good
2.8073549220576 1.85657502876495 nonUMI_good
2.8073549220576 1.85657502876495 nonUMI_good
2.8073549220576 1.85657502876495 nonUMI_good
2.8073549220576 1.85657502876495 nonUMI_good
2.8073549220576 1.85657502876495 nonUMI_good
2.8073549220576 1.85657502876495 nonUMI_good
2.8073549220576 1.85657502876495 nonUMI_good
2.8073549220576 1.99854379520297 nonUMI_good
2.8073549220576 1.99854379520297 nonUMI_good
2.8073549220576 1.99854379520297 nonUMI_good
2.8073549220576 1.99854379520297 nonUMI_good
2.8073549220576 1.99854379520297 nonUMI_good
2.8073549220576 1.99854379520297 nonUMI_good
2.8073549220576 1.99854379520297 nonUMI_good
2.8073549220576 1.99854379520297 nonUMI_good
2.8073549220576 1.99854379520297 nonUMI_good
2.8073549220576 1.99854379520297 nonUMI_good
2.8073549220576 1.99854379520297 nonUMI_good
2.8073549220576 1.99854379520297 nonUMI_good
2.8073549220576 1.99854379520297 nonUMI_good
2.8073549220576 1.99854379520297 nonUMI_good
2.8073549220576 1.99854379520297 nonUMI_good
2.8073549220576 1.99854379520297 nonUMI_good
2.8073549220576 1.99854379520297 nonUMI_good
2.8073549220576 1.99854379520297 nonUMI_good
2.8073549220576 1.99854379520297 nonUMI_good
2.8073549220576 1.99854379520297 nonUMI_good
2.8073549220576 1.99854379520297 nonUMI_good
2.8073549220576 1.99854379520297 nonUMI_good
2.8073549220576 1.99854379520297 nonUMI_good
2.8073549220576 1.99854379520297 nonUMI_good
2.8073549220576 1.99854379520297 nonUMI_good
2.8073549220576 1.99854379520297 nonUMI_good
2.8073549220576 1.99854379520297 nonUMI_good
2.8073549220576 1.99854379520297 nonUMI_good
2.8073549220576 1.99854379520297 nonUMI_good
2.8073549220576 1.99854379520297 nonUMI_good
2.8073549220576 1.99854379520297 nonUMI_good
2.8073549220576 1.99854379520297 nonUMI_good
2.8073549220576 1.99854379520297 nonUMI_good
2.8073549220576 1.99854379520297 nonUMI_good
2.8073549220576 1.99854379520297 nonUMI_good
2.8073549220576 1.99854379520297 nonUMI_good
2.8073549220576 1.99854379520297 nonUMI_good
2.8073549220576 1.99854379520297 nonUMI_good
2.8073549220576 1.99854379520297 nonUMI_good
2.8073549220576 1.99854379520297 nonUMI_good
2.8073549220576 1.99854379520297 nonUMI_good
2.8073549220576 1.99854379520297 nonUMI_good
2.8073549220576 1.99854379520297 nonUMI_good
2.8073549220576 1.99854379520297 nonUMI_good
2.8073549220576 1.99854379520297 nonUMI_good
2.8073549220576 1.99854379520297 nonUMI_good
2.8073549220576 1.99854379520297 nonUMI_good
2.8073549220576 1.99854379520297 nonUMI_good
2.8073549220576 1.99854379520297 nonUMI_good
2.8073549220576 1.99854379520297 nonUMI_good
2.8073549220576 1.99854379520297 nonUMI_good
2.8073549220576 1.99854379520297 nonUMI_good
2.8073549220576 1.99854379520297 nonUMI_good
2.8073549220576 1.99854379520297 nonUMI_good
2.8073549220576 1.99854379520297 nonUMI_good
2.8073549220576 1.99854379520297 nonUMI_good
2.8073549220576 1.99854379520297 nonUMI_good
2.8073549220576 1.99854379520297 nonUMI_good
2.8073549220576 1.99854379520297 nonUMI_good
2.8073549220576 1.99854379520297 nonUMI_good
2.8073549220576 1.99854379520297 nonUMI_good
2.8073549220576 1.99854379520297 nonUMI_good
2.8073549220576 1.99854379520297 nonUMI_good
2.8073549220576 1.99854379520297 nonUMI_good
2.8073549220576 1.99854379520297 nonUMI_good
2.8073549220576 1.99854379520297 nonUMI_good
2.8073549220576 1.99854379520297 nonUMI_good
2.8073549220576 1.99854379520297 nonUMI_good
2.8073549220576 1.99854379520297 nonUMI_good
2.8073549220576 1.99854379520297 nonUMI_good
2.8073549220576 1.99854379520297 nonUMI_good
2.8073549220576 1.99854379520297 nonUMI_good
2.8073549220576 1.99854379520297 nonUMI_good
2.8073549220576 1.99854379520297 nonUMI_good
2.8073549220576 1.99854379520297 nonUMI_good
2.8073549220576 1.99854379520297 nonUMI_good
2.8073549220576 1.99854379520297 nonUMI_good
2.8073549220576 1.99854379520297 nonUMI_good
2.8073549220576 1.99854379520297 nonUMI_good
2.8073549220576 1.99854379520297 nonUMI_good
2.8073549220576 1.99854379520297 nonUMI_good
2.8073549220576 1.99854379520297 nonUMI_good
2.8073549220576 1.99854379520297 nonUMI_good
2.8073549220576 1.99854379520297 nonUMI_good
2.8073549220576 2.12778518469124 nonUMI_good
2.8073549220576 2.12778518469124 nonUMI_good
2.8073549220576 2.12778518469124 nonUMI_good
2.8073549220576 2.12778518469124 nonUMI_good
2.8073549220576 2.12778518469124 nonUMI_good
2.8073549220576 2.12778518469124 nonUMI_good
2.8073549220576 2.12778518469124 nonUMI_good
2.8073549220576 2.12778518469124 nonUMI_good
3 2.12778518469124 nonUMI_good
3 2.12778518469124 nonUMI_good
3 2.12778518469124 nonUMI_good
3 2.12778518469124 nonUMI_good
3 2.12778518469124 nonUMI_good
3 2.12778518469124 nonUMI_good
3 2.12778518469124 nonUMI_good
3 2.12778518469124 nonUMI_good
3 2.12778518469124 nonUMI_good
3 2.12778518469124 nonUMI_good
3 2.12778518469124 nonUMI_good
3 2.12778518469124 nonUMI_good
3 2.12778518469124 nonUMI_good
3 2.12778518469124 nonUMI_good
3 2.12778518469124 nonUMI_good
3 2.12778518469124 nonUMI_good
3 2.12778518469124 nonUMI_good
3 2.12778518469124 nonUMI_good
3 2.12778518469124 nonUMI_good
3 2.12778518469124 nonUMI_good
3 2.12778518469124 nonUMI_good
3 2.12778518469124 nonUMI_good
3 2.12778518469124 nonUMI_good
3 2.12778518469124 nonUMI_good
3 2.12778518469124 nonUMI_good
3 2.12778518469124 nonUMI_good
3 2.12778518469124 nonUMI_good
3 2.12778518469124 nonUMI_good
3 2.12778518469124 nonUMI_good
3 2.12778518469124 nonUMI_good
3 2.12778518469124 nonUMI_good
3 2.12778518469124 nonUMI_good
3 2.12778518469124 nonUMI_good
3 2.12778518469124 nonUMI_good
3 2.12778518469124 nonUMI_good
3 2.12778518469124 nonUMI_good
3 2.12778518469124 nonUMI_good
3 2.12778518469124 nonUMI_good
3 2.12778518469124 nonUMI_good
3 2.12778518469124 nonUMI_good
3 2.12778518469124 nonUMI_good
3 2.12778518469124 nonUMI_good
3 2.12778518469124 nonUMI_good
3 2.12778518469124 nonUMI_good
3 2.12778518469124 nonUMI_good
3 2.12778518469124 nonUMI_good
3 2.12778518469124 nonUMI_good
3 2.12778518469124 nonUMI_good
3 2.12778518469124 nonUMI_good
3 2.12778518469124 nonUMI_good
3 2.12778518469124 nonUMI_good
3 2.12778518469124 nonUMI_good
3 2.12778518469124 nonUMI_good
3 2.12778518469124 nonUMI_good
3 2.12778518469124 nonUMI_good
3 2.12778518469124 nonUMI_good
3 2.12778518469124 nonUMI_good
3 2.12778518469124 nonUMI_good
3 2.12778518469124 nonUMI_good
3 2.12778518469124 nonUMI_good
3 2.12778518469124 nonUMI_good
3 2.12778518469124 nonUMI_good
3 2.12778518469124 nonUMI_good
3 2.12778518469124 nonUMI_good
3 2.12778518469124 nonUMI_good
3 2.12778518469124 nonUMI_good
3 2.12778518469124 nonUMI_good
3 2.12778518469124 nonUMI_good
3 2.12778518469124 nonUMI_good
3 2.12778518469124 nonUMI_good
3 2.12778518469124 nonUMI_good
3 2.12778518469124 nonUMI_good
3 2.12778518469124 nonUMI_good
3 2.12778518469124 nonUMI_good
3 2.12778518469124 nonUMI_good
3 2.12778518469124 nonUMI_good
3 2.12778518469124 nonUMI_good
3 2.12778518469124 nonUMI_good
3 2.12778518469124 nonUMI_good
3 2.12778518469124 nonUMI_good
3 2.12778518469124 nonUMI_good
3 2.12778518469124 nonUMI_good
3 2.12778518469124 nonUMI_good
3 2.12778518469124 nonUMI_good
3 2.12778518469124 nonUMI_good
3 2.12778518469124 nonUMI_good
3 2.12778518469124 nonUMI_good
3 2.12778518469124 nonUMI_good
3 2.12778518469124 nonUMI_good
3 2.12778518469124 nonUMI_good
3 2.24639462555785 nonUMI_good
3 2.24639462555785 nonUMI_good
3 2.24639462555785 nonUMI_good
3 2.24639462555785 nonUMI_good
3 2.24639462555785 nonUMI_good
3 2.24639462555785 nonUMI_good
3 2.24639462555785 nonUMI_good
3 2.24639462555785 nonUMI_good
3 2.24639462555785 nonUMI_good
3 2.24639462555785 nonUMI_good
3 2.24639462555785 nonUMI_good
3 2.24639462555785 nonUMI_good
3 2.24639462555785 nonUMI_good
3 2.24639462555785 nonUMI_good
3 2.24639462555785 nonUMI_good
3 2.24639462555785 nonUMI_good
3 2.24639462555785 nonUMI_good
3 2.24639462555785 nonUMI_good
3 2.24639462555785 nonUMI_good
3 2.24639462555785 nonUMI_good
3 2.24639462555785 nonUMI_good
3 2.24639462555785 nonUMI_good
3 2.24639462555785 nonUMI_good
3 2.24639462555785 nonUMI_good
3 2.24639462555785 nonUMI_good
3 2.24639462555785 nonUMI_good
3 2.24639462555785 nonUMI_good
3 2.24639462555785 nonUMI_good
3 2.24639462555785 nonUMI_good
3 2.24639462555785 nonUMI_good
3 2.24639462555785 nonUMI_good
3 2.24639462555785 nonUMI_good
3 2.24639462555785 nonUMI_good
3 2.24639462555785 nonUMI_good
3 2.24639462555785 nonUMI_good
3 2.24639462555785 nonUMI_good
3 2.24639462555785 nonUMI_good
3 2.24639462555785 nonUMI_good
3 2.24639462555785 nonUMI_good
3 2.24639462555785 nonUMI_good
3 2.24639462555785 nonUMI_good
3 2.24639462555785 nonUMI_good
3 2.24639462555785 nonUMI_good
3 2.24639462555785 nonUMI_good
3 2.24639462555785 nonUMI_good
3 2.24639462555785 nonUMI_good
3 2.24639462555785 nonUMI_good
3 2.24639462555785 nonUMI_good
3 2.24639462555785 nonUMI_good
3 2.24639462555785 nonUMI_good
3 2.24639462555785 nonUMI_good
3 2.24639462555785 nonUMI_good
3 2.24639462555785 nonUMI_good
3 2.24639462555785 nonUMI_good
3 2.24639462555785 nonUMI_good
3 2.24639462555785 nonUMI_good
3 2.24639462555785 nonUMI_good
3 2.24639462555785 nonUMI_good
3 2.24639462555785 nonUMI_good
3 2.24639462555785 nonUMI_good
3 2.24639462555785 nonUMI_good
3 2.24639462555785 nonUMI_good
3 2.24639462555785 nonUMI_good
3 2.24639462555785 nonUMI_good
3 2.24639462555785 nonUMI_good
3 2.24639462555785 nonUMI_good
3 2.24639462555785 nonUMI_good
3 2.24639462555785 nonUMI_good
3 2.24639462555785 nonUMI_good
3 2.24639462555785 nonUMI_good
3 2.24639462555785 nonUMI_good
3 2.24639462555785 nonUMI_good
3 2.24639462555785 nonUMI_good
3 2.24639462555785 nonUMI_good
3 2.24639462555785 nonUMI_good
3 2.24639462555785 nonUMI_good
3 2.24639462555785 nonUMI_good
3 2.24639462555785 nonUMI_good
3 2.24639462555785 nonUMI_good
3 2.24639462555785 nonUMI_good
3 2.24639462555785 nonUMI_good
3 2.35598919051887 nonUMI_good
3 2.35598919051887 nonUMI_good
3 2.35598919051887 nonUMI_good
3 2.35598919051887 nonUMI_good
3 2.35598919051887 nonUMI_good
3 2.35598919051887 nonUMI_good
3 2.35598919051887 nonUMI_good
3 2.35598919051887 nonUMI_good
3 2.35598919051887 nonUMI_good
3 2.35598919051887 nonUMI_good
3 2.35598919051887 nonUMI_good
3 2.35598919051887 nonUMI_good
3 2.35598919051887 nonUMI_good
3 2.35598919051887 nonUMI_good
3 2.35598919051887 nonUMI_good
3 2.35598919051887 nonUMI_good
3 2.35598919051887 nonUMI_good
3 2.35598919051887 nonUMI_good
3 2.35598919051887 nonUMI_good
3 2.35598919051887 nonUMI_good
3 2.35598919051887 nonUMI_good
3 2.35598919051887 nonUMI_good
3 2.35598919051887 nonUMI_good
3 2.35598919051887 nonUMI_good
3 2.35598919051887 nonUMI_good
3 2.35598919051887 nonUMI_good
3 2.35598919051887 nonUMI_good
3 2.35598919051887 nonUMI_good
3 2.35598919051887 nonUMI_good
3 2.35598919051887 nonUMI_good
3 2.35598919051887 nonUMI_good
3 2.35598919051887 nonUMI_good
3 2.35598919051887 nonUMI_good
3 2.35598919051887 nonUMI_good
3 2.35598919051887 nonUMI_good
3 2.35598919051887 nonUMI_good
3 2.35598919051887 nonUMI_good
3 2.35598919051887 nonUMI_good
3 2.35598919051887 nonUMI_good
3 2.35598919051887 nonUMI_good
3 2.35598919051887 nonUMI_good
3 2.35598919051887 nonUMI_good
3 2.35598919051887 nonUMI_good
3 2.35598919051887 nonUMI_good
3 2.35598919051887 nonUMI_good
3.16992500144231 2.35598919051887 nonUMI_good
3.16992500144231 2.35598919051887 nonUMI_good
3.16992500144231 2.35598919051887 nonUMI_good
3.16992500144231 2.35598919051887 nonUMI_good
3.16992500144231 2.35598919051887 nonUMI_good
3.16992500144231 2.35598919051887 nonUMI_good
3.16992500144231 2.35598919051887 nonUMI_good
3.16992500144231 2.35598919051887 nonUMI_good
3.16992500144231 2.35598919051887 nonUMI_good
3.16992500144231 2.35598919051887 nonUMI_good
3.16992500144231 2.35598919051887 nonUMI_good
3.16992500144231 2.35598919051887 nonUMI_good
3.16992500144231 2.35598919051887 nonUMI_good
3.16992500144231 2.35598919051887 nonUMI_good
3.16992500144231 2.35598919051887 nonUMI_good
3.16992500144231 2.35598919051887 nonUMI_good
3.16992500144231 2.35598919051887 nonUMI_good
3.16992500144231 2.35598919051887 nonUMI_good
3.16992500144231 2.35598919051887 nonUMI_good
3.16992500144231 2.35598919051887 nonUMI_good
3.16992500144231 2.35598919051887 nonUMI_good
3.16992500144231 2.35598919051887 nonUMI_good
3.16992500144231 2.35598919051887 nonUMI_good
3.16992500144231 2.35598919051887 nonUMI_good
3.16992500144231 2.35598919051887 nonUMI_good
3.16992500144231 2.35598919051887 nonUMI_good
3.16992500144231 2.35598919051887 nonUMI_good
3.16992500144231 2.35598919051887 nonUMI_good
3.16992500144231 2.35598919051887 nonUMI_good
3.16992500144231 2.35598919051887 nonUMI_good
3.16992500144231 2.35598919051887 nonUMI_good
3.16992500144231 2.35598919051887 nonUMI_good
3.16992500144231 2.35598919051887 nonUMI_good
3.16992500144231 2.35598919051887 nonUMI_good
3.16992500144231 2.35598919051887 nonUMI_good
3.16992500144231 2.35598919051887 nonUMI_good
3.16992500144231 2.45784295867232 nonUMI_good
3.16992500144231 2.45784295867232 nonUMI_good
3.16992500144231 2.45784295867232 nonUMI_good
3.16992500144231 2.45784295867232 nonUMI_good
3.16992500144231 2.45784295867232 nonUMI_good
3.16992500144231 2.45784295867232 nonUMI_good
3.16992500144231 2.45784295867232 nonUMI_good
3.16992500144231 2.45784295867232 nonUMI_good
3.16992500144231 2.45784295867232 nonUMI_good
3.16992500144231 2.45784295867232 nonUMI_good
3.16992500144231 2.45784295867232 nonUMI_good
3.16992500144231 2.45784295867232 nonUMI_good
3.16992500144231 2.45784295867232 nonUMI_good
3.16992500144231 2.45784295867232 nonUMI_good
3.16992500144231 2.45784295867232 nonUMI_good
3.16992500144231 2.45784295867232 nonUMI_good
3.16992500144231 2.45784295867232 nonUMI_good
3.16992500144231 2.45784295867232 nonUMI_good
3.16992500144231 2.45784295867232 nonUMI_good
3.16992500144231 2.45784295867232 nonUMI_good
3.16992500144231 2.45784295867232 nonUMI_good
3.16992500144231 2.45784295867232 nonUMI_good
3.16992500144231 2.45784295867232 nonUMI_good
3.16992500144231 2.45784295867232 nonUMI_good
3.16992500144231 2.45784295867232 nonUMI_good
3.16992500144231 2.45784295867232 nonUMI_good
3.16992500144231 2.45784295867232 nonUMI_good
3.16992500144231 2.45784295867232 nonUMI_good
3.16992500144231 2.45784295867232 nonUMI_good
3.16992500144231 2.45784295867232 nonUMI_good
3.16992500144231 2.45784295867232 nonUMI_good
3.16992500144231 2.45784295867232 nonUMI_good
3.16992500144231 2.45784295867232 nonUMI_good
3.16992500144231 2.45784295867232 nonUMI_good
3.16992500144231 2.45784295867232 nonUMI_good
3.16992500144231 2.45784295867232 nonUMI_good
3.16992500144231 2.45784295867232 nonUMI_good
3.16992500144231 2.45784295867232 nonUMI_good
3.16992500144231 2.45784295867232 nonUMI_good
3.16992500144231 2.45784295867232 nonUMI_good
3.16992500144231 2.45784295867232 nonUMI_good
3.16992500144231 2.45784295867232 nonUMI_good
3.16992500144231 2.45784295867232 nonUMI_good
3.16992500144231 2.45784295867232 nonUMI_good
3.16992500144231 2.45784295867232 nonUMI_good
3.16992500144231 2.45784295867232 nonUMI_good
3.16992500144231 2.45784295867232 nonUMI_good
3.16992500144231 2.45784295867232 nonUMI_good
3.16992500144231 2.45784295867232 nonUMI_good
3.16992500144231 2.45784295867232 nonUMI_good
3.16992500144231 2.45784295867232 nonUMI_good
3.16992500144231 2.45784295867232 nonUMI_good
3.16992500144231 2.45784295867232 nonUMI_good
3.16992500144231 2.45784295867232 nonUMI_good
3.16992500144231 2.45784295867232 nonUMI_good
3.16992500144231 2.45784295867232 nonUMI_good
3.16992500144231 2.45784295867232 nonUMI_good
3.16992500144231 2.45784295867232 nonUMI_good
3.16992500144231 2.45784295867232 nonUMI_good
3.16992500144231 2.45784295867232 nonUMI_good
3.16992500144231 2.45784295867232 nonUMI_good
3.16992500144231 2.45784295867232 nonUMI_good
3.16992500144231 2.45784295867232 nonUMI_good
3.16992500144231 2.45784295867232 nonUMI_good
3.16992500144231 2.45784295867232 nonUMI_good
3.16992500144231 2.45784295867232 nonUMI_good
3.16992500144231 2.45784295867232 nonUMI_good
3.16992500144231 2.45784295867232 nonUMI_good
3.16992500144231 2.45784295867232 nonUMI_good
3.16992500144231 2.45784295867232 nonUMI_good
3.16992500144231 2.45784295867232 nonUMI_good
3.16992500144231 2.45784295867232 nonUMI_good
3.16992500144231 2.45784295867232 nonUMI_good
3.16992500144231 2.45784295867232 nonUMI_good
3.16992500144231 2.45784295867232 nonUMI_good
3.16992500144231 2.45784295867232 nonUMI_good
3.16992500144231 2.45784295867232 nonUMI_good
3.16992500144231 2.45784295867232 nonUMI_good
3.16992500144231 2.45784295867232 nonUMI_good
3.16992500144231 2.45784295867232 nonUMI_good
3.16992500144231 2.45784295867232 nonUMI_good
3.16992500144231 2.45784295867232 nonUMI_good
3.16992500144231 2.45784295867232 nonUMI_good
3.16992500144231 2.45784295867232 nonUMI_good
3.16992500144231 2.45784295867232 nonUMI_good
3.16992500144231 2.45784295867232 nonUMI_good
3.16992500144231 2.45784295867232 nonUMI_good
3.16992500144231 2.45784295867232 nonUMI_good
3.16992500144231 2.45784295867232 nonUMI_good
3.16992500144231 2.45784295867232 nonUMI_good
3.16992500144231 2.45784295867232 nonUMI_good
3.16992500144231 2.45784295867232 nonUMI_good
3.16992500144231 2.45784295867232 nonUMI_good
3.16992500144231 2.45784295867232 nonUMI_good
3.16992500144231 2.45784295867232 nonUMI_good
3.16992500144231 2.45784295867232 nonUMI_good
3.16992500144231 2.45784295867232 nonUMI_good
3.16992500144231 2.45784295867232 nonUMI_good
3.16992500144231 2.45784295867232 nonUMI_good
3.16992500144231 2.45784295867232 nonUMI_good
3.16992500144231 2.45784295867232 nonUMI_good
3.16992500144231 2.55297764494098 nonUMI_good
3.16992500144231 2.55297764494098 nonUMI_good
3.16992500144231 2.55297764494098 nonUMI_good
3.16992500144231 2.55297764494098 nonUMI_good
3.16992500144231 2.55297764494098 nonUMI_good
3.16992500144231 2.55297764494098 nonUMI_good
3.16992500144231 2.55297764494098 nonUMI_good
3.16992500144231 2.55297764494098 nonUMI_good
3.16992500144231 2.55297764494098 nonUMI_good
3.16992500144231 2.55297764494098 nonUMI_good
3.16992500144231 2.55297764494098 nonUMI_good
3.16992500144231 2.55297764494098 nonUMI_good
3.16992500144231 2.55297764494098 nonUMI_good
3.16992500144231 2.55297764494098 nonUMI_good
3.16992500144231 2.55297764494098 nonUMI_good
3.16992500144231 2.55297764494098 nonUMI_good
3.16992500144231 2.55297764494098 nonUMI_good
3.16992500144231 2.55297764494098 nonUMI_good
3.16992500144231 2.55297764494098 nonUMI_good
3.16992500144231 2.55297764494098 nonUMI_good
3.16992500144231 2.55297764494098 nonUMI_good
3.16992500144231 2.55297764494098 nonUMI_good
3.16992500144231 2.55297764494098 nonUMI_good
3.16992500144231 2.55297764494098 nonUMI_good
3.16992500144231 2.55297764494098 nonUMI_good
3.16992500144231 2.55297764494098 nonUMI_good
3.16992500144231 2.55297764494098 nonUMI_good
3.16992500144231 2.55297764494098 nonUMI_good
3.16992500144231 2.55297764494098 nonUMI_good
3.16992500144231 2.55297764494098 nonUMI_good
3.16992500144231 2.55297764494098 nonUMI_good
3.16992500144231 2.55297764494098 nonUMI_good
3.16992500144231 2.55297764494098 nonUMI_good
3.16992500144231 2.55297764494098 nonUMI_good
3.16992500144231 2.55297764494098 nonUMI_good
3.16992500144231 2.55297764494098 nonUMI_good
3.16992500144231 2.55297764494098 nonUMI_good
3.16992500144231 2.55297764494098 nonUMI_good
3.16992500144231 2.55297764494098 nonUMI_good
3.16992500144231 2.55297764494098 nonUMI_good
3.16992500144231 2.55297764494098 nonUMI_good
3.16992500144231 2.55297764494098 nonUMI_good
3.16992500144231 2.55297764494098 nonUMI_good
3.16992500144231 2.55297764494098 nonUMI_good
3.16992500144231 2.55297764494098 nonUMI_good
3.16992500144231 2.55297764494098 nonUMI_good
3.16992500144231 2.55297764494098 nonUMI_good
3.16992500144231 2.55297764494098 nonUMI_good
3.16992500144231 2.55297764494098 nonUMI_good
3.16992500144231 2.55297764494098 nonUMI_good
3.16992500144231 2.55297764494098 nonUMI_good
3.16992500144231 2.55297764494098 nonUMI_good
3.16992500144231 2.55297764494098 nonUMI_good
3.16992500144231 2.55297764494098 nonUMI_good
3.16992500144231 2.55297764494098 nonUMI_good
3.16992500144231 2.55297764494098 nonUMI_good
3.16992500144231 2.55297764494098 nonUMI_good
3.16992500144231 2.55297764494098 nonUMI_good
3.16992500144231 2.55297764494098 nonUMI_good
3.16992500144231 2.55297764494098 nonUMI_good
3.16992500144231 2.55297764494098 nonUMI_good
3.16992500144231 2.55297764494098 nonUMI_good
3.16992500144231 2.55297764494098 nonUMI_good
3.16992500144231 2.55297764494098 nonUMI_good
3.16992500144231 2.55297764494098 nonUMI_good
3.16992500144231 2.55297764494098 nonUMI_good
3.16992500144231 2.55297764494098 nonUMI_good
3.16992500144231 2.55297764494098 nonUMI_good
3.16992500144231 2.55297764494098 nonUMI_good
3.32192809488736 2.55297764494098 nonUMI_good
3.32192809488736 2.55297764494098 nonUMI_good
3.32192809488736 2.55297764494098 nonUMI_good
3.32192809488736 2.55297764494098 nonUMI_good
3.32192809488736 2.55297764494098 nonUMI_good
3.32192809488736 2.55297764494098 nonUMI_good
3.32192809488736 2.55297764494098 nonUMI_good
3.32192809488736 2.64222514158751 nonUMI_good
3.32192809488736 2.64222514158751 nonUMI_good
3.32192809488736 2.64222514158751 nonUMI_good
3.32192809488736 2.64222514158751 nonUMI_good
3.32192809488736 2.64222514158751 nonUMI_good
3.32192809488736 2.64222514158751 nonUMI_good
3.32192809488736 2.64222514158751 nonUMI_good
3.32192809488736 2.64222514158751 nonUMI_good
3.32192809488736 2.64222514158751 nonUMI_good
3.32192809488736 2.64222514158751 nonUMI_good
3.32192809488736 2.64222514158751 nonUMI_good
3.32192809488736 2.64222514158751 nonUMI_good
3.32192809488736 2.64222514158751 nonUMI_good
3.32192809488736 2.64222514158751 nonUMI_good
3.32192809488736 2.64222514158751 nonUMI_good
3.32192809488736 2.64222514158751 nonUMI_good
3.32192809488736 2.64222514158751 nonUMI_good
3.32192809488736 2.64222514158751 nonUMI_good
3.32192809488736 2.64222514158751 nonUMI_good
3.32192809488736 2.64222514158751 nonUMI_good
3.32192809488736 2.64222514158751 nonUMI_good
3.32192809488736 2.64222514158751 nonUMI_good
3.32192809488736 2.64222514158751 nonUMI_good
3.32192809488736 2.64222514158751 nonUMI_good
3.32192809488736 2.64222514158751 nonUMI_good
3.32192809488736 2.64222514158751 nonUMI_good
3.32192809488736 2.64222514158751 nonUMI_good
3.32192809488736 2.64222514158751 nonUMI_good
3.32192809488736 2.64222514158751 nonUMI_good
3.32192809488736 2.64222514158751 nonUMI_good
3.32192809488736 2.64222514158751 nonUMI_good
3.32192809488736 2.64222514158751 nonUMI_good
3.32192809488736 2.64222514158751 nonUMI_good
3.32192809488736 2.64222514158751 nonUMI_good
3.32192809488736 2.64222514158751 nonUMI_good
3.32192809488736 2.64222514158751 nonUMI_good
3.32192809488736 2.64222514158751 nonUMI_good
3.32192809488736 2.64222514158751 nonUMI_good
3.32192809488736 2.64222514158751 nonUMI_good
3.32192809488736 2.64222514158751 nonUMI_good
3.32192809488736 2.64222514158751 nonUMI_good
3.32192809488736 2.64222514158751 nonUMI_good
3.32192809488736 2.64222514158751 nonUMI_good
3.32192809488736 2.64222514158751 nonUMI_good
3.32192809488736 2.64222514158751 nonUMI_good
3.32192809488736 2.64222514158751 nonUMI_good
3.32192809488736 2.64222514158751 nonUMI_good
3.32192809488736 2.64222514158751 nonUMI_good
3.32192809488736 2.64222514158751 nonUMI_good
3.32192809488736 2.64222514158751 nonUMI_good
3.32192809488736 2.64222514158751 nonUMI_good
3.32192809488736 2.64222514158751 nonUMI_good
3.32192809488736 2.64222514158751 nonUMI_good
3.32192809488736 2.64222514158751 nonUMI_good
3.32192809488736 2.64222514158751 nonUMI_good
3.32192809488736 2.64222514158751 nonUMI_good
3.32192809488736 2.64222514158751 nonUMI_good
3.32192809488736 2.64222514158751 nonUMI_good
3.32192809488736 2.64222514158751 nonUMI_good
3.32192809488736 2.64222514158751 nonUMI_good
3.32192809488736 2.72627181089908 nonUMI_good
3.32192809488736 2.72627181089908 nonUMI_good
3.32192809488736 2.72627181089908 nonUMI_good
3.32192809488736 2.72627181089908 nonUMI_good
3.32192809488736 2.72627181089908 nonUMI_good
3.32192809488736 2.72627181089908 nonUMI_good
3.32192809488736 2.72627181089908 nonUMI_good
3.32192809488736 2.72627181089908 nonUMI_good
3.32192809488736 2.72627181089908 nonUMI_good
3.32192809488736 2.72627181089908 nonUMI_good
3.32192809488736 2.72627181089908 nonUMI_good
3.32192809488736 2.72627181089908 nonUMI_good
3.32192809488736 2.72627181089908 nonUMI_good
3.32192809488736 2.72627181089908 nonUMI_good
3.32192809488736 2.72627181089908 nonUMI_good
3.32192809488736 2.72627181089908 nonUMI_good
3.32192809488736 2.72627181089908 nonUMI_good
3.32192809488736 2.72627181089908 nonUMI_good
3.32192809488736 2.72627181089908 nonUMI_good
3.32192809488736 2.72627181089908 nonUMI_good
3.32192809488736 2.72627181089908 nonUMI_good
3.32192809488736 2.72627181089908 nonUMI_good
3.32192809488736 2.72627181089908 nonUMI_good
3.32192809488736 2.72627181089908 nonUMI_good
3.32192809488736 2.72627181089908 nonUMI_good
3.32192809488736 2.72627181089908 nonUMI_good
3.32192809488736 2.72627181089908 nonUMI_good
3.32192809488736 2.72627181089908 nonUMI_good
3.32192809488736 2.72627181089908 nonUMI_good
3.32192809488736 2.72627181089908 nonUMI_good
3.32192809488736 2.72627181089908 nonUMI_good
3.32192809488736 2.72627181089908 nonUMI_good
3.32192809488736 2.72627181089908 nonUMI_good
3.32192809488736 2.72627181089908 nonUMI_good
3.32192809488736 2.72627181089908 nonUMI_good
3.32192809488736 2.72627181089908 nonUMI_good
3.32192809488736 2.72627181089908 nonUMI_good
3.32192809488736 2.72627181089908 nonUMI_good
3.32192809488736 2.72627181089908 nonUMI_good
3.32192809488736 2.72627181089908 nonUMI_good
3.32192809488736 2.72627181089908 nonUMI_good
3.32192809488736 2.72627181089908 nonUMI_good
3.32192809488736 2.72627181089908 nonUMI_good
3.32192809488736 2.72627181089908 nonUMI_good
3.32192809488736 2.72627181089908 nonUMI_good
3.32192809488736 2.72627181089908 nonUMI_good
3.32192809488736 2.72627181089908 nonUMI_good
3.32192809488736 2.72627181089908 nonUMI_good
3.32192809488736 2.72627181089908 nonUMI_good
3.32192809488736 2.72627181089908 nonUMI_good
3.32192809488736 2.72627181089908 nonUMI_good
3.32192809488736 2.72627181089908 nonUMI_good
3.32192809488736 2.72627181089908 nonUMI_good
3.32192809488736 2.72627181089908 nonUMI_good
3.32192809488736 2.72627181089908 nonUMI_good
3.32192809488736 2.72627181089908 nonUMI_good
3.32192809488736 2.72627181089908 nonUMI_good
3.32192809488736 2.72627181089908 nonUMI_good
3.32192809488736 2.72627181089908 nonUMI_good
3.32192809488736 2.72627181089908 nonUMI_good
3.32192809488736 2.72627181089908 nonUMI_good
3.32192809488736 2.72627181089908 nonUMI_good
3.32192809488736 2.72627181089908 nonUMI_good
3.32192809488736 2.8056905679649 nonUMI_good
3.32192809488736 2.8056905679649 nonUMI_good
3.32192809488736 2.8056905679649 nonUMI_good
3.32192809488736 2.8056905679649 nonUMI_good
3.32192809488736 2.8056905679649 nonUMI_good
3.32192809488736 2.8056905679649 nonUMI_good
3.32192809488736 2.8056905679649 nonUMI_good
3.32192809488736 2.8056905679649 nonUMI_good
3.32192809488736 2.8056905679649 nonUMI_good
3.32192809488736 2.8056905679649 nonUMI_good
3.32192809488736 2.8056905679649 nonUMI_good
3.32192809488736 2.8056905679649 nonUMI_good
3.32192809488736 2.8056905679649 nonUMI_good
3.32192809488736 2.8056905679649 nonUMI_good
3.32192809488736 2.8056905679649 nonUMI_good
3.32192809488736 2.8056905679649 nonUMI_good
3.32192809488736 2.8056905679649 nonUMI_good
3.32192809488736 2.8056905679649 nonUMI_good
3.32192809488736 2.8056905679649 nonUMI_good
3.32192809488736 2.8056905679649 nonUMI_good
3.32192809488736 2.8056905679649 nonUMI_good
3.32192809488736 2.8056905679649 nonUMI_good
3.32192809488736 2.8056905679649 nonUMI_good
3.32192809488736 2.8056905679649 nonUMI_good
3.32192809488736 2.8056905679649 nonUMI_good
3.32192809488736 2.8056905679649 nonUMI_good
3.32192809488736 2.8056905679649 nonUMI_good
3.32192809488736 2.8056905679649 nonUMI_good
3.32192809488736 2.8056905679649 nonUMI_good
3.32192809488736 2.8056905679649 nonUMI_good
3.32192809488736 2.8056905679649 nonUMI_good
3.32192809488736 2.8056905679649 nonUMI_good
3.32192809488736 2.8056905679649 nonUMI_good
3.32192809488736 2.8056905679649 nonUMI_good
3.32192809488736 2.8056905679649 nonUMI_good
3.32192809488736 2.8056905679649 nonUMI_good
3.32192809488736 2.8056905679649 nonUMI_good
3.32192809488736 2.8056905679649 nonUMI_good
3.32192809488736 2.8056905679649 nonUMI_good
3.32192809488736 2.8056905679649 nonUMI_good
3.32192809488736 2.8056905679649 nonUMI_good
3.32192809488736 2.8056905679649 nonUMI_good
3.32192809488736 2.8056905679649 nonUMI_good
3.32192809488736 2.8056905679649 nonUMI_good
3.32192809488736 2.8056905679649 nonUMI_good
3.32192809488736 2.8056905679649 nonUMI_good
3.32192809488736 2.8056905679649 nonUMI_good
3.32192809488736 2.8056905679649 nonUMI_good
3.32192809488736 2.8056905679649 nonUMI_good
3.32192809488736 2.8056905679649 nonUMI_good
3.32192809488736 2.8056905679649 nonUMI_good
3.32192809488736 2.8056905679649 nonUMI_good
3.32192809488736 2.8056905679649 nonUMI_good
3.32192809488736 2.8056905679649 nonUMI_good
3.32192809488736 2.8056905679649 nonUMI_good
3.32192809488736 2.8056905679649 nonUMI_good
3.32192809488736 2.8056905679649 nonUMI_good
3.32192809488736 2.8056905679649 nonUMI_good
3.32192809488736 2.8056905679649 nonUMI_good
3.32192809488736 2.8056905679649 nonUMI_good
3.32192809488736 2.8056905679649 nonUMI_good
3.4594316186373 2.8056905679649 nonUMI_good
3.4594316186373 2.8056905679649 nonUMI_good
3.4594316186373 2.8056905679649 nonUMI_good
3.4594316186373 2.8056905679649 nonUMI_good
3.4594316186373 2.8056905679649 nonUMI_good
3.4594316186373 2.8056905679649 nonUMI_good
3.4594316186373 2.8056905679649 nonUMI_good
3.4594316186373 2.8056905679649 nonUMI_good
3.4594316186373 2.8056905679649 nonUMI_good
3.4594316186373 2.8056905679649 nonUMI_good
3.4594316186373 2.8056905679649 nonUMI_good
3.4594316186373 2.8056905679649 nonUMI_good
3.4594316186373 2.8056905679649 nonUMI_good
3.4594316186373 2.8809645823654 nonUMI_good
3.4594316186373 2.8809645823654 nonUMI_good
3.4594316186373 2.8809645823654 nonUMI_good
3.4594316186373 2.8809645823654 nonUMI_good
3.4594316186373 2.8809645823654 nonUMI_good
3.4594316186373 2.8809645823654 nonUMI_good
3.4594316186373 2.8809645823654 nonUMI_good
3.4594316186373 2.8809645823654 nonUMI_good
3.4594316186373 2.8809645823654 nonUMI_good
3.4594316186373 2.8809645823654 nonUMI_good
3.4594316186373 2.8809645823654 nonUMI_good
3.4594316186373 2.8809645823654 nonUMI_good
3.4594316186373 2.8809645823654 nonUMI_good
3.4594316186373 2.8809645823654 nonUMI_good
3.4594316186373 2.8809645823654 nonUMI_good
3.4594316186373 2.8809645823654 nonUMI_good
3.4594316186373 2.8809645823654 nonUMI_good
3.4594316186373 2.8809645823654 nonUMI_good
3.4594316186373 2.8809645823654 nonUMI_good
3.4594316186373 2.8809645823654 nonUMI_good
3.4594316186373 2.8809645823654 nonUMI_good
3.4594316186373 2.8809645823654 nonUMI_good
3.4594316186373 2.8809645823654 nonUMI_good
3.4594316186373 2.8809645823654 nonUMI_good
3.4594316186373 2.8809645823654 nonUMI_good
3.4594316186373 2.8809645823654 nonUMI_good
3.4594316186373 2.8809645823654 nonUMI_good
3.4594316186373 2.8809645823654 nonUMI_good
3.4594316186373 2.8809645823654 nonUMI_good
3.4594316186373 2.8809645823654 nonUMI_good
3.4594316186373 2.8809645823654 nonUMI_good
3.4594316186373 2.8809645823654 nonUMI_good
3.4594316186373 2.8809645823654 nonUMI_good
3.4594316186373 2.8809645823654 nonUMI_good
3.4594316186373 2.8809645823654 nonUMI_good
3.4594316186373 2.8809645823654 nonUMI_good
3.4594316186373 2.8809645823654 nonUMI_good
3.4594316186373 2.8809645823654 nonUMI_good
3.4594316186373 2.8809645823654 nonUMI_good
3.4594316186373 2.8809645823654 nonUMI_good
3.4594316186373 2.8809645823654 nonUMI_good
3.4594316186373 2.8809645823654 nonUMI_good
3.4594316186373 2.8809645823654 nonUMI_good
3.4594316186373 2.8809645823654 nonUMI_good
3.4594316186373 2.8809645823654 nonUMI_good
3.4594316186373 2.8809645823654 nonUMI_good
3.4594316186373 2.8809645823654 nonUMI_good
3.4594316186373 2.8809645823654 nonUMI_good
3.4594316186373 2.8809645823654 nonUMI_good
3.4594316186373 2.8809645823654 nonUMI_good
3.4594316186373 2.8809645823654 nonUMI_good
3.4594316186373 2.8809645823654 nonUMI_good
3.4594316186373 2.8809645823654 nonUMI_good
3.4594316186373 2.8809645823654 nonUMI_good
3.4594316186373 2.8809645823654 nonUMI_good
3.4594316186373 2.8809645823654 nonUMI_good
3.4594316186373 2.8809645823654 nonUMI_good
3.4594316186373 2.8809645823654 nonUMI_good
3.4594316186373 2.8809645823654 nonUMI_good
3.4594316186373 2.8809645823654 nonUMI_good
3.4594316186373 2.9525050961329 nonUMI_good
3.4594316186373 2.9525050961329 nonUMI_good
3.4594316186373 2.9525050961329 nonUMI_good
3.4594316186373 2.9525050961329 nonUMI_good
3.4594316186373 2.9525050961329 nonUMI_good
3.4594316186373 2.9525050961329 nonUMI_good
3.4594316186373 2.9525050961329 nonUMI_good
3.4594316186373 2.9525050961329 nonUMI_good
3.4594316186373 2.9525050961329 nonUMI_good
3.4594316186373 2.9525050961329 nonUMI_good
3.4594316186373 2.9525050961329 nonUMI_good
3.4594316186373 2.9525050961329 nonUMI_good
3.4594316186373 2.9525050961329 nonUMI_good
3.4594316186373 2.9525050961329 nonUMI_good
3.4594316186373 2.9525050961329 nonUMI_good
3.4594316186373 2.9525050961329 nonUMI_good
3.4594316186373 2.9525050961329 nonUMI_good
3.4594316186373 2.9525050961329 nonUMI_good
3.4594316186373 2.9525050961329 nonUMI_good
3.4594316186373 2.9525050961329 nonUMI_good
3.4594316186373 2.9525050961329 nonUMI_good
3.4594316186373 2.9525050961329 nonUMI_good
3.4594316186373 2.9525050961329 nonUMI_good
3.4594316186373 2.9525050961329 nonUMI_good
3.4594316186373 2.9525050961329 nonUMI_good
3.4594316186373 2.9525050961329 nonUMI_good
3.4594316186373 2.9525050961329 nonUMI_good
3.4594316186373 2.9525050961329 nonUMI_good
3.4594316186373 2.9525050961329 nonUMI_good
3.4594316186373 2.9525050961329 nonUMI_good
3.4594316186373 2.9525050961329 nonUMI_good
3.4594316186373 2.9525050961329 nonUMI_good
3.4594316186373 2.9525050961329 nonUMI_good
3.4594316186373 2.9525050961329 nonUMI_good
3.4594316186373 2.9525050961329 nonUMI_good
3.4594316186373 2.9525050961329 nonUMI_good
3.4594316186373 2.9525050961329 nonUMI_good
3.4594316186373 2.9525050961329 nonUMI_good
3.4594316186373 2.9525050961329 nonUMI_good
3.4594316186373 2.9525050961329 nonUMI_good
3.4594316186373 2.9525050961329 nonUMI_good
3.4594316186373 2.9525050961329 nonUMI_good
3.4594316186373 2.9525050961329 nonUMI_good
3.4594316186373 2.9525050961329 nonUMI_good
3.4594316186373 2.9525050961329 nonUMI_good
3.4594316186373 2.9525050961329 nonUMI_good
3.4594316186373 2.9525050961329 nonUMI_good
3.4594316186373 2.9525050961329 nonUMI_good
3.4594316186373 2.9525050961329 nonUMI_good
3.4594316186373 2.9525050961329 nonUMI_good
3.4594316186373 2.9525050961329 nonUMI_good
3.4594316186373 2.9525050961329 nonUMI_good
3.4594316186373 2.9525050961329 nonUMI_good
3.4594316186373 2.9525050961329 nonUMI_good
3.4594316186373 2.9525050961329 nonUMI_good
3.4594316186373 2.9525050961329 nonUMI_good
3.4594316186373 3.02066502808936 nonUMI_good
3.4594316186373 3.02066502808936 nonUMI_good
3.4594316186373 3.02066502808936 nonUMI_good
3.4594316186373 3.02066502808936 nonUMI_good
3.4594316186373 3.02066502808936 nonUMI_good
3.4594316186373 3.02066502808936 nonUMI_good
3.4594316186373 3.02066502808936 nonUMI_good
3.4594316186373 3.02066502808936 nonUMI_good
3.4594316186373 3.02066502808936 nonUMI_good
3.4594316186373 3.02066502808936 nonUMI_good
3.4594316186373 3.02066502808936 nonUMI_good
3.4594316186373 3.02066502808936 nonUMI_good
3.4594316186373 3.02066502808936 nonUMI_good
3.4594316186373 3.02066502808936 nonUMI_good
3.4594316186373 3.02066502808936 nonUMI_good
3.4594316186373 3.02066502808936 nonUMI_good
3.4594316186373 3.02066502808936 nonUMI_good
3.4594316186373 3.02066502808936 nonUMI_good
3.4594316186373 3.02066502808936 nonUMI_good
3.4594316186373 3.02066502808936 nonUMI_good
3.4594316186373 3.02066502808936 nonUMI_good
3.4594316186373 3.02066502808936 nonUMI_good
3.4594316186373 3.02066502808936 nonUMI_good
3.4594316186373 3.02066502808936 nonUMI_good
3.4594316186373 3.02066502808936 nonUMI_good
3.4594316186373 3.02066502808936 nonUMI_good
3.4594316186373 3.02066502808936 nonUMI_good
3.4594316186373 3.02066502808936 nonUMI_good
3.4594316186373 3.02066502808936 nonUMI_good
3.4594316186373 3.02066502808936 nonUMI_good
3.4594316186373 3.02066502808936 nonUMI_good
3.4594316186373 3.02066502808936 nonUMI_good
3.4594316186373 3.02066502808936 nonUMI_good
3.4594316186373 3.02066502808936 nonUMI_good
3.4594316186373 3.02066502808936 nonUMI_good
3.4594316186373 3.02066502808936 nonUMI_good
3.4594316186373 3.02066502808936 nonUMI_good
3.58496250072116 3.02066502808936 nonUMI_good
3.58496250072116 3.02066502808936 nonUMI_good
3.58496250072116 3.02066502808936 nonUMI_good
3.58496250072116 3.02066502808936 nonUMI_good
3.58496250072116 3.02066502808936 nonUMI_good
3.58496250072116 3.02066502808936 nonUMI_good
3.58496250072116 3.02066502808936 nonUMI_good
3.58496250072116 3.02066502808936 nonUMI_good
3.58496250072116 3.02066502808936 nonUMI_good
3.58496250072116 3.02066502808936 nonUMI_good
3.58496250072116 3.02066502808936 nonUMI_good
3.58496250072116 3.02066502808936 nonUMI_good
3.58496250072116 3.02066502808936 nonUMI_good
3.58496250072116 3.02066502808936 nonUMI_good
3.58496250072116 3.02066502808936 nonUMI_good
3.58496250072116 3.02066502808936 nonUMI_good
3.58496250072116 3.02066502808936 nonUMI_good
3.58496250072116 3.02066502808936 nonUMI_good
3.58496250072116 3.02066502808936 nonUMI_good
3.58496250072116 3.02066502808936 nonUMI_good
3.58496250072116 3.02066502808936 nonUMI_good
3.58496250072116 3.02066502808936 nonUMI_good
3.58496250072116 3.02066502808936 nonUMI_good
3.58496250072116 3.02066502808936 nonUMI_good
3.58496250072116 3.02066502808936 nonUMI_good
3.58496250072116 3.02066502808936 nonUMI_good
3.58496250072116 3.02066502808936 nonUMI_good
3.58496250072116 3.08574950648804 nonUMI_good
3.58496250072116 3.08574950648804 nonUMI_good
3.58496250072116 3.08574950648804 nonUMI_good
3.58496250072116 3.08574950648804 nonUMI_good
3.58496250072116 3.08574950648804 nonUMI_good
3.58496250072116 3.08574950648804 nonUMI_good
3.58496250072116 3.08574950648804 nonUMI_good
3.58496250072116 3.08574950648804 nonUMI_good
3.58496250072116 3.08574950648804 nonUMI_good
3.58496250072116 3.08574950648804 nonUMI_good
3.58496250072116 3.08574950648804 nonUMI_good
3.58496250072116 3.08574950648804 nonUMI_good
3.58496250072116 3.08574950648804 nonUMI_good
3.58496250072116 3.08574950648804 nonUMI_good
3.58496250072116 3.08574950648804 nonUMI_good
3.58496250072116 3.08574950648804 nonUMI_good
3.58496250072116 3.08574950648804 nonUMI_good
3.58496250072116 3.08574950648804 nonUMI_good
3.58496250072116 3.08574950648804 nonUMI_good
3.58496250072116 3.08574950648804 nonUMI_good
3.58496250072116 3.08574950648804 nonUMI_good
3.58496250072116 3.08574950648804 nonUMI_good
3.58496250072116 3.08574950648804 nonUMI_good
3.58496250072116 3.08574950648804 nonUMI_good
3.58496250072116 3.08574950648804 nonUMI_good
3.58496250072116 3.08574950648804 nonUMI_good
3.58496250072116 3.08574950648804 nonUMI_good
3.58496250072116 3.08574950648804 nonUMI_good
3.58496250072116 3.08574950648804 nonUMI_good
3.58496250072116 3.08574950648804 nonUMI_good
3.58496250072116 3.08574950648804 nonUMI_good
3.58496250072116 3.08574950648804 nonUMI_good
3.58496250072116 3.08574950648804 nonUMI_good
3.58496250072116 3.08574950648804 nonUMI_good
3.58496250072116 3.08574950648804 nonUMI_good
3.58496250072116 3.08574950648804 nonUMI_good
3.58496250072116 3.08574950648804 nonUMI_good
3.58496250072116 3.08574950648804 nonUMI_good
3.58496250072116 3.08574950648804 nonUMI_good
3.58496250072116 3.08574950648804 nonUMI_good
3.58496250072116 3.08574950648804 nonUMI_good
3.58496250072116 3.08574950648804 nonUMI_good
3.58496250072116 3.08574950648804 nonUMI_good
3.58496250072116 3.08574950648804 nonUMI_good
3.58496250072116 3.08574950648804 nonUMI_good
3.58496250072116 3.08574950648804 nonUMI_good
3.58496250072116 3.08574950648804 nonUMI_good
3.58496250072116 3.08574950648804 nonUMI_good
3.58496250072116 3.08574950648804 nonUMI_good
3.58496250072116 3.08574950648804 nonUMI_good
3.58496250072116 3.08574950648804 nonUMI_good
3.58496250072116 3.08574950648804 nonUMI_good
3.58496250072116 3.08574950648804 nonUMI_good
3.58496250072116 3.08574950648804 nonUMI_good
3.58496250072116 3.08574950648804 nonUMI_good
3.58496250072116 3.08574950648804 nonUMI_good
3.58496250072116 3.08574950648804 nonUMI_good
3.58496250072116 3.08574950648804 nonUMI_good
3.58496250072116 3.08574950648804 nonUMI_good
3.58496250072116 3.08574950648804 nonUMI_good
3.58496250072116 3.08574950648804 nonUMI_good
3.58496250072116 3.08574950648804 nonUMI_good
3.58496250072116 3.08574950648804 nonUMI_good
3.58496250072116 3.08574950648804 nonUMI_good
3.58496250072116 3.08574950648804 nonUMI_good
3.58496250072116 3.08574950648804 nonUMI_good
3.58496250072116 3.08574950648804 nonUMI_good
3.58496250072116 3.08574950648804 nonUMI_good
3.58496250072116 3.08574950648804 nonUMI_good
3.58496250072116 3.08574950648804 nonUMI_good
3.58496250072116 3.08574950648804 nonUMI_good
3.58496250072116 3.08574950648804 nonUMI_good
3.58496250072116 3.08574950648804 nonUMI_good
3.58496250072116 3.08574950648804 nonUMI_good
3.58496250072116 3.1480241263859 nonUMI_good
3.58496250072116 3.1480241263859 nonUMI_good
3.58496250072116 3.1480241263859 nonUMI_good
3.58496250072116 3.1480241263859 nonUMI_good
3.58496250072116 3.1480241263859 nonUMI_good
3.58496250072116 3.1480241263859 nonUMI_good
3.58496250072116 3.1480241263859 nonUMI_good
3.58496250072116 3.1480241263859 nonUMI_good
3.58496250072116 3.1480241263859 nonUMI_good
3.58496250072116 3.1480241263859 nonUMI_good
3.58496250072116 3.1480241263859 nonUMI_good
3.58496250072116 3.1480241263859 nonUMI_good
3.58496250072116 3.1480241263859 nonUMI_good
3.58496250072116 3.1480241263859 nonUMI_good
3.58496250072116 3.1480241263859 nonUMI_good
3.58496250072116 3.1480241263859 nonUMI_good
3.58496250072116 3.1480241263859 nonUMI_good
3.58496250072116 3.1480241263859 nonUMI_good
3.58496250072116 3.1480241263859 nonUMI_good
3.58496250072116 3.1480241263859 nonUMI_good
3.58496250072116 3.1480241263859 nonUMI_good
3.58496250072116 3.1480241263859 nonUMI_good
3.58496250072116 3.1480241263859 nonUMI_good
3.58496250072116 3.1480241263859 nonUMI_good
3.58496250072116 3.1480241263859 nonUMI_good
3.58496250072116 3.1480241263859 nonUMI_good
3.58496250072116 3.1480241263859 nonUMI_good
3.58496250072116 3.1480241263859 nonUMI_good
3.58496250072116 3.1480241263859 nonUMI_good
3.58496250072116 3.1480241263859 nonUMI_good
3.58496250072116 3.1480241263859 nonUMI_good
3.58496250072116 3.1480241263859 nonUMI_good
3.58496250072116 3.1480241263859 nonUMI_good
3.58496250072116 3.1480241263859 nonUMI_good
3.58496250072116 3.1480241263859 nonUMI_good
3.58496250072116 3.1480241263859 nonUMI_good
3.58496250072116 3.1480241263859 nonUMI_good
3.58496250072116 3.1480241263859 nonUMI_good
3.58496250072116 3.1480241263859 nonUMI_good
3.58496250072116 3.1480241263859 nonUMI_good
3.58496250072116 3.1480241263859 nonUMI_good
3.58496250072116 3.1480241263859 nonUMI_good
3.58496250072116 3.1480241263859 nonUMI_good
3.58496250072116 3.1480241263859 nonUMI_good
3.58496250072116 3.1480241263859 nonUMI_good
3.58496250072116 3.1480241263859 nonUMI_good
3.58496250072116 3.1480241263859 nonUMI_good
3.58496250072116 3.1480241263859 nonUMI_good
3.58496250072116 3.1480241263859 nonUMI_good
3.58496250072116 3.1480241263859 nonUMI_good
3.58496250072116 3.1480241263859 nonUMI_good
3.58496250072116 3.1480241263859 nonUMI_good
3.58496250072116 3.1480241263859 nonUMI_good
3.58496250072116 3.1480241263859 nonUMI_good
3.58496250072116 3.1480241263859 nonUMI_good
3.58496250072116 3.1480241263859 nonUMI_good
3.58496250072116 3.1480241263859 nonUMI_good
3.58496250072116 3.1480241263859 nonUMI_good
3.58496250072116 3.1480241263859 nonUMI_good
3.58496250072116 3.1480241263859 nonUMI_good
3.58496250072116 3.1480241263859 nonUMI_good
3.58496250072116 3.1480241263859 nonUMI_good
3.58496250072116 3.1480241263859 nonUMI_good
3.58496250072116 3.1480241263859 nonUMI_good
3.70043971814109 3.1480241263859 nonUMI_good
3.70043971814109 3.1480241263859 nonUMI_good
3.70043971814109 3.1480241263859 nonUMI_good
3.70043971814109 3.20772149720666 nonUMI_good
3.70043971814109 3.20772149720666 nonUMI_good
3.70043971814109 3.20772149720666 nonUMI_good
3.70043971814109 3.20772149720666 nonUMI_good
3.70043971814109 3.20772149720666 nonUMI_good
3.70043971814109 3.20772149720666 nonUMI_good
3.70043971814109 3.20772149720666 nonUMI_good
3.70043971814109 3.20772149720666 nonUMI_good
3.70043971814109 3.20772149720666 nonUMI_good
3.70043971814109 3.20772149720666 nonUMI_good
3.70043971814109 3.20772149720666 nonUMI_good
3.70043971814109 3.20772149720666 nonUMI_good
3.70043971814109 3.20772149720666 nonUMI_good
3.70043971814109 3.20772149720666 nonUMI_good
3.70043971814109 3.20772149720666 nonUMI_good
3.70043971814109 3.20772149720666 nonUMI_good
3.70043971814109 3.20772149720666 nonUMI_good
3.70043971814109 3.20772149720666 nonUMI_good
3.70043971814109 3.20772149720666 nonUMI_good
3.70043971814109 3.20772149720666 nonUMI_good
3.70043971814109 3.20772149720666 nonUMI_good
3.70043971814109 3.20772149720666 nonUMI_good
3.70043971814109 3.20772149720666 nonUMI_good
3.70043971814109 3.20772149720666 nonUMI_good
3.70043971814109 3.20772149720666 nonUMI_good
3.70043971814109 3.20772149720666 nonUMI_good
3.70043971814109 3.20772149720666 nonUMI_good
3.70043971814109 3.20772149720666 nonUMI_good
3.70043971814109 3.20772149720666 nonUMI_good
3.70043971814109 3.20772149720666 nonUMI_good
3.70043971814109 3.20772149720666 nonUMI_good
3.70043971814109 3.20772149720666 nonUMI_good
3.70043971814109 3.20772149720666 nonUMI_good
3.70043971814109 3.20772149720666 nonUMI_good
3.70043971814109 3.20772149720666 nonUMI_good
3.70043971814109 3.20772149720666 nonUMI_good
3.70043971814109 3.20772149720666 nonUMI_good
3.70043971814109 3.20772149720666 nonUMI_good
3.70043971814109 3.20772149720666 nonUMI_good
3.70043971814109 3.20772149720666 nonUMI_good
3.70043971814109 3.20772149720666 nonUMI_good
3.70043971814109 3.20772149720666 nonUMI_good
3.70043971814109 3.20772149720666 nonUMI_good
3.70043971814109 3.20772149720666 nonUMI_good
3.70043971814109 3.20772149720666 nonUMI_good
3.70043971814109 3.20772149720666 nonUMI_good
3.70043971814109 3.20772149720666 nonUMI_good
3.70043971814109 3.20772149720666 nonUMI_good
3.70043971814109 3.20772149720666 nonUMI_good
3.70043971814109 3.20772149720666 nonUMI_good
3.70043971814109 3.20772149720666 nonUMI_good
3.70043971814109 3.20772149720666 nonUMI_good
3.70043971814109 3.20772149720666 nonUMI_good
3.70043971814109 3.20772149720666 nonUMI_good
3.70043971814109 3.20772149720666 nonUMI_good
3.70043971814109 3.20772149720666 nonUMI_good
3.70043971814109 3.20772149720666 nonUMI_good
3.70043971814109 3.20772149720666 nonUMI_good
3.70043971814109 3.20772149720666 nonUMI_good
3.70043971814109 3.20772149720666 nonUMI_good
3.70043971814109 3.20772149720666 nonUMI_good
3.70043971814109 3.20772149720666 nonUMI_good
3.70043971814109 3.20772149720666 nonUMI_good
3.70043971814109 3.20772149720666 nonUMI_good
3.70043971814109 3.20772149720666 nonUMI_good
3.70043971814109 3.20772149720666 nonUMI_good
3.70043971814109 3.20772149720666 nonUMI_good
3.70043971814109 3.20772149720666 nonUMI_good
3.70043971814109 3.20772149720666 nonUMI_good
3.70043971814109 3.20772149720666 nonUMI_good
3.70043971814109 3.20772149720666 nonUMI_good
3.70043971814109 3.20772149720666 nonUMI_good
3.70043971814109 3.20772149720666 nonUMI_good
3.70043971814109 3.20772149720666 nonUMI_good
3.70043971814109 3.20772149720666 nonUMI_good
3.70043971814109 3.20772149720666 nonUMI_good
3.70043971814109 3.20772149720666 nonUMI_good
3.70043971814109 3.20772149720666 nonUMI_good
3.70043971814109 3.20772149720666 nonUMI_good
3.70043971814109 3.20772149720666 nonUMI_good
3.70043971814109 3.20772149720666 nonUMI_good
3.70043971814109 3.20772149720666 nonUMI_good
3.70043971814109 3.26504648850281 nonUMI_good
3.70043971814109 3.26504648850281 nonUMI_good
3.70043971814109 3.26504648850281 nonUMI_good
3.70043971814109 3.26504648850281 nonUMI_good
3.70043971814109 3.26504648850281 nonUMI_good
3.70043971814109 3.26504648850281 nonUMI_good
3.70043971814109 3.26504648850281 nonUMI_good
3.70043971814109 3.26504648850281 nonUMI_good
3.70043971814109 3.26504648850281 nonUMI_good
3.70043971814109 3.26504648850281 nonUMI_good
3.70043971814109 3.26504648850281 nonUMI_good
3.70043971814109 3.26504648850281 nonUMI_good
3.70043971814109 3.26504648850281 nonUMI_good
3.70043971814109 3.26504648850281 nonUMI_good
3.70043971814109 3.26504648850281 nonUMI_good
3.70043971814109 3.26504648850281 nonUMI_good
3.70043971814109 3.26504648850281 nonUMI_good
3.70043971814109 3.26504648850281 nonUMI_good
3.70043971814109 3.26504648850281 nonUMI_good
3.70043971814109 3.26504648850281 nonUMI_good
3.70043971814109 3.26504648850281 nonUMI_good
3.70043971814109 3.26504648850281 nonUMI_good
3.70043971814109 3.26504648850281 nonUMI_good
3.70043971814109 3.26504648850281 nonUMI_good
3.70043971814109 3.26504648850281 nonUMI_good
3.70043971814109 3.26504648850281 nonUMI_good
3.70043971814109 3.26504648850281 nonUMI_good
3.70043971814109 3.26504648850281 nonUMI_good
3.70043971814109 3.26504648850281 nonUMI_good
3.70043971814109 3.26504648850281 nonUMI_good
3.70043971814109 3.26504648850281 nonUMI_good
3.70043971814109 3.26504648850281 nonUMI_good
3.70043971814109 3.26504648850281 nonUMI_good
3.70043971814109 3.26504648850281 nonUMI_good
3.70043971814109 3.26504648850281 nonUMI_good
3.70043971814109 3.26504648850281 nonUMI_good
3.70043971814109 3.26504648850281 nonUMI_good
3.70043971814109 3.26504648850281 nonUMI_good
3.70043971814109 3.26504648850281 nonUMI_good
3.70043971814109 3.26504648850281 nonUMI_good
3.70043971814109 3.26504648850281 nonUMI_good
3.70043971814109 3.26504648850281 nonUMI_good
3.70043971814109 3.26504648850281 nonUMI_good
3.70043971814109 3.26504648850281 nonUMI_good
3.70043971814109 3.26504648850281 nonUMI_good
3.70043971814109 3.26504648850281 nonUMI_good
3.70043971814109 3.26504648850281 nonUMI_good
3.70043971814109 3.26504648850281 nonUMI_good
3.70043971814109 3.26504648850281 nonUMI_good
3.70043971814109 3.26504648850281 nonUMI_good
3.70043971814109 3.26504648850281 nonUMI_good
3.70043971814109 3.26504648850281 nonUMI_good
3.70043971814109 3.26504648850281 nonUMI_good
3.70043971814109 3.26504648850281 nonUMI_good
3.70043971814109 3.26504648850281 nonUMI_good
3.70043971814109 3.26504648850281 nonUMI_good
3.70043971814109 3.26504648850281 nonUMI_good
3.70043971814109 3.26504648850281 nonUMI_good
3.8073549220576 3.26504648850281 nonUMI_good
3.8073549220576 3.26504648850281 nonUMI_good
3.8073549220576 3.26504648850281 nonUMI_good
3.8073549220576 3.26504648850281 nonUMI_good
3.8073549220576 3.26504648850281 nonUMI_good
3.8073549220576 3.26504648850281 nonUMI_good
3.8073549220576 3.32018047266688 nonUMI_good
3.8073549220576 3.32018047266688 nonUMI_good
3.8073549220576 3.32018047266688 nonUMI_good
3.8073549220576 3.32018047266688 nonUMI_good
3.8073549220576 3.32018047266688 nonUMI_good
3.8073549220576 3.32018047266688 nonUMI_good
3.8073549220576 3.32018047266688 nonUMI_good
3.8073549220576 3.32018047266688 nonUMI_good
3.8073549220576 3.32018047266688 nonUMI_good
3.8073549220576 3.32018047266688 nonUMI_good
3.8073549220576 3.32018047266688 nonUMI_good
3.8073549220576 3.32018047266688 nonUMI_good
3.8073549220576 3.32018047266688 nonUMI_good
3.8073549220576 3.32018047266688 nonUMI_good
3.8073549220576 3.32018047266688 nonUMI_good
3.8073549220576 3.32018047266688 nonUMI_good
3.8073549220576 3.32018047266688 nonUMI_good
3.8073549220576 3.32018047266688 nonUMI_good
3.8073549220576 3.32018047266688 nonUMI_good
3.8073549220576 3.32018047266688 nonUMI_good
3.8073549220576 3.32018047266688 nonUMI_good
3.8073549220576 3.32018047266688 nonUMI_good
3.8073549220576 3.32018047266688 nonUMI_good
3.8073549220576 3.32018047266688 nonUMI_good
3.8073549220576 3.32018047266688 nonUMI_good
3.8073549220576 3.32018047266688 nonUMI_good
3.8073549220576 3.32018047266688 nonUMI_good
3.8073549220576 3.32018047266688 nonUMI_good
3.8073549220576 3.32018047266688 nonUMI_good
3.8073549220576 3.32018047266688 nonUMI_good
3.8073549220576 3.32018047266688 nonUMI_good
3.8073549220576 3.32018047266688 nonUMI_good
3.8073549220576 3.32018047266688 nonUMI_good
3.8073549220576 3.32018047266688 nonUMI_good
3.8073549220576 3.32018047266688 nonUMI_good
3.8073549220576 3.32018047266688 nonUMI_good
3.8073549220576 3.32018047266688 nonUMI_good
3.8073549220576 3.32018047266688 nonUMI_good
3.8073549220576 3.32018047266688 nonUMI_good
3.8073549220576 3.32018047266688 nonUMI_good
3.8073549220576 3.32018047266688 nonUMI_good
3.8073549220576 3.32018047266688 nonUMI_good
3.8073549220576 3.32018047266688 nonUMI_good
3.8073549220576 3.32018047266688 nonUMI_good
3.8073549220576 3.32018047266688 nonUMI_good
3.8073549220576 3.32018047266688 nonUMI_good
3.8073549220576 3.32018047266688 nonUMI_good
3.8073549220576 3.32018047266688 nonUMI_good
3.8073549220576 3.32018047266688 nonUMI_good
3.8073549220576 3.32018047266688 nonUMI_good
3.8073549220576 3.32018047266688 nonUMI_good
3.8073549220576 3.32018047266688 nonUMI_good
3.8073549220576 3.32018047266688 nonUMI_good
3.8073549220576 3.32018047266688 nonUMI_good
3.8073549220576 3.32018047266688 nonUMI_good
3.8073549220576 3.32018047266688 nonUMI_good
3.8073549220576 3.32018047266688 nonUMI_good
3.8073549220576 3.32018047266688 nonUMI_good
3.8073549220576 3.32018047266688 nonUMI_good
3.8073549220576 3.32018047266688 nonUMI_good
3.8073549220576 3.32018047266688 nonUMI_good
3.8073549220576 3.32018047266688 nonUMI_good
3.8073549220576 3.32018047266688 nonUMI_good
3.8073549220576 3.32018047266688 nonUMI_good
3.8073549220576 3.32018047266688 nonUMI_good
3.8073549220576 3.32018047266688 nonUMI_good
3.8073549220576 3.32018047266688 nonUMI_good
3.8073549220576 3.3732847862935 nonUMI_good
3.8073549220576 3.3732847862935 nonUMI_good
3.8073549220576 3.3732847862935 nonUMI_good
3.8073549220576 3.3732847862935 nonUMI_good
3.8073549220576 3.3732847862935 nonUMI_good
3.8073549220576 3.3732847862935 nonUMI_good
3.8073549220576 3.3732847862935 nonUMI_good
3.8073549220576 3.3732847862935 nonUMI_good
3.8073549220576 3.3732847862935 nonUMI_good
3.8073549220576 3.3732847862935 nonUMI_good
3.8073549220576 3.3732847862935 nonUMI_good
3.8073549220576 3.3732847862935 nonUMI_good
3.8073549220576 3.3732847862935 nonUMI_good
3.8073549220576 3.3732847862935 nonUMI_good
3.8073549220576 3.3732847862935 nonUMI_good
3.8073549220576 3.3732847862935 nonUMI_good
3.8073549220576 3.3732847862935 nonUMI_good
3.8073549220576 3.3732847862935 nonUMI_good
3.8073549220576 3.3732847862935 nonUMI_good
3.8073549220576 3.3732847862935 nonUMI_good
3.8073549220576 3.3732847862935 nonUMI_good
3.8073549220576 3.3732847862935 nonUMI_good
3.8073549220576 3.3732847862935 nonUMI_good
3.8073549220576 3.3732847862935 nonUMI_good
3.8073549220576 3.3732847862935 nonUMI_good
3.8073549220576 3.3732847862935 nonUMI_good
3.8073549220576 3.3732847862935 nonUMI_good
3.8073549220576 3.3732847862935 nonUMI_good
3.8073549220576 3.3732847862935 nonUMI_good
3.8073549220576 3.3732847862935 nonUMI_good
3.8073549220576 3.3732847862935 nonUMI_good
3.8073549220576 3.3732847862935 nonUMI_good
3.8073549220576 3.3732847862935 nonUMI_good
3.8073549220576 3.3732847862935 nonUMI_good
3.8073549220576 3.3732847862935 nonUMI_good
3.8073549220576 3.3732847862935 nonUMI_good
3.8073549220576 3.3732847862935 nonUMI_good
3.8073549220576 3.3732847862935 nonUMI_good
3.8073549220576 3.3732847862935 nonUMI_good
3.8073549220576 3.3732847862935 nonUMI_good
3.8073549220576 3.3732847862935 nonUMI_good
3.8073549220576 3.3732847862935 nonUMI_good
3.8073549220576 3.3732847862935 nonUMI_good
3.8073549220576 3.3732847862935 nonUMI_good
3.8073549220576 3.3732847862935 nonUMI_good
3.8073549220576 3.3732847862935 nonUMI_good
3.8073549220576 3.3732847862935 nonUMI_good
3.8073549220576 3.3732847862935 nonUMI_good
3.8073549220576 3.3732847862935 nonUMI_good
3.8073549220576 3.3732847862935 nonUMI_good
3.8073549220576 3.3732847862935 nonUMI_good
3.8073549220576 3.3732847862935 nonUMI_good
3.8073549220576 3.3732847862935 nonUMI_good
3.8073549220576 3.3732847862935 nonUMI_good
3.8073549220576 3.3732847862935 nonUMI_good
3.8073549220576 3.3732847862935 nonUMI_good
3.8073549220576 3.3732847862935 nonUMI_good
3.8073549220576 3.3732847862935 nonUMI_good
3.8073549220576 3.3732847862935 nonUMI_good
3.8073549220576 3.3732847862935 nonUMI_good
3.8073549220576 3.3732847862935 nonUMI_good
3.8073549220576 3.3732847862935 nonUMI_good
3.8073549220576 3.3732847862935 nonUMI_good
3.8073549220576 3.3732847862935 nonUMI_good
3.8073549220576 3.3732847862935 nonUMI_good
3.8073549220576 3.3732847862935 nonUMI_good
3.8073549220576 3.3732847862935 nonUMI_good
3.8073549220576 3.42450357675012 nonUMI_good
3.8073549220576 3.42450357675012 nonUMI_good
3.8073549220576 3.42450357675012 nonUMI_good
3.8073549220576 3.42450357675012 nonUMI_good
3.8073549220576 3.42450357675012 nonUMI_good
3.90689059560852 3.42450357675012 nonUMI_good
3.90689059560852 3.42450357675012 nonUMI_good
3.90689059560852 3.42450357675012 nonUMI_good
3.90689059560852 3.42450357675012 nonUMI_good
3.90689059560852 3.42450357675012 nonUMI_good
3.90689059560852 3.42450357675012 nonUMI_good
3.90689059560852 3.42450357675012 nonUMI_good
3.90689059560852 3.42450357675012 nonUMI_good
3.90689059560852 3.42450357675012 nonUMI_good
3.90689059560852 3.42450357675012 nonUMI_good
3.90689059560852 3.42450357675012 nonUMI_good
3.90689059560852 3.42450357675012 nonUMI_good
3.90689059560852 3.42450357675012 nonUMI_good
3.90689059560852 3.42450357675012 nonUMI_good
3.90689059560852 3.42450357675012 nonUMI_good
3.90689059560852 3.42450357675012 nonUMI_good
3.90689059560852 3.42450357675012 nonUMI_good
3.90689059560852 3.42450357675012 nonUMI_good
3.90689059560852 3.42450357675012 nonUMI_good
3.90689059560852 3.42450357675012 nonUMI_good
3.90689059560852 3.42450357675012 nonUMI_good
3.90689059560852 3.42450357675012 nonUMI_good
3.90689059560852 3.42450357675012 nonUMI_good
3.90689059560852 3.42450357675012 nonUMI_good
3.90689059560852 3.42450357675012 nonUMI_good
3.90689059560852 3.42450357675012 nonUMI_good
3.90689059560852 3.42450357675012 nonUMI_good
3.90689059560852 3.42450357675012 nonUMI_good
3.90689059560852 3.42450357675012 nonUMI_good
3.90689059560852 3.42450357675012 nonUMI_good
3.90689059560852 3.42450357675012 nonUMI_good
3.90689059560852 3.42450357675012 nonUMI_good
3.90689059560852 3.42450357675012 nonUMI_good
3.90689059560852 3.42450357675012 nonUMI_good
3.90689059560852 3.42450357675012 nonUMI_good
3.90689059560852 3.42450357675012 nonUMI_good
3.90689059560852 3.42450357675012 nonUMI_good
3.90689059560852 3.42450357675012 nonUMI_good
3.90689059560852 3.42450357675012 nonUMI_good
3.90689059560852 3.42450357675012 nonUMI_good
3.90689059560852 3.42450357675012 nonUMI_good
3.90689059560852 3.42450357675012 nonUMI_good
3.90689059560852 3.42450357675012 nonUMI_good
3.90689059560852 3.42450357675012 nonUMI_good
3.90689059560852 3.42450357675012 nonUMI_good
3.90689059560852 3.42450357675012 nonUMI_good
3.90689059560852 3.42450357675012 nonUMI_good
3.90689059560852 3.42450357675012 nonUMI_good
3.90689059560852 3.42450357675012 nonUMI_good
3.90689059560852 3.42450357675012 nonUMI_good
3.90689059560852 3.47396616050934 nonUMI_good
3.90689059560852 3.47396616050934 nonUMI_good
3.90689059560852 3.47396616050934 nonUMI_good
3.90689059560852 3.47396616050934 nonUMI_good
3.90689059560852 3.47396616050934 nonUMI_good
3.90689059560852 3.47396616050934 nonUMI_good
3.90689059560852 3.47396616050934 nonUMI_good
3.90689059560852 3.47396616050934 nonUMI_good
3.90689059560852 3.47396616050934 nonUMI_good
3.90689059560852 3.47396616050934 nonUMI_good
3.90689059560852 3.47396616050934 nonUMI_good
3.90689059560852 3.47396616050934 nonUMI_good
3.90689059560852 3.47396616050934 nonUMI_good
3.90689059560852 3.47396616050934 nonUMI_good
3.90689059560852 3.47396616050934 nonUMI_good
3.90689059560852 3.47396616050934 nonUMI_good
3.90689059560852 3.47396616050934 nonUMI_good
3.90689059560852 3.47396616050934 nonUMI_good
3.90689059560852 3.47396616050934 nonUMI_good
3.90689059560852 3.47396616050934 nonUMI_good
3.90689059560852 3.47396616050934 nonUMI_good
3.90689059560852 3.47396616050934 nonUMI_good
3.90689059560852 3.47396616050934 nonUMI_good
3.90689059560852 3.47396616050934 nonUMI_good
3.90689059560852 3.47396616050934 nonUMI_good
3.90689059560852 3.47396616050934 nonUMI_good
3.90689059560852 3.47396616050934 nonUMI_good
3.90689059560852 3.47396616050934 nonUMI_good
3.90689059560852 3.47396616050934 nonUMI_good
3.90689059560852 3.47396616050934 nonUMI_good
3.90689059560852 3.47396616050934 nonUMI_good
3.90689059560852 3.47396616050934 nonUMI_good
3.90689059560852 3.47396616050934 nonUMI_good
3.90689059560852 3.47396616050934 nonUMI_good
3.90689059560852 3.47396616050934 nonUMI_good
3.90689059560852 3.47396616050934 nonUMI_good
3.90689059560852 3.47396616050934 nonUMI_good
3.90689059560852 3.47396616050934 nonUMI_good
3.90689059560852 3.47396616050934 nonUMI_good
3.90689059560852 3.47396616050934 nonUMI_good
3.90689059560852 3.47396616050934 nonUMI_good
3.90689059560852 3.47396616050934 nonUMI_good
3.90689059560852 3.47396616050934 nonUMI_good
3.90689059560852 3.47396616050934 nonUMI_good
3.90689059560852 3.47396616050934 nonUMI_good
3.90689059560852 3.47396616050934 nonUMI_good
3.90689059560852 3.47396616050934 nonUMI_good
3.90689059560852 3.47396616050934 nonUMI_good
3.90689059560852 3.47396616050934 nonUMI_good
3.90689059560852 3.47396616050934 nonUMI_good
3.90689059560852 3.47396616050934 nonUMI_good
3.90689059560852 3.47396616050934 nonUMI_good
3.90689059560852 3.47396616050934 nonUMI_good
3.90689059560852 3.47396616050934 nonUMI_good
3.90689059560852 3.47396616050934 nonUMI_good
3.90689059560852 3.47396616050934 nonUMI_good
3.90689059560852 3.47396616050934 nonUMI_good
3.90689059560852 3.47396616050934 nonUMI_good
3.90689059560852 3.47396616050934 nonUMI_good
3.90689059560852 3.47396616050934 nonUMI_good
3.90689059560852 3.47396616050934 nonUMI_good
3.90689059560852 3.47396616050934 nonUMI_good
3.90689059560852 3.47396616050934 nonUMI_good
3.90689059560852 3.47396616050934 nonUMI_good
3.90689059560852 3.47396616050934 nonUMI_good
3.90689059560852 3.47396616050934 nonUMI_good
3.90689059560852 3.47396616050934 nonUMI_good
3.90689059560852 3.47396616050934 nonUMI_good
3.90689059560852 3.47396616050934 nonUMI_good
3.90689059560852 3.47396616050934 nonUMI_good
3.90689059560852 3.47396616050934 nonUMI_good
3.90689059560852 3.5217889904089 nonUMI_good
3.90689059560852 3.5217889904089 nonUMI_good
3.90689059560852 3.5217889904089 nonUMI_good
3.90689059560852 3.5217889904089 nonUMI_good
3.90689059560852 3.5217889904089 nonUMI_good
3.90689059560852 3.5217889904089 nonUMI_good
3.90689059560852 3.5217889904089 nonUMI_good
3.90689059560852 3.5217889904089 nonUMI_good
3.90689059560852 3.5217889904089 nonUMI_good
3.90689059560852 3.5217889904089 nonUMI_good
3.90689059560852 3.5217889904089 nonUMI_good
3.90689059560852 3.5217889904089 nonUMI_good
3.90689059560852 3.5217889904089 nonUMI_good
3.90689059560852 3.5217889904089 nonUMI_good
3.90689059560852 3.5217889904089 nonUMI_good
3.90689059560852 3.5217889904089 nonUMI_good
3.90689059560852 3.5217889904089 nonUMI_good
3.90689059560852 3.5217889904089 nonUMI_good
3.90689059560852 3.5217889904089 nonUMI_good
3.90689059560852 3.5217889904089 nonUMI_good
3.90689059560852 3.5217889904089 nonUMI_good
3.90689059560852 3.5217889904089 nonUMI_good
3.90689059560852 3.5217889904089 nonUMI_good
3.90689059560852 3.5217889904089 nonUMI_good
3.90689059560852 3.5217889904089 nonUMI_good
3.90689059560852 3.5217889904089 nonUMI_good
3.90689059560852 3.5217889904089 nonUMI_good
3.90689059560852 3.5217889904089 nonUMI_good
3.90689059560852 3.5217889904089 nonUMI_good
3.90689059560852 3.5217889904089 nonUMI_good
3.90689059560852 3.5217889904089 nonUMI_good
3.90689059560852 3.5217889904089 nonUMI_good
3.90689059560852 3.5217889904089 nonUMI_good
3.90689059560852 3.5217889904089 nonUMI_good
4 3.5217889904089 nonUMI_good
4 3.5217889904089 nonUMI_good
4 3.5217889904089 nonUMI_good
4 3.5217889904089 nonUMI_good
4 3.5217889904089 nonUMI_good
4 3.5217889904089 nonUMI_good
4 3.5217889904089 nonUMI_good
4 3.5217889904089 nonUMI_good
4 3.5217889904089 nonUMI_good
4 3.5217889904089 nonUMI_good
4 3.5217889904089 nonUMI_good
4 3.5217889904089 nonUMI_good
4 3.5217889904089 nonUMI_good
4 3.5217889904089 nonUMI_good
4 3.5217889904089 nonUMI_good
4 3.5217889904089 nonUMI_good
4 3.5217889904089 nonUMI_good
4 3.5217889904089 nonUMI_good
4 3.56807730716765 nonUMI_good
4 3.56807730716765 nonUMI_good
4 3.56807730716765 nonUMI_good
4 3.56807730716765 nonUMI_good
4 3.56807730716765 nonUMI_good
4 3.56807730716765 nonUMI_good
4 3.56807730716765 nonUMI_good
4 3.56807730716765 nonUMI_good
4 3.56807730716765 nonUMI_good
4 3.56807730716765 nonUMI_good
4 3.56807730716765 nonUMI_good
4 3.56807730716765 nonUMI_good
4 3.56807730716765 nonUMI_good
4 3.56807730716765 nonUMI_good
4 3.56807730716765 nonUMI_good
4 3.56807730716765 nonUMI_good
4 3.56807730716765 nonUMI_good
4 3.56807730716765 nonUMI_good
4 3.56807730716765 nonUMI_good
4 3.56807730716765 nonUMI_good
4 3.56807730716765 nonUMI_good
4 3.56807730716765 nonUMI_good
4 3.56807730716765 nonUMI_good
4 3.56807730716765 nonUMI_good
4 3.56807730716765 nonUMI_good
4 3.56807730716765 nonUMI_good
4 3.56807730716765 nonUMI_good
4 3.56807730716765 nonUMI_good
4 3.56807730716765 nonUMI_good
4 3.56807730716765 nonUMI_good
4 3.56807730716765 nonUMI_good
4 3.56807730716765 nonUMI_good
4 3.56807730716765 nonUMI_good
4 3.56807730716765 nonUMI_good
4 3.56807730716765 nonUMI_good
4 3.56807730716765 nonUMI_good
4 3.56807730716765 nonUMI_good
4 3.56807730716765 nonUMI_good
4 3.56807730716765 nonUMI_good
4 3.56807730716765 nonUMI_good
4 3.56807730716765 nonUMI_good
4 3.56807730716765 nonUMI_good
4 3.56807730716765 nonUMI_good
4 3.56807730716765 nonUMI_good
4 3.56807730716765 nonUMI_good
4 3.56807730716765 nonUMI_good
4 3.56807730716765 nonUMI_good
4 3.56807730716765 nonUMI_good
4 3.56807730716765 nonUMI_good
4 3.56807730716765 nonUMI_good
4 3.56807730716765 nonUMI_good
4 3.56807730716765 nonUMI_good
4 3.56807730716765 nonUMI_good
4 3.56807730716765 nonUMI_good
4 3.56807730716765 nonUMI_good
4 3.56807730716765 nonUMI_good
4 3.56807730716765 nonUMI_good
4 3.56807730716765 nonUMI_good
4 3.61292653408297 nonUMI_good
4 3.61292653408297 nonUMI_good
4 3.61292653408297 nonUMI_good
4 3.61292653408297 nonUMI_good
4 3.61292653408297 nonUMI_good
4 3.61292653408297 nonUMI_good
4 3.61292653408297 nonUMI_good
4 3.61292653408297 nonUMI_good
4 3.61292653408297 nonUMI_good
4 3.61292653408297 nonUMI_good
4 3.61292653408297 nonUMI_good
4 3.61292653408297 nonUMI_good
4 3.61292653408297 nonUMI_good
4 3.61292653408297 nonUMI_good
4 3.61292653408297 nonUMI_good
4 3.61292653408297 nonUMI_good
4 3.61292653408297 nonUMI_good
4 3.61292653408297 nonUMI_good
4 3.61292653408297 nonUMI_good
4 3.61292653408297 nonUMI_good
4 3.61292653408297 nonUMI_good
4 3.61292653408297 nonUMI_good
4 3.61292653408297 nonUMI_good
4 3.61292653408297 nonUMI_good
4 3.61292653408297 nonUMI_good
4 3.61292653408297 nonUMI_good
4 3.61292653408297 nonUMI_good
4 3.61292653408297 nonUMI_good
4 3.61292653408297 nonUMI_good
4 3.61292653408297 nonUMI_good
4 3.61292653408297 nonUMI_good
4 3.61292653408297 nonUMI_good
4 3.61292653408297 nonUMI_good
4 3.61292653408297 nonUMI_good
4 3.61292653408297 nonUMI_good
4 3.61292653408297 nonUMI_good
4 3.61292653408297 nonUMI_good
4 3.61292653408297 nonUMI_good
4 3.61292653408297 nonUMI_good
4 3.61292653408297 nonUMI_good
4 3.61292653408297 nonUMI_good
4 3.61292653408297 nonUMI_good
4 3.61292653408297 nonUMI_good
4 3.61292653408297 nonUMI_good
4 3.61292653408297 nonUMI_good
4 3.61292653408297 nonUMI_good
4 3.61292653408297 nonUMI_good
4 3.61292653408297 nonUMI_good
4 3.61292653408297 nonUMI_good
4 3.65642346139132 nonUMI_good
4 3.65642346139132 nonUMI_good
4 3.65642346139132 nonUMI_good
4 3.65642346139132 nonUMI_good
4 3.65642346139132 nonUMI_good
4 3.65642346139132 nonUMI_good
4 3.65642346139132 nonUMI_good
4 3.65642346139132 nonUMI_good
4 3.65642346139132 nonUMI_good
4 3.65642346139132 nonUMI_good
4 3.65642346139132 nonUMI_good
4.08746284125034 3.65642346139132 nonUMI_good
4.08746284125034 3.65642346139132 nonUMI_good
4.08746284125034 3.65642346139132 nonUMI_good
4.08746284125034 3.65642346139132 nonUMI_good
4.08746284125034 3.65642346139132 nonUMI_good
4.08746284125034 3.65642346139132 nonUMI_good
4.08746284125034 3.65642346139132 nonUMI_good
4.08746284125034 3.65642346139132 nonUMI_good
4.08746284125034 3.65642346139132 nonUMI_good
4.08746284125034 3.65642346139132 nonUMI_good
4.08746284125034 3.65642346139132 nonUMI_good
4.08746284125034 3.65642346139132 nonUMI_good
4.08746284125034 3.65642346139132 nonUMI_good
4.08746284125034 3.65642346139132 nonUMI_good
4.08746284125034 3.65642346139132 nonUMI_good
4.08746284125034 3.65642346139132 nonUMI_good
4.08746284125034 3.65642346139132 nonUMI_good
4.08746284125034 3.65642346139132 nonUMI_good
4.08746284125034 3.65642346139132 nonUMI_good
4.08746284125034 3.65642346139132 nonUMI_good
4.08746284125034 3.65642346139132 nonUMI_good
4.08746284125034 3.65642346139132 nonUMI_good
4.08746284125034 3.65642346139132 nonUMI_good
4.08746284125034 3.65642346139132 nonUMI_good
4.08746284125034 3.65642346139132 nonUMI_good
4.08746284125034 3.65642346139132 nonUMI_good
4.08746284125034 3.65642346139132 nonUMI_good
4.08746284125034 3.65642346139132 nonUMI_good
4.08746284125034 3.65642346139132 nonUMI_good
4.08746284125034 3.65642346139132 nonUMI_good
4.08746284125034 3.65642346139132 nonUMI_good
4.08746284125034 3.65642346139132 nonUMI_good
4.08746284125034 3.65642346139132 nonUMI_good
4.08746284125034 3.65642346139132 nonUMI_good
4.08746284125034 3.65642346139132 nonUMI_good
4.08746284125034 3.65642346139132 nonUMI_good
4.08746284125034 3.65642346139132 nonUMI_good
4.08746284125034 3.65642346139132 nonUMI_good
4.08746284125034 3.65642346139132 nonUMI_good
4.08746284125034 3.65642346139132 nonUMI_good
4.08746284125034 3.65642346139132 nonUMI_good
4.08746284125034 3.65642346139132 nonUMI_good
4.08746284125034 3.65642346139132 nonUMI_good
4.08746284125034 3.65642346139132 nonUMI_good
4.08746284125034 3.65642346139132 nonUMI_good
4.08746284125034 3.65642346139132 nonUMI_good
4.08746284125034 3.65642346139132 nonUMI_good
4.08746284125034 3.65642346139132 nonUMI_good
4.08746284125034 3.65642346139132 nonUMI_good
4.08746284125034 3.65642346139132 nonUMI_good
4.08746284125034 3.65642346139132 nonUMI_good
4.08746284125034 3.65642346139132 nonUMI_good
4.08746284125034 3.65642346139132 nonUMI_good
4.08746284125034 3.65642346139132 nonUMI_good
4.08746284125034 3.65642346139132 nonUMI_good
4.08746284125034 3.65642346139132 nonUMI_good
4.08746284125034 3.69864725724569 nonUMI_good
4.08746284125034 3.69864725724569 nonUMI_good
4.08746284125034 3.69864725724569 nonUMI_good
4.08746284125034 3.69864725724569 nonUMI_good
4.08746284125034 3.69864725724569 nonUMI_good
4.08746284125034 3.69864725724569 nonUMI_good
4.08746284125034 3.69864725724569 nonUMI_good
4.08746284125034 3.69864725724569 nonUMI_good
4.08746284125034 3.69864725724569 nonUMI_good
4.08746284125034 3.69864725724569 nonUMI_good
4.08746284125034 3.69864725724569 nonUMI_good
4.08746284125034 3.69864725724569 nonUMI_good
4.08746284125034 3.69864725724569 nonUMI_good
4.08746284125034 3.69864725724569 nonUMI_good
4.08746284125034 3.69864725724569 nonUMI_good
4.08746284125034 3.69864725724569 nonUMI_good
4.08746284125034 3.69864725724569 nonUMI_good
4.08746284125034 3.69864725724569 nonUMI_good
4.08746284125034 3.69864725724569 nonUMI_good
4.08746284125034 3.69864725724569 nonUMI_good
4.08746284125034 3.69864725724569 nonUMI_good
4.08746284125034 3.69864725724569 nonUMI_good
4.08746284125034 3.69864725724569 nonUMI_good
4.08746284125034 3.69864725724569 nonUMI_good
4.08746284125034 3.69864725724569 nonUMI_good
4.08746284125034 3.69864725724569 nonUMI_good
4.08746284125034 3.69864725724569 nonUMI_good
4.08746284125034 3.69864725724569 nonUMI_good
4.08746284125034 3.69864725724569 nonUMI_good
4.08746284125034 3.69864725724569 nonUMI_good
4.08746284125034 3.69864725724569 nonUMI_good
4.08746284125034 3.69864725724569 nonUMI_good
4.08746284125034 3.69864725724569 nonUMI_good
4.08746284125034 3.69864725724569 nonUMI_good
4.08746284125034 3.69864725724569 nonUMI_good
4.08746284125034 3.69864725724569 nonUMI_good
4.08746284125034 3.69864725724569 nonUMI_good
4.08746284125034 3.69864725724569 nonUMI_good
4.08746284125034 3.69864725724569 nonUMI_good
4.08746284125034 3.69864725724569 nonUMI_good
4.08746284125034 3.69864725724569 nonUMI_good
4.08746284125034 3.69864725724569 nonUMI_good
4.08746284125034 3.69864725724569 nonUMI_good
4.08746284125034 3.69864725724569 nonUMI_good
4.08746284125034 3.69864725724569 nonUMI_good
4.08746284125034 3.69864725724569 nonUMI_good
4.08746284125034 3.69864725724569 nonUMI_good
4.08746284125034 3.69864725724569 nonUMI_good
4.08746284125034 3.69864725724569 nonUMI_good
4.08746284125034 3.69864725724569 nonUMI_good
4.08746284125034 3.69864725724569 nonUMI_good
4.08746284125034 3.69864725724569 nonUMI_good
4.08746284125034 3.69864725724569 nonUMI_good
4.08746284125034 3.69864725724569 nonUMI_good
4.08746284125034 3.69864725724569 nonUMI_good
4.08746284125034 3.69864725724569 nonUMI_good
4.08746284125034 3.69864725724569 nonUMI_good
4.08746284125034 3.69864725724569 nonUMI_good
4.08746284125034 3.69864725724569 nonUMI_good
4.08746284125034 3.69864725724569 nonUMI_good
4.08746284125034 3.69864725724569 nonUMI_good
4.08746284125034 3.69864725724569 nonUMI_good
4.08746284125034 3.69864725724569 nonUMI_good
4.08746284125034 3.69864725724569 nonUMI_good
4.08746284125034 3.73967033490417 nonUMI_good
4.08746284125034 3.73967033490417 nonUMI_good
4.08746284125034 3.73967033490417 nonUMI_good
4.08746284125034 3.73967033490417 nonUMI_good
4.08746284125034 3.73967033490417 nonUMI_good
4.08746284125034 3.73967033490417 nonUMI_good
4.08746284125034 3.73967033490417 nonUMI_good
4.08746284125034 3.73967033490417 nonUMI_good
4.08746284125034 3.73967033490417 nonUMI_good
4.08746284125034 3.73967033490417 nonUMI_good
4.08746284125034 3.73967033490417 nonUMI_good
4.08746284125034 3.73967033490417 nonUMI_good
4.08746284125034 3.73967033490417 nonUMI_good
4.08746284125034 3.73967033490417 nonUMI_good
4.08746284125034 3.73967033490417 nonUMI_good
4.08746284125034 3.73967033490417 nonUMI_good
4.08746284125034 3.73967033490417 nonUMI_good
4.08746284125034 3.73967033490417 nonUMI_good
4.08746284125034 3.73967033490417 nonUMI_good
4.08746284125034 3.73967033490417 nonUMI_good
4.08746284125034 3.73967033490417 nonUMI_good
4.08746284125034 3.73967033490417 nonUMI_good
4.08746284125034 3.73967033490417 nonUMI_good
4.08746284125034 3.73967033490417 nonUMI_good
4.16992500144231 3.73967033490417 nonUMI_good
4.16992500144231 3.73967033490417 nonUMI_good
4.16992500144231 3.73967033490417 nonUMI_good
4.16992500144231 3.73967033490417 nonUMI_good
4.16992500144231 3.73967033490417 nonUMI_good
4.16992500144231 3.73967033490417 nonUMI_good
4.16992500144231 3.73967033490417 nonUMI_good
4.16992500144231 3.73967033490417 nonUMI_good
4.16992500144231 3.73967033490417 nonUMI_good
4.16992500144231 3.73967033490417 nonUMI_good
4.16992500144231 3.73967033490417 nonUMI_good
4.16992500144231 3.73967033490417 nonUMI_good
4.16992500144231 3.73967033490417 nonUMI_good
4.16992500144231 3.73967033490417 nonUMI_good
4.16992500144231 3.73967033490417 nonUMI_good
4.16992500144231 3.73967033490417 nonUMI_good
4.16992500144231 3.73967033490417 nonUMI_good
4.16992500144231 3.73967033490417 nonUMI_good
4.16992500144231 3.73967033490417 nonUMI_good
4.16992500144231 3.73967033490417 nonUMI_good
4.16992500144231 3.73967033490417 nonUMI_good
4.16992500144231 3.73967033490417 nonUMI_good
4.16992500144231 3.73967033490417 nonUMI_good
4.16992500144231 3.73967033490417 nonUMI_good
4.16992500144231 3.73967033490417 nonUMI_good
4.16992500144231 3.73967033490417 nonUMI_good
4.16992500144231 3.73967033490417 nonUMI_good
4.16992500144231 3.73967033490417 nonUMI_good
4.16992500144231 3.73967033490417 nonUMI_good
4.16992500144231 3.73967033490417 nonUMI_good
4.16992500144231 3.73967033490417 nonUMI_good
4.16992500144231 3.73967033490417 nonUMI_good
4.16992500144231 3.73967033490417 nonUMI_good
4.16992500144231 3.77955909999318 nonUMI_good
4.16992500144231 3.77955909999318 nonUMI_good
4.16992500144231 3.77955909999318 nonUMI_good
4.16992500144231 3.77955909999318 nonUMI_good
4.16992500144231 3.77955909999318 nonUMI_good
4.16992500144231 3.77955909999318 nonUMI_good
4.16992500144231 3.77955909999318 nonUMI_good
4.16992500144231 3.77955909999318 nonUMI_good
4.16992500144231 3.77955909999318 nonUMI_good
4.16992500144231 3.77955909999318 nonUMI_good
4.16992500144231 3.77955909999318 nonUMI_good
4.16992500144231 3.77955909999318 nonUMI_good
4.16992500144231 3.77955909999318 nonUMI_good
4.16992500144231 3.77955909999318 nonUMI_good
4.16992500144231 3.77955909999318 nonUMI_good
4.16992500144231 3.77955909999318 nonUMI_good
4.16992500144231 3.77955909999318 nonUMI_good
4.16992500144231 3.77955909999318 nonUMI_good
4.16992500144231 3.77955909999318 nonUMI_good
4.16992500144231 3.77955909999318 nonUMI_good
4.16992500144231 3.77955909999318 nonUMI_good
4.16992500144231 3.77955909999318 nonUMI_good
4.16992500144231 3.77955909999318 nonUMI_good
4.16992500144231 3.77955909999318 nonUMI_good
4.16992500144231 3.77955909999318 nonUMI_good
4.16992500144231 3.77955909999318 nonUMI_good
4.16992500144231 3.77955909999318 nonUMI_good
4.16992500144231 3.77955909999318 nonUMI_good
4.16992500144231 3.77955909999318 nonUMI_good
4.16992500144231 3.77955909999318 nonUMI_good
4.16992500144231 3.77955909999318 nonUMI_good
4.16992500144231 3.77955909999318 nonUMI_good
4.16992500144231 3.77955909999318 nonUMI_good
4.16992500144231 3.77955909999318 nonUMI_good
4.16992500144231 3.77955909999318 nonUMI_good
4.16992500144231 3.77955909999318 nonUMI_good
4.16992500144231 3.77955909999318 nonUMI_good
4.16992500144231 3.77955909999318 nonUMI_good
4.16992500144231 3.77955909999318 nonUMI_good
4.16992500144231 3.77955909999318 nonUMI_good
4.16992500144231 3.77955909999318 nonUMI_good
4.16992500144231 3.77955909999318 nonUMI_good
4.16992500144231 3.77955909999318 nonUMI_good
4.16992500144231 3.77955909999318 nonUMI_good
4.16992500144231 3.77955909999318 nonUMI_good
4.16992500144231 3.77955909999318 nonUMI_good
4.16992500144231 3.77955909999318 nonUMI_good
4.16992500144231 3.77955909999318 nonUMI_good
4.16992500144231 3.77955909999318 nonUMI_good
4.16992500144231 3.77955909999318 nonUMI_good
4.16992500144231 3.77955909999318 nonUMI_good
4.16992500144231 3.77955909999318 nonUMI_good
4.16992500144231 3.77955909999318 nonUMI_good
4.16992500144231 3.77955909999318 nonUMI_good
4.16992500144231 3.77955909999318 nonUMI_good
4.16992500144231 3.77955909999318 nonUMI_good
4.16992500144231 3.77955909999318 nonUMI_good
4.16992500144231 3.77955909999318 nonUMI_good
4.16992500144231 3.77955909999318 nonUMI_good
4.16992500144231 3.77955909999318 nonUMI_good
4.16992500144231 3.77955909999318 nonUMI_good
4.16992500144231 3.77955909999318 nonUMI_good
4.16992500144231 3.77955909999318 nonUMI_good
4.16992500144231 3.77955909999318 nonUMI_good
4.16992500144231 3.8183745972127 nonUMI_good
4.16992500144231 3.8183745972127 nonUMI_good
4.16992500144231 3.8183745972127 nonUMI_good
4.16992500144231 3.8183745972127 nonUMI_good
4.16992500144231 3.8183745972127 nonUMI_good
4.16992500144231 3.8183745972127 nonUMI_good
4.16992500144231 3.8183745972127 nonUMI_good
4.16992500144231 3.8183745972127 nonUMI_good
4.16992500144231 3.8183745972127 nonUMI_good
4.16992500144231 3.8183745972127 nonUMI_good
4.16992500144231 3.8183745972127 nonUMI_good
4.16992500144231 3.8183745972127 nonUMI_good
4.16992500144231 3.8183745972127 nonUMI_good
4.16992500144231 3.8183745972127 nonUMI_good
4.16992500144231 3.8183745972127 nonUMI_good
4.16992500144231 3.8183745972127 nonUMI_good
4.16992500144231 3.8183745972127 nonUMI_good
4.16992500144231 3.8183745972127 nonUMI_good
4.16992500144231 3.8183745972127 nonUMI_good
4.16992500144231 3.8183745972127 nonUMI_good
4.16992500144231 3.8183745972127 nonUMI_good
4.16992500144231 3.8183745972127 nonUMI_good
4.16992500144231 3.8183745972127 nonUMI_good
4.16992500144231 3.8183745972127 nonUMI_good
4.16992500144231 3.8183745972127 nonUMI_good
4.24792751344359 3.8183745972127 nonUMI_good
4.24792751344359 3.8183745972127 nonUMI_good
4.24792751344359 3.8183745972127 nonUMI_good
4.24792751344359 3.8183745972127 nonUMI_good
4.24792751344359 3.8183745972127 nonUMI_good
4.24792751344359 3.8183745972127 nonUMI_good
4.24792751344359 3.8183745972127 nonUMI_good
4.24792751344359 3.8183745972127 nonUMI_good
4.24792751344359 3.8183745972127 nonUMI_good
4.24792751344359 3.8183745972127 nonUMI_good
4.24792751344359 3.8183745972127 nonUMI_good
4.24792751344359 3.8183745972127 nonUMI_good
4.24792751344359 3.8183745972127 nonUMI_good
4.24792751344359 3.8183745972127 nonUMI_good
4.24792751344359 3.8183745972127 nonUMI_good
4.24792751344359 3.8183745972127 nonUMI_good
4.24792751344359 3.8183745972127 nonUMI_good
4.24792751344359 3.8183745972127 nonUMI_good
4.24792751344359 3.8183745972127 nonUMI_good
4.24792751344359 3.8183745972127 nonUMI_good
4.24792751344359 3.8183745972127 nonUMI_good
4.24792751344359 3.8183745972127 nonUMI_good
4.24792751344359 3.8183745972127 nonUMI_good
4.24792751344359 3.8183745972127 nonUMI_good
4.24792751344359 3.8183745972127 nonUMI_good
4.24792751344359 3.8183745972127 nonUMI_good
4.24792751344359 3.8183745972127 nonUMI_good
4.24792751344359 3.8183745972127 nonUMI_good
4.24792751344359 3.8183745972127 nonUMI_good
4.24792751344359 3.8183745972127 nonUMI_good
4.24792751344359 3.8183745972127 nonUMI_good
4.24792751344359 3.856173072297 nonUMI_good
4.24792751344359 3.856173072297 nonUMI_good
4.24792751344359 3.856173072297 nonUMI_good
4.24792751344359 3.856173072297 nonUMI_good
4.24792751344359 3.856173072297 nonUMI_good
4.24792751344359 3.856173072297 nonUMI_good
4.24792751344359 3.856173072297 nonUMI_good
4.24792751344359 3.856173072297 nonUMI_good
4.24792751344359 3.856173072297 nonUMI_good
4.24792751344359 3.856173072297 nonUMI_good
4.24792751344359 3.856173072297 nonUMI_good
4.24792751344359 3.856173072297 nonUMI_good
4.24792751344359 3.856173072297 nonUMI_good
4.24792751344359 3.856173072297 nonUMI_good
4.24792751344359 3.856173072297 nonUMI_good
4.24792751344359 3.856173072297 nonUMI_good
4.24792751344359 3.856173072297 nonUMI_good
4.24792751344359 3.856173072297 nonUMI_good
4.24792751344359 3.856173072297 nonUMI_good
4.24792751344359 3.856173072297 nonUMI_good
4.24792751344359 3.856173072297 nonUMI_good
4.24792751344359 3.856173072297 nonUMI_good
4.24792751344359 3.856173072297 nonUMI_good
4.24792751344359 3.856173072297 nonUMI_good
4.24792751344359 3.856173072297 nonUMI_good
4.24792751344359 3.856173072297 nonUMI_good
4.24792751344359 3.856173072297 nonUMI_good
4.24792751344359 3.856173072297 nonUMI_good
4.24792751344359 3.856173072297 nonUMI_good
4.24792751344359 3.856173072297 nonUMI_good
4.24792751344359 3.856173072297 nonUMI_good
4.24792751344359 3.856173072297 nonUMI_good
4.24792751344359 3.856173072297 nonUMI_good
4.24792751344359 3.856173072297 nonUMI_good
4.24792751344359 3.856173072297 nonUMI_good
4.24792751344359 3.856173072297 nonUMI_good
4.24792751344359 3.856173072297 nonUMI_good
4.24792751344359 3.856173072297 nonUMI_good
4.24792751344359 3.856173072297 nonUMI_good
4.24792751344359 3.856173072297 nonUMI_good
4.24792751344359 3.856173072297 nonUMI_good
4.24792751344359 3.856173072297 nonUMI_good
4.24792751344359 3.856173072297 nonUMI_good
4.24792751344359 3.856173072297 nonUMI_good
4.24792751344359 3.856173072297 nonUMI_good
4.24792751344359 3.856173072297 nonUMI_good
4.24792751344359 3.856173072297 nonUMI_good
4.24792751344359 3.856173072297 nonUMI_good
4.24792751344359 3.856173072297 nonUMI_good
4.24792751344359 3.856173072297 nonUMI_good
4.24792751344359 3.856173072297 nonUMI_good
4.24792751344359 3.856173072297 nonUMI_good
4.24792751344359 3.856173072297 nonUMI_good
4.24792751344359 3.856173072297 nonUMI_good
4.24792751344359 3.856173072297 nonUMI_good
4.24792751344359 3.856173072297 nonUMI_good
4.24792751344359 3.856173072297 nonUMI_good
4.24792751344359 3.856173072297 nonUMI_good
4.24792751344359 3.89300646221738 nonUMI_good
4.24792751344359 3.89300646221738 nonUMI_good
4.24792751344359 3.89300646221738 nonUMI_good
4.24792751344359 3.89300646221738 nonUMI_good
4.24792751344359 3.89300646221738 nonUMI_good
4.24792751344359 3.89300646221738 nonUMI_good
4.24792751344359 3.89300646221738 nonUMI_good
4.24792751344359 3.89300646221738 nonUMI_good
4.24792751344359 3.89300646221738 nonUMI_good
4.24792751344359 3.89300646221738 nonUMI_good
4.24792751344359 3.89300646221738 nonUMI_good
4.24792751344359 3.89300646221738 nonUMI_good
4.24792751344359 3.89300646221738 nonUMI_good
4.24792751344359 3.89300646221738 nonUMI_good
4.24792751344359 3.89300646221738 nonUMI_good
4.24792751344359 3.89300646221738 nonUMI_good
4.24792751344359 3.89300646221738 nonUMI_good
4.24792751344359 3.89300646221738 nonUMI_good
4.24792751344359 3.89300646221738 nonUMI_good
4.24792751344359 3.89300646221738 nonUMI_good
4.24792751344359 3.89300646221738 nonUMI_good
4.24792751344359 3.89300646221738 nonUMI_good
4.24792751344359 3.89300646221738 nonUMI_good
4.24792751344359 3.89300646221738 nonUMI_good
4.24792751344359 3.89300646221738 nonUMI_good
4.24792751344359 3.89300646221738 nonUMI_good
4.24792751344359 3.89300646221738 nonUMI_good
4.24792751344359 3.89300646221738 nonUMI_good
4.24792751344359 3.89300646221738 nonUMI_good
4.24792751344359 3.89300646221738 nonUMI_good
4.24792751344359 3.89300646221738 nonUMI_good
4.24792751344359 3.89300646221738 nonUMI_good
4.24792751344359 3.89300646221738 nonUMI_good
4.32192809488736 3.89300646221738 nonUMI_good
4.32192809488736 3.89300646221738 nonUMI_good
4.32192809488736 3.89300646221738 nonUMI_good
4.32192809488736 3.89300646221738 nonUMI_good
4.32192809488736 3.89300646221738 nonUMI_good
4.32192809488736 3.89300646221738 nonUMI_good
4.32192809488736 3.89300646221738 nonUMI_good
4.32192809488736 3.89300646221738 nonUMI_good
4.32192809488736 3.89300646221738 nonUMI_good
4.32192809488736 3.89300646221738 nonUMI_good
4.32192809488736 3.89300646221738 nonUMI_good
4.32192809488736 3.89300646221738 nonUMI_good
4.32192809488736 3.89300646221738 nonUMI_good
4.32192809488736 3.89300646221738 nonUMI_good
4.32192809488736 3.89300646221738 nonUMI_good
4.32192809488736 3.89300646221738 nonUMI_good
4.32192809488736 3.92892282434892 nonUMI_good
4.32192809488736 3.92892282434892 nonUMI_good
4.32192809488736 3.92892282434892 nonUMI_good
4.32192809488736 3.92892282434892 nonUMI_good
4.32192809488736 3.92892282434892 nonUMI_good
4.32192809488736 3.92892282434892 nonUMI_good
4.32192809488736 3.92892282434892 nonUMI_good
4.32192809488736 3.92892282434892 nonUMI_good
4.32192809488736 3.92892282434892 nonUMI_good
4.32192809488736 3.92892282434892 nonUMI_good
4.32192809488736 3.92892282434892 nonUMI_good
4.32192809488736 3.92892282434892 nonUMI_good
4.32192809488736 3.92892282434892 nonUMI_good
4.32192809488736 3.92892282434892 nonUMI_good
4.32192809488736 3.92892282434892 nonUMI_good
4.32192809488736 3.92892282434892 nonUMI_good
4.32192809488736 3.92892282434892 nonUMI_good
4.32192809488736 3.92892282434892 nonUMI_good
4.32192809488736 3.92892282434892 nonUMI_good
4.32192809488736 3.92892282434892 nonUMI_good
4.32192809488736 3.92892282434892 nonUMI_good
4.32192809488736 3.92892282434892 nonUMI_good
4.32192809488736 3.92892282434892 nonUMI_good
4.32192809488736 3.92892282434892 nonUMI_good
4.32192809488736 3.92892282434892 nonUMI_good
4.32192809488736 3.92892282434892 nonUMI_good
4.32192809488736 3.92892282434892 nonUMI_good
4.32192809488736 3.92892282434892 nonUMI_good
4.32192809488736 3.92892282434892 nonUMI_good
4.32192809488736 3.92892282434892 nonUMI_good
4.32192809488736 3.92892282434892 nonUMI_good
4.32192809488736 3.92892282434892 nonUMI_good
4.32192809488736 3.92892282434892 nonUMI_good
4.32192809488736 3.92892282434892 nonUMI_good
4.32192809488736 3.92892282434892 nonUMI_good
4.32192809488736 3.92892282434892 nonUMI_good
4.32192809488736 3.92892282434892 nonUMI_good
4.32192809488736 3.92892282434892 nonUMI_good
4.32192809488736 3.92892282434892 nonUMI_good
4.32192809488736 3.92892282434892 nonUMI_good
4.32192809488736 3.92892282434892 nonUMI_good
4.32192809488736 3.92892282434892 nonUMI_good
4.32192809488736 3.92892282434892 nonUMI_good
4.32192809488736 3.92892282434892 nonUMI_good
4.32192809488736 3.92892282434892 nonUMI_good
4.32192809488736 3.92892282434892 nonUMI_good
4.32192809488736 3.92892282434892 nonUMI_good
4.32192809488736 3.92892282434892 nonUMI_good
4.32192809488736 3.92892282434892 nonUMI_good
4.32192809488736 3.92892282434892 nonUMI_good
4.32192809488736 3.92892282434892 nonUMI_good
4.32192809488736 3.92892282434892 nonUMI_good
4.32192809488736 3.92892282434892 nonUMI_good
4.32192809488736 3.92892282434892 nonUMI_good
4.32192809488736 3.92892282434892 nonUMI_good
4.32192809488736 3.92892282434892 nonUMI_good
4.32192809488736 3.92892282434892 nonUMI_good
4.32192809488736 3.92892282434892 nonUMI_good
4.32192809488736 3.9639667135 nonUMI_good
4.32192809488736 3.9639667135 nonUMI_good
4.32192809488736 3.9639667135 nonUMI_good
4.32192809488736 3.9639667135 nonUMI_good
4.32192809488736 3.9639667135 nonUMI_good
4.32192809488736 3.9639667135 nonUMI_good
4.32192809488736 3.9639667135 nonUMI_good
4.32192809488736 3.9639667135 nonUMI_good
4.32192809488736 3.9639667135 nonUMI_good
4.32192809488736 3.9639667135 nonUMI_good
4.32192809488736 3.9639667135 nonUMI_good
4.32192809488736 3.9639667135 nonUMI_good
4.32192809488736 3.9639667135 nonUMI_good
4.32192809488736 3.9639667135 nonUMI_good
4.32192809488736 3.9639667135 nonUMI_good
4.32192809488736 3.9639667135 nonUMI_good
4.32192809488736 3.9639667135 nonUMI_good
4.32192809488736 3.9639667135 nonUMI_good
4.32192809488736 3.9639667135 nonUMI_good
4.32192809488736 3.9639667135 nonUMI_good
4.32192809488736 3.9639667135 nonUMI_good
4.32192809488736 3.9639667135 nonUMI_good
4.32192809488736 3.9639667135 nonUMI_good
4.32192809488736 3.9639667135 nonUMI_good
4.32192809488736 3.9639667135 nonUMI_good
4.32192809488736 3.9639667135 nonUMI_good
4.32192809488736 3.9639667135 nonUMI_good
4.32192809488736 3.9639667135 nonUMI_good
4.32192809488736 3.9639667135 nonUMI_good
4.32192809488736 3.9639667135 nonUMI_good
4.32192809488736 3.9639667135 nonUMI_good
4.32192809488736 3.9639667135 nonUMI_good
4.32192809488736 3.9639667135 nonUMI_good
4.32192809488736 3.9639667135 nonUMI_good
4.32192809488736 3.9639667135 nonUMI_good
4.32192809488736 3.9639667135 nonUMI_good
4.32192809488736 3.9639667135 nonUMI_good
4.32192809488736 3.9639667135 nonUMI_good
4.32192809488736 3.9639667135 nonUMI_good
4.32192809488736 3.9639667135 nonUMI_good
4.32192809488736 3.9639667135 nonUMI_good
4.32192809488736 3.9639667135 nonUMI_good
4.32192809488736 3.9639667135 nonUMI_good
4.32192809488736 3.9639667135 nonUMI_good
4.32192809488736 3.9639667135 nonUMI_good
4.32192809488736 3.9639667135 nonUMI_good
4.32192809488736 3.9639667135 nonUMI_good
4.32192809488736 3.9639667135 nonUMI_good
4.32192809488736 3.9639667135 nonUMI_good
4.32192809488736 3.9639667135 nonUMI_good
4.32192809488736 3.9639667135 nonUMI_good
4.32192809488736 3.9639667135 nonUMI_good
4.32192809488736 3.9639667135 nonUMI_good
4.39231742277876 3.9639667135 nonUMI_good
4.39231742277876 3.9639667135 nonUMI_good
4.39231742277876 3.9639667135 nonUMI_good
4.39231742277876 3.99817951422508 nonUMI_good
4.39231742277876 3.99817951422508 nonUMI_good
4.39231742277876 3.99817951422508 nonUMI_good
4.39231742277876 3.99817951422508 nonUMI_good
4.39231742277876 3.99817951422508 nonUMI_good
4.39231742277876 3.99817951422508 nonUMI_good
4.39231742277876 3.99817951422508 nonUMI_good
4.39231742277876 3.99817951422508 nonUMI_good
4.39231742277876 3.99817951422508 nonUMI_good
4.39231742277876 3.99817951422508 nonUMI_good
4.39231742277876 3.99817951422508 nonUMI_good
4.39231742277876 3.99817951422508 nonUMI_good
4.39231742277876 3.99817951422508 nonUMI_good
4.39231742277876 3.99817951422508 nonUMI_good
4.39231742277876 3.99817951422508 nonUMI_good
4.39231742277876 3.99817951422508 nonUMI_good
4.39231742277876 3.99817951422508 nonUMI_good
4.39231742277876 3.99817951422508 nonUMI_good
4.39231742277876 3.99817951422508 nonUMI_good
4.39231742277876 3.99817951422508 nonUMI_good
4.39231742277876 3.99817951422508 nonUMI_good
4.39231742277876 3.99817951422508 nonUMI_good
4.39231742277876 3.99817951422508 nonUMI_good
4.39231742277876 3.99817951422508 nonUMI_good
4.39231742277876 3.99817951422508 nonUMI_good
4.39231742277876 3.99817951422508 nonUMI_good
4.39231742277876 3.99817951422508 nonUMI_good
4.39231742277876 3.99817951422508 nonUMI_good
4.39231742277876 3.99817951422508 nonUMI_good
4.39231742277876 3.99817951422508 nonUMI_good
4.39231742277876 3.99817951422508 nonUMI_good
4.39231742277876 3.99817951422508 nonUMI_good
4.39231742277876 3.99817951422508 nonUMI_good
4.39231742277876 3.99817951422508 nonUMI_good
4.39231742277876 3.99817951422508 nonUMI_good
4.39231742277876 3.99817951422508 nonUMI_good
4.39231742277876 3.99817951422508 nonUMI_good
4.39231742277876 3.99817951422508 nonUMI_good
4.39231742277876 4.03159973463793 nonUMI_good
4.39231742277876 4.03159973463793 nonUMI_good
4.39231742277876 4.03159973463793 nonUMI_good
4.39231742277876 4.03159973463793 nonUMI_good
4.39231742277876 4.03159973463793 nonUMI_good
4.39231742277876 4.03159973463793 nonUMI_good
4.39231742277876 4.03159973463793 nonUMI_good
4.39231742277876 4.03159973463793 nonUMI_good
4.39231742277876 4.03159973463793 nonUMI_good
4.39231742277876 4.03159973463793 nonUMI_good
4.39231742277876 4.03159973463793 nonUMI_good
4.39231742277876 4.03159973463793 nonUMI_good
4.39231742277876 4.03159973463793 nonUMI_good
4.39231742277876 4.03159973463793 nonUMI_good
4.39231742277876 4.03159973463793 nonUMI_good
4.39231742277876 4.03159973463793 nonUMI_good
4.39231742277876 4.03159973463793 nonUMI_good
4.39231742277876 4.03159973463793 nonUMI_good
4.39231742277876 4.03159973463793 nonUMI_good
4.39231742277876 4.03159973463793 nonUMI_good
4.39231742277876 4.03159973463793 nonUMI_good
4.39231742277876 4.03159973463793 nonUMI_good
4.39231742277876 4.03159973463793 nonUMI_good
4.39231742277876 4.03159973463793 nonUMI_good
4.39231742277876 4.03159973463793 nonUMI_good
4.39231742277876 4.03159973463793 nonUMI_good
4.39231742277876 4.03159973463793 nonUMI_good
4.39231742277876 4.03159973463793 nonUMI_good
4.39231742277876 4.03159973463793 nonUMI_good
4.39231742277876 4.03159973463793 nonUMI_good
4.39231742277876 4.03159973463793 nonUMI_good
4.39231742277876 4.03159973463793 nonUMI_good
4.39231742277876 4.03159973463793 nonUMI_good
4.39231742277876 4.03159973463793 nonUMI_good
4.39231742277876 4.03159973463793 nonUMI_good
4.39231742277876 4.03159973463793 nonUMI_good
4.39231742277876 4.03159973463793 nonUMI_good
4.39231742277876 4.03159973463793 nonUMI_good
4.39231742277876 4.03159973463793 nonUMI_good
4.39231742277876 4.03159973463793 nonUMI_good
4.39231742277876 4.03159973463793 nonUMI_good
4.39231742277876 4.03159973463793 nonUMI_good
4.39231742277876 4.03159973463793 nonUMI_good
4.39231742277876 4.03159973463793 nonUMI_good
4.39231742277876 4.03159973463793 nonUMI_good
4.39231742277876 4.03159973463793 nonUMI_good
4.39231742277876 4.03159973463793 nonUMI_good
4.39231742277876 4.03159973463793 nonUMI_good
4.39231742277876 4.0642632669566 nonUMI_good
4.39231742277876 4.0642632669566 nonUMI_good
4.39231742277876 4.0642632669566 nonUMI_good
4.39231742277876 4.0642632669566 nonUMI_good
4.39231742277876 4.0642632669566 nonUMI_good
4.39231742277876 4.0642632669566 nonUMI_good
4.39231742277876 4.0642632669566 nonUMI_good
4.39231742277876 4.0642632669566 nonUMI_good
4.39231742277876 4.0642632669566 nonUMI_good
4.39231742277876 4.0642632669566 nonUMI_good
4.39231742277876 4.0642632669566 nonUMI_good
4.39231742277876 4.0642632669566 nonUMI_good
4.39231742277876 4.0642632669566 nonUMI_good
4.39231742277876 4.0642632669566 nonUMI_good
4.39231742277876 4.0642632669566 nonUMI_good
4.39231742277876 4.0642632669566 nonUMI_good
4.39231742277876 4.0642632669566 nonUMI_good
4.39231742277876 4.0642632669566 nonUMI_good
4.39231742277876 4.0642632669566 nonUMI_good
4.39231742277876 4.0642632669566 nonUMI_good
4.4594316186373 4.0642632669566 nonUMI_good
4.4594316186373 4.0642632669566 nonUMI_good
4.4594316186373 4.0642632669566 nonUMI_good
4.4594316186373 4.0642632669566 nonUMI_good
4.4594316186373 4.0642632669566 nonUMI_good
4.4594316186373 4.0642632669566 nonUMI_good
4.4594316186373 4.0642632669566 nonUMI_good
4.4594316186373 4.0642632669566 nonUMI_good
4.4594316186373 4.0642632669566 nonUMI_good
4.4594316186373 4.0642632669566 nonUMI_good
4.4594316186373 4.0642632669566 nonUMI_good
4.4594316186373 4.0642632669566 nonUMI_good
4.4594316186373 4.0642632669566 nonUMI_good
4.4594316186373 4.0642632669566 nonUMI_good
4.4594316186373 4.0642632669566 nonUMI_good
4.4594316186373 4.0642632669566 nonUMI_good
4.4594316186373 4.0642632669566 nonUMI_good
4.4594316186373 4.0642632669566 nonUMI_good
4.4594316186373 4.0642632669566 nonUMI_good
4.4594316186373 4.0642632669566 nonUMI_good
4.4594316186373 4.0642632669566 nonUMI_good
4.4594316186373 4.09620361920065 nonUMI_good
4.4594316186373 4.09620361920065 nonUMI_good
4.4594316186373 4.09620361920065 nonUMI_good
4.4594316186373 4.09620361920065 nonUMI_good
4.4594316186373 4.09620361920065 nonUMI_good
4.4594316186373 4.09620361920065 nonUMI_good
4.4594316186373 4.09620361920065 nonUMI_good
4.4594316186373 4.09620361920065 nonUMI_good
4.4594316186373 4.09620361920065 nonUMI_good
4.4594316186373 4.09620361920065 nonUMI_good
4.4594316186373 4.09620361920065 nonUMI_good
4.4594316186373 4.09620361920065 nonUMI_good
4.4594316186373 4.09620361920065 nonUMI_good
4.4594316186373 4.09620361920065 nonUMI_good
4.4594316186373 4.09620361920065 nonUMI_good
4.4594316186373 4.09620361920065 nonUMI_good
4.4594316186373 4.09620361920065 nonUMI_good
4.4594316186373 4.09620361920065 nonUMI_good
4.4594316186373 4.09620361920065 nonUMI_good
4.4594316186373 4.09620361920065 nonUMI_good
4.4594316186373 4.09620361920065 nonUMI_good
4.4594316186373 4.09620361920065 nonUMI_good
4.4594316186373 4.09620361920065 nonUMI_good
4.4594316186373 4.09620361920065 nonUMI_good
4.4594316186373 4.09620361920065 nonUMI_good
4.4594316186373 4.09620361920065 nonUMI_good
4.4594316186373 4.09620361920065 nonUMI_good
4.4594316186373 4.09620361920065 nonUMI_good
4.4594316186373 4.09620361920065 nonUMI_good
4.4594316186373 4.09620361920065 nonUMI_good
4.4594316186373 4.09620361920065 nonUMI_good
4.4594316186373 4.09620361920065 nonUMI_good
4.4594316186373 4.09620361920065 nonUMI_good
4.4594316186373 4.09620361920065 nonUMI_good
4.4594316186373 4.09620361920065 nonUMI_good
4.4594316186373 4.09620361920065 nonUMI_good
4.4594316186373 4.09620361920065 nonUMI_good
4.4594316186373 4.09620361920065 nonUMI_good
4.4594316186373 4.09620361920065 nonUMI_good
4.4594316186373 4.09620361920065 nonUMI_good
4.4594316186373 4.12745212179043 nonUMI_good
4.4594316186373 4.12745212179043 nonUMI_good
4.4594316186373 4.12745212179043 nonUMI_good
4.4594316186373 4.12745212179043 nonUMI_good
4.4594316186373 4.12745212179043 nonUMI_good
4.4594316186373 4.12745212179043 nonUMI_good
4.4594316186373 4.12745212179043 nonUMI_good
4.4594316186373 4.12745212179043 nonUMI_good
4.4594316186373 4.12745212179043 nonUMI_good
4.4594316186373 4.12745212179043 nonUMI_good
4.4594316186373 4.12745212179043 nonUMI_good
4.4594316186373 4.12745212179043 nonUMI_good
4.4594316186373 4.12745212179043 nonUMI_good
4.4594316186373 4.12745212179043 nonUMI_good
4.4594316186373 4.12745212179043 nonUMI_good
4.4594316186373 4.12745212179043 nonUMI_good
4.4594316186373 4.12745212179043 nonUMI_good
4.4594316186373 4.12745212179043 nonUMI_good
4.4594316186373 4.12745212179043 nonUMI_good
4.4594316186373 4.12745212179043 nonUMI_good
4.4594316186373 4.12745212179043 nonUMI_good
4.4594316186373 4.12745212179043 nonUMI_good
4.4594316186373 4.12745212179043 nonUMI_good
4.4594316186373 4.12745212179043 nonUMI_good
4.4594316186373 4.12745212179043 nonUMI_good
4.4594316186373 4.12745212179043 nonUMI_good
4.4594316186373 4.12745212179043 nonUMI_good
4.4594316186373 4.12745212179043 nonUMI_good
4.4594316186373 4.12745212179043 nonUMI_good
4.4594316186373 4.12745212179043 nonUMI_good
4.4594316186373 4.12745212179043 nonUMI_good
4.4594316186373 4.12745212179043 nonUMI_good
4.4594316186373 4.12745212179043 nonUMI_good
4.4594316186373 4.12745212179043 nonUMI_good
4.4594316186373 4.12745212179043 nonUMI_good
4.4594316186373 4.12745212179043 nonUMI_good
4.4594316186373 4.12745212179043 nonUMI_good
4.4594316186373 4.12745212179043 nonUMI_good
4.4594316186373 4.12745212179043 nonUMI_good
4.4594316186373 4.12745212179043 nonUMI_good
4.4594316186373 4.12745212179043 nonUMI_good
4.4594316186373 4.12745212179043 nonUMI_good
4.4594316186373 4.12745212179043 nonUMI_good
4.4594316186373 4.12745212179043 nonUMI_good
4.4594316186373 4.12745212179043 nonUMI_good
4.4594316186373 4.12745212179043 nonUMI_good
4.4594316186373 4.12745212179043 nonUMI_good
4.4594316186373 4.12745212179043 nonUMI_good
4.4594316186373 4.12745212179043 nonUMI_good
4.4594316186373 4.12745212179043 nonUMI_good
4.4594316186373 4.12745212179043 nonUMI_good
4.4594316186373 4.12745212179043 nonUMI_good
4.4594316186373 4.15803811224191 nonUMI_good
4.52356195605701 4.15803811224191 nonUMI_good
4.52356195605701 4.15803811224191 nonUMI_good
4.52356195605701 4.15803811224191 nonUMI_good
4.52356195605701 4.15803811224191 nonUMI_good
4.52356195605701 4.15803811224191 nonUMI_good
4.52356195605701 4.15803811224191 nonUMI_good
4.52356195605701 4.15803811224191 nonUMI_good
4.52356195605701 4.15803811224191 nonUMI_good
4.52356195605701 4.15803811224191 nonUMI_good
4.52356195605701 4.15803811224191 nonUMI_good
4.52356195605701 4.15803811224191 nonUMI_good
4.52356195605701 4.15803811224191 nonUMI_good
4.52356195605701 4.15803811224191 nonUMI_good
4.52356195605701 4.15803811224191 nonUMI_good
4.52356195605701 4.15803811224191 nonUMI_good
4.52356195605701 4.15803811224191 nonUMI_good
4.52356195605701 4.15803811224191 nonUMI_good
4.52356195605701 4.15803811224191 nonUMI_good
4.52356195605701 4.15803811224191 nonUMI_good
4.52356195605701 4.15803811224191 nonUMI_good
4.52356195605701 4.15803811224191 nonUMI_good
4.52356195605701 4.15803811224191 nonUMI_good
4.52356195605701 4.15803811224191 nonUMI_good
4.52356195605701 4.15803811224191 nonUMI_good
4.52356195605701 4.15803811224191 nonUMI_good
4.52356195605701 4.15803811224191 nonUMI_good
4.52356195605701 4.15803811224191 nonUMI_good
4.52356195605701 4.15803811224191 nonUMI_good
4.52356195605701 4.15803811224191 nonUMI_good
4.52356195605701 4.15803811224191 nonUMI_good
4.52356195605701 4.15803811224191 nonUMI_good
4.52356195605701 4.15803811224191 nonUMI_good
4.52356195605701 4.15803811224191 nonUMI_good
4.52356195605701 4.15803811224191 nonUMI_good
4.52356195605701 4.15803811224191 nonUMI_good
4.52356195605701 4.15803811224191 nonUMI_good
4.52356195605701 4.15803811224191 nonUMI_good
4.52356195605701 4.15803811224191 nonUMI_good
4.52356195605701 4.15803811224191 nonUMI_good
4.52356195605701 4.15803811224191 nonUMI_good
4.52356195605701 4.15803811224191 nonUMI_good
4.52356195605701 4.15803811224191 nonUMI_good
4.52356195605701 4.15803811224191 nonUMI_good
4.52356195605701 4.15803811224191 nonUMI_good
4.52356195605701 4.18798910068608 nonUMI_good
4.52356195605701 4.18798910068608 nonUMI_good
4.52356195605701 4.18798910068608 nonUMI_good
4.52356195605701 4.18798910068608 nonUMI_good
4.52356195605701 4.18798910068608 nonUMI_good
4.52356195605701 4.18798910068608 nonUMI_good
4.52356195605701 4.18798910068608 nonUMI_good
4.52356195605701 4.18798910068608 nonUMI_good
4.52356195605701 4.18798910068608 nonUMI_good
4.52356195605701 4.18798910068608 nonUMI_good
4.52356195605701 4.18798910068608 nonUMI_good
4.52356195605701 4.18798910068608 nonUMI_good
4.52356195605701 4.18798910068608 nonUMI_good
4.52356195605701 4.18798910068608 nonUMI_good
4.52356195605701 4.18798910068608 nonUMI_good
4.52356195605701 4.18798910068608 nonUMI_good
4.52356195605701 4.18798910068608 nonUMI_good
4.52356195605701 4.18798910068608 nonUMI_good
4.52356195605701 4.18798910068608 nonUMI_good
4.52356195605701 4.18798910068608 nonUMI_good
4.52356195605701 4.18798910068608 nonUMI_good
4.52356195605701 4.18798910068608 nonUMI_good
4.52356195605701 4.18798910068608 nonUMI_good
4.52356195605701 4.18798910068608 nonUMI_good
4.52356195605701 4.18798910068608 nonUMI_good
4.52356195605701 4.18798910068608 nonUMI_good
4.52356195605701 4.18798910068608 nonUMI_good
4.52356195605701 4.18798910068608 nonUMI_good
4.52356195605701 4.18798910068608 nonUMI_good
4.52356195605701 4.18798910068608 nonUMI_good
4.52356195605701 4.18798910068608 nonUMI_good
4.52356195605701 4.18798910068608 nonUMI_good
4.52356195605701 4.18798910068608 nonUMI_good
4.52356195605701 4.18798910068608 nonUMI_good
4.52356195605701 4.18798910068608 nonUMI_good
4.52356195605701 4.18798910068608 nonUMI_good
4.52356195605701 4.18798910068608 nonUMI_good
4.52356195605701 4.18798910068608 nonUMI_good
4.52356195605701 4.18798910068608 nonUMI_good
4.52356195605701 4.18798910068608 nonUMI_good
4.52356195605701 4.18798910068608 nonUMI_good
4.52356195605701 4.18798910068608 nonUMI_good
4.52356195605701 4.18798910068608 nonUMI_good
4.52356195605701 4.18798910068608 nonUMI_good
4.52356195605701 4.18798910068608 nonUMI_good
4.52356195605701 4.18798910068608 nonUMI_good
4.52356195605701 4.18798910068608 nonUMI_good
4.52356195605701 4.21733091855346 nonUMI_good
4.52356195605701 4.21733091855346 nonUMI_good
4.52356195605701 4.21733091855346 nonUMI_good
4.52356195605701 4.21733091855346 nonUMI_good
4.52356195605701 4.21733091855346 nonUMI_good
4.52356195605701 4.21733091855346 nonUMI_good
4.52356195605701 4.21733091855346 nonUMI_good
4.52356195605701 4.21733091855346 nonUMI_good
4.52356195605701 4.21733091855346 nonUMI_good
4.52356195605701 4.21733091855346 nonUMI_good
4.52356195605701 4.21733091855346 nonUMI_good
4.52356195605701 4.21733091855346 nonUMI_good
4.52356195605701 4.21733091855346 nonUMI_good
4.52356195605701 4.21733091855346 nonUMI_good
4.52356195605701 4.21733091855346 nonUMI_good
4.58496250072116 4.21733091855346 nonUMI_good
4.58496250072116 4.21733091855346 nonUMI_good
4.58496250072116 4.21733091855346 nonUMI_good
4.58496250072116 4.21733091855346 nonUMI_good
4.58496250072116 4.21733091855346 nonUMI_good
4.58496250072116 4.21733091855346 nonUMI_good
4.58496250072116 4.21733091855346 nonUMI_good
4.58496250072116 4.21733091855346 nonUMI_good
4.58496250072116 4.21733091855346 nonUMI_good
4.58496250072116 4.21733091855346 nonUMI_good
4.58496250072116 4.21733091855346 nonUMI_good
4.58496250072116 4.21733091855346 nonUMI_good
4.58496250072116 4.21733091855346 nonUMI_good
4.58496250072116 4.21733091855346 nonUMI_good
4.58496250072116 4.21733091855346 nonUMI_good
4.58496250072116 4.21733091855346 nonUMI_good
4.58496250072116 4.21733091855346 nonUMI_good
4.58496250072116 4.21733091855346 nonUMI_good
4.58496250072116 4.21733091855346 nonUMI_good
4.58496250072116 4.21733091855346 nonUMI_good
4.58496250072116 4.21733091855346 nonUMI_good
4.58496250072116 4.21733091855346 nonUMI_good
4.58496250072116 4.21733091855346 nonUMI_good
4.58496250072116 4.21733091855346 nonUMI_good
4.58496250072116 4.21733091855346 nonUMI_good
4.58496250072116 4.21733091855346 nonUMI_good
4.58496250072116 4.21733091855346 nonUMI_good
4.58496250072116 4.21733091855346 nonUMI_good
4.58496250072116 4.21733091855346 nonUMI_good
4.58496250072116 4.21733091855346 nonUMI_good
4.58496250072116 4.21733091855346 nonUMI_good
4.58496250072116 4.21733091855346 nonUMI_good
4.58496250072116 4.21733091855346 nonUMI_good
4.58496250072116 4.21733091855346 nonUMI_good
4.58496250072116 4.21733091855346 nonUMI_good
4.58496250072116 4.24608785243743 nonUMI_good
4.58496250072116 4.24608785243743 nonUMI_good
4.58496250072116 4.24608785243743 nonUMI_good
4.58496250072116 4.24608785243743 nonUMI_good
4.58496250072116 4.24608785243743 nonUMI_good
4.58496250072116 4.24608785243743 nonUMI_good
4.58496250072116 4.24608785243743 nonUMI_good
4.58496250072116 4.24608785243743 nonUMI_good
4.58496250072116 4.24608785243743 nonUMI_good
4.58496250072116 4.24608785243743 nonUMI_good
4.58496250072116 4.24608785243743 nonUMI_good
4.58496250072116 4.24608785243743 nonUMI_good
4.58496250072116 4.24608785243743 nonUMI_good
4.58496250072116 4.24608785243743 nonUMI_good
4.58496250072116 4.24608785243743 nonUMI_good
4.58496250072116 4.24608785243743 nonUMI_good
4.58496250072116 4.24608785243743 nonUMI_good
4.58496250072116 4.24608785243743 nonUMI_good
4.58496250072116 4.24608785243743 nonUMI_good
4.58496250072116 4.24608785243743 nonUMI_good
4.58496250072116 4.24608785243743 nonUMI_good
4.58496250072116 4.24608785243743 nonUMI_good
4.58496250072116 4.24608785243743 nonUMI_good
4.58496250072116 4.24608785243743 nonUMI_good
4.58496250072116 4.24608785243743 nonUMI_good
4.58496250072116 4.24608785243743 nonUMI_good
4.58496250072116 4.24608785243743 nonUMI_good
4.58496250072116 4.24608785243743 nonUMI_good
4.58496250072116 4.24608785243743 nonUMI_good
4.58496250072116 4.24608785243743 nonUMI_good
4.58496250072116 4.24608785243743 nonUMI_good
4.58496250072116 4.24608785243743 nonUMI_good
4.58496250072116 4.24608785243743 nonUMI_good
4.58496250072116 4.24608785243743 nonUMI_good
4.58496250072116 4.27428276487486 nonUMI_good
4.58496250072116 4.27428276487486 nonUMI_good
4.58496250072116 4.27428276487486 nonUMI_good
4.58496250072116 4.27428276487486 nonUMI_good
4.58496250072116 4.27428276487486 nonUMI_good
4.58496250072116 4.27428276487486 nonUMI_good
4.58496250072116 4.27428276487486 nonUMI_good
4.58496250072116 4.27428276487486 nonUMI_good
4.58496250072116 4.27428276487486 nonUMI_good
4.58496250072116 4.27428276487486 nonUMI_good
4.58496250072116 4.27428276487486 nonUMI_good
4.58496250072116 4.27428276487486 nonUMI_good
4.58496250072116 4.27428276487486 nonUMI_good
4.58496250072116 4.27428276487486 nonUMI_good
4.58496250072116 4.27428276487486 nonUMI_good
4.58496250072116 4.27428276487486 nonUMI_good
4.58496250072116 4.27428276487486 nonUMI_good
4.58496250072116 4.27428276487486 nonUMI_good
4.58496250072116 4.27428276487486 nonUMI_good
4.58496250072116 4.27428276487486 nonUMI_good
4.58496250072116 4.27428276487486 nonUMI_good
4.58496250072116 4.27428276487486 nonUMI_good
4.58496250072116 4.27428276487486 nonUMI_good
4.58496250072116 4.27428276487486 nonUMI_good
4.58496250072116 4.27428276487486 nonUMI_good
4.58496250072116 4.27428276487486 nonUMI_good
4.58496250072116 4.27428276487486 nonUMI_good
4.58496250072116 4.27428276487486 nonUMI_good
4.58496250072116 4.27428276487486 nonUMI_good
4.58496250072116 4.27428276487486 nonUMI_good
4.58496250072116 4.27428276487486 nonUMI_good
4.58496250072116 4.27428276487486 nonUMI_good
4.58496250072116 4.27428276487486 nonUMI_good
4.58496250072116 4.27428276487486 nonUMI_good
4.58496250072116 4.27428276487486 nonUMI_good
4.58496250072116 4.27428276487486 nonUMI_good
4.58496250072116 4.27428276487486 nonUMI_good
4.58496250072116 4.27428276487486 nonUMI_good
4.58496250072116 4.27428276487486 nonUMI_good
4.58496250072116 4.27428276487486 nonUMI_good
4.58496250072116 4.30193720354878 nonUMI_good
4.58496250072116 4.30193720354878 nonUMI_good
4.58496250072116 4.30193720354878 nonUMI_good
4.58496250072116 4.30193720354878 nonUMI_good
4.58496250072116 4.30193720354878 nonUMI_good
4.58496250072116 4.30193720354878 nonUMI_good
4.58496250072116 4.30193720354878 nonUMI_good
4.58496250072116 4.30193720354878 nonUMI_good
4.58496250072116 4.30193720354878 nonUMI_good
4.58496250072116 4.30193720354878 nonUMI_good
4.58496250072116 4.30193720354878 nonUMI_good
4.58496250072116 4.30193720354878 nonUMI_good
4.58496250072116 4.30193720354878 nonUMI_good
4.58496250072116 4.30193720354878 nonUMI_good
4.64385618977472 4.30193720354878 nonUMI_good
4.64385618977472 4.30193720354878 nonUMI_good
4.64385618977472 4.30193720354878 nonUMI_good
4.64385618977472 4.30193720354878 nonUMI_good
4.64385618977472 4.30193720354878 nonUMI_good
4.64385618977472 4.30193720354878 nonUMI_good
4.64385618977472 4.30193720354878 nonUMI_good
4.64385618977472 4.30193720354878 nonUMI_good
4.64385618977472 4.30193720354878 nonUMI_good
4.64385618977472 4.30193720354878 nonUMI_good
4.64385618977472 4.30193720354878 nonUMI_good
4.64385618977472 4.30193720354878 nonUMI_good
4.64385618977472 4.30193720354878 nonUMI_good
4.64385618977472 4.30193720354878 nonUMI_good
4.64385618977472 4.30193720354878 nonUMI_good
4.64385618977472 4.30193720354878 nonUMI_good
4.64385618977472 4.30193720354878 nonUMI_good
4.64385618977472 4.30193720354878 nonUMI_good
4.64385618977472 4.30193720354878 nonUMI_good
4.64385618977472 4.30193720354878 nonUMI_good
4.64385618977472 4.30193720354878 nonUMI_good
4.64385618977472 4.30193720354878 nonUMI_good
4.64385618977472 4.30193720354878 nonUMI_good
4.64385618977472 4.30193720354878 nonUMI_good
4.64385618977472 4.30193720354878 nonUMI_good
4.64385618977472 4.30193720354878 nonUMI_good
4.64385618977472 4.30193720354878 nonUMI_good
4.64385618977472 4.30193720354878 nonUMI_good
4.64385618977472 4.30193720354878 nonUMI_good
4.64385618977472 4.30193720354878 nonUMI_good
4.64385618977472 4.30193720354878 nonUMI_good
4.64385618977472 4.30193720354878 nonUMI_good
4.64385618977472 4.32907150022002 nonUMI_good
4.64385618977472 4.32907150022002 nonUMI_good
4.64385618977472 4.32907150022002 nonUMI_good
4.64385618977472 4.32907150022002 nonUMI_good
4.64385618977472 4.32907150022002 nonUMI_good
4.64385618977472 4.32907150022002 nonUMI_good
4.64385618977472 4.32907150022002 nonUMI_good
4.64385618977472 4.32907150022002 nonUMI_good
4.64385618977472 4.32907150022002 nonUMI_good
4.64385618977472 4.32907150022002 nonUMI_good
4.64385618977472 4.32907150022002 nonUMI_good
4.64385618977472 4.32907150022002 nonUMI_good
4.64385618977472 4.32907150022002 nonUMI_good
4.64385618977472 4.32907150022002 nonUMI_good
4.64385618977472 4.32907150022002 nonUMI_good
4.64385618977472 4.32907150022002 nonUMI_good
4.64385618977472 4.32907150022002 nonUMI_good
4.64385618977472 4.32907150022002 nonUMI_good
4.64385618977472 4.32907150022002 nonUMI_good
4.64385618977472 4.32907150022002 nonUMI_good
4.64385618977472 4.32907150022002 nonUMI_good
4.64385618977472 4.32907150022002 nonUMI_good
4.64385618977472 4.32907150022002 nonUMI_good
4.64385618977472 4.32907150022002 nonUMI_good
4.64385618977472 4.32907150022002 nonUMI_good
4.64385618977472 4.32907150022002 nonUMI_good
4.64385618977472 4.32907150022002 nonUMI_good
4.64385618977472 4.32907150022002 nonUMI_good
4.64385618977472 4.32907150022002 nonUMI_good
4.64385618977472 4.32907150022002 nonUMI_good
4.64385618977472 4.32907150022002 nonUMI_good
4.64385618977472 4.32907150022002 nonUMI_good
4.64385618977472 4.32907150022002 nonUMI_good
4.64385618977472 4.32907150022002 nonUMI_good
4.64385618977472 4.32907150022002 nonUMI_good
4.64385618977472 4.32907150022002 nonUMI_good
4.64385618977472 4.32907150022002 nonUMI_good
4.64385618977472 4.32907150022002 nonUMI_good
4.64385618977472 4.32907150022002 nonUMI_good
4.64385618977472 4.35570486052573 nonUMI_good
4.64385618977472 4.35570486052573 nonUMI_good
4.64385618977472 4.35570486052573 nonUMI_good
4.64385618977472 4.35570486052573 nonUMI_good
4.64385618977472 4.35570486052573 nonUMI_good
4.64385618977472 4.35570486052573 nonUMI_good
4.64385618977472 4.35570486052573 nonUMI_good
4.64385618977472 4.35570486052573 nonUMI_good
4.64385618977472 4.35570486052573 nonUMI_good
4.64385618977472 4.35570486052573 nonUMI_good
4.64385618977472 4.35570486052573 nonUMI_good
4.64385618977472 4.35570486052573 nonUMI_good
4.64385618977472 4.35570486052573 nonUMI_good
4.64385618977472 4.35570486052573 nonUMI_good
4.64385618977472 4.35570486052573 nonUMI_good
4.64385618977472 4.35570486052573 nonUMI_good
4.64385618977472 4.35570486052573 nonUMI_good
4.64385618977472 4.35570486052573 nonUMI_good
4.64385618977472 4.35570486052573 nonUMI_good
4.64385618977472 4.35570486052573 nonUMI_good
4.64385618977472 4.35570486052573 nonUMI_good
4.64385618977472 4.35570486052573 nonUMI_good
4.64385618977472 4.35570486052573 nonUMI_good
4.64385618977472 4.35570486052573 nonUMI_good
4.64385618977472 4.35570486052573 nonUMI_good
4.64385618977472 4.35570486052573 nonUMI_good
4.64385618977472 4.35570486052573 nonUMI_good
4.64385618977472 4.35570486052573 nonUMI_good
4.64385618977472 4.35570486052573 nonUMI_good
4.64385618977472 4.35570486052573 nonUMI_good
4.64385618977472 4.35570486052573 nonUMI_good
4.64385618977472 4.35570486052573 nonUMI_good
4.64385618977472 4.35570486052573 nonUMI_good
4.64385618977472 4.35570486052573 nonUMI_good
4.64385618977472 4.35570486052573 nonUMI_good
4.70043971814109 4.35570486052573 nonUMI_good
4.70043971814109 4.35570486052573 nonUMI_good
4.70043971814109 4.35570486052573 nonUMI_good
4.70043971814109 4.35570486052573 nonUMI_good
4.70043971814109 4.35570486052573 nonUMI_good
4.70043971814109 4.35570486052573 nonUMI_good
4.70043971814109 4.35570486052573 nonUMI_good
4.70043971814109 4.35570486052573 nonUMI_good
4.70043971814109 4.3818554456381 nonUMI_good
4.70043971814109 4.3818554456381 nonUMI_good
4.70043971814109 4.3818554456381 nonUMI_good
4.70043971814109 4.3818554456381 nonUMI_good
4.70043971814109 4.3818554456381 nonUMI_good
4.70043971814109 4.3818554456381 nonUMI_good
4.70043971814109 4.3818554456381 nonUMI_good
4.70043971814109 4.3818554456381 nonUMI_good
4.70043971814109 4.3818554456381 nonUMI_good
4.70043971814109 4.3818554456381 nonUMI_good
4.70043971814109 4.3818554456381 nonUMI_good
4.70043971814109 4.3818554456381 nonUMI_good
4.70043971814109 4.3818554456381 nonUMI_good
4.70043971814109 4.3818554456381 nonUMI_good
4.70043971814109 4.3818554456381 nonUMI_good
4.70043971814109 4.3818554456381 nonUMI_good
4.70043971814109 4.3818554456381 nonUMI_good
4.70043971814109 4.3818554456381 nonUMI_good
4.70043971814109 4.3818554456381 nonUMI_good
4.70043971814109 4.3818554456381 nonUMI_good
4.70043971814109 4.3818554456381 nonUMI_good
4.70043971814109 4.3818554456381 nonUMI_good
4.70043971814109 4.3818554456381 nonUMI_good
4.70043971814109 4.3818554456381 nonUMI_good
4.70043971814109 4.3818554456381 nonUMI_good
4.70043971814109 4.3818554456381 nonUMI_good
4.70043971814109 4.3818554456381 nonUMI_good
4.70043971814109 4.3818554456381 nonUMI_good
4.70043971814109 4.40754044665308 nonUMI_good
4.70043971814109 4.40754044665308 nonUMI_good
4.70043971814109 4.40754044665308 nonUMI_good
4.70043971814109 4.40754044665308 nonUMI_good
4.70043971814109 4.40754044665308 nonUMI_good
4.70043971814109 4.40754044665308 nonUMI_good
4.70043971814109 4.40754044665308 nonUMI_good
4.70043971814109 4.40754044665308 nonUMI_good
4.70043971814109 4.40754044665308 nonUMI_good
4.70043971814109 4.40754044665308 nonUMI_good
4.70043971814109 4.40754044665308 nonUMI_good
4.70043971814109 4.40754044665308 nonUMI_good
4.70043971814109 4.40754044665308 nonUMI_good
4.70043971814109 4.40754044665308 nonUMI_good
4.70043971814109 4.40754044665308 nonUMI_good
4.70043971814109 4.40754044665308 nonUMI_good
4.70043971814109 4.40754044665308 nonUMI_good
4.70043971814109 4.40754044665308 nonUMI_good
4.70043971814109 4.40754044665308 nonUMI_good
4.70043971814109 4.40754044665308 nonUMI_good
4.70043971814109 4.40754044665308 nonUMI_good
4.70043971814109 4.40754044665308 nonUMI_good
4.70043971814109 4.40754044665308 nonUMI_good
4.70043971814109 4.40754044665308 nonUMI_good
4.70043971814109 4.40754044665308 nonUMI_good
4.70043971814109 4.40754044665308 nonUMI_good
4.70043971814109 4.40754044665308 nonUMI_good
4.70043971814109 4.40754044665308 nonUMI_good
4.70043971814109 4.40754044665308 nonUMI_good
4.70043971814109 4.40754044665308 nonUMI_good
4.70043971814109 4.40754044665308 nonUMI_good
4.70043971814109 4.40754044665308 nonUMI_good
4.70043971814109 4.40754044665308 nonUMI_good
4.70043971814109 4.40754044665308 nonUMI_good
4.70043971814109 4.40754044665308 nonUMI_good
4.70043971814109 4.40754044665308 nonUMI_good
4.70043971814109 4.40754044665308 nonUMI_good
4.70043971814109 4.43277615247213 nonUMI_good
4.70043971814109 4.43277615247213 nonUMI_good
4.70043971814109 4.43277615247213 nonUMI_good
4.70043971814109 4.43277615247213 nonUMI_good
4.70043971814109 4.43277615247213 nonUMI_good
4.70043971814109 4.43277615247213 nonUMI_good
4.70043971814109 4.43277615247213 nonUMI_good
4.70043971814109 4.43277615247213 nonUMI_good
4.70043971814109 4.43277615247213 nonUMI_good
4.70043971814109 4.43277615247213 nonUMI_good
4.70043971814109 4.43277615247213 nonUMI_good
4.70043971814109 4.43277615247213 nonUMI_good
4.70043971814109 4.43277615247213 nonUMI_good
4.70043971814109 4.43277615247213 nonUMI_good
4.70043971814109 4.43277615247213 nonUMI_good
4.70043971814109 4.43277615247213 nonUMI_good
4.70043971814109 4.43277615247213 nonUMI_good
4.70043971814109 4.43277615247213 nonUMI_good
4.70043971814109 4.43277615247213 nonUMI_good
4.70043971814109 4.43277615247213 nonUMI_good
4.70043971814109 4.43277615247213 nonUMI_good
4.70043971814109 4.43277615247213 nonUMI_good
4.70043971814109 4.43277615247213 nonUMI_good
4.70043971814109 4.43277615247213 nonUMI_good
4.70043971814109 4.43277615247213 nonUMI_good
4.70043971814109 4.43277615247213 nonUMI_good
4.70043971814109 4.43277615247213 nonUMI_good
4.70043971814109 4.43277615247213 nonUMI_good
4.70043971814109 4.43277615247213 nonUMI_good
4.75488750216347 4.43277615247213 nonUMI_good
4.75488750216347 4.43277615247213 nonUMI_good
4.75488750216347 4.43277615247213 nonUMI_good
4.75488750216347 4.43277615247213 nonUMI_good
4.75488750216347 4.45757801184835 nonUMI_good
4.75488750216347 4.45757801184835 nonUMI_good
4.75488750216347 4.45757801184835 nonUMI_good
4.75488750216347 4.45757801184835 nonUMI_good
4.75488750216347 4.45757801184835 nonUMI_good
4.75488750216347 4.45757801184835 nonUMI_good
4.75488750216347 4.45757801184835 nonUMI_good
4.75488750216347 4.45757801184835 nonUMI_good
4.75488750216347 4.45757801184835 nonUMI_good
4.75488750216347 4.45757801184835 nonUMI_good
4.75488750216347 4.45757801184835 nonUMI_good
4.75488750216347 4.45757801184835 nonUMI_good
4.75488750216347 4.45757801184835 nonUMI_good
4.75488750216347 4.45757801184835 nonUMI_good
4.75488750216347 4.45757801184835 nonUMI_good
4.75488750216347 4.45757801184835 nonUMI_good
4.75488750216347 4.45757801184835 nonUMI_good
4.75488750216347 4.45757801184835 nonUMI_good
4.75488750216347 4.45757801184835 nonUMI_good
4.75488750216347 4.45757801184835 nonUMI_good
4.75488750216347 4.45757801184835 nonUMI_good
4.75488750216347 4.45757801184835 nonUMI_good
4.75488750216347 4.45757801184835 nonUMI_good
4.75488750216347 4.45757801184835 nonUMI_good
4.75488750216347 4.45757801184835 nonUMI_good
4.75488750216347 4.45757801184835 nonUMI_good
4.75488750216347 4.45757801184835 nonUMI_good
4.75488750216347 4.45757801184835 nonUMI_good
4.75488750216347 4.45757801184835 nonUMI_good
4.75488750216347 4.45757801184835 nonUMI_good
4.75488750216347 4.45757801184835 nonUMI_good
4.75488750216347 4.45757801184835 nonUMI_good
4.75488750216347 4.45757801184835 nonUMI_good
4.75488750216347 4.45757801184835 nonUMI_good
4.75488750216347 4.45757801184835 nonUMI_good
4.75488750216347 4.45757801184835 nonUMI_good
4.75488750216347 4.45757801184835 nonUMI_good
4.75488750216347 4.45757801184835 nonUMI_good
4.75488750216347 4.45757801184835 nonUMI_good
4.75488750216347 4.45757801184835 nonUMI_good
4.75488750216347 4.45757801184835 nonUMI_good
4.75488750216347 4.48196069018877 nonUMI_good
4.75488750216347 4.48196069018877 nonUMI_good
4.75488750216347 4.48196069018877 nonUMI_good
4.75488750216347 4.48196069018877 nonUMI_good
4.75488750216347 4.48196069018877 nonUMI_good
4.75488750216347 4.48196069018877 nonUMI_good
4.75488750216347 4.48196069018877 nonUMI_good
4.75488750216347 4.48196069018877 nonUMI_good
4.75488750216347 4.48196069018877 nonUMI_good
4.75488750216347 4.48196069018877 nonUMI_good
4.75488750216347 4.48196069018877 nonUMI_good
4.75488750216347 4.48196069018877 nonUMI_good
4.75488750216347 4.48196069018877 nonUMI_good
4.75488750216347 4.48196069018877 nonUMI_good
4.75488750216347 4.48196069018877 nonUMI_good
4.75488750216347 4.48196069018877 nonUMI_good
4.75488750216347 4.48196069018877 nonUMI_good
4.75488750216347 4.48196069018877 nonUMI_good
4.75488750216347 4.48196069018877 nonUMI_good
4.75488750216347 4.48196069018877 nonUMI_good
4.75488750216347 4.48196069018877 nonUMI_good
4.75488750216347 4.48196069018877 nonUMI_good
4.75488750216347 4.48196069018877 nonUMI_good
4.75488750216347 4.48196069018877 nonUMI_good
4.75488750216347 4.48196069018877 nonUMI_good
4.75488750216347 4.48196069018877 nonUMI_good
4.75488750216347 4.48196069018877 nonUMI_good
4.75488750216347 4.50593812163589 nonUMI_good
4.75488750216347 4.50593812163589 nonUMI_good
4.75488750216347 4.50593812163589 nonUMI_good
4.75488750216347 4.50593812163589 nonUMI_good
4.75488750216347 4.50593812163589 nonUMI_good
4.75488750216347 4.50593812163589 nonUMI_good
4.75488750216347 4.50593812163589 nonUMI_good
4.75488750216347 4.50593812163589 nonUMI_good
4.75488750216347 4.50593812163589 nonUMI_good
4.75488750216347 4.50593812163589 nonUMI_good
4.75488750216347 4.50593812163589 nonUMI_good
4.75488750216347 4.50593812163589 nonUMI_good
4.75488750216347 4.50593812163589 nonUMI_good
4.75488750216347 4.50593812163589 nonUMI_good
4.75488750216347 4.50593812163589 nonUMI_good
4.75488750216347 4.50593812163589 nonUMI_good
4.75488750216347 4.50593812163589 nonUMI_good
4.8073549220576 4.50593812163589 nonUMI_good
4.8073549220576 4.50593812163589 nonUMI_good
4.8073549220576 4.50593812163589 nonUMI_good
4.8073549220576 4.50593812163589 nonUMI_good
4.8073549220576 4.50593812163589 nonUMI_good
4.8073549220576 4.50593812163589 nonUMI_good
4.8073549220576 4.50593812163589 nonUMI_good
4.8073549220576 4.50593812163589 nonUMI_good
4.8073549220576 4.50593812163589 nonUMI_good
4.8073549220576 4.50593812163589 nonUMI_good
4.8073549220576 4.50593812163589 nonUMI_good
4.8073549220576 4.50593812163589 nonUMI_good
4.8073549220576 4.50593812163589 nonUMI_good
4.8073549220576 4.50593812163589 nonUMI_good
4.8073549220576 4.50593812163589 nonUMI_good
4.8073549220576 4.50593812163589 nonUMI_good
4.8073549220576 4.50593812163589 nonUMI_good
4.8073549220576 4.50593812163589 nonUMI_good
4.8073549220576 4.52952355689144 nonUMI_good
4.8073549220576 4.52952355689144 nonUMI_good
4.8073549220576 4.52952355689144 nonUMI_good
4.8073549220576 4.52952355689144 nonUMI_good
4.8073549220576 4.52952355689144 nonUMI_good
4.8073549220576 4.52952355689144 nonUMI_good
4.8073549220576 4.52952355689144 nonUMI_good
4.8073549220576 4.52952355689144 nonUMI_good
4.8073549220576 4.52952355689144 nonUMI_good
4.8073549220576 4.52952355689144 nonUMI_good
4.8073549220576 4.52952355689144 nonUMI_good
4.8073549220576 4.52952355689144 nonUMI_good
4.8073549220576 4.52952355689144 nonUMI_good
4.8073549220576 4.52952355689144 nonUMI_good
4.8073549220576 4.52952355689144 nonUMI_good
4.8073549220576 4.52952355689144 nonUMI_good
4.8073549220576 4.52952355689144 nonUMI_good
4.8073549220576 4.52952355689144 nonUMI_good
4.8073549220576 4.52952355689144 nonUMI_good
4.8073549220576 4.52952355689144 nonUMI_good
4.8073549220576 4.52952355689144 nonUMI_good
4.8073549220576 4.52952355689144 nonUMI_good
4.8073549220576 4.52952355689144 nonUMI_good
4.8073549220576 4.52952355689144 nonUMI_good
4.8073549220576 4.52952355689144 nonUMI_good
4.8073549220576 4.52952355689144 nonUMI_good
4.8073549220576 4.52952355689144 nonUMI_good
4.8073549220576 4.52952355689144 nonUMI_good
4.8073549220576 4.52952355689144 nonUMI_good
4.8073549220576 4.52952355689144 nonUMI_good
4.8073549220576 4.52952355689144 nonUMI_good
4.8073549220576 4.52952355689144 nonUMI_good
4.8073549220576 4.52952355689144 nonUMI_good
4.8073549220576 4.52952355689144 nonUMI_good
4.8073549220576 4.52952355689144 nonUMI_good
4.8073549220576 4.52952355689144 nonUMI_good
4.8073549220576 4.52952355689144 nonUMI_good
4.8073549220576 4.52952355689144 nonUMI_good
4.8073549220576 4.52952355689144 nonUMI_good
4.8073549220576 4.52952355689144 nonUMI_good
4.8073549220576 4.55272960719355 nonUMI_good
4.8073549220576 4.55272960719355 nonUMI_good
4.8073549220576 4.55272960719355 nonUMI_good
4.8073549220576 4.55272960719355 nonUMI_good
4.8073549220576 4.55272960719355 nonUMI_good
4.8073549220576 4.55272960719355 nonUMI_good
4.8073549220576 4.55272960719355 nonUMI_good
4.8073549220576 4.55272960719355 nonUMI_good
4.8073549220576 4.55272960719355 nonUMI_good
4.8073549220576 4.55272960719355 nonUMI_good
4.8073549220576 4.55272960719355 nonUMI_good
4.8073549220576 4.55272960719355 nonUMI_good
4.8073549220576 4.55272960719355 nonUMI_good
4.8073549220576 4.55272960719355 nonUMI_good
4.8073549220576 4.55272960719355 nonUMI_good
4.8073549220576 4.55272960719355 nonUMI_good
4.8073549220576 4.55272960719355 nonUMI_good
4.8073549220576 4.55272960719355 nonUMI_good
4.8073549220576 4.55272960719355 nonUMI_good
4.8073549220576 4.55272960719355 nonUMI_good
4.8073549220576 4.55272960719355 nonUMI_good
4.8073549220576 4.55272960719355 nonUMI_good
4.8073549220576 4.55272960719355 nonUMI_good
4.8073549220576 4.55272960719355 nonUMI_good
4.8073549220576 4.55272960719355 nonUMI_good
4.8073549220576 4.55272960719355 nonUMI_good
4.8073549220576 4.55272960719355 nonUMI_good
4.8073549220576 4.55272960719355 nonUMI_good
4.8073549220576 4.55272960719355 nonUMI_good
4.8073549220576 4.55272960719355 nonUMI_good
4.8073549220576 4.55272960719355 nonUMI_good
4.8073549220576 4.55272960719355 nonUMI_good
4.8073549220576 4.55272960719355 nonUMI_good
4.8073549220576 4.55272960719355 nonUMI_good
4.8073549220576 4.55272960719355 nonUMI_good
4.85798099512757 4.55272960719355 nonUMI_good
4.85798099512757 4.55272960719355 nonUMI_good
4.85798099512757 4.55272960719355 nonUMI_good
4.85798099512757 4.55272960719355 nonUMI_good
4.85798099512757 4.55272960719355 nonUMI_good
4.85798099512757 4.55272960719355 nonUMI_good
4.85798099512757 4.57556828481248 nonUMI_good
4.85798099512757 4.57556828481248 nonUMI_good
4.85798099512757 4.57556828481248 nonUMI_good
4.85798099512757 4.57556828481248 nonUMI_good
4.85798099512757 4.57556828481248 nonUMI_good
4.85798099512757 4.57556828481248 nonUMI_good
4.85798099512757 4.57556828481248 nonUMI_good
4.85798099512757 4.57556828481248 nonUMI_good
4.85798099512757 4.57556828481248 nonUMI_good
4.85798099512757 4.57556828481248 nonUMI_good
4.85798099512757 4.57556828481248 nonUMI_good
4.85798099512757 4.57556828481248 nonUMI_good
4.85798099512757 4.57556828481248 nonUMI_good
4.85798099512757 4.57556828481248 nonUMI_good
4.85798099512757 4.57556828481248 nonUMI_good
4.85798099512757 4.57556828481248 nonUMI_good
4.85798099512757 4.57556828481248 nonUMI_good
4.85798099512757 4.57556828481248 nonUMI_good
4.85798099512757 4.57556828481248 nonUMI_good
4.85798099512757 4.57556828481248 nonUMI_good
4.85798099512757 4.57556828481248 nonUMI_good
4.85798099512757 4.57556828481248 nonUMI_good
4.85798099512757 4.57556828481248 nonUMI_good
4.85798099512757 4.57556828481248 nonUMI_good
4.85798099512757 4.57556828481248 nonUMI_good
4.85798099512757 4.57556828481248 nonUMI_good
4.85798099512757 4.57556828481248 nonUMI_good
4.85798099512757 4.57556828481248 nonUMI_good
4.85798099512757 4.57556828481248 nonUMI_good
4.85798099512757 4.57556828481248 nonUMI_good
4.85798099512757 4.57556828481248 nonUMI_good
4.85798099512757 4.57556828481248 nonUMI_good
4.85798099512757 4.57556828481248 nonUMI_good
4.85798099512757 4.57556828481248 nonUMI_good
4.85798099512757 4.57556828481248 nonUMI_good
4.85798099512757 4.57556828481248 nonUMI_good
4.85798099512757 4.59805104039076 nonUMI_good
4.85798099512757 4.59805104039076 nonUMI_good
4.85798099512757 4.59805104039076 nonUMI_good
4.85798099512757 4.59805104039076 nonUMI_good
4.85798099512757 4.59805104039076 nonUMI_good
4.85798099512757 4.59805104039076 nonUMI_good
4.85798099512757 4.59805104039076 nonUMI_good
4.85798099512757 4.59805104039076 nonUMI_good
4.85798099512757 4.59805104039076 nonUMI_good
4.85798099512757 4.59805104039076 nonUMI_good
4.85798099512757 4.59805104039076 nonUMI_good
4.85798099512757 4.59805104039076 nonUMI_good
4.85798099512757 4.59805104039076 nonUMI_good
4.85798099512757 4.59805104039076 nonUMI_good
4.85798099512757 4.59805104039076 nonUMI_good
4.85798099512757 4.59805104039076 nonUMI_good
4.85798099512757 4.59805104039076 nonUMI_good
4.85798099512757 4.59805104039076 nonUMI_good
4.85798099512757 4.59805104039076 nonUMI_good
4.85798099512757 4.59805104039076 nonUMI_good
4.85798099512757 4.59805104039076 nonUMI_good
4.85798099512757 4.59805104039076 nonUMI_good
4.85798099512757 4.59805104039076 nonUMI_good
4.85798099512757 4.59805104039076 nonUMI_good
4.85798099512757 4.59805104039076 nonUMI_good
4.85798099512757 4.59805104039076 nonUMI_good
4.85798099512757 4.59805104039076 nonUMI_good
4.85798099512757 4.59805104039076 nonUMI_good
4.85798099512757 4.59805104039076 nonUMI_good
4.85798099512757 4.59805104039076 nonUMI_good
4.85798099512757 4.59805104039076 nonUMI_good
4.85798099512757 4.59805104039076 nonUMI_good
4.85798099512757 4.59805104039076 nonUMI_good
4.85798099512757 4.62018879741804 nonUMI_good
4.90689059560852 4.62018879741804 nonUMI_good
4.90689059560852 4.62018879741804 nonUMI_good
4.90689059560852 4.62018879741804 nonUMI_good
4.90689059560852 4.62018879741804 nonUMI_good
4.90689059560852 4.62018879741804 nonUMI_good
4.90689059560852 4.62018879741804 nonUMI_good
4.90689059560852 4.62018879741804 nonUMI_good
4.90689059560852 4.62018879741804 nonUMI_good
4.90689059560852 4.62018879741804 nonUMI_good
4.90689059560852 4.62018879741804 nonUMI_good
4.90689059560852 4.62018879741804 nonUMI_good
4.90689059560852 4.62018879741804 nonUMI_good
4.90689059560852 4.62018879741804 nonUMI_good
4.90689059560852 4.62018879741804 nonUMI_good
4.90689059560852 4.62018879741804 nonUMI_good
4.90689059560852 4.62018879741804 nonUMI_good
4.90689059560852 4.62018879741804 nonUMI_good
4.90689059560852 4.62018879741804 nonUMI_good
4.90689059560852 4.62018879741804 nonUMI_good
4.90689059560852 4.62018879741804 nonUMI_good
4.90689059560852 4.62018879741804 nonUMI_good
4.90689059560852 4.62018879741804 nonUMI_good
4.90689059560852 4.62018879741804 nonUMI_good
4.90689059560852 4.62018879741804 nonUMI_good
4.90689059560852 4.62018879741804 nonUMI_good
4.90689059560852 4.62018879741804 nonUMI_good
4.90689059560852 4.62018879741804 nonUMI_good
4.90689059560852 4.62018879741804 nonUMI_good
4.90689059560852 4.62018879741804 nonUMI_good
4.90689059560852 4.62018879741804 nonUMI_good
4.90689059560852 4.62018879741804 nonUMI_good
4.90689059560852 4.62018879741804 nonUMI_good
4.90689059560852 4.62018879741804 nonUMI_good
4.90689059560852 4.64199198410069 nonUMI_good
4.90689059560852 4.64199198410069 nonUMI_good
4.90689059560852 4.64199198410069 nonUMI_good
4.90689059560852 4.64199198410069 nonUMI_good
4.90689059560852 4.64199198410069 nonUMI_good
4.90689059560852 4.64199198410069 nonUMI_good
4.90689059560852 4.64199198410069 nonUMI_good
4.90689059560852 4.64199198410069 nonUMI_good
4.90689059560852 4.64199198410069 nonUMI_good
4.90689059560852 4.64199198410069 nonUMI_good
4.90689059560852 4.64199198410069 nonUMI_good
4.90689059560852 4.64199198410069 nonUMI_good
4.90689059560852 4.64199198410069 nonUMI_good
4.90689059560852 4.64199198410069 nonUMI_good
4.90689059560852 4.64199198410069 nonUMI_good
4.90689059560852 4.64199198410069 nonUMI_good
4.90689059560852 4.64199198410069 nonUMI_good
4.90689059560852 4.64199198410069 nonUMI_good
4.90689059560852 4.64199198410069 nonUMI_good
4.90689059560852 4.64199198410069 nonUMI_good
4.90689059560852 4.64199198410069 nonUMI_good
4.90689059560852 4.64199198410069 nonUMI_good
4.90689059560852 4.64199198410069 nonUMI_good
4.90689059560852 4.64199198410069 nonUMI_good
4.90689059560852 4.64199198410069 nonUMI_good
4.90689059560852 4.64199198410069 nonUMI_good
4.90689059560852 4.64199198410069 nonUMI_good
4.90689059560852 4.64199198410069 nonUMI_good
4.90689059560852 4.64199198410069 nonUMI_good
4.90689059560852 4.64199198410069 nonUMI_good
4.90689059560852 4.64199198410069 nonUMI_good
4.90689059560852 4.64199198410069 nonUMI_good
4.90689059560852 4.64199198410069 nonUMI_good
4.90689059560852 4.64199198410069 nonUMI_good
4.90689059560852 4.64199198410069 nonUMI_good
4.90689059560852 4.64199198410069 nonUMI_good
4.90689059560852 4.64199198410069 nonUMI_good
4.90689059560852 4.64199198410069 nonUMI_good
4.90689059560852 4.64199198410069 nonUMI_good
4.90689059560852 4.64199198410069 nonUMI_good
4.90689059560852 4.64199198410069 nonUMI_good
4.90689059560852 4.64199198410069 nonUMI_good
4.95419631038687 4.66347056285882 nonUMI_good
4.95419631038687 4.66347056285882 nonUMI_good
4.95419631038687 4.66347056285882 nonUMI_good
4.95419631038687 4.66347056285882 nonUMI_good
4.95419631038687 4.66347056285882 nonUMI_good
4.95419631038687 4.66347056285882 nonUMI_good
4.95419631038687 4.66347056285882 nonUMI_good
4.95419631038687 4.66347056285882 nonUMI_good
4.95419631038687 4.66347056285882 nonUMI_good
4.95419631038687 4.66347056285882 nonUMI_good
4.95419631038687 4.66347056285882 nonUMI_good
4.95419631038687 4.66347056285882 nonUMI_good
4.95419631038687 4.66347056285882 nonUMI_good
4.95419631038687 4.66347056285882 nonUMI_good
4.95419631038687 4.66347056285882 nonUMI_good
4.95419631038687 4.66347056285882 nonUMI_good
4.95419631038687 4.66347056285882 nonUMI_good
4.95419631038687 4.66347056285882 nonUMI_good
4.95419631038687 4.66347056285882 nonUMI_good
4.95419631038687 4.66347056285882 nonUMI_good
4.95419631038687 4.66347056285882 nonUMI_good
4.95419631038687 4.66347056285882 nonUMI_good
4.95419631038687 4.66347056285882 nonUMI_good
4.95419631038687 4.66347056285882 nonUMI_good
4.95419631038687 4.66347056285882 nonUMI_good
4.95419631038687 4.66347056285882 nonUMI_good
4.95419631038687 4.66347056285882 nonUMI_good
4.95419631038687 4.66347056285882 nonUMI_good
4.95419631038687 4.66347056285882 nonUMI_good
4.95419631038687 4.66347056285882 nonUMI_good
4.95419631038687 4.66347056285882 nonUMI_good
4.95419631038687 4.66347056285882 nonUMI_good
4.95419631038687 4.66347056285882 nonUMI_good
4.95419631038687 4.66347056285882 nonUMI_good
4.95419631038687 4.66347056285882 nonUMI_good
4.95419631038687 4.66347056285882 nonUMI_good
4.95419631038687 4.68463405765956 nonUMI_good
4.95419631038687 4.68463405765956 nonUMI_good
4.95419631038687 4.68463405765956 nonUMI_good
4.95419631038687 4.68463405765956 nonUMI_good
4.95419631038687 4.68463405765956 nonUMI_good
4.95419631038687 4.68463405765956 nonUMI_good
4.95419631038687 4.68463405765956 nonUMI_good
4.95419631038687 4.68463405765956 nonUMI_good
4.95419631038687 4.68463405765956 nonUMI_good
4.95419631038687 4.68463405765956 nonUMI_good
4.95419631038687 4.68463405765956 nonUMI_good
4.95419631038687 4.68463405765956 nonUMI_good
4.95419631038687 4.68463405765956 nonUMI_good
4.95419631038687 4.68463405765956 nonUMI_good
4.95419631038687 4.68463405765956 nonUMI_good
4.95419631038687 4.68463405765956 nonUMI_good
4.95419631038687 4.68463405765956 nonUMI_good
4.95419631038687 4.68463405765956 nonUMI_good
4.95419631038687 4.68463405765956 nonUMI_good
4.95419631038687 4.68463405765956 nonUMI_good
4.95419631038687 4.68463405765956 nonUMI_good
4.95419631038687 4.68463405765956 nonUMI_good
4.95419631038687 4.68463405765956 nonUMI_good
4.95419631038687 4.68463405765956 nonUMI_good
4.95419631038687 4.68463405765956 nonUMI_good
4.95419631038687 4.68463405765956 nonUMI_good
4.95419631038687 4.68463405765956 nonUMI_good
4.95419631038687 4.68463405765956 nonUMI_good
4.95419631038687 4.68463405765956 nonUMI_good
4.95419631038687 4.68463405765956 nonUMI_good
4.95419631038687 4.70549157937433 nonUMI_good
4.95419631038687 4.70549157937433 nonUMI_good
4.95419631038687 4.70549157937433 nonUMI_good
4.95419631038687 4.70549157937433 nonUMI_good
4.95419631038687 4.70549157937433 nonUMI_good
4.95419631038687 4.70549157937433 nonUMI_good
4.95419631038687 4.70549157937433 nonUMI_good
4.95419631038687 4.70549157937433 nonUMI_good
4.95419631038687 4.70549157937433 nonUMI_good
4.95419631038687 4.70549157937433 nonUMI_good
4.95419631038687 4.70549157937433 nonUMI_good
4.95419631038687 4.70549157937433 nonUMI_good
4.95419631038687 4.70549157937433 nonUMI_good
4.95419631038687 4.70549157937433 nonUMI_good
4.95419631038687 4.70549157937433 nonUMI_good
4.95419631038687 4.70549157937433 nonUMI_good
4.95419631038687 4.70549157937433 nonUMI_good
4.95419631038687 4.70549157937433 nonUMI_good
4.95419631038687 4.70549157937433 nonUMI_good
4.95419631038687 4.72605184932909 nonUMI_good
4.95419631038687 4.72605184932909 nonUMI_good
5 4.72605184932909 nonUMI_good
5 4.72605184932909 nonUMI_good
5 4.72605184932909 nonUMI_good
5 4.72605184932909 nonUMI_good
5 4.72605184932909 nonUMI_good
5 4.72605184932909 nonUMI_good
5 4.72605184932909 nonUMI_good
5 4.72605184932909 nonUMI_good
5 4.72605184932909 nonUMI_good
5 4.72605184932909 nonUMI_good
5 4.72605184932909 nonUMI_good
5 4.72605184932909 nonUMI_good
5 4.72605184932909 nonUMI_good
5 4.72605184932909 nonUMI_good
5 4.72605184932909 nonUMI_good
5 4.72605184932909 nonUMI_good
5 4.72605184932909 nonUMI_good
5 4.72605184932909 nonUMI_good
5 4.72605184932909 nonUMI_good
5 4.72605184932909 nonUMI_good
5 4.72605184932909 nonUMI_good
5 4.72605184932909 nonUMI_good
5 4.72605184932909 nonUMI_good
5 4.72605184932909 nonUMI_good
5 4.72605184932909 nonUMI_good
5 4.72605184932909 nonUMI_good
5 4.72605184932909 nonUMI_good
5 4.72605184932909 nonUMI_good
5 4.72605184932909 nonUMI_good
5 4.72605184932909 nonUMI_good
5 4.72605184932909 nonUMI_good
5 4.72605184932909 nonUMI_good
5 4.72605184932909 nonUMI_good
5 4.72605184932909 nonUMI_good
5 4.74632322119992 nonUMI_good
5 4.74632322119992 nonUMI_good
5 4.74632322119992 nonUMI_good
5 4.74632322119992 nonUMI_good
5 4.74632322119992 nonUMI_good
5 4.74632322119992 nonUMI_good
5 4.74632322119992 nonUMI_good
5 4.74632322119992 nonUMI_good
5 4.74632322119992 nonUMI_good
5 4.74632322119992 nonUMI_good
5 4.74632322119992 nonUMI_good
5 4.74632322119992 nonUMI_good
5 4.74632322119992 nonUMI_good
5 4.74632322119992 nonUMI_good
5 4.74632322119992 nonUMI_good
5 4.74632322119992 nonUMI_good
5 4.74632322119992 nonUMI_good
5 4.74632322119992 nonUMI_good
5 4.74632322119992 nonUMI_good
5 4.74632322119992 nonUMI_good
5 4.74632322119992 nonUMI_good
5 4.74632322119992 nonUMI_good
5 4.74632322119992 nonUMI_good
5 4.74632322119992 nonUMI_good
5 4.74632322119992 nonUMI_good
5 4.74632322119992 nonUMI_good
5 4.74632322119992 nonUMI_good
5 4.7663137013915 nonUMI_good
5 4.7663137013915 nonUMI_good
5 4.7663137013915 nonUMI_good
5 4.7663137013915 nonUMI_good
5 4.7663137013915 nonUMI_good
5 4.7663137013915 nonUMI_good
5 4.7663137013915 nonUMI_good
5 4.7663137013915 nonUMI_good
5 4.7663137013915 nonUMI_good
5 4.7663137013915 nonUMI_good
5 4.7663137013915 nonUMI_good
5 4.7663137013915 nonUMI_good
5 4.7663137013915 nonUMI_good
5 4.7663137013915 nonUMI_good
5 4.7663137013915 nonUMI_good
5 4.7663137013915 nonUMI_good
5 4.7663137013915 nonUMI_good
5 4.7663137013915 nonUMI_good
5.04439411935845 4.7663137013915 nonUMI_good
5.04439411935845 4.7663137013915 nonUMI_good
5.04439411935845 4.7663137013915 nonUMI_good
5.04439411935845 4.7663137013915 nonUMI_good
5.04439411935845 4.7663137013915 nonUMI_good
5.04439411935845 4.7663137013915 nonUMI_good
5.04439411935845 4.7663137013915 nonUMI_good
5.04439411935845 4.7663137013915 nonUMI_good
5.04439411935845 4.78603096802293 nonUMI_good
5.04439411935845 4.78603096802293 nonUMI_good
5.04439411935845 4.78603096802293 nonUMI_good
5.04439411935845 4.78603096802293 nonUMI_good
5.04439411935845 4.78603096802293 nonUMI_good
5.04439411935845 4.78603096802293 nonUMI_good
5.04439411935845 4.78603096802293 nonUMI_good
5.04439411935845 4.78603096802293 nonUMI_good
5.04439411935845 4.78603096802293 nonUMI_good
5.04439411935845 4.78603096802293 nonUMI_good
5.04439411935845 4.78603096802293 nonUMI_good
5.04439411935845 4.78603096802293 nonUMI_good
5.04439411935845 4.78603096802293 nonUMI_good
5.04439411935845 4.78603096802293 nonUMI_good
5.04439411935845 4.78603096802293 nonUMI_good
5.04439411935845 4.78603096802293 nonUMI_good
5.04439411935845 4.78603096802293 nonUMI_good
5.04439411935845 4.78603096802293 nonUMI_good
5.04439411935845 4.78603096802293 nonUMI_good
5.04439411935845 4.78603096802293 nonUMI_good
5.04439411935845 4.80548238863352 nonUMI_good
5.04439411935845 4.80548238863352 nonUMI_good
5.04439411935845 4.80548238863352 nonUMI_good
5.04439411935845 4.80548238863352 nonUMI_good
5.04439411935845 4.80548238863352 nonUMI_good
5.04439411935845 4.80548238863352 nonUMI_good
5.04439411935845 4.80548238863352 nonUMI_good
5.04439411935845 4.80548238863352 nonUMI_good
5.04439411935845 4.80548238863352 nonUMI_good
5.04439411935845 4.80548238863352 nonUMI_good
5.04439411935845 4.80548238863352 nonUMI_good
5.04439411935845 4.80548238863352 nonUMI_good
5.04439411935845 4.80548238863352 nonUMI_good
5.04439411935845 4.80548238863352 nonUMI_good
5.04439411935845 4.80548238863352 nonUMI_good
5.04439411935845 4.80548238863352 nonUMI_good
5.04439411935845 4.80548238863352 nonUMI_good
5.04439411935845 4.80548238863352 nonUMI_good
5.04439411935845 4.80548238863352 nonUMI_good
5.04439411935845 4.80548238863352 nonUMI_good
5.04439411935845 4.80548238863352 nonUMI_good
5.04439411935845 4.8246750367108 nonUMI_good
5.04439411935845 4.8246750367108 nonUMI_good
5.04439411935845 4.8246750367108 nonUMI_good
5.04439411935845 4.8246750367108 nonUMI_good
5.04439411935845 4.8246750367108 nonUMI_good
5.04439411935845 4.8246750367108 nonUMI_good
5.04439411935845 4.8246750367108 nonUMI_good
5.04439411935845 4.8246750367108 nonUMI_good
5.04439411935845 4.8246750367108 nonUMI_good
5.04439411935845 4.8246750367108 nonUMI_good
5.04439411935845 4.8246750367108 nonUMI_good
5.04439411935845 4.8246750367108 nonUMI_good
5.04439411935845 4.8246750367108 nonUMI_good
5.04439411935845 4.8246750367108 nonUMI_good
5.04439411935845 4.8246750367108 nonUMI_good
5.04439411935845 4.8246750367108 nonUMI_good
5.04439411935845 4.8246750367108 nonUMI_good
5.04439411935845 4.8246750367108 nonUMI_good
5.08746284125034 4.8246750367108 nonUMI_good
5.08746284125034 4.8246750367108 nonUMI_good
5.08746284125034 4.8246750367108 nonUMI_good
5.08746284125034 4.8246750367108 nonUMI_good
5.08746284125034 4.8246750367108 nonUMI_good
5.08746284125034 4.8246750367108 nonUMI_good
5.08746284125034 4.8246750367108 nonUMI_good
5.08746284125034 4.8246750367108 nonUMI_good
5.08746284125034 4.8246750367108 nonUMI_good
5.08746284125034 4.8246750367108 nonUMI_good
5.08746284125034 4.8246750367108 nonUMI_good
5.08746284125034 4.8246750367108 nonUMI_good
5.08746284125034 4.84361570713348 nonUMI_good
5.08746284125034 4.84361570713348 nonUMI_good
5.08746284125034 4.84361570713348 nonUMI_good
5.08746284125034 4.84361570713348 nonUMI_good
5.08746284125034 4.84361570713348 nonUMI_good
5.08746284125034 4.84361570713348 nonUMI_good
5.08746284125034 4.84361570713348 nonUMI_good
5.08746284125034 4.84361570713348 nonUMI_good
5.08746284125034 4.84361570713348 nonUMI_good
5.08746284125034 4.84361570713348 nonUMI_good
5.08746284125034 4.84361570713348 nonUMI_good
5.08746284125034 4.84361570713348 nonUMI_good
5.08746284125034 4.84361570713348 nonUMI_good
5.08746284125034 4.84361570713348 nonUMI_good
5.08746284125034 4.84361570713348 nonUMI_good
5.08746284125034 4.84361570713348 nonUMI_good
5.08746284125034 4.84361570713348 nonUMI_good
5.08746284125034 4.84361570713348 nonUMI_good
5.08746284125034 4.84361570713348 nonUMI_good
5.08746284125034 4.84361570713348 nonUMI_good
5.08746284125034 4.84361570713348 nonUMI_good
5.08746284125034 4.84361570713348 nonUMI_good
5.08746284125034 4.84361570713348 nonUMI_good
5.08746284125034 4.84361570713348 nonUMI_good
5.08746284125034 4.84361570713348 nonUMI_good
5.08746284125034 4.84361570713348 nonUMI_good
5.08746284125034 4.84361570713348 nonUMI_good
5.08746284125034 4.84361570713348 nonUMI_good
5.08746284125034 4.84361570713348 nonUMI_good
5.08746284125034 4.84361570713348 nonUMI_good
5.08746284125034 4.84361570713348 nonUMI_good
5.08746284125034 4.84361570713348 nonUMI_good
5.08746284125034 4.86231093061373 nonUMI_good
5.08746284125034 4.86231093061373 nonUMI_good
5.08746284125034 4.86231093061373 nonUMI_good
5.08746284125034 4.86231093061373 nonUMI_good
5.08746284125034 4.86231093061373 nonUMI_good
5.08746284125034 4.86231093061373 nonUMI_good
5.08746284125034 4.86231093061373 nonUMI_good
5.08746284125034 4.86231093061373 nonUMI_good
5.08746284125034 4.86231093061373 nonUMI_good
5.08746284125034 4.86231093061373 nonUMI_good
5.08746284125034 4.86231093061373 nonUMI_good
5.08746284125034 4.86231093061373 nonUMI_good
5.08746284125034 4.86231093061373 nonUMI_good
5.08746284125034 4.86231093061373 nonUMI_good
5.08746284125034 4.86231093061373 nonUMI_good
5.08746284125034 4.86231093061373 nonUMI_good
5.08746284125034 4.86231093061373 nonUMI_good
5.08746284125034 4.86231093061373 nonUMI_good
5.08746284125034 4.86231093061373 nonUMI_good
5.08746284125034 4.86231093061373 nonUMI_good
5.08746284125034 4.86231093061373 nonUMI_good
5.08746284125034 4.86231093061373 nonUMI_good
5.08746284125034 4.86231093061373 nonUMI_good
5.08746284125034 4.86231093061373 nonUMI_good
5.08746284125034 4.86231093061373 nonUMI_good
5.08746284125034 4.86231093061373 nonUMI_good
5.08746284125034 4.86231093061373 nonUMI_good
5.08746284125034 4.86231093061373 nonUMI_good
5.08746284125034 4.86231093061373 nonUMI_good
5.08746284125034 4.86231093061373 nonUMI_good
5.08746284125034 4.86231093061373 nonUMI_good
5.08746284125034 4.86231093061373 nonUMI_good
5.08746284125034 4.88076698721561 nonUMI_good
5.08746284125034 4.88076698721561 nonUMI_good
5.08746284125034 4.88076698721561 nonUMI_good
5.08746284125034 4.88076698721561 nonUMI_good
5.08746284125034 4.88076698721561 nonUMI_good
5.12928301694497 4.88076698721561 nonUMI_good
5.12928301694497 4.88076698721561 nonUMI_good
5.12928301694497 4.88076698721561 nonUMI_good
5.12928301694497 4.88076698721561 nonUMI_good
5.12928301694497 4.88076698721561 nonUMI_good
5.12928301694497 4.88076698721561 nonUMI_good
5.12928301694497 4.88076698721561 nonUMI_good
5.12928301694497 4.88076698721561 nonUMI_good
5.12928301694497 4.88076698721561 nonUMI_good
5.12928301694497 4.88076698721561 nonUMI_good
5.12928301694497 4.88076698721561 nonUMI_good
5.12928301694497 4.88076698721561 nonUMI_good
5.12928301694497 4.88076698721561 nonUMI_good
5.12928301694497 4.88076698721561 nonUMI_good
5.12928301694497 4.88076698721561 nonUMI_good
5.12928301694497 4.88076698721561 nonUMI_good
5.12928301694497 4.88076698721561 nonUMI_good
5.12928301694497 4.89898991901971 nonUMI_good
5.12928301694497 4.89898991901971 nonUMI_good
5.12928301694497 4.89898991901971 nonUMI_good
5.12928301694497 4.89898991901971 nonUMI_good
5.12928301694497 4.89898991901971 nonUMI_good
5.12928301694497 4.89898991901971 nonUMI_good
5.12928301694497 4.89898991901971 nonUMI_good
5.12928301694497 4.89898991901971 nonUMI_good
5.12928301694497 4.89898991901971 nonUMI_good
5.12928301694497 4.89898991901971 nonUMI_good
5.12928301694497 4.89898991901971 nonUMI_good
5.12928301694497 4.89898991901971 nonUMI_good
5.12928301694497 4.89898991901971 nonUMI_good
5.12928301694497 4.89898991901971 nonUMI_good
5.12928301694497 4.89898991901971 nonUMI_good
5.12928301694497 4.89898991901971 nonUMI_good
5.12928301694497 4.89898991901971 nonUMI_good
5.12928301694497 4.89898991901971 nonUMI_good
5.12928301694497 4.89898991901971 nonUMI_good
5.12928301694497 4.89898991901971 nonUMI_good
5.12928301694497 4.89898991901971 nonUMI_good
5.12928301694497 4.89898991901971 nonUMI_good
5.12928301694497 4.91698554199783 nonUMI_good
5.12928301694497 4.91698554199783 nonUMI_good
5.12928301694497 4.91698554199783 nonUMI_good
5.12928301694497 4.91698554199783 nonUMI_good
5.12928301694497 4.91698554199783 nonUMI_good
5.12928301694497 4.91698554199783 nonUMI_good
5.12928301694497 4.91698554199783 nonUMI_good
5.12928301694497 4.91698554199783 nonUMI_good
5.12928301694497 4.91698554199783 nonUMI_good
5.12928301694497 4.91698554199783 nonUMI_good
5.12928301694497 4.91698554199783 nonUMI_good
5.12928301694497 4.91698554199783 nonUMI_good
5.12928301694497 4.91698554199783 nonUMI_good
5.12928301694497 4.91698554199783 nonUMI_good
5.12928301694497 4.91698554199783 nonUMI_good
5.12928301694497 4.91698554199783 nonUMI_good
5.12928301694497 4.91698554199783 nonUMI_good
5.12928301694497 4.91698554199783 nonUMI_good
5.12928301694497 4.91698554199783 nonUMI_good
5.12928301694497 4.91698554199783 nonUMI_good
5.12928301694497 4.91698554199783 nonUMI_good
5.12928301694497 4.91698554199783 nonUMI_good
5.12928301694497 4.91698554199783 nonUMI_good
5.12928301694497 4.91698554199783 nonUMI_good
5.12928301694497 4.91698554199783 nonUMI_good
5.12928301694497 4.91698554199783 nonUMI_good
5.12928301694497 4.91698554199783 nonUMI_good
5.12928301694497 4.91698554199783 nonUMI_good
5.12928301694497 4.91698554199783 nonUMI_good
5.16992500144231 4.91698554199783 nonUMI_good
5.16992500144231 4.91698554199783 nonUMI_good
5.16992500144231 4.93475945715616 nonUMI_good
5.16992500144231 4.93475945715616 nonUMI_good
5.16992500144231 4.93475945715616 nonUMI_good
5.16992500144231 4.93475945715616 nonUMI_good
5.16992500144231 4.93475945715616 nonUMI_good
5.16992500144231 4.93475945715616 nonUMI_good
5.16992500144231 4.93475945715616 nonUMI_good
5.16992500144231 4.93475945715616 nonUMI_good
5.16992500144231 4.93475945715616 nonUMI_good
5.16992500144231 4.93475945715616 nonUMI_good
5.16992500144231 4.93475945715616 nonUMI_good
5.16992500144231 4.93475945715616 nonUMI_good
5.16992500144231 4.93475945715616 nonUMI_good
5.16992500144231 4.93475945715616 nonUMI_good
5.16992500144231 4.93475945715616 nonUMI_good
5.16992500144231 4.93475945715616 nonUMI_good
5.16992500144231 4.93475945715616 nonUMI_good
5.16992500144231 4.93475945715616 nonUMI_good
5.16992500144231 4.93475945715616 nonUMI_good
5.16992500144231 4.93475945715616 nonUMI_good
5.16992500144231 4.93475945715616 nonUMI_good
5.16992500144231 4.93475945715616 nonUMI_good
5.16992500144231 4.93475945715616 nonUMI_good
5.16992500144231 4.93475945715616 nonUMI_good
5.16992500144231 4.93475945715616 nonUMI_good
5.16992500144231 4.93475945715616 nonUMI_good
5.16992500144231 4.93475945715616 nonUMI_good
5.16992500144231 4.95231706100031 nonUMI_good
5.16992500144231 4.95231706100031 nonUMI_good
5.16992500144231 4.95231706100031 nonUMI_good
5.16992500144231 4.95231706100031 nonUMI_good
5.16992500144231 4.95231706100031 nonUMI_good
5.16992500144231 4.95231706100031 nonUMI_good
5.16992500144231 4.95231706100031 nonUMI_good
5.16992500144231 4.95231706100031 nonUMI_good
5.16992500144231 4.95231706100031 nonUMI_good
5.16992500144231 4.95231706100031 nonUMI_good
5.16992500144231 4.95231706100031 nonUMI_good
5.16992500144231 4.95231706100031 nonUMI_good
5.16992500144231 4.95231706100031 nonUMI_good
5.16992500144231 4.95231706100031 nonUMI_good
5.16992500144231 4.95231706100031 nonUMI_good
5.16992500144231 4.95231706100031 nonUMI_good
5.16992500144231 4.95231706100031 nonUMI_good
5.16992500144231 4.95231706100031 nonUMI_good
5.16992500144231 4.95231706100031 nonUMI_good
5.16992500144231 4.95231706100031 nonUMI_good
5.16992500144231 4.95231706100031 nonUMI_good
5.16992500144231 4.95231706100031 nonUMI_good
5.16992500144231 4.95231706100031 nonUMI_good
5.16992500144231 4.95231706100031 nonUMI_good
5.16992500144231 4.95231706100031 nonUMI_good
5.16992500144231 4.95231706100031 nonUMI_good
5.20945336562895 4.95231706100031 nonUMI_good
5.20945336562895 4.95231706100031 nonUMI_good
5.20945336562895 4.95231706100031 nonUMI_good
5.20945336562895 4.95231706100031 nonUMI_good
5.20945336562895 4.96966355537124 nonUMI_good
5.20945336562895 4.96966355537124 nonUMI_good
5.20945336562895 4.96966355537124 nonUMI_good
5.20945336562895 4.96966355537124 nonUMI_good
5.20945336562895 4.96966355537124 nonUMI_good
5.20945336562895 4.96966355537124 nonUMI_good
5.20945336562895 4.96966355537124 nonUMI_good
5.20945336562895 4.96966355537124 nonUMI_good
5.20945336562895 4.96966355537124 nonUMI_good
5.20945336562895 4.96966355537124 nonUMI_good
5.20945336562895 4.96966355537124 nonUMI_good
5.20945336562895 4.96966355537124 nonUMI_good
5.20945336562895 4.96966355537124 nonUMI_good
5.20945336562895 4.96966355537124 nonUMI_good
5.20945336562895 4.96966355537124 nonUMI_good
5.20945336562895 4.96966355537124 nonUMI_good
5.20945336562895 4.96966355537124 nonUMI_good
5.20945336562895 4.96966355537124 nonUMI_good
5.20945336562895 4.96966355537124 nonUMI_good
5.20945336562895 4.96966355537124 nonUMI_good
5.20945336562895 4.96966355537124 nonUMI_good
5.20945336562895 4.96966355537124 nonUMI_good
5.20945336562895 4.96966355537124 nonUMI_good
5.20945336562895 4.96966355537124 nonUMI_good
5.20945336562895 4.96966355537124 nonUMI_good
5.20945336562895 4.96966355537124 nonUMI_good
5.20945336562895 4.96966355537124 nonUMI_good
5.20945336562895 4.96966355537124 nonUMI_good
5.20945336562895 4.96966355537124 nonUMI_good
5.20945336562895 4.96966355537124 nonUMI_good
5.20945336562895 4.98680395669676 nonUMI_good
5.20945336562895 4.98680395669676 nonUMI_good
5.20945336562895 4.98680395669676 nonUMI_good
5.20945336562895 4.98680395669676 nonUMI_good
5.20945336562895 4.98680395669676 nonUMI_good
5.20945336562895 4.98680395669676 nonUMI_good
5.20945336562895 4.98680395669676 nonUMI_good
5.20945336562895 4.98680395669676 nonUMI_good
5.20945336562895 4.98680395669676 nonUMI_good
5.20945336562895 4.98680395669676 nonUMI_good
5.20945336562895 4.98680395669676 nonUMI_good
5.20945336562895 4.98680395669676 nonUMI_good
5.20945336562895 4.98680395669676 nonUMI_good
5.20945336562895 4.98680395669676 nonUMI_good
5.20945336562895 4.98680395669676 nonUMI_good
5.20945336562895 4.98680395669676 nonUMI_good
5.20945336562895 4.98680395669676 nonUMI_good
5.20945336562895 4.98680395669676 nonUMI_good
5.20945336562895 4.98680395669676 nonUMI_good
5.20945336562895 4.98680395669676 nonUMI_good
5.20945336562895 4.98680395669676 nonUMI_good
5.20945336562895 4.98680395669676 nonUMI_good
5.20945336562895 4.98680395669676 nonUMI_good
5.20945336562895 4.98680395669676 nonUMI_good
5.20945336562895 4.98680395669676 nonUMI_good
5.20945336562895 4.98680395669676 nonUMI_good
5.20945336562895 5.00374310469996 nonUMI_good
5.20945336562895 5.00374310469996 nonUMI_good
5.20945336562895 5.00374310469996 nonUMI_good
5.20945336562895 5.00374310469996 nonUMI_good
5.20945336562895 5.00374310469996 nonUMI_good
5.20945336562895 5.00374310469996 nonUMI_good
5.20945336562895 5.00374310469996 nonUMI_good
5.20945336562895 5.00374310469996 nonUMI_good
5.20945336562895 5.00374310469996 nonUMI_good
5.20945336562895 5.00374310469996 nonUMI_good
5.20945336562895 5.00374310469996 nonUMI_good
5.20945336562895 5.00374310469996 nonUMI_good
5.24792751344359 5.00374310469996 nonUMI_good
5.24792751344359 5.00374310469996 nonUMI_good
5.24792751344359 5.00374310469996 nonUMI_good
5.24792751344359 5.00374310469996 nonUMI_good
5.24792751344359 5.00374310469996 nonUMI_good
5.24792751344359 5.00374310469996 nonUMI_good
5.24792751344359 5.00374310469996 nonUMI_good
5.24792751344359 5.00374310469996 nonUMI_good
5.24792751344359 5.00374310469996 nonUMI_good
5.24792751344359 5.00374310469996 nonUMI_good
5.24792751344359 5.02048567060227 nonUMI_good
5.24792751344359 5.02048567060227 nonUMI_good
5.24792751344359 5.02048567060227 nonUMI_good
5.24792751344359 5.02048567060227 nonUMI_good
5.24792751344359 5.02048567060227 nonUMI_good
5.24792751344359 5.02048567060227 nonUMI_good
5.24792751344359 5.02048567060227 nonUMI_good
5.24792751344359 5.02048567060227 nonUMI_good
5.24792751344359 5.02048567060227 nonUMI_good
5.24792751344359 5.02048567060227 nonUMI_good
5.24792751344359 5.02048567060227 nonUMI_good
5.24792751344359 5.02048567060227 nonUMI_good
5.24792751344359 5.02048567060227 nonUMI_good
5.24792751344359 5.02048567060227 nonUMI_good
5.24792751344359 5.02048567060227 nonUMI_good
5.24792751344359 5.02048567060227 nonUMI_good
5.24792751344359 5.02048567060227 nonUMI_good
5.24792751344359 5.02048567060227 nonUMI_good
5.24792751344359 5.02048567060227 nonUMI_good
5.24792751344359 5.02048567060227 nonUMI_good
5.24792751344359 5.02048567060227 nonUMI_good
5.24792751344359 5.02048567060227 nonUMI_good
5.24792751344359 5.03703616485593 nonUMI_good
5.24792751344359 5.03703616485593 nonUMI_good
5.24792751344359 5.03703616485593 nonUMI_good
5.24792751344359 5.03703616485593 nonUMI_good
5.24792751344359 5.03703616485593 nonUMI_good
5.24792751344359 5.03703616485593 nonUMI_good
5.24792751344359 5.03703616485593 nonUMI_good
5.24792751344359 5.03703616485593 nonUMI_good
5.24792751344359 5.03703616485593 nonUMI_good
5.24792751344359 5.03703616485593 nonUMI_good
5.24792751344359 5.03703616485593 nonUMI_good
5.24792751344359 5.03703616485593 nonUMI_good
5.24792751344359 5.03703616485593 nonUMI_good
5.24792751344359 5.03703616485593 nonUMI_good
5.24792751344359 5.03703616485593 nonUMI_good
5.24792751344359 5.03703616485593 nonUMI_good
5.24792751344359 5.03703616485593 nonUMI_good
5.24792751344359 5.03703616485593 nonUMI_good
5.24792751344359 5.03703616485593 nonUMI_good
5.28540221886225 5.03703616485593 nonUMI_good
5.28540221886225 5.03703616485593 nonUMI_good
5.28540221886225 5.03703616485593 nonUMI_good
5.28540221886225 5.03703616485593 nonUMI_good
5.28540221886225 5.03703616485593 nonUMI_good
5.28540221886225 5.03703616485593 nonUMI_good
5.28540221886225 5.03703616485593 nonUMI_good
5.28540221886225 5.03703616485593 nonUMI_good
5.28540221886225 5.05339894443801 nonUMI_good
5.28540221886225 5.05339894443801 nonUMI_good
5.28540221886225 5.05339894443801 nonUMI_good
5.28540221886225 5.05339894443801 nonUMI_good
5.28540221886225 5.05339894443801 nonUMI_good
5.28540221886225 5.05339894443801 nonUMI_good
5.28540221886225 5.05339894443801 nonUMI_good
5.28540221886225 5.05339894443801 nonUMI_good
5.28540221886225 5.05339894443801 nonUMI_good
5.28540221886225 5.05339894443801 nonUMI_good
5.28540221886225 5.05339894443801 nonUMI_good
5.28540221886225 5.05339894443801 nonUMI_good
5.28540221886225 5.05339894443801 nonUMI_good
5.28540221886225 5.05339894443801 nonUMI_good
5.28540221886225 5.05339894443801 nonUMI_good
5.28540221886225 5.05339894443801 nonUMI_good
5.28540221886225 5.05339894443801 nonUMI_good
5.28540221886225 5.05339894443801 nonUMI_good
5.28540221886225 5.05339894443801 nonUMI_good
5.28540221886225 5.05339894443801 nonUMI_good
5.28540221886225 5.06957821973534 nonUMI_good
5.28540221886225 5.06957821973534 nonUMI_good
5.28540221886225 5.06957821973534 nonUMI_good
5.28540221886225 5.06957821973534 nonUMI_good
5.28540221886225 5.06957821973534 nonUMI_good
5.28540221886225 5.06957821973534 nonUMI_good
5.28540221886225 5.06957821973534 nonUMI_good
5.28540221886225 5.06957821973534 nonUMI_good
5.28540221886225 5.06957821973534 nonUMI_good
5.28540221886225 5.06957821973534 nonUMI_good
5.28540221886225 5.06957821973534 nonUMI_good
5.28540221886225 5.06957821973534 nonUMI_good
5.28540221886225 5.06957821973534 nonUMI_good
5.28540221886225 5.06957821973534 nonUMI_good
5.28540221886225 5.06957821973534 nonUMI_good
5.28540221886225 5.06957821973534 nonUMI_good
5.28540221886225 5.06957821973534 nonUMI_good
5.28540221886225 5.06957821973534 nonUMI_good
5.28540221886225 5.06957821973534 nonUMI_good
5.28540221886225 5.06957821973534 nonUMI_good
5.28540221886225 5.06957821973534 nonUMI_good
5.28540221886225 5.08557806104768 nonUMI_good
5.28540221886225 5.08557806104768 nonUMI_good
5.28540221886225 5.08557806104768 nonUMI_good
5.28540221886225 5.08557806104768 nonUMI_good
5.28540221886225 5.08557806104768 nonUMI_good
5.28540221886225 5.08557806104768 nonUMI_good
5.28540221886225 5.08557806104768 nonUMI_good
5.28540221886225 5.08557806104768 nonUMI_good
5.28540221886225 5.08557806104768 nonUMI_good
5.28540221886225 5.08557806104768 nonUMI_good
5.28540221886225 5.08557806104768 nonUMI_good
5.28540221886225 5.08557806104768 nonUMI_good
5.28540221886225 5.08557806104768 nonUMI_good
5.28540221886225 5.08557806104768 nonUMI_good
5.28540221886225 5.08557806104768 nonUMI_good
5.28540221886225 5.08557806104768 nonUMI_good
5.28540221886225 5.08557806104768 nonUMI_good
5.28540221886225 5.08557806104768 nonUMI_good
5.28540221886225 5.08557806104768 nonUMI_good
5.28540221886225 5.08557806104768 nonUMI_good
5.28540221886225 5.08557806104768 nonUMI_good
5.28540221886225 5.08557806104768 nonUMI_good
5.28540221886225 5.08557806104768 nonUMI_good
5.28540221886225 5.08557806104768 nonUMI_good
5.28540221886225 5.08557806104768 nonUMI_good
5.28540221886225 5.08557806104768 nonUMI_good
5.28540221886225 5.08557806104768 nonUMI_good
5.28540221886225 5.10140240473421 nonUMI_good
5.28540221886225 5.10140240473421 nonUMI_good
5.28540221886225 5.10140240473421 nonUMI_good
5.28540221886225 5.10140240473421 nonUMI_good
5.32192809488736 5.10140240473421 nonUMI_good
5.32192809488736 5.10140240473421 nonUMI_good
5.32192809488736 5.10140240473421 nonUMI_good
5.32192809488736 5.10140240473421 nonUMI_good
5.32192809488736 5.10140240473421 nonUMI_good
5.32192809488736 5.10140240473421 nonUMI_good
5.32192809488736 5.10140240473421 nonUMI_good
5.32192809488736 5.10140240473421 nonUMI_good
5.32192809488736 5.10140240473421 nonUMI_good
5.32192809488736 5.10140240473421 nonUMI_good
5.32192809488736 5.10140240473421 nonUMI_good
5.32192809488736 5.10140240473421 nonUMI_good
5.32192809488736 5.10140240473421 nonUMI_good
5.32192809488736 5.10140240473421 nonUMI_good
5.32192809488736 5.10140240473421 nonUMI_good
5.32192809488736 5.10140240473421 nonUMI_good
5.32192809488736 5.10140240473421 nonUMI_good
5.32192809488736 5.10140240473421 nonUMI_good
5.32192809488736 5.11705505902659 nonUMI_good
5.32192809488736 5.11705505902659 nonUMI_good
5.32192809488736 5.11705505902659 nonUMI_good
5.32192809488736 5.11705505902659 nonUMI_good
5.32192809488736 5.11705505902659 nonUMI_good
5.32192809488736 5.11705505902659 nonUMI_good
5.32192809488736 5.11705505902659 nonUMI_good
5.32192809488736 5.11705505902659 nonUMI_good
5.32192809488736 5.11705505902659 nonUMI_good
5.32192809488736 5.11705505902659 nonUMI_good
5.32192809488736 5.11705505902659 nonUMI_good
5.32192809488736 5.11705505902659 nonUMI_good
5.32192809488736 5.11705505902659 nonUMI_good
5.32192809488736 5.11705505902659 nonUMI_good
5.32192809488736 5.11705505902659 nonUMI_good
5.32192809488736 5.11705505902659 nonUMI_good
5.32192809488736 5.11705505902659 nonUMI_good
5.32192809488736 5.11705505902659 nonUMI_good
5.32192809488736 5.11705505902659 nonUMI_good
5.32192809488736 5.11705505902659 nonUMI_good
5.32192809488736 5.11705505902659 nonUMI_good
5.32192809488736 5.11705505902659 nonUMI_good
5.32192809488736 5.11705505902659 nonUMI_good
5.32192809488736 5.11705505902659 nonUMI_good
5.32192809488736 5.11705505902659 nonUMI_good
5.32192809488736 5.11705505902659 nonUMI_good
5.32192809488736 5.11705505902659 nonUMI_good
5.32192809488736 5.11705505902659 nonUMI_good
5.32192809488736 5.11705505902659 nonUMI_good
5.32192809488736 5.11705505902659 nonUMI_good
5.32192809488736 5.11705505902659 nonUMI_good
5.32192809488736 5.11705505902659 nonUMI_good
5.32192809488736 5.11705505902659 nonUMI_good
5.32192809488736 5.11705505902659 nonUMI_good
5.32192809488736 5.11705505902659 nonUMI_good
5.32192809488736 5.11705505902659 nonUMI_good
5.32192809488736 5.11705505902659 nonUMI_good
5.32192809488736 5.11705505902659 nonUMI_good
5.32192809488736 5.11705505902659 nonUMI_good
5.32192809488736 5.13253970952997 nonUMI_good
5.32192809488736 5.13253970952997 nonUMI_good
5.32192809488736 5.13253970952997 nonUMI_good
5.32192809488736 5.13253970952997 nonUMI_good
5.32192809488736 5.13253970952997 nonUMI_good
5.32192809488736 5.13253970952997 nonUMI_good
5.32192809488736 5.13253970952997 nonUMI_good
5.32192809488736 5.13253970952997 nonUMI_good
5.32192809488736 5.13253970952997 nonUMI_good
5.32192809488736 5.13253970952997 nonUMI_good
5.32192809488736 5.13253970952997 nonUMI_good
5.32192809488736 5.13253970952997 nonUMI_good
5.32192809488736 5.13253970952997 nonUMI_good
5.32192809488736 5.147859924432 nonUMI_good
5.35755200461808 5.147859924432 nonUMI_good
5.35755200461808 5.147859924432 nonUMI_good
5.35755200461808 5.147859924432 nonUMI_good
5.35755200461808 5.147859924432 nonUMI_good
5.35755200461808 5.147859924432 nonUMI_good
5.35755200461808 5.147859924432 nonUMI_good
5.35755200461808 5.147859924432 nonUMI_good
5.35755200461808 5.147859924432 nonUMI_good
5.35755200461808 5.147859924432 nonUMI_good
5.35755200461808 5.147859924432 nonUMI_good
5.35755200461808 5.147859924432 nonUMI_good
5.35755200461808 5.147859924432 nonUMI_good
5.35755200461808 5.147859924432 nonUMI_good
5.35755200461808 5.147859924432 nonUMI_good
5.35755200461808 5.147859924432 nonUMI_good
5.35755200461808 5.147859924432 nonUMI_good
5.35755200461808 5.147859924432 nonUMI_good
5.35755200461808 5.147859924432 nonUMI_good
5.35755200461808 5.16301915943809 nonUMI_good
5.35755200461808 5.16301915943809 nonUMI_good
5.35755200461808 5.16301915943809 nonUMI_good
5.35755200461808 5.16301915943809 nonUMI_good
5.35755200461808 5.16301915943809 nonUMI_good
5.35755200461808 5.16301915943809 nonUMI_good
5.35755200461808 5.16301915943809 nonUMI_good
5.35755200461808 5.16301915943809 nonUMI_good
5.35755200461808 5.16301915943809 nonUMI_good
5.35755200461808 5.16301915943809 nonUMI_good
5.35755200461808 5.16301915943809 nonUMI_good
5.35755200461808 5.16301915943809 nonUMI_good
5.35755200461808 5.16301915943809 nonUMI_good
5.35755200461808 5.16301915943809 nonUMI_good
5.35755200461808 5.16301915943809 nonUMI_good
5.35755200461808 5.16301915943809 nonUMI_good
5.35755200461808 5.16301915943809 nonUMI_good
5.35755200461808 5.16301915943809 nonUMI_good
5.35755200461808 5.16301915943809 nonUMI_good
5.35755200461808 5.16301915943809 nonUMI_good
5.35755200461808 5.17802076245009 nonUMI_good
5.35755200461808 5.17802076245009 nonUMI_good
5.35755200461808 5.17802076245009 nonUMI_good
5.35755200461808 5.17802076245009 nonUMI_good
5.35755200461808 5.17802076245009 nonUMI_good
5.35755200461808 5.17802076245009 nonUMI_good
5.35755200461808 5.17802076245009 nonUMI_good
5.35755200461808 5.17802076245009 nonUMI_good
5.35755200461808 5.17802076245009 nonUMI_good
5.35755200461808 5.17802076245009 nonUMI_good
5.35755200461808 5.17802076245009 nonUMI_good
5.35755200461808 5.17802076245009 nonUMI_good
5.35755200461808 5.17802076245009 nonUMI_good
5.35755200461808 5.17802076245009 nonUMI_good
5.35755200461808 5.17802076245009 nonUMI_good
5.35755200461808 5.17802076245009 nonUMI_good
5.35755200461808 5.17802076245009 nonUMI_good
5.35755200461808 5.17802076245009 nonUMI_good
5.39231742277876 5.17802076245009 nonUMI_good
5.39231742277876 5.19286797800423 nonUMI_good
5.39231742277876 5.19286797800423 nonUMI_good
5.39231742277876 5.19286797800423 nonUMI_good
5.39231742277876 5.19286797800423 nonUMI_good
5.39231742277876 5.19286797800423 nonUMI_good
5.39231742277876 5.19286797800423 nonUMI_good
5.39231742277876 5.19286797800423 nonUMI_good
5.39231742277876 5.19286797800423 nonUMI_good
5.39231742277876 5.19286797800423 nonUMI_good
5.39231742277876 5.19286797800423 nonUMI_good
5.39231742277876 5.19286797800423 nonUMI_good
5.39231742277876 5.19286797800423 nonUMI_good
5.39231742277876 5.19286797800423 nonUMI_good
5.39231742277876 5.19286797800423 nonUMI_good
5.39231742277876 5.19286797800423 nonUMI_good
5.39231742277876 5.19286797800423 nonUMI_good
5.39231742277876 5.19286797800423 nonUMI_good
5.39231742277876 5.19286797800423 nonUMI_good
5.39231742277876 5.19286797800423 nonUMI_good
5.39231742277876 5.19286797800423 nonUMI_good
5.39231742277876 5.19286797800423 nonUMI_good
5.39231742277876 5.19286797800423 nonUMI_good
5.39231742277876 5.19286797800423 nonUMI_good
5.39231742277876 5.19286797800423 nonUMI_good
5.39231742277876 5.20756395148296 nonUMI_good
5.39231742277876 5.20756395148296 nonUMI_good
5.39231742277876 5.20756395148296 nonUMI_good
5.39231742277876 5.20756395148296 nonUMI_good
5.39231742277876 5.20756395148296 nonUMI_good
5.39231742277876 5.20756395148296 nonUMI_good
5.39231742277876 5.20756395148296 nonUMI_good
5.39231742277876 5.20756395148296 nonUMI_good
5.39231742277876 5.20756395148296 nonUMI_good
5.39231742277876 5.20756395148296 nonUMI_good
5.39231742277876 5.20756395148296 nonUMI_good
5.39231742277876 5.20756395148296 nonUMI_good
5.39231742277876 5.20756395148296 nonUMI_good
5.39231742277876 5.20756395148296 nonUMI_good
5.39231742277876 5.20756395148296 nonUMI_good
5.39231742277876 5.20756395148296 nonUMI_good
5.39231742277876 5.20756395148296 nonUMI_good
5.39231742277876 5.20756395148296 nonUMI_good
5.39231742277876 5.20756395148296 nonUMI_good
5.39231742277876 5.20756395148296 nonUMI_good
5.39231742277876 5.20756395148296 nonUMI_good
5.39231742277876 5.20756395148296 nonUMI_good
5.39231742277876 5.22211173311447 nonUMI_good
5.39231742277876 5.22211173311447 nonUMI_good
5.39231742277876 5.22211173311447 nonUMI_good
5.39231742277876 5.22211173311447 nonUMI_good
5.39231742277876 5.22211173311447 nonUMI_good
5.39231742277876 5.22211173311447 nonUMI_good
5.39231742277876 5.22211173311447 nonUMI_good
5.39231742277876 5.22211173311447 nonUMI_good
5.39231742277876 5.22211173311447 nonUMI_good
5.4262647547021 5.22211173311447 nonUMI_good
5.4262647547021 5.22211173311447 nonUMI_good
5.4262647547021 5.22211173311447 nonUMI_good
5.4262647547021 5.22211173311447 nonUMI_good
5.4262647547021 5.22211173311447 nonUMI_good
5.4262647547021 5.22211173311447 nonUMI_good
5.4262647547021 5.23651428177258 nonUMI_good
5.4262647547021 5.23651428177258 nonUMI_good
5.4262647547021 5.23651428177258 nonUMI_good
5.4262647547021 5.23651428177258 nonUMI_good
5.4262647547021 5.23651428177258 nonUMI_good
5.4262647547021 5.23651428177258 nonUMI_good
5.4262647547021 5.23651428177258 nonUMI_good
5.4262647547021 5.23651428177258 nonUMI_good
5.4262647547021 5.23651428177258 nonUMI_good
5.4262647547021 5.23651428177258 nonUMI_good
5.4262647547021 5.23651428177258 nonUMI_good
5.4262647547021 5.23651428177258 nonUMI_good
5.4262647547021 5.23651428177258 nonUMI_good
5.4262647547021 5.23651428177258 nonUMI_good
5.4262647547021 5.23651428177258 nonUMI_good
5.4262647547021 5.23651428177258 nonUMI_good
5.4262647547021 5.23651428177258 nonUMI_good
5.4262647547021 5.23651428177258 nonUMI_good
5.4262647547021 5.23651428177258 nonUMI_good
5.4262647547021 5.25077446858874 nonUMI_good
5.4262647547021 5.25077446858874 nonUMI_good
5.4262647547021 5.25077446858874 nonUMI_good
5.4262647547021 5.25077446858874 nonUMI_good
5.4262647547021 5.25077446858874 nonUMI_good
5.4262647547021 5.25077446858874 nonUMI_good
5.4262647547021 5.25077446858874 nonUMI_good
5.4262647547021 5.25077446858874 nonUMI_good
5.4262647547021 5.25077446858874 nonUMI_good
5.4262647547021 5.25077446858874 nonUMI_good
5.4262647547021 5.25077446858874 nonUMI_good
5.4262647547021 5.25077446858874 nonUMI_good
5.4262647547021 5.25077446858874 nonUMI_good
5.4262647547021 5.25077446858874 nonUMI_good
5.4262647547021 5.25077446858874 nonUMI_good
5.4262647547021 5.25077446858874 nonUMI_good
5.4262647547021 5.25077446858874 nonUMI_good
5.4262647547021 5.25077446858874 nonUMI_good
5.4262647547021 5.25077446858874 nonUMI_good
5.4262647547021 5.25077446858874 nonUMI_good
5.4262647547021 5.25077446858874 nonUMI_good
5.4262647547021 5.25077446858874 nonUMI_good
5.4262647547021 5.25077446858874 nonUMI_good
5.4594316186373 5.25077446858874 nonUMI_good
5.4594316186373 5.25077446858874 nonUMI_good
5.4594316186373 5.26489508038738 nonUMI_good
5.4594316186373 5.26489508038738 nonUMI_good
5.4594316186373 5.26489508038738 nonUMI_good
5.4594316186373 5.26489508038738 nonUMI_good
5.4594316186373 5.26489508038738 nonUMI_good
5.4594316186373 5.26489508038738 nonUMI_good
5.4594316186373 5.26489508038738 nonUMI_good
5.4594316186373 5.26489508038738 nonUMI_good
5.4594316186373 5.26489508038738 nonUMI_good
5.4594316186373 5.26489508038738 nonUMI_good
5.4594316186373 5.26489508038738 nonUMI_good
5.4594316186373 5.26489508038738 nonUMI_good
5.4594316186373 5.26489508038738 nonUMI_good
5.4594316186373 5.26489508038738 nonUMI_good
5.4594316186373 5.26489508038738 nonUMI_good
5.4594316186373 5.26489508038738 nonUMI_good
5.4594316186373 5.26489508038738 nonUMI_good
5.4594316186373 5.26489508038738 nonUMI_good
5.4594316186373 5.27887882295463 nonUMI_good
5.4594316186373 5.27887882295463 nonUMI_good
5.4594316186373 5.27887882295463 nonUMI_good
5.4594316186373 5.27887882295463 nonUMI_good
5.4594316186373 5.27887882295463 nonUMI_good
5.4594316186373 5.27887882295463 nonUMI_good
5.4594316186373 5.27887882295463 nonUMI_good
5.4594316186373 5.27887882295463 nonUMI_good
5.4594316186373 5.27887882295463 nonUMI_good
5.4594316186373 5.27887882295463 nonUMI_good
5.4594316186373 5.27887882295463 nonUMI_good
5.4594316186373 5.27887882295463 nonUMI_good
5.4594316186373 5.27887882295463 nonUMI_good
5.4594316186373 5.27887882295463 nonUMI_good
5.4594316186373 5.27887882295463 nonUMI_good
5.4594316186373 5.27887882295463 nonUMI_good
5.4594316186373 5.27887882295463 nonUMI_good
5.4594316186373 5.27887882295463 nonUMI_good
5.4594316186373 5.27887882295463 nonUMI_good
5.4594316186373 5.29272832415027 nonUMI_good
5.4594316186373 5.29272832415027 nonUMI_good
5.4594316186373 5.29272832415027 nonUMI_good
5.4594316186373 5.29272832415027 nonUMI_good
5.4594316186373 5.29272832415027 nonUMI_good
5.4594316186373 5.29272832415027 nonUMI_good
5.4594316186373 5.29272832415027 nonUMI_good
5.4594316186373 5.29272832415027 nonUMI_good
5.4594316186373 5.29272832415027 nonUMI_good
5.49185309632967 5.29272832415027 nonUMI_good
5.49185309632967 5.29272832415027 nonUMI_good
5.49185309632967 5.29272832415027 nonUMI_good
5.49185309632967 5.29272832415027 nonUMI_good
5.49185309632967 5.29272832415027 nonUMI_good
5.49185309632967 5.29272832415027 nonUMI_good
5.49185309632967 5.29272832415027 nonUMI_good
5.49185309632967 5.29272832415027 nonUMI_good
5.49185309632967 5.29272832415027 nonUMI_good
5.49185309632967 5.29272832415027 nonUMI_good
5.49185309632967 5.29272832415027 nonUMI_good
5.49185309632967 5.29272832415027 nonUMI_good
5.49185309632967 5.29272832415027 nonUMI_good
5.49185309632967 5.29272832415027 nonUMI_good
5.49185309632967 5.29272832415027 nonUMI_good
5.49185309632967 5.29272832415027 nonUMI_good
5.49185309632967 5.29272832415027 nonUMI_good
5.49185309632967 5.29272832415027 nonUMI_good
5.49185309632967 5.29272832415027 nonUMI_good
5.49185309632967 5.29272832415027 nonUMI_good
5.49185309632967 5.29272832415027 nonUMI_good
5.49185309632967 5.29272832415027 nonUMI_good
5.49185309632967 5.29272832415027 nonUMI_good
5.49185309632967 5.29272832415027 nonUMI_good
5.49185309632967 5.29272832415027 nonUMI_good
5.49185309632967 5.30644613687161 nonUMI_good
5.49185309632967 5.30644613687161 nonUMI_good
5.49185309632967 5.30644613687161 nonUMI_good
5.49185309632967 5.30644613687161 nonUMI_good
5.49185309632967 5.30644613687161 nonUMI_good
5.49185309632967 5.30644613687161 nonUMI_good
5.49185309632967 5.30644613687161 nonUMI_good
5.49185309632967 5.30644613687161 nonUMI_good
5.49185309632967 5.30644613687161 nonUMI_good
5.49185309632967 5.30644613687161 nonUMI_good
5.49185309632967 5.30644613687161 nonUMI_good
5.49185309632967 5.30644613687161 nonUMI_good
5.49185309632967 5.30644613687161 nonUMI_good
5.49185309632967 5.30644613687161 nonUMI_good
5.49185309632967 5.30644613687161 nonUMI_good
5.49185309632967 5.30644613687161 nonUMI_good
5.49185309632967 5.30644613687161 nonUMI_good
5.49185309632967 5.30644613687161 nonUMI_good
5.49185309632967 5.30644613687161 nonUMI_good
5.49185309632967 5.30644613687161 nonUMI_good
5.49185309632967 5.30644613687161 nonUMI_good
5.49185309632967 5.30644613687161 nonUMI_good
5.49185309632967 5.30644613687161 nonUMI_good
5.52356195605701 5.32003474187784 nonUMI_good
5.52356195605701 5.32003474187784 nonUMI_good
5.52356195605701 5.32003474187784 nonUMI_good
5.52356195605701 5.32003474187784 nonUMI_good
5.52356195605701 5.32003474187784 nonUMI_good
5.52356195605701 5.32003474187784 nonUMI_good
5.52356195605701 5.32003474187784 nonUMI_good
5.52356195605701 5.32003474187784 nonUMI_good
5.52356195605701 5.32003474187784 nonUMI_good
5.52356195605701 5.32003474187784 nonUMI_good
5.52356195605701 5.32003474187784 nonUMI_good
5.52356195605701 5.32003474187784 nonUMI_good
5.52356195605701 5.33349655048263 nonUMI_good
5.52356195605701 5.33349655048263 nonUMI_good
5.52356195605701 5.33349655048263 nonUMI_good
5.52356195605701 5.33349655048263 nonUMI_good
5.52356195605701 5.33349655048263 nonUMI_good
5.52356195605701 5.33349655048263 nonUMI_good
5.52356195605701 5.33349655048263 nonUMI_good
5.52356195605701 5.33349655048263 nonUMI_good
5.52356195605701 5.33349655048263 nonUMI_good
5.52356195605701 5.33349655048263 nonUMI_good
5.52356195605701 5.33349655048263 nonUMI_good
5.52356195605701 5.33349655048263 nonUMI_good
5.52356195605701 5.33349655048263 nonUMI_good
5.52356195605701 5.33349655048263 nonUMI_good
5.52356195605701 5.33349655048263 nonUMI_good
5.52356195605701 5.33349655048263 nonUMI_good
5.52356195605701 5.33349655048263 nonUMI_good
5.52356195605701 5.33349655048263 nonUMI_good
5.52356195605701 5.33349655048263 nonUMI_good
5.52356195605701 5.3468339071222 nonUMI_good
5.52356195605701 5.3468339071222 nonUMI_good
5.52356195605701 5.3468339071222 nonUMI_good
5.52356195605701 5.3468339071222 nonUMI_good
5.52356195605701 5.3468339071222 nonUMI_good
5.52356195605701 5.3468339071222 nonUMI_good
5.52356195605701 5.3468339071222 nonUMI_good
5.52356195605701 5.3468339071222 nonUMI_good
5.52356195605701 5.3468339071222 nonUMI_good
5.55458885167764 5.3468339071222 nonUMI_good
5.55458885167764 5.3468339071222 nonUMI_good
5.55458885167764 5.3468339071222 nonUMI_good
5.55458885167764 5.3468339071222 nonUMI_good
5.55458885167764 5.3468339071222 nonUMI_good
5.55458885167764 5.3468339071222 nonUMI_good
5.55458885167764 5.3468339071222 nonUMI_good
5.55458885167764 5.3468339071222 nonUMI_good
5.55458885167764 5.3468339071222 nonUMI_good
5.55458885167764 5.3468339071222 nonUMI_good
5.55458885167764 5.3468339071222 nonUMI_good
5.55458885167764 5.3468339071222 nonUMI_good
5.55458885167764 5.3468339071222 nonUMI_good
5.55458885167764 5.3468339071222 nonUMI_good
5.55458885167764 5.3468339071222 nonUMI_good
5.55458885167764 5.3468339071222 nonUMI_good
5.55458885167764 5.36004909180581 nonUMI_good
5.55458885167764 5.36004909180581 nonUMI_good
5.55458885167764 5.36004909180581 nonUMI_good
5.55458885167764 5.36004909180581 nonUMI_good
5.55458885167764 5.36004909180581 nonUMI_good
5.55458885167764 5.36004909180581 nonUMI_good
5.55458885167764 5.36004909180581 nonUMI_good
5.55458885167764 5.36004909180581 nonUMI_good
5.55458885167764 5.36004909180581 nonUMI_good
5.55458885167764 5.36004909180581 nonUMI_good
5.55458885167764 5.36004909180581 nonUMI_good
5.55458885167764 5.36004909180581 nonUMI_good
5.55458885167764 5.36004909180581 nonUMI_good
5.55458885167764 5.36004909180581 nonUMI_good
5.55458885167764 5.36004909180581 nonUMI_good
5.55458885167764 5.36004909180581 nonUMI_good
5.55458885167764 5.36004909180581 nonUMI_good
5.55458885167764 5.36004909180581 nonUMI_good
5.55458885167764 5.36004909180581 nonUMI_good
5.55458885167764 5.36004909180581 nonUMI_good
5.55458885167764 5.36004909180581 nonUMI_good
5.55458885167764 5.36004909180581 nonUMI_good
5.55458885167764 5.36004909180581 nonUMI_good
5.55458885167764 5.36004909180581 nonUMI_good
5.55458885167764 5.37314432245501 nonUMI_good
5.55458885167764 5.37314432245501 nonUMI_good
5.55458885167764 5.37314432245501 nonUMI_good
5.55458885167764 5.37314432245501 nonUMI_good
5.55458885167764 5.37314432245501 nonUMI_good
5.55458885167764 5.37314432245501 nonUMI_good
5.55458885167764 5.37314432245501 nonUMI_good
5.55458885167764 5.37314432245501 nonUMI_good
5.55458885167764 5.37314432245501 nonUMI_good
5.55458885167764 5.37314432245501 nonUMI_good
5.58496250072116 5.37314432245501 nonUMI_good
5.58496250072116 5.37314432245501 nonUMI_good
5.58496250072116 5.37314432245501 nonUMI_good
5.58496250072116 5.37314432245501 nonUMI_good
5.58496250072116 5.37314432245501 nonUMI_good
5.58496250072116 5.37314432245501 nonUMI_good
5.58496250072116 5.37314432245501 nonUMI_good
5.58496250072116 5.38612175713771 nonUMI_good
5.58496250072116 5.38612175713771 nonUMI_good
5.58496250072116 5.38612175713771 nonUMI_good
5.58496250072116 5.38612175713771 nonUMI_good
5.58496250072116 5.38612175713771 nonUMI_good
5.58496250072116 5.38612175713771 nonUMI_good
5.58496250072116 5.38612175713771 nonUMI_good
5.58496250072116 5.38612175713771 nonUMI_good
5.58496250072116 5.38612175713771 nonUMI_good
5.58496250072116 5.38612175713771 nonUMI_good
5.58496250072116 5.38612175713771 nonUMI_good
5.58496250072116 5.38612175713771 nonUMI_good
5.58496250072116 5.38612175713771 nonUMI_good
5.58496250072116 5.38612175713771 nonUMI_good
5.58496250072116 5.38612175713771 nonUMI_good
5.58496250072116 5.38612175713771 nonUMI_good
5.58496250072116 5.3989834962026 nonUMI_good
5.58496250072116 5.3989834962026 nonUMI_good
5.58496250072116 5.3989834962026 nonUMI_good
5.58496250072116 5.3989834962026 nonUMI_good
5.58496250072116 5.3989834962026 nonUMI_good
5.58496250072116 5.3989834962026 nonUMI_good
5.58496250072116 5.3989834962026 nonUMI_good
5.58496250072116 5.3989834962026 nonUMI_good
5.58496250072116 5.3989834962026 nonUMI_good
5.58496250072116 5.3989834962026 nonUMI_good
5.58496250072116 5.3989834962026 nonUMI_good
5.58496250072116 5.3989834962026 nonUMI_good
5.58496250072116 5.3989834962026 nonUMI_good
5.58496250072116 5.3989834962026 nonUMI_good
5.58496250072116 5.3989834962026 nonUMI_good
5.58496250072116 5.3989834962026 nonUMI_good
5.58496250072116 5.3989834962026 nonUMI_good
5.58496250072116 5.3989834962026 nonUMI_good
5.58496250072116 5.41173158431933 nonUMI_good
5.58496250072116 5.41173158431933 nonUMI_good
5.58496250072116 5.41173158431933 nonUMI_good
5.58496250072116 5.41173158431933 nonUMI_good
5.58496250072116 5.41173158431933 nonUMI_good
5.58496250072116 5.41173158431933 nonUMI_good
5.58496250072116 5.41173158431933 nonUMI_good
5.58496250072116 5.41173158431933 nonUMI_good
5.58496250072116 5.41173158431933 nonUMI_good
5.58496250072116 5.41173158431933 nonUMI_good
5.58496250072116 5.41173158431933 nonUMI_good
5.58496250072116 5.41173158431933 nonUMI_good
5.58496250072116 5.41173158431933 nonUMI_good
5.58496250072116 5.41173158431933 nonUMI_good
5.58496250072116 5.4243680124293 nonUMI_good
5.58496250072116 5.4243680124293 nonUMI_good
5.58496250072116 5.4243680124293 nonUMI_good
5.58496250072116 5.4243680124293 nonUMI_good
5.58496250072116 5.4243680124293 nonUMI_good
5.61470984411521 5.4243680124293 nonUMI_good
5.61470984411521 5.4243680124293 nonUMI_good
5.61470984411521 5.4243680124293 nonUMI_good
5.61470984411521 5.4243680124293 nonUMI_good
5.61470984411521 5.4243680124293 nonUMI_good
5.61470984411521 5.4243680124293 nonUMI_good
5.61470984411521 5.4243680124293 nonUMI_good
5.61470984411521 5.4243680124293 nonUMI_good
5.61470984411521 5.4243680124293 nonUMI_good
5.61470984411521 5.4243680124293 nonUMI_good
5.61470984411521 5.43689471961178 nonUMI_good
5.61470984411521 5.43689471961178 nonUMI_good
5.61470984411521 5.43689471961178 nonUMI_good
5.61470984411521 5.43689471961178 nonUMI_good
5.61470984411521 5.43689471961178 nonUMI_good
5.61470984411521 5.43689471961178 nonUMI_good
5.61470984411521 5.43689471961178 nonUMI_good
5.61470984411521 5.43689471961178 nonUMI_good
5.61470984411521 5.43689471961178 nonUMI_good
5.61470984411521 5.43689471961178 nonUMI_good
5.61470984411521 5.43689471961178 nonUMI_good
5.61470984411521 5.43689471961178 nonUMI_good
5.61470984411521 5.43689471961178 nonUMI_good
5.61470984411521 5.43689471961178 nonUMI_good
5.61470984411521 5.43689471961178 nonUMI_good
5.61470984411521 5.43689471961178 nonUMI_good
5.61470984411521 5.43689471961178 nonUMI_good
5.61470984411521 5.43689471961178 nonUMI_good
5.61470984411521 5.43689471961178 nonUMI_good
5.61470984411521 5.43689471961178 nonUMI_good
5.61470984411521 5.44931359486966 nonUMI_good
5.61470984411521 5.44931359486966 nonUMI_good
5.61470984411521 5.44931359486966 nonUMI_good
5.61470984411521 5.44931359486966 nonUMI_good
5.61470984411521 5.44931359486966 nonUMI_good
5.61470984411521 5.44931359486966 nonUMI_good
5.61470984411521 5.44931359486966 nonUMI_good
5.61470984411521 5.44931359486966 nonUMI_good
5.61470984411521 5.44931359486966 nonUMI_good
5.61470984411521 5.44931359486966 nonUMI_good
5.61470984411521 5.44931359486966 nonUMI_good
5.61470984411521 5.44931359486966 nonUMI_good
5.61470984411521 5.44931359486966 nonUMI_good
5.61470984411521 5.44931359486966 nonUMI_good
5.61470984411521 5.44931359486966 nonUMI_good
5.61470984411521 5.44931359486966 nonUMI_good
5.61470984411521 5.44931359486966 nonUMI_good
5.61470984411521 5.46162647883908 nonUMI_good
5.61470984411521 5.46162647883908 nonUMI_good
5.61470984411521 5.46162647883908 nonUMI_good
5.61470984411521 5.46162647883908 nonUMI_good
5.61470984411521 5.46162647883908 nonUMI_good
5.61470984411521 5.46162647883908 nonUMI_good
5.61470984411521 5.46162647883908 nonUMI_good
5.64385618977472 5.46162647883908 nonUMI_good
5.64385618977472 5.46162647883908 nonUMI_good
5.64385618977472 5.46162647883908 nonUMI_good
5.64385618977472 5.46162647883908 nonUMI_good
5.64385618977472 5.46162647883908 nonUMI_good
5.64385618977472 5.46162647883908 nonUMI_good
5.64385618977472 5.46162647883908 nonUMI_good
5.64385618977472 5.46162647883908 nonUMI_good
5.64385618977472 5.46162647883908 nonUMI_good
5.64385618977472 5.46162647883908 nonUMI_good
5.64385618977472 5.46162647883908 nonUMI_good
5.64385618977472 5.46162647883908 nonUMI_good
5.64385618977472 5.46162647883908 nonUMI_good
5.64385618977472 5.46162647883908 nonUMI_good
5.64385618977472 5.46162647883908 nonUMI_good
5.64385618977472 5.46162647883908 nonUMI_good
5.64385618977472 5.46162647883908 nonUMI_good
5.64385618977472 5.46162647883908 nonUMI_good
5.64385618977472 5.46162647883908 nonUMI_good
5.64385618977472 5.46162647883908 nonUMI_good
5.64385618977472 5.46162647883908 nonUMI_good
5.64385618977472 5.46162647883908 nonUMI_good
5.64385618977472 5.47383516542661 nonUMI_good
5.64385618977472 5.47383516542661 nonUMI_good
5.64385618977472 5.47383516542661 nonUMI_good
5.64385618977472 5.47383516542661 nonUMI_good
5.64385618977472 5.47383516542661 nonUMI_good
5.64385618977472 5.47383516542661 nonUMI_good
5.64385618977472 5.47383516542661 nonUMI_good
5.64385618977472 5.47383516542661 nonUMI_good
5.64385618977472 5.47383516542661 nonUMI_good
5.64385618977472 5.47383516542661 nonUMI_good
5.64385618977472 5.47383516542661 nonUMI_good
5.64385618977472 5.47383516542661 nonUMI_good
5.64385618977472 5.47383516542661 nonUMI_good
5.64385618977472 5.47383516542661 nonUMI_good
5.64385618977472 5.47383516542661 nonUMI_good
5.64385618977472 5.47383516542661 nonUMI_good
5.64385618977472 5.47383516542661 nonUMI_good
5.64385618977472 5.48594140337784 nonUMI_good
5.64385618977472 5.48594140337784 nonUMI_good
5.64385618977472 5.48594140337784 nonUMI_good
5.6724253419715 5.48594140337784 nonUMI_good
5.6724253419715 5.48594140337784 nonUMI_good
5.6724253419715 5.48594140337784 nonUMI_good
5.6724253419715 5.48594140337784 nonUMI_good
5.6724253419715 5.48594140337784 nonUMI_good
5.6724253419715 5.48594140337784 nonUMI_good
5.6724253419715 5.48594140337784 nonUMI_good
5.6724253419715 5.48594140337784 nonUMI_good
5.6724253419715 5.48594140337784 nonUMI_good
5.6724253419715 5.48594140337784 nonUMI_good
5.6724253419715 5.48594140337784 nonUMI_good
5.6724253419715 5.48594140337784 nonUMI_good
5.6724253419715 5.48594140337784 nonUMI_good
5.6724253419715 5.48594140337784 nonUMI_good
5.6724253419715 5.48594140337784 nonUMI_good
5.6724253419715 5.48594140337784 nonUMI_good
5.6724253419715 5.48594140337784 nonUMI_good
5.6724253419715 5.48594140337784 nonUMI_good
5.6724253419715 5.48594140337784 nonUMI_good
5.6724253419715 5.48594140337784 nonUMI_good
5.6724253419715 5.48594140337784 nonUMI_good
5.6724253419715 5.48594140337784 nonUMI_good
5.6724253419715 5.48594140337784 nonUMI_good
5.6724253419715 5.48594140337784 nonUMI_good
5.6724253419715 5.49794689778064 nonUMI_good
5.6724253419715 5.49794689778064 nonUMI_good
5.6724253419715 5.49794689778064 nonUMI_good
5.6724253419715 5.49794689778064 nonUMI_good
5.6724253419715 5.49794689778064 nonUMI_good
5.6724253419715 5.49794689778064 nonUMI_good
5.6724253419715 5.49794689778064 nonUMI_good
5.70043971814109 5.49794689778064 nonUMI_good
5.70043971814109 5.49794689778064 nonUMI_good
5.70043971814109 5.49794689778064 nonUMI_good
5.70043971814109 5.49794689778064 nonUMI_good
5.70043971814109 5.49794689778064 nonUMI_good
5.70043971814109 5.49794689778064 nonUMI_good
5.70043971814109 5.49794689778064 nonUMI_good
5.70043971814109 5.49794689778064 nonUMI_good
5.70043971814109 5.49794689778064 nonUMI_good
5.70043971814109 5.49794689778064 nonUMI_good
5.70043971814109 5.49794689778064 nonUMI_good
5.70043971814109 5.49794689778064 nonUMI_good
5.70043971814109 5.49794689778064 nonUMI_good
5.70043971814109 5.5098533115064 nonUMI_good
5.70043971814109 5.5098533115064 nonUMI_good
5.70043971814109 5.5098533115064 nonUMI_good
5.70043971814109 5.5098533115064 nonUMI_good
5.70043971814109 5.5098533115064 nonUMI_good
5.70043971814109 5.5098533115064 nonUMI_good
5.70043971814109 5.5098533115064 nonUMI_good
5.70043971814109 5.5098533115064 nonUMI_good
5.70043971814109 5.5098533115064 nonUMI_good
5.70043971814109 5.5098533115064 nonUMI_good
5.70043971814109 5.5098533115064 nonUMI_good
5.70043971814109 5.5098533115064 nonUMI_good
5.70043971814109 5.5098533115064 nonUMI_good
5.70043971814109 5.5098533115064 nonUMI_good
5.70043971814109 5.5098533115064 nonUMI_good
5.70043971814109 5.5098533115064 nonUMI_good
5.70043971814109 5.5098533115064 nonUMI_good
5.70043971814109 5.5098533115064 nonUMI_good
5.70043971814109 5.5098533115064 nonUMI_good
5.70043971814109 5.5098533115064 nonUMI_good
5.70043971814109 5.52166226659229 nonUMI_good
5.70043971814109 5.52166226659229 nonUMI_good
5.70043971814109 5.52166226659229 nonUMI_good
5.70043971814109 5.52166226659229 nonUMI_good
5.70043971814109 5.52166226659229 nonUMI_good
5.70043971814109 5.52166226659229 nonUMI_good
5.70043971814109 5.52166226659229 nonUMI_good
5.70043971814109 5.52166226659229 nonUMI_good
5.70043971814109 5.52166226659229 nonUMI_good
5.70043971814109 5.52166226659229 nonUMI_good
5.7279204545632 5.52166226659229 nonUMI_good
5.7279204545632 5.52166226659229 nonUMI_good
5.7279204545632 5.52166226659229 nonUMI_good
5.7279204545632 5.52166226659229 nonUMI_good
5.7279204545632 5.52166226659229 nonUMI_good
5.7279204545632 5.52166226659229 nonUMI_good
5.7279204545632 5.52166226659229 nonUMI_good
5.7279204545632 5.52166226659229 nonUMI_good
5.7279204545632 5.52166226659229 nonUMI_good
5.7279204545632 5.52166226659229 nonUMI_good
5.7279204545632 5.52166226659229 nonUMI_good
5.7279204545632 5.52166226659229 nonUMI_good
5.7279204545632 5.52166226659229 nonUMI_good
5.7279204545632 5.52166226659229 nonUMI_good
5.7279204545632 5.52166226659229 nonUMI_good
5.7279204545632 5.5333753455674 nonUMI_good
5.7279204545632 5.5333753455674 nonUMI_good
5.7279204545632 5.5333753455674 nonUMI_good
5.7279204545632 5.5333753455674 nonUMI_good
5.7279204545632 5.5333753455674 nonUMI_good
5.7279204545632 5.5333753455674 nonUMI_good
5.7279204545632 5.5333753455674 nonUMI_good
5.7279204545632 5.5333753455674 nonUMI_good
5.7279204545632 5.5333753455674 nonUMI_good
5.7279204545632 5.5333753455674 nonUMI_good
5.7279204545632 5.5333753455674 nonUMI_good
5.7279204545632 5.5333753455674 nonUMI_good
5.7279204545632 5.5333753455674 nonUMI_good
5.7279204545632 5.5333753455674 nonUMI_good
5.7279204545632 5.5333753455674 nonUMI_good
5.7279204545632 5.5333753455674 nonUMI_good
5.7279204545632 5.54499409272552 nonUMI_good
5.7279204545632 5.54499409272552 nonUMI_good
5.7279204545632 5.54499409272552 nonUMI_good
5.7279204545632 5.54499409272552 nonUMI_good
5.7279204545632 5.54499409272552 nonUMI_good
5.7279204545632 5.54499409272552 nonUMI_good
5.7279204545632 5.54499409272552 nonUMI_good
5.7279204545632 5.54499409272552 nonUMI_good
5.7279204545632 5.54499409272552 nonUMI_good
5.7279204545632 5.54499409272552 nonUMI_good
5.7279204545632 5.54499409272552 nonUMI_good
5.7279204545632 5.54499409272552 nonUMI_good
5.7279204545632 5.54499409272552 nonUMI_good
5.7279204545632 5.54499409272552 nonUMI_good
5.7279204545632 5.54499409272552 nonUMI_good
5.7279204545632 5.54499409272552 nonUMI_good
5.7279204545632 5.55652001534696 nonUMI_good
5.75488750216347 5.55652001534696 nonUMI_good
5.75488750216347 5.55652001534696 nonUMI_good
5.75488750216347 5.55652001534696 nonUMI_good
5.75488750216347 5.55652001534696 nonUMI_good
5.75488750216347 5.55652001534696 nonUMI_good
5.75488750216347 5.55652001534696 nonUMI_good
5.75488750216347 5.55652001534696 nonUMI_good
5.75488750216347 5.55652001534696 nonUMI_good
5.75488750216347 5.55652001534696 nonUMI_good
5.75488750216347 5.55652001534696 nonUMI_good
5.75488750216347 5.55652001534696 nonUMI_good
5.75488750216347 5.55652001534696 nonUMI_good
5.75488750216347 5.55652001534696 nonUMI_good
5.75488750216347 5.55652001534696 nonUMI_good
5.75488750216347 5.55652001534696 nonUMI_good
5.75488750216347 5.55652001534696 nonUMI_good
5.75488750216347 5.55652001534696 nonUMI_good
5.75488750216347 5.55652001534696 nonUMI_good
5.75488750216347 5.55652001534696 nonUMI_good
5.75488750216347 5.55652001534696 nonUMI_good
5.75488750216347 5.56795458487211 nonUMI_good
5.75488750216347 5.56795458487211 nonUMI_good
5.75488750216347 5.56795458487211 nonUMI_good
5.75488750216347 5.56795458487211 nonUMI_good
5.75488750216347 5.56795458487211 nonUMI_good
5.75488750216347 5.56795458487211 nonUMI_good
5.75488750216347 5.56795458487211 nonUMI_good
5.75488750216347 5.56795458487211 nonUMI_good
5.75488750216347 5.56795458487211 nonUMI_good
5.75488750216347 5.56795458487211 nonUMI_good
5.75488750216347 5.56795458487211 nonUMI_good
5.75488750216347 5.56795458487211 nonUMI_good
5.75488750216347 5.56795458487211 nonUMI_good
5.75488750216347 5.56795458487211 nonUMI_good
5.75488750216347 5.56795458487211 nonUMI_good
5.75488750216347 5.56795458487211 nonUMI_good
5.75488750216347 5.56795458487211 nonUMI_good
5.78135971352466 5.56795458487211 nonUMI_good
5.78135971352466 5.56795458487211 nonUMI_good
5.78135971352466 5.56795458487211 nonUMI_good
5.78135971352466 5.56795458487211 nonUMI_good
5.78135971352466 5.5792992380287 nonUMI_good
5.78135971352466 5.5792992380287 nonUMI_good
5.78135971352466 5.5792992380287 nonUMI_good
5.78135971352466 5.5792992380287 nonUMI_good
5.78135971352466 5.5792992380287 nonUMI_good
5.78135971352466 5.5792992380287 nonUMI_good
5.78135971352466 5.5792992380287 nonUMI_good
5.78135971352466 5.5792992380287 nonUMI_good
5.78135971352466 5.5792992380287 nonUMI_good
5.78135971352466 5.5792992380287 nonUMI_good
5.78135971352466 5.5792992380287 nonUMI_good
5.78135971352466 5.5792992380287 nonUMI_good
5.78135971352466 5.5792992380287 nonUMI_good
5.78135971352466 5.5792992380287 nonUMI_good
5.78135971352466 5.5792992380287 nonUMI_good
5.78135971352466 5.5792992380287 nonUMI_good
5.78135971352466 5.5792992380287 nonUMI_good
5.78135971352466 5.5792992380287 nonUMI_good
5.78135971352466 5.5792992380287 nonUMI_good
5.78135971352466 5.5792992380287 nonUMI_good
5.78135971352466 5.5792992380287 nonUMI_good
5.78135971352466 5.5792992380287 nonUMI_good
5.78135971352466 5.59055537791524 nonUMI_good
5.78135971352466 5.59055537791524 nonUMI_good
5.78135971352466 5.59055537791524 nonUMI_good
5.78135971352466 5.59055537791524 nonUMI_good
5.78135971352466 5.59055537791524 nonUMI_good
5.78135971352466 5.59055537791524 nonUMI_good
5.78135971352466 5.59055537791524 nonUMI_good
5.78135971352466 5.59055537791524 nonUMI_good
5.78135971352466 5.59055537791524 nonUMI_good
5.78135971352466 5.59055537791524 nonUMI_good
5.78135971352466 5.59055537791524 nonUMI_good
5.8073549220576 5.59055537791524 nonUMI_good
5.8073549220576 5.60172437504234 nonUMI_good
5.8073549220576 5.60172437504234 nonUMI_good
5.8073549220576 5.60172437504234 nonUMI_good
5.8073549220576 5.60172437504234 nonUMI_good
5.8073549220576 5.60172437504234 nonUMI_good
5.8073549220576 5.60172437504234 nonUMI_good
5.8073549220576 5.60172437504234 nonUMI_good
5.8073549220576 5.60172437504234 nonUMI_good
5.8073549220576 5.60172437504234 nonUMI_good
5.8073549220576 5.61280756833424 nonUMI_good
5.8073549220576 5.61280756833424 nonUMI_good
5.8073549220576 5.61280756833424 nonUMI_good
5.8073549220576 5.61280756833424 nonUMI_good
5.8073549220576 5.61280756833424 nonUMI_good
5.8073549220576 5.61280756833424 nonUMI_good
5.8073549220576 5.61280756833424 nonUMI_good
5.8073549220576 5.61280756833424 nonUMI_good
5.8073549220576 5.61280756833424 nonUMI_good
5.8073549220576 5.61280756833424 nonUMI_good
5.8073549220576 5.61280756833424 nonUMI_good
5.8073549220576 5.61280756833424 nonUMI_good
5.8073549220576 5.61280756833424 nonUMI_good
5.8073549220576 5.62380626609193 nonUMI_good
5.8073549220576 5.62380626609193 nonUMI_good
5.8073549220576 5.62380626609193 nonUMI_good
5.8073549220576 5.62380626609193 nonUMI_good
5.8073549220576 5.62380626609193 nonUMI_good
5.8073549220576 5.62380626609193 nonUMI_good
5.8073549220576 5.62380626609193 nonUMI_good
5.8073549220576 5.62380626609193 nonUMI_good
5.8073549220576 5.62380626609193 nonUMI_good
5.8073549220576 5.62380626609193 nonUMI_good
5.8073549220576 5.62380626609193 nonUMI_good
5.8073549220576 5.62380626609193 nonUMI_good
5.8073549220576 5.62380626609193 nonUMI_good
5.8073549220576 5.62380626609193 nonUMI_good
5.8073549220576 5.62380626609193 nonUMI_good
5.8073549220576 5.62380626609193 nonUMI_good
5.8073549220576 5.62380626609193 nonUMI_good
5.8073549220576 5.62380626609193 nonUMI_good
5.8073549220576 5.62380626609193 nonUMI_good
5.8073549220576 5.62380626609193 nonUMI_good
5.8073549220576 5.63472174692007 nonUMI_good
5.83289001416474 5.63472174692007 nonUMI_good
5.83289001416474 5.63472174692007 nonUMI_good
5.83289001416474 5.63472174692007 nonUMI_good
5.83289001416474 5.63472174692007 nonUMI_good
5.83289001416474 5.63472174692007 nonUMI_good
5.83289001416474 5.63472174692007 nonUMI_good
5.83289001416474 5.63472174692007 nonUMI_good
5.83289001416474 5.63472174692007 nonUMI_good
5.83289001416474 5.63472174692007 nonUMI_good
5.83289001416474 5.64555526061891 nonUMI_good
5.83289001416474 5.64555526061891 nonUMI_good
5.83289001416474 5.64555526061891 nonUMI_good
5.83289001416474 5.64555526061891 nonUMI_good
5.83289001416474 5.64555526061891 nonUMI_good
5.83289001416474 5.64555526061891 nonUMI_good
5.83289001416474 5.64555526061891 nonUMI_good
5.83289001416474 5.64555526061891 nonUMI_good
5.83289001416474 5.64555526061891 nonUMI_good
5.83289001416474 5.64555526061891 nonUMI_good
5.83289001416474 5.64555526061891 nonUMI_good
5.83289001416474 5.64555526061891 nonUMI_good
5.83289001416474 5.64555526061891 nonUMI_good
5.83289001416474 5.64555526061891 nonUMI_good
5.83289001416474 5.64555526061891 nonUMI_good
5.83289001416474 5.64555526061891 nonUMI_good
5.83289001416474 5.64555526061891 nonUMI_good
5.83289001416474 5.64555526061891 nonUMI_good
5.83289001416474 5.64555526061891 nonUMI_good
5.83289001416474 5.64555526061891 nonUMI_good
5.83289001416474 5.64555526061891 nonUMI_good
5.83289001416474 5.64555526061891 nonUMI_good
5.83289001416474 5.64555526061891 nonUMI_good
5.83289001416474 5.65630802904308 nonUMI_good
5.83289001416474 5.65630802904308 nonUMI_good
5.83289001416474 5.65630802904308 nonUMI_good
5.83289001416474 5.65630802904308 nonUMI_good
5.83289001416474 5.65630802904308 nonUMI_good
5.83289001416474 5.65630802904308 nonUMI_good
5.83289001416474 5.65630802904308 nonUMI_good
5.83289001416474 5.65630802904308 nonUMI_good
5.83289001416474 5.65630802904308 nonUMI_good
5.83289001416474 5.65630802904308 nonUMI_good
5.83289001416474 5.65630802904308 nonUMI_good
5.85798099512757 5.65630802904308 nonUMI_good
5.85798099512757 5.65630802904308 nonUMI_good
5.85798099512757 5.65630802904308 nonUMI_good
5.85798099512757 5.65630802904308 nonUMI_good
5.85798099512757 5.65630802904308 nonUMI_good
5.85798099512757 5.65630802904308 nonUMI_good
5.85798099512757 5.65630802904308 nonUMI_good
5.85798099512757 5.65630802904308 nonUMI_good
5.85798099512757 5.65630802904308 nonUMI_good
5.85798099512757 5.65630802904308 nonUMI_good
5.85798099512757 5.65630802904308 nonUMI_good
5.85798099512757 5.65630802904308 nonUMI_good
5.85798099512757 5.66698124692859 nonUMI_good
5.85798099512757 5.66698124692859 nonUMI_good
5.85798099512757 5.66698124692859 nonUMI_good
5.85798099512757 5.66698124692859 nonUMI_good
5.85798099512757 5.66698124692859 nonUMI_good
5.85798099512757 5.66698124692859 nonUMI_good
5.85798099512757 5.66698124692859 nonUMI_good
5.85798099512757 5.66698124692859 nonUMI_good
5.85798099512757 5.66698124692859 nonUMI_good
5.85798099512757 5.66698124692859 nonUMI_good
5.85798099512757 5.66698124692859 nonUMI_good
5.85798099512757 5.66698124692859 nonUMI_good
5.85798099512757 5.66698124692859 nonUMI_good
5.85798099512757 5.66698124692859 nonUMI_good
5.85798099512757 5.67757608268947 nonUMI_good
5.85798099512757 5.67757608268947 nonUMI_good
5.85798099512757 5.67757608268947 nonUMI_good
5.85798099512757 5.67757608268947 nonUMI_good
5.85798099512757 5.67757608268947 nonUMI_good
5.85798099512757 5.67757608268947 nonUMI_good
5.85798099512757 5.67757608268947 nonUMI_good
5.85798099512757 5.67757608268947 nonUMI_good
5.85798099512757 5.67757608268947 nonUMI_good
5.85798099512757 5.67757608268947 nonUMI_good
5.85798099512757 5.67757608268947 nonUMI_good
5.85798099512757 5.67757608268947 nonUMI_good
5.85798099512757 5.67757608268947 nonUMI_good
5.85798099512757 5.67757608268947 nonUMI_good
5.85798099512757 5.67757608268947 nonUMI_good
5.85798099512757 5.67757608268947 nonUMI_good
5.85798099512757 5.6880936791853 nonUMI_good
5.85798099512757 5.6880936791853 nonUMI_good
5.88264304936184 5.6880936791853 nonUMI_good
5.88264304936184 5.6880936791853 nonUMI_good
5.88264304936184 5.6880936791853 nonUMI_good
5.88264304936184 5.6880936791853 nonUMI_good
5.88264304936184 5.6880936791853 nonUMI_good
5.88264304936184 5.6880936791853 nonUMI_good
5.88264304936184 5.6880936791853 nonUMI_good
5.88264304936184 5.6880936791853 nonUMI_good
5.88264304936184 5.6880936791853 nonUMI_good
5.88264304936184 5.6880936791853 nonUMI_good
5.88264304936184 5.6880936791853 nonUMI_good
5.88264304936184 5.6880936791853 nonUMI_good
5.88264304936184 5.6880936791853 nonUMI_good
5.88264304936184 5.6880936791853 nonUMI_good
5.88264304936184 5.6880936791853 nonUMI_good
5.88264304936184 5.6880936791853 nonUMI_good
5.88264304936184 5.6880936791853 nonUMI_good
5.88264304936184 5.6880936791853 nonUMI_good
5.88264304936184 5.6880936791853 nonUMI_good
5.88264304936184 5.6880936791853 nonUMI_good
5.88264304936184 5.6880936791853 nonUMI_good
5.88264304936184 5.6880936791853 nonUMI_good
5.88264304936184 5.69853515446112 nonUMI_good
5.88264304936184 5.69853515446112 nonUMI_good
5.88264304936184 5.69853515446112 nonUMI_good
5.88264304936184 5.69853515446112 nonUMI_good
5.88264304936184 5.69853515446112 nonUMI_good
5.88264304936184 5.69853515446112 nonUMI_good
5.88264304936184 5.69853515446112 nonUMI_good
5.88264304936184 5.69853515446112 nonUMI_good
5.88264304936184 5.69853515446112 nonUMI_good
5.88264304936184 5.69853515446112 nonUMI_good
5.88264304936184 5.69853515446112 nonUMI_good
5.88264304936184 5.69853515446112 nonUMI_good
5.88264304936184 5.69853515446112 nonUMI_good
5.88264304936184 5.69853515446112 nonUMI_good
5.88264304936184 5.69853515446112 nonUMI_good
5.88264304936184 5.70890160246054 nonUMI_good
5.88264304936184 5.70890160246054 nonUMI_good
5.88264304936184 5.70890160246054 nonUMI_good
5.90689059560852 5.70890160246054 nonUMI_good
5.90689059560852 5.70890160246054 nonUMI_good
5.90689059560852 5.70890160246054 nonUMI_good
5.90689059560852 5.70890160246054 nonUMI_good
5.90689059560852 5.71919409371365 nonUMI_good
5.90689059560852 5.71919409371365 nonUMI_good
5.90689059560852 5.71919409371365 nonUMI_good
5.90689059560852 5.71919409371365 nonUMI_good
5.90689059560852 5.71919409371365 nonUMI_good
5.90689059560852 5.71919409371365 nonUMI_good
5.90689059560852 5.71919409371365 nonUMI_good
5.90689059560852 5.71919409371365 nonUMI_good
5.90689059560852 5.71919409371365 nonUMI_good
5.90689059560852 5.71919409371365 nonUMI_good
5.90689059560852 5.71919409371365 nonUMI_good
5.90689059560852 5.72941367600035 nonUMI_good
5.90689059560852 5.72941367600035 nonUMI_good
5.90689059560852 5.72941367600035 nonUMI_good
5.90689059560852 5.72941367600035 nonUMI_good
5.90689059560852 5.72941367600035 nonUMI_good
5.90689059560852 5.72941367600035 nonUMI_good
5.90689059560852 5.72941367600035 nonUMI_good
5.90689059560852 5.72941367600035 nonUMI_good
5.90689059560852 5.72941367600035 nonUMI_good
5.90689059560852 5.72941367600035 nonUMI_good
5.90689059560852 5.72941367600035 nonUMI_good
5.90689059560852 5.72941367600035 nonUMI_good
5.90689059560852 5.72941367600035 nonUMI_good
5.90689059560852 5.73956137499051 nonUMI_good
5.90689059560852 5.73956137499051 nonUMI_good
5.93073733756289 5.73956137499051 nonUMI_good
5.93073733756289 5.73956137499051 nonUMI_good
5.93073733756289 5.73956137499051 nonUMI_good
5.93073733756289 5.73956137499051 nonUMI_good
5.93073733756289 5.73956137499051 nonUMI_good
5.93073733756289 5.73956137499051 nonUMI_good
5.93073733756289 5.73956137499051 nonUMI_good
5.93073733756289 5.74963819486167 nonUMI_good
5.93073733756289 5.74963819486167 nonUMI_good
5.93073733756289 5.74963819486167 nonUMI_good
5.93073733756289 5.74963819486167 nonUMI_good
5.93073733756289 5.74963819486167 nonUMI_good
5.93073733756289 5.74963819486167 nonUMI_good
5.93073733756289 5.74963819486167 nonUMI_good
5.93073733756289 5.74963819486167 nonUMI_good
5.93073733756289 5.74963819486167 nonUMI_good
5.93073733756289 5.74963819486167 nonUMI_good
5.93073733756289 5.74963819486167 nonUMI_good
5.93073733756289 5.74963819486167 nonUMI_good
5.93073733756289 5.74963819486167 nonUMI_good
5.93073733756289 5.75964511889538 nonUMI_good
5.93073733756289 5.75964511889538 nonUMI_good
5.93073733756289 5.75964511889538 nonUMI_good
5.93073733756289 5.75964511889538 nonUMI_good
5.93073733756289 5.75964511889538 nonUMI_good
5.93073733756289 5.75964511889538 nonUMI_good
5.93073733756289 5.75964511889538 nonUMI_good
5.93073733756289 5.75964511889538 nonUMI_good
5.93073733756289 5.75964511889538 nonUMI_good
5.93073733756289 5.75964511889538 nonUMI_good
5.93073733756289 5.75964511889538 nonUMI_good
5.93073733756289 5.75964511889538 nonUMI_good
5.93073733756289 5.76958311005296 nonUMI_good
5.93073733756289 5.76958311005296 nonUMI_good
5.93073733756289 5.76958311005296 nonUMI_good
5.93073733756289 5.76958311005296 nonUMI_good
5.93073733756289 5.76958311005296 nonUMI_good
5.93073733756289 5.76958311005296 nonUMI_good
5.93073733756289 5.76958311005296 nonUMI_good
5.93073733756289 5.76958311005296 nonUMI_good
5.93073733756289 5.76958311005296 nonUMI_good
5.93073733756289 5.76958311005296 nonUMI_good
5.93073733756289 5.77945311153161 nonUMI_good
5.93073733756289 5.77945311153161 nonUMI_good
5.93073733756289 5.77945311153161 nonUMI_good
5.93073733756289 5.77945311153161 nonUMI_good
5.95419631038687 5.77945311153161 nonUMI_good
5.95419631038687 5.77945311153161 nonUMI_good
5.95419631038687 5.77945311153161 nonUMI_good
5.95419631038687 5.77945311153161 nonUMI_good
5.95419631038687 5.77945311153161 nonUMI_good
5.95419631038687 5.77945311153161 nonUMI_good
5.95419631038687 5.77945311153161 nonUMI_good
5.95419631038687 5.77945311153161 nonUMI_good
5.95419631038687 5.77945311153161 nonUMI_good
5.95419631038687 5.77945311153161 nonUMI_good
5.95419631038687 5.78925604730155 nonUMI_good
5.95419631038687 5.78925604730155 nonUMI_good
5.95419631038687 5.78925604730155 nonUMI_good
5.95419631038687 5.78925604730155 nonUMI_good
5.95419631038687 5.78925604730155 nonUMI_good
5.95419631038687 5.78925604730155 nonUMI_good
5.95419631038687 5.78925604730155 nonUMI_good
5.95419631038687 5.78925604730155 nonUMI_good
5.95419631038687 5.78925604730155 nonUMI_good
5.95419631038687 5.78925604730155 nonUMI_good
5.95419631038687 5.78925604730155 nonUMI_good
5.95419631038687 5.78925604730155 nonUMI_good
5.95419631038687 5.78925604730155 nonUMI_good
5.95419631038687 5.78925604730155 nonUMI_good
5.95419631038687 5.78925604730155 nonUMI_good
5.95419631038687 5.78925604730155 nonUMI_good
5.95419631038687 5.78925604730155 nonUMI_good
5.95419631038687 5.78925604730155 nonUMI_good
5.95419631038687 5.78925604730155 nonUMI_good
5.95419631038687 5.78925604730155 nonUMI_good
5.95419631038687 5.78925604730155 nonUMI_good
5.95419631038687 5.78925604730155 nonUMI_good
5.95419631038687 5.79899282262513 nonUMI_good
5.95419631038687 5.79899282262513 nonUMI_good
5.95419631038687 5.79899282262513 nonUMI_good
5.95419631038687 5.79899282262513 nonUMI_good
5.97727992349992 5.79899282262513 nonUMI_good
5.97727992349992 5.79899282262513 nonUMI_good
5.97727992349992 5.79899282262513 nonUMI_good
5.97727992349992 5.79899282262513 nonUMI_good
5.97727992349992 5.79899282262513 nonUMI_good
5.97727992349992 5.79899282262513 nonUMI_good
5.97727992349992 5.79899282262513 nonUMI_good
5.97727992349992 5.79899282262513 nonUMI_good
5.97727992349992 5.79899282262513 nonUMI_good
5.97727992349992 5.79899282262513 nonUMI_good
5.97727992349992 5.79899282262513 nonUMI_good
5.97727992349992 5.79899282262513 nonUMI_good
5.97727992349992 5.79899282262513 nonUMI_good
5.97727992349992 5.79899282262513 nonUMI_good
5.97727992349992 5.79899282262513 nonUMI_good
5.97727992349992 5.79899282262513 nonUMI_good
5.97727992349992 5.79899282262513 nonUMI_good
5.97727992349992 5.80866432455847 nonUMI_good
5.97727992349992 5.80866432455847 nonUMI_good
5.97727992349992 5.80866432455847 nonUMI_good
5.97727992349992 5.80866432455847 nonUMI_good
5.97727992349992 5.80866432455847 nonUMI_good
5.97727992349992 5.80866432455847 nonUMI_good
5.97727992349992 5.80866432455847 nonUMI_good
5.97727992349992 5.80866432455847 nonUMI_good
5.97727992349992 5.80866432455847 nonUMI_good
5.97727992349992 5.80866432455847 nonUMI_good
5.97727992349992 5.80866432455847 nonUMI_good
5.97727992349992 5.80866432455847 nonUMI_good
5.97727992349992 5.80866432455847 nonUMI_good
5.97727992349992 5.81827142243639 nonUMI_good
5.97727992349992 5.81827142243639 nonUMI_good
5.97727992349992 5.81827142243639 nonUMI_good
5.97727992349992 5.81827142243639 nonUMI_good
5.97727992349992 5.81827142243639 nonUMI_good
5.97727992349992 5.81827142243639 nonUMI_good
5.97727992349992 5.81827142243639 nonUMI_good
5.97727992349992 5.81827142243639 nonUMI_good
5.97727992349992 5.81827142243639 nonUMI_good
6 5.81827142243639 nonUMI_good
6 5.81827142243639 nonUMI_good
6 5.81827142243639 nonUMI_good
6 5.81827142243639 nonUMI_good
6 5.81827142243639 nonUMI_good
6 5.81827142243639 nonUMI_good
6 5.81827142243639 nonUMI_good
6 5.81827142243639 nonUMI_good
6 5.81827142243639 nonUMI_good
6 5.81827142243639 nonUMI_good
6 5.81827142243639 nonUMI_good
6 5.81827142243639 nonUMI_good
6 5.82781496834138 nonUMI_good
6 5.82781496834138 nonUMI_good
6 5.82781496834138 nonUMI_good
6 5.82781496834138 nonUMI_good
6 5.82781496834138 nonUMI_good
6 5.82781496834138 nonUMI_good
6 5.82781496834138 nonUMI_good
6 5.82781496834138 nonUMI_good
6 5.82781496834138 nonUMI_good
6 5.82781496834138 nonUMI_good
6 5.82781496834138 nonUMI_good
6 5.82781496834138 nonUMI_good
6 5.82781496834138 nonUMI_good
6 5.82781496834138 nonUMI_good
6 5.82781496834138 nonUMI_good
6 5.82781496834138 nonUMI_good
6 5.82781496834138 nonUMI_good
6 5.83729579755709 nonUMI_good
6 5.83729579755709 nonUMI_good
6 5.83729579755709 nonUMI_good
6 5.83729579755709 nonUMI_good
6 5.83729579755709 nonUMI_good
6 5.83729579755709 nonUMI_good
6.02236781302845 5.83729579755709 nonUMI_good
6.02236781302845 5.83729579755709 nonUMI_good
6.02236781302845 5.83729579755709 nonUMI_good
6.02236781302845 5.83729579755709 nonUMI_good
6.02236781302845 5.83729579755709 nonUMI_good
6.02236781302845 5.83729579755709 nonUMI_good
6.02236781302845 5.846714729007 nonUMI_good
6.02236781302845 5.846714729007 nonUMI_good
6.02236781302845 5.846714729007 nonUMI_good
6.02236781302845 5.846714729007 nonUMI_good
6.02236781302845 5.846714729007 nonUMI_good
6.02236781302845 5.846714729007 nonUMI_good
6.02236781302845 5.846714729007 nonUMI_good
6.02236781302845 5.846714729007 nonUMI_good
6.02236781302845 5.846714729007 nonUMI_good
6.02236781302845 5.846714729007 nonUMI_good
6.02236781302845 5.846714729007 nonUMI_good
6.02236781302845 5.846714729007 nonUMI_good
6.02236781302845 5.85607256567897 nonUMI_good
6.02236781302845 5.85607256567897 nonUMI_good
6.02236781302845 5.85607256567897 nonUMI_good
6.02236781302845 5.85607256567897 nonUMI_good
6.02236781302845 5.85607256567897 nonUMI_good
6.02236781302845 5.85607256567897 nonUMI_good
6.02236781302845 5.85607256567897 nonUMI_good
6.02236781302845 5.85607256567897 nonUMI_good
6.02236781302845 5.85607256567897 nonUMI_good
6.02236781302845 5.85607256567897 nonUMI_good
6.02236781302845 5.85607256567897 nonUMI_good
6.02236781302845 5.85607256567897 nonUMI_good
6.02236781302845 5.85607256567897 nonUMI_good
6.04439411935845 5.85607256567897 nonUMI_good
6.04439411935845 5.85607256567897 nonUMI_good
6.04439411935845 5.85607256567897 nonUMI_good
6.04439411935845 5.85607256567897 nonUMI_good
6.04439411935845 5.86537009503595 nonUMI_good
6.04439411935845 5.86537009503595 nonUMI_good
6.04439411935845 5.86537009503595 nonUMI_good
6.04439411935845 5.86537009503595 nonUMI_good
6.04439411935845 5.86537009503595 nonUMI_good
6.04439411935845 5.86537009503595 nonUMI_good
6.04439411935845 5.86537009503595 nonUMI_good
6.04439411935845 5.86537009503595 nonUMI_good
6.04439411935845 5.86537009503595 nonUMI_good
6.04439411935845 5.86537009503595 nonUMI_good
6.04439411935845 5.86537009503595 nonUMI_good
6.04439411935845 5.86537009503595 nonUMI_good
6.04439411935845 5.86537009503595 nonUMI_good
6.04439411935845 5.86537009503595 nonUMI_good
6.04439411935845 5.8746080894137 nonUMI_good
6.04439411935845 5.8746080894137 nonUMI_good
6.04439411935845 5.8746080894137 nonUMI_good
6.04439411935845 5.8746080894137 nonUMI_good
6.04439411935845 5.8746080894137 nonUMI_good
6.04439411935845 5.8746080894137 nonUMI_good
6.04439411935845 5.8746080894137 nonUMI_good
6.04439411935845 5.8746080894137 nonUMI_good
6.04439411935845 5.8746080894137 nonUMI_good
6.04439411935845 5.8746080894137 nonUMI_good
6.04439411935845 5.8746080894137 nonUMI_good
6.04439411935845 5.8746080894137 nonUMI_good
6.04439411935845 5.8746080894137 nonUMI_good
6.06608919045777 5.88378730640575 nonUMI_good
6.06608919045777 5.88378730640575 nonUMI_good
6.06608919045777 5.88378730640575 nonUMI_good
6.06608919045777 5.88378730640575 nonUMI_good
6.06608919045777 5.88378730640575 nonUMI_good
6.06608919045777 5.88378730640575 nonUMI_good
6.06608919045777 5.88378730640575 nonUMI_good
6.06608919045777 5.88378730640575 nonUMI_good
6.06608919045777 5.89290848923624 nonUMI_good
6.06608919045777 5.89290848923624 nonUMI_good
6.06608919045777 5.89290848923624 nonUMI_good
6.06608919045777 5.89290848923624 nonUMI_good
6.06608919045777 5.89290848923624 nonUMI_good
6.06608919045777 5.89290848923624 nonUMI_good
6.06608919045777 5.89290848923624 nonUMI_good
6.06608919045777 5.89290848923624 nonUMI_good
6.06608919045777 5.90197236712102 nonUMI_good
6.06608919045777 5.90197236712102 nonUMI_good
6.06608919045777 5.90197236712102 nonUMI_good
6.06608919045777 5.90197236712102 nonUMI_good
6.06608919045777 5.90197236712102 nonUMI_good
6.06608919045777 5.90197236712102 nonUMI_good
6.06608919045777 5.90197236712102 nonUMI_good
6.06608919045777 5.90197236712102 nonUMI_good
6.06608919045777 5.90197236712102 nonUMI_good
6.06608919045777 5.90197236712102 nonUMI_good
6.06608919045777 5.91097965561751 nonUMI_good
6.06608919045777 5.91097965561751 nonUMI_good
6.06608919045777 5.91097965561751 nonUMI_good
6.06608919045777 5.91097965561751 nonUMI_good
6.06608919045777 5.91097965561751 nonUMI_good
6.06608919045777 5.91097965561751 nonUMI_good
6.06608919045777 5.91097965561751 nonUMI_good
6.06608919045777 5.91097965561751 nonUMI_good
6.06608919045777 5.91097965561751 nonUMI_good
6.06608919045777 5.91097965561751 nonUMI_good
6.06608919045777 5.91097965561751 nonUMI_good
6.06608919045777 5.91097965561751 nonUMI_good
6.06608919045777 5.91097965561751 nonUMI_good
6.06608919045777 5.91097965561751 nonUMI_good
6.06608919045777 5.91097965561751 nonUMI_good
6.06608919045777 5.91097965561751 nonUMI_good
6.06608919045777 5.91993105696364 nonUMI_good
6.08746284125034 5.91993105696364 nonUMI_good
6.08746284125034 5.91993105696364 nonUMI_good
6.08746284125034 5.91993105696364 nonUMI_good
6.08746284125034 5.91993105696364 nonUMI_good
6.08746284125034 5.91993105696364 nonUMI_good
6.08746284125034 5.91993105696364 nonUMI_good
6.08746284125034 5.91993105696364 nonUMI_good
6.08746284125034 5.91993105696364 nonUMI_good
6.08746284125034 5.91993105696364 nonUMI_good
6.08746284125034 5.91993105696364 nonUMI_good
6.08746284125034 5.91993105696364 nonUMI_good
6.08746284125034 5.91993105696364 nonUMI_good
6.08746284125034 5.91993105696364 nonUMI_good
6.08746284125034 5.91993105696364 nonUMI_good
6.08746284125034 5.92882726040647 nonUMI_good
6.08746284125034 5.92882726040647 nonUMI_good
6.08746284125034 5.92882726040647 nonUMI_good
6.08746284125034 5.92882726040647 nonUMI_good
6.08746284125034 5.92882726040647 nonUMI_good
6.08746284125034 5.92882726040647 nonUMI_good
6.08746284125034 5.92882726040647 nonUMI_good
6.08746284125034 5.92882726040647 nonUMI_good
6.08746284125034 5.92882726040647 nonUMI_good
6.08746284125034 5.92882726040647 nonUMI_good
6.08746284125034 5.92882726040647 nonUMI_good
6.08746284125034 5.92882726040647 nonUMI_good
6.08746284125034 5.92882726040647 nonUMI_good
6.08746284125034 5.92882726040647 nonUMI_good
6.08746284125034 5.92882726040647 nonUMI_good
6.10852445677817 5.92882726040647 nonUMI_good
6.10852445677817 5.92882726040647 nonUMI_good
6.10852445677817 5.93766894252057 nonUMI_good
6.10852445677817 5.93766894252057 nonUMI_good
6.10852445677817 5.93766894252057 nonUMI_good
6.10852445677817 5.93766894252057 nonUMI_good
6.10852445677817 5.93766894252057 nonUMI_good
6.10852445677817 5.93766894252057 nonUMI_good
6.10852445677817 5.93766894252057 nonUMI_good
6.10852445677817 5.93766894252057 nonUMI_good
6.10852445677817 5.93766894252057 nonUMI_good
6.10852445677817 5.93766894252057 nonUMI_good
6.10852445677817 5.94645676751684 nonUMI_good
6.10852445677817 5.94645676751684 nonUMI_good
6.10852445677817 5.94645676751684 nonUMI_good
6.10852445677817 5.94645676751684 nonUMI_good
6.10852445677817 5.94645676751684 nonUMI_good
6.10852445677817 5.94645676751684 nonUMI_good
6.10852445677817 5.94645676751684 nonUMI_good
6.10852445677817 5.95519138754193 nonUMI_good
6.10852445677817 5.95519138754193 nonUMI_good
6.10852445677817 5.95519138754193 nonUMI_good
6.10852445677817 5.95519138754193 nonUMI_good
6.12928301694497 5.95519138754193 nonUMI_good
6.12928301694497 5.95519138754193 nonUMI_good
6.12928301694497 5.95519138754193 nonUMI_good
6.12928301694497 5.95519138754193 nonUMI_good
6.12928301694497 5.95519138754193 nonUMI_good
6.12928301694497 5.96387344296861 nonUMI_good
6.12928301694497 5.96387344296861 nonUMI_good
6.12928301694497 5.96387344296861 nonUMI_good
6.12928301694497 5.96387344296861 nonUMI_good
6.12928301694497 5.96387344296861 nonUMI_good
6.12928301694497 5.96387344296861 nonUMI_good
6.12928301694497 5.96387344296861 nonUMI_good
6.12928301694497 5.96387344296861 nonUMI_good
6.12928301694497 5.96387344296861 nonUMI_good
6.12928301694497 5.96387344296861 nonUMI_good
6.12928301694497 5.96387344296861 nonUMI_good
6.12928301694497 5.97250356267755 nonUMI_good
6.12928301694497 5.97250356267755 nonUMI_good
6.12928301694497 5.97250356267755 nonUMI_good
6.12928301694497 5.97250356267755 nonUMI_good
6.12928301694497 5.97250356267755 nonUMI_good
6.12928301694497 5.97250356267755 nonUMI_good
6.12928301694497 5.97250356267755 nonUMI_good
6.12928301694497 5.97250356267755 nonUMI_good
6.14974711950468 5.97250356267755 nonUMI_good
6.14974711950468 5.97250356267755 nonUMI_good
6.14974711950468 5.97250356267755 nonUMI_good
6.14974711950468 5.97250356267755 nonUMI_good
6.14974711950468 5.97250356267755 nonUMI_good
6.14974711950468 5.97250356267755 nonUMI_good
6.14974711950468 5.98108236433064 nonUMI_good
6.14974711950468 5.98108236433064 nonUMI_good
6.14974711950468 5.98108236433064 nonUMI_good
6.14974711950468 5.98108236433064 nonUMI_good
6.14974711950468 5.98108236433064 nonUMI_good
6.14974711950468 5.98108236433064 nonUMI_good
6.14974711950468 5.98108236433064 nonUMI_good
6.14974711950468 5.98961045463626 nonUMI_good
6.14974711950468 5.98961045463626 nonUMI_good
6.14974711950468 5.98961045463626 nonUMI_good
6.14974711950468 5.98961045463626 nonUMI_good
6.14974711950468 5.98961045463626 nonUMI_good
6.14974711950468 5.98961045463626 nonUMI_good
6.14974711950468 5.98961045463626 nonUMI_good
6.14974711950468 5.98961045463626 nonUMI_good
6.14974711950468 5.98961045463626 nonUMI_good
6.14974711950468 5.98961045463626 nonUMI_good
6.14974711950468 5.98961045463626 nonUMI_good
6.14974711950468 5.99808842960675 nonUMI_good
6.14974711950468 5.99808842960675 nonUMI_good
6.14974711950468 5.99808842960675 nonUMI_good
6.14974711950468 5.99808842960675 nonUMI_good
6.14974711950468 5.99808842960675 nonUMI_good
6.14974711950468 5.99808842960675 nonUMI_good
6.14974711950468 5.99808842960675 nonUMI_good
6.14974711950468 5.99808842960675 nonUMI_good
6.14974711950468 5.99808842960675 nonUMI_good
6.14974711950468 6.0065168748084 nonUMI_good
6.14974711950468 6.0065168748084 nonUMI_good
6.14974711950468 6.0065168748084 nonUMI_good
6.14974711950468 6.0065168748084 nonUMI_good
6.14974711950468 6.0065168748084 nonUMI_good
6.14974711950468 6.0065168748084 nonUMI_good
6.16992500144231 6.0065168748084 nonUMI_good
6.16992500144231 6.0065168748084 nonUMI_good
6.16992500144231 6.0148963656041 nonUMI_good
6.16992500144231 6.0148963656041 nonUMI_good
6.16992500144231 6.0148963656041 nonUMI_good
6.16992500144231 6.0148963656041 nonUMI_good
6.16992500144231 6.0148963656041 nonUMI_good
6.16992500144231 6.02322746738904 nonUMI_good
6.16992500144231 6.02322746738904 nonUMI_good
6.16992500144231 6.02322746738904 nonUMI_good
6.16992500144231 6.02322746738904 nonUMI_good
6.16992500144231 6.02322746738904 nonUMI_good
6.16992500144231 6.02322746738904 nonUMI_good
6.16992500144231 6.02322746738904 nonUMI_good
6.16992500144231 6.02322746738904 nonUMI_good
6.16992500144231 6.03151073581966 nonUMI_good
6.16992500144231 6.03151073581966 nonUMI_good
6.16992500144231 6.03151073581966 nonUMI_good
6.16992500144231 6.03151073581966 nonUMI_good
6.16992500144231 6.03151073581966 nonUMI_good
6.16992500144231 6.03151073581966 nonUMI_good
6.16992500144231 6.03151073581966 nonUMI_good
6.16992500144231 6.03151073581966 nonUMI_good
6.18982455888002 6.03151073581966 nonUMI_good
6.18982455888002 6.03151073581966 nonUMI_good
6.18982455888002 6.03151073581966 nonUMI_good
6.18982455888002 6.03151073581966 nonUMI_good
6.18982455888002 6.03151073581966 nonUMI_good
6.18982455888002 6.03151073581966 nonUMI_good
6.18982455888002 6.03151073581966 nonUMI_good
6.18982455888002 6.03974671703599 nonUMI_good
6.18982455888002 6.03974671703599 nonUMI_good
6.18982455888002 6.03974671703599 nonUMI_good
6.18982455888002 6.03974671703599 nonUMI_good
6.18982455888002 6.03974671703599 nonUMI_good
6.18982455888002 6.03974671703599 nonUMI_good
6.18982455888002 6.03974671703599 nonUMI_good
6.18982455888002 6.03974671703599 nonUMI_good
6.18982455888002 6.03974671703599 nonUMI_good
6.18982455888002 6.03974671703599 nonUMI_good
6.18982455888002 6.03974671703599 nonUMI_good
6.18982455888002 6.03974671703599 nonUMI_good
6.18982455888002 6.04793594787777 nonUMI_good
6.18982455888002 6.04793594787777 nonUMI_good
6.18982455888002 6.04793594787777 nonUMI_good
6.18982455888002 6.04793594787777 nonUMI_good
6.18982455888002 6.04793594787777 nonUMI_good
6.18982455888002 6.04793594787777 nonUMI_good
6.18982455888002 6.04793594787777 nonUMI_good
6.18982455888002 6.04793594787777 nonUMI_good
6.20945336562895 6.04793594787777 nonUMI_good
6.20945336562895 6.04793594787777 nonUMI_good
6.20945336562895 6.04793594787777 nonUMI_good
6.20945336562895 6.04793594787777 nonUMI_good
6.20945336562895 6.04793594787777 nonUMI_good
6.20945336562895 6.04793594787777 nonUMI_good
6.20945336562895 6.04793594787777 nonUMI_good
6.20945336562895 6.04793594787777 nonUMI_good
6.20945336562895 6.04793594787777 nonUMI_good
6.20945336562895 6.04793594787777 nonUMI_good
6.20945336562895 6.05607895609441 nonUMI_good
6.20945336562895 6.05607895609441 nonUMI_good
6.20945336562895 6.05607895609441 nonUMI_good
6.20945336562895 6.05607895609441 nonUMI_good
6.20945336562895 6.05607895609441 nonUMI_good
6.20945336562895 6.05607895609441 nonUMI_good
6.20945336562895 6.05607895609441 nonUMI_good
6.20945336562895 6.05607895609441 nonUMI_good
6.20945336562895 6.05607895609441 nonUMI_good
6.20945336562895 6.05607895609441 nonUMI_good
6.20945336562895 6.05607895609441 nonUMI_good
6.20945336562895 6.05607895609441 nonUMI_good
6.20945336562895 6.05607895609441 nonUMI_good
6.22881869049588 6.05607895609441 nonUMI_good
6.22881869049588 6.06417626054906 nonUMI_good
6.22881869049588 6.06417626054906 nonUMI_good
6.22881869049588 6.06417626054906 nonUMI_good
6.22881869049588 6.06417626054906 nonUMI_good
6.22881869049588 6.06417626054906 nonUMI_good
6.22881869049588 6.06417626054906 nonUMI_good
6.22881869049588 6.06417626054906 nonUMI_good
6.22881869049588 6.06417626054906 nonUMI_good
6.22881869049588 6.06417626054906 nonUMI_good
6.22881869049588 6.072228371417 nonUMI_good
6.22881869049588 6.072228371417 nonUMI_good
6.22881869049588 6.072228371417 nonUMI_good
6.22881869049588 6.072228371417 nonUMI_good
6.22881869049588 6.072228371417 nonUMI_good
6.22881869049588 6.072228371417 nonUMI_good
6.22881869049588 6.072228371417 nonUMI_good
6.22881869049588 6.072228371417 nonUMI_good
6.22881869049588 6.072228371417 nonUMI_good
6.22881869049588 6.08023579037858 nonUMI_good
6.22881869049588 6.08023579037858 nonUMI_good
6.22881869049588 6.08023579037858 nonUMI_good
6.22881869049588 6.08023579037858 nonUMI_good
6.22881869049588 6.08023579037858 nonUMI_good
6.22881869049588 6.08023579037858 nonUMI_good
6.22881869049588 6.08023579037858 nonUMI_good
6.22881869049588 6.08023579037858 nonUMI_good
6.22881869049588 6.08023579037858 nonUMI_good
6.22881869049588 6.0881990108067 nonUMI_good
6.24792751344359 6.0881990108067 nonUMI_good
6.24792751344359 6.0881990108067 nonUMI_good
6.24792751344359 6.0881990108067 nonUMI_good
6.24792751344359 6.0881990108067 nonUMI_good
6.24792751344359 6.0881990108067 nonUMI_good
6.24792751344359 6.0881990108067 nonUMI_good
6.24792751344359 6.0881990108067 nonUMI_good
6.24792751344359 6.0881990108067 nonUMI_good
6.24792751344359 6.0881990108067 nonUMI_good
6.24792751344359 6.0881990108067 nonUMI_good
6.24792751344359 6.09611851794925 nonUMI_good
6.24792751344359 6.09611851794925 nonUMI_good
6.24792751344359 6.09611851794925 nonUMI_good
6.24792751344359 6.09611851794925 nonUMI_good
6.24792751344359 6.09611851794925 nonUMI_good
6.24792751344359 6.09611851794925 nonUMI_good
6.24792751344359 6.09611851794925 nonUMI_good
6.24792751344359 6.09611851794925 nonUMI_good
6.24792751344359 6.09611851794925 nonUMI_good
6.24792751344359 6.09611851794925 nonUMI_good
6.24792751344359 6.09611851794925 nonUMI_good
6.24792751344359 6.09611851794925 nonUMI_good
6.24792751344359 6.10399478910659 nonUMI_good
6.24792751344359 6.10399478910659 nonUMI_good
6.24792751344359 6.10399478910659 nonUMI_good
6.24792751344359 6.10399478910659 nonUMI_good
6.24792751344359 6.11182829380409 nonUMI_good
6.24792751344359 6.11182829380409 nonUMI_good
6.24792751344359 6.11182829380409 nonUMI_good
6.24792751344359 6.11182829380409 nonUMI_good
6.24792751344359 6.11182829380409 nonUMI_good
6.24792751344359 6.11182829380409 nonUMI_good
6.24792751344359 6.11182829380409 nonUMI_good
6.24792751344359 6.11182829380409 nonUMI_good
6.2667865406949 6.11182829380409 nonUMI_good
6.2667865406949 6.11182829380409 nonUMI_good
6.2667865406949 6.11182829380409 nonUMI_good
6.2667865406949 6.11182829380409 nonUMI_good
6.2667865406949 6.11182829380409 nonUMI_good
6.2667865406949 6.11182829380409 nonUMI_good
6.2667865406949 6.11182829380409 nonUMI_good
6.2667865406949 6.11182829380409 nonUMI_good
6.2667865406949 6.11961949396013 nonUMI_good
6.2667865406949 6.11961949396013 nonUMI_good
6.2667865406949 6.11961949396013 nonUMI_good
6.2667865406949 6.11961949396013 nonUMI_good
6.2667865406949 6.11961949396013 nonUMI_good
6.2667865406949 6.11961949396013 nonUMI_good
6.2667865406949 6.11961949396013 nonUMI_good
6.2667865406949 6.11961949396013 nonUMI_good
6.2667865406949 6.11961949396013 nonUMI_good
6.2667865406949 6.11961949396013 nonUMI_good
6.2667865406949 6.11961949396013 nonUMI_good
6.2667865406949 6.11961949396013 nonUMI_good
6.2667865406949 6.12736884404955 nonUMI_good
6.2667865406949 6.12736884404955 nonUMI_good
6.2667865406949 6.12736884404955 nonUMI_good
6.2667865406949 6.12736884404955 nonUMI_good
6.2667865406949 6.12736884404955 nonUMI_good
6.2667865406949 6.12736884404955 nonUMI_good
6.2667865406949 6.12736884404955 nonUMI_good
6.2667865406949 6.12736884404955 nonUMI_good
6.28540221886225 6.12736884404955 nonUMI_good
6.28540221886225 6.12736884404955 nonUMI_good
6.28540221886225 6.1350767912627 nonUMI_good
6.28540221886225 6.1350767912627 nonUMI_good
6.28540221886225 6.1350767912627 nonUMI_good
6.28540221886225 6.1350767912627 nonUMI_good
6.28540221886225 6.1350767912627 nonUMI_good
6.28540221886225 6.1350767912627 nonUMI_good
6.28540221886225 6.1350767912627 nonUMI_good
6.28540221886225 6.1350767912627 nonUMI_good
6.28540221886225 6.1350767912627 nonUMI_good
6.28540221886225 6.1350767912627 nonUMI_good
6.28540221886225 6.1350767912627 nonUMI_good
6.28540221886225 6.1350767912627 nonUMI_good
6.28540221886225 6.1350767912627 nonUMI_good
6.28540221886225 6.14274377566031 nonUMI_good
6.28540221886225 6.14274377566031 nonUMI_good
6.28540221886225 6.14274377566031 nonUMI_good
6.28540221886225 6.14274377566031 nonUMI_good
6.28540221886225 6.14274377566031 nonUMI_good
6.28540221886225 6.14274377566031 nonUMI_good
6.28540221886225 6.14274377566031 nonUMI_good
6.28540221886225 6.14274377566031 nonUMI_good
6.28540221886225 6.14274377566031 nonUMI_good
6.28540221886225 6.14274377566031 nonUMI_good
6.28540221886225 6.14274377566031 nonUMI_good
6.3037807481771 6.14274377566031 nonUMI_good
6.3037807481771 6.15037023032422 nonUMI_good
6.3037807481771 6.15037023032422 nonUMI_good
6.3037807481771 6.15037023032422 nonUMI_good
6.3037807481771 6.15037023032422 nonUMI_good
6.3037807481771 6.15037023032422 nonUMI_good
6.3037807481771 6.15037023032422 nonUMI_good
6.3037807481771 6.15037023032422 nonUMI_good
6.3037807481771 6.15795658150423 nonUMI_good
6.3037807481771 6.15795658150423 nonUMI_good
6.3037807481771 6.15795658150423 nonUMI_good
6.3037807481771 6.15795658150423 nonUMI_good
6.3037807481771 6.15795658150423 nonUMI_good
6.3037807481771 6.15795658150423 nonUMI_good
6.3037807481771 6.15795658150423 nonUMI_good
6.3037807481771 6.16550324876097 nonUMI_good
6.3037807481771 6.16550324876097 nonUMI_good
6.3037807481771 6.16550324876097 nonUMI_good
6.3037807481771 6.16550324876097 nonUMI_good
6.3037807481771 6.16550324876097 nonUMI_good
6.3037807481771 6.16550324876097 nonUMI_good
6.3037807481771 6.16550324876097 nonUMI_good
6.3037807481771 6.16550324876097 nonUMI_good
6.3037807481771 6.16550324876097 nonUMI_good
6.3037807481771 6.16550324876097 nonUMI_good
6.3037807481771 6.16550324876097 nonUMI_good
6.3037807481771 6.16550324876097 nonUMI_good
6.32192809488736 6.16550324876097 nonUMI_good
6.32192809488736 6.17301064510524 nonUMI_good
6.32192809488736 6.17301064510524 nonUMI_good
6.32192809488736 6.17301064510524 nonUMI_good
6.32192809488736 6.17301064510524 nonUMI_good
6.32192809488736 6.17301064510524 nonUMI_good
6.32192809488736 6.17301064510524 nonUMI_good
6.32192809488736 6.17301064510524 nonUMI_good
6.32192809488736 6.17301064510524 nonUMI_good
6.32192809488736 6.17301064510524 nonUMI_good
6.32192809488736 6.17301064510524 nonUMI_good
6.32192809488736 6.17301064510524 nonUMI_good
6.32192809488736 6.17301064510524 nonUMI_good
6.32192809488736 6.17301064510524 nonUMI_good
6.32192809488736 6.17301064510524 nonUMI_good
6.32192809488736 6.18047917713353 nonUMI_good
6.32192809488736 6.18047917713353 nonUMI_good
6.32192809488736 6.18047917713353 nonUMI_good
6.32192809488736 6.18047917713353 nonUMI_good
6.32192809488736 6.18047917713353 nonUMI_good
6.32192809488736 6.18047917713353 nonUMI_good
6.32192809488736 6.18047917713353 nonUMI_good
6.32192809488736 6.18047917713353 nonUMI_good
6.32192809488736 6.18047917713353 nonUMI_good
6.32192809488736 6.18047917713353 nonUMI_good
6.32192809488736 6.18047917713353 nonUMI_good
6.32192809488736 6.18047917713353 nonUMI_good
6.32192809488736 6.18047917713353 nonUMI_good
6.32192809488736 6.18790924516026 nonUMI_good
6.32192809488736 6.18790924516026 nonUMI_good
6.33985000288462 6.18790924516026 nonUMI_good
6.33985000288462 6.18790924516026 nonUMI_good
6.33985000288462 6.18790924516026 nonUMI_good
6.33985000288462 6.19530124334644 nonUMI_good
6.33985000288462 6.19530124334644 nonUMI_good
6.33985000288462 6.19530124334644 nonUMI_good
6.33985000288462 6.19530124334644 nonUMI_good
6.33985000288462 6.19530124334644 nonUMI_good
6.33985000288462 6.19530124334644 nonUMI_good
6.33985000288462 6.19530124334644 nonUMI_good
6.33985000288462 6.19530124334644 nonUMI_good
6.33985000288462 6.19530124334644 nonUMI_good
6.33985000288462 6.20265555982523 nonUMI_good
6.33985000288462 6.20265555982523 nonUMI_good
6.33985000288462 6.20265555982523 nonUMI_good
6.33985000288462 6.20265555982523 nonUMI_good
6.33985000288462 6.20265555982523 nonUMI_good
6.33985000288462 6.20265555982523 nonUMI_good
6.33985000288462 6.20265555982523 nonUMI_good
6.33985000288462 6.20265555982523 nonUMI_good
6.33985000288462 6.20265555982523 nonUMI_good
6.33985000288462 6.20265555982523 nonUMI_good
6.33985000288462 6.20997257682415 nonUMI_good
6.33985000288462 6.20997257682415 nonUMI_good
6.33985000288462 6.20997257682415 nonUMI_good
6.33985000288462 6.20997257682415 nonUMI_good
6.33985000288462 6.20997257682415 nonUMI_good
6.33985000288462 6.20997257682415 nonUMI_good
6.33985000288462 6.20997257682415 nonUMI_good
6.33985000288462 6.20997257682415 nonUMI_good
6.33985000288462 6.21725267078434 nonUMI_good
6.35755200461808 6.21725267078434 nonUMI_good
6.35755200461808 6.21725267078434 nonUMI_good
6.35755200461808 6.21725267078434 nonUMI_good
6.35755200461808 6.21725267078434 nonUMI_good
6.35755200461808 6.21725267078434 nonUMI_good
6.35755200461808 6.21725267078434 nonUMI_good
6.35755200461808 6.21725267078434 nonUMI_good
6.35755200461808 6.21725267078434 nonUMI_good
6.35755200461808 6.21725267078434 nonUMI_good
6.35755200461808 6.22449621247675 nonUMI_good
6.35755200461808 6.22449621247675 nonUMI_good
6.35755200461808 6.22449621247675 nonUMI_good
6.35755200461808 6.22449621247675 nonUMI_good
6.35755200461808 6.22449621247675 nonUMI_good
6.35755200461808 6.22449621247675 nonUMI_good
6.35755200461808 6.22449621247675 nonUMI_good
6.35755200461808 6.22449621247675 nonUMI_good
6.35755200461808 6.22449621247675 nonUMI_good
6.35755200461808 6.22449621247675 nonUMI_good
6.35755200461808 6.23170356711544 nonUMI_good
6.35755200461808 6.23170356711544 nonUMI_good
6.35755200461808 6.23170356711544 nonUMI_good
6.35755200461808 6.23170356711544 nonUMI_good
6.35755200461808 6.23170356711544 nonUMI_good
6.35755200461808 6.23170356711544 nonUMI_good
6.35755200461808 6.23170356711544 nonUMI_good
6.35755200461808 6.23170356711544 nonUMI_good
6.35755200461808 6.23170356711544 nonUMI_good
6.35755200461808 6.2388750944681 nonUMI_good
6.35755200461808 6.2388750944681 nonUMI_good
6.35755200461808 6.2388750944681 nonUMI_good
6.35755200461808 6.2388750944681 nonUMI_good
6.37503943134692 6.2388750944681 nonUMI_good
6.37503943134692 6.2388750944681 nonUMI_good
6.37503943134692 6.2388750944681 nonUMI_good
6.37503943134692 6.24601114896376 nonUMI_good
6.37503943134692 6.24601114896376 nonUMI_good
6.37503943134692 6.24601114896376 nonUMI_good
6.37503943134692 6.24601114896376 nonUMI_good
6.37503943134692 6.24601114896376 nonUMI_good
6.37503943134692 6.24601114896376 nonUMI_good
6.37503943134692 6.24601114896376 nonUMI_good
6.37503943134692 6.24601114896376 nonUMI_good
6.37503943134692 6.24601114896376 nonUMI_good
6.37503943134692 6.25311207979796 nonUMI_good
6.37503943134692 6.25311207979796 nonUMI_good
6.37503943134692 6.25311207979796 nonUMI_good
6.37503943134692 6.25311207979796 nonUMI_good
6.37503943134692 6.25311207979796 nonUMI_good
6.37503943134692 6.25311207979796 nonUMI_good
6.37503943134692 6.25311207979796 nonUMI_good
6.37503943134692 6.25311207979796 nonUMI_good
6.37503943134692 6.25311207979796 nonUMI_good
6.37503943134692 6.25311207979796 nonUMI_good
6.37503943134692 6.26017823103524 nonUMI_good
6.37503943134692 6.26017823103524 nonUMI_good
6.37503943134692 6.26017823103524 nonUMI_good
6.37503943134692 6.26017823103524 nonUMI_good
6.37503943134692 6.26017823103524 nonUMI_good
6.37503943134692 6.26017823103524 nonUMI_good
6.37503943134692 6.26017823103524 nonUMI_good
6.39231742277876 6.26017823103524 nonUMI_good
6.39231742277876 6.26017823103524 nonUMI_good
6.39231742277876 6.26017823103524 nonUMI_good
6.39231742277876 6.26720994170919 nonUMI_good
6.39231742277876 6.26720994170919 nonUMI_good
6.39231742277876 6.26720994170919 nonUMI_good
6.39231742277876 6.26720994170919 nonUMI_good
6.39231742277876 6.26720994170919 nonUMI_good
6.39231742277876 6.26720994170919 nonUMI_good
6.39231742277876 6.26720994170919 nonUMI_good
6.39231742277876 6.26720994170919 nonUMI_good
6.39231742277876 6.27420754592005 nonUMI_good
6.39231742277876 6.27420754592005 nonUMI_good
6.39231742277876 6.27420754592005 nonUMI_good
6.39231742277876 6.27420754592005 nonUMI_good
6.39231742277876 6.27420754592005 nonUMI_good
6.4093909361377 6.27420754592005 nonUMI_good
6.4093909361377 6.27420754592005 nonUMI_good
6.4093909361377 6.27420754592005 nonUMI_good
6.4093909361377 6.27420754592005 nonUMI_good
6.4093909361377 6.27420754592005 nonUMI_good
6.4093909361377 6.27420754592005 nonUMI_good
6.4093909361377 6.27420754592005 nonUMI_good
6.4093909361377 6.27420754592005 nonUMI_good
6.4093909361377 6.28117137292998 nonUMI_good
6.4093909361377 6.28117137292998 nonUMI_good
6.4093909361377 6.28117137292998 nonUMI_good
6.4093909361377 6.28117137292998 nonUMI_good
6.4093909361377 6.28117137292998 nonUMI_good
6.4093909361377 6.28117137292998 nonUMI_good
6.4093909361377 6.28117137292998 nonUMI_good
6.4093909361377 6.28117137292998 nonUMI_good
6.4093909361377 6.28117137292998 nonUMI_good
6.4093909361377 6.28117137292998 nonUMI_good
6.4093909361377 6.28117137292998 nonUMI_good
6.4093909361377 6.28117137292998 nonUMI_good
6.4093909361377 6.288101747256 nonUMI_good
6.4093909361377 6.288101747256 nonUMI_good
6.4093909361377 6.288101747256 nonUMI_good
6.4093909361377 6.288101747256 nonUMI_good
6.4093909361377 6.288101747256 nonUMI_good
6.4093909361377 6.288101747256 nonUMI_good
6.4093909361377 6.288101747256 nonUMI_good
6.4093909361377 6.288101747256 nonUMI_good
6.4093909361377 6.29499898876075 nonUMI_good
6.4262647547021 6.29499898876075 nonUMI_good
6.4262647547021 6.29499898876075 nonUMI_good
6.4262647547021 6.29499898876075 nonUMI_good
6.4262647547021 6.29499898876075 nonUMI_good
6.4262647547021 6.29499898876075 nonUMI_good
6.4262647547021 6.29499898876075 nonUMI_good
6.4262647547021 6.29499898876075 nonUMI_good
6.4262647547021 6.29499898876075 nonUMI_good
6.4262647547021 6.29499898876075 nonUMI_good
6.4262647547021 6.30186341274109 nonUMI_good
6.4262647547021 6.30186341274109 nonUMI_good
6.4262647547021 6.30186341274109 nonUMI_good
6.4262647547021 6.30186341274109 nonUMI_good
6.4262647547021 6.30186341274109 nonUMI_good
6.4262647547021 6.30869533001454 nonUMI_good
6.4262647547021 6.30869533001454 nonUMI_good
6.4262647547021 6.30869533001454 nonUMI_good
6.4262647547021 6.30869533001454 nonUMI_good
6.4262647547021 6.30869533001454 nonUMI_good
6.4262647547021 6.30869533001454 nonUMI_good
6.4262647547021 6.30869533001454 nonUMI_good
6.4262647547021 6.30869533001454 nonUMI_good
6.4262647547021 6.30869533001454 nonUMI_good
6.4262647547021 6.31549504700378 nonUMI_good
6.4262647547021 6.31549504700378 nonUMI_good
6.4262647547021 6.31549504700378 nonUMI_good
6.4262647547021 6.31549504700378 nonUMI_good
6.44294349584873 6.31549504700378 nonUMI_good
6.44294349584873 6.31549504700378 nonUMI_good
6.44294349584873 6.31549504700378 nonUMI_good
6.44294349584873 6.31549504700378 nonUMI_good
6.44294349584873 6.31549504700378 nonUMI_good
6.44294349584873 6.31549504700378 nonUMI_good
6.44294349584873 6.31549504700378 nonUMI_good
6.44294349584873 6.32226286581906 nonUMI_good
6.44294349584873 6.32226286581906 nonUMI_good
6.44294349584873 6.32226286581906 nonUMI_good
6.44294349584873 6.32226286581906 nonUMI_good
6.44294349584873 6.32226286581906 nonUMI_good
6.44294349584873 6.32226286581906 nonUMI_good
6.44294349584873 6.32226286581906 nonUMI_good
6.44294349584873 6.32226286581906 nonUMI_good
6.44294349584873 6.32226286581906 nonUMI_good
6.44294349584873 6.32226286581906 nonUMI_good
6.44294349584873 6.32226286581906 nonUMI_good
6.44294349584873 6.32226286581906 nonUMI_good
6.44294349584873 6.32899908433881 nonUMI_good
6.44294349584873 6.32899908433881 nonUMI_good
6.44294349584873 6.32899908433881 nonUMI_good
6.4594316186373 6.32899908433881 nonUMI_good
6.4594316186373 6.32899908433881 nonUMI_good
6.4594316186373 6.32899908433881 nonUMI_good
6.4594316186373 6.32899908433881 nonUMI_good
6.4594316186373 6.32899908433881 nonUMI_good
6.4594316186373 6.32899908433881 nonUMI_good
6.4594316186373 6.32899908433881 nonUMI_good
6.4594316186373 6.33570399628826 nonUMI_good
6.4594316186373 6.33570399628826 nonUMI_good
6.4594316186373 6.33570399628826 nonUMI_good
6.4594316186373 6.33570399628826 nonUMI_good
6.4594316186373 6.33570399628826 nonUMI_good
6.4594316186373 6.33570399628826 nonUMI_good
6.4594316186373 6.33570399628826 nonUMI_good
6.4594316186373 6.33570399628826 nonUMI_good
6.4594316186373 6.34237789131631 nonUMI_good
6.4594316186373 6.34237789131631 nonUMI_good
6.4594316186373 6.34237789131631 nonUMI_good
6.4757334309664 6.34237789131631 nonUMI_good
6.4757334309664 6.34237789131631 nonUMI_good
6.4757334309664 6.34237789131631 nonUMI_good
6.4757334309664 6.34902105507059 nonUMI_good
6.4757334309664 6.34902105507059 nonUMI_good
6.4757334309664 6.34902105507059 nonUMI_good
6.4757334309664 6.34902105507059 nonUMI_good
6.4757334309664 6.34902105507059 nonUMI_good
6.4757334309664 6.34902105507059 nonUMI_good
6.4757334309664 6.34902105507059 nonUMI_good
6.4757334309664 6.35563376927088 nonUMI_good
6.4757334309664 6.35563376927088 nonUMI_good
6.4757334309664 6.36221631178071 nonUMI_good
6.4757334309664 6.36221631178071 nonUMI_good
6.4757334309664 6.36221631178071 nonUMI_good
6.4757334309664 6.36221631178071 nonUMI_good
6.4757334309664 6.3687689566775 nonUMI_good
6.4757334309664 6.3687689566775 nonUMI_good
6.4757334309664 6.3687689566775 nonUMI_good
6.4757334309664 6.3687689566775 nonUMI_good
6.4757334309664 6.3687689566775 nonUMI_good
6.4757334309664 6.3687689566775 nonUMI_good
6.4757334309664 6.3687689566775 nonUMI_good
6.4757334309664 6.3687689566775 nonUMI_good
6.4757334309664 6.3687689566775 nonUMI_good
6.4757334309664 6.37529197432098 nonUMI_good
6.4757334309664 6.37529197432098 nonUMI_good
6.4757334309664 6.37529197432098 nonUMI_good
6.4757334309664 6.37529197432098 nonUMI_good
6.49185309632967 6.37529197432098 nonUMI_good
6.49185309632967 6.37529197432098 nonUMI_good
6.49185309632967 6.37529197432098 nonUMI_good
6.49185309632967 6.37529197432098 nonUMI_good
6.49185309632967 6.37529197432098 nonUMI_good
6.49185309632967 6.38178563142016 nonUMI_good
6.49185309632967 6.38178563142016 nonUMI_good
6.49185309632967 6.38178563142016 nonUMI_good
6.49185309632967 6.38178563142016 nonUMI_good
6.49185309632967 6.38178563142016 nonUMI_good
6.49185309632967 6.38178563142016 nonUMI_good
6.49185309632967 6.38825019109874 nonUMI_good
6.49185309632967 6.38825019109874 nonUMI_good
6.49185309632967 6.38825019109874 nonUMI_good
6.49185309632967 6.38825019109874 nonUMI_good
6.49185309632967 6.38825019109874 nonUMI_good
6.49185309632967 6.38825019109874 nonUMI_good
6.49185309632967 6.38825019109874 nonUMI_good
6.49185309632967 6.38825019109874 nonUMI_good
6.49185309632967 6.38825019109874 nonUMI_good
6.49185309632967 6.38825019109874 nonUMI_good
6.49185309632967 6.38825019109874 nonUMI_good
6.5077946401987 6.39468591295909 nonUMI_good
6.5077946401987 6.39468591295909 nonUMI_good
6.5077946401987 6.39468591295909 nonUMI_good
6.5077946401987 6.39468591295909 nonUMI_good
6.5077946401987 6.39468591295909 nonUMI_good
6.5077946401987 6.40109305314482 nonUMI_good
6.5077946401987 6.40109305314482 nonUMI_good
6.5077946401987 6.40109305314482 nonUMI_good
6.5077946401987 6.40747186440194 nonUMI_good
6.5077946401987 6.40747186440194 nonUMI_good
6.5077946401987 6.40747186440194 nonUMI_good
6.5077946401987 6.40747186440194 nonUMI_good
6.5077946401987 6.40747186440194 nonUMI_good
6.5077946401987 6.40747186440194 nonUMI_good
6.5077946401987 6.40747186440194 nonUMI_good
6.5077946401987 6.40747186440194 nonUMI_good
6.5077946401987 6.40747186440194 nonUMI_good
6.5077946401987 6.40747186440194 nonUMI_good
6.5077946401987 6.41382259613869 nonUMI_good
6.5077946401987 6.41382259613869 nonUMI_good
6.52356195605701 6.42014549448403 nonUMI_good
6.52356195605701 6.42014549448403 nonUMI_good
6.52356195605701 6.42014549448403 nonUMI_good
6.52356195605701 6.42014549448403 nonUMI_good
6.52356195605701 6.42014549448403 nonUMI_good
6.52356195605701 6.42644080234493 nonUMI_good
6.52356195605701 6.42644080234493 nonUMI_good
6.52356195605701 6.42644080234493 nonUMI_good
6.52356195605701 6.42644080234493 nonUMI_good
6.52356195605701 6.42644080234493 nonUMI_good
6.52356195605701 6.42644080234493 nonUMI_good
6.52356195605701 6.42644080234493 nonUMI_good
6.52356195605701 6.43270875946229 nonUMI_good
6.52356195605701 6.43270875946229 nonUMI_good
6.52356195605701 6.43270875946229 nonUMI_good
6.52356195605701 6.43270875946229 nonUMI_good
6.52356195605701 6.43270875946229 nonUMI_good
6.52356195605701 6.43270875946229 nonUMI_good
6.52356195605701 6.43270875946229 nonUMI_good
6.53915881110803 6.43894960246581 nonUMI_good
6.53915881110803 6.43894960246581 nonUMI_good
6.53915881110803 6.43894960246581 nonUMI_good
6.53915881110803 6.43894960246581 nonUMI_good
6.53915881110803 6.43894960246581 nonUMI_good
6.53915881110803 6.43894960246581 nonUMI_good
6.53915881110803 6.44516356492752 nonUMI_good
6.53915881110803 6.44516356492752 nonUMI_good
6.53915881110803 6.44516356492752 nonUMI_good
6.53915881110803 6.44516356492752 nonUMI_good
6.53915881110803 6.44516356492752 nonUMI_good
6.53915881110803 6.44516356492752 nonUMI_good
6.53915881110803 6.44516356492752 nonUMI_good
6.53915881110803 6.44516356492752 nonUMI_good
6.53915881110803 6.44516356492752 nonUMI_good
6.53915881110803 6.44516356492752 nonUMI_good
6.53915881110803 6.44516356492752 nonUMI_good
6.53915881110803 6.44516356492752 nonUMI_good
6.53915881110803 6.44516356492752 nonUMI_good
6.53915881110803 6.44516356492752 nonUMI_good
6.53915881110803 6.45135087741426 nonUMI_good
6.55458885167764 6.45135087741426 nonUMI_good
6.55458885167764 6.45135087741426 nonUMI_good
6.55458885167764 6.45135087741426 nonUMI_good
6.55458885167764 6.45135087741426 nonUMI_good
6.55458885167764 6.45135087741426 nonUMI_good
6.55458885167764 6.45135087741426 nonUMI_good
6.55458885167764 6.45751176753904 nonUMI_good
6.55458885167764 6.45751176753904 nonUMI_good
6.55458885167764 6.45751176753904 nonUMI_good
6.55458885167764 6.45751176753904 nonUMI_good
6.55458885167764 6.45751176753904 nonUMI_good
6.55458885167764 6.45751176753904 nonUMI_good
6.55458885167764 6.46364646001124 nonUMI_good
6.55458885167764 6.46364646001124 nonUMI_good
6.55458885167764 6.46364646001124 nonUMI_good
6.55458885167764 6.46364646001124 nonUMI_good
6.55458885167764 6.46364646001124 nonUMI_good
6.55458885167764 6.46364646001124 nonUMI_good
6.55458885167764 6.4697551766858 nonUMI_good
6.55458885167764 6.4697551766858 nonUMI_good
6.55458885167764 6.4697551766858 nonUMI_good
6.55458885167764 6.4758381366114 nonUMI_good
6.55458885167764 6.4758381366114 nonUMI_good
6.55458885167764 6.4758381366114 nonUMI_good
6.56985560833095 6.4758381366114 nonUMI_good
6.56985560833095 6.48189555607752 nonUMI_good
6.56985560833095 6.48189555607752 nonUMI_good
6.56985560833095 6.48189555607752 nonUMI_good
6.56985560833095 6.48189555607752 nonUMI_good
6.56985560833095 6.48189555607752 nonUMI_good
6.56985560833095 6.48189555607752 nonUMI_good
6.56985560833095 6.48792764866065 nonUMI_good
6.56985560833095 6.48792764866065 nonUMI_good
6.56985560833095 6.48792764866065 nonUMI_good
6.56985560833095 6.48792764866065 nonUMI_good
6.56985560833095 6.49393462526945 nonUMI_good
6.56985560833095 6.49393462526945 nonUMI_good
6.56985560833095 6.49393462526945 nonUMI_good
6.56985560833095 6.49393462526945 nonUMI_good
6.56985560833095 6.49393462526945 nonUMI_good
6.56985560833095 6.49393462526945 nonUMI_good
6.58496250072116 6.49393462526945 nonUMI_good
6.58496250072116 6.49991669418899 nonUMI_good
6.58496250072116 6.49991669418899 nonUMI_good
6.58496250072116 6.49991669418899 nonUMI_good
6.58496250072116 6.49991669418899 nonUMI_good
6.58496250072116 6.49991669418899 nonUMI_good
6.58496250072116 6.49991669418899 nonUMI_good
6.58496250072116 6.49991669418899 nonUMI_good
6.58496250072116 6.49991669418899 nonUMI_good
6.58496250072116 6.49991669418899 nonUMI_good
6.58496250072116 6.5058740611241 nonUMI_good
6.58496250072116 6.5058740611241 nonUMI_good
6.58496250072116 6.5058740611241 nonUMI_good
6.58496250072116 6.5058740611241 nonUMI_good
6.58496250072116 6.51180692924181 nonUMI_good
6.58496250072116 6.51180692924181 nonUMI_good
6.58496250072116 6.51180692924181 nonUMI_good
6.59991284218713 6.51180692924181 nonUMI_good
6.59991284218713 6.51180692924181 nonUMI_good
6.59991284218713 6.51180692924181 nonUMI_good
6.59991284218713 6.51180692924181 nonUMI_good
6.59991284218713 6.51180692924181 nonUMI_good
6.59991284218713 6.51771549921293 nonUMI_good
6.59991284218713 6.52359996925274 nonUMI_good
6.59991284218713 6.52359996925274 nonUMI_good
6.59991284218713 6.52359996925274 nonUMI_good
6.59991284218713 6.52359996925274 nonUMI_good
6.59991284218713 6.52359996925274 nonUMI_good
6.59991284218713 6.52359996925274 nonUMI_good
6.59991284218713 6.52946053516095 nonUMI_good
6.59991284218713 6.52946053516095 nonUMI_good
6.59991284218713 6.52946053516095 nonUMI_good
6.59991284218713 6.52946053516095 nonUMI_good
6.59991284218713 6.52946053516095 nonUMI_good
6.59991284218713 6.52946053516095 nonUMI_good
6.59991284218713 6.52946053516095 nonUMI_good
6.59991284218713 6.53529739036075 nonUMI_good
6.59991284218713 6.53529739036075 nonUMI_good
6.59991284218713 6.53529739036075 nonUMI_good
6.59991284218713 6.53529739036075 nonUMI_good
6.61470984411521 6.54111072593711 nonUMI_good
6.61470984411521 6.54111072593711 nonUMI_good
6.61470984411521 6.54690073067437 nonUMI_good
6.61470984411521 6.54690073067437 nonUMI_good
6.61470984411521 6.54690073067437 nonUMI_good
6.61470984411521 6.54690073067437 nonUMI_good
6.61470984411521 6.54690073067437 nonUMI_good
6.61470984411521 6.54690073067437 nonUMI_good
6.61470984411521 6.55266759109294 nonUMI_good
6.61470984411521 6.55266759109294 nonUMI_good
6.61470984411521 6.55266759109294 nonUMI_good
6.61470984411521 6.55266759109294 nonUMI_good
6.61470984411521 6.55266759109294 nonUMI_good
6.61470984411521 6.55266759109294 nonUMI_good
6.61470984411521 6.55266759109294 nonUMI_good
6.61470984411521 6.55841149148545 nonUMI_good
6.61470984411521 6.55841149148545 nonUMI_good
6.62935662007961 6.55841149148545 nonUMI_good
6.62935662007961 6.55841149148545 nonUMI_good
6.62935662007961 6.564132613952 nonUMI_good
6.62935662007961 6.564132613952 nonUMI_good
6.62935662007961 6.564132613952 nonUMI_good
6.62935662007961 6.564132613952 nonUMI_good
6.62935662007961 6.564132613952 nonUMI_good
6.62935662007961 6.564132613952 nonUMI_good
6.62935662007961 6.564132613952 nonUMI_good
6.62935662007961 6.564132613952 nonUMI_good
6.62935662007961 6.564132613952 nonUMI_good
6.62935662007961 6.564132613952 nonUMI_good
6.62935662007961 6.564132613952 nonUMI_good
6.62935662007961 6.564132613952 nonUMI_good
6.62935662007961 6.56983113843486 nonUMI_good
6.62935662007961 6.56983113843486 nonUMI_good
6.62935662007961 6.56983113843486 nonUMI_good
6.62935662007961 6.56983113843486 nonUMI_good
6.62935662007961 6.56983113843486 nonUMI_good
6.62935662007961 6.56983113843486 nonUMI_good
6.62935662007961 6.56983113843486 nonUMI_good
6.62935662007961 6.56983113843486 nonUMI_good
6.62935662007961 6.56983113843486 nonUMI_good
6.64385618977472 6.57550724275241 nonUMI_good
6.64385618977472 6.57550724275241 nonUMI_good
6.64385618977472 6.57550724275241 nonUMI_good
6.64385618977472 6.57550724275241 nonUMI_good
6.64385618977472 6.57550724275241 nonUMI_good
6.64385618977472 6.57550724275241 nonUMI_good
6.64385618977472 6.58116110263244 nonUMI_good
6.64385618977472 6.58116110263244 nonUMI_good
6.64385618977472 6.58116110263244 nonUMI_good
6.64385618977472 6.58116110263244 nonUMI_good
6.64385618977472 6.58116110263244 nonUMI_good
6.64385618977472 6.58116110263244 nonUMI_good
6.64385618977472 6.58679289174476 nonUMI_good
6.64385618977472 6.58679289174476 nonUMI_good
6.64385618977472 6.58679289174476 nonUMI_good
6.64385618977472 6.58679289174476 nonUMI_good
6.64385618977472 6.58679289174476 nonUMI_good
6.64385618977472 6.58679289174476 nonUMI_good
6.64385618977472 6.58679289174476 nonUMI_good
6.64385618977472 6.59240278173327 nonUMI_good
6.64385618977472 6.59240278173327 nonUMI_good
6.64385618977472 6.59799094224731 nonUMI_good
6.65821148275179 6.59799094224731 nonUMI_good
6.65821148275179 6.60355754097243 nonUMI_good
6.65821148275179 6.60355754097243 nonUMI_good
6.65821148275179 6.60355754097243 nonUMI_good
6.65821148275179 6.60355754097243 nonUMI_good
6.65821148275179 6.60910274366063 nonUMI_good
6.65821148275179 6.60910274366063 nonUMI_good
6.65821148275179 6.60910274366063 nonUMI_good
6.65821148275179 6.61462671415993 nonUMI_good
6.65821148275179 6.61462671415993 nonUMI_good
6.65821148275179 6.61462671415993 nonUMI_good
6.65821148275179 6.61462671415993 nonUMI_good
6.65821148275179 6.61462671415993 nonUMI_good
6.65821148275179 6.62012961444345 nonUMI_good
6.65821148275179 6.62012961444345 nonUMI_good
6.65821148275179 6.62561160463788 nonUMI_good
6.65821148275179 6.62561160463788 nonUMI_good
6.65821148275179 6.62561160463788 nonUMI_good
6.65821148275179 6.62561160463788 nonUMI_good
6.65821148275179 6.62561160463788 nonUMI_good
6.65821148275179 6.63107284305146 nonUMI_good
6.65821148275179 6.63107284305146 nonUMI_good
6.65821148275179 6.63107284305146 nonUMI_good
6.65821148275179 6.63107284305146 nonUMI_good
6.65821148275179 6.63651348620141 nonUMI_good
6.65821148275179 6.63651348620141 nonUMI_good
6.65821148275179 6.63651348620141 nonUMI_good
6.6724253419715 6.64193368884083 nonUMI_good
6.6724253419715 6.64193368884083 nonUMI_good
6.6724253419715 6.64193368884083 nonUMI_good
6.6724253419715 6.64733360398511 nonUMI_good
6.6724253419715 6.64733360398511 nonUMI_good
6.6724253419715 6.65271338293789 nonUMI_good
6.6724253419715 6.65271338293789 nonUMI_good
6.6724253419715 6.65271338293789 nonUMI_good
6.6724253419715 6.65271338293789 nonUMI_good
6.6724253419715 6.65807317531644 nonUMI_good
6.6724253419715 6.65807317531644 nonUMI_good
6.6724253419715 6.66341312907668 nonUMI_good
6.6724253419715 6.66341312907668 nonUMI_good
6.6724253419715 6.66341312907668 nonUMI_good
6.6724253419715 6.66873339053764 nonUMI_good
6.6724253419715 6.66873339053764 nonUMI_good
6.6724253419715 6.66873339053764 nonUMI_good
6.6724253419715 6.66873339053764 nonUMI_good
6.6724253419715 6.66873339053764 nonUMI_good
6.6724253419715 6.67403410440556 nonUMI_good
6.68650052718322 6.67403410440556 nonUMI_good
6.68650052718322 6.67403410440556 nonUMI_good
6.68650052718322 6.67403410440556 nonUMI_good
6.68650052718322 6.67403410440556 nonUMI_good
6.68650052718322 6.67403410440556 nonUMI_good
6.68650052718322 6.67931541379746 nonUMI_good
6.68650052718322 6.67931541379746 nonUMI_good
6.68650052718322 6.67931541379746 nonUMI_good
6.68650052718322 6.67931541379746 nonUMI_good
6.68650052718322 6.67931541379746 nonUMI_good
6.68650052718322 6.67931541379746 nonUMI_good
6.68650052718322 6.67931541379746 nonUMI_good
6.68650052718322 6.67931541379746 nonUMI_good
6.68650052718322 6.67931541379746 nonUMI_good
6.68650052718322 6.68457746026438 nonUMI_good
6.68650052718322 6.68457746026438 nonUMI_good
6.68650052718322 6.68457746026438 nonUMI_good
6.68650052718322 6.68457746026438 nonUMI_good
6.68650052718322 6.68457746026438 nonUMI_good
6.68650052718322 6.68457746026438 nonUMI_good
6.68650052718322 6.68457746026438 nonUMI_good
6.68650052718322 6.68457746026438 nonUMI_good
6.68650052718322 6.68457746026438 nonUMI_good
6.68650052718322 6.6898203838141 nonUMI_good
6.68650052718322 6.6898203838141 nonUMI_good
6.68650052718322 6.6898203838141 nonUMI_good
6.70043971814109 6.6898203838141 nonUMI_good
6.70043971814109 6.6898203838141 nonUMI_good
6.70043971814109 6.6898203838141 nonUMI_good
6.70043971814109 6.6898203838141 nonUMI_good
6.70043971814109 6.6898203838141 nonUMI_good
6.70043971814109 6.6950443229335 nonUMI_good
6.70043971814109 6.6950443229335 nonUMI_good
6.70043971814109 6.6950443229335 nonUMI_good
6.70043971814109 6.6950443229335 nonUMI_good
6.70043971814109 6.6950443229335 nonUMI_good
6.70043971814109 6.70024941461054 nonUMI_good
6.70043971814109 6.70024941461054 nonUMI_good
6.70043971814109 6.70543579435577 nonUMI_good
6.70043971814109 6.70543579435577 nonUMI_good
6.70043971814109 6.70543579435577 nonUMI_good
6.71424551766612 6.71060359622353 nonUMI_good
6.71424551766612 6.71060359622353 nonUMI_good
6.71424551766612 6.71060359622353 nonUMI_good
6.71424551766612 6.71060359622353 nonUMI_good
6.71424551766612 6.71060359622353 nonUMI_good
6.71424551766612 6.71575295283273 nonUMI_good
6.71424551766612 6.71575295283273 nonUMI_good
6.71424551766612 6.71575295283273 nonUMI_good
6.71424551766612 6.72088399538727 nonUMI_good
6.71424551766612 6.72088399538727 nonUMI_good
6.71424551766612 6.72088399538727 nonUMI_good
6.7279204545632 6.72088399538727 nonUMI_good
6.7279204545632 6.72088399538727 nonUMI_good
6.7279204545632 6.7259968536961 nonUMI_good
6.7279204545632 6.7259968536961 nonUMI_good
6.7279204545632 6.7259968536961 nonUMI_good
6.7279204545632 6.7259968536961 nonUMI_good
6.7279204545632 6.7259968536961 nonUMI_good
6.7279204545632 6.7259968536961 nonUMI_good
6.7279204545632 6.7259968536961 nonUMI_good
6.7279204545632 6.7259968536961 nonUMI_good
6.7279204545632 6.73109165619291 nonUMI_good
6.7279204545632 6.73616852995553 nonUMI_good
6.7279204545632 6.74122760072491 nonUMI_good
6.7279204545632 6.74122760072491 nonUMI_good
6.7279204545632 6.74626899292382 nonUMI_good
6.7279204545632 6.74626899292382 nonUMI_good
6.7279204545632 6.74626899292382 nonUMI_good
6.7279204545632 6.74626899292382 nonUMI_good
6.7279204545632 6.75129282967519 nonUMI_good
6.74146698640115 6.75129282967519 nonUMI_good
6.74146698640115 6.75129282967519 nonUMI_good
6.74146698640115 6.75129282967519 nonUMI_good
6.74146698640115 6.75129282967519 nonUMI_good
6.74146698640115 6.75629923282021 nonUMI_good
6.74146698640115 6.75629923282021 nonUMI_good
6.74146698640115 6.75629923282021 nonUMI_good
6.74146698640115 6.75629923282021 nonUMI_good
6.74146698640115 6.76128832293599 nonUMI_good
6.74146698640115 6.76128832293599 nonUMI_good
6.74146698640115 6.76128832293599 nonUMI_good
6.74146698640115 6.76128832293599 nonUMI_good
6.74146698640115 6.76128832293599 nonUMI_good
6.74146698640115 6.76128832293599 nonUMI_good
6.74146698640115 6.76128832293599 nonUMI_good
6.75488750216347 6.76128832293599 nonUMI_good
6.75488750216347 6.76626021935303 nonUMI_good
6.75488750216347 6.76626021935303 nonUMI_good
6.75488750216347 6.76626021935303 nonUMI_good
6.75488750216347 6.76626021935303 nonUMI_good
6.75488750216347 6.76626021935303 nonUMI_good
6.75488750216347 6.77121504017233 nonUMI_good
6.75488750216347 6.77121504017233 nonUMI_good
6.75488750216347 6.77121504017233 nonUMI_good
6.75488750216347 6.77121504017233 nonUMI_good
6.75488750216347 6.77121504017233 nonUMI_good
6.75488750216347 6.77121504017233 nonUMI_good
6.75488750216347 6.77121504017233 nonUMI_good
6.75488750216347 6.77615290228223 nonUMI_good
6.75488750216347 6.77615290228223 nonUMI_good
6.75488750216347 6.77615290228223 nonUMI_good
6.76818432477693 6.77615290228223 nonUMI_good
6.76818432477693 6.77615290228223 nonUMI_good
6.76818432477693 6.77615290228223 nonUMI_good
6.76818432477693 6.78107392137495 nonUMI_good
6.76818432477693 6.78107392137495 nonUMI_good
6.76818432477693 6.78107392137495 nonUMI_good
6.76818432477693 6.78107392137495 nonUMI_good
6.76818432477693 6.78107392137495 nonUMI_good
6.76818432477693 6.78107392137495 nonUMI_good
6.76818432477693 6.78107392137495 nonUMI_good
6.76818432477693 6.78597821196285 nonUMI_good
6.76818432477693 6.78597821196285 nonUMI_good
6.76818432477693 6.78597821196285 nonUMI_good
6.78135971352466 6.78597821196285 nonUMI_good
6.78135971352466 6.78597821196285 nonUMI_good
6.78135971352466 6.78597821196285 nonUMI_good
6.78135971352466 6.79086588739444 nonUMI_good
6.78135971352466 6.79086588739444 nonUMI_good
6.78135971352466 6.79086588739444 nonUMI_good
6.78135971352466 6.79086588739444 nonUMI_good
6.78135971352466 6.79086588739444 nonUMI_good
6.78135971352466 6.79086588739444 nonUMI_good
6.78135971352466 6.79086588739444 nonUMI_good
6.78135971352466 6.79086588739444 nonUMI_good
6.78135971352466 6.79573705987006 nonUMI_good
6.78135971352466 6.79573705987006 nonUMI_good
6.78135971352466 6.79573705987006 nonUMI_good
6.79441586635011 6.79573705987006 nonUMI_good
6.79441586635011 6.79573705987006 nonUMI_good
6.79441586635011 6.79573705987006 nonUMI_good
6.79441586635011 6.79573705987006 nonUMI_good
6.79441586635011 6.79573705987006 nonUMI_good
6.79441586635011 6.80059184045739 nonUMI_good
6.79441586635011 6.80059184045739 nonUMI_good
6.79441586635011 6.80059184045739 nonUMI_good
6.79441586635011 6.80059184045739 nonUMI_good
6.79441586635011 6.80543033910657 nonUMI_good
6.79441586635011 6.81025266466523 nonUMI_good
6.79441586635011 6.81025266466523 nonUMI_good
6.79441586635011 6.81025266466523 nonUMI_good
6.79441586635011 6.81025266466523 nonUMI_good
6.79441586635011 6.81025266466523 nonUMI_good
6.79441586635011 6.81505892489311 nonUMI_good
6.79441586635011 6.81984922647655 nonUMI_good
6.79441586635011 6.82462367504266 nonUMI_good
6.79441586635011 6.82462367504266 nonUMI_good
6.79441586635011 6.82462367504266 nonUMI_good
6.79441586635011 6.82462367504266 nonUMI_good
6.79441586635011 6.82462367504266 nonUMI_good
6.8073549220576 6.82938237517335 nonUMI_good
6.8073549220576 6.82938237517335 nonUMI_good
6.8073549220576 6.82938237517335 nonUMI_good
6.8073549220576 6.82938237517335 nonUMI_good
6.8073549220576 6.83412543041904 nonUMI_good
6.8073549220576 6.83412543041904 nonUMI_good
6.8073549220576 6.83412543041904 nonUMI_good
6.8073549220576 6.83412543041904 nonUMI_good
6.8073549220576 6.83412543041904 nonUMI_good
6.8073549220576 6.83412543041904 nonUMI_good
6.8073549220576 6.83412543041904 nonUMI_good
6.8073549220576 6.83412543041904 nonUMI_good
6.8073549220576 6.83885294331217 nonUMI_good
6.8073549220576 6.83885294331217 nonUMI_good
6.8073549220576 6.83885294331217 nonUMI_good
6.8073549220576 6.83885294331217 nonUMI_good
6.8073549220576 6.83885294331217 nonUMI_good
6.8073549220576 6.83885294331217 nonUMI_good
6.8073549220576 6.84356501538053 nonUMI_good
6.82017896241519 6.84356501538053 nonUMI_good
6.82017896241519 6.84356501538053 nonUMI_good
6.82017896241519 6.84826174716032 nonUMI_good
6.82017896241519 6.84826174716032 nonUMI_good
6.82017896241519 6.85294323820903 nonUMI_good
6.82017896241519 6.85294323820903 nonUMI_good
6.82017896241519 6.85294323820903 nonUMI_good
6.82017896241519 6.85294323820903 nonUMI_good
6.82017896241519 6.85294323820903 nonUMI_good
6.82017896241519 6.85760958711812 nonUMI_good
6.82017896241519 6.85760958711812 nonUMI_good
6.82017896241519 6.86226089152542 nonUMI_good
6.83289001416474 6.86226089152542 nonUMI_good
6.83289001416474 6.86226089152542 nonUMI_good
6.83289001416474 6.86689724812747 nonUMI_good
6.83289001416474 6.86689724812747 nonUMI_good
6.83289001416474 6.87151875269151 nonUMI_good
6.83289001416474 6.87151875269151 nonUMI_good
6.83289001416474 6.87151875269151 nonUMI_good
6.83289001416474 6.8761255000674 nonUMI_good
6.83289001416474 6.8761255000674 nonUMI_good
6.83289001416474 6.8761255000674 nonUMI_good
6.83289001416474 6.88071758419926 nonUMI_good
6.83289001416474 6.88071758419926 nonUMI_good
6.84549005094437 6.88071758419926 nonUMI_good
6.84549005094437 6.88071758419926 nonUMI_good
6.84549005094437 6.88071758419926 nonUMI_good
6.84549005094437 6.88529509813699 nonUMI_good
6.84549005094437 6.88529509813699 nonUMI_good
6.84549005094437 6.88529509813699 nonUMI_good
6.84549005094437 6.88985813404759 nonUMI_good
6.84549005094437 6.88985813404759 nonUMI_good
6.84549005094437 6.88985813404759 nonUMI_good
6.84549005094437 6.88985813404759 nonUMI_good
6.84549005094437 6.89440678322627 nonUMI_good
6.84549005094437 6.89440678322627 nonUMI_good
6.84549005094437 6.89894113610743 nonUMI_good
6.84549005094437 6.89894113610743 nonUMI_good
6.85798099512757 6.89894113610743 nonUMI_good
6.85798099512757 6.89894113610743 nonUMI_good
6.85798099512757 6.90346128227543 nonUMI_good
6.85798099512757 6.90346128227543 nonUMI_good
6.85798099512757 6.90346128227543 nonUMI_good
6.85798099512757 6.90796731047523 nonUMI_good
6.85798099512757 6.90796731047523 nonUMI_good
6.85798099512757 6.90796731047523 nonUMI_good
6.85798099512757 6.90796731047523 nonUMI_good
6.85798099512757 6.90796731047523 nonUMI_good
6.8703647195834 6.90796731047523 nonUMI_good
6.8703647195834 6.91245930862283 nonUMI_good
6.8703647195834 6.91245930862283 nonUMI_good
6.8703647195834 6.91245930862283 nonUMI_good
6.8703647195834 6.91245930862283 nonUMI_good
6.8703647195834 6.91693736381557 nonUMI_good
6.8703647195834 6.91693736381557 nonUMI_good
6.8703647195834 6.91693736381557 nonUMI_good
6.8703647195834 6.91693736381557 nonUMI_good
6.8703647195834 6.91693736381557 nonUMI_good
6.8703647195834 6.92140156234226 nonUMI_good
6.8703647195834 6.92140156234226 nonUMI_good
6.8703647195834 6.92140156234226 nonUMI_good
6.8703647195834 6.92140156234226 nonUMI_good
6.8703647195834 6.92140156234226 nonUMI_good
6.8703647195834 6.92140156234226 nonUMI_good
6.8703647195834 6.92585198969316 nonUMI_good
6.88264304936184 6.92585198969316 nonUMI_good
6.88264304936184 6.92585198969316 nonUMI_good
6.88264304936184 6.92585198969316 nonUMI_good
6.88264304936184 6.93028873056978 nonUMI_good
6.88264304936184 6.93028873056978 nonUMI_good
6.88264304936184 6.93028873056978 nonUMI_good
6.88264304936184 6.93471186889461 nonUMI_good
6.88264304936184 6.93471186889461 nonUMI_good
6.88264304936184 6.93912148782056 nonUMI_good
6.88264304936184 6.93912148782056 nonUMI_good
6.88264304936184 6.93912148782056 nonUMI_good
6.88264304936184 6.93912148782056 nonUMI_good
6.89481776330794 6.93912148782056 nonUMI_good
6.89481776330794 6.93912148782056 nonUMI_good
6.89481776330794 6.93912148782056 nonUMI_good
6.89481776330794 6.94351766974044 nonUMI_good
6.89481776330794 6.94351766974044 nonUMI_good
6.89481776330794 6.94351766974044 nonUMI_good
6.89481776330794 6.94790049629609 nonUMI_good
6.89481776330794 6.94790049629609 nonUMI_good
6.89481776330794 6.94790049629609 nonUMI_good
6.89481776330794 6.94790049629609 nonUMI_good
6.89481776330794 6.95227004838758 nonUMI_good
6.89481776330794 6.95662640618209 nonUMI_good
6.89481776330794 6.95662640618209 nonUMI_good
6.90689059560852 6.95662640618209 nonUMI_good
6.90689059560852 6.95662640618209 nonUMI_good
6.90689059560852 6.96096964912278 nonUMI_good
6.90689059560852 6.96096964912278 nonUMI_good
6.90689059560852 6.96096964912278 nonUMI_good
6.91886323727459 6.96096964912278 nonUMI_good
6.91886323727459 6.96096964912278 nonUMI_good
6.91886323727459 6.96096964912278 nonUMI_good
6.91886323727459 6.96529985593746 nonUMI_good
6.91886323727459 6.96529985593746 nonUMI_good
6.91886323727459 6.96529985593746 nonUMI_good
6.91886323727459 6.96529985593746 nonUMI_good
6.91886323727459 6.96529985593746 nonUMI_good
6.91886323727459 6.97392147257461 nonUMI_good
6.93073733756289 6.97392147257461 nonUMI_good
6.93073733756289 6.97392147257461 nonUMI_good
6.93073733756289 6.97392147257461 nonUMI_good
6.93073733756289 6.97392147257461 nonUMI_good
6.93073733756289 6.97392147257461 nonUMI_good
6.93073733756289 6.97821303635244 nonUMI_good
6.93073733756289 6.97821303635244 nonUMI_good
6.93073733756289 6.97821303635244 nonUMI_good
6.93073733756289 6.97821303635244 nonUMI_good
6.93073733756289 6.97821303635244 nonUMI_good
6.93073733756289 6.97821303635244 nonUMI_good
6.93073733756289 6.98249187193147 nonUMI_good
6.93073733756289 6.98249187193147 nonUMI_good
6.93073733756289 6.98249187193147 nonUMI_good
6.94251450533924 6.98249187193147 nonUMI_good
6.94251450533924 6.98249187193147 nonUMI_good
6.94251450533924 6.98675805458874 nonUMI_good
6.94251450533924 6.98675805458874 nonUMI_good
6.94251450533924 6.98675805458874 nonUMI_good
6.94251450533924 6.98675805458874 nonUMI_good
6.94251450533924 6.98675805458874 nonUMI_good
6.94251450533924 6.98675805458874 nonUMI_good
6.94251450533924 6.98675805458874 nonUMI_good
6.95419631038687 6.99101165893544 nonUMI_good
6.95419631038687 6.99525275892476 nonUMI_good
6.95419631038687 6.99525275892476 nonUMI_good
6.95419631038687 6.99525275892476 nonUMI_good
6.95419631038687 6.99948142785961 nonUMI_good
6.95419631038687 6.99948142785961 nonUMI_good
6.95419631038687 6.99948142785961 nonUMI_good
6.95419631038687 6.99948142785961 nonUMI_good
6.95419631038687 6.99948142785961 nonUMI_good
6.95419631038687 7.00369773840018 nonUMI_good
6.95419631038687 7.00369773840018 nonUMI_good
6.95419631038687 7.00369773840018 nonUMI_good
6.95419631038687 7.00790176257148 nonUMI_good
6.96578428466209 7.00790176257148 nonUMI_good
6.96578428466209 7.00790176257148 nonUMI_good
6.96578428466209 7.00790176257148 nonUMI_good
6.96578428466209 7.00790176257148 nonUMI_good
6.96578428466209 7.01209357177072 nonUMI_good
6.96578428466209 7.01209357177072 nonUMI_good
6.96578428466209 7.01209357177072 nonUMI_good
6.96578428466209 7.01209357177072 nonUMI_good
6.97727992349992 7.01209357177072 nonUMI_good
6.97727992349992 7.02044082774623 nonUMI_good
6.97727992349992 7.02044082774623 nonUMI_good
6.97727992349992 7.02459641424276 nonUMI_good
6.97727992349992 7.02459641424276 nonUMI_good
6.97727992349992 7.02874006522178 nonUMI_good
6.97727992349992 7.02874006522178 nonUMI_good
6.97727992349992 7.03287184904846 nonUMI_good
6.97727992349992 7.03699183350226 nonUMI_good
6.97727992349992 7.03699183350226 nonUMI_good
6.97727992349992 7.03699183350226 nonUMI_good
6.98868468677217 7.03699183350226 nonUMI_good
6.98868468677217 7.04110008578362 nonUMI_good
6.98868468677217 7.04110008578362 nonUMI_good
6.98868468677217 7.04519667252051 nonUMI_good
6.98868468677217 7.04519667252051 nonUMI_good
6.98868468677217 7.04519667252051 nonUMI_good
6.98868468677217 7.04519667252051 nonUMI_good
6.98868468677217 7.04519667252051 nonUMI_good
6.98868468677217 7.04928165977495 nonUMI_good
7 7.04928165977495 nonUMI_good
7 7.04928165977495 nonUMI_good
7 7.04928165977495 nonUMI_good
7 7.05335511304935 nonUMI_good
7 7.05335511304935 nonUMI_good
7 7.05335511304935 nonUMI_good
7 7.05741709729288 nonUMI_good
7 7.0614676769076 nonUMI_good
7 7.0614676769076 nonUMI_good
7 7.0614676769076 nonUMI_good
7 7.06550691575467 nonUMI_good
7 7.06550691575467 nonUMI_good
7 7.06550691575467 nonUMI_good
7 7.06550691575467 nonUMI_good
7 7.06953487716034 nonUMI_good
7 7.06953487716034 nonUMI_good
7.01122725542325 7.06953487716034 nonUMI_good
7.01122725542325 7.07355162392192 nonUMI_good
7.01122725542325 7.07355162392192 nonUMI_good
7.01122725542325 7.07355162392192 nonUMI_good
7.01122725542325 7.07355162392192 nonUMI_good
7.01122725542325 7.07755721831366 nonUMI_good
7.01122725542325 7.07755721831366 nonUMI_good
7.01122725542325 7.07755721831366 nonUMI_good
7.01122725542325 7.07755721831366 nonUMI_good
7.02236781302845 7.08155172209253 nonUMI_good
7.02236781302845 7.08155172209253 nonUMI_good
7.02236781302845 7.08155172209253 nonUMI_good
7.02236781302845 7.08155172209253 nonUMI_good
7.03342300153745 7.08553519650395 nonUMI_good
7.03342300153745 7.08950770228741 nonUMI_good
7.03342300153745 7.08950770228741 nonUMI_good
7.03342300153745 7.08950770228741 nonUMI_good
7.03342300153745 7.08950770228741 nonUMI_good
7.03342300153745 7.08950770228741 nonUMI_good
7.03342300153745 7.08950770228741 nonUMI_good
7.03342300153745 7.08950770228741 nonUMI_good
7.03342300153745 7.08950770228741 nonUMI_good
7.03342300153745 7.08950770228741 nonUMI_good
7.03342300153745 7.09346929968203 nonUMI_good
7.03342300153745 7.09346929968203 nonUMI_good
7.03342300153745 7.09346929968203 nonUMI_good
7.04439411935845 7.09742004843206 nonUMI_good
7.04439411935845 7.09742004843206 nonUMI_good
7.04439411935845 7.09742004843206 nonUMI_good
7.04439411935845 7.09742004843206 nonUMI_good
7.04439411935845 7.09742004843206 nonUMI_good
7.04439411935845 7.09742004843206 nonUMI_good
7.04439411935845 7.10136000779224 nonUMI_good
7.04439411935845 7.10136000779224 nonUMI_good
7.04439411935845 7.10136000779224 nonUMI_good
7.05528243550119 7.10528923653319 nonUMI_good
7.05528243550119 7.10920779294663 nonUMI_good
7.05528243550119 7.10920779294663 nonUMI_good
7.05528243550119 7.10920779294663 nonUMI_good
7.05528243550119 7.10920779294663 nonUMI_good
7.05528243550119 7.10920779294663 nonUMI_good
7.05528243550119 7.11311573485059 nonUMI_good
7.05528243550119 7.11311573485059 nonUMI_good
7.05528243550119 7.11311573485059 nonUMI_good
7.06608919045777 7.11311573485059 nonUMI_good
7.06608919045777 7.11701311959449 nonUMI_good
7.06608919045777 7.11701311959449 nonUMI_good
7.06608919045777 7.11701311959449 nonUMI_good
7.06608919045777 7.12090000406426 nonUMI_good
7.06608919045777 7.12477644468726 nonUMI_good
7.06608919045777 7.12864249743722 nonUMI_good
7.06608919045777 7.12864249743722 nonUMI_good
7.07681559705083 7.13249821783908 nonUMI_good
7.07681559705083 7.13249821783908 nonUMI_good
7.07681559705083 7.13249821783908 nonUMI_good
7.07681559705083 7.1363436609738 nonUMI_good
7.07681559705083 7.1363436609738 nonUMI_good
7.07681559705083 7.1363436609738 nonUMI_good
7.07681559705083 7.1363436609738 nonUMI_good
7.07681559705083 7.1363436609738 nonUMI_good
7.07681559705083 7.1363436609738 nonUMI_good
7.07681559705083 7.1363436609738 nonUMI_good
7.07681559705083 7.14017888148303 nonUMI_good
7.08746284125034 7.14017888148303 nonUMI_good
7.08746284125034 7.14400393357383 nonUMI_good
7.08746284125034 7.14400393357383 nonUMI_good
7.08746284125034 7.14781887102323 nonUMI_good
7.08746284125034 7.14781887102323 nonUMI_good
7.08746284125034 7.15162374718277 nonUMI_good
7.08746284125034 7.15162374718277 nonUMI_good
7.08746284125034 7.15541861498298 nonUMI_good
7.09803208296053 7.15541861498298 nonUMI_good
7.09803208296053 7.15541861498298 nonUMI_good
7.09803208296053 7.15541861498298 nonUMI_good
7.09803208296053 7.1592035269378 nonUMI_good
7.09803208296053 7.16297853514896 nonUMI_good
7.09803208296053 7.16297853514896 nonUMI_good
7.09803208296053 7.16674369131022 nonUMI_good
7.09803208296053 7.16674369131022 nonUMI_good
7.09803208296053 7.16674369131022 nonUMI_good
7.09803208296053 7.16674369131022 nonUMI_good
7.10852445677817 7.17049904671171 nonUMI_good
7.10852445677817 7.17424465224404 nonUMI_good
7.10852445677817 7.17424465224404 nonUMI_good
7.10852445677817 7.17424465224404 nonUMI_good
7.10852445677817 7.17424465224404 nonUMI_good
7.10852445677817 7.17798055840247 nonUMI_good
7.11894107272351 7.17798055840247 nonUMI_good
7.11894107272351 7.17798055840247 nonUMI_good
7.11894107272351 7.17798055840247 nonUMI_good
7.11894107272351 7.17798055840247 nonUMI_good
7.11894107272351 7.18170681529101 nonUMI_good
7.11894107272351 7.18170681529101 nonUMI_good
7.11894107272351 7.18170681529101 nonUMI_good
7.11894107272351 7.18542347262644 nonUMI_good
7.11894107272351 7.18913057974226 nonUMI_good
7.11894107272351 7.19282818559268 nonUMI_good
7.11894107272351 7.19282818559268 nonUMI_good
7.11894107272351 7.19282818559268 nonUMI_good
7.11894107272351 7.19282818559268 nonUMI_good
7.11894107272351 7.19651633875645 nonUMI_good
7.12928301694497 7.19651633875645 nonUMI_good
7.12928301694497 7.19651633875645 nonUMI_good
7.12928301694497 7.19651633875645 nonUMI_good
7.12928301694497 7.20019508744069 nonUMI_good
7.12928301694497 7.20019508744069 nonUMI_good
7.12928301694497 7.20386447948471 nonUMI_good
7.12928301694497 7.20386447948471 nonUMI_good
7.12928301694497 7.2075245623637 nonUMI_good
7.12928301694497 7.2075245623637 nonUMI_good
7.12928301694497 7.2075245623637 nonUMI_good
7.12928301694497 7.2075245623637 nonUMI_good
7.13955135239879 7.21117538319245 nonUMI_good
7.13955135239879 7.21117538319245 nonUMI_good
7.13955135239879 7.21117538319245 nonUMI_good
7.13955135239879 7.21117538319245 nonUMI_good
7.13955135239879 7.21117538319245 nonUMI_good
7.13955135239879 7.21481698872895 nonUMI_good
7.13955135239879 7.21481698872895 nonUMI_good
7.13955135239879 7.21844942537803 nonUMI_good
7.13955135239879 7.21844942537803 nonUMI_good
7.13955135239879 7.21844942537803 nonUMI_good
7.14974711950468 7.21844942537803 nonUMI_good
7.14974711950468 7.22207273919487 nonUMI_good
7.14974711950468 7.22207273919487 nonUMI_good
7.14974711950468 7.22207273919487 nonUMI_good
7.14974711950468 7.22207273919487 nonUMI_good
7.14974711950468 7.22568697588851 nonUMI_good
7.14974711950468 7.22929218082534 nonUMI_good
7.15987133677839 7.22929218082534 nonUMI_good
7.15987133677839 7.22929218082534 nonUMI_good
7.15987133677839 7.22929218082534 nonUMI_good
7.15987133677839 7.22929218082534 nonUMI_good
7.15987133677839 7.22929218082534 nonUMI_good
7.15987133677839 7.23288839903247 nonUMI_good
7.16992500144231 7.23288839903247 nonUMI_good
7.16992500144231 7.23647567520115 nonUMI_good
7.16992500144231 7.23647567520115 nonUMI_good
7.16992500144231 7.24005405369007 nonUMI_good
7.16992500144231 7.24005405369007 nonUMI_good
7.16992500144231 7.24362357852864 nonUMI_good
7.16992500144231 7.24718429342031 nonUMI_good
7.16992500144231 7.24718429342031 nonUMI_good
7.17990909001493 7.24718429342031 nonUMI_good
7.17990909001493 7.2507362417457 nonUMI_good
7.17990909001493 7.2507362417457 nonUMI_good
7.17990909001493 7.25427946656581 nonUMI_good
7.17990909001493 7.25781401062514 nonUMI_good
7.17990909001493 7.26133991635481 nonUMI_good
7.17990909001493 7.26133991635481 nonUMI_good
7.18982455888002 7.26133991635481 nonUMI_good
7.18982455888002 7.26133991635481 nonUMI_good
7.18982455888002 7.26485722587558 nonUMI_good
7.18982455888002 7.26485722587558 nonUMI_good
7.18982455888002 7.26485722587558 nonUMI_good
7.18982455888002 7.26836598100089 nonUMI_good
7.18982455888002 7.26836598100089 nonUMI_good
7.18982455888002 7.26836598100089 nonUMI_good
7.19967234483636 7.26836598100089 nonUMI_good
7.19967234483636 7.27186622323984 nonUMI_good
7.19967234483636 7.27186622323984 nonUMI_good
7.19967234483636 7.27186622323984 nonUMI_good
7.19967234483636 7.27186622323984 nonUMI_good
7.19967234483636 7.27186622323984 nonUMI_good
7.20945336562895 7.27186622323984 nonUMI_good
7.20945336562895 7.27186622323984 nonUMI_good
7.20945336562895 7.27535799380013 nonUMI_good
7.20945336562895 7.27535799380013 nonUMI_good
7.20945336562895 7.27884133359099 nonUMI_good
7.20945336562895 7.28231628322602 nonUMI_good
7.20945336562895 7.28578288302607 nonUMI_good
7.20945336562895 7.28578288302607 nonUMI_good
7.20945336562895 7.28578288302607 nonUMI_good
7.20945336562895 7.28924117302203 nonUMI_good
7.21916852046216 7.29269119295758 nonUMI_good
7.21916852046216 7.29269119295758 nonUMI_good
7.21916852046216 7.29613298229198 nonUMI_good
7.21916852046216 7.29613298229198 nonUMI_good
7.21916852046216 7.29613298229198 nonUMI_good
7.21916852046216 7.29613298229198 nonUMI_good
7.21916852046216 7.29613298229198 nonUMI_good
7.21916852046216 7.29956658020275 nonUMI_good
7.22881869049588 7.29956658020275 nonUMI_good
7.22881869049588 7.30299202558832 nonUMI_good
7.22881869049588 7.30299202558832 nonUMI_good
7.22881869049588 7.30299202558832 nonUMI_good
7.22881869049588 7.30299202558832 nonUMI_good
7.23840473932508 7.30640935707075 nonUMI_good
7.23840473932508 7.30640935707075 nonUMI_good
7.23840473932508 7.30640935707075 nonUMI_good
7.23840473932508 7.30981861299824 nonUMI_good
7.23840473932508 7.30981861299824 nonUMI_good
7.23840473932508 7.30981861299824 nonUMI_good
7.24792751344359 7.31321983144781 nonUMI_good
7.24792751344359 7.31661305022779 nonUMI_good
7.24792751344359 7.31661305022779 nonUMI_good
7.24792751344359 7.31999830688035 nonUMI_good
7.25738784269265 7.31999830688035 nonUMI_good
7.25738784269265 7.31999830688035 nonUMI_good
7.25738784269265 7.32337563868403 nonUMI_good
7.25738784269265 7.32674508265615 nonUMI_good
7.2667865406949 7.32674508265615 nonUMI_good
7.2667865406949 7.32674508265615 nonUMI_good
7.2667865406949 7.32674508265615 nonUMI_good
7.2667865406949 7.33010667555528 nonUMI_good
7.2667865406949 7.33010667555528 nonUMI_good
7.2667865406949 7.33346045388364 nonUMI_good
7.2667865406949 7.33346045388364 nonUMI_good
7.2667865406949 7.33680645388946 nonUMI_good
7.27612440527424 7.34014471156936 nonUMI_good
7.27612440527424 7.34347526267065 nonUMI_good
7.27612440527424 7.34347526267065 nonUMI_good
7.27612440527424 7.34347526267065 nonUMI_good
7.27612440527424 7.34679814269364 nonUMI_good
7.27612440527424 7.34679814269364 nonUMI_good
7.27612440527424 7.34679814269364 nonUMI_good
7.27612440527424 7.3501133868939 nonUMI_good
7.28540221886225 7.3501133868939 nonUMI_good
7.28540221886225 7.36001365348998 nonUMI_good
7.28540221886225 7.36657628764859 nonUMI_good
7.28540221886225 7.36657628764859 nonUMI_good
7.28540221886225 7.37310920435843 nonUMI_good
7.29462074889163 7.37636460253833 nonUMI_good
7.29462074889163 7.37636460253833 nonUMI_good
7.29462074889163 7.37636460253833 nonUMI_good
7.29462074889163 7.37961267154463 nonUMI_good
7.29462074889163 7.38285344430488 nonUMI_good
7.29462074889163 7.38285344430488 nonUMI_good
7.29462074889163 7.38608695352523 nonUMI_good
7.29462074889163 7.38608695352523 nonUMI_good
7.3037807481771 7.38931323169239 nonUMI_good
7.3037807481771 7.39253231107565 nonUMI_good
7.3037807481771 7.39253231107565 nonUMI_good
7.3037807481771 7.39253231107565 nonUMI_good
7.3037807481771 7.39894900149176 nonUMI_good
7.3037807481771 7.40214667599316 nonUMI_good
7.31288295528436 7.40214667599316 nonUMI_good
7.31288295528436 7.40214667599316 nonUMI_good
7.31288295528436 7.40214667599316 nonUMI_good
7.31288295528436 7.40214667599316 nonUMI_good
7.31288295528436 7.40533727865148 nonUMI_good
7.31288295528436 7.40533727865148 nonUMI_good
7.32192809488736 7.4085208406773 nonUMI_good
7.32192809488736 7.41169739307503 nonUMI_good
7.32192809488736 7.41169739307503 nonUMI_good
7.32192809488736 7.41169739307503 nonUMI_good
7.32192809488736 7.41486696664473 nonUMI_good
7.32192809488736 7.41486696664473 nonUMI_good
7.33091687811462 7.41486696664473 nonUMI_good
7.33091687811462 7.41486696664473 nonUMI_good
7.33091687811462 7.41486696664473 nonUMI_good
7.33091687811462 7.41486696664473 nonUMI_good
7.33091687811462 7.41802959198393 nonUMI_good
7.33091687811462 7.41802959198393 nonUMI_good
7.33091687811462 7.42118529948932 nonUMI_good
7.33091687811462 7.42118529948932 nonUMI_good
7.33985000288462 7.42433411935862 nonUMI_good
7.33985000288462 7.42433411935862 nonUMI_good
7.33985000288462 7.42433411935862 nonUMI_good
7.33985000288462 7.42433411935862 nonUMI_good
7.34872815423108 7.42433411935862 nonUMI_good
7.34872815423108 7.42433411935862 nonUMI_good
7.34872815423108 7.42747608159221 nonUMI_good
7.34872815423108 7.42747608159221 nonUMI_good
7.34872815423108 7.4306112159949 nonUMI_good
7.34872815423108 7.43373955217761 nonUMI_good
7.34872815423108 7.43373955217761 nonUMI_good
7.34872815423108 7.43373955217761 nonUMI_good
7.35755200461808 7.43686111955908 nonUMI_good
7.35755200461808 7.43686111955908 nonUMI_good
7.35755200461808 7.43686111955908 nonUMI_good
7.35755200461808 7.43997594736745 nonUMI_good
7.36632221424582 7.43997594736745 nonUMI_good
7.36632221424582 7.43997594736745 nonUMI_good
7.36632221424582 7.43997594736745 nonUMI_good
7.36632221424582 7.443084064642 nonUMI_good
7.36632221424582 7.443084064642 nonUMI_good
7.37503943134692 7.44618550023471 nonUMI_good
7.37503943134692 7.44618550023471 nonUMI_good
7.38370429247405 7.44618550023471 nonUMI_good
7.38370429247405 7.44618550023471 nonUMI_good
7.38370429247405 7.44928028281187 nonUMI_good
7.39231742277876 7.45236844085572 nonUMI_good
7.39231742277876 7.45852499636134 nonUMI_good
7.39231742277876 7.4615934498812 nonUMI_good
7.39231742277876 7.4615934498812 nonUMI_good
7.39231742277876 7.46465539098697 nonUMI_good
7.39231742277876 7.46465539098697 nonUMI_good
7.39231742277876 7.46465539098697 nonUMI_good
7.39231742277876 7.46771084726373 nonUMI_good
7.39231742277876 7.46771084726373 nonUMI_good
7.40087943628218 7.46771084726373 nonUMI_good
7.40087943628218 7.47075984612161 nonUMI_good
7.40087943628218 7.47075984612161 nonUMI_good
7.40087943628218 7.47075984612161 nonUMI_good
7.4093909361377 7.47380241479738 nonUMI_good
7.4093909361377 7.47986836969113 nonUMI_good
7.4093909361377 7.48289180952857 nonUMI_good
7.4093909361377 7.48289180952857 nonUMI_good
7.4093909361377 7.48590892642561 nonUMI_good
7.4093909361377 7.48590892642561 nonUMI_good
7.4093909361377 7.48590892642561 nonUMI_good
7.4178525148859 7.49192429679856 nonUMI_good
7.4178525148859 7.49192429679856 nonUMI_good
7.4178525148859 7.49192429679856 nonUMI_good
7.4178525148859 7.49492260256364 nonUMI_good
7.4178525148859 7.49492260256364 nonUMI_good
7.4178525148859 7.50090058475573 nonUMI_good
7.4178525148859 7.50090058475573 nonUMI_good
7.4178525148859 7.50090058475573 nonUMI_good
7.4262647547021 7.50090058475573 nonUMI_good
7.4262647547021 7.50388031250296 nonUMI_good
7.4262647547021 7.50388031250296 nonUMI_good
7.43462822763672 7.50685389863328 nonUMI_good
7.43462822763672 7.50982136841202 nonUMI_good
7.43462822763672 7.50982136841202 nonUMI_good
7.43462822763672 7.50982136841202 nonUMI_good
7.43462822763672 7.5157380591994 nonUMI_good
7.43462822763672 7.51868732996583 nonUMI_good
7.43462822763672 7.51868732996583 nonUMI_good
7.43462822763672 7.52456784549833 nonUMI_good
7.43462822763672 7.52456784549833 nonUMI_good
7.44294349584873 7.52749913911509 nonUMI_good
7.44294349584873 7.53334391906356 nonUMI_good
7.44294349584873 7.53334391906356 nonUMI_good
7.44294349584873 7.53334391906356 nonUMI_good
7.44294349584873 7.53625745336078 nonUMI_good
7.44294349584873 7.53625745336078 nonUMI_good
7.44294349584873 7.53625745336078 nonUMI_good
7.44294349584873 7.5391651156086 nonUMI_good
7.44294349584873 7.5391651156086 nonUMI_good
7.45121111183233 7.54206692942891 nonUMI_good
7.45121111183233 7.54206692942891 nonUMI_good
7.45121111183233 7.54496291830139 nonUMI_good
7.45121111183233 7.54496291830139 nonUMI_good
7.45121111183233 7.54496291830139 nonUMI_good
7.45121111183233 7.54785310556458 nonUMI_good
7.45121111183233 7.54785310556458 nonUMI_good
7.4594316186373 7.55073751441703 nonUMI_good
7.4594316186373 7.55935630041921 nonUMI_good
7.467605550083 7.56507368480889 nonUMI_good
7.467605550083 7.567923902667 nonUMI_good
7.467605550083 7.567923902667 nonUMI_good
7.467605550083 7.567923902667 nonUMI_good
7.467605550083 7.567923902667 nonUMI_good
7.467605550083 7.57076850067723 nonUMI_good
7.467605550083 7.57076850067723 nonUMI_good
7.4757334309664 7.57360750095757 nonUMI_good
7.4757334309664 7.57360750095757 nonUMI_good
7.4757334309664 7.5820911346505 nonUMI_good
7.4757334309664 7.5820911346505 nonUMI_good
7.48381577726426 7.5820911346505 nonUMI_good
7.48381577726426 7.5820911346505 nonUMI_good
7.48381577726426 7.5849079626001 nonUMI_good
7.49185309632967 7.5849079626001 nonUMI_good
7.49185309632967 7.5849079626001 nonUMI_good
7.49984588708321 7.5849079626001 nonUMI_good
7.49984588708321 7.58771930147529 nonUMI_good
7.49984588708321 7.59052517262728 nonUMI_good
7.49984588708321 7.59052517262728 nonUMI_good
7.49984588708321 7.59332559728296 nonUMI_good
7.49984588708321 7.59612059654583 nonUMI_good
7.49984588708321 7.59612059654583 nonUMI_good
7.49984588708321 7.59612059654583 nonUMI_good
7.49984588708321 7.59612059654583 nonUMI_good
7.5077946401987 7.59612059654583 nonUMI_good
7.5077946401987 7.59612059654583 nonUMI_good
7.5077946401987 7.59891019139698 nonUMI_good
7.5077946401987 7.60169440269602 nonUMI_good
7.5077946401987 7.60169440269602 nonUMI_good
7.51569983828404 7.60169440269602 nonUMI_good
7.51569983828404 7.60169440269602 nonUMI_good
7.51569983828404 7.60447325118205 nonUMI_good
7.51569983828404 7.60724675747453 nonUMI_good
7.51569983828404 7.60724675747453 nonUMI_good
7.52356195605701 7.60724675747453 nonUMI_good
7.53138146051631 7.60724675747453 nonUMI_good
7.53138146051631 7.61001494207424 nonUMI_good
7.53138146051631 7.61001494207424 nonUMI_good
7.53138146051631 7.61277782536418 nonUMI_good
7.53138146051631 7.61277782536418 nonUMI_good
7.53138146051631 7.61277782536418 nonUMI_good
7.53138146051631 7.61553542761046 nonUMI_good
7.53138146051631 7.61553542761046 nonUMI_good
7.53915881110803 7.61553542761046 nonUMI_good
7.53915881110803 7.61553542761046 nonUMI_good
7.53915881110803 7.62651342744023 nonUMI_good
7.53915881110803 7.62924492443109 nonUMI_good
7.54689445988764 7.63197125956983 nonUMI_good
7.54689445988764 7.63197125956983 nonUMI_good
7.54689445988764 7.63197125956983 nonUMI_good
7.54689445988764 7.63469245232891 nonUMI_good
7.54689445988764 7.63740852207079 nonUMI_good
7.54689445988764 7.64011948804879 nonUMI_good
7.55458885167764 7.65091269561374 nonUMI_good
7.55458885167764 7.65091269561374 nonUMI_good
7.55458885167764 7.65627916951285 nonUMI_good
7.55458885167764 7.65895493923791 nonUMI_good
7.55458885167764 7.66429163628456 nonUMI_good
7.55458885167764 7.66695260011865 nonUMI_good
7.55458885167764 7.67225984893432 nonUMI_good
7.55458885167764 7.68018429362325 nonUMI_good
7.56224242422107 7.68018429362325 nonUMI_good
7.56224242422107 7.68018429362325 nonUMI_good
7.56224242422107 7.68281613184962 nonUMI_good
7.56224242422107 7.68281613184962 nonUMI_good
7.56985560833095 7.68281613184962 nonUMI_good
7.56985560833095 7.68281613184962 nonUMI_good
7.56985560833095 7.68544317768304 nonUMI_good
7.56985560833095 7.68544317768304 nonUMI_good
7.57742882803575 7.68806544854499 nonUMI_good
7.57742882803575 7.69068296176217 nonUMI_good
7.57742882803575 7.69068296176217 nonUMI_good
7.57742882803575 7.69850712740386 nonUMI_good
7.57742882803575 7.70110578143615 nonUMI_good
7.58496250072116 7.70369976305852 nonUMI_good
7.58496250072116 7.71145384073544 nonUMI_good
7.58496250072116 7.71145384073544 nonUMI_good
7.58496250072116 7.71145384073544 nonUMI_good
7.58496250072116 7.71145384073544 nonUMI_good
7.59245703726808 7.71660016889797 nonUMI_good
7.59245703726808 7.719166465139 nonUMI_good
7.59245703726808 7.72172820450304 nonUMI_good
7.59245703726808 7.72428540314437 nonUMI_good
7.59245703726808 7.72683807713151 nonUMI_good
7.59991284218713 7.72683807713151 nonUMI_good
7.59991284218713 7.72938624244784 nonUMI_good
7.59991284218713 7.73192991499221 nonUMI_good
7.59991284218713 7.73446911057951 nonUMI_good
7.59991284218713 7.73446911057951 nonUMI_good
7.59991284218713 7.73700384494126 nonUMI_good
7.60733031374961 7.73700384494126 nonUMI_good
7.60733031374961 7.74205999250099 nonUMI_good
7.60733031374961 7.74458143675048 nonUMI_good
7.61470984411521 7.74458143675048 nonUMI_good
7.61470984411521 7.74709848187861 nonUMI_good
7.61470984411521 7.74709848187861 nonUMI_good
7.61470984411521 7.74961114320879 nonUMI_good
7.61470984411521 7.74961114320879 nonUMI_good
7.61470984411521 7.74961114320879 nonUMI_good
7.61470984411521 7.74961114320879 nonUMI_good
7.61470984411521 7.75211943598452 nonUMI_good
7.62205181945638 7.75211943598452 nonUMI_good
7.62205181945638 7.7546233753699 nonUMI_good
7.62935662007961 7.75712297645025 nonUMI_good
7.62935662007961 7.76210922364622 nonUMI_good
7.62935662007961 7.76459589954322 nonUMI_good
7.62935662007961 7.76707829669903 nonUMI_good
7.62935662007961 7.76955642981294 nonUMI_good
7.63662462054365 7.77696539076496 nonUMI_good
7.63662462054365 7.77696539076496 nonUMI_good
7.63662462054365 7.77696539076496 nonUMI_good
7.63662462054365 7.77942661319953 nonUMI_good
7.63662462054365 7.77942661319953 nonUMI_good
7.63662462054365 7.78433649731362 nonUMI_good
7.65105169117893 7.7916701343104 nonUMI_good
7.65105169117893 7.79410641908312 nonUMI_good
7.65821148275179 7.80139068525962 nonUMI_good
7.65821148275179 7.80139068525962 nonUMI_good
7.65821148275179 7.80139068525962 nonUMI_good
7.65821148275179 7.80139068525962 nonUMI_good
7.66533591718518 7.80381062378974 nonUMI_good
7.6724253419715 7.80622650997528 nonUMI_good
7.67948009950545 7.80863835736539 nonUMI_good
7.67948009950545 7.80863835736539 nonUMI_good
7.70043971814109 7.80863835736539 nonUMI_good
7.70043971814109 7.81104617944135 nonUMI_good
7.70043971814109 7.81104617944135 nonUMI_good
7.70735913208088 7.81344998961711 nonUMI_good
7.70735913208088 7.81824562758937 nonUMI_good
7.70735913208088 7.81824562758937 nonUMI_good
7.71424551766612 7.81824562758937 nonUMI_good
7.71424551766612 7.82063748188079 nonUMI_good
7.71424551766612 7.82063748188079 nonUMI_good
7.71424551766612 7.8230253772627 nonUMI_good
7.72109918870719 7.82778934356776 nonUMI_good
7.72109918870719 7.83253763039911 nonUMI_good
7.72109918870719 7.83490592619925 nonUMI_good
7.7279204545632 7.83490592619925 nonUMI_good
7.7279204545632 7.83490592619925 nonUMI_good
7.7279204545632 7.83727034062886 nonUMI_good
7.7279204545632 7.84434042239814 nonUMI_good
7.7279204545632 7.84434042239814 nonUMI_good
7.7279204545632 7.84903463459948 nonUMI_good
7.73470962022584 7.85137602537185 nonUMI_good
7.73470962022584 7.85137602537185 nonUMI_good
7.73470962022584 7.85371362239076 nonUMI_good
7.73470962022584 7.85837748420536 nonUMI_good
7.73470962022584 7.85837748420536 nonUMI_good
7.74146698640115 7.8607037733713 nonUMI_good
7.74146698640115 7.86302631752508 nonUMI_good
7.74819284958946 7.86534512870525 nonUMI_good
7.74819284958946 7.86534512870525 nonUMI_good
7.74819284958946 7.86997160000958 nonUMI_good
7.75488750216347 7.86997160000958 nonUMI_good
7.75488750216347 7.86997160000958 nonUMI_good
7.75488750216347 7.86997160000958 nonUMI_good
7.75488750216347 7.86997160000958 nonUMI_good
7.76155123244448 7.87227928392255 nonUMI_good
7.76155123244448 7.87458328244028 nonUMI_good
7.76155123244448 7.87688360731522 nonUMI_good
7.76818432477693 7.87688360731522 nonUMI_good
7.76818432477693 7.88147328286632 nonUMI_good
7.78135971352466 7.88376265676819 nonUMI_good
7.78135971352466 7.88376265676819 nonUMI_good
7.79441586635011 7.88833053447535 nonUMI_good
7.79441586635011 7.89288399495134 nonUMI_good
7.79441586635011 7.89742312891782 nonUMI_good
7.79441586635011 7.89742312891782 nonUMI_good
7.8008998999203 7.90194802624285 nonUMI_good
7.8008998999203 7.90645877595151 nonUMI_good
7.82017896241519 7.90645877595151 nonUMI_good
7.82017896241519 7.91319856643017 nonUMI_good
7.82654848729092 7.91319856643017 nonUMI_good
7.82654848729092 7.91543818446825 nonUMI_good
7.82654848729092 7.92436205020513 nonUMI_good
7.83289001416474 7.92658441838543 nonUMI_good
7.83289001416474 7.92658441838543 nonUMI_good
7.83920378809694 7.92658441838543 nonUMI_good
7.84549005094437 7.92880336843174 nonUMI_good
7.85174904141606 7.92880336843174 nonUMI_good
7.85798099512757 7.93101891084251 nonUMI_good
7.85798099512757 7.93101891084251 nonUMI_good
7.85798099512757 7.93764519652332 nonUMI_good
7.86418614465428 7.93984721241486 nonUMI_good
7.86418614465428 7.94424118682545 nonUMI_good
7.86418614465428 7.95080715750956 nonUMI_good
7.86418614465428 7.95080715750956 nonUMI_good
7.86418614465428 7.95516792821279 nonUMI_good
7.8703647195834 7.95516792821279 nonUMI_good
7.8703647195834 7.95734338058822 nonUMI_good
7.876516946565 7.95951555751859 nonUMI_good
7.876516946565 7.96168446885233 nonUMI_good
7.876516946565 7.96385012439355 nonUMI_good
7.876516946565 7.96601253390225 nonUMI_good
7.88264304936184 7.96601253390225 nonUMI_good
7.88264304936184 7.9703276536433 nonUMI_good
7.88874324889826 7.97462990528385 nonUMI_good
7.89481776330794 7.97677622950552 nonUMI_good
7.89481776330794 7.98319610966166 nonUMI_good
7.90086680798075 7.98319610966166 nonUMI_good
7.90086680798075 7.98532973693324 nonUMI_good
7.90086680798075 7.98746021340481 nonUMI_good
7.90086680798075 7.99595079651829 nonUMI_good
7.90086680798075 8.00439170286673 nonUMI_good
7.90689059560852 8.00649423540626 nonUMI_good
7.90689059560852 8.01278351036884 nonUMI_good
7.90689059560852 8.01487385731648 nonUMI_good
7.90689059560852 8.01904548687055 nonUMI_good
7.91288933622996 8.02320508870601 nonUMI_good
7.91886323727459 8.02528040086436 nonUMI_good
7.91886323727459 8.02735273198057 nonUMI_good
7.92481250360578 8.02942209060649 nonUMI_good
7.92481250360578 8.03148848525721 nonUMI_good
7.92481250360578 8.03561241651092 nonUMI_good
7.93073733756289 8.03561241651092 nonUMI_good
7.93073733756289 8.03766996996226 nonUMI_good
7.93663793900257 8.03972459313547 nonUMI_good
7.94251450533924 8.04587096415383 nonUMI_good
7.94251450533924 8.06818624191135 nonUMI_good
7.94251450533924 8.07621606503619 nonUMI_good
7.94836723158468 8.0782165569519 nonUMI_good
7.95419631038687 8.08021427875552 nonUMI_good
7.95419631038687 8.08619089994569 nonUMI_good
7.95419631038687 8.08817761759478 nonUMI_good
7.96000193206808 8.09214286402932 nonUMI_good
7.96000193206808 8.09609724185201 nonUMI_good
7.96578428466209 8.10593602496935 nonUMI_good
7.96578428466209 8.10789575540669 nonUMI_good
7.97154355395077 8.11180724813109 nonUMI_good
7.97154355395077 8.11570816452786 nonUMI_good
7.97727992349992 8.11570816452786 nonUMI_good
7.97727992349992 8.11765467444663 nonUMI_good
7.98299357469431 8.11959856163769 nonUMI_good
7.98299357469431 8.11959856163769 nonUMI_good
7.98868468677217 8.12347849604106 nonUMI_good
8 8.12347849604106 nonUMI_good
8 8.12347849604106 nonUMI_good
8.00562454919388 8.1273480238632 nonUMI_good
8.00562454919388 8.13313292492326 nonUMI_good
8.01122725542325 8.13505608201741 nonUMI_good
8.01122725542325 8.13697667889615 nonUMI_good
8.01122725542325 8.13697667889615 nonUMI_good
8.02790599656988 8.14081021921052 nonUMI_good
8.0389189892923 8.14654149737697 nonUMI_good
8.0389189892923 8.14844687497774 nonUMI_good
8.0389189892923 8.14844687497774 nonUMI_good
8.04439411935845 8.15604332018749 nonUMI_good
8.04439411935845 8.15982659572892 nonUMI_good
8.04439411935845 8.16359997607743 nonUMI_good
8.04439411935845 8.16736351285998 nonUMI_good
8.04984854945056 8.1711172573005 nonUMI_good
8.05528243550119 8.17486126022417 nonUMI_good
8.06069593168755 8.18045910947531 nonUMI_good
8.06608919045777 8.18788928058814 nonUMI_good
8.06608919045777 8.18788928058814 nonUMI_good
8.06608919045777 8.18974085952497 nonUMI_good
8.07681559705083 8.18974085952497 nonUMI_good
8.07681559705083 8.18974085952497 nonUMI_good
8.07681559705083 8.19343690356965 nonUMI_good
8.08214904135387 8.19528138080674 nonUMI_good
8.08214904135387 8.1971235029011 nonUMI_good
8.08746284125034 8.1971235029011 nonUMI_good
8.09275714091985 8.1971235029011 nonUMI_good
8.09275714091985 8.20263579828034 nonUMI_good
8.09275714091985 8.20812711224602 nonUMI_good
8.09803208296053 8.21177641053327 nonUMI_good
8.09803208296053 8.21541650120329 nonUMI_good
8.10328780841202 8.21541650120329 nonUMI_good
8.10328780841202 8.21723310817893 nonUMI_good
8.10852445677817 8.22266924473031 nonUMI_good
8.11374216604919 8.22447674784656 nonUMI_good
8.11374216604919 8.22447674784656 nonUMI_good
8.11894107272351 8.22628198923751 nonUMI_good
8.12928301694497 8.2352744674331 nonUMI_good
8.12928301694497 8.23706625645044 nonUMI_good
8.12928301694497 8.23885582287341 nonUMI_good
8.12928301694497 8.24064317220914 nonUMI_good
8.13955135239879 8.24421124154527 nonUMI_good
8.13955135239879 8.24777050810883 nonUMI_good
8.13955135239879 8.2495468539033 nonUMI_good
8.14974711950468 8.2495468539033 nonUMI_good
8.1548181090521 8.25309299744762 nonUMI_good
8.1548181090521 8.25663044594129 nonUMI_good
8.15987133677839 8.26192040842367 nonUMI_good
8.16490692667569 8.26367942760853 nonUMI_good
8.16490692667569 8.27244249613272 nonUMI_good
8.16490692667569 8.27941482760905 nonUMI_good
8.16490692667569 8.27941482760905 nonUMI_good
8.16490692667569 8.27941482760905 nonUMI_good
8.16992500144231 8.29669964497768 nonUMI_good
8.16992500144231 8.29841679123053 nonUMI_good
8.16992500144231 8.29841679123053 nonUMI_good
8.17492568250068 8.30355600109403 nonUMI_good
8.17492568250068 8.30697199852104 nonUMI_good
8.17990909001493 8.30867696887924 nonUMI_good
8.18487534290828 8.30867696887924 nonUMI_good
8.18982455888002 8.30867696887924 nonUMI_good
8.19475685442225 8.31037992668951 nonUMI_good
8.19475685442225 8.31037992668951 nonUMI_good
8.19967234483636 8.31037992668951 nonUMI_good
8.2045711442492 8.31377982363197 nonUMI_good
8.2045711442492 8.31377982363197 nonUMI_good
8.20945336562895 8.3171717271127 nonUMI_good
8.21431912080077 8.32055567463023 nonUMI_good
8.21431912080077 8.32898097980054 nonUMI_good
8.21431912080077 8.32898097980054 nonUMI_good
8.21916852046216 8.33568597569597 nonUMI_good
8.2240016741981 8.33568597569597 nonUMI_good
8.22881869049588 8.34069435156473 nonUMI_good
8.2336196767597 8.34235995389512 nonUMI_good
8.24317398347295 8.34568540078111 nonUMI_good
8.25266543245025 8.347345254171 nonUMI_good
8.25266543245025 8.347345254171 nonUMI_good
8.25738784269265 8.35561599590979 nonUMI_good
8.25738784269265 8.36219861932939 nonUMI_good
8.26209484537018 8.37201657969328 nonUMI_good
8.2667865406949 8.3962730881284 nonUMI_good
8.27146302790437 8.39947669259969 nonUMI_good
8.27146302790437 8.40267319900375 nonUMI_good
8.27146302790437 8.40426880024624 nonUMI_good
8.2807707701306 8.40745471832974 nonUMI_good
8.2807707701306 8.40745471832974 nonUMI_good
8.28540221886225 8.40904504293904 nonUMI_good
8.28540221886225 8.40904504293904 nonUMI_good
8.29462074889163 8.40904504293904 nonUMI_good
8.29462074889163 8.41063361641751 nonUMI_good
8.3037807481771 8.41063361641751 nonUMI_good
8.31288295528435 8.41063361641751 nonUMI_good
8.31288295528435 8.41222044261732 nonUMI_good
8.31288295528435 8.4185503512297 nonUMI_good
8.32192809488736 8.42327962314169 nonUMI_good
8.32192809488736 8.42327962314169 nonUMI_good
8.3264294871223 8.42799344275507 nonUMI_good
8.3264294871223 8.42799344275507 nonUMI_good
8.33091687811462 8.4342546724822 nonUMI_good
8.33091687811462 8.4404888461418 nonUMI_good
8.33091687811462 8.44204318939636 nonUMI_good
8.33539035469392 8.44359585982127 nonUMI_good
8.33985000288462 8.44359585982127 nonUMI_good
8.33985000288462 8.44978988498745 nonUMI_good
8.34872815423108 8.45595743055137 nonUMI_good
8.35314682549808 8.45595743055137 nonUMI_good
8.35314682549808 8.45595743055137 nonUMI_good
8.36632221424582 8.46056584820887 nonUMI_good
8.36632221424582 8.46209872195146 nonUMI_good
8.37068740680722 8.47126191859795 nonUMI_good
8.37503943134693 8.47126191859795 nonUMI_good
8.37503943134693 8.4727834756829 nonUMI_good
8.37937836707126 8.47733854218728 nonUMI_good
8.38801728534514 8.48036728284089 nonUMI_good
8.4093909361377 8.50288240400831 nonUMI_good
8.41362792902417 8.50734356794663 nonUMI_good
8.41362792902417 8.50882756229374 nonUMI_good
8.41362792902417 8.51622472288641 nonUMI_good
8.42206476617281 8.51622472288641 nonUMI_good
8.42206476617281 8.52798185223053 nonUMI_good
8.43045255166553 8.52944477929816 nonUMI_good
8.43462822763673 8.53090622442557 nonUMI_good
8.43879185257826 8.54399303517184 nonUMI_good
8.44294349584873 8.55409022254899 nonUMI_good
8.4594316186373 8.55409022254899 nonUMI_good
8.4594316186373 8.55982847295705 nonUMI_good
8.4594316186373 8.56554399013948 nonUMI_good
8.4594316186373 8.56839327992095 nonUMI_good
8.46352437327118 8.57123695351017 nonUMI_good
8.46352437327118 8.58818228335482 nonUMI_good
8.46352437327118 8.58958545091645 nonUMI_good
8.46352437327118 8.59797591732026 nonUMI_good
8.467605550083 8.59797591732026 nonUMI_good
8.47167521439204 8.59936959641912 nonUMI_good
8.48381577726426 8.60631786823531 nonUMI_good
8.49185309632967 8.60770351591394 nonUMI_good
8.49585502688717 8.60908783401336 nonUMI_good
8.50382573799575 8.61461186149172 nonUMI_good
8.50382573799575 8.62011481832045 nonUMI_good
8.50382573799575 8.62148728404422 nonUMI_good
8.5077946401987 8.62559686463118 nonUMI_good
8.51569983828404 8.6269641275323 nonUMI_good
8.51963625284321 8.63105815873701 nonUMI_good
8.53138146051631 8.6419191146578 nonUMI_good
8.5352753766208 8.64462162594576 nonUMI_good
8.54303182025524 8.64866592443236 nonUMI_good
8.54689445988764 8.65135583859256 nonUMI_good
8.54689445988764 8.65269891724663 nonUMI_good
8.54689445988764 8.65404074672288 nonUMI_good
8.54689445988764 8.66073123746428 nonUMI_good
8.55074678538324 8.67137190227158 nonUMI_good
8.55074678538324 8.67137190227158 nonUMI_good
8.55842071326866 8.67269648410892 nonUMI_good
8.56224242422107 8.6766629483844 nonUMI_good
8.56605403817109 8.6766629483844 nonUMI_good
8.57742882803575 8.69111405741462 nonUMI_good
8.58496250072116 8.70023541779144 nonUMI_good
8.58871463558226 8.71187877515757 nonUMI_good
8.58871463558226 8.71573910562214 nonUMI_good
8.59245703726808 8.71702359043219 nonUMI_good
8.59991284218713 8.72087019733798 nonUMI_good
8.60362634498619 8.72470657543811 nonUMI_good
8.62205181945638 8.72980592847675 nonUMI_good
8.62570884306447 8.7361548773178 nonUMI_good
8.63299519714296 8.73742132113751 nonUMI_good
8.63662462054365 8.73868665420735 nonUMI_good
8.64024493622235 8.741213995879 nonUMI_good
8.64745842645492 8.75628576936305 nonUMI_good
8.64745842645492 8.75753467195582 nonUMI_good
8.66888498426625 8.76996459298382 nonUMI_good
8.66888498426625 8.77983199384768 nonUMI_good
8.67948009950545 8.78596502264639 nonUMI_good
8.68299458368168 8.78841095255946 nonUMI_good
8.68650052718322 8.79207208970458 nonUMI_good
8.69348695749932 8.80420921132817 nonUMI_good
8.69348695749932 8.80662443070359 nonUMI_good
8.69348695749932 8.81744315923196 nonUMI_good
8.69348695749932 8.82699216764124 nonUMI_good
8.70043971814109 8.83765979153037 nonUMI_good
8.70043971814109 8.84001970067595 nonUMI_good
8.70390357344466 8.84355234216398 nonUMI_good
8.72109918870719 8.84472796967832 nonUMI_good
8.74819284958946 8.84824911513486 nonUMI_good
8.75488750216347 8.85409866027009 nonUMI_good
8.76155123244448 8.86224838148216 nonUMI_good
8.76487159073609 8.86804155301651 nonUMI_good
8.77478705960117 8.87841099852731 nonUMI_good
8.78463484555752 8.87955857190264 nonUMI_good
8.78790255939143 8.89098437822012 nonUMI_good
8.79441586635011 8.90006031462252 nonUMI_good
8.79766152585376 8.91244722638116 nonUMI_good
8.81057163474115 8.91692531901861 nonUMI_good
8.82336724004623 8.91804267368463 nonUMI_good
8.82336724004623 8.93800847595579 nonUMI_good
8.82336724004623 8.9456989404133 nonUMI_good
8.83289001416474 8.95770173421783 nonUMI_good
8.83289001416474 8.97068279695092 nonUMI_good
8.83605035505807 8.97068279695092 nonUMI_good
8.84862294042934 8.97283499701541 nonUMI_good
8.85174904141606 8.97712978912578 nonUMI_good
8.86727873970966 8.99206166978696 nonUMI_good
8.8703647195834 8.99947005286647 nonUMI_good
8.87344411251538 9.02042961681443 nonUMI_good
8.88264304936184 9.02872891859702 nonUMI_good
8.88874324889826 9.02872891859702 nonUMI_good
8.89178370321831 9.02872891859702 nonUMI_good
8.89178370321831 9.03079630561619 nonUMI_good
8.90388184573618 9.06751145122658 nonUMI_good
8.92184093707449 9.07052928448248 nonUMI_good
8.92777796208234 9.07153382770471 nonUMI_good
8.93073733756289 9.07354081820199 nonUMI_good
8.93369065495223 9.10919725101754 nonUMI_good
8.93957921431469 9.1121292208139 nonUMI_good
8.94544383637791 9.11408056223367 nonUMI_good
8.95710204156229 9.11797534491906 nonUMI_good
8.95710204156229 9.12185964132763 nonUMI_good
9.00281501560705 9.12766654723608 nonUMI_good
9.00562454919388 9.13729308373072 nonUMI_good
9.01122725542325 9.1411257844996 nonUMI_good
9.01122725542325 9.14685581166835 nonUMI_good
9.02790599656988 9.1478086074885 nonUMI_good
9.0389189892923 9.1478086074885 nonUMI_good
9.04439411935845 9.17329907835779 nonUMI_good
9.05256805080415 9.17329907835779 nonUMI_good
9.05256805080415 9.17423457499537 nonUMI_good
9.06069593168755 9.18076612123348 nonUMI_good
9.07948478382682 9.18541347316054 nonUMI_good
9.08480838780436 9.19650641588177 nonUMI_good
9.09539702279256 9.20110341946916 nonUMI_good
9.1006623390052 9.21207683033416 nonUMI_good
9.10328780841202 9.21480719093182 nonUMI_good
9.10590850857116 9.22115800873892 nonUMI_good
9.12412131182919 9.23377638483732 nonUMI_good
9.15987133677839 9.24093764128169 nonUMI_good
9.17492568250068 9.24983951142188 nonUMI_good
9.17990909001493 9.2560382992833 nonUMI_good
9.17990909001493 9.25692167018625 nonUMI_good
9.1873520732005 9.29612372146418 nonUMI_good
9.1873520732005 9.31236112109404 nonUMI_good
9.1873520732005 9.32505226736354 nonUMI_good
9.22158712126481 9.3275771543786 nonUMI_good
9.22641219278879 9.33261371039848 nonUMI_good
9.29001884693262 9.33345142959277 nonUMI_good
9.31061278165953 9.3434663008073 nonUMI_good
9.32418054661874 9.34761873212419 nonUMI_good
9.32867492732795 9.35093209334846 nonUMI_good
9.33091687811462 9.37554267658673 nonUMI_good
9.33091687811462 9.40133931209807 nonUMI_good
9.35974956032233 9.42589749164731 nonUMI_good
9.40087943628218 9.4422992943724 nonUMI_good
9.4178525148859 9.45313114271688 nonUMI_good
9.4241662888181 9.45928445125877 nonUMI_good
9.44086916761087 9.46311698416267 nonUMI_good
9.45532722030456 9.47075164106228 nonUMI_good
9.47370574961942 9.47303418188687 nonUMI_good
9.48381577726426 9.5449551245901 nonUMI_good
9.5018371849023 9.5870094103815 nonUMI_good
9.50977500432694 9.60377155833029 nonUMI_good
9.52160043972373 9.61277038952585 nonUMI_good
9.52552080909507 9.61483909585919 nonUMI_good
9.57742882803575 9.61483909585919 nonUMI_good
9.58871463558226 9.63875733873354 nonUMI_good
9.60547951806167 9.66028377042764 nonUMI_good
9.61470984411521 9.66561556330377 nonUMI_good
9.64024493622235 9.67951848355669 nonUMI_good
9.64024493622235 9.6814937229439 nonUMI_good
9.66711154207503 9.68215153556026 nonUMI_good
9.70908381255034 9.71595095831911 nonUMI_good
9.73131903102506 9.72683120653734 nonUMI_good
9.73470962022584 9.74960438021632 nonUMI_good
9.73470962022584 9.78310398416389 nonUMI_good
9.7431513941125 9.7983535044484 nonUMI_good
9.74651432113846 9.80259464282265 nonUMI_good
9.77807712953536 9.91207140957202 nonUMI_good
9.82813648419411 9.93488199392621 nonUMI_good
9.83447104998422 9.96005224607213 nonUMI_good
9.89784545600551 9.96005224607213 nonUMI_good
9.89935692292311 9.98851854215008 nonUMI_good
9.91288933622996 10.1484417454529 nonUMI_good
9.92035285541508 10.1550908431512 nonUMI_good
9.92332748541919 10.1621810338471 nonUMI_good
9.93663793900257 10.247321289971 nonUMI_good
9.93810932621924 10.2658704613421 nonUMI_good
9.95855271543101 10.2880784658304 nonUMI_good
9.9614496943982 10.3056873473257 nonUMI_good
10.0701209444768 10.3593179845815 nonUMI_good
10.0980320829605 10.3809536910193 nonUMI_good
10.237209960755 10.3962687682264 nonUMI_good
10.2550285698187 10.4094380696782 nonUMI_good
10.2644426002266 10.5025060036826 nonUMI_good
10.283088353024 10.5121569924338 nonUMI_good
10.3140167039014 10.5740712139997 nonUMI_good
10.3162815317462 10.5923839276611 nonUMI_good
10.3264294871223 10.6313951339278 nonUMI_good
10.4241662888181 10.6577207517694 nonUMI_good
10.4888443464573 10.753468406865 nonUMI_good
10.664447284548 10.85555420612 nonUMI_good
10.8105716347411 10.861954983205 nonUMI_good
11.1805308073445 10.8861363866787 nonUMI_good
11.3782948559119 10.9970900846846 nonUMI_good
11.5459297690855 11.0105089599097 nonUMI_good
11.6397928932793 11.0914765205321 nonUMI_good
11.6488069497258 11.4325566894286 nonUMI_good
11.7838167593202 11.4896613483388 nonUMI_good
11.7956338445068 11.6762186173258 nonUMI_good
11.8853150610494 11.7149852534499 nonUMI_good
11.8963324039099 11.736362047045 nonUMI_good
12.3465137331656 11.9075766862173 nonUMI_good
12.362765744154 11.9838560204695 nonUMI_good
12.4385319777616 11.9967371098936 nonUMI_good
12.4865836590673 13.8095332463852 nonUMI_good
12.7435721889356 14.369766749536 nonUMI_good
0 0 nonUMI_bad
0 0 nonUMI_bad
0 0 nonUMI_bad
0 0 nonUMI_bad
0 0 nonUMI_bad
0 0 nonUMI_bad
0 0 nonUMI_bad
0 0 nonUMI_bad
0 0 nonUMI_bad
0 0 nonUMI_bad
0 0 nonUMI_bad
0 0 nonUMI_bad
0 0 nonUMI_bad
0 0 nonUMI_bad
0 0 nonUMI_bad
0 0 nonUMI_bad
0 0 nonUMI_bad
0 0 nonUMI_bad
0 0 nonUMI_bad
0 0 nonUMI_bad
0 0 nonUMI_bad
0 0 nonUMI_bad
0 0 nonUMI_bad
0 0 nonUMI_bad
0 0 nonUMI_bad
0 0 nonUMI_bad
0 0 nonUMI_bad
0 0 nonUMI_bad
0 0 nonUMI_bad
0 0 nonUMI_bad
0 0 nonUMI_bad
0 0 nonUMI_bad
0 0 nonUMI_bad
0 0 nonUMI_bad
0 0 nonUMI_bad
0 0 nonUMI_bad
0 0 nonUMI_bad
0 0 nonUMI_bad
0 0 nonUMI_bad
0 0 nonUMI_bad
0 0 nonUMI_bad
0 0 nonUMI_bad
0 0 nonUMI_bad
0 0 nonUMI_bad
0 0 nonUMI_bad
0 0 nonUMI_bad
0 0 nonUMI_bad
0 0 nonUMI_bad
0 0 nonUMI_bad
0 0 nonUMI_bad
0 0 nonUMI_bad
0 0 nonUMI_bad
0 0 nonUMI_bad
0 0 nonUMI_bad
0 0 nonUMI_bad
0 0 nonUMI_bad
0 0 nonUMI_bad
0 0 nonUMI_bad
0 0 nonUMI_bad
0 0 nonUMI_bad
0 0 nonUMI_bad
0 0 nonUMI_bad
0 0 nonUMI_bad
0 0 nonUMI_bad
0 0 nonUMI_bad
0 0 nonUMI_bad
0 0 nonUMI_bad
0 0 nonUMI_bad
0 0 nonUMI_bad
0 0 nonUMI_bad
0 0 nonUMI_bad
0 0 nonUMI_bad
0 0 nonUMI_bad
0 0 nonUMI_bad
0 0 nonUMI_bad
0 0 nonUMI_bad
0 0 nonUMI_bad
0 0 nonUMI_bad
0 0 nonUMI_bad
0 0 nonUMI_bad
0 0 nonUMI_bad
0 0 nonUMI_bad
0 0 nonUMI_bad
0 0 nonUMI_bad
0 0 nonUMI_bad
0 0 nonUMI_bad
0 0 nonUMI_bad
0 0 nonUMI_bad
0 0 nonUMI_bad
0 0 nonUMI_bad
0 0 nonUMI_bad
0 0 nonUMI_bad
0 0 nonUMI_bad
0 0 nonUMI_bad
0 0 nonUMI_bad
0 0 nonUMI_bad
0 0 nonUMI_bad
0 0 nonUMI_bad
0 0 nonUMI_bad
0 0 nonUMI_bad
0 0 nonUMI_bad
0 0 nonUMI_bad
0 0 nonUMI_bad
0 0 nonUMI_bad
0 0 nonUMI_bad
0 0 nonUMI_bad
0 0 nonUMI_bad
0 0 nonUMI_bad
0 0 nonUMI_bad
0 0 nonUMI_bad
0 0 nonUMI_bad
0 0 nonUMI_bad
0 0 nonUMI_bad
0 0 nonUMI_bad
0 0 nonUMI_bad
0 0 nonUMI_bad
0 0 nonUMI_bad
0 0 nonUMI_bad
0 0 nonUMI_bad
0 0 nonUMI_bad
0 0 nonUMI_bad
0 0 nonUMI_bad
0 0 nonUMI_bad
0 0 nonUMI_bad
0 0 nonUMI_bad
0 0 nonUMI_bad
0 0 nonUMI_bad
0 0 nonUMI_bad
0 0 nonUMI_bad
0 0 nonUMI_bad
0 0 nonUMI_bad
0 0 nonUMI_bad
0 0 nonUMI_bad
0 0 nonUMI_bad
0 0 nonUMI_bad
0 0 nonUMI_bad
0 0 nonUMI_bad
0 0 nonUMI_bad
0 0 nonUMI_bad
0 0 nonUMI_bad
0 0 nonUMI_bad
0 0 nonUMI_bad
0 0 nonUMI_bad
0 0 nonUMI_bad
0 0 nonUMI_bad
0 0 nonUMI_bad
0 0 nonUMI_bad
0 0 nonUMI_bad
0 0 nonUMI_bad
0 0 nonUMI_bad
0 0 nonUMI_bad
0 0 nonUMI_bad
0 0 nonUMI_bad
0 0 nonUMI_bad
0 0 nonUMI_bad
0 0 nonUMI_bad
0 0 nonUMI_bad
0 0 nonUMI_bad
0 0 nonUMI_bad
0 0 nonUMI_bad
0 0 nonUMI_bad
0 0 nonUMI_bad
0 0 nonUMI_bad
0 0 nonUMI_bad
0 0 nonUMI_bad
0 0 nonUMI_bad
0 0 nonUMI_bad
0 0 nonUMI_bad
0 0 nonUMI_bad
0 0 nonUMI_bad
0 0 nonUMI_bad
0 0 nonUMI_bad
0 0 nonUMI_bad
0 0 nonUMI_bad
0 0 nonUMI_bad
0 0 nonUMI_bad
0 0 nonUMI_bad
0 0 nonUMI_bad
0 0 nonUMI_bad
0 0 nonUMI_bad
0 0 nonUMI_bad
0 0 nonUMI_bad
0 0 nonUMI_bad
0 0 nonUMI_bad
0 0 nonUMI_bad
0 0 nonUMI_bad
0 0 nonUMI_bad
0 0 nonUMI_bad
0 0 nonUMI_bad
0 0 nonUMI_bad
0 0 nonUMI_bad
0 0 nonUMI_bad
0 0 nonUMI_bad
0 0 nonUMI_bad
0 0 nonUMI_bad
0 0 nonUMI_bad
0 0 nonUMI_bad
0 0 nonUMI_bad
0 0 nonUMI_bad
0 0 nonUMI_bad
0 0 nonUMI_bad
0 0 nonUMI_bad
0 0 nonUMI_bad
0 0 nonUMI_bad
0 0 nonUMI_bad
0 0 nonUMI_bad
0 0 nonUMI_bad
0 0 nonUMI_bad
0 0 nonUMI_bad
0 0 nonUMI_bad
0 0 nonUMI_bad
0 0 nonUMI_bad
0 0 nonUMI_bad
0 0 nonUMI_bad
0 0 nonUMI_bad
0 0 nonUMI_bad
0 0 nonUMI_bad
0 0 nonUMI_bad
0 0 nonUMI_bad
0 0 nonUMI_bad
0 0 nonUMI_bad
0 0 nonUMI_bad
0 0 nonUMI_bad
0 0 nonUMI_bad
0 0 nonUMI_bad
0 0 nonUMI_bad
0 0 nonUMI_bad
0 0 nonUMI_bad
0 0 nonUMI_bad
0 0 nonUMI_bad
0 0 nonUMI_bad
0 0 nonUMI_bad
0 0 nonUMI_bad
0 0 nonUMI_bad
0 0 nonUMI_bad
0 0 nonUMI_bad
0 0 nonUMI_bad
0 0 nonUMI_bad
0 0 nonUMI_bad
0 0 nonUMI_bad
0 0 nonUMI_bad
0 0 nonUMI_bad
0 0 nonUMI_bad
0 0 nonUMI_bad
0 0 nonUMI_bad
0 0 nonUMI_bad
0 0 nonUMI_bad
0 0 nonUMI_bad
0 0 nonUMI_bad
0 0 nonUMI_bad
0 0 nonUMI_bad
0 0 nonUMI_bad
0 0 nonUMI_bad
0 0 nonUMI_bad
0 0 nonUMI_bad
0 0 nonUMI_bad
0 0 nonUMI_bad
0 0 nonUMI_bad
0 0 nonUMI_bad
0 0 nonUMI_bad
0 0 nonUMI_bad
0 0 nonUMI_bad
0 0 nonUMI_bad
0 0 nonUMI_bad
0 0 nonUMI_bad
0 0 nonUMI_bad
0 0 nonUMI_bad
0 0 nonUMI_bad
0 0 nonUMI_bad
0 0 nonUMI_bad
0 0 nonUMI_bad
0 0 nonUMI_bad
0 0 nonUMI_bad
0 0 nonUMI_bad
0 0 nonUMI_bad
0 0 nonUMI_bad
0 0 nonUMI_bad
0 0 nonUMI_bad
0 0 nonUMI_bad
0 0 nonUMI_bad
0 0 nonUMI_bad
0 0 nonUMI_bad
0 0 nonUMI_bad
0 0 nonUMI_bad
0 0 nonUMI_bad
0 0 nonUMI_bad
0 0 nonUMI_bad
0 0 nonUMI_bad
0 0 nonUMI_bad
0 0 nonUMI_bad
0 0 nonUMI_bad
0 0 nonUMI_bad
0 0 nonUMI_bad
0 0 nonUMI_bad
0 0 nonUMI_bad
0 0 nonUMI_bad
0 0 nonUMI_bad
0 0 nonUMI_bad
0 0 nonUMI_bad
0 0 nonUMI_bad
0 0 nonUMI_bad
0 0 nonUMI_bad
0 0 nonUMI_bad
0 0 nonUMI_bad
0 0 nonUMI_bad
0 0 nonUMI_bad
0 0 nonUMI_bad
0 0 nonUMI_bad
0 0 nonUMI_bad
0 0 nonUMI_bad
0 0 nonUMI_bad
0 0 nonUMI_bad
0 0 nonUMI_bad
0 0 nonUMI_bad
0 0 nonUMI_bad
0 0 nonUMI_bad
0 0 nonUMI_bad
0 0 nonUMI_bad
0 0 nonUMI_bad
0 0 nonUMI_bad
0 0 nonUMI_bad
0 0 nonUMI_bad
0 0 nonUMI_bad
0 0 nonUMI_bad
0 0 nonUMI_bad
0 0 nonUMI_bad
0 0 nonUMI_bad
0 0 nonUMI_bad
0 0 nonUMI_bad
0 0 nonUMI_bad
0 0 nonUMI_bad
0 0 nonUMI_bad
0 0 nonUMI_bad
0 0 nonUMI_bad
0 0 nonUMI_bad
0 0 nonUMI_bad
0 0 nonUMI_bad
0 0 nonUMI_bad
0 0 nonUMI_bad
0 0 nonUMI_bad
0 0 nonUMI_bad
0 0 nonUMI_bad
0 0 nonUMI_bad
0 0 nonUMI_bad
0 0 nonUMI_bad
0 0 nonUMI_bad
0 0 nonUMI_bad
0 0 nonUMI_bad
0 0 nonUMI_bad
0 0 nonUMI_bad
0 0 nonUMI_bad
0 0 nonUMI_bad
0 0 nonUMI_bad
0 0 nonUMI_bad
0 0 nonUMI_bad
0 0 nonUMI_bad
0 0 nonUMI_bad
0 0 nonUMI_bad
0 0 nonUMI_bad
0 0 nonUMI_bad
0 0 nonUMI_bad
0 0 nonUMI_bad
0 0 nonUMI_bad
0 0 nonUMI_bad
0 0 nonUMI_bad
0 0 nonUMI_bad
0 0 nonUMI_bad
0 0 nonUMI_bad
0 0 nonUMI_bad
0 0 nonUMI_bad
0 0 nonUMI_bad
0 0 nonUMI_bad
0 0 nonUMI_bad
0 0 nonUMI_bad
0 0 nonUMI_bad
0 0 nonUMI_bad
0 0 nonUMI_bad
0 0 nonUMI_bad
0 0 nonUMI_bad
0 0 nonUMI_bad
0 0 nonUMI_bad
0 0 nonUMI_bad
0 0 nonUMI_bad
0 0 nonUMI_bad
0 0 nonUMI_bad
0 0 nonUMI_bad
0 0 nonUMI_bad
0 0 nonUMI_bad
0 0 nonUMI_bad
0 0 nonUMI_bad
0 0 nonUMI_bad
0 0 nonUMI_bad
0 0 nonUMI_bad
0 0 nonUMI_bad
0 0 nonUMI_bad
0 0 nonUMI_bad
0 0 nonUMI_bad
0 0 nonUMI_bad
0 0 nonUMI_bad
0 0 nonUMI_bad
0 0 nonUMI_bad
0 0 nonUMI_bad
0 0 nonUMI_bad
0 0 nonUMI_bad
0 0 nonUMI_bad
0 0 nonUMI_bad
0 0 nonUMI_bad
0 0 nonUMI_bad
0 0 nonUMI_bad
0 0 nonUMI_bad
0 0 nonUMI_bad
0 0 nonUMI_bad
0 0 nonUMI_bad
0 0 nonUMI_bad
0 0 nonUMI_bad
0 0 nonUMI_bad
0 0 nonUMI_bad
0 0 nonUMI_bad
0 0 nonUMI_bad
0 0 nonUMI_bad
0 0 nonUMI_bad
0 0 nonUMI_bad
0 0 nonUMI_bad
0 0 nonUMI_bad
0 0 nonUMI_bad
0 0 nonUMI_bad
0 0 nonUMI_bad
0 0 nonUMI_bad
0 0 nonUMI_bad
0 0 nonUMI_bad
0 0 nonUMI_bad
0 0 nonUMI_bad
0 0 nonUMI_bad
0 0 nonUMI_bad
0 0 nonUMI_bad
0 0 nonUMI_bad
0 0 nonUMI_bad
0 0 nonUMI_bad
0 0 nonUMI_bad
0 0 nonUMI_bad
0 0 nonUMI_bad
0 0 nonUMI_bad
0 0 nonUMI_bad
0 0 nonUMI_bad
0 0 nonUMI_bad
0 0 nonUMI_bad
0 0 nonUMI_bad
0 0 nonUMI_bad
0 0 nonUMI_bad
0 0 nonUMI_bad
0 0 nonUMI_bad
0 0 nonUMI_bad
0 0 nonUMI_bad
0 0 nonUMI_bad
0 0 nonUMI_bad
0 0 nonUMI_bad
0 0 nonUMI_bad
0 0 nonUMI_bad
0 0 nonUMI_bad
0 0 nonUMI_bad
0 0 nonUMI_bad
0 0 nonUMI_bad
0 0 nonUMI_bad
0 0 nonUMI_bad
0 0 nonUMI_bad
0 0 nonUMI_bad
0 0 nonUMI_bad
0 0 nonUMI_bad
0 0 nonUMI_bad
0 0 nonUMI_bad
0 0 nonUMI_bad
0 0 nonUMI_bad
0 0 nonUMI_bad
0 0 nonUMI_bad
0 0 nonUMI_bad
0 0 nonUMI_bad
0 0 nonUMI_bad
0 0 nonUMI_bad
0 0 nonUMI_bad
0 0 nonUMI_bad
0 0 nonUMI_bad
0 0 nonUMI_bad
0 0 nonUMI_bad
0 0 nonUMI_bad
0 0 nonUMI_bad
0 0 nonUMI_bad
0 0 nonUMI_bad
0 0 nonUMI_bad
0 0 nonUMI_bad
0 0 nonUMI_bad
0 0 nonUMI_bad
0 0 nonUMI_bad
0 0 nonUMI_bad
0 0 nonUMI_bad
0 0 nonUMI_bad
0 0 nonUMI_bad
0 0 nonUMI_bad
0 0 nonUMI_bad
0 0 nonUMI_bad
0 0 nonUMI_bad
0 0 nonUMI_bad
0 0 nonUMI_bad
0 0 nonUMI_bad
0 0 nonUMI_bad
0 0 nonUMI_bad
0 0 nonUMI_bad
0 0 nonUMI_bad
0 0 nonUMI_bad
0 0 nonUMI_bad
0 0 nonUMI_bad
0 0 nonUMI_bad
0 0 nonUMI_bad
0 0 nonUMI_bad
0 0 nonUMI_bad
0 0 nonUMI_bad
0 0 nonUMI_bad
0 0 nonUMI_bad
0 0 nonUMI_bad
0 0 nonUMI_bad
0 0 nonUMI_bad
0 0 nonUMI_bad
0 0 nonUMI_bad
0 0 nonUMI_bad
0 0 nonUMI_bad
0 0 nonUMI_bad
0 0 nonUMI_bad
0 0 nonUMI_bad
0 0 nonUMI_bad
0 0 nonUMI_bad
0 0 nonUMI_bad
0 0 nonUMI_bad
0 0 nonUMI_bad
0 0 nonUMI_bad
0 0 nonUMI_bad
0 0 nonUMI_bad
0 0 nonUMI_bad
0 0 nonUMI_bad
0 0 nonUMI_bad
0 0 nonUMI_bad
0 0 nonUMI_bad
0 0 nonUMI_bad
0 0 nonUMI_bad
0 0 nonUMI_bad
0 0 nonUMI_bad
0 0 nonUMI_bad
0 0 nonUMI_bad
0 0 nonUMI_bad
0 0 nonUMI_bad
0 0 nonUMI_bad
0 0 nonUMI_bad
0 0 nonUMI_bad
0 0 nonUMI_bad
0 0 nonUMI_bad
0 0 nonUMI_bad
0 0 nonUMI_bad
0 0 nonUMI_bad
0 0 nonUMI_bad
0 0 nonUMI_bad
0 0 nonUMI_bad
0 0 nonUMI_bad
0 0 nonUMI_bad
0 0 nonUMI_bad
0 0 nonUMI_bad
0 0 nonUMI_bad
0 0 nonUMI_bad
0 0 nonUMI_bad
0 0 nonUMI_bad
0 0 nonUMI_bad
0 0 nonUMI_bad
0 0 nonUMI_bad
0 0 nonUMI_bad
0 0 nonUMI_bad
0 0 nonUMI_bad
0 0 nonUMI_bad
0 0 nonUMI_bad
0 0 nonUMI_bad
0 0 nonUMI_bad
0 0 nonUMI_bad
0 0 nonUMI_bad
0 0 nonUMI_bad
0 0 nonUMI_bad
0 0 nonUMI_bad
0 0 nonUMI_bad
0 0 nonUMI_bad
0 0 nonUMI_bad
0 0 nonUMI_bad
0 0 nonUMI_bad
0 0 nonUMI_bad
0 0 nonUMI_bad
0 0 nonUMI_bad
0 0 nonUMI_bad
0 0 nonUMI_bad
0 0 nonUMI_bad
0 0 nonUMI_bad
0 0 nonUMI_bad
0 0 nonUMI_bad
0 0 nonUMI_bad
0 0 nonUMI_bad
0 0 nonUMI_bad
0 0 nonUMI_bad
0 0 nonUMI_bad
0 0 nonUMI_bad
0 0 nonUMI_bad
0 0 nonUMI_bad
0 0 nonUMI_bad
0 0 nonUMI_bad
0 0 nonUMI_bad
0 0 nonUMI_bad
0 0 nonUMI_bad
0 0 nonUMI_bad
0 0 nonUMI_bad
0 0 nonUMI_bad
0 0 nonUMI_bad
0 0 nonUMI_bad
0 0 nonUMI_bad
0 0 nonUMI_bad
0 0 nonUMI_bad
0 0 nonUMI_bad
0 0 nonUMI_bad
0 0 nonUMI_bad
0 0 nonUMI_bad
0 0 nonUMI_bad
0 0 nonUMI_bad
0 0 nonUMI_bad
0 0 nonUMI_bad
0 0 nonUMI_bad
0 0 nonUMI_bad
0 0 nonUMI_bad
0 0 nonUMI_bad
0 0 nonUMI_bad
0 0 nonUMI_bad
0 0 nonUMI_bad
0 0 nonUMI_bad
0 0 nonUMI_bad
0 0 nonUMI_bad
0 0 nonUMI_bad
0 0 nonUMI_bad
0 0 nonUMI_bad
0 0 nonUMI_bad
0 0 nonUMI_bad
0 0 nonUMI_bad
0 0 nonUMI_bad
0 0 nonUMI_bad
0 0 nonUMI_bad
0 0 nonUMI_bad
0 0 nonUMI_bad
0 0 nonUMI_bad
0 0 nonUMI_bad
0 0 nonUMI_bad
0 0 nonUMI_bad
0 0 nonUMI_bad
0 0 nonUMI_bad
0 0 nonUMI_bad
0 0 nonUMI_bad
0 0 nonUMI_bad
0 0 nonUMI_bad
0 0 nonUMI_bad
0 0 nonUMI_bad
0 0 nonUMI_bad
0 0 nonUMI_bad
0 0 nonUMI_bad
0 0 nonUMI_bad
0 0 nonUMI_bad
0 0 nonUMI_bad
0 0 nonUMI_bad
0 0 nonUMI_bad
0 0 nonUMI_bad
0 0 nonUMI_bad
0 0 nonUMI_bad
0 0 nonUMI_bad
0 0 nonUMI_bad
0 0 nonUMI_bad
0 0 nonUMI_bad
0 0 nonUMI_bad
0 0 nonUMI_bad
0 0 nonUMI_bad
0 0 nonUMI_bad
0 0 nonUMI_bad
0 0 nonUMI_bad
0 0 nonUMI_bad
0 0 nonUMI_bad
0 0 nonUMI_bad
0 0 nonUMI_bad
0 0 nonUMI_bad
0 0 nonUMI_bad
0 0 nonUMI_bad
0 0 nonUMI_bad
0 0 nonUMI_bad
0 0 nonUMI_bad
0 0 nonUMI_bad
0 0 nonUMI_bad
0 0 nonUMI_bad
0 0 nonUMI_bad
0 0 nonUMI_bad
0 0 nonUMI_bad
0 0 nonUMI_bad
0 0 nonUMI_bad
0 0 nonUMI_bad
0 0 nonUMI_bad
0 0 nonUMI_bad
0 0 nonUMI_bad
0 0 nonUMI_bad
0 0 nonUMI_bad
0 0 nonUMI_bad
0 0 nonUMI_bad
0 0 nonUMI_bad
0 0 nonUMI_bad
0 0 nonUMI_bad
0 0 nonUMI_bad
0 0 nonUMI_bad
0 0 nonUMI_bad
0 0 nonUMI_bad
0 0 nonUMI_bad
0 0 nonUMI_bad
0 0 nonUMI_bad
0 0 nonUMI_bad
0 0 nonUMI_bad
0 0 nonUMI_bad
0 0 nonUMI_bad
0 0 nonUMI_bad
0 0 nonUMI_bad
0 0 nonUMI_bad
0 0 nonUMI_bad
0 0 nonUMI_bad
0 0 nonUMI_bad
0 0 nonUMI_bad
0 0 nonUMI_bad
0 0 nonUMI_bad
0 0 nonUMI_bad
0 0 nonUMI_bad
0 0 nonUMI_bad
0 0 nonUMI_bad
0 0 nonUMI_bad
0 0 nonUMI_bad
0 0 nonUMI_bad
0 0 nonUMI_bad
0 0 nonUMI_bad
0 0 nonUMI_bad
0 0 nonUMI_bad
0 0 nonUMI_bad
0 0 nonUMI_bad
0 0 nonUMI_bad
0 0 nonUMI_bad
0 0 nonUMI_bad
0 0 nonUMI_bad
0 0 nonUMI_bad
0 0 nonUMI_bad
0 0 nonUMI_bad
0 0 nonUMI_bad
0 0 nonUMI_bad
0 0 nonUMI_bad
0 0 nonUMI_bad
0 0 nonUMI_bad
0 0 nonUMI_bad
0 0 nonUMI_bad
0 0 nonUMI_bad
0 0 nonUMI_bad
0 0 nonUMI_bad
0 0 nonUMI_bad
0 0 nonUMI_bad
0 0 nonUMI_bad
0 0 nonUMI_bad
0 0 nonUMI_bad
0 0 nonUMI_bad
0 0 nonUMI_bad
0 0 nonUMI_bad
0 0 nonUMI_bad
0 0 nonUMI_bad
0 0 nonUMI_bad
0 0 nonUMI_bad
0 0 nonUMI_bad
0 0 nonUMI_bad
0 0 nonUMI_bad
0 0 nonUMI_bad
0 0 nonUMI_bad
0 0 nonUMI_bad
0 0 nonUMI_bad
0 0 nonUMI_bad
0 0 nonUMI_bad
0 0 nonUMI_bad
0 0 nonUMI_bad
0 0 nonUMI_bad
0 0 nonUMI_bad
0 0 nonUMI_bad
0 0 nonUMI_bad
0 0 nonUMI_bad
0 0 nonUMI_bad
0 0 nonUMI_bad
0 0 nonUMI_bad
0 0 nonUMI_bad
0 0 nonUMI_bad
0 0 nonUMI_bad
0 0 nonUMI_bad
0 0 nonUMI_bad
0 0 nonUMI_bad
0 0 nonUMI_bad
0 0 nonUMI_bad
0 0 nonUMI_bad
0 0 nonUMI_bad
0 0 nonUMI_bad
0 0 nonUMI_bad
0 0 nonUMI_bad
0 0 nonUMI_bad
0 0 nonUMI_bad
0 0 nonUMI_bad
0 0 nonUMI_bad
0 0 nonUMI_bad
0 0 nonUMI_bad
0 0 nonUMI_bad
0 0 nonUMI_bad
0 0 nonUMI_bad
0 0 nonUMI_bad
0 0 nonUMI_bad
0 0 nonUMI_bad
0 0 nonUMI_bad
0 0 nonUMI_bad
0 0 nonUMI_bad
0 0 nonUMI_bad
0 0 nonUMI_bad
0 0 nonUMI_bad
0 0 nonUMI_bad
0 0 nonUMI_bad
0 0 nonUMI_bad
0 0 nonUMI_bad
0 0 nonUMI_bad
0 0 nonUMI_bad
0 0 nonUMI_bad
0 0 nonUMI_bad
0 0 nonUMI_bad
0 0 nonUMI_bad
0 0 nonUMI_bad
0 0 nonUMI_bad
0 0 nonUMI_bad
0 0 nonUMI_bad
0 0 nonUMI_bad
0 0 nonUMI_bad
0 0 nonUMI_bad
0 0 nonUMI_bad
0 0 nonUMI_bad
0 0 nonUMI_bad
0 0 nonUMI_bad
0 0 nonUMI_bad
0 0 nonUMI_bad
0 0 nonUMI_bad
0 0 nonUMI_bad
0 0 nonUMI_bad
0 0 nonUMI_bad
0 0 nonUMI_bad
0 0 nonUMI_bad
0 0 nonUMI_bad
0 0 nonUMI_bad
0 0 nonUMI_bad
[truncated: 702,242 more chars]
