# Supplementary material for: Simulating multiple faceted variability in single cell RNA sequencing
Source: Nat Commun. 2019 Jun 13;10:2611. doi: 10.1038/s41467-019-10500-w (PMC6565723; doi:10.1038/s41467-019-10500-w)
Supplement: Supplementary file 4 — Source Data [file 41467_2019_10500_MOESM4_ESM.zip › Source_Data_forFigures/SuppFigure10d.txt]

-0.006
-0.004
0
0.07
-0.001
0.009
0.014
-0.055
0.002
0.024
0.005
0.117
0.003
0.002
0.003
-0.006
0.032
0.003
-0.017
-0.019
0.003
-0.006
0.002
0
0.009
0.001
-0.004
0.005
0.003
0.001
0.006
0.001
0.001
-0.007
0.007
0.007
0
0.007
0
0.004
-0.008
0
0.012
0.031
-0.013
0.008
-0.002
-0.031
0.016
-0.003
-0.014
0
-0.063
0.009
-0.023
-0.007
0
0.018
0.003
0.011
-0.07
0.008
-0.005
0.011
-0.002
-0.002
-0.002
-0.009
-0.02
0.006
0.027
-0.001
0.009
-0.016
0.005
0.002
-0.009
-0.007
-0.018
-0.009
0.002
-0.001
0.001
0.004
0.001
-0.014
0.003
-0.003
0.061
-0.017
-0.001
-0.004
-0.001
-0.005
0.022
0
0.005
-0.01
-0.002
-0.035
-0.001
0.005
0.079
-0.046
-0.003
-0.005
-0.004
-0.031
-0.016
-0.001
-0.004
0.003
-0.04
0.008
0.015
-0.023
0.078
0.004
0.009
-0.002
-0.001
-0.006
0.012
0.002
0.011
-0.012
-0.011
-0.003
0.04
0
0
0.003
-0.006
0.009
-0.008
-0.115
0.033
-0.018
0.005
-0.082
-0.004
0.006
-0.005
-0.008
0.005
0.008
-0.004
0.016
-0.002
0
-0.009
0.03
0.003
0.011
0.012
-0.001
-0.001
0
0.003
0
-0.01
-0.027
0.008
0.013
0.012
0.003
0.001
0.002
-0.008
0.006
-0.004
0.002
-0.005
0.01
-0.006
0.006
0
0.007
0.005
0.017
0.011
0.006
-0.004
0.01
0
-0.005
0.004
-0.001
0.001
-0.009
-0.008
-0.002
-0.021
0
0
-0.004
0
-0.007
0.003
-0.001
-0.037
-0.005
-0.024
-0.024
0.021
0.043
-0.004
0.02
0.02
-0.004
-0.028
0.004
-0.004
0.008
0
-0.002
-0.001
-0.003
0.019
0.026
0.002
0.001
-0.006
-0.001
0.006
-0.032
0.011
-0.015
0.018
-0.018
0
0.008
0.01
0.009
0.061
-0.021
0.002
-0.004
0.015
-0.012
0.012
-0.003
-0.006
-0.001
0.085
0
0.01
0.037
-0.004
0.002
-0.001
-0.001
0.011
0.021
0.018
0.003
0.01
0.003
-0.005
0.048
0.036
0.007
-0.088
-0.201
0.001
0.029
0.049
-0.017
-0.002
-0.018
-0.01
-0.006
0.022
-0.011
0.031
-0.014
-0.007
0.009
0.002
-0.009
-0.011
-0.014
0.004
-0.004
-0.001
-0.02
-0.007
0.011
-0.002
-0.001
-0.001
-0.027
-0.004
-0.002
0.001
-0.005
-0.01
-0.017
0.004
-0.223
0.005
-0.012
-0.032
-0.002
-0.004
0.003
-0.003
0.023
-0.003
0.01
-0.057
-0.029
0.01
-0.042
-0.002
0.012
-0.002
0.005
0
0.002
-0.017
-0.002
-0.004
0.003
0.026
0.004
-0.007
-0.001
-0.003
0.002
-0.004
0.013
-0.006
-0.009
0.016
-0.017
0.008
-0.018
0.021
-0.018
0.002
0.005
0.01
-0.005
0.01
0.001
-0.007
0.006
0.015
0.017
0.001
-0.002
0.002
-0.016
-0.09
0.003
-0.003
-0.032
0.001
0.01
-0.004
0.023
0.001
-0.006
-0.003
-0.003
0
0
0.05
0.089
-0.018
0
-0.008
-0.003
0.006
0
0.017
-0.005
0.051
-0.016
0.004
-0.03
0.005
0.031
0.002
0.001
-0.01
-0.008
0.001
-0.002
0.017
-0.005
-0.001
-0.011
0.008
-0.001
0.013
-0.011
0.001
0.002
0.008
-0.013
-0.009
-0.001
-0.013
-0.01
0.026
-0.01
0.002
0
-0.026
-0.001
-0.009
-0.02
-0.016
0.01
0.006
-0.009
0.006
0.001
0.022
-0.006
-0.015
0.004
0.003
0
-0.023
-0.01
-0.001
-0.037
-0.022
0.002
0.002
-0.001
0.014
0.004
-0.003
-0.014
0.012
-0.029
-0.012
0.001
0.05
-0.003
-0.006
0.019
-0.007
0.003
0.004
-0.005
-0.019
-0.001
-0.016
0.006
-0.007
-0.009
-0.005
0.001
0.009
0.028
0.001
-0.001
0.075
0
0.001
0.003
-0.002
0.007
-0.119
0.036
0.027
-0.032
0.042
-0.024
0.004
0.021
-0.005
-0.009
0.013
-0.004
-0.007
-0.005
-0.002
0.022
-0.021
-0.003
-0.02
-0.006
-0.036
-0.005
-0.013
-0.009
0.02
-0.011
0.007
0
0.002
-0.002
0.017
-0.009
0.014
0.052
0.003
-0.004
-0.003
0.004
-0.004
-0.021
-0.005
-0.011
-0.029
-0.007
0.008
0.003
-0.012
-0.035
-0.016
-0.019
-0.029
0.023
0.03
0.003
-0.001
0.016
0.007
-0.028
0.001
-0.011
0.013
-0.006
0.101
-0.003
-0.019
0.003
-0.031
0.051
0.001
0.013
0.009
-0.01
0
-0.002
0.013
0.003
0.018
0.001
-0.004
0
0.007
-0.039
-0.002
-0.009
0.002
-0.01
0.013
0.005
0.004
0.03
0.001
0.004
0.008
-0.011
-0.019
0.02
-0.008
0.024
-0.009
0.009
-0.01
0.004
0.018
-0.004
-0.011
0
0.001
-0.005
0.021
0.012
-0.001
-0.016
-0.02
0.004
0.034
-0.009
0.017
0.014
0.038
0.001
0.018
0.011
0.008
-0.02
0.002
0.004
0.002
-0.021
0.007
0.005
0.002
-0.001
-0.015
-0.008
0.003
-0.012
-0.001
-0.019
-0.003
0.008
-0.008
-0.005
0.005
-0.007
-0.008
0.024
0.012
-0.006
0.007
-0.001
0.004
-0.033
0.01
-0.001
-0.032
0.018
0.007
-0.006
0.004
-0.043
-0.002
0
-0.004
0
0.011
-0.017
-0.013
-0.003
-0.002
-0.007
0.006
0.015
0.045
0.012
-0.005
0.019
0.006
-0.008
0.008
0.008
0.002
0.007
-0.009
0.036
-0.011
-0.009
0.023
-0.023
0.005
0.001
0.006
0
-0.009
0.007
0.004
0.003
0.002
-0.004
-0.003
0.038
0.018
0.049
0.002
-0.026
0.012
0.025
0.005
0.002
0.01
-0.005
0
0.017
-0.003
0.002
-0.008
0.008
0
0.001
0.013
-0.007
-0.007
-0.016
0.012
-0.054
-0.021
-0.011
-0.018
-0.025
0
-0.021
0.024
-0.01
-0.001
0.002
0.002
-0.001
-0.033
0.013
0.025
0.019
-0.001
-0.043
-0.041
0.002
0.034
-0.025
-0.002
-0.002
-0.006
-0.026
-0.009
0.02
-0.005
-0.014
-0.002
0
0.013
-0.003
-0.005
-0.042
-0.028
-0.012
-0.007
0.005
-0.001
-0.002
0
0.001
0.003
-0.006
-0.026
-0.006
0.005
-0.008
0.006
-0.008
-0.022
0
-0.012
-0.007
0.005
-0.019
-0.004
-0.011
-0.009
0.003
-0.04
0.005
-0.003
-0.002
-0.016
0.008
-0.001
-0.014
-0.022
-0.014
0
-0.002
-0.013
-0.019
0.008
0
0.028
-0.041
-0.001
-0.005
0.008
0.013
-0.015
0
0
-0.002
-0.065
0.003
-0.008
-0.002
-0.027
-0.038
0.008
0.002
0.002
0.009
-0.003
-0.001
0.003
-0.001
0.004
-0.01
0.006
-0.002
0.001
-0.012
0.008
0.003
-0.008
-0.026
0.001
0.008
-0.002
0.014
-0.004
0.017
-0.002
-0.003
0.007
0.103
-0.07
0
0.004
0.002
0.011
0.013
0.003
-0.006
0.008
-0.007
-0.003
0.016
0.013
-0.011
0.028
-0.028
0.004
0.013
-0.014
-0.002
-0.003
-0.027
0.007
0.003
-0.003
0.004
0.003
-0.017
-0.008
0.026
-0.01
-0.015
-0.011
-0.008
0
0.014
-0.013
-0.018
0.029
-0.021
0.016
0
-0.012
0.002
0.009
0.004
-0.004
0.002
0
0.006
-0.001
-0.008
-0.07
-0.037
0.017
0.016
0.002
-0.002
0.012
0.001
-0.001
-0.093
-0.004
0.061
-0.004
-0.029
-0.003
0.034
-0.034
0.012
0.004
0.008
-0.002
0.003
-0.001
-0.007
-0.001
0.002
0.001
-0.01
0.008
0.007
-0.006
0.012
0.005
-0.049
0.009
-0.002
-0.008
0.021
-0.083
-0.009
0.038
0
-0.054
0
-0.006
-0.015
-0.001
0.012
0.001
-0.015
-0.003
-0.009
-0.008
-0.014
0.021
0.017
-0.009
0.049
0.006
0.003
0.002
0.002
-0.005
0
0.061
0.021
-0.006
0.009
-0.014
0.011
0.026
0.019
0.006
0.003
-0.004
0.008
0.013
0.002
-0.024
-0.01
0.001
0.003
-0.004
-0.053
-0.004
0.003
-0.004
0.032
-0.005
0.008
-0.017
0.009
0.01
-0.014
-0.009
-0.009
0.002
-0.004
-0.121
-0.002
0.001
-0.034
0.01
0.008
0.032
-0.022
0.012
-0.012
0
-0.001
-0.009
-0.004
0.002
0.02
-0.012
-0.004
0.019
0.017
0.005
0.015
0
0.003
-0.001
0.001
-0.002
0.004
0.001
0.016
-0.011
-0.007
-0.024
0.001
-0.012
-0.011
-0.007
0.002
-0.01
-0.005
0.005
-0.01
-0.006
0.011
0.002
0.026
0.003
-0.002
-0.061
-0.012
0.001
0.087
0.01
-0.021
-0.009
-0.01
-0.009
0.007
0.009
0.011
0.015
0.006
0.035
0.002
0
0.001
-0.011
-0.013
0.001
0.022
-0.014
0
0.03
0.004
-0.005
0.007
0.002
0.014
-0.005
0.005
-0.009
0.001
-0.006
0.002
0.006
-0.007
-0.001
0.007
-0.001
-0.004
-0.021
0.003
-0.002
0.003
-0.008
0.028
0.06
-0.001
0.008
0.004
0.033
-0.005
0.024
0
-0.014
-0.004
-0.009
-0.003
-0.029
0.014
0.054
-0.005
0.001
-0.008
-0.007
-0.008
-0.001
0.012
0.026
0
0.005
0.009
0.008
-0.006
0
-0.017
0.007
0.005
-0.045
-0.002
-0.009
-0.013
-0.012
0.003
0.022
-0.076
0.023
0.003
-0.001
-0.038
0
0
0.007
-0.001
-0.036
-0.004
0.009
0.002
-0.002
-0.019
-0.035
-0.018
-0.022
-0.001
0.008
0.007
0.026
-0.024
-0.004
-0.002
0.002
-0.014
-0.018
-0.006
-0.013
0.02
0.01
0.018
0.003
-0.003
-0.002
0.002
-0.012
-0.007
-0.025
-0.001
0.007
-0.012
0.003
0.017
0.004
0.001
0
0.017
-0.035
0.018
-0.006
-0.007
-0.09
-0.012
-0.007
-0.008
0.027
0.003
0.004
-0.004
0.001
-0.047
-0.033
-0.003
0.002
0.004
-0.012
0.011
-0.021
0.003
-0.022
0.048
0.022
0.006
-0.003
0.006
0.001
0.035
-0.006
0.019
0.002
-0.007
-0.002
-0.021
0.003
-0.004
-0.001
0.001
0.022
-0.003
0
-0.013
0.009
0.01
-0.005
-0.046
0.001
-0.004
-0.008
-0.005
0.002
0.026
0.006
-0.001
-0.013
0.013
0.011
0.02
-0.06
0.001
-0.019
-0.01
0.014
0.012
-0.011
-0.004
0.004
-0.004
0.01
0
0.002
-0.001
-0.036
0.008
0.008
-0.004
0.071
-0.024
0.012
-0.026
-0.03
-0.019
0.013
-0.008
-0.001
-0.003
0.008
-0.001
-0.002
-0.009
0.001
0.001
-0.05
0.01
0.003
0.014
-0.001
-0.006
0.011
0.005
0.011
0.023
-0.007
-0.067
0.014
-0.002
-0.003
-0.001
-0.011
0.01
-0.003
0.007
-0.012
0.003
0.012
0.032
-0.01
-0.007
-0.03
0.005
-0.012
0.052
0.03
-0.003
0.006
0.018
0.003
0.03
0.008
-0.006
0.079
-0.004
-0.023
0.022
0.003
-0.015
-0.003
-0.004
0.042
-0.03
-0.008
-0.042
-0.018
-0.001
-0.005
0.054
0.018
-0.002
-0.003
-0.001
-0.004
-0.001
0.002
-0.002
0.003
-0.006
-0.017
0.008
-0.004
-0.004
0.006
0
0.001
0.001
-0.004
-0.016
-0.028
-0.006
-0.031
0.005
0.003
-0.008
-0.003
0.021
-0.007
-0.014
-0.064
0.001
-0.009
0.007
-0.006
-0.009
0.004
0.002
-0.028
-0.044
0.04
0.014
0.027
0.003
0.008
-0.013
-0.002
0.002
-0.002
0.006
0.053
-0.015
0.006
0.003
0.008
-0.01
-0.026
-0.003
0.02
0.005
0.014
-0.001
0.007
0.006
-0.022
0.003
-0.004
-0.006
0.006
0.002
-0.011
0.011
0.021
0.01
0.002
0.009
-0.002
0.02
0.006
-0.001
0.007
0.008
-0.017
0.07
0.037
0.004
-0.027
0.001
-0.006
-0.004
-0.001
-0.008
0
0
0.007
0.001
-0.031
0.005
-0.003
-0.005
0.022
-0.001
-0.057
0
0.01
0.002
-0.001
-0.007
0.006
0.022
0.015
-0.001
0.001
-0.013
0.012
0.008
-0.004
0.001
-0.01
-0.002
0.009
0.001
-0.008
-0.001
-0.021
0.021
0.012
-0.013
-0.004
0.003
-0.002
-0.003
-0.023
-0.003
0.002
0
-0.005
0.004
-0.007
-0.021
-0.002
0.029
-0.004
-0.002
-0.01
0.005
0.002
0.007
-0.001
-0.013
-0.005
0
-0.02
-0.004
0.006
-0.005
-0.01
-0.013
-0.008
-0.024
0.017
-0.005
-0.005
0.003
-0.012
0.004
-0.002
0.008
0.007
-0.007
-0.086
0.041
-0.037
0.006
0.005
-0.005
0.004
-0.014
-0.008
-0.001
-0.001
-0.02
0.002
-0.023
-0.012
-0.042
-0.009
-0.003
-0.002
0
0.017
0
0.011
0.001
-0.003
-0.007
-0.004
0.003
0.036
-0.062
-0.002
0.012
0.022
-0.001
-0.001
0.008
-0.011
0.009
-0.008
0
0.035
0
-0.005
-0.011
-0.001
-0.004
0.004
-0.013
0.031
-0.007
0.009
0.016
-0.017
-0.018
0.003
-0.047
-0.002
0.002
0.007
-0.008
0.037
0.006
-0.015
0.003
0.002
-0.003
0.007
0.02
0.005
-0.012
0.008
-0.003
0.012
0.008
-0.004
0.008
-0.005
0.003
-0.006
-0.001
-0.01
-0.022
0.02
-0.028
0.005
-0.007
-0.001
0.001
-0.003
-0.001
-0.002
-0.008
-0.006
-0.109
0.012
0.015
0.001
0.146
0.003
-0.006
-0.014
-0.006
0
-0.01
0.026
-0.021
0.01
-0.001
0.007
0.022
-0.001
0.002
0.004
0.002
-0.006
0.013
0.001
0.023
0
-0.006
0.009
-0.018
0.005
0
0.007
-0.014
-0.002
0.009
0.003
0.003
-0.001
-0.016
-0.001
0.016
0.003
0.005
-0.006
0.002
0.004
-0.02
-0.017
0.005
-0.002
-0.009
0.002
0.006
0.021
0.004
-0.02
-0.005
-0.034
0.002
-0.003
-0.034
0.003
-0.008
0.011
-0.009
-0.001
0.007
-0.005
0
0.005
-0.004
0.01
0.015
0.029
0.014
-0.015
0.006
-0.011
-0.057
0.002
0.001
0.008
-0.005
-0.003
0
0.002
0.025
-0.04
-0.006
-0.002
0.005
0.005
0.001
0.014
-0.006
-0.001
0.029
-0.01
0.006
-0.003
0.008
0
-0.001
0.001
-0.008
0.014
0.001
0.005
0.001
0.013
-0.002
0.003
0.03
0.021
0.034
0.002
0.017
0.002
-0.016
0.004
0.001
0.023
-0.017
-0.112
-0.004
0.048
-0.002
-0.009
-0.036
0.007
-0.048
0.003
-0.005
-0.008
-0.031
0.011
-0.003
-0.005
0.018
-0.015
-0.041
-0.105
0.007
0.02
0.011
0.011
-0.008
0.026
-0.012
-0.023
0.002
-0.005
-0.011
0.011
-0.023
-0.019
0.005
-0.077
0.011
0.012
0.007
0.005
-0.001
0.057
0.006
0.006
0.001
0.007
0.001
-0.006
0.007
0
-0.023
-0.004
0.002
-0.042
0.008
-0.002
0
-0.004
-0.024
-0.001
0.004
0.004
0.006
-0.004
-0.008
0.013
0.003
-0.003
-0.019
0.001
0.001
0.002
-0.008
0
0.006
0.021
0.028
-0.002
0.004
-0.017
-0.014
-0.002
-0.01
0.004
-0.005
0.011
-0.009
0.002
0
-0.005
-0.006
-0.001
0.015
-0.043
-0.013
-0.065
-0.01
0.005
-0.01
-0.001
-0.003
0.007
-0.007
-0.026
0.002
0.016
-0.011
0.002
-0.007
0
-0.006
0.054
-0.01
0.001
-0.003
-0.008
-0.014
0.045
0.022
-0.004
0.007
-0.005
-0.012
-0.001
0.039
0.024
-0.001
-0.003
-0.015
-0.021
-0.001
0.009
0.001
-0.003
-0.139
0.018
-0.008
0.003
0.002
-0.006
0.015
0.006
-0.003
0.016
-0.012
-0.01
-0.009
0.01
-0.011
0.001
-0.002
-0.017
0.043
0.012
-0.035
-0.009
-0.01
0.011
0.001
0.003
0.001
-0.001
0.006
-0.009
-0.006
0.004
-0.003
0.015
-0.004
0.005
0
-0.029
-0.005
0.008
0.003
-0.002
-0.022
-0.014
0.003
-0.005
-0.004
0.007
-0.015
0
-0.011
-0.001
0.009
-0.015
-0.007
-0.008
-0.002
-0.012
-0.006
-0.012
0.001
0.009
-0.011
-0.028
-0.004
-0.072
0.002
0.016
0.007
0.025
-0.003
-0.003
0.005
0.01
0.027
-0.02
0.001
0.01
-0.003
0.001
0
0.007
-0.014
0.003
-0.016
0.024
0.009
-0.017
-0.048
0.019
0.009
0.019
0.004
-0.018
-0.001
0.01
-0.004
-0.028
0.005
-0.001
-0.002
-0.006
-0.007
0.065
-0.006
0.001
0
-0.004
-0.011
-0.007
0.009
0.028
0.019
0.003
0.001
-0.012
0.004
-0.005
0
-0.005
-0.003
-0.003
0
0.003
0.009
-0.012
-0.003
0.001
-0.001
0.003
-0.018
-0.002
-0.052
-0.015
0.006
0.018
-0.027
-0.007
-0.037
-0.01
-0.014
0.019
-0.024
-0.038
0
-0.002
-0.003
-0.009
0.008
0.004
0.001
0.001
-0.001
0.023
0.002
-0.004
0.006
-0.015
-0.004
-0.016
0.013
-0.01
0.044
-0.054
0.004
0.037
0.002
0.048
0.004
-0.005
-0.016
0.068
0.001
0.001
0.01
-0.036
0.002
-0.004
0.014
-0.004
-0.003
-0.036
-0.044
0.016
0.039
-0.002
0.104
-0.003
-0.002
-0.013
0.009
-0.037
0.004
-0.01
0.006
0.033
0.003
-0.011
-0.002
-0.014
0.026
0.004
0.03
-0.008
0.007
-0.004
-0.004
-0.002
0.01
0.008
0.028
-0.009
-0.003
-0.002
-0.001
0.013
-0.031
0.001
0
-0.01
0.002
0.004
-0.008
0
-0.017
0.004
-0.005
0.02
0.067
0.001
-0.006
-0.005
0.011
-0.01
0.005
0.017
0
-0.006
-0.034
0.018
-0.023
0.058
-0.001
-0.002
-0.024
-0.008
-0.015
0.011
-0.034
-0.013
-0.029
0
-0.029
0.012
0.01
-0.005
0.001
0.002
-0.009
0.008
0.023
-0.003
-0.001
0.019
0.003
0.014
-0.008
-0.033
-0.045
0.008
-0.008
-0.009
-0.01
-0.01
0.013
0.001
-0.01
-0.001
0
0
0.027
0.009
0.004
-0.002
0.005
0.001
0.005
-0.013
-0.009
-0.014
0.003
-0.002
0.004
0.011
-0.003
-0.046
-0.007
-0.041
0.007
0.079
0.042
-0.003
0.024
-0.001
0.003
0.002
-0.034
-0.003
-0.001
-0.002
0.005
-0.051
0
0.003
-0.006
0
0.012
-0.002
0.017
-0.007
0.031
-0.031
-0.038
-0.009
0.007
-0.001
-0.007
0.013
0.005
-0.002
0.01
0.046
0.02
-0.013
0.004
0.012
-0.01
-0.003
-0.002
0.009
-0.003
0.008
-0.009
0.026
0.011
-0.018
0.013
0
0
-0.019
-0.005
-0.004
-0.018
0.01
0.007
0.008
0.003
0.005
0.017
-0.175
-0.01
-0.017
-0.02
0.009
-0.001
0.001
0.028
-0.007
-0.003
-0.01
0.006
0.001
0.009
-0.007
0
0.002
0
0.001
-0.013
0.01
0.023
0.012
-0.015
0.001
-0.001
0.025
0.016
0.019
-0.019
0.004
0.026
0.006
-0.015
0.001
-0.006
-0.06
-0.003
-0.002
0
0.008
0.011
0.015
-0.033
-0.005
0.003
0.015
-0.013
-0.001
-0.003
-0.004
-0.001
0.011
-0.002
-0.001
0.006
-0.009
-0.003
0.002
-0.002
0
-0.001
-0.002
-0.003
-0.005
0.007
-0.03
-0.007
0.004
-0.003
-0.026
-0.007
0.002
0.006
0.05
0.001
0.005
-0.005
0.004
0.016
0.009
-0.001
0
-0.005
-0.009
-0.013
-0.026
-0.013
0.019
0
0.01
0.004
-0.004
0.01
0.001
0.003
0.03
0.009
-0.024
-0.04
-0.036
0.006
-0.014
0.002
-0.027
0.011
-0.009
0.015
0.013
-0.002
0.011
0
0.003
-0.002
-0.001
0
-0.011
0.011
0.024
0.009
0.002
-0.018
0.021
-0.001
0.001
0.005
0.001
0.024
0.02
0.001
0.021
-0.005
-0.009
0.027
-0.002
0.031
0.005
0.005
-0.011
-0.005
0
-0.002
-0.007
0.014
0.005
-0.006
0.008
0.007
0.005
0.065
0.02
-0.003
0.01
-0.002
-0.001
0.041
0.014
-0.022
-0.04
-0.001
0.019
0.026
0
0.005
-0.004
-0.002
-0.003
-0.005
-0.006
0.011
0.002
-0.038
-0.01
0.001
0.003
0.005
-0.009
0.013
0.001
0.001
0.004
0.008
0.026
0.005
0.029
-0.01
-0.006
0.002
-0.008
-0.023
0.018
-0.009
0.004
0.028
0.001
0.026
-0.004
-0.013
-0.005
-0.022
0
-0.004
-0.008
-0.004
-0.001
0.002
0.015
-0.015
-0.006
-0.014
0.03
0
0.003
0
0.016
-0.022
0.066
-0.006
-0.015
0.008
-0.009
-0.001
-0.021
-0.026
0.001
-0.041
0.012
-0.068
0.055
0.002
-0.001
-0.001
-0.002
-0.002
0.004
-0.003
0.003
-0.032
0.018
0.005
0.004
0.01
-0.006
-0.002
0.004
-0.008
-0.016
0.004
0.013
0
-0.001
-0.039
-0.009
-0.012
0.009
-0.001
0.001
-0.002
0.011
0.028
0.003
0.005
-0.007
0.025
-0.033
0.071
-0.003
-0.003
0.005
-0.003
0.002
0.009
0.007
0.002
-0.011
-0.001
0.025
0.005
-0.001
-0.023
0
0.006
-0.019
-0.007
-0.052
-0.003
-0.008
-0.003
0.002
0.003
0.037
0.002
-0.017
-0.01
0
-0.002
-0.021
-0.004
-0.003
-0.004
0.004
0.013
0.009
-0.005
-0.016
0.007
0.006
0.014
0.036
-0.002
0.031
0.001
-0.002
0.031
-0.152
-0.079
0.005
0.006
-0.004
0.004
-0.066
-0.002
0.016
0.011
-0.012
0.002
-0.004
0.012
0.013
0.005
0.009
0.024
-0.006
0.018
0.002
0.018
0.002
0.003
-0.006
0.013
0.023
0.074
-0.063
-0.002
-0.019
0.002
-0.004
-0.008
0
0.009
0
0.005
0.014
0.006
-0.014
0.014
0.012
-0.013
-0.001
-0.009
-0.003
0.013
-0.001
-0.005
0.004
0.001
0.007
-0.005
0.012
0.003
-0.004
-0.005
0.03
-0.004
-0.007
0.004
0.008
0.004
0.004
-0.003
-0.036
-0.002
0.006
-0.023
0
-0.029
-0.011
-0.006
-0.005
0
0.002
-0.019
0.005
-0.003
0.008
0.004
-0.002
-0.018
-0.004
0.038
0.002
0.003
-0.005
-0.002
0.001
0.022
0.006
-0.003
-0.013
0.034
0.013
0.048
-0.006
-0.011
-0.078
0.007
0.009
0.001
-0.113
0
-0.008
0.011
-0.005
0.033
-0.001
-0.031
0.006
-0.003
0.005
0.006
-0.018
0.004
0.004
0.006
-0.017
-0.005
0.002
-0.002
0.008
0.001
-0.025
0.015
0.044
-0.009
-0.006
0.011
0.013
0.022
-0.014
-0.008
-0.002
0
0.044
0.022
0.009
-0.005
-0.008
0.008
-0.003
0.018
-0.021
-0.001
-0.018
0.001
0.059
0.08
-0.001
0.005
0.007
0.002
0.002
-0.01
-0.037
-0.001
0.008
-0.007
-0.028
0.006
0.002
0.016
-0.008
-0.018
-0.036
0.002
-0.002
0.01
0.009
-0.028
0.002
0.002
-0.011
0.001
0.003
0
0.014
-0.002
0.029
-0.006
-0.001
0
0.009
0.023
0.004
-0.001
0.034
-0.004
0.016
0.008
0.002
0.002
0.006
-0.004
-0.004
-0.036
0
0.025
0.003
-0.055
-0.045
-0.016
0
-0.009
0.03
-0.012
0.003
-0.003
-0.005
-0.021
-0.002
0.015
0.016
0.008
0.035
-0.003
-0.009
0.055
-0.003
-0.002
0.002
0.003
0.002
-0.032
-0.001
-0.01
-0.006
0.005
-0.016
0.002
0.006
0.003
0.002
-0.001
-0.001
-0.008
-0.005
-0.007
0.007
-0.037
0.002
-0.003
0.015
0.001
0.002
0.033
-0.001
0.007
0.001
-0.024
0.004
0
-0.02
0.003
-0.017
0.006
0.021
0.001
-0.006
-0.009
-0.004
-0.005
-0.004
0
0.001
-0.007
0.017
-0.012
-0.001
0.007
-0.108
0.007
0.007
-0.069
0.003
0.005
-0.002
-0.013
-0.021
-0.036
0.042
0.001
-0.002
-0.011
-0.125
0.014
0
0
-0.005
-0.005
-0.005
0.001
0.005
-0.021
-0.002
0.011
-0.044
-0.011
0.049
-0.005
0.012
0
0.007
0.006
-0.001
0
0.007
0.004
-0.014
-0.016
-0.023
0.019
0.002
0.003
0.009
0
0.012
-0.013
-0.002
0.019
-0.004
0.023
-0.036
0.001
0.057
-0.01
-0.002
0.003
0.012
0.002
0.011
-0.011
-0.012
-0.012
-0.015
0
-0.004
0.006
0.014
0.036
0.006
0.003
0
0.002
0.034
-0.007
-0.013
-0.006
0.002
-0.003
0.001
-0.032
-0.002
-0.015
-0.027
-0.001
-0.006
0.007
0.018
0.058
-0.007
0.007
0.002
0.001
-0.004
0.001
0.03
0.01
-0.067
0.008
-0.03
-0.017
-0.006
-0.006
0.03
0.004
0.01
0.009
0.002
-0.037
-0.012
-0.002
0.004
-0.017
-0.003
0.073
-0.003
0.01
0
-0.002
0
-0.059
-0.005
-0.018
-0.001
0
0.014
0.127
0.012
0.012
0.005
0
-0.01
-0.004
-0.007
0.002
0.003
-0.019
-0.034
0.004
-0.005
-0.006
0.012
-0.006
0.011
-0.011
0.002
0.009
-0.006
0.024
-0.029
-0.019
0.059
0.008
0.004
-0.012
0.044
-0.036
0.003
0.005
-0.03
-0.024
-0.001
-0.014
-0.007
0.012
-0.001
0.021
-0.036
0.004
-0.047
0.002
0.002
-0.016
0.009
-0.002
0.001
0.008
0.015
0.006
-0.009
0.021
-0.005
-0.004
-0.005
-0.001
-0.009
-0.048
0.026
0.02
-0.016
-0.025
-0.003
0.003
-0.007
-0.001
0.019
-0.013
-0.012
0.004
-0.006
0.005
-0.012
0.015
-0.063
-0.022
0
-0.005
-0.011
0.003
-0.005
-0.01
0.028
-0.011
0.001
0.003
0.011
0.008
0.008
0.01
0.013
0.012
-0.007
0.009
-0.007
0.003
-0.009
-0.014
0.006
-0.011
-0.002
-0.003
0.003
-0.001
0
0.023
0.014
0.002
