# Supplementary material for: Simulating multiple faceted variability in single cell RNA sequencing
Source: Nat Commun. 2019 Jun 13;10:2611. doi: 10.1038/s41467-019-10500-w (PMC6565723; doi:10.1038/s41467-019-10500-w)
Supplement: Supplementary file 4 — Source Data [file 41467_2019_10500_MOESM4_ESM.zip › Source_Data_forFigures/Figure6b.txt]

x y iclass
0 0 1
0.01 0.001 1
0.02 0.004 1
0.03 0.005 1
0.04 0.008 1
0.05 0.016 1
0.06 0.021 1
0.07 0.034 1
0.08 0.04 1
0.09 0.06 1
0.1 0.077 1
0.11 0.081 1
0.12 0.084 1
0.13 0.087 1
0.14 0.105 1
0.15 0.122 1
0.16 0.134 1
0.17 0.161 1
0.18 0.169 1
0.19 0.174 1
0.2 0.183 1
0.21 0.185 1
0.22 0.187 1
0.23 0.198 1
0.24 0.21 1
0.25 0.219 1
0.26 0.223 1
0.27 0.245 1
0.28 0.256 1
0.29 0.268 1
0.3 0.273 1
0.31 0.282 1
0.32 0.284 1
0.33 0.287 1
0.34 0.299 1
0.35 0.306 1
0.36 0.333 1
0.37 0.359 1
0.38 0.371 1
0.39 0.371 1
0.4 0.38 1
0.41 0.385 1
0.42 0.39 1
0.43 0.395 1
0.44 0.413 1
0.45 0.425 1
0.46 0.427 1
0.47 0.43 1
0.48 0.436 1
0.49 0.447 1
0.5 0.461 1
0.51 0.469 1
0.52 0.477 1
0.53 0.48 1
0.54 0.503 1
0.55 0.513 1
0.56 0.523 1
0.57 0.53 1
0.58 0.534 1
0.59 0.542 1
0.6 0.56 1
0.61 0.582 1
0.62 0.595 1
0.63 0.614 1
0.64 0.618 1
0.65 0.621 1
0.66 0.637 1
0.67 0.649 1
0.68 0.658 1
0.69 0.672 1
0.7 0.677 1
0.71 0.685 1
0.72 0.689 1
0.73 0.69 1
0.74 0.712 1
0.75 0.732 1
0.76 0.736 1
0.77 0.752 1
0.78 0.759 1
0.79 0.767 1
0.8 0.77 1
0.81 0.785 1
0.82 0.797 1
0.83 0.806 1
0.84 0.811 1
0.85 0.842 1
0.86 0.855 1
0.87 0.876 1
0.88 0.887 1
0.89 0.899 1
0.9 0.913 1
0.91 0.922 1
0.92 0.926 1
0.93 0.941 1
0.94 0.958 1
0.95 0.962 1
0.96 0.973 1
0.97 0.975 1
0.98 0.983 1
0.99 0.988 1
1 1 1
0 0 2
0.01 0 2
0.02 0 2
0.03 0 2
0.04 0 2
0.05 0 2
0.06 0 2
0.07 0 2
0.08 0 2
0.09 0 2
0.1 0 2
0.11 0 2
0.12 0 2
0.13 0.001 2
0.14 0.001 2
0.15 0.002 2
0.16 0.003 2
0.17 0.004 2
0.18 0.006 2
0.19 0.008 2
0.2 0.01 2
0.21 0.012 2
0.22 0.014 2
0.23 0.019 2
0.24 0.022 2
0.25 0.025 2
0.26 0.028 2
0.27 0.034 2
0.28 0.04 2
0.29 0.044 2
0.3 0.05 2
0.31 0.054 2
0.32 0.062 2
0.33 0.068 2
0.34 0.075 2
0.35 0.084 2
0.36 0.093 2
0.37 0.102 2
0.38 0.108 2
0.39 0.12 2
0.4 0.133 2
0.41 0.146 2
0.42 0.155 2
0.43 0.169 2
0.44 0.184 2
0.45 0.196 2
0.46 0.211 2
0.47 0.226 2
0.48 0.244 2
0.49 0.253 2
0.5 0.271 2
0.51 0.285 2
0.52 0.296 2
0.53 0.309 2
0.54 0.332 2
0.55 0.348 2
0.56 0.369 2
0.57 0.383 2
0.58 0.404 2
0.59 0.423 2
0.6 0.432 2
0.61 0.446 2
0.62 0.451 2
0.63 0.463 2
0.64 0.478 2
0.65 0.486 2
0.66 0.512 2
0.67 0.526 2
0.68 0.554 2
0.69 0.565 2
0.7 0.58 2
0.71 0.599 2
0.72 0.616 2
0.73 0.626 2
0.74 0.633 2
0.75 0.65 2
0.76 0.662 2
0.77 0.681 2
0.78 0.693 2
0.79 0.713 2
0.8 0.723 2
0.81 0.751 2
0.82 0.769 2
0.83 0.777 2
0.84 0.788 2
0.85 0.797 2
0.86 0.805 2
0.87 0.826 2
0.88 0.837 2
0.89 0.846 2
0.9 0.86 2
0.91 0.875 2
0.92 0.89 2
0.93 0.901 2
0.94 0.913 2
0.95 0.93 2
0.96 0.943 2
0.97 0.962 2
0.98 0.975 2
0.99 0.989 2
1 1 2
0 0 3
0.01 0 3
0.02 0 3
0.03 0 3
0.04 0 3
0.05 0 3
0.06 0 3
0.07 0 3
0.08 0 3
0.09 0 3
0.1 0 3
0.11 0 3
0.12 0 3
0.13 0 3
0.14 0 3
0.15 0 3
0.16 0 3
0.17 0.001 3
0.18 0.001 3
0.19 0.001 3
0.2 0.002 3
0.21 0.003 3
0.22 0.004 3
0.23 0.006 3
0.24 0.007 3
0.25 0.009 3
0.26 0.012 3
0.27 0.015 3
0.28 0.019 3
0.29 0.023 3
0.3 0.028 3
0.31 0.032 3
0.32 0.036 3
0.33 0.044 3
0.34 0.052 3
0.35 0.06 3
0.36 0.07 3
0.37 0.078 3
0.38 0.086 3
0.39 0.095 3
0.4 0.103 3
0.41 0.113 3
0.42 0.123 3
0.43 0.132 3
0.44 0.143 3
0.45 0.156 3
0.46 0.167 3
0.47 0.182 3
0.48 0.195 3
0.49 0.209 3
0.5 0.222 3
0.51 0.24 3
0.52 0.252 3
0.53 0.266 3
0.54 0.281 3
0.55 0.296 3
0.56 0.307 3
0.57 0.32 3
0.58 0.335 3
0.59 0.351 3
0.6 0.365 3
0.61 0.386 3
0.62 0.4 3
0.63 0.416 3
0.64 0.429 3
0.65 0.449 3
0.66 0.466 3
0.67 0.484 3
0.68 0.497 3
0.69 0.514 3
0.7 0.531 3
0.71 0.549 3
0.72 0.565 3
0.73 0.584 3
0.74 0.601 3
0.75 0.615 3
0.76 0.636 3
0.77 0.655 3
0.78 0.673 3
0.79 0.689 3
0.8 0.708 3
0.81 0.723 3
0.82 0.74 3
0.83 0.756 3
0.84 0.77 3
0.85 0.786 3
0.86 0.801 3
0.87 0.817 3
0.88 0.834 3
0.89 0.857 3
0.9 0.871 3
0.91 0.888 3
0.92 0.901 3
0.93 0.915 3
0.94 0.925 3
0.95 0.938 3
0.96 0.95 3
0.97 0.96 3
0.98 0.98 3
0.99 0.99 3
1 1 3
0 0 4
0.01 0 4
0.02 0 4
0.03 0 4
0.04 0 4
0.05 0 4
0.06 0 4
0.07 0 4
0.08 0 4
0.09 0 4
0.1 0 4
0.11 0 4
0.12 0 4
0.13 0 4
0.14 0 4
0.15 0 4
0.16 0 4
0.17 0 4
0.18 0 4
0.19 0 4
0.2 0 4
0.21 0.001 4
0.22 0.001 4
0.23 0.002 4
0.24 0.003 4
0.25 0.004 4
0.26 0.005 4
0.27 0.008 4
0.28 0.01 4
0.29 0.012 4
0.3 0.016 4
0.31 0.019 4
0.32 0.023 4
0.33 0.027 4
0.34 0.032 4
0.35 0.037 4
0.36 0.045 4
0.37 0.05 4
0.38 0.057 4
0.39 0.065 4
0.4 0.073 4
0.41 0.08 4
0.42 0.088 4
0.43 0.098 4
0.44 0.107 4
0.45 0.119 4
0.46 0.128 4
0.47 0.139 4
0.48 0.151 4
0.49 0.163 4
0.5 0.177 4
0.51 0.189 4
0.52 0.203 4
0.53 0.22 4
0.54 0.234 4
0.55 0.248 4
0.56 0.263 4
0.57 0.28 4
0.58 0.296 4
0.59 0.313 4
0.6 0.329 4
0.61 0.345 4
0.62 0.36 4
0.63 0.38 4
0.64 0.398 4
0.65 0.413 4
0.66 0.428 4
0.67 0.445 4
0.68 0.465 4
0.69 0.484 4
0.7 0.503 4
0.71 0.518 4
0.72 0.536 4
0.73 0.55 4
0.74 0.568 4
0.75 0.589 4
0.76 0.608 4
0.77 0.626 4
0.78 0.641 4
0.79 0.658 4
0.8 0.675 4
0.81 0.695 4
0.82 0.715 4
0.83 0.733 4
0.84 0.753 4
0.85 0.77 4
0.86 0.784 4
0.87 0.801 4
0.88 0.817 4
0.89 0.833 4
0.9 0.846 4
0.91 0.859 4
0.92 0.877 4
0.93 0.894 4
0.94 0.909 4
0.95 0.925 4
0.96 0.943 4
0.97 0.957 4
0.98 0.971 4
0.99 0.985 4
1 1 4
0 0 5
0.01 0 5
0.02 0 5
0.03 0 5
0.04 0 5
0.05 0 5
0.06 0 5
0.07 0 5
0.08 0 5
0.09 0 5
0.1 0 5
0.11 0 5
0.12 0 5
0.13 0 5
0.14 0 5
0.15 0 5
0.16 0 5
0.17 0 5
0.18 0 5
0.19 0 5
0.2 0 5
0.21 0 5
0.22 0 5
0.23 0 5
0.24 0.001 5
0.25 0.001 5
0.26 0.001 5
0.27 0.002 5
0.28 0.003 5
0.29 0.004 5
0.3 0.005 5
0.31 0.007 5
0.32 0.009 5
0.33 0.011 5
0.34 0.013 5
0.35 0.017 5
0.36 0.02 5
0.37 0.024 5
0.38 0.029 5
0.39 0.033 5
0.4 0.039 5
0.41 0.045 5
0.42 0.052 5
0.43 0.059 5
0.44 0.067 5
0.45 0.075 5
0.46 0.085 5
0.47 0.093 5
0.48 0.104 5
0.49 0.115 5
0.5 0.13 5
0.51 0.142 5
0.52 0.154 5
0.53 0.168 5
0.54 0.183 5
0.55 0.198 5
0.56 0.212 5
0.57 0.228 5
0.58 0.244 5
0.59 0.264 5
0.6 0.283 5
0.61 0.3 5
0.62 0.321 5
0.63 0.339 5
0.64 0.355 5
0.65 0.375 5
0.66 0.394 5
0.67 0.41 5
0.68 0.43 5
0.69 0.45 5
0.7 0.467 5
0.71 0.485 5
0.72 0.504 5
0.73 0.521 5
0.74 0.539 5
0.75 0.558 5
0.76 0.578 5
0.77 0.595 5
0.78 0.615 5
0.79 0.632 5
0.8 0.655 5
0.81 0.671 5
0.82 0.689 5
0.83 0.711 5
0.84 0.732 5
0.85 0.752 5
0.86 0.771 5
0.87 0.788 5
0.88 0.806 5
0.89 0.824 5
0.9 0.842 5
0.91 0.863 5
0.92 0.881 5
0.93 0.896 5
0.94 0.913 5
0.95 0.926 5
0.96 0.941 5
0.97 0.958 5
0.98 0.972 5
0.99 0.988 5
1 1 5
0 0 6
0.01 0 6
0.02 0 6
0.03 0 6
0.04 0 6
0.05 0 6
0.06 0 6
0.07 0 6
0.08 0 6
0.09 0 6
0.1 0 6
0.11 0 6
0.12 0 6
0.13 0 6
0.14 0 6
0.15 0 6
0.16 0 6
0.17 0 6
0.18 0 6
0.19 0 6
0.2 0 6
0.21 0 6
0.22 0 6
0.23 0 6
0.24 0 6
0.25 0 6
0.26 0 6
0.27 0 6
0.28 0.001 6
0.29 0.001 6
0.3 0.002 6
0.31 0.002 6
0.32 0.003 6
0.33 0.004 6
0.34 0.006 6
0.35 0.008 6
0.36 0.01 6
0.37 0.012 6
0.38 0.015 6
0.39 0.019 6
0.4 0.023 6
0.41 0.028 6
0.42 0.033 6
0.43 0.038 6
0.44 0.044 6
0.45 0.051 6
0.46 0.059 6
0.47 0.068 6
0.48 0.077 6
0.49 0.086 6
0.5 0.096 6
0.51 0.107 6
0.52 0.118 6
0.53 0.13 6
0.54 0.144 6
0.55 0.157 6
0.56 0.171 6
0.57 0.186 6
0.58 0.201 6
0.59 0.217 6
0.6 0.235 6
0.61 0.251 6
0.62 0.267 6
0.63 0.283 6
0.64 0.299 6
0.65 0.316 6
0.66 0.333 6
0.67 0.353 6
0.68 0.373 6
0.69 0.393 6
0.7 0.415 6
0.71 0.435 6
0.72 0.454 6
0.73 0.471 6
0.74 0.491 6
0.75 0.515 6
0.76 0.537 6
0.77 0.556 6
0.78 0.58 6
0.79 0.598 6
0.8 0.618 6
0.81 0.637 6
0.82 0.658 6
0.83 0.678 6
0.84 0.7 6
0.85 0.721 6
0.86 0.741 6
0.87 0.762 6
0.88 0.783 6
0.89 0.805 6
0.9 0.824 6
0.91 0.844 6
0.92 0.864 6
0.93 0.884 6
0.94 0.901 6
0.95 0.92 6
0.96 0.938 6
0.97 0.954 6
0.98 0.967 6
0.99 0.987 6
1 1 6
0 0 7
0.01 0 7
0.02 0 7
0.03 0 7
0.04 0 7
0.05 0 7
0.06 0 7
0.07 0 7
0.08 0 7
0.09 0 7
0.1 0 7
0.11 0 7
0.12 0 7
0.13 0 7
0.14 0 7
0.15 0 7
0.16 0 7
0.17 0 7
0.18 0 7
0.19 0 7
0.2 0 7
0.21 0 7
0.22 0 7
0.23 0 7
0.24 0 7
0.25 0 7
0.26 0 7
0.27 0.001 7
0.28 0.001 7
0.29 0.001 7
0.3 0.002 7
0.31 0.002 7
0.32 0.003 7
0.33 0.004 7
0.34 0.005 7
0.35 0.007 7
0.36 0.008 7
0.37 0.011 7
0.38 0.013 7
0.39 0.017 7
0.4 0.021 7
0.41 0.025 7
0.42 0.03 7
0.43 0.035 7
0.44 0.041 7
0.45 0.048 7
0.46 0.056 7
0.47 0.064 7
0.48 0.073 7
0.49 0.082 7
0.5 0.091 7
0.51 0.102 7
0.52 0.112 7
0.53 0.124 7
0.54 0.135 7
0.55 0.147 7
0.56 0.161 7
0.57 0.175 7
0.58 0.19 7
0.59 0.205 7
0.6 0.221 7
0.61 0.237 7
0.62 0.251 7
0.63 0.267 7
0.64 0.285 7
0.65 0.307 7
0.66 0.326 7
0.67 0.346 7
0.68 0.365 7
0.69 0.385 7
0.7 0.403 7
0.71 0.422 7
0.72 0.439 7
0.73 0.458 7
0.74 0.481 7
0.75 0.502 7
0.76 0.525 7
0.77 0.548 7
0.78 0.569 7
0.79 0.59 7
0.8 0.615 7
0.81 0.637 7
0.82 0.657 7
0.83 0.677 7
0.84 0.701 7
0.85 0.722 7
0.86 0.743 7
0.87 0.762 7
0.88 0.784 7
0.89 0.803 7
0.9 0.823 7
0.91 0.842 7
0.92 0.861 7
0.93 0.88 7
0.94 0.898 7
0.95 0.917 7
0.96 0.937 7
0.97 0.955 7
0.98 0.97 7
0.99 0.988 7
1 1 7
0 0 8
0.01 0 8
0.02 0 8
0.03 0 8
0.04 0 8
0.05 0 8
0.06 0 8
0.07 0 8
0.08 0 8
0.09 0 8
0.1 0 8
0.11 0 8
0.12 0 8
0.13 0 8
0.14 0 8
0.15 0 8
0.16 0 8
0.17 0 8
0.18 0 8
0.19 0 8
0.2 0 8
0.21 0 8
0.22 0 8
0.23 0 8
0.24 0 8
0.25 0 8
0.26 0 8
0.27 0 8
0.28 0 8
0.29 0.001 8
0.3 0.001 8
0.31 0.001 8
0.32 0.002 8
0.33 0.002 8
0.34 0.003 8
0.35 0.004 8
0.36 0.005 8
0.37 0.006 8
0.38 0.008 8
0.39 0.01 8
0.4 0.012 8
0.41 0.015 8
0.42 0.018 8
0.43 0.02 8
0.44 0.024 8
0.45 0.029 8
0.46 0.033 8
0.47 0.038 8
0.48 0.045 8
0.49 0.052 8
0.5 0.059 8
0.51 0.067 8
0.52 0.076 8
0.53 0.084 8
0.54 0.094 8
0.55 0.105 8
0.56 0.118 8
0.57 0.129 8
0.58 0.145 8
0.59 0.161 8
0.6 0.176 8
0.61 0.191 8
0.62 0.207 8
0.63 0.223 8
0.64 0.238 8
0.65 0.255 8
0.66 0.275 8
0.67 0.29 8
0.68 0.31 8
0.69 0.331 8
0.7 0.352 8
0.71 0.371 8
0.72 0.394 8
0.73 0.416 8
0.74 0.437 8
0.75 0.456 8
0.76 0.478 8
0.77 0.5 8
0.78 0.522 8
0.79 0.549 8
0.8 0.57 8
0.81 0.588 8
0.82 0.614 8
0.83 0.64 8
0.84 0.662 8
0.85 0.686 8
0.86 0.709 8
0.87 0.732 8
0.88 0.755 8
0.89 0.778 8
0.9 0.799 8
0.91 0.818 8
0.92 0.838 8
0.93 0.857 8
0.94 0.882 8
0.95 0.902 8
0.96 0.923 8
0.97 0.943 8
0.98 0.961 8
0.99 0.983 8
1 1 8
0 0 9
0.01 0 9
0.02 0 9
0.03 0 9
0.04 0 9
0.05 0 9
0.06 0 9
0.07 0 9
0.08 0 9
0.09 0 9
0.1 0 9
0.11 0 9
0.12 0 9
0.13 0 9
0.14 0 9
0.15 0 9
0.16 0 9
0.17 0 9
0.18 0 9
0.19 0 9
0.2 0 9
0.21 0 9
0.22 0 9
0.23 0 9
0.24 0 9
0.25 0 9
0.26 0 9
0.27 0 9
0.28 0 9
0.29 0 9
0.3 0.001 9
0.31 0.001 9
0.32 0.001 9
0.33 0.002 9
0.34 0.003 9
0.35 0.003 9
0.36 0.004 9
0.37 0.005 9
0.38 0.007 9
0.39 0.009 9
0.4 0.012 9
0.41 0.015 9
0.42 0.018 9
0.43 0.022 9
0.44 0.027 9
0.45 0.032 9
0.46 0.038 9
0.47 0.045 9
0.48 0.053 9
0.49 0.062 9
0.5 0.072 9
0.51 0.083 9
0.52 0.093 9
0.53 0.105 9
0.54 0.115 9
0.55 0.129 9
0.56 0.143 9
0.57 0.157 9
0.58 0.169 9
0.59 0.185 9
0.6 0.202 9
0.61 0.218 9
0.62 0.236 9
0.63 0.254 9
0.64 0.27 9
0.65 0.291 9
0.66 0.308 9
0.67 0.326 9
0.68 0.347 9
0.69 0.361 9
0.7 0.381 9
0.71 0.403 9
0.72 0.424 9
0.73 0.444 9
0.74 0.467 9
0.75 0.492 9
0.76 0.513 9
0.77 0.532 9
0.78 0.554 9
0.79 0.577 9
0.8 0.597 9
0.81 0.618 9
0.82 0.642 9
0.83 0.662 9
0.84 0.688 9
0.85 0.709 9
0.86 0.729 9
0.87 0.75 9
0.88 0.776 9
0.89 0.799 9
0.9 0.821 9
0.91 0.838 9
0.92 0.858 9
0.93 0.879 9
0.94 0.896 9
0.95 0.918 9
0.96 0.936 9
0.97 0.956 9
0.98 0.972 9
0.99 0.987 9
1 1 9
0 0 10
0.01 0 10
0.02 0 10
0.03 0 10
0.04 0 10
0.05 0 10
0.06 0 10
0.07 0 10
0.08 0 10
0.09 0 10
0.1 0 10
0.11 0 10
0.12 0 10
0.13 0 10
0.14 0 10
0.15 0 10
0.16 0 10
0.17 0 10
0.18 0 10
0.19 0 10
0.2 0 10
0.21 0 10
0.22 0 10
0.23 0 10
0.24 0 10
0.25 0 10
0.26 0 10
0.27 0 10
0.28 0 10
0.29 0 10
0.3 0 10
0.31 0 10
0.32 0 10
0.33 0.001 10
0.34 0.001 10
0.35 0.001 10
0.36 0.002 10
0.37 0.003 10
0.38 0.004 10
0.39 0.005 10
0.4 0.006 10
0.41 0.008 10
0.42 0.011 10
0.43 0.015 10
0.44 0.017 10
0.45 0.021 10
0.46 0.026 10
0.47 0.033 10
0.48 0.037 10
0.49 0.046 10
0.5 0.051 10
0.51 0.058 10
0.52 0.067 10
0.53 0.075 10
0.54 0.087 10
0.55 0.095 10
0.56 0.108 10
0.57 0.122 10
0.58 0.133 10
0.59 0.146 10
0.6 0.162 10
0.61 0.179 10
0.62 0.195 10
0.63 0.212 10
0.64 0.238 10
0.65 0.255 10
0.66 0.268 10
0.67 0.293 10
0.68 0.311 10
0.69 0.331 10
0.7 0.349 10
0.71 0.374 10
0.72 0.396 10
0.73 0.42 10
0.74 0.436 10
0.75 0.457 10
0.76 0.483 10
0.77 0.508 10
0.78 0.529 10
0.79 0.551 10
0.8 0.572 10
0.81 0.596 10
0.82 0.615 10
0.83 0.642 10
0.84 0.667 10
0.85 0.69 10
0.86 0.715 10
0.87 0.735 10
0.88 0.763 10
0.89 0.785 10
0.9 0.807 10
0.91 0.824 10
0.92 0.848 10
0.93 0.876 10
0.94 0.897 10
0.95 0.918 10
0.96 0.933 10
0.97 0.949 10
0.98 0.97 10
0.99 0.987 10
1 1 10
0 0 11
0.01 0 11
0.02 0 11
0.03 0 11
0.04 0 11
0.05 0 11
0.06 0 11
0.07 0 11
0.08 0 11
0.09 0 11
0.1 0 11
0.11 0 11
0.12 0 11
0.13 0 11
0.14 0 11
0.15 0 11
0.16 0 11
0.17 0 11
0.18 0 11
0.19 0 11
0.2 0 11
0.21 0 11
0.22 0 11
0.23 0 11
0.24 0 11
0.25 0 11
0.26 0 11
0.27 0 11
0.28 0 11
0.29 0 11
0.3 0 11
0.31 0 11
0.32 0 11
0.33 0 11
0.34 0 11
0.35 0.001 11
0.36 0.001 11
0.37 0.001 11
0.38 0.002 11
0.39 0.002 11
0.4 0.003 11
0.41 0.005 11
0.42 0.007 11
0.43 0.008 11
0.44 0.011 11
0.45 0.015 11
0.46 0.021 11
0.47 0.026 11
0.48 0.028 11
0.49 0.033 11
0.5 0.043 11
0.51 0.048 11
0.52 0.052 11
0.53 0.066 11
0.54 0.076 11
0.55 0.086 11
0.56 0.103 11
0.57 0.118 11
0.58 0.132 11
0.59 0.15 11
0.6 0.164 11
0.61 0.18 11
0.62 0.196 11
0.63 0.209 11
0.64 0.233 11
0.65 0.251 11
0.66 0.265 11
0.67 0.281 11
0.68 0.299 11
0.69 0.331 11
0.7 0.36 11
0.71 0.38 11
0.72 0.424 11
0.73 0.444 11
0.74 0.456 11
0.75 0.471 11
0.76 0.514 11
0.77 0.532 11
0.78 0.551 11
0.79 0.583 11
0.8 0.608 11
0.81 0.634 11
0.82 0.646 11
0.83 0.664 11
0.84 0.68 11
0.85 0.704 11
0.86 0.725 11
0.87 0.749 11
0.88 0.777 11
0.89 0.79 11
0.9 0.813 11
0.91 0.834 11
0.92 0.861 11
0.93 0.885 11
0.94 0.902 11
0.95 0.918 11
0.96 0.929 11
0.97 0.944 11
0.98 0.958 11
0.99 0.985 11
1 1 11
0 0 12
0.01 0 12
0.02 0 12
0.03 0 12
0.04 0 12
0.05 0 12
0.06 0 12
0.07 0 12
0.08 0 12
0.09 0 12
0.1 0 12
0.11 0 12
0.12 0 12
0.13 0 12
0.14 0 12
0.15 0 12
0.16 0 12
0.17 0 12
0.18 0 12
0.19 0 12
0.2 0 12
0.21 0 12
0.22 0 12
0.23 0 12
0.24 0 12
0.25 0.001 12
0.26 0.001 12
0.27 0.002 12
0.28 0.002 12
0.29 0.003 12
0.3 0.004 12
0.31 0.004 12
0.32 0.006 12
0.33 0.007 12
0.34 0.008 12
0.35 0.009 12
0.36 0.01 12
0.37 0.012 12
0.38 0.017 12
0.39 0.019 12
0.4 0.021 12
0.41 0.026 12
0.42 0.032 12
0.43 0.038 12
0.44 0.048 12
0.45 0.064 12
0.46 0.07 12
0.47 0.072 12
0.48 0.079 12
0.49 0.087 12
0.5 0.096 12
0.51 0.101 12
0.52 0.111 12
0.53 0.124 12
0.54 0.137 12
0.55 0.144 12
0.56 0.161 12
0.57 0.173 12
0.58 0.184 12
0.59 0.195 12
0.6 0.201 12
0.61 0.213 12
0.62 0.225 12
0.63 0.243 12
0.64 0.261 12
0.65 0.278 12
0.66 0.301 12
0.67 0.347 12
0.68 0.361 12
0.69 0.38 12
0.7 0.397 12
0.71 0.42 12
0.72 0.435 12
0.73 0.45 12
0.74 0.474 12
0.75 0.505 12
0.76 0.51 12
0.77 0.528 12
0.78 0.558 12
0.79 0.596 12
0.8 0.61 12
0.81 0.628 12
0.82 0.645 12
0.83 0.656 12
0.84 0.68 12
0.85 0.7 12
0.86 0.703 12
0.87 0.749 12
0.88 0.761 12
0.89 0.776 12
0.9 0.804 12
0.91 0.819 12
0.92 0.838 12
0.93 0.855 12
0.94 0.881 12
0.95 0.894 12
0.96 0.92 12
0.97 0.943 12
0.98 0.956 12
0.99 0.966 12
1 0.992 12
0 0 13
0.01 0 13
0.02 0 13
0.03 0 13
0.04 0 13
0.05 0 13
0.06 0 13
0.07 0 13
0.08 0 13
0.09 0 13
0.1 0 13
0.11 0 13
0.12 0 13
0.13 0 13
0.14 0 13
0.15 0 13
0.16 0 13
0.17 0 13
0.18 0 13
0.19 0 13
0.2 0 13
0.21 0 13
0.22 0 13
0.23 0 13
0.24 0 13
0.25 0.001 13
0.26 0.001 13
0.27 0.002 13
0.28 0.003 13
0.29 0.003 13
0.3 0.004 13
0.31 0.005 13
0.32 0.008 13
0.33 0.011 13
0.34 0.02 13
0.35 0.022 13
0.36 0.026 13
0.37 0.034 13
0.38 0.041 13
0.39 0.053 13
0.4 0.058 13
0.41 0.065 13
0.42 0.074 13
0.43 0.076 13
0.44 0.082 13
0.45 0.101 13
0.46 0.105 13
0.47 0.112 13
0.48 0.126 13
0.49 0.134 13
0.5 0.143 13
0.51 0.149 13
0.52 0.169 13
0.53 0.174 13
0.54 0.196 13
0.55 0.212 13
0.56 0.225 13
0.57 0.259 13
0.58 0.282 13
0.59 0.303 13
0.6 0.326 13
0.61 0.345 13
0.62 0.354 13
0.63 0.367 13
0.64 0.383 13
0.65 0.417 13
0.66 0.458 13
0.67 0.467 13
0.68 0.473 13
0.69 0.493 13
0.7 0.506 13
0.71 0.514 13
0.72 0.525 13
0.73 0.544 13
0.74 0.564 13
0.75 0.6 13
0.76 0.619 13
0.77 0.625 13
0.78 0.643 13
0.79 0.662 13
0.8 0.684 13
0.81 0.716 13
0.82 0.728 13
0.83 0.744 13
0.84 0.765 13
0.85 0.79 13
0.86 0.805 13
0.87 0.824 13
0.88 0.837 13
0.89 0.839 13
0.9 0.87 13
0.91 0.881 13
0.92 0.899 13
0.93 0.904 13
0.94 0.911 13
0.95 0.94 13
0.96 0.945 13
0.97 0.961 13
0.98 0.968 13
0.99 0.979 13
1 0.998 13
