# Supplementary material for: Simulating multiple faceted variability in single cell RNA sequencing
Source: Nat Commun. 2019 Jun 13;10:2611. doi: 10.1038/s41467-019-10500-w (PMC6565723; doi:10.1038/s41467-019-10500-w)
Supplement: Supplementary file 4 — Source Data [file 41467_2019_10500_MOESM4_ESM.zip › Source_Data_forFigures/SuppFigure2a/fano_bimod1.0.txt]

32.0278601897972
21.244059847868
45.171351965474
40.4669623604972
32.1640473820203
3.47608236975512
12.7946516697555
50.5812302497727
5.46556296008482
29.1038742528949
41.0242934323202
2.02765456827667
40.9547381809815
8.15174135786454
5.61132544807081
16.9041752458414
6.48662207357859
3.15228576043124
5.36715454695444
58.9120524887488
42.136992918555
28.7113672079623
17.2165282123206
26.3709286519781
32.1905114404928
16.8296840424779
25.9102189867284
23.8404176062268
7.74255148100328
15.9466463013194
27.3020354115854
99.7616848100765
16.5940220806032
6.70731289531045
53.5462995260274
41.486380303824
14.1796741046754
87.1567288624715
13.6128270706276
13.1014309995066
14.75627090301
96.2727149890994
75.17914719016
4.96437935105045
35.5518725785622
19.6363553870543
12.3687718184703
59.7842915876702
39.4827915110087
16.817911557042
7.23846280477767
13.5289606544107
61.4218387144535
32.3249668407659
10.7616756093453
24.1693743359552
20.2954112852058
15.4483894349988
220.0660652831
30.4743230121912
12.6558053788604
9.71255154386926
19.5921763796893
52.1676236441161
53.7766383367282
10.0262802614219
39.3166321278019
9.3313522893153
8.76809144033225
15.1234188639661
2.0040945756015
2.71783496007099
22.3943347514701
22.2875039181179
68.1286600873037
7.47157190635451
17.488328480153
43.7963092583839
13.9425480460406
5.45675630684484
9.62703938969085
45.9638208964446
2.93644037122298
11.9108138238573
12.9139488904082
63.2833400927103
23.3294428360683
184.482891664533
8.49192298482484
24.5386730031887
82.0145396749599
5.04462747542151
17.6128813421344
28.588441665748
6.0712384936372
8.9197409407895
41.4880817733413
6.50049011310109
25.2865434135696
7.66692597282396
16.4818688638478
14.8728635284137
13.9490987474994
6.59265986486346
105.18651318348
16.7356854751891
15.1339441045734
12.6907640854129
28.3244289551298
17.1105979366849
84.3510630465194
8.69411272208393
10.1361161000439
97.2437449726938
273.044848459909
63.5662189786152
16.2471214762413
61.7527338098468
18.7445291731827
992.44517282402
51.1356369315147
16.2659137014091
344.158888713695
59.8716806654362
10.1643600472052
35.8919105717248
122.591927198049
8.80751931726445
9.16659928700063
20.8590929728409
20.103502180358
105.773514677569
8.13689799531949
23.5145974719309
106.571948635055
14.4725079154854
5.37686597601762
415.739463743329
20.914829259474
9.39951181037937
54.3931829953466
20.428489136883
36.5858707540142
64.9358776523207
7.28365052796069
44.6623166955861
11.0854009488994
14.8863705201004
20.9791693393679
10.9319739859794
40.8407678497445
4.70259630397181
36.5372631471207
34.7593514062231
18.874671939963
104.273760876017
24.9610474733918
11.7929093845918
106.785012016605
159.987706871765
29.6307692307692
18.6915530468975
90.5042675182536
59.2534423552309
10.7050391018388
105.010591712037
38.1668880651974
2.34483460394818
35.2993170033402
51.1770961568027
6.62078782735551
3.99103269002317
35.8716857171972
12.6491704151192
57.5947568732567
52.2042624275404
18.1898126852332
11.1763055587832
8.36679199817196
126.72569711692
8.75016180404335
63.3581468391999
17.3193049069468
3.71608471386643
42.4209544635966
170.816868452482
29.1353708861269
9.26377506282681
14.7602642907892
100.939785337457
10.4872490622277
5.0983790483721
1.50706040652905
59.1856619552879
13.2054957305793
123.32465611097
1.38268682329235
76.4849157054126
53.6150415916302
18.8318602352862
47.5743857964206
25.8862876254181
118.904768091309
16.4425207073839
25.81891104612
53.0886442941901
32.8585011508833
10.0424868998725
22.2243999655607
9.9023612952047
36.6244769842676
19.00799316128
127.056291801148
85.2493085371075
8.49674054758801
139.430869199478
12.9469675290134
27.5669237398626
45.3276610028124
11.740690644876
1.53882463133732
23.5760965671011
1.188158937366
47.7526012541217
9.66835187057634
45.4674124870167
11.3937489784119
44.0518919831122
47.4067220141062
195.710105382919
36.3558794655485
29.9047937569677
14.7492233632991
37.4942833518158
1065.08418005063
26.9786898086559
5.28216843267011
31.444091977496
15.8587624349536
2.10858034820466
12.7798258827134
4.89734720353214
37.9843957923284
4.36195472573902
10.1291737485608
12.6495908127635
6.86338108159273
40.2150537634409
27.5672185033978
20.0445580934955
9.47264076130056
8.5979644378143
50.0635108418426
11.7569676700111
82.6708686043909
19.0535894843276
19.0003153046631
87.3251233609207
132.864625595271
5.46684824215726
69.5156235069279
10.3754141640199
16.1786455746944
26.3343105065666
4.360749083892
19.1727254085084
21.4280158114319
23.6281571067499
33.0303258117329
50.7618563861851
13.7940709971512
8.51292563300331
245.55061754295
69.5985708904539
3.994034985392
23.2308614096559
112.069632521914
6.47594654957426
1.44426951897216
26.4822939628451
20.622216590937
28.1818966447297
72.780685252901
59.2045100245761
124.278254895556
321.910681559633
13.5046557665518
17.6342345669169
2.00539319546832
19.566772964144
6.54365090428692
2.87137567927462
28.0216413968313
100.560172325832
17.1775830940894
13.8749549871846
12.8006829828881
29.7620285077938
14.0474420909203
15.1297882138422
15.6251181066935
45.0049872040077
125.021872160787
1.50839203346434
54.3023092374482
10.4343611860805
31.4964134660742
23.4485236780543
6.72079035731689
5.23084938281092
15.4725546925534
49.6113985408037
47.5458948117117
7.23343803415315
12.4809823856793
32.0619682187603
2.11603210506995
42.2596093257719
14.583804903727
25.0219923483075
16.06834324072
14.0273968153259
8.32217266182185
88.8969136979454
1.75339936209501
38.4103092515846
2.35986033933425
13.6656979971035
13.8934202049893
8.03936837551374
21.6639004302365
91.5532624425848
7.29096989966555
16.9074304332601
16.3018664365088
27.9766957473905
11.4809776098278
66.7473536383414
4.09739205241454
2.46389690464404
28.4844494453137
14.2816702748053
17.4867265355485
28.0605591269855
11.0071963303892
19.4547673481166
15.2618623451314
37.4035762252126
39.146679407549
6.53452685421995
4.50348595308134
60.1698055162667
9.60605081448824
33.2880805481738
53.2289940073951
2.16933056549439
54.0557256306049
8.49963537606558
34.7857242773758
20.2794524826596
19.8248893235466
32.5864137448192
6.86862608528323
26.8637433616015
67.9557015487221
6.77933505919998
19.4295648250767
27.041662953182
4.22462340635765
57.589185052325
138.020837456724
22.0955680039279
12.980300336313
95.9316259188382
11.1533967661369
16.8264719024629
3.13565697883936
14.7022672095905
4.77205231533872
217.391217980407
28.5289074645396
15.7924622190785
5.42427138079312
37.9897136478396
3.70594078191755
12.8502214589171
17.3078160627933
28.5753079493171
57.1066075172856
22.4321179473345
22.6613618054431
20.8583826549877
38.3910650493126
92.6002716774176
113.890301767629
23.13245617259
6.31907502361224
21.5995469576512
9.23743883373909
12.5902845160826
136.613729999605
8.11066203305263
33.761074928123
16.5007582209851
73.4245412937687
10.0211129020597
32.5944025068418
25.3417182112834
13.5777551878942
18.26610429313
2.69835452242042
167.704436027773
13.114751922815
10.9420965507922
630.741687410667
5.25495725956381
13.6230955249709
33.8933361937114
22.0543634207226
16.8002207033296
11.367680481901
5.69927677230265
21.5809737574565
30.7038495901165
85.3726035328505
58.0306852620659
108.884210944787
3.50431931909002
43.093587488159
42.2771701467354
18.9070394688973
10.4945318186425
20.3821169461394
6.5240822841217
24.9485350893975
258.587172616475
20.0969653521551
104.782500835508
11.3274466289501
2.97735012443616
20.2132463450882
46.1519751959328
14.0781098284605
1.5436925949217
7.6146184285014
31.214989016391
506.955905689478
12.9751244233554
12.9768270043413
11.9258127432955
5.32337752875191
20.4158333811143
6.1577300679685
40.4509476031215
3.28521304535046
22.5991691343295
14.821868011192
35.2334487102103
5.6929385020055
134.721970587628
38.2516230572497
20.430696844878
36.0093696545738
113.629706965228
70.0089047472914
31.8810188266972
12.1906418822491
41.3164282278722
10.0425049921971
73.178754142423
12.2357758591684
26.1052062691407
198.095531120751
25.7479579169914
261.302948865503
67.214349217101
54.1315685051868
35.5367200332469
60.9699820286435
2.46940251288077
11.6839178680361
33.7002312191141
22.2712049819671
2.43798773690078
2.30530558301187
12.2173913043478
34.7818356724443
220.853468142051
164.124253352747
25.6514468518249
35.5979189892233
25.3542788228419
21.4129498008857
15.262785336234
45.9774640600258
15.7867742219789
149.046271989893
18.0836120401338
534.084272063796
1.68799457147642
110.501921644608
6.8615098526021
22.3755110416343
5.86525736037979
10.1097171824518
19.2390250498093
6.51730494651629
43.081099421013
10.8004711049909
193.231646538368
5.0511769193522
30.598629471812
33.9785853341986
36.5192912663516
4.31179671988076
111.009602915002
66.2551390568319
32.5521938470398
6.9671721958876
15.0792781746778
25.1347078989813
32.1376465199433
21.8630393996248
53.9849726508765
3.27675248108745
44.615250019471
20.6413640367849
4.54050085651358
6.97419347659163
13.8462063943302
6.41623256439635
13.6244047883939
79.3624874699043
7.19477081252807
16.6114752410693
25.3951536568436
24.9218813844035
3.80994578318993
46.2594479551001
41.9852862223636
11.0223777526588
20.6121764941505
7.82831661092531
44.6222014798447
51.079400083101
16.5636892012075
2.30206580150498
8.02824917655876
4.23476629415124
5.6625303110751
34.0264014280099
58.3031789759993
14.9682255931601
7.78822742474916
6.18729096989967
80.3579071337775
92.8246928586831
25.9496751825457
26.9522546003206
8.56683557919228
4.24788922500593
8.042941638895
22.5861204013378
12.3739022338619
6.78808620476897
71.3790805030854
2.58164066951026
22.9806916525877
98.9127948179185
7.25006158896212
14.4905956609508
9.11882560616536
22.7173778020365
12.3069498752006
95.9332207360374
12.8072201051409
56.6096950525337
18.2795556033987
41.1508366646128
41.465814589496
30.8752450446299
11.1062516079239
16.1498307470049
38.974865947051
10.3978663054062
849.971149832886
6.5570324546533
55.3728934146256
18.4409199373343
137.959959002794
32.3673234311491
74.4875361470372
3.10537940104885
19.0858416945373
5.82348471008816
33.4441155666046
38.1553154058809
53.1610014790337
15.0708157626872
50.3398713741888
104.278472971347
6.14715719063545
17.9227535533246
33.6358030194581
79.8722220368025
1.94574672411364
66.0845695445748
26.7931757854011
2.70010046905957
20.970983352329
455.261272224658
70.8837394489568
4.8206621498962
2.50641085486636
36.0438495752429
31.441453686978
3.0489744369343
10.5857221423854
22.602940032667
9.28078878321583
115.925156457024
85.7288098994693
3.88578365705974
31.3691602828628
18.9078079926436
39.7001359844169
21.1115452838611
17.5221116674152
9.72609681308844
22.9670028704606
24.1397725738246
16.3845436733806
40.272520776622
60.3504407073643
69.0683571087298
78.0283593714207
35.2570186478667
79.2764732632799
29.0299346496932
127.364622470711
10.6026309522859
10.8767431381551
75.8493486493184
12.5981561344834
29.5526985176244
23.2403888830469
84.571343352654
41.378785837368
14.9449778832668
31.110672288153
14.2905138339921
82.7100725361595
36.2328010780862
24.2070311751663
400.727246404187
53.5773634432618
10.6270937775954
102.999006589622
4.33315426782424
49.7941357924473
9.08923156632668
35.0200612496969
14.0313464257832
25.2031938691887
60.9841594484291
39.7993992193939
2.63327096375163
6.20696232601791
4.23834236927376
25.0323743344296
43.9044389487166
67.6005207354601
14.6848803370543
13.3644175442548
75.3200544366221
21.8874662130845
4.86614102936066
10.5162380941617
2.1214773883961
134.661923200306
14.476207821451
66.6236490781945
4.72375928388181
20.7421253371874
2.64267503789884
14.7460809006703
5.51428890433971
14.1570879258437
37.3894278207255
19.6918738969321
51.4991291709075
34.0920263515714
32.1563004814196
44.7048164314192
47.7504521194304
29.523163464919
52.8776409168774
1430.50423283347
45.4215818733527
20.0051191703491
19.4108839117227
194.306171226551
3.18726464835235
20.6548065953567
39.5265283686692
330.735573874445
9.95789703997749
30.3209124816887
42.6362755248404
7.17383245356006
157.898787825305
11.3401582510808
97.4746700745131
37.6588628762542
190.502561675258
57.4312573443008
7.39591089796176
48.8214884063648
1.14101567351971
29.1251919436063
9.65306874222013
21.8933849560055
33.9268038766741
5.71777706609991
235.744952405106
33.7283028594118
26.9718759501368
12.2736009747485
31.7557221138867
32.2229705003603
29.8661518320445
8.42655303879794
37.895236007338
28.1912239654356
38.5781397571084
7.1505016722408
43.5356529010267
2.68139531110464
4.97964929707834
51.7826086956522
84.2122380170944
11.4537522373396
49.106875185912
13.0079213208135
63.9730912368604
8.22694377020391
30.6814412353446
4.00042458240019
31.8519616285823
13.2288334563157
1.73184727433238
34.2576378189471
52.181750357049
596.931385287703
22.1899335232669
34.9334712831741
20.9714645585141
1.59736340081433
23.3727979351095
11.9831819594571
100.799310635861
106.523953820715
24.5821080328123
36.0441532938541
67.0579272297386
81.586704813362
64.2980667264867
149.803259317665
12.4091510952321
3.31815650773083
19.7953826461026
16.5015681774165
36.5168744299179
4.03257399043061
70.5934920747309
7.58997003901895
214.135734835455
63.9677494747224
58.9925537956711
2.99763650321653
48.595011448577
8.14688487828245
18.5178685505994
12.8686408631788
29.9837408649509
26.7749493762133
9.99935093618441
27.6200361186088
12.43455586418
46.5938097870396
3.35861552876085
3.28706635417992
27.5376419944789
10.4150140361065
9.66770934430007
4.17491132753378
17.0013073568219
25.1191294926751
71.6890551142296
28.3422310315943
18.016865728635
44.3863165569198
23.4561358374067
8.71229998383708
105.172941617286
16.7628715436431
20.9476031215162
17.9770243918382
82.0796594709638
92.6920175073783
44.7400454817427
20.2824090023567
66.1691324976564
19.9073457405341
2.35503076225673
11.6742429153812
33.9240324892499
22.5906600606609
25.0348265737121
60.073316739834
33.7508493711209
105.053144682899
24.6210327130938
69.2197433737172
31.9374231696346
14.0954450537324
42.9586495496134
2.53997509948002
21.6765607580825
144.694009188548
5.39920948616601
9.39882943143813
15.8013718043195
47.0961044097291
12.1620500390384
9.26184394174808
48.1214962405377
28.4121020211833
149.825533166536
17.1383543780414
38.448824599439
199.50361340922
34.6152307530347
51.0200405551313
13.5408998469764
2.46308545962074
16.1928203153187
23.3643031341959
45.1484845724399
8.35838935064075
5.7598008592024
82.4883680897108
54.715748281223
30.4468472837682
28.9654388614792
3.38977207091812
24.8729766760514
2.89705522473285
6.12861001661445
3.13446223403449
77.3808742470581
49.0173886914716
9.62228301775651
51.1566787250017
3.49881155213395
14.3711653297598
13.3463927376971
51.0741381214769
63.0504448919872
142.500564427939
8.56850766737315
22.1885652208075
47.4263301795176
2.74866509633989
17.0598653609719
30.9805711672719
10.0220854524945
22.3448150727253
88.4488781011331
9.1918836685959
6.09686347330233
30.2465188671379
89.1214451007161
30.5254072715503
2.37233701379026
51.6446100816074
1.51291150297538
16.6139413676378
7.72848332361695
33.4156978812113
67.7106396923463
1.9675748846243
57.2539510475019
50.6572267269796
13.5324606743371
8.80741726310175
17.5236074490437
3.81046410409126
113.658037453225
59.5615828209439
81.319182891797
82.7129984945093
11.6655034591897
46.9238438822077
15.5632435988815
2.87657603021204
30.1894427156646
10.3480879383818
49.2735730484956
35.4089112468559
28.1854730537919
7.19073772067675
199.488111455379
39.1040833433804
16.3520826999088
3.28262990929048
49.4928520532293
16.0090795009965
5.94454882862822
5.95767500864952
27.6442052984631
4.48726798210769
9.50128388678611
32.9684189027037
19.0562332697596
10.4711229826491
7.00394902346988
22.4489508737097
9.93608324043107
19.5626686939567
36.3620841401162
36.1008588267468
5.23936623937326
6.05092734549966
40.9409251148382
46.6552167865572
26.9555749071345
31.6725120188906
44.0197135239129
2.93191069420422
27.9732426757619
3.0251827263241
8.07463949974603
10.1769928538774
13.5183345683216
22.1152907262955
6.52248595642433
65.2975491240674
21.6452073830126
28.873724315545
2.59976973177846
18.8996528673327
17.6355940761686
8.25609054287358
67.6690373417006
21.5060920218043
7.31242836998775
34.0745784918801
25.2976588628763
21.7517253721994
34.5685274973594
23.7842437246602
9.56871668530644
19.903610325015
50.2765000730799
39.5350023591238
51.0966490242556
9.33734939759036
226.638542134503
18.9395106440711
37.860653556577
23.9084012902327
132.222502618639
77.3732372513188
20.1584726391173
9.56597259682814
35.6933524188132
379.397427000159
19.4024595442365
5.92250680673271
42.6471282673035
5.63270839707543
19.510840904298
79.64790202897
98.134493466777
8.30100334448161
24.2261670488782
30.0798407428105
12.3162004708882
9.36912582992862
1.46723278337954
19.4728587033412
30.873050069575
14.0461477094903
87.9002756664326
5.12990973991656
77.6117034192711
12.2177306459793
11.162954529282
16.8536297462129
11.5668314334712
10.5260627414923
28.30815970419
1.71276632396683
5.8739424019814
4.1324326027442
7.07529459639191
2.08890469889692
3.25356823213529
3.43788663737513
15.7630993264256
5.29700772486459
10.0749912812049
9.07261803221788
9.13726383425152
1.57071891404725
2.21491525073274
5.59816384680332
6.01476681880399
9.63160342663632
5.66293397096639
4.74026942990967
4.02601263470829
21.7218150335634
27.12467749394
17.0005678592571
9.59063425775786
1.80019546754882
9.36274972471292
23.6378960694902
2.71631867930158
6.9968046354089
41.8986842095246
12.8775839719284
2.79363240597149
2.41145621521223
8.81618381618381
1.65466637842237
3.0049889443216
5.53287862428568
7.71430541668103
5.25467619620543
3.20974390252076
15.8977640522171
1.4438909841315
320.77156836866
2.19519243399448
11.5055328720159
3.07933227278611
2.5882453830516
5.99749406514654
10.1115212380899
10.4768683341353
6.97429423825943
4.76013919360206
115.370386610158
6.20135115942957
4.83487067810961
4.09923409428764
4.98902870077881
15.2944199964795
4.53664969673928
125.358461756897
23.1671720665567
3.0351703816256
2.99475729910513
2.16772162489597
3.79293296495565
9.15394573212178
28.4053798961774
2.97971593623768
20.4970021505386
1.34067368169985
10.6725694619512
3.67762210182414
3.12328685622979
4.75173655775662
2.77634162470858
4.69367134737349
9.86633466750572
15.3297782077409
9.07681750268436
9.12928887098964
15.0784148600852
5.19419084636476
83.9818795553072
2.17692337527112
4.416825660479
2.29171524128046
1.72076344153426
8.13859062371648
4.53569870583103
2.7737137977656
7.15922538999462
1.14142379359771
120.587585413311
5.53590399370451
5.09730005094243
1.0236213386925
5.73038332904554
17.8702892655351
8.95666886258575
5.1440764916732
6.24279513271188
5.14459964587842
57.9560198950252
105.374348527266
3.99455955700174
15.2730285585825
5.70582432994775
5.36560507937077
4.73570799323308
8.64977050210995
2.18619441855365
3.01460616576149
1.80282377983678
112.178189684872
1.34713883718142
3.20707427789872
1.25022114015652
5.3038704218927
10.0004318366047
11.0763149893585
5.83421242007571
3.7773184220646
10.5694504992457
9.67089517140468
7.87536188463329
10.3430295448027
10.9227661773171
72.8690119394036
49.085796356434
32.8276768678455
6.26998226206112
7.16647339106118
4.59105385446061
11.0964083175803
35.344420574332
150.16267347686
6.74927023310519
18.398219301547
12.8842692599605
27.2407582557068
8.01795342330286
30.9919393369604
5.68833799391056
6.28508673822761
14.1780767199708
2.41549327365436
2.05982695737323
9.7018967484139
5.66735419698707
13.9177646974423
2.73283720316695
2.03497058320924
14.4029674911152
2.36244578962755
3.31950436107846
21.5962678625722
7.65466114485107
3.60210024089623
33.3423974563188
41.1677990009455
2.62492078460386
3.72997376144795
1.90283881425
7.02237917399838
21.170291789503
5.14613220721045
6.68477617484847
16.469729883106
2.56627694895925
2.03833405822098
10.9124497833013
3.69347719654558
1.78203929394188
6.44785386907789
1.82775919732441
3.88809514606813
7.50230559208492
2.755231806191
5.16878229529629
3.29922533344401
2.60089186176143
14.143928035982
5.30025008285878
3.49790657000719
2.55443597935611
5.91405272792669
10.4195755599508
2.11112707936622
17.0213021838474
3.0320899987401
6.53462956766333
4.8578344880029
8.50090800043359
3.83486409860279
3.76386431863597
2.44630484517708
24.3810665079741
3.860516650594
14.0327426888095
8.4115750730866
5.83710568233446
7.62625608520429
2.54317080852468
7.4398508263634
3.42079259817863
2.79495321483597
24.1152615500442
3.24341555183946
1.88219992567819
1.56723469766948
2.26315429626296
8.95021673764297
13.3636007613199
879.217919549691
1.59148853666812
4.24412219837269
6.03533347083608
2.60479644143444
8.45467701966498
3.60695314915264
21.7557054697938
8.75150789909466
6.77056880897166
21.2332178690874
17.7660548363979
10.0618992672598
155.352175018555
15.3197249076433
19.7307818059578
2.67345337016599
7.28072477052832
22.3525732147368
3.78345376809207
6.67608596190961
3.3625707418962
3.09069638413036
1.06227181085404
29.8909076996623
14.2994798671673
16.8374650126248
31.3377686588869
14.0729010261108
8.40894846338188
6.05358844331328
4.41679592862075
3.88513435589897
21.2892091284674
2.95114338653861
76.2926876262248
39.3062756220373
10.1198770036526
5.49411308331848
5.05702425169325
4.65121885596278
24.1941771663312
2.66981649590345
3.21905068429637
4.75204062795235
8.21982971125531
3.8759856455826
13.3852627036358
26.229677101176
4.60986092404546
4.13347361996732
85.130597738789
35.376865493987
9.27875069128065
2.19110029951326
2.13377926421405
17.6694068968705
3.92210777065506
13.4629950004808
28.8441872847435
9.71124497294032
25.3843332490845
3.98045579237567
8.01340844893357
2.86526098312374
13.8880526212573
1.08824026215331
3.5693189636623
2.48719134704334
2.29406664189273
80.9637625396934
7.23205083146626
20.7289670586677
9.51918629787444
4.05393332687607
3.6013259537692
3.53383345628737
13.7008404214855
1.53859287276019
10.6926772883248
9.14280756965676
21.017858269704
5.35165696035261
2.70903010033445
9.00468227424749
14.3436306057116
4.35381094877662
2.331766746089
6.43553224148135
5.75953522841158
2.97023080234445
14.0038266093361
2.92642140468227
18.3891680693353
3.144306610481
2.55044993052328
1.35953854278093
4.06105327359086
2.7916070705615
199.948766688907
26.1648092442654
4.43359744403155
13.2321494930191
6.00301104386222
3.29231541777049
5.38461538461539
7.1187796098282
3.12063199169646
2.63002504083158
23.7255669600553
15.1075538107939
51.3477593641315
21.5363516809132
35.2104894921773
2.08240500917846
72.5169574934228
24.1476914011532
5.49184266541373
10.3701207698449
9.61734209894085
8.92420216280825
12.7571804232939
9.23478007018969
25.6470476275261
12.6192471766539
10.5637583813479
2.21078358360527
2.41726206493823
2.25493755165409
3.96035565706828
1.87269014878186
17.9056248990045
56.9203603352466
5.0992842714754
48.2753603517877
3.2101330102628
6.70866836323482
647.282569131746
8.75405132067583
418.36591054907
2.68448942361986
6.52174138160032
9.11489508353372
3.23717126179004
1.1481013173215
2.73974438959487
12.6224573023761
3.53209882694035
5.97227104853891
24.937170173848
10.451835525203
96.3014565957087
9.05313217716355
46.936252278919
2.61815982352523
9.67519973324036
4.04147846774472
1.20693118376269
2.09146714261026
127.079610954763
3.54589371980676
4.53547292370031
2.76020953881633
2.39943304422158
6.79577774581729
18.3410006142925
4.11415767383251
188.708582022732
8.21912811742256
4.74864651645982
3.40545804044287
4.01748935530077
3.50446425919435
8.49927504011445
10.6514058472521
19.8167029256096
1.99568759243287
52.5705274517277
9.42728837108666
2.88488617300374
19.2073115509577
12.0490891477014
34.0972878211511
3.00738327165524
1.86912228657472
42.4733750969984
13.1249203602133
28.2704810427281
7.77867401141058
5.91962278633697
20.4490278907825
21.4361946801658
3.30927406913664
2.33766881571708
5.74011224032697
3.65319148357797
2.6615669252117
9.15470813364135
3.95597072899204
17.1350632516677
45.9223105028913
40.26999393953
4.92698255931405
2.52725673004044
10.5639640621488
6.32747529448286
12.5651768930407
5.7251444207966
3.45115540779562
14.0768334925944
2.34152058853587
3.17358465300605
5.00343210994436
5.20411087353195
1.31214922416639
2.16009287155532
2.84706229348064
21.3483372522674
2.8428093645485
7.08718326625475
2.04286553141515
3.93297003999345
12.1526117759975
24.2255563764913
9.33982631827513
13.2348783038677
5.52235357589775
23.8449057699365
12.7964198530395
12.5277971674606
3.82997135444006
1.60694829190168
3.62815649480371
8.69389641818062
3.43949513108099
6.87413490512931
9.28514590968799
6.59111373048549
3.934409415291
47.796160714485
3.24693178137301
2.35285483987392
2.95110283222556
4.82393588024693
2.03375673661774
3.77449649087955
2.48529662898323
21.4998070491382
1.92451177953853
1.89232184884359
148.004003418259
4.18248516543779
3.73088343156543
5.27802794670628
6.14503041862686
7.31427839640936
7.79824965453708
4.19786290189643
2.8849250588381
6.0520424536509
10.7268452679702
3.06867248806007
19.5214816180678
1.05561377198542
9.7844339928604
21.3773199833479
11.4738331684626
2.96394963394693
1.46627434309703
6.8847334546971
1.81880647765447
3.27426164318297
4.14647232433794
126.096262816154
138.532947865342
1.9854737537141
24.4692085398077
21.2111220209993
9.27552362824277
3.69927917799598
21.9774490901893
2.03802147509241
12.9740159506046
15.1558858526978
5.12679098941999
5.69897229404989
13.4278722338107
4.89258056963141
26.3472914672204
3.96473598396134
2.14131354358896
18.6998943289891
3.007754787019
3.58162378532115
14.6481202821775
30.5523327340864
16.5008054006565
5.91538774106836
81.0850276085939
11.3220999902069
2.04386478338174
37.4335926317234
34.2400014627951
21.1082395865005
23.7254990398434
8.45154664927351
4.92094980055977
5.21931744558651
14.3160595068823
3.70616340181558
18.9109925578503
2.39051444513538
4.10867569703307
103.778194794729
7.88011519161112
20.3447649859638
6.58937117195148
5.83214152656896
8.54188469171485
2.89190692500232
4.10767493376189
5.54481404572759
4.79211545847311
15.7126617257496
3.41155381461779
8.76847211685384
2.57657538329084
17.649955270156
2.24379603051291
22.1781834556945
33.9781524307418
9.04358186934557
6.87943021304225
11.9864185414335
2.28941636088747
2.87885277062631
29.4057567476629
21.0647636825594
11.9647898931786
4.12679915193502
2.48188968384867
7.52578087145609
2.37458193979933
3.6076244330311
9.77539720424829
5.31693133882538
3.71382374081025
11.7000604053727
2.67870733410055
2.16243166398015
3.21363419189506
21.2751769208814
26.6589214579384
2.18585762064023
32.2642243296255
1.91790817877774
13.8236762486334
2.11169306493343
222.207618746204
4.66945302095333
3.04187469583418
19.2308098931596
6.96458034541202
2.68088234401134
18.4630354528153
6.95018131629932
1.25430475207081
6.21993903964276
9.23599964602071
3.89750642178443
1.48577985010863
5.46312102381229
4.20321573773113
10.0073399025836
1.97296013021085
7.32435345387035
3.29236110834287
3.82306668486793
6.47812018841851
2.265533593876
14.0450115447171
1.59402828706129
9.94627361287778
16.0998708439436
4.37198668102882
7.77116517646068
4.76013066811853
12.6536431688815
10.6921356488036
2.85906388652659
2.19430359262056
10.0776133139044
19.8983060036434
1.76739891619537
3.98212287828839
13.4129616965728
4.21962255821653
12.595822247104
3.52048940158709
8.77419214726367
8.53899514500142
8.35305957890659
5.56772519289777
21.8989366623027
1.73704185228026
5.96488799523083
13.3152338893391
3.00127854308456
18.5473589808448
5.65851689539845
7.3636040799416
180.230565334609
4.7570219607895
6.31799756550102
20.8908949449588
2.08331029666381
8.4446798871332
15.7152859652078
4.5532166043675
17.0269785962337
168.227830948296
3.20069957963855
5.18729726748639
3.4859471792299
2.20820083733735
8.42024074374199
8.77331234048528
3.67056856187291
1.32820527993391
10.6182713925865
2.85664859877753
8.31488770664835
4.63317214494174
3.50597228858098
12.7002937548482
3.4827552764947
5.81457316738856
4.56742512352727
3.98037253130874
13.9723207549294
2.2490862752474
15.1425696273715
5.08743244673335
8.0661735471451
78.4918249389019
2.32480963605623
4.50204180630744
10.1990997160848
16.0905696116063
6.58336315473676
3.05814252636995
4.76917270342974
8.24143193180443
3.49985276497083
6.01814619155527
5.87513935340022
7.54813876630188
7.54080797135397
8.64141226949458
7.56340031074711
4.89555881962495
18.0086439186458
4.20233223022365
3.33897422546212
13.0341170613487
92.4764729131722
5.0618524666574
8.3621937069142
9.36610262212331
4.99537569500234
99.9696774797109
91.9023660610079
7.85574061026546
2.01936710740016
1.04697156015759
15.95084104974
16.0901903437125
20.5432302137952
8.88141597299224
7.998246809032
4.89778133685053
7.35497061078456
6.80872767968076
3.99066919745347
2.9952828214216
3.54025891292972
7.9962883201175
6.69734764815283
4.83334625765766
3.89985884061876
1.92241735055589
5.36423657441905
6.76219590658118
3.69278158543046
35.2081696269117
1.79179008016322
9.93687450660103
5.8615298467541
73.6133673090195
17.2241667009507
4.77010470412262
13.6306247676869
25.6175927569269
6.49946767897278
1.30060202448586
3.87597974416209
12.7188781976432
8.11935087372961
3.15457820775977
7.14880190484055
13.9246408892953
4.51851534081323
3.29126072415297
7.8428093645485
283.804470640957
5.50180635784314
64.2613102717892
7.6432428170109
13.5443417168108
6.76687647249263
9.66869958685815
3.36622191591355
29.3062197367191
12.1562646181849
9.63441602494674
40.4956250958657
4.47272630514608
2.25974907899428
16.1970110476147
6.08213213373652
1.84449958643507
13.2114062367103
7.60474401178705
2.3222335320634
5.72792849676935
2.52863017712617
13.69533476795
34.9738596841946
2.01008245319615
3.63854928602787
4.21830619700713
9.64630908244329
13.7469250685035
17.7263553003626
8.97366466205432
8.58379309991425
2.76261342312312
2.63484341745211
4.82491574911946
5.86492363645612
19.8128537558976
5.31832604407855
6.09149170883749
5.88369243365451
6.71398258066274
96.1974361778452
11.0943213353587
30.7848413173632
1.35618312079333
4.18820753337169
3.38533721517769
731.159448788477
10.0048733219276
31.2044556644983
2.33952891353488
5.38413760152891
4.69954975525704
17.6628445514455
12.183401804843
45.6371664948324
9.50626496359083
15.0967081172326
13.6843663190818
7.55884781170803
4.24579555265674
1.60233746186923
1.47493861694522
2.6452714722835
9.69247214131103
67.2215061506736
47.6393543197439
10.1053511705686
9.66012749593373
8.39083313220471
3.03961120401338
3.42290855969558
5.89905598434298
6.52096512999494
6.16567141271331
5.14177047059198
2.50506204058696
2.35414344109996
24.978213392697
13.5635786490284
14.4135290198221
7.81206207402865
7.59298407627415
3.70287200721983
3.85212510944924
12.1832367952472
6.77265839306571
42.9792113041281
9.58699994788862
1.24641834622323
4.47144654111675
7.89289999744696
6.71129254377336
9.51764307992935
1.44135241367872
3.14611059722006
3.52316021311947
19.1511048910049
3.38976556454502
23.4829510597455
3.05250926897335
5.53511705685619
5.20529424322209
17.6582249735263
34.7822972914059
9.51543361097501
6.77038919302704
8.09042967622054
3.68065031933098
3.97056295939101
8.37576815987611
18.6997544341445
19.4225361941127
1.80259870064968
3.46267432321575
21.5334139512209
37.3490032138774
10.8369073381861
17.5609610565257
26.9526160102681
35.5526861655391
3.49259436215958
17.7798467384535
41.9790512165945
3.49977577556917
5.17686509028929
2.00292133551416
4.46547853575846
8.8999117891166
9.98579055791439
3.28814462491859
3.83871203478529
3.89248497457484
18.4069293478261
23.4623475317024
12.9987212859304
4.34779851910515
3.18690906201891
6.95774876200147
2.95733996684534
21.8212184116489
5.95985885659736
2.9768177028451
2.50002979946753
5.60454120529582
403.213730075181
8.25614076841154
2.15640286615941
11.6319616111677
69.3082854022424
1.53299778138349
4.69157314590157
3.41424631813648
3.63289468800647
13.6520816425303
4.53137283037585
17.1211520827761
5.87336097246476
2.1117265344412
4.88269104720929
3.08973172987974
5.26363907929985
6.90730741204387
22.870598273013
2.20633642026086
10.4137773633246
5.92831450747776
7.06075373449721
11.9850632350349
4.27882588248013
14.7727818597384
3.54923095555286
6.75301140896604
2.79563347805314
3.55659637393032
12.9502214789175
1.82376303944972
3.81466359727229
5.57196186458319
8.18872710669169
15.8617127862906
17.7723850818675
30.0908482272062
2.81461902396392
4.67019446142517
17.725589921443
336.582217692409
5.13484508802235
3.40136725944043
3.09079981355946
48.0287886343841
5.44506176413971
4.48166177235299
6.73529467339342
7.13882826926305
23.7091189454029
3.6984359787192
3.16173014765445
3.12786171265425
5.88753605666564
41.8187060315996
2.02959723976704
9.53278978638566
51.4462506524218
2.34665951227701
8.47049358482936
7.18695389883515
22.1772575250836
18.6673427060453
7.86941549734577
3.04426987480399
6.42428785607196
2.18412438625205
1.64890787665395
9.72044686476737
2.28458498023715
4.89684929248359
1.08369897430102
8.66960320268389
2.53543369416794
9.68556289467954
3.26401174903514
3.20939900892144
4.10964096962221
185.355310898029
18.6278966238888
2.81979689288605
5.25172633361977
7.97147419612398
8.81153571460553
7.09339541396387
10.6106179679991
179.076988971357
10.9297658862876
53.0628199282523
11.5343238324553
2.74471578635694
4.55349960601483
298.537814273892
2.37070249645823
6.77053114748115
1.80733943444865
38.1367559383794
18.7152857502173
5.99743395109394
11.8452485729374
6.09972418850466
4.35284111806848
5.65285064715653
3.5260082565441
5.11896798853321
3.24372039205253
16.6288865881994
2.36296426685443
2.67577727061204
2.55503214249761
13.9509278944162
12.6335560641421
38.0518833661928
55.5859652869242
38.2465409944633
9.88583890456312
22.3218861058816
5.86576089617631
4.94679233809669
19.5837500759463
5.76124512820872
10.118340259257
14.4894645828743
36.9436315496098
