# Supplementary material for: Simulating multiple faceted variability in single cell RNA sequencing
Source: Nat Commun. 2019 Jun 13;10:2611. doi: 10.1038/s41467-019-10500-w (PMC6565723; doi:10.1038/s41467-019-10500-w)
Supplement: Supplementary file 4 — Source Data [file 41467_2019_10500_MOESM4_ESM.zip › Source_Data_forFigures/SuppFigure2a/fano_bimod0.9.txt]

28.6132699994353
1.56535640398721
15.178672755528
6.17837778689817
19.5485468120718
2.92328874809063
8.23578595317726
82.4246594088613
7.93664355989863
7.46014815310759
16.8006484546678
6.85530129396407
42.027418551495
34.3782968056563
7.80200805127751
11.1813241106719
1.97840491220399
125.415404927444
10.1310744339119
56.9283944236479
38.2627521206151
18.9319624198985
153.281109270008
1.61723126166978
66.4569395719515
1.37308363223069
20.9621758627413
73.1201491965358
20.2765699504143
6.36474361264472
9.0742740214389
10.9173504630219
11.6864270873852
16.5127622684017
6.3352456377504
6.29754501806996
6.88274032931124
2.55438813671284
8.57187877747937
35.3372945278588
31.2728131354603
29.8122340254438
16.8944370333373
19.3117933815374
10.311848172409
34.3377079717201
2.72702794626155
18.9810479375697
18.1884989234565
29.3900345179118
6.93478260869565
6.07378447497348
20.9155362356018
7.32241981220887
45.2619922292157
27.0592310308791
43.8721529502329
31.594438142582
15.6460556065214
6.62223427135787
41.5201615447719
17.6037257635281
3.14043193885417
17.2012320392713
10.4475554210858
31.2662196338151
42.5959796544036
4.53843125208219
12.3677196941369
8.32272782042055
2.4553226595706
115.244123418331
9.77280228553223
31.546694108567
31.6383182035356
68.9468204176118
4.3727241656469
51.7365562633808
2.31001551402889
32.9192324802832
18.5202419476567
13.5387927351478
51.4636960855885
45.290722327003
15.051985821825
14.5269011306944
10.8233326775526
18.8871290140772
30.3534335700401
22.4875892915723
116.359266820136
5.23846169166729
20.0829968687778
3.38521980900189
22.861701166049
17.3693774256434
105.657245591722
1.2059980386384
71.1464928240863
30.3960690887433
30.765366524491
53.9598764173261
16.5833997742734
12.1140403682486
14.4620554918724
44.7626254266631
3.67259610690555
60.0068736278392
24.864532963335
67.7582024557693
73.6213973839445
33.1021146810307
20.0251147718066
7.67642340607524
25.8092191362513
10.9059933399308
19.4533153208598
3.32606129048817
55.6726497349243
10.2305379546994
28.2877533016731
14.7042387600516
3.6899266871913
5.64047203662931
38.6962253493047
8.28078916969499
15.1589479054475
17.5244755244755
11.6301848375966
60.977936530669
128.584822675149
11.2260503471684
36.8692827134955
7.86153657276305
14.7440736169641
39.7075374675434
11.9669514680042
3.79503525927088
41.9980532750146
10.5732962689484
3.04959906948105
15.1714604699793
6.79332428711994
62.1477775923474
42.9204338657561
100.389161097799
6.51094650881261
6.93077201452324
58.00526086672
4.7388263910003
17.0011302680218
5.52344095302065
8.85823249027194
36.4485523572298
11.4552040343653
46.1061401506505
5.23594377661938
30.509678004189
12.4393736865233
15.7205512078521
32.1755313410292
226.347671135265
5.27720543899758
32.7901986149033
21.779511953425
38.0458001660514
31.0910587982989
6.07241368783124
24.4882572905997
9.59780252099256
15.25705313385
4.03657046283565
10.8493696938513
15.9147826086957
90.900346795156
2.95722801765543
167.455555641776
2.25714564485617
6.64132500977999
5.34964587841826
17.1848300268663
48.6634660034103
22.6862017753068
6.08286752436829
9.26292077213289
10.5285509388711
8.78917346060697
34.0847243103924
12.7738177221496
7.4360874335285
29.1652672922034
5.32862607074787
2.45419182092816
2.54237529353163
39.8317586982621
52.69860308138
4.3558013892462
7.49534720481805
13.5560833028864
27.4521502543312
18.5091074706226
8.17925815965795
59.1972908018353
626.303690062421
2.51078491359594
3.75536525384213
342.523456566935
8.47741483469272
33.8102063567902
91.4960981047938
5.38191647542452
5.99626084915129
100.064805417086
28.564574663199
31.3281954340556
7.99708653641557
13.9411586656581
6.92437378792839
29.9858226895745
10.631186523887
6.09124431866907
18.7900845957112
38.1433989587284
61.7664895132032
37.5602575247239
7.61232219849297
7.11711228958407
22.613484843799
41.8094638246222
103.644629327178
9.69420923171125
70.5679321427337
56.538699824786
44.9709385624477
17.7412513255567
1.83982209128096
3.03749542370986
39.5782571117207
26.656421815328
77.109744912231
19.6816073345548
22.9669743616232
94.0890956318015
67.759778082125
9.17224697330585
48.8746050299608
22.5303796020269
10.3576631126714
17.2715763033722
53.5006906781881
9.17102760836776
437.811216701428
10.2508361204013
10.3469899665552
405.166591298792
45.0051518472189
154.515784256126
43.5822711001774
53.6599364135596
34.6749784410974
355.9499392465
8.69947443860487
12.5645041132369
85.0542100171828
3.6697875299314
64.3878981801425
33.7484531848961
7.62157240114754
24.8161152336387
94.5484949832776
12.5798387206564
14.6684136123849
8.85695320278792
156.971883826528
2174.98647987855
37.8301178256819
6.74078714393696
13.1073541842773
8.98250570507411
13.0507562755508
15.1938763353322
8.94493860457266
63.7673224864858
4.08105218764405
15.6103685309929
71.4157661256412
8.73072622306326
15.6582867932982
21.3401815575729
5.31398780247885
10.0273341843766
19.4327654409389
12.6039983465484
8.47313843556837
33.1501976284585
18.2221690366803
101.443924523791
6.579495346955
7.78533765490287
68.9768236929636
21.9868576004522
7.28222164327109
34.5215350904429
6.31092653166232
11.5550397689664
51.3147323490826
34.0106704889314
34.7365728900256
12.9231408991021
21.1228437807907
22.6390337459779
6.68488457459825
14.2044070802795
138.733478867103
6.54483607493545
15.1916015031548
97.7600512346118
22.6566175616752
60.11183277319
59.0980421630153
102.523961791245
66.9974062081234
105.954948763764
19.0860832489425
94.2868894685627
10.9300079613868
9.76871338223798
64.3270758858625
13.9890107583261
264.412201835268
5.84072177235855
9.37187539577929
10.801334134139
9.81135950243502
27.3727834522216
224.077406444714
52.6481592209789
23.8249128123082
36.7093603010993
19.1230974949116
147.001401650743
46.1407500542891
38.5315173612284
3.28953655040612
13.2674942114741
11.9518364742884
105.26201617294
32.1708745261095
31.8529041811968
5.8802097889941
15.2983856245845
2.91915942055551
5.83052147789441
1.40689972140001
5.30064558794035
5.71603188370873
68.2156774973302
26.8131875051247
127.076521434568
39.765025047727
12.1615337550907
12.4826597307317
3.74148009374939
337.27971049937
11.0191999381538
51.1065562125167
13.1416437630385
10.240864660337
24.5061996580241
16.8618548855466
620.801635905485
11.2697015943111
3.04899619204925
16.5427528903672
31.176073804066
26.9144792194256
19.7089669969079
20.5114447820226
2.21576082780096
21.5618864501104
31.2469182163473
50.4040926909215
1509.76979729132
92.5237886185557
13.7857760042303
33.5395961667192
5.61779554250392
245.849779639296
7.67504165829561
214.235750203916
34.5797282993881
38.3829793843255
34.4666442381904
269.719440750381
144.456638981106
9.03052421001484
27.1826239293158
55.91044221479
45.4817087008729
11.7721426965374
68.6957790105408
64.4541956898936
10.0782539855551
4.18863147062408
48.2984917797512
92.4369795125939
10.9164295924173
148.610566685456
4.3571160808641
58.4407002682993
9.08647873865265
19.3612170947923
3.05457942751268
31.0254807423976
2.79546132464701
31.7196456279759
2.6783031013085
5.69622641029317
4.62789006834375
13.5141470450913
9.94875450042948
11.1186267149
9.5101228573749
38.8348029594244
10.0489921359487
6.33521839299555
21.1621454741029
15.9140909208624
6.61644534622387
49.1286595127518
2.96316395609252
25.1572886566006
14.1198523229692
376.556179762954
8.30475240396798
1450.78593904166
2.47944147497423
72.3349605454712
37.8499022858203
14.6777914191233
3.9354678549268
6.76554777351326
2.93541906872405
9.86758783781071
4.33699119352863
5.24893317949754
3.39329906846546
29.5183061778517
5.60530302815765
7.67430141418291
1.27237381717471
45.022445606315
25.4840569247454
73.4893731794153
7.77580948483521
79.7973691954096
20.2803492676471
64.3404931701345
33.3946960267398
35.1293939017752
80.9428842417598
131.035982499356
18.358670278303
18.2033444816054
37.2649469013578
32.3460903433386
11.9159800962558
30.2278799152995
46.7163162924032
4.58629256866886
13.8790834932455
8.34582760969088
108.320401022622
27.5422692143568
6.62422567980224
87.9818858010787
6.43059615969315
6.05351170568562
51.4064266572855
14.2933657294697
3.61391970070165
4.80754690490397
7.87076682754892
88.6612879001564
7.2356478782486
70.0127570395238
16.1436672967864
20.8082360424318
15.1034399328448
28.0005605276433
130.005201026703
11.5910691847591
7.50650372959283
3.97678074480063
24.5235045426027
11.1753463927377
23.7484043758078
179.10301075615
30.6970046970047
15.6962602614777
28.0902786322301
8.21268573754466
40.422777533831
8.67062764583892
12.5122494915189
48.0483716899483
1.71153266855647
3.87596680019417
1.62463953479135
41.2507292942075
1.11977424749164
30.6824395640729
32.3192441334313
1.88767107179049
18.8568792526813
1.83248200969384
11.5942346858844
1074.19838625686
7.95981451971475
3.26281317983959
2.82987636814274
57.9467059395382
10.8488463494396
2.03288545545627
1.23410502963798
41.1091732186769
7.66477629146443
4.22623316563764
23.5919844747771
8.23507189414838
6.4954862189371
31.0452598249209
11.0696207658747
21.691712749088
4.87894056669057
35.0648524559199
44.5400763394888
12.4431977559607
42.2926421404682
10.3613799101461
20.3064927671773
31.5865658112712
6.61845181276449
7.72507913710457
6.39673265445921
19.7809364548495
37.4400790297433
12.545128055487
44.7460839216764
6.19235374308447
5.11930014441365
16.6243889889375
3.83709132568129
6.25630470551368
18.3376588628763
5.61981496764105
34.7133230907555
11.1589751628155
5.72904642241603
73.0648187126393
38.2457301035815
129.271765024273
63.4763214008254
165.76362467133
3.41825455311085
3.02034066356883
16.5239059776721
40.9197929527651
122.435565888774
5.8850469855722
28.2557430169924
12.7138948008513
63.4679367602312
60.739932097741
13.1207695376024
14.3267413116184
34.9898606902831
21.4370904965871
25.5381932880282
10.2084998776409
25.9194067809752
46.1053949062711
1.51896204438925
8.4281100436564
7.50334034093127
25.4604646866617
28.5626857120015
16.2937286246056
8.9574173129983
48.5113262814292
46.4842833798348
81.5743273427839
7.37188180786107
18.131263856369
60.8731010308963
21.5143660564521
44.1166452982953
6.82369556552931
11.6146944842597
284.052035932104
19.8470931439339
2.41361438855912
18.9307214524606
12.3166468874744
6.18138594204445
21.6249402771142
16.1756216218527
6.20566682950659
5.40470145865441
41.9233751611731
12.2773129140963
34.7766437737708
11.6476796602088
8.07006732854045
8.24821870001454
6.11400837651446
30.1165479133343
22.0502487968024
45.301018125236
9.28839378047465
144.963679745493
10.8607825679052
12.0970938324435
4.64871019858232
4.76063738201702
110.738247831025
33.296051728453
4.71022876303496
49.0290631955531
11.9403869637306
5.00004270236692
16.0043618902655
2.87864929206866
31.861928736421
4.82532479944677
42.1781609227691
16.4781049092831
4.61056704452776
20.7397526639185
8.66334491912892
73.9667175659139
5.85215941683838
11.4232231593301
14.4701151076184
12.8368118707
74.8233511523991
32.3511274362224
9.04624653233977
3.63858328746121
4.04705662230746
128.682260488237
80.9253004243951
60.5800452986749
18.4774637392344
17.0907793558983
105.820528950712
17.6919119415841
10.1093797818745
2.62196659490785
16.7339165837475
20.5175256792767
4.86319899237138
54.8272869255795
19.3159581207239
8.80365655269682
26.9465379999858
6.66465040970849
44.3920364348134
50.9061131607075
13.4360391941247
28.8518976297804
159.846860678326
18.1869350505154
13.0408278779791
36.0827286980083
1.7633592392933
17.5258989264087
16.8217149534593
36.0860296446199
12.0121145254325
5.22603434669873
38.7676448676926
25.8409129071704
4.4314381270903
22.1729628074276
44.6019377305796
25.3257282260199
9.04093457063451
13.0048993454328
43.2127454789383
132.45167391739
7.68504718730189
87.6705406604738
13.2484104524238
5.93128819004064
11.1424164918712
30.2901046655018
39.9794374383671
38.9245192780492
114.729887987717
81.2298269575699
20.431931575196
4.65334992245155
11.9533515741715
35.6938534098773
13.7571422815006
8.00318004704003
25.1347806060121
888.45507605842
21.9680987908413
68.8746126569338
6.82518495173459
43.3072302031527
49.6908073641109
68.1413221376219
39.848800838296
66.0612241908592
19.4683802481617
9.8422008247621
12.1935618729097
19.2638205783986
8.42291012667972
54.5214918204143
32.3008530307016
2.95317725752508
3.57569048628448
35.2026123810055
28.9609572013664
5.19504498588625
87.1147495183687
21.208958428623
66.2637502136074
9.33405314302267
20.1179566208493
23.8924028846685
6.64901523597176
41.0818554429701
31.214106809429
177.240582990772
16.0575287048605
3.55510102545676
40.3870234987801
52.213153789343
37.0078574317383
27.8233795190317
37.3916161252512
19.7387481722679
24.9369381560887
5.36697685391167
1.65705352163403
50.2848337433318
22.6410127899916
54.2991884852037
57.1584993456449
32.1778658450088
2.6715358687063
5.47871435859645
14.7276354604715
50.1955911432268
23.1563296797907
3.5365615757962
50.0503241902816
6.61750600263204
5.08819013372879
3.54484543388618
30.8387846493963
14.2954426401257
555.399056122341
10.4543513648361
39.6088873367191
3.77419585833026
24.5882276863852
46.4085161921853
19.3890794038246
57.2502775784328
99.6311777681969
56.2542822001562
10.9747529358513
7.97597851693839
15.8612875401866
1728.56572902396
25.5895189757602
18.8927751138333
11.1657953696789
7.79259934749761
97.3192787650482
10.3355092991748
35.2056166603455
5.05942026244354
14.5231267345051
50.6883316446335
25.2102432946423
6.11479863478304
3.48561529329539
6.44642561662312
40.4701667643442
46.3462248817637
61.3363730951132
2.4891777623525
15.2698469076919
2.67627372037226
11.688017913498
2.98490549977479
5.85400692380239
5.74369736454559
290.597209379144
4.02304064328239
13.6745125260302
14.5971297860203
25.0047303798048
13.3413167549087
39.7273544869453
7.41308118200713
73.6544958013522
6.80611279743322
11.0781282770855
3.15621888638643
50.8010352981275
83.2314124003087
17.6221437708636
34.1216719159744
8.88578173744414
14.05212926833
48.8209853359395
3.01885955013105
6.18047576628812
79.7562377789741
10.7916628171252
12.4094601051123
42.3820861783044
18.791233937687
94.013784265308
41.0584144555784
64.7375901191605
100.559151340239
66.6745496395296
10.5419929093643
82.2951630283144
64.7470012300859
6.09198947949476
17.5258938364766
16.371547914077
18.8556225601252
10.6403300526805
9.42572635809351
6.1877632954431
41.8263960682829
30.4051123849639
61.9691127287035
15.8478533108283
48.679467989107
7.76542177979854
75.3329433728944
7.4873124482219
6.73580516513478
17.5907604344124
33.4765986421805
7.19311989622158
3.69367112209106
24.1414451718194
18.799163099105
18.9009877887532
77.5312814276025
10.8390639249162
6.37133231095685
2.68306274805538
80.284430636479
4.82239440669502
29.0664765369919
31.7485627697268
32.1792577018434
75.9751654091799
158.943865448772
39.7244592220185
48.6961499743725
47.4905592800537
6.6920310810471
39.7511941791146
20.1894348441627
11.4745558304634
55.4990100205109
22.2008416261651
82.677320942671
11.3590525924622
13.5745913608743
12.0758604124739
7.00877952243529
1702.06650904637
44.5846081727952
25.4822310448339
22.6269018870221
20.1502898021506
12.6608055705808
13.9763656223095
12.9362746415857
12.0595712394996
34.558950424831
18.7561180560077
56.413331575691
74.1255432375352
20.6156097278834
3162.89885115867
78.6788335427887
14.6097586041854
5.40228244596352
269.550801397151
36.0439464991583
68.6343129580872
7.53933167322168
29.1001788908766
4.91981022011356
12.0257113012813
24.0973416691188
8.13035232188423
10.8242842792888
13.4049543358648
8.73707193481572
12.6990887466842
19.1399504482201
27.889917032434
25.0483267290695
73.9676099596396
5.14410722637463
948.749297501661
268.414152560198
97.3434358435245
7.95636618184647
8.28511483903019
19.8832065061501
10.0653340592673
3.67946005701331
24.3471478642156
6.87261405421386
158.405712564789
9.53962821809131
57.0867997491639
5775.88571702713
19.0487184557464
115.040501017517
1.88744024337245
17.4737394101127
97.2046030417493
10.6908117852755
8.33331970463894
43.2104324392747
45.863424692012
8.67928713431143
38.385529019269
43.8691806983045
436.073750207886
20.0664834257711
11.3950867684883
15.5426752158386
118.200237497136
21.4817262880861
75.8328984632224
24.2930626685567
52.0122133813684
35.0876986256036
38.4879979679099
23.5873200223092
67.9846964629573
3.65211990020913
37.3142588184873
44.8722777291884
40.675669753013
41.4986248188192
23.823866807344
8.52022871938721
10.8280517126519
27.3151409007944
14.9756737789159
11.0073772646569
31.9368797631449
28.4130284731091
60.0586758053677
9.17396350083213
13.0831815623034
18.7735270988528
105.19362960807
8.23333404578195
9.03354704911569
20.5997129377185
10.4772102537066
84.5434586584075
10.1268863691981
90.1947459875563
11.349818720002
30.8677938200899
10.7926647688959
227.010762286758
141.914885697548
71.2833920511738
15.3917429683645
11.2803259956485
27.9808769557659
414.601332047882
7.15638814541305
35.8545737561193
9.58524371941754
25.5941382406588
3.40679635870094
4.11647979349843
3.85635728387398
4.10434067211561
40.0582082117697
4.72711092619559
39.473782112772
1.52652393623514
4.39244451200973
12.1416680414536
10.0406418017865
37.0716802893634
5.19054743883119
18.5865079293281
7.17210191224347
3.97241554003289
3.4209669290299
3.81752667622233
12.203760940524
2.10873716351471
5.60733636380879
6.35864867911766
2.35604340958033
12.194260196932
7.35768350642492
8.57828157648698
4.70833009255658
2.28506163677195
13.4412398244574
2.99575481249258
32.5140936651391
4.60459647756973
1.41190818241277
4.84871139091088
43.2481044596932
26.8490853300307
24.0226579698358
5.62735210965502
14.6264538597343
2.62744749280514
28.6972991002957
47.2656252935493
4.25417241478122
21.2188241639082
37.7905520053837
9.31492656681693
3.10630532873635
26.9637878946128
4.79792122259709
7.96730778830315
28.1733055557633
4.98703543647364
38.385525083612
11.5290296191141
4.01802167586667
91.5304762173974
2.66638065460457
1.29793497112203
6.78106908981207
17.0068863705937
3.09857294183459
6.8556581140805
9.70088975831388
48.0183790926625
12.3519165932635
7.56011767489661
2.19554317252527
5.5178475058309
2.81621237538428
11.3498688661874
7.32279588801328
45.129728619734
5.34171375850536
3.0064212647092
2.16837429880908
11.5624809972636
54.9245710024778
10.4428065832748
15.3688239147674
2.20511528895498
2.24082126751515
4.06225802406901
54.1726605434259
135.031742712418
5.87518077235501
3.04922237053257
2.6418805344239
3.47579362903668
3.6389026119655
3.98694573308879
10.6486273258879
31.7948025509462
1.79086417800953
4.2826507744049
4.74860977333543
6.25340673518957
2.50887442369706
12.5774878827369
4.4599092147483
15.9727805556475
1.88945608167576
11.476060840325
36.5412778385248
88.1453556144013
4.59786620185819
2.81149453973533
8.20270079867111
3.84359022016829
6.14000813565048
17.7892284328529
7.52165248215365
14.5148965782904
18.5846120866927
7.68512309344426
19.3732707187448
26.5943170349643
2.36717341163514
7.96241976535172
1.88574184663616
9.42600991087219
6.18975329630565
4.98523057393257
19.5786707522069
7.15414678140618
5.32619550272624
3.15096386547609
11.275160577098
5.18413490979321
10.2877454353427
7.77956337751159
2.05365945386899
2.5611254150216
13.2830861542459
4.232907030373
2.41526548288949
6.27681763513847
171.732162733125
1.9348875784415
10.6802166371701
18.8521808656254
2.70243005982522
19.5070412465113
29.6669197981777
90.6076600830333
4.04054785611911
20.8295859599867
2.47227789710484
10.3142385365229
2.2957456501976
4.54751292299228
1.5836948644847
3.25945241199478
4.3999574161689
5.92033308195517
9.96010266071245
30.6767931252346
91.8045262008886
2.81343216125825
5.95078834209269
23.8880895741977
39.7442309473674
4.59371426147686
18.9323882801586
3.92799527837891
5.09890491398446
2.61047930611791
15.2056728318411
4.79546573763381
3.94934333958724
12.0671121882487
10.0374568555181
8.61773955326652
6.23951063375172
55.2573620910689
1.90852169689547
2.80972061497768
4.1305444377433
7.50269711731428
13.1736055049398
2.20098657795113
4.79944075881353
4.81677168295557
8.03960202379438
2.80380898635295
3.85652934022499
6.26103301128207
10.1332915928605
2.26902863023264
13.1938998257665
2.00364852538766
52.528891042587
2.08518288769158
10.386189258312
1.05384082977992
21.9128610858305
2.26195235595919
1.38139037862072
4.66850285264608
1.26101941979034
3.88726159375781
5.44453425683542
4.10976154612066
6.02446256365848
5.4498017461614
5.54317421708726
6.71063043086023
1.53316491308654
121.1113555855
16.5708013527988
343.543780859615
4.25557196324152
52.6364466748887
15.3133865619495
5.09464144367014
7.84086257674837
25.6641737183543
5.71953752540897
1.17538912700203
3.39956057286707
1.53839037927845
1.3108706138971
1.51991486774095
4.73549739111513
8.34578874775757
8.56875645088764
6.79357587898749
2.23700067255649
7.8993968654918
7.20545770342641
2.04698483606984
30.9910281393526
7.76512606921169
60.6014695666497
4.13106711056597
21.0228032836729
1.3235488200965
4.74619278765026
15.3055747711594
7.00869338572366
6.02216769466059
2.61934493637905
11.2807854351445
1.01724498327759
48.1854482358651
7.52818147319344
5.01371089472282
8.80496391480373
5.43334321154904
16.6144532407603
10.8036426884266
7.0049119225757
15.2432636099543
15.2158710854363
5.23838525542538
70.9192015713755
6.20179368198196
6.61742099184058
136.512804690159
7.92861187985511
699.45443623121
3.9094025478428
2.62274247491639
1.79317248379693
9.07828469793289
2.27441333370187
12.8467231196186
48.7604261096547
8.42291347096839
3.84674612435826
4.66606637509648
2.04936071426801
4.05584653246671
1.89326914765587
7.95825147988272
4.60097274827764
8.20382349981949
1.34534322068276
11.1930458125052
5.10967332794794
1.38983198627331
3.0614123173191
5.02410732520823
39.8110173107176
11.7064449129084
14.5123420942676
11.8764728111783
3.97431611430776
2.52710056508074
3.07584893684545
9.23618718607241
14.5829330413511
3.27783258343158
4.79325643300799
17.8058578118694
1.6699604743083
9.40903383023958
10.6147444111438
50.9047782362459
12.081493706333
3.72785059930618
1.99066251667408
6.65880505829386
29.1760586885
9.10260829541503
3.32862897899804
114.044831043726
5.37540386262758
2.13299233911737
80.8369910041923
13.1230405580381
3.93619096466078
3.6917931566761
2.18789334885678
5.28118852685693
6.65662077089764
2.65039517198856
9.1396536631749
2.1166800131895
2.41826553375383
4.76717883423883
8.26649683341635
7.08819322795787
10.8507619100149
13.2754565720704
27.4175606434673
12.8108286563222
16.4175884887389
4.88754564143475
4.10179826807112
5.68878992149999
3.57004400378767
20.4528707398152
1.43835686384641
2.60007142615838
2.40039688988872
6.79211916982628
6.27081776957897
1.80878661373143
3.56327798776988
6.0642136583607
14.4638866915988
111.216953023711
2.33629620461814
2.07493416593518
1.55332423474361
1.99691278621044
7.12829871114587
29.2808353904921
5.8963126458472
26.853719743222
4.38578568475979
18.7892143397415
6.92126726678477
2.99736180643553
5.08665247795683
6.62155904296373
12.274582744406
31.0475352514447
2.73053033922599
5.28862140792329
3.04708495742946
12.8297499601847
10.3838432660819
15.7279997836321
26.17405025298
41.5988460493086
60.4048741145737
5.47160874999655
4.01895091430756
7.19046393962782
17.0311294057113
10.2317708805109
4.82328474720361
4.48665405982195
7.81740496638247
11.3927602497837
12.0394604781696
2.29982293920913
5.90734334765397
4.11423750687488
9.48502155146653
3.20166121503914
2.31674839377562
5.26149624323023
3.85770793240609
3.10451505016722
21.4944181981852
4.79329166500487
2.57760717543326
37.9091336236711
1.99398924628618
3.67908532317026
3.44130966054271
4.38534921495343
10.0182935181939
56.9167006475872
5.90030219388199
14.7048442284258
1.73821941511314
3.50890109283872
15.6059065337779
1.15767769587947
4.18916020931762
1.95356969231941
2.68261145267569
4.07758848564331
8.24918140016586
26.3246560041674
6.07499175655942
3.08315855110254
4.55119285355928
3.06767656895534
7.99847253433867
1.79951900816996
4.30368111570158
12.4698899524624
4.07302559533175
22.4805747738159
2.1374277896017
6.8238224524709
1.67296143683364
1.64112587239122
3.39400854648736
4.8021637648803
6.27556980680067
4.82156647502974
938.06796196046
3.91058953909481
6.6607068910806
4.79887020338703
2.09146768297426
2.35368583985185
6.01335565956651
2.6622229392741
2.41356533928585
925.705829530782
8.11740890688259
19.4601872109497
2.90301003344482
6.72278843356737
15.5711194176667
4.8860748312703
3.21263861996127
3.6640639902336
8.33397415371158
5.67678698113481
6.07126248903016
12.5338986713925
37.1456548251463
2.70955041262911
13.7196297866975
3.95011852656362
7.01656537987183
11.7353139701889
7.22477658357776
4.64507955812304
7.3564932230781
5.80904225857687
3.97115201586196
7.54589412682655
1.67644706254164
5.76961257613193
18.0700243296586
10.4975795998394
3.23545150501672
6.47132284921369
2.38963887722909
2.56688656538299
8.51820217696995
3.06351871191191
116.992350350922
1.60171747658492
6.43748544205609
38.6888537143766
5.76655763013376
11.7112567498129
7.60391553186094
39.134795084165
1.63724533129399
4.70234113712375
5.69445179901923
64.6941090871716
30.4043201329272
12.8592908908042
6.50813162961301
7.73926285308098
2.09160971353788
5.20459227493588
5.64548494983278
4.19562469081515
11.6713170494332
70.8005662376222
2.65545650225449
8.21079704945992
2.79087362362288
44.1587246978405
7.78652757675796
4.7022420683025
22.9245584872366
44.6364959727265
50.0838529395283
7.2758414820053
2.18031488108214
4.15462398824789
2.56500391375507
1.26376553359313
11.1040340959541
2.00605531768852
105.27886298642
3.83837751453943
19.9208472686734
37.6637550210068
6.24301760064515
5.94214664537023
5.73080672495763
19.1567169405788
5.39629253370165
17.8933920521822
48.8261294351196
4.65727967431274
12.1677472754863
16.344310093474
87.4435256306237
29.3591660489374
10.7563496833274
1.90241983080858
5.62148535318734
26.3739536831803
17.4865584514532
13.1736075143819
1.8323456355493
6.98988043119411
16.8096563244257
7.47792430616934
5.2454880323043
11.1034378610835
67.5427173807071
9.90318332264717
3.80061573899754
23.1070844218151
20.9113619985587
10.0156822870328
7.19995392998617
54.0592005857603
2.09858257684345
20.2550137468906
4.46709749404592
26.6888696766312
1.92999477317992
8.21498758568245
107.933368636751
3.4412955465587
93.4883474013909
2.15803651601317
8.10249884291943
9.78206695521549
16.14134705597
7.36300932799328
11.2177709370532
9.77412604398274
7.27345937012039
8.55911863072988
2.87814342975312
2.45931078728978
15.5887417388271
2.15734456556723
11.146428867854
11.5291603174289
68.7622075777466
11.0970611257383
6.30142669658355
7.99639170582742
4.2874957820641
12.8472414998895
20.6538295559226
30.3560026872471
5.83082286390844
7.64961013829556
5.18984132801882
17.7013444861086
23.5821236883541
20.3146126845364
7.13409338679577
3.20345778000501
10.6354725455072
15.918036524475
3.51364631074776
36.4173893003599
21.4069599251255
6.1877625117855
45.9139690874056
13.6537486182457
25.7925454791502
5.11771949138835
16.3229136344427
4.99597458959683
2.97241184149016
4.23648115440983
3.32314501699003
1.29495949392079
369.988586299403
68.0627551281555
5.23013819650407
3.02671722552879
14.4973615470701
16.3807174470153
1.7190635451505
2.59943054164542
7.93851823255384
2.41289497811237
5.13676144982631
6.31959004170066
30.2921565955627
15.4521912350598
33.4789720862159
20.7420281778443
4.98509009387942
34.4694904444928
3.25060892812799
15.1172179909855
2.58769566265818
2.87750332433413
6.67079171097508
4.95412213755485
1.70421874083201
3.30331739050448
2.23283284707892
8.79669779030862
11.3969248093712
4.59664930893937
11.1537950930583
2.64143636683682
1153.51554361112
12.2088850388629
26.3265406847125
5.79723080233534
10.1717570905875
9.26617882865723
2.53119187138807
2.26448875652436
4.96573956996869
21.8813991034422
11.4012738446191
14.2618692551177
6.91455187823928
5.56859991343211
1.74247491638796
6.27797356767287
34.0211323881967
7.97184755044287
6.68496629739386
7.58852891077194
3.84030553270744
4.82054001142018
6.53758766150295
8.36342699216951
9.87047970958844
25.3644170470596
3.59530812896168
12.8956250282767
4.55068799221167
54.3866690136713
17.3061049883244
2.66135502720034
6.08293701426749
8.8566311646819
4.29285996742649
4.6571981492644
49.7629904315608
2.66744656724131
14.8920976669808
1.49922393003229
695.045911929291
2.30698820630171
20.6537448211958
4.7860528240028
5.10038026297705
3.93347956932611
20.9724542444665
14.8782222064525
18.305218343501
16.0800869470159
3.45582320741659
14.5326446320591
7.79228124094671
2.38271525687031
6.89232316805805
2.28717234789199
1.29901558654635
2.57378073431585
1.19433655743542
4.03328447966325
28.0503298679593
3.76825335611748
3.79110185020677
4.45634001373036
17.5851244681731
2.54039556776048
1.55279229428212
2.93686991642787
30.4715819548721
5.47354683762889
30.7836040034867
21.9056359692073
12.5687849932948
3.13091256569517
6.70572788921315
5.05852266836643
2.73107181555709
2.19479649016559
2.08816954615558
3.82385730211817
66.0189945459899
3.531980943165
14.6984686875991
7.30254055962941
2.62722490155909
10.2399361182528
4.2322745375823
2.63507048812497
4.0572021681467
10.2144991805649
2.85814176040034
2.4438693557023
6.21750212740694
34.6482774952665
3.83706144932286
1.11408800648078
1.96321070234114
14.0497470208431
7.71842134943963
1.10825479760233
3.43513658154931
6.70594297819713
17.1133321946301
27.7283801738972
3.82198836270498
3.60888846042611
3.00744525302096
2.36930174237678
26.4651529769824
8.37261347348304
3.24731432212584
1.14077913687347
3.2678927412275
2.887398110547
2.94567493581145
6.15221595534781
2.5052735607283
9.35759043555145
5.7112320783613
10.5377851264515
9.3492822590572
278.045117048664
6.3088640402269
14.2132277660228
12.0543213133751
27.9388494663995
4.70310360961409
3.66687457656282
8.40728474033666
1.22742474916388
12.1925293145827
4.14152493753394
4.36227724254979
8.40034156407885
3.22098913000971
13.8386240914781
5.9705793288157
5.47365806814795
6.90259043058658
17.2309552506036
19.8764680221369
10.1758905951116
2.0365368839528
33.9312043729996
36.7901721719181
20.8974174139148
5.41859179550231
7.07812398516098
14.8630544774862
5.56268928870714
9.89926618494836
13.9293800443638
2.0296921791159
2.6394463762301
13.1021351555078
4.58281784008073
2.83455851145103
6.83561778963586
11.8720152205932
4.21798150698407
2.74685734056049
5.34191011048711
1.39583558096882
89.2242171261409
2.09422378148102
78.0136957468886
20.7835302245076
12.5318248327759
29.2737396420095
22.6906441416948
4.72722448862337
7.94550288863933
4.79681270329343
7.02209464619598
17.1629022120987
3.01190961742393
4.25090558004008
7.09329602995167
2.46183225362269
3.85814784915235
5.55214630126026
10.2872154312303
2.83277591973244
1.23675227022676
13.1225895021357
5.27846875066289
4.66643196620313
14.3664227851659
6.13343472344513
2.88096243140566
30.8947142908152
3.44878299402736
7.5197703290582
6.55392439849427
8.16001011122346
35.3130502461832
7.37555264485336
44.543169241701
10.9101120917707
1.42127305002153
9.19984171596938
3.48107892203511
1.78763213388672
1.96115669595328
16.8634808938819
12.0549725137431
3.50642050741763
2.51878811725359
14.564899032257
2.42222275691153
44.1920384831538
15.2397823568802
5.05870539531295
2.59131757147659
38.7398191665794
3.27754919439174
2.51436493735464
1.8547502090301
3.91419049061831
2.06140418725384
4.22751851967618
2.59117800469921
3.01646351609428
21.2631094429969
11.6897057355364
46.7338122133878
4.16659743502709
4.10048258164613
13.335555801099
10.0896957863742
2.50655795817086
3.6274837694275
19.7639353400223
9.08918186346494
4.45060254126444
4.67196240802192
3.87887070310524
5.78683952161432
5.41863581427115
4.09413592728564
7.98125720547445
4.11856219594398
3.57631778730738
8.68663481299912
4.04004598052494
2.23332864030553
11.2533216623642
7.76694188734396
3.82004662552933
2.21936134145783
5.11480646957879
3.14871030082685
5.43892888442129
26.7778272639345
26.9592154169337
6.05989996396132
1.12387863274694
4.4669983836247
1.92595473283036
4.7075127989984
5.45716490866993
14.2502003924929
4.13779944854053
3.61788195889666
172.090059518286
8.78492361169742
8.8654429493661
5.01065723381439
1.83757289754291
127.42506172228
8.57550062116512
19.6349742178131
10.5286381275845
3.02685138354762
1.82823300965853
8.66241198511924
4.60290520640942
4.850197073409
4.67119823279243
13.2482203247323
11.5027120146363
8.89216035740596
27.293290194476
3.23563393128611
4.9683699838433
23.906042937973
19.556664969661
18.0695201232573
7.46466224131199
2.70497172464802
11.1464594210919
26.5916272632914
4.40620667798609
11.253052932225
3.51010009144704
2.0936867896269
4.68903477003994
36.8909636311836
4.02068657559713
3.41093309576317
4.21942707575978
4.76314339576564
12.7039189603152
7.98157379945731
5.055457063181
4.50317384478875
2.12881596802975
7.91509623767688
3.86813129272068
59.711859221711
1.76970855231725
5.27383049520454
9.01627711293256
6.50632058793692
3.28524084378893
109.998661792637
7.02962141106792
312.637607319722
3.80072919663073
7.15510639329165
8.40847456496161
5.17947975967219
2.78481012658228
4.11526091806437
5.89095951768274
26.6115475593202
6.90414410550582
18.1962808925171
8.87659559175313
1.50752309843518
11.6355407762131
25.3538691375013
6.84003790026205
3.48584058695205
6.63383566146959
19.3030619393028
1.61914801180171
9.1453273519986
11.0566334994798
9.72147616096347
667.794247325932
1.57303143131843
159.478372282751
2.53508203610639
59.2487054140499
2.28410251123583
154.134206605631
3.57094744720163
1.95175556151166
2.52173913043478
6.1076338518112
1.4325927508479
6.96997068226978
13.6295545685956
16.2221241916258
3.08028603632735
8.15781495658618
10.8118802645448
5.81359936389617
9.97742766247538
10.2472588260958
1.54319642253204
1796.78132821734
39.296008625242
3.66473367496385
9.52559487037471
3.16972185766902
