# Supplementary material for: Simulating multiple faceted variability in single cell RNA sequencing
Source: Nat Commun. 2019 Jun 13;10:2611. doi: 10.1038/s41467-019-10500-w (PMC6565723; doi:10.1038/s41467-019-10500-w)
Supplement: Supplementary file 4 — Source Data [file 41467_2019_10500_MOESM4_ESM.zip › Source_Data_forFigures/SuppFigure2a/fano_bimod0.0.txt]

78.4096108811131
3.29897017941308
6.02541977312339
6.82233955637724
9.6698808597567
8.86363004325139
1.62992991931063
5.1176292172407
9.09737219302437
22.374530351518
8.00102975328353
3.74783253295517
1.67419144026002
8.68137136928761
4.75814404608592
4.94969820185568
3.5473316853279
11.3583564580879
7.51144717496324
8.04682274247492
41.3799556655177
18.2503368419613
55.3924452021221
4.44505215643771
3.31014322550997
23.3896404266294
2.13080639167596
2.79645329392549
4.61773541256034
3.7286880949172
12.5631730963623
8.51423664467143
2.31046611296663
10.3350212929577
17.3604081879357
14.8672977722351
10.5066254603954
6.33755456592673
4.74872286630392
1.29139657038987
25.4591619480032
2.49891579991914
2.9809657118927
21.1474441235274
3.11869048777292
5.74150233716741
15.6257308832198
3.75418060200669
4.41227050894725
2.41833151586933
1.52080508602248
2.14861925909681
15.2948173630818
8.33684723236962
25.2092572671394
8.17474999090275
15.8487256566295
3.67558528428094
18.8574269443835
1.41897233201581
2.75519274775568
19.5688533788041
3.20604307560829
3.32323772030859
3.4638956094784
3.5345101069671
5.4060651565002
3.90690179385832
3.33982614654639
2.92312809038938
1.96107592684836
4.46626263644669
16.511194607328
4.11073357661453
4.14618532272678
8.75971767448433
3.80960684902841
8.38335067973409
3.17881163108233
6.3032524718494
3.61739706448837
1.54978297362625
12.6242306349741
4.95763278025651
14.0038891899646
1.94701381720966
3.47760508885829
19.3895740720451
2.10264659506318
3.09550891054722
10.7309035928086
18.2004462165393
27.1935994070286
11.2702696228493
5.59923038183908
1.54552470940431
3.63406818539985
9.88771305220124
3.94050858131615
9.12409537598518
8.26267739311217
8.57575958494257
15.8735359738356
1.82338850890851
35.4262012442489
33.1068594051349
2.34273041755781
8.20465591380134
3.80624498243037
2.10804097177018
5.00056861356505
156.296133771742
2.36415169208095
9.59318851371038
17.7251045476844
268.541117528615
27.0667114787612
8.73028311091409
31.5180676933975
15.753416463886
20.1024605672713
6.27358851345657
3.67872587686897
3.24030782881714
2.03736858540647
9.12483684584824
6.12919299212893
4.13999044433827
3.62488201088413
28.2444965608882
2.55946361489325
2.06639107584287
2.31413567182184
16.9686804671107
5.66347429792906
7.61085978961576
2.82503080443584
1.65432720941953
668.666122570667
7.67293932299074
13.2520139310683
18.9680981647747
4.96916334732042
4.50769349473103
2.53817071397412
4.84403015639458
13.72771007422
241.334505417683
73.2906065981162
3.97746485189587
2.92315608240486
7.51690751535764
15.4599412288984
18.5605969705317
4.3042198076523
4.04706524265174
1.39350060063919
8.826014565145
7.60043034354678
19.5220379169759
6.84820535806641
5.84513640555245
6.45623941276115
2.46173833095711
3.54697476436607
11.3023399665735
25.2992686916095
38.0203201765422
11.9517965894351
6.17567279450372
4.66067447045708
11.4984177856201
20.8814803623303
3.66719076869778
6.75199561163767
2.13286256078018
8.08913910090577
2.8816382669825
3.59658427499951
3.98061717915147
5.47894415075341
2.06422731105574
4.62351513547675
1.57730897864677
41.9280912207762
3.94816509163151
4.1715682990554
3.41659380282111
5.6145014810682
1.94924881098525
59.3252425184328
4.07129527507874
36.1298407414237
1.67664009861879
4.89793338714345
5.27222818199028
2.84125863605328
18.3374129602764
7.08967434135134
7.31123759933842
8.18424348003395
15.7705330452541
21.9781158084332
3.96534633517347
1.02902944132329
4.61924498934043
9.25532131779371
8.66303217206098
84.7749330577315
4.14691426022454
3.61261272985178
3.481724709946
7.31891809475337
14.4919057772582
9.1680984909454
4.17258544802425
11.1915998112317
6.29774892235645
11.2447660483414
3.16330246166226
5.89341204861967
10.332389078726
4.13467426633379
3.71248553630585
30.2641406150909
1.86640831956956
7.61761950357585
9.6889963243816
4.87820570571611
4.45481786988783
4.60826687248092
4.66295815985257
3.77739059435228
2.73294821120908
2.12374581939799
5.13233400346492
9.05829790036811
4.40689239981454
9.26971105078069
1.23994069579009
12.3612689547683
5.9628150019243
20.5228004147077
6.10074076002007
19.6372135342126
2.18918132906791
4.91050887112498
4.62986482005072
2.82730313165096
19.2420575381778
186.335403917623
42.2276896276396
16.7453466462395
2.81140931818934
75.5071742780435
17.9050154286047
19.2803810591047
17.5070221049331
100.83236344809
19.9616056823721
11.6093533535775
1.053508815036
18.2340572389516
98.1168232053156
16.4159873917242
5.29554210236654
18.1622320962755
28.5463857682642
4.80069694450136
7.53215017801273
6.07542716742172
4.85502975656259
4.87737949141487
7.34755644929431
4.64702160354334
14.436870787566
13.5613105801839
96.3677245860167
6.44410109259464
5.60782400881777
4.11066037615881
6.70554719955024
9.90734933252485
16.8097979804856
5.72178531668024
17.6030681964677
4.89100655151876
6.28584845978957
8.48885649220097
11.562658939938
6.47310046284691
14.7094276356157
28.3544389707885
2.15997239284643
7.85248620325437
29.9573127861188
2.58061960922373
6.44719656409955
6.10874229963502
2.54962022942519
2.22457869131763
23.9078843780883
1.70607866422052
3.90545188875803
6.35374771637019
3.34101644657449
3.78618383116134
2.76721461818685
696.487647645355
10.672414800156
1.61674877846549
2.00995536353344
7.54359770664118
10.8263055600822
72.5181577586624
73.0843470345201
10.0642600289544
4.67699821257483
21.0437866507579
27.8781132447432
2.94290622658406
3.44074315891395
2.0001078865034
2.88225415189401
11.5126178169656
79.9871157335374
4.9755001880034
14.6277300597953
35.1224446229072
12.5437733621877
133.877500381249
13.5477020264672
13.9855951578368
45.8360915853888
5.51425866577688
3.66738698245311
1.67030948231193
9.86596587555667
17.859062073805
3.48429298361841
3.91755844814769
16.7197539722871
5.50051718787712
2.54537853450897
4.28806356651604
14.3520505807071
29.4720915390544
4.52634193185205
2.33686701537763
13.9313654209684
2.79104440544389
11.5196231592793
18.0920326487938
29.1164822860623
6.10382144064931
25.3823839390673
11.8718100347143
3.76643906577017
10.1935573084436
7.84285282857115
5.80011974966716
5.25296187403295
2.30627140568763
1.68913751593259
5.42429309820614
11.5627000395584
3.38517279821628
19.7342251950948
4.37801143589474
4.47276636407071
2.26603476266752
3.12535243065582
6.17120318103293
2.18946877187524
7.52414119586038
9.49937489290678
2.04616344188055
11.7234296757825
3.70185982796283
4.10981384289657
8.76523831540723
11.8966606115138
3.13389532949471
3.08558074467987
19.4547416118244
5.61725395109594
2.94030077332511
4.92058033821659
26.0932713393019
5.3396032073763
8.6009590200266
40.7558401972271
3.90878090366581
12.2179200728928
10.0655650849366
1.7293370641412
3.23333524395787
8.00292605680766
2.64464882943144
6.08830560033416
8.47029830055035
6.57825486151443
18.7435907943223
7.26143784760716
41.4240808832275
4.18213364763882
4.19648221911944
6.94085193190483
3.86722767648434
3.41530441104133
97.2352666609753
17.2228463658492
23.4210645655008
15.5831305991085
4.45860108940433
33.5177576047141
3.52746858292692
14.8552637167702
4.95362984312627
25.8031434661306
10.5811115770851
8.50696127765334
5.57748049052397
8.88582381067524
8.35342182594028
8.55672332432309
5.03874624610433
2.53495391141202
2.44026970347306
8.2505412668593
5.12171719940786
18.6064842246423
5.51932725980935
2.78889541477045
2.75985525522233
64.4495515782272
10.1735691686328
6.26854882389007
2.32264597348067
20.2264655288182
13.7077730205632
4.75928308035331
1.43244455732498
2.60753113908013
10.229905304353
2.94109396914446
124.597965369274
15.7779396260205
11.397426759508
10.3740905637832
2.78207317442836
3.03995941977159
5.25623248217689
3.1317827290582
5.19365461765884
10.1913354592829
9.84816859410888
4.26217240365748
3.22676350160192
92.6390046404004
4.13033144137025
19.1742765096888
3.4343816158431
6.38560194528477
2.41321539086675
8.7921116548228
7.30675022819093
6.96323703684197
2.15812105514623
2.91492563363539
21.3441233413189
75.5633161714706
4.49474722774037
31.8795865284006
6.56347178441502
5.97165459622548
2.36107341965567
3.77464071210842
26.7135898329238
4.85644384973338
1.6392407770146
15.3017390749379
12.9833747612743
5.12582809401241
3.93481079252941
10.7181918005717
2.14815507521308
2.818404723424
11.3493913129955
7.52535663094669
24.1708904057181
3.60753699884135
7.33501399428104
3.91542141850751
3.45954870665933
6.34573688984658
11.6364342797937
45.0790590859126
4.48779575811712
7.53074350398765
5.40883669294307
9.6512379147785
1.78467009523291
2.22230784643127
44.8195871884383
9.42892493282038
14.5910706418858
65.3664959066357
20.1310902337776
13.6571681389385
7.85052931773822
7.92391105744405
2.98570364450653
6.52610581264948
23.7516836108183
14.8728070175439
6.27248326579902
7.88630415361972
10.4785102962037
5.4862905821172
84.2658852984548
2.10199772458458
4.22630703829111
6.82249641431425
4.21895834995901
3.06482546376429
14.8606802438444
3.47245290522496
1.91116730565299
3.73682937615744
1.52986144290492
6.59576061533139
35.6725783191679
9.60726390085122
2.68046431311691
2.26569184102046
7.99100413187834
18.6208441670652
4.77942410958174
4.9751184036273
5.97075798383994
36.3818554881081
28.4169906517517
11.2921720139922
82.3818499867248
36.2545933613595
8.25151848032631
5.83365771892055
6.43900574848163
1.77800995651538
7.80293679732751
14.1366949661264
3.90544002525116
10.4523976719552
2.737488636863
19.623715945549
4.17055639274639
7.06567769036142
3.27648762620407
11.3705300658076
2.37314528026447
4.55577198721011
22.6042201286866
3.25657218661834
5.207566672119
4.36677437572362
10.2687936767536
41.8995757812705
15.7025498661726
90.0688212800859
5.40079364434792
7.69331758558529
11.7118035728852
17.031320544334
6.75058131145325
12.5027717280413
34.0617346855808
25.6484472275779
9.82836487184313
12.0545758946403
4.42437595992364
16.5429929083426
90.2419851095435
13.8096035434993
19.5412541473567
4.46627148955119
3.33895625827887
8.09846810984043
3.35449793611059
21.1301517376238
13.9392898261752
5.26863128667887
6.48682395514233
3.0513877709448
2.03957781615027
10.8403754690814
5.3279540214956
5.11421048886359
26.7250614097438
15.1951193949028
25.5102612251247
11.1652878014434
1.83168493910182
2.3884249335972
6.29934673209764
5.51710254622811
38.0808415110029
23.1721186329332
4.92961386439647
7.46007472956405
8.82787675652609
4.41859246896585
4.64438822887325
50.9429879177371
14.8720115873849
4.7757641751575
2.05773568093211
13.8266039557302
7.42352492392857
3.10765305705244
5.46373441499881
60.0476138379495
4.34757191875296
10.4369016313922
6.36629405893289
6.01216175129219
8.29890975166566
29.3347685468523
5.14196559057764
7.13635045527481
3.61772803505999
6.00751292446164
1.69303056297167
2.44966213910313
2.22636501357066
4.71316215148703
7.18694969626647
2.96176299086467
12.3208293573222
7.26579139174773
4.42488443579948
9.13791321572624
2.21950971785924
16.8729732018119
3.68148413170989
4.27936682721499
11.8935589878764
18.1557649495852
6.12512958637466
16.1739046190913
43.0282148796771
24.8899245938675
13.3688575454039
2.45215010255816
2.28701175171059
3.13933216499691
7.99564593946147
1.712117314124
107.695121532914
3.64721485411141
1.57013622362036
2.89169024954978
2.85615233123186
2.34768037775111
19.9783496705803
12.1476565049595
6.83690826410883
16.14604419991
21.9023612194613
15.7342949149383
28.6013327300399
4.02080994807214
1.08486655389232
2.04242572161862
2.6284630898392
2.75387491306206
13.9066552025838
4.1158018669582
82.8066955301051
80.4337720237426
15.3922860716255
68.4139003289201
5.37791980270155
2.77248485944138
4.42019376831095
4.53452411227971
2.67558528428094
1.92222020857703
4.56210808731009
11.3274615333362
14.2264150943396
5.88639551192146
67.0570696797823
7.85486472382487
1.64776758250566
3.11966973244147
7.11906083706823
73.5220972254821
4.08528458696478
4.2269013129983
2.625474112965
5.78190476089964
319.64678098925
4.39317991930853
5.02563779332093
15.0959901784656
7.36476350035424
6.39619223338027
13.4472632351742
6.27898751233127
8.31216402010154
6.06323069827745
40.3342965969576
8.5451227741133
85.8852211704787
4.29048402528324
6.2651291649427
24.7354573715143
1.88963210702341
7.60240512901006
9.19501446570702
5.61617051724365
3.19163490467306
3.19080297473391
4.64691013883454
9.99141897854907
18.3959030100334
3.47854840418287
3.20077855145567
8.8930400663342
78.8512708313937
18.8147405151308
2.25234349239248
2.23664246675912
3.92050126306405
3.29338759721159
2.04686617730096
6.17684799672377
3.55605165834056
5.47207639781229
4.32594718500158
28.3925831101456
4.33110367892977
6.33545191695506
15.6171099089649
9.81155928090778
4.64063372245249
7.26558584743543
27.7997523161575
7.60114238472812
20.6808579289891
37.6971043233211
7.64929453001788
15.5209799359861
12.9123199103709
5.49945907219919
4.81965370856498
14.9940968570984
24.5594434277781
1.78472099982397
8.44714619414263
20.9214165085883
26.2050792017347
5.60877060053984
1.72588913904846
19.7151133700261
3.19054157623583
17.3861793289709
22.0147318265571
14.4522407952771
4.36542501358849
6.77169955135777
5.00643169539491
10.3706154054769
44.284771887703
11.3689420985072
11.8323341957468
39.4843988578227
11.6866178420212
4.10249063257659
2.21019705974351
372.93225943153
26.4266907357905
9.00958120359269
4.30641724954069
3.64324373737151
9.99027199606577
13.8119928894258
1.88614221317435
1.81439479306584
54.8445620723335
6.44071179433349
7.07233813985097
3.46164811667306
5.34123113587809
48.1563964313764
7.36769320322806
2.84578989597091
4.09326747862247
3.83814988362256
7.8314306019107
3.8966981744447
23.8608137377037
28.6989370469612
3.53993191413006
7.48139639362494
2.85953177257525
1.63020268418991
10.361711233337
106.768744640362
1.88082225303858
79.6869668437305
6.5511819233979
6.2055169642068
1.46992964007771
8.06478836294045
40.075927261335
5.10827391629355
23.335206992496
27.7637628072411
9.95634168628492
21.5868493509209
74.6998544488906
32.916793351576
3.86104026279488
6.29616748006389
18.4793018589556
7.63597390282265
4.71920569733457
1.91839391134727
5.94157852847928
20.5243784652132
4.37965964603701
6.8367284889024
216.706775363284
17.9425886787576
4.22021221432203
3.09354332004717
6.96295995044642
14.0655413830089
28.1872570606118
2.36645962732919
6.11336767870618
6.0763307626495
1.59386967350807
3.9807670948751
5.87792280270614
190.15307048329
7.02108452953135
6.32640986808695
3.12282990327371
10.3836884218645
50.2568893139563
4.40166578043702
9.93331233578987
3.19597220432139
4.74576907063673
4.64865357286011
4.96210161410376
4.59711405509531
4.44182362260165
1.30228968356059
4.46807422719794
4.41167676367785
41.1506029211956
37.1199149321272
6.41086859860421
3.20970046999543
26.3281894345115
7.51896170626425
31.9816554650266
8.79074037641813
9.13776467435004
9.64264169759405
20.4857882397417
10.4142527468239
2.37709978128146
1.71242817683756
9.9892194072774
30.4845296910806
13.5800036290306
6.13599572539629
47.58241016843
42.4676901665897
22.2084849491067
5.29435993137118
2.61419205062835
6.59731136408011
10.4704086377248
2.57540699868563
3.27809087381511
8.41719854842992
3.54325228238272
4.45052684432236
3.20445358549982
5.02146226937474
3.22209473811897
2.59876326705799
521.942322500529
8.70434217798774
184.276992609539
14.2047476479673
7.50419676303174
14.7732966096137
8.64785849084899
8.68362841291472
27.7331611701452
27.4310293429656
44.9385140647189
18.2818343022603
6.22460275056307
452.950210681191
1.32170819602777
4.30968702833168
23.9602150070797
13.582018014523
11.1522103582308
1.47108780151167
11.4898671687297
2.65457242844515
6.59829679449268
5.97141988446336
8.86137294745101
3.53546859920742
6.02211305942244
6.64918036273535
1.53794015143663
3.42446217865934
18.7297157927305
5.88403222442785
2.44089493714681
6.72435249280547
5.0980218582956
12.4367436373443
3.26136664487441
9.13206756945414
41.0663303426643
6.79889908791278
6.42859942720221
6.1897489624048
6.10367892976589
2.40738971173754
2.5379323871263
1.07039287736135
4.87458113125045
146.440248845902
1.75576708687077
44.6665845752321
80.0611899156494
15.8661019444499
14.7181839784081
3.08144914185008
8.09451257277344
3.19862819568052
11.1410598505246
1.8007994126764
3.87071545531472
2.81752384568665
2.85026458365261
23.7729021996751
4.90923232480361
1.99431483140302
6.00479335450298
3.71036599113435
8.56394940852029
12.008951545604
2.19989745471308
3.73344204122739
8.94797920780111
3.32233488824451
3.34860213046911
3.64257670495856
8.7779707581646
7.24825852629785
3.37679482988407
7.22140468227425
4.95608949595042
1.76313350765328
25.0405920298301
3.61940109483957
2.31522441752621
21.2622136739032
16.5470270248075
4.1226952573473
2.24429162228569
7.40397733299416
6.74489593582221
5.67931549902033
12.6972924610698
3.25513950932011
4.10893248827084
14.3403374943677
1.54003503125941
6.57693274305488
12.0768972778474
8.94820277717482
4.50297532087564
9.26265109512383
23.2385140133147
22.8234499758533
6.49441126301849
3.3183912546473
22.9393246538661
38.0056607683122
4.54941852197001
11.7249426338917
72.1223755462061
5.39991798790677
130.725882510623
2.02034708230278
7.71860593767287
7.7077625313369
98.555801001659
7.22789308678572
33.3124632532216
6.1176983807919
5.35768181860697
2.94812495552551
4.33314581428384
2.02248560272816
44.7359713837616
8.10935467528747
1.41307401327016
2.85308048826036
15.3430394894296
11.7875499413969
3.73339821165908
4.44169842884984
2.28945682146091
23.9800497299008
12.8020543078337
15.2002759128621
3.21987269392599
53.7240556905392
9.15636936914336
12.6924456555002
7.00121760310547
10.2049438943046
11.3665223106348
5.93245996807238
41.4877045010287
3.24749163879599
1.76185393391684
9.49291970136068
2.41125579754085
2.59369305416304
13.8237538201973
3.99296501004143
6.04997334108865
15.2657051585696
5.34936445974271
4.257409266443
30.0586176181945
16.9974861739568
2.34181622883622
12.6142371363401
2.99751805763019
4.20717901675404
36.0564317085611
106.047849139025
2.7191169778467
18.2902912477228
14.3487209309643
6.17027526928517
5.1951486376498
41.2660513828692
3.59219950928748
2.29719768870356
2.52751225277208
21.4493265389495
33.5341017028106
1.77066203210118
13.8609913592164
2.14599389268576
18.3196396991633
3.2467357352749
3.17723268423442
12.7389972116523
8.61698025843565
46.1757003892516
66.5021948982362
1.73244147157191
12.9041937418438
37.2594639531608
5.20793449429132
8.78390553545833
1.2890093414831
22.4938576669815
6.20679418285671
15.2664400079111
1.93173579079324
2.13177012508116
6.48726189318861
4.81399325232949
5.17900860602339
6.26893804297356
5.65068267407243
4.34391663765379
14.550625890006
35.4888572258573
7.86194139550007
10.5727926666242
2.64259310483567
18.5195418037795
2.04446055616624
2.69123446313583
65.9988044594111
2.39450037985627
9.86873322938075
1.70738022233597
10.9295220123741
2.37540002709364
6.01038148629472
12.990919933455
27.3291431630924
33.6232375983929
4.11226611226611
6.60040682208029
3.30960884380546
3.4581481651166
3.97831753070339
4.81223684749286
3.43501813556927
1.31620796230404
53.3157542012633
930.804625882076
15.4918755734454
2.17141279994805
6.61285281155253
3.93064601302588
7.09427331561719
3.34999956414228
11.5327936617546
19.9133648423135
8.59522661615145
3.42016619435797
3.02066675979719
17.8601257888139
8.52957337605628
2.63438336069114
3.70197875536967
7.83859878212901
67.7437113285933
8.2820664030121
2.51429338671484
23.0023649324316
6.05168550707371
4.67837771832382
3.89132486289098
10.078258712415
5.71526729005648
6.49202410492733
3.29913528228577
14.3382336309057
7.07079152731326
2.22391163823389
7.37563005347733
6.04671543290469
10.8315622988077
2.8149386845039
2.94771031120316
4.55104767638944
1.88134290367528
5.89256622278762
1.50731477111845
823.258044472565
4.96366818204276
9.85623283190176
9.31435009499991
6.1196394138566
8.94255836580395
14.0663941533507
5.98733726440991
46.2385405141391
8.56470810603634
12.5546129876169
20.9102286522427
60.3229826017314
8.70320982496864
2.50777546484578
3.45832643465015
126.095367440878
4.5461948858354
31.5069520463026
14.0328249127203
6.43988869890953
4.87895798614157
1.27191782156812
3.46808928889255
5.311790530247
12.0497569275187
3.16306296361218
3.18306636155606
1.77257525083612
5.63483706666815
2.86814750751277
4.01971250747525
6.50441483981857
2.58159609766415
3.59640841596481
7.36615724505608
9.85151892124567
8.50962815631194
11.5433241441005
3.47847804369543
1.80028512112227
23.5301288926402
2.36792791975293
1.49373287030712
3.13386965560879
9.49067918294792
4.39629683486016
16.6118296314154
119.883906341308
4.49281125561241
12.2555614335542
7.36584600212153
25.0301914525267
34.0657227415086
3.97202261105448
8.24832224459945
13.8853352940841
2.67991373647677
20.7932256246384
3.31819388341127
2.61132274745677
13.2981517338497
17.182433939322
14.7446708392574
2.96700518670848
3.26618764672907
11.1612211645656
3.27549594814005
3.04776071323676
2.76157450262749
709.709641175786
11.4762131791169
2.84747750449337
7.47374607332354
15.8104534494828
1.22996272679996
9.25788784829651
10.4937404152342
31.186371875718
2.7078576805835
3.7145023499041
9.20224771584985
7.36024844720497
2.01328502415459
3.86911694259006
11.9966022905707
23.221435793731
4.6716326293924
58.4726280584404
573.692223637579
21.6658886533419
3.52757258675765
16.2894699079959
6.26552760066613
10.1634264270225
19.1415344736255
54.9550438345799
1.56520728713031
6.42140079560184
2.61984392419175
2.89958735824788
11.4519141196535
5.57860190328172
16.4381502696127
10.8842197311465
2.55002804174977
2.63437780943666
18.5648937317942
11.7368725569056
8.31691935945818
5.31336025716825
44.1276740991616
6.89262804526137
39.6250973639755
2.8314875398577
11.7735318965009
2.66400277812878
6.05232653565848
7.66079021429879
29.4940599181641
3.40196134006009
6.85711822914871
2.48963166049716
1.3355629877369
24.668130408642
6.31615774076149
27.3723457067514
152.52606010302
33.0434319521645
41.1562912738304
7.29583405448614
6.37880829780126
1.65077389748775
1.06274128400306
6.44591907467656
4.42445260155591
1.43566801091885
6.82504332685346
7.26076835669563
10.9506253576392
82.4776866205515
2.33995671847334
11.4444947159247
9.25595251279098
11.2436958068706
2.54363028276072
12.470051687443
9.37734091534115
31.4229677471701
42.6862823328726
10.004266549473
3.09998239746523
6.90362493813459
5.8890240194588
5.79530294827855
20.4976409537728
8.12732484320628
6.94894019722763
3.70398683442162
51.9126301559254
23.2733041763142
6.10286991104378
10.0061352551133
3.07337322014009
6.57828253094836
2.24706175684157
5.96524768696609
5.12486229331647
4.09568480300188
22.9776904777664
2.98850288708532
5.32899097333186
1.97064038966578
2.34137237103321
14.4413429379985
11.2672052942034
15.8568634316555
20.2111267474071
18.319752189246
5.05189777699192
9.50874200180398
3.6017505334851
36.3811932922658
5.01114313456529
3.3403838860171
103.815647768703
5.42127419048733
1.14630340235584
4.73329007138222
2.55288728519055
1.95652173913043
11.8913824899197
3.91001501066547
6.08277420285277
8.51348508779094
22.3737743235026
2.10531704320524
5.63121798399729
3.22934963066336
3.91003981789616
2.6576761247168
1.626570201276
1.25097189096718
10.6143120652243
4.08321805333436
11.4417604426784
85.2849292204708
2.39160993497785
29.3242739659922
8.78875833959175
4.47745899585364
3.37252615752815
4.64644051600573
10.5740354967355
7.39853565940523
7.91612344677047
3.14227023787197
96.5007262167169
5.83842157633169
1.33075453315862
3.14015962473913
2.28978099372785
668.978587653637
3.40114334603718
2.9541234270564
10.965382826329
6.33236890701969
5.74361272971761
4.86351757950636
16.2399397654915
6.72050378806157
2.40336392149025
9.96470706472884
3.54142796307501
10.7340711685449
1.94792861850939
11.9087574417168
3.12452148117363
3.78381789975993
3.35798041664988
3.58094334622714
7.11757659555862
2.42490108114454
32.828325583576
117.357782297418
6.79412072477811
1.74453319358602
5.86159647805611
2.56541337308398
16.4315705193876
6.78565698700465
2.22895580640911
2.64191989800803
19.9548246767216
10.1560200668896
23.8117065969216
26.5771087102872
12.9935696406757
7.2996176842452
2.10855858325566
2.9631972807498
5.00703551701793
2.57217151801829
298.389463452879
4.54089388871998
4.08827199209876
4.30994957391511
1.77536806537255
2.09043102638745
9.9811138870706
24.188457460815
1.97492402786678
5.70004794502563
8.68245893716028
2.54433144495256
4.38389950895404
12.8761250699057
195.104983720524
6.07127333747766
12.6474792782385
2.15265957589928
4.49088543152945
3.24871117352501
58.8593969072769
3.84838350055741
6.32911041824904
6.48626910925692
5.26269768687898
33.8366194746381
5.83789663424185
9.3529004728405
10.8452737194156
3.02222538485258
16.0231872242471
7.38258783338875
6.06435617252722
5.18144768069626
5.32235485761643
3.066030940969
11.1266958466075
4.99802670525554
1.76277245992388
1.1995927186728
4.12201394323694
8.51206616866601
14.4658779650881
25.5276828159815
4.19085122451181
24.4311969639951
6.28727379774473
26.3983957558112
4.80270378496055
7.02209528719803
6.1393951317225
8.24609251468601
3.95378060593786
8.09826019839468
14.5722026690192
14.592675145695
4.85703106659363
9.15765088521371
12.3427351611689
1.80363115145724
3.71882759628025
1.56410442702699
5.5523449010098
31.864257771617
4.56521739130435
14.1090749067866
4.38479140996303
1.58385750977985
573.37311813143
6.90801800066539
17.8351311068655
20.5798089378652
3.51762802962015
20.7080166210601
1.67335359180205
52.6702138441269
12.3338711573189
3.76220862539452
3.6242803667361
13.7326420110879
1.48854130915848
4.34596731440091
35.7029087486379
5.0627479468468
2.89297658862876
26.9471265225266
1.89297658862876
5.10149037498266
963.112655907439
6.18947793578004
8.25664134815368
3.40704717631852
4.65875959355441
12.1150272989738
13.399626723394
4.285541828536
18.6980329192036
4.54183335325827
3.25530757018376
12.3003113949839
9.52597664115989
27.8209243372343
11.5861774524813
1.61671979323537
10.6147072520215
33.1752848854352
9.50139528487305
27.872285772325
4.38248707813925
4.44769484780492
16.920668616996
4.22073578595318
3.17844491500267
2.03543354299863
2.4247491638796
2.23716352846024
2.582995951417
8.3298247371101
2.96815541437967
4.00043705471433
7.74628384282612
5.37110003975812
4.78848489985027
3.81166810133554
9.5940052238448
4.49107866694907
3.56946629531343
2.15324999367011
41.6008098248536
131.706006319303
2.10765615113441
26.4872250996226
3.04611148693503
5.8658140249325
9.02482914061364
17.7099856665074
2.59111201443133
2.33584797189101
10.2381686536286
46.3695634378115
4.45021766328043
3.35890206362155
8.77622377622377
5.33368111501299
123.406097116109
29.0835201482522
4.00369617972109
7.68874962197408
7.612056115692
9.20434848315603
14.1093587102478
2.23113188540114
2.19079859694918
4.93276002452404
15.8814408790839
5.69425171220832
4.71622356272099
3.51551509810501
40.0029535273564
5.80328319148133
45.3014442026631
470.270939442716
16.6874133289828
11.8140255959608
3.85953177257525
13.049120419803
24.7535438539156
4.92329883180903
4.74433253037306
3.04878073524488
34.4781166540607
17.3981817044273
3.53191489361702
2.09304746506013
5.72299689710623
4.65283836557374
4.87530157283825
3.95713012565648
4.90609886959973
1.59480319012092
3.50712939599294
6.98005533394815
40.5254897517051
4.71348619974634
5.85780802538235
3.56900246330082
3.31008819806027
11.7563497847451
2.22672064777328
5.26655110691425
2.01653815544142
16.3495098151837
2.08772232726908
5.15117681263488
11.7051122790253
8.78490685898993
1.99276994192248
107.292080487981
7.35354862528776
3.21658199830338
17.8474553186338
17.3123745819398
53.0315326773418
6.32392720756648
5.0678239831198
3.69784221516731
3.08268124307035
8.47576987584728
3.0390422382703
4.51999188146945
54.399441071387
7.34771242930599
5.84065079554971
14.8239709248613
6.00891295320169
3.57847333055474
12.6181388943537
26.1273308325343
3.79803416911841
30.1289016843841
3.974035788728
8.24997101910663
1.22364107065824
14.7666150957891
1.67096497198295
1.58904686883003
6.0127109316206
5.80907056614084
4.31087306002354
2.24934956504591
15.3155658214795
3.38855622321189
9.83794997999867
22.8220950374356
3.15461795729354
3.8975255854934
2.48700467464606
5.5340022296544
141.387223282807
6.32749066230501
2.09113712374582
23.263682465984
7.68861116000704
10.8122466255477
7.38625913210639
3.44954212368459
6.39478161824164
4.34949053539758
6.7839534181526
6.72140506362905
33.2353795494501
4.17133292469186
5.92652667940021
42.8831786706863
15.2865913304329
13.8844064585619
6.19878642310853
13.458332336642
25.0819907674833
5.27031146906923
2.10107234238292
4.25429892446384
19.2863655200995
3.70772453165215
909.365441185063
18.4658081782996
2.08262601766846
19.0625695460303
11.4469923976267
23.927120986561
21.0374894103445
6.37788383487129
4.37902251201484
8.39998576816338
5.46460166253386
2.35030594049605
12.5056656719274
3.16708472686734
18.3072563564191
5.04778652704456
4.18659109553285
5.92199637554046
21.019585759163
8.12355439852271
2.65537210510651
2.02223559742694
3.20526131882394
7.95590981505122
30.0821683311456
6.873608177956
7.52869954834728
11.5540387771941
10.1069502210031
5.65813859361353
2.72989511893481
10.4140980991368
5.52767674887132
2.23528672471216
2.46546459211866
2.86074794770447
267.336285114549
2.48748702571791
3.65228006932564
2.11361613050697
2.43085560476865
8.22304320417528
10.2358860651544
7.40679403090655
4.15179065146841
9.781166339695
3.4924318173982
36.4751867727692
8.67701350527826
27.1035406108024
23.3123905272169
7.76629996375837
34.7023259202627
4.9628888484628
2.9532457951403
16.6876493072145
8.3443807667098
2.23863933060636
6.57538304539943
17.3258188873854
3.90315039519092
5.39426671497098
35.4094185587569
6.02603132297859
7.17614269788183
3.80421016523815
3.71047183779068
4.91722341211956
4.7843231952477
2.40067442438984
1.30593422563872
7.925498789067
5.09931782935697
2.37748221339441
6.47794789304937
15.6452708735509
8.57747069906799
1.39924217667075
15.2671185230511
1.88799790627539
1.71856893871591
3.54715003878883
4.58113173666135
11.4269788182832
5.66443344652761
2.4693302103201
4.88955673385083
4.95765379704631
12.010532255031
5.48259577048887
3.41437981043069
4.42586519111066
3.03833461738863
2.45997480780089
6.01518903672985
1.53878402031433
8.67129405443846
33.7353430855458
25.8900554523696
2.59454592230512
1.20118376477002
7.0387842515989
8.39559498973977
4.40047541917397
16.145665029256
2.17725752508361
3.23688382275232
4.93529297272561
2.70518055426428
6.63506102925522
61.179765496205
6.52526042840838
6.2720493517851
10.8925888388402
3.3998735167816
3.73283493999607
11.9518311813372
7.30409113618464
7.08837270513917
47.0102539600867
4.46836874087333
5.58943213414172
34.266731709737
14.3628593952959
6.12251870744207
7.44677424520403
3.62622511302159
5.26002739353289
7.56462031512512
4.15313456201523
8.86640266673823
4.67869479059786
19.6974665464104
13.5606132997437
2.09653945341595
8.81065082199739
16.7906222990493
6.83784413740019
2.01807382843775
30.3462406036678
4.78648241281909
6.86433577536809
2.58818525754814
4.22236557739706
1.97275714639059
6.86547715368564
3.71248577272071
3.39326808014482
12.2653617840526
7.01132487830723
3.084597435606
4.14723378181725
5.21243454276539
3.85458800964754
1.74879769180972
5.97260962100281
3.25199767688703
7.53944520952194
35.416296953564
1.65951939163994
3.80145348481947
109.247310856006
5.16711392762184
39.2612165685035
9.90390579579667
12.3740629774544
2.56868057437009
4.36061801896013
9.86689037615187
26.1353113562682
85.0011148272018
6.41282296299019
3.91202260360847
10.2363337384124
2.66568715227427
11.2254029840769
4.26709469521275
33.6113038548613
2.55757286192069
11.0446873317023
8.17898648370703
7.38944630248978
20.3018667549728
20.6668047149882
128.495997194804
0.99986237600187
1.21740216893344
9.64959260173734
3.70099526062275
19.7235574701773
11.0857950490477
19.9068679647797
4.19204909836913
3.88920958688798
6.87677949184892
5.3133663162389
2.17350884094925
2.37249444456915
3.18430156167365
1.86855792979098
6.71969754680677
4.35453202723121
5.49542331539831
3.30563156650113
2.93936970711874
3.84465157748388
58.6028923706255
17.0861635003276
4.98624151599979
9.24127355927701
3.47322399967764
16.4323452885405
11.3803587716631
8.50594824705077
1.83761051690453
5.05685618729097
16.5762252063313
44.865058484409
12.3980267794524
4.08456760630674
3.05638003023882
3.7168313041409
9.74977196716327
50.0926015427146
2.55481581377848
20.1286508065769
5.61583005133649
5.40241434251511
6.54250364199684
9.88691947027301
4.57631498935847
3.05716730185891
8.74764458420858
3.89641568966844
4.38487318249455
41.2631619464712
4.6528859437164
1.66866035106045
5.84817149688674
16.1384027148011
75.9477637958525
9.18134817527261
21.6735400976877
52.4092908118927
2.10364217722077
12.2602336426586
4.40900972604323
9.58482577667801
4.2151807351885
15.4350297351147
48.1967606042037
7.87117979471803
6.67077226259392
99.7936424848425
5.57899897820514
12.6379624339091
24.7620401687284
5.4011044281526
2.55859645460721
2.93158311906741
27.6964814095169
45.2361274934022
15.4999865705043
3.07834236648405
6.73836138286266
7.27321873989681
1.68609446307802
21.8252181259924
5.26844604758813
3.68387727136847
1.71474864401199
1.35110515082876
6.99220549574132
5.02814820913855
101.181911119129
6.86950916462697
6.22931029579176
2.33930588823711
32.0575437753256
1.58955489184214
1.73850604912246
1.41287246570366
37.0465345286202
11.6264352962077
1.76681447346619
44.3104556703796
6.74070519069544
2.24228621995497
3.10478708525328
175.713188067228
11.2816342721142
16.7843435787695
1.38644469165347
3.65141929585781
14.02635975049
34.0279229529314
8.44320147618498
9.00430000214042
2.12068549199366
2.13116157023883
29.7957674277189
11.8288957182141
4.22895100566269
7.56434015022754
6.37519276359703
8.32209044385114
51.760539230178
24.2322053338217
