# Supplementary material for: Simulating multiple faceted variability in single cell RNA sequencing
Source: Nat Commun. 2019 Jun 13;10:2611. doi: 10.1038/s41467-019-10500-w (PMC6565723; doi:10.1038/s41467-019-10500-w)
Supplement: Supplementary file 4 — Source Data [file 41467_2019_10500_MOESM4_ESM.zip › Source_Data_forFigures/SuppFigure2a/fano_bimod0.7.txt]

5.22888735044902
7.13530933069747
41.4017524329103
6.79564064121785
4.18218318726243
3.03024995275751
44.9828050895264
3.677793904209
23.3021419611532
26.3135997861405
13.7454308918082
110.029303251972
39.84760084109
32.9444586291722
27.9041248606466
35.131210618467
14.492958986094
29.3349703565871
5.13682563652861
17.2076436466435
1.99150815943796
43.8744269112948
1.62010612961183
3.22360933606604
19.6619806133439
20.1961023579226
8.13697102976436
18.8607306091588
26.8254285387788
12.2541806020067
5.5879497333003
18.8428806016587
46.4597320432518
10.4373352676693
50.5406792593234
1.27658325246711
10.568331606334
118.461140795257
22.6892776491439
68.6136630506382
28.9954075774971
108.355303048531
4.49639643883367
25.9269139840761
32.0960138946704
29.770807242939
9.62628569733554
2.15485810193499
48.4420961034147
27.3383196779811
10.2504496878637
20.4757967809997
17.7181733093905
7.05291619020548
8.25380527419251
4.08029170641005
15.4563065002152
4.13946123864539
23.4342758690585
91.2283515181148
8.93475241456668
13.8595999547033
13.003959524857
55.3988795049994
49.9160510764035
21.0175905858413
164.900761210891
24.8192219679634
5.93020212301876
6.11784689121218
35.7691066700946
6.92353130072154
3.55051034044367
16.9692520752326
533.852823676783
2.85972467499002
17.5086007800596
7.65310097258107
20.2623571562691
30.8081130284373
4.37832217212828
10.0473429072663
11.7494162933047
56.5060261755797
65.9834040141681
62.265277662881
6.40766946447294
7.37548614818123
2.60488298151996
35.2335016105738
10.5461795729354
15.5734265734266
3.48769390253627
34.3699719786676
9.77217576432244
17.0253463307595
5.08094466216632
21.0706713461938
94.7260099976595
106.799745411095
40.6404435928601
13.7501041921406
7.84438420929258
13.0213334435837
5.5666802789308
11.3409984381846
55.1694353822199
84.4193934222656
20.374237402661
86.1970553817434
2.64214046822742
7.43308914372781
42.1292588933581
35.3036339841633
7.70255925548931
12.3532839526438
17.3844942077456
56.8743848848748
1557.24206888466
6.77683754811461
35.1627286636968
3.80093745882146
11.6399710747537
17.5163171574701
41.2557118606878
59.7648003200432
5.21781829804015
2.97839811758536
42.4429825993015
8.43128781331029
32.6162888887411
8.45165241255391
105.420836039552
2.66201502345411
9.78656590671194
21.1919426052633
56.6713868924785
49.5087179873937
4.3888210383501
13.8825619299621
87.3087854968127
7.99607253536252
26.5226860508741
3.90900703494407
5.97324414715719
12.8309900314966
68.049501096759
24.5069523884372
25.0309897445077
7.81104122494966
11.3387726459571
4.29418086829296
28.7082661324551
34.4365867913501
30.1131366945816
5.45832182174189
10.9617644400253
25.8197841153737
9.11504130767016
19.6552161723969
5.33245407360825
7.78599780873827
43.0173180006414
7.56315924877798
67.0180419036627
14.5817267134402
22.9305651840054
3.85615208590037
12.2473424272676
115.95707169716
14.8543710097371
22.0533625886714
155.548302833471
17.2618339343952
23.9413374452638
31.7853822835653
17.6711306893309
2.78898522321397
7.48838470577601
17.1613069205042
20.9665427739962
66.8510143443514
6.95657653517858
50.4397350141497
6.72326683473923
11.8520086995585
31.5004721232671
16.8060200668896
20.4775221750022
50.444392832074
21.8803331431602
6.85012152308939
149.32120717831
8.65734265734266
10.4621155617953
6.80611150303932
3.5115546932212
11.6090039454143
26.2003701040395
15.8048475993979
93.0110988512113
92.4392066165393
10.706083340866
26.7580102816857
26.3182874211749
18.5355487629388
185.114063801811
2.61283901504906
81.3680197792031
111.486266022973
51.884969788226
26.404235740313
11.6441244827391
21.3128177558594
21.1092377941693
33.2998574499333
14.7095950465516
3.88537549407115
297.940746990433
25.1067276255175
6.37521527367815
2.97435897435897
14.6152902569694
7.81702437838527
3.32023173488892
49.8745320191711
6.30830256803288
6.8900927645784
11.4014339651424
23.228270526707
11.11169015901
16.1969297004215
27.9014994625456
78.2689214475114
34.854006937056
18.037080334582
21.2563178674156
66.9972661649631
30.9687212989759
10.7117539564873
67.5911385685354
36.538377667521
25.4024798605819
163.871023302015
6.7056856187291
4.84388055082779
15.1555475186763
35.0333618264355
47.3786541860296
35.1084844407591
19.3785368719164
7.31691060784315
44.1743349567683
75.3691836693536
2.44175865187248
152.027289922884
37.33127667387
6.73911526766896
28.3428798421302
9.70248232895933
5.95800817539948
9.38980100486608
3.85836457094117
5.98570063476896
11.8600904517925
31.834291077273
83.8388766575352
4.73572569224743
14.2175819224704
36.4793476860333
27.1688892335214
1559.78868544867
34.2273037601652
4.49257610293335
9.30306011124426
13.2441471571906
9.76011947918303
78.8188361969013
10.2234976853857
31.2187248518593
7.70166292393462
35.4519416828506
1259.27356567849
9.28205193168307
9.45741741822069
23.2157668418538
75.8162868476316
31.3894307377121
7.30188983358182
23.035823617534
15.4319731588831
37.2303913546807
128.267085097956
37.1203296844904
5.30525692194868
10.5298172111096
1.5761659240673
14.884861363176
26.0498996655518
12.9709532757555
24.0288956326692
2.06991045420218
14.3299226985792
1.3797252461725
15.4858942697962
9.1459538642592
20.7686491202559
3.30588684437622
287.978861432804
2.17166024387327
27.5972206534661
7.72909698996656
1.99171846622691
2.00188416285238
15.0443035225644
6.76707669633241
27.4350517383594
11.9483969251782
35.7713515616653
11.8289379900214
6.70104970363257
8.35091609713538
8.54956418606739
16.0337334261413
13.445229882159
7.73717895832408
3.95813177403892
9.10839844449378
4.89768815760564
22.5383256430398
46.3218877206312
5.01330866835864
47.5006051836875
194.659702250042
19.9963167141799
23.9520636463879
1.26272694793419
1057.2553221112
38.5332049528256
16.1103722705703
34.813529374645
194.923506154627
2.16799166620977
4.83132530120482
17.037832844349
4.94884356305054
29.1912423448678
9.20674346660265
6.78257998765556
2.77757765120918
24.5522196847324
6.29015802467768
5.13560856630758
8.22191885367075
3.61598978464772
9.76352142534612
62.4207984832698
27.3106834850994
36.9177162646173
5.32598508618231
19.9242559607829
64.9649035359418
5.32750358267538
17.7324976202117
35.0996126175982
1.07585864508655
2.25513616817965
11.6580548822272
54.0507771250273
27.1817889098588
10.816254107658
3.39342598735544
6.38423094069637
22.1049056701231
29.4520701778423
68.7642982351958
10.3733063345081
49.6672240802676
3.23104819877568
11.133779264214
179.473532221589
3.08872855962108
16.6250339600723
14.8133836070696
10.2933378902912
9.92383368824218
14.1962968812159
3.54726058470401
1.6290041467925
14.2123745819398
4.83573300311441
12.9900049975012
20.627180726185
9.76588628762542
52.4762896623322
31.4660285941075
8.86109090655985
8.81430114808248
29.7400535722393
14.642282091227
9.30154657730596
7.53026445357203
19.0905600646617
8.72715881329499
7.2460396746111
15.2927319630815
3.37995806031948
7.38799534098143
2.47356062150731
3.88024078284174
1334.29498239003
33.1382422908823
14.2799155228845
32.9156408129758
10.5111488941846
32.0347052990706
4.37717934543661
5.20362617492303
17.4959133996952
2.49787146560499
1.3599725058791
12.2671624713959
31.1313624971627
2.13872346904801
1.35182374277213
28.8739934213177
26.7483007875715
26.676523154784
13.9883154819864
11.7967838717996
51.7965704433318
4.5391382015126
14.8050341303501
13.256802853365
12.0040916530278
40.4559849562546
2.70218573909672
14.064155457364
6.70227703411816
11.074940354929
16.4798138511331
7.17026629094065
28.3725151253241
4.18060200668896
21.6259115483557
22.2555092316855
35.7783218958843
93.955710955711
7.14295427339662
4.18003529093555
25.5179170299578
127.832998885173
12.6394817496055
12.3979933110368
20.7031923946004
18.5244224953998
6.83132390329954
9.625766789663
39.8608536536855
7.73326638392497
22.9293848693959
13.4606775058777
157.785145379049
6.75473801560758
10.2586171592383
14.3748021525799
6.16615132201678
58.35610106416
1.68024541708148
6.55844244067941
27.5415993642294
5.88517230145699
12.6525068478639
11.4546911796719
5.84169453734671
29.5500505561173
18.0570859608364
4.99589568089218
91.0368884830653
15.6116044798627
17.2962189661516
11.7894979272225
13.5219549034416
41.6902078557175
56.257025191174
28.8153347456787
13.0399384810683
15.1125776397516
77.7100392111637
3.11244633697636
21.4735993486642
8.40467958359455
26.4891653423938
131.36835825865
15.9822919387042
31.6165230072494
5.76588628762542
126.492369403285
20.6353699322946
59.7512315092245
132.678288275895
36.8555542904122
29.8621110398349
5.06011817397491
10.8517806440786
2.96331058902142
8.3471423711802
2.31239653295854
39.5741619351326
3.34176268597198
17.4407715641285
26.0139860851407
26.7957591312787
11.4394633381479
63.9368916433329
1725.61079439666
4.80432749322146
33.0397981981126
4.25297231623709
24.9286122023706
5.73609527227427
1.3541971996611
39.0510022534154
26.5157490141267
13.8364427610106
9.73519458124407
3.97755354032594
160.704045196462
20.6155981409727
6.25906369501525
7.62050992485775
25.5019579502865
107.688930190433
15.828442518382
14.1714166360146
119.072032222102
13.2199521892443
12.9342223438743
9.89098803025938
5.75981955355059
5.45523792730306
9.62548071329051
4.52747252747253
6.46679407548973
4.82969488861403
3.07940733709557
4.86538595808771
8.66973617812372
23.0187851558354
11.0255872990289
53.1875535850835
12.6450982336991
7.6364853535086
27.4975136996348
5.83174906000023
64.3350287233713
18.3480534738079
6.91890647637875
16.8204318645225
4.93019058236449
39.2791000956123
19.7266894447197
5.98383890357135
7.60427519412349
22.3782687699155
75.2296604624109
6.70398816826608
30.3075452975118
1.63930927539834
4.0171174255392
5.35784339298804
20.9032224158827
29.6932542437054
54.9983058868444
22.8277884559118
13.0393624702457
11.7319796812247
44.6017708541943
11.8324815486049
32.162086298515
41.1074301418729
1.76838676212084
27.0876419940264
20.7933403150794
4.73241877653282
8.56387959866221
22.7619591437195
26.8496437400029
59.9912169421362
11.6877767209322
286.744962113847
40.2266413201649
6.57171313824624
10.7882087578751
8.50440878655646
3.45483755046822
10.168241295871
24.7135098646866
2.21053061588844
20.8352143768206
5.47350791272799
7.37983514496266
34.9084749884963
13.1816840676203
410.97100534733
17.0770931353098
1.93267034404458
9.72885883802562
5.52972443083952
20.8034947848959
16.7966214751277
11.8409178314215
4.17108452776338
19.2109784909945
12.9149903327067
3.83115508597072
15.0281131346598
4.44256701967828
26.5339960015695
11.6122559067861
1.98403685650186
15.8944913059498
29.2004962656767
29.4317045643506
24.9087114814616
3.89286676491844
18.6961299569995
8.16658703615225
7.85730330735801
3.89117376344195
48.7958790824721
3.72248330166244
16.8714763497372
18.1613268059393
13.6950720383354
7.93303463456225
52.485350818054
290.842103966172
2.91895123621032
15.7414409129106
116.420799946901
20.3095815568434
32.117075478332
37.9146605902459
3.16385908037015
11.8255602246113
29.3296037819684
95.4035268287482
53.4101061617653
149.692569621711
9.18954958085393
5.77591973244147
3.90224868803872
34.5200239931769
25.0071012965593
318.305680559242
2.79228329051057
3.66575967419674
8.61063526665408
4.67355252384114
96.6438361399416
5.27355285245547
12.6550886416416
14.5230431160426
77.3949888723146
24.3270382312299
19.2194319367021
16.0461034302969
86.7359438710392
39.8421214310747
10.3226613343978
9.46303498622772
6.88044536641124
2.32358107638717
4.7565175844949
80.4988891180916
15.0004021224218
257.495167091057
7.90324627378715
4.66606790190844
34.2637578178605
4.53883808421518
27.1605789712679
20.113783533765
6.78607056095014
27.260602006689
1090.85772135168
50.1983534859789
5.13834468055698
26.0444634773676
6.79337445359626
22.0678714982664
3.06696523019894
316.609228480407
15.0948573591333
17.9793829681503
1.95838642104419
4.48282504804244
32.5179791212498
62.9890505506678
11.218203593136
63.2587683682692
32.5436825617821
27.8186478292126
70.4784345510334
8.31609503189834
19.5048039625231
7.67712095369319
8.47194905243463
71.8756324366729
24.0132006570784
11.8915656354515
11.7287516206688
6.59946949602122
23.3072274565548
12.8236167584896
4.90164632855511
9.70699598509839
29.652771031406
20.3643171621864
5.9636710763273
24.2129189501334
15.7861461281194
26.468952734013
32.3771815312384
9.6836513869762
248.279184015667
30.1049864041612
11.3496923446479
28.7553672556434
20.6818289465142
13.6963080370563
11.8682810027369
13.1946696614989
6.35338135580523
47.0334703985237
12.9452441290278
715.30726273142
8.18127779117143
25.1122678097571
11.8248792789829
6.91794445582183
3.18083184681156
13.6888345767944
3.89539845461884
12
14.4426537602684
14.1216121931787
31.6015978706655
1.29018532375715
2.91192311841789
42.1002263873655
1369.5076975686
19.0624180434672
5.19691258546255
4.14596449108112
20.4782257852312
34.2057027406486
3.13385549382355
32.2119214784735
12.1759154492206
8.32931116094639
4.45150501672241
6.20783180631432
7.43025274120486
100.454358276314
31.6427686803358
14.1957946321728
37.0009675298411
3.81803289877824
24.0822727168364
7.51933852908907
4.5203431956692
3.22435469377904
24.8765368335633
1.0777020934868
15.0443427613367
20.677637154249
32.1881084596641
26.4504050153122
4.40276871865684
67.604749985155
1.63091066286608
45.9932748999843
13.182611770395
19.3985445992135
15.3579748587245
78.0187900265647
82.0034084143481
3.45647123521358
87.9764825090801
22.2689002544691
27.8610499911987
60.9573448533985
1.23709738629417
37.696300576952
124.619817352172
1.35928645057324
3.1141559079848
1.30112069471337
4.85837807219582
21.8074681929456
16.3132359967398
8.34879163530223
16.4468201648398
23.9706474633756
7.36619692207256
5.0197105241584
44.0242684126842
2.48294978690694
7.98404271754948
12.7730525694242
43.7400794559818
3.89040162743555
5.6675116972711
38.692830721577
4.67132968144091
82.4339114781838
14.4281824027323
72.4494068753856
6.86763459574767
7.94986580240037
28.8857994059402
288.426991996301
19.05737293123
30.7574752263117
33.7211474502398
6.69936626130227
16.4994814305525
5.22257081125877
43.14139352223
10.5854812500083
19.4839555274338
5.97557607928569
13.2550306736229
69.2388604347056
26.1501303958585
6.84936914700485
41.835481722099
9.91468491642903
8.87466288652059
33.6792867372393
7.5587617640196
33.5552852944157
3.83063382741361
9.62284452874978
14.8533362574703
17.1502496496504
14.5735333996204
93.1887555121574
10.7598482128232
21.0842651045893
40.6509400800694
3.48828623477529
22.7301698650034
10.0358306882815
5.14647404693234
13.6329412564077
14.8436861895921
17.8100745501766
2.39404457867664
67.3786004938492
5.08609580956128
10.3010033444816
11.3446389515846
32.760404096128
50.4302219519611
10.0750988142292
34.8727605258973
2.76744779053253
32.0011781696564
1.26179444730373
5.43215480172002
81.5439584092189
31.2491109971497
17.592391069086
7.27970772786826
71.0570785880139
5.094938487314
27.2441429262904
14.9047024556549
6.00627090301003
18.2871834906734
22.0995111113417
4.42330226049005
10.2673138727457
18.4742679680568
3.43733244845743
4.41905525304735
148.455167059668
29.9615280749496
28.9934330703256
8.83867498025243
10.0017759050728
26.0532086493791
50.1190649341372
133.90533838625
8.95595574993568
196.741402397619
35.3674062288502
12.6773805234393
25.5077915769227
26.3151610723136
74.2940250662531
4.30370078808753
1.39971018767272
5.30548012539265
25.2642336255084
13.3696583527295
88.6579280945548
9.71944849604278
101.385311599352
77.7081540124187
16.6182839574684
29.7171459495578
15.4146236691111
2.43491829542736
17.9023420735162
26.9822364512702
63.6796981368636
15.8980857216719
1.91800248805491
2.91206460559589
8.50951213897878
6.72916732351736
7.5950136819702
5.06116784390082
3.87959866220736
13.9840500255157
194.536799554926
38.10578264489
4.4094128085281
28.0884177830773
130.50191767732
8.26741621006191
47.0443569226721
11.3965288819824
10.4064853860695
432.366607719025
67.4605181184031
18.2234979448453
5.89823969134314
2.15341940990244
12.2189803114454
17.5909118044039
54.8841784612577
10.2085704785934
2.47139443083439
12.0400774064049
40.8221610331553
10.952845660675
5.57622018118554
18.5577624561511
19.511612472642
5.37327322960593
15.5478126079375
19.6250119865544
25.4416424416999
20.8068479088712
31.8754807349724
3.48829431438127
2.00273542265486
7.90346303827483
1.51930224220945
38.4169243389916
23.9430552171698
10.5784544193876
447.611533627832
6.14966590900324
75.8793030565805
23.3737239314294
8.4461667429599
37.9591415700401
16.3329937466907
44.41441918199
8.72785046104875
34.4531586079994
7.48596427269413
6.067136540145
20.3945662496387
6.85659515458031
92.6598075658315
58.6201406353075
5.4544999765072
27.9692129659066
7.11004346125183
10.9026792605388
5.92373845048509
54.5332302351592
4.13022203478025
19.3794601218375
49.147744212811
20.2655204002537
1.22535777610008
4.32846894061428
64.6102069660374
24.8354887559014
17.2667776026968
23.121659622409
4.4263435311993
33.3947951929395
7.64776301521234
11.1978614847545
2.99510633171765
2.3245728692303
57.086173156443
5.60804184373978
3.0090279253339
1.61667351859465
2.58722055976061
6.22578465559789
4.08273085935153
42.3898701670611
2.90436145385581
3.0528029413719
3.10430670842068
20.3992727134252
26.019714054277
55.9013156871707
30.1837883723171
4.6654277399619
34.7309274576355
5.54587146776681
2.71075667387078
7.4688690319335
5.42515838083256
8.61204013377926
3.35536357204212
3.08810979125822
23.5345245812958
1.74629718107979
4.24018552869209
21.7690547438831
17.5366707854671
6.11917109171049
9.96894409937888
5.2126921234532
14.9956300921841
69.610000287989
3.99062189279581
1.46787537405386
6.15195102879957
6.90868960416103
6.37653798454647
2.1444953733715
3.40912494914374
3.74302258189726
2.76132998668895
10.7663931116489
14.5143934881874
6.76785785103365
16.3464354162771
82.8523008599493
11.543291114787
47.6375917817205
4.12214469454683
11.9723909706504
177.644950820943
3.89530193635437
11.1779091559709
7.39062667589731
4.35269471392314
5.36630155039724
66.9495382335056
4.75506167511778
5.7816830773101
7.87048280845877
1.79358765265126
6.00205814252637
1.82056129126072
8.25873633335087
4.17721228863268
2.13377926421405
6.15656654558256
4.76433911746449
2.6683962116713
2.19098750220032
6.9946727964006
1.42378705273285
31.6978436537345
2.65292911856727
1.63879598662207
7.02512187222952
4.04678823338699
3.50263590499405
8.60335112077479
3.06309833042678
5.36729197157469
3.28615157870869
7.15195329735601
3.25563696739488
4.46667030904259
19.7840494050282
6.59194785908753
4.41432555793893
20.3745605493335
2.01173166822909
24.6553717512159
8.57785927351145
26.2483031284728
41.2643791414972
5.30825571680383
4.92915831783482
2.73526264411965
2.81293846683316
34.0581850283903
11.6883143400416
2.94752401217977
2.2416654725719
9.61567041491103
4.84370868612019
5.788231302409
6.78714303039971
3.33986681619245
4.69006165433803
16.2120295163773
6.02711938345209
15.5990144907883
34.244678523427
73.1185399275483
2.23134808335477
2.0978764556554
4.1523573877397
6.58724459384678
6.66997046294407
6.72662715599049
11.7854922226718
16.8788194188757
19.2198379190409
2.18660339807219
6.48393194706994
5.69168924802057
9.70514982186319
17.7847433402574
9.97985744336325
1.90679725260976
10.2425265598858
8.25425322042514
3.35979435584179
10.5862190739317
2.68675576954314
3.01747024242298
4.29902774689032
6.56904617299327
6.5669347618734
6.05477814382314
45.0558591305546
10.4883009175039
4.17604728608601
6.4948477171595
2.8818275015298
3.07207560965702
4.5039450024695
15.4871539508334
3.31638795986622
3.07141994767413
25.0990930466913
2.13679072489141
2.20514606277217
13.8473205257836
3.56584900171805
8.81572567845466
17.9233989594201
277.561728829412
3.04312572614489
4.29140129604461
4.83605729791128
3.46727516633747
1.90758669248372
3.27484967544064
2.48426475625563
9.26697881828317
6.55312985542359
88.5851596681075
2.45871939698289
7.56508045004892
2.25194757670307
13.2948654238706
8.135573772342
6.7708808186928
2.61046126682852
18.2462849844387
5.1675100814048
15.8053727553804
13.0335899128694
10.1859353606792
21.7904223794401
9.48416800590714
3.40052972997239
5.76851152587478
10.3118074336324
2.74528029688173
4.48218471018882
680.272991276793
4.15856413388951
5.78009194528025
6.4904197826424
7.51200380097074
7.90657496554724
7.78255624901663
4.60463549049148
2.39281380412585
8.36337679979141
21.3255836607462
4.20943374466613
2.4522703808085
2.27963341006819
55.752267436933
6.34511236602679
4.64611101042885
6.81156842654707
13.0551253172672
7.67435514123453
5.60494357169156
5.1756288951777
4.26344502419354
2.49654977951485
26.1717884650357
103.39986961292
19.4428895731224
28.5093885937876
6.57907310081223
1.83273262547218
3.7427061138595
40.9262646215478
8.3551741815785
14.7651355782439
64.1889425597553
6.83194919394235
35.5669684465836
5.29065268811441
99.4676630619456
8.85022693200969
33.9992001014211
15.8847143135898
12.8834206494611
4.35929662189551
8.260738409076
10.1767918377715
7.59897817442575
27.5179592725258
6.05257627596458
42.438116115792
10.5025402976943
5.49144206177454
2.61191222680763
6.88358355450122
4.3491124260355
3.00436177560332
1.77268176298916
3.91008286828884
12.7367620644601
8.59864213545025
13.0552346471717
1.94915855681627
48.5294171966052
2.91991904344955
1.49026452853436
1.8870603541282
5.85634708787029
11.9006247924356
2.2093015863087
60.5146061972109
2.94808224909329
11.7275646232868
1.07270511407409
3.23864389039259
11.9066749030193
2.90322481666718
2.12701914182025
10.2853125374572
14.332586763595
21.1335792244181
17.0875252190162
3.00562820818446
5.3369148222506
12.0928743132479
24.8536148755983
16.0742309790222
20.0824838948779
4.07629952950513
15.1596023024594
9.26725050838708
1.98963465249226
10.0444647965427
3.15759937927426
218.43456658007
7.31495074299771
89.2439063245281
7.40484527060962
5.15631339437469
27.1448382924791
15.4053581518392
12.6318046938395
15.0300548627545
2.39470226649488
14.5361961380956
3.40813644084544
2.83627392839618
7.10813823857302
9.68296208009491
12.3177257525084
5.95936294228717
4.42576677787164
4.94503186036702
16.6097590430153
162.859323952154
11.8779847102011
27.8567007591002
114.732795117663
5.83458621385961
3.07656800730397
123.014724279076
3.9623886454137
3.49837879401327
4.60994011044567
3.03785602753915
3.39520461791979
17.7507701783699
3.72694529550717
5.09053082570712
4.88083310606169
6.5272027527799
18.0688788189189
2.27591427354875
2.26233633219743
60.0474531671966
5.51977443496258
46.4410373261833
7.54267816379618
32.1475535313782
1.64882943143813
2.20197287702016
17.6709869342918
4.64325959105217
9.64565500821949
5.58669644181417
13.4741173650507
15.1518500213529
18.4963930590758
1.66836824502728
5.70432113910375
5.51072381945936
7.35734605413063
7.23426659574226
5.82086302720268
4.79213196530809
9.2062489114451
21.9500982109678
2.6386404293381
5.12842809364548
2.27109232031299
2.2498963354792
4.77687048979339
5.60328281946944
69.8677581184594
4.51753824254873
15.7348076111656
3.62876254180602
134.589787327515
11.2927138247191
1.86968121097299
2.89426602731998
14.9437629501328
5.08084060054804
4.33189069742748
1.86404268264146
22.3870915912437
24.8873868196354
9.80678575814269
10.721756981671
4.23032916740011
4.75577323628727
2.2978465591372
10.5279172781088
18.1772841566558
6.59946391118093
29.9403421099255
5.23842854202906
2.77908343125734
21.2272710914914
7.97196328186152
11.4891465495562
6.72432509010147
14.5810273552624
4.5743003617743
1.88644657623842
4.24972936789987
4.74117886908951
11.4385896940696
183.271503796917
2.26182296947593
5.68834879987016
4.94262047084413
4.78951483299309
2.14046822742475
2.58810547185448
14.3892852821566
91.0619294606367
4.86414430407837
3.39107826398796
3.52522371682742
5.55400354121582
4.06491188134233
2.10687161447548
33.2632699556178
12.7045540272085
14.5218932863792
2.68757205215279
3.53578940109644
11.2646990075781
94.6577038868262
7.70451282824126
5.63242230725956
9.91777413155938
7.02350668273815
2.8962752554176
18.5318704386482
56.4575981609482
12.8339130018946
27.6022220465337
50.0795883047922
2.09483624465452
7.7348720794591
5.10345596432553
13.4874191388316
7.25969064810083
2.15510329941412
2.12280349432674
12.9748684269426
4.195553806807
7.36411089925921
16.3511066080313
2.82732786755176
4.30211817168339
7.00566011785223
10.1533751665459
9.53526680976389
6.74601193744607
15.4157931955231
6.43902038402786
3.300395256917
4.1480427051926
3.56866811178782
2.11978694289638
6.21830752267093
25.4732149136595
1.29070956670501
1.23688772076544
2.64645592836336
4.58551157580284
14.164414190506
2.93213938936239
2.30776831863788
6.17936324720603
17.8158291180859
7.44106695621444
3.34468353631602
1.56403698603187
8.04293641748099
29.5162306494812
8.63760981735572
11.6276926446678
2.86726900613987
5.33539803316583
14.5968233831802
8.25505072118582
7.8975712232812
2.76863851131333
17.5982306613443
6.5677407214158
5.56206186346201
1.86686478303975
19.7200518898068
6.87070635899243
101.306278727205
19.1631139086901
2.12309169365815
5.34506672322411
17.8141873145299
61.1109071935122
5.68435579124224
3.84500898398783
6.27258913583974
12.3749801610776
3.37972413595117
3.85074453840937
19.3349594627606
101.381347494192
13.846063209796
1.75800815086273
12.5122167387018
4.85089252377283
61.1430235311086
29.752722064218
7.79572935425778
13.2275006451156
8.64862795664262
1.80649784997611
6.76402256886824
8.4216193014147
1.9838936336998
9.81147936332943
4.28228503614198
4.69016572094247
5.57741491245328
23.3788819875776
4.15013127362653
2.06750783573093
7.083702853626
4.25721672253814
35.0490023469421
10.4480072986372
5.27531902458032
10.8392291008726
10.971455161913
7.86725448464579
1.95927561412786
9.05800805288064
7.68300484853419
3.85701391000304
44.3639661079774
28.9701245303023
16.7100067864745
7.10114326365909
11.3568946024036
15.4938787755958
1.66149323367334
45.1244208677196
4.96388819006781
4.50040989850478
2.57747300846221
12.2877414874568
47.7613395234346
13.5361265662808
1.15674237159907
4.94590713439417
3.331413216672
3.85015485473151
3.33923569257933
3.16041567128524
11.3314910479604
249.429751679693
2.34229986370532
5.0436310108179
3.84555946878632
7.7520238802238
1.90573228591429
1.37112114535012
33.1159425506641
3.798310426951
6.69076821160082
23.4777404467983
2.50980802229883
5.8536507613711
5.25911050378614
18.7602990028542
2.20021055194689
2.75865789189772
2.76370830235375
2.06076318097522
7.70530182575799
6.06014275579493
10.0935610816286
1.63990236748969
10.858167357194
13.128253006079
3.44724728750109
8.12572691335284
81.7172298381147
7.71537405963587
36.9300535005571
9.35528293041381
17.7154499960833
2.63166064163998
5.92360409436366
25.4853658745093
2.11890249486157
7.2179181216876
28.3780297406305
1.78138510482095
1.80873064371762
3.43478260869565
8.43047088540418
12.0092844609497
4.11049062624651
1.93411514777441
18.9304925022125
18.4286511293156
9.26886251403596
2.89626465466871
3.09893192361636
11.1520510680871
3.29219463940836
328.586517428029
5.29333019560362
4.22711478377668
7.8638672116933
43.0161915705895
18.3274050611752
3.34149488828494
2.78939530796084
3.5455439700964
9.71322128614369
20.8563701672424
5.59959647562206
5.46994102839855
3.13640311166134
18.8981726714825
13.7923118212973
3.49636829473729
15.9375962721861
1.4639168415114
66.2937526156036
7.67629586819142
12.1520688678122
1.66795681483296
16.8955236026007
99.741552001039
9.50066588041454
11.0417788121439
24.8372860607605
7.12884843473494
2.78812119202553
12.6646915440968
8.01303629752613
25.6276584830821
2.1265210275386
2.64100185227837
3.71596769462732
3.04641317663307
8.17702348686744
6.40176884205503
5.72703337365687
6.17707119419153
1.40308966395923
10.6524539927838
9.72471114189466
4.78357023843564
11.3534605504452
2.9540912773427
13.8646621986671
4.04686814267771
20.0374268124385
2.44280265689182
5.98592431952828
4.39726624981823
1.51381279133892
7.82182534461122
3.59143745735681
14.565534575034
12.966199874451
4.47352525441138
7.25803510749391
8.32743466541662
3.18053743040719
26.6335445723463
4.62467484206615
6.38177203054699
4.33730991561802
336.172310835986
73.8026044295895
33.3260843798795
5.48023396896941
27.7510597628108
5.183097888484
1.52328404325756
8.79521109010712
9.6359160163508
1.17277675461467
2.76804207419493
14.0464944681173
4.65747210172522
5.67252588322822
10.0348091476035
5.87559659753795
3.00643169539491
26.990711698754
1.5551416112781
662.231968728625
2.82802815913184
8.68582145645572
20.0455264077916
19.4754924548654
1.44762621232381
2.20361284120722
1.72231425624355
17.1481839077839
5.09264458169568
3.87117230595491
4.67169179229481
1.50341458831702
1.52543787490318
6.07533794016972
6.58841896270727
13.1299812935775
22.1167053438706
8.16909698996655
11.2059764976509
25.9201282381113
20.4011471468759
4.66206518203344
16.4321450608027
15.3461205549893
1.47820078905734
5.1178934302622
14.3394909535124
20.0500660334033
33.4997527426539
25.405955696114
9.78698119880504
22.2498994323515
11.361265784806
7.79947301944719
53.098316997733
8.27847485231563
24.6176758734304
5.0805424474275
2.88774801900315
6.54320822564492
7.48317945897192
5.49934090834813
4.75885466674757
5.92118157517859
7.45743559727207
6.99614877875747
274.481987190059
15.5030573269885
4.89226384192785
2.21295395056217
2.23305492887391
7.32711537482092
5.36532184195413
2.41311618438272
13.3957908475406
7.33645654076589
39.8819259725745
3.15859734976281
118.61763756673
1.53955428987715
2.37139994313027
2.79423576751291
11.8688519599358
16.0783725488049
14.5901806621773
7.85202656761419
5.43541525774995
10.5363911450868
15.0720638715628
3.60060582336768
4.20987134133317
9.35803104364977
7.09987098261705
8.2881440953792
7.72010802816558
10.862529774209
1.52400762103185
14.7389705256926
206.281533698042
4.05383570563918
24.0884366637405
3.4658760328943
8.70723550044865
7.38729462221967
20.2282887161357
31.5044071204407
2.3623126813134
9.38806453703104
209.002008868471
5.7337851211481
3.85399607888364
4.94023124904104
6.42019042137661
10.9888950222424
2.10748189599768
111.092190716783
15.659597960582
15.3961768103372
15.7319597234806
8.59268301138364
118.418782406814
83.9562670831706
2.4533141230487
107.571033288308
6.10602060315071
8.3107563488147
2.92572820285132
1.99381239171686
6.87421966337988
5.42823318644022
1.30156338084231
8.51553725444526
6.27183673091114
1.78172070673959
8.90745911447946
45.6016886624434
2.20401337792642
34.6204702006756
10.1892092994416
14.1463210702341
10.1961067997717
4.02905401618056
2.69686758964474
14.5762187481095
2.95327209159707
4.66151103045905
4.17495409579083
8.49004505965973
6.71637986357754
6.78192884343933
1.74906555711975
10.4511636776798
10.6682381946469
7.11641453852799
12.8490352456908
7.25000939461125
3.80765820392205
21.1440091223055
1.82987576781972
5.75530481902411
12.7758575762429
11.7166237349906
4.92563682252231
19.0180265516245
8.61153597625489
4.93254623846557
5.37930607953491
5.71513068252199
16.7926730948626
7.3442915336056
3.38714490350528
8.18597028574936
20.1360557025636
5.13827551936284
3.00690857349395
5.89553574019917
3.75716045967762
16.686619294231
9.77151131446238
24.8656567369687
8.52885687333848
5.3642562587265
4.32555404461759
19.7492463695331
6.50573097189487
8.02175254224367
3.39494434222146
1.50410177746914
3.26842506669674
3.97398736529171
2.94590550894646
16.2803717719007
15.8767253188811
1.35144255802149
31.1891011203251
5.24023660933892
4.66490132718646
33.7977015072938
3.02587949135264
2.50838982306518
2.96681015659118
4.93345130003911
18.2276204555065
3.17663141580342
3.50506044112182
10.5134725233883
4.38035582692915
5.76313860497294
22.0164754779899
11.9688055009198
3.05712554151422
1.64170892221383
26.3217236440398
3.5485128310893
1.79923910817781
1.8472472769368
5.07071979403995
10.9136976040007
2.80971702403022
1.78001563891563
9.18144132944821
6.35506864212737
2.84803751970169
9.23658572051767
5.19247489528535
60.4356802277065
35.8879878827106
3.60349544139255
24.3151638617163
10.6089193151988
7.33068959286965
4.07426371823419
15.2233599222575
1.73406464605038
2.13086449341937
5.72310187025906
14.4834538844131
2.31007173239951
8.31182137941581
1.17740432017968
2.65952235150031
7.07727512761838
2.73161905806239
2.49318921792288
23.2469302347355
2.5931786156902
3.87343983500405
9.55813333987823
24.0660251939024
3.53843065415249
11.8439196782798
11.4097642380831
143.082825649335
16.1523624290625
18.8097493596607
2.28813375239191
8.44268127801893
3.79232266923609
2.99410734193343
9.18197410170654
17.1413803587717
2.18156234472795
5.99062368039258
8.22290702414926
4.72604699101828
5.58249532928843
74.9423007244082
5.20264398388329
32.438686320698
12.4496283131
3.23933399538089
6.98097105293507
1.29326233832647
6.37033100990842
5.69501745477626
8.76628997084009
3.95177757332253
2.87471057370723
6.42982560917344
3.41430910238774
13.5645637919885
3.30953357656732
2.63636363636364
4.0279061339132
15.4101580431504
3.75245403075104
1.41463336884133
3.42998144334866
20.7106901349999
43.7211566147644
6.41999242385755
11.4635580600434
2.58457879223435
7.89268266614414
4.15884332171226
14.2248805337403
4.08270644305079
3.61292099934374
4.53145418006913
5.1593655340986
5.32696686377701
7.65531511211999
5.33524701856874
4.36705159756841
92.2346836722623
5.89720892697693
15.6539233840436
96.1971767696544
7.57922041672968
7.13453446973783
8.06075044669446
5.63932420054838
3.09417367130739
5.84872489654961
2.78241716146332
1.61447604426934
57.6312976316407
9.91082206106505
2.61108383548389
6.27123832409851
1.19737449846688
7.48333358073111
2.05948470494312
1.57081877944171
5.43608332697254
6.95390216979422
3.08841561873525
16.0024213712016
9.83231480662422
1.24735687123634
3.55410706648657
4.6675708583142
38.2954861847545
19.3729493494184
3.95588627107677
6.30803943951562
3.65872268409746
22.5553101533413
68.1884433766236
8.35242918986404
