# Supplementary material for: Simulating multiple faceted variability in single cell RNA sequencing
Source: Nat Commun. 2019 Jun 13;10:2611. doi: 10.1038/s41467-019-10500-w (PMC6565723; doi:10.1038/s41467-019-10500-w)
Supplement: Supplementary file 4 — Source Data [file 41467_2019_10500_MOESM4_ESM.zip › Source_Data_forFigures/SuppFigure2a/fano_bimod0.6.txt]

11.6385527515962
5.13524761304843
3.78067241682802
5.97470027209342
4.55691633983783
104.972321531542
6.41471571906354
36.1288902956644
12.7201536981084
2.98291452957266
46.6323584498095
20.0208339725691
10.0332009538629
16.0863790116327
11.2653275940851
11.319043275565
33.0622916345423
1.82842342575339
10.2240597492665
14.3972431234899
49.6845457459021
36.7193932182835
10.7983601251483
71.3736631204522
6.51877889329598
5.08099461974698
11.2583993075226
16.067868504772
4.4390788585162
7.78696694363648
12.3739800683624
7.03237079783416
48.5194796463279
2.78989264655639
44.453740003405
5.52437934590892
3.07251152290007
9.50094580295756
3.00360295442263
213.202258736974
7.28068621052311
14.9142807298637
2.09456641540748
28.0366308303099
64.58083156874
4.6243453019499
8.2534231581737
27.0778671713412
12.0080621693573
50.4884047089384
34.9648348290333
11.182531281229
6.15179851204696
3.409627360204
47.0200014699243
4.94903828313439
44.484279446708
46.9506095820542
17.8442871587462
15.8673090948994
3.36136898780689
6.26655592115772
20.872821621939
3.4376806286474
84.2501088196239
22.1786908442777
10.163200475546
24.9519906449272
7.12742107390937
11.6112046945906
5.31199389175064
4.07879119103401
296.549098278558
4.67436910915172
25.117728673453
10.0802675585284
11.7984975650345
4.03168291932656
6.95234113712375
26.4385561595144
4.86985188724319
61.0385561936013
38.4075061109591
9.51850343223819
4.72560984506442
6.28968792105803
38.5063624729427
643.787481221122
9.80024229371382
531.776095596385
17.2784250085217
6.90993250497595
27.4190822301623
8.62657961668636
7.58354641942455
19.9098213557386
17.2044997198248
17.4543744731286
27.5935831654168
19.5152588939426
4.15806281149653
2.33400193511617
5.66191259634002
37.2399665551839
52.9814471084348
3.2758745367441
16.5332146911724
63.4580548412531
14.3930583570981
2.07100591715976
5.42624949207639
1.31877282778075
3.61485898037114
4.41304347826087
4.68440902298442
4.70387500429591
33.7333201663474
25.8675068413301
26.315490109441
12.7713749110562
108.793056527828
62.7235120040579
13.3132640867727
15.1772973333716
7.93530268358644
6.03512834488475
5.84015737913442
2.27113200666069
18.7383117310539
18.7396523215174
23.3709500831272
56.3783263127817
46.9065867374666
5.45590641242815
2.87165663719982
17.901472818297
50.7398056922245
48.9834312522172
7.50085413813858
19.2305794729477
11.8533338425529
36.9665196463616
197.941121905086
48.4109393102202
47.588416139797
23.5947277976547
12.6102416322259
56.3438957107634
11.6168325571537
6.36102185207044
3.51064369382935
32.5404409255341
23.6389544928593
5.67268732052812
79.3311818471142
48.2128803010051
3.58223893069223
7.84210873571055
48.256563394468
1.53184198683725
7.04245648684419
11.1168958283399
19.7377718594009
49.4431109664253
8.98004454289324
43.1673497912984
8.32232267521419
6.18948369800225
28.5822669375448
4.37918060200669
27.4814259010774
23.0455944109087
29.628537071136
20.9150177888633
35.6776524221855
8.50214361069336
72.7945348965416
27.9173569893053
16.1018324335231
18.764154425334
10.2494766551243
9.80130399030133
6.47203549786417
3.8015883548243
9.12211275186633
26.6137538099644
18.6171893917921
7.42283803153368
23.0899460930732
7.73745819397993
25.8741431248369
25.4530679271698
5.56972879484054
33.8834457674952
36.4550656199178
3.0222369731165
25.5133121237325
30.3398530817009
5.91282770525407
4.92894939312575
1.7337382187162
28.3159936356978
2.55775745554756
67.7272486698318
3.59381643196165
18.2775722373109
27.9624435847163
3.69814274532128
26.106584419875
21.9260748898025
35.7922722438852
3.36302526573728
34.785742154587
58.9076086956522
4.01715902442432
10.8783203804663
619.267589345922
48.050604552331
10.1260136528153
26.701208332493
24.3612179890323
8.57887172116421
8.39906684834221
19.6101325435297
18.7166187939163
11.1763033844741
10.0835599859454
1.50534604992726
222.220284177127
66.939959132917
32.2107956377738
55.0126742546753
5.32957315344935
5.78873263551999
23.3361756198764
20.3004050647809
50.614147501123
41.2744219391726
3.6138147566719
7.00571638399015
2.14975539845333
1.94376802136496
15.5541222062961
2.81506222973078
432.77472318963
5.59400901555911
4.38382445991142
94.6434677176318
2.20263233555889
6.64405160057334
31.1049885929614
8.72318605496206
5.33339258661548
3.00863858380937
5.73225667356338
143.431714105446
7.76714750627794
10.7566646101893
36.6981475384269
6.98944604182581
8.6697260889718
19.8899361508057
9.18803016770578
6.31504615116878
10.7537373732091
37.5331758542461
4.05970218635038
22.8817698963964
35.8399324095054
3.29977461392778
31.1654501138148
153.328037709089
176.583457515542
34.2328111763467
12.0897949761708
5.8471760467632
33.0488104068176
10.0197926749525
4.68519671249064
22.125620528818
63.9779934285933
18.4689260459552
4.09161566763339
5.11019370522291
7.29721362229102
4.4835566708789
9.03196653421541
17.7408973307251
20.4794517180584
18.6500266477172
13.860105012259
12.7956732589416
17.429681909643
16.6508612259077
10.0686345790316
14.0386473429952
1.37933462418588
29.1311191203978
25.1037356669557
41.4205233395669
9.78213533557308
4.55635575578943
34.3903200591728
5.71789757908625
3.5232991403111
19.8604841281101
23.3633390750884
4.1599354924383
12.5585284280936
15.3513545479036
99.2892274856542
21.9411892455371
19.10176779742
12.4228688562489
253.431293239801
15.38127090301
23.1629031076825
2.89989065401125
2.11309472199301
9.60276260817941
7.18520855682464
42.7715350265603
13.0745514729169
74.6206896551724
9.37058726974903
28.2140468227425
22.5147132960925
9.4338035393277
4.7118712208234
40.3244398621973
13.1208329590671
36.6931373311555
4.23824093983786
2.23516061408045
5.84711908558501
18.0851136441199
7.55148186036423
32.0189965457028
54.6385397045067
2.86379750114373
146.358414200123
55.7077447457326
12.5478489111568
5.17474383827195
15.0234237490376
5.69115157520955
24.5803424349823
113.741606285371
16.8344465616647
3.63082379330902
5.91206628404696
16.5474345378905
6.97088333661224
21.6460147894359
15.2581240952428
11.1549091833744
112.187161296946
16.4609133055074
31.3530940589336
15.1009888781348
25.8838072855464
18.6640430507707
11.946463576713
19.5842737355627
120.099212138897
10.1291076073685
2.05169956670789
6.95642060641562
6.4315460135937
23.6884174584739
12.3771146540247
20.0231424918982
66.6750474172271
1.29656756075024
4.36493458232589
3.87959866220736
44.0358361062714
6.23224957508635
5.07948974615641
57.2508617205886
9.84076228164164
4.30922069799328
70.704538041022
2.81357204381767
2.20098140016733
7.68323686581347
7.66894213588675
8.73542669939868
13.0038626407273
62.3439503152118
66.424045062489
33.6227509419584
89.0350027060653
75.485470292928
6.2527018080835
46.2532338710828
11.7575774019364
12.4326806211861
1.28550857569059
1.97253107112546
107.693002797514
9.59946008573166
19.0544794441626
51.4637838463213
40.7645091481409
122.095731107762
8.01665094474459
65.6693405072705
34.7435745632791
61.9656449643709
21.6259215990865
104.804432643786
3.84806497849976
9.19160418072652
87.1407384240637
23.6303546432731
85.5639031885691
45.8548617076478
5.82753827288388
1.90572298962922
224.05301429157
4.63794042156024
4.28807635940025
11.8611394203855
26.6508205407839
22.4013377926421
69.1578364537803
4.87387663877352
4.64121034612416
19.3583680494436
13.9042420030562
51.7579200169369
11.5072591073017
28.4044617095118
43.224247295392
22.8426318239181
35.2206374658677
12.2275977395917
2.36750819139639
110.901385825254
3.38424258525643
12.2687573569713
10.9234585583144
77.4607999135359
108.023405801743
11.2872756683498
1.69836813676568
215.87076883614
5.46768186537597
12.1887487477788
13.572632904169
9.10370835215935
307.975976148531
5.14633932613807
7.1719699770443
9.45721019266821
5.13176637421151
4.52695392114765
2.19380369370676
17.0154123576283
7.95415254576952
5.25986466447357
5.17460173981913
47.4089255684315
92.4943124627885
149.040368685786
13.5541747058031
30.4012596216411
47.4471017780377
12.4004708532988
6.25208882375882
3.8007300507455
3.05760629946052
19.8890502201229
10.6111000324762
18.172762784765
2.09800802106165
9.56876685651218
787.070098085249
19.7105475218334
35.573688786068
15.6597996238373
6.35812636258062
45.2289485160242
36.2365638399135
12.1680199716378
14.2773779654304
23.6217988162128
21.2074354204806
30.0837273705124
72.4932477342983
11.0551739186591
5.48545572074984
8.56093935065033
2.25510567138689
57.1217125105134
11.2061368262659
10.4135858899818
8.21869277682774
1.93979933110368
30.7730934099581
2.58128516736418
4.09192050185839
42.4261585636469
6.96209038337974
25.8453512880582
22.4832547858878
17.6295554347437
22.8894819167213
45.1310256504494
3.65711792932965
32.9446524213568
69.0102727601763
12.1966934667163
6.76764807876676
46.7000187516342
3.73802505526898
67.1989687662455
9.10911371237458
5.95456330152843
4.60800484931162
19.8678624488661
42.987261404895
5.38377033766172
15.3382810615379
35.1293597706641
2.33306967240129
9.4972117472695
22.4686757315936
6.05961455520923
13.2414030562433
36.1146358720516
25.632641966503
22.8978874730113
17.1953618471029
92.2530772537117
3.94774881129531
17.7342735508165
4.54544499302484
4.04042791934025
9.6892708802197
8.3497112853562
5.91124280313743
5.15701461010385
73.1235518570141
35.1783159053385
1.18419268130099
43.1002612376799
22.6661900754307
25.3284291645221
5.34633230663476
3.567211065305
25.7609950137263
16.0154100165107
16.1521503993184
1.56420653542515
7.97813765182186
5.44966134624909
18.2979150226826
5.36262726722175
28.5879249032769
11.678097096492
2.97971158111831
7.88701818352424
32.7248159137215
1.80216486315968
3.60040041992462
30.4276112914051
1.56824244273499
30.2321184404984
2.39146598054205
23.331693881566
33.4420003638633
3.85428530850824
4.65448789511186
4.31362720624325
2.8014777185779
12.7398370154035
49.6289260603165
169.639199573785
66.198310779228
10.8560288816043
5.30583638280717
33.5677983684241
1.60106391912334
6.69316440680759
14.5174478092882
19.0633931286105
46.6330191547583
13.7125950972105
20.612031320916
10.5933530102567
7.83832706961349
5.35191933310038
14.3054329417874
7.77718832891247
16.2375514489324
469.922794098645
12.9277858938516
2.15472031881747
34.4632362009843
19.4126298360347
24.5177896743411
1457.00953022645
5.44923499662029
13.0465441361818
21.9407475088784
20.427138079312
15.9996124420457
5.06145624769298
11.7972981834874
19.7264974846186
7.26532887402452
161.074191334071
7.39145337507975
13.8340578142489
13.5657319269359
20.7986653181016
24.7950703257433
44.2621114239642
4.47693786824222
21.3359155273725
8.50838966955015
31.7700278995616
2.01646865373196
9.8281632484531
5.98352535621986
14.3014920796159
7.75827540822926
14.0728353771832
49.7306850172036
15.5719694207563
1.9081024584626
11.48775249851
11.4944514248167
7.97684865548253
8.46224504215931
18.7347677296037
23.783393665945
8.60339559532294
2.94917969946314
19.1033888136365
2.60544969045946
78.8757519409982
16.4099743111246
3.94422888066313
20.3434273029187
4.21669641503341
21.0490120518813
34.4209142224179
20.4907427968555
27.5382310688057
2.03268600944661
37.6169239699188
402.081978495567
1.25890489520814
54.1037923249952
14.5480846717655
10.6986172744075
11.0620589451892
10.991088422214
15.3255773456186
40.1170568561873
8.14753987479998
19.5734368799955
82.8529546102173
15.5791728944791
11.7233201581028
44.0329846923008
7.27120705381575
38.6431660119793
4.49421147414458
9.27569887044866
46.4897355826974
7.44147157190636
30.0806860342247
9.62064547393617
24.7565298201665
17.606004923461
5.4250200625203
27.2133625901742
23.2954527781309
16.4745568102185
2.61139470750455
12.6958061040288
57.8170733214279
3.24903459598727
15.5181253897171
139.179183933328
5.2057031392963
10.6117406279639
1.94229962875816
6.04719435154218
6.88370874803562
18.8928537144481
1.37153940022389
19.358624479823
28.3165247426009
4.50655129245307
4.74554089657739
16.5555640012162
12.486190527565
8.65033252112248
103.338803738704
10.7620107405854
21.121510320553
11.6228498605927
7.97256939250112
7.94370705573453
6.06813230646497
8.75689272364465
32.6613176151109
22.4615527997579
3.63102546560519
18.0496917053686
3.36963110305145
25.1058858173602
4.47056215859443
20.9379168892949
7.67140468227425
28.0230462926438
16.2207357859532
10.2770726646345
4.62581227666366
17.5421585232695
15.4413029425817
22.0667130096794
7.72019468757116
20.3537432467198
25.9482491629057
4.43350417204105
20.6603465184701
6.73100179405967
37.5218708399776
4.94116065276214
26.909095235535
152.805595963618
2.27565205878459
14.3187821517052
41.7780485095176
84.9709846646011
40.987069521231
60.8097554907769
22.1780326409921
13.4973732571292
4.12142372188214
17.4628363200719
8.12357527925947
46.0442525195801
10.1079732124203
602.684808951674
3.73299059060492
44.4749606857295
4.93771034890223
8.02704015962534
32.7181378850416
4.7292148571597
3.21651648300218
25.8689813595368
13.3379686674881
45.6584819862412
3.43177885175787
2.46584071616705
70.0700946426746
4.75808249721293
34.26772556691
8.71366092101878
10.6062987099166
2.4436944901939
9.7572861920688
2.04394890398464
8.2822129745462
37.0723099988467
9.73168215252459
3.4608970541073
22.0612405497316
27.4850350424983
6.97088333661224
10.7778651806997
6.98166171883807
1.33374556054537
4.69033140772271
23.1082108185959
2.23105371377893
4.01658358106285
12.827929834141
35.9210191895614
50.1765233705849
10.3078554531365
227.121848075019
6.72406143738603
22.4971839556387
38.3872553413247
7.69734214165002
8.42459796670033
49.4152873016419
7.754060674987
6.72897682895079
35.7963797105448
11.7916865742953
53.7499332349038
4.97554723329261
1.62396823566239
7.2262463825879
13.2592361017882
18.8470670151928
21.0311217605946
3.91501822282669
29.1012934052709
8.05332729448109
7.006425292573
3.3745116353812
8.21939030484758
31.8759814546342
9.34209268991878
6.09131094543775
10.3804513942723
5.12758368820307
6.50738288626487
4.24916691451845
11.7686754486193
14.0710893635516
8.15166863604538
75.2606231478696
21.2799337833018
2.75062818574222
8.29281184741361
8.08059724455743
65.1638999061171
19.3810548897215
19.0575734403506
57.6596254038736
2.91015273376609
2.33212520307842
15.6290556618596
16.5146600408307
12.2297605775867
8.63770708563429
5.35531281642171
77.9140527596921
31.2050999412613
76.1763667837515
157.520724928819
21.7496251874063
5.86700078980469
18.7053859171189
12.9839878843128
82.4263181071333
12.79375696767
10.7335297699582
4.67530657748049
9.775483745131
5.20122376573506
9.56987939596635
14.2727211336087
22.7165570269746
12.8743302681493
2.72741714261007
4.25481848083823
2.56955078298952
13.5225185361548
42.3026161424483
16.3414903468269
4.07939954422996
5.77835208269991
26.221545520765
7.22085089033779
63.3271074516822
87.3889459833548
6.25205833413597
6.84355825667631
29.1151521313034
1.32331213305837
18.7638852141948
2.69612151644238
6.39994828175524
62.2589744597669
11.1558754352062
119.989668574452
19.2547250525006
9.07266910165461
12.3958147452775
29.0551282797015
3.50477219298015
11.8323192585619
29.3415394673976
22.099078420459
2.75722029680974
31.9753470771981
8.63816845062789
13.3359107104468
44.5101050105775
18.3664476736963
6.00972940103375
26.6228622238904
5.10043005536365
3.01654120855153
31.8515143102588
6.72078822556023
7.60796270794908
12.5940947236579
28.1855813466647
5.98401991032794
15.085686524754
5.72066030422407
65.1510871570302
4.0212667572879
1.55180165989117
20.5063649222065
2.60867964986958
35.0894169350228
4.76010910865327
2.79936964668329
5.98091958924293
37.3754077377266
55.0496775096821
6.18586171241659
7.0310691476589
10.6660053696028
5.42975092588283
8.05091445395314
24.8925528055963
8.13968083198852
32.5051135859139
10.9510434529697
15.5454459629327
71.9812455652695
2.09957387121909
7.3192594098191
5.50031930314245
15.9432746602023
191.449632511964
40.5719036304412
4.24090967499679
14.2203497700236
77.6250912902414
7.57293759100086
19.0656129498566
28.2871548793885
13.0138225684845
13.8496734662978
1.87446628491351
154.75311339044
86.3179322019902
3.14643987554583
15.2070801171147
2.47626928686233
8.74291862282042
7.02336426586274
4.27444495180738
8.7935647560835
15.1497959462572
20.9568191169102
39.9648116408409
6.91299269437532
129.563049435848
8.22455547267871
81.4801503242299
12.4536060372181
8.66854264385735
8.35825585486487
4.34146078325601
17.272907442925
7.89285784963686
46.778149386845
28.1673912860139
2.30057212196577
17.003989858759
38.1505158138121
23.9685295402456
4.55468058022642
2.95159302939623
39.409512270015
3.93463224041463
26.7153341746869
5.93996443245232
2.22149600945387
20.7995544807017
1069.39382074715
131.297536342885
5.82611379288367
150.322054403709
7.43287147634974
33.1045310856157
49.3797107426901
324.730966685424
17.5464829644632
24.4338270425227
8.54353717450218
3.28811113115641
24.7686706885792
6.97162011967053
9.80501782377409
5.13839938692497
32.7047508257338
9.21527932930722
24.1195222746517
13.2130444706886
5.8757871661505
91.9136354219079
3.21097497778324
5.58539401784222
2.44558785695909
10.0021298550862
10.6791869858227
25.8542046896858
10.464089094468
5.09597176312398
10.1150398931496
5.58374226407762
27.7315811256404
23.9654343822049
6.18981457023615
4.72641093955078
1.96930801278627
28.8649787332202
19.3132971239085
7.39381680364519
19.2389383847184
4.591116046995
7.49819221107822
15.1452512589445
1.47106900323194
9.85470937058498
5.79024105817957
1.71673350346336
2.94935960167332
4.77819483625089
2.91414724018025
3.93826267739311
7.49588306198326
47.7464559164947
1.64112934588162
3.59840225661226
14.4180712710383
6.77801003344481
2.00955566172957
4.06630515959347
12.5260672831005
11.4040426139346
25.4569527853973
1.70168014398155
20.1454654211209
22.8841463081252
4.47010559811875
2.08885277623829
3.61931752684664
12.8124492333993
6.49069437226833
3.62412662670949
4.00285552230632
172.337537727194
8.1568482564786
1.86414424432996
604.848043333492
2.69565217391304
2.83108353145021
6.15565412016574
9.37600932091473
5.42283803153368
3.96506874767744
4.94143599231481
80.9532549269943
4.40868242620543
17.7486432809199
5.54485606677352
8.14529723838924
4.26543996000905
12.4807002211954
6.50010729348344
15.5632641101363
2.29687024026985
6.60850296599089
2.30569707266671
9.32435953339558
6.51325462160414
7.61800192533573
9.37744384250303
3.0764074109639
5.67060590720101
6.95910295729888
10.0828597656057
6.09496079032755
40.0393282357754
5.56694511960275
2.18322659987702
25.9091101383423
4.29500511364776
8.69452612550138
13.0475138381517
9.96679579413392
7.6675505108352
6.41999758483275
11.6158748900041
4.0926624095058
63.2240509220275
13.400162976891
21.9399882952317
11.5656185925179
10.7872787578025
5.45378211058137
20.6536788569225
4.79222160919705
7.21256755536108
9.17956942380788
10.3860440116489
3.61475646401711
66.314132756431
12.2356166742663
3.56698813164942
7.08457978368675
7.77139129680672
119.710661220462
12.0661306382361
6.82372614597679
508.099492714396
4.58357571310751
8.89421394364984
5.62349973442315
4.51030394068797
14.8319889828841
3.68747338941402
4.60583164131412
4.76877568858037
3.05862506281257
2.99111523474475
3.60738881103249
4.4099932012817
19.7956264872143
5.21760950449756
413.800939760542
17.0557521365725
3.62463400078546
4.45566066945928
5.23487254433546
3.33538169982647
3.49315480182033
2.53900431485638
3.91645709756046
3.15312176327679
6.65186520013808
3.47191155636201
3.89457230428527
29.0712149184091
5.93883278805207
9.10979624737671
3.2330086721634
34.276853444183
6.85542481847956
17.3115626298142
15.2114892779854
2.82715434426813
6.55461518214264
3.60232882033596
6.65593345169225
4.59260712074273
3.61952603462428
182.661754734493
4.136945411771
32.5813809303422
36.7493457397196
6.5957641438421
6.84387631573548
6.66550840463884
6.32860755053421
8.56052920135977
2.54676761365725
3.17428576431536
50.6092894817672
1.41399192433644
16.91064110415
3.08865710560626
6.38797278551231
8.95720197267729
12.7915462439019
6.87204078199443
15.5388684807248
5.4598564921209
9.2523378868342
18.3985842088469
19.6155592685846
8.47981381467473
5.91545083861939
21.2293994481733
10.9444116728547
8.40511608140281
2.32668748498679
2.38039077627178
2.74963241278403
15.2596335721669
2.04743075050937
8.45405063819386
8.03435737740477
26.3556003283065
38.9474958466393
7.38238209885285
323.757282991159
37.2947361392494
7.74944068495836
4.85472648291239
3.57240553087406
16.5232377200679
1012.43431168835
70.3209116799953
5.15372485140451
7.70203511501671
10.9170794972695
667.61940166538
2.32819242033029
25.5284463712086
2.20262849941489
2.75700777780508
10.2252038043478
12.8770078204068
12.8626384468652
11.3172997038962
9.92807526921239
16.05386443351
7.2481702966339
1.67451320352094
1.75767537601638
6.1073958917376
9.42461065213063
14.8889976627223
3.24492484740932
4.25136332932435
3.18088266248801
63.8990251493034
3.29415882398693
4.35432123101591
4.04250192151893
5.9004175957783
4.1092600241256
40.6863837970624
3.59398859956388
7.18664974217716
5.78835572169721
51.6549931012605
24.9011421335259
17.9874179040252
5.77633782931731
31.4027411432698
11.9207975116089
2.43035214019972
15.6741042560441
14.3415057307779
30.6888672874254
70.7195354225672
74.7456089510116
5.00828224196079
61.5908363098904
4.04074186682882
9.59883366562084
14.0141636669865
15.1840035441772
9.02253402201949
5.54061807302168
6.27338336720488
4.31108337522832
6.55528433377187
22.4043555356494
7.9384535712863
3.37855719278869
18.4586918579363
2.54475449200961
5.25104660621813
11.7807718950704
8.84094371575292
8.00067338555812
2.66520548261513
24.4098007625601
6.46533429214762
4.88097580169191
26.6941681940559
5.63290726787424
4.60310832002466
11.4530099551442
3.93353046873895
7.34967756070391
2.26248414254411
60.7683862031688
5.18684050604939
6.10622772864441
11.4604099850299
1.81760494423745
6.8729500824189
41.9525402590237
22.508450688471
4.82322796418168
7.54470061984223
20.7208608068809
9.72668937460905
1.22858894564442
1.32934969644742
4.3812397044876
13.0080817076753
10.3211811884798
3.60153027390275
2.96695117852462
2.60344003822265
7.76245881640207
8.73265946590209
3.18587027751508
21.4200212977151
3.54114429369299
6.21786637275768
2.81858623219594
6.52598565064739
6.24386734000453
3.92311140226873
2.17712101563033
20.3221458462883
3.12564871410449
3.74998914129349
3.33656615814332
2.96476035841001
2.65852531400991
20.3569920933938
3.51688460665779
27.1411883488803
33.9602934214932
2.48121434705804
6.3840933398978
2.2673012606123
18.8589254176367
1.51092091922854
7.78944611920541
10.7045021589085
4.41378434443927
10.0016792065378
7.60406283716543
1.88051824821794
29.9766860408481
4.87375837375837
3.17153374783955
3.41942529520169
6.09419876080395
7.60811978116902
5.57074081218467
2.42680031120856
2.99121229092255
11.617587484379
7.23136762045092
2.78818358568693
9.50117349839396
25.7401819843634
5.64805200010434
2.22174939303071
3.3265471326868
5.56910632340359
6.81249513883488
2.22568662270106
9.85409698996656
4.53878149360446
2.89964674148173
5.92983533186268
58.9937209216676
15.2910937693546
12.9495789794838
2.02431133245794
5.15680107935543
5.32699128009781
3.50214042751554
5.74631728372451
15.314972805969
36.1816293351052
44.6360136683775
17.0176174980362
7.97313806743106
44.3761443253668
5.22933588150979
10.197293961482
16.5141051662791
11.8268587599691
6.5710315160456
11.6159215734405
2.48013601824772
21.9931379142875
38.826991829529
533.863348606376
3.89837972335723
18.1176368954325
4.21375279307005
14.6959258766533
3.12003299863202
5.64138287847152
13.16930873348
8.67712334073457
1.50533599217004
5.99258056337008
5.89207325597651
8.57355568790947
6.8614680513994
1.35257564209329
12.2415395282957
13.4080824102529
3.34284091626175
2.10172566175462
5.58210110873329
23.4252438460463
10.6855977501764
6.41248606465998
9.6579595597792
11.4840216286299
483.18754105009
2.40296715547552
21.0051957592842
2.81279457439089
27.9494751365021
5.03172943702072
1.3021255452543
18.2276625085197
26.2855791756578
7.8583366875876
5.41665899483717
12.7339574449741
5.32313594334055
4.64058700590156
3.33632887698163
5.63262888813581
7.41840128094593
1.9423337801219
2.80428320995683
11.940243616483
9.94099598048541
12.9321527330965
2.14256476813258
5.25324004646521
3.82302345151075
4.28071765698747
5.16751490475498
1.25824629830954
6.17987669742515
12.5040611562351
11.0640054294198
6.98479426014857
3.86591595313662
5.0883152173913
8.57296411560778
8.24393713741377
48.2863796505617
32.0642927335352
11.4214452242695
29.7709706130936
11.4983577511688
4.80914643012942
6.52051179773557
591.421964609729
17.7967534334984
7.7123745819398
2.22064071825547
6.94311069902977
2.89963123911328
2.81884741315184
52.3420205866669
2.75363355066272
3.80011267947935
9.10667632942797
3.87383746155968
2.92440592335084
8.41000341369396
3.7314359794372
4.97857038176087
8.67413864960097
5.85136556483922
7.81778559823022
7.84253793068107
4.05873294675296
8.18371691389395
3.7275669047057
6.21403718446695
23.387077416596
2.57568542977533
5.77487027545596
2.28253064667727
1.72778678067786
1.51832407093306
4.59168867165599
110.023094029766
3.91334665396671
1.77257525083612
4.10336685665834
5.86764657091507
2.56330625895843
18.2198927061668
8.71751157448184
24.0610331173756
2.13689467173684
2.72531390096774
7.19065898577745
3.05817457040395
1.47552447552448
6.4067884777944
3.11903446889874
4.88362094049424
1.8948432760364
7.61164666535511
3.82249353878862
10.2921274179922
4.09510869565217
13.1061999059428
4.18543614474592
2.55017312501048
2.09798427189732
1.94761443180036
2.36647410560454
4.8000687565313
3.28214920551134
52.6963522797724
6.50501672240803
4.29004809908175
8.63611785624629
11.7951795749832
13.5768724029594
11.2719016732811
2.80703950780677
9.62249382082294
5.11875008746029
5.01791995029362
3.01650523389654
5.43036342975267
12.2194617330982
51.7681613059014
13.4342438320237
10.2187124977269
12.8629380459886
37.8386617790358
3.20429745054296
31.7358699784565
2.79850453397792
7.82389209743313
5.29776171281077
201.988598765259
4.28770805944367
7.7207728767119
3.1331519769007
1.79407955020715
10.742539306181
15.7749581611394
7.51250087704937
7.88560475180535
14.5913641851967
36.7935772875217
10.8861109937833
28.163647846697
3.21227062836726
31.6377877096547
2.92252215124665
15.4468755595264
3.28799692555608
3.77511640830092
5.63630151080332
9.4741112349808
7.64249251892273
23.0468602907848
9.64398116572029
25.5667815031314
21.4408312236203
10.973730281558
24.3841932835125
2.84349760603569
19.4892027883953
59.2839348279545
16.8564379110385
3.38833848677983
17.1487759078594
4.96701131809211
6.51287423943265
90.7697267634695
21.8536691164377
27.2959662480057
1.63784042044912
10.7070468497868
6.33124945334594
2.96685781685277
10.26844969371
3.34446824239126
34.0427805280387
13.3378788083946
8.48215209264066
15.6924909856237
6.77224493166522
5.31217828098868
3.93423414013465
12.5629764216778
3.44235471909862
17.8281974011994
3.08746240971305
90.8898859871143
1.90511997486027
7.51263270236297
13.1315623440101
36.0479731686442
2.84420838208914
157.038059826984
3.55303540077546
22.7578199154028
13.2494042891184
24.0102899680072
11.6230870578697
5.05925852386395
15.9487244991586
4.02253461464578
3.01071850549011
5.86871130719419
28.7281699692283
7.62202602672415
3.10418170344387
2.17591157516926
12.844559856141
4.62607406078378
3.02841427347356
4.31265912843482
12.5282619560469
13.758622930412
13.2963852209633
16.7453958224866
11.2974172632937
4.52530980886369
9.77434274800724
2.87043824905796
3.27243276873733
13.5125820338706
5.04397207694552
3.42017067624171
27.2796986197779
7.00036976550704
20.5938469801277
25.5108242299314
141.046825447637
1.45624406076837
30.3988279932511
3.5671520280721
13.5941739806603
3.12938853001511
4.47669865565614
3.67306539921228
16.5951565459161
7.28297284445238
2.25559234298583
15.1162952415643
31.5177896169812
2.85663174035267
32.5920875853986
28.6808960270499
36.2326785340616
3.95812127381126
8.08308451937584
13.8973569576135
10.2149240638193
14.1586602985425
14.8107665257778
1.69088183181137
2.25763372106558
3.38684503901895
44.9076742183019
4.02338068791998
5.19017229070121
7.30528496527543
3.6446658931131
8.3775773386197
15.2852896645979
9.83998950750869
7.56164349670388
1.8745872748462
10.9102633819485
5.9186597786874
24.9527146458043
4.52870945091294
4.27340231578185
35.4753040425917
2.50700778530797
7.58592684083657
1.35753527455322
10.403202563391
1.09119696010133
19.1315710076454
2.63083068414148
2.9896878483835
6.2676543099727
1.88734208202256
3.58133673636077
5.17690547438831
10.9947248728108
10.1129179637916
96.9993820131
7.49270077126063
16.3598780036937
20.7785805863546
19.0568608259617
3.24232459095933
6.20842224993348
3.23810390121192
6.50439300913574
7.04808328895889
8.43536425767049
13.8345233071103
6.14045830314699
18.8731247278319
11.4187259761673
3.34359309645351
3.54270437596736
6.98661854325043
5.70820437082459
16.7786080518704
9.41861626766879
8.71325629602761
16.7671916395684
8.56788019513026
1.31517593078858
5.62398076232068
2.63734121211212
3.42155009451796
5.48834128049399
2.00734984879739
3.74655619523682
5.93860312965359
13.497082723123
4.41444512115459
13.3096507659667
10.5121309611968
3.31020166241912
2.16843085198083
28.8444694229267
3.032840391667
10.6853146853147
365.15316669965
16.8346001824263
18.9290943639014
7.68146597956611
2.79508143864457
2.82285065221899
11.968872031539
11.6557250331004
11.5671092182307
41.870367971294
6.01570334908483
2.05357760680099
3.4623745819398
10.6646683914937
7.90828434638291
2.47061879349651
6.61401978781946
1.69684584378612
6.94391362568976
3.5380371631521
15.2945621546372
2.39159785891385
3.90128995290204
1.5557322221613
6.5796025044542
58.6308839177425
3.27262209734733
8.78077986041299
2.54646945216449
82.6151458005338
3.88833447905644
3.54623637232333
4.11067560320915
51.4524089306698
3.73364118147431
9.88885992169496
4.57722220006495
1.89439374185137
40.8789530786267
7.40449793274169
44.9430254239796
6.35671073476686
32.2378608465565
8.7510818618813
9.08037499449391
111.565941743399
3.53399590370345
28.4250023933271
7.37526021570724
1.66873743833364
2.85393107888382
5.89672104640575
4.81911903921086
7.65663808404863
5.96959256404894
5.83757856873655
6.29777129409021
2.47993311036789
2.2036826050204
43.7682220248647
6.57110403952078
2.03773140515333
12.389144515113
13.4678455623499
4.43832382451308
9.05858854860187
1.24909217115944
1.63906089605616
2.58557232241443
3.60114997446332
3.54773316619644
21.5811387470236
19.0381062497091
2.53125638516384
3.01042927344815
9.73589137539323
1.55031364147774
12.3908755681331
12.7663246903781
5.28891454262874
13.7559269257831
31.4140300032992
15.1342946331981
3.727864812533
17.933564909131
5.86109224949074
66.9672856153052
21.2574021624863
799.634519544131
5.4573729277809
4.32230470919502
3.88320619292774
2.5584477195911
1.5734905826439
17.3098371925501
9.27484218738917
15.3159968710852
36.2994137348455
6.86505779441362
19.5495080689678
19.5550825985609
13.3903371511009
9.16643826030608
14.1054715719064
10.3499967286428
37.4241484294486
7.42350905199073
27.9181574604529
5.03495165180841
3.03331192274469
11.6829231767583
8.23525949313056
5.25174139669912
5.62527148929366
2.51839464882943
9.6536999417088
3.41869210733166
10.111347558813
96.3561254168309
24.8290452294989
4.172010609394
1.78646074391152
33.8637323405907
2.2086320981247
12.5241224205146
2.42411435893517
21.563698835652
1.62506036163325
6.28466212117697
6.27530963324503
8.55440865071762
3.50591532274636
3.07484719178872
3.14709600643046
12.51408932168
6.57457882481852
4.68664019942757
6.40446780074731
18.4810755323024
4.82866583390418
42.6510952239182
18.5499642353123
11.6758593359275
3.7361217610117
7.82798695658509
4.94348132920131
2.86361810986208
2.44801172340998
21.6843277461946
3.94491297722661
5.53111655754919
5.79808287468424
7.07548014004317
5.4660209476263
5.84722969338354
1.79420764249626
3.30767996643177
3.70050854446328
4.90176157969487
48.1334017465671
18.5981709170352
3.11309415144433
6.03577817531306
25.0223267259014
1.5491452991453
5.92934623439939
3.46474173750918
10.9152176018004
4.52686823010839
9.7572833368553
5.36928664211837
3.28706938761961
14.0396185430931
9.35415940388056
10.7687102489698
18.4987997575472
1.57635701851559
10.4956905767197
7.01482818835647
4.5725519752392
3.10044327985232
2.81958233481684
19.6385247696962
3.60175316776609
3.08248178403928
7.59657979428283
9.43620409640875
29.8998368462827
6.04405962583612
6.74222734075029
4.52111478811932
6.17201900135161
8.90377710069105
6.49832775919732
1.97956352918094
1.38990919906835
8.70415426330333
3.31657542125557
17.7612425110079
5.27495209128149
5.14641721238916
3.05199067814701
3.20463647502899
71.9498934963556
53.8851440790144
22.4984893236833
18.3036007769311
4.33911812158558
7.79209768997433
1.7447467365022
7.23087074275644
6.85702341137124
16.0029180040852
6.78477265277025
4.72015898145902
1.80471074519961
11.7520844128315
23.3455277937381
5.25219820918115
614.800404174346
15.0866959930691
61.9419772969963
55.4108812815542
5.44738584102005
39.0007865741569
8.15376377745193
7.21433965753741
7.44343891402715
17.0248740886467
5.67298713652625
4.00490315101862
12.8151392109918
9.34340015620932
17
17.8399872705548
12.3209001180605
3.28531736698809
1.60239308278296
12.7004737515236
47.3246695633296
2.98788457521411
8.49539965883601
15.9697015887714
4.99519934494576
7.39614228124442
6.36764675708394
5.42723548909094
4.16576023421537
29.9099015115007
40.2798845354988
8.38326546894416
7.23328940529132
5.18017140693724
31.3615291161299
9.65775696306923
4.53391870839824
6.64702666226647
4.13475731322609
2.72391828064902
29.7635584604623
3.53117698263618
22.8349505974169
30.0191113234591
4.63100385701467
18.6935084018851
4.28803128647703
5.91958859280038
22.8085286267443
24.4999282809406
19.9744112295828
3.57036597057744
28.9952853731814
2.44862697617181
1.62572292192796
