# Supplementary material for: Simulating multiple faceted variability in single cell RNA sequencing
Source: Nat Commun. 2019 Jun 13;10:2611. doi: 10.1038/s41467-019-10500-w (PMC6565723; doi:10.1038/s41467-019-10500-w)
Supplement: Supplementary file 4 — Source Data [file 41467_2019_10500_MOESM4_ESM.zip › Source_Data_forFigures/SuppFigure2a/fano_bimod0.1.txt]

5.74691418978967
16.2802552428309
7.051303642689
1.32275199431375
1.22274285794539
19.3982588464383
24.7690380989789
12.874807977122
2.88278292210152
33.0151425977234
1.82299125565941
4.58123532215253
12.795386519047
13.7075317382288
12.0121486405747
2.31815859505493
9.28029904503722
7.915899051171
4.86387774405134
35.0825000973491
14.0259255307799
4.12543717483402
1.33430075937014
9.63027249763628
11.3359071625777
15.0360287183433
7.906928958126
3.66130081059728
22.9164827043876
3.65151443779735
4.57335938936551
13.7993180392977
5.23170180540276
186.002394297219
11.1034175012846
3.39703774486383
39.0598844488857
12.7547864374661
9.62956589389833
22.8606991063568
5.81119624502212
17.7339192657696
30.8643210473463
4.88651942117289
7.51879851778233
28.4072887716488
5.49819397993311
5.66513683079853
5.79039154583288
17.147105136447
4.55981448889484
6.95069986374334
3.6092581529915
3.26451809060505
11.1773596770406
21.5196237792197
11.9349722442506
13.4645488581192
8.20025547387223
2.77570763378417
13.125123132045
1.49354753642722
12.5744074451069
48.4300770556439
5.8482311202383
56.7421792560482
8.42073913695061
3.96465209508688
1.9762767909451
7.44115605477377
5.47147207108271
11.6235377694847
24.5492139116011
12.2959921979918
17.2472693878679
17.2521739130435
5.17837970481434
4.39556471262379
4.20519107708869
78.0217275687447
16.8066365611948
8.59322219396706
2.73498738901144
6.27201783723523
417.500936187342
4.8695067133399
54.3563404468826
13.5220375881108
6.47662954488854
253.181801807256
1.99855486164945
14.7020964189575
4.22845630788211
20.311359125242
2.27687972691387
3.34997462087763
6.93572429658376
4.83288055588927
9.01276128375592
4.03154930604285
1.41342937998456
17.3126135128716
7.156855304842
94.0033952637012
38.7043635863453
16.1019262609894
106.128092666265
3.56914505860574
10.1267331233562
5.71031643941343
9.94488177476596
18.8407626894899
6.74631815032332
10.9761074435325
7.95675164512925
8.45814231903524
10.6536943214691
5.06370844465808
1.6809520105779
7.15030682581417
3.75372185015015
3.51551485538013
11.0219761216476
8.62783805095576
11.5015331771185
3.71202790549495
10.6902294804695
6.61429961633539
2.98207700883286
9.05168258037525
4.90406126417816
4.74768221519565
1.61786451545619
23.6079964519138
7.89730046322379
1.83392442592451
123.607387181675
5.86626223917713
20.4521656247136
4.18691336713777
13.4036588397617
21.8458158742374
9.84244919813978
20.0094782871928
16.7646870206515
12.1691019199296
13.9135466871926
14.9282026825147
31.2416877005029
8.31774464788466
1.45456493921653
19.3503506031649
8.20053145187153
4.27811580771245
8.98054722668456
43.4735723439502
4.74284447236645
3.57458721362052
16.3257984969166
3.30404934832355
3.82151447750429
4.57332573003145
5.78834175341558
1.41296219232763
21.8818542428249
6.43305743200785
2.80069537586562
3.90465831664287
6.17169720028504
10.8877555966403
6.96121742963652
16.5922136419422
6.40434782608696
3.58388768422213
2.11553663727577
6.51091874877041
11.4979549833826
2.4923318596576
406.374215906153
4.45681175875304
106.793191040898
13.7314124003087
22.3535489098782
14.175562283516
4.27258330336005
1.3543052402116
2.71895063482855
20.1615341447521
53.2894973148702
30.5850901560962
12.7713077769506
5.88230271116488
6.14607412489241
7.70678017634539
14.8575564425019
12.7821626613596
8.40069735999431
26.2677381791238
31.1320368110536
10.119700491108
4.22905179426919
16.6730538258283
2.62754152778371
18.8087470575144
8.11663782164395
3.90072599722653
1.27981392668777
10.0977601830181
20.4864341546264
16.8436441029326
51.8984776459948
6.63690288382659
37.6488626616424
2.17324820722591
1.48977210857898
4.26682812439934
16.0802272288622
4.35929506268994
468.426024842511
31.9893618778367
6.79348039928492
8.15669854272184
7.57635552581888
2.52675585284281
7.29646255177528
3.88726890168465
36.0896339642089
7.51692880550618
2.35792562824699
2.93622378060008
4.13461538461539
2.03722643407905
13.7965857041101
23.6263376899344
3.23197870975387
16.9633510302407
8.52906427502499
6.96712730298812
5.43000477783086
3.14304056324364
5.74614651201244
13.5680216547319
8.73580140696943
1.61237002108179
5.2076017768438
6.38292516272881
12.0562523428145
9.89206740916323
4.44240251008516
2.51012145748988
4.0493693020729
53.4096100316354
35.9600738141272
41.0100319421285
11.7180172974931
6.52353580294873
14.9870072698147
55.1803398847634
26.2668120887449
4.14657507666029
5.14734895967149
2.83410796254947
2.24800280410685
1.90076886141073
20.2817531305903
5.59563564225492
26.1758404512163
1.55532530969766
2.59520173217082
8.90162106840653
3.74639219569645
99.3950103689535
6.87163838285582
6.41651093298836
15.6200220666828
8.84272690889857
15.4911542597823
9.71396211260801
5.35877412395258
34.4592383234863
13.8097921734146
2.86451651895616
26.1033384217163
24.7991539589088
25.2869258375892
18351.7148820452
6.65133779264214
3.47487856668162
74.2659126195017
37.741775771428
13.656907332287
5.13377197624957
1.39207779936967
3.84730522506716
9.55825394316877
2.2024659312135
18.9728786627825
41.0671921585155
5.30796369760778
22.0286026947136
9.58726738234981
80.4318423891781
3.45981227748409
116.434639608447
3.64228146660876
12.5902226604649
4.05619979370487
4.04189790142967
5.19414143725228
26.3252362103629
5.76328245246554
6.40166408353047
3.40908879179438
9.98131475365335
8.4793142495984
3.03824202872994
8.25870683869043
24.8939359037536
13.1584841271862
16.8852735868902
3.11273217373152
7.28774235797647
4.67141274774436
3.31907332702286
2.82081686429513
15.4511367383382
33.2732116463225
14.8172860572006
2.65003344481605
7.37256000432575
5.91214120687447
5.89313277079763
8.62422682241637
1.89036850664294
10.2527272965062
5.37214118473696
2.92430990615462
5.87700806949223
2.82507245439194
9.18474813239348
26.9242948386593
26.4972992258465
6.90585559454093
4.94537940020042
6.82848412816074
12.6558325491507
21.7159667123339
5.43856386102247
4.646412773762
2.86453385189394
6.16737053209835
9.25836120401338
3.46798270658292
1.76047141264533
3.66183574879227
3.79624110705959
6.80266647225538
46.5443606248734
1.46227860230074
6.13553951769055
7.32636727434415
5.93080345235603
4.27476806127033
5.2932114583923
9.87989529028766
2.60573113979482
76.8942555738899
10.9997307243515
3.56797576287422
4.86354072072471
6.05036631007971
4.83966272551698
1.19950559837138
1.76672240802676
12.1623358845464
8.4596885627753
8.73790033741225
5.75732905130592
11.2188203848283
9.13633331830018
19.3284719556993
96.7109776919729
3.09780074997466
6.14919848324276
3.52937790291405
3.23671497584541
3.45900476335259
26.2764981196366
32.395910073666
5.94160020581425
12.1946018179025
9.2024665344228
9.21328231560296
2.6473385179514
51.3959241965467
4.78087801393445
2.1644370122631
2.95319777581714
16.5774472404283
2187.16671703274
3.18900953567841
2.81359299390338
4.69731722042557
66.6846775684442
10.8777529960543
21.0335979908734
3.20778063361213
7.74689762871174
131.571892703972
1.84719964595175
5.07851996087915
2.09716599190283
11.1981920208225
4.66243873709009
1.21621310426267
2.93438445612359
4.86719682863445
19.4384522707045
17.4296779222194
70.4901332072591
3.07461031200832
5.56386994531783
39.8312326380814
55.1730140196824
18.0330798841288
6.70873043849935
11.306260572802
7.76620560119747
2.87637864510353
4.49837085422031
37.0621245776482
4.50173474832825
1.1951717886914
4.37700047713835
2.80985182396066
43.053516591707
1.34740222573549
3.36165860311069
3.7335919560714
3.45456435602393
12.7989461420325
8.58228702741414
3.9930690868906
13.741459113952
4.77126352454967
7.08258709326083
13.6740960621933
50.1172071786586
8.92535025895518
9.57698812976895
3.57590661682733
9.42883424296315
25.5638056633915
15.2188297910598
3.85441153744099
4.81363532867821
2.40315876490071
2.94170341650142
10.1254485792043
7.84205203356072
4.57604251355214
16.0007400344438
1.22742474916388
12.1400617718022
3.0300743506843
13.0710226500258
4.39200903793023
7.06205078076869
11.2705798244025
7.3088582026561
5.99438517686693
3.75523229499518
2.09282514040512
29.3696497899159
2.06141930591851
7.89656219153427
22.276626823782
17.4983071870292
3.49928332537028
32.8913225700645
6.70118066515376
16.4886408027182
21.8122367134311
3.18492886596238
5.21290042815346
14.3468714239652
9.37909804654233
7.56557610541975
19.0607084236155
10.1563598406578
17.4227544730567
29.7094751082358
3.69207507399873
11.6778440671862
1.89935363127524
6.68988582631761
4.78260869565217
5.52562409327162
3.57502971336963
22.908274481598
14.0925272402791
6.88720980141344
36.8595190559152
5.72011531332103
8.40758885318766
9.02193026958925
15.3178414034341
2.87860243364406
15.9342280282007
31.786333895147
3.61972456367764
1.25868985086699
5.12940028965803
15.5220742521153
2.33134654254142
11.9287098943704
5.1043970699879
2.94680021487861
11.7638823718309
35.465912014407
3.29525148239704
8.74110982185516
9.95200425713313
3.41961879403838
15.3292791300097
7.24661540929791
1.4522085167575
3.87558029251735
2.61984734390709
596.39173447084
2.2621349775195
3.08351552251858
2.35262194737174
2.03761931499158
4.77930832922051
1.43121738079262
15.7053207661903
8.28054206764327
449.959369647148
3.15623506927855
3.17674797802463
2.84426690535661
2.42320574684258
35.9473857709233
5.37095981272941
11.8486416767173
6.66908587137803
4.78239767619241
16.2360541633114
3.56836893204893
2.88500621276622
15.6166553009179
14.6161835638653
4.17212303923878
11.6847728011623
15.6961597423776
3.06079789775442
11.8501673974144
1.27625009365911
16.4765824331364
4.10429279540574
3.88731987282712
19.3093706463359
7.99717095173307
3.96631086304999
8.77252869192746
2.65051860770793
7.26465841850457
173.42505995794
2.69606399170864
5.08081737686348
6.99246679871416
2.63591426347784
1.51371906810892
6.23643355348811
24.1065771689775
12.2740920644799
20.7368329515789
6.80354730375047
5.52138232229765
99.5455259417608
2.24089903738201
12.8716928039532
263.859290923702
23.3809384640957
3.09917115021085
2.84657719825579
2.83906096004395
23.2144987797162
4.35155008420503
1.76898055863685
10.3059599360501
30.3152925853358
2.29094730181687
2.36258126664745
13.5587142326273
5.95808791605292
5.58405694823724
4.43965728748337
32.39184853969
38.8478082881441
41.8895237955598
2.64300789965627
23.8128815248536
18.7792466313422
2.56467659840273
9.89520897031852
9.65241583864541
2.58176217202989
1.29786037302855
4.67578038513054
9.49413980792409
13.0964457583425
9.76812472019593
6.84063198519786
71.5188216450367
1.36331536148976
2.47886001962541
3.71823766939122
20.4257974342335
6.27004359215962
9.07017512014267
16.0907099880797
3.80118124243934
6.07297549207742
11.1770891433791
24.3182354668057
6.48869940668797
10.1149809710529
4.55849524400968
25.0547690442089
4.90489782767524
13.9579824970676
11.910046033404
16.17266299041
4.21139365856393
11.6554012718552
2.97626943689144
35.7698889304943
9.98864392643825
1.09953220403428
5.61039038948963
10.6980063757505
24.4503781814723
12.4502279804831
4.7933837799746
5.38910877110991
21.8018405752686
2.47951658152327
7.46637246163736
2.24080267558528
19.7374765138836
37.0764704696516
10.1114069552229
30.2966141996242
5.66068425428214
14.3071027405611
3.64198433763651
17.1591697552384
35.2504451087213
10.5866628615546
83.0652366436826
5.56520750223987
12.0178827383796
21.5997700406625
15.8314438619769
19.9376036810056
10.0333351609189
17.7273650726588
7.39986288726094
5.28251678686894
9.2278321901177
11.2317300763133
46.6740614447743
24.8229697697828
5.25409536691516
6.44184300990258
2.54285769286494
2.75246921902658
28.0369552223291
3.0461251941697
7.47559838314461
4.58739676300148
22.1930341176126
4.08078825626339
20.2659081780856
1.85768384888669
2.95165685333399
5.07727742693351
5.31555005610718
15.3105664208857
15.9795649105581
10.2926777946762
2.6978335995192
6.33251979203991
6.23876054194585
22.3425270205584
4.72328799472881
8.07864475362537
7.50853688689926
2.69736397178649
5.28824706198685
3.03920156302052
3.52795045315954
38.9991398070343
81.8288738344772
5.32197371966587
10.4712634109795
2.27728792946184
2.90962573731669
16.1355573690626
10.9085436559784
10.5519294509351
9.06806470130652
16.1796108677609
2.0534603508817
5.94091415830546
2.64850125187597
9.53021641027638
7.52167156514983
2.62011357553659
4.16018306636156
15.1841466861369
19.7497891899321
53.7216995723667
6.30849791275053
4.9892888148206
11.4844112840027
158.691871455577
186.175480330262
4.91228861093929
15.8747895036928
8.57735996866431
4.39461863900114
22.2384444382583
1.6765077188255
11.1919531878135
33.4472643836466
4.66308657725063
4.79933110367893
6.58829363506883
17.9991198732617
6.28514641348927
1.85842057673243
2.72648038976163
5.03850616286498
3.73870398563495
46.0049801757524
16.4537721300933
2.74735109117117
23.1775779329016
2.60254534920745
5.61792319780796
9.02303406899507
19.266243466655
13.3673733646567
14.034929476097
1.97676902600202
4.79117974100819
8.07843601334879
6.20776978981748
4.18696671268031
111.763148057635
4.37815445424141
5.68719474011998
2.66692003648525
7.4187096233554
79.7983635178057
24.1849054931133
7.34825318185701
28.4073648293626
2.4391187651711
5.65102593112937
4.34823550680328
10.4038386082817
3.51652807656412
2.10097896230533
22.1235669701143
4.43374880244199
17.3137885231929
4.5014245014245
38.8657683807909
6.66073443842841
143.349565855772
8.30439603969561
3.15611956127962
3.51504762001798
6.10631930998064
2.69844037588609
6.78050070847235
2.5594258365542
2.45010057248956
15.1969208589064
5.6941802293625
2.31963688485428
4.61022073578595
2.28077717624316
6.47953284837823
9.36832713263122
6.14640087192332
2.29084883245812
1.63545150501672
33.2712476848082
158.600410287965
8.58301412083769
14.7780135799345
2.72177372852035
6.68200047051119
7.58646814962166
3.37792642140468
23.7364365514227
1.31951589479152
5.03223577175299
13.7019771717732
13.7072243346008
1.63737362088187
15.4096611580423
2.85886784837375
13.9250513039888
3.85152984639462
17.7177426154408
34.5751753612182
5.88636518542718
2.20126439262541
11.1192244756438
4.48982863841672
2.43054828079271
3.9593767844033
5.28096918149744
1.50311713001514
17.33583078274
7.88246742976783
5.11974111863761
5.32170509526715
8.92528450505645
9.73313544031197
26.7632377938046
6.23078716364647
5.15144249737479
1.72874951135821
11.2822987322575
4.68612106230254
5.80222362831058
75.236892591662
5.83954337873941
15.4994176106369
9.79297078894968
13.6383306045386
8.32540538880078
5.48299963965791
18.3157847423392
3.85101351667687
19.0224932412815
3.14392085759271
10.7817564960124
1.68476176820708
4.53007364826031
1.65364764472903
11.2700577014958
2.55152264209948
4.88292499720155
4.0591984138224
3.80276630359184
11.7927495200656
3.45468172716762
38.5698244536391
5.90896060461278
7.42719939168661
3.78552208569424
4.91102222945456
13.6869088937197
3.928218693441
17.4634692962797
43.4180303647704
3.52673155343881
4.02243570198933
6.50172372121351
11.8799861689887
11.8402847289134
83.0720398325979
9.43146729408105
4.55067278525317
4.3236404522372
63.9883783292323
47.6195842181192
3.79772757155836
7.82406859106414
2.80638658542173
2.18138800759907
15.7383688829939
15.1883732412156
3.46527844441287
25.5586284249727
2.60821786908743
2.07121334121938
11.2576720937925
2.01311545912605
15.9005662729041
2.72147068448172
70.9924771150728
3.31979911131299
6.21518613195565
30.4363299495562
12.3699960567247
11.4629762398416
4.87231661907761
3.77549063005445
107.420054851058
221.464661573163
4.30042903955947
24.1157766618266
1.23275799671182
6.95941280729445
5.78167535194836
49.1433751590812
20.0793277868377
599.927607010477
25.1019392482023
1.8821382478247
27.3657187392359
4.51166552889276
56.5317166557158
20.5544428951705
12.8390659998159
5.25544659796111
6.9854800050069
6.1753463927377
2.10897749051144
33.5244198217978
9.64585995569224
3.9087115148235
14.5516427306709
137.499859114832
6.25808154199411
8.87874384262772
3.8138783610765
69.5300286559026
3.48767855862543
7.32501038794243
8.94850256045429
4.02720846222643
75.5685075913934
3.90500498738485
2.00441949354993
3.07569089948953
8.22313537326858
6.62867513444632
49.6555233457689
5.56874674375221
2.00751879699248
70.1685244585179
4.7198224650766
12.137064631171
5.17699781098114
22.2198789936721
9.5085659681933
26.4902737014538
8.49923167314472
80.874465814544
8.68963631391851
27.3025976608334
3.97979079200171
17.5095948212475
4.56319865015517
4.26654177140706
8.25002251366833
6.91345895038766
2.43714216265185
6.45625666769205
14.2005484000038
2.30473372781065
2.83202971918165
3.46108390939622
5.23060255416685
4.77558122215753
324.493082257775
5.57081746703284
2.81238604278019
3.99019128319695
8.95101376497326
3.70586320182319
12.3992132132077
6.50195307513595
2.57817777428677
2.56525343721081
2.31710303740783
6.16248655447861
2.42477996789323
19.7700928101051
14.5634761620665
36.3043632797954
16.6966812451762
8.50921329581214
5.80904218882218
1.92579185520362
6.32982084583813
6.86152737485911
5.29999151636961
3.32497998021574
19.2882701546296
3.24715746713682
7.31594989409271
4.17588718690984
5.33125739673671
26.31584950966
1.79662889966858
5.61765855030788
2.84573005281823
41.3972456469459
9.99735526990022
10.6985240725481
14.3211840993608
4.76075502817611
87.8756734572028
7.17647166328563
20.4295018482662
4.4024476206188
6.5387325995033
7.69013176451626
7.90821632487775
10.7585992656084
6.95401945144023
1.17960590657185
8.56099975426164
2.32281653686336
3.28250330373904
20.0104885326149
7.41487689889995
1.30128205128205
6.25099057808151
4.18898532892889
4.23815700792817
29.9500120360364
8.38368750911723
7.23293796565357
12.7481850069337
5.37044534412956
38.308264313612
10.5906199449517
24.1493403415368
3.27940711918288
4.36851833406411
1.81323340868662
6.81960822164677
8.59922994095088
2.21597785398941
5.58993454320641
2.53328382392655
1.65425022560455
4.35699244394897
1.31820380660056
7.16291609149612
17.5087520557655
237.80422545588
11.8286527441051
11.7841013295374
3.75167495703559
77.6831540802173
32.5446224256293
3.39205503642034
2.0667844597295
8.35316813402896
4.41462849167782
3.39480162300732
37.0628479442958
248.647694256471
2.26885071450289
5.901867841221
7.12078328563726
3.1629259573092
8.49245359887064
3.17364374241353
2.16013633149183
19.0556837554275
18.4904401956425
4.99117616423921
2.86136700024795
7.98507890796652
2.24065190641936
5.64574370171809
36.3690380980079
1.29315108332122
7.38147890233016
4.01290014333493
9.51310177656408
2.57413600891862
5.23295014955742
8.78446244989071
4.25863991081382
1.46924905772226
5.20736811212578
8.6577480490524
12.1248351022776
3.10447582953065
3.15215692365942
9.10715456751262
2.93353743792081
2.22404460667317
6.5271649942116
3.30856749914044
8.92601767441397
11.7379626033257
2.62303667076324
11.1194892064457
17.1611494647074
15.1497052997985
2.55834376346513
2.13795874990511
16.242100994766
5.07027978255542
16.4901995481706
13.244415574655
5.73118025291938
11.9999203322924
3.77246536318795
25.1823664848496
5.79109049330496
5.91998273165701
1.53562082814402
6.59179840911842
6.37995161515307
7.40056080340687
27.057438675788
3.03245998213641
8.63452056683791
13.6635078613597
3.99847978108848
13.1470656484909
3.79193526265258
4.06134668007578
17.2677642591021
3.84241002346129
15.9515806457034
5.06130467253304
2.91455974940634
12.533167192511
7.43589121598853
39.0922826503117
5.94121620508427
18.9935869158924
11.9858352884728
4.50523861201996
2.59464974135553
2.80533958433468
2.13186813186813
44.8899280520173
16.3751045150502
1.6831220328501
2.07549713515335
88.0484791576548
10.6614092388474
7.45611067350198
8.68757614056861
13.8771619616301
40.1155872696913
21.2707530818815
3.76999805994418
12.4605473348627
2.47105223107732
1.82568189655644
6.29571922318628
1.10387084304567
12.0551364872335
6.06184937401105
50.3923671170973
5.10367892976589
3.01081866623607
7.62462517028963
20.0929313986925
20.0230712233007
1.91627817565182
15.7118466307818
2.62838140283967
33.533088702982
5.50966430118893
2.09670040104823
4.25056494621712
4.13020206520077
9.32008765131878
4.57344404720717
4.01829628172339
4.73319681246145
8.68920183866536
4.74419176149992
8.00539088017701
2.48172945067355
6.84456841484422
8.1624180000172
7.07395085356479
3.11705685618729
13.7139777218829
38.3782308105441
546.853334058807
123.292422803695
16.4032414506437
6.69612995699952
60.6223600438292
3.89735310617123
4.36162054222255
1.75419770835725
2.52833253702819
2.77259438037819
16.4021929616187
104.634676012211
3.22055856786025
244.876165313511
47.06917493811
28.371346816187
2.28898632251753
20.4840337442431
191.91833698353
14.3693058591633
4.42117402837043
9.40495148197642
4.89334609226221
4.90602296393818
7.88860868700909
4.23930683811244
7.06389720119697
32.4048752682654
14.3863149692062
434.015969877605
2.58147964134353
4.66227363990621
10.7268895975625
6.29333550860592
1.9948482861598
2.6017126686023
3.31559011967603
5.3107085258115
8.31537706603524
24.579822650425
10.0976452680435
18.5961696220105
4.00929058869718
3.79779241641618
3.2217902037992
19.9338024932393
129.702733517951
28.6934156297294
4.5213275695278
8.19515441661726
14.6466458442743
18.0335414012403
6.73776223776224
2.08767060877916
67.3789516642777
2.39130434782609
3.47350780499433
2.80634680050644
3.41842981670849
1.40433022355219
2.1866883606014
10.4538638802606
5.54282984096649
5.73246023444206
6.29558846950151
18.448310745565
2.76320298854501
4.70617381985986
7.4803667704568
27.461159530125
11.8918950446672
8.15822070970812
41.0930227921965
10.541051940707
6.15787186436497
14.8965055327783
34.2162227604581
2.31091454202607
14.6835826257765
3.19972132061783
13.0801224872278
4.86143682617538
8.66140227628333
4.55003381535827
84.1128303134992
76.02780662889
1.17935806809633
6.4346567228163
3.22341665373555
5.57603777296872
7.65514634311457
27.4853425068082
9.74317177032195
3.03149059764791
6.94214391614661
73.8568857084601
8.23479872667929
4.01932168917593
10.0836510488204
1.95814878423574
23.890859089974
18.8691865968322
15.7849243333201
10.5896912384756
9.92312803021697
94.0714084453531
2.92420681551116
3.30206744539576
13.4461716487729
2.64110342983078
3.48930410433064
14.7030604959281
3.86619019667636
16.3370739932005
20.5035407403784
9.89741428294901
200.786866915148
2.38299457009402
66.052997170054
6.86896389792459
12.6874391431353
471.499427507866
6.38929765886288
278.729246138381
62.0338410264179
3.68776063323781
5.50289444512871
14.3854400513126
4.74231995971126
12.1468477892535
13.0302203560162
4.28305441579051
2.87952152298787
7.55047527359223
2.22673343173708
3.96096117257417
14.0962233473459
13.8727611769176
2.95379884419412
41.4038604838727
2.66958340490457
2.78985507246377
15.9442556022345
78.6872764604994
12.0550645007167
3.90368401642992
6.3881436289463
1.99666506042491
7.1717044235502
7.34385926343814
18.8436347460618
18.7827769354214
14.9304450189727
3.87497278370092
5.69532905586585
10.0831822690427
66.6330448153107
52.0314591564789
9.07289197057081
17.7133444618398
95.2645206576687
3.30295376503594
18.7783321454027
6.76923076923077
2.11005418711612
1.32364862239486
1.86185866342847
3.25117242546097
11.5201702904493
2.96398999902588
4.86054965828123
6.68212394690514
11.5935068626797
2.18020889402287
50.9894853348091
3.51258605017551
6.62920446590821
2.35148809368038
7.51720223143716
30.4023533476087
1.51041698628456
6.2124783495371
11.7494879877419
40.6848844000123
5.88256257713589
4.38818533689076
15.0851011389038
4.34451509202557
29.3920258430257
2.45198790978842
4.33119243477454
5.97046240815465
37.8165017411992
6.28541596895254
10.0839878155717
9.93487440178947
3.83906896300232
13.5523643904034
5.00384312470582
5.40158135169333
9.89365064760039
16.7981060999733
1.44586419898639
13.8000542348368
11.6233842612773
2.32755355591126
4.7316297429772
23.906089631755
8.39936484427292
1.96161698862773
2.45805606316588
1.9150755683502
6.18880138094724
6.27904897270509
2.27762668788523
9.20632038218021
8.81365471022867
15.9008222224215
12.2939296179004
8.81894764310588
4.24609983975201
1.98811163261291
4.61060678451983
5.9281417054638
1.27090301003345
35.1322360390223
6.96380970052793
15.2390602548543
2.62848348792363
3.13961907173876
80.3292930277744
8.95469138706416
7.32704503147403
2.63882787679233
3.02486549367457
1.16610925306577
19.1115723365129
15.99333219005
12.4249539280595
89.205704750435
2.34114913265643
5.40126544397418
3.42206696844543
1.78431460573276
1.23273199767579
9.69716871406437
2.36226788787633
1.91737849810347
5.23517041511329
4.10927180236643
11.1787456000212
5.87380931253002
11.3553841771693
15.4673292321145
14.9428530317526
3.91912435390696
2.5853316592979
5.9200450098459
18.7644745812512
10.0117628236872
3.05265325694585
1.7520502130389
6.31264709525579
5.69561440686857
3.99561036789298
18.3535970947581
1.66918855732701
2.30403522451365
10.4519743705965
9.97333155915059
7.17804376502304
6.37279592651586
4.26373626373626
9.59072843709225
8.36308879897978
29.6616845301779
8.04096989966555
8.11131587529103
3.73730074949125
30.8395184150008
7.04003248084725
1.87231603881715
3.80321025156863
2.26030163437875
36.9639864975312
3.77580537660194
2.67096658049962
4.83390316840723
1.29672063280948
2.67011249619945
13.4906709579878
2.95971921055533
828.410848405303
3.44035051661964
23.2428587473839
3.14114274472331
7.14642659789619
10.8330404499086
11.7259780695453
2.34260947570619
487.399102850959
7.23238342359739
3.69061957045476
5.34377459177651
6.4672438699047
8.18341759093663
2.27436576407278
4.71575421757435
3.10485570609279
10.9132728983332
10.8879063563682
12.4484828258125
2.80399675279311
1.86187887230802
2.85194455766148
4.23118038316751
9.96810111202579
11.1436891222072
6.39180917523821
33.8451447524152
29.1155460593715
1.58172195004815
67.9048297726392
6.85672318281014
7.25918948403587
2.78857452770496
7.42020727527974
86.432481697792
8.80214044789932
4.96880038642958
2.8518462244326
2.90086903329189
5.96783272087846
5.98503005096941
15.221378717722
686.801079859503
7.68477916787095
3.91997360589379
1.16327294623346
29.2952198976443
20.4627570036882
3.72957477305303
7.21959506423204
3.41419236501204
34.207016566223
12.2943027218344
9.32279027822841
6.82556641463764
31.3084800608652
1.59831622650213
12.3661789009805
22.0491274322299
7.08295508838987
3.02044651745843
4.12381058449288
18.2224861194939
6.59223259134433
30.8247423644764
2.61410014056517
3.46379824640694
3.95569276505731
5.70858311007315
69.0229769762673
3.71359576533997
4.9314846082503
9.45018757480901
16.6584564569922
15.2620714950207
12.9181564413219
6.72160332379123
11.6814837336576
3.18875265410019
1.86449212731577
8.84615384615385
4.93975568370915
23.6332036447084
27.4849375819275
1.48299107574936
4.3107097856874
24.6530404010139
4.30342570581011
17.9188023193683
3.27962712167559
27.9025787248575
5.6674325797192
24.858367693161
7.6432823449627
24.9608884260401
2.12127381125491
6.32901360649952
133.442558390013
112.855878683679
22.0966444958367
3.43070142025358
1.84054184133018
2.04347826086957
3.5299560836441
4.82621264595686
10.4021730222269
2.09197324414716
11.5917381801762
14.7843291889463
8.98898443306664
7.52034917997084
5.61320367486613
2.7525670363199
8.39062151953999
2.84360128572111
4.19966931370951
12.4761990386114
2.25786726603277
17.5074710131004
4.91951485321233
18.8935220732081
17.4927163787204
8.09954896531173
10.179534148402
5.24624718052423
12.4118455118818
4.97659154600127
13.0300190500963
8.69574529173036
76.1722967015804
13.2129572914577
4.15343722159746
3.17440778927787
4.54490739793554
3.58253472044278
4.36746135226589
21.441108906957
4.43771594835425
1.12203439769554
5.20721891964312
6.08255747386182
2.33230769230769
1.54439606266002
7.93976899566962
5.22320762828103
18.9165174537556
7.00779292729724
3.25643034338687
2.43425613157493
2.48038917604135
5.54195577297459
41.0722275133447
5.31295494786543
17.0771249716086
7.83103216070226
7.41822384151289
47.0149869984025
6.55029761508195
7.82119701444639
5.61137579500116
9.33204108707568
13.1282668613075
4.78871459276817
1.1484898901584
9.50055741360089
8.91184510428987
29.3461811991362
10.3961073251691
34.6882073948643
3.18700132455791
10.8869828677649
3.78636067351517
17.1342776182683
18.3910474600218
12.323198309729
2.29706880503441
20.5873772076786
32.7619479261088
7.38873617853957
3.11974079285471
118.748463953823
6.11522721835375
3.802312054675
20.1746978293217
3.4672640752818
7.64065035266068
37.438506221819
2.39276973917031
5.13051202236863
1.74478299019546
53.0623553528874
24.0328759518856
21.2644843345298
17.584295036743
4.92066578517539
8.38169045368319
7.01001270843763
24.4164163029307
16.5477487283662
3.41743571240234
17.2820998849641
6.83785457698501
1.8721095947214
3.86825243021911
15.4081469168686
2.82322911845953
338.847798023685
4.8029846578821
8.23858772866459
7.62332841549277
5.43026113650211
15.9784485700635
2.53627949817999
7.55014976383612
10.5076160668354
2.69590780308033
285.645206006656
5.81262745737825
5.38719975676497
5.02264548308938
5.01811700315403
2.44509028908006
5.48544900913493
2.85953177257525
96.5979956914507
93.9399558066313
1.69489696838925
2.45817856757548
2.19471794481312
3.23147881303597
2.78613414119208
7.14139110897457
2.23948199082331
3.82489919669928
8.01129593124986
15.6135657418927
4.48383903022107
3.30366262469015
34.1004373701707
13.7234899151095
13.192889695337
6.31387730792138
23.0989538907779
5.25039314270526
9.91200767643318
5.21698835475682
2.93883318045827
46.3103979289482
10.1777249605722
3.6135870926977
3.32199284972898
6.39738689404241
8.03691316734795
6.48944184500734
7.27982582097948
4.29518039546774
12.9270154958787
5.16661947146476
12.0776966917405
22.8855159476846
3.56888762208653
2.10224558050645
30.6017019082837
30.2186661320767
19.2846534757075
6.67032183782006
5.30799497571089
6.75524328512054
17.598124552302
4.88792831450748
1.76054450175825
2.87030411449016
10.1739842026614
5.40689168207305
3.93942564600811
5.0882901140904
34.3367676020245
65.469889837704
12.3919732441472
7.48750737753295
3.44411879409575
4.22958047603417
3.6255376693728
2.55738840705679
6.91644604058874
6.67093719432842
3.69141794417589
3.73317012344399
10.5402423663293
173.888016729838
10.8986108673509
15.2400711591831
5.74685226069037
3.88066139468009
14.3430038111535
2.50418554946468
6.44165162475186
10.0192358968972
174.657752380938
19.7142408053359
8.46991690514774
22.747128103771
9.53255707844032
5.70502648731782
35.6410857745274
13.8005291269405
19.9063031247366
56.2799134726121
3.05125763854591
2.35556879094699
4.25439691176226
113.932816909807
9.63997822604639
4.01631311265581
1.39446804664196
3.2420669263233
10.2369531283293
4.78509819699751
6.5842399744325
8.38655734167656
19.266094357286
30.4279277041747
5.40043504053787
12.8663407842855
1.74783394861749
4.21882465360726
8.0361095877714
3.07333734417529
242.946226678161
11.6906766985971
5.2535335728739
5.67354592724738
2.17592403402553
21.8945093562089
31.8627611265218
3.34130754319068
63.8066251777767
3.65874593910523
2.78186982531816
2.92505579404568
61.7630009509066
7.22642009994303
5.54412143040906
7.40862133036046
9.80855525936411
5.07932692307692
2.91870015826409
2.2452289007646
2.26316970214258
6.23451281519145
4.96574841712454
1.86779000366492
2.56318569687119
3.1883666054734
1.31793329629253
11.5831462496963
10.8926141324942
5.37622369825949
1.94138355923253
11.4034759201826
32.1749729494524
3.51128584164447
11.5453722781681
2.49807101663227
2.32189294081877
1.49530925724203
4.69524276001054
7.777591483282
9.6953714446274
3.09587295457106
2.05084140811929
7.60811405161065
7.25160172462425
14.6205808765443
5.32329761610012
699.23613027536
9.63652746872044
29.3823562516079
5.45213149789035
9.63050878104451
3.11036789297659
3.22568969648418
6.94269436893445
3.91242859187113
1.67550061386055
25.0739563961204
9.51466813225113
24.782833804991
10.1424907245393
2.96133740573062
23.0114973666203
6.23381237053653
6.8134909921485
79.0325112248619
4.36033871906275
3.29956999522217
9.46304465399133
15.5587215249881
5.61998440879468
5.10011033341378
6.12956512040295
9.04224733896631
6.09651044922883
6.69320620975391
5.98130755486324
2.45186298875968
4.70519739132913
20.0540846157242
19.5755598630737
12.8330842761925
17.2125630541624
13.877617960446
9.94218824653607
15.9317328683778
6.08747082510968
48.1269526007837
3.62082634911304
7.74796491449486
3.10486482164986
1.48829431438127
6.01525487714746
2.3937947026036
4.48086020760046
681.37643527694
8.90534139695874
17.6590668080594
3.73074546984845
2.69824298548534
23.037596881163
6.6534010249994
6.61485194337959
20.2703897759254
54.5945367808091
3.97713052392171
8.17643477751428
6.9790760840037
4.27580298093538
9.95499449030487
32.1285018833796
4.89147511022636
2.96052841711961
1.41513762713829
3.98017709317669
21.5394990486877
3.10594173888177
7.93017951475472
8.1425011041006
10.8967076183594
24.0487874971987
2.26725131091111
39.18151807943
7.07915273132665
14.3295791101072
7.0100354349866
9.05059877009386
4.53673535440716
17.8881771448621
17.8546466042546
23.5254372136196
7.13267793370962
109.156931183193
1.23851409114136
8.57396724489526
2.72152248435802
14.6152266083796
3.41737356629312
8.96210210480622
43.1940372705412
9.46071780575614
3.16769181334028
1.68896321070234
8.43464670805559
2.26974145354775
5.68214461642166
4.21070234113712
4.11308936227534
18.7377627837618
9.82247393989698
7.13364863704033
12.040133472417
5.69666812508806
12.2806661937097
2.6022963242962
33.7894119124773
3.08635284415686
3.70968374494787
9.29919686212592
7.08619810769479
2.6542275420994
4.15208888385012
22.6255899728066
2.82720178372352
5.97758874570832
10.8280887630301
18.770169434371
6.46928389692272
6.65885056150141
3.61186285130725
5.67312438842722
1.28923420849945
2.45769073505205
8.27406720159466
18.2314015544615
2.25493224070329
5.71524797678784
7.25714188393733
10.1429373665524
122.624147109341
12.7348644510045
21.666221051452
10.2195097800355
6.48229056889956
9.4927216011222
5.32351485875899
3.46494103587641
