# Supplementary material for: Simulating multiple faceted variability in single cell RNA sequencing
Source: Nat Commun. 2019 Jun 13;10:2611. doi: 10.1038/s41467-019-10500-w (PMC6565723; doi:10.1038/s41467-019-10500-w)
Supplement: Supplementary file 4 — Source Data [file 41467_2019_10500_MOESM4_ESM.zip › Source_Data_forFigures/SuppFigure2a/fano_bimod0.8.txt]

49.5226094964732
6.7849153778351
8.10624713149764
58.2702881372197
8.46700259562235
31.1419480865422
28.476464715365
36.4774340827588
6.78928172169252
3.73621220183906
8.37697085523172
2.87943577586131
9.90396613051468
4.10390998129807
71.9182378746091
4.13460177168683
6.43687565295989
28.7851753908377
3.19914721612895
3.38046000201755
8.15756298330419
14.98378924037
13.4027099172002
72.3538247886074
3.44371675315117
392.643873915381
5.60532640734206
18.7717538688619
11.8688577308979
8.00603108291795
1021.41893037014
3.86797262832228
2.63515831994093
3.37773059380187
41.3199196927065
4.59516592644099
11.8292537427097
33.6176365749111
11.8827550241638
18.8802955715511
2.16939759948961
7.24936390565658
21.7732066070575
12.3799396045069
30.3095201297403
4.35264144005323
32.9954183257597
34.7180050718512
11.6414358681814
33.6566291752909
152.900129300142
2.12108184630412
24.1689043087828
107.89643778565
9.98913043478261
5.20859003696532
4.16625700124914
38.4461341845343
16.1647298905958
7.00828795746906
7.4576572112804
86.060935042162
13.1189858981773
11.292279950064
18.2126732783798
317.130177902244
11.3659957828093
11.9939375755597
24.0879387300916
17.7473700822137
14.4418847360488
11.2846491362646
24.5784192923781
4.73396976401252
9.31085185071285
23.4335502664752
41.3691888867207
55.2052324058663
40.8369874891614
9.74193862925008
106.722787173779
28.9735745051709
5.37609818517787
58.9107927893818
9.67171859873732
107.010841433202
18.3701947805606
9.8236692589757
7.52433159842473
74.3564816276353
9.39703612441506
53.1323303139857
68.9052888566449
36.2392660037584
13.5680337968667
3.33149714735393
9.44023301529826
7.660877472643
2.02097978763701
4.71204890585945
9.89997894396646
53.4832557510529
66.0257587623019
4.60793625989079
23.2174321016036
88.2737947265683
16.6397432794948
13.3197774266611
54.5303817101236
130.024105508929
3.51581706653046
29.2479572782852
4.44909526634868
12.0104424821347
12.6263196655429
5.67003793709572
58.1422985407411
181.152203250601
91.7993183870188
1.75560997144118
484.20514592811
4.58453424156606
3.0819397993311
5.97427321842038
53.3930062808531
11.4947272192286
1.91285841873339
31.2829405998169
12.8541849336937
15.16653542264
4.84614908871202
9.16133711009487
369.603844842508
22.1376797588836
69.8517704464789
96.2120439539649
8.91673328128014
5.88946896157925
37.7109373030045
64.6490167720646
3.38507935894214
6.1110867507263
25.0059784774811
9.8840267324239
7.24000551761349
37.9465111316034
88.5605229747852
53.8497317994245
44.9337607396922
9.08625686776705
107.123047003875
31.0224405229259
12.8794573460832
9.58812397861929
58.4883882311814
7.34660368035781
10.2861747218514
51.7142286911861
54.2711232368432
45.3598204818071
8.77611486501817
52.5109338821713
13.907839580068
12.255555046502
16.9399405128714
67.5717253090151
3.88004921413347
4.75091555938114
5.84905759828044
10.5684041687742
5.0873299347339
9.01530692430566
44.1047832370232
21.9320812966298
1.41786734740486
4.41138198949765
3.68237346033025
28.2760002146191
50.6632902899224
13.181291029252
16.9844091491876
40.1202950698829
9.01738625953498
8.69180413897686
13.4820747057283
3.50668996635456
99.2686640000145
51.1161865678792
29.6586581120743
243.188081894604
20.9505336535832
88.5615405246183
27.1379583482599
5.62006374927379
30.9128627755346
43.6323954395864
7.99414943544786
34.8925825579283
13.8033126293996
68.0455486542443
14.5659336499883
9.07509164150568
5.20087366050099
274.687150773197
76.2140026086325
6.76389653274629
5.48289134676782
35.4886171061716
5.17968647820482
62.5459878887482
33.0029454366676
65.2331452999139
33.7021162680297
6.15079955582814
5.73795002951013
1.77734356775807
32.7305570174694
23.3528584377833
3.30342378098928
12.3964779258897
9.28400775260212
4.27799665167078
13.0559537388671
29.1555183946488
99.1841521164581
16.3086267031414
6.80075166944441
45.157884315554
64.0858736626189
21.2701805087807
70.5813999911834
16.9620695276723
34.1490551213119
10.3379396523209
10.6326924906508
7.22054283509133
4.65438205270627
20.1677799076032
63.8445514085063
11.0117939077634
34.4430240910811
74.9943033555074
48.4218457863608
6.20275327579183
9.88910018151958
183.937198040487
2.57846982458692
44.5614347289539
30.7713786014544
664.572763739423
17.8818795933577
18.2113025946105
17.7397837918016
12.8045937085748
9.51865711158965
95.5968169761273
65.3926710412463
33.7657002534199
40.6550318954043
20.3229590688384
3.18024144919248
38.4566637138198
7.20058628940498
17.0063778486428
50.2282623981217
172.803856379626
4.97812265689787
8.0290692294473
866.640915160233
5.98008696384809
37.0800926234961
29.0173430051878
47.343032141991
1.27910371622387
25.8773927275315
1.75883056964259
7.90275276562902
18.5918534093014
126.916112912657
14.5964653988164
21.7274351357527
66.0344529855276
36.4996140982763
170.227371194615
4.64605027959495
11.705560945995
107.415176781647
17.9435651647223
7.29183299169274
31.6551274356773
3.99424736181903
12.294577356285
13.1040177826673
118.693369921218
16.3299410889267
20.9127509950787
12.1179948591971
68.8931325489109
16.165720597711
4.68626382357669
13.2959461897169
43.8574436186162
147.08637753143
333.493526060297
11.0995697954359
7.1809792038625
9.13888101581543
2.89953115376397
113.800496687697
550.630694075668
39.7788544766373
8.34927117991407
4.40993788819876
15.1983885679538
26.7799230687866
18.2491818606826
13.6656611860429
5.8703538908594
16.7713077664862
8.45150501672241
11.6387447995949
115.90928500429
7.08499170590035
8.65124095932673
20.4892713539514
2.74757803768759
2.19585669257236
6.38243758263981
19.5282965440645
3.42367115170335
13.0769998145507
24.3332189036571
19.8559872069346
15.6188123075755
19.7719077273141
3.61602822696503
8.37379571446715
2.2109318275015
1172.43330894107
12.8728383646884
29.1787944967006
16.9151269258183
19.3080524292921
72.8115344415067
4.3094971302466
12.9184826005948
137.323764332188
80.8945214708485
13.6186383673674
62.4351469880145
18.8173283883572
119.072882601255
38.6732231863956
3.56336771861142
31.2671538843976
29.6296368619159
21.4622845458361
5.83838913820242
11.9565217391304
20.6235069278548
19.5816094801602
5.88686749175594
6.44178649099362
17.6421510772095
1.19217978482583
16.0108328288201
3.53101558470879
67.7214958954089
34.9979573164722
26.6791843838321
1.30728802969606
6.2800224451635
24.6221714377817
348.76088762342
23.3458589934991
7.27825689985411
35.6830194852407
9.48774493267665
40.6825116621952
6.18345431956729
29.4599154895289
12.1080118023364
16.6549175772912
3.82560972324319
32.022469808387
3.89262805063441
96.5821727264337
40.9605831270741
5.26761467080516
15.5350799783462
10.8102006688963
10.1624807943423
48.3344922248514
2.97942649554344
17.3220290770556
7.95991504528477
11.7929606625259
23.7120144262851
6.21327202921838
2.66898908515011
5.41407467943824
43.3810484084576
40.719460751992
29.5112931504427
14.5036884363855
24.5104370891477
5.23900496990716
11.0857255152059
37.8345288540677
22.4646402835952
21.2481124707108
110.117716947598
69.9394877334386
58.73010531094
11.2382243710125
4.55880654919982
5.28656290560275
14.808849710551
3.12318209065402
2.34872926368366
6.4862723041039
4.7775021597995
24.6373136339692
108.432296855553
5.79650893886985
7.64963904658179
3.76590732577635
14.7914082540507
156.485711147388
7.58088364724521
12.2927857851401
5.69676700111483
20.5289103699898
18.1164945610488
8.43973797470331
5.38331497988612
125.578170079059
3.22405762498959
12.8731878803035
90.8083474854891
36.2472604534316
13.6606862830224
10.6518005010093
134.681030197714
761.121245547942
22.2129088663456
4.34616115978741
29.1879345452244
14.6868330944418
2.89575211024595
69.7308085094327
12.8956327973147
7.26605927805328
121.620908384218
2.14096527496238
4.90154283284409
145.07006231764
8.36444343273389
17.6467879946141
50.0180705045917
17.7222187763519
16.3397307841148
41.5310724493805
17.8839786736822
12.8594602753438
37.2849244961356
33.4458061960922
771.807773688328
9.13936301376212
17.0335461639809
30.977609449554
33.8158565488215
21.4020155181984
3.08709229870543
13.8064764091342
30.2374438142668
22.3675865855821
5.8893897171925
18.9377304487444
26.0655487176018
45.8653262236181
26.267417701842
7.26730043338459
13.8509316996799
33.6198393045141
14.3456985098937
320.840971282454
13.6025924771249
14.0568954187467
18.6140986197874
15.9452605732187
30.0402107622168
6.1565345409739
8.42077335704736
8.97075920283427
6.3591718079338
4.41603346437443
1.78741168839414
17.8930075879433
2.59607174477901
15.6918535434961
2.04144137387238
3.98307803511134
2.81175298470663
16.4076174576944
30.0091640026329
5.4739837921276
26.3519287195746
8.32888672187474
1.2674895226178
38.7878112225938
8.37907969092377
13.6867565257115
9.37846115157666
102.988218454551
7.81294236602629
68.3939414429644
13.3065957648096
15.267763292608
34.8385700639451
6.22236549056383
6.87872818069364
11.6152860588196
202.36061575133
1.62728590287963
5.4947286620217
12.9254893088877
9.15959217352336
120.619549655723
7.32761949640948
4.19676368712196
9.30718748028018
5.23582787564863
9.400927426801
35.0109837162376
24.2998709609459
6.56684968096157
15.0067016182562
2.9003752448866
24.0979611589341
115.266820830197
14.3928476294771
21.9775351801603
12.9865571780103
3.52037533472646
231.824440792522
3.04947434342896
17.483907783611
60.6732499682162
14.6221076982218
1.52272534896585
48.7489445693295
29.1971276805036
2.80111515127946
54.0325544762405
33.8220189581766
81.5657876276809
5.87757931939887
5.98262572570603
32.4181059260033
6.1150126613405
63.6793591095312
30.3576457943602
6.26402336942221
86.4173176224467
14.867151428219
2.65247183081108
9.37999577555575
18.7810884767406
49.9319541787042
11.7686388064026
10.9384939237586
38.474936990516
6.01138491498764
18.604750316203
26.2909016449389
149.667745784806
165.5031850036
11.96653059217
16.1909221843751
51.2729287084836
12.7414517480192
2.37526371407902
6.74405250205086
8.59815390250173
8.8982657847778
12.2716782626296
29.7777538029992
37.8137759812873
23.6369917268087
69.5929818000116
6.55510934838557
24.6568161118591
19.2244590123981
14.6545160139948
6.64350376131582
17.5164273067086
21.7022262459659
42.9989729544676
28.201892850101
6.48374148710032
35.9035265147466
1.68718458274545
31.2754151503407
14.9615192403798
29.1161012900143
5.04474671286583
50.7589288902175
11.4241401012576
15.1439096505259
42.1027892427948
7.07723662207358
10.4263707034047
16.2637567289097
16.1100030404378
6.31388990156763
10.7631624314726
5.78249188689589
20.2053830551774
94.851123286508
13.2800808193409
7.04337767495662
12.207598547252
8.48693390812591
7.82817892310357
10.1371237458194
15.6408456941381
7.63682467177201
12.3981011106051
36.5713161518788
95.715353820372
18.4947031115936
33.7344761371873
48.1786295732144
18.2861288512371
7.35679370796428
1587.63853630614
14.5617609605239
48.2591047968142
65.813893865215
12.329019299459
53.1916874715405
7.70266641089584
16.1733049559137
20.1121921556704
76.6616576561236
32.1076456405071
5.68377831227431
90.0443168258508
24.0807187471629
1.64227791267696
27.8821943032051
39.5202968744334
50.2904767844245
276.329557672556
29.9170623142204
9.09810409926876
2.84641677131578
2.73633300593055
34.6703741152679
26.2708438473998
9.19155323016005
9.37208016222053
2.32618613856897
29.2229413975454
1.23747503568336
14.1401912419328
2.67237517671012
25.8887380957266
13.7319413498404
6.36103844498162
4.89417639661327
2.36999484959266
12.5541812559353
53.7530061038972
44.8119913668378
39.2016447936892
10.0115185395361
12.3835727729408
38.6647653442817
192.928748201705
13.8659373051414
24.5430319665147
32.3071523132664
699.165067898758
27.8551827382634
4.45849880652639
97.2453614717766
11.0471135669623
14.0929535232384
22.4072717218497
5.16807529828577
17.8607278303363
3.40845261891914
29.8053085991375
12.6500664314839
4.74847643313492
7.3683110367893
15.4383159187782
4.04429393536644
133.614019799023
3.68891382541202
65.7530664207071
20.1012926540191
97.4339979700324
3.37073736994311
2.43291456300082
11.4227363288552
1.54728490492866
8.90109405996085
61.8973689906423
95.3350489165035
13.1794871794872
34.3183827681544
15.1462623460588
11.7312025508471
33.0651119346771
10.982177413611
12.359168241966
50.7527024999779
23.9293389311891
127.82926270551
20.1361529505372
7.56574875754071
42.1107203061747
16.7241554754908
17.4364961151351
7.24711777823483
5.75478130986784
17.3306035695308
8.31173311669814
14.1365518270319
7.52768487551096
16.5174070596614
7.12159987215633
10.1177000257268
77.7146565449511
55.3373564054093
78.6153479808726
41.0003706539704
21.404695172364
34.0686316821933
59.9866278850149
205.803776980833
15.2131298973983
3.75141723597298
323.650309997883
7.69655811519564
17.8164981607154
79.8560784592781
6.06363886627345
7.04516449810782
6.75371883788667
13.6084394217283
7.10436382054221
44.5080643962133
40.6969165739378
12.006123698714
9.14931534461895
5.4521304075917
10.3415433611963
10.1946886974241
34.6023671218179
19.1592793792403
3.13617868721052
18.7990535454499
24.7566660811455
5.09368854694475
5.07168877840139
33.9220807183114
6.30179413886349
10.584993456449
8.33485070219066
17.346723154842
137.699990218243
5.32838142646029
7.52537081838445
24.9980043406813
44.0198522704917
5.57432965136061
7.51488702177992
52.0434112947047
1.46371015856457
5.90364837615071
46.8176212735352
5.31989463351453
40.4982112144318
46.8228796982164
23.1653129479217
6.91593248571763
12.0212874698489
9.37150377162068
6.07263822365989
12.4881273288518
17.5574536752505
28.7559962010077
110.629731292687
34.5465641485363
65.0759930227369
24.4413681343309
16.6111893268294
4.96233822887887
251.237479919378
14.1922148382517
75.3546201124166
28.7070966207908
311.320604428876
12.7040809631728
10.1990589237941
24.3565687669944
16.0126101958154
3.47540239896928
5.08264047640218
25.3437981964029
30.2555372434914
15.9851283600631
23.0451406566885
18.0207381004733
8.68396990903385
45.0796453293925
5.26371769266223
10.1148422670162
55.1230337185552
23.67667469197
97.7398478240272
5.33381712626996
32.3873072844441
27.5114550453111
64.9303132440529
232.747237367821
39.8980625393634
4.98335933083122
3.81776464182935
37.5194216943618
4.76192643068243
25.8615538362284
7.45610981468043
14.4550515855672
3.92512056347162
31.8907441610232
3.62084296815299
13.2049956732231
61.0340188862109
3.17054279869123
14.6430199017426
10.7644449356615
23.7337714649679
108.527672193663
13.8503712276503
37.4536835617399
12.0431675713215
4.93264119518495
21.1204470671869
29.8654330516092
2.10764223547133
4.51016207872395
3.74733158934623
3.60431997631515
23.5549764332972
17.0480263074933
10.4944523994089
26.5067152636334
719.604067868918
4.79827679932507
55.5985079545375
3.98851020542582
7.42353298875038
17.4998459009918
77.8755271193834
331.596361099794
110.90623220258
12.116435315358
3.1169667967071
39.7298384045019
7.9815982953022
60.048033023379
10.0058807682452
151.926432282406
19.6963426647347
2.30242031464132
22.2742930834036
31.0920779711448
54.7711140263989
44.770805060696
4.82462962677605
5.22121047959196
6.7273440586759
27.9449446874196
116.148413665641
8.07054828264442
26.0100848080702
6.23743371789918
19.7786872203328
17.0899534027282
164.185519580238
46.6194390737259
78.8082836646524
19.2759930800129
7.23022746809018
5.42584123950584
6.34145207492839
7.7368720580485
1.65399800044542
30.6574404373602
54.4443663753127
5.40640088032196
50.4417563817754
22.4372909698997
7.4632950587021
8.83027668200221
12.9911051021134
46.6097273015894
37.3355372201469
10.0437377946059
5.81659222015218
10.8343059465079
5.87269392598986
12.3146997339532
28.8947709947168
12.4710639352723
31.4802149667763
48.3492556542918
13.0465587044534
57.5760846735599
14.1617687165584
49.7552878878571
37.0533740254823
9.59091765042874
66.1000721765842
18.1337686129987
37.5741081698739
2.22829216231825
15.6027129336438
56.9372732966194
24.8099143262931
20.7714321116199
9.95034342912534
4.98923727009783
7.74524352698842
27.7336218768444
14.6351477680394
8.08583868961227
3.7363454862215
7.51391426613841
7.26975858126503
4.37541794771306
16.3104287017331
5.58175576344149
21.5874095458127
3.54081541875747
32.1973244147157
6.70683981382565
73.1660890400203
9.72510183100608
17.3420838346299
17.6709144402366
33.6454143604767
19.7288835124173
18.6282446128031
8.95933080203459
135.137819925588
12.0044845965272
207.757461475738
50.6665874996593
3.93311036789298
7.03345325866845
47.3389074693423
18.4128961824389
11.2652657110103
59.4866099684228
10.4723028207699
3.35583091178244
51.8112789085156
4.88695652173913
11.4135894684031
6.90507961736071
27.2881832504542
14.3267693751734
71.0390797884718
2.25822154543947
114.189324957624
17.3125167301
16.4225404697995
8.66542569312337
224.768597494607
39.0739799331104
98.8167482111489
10.9656601818267
34.9396146905765
11.1201253904655
32.5136019453394
51.4558615692884
28.7925633817607
9.87998513177744
7.21855460229752
12.4139516941503
23.1505016722408
9.32067057907911
32.2024395042298
12.8613863954335
5.8049796306218
8.96076352067868
2.09082907938743
2.9235565211039
13.5680056478239
5.5609428593117
3.76036686706199
3.57498655828238
20.1236545416683
5.96061268809823
4.75669972289162
8.71207640640137
10.2984735495521
9.03656293396854
11.0192616451688
55.1172613176855
11.021178373021
2.82619721415708
8.26738319691311
4.3661637428341
4.78075158676909
2.17919204844192
3.90550415497059
8.69010854359916
7.93051867554034
13.8255785526748
1.66289572309639
14.0119518638348
2.03741941738161
4.81425263699511
8.5817211528339
3.10503235467137
2.66709845282829
20.95960895292
3.63148479427549
7.63174868609651
4.05260753806733
3.51999166772749
5.21926185985931
25.2414859567735
2.45580361061533
9.58169542900291
5.27143492105129
9.01862717671941
5.90503608728657
13.7685098863777
3.06225881142269
3.78040393716115
7.08072942844956
7.31352570584118
2.3102978921988
2.41340998007629
10.7950467221558
3.8115500513262
6.72455547609066
3.00668061244515
2.33332092913637
9.85627045747518
10.5165803788222
5.3496095131741
14.4113293441604
27.304673357517
8.9527977896558
2.53884225878439
16.7564489890774
3.26640372477373
6.00766894759932
2.06641184902054
1.78572114384471
41.8137498438779
6.37137123745819
5.76116857206579
1.86406058432514
7.43379446640316
7.0559335716757
6.09204766081144
8.64935950895577
8.11489801060156
12.9952372731696
8.58562357617178
2.3380992532406
4.64795423999
7.55626726214961
2.34392419175028
3.68199251884932
14.9456747717617
4.4161039944469
50.90783339182
15.92663883987
5.44871055596462
50.1500228540059
6.95477138763231
39.4053721310667
3.12192952788947
17.2019874037406
10.1231547810174
16.8970598203792
9.37859821566176
5.99227239057995
14.9937915783001
2.7307582900896
23.6009028129127
2.68522368223922
2.78763652817626
37.2877234654465
45.6257695295199
4.66186294443755
6.32809692628052
4.39326169701604
8.31566865791607
6.98641451759745
5.23385644455879
2.52696782702906
198.792824626694
11.5766442677247
1.72364381761296
8.39781181713254
12.7875915670318
4.50269827645741
3.70277737385488
12.4663374855077
12.1570135133727
1.14405723612756
5.57400140420389
4.04608135492693
7.48604649578704
4.07653963317215
2.57899369088096
2.79123124869817
4.7840669530346
3.45372959911869
17.8823799730565
7.8112756808409
3.22033662539992
40.6402671222324
12.0396408150735
64.9844274316688
1.94832948156084
2.11169098460068
11.2222762988273
10.3740473221106
3.74917423403088
153.778883396404
5.44612605817612
3.11250423585225
1.80965547218912
14.2227861093688
7.99988560728983
3.59337972540906
2.73782906649678
3.63099841504499
3.0143615974818
2.80455412148846
5.24943671016969
51.7135000173589
8.47234478059696
11.2720091587992
7.05185802242576
5.35832861207059
7.05294065342973
1.82926235208746
10.601820237027
3.17632021813689
21.6780907494717
1.34885895771157
4.60141434306784
5.88123814822805
4.19612700772121
32.1819450318968
10.5240928979889
22.9528601914704
2.77641177770964
71.2466631561303
5.7603051741344
14.2772553655844
13.8424901470278
12.548626548898
2.77666626851409
149.44743279999
5.57790017272963
6.68673005212706
8.51597130547247
16.9442279739065
7.15854057922969
22.1794055053732
33.4429047156235
27.3676949511023
10.1486436269045
7.23785351450442
8.79780094869609
2.85317331181031
19.7425266416787
6.49048919195041
5.2606771654188
6.35538135821497
1.97783552608579
2.82620959735763
3.05958266686055
9.50326485109094
17.031936057334
6.15627149925607
35.5043948619884
6.04758691186249
1.37745094988505
5.9524283982662
9.40804836801184
2.28495530059326
9.00336337698165
2.04731469163674
5.73950196650785
2.45242671972116
10.9728066833185
3.68561872909699
2.84585434033844
5.03498659835385
2.485967140302
9.19283720490136
4.59040816475884
19.7506157687622
34.9914158462414
14.6279312729609
19.0056932066462
36.943786063073
17.622180349316
68.8056195743245
2.47126173387625
7.62997579904865
4.4251012145749
1.3004615435251
12.9299339909159
1.18351025156318
3.51624057593107
4.95365524905022
1.52883460522183
13.4916613938353
4.68222360422081
6.31272035244375
12.2305797885494
23.5737153359272
7.23669060803772
26.0727352812928
23.7039924118856
8.73742557155251
6.03410231304592
21.1341484802146
7.72761462055461
7.48774030123876
6.75492693418367
2.19268807326281
16.7346238655554
4.22314758460507
9.54491430946848
6.3566515345741
6.87127080181151
6.45944224499328
7.50807257357659
26.1795949323022
2.1917018079589
2.1815268472615
50.511586986558
7.85209959123002
4.96872129897586
3.99777971389225
31.8892886172675
3.5553068408255
11.5606886728683
7.61921278592424
9.58452244002408
7.57240535141105
28.0405850760142
3.30528428093645
3.21427541612518
1.83167080075012
151.644655671581
12.5732861198506
5.18018983573042
3.61489785984581
6.25081205938259
22.3220101043903
4.84723186713758
3.27650400934843
68.3873379830753
3.00900140605637
84.6623654334695
9.69352144818601
2.63335746465559
3.83878714658259
5.7759136809066
8.75826559773048
6.3102553903582
1.58038616494533
5.34071317537331
17.9168004523862
20.0014293977574
107.729431105122
10.0019439505571
2.3616511365872
2.50821116214686
4.59642787249372
2.85464206364057
43.8207350895489
5.56518333344686
7.59060504712679
2.18666966304017
3.08558504367075
1.33514511610646
1.93395673989315
22.7864869958368
23.5188751548508
1.33114464570003
10.6910785673368
2.84084496853071
9.39834066075841
14.6666076012687
2.96038075636738
3.40582493550556
9.03868536605262
44.6478738652652
8.98800282286521
2.49013206707227
38.404163867016
3.2582620032878
85.2555776124248
2.19269177588428
250.062943794056
13.7121688598703
80.3578023507484
13.830828696857
9.45439147300324
5.32587287872133
3.72217280318579
4.23676889122246
4.87670325569187
3.44789323116382
8.91412883543893
4.6270706695745
5.33377646548467
3.3998747002364
8.55697927587103
3.91144189552028
95.6421347533358
3.41000455560617
31.6416763490211
29.7437186146114
5.91219596657341
20.0085328525547
2.82544378698225
7.83678071728219
38.6950760607982
8.44884658262585
4.46711259754738
8.12772001511314
7.82562978994306
7.80936454849498
1.1371237458194
11.5022897359499
35.1788210593059
13.6241383389433
47.6095958080546
3.73942851520258
12.8369031861005
7.29550027315487
13.9955442160848
7.60205571700629
2.52773032410192
8.99257918552036
1.96828585579219
181.406652946766
5.77107943219207
1.6703271153399
4.98655562692418
9.15490030973649
10.5570424569173
2.13183940175399
6.12535737246374
90.4797054720934
10.2207465640922
9.93341441167528
3.68742626446299
7.94874163245213
5.83143891125949
3.45798146323063
3.65250180339694
4.99584656436014
2.44340188077591
14.6661882467608
9.9185950211916
14.8022746120128
21.508227861144
27.5420886523152
2.84213840127896
3.10804019570108
2.52227632696207
6.52584638854662
52.7868843116589
4.56935872534259
6.16822213205032
10.5162430071646
37.0137328915674
4.32212673504097
20.668915803026
1.83892585716132
8.29633556701462
3.75106803700901
35.6716219337316
14.4023110479334
2.86776001885189
8.75261521365147
18.2397596056752
107.586271423349
4.88496670896228
1.43792437788872
4.61428149287805
9.03896648242809
35.3294929746768
6.18604088483843
460.962027694309
18.7440815845912
1.95365127854002
5.03678929765886
13.0628776258067
5.37272389446303
5.27455119030897
2.46735724702804
5.62460814300279
1.27890446484341
6.65007066730649
23.170013595215
7.4696607740086
2.38704867618584
59.6090802954353
13.6940857295029
3.07399915887289
1.20641616651487
8.18720649390045
7.86397571165922
59.4767205485855
1.04589380757461
5.60019635761059
61.7545849491896
3.48547998741366
5.35425094264377
25.8848638060895
7.47082850507112
2.89058767319637
2.56860953107172
490.981394697789
1.30380839356996
3.89736383979038
3.17167135707289
4.47728854976156
19.276063488631
10.2539383960664
1.73412279985587
3.55615280613502
5.25495010880691
57.9274662881833
5.5145723841376
15.625724378878
1.26008262836907
2.84680463748823
2.91216141210856
2.04404366033866
3.55046402417877
30.6007242789576
6.65663457644017
4.3155445688527
7.74558443319527
1.66128228847933
83.0744799022127
8.17057000626142
1.60982154206839
28.0303095832835
1.82589347411482
7.89408786138262
3.69923546697731
10.2382788497623
1.90102768906175
10.9003819981673
9.75284893687665
5.36227554631945
19.4461373411504
3.84664413665097
2.15193390951478
9.39914981402182
2.88117624787026
2.82331101499856
4.35949239979312
4.96069148243061
15.7239500931248
2.52508361204013
53.1866241535562
3.03223912519265
5.37332320799763
4.57816498939278
62.6220390605482
27.8490292096549
14.1348604606186
4.15328905844003
2.03804674304144
261.836745386384
3.68116908589458
26.7234291104025
23.046437766175
2.83267585469016
11.4556427985468
10.2127367723441
7.65494912118409
1.63419136428966
6.78119720267756
4.57570915795978
47.1670552030708
4.97846569882592
8.48087430458603
4.9243610298972
7.79816999408164
6.69809487250119
7.79365791550605
3.9499493396218
7.39164909664028
1.39535054807622
6.76792091039069
17.3884232453271
2.00524149923675
9.06631700374283
3.01804321881589
13.9401164030073
3.51818011694304
12.7899627190078
4.04205507720771
3.79852537940721
3.40857395971926
43.3523029840569
3.88612663904508
1.87876217874896
62.1082701552163
14.3086145885414
7.20914963993621
3.0482807820093
3.87319172110401
3.53472070016191
4.64930851816195
31.6656026674528
9.87839539794337
3.8948138262815
6.34209209025378
1.77493606138107
15.9118069329527
5.95171550288856
113.048725503564
7.1301163102735
8.46987726037665
4.48230797335657
7.37439404757431
25.0583195384159
2.6229015802048
3.36795843125309
2.46277855022359
4.44508361204013
3.09289472623817
1.65979591127657
21.4443274675189
7.35499634120588
2.56039444787345
8.08771680494438
7.84146539272556
36.1044099922198
8.68418473043511
24.0969682901959
2.75811845938073
1.85231024859936
22.8528015485763
3.13892881967822
6.73015314205246
2.61784262528451
8.50963376088794
37.4391745563426
3.97927328413186
5.35760226395678
11.4742716686143
8.39133249266475
7.93391879227386
7.55820578836135
3.00652581776654
2.10154073219075
2.23155017571261
3.80566065207062
27.3508822475053
8.8083653018702
2.75901224188718
2.25116689330736
5.54418547444807
2.64206645480324
10.6701035734179
12.7334702002681
7.97519622975344
9.38617222611549
5.62895315992861
7.00132862967884
28.7094919867563
2.03614418040385
48.6034660680322
7.22180863221431
18.7519407618818
13.6962489071455
8.09237087795366
41.7875151663234
297.028341786993
2.61375867616244
853.053008770352
10.2847679586627
14.5138825824899
3.13097632678323
14.098322109001
20.7850668305423
62.4030078554808
1.34666629377808
1.88614221317435
4.04421554275701
3.86178592867556
26.8553632351977
4.83423965326032
24.5826477552914
17.2354340622673
3.00091213134691
6.04568996133732
7.18597782784029
5.72019471983436
3.12809767498086
26.63951911778
33.7269237053703
12.2559672440695
107.437149382244
38.2006541737315
10.5384608360607
7.60388816366547
8.20301506010364
25.841691330848
195.069324678984
6.80557497019282
4.80414578156838
24.2352826574017
3.88093385765235
2.6893713954652
2.94340579454802
1.6165622497527
5.37109855001229
2.35517703878102
9.86560620136541
4.42147947898747
5.2059127243518
2.57866058466604
5.13917009979356
8.50339577733549
9.18871146963037
7.44458708878425
4.52421930780504
10.5528179298672
4.09581159997921
1.74101417828917
4.984102586924
14.5664624173034
4.24751868398434
1.40688929256574
4.70234113712374
3.27825033576489
1.94544314381271
10.1948365265872
4.00167224080268
3.59123032207258
11.9105019091381
14.6392042533793
4.58170616522192
1.60349760244993
6.27073206596816
19.7422832037283
6.80412292880373
9.47041447734038
2.57345969166005
28.0405243756561
62.5591513258139
8.13494924187811
1.48784440842788
4.34197855622086
2.29911511518644
3.74145029447551
32.6048302526635
8.09044671523073
7.84105997547936
4.69381389501648
1.87080572973421
4.25346784363178
4.69292388300903
9.69580367779013
45.2124233995019
18.1901618965874
1.70209422908577
3.31221939194081
3.11330778088738
5.33668342554363
2.51740598800854
11.3543913412435
8.90815877486358
4.1564535164107
11.1516266956291
6.67892976588629
4.4808709910106
2.86975540289175
2.92050006170244
8.1100863105385
9.80429388283526
10.1228218127052
152.394444065252
16.0655222749866
2.99970027145436
5.73361594530359
4.72240802675585
3.91250567217358
10.63623349032
2.35897435897436
2.26786964299603
7.27490221356759
13.3871870086851
95.9422202940123
13.7034217940217
2.19512859963028
2.31074358808709
8.0409055827116
5.79239794839078
6.7722545344959
11.0755299860159
13.6154630782962
5.09020227326019
15.1449247776121
20.4761432580965
16.4430264832693
16.0340794982003
6.84434516065569
7.46766242848935
2.83860968505035
4.08477237048666
2.80072507112875
31.1245343057413
813.460052128811
46.593832148298
30.9956212651968
18.2505212911933
3.6590347553945
2.70950788342093
5.74589907978301
4.45834677350899
361.742034589597
3.01267925869193
53.1400027891576
2.48494983277592
2.32888767062819
1.13280463936999
2.09777115933892
8.98180772426134
3.27753329812826
3.12770545935359
78.4850731998584
8.08326795766409
6.3423605668539
31.2844195678167
7.54674508423331
8.32060793410403
2.26950798562052
12.589675819093
14.1195870506199
5.12593132222921
1.64537297439367
5.37628023614192
27.8913855245641
4.83336122937342
3.51778656126482
2.4763827372523
12.4233860102395
6.9925537956711
15.1785956067283
11.5133515474975
27.5297186062464
2.75430004777831
3.87008334879199
10.853595341386
5.7224136175867
4.72795506330125
12.6790025585153
3.33772320653621
56.8748253246004
8.17336016596222
7.25506507504982
51.7183952299731
4.82717622331149
6.63660280918216
2.7979214242085
9.10966465234563
2.76574595972589
5.57921426749179
5.04538885728381
3.48685254380177
28.0532645667802
2.33335417122496
14.9541416172518
9.76453472729556
13.8732499564305
5.17892976588629
11.0176434633829
11.1728796499654
12.7801565965274
6.74731263231304
11.0566857871127
9.62358697096251
21.6151844289888
3.20756503980821
6.82257831485899
21.529223378703
2.89747978827061
3.25687250183539
13.5402689273186
9.65057185311385
80.4507137260657
8.48844633627242
4.69700665686646
9.74065325872042
5.37594146063237
8.19369909877709
9.0533533191168
33.9552628774065
15.3675674075828
2.91840999216394
3.85041336090255
28.1570955190871
14.504680029629
14.4645712827076
6.95091252192297
13.9660443823472
4.13758067689261
4.41055781575128
16.3818812247326
2.50357270305485
5.38012824860821
39.1804322527044
30.5191096211441
33.3303954774252
5.8907530987312
3.1581189591915
112.939513760282
9.81697597315771
4.70400497249294
80.2406769733578
470.967323581126
12.2517916865743
3.83554669308482
6.7089328534741
1.87957424993287
7.05951352018768
15.2916611279783
12.069397993311
5.18833375657145
4.99291487951486
7.66634453949917
998.658735337698
5.44606929041123
3.34671125975474
4.46488294314381
1.44258814872994
13.5163910072299
2.29939074767057
34.4868891291775
4.07029911520586
8.68000863092027
7.95199685225261
8.08093242535359
5.29855476309656
2.68779561061527
2.6779596109168
18.6541594232314
4.22806035200291
24.3935568755799
14.3422918862366
5.85088506403459
26.9579573570368
5.73400570448875
4.90220249987393
16.2273004189927
10.6866121508573
1.8844134731872
1.78472099982397
6.58347499136531
11.9241686450517
3.09113246976236
19.1194632514887
5.51631620452337
2.13286713286713
6.93083224274151
2.67361410702618
4.6198125206086
32.0946615299945
5.27215335990667
2.83129349157352
23.8872272122236
10.130965880546
2.33015122085061
1.8494983277592
13.9337634113476
2.31052742055107
15.2184713197329
4.89388356669123
3.2943143812709
5.17400292876217
6.52374220976782
5.76475296137992
6.75659774182442
14.3097194825422
3.16528243174739
1.21899665551839
1.6926185177357
3.03413832060044
1.50461761959116
22.8743541306692
4.47792609319255
3.84910489331918
20.5692153348108
15.336359292881
9.391912144068
5.52644551795029
3.05248398868631
4.66395922917662
3.03170349352832
14.6849718210047
19.5276034569122
1.67839583534175
16.3618999748681
4.60918975153506
3.62101853707943
2.43430482560917
5.77096896547697
400.467546397633
5.54095251341902
6.0164038859691
169.347105156539
39.1365212793534
2.80090194148575
1.92177838845814
18.5348100078892
4.49843878741602
30.6778542855269
2.98747319577403
2.42683190531902
13.3522410460227
5.0136592379583
18.8242965117787
2.56007841779116
4.35869790672564
5.66120614362099
12.2402475718414
3.70984991755247
2.21025361516195
3.07796555833304
13.3643719674235
14.7016309820547
247.79200921148
2.86976401524897
1.70474015875442
15.7498687052345
33.7352551047284
3.04607854161902
26.6514205485863
13226.3873741419
6.63244679326846
27.4697457783614
2.76115466943529
10.4662751207144
9.18541553472134
2.35340022296544
6.06561689069272
5.15178801131978
5.86827887831232
6.22674639502062
1.16610925306577
6.79823433035896
6.86859661312356
47.667381086483
39.9552499389238
2.43471016505077
5.99566128142725
4.54987554456483
73.1155322413374
2.11068859669217
6.6777079630592
14.0628315884653
23.3091917484385
4.68827136680169
24.090832981986
16.3084286837727
3.65556138284427
5.19505696955955
1.74500137945478
4.1670170372375
