# Supplementary material for: Simulating multiple faceted variability in single cell RNA sequencing
Source: Nat Commun. 2019 Jun 13;10:2611. doi: 10.1038/s41467-019-10500-w (PMC6565723; doi:10.1038/s41467-019-10500-w)
Supplement: Supplementary file 4 — Source Data [file 41467_2019_10500_MOESM4_ESM.zip › Source_Data_forFigures/SuppFigure2a/fano_bimod0.2.txt]

5.12390896484216
20.9492050726272
3.46325041254489
10.0639760921091
40.377539960889
162.915122860228
5.14460625341967
18.4927591499522
30.0416957606932
5.60818691965686
20.5784784288973
8.05432894041054
5.32512005883554
6.29199770753031
27.3461196390071
4.00996813353979
3.08812225495863
3.25714595209402
5.0107888269135
4.55144460818642
7.82672057198196
2.37224818438371
5.10367892976589
13.9281928838674
6.33736929003853
45.0475551602107
77.6579426337071
21.6835358143163
2.04231298899802
51.546071294088
1.82660561944449
1.89147256139795
5.19610450134328
4.56904568145053
31.7739181756751
74.8150628342827
738.312311864459
5.5565242211205
10.1595145869328
35.4870290787605
5.27743548498623
1.27979422753483
27.2038679656827
3.49479073813921
13.5462762431708
15.0950463662315
40.5379151051981
15.771555357136
18.2968452008693
3.75518354329582
5.00495321959274
18.1036194926355
1.42338082221423
4.43493363531171
11.4321657433174
4.67354101624626
4.21348314606742
2.49694227617973
3.09134126917822
127.100560292921
7.4454019480995
3.18683748086843
6.08609632877346
7.24433504941566
3.42640461029832
7.17589513918792
10.2818091582731
37.2207946785857
44.2074498206758
1.14929003632159
5.8154663507032
1.7358140580647
8.0742474916388
3.13526845554377
9.30701286888363
3.45624255262809
10.0779278568045
12.154215746288
8.83288017756756
11.9288705002515
4.19126608655687
8.93326919673448
1.71934985143885
6.48601243792955
27.5634154124401
26.0681139575833
7.38697855125869
35.3217374563428
6.17370696502248
11.1990206589749
16.552992734402
19.2820876104326
96.3105689667194
4.06531545997846
2.07866403995052
6.20551679039772
4.33094543830182
13.1143519475227
12.5347544220163
6.04462276027824
55.2405241813863
8.1779591496225
22.3568292193828
8.60628352869297
27.2562221466095
1.87241759037621
34.0109659211001
58.9992519602465
51.1715340702945
1.74358665542575
6.08411467898776
3.44655797947965
8.46466052812446
1.96419190536583
32.5415726149941
13.3678206835939
6.09619726652089
18.067200144906
6.09112623869183
8.05603594546481
3.42642974175266
122.256506766547
28.4360701887409
2.02732271413185
4.72288809588581
2.71435399770286
75.0326515608708
17.6862648221344
9.06042104171528
11.9164312982062
2.47944731307547
23.8629063654404
27.2519540944392
6.14639524959064
24.8732013159214
2.27708678386208
9.99600315122254
9.14020664785785
2.46201624462494
10.5414947604633
1.93298788433469
2.21311475409836
8.91091492866317
76.1747507838195
4.27854910471147
83.9838760028301
8.03372464861714
4.42558009098652
6.22330846411114
4.68469245617881
14.1316889632107
4.51851277621505
15.6128146859732
3.64284456961803
18.963090717045
4.76558224384311
7.74094648940118
15.4812756135475
13.7845896969068
8.87306057786607
31.9187231702055
28.2304148738461
12.8984817849572
5.25001594386604
18.0766202756963
56.8658885025139
4.53312727967776
17.0054646269977
2.34641788417532
4.21989966555184
5.42806183237364
31.3799790364581
22.4135398131158
14.593071432137
828.598125983247
6.53621062032388
12.2923061070888
1.69549475714716
26.6638684324215
15.3369801409595
28.6775485790777
11.425885404329
2.16633413237257
17.4223470500194
9.58982169865582
1.52346691607021
4.52317247969422
3.92433808797823
3.92434002089776
10.1966611851184
15.2645782972946
3.6309282307144
4.10193811126468
13.7123745819398
3.43596107940609
19.5869224500031
24.6169796143698
7.75084568447104
13.2660294230595
9.16741558432676
3.9726338402949
15.616348001248
24.6670584237806
12.0207605986029
16.0143278245466
1.20254392203655
69.630488151996
3.37718451175279
3.77197009631317
6.79372132070381
5.7543797432442
11.1332830637726
6.26231652056691
7.18181818181818
3.50719180485067
3.68109915936003
4.42787018346232
15.0089347243593
7.46957354390153
8.04164936904647
3.94153806749056
11.8272512360391
8.68177876873529
39.6208407627579
1.49189442515391
16.0603060253347
11.1091501628256
7.32401986292594
4.84685794754445
14.1636806053286
171.999891274146
9.1007156844057
3.74241499286536
3.99091173476807
72.3866440919337
8.81748686096512
13.0945012695187
10.2256311132776
12.2696108239587
636.298586096425
44.5820632370422
9.90917063829445
9.71605736282909
11.2003068517567
3.21734043030819
4.67831703643187
5.06520032762269
8.14051678614134
1.47277966572407
11.8461215604476
11.0196918075829
15.5626996666616
62.776148791169
12.0948905694253
10.1727939773898
8.75321599292102
15.0439732407799
7.30215274962134
146.912331292199
20.732838111727
6.91864303378253
46.3877242471644
14.8573743175876
9.91255434018331
29.4198496592149
18.9844245610717
49.7302855798002
3.57881644047652
4.98676785148595
1.4539484543995
5.22371736659982
3.12031510713019
20.8935380709421
2.72358311488746
1.88982700171067
6.15784470371211
3.1052064406555
4.65207179146774
15.4010869404826
12.1695880221686
5.97784147085804
12.3912780133253
6.45459372105551
24.3950026258764
6.12968953022715
2.90974884741132
8.81582187689219
3.85403938294848
5.2923861296613
27.2296544035675
9.61769494526921
3.08899953086457
3.3575504515196
2.81906340689165
8.27742609118057
43.8050517974736
2.42707629308875
7.71346022894021
15.1532644748708
1.7989692324655
16.5319535108575
8.12788340688134
11.4455360475012
2.65259872566702
4.35882518671931
33.0758682060568
598.272591935943
5.74167367493135
58.8574118679998
9.89720825724155
4.11952641011529
2.71696615838104
2.8719541328237
9.99316689131891
21.5992626528884
3.39623017695846
6.84481605351171
34.7332970366337
37.5368831462277
5.616552179591
1.29747926081617
7.51795155054052
6.60504712678626
5.27079238770912
12.659610162567
2.75562218890555
45.3390921981096
36.1410489582481
4.50148578886649
17.2384137601529
10.2356603504071
5.41261248836327
7.68659350263021
14.4605738544525
67.3150031173583
142.24183311472
12.4715625902498
6.25695902184527
30.2742208326844
4.19138316038355
171.358673792471
65.1701829345657
1.39745002543039
3.63565533839814
26.0915732358948
3.72701792637589
39.442608994974
33.9885284649678
5.81569068080537
8.08381820680808
16.3486788685615
6.67978005781985
14.3872346371193
6.18376890520023
4.65262214253698
2.37447322816015
2.62683766030654
45.430441651776
4.46710407854827
2.1597559559397
3.87733304563599
5.86159927029492
27.6471609906747
12.1094945078908
1.36221871987239
31.5219271305778
6.56389986824769
2.67087593744198
3.69365120201241
7.86056646206189
17.998089599328
29.1962959692497
23.7770667018539
2.26279664258693
10.0589883888269
4.58408773865182
3.1848815046571
2.55171689225866
26.6520835787894
13.7878787878788
11.151039658558
9.75351018776658
4.06698002350176
8.20254367577215
3.8378038652331
886.123333522964
12.4812781444698
2.426331777097
4.97785208223848
2.67035953177258
9.88259047577343
4.56920329985812
3.47628167627846
3.70570747808599
5.56303373286578
13.6698184096773
6.13535933426382
14.0592586741293
44.2268989511778
50.7196096284516
38.3587622642103
4.47102023928559
26.5048733234647
7.48511546228637
4.59192466275841
3.73814016927935
19.3628960121278
14.9729428587614
16.201288511612
11.5767821783762
26.046065152719
26.5486605554338
12.2927414346912
30.6476513048447
11.4381090607506
6.9492700245689
5.46129315966759
12.840083004956
88.9476588628763
20.2399867792434
5.40241412103534
21.1434541498845
21.1025578542106
1.70572695966365
5.37631433314886
3.67724056523774
14.6766637617701
12.7472189163367
5.80630861671858
1.95859817083802
7.63989584970034
11.191879342567
3.09710191573026
21.8937229680344
5.00856664028579
18.6707151751072
24.0748019624322
14.4632830489766
22.134437763183
5.77402227546118
2.59750893783877
32.0479447732642
17.8875236823156
26.1193542090881
5.90727535404409
44.4672799857337
11.1862671490001
4.38010081185924
13.0245305979152
9.94549880271516
13.2585601564572
24.3816250863885
14.7981984879264
2.68901870305827
12.9404430388604
26.6852972610239
1.36856390602922
8.91564956782348
4.98022045496293
5.6401159239363
5.14811064642025
8.92115270078343
12.387279867886
7.50281539231606
16.9328346579398
1.43898891865026
24.0352832916566
16.6777851370311
1.41571703881771
11.8909514896751
9.07319757842598
11.8320018370575
16.6265992505781
4.52190643626057
5.18320855076905
3.0884372845873
7.80688410541358
4.71125975473802
3.07223250745627
4.14323607427056
7.13401514079349
12.7185985993433
9.54161711895698
14.3094227417835
10.9216511878906
3.28727281339056
16.2441710494478
1.0909256536054
1.86473255793002
11.8615324549515
3.20494260372307
2.78155034501997
9.8255260670894
1.89580500385391
22.9819829539325
4.55076285083413
5.23952033548789
210.62702773367
59.4050392258806
1.50995719648464
3.51580700689666
20.5131253744902
9.1147654812466
73.3209543429859
2.24703269693904
30.8762433218955
4.74494759098647
30.5311427572734
7.71041324880532
68.57407187996
3.58605650022135
30.9051548640396
13.2004214411292
16.3871351995235
5.51193096158178
10.577480490524
4.59047164016108
43.8843502590803
2.95722192013467
3.71576092188815
1177.29279791865
42.3378732320587
8.18680184172101
9.9937974059694
10.7197862250766
4.80286278133787
15.2962945094782
4.15125978657098
5.30759286301234
29.9219174865655
22.2742088122062
9.45335760924775
10.1047348819366
3.96216964282931
7.52050814562857
15.5277375831509
19.305346178805
39.298330712382
2.84772903016398
6.30037574608605
5.53207044555533
12.915997512707
23.9559054581812
7.00479778548797
8.96868349042262
126.635479747202
2.24011545333761
4.6883815617275
11.8141331279278
14.6623669317784
16.7177177619204
12.0810341116122
3.76730108841162
23.268975879953
19.7715317425462
3.08802501137996
6.8764002169326
4.12887643092656
9.1979963966682
17.9906261921826
14.8288919571798
3.55848851781196
287.835628270411
7.06863268440948
17.8793298630675
11.154149281604
34.9083398718679
3.61266236291514
2.93092103273721
2.63597522878459
13.9149742914175
11.7484052407037
2.92273283366178
17.7210918077127
23.9657700616654
15.8819485495434
13.566580788198
30.0352419305382
5.87152827313866
10.9964330238422
6.23321997187938
8.49659715890193
1.41812923327643
8.11785453109217
25.8546297628938
5.55221301085525
2.06576358523532
16.7431518555506
6.84440536336929
18.7456935595677
8.79741903633676
33.2569838334705
4.12256708490439
5.02542558456078
2.0786281067611
5.1913471545496
10.7536944525844
5.3092740524921
6.3208871145777
13.0672870334948
16.1117096717625
7.5361160140259
6.78037330948921
27.823116145811
6.07221836921371
12.1088168290437
8.84775114879343
5.11776042091525
32.5261619775365
27.8309350144643
102.300391371632
10.7599969405989
25.0953177257525
1.25767159006237
8.57043084792445
4.63129161957102
8.73891312298258
2.87520310996832
35.201157493428
10.7469676396344
6.17773640826066
4.73963191882213
7.30958269300677
21.4816167239827
28.5570903342157
6.91061831382911
2.03958342153169
46.6593133774367
8.45578806826444
2.15430134280744
2.18990334394592
11.7893488650972
3.16708472686734
6.33116561377431
1.92465075275158
5.02421669966934
4.00575717587786
3.79862700228833
18.5126947854576
3.06029475917166
14.1149856543809
4.41286605415014
2.67263049259375
40.1266160951417
7.09147863771256
5.85548921735313
15.4275737291936
11.0296087588839
7.67710452712895
9.21427792772955
35.2474051369829
13.5200381949894
97.4071158075557
3.06992925479929
4.23726695064784
2.86822474380198
8.17383512150325
49.2747751581419
4.14058619293418
14.4369357084416
4.78528628662258
10.8940350814773
3.50137901547964
9.71075286351854
3.04664258794882
3.8663996196455
10.6602438578975
3.03054818179274
7.22281115344271
9.00755276971804
21.9040875998066
13.4243275100382
3.75465451156489
1.28731424110715
6.52564465427238
15.250887682136
13.3348773760906
21.9964539134755
2.31956261805327
44.7491046789219
8.51037785748094
7.94562804646292
1.30169693218187
28.2727917522268
128.169953945429
12.9422382114827
4.52293809553859
3.02283908643654
34.621276036989
54.7455261715247
2.80841076731488
3.67635142103635
14.2546405022437
6.66072480001773
4.31172972231977
3.63162094907827
15.0659837997975
6.15619099334806
1.70965936138176
2.75257209756359
5.00796305144131
10.0145120515641
11.603401233505
2.69259650148683
1.01982375284335
6.66566803454092
3.16015146081285
29.8804147797283
6.54099425268695
4.48599184381049
6.1227684062847
9.46819987547729
21.1872804838703
8.38102438102438
25.2541295218437
11.8955256511041
6.5145811993237
1.4589025828332
4.39065908690505
4.45341708773843
29.0300157858645
15.0189227248724
7.19849504439868
15.8124074834836
15.226608073423
4.94060451169525
55.5171541751193
4.08743430482561
4.23355310834425
5.53082691877848
3.48140764782444
2.55766979474475
1.41279362471061
9.10450765502679
4.89937556788524
2.55603014062941
2.82232688844472
12.3368032476522
22.2748718745379
106.669425586091
12.6893994474335
13.4884083415084
4.7557551937114
8.15350531495644
108.639735792082
8.86803210086455
2.61123463601202
18.4110735610849
39.6405190093777
4.6688982296578
3.1747016985293
7.27815518116522
5.21087836648477
5.26762410649879
1.96904764932538
2.75936289281102
5.58249190947873
9.20233216644099
19.5767278942426
23.0903266064616
4.59557262957796
8.06402116729208
15.45743032677
4.01705173334895
13.0118164649779
4.40864428740034
19.0497484467952
4.9461599554105
3.36097517016774
9.01569333676357
7.94228820305376
5.65314219297606
35.272022012618
14.4600786989475
6.06388496414072
13.9549119870451
716.945721993334
12.1563707194707
1.80138155381214
5.57466773010905
11.4501740102085
6.59325744017809
9.87889274352037
4.39087782195138
7.69801430482184
7.56587966488957
57.9822910293828
5.2203767784132
17.7287531443299
15.9555450321129
22.0736056013315
24.323346350841
13.2098768191737
9.94506523200693
2.61418465226006
15.9907603564778
3.44413788306487
14.9733001999215
6.07403084073624
5.83501213369697
6.2824281816423
20.6999984587642
6.06427104997128
13.0908400806165
2.49224322037313
12.1206753862242
1.32907632907633
16.1215402303415
7.63088586395785
10.7386604142158
6.59830893492715
37.6858048056724
6.12857064532047
5.80555743861249
8.88310032571583
3.80055871107212
2.87181314765064
19.4964527885987
5.83169106312399
82.4873331912449
22.0590606257878
9.53519483549817
10.6013288825104
13.4165234864149
1.4317729276725
21.680293543329
6.09245157549297
2.49925212010299
2.39780258703485
124.676458462529
1.32825832467249
4.58605329406046
4.99999076959999
2.86430021163533
3.14217571452069
13.7673472203153
17.3175076020996
9.91638795986622
2.77591973244147
1.3493600221289
26.2252167064513
3.59307621148509
13.0219645443169
1.81585472424658
5.01282744237796
9.96812653217185
7.20271652151126
21.544613558727
30.4625572023232
2.04347826086957
3.38889028591546
9.80712125211176
34.8493702621896
15.302982061548
5.85792146661712
7.20599508264674
30.0899051835154
48.7531697892316
7.09345717876397
30.6918308488143
7.51771772116317
14.6328012996179
13.1186419284125
8.22421859176082
3.69654525074499
3.30348530982875
1.5324476728863
11.8710641447214
17.9021653143736
9.02809186116666
3.03983848170565
5.54630213920616
15.691511268202
39.8328577623982
43.6111872408451
198.655383954387
5.22607409313095
18.6488680959654
7.58708270361706
7.49448499368176
2.32573588438462
16.8348141966521
12.0089972688973
1.56010219214833
2.98315117547428
2.04805405197414
8.54310203086827
4.91510350476636
11.5678740008065
6.31368915113726
5.81546061687413
26.3420476797363
18.8396482412391
11.3478447875351
2.42708006616329
3.3737975198066
25.1363597068682
5.20109710809394
4.84606509363391
5.07062214748979
46.7208660736784
3.00508922515611
34.4196100865361
6.78858468169655
44.9176518675608
8.98365448060103
4.0933775481577
9.64527237125462
2.49922663924138
132.758877510178
6.51680220705353
4.46952244604573
2.62328739503364
9.51811201658109
123.494920860233
3.04505135156444
4.26357312962794
5.98021835400161
49.6019678176285
5.47376964015102
2.22605405998136
5.63988890075847
4.55396777135908
2.97266249818235
12.2208827961336
4.37828254089354
2.72686468751738
18.6908734215765
8.16762863588964
7.51639506498648
12.5014808827604
18.1316476249904
8.21011767288595
3.89645639607942
2.13091847154297
27.5389321187879
285.09647538011
2.90526128256416
19.3190125722692
60.2163215726521
27.667870080684
2.20078635694816
13.4731433021655
19.7843092795193
3.27135157878572
3.39500845110943
6.82259709386782
13.9657743916079
13.3847676120341
6.71579288062642
7.95361824518133
24.4226806506379
25.8962772799676
7.40171463563993
11.415896124336
4.03732019931679
3.36823049308091
4.32665460401832
7.22921796646117
2.11688732025338
106.946812144713
8.40618058149364
24.8818003229859
6.76992721734539
2.97760889322076
7.70908835487033
39.379775215063
10.4602705195905
9.58090919366743
7.87177079039407
3.33040473008508
3.97497862215117
9.1635457164038
18.1029865748305
3.53805608562518
6.41099459849019
12.6836802079117
4.27051411682352
8.0056311305625
22.6922510061788
3.1845922050399
214.913111481906
23.8253313555459
12.0740829803866
72.0982411635579
4.76689113187456
4.7415175740697
24.1092134556415
61.0635668961558
36.7934018825439
12.236846495444
21.5844811185861
3.81570504929607
5.3284273927412
4.18654004481424
3.00247272871912
3.64432430781448
10.3175104425338
10.0600949819139
17.489891594266
2.24801680532906
2.40585792978042
3.40350905780128
15.157225546533
14.0087187245084
2.72102550548434
5.77232319741225
13.9195060736543
6.26988087161928
2.67821432419032
16.8463330355893
6.03900853311662
8.65943013364754
2.18385617825997
8.75072430499002
7.91148054857266
3.10682101838653
2.16131005791663
17.1450734560227
6.49319530975279
12.0171248087647
1.4175691555245
21.3405770882559
23.9054615992098
3.18070221587564
32.4484602086016
2.09214848785472
5.39058374363434
16.7069500281126
2.5184459052525
2.04068381688173
2.44008041623165
3.91199580932425
2.22689667312093
2.0692162280064
5.08331965613903
4.36831159945444
12.5362432579327
17.7812905198132
6.5789177783094
8.531829778471
4.26226206313486
40.0408280282004
11.0690914358054
27.66524595856
1.84813269432077
17.9855225179823
3.29876393229071
5.923388881231
3.39493453799142
2.44998550985721
26.8109884586386
1.87988325599514
4.69733763644565
3.0852070705195
11.4586941299781
29.7790471898366
1.7844867940916
10.0197281282001
7.83626511238862
7.12080561578889
1.97699988509014
17.6196066316548
15.5209542647
6.71991282589394
3.78037337110679
7.38950014494196
24.5728279550657
30.3550717382053
4.35247499625088
4.60083442816133
14.4537668058347
1.75126018146613
8.97393201297371
6.75570363307507
2.1818664609821
2.39929562534883
33.790486711793
4.75244401735046
467.717936395238
10.119789236189
3.01088423889985
24.0684332390018
6.7563057204863
12.5449025582254
23.8430276321262
8.39840322453582
4.95579095707137
21.146679407549
8.93711811155158
29.3399997424112
5.33606346042242
12.6792357378912
5.55537628867234
16.2724335989034
6.8252807463203
30.104502440318
6.55087563733097
7.82370988695099
11.6833753652477
24.8313835997611
68.6428248283124
4.25997062407543
36.6609707428122
13.1928143734227
23.087439598579
5.83222313471424
3.30083082349938
5.62240689046538
748.167068542689
3.16739897702151
9.63679038372542
15.8811668605837
86.6641363311874
3.87898247808164
38.7483318334774
2.04676148391786
24.9499897938355
2.78538093977683
3.33357568707285
5.47588736649045
2.63465352239322
6.22304120531221
3.4930459842125
9.03024891577681
2.78271658215557
10.3222094420923
11.5100661195515
2.45796332602929
23.4822006902927
3.45583316938816
1.52528134397009
7.71344854187449
3.11615085828844
8.76712889574917
8.50435997403376
9.81069969727815
20.831347349897
7.37803083341668
2.82762247323363
5.10657313513641
4.5220808339438
6.7675320637819
17.1386515468701
9.77990125816213
159.983064266593
6.64611777511288
216.968347550478
2.03841465320539
3.34900535503702
2.44122076377793
12.9399938159884
57.6230303020484
2.63817385254687
6.68218908151586
6.5463285798961
22.547901360742
10.6236607902046
9.87686226816662
37.0969873328747
6.27038847440185
7.29913422286908
13.4437448090704
5.53884159318942
6.84981620568731
1.9629330971486
6.55068389648774
2.45074777560422
2.294762067785
19.0584696842715
4.51278725775396
3.03035817955991
1.59296213559984
17.6275188652292
7.55279580962693
14.8367601881378
6.46664383043833
5.66820061342461
7.81198196888178
10.0729931725298
4.07907319710064
5.4470821449879
5.58774264563616
6.3118290600326
27.2274801869362
7.89305968133946
8.41144667072804
3.44865237064725
9.34231654632992
16.8294411364413
4.05300889807279
15.5005950759712
2.44852233919574
5.57284447540993
13.7757350501095
2.88184705320255
2.5153678835767
9.12210221020555
6.64033959351685
67.9083932166837
15.1183609390554
3.43036842267891
8.46182453574712
5.28377675975323
1.43748764857894
3.12936966107833
24.9158609363843
21.1758691066398
41.5285499255254
4.29970630183822
3.9551656623064
7.24225794067996
6.83439016551798
8.02472775135696
5.51089260257043
2.71178311082998
12.1172348823775
37.0812719030686
1.76137950965753
23.6908816189328
2.43088985141729
10.4807113608608
2.59733885132697
3.63533179202861
19.6982477031077
2.40535635581136
2.24429256943435
2.91072587693327
11.5463463898767
6.43954768923345
4.9892745934725
1.38305438138122
35.7065580921914
6.92642266000051
3.65448325775311
5.09286273393582
3.20756997098086
9.22571539669052
26.9305072613605
5.44842209999796
5.26931878190459
1.369073912142
4.61376003471387
9.81672873515719
9.3498649687908
18.9304839546836
4.47459758988657
8.6360114408511
5.03583589340032
18.2599481633597
1.96910664414026
38.5077121850259
2.72758352222546
6.55673737484794
1.97187345797467
5.06305427746762
9.62047006001741
3.23698041089345
16.3612573118896
77.9648748385842
3.04033404762382
3.88094172174966
7.64882493530384
13.2713413987428
8.38300009318989
4.48404707153494
8.02635436354477
147.018404019149
14.1006997520899
12.189282193052
6.30026755852843
11.171026710038
13.1453304306621
5.07868596935522
5.54633579199287
2.3529838417214
3.230740075886
2.48240244031909
8.34668763191075
1.53422424715487
42.279453936854
1.90016029763907
23883.3809715697
12.9158697703341
6.11567629560097
10.9189049234221
31.1947067243108
6.56553093645485
19.821556307554
2.03552270542164
1.79632997189618
76.2592304583872
30.8075314206249
1.17972863339846
9.74140232300571
2.51723982782669
4.11670422550732
6.82418752021221
13.0327197031111
11.1588494191318
64.4396288330311
38.041476435535
95.3647512730077
17.1056560450716
6.03624329676015
41.6760655623183
2.67823543363112
5.95896008039936
63.445265697298
22.8289436862389
3.064514669762
4.69032737870039
10.2305504329072
7.84137439914545
33.3358653137577
2.7103951475967
37.5192811208136
2.60385729933006
6.69377563219782
1.84528552897643
6.00096891120233
4.22187205213961
4.48749800923714
23.2676270829559
10.5350493547994
8.01253902204537
21.7836456364381
15.4796261174435
10.9219432004988
9.19004524886878
17.3411934562495
11.9421083845376
2.86138564252878
11.7774753052812
8.23424953699783
10.1332834892959
2.05393429361409
3.51234272973403
2.52271800309976
2.38310487878692
4.64452536111472
16.1116404054291
22.1863592502318
1.76277245992388
8.943884997415
1.39068405740583
5.78359790852136
10.036037437453
3.30775371658109
41.816755878199
8.91873621290828
27.9923686206095
9.66739309473072
3.16992715444175
5.75642303112106
11.2500129368784
1.06979408675726
8.48669359507932
6.00843093168401
60.1847888764648
5.70879284326702
15.6197667814626
5.41675221033809
2.18121009425357
6.39186654198959
7.69874891614022
2.62436190811477
32.0122133173265
3.15021703550843
11.4532721263937
6.63545150501672
12.0728602997305
13.8447009955439
3.73978795101504
23.971102175792
2.50835550455047
3.96364118017153
3.53310743211262
18.0728854028187
5.08002045352645
5.73558029930694
7.39996631457376
5.78563524724831
13.552286165588
19.5946070596698
11.4959650546894
8.62340623361789
6.68824169367648
15.5354803242282
1.73244147157191
5.25097664483854
10.278402310197
1.86706132741938
8.03027511863824
4.12625408605034
6.18859692318485
213.750229076997
1.81647781161084
10.5465752808315
2.23306893715137
2.93603852398729
12.8531764459766
1.67426142697882
5.66313194151152
2.7239852228207
1.33779264214047
8.38483747733368
2.40294016265919
23.9741086185004
2.92665205858609
31.2739619241296
23.1101674538831
5.40025199267425
10.4490663875614
7.16746261857463
3.35559910630861
14.4600670003593
17.0138232406454
8.72352834571725
44.4572762469947
7.12819779288759
4.87348265799678
23.6063672156132
5.60203117571078
9.24281406744313
11.2708637261034
5.5708803524887
2.73783772137717
2.11739391949417
15.2423575712073
8.26157366660799
5.43429255941848
4.63618887103995
8.36922904773609
6.53956109405782
6.89609963375989
10.7555438417915
2.85871695213782
5.37014655432271
9.25303990874454
16.0485464219094
3.43297478080087
12.4218700768624
6.41867449320865
6.6240734204819
2.78710496005716
1.73946939412363
3.82555888047879
24.1484624003238
13.0377478406735
49.5088840213205
26.4935750748108
8.66395990045598
1.57822708308816
26.2159298740598
7.18733295084032
3.05829448560726
3.55970919701531
9.7592587174515
20.046534447896
1.19090032993959
13.794347077894
1.86048451390868
3.63689840840627
1.55454292902769
8.19393298802616
9.60038622313378
40.3750901461214
1.12394593947004
5.20041359238173
15.120028556457
2.63041427062722
4.59656528728864
14.4919205463871
18.1294940314152
7.13878728115646
2.62731931589363
12.8245147549694
114.519936659808
0.99669947653185
7.22292699803944
30.5169638205256
19.494941782783
5.07462241441748
38.1202580734403
2.20674977196716
53.4868277956868
2.34135699623977
2.542111424833
6.88579330123937
7.7343324070106
68.6079335441832
13.2549643498474
3.66260724152974
9.15647231595385
6.21379578417161
6.44832794520854
2.67149797944974
3.05094855596528
36.8242279900354
101.614295288954
37.4189532731163
9.4152970840301
9.71689216232006
2.24940231747858
2.15127347568819
1.73592006772785
2.3005724603484
8.6427748624088
6.33115850649707
7.70812790472454
4.52419943874217
1.28376640082326
1.12157748240669
36.114028614963
11.3365432784844
53.4290066020767
99.3082180542094
4.35466303607897
7.17296276641696
39.3139647223704
9.13935214390269
12.8543766739998
1.51587179828105
7.72551361681797
4.83916273351462
7.19877202615684
9.73217739646748
3.30047457902598
12.3179187033702
14.2920847268673
2.92695448043406
2.56880646138958
6.45565712661614
1.38907469342252
67.2924523905165
30.3698598565304
4.22286289383359
3.18217848039721
3.55964325529543
4.90642967194017
27.8792467472032
18.7501744193648
3.37226866120095
3.95452591963608
10.0683007715231
3.17944873716988
3.28969959211218
4.6380114594347
1.436872909699
11.0503237723281
10.2888316245408
12.4004627819421
4.77982341731845
9.6976612063924
7.7116925017876
25.9715239934809
9.65429910560431
4.96417778135955
3.90552893137739
4.52122459480319
110.789538445214
8.29197794387755
9.20784037070644
6.55457301073837
3.70151968550138
6.08165570155782
7.08174555349703
4.58903662615221
5.63291158042228
13.0245055055909
20.451158378525
12.3051390215283
5.13759865415806
6.78435162142404
8.50566561132095
14.078130630773
3.45931470012369
20.935333939841
8.18456239352393
12.9638684037447
30.4509631407829
4.3215008540629
1.58134959669487
12.6704067321178
2.6184847513019
37.9426110829887
3.77852603897932
59.735254379942
416.252909857966
10.6486261944425
11.2513279967986
7.04048582995951
4.11282163324986
5.23477957629828
3.31411145343766
7.29282661306972
92.7694473817252
8.04368513602041
5.36620165742179
3.12924417003083
3.94425311069964
16.0163756359325
7.82628111802568
9.2367149210439
2.34500472551885
4.48192339091135
4.81672219021617
1.72561906184674
2.70349291543657
53.2424724058586
3.98010996309673
2.07630767832136
1.34408813692701
6.7587485441354
191.199144828754
10.1846749892381
269.062836786669
2.47869377799717
2.16561228190353
826.476825181209
22.2890929589529
7.96134136447565
5.24624121011864
3.96940799276561
14.1838127659332
8.91230779240101
7.58843269372165
4.25160004099086
13.041222680252
3.7404016228705
2.26820106430301
1.91274837694275
1.97211785643662
11.593196697939
6.06369139396629
3.6178064813747
3.53226961407883
5.98876658132199
3.39491730190872
31.1789292695251
2.92910558843976
2.88531928661162
10.9443099766947
15.0190708045253
30.3408565860107
8.51906612141266
5.81832678219696
2.24608343601479
3.13910217155777
15.6289224373409
12.8087155591176
5.30427868601323
24.2606318105395
475.132407115392
333.628759787404
3.64238375560128
4.86321371351675
2.31457800511509
2.96039415355225
2.58050749394282
9.0545916970988
12.1392678088831
3.65060230645044
95.231101901647
5.72067335193008
6.33185888445355
27.0301584109683
13.5286159858705
1.85429843866429
7.82650805347931
66.2647309720867
3.75550079211407
2.39798059437669
1.39561180247338
14.7248724606644
6.1386903099531
17.4876826776675
10.1119170859036
3.66507917182901
53.9789237800921
394.769567150376
22.0131603373088
6.06349254753136
2.19527022255888
7.95557842380585
5.05030568008049
15.2722066195857
9.06157714271606
12.6854607576311
18.4339726939357
9.86107021794508
6.43067986405427
6.81016602560982
5.87247599074579
9.73177919798669
5.28145140744676
6.34578856710076
2.19898037500988
17.506583360601
4.93315504314243
5.06217070600632
12.8243398392652
1.60023028820114
5.1168685195551
2.46240891996586
142.393888551836
9.18692737655862
10.1311027762357
2.93087833265182
5.9009371109365
14.4033401607058
4.15200092261562
27.3004113674669
2.94919060412605
11.7090642836389
6.16767854966421
3.38935451473914
1.90967949530505
5.38266403483795
3.09317959071154
4.04265153507948
19.3420458584754
9.10937557425852
3.50172490980433
2.06004979002691
405.786571355607
8.44996140982763
4.39631527323572
8.82369910047535
2.50249517318507
12.9537819621269
13.6322076895475
2.87757235392034
2.79904564662233
3.7123745819398
16.7530568635232
5.84588108416596
4.2833703969602
2.73883978317958
6.94390233086795
4.43208754099425
6.7654976541278
9.18357547883829
37.0838053158944
20.1318153710755
2.17651430694909
2.69390722698851
20.8342326655863
7.78253719842071
6.78648229761697
5.0063849194284
2.52095219358646
24.9083559156806
4.76272946799986
3.58942159283155
5.73367086599601
22.0068727461466
6.35961631249253
4.47115270702523
5.94411890680105
2.66496557808164
9.32594661071072
2.30877297584334
41.9128402711246
8.73793660407834
7.38483938413363
22.4417825647169
4.64400781012898
8.02000821451622
6.83668348794713
16.9973796492116
2.46324959166213
32.0321506269164
5.61487820098475
9.63634297741161
13.7727700429533
2.0680499624599
3.36118489899922
1.8108076656807
4.36872909698997
12.1453183812696
24.5203346557577
209.002432326669
11.7233358024137
18.1656502065709
4.63119043213384
6.90085008384814
4.58896144283604
9.4276955496702
4.13783652710595
1.21243405605998
4.82173681858114
4.51875124945294
10.2881454229117
5.766501451618
10.8777593924167
2.2923517513468
3.4223045843983
5.44678506483628
2.58624903524569
15.4111554644514
22.68837480145
8.73397735912385
4.004686479394
14.4265190062855
14.6295503110981
19.3236998646889
30.1823108265559
12.6645856225038
8.67215730660222
4.4278424059984
5.45279574416498
24.217160650444
6.7893048749436
3.80763856838485
8.40444192207493
5.36889444496181
9.62259945976825
128.468775103038
22.6119322472759
9.43349231507783
21.6878220489997
6.57640981489453
1.85284280936455
8.6870780905661
2.21606267466899
2.02743452940004
6.94583141923657
3.04679257019118
3.72193024366937
1.64120069653667
3.88765425655576
76.5157585081684
1.58528428093645
2.07137991199731
21.8113485465711
12.9590578648116
7.3194055600115
10.5312705559921
51.9925989383156
7.05032434737716
2.99496490131942
8.88641206205833
35.8905995320637
8.60051163751585
4.72998430141287
8.81474314533639
6.02828069248051
140.99262019933
35.7644723385994
9.98177077847487
1.8904039104708
11.242367933185
9.50426467698186
2.46504220417264
4.86535364796234
3.38496480806669
5.6528175780516
8.43664379599948
5.36280074959958
10.9481992158463
20.2241645822208
15.3958653879702
5.1984973110488
2.53033476072891
4.87908381225956
4.04363692824495
1.77181961166656
7.71265261823471
12.9362794001616
20.2243233240305
2.26934325179597
12.5885665928569
3.14105494611257
1.24588374627554
84.0982679659113
7.68890955591723
15.1657193796587
16.9874398177074
33.3490567222406
8.80973942389333
2.99465833980567
9.02534713157752
3.04294924099097
6.13568734904205
2.8684584105291
3.22977462395497
12.1860080551631
2.02150548925513
7.11495107147281
7.15244904721867
4.98840036643135
23.2869340947235
3.97234919322983
3.46419568303613
13.8806790770771
1.16956670006206
3.51859960313394
16.590402546022
16.891861761427
6.39417139791456
1.79635411047578
1.63879598662207
3.19066098189895
28.430684484957
14.8802478379288
4.76987808825116
3.07931199235547
2.21900980117199
10.9056119252481
5.7723327213506
5.25973903622403
6.79416453295393
3.58463280043088
4.28332537028189
23.1790894497028
4.30549152462298
3.3415060482241
1.82110581370526
2.45114970080143
2.91202559255489
4.82303141501188
3.28203432500506
14.7980519284867
33.840988905742
7.27363226905734
3.03030069509733
3.05385768654134
1.8814395538545
6.52082573237767
22.3681502444044
12.4711648707287
3.57903265630329
35.4263792473511
23.2889721392406
2.61039053453485
11.0068645454884
2.14354313903135
37.9073654589386
1.29191028178136
18.946994714242
7.19375784475807
6.45548525932166
2.90706811382311
3.85410486194556
1.31237029625613
2.16499442586399
19.3842489429722
1.93146754404623
7.27980843442639
2.3634270948449
5.83053388695606
3.62786553400578
1.90746434302683
6.54909040529949
38.6815168721368
25.3918953157632
5.93219472131812
3.88176458234728
14.5800681916201
8.49499473659923
17.6377670620803
3.41221540116161
4.90020092847287
4.16011421557524
6.75524187740488
6.36901934679186
2.29529325393588
1.3285791837339
9.54792899408284
39.002046553886
8.91635103826616
9.94116554550788
4.33217875639589
16.2153450350015
40.6726993543596
2.3067742147026
24.8638304208718
2.53476635821543
6.10335495346226
4.66047349485666
7.55204719665967
5.91495461060678
12.6136112838827
88.3949519146057
3.00484332661302
762.929937199492
1.5497690715082
6.4724912996755
6.82758340920769
26.6205646778901
14.5531525272034
16.6532621749299
207.479687652262
5.13505025318469
6.18118365566381
11.6291933801351
12.613967528952
7.12069101730177
