# Supplementary material for: Simulating multiple faceted variability in single cell RNA sequencing
Source: Nat Commun. 2019 Jun 13;10:2611. doi: 10.1038/s41467-019-10500-w (PMC6565723; doi:10.1038/s41467-019-10500-w)
Supplement: Supplementary file 4 — Source Data [file 41467_2019_10500_MOESM4_ESM.zip › Source_Data_forFigures/SuppFigure2a/fano_bimod0.5.txt]

6.1764919208607
1.31661375913271
2.94079624388989
5.99248304620488
17.6393576946267
21.8891279303218
79.1745743176361
17.3372466689829
4.5084586868605
70.3492854449823
3.89637719677636
5.28619884303969
5.68200243449898
17.8593531957583
1.40566157805794
1.45801532839138
4.98982253444496
22.0154161146574
3.49337951692785
5.56113804955388
147.397819336501
11.3194707535096
4.03699971478616
1.67697037262255
7.26734443968588
184.270743820518
8.72305945962093
13.0455619954823
3.92189497961671
17.2324540956331
8.5046575834437
7.33206294884758
448.793838101337
4.15807034995241
11.8931200784856
34.7353586294243
8.01249550619328
2.57214812426965
7.70903010033445
4.14937651658782
12.1730538189284
97.1591381331327
2.33346691196561
96.5296625397698
10.6616154142126
1.85309159790599
3.36636888134252
2.24552444853487
17.6495142347266
19.3039375414421
3.88994174948615
3.93692946262699
1.51710433365942
36.2961386439647
3.87393629938185
10.3315961179391
52.2079262237592
2.98535917382861
2589.12346474066
9.11659554837966
10.8327793927144
8.90219227168797
476.238454644208
26.7255434782609
8.39200844921669
1.89827642178216
4.11940059746802
4.8136070532193
4.7898646931238
3.45841694537347
3.84252451883174
5.68490645124414
3.06830560977565
116.860184411818
22.9724184869777
17.5663637027147
12.2874703758666
4.0018967422113
7.17725752508361
67.3664793297245
7.05303392259914
1986.9432393288
14.4913044651352
15.8169261422122
16.3032148668963
40.6063628964632
3.61592027260001
33.9501266425043
3.03405769494292
6.40676950529865
5.26621123947616
48.4816053511706
13.5534738721833
181.720375169139
30.7652222221088
7.33922231142748
6.67915926569623
69.5630728140721
15.6750548819118
25.4802104137134
7.78452021671615
12.4850523633947
43.8807218973199
43.3543311144145
6.91226642444989
11.4371873186102
104.856741284855
20.3391663831454
39.4470446905515
10.4795829424384
1.81946937826598
2.89775441949355
32.6978431129284
9.44511115482982
4.08059729615149
78.1381759422795
15.9880795406675
8.88499520106444
7.37250293772033
34.1283224784369
42.5445675186401
5.55850171898175
4.44899203606866
20.2733885351748
18.2683099600428
8.4958548962468
55.1092345470505
63.8046058465599
42.9808672882563
5.27607372183464
12.8816662018352
32.1623965253712
6.93359608098919
92.4604465462287
54.1967496901334
9.99574669187146
3.75279532920447
19.4006330687798
9.99954932517375
10.3505049748052
16.5602098068242
10.7592078080745
27.7968443743863
23.4485325179516
13.8698338731665
18.3025174501766
18.3026513907927
5.90271920895739
4.96360383068887
53.3603410245832
43.3144831803148
3.66365920277107
16.0438729558709
42.2778774347932
13.6683700038151
2.30488439714831
32.0946048523769
1.36878747054943
6.38385814349719
12.4623561504279
3.60548353791442
5.72355084125141
8.96947541841374
785.650335037489
6.39415806751748
194.751129287686
29.0599771169153
3.22765328464463
1.39787993877898
15.7280320760185
1.88963210702341
11.9019915421699
64.3300281534608
4.85576412681562
3.8859160163508
22.273990223823
12.0285801155366
15.8457459825434
224.792748502074
12.0672798393966
3.52293316383207
8.52518030829182
32.6934477805057
3.2367704016471
3.60949920183052
8.75154433869324
21.5764652112864
11.7932399214639
4.35451505016723
5.62405854236452
5.76754423577166
21.8998356102262
6.16428106887381
7.98293747519982
7.49127584787359
3.16536541194874
5.53261046221682
37.7571789145402
80.963826112513
2.37635777074023
20.6334701888407
2.15107508683954
7.98269144571251
27.2147017042893
1.38795986622074
18.2392843257571
16.0146536565183
9.08873703712615
11.4232808548821
18.6566097448101
6.96933007034249
2.63037672495895
35.9052311188461
3.66544024464031
5.07036467906033
14.4395051287995
3.95442324086825
6.48554884440673
9.6950842430744
11.7427904335205
21.2410455150939
22.2986826837759
6.44990064148953
41.6820531247409
6.90535608090044
3.99976534957339
53.6615567212068
4.88184623987784
16.5408223490065
14.8733874820831
5.3250601112255
14.2499449061161
113.576584570373
27.7933389323051
8.9947357618053
147.328296433057
14.4186561026408
2.14125140673013
1.53018107235
15.5054467404539
10.4357939047229
11.6345398098876
19.4339298325094
11.2609548525443
3.75021637153842
19.1606885336443
8.39419693606886
9.05874404653525
20.2543220296487
18.0793105829658
4.51107670954999
8.77880863718974
3.83374262304028
34.3210306544497
2.43545201601468
9.4588437926978
10.6133594536625
11.4491497479862
3.29294639305269
3.80504289015015
3.0386696283965
3.00902895887315
5.13064504471355
19.3747709039273
2.11240656104678
6.22397235468346
9.50812750271506
22.7944703641285
18.713730667445
3.07482212331972
6.49453368335078
4.76789519749401
24.1245065813082
22.0303413781675
1.94752070551315
10.7453527261414
5.01381102475879
17.390585302718
121.200581933485
4.38516942812195
17.6544996592
6.46630655001236
1.28333751216465
13.0631146726713
5.10149384630334
55.9461006931965
12.734752908666
27.8820529854833
25.2749048836005
6.15733138734814
4.55350291983201
5.48215034875925
5.50215002388915
10.2229198254958
11.3340721700064
7.31079770369143
2.97445418883835
22.3371443389787
31.6184972087819
19.7936277839164
93.3688320349922
2.99274410101125
9.548223674549
25.4129417947443
42.7949994146366
23.4344144294822
242.427204359988
22.2743806562969
1.37582674685424
6.40301003344482
7.69347050875988
9.20431212914632
12.3362495360915
38.6191316898005
41.6390439499961
35.5772478472604
239.878755153719
3.5565678699112
25.9555344623785
801.853842243581
2.79573875429977
1.03592784027567
8.55237956957323
15.2757478498614
1366.13062375332
4.81885391496376
108.640265414108
6.35929288103201
9.75486432607872
9.20279020434697
1.44200943896018
6.82423778921776
6.19892083603616
4.65330696178942
32.0694554253101
31.6294626528334
14.7739353077552
33.1992014717305
20.7112994848592
10.5611528184874
7.19878047759978
1.89239763100737
4.0088206108273
31.6580634072114
1.96990709608196
12.5913855394059
11.9883410903478
11.0585587101203
148.640256853835
12.2902805790293
13.5294682434271
8.5110138386034
2.72759013561689
6.0191672045219
24.9889286126168
4.8974358974359
10.053492871115
6.02402631912745
7.30567215101794
15.1931312651996
43.3483437076107
2.40567085036635
58.2970520581968
1.76941416248275
70.302417976987
2.0509727802406
6.52381292319114
17.7594282593753
10.8797855260599
87.3596002268771
4.60867470552503
928.843173791272
77.5619807962024
12.4580358646671
42.7230583426236
27.6068376068376
18.4059716223068
14.5253130608009
1.78620592067437
23.8473146206806
2.25396129173749
11.8702828816297
6.14598210250384
5.26531641785467
11.4016706557403
51.1413120030485
17.8559342338696
6.59176949415337
63.5909038468461
20.1762426882074
27.543294370708
4.91363721529509
35.8413508688108
4.96124917093547
34.0017889087657
7.50874618031327
4.60079354129697
15.9149387992824
10.5641025641026
10.6504434077968
35.1811849897211
13.3553184243387
21.4610531450404
14.8982073626562
9.90734257342684
9.86842802193046
4.60031891651221
7.99709413893306
21.967345450566
8.70277975766215
1.421724926754
12.7590558214468
975.222668699751
24.2127619010086
12.3236942571684
9.7190867366485
149.077721272723
5.54952521427548
3.32822050513205
13.7957858884245
18.3237057142653
39.5385776438982
10.8294943562448
5.41058252378307
6.36140755733261
51.359768729774
4.2159991650207
38.2608825471935
2.05016181472912
75.4509833309134
14.502316343223
9.69359808284834
3.76170206604989
8.9038820014184
5.88258240448051
5.85210588968879
20.6021796066755
7.73967528046808
4.28127440629316
15.26464294871
10.8613989668676
9.18051094898095
15.7647961672299
3.62274596784757
56.5655575681372
38.0074528868358
5.60405117170774
1.45239386080331
12.3060556464812
10.7120625282225
21.9806162039668
3.67219894909463
3.87588360460205
31.8401264287552
9.00134291224895
10.0067540379382
250.287549920247
19.5747276769866
3.87835484673429
12.1534360941488
32.5788728941442
38.520609958272
1.91650702293512
3.01028249641402
11.8508448073665
5.99837615656159
37.5550839164793
3.52256448940412
4.95069936224663
69.0473214874606
2.21291139827137
3.8784493448732
11.5775644524053
9.97404773020625
159.342576605207
6.16220735785953
1.573166188217
43.8583509975382
3.71036596834684
15.8115107398995
11.937625589221
44.5104141666508
10.5410396306733
13.2659964352232
5.08230332994038
8.28867981240369
23.017386415946
8.94265937526202
187.431221649526
5.81182830499751
57.1983711786807
52.9945195562301
67.6830175792333
8.12973536630339
15.3152445535683
23.214846514057
36.2498326731075
13.0772811421519
9.08968827389007
105.261515977629
9.43050868117719
85.0979692898982
3.55020685063957
6.14696420029113
34.396235789661
14.4537408695715
5.99033439975993
3.36528828814944
2.61759755177963
4.14981327804958
40.2455036602194
4.70639520409977
5.93140847458877
1.50893343137349
8.22908529597493
11.8920686290685
5.98223801712477
3.7829349865405
15.915173103139
26.8135523093169
203.030940259881
12.6835213423275
15.9094026751902
12.1467408011334
20.3710676662729
4.20896589876793
180.611691004667
1.19194539983483
41.0624746504252
29.9825326984146
16.6175980186628
3.4345132544724
12.2287100314604
8.43366778149387
7.32740234196702
6.50462798506712
8.52934903785565
12.4274683316437
18.7695111645031
4.65465409041374
105.811944134172
12.8065259242815
8.94097758392307
29.1485681096749
23.0951153526617
105.098240162331
11.327507124964
5.61696030648737
3.23896446469853
2.71417257275146
17.4113909495305
6.82297417927271
2.83596210424208
4.79770953683997
10.7390819640347
22.7708264604162
8.99317452733602
2.58510229584306
9.77821588751099
229.217609762718
16.069125130952
10.4873710778777
31.3548212351029
4.15868101452232
21.1117583104301
18.5651447415876
2.02617516263001
34.4391681889079
12.6833256045531
1.77192306182611
4.48904588328135
2.44466657947348
1.521416304025
3.11871072071741
78.5922819655261
13.6593325099266
9.05384080798052
34.4884469143024
11.8277846781374
9.05313315875946
3.1612241811062
3.65817091454273
10.7153056051926
15.0051899086372
47.7810905588249
989.213481129931
7.24483466268292
22.052551408987
7.21127225280082
6.84499582772773
5.7351549189121
104.730773442963
4.48376068900903
5.84541062801932
3.43354911173176
8.83776281620463
69.5328828631384
26.6011453901555
3.75076338164218
30.8862876254181
1.99323894164326
39.1341062725035
11.3966563311484
14.7276579055454
16.6877346256228
204.502637916267
8.12709972813789
42.2003796990307
125.327372652665
29.5082144145689
37.3421081022764
13.5892464768225
1065.42928831763
16.9082234900649
18.4107023411371
62.5158744616673
3.67393588860851
4.05438417914788
2.90189520624303
4.39799331103679
3.67514999383339
3.55720317313329
5.53958362838125
6.62441479578805
24.6060847557662
9.66292478609033
4.57583515462419
9.17225925185717
6.48396622586101
53.9556899212355
32.9286119323574
9.15596952654894
12.2273409800567
21.3681186451775
29.5560039426697
4.54051702388797
742.755240508888
5.55366372757677
15.5374771590871
13.0620255002319
8.48368975240738
16.5214561425353
26.2377144650629
6.54500990339141
39.8239875551409
2.78203441835281
27.6699881355564
7.42545866345506
15.8899332901787
1.40433022355219
5.20306432994018
5.59009304858354
29.786582835903
28.9036181210094
3.59110021456106
12.3101566625594
2.89935906157165
6.08139581738325
17.2007125750674
115.411536700423
249.736165768123
15.9425618856993
34.9083630989038
367.588495869233
25.4446047595475
2.4896222782546
2.88603445748777
6.13658424183072
7.36211614472484
10.7478264873734
17.2058082235954
21.6317222197939
5.11587670372156
22.8628535899728
16.6479016659048
19.7349498327759
7.21316564196023
25.3158677071721
1.45806859594465
3.85811829114508
23.8505533583151
2.62893973288445
9.79288524975623
23.4851199506132
4.30305318804618
144.850202849095
13.5220118219805
37.7913917719653
14.634309975367
52.6065792534177
12.1695423227053
11.4997509428592
2.30660131445631
3.41103971450023
11.1286820332579
4.2492622467047
9.07400058051684
4.04739882543086
14.326181387194
4.36206516732421
6.98654140890166
11.973291418982
50.356137620451
1.44715032513069
17.599157064371
59.4729832008243
12.2882611459687
2.62146466482478
9.00863881074055
18.3269492056856
4.80071693859827
2.66532516429858
24.2852804691592
6.69378032877053
3.14290057768319
8.16532791532791
11.1291577844788
8.19677759833157
13.331328826338
1.84189723320158
37.0115044446669
33.4114056811411
1.79516025493249
41.363580830915
5.89056878929197
3.44712259254988
11.0213593674225
25.6103547257262
16.0858437597971
6.0576366804394
4.35277296146861
10.6689016004414
110.013883038209
10.8766793579009
17.6668405387991
2.82346953613494
8.21693894652537
10.21560192474
11.2572595931149
50.3922450230021
43.2195275013233
11.5968902151048
5.26783756741781
53.9952274680234
2.6575694266946
7.41659431190054
12.144198351187
6.97030747199846
37.7430935872767
8.46681599214507
24.8788235462988
22.2686155925624
1.91638183640468
4.97782446372386
4.39108679698445
11.4534397424554
4.45972225298456
5.45021037868163
5.42985834349483
6.48429405206899
19.0788942206712
38.5287359447451
20.7759160450307
109.823857302118
5.53113088117848
3.1662025561189
10.1659242917184
11.9444415137736
8.67631566427197
118.789554926679
15.231529340225
23.1143461611397
30.2986435740118
32.5681536938053
149.354225066213
10.2742966132738
24.4446718356191
70.1278922813735
20.6316084999383
28.0156508750852
20.5553761231511
3.52819301826108
3.19929861241096
22.581561178772
1.702176437458
8.86816397213372
3.4677574741723
2.32077496894145
29.1547828437801
14.5447382966565
4.9278463717823
6.4255890882864
13.9285543648898
5.81542315246119
1.60003034963502
12.4942108265226
10.937255801381
2.88639149130642
43.8117111442445
8.10017591302518
6.32114461495958
6.73457476447735
56.5168993420211
15.861425635653
20.6307333103572
10.4948448759828
31.6275300034799
32.5149375900032
10.3846153846154
26.8811101049304
19.329500702539
33.576844974665
20.1426094536083
3.69004067888137
6.62793504120263
1.31359191146819
5.80626662795923
42.9632514218549
3.62414487686227
5.70092679780144
63.4760624495445
50.0225597260541
7.23522550190007
5.13628950193066
79.6669838360947
14.2907778546763
22.5110201707555
21.7185758206411
5.56661194006935
7.78185460427472
7.71804054701004
52.5010387153121
11.4881899623811
22.4532811599431
19.7528428476791
5.81014677531612
1.68584917713335
6.83334403699184
36.8931524191504
8.18446395329823
68.7910708107485
18.9637817113957
63.7470777178052
199.718275880555
4.71637530934478
6.20224277001771
6.75766540722648
950.465949377449
1.30310704033118
77.494836706685
12.2376650691308
13.8075850101116
19.6355444537207
30.8572145539898
1.22783219869956
38.8856309463814
4.73745379947339
5.80190665099469
5.4060495573086
11.1580817452216
11.2253196851092
19.6826804016253
23.0678127617804
34.168690518166
6.43249530481552
8.87463960327529
5.7708908038962
9.28652795914978
12.5933368207839
4.61901992147739
6.79404344029462
1.43687042420434
20.0062665752647
4.3744210301444
4.3117011812664
3.4180602006689
116.991338116954
3.97886844772186
58.2235170511216
4.9392094192554
7.73404183956071
22.4014696670537
14.7569437734355
29.3755870493324
5.46141178669551
120.940948245358
5.41420246378904
50.9905738669617
6.91076325763412
9.20128847892471
135.722965700709
2.82356810008256
333.524890572628
164.62603296489
23.8859993080383
2.54834763809483
32.7136023839823
24.4314381270903
7.75869347504701
22.052424453715
3.20543945130129
3.4860646599777
1.53249046921937
136.217679734749
22.7576987042418
6.51024688884246
22.9708452257963
36.797438526016
6.11931318109808
6.75263032886333
30.6749191529093
3.95695490994077
2.58132810079521
7.73684622667144
14.6019054294643
16.8871496052133
57.9899848951796
20.9371466569056
10.2413843245601
1.55369830383178
7.6231884057971
17.1824490450684
24.4560318723266
18.05806869108
5.22508901604991
6.48986892383852
12.4513450283912
2.3332319854059
48.0528385742971
13.5772827078745
40.8201319281388
1.65123450542987
7.00619019475883
7.36560107083439
21.3873007494774
5.21070234113712
3.28379152124972
67.2895169957461
18.3966257294897
4.88119949650108
52.1283236480405
23.7647685018509
13.2056583703877
4.6448522100696
5.52071530953519
4.5594265625401
8.55674905208634
9.44470460051233
6.34471034069202
47.6481196955669
15.4923335777277
2.66286373226083
6.77867614381674
11.7600832464082
5.13623643437308
3.41334752204317
12.5844836184454
3.60632985920368
67.7385605376174
5.11108061628492
5.92081375191032
6.44634931451577
17.9257449926722
19.1136121832642
10.6199235547062
11.6266045146665
330.416225968188
19.0197540963884
12.959193141436
15.8074388736074
11.8820180744325
52.7335207664326
6.88331000388231
14.8760861161997
15.2853730120811
8.66181380982779
20.232546594436
7.19822301152224
11.7127448197559
2.05346492971911
7.96557253144271
6.60114009938473
8.05295033879678
63.360104398644
22.4573138531949
11.092258224091
3.51564036986032
9.32351669932816
3.33845296693773
2.15129317520572
13.2948724498819
3.24323655178491
21.7912464670558
2.06296976509265
4.59360028925246
11.0840375556265
72.69645533371
49.44989413869
4.41976901134996
5.01452854347586
771.069747368103
6.51501748499341
9.03715011310176
2.51679688028922
3.58036528095655
4.64253393665158
2.20651907082805
5.09158862459548
1.86617956409714
6.6897153429974
4.0412665875499
4.13655197261755
5.12435186640031
2.94663804722208
5.10632493241189
18.9108238293919
6.92115152728963
4.16163781338593
18.9475671593484
3.31685534189712
8.0438418308007
2.41186783877011
3.51216699342636
6.96180328203972
4.23458393825934
4.53245534023566
6.52189422132674
5.49610917127008
1.96918807372091
7.70313426932964
9.31048340857277
8.06819834230042
231.096644519228
6.28838379154004
21.294192670254
2.13982750626125
6.4436503420808
1.40612667132306
275.914274582998
6.56449802318802
54.2478873581837
2.54680096552135
4.00867873623609
3.09755866383221
6.38958908358178
1.50208010441308
2.39399985675337
22.1165982299455
4.82071551636769
4.89880998677763
29.8225670009402
4.14329329339252
14.8442112294605
25.4842321218726
2.44930791201816
7.69937694596349
5.84630382290745
8.56703531503622
22.4559151313376
5.93355859738648
11.7512279181051
2.69674424953928
29.4221168516684
2.50648360030511
115.733414173499
4.96247166311094
4.07479625991394
15.3547620036949
7.73566853427947
6.683295463249
14.5979915461388
50.1516135508716
11.9046232188056
9.8407865399512
68.8944328900065
5.1768179406449
2.03398970350607
9.40835393340119
17.7297911276582
9.92185420937174
2.62629993843492
17.3902672992663
8.350394826337
12.9227455812461
88.2939079056261
1.96639858614557
43.0164261329314
4.81432579371998
4.40991567864215
10.6853146853147
28.1116659674337
11.6377473824366
4.41060164295027
19.151800132264
9.35693622702105
2.41115072218751
4.07609435581733
6.78631491998354
5.01771863659005
1.86572990742749
74.2231103638922
1.44304345756909
18.571643161145
10.0845020225959
9.18858185702489
3.34734830387004
12.1674273745645
17.3829045434015
5.60632797752027
6.54220198256012
11.2412222220335
22.5388837961305
17.1186451211863
8.4758400965366
7.94327411718716
4.18335217274772
9.16306817270909
6.70781448133444
1.51261781696564
3.65115076529295
26.0145139561185
1.30864995457549
2.21366820218338
15.071341668442
9.18954662405518
16.0592662904434
4.75843988752581
20.0474034275589
19.5048524406869
3.54019144274017
77.2773707292425
5.89720119697236
2.04982050309765
3.81410998728611
6.98138449976736
11.7528370096855
12.9194840354105
42.5533456797308
2.2854922102872
1.90723499307799
3.92983182349343
9.88780335107172
11.0470028507277
14.9394174083968
21.5774452711956
119.333534935506
6.75380393840913
26.8845314608584
4.30930439594812
4.1703221645282
12.9345469454165
3.12920041034537
15.3232437585652
4.54966490188468
2.28619300747088
11.0578777235135
11.5037721998103
8.27209571254256
12.5398115113098
4.27269059461753
1.68198579664786
5.78892147592904
3.82756003024758
10.5221412341392
19.7289046185367
46.4301793113992
1.62657605495732
11.1450231782438
76.4667733023121
10.208682703473
9.20435086345673
7.40936044483657
10.0430753112786
21.7219481348715
2.32626554534533
24.9436323324941
40.3271659455147
2.13802510441262
5.67441949354993
2.210507426853
8.82724892953071
4.00483857991702
4.70826020116401
2.74388523995648
2.33890746934225
6.27950397271
4.78655550095896
1.54455067007356
2.6908810723875
3.18638736905028
2.10278838732659
16.3852291658838
3.46359102493085
4.91556106299584
4.44161515297127
23.464366259138
2.90751845358243
29.1232771048934
27.4320527135148
1.66487033531708
18.0604313228001
12.4277445740621
13.9087945938417
38.991658949317
2.60771198111352
40.9958021720579
13.8552767890109
3.83640261862495
36.463531171788
1.28225887986153
6.30279117796649
5.10086252420348
7.82242242882975
5.84807412267366
8.13494277206954
27.4753576425748
2.19771739361599
13.2999200944512
4.49740351881871
3.36957149614275
1.00966925444161
60.0780535407386
9.12128531215377
17.6079450952607
9.05464734508948
3.50210119235126
4.21367064483208
3.00827319133955
15.8978646771289
5.4073376918035
8.5216815662075
8.54392721512479
3.74756457415417
8.52425552640186
6.58839795257987
15.7335691432755
8.21719763726155
18.4556329073
24.8713463022699
78.5030071609329
5.61860289013693
2.67986975781883
6.0117955549135
5.15966287589798
5.00134730301637
2.20124914939285
5.41435829354847
1.6674629718108
11.6060833250356
2.49222316718756
23.0462146549103
44.5741557246067
2.14093773532559
7.24344116644031
182.282453991337
27.8957049008458
3.20391827418409
5.98130634122572
8.49647415257419
2.31991696459463
9.94019852198737
1.92362564648805
4.93848485972788
15.4021944374663
1.10570427320817
8.07203997403814
1.47571216679524
2.20104611881835
24.1247265363694
4.81949118320097
9.02957599389332
4.22859807554417
2.89977343834286
22.5460519296077
35.4347854696722
6.56118414069857
4.05223647169221
5.72429132707731
11.8787990929763
9.06197708638002
7.43900980695165
7.77507196542896
26.9838438254096
24.6960407241987
2.32255624131802
2.46598035117057
14.4911606933662
3.13240212472949
2.82303932239615
7.11036789297659
2.88897263177729
3.19565740364085
13.9545821446205
4.97554723329261
5.5986939086053
16.2448091231818
1.09886267964388
11.4908401983467
10.1563376613608
5.03628595144556
6.72519492406627
3.15623506927855
17.3897610675169
34.0315566497183
1.29981994515644
1.57451162455264
5.40660831044493
3.22059125737604
1.73463501990504
3.13561760511139
2.38143982934801
47.0019654838044
6.03106563474172
6.57609351718749
5.26694648539364
1.80297962906659
3.98122830548184
9.39042768469271
1.49953595739583
6.00232659589937
9.84457085347121
6.50847767324851
21.1203664381944
31.6722379962603
5.25318312503667
7.2405430011482
3.03861532727864
26.0918032634052
9.06452519326717
20.4874737820724
334.045280912473
10.6892027008133
1.76575586215891
4.79708468495654
3.88111709131001
27.2949416697798
6.53270418572586
3.91768267208979
1.86307298839268
9.30739046475056
6.05920792013412
5.55380591377236
6.744730626853
24.9623287833207
26.9857409587416
2.89885939014958
15.2972122512397
4.31278741638796
6.81239366955194
10.5127295065183
38.4235207916655
18.916762421157
3.84221461839697
2.51508388308925
3.38648884941506
4.50065966400319
4.41061014944425
1.8096165299858
32.7522946270438
2.23518843626666
1.75554879902706
1.85880687688417
4.4597084621695
3.39627619794066
11.7759390647051
76.9378060305117
3.39761962594122
55.1430173757533
6.55959581584003
2.88460236943465
2.24298805887254
19.6041560987353
6.96303369635088
3.55891424437154
26.8401786442614
3.42491922226631
2.24288167766429
5.18620072661508
13.2535561873954
2.51572025304661
3.63390789812194
8.68115753599475
19.1315370984597
2.28227530867036
6.93023323742898
8.23261524787338
20.320419172826
2.4856245120623
5.81125596061213
6.29778396817321
5.917765587525
2.04013377926421
165.040044426647
37.3299126739349
6.20876606231297
8.83590771570311
3.31965136312962
9.13414704803105
17.7608358312531
4.76393811046763
21.6009608098061
8.65542036023875
13.1508912203369
2.59698996655518
23.9079796473035
5.06869270469912
10.9084498018495
3.40223684683713
10.8814190762457
13.0370547327069
3.37490573738606
20.1248537076238
2.08647003322138
10.7542917649221
8.24545029594999
20.8141249207817
34.8147610989836
6.08264197127017
29.1040899493533
2.27807939324477
9.30526477451189
3.88949073850172
58.5391605960765
3.09258231707851
4.1393121103266
8.01412102223563
24.3814796297285
5.45355734240407
1.9363677892869
172.426061914426
9.82261799600512
7.09950794503813
1.56647672296846
16.0620268771245
3.70984532181823
15.1763111007824
5.08963210702341
13.5436013369527
10.2866909520585
19.6608628545153
21.5538587745315
2.95916773100658
3.27581888201438
3.97315017704823
21.6909915141044
41.1044393528125
15.5395135202204
17.44509868576
3.16418710592128
10.4670516304348
2.89918776875299
2.52373447970813
4.55949906220568
12.4188780736095
65.3574765182524
6.59876966058213
14.6388749263735
4.5300181155147
5.46329999184601
7.62926262418954
7.4866865209929
3.09978953262244
10.9907705065333
2.38612097599099
19.7140172880962
11.9044830876699
31.1582031110124
1.7892954503124
13.0165210185626
5.96102774227063
24.1954940961388
1084.67210571689
3.62971710282522
11.6209435006794
8.09484568278321
7.87456134174279
3.35067508980552
19.1115669763254
7.27360173493302
11.384380619998
5.19092624692743
10.168826222015
75.9852779474537
22.123752302522
6.39126593455693
5.74340932980917
27.7294664001636
8.00943773562426
16.7924584839639
14.0898196568687
2.93092280579908
6.22561295785575
4.6701771863659
3.4387301493077
7.13125920663609
7.15534858498938
42.4074512317667
34.632944284431
5.22020172943409
3.89996462003679
5.38988434446292
22.8393557158878
4.74007561436673
8.01147988275146
3.13219205260473
6.83180894759721
7.98702980928195
39.5231488714443
24.3031744964978
3.96498532523377
4.28285260988226
17.8758455787769
3.9868585585892
3.95513540159456
5.46203394029481
7.80323460526443
3.78871575433049
5.79096906247541
3.25738716684481
9.96655088819446
7.83023435794654
6.02114141544355
16.7334075027486
2.25905335666349
2.58366795851668
3.30156329408614
6.56102982276597
2.4580485676894
2.36985586685195
7.86836055549047
25.0225171152599
5.11659386784119
8.45031020084797
14.3245863183193
3.46252213259886
5.18907987866532
3.32981159470081
532.450254155795
5.26349897549197
5.43823315208553
6.31607188797824
5.82269829041617
27.893867476742
13.1525086676155
12.0442081428882
2.90969432232763
5.54167277378779
6.58898595668971
5.88949779049307
1.90261725578864
128.362643672986
13.0899821016419
4.80542856936409
7.09675753577324
6.59079862092353
46.1631978491238
3.36948133704704
15.0708310729043
52.7956296628843
1.211623192669
4.83402281705569
2.66529457164909
17.3955758769871
4.16444447506105
3.89190670519738
2.31312965508751
4.07860961038219
110.171671344752
1.57122275212577
6.09624674842066
1.30633426830917
22.4816053511706
12.7642589775722
33.2871168669361
4.34344197177297
3.39828942755046
8.8121156139126
14.3136172135698
5.1490705018756
8.49788146099299
2.33984403270018
5.61268324333092
2.86994299936666
3.25092079082173
5.26114827201784
4.48593654089963
3.76483171880876
148.499659945156
29.3641356051931
4.56657020559238
10.2037113931314
2.59279301278054
16.9756612644413
16.1419436333325
19.323835830959
4.05218890985666
69.6189990790861
4.44476697306886
3.95040941067928
17.699818453981
4.10146082797581
3.35181708545213
10.436658796446
10.5491046909689
10.8499678968098
4.13799325725258
7.07011605526354
6.30833032059991
10.4265940397112
5.08408995679115
12.452868484382
7.94397058466996
2.43801498865014
16.9310377314052
12.0140790330518
10.5660023206607
5.35387298636333
8.15765191005242
6.24289818065752
2.55983815515588
3.04257977956936
4.35598757412333
7.99551342214804
2.76588628762542
2.47186433347504
2.40547060862654
22.294567940989
9.52939770150719
4.05967566306292
11.9367396416001
10.7796295775835
13.1414152042388
2.94971744896782
10.5491465056682
10.4416454238332
28.410666408161
4.13274193836854
5.3726075234852
17.9907679771483
4.75571967099553
29.9587154313662
16.1863290532777
32.6486181452927
21.7555037041135
46.3868068246032
9.96567390156585
3.89985277260158
9.30799466857545
7.34515557887307
7.13131951466127
2.33986416502605
9.70395476303575
3.48327145756091
53.644703963947
8.72170487858487
8.93890287211668
2.91956410188804
8.66041156960942
5.89836038828616
24.7654728486122
1.78103482195554
17.3971142328486
2.61808589472753
2.87625418060201
2.22672064777328
201.957420102518
34.3925645872716
2.64380615122303
4.47227110111522
4.39596395372058
2.40496519112045
24.2340561109691
39.8250781372334
3.33559121121036
6.53302388205916
11.1266615213103
10.0071218265198
3.00572354584009
15.7683014396457
26.2612712243373
11.7303131650958
26.9626157271768
17.6250966723013
40.8523952573266
9.85981749453438
4.80709113637788
5.44159899782209
3.2782302330925
11.5596282719158
10.348575254561
1.35944115854161
3.10582444626743
9.42987060209663
24.8997971133525
7.04567473374529
6.90235517650279
16.020401516625
35.7292533004161
2.74045761002283
3.42442250900788
5.29625006373589
36.070469640586
33.221196588726
8.08840639539869
4.90884850992426
2.78793139191879
3.73508138533989
3.38707238707239
10.0748107727513
9.25932379640819
19.349728981663
2.12670328845143
6.02575968505388
5.75055976697556
22.7552872040362
19.5582238818427
30.1873537244548
47.9093627142272
1.78078443295835
8.2702965068554
4.21650739156055
7.95277449822904
28.9145676209602
4.06214892747054
6.03728511029577
3.65603445709239
6.89229805634628
3.92385311676008
53.4696653051161
10.8899809750629
14.9406414667597
6.10550319245971
17.5019632303125
16.0188591601635
6.81024383411146
708.709859849743
24.2106328724018
45.8462746663349
16.1713577798763
11.0640515008415
10.2453811375106
25.1483878733127
18.7405423739509
24.9145365022813
21.3874820831343
7.86688227280763
12.6743981830304
1.72369713961182
10.2478745087441
29.7810355995611
2.78069043221542
2.71256096171966
1.35624781920335
2.05897178766704
4.84411212497742
4.79066022544283
1.59356045575648
9.42052378201071
2.43106651802304
6.793596126601
4.93185424883564
19.5604495418021
2.95340924468846
4.19766388907428
19.9975114554449
10.2281351358913
3.18921787491973
7.49621545502552
8.90392216479173
6.20164938283487
10.5968897376112
8.2795475770468
5.15555289025409
21.3889154323937
17.2806832869192
13.9276875796385
7.96162199929741
5.32538497214798
2.9933110367893
3.03345958197671
13.8246158755818
6.32310412403638
71.4092229105668
26.0525971334453
29.9288613359679
5.71526425371871
3.391316389164
4.38775908521319
2.99943124368049
5.70747044399594
4.47813699987613
5.64085706021626
3.58414175616444
1.80565436810575
247.808352917006
3.38105119654885
2.93768594702177
3.43735275219533
8.48802706720877
84.5065754196653
2.27568075917702
11.0174953889012
10.9197613980223
10.1795044368742
14.1888770127228
2.07698339009924
5.49144455064899
2.34506672340539
3.355160980091
4.35152366759438
4.29607762171937
6.68648508814928
8.6471665173245
19.7612269153771
1.99226931301058
107.153952087653
4.67892976588629
3.83386863250899
6.20746747083938
17.3446917298499
3.17607033587279
3.85114173226263
3.26824561226243
35.9789592407478
3.14174069550247
70.8733068904494
10.9582982816389
15.9182902114856
29.0158684177856
14.9280382713778
7.55720724975278
5.92534937315042
1.16610925306577
7.12273915342969
3.03554689340054
13.8192471801769
20.412914844353
1.23076493194969
112.019689494648
95.0061938231457
5.61469343939804
5.68444880079439
16.1046571994646
3.75513837635208
7.20525089701527
1.65557848899696
3.69303808853407
3.23524301785171
4.65281863238909
5.14233228468247
2.12807502348725
12.7648484670591
8.4040022833379
6.27702643408056
16.8424158961243
4.75254554506374
3.63558676953843
3.87359410860212
10.7998112562608
6.5855185247843
7.02312561580296
121.505916772864
17.2045858567598
1.91493658105635
6.58103268107211
41.4544644267269
7.53189817886183
5.11518690615959
65.5958068402696
5.17802300551249
18.1793605193937
5.23783179879943
6.51164418878582
6.32186819222867
15.609216119052
644.739106865497
5.41548752251093
2.60121975211489
30.9105477597046
3.57079152731327
3.27798267684846
10.5537554675967
2.42586094093856
5.63580479532715
14.269292975125
14.6993090067035
13.4772010797569
4.40395018726015
5.0940136847596
3.68407512220221
15.9765700536469
17.6246639688232
5.93171881053472
7.98652864009477
20.8092888814903
3.64521671358425
6.8028299572562
19.2088333661224
32.3925481410169
14.9752639732004
4.35694740042566
4.62517638177522
3.20803522289488
8.23270537793643
2.84606345475911
9.29678638941399
6.0338990049135
62.2781266416282
11.3154562828476
11.48940642858
15.4959651918217
13.7809676444197
11.0530298433412
7.66250979702632
2.35942232185163
2.69661330494724
17.9079509549983
25.2521834916432
2.17391304347826
4.85178797912106
9.45687690206832
6.51624853988974
22.21744357758
11.941075114412
6.85168772937526
1.67581510399342
9.92372311534532
10.2930106302012
2.03735015512137
15.2456949012093
9.02173913043478
14.8730272366889
7.81131502655979
9.05011503248871
8.29805257926388
8.16229284832335
18.4507803056359
5.82992609655437
3.53863853418045
9.12069571886555
1.13666137509055
29.9162414163267
33.8577902364148
24.5635755856484
36.1421607101942
2.03387066280187
13.7780292441854
11.1734992848291
3.78885270590076
11.6945446467958
11.8644169704258
9.54426241035016
4.97562429592745
4.51822405249606
11.8082247178552
8.37059724667475
1.57540331398603
5.55625127820873
2.32983067706361
1.78403417477154
8.07244560728777
14.1823904231068
10.2199449755447
5.58958523762362
3.28598711135593
361.602012165042
9.09438854088049
9.81281380593105
5.64178043904611
6.31865953580511
27.9766549402941
8.90816710038678
5.48168658880199
7.54476591062883
11.8982938949618
8.16580930293814
3.12456955672185
11.8606029248195
2.79704523950048
6.32107023411371
7.49857633242833
20.9927191562493
437.943012896601
2.0104341609991
10.0375933368947
5.49534792869024
5.86681695067316
12.0298337033323
44.1402173566537
38.6456521936901
1.15493729731376
2.94856966785768
7.02122619871725
8.96972265956158
61.7200066365692
7.70864045199208
2.08051262070194
15.9827630563417
2.17075678699713
11.4791501852286
