# Supplementary material for: Simulating multiple faceted variability in single cell RNA sequencing
Source: Nat Commun. 2019 Jun 13;10:2611. doi: 10.1038/s41467-019-10500-w (PMC6565723; doi:10.1038/s41467-019-10500-w)
Supplement: Supplementary file 4 — Source Data [file 41467_2019_10500_MOESM4_ESM.zip › Source_Data_forFigures/SuppFigure2a/fano_bimod0.4.txt]

4.18239492466297
29.5378334032892
4.57290035370513
9.62747901892335
7.17746636037491
6.14464234787794
22.243013382847
13.3676238835628
13.7398657028204
47.8450339540446
4.36365235675136
37.7641337727774
142.073654064995
2.80566140934482
4.60411572751947
2.87483617769439
35.0663711722058
14.5028005974608
5.31294792164357
2.85089359717114
2.54556856187291
388.209588007058
28.1680792802896
4.82758169690402
327.802226446268
20.7713590757069
18.7686226816662
87.1403185678064
28.2380180294556
21.5534827741838
122.644240169912
3.38484428449712
239.928467126151
22.5202789394289
36.7319321863039
50.6442213762432
17.4395197338662
5.87252625524572
7.94157922689365
11.8268276806357
2.39706816454016
8.17439215558584
1.58840958677163
3.85358602749907
85.7463681801283
25.422948289169
25.2575471408683
14.8454365437997
26.0425888696393
14.4295148299424
26.4521493663895
7.89541068125844
6.41773538370892
5.76096766901643
24.2361289860599
78.3668276704218
8.53625412721842
3.27386286726763
4.78587669308841
4.01609601151935
126.469724380938
1.93457328012302
8.68958260652121
12.8391066731353
44.4171788717086
2.90907535090951
5.28092543514075
18.508644279259
8.67983819389846
5.37534374507324
36.6432053602154
35.1989072991396
9.38152817082583
11.5444504462213
108.479427445701
3.9601758949585
25.0383505659598
19.2036601797386
30.304347826087
3.46149445520155
14.976647673543
24.2259897533229
26.8987431607413
169.79643261691
15.0430291667265
10.955861636042
16.6532984133663
39.0883591140706
35.8271760744855
61.1469961610016
6.3811392367765
43.4946939908869
14.3537738186399
103.252921288333
1.28611780199976
3.97561930683853
20.3262932538777
57.9788511084058
3.3810482230568
10.6469099898211
30.3543519047231
6.00822967945586
3.46520074456333
38.3577109221914
27.5969968123493
9.0829373608474
19.8867786046864
12.3354872028056
4.99185008995086
61.3343739565058
18.1108675445283
21.8286847623346
7.05043718223675
4.72094423702276
12.0951557257757
19.2228330202723
7.50472656190345
12.0233426327778
37.2783695313932
45.1930178759074
3.81379539620571
6.55966410725042
6.16457224278166
5.75368931927322
5.43213393802322
2.11047650355048
5.94255588438719
1.13195186704824
4.72113260805379
9.40431990590304
16.6032045352119
15.7650482090967
22.7369916339861
7.9552816504453
6.5397861887775
32.9106373145532
14.5002009638892
11.6439462339611
2.10156662559409
8.25289676310084
24.1434139835766
6.20010357765953
13.2904723734763
7.44937846772479
6.34763898309049
9.08943052183076
6.57445589509643
13.7942292091473
39.1928806049958
20.1143632167204
5.64684100322231
12.3309034480385
11.7365515127218
6.00438819527653
6.27574735480294
13.5678485456746
14.6719629400757
3.30800468144125
1.73416734108837
15.24224577552
15.1202879095393
7.47536324548093
8.33585233220149
5.3550563384333
29.6136072856236
4.13775273831545
9.53118063160387
111.611880348002
19.4999604023125
4.95218657814287
14.9632714966486
14.7027092204883
5.78391870031659
14.5990584729509
15.2598330964771
7.50742703531512
26.3644748279876
1.90952950256511
9.13257290768535
25.9765046462112
2.55679935153678
24.4209777696208
14.2235282372321
12.445795567822
6.69450029807313
11.1710114384325
15.5756656441819
5.59693592174732
1.4693978380838
26.2582870292339
41.723439745504
2.00591610403491
5.50915480981804
79.2497528796097
6.20431031788204
10.9118153037107
23.0791236028249
3.56911489742712
6.72315686681273
3.66839718464679
3.42265226508256
7.99659313925424
33.3557446389927
3.52310978900448
3.21657969300198
6.11597284611221
16.849054510295
16.2551196497492
12.4826547483334
2.81162220483768
38.0301003344482
14.1468893735903
3.17783537833799
622.345647214546
23.4612327247999
9.65659045149902
14.4357613120641
1.57214237539303
14.0539600024638
7.18706799462795
26.4733900936009
84.5574904855265
12.7134242735083
11.5095237729274
5.17468364536346
7.0576412527798
39.464866838096
5.11928651059086
13.5710830740926
5.30266525252269
18.2935264083202
17.2629547735716
3.96390719851041
495.075877812806
14.8433706364386
1.41732399402621
53.3637946786546
44.203022206236
37.7642768553734
7.74337343383417
8.89978802245348
10.809364548495
19.8479727001908
3.85718941335104
4.90947136178186
11.0717604998406
10.0932078892258
26.959947515711
10.3134936634692
86.1415723475595
16.4165525196453
1.84763251219665
4.68239298648354
7.56544769991789
8.69431106990297
321.799873613578
49.8434096105159
21.6860125629906
3.25266023053933
31.8552376233536
18.4091940190993
4.41340902207154
4.81755167065824
20.8880347426746
4.91242523734363
4.48647555715313
62.2491367295676
7.25173655775662
16.8552269670447
7.47720436330357
11.2932416230201
11.5472571183305
6.79614419690835
17.9698568972449
3.14219631909903
5.47374698879716
4.80495269616086
7.14456628853274
8.57980845653419
14.4200765302721
194.245769444854
11.7949023380828
67.0608500150118
39.3847765171017
20.119882545403
3.56910515332745
67.1294113335543
13.6963291944809
8.03790412486065
4.01098738863558
13.3744746191924
760.96075348748
6.9000154654403
88.1470055192944
17.4513978688851
7.68729462906991
32.6630994565662
72.9433697911959
34.8033880192357
5.34556943661977
7.61679863869827
12.0715662594938
7.72467357920968
10.4819244399934
2.12692509802336
1.24284754980887
28.9001092686416
2.38959536402983
35.08197780944
9.18686530860444
32.194119164783
985.360610215456
4.23985290951049
85.1395078543794
6.45253237000352
28.5820850409032
7.60287042045316
26.800643495195
8.86721818754105
14.3730959391798
2.7285839109605
4.94703676197187
51.5778083473565
5.35715264001979
18.2078882561881
9.54191567520149
2.26019674068367
66.5347653657192
46.7672090684457
3.93514538199645
4.79631509794553
9.24574610876815
35.9759131423299
48.8538606369741
5.2568323189279
3.34184122513642
7.83183622675173
19.6343443443999
75.9824132877381
4.30001168871813
9.71268094666701
101.848772523779
30.7791913561377
12.5222966850459
4.52728792946184
15.4461584176727
6.52143975228597
2.43270795211938
2.52571274179184
13.4585084206114
12.4510038331945
14.6310732241715
1.44664625083495
1.52721637393299
6.3452793803188
4.62907533504969
9.42084609458945
11.7610357717069
401.737479534749
16.5266527387987
9.28110421500545
48.9913956658551
4.9068968634186
3.27370611239431
5.89500354717746
7.11121734349977
16.8894256973583
12.1879861683857
9.69745304862362
2.74050828836594
18.3830994843245
4.03015754953006
4.39068080040814
10.0002279952881
7.32350686667894
18.0398628003801
35.5969533966768
134.279102040656
20.598525033029
102.846033575441
7.70121124271908
10.5115901095805
2.27090301003344
12.7281322189125
13.1817285945269
16.41545347497
7.06137816795968
8.41319437267199
11.5438990723282
7.05819045323897
5.42754573151112
4.27017076905643
5.46646218036859
19.08432697124
32.5491544585237
38.7667224080268
5.82706276971297
3.5524054922197
15.7031899445268
20.7804229320833
4.65274949683884
5.51710699492345
24.9957996630184
6.76671581286145
4.83168555582349
1.79812430570913
3.96195421201426
18.7136748776815
3.72193024366937
8.55329017788878
2.64628904280228
124.937507282031
5.3147259405417
10.207526645036
8.96930119618018
3.16186154035643
8.50320188742838
6.65186042879411
12.9790740448403
17.8160243128848
58.8680173581359
2.24020686994039
7.44556685550474
1.19596318701798
8.37174467075662
3.25434139439156
11.5079935938139
4.71197204510126
1.63591145337109
8.21277822627148
10.314768079777
21.3694529668766
5.26136767949904
15.1686343779146
10.6694102086721
11.1111538666219
33.7093296061499
4.0015623815277
47.9269135101392
24.3541018624631
4.56114495271713
13.9359306431182
6.98801222247799
6.40366209309967
2.45491727756232
8.96050358433159
7.94573920093769
9.25847387271994
8.68074506450533
30.4396712949312
49.1213496563809
34.5622976057759
16.1222106475136
4.5713173892009
7.66974616665633
3.87385096028679
14.4984368095869
108.046748471445
9.30954387797755
12.9490572661215
52.6905098847174
4.8984920495218
42.0089910217756
9.30943411226689
12.4642762518767
29.6899340860416
22.1098577178165
4.42032683986115
15.8434839146129
3.08103201146679
9.47787921486338
15.6429462995157
8.29092882107879
21.8131507540859
137.973318287542
11.5269575867302
13.0196899004956
9.89418771319681
7.26908230183845
72.3600323960537
14.925572804872
13.4882445823128
14.2279268210277
29.0203288297351
9.62640185692968
10.8535639243575
2.27695446636252
39.1565450250061
4.49243280960516
6.10346812076916
4.13753160942981
9.01464645180531
60.5045399483671
17.4080267558528
12.8638114409802
5.88289970898667
11.2911258714926
14.2523893476849
71.2181865986649
5.3431051568819
7.81222309719575
11.4294956105486
11.8118878544663
7.60397267585407
23.8112763551995
2.98985154550013
22.6943706579642
12.4467747001977
7.52107875508596
4.14807421714165
68.4210835182169
5.46647940264123
28.7544691897104
14.5925751500987
3.68206568944879
3.81738507883915
26.5981510956669
9.78512785545916
17.6275378020632
7.88054196615772
62.7547721401628
2.87619379878767
18.8601003510571
6.55309589405037
2.70342910101946
26.7021798612841
51.414326853011
4.45938081249678
3.97960239114395
3.60518548499717
28.0833408659496
20.842990147338
5.43084817411677
13.5008822696915
52.5763447374244
10.5969323030792
5.89938664590177
71.8792332319132
12.0697563306259
55.2841086512683
11.9433098508029
17.9850294632903
4.18395950184142
8.86014168805839
28.7183705737631
19.9377143800481
2.57536083656508
40.9288630814371
25.5212103586395
10.5518176198039
11.0644076997334
16.1460924435619
4.0799215776727
10.7023553993054
7.62941217523492
6.36342743969657
10.1928217994749
2.86432562658657
5.65045967323465
2.15168696838115
64.9634570073783
943.655135019291
3.7278315104402
29.2812132986707
9.99723624157891
2.45407252428176
22.4143551045213
28.3492276086827
51.2984223687559
1.87965393752069
12.0237301342346
5.4729162168658
4.54910653282767
6.36991377664139
9.78453357715165
192.872122467195
13.2991829604469
2.64625675328016
11.4732804617085
3.01228235595105
15.1898665134112
3.12914780218622
106.31049488475
6.07508047417075
9.84588137286718
6.0823852997766
21.8308130834052
8.7022086824067
42.3493253373313
22.6777199170629
49.584622197054
2.94132180511465
54.6058180872513
29.0894420163923
16.3267588538732
20.3839578015513
40.560551231909
110.79368339009
19.7147353924848
2.25373349452735
10.0300896492034
11.0637334273577
13.5818636441522
5.55220371535481
8.91196501239028
11.1933893979368
13.3221850613155
16.8767136132947
2.49974355767288
4.85334163536289
45.0854780836785
24.3732365894658
32.8691932641523
36.8059370820604
17.8373986587053
6.04435166410892
20.3597706345554
2.90057124352987
6.79338313339875
23.9400945417359
11.0226040825741
4.0633942290308
17.5508768465611
15.5835231571245
95.6010891763104
4.18924749706756
10.2364676081294
4.64319044662705
28.3795419409917
7.70903010033445
8.17122366651726
3.17586313268793
34.1258033508369
19.1566951566952
18.9249485420042
2.87530789502727
2.93386238150838
83.5331291976262
7.50863534184988
6.00003977826106
11.7509030100334
10.6517320994223
51.2250844361684
3.35336519142675
93.9904480851296
4.28743334664622
6.61535931673405
14.8592439685202
1.82021072641919
90.794793189643
3.6359993380351
2.67340602906206
2.69270445565236
3.10845676063067
24.2048012606123
7.52612857268704
12.7048225267019
25.4602951239964
21.5392499398325
6.24833398553511
5.40325789096442
2.41296004684545
4.23452775885933
14.6048376324857
8.57335552608976
6.68121771190825
10.6810427829518
22.4831703246699
6.89119740528669
3.08396332047745
28.1534998801109
5.22439138212647
43.7597277837796
2.4452942816686
31.5312430773553
26.1807575639729
16.4086059094538
5.63292416644712
4.26917310575482
9.35920452168515
2.94200345511331
17.7725752508361
5.08943669910939
13.7295663754552
6.31018122423582
10.6094624524601
41.5359924008066
94.0903440749009
7.0305077950208
16.2482121282048
17.0589922203069
379.439608931193
7.13994599939999
3.20561492002389
2.65305087223049
12.2040426299521
24.0343810975175
2.91839838263841
5.67692824214563
4.12630939610021
9.87287643330357
1.55327281414238
10.3461252504722
33.2508120593826
3.18982816284166
12.2999399425873
12.879132405626
8.42025838817564
7.18129465080841
22.7231938542007
10.7218775997901
12.0321029571723
18.9850413450314
98.3317741885069
55.082246945601
5.25513616817965
9.00677154300343
18.6893919903953
393.283862082089
87.7305816524453
4.19362798147266
19.0439327018816
6.24403362785315
3.97098856653963
11.1656846709584
23.4817011815891
29.8456948641726
1.61396330949561
39.4204699438692
4.14288951343714
114.825093484364
76.052754036429
5.76835207650757
14.9126462608577
29.7629842720871
6.5226538604465
23.4270946444859
4.28018662445399
1.29573387747354
9.47340368956593
17.5702847876761
2.81870092351965
10.0593172209251
23.6406922899698
2.0588252581834
84.464491392745
13.6881407971928
4.91026664930125
3.98190824968478
12.1647432389058
160.792332934894
46.2833247521925
9.45515154121446
6.02632446780713
8.24631682857796
3.20289855072464
5.41119242270827
57.7679213650638
13.4739442922238
2.60754238265483
17.7096814326383
1.7631822386679
2.76303335807157
37.7935336187981
30.3092220342491
17.2739055604865
11.2263099219621
9.59117446289705
1.28042467273517
30.406427221172
150.783766060257
18.4191776591194
15.9922677339069
14.7650962526005
1.6001438353765
102.100591715976
11.611426525069
5.55070893588958
7.80802479592222
7.80213615276729
9.68164975922508
19.5442972843591
5.66571699905033
10.0676706409941
6.74574785085715
2.24393122939689
16.2630303571728
3.51450658854843
3.67081413569708
7.68024666831877
12.524347930439
12.3041210815713
33.5763330240606
8.11238372681325
11.7683285565016
59.097398127334
13.1075927469566
16.1113395265864
3.21592928106995
9.66073275825818
29.342471558591
10.5217509188851
73.0316722417497
22.6694072911117
14.1006804290163
25.5729000851073
15.0621662447569
49.4824778246328
28.6073346423046
16.4465228058506
29.2073615684107
3.58466180644208
2.7385663053552
111.414411675281
93.9198943349141
12.4011121937769
21.0151004062182
24.4614676124547
7.40894752120416
4.47109412326804
6.91374771297875
3.43842426169852
3.05996805829914
3.58958432871476
2.4308994186438
11.704145442394
6.97652438901982
13.0142740336995
7.8970577856881
5.34335934100995
20.9696809528583
10.6741311618438
5.19902562932979
10.8455694920816
33.3198663450082
1.44144201039759
7.33385974436164
2.16099326522197
8.17896865520728
9.08823018400669
6.80680763751674
64.0670961292402
29.2163792236649
14.0105495209735
5.1826955549235
14.574795125141
19.2781606024105
1.92687841459108
9.73089007831334
9.66251140164183
12.1552536083793
41.1212045975669
2.07513890113767
2.94281086900922
8.04981004643309
9.94826095688849
2.67926495892023
21.9352836560058
7.72203118375807
5.77355833703078
23.6888889789927
3.80067906964915
2.52096701643375
20.6523025469514
8.9342830631042
24.2933721397259
4.09563885307592
60.4591556978196
2.56474983783055
1.28278739731918
4.55753779299034
23.7642113966788
11.1118617061006
11.8530749964184
32.8672349056765
2.40553166640123
66.1524138592955
7.96304755689697
29.4316184225946
9.57256978727224
53.6872607190143
6.43973922023897
27.941643785348
2.80011856740568
14.1212129192273
75.8929028404125
22.4454950084241
15.4999448711823
18.8495379856438
3.73681322266484
6.56028601956111
7.65152602917228
3.54608045441314
22.4805423544811
3.34241854233927
36.849702682757
201.039964512937
20.7257066097115
8.3239833030908
12.8579197509705
15.4017681389647
14.0412515452971
8.27835115005027
2.69180130952942
5.78762725636083
22.1355004760628
41.8438334106325
10.2532110340007
5.27307519911733
10.3302012663123
3.11092963696144
8.26296392505764
5.3124420023681
438.098501848559
2.3330079987792
4.73996655518395
32.0506734418685
9.39281775696397
10.5938172879481
10.5630978127526
3.86192068800764
7.80187905164513
7.23027918887139
12.686984784964
1.96955204131122
7.13528663620519
10.4171896552127
2.69961012322762
79.7980892917219
17.724249370561
11.0287534375326
59.7041335595036
3.90439830882817
15.0773738536993
17.9716996793551
9.10327085448024
1.15849247259168
2.220504265871
24.360132767063
19.7087853821682
8.57399856446908
4.18313510518296
23.8001558928055
30.8660413869791
22.8274585104924
5.51471756684344
7.93020976623788
2.67558528428094
45.4164380140647
12.3502169229963
4.55757417903464
15.8261610658354
2.22015153309812
15.231225181813
5.90896060461278
4.88995130198711
19.4664794947666
2.60067791883429
6.84406101583209
51.8233550650779
3.1568847377437
16.6116370529343
5.25246212227824
24.1022790960776
9.93141598853035
40.3031256703209
18.6397614319507
13.7680085609881
19.7333369770175
5.09884856777641
10.1847917968319
1.55106686770531
23.7599339552746
6.87063784524473
15.1055179965824
3.95402405959599
22.9090692200288
5.80999034734788
43.4719903648342
7.18021834078059
5.77996098104794
6.75035737944981
12.4982357092449
7.10733199312044
5.4175207681519
11.0136426833666
2.80705427067782
3.64943954037375
41.5203306919264
10.2525974154479
13.6448027052481
10.2456303148099
2.61328781603618
84.3934526831971
48.1014206832227
21.4280298482467
26.2426269382791
25.0983926925054
6.7702244969921
39.547790287508
8.07878112225938
1.65357097497989
8.02004834780755
20.8189817792213
3.02090558223194
5.80338075766212
25.9810467758159
11.4200680035311
6.27632035289361
2.63662933416926
2.55793199893335
15.0757734471502
35.0240594111031
1.96537270232349
2.99273440202975
12.965896858999
17.196949629303
15.2480518305685
9.52981092931692
23.1666725659492
4.18431200540965
3.89823594134562
4.43299981474879
10.6955276859758
7.39069826904532
6.39737363472029
4.76475675294076
7.5472554573417
12.5603489692792
39.9615300436581
3.25908060333151
4.66699420349954
3.07210826594324
18.8077499711683
8.31972134227762
7.45051763588311
1.86570715000135
5.17167953154112
6.87015791033402
2.46190626897844
4.76413811257842
2.07047883187862
4.62421842095861
1.14898145332928
6.98679340241217
7.57943143812709
47.8208605759524
5.48721544934729
16.8200493418851
2.67510779270336
13.4140805317923
2.14575752993873
18.1710663260479
2.90367746087471
12.1000030860628
8.12378727668148
3.61361619746713
16.9317625917237
3.32280338628276
13.5104539613046
7.85148416682861
1.54348723870942
4.94228502998583
9.93450210230466
12.8994770720882
1.47659069071174
7.07887377583126
2.45263740025808
4.76468140586424
9.57494489166849
20.0285075903945
10.8736161302185
5.03174516146719
10.0182616296747
2.30538771946968
3.43349626961667
2.74001765270368
5.34195495920796
2.94969695940784
2.07881198679985
21.5316463412588
3.92930191196087
17.0051901258577
9.0249852449341
2.87562270505414
4.3099359629306
2.66257896692679
1.58332807471446
4.9360275428495
14.8957179471782
201.18807611603
2.43508084272415
2.27090301003344
14.1593751691257
6.54121797934507
15.6447356440082
3.66298805817663
36.8006193801092
8.77076083571419
2.13512282675668
17.7367236228214
4.89744089106278
10.1454347108387
4.9198703582388
2.31245853249022
5.78983964995307
2.64680709461902
7.98343494077703
28.3784428993465
4.3867818725635
4.00531456219667
1.2051879142027
4.77338053816409
60.6913541060073
74.2048179323855
8.78517946711378
7.31052378966534
4.18273056963391
10.3546263331487
3.31981689671502
8.99667717720699
1.97477355274895
3.42373127817362
5.09512937345838
35.9227207080968
4.26580110234359
3.01494476192647
16.4832232592396
8.03903549866283
1.62616313870599
15.5137307544612
7.90941035471584
8.72222604166245
8.97006162592014
9.71027969907441
7.5314876960681
11.9001855713564
6.23745819397993
14.1808094822866
22.6438633224912
5.30056692660785
18.6707411815953
1.73900013030448
12.1875470348268
6.00534005232605
2.17594635991187
24.7436168966131
5.13046597799288
7.37213221931415
17.1610361094971
3.94919614448001
3.53793566404593
119.022547641079
15.662824732286
7.46782072194075
9.89824668085538
2.19689745961716
4.28603732029743
231.904882174508
3.62911862791103
5.84004332134407
5.63264627087433
15.7321467037016
19.7985156353477
3.68999941029292
2.33683638834493
5.72895718146052
2.618692822786
18.6750594576145
3.63484884196206
7.12681249152035
5.02441818749928
4.85745215331792
61.3401980034379
2.59186618230333
9.27194972782551
88.928527809055
2.07518733330511
8.50617165130772
425.664197224638
2.81710754797826
7.42851550734775
9.64322191539677
23.3341573950164
1.87365291713118
8.38536521501089
18.5977452155985
14.6180372253074
19.7137416324904
2.98033734645702
2.14811945157375
11.6378367744689
5.47441177530699
7.283883079907
10.5828851615939
2.27153861287247
6.11621547716708
2.00229364750578
5.7079302333779
18.1680311353968
2.19955819428932
12.795105795539
43.3175126406281
2.44485521605978
8.94392783459085
4.96737091116731
5.65504136688429
19.9545957551343
8.951438914689
7.49667990370021
2.61608435639122
6.50099768023254
1.28332599647204
2.52035520701188
9.10983312279769
1.71005282477257
32.2422467201238
15.4329402622416
1.88366178585469
50.3785768090781
4.52713212845141
3.07023411371237
3.71975550686195
2.67305259310073
4.34240750823157
5.60643704777733
2.42501731147368
7.9933110367893
4.3556523356124
2.6711259754738
4.88915459625559
101.873168689004
73.2149333118427
1.36330640440229
4.75041438840468
7.72248528611194
5.01886167103558
3.12921903752726
3.84306337580966
14.1587278261231
14.1394088893597
7.1865112352672
3.74276574087538
10.8587451211707
3.27090301003344
7.82355148681867
15.8447991194276
2.39317389363643
14.7504959680836
34.4642671455384
2.67003754891619
4.45088547806247
4.57088238912278
5.88729146579823
18.8925702497421
3.15003850274066
7.68467646170648
4.7052764169469
11.2045502846724
4.68273724575948
4.21465491030708
11.6942467899941
2.25083612040134
3.75619882366509
4.70869896354184
7.7956892605722
3.31898589323543
384.367700598504
4.2086558472182
2.67368019982219
28.981646319208
5.5201404486117
3.65105765474131
2.41233395845275
18.0250048153531
7.17131628977903
6.76298283656143
12.4609244416878
4.97686190507222
7.95320224297998
9.01846979178705
88.3127508607681
20.6375619710322
4.13426193760847
9.18874797178714
11.8437923083105
21.3586567266431
15.1247748456607
11.2265147665363
17.0924222946393
2.4148075707393
3.52620890710297
16.0055724129375
7.16057880404444
4.31174168003959
6.05263157894737
3.28114501940395
22.1638852631604
3.97367298233769
3.24834285136327
31.2710452905591
7.91955445106374
5.80766003008664
3.19553801886086
7.60785558981086
6.40032963391944
2.67664607972133
2.22054754120991
21.0879832700424
12.899187768753
31.3298309707774
5.18327019884485
5.76655221510571
3.39502665438875
9.72242283845473
3.54471561072772
32.7422983785437
6.35025171214876
2.01104739498332
7.01065320684977
282.189038686544
3.02798803027636
1.46488294314381
3.00796611062358
4.69567925473576
18.946687874591
18.9942351807506
6.79667588291965
2.85533154782302
3.33311533133141
1.09710840519551
27.022169330579
1.53274447588829
4.97507354283553
28.1696139767741
5.81665323723008
10.6435374866613
1.76734976192183
11.9138174078886
1.86936973824285
5.55549876222815
8.5863222860793
348.251424922184
6.11614705467779
7.29000060655888
3.04347826086957
5.41881048361458
21.0736749780729
74.4469333699772
1.8524953307562
6.3416730791687
587.289929184032
3.72452478726557
5.32660976971512
3.23764508327731
4.00782931384801
27.4637938091248
1.69549354237445
3.74518704812832
7.90864284456962
9.33633597262804
4.87508245072861
8.15264908873261
3.11699723009708
8.88678978050029
3.45531297653141
23.4330929545692
4.59113074114734
5.79928582579096
3.36014191448974
15.0224643108836
324.091140447469
13.869932622919
3.43261796719699
6.542738088711
7.37642454548742
5.43500447848274
2.27082347420454
7.370258585529
5.99015568339937
7.68514024493482
13.147854481803
2.68772806488182
5.34211437966108
8.21300573897427
1.13406429965608
20.9816329459033
46.1699170980329
21.9989469361379
1.86020927206444
5.23830095025747
11.2617931459118
12.3110418643836
4.78540669333508
1.62317505457313
4.93523744009124
5.1360429764751
2.69763257886885
3.47288585271077
2.52932432727829
4.67069873630665
6.1228485194551
3.42811828987044
9.95462593672312
3.25497533030895
12.7017564688726
4.47140387158016
10.4894218595157
6.58675438274101
8.50598544275159
9.86481764191986
15.2839217974905
2.64295008337108
9.45695366099018
9.2905063081559
3.20842286205415
27.5719819970715
2.40285801155366
2.44147157190636
11.0698508525674
6.56921189754773
4.48336560464707
16.0706132111236
6.36154725305522
1.79443278268553
4.82684010314279
11.7949950104018
5.59473474272038
38.2927663353966
2.82203098606547
3.45527670591307
7.2572491226914
4.44336044036194
15.5125227944085
3.16576633610582
7.76842287869068
2.8211744390302
2.16429249762583
21.6063675658223
54.3731592115179
6.54868283781109
11.8354098174273
2.8209559058911
3.34479228764401
2.07709749179179
31.3568379868909
7.21302101985444
3.54295106519502
107.463668466583
65.4148075751911
7.29107246273991
18.0794119453263
11.0689210157988
25.3426803309495
4.98837064072496
36.9795936898042
5.29595308142711
3.20655578928253
17.7946910980024
10.5783227488701
22.2405771156765
9.43821977063216
3.29589573942126
7.05362002897648
25.1933805198014
10.8631118839606
3.11977992054238
6.75444321834573
13.6408128877429
3.23066510618625
5.68414862729244
24.4687817082388
4.38616351379599
7.2075867121221
6.91965108087552
24.1721719631389
10.9902098428695
4.46566232298014
4.98152024819597
21.4325487503715
8.28288430115923
7.29954654574553
2.63385101051911
2.94595127760659
23.6083044472306
6.79666070363745
3.23573483664617
3.71934133033733
5.01446262315827
6.68225067050646
2.15101293057538
5.61796716977717
8.66971642686942
1.36971486835062
7.96926580781579
3.31028877620743
18.039631047487
15.1604087168328
105.146799500291
4.92343654475492
8.27077914034436
6.41966178340949
13.2379844696063
7.78939522882867
5.59293707169913
13.1763673588769
11.8549940450809
12.506889632107
4.92676148609317
26.5055809966462
4.2342340174683
6.71173546949945
39.2954173896373
10.3413584455184
2.51469248115836
6.22540529382483
41.2991725924666
27.935910271079
19.3456074609967
6.91212330342765
5.14030340697603
11.2502730565083
14.5987992161142
7.40912880566549
4.75115386232571
3.12582654650361
9.68893699470485
10.9520624303233
10.4052208308253
6.25867738399708
4.71659577643143
3.70024866679393
16.3906275737111
54.406217959911
22.8719931672329
2.74693531923553
1.47010814893003
40.2281804414198
50.1011321708698
2.24675179131393
8.2367369626776
9.959364809894
5.92057967527934
4.0365482446985
4.63748106223023
46.2244399469607
7.56758855628151
4.63052812220965
38.5312972838623
2.5205980861676
2.37497306055986
3.91443240553913
21.7853724634097
28.4013377926421
16.414786842001
3.01049261297709
35.2527980958648
5.93502179353729
8.37406010578998
2.19291107816433
2.85319592384617
56.6596623835791
5.24034136777765
10.5445222504723
4.12197737079615
2.20773194481367
16.9757038028741
7.9975356451329
10.8665246063733
8.99425380012715
82.281490416973
3.19123670662508
3.00812798134507
31.3077588645402
1.81475215699543
4.18775875674954
4.31708816035098
126.269636780198
5.59273411617953
59.3825451793368
5.92950928756888
12.5231240790921
19.9007227739883
14.0108776208866
6.78043191667189
3.73626373626374
9.57629488653694
5.36470325248687
10.5296303319065
8.35289973118808
5.33383386799536
15.1308282510329
32.3442110758343
27.8090366581415
2.83612040133779
6.26369902208884
14.8980724103917
6.10298838965014
11.411233415414
1.35955056179775
21.5147987085802
11.7581000399959
2.2563396977266
20.7016178564173
9.31935281746682
3.35996898917326
38.918031197269
18.1070558121618
9.38969064119015
7.50259360558332
7.79444871640464
10.4165812636492
4.51853209327897
3.34328813888619
12.582627202665
10.8661772480121
99.9470436977304
2.82627758916982
7.39148415018544
1.66106590180405
2.00488808850013
7.95793831677587
1.83088789030384
19.4443581961024
46.8990654967859
4.77814938684504
13.2760446735099
2.5944886772869
9.83302434040383
16.6758238543012
16.1656142882915
8.520626246166
2.8823060996974
3.88480013374127
10.665549608323
6.56369431752163
37.6102783645472
7.17329813878849
2.6914819244532
7.38574663016177
6.32682758684939
6.43332180063814
5.92557413600892
5.00063733315528
3.58075304779372
3.89964789851267
3.34083254748754
3.6655609359697
6.42905724162575
8.40391466970137
22.4843609387441
13.7153855273975
23.3962796097183
8.36272423228945
1.71705898869416
23.2963526468894
8.28769524022315
19.3353290469768
12.9622903405008
8.81512938697612
3.81227118787124
12.5073010753577
9.65916484262655
62.2838056816256
18.6395684312797
6.65060906385198
13.3428329172359
11.9701407281558
12.6433780403084
9.02212094583976
3.60214296937378
4.06786762131292
3.94669187145558
11.989668221144
3.43651022171034
12.2893986764516
8.55629877369008
1.73359049592712
12.5984333766869
11.7648121475478
7.59855544139076
4.35049672537615
5.3970742372585
52.4732062670579
28.859348803753
19.5845952435217
1.56030667616594
3.08705828081434
8.69452115182775
10.3098806721995
23.3863785812886
14.7891932545549
10.3144790627628
4.30650239209195
1.29623319913564
12.6506681237613
15.580531795549
4.66461093671146
9.47756990796847
3.8761388536501
4.87236894998786
1.88294314381271
17.7389290133226
18.6442931523788
35.602584420334
31.6492685734212
8.53250302057102
6.56619778404872
5.45928909256373
7.81218036455522
1.31514895712427
20.7250910720404
310.803511493827
6.80884858518406
26.853948502752
23.0472449802209
2.11691835146795
3.1296735688777
16.3469705218947
31.8364196637416
4.88684012921014
7.12809767498086
14.9786553344724
71.6831459777908
14.0301200143007
6.83030731171976
31.2608357551339
46.8774740771974
5.75258690088946
4.26931878190459
3.98142249995646
4.28437433628545
4.60330989459218
13.1035479898308
11.8876485949674
5.64076218727104
9.24963871340683
3.49191384187535
5.86883726040944
59.8955881027356
2.51041934653975
6.58139019034216
5.12618241777315
6.89455870866962
8.68551777772377
18.0267530872371
13.1509536292145
8.38107918113457
3.90090377521695
1.96920829762055
5.04260619554383
15.9842331581462
2.18496437400029
8.11204217061337
56.6351595926571
2.46924837176553
8.87953316215578
27.9996643411515
2.09748711922625
2.65664343259101
52.644437401652
6.36207648684019
8.0782737280883
5.91906626424124
10.0609581522542
50.9608999695956
27.3151506069234
1758.41684963501
54.4529229046629
5.11996053360651
6.88965748837827
2.27190081117537
3.60770674243484
2.96516731551079
5.6746356166646
9.15004668473679
9.24510896138362
13.548489628231
2.11650788427483
67.482107977007
3.63400990293448
2.56883893055748
8.81247257536848
14.3935889634203
14.1757532321688
16.4133592412198
2.58758207881201
3.06163983544422
2.44890375325158
25.8221798364223
2.22518356053538
5.4548475822684
11.5544885592238
17.7267941621264
45.6481886266857
4.27310894470931
3.03307548679648
1.82788783123231
2.44177358195099
24.875395253005
4.58498789738443
2.03684659070564
6.56579472459176
4.42988980329134
4.1103029719185
1.65856719516923
5.20412161357708
3.47787730027866
1.03465066988228
1.63443982908628
4.19102891992918
5.84858693236584
5.03249531329061
3.00660464854838
7.03123487914555
3.45234667434495
21.4472619848806
30.2960839024171
12.9568621953418
13.7405584726586
15.205472443556
8.1273174959855
15.2546861480387
5.99069852554693
2.80002208283914
6.50512507494384
7.60184764923271
4.58010959441352
3.00568188882396
100.890979863625
5.53077677657288
4.19384914332692
4.25670882784227
30.7897940455052
1.23936703009955
7.54578396087942
13.3226699834684
2.74504332741898
2.42820897243686
4.60351248762855
28.7061108495785
4.26643882324756
6.30555144483579
24.1330971585002
1.98200899550225
1.56334448160535
5.37209802656027
2.65234397143019
7.4650395933361
5.33486263144397
4.12673063487273
13.3194621457715
13.7079293446917
36.7790887018926
5.4641103728773
4.4190804464408
12.2065492324512
77.2101021920525
15.981959943641
7.06077509978496
10.1449734873662
2.47392567027232
14.697609919243
10.507997207936
41.4839216370697
10.1457482371242
1.67558528428094
36.0601002716999
2.30952637825008
13.8951486504832
31.9485953297866
2.3284254287199
1.46168654672963
7.08878527769082
57.871850633213
35.6621661050991
47.8256771513493
2.28481800649366
5.19624628443658
6.12245778580027
11.7583145389772
3.5604426329996
6.81708258296887
9.23876445615576
35.5692050424492
40.0190023894001
38.2008449216687
8.82136150139116
7.95148603285177
3.69606733315627
8.0954858752191
3.42176378111551
10.0462734662989
15.8528945235563
10.8054269915103
11.3248827729412
2.13829072867975
3.16158197936099
11.7871077154335
4.83749820662001
2.13093230879792
23.5953531035282
1.36336288510202
34.7337800078453
6.94487517682249
6.17743172810479
4.47134577908467
10.4948481470221
13.9887503800547
3.59492700165912
9.75892306168626
1.287253462278
4.63296249373674
5.00491238360584
1.32107023411371
6.18337417058645
92.8595221325634
21.8423688505573
16.9347655256455
6.4496776195566
3.45365908962077
2.44149249671306
4.79281730820152
9.33558376281219
3.03677586600583
45.9891805339108
11.7710773703811
25.5653002267621
21.6871661927211
2.24848868014264
3.35487399295794
7.83808922197414
3.05661368711415
13.4370959078131
85.3812335410232
3.98654828229074
4.52151380443635
2.37096002170712
3.16257198179395
4.10992766993924
33.6619949636384
1.78874504228092
1.59589937472735
9.90760424251838
2.73928695779948
9.91529793523437
36.0001612379567
46.5767366624229
3.91045034413874
9.46844319775596
11.0886785165546
5.36549419779788
5.40747643767207
6.91922464059956
4.92327186245078
1.53240707384588
6.78016906859146
6.21048835771688
33.7301983921172
39.8537899385569
6.17243159525039
10.4829171443091
30.1218668490566
38.6370002918004
14.686029970248
1.47269992677762
9.75173774332259
9.23388813150384
3.6096666307045
3.19346668768848
7.02021643447085
13.1140664415343
3.40761590215851
1.38212761750993
6.28410822858454
3.84657549999521
12.7720518577836
1.85667962582551
5.21139205913356
32.7676397670268
3.4529900003922
3.6025212245948
8.08236408915718
5.74481849473915
7.90594039110649
6.64365134197623
3.09271626893669
3.90518800711718
1.27951093809968
14.3848784805047
4.33617341185315
24.52921890703
25.9312271674814
2.5857431069267
5.57983031306775
3.01504635801952
10.4480560667046
14.1686654258966
2.38411620825638
3.58827238335435
