# Supplementary material for: Simulating multiple faceted variability in single cell RNA sequencing
Source: Nat Commun. 2019 Jun 13;10:2611. doi: 10.1038/s41467-019-10500-w (PMC6565723; doi:10.1038/s41467-019-10500-w)
Supplement: Supplementary file 4 — Source Data [file 41467_2019_10500_MOESM4_ESM.zip › Source_Data_forFigures/SuppFigure2a/fano_bimod0.3.txt]

8.47969237410231
9.74061705811889
9.23472800491434
83.2416600438078
2.24421831637373
11.1967258367742
13.2059265676357
5.40108052482634
10.4588103690344
5.54819435571756
2.42917160227417
24.4534735912464
4.72546303924756
40.5847885137757
6.55912828619994
2.63474740362612
7.88362218989667
113.321119160773
1.18163154380605
10.470022688792
241.872004693123
3.42484207793155
4.95222050752198
19.4095056981906
10.877432329829
39.2120369179316
11.80946746939
44.5171303337073
10.0036242481275
8.84569975251415
10.8898670823118
7.35195085336583
7.23413260775088
16.0972283834979
1.9808252281172
17.7383872166481
9.40748934820601
4.41907647960975
23.1081795284694
19.1996395892436
5.12455097237706
30.2084166874822
17.9116927933992
20.3017863693603
11.6561515837317
50.846330302156
5.71083097504502
9.82981273081825
12.9557017923252
2.38787534863504
10.5536395770926
18.7958265990303
2.649243791991
32.1325762279214
8.05433927643244
27.2213974204324
82.9879029553711
7.68905861588284
7.38018112810492
6.23941144494504
14.5951481597
29.4136750160108
2.64377348803046
41.0592209722645
12.037364157544
5.3482491359424
10.0933603518542
11.8274352448213
27.9447118485952
5.3891223658946
18.1525374436528
10.0183531883137
11.1852905323039
2.53494736957343
14.6789028735029
1.63995649742367
2.78345533445185
8.8103041353005
11.9659016645523
74.9658486033257
8.85011609824681
3.82767829661602
5.66604859725694
6.46500314649961
4.14715719063545
9.52384018072751
26.2868748771551
2.27170408347185
4.01781989732493
7.85363820183803
16.5357021749104
2.58173959716376
2.56930016554977
10.4373184049934
2.3479793381352
7.53899725955291
4.97275819683846
1.18912418916993
10.7481569483071
5.64454090039563
3.99216816772166
15.2763957871525
6.22620717291124
57.7330192557695
11.364516009504
59.6861554748997
21.3602021765905
8.19447398676675
3.14441061153086
2.56019753148393
15.7596634956575
9.3119949627453
10.52840913986
40.6173640024572
7.41079230477682
7.66137466886887
13.7971293138979
3.73092280390417
15.6406602918355
7.58637037924333
1.55809849473332
5.26160193345214
12.3475570937979
8.59546313799622
3.5456965283308
7.50686762337885
6.24183174684847
2.41183870125555
873.198976473474
20.5152561245736
6.40344311494061
57.0550575351965
2.87795720942987
16.2933764454701
1.74326801224184
44.6891533418929
6.20184244849015
6.42200029412064
4.46354515050167
8.27873235522419
2.22883781740385
45.6780147007936
13.4475721197848
166.621872283792
7.91689804246246
8.62590387211144
1.7263351192693
5.35868211767574
28.0963232384556
21.9666356395361
10.0899638937928
1.38586422059919
1.97675294983716
6.37195493241398
5.64800009300992
19.0176061829587
8.83042512960576
5.06460388834369
9.74031084005509
3.51941973761869
77.2566648232516
11.4114077248015
32.4949999409209
61.3780646572267
477.673105948666
338.999697106799
1.6683737458194
3.15806823056603
3.36101861794636
3.63256327425156
14.230497391698
4.93088071348941
4.70604930436209
27.4226877436508
6.16907462057964
5.34502653006297
19.4247033141699
13.2424747485092
14.0763425253991
4.52184364548495
13.1772011819364
241.104046553749
383.075556553748
3.2960746347474
14.190146557184
7.48931717394669
28.3374350560569
8.67857168434396
29.2021874992064
4.59568658968372
5.8025448563616
5.49632796607248
53.5674080742523
20.0998414222693
1.5461060678452
9.62105204237276
4.16877301913779
56.5627781255415
79.8358138289359
13.1096830161973
3.36024844720497
7.72550419418169
13.1221093029665
5.4478070155037
2.08711388567411
17.1766799565026
6.47329013288807
13.4444579771854
10.0610278517777
20.8202893207541
45.8300881809963
3.89425846641614
6.58894888924459
61.9380921221711
30.1603600325052
80.2994874111813
6.70837070379405
2.49288325425838
20.2320217695782
143.485032335793
78.0498750261596
1.81465806952158
5.47360767776647
3.96598861662181
2.95298878594073
9.56249319696954
16.9276544789564
3.28166810741895
44.4003751743203
10.8196406287084
24.5941291909671
275.78204078566
3.67539317306601
1.92850588960047
3.19924091541092
8.40685166772123
8.23044372262121
4.82927145153549
24.812150851007
1.3192518453108
5.6685837526959
19.1238668866054
16.7613538006045
10.8984833634775
24.1560511960071
9.89889846890246
5.43146863364359
6.79767950782444
21.2960500908464
2.40460826935315
17.9446801755382
55.2913373554964
18.1996240373537
17.1927846206536
9.58295768503708
11.6798169756117
6.62580525178123
8.180006508929
111.792023803828
6.86228626845088
11.5257584006489
9.70045445770805
11.2118027435877
3.04285301276146
13.0169374957679
3.05051944563249
5.52527717920089
5.07181699813628
8.88611062969914
42.0651745133351
11.4455859618002
16.4041544259217
1.60420202353688
3.83568397098183
13.466280636949
4.06317560561929
4.94897928803231
24.7296687141233
8.81134622287989
14.6246291211308
9.15159887371608
9.54096989966555
5.07413140219464
3.428645569305
1.42794415626244
18.3822282253863
24.0404523013219
8.35520031092428
4.73675409258933
61.5896666821149
6.44394832203625
493.619524464385
186.158070091266
1.96458139152366
243.142113110824
13.2274247491639
179.454380877535
12.5519945070766
7.34842700107436
9.79992239324452
5.36685261845552
9.32590066416667
10.9317567773774
10.1943049992798
10.3279875006627
7.28574659041497
12.1309625567214
3.63673191814919
2.36103569836703
64.9947963284027
6.03013809597584
3.79971454742986
9.75761893138026
4.37349765879742
17.047786957755
7.14046822742475
287.549225502925
7.3784969357043
1.67327628550483
2.99637273321398
53.4535278144554
9.22381975258314
6.71535910366495
10.1916663405139
106.094418991453
33.7574287483538
5.40877534018328
5.22137283006848
15.9856279959226
3.76096692496069
37.715051884141
4.51335113274219
53.9017683072819
19.399929284791
9.89445063417414
15.7005331708042
22.212546432453
5.16140875033762
5.68366978657876
2.49388041526491
2.39280895568766
9.48290830895172
5.38306515279831
3.31004410715358
16.525866868298
21.2742782447785
1.35022760113156
3.21388292482581
18.8190758962412
10.0486470051687
11.4343149171674
3.95103469899666
3.0064065960958
5.17258546299369
11.1424717919209
11.3248367466408
16.419453058264
18.7262459564669
11.6759426278317
12.902101650922
3.01632164410238
5.47499297914167
1.99406829920104
25.4325513684781
18.4108972868564
6.35595082965599
1.29939576929725
6.99482643598432
3.58613865670493
6.8559399877526
12.4400305701172
1.88708191332307
10.5057941970898
2.76246506153545
5.95306013560116
3.54125774439388
12.5416050695839
17.5747830415305
14.7815813883096
4.11392745378486
21.0003254852542
9.39731132049736
30.3349390910159
24.4716022800522
13.4565317110097
15.1953692894946
4.47026352043181
2.73614726836454
3.11084111851375
5.47342781556808
2.58396926804519
14.0100187114169
57.3018547784434
3.64594836022841
6.63979446716175
4.88159500328647
2.96565981091828
1.21106506984065
43.0701894840484
14.468486463772
17.2754132007913
3.28614086050231
3.3698349336498
7.04619048318368
1.97894441844287
21.9340003314548
2.69351177220937
3.27777275603363
14.8860766171149
16.9293709815678
27.7100757459335
8.13315915019575
24.4963682696181
7.88397567808166
8.22481866795251
3.02339120640435
17.404367399389
6.74919890034846
50.9646752070804
9.01856069953214
4.91088079227578
58.9954231770307
21.7246813747075
11.7506366788377
1.00225396527713
8.58346294017967
13.0844533899191
10.462351311083
3.26405848953877
7.00812231247014
32.9164332870739
4.86679524796356
37.7511660578405
6.14800579044576
4.05824281503788
1.96227812314544
17.4102977001528
18.1885396702586
7.08562657008182
10.6523407140776
96.3593012288664
17.897413391912
3.29925966531857
1.92125250877812
26.4730250996399
2.24984998090666
2.75219804847774
4.30719952505512
9.57898071721614
6.65800358590672
11.0403838339637
14.1535442447745
3.07098427781077
2.93964184952769
55.4621276448265
11.3401444148545
8.14774547078753
128.76603165762
6.49834012653554
5.77882380251778
14.9712219024656
25.515394644469
54.1216879849688
30.8642026250253
14.674980718459
8.0363673447745
8.81397231060427
2.66703581354383
14.2549836242203
48.4456022717431
10.5712846443978
11.8453388136238
69.8832359405994
1.92466115120577
25.9239579980874
5.70047709300046
9.07167454931536
9.71571906354515
14.9336810985424
4.42713158107212
3.89951352994831
1.96496400329044
22.9667060726811
14.2536894543583
5.6977137111137
23.432798594184
1.59797270830294
14.8736788324624
7.01249304817373
3.57584911728558
12.5443622525335
7.39715080803697
15.7238413760153
48.3021282916904
4.70805009663496
10.6622073578595
53.1388697619516
19.0934301749752
9.10660677153365
71.5459510031354
3.43092430148948
17.4722809187466
23.4209742044439
2.37054358234225
11.8520263247782
20.6182208765239
15.6726023682545
13.3691251540222
36.4157097801646
18.890453215378
5.18394648829431
20.5716530067574
1.34924825273669
23.6918907760845
3.42486407373584
8.58375234816627
2.23591747773477
75.4317520302508
10.9721557063981
5.71867176979185
2.70214440291167
14.4760676937918
34.3886195893504
67.6748638244585
7.98242470824269
8.1729052702173
12.2054935552361
20.3572313196642
2.94721799939191
42.2759048898688
5.29496689902878
20.2965616836632
4.6935542290523
4.02971654147706
14.4573023391483
3.57369850155878
35.2596653481102
9.22873296306976
3.76237066760368
57.4366080021892
20.3680557154277
11.4414741268961
5.15963888342405
4.35285970068579
18.2073725497877
37.8086849096947
4.03835098722911
12.2527676164377
23.6465416446484
5.34359211556251
6.53785540798035
13.1831545880035
8.31584734503138
4.28707452225942
23.3138116247405
7.10721847657622
11.5451677190808
8.29685602712424
4.64894914442624
8.03577421525368
2.90877125599736
60.2754409673792
9.06455552366616
9.11693984808448
12.6478180811139
5.30506450071668
6.6440721678849
36.8237620555102
12.4263170445202
5.78643899031184
4.90703792630045
2.51665922512489
15.351677412239
6.25985979881652
6.06004375209607
5.60615224400697
66.9846334518766
21.2297064982965
11.3645777181023
9.96266695599187
15.5360733778208
30.8384650403258
4.02432660163467
9.82310114084351
20.5636987390232
18.6792726237685
6.28512172791988
1.51492027597967
6.17564532035655
1.25770110895969
7.34605415585836
1.49539775707188
1.21391035067368
3.12050667579596
2.80443953590927
5.79849297381191
4.41169941915715
7.47178358240549
21.7190119141752
45.4639922078769
1.62434119925034
2.24848499097754
4.59605434337074
13.6973442750578
17.1209597141113
17.87901008884
13.7557839162429
2.16814555653863
2.35238674369109
5.39173972412974
19.049501507302
8.27314299560737
5.75151453210738
6.15060003934684
4.66883435521175
9.28010551885946
30.2924205340386
5.49811189575758
5.36580790386528
6.56742233452865
13.1534602521225
2.55406722493273
4.70329309284517
428.121624960853
9.71312978746359
58.8466353891189
1.61414088088447
5.17653335653402
7.7807174589206
7.63673672065546
4.99871842802479
9.34210096758899
15.3644409146857
7.64127427155266
23.4100087186998
34.4837914007095
31.996709830206
28.0387123989373
9.9473609306123
15.3775329529805
6.72728571286399
1.44720445353624
2.48661192387352
6.67177096792141
42.0738874834379
10.5927606925101
7.39642846184529
19.7489579949581
24.4497260371451
1.42967286155539
20.6314978055725
55.9782838256652
77.9376464602627
321.239512349575
2.76700086311639
8.20372741853265
5.44463089190034
7.92213393988223
6.14964546757966
2.97504059661996
4.39987994168596
12.8364400105014
3.42049836460482
14.1339234662299
3.11059854688041
10.4074124633131
34.8756935449572
7.9376645556109
149.159643665158
5.51282450146882
4.65004144458474
23.631263970005
4.98906410676004
16.4521110786789
3.80241886601393
33.9341433389999
18.7249607616723
3.46310164315835
5.74319947824929
3.39241917502787
4.57288454551383
17.210854622599
1.71968980266226
12.155388701299
8.61849429605534
9.76123010994897
2.86326672665229
40.2769743632565
68.5666413938291
14.9208688529367
6.87333732078362
6.48891514629604
633.315652275341
18.2571879740603
24.8249304860696
52.0412224505067
6.68128144777655
1.81716833890747
123.099500216511
704.487683182788
5.21558888911141
6.29182655817037
2.53767764193588
3.37033354424659
7.54990114572283
23.3905631800751
9.83891105894226
5.75022910515609
184.346540243554
24.4262225012355
8.57866827875805
16.9423820677514
24.062589429531
3.91515027882108
29.545188707945
2.90756128676344
4.73909130043439
29.978177230192
8.99918427277918
9.59201613407017
13.7321700936505
6.15165246161038
8.94696191859261
6.34241133491046
10.3739372686967
5.78269556530426
2.6914720902699
23.346938572602
11.785209959123
11.8503981080208
10.6629107607368
2.72459603873459
24.9031161271059
21.1862883233159
12.2214515310438
24.1521005250354
5.78580011173783
16.3495966948652
9.64828758804955
2.02973381591607
4.39228675260425
3.15351216320704
3.00273000020359
59.3179308339637
45.3070103760266
2.77873093963654
2.49713437595583
3.53102606324062
4.71173059456438
21.0676905676407
16.6764759311787
12.3216489299561
2.42147692871567
9.22420744722903
3.89655413515435
26.1301423049869
11.4339858043006
6.23472179993919
11.8171853828258
40.4061685750411
24.8523091430511
10.8322177913678
3.99253385960163
89.8409927053656
4.85522517982315
5.75952521476818
5.04699208331569
15.5846557151565
6.9232286575921
24.5644711020205
7.20185128880781
9.41591355413427
7.35687242430673
2.3878169810544
6.00647074245817
3.78118620275682
13.8939110761361
16.8161492178331
9.33689241944862
26.1097198724835
11.2592512676664
7.43936782956103
1.92254241688429
940.933407918022
11.4149409467913
17.79797383017
4.99952987257842
10.1492838690324
7.45773373017091
13.5975572024222
6.03121516164994
3.45885156299716
42.4408888673072
37.6582505063828
4.76103222191211
337.282820087444
15.7443347531235
6.09851754984898
3.25093850404827
47.5669894990927
9.91331649716743
12.5649413592333
6.49383931114832
5.8642147796877
1.76304099032205
24.4434817266536
5.32913057471908
10.3011691865447
1.19544135902531
3.72083044109295
3.50842892130123
27.9034365060016
7.05363503797909
8.65890135703303
2.85667400019074
51.9486407582108
13.2827185694727
32.5787445643694
8.33691015518816
12.7666059567174
38.1030531484971
1.88333203702263
30.1779669605757
152.672331308221
2.86862710979642
8.26488965371735
17.0079010347747
21.1034858832228
11.5357076217355
5.36191682601965
4.50005870099131
17.7709078180864
8.47602314794561
4.18638252575615
9.05379605432413
9.56419839558125
16.6403099377782
41.8030586014776
13.6733241052007
10.9383552339639
17.4283589166453
9.13380898560081
6.71532374958429
21.3871077198771
4.00366782694402
5.7433976951825
17.6648165279063
20.7213165918421
3.30540397817286
9.00655717422907
9.89617167409332
10.0619611253424
3.6456034364272
3.79472367097785
1.63614946122451
26.4795787131982
3.44122642665779
4.00834198285473
10.4941991310555
11.2247373544833
2.50700045272389
23.7450045565299
12.6174299121978
79.1054594451529
4.20597823920467
1.42697784971045
6.77713590757069
2.88738978412891
12.2866457214283
51.6390283393434
3.15107136631329
8.57655767726182
9.56568984595492
7.0866602512224
55.5942181802044
3.5755738854822
3.05208677783007
7.62362432237798
7.93316468661974
14.6653093108331
49.7899523937826
1.81049128806192
33.731994968251
3.11101120815769
230.949161638166
7.10994034718199
345.520216462296
11.6554772483119
4.76795033636768
7.96409082907939
1.65561420591401
4.48574245558412
6.5509169235364
28.3780975821828
20.5544046395096
14.1806618916011
3.08829984691086
3.3426957171153
11.7103871630032
6.29478738275157
5.89874478525916
9.47693325918558
3.36875491474947
29.3574586159965
3.5520094063006
5.71915541152041
23.4019513458475
4.84375398912405
8.71378171139571
12.1851637903464
18.8596236118871
2.68308461868829
1.4342237118228
2.90550887866764
2.4184122513642
3.49906642079206
6.4537653842689
6.51637697935206
4.5025474322508
5.74954167963372
3.33114256825076
156.050738812275
30.7295326320051
6.44616560266187
27.3705840376233
1.13767129644914
85.6530724209516
7.84903449454386
47.1451872478457
4.54398036972677
11.9447095529346
12.4417615152499
22.7731646126786
2.84042795356249
7.58464174506153
12.2563819855731
70.1411848360076
4.81177691453289
4.11750779752734
6.29653589824964
10.5864009149895
5.99270687763046
11.803568614404
2.5851138614916
7.24769320353559
26.2135978213546
3.96759697549723
15.2408444033658
1.46446488294314
34.5196848817895
10.3467100899466
6.09383253649376
2.10555847314741
4.93504833170769
34.4160822198988
7.85536626299458
7.40014754540534
2.88422332815926
39.4031065280063
32.9809792515336
29.2168840295366
3.47861770842983
1.48965805248109
16.7801893262167
14.0350493114932
6.7682386263622
5.79192905279862
2.42801865710815
7.70994519430104
8.68446520941098
2.53546282668364
12.0214711820605
20.7212916811038
6.78793666317789
29.3732477267762
4.63102815837739
11.214984867956
7.20749911041165
2.65243679806049
13.0675029233549
7.86293161147266
10.268080641904
11.1665293328809
7.19693094629156
8.30619070370623
10.2863781496599
45.6319803219528
8.53263337657546
3.2620388441334
18.4170610948182
10.707110904139
16.7374984197037
4.78168775144201
10.2153191798749
5.4139872181198
5.11225025271635
27.2677494045495
1.57435980765213
9.65258437778629
1.89266803094089
1.98590638204165
5.11207426114258
13.700947699888
14.5613796702615
15.6619863568724
13.2189608207886
27.0730320725687
7.91495816457889
18.4041151496083
431.752520591768
4.56534241865408
4.51807236630077
16.9852438735322
43.8956130960227
3.25630620078002
3.24593388253981
1.63983818664459
3.93831289483463
21.5740215994444
5.86887876618268
5.81821165155569
31.2544788602356
9.97135554397349
4.41923241766091
13.389733488711
55.5774159419808
8.93822873744948
17.1893665026889
15.6454849498328
7.18001027963782
1.56979405034325
11.0651081554916
6.14555894278865
2.57901212229946
177.481608790572
6.61542135671443
10.6443299229762
11.4938463075973
4.37999742291808
1.65436068947775
3.03923334190893
5.84861662697167
11.8865520113157
5.01312065860561
10.0714321635221
6.04141831084098
16.9378956443292
3.27995257746061
1.39010861261501
2.22489755525721
3.34503613079869
18.7960602971385
3.71031643941343
8.51482157155711
1.71872533914547
4.89863544661721
2.61260161609257
8.99387055001279
4.48713101643158
8.36024808239223
9.67508279795615
3.24185882767119
1.73976536000667
4.19638623564523
64.8983037922282
6.13005412273382
5.18891113399914
12.8091734352604
1.74712668722016
12.0548343602829
3.8189488153608
2.32327328846474
59.8588120740019
4.27878047457473
27.5348571960119
2.40013539593206
17.2970061713113
6.73404689401539
71.2630092183389
9.19228597489467
14.3154385130194
1.95783375993534
38.7573604713496
2.1438127090301
8.90230757523133
8.28709867009281
3.37806773752885
3.84089803647006
6.03286848240873
16.997855585244
5.55872516230572
1.7855670571401
13.6860814224655
3.96572335829715
4.54291175675776
2.27825430773742
10.4797634936358
59.846036564684
11.8276647015535
18.8059468773897
20.1614884005272
3.55912344974582
15.4798546502285
5.97233945512221
2.5133959075053
7.42038289976625
9.60727945668949
24.4017444165455
32.140372960207
18.1174532837462
6.28284758719541
13.839907818127
9.20056007561284
6919.89757399352
10.7135010247388
3.01867861424875
4.15556623111732
2.11849366485765
3.58526808577104
11.5106255706325
3.71179293296496
1.27432946931389
7.2723758092725
3.85840962084056
5.45964651464944
1.83357671110274
46.3869346811783
14.2379170762833
37.5727269178397
5.72909698996655
10.9859326659564
4.28351385351784
24.3683347005742
1.14423425629454
2.63790344869555
3.67644441717038
8.86768582288057
5
4.85772830965727
1.06496253197525
3.16223181521505
5.81579097560697
71.1743281851589
12.2677531536976
4.98163736756296
7.13175022233431
3.80411056621523
2.17391304347826
11.0367499508164
3.69234147495017
3.45379177519685
9.48892587325924
21.6024230844697
2.36241331746122
4.39096704345922
28.2038841644792
4.17920053655881
13.6064434185639
36.9307353474049
7.72996269377129
5.98599857251071
5.47980574067531
3.23411371237458
105.393838823398
2.77915652604665
3.88331475287997
3.14484178029329
33.8886428941542
14.0551205670993
1.81070371464086
28.3663530532571
3.53185872309443
522.458056850225
2.00384273446379
62.732206989674
6.26865808402438
5.23967674707854
3.30758860283633
1.27313132610904
9.97758520492826
31.7294683810429
3.61399838644735
3.16727837799753
2.5468924473728
13.2228628383173
4.24593606595629
5.98281496697961
7.6483914674664
2.35628266592062
8.32032191435646
3.78834704380999
13.6021762248971
42.0805470574895
1.85864528347504
11.681396159657
2.10367892976589
6.00953105487534
5.95046456928158
4.83304538467954
1.31798420370877
14.8538298139614
7.47583827557754
69.006319919307
35.9359620706044
5.88782894741146
11.8636271980754
2.67845198279981
5.56336382318572
7.41615192929955
4.75891105033345
3.9639708117969
27.4921178210359
13.8431873163758
31.390636682225
3.73647146804047
3.18349722957121
20.7558528428094
2.61083451290684
15.4397365221502
20.8692583842165
2.74746575271545
2.52284779837026
17.3060582254046
31.4899177430158
17.7306321031439
3.39644970414201
6.16368887466027
308.521895044789
6.98787058784661
1.74031940405948
3.34335459967812
4.33137876169415
9.64460482309453
4.30486858845068
4.74924773045452
19.1623312744371
5.20616183359976
8.96448914488412
14.4659557013946
45.4462093315333
13.1283646124919
2.39599351791194
8.01222142343638
3.51914758677141
6.22528902964465
8.54737687234326
2.40691192865106
2.61044222967226
5.63585814631155
1.46761469529475
3.74310567810737
2.05140637363651
42.7464038492671
13.2213627582248
9.39561054731796
6.16007032505128
35.0667114948392
3.32019914825074
10.4596402422489
3.83976623937554
4.64882943143813
4.08693463491642
4.68522965492233
7.64527897260915
1.53649125583843
4.26404030751857
1.81839584186686
5.8764533746959
6.88183246017979
4.51100730198884
14.1882836426459
4.66660251096448
7.35490673513779
4.40385024019842
25.1077477921798
3.13495123899155
141.39179732133
3.1436773214828
21.1801283247449
2.71447362897245
159.228854334634
8.699726763732
6.5953695781805
2.86523932864054
26.1677956544911
2.12165551839465
11.604554246033
6.32409217099478
14.2971135669623
3.69922378499923
2.67301720404445
4.78429691060027
2.82396606574761
5.59910959922783
11.1699575325073
56.5122572186764
2.67325656434079
9.46716006641955
4.14512905018673
1.7120791544118
17.6791312406818
11.7296529272734
27.0149747462879
4.95346189425745
2.22827684638817
13.6301911992512
12.628407225885
39.5123270321846
18.2061448671269
2.15930908514667
4.02208165278705
129.010807119135
14.2711251831534
6.15641883200412
5.01593818475378
136.021483081969
968.222220071918
1.91044221479004
5.23589401693121
13.8662447968047
4.24786113473289
2.04608281291621
2.20927799780274
4.17610805610109
7.0173137962474
11.7551609032315
3.74801208449526
23.3264472141866
31.3627093162796
34.9344199667596
4.91744938217211
11.3388658254603
5.03589199771596
13.4352926348125
2.19512530352316
1.30048099594454
7.29345291371426
415.719480192743
16.4072245377443
3.14297584163095
11.8729096989967
3.280523372718
15.8613214940227
7.46994212479097
6.2906034746649
9.31913495950915
37.7130878873805
3.0719419341066
15.3373278776667
3.25331950245159
2.36416356726696
179.406116069027
8.34179548626656
10.4267156499364
2.38341143378036
15.237108190091
6.99826016957513
7.96602603416905
6.59098193601262
7.45033623151824
3.82751143294227
4.24531045514032
12.1178131182937
2.67317017658104
11.9024703918252
8.06217902337089
2.52735084488871
3.03893543080627
2.16818589068996
1.41549293298025
6.87218012723512
2.38848796467873
1.39973079326708
3.63724442299073
1.97906063690563
11.5358376477407
19.0469562166553
2.95500332071506
2.34861681454347
2.00227172335458
394.084851763196
1.21195966504891
22.8557174051245
73.4429745937477
7.7168657429527
4.26805523361701
5.05143515134264
46.7828338851867
2.88510722014558
3.45582610245818
23.8781014233491
5.05305391962791
11.0648046810514
2.56930509104422
3.53075659732043
30.4823573712663
2.21168289309962
9.35891284841962
20.7299581291165
89.9606942176212
1.32470471300358
149.236940383523
39.3088928401195
7.6486106335761
19.3439445353124
6.41372487573683
16.7094491305124
15.9453157964832
1.44749707471108
6.66479887197716
12.7914332253388
13.6314573759053
4.26507842576647
4.74570562305571
2.4765247000397
1.40987556866574
3.67397137745975
3.50745603550117
478.06735771791
28.3367024977507
5.34581507746511
91.3084779552542
3.14103464900238
3.24143541534846
2.91846229977561
13.2839463428188
38.103876980102
4.69629468571889
17.9185502229805
1.7340461743777
38.9450952369588
70.834377747849
3.31096934423563
14.3917052502496
9.11832108259819
4.96242232527165
89.2784526605063
2.3600458076858
3.33291916421199
3.60480882220013
7.13614525684549
3.17585983127839
9.33383308345827
2.42722001705353
7.30130974885228
28.0925975892123
5.43945083503979
9.82617790445662
9.76360971016111
4.29973762739574
5.06359475962314
6.61391886246472
58.0354440135054
4.00919188653814
14.8022261131076
13.4436409366251
2.73675446350367
4.33646134363737
13.7966536990937
11.2319201322218
3.47063282526128
16.2758790217333
29.0797494615098
89.1350067431636
1.26154524754892
33.8580554169468
3.2257525083612
4.09098763675894
4.18397921316325
3.77466508368694
7.97583746177096
26.3112719926168
1.22922257326794
3.14091707454381
6.84600921844444
6.49988629897252
6.63779360596802
1.76316221195525
9.60223544602197
3.24940554186265
1.46399017171718
8.44475373397869
18.9609533378501
1.96361773864199
1.94636442462529
2.72175693799075
6.55427256494109
104.507937308139
4.04660776961524
46.043345505263
3.30107684957183
2.60170264518091
9.87716931477243
8.84736738760256
3.66246548899015
4.9098248473274
2.12458193979933
7.05633916598
5.90148164674077
10.0542324020585
5.849847494647
3.54683333969166
3.88896755201646
20.6041665738881
4.498864844855
8.78518092206682
13.5581709697747
6.36681933673146
12.2431956813569
95.2842011476293
9.05536975102193
13.8797775114911
3.76826992368669
14.9992166844098
11.5756370349201
4.98340332436442
7.93853519839208
14.1219942096362
5.30963547018927
3.63640268785861
3.69449395586707
11.5184826615033
2.43826249441458
5.18360740734169
2.69790912575054
44.9945860472086
5.56931267490274
8.88762429598627
3.87750366811689
7.34250749873025
3.99827796732734
4.55991371633255
7.19249939539795
5.29515326114551
21.785045775901
10.8133936054042
3.44905934419503
6.59172532987355
5.21648707024201
10.8428601859631
6.84011619386921
6.04143834992069
15.6845920758502
3.66557186630084
3.55078618156777
3.04400944980655
11.4172627640567
19.0399029881481
13.3488947378837
33.904402208962
7.78040324969708
20.5362858588364
4.71035897736846
5.1137867248821
14.0467734991283
2.95660500423264
17.4640832169035
40.2041915397921
9.79821777590849
16.3945643049107
12.0713961274013
1.94577430385931
15.2279127967431
4.82686863836606
24.5565721286613
15.0158251080839
3.56878365550952
65.1530655399125
14.2791662095177
13.0635716239708
35.6256552686189
2.82817407256827
16.4320407457328
15.0496607767443
2.81846757361631
6.65414475955526
3.88582592930419
9.45267450870276
14.830960688042
6.41926095297698
37.9477644100127
14.7911477473138
10.7415593447111
16.8848072811009
8.12867043179246
10.8340544801571
10.7413481535025
4.27587967429994
7.03920870988401
5.86001142443521
17.8395824660787
9.96232725436991
102.037752912957
1.95112683818198
22.6604104959918
5.3493912243773
6.13756150519183
21.1378117374175
3.6279317769642
3.12707962144526
73.3498969803122
2.10922509720477
4.34877083325028
2.11453950444133
13.4259383389818
4.94396801286025
6.94654506062169
11.8028714963407
86.0342545055092
31.2612200943538
6.70727462582666
5.13412929781216
6.346819156146
7.29374573854832
4.746886842804
8.49087421750171
23.4909281809121
21.8938721820294
24.897154215118
16.6776622226295
1.95329457657156
3.22188977897886
12.766321309878
7.09886914016622
3.04503913541351
6.14300961894671
7.2714716912101
3.77961830308362
2.65260310801947
8.52642795464349
23.0759844800743
3.41618913585726
6.47126237657295
4.42274777024531
3.03737544391959
12.6361224337858
5.84483477172973
2.32057747350101
895.475774921559
3.39851698424463
8.08976533688613
14.2524627883356
5.68535024246663
1596.20446096588
3.11030537930172
12.1472477765187
3.27019042921374
16.0318490652245
1.99474438604873
9.18150921424993
3.10197138755455
22.9135188857076
5.83870419166494
995.667166047879
2.50377972236221
7.23404636112152
13.2004664096466
10.4709251457467
1.42518674645396
4.1012305933834
1.88663967611336
8.79153091820485
13.7608119017414
6.69008267781244
3.34457034383765
4.86678720250797
17.8151727790282
2.24858226732555
394.769077270302
2.40985552707356
4.78850560546059
8.31020986767317
11.0673095670171
44.1552644644206
1.75037395351486
9.55125511307829
36.4566905161161
14.9333053193067
30.52009250109
4.10188937361558
3.05459757633671
3.36744007453551
5.11752799920561
4.30396692184877
2.9299214435716
1.70649491085119
3.78572975351205
13.0652645176396
7.45386449260444
39.726009776177
4.65186909145329
15.5630088263876
7.45016477987934
16.2674628315957
3.5209529848312
9.67922657053092
14.480366016978
3.75230651019682
17.5657496810229
18.0498540584035
5.97729068668312
2.19443429948496
5.55373950986888
7.79917670177565
103.204835231882
3.85792126778937
4.87219678374745
3.25563964200361
41.0330262407285
10.8045901046614
17.7047253698165
10.791979734984
2.62523995171281
7.38857162138224
21.4714780972202
13.4960322596026
2.51734444929152
2.85725921105353
2.2843918735826
2.97544222930602
19.679038190477
4.79966211510877
3.06098582936349
2.67597876464213
2.57230970908052
6.0426121235396
1.70746652152758
29.9113436765711
2.64542719299987
10.6920283887047
496.024746276216
5.32590777070749
6.08658241865128
16.0769151043805
8.15296123264318
18.5427881806919
66.7175281367078
16.5422908948595
14.9184604476785
2.87067328294213
3.02321240774252
1.12315407929526
3.26961975570046
3.47197953285868
4.98386682547543
11.8996425777255
17.3651299901099
5.60432724351853
4.31105036635424
5.77650993507771
6.05895023311382
22.8351325797666
17.7416800395939
2.1180931744312
9.2654221876569
12.7410997847058
26.2002619420013
9.42449895928522
1.67416696394329
11.9701963139154
4.4287542722252
6.22555987581519
10.934271508391
103.995280981855
5.71454356547524
26.8215359574456
2.78475697580744
3.46711259754738
10.260006805831
9.98818235009426
128.239761280115
13.1844020937602
11.0169106116553
4.03396589430421
34.5344659268662
18.1868522121334
14.7133857042856
11.9595475224394
6.41038184183294
3.70580116703792
8.55818460288188
526.714863651069
9.96824749485001
5.49719729627041
3.69578429160972
1.22357932037286
7.60883160671072
1.24241306484516
5.32487400979512
3.62876254180602
3.4927605208045
11.6722408026756
10.8235785953177
9.79206385705927
12.0946476141628
15.0041025641026
2.51672240802676
21.2277404005759
13.747003074381
6.95191620875111
7.19280885358219
1.65418060200669
2.71763539215818
8.40207016087689
45.0554800909358
34.2815215288097
34.6716465667639
20.158028464313
2.20183219427076
6.28104296700254
8.51219559053555
372.539522538151
1.64512468918234
12.467592301756
7.75039399458545
4.63811730753945
45.0421887383834
19.7063388737332
3.20370933414412
299.876559423663
12.4028000149655
3.39398572720747
1.99881365148188
8.50263776355565
5.78085040073309
3.5548602869781
3.15358888603036
3.77532304999587
1.75365980600265
2.60728107123078
1.1793841015809
2.92014556218545
3.48328949714305
2.87284874246679
10.5534900064538
12.2350629146335
9.68639535029374
2.38324666440131
9.80307055069681
3.10687466111332
722.457997009389
6.41368015145689
9.78013302541859
2.83804391148388
13.0783398582592
5.21070234113712
20.29185546408
6.90897193543696
10.1992355470616
6.07423040912264
6.35054669294488
9.45184057753194
8.49913349384295
39.5990142580532
5.98031362025114
13.2672882672883
30.0601592255059
20.8211136255916
6.36888185752246
8.33580103343249
4.74428674222548
4.17710805104539
16.1272993968847
1.58785552584753
1.99660640050725
67.2304447682233
10.9402677297323
8.0616391556083
7.5249434715394
8.89568697749924
35.8046779448215
3.48514805551924
4.7042038863723
2.06834679906768
3.32381203402661
5.87725473469371
32.9505075285847
8.49770695792025
6.37671774808141
9.08947913976042
23.421325744812
14.1164801706341
4.21527123902951
7.62556878619385
14.0700712859809
2.1612979457132
1.76054393302842
4.76904663211594
2.70798984351405
4.83358812685906
3.8431134083308
6.32973142025581
4.23378218941662
2.55752120969512
5.84516082242448
24.1135959627104
3.93979933110368
2.57871032740957
4.78761186667606
2.0031772299258
5.96239717978848
9.92757643369716
9.50237891190638
7.86959590070878
6.47323390197869
4.16371724518622
25.6913296018023
3.34183443280933
2.62503350308228
1.2533934457114
30.0150284300271
25.6778187189073
6.67491593797916
7.64367137425644
2.97324025143022
7.32607505288302
10.4057468141026
6.64010768269317
3.66519075962376
5.82008493557548
13.8556077075099
2.87570318688736
5.81818580128814
16.630194845512
51.258189718403
8.86407043263665
21.0190408994816
41.026498585027
7.71984428564568
2.58835936073788
6.52361016909512
16.549144531358
6.44290492116579
4.72315988696171
2.61942686653353
1.99966210775877
2.51857720144021
6.1436209410621
3.72411664199104
3.62734878617474
6.19810638770671
3.59057741846525
14.3708315886485
6.49832775919732
4.4939105193412
14.3098598456242
56.620611510134
5.83011056620979
4.75958223917748
12.1912346416739
2.26640681534588
1.34209223358345
5.62615406774752
15.095011940523
12.9397117027647
11.8187267278176
28.3771443784422
25.3743009950814
4.39864276783466
7.33302715373475
63.2824478830546
5.48695903773819
8.47066647481812
3.90279992933903
1015.96507488613
63.1782097893693
12.0077892685243
3.56641683537154
5.3014050380176
10.6217979677371
4.262980684831
5.57602598070826
5.21443372436394
24.0267980545034
25.6707637981088
8.24845954754961
38.4160859251838
9.9278568702111
1.31716500110148
3.20837830488328
4.03430705226312
11.2871451400229
6.73231226586534
10.3403048375866
6.32718011747049
6.79803646563815
10.8173492439301
8.8857245881594
4.12974064491702
4.31138912565178
54.2832796885598
6.67067286663122
4.89576768802459
10.9869519541618
6.86370313932402
20.8607935950284
18.2820607043327
2.67405934745691
3.58716320318665
25.4411821108226
