# Supplementary material for: Simulating multiple faceted variability in single cell RNA sequencing
Source: Nat Commun. 2019 Jun 13;10:2611. doi: 10.1038/s41467-019-10500-w (PMC6565723; doi:10.1038/s41467-019-10500-w)
Supplement: Supplementary file 4 — Source Data [file 41467_2019_10500_MOESM4_ESM.zip › Source_Data_forFigures/Figure8abcd/Figure8a.txt]

sample_size prob_mean prob_std method
600 0 0 PCA+kmeans
700 0.006 0.004 PCA+kmeans
800 0.059 0.012 PCA+kmeans
900 0.174 0.018 PCA+kmeans
1000 0.437 0.024 PCA+kmeans
1100 0.633 0.029 PCA+kmeans
1200 0.75 0.023 PCA+kmeans
1300 0.739 0.02 PCA+kmeans
1400 0.791 0.027 PCA+kmeans
1500 0.756 0.02 PCA+kmeans
1600 0.821 0.025 PCA+kmeans
1800 0.791 0.016 PCA+kmeans
2000 0.749 0.026 PCA+kmeans
3000 0.783 0.015 PCA+kmeans
4000 0.786 0.026 PCA+kmeans
5000 0.783 0.017 PCA+kmeans
6000 0.772 0.024 PCA+kmeans
7000 0.759 0.024 PCA+kmeans
600 0.004 0.003 SIMLR
700 0.002 0.003 SIMLR
800 0.043 0.014 SIMLR
900 0.201 0.018 SIMLR
1000 0.436 0.023 SIMLR
1100 0.724 0.025 SIMLR
1200 0.875 0.016 SIMLR
1300 0.965 0.009 SIMLR
1400 0.983 0.007 SIMLR
1500 1 0 SIMLR
1600 1 0 SIMLR
1800 1 0 SIMLR
2000 1 0 SIMLR
3000 1 0 SIMLR
4000 1 0 SIMLR
5000 1 0 SIMLR
6000 1 0 SIMLR
7000 1 0 SIMLR
600 0.004 0.003 scVI+kmeans
700 0.006 0.004 scVI+kmeans
800 0.047 0.013 scVI+kmeans
900 0.215 0.019 scVI+kmeans
1000 0.424 0.029 scVI+kmeans
1100 0.644 0.029 scVI+kmeans
1200 0.755 0.017 scVI+kmeans
1300 0.803 0.021 scVI+kmeans
1400 0.798 0.019 scVI+kmeans
1500 0.784 0.017 scVI+kmeans
1600 0.813 0.022 scVI+kmeans
1800 0.828 0.022 scVI+kmeans
2000 0.782 0.017 scVI+kmeans
3000 0.82 0.019 scVI+kmeans
4000 0.833 0.026 scVI+kmeans
5000 0.841 0.022 scVI+kmeans
6000 0.784 0.015 scVI+kmeans
7000 0.821 0.022 scVI+kmeans
600 0.004 0.003 PCA+Louvain(Seurat)
700 0.011 0.005 PCA+Louvain(Seurat)
800 0.059 0.013 PCA+Louvain(Seurat)
900 0.251 0.017 PCA+Louvain(Seurat)
1000 0.522 0.027 PCA+Louvain(Seurat)
1100 0.769 0.025 PCA+Louvain(Seurat)
1200 0.939 0.012 PCA+Louvain(Seurat)
1300 0.996 0.003 PCA+Louvain(Seurat)
1400 1 0 PCA+Louvain(Seurat)
1500 1 0 PCA+Louvain(Seurat)
1600 1 0 PCA+Louvain(Seurat)
1800 1 0 PCA+Louvain(Seurat)
2000 1 0 PCA+Louvain(Seurat)
3000 1 0 PCA+Louvain(Seurat)
4000 1 0 PCA+Louvain(Seurat)
5000 1 0 PCA+Louvain(Seurat)
6000 1 0 PCA+Louvain(Seurat)
7000 1 0 PCA+Louvain(Seurat)
600 0 NA theo
700 0.008 NA theo
800 0.065 NA theo
900 0.242 NA theo
1000 0.52 NA theo
1100 0.774 NA theo
1200 0.921 NA theo
1300 0.979 NA theo
1400 0.996 NA theo
1500 0.999 NA theo
1600 1 NA theo
1800 1 NA theo
2000 1 NA theo
3000 1 NA theo
4000 1 NA theo
5000 1 NA theo
6000 1 NA theo
7000 1 NA theo
