# Supplementary material for: Simulating multiple faceted variability in single cell RNA sequencing
Source: Nat Commun. 2019 Jun 13;10:2611. doi: 10.1038/s41467-019-10500-w (PMC6565723; doi:10.1038/s41467-019-10500-w)
Supplement: Supplementary file 4 — Source Data [file 41467_2019_10500_MOESM4_ESM.zip › Source_Data_forFigures/Figure8abcd/Figure8b.txt]

sample_size prob_mean prob_std method
600 0.004 0.003 PCA+kmeans
700 0.011 0.005 PCA+kmeans
800 0.05 0.014 PCA+kmeans
900 0.166 0.014 PCA+kmeans
1000 0.242 0.016 PCA+kmeans
1100 0.433 0.024 PCA+kmeans
1200 0.407 0.021 PCA+kmeans
1300 0.454 0.019 PCA+kmeans
1400 0.439 0.029 PCA+kmeans
1500 0.461 0.033 PCA+kmeans
1600 0.52 0.023 PCA+kmeans
1800 0.535 0.019 PCA+kmeans
2000 0.393 0.029 PCA+kmeans
3000 0.401 0.032 PCA+kmeans
4000 0.426 0.03 PCA+kmeans
5000 0.392 0.022 PCA+kmeans
6000 0.397 0.027 PCA+kmeans
7000 0.349 0.022 PCA+kmeans
600 0 0 SIMLR
700 0 0 SIMLR
800 0.028 0.01 SIMLR
900 0.078 0.014 SIMLR
1000 0.231 0.017 SIMLR
1100 0.465 0.018 SIMLR
1200 0.667 0.022 SIMLR
1300 0.858 0.017 SIMLR
1400 0.916 0.014 SIMLR
1500 0.989 0.007 SIMLR
1600 0.989 0.005 SIMLR
1800 1 0 SIMLR
2000 1 0 SIMLR
3000 1 0 SIMLR
4000 1 0 SIMLR
5000 1 0 SIMLR
6000 1 0 SIMLR
7000 1 0 SIMLR
600 0.004 0.003 scVI+kmeans
700 0.006 0.004 scVI+kmeans
800 0.055 0.014 scVI+kmeans
900 0.231 0.016 scVI+kmeans
1000 0.479 0.024 scVI+kmeans
1100 0.641 0.023 scVI+kmeans
1200 0.813 0.015 scVI+kmeans
1300 0.813 0.02 scVI+kmeans
1400 0.844 0.02 scVI+kmeans
1500 0.804 0.023 scVI+kmeans
1600 0.83 0.014 scVI+kmeans
1800 0.808 0.02 scVI+kmeans
2000 0.807 0.022 scVI+kmeans
3000 0.886 0.017 scVI+kmeans
4000 0.883 0.011 scVI+kmeans
5000 0.862 0.017 scVI+kmeans
6000 0.877 0.018 scVI+kmeans
7000 0.913 0.014 scVI+kmeans
600 0.004 0.003 PCA+Louvain(Seurat)
700 0 0 PCA+Louvain(Seurat)
800 0.041 0.013 PCA+Louvain(Seurat)
900 0.149 0.017 PCA+Louvain(Seurat)
1000 0.304 0.025 PCA+Louvain(Seurat)
1100 0.599 0.025 PCA+Louvain(Seurat)
1200 0.758 0.029 PCA+Louvain(Seurat)
1300 0.919 0.013 PCA+Louvain(Seurat)
1400 0.956 0.009 PCA+Louvain(Seurat)
1500 0.996 0.003 PCA+Louvain(Seurat)
1600 1 0 PCA+Louvain(Seurat)
1800 1 0 PCA+Louvain(Seurat)
2000 1 0 PCA+Louvain(Seurat)
3000 1 0 PCA+Louvain(Seurat)
4000 1 0 PCA+Louvain(Seurat)
5000 1 0 PCA+Louvain(Seurat)
6000 1 0 PCA+Louvain(Seurat)
7000 1 0 PCA+Louvain(Seurat)
600 0 NA theo
700 0.008 NA theo
800 0.065 NA theo
900 0.242 NA theo
1000 0.52 NA theo
1100 0.774 NA theo
1200 0.921 NA theo
1300 0.979 NA theo
1400 0.996 NA theo
1500 0.999 NA theo
1600 1 NA theo
1800 1 NA theo
2000 1 NA theo
3000 1 NA theo
4000 1 NA theo
5000 1 NA theo
6000 1 NA theo
7000 1 NA theo
