# Supplementary material for: Simulating multiple faceted variability in single cell RNA sequencing
Source: Nat Commun. 2019 Jun 13;10:2611. doi: 10.1038/s41467-019-10500-w (PMC6565723; doi:10.1038/s41467-019-10500-w)
Supplement: Supplementary file 4 — Source Data [file 41467_2019_10500_MOESM4_ESM.zip › Source_Data_forFigures/SuppFigure8b.txt]

bimod0 bimod1
0.707 0.713
0.76 0.704
0.893 0.865
0.938 0.748
0.709 0.86
0.918 0.724
0.689 0.737
0.697 0.724
0.681 0.667
0.923 0.747
0.731 0.677
0.637 0.918
0.917 0.732
0.754 0.699
0.673 0.885
0.933 0.711
0.852 0.753
0.655 0.707
0.637 0.732
0.964 0.891
0.656 0.677
0.879 0.681
0.925 0.722
0.639 0.716
0.714 0.722
0.66 0.856
0.671 0.725
0.674 0.544
0.669 0.876
0.66 0.699
0.902 0.68
0.862 0.72
0.922 0.693
0.657 0.69
0.674 0.678
0.627 0.715
0.931 0.698
0.649 0.721
0.894 0.824
0.675 0.736
0.8 0.861
0.91 0.685
0.876 0.798
0.669 0.781
0.791 0.808
0.685 0.866
0.787 0.785
0.867 0.862
0.756 0.821
0.812 0.861
0.812 0.824
0.732 0.861
0.844 0.735
0.875 0.736
0.749 0.779
0.667 0.829
0.844 0.694
0.844 0.852
0.75 0.802
0.804 0.838
0.705 0.723
0.74 0.774
0.713 0.754
0.698 0.893
0.668 0.845
0.666 0.791
0.774 0.799
0.675 0.8
0.678 0.774
0.778 0.878
0.705 0.805
0.738 0.825
0.691 0.803
0.666 0.709
0.789 0.773
0.665 0.878
0.745 0.793
0.669 0.768
0.888 0.764
0.748 0.763
0.915 0.94
0.919 0.915
0.838 0.842
0.89 0.829
0.88 0.8
0.677 0.886
0.867 0.909
0.857 0.895
0.895 0.844
0.905 0.857
0.833 0.93
0.666 0.857
0.925 0.838
0.817 0.817
0.871 0.683
0.905 0.871
0.876 0.848
0.729 0.867
0.668 0.915
0.9 0.825
0.668 0.771
0.801 0.885
0.675 0.851
0.759 0.893
0.789 0.728
0.7 0.832
0.84 0.92
0.691 0.712
0.881 0.852
0.856 0.857
0.674 0.823
0.818 0.694
0.7 0.841
0.843 0.715
0.822 0.857
0.79 0.873
0.708 0.907
0.862 0.922
0.789 0.836
0.897 0.805
0.853 0.886
0.848 0.856
0.92 0.9
0.867 0.876
0.867 0.9
0.895 0.871
0.844 0.93
0.915 0.891
0.886 0.846
0.905 0.925
0.895 0.853
0.871 0.862
0.834 0.871
0.876 0.72
0.839 0.925
0.886 0.91
0.862 0.674
0.844 0.935
0.862 0.825
0.871 0.848
0.85 0.654
0.878 0.823
0.859 0.859
0.905 0.845
0.814 0.719
0.829 0.852
0.852 0.905
0.871 0.888
0.876 0.888
0.907 0.89
0.845 0.873
0.723 0.862
0.823 0.871
0.797 0.64
0.812 0.823
0.864 0.836
0.736 0.862
0.871 0.878
0.765 0.862
0.803 0.864
0.767 0.92
0.83 0.93
0.93 0.622
0.817 0.925
0.83 0.905
0.905 0.876
0.955 0.905
0.866 0.925
0.924 0.895
0.945 0.9
0.91 0.91
0.775 0.96
0.905 0.965
0.735 0.915
0.853 0.94
0.891 0.97
0.935 0.94
0.94 0.881
0.862 0.955
0.905 0.886
0.829 0.805
0.897 0.883
0.763 0.841
0.767 0.915
0.857 0.912
0.695 0.893
0.825 0.937
0.942 0.871
0.829 0.885
0.932 0.873
0.922 0.74
0.754 0.93
0.784 0.827
0.818 0.893
0.94 0.94
0.78 0.881
0.912 0.752
0.883 0.864
0.805 0.907
0.932 0.864
0.965 0.97
0.945 0.96
0.812 0.98
0.91 0.97
0.867 0.99
0.945 0.945
0.955 0.97
0.853 0.965
0.93 0.985
0.96 0.965
0.98 0.985
0.94 0.975
0.97 0.945
0.96 0.783
0.925 0.965
0.945 0.97
0.945 0.821
0.975 0.96
0.783 0.955
0.95 0.939
0.94 0.845
0.799 0.947
0.91 0.96
0.793 0.967
0.915 0.742
0.786 0.952
0.917 0.967
0.957 0.932
0.972 0.947
0.848 0.96
0.893 0.955
0.814 0.95
0.81 0.795
0.767 0.965
0.857 0.917
0.757 0.967
0.708 0.97
0.955 0.937
0.789 0.741
0.967 0.96
0.985 0.783
0.95 0.975
0.97 0.99
0.905 0.732
0.876 0.995
0.985 0.975
0.723 0.985
0.975 0.97
0.756 0.98
0.767 0.985
0.775 0.97
1 0.93
0.975 0.708
0.955 0.98
0.975 0.99
0.95 0.98
0.98 0.736
0.83 0.995
0.862 0.787
0.965 0.99
0.98 0.75
0.758 0.753
0.807 0.98
0.773 0.649
0.967 0.987
0.82 0.98
0.85 0.985
0.784 0.745
0.982 0.761
0.965 0.753
0.759 0.708
0.95 0.975
0.773 0.972
0.773 0.97
0.97 0.987
0.773 0.977
0.859 0.754
0.94 0.98
0.96 0.985
0.756 0.99
0.772 0.763
0.687 0.625
0.731 0.635
0.622 0.718
0.732 0.715
0.682 0.754
0.723 0.706
0.743 0.654
0.784 0.657
0.699 0.695
0.8 0.793
0.704 0.728
0.613 0.707
0.698 0.665
0.724 0.691
0.733 0.726
0.686 0.662
0.743 0.689
0.693 0.623
0.634 0.638
0.688 0.699
0.628 0.654
0.711 0.695
0.725 0.733
0.725 0.66
0.705 0.668
0.719 0.693
0.706 0.786
0.719 0.677
0.726 0.674
0.718 0.679
0.731 0.698
0.76 0.701
0.761 0.67
0.682 0.581
0.704 0.758
0.755 0.622
0.748 0.745
0.759 0.738
0.759 0.694
0.793 0.804
0.798 0.875
0.747 0.914
0.837 0.802
0.66 0.797
0.934 0.772
0.807 0.826
0.764 0.821
0.77 0.803
0.839 0.877
0.858 0.809
0.797 0.749
0.822 0.761
0.795 0.805
0.79 0.79
0.848 0.788
0.678 0.85
0.816 0.869
0.805 0.778
0.899 0.847
0.904 0.756
0.852 0.73
0.898 0.715
0.889 0.746
0.873 0.86
0.865 0.781
0.855 0.892
0.883 0.762
0.911 0.875
0.888 0.78
0.836 0.737
0.868 0.839
0.849 0.836
0.858 0.731
0.931 0.854
0.792 0.861
0.901 0.835
0.892 0.736
0.875 0.749
0.877 0.767
0.844 0.834
0.825 0.808
0.845 0.77
0.846 0.843
0.839 0.777
0.849 0.802
0.837 0.778
0.836 0.813
0.846 0.797
0.835 0.825
0.827 0.846
0.841 0.84
0.875 0.804
0.864 0.848
0.789 0.875
0.847 0.807
0.905 0.786
0.735 0.814
0.858 0.773
0.891 0.81
0.907 0.81
0.82 0.876
0.718 0.833
0.846 0.819
0.723 0.903
0.828 0.832
0.887 0.889
0.921 0.892
0.734 0.882
0.836 0.844
0.847 0.853
0.894 0.834
0.857 0.823
0.808 0.809
0.856 0.844
0.808 0.851
0.808 0.829
0.695 0.847
0.824 0.849
0.787 0.83
0.803 0.683
0.864 0.792
0.844 0.86
0.885 0.899
0.87 0.779
0.835 0.852
0.856 0.833
0.827 0.79
0.837 0.861
0.861 0.806
0.879 0.864
0.791 0.801
0.83 0.873
0.888 0.898
0.934 0.818
0.875 0.894
0.862 0.868
0.929 0.819
0.857 0.842
0.851 0.828
0.835 0.781
0.833 0.816
0.861 0.856
0.871 0.909
0.836 0.801
0.877 0.824
0.884 0.861
0.912 0.874
0.653 0.848
0.899 0.775
0.858 0.784
0.892 0.853
0.832 0.648
0.917 0.881
0.829 0.914
0.82 0.846
0.857 0.893
0.887 0.825
0.797 0.907
0.835 0.776
0.884 0.889
0.9 0.821
0.904 0.834
0.884 0.835
0.847 0.668
0.867 0.737
0.903 0.87
0.869 0.83
0.899 0.839
0.878 0.84
0.919 0.717
0.884 0.875
0.888 0.858
0.88 0.836
0.877 0.899
0.888 0.884
0.903 0.874
0.847 0.881
0.885 0.793
0.91 0.905
0.876 0.926
0.857 0.849
0.861 0.879
0.862 0.812
0.897 0.9
0.865 0.866
0.889 0.876
0.867 0.838
0.869 0.899
0.916 0.89
0.882 0.863
0.934 0.859
0.922 0.855
0.91 0.813
0.888 0.897
0.952 0.848
0.924 0.873
0.9 0.829
0.879 0.677
0.872 0.885
0.905 0.934
0.834 0.924
0.905 0.882
0.924 0.903
0.904 0.858
0.882 0.864
0.909 0.908
0.666 0.741
0.878 0.913
0.96 0.687
0.888 0.872
0.904 0.934
0.97 0.874
0.892 0.897
0.88 0.924
0.904 0.934
0.919 0.919
0.66 0.924
0.929 0.959
0.915 0.892
0.944 0.926
0.894 0.888
0.947 0.922
0.954 0.916
0.912 0.653
0.916 0.954
0.843 0.898
0.905 0.748
0.962 0.906
0.744 0.947
0.952 0.653
0.952 0.635
0.98 0.955
0.919 0.909
0.832 0.724
0.917 0.649
0.885 0.914
0.893 0.947
0.893 0.947
0.861 0.904
0.74 0.913
0.658 0.918
0.954 0.642
0.873 0.954
0.924 0.829
0.939 0.662
0.93 0.923
0.949 0.949
0.913 0.66
0.928 0.68
0.919 0.655
0.924 0.684
0.964 0.907
0.955 0.624
0.944 0.954
0.935 0.918
0.923 0.852
0.656 0.903
0.929 0.928
0.924 0.939
0.952 0.916
0.992 0.655
0.972 0.716
0.99 0.65
0.985 0.923
0.98 0.656
0.972 0.936
0.964 0.9
0.987 0.673
0.949 0.65
0.969 0.648
0.965 0.913
0.985 0.974
0.965 0.926
0.99 0.662
0.975 0.938
0.982 0.977
0.845 0.66
0.987 0.967
0.98 0.686
0.824 0.568
0.588 0.506
0.61 0.561
0.555 0.397
0.621 0.7
0.701 0.684
0.657 0.644
0.772 0.575
0.652 0.718
0.726 0.548
0.712 0.411
0.623 0.55
0.587 0.596
0.627 0.497
0.863 0.414
0.642 0.591
0.63 0.449
0.741 0.591
0.749 0.541
0.767 0.7
0.509 0.585
0.735 0.74
0.746 0.649
0.747 0.738
0.807 0.504
0.873 0.761
0.593 0.756
0.778 0.601
0.846 0.749
0.788 0.564
0.695 0.75
0.724 0.721
0.768 0.558
0.652 0.679
0.675 0.693
0.748 0.62
0.744 0.681
0.786 0.678
0.822 0.447
0.73 0.738
0.707 0.578
0.605 0.706
0.615 0.608
0.609 0.692
0.616 0.616
0.744 0.661
0.727 0.581
0.577 0.786
0.619 0.594
0.756 0.697
0.661 0.63
0.703 0.577
0.617 0.582
0.674 0.711
0.747 0.726
0.647 0.617
0.617 0.742
0.693 0.645
0.612 0.651
0.663 0.588
0.829 0.846
0.791 0.61
0.806 0.81
0.835 0.794
0.812 0.816
0.767 0.633
0.846 0.82
0.797 0.782
0.815 0.86
0.792 0.798
0.637 0.797
0.801 0.798
0.834 0.81
0.848 0.843
0.638 0.796
0.647 0.849
0.82 0.82
0.833 0.819
0.801 0.827
0.803 0.819
0.622 0.642
0.64 0.594
0.64 0.613
0.596 0.673
0.645 0.613
0.664 0.65
0.741 0.661
0.63 0.677
0.644 0.685
0.66 0.627
0.628 0.646
0.564 0.608
0.736 0.641
0.559 0.641
0.721 0.695
0.632 0.661
0.609 0.737
0.634 0.588
0.68 0.705
0.625 0.693
0.812 0.646
0.82 0.813
0.812 0.807
0.896 0.654
0.815 0.818
0.834 0.747
0.852 0.82
0.874 0.813
0.848 0.819
0.828 0.82
0.845 0.842
0.853 0.847
0.832 0.824
0.864 0.851
0.813 0.817
0.808 0.648
0.851 0.837
0.838 0.816
0.818 0.853
0.839 0.848
0.64 0.656
0.629 0.631
0.634 0.7
0.547 0.592
0.64 0.661
0.596 0.639
0.653 0.668
0.552 0.73
0.565 0.696
0.631 0.661
0.594 0.654
0.638 0.69
0.665 0.684
0.548 0.655
0.614 0.633
0.64 0.676
0.521 0.632
0.594 0.717
0.629 0.627
0.536 0.591
0.653 0.653
0.845 0.742
0.853 0.821
0.852 0.865
0.674 0.908
0.843 0.838
0.865 0.867
0.864 0.662
0.861 0.856
0.848 0.66
0.793 0.811
0.873 0.877
0.838 0.824
0.85 0.832
0.828 0.874
0.856 0.66
0.828 0.651
0.85 0.862
0.863 0.843
0.864 0.652
0.717 0.671
0.672 0.718
0.7 0.673
0.744 0.599
0.708 0.679
0.681 0.664
0.768 0.68
0.732 0.593
0.665 0.621
0.727 0.658
0.731 0.595
0.624 0.619
0.663 0.654
0.686 0.668
0.759 0.661
0.697 0.645
0.674 0.67
0.677 0.655
0.677 0.601
0.69 0.558
0.876 0.831
0.662 0.838
0.859 0.83
0.893 0.641
0.844 0.869
0.848 0.894
0.662 0.754
0.659 0.892
0.885 0.875
0.851 0.876
0.659 0.823
0.862 0.846
0.871 0.873
0.889 0.636
0.863 0.834
0.877 0.827
0.651 0.881
0.65 0.867
0.876 0.834
0.868 0.892
0.634 0.482
0.711 0.487
0.706 0.485
0.686 0.473
0.75 0.625
0.714 0.479
0.761 0.476
0.641 0.477
0.68 0.467
0.72 0.475
0.676 0.609
0.547 0.471
0.671 0.491
0.644 0.486
0.712 0.626
0.675 0.461
0.726 0.458
0.797 0.494
0.722 0.571
0.657 0.476
0.871 0.488
0.824 0.488
0.881 0.625
0.895 0.497
0.868 0.481
0.923 0.499
0.725 0.644
0.646 0.513
0.889 0.501
0.891 0.52
0.907 0.501
0.889 0.49
0.881 0.514
0.91 0.493
0.904 0.48
0.905 0.526
0.912 0.499
0.646 0.49
0.907 0.502
0.889 0.489
0.561 0.495
0.623 0.545
0.536 0.45
0.553 0.508
0.698 0.514
0.689 0.482
0.671 0.478
0.599 0.517
0.627 0.556
0.562 0.518
0.581 0.544
0.674 0.53
0.723 0.495
0.566 0.532
0.692 0.546
0.718 0.646
0.562 0.556
0.686 0.556
0.6 0.513
0.521 0.48
0.699 0.524
0.655 0.521
0.714 0.509
0.671 0.547
0.882 0.55
0.755 0.517
0.729 0.521
0.865 0.638
0.778 0.528
0.718 0.518
0.741 0.558
0.865 0.529
0.851 0.517
0.866 0.563
0.711 0.561
0.674 0.553
0.725 0.56
0.776 0.573
0.803 0.595
0.834 0.508
0.513 0.488
0.466 0.523
0.486 0.474
0.58 0.534
0.555 0.56
0.516 0.576
0.55 0.518
0.498 0.471
0.641 0.503
0.484 0.544
0.53 0.543
0.565 0.495
0.672 0.491
0.651 0.612
0.596 0.49
0.522 0.56
0.533 0.497
0.508 0.518
0.525 0.489
0.588 0.49
0.636 0.504
0.582 0.567
0.62 0.478
0.636 0.486
0.695 0.488
0.572 0.506
0.505 0.533
0.52 0.576
0.692 0.518
0.518 0.559
0.577 0.48
0.56 0.544
0.633 0.608
0.562 0.472
0.558 0.595
0.533 0.559
0.629 0.577
0.533 0.469
0.523 0.592
0.593 0.499
0.702 0.726
0.721 0.707
0.663 0.737
0.767 0.727
0.764 0.663
0.696 0.638
0.717 0.735
0.664 0.741
0.726 0.699
0.661 0.69
0.7 0.793
0.654 0.658
0.763 0.75
0.734 0.763
0.747 0.737
0.692 0.7
0.73 0.722
0.77 0.708
0.707 0.781
0.715 0.687
0.76 0.783
0.711 0.751
0.738 0.807
0.755 0.75
0.77 0.775
0.758 0.774
0.687 0.817
0.759 0.768
0.716 0.775
0.713 0.759
0.779 0.7
0.785 0.769
0.745 0.726
0.681 0.767
0.738 0.736
0.708 0.742
0.757 0.759
0.72 0.72
0.721 0.752
0.752 0.73
0.762 0.815
0.749 0.776
0.694 0.737
0.764 0.697
0.724 0.693
0.765 0.823
0.615 0.726
0.8 0.753
0.704 0.694
0.808 0.757
0.785 0.814
0.736 0.739
0.771 0.729
0.737 0.746
0.767 0.76
0.737 0.775
0.735 0.801
0.731 0.769
0.783 0.76
0.742 0.689
0.729 0.756
0.749 0.784
0.777 0.768
0.761 0.811
0.779 0.752
0.775 0.758
0.763 0.783
0.817 0.783
0.781 0.812
0.772 0.62
0.805 0.785
0.773 0.822
0.777 0.786
0.787 0.757
0.77 0.803
0.77 0.825
0.768 0.78
0.756 0.774
0.721 0.82
0.779 0.776
0.779 0.86
0.755 0.731
0.612 0.736
0.834 0.778
0.85 0.574
0.689 0.763
0.594 0.851
0.755 0.771
0.785 0.733
0.623 0.854
0.627 0.764
0.806 0.796
0.829 0.823
0.757 0.587
0.834 0.725
0.798 0.734
0.614 0.583
0.79 0.843
0.856 0.573
0.799 0.769
0.822 0.836
0.817 0.863
0.852 0.857
0.804 0.78
0.837 0.833
0.824 0.787
0.819 0.832
0.849 0.833
0.836 0.823
0.83 0.797
0.816 0.808
0.854 0.825
0.84 0.848
0.82 0.814
0.816 0.838
0.79 0.793
0.81 0.844
0.832 0.825
0.825 0.778
0.798 0.839
0.775 0.795
0.787 0.765
0.722 0.785
0.694 0.791
0.792 0.828
0.805 0.764
0.767 0.796
0.773 0.74
0.693 0.778
0.784 0.609
0.823 0.807
0.747 0.78
0.838 0.808
0.814 0.568
0.774 0.801
0.818 0.833
0.61 0.738
0.677 0.739
0.784 0.832
0.779 0.79
0.839 0.817
0.869 0.795
0.838 0.823
0.825 0.842
0.829 0.834
0.879 0.836
0.868 0.851
0.851 0.833
0.805 0.839
0.829 0.864
0.881 0.821
0.857 0.823
0.847 0.826
0.848 0.844
0.818 0.807
0.815 0.834
0.805 0.852
0.862 0.838
0.797 0.822
0.836 0.847
0.829 0.756
0.791 0.745
0.811 0.737
0.79 0.704
0.775 0.742
0.767 0.741
0.737 0.708
0.806 0.719
0.821 0.764
0.856 0.832
0.801 0.8
0.703 0.745
0.792 0.778
0.844 0.724
0.818 0.776
0.812 0.747
0.827 0.717
0.751 0.736
0.806 0.757
0.823 0.723
0.818 0.771
0.828 0.805
0.867 0.766
0.837 0.813
0.811 0.825
0.871 0.806
0.833 0.832
0.84 0.83
0.8 0.794
0.845 0.795
0.915 0.782
0.87 0.804
0.864 0.797
0.875 0.821
0.868 0.817
0.865 0.769
0.855 0.795
0.824 0.81
0.854 0.81
0.864 0.803
0.839 0.378
0.752 0.346
0.789 0.348
0.827 0.381
0.812 0.351
0.777 0.356
0.81 0.354
0.837 0.335
0.795 0.386
0.822 0.339
0.822 0.435
0.805 0.339
0.837 0.362
0.853 0.363
0.827 0.365
0.784 0.352
0.816 0.35
0.843 0.337
0.812 0.368
0.78 0.351
0.841 0.367
0.854 0.335
0.88 0.378
0.764 0.356
0.76 0.412
0.848 0.421
0.867 0.37
0.746 0.378
0.703 0.381
0.823 0.374
0.839 0.38
0.721 0.347
0.875 0.349
0.851 0.418
0.627 0.377
0.861 0.469
0.815 0.365
0.837 0.357
0.867 0.38
0.803 0.391
0.637 0.614
0.697 0.616
0.629 0.663
0.62 0.876
0.933 0.637
0.637 0.897
0.624 0.645
0.923 0.638
0.627 0.901
0.608 0.864
0.629 0.686
0.639 0.636
0.654 0.814
0.864 0.649
0.607 0.859
0.642 0.88
0.629 0.656
0.7 0.629
0.88 0.615
0.938 0.885
0.871 0.611
0.629 0.628
0.625 0.893
0.898 0.625
0.882 0.883
0.88 0.925
0.651 0.814
0.675 0.919
0.643 0.611
0.845 0.648
0.63 0.634
0.624 0.625
0.745 0.874
0.643 0.891
0.917 0.611
0.678 0.628
0.648 0.639
0.895 0.642
0.901 0.855
0.635 0.649
0.687 0.985
0.703 0.99
0.756 0.661
0.839 1
0.995 1
0.995 1
0.995 0.995
0.985 0.773
0.99 0.783
0.711 0.925
0.99 0.995
1 0.708
1 1
1 0.886
1 0.698
1 1
0.995 0.66
0.985 0.985
1 0.99
0.91 0.706
0.89 0.99
0.803 0.665
1 0.663
0.997 0.995
1 0.799
0.829 0.728
0.997 1
0.997 1
0.997 1
0.79 0.825
1 0.793
0.997 0.902
0.992 0.838
0.997 0.995
0.827 0.684
0.698 0.706
0.832 0.99
0.681 0.645
0.987 1
0.997 1
1 0.96
0.98 0.995
0.808 0.985
0.775 0.975
0.995 0.945
1 0.955
0.995 0.995
0.665 0.791
0.985 1
1 0.735
0.886 0.995
0.995 0.891
0.98 0.749
0.638 0.985
1 0.735
0.663 0.985
0.944 0.764
1 0.8
0.995 0.99
0.96 0.79
0.935 0.955
0.932 0.955
0.927 0.795
0.995 0.932
0.937 0.885
0.93 0.967
0.997 0.972
1 0.992
1 0.997
0.932 0.91
0.997 0.723
0.92 0.964
0.987 0.987
0.982 0.678
0.997 0.883
0.878 0.995
0.992 0.97
1 0.997
0.975 0.914
0.937 0.995
0.9 0.995
0.871 0.825
0.945 0.975
1 0.99
1 1
0.915 1
0.995 1
0.94 0.99
1 0.995
0.863 0.96
0.758 0.98
0.92 0.925
0.878 0.895
0.935 0.905
0.93 0.867
1 0.98
0.905 0.915
0.95 1
0.99 0.92
0.995 1
1 0.962
1 1
0.89 0.888
0.937 0.997
0.91 0.917
1 0.995
0.997 0.869
0.942 0.942
0.965 0.982
1 0.89
0.995 1
0.935 0.98
1 0.995
1 0.922
1 0.922
0.917 1
0.932 0.9
0.997 0.747
1 0.881
1 0.814
1 1
1 0.876
1 0.995
0.891 0.955
0.925 0.882
0.839 0.985
0.995 1
0.853 0.95
1 1
0.944 0.97
0.99 0.94
0.876 1
0.9 0.925
1 1
0.995 1
0.99 1
0.871 0.975
1 0.881
0.94 0.995
0.923 0.892
1 0.914
0.997 0.945
0.932 0.997
1 0.995
0.945 0.94
0.932 0.897
0.735 0.797
0.955 0.864
1 0.937
0.945 0.893
0.895 0.768
1 0.915
0.967 0.829
0.937 1
1 0.823
0.997 0.894
1 0.942
0.997 1
0.871 0.915
0.995 1
0.939 0.97
0.897 0.99
0.99 0.995
0.871 1
1 0.995
1 1
0.995 0.893
0.91 0.995
1 0.98
0.9 0.995
0.895 0.995
0.99 1
0.99 1
0.96 0.939
0.934 0.985
0.915 0.935
0.959 0.985
0.954 0.97
0.93 0.975
0.929 0.985
1 1
1 0.945
0.928 0.897
1 0.91
0.967 0.93
0.985 0.89
0.885 0.855
0.987 0.957
1 0.997
1 0.924
0.915 1
0.95 0.93
0.895 0.86
0.756 0.997
0.902 0.975
0.962 0.872
0.997 0.922
0.923 0.962
0.905 0.975
0.905 0.99
1 1
1 1
0.96 0.965
0.95 1
1 1
0.995 0.96
1 0.995
0.955 0.93
0.804 0.945
0.871 1
0.995 0.96
0.98 0.898
1 1
0.99 0.939
0.925 0.925
0.965 0.939
0.918 0.935
1 0.95
0.955 0.99
0.881 1
0.945 0.858
0.997 0.942
0.884 0.955
0.9 1
0.913 0.866
0.897 0.972
1 0.872
1 0.94
0.874 1
1 1
1 0.891
0.947 0.952
1 0.957
0.965 0.93
0.997 0.893
1 0.895
0.927 1
1 0.992
0.947 0.94
0.927 1
0.647 0.834
0.707 0.649
0.678 0.619
0.686 0.784
0.682 0.69
0.717 0.769
0.658 0.67
0.827 0.87
0.566 0.789
0.658 0.733
0.755 0.804
0.832 0.763
0.76 0.675
0.77 0.8
0.81 0.694
0.869 0.624
0.801 0.594
0.645 0.752
0.616 0.57
0.676 0.607
0.771 0.806
0.8 0.815
0.828 0.807
0.844 0.815
0.817 0.829
0.788 0.803
0.841 0.677
0.826 0.828
0.838 0.787
0.825 0.837
0.802 0.829
0.847 0.78
0.841 0.812
0.609 0.575
0.682 0.833
0.83 0.819
0.826 0.746
0.864 0.841
0.844 0.809
0.855 0.834
0.985 0.949
0.965 0.955
0.918 0.729
0.96 0.954
0.949 0.892
0.949 0.867
0.975 0.97
0.985 0.98
0.975 0.939
0.995 0.913
0.939 0.954
0.96 0.867
0.8 0.892
0.98 0.944
0.965 0.965
0.868 0.929
0.985 0.939
0.97 0.954
0.891 0.825
0.949 0.944
0.957 0.959
0.964 0.941
0.964 0.954
0.962 0.955
0.962 0.985
0.959 0.947
0.942 0.852
0.97 0.967
0.959 0.949
0.933 0.954
0.964 0.967
0.957 0.952
0.967 0.949
0.946 0.951
0.962 0.951
0.959 0.954
0.964 0.907
0.949 0.972
0.974 0.907
0.957 0.946
1 0.995
0.98 0.98
0.99 0.98
0.98 0.959
0.995 0.98
0.814 0.975
0.965 0.949
0.933 0.985
0.97 0.99
1 0.965
0.985 0.883
0.919 0.871
0.98 0.955
0.934 0.97
0.965 0.954
0.959 0.959
0.954 0.985
0.98 0.985
0.975 0.985
0.944 0.98
0.977 0.942
0.975 0.977
0.982 0.977
0.975 0.977
0.985 0.975
0.97 0.982
0.987 0.992
0.982 0.969
0.972 0.944
0.977 0.985
0.949 0.985
0.975 0.975
0.982 0.982
0.99 0.985
0.977 0.98
0.985 0.98
0.987 0.967
0.969 0.982
0.977 0.975
0.977 0.99
1 0.995
0.995 1
0.903 0.985
0.928 1
0.985 0.995
0.98 0.99
0.954 0.995
0.97 0.995
0.995 0.848
1 0.985
0.985 0.98
0.935 0.99
0.985 0.995
0.918 0.995
0.954 0.99
0.995 0.929
0.985 0.913
0.954 0.91
0.995 0.9
0.98 0.995
0.946 0.982
0.995 0.995
0.982 0.992
0.657 0.942
0.98 0.987
0.657 0.903
0.99 0.97
0.995 0.957
0.992 0.98
0.987 0.99
0.99 0.99
0.98 0.992
0.941 0.99
0.995 0.965
0.977 0.962
0.992 0.987
0.99 0.969
0.959 0.987
0.964 0.964
0.987 0.995
0.919 0.985
0.96 0.99
0.99 0.98
0.925 0.944
1 0.903
0.832 0.882
0.949 0.99
0.856 0.995
0.995 0.99
0.923 0.876
0.944 0.884
0.97 0.99
0.98 0.944
0.985 0.898
0.959 0.94
0.955 0.99
0.975 0.949
0.99 1
0.903 0.939
0.995 0.975
0.997 0.97
0.977 0.965
0.962 0.913
0.98 0.975
0.99 0.967
0.975 0.982
0.977 0.987
0.97 0.997
0.982 0.934
0.987 0.987
0.664 0.992
0.99 0.99
0.987 0.985
0.982 0.995
0.969 0.918
0.951 0.962
0.995 0.98
0.975 0.995
0.995 0.995
0.99 0.99
0.975 0.959
0.97 0.97
0.98 0.93
1 0.964
0.935 0.995
0.882 0.97
1 1
0.985 0.928
0.894 0.898
0.99 0.99
0.898 0.995
0.975 0.995
1 0.955
0.93 0.92
0.949 0.995
0.975 0.985
0.97 0.99
1 0.914
0.995 0.99
0.965 0.904
0.969 0.992
0.987 0.982
0.995 0.985
0.946 0.977
0.952 0.99
0.982 0.982
0.964 0.985
0.977 0.985
0.99 0.977
0.987 0.99
0.952 0.99
0.992 0.99
0.992 0.99
0.967 0.987
0.987 0.992
0.967 0.992
0.964 0.977
0.997 0.972
0.997 0.99
0.987 0.957
0.954 0.919
0.959 1
0.96 0.934
0.99 0.995
0.914 0.944
0.99 0.919
0.995 0.995
0.96 0.929
0.985 0.985
0.99 0.959
1 0.995
0.99 0.93
0.934 0.949
0.99 0.949
0.985 1
0.934 0.965
0.959 0.939
0.949 0.975
0.944 0.929
0.944 0.925
0.99 0.992
0.992 0.985
0.995 0.982
0.985 0.987
0.992 0.99
0.964 0.987
0.957 0.995
0.995 0.982
0.997 0.99
0.985 0.977
0.972 0.995
0.964 0.98
0.997 0.982
0.987 0.97
0.969 0.97
0.97 0.964
0.975 0.972
1 0.987
0.99 0.985
0.987 0.957
0.854 0.69
0.827 0.743
0.659 0.713
0.794 0.716
0.504 0.529
0.769 0.772
0.617 0.86
0.704 0.58
0.497 0.662
0.896 0.763
0.775 0.801
0.85 0.838
0.854 0.777
0.609 0.628
0.64 0.654
0.698 0.625
0.712 0.731
0.795 0.478
0.616 0.667
0.633 0.793
0.795 0.794
0.802 0.858
0.842 0.799
0.783 0.81
0.733 0.852
0.79 0.865
0.883 0.785
0.875 0.747
0.88 0.759
0.854 0.774
0.813 0.827
0.6 0.8
0.819 0.746
0.675 0.81
0.752 0.829
0.806 0.834
0.765 0.82
0.783 0.864
0.628 0.872
0.784 0.814
0.949 0.938
0.913 0.928
0.965 0.918
0.75 0.949
0.933 0.902
0.897 0.924
0.913 0.939
0.928 0.975
0.928 0.928
0.949 0.886
0.949 0.849
0.954 0.882
0.939 0.897
0.928 0.773
0.939 0.98
0.913 0.913
0.848 0.886
0.913 0.949
0.812 0.89
0.959 0.923
0.967 0.915
0.899 0.895
0.915 0.886
0.887 0.967
0.884 0.912
0.903 0.951
0.926 0.933
0.923 0.933
0.918 0.923
0.928 0.876
0.967 0.944
0.894 0.938
0.878 0.904
0.91 0.917
0.917 0.91
0.923 0.959
0.923 0.951
0.925 0.928
0.923 0.915
0.931 0.946
0.97 0.975
0.975 0.944
0.934 0.949
0.896 0.944
0.939 0.933
0.949 0.949
0.959 0.944
0.959 0.985
0.944 0.975
0.893 0.944
0.954 0.944
0.944 0.97
0.913 0.917
0.929 0.934
0.939 0.944
0.954 0.97
0.81 0.97
0.944 0.933
0.944 0.985
0.918 0.933
0.926 0.891
0.959 0.933
0.936 0.912
0.977 0.926
0.949 0.959
0.949 0.925
0.944 0.954
0.946 0.949
0.939 0.952
0.936 0.931
0.924 0.925
0.941 0.949
0.909 0.923
0.928 0.918
0.943 0.902
0.967 0.951
0.946 0.956
0.933 0.939
0.931 0.972
0.928 0.929
0.949 0.965
0.929 0.965
0.975 0.954
0.949 0.944
0.964 0.912
0.959 0.97
0.955 0.944
0.975 0.918
0.935 0.96
0.949 0.98
0.929 0.985
0.98 0.97
0.933 0.944
0.939 0.939
0.949 0.985
0.959 0.98
0.959 0.939
0.939 0.975
0.964 0.944
0.949 0.706
0.941 0.944
0.946 0.933
0.941 0.931
0.982 0.941
0.97 0.975
0.939 0.923
0.949 0.941
0.951 0.98
0.972 0.937
0.939 0.929
0.957 0.923
0.936 0.921
0.918 0.917
0.933 0.952
0.928 0.946
0.967 0.947
0.959 0.97
0.946 0.949
0.949 0.98
0.967 0.987
0.949 0.949
0.965 0.964
0.954 0.944
0.949 0.964
0.969 0.913
0.98 0.964
0.954 0.97
0.97 0.964
0.812 0.944
0.959 0.954
0.97 0.949
0.934 0.975
0.785 0.985
0.964 0.975
0.959 0.949
0.959 0.975
0.954 0.944
0.949 0.923
0.949 0.954
0.944 0.949
0.944 0.962
0.925 0.964
0.982 0.954
0.98 0.97
0.982 0.925
0.954 0.975
0.959 0.949
0.967 0.969
0.967 0.939
0.959 0.954
0.957 0.946
0.944 0.975
0.967 0.923
0.947 0.959
0.907 0.954
0.957 0.949
0.941 0.98
0.959 0.949
0.931 0.933
0.934 0.962
0.975 0.975
0.985 0.954
0.954 0.959
0.97 0.939
0.975 0.944
0.96 0.97
0.964 0.945
0.959 0.985
0.938 0.97
0.98 0.98
0.929 0.944
0.949 0.959
0.98 0.959
0.964 0.923
0.969 0.98
0.965 0.933
0.97 0.959
0.965 0.975
0.939 0.975
0.959 0.903
0.936 0.949
0.936 0.928
0.946 0.944
0.936 0.936
0.934 0.951
0.949 0.941
0.987 0.949
0.987 0.962
0.977 0.957
0.99 0.964
0.944 0.959
0.957 0.941
0.931 0.947
0.987 0.962
0.925 0.913
0.969 0.992
0.969 0.92
0.957 0.957
0.941 0.939
0.975 0.949
0.975 0.97
0.975 0.913
0.865 0.939
0.928 0.954
0.995 0.959
0.995 0.985
0.97 0.98
0.96 0.965
0.959 0.949
0.939 0.803
0.866 0.95
0.954 0.939
0.98 0.99
0.959 0.98
0.949 0.964
0.97 0.965
0.939 0.985
0.949 0.91
0.97 0.944
0.939 0.939
0.933 0.931
0.946 0.895
0.922 0.962
0.959 0.944
0.926 0.975
0.952 0.939
0.944 0.967
0.964 0.967
0.964 0.939
0.957 0.965
0.931 0.933
0.951 0.949
0.931 0.913
0.962 0.97
0.925 0.936
0.951 0.946
0.959 0.939
0.969 0.931
0.951 0.918
0.944 0.959
0.529 0.608
0.644 0.504
0.518 0.506
0.482 0.557
0.576 0.581
0.737 0.488
0.61 0.535
0.53 0.549
0.583 0.733
0.494 0.641
0.689 0.535
0.625 0.696
0.537 0.584
0.518 0.585
0.669 0.549
0.631 0.49
0.561 0.559
0.512 0.738
0.61 0.575
0.512 0.732
0.646 0.754
0.646 0.473
0.579 0.626
0.514 0.586
0.713 0.685
0.737 0.715
0.715 0.499
0.766 0.536
0.603 0.617
0.591 0.741
0.668 0.594
0.733 0.619
0.682 0.689
0.714 0.561
0.667 0.534
0.637 0.701
0.564 0.468
0.586 0.694
0.716 0.553
0.715 0.628
0.775 0.708
0.758 0.751
0.806 0.761
0.748 0.881
0.842 0.733
0.804 0.742
0.709 0.755
0.645 0.711
0.782 0.635
0.777 0.802
0.829 0.845
0.758 0.577
0.821 0.724
0.839 0.816
0.854 0.624
0.806 0.775
0.859 0.869
0.871 0.773
0.786 0.724
0.88 0.779
0.77 0.796
0.81 0.811
0.696 0.862
0.808 0.836
0.844 0.872
0.84 0.82
0.771 0.881
0.894 0.864
0.846 0.856
0.899 0.876
0.86 0.843
0.817 0.832
0.85 0.845
0.793 0.838
0.839 0.748
0.849 0.78
0.825 0.865
0.841 0.839
0.862 0.8
0.839 0.866
0.828 0.908
0.708 0.83
0.753 0.75
0.783 0.788
0.843 0.844
0.821 0.828
0.743 0.787
0.819 0.733
0.691 0.857
0.806 0.727
0.86 0.804
0.629 0.657
0.658 0.783
0.912 0.782
0.756 0.881
0.675 0.669
0.692 0.72
0.861 0.775
0.918 0.872
0.867 0.762
0.839 0.876
0.836 0.862
0.9 0.856
0.888 0.877
0.878 0.875
0.883 0.884
0.876 0.869
0.897 0.905
0.838 0.908
0.871 0.858
0.912 0.843
0.869 0.873
0.886 0.92
0.872 0.849
0.864 0.839
0.839 0.819
0.842 0.826
0.802 0.857
0.889 0.881
0.822 0.852
0.923 0.843
0.944 0.954
0.677 0.698
0.944 0.918
0.854 0.667
0.902 0.849
0.679 0.784
0.87 0.97
0.823 0.663
0.869 0.854
0.869 0.934
0.647 0.746
0.928 0.631
0.938 0.855
0.837 0.792
0.849 0.807
0.772 0.698
0.913 0.716
0.76 0.902
0.84 0.755
0.877 0.855
0.894 0.868
0.89 0.918
0.897 0.923
0.9 0.897
0.917 0.88
0.92 0.776
0.917 0.936
0.904 0.892
0.896 0.881
0.923 0.866
0.894 0.887
0.903 0.899
0.907 0.882
0.887 0.916
0.885 0.883
0.916 0.879
0.897 0.849
0.889 0.884
0.9 0.853
0.85 0.888
0.871 0.98
0.591 0.689
0.644 0.811
0.908 0.887
0.876 0.869
0.752 0.846
0.756 0.923
0.913 0.887
0.829 0.818
0.815 0.865
0.82 0.668
0.934 0.865
0.776 0.755
0.918 0.934
0.844 0.867
0.866 0.796
0.887 0.83
0.913 0.807
0.861 0.814
0.866 0.884
0.902 0.897
0.926 0.892
0.889 0.875
0.869 0.805
0.915 0.899
0.936 0.91
0.928 0.938
0.907 0.928
0.92 0.905
0.921 0.931
0.913 0.918
0.899 0.902
0.864 0.908
0.876 0.799
0.918 0.892
0.903 0.915
0.841 0.867
0.889 0.823
0.904 0.881
0.913 0.864
0.853 0.785
0.835 0.771
0.909 0.949
0.796 0.767
0.815 0.888
0.764 0.835
0.632 0.908
0.876 0.787
0.878 0.88
0.75 0.9
0.828 0.827
0.923 0.813
0.859 0.944
0.934 0.913
0.871 0.908
0.886 0.949
0.907 0.908
0.918 0.891
0.86 0.908
0.878 0.894
0.897 0.928
0.916 0.917
0.9 0.902
0.908 0.906
0.906 0.926
0.933 0.939
0.931 0.92
0.941 0.907
0.902 0.901
0.931 0.939
0.921 0.934
0.905 0.893
0.938 0.925
0.897 0.897
0.885 0.903
0.895 0.906
0.886 0.881
0.922 0.923
0.907 0.897
0.939 0.845
0.893 0.908
0.734 0.623
0.887 0.736
0.918 0.86
0.889 0.805
0.833 0.798
0.944 0.782
0.769 0.907
0.85 0.913
0.866 0.719
0.891 0.819
0.949 0.865
0.913 0.918
0.918 0.749
0.73 0.913
0.871 0.705
0.845 0.891
0.876 0.919
0.67 0.883
0.904 0.891
0.901 0.907
0.933 0.923
0.889 0.897
0.907 0.941
0.879 0.91
0.923 0.928
0.895 0.928
0.949 0.938
0.91 0.895
0.947 0.923
0.929 0.875
0.883 0.93
0.917 0.904
0.907 0.887
0.92 0.881
0.915 0.913
0.905 0.879
0.838 0.907
0.92 0.899
0.806 0.661
0.803 0.72
0.735 0.725
0.719 0.807
0.71 0.779
0.65 0.734
0.76 0.758
0.684 0.663
0.698 0.694
0.687 0.72
0.673 0.626
0.57 0.705
0.554 0.796
0.637 0.645
0.607 0.682
0.619 0.662
0.725 0.708
0.603 0.717
0.798 0.542
0.642 0.572
0.804 0.65
0.831 0.772
0.688 0.746
0.856 0.64
0.816 0.557
0.776 0.832
0.806 0.809
0.664 0.771
0.772 0.709
0.604 0.783
0.762 0.681
0.676 0.733
0.726 0.581
0.791 0.666
0.815 0.588
0.782 0.743
0.563 0.77
0.648 0.813
0.657 0.689
0.653 0.764
0.87 0.814
0.892 0.822
0.818 0.786
0.949 0.775
0.907 0.857
0.856 0.854
0.885 0.837
0.831 0.81
0.866 0.792
0.828 0.85
0.929 0.82
0.877 0.845
0.87 0.808
0.918 0.824
0.902 0.856
0.821 0.828
0.918 0.806
0.933 0.79
0.859 0.886
0.865 0.823
0.82 0.745
0.889 0.835
0.859 0.91
0.849 0.834
0.877 0.783
0.931 0.863
0.804 0.864
0.813 0.755
0.879 0.866
0.871 0.928
0.836 0.8
0.877 0.886
0.852 0.803
0.829 0.842
0.897 0.857
0.763 0.825
0.838 0.826
0.861 0.845
0.912 0.848
0.845 0.837
0.928 0.933
0.912 0.865
0.899 0.887
0.872 0.854
0.871 0.794
0.939 0.923
0.959 0.928
0.879 0.923
0.928 0.846
0.944 0.886
0.903 0.885
0.923 0.887
0.944 0.796
0.865 0.826
0.928 0.871
0.908 0.902
0.949 0.912
0.97 0.892
0.939 0.897
0.804 0.861
0.956 0.822
0.773 0.871
0.861 0.907
0.905 0.87
0.905 0.861
0.773 0.841
0.903 0.895
0.804 0.89
0.939 0.869
0.86 0.836
0.881 0.84
0.936 0.866
0.902 0.848
0.915 0.734
0.957 0.822
0.886 0.903
0.843 0.866
0.911 0.893
0.699 0.913
0.928 0.864
0.834 0.844
0.97 0.867
0.934 0.86
0.89 0.732
0.84 0.836
0.84 0.87
0.813 0.859
0.88 0.918
0.905 0.912
0.944 0.908
0.985 0.826
0.97 0.939
0.856 0.949
0.811 0.878
0.822 0.964
0.816 0.929
0.813 0.844
0.821 0.893
0.949 0.758
0.898 0.88
0.982 0.857
0.926 0.913
0.854 0.841
0.808 0.748
0.992 0.876
0.812 0.783
0.789 0.717
0.835 0.841
0.977 0.928
0.885 0.861
0.831 0.844
0.861 0.832
0.829 0.846
0.829 0.847
0.794 0.738
0.846 0.811
0.969 0.813
0.84 0.872
0.843 0.821
0.928 0.855
0.764 0.893
0.752 0.933
0.794 0.882
0.848 0.855
0.944 0.846
0.97 0.826
0.954 0.844
0.808 0.857
0.904 0.844
0.965 0.9
0.964 0.913
0.869 0.902
0.807 0.97
0.954 0.899
0.934 0.851
0.883 0.944
0.851 0.964
0.869 0.874
0.98 0.844
0.96 0.833
0.858 0.865
0.868 0.849
0.839 0.759
0.972 0.906
0.788 0.863
0.941 0.784
0.89 0.926
0.939 0.881
0.886 0.921
0.888 0.769
0.859 0.787
0.807 0.788
0.792 0.773
0.97 0.934
0.871 0.919
0.871 0.773
0.863 0.834
0.894 0.841
0.887 0.926
0.975 0.844
0.945 0.933
0.949 0.985
0.965 0.939
0.96 0.913
0.905 0.965
0.965 0.907
0.93 0.964
0.929 0.97
0.924 0.959
0.934 0.954
0.92 0.964
0.954 0.898
0.975 0.928
0.965 0.939
0.894 0.949
0.915 0.964
0.924 0.928
0.98 0.939
0.944 0.949
0.924 0.913
0.94 0.841
0.942 0.89
0.815 0.91
0.927 0.946
0.914 0.902
0.92 0.933
0.875 0.897
0.962 0.879
0.912 0.975
0.887 0.928
0.927 0.962
0.925 0.951
0.92 0.853
0.982 0.908
0.944 0.876
0.866 0.941
0.934 0.956
0.975 0.936
0.892 0.982
0.949 0.907
0.975 0.98
0.975 0.949
0.98 0.928
0.945 0.959
0.95 0.939
0.985 0.928
0.965 0.938
0.98 0.849
0.96 0.939
0.95 0.929
0.95 0.908
0.99 0.98
0.97 0.944
0.884 0.933
0.965 0.913
0.949 0.876
0.95 0.949
0.98 0.949
0.875 0.97
0.97 0.944
0.98 0.957
0.975 0.907
0.94 0.954
0.957 0.926
0.967 0.946
0.937 0.892
0.975 0.954
0.957 0.954
0.856 0.954
0.922 0.951
0.905 0.98
0.945 0.915
0.97 0.894
0.985 0.946
0.962 0.959
0.873 0.926
0.97 0.865
0.947 0.936
0.969 0.975
0.972 0.957
0.477 0.732
0.703 0.661
0.749 0.596
0.729 0.725
0.658 0.599
0.595 0.702
0.728 0.724
0.711 0.557
0.635 0.639
0.684 0.507
0.726 0.678
0.713 0.651
0.674 0.684
0.725 0.63
0.766 0.579
0.667 0.674
0.641 0.667
0.731 0.652
0.659 0.621
0.613 0.648
0.554 0.642
0.525 0.632
0.683 0.753
0.773 0.637
0.523 0.691
0.722 0.723
0.536 0.62
0.72 0.736
0.561 0.566
0.605 0.683
0.755 0.78
0.503 0.631
0.717 0.584
0.599 0.624
0.746 0.628
0.572 0.567
0.696 0.529
0.561 0.645
0.545 0.722
0.634 0.642
0.84 0.742
0.77 0.768
0.756 0.767
0.854 0.794
0.805 0.823
0.761 0.782
0.835 0.822
0.871 0.833
0.757 0.744
0.806 0.804
0.824 0.697
0.834 0.762
0.803 0.695
0.87 0.765
0.807 0.787
0.808 0.812
0.773 0.835
0.813 0.865
0.809 0.748
0.781 0.709
0.842 0.806
0.644 0.878
0.742 0.803
0.673 0.771
0.886 0.873
0.834 0.88
0.657 0.829
0.692 0.881
0.744 0.886
0.651 0.805
0.724 0.801
0.852 0.806
0.722 0.823
0.86 0.637
0.721 0.835
0.751 0.846
0.685 0.808
0.764 0.802
0.722 0.859
0.72 0.809
0.751 0.81
0.845 0.786
0.839 0.768
0.844 0.756
0.856 0.757
0.834 0.733
0.856 0.823
0.791 0.834
0.762 0.766
0.698 0.738
0.832 0.715
0.83 0.74
0.853 0.74
0.833 0.817
0.844 0.902
0.787 0.717
0.871 0.698
0.844 0.781
0.859 0.809
0.807 0.802
0.879 0.772
0.875 0.809
0.835 0.784
0.849 0.733
0.883 0.894
0.821 0.863
0.881 0.791
0.899 0.873
0.833 0.801
0.853 0.876
0.773 0.894
0.827 0.838
0.871 0.805
0.865 0.82
0.781 0.851
0.854 0.856
0.864 0.815
0.76 0.863
0.803 0.86
0.907 0.816
0.783 0.876
0.818 0.861
0.8 0.834
0.861 0.85
0.861 0.846
0.727 0.745
0.913 0.773
0.826 0.829
0.761 0.762
0.833 0.887
0.85 0.738
0.777 0.761
0.792 0.861
0.81 0.793
0.893 0.833
0.83 0.77
0.767 0.825
0.804 0.783
0.843 0.803
0.887 0.749
0.822 0.858
0.85 0.841
0.883 0.85
0.873 0.859
0.828 0.831
0.861 0.889
0.912 0.92
0.902 0.904
0.931 0.827
0.868 0.837
0.788 0.897
0.857 0.83
0.813 0.902
0.901 0.852
0.805 0.874
0.814 0.839
0.851 0.844
0.846 0.808
0.846 0.8
0.884 0.839
0.866 0.773
0.86 0.803
0.903 0.757
0.846 0.787
0.848 0.872
0.877 0.815
0.91 0.808
0.893 0.818
0.871 0.738
0.877 0.845
0.897 0.799
0.866 0.864
0.902 0.767
0.865 0.77
0.903 0.877
0.898 0.877
0.888 0.876
0.852 0.85
0.872 0.816
0.856 0.813
0.848 0.899
0.856 0.882
0.859 0.884
0.798 0.852
0.834 0.854
0.884 0.841
0.858 0.918
0.84 0.786
0.882 0.878
0.871 0.892
0.898 0.847
0.85 0.86
0.864 0.915
0.926 0.789
0.835 0.867
0.846 0.771
0.893 0.835
0.84 0.771
0.845 0.9
0.771 0.85
0.881 0.792
0.646 0.84
0.882 0.817
0.933 0.809
0.836 0.887
0.882 0.788
0.817 0.825
0.908 0.794
0.877 0.734
0.82 0.825
0.918 0.789
0.893 0.85
0.923 0.821
0.913 0.84
0.813 0.878
0.856 0.816
0.872 0.858
0.887 0.86
0.818 0.859
0.886 0.805
0.86 0.87
0.848 0.818
0.907 0.907
0.86 0.881
0.857 0.874
0.91 0.71
0.864 0.852
0.891 0.902
0.897 0.821
0.887 0.904
0.859 0.846
0.873 0.847
0.934 0.907
0.885 0.844
0.851 0.855
0.902 0.865
0.884 0.896
0.893 0.915
0.875 0.846
0.895 0.852
0.774 0.795
0.851 0.536
0.842 0.808
0.823 0.83
0.838 0.779
0.907 0.828
0.838 0.822
0.876 0.831
0.882 0.881
0.821 0.884
0.849 0.782
0.728 0.797
0.767 0.701
0.913 0.701
0.781 0.816
0.823 0.786
0.822 0.684
0.873 0.856
0.818 0.769
0.78 0.776
0.897 0.891
0.926 0.859
0.885 0.87
0.818 0.913
0.87 0.857
0.897 0.872
0.868 0.884
0.834 0.875
0.861 0.835
0.869 0.848
0.9 0.855
0.858 0.642
0.907 0.893
0.893 0.906
0.889 0.628
0.902 0.89
0.871 0.896
0.872 0.838
0.918 0.62
0.892 0.821
0.538 0.653
0.597 0.704
0.817 0.675
0.676 0.649
0.455 0.644
0.639 0.64
0.637 0.733
0.78 0.565
0.52 0.771
0.68 0.579
0.706 0.685
0.706 0.583
0.565 0.727
0.587 0.582
0.634 0.606
0.619 0.684
0.465 0.54
0.524 0.707
0.715 0.742
0.583 0.779
0.648 0.633
0.772 0.739
0.724 0.763
0.694 0.742
0.58 0.759
0.715 0.732
0.676 0.692
0.747 0.744
0.797 0.727
0.695 0.748
0.736 0.662
0.768 0.746
0.793 0.691
0.669 0.624
0.694 0.588
0.74 0.708
0.687 0.697
0.67 0.672
0.687 0.668
0.63 0.731
0.627 0.556
0.76 0.545
0.582 0.512
0.581 0.534
0.586 0.529
0.74 0.6
0.661 0.568
0.664 0.636
0.594 0.507
0.759 0.551
0.601 0.527
0.54 0.603
0.504 0.625
0.572 0.547
0.618 0.633
0.569 0.605
0.591 0.594
0.67 0.606
0.614 0.583
0.752 0.541
0.684 0.661
0.701 0.779
0.674 0.584
0.76 0.582
0.667 0.627
0.708 0.687
0.823 0.698
0.645 0.615
0.714 0.674
0.729 0.667
0.62 0.66
0.63 0.609
0.692 0.667
0.738 0.662
0.696 0.61
0.706 0.599
0.64 0.685
0.653 0.621
0.771 0.615
0.716 0.613
0.713 0.586
0.693 0.71
0.658 0.658
0.685 0.641
0.688 0.591
0.633 0.637
0.754 0.645
0.593 0.612
0.697 0.708
0.748 0.663
0.651 0.663
0.674 0.601
0.673 0.648
0.658 0.648
0.713 0.616
0.694 0.631
0.62 0.661
0.725 0.668
0.677 0.634
0.713 0.649
0.608 0.719
0.72 0.626
0.63 0.688
0.83 0.675
0.841 0.617
0.706 0.615
0.755 0.666
0.733 0.663
0.798 0.677
0.706 0.64
0.796 0.661
0.698 0.708
0.687 0.637
0.781 0.773
0.607 0.634
0.752 0.692
0.696 0.627
0.683 0.727
0.759 0.732
0.661 0.625
0.653 0.645
0.77 0.682
0.564 0.637
0.629 0.651
0.723 0.674
0.705 0.637
0.796 0.637
0.707 0.648
0.676 0.736
0.723 0.625
0.789 0.636
0.594 0.79
0.701 0.659
0.699 0.705
0.696 0.639
0.728 0.76
0.574 0.685
0.696 0.72
0.715 0.561
0.732 0.682
0.734 0.694
0.776 0.715
0.711 0.674
0.814 0.822
0.766 0.727
0.806 0.85
0.722 0.647
0.767 0.631
0.767 0.664
0.786 0.695
0.714 0.624
0.821 0.822
0.713 0.688
0.722 0.613
0.691 0.645
0.719 0.695
0.759 0.721
0.758 0.696
0.73 0.734
0.805 0.71
0.644 0.582
0.732 0.663
0.765 0.767
0.791 0.685
0.65 0.701
0.627 0.74
0.73 0.686
0.738 0.628
0.702 0.83
0.638 0.665
0.724 0.649
0.821 0.598
0.743 0.692
0.733 0.754
0.809 0.665
0.747 0.799
0.665 0.702
0.715 0.703
0.663 0.581
0.711 0.66
0.816 0.693
0.816 0.689
0.792 0.728
0.787 0.638
0.83 0.794
0.781 0.708
0.791 0.608
0.714 0.663
0.796 0.676
0.837 0.645
0.777 0.755
0.783 0.646
0.749 0.67
0.797 0.709
0.751 0.68
0.724 0.848
0.732 0.695
0.756 0.679
0.781 0.693
0.805 0.646
0.751 0.82
0.741 0.671
0.718 0.592
0.635 0.564
0.758 0.587
0.815 0.587
0.742 0.615
0.65 0.617
0.736 0.653
0.678 0.638
0.749 0.575
0.742 0.575
0.63 0.677
0.711 0.642
0.706 0.579
0.721 0.559
0.685 0.664
0.73 0.617
0.674 0.598
0.659 0.673
0.792 0.647
0.741 0.57
0.802 0.659
0.775 0.596
0.786 0.614
0.729 0.676
0.818 0.626
0.792 0.714
0.807 0.659
0.754 0.619
0.798 0.637
0.704 0.59
0.739 0.608
0.789 0.65
0.741 0.597
0.772 0.605
0.791 0.689
0.796 0.603
0.849 0.597
0.795 0.624
0.698 0.558
0.7 0.583
0.761 0.5
0.671 0.74
0.666 0.539
0.735 0.492
0.747 0.566
0.752 0.517
0.726 0.703
0.635 0.493
0.69 0.437
0.795 0.496
0.7 0.505
0.702 0.568
0.734 0.486
0.727 0.517
0.736 0.573
0.764 0.55
0.695 0.402
0.617 0.588
0.797 0.562
0.742 0.568
0.741 0.589
0.77 0.629
0.77 0.589
0.779 0.54
0.743 0.545
0.75 0.55
0.748 0.547
0.754 0.563
0.746 0.589
0.737 0.574
0.74 0.557
0.708 0.625
0.773 0.472
0.763 0.554
0.778 0.604
0.711 0.637
0.77 0.585
0.757 0.546
0.587 0.461
0.625 0.485
0.524 0.525
0.6 0.515
0.756 0.469
0.551 0.45
0.483 0.437
0.509 0.439
0.582 0.576
0.641 0.541
0.513 0.601
0.494 0.473
0.523 0.515
0.471 0.518
0.571 0.472
0.459 0.422
0.587 0.527
0.461 0.47
0.569 0.436
0.622 0.487
0.467 0.449
0.543 0.44
0.539 0.49
0.67 0.516
0.557 0.516
0.497 0.479
0.57 0.481
0.498 0.536
0.519 0.477
0.464 0.478
0.603 0.545
0.516 0.483
0.602 0.512
0.568 0.48
0.574 0.539
0.49 0.51
0.6 0.486
0.62 0.442
0.492 0.578
0.69 0.494
0.628 0.696
0.612 0.706
0.633 0.686
0.819 0.682
0.703 0.593
0.656 0.643
0.719 0.675
0.638 0.638
0.688 0.574
0.606 0.601
0.654 0.661
0.682 0.656
0.693 0.687
0.742 0.766
0.737 0.674
0.718 0.633
0.631 0.722
0.694 0.634
0.705 0.703
0.682 0.605
0.678 0.695
0.586 0.703
0.618 0.643
0.6 0.659
0.582 0.758
0.573 0.721
0.678 0.692
0.724 0.688
0.628 0.723
0.6 0.699
0.727 0.664
0.645 0.716
0.632 0.703
0.709 0.571
0.684 0.717
0.7 0.675
0.613 0.634
0.628 0.513
0.698 0.647
0.6 0.688
0.708 0.759
0.662 0.698
0.7 0.726
0.643 0.657
0.686 0.756
0.731 0.672
0.632 0.759
0.652 0.716
0.675 0.708
0.828 0.683
0.732 0.705
0.683 0.716
0.684 0.69
0.679 0.649
0.73 0.715
0.739 0.62
0.765 0.716
0.694 0.71
0.759 0.731
0.691 0.634
0.717 0.733
0.711 0.741
0.726 0.765
0.749 0.763
0.693 0.717
0.755 0.686
0.773 0.692
0.709 0.713
0.737 0.706
0.769 0.674
0.799 0.71
0.775 0.789
0.716 0.726
0.781 0.765
0.761 0.765
0.766 0.76
0.764 0.816
0.736 0.726
0.712 0.699
0.768 0.775
0.782 0.77
0.74 0.714
0.662 0.723
0.705 0.64
0.745 0.678
0.68 0.686
0.68 0.723
0.716 0.709
0.702 0.721
0.669 0.736
0.73 0.721
0.761 0.734
0.774 0.758
0.711 0.741
0.843 0.735
0.715 0.681
0.678 0.647
0.693 0.773
0.752 0.688
0.756 0.713
0.788 0.728
0.823 0.794
0.784 0.784
0.791 0.767
0.844 0.747
0.786 0.751
0.805 0.776
0.798 0.822
0.791 0.774
0.773 0.737
0.71 0.736
0.756 0.818
0.773 0.755
0.766 0.744
0.79 0.79
0.76 0.809
0.814 0.842
0.736 0.752
0.783 0.759
0.714 0.753
0.801 0.785
0.791 0.723
0.712 0.717
0.775 0.778
0.782 0.661
0.796 0.675
0.745 0.699
0.768 0.698
0.749 0.755
0.784 0.727
0.803 0.786
0.767 0.688
0.764 0.719
0.785 0.792
0.804 0.817
0.734 0.758
0.761 0.624
0.791 0.648
0.758 0.758
0.731 0.698
0.83 0.769
0.835 0.827
0.804 0.81
0.81 0.813
0.782 0.804
0.817 0.787
0.822 0.785
0.838 0.826
0.71 0.747
0.844 0.79
0.748 0.779
0.686 0.792
0.799 0.73
0.865 0.8
0.789 0.716
0.833 0.792
0.712 0.754
0.789 0.81
0.771 0.751
0.797 0.784
0.797 0.669
0.733 0.703
0.806 0.612
0.713 0.641
0.803 0.676
0.765 0.613
0.716 0.485
0.799 0.583
0.826 0.606
0.834 0.73
0.765 0.694
0.742 0.526
0.772 0.731
0.821 0.612
0.828 0.603
0.783 0.639
0.843 0.618
0.717 0.595
0.829 0.678
0.784 0.679
0.87 0.717
0.835 0.659
0.807 0.607
0.872 0.557
0.635 0.701
0.822 0.758
0.878 0.743
0.852 0.685
0.849 0.65
0.776 0.69
0.634 0.632
0.691 0.757
0.888 0.763
0.834 0.593
0.865 0.713
0.883 0.73
0.883 0.688
0.816 0.749
0.844 0.641
0.612 0.71
0.767 0.424
0.724 0.392
0.695 0.416
0.794 0.399
0.784 0.4
0.84 0.442
0.767 0.467
0.804 0.392
0.8 0.4
0.851 0.443
0.828 0.549
0.681 0.436
0.612 0.412
0.815 0.457
0.794 0.36
0.781 0.442
0.789 0.442
0.836 0.392
0.755 0.391
0.815 0.401
0.881 0.386
0.813 0.408
0.825 0.475
0.632 0.41
0.701 0.623
0.875 0.426
0.861 0.47
0.857 0.489
0.854 0.395
0.873 0.406
0.597 0.438
0.865 0.444
0.851 0.397
0.627 0.401
0.896 0.442
0.846 0.414
0.585 0.44
0.669 0.391
0.838 0.44
0.645 0.502
