# Supplementary material for: Simulating multiple faceted variability in single cell RNA sequencing
Source: Nat Commun. 2019 Jun 13;10:2611. doi: 10.1038/s41467-019-10500-w (PMC6565723; doi:10.1038/s41467-019-10500-w)
Supplement: Supplementary file 4 — Source Data [file 41467_2019_10500_MOESM4_ESM.zip › Source_Data_forFigures/SuppFigure7b/UMI10xt4k/symsim.txt]

log2(number_UMIs_in_cell)
11.0927571409199
11.3128829552844
11.2270141936491
11.7544699952756
12.2635626398206
10.9915218460757
11.8517490414161
10.3944626946103
11.7376698631775
11.102631888855
12.0660891904578
11.5284541107648
12.3174126137649
11.5147140541385
11.8257538328831
11.4424251933316
11.6452080827747
12.0904432750816
12.0488274133639
11.8173834278972
11.2288186904959
11.8025163651212
11.2807707701306
11.7883105037009
11.8261512148002
11.7444134105577
12.0268692052634
11.8614746751258
11.4387918525783
11.9222127177854
11.9087678828492
11.7228075311695
11.8970891283128
12.2494097852691
10.9715435539508
11.5627194270493
11.6425030287805
11.6991386252759
11.4335854411505
11.5068034377956
10.4958550268872
11.8185821774809
12.0484868739923
11.5488219084588
11.2986354067342
11.9050108623903
11.981567281903
11.8845521339872
11.5966556676747
11.5891829670394
11.8285332104556
12.0063260785249
11.7829982089204
11.1630206395808
11.7219536128014
11.7163907894977
11.2761244052742
12.0454183970308
11.6059424396254
11.5318687751776
10.7895336449704
11.6160893135821
11.4599438483749
11.3003525603282
11.4040771362412
11.6882503091332
11.8097681287104
11.7376698631775
11.1452953349336
11.0728025345442
10.5526690975143
12.0413169158294
11.3723209548673
11.2801907922169
11.3531468254981
12.5760118742068
11.6666678406904
11.4403501192006
11.7756102807595
11.6036263449862
11.9801395776392
11.4152135987653
11.9776376904059
12.2249060907198
11.9053870050181
11.6202198255075
12.0021117764799
11.4051414631363
11.4444972871038
12.331196877153
10.5660540381711
11.6110247973074
11.6334493747135
11.5999128421871
11.5584207132687
10.8818787076004
11.5665297826242
11.4367115421372
11.8703647195834
11.7644569636199
11.8784341495593
11.5112584955023
11.2051823262286
11.1143930548673
11.4898479604393
11.8427431807317
12.0119260663068
11.4548133485125
11.4883422775325
11.8017083589165
11.1836353814732
11.9603640088778
12.311748315005
10.9679467058127
11.5386739530827
11.7052003780631
9.93369065495223
11.6873756834375
12.0858043802781
11.5745935273376
11.5092801680879
11.1318569606088
11.1592406504117
11.266200912499
11.8105716347411
11.2620948453702
12.2458497710237
11.3168471836025
11.4963544885646
11.8313072438021
11.3014961949825
11.1811522568656
11.6834332928354
11.3376219019925
12.1783536235129
11.9751314569213
12.2012050072995
11.9113919878435
11.9432473959016
11.8093662078161
11.5966556676747
11.6040898614692
11.8749813476538
11.4958550268872
11.3772105303886
12.0858043802781
11.8419573990995
11.5665297826242
11.4563544151083
11.5225815312548
12.3559016383284
11.5186531556734
11.8241632097442
12.3928540398729
11.7891260464252
11.4204866128258
12.0579917227592
12.1494295900567
10.6082548219779
11.9038818457362
11.4542992936199
11.2963426846929
11.4933551214949
11.1395513523988
11.2894425756883
11.5502658068687
11.8772841335232
11.5406124082495
12.5132341138061
11.6943578872215
11.7477734005268
11.554109152574
11.3701424794954
12.0289420433224
11.3253054550897
11.928148216169
11.5338163894334
11.9121408562957
11.5627194270493
10.9483672315847
12.1411491984375
11.6675551070411
11.7056323873614
11.8161836814323
10.6934869574993
11.9897492754621
10.9225844027137
12.0087787482805
12.624110035763
10.9650627567446
11.7380922596205
11.8399910705399
11.7308946465417
11.8978454560055
11.7992816215219
11.6339034093485
11.8117760553267
11.0674343607565
11.7086528356865
11.2743781532464
11.5468944598876
11.1052537797009
11.7385145324293
11.2179576978641
11.4625022725973
11.7368246990989
12.134747168669
11.6541884730595
11.3123157466901
12.115693952197
11.5097750043269
12.1042711289369
11.4963544885646
12.0814834380937
11.3014961949825
11.0927571409199
12.3250243101914
11.6456584324087
11.726643921484
11.0552824355012
11.0230612497353
12.0583300262057
10.7632123668144
11.0768155970508
11.7523806465529
11.6388883822523
11.9915218460757
10.5206186805563
11.9975323475264
11.8443134612033
11.794009645021
11.4109812670438
12.1573469353628
11.919980595049
11.963618617444
12.0881256921882
10.871135184243
11.8217739819706
12.0216740428584
11.2449583931511
11.3404064908533
11.5999128421871
11.2697111211428
12.1189410727235
11.18982455888
11.7648715907361
10.7448338374995
10.7414669864011
11.5896511465148
10.0112272554233
10.8963324039099
10.4858293087019
11.6715410667119
11.3685064615077
11.6384359139905
11.6073303137496
11.7142455176661
11.6388883822523
11.958552715431
10.8795832496128
11.7956338445068
11.3269911749008
11.5966556676747
11.4681148863781
11.3847837500934
12.0711271249483
12.1398710632125
10.8447057644119
12.1950645637208
12.0282514281628
11.9578275608337
11.9769220678511
9.79928162152192
12.0734721539765
11.8757493514201
11.5840229402575
11.9975323475264
11.2233984147116
11.2149261879424
11.9985904297453
11.5727002264873
11.5830827675029
11.4382720561248
11.5933911227917
11.940313597146
12.0731373831104
11.7627972624982
11.8237652797897
10.9534689622288
12.4283601727043
11.4792750302502
10.609178738142
11.8944388545623
10.5660540381711
11.6375305515253
11.5943246039248
12.0199381564248
10.7879025593914
11.5579422867874
11.6604416502092
