# Supplementary material for: Simulating multiple faceted variability in single cell RNA sequencing
Source: Nat Commun. 2019 Jun 13;10:2611. doi: 10.1038/s41467-019-10500-w (PMC6565723; doi:10.1038/s41467-019-10500-w)
Supplement: Supplementary file 4 — Source Data [file 41467_2019_10500_MOESM4_ESM.zip › Source_Data_forFigures/SuppFigure7b/UMI10xt4k/experimental.txt]

log2(number_UMIs_in_cell)
11.7393587074334
11.8936807383909
12.2360141919001
12.4083297407674
11.9053870050181
11.9668659003875
11.9019981856685
12.1683587272239
12.4943556035328
11.8113746935099
11.2679570844028
12.2194710673944
11.9494619793602
9.98299357469431
11.919980595049
11.7223806351638
12.093417564388
12.1208858427878
12.2401950539799
11.8149829364268
12.4578938373147
12.5497846679479
11.9719027460455
11.8898841703028
12.8715202623291
11.9929383361658
11.9336906549522
12.0188956211216
11.7181047131218
13.1023038172126
12.1777309670333
12.135388651579
12.1427452767515
11.7494504655699
12.1867332891289
12.2804808103184
11.9690267021508
12.1465686757408
11.9578275608337
11.586370695114
12.1305705628054
11.8213753923725
12.5957236941016
12.2384047393251
13.4002123557502
11.9106427304696
11.7809497987497
12.1366707623418
12.3583764803282
12.142426202319
12.3384578431308
12.5507467853832
12.0542651396258
12.3597495603223
11.8641861446543
12.2261110981324
11.7821791938312
12.1179677037171
12.0871313015405
11.8117760553267
11.6648916692861
12.3331553503106
12.1042711289369
13.0440525318013
11.6206780421354
12.1545016938648
12.2276159434142
12.0042204663182
12.1270270430046
11.8466656818997
12.3140167039014
12.0007042690112
10.4665863377192
11.769011321097
12.0848083878044
11.8257538328831
11.5502658068687
12.109504215757
12.1978309980122
12.0980320829605
11.7866780338907
12.1702380523366
12.0774833568595
12.3401282737006
11.57931593758
11.6719832720919
13.2735042339622
11.8997345423575
11.8722901102881
12.0392617943411
11.9574648468052
11.7176764230664
11.8403845507117
12.2761244052742
11.8974673417219
12.4101863207251
12.4460494067166
12.5095276074232
12.5220910688871
12.0420013062791
11.9395792143147
12.0154150523867
12.2428763671664
12.3224915375975
12.1484765821783
12.6307221621038
11.8145824659063
12.0924268157803
11.9936460600166
11.680799034573
11.8521393281872
11.0701209444768
11.6969675262343
11.9556499075284
12.3264294871223
13.1964484439621
12.3896313392605
12.4424251933316
12.2360141919001
12.0423433797937
12.0461008450288
11.8462739113499
11.497352893477
12.5961897561444
12.4267888945956
12.1231514327736
12.2626821423622
11.6050164479114
12.2825093062408
11.7090838125503
11.9776376904059
12.163335192082
10.0223678130285
12.0707918094231
12.102631888855
12.0230612497353
12.1484765821783
12.0714623625566
12.4691330198296
12.0532471259124
10.9693865213423
12.79948400562
11.8719052376592
11.6873756834375
12.5213550625583
11.7694246415528
12.2711711911398
12.0811505212719
13.0925919878041
12.0323901688665
11.9679467058127
12.0409745988173
11.928148216169
12.1241213118292
12.1052537797009
12.103287808412
11.7507069862249
11.8261512148002
11.794009645021
12.0603581826421
11.6447575925163
11.1573469353628
11.8645730817736
12.4167975276061
12.3390148682501
11.2894425756883
11.9869086246977
12.3874788658424
11.6737507394381
12.2224930522465
12.0694497674278
12.2567983860794
12.0884570034862
12.0960562391809
12.0289420433224
11.8029201985853
12.0182001788132
12.3365065598103
12.9776376904059
11.5999128421871
12.2191685204622
11.8692082505508
12.2333200827308
12.0261775968892
12.2185632361903
11.9443460341378
11.9697462508145
11.7039035734447
12.142426202319
12.1019756709492
12.189206834597
12.3561768305164
11.9758479680068
11.2790301364496
11.7607199474656
11.8575922856975
11.8025163651212
12.1721149325331
11.8626373575588
12.0664256006356
12.0701209444768
12.1848753429083
11.9833499276765
11.3431857154479
11.981567281903
12.4016795259825
12.1867332891289
11.9654235658101
11.9758479680068
12.4455322190283
11.6402449362223
12.2115841530795
12.2182604987973
11.9943534368589
12.0279059965699
12.8364449113414
11.6829945836817
11.952377251968
11.7347096202258
11.728345714711
12.1966021265232
11.843921051289
11.8583695998547
11.7313190310251
12.0094787458881
11.9701058906122
11.8672787397097
11.6384359139905
11.9947069952581
11.7364019313183
12.0596824472476
12.0887882387169
11.9625345635113
11.769011321097
11.7389366816761
11.7511255833673
11.8117760553267
11.9340593949008
11.8680508537452
11.8085620299575
11.8053408284164
11.4998458870832
12.3072008091408
12.1341054004018
11.8265484872909
12.3250243101914
12.3503867423128
12.0887882387169
12.0024634388925
12.3646818558646
12.1808415655667
12.0251395622785
12.5379463603762
11.4553272203046
12.0930873904442
11.9454438363779
12.1189410727235
12.0171563863831
11.8997345423575
12.380731612683
12.4460494067166
12.5367328898354
12.4283601727043
11.7519624134609
11.9472716524603
12.1959872980285
11.590587049915
11.7652860987237
12.1481587729379
11.9277779620823
12.2158363099625
12.23451808574
13.1639640914123
11.9964734887332
11.9861975872063
12.0313565962557
11.5132341138061
12.1491119907069
11.5464121951194
12.1085244567782
12.2434715383963
11.911017407797
12.3057767689098
11.4918530963297
12.1999790076159
11.8501868376458
11.6926155016946
11.5994479815287
11.7838167593202
11.9683067944308
12.4043432915858
12.0569763361782
10.7723145739217
11.8392037880969
11.852919585124
12.1975238782578
11.5924570372681
12.2781590314372
12.0206327616577
12.1538686552232
12.1385917946375
11.5703301010308
12.4170613467603
11.6978363579624
12.2746693420739
12.3063465536885
11.8822609290998
12.0031665066652
12.2544381482673
12.3253054550897
12.3476213685681
12.1774195379892
11.9769220678511
11.5915223465707
12.0272148851598
11.8153832958135
12.0450770519349
12.7034710460719
12.2434715383963
11.9347965921784
12.3269911749008
12.3548003443506
11.9790678714805
11.5435152161522
12.0484868739923
12.1674181458317
11.8041310211833
11.7274950690254
12.109504215757
11.9925843440058
11.996120363033
11.9476369379518
12.3165643853969
11.6320864128352
12.1421070573025
12.266200912499
11.8427431807317
12.0161118382205
12.1680452682241
11.8925428166486
11.7159619902551
11.7677706487767
11.9270371687203
11.424691191513
11.5980525001616
12.0378900851425
11.6077926419192
12.0914353863236
12.2215871212648
11.8320988460391
11.6640027628865
12.1630206395808
12.1904420187828
11.9414144709429
9.98868468677217
12.1639640914123
12.4855777709032
11.91288933623
12.2470374187886
11.9571020415623
12.0640690803855
11.9259252649729
12.0122753448561
12.0402897210257
11.5769566647061
12.1907506496624
12.0821490413539
12.1379517347154
12.2103669456326
12.1019756709492
12.1481587729379
12.3583764803282
12.4333246267159
11.7544699952756
11.9534689622288
12.1212097164093
12.0818162781092
12.1870427143399
11.9549232920303
12.2008986050384
12.097044499323
12.1108095268987
12.1039434298916
12.3026389237876
12.3012103712984
12.2705873404475
11.977995368613
11.7026056021102
11.871135184243
11.9772799234999
11.8742129348309
12.3747678140928
12.2799007158028
11.6247954558602
11.0714623625566
11.876133200043
11.9425145053392
11.8830250684402
12.0549434165733
11.7652860987237
12.1904420187828
12.1468868354159
11.9095181142966
12.4978518369511
12.0024634388925
11.8388099857086
12.2252074369435
12.3888245380236
12.2021238238305
12.2428763671664
12.2641493397233
11.8575922856975
12.6497052654714
11.8993569229231
11.9494619793602
11.9534689622288
12.1522848423066
12.1121136580979
12.1147183891884
11.580729651599
12.1360298493856
12.0522283933474
12.1059085085712
11.9527412471865
11.8614746751258
11.9151324489507
12.2764152418927
11.7739633684336
12.3003525603282
11.7813597135247
11.8641861446543
11.9534689622288
12.3753109974731
12.1667907507182
12.3968723185106
11.9516489859046
11.6763978870448
11.6137894644726
11.8872206154684
12.1250905393033
12.283088353024
11.7435721889356
12.0758133774615
11.9837061926593
11.8982234712156
12.2682495719945
12.0251395622785
12.0450770519349
12.2799007158028
12.3484515374071
11.8917837032183
12.5643876960526
12.4215389068483
12.2732128098543
12.0161118382205
12.4721831161895
11.7936033092794
11.6666678406904
12.3219280948874
11.6334493747135
11.8332854355845
12.111787735801
12.0296323280441
12.0461008450288
12.0073777333213
12.0590063952011
12.2502984179063
12.0714623625566
11.6559778624869
11.9240701855853
11.8077574035893
12.1595560280588
11.9329528921947
11.8536994203002
11.8177831217745
12.1392315707194
12.0841440106151
12.1777309670333
11.7444134105577
11.6724253419715
11.7768442324022
12.1560830762887
12.0610336016811
11.9362698576022
11.9210970881068
11.8328900141647
12.6279897843157
12.2732128098543
12.0007042690112
12.0247933847025
11.4267888945956
12.1506992887445
11.7120970510875
12.382083590142
11.8784341495593
12.3877481007113
11.880348808156
12.0254856568084
12.1767964781476
12.1661630826461
11.927407612949
12.3014961949825
12.2926092227643
12.1721149325331
12.0209799389042
11.981567281903
12.0430272835945
11.9729797860663
12.5092801680879
11.8153832958135
11.9614496943982
11.7895336449704
11.9008668079807
12.3855928136014
11.8352609186275
12.1000052244227
12.2553236900081
11.7992816215219
12.175237650291
11.7481928495895
11.8392037880969
11.8575922856975
12.2395985292491
12.1639640914123
11.8320988460391
12.0993478104032
13.1254134704833
12.2859801059282
12.2440664641948
12.1767964781476
12.0801513096141
12.0385761027688
11.8285332104556
12.0546043179607
11.5868397879618
12.4642904738508
12.3517674439599
12.0596824472476
12.2629757012279
11.9872640120725
12.1777309670333
11.9971794809376
12.0874628412503
11.6124077931387
12.3525952311343
12.3750394313469
12.0562990145503
11.7735513464285
11.8665062122262
11.9797824307031
11.6040898614692
12.0268692052634
12.006676715309
12.0927571409199
12.179287104646
12.075479149488
12.1452953349336
11.8684367558582
11.8826430493618
12.3080545590666
12.3362275894834
12.1636496760158
11.5127404628035
12.0917659385168
11.9541963103869
11.8435285346111
11.9012440324674
12.2511865035243
12.0907740546408
11.9366379390026
11.4267888945956
11.9943534368589
12.6921795763125
12.0603581826421
11.9610878899973
11.655083445198
12.3880172853451
12.0694497674278
12.1088511170402
12.3202364452416
11.6995724532873
12.4873376152072
11.7598881832218
11.6750749203854
11.5003439692704
12.1620765703743
13.2120403412386
12.0844762374539
12.0927571409199
11.1805308073445
12.4473415653707
13.3702787306209
11.4481163054095
11.7431513941125
12.5386739530827
12.1318569606088
11.8454900509444
13.1909049403465
11.9534689622288
12.3111806600534
12.5050671932319
12.0272148851598
12.1959872980285
12.1430642806314
12.2708792953288
11.9218409370745
11.7515440590891
12.4354098231633
12.1802199821702
11.7313190310251
11.6746336617673
12.0192432166036
11.9822806045583
12.211279947482
12.3423525100878
12.2206806210522
11.7253662578956
11.9610878899973
11.9679467058127
12.2279167242015
12.2804808103184
11.8293263358417
12.4067364826917
12.3949985145017
11.9113919878435
12.2179576978641
11.3810021095509
12.0701209444768
11.943613701614
12.4729446337796
11.9943534368589
12.0038692319791
12.2700032533784
12.120237877342
12.146250445886
12.1124395067816
10.9686667931952
12.2626821423622
11.8845521339872
11.7523806465529
11.8929222236306
12.2804808103184
12.7471439981867
12.2309210881379
12.362765744154
11.9166259222112
11.8929222236306
12.2155329997457
12.0535865436392
12.0087787482805
12.1620765703743
11.9729797860663
12.2002856052243
11.713386514937
11.8649599151426
12.111787735801
11.7064960180612
12.0768155970508
12.1385917946375
12.0670981857484
12.1205618964429
11.9008668079807
12.0416591516372
12.3020676725265
12.0327345285867
11.8614746751258
12.3613955331659
12.2735042339622
11.2532565797812
12.4419067045422
12.127671967039
11.9822806045583
10.4878400338231
12.5856667697324
12.0583300262057
11.9057630496028
12.3258675805754
12.120237877342
12.0930873904442
12.1260591160707
12.1231514327736
11.8653466448168
13.0655844280615
12.0691140617739
12.2514824106202
11.8933015308606
11.8037275265531
12.1111356702347
11.7883105037009
11.871135184243
12.1727400170494
12.2246046815385
11.6541884730595
12.007027266894
12.3171299263845
12.1592406504117
12.0701209444768
11.8864586957037
11.6715410667119
11.5473765634981
11.5473765634981
12.1163439612375
12.2094533656289
12.2526654324502
11.9042582828005
11.9534689622288
12.2131042196419
11.5588989811467
11.4146852358072
11.9574648468052
12.1996723448364
12.0691140617739
12.1987519651937
12.075479149488
12.0080784108683
11.6406968375701
12.4573808790725
11.9715435539508
12.189206834597
12.0413169158294
11.9968265280207
11.729620743553
11.7706638929168
11.7116669735643
12.1743015444676
12.1639640914123
12.1114617398577
12.2324209271761
12.1315354686763
10.8089641749193
10.6626683755175
12.1755495506362
11.8189815394324
11.8004955004668
11.742309436084
12.1055811812774
11.8241632097442
12.3624918060461
12.2796105810525
12.0385761027688
12.233919208587
11.9563761572497
12.0914353863236
12.1724275086455
12.0254856568084
12.1999790076159
11.930367747439
11.9908130791536
11.4848228942621
11.7163907894977
11.7481928495895
11.9804966361835
11.981567281903
11.7640422173066
11.9858419370033
11.8834069863884
11.5646258627954
12.0556213747817
12.1627060184824
11.780539767472
10.6537407787066
11.963618617444
12.4202234193486
12.2585660338899
11.0007042690112
11.9886846867722
11.7108064336994
11.9340593949008
12.2106713437856
11.9776376904059
12.6156296369681
12.4688785538194
11.9589151560913
11.8753654006418
12.1430642806314
11.9726208620587
12.2603315185576
11.9618114080872
11.6882503091332
11.9113919878435
11.7064960180612
11.8113746935099
11.8521393281872
12.0828143376723
11.5386739530827
12.3317567122555
12.1369911120802
11.6803595235137
12.1029598859101
12.3501104433479
11.9790678714805
11.5386739530827
11.6991386252759
12.2042654561368
11.9600019320681
12.2140154914108
12.1459321458205
11.9683067944308
13.0716299521532
11.9833499276765
11.9410476063406
12.0498485494506
11.9322147519684
11.9083926207737
12.9166259222112
12.3498340914572
11.7665289085989
11.8101699376647
12.2124963851939
12.1545016938648
11.8603110549195
11.2819300269554
12.1576627272084
12.3323163301992
10.6247954558602
11.8634119589416
12.9692066229642
11.9001120629775
12.5473765634981
12.1312139050863
11.8841705191084
12.0920964149908
12.88378880326
11.5617652636277
11.9893944998447
11.2761244052742
12.2270141936491
12.2905948880826
11.5013396180614
12.2158363099625
12.5296745617646
11.4983506079296
12.141787841671
11.9322147519684
12.9311068330293
11.631177055704
11.9483672315847
11.8818787076004
11.7956338445068
13.2707333252734
11.8902642770211
11.9747730678893
12.2822196956726
12.4747199465265
12.4317587491662
11.9417812422785
12.1088511170402
12.4167975276061
11.4335854411505
11.9377416200771
12.3392933001801
12.0691140617739
12.1006623390052
11.8392037880969
12.1449768240501
12.0094787458881
12.0115767031762
12.3306368247233
12.5223363209133
11.9447120610435
12.0894504811159
12.444756089695
12.2212850178105
11.9715435539508
11.7870863245516
12.0447356260569
12.2351167143963
11.567480801143
12.3384578431308
11.8622499008515
11.963257356633
11.698270577692
11.9989429514431
11.859146495426
11.6917435191713
11.8649599151426
11.8822609290998
11.8297227350861
11.4506957715729
12.0794847838268
12.1623913287569
11.8399910705399
12.3608470841797
12.714460188456
12.1984450414524
11.5245417150358
12.4280984118325
10.7632123668144
11.9359016822676
12.3583764803282
11.9531051505913
11.6825557410803
11.9578275608337
11.894059846274
12.444756089695
12.902375114486
12.0824817278631
12.1062357616157
12.8982234712156
12.1497471195047
11.9001120629775
12.0881256921882
11.9571020415623
11.9203528554151
11.9697462508145
12.0960562391809
12.3182603437124
11.90989308377
13.0038692319791
12.1941412388631
11.5755392468345
12.3387363825739
12.1484765821783
12.0164601049792
12.4003457965347
11.4506957715729
11.6582114827518
12.3401282737006
12.1036156563945
11.642051692928
12.2387032794277
12.0508689632907
12.0268692052634
12.2544381482673
12.1055811812774
12.4688785538194
11.8431359111114
12.1062357616157
12.3619437737352
11.8891236562942
11.99116750614
12.0681064758588
12.2954819736954
11.7743752728021
12.2131042196419
11.6320864128352
11.9797824307031
12.0650794889999
12.1481587729379
12.3837042924741
11.7903484967519
12.0409745988173
12.4123052049553
11.8883627411706
11.9125151448024
12.0667619323869
11.9166259222112
11.8213753923725
11.8093662078161
11.9797824307031
12.2155329997457
12.102631888855
12.1234747982441
11.7347096202258
12.2807707701306
12.1984450414524
12.199365616858
12.5010907702745
12.0977029635247
12.0566377151132
12.0600203545079
12.1774195379892
12.0021117764799
11.9307373375629
11.9296282830246
12.0814834380937
12.1357092861044
11.8372337003391
13.3042086994456
12.4491486453754
11.8891236562942
10.8313072438021
11.9031286768123
11.9929383361658
12.0299773465896
12.093417564388
11.8684367558582
11.9947069952581
12.0031665066652
13.1895157298002
11.7557221536423
11.868822554775
12.1379517347154
12.0413169158294
11.7232343008934
12.2446611447642
11.4470832262097
11.8637991037288
12.0660891904578
11.5430318202552
12.1645927167124
12.2827988586835
12.1360298493856
11.8722901102881
12.0491678723722
11.6821167649501
11.9207250197512
11.8101699376647
12.1627060184824
12.8205778826558
11.8513586490335
12.1478408936723
11.9567391450591
12.9248125036058
11.8419573990995
11.6197614632984
11.6987046667703
12.0251395622785
12.01471792986
11.0721326041672
12.0098286173681
12.0864679934641
12.1617617433047
12.2541428468557
12.161446847518
11.6604416502092
11.9686667931952
12.1472049249422
12.0960562391809
12.1984450414524
12.2042654561368
11.9505558970475
11.1586096882145
11.8753654006418
12.0261775968892
12.2446611447642
12.1817734388088
11.9908130791536
12.1484765821783
11.9869086246977
11.4330637651221
12.1592406504117
12.2143191208008
13.079984707034
11.7189609119842
11.9255544398736
12.4558409091264
12.0714623625566
12.2983490156582
13.1210477886869
11.7813597135247
11.9776376904059
12.2752515434703
11.8454900509444
11.9270371687203
11.8407779235951
12.3812725557118
12.1761731491075
11.9876193119243
12.2124963851939
12.1143930548673
12.1888978732422
11.0375469539622
11.8963324039099
12.2603315185576
11.5102696708982
12.3281138948337
12.1667907507182
11.8719052376592
11.8536994203002
12.2357150947619
12.0838117072529
11.8257538328831
12.3202364452416
12.6829945836817
12.2291192206586
12.2106713437856
12.1535520317081
11.91288933623
10.929258408637
11.6402449362223
12.5978197886455
12.0549434165733
11.9975323475264
12.1764848472919
11.9053870050181
12.035830072835
11.9262959947811
12.2070143201775
12.0724676082419
11.7553048882624
12.0761475280225
12.1854949242109
12.4207497582968
12.3801904667498
12.1981380524011
12.3624918060461
12.2039597032395
11.8133803869247
12.0535865436392
12.0940776856719
12.2573878426927
12.0498485494506
11.7502882675917
12.1777309670333
12.9347965921784
12.8830250684402
12.0073777333213
12.0532471259124
11.8910241901495
11.9886846867722
11.6298119443822
11.7714894695006
12.1519678709682
12.5868397879618
11.806549621986
11.9248125036058
12.0707918094231
11.7952279660287
11.5641494899857
11.3066313617125
11.9218409370745
12.1780423288648
11.919980595049
12.0681064758588
11.9076418036655
11.4812949046311
11.9693865213423
11.8257538328831
12.0924268157803
11.2992080183873
12.2315212108757
12.095726668639
12.2799007158028
11.7727269492398
12.4175888403826
11.845097960973
12.1341054004018
12.109504215757
12.3467907217507
11.525031345124
11.6447575925163
12.0080784108683
12.0851404617018
11.5873087283335
12.580729651599
11.9740560226256
11.7223806351638
12.0944076330812
12.3944626946103
12.2252074369435
12.3043513216632
11.5410966153495
11.9772799234999
11.3885555039826
12.2940463132715
11.6197614632984
12.1959872980285
11.8734441125154
12.2494097852691
12.3131664759772
13.1885888457073
12.2900188469326
12.2018176166679
12.0529076283133
11.9936460600166
12.2647358011301
12.2659080092311
11.6220518194564
11.8360503550581
11.3901689562002
11.9922302649659
12.01471792986
11.8749813476538
11.7402023887679
12.2532565797812
11.4650561678312
11.7410455770098
11.6737507394381
12.2694189297411
11.8841705191084
11.8676648483807
11.8474489039824
11.732591435965
11.7665289085989
12.161446847518
12.1864237975389
11.6452080827747
11.8129794712515
11.9218409370745
11.9494619793602
11.9196082386033
12.2656150464845
12.1039434298916
11.8501868376458
12.062720767165
11.7976615258538
11.3303567169579
12.0059753565004
11.9184905922923
11.8936807383909
12.4439795426013
12.1642784383012
12.2535520626375
12.1049263038078
12.0546043179607
11.9603640088778
12.0143692422351
12.182704710519
11.2479275134436
11.9222127177854
12.0467829703564
12.3548003443506
12.1263818305426
12.2194710673944
12.2115841530795
12.1761731491075
13.0094787458881
12.0798180852124
11.9538326821453
11.7030383889864
13.0884570034862
11.7673568541257
12.5343028824546
11.4853261892405
12.0508689632907
11.8730595476615
12.0620461377205
11.8454900509444
11.9754897569458
12.2594490462857
12.4416473902536
11.8177831217745
12.0195907283579
11.6416002158344
11.8680508537452
12.1241213118292
11.9516489859046
12.3202364452416
12.0241007802529
13.0347989625773
12.2437690319619
11.9296282830246
11.4807902010958
12.1369911120802
12.2318211786574
11.8517490414161
11.9915218460757
11.9329528921947
11.9563761572497
12.1130909834424
11.7090838125503
11.8466656818997
11.9210970881068
11.5186531556734
11.7181047131218
11.7181047131218
11.9600019320681
12.1385917946375
12.1481587729379
11.9560130780881
11.9050108623903
11.7862696276485
12.9238845463853
12.0275604822488
11.9883296492311
11.9901039638575
12.1472049249422
11.8757493514201
12.0871313015405
11.9236988832951
12.1000052244227
12.1392315707194
12.1036156563945
11.9647018574204
12.0330788061306
11.5386739530827
11.9181178510318
13.0323901688665
11.7380922596205
12.5003439692704
11.7619666953821
11.9904585650737
11.7706638929168
11.8261512148002
11.2532565797812
12.0164601049792
12.3103287586168
11.7834075421735
11.8680508537452
12.1481587729379
11.655083445198
11.9556499075284
12.333714426094
11.753216749179
12.1833252245246
11.4178525148859
11.8997345423575
11.8069523282107
11.9447120610435
12.0532471259124
11.9203528554151
11.9812104882717
11.9985904297453
12.0535865436392
11.9876193119243
11.9578275608337
11.928148216169
11.9890396369624
12.9305525543361
12.2957689344205
13.1049263038078
12.2743781532464
12.1337844091799
12.2842457498297
11.6825557410803
12.0535865436392
11.44759985828
12.1481587729379
11.9883296492311
12.1802199821702
12.3020676725265
11.9581901836937
12.0728025345442
12.0035179121086
12.2960558380788
11.9068905956085
12.0691140617739
12.3168471836025
11.8672787397097
11.891403996665
12.3032099489448
11.3685064615077
12.3395716783847
11.7698378436294
11.7772553151919
12.612177385881
11.6947931549999
12.297489501161
12.5267437429997
11.7578066721972
11.7623820387104
12.8113746935099
13.2214360774453
11.6188443017667
11.7270695580237
12.2653220242349
11.8478403556307
12.4267888945956
11.8033239190415
12.0227145730448
12.2203783276952
11.6882503091332
12.1996723448364
11.977995368613
11.9333218207329
11.407798850222
11.7573900093666
12.4622466342444
11.8133803869247
12.1337844091799
11.664447284548
11.7788984760084
12.3278332967503
12.0664256006356
11.7669429407558
11.9610878899973
12.297489501161
12.8417608868005
12.399277924509
12.1820839295107
11.8970891283128
11.6882503091332
11.8860775848731
12.0798180852124
11.8970891283128
11.5598550415136
11.8757493514201
11.8614746751258
12.2856911913301
11.8799660796644
11.9480021309777
12.017852331906
11.9181178510318
11.919980595049
12.4343676016689
11.9277779620823
11.834866038362
12.3674147512468
11.6555307231556
12.1414685553931
12.2393001743642
11.9414144709429
11.9016211583461
11.7598881832218
11.8320988460391
12.0600203545079
12.3040660631273
12.158294103604
12.1009907840928
12.1140676471653
12.4903495057393
12.4083297407674
12.093417564388
12.0613711926598
11.6452080827747
12.102631888855
12.0525680508042
11.7899411283909
11.7710767402628
11.8757493514201
12.0216740428584
11.6492561775173
11.7304701371842
12.2240016741981
11.8305152069768
12.1318569606088
11.4537850554962
11.5420645422834
12.5437568533759
11.9754897569458
12.0914353863236
11.7376698631775
12.4870863402713
11.44759985828
12.2375087481727
12.12153351734
11.6506030222153
11.7747870596012
12.7819743673893
12.3100446796475
11.5560269927247
11.9939997917925
12.0365170704865
11.7334390828994
11.927407612949
11.860699032612
12.1437020768579
11.4752267777423
13.0759804624163
11.8826430493618
11.929258408637
11.9248125036058
12.4361909954814
12.297489501161
12.2419831496943
12.7127419270757
11.7481928495895
12.2937590096679
12.0801513096141
12.3063465536885
12.2700032533784
11.9151324489507
11.4858293087019
12.0640690803855
12.3185428097027
12.0593444608244
12.1598713367784
11.9329528921947
12.333434915284
12.0461008450288
12.1560830762887
11.8887432488983
12.3275526440812
12.1398710632125
12.3193898760002
11.8029201985853
12.0717975222842
13.0005282339868
13.1727400170494
12.1910592145317
11.6151698138436
12.2261110981324
12.0734721539765
11.8105716347411
12.0227145730448
11.7013064619586
11.7784878612224
12.2629757012279
11.7219536128014
12.4083297407674
12.1671044823799
12.0774833568595
12.192601049712
11.8185821774809
12.093417564388
11.8229690904533
11.9388444574662
11.6501542136751
12.65999589243
11.8948177633079
11.525031345124
11.7919768208987
12.194449079479
11.9229559919085
11.7202442582876
11.9854861991046
12.4993476328766
11.5980525001616
11.8579809951276
12.3955341354623
12.1147183891884
12.0467829703564
12.1199137854523
12.0603581826421
12.4064707685293
12.1620765703743
11.6869381716704
12.0406322005623
12.4762399063239
12.1068900450922
11.6289011520282
11.9377416200771
12.1802199821702
12.283088353024
12.0213270326244
12.0691140617739
12.1062357616157
11.6211361132746
12.1189410727235
11.843921051289
11.9840623696864
11.6559778624869
12.0633950812885
11.800090987625
12.0484868739923
13.2903068962579
11.9218409370745
12.7954309195411
11.3858624006415
12.2446611447642
12.2473341780287
12.1134166114859
12.9498267107591
12.0292872269682
11.5048189876328
12.4296682651331
12.1727400170494
12.5403702437436
12.288289342181
11.8069523282107
11.9833499276765
12.0613711926598
11.5849625007212
12.0495082510551
12.3564519702218
11.4958550268872
12.0515488384404
11.7681843247769
11.8645730817736
12.3003525603282
12.5517082616207
11.9936460600166
12.0334230015375
12.12153351734
11.8133803869247
11.8033239190415
11.6834332928354
11.9939997917925
11.7099453802325
12.2076244682268
11.8085620299575
12.3801904667498
11.8834069863884
12.1449768240501
12.095726668639
11.8807314351417
11.8780509127285
12.0488274133639
11.726643921484
12.2717548056465
11.9722618487333
12.0576533399639
11.4083297407674
12.1143930548673
12.4054074222192
12.0677704574478
11.6532929453828
11.8807314351417
11.8169836232554
11.8332854355845
12.2920339854995
11.9893944998447
12.2819300269554
12.4473415653707
11.6657800283295
11.733015321686
12.9125151448024
11.91288933623
11.8595347863827
11.7402023887679
12.1072170755914
12.2221911384563
12.0774833568595
12.3089078040639
12.0501887675964
11.8261512148002
11.9904585650737
12.0289420433224
10.2227949028681
12.1143930548673
11.8910241901495
12.078817949962
11.6559778624869
12.5115055957925
11.9925843440058
12.386131937315
12.1736771363034
11.6869381716704
12.076481601207
11.8849336479498
11.8668925276766
12.2428763671664
13.1416282073648
11.7615512324445
12.1671044823799
13.3359485652023
11.7494504655699
12.2467405984931
12.1789760113745
11.9050108623903
11.942880997159
12.0330788061306
12.4754801265955
12.2237000759863
12.486835021563
12.0292872269682
12.1179677037171
12.2128003344294
12.1088511170402
11.9166259222112
11.7125270004398
11.5512276035983
11.6470086384416
12.0437108633472
12.1570310743784
12.0454183970308
11.3077700318907
12.4125698468052
11.9650627567446
12.1153688378202
11.9592775057205
11.794009645021
12.2752515434703
11.9490971557292
12.4916026066961
11.8317030992143
12.0650794889999
12.4545563439619
12.281060671677
11.9701058906122
12.037203741152
12.12153351734
11.9729797860663
12.2491134527137
11.9772799234999
11.4630134134497
13.0819826693257
11.8572034715082
11.8749813476538
12.2743781532464
12.5087851620645
12.0063260785249
13.3133082154321
11.8533095554037
12.1366707623418
12.7500788626938
12.1947568544222
11.8435285346111
11.7619666953821
11.9538326821453
11.7108064336994
13.0620461377205
12.0122753448561
11.9751314569213
11.8707500033461
11.5882461520448
12.2179576978641
11.8719052376592
12.1491119907069
10.6147098441152
12.1839454717572
11.4439795426013
12.103287808412
12.3575520046181
12.2425786894513
12.2502984179063
11.9311068330293
11.4309751725881
11.8407779235951
12.1205618964429
11.827739648807
12.1677317411032
12.1913677134189
11.4330637651221
11.8313072438021
11.7364019313183
10.8057438721516
11.6114859432409
12.2951949558807
11.9421479203948
11.9879745242962
11.7698378436294
11.6215940390175
11.5264992391366
11.7099453802325
12.0430272835945
12.1137421660492
12.3728650601126
11.1324997296285
12.141787841671
11.6882503091332
12.0697853949833
11.8826430493618
12.2920339854995
12.2357150947619
12.257977058564
11.7801296196253
11.9498267107591
12.5038257379958
12.0535865436392
12.0950673016071
11.9244413923392
11.7760217152528
11.4382720561248
11.8572034715082
12.2137117981057
11.6202198255075
12.2476308762387
11.8305152069768
11.9943534368589
12.0344550953272
12.1267044728432
11.7801296196253
13.11731842601
11.9614496943982
11.7004397181411
11.9837061926593
11.5255208090951
11.9657842846621
12.0930873904442
11.7406240444894
12.0887882387169
13.1497471195047
11.8772841335232
11.7640422173066
11.4051414631363
11.7502882675917
11.7249401184624
12.4070021479242
11.6416002158344
11.7619666953821
11.5410966153495
11.6397928932793
11.579787329527
12.3137333502638
