# Supplementary material for: Simulating multiple faceted variability in single cell RNA sequencing
Source: Nat Commun. 2019 Jun 13;10:2611. doi: 10.1038/s41467-019-10500-w (PMC6565723; doi:10.1038/s41467-019-10500-w)
Supplement: Supplementary file 4 — Source Data [file 41467_2019_10500_MOESM4_ESM.zip › Source_Data_forFigures/SuppFigure7b/UMI10xt4k/splatter.txt]

log2(number_UMIs_in_cell)
12.7685978821944
12.5629578693341
12.5102696708982
11.9758479680068
12.4678602407079
12.3222098437489
11.7073591320809
12.281060671677
11.7661147575867
11.7490313820402
11.8552578271932
11.8392037880969
12.2473341780287
11.8257538328831
12.1385917946375
11.9210970881068
12.7372473430277
12.195679785496
12.0664256006356
12.2082343583398
12.1072170755914
11.5840229402575
11.9596397643642
11.8057438721516
11.8657332708518
12.3323163301992
12.0150665332303
11.617008227652
11.5454471816781
12.6073303137496
12.2076244682268
12.3944626946103
11.7321674256634
12.0474647733184
11.8364449113414
11.2767060198924
12.6393407086522
11.3286749273279
11.7611356498286
12.1360298493856
11.6147098441152
12.2626821423622
12.5517082616207
12.539643506238
12.3799198176465
12.047123912114
12.2390017577656
12.2354159356025
12.1114617398577
12.3725930331407
11.9647018574204
11.4792750302502
12.5667675960329
12.6604416502092
12.0593444608244
12.0617087046606
12.0573148777827
11.7607199474656
12.0467829703564
11.8458820343841
12.1771080417037
12.1830150008828
12.5043224482919
12.0105281058865
11.1254134704833
11.8025163651212
12.2387032794277
12.1746136472359
11.7393587074334
12.0119260663068
12.1907506496624
12.0637321201969
12.3925857562755
12.037203741152
11.928148216169
12.3739526553702
12.3594750488495
12.61194694182
11.360298426618
11.7854524681585
12.400078902622
12.062720767165
12.0461008450288
11.2378074737231
12.5790801838348
11.769011321097
12.626393504174
11.7372473430277
12.1601865766007
11.4893462407191
12.2606255560682
11.6022349013411
12.089781488354
11.6969675262343
12.6646694940272
11.6302671250268
11.527965641134
12.5873087283335
12.5206186805563
11.7376698631775
12.0986900966736
11.8257538328831
12.097044499323
12.3944626946103
12.233919208587
12.0168082876866
11.977995368613
12.093417564388
12.4795276692563
11.6895612542855
12.3431857154479
12.302924464618
11.7232343008934
12.5367328898354
11.7342862320963
12.0768155970508
12.2585660338899
11.8105716347411
11.6225094546833
12.1817734388088
12.1039434298916
12.444756089695
12.161446847518
12.037203741152
12.0505289055306
11.9726208620587
12.5418226214242
12.4167975276061
11.7372473430277
12.0848083878044
12.0508689632907
12.0310119074377
12.0282514281628
12.3785658100006
12.1916761463524
12.7617589788688
12.163335192082
12.3717766443379
12.1727400170494
12.0112272554233
12.2348174311173
12.2276159434142
11.8661197933031
12.6393407086522
11.5284541107648
12.3550757466691
11.7000061508829
12.5693809595223
11.9647018574204
12.3331553503106
12.3300765547975
11.9450779951078
12.0784844174114
12.1601865766007
11.963618617444
11.3275526440812
12.2455527062557
11.5933911227917
11.9740560226256
12.3362275894834
11.3392933001801
11.8049376720519
11.8061468033205
12.3454052467178
11.567480801143
11.9776376904059
11.9432473959016
12.0310119074377
12.129283016945
11.9683067944308
12.0606959316876
12.612868497291
11.9177450134432
12.2897307400838
12.2954819736954
11.7854524681585
11.3520434257954
11.3060616894283
11.5304063370991
11.2963426846929
11.6279897843157
12.129283016945
12.2324209271761
11.7923836149352
11.8776675740679
12.237209960755
12.1969094425411
12.3512153218556
12.2042654561368
12.3398500028846
11.9392118826664
11.9647018574204
12.3581017074408
11.5760118742068
11.8757493514201
12.2591547688668
11.9362698576022
12.1642784383012
11.943613701614
11.0532471259124
12.3624918060461
12.0927571409199
12.1598713367784
11.9654235658101
11.8626373575588
12.5090326863065
11.9922302649659
11.6904345563951
12.2508905357233
11.856814552503
11.9140113285413
12.2914585187823
11.6816776552097
11.726643921484
11.9314762338868
11.9829935746943
11.7565563225241
12.1975238782578
11.7073591320809
12.217654833364
12.9070784342965
12.7907557501183
12.1873520732005
12.5966556676747
11.7257922714942
12.5082899861403
12.5473765634981
11.9783529581651
12.283088353024
11.4553272203046
12.1124395067816
12.7840213243742
12.0667619323869
12.7838167593202
12.3633134643735
11.9625345635113
12.1749256825007
12.2449583931511
12.1189410727235
11.2997804028585
12.1554507313121
11.801304186049
12.2348174311173
12.225508720236
11.7206717868256
12.2667865406949
12.076481601207
12.3236177632916
12.5018371849023
11.5830827675029
11.6978363579624
12.0986900966736
11.5593770905267
12.2218891614713
12.0464419480073
11.4088604360248
11.5082899861403
12.3286749273279
11.580729651599
12.125736329395
12.4356702609366
11.3157156580222
11.9410476063406
12.1244444600086
12.5233169123127
11.7813597135247
11.4527560290325
11.8944388545623
12.4032783754711
11.6882503091332
12.1739893741665
11.6270778405174
11.1617617433047
12.0596824472476
11.1655351413779
11.7984718011016
11.2969162068793
12.4481163054095
11.800090987625
12.6823362697114
12.2591547688668
12.1950645637208
11.3657756353263
12.3404064908533
12.0907740546408
12.4328028563519
12.7901448269498
12.4299297413533
11.7727269492398
12.1205618964429
12.1861142395416
12.1363503414542
12.1506992887445
11.9844184588011
12.9406806484241
12.097044499323
12.0247933847025
11.6361714416359
12.5132341138061
12.0341111460966
11.9844184588011
12.0389189892923
12.1062357616157
12.3655022681931
11.9336906549522
12.3725930331407
12.3003525603282
12.199058823653
11.6234242898699
11.8505775472056
12.1385917946375
11.9552866455245
12.0140204703149
11.7821791938312
11.6298119443822
11.8392037880969
12.6476832678862
11.7866780338907
12.0330788061306
12.9327683925409
12.4665863377192
12.0834793273318
12.6373041221062
11.6397928932793
11.9740560226256
12.1535520317081
12.4244287640378
11.9132634306288
12.1475229443507
11.8462739113499
11.8864586957037
12.1263818305426
12.1642784383012
12.1395513523988
11.8772841335232
11.523561956057
11.2191685204622
11.4450148458684
12.4286218860911
12.1513337192917
11.6965329140783
11.8061468033205
12.3275526440812
12.5316251384226
12.0282514281628
12.0031665066652
12.2482240896685
11.7768442324022
12.680799034573
12.867471806962
11.7714894695006
12.4265268484517
11.6397928932793
11.8895039634115
12.2270141936491
11.5053153561362
10.8462739113499
12.2309210881379
11.8745971924016
12.118292233027
12.2801907922169
11.3635872465246
11.8795832496128
11.7652860987237
12.1623913287569
11.7907557501183
12.7774608126698
11.9801395776392
11.7956338445068
12.6633357234784
12.4663314220828
12.3955341354623
11.6515002206527
11.8217739819706
11.7223806351638
11.7008731551403
12.0542651396258
12.2369111114446
12.7944158663501
11.467605550083
11.6821167649501
12.6082548219779
12.2914585187823
12.0848083878044
11.7557221536423
11.2848241002246
11.8622499008515
12.2997804028585
12.0633950812885
11.9722618487333
11.8423503434138
11.7698378436294
12.3108967487977
11.5473765634981
12.0744760007345
11.9184905922923
11.2951949558807
11.7452541419573
11.8989792046225
11.9661449133456
11.5274770060604
11.9244413923392
12.0457596613827
11.9083926207737
12.0488274133639
12.0292872269682
12.4888443464573
12.2115841530795
11.9329528921947
12.3567270574646
12.0654161346765
11.9549232920303
11.5569849575945
12.1535520317081
11.6860627498954
12.3199543106869
11.624338545313
12.3882864197626
12.4189067312579
11.6631133084558
12.7332272178516
11.6772791913122
11.9668659003875
11.9726208620587
11.5816713585781
12.0077281146323
12.4157417682901
11.7511255833673
11.9447120610435
12.0440525318013
12.2027360432502
11.624338545313
11.9614496943982
12.5957236941016
12.0396045179538
11.4444972871038
12.6523968614777
12.5045707393244
12.4749733843911
11.7159619902551
11.5008418795569
11.8560363998192
12.3753109974731
12.0794847838268
12.5068034377956
12.9929383361658
12.1302487840507
11.9858419370033
12.3154326379054
11.8917837032183
12.7745811808936
11.6991386252759
12.1143930548673
12.2957689344205
12.1842554954053
12.1727400170494
12.3583764803282
12.2191685204622
11.5788443915582
12.478011171176
12.3525952311343
11.8618623400592
12.1987519651937
12.0831468708167
12.1817734388088
12.0199381564248
12.7627972624982
11.1143930548673
12.3264294871223
12.6409227351735
11.6991386252759
11.5406124082495
13.1502232826778
11.7723145739217
11.6492561775173
11.1137421660492
11.6532929453828
12.1592406504117
11.4008794362822
12.0237543532994
12.0017600283272
12.3283944383525
12.2467405984931
12.0522283933474
10.9751314569213
11.3054917921107
12.2100624832402
12.0413169158294
12.1617617433047
11.5372184005386
12.1649069266757
12.4120405145517
12.3387363825739
12.0063260785249
11.3624918060461
11.8525295094042
12.2482240896685
11.7915699121269
12.5783726913608
11.6926155016946
12.2088439907346
12.1601865766007
11.8069523282107
12.1059085085712
12.1780423288648
11.6768386064742
11.7968507952672
11.2520740427962
11.996120363033
12.7196027278356
12.5313814605163
11.775198728898
12.6445322946254
12.4398308839814
11.3896313392605
12.1848753429083
12.2237000759863
11.5161924778794
12.0891193979152
12.0871313015405
11.8665062122262
11.4093909361377
12.0150665332303
12.1645927167124
12.2446611447642
12.1494295900567
12.1563991448716
11.6474584264549
12.1000052244227
11.9574648468052
11.9277779620823
11.6586577921261
12.7594721212028
11.4496645384762
12.0416591516372
11.9765641234153
11.7099453802325
11.9936460600166
12.4043432915858
11.8049376720519
11.9169990490828
12.5171772526895
12.1839454717572
11.9410476063406
12.1667907507182
11.9992953870234
11.9596397643642
11.4812949046311
12.2691266791494
12.4109812670438
11.834866038362
12.0744760007345
12.4648009816554
12.1586096882145
12.0481462542196
11.5750664645787
12.403012023575
12.1263818305426
11.9701058906122
11.806549621986
11.9516489859046
12.1758613835653
12.0202855008446
11.5381889320524
11.7008731551403
12.0234078431402
11.813781191217
12.2291192206586
12.3148664310532
12.0320457269308
11.8399910705399
12.0126245388651
11.8289298276515
12.3188252203997
12.0457596613827
11.4382720561248
11.7172480058276
12.2258099406235
11.963257356633
12.4117757755765
12.1312139050863
12.1000052244227
12.1711767976518
12.18982455888
12.0707918094231
12.4948555844912
12.0244471240406
11.6790401863931
12.1369911120802
11.7578066721972
12.1036156563945
11.6974020075027
12.626849764469
12.2573878426927
11.5783726913608
11.7548875021635
12.3772105303886
12.6247954558602
12.1065629404449
11.9218409370745
12.1671044823799
12.3103287586168
12.2440664641948
11.9552866455245
11.7406240444894
12.331196877153
12.1341054004018
11.270295326472
12.035830072835
12.0798180852124
12.2246046815385
11.6697708885255
12.0911047583765
12.5028318040667
12.2357150947619
11.4460494067166
11.8630247102369
11.6320864128352
12.3072008091408
12.1472049249422
12.0522283933474
11.9996477365284
12.0993478104032
12.5781367834147
12.3665954260714
11.3247431104944
12.4865836590673
12.2249060907198
11.9192357860283
12.0334230015375
12.8045344029952
12.6508273741388
11.91288933623
11.6461086415061
11.5835529304665
11.9214690605314
11.7317432907078
11.6865005271832
11.7719020806977
11.6763978870448
12.819580375155
12.0701209444768
12.7972562175098
11.9288884393976
12.0389189892923
12.4933551214949
12.5213550625583
11.8261512148002
12.8858869916975
11.525031345124
11.5497846679479
11.9567391450591
11.5550683913333
12.3111806600534
11.4782640315817
11.1711767976518
12.5598550415136
11.7193888209421
12.1437020768579
12.4752267777423
12.631177055704
12.1661630826461
12.0378900851425
11.0579917227592
11.894059846274
11.7879025593914
11.5745935273376
12.0927571409199
11.7714894695006
12.0834793273318
12.1134166114859
12.2249060907198
11.8419573990995
12.3103287586168
11.8668925276766
12.4563544151083
11.8872206154684
12.3605727814807
12.2206806210522
11.7874944996968
12.3264294871223
12.5476175549028
12.6515002206527
12.1267044728432
12.173364830849
13.0285967770671
11.5943246039248
12.2705873404475
11.6613327527952
12.4091257104653
11.9370059265166
12.2073194264578
12.3154326379054
11.9740560226256
11.4898479604393
11.382083590142
12.2357150947619
12.0670981857484
12.6174674652942
12.116993677547
11.7317432907078
12.2726297849764
12.0927571409199
12.3888245380236
12.6675551070411
12.2261110981324
12.3701424794954
11.6908710092923
12.1494295900567
12.8149829364268
12.556266543583
12.5447229977555
12.0289420433224
11.9027519448502
11.7988767681333
12.6535168794214
12.0052736565639
11.2603315185576
12.1686721181322
12.4637797853354
11.4568677383803
11.9458095849008
11.4003457965347
12.6880317024139
11.4792750302502
11.9790678714805
11.6425030287805
11.9776376904059
11.9668659003875
11.8630247102369
12.2743781532464
12.2659080092311
12.0980320829605
12.2416852876016
12.0112272554233
11.9035053104239
12.2755425560867
12
12.1176431013891
11.2934716488381
11.3060616894283
11.8910241901495
12.0542651396258
12.2039597032395
11.9065148448469
12.6038581218428
12.2541428468557
11.8141818841903
12.3040660631273
12.1497471195047
11.8818787076004
11.9325838692893
11.8509681509824
11.5684311931675
11.7444134105577
11.871135184243
12.0650794889999
11.9534689622288
11.7681843247769
12.163335192082
12.3111806600534
11.6794800995054
12.3306368247233
12.496853777388
12.0834793273318
11.9417812422785
12.2582715762829
12.1315354686763
12.1799090900149
11.8253563414793
12.6003775531078
12.5629578693341
11.5478585060584
12.1570310743784
11.4706588740606
12.6526209346382
12.1286388128526
12.2659080092311
11.8622499008515
12.2641493397233
12.1907506496624
12.1935253605012
11.693051295397
11.4455322190283
11.8317030992143
11.664447284548
12.7196027278356
11.4136279290242
11.9890396369624
11.9922302649659
12.1101570189541
11.9450779951078
11.4563544151083
11.9046346216682
11.5957236941016
12.2170489135563
12.3052067590087
12.2737955992143
11.9596397643642
11.873828574887
11.2905948880826
12.261213451366
12.2140154914108
12.2091487103557
12.0640690803855
11.7984718011016
12.5579422867874
11.791162888555
11.695663296788
12.0354864512922
11.5132341138061
12.0014081943928
11.9829935746943
12.2455527062557
12.0808175276083
12.2276159434142
11.8273427042341
11.8217739819706
11.7460943837055
12.2900188469326
12.1755495506362
12.595257481449
11.9001120629775
11.8959538928122
11.8845521339872
12.3723209548673
12.477252323938
12.103287808412
12.4223276239746
12.211279947482
11.8161836814323
12.0073777333213
11.7435721889356
11.9872640120725
11.7039035734447
11.9549232920303
12.3052067590087
12.7030383889864
12.1456137755134
12.6142497276894
12.2212850178105
11.2378074737231
11.2755425560867
12.3917806060132
12.3597495603223
12.377481688183
11.4019461239765
11.7456743240021
11.6197614632984
12.0566377151132
11.6843103111243
11.7456743240021
12.1452953349336
11.8285332104556
11.9754897569458
11.57931593758
12.4941055480611
12.5033288566267
10.9650627567446
11.8963324039099
12.6792601597168
12.3351111684249
12.3885555039826
11.8707500033461
11.8799660796644
11.7923836149352
12.4128344401193
12.1101570189541
12.3174126137649
12.4632689159813
11.7984718011016
12.3564519702218
11.9277779620823
11.7903484967519
12.3550757466691
12.1771080417037
11.8213753923725
12.0944076330812
11.7727269492398
11.9628960053373
11.876133200043
12.2378074737231
11.6577650352654
11.8703647195834
12.142426202319
11.57931593758
12.0834793273318
12.2720465243899
12.1532353386894
12.1019756709492
12.3434633436679
12.182704710519
12.3509391815464
11.9322147519684
12.6871569441389
12.0814834380937
11.8061468033205
11.6869381716704
11.7125270004398
11.843921051289
12.2553236900081
12.0423433797937
11.9381093262192
12.6588808950479
12.0711271249483
11.8818787076004
12.4936053070571
11.9106427304696
11.6229669447905
11.8944388545623
11.9465408038931
12.129283016945
12.0423433797937
12.0344550953272
11.9188632372746
12.4589192069676
11.8864586957037
11.6908710092923
11.1586096882145
12.2215871212648
11.4178525148859
12.3429080337916
11.3831642606351
11.7817695118631
12.1516508299734
11.9366379390026
11.624338545313
11.9826371336694
12.0828143376723
12.4152135987653
12.35149140932
11.8579809951276
12.0154150523867
11.5985178106126
12.0241007802529
12.1250905393033
11.554109152574
12.3384578431308
11.3917806060132
11.8891236562942
11.8193807908646
12.0691140617739
12.0640690803855
12.1922928144708
11.9406806484241
11.7418882727353
11.7456743240021
12.590587049915
12.3222098437489
11.468624042918
12.3014961949825
12.0175044011094
12.382083590142
11.680799034573
12.0814834380937
12.0028150156071
11.9876193119243
12.3597495603223
11.5966556676747
12.0354864512922
11.9932922414885
11.6843103111243
11.8169836232554
12.656871725614
11.7623820387104
12.1137421660492
12.0035179121086
11.9904585650737
12.0392617943411
12.0035179121086
11.9388444574662
12.1360298493856
11.7652860987237
12.4545563439619
13.1153688378202
11.8807314351417
11.8788172846142
11.9726208620587
13.3851883385627
12.6744129818371
11.8344710499842
11.8505775472056
12.0320457269308
11.6059424396254
12.146250445886
12.2880008897076
11.5943246039248
12.0481462542196
12.3695973462787
12.3839742326079
12.6642250408379
12.237209960755
12.0251395622785
11.5132341138061
11.5284541107648
12.0831468708167
11.9359016822676
11.7870863245516
12.6779398163901
12.2088439907346
12.0192432166036
11.880348808156
12.6624458575807
11.6114859432409
12.1996723448364
11.57931593758
11.7142455176661
12.1516508299734
11.9890396369624
12.0937476627857
12.0552824355012
12.2437690319619
12.3761253892762
11.9939997917925
11.6302671250268
11.9318455401837
12.1817734388088
11.5565060546719
11.4125698468052
11.813781191217
12.5957236941016
11.1472049249422
13.1400308920545
11.6763978870448
11.8841705191084
11.286557761608
12.0337671148464
11.9893944998447
11.7013064619586
11.6834332928354
12.3960695576399
12.0529076283133
11.0901124196643
11.7427304765192
12.097044499323
12.0254856568084
12.1636496760158
11.1586096882145
12.1036156563945
11.8684367558582
11.4978518369511
11.9505558970475
11.677719641641
11.8431359111114
11.5152070304088
11.7498694273968
11.72366094441
12.5514679526269
11.9711842724047
12.6755160440828
11.3442959079158
11.8715202623291
12.1811522568656
12.3853231761759
11.9954138522252
11.9083926207737
12.0744760007345
11.8974673417219
12.6562013801946
11.9804966361835
11.9711842724047
11.7561392983729
12.2801907922169
12.871135184243
12.2018176166679
12.1114617398577
12.140829770773
12.2723381841586
11.9266666293473
12.9498267107591
12.298062567719
12.1820839295107
11.6388883822523
12.2336196767597
11.7673568541257
12.1808415655667
12.2146226863023
11.8610869059954
11.8273427042341
12.2333200827308
12.3608470841797
12.1134166114859
11.7972562175098
12.0334230015375
12.53065017975
12.3205185246327
11.3454052467178
12.3145832442742
12.8354583182366
12.2200759709843
12
12.5877775163282
12.8115753883758
11.9447120610435
12.1758613835653
11.929258408637
12.2179576978641
11.2008986050384
11.9132634306288
12.5646258627954
11.8249587405285
12.3720488252728
11.8121773055144
11.7069276396174
11.8944388545623
12.1655351413779
12.8364449113414
12.0306671362469
12.3731370358021
12.3635872465246
12.3605727814807
12.5569849575945
12.6429542234803
11.9939997917925
11.8419573990995
11.6697708885255
12.0498485494506
12.3655022681931
12.0707918094231
12.1567151442247
11.6886874232225
11.891403996665
11.8407779235951
11.8173834278972
12.0529076283133
11.9057630496028
11.6077926419192
11.7077904955288
11.6479080742818
11.9454438363779
12.0327345285867
12.1430642806314
12.0674343607565
12.6906527993485
12.4966041545756
11.2761244052742
11.6604416502092
11.794009645021
11.9783529581651
12.163335192082
12.804736051614
12.2553236900081
11.7465143211385
12.109504215757
12.2778685461768
12.6110247973074
11.88378880326
12.262388523751
12.1984450414524
12.3331553503106
12.0744760007345
12.1867332891289
11.8169836232554
12.1241213118292
11.9657842846621
12.0389189892923
12.5837879545023
11.6786001390995
11.8579809951276
11.6537407787066
12.6832139549344
11.9509203520301
11.8707500033461
12.3429080337916
12.3114645154484
11.8173834278972
12.1783536235129
12.6393407086522
11.2567983860794
11.9872640120725
11.9388444574662
12.2182604987973
11.9603640088778
11.7163907894977
12.2822196956726
12.2131042196419
12.3272719368052
12.5186531556734
11.4958550268872
11.9050108623903
11.9351650496037
12.5420645422834
12.2036538855296
11.9125151448024
11.6443069615456
12.1440208692669
12.7272823292122
11.4933551214949
11.6608872703026
11.5502658068687
12.0734721539765
12.107544031976
12.1972166931101
11.7304701371842
11.8261512148002
12.0119260663068
11.8672787397097
12.0317012027403
11.9410476063406
12.141787841671
12.6370776571437
11.6781599575428
12.1237980912519
11.6728672764338
12.4966041545756
11.7368246990989
12.0539258815311
12.1910592145317
11.8293263358417
11.7996863613313
12.5065555307513
12.2653220242349
12.3063465536885
12.11731842601
12.1401907031918
12.1108095268987
12.0546043179607
12.0654161346765
11.7788984760084
12.4301911701917
12.6149398473107
12.2354159356025
12.0640690803855
12.0851404617018
12.2416852876016
12.1218572456127
12.1519678709682
11.8614746751258
12.1192653831758
11.9476369379518
12.0953970227926
11.9883296492311
11.8509681509824
11.5919897676151
11.8599229728618
11.9787104591064
12.5112584955023
12.0396045179538
11.9893944998447
11.8041310211833
12.2761244052742
11.9574648468052
11.8173834278972
11.958552715431
12.645883554519
11.7317432907078
11.5722265127937
12.2008986050384
12.2479275134436
11.7431513941125
12.5347892114803
11.929258408637
11.7936033092794
11.7611356498286
12.7008731551403
12.1916761463524
12.3736808334116
12.7300455028792
12.1845654524462
12.2188659100697
12.0917659385168
11.6693280043959
11.8085620299575
12.257977058564
12.5260101070617
12.12153351734
12.0738068471785
12.2428763671664
12.1736771363034
11.9340593949008
12.158925203807
12.3143000018975
12.4465664090661
11.5915223465707
11.609178738142
11.7960396088298
11.90989308377
12.4328028563519
11.8955752823807
12.6156296369681
12.4691330198296
12.4491486453754
11.7385145324293
11.9487322398196
12.097044499323
12.1953722074027
12.6096404744368
12.2517782570359
12.0858043802781
11.5769566647061
11.8872206154684
12.508042334429
11.382083590142
11.9004894848346
11.5755392468345
11.7393587074334
12.6635581042173
12.3847837500934
11.8614746751258
11.8610869059954
11.8699793329
11.8680508537452
12.4027456224957
12.8173834278972
11.393390457444
12.0392617943411
11.8572034715082
12.5738838306565
11.3777527950222
12.4372319010395
12.1321783809155
12.3465137331656
12.0241007802529
11.9567391450591
11.9366379390026
12.1783536235129
11.8057438721516
12.4843194236443
11.5957236941016
11.9808536063797
11.4918530963297
11.9458095849008
11.7636273517276
12.2434715383963
11.5038257379958
12.5203731363397
11.7735513464285
12.173364830849
12.2434715383963
11.3723209548673
11.9406806484241
11.3592004851336
12.6688849842662
11.4325419003883
12.2931842307595
11.8845521339872
11.8372337003391
12.2848241002246
12.1267044728432
12.0977029635247
11.9531051505913
12.0834793273318
11.8458820343841
12.4003457965347
11.8380220583045
11.7176764230664
11.9872640120725
11.7731392067197
12.2775780024157
12.352871054678
12.3984765014493
11.9392118826664
12.2106713437856
11.7026056021102
12.4724370000513
11.8380220583045
11.2720465243899
11.9494619793602
11.8521393281872
12.591756076023
12.4043432915858
11.9625345635113
11.3179778224071
11.9819239873173
12.5028318040667
12.0864679934641
10.963618617444
11.9184905922923
12.3766680618577
11.429406741514
11.9675865272961
12.3777527950222
11.5708044377245
12.6206780421354
12.3034953767904
12.3072008091408
12.1212097164093
12.1254134704833
11.4888443464573
11.9758479680068
12.2755425560867
12.4411286218047
11.8814963848101
11.6947931549999
11.6917435191713
12.1608168496735
11.8521393281872
11.403544678202
12.5233169123127
12.0063260785249
12.3134499409631
12.288289342181
12.2966294742855
12.2276159434142
12.4673508144876
12.4506957715729
11.9132634306288
12.0073777333213
12.12153351734
12.1882797519641
12.035830072835
11.5579422867874
12.0464419480073
11.8715202623291
11.9450779951078
11.9132634306288
11.7809497987497
12.3339938827614
12.3971398062356
12.3241805466187
12.2688343693438
12.2673719312653
12.1786648510065
12.2769967392971
12.5700928741881
12.4988492065317
11.9964734887332
12.5769566647061
12.1042711289369
11.9762060901486
12.0268692052634
12.2673719312653
11.9819239873173
12.4527560290325
12.9261106417853
11.6555307231556
11.9758479680068
12.4254781876453
12.2966294742855
11.6059424396254
11.813781191217
12.0133226734254
12.3949985145017
11.8360503550581
12.0917659385168
11.9552866455245
11.7813597135247
12.2520740427962
12.632995197143
12.5418226214242
12.0254856568084
11.9549232920303
12.1981380524011
11.8109732200022
11.8657332708518
12.5149605633302
11.9004894848346
11.8788172846142
12.1885888457073
12.9301829168653
12.0454183970308
11.7228075311695
12.118292233027
12.1545016938648
12.0670981857484
12.1592406504117
10.9008668079807
12.0914353863236
12.004922678569
11.9113919878435
12.1761731491075
11.9531051505913
11.9541963103869
12.0552824355012
11.6501542136751
12.1395513523988
12.0119260663068
12.4437206006566
11.7891260464252
12.0960562391809
11.8340759534349
12.0024634388925
11.3739526553702
12.6748543079466
12.0583300262057
12.2845349540084
11.8458820343841
12.3613955331659
12.1452953349336
11.7919768208987
12.0045716151677
12.107544031976
12.1006623390052
11.539643506238
11.5655781367843
12.3420746679991
11.7976615258538
11.7598881832218
12.586370695114
11.5454471816781
11.5760118742068
12.8213753923725
12.0566377151132
12.1598713367784
12.1263818305426
12.6604416502092
12.1858046151085
12.3512153218556
11.9091430473399
12.7374586185705
12.3213644320394
11.2395985292491
12.2871351860867
12.7080061288961
11.9347965921784
11.9812104882717
11.8037275265531
11.8025163651212
11.2871351860867
11.6799198785184
12.297489501161
11.8614746751258
11.1433832139898
12.5415806599912
12.0670981857484
11.7698378436294
12.3755825124905
12.6094096247618
11.8753654006418
11.7891260464252
12.2994942390094
11.9314762338868
11.9004894848346
11.5097750043269
12.3401282737006
12.3365065598103
10.8649599151426
11.2057932493972
12.1975238782578
12.0532471259124
12.0330788061306
11.7956338445068
11.8614746751258
12.1045987535644
12.7513348364013
12.7178905839873
12.4858293087019
11.706064267335
11.7813597135247
12.3037807481771
11.9035053104239
12.0535865436392
12.0433691139577
11.6821167649501
12.1023038172126
12.0323901688665
12.1446582428319
12.2694189297411
11.7988767681333
12.5090326863065
12.1576627272084
12.3605727814807
12.0317012027403
11.7866780338907
13.1255749089707
12.0306671362469
11.6225094546833
11.9053870050181
12.3224915375975
11.7565563225241
11.5536292939164
12.3931222735895
12.1586096882145
12.5898851792902
11.852919585124
12.1811522568656
11.9076418036655
11.9425145053392
12.4558409091264
12.3445733225962
11.8141818841903
11.3815429511846
12.5698556083309
11.7931968590609
12.2100624832402
12.0670981857484
12.5600939576425
11.9381093262192
12.1570310743784
11.6087168540206
11.9087678828492
12.3717766443379
12.3224915375975
12.0804844570676
11.6834332928354
12.6958807502576
11.9399464524587
12.5982851741466
11.4210128557792
12.2567983860794
11.6434052771157
12.0272148851598
12.7998886886636
12.5132341138061
12.2635626398206
12.2039597032395
11.6096404744368
12.4870863402713
11.7334390828994
12.0289420433224
12.0851404617018
12.0230612497353
12.0296323280441
11.4726908392428
11.9808536063797
12.5837879545023
11.8618623400592
12.4372319010395
11.4056733322819
11.5230718269404
11.9329528921947
11.8974673417219
11.2252074369435
11.8089641749193
11.6474584264549
12.5169311219987
12.2705873404475
11.8177831217745
12.7357675472666
12.2891543537234
12.1414685553931
12.0031665066652
11.8053408284164
11.9225844027137
12.7592640451888
12.661778097772
11.8883627411706
12.0877943047879
11.4314976042581
11.9837061926593
11.5058115539196
11.4351493383669
12.3367854762038
12.3359485652023
12.0620461377205
11.7189609119842
11.7960396088298
12.0904432750816
11.7507069862249
12.1421070573025
12.298062567719
12.3143000018975
12.6792601597168
11.7279204545632
12.1984450414524
11.3728650601126
12.3890935219045
11.5367328898354
12.2541428468557
12.0963857344527
11.4434616122274
12.1975238782578
12.1969094425411
12.5132341138061
11.9461752407236
11.7304701371842
11.6133290543711
11.8879821330585
12.1888978732422
11.5603328342124
12.726643921484
11.8053408284164
11.8745971924016
12.0714623625566
11.9603640088778
12.2801907922169
11.8133803869247
12.3451279919767
12.1645927167124
11.8109732200022
12.386131937315
11.0728025345442
11.3928540398729
11.9665054519057
12.225508720236
12.3693247024073
11.6688849842662
12.2134080408583
12.4413880293467
12.407798850222
11.353698209048
12.0973737689902
12.2917462808339
12.2167458581953
11.8841705191084
11.4640351521899
11.3728650601126
12.18982455888
12.3379006028609
11.7598881832218
11.7090838125503
11.7915699121269
11.4335854411505
12.1114617398577
12.2434715383963
11.7287708495427
12.1437020768579
12.2842457498297
11.2508905357233
11.581200581925
11.8536994203002
11.9359016822676
12.1916761463524
11.1910592145317
12.2650289424582
12.0854724591813
11.9314762338868
12.4107163336043
12.3487281542311
12.1513337192917
11.9607259948391
12.7219536128014
12.7858611057596
11.7976615258538
12.1443395912478
12.4125698468052
12.6142497276894
11.9697462508145
11.6878130625649
12.0844762374539
11.7569732261654
12.546653347655
12.4046093978377
11.2124963851939
11.5483402876761
11.6657800283295
11.6799198785184
12.4961047793401
11.5521887595571
11.9556499075284
11.8672787397097
12.0091287895393
12.0378900851425
11.958552715431
11.9686667931952
12.7219536128014
11.9155059622319
11.9851303734669
11.9222127177854
12.4558409091264
11.8970891283128
12.1705510353167
12.3236177632916
11.9722618487333
12.2167458581953
12.4843194236443
