# Supplementary material for: Simulating multiple faceted variability in single cell RNA sequencing
Source: Nat Commun. 2019 Jun 13;10:2611. doi: 10.1038/s41467-019-10500-w (PMC6565723; doi:10.1038/s41467-019-10500-w)
Supplement: Supplementary file 4 — Source Data [file 41467_2019_10500_MOESM4_ESM.zip › Source_Data_forFigures/SuppFigure7b/UMI10xt4k/powsimr.txt]

log2(number_UMIs_in_cell)
14.3184015836206
14.4698325700163
14.6373041221062
14.6282746485759
14.8706055339926
13.7183188104793
14.4936053070571
14.3766680618577
14.4581502480576
14.5644472414244
13.8147827150621
14.4032783754711
14.4906628830329
14.7092453956878
14.0630579636235
14.4246255891193
14.6784901063007
14.3113225947321
13.9376496788961
14.2015113445001
14.8368393597487
14.7379866721033
14.4670960339057
14.302995840996
14.7223806351638
14.512987309419
14.9177916234114
14.367824239411
14.1168312758987
14.3862666867702
14.4985999287703
14.5573440304899
14.742309436084
14.3769393216198
14.7453066714059
14.0701209444768
14.2946207488916
14.2410893788609
14.4794013552834
14.3920490393642
13.8704610501708
14.3013532902188
14.3752431107337
14.7902975819969
14.7159083813875
14.6835977743801
14.4303872107366
14.7302578356548
14.4622466342444
14.4937929177608
14.574652652972
14.7678223647641
14.4495355824948
14.9853527747747
14.8335819305417
14.4119743343621
13.6361714416359
14.3317567122555
14.6745233260217
14.7165515563616
14.2547333892467
14.0926745667252
14.1528393746301
14.6935958524717
14.093417564388
14.7929427695129
14.7450965421347
14.9983259819321
14.7105374096918
14.3943287085372
14.3991443849114
13.9696563268552
13.6434052771157
14.1597925160588
14.3701424794954
14.7707155052964
14.9243949967179
14.8819264908261
14.2954819736954
14.1984450414524
14.3604356105711
14.6832139549344
14.8053912150414
14.2944053623366
14.3009244909763
14.2672256058895
14.567005370247
14.5520085915843
14.1151249539483
14.5497245142988
14.2644426002266
14.2998519349527
14.6593827505121
13.9340593949008
14.1136607842953
14.4313017145511
14.204876767604
14.5702114924854
14.6718174609578
14.4415177156285
14.9628960053373
14.150778607822
14.7384617550869
14.0497634823766
14.3215053683988
14.1844104822499
14.4313670140755
14.936039759029
14.7095685076803
14.5646853983382
13.7343920907779
14.7406767427905
14.8590494063556
14.5498448190889
14.4535921689338
14.1875840488206
14.7676672112401
14.8977036747621
14.8033239190415
14.4695146347084
14.6995724532873
13.8420556452122
14.3143000018975
14.5792570027553
14.5535093043092
14.6096404744368
14.3624918060461
14.4413880293467
14.3900345707461
14.8388099857086
14.4049419616438
14.8357543670165
14.2559137493378
14.4561618717834
14.8782425438693
14.4705953290106
14.6193029554157
14.4300604616941
14.1204808984898
14.9418729205451
14.0729699685421
14.491665233182
14.4477289873954
14.4763664973862
14.298134185036
14.0520585346269
14.328324307587
14.4130989849153
14.6132714927759
14.5340596564504
14.5588989811467
14.9710495187541
15.0628050736686
14.9316608988523
14.0777336871255
14.6453769803621
14.3626287816019
14.2302456515314
14.6346409110075
14.7801808944833
14.6696048229091
14.1790537909816
14.9926728501891
14.406670058739
14.9845074673486
14.8532120727156
14.6761774768326
14.3939936889038
14.8543327261414
14.2949796550409
14.0909394159844
14.9544235315048
14.6991386252759
14.6675551070411
14.6031047108738
14.6488069497258
14.4896598359906
14.3934574956188
14.7896355266159
14.3768036981141
14.4017461800997
14.3535603829155
14.3081256820936
14.8040805905256
14.351422392407
14.7702509273949
14.3630396302565
14.4797802640291
14.6693280043959
14.4524343076831
14.2312961941021
15.0890780071722
13.9751314569213
14.32108251801
14.5689061545021
14.7418356186707
14.3377612591567
14.2561349593826
14.4984129421793
14.2249060907198
14.7446761917538
14.7044980869283
13.9276853837115
14.53843146295
15.1324595649536
14.3673464919182
14.3327359012479
14.2520001020412
14.4285564621952
13.8171835394257
14.0072901246957
14.7793089739599
14.7559307410844
14.7767414433999
14.3568645814189
14.7780771295354
14.0463566798232
14.6883596000723
14.2381807936996
14.7295676398431
14.0710433033731
14.4553272203046
14.6396233406525
14.0439671222734
14.4297336386311
15.0939126836656
14.6555307231556
14.5603925471754
14.6439125439491
14.3943287085372
14.8087631164504
15.2508535354786
14.3698699386349
14.5726410207813
14.0986078613704
14.707574829927
14.1874294025517
14.180064544467
14.6143647705539
14.2948361032954
14.7552005530578
14.5692029259513
14.6342438415775
13.9174653220066
14.9403594836631
14.745201610596
14.9639797878153
14.1904420187828
14.4335202419621
14.1308118497815
14.5998547427956
15.0202420873652
14.3734769333278
14.5457488177245
14.7698378436294
14.3753109974731
14.5800818712975
14.3003525603282
14.5712193544383
14.2673719312653
14.5358828527513
14.6670006295214
14.2663473418359
14.4501802471648
14.8367900595952
14.8288802564645
14.9444833051103
14.4150815261657
14.2705873404475
14.7412562970921
14.2731399446284
13.7557221536423
13.7584314409003
14.2480016632157
14.5113820509377
14.3100446796475
14.6838170539399
14.410517601592
14.6555307231556
14.1918303380953
14.6299257530078
14.0848914134448
14.7137087009005
14.5390376118774
14.3231955316781
14.5379463603762
14.5106405595521
14.6848033997219
14.4167315652788
14.4433321005759
14.4899106631379
14.3445039739269
14.6052480015658
14.2626087433115
14.5304673016257
14.1116247470373
14.3901689562002
14.3629026937047
14.420618191561
14.5386739530827
14.6114283080596
14.8454900509444
14.3776172479708
14.6000290339514
14.7425199716613
14.3126702781938
14.3856602150843
14.7568690115491
14.4137601347554
15.2123443865591
15.0341541442351
14.4689421745299
14.2969162068793
14.5652211076942
14.6375305515253
14.5549485213619
14.7952787070835
14.8797268227871
14.7164443804429
14.725951994167
14.523561956057
14.9038818457362
14.8420065229922
14.0709594769276
14.4471478153369
14.4242975323971
14.4491486453754
14.5810240010666
14.570389401647
14.2191685204622
14.3799198176465
14.4446913933995
14.4632689159813
14.5548286414299
14.1951414807918
15.0073777333213
14.9861531357253
14.8759892687773
14.195679785496
14.8263498647201
14.6908164599005
14.3077700318907
14.0991834100793
14.9177450134432
14.3948645781844
14.1684370813334
14.5643876960526
14.9623086163775
14.7800783429449
14.8831205574061
14.2621682705701
14.6232528024547
14.326499710055
14.4045428758762
14.7316372374832
14.619933366193
14.7160155971308
14.6010162863074
14.7185863875041
14.2979193224187
14.9276853837115
14.4877144455713
14.5436964478641
13.6874850406512
14.2526654324502
14.951239174632
14.1802976947421
14.7929935910027
14.4653113088772
14.6084281013344
14.3083390301394
14.0339391407264
14.2723381841586
14.1345867533644
14.5574637015978
14.3513533721921
14.833087738422
14.0620461377205
14.6237100569385
14.6120045562862
14.199058823653
14.5711008189818
14.5606313743151
14.7304701371842
14.853260814883
14.8153832958135
13.8249587405285
14.4585347787446
14.5096513111781
14.5413991622817
14.1762510799672
14.335041363415
14.3305668028803
14.2505945071923
14.5412781511224
14.7184793626494
14.2500763110564
14.4773155764553
14.5887731853293
14.5020237282348
14.4640351521899
14.1578205972136
14.2021238238305
14.4232472493106
14.3076277472571
14.8444115470068
14.5832003226092
14.5480391930198
14.6783250413657
14.5936245497061
14.4152135987653
15.1281957556175
14.4470832262097
14.4989115192427
14.4681148863781
14.2078532072343
14.9950162877967
14.2499282208242
14.2928967554092
15.035615318962
14.5203117437552
14.7205114784704
14.7010898248172
14.0933350279858
14.8657332708518
15.1640033885193
14.6960981709559
14.4558409091264
14.3870075838872
14.5800229677539
14.3429080337916
14.5005307057661
14.2117362318275
14.5758937318785
14.9631218605033
14.7002771456882
14.853943032371
14.9054340159519
14.6880317024139
14.3042086994456
14.7918242435583
14.7317963143968
14.1157752193448
14.9509203520301
14.357002092265
14.4193018638776
14.5883632871921
14.8905017928743
14.6096981810843
14.5299795132636
14.4282947369387
14.4386619210214
14.7224340040731
14.4187091243578
14.3689838250953
14.2842457498297
14.2128003344294
14.8350634920051
14.4640989868414
14.6615554424678
14.6230812946531
14.6753506385021
13.5984014970687
14.6403014316325
14.7078444068923
14.1845654524462
14.0961386200541
14.1708639504119
14.2818576006877
14.6765631726084
14.4710400855943
14.7675637662868
13.8611838580495
14.2732856714003
14.6451517791846
13.5828476285503
14.8273923282789
14.1652210682209
14.2773600561896
14.8378742739969
14.7302578356548
14.4922913485641
14.2264121927888
14.4000121714284
14.7382506264083
14.8187818722754
14.2989933156499
14.3360880840884
14.8084614761996
13.7381978394106
14.4494711001813
14.6776095416645
14.1983683003134
14.7952279660287
14.7633680001457
14.0665937763123
15.0155892803974
14.3633134643735
14.6183281420598
14.4578297275077
