# Supplementary material for: Simulating multiple faceted variability in single cell RNA sequencing
Source: Nat Commun. 2019 Jun 13;10:2611. doi: 10.1038/s41467-019-10500-w (PMC6565723; doi:10.1038/s41467-019-10500-w)
Supplement: Supplementary file 4 — Source Data [file 41467_2019_10500_MOESM4_ESM.zip › Source_Data_forFigures/SuppFigure7b/UMIcortex/symsim.txt]

log2(number_UMIs_in_cell)
14.1019756709492
12.7069276396174
14.2877845124982
13.252369767926
13.7512302136781
13.1653781133461
13.7947204573025
13.7397806097733
13.1785092456522
13.4219333193101
14.378498076249
13.8809227105865
11.8917837032183
11.5406124082495
13.5691435765451
13.0983611273321
10.9556499075284
13.2276159434142
13.6707668809992
14.5580020987748
13.800090987625
13.2931842307595
13.7538435083116
13.3954002488638
13.8878869653391
9.61286849729104
13.9536508336493
13.1484765821783
14.4390516805917
13.5549485213619
14.1091777033553
13.9771010067711
12.9082049531259
13.8449018760198
13.8573978917013
11.1823943534045
13.8185821774809
13.5431526844149
14.1992122284106
12.6334493747135
13.1452953349336
13.9634379983463
14.6361714416359
13.6455458581789
14.1999023480319
14.2827988586835
13.4023459286184
14.3732050217139
13.4461786746742
13.9732489204838
13.7068197463338
13.5349107681253
14.1682020062373
14.2039597032395
14.379310671459
14.7021185616372
14.2731399446284
12.4160057805593
14.3300765547975
14.1308118497815
13.1576627272084
13.8662164077375
14.335041363415
14.4014128787142
13.4089930793422
13.0848083878044
14.6877037302136
14.3813401593313
14.4395062670458
13.0537562225621
10.0887882387169
12.2273150999055
13.8326922628053
13.0320457269308
13.4464371758469
12.7114518867148
13.3434633436679
13.5598550415136
13.4175888403826
12.868822554775
13.3815429511846
13.8615716011254
12.0399471601691
13.6349244651351
13.0342831309619
14.1765627613167
14.1600289652998
14.1376315982354
13.394596668241
11.1234747982441
14.0487422860565
13.4228531959443
13.4214074120625
13.7740663555515
14.2837395029745
12.9179314442816
12.0637321201969
12.8445096261422
13.7563478255166
14.2151537722796
13.3842441222431
13.6173526695877
14.2140914047493
13.4208813130355
12.4691330198296
13.764560631571
13.4214074120625
14.0243605458883
13.9902812753603
11.0292872269682
12.9205389495838
12.2363132270428
12.6112553886993
14.1066447235599
14.2769240649379
13.3960695576399
10.9729797860663
11.8830250684402
13.2047239640196
12.8967108157261
12.2393001743642
11.8822609290998
13.7782825099957
13.1255749089707
13.8040301581049
12.4460494067166
14.1055811812774
12.65999589243
13.0100035212952
13.3929881629651
13.095561855131
12.7996863613313
12.9657842846621
13.7822815961481
12.8081597728684
14.152364074261
13.8543814304623
13.595607155062
13.6203343933091
14.2658347741215
13.6884688827327
13.4138923283726
13.7022809267312
14.2522219129384
13.1686721181322
14.0639006101289
10.1369911120802
13.4706588740606
13.2994942390094
10.2749604721406
14.3667320125843
12.970285676897
13.8319009861964
13.6992470945095
13.6919615642168
13.7189609119842
11.2905948880826
11.3542493819452
14.7146211705887
13.5118761668911
13.3052067590087
13.36768775627
12.1363503414542
13.7343920907779
14.5783726913608
11.9925843440058
12.9916989834129
14.1156126804712
13.9988548290938
13.419696888306
13.7082217300384
11.9362698576022
12.53843146295
13.4358004621948
12.7661147575867
14.1785092456522
13.5754210657949
13.9972677056764
12.9610878899973
13.1767964781476
13.2085392067384
13.5836704472703
14.285763425404
7.36632221424582
13.6413744242945
13.3304967776387
13.4059391933424
11.3162815317462
13.850284524956
13.0828143376723
14.5353968923118
13.8856010547149
13.7417829626844
13.8257538328831
13.4027456224957
13.3986101028793
14.3725930331407
13.8574950919736
14.2264874566353
10.8925428166486
13.3134499409631
13.2173519052703
14.4630772933249
14.1368309461027
10.9943534368589
13.9097056112156
12.4032783754711
12.9373738201921
13.1377916753552
13.5186531556734
13.7893298600924
13.6055952623789
13.4095235306914
13.4731983836775
11.5216004397237
13.0287694205234
12.6519486107234
13.9566484066685
13.0022876184011
12.3306368247233
13.5032046095404
12.8788172846142
14.3300765547975
13.2765606382184
12.7155330635266
13.8043327261876
13.415477707698
13.508908929494
14.2736499239437
12.813781191217
14.1459321458205
13.7650788596167
14.1946799168417
13.86060204797
12.1091777033553
13.9733386208004
12.5553081014013
13.7008731551403
13.3246024900897
13.6294704646282
13.9717231611768
14.5266214962479
13.9749522735341
14.0671822368446
11.3966047811819
13.6017707884077
12.6160893135821
13.0610336016811
12.4519837772302
13.6199906626064
11.8117760553267
13.927407612949
13.2819300269554
11.6188443017667
11.664447284548
13.6295843001938
13.4227218209006
13.8442153687306
12.0310119074377
14.3543871422739
12.1802199821702
11.2556187498396
11.664447284548
13.698596156745
13.3220689761961
13.718211765772
14.3660489506706
13.8957646000164
13.0998408990007
7.66533591718518
12.7679775016039
13.281350514981
13.7412562970921
13.5645067843387
14.4525630048323
14.6147098441152
13.0530773870993
12.7481928495895
13.8930170597878
13.9647018574204
13.499721339663
12.5115055957925
14.2918901403386
13.7184258472446
13.6817874451752
14.2738684313339
12.3052067590087
14.0677704574478
12.6006098524467
14.0419157752258
13.8038284107908
14.0253126199217
14.0944901081443
13.32108251801
13.2858356558614
13.0012322452444
13.7162836016347
13.689233629658
14.2999949885017
13.1244444600086
