# Supplementary material for: Simulating multiple faceted variability in single cell RNA sequencing
Source: Nat Commun. 2019 Jun 13;10:2611. doi: 10.1038/s41467-019-10500-w (PMC6565723; doi:10.1038/s41467-019-10500-w)
Supplement: Supplementary file 4 — Source Data [file 41467_2019_10500_MOESM4_ESM.zip › Source_Data_forFigures/SuppFigure7b/UMIcortex/powsimr.txt]

log2(number_UMIs_in_cell)
14.9772799234999
12.8841705191084
12.7546787638225
13.7677706487767
12.6726463261246
14.8945335910788
13.4260026133294
13.6624458575807
15.821001614584
14.625366390626
14.1357092861044
13.9401300364814
14.3047791037393
14.08406094195
13.107544031976
13.2209828510818
13.2804808103184
14.4051414631363
14.0151536709129
12.9551049802166
13.9427893829319
14.7219002261179
14.9126087017585
13.0681064758588
14.1271883010432
13.2459982804727
13.4768727505858
14.4363862224883
14.9692515996618
14.6148823499494
14.1539478002457
13.3574145461795
14.3451279919767
13.602698865018
12.6710987257485
14.0676864406152
14.1154501232833
13.431889303896
12.7799245019679
14.5525490280172
13.9598208595808
14.0487422860565
13.5286982835742
13.1016474500308
14.835803702574
14.8388592168861
13.3462366913902
13.3947306294316
14.305563041588
14.3502485994448
13.1677317411032
15.0849744343075
13.4959799085181
14.0604426273166
13.1905963424756
15.0997998147205
13.5742387226367
13.617123050768
14.7471439981867
13.549904967722
13.9641603391003
13.204876767604
12.8856963733394
14.3533536190254
13.4625022725973
13.9887734325072
13.4791486941548
14.6013645670786
13.1998256843743
12.9029403231283
13.2721923616446
14.8737805226932
13.5142209093581
14.6517244331081
12.7895336449704
12.7821791938312
12.9261106417853
13.2070143201775
13.3921832373124
13.4101863207251
13.3604356105711
12.9675865272961
13.1234747982441
13.4097886832452
13.695663296788
15.0792764313517
14.7929935910027
13.3220689761961
14.3786335405722
13.8797746773369
13.733015321686
14.0828143376723
13.1660061229505
13.6782700155236
13.8933963420879
13.2868465027359
14.8209766926212
13.483689838192
14.4109812670438
13.707574829927
13.4999704237522
13.751439451538
13.8468615272867
14.465375087089
14.5551882513459
13.6804694138318
14.0157634873699
15.1652995929204
12.9406806484241
13.5536292939164
13.7608238842865
14.5615862877101
15.3788028530911
13.3732730044221
14.828731532683
14.0449917030403
14.2252074369435
13.4740861570154
14.2555449905389
13.6786001390995
13.7872904265596
13.6717621863446
13.1680452682241
12.800090987625
14.6963155588928
15.1216549239551
15.0336810942137
13.2265627165555
14.6778847758529
15.108075178115
13.645095473397
13.6636692817337
12.7210991887072
13.3541116084608
13.4158737804639
14.1973702938598
13.9245341791059
13.6284455401372
13.0853064699916
12.8231681789847
14.5706265797398
13.0995121919952
14.619933366193
14.6057109974109
13.1769522683363
14.0234944784827
13.554229092304
14.0784010222242
14.1393914704193
12.9314762338868
13.5072991241228
14.2303957758854
13.4085951127981
14.2351915255161
13.6167785540001
14.746566804724
14.6317454710775
13.8456860559771
13.1851851668203
13.5950243186136
14.6608872703026
13.9787104591064
13.3466522341057
15.0821074501455
13.6678876912915
14.1366707623418
13.5916392160301
14.3939936889038
14.1863464142664
13.5882461520448
13.8249587405285
13.488467811145
13.8497960222456
13.4740861570154
13.5712786185146
13.6886874232225
14.3529400023251
14.4884050457042
12.5835529304665
13.2807707701306
13.8134805984373
13.9989429514431
13.2517782570359
14.7789497946403
13.3404064908533
14.5196362528432
13.2421320576824
13.4115109880121
14.6314044487285
13.7708703313575
13.4443678683963
14.2118122651902
13.6167785540001
13.248075809177
15.02427396254
14.5194519731452
15.0498485494506
14.705686379429
13.8442153687306
13.482555891549
12.8744050764095
15.2243408968394
13.4064707685293
14.728823982589
14.0977852504228
13.5328429109613
13.5770747200264
13.4233785765185
13.6309496268329
13.6673333416052
13.9139178625025
13.4127021495281
13.4394413348928
13.692724462462
13.1783536235129
14.3822862775295
12.7456743240021
13.7063880924923
13.0087787482805
13.6086013598812
13.5916392160301
14.272265274744
14.6952282914958
13.5996804305812
14.3964040956219
12.8657332708518
14.5448437203229
14.6845294824185
13.9261106417853
13.3635872465246
13.0440525318013
13.923420343852
13.8930170597878
13.46135154312
13.400078902622
13.6050164479114
14.455070307288
12.7588478031083
14.7759702923574
12.6593269974141
14.527110421116
14.1460913046315
14.135388651579
14.0188956211216
13.1086877961546
14.0928397103885
13.2252074369435
13.3991443849114
12.5591380556424
13.1093409687932
13.2292694622667
13.7210991887072
14.1020577145127
15.0953558117652
14.9664603895128
13.6823362697114
13.0940776856719
13.5159461791095
14.371572474933
13.46696862674
13.6362847497091
14.4406745463401
14.7685978821944
12.7202442582876
13.6050164479114
14.5430922536008
13.333714426094
14.432998542353
14.4095898233987
14.1495883635165
15.4125367692286
14.9141047885251
13.2711711911398
12.8595347863827
13.7495552174335
13.3304967776387
13.3281138948337
14.1045168543823
13.3757182508395
13.5723449558003
13.4548133485125
15.590353130978
13.394596668241
14.4913520735634
14.1212906734555
13.2689805316498
13.9000176920835
13.3648186236554
14.7831005531223
15.7237142659793
13.7264310561142
13.5322341531815
13.5041982867495
15.1096266388587
14.496791375734
14.5741204350097
15.0493380717519
13.5783726913608
12.3125993788626
13.6498175156205
14.6890697894397
14.0540107035343
13.6290150325225
13.488216732996
13.7280267813526
13.8179829271957
14.3351111684249
13.6351512683176
12.3103287586168
13.1634924426179
13.7867801173891
13.5848450891206
14.4281638565031
13.1510165388922
13.9197013367249
12.7586396370246
13.9233274854192
13.0694497674278
13.7480879987561
13.8660231723982
14.5227654116639
13.624110035763
14.6129260749671
13.7379866721033
14.5309549251179
14.0702886899617
13.5115055957925
13.4137601347554
13.1339449137182
13.4948555844912
13.133623886783
12.9520131648895
14.0916006718873
14.4600078643065
13.9418729205451
13.2765606382184
13.0704564159446
13.4922287492522
13.9446205630228
14.1365105607936
13.799079209029
13.5032046095404
15.0670561583639
13.9245341791059
13.3480365127006
12.2070143201775
12.7260052311286
13.8716165157929
14.4234442356397
14.0551976882376
13.3460981505498
13.2584188125988
13.0980320829605
14.3726610446925
13.5487015183355
12.6474584264549
13.6540765624951
14.7597321740256
14.896994559466
13.9492795790766
13.8807314351417
13.4726908392428
13.9973559250204
14.165613648985
13.9536508336493
14.7069276396174
14.7918751044647
13.9017154244144
12.6391145631794
13.4568677383803
14.4601998950596
13.2144709115359
13.3223506975485
13.4403501192006
14.0459302632916
13.3841091837366
14.8124280302228
15.1796370044111
14.0901124196643
14.3912435894274
14.495355392236
14.3574145461795
14.4780743904325
12.7306824074768
14.0732210831099
14.2342935359394
13.676728439238
13.6730881929094
14.5660540381711
13.9277779620823
14.6990843876007
13.9388444574662
14.1719586190771
13.818282583452
13.6406968375701
13.8799660796644
14.4282947369387
14.3279736026139
13.6358314640119
14.0080784108683
13.4088604360248
13.1885888457073
13.3991443849114
13.5418226214242
13.9721720814408
13.8601170269398
14.0665937763123
13.5949077230633
14.5943246039248
14.2315962086685
12.7646642920733
14.3935245306787
13.7546787638225
13.5432735384498
15.0255289127874
13.7784878612224
13.5458091373666
14.7393587074334
14.486835021563
14.3749036291121
13.913543937783
12.9989429514431
13.8922581959182
14.4496645384762
13.843921051289
14.0442233356896
13.0914353863236
14.8339771623888
14.2454784305051
13.5929241556276
13.3618067331233
15.6809363543246
13.2937590096679
13.8041310211833
14.708760591973
13.6887966810545
13.2905948880826
12.2946207488916
14.1914448278344
12.3412408205387
13.9497355365536
13.2600374211066
13.8392037880969
12.9666856874036
12.4468248407803
14.5587794290405
13.6412615152715
14.4710400855943
13.5820243402806
12.5889488203147
13.1376315982354
13.1543434602435
14.3460981505498
14.1207238787078
13.1573469353628
13.9190495236769
13.0866338490762
14.253773635071
13.3135916525727
14.7817182934362
14.3525952311343
13.914198242455
13.4805377831018
14.2454041509303
12.9186769268151
14.5804352420636
12.6792601597168
13.7588478031083
13.8702683825635
13.2106713437856
13.7524851858842
13.6331087549407
13.1093409687932
13.6401319387646
14.1655351413779
15.1750816748283
13.6631133084558
14.006676715309
12.9957671508778
13.3066313617125
13.9386607097692
12.9225844027137
14.4617991580998
12.6814580502103
13.3886900272743
13.3524572995848
13.0682744557205
13.2146226863023
13.9540145077225
13.6270778405174
12.5048189876328
13.4726908392428
13.7123120417803
14.9168124977098
13.8900742361803
12.1176431013891
12.7364019313183
13.6803595235137
13.3295160672065
15.1241213118292
