# Supplementary material for: Simulating multiple faceted variability in single cell RNA sequencing
Source: Nat Commun. 2019 Jun 13;10:2611. doi: 10.1038/s41467-019-10500-w (PMC6565723; doi:10.1038/s41467-019-10500-w)
Supplement: Supplementary file 4 — Source Data [file 41467_2019_10500_MOESM4_ESM.zip › Source_Data_forFigures/SuppFigure7b/UMIcortex/experimental.txt]

log2(number_UMIs_in_cell)
13.4363211497547
13.3377612591567
13.3397108473465
13.7342862320963
13.5774288280357
12.7569732261654
13.2179576978641
13.0603581826421
13.4739593656948
13.7014147683316
13.5834354040894
13.6899979714194
13.7469341363723
13.6399059172945
13.2387032794277
14.8222720641578
13.913543937783
13.8259525375237
13.7255792804196
13.6620007187185
13.8494051009478
13.7577025177705
13.852919585124
13.7177835075007
13.9311991921114
13.9817456456346
13.8113746935099
14.3811373389686
14.3584451653739
13.2243032093734
14.3033526699263
13.838613044197
14.1942951673819
13.4971033570169
14.1274301543098
13.5716341518571
13.483689838192
13.6412615152715
13.7844303674846
13.2701492973165
13.0630579636235
13.7024973851023
13.4585347787446
14.2502984179063
14.419367708794
13.9716333603588
13.8489163003194
13.8909292228953
14.4859550611571
14.3253054550897
14.3168471836025
14.545145482553
14.8643312582358
14.4566110995749
13.3466522341057
13.4322808972142
14.3198837684264
14.0681904682345
13.0159376733092
13.9014326077295
13.9986785682456
13.4329333166351
14.1978309980122
13.2787398265501
13.1537103521517
14.5894170757686
14.1540269409265
13.0315289097872
13.3243212081546
14.0408034098476
13.3510772583079
13.9374657789544
13.8133803869247
13.9832608476825
13.1218572456127
13.4085951127981
14.057230249829
13.9753106180567
13.6099866797037
13.7689079724784
13.333015547506
13.7771525554753
14.3265699295698
13.4358004621948
13.7844303674846
13.5611685908698
13.6068678373742
14.0546043179607
14.1022217876438
13.9069845180096
12.9957671508778
13.4378820858452
13.7138160802345
14.037203741152
13.6249096608902
14.0334230015375
13.5152070304088
13.8394006489884
14.2135599274765
14.0794847838268
13.8661197933031
13.8020114142775
13.6365113391616
13.6135592777883
13.4912267906802
13.095726668639
13.7541567857999
14.1824719489426
13.3080545590666
13.6815678568885
13.3723209548673
14.0877114460427
14.1753936088924
13.5904700951875
13.2059459397758
13.6410356707123
13.5782547422097
14.076481601207
13.481168745299
13.7959381784476
13.3137333502638
13.7250466651218
14.0893677174386
13.5614072895865
13.8669890903781
13.8278388678876
13.5908209309305
13.6626683755175
13.8221724614762
13.2218891614713
13.2442151573195
13.3712321283696
13.266200912499
13.7926886352064
13.7727269492398
13.6286733640683
13.331196877153
13.4361909954814
13.4221962010602
13.4087277805108
13.7730361533934
14.1121136580979
13.716926609389
13.7662183064862
13.8833115163793
13.4043432915858
14.146250445886
14.2217381492724
14.0234078431402
13.8796789666499
13.8092657100945
13.8414660681542
13.8908342493894
14.0925919878041
13.3743602923046
13.7684945039534
13.77169578985
14.0264369888843
13.3656389582345
13.7366133306946
13.46135154312
14.082648042353
13.8672787397097
13.4531419999736
13.9283333075851
13.6611100287437
13.3390148682501
13.6370776571437
14.0625521393768
13.7669429407558
13.5430318202552
13.8163837084747
13.6384359139905
13.9742353173554
13.8540891798706
13.7398860660827
13.914571997649
13.9398546516861
13.7249401184624
13.9991191799953
13.6149398473107
13.935349243034
13.946997627633
14.5004684629531
13.6010743389417
14.118859983718
12.9238845463853
14.0426853722194
14.0175044011094
13.8136810005825
13.5820243402806
14.0777336871255
13.1384318062768
14.2149261879424
14.1533936938886
13.8328900141647
15.2933279469564
14.122747123985
14.4636520849555
14.4352795866441
13.9525592610568
15.3477943598079
14.97006094054
15.4582143436233
14.0360018529199
14.7447812908316
15.0153279304904
14.3645450751068
14.7768442324022
15.1452555249185
14.5420645422834
14.5430318202552
14.5353361357457
14.6953370551161
14.8019609094713
14.1181299774973
14.4635243732712
14.2629757012279
14.8616200616834
14.5263158340418
14.45365646732
14.9168591378146
14.0623834918763
14.4616712822763
14.4680512291742
14.9861975872063
13.9270371687203
14.496416909118
14.238255446104
14.2536997813742
14.6968045620184
14.7896355266159
15.0494231639128
13.9327683925409
14.0115767031762
13.6823362697114
14.3316167738451
14.4527560290325
14.1860368396628
14.1216953905566
14.2721923616446
14.6158020328625
14.3578955934265
14.1413887227814
14.3683700428947
14.5617056074555
14.3629026937047
14.6029307909152
14.2034244796975
13.894912474947
14.4663951552147
14.6744129818371
14.6783800651091
14.5639708096213
14.1844879694288
14.3277631387013
14.53454606746
14.2672256058895
14.6582672789748
14.5081042513424
14.9067497005412
15.1867332891289
14.4385319777616
15.0865094591547
14.8678096124957
14.465119957323
14.9359937349102
14.6703243025646
15.2341438166532
15.7298596860618
14.8968054031735
15.2402323285873
14.950419202689
15.283088353024
14.8061468033205
15.2363132270428
15.0192432166036
14.3896313392605
15.3651263037876
15.2540690120575
15.2488911633462
15.3679265932942
15.3873778898115
15.131575659086
15.2517043011194
15.2935075720722
15.0587105227827
15.3346573754758
14.9815226875244
15.2599638873753
14.8619592400183
14.9582355051432
15.5023034980155
15.4519515910992
15.5329342024772
14.9979733094276
14.9637540669292
15.3972735315025
15.4155437273773
14.874020767659
15.9191892226949
15.5673619581065
15.2114700834973
14.7478258383293
15.3300065057556
15.2647724470537
15.0220209696464
14.9075009819464
15.2677011091082
15.5913178022332
14.8010515204954
15.2370231871907
14.5437568533759
15.064153308137
14.5064315612526
14.7109678240276
14.8880297145641
15.1590040719246
14.8676165904476
14.4247567909237
14.6623902227334
14.801910402897
14.9257398643376
14.3038520822047
14.2032715222078
14.325446006996
14.5185302214105
14.3996117194344
14.8732518429021
14.9745042176775
14.3947976053625
14.8249587405285
14.5257654788219
14.6875397161497
14.8790088139927
14.2999949885017
15.4214074120625
14.3125993788626
14.481168745299
14.9756688735939
14.7752501793015
14.7683911183042
15.4957613585694
14.6581556843708
15.0075529346137
14.7229675846106
15.0389189892923
14.3474829606397
14.194372125483
14.3372734501779
15.1102793866756
14.9069375575734
14.7681843247769
15.3839404928532
14.5107641679179
14.1776531160746
14.824809611917
14.467605550083
14.9183508256049
14.232570825357
14.8641861446543
14.0273876940528
14.2227194461333
15.4122721213105
14.7610317354669
14.6771139877651
14.655083445198
14.8813529876387
14.7238209032061
14.2500022678404
14.7460418829307
15.121816783551
15.2214360774453
14.3875461792702
14.7103221543606
14.9251371476733
14.6013645670786
14.8107724413447
14.1837129102929
14.400078902622
14.2055641835245
14.0882085271459
14.7600961692441
14.631177055704
14.8853627305976
14.6081392908434
14.5047569295603
14.3304967776387
15.5787559595181
14.7385145324293
14.5615862877101
13.8780509127285
14.2454041509303
14.7052003780631
14.4015462085087
13.7729330927054
14.386131937315
13.9169990490828
14.7180511838176
14.706765796666
14.6353780358504
14.4331289849426
14.5847276679639
14.1948337879
14.0501887675964
14.345890314341
14.4566110995749
14.0301498249257
13.919980595049
14.4044098227505
14.653964643249
13.698596156745
13.859243577963
14.1913677134189
14.419631058412
14.3442959079158
13.9614496943982
13.7537390673632
13.8637023272713
13.6655579898464
13.7967494219023
13.7208855035937
13.6260512142343
14.0682744557205
13.9186769268151
14.0614555780627
14.0106155181099
13.5387951828664
14.4167975276061
13.954832439356
14.3702787306209
14.2141673140935
14.2977044277969
13.7352386807184
13.7914681669989
13.9000176920835
13.6625571208392
14.5739429853827
14.1904420187828
13.8727710567342
14.2053350812757
14.4853890887693
14.1639640914123
13.6142497276894
13.8453920384411
14.6235957569035
13.7513348364013
13.8304161717929
14.0330788061306
14.2021238238305
14.5058115539196
13.8415643477306
14.1476819277705
14.5121849034458
13.9485497472457
13.9875304951643
13.9708249013626
14.3033526699263
13.7357675472666
13.8764210195035
13.9238845463853
14.7441505814882
13.9025635419716
14.4062050054189
13.6020028635374
13.952377251968
13.9410476063406
14.2039597032395
14.1505406375055
13.8549657540996
14.1787426473904
14.0393474828773
14.3896313392605
13.4488906296293
14.0316150588358
14.1477614129109
13.7425199716613
14.0450770519349
13.3901689562002
14.3634503619435
14.0110524998006
13.9949721072078
13.9239773689712
13.9868197641735
14.0560449369353
13.9346123281714
14.0452477345783
13.9667757967095
14.3160693551092
13.9868197641735
13.8240637375449
13.7181047131218
14.0187217919702
14.0496784102864
13.7802321675189
13.8139815516147
13.8690154155521
14.1847978765329
14.3855928136014
13.7124195251136
14.0284241129485
13.9057630496028
13.79948400562
13.9248125036058
14.0336810942137
13.9647920907157
13.9255544398736
13.9801395776392
14.5055014503049
14.0274740907376
14.1565571532
14.0845592822109
13.9378335553992
13.8859822914327
14.2276911444902
14.1696901686851
14.3939266756404
13.9037877211209
13.6459961024023
13.9072662485311
14.1851077170798
14.7381978394106
14.1013191544233
14.1645141535277
14.5949077230633
14.3007100435525
14.5427900615549
14.3780916069448
14.4326723842703
14.424953571261
14.2785946496905
14.6382096266336
14.8286323749771
14.3690520070014
14.4544278245159
14.8489651878354
14.4040105897323
14.4181161412075
14.7482452721487
14.99916323377
14.5856667697324
15.1835190804313
14.8486229404293
14.9039289057411
14.9301367055217
14.6636692817337
14.955241231342
15.4090925538276
15.3769393216198
15.0220643296296
15.1757054755259
14.8104210114442
15.3384230219189
14.9748626734942
15.3125993788626
15.1016064171651
14.9308297203017
14.6626683755175
14.9684868050419
14.8555498411687
15.4698325700163
14.6069834703675
14.3959357207233
14.8752693969791
14.7136550082363
14.8131799430146
14.9629863516466
14.4383370409243
14.6294704646282
14.8641861446543
14.8473020822267
14.3925186775801
14.2886498266887
14.2512604859884
14.3644766798647
14.613041223426
14.7360847741615
14.7174086772013
14.135148128912
14.9658293681777
14.653404916747
14.2300204357056
14.1748476800114
14.1702380523366
14.1344263202209
14.2671524376359
14.3576207289263
14.1834027700131
14.159319501287
14.6997351051645
14.545326509599
14.316705791429
14.1489531648091
14.4284910353322
14.5277824223752
13.9160660508993
14.1652995929204
13.8472531383208
13.9488234774507
14.072216362479
14.4152796305314
14.0099160719822
14.3819484493952
14.1882797519641
15.0332939378828
14.984729964695
14.0809840340475
14.2634892855539
14.704984324893
14.2219646616435
13.8626373575588
15.1286790840369
14.3688474516156
14.2309961171335
14.1605805295375
14.5056875204723
14.1121136580979
13.981032058361
14.4917904779985
13.7780771295354
14.4632689159813
14.2610664999994
14.3021390913053
14.2921059027021
14.5754801575248
14.7664771462236
14.3512843486751
14.4142227594318
14.5940912902604
14.2611399775538
14.2622416920333
14.2545119641767
14.6635581042173
15.0402469053666
14.1741454677605
14.3042800123169
14.6870475620515
15.0860947486077
14.0575687318625
14.1018936227199
14.8443625049386
14.3085523466396
14.4662039473718
14.5241131523521
14.1713331958351
14.5901776668819
13.9565576625705
14.4841305768555
14.7080600322024
14.2252827636654
14.6733090755617
14.5699742461371
14.8925902479783
14.5109495606115
14.4763664973862
14.7055783932732
14.5571645052134
14.6604973602488
14.818532249463
14.8402861907293
14.5657566182016
14.7594721212028
14.56265981032
14.5730554097087
14.8431359111114
13.7659076374886
13.590587049915
13.3727290530382
13.6230812946531
13.7394641945859
13.553269295152
13.477252323938
13.4019461239765
13.3355299275708
13.7856568014272
13.6457709978549
12.9532870678781
13.0672662830443
13.1140676471653
13.3725930331407
12.9364539100412
12.9162526988122
13.0133226734254
13.4758600664759
12.5493033685136
13.1307314252732
12.5427900615549
12.6553071015105
12.7749929089332
12.6954458105374
13.1137421660492
12.4800328145839
13.5776648517648
12.9876193119243
13.211888294546
13.4567394246843
13.650490833169
13.3227731764546
13.4787696194758
13.8219732354811
13.6520606864695
13.3818132959883
13.8010009820742
13.6618894125393
13.0579917227592
13.2373593621988
13.3557640225472
13.2613603877659
12.7498694273968
12.8751733869274
12.5617652636277
12.6535168794214
12.4642904738508
13.0540955205507
12.8887432488983
13.3306368247233
13.4526273491019
13.1882797519641
12.9186769268151
13.3288151513686
13.2237000759863
13.4138923283726
13.8114750444327
13.5615266241365
13.6246812417889
13.4527560290325
13.3265699295698
13.0544347387608
13.1864237975389
13.6944667164782
12.7840213243742
12.5313814605163
13.3429080337916
12.7727269492398
12.9992953870234
13.499223042433
13.4166655999355
12.9668659003875
12.393390457444
12.8417608868005
13.2050295550059
12.9388444574662
12.8953859398985
13.2312211807112
13.3158571472628
14.0986078613704
13.8948177633079
13.5029560832623
13.1871974020622
13.1397112166619
13.9139178625025
13.5946745036899
13.5734105055076
13.0980320829605
12.9710045980734
12.6318591272828
13.017852331906
13.0569763361782
13.2446611447642
13.5070513022479
13.482429842443
13.5895341158888
14.203577420972
12.9287034191934
13.3880172853451
13.2588604314098
13.082648042353
13.1070535696082
13.1495883635165
13.8224712488938
13.9335984552372
13.7875965254414
13.6575417597034
14.2485947242346
13.7757131503835
13.2285180977162
13.0586682503406
12.4207497582968
14.0015841220853
13.4120405145517
13.4572526110092
13.482429842443
12.8542840201762
13.5115055957925
13.2946207488916
12.8067509891495
13.3324562007738
13.6094096247618
13.8652499721166
13.0015841220853
13.0234078431402
13.1806861948228
12.9450779951078
13.5105169405947
13.3616696794928
13.4081970364449
14.0223678130285
13.1998256843743
13.308481244644
13.3100446796475
13.2878566418405
13.8050384717055
14.1923698794552
13.6482452182072
14.5895341158888
12.8976564112511
12.61194694182
13.1275107630564
13.4312364120711
13.6429542234803
13.1785092456522
12.845097960973
13.4389217724343
13.4677329010158
13.3923174227788
13.4733252418918
13.4923539451599
12.7692179961265
13.3324562007738
13.1856497779695
13.4753534577301
13.693051295397
13.6703243025646
13.6167785540001
13.6307221621038
13.8594377234405
13.382488936445
13.2511865035243
13.7315311764619
13.7657004876511
13.9156926826154
13.8440191637744
13.7253662578956
12.8419573990995
12.7399915146842
12.9068905956085
12.8401878240405
13.7767414433999
12.9747730678893
13.3661855889281
13.8642828886638
13.4271818745882
14.1264624978826
13.3660489506706
13.7089760804037
13.6558660906456
13.5628386531178
13.9470889750254
13.5091564325038
14.4261336899697
14.1897473578076
13.9212830863074
14.1088511170402
13.6040898614692
13.3689156399668
13.3713682766301
13.1443395912478
12.9561946290908
13.7055243971641
13.3538360220147
13.114230360191
12.8107724413447
13.2584188125988
13.6325408765469
13.9779059573743
13.5671242426601
13.6378701290344
13.7335450037571
13.5239294436517
13.1833252245246
13.3803257722637
13.7492409390223
12.90989308377
13.3952663498391
13.2504464701453
13.3020676725265
13.3223506975485
13.7229142354365
13.7446236393436
13.4537850554962
13.8332854355845
13.5387951828664
13.4454028931315
14.731849336137
14.2443638351205
14.2172761633073
14.0151536709129
14.2528871410859
14.2181091062749
12.8603110549195
13.4938554492408
13.9786210921759
13.4598158079896
13.3162815317462
13.6942490497546
13.8631215321584
13.5636729598275
13.753216749179
13.7917733808587
13.6332223038008
14.1936793547417
14.1652995929204
13.7953294463538
13.4481163054095
13.7921802322548
13.8934911470849
13.7303639903247
13.0047471575468
13.5091564325038
12.9772799234999
13.4337158306884
13.6727568055091
14.0129736483745
13.4237724864297
14.0021117764799
13.5971214287896
13.6088323389148
13.9040700765461
13.9800502991936
14.3384578431308
12.9534689622288
13.4002123557502
13.9405888943591
13.6326544701095
13.3342732853072
13.5081661655986
13.5149605633302
13.9809428351295
14.0408890068716
13.8786257298054
13.88378880326
13.9920531928526
14.0371179251902
14.1509372328954
13.7976615258538
14.8310597790009
13.5110113528822
13.9581901836937
13.8037275265531
13.9306449489079
13.7356617894657
13.7225940989566
14.5797284139561
14.0670141297551
13.8719052376592
14.5377644048498
14.02669633425
13.9728003352245
