# Supplementary material for: Simulating multiple faceted variability in single cell RNA sequencing
Source: Nat Commun. 2019 Jun 13;10:2611. doi: 10.1038/s41467-019-10500-w (PMC6565723; doi:10.1038/s41467-019-10500-w)
Supplement: Supplementary file 4 — Source Data [file 41467_2019_10500_MOESM4_ESM.zip › Source_Data_forFigures/SuppFigure7b/UMIcortex/splatter.txt]

log2(number_UMIs_in_cell)
15.4112792590207
15.0286399398681
14.9263886623497
13.9580995365233
14.7352386807184
14.5094657515679
13.4635243732712
14.5213550625583
13.5590185233468
13.4617352216049
13.7355560239115
13.579198065523
14.5515881121273
13.6371908940686
14.2459240276591
13.6532929453828
15.4300604616941
14.3120320587449
14.103287808412
14.188666108797
14.207548213831
13.2437690319619
13.9112047099772
13.6720938022617
13.8886481313745
14.3940606990546
13.9097056112156
13.2348174311173
13.1839454717572
15.064405961891
14.2666401559308
14.6522287837655
13.5490626585704
14.1121136580979
13.7378810768578
12.6615554424678
15.1011960243078
12.7874944996968
13.5218457751619
14.1914448278344
13.2190172232001
14.4002123557502
14.9231417506213
15.0462287680969
14.695663296788
14.066341505445
14.1605017475557
14.2085392067384
14.1333830696939
14.6658355326111
13.9125151448024
13.0138460527313
15.0013202225009
15.1757444541153
14.0205459542904
14.059090919034
14.1734429135509
13.6747439890752
14.0989367744618
13.7589518748877
14.3582391004261
14.1595560280588
14.984729964695
13.8756533733047
12.4632689159813
13.6022349013411
14.4853261892405
14.2407168108654
13.654636028528
13.9378335553992
14.2713171169014
14.217654833364
14.6310064874119
14.0392617943411
13.8834069863884
14.5659945590822
14.6952826743309
15.0567647073267
12.8366421490258
13.6065208827753
14.6910891862365
14.1409096343198
13.9900152999334
12.4434616122274
14.939074109182
13.6642250408379
15.1470458889457
13.6287872625439
14.2099863576016
12.9382931441517
14.3415188232452
13.1556088435421
14.0257451732308
13.3612584404646
15.1262204823301
13.4692602360054
12.9059510351449
14.9838397693495
14.8899792063716
13.5126170236555
14.2364627213739
13.5947911180893
14.1825495403074
14.8007988106836
14.3853905902569
14.1176431013891
13.9968265280207
14.1030418735236
14.7740148629115
13.3896313392605
14.5815536788162
14.4525630048323
13.3634503619435
14.9449407807105
13.4951055100078
14.1119507061532
14.5201275503249
13.595607155062
13.18688801003
14.4314976042581
14.0823985634278
14.8511146001383
14.2820748685841
14.0175044011094
14.0262640660697
13.9502824953776
15.0011002692994
14.7009814940462
13.5258877981268
14.2721923616446
14.133623886783
14.1894385121996
13.9439799143437
14.6519486107234
14.2005155106787
15.2883614462888
14.3054917921107
14.5289424150649
14.1991355280708
13.8007988106836
14.3736808334116
14.3767358815799
13.6879223866313
15.1584124559229
13.1246060069592
14.6759019167055
13.429799009167
15.0490402096592
14.0046593890271
14.5299185281203
14.6476270608134
13.8425467754436
14.0430272835945
14.3118901938506
13.8953859398985
12.6713199131833
14.4868978553446
13.3557640225472
13.9983259819321
14.6103904808733
12.8801574566018
13.7979654324042
13.526988205432
14.3797844740524
13.196755792715
13.9238845463853
14.0807342671818
14.102631888855
14.2390763677023
14.1035337013833
13.9158793788358
15.0549434165733
13.8553551717525
14.5873087283335
14.5464724870324
13.704119788513
12.8015062866364
12.7646642920733
13.1119507061532
12.6660020326449
13.1969094425411
14.2454041509303
14.5287593203199
13.5893000261526
13.8128792249226
14.3810021095509
14.2597432636908
14.7482452721487
14.328324307587
14.4841305768555
13.8535045010213
13.729620743553
14.7080600322024
13.1757054755259
13.7112367677938
14.4408042967711
13.7324854450719
14.2952667156877
13.9078295445781
12.0798180852124
14.6379833037779
14.0189825278438
14.2480016632157
13.8808270760341
13.6723148372002
14.994618613781
14.1912134722213
13.5432735384498
14.3228435775789
13.7457793503947
13.7873924667365
14.5458694544869
13.515576652096
13.5753028750734
13.7578066721972
13.9971794809376
13.3841091837366
14.3222802723677
13.5139742737407
14.3530778877348
15.5678372715252
15.352526267008
14.2400459459191
15.0063260785249
13.3289553617813
14.8342735152347
15.0273876940528
14.0438817076887
14.4281638565031
12.8427431807317
14.1025498779383
15.3510427403564
14.0783176222161
15.3046365238073
14.5654591369046
13.9302753351121
14.286557761608
14.2958406656842
14.1594771901101
12.6934869574993
14.217503377268
13.6654469577887
14.4103850983736
14.4795908220958
13.4845711809158
14.4990984412289
14.1120321844262
14.5787854374671
14.8612323316334
13.2784494582205
13.6239957674139
14.1760172747579
13.2800457613004
14.4594316186373
14.0674343607565
12.8081597728684
12.9046346216682
14.5539292242808
13.093417564388
13.9699260819199
14.7768442324022
12.7996863613313
14.0426853722194
14.2970595518087
14.8251078537265
13.5979361490957
13.0413169158294
13.751439451538
14.6207353089823
13.3706874068072
14.3273421187447
13.2692728118455
12.7899411283909
14.1658491461764
12.3553510964248
13.6557543101442
12.775816012673
14.8102201559163
13.4974776455236
15.22464236113
14.3864687873576
14.308481244644
12.946358033887
14.6153422646904
14.3038520822047
14.8710870422545
15.480064380295
14.6053637644578
13.454170751272
14.3164936771831
14.2636359903578
14.2805533057351
14.2944771614279
13.9157860337456
15.6650860445746
14.1376315982354
13.8750773704859
13.3419357268866
14.954832439356
14.0128863789168
14.0717975222842
14.0878771587745
14.1145557311984
14.567005370247
13.9690267021508
14.5241131523521
14.4225247359012
14.3383881998666
13.4157417682901
13.8800617713064
14.1994423049665
13.9261106417853
14.1165876391438
13.5928073902161
13.256503567433
13.4662039473718
15.1531165608823
13.664113906143
14.0534168447575
15.6691895752187
14.7302578356548
14.1252520139289
15.1760172747579
13.431889303896
13.8908342493894
14.2413128734844
14.5757165002441
13.8314062178384
14.309405297371
13.6495930065879
13.9154125929771
14.3443652665871
14.2307710184398
14.0687782779854
13.7393587074334
13.1969094425411
12.5289424150649
13.109014419439
14.7013064619586
14.2261110981324
13.5158230139546
13.5590185233468
14.6459961024023
14.8658299111734
14.0515488384404
14.0072901246957
14.4065372016581
13.6368511566265
15.199327271275
15.496416909118
13.7658040662878
14.8175333260781
13.1495883635165
13.8316041455436
14.3339240236692
13.0836455268644
11.876133200043
14.4642266476716
13.6926155016946
14.1608956144507
14.5075469034348
12.8307132569519
13.8200792151174
13.7268567554507
14.1405102723682
13.5370970381797
15.3619095148026
13.9945302268892
13.7039035734447
15.0929222751318
14.7419409248781
14.5668270432604
13.2664937563122
13.4492776359465
13.499223042433
13.4898479604393
14.1012370688473
14.3057767689098
15.3663222142458
13.0950673016071
13.4214074120625
14.9869530529074
14.4124375319483
14.2343683897564
13.4906002130196
12.6270778405174
13.8005966109579
14.5307111339736
14.2547333892467
13.7755074038
13.5830827675029
13.4692602360054
14.408263390132
13.2375087481727
14.2473341780287
13.7939080718143
12.5201275503249
13.5535093043092
13.7905521378054
13.8671821963937
13.1728962458698
13.7507069862249
14.1805308073445
13.8810183387999
13.8855057297923
14.0241873739951
14.7632123668144
14.362080801331
13.8406795904293
14.5195134023266
14.2023534365593
14.0053613877228
13.2351167143963
14.3200248494984
13.322913975268
14.4660764613963
13.380731612683
14.6323704694312
14.850479879735
13.3445733225962
15.1828986498169
13.4752267777423
13.7407294391668
13.9124215817789
13.2511865035243
13.8906442836191
14.6983791122071
13.3607099393494
13.9983259819321
14.046697722326
14.4185773713859
13.2464437171173
13.8881724496659
15.0181132249488
14.1277525622761
13.0022876184011
15.135508897877
14.9483672315847
14.9396710326149
13.4687513039811
13.0072025107497
13.6759570329417
14.5536892849778
14.0497634823766
14.8547710058486
15.7216866596261
14.1406700304151
14.0154150523867
14.5228266999258
13.9642506062701
15.3568302016593
13.5148373139994
14.1771080417037
14.490161446684
14.3165643853969
14.2851854515204
14.6400189324558
14.3069872926942
13.3853231761759
14.7163371965617
14.5764252961843
13.7759188676291
14.2697111211428
13.9660547646256
14.2684688987805
13.9143851321554
15.4439471773997
12.3317567122555
14.5382495685993
15.1340652804046
13.2903068962579
13.1819286925126
15.9305063548312
13.5268659793938
13.4208813130355
12.4658214556438
13.3049216695817
14.188820622564
13.0047471575468
14.0578225412825
13.9950604670327
14.3175539366862
14.3243915337799
14.175237650291
12.2440664641948
12.5672431052794
14.5092183016224
14.0638163676226
14.0606959316876
13.095561855131
14.1201568611948
14.7034169710315
14.5228879855842
14.1019756709492
13.065752701817
13.6484699370614
14.513480875979
13.6073303137496
14.9576008752526
13.545326509599
14.2623151097602
14.2941181302335
13.5868397879618
14.3345526337524
14.2789575644513
13.3841091837366
13.6575417597034
12.587074277201
14.007903273382
15.2468519132604
14.7098915473236
13.5530292460597
15.0283809436899
14.6895066553474
12.9481846928306
14.3161400841221
14.2996373280292
13.1112987142583
14.2231721273547
14.2300955115541
13.7465143211385
13.0442233356896
13.959730314814
14.2495579287247
14.4641628186685
14.2769967392971
14.3581017074408
13.3691883611474
14.0182001788132
13.7359790396134
13.9080172610628
13.4731983836775
15.367483007346
13.0121007161516
13.9631670272938
14.0021997001195
13.5574637015978
13.957918225094
14.6660020326449
13.6139045440436
13.7632123668144
14.9580542108021
14.2277663416464
13.9328606453172
14.2791027047976
14.0373753577632
13.8962377854452
13.0768155970508
14.4373619614444
14.5406729430252
13.6285594565999
14.1030418735236
14.7508639743868
14.2135599274765
13.9537417607625
13.0339391407264
14.6000871263246
14.2761244052742
13.8045344029952
13.6176970293079
13.8697866009458
14.3312668684225
14.0318734751199
13.1004980884169
13.3724570004179
14.0849744343075
13.769011321097
14.3390148682501
14.4906628830329
14.1820063130996
13.8944388545623
13.893206713402
13.7055243971641
14.4702139999227
14.1242021056601
12.9931152996792
13.3208005488816
14.2854022188622
13.9665955724693
14.7065499778181
14.1983683003134
14.2710252506166
14.1203188889399
14.3327359012479
14.0353146098244
14.8977036747621
14.0912700818215
13.235864651082
14.1643570143226
13.653964643249
14.1837904349465
13.4799065448328
15.1688679528854
14.6217084977459
13.3002095422324
13.5989829710361
14.652844973002
15.1062357616157
14.107544031976
13.6958807502576
14.2467405984931
14.4764297887521
14.4336506373925
13.8918786142437
13.5188989927773
14.4875260426927
14.2232475604175
12.7086528356865
14.0442233356896
14.1372313277113
14.3407541868617
13.3889590362329
14.2542166778755
14.881305185414
14.4179184259826
12.9625345635113
13.6839814917404
13.3672782293597
14.5768385997246
14.2052587057739
14.1868106516535
13.90717234447
14.2984922183027
15.0427281155729
14.5915223465707
12.6087168540206
14.8002426932324
14.2146226863023
13.8579809951276
13.9534689622288
15.4219661821486
15.1255345510424
13.8812095762129
13.4451442065536
13.2953384719256
13.8001921264691
13.539643506238
13.3849186255238
13.5454471816781
13.4658214556438
15.4914773455681
14.0596824472476
15.4184456063807
13.8633151565099
14.0912700818215
14.9172322043819
14.8346191832991
13.6548597542074
15.6313476038323
12.9964734887332
13.2570931444911
13.8767087815551
13.3238991823973
14.5006551833366
13.0234078431402
12.4850745636986
14.9808536063797
13.5698556083309
14.206327595036
14.8052904400315
15.095809068333
14.2413128734844
14.0630579636235
12.1072170755914
13.8270449241152
13.5408545321136
13.3047791037393
14.2378074737231
13.4530133544663
14.0056245491939
14.1072988216345
14.5567455260047
13.5458091373666
14.4994099240638
13.7617589788688
14.7555135360379
13.6584346546976
14.6423337943819
14.3559016383284
13.6881410099141
14.6416002158344
15.0581185958483
14.9631670272938
14.3602298297495
14.312741174041
15.7295145341783
13.2838118348309
14.5121849034458
13.346375218928
14.73169026507
13.7882085284373
14.3063465536885
14.5429713843781
14.0175913916754
13.1029598859101
12.8328900141647
14.1922928144708
13.9908130791536
15.1760562449242
14.1623913287569
13.5035773187027
14.4054739043298
14.1387517652582
14.5792570027553
14.9995596572194
14.2181848045219
14.6064630488958
13.5672431052794
14.262388523751
15.3468253415849
14.843234077004
15.0348419402212
13.9446205630228
13.7530077689452
13.6244527865167
15.0184610089657
13.8427431807317
12.55818151986
14.2484464818341
14.812829099146
13.0194169829442
13.8229690904533
12.7594721212028
15.0442660335022
12.9583714609499
13.9248125036058
13.4223276239746
13.896994559466
13.8726748802706
13.8206775954831
14.3933234161539
14.3503176725323
14.1689854409787
14.5387345692479
14.140110799836
13.7418882727353
14.5893000261526
14.0169823475336
14.2212094820613
12.6928334150008
12.6825557410803
13.8586609847228
14.0346270391973
14.3565207469501
13.7987755370319
14.9477738961698
14.4733886668161
13.7496599616918
14.4304525516655
14.1641998579999
13.5219684272377
13.9381093262192
13.6740818986363
13.1237980912519
13.5263769716641
13.7443082846757
14.078734574053
13.9573741540476
13.5409755788093
14.1988286859277
14.4596237261021
13.3512153218556
14.7435195962943
14.9142916903315
14.1081977225358
13.8350634920051
14.5571046584899
14.0651636577838
14.2124963851939
13.7788984760084
15.081441827692
14.9964734887332
13.109504215757
14.1962947450283
12.8676648483807
15.1103609593908
14.243322768606
14.3325261309763
13.6160893135821
14.4782640315817
14.2061749450474
14.4622466342444
13.4964793269709
12.9476369379518
13.8676648483807
13.3483132091036
15.3766002389471
13.0734721539765
13.9864642673341
14.0174174052978
14.1430642806314
13.9989429514431
13.1078709142796
13.7725207763148
13.4227218209006
14.2814954147995
14.5534493057631
14.4945431166983
14.0726350811123
13.7943143217405
12.8183824550412
14.4902241357596
14.3485206965855
14.3497649952125
14.1035337013833
13.7064960180612
14.9089085809662
13.3753109974731
13.352871054678
14.0100035212952
13.133623886783
14.0184610089657
13.9745938399817
14.4157417682901
14.2066328465666
14.3568645814189
13.7128493783878
13.4054074222192
13.3912435894274
14.5291254865759
14.1664769508168
14.9048697836177
13.7764330324447
13.5681936538501
13.6380964696438
14.5878946895296
14.8611838580495
14.1304096823993
14.6088900778955
14.2276911444902
13.4880911775335
14.1125209574543
13.4753534577301
13.9359937349102
13.5535093043092
13.8110735988535
14.5142209093581
15.3152911070237
14.1413887227814
15.0642796405448
14.3613955331659
12.9357175593599
12.7797193551434
14.5922234213594
14.6073881128739
14.5801407724362
13.0042204663182
13.4867093457896
13.2618011071953
14.2814229667094
13.35149140932
13.5420645422834
14.1183733539492
13.6408097907932
13.9489147093122
13.3292357417338
14.942926802091
14.9317070614006
12.1870427143399
13.6933780543069
15.1243232879234
14.5988085534525
14.6320864128352
13.8225708309502
13.8933963420879
13.5341812745782
14.7531122628461
14.132580055624
14.5287593203199
14.8231184094275
13.5349107681253
14.6004356314493
13.9109237475872
13.4878400338231
14.6118317059846
14.3736808334116
13.529308534859
13.99903106841
13.5283320088612
13.9003951386265
13.6257088430645
14.3257270697362
13.2440664641948
13.6940313501856
14.2211339423571
13.1905963424756
14.1775752609146
14.37646458356
14.2380314773011
13.9020924271057
14.7348683587462
14.333015547506
14.6111400976104
13.7562435657123
15.1825107451466
13.9577368908755
13.7162836016347
13.307343135885
13.3835693034643
13.7206717868256
14.3043513216632
14.1131723973439
13.8681473389511
15.1052537797009
14.0221944017606
13.7586396370246
14.7590039079622
13.9088616831185
13.3362275894834
13.9033170059087
13.8942493628642
14.2743781532464
13.9825480096514
14.0359159654341
13.8968999844199
14.7369303716893
13.6188443017667
13.3702787306209
12.3387363825739
14.5327211799532
12.9179314442816
14.6120621684516
12.9408641390496
13.692942359312
14.237882145447
13.8124781699361
13.3020676725265
14.0219342457702
14.0800680107289
14.7689596477131
14.5881290073863
13.6106788410991
13.9624441889041
13.355213428116
13.946358033887
14.2915304646764
13.2591547688668
14.5817301948597
12.9821023069568
13.7545743833254
13.6563131260635
14.140829770773
14.117480772833
14.3086234451311
13.8422521173684
13.6022349013411
13.4448854735829
15.0273012921937
