# Supplementary material for: Simulating multiple faceted variability in single cell RNA sequencing
Source: Nat Commun. 2019 Jun 13;10:2611. doi: 10.1038/s41467-019-10500-w (PMC6565723; doi:10.1038/s41467-019-10500-w)
Supplement: Supplementary file 4 — Source Data [file 41467_2019_10500_MOESM4_ESM.zip › Source_Data_forFigures/SuppFigure6a/symsim/UMIcortex.txt]

log2(mean(counts+1)) log2(variance(counts+1))
2.26803508689216 2.93266080827408
0.0285691521967709 -5.66818551913647
0.205809537140844 -2.61086296559444
0.20163386116965 -2.89308479608349
0.286881147788162 -1.94824962536958
0.374807654490311 -1.40898136619398
1.40780593004777 1.19795092473465
0.205809537140844 -2.39246218205184
0.238786859587116 -2.17349997675138
3.87512473939568 7.07570671610319
0.0658020583957461 -4.28414824656176
0.604071323668861 -0.725112587221301
0.180572245641821 -3.10852445677817
0.0379678501990204 -5.26299580581397
0.736965594166206 -0.277582714402949
0.874469117916141 0.192444019473547
0.785201779819054 -0.293047554487981
0.454175893185802 -1.18037282332167
1.15055967657538 0.607242222657092
0.626049692764355 -0.576999033877402
1.16564400411444 0.756813859568672
0.314213129759357 -1.99063764711628
0.619804249933457 -0.590304076178581
0.965938163926367 0.358504150736863
0.936088236179807 0.433304864539043
0.137503523749935 -3.17960755483965
0.22650852980868 -2.17241205343545
1.30061186365027 1.2243142745491
3.04672386559084 5.75865298654701
0.629162304631691 -0.256218238170816
0.154885601978171 -2.9705165823708
0.0612001564367373 -4.18515582719287
1.11547721741994 0.562812469418663
1.25701061820602 0.993641043263344
0.180572245641821 -2.87822683735638
0.581752944245266 -0.516665551790998
0.0795203396435264 -4.22069928061176
0.882316979738826 0.509476953397874
0.298658315564515 -1.99268447704544
0.374807654490311 -1.48798315944692
0.84799690655495 -0.0440925841831705
0.76836079044174 -0.0411273300109558
1.02147972741045 1.04449354155615
0.205809537140844 -2.49753371916952
0.0931094043914815 -3.4870360800319
0.0379678501990204 -4.93318411185077
0.861293729168408 0.0930340107492344
0.656877682843514 -0.346032531837345
1.46117928092356 1.27932055618741
0.314213129759357 -1.45268828806402
1.46466826700344 1.34722005085
0.0379678501990204 -5.26299580581397
0.450661409009565 -1.1832553318548
0.850666093330934 0.650662112442934
1.17419333307912 1.41123879360185
0.150559676575381 -3.25268805012923
0.070389327891398 -4.03417711531809
0.0238467419543677 -5.92632112555742
0.290817562347332 -2.26895240925951
0.356143810225275 -1.92974853775359
0.189033824390017 -2.69668106632106
1.54432051622381 1.7344302074424
1.5881649327595 1.65249480846232
0.638460049213781 -0.269592077891793
0.742724863454891 -0.269882930145875
1.88362081628567 2.04298392594265
0.928528244866962 0.736569884406358
0.457681836687337 -0.974303517017536
0.0238467419543677 -5.43392474357234
0.230612928141416 -2.03444064532903
0.146220740851044 -3.11185760044229
0.102098187618736 -3.39686013024169
0.701918647067005 -0.234257128503715
0.956056652412403 0.401414947872675
1.7122289158447 1.74759456685649
0.137503523749935 -2.93859945533586
0.0285691521967709 -5.66818551913647
2.14404636961671 4.1139212224066
0.0473057147783568 -4.95098317979169
0.76836079044174 -0.243309883362839
1.22239242133645 1.18680297595854
0.197446064206217 -2.48127681074321
0.314213129759357 -1.71245984058832
0.415037499278844 -1.26206971503162
0.946106992004798 0.498418809938037
0.84799690655495 -0.212774418774851
1.44890095114513 1.82193541275023
0.111031312388744 -3.63423818721313
1.58496250072116 1.62462126623123
0.542670779004718 -0.606081237658559
1.64308654716331 1.91866277703779
0.829173032263295 -0.033995966355173
0.205809537140844 -2.61086296559444
1.13312508323936 0.598685990934801
0.321928094887362 -1.8975721870758
0.815575428862573 0.0647260053164609
0.254997086768376 -2.07859593857025
0.141868716311337 -2.98381457225906
0.678071905112638 -0.224001674198105
1.20163386116965 0.963350399002391
1.24082312674364 0.75727066462518
0.407805930047768 -1.36618651561775
0.254997086768376 -2.07859593857025
1.28885069763793 1.20652754038437
0.2347056827753 -2.06137537062103
0.0976107966264223 -3.7957252598056
0.607231664562189 -0.559827013361055
0.810100298796422 0.0321912857612229
1.34482849699744 0.972034819753441
1.75417488419843 2.67851413513797
1.15919859484925 0.883651326775319
0.205809537140844 -2.67105085283085
0.650764559116902 -0.512988664113766
0.748461233004035 -0.473931188332412
1.12212049105055 0.657530398359613
0.344828496997441 -1.8124059488778
0.278975949702815 -1.96950840969463
1.29081756234733 1.04312832442983
0.450661409009565 -0.767305023282047
0.0379678501990204 -5.26299580581397
0.159198594849254 -3.01780128636424
1.78380584836918 2.05681161847156
0.604071323668861 -0.348221611129617
1.17632277264046 0.889011147576263
1.34103691783507 1.52865772707325
0.0238467419543677 -5.92632112555742
1.05195207963472 1.48402457883457
0.363638346772199 -1.23138428724871
0.650764559116902 -0.801684563616133
0.745595899309646 -0.214807553029366
0.333423733725192 -1.05688464397067
0.516015147003665 -0.96162489643458
0.371094151691247 -1.46662277748771
0.2347056827753 -2.5906673442804
0.0519520796347216 -4.81846306355601
0.669026765509631 -0.54755089371267
0.371094151691247 -1.4142442619252
0.488857732570515 -0.82999636997849
0.16349873228288 -3.15018144090643
1.02856915219677 0.509081457647015
0.205809537140844 -2.1165927752106
7.22200593340069 12.3852115068762
0.133125083239361 -2.63314020774685
1.32192809488736 1.68138533082003
0.0612001564367373 -4.37233590762642
0.367371065648529 -1.01679207856807
0.141868716311337 -2.98381457225906
0.675063155240299 -0.0732558510660217
0.522725368593217 -1.13869741752476
0.382206106811471 -1.58887610844979
2.61823865559545 4.45065846689253
0.0285691521967709 -5.66818551913647
0.0885939232689884 -3.77796605674737
0.672048117484868 -0.233122428730288
0.259021343327171 -2.23766659241441
0.341036917835067 -1.85476786453239
0.348610137539868 -1.61538953447266
0.176322772640463 -2.70263679575189
0.172060745786304 -2.7914876118988
0.429392792255914 -1.49680728660589
1.11547721741994 0.536441071798534
0.0238467419543677 -5.92632112555742
1.96593816392637 2.3106773170706
2.85066609333093 4.18654154327899
0.411426245726465 -1.41240220431444
1.48370830994394 1.16529982752517
0.55581615506164 -0.726309480385458
0.771181309504119 -0.245653483310697
0.137503523749935 -3.36602067907053
0.176322772640463 -2.58216667264274
1.25902134332717 1.24683341682411
0.0840642647884745 -3.58476951094883
0.337235347675211 -1.76134944818038
0.137503523749935 -3.26980536381123
0.0285691521967709 -5.66818551913647
1.9196578916824 2.88773173406093
1.29278174922785 1.20278722039746
0.0658020583957461 -3.94998856062724
0.0332761548742986 -5.45070858821413
0.337235347675211 -0.377278541562652
0.943608818149602 0.103491090247092
2.35708275919489 3.23154987938863
0.0379678501990204 -5.26299580581397
0.422233000683048 -1.42543267064122
0.918386234446348 0.343460112716959
0.698959271586461 -0.452930437789547
0.356143810225275 -1.33550193868398
1.06350294230616 0.309600606323586
0.629162304631691 -0.697724154386806
0.432959407276106 -0.549809406052421
0.286881147788162 -2.10547582526244
0.325770161181757 -1.85337238316527
0.600904044590178 -0.489856599094278
0.16349873228288 -2.98827461436005
0.97330513333458 0.254147732824592
0.242856523896164 -2.15970799740195
0.471621027645211 -1.32740689421067
0.294743265561132 -1.72277486181478
0.481987743203471 -0.903908170235254
2.00120174520975 2.55817478880515
0.0840642647884745 -4.14334401085288
0.613531652917927 -0.726309480385458
0.246914740470517 -2.42837324065334
1.13750352374994 1.09341093956676
1.08633087176042 0.525655494412175
1.7311832415722 2.3845119039532
0.762703155579814 0.0115179769381617
3.14350226437138 6.43259059247644
2.34482849699744 3.28482309459908
0.529404524230844 -0.994830368010169
2.05195207963472 2.60852973084384
0.432959407276106 -0.508039683942961
0.141868716311337 -3.32692263293366
0.936088236179807 0.274834238606941
1.11103131238874 0.665715217416973
0.2347056827753 -2.42603759234802
0.393233128960495 -1.31055372605828
1.40599235967584 1.12527955461935
0.0379678501990204 -4.93318411185077
0.111031312388744 -3.63423818721313
0.352381891429076 -1.4421611424584
0.938599455335857 0.2391820793003
0.106571664198044 -3.68567045240913
0.915839552336001 -0.0533421539623105
0.197446064206217 -2.7147281050735
0.0473057147783568 -4.95098317979169
0.176322772640463 -2.76686707988007
0.124328135002202 -3.28995702708586
1.78659636189081 2.2760932754737
0.0379678501990204 -4.66491780530255
0.242856523896164 -1.51090160720024
0.189033824390017 -2.76064078838145
1.27301849440642 0.987683866494584
0.298658315564515 -2.19875135263653
0.22650852980868 -2.46032453230151
0.154885601978171 -2.9705165823708
0.613531652917927 -0.0705509766925276
0.440066293770366 -1.19237857504695
0.519374159093579 -0.597075880373257
1.20997316208238 0.957266556935411
0.545968369105293 -0.452380156274835
0.106571664198044 -3.2588330707748
0.133125083239361 -3.2151622460143
3.64231649374716 7.18269982559305
0.2347056827753 -2.37508667756851
0.0238467419543677 -5.92632112555742
0.736965594166206 -0.451412170301178
0.665999072812063 -0.0806354682076351
0.400537929583729 -1.56179617454449
0.0285691521967709 -5.66818551913647
0.197446064206217 -2.7147281050735
2.13968777101181 2.86901086631272
1.39506279951758 1.29942306248986
0.762703155579814 -0.17199523358592
0.290817562347332 -2.1357611188102
1.34103691783507 1.15248551947893
1.02147972741045 0.755366355264165
0.0379678501990204 -5.26299580581397
1.799087306074 2.15849266609501
0.0379678501990204 -5.26299580581397
0.436517226689295 -1.19557986357741
1.33913738491959 1.73125590641428
0.348610137539868 -1.37117049699398
1.17419333307912 1.29806323201191
0.965938163926367 0.790985849650593
0.562344198059137 -0.741502923545859
1.72246602447109 1.89623620314385
0.610385097601063 -0.398809661159688
0.7796099315747 0.137576628973842
0.985500430304885 0.124195328879809
0.325770161181757 -1.26114421834156
0.662965012722429 -0.41075491345241
0.562344198059137 -0.603146493975531
0.516015147003665 -1.0191371302853
1.84130225398094 2.0670730725421
0.189033824390017 -2.69668106632106
3.00779350971987 4.28142203301797
1.54596836910529 1.63410368583113
2.39414825429463 3.54303923678245
0.436517226689295 -0.665223839252626
0.539365634281046 -0.898951121497918
1.25096157353322 1.05370417468131
0.619804249933457 -0.87884780285769
0.278975949702815 -2.08759151544244
2.07610297908579 2.57602188359159
0.0379678501990204 -5.26299580581397
1.96347412397489 2.5581775196331
3.54884759038487 5.62350562806242
0.647698256069119 0.468323225211095
0.485426827170242 -0.88415167131348
0.450661409009565 -0.905082329183081
1.77540177582231 2.46532952257255
0.581752944245266 -0.789401244421493
0.0749620576812219 -4.3030732451893
0.137503523749935 -2.93859945533586
0.895302621333307 0.847782443191854
1.27699286342371 1.02685728804248
4.10517519226548 6.36844193118024
0.0332761548742986 -4.78615252400363
0.810100298796422 0.184313912023118
0.172060745786304 -2.85989620906635
1.18057224564182 1.05367318263953
1.91711345532463 2.53758002959403
0.193246075676931 -2.6744351754313
0.0840642647884745 -3.58476951094883
0.0191088229477047 -6.24336699906504
6.8087282634663 11.795065836115
0.150559676575381 -3.16352189279051
1.13531596451217 1.4684336609752
0.415037499278844 -1.43392474357234
0.771181309504119 -0.352486545567444
0.0749620576812219 -3.96498033087093
0.903038270112912 0.322622737280838
0.242856523896164 -0.397982907875465
0.180572245641821 -2.80896417491926
0.0191088229477047 -6.24336699906504
2.22032995487956 2.94298987264293
1.38589115361933 1.20884640972127
0.172060745786304 -2.4377538314637
2.38128337250378 3.10004945169403
0.115477217419936 -3.58496250072116
0.176322772640463 -3.05688464397067
1.02384674195437 0.740820493028598
0.422233000683048 -1.56122650226033
0.656877682843514 -0.447656379581437
0.943608818149602 0.138979531386036
0.184809238528292 -2.65728797910218
0.0795203396435264 -4.05114083871153
0.968398002614171 1.8533971168457
0.0885939232689884 -3.91681604740544
1.33723534767521 1.19971654658731
1.11547721741994 0.632942529622978
0.106571664198044 -3.45652342800661
0.396890152568584 -1.2591795069714
0.0885939232689884 -3.91681604740544
0.271027196587325 -2.03049274071943
0.796320871782627 -0.0834445376358701
0.0749620576812219 -4.3030732451893
0.271027196587325 -0.274544558546245
0.975752453753323 0.846566548236382
0.393233128960495 -1.46183006116316
1.49910176406732 1.75182719146387
0.218264535713771 -2.66951514494619
0.0749620576812219 -4.12414543736604
0.0931094043914815 -4.00160925286166
0.407805930047768 -1.29342201684095
0.197446064206217 -2.2803928560485
0.542670779004718 -0.971935518235237
0.286881147788162 -1.91148170672316
1.52272536859322 1.82201274527122
0.594548549550354 -0.53072381808923
0.594548549550354 -0.661988267366336
0.0426443374084937 -4.80042350321631
2.28392177230762 3.17790712902489
1.65992455840238 1.8153560909616
1.41863973595904 1.28376654277252
1.27500704749987 1.07767741822902
0.736965594166206 -0.361880948709609
0.946106992004798 0.339715768437897
1.79632087178263 2.34470184925951
0.539365634281046 -1.19779179487526
0.953575662908648 0.314368351447175
0.325770161181757 -2.00006433566149
1.07952033964353 0.921030363443367
2.08179409116365 2.62436045179666
0.415037499278844 -1.38269942021716
0.693022246578609 -0.436643220052002
0.464668267003444 -1.26191542434746
2.07952033964353 2.674287309583
0.728283351066405 -0.283619553724187
0.0332761548742986 -5.08049940982673
0.302562770020431 -1.94477803026498
1.18903382439002 0.702235010215225
0.946106992004798 0.362412809369095
1.16778609068598 1.17633700580632
0.659924558402378 -0.29871428742777
1.62136814714989 1.94245853870661
0.230612928141416 -2.39144917203418
1.02620987932285 0.811063156197534
0.389566811762726 -1.44041406217964
0.0658020583957461 -4.48559410585799
0.0285691521967709 -5.66818551913647
1.43295940727611 1.17474201774009
2.26503675874494 3.20477023949134
0.20163386116965 -2.46245044175363
0.333423733725192 -1.67371662510969
0.271027196587325 -2.19749667468585
0.0565835283663675 -4.2679450217857
3.50758324082241 6.11544381272302
0.600904044590178 -0.858408277871749
0.0285691521967709 -5.66818551913647
1.37109415169125 1.87764139904926
0.0840642647884745 -3.98216149063343
0.259021343327171 -2.10720721188131
1.4311772019341 1.06000495639757
1.1199094637352 1.02151934153839
0.690044546778714 0.0103208056777201
0.16349873228288 -2.84271830169432
1.0191088229477 0.258954140271363
0.50927356912461 -0.945676124254245
0.0976107966264223 -3.2453484092895
0.20997316208238 -2.71188015926809
0.0473057147783568 -4.95098317979169
2.30548419195875 3.72437894265296
0.115477217419936 -2.67197306283903
0.626049692764355 -0.363307813935771
0.218264535713771 -2.34144013533324
0.102098187618736 -3.50226446764647
1.45768183668734 1.43554237647666
1.02620987932285 0.816552904794454
1.1243281350022 1.07584739953893
0.578536231561723 -0.823236064500136
0.0426443374084937 -4.55384116007147
0.302562770020431 -2.18691235546288
0.254997086768376 -0.477241046644383
0.963474123974886 0.551608606561433
0.193246075676931 -2.8032273581061
0.542670779004718 -0.635761769628289
0.584962500721156 -0.857679459952289
0.839959587489532 0.060336627276509
2.10433665981474 2.89688416858968
0.607231664562189 -0.324121145486518
0.2347056827753 -2.42603759234802
0.0519520796347216 -4.81846306355601
1.37480765449031 1.27661450732176
1.33723534767521 2.71908940295466
0.222392421336448 -2.42525988244521
0.0658020583957461 -4.10741511797619
1.05426966252812 0.698543086685247
3.11158780035741 4.74121203198434
0.0885939232689884 -4.07046653102947
0.0612001564367373 -3.87091367538522
1.02856915219677 0.474772434705578
0.610385097601063 -0.574482014798789
0.829173032263295 -0.0639453883724923
0.176322772640463 -1.52453332773669
0.146220740851044 -3.11185760044229
0.0191088229477047 -6.24336699906504
0.818305221618145 0.169159936143235
0.318075769391756 -2.05916177323921
0.539365634281046 -0.898951121497918
0.728283351066405 0.0872319764354429
0.298658315564515 -1.88183809090875
0.7311832415722 -0.077713037023031
0.644625422019496 -0.553015029694912
0.461179280923565 -0.77744215727816
1.75132088714328 2.06563301748237
0.635367454158399 -0.564743070193534
0.0379678501990204 -5.26299580581397
0.739848102699327 0.169731985850227
0.542670779004718 -0.712749768616293
0.352381891429076 -1.76396905782627
0.137503523749935 -3.26980536381123
1.10209818761874 0.76906879677728
0.502500340529183 -1.19149670962506
0.539365634281046 -0.828710328930998
1.15488560197817 0.743474380334277
0.626049692764355 -0.697019987226733
1.45768183668734 1.49152566944385
1.8087282634663 2.24054067274649
0.172060745786304 -2.66369431826876
0.333423733725192 -1.90713186913377
1.27500704749987 1.049980367901
1.60090404459018 1.52363188286995
1.76694846038192 3.15548319420657
1.03562390973072 0.361899775492666
0.578536231561723 -0.789484641215633
0.159198594849254 -3.09815774121991
0.325770161181757 -1.85337238316527
0.294743265561132 -2.21083721499966
0.119909463735197 -3.53768791574334
1.51096191927738 1.65596440546625
1.49398884067367 1.42869394376043
0.0612001564367373 -4.58747371987721
0.348610137539868 -1.29816045456094
3.57571571249934 6.62985544901139
0.678071905112638 -0.190578672660655
1.0309245731949 0.293418386291707
0.154885601978171 -2.89679337196931
0.37851162325373 -1.62408883201098
0.0612001564367373 -4.37233590762642
0.407805930047768 -1.17975328897189
0.0976107966264223 -3.7957252598056
0.133125083239361 -3.40654895809486
1.90560762972505 3.81791296057944
0.246914740470517 -2.23425712850372
1.39506279951758 1.79826903108836
0.146220740851044 -3.11185760044229
0.238786859587116 -2.31039416237501
0.963474123974886 0.730921617832215
0.597729796795034 -0.724580953268685
1.54925843903948 1.31590672988535
0.119909463735197 -3.32934556644985
0.675063155240299 -0.578727531345902
0.858644150754458 0.964702549532305
0.659924558402378 -0.334771521805218
0.133125083239361 -3.30768427641223
0.363638346772199 -1.3493686229779
0.341036917835067 -1.85476786453239
1.01197264166608 0.57338965874525
0.16349873228288 -3.06695796405252
0.363638346772199 -1.53265362745511
0.545968369105293 -0.933798469072036
0.659924558402378 -0.184643909038403
0.429392792255914 -1.34201083779533
0.650764559116902 -0.598073704225254
0.751320887143276 0.326424476659785
1.72100802026323 2.26242779420103
1.18903382439002 0.827152875680408
1.81147103052984 2.07173282794896
0.070389327891398 -4.20163386116965
0.159198594849254 -3.09815774121991
0.197446064206217 -2.65272937706899
0.481987743203471 -1.16010331047221
0.20997316208238 -2.65000111387777
0.669026765509631 -0.337878350709264
0.725377619890994 -0.213072681137065
0.271027196587325 -2.11157954415524
0.0885939232689884 -3.53488892041238
0.298658315564515 -2.07161541576967
0.635367454158399 -0.200820262652803
0.356143810225275 -1.3113518093009
2.27600029713696 3.78849600061916
0.167786090685978 -2.95959035225183
0.748461233004035 -0.10880192481266
0.539365634281046 -0.845952527319834
0.0612001564367373 -4.58747371987721
0.818305221618145 0.107796084083095
0.853330350857991 0.286907514033713
0.468148835738406 -1.12684740996919
0.812840461141334 0.541654617637904
1.11547721741994 0.675858719342884
1.34672055633865 1.02969613769241
2.36550591342897 4.89184613992756
0.874469117916141 0.031813748675793
0.159198594849254 -2.73482271216676
0.516015147003665 -0.818604889400907
1.71808758396052 1.89204331925388
0.341036917835067 -1.72150133366892
0.946106992004798 0.392130535062685
0.0749620576812219 -4.12414543736604
0.404176506647077 -1.16182958169806
0.97330513333458 0.370683713901243
1.08633087176042 0.885663593794254
1.37480765449031 1.323638371182
0.542670779004718 -0.591466856225787
0.146220740851044 -3.28917068867816
0.294743265561132 -1.21740442909146
0.159198594849254 -2.49835139325973
0.0332761548742986 -5.45070858821413
0.259021343327171 -2.33169160987404
0.0285691521967709 -5.66818551913647
0.329602022772783 -1.77713893399215
0.321928094887362 -1.76047730092692
0.102098187618736 -3.39686013024169
0.748461233004035 -0.0576879263081715
1.34293395300766 1.4317019592656
0.0885939232689884 -3.77796605674737
1.0703893278914 0.53422154052862
1.52940452423084 1.96600403364483
1.15704371014558 0.527977470914533
0.861293729168408 -0.264482652608471
0.613531652917927 -0.603928508753863
1.15919859484925 0.841190038755833
0.874469117916141 0.306079475242449
1.09085343045111 0.758792304371921
0.154885601978171 -2.69584713852854
1.87446911791614 2.2864328478733
0.545968369105293 -0.827225663410575
0.259021343327171 -2.23766659241441
0.923466151810701 0.530206621831824
0.150559676575381 -2.65809990739144
0.719548541088797 -0.278284736820521
1.31421312975936 1.61983564916027
0.0473057147783568 -4.95098317979169
0.516015147003665 -0.96162489643458
1.75559976830526 2.60606716048821
0.119909463735197 -3.42975911495865
0.861293729168408 0.247334839631076
0.522725368593217 -0.903908170235254
0.0426443374084937 -4.80042350321631
2.28095631383106 2.94098065268705
0.858644150754458 -0.10741511797619
0.0612001564367373 -4.18515582719287
0.115477217419936 -3.1832553318548
1.66902676550963 1.85851997089116
2.08406426478847 2.68493129304643
1.15919859484925 0.780686971595524
0.271027196587325 -1.95372192346511
0.294743265561132 -1.92778901956999
1.45066140900957 1.56172323188796
0.137503523749935 -3.17960755483965
2.17951105027151 2.58233043967765
1.13531596451217 0.740040707288242
0.184809238528292 -2.78448934696716
0.600904044590178 -0.449763689785629
1.59614005003264 1.79397125413365
0.230612928141416 -1.28164356704221
0.218264535713771 -2.66951514494619
0.341036917835067 -1.65921705541458
0.512648295905266 -0.90761453726838
0.0976107966264223 -3.93638163008604
0.975752453753323 0.529772207654655
0.801848445751061 0.103491090247092
1.36550591342897 1.08259931067051
0.678071905112638 -0.293264336635219
0.0795203396435264 -4.22069928061176
1.76411964566993 2.03314648519379
0.321928094887362 -1.97133624174786
0.20997316208238 -2.14426801805439
0.0379678501990204 -4.93318411185077
0.604071323668861 -0.49010506895061
0.887525270741587 0.0532857259322516
0.0795203396435264 -3.89943105997237
0.754174884198429 0.324999998143613
2.54349588342577 3.5040591300721
0.0749620576812219 -3.96498033087093
0.222392421336448 -2.47804729680464
0.0658020583957461 -4.10741511797619
5.50599675735083 9.83524790734994
0.22650852980868 -2.40817010773328
1.02620987932285 0.53287706436704
1.95853338270462 3.89952054488762
0.111031312388744 -3.51912970974175
0.385891153619327 -1.49898768254871
0.418639735959039 -1.00486542915381
1.87970576628229 2.05361119655858
1.15919859484925 0.758041195327772
0.751320887143276 -0.230119783361059
0.519374159093579 -0.703055666348104
0.728283351066405 -0.11737766858884
0.0238467419543677 -5.92632112555742
0.853330350857991 0.0464649743057541
0.106571664198044 -3.56655221182103
0.0658020583957461 -4.48559410585799
0.286881147788162 -1.94824962536958
1.20789285164133 0.634507797738012
0.903038270112912 0.226920869768297
0.650764559116902 -0.215404980942251
0.970853654340484 0.297677277405094
0.629162304631691 -0.651516178644963
1.84264367206074 2.74232111609778
0.102098187618736 -3.50226446764647
2.23674771431352 3.48393833055833
0.363638346772199 -1.74265967291107
0.154885601978171 -3.04821096685627
1.05658352836637 0.462778960750461
0.31034012061215 -2.0799553045814
1.97575245375332 3.18997877652382
0.0379678501990204 -5.26299580581397
0.905607629725045 0.466648215461484
1.86657833229668 2.4257454990173
3.86459887389208 5.82224130687291
0.776805858697997 -0.227688258405588
0.722466024471091 -0.667495619526177
1.30839971004272 0.605203077383493
0.278975949702815 -2.35742334190143
0.172060745786304 -3.08704472936772
0.0238467419543677 -5.92632112555742
1.79770475202388 2.33138951739739
0.119909463735197 -3.53768791574334
1.73407731484138 2.16184634973953
0.407805930047768 -1.03430887430634
1.13093086982645 0.518038231506858
1.32768736417605 1.21264741225647
1.84933211723877 2.45705807365998
0.687060688339892 -0.296994145125695
0.545968369105293 -0.861882507472448
0.407805930047768 -1.26996050065109
1.32385040701839 1.69336543217454
1.04264433740849 0.822904044473144
0.106571664198044 -3.08499612528294
0.124328135002202 -2.95459443334407
0.250961573533219 -2.36179827514488
0.0840642647884745 -3.98216149063343
0.329602022772783 -1.6811761521652
0.787989597190673 -0.117639394636633
0.516015147003665 -0.485706708204302
2.04730571477836 2.50108050472824
1.81284046114133 2.47030977670843
0.622930350920177 -0.255219700368059
0.150559676575381 -2.85348862173769
1.56071495447448 1.7011818452361
1.38404980679516 1.48571974792935
0.871843648509318 0.511825094050876
0.124328135002202 -2.74600061836018
0.119909463735197 -2.98572433078824
4.50462039240355 7.20013180185964
0.76836079044174 0.213112295272064
0.958533382704616 0.338380687199403
1.34672055633865 1.73082955375028
0.529404524230844 -1.22358846136249
1.24893957594801 1.49784373953606
2.52439805868307 3.62138905736467
1.51937415909358 2.09867762874627
1.58496250072116 3.67233072971184
3.74917667811708 6.23249050058522
0.0976107966264223 -3.44106896937727
1.3803600476461 1.45512063949266
0.218264535713771 -2.60938997594102
1.08633087176042 2.29409737493834
0.259021343327171 -2.10720721188131
0.214124805352847 -2.40842624533553
1.18057224564182 0.917253984412937
0.613531652917927 -0.437862760968582
2.27202318906105 3.36767493805964
0.591360271919307 -0.985724330788239
0.0285691521967709 -5.66818551913647
0.263034405833794 -2.4166467521405
1.61510236079315 3.55070166493979
0.0840642647884745 -4.14334401085288
0.0840642647884745 -3.70546653521592
0.290817562347332 -1.97537829152309
4.60367579384023 7.34284161754492
0.0519520796347216 -4.81846306355601
0.0795203396435264 -4.22069928061176
0.422233000683048 -1.34969650821587
0.0976107966264223 -3.7957252598056
0.348610137539868 -1.47464619022582
0.154885601978171 -3.04821096685627
1.03562390973072 0.331546097448959
0.0565835283663675 -4.46697842769065
2.02384674195437 2.47354513132158
0.106571664198044 -3.68567045240913
0.167786090685978 -2.75032297959169
0.393233128960495 -0.879291513339917
0.159198594849254 -3.09815774121991
0.0612001564367373 -4.37233590762642
0.337235347675211 -1.60639952692037
0.115477217419936 -3.370172322341
0.905607629725045 0.296368187936393
0.704871964456353 -0.0148895267987871
0.070389327891398 -4.20163386116965
0.716625145882031 -0.020229531466954
0.337235347675211 -1.86299369003855
0.2347056827753 -2.47885399778978
0.0885939232689884 -3.77796605674737
0.678071905112638 -0.455817349421179
2.23980535242214 3.20123346490692
0.626049692764355 -0.426750861568879
2.3608324560189 6.27605571128676
1.06580205839575 0.774269061403259
0.829173032263295 0.29970402148658
0.0658020583957461 -4.28414824656176
0.97330513333458 0.254147732824592
2.19429721965122 2.8853305875715
0.963474123974886 0.268852945976642
0.6959938131099 -0.197865584356432
0.0840642647884745 -4.14334401085288
1.28095631383106 0.998865663422666
0.837270499961892 0.0994884943463456
0.0565835283663675 -3.93712052640994
4.62293035092018 8.40246484132041
0.314213129759357 -1.95278767663844
1.07724299893246 0.745730189159564
0.502500340529183 -1.06497131385909
0.575312330687437 -0.631768907475994
0.866578332296676 0.0597195041304031
0.111031312388744 -3.75933340719466
0.50927356912461 -1.10260630303307
0.562344198059137 -0.725458254375543
0.16349873228288 -2.02080051788149
0.2347056827753 -2.27828473682052
0.306456686124922 -2.13237235473864
0.0191088229477047 -6.24336699906504
0.0332761548742986 -5.45070858821413
0.294743265561132 -1.92778901956999
2.48971418557334 3.62888540864392
0.286881147788162 -1.94824962536958
1.39506279951758 1.17672836285046
0.0426443374084937 -4.80042350321631
0.837270499961892 1.44903644727492
1.21412480535285 1.09630247512751
1.62293035092018 1.76479660613665
0.422233000683048 -0.690126896939558
0.600904044590178 -0.757075519013883
1.26303440583379 0.940905252477583
0.0565835283663675 -4.46697842769065
0.111031312388744 -3.41253064366827
1.70043971814109 1.8477958480861
0.382206106811471 -1.39876725202816
0.341036917835067 -1.30911828783606
0.238786859587116 -2.17349997675138
0.141868716311337 -2.98381457225906
0.542670779004718 -0.845172184412964
1.61038509760106 1.56577104166636
1.28490890545656 0.945413952624217
0.785201779819054 -0.115285567765346
0.562344198059137 -0.841709091295485
2.11880267807225 3.11341767138142
0.578536231561723 -0.789484641215633
1.35802109746595 1.07931484108155
2.06235200882598 2.52388638785073
0.461179280923565 -1.3118708002586
0.754174884198429 -0.439061528662535
1.85066609333093 2.52719645365808
0.0285691521967709 -5.24580604451645
1.07724299893246 0.722524508946569
0.0238467419543677 -5.92632112555742
0.20997316208238 -2.71188015926809
0.578536231561723 -0.724262066907271
0.488857732570515 -0.508405693437277
0.839959587489532 0.217988001073447
0.812840461141334 -0.151270584074245
0.374807654490311 -1.19502741024073
0.716625145882031 -0.336253030470453
0.97330513333458 0.794467448727093
1.82917303226329 2.03355903009291
0.150559676575381 -3.25268805012923
0.584962500721156 -0.756396124115107
0.915839552336001 0.590249652125514
0.124328135002202 -3.38757254303646
0.915839552336001 0.107572182481395
0.286881147788162 -1.91148170672316
0.344828496997441 -1.71414751182111
0.0519520796347216 -4.81846306355601
0.321928094887362 -1.54804464125636
0.6959938131099 -0.451324203773246
0.184809238528292 -2.59765988862879
0.619804249933457 -0.792740882188708
0.584962500721156 -0.587377053654456
0.341036917835067 -1.92632112555742
0.562344198059137 -0.930882599497641
1.31227792485364 1.8379319946047
0.124328135002202 -2.81223648919112
0.124328135002202 -3.28995702708586
0.404176506647077 -1.67500000185639
1.17419333307912 0.692584442117109
0.172060745786304 -3.00728814566567
0.302562770020431 -1.98241568762835
0.154885601978171 -2.9705165823708
2.10991769207804 3.84709751076626
2.2005880510181 2.95354036723617
0.610385097601063 -1.04621673296611
0.0238467419543677 -5.43392474357234
0.440066293770366 -1.45798080737136
0.920928429008801 0.648170419398776
0.250961573533219 -2.31302922254298
0.20997316208238 -2.47885399778978
2.65687768284351 3.88771652198256
0.218264535713771 -2.20170784742782
1.74416109557041 1.90302536880649
1.34482849699744 1.32003542766357
0.0473057147783568 -4.67968115797429
0.318075769391756 -1.73621522335862
0.804604311041569 0.246643643819985
1.38589115361933 1.05942627813519
0.626049692764355 -0.794078904929051
0.167786090685978 -3.0366825961157
0.20163386116965 -2.57294998301918
1.58175294424527 1.40896929612446
1.09761079662642 0.615580063088676
0.20997316208238 -2.71188015926809
2.2438721487469 2.98678938193062
0.318075769391756 -1.73621522335862
0.0658020583957461 -3.80806277217773
0.318075769391756 -1.0366825961157
0.0795203396435264 -4.22069928061176
1.1287333141222 1.00372656804565
0.429392792255914 -1.36668413966668
0.471621027645211 -0.984196321775967
0.622930350920177 -0.439235977881718
0.0519520796347216 -4.81846306355601
3.05947065168509 4.40785669540629
0.197446064206217 -2.2803928560485
0.0749620576812219 -4.12414543736604
0.37851162325373 -1.71620703399941
0.644625422019496 -0.610789280382715
0.807354922057604 -0.200247320898688
0.356143810225275 -1.75672219373812
0.980634675133069 0.447669120140663
0.0658020583957461 -4.28414824656176
0.826463745005309 0.00763553161565074
0.0473057147783568 -4.95098317979169
0.259021343327171 -1.56013525873414
0.0238467419543677 -5.92632112555742
0.787989597190673 -0.0865664614896796
0.751320887143276 -0.0395395333665077
0.0658020583957461 -4.48559410585799
0.773996325111173 0.723693700850332
2.29670211859919 3.21673601880939
2.43206857980669 3.43411904208721
0.230612928141416 -2.55195355671324
0.0519520796347216 -4.81846306355601
0.793549122532574 -0.231535346883512
0.176322772640463 -2.70263679575189
0.568842835357879 -0.372773179437844
1.23266075679027 1.2763422950723
0.481987743203471 -1.1176044950868
0.180572245641821 -2.61913961603924
0.290817562347332 -2.1357611188102
0.111031312388744 -3.51912970974175
0.0885939232689884 -3.91681604740544
0.306456686124922 -1.9349664690411
0.597729796795034 -0.724580953268685
0.102098187618736 -3.20667359005812
0.176322772640463 -2.90460050733978
0.50927356912461 -1.16615431839083
0.333423733725192 -1.49989715433126
0.616671360448494 -0.575344498159559
0.992768430768924 0.394273694464441
0.0931094043914815 -4.00160925286166
0.111031312388744 -3.41253064366827
0.739848102699327 0.0349411777529047
2.4240262825061 3.62761724816119
0.0379678501990204 -4.93318411185077
0.0191088229477047 -6.24336699906504
0.238786859587116 -2.35907270190832
2.80598027208139 3.84477212614212
0.526068811667588 -1.13738772678861
0.314213129759357 -1.91590538919718
0.0976107966264223 -3.66757225874853
1.61195923309917 1.74471791126289
1.21826453571377 1.38330397788703
0.748461233004035 -0.172629572477079
1.27102719658732 0.962723362683274
0.137503523749935 -3.36602067907053
2.4365172266893 3.17407216678071
0.242856523896164 -2.15970799740195
0.167786090685978 -3.0366825961157
1.34672055633865 1.12569237876022
1.30256277002043 1.63811905129039
0.762703155579814 -0.0571021554442677
0.306456686124922 -1.66639757115587
0.0379678501990204 -4.93318411185077
0.0976107966264223 -3.7957252598056
1.19954148220841 0.788892850091409
2.97269265400426 4.34306313347981
0.172060745786304 -3.00728814566567
1.18480923852829 1.07425950347163
1.13093086982645 1.17724052439687
1.45066140900957 2.61415173522784
0.205809537140844 -2.49753371916952
0.987927167699425 0.451661381148966
4.73190730434318 7.54364967596396
0.464668267003444 -1.04727998131706
1.37666082756579 1.03384970517109
0.115477217419936 -3.47357382022534
0.0426443374084937 -4.55384116007147
0.282933963271499 -1.92174355945088
1.04264433740849 0.513820265946067
0.831877241191673 -0.249701816194371
0.855989697308481 0.383957369599656
0.348610137539868 -1.94626483394266
0.53605290024021 -0.746243407754217
0.20163386116965 -2.63154463693002
0.499101764067318 -1.06668842737899
0.0795203396435264 -4.22069928061176
1.71076052381881 2.3605725490505
0.363638346772199 -0.753573270184466
0.871843648509318 0.152471049044871
0.502500340529183 -1.30613237085252
0.874469117916141 0.367208974188229
0.807354922057604 0.203311169936859
0.290817562347332 -2.17880628015041
0.371094151691247 -1.63623665690642
0.404176506647077 -1.1403982494045
0.552541023028779 -0.634038492418582
0.344828496997441 -1.62215661768707
0.356143810225275 -1.85802924660472
1.14622074085104 0.864380238728703
0.318075769391756 -1.80199299055522
0.983069604050123 0.326116600459499
0.0885939232689884 -3.77796605674737
0.0519520796347216 -4.35643463024133
1.45592992992574 1.55282063049809
0.106571664198044 -3.2588330707748
0.218264535713771 -2.55167062910176
2.64385618977472 4.33925419258422
0.672048117484868 -0.233122428730288
0.0379678501990204 -3.42768080241548
2.30937024155654 3.6800445611371
0.393233128960495 -1.38421000791471
2.36550591342897 3.38284149360459
0.931052646282509 0.0677983158622941
0.141868716311337 -3.06224832722248
0.975752453753323 0.447244513608125
0.31034012061215 -1.75281421381112
3.02620987932285 4.80105942844314
0.0565835283663675 -4.46697842769065
0.415037499278844 -1.43392474357234
1.54267077900472 1.85514528565792
0.415037499278844 -1.35775306308693
0.250961573533219 -2.26585500043538
0.102098187618736 -3.39686013024169
0.154885601978171 -2.22069928061176
0.0473057147783568 -4.95098317979169
0.22650852980868 -2.57065498147593
0.238786859587116 -2.35907270190832
2.41503749927884 3.93671014908287
1.83592407425437 2.11977254966205
1 0.517465312203042
0.834576390792628 -0.264482652608471
1.71808758396052 1.80358645224169
1.55581615506164 1.54239471901159
2.54019263060113 3.91264238912104
0.0565835283663675 -4.69793286253052
0.128733314122203 -2.9243662539292
0.879705766282288 0.277118960077282
0.411426245726465 -0.954126951715633
0.485426827170242 -1.01454830856916
1.69747730428523 1.85179387972598
0.0976107966264223 -3.66757225874853
0.0749620576812219 -4.12414543736604
0.0795203396435264 -3.89943105997237
0.218264535713771 -2.66951514494619
0.928528244866962 0.219756907518856
0.656877682843514 -0.447656379581437
0.321928094887362 -1.57654324774318
1.98063467513307 4.5468989323136
0.443606651475615 -0.274933708345192
0.0658020583957461 -4.48559410585799
1.92473334121223 5.40974246093706
1.63846004921378 1.93353053409492
0.684070645734081 0.0960617350592182
0.604071323668861 -0.463248466135118
1.65229527017922 2.21565955244302
0.725377619890994 -0.213072681137065
0.205809537140844 -2.29452626108995
0.159198594849254 -2.80053555284868
4.8569856897822 9.4794280046501
0.189033824390017 -2.76064078838145
0.565597175854225 -1.06534149885161
0.492280498211304 -1.21965010231128
0.787989597190673 -0.0865664614896796
1.61667136044849 1.9616997179975
1.37295209791183 1.54512538856304
0.382206106811471 -1.32438292462634
0.363638346772199 -1.67947507340272
0.613531652917927 -0.080720511212139
0.874469117916141 -0.0658127808067614
0.50927356912461 -0.890965621432955
0.367371065648529 -1.39402530074274
0.526068811667588 -0.902795107228202
0.559083868895551 -0.949864281431671
0.0426443374084937 -5.09802002034339
0.0191088229477047 -6.24336699906504
0.529404524230844 -0.994830368010169
0.102098187618736 -2.75194720955372
1.72246602447109 1.88843783258345
2.67957393027787 3.87810088882355
0.128733314122203 -3.34691185612283
0.532732541948599 -1.03272856009167
0.626049692764355 -0.697019987226733
0.941106310946431 1.02411565505273
0.20163386116965 -1.46577845947138
0.0612001564367373 -4.58747371987721
0.0658020583957461 -4.48559410585799
0.502500340529183 -1.30613237085252
5.16805362801468 9.79401017042008
1.39140113501161 1.0807755285681
0.644625422019496 -0.782745072176627
1.78380584836918 1.95346354425805
1.14404636961671 0.935289441270271
0.111031312388744 -3.51912970974175
0.519374159093579 1.16329767381403
0.759865996276285 0.329768394800978
0.908172421584349 1.29649260251143
0.124328135002202 -3.60517572161067
0.218264535713771 -2.60938997594102
0.7796099315747 -0.12115111235433
0.0749620576812219 -3.96498033087093
0.0840642647884745 -4.14334401085288
0.0840642647884745 -3.27353326004798
0.512648295905266 -1.12190348657937
2.61038509760106 3.58519837360387
1.13968777101181 1.05351046349645
2.42671203265976 3.69204073290907
0.271027196587325 -2.03049274071943
0.250961573533219 -2.31302922254298
0.613531652917927 -0.589335808190834
1.21205047711499 0.82833994718694
1.21826453571377 0.775960755129335
0.953575662908648 0.258994462480498
3.43162295971329 6.00630177705901
0.829173032263295 -0.094529745271513
0.920928429008801 0.37064639558413
0.167786090685978 -2.81676224003106
0.385891153619327 -1.67269074506868
1.13750352374994 0.62148837674627
0.119909463735197 -2.98572433078824
1.48885773257052 1.50185306871367
0.154885601978171 -2.82665504478949
0.20163386116965 -2.75639612411511
3.01613970265525 4.53642097262116
0.0473057147783568 -4.95098317979169
0.167786090685978 -2.62597399480986
1.1720607457863 0.691120813074508
0.238786859587116 -2.31039416237501
0.440066293770366 -1.04571860491868
0.968398002614171 0.16158754456905
2.77820857639809 4.59739763665603
1.87708981807528 2.09113278912999
6.29186136958522 10.7505648595775
0.0519520796347216 -4.56903156143402
0.578536231561723 -0.772900486175566
0.799087306074004 -0.116941563994756
0.0426443374084937 -5.09802002034339
0.690044546778714 -0.0583576700836689
0.502500340529183 -0.773477723627107
0.488857732570515 -0.222893779293212
0.748461233004035 0.692713807263729
0.159198594849254 -3.01780128636424
0.230612928141416 -2.55195355671324
0.635367454158399 -0.637937535476124
0.549258439039477 -1.02829318475891
0.422233000683048 -1.32530960163762
0.992768430768924 0.709600469140807
1.01197264166608 0.486517798776106
0.450661409009565 -1.11896620349982
0.0612001564367373 -4.01949573797806
0.128733314122203 -2.48559410585799
1.98792716769943 2.5171843862863
2.0507918905566 4.19407141133494
1.44713834244587 1.37141744469896
2.5841607807556 3.6467470450397
0.0976107966264223 -3.7957252598056
0.990349829966281 0.202039389513408
0.842643672060743 0.0295464490659936
0.259021343327171 -1.77449532332831
0.20163386116965 -2.63154463693002
0.371094151691247 -1.49354285897348
0.468148835738406 -1.04492195761267
0.0931094043914815 -3.59951080929031
0.302562770020431 -1.47357382022534
0.869213392464646 -0.059161773239212
0.818305221618145 0.0806766745163645
0.782408564927373 0.19587425622409
0.298658315564515 -1.88183809090875
0.154885601978171 -2.63463765974535
0.475084882948783 -1.27715386881063
0.314213129759357 -1.6811761521652
1.23061292814142 0.758839829763389
0.0885939232689884 -3.65131407805755
0.115477217419936 -3.58496250072116
0.578536231561723 -0.530607646908538
0.681074393274161 -0.0957667092406398
0.070389327891398 -4.20163386116965
0.748461233004035 -0.239412323835649
1.94110631094643 2.32512838720482
0.0976107966264223 -3.66757225874853
0.393233128960495 -1.43548996045397
0.7311832415722 -0.216581890626191
0.539365634281046 0.463712260718893
0.184809238528292 -2.48532389607898
0.997593502292905 0.547476790721691
1.56397160380518 1.59047932152585
0.519374159093579 -0.979241439833203
0.461179280923565 -1.3118708002586
0.115477217419936 -3.47357382022534
0.739848102699327 -0.233443836400525
2.37943613148203 3.27115214974887
0.858644150754458 -0.0364186562977495
0.411426245726465 -0.592242563903191
0.0658020583957461 -4.48559410585799
0.644625422019496 -0.354891123492012
2.14513396487431 3.02109739517055
0.238786859587116 -2.35907270190832
0.552541023028779 -1.0276044613946
0.725377619890994 -0.609684453582636
0.230612928141416 -2.15819961580236
0.0426443374084937 -5.09802002034339
4.83153949214626 10.2984066304891
0.314213129759357 -1.6505564529027
0.141868716311337 -3.42716169175049
0.716625145882031 0.145973653008016
1.63381866706291 2.02368457894905
0.31034012061215 -1.59873118482341
1.66902676550963 2.3612237938389
0.271027196587325 -2.15389862372423
0.282933963271499 -1.88563668950007
0.2347056827753 -2.42603759234802
0.961005868384136 0.656030752346167
0.0931094043914815 -4.00160925286166
0.581752944245266 -0.857708605601052
0.294743265561132 -2.04236901318999
0.16349873228288 -2.91366155358595
0.254997086768376 -2.25161535739446
1.9461069920048 2.38105799988338
0.146220740851044 -3.28917068867816
1.1720607457863 1.01618542774094
0.167786090685978 -3.20444800977273
0.172060745786304 -2.66369431826876
0.0976107966264223 -2.84791970754803
0.450661409009565 -0.539837495769843
0.314213129759357 -1.74443695494076
0.333423733725192 -1.98139916826912
0.0473057147783568 -4.95098317979169
0.826463745005309 -0.00199574079741193
2.64616265715789 4.05726769052729
0.348610137539868 -1.39635198992265
0.146220740851044 -3.11185760044229
1.25499708676838 0.913365224234157
1.70191864706701 1.97658637681999
0.26703633639129 -1.85599001897965
0.111031312388744 -3.22039943751791
1.98063467513307 2.42448773684916
0.545968369105293 -0.827225663410575
0.133125083239361 -3.30768427641223
0.180572245641821 -2.74287498446149
0.425817338032086 -1.42133453136022
0.983069604050123 0.636578389679995
0.133125083239361 -3.04621673296611
0.184809238528292 -2.78448934696716
0.457681836687337 -0.796172052946637
0.925999418556223 0.573659851655655
1.80184844575106 3.12525006265999
0.704871964456353 -0.609807170342311
0.302562770020431 -1.64405724824357
0.0612001564367373 -4.37233590762642
0.176322772640463 -2.83409074912644
0.278975949702815 -1.3129493014815
0.529404524230844 -1.03381484013499
0.638460049213781 -0.328961664067701
1.20789285164133 0.985865919385676
0.214124805352847 -2.08813850882943
0.933572638261024 0.187805872620602
3.54101915313356 6.76508764882276
0.137503523749935 -3.46911417203464
0.948600847493356 1.50991187353541
0.119909463735197 -2.42318803664985
0.205809537140844 -2.61086296559444
1.19324607567693 1.71461738283938
1.35989594508638 1.02313467111987
0.575312330687437 -0.544732716245962
0.0565835283663675 -4.2679450217857
1.1287333141222 0.69350964523674
5.05542705933379 9.60051427499121
0.271027196587325 -2.03049274071943
1.76128527336162 2.03735283639914
0.180572245641821 -2.74287498446149
1.88622495966583 2.44079816679598
0.76836079044174 -0.122831371730274
0.0885939232689884 -4.07046653102947
0.629162304631691 -0.480199502635241
0.189033824390017 -2.97152546006289
0.0658020583957461 -4.48559410585799
0.575312330687437 -0.462649906469139
0.607231664562189 -0.774137706502375
1.0071955014042 0.973141284742869
1.52439805868307 1.62842899927774
0.669026765509631 -0.400188637018245
1.31034012061215 0.933042035947475
2.46814883573841 4.27949282856697
2.13859606075095 2.87941509664282
0.594548549550354 -0.756640669423073
1.20997316208238 0.78315644345473
0.180572245641821 -2.67968115797429
0.246914740470517 -1.50226446764647
0.0519520796347216 -4.81846306355601
2.20476675065461 2.78258388374485
1.37295209791183 1.40639287567795
0.866578332296676 -0.170691184247945
1.0071955014042 0.553976862330104
0.908172421584349 0.108870328332988
0.0565835283663675 -4.69793286253052
0.910732661902913 0.352218107011475
0.799087306074004 -0.0655434579813395
0.137503523749935 -2.79773691949601
0.352381891429076 -0.653867677895838
1.87446911791614 2.37280926388955
1.73407731484138 1.86344348685761
1.08633087176042 0.708026022274937
0.124328135002202 -3.28995702708586
1.27500704749987 1.2660067997083
2.56397160380518 3.52576162770907
0.839959587489532 0.158708803421953
2.23368358210138 3.00997543670236
0.7796099315747 -0.207657648797421
0.0379678501990204 -5.26299580581397
0.429392792255914 -1.41733391340183
0.992768430768924 0.364600539208623
0.522725368593217 -0.885963598738349
0.478540441585002 -1.14093017084337
0.953575662908648 0.360196697135048
0.102098187618736 -3.61598100494527
0.278975949702815 -1.86036332742591
0.218264535713771 -2.49617195802551
1.30645668612492 1.32440926125496
0.613531652917927 -0.574889234355602
0.565597175854225 -0.517471121659988
0.0191088229477047 -6.24336699906504
1.31807576939176 1.65402879637298
1.15704371014558 1.36682861118444
0.238786859587116 -2.13061052094509
0.650764559116902 -0.472256789870408
0.205809537140844 -2.73385945270978
0.526068811667588 -0.976833673823332
2.14513396487431 3.28836185462732
0.771181309504119 0.53150908006789
2.06695024392463 2.6418630259064
1.05426966252812 0.50812051634371
0.111031312388744 -3.63423818721313
0.111031312388744 -3.51912970974175
0.306456686124922 -1.9349664690411
1.83052577032854 2.29959621810846
4.15299460549244 6.35294141352678
1.66448284036468 1.62826252346013
0.0795203396435264 -4.05114083871153
1.34861013753987 1.14307812031804
0.133125083239361 -3.51269032821254
0.352381891429076 -1.60875214717885
0.172060745786304 -2.93171072104265
0.27500704749987 -1.83563990579477
0.259021343327171 -2.38110662504234
0.980634675133069 0.516746032596524
0.454175893185802 -1.20241090618411
1.13312508323936 0.9124426647592
0.713695814843359 -0.0584916561567523
0.687060688339892 -0.369943671218496
0.141868716311337 -3.14519261743685
0.965938163926367 0.395655873417705
1.28095631383106 2.11977254966205
0.450661409009565 -1.32112414109621
0.189033824390017 -2.63543693679675
1.11547721741994 0.52307237344239
0.980634675133069 0.589095410531861
0.457681836687337 -1.03233375186821
0.102098187618736 -3.73943384975696
0.659924558402378 -0.630946752528227
0.604071323668861 -0.110884637807382
0.282933963271499 -2.20348465685759
0.610385097601063 -0.633140207746855
0.218264535713771 -2.2467980857886
1.89271482684415 2.53534283060803
0.776805858697997 -0.183182285853875
1.79216124840833 2.03173114926696
1.0167340157598 0.586045053950652
0.782408564927373 -0.0718182551430598
3.94735445861161 6.05338647468687
0.222392421336448 -2.37433594728254
1.04030798865354 0.497222861713268
0.0795203396435264 -3.89943105997237
0.0795203396435264 -3.89943105997237
0.831877241191673 0.396144823141387
0.146220740851044 -3.11185760044229
0.238786859587116 -2.21770365029774
0.488857732570515 -0.955373906170745
1.56397160380518 2.20690731021039
5.0337166500304 9.18031863570156
0.137503523749935 -3.17960755483965
0.821029858954681 0.0505706114633915
0.987927167699425 0.40140277071334
0.454175893185802 -1.05477815335769
1.01197264166608 1.3361719133625
2.71296255178265 3.75257557541512
1.48885773257052 1.56191935534464
0.0426443374084937 -5.09802002034339
0.290817562347332 -2.05334215396231
1.92219784839637 3.08420650621443
1.64308654716331 1.68053761757465
0.575312330687437 -0.196261514175433
3.11824896666999 4.88597857305488
0.271027196587325 -1.91681604740544
0.713695814843359 -0.346748220321497
0.635367454158399 -0.48154626351428
0.725377619890994 0.133315726786502
4.22445194351474 6.67525075655671
0.0379678501990204 -5.26299580581397
0.352381891429076 -1.24630197988279
1.10433665981474 0.701552765675449
1.64616265715789 1.81482131508194
1.35049724708413 1.50434404051287
1.32192809488736 1.13574788612422
1.96962635095648 2.64089377591886
0.197446064206217 -2.7147281050735
0.790772037862 0.45241384420902
3.3547342399706 4.90353004639465
0.985500430304885 0.489831585988176
0.0191088229477047 -6.24336699906504
0.0191088229477047 -6.24336699906504
0.333423733725192 -1.24993130717408
0.644625422019496 -0.655690829396806
0.739848102699327 -0.210930290297644
0.869213392464646 0.223026433669609
1.99397621237223 3.30880066090175
0.53605290024021 -0.65224903069456
0.853330350857991 0.378833258533379
1.36923380966572 1.46410290080283
0.246914740470517 -2.37734121520597
0.184809238528292 -2.28391324804772
1.28688114778816 1.52405696495906
0.128733314122203 -3.25192175965554
1.76128527336162 2.01603830707804
0.0658020583957461 -4.28414824656176
0.0840642647884745 -3.98216149063343
0.393233128960495 -1.48866002559365
1.41142624572647 1.35591761747754
0.0840642647884745 -3.70546653521592
0.146220740851044 -3.19779179487526
0.931052646282509 0.273397794638213
1.31034012061215 0.938087487830103
0.796320871782627 -0.303966474950851
0.16349873228288 -2.98827461436005
2.05311133645956 2.70987336250924
1.52272536859322 1.80277994567398
1.25701061820602 1.76662706850593
2.39140113501161 3.28366745135689
1.25096157353322 0.816781191607969
1.23266075679027 1.10298950070271
0.516015147003665 -1.09957013872706
0.0749620576812219 -4.12414543736604
1.79632087178263 2.49263490272891
0.953575662908648 0.234596328670028
0.363638346772199 -1.58960201711155
0.787989597190673 -0.0263590352159433
0.404176506647077 -1.20567165403678
0.374807654490311 -1.23990606580863
0.471621027645211 -0.839030900221406
0.374807654490311 -1.72261560930344
1.09085343045111 0.863275514201405
0.0191088229477047 -6.24336699906504
0.286881147788162 -2.10547582526244
0.897885782347309 0.257380694427496
0.0612001564367373 -4.37233590762642
0.853330350857991 0.0181561926393548
0.0519520796347216 -4.81846306355601
1.02856915219677 0.693430081191999
0.53605290024021 -0.730146224957283
1.45592992992574 2.12609403171858
0.0749620576812219 -4.12414543736604
1.27699286342371 1.77773959181849
0.622930350920177 -0.102364555907191
1.6584019249725 2.96806711467556
0.502500340529183 -0.489856599094278
0.205809537140844 -2.49753371916952
1.34672055633865 1.56461335271812
0.736965594166206 -0.209051332732134
1.23266075679027 1.35389916268887
1.34672055633865 1.17353748806685
0.348610137539868 -1.14093017084337
0.804604311041569 0.00840326291938535
1.88492347555331 2.37385224781884
0.6959938131099 -0.313029222542976
1.8073549220576 2.61441440159923
5.00644764226098 8.20933659210769
0.915839552336001 0.427576277385252
0.635367454158399 -0.495083473818534
1.40961722349459 1.07437407369944
0.0840642647884745 -3.98216149063343
3.08633087176042 4.45920935600569
1.84532277225662 2.33478891345815
0.356143810225275 -1.43636025971478
0.254997086768376 -2.39652135014365
0.0519520796347216 -4.56903156143402
1.70634635910781 2.01702412653349
0.0285691521967709 -5.66818551913647
0.106571664198044 -3.68567045240913
0.568842835357879 -0.806852398439409
0.0379678501990204 -5.26299580581397
0.0565835283663675 -4.46697842769065
0.389566811762726 -1.38896187520334
0.693022246578609 -0.241483373776217
0.565597175854225 -0.894160497667478
0.616671360448494 -0.425259882445209
0.205809537140844 -2.39246218205184
0.887525270741587 0.260821220064041
1.67204811748487 1.65794838910305
1.06120015643674 0.389775514578421
0.321928094887362 -1.79354912253257
0.159198594849254 -2.80053555284868
0.739848102699327 -0.31512873545716
0.290817562347332 -2.26895240925951
1.06809751638341 0.484036078215171
0.499101764067318 -1.10769237271729
1.70487196445635 1.69444419422741
1.6584019249725 1.89446793732789
0.762703155579814 -0.216152113905201
0.154885601978171 -3.21740442909146
2.82714154395641 4.19969116356915
1.76270315557981 2.25536094258438
0.84799690655495 0.210626553438619
0.0332761548742986 -5.45070858821413
0.329602022772783 -1.4793472038751
0.271027196587325 -2.24245341906138
0.73407731484138 -0.0793604243407503
0.995182983702224 1.43775267531191
1.16564400411444 1.50261954314279
0.866578332296676 0.669714451810604
0.119909463735197 -3.65434856359237
2.04381109448049 2.65285032751777
0.65382435886596 -0.345112882308162
0.133125083239361 -3.2151622460143
0.290817562347332 -1.93792142471306
0.286881147788162 -2.06453394493134
0.0191088229477047 -6.24336699906504
0.575312330687437 -0.985883591503612
0.115477217419936 -3.58496250072116
0.363638346772199 -1.42508711494115
0.0238467419543677 -5.43392474357234
1.14622074085104 0.793771800747852
0.968398002614171 0.253500270217655
0.0473057147783568 -4.95098317979169
0.329602022772783 -1.71245984058832
1.4240262825061 1.60717359365903
0.76836079044174 1.52519176790934
0.115477217419936 -3.1832553318548
0.374807654490311 -1.72261560930344
1.23266075679027 2.30176380462381
0.352381891429076 -1.4955822604735
0.318075769391756 -1.90664936242664
0.0379678501990204 -5.26299580581397
0.801848445751061 -0.151270584074245
0.581752944245266 -0.772818042533034
2.36176835941915 3.21692976667483
0.0658020583957461 -4.48559410585799
0.172060745786304 -2.24245341906138
2.04497690871838 2.47573270810973
0.133125083239361 -3.30768427641223
0.238786859587116 -2.4094512507363
0.0565835283663675 -4.09307080437166
0.499101764067318 -1.08704472936772
1.15488560197817 0.78326859180285
0.804604311041569 0.318049966663548
0.475084882948783 -1.27715386881063
0.302562770020431 -2.0607713253298
0.65382435886596 -0.500261103637148
0.968398002614171 1.95893472610404
1.47335399486967 1.58018851670937
6.22367996719691 10.8121146874162
0.133125083239361 -3.2151622460143
0.790772037862 -0.274875329183186
0.650764559116902 -0.296045978295335
0.218264535713771 -1.00486542915381
3.88655014732434 5.95915060887441
1.03796785019902 0.416773478546798
0.0191088229477047 -6.24336699906504
0.542670779004718 -0.794078904929051
0.20163386116965 -2.35981552954382
0.542670779004718 -0.862613452314093
0.180572245641821 -2.39957323878156
0.294743265561132 -1.85616469701932
0.684070645734081 -0.107207211881311
0.584962500721156 -0.661759249977032
0.333423733725192 -1.64325318243433
1.53771021810298 1.58044668347414
2.33246925466895 4.65799107341553
0.650764559116902 -0.657719259110584
1.29081756234733 1.23982237796397
1.03562390973072 1.08944826676495
0.629162304631691 -0.453524977670575
0.6959938131099 -0.091219216899246
0.146220740851044 -2.88106772119044
1.2829339632715 0.950091764240908
0.167786090685978 -2.56760064746653
0.581752944245266 -0.384818886181815
0.0191088229477047 -6.24336699906504
2.13641015875566 3.01786035233107
1.35989594508638 1.63656804410905
1.78240856492737 2.95461338492098
0.461179280923565 -1.19679600609401
1.19324607567693 0.802097519487641
0.385891153619327 -0.686498516740025
0.0379678501990204 -4.93318411185077
0.675063155240299 -0.56438627067953
0.693022246578609 1.17028236954939
1.06809751638341 0.590409890446714
0.532732541948599 -1.13498382368941
0.246914740470517 -2.2803928560485
0.20997316208238 -2.37508667756851
1.02147972741045 0.386026544555196
0.963474123974886 0.3543710171627
0.0885939232689884 -3.91681604740544
0.246914740470517 -2.23425712850372
0.565597175854225 -0.824147000625674
1.34861013753987 1.43482865387793
1.71808758396052 2.030755331717
0.488857732570515 -1.05210766963003
0.728283351066405 -0.380792465255175
0.65382435886596 -0.753247911406717
0.298658315564515 -1.8124059488778
0.159198594849254 -3.09815774121991
0.0238467419543677 -5.92632112555742
0.607231664562189 -0.559827013361055
0.2347056827753 -2.47885399778978
1.08179409116365 1.01181312649983
0.0238467419543677 -5.92632112555742
0.0658020583957461 -4.10741511797619
3.58094943821453 6.18603002275212
0.961005868384136 0.380168514986703
0.0379678501990204 -4.93318411185077
1.19534759832222 0.862851075094653
0.389566811762726 -1.03249824216459
0.568842835357879 0.172246313352433
0.635367454158399 0.0151035416453267
1.4023583652081 1.28940353253484
0.393233128960495 -1.40962215579376
0.575312330687437 -0.789623646586441
0.371094151691247 -1.729159420284
0.638460049213781 -0.594377913104698
0.0332761548742986 -5.08049940982673
0.793549122532574 0.045904208340975
0.581752944245266 -0.558689446781169
0.172060745786304 -2.93171072104265
0.294743265561132 -0.0814520880639042
0.254997086768376 -2.2063766475767
0.363638346772199 -1.80873877142831
1.20789285164133 0.915984467565425
0.552541023028779 -0.860596943334584
0.619804249933457 -0.492026507597494
0.635367454158399 -0.53647435097984
1.84130225398094 2.09444698631929
0.751320887143276 -0.131684983607086
0.111031312388744 -3.31326901229519
0.282933963271499 -1.45692074912383
2.65229527017922 7.34601251113868
0.184809238528292 -2.92400001021048
2.98671430924977 4.61449056590255
0.371094151691247 -1.54893851895781
0.396890152568584 -1.00564025587777
0.180572245641821 -2.39957323878156
0.807354922057604 0.00601876150752914
0.866578332296676 0.00306869338332512
1.08859392326899 0.501148688782555
0.26703633639129 -2.40135649312783
0.0191088229477047 -6.24336699906504
0.070389327891398 -4.39111166003336
0.411426245726465 -1.46471265830303
0.133125083239361 -3.40654895809486
0.367371065648529 -1.4992149967504
0.0840642647884745 -3.98216149063343
0.0379678501990204 -5.26299580581397
0.250961573533219 -2.26585500043538
0.512648295905266 -0.944282769346664
0.572081209424424 -0.840758196242349
0.539365634281046 -0.666754983530025
1.50927356912461 2.07399977726572
0.650764559116902 -0.381462755522165
0.983069604050123 0.451379106289458
2.01316445919845 2.38757340692222
0.0565835283663675 -4.69793286253052
0.0885939232689884 -3.91681604740544
2.19008804076202 4.22767222805785
1.51433270361662 1.60704688539262
0.0285691521967709 -5.66818551913647
0.159198594849254 -3.1832553318548
0.0379678501990204 -4.93318411185077
0.5881649327595 -0.789401244421493
0.665999072812063 -0.41184576587668
0.562344198059137 -0.264946398791714
2.61745522085403 3.62125182854827
2.22753572461241 3.87827480034317
2.63459326844576 3.94897892820077
1.1287333141222 0.734686363064293
0.407805930047768 -1.29342201684095
0.475084882948783 -1.08066948480787
0.259021343327171 -2.14939633957112
0.0795203396435264 -3.7621675653455
0.184809238528292 -1.37354393334228
0.790772037862 -0.24026698414039
0.985500430304885 0.275365892151021
1.08179409116365 0.732858446504909
0.0426443374084937 -4.80042350321631
1.49910176406732 1.6478830340366
1.85996954822103 2.25772713430353
0.124328135002202 -3.49227535148232
0.389566811762726 -1.57769498518856
0.176322772640463 -2.64114463935387
0.385891153619327 -1.49898768254871
1.24082312674364 1.06000495639757
0.154885601978171 -3.13032882709652
0.436517226689295 -1.0890962465749
0.492280498211304 -0.548844400482978
0.141868716311337 -3.23319804762282
0.495695162624069 -0.792963799819805
1.42939279225591 1.57331399566146
1.16564400411444 0.554853008467447
0.363638346772199 -1.27742675580154
2.5327325419486 3.64263847243246
0.823749360308273 0.264360689446467
0.522725368593217 -1.16010331047221
0.701918647067005 0.169117023269894
0.271027196587325 -2.15389862372423
0.124328135002202 -3.28995702708586
1.48198774320347 1.25817435596644
0.432959407276106 -1.15522339621269
1.72392255669061 2.39932810957328
0.22650852980868 -2.35783550515906
0.238786859587116 -2.31039416237501
0.0749620576812219 -3.82164330899001
1.13968777101181 0.642030516424992
1.78240856492737 2.52412407173587
1.79770475202388 2.02728741732605
0.581752944245266 -0.601974266031857
0.0332761548742986 -5.45070858821413
0.167786090685978 -2.68680916343942
0.146220740851044 -2.7454612326131
4.69134804674299 8.75947069237736
1.52439805868307 1.87723430014326
0.512648295905266 -0.836960871110905
0.499101764067318 -1.08704472936772
0.133125083239361 -3.40654895809486
0.0885939232689884 -3.42716169175049
0.0840642647884745 -3.83719072772589
0.425817338032086 -1.37054655690862
0.997593502292905 0.733090691308655
1.97941566784391 2.55410557963446
1.97085365434048 2.32296993309421
2.00480098626382 2.88579416349066
0.0426443374084937 -5.09802002034339
1.92852824486696 3.32327205404731
0.0749620576812219 -4.3030732451893
0.53605290024021 -0.65224903069456
1.51601514700366 1.75916296091269
0.218264535713771 -2.34144013533324
1.21619615537254 1.56982377946753
3.59454854955035 5.63223708569898
0.0191088229477047 -6.24336699906504
1.1613502657043 1.39107002507498
0.75702324650746 -0.352589223372927
1.77820857639809 2.00184440864598
0.0658020583957461 -4.48559410585799
0.0795203396435264 -4.05114083871153
0.0658020583957461 -4.28414824656176
0.367371065648529 -1.41961247566247
0.762703155579814 -0.30873972969197
0.722466024471091 -0.315609053424355
0.167786090685978 -2.62597399480986
0.172060745786304 -2.60380629099917
0.318075769391756 -1.18237902384594
0.866578332296676 0.250258591406561
0.0976107966264223 -3.7957252598056
1.12653240592893 0.817429329254734
0.070389327891398 -4.03417711531809
0.584962500721156 -0.410220482981068
0.22650852980868 -2.12955445249819
1.18480923852829 0.819262620391732
0.76836079044174 -0.220643055284581
0.0332761548742986 -5.45070858821413
0.16349873228288 -3.06695796405252
3.11381160818253 5.4593917747306
0.995182983702224 0.753240082261481
0.0840642647884745 -4.14334401085288
0.348610137539868 -1.61538953447266
0.443606651475615 -1.40229145916343
2.1720607457863 3.29808285406418
0.0931094043914815 -3.59951080929031
0.16349873228288 -1.94453037855364
0.205809537140844 -2.61086296559444
0.422233000683048 -1.45158811944962
0.790772037862 0.111969214932686
1.36176835941915 1.34875538748118
1.14186871631134 0.606312814399486
0.669026765509631 -0.561724953206094
0.176322772640463 -2.47098554546227
1.7412872001163 2.06098046812905
0.306456686124922 -1.26751903105825
0.905607629725045 0.612637845169315
0.0612001564367373 -4.58747371987721
0.0285691521967709 -5.66818551913647
0.0519520796347216 -4.81846306355601
1.31034012061215 1.44997867703175
0.457681836687337 -1.38875128430848
1.24488705912353 0.770153732103713
0.0519520796347216 -4.17118006462794
0.329602022772783 -1.74443695494076
0.411426245726465 -1.09132202055062
0.492280498211304 -1.15375547791463
0.635367454158399 -0.340462313183939
1.86129372916841 2.64301960231093
0.371094151691247 -1.54893851895781
0.641546029087524 0.910219265562528
0.565597175854225 -0.545366326375361
2.88947354253111 4.11545030814133
0.492280498211304 -0.453260707474589
0.877089818075277 0.111373791925281
2.51096191927738 3.61716951505044
0.128733314122203 -3.44859989837579
0.457681836687337 -0.550256822722433
0.552541023028779 -0.775541173381811
0.650764559116902 -0.432643399997452
1.54596836910529 2.34782679885217
0.396890152568584 -1.65541214321115
0.545968369105293 -0.760313831996843
0.119909463735197 -3.32934556644985
1.86261669582773 2.41207609271116
0.495695162624069 -1.04837727751168
0.333423733725192 -1.83650126771712
0.306456686124922 -1.86299369003855
2.14186871631134 3.37997077717925
0.73407731484138 -0.13126214870986
0.180572245641821 -2.61913961603924
0.436517226689295 -1.48866002559365
3.12763327972587 4.75072121212143
0.111031312388744 -3.63423818721313
0.146220740851044 -3.19779179487526
1.08633087176042 0.653855026338904
0.0379678501990204 -5.26299580581397
2.52773763202821 3.77094097853208
0.298658315564515 -1.95478146841802
0.356143810225275 -1.85802924660472
0.37851162325373 -1.74826824323171
0.965938163926367 0.644347619560998
1.04030798865354 0.361098577285487
0.871843648509318 0.178285623339013
0.725377619890994 -0.190872380935466
1.49398884067367 1.87260368196922
0.823749360308273 0.674236915565859
0.855989697308481 0.116605099788468
3.11325597750326 4.91681957753563
0.900464326449086 0.246318260581928
0.128733314122203 -3.34691185612283
0.37851162325373 -1.78105817834938
1.6915341649192 1.90416024236525
0.7311832415722 0.467113691054632
0.0519520796347216 -4.17118006462794
0.799087306074004 0.132318235513613
0.613531652917927 -0.931864129062628
0.787989597190673 -0.249090018659249
1.45066140900957 1.36221262273251
0.626049692764355 -0.221542923573943
0.2347056827753 -2.37508667756851
0.0379678501990204 -5.26299580581397
0.492280498211304 -1.19734913722692
0.22650852980868 -2.12955445249819
1.23266075679027 1.16455382978446
1.20997316208238 0.708350892617662
1.16778609068598 0.741051459736102
0.443606651475615 -0.346748220321497
0.0332761548742986 -5.45070858821413
4.13285098899689 6.33922062128172
0.903038270112912 0.375650864474179
0.0379678501990204 -4.93318411185077
0.385891153619327 -1.47196675831425
0.672048117484868 -0.761403974893575
0.826463745005309 0.309665491167597
0.115477217419936 -3.47357382022534
0.65382435886596 -0.674127181470145
0.222392421336448 -2.53283976964502
0.0285691521967709 -5.66818551913647
0.492280498211304 -0.916694593093718
0.485426827170242 -1.13653883294777
0.635367454158399 -0.402886753185035
0.290817562347332 -1.93792142471306
0.314213129759357 -2.11053731011211
3.01197264166608 5.90436863536123
0.0840642647884745 -3.70546653521592
0.559083868895551 -0.949864281431671
0.545968369105293 -1.02904787826427
0.900464326449086 0.045904208340975
1.42223300068305 1.61406767188783
0.5881649327595 -0.875303023234769
1.07724299893246 0.494942118787584
0.874469117916141 -0.0557474257403063
0.76836079044174 0.162277588545761
0.519374159093579 -0.869384960604568
0.418639735959039 -1.19061538292519
1.44890095114513 1.36682861118444
0.641546029087524 -0.202077835643346
0.111031312388744 -3.51912970974175
0.411426245726465 -1.26597103333374
0.407805930047768 -1.44281684339878
1.35238189142908 1.07554217061195
1.76836079044174 2.70554277894265
0.0519520796347216 -4.56903156143402
2.64616265715789 3.76458361086937
0.0519520796347216 -4.81846306355601
0.739848102699327 -0.466911736598948
1.14186871631134 0.958856121240891
0.0473057147783568 -4.95098317979169
0.205809537140844 -2.20281809685354
1.13968777101181 1.13486194140028
0.522725368593217 -0.903908170235254
0.771181309504119 -0.377341215205969
0.374807654490311 -1.60053470618382
2.49569516262407 4.1878058726206
0.102098187618736 -3.87444767333318
1.24691474047052 1.39105162785014
0.736965594166206 -0.505183426742158
2.47248777146274 3.56807685596362
1.38773015328311 1.19156405906756
0.578536231561723 -0.530607646908538
0.0191088229477047 -6.24336699906504
0.119909463735197 -3.1473285725833
0.329602022772783 -1.30231939272446
0.31034012061215 -1.7206529390306
0.0749620576812219 -4.3030732451893
0.363638346772199 -1.53265362745511
0.759865996276285 0.150110426221254
0.16349873228288 -1.80311509922257
0.568842835357879 -0.69327022272225
0.565597175854225 -0.588247282920345
0.180572245641821 -2.95098317979169
0.286881147788162 -2.10547582526244
1.44713834244587 1.48264398729309
0.254997086768376 -2.11994463354131
1.4453735776498 1.40906014460326
0.0795203396435264 -4.05114083871153
0.0238467419543677 -5.92632112555742
2.18269229751619 2.60454740303901
0.672048117484868 -0.244509788215347
0.0612001564367373 -4.37233590762642
0.0795203396435264 -4.05114083871153
0.422233000683048 -1.14377040217884
0.742724863454891 -0.212848978584728
0.0565835283663675 -4.69793286253052
0.607231664562189 -0.968154786126642
1.1199094637352 0.992711854334326
0.341036917835067 -1.72150133366892
0.371094151691247 -0.813027471414674
0.26703633639129 -2.21061385878078
0.0379678501990204 -5.26299580581397
1.22239242133645 0.72046637922689
1.32768736417605 1.02622567323648
0.0795203396435264 -4.22069928061176
1.11547721741994 0.780686971595524
1.38220610681147 1.49296636364047
0.0976107966264223 -3.66757225874853
0.742724863454891 -0.293343174583865
0.124328135002202 -3.38757254303646
0.607231664562189 -0.894549142658308
0.662965012722429 -0.372773179437844
0.400537929583729 -1.16568517860728
0.0332761548742986 -5.45070858821413
0.128733314122203 -3.25192175965554
1.03562390973072 1.28428831194224
0.519374159093579 -1.11896620349982
0.222392421336448 -1.90809736693851
1.09536185612286 0.949417294440174
0.404176506647077 -1.44741511339235
0.669026765509631 -0.619856200757127
0.184809238528292 -2.59765988862879
1.45066140900957 1.30086647935953
1.00480098626382 1.24764644707493
0.254997086768376 -2.2063766475767
0.0658020583957461 -4.28414824656176
0.290817562347332 -1.86580470622979
0.314213129759357 -0.370775303609346
0.16349873228288 -2.71051092860999
0.16349873228288 -2.98827461436005
1.38220610681147 1.16312531567904
0.0885939232689884 -4.07046653102947
0.440066293770366 -1.26010374374276
0.722466024471091 -0.103763796856146
0.542670779004718 -0.760995074768712
1.2829339632715 2.57014339064189
1.37851162325373 1.68888766203186
0.0658020583957461 -4.28414824656176
0.492280498211304 -1.21965010231128
2.49569516262407 3.69229581652029
0.133125083239361 -3.51269032821254
2.03796785019902 2.73207434415821
0.443606651475615 -1.21143300069505
0.815575428862573 -0.208753900499168
0.0285691521967709 -5.66818551913647
1.08633087176042 0.843262367677783
2.4374053123073 4.43931551600463
1.4311772019341 3.33986032809399
1.1287333141222 0.529371093817932
0.5881649327595 -0.756423293769077
0.250961573533219 -2.41227377639422
0.687060688339892 -0.45999264174795
1.51937415909358 1.94174281130569
0.622930350920177 -0.665427897957477
0.641546029087524 -0.832371412680675
1.6750631552403 1.98640992051625
0.739848102699327 -0.199803909303238
0.325770161181757 -1.45917430467739
1.29670211859919 1.2526162844823
0.0285691521967709 -5.66818551913647
0.400537929583729 -1.42595115943059
0.418639735959039 -1.28152626681523
0.422233000683048 -1.12260372201557
0.246914740470517 -2.48127681074321
0.829173032263295 0.747647252036261
0.443606651475615 -1.23395445462431
0.545968369105293 -0.760313831996843
1.15055967657538 1.54662918582667
0.597729796795034 -0.503267193839165
1.4922804982113 1.40087905560623
0.684070645734081 -0.319597862060964
0.359895945086383 -1.7824407323995
1.63071609588677 1.98569130837597
0.0238467419543677 -5.92632112555742
1.1527242606887 1.55084577091803
1.09761079662642 0.742128815730825
0.713695814843359 -0.334528131666996
0.150559676575381 -2.43296905744243
0.141868716311337 -2.98381457225906
2.72900887033786 3.83869548626308
2.72610460153444 3.56997411388188
1.78659636189081 2.34038602185452
0.197446064206217 -2.7147281050735
0.0749620576812219 -3.96498033087093
0.0473057147783568 -4.95098317979169
0.259021343327171 -2.02635903521594
0.363638346772199 -1.67947507340272
2.42492208821069 3.712610502163
0.411426245726465 -0.881215837269222
1.37109415169125 1.30883474470204
0.584962500721156 -0.53051471669878
0.404176506647077 -1.55672451858228
1.48885773257052 1.70494103329213
0.0519520796347216 -3.85966270659098
2.69673574937767 3.91456345694469
0.425817338032086 -1.52861096538291
1.4453735776498 1.1726815897424
1.27102719658732 0.886472935486108
0.238786859587116 -2.35907270190832
0.552541023028779 -0.7591156254687
0.450661409009565 -0.923267801579866
0.176322772640463 -2.83409074912644
1.70634635910781 1.75927223889442
0.565597175854225 -0.693556319505199
0.0565835283663675 -4.69793286253052
0.321928094887362 -0.864252113875775
1.37851162325373 1.05212273107613
0.572081209424424 -0.693036185728469
0.27500704749987 -2.09946674566858
0.070389327891398 -4.20163386116965
0.0885939232689884 -3.77796605674737
1.5327325419486 1.4843695203872
0.282933963271499 -2.11722065574799
1.26303440583379 1.15970261827595
0.762703155579814 0.0399560364623527
0.0931094043914815 -4.00160925286166
0.193246075676931 -2.6744351754313
0.910732661902913 0.266568456248096
0.866578332296676 0.432911751506044
1.55417951842453 1.9531645185846
0.55581615506164 -0.808428899119042
0.348610137539868 -1.67577057625515
1.1243281350022 0.713460426518332
0.106571664198044 -3.56655221182103
0.478540441585002 -1.22866791503032
0.0473057147783568 -4.67968115797429
1.29081756234733 1.29592282678567
3.38266725274504 5.96609537144188
1.14186871631134 0.95388290640366
0.0332761548742986 -5.45070858821413
0.294743265561132 -1.69126913224951
1.57853623156172 2.05438583121432
0.572081209424424 -0.462805064760607
0.218264535713771 -2.55167062910176
0.0565835283663675 -4.69793286253052
0.167786090685978 -2.95959035225183
1.0024024902153 0.430622421319049
0.302562770020431 -1.90809736693851
1.61980424993346 2.61708038423072
0.754174884198429 -0.0714802053627354
0.432959407276106 -1.63528703861584
0.890122382227627 0.233570730620489
0.754174884198429 -0.40033722075746
0.675063155240299 -0.280334255566179
0.647698256069119 -0.319116214479964
0.259021343327171 -0.802806432325547
0.385891153619327 -1.09691872636557
0.0332761548742986 -5.45070858821413
0.242856523896164 -2.29523657896682
3.7423655819088 5.68335064768653
0.584962500721156 -0.384797886101161
0.915839552336001 0.194469407688744
0.522725368593217 0.0604600202345901
0.333423733725192 -1.64325318243433
0.0749620576812219 -3.96498033087093
0.782408564927373 -0.112970361809361
1.4276061727819 1.68314437603953
0.771181309504119 -0.0733066159268622
4.00659724510665 7.14615397680126
3.28737378738349 5.40514962350194
0.411426245726465 -1.26597103333374
1.47162102764521 1.57461052834792
0.429392792255914 -0.815063419281842
2.07724299893246 3.66454372320653
0.246914740470517 -2.18955116432132
1.11325597750326 0.379612308309748
1.31421312975936 1.46415536678636
0.159198594849254 -3.01780128636424
0.250961573533219 -1.93545854153904
0.742724863454891 -0.353719161802443
1.84933211723877 2.04722399761929
1.03562390973072 0.376840440189196
0.0795203396435264 -3.7621675653455
0.559083868895551 -0.758136014327813
0.119909463735197 -3.42975911495865
0.0285691521967709 -5.66818551913647
0.0612001564367373 -4.58747371987721
0.635367454158399 -0.454847055266431
0.197446064206217 -2.23425712850372
0.20163386116965 -2.57294998301918
1.08859392326899 0.409671708793499
0.7311832415722 0.0582527778124735
3.04730571477836 4.87644165986688
0.903038270112912 0.405099901488376
0.329602022772783 -1.56241357346862
0.0191088229477047 -6.24336699906504
2.00839127025914 2.47369281032867
0.128733314122203 -2.54067950839826
0.159198594849254 -3.09815774121991
0.20163386116965 -2.63154463693002
0.0238467419543677 -5.43392474357234
0.159198594849254 -3.09815774121991
0.495695162624069 -1.00900265536165
1.33342373372519 1.0069314188413
0.325770161181757 -2.03919243566981
1.17632277264046 0.940201327096021
0.0976107966264223 -3.7957252598056
0.250961573533219 -2.36179827514488
0.294743265561132 -1.35874267902208
0.622930350920177 -0.400507049485248
0.656877682843514 -0.370775303609346
0.801848445751061 1.00778751086733
0.400537929583729 -0.250849636320865
1.58014548442338 2.39893782527667
1.18903382439002 1.24458164280872
1.85466063683596 2.21574265240868
0.106571664198044 -2.43644731852305
0.0749620576812219 -4.3030732451893
0.0795203396435264 -3.89943105997237
0.610385097601063 -0.437492434203571
0.842643672060743 0.0483326215514215
0.371094151691247 -1.49354285897348
0.0191088229477047 -6.24336699906504
0.440066293770366 -1.28340421587939
0.31034012061215 -1.88914740486647
0.111031312388744 -3.63423818721313
1.36176835941915 1.16730636777505
2.442722376216 3.25971167345531
1.61353165291793 1.86202836881393
0.246914740470517 -2.42837324065334
0.915839552336001 0.160335998001144
0.635367454158399 -0.316229700902582
0.150559676575381 -2.72033491962209
0.20997316208238 -2.37508667756851
1.35989594508638 1.65200358765116
0.070389327891398 -4.39111166003336
0.115477217419936 -3.370172322341
0.238786859587116 -2.21770365029774
2.8073549220576 3.8674337121255
1.48714329975926 1.29444822450267
0.0426443374084937 -5.09802002034339
1.48714329975926 1.8331732826865
0.0285691521967709 -5.66818551913647
0.0658020583957461 -4.28414824656176
0.133125083239361 -3.40654895809486
0.0426443374084937 -5.09802002034339
0.306456686124922 -0.508405693437277
0.214124805352847 -2.4605900997281
0.0332761548742986 -5.08049940982673
0.133125083239361 -3.30768427641223
0.242856523896164 -2.03582496819957
0.298658315564515 -2.19875135263653
0.374807654490311 -1.6602842315621
0.0332761548742986 -5.45070858821413
1.36923380966572 1.38502311899992
0.829173032263295 0.185544838310137
0.0840642647884745 -3.83719072772589
1.01435529297707 0.193344543072178
0.76836079044174 -0.325571596532996
0.341036917835067 -1.69002310219575
0.951090399519054 0.604663754104911
0.529404524230844 -0.609021963395324
0.389566811762726 -1.60679136397344
0.146220740851044 -3.11185760044229
0.070389327891398 -2.63154463693002
0.176322772640463 -2.76686707988007
1.22445194351474 1.02154310949304
0.128733314122203 -2.99954973068336
0.871843648509318 -0.042451830078408
0.804604311041569 -0.0206699867761448
0.641546029087524 -0.538061525752128
0.0473057147783568 -4.08104372035606
0.669026765509631 -0.759905240688527
1.47162102764521 1.56159246810332
1.91711345532463 2.42887615483854
0.150559676575381 -2.65809990739144
0.352381891429076 -1.63848824932557
1.4276061727819 1.70402807100129
0.985500430304885 0.397610678826212
0.115477217419936 -3.47357382022534
2.06235200882598 2.39405034219295
2.86327772449491 4.37405935800571
1.30256277002043 1.16545041488627
0.884923475553307 0.334214929843623
0.0473057147783568 -4.95098317979169
0.698959271586461 -0.466200556713816
1.24082312674364 1.01773524723906
0.106571664198044 -3.68567045240913
0.0332761548742986 -5.45070858821413
0.180572245641821 -2.80896417491926
1.59454854955035 1.86064729098154
0.771181309504119 -0.340217961165138
1.21826453571377 1.34962026906664
0.539365634281046 -0.666754983530025
0.0285691521967709 -5.66818551913647
2.42133552317921 3.60842819662914
0.432959407276106 -1.22118665859105
0.20997316208238 -2.53367770683537
1.67053823242723 2.69405404392637
1.48370830994394 1.36583046099029
0.728283351066405 -0.0965919414857786
0.0332761548742986 -5.45070858821413
0.250961573533219 -2.31302922254298
1.72392255669061 1.77514804989067
0.184809238528292 -2.78448934696716
0.133125083239361 -3.04621673296611
1.09985623683207 0.364100779076532
1.61823865559545 1.82248120074758
0.925999418556223 0.214790178380156
0.425817338032086 -1.47397586557073
1.04030798865354 1.23140089858041
0.0473057147783568 -4.67968115797429
2.18692307779421 2.84083987114451
0.0658020583957461 -3.94998856062724
0.27500704749987 -1.64249977751832
0.526068811667588 -0.609880805408852
0.0473057147783568 -4.95098317979169
0.176322772640463 -3.05688464397067
2.17844907374885 3.23480819472156
0.665999072812063 -0.477509746637254
0.0473057147783568 -4.95098317979169
1.08633087176042 0.464027113235785
0.0379678501990204 -5.26299580581397
0.946106992004798 0.228802392399644
0.464668267003444 -1.19410712453477
1.26102926994342 0.93535672526671
0.193246075676931 -2.61410884638067
1.37851162325373 1.23542994443919
0.50927356912461 -0.873180328605501
1.46292482867539 1.4364162057394
0.193246075676931 -2.61410884638067
0.454175893185802 -1.27062001839555
0.286881147788162 -2.02472195286148
0.0191088229477047 -6.24336699906504
1.27301849440642 1.85136604875648
1.63071609588677 1.64666614391208
0.690044546778714 -0.358907681028424
0.591360271919307 -0.646673561373461
0.450661409009565 -1.14007919065301
0.892714826844151 0.188935062327808
0.76836079044174 -0.349962969853354
1.1243281350022 0.971444357927645
0.604071323668861 -0.588247282920345
1.14404636961671 1.01862464781535
1.55745093715259 1.47302958414432
0.193246075676931 -2.8032273581061
1.20580953714084 1.09292845303047
0.568842835357879 -0.876011282724547
0.512648295905266 -1.02053946747982
0.516015147003665 -0.58353980766321
1.15055967657538 1.30245844047465
0.485426827170242 -1.07425455469342
1.15488560197817 1.05812919591751
1.11769504266975 0.92149747080359
0.271027196587325 -1.99159673708061
1.71662514588203 1.85727758402131
0.704871964456353 -0.341786606331837
0.0426443374084937 -5.09802002034339
1.1720607457863 0.726544502789438
0.600904044590178 -0.53109562874242
4.03855324076939 7.87464045245163
0.454175893185802 -1.01523082575055
2.68257329734758 3.90434070814973
0.529404524230844 -0.523307657229332
0.0426443374084937 -5.09802002034339
0.259021343327171 -2.14939633957112
0.115477217419936 -3.1832553318548
0.389566811762726 -1.46684504859002
0.461179280923565 -1.06982490547258
0.0519520796347216 -4.56903156143402
0.070389327891398 -4.03417711531809
1.70634635910781 1.79029317043542
0.584962500721156 -0.631544636930025
0.106571664198044 -3.56655221182103
0.581752944245266 -0.840326178319646
0.928528244866962 0.49091923303131
1.39506279951758 1.32275776780375
0.990349829966281 0.747388597236491
1.7412872001163 2.13315074826121
1.75559976830526 2.10740423347327
0.222392421336448 -2.42525988244521
1.71808758396052 1.73276650594069
1.1720607457863 1.77986287407871
0.20997316208238 -2.53367770683537
0.65382435886596 -0.473216540619526
0.22650852980868 -2.35783550515906
1.31421312975936 1.26172031707375
0.0238467419543677 -5.92632112555742
0.0749620576812219 -4.3030732451893
0.481987743203471 -0.997139963677283
0.0379678501990204 -5.26299580581397
0.250961573533219 -2.13293659626757
0.418639735959039 -1.62413841001201
1.13093086982645 0.80988930134948
1.63381866706291 2.01416020694575
0.150559676575381 -3.07954736027191
0.348610137539868 -1.52930716838558
0.0285691521967709 -5.66818551913647
1.51601514700366 1.50752101704529
0.539365634281046 -1.05060769197934
0.0379678501990204 -4.93318411185077
0.176322772640463 -2.83409074912644
0.0749620576812219 -3.82164330899001
0.238786859587116 -2.4094512507363
0.0658020583957461 -4.28414824656176
0.20997316208238 -2.42603759234802
0.0840642647884745 -3.98216149063343
0.748461233004035 -0.119245687235849
1.51433270361662 1.49852696588641
0.892714826844151 0.533677234190303
0.26703633639129 -2.30283514395797
1.06809751638341 0.463187353780053
0.0658020583957461 -4.48559410585799
0.65382435886596 -0.769606409759559
1.35989594508638 1.00881894685527
0.0565835283663675 -4.2679450217857
2.47767732756531 3.67442210492715
0.407805930047768 -1.20178183748045
1.4311772019341 1.39327599059433
0.454175893185802 -1.22479086386231
0.0931094043914815 -3.85476786453239
0.672048117484868 -0.155832483569662
1.42223300068305 1.62662275104494
2.42581733803209 3.53346612136562
0.0976107966264223 -3.7957252598056
0.119909463735197 -3.42975911495865
2.73624406624875 4.39552978919395
0.0238467419543677 -5.43392474357234
1.90817242158435 2.33226167563507
1.1243281350022 0.653374494350536
1.56397160380518 1.6654059542249
0.150559676575381 -3.16352189279051
0.440066293770366 -1.38056212488254
0.722466024471091 -0.200247320898688
0.855989697308481 -0.0333374345269669
0.0658020583957461 -4.10741511797619
0.659924558402378 -0.502355595779713
1.33342373372519 0.912681903499131
1.8087282634663 2.66092943065927
2.39414825429463 4.22340102467163
1.69004454677871 2.59345104190514
1.0309245731949 0.622857241991644
0.172060745786304 -2.72617644320999
0.0885939232689884 -3.77796605674737
0.499101764067318 -0.774880548303845
0.693022246578609 -0.587981323837485
0.133125083239361 -3.2151622460143
0.389566811762726 -1.46684504859002
0.0795203396435264 -3.89943105997237
0.137503523749935 -3.09471865725314
5.92765946070309 10.0064875931177
0.359895945086383 -1.23626394843197
1.61823865559545 1.70307995285229
1.55417951842453 1.53721156014023
0.669026765509631 -0.337878350709264
0.150559676575381 -3.25268805012923
1.09985623683207 1.06333363177423
0.128733314122203 -3.44859989837579
0.325770161181757 -1.75238064655289
0.356143810225275 -0.166118225298479
0.344828496997441 -1.74616247341626
0.111031312388744 -1.46804590464715
1.31614574229336 0.968217154014491
0.616671360448494 -0.451412170301178
0.389566811762726 -1.49376931682644
1.19534759832222 0.935289441270271
0.923466151810701 0.0324271962790008
0.415037499278844 -1.26206971503162
1.7122289158447 2.01921595450422
0.0191088229477047 -6.24336699906504
0.464668267003444 -1.21635764332009
0.0612001564367373 -4.58747371987721
0.613531652917927 -0.758598525589049
0.159198594849254 -2.44482951991121
1.30256277002043 1.12177316264363
0.0931094043914815 -3.85476786453239
0.475084882948783 -1.04041591335606
0.278975949702815 -2.08759151544244
1.38956681176273 1.36972557138649
0.271027196587325 -2.28885627328171
0.115477217419936 -3.47357382022534
0.644625422019496 -0.581612970480161
0.205809537140844 -2.79952741931117
3.21516085210537 5.00592065651086
0.821029858954681 -0.170528260928789
0.626049692764355 -0.534446243700864
0.471621027645211 -0.984196321775967
1.36550591342897 1.2862416187642
0.400537929583729 -1.00212459312107
0.0379678501990204 -4.93318411185077
0.0285691521967709 -4.91949063238815
0.562344198059137 -0.930882599497641
0.176322772640463 -2.97873420767859
0.150559676575381 -3.16352189279051
0.742724863454891 -0.378595260173136
0.329602022772783 -1.95278767663844
0.910732661902913 0.0964830038195886
1.65229527017922 1.57501545597612
0.22650852980868 -2.40817010773328
0.0795203396435264 -3.63683673804126
0.189033824390017 -2.5202364954047
0.0519520796347216 -4.81846306355601
0.908172421584349 0.0908609813969655
0.997593502292905 0.795579788265917
0.27500704749987 -1.80160045862058
0.754174884198429 0.278021225008561
1.45241972128192 1.49058157777214
1.30061186365027 1.16959614458178
0.0238467419543677 -5.92632112555742
1.40599235967584 1.21530978762074
0.762703155579814 -0.332845806466439
0.882316979738826 0.266394633540858
0.222392421336448 -1.94477803026498
1.55581615506164 1.61350011618745
0.647698256069119 -0.597075880373257
0.665999072812063 -0.603806290999167
1.57369767462534 1.69013925056441
0.629162304631691 -0.606742378521387
0.0658020583957461 -4.48559410585799
1.07496205768122 0.400196722882714
0.0519520796347216 -4.56903156143402
0.230612928141416 -2.39144917203418
0.73407731484138 -0.218395837123513
0.115477217419936 -3.370172322341
0.0612001564367373 -4.58747371987721
0.222392421336448 -2.10160504283838
0.987927167699425 0.423156909162961
2.51180535399353 4.30117571172551
0.713695814843359 -0.217703650297736
0.464668267003444 -1.46005901375085
0.106571664198044 -3.2588330707748
0.176322772640463 -2.83409074912644
0.141868716311337 -2.64516357096151
0.333423733725192 -1.94378767838749
1.31034012061215 1.03545914193589
0.150559676575381 -3.16352189279051
1.3932331289605 1.4237925025546
0.205809537140844 -2.1165927752106
2.33246925466895 3.21093750548957
0.951090399519054 0.648416704153274
1.39506279951758 1.31502139308739
0.619804249933457 -0.425713495604587
0.0332761548742986 -5.45070858821413
0.184809238528292 -2.43227441040361
0.552541023028779 -0.932447228354261
0.920928429008801 0.136128455620695
0.184809238528292 -2.48532389607898
2.77610398807316 4.09178473017894
0.481987743203471 -0.997139963677283
0.0612001564367373 -4.58747371987721
6.69111536525274 11.981982829271
1.05426966252812 0.327655324862608
0.193246075676931 -2.44693270202343
0.0379678501990204 -4.93318411185077
1.00480098626382 0.315105426483537
0.0565835283663675 -4.69793286253052
0.913288366806669 0.255441786971781
0.869213392464646 0.263784776641379
1.56071495447448 1.8637926305898
0.978195629681652 0.302419314949784
1.92852824486696 2.70287740936308
0.400537929583729 -1.47876434206836
0.526068811667588 -1.15877405142249
0.302562770020431 -1.87232623591669
1.27897594970282 1.02246975443265
0.0749620576812219 -3.96498033087093
0.516015147003665 -1.12039913029251
0.0426443374084937 -5.09802002034339
0.7311832415722 -0.205412006392166
0.457681836687337 -0.955467471216936
0.159198594849254 -2.80053555284868
1.14622074085104 0.42110430977943
0.0612001564367373 -3.87091367538522
0.499101764067318 -0.710300393032687
1.23878685958712 1.03602398176335
0.450661409009565 -1.27368879829846
0.271027196587325 -2.24245341906138
3.75060650483559 6.93170677115239
0.739848102699327 -0.188762681104364
0.286881147788162 -2.06453394493134
0.337235347675211 -1.72899946148784
2.64231649374716 4.19628403861068
1.34672055633865 1.33525431027026
1.06120015643674 0.639399959460272
1.0309245731949 0.986515449216791
0.167786090685978 -2.95959035225183
0.826463745005309 0.179379677491146
0.928528244866962 0.284572233592972
0.0426443374084937 -5.09802002034339
0.070389327891398 -4.03417711531809
0.2347056827753 -2.42603759234802
1.53936563428105 1.53319940837009
0.0749620576812219 -3.82164330899001
0.97330513333458 0.678664864395747
0.348610137539868 -1.47464619022582
0.385891153619327 -1.73557235886634
0.0191088229477047 -6.24336699906504
0.877089818075277 0.451943600789937
0.119909463735197 -3.53768791574334
0.222392421336448 -1.83742062096849
2.31130934808622 2.90695278402095
1 0.758991900496205
0.50927356912461 -1.04173976015207
2.35520424976166 4.73869856139066
1.51096191927738 2.3346581928284
0.133125083239361 -2.57448201479879
1.3803600476461 1.06554848959765
1.73840756834011 1.7432197804506
0.499101764067318 -0.694597149967261
1.05658352836637 0.455759899318748
0.197446064206217 -2.37734121520597
1.1243281350022 2.43802575672562
1.21205047711499 0.744425129802357
0.0426443374084937 -5.09802002034339
0.0612001564367373 -4.58747371987721
4.33485426933163 7.23300334719971
0.356143810225275 -1.60224281748837
0.742724863454891 -0.0146132962959569
1.42043748702143 1.23057865879246
0.728283351066405 -0.393412525383507
0.597729796795034 -0.646975749199504
0.0931094043914815 -4.00160925286166
0.0379678501990204 -5.26299580581397
0.701918647067005 -0.652729377068991
0.389566811762726 -1.44041406217964
0.141868716311337 -3.14519261743685
0.505890929729957 -0.805474372096496
0.672048117484868 -0.563031236720708
1.17419333307912 0.773845827841826
0.751320887143276 -0.163756092144578
0.0931094043914815 -3.85476786453239
0.616671360448494 -0.197939377611909
0.218264535713771 -2.44272939938621
0.787989597190673 0.0960617350592182
1.72537761989099 2.13111446039058
0.440066293770366 -1.28340421587939
0.610385097601063 -0.219575190192413
0.2347056827753 -2.23221531104305
6.53543091487128 11.3871721470091
0.189033824390017 -2.01221069794556
0.128733314122203 -3.44859989837579
1.04497690871838 0.803342243559447
0.0565835283663675 -4.69793286253052
2.13859606075095 2.77190441711185
0.0840642647884745 -3.98216149063343
0.0238467419543677 -5.92632112555742
1.03562390973072 0.300540040837744
0.374807654490311 -1.46116566357644
0.146220740851044 -3.03075559852117
1.24285652389616 0.955078042387326
1.21412480535285 0.850889045928234
0.461179280923565 -0.794078904929051
3.73443866613717 6.00768227693903
0.0565835283663675 -4.46697842769065
0.411426245726465 -1.19797627565513
0.0379678501990204 -5.26299580581397
0.826463745005309 -0.0411769768249055
1.06350294230616 0.565760175666947
0.180572245641821 -2.95098317979169
0.725377619890994 -0.0847231977299319
0.739848102699327 -0.0325475929108579
1.30839971004272 1.09530163562077
0.887525270741587 0.316126364383995
0.759865996276285 1.15491449430579
0.111031312388744 -3.41253064366827
0.263034405833794 -1.73214857786843
3.93985342763635 6.46904671634338
0.529404524230844 -0.831369411857933
0.333423733725192 -1.76916776729924
1 1.23132554610646
3.10880321149663 4.7104607685574
0.20163386116965 -2.41022048298107
0.20163386116965 -2.69262021368179
1.38956681176273 1.23682278412458
1.11769504266975 0.931651437663332
0.659924558402378 -0.572375890277463
0.0285691521967709 -5.24580604451645
0.411426245726465 -1.51899142121628
0.0885939232689884 -4.07046653102947
0.0840642647884745 -3.98216149063343
0.254997086768376 -2.2063766475767
0.0473057147783568 -4.45141217030118
0.128733314122203 -3.55800260138604
0.396890152568584 -1.68613618011159
0.246914740470517 -2.23425712850372
1.1527242606887 0.6464760726204
0.0238467419543677 -5.92632112555742
0.635367454158399 -0.637937535476124
0.214124805352847 -2.69043832598359
1.0167340157598 0.101693544511886
0.246914740470517 -2.14618900298148
0.294743265561132 -1.82164330899001
0.0426443374084937 -4.55384116007147
0.0931094043914815 -4.00160925286166
1.41863973595904 1.32671946304532
0.119909463735197 -3.53768791574334
0.286881147788162 -2.19101925749868
0.713695814843359 -0.572088929552322
0.189033824390017 -2.13399514429429
0.468148835738406 -1.08530323050928
0.150559676575381 -2.85348862173769
0.0840642647884745 -3.83719072772589
0.154885601978171 -3.04821096685627
0.0519520796347216 -4.17118006462794
0.363638346772199 -1.74265967291107
2.23776764722336 3.57807707707081
0.882316979738826 0.0222005343407038
0.0795203396435264 -3.52152881941282
0.290817562347332 -1.97537829152309
0.154885601978171 -1.7621675653455
0.0749620576812219 -4.12414543736604
1.02384674195437 0.632942529622978
0.418639735959039 -1.30517818113599
0.141868716311337 -3.23319804762282
0.672048117484868 -0.0722916579498963
0.415037499278844 -1.40808473863708
0.0565835283663675 -4.69793286253052
0.532732541948599 -0.974682757775265
2.08746284125034 3.14573197469685
0.389566811762726 -1.46684504859002
1.01435529297707 0.809090901325558
0.956056652412403 0.230996689245928
0.205809537140844 -2.07533867651103
1.4453735776498 1.65869741095913
1.51264829590527 1.48602409277219
0.172060745786304 -3.00728814566567
1.16778609068598 0.72362552400749
0.396890152568584 -0.806852398439409
0.306456686124922 -2.13237235473864
0.787989597190673 -0.260604619324489
0.425817338032086 -1.32148586486203
0.0931094043914815 -3.72150133366892
0.263034405833794 -1.97607416075452
0.765534746362977 -0.462450441753626
0.842643672060743 0.13876041778987
1.18480923852829 0.711418783991558
1.41683974191283 1.86124503500969
1.1243281350022 0.713460426518332
1.0703893278914 0.486804759501247
0.771181309504119 -0.124987067943659
0.411426245726465 -1.41240220431444
0.980634675133069 0.960344748841411
0.656877682843514 -0.614921458927855
0.0473057147783568 -4.45141217030118
0.193246075676931 -2.94465419909535
0.218264535713771 -2.60938997594102
0.975752453753323 0.509578634783463
0.102098187618736 -3.73943384975696
0.16349873228288 -2.37400241473201
0.133125083239361 -3.2151622460143
2.3831282513241 3.17416304245853
0.282933963271499 -1.95877733727349
0.150559676575381 -3.07954736027191
0.22650852980868 -2.6291545845451
0.450661409009565 -1.370172322341
0.0519520796347216 -4.56903156143402
0.725377619890994 -0.378846200027235
0.704871964456353 0.12441666562575
2.39414825429463 3.18073366348604
0.647698256069119 -0.539837495769843
0.0238467419543677 -5.92632112555742
0.0931094043914815 -3.85476786453239
0.0332761548742986 -4.33290657924172
0.321928094887362 -1.86205790046286
0.826463745005309 -0.231988620712729
0.341036917835067 -1.69002310219575
1.57531233068744 1.53068543973796
1.86921339246465 2.43416219407025
0.286881147788162 -1.70861721356116
0.37851162325373 -1.5946450541185
1.42581733803209 1.2159261478779
1.57853623156172 1.6524334150069
0.432959407276106 -1.03170885972734
0.429392792255914 -1.0347042234865
0.184809238528292 -2.71948721042934
1.03562390973072 0.391627962769993
0.348610137539868 -1.67577057625515
0.246914740470517 -2.18955116432132
0.189033824390017 -2.41355857035293
0.246914740470517 -2.42837324065334
0.37851162325373 -1.48253468779696
0.632268215499513 -0.549809406052421
0.250961573533219 -2.17589629975604
0.485426827170242 -1.07425455469342
1.02856915219677 0.746161750462891
0.604071323668861 -0.531351304162575
0.184809238528292 -2.54039878291512
2.17632277264046 3.08370006281976
0.0519520796347216 -4.81846306355601
0.146220740851044 -2.95397115816226
0.478540441585002 -1.29816045456094
0.638460049213781 -0.258005809778824
2.09423606984577 2.75408667622525
0.73407731484138 -0.0998975989717754
0.0332761548742986 -5.08049940982673
1.17844907374885 0.793354250895984
0.812840461141334 0.574426923710024
0.352381891429076 -1.52305340321812
0.920928429008801 0.187876472876108
1.03796785019902 0.625080185147489
0.568842835357879 -0.967399827188686
0.626049692764355 -0.534446243700864
1.77540177582231 2.34322875286851
2.60880924267552 3.80355880805067
0.626049692764355 -0.697019987226733
0.672048117484868 -0.0722916579498963
0.37851162325373 -1.53750114701489
0.0931094043914815 -3.59951080929031
0.133125083239361 -2.75813601432781
0.282933963271499 -1.81602583875345
0.176322772640463 -2.76686707988007
0.22650852980868 -1.89613470279607
0.184809238528292 -2.65728797910218
0.975752453753323 0.217559267600505
0.0285691521967709 -5.24580604451645
1.0332761548743 0.417496187183593
0.0658020583957461 -3.25376154104096
0.393233128960495 -1.38421000791471
0.0285691521967709 -5.66818551913647
1.87184364850932 1.97237914425042
0.238786859587116 -2.21770365029774
1.89917563048051 2.03707070414336
0.575312330687437 -1.02462378696882
0.0285691521967709 -5.24580604451645
1.9209284290088 1.85594526690954
0.461179280923565 -1.24173057828899
0.294743265561132 -1.85616469701932
0.607231664562189 -0.437165754216768
1.18692307779421 0.724472636040584
0.298658315564515 -1.8124059488778
0.522725368593217 -0.978005373750831
0.542670779004718 -0.413837093250125
0.0332761548742986 -5.45070858821413
0.0519520796347216 -4.81846306355601
0.396890152568584 -1.43066931900737
0.457681836687337 -0.993388746056689
0.367371065648529 -1.11788371512703
0.0191088229477047 -6.24336699906504
0.141868716311337 -3.14519261743685
0.644625422019496 -0.524972972731981
0.359895945086383 -1.68613618011159
0.425817338032086 -1.34580767447715
1.31614574229336 1.18744575756642
0.616671360448494 -0.649092838140872
0.128733314122203 -3.44859989837579
1.33342373372519 0.987594645771217
1.10209818761874 0.555870859999816
3.1347685560287 5.0373464694394
0.133125083239361 -3.04621673296611
1.54925843903948 2.25212344662728
0.447138342445868 -1.32438292462634
0.829173032263295 0.219093821741274
0.0749620576812219 -4.3030732451893
0.675063155240299 -0.0631386153339032
3.33771109212829 5.96330167938283
0.0191088229477047 -6.24336699906504
1.07496205768122 0.355641111505639
0.687060688339892 -0.333007872889795
0.910732661902913 0.0318766783846815
0.7796099315747 0.963144167132854
1.4276061727819 1.27618292748087
0.102098187618736 -3.61598100494527
0.578536231561723 -0.806261654539438
0.519374159093579 -0.106791489553714
1.03796785019902 0.528033241685749
0.447138342445868 -1.27684206115503
1.53106949272595 1.59517151971083
1.76128527336162 2.10171977481983
0.626049692764355 -0.520536396033903
3.97483519503372 6.52272449397958
0.539365634281046 -1.07073677455202
0.678071905112638 -0.26980536381123
1.02620987932285 0.436338949651562
0.519374159093579 -1.09815774121991
0.193246075676931 -2.87220846969966
1.29081756234733 0.946290633386608
0.0519520796347216 -4.35643463024133
0.0658020583957461 -4.28414824656176
1.82781902461732 2.31345942043491
0.385891153619327 -1.39381396949287
0.0612001564367373 -4.37233590762642
1.1720607457863 1.03984652271151
0.282933963271499 -2.0759488532333
0.242856523896164 -2.20348465685759
0.333423733725192 -1.07710211385452
0.329602022772783 -1.74443695494076
0.0976107966264223 -3.66757225874853
1.28688114778816 0.920452639728089
0.26703633639129 -2.16662361078025
1.71808758396052 2.0795165343806
0.172060745786304 -1.12400521332541
0.900464326449086 0.585498519691056
0.562344198059137 -0.603146493975531
1.76411964566993 2.04488726413881
0.5881649327595 -0.911148964409844
0.415037499278844 -1.30911828783606
1.42581733803209 1.16519225550018
2.74344315823741 3.8043867522558
1.19114148735201 0.977918018745437
1.61038509760106 1.94985864984486
0.941106310946431 0.043159543824156
0.837270499961892 0.3771995983657
0.0931094043914815 -3.72150133366892
0.184809238528292 -2.78448934696716
1.06580205839575 0.693032195136114
0.742724863454891 0.115788957298586
0.600904044590178 -0.617288028566834
1.33533079948985 1.00201707564803
0.16349873228288 -2.10132895537396
0.578536231561723 -0.646673561373461
0.0191088229477047 -6.24336699906504
0.858644150754458 0.157743139231055
0.230612928141416 -2.24702711529683
0.701918647067005 -0.667981070040837
0.189033824390017 -2.76064078838145
2.32864501110194 3.3300291123666
0.50927356912461 -1.18797462858563
3.64961545906341 5.61167868631861
2.41142624572647 3.20711979832832
1.00480098626382 0.405306369473113
0.314213129759357 -1.6811761521652
0.559083868895551 -0.968626836162228
1.02856915219677 0.474772434705578
0.799087306074004 -0.170238664894116
0.238786859587116 -2.4094512507363
2.24995092897988 3.10648763388086
0.184809238528292 -2.65728797910218
1.1527242606887 0.770455482105195
0.0931094043914815 -3.72150133366892
1.06809751638341 0.361699517650515
0.282933963271499 -2.0759488532333
0.447138342445868 -1.5319558080644
1.32577016118176 1.11359049652379
0.238786859587116 -2.35907270190832
0.457681836687337 -1.1559041578147
0.205809537140844 -2.44404161641349
1.25701061820602 1.50624766874561
1.40780593004777 1.87396020291599
0.246914740470517 -2.23425712850372
1.0496307677246 0.919458073307602
1.25701061820602 1.12775472939017
0.106571664198044 -3.68567045240913
1.95481669097734 2.391109884924
0.238786859587116 -2.13061052094509
0.422233000683048 -1.34969650821587
0.853330350857991 -0.00102971502137494
0.698959271586461 -0.375775190345584
1.0309245731949 0.659975454836089
0.0749620576812219 -4.12414543736604
0.997593502292905 0.691867748115797
1.09085343045111 0.448176125329529
0.150559676575381 -2.78537613610973
0.385891153619327 -1.47196675831425
1.59772979679503 1.55372487180747
1.19954148220841 1.37329980858525
1.35238189142908 1.34233148640616
0.821029858954681 -0.170528260928789
0.250961573533219 -2.17589629975604
0.662965012722429 -0.41075491345241
0.499101764067318 -0.774880548303845
0.0840642647884745 -3.70546653521592
3.0947990727957 4.67014093071566
1.48714329975926 1.15839899652976
0.2347056827753 -2.1022264328778
0.070389327891398 -4.39111166003336
0.352381891429076 -1.55105780955517
0.693022246578609 -0.436643220052002
0.250961573533219 -1.82876746197423
0.53605290024021 -0.667495619526177
0.371094151691247 -0.882490263663188
2.66827043781688 4.31293434082728
0.0238467419543677 -5.92632112555742
0.119909463735197 -3.23546845942365
1.74416109557041 1.97106288952272
0.975752453753323 0.183974161246553
0.26703633639129 -1.96479196898958
0.495695162624069 -1.1305048793062
0.0612001564367373 -3.61302607449143
1.10880321149663 0.964925038236914
2.57934108237249 3.67037528247999
0.810100298796422 -0.418279294870134
1.2347056827753 1.03467427512679
0.594548549550354 -0.708538362685785
0.197446064206217 -2.59328557831133
1.88101196378291 2.39888903231507
0.773996325111173 -0.34276532677023
0.910732661902913 -0.0860883521096986
0.154885601978171 -2.75976906929699
0.532732541948599 -1.0932080535789
0.16349873228288 -2.64868934351067
0.565597175854225 -0.930484043780681
0.722466024471091 -0.200247320898688
0.961005868384136 0.631323645921158
3.56030735592935 5.63364860063585
2.91711345532463 4.24465969979526
0.133125083239361 -3.51269032821254
0.20997316208238 -2.77653267854611
0.382206106811471 -1.12179848057162
0.263034405833794 -2.13653883294777
0.0749620576812219 -3.82164330899001
1.21412480535285 0.593877357632034
0.184809238528292 -2.71948721042934
0.0565835283663675 -4.2679450217857
0.0332761548742986 -5.45070858821413
0.167786090685978 -2.51149760115605
1.99155963719935 2.38040020449525
1.92599941855622 2.48163071316331
0.382206106811471 -1.10094942135884
1.4276061727819 1.38733671838075
0.333423733725192 -1.98139916826912
0.230612928141416 -1.99543948562145
1.6915341649192 1.79437935186728
0.367371065648529 -1.64249977751832
0.133125083239361 -3.12821787460427
0.457681836687337 -1.09279634512211
0.0612001564367373 -4.58747371987721
0.329602022772783 -1.95278767663844
0.958533382704616 0.307522749013414
0.238786859587116 -1.8615317854479
0.895302621333307 0.244092842180334
0.0379678501990204 -5.26299580581397
0.141868716311337 -3.23319804762282
0.481987743203471 -1.03618774856129
1.4905701304462 1.43807917965238
1.11103131238874 0.911245875611462
0.607231664562189 -0.912601494411153
0.478540441585002 -0.887837325488894
0.0749620576812219 -3.82164330899001
1.26503675874494 0.83722548930615
1.26503675874494 1.53121418182856
0.0332761548742986 -5.45070858821413
0.246914740470517 -2.2803928560485
0.457681836687337 -1.07235929960501
1.42581733803209 1.29277518449587
0.106571664198044 -3.81551624258778
0.176322772640463 -2.58216667264274
0.133125083239361 -3.2151622460143
0.512648295905266 -1.12190348657937
0.958533382704616 0.323034219446901
0.321928094887362 -1.63528703861584
0.0191088229477047 -6.24336699906504
0.0795203396435264 -4.05114083871153
0.115477217419936 -3.1832553318548
0.137503523749935 -2.73214857786843
0.684070645734081 0.0960617350592182
0.0285691521967709 -5.24580604451645
0.785201779819054 -0.212569399164145
0.411426245726465 -1.51899142121628
0.0840642647884745 -3.98216149063343
0.102098187618736 -3.20667359005812
1.48370830994394 1.3124333548815
4.59255670187666 7.46127237659504
1.46466826700344 1.17841354262629
0.298658315564515 -1.91784882208667
0.84799690655495 -0.0145483085691552
0.425817338032086 -1.25088791272379
0.0565835283663675 -4.46697842769065
0.238786859587116 -2.4094512507363
0.468148835738406 -1.04492195761267
0.0931094043914815 -4.00160925286166
1.52272536859322 1.47502702726802
1.73984810269933 1.77221757274384
0.978195629681652 0.673026930766868
0.302562770020431 -1.64405724824357
0.20997316208238 -1.47397586557073
1.55908386889555 1.38174944252345
0.0519520796347216 -4.81846306355601
0.0976107966264223 -3.66757225874853
1.94235810715589 2.66902423664629
1.9560566524124 2.74299396560037
0.837270499961892 0.143835302980677
0.50927356912461 -0.659953830772639
0.111031312388744 -3.31326901229519
0.0658020583957461 -4.48559410585799
0.522725368593217 -1.16010331047221
0.495695162624069 -0.989711132492165
0.0795203396435264 -3.7621675653455
0.154885601978171 -2.89679337196931
0.632268215499513 -0.376944328106769
0.669026765509631 -0.187443394253756
0.176322772640463 -2.90460050733978
0.184809238528292 -2.54039878291512
1.2347056827753 1.27693312958293
0.641546029087524 -0.417162092399915
0.20997316208238 -2.42603759234802
0.495695162624069 -0.680428461421103
0.141868716311337 -2.77125250780551
3.13202839368378 4.4854411874173
0.0976107966264223 -3.44106896937727
0.492280498211304 -0.811333040212313
0.545968369105293 -0.971147048246715
1.1243281350022 0.634849650191543
0.485426827170242 -0.496081219634906
6.49073056358964 11.7480743640812
1.40780593004777 1.56707436779772
0.877089818075277 0.189612152166319
0.250961573533219 -1.93545854153904
0.0473057147783568 -4.95098317979169
0.0426443374084937 -4.55384116007147
0.422233000683048 -1.56122650226033
0.393233128960495 -1.28681424174349
0.719548541088797 -0.465467519454898
2.75702324650746 4.11660509978847
2.44713834244587 3.48264398729309
0.282933963271499 -1.95877733727349
1.34103691783507 1.14813786664303
0.238786859587116 -2.26330463489379
0.529404524230844 -0.831369411857933
0.471621027645211 -1.23365184423182
1.58976348698498 1.81624694381928
0.516015147003665 -0.83572601884824
0.415037499278844 -1.46023602068818
0.137503523749935 -2.93859945533586
0.22650852980868 -2.51443532035811
0.0379678501990204 -4.93318411185077
0.356143810225275 -1.5732371150812
0.111031312388744 -3.63423818721313
2.04030798865354 3.65716838169413
0.0749620576812219 -4.3030732451893
1.04030798865354 0.550906153905597
1.37109415169125 1.16131431095653
0.286881147788162 -2.14761360568526
0.124328135002202 -3.49227535148232
0.0565835283663675 -4.69793286253052
0.382206106811471 -1.37354393334228
1.51264829590527 1.46520428597334
0.356143810225275 -1.63184367207274
1.4541758931858 1.55361529698071
0.0519520796347216 -4.81846306355601
1.27102719658732 1.12195053227779
0.356143810225275 -1.60224281748837
0.193246075676931 -2.6744351754313
0.352381891429076 -1.39064770992047
0.128733314122203 -3.16280151776137
0.597729796795034 -0.617065997677486
0.26703633639129 -2.00296241385586
0.356143810225275 -1.60224281748837
0.0426443374084937 -5.09802002034339
0.829173032263295 0.315299331026369
0.128733314122203 -2.78482182902146
0.222392421336448 -2.71093209195873
0.20997316208238 -2.77653267854611
0.879705766282288 0.545241120942434
1.16778609068598 0.88908062482361
1.20580953714084 1.45861843881774
1.34482849699744 1.09006036112117
0.393233128960495 -1.60126650626421
0.943608818149602 0.978701723907364
0.454175893185802 -1.49703425749207
1.1199094637352 0.673803454338372
2.5033487351675 3.55092124925761
2.0036022366802 2.73525409311089
0.0885939232689884 -3.91681604740544
1.21619615537254 1.17610214061162
0.154885601978171 -3.21740442909146
0.562344198059137 -0.94939832977425
0.242856523896164 -2.29523657896682
0.0473057147783568 -4.95098317979169
0.0473057147783568 -4.95098317979169
0.396890152568584 -1.71752878859565
0.990349829966281 1.03796785019902
1.27301849440642 1.11343439730005
0.5881649327595 -0.772818042533034
0.102098187618736 -3.50226446764647
2.11547721741994 3.7705874778873
1.57853623156172 1.80106404383404
1.22856218857665 0.846486048437123
0.26703633639129 -1.85599001897965
1.4311772019341 1.81683140985957
0.0238467419543677 -5.92632112555742
0.321928094887362 -1.86205790046286
0.102098187618736 -2.88819450189861
0.0565835283663675 -3.55044525020796
0.329602022772783 -2.0295074502851
1.56722091833389 1.61299017669369
0.0332761548742986 -5.08049940982673
0.0795203396435264 -3.41475874456039
0.985500430304885 0.352973880008428
0.650764559116902 -0.569150868351791
1.54925843903948 1.79055819438115
1.14186871631134 0.779338203183161
1.28095631383106 0.80260475893792
0.759865996276285 -0.0352315243114062
0.866578332296676 0.0222005343407038
0.325770161181757 -2.00006433566149
1.22856218857665 1.0039431196776
0.672048117484868 -0.155832483569662
0.604071323668861 -0.876336017897134
0.632268215499513 -0.746243407754217
0.371094151691247 -1.69751547643159
0.796320871782627 -0.167652978588973
0.407805930047768 -1.29342201684095
1.0191088229477 0.454727559352774
0.298658315564515 -1.71414751182111
0.184809238528292 -2.78448934696716
0.0379678501990204 -5.26299580581397
0.159198594849254 -2.49835139325973
0.20163386116965 -2.89308479608349
0.0379678501990204 -4.93318411185077
0.963474123974886 0.413528877327205
0.641546029087524 -0.624683880499879
0.290817562347332 -1.97537829152309
2.83120166401197 6.57926758097806
0.728283351066405 -0.260315631420803
1.32000321796287 1.08660353423923
0.632268215499513 -0.899821127579364
1.4276061727819 1.38733671838075
0.522725368593217 -0.497465600576191
0.992768430768924 0.430526953679102
0.641546029087524 -0.202077835643346
1.67204811748487 1.78659169998277
1.04264433740849 0.902496315885195
0.306456686124922 -1.72899946148784
1.53439367631852 2.17879368023344
0.0191088229477047 -6.24336699906504
0.0565835283663675 -3.93712052640994
1.75844532157666 2.15420285237457
1.31421312975936 1.35521367982926
0.647698256069119 -0.539837495769843
0.837270499961892 0.0160581891254404
4.01346225980656 5.97292697342075
1.23674771431352 1.06333363177423
0.594548549550354 -0.789623646586441
0.594548549550354 -0.708538362685785
0.829173032263295 0.133711598290843
0.0379678501990204 -4.93318411185077
0.773996325111173 0.209667217614195
1.28688114778816 0.960675346482787
0.647698256069119 0.588710458029006
0.22650852980868 -2.40817010773328
0.197446064206217 -2.7147281050735
1.81966818349646 2.2785616502636
0.495695162624069 -1.17339114749467
0.193246075676931 -2.8032273581061
0.584962500721156 -0.91111871891375
1.81147103052984 2.56957725129709
0.314213129759357 -2.0295074502851
1.35614381022528 0.980373837120988
1.33342373372519 0.922897886145484
0.250961573533219 -0.882638525868595
0.115477217419936 -3.47357382022534
0.471621027645211 -1.25652561966572
0.411426245726465 -1.726868370527
0.298658315564515 -1.88183809090875
0.943608818149602 0.35054139734868
0.371094151691247 -1.54893851895781
2.8972404255748 4.27291450214502
0.50927356912461 -0.754468385350184
1.13531596451217 0.87770267280863
1.30451104180995 1.49834480382762
0.222392421336448 -1.64405724824357
0.578536231561723 1.70227455073133
0.529404524230844 -1.13614992347365
0.0840642647884745 -4.14334401085288
2.09198185838576 2.73179109132485
0.259021343327171 -2.14939633957112
2.35049724708413 3.34252810842607
1.95853338270462 2.65109233959549
2.76906643733323 4.34938910605785
2.08972411920684 2.74267440121403
0.359895945086383 -1.71752878859565
0.961005868384136 0.554557368627283
0.294743265561132 -1.7879286954079
1.19744606420622 0.753812481872585
1.68107439327416 1.78048099134415
0.532732541948599 -0.813366596597247
0.443606651475615 -1.21143300069505
0.539365634281046 -0.935397023297513
0.492280498211304 -0.828367578177244
2.44006629377037 3.48481782114251
0.20997316208238 -2.47885399778978
0.905607629725045 0.342762751247204
2.27996647156863 3.2572108075854
0.407805930047768 -1.46929229352889
1.39506279951758 1.84736682968013
1.52606881166759 1.52029399485693
1.21826453571377 0.960840616898796
1.89659477998743 2.15541640615401
0.869213392464646 0.287698277417964
1.02384674195437 2.11992426447837
0.337235347675211 -1.82831046096755
0.73407731484138 -0.264019055445922
0.958533382704616 1.41992063758404
0.675063155240299 0.236235770554297
0.193246075676931 -2.61410884638067
0.137503523749935 -3.36602067907053
0.250961573533219 -2.31302922254298
1.85864415075446 2.13375557730899
0.159198594849254 -2.9416854352096
0.0332761548742986 -5.45070858821413
0.254997086768376 -2.2063766475767
1.72392255669061 2.1240588209578
0.568842835357879 -0.790068553797612
1.799087306074 2.16496274170236
0.549258439039477 -0.809556026691276
0.933572638261024 0.237764237277973
0.150559676575381 -3.25268805012923
0.167786090685978 -2.75032297959169
0.218264535713771 -2.60938997594102
0.656877682843514 -0.370775303609346
2.75203491588385 4.04167099299283
0.27500704749987 -2.14142680785859
1.05426966252812 0.71627276529915
0.650764559116902 -0.485706708204302
0.450661409009565 -1.0776451438942
0.0191088229477047 -6.24336699906504
0.119909463735197 -3.53768791574334
3.95109039951905 7.19446589385258
1.22445194351474 1.12693014288317
0.193246075676931 -2.6744351754313
0.70781924850669 -0.148968282489284
0.115477217419936 -3.58496250072116
0.591360271919307 -0.275712322990293
0.884923475553307 0.146453255463883
1.68257329734758 1.84446761366204
0.565597175854225 -0.423878321371577
0.333423733725192 -1.8713843752396
0.124328135002202 -3.60517572161067
0.0426443374084937 -4.80042350321631
0.0976107966264223 -3.7957252598056
0.0332761548742986 -5.45070858821413
1.81557542886257 2.04848814974132
0.429392792255914 -1.0952683600759
0.0612001564367373 -4.37233590762642
0.0565835283663675 -4.2679450217857
0.242856523896164 -2.44482951991121
1.2347056827753 0.749112087276207
0.396890152568584 -1.51090160720024
0.0565835283663675 -4.09307080437166
0.549258439039477 -0.649622596159373
0.861293729168408 -0.000402144961736698
0.31034012061215 -1.54142837685053
0.393233128960495 -1.28681424174349
0.0191088229477047 -6.24336699906504
2.92283213947754 5.47675410461238
1.17419333307912 0.668500666482599
1.87708981807528 2.18325192507733
0.222392421336448 -2.64909283814087
3.02680005934372 5.30350587640346
1.16778609068598 1.33775722622209
0.436517226689295 -1.40962215579376
0.900464326449086 0.309976897804246
0.502500340529183 -1.04492195761267
0.678071905112638 -0.624088832010977
0.159198594849254 -3.1832553318548
0.0565835283663675 -4.46697842769065
0.818305221618145 0.116723772970655
1.0167340157598 0.553538589649868
0.529404524230844 -0.715916410426628
1.74989176861048 1.69097636101278
0.516015147003665 -1.0191371302853
0.690044546778714 -0.409280365922252
0.250961573533219 -2.46457948850178
1.28490890545656 1.10645962268746
0.807354922057604 0.00601876150752914
0.230612928141416 -2.49644420744432
1.21826453571377 0.868720235643445
0.874469117916141 0.13208343142132
1.87708981807528 2.26583290931278
1.71662514588203 2.27718532231048
3.12487951855215 5.75363929532741
1.73696559416621 1.8240310222237
0.5881649327595 -0.5029252770618
0.374807654490311 -1.72261560930344
0.928528244866962 0.0806766745163645
0.344828496997441 -1.32760871772721
1.64616265715789 3.31318274590907
0.193246075676931 -2.61410884638067
0.539365634281046 -0.327084035298976
0.133125083239361 -3.2151622460143
0.0191088229477047 -6.24336699906504
0.250961573533219 -2.17589629975604
0.7311832415722 -0.0375407341626223
0.447138342445868 -0.962878351228683
1.25902134332717 1.05581007315077
1.59136027191931 1.98294754828783
3.70634635910781 5.84722156016291
0.581752944245266 -0.120731353104684
0.159198594849254 -3.09815774121991
0.650764559116902 -0.128446411999044
0.124328135002202 -3.11255297571043
0.678071905112638 -0.654146065867157
0.736965594166206 -0.425259882445209
2.03796785019902 2.54962109780888
0.259021343327171 -1.77449532332831
1.40780593004777 1.49358336386535
0.858644150754458 0.0593027967262171
1.60407132366886 1.81973652560329
0.900464326449086 0.325462145301665
0.0519520796347216 -4.81846306355601
0.948600847493356 0.208665490943504
0.436517226689295 -1.46183006116316
0.0238467419543677 -5.92632112555742
0.363638346772199 -1.67947507340272
0.429392792255914 -1.44334161880592
0.773996325111173 -0.2029106562177
0.167786090685978 -3.0366825961157
0.348610137539868 -1.83880075025826
0.877089818075277 2.10130003265329
0.502500340529183 -1.08530323050928
0.242856523896164 -2.29523657896682
0.20997316208238 -2.42603759234802
0.461179280923565 -1.0298686453173
0.545968369105293 -0.879528214741742
0.0565835283663675 -4.46697842769065
1.0071955014042 0.472861557058664
0.6959938131099 -0.619040804694328
1.06809751638341 0.391431789495499
0.0426443374084937 -4.80042350321631
0.953575662908648 0.482655497683284
0.765534746362977 0.0934109395667643
0.995182983702224 0.299508009352484
0.128733314122203 -3.07886770932379
1.26102926994342 0.925228895111651
2.50842865253186 3.4467298055223
0.425817338032086 -1.47397586557073
0.325770161181757 -1.54105389403444
0.385891153619327 -1.70378898265378
1.45592992992574 1.00778751086733
0.626049692764355 -0.620845177876549
1.48370830994394 1.52854065665163
0.961005868384136 0.380168514986703
0.725377619890994 -0.366352371229918
0.739848102699327 0.126186138194044
3.04147663597616 5.83362346361668
1.18903382439002 1.06250988346612
1.90945310967634 1.97718699329016
0.137503523749935 -3.09471865725314
0.6959938131099 -0.464579488501777
0.306456686124922 -1.72899946148784
0.422233000683048 -1.16525226186258
1.42939279225591 1.33017784422643
0.638460049213781 -0.509504279386494
0.119909463735197 -3.23546845942365
0.432959407276106 -1.38795131914004
2.08292962450908 3.51923248592552
0.863938450423972 0.186576874788013
0.425817338032086 -1.1403982494045
0.0931094043914815 -3.38269942021716
0.650764559116902 -0.394088706154706
0.877089818075277 0.379612308309748
0.302562770020431 -1.77004518562696
0.400537929583729 -0.706096120668155
0.250961573533219 -2.05067432454712
0.271027196587325 -2.28885627328171
0.371094151691247 -1.4142442619252
0.363638346772199 -1.27742675580154
0.0285691521967709 -5.66818551913647
1.05658352836637 0.427337091907826
0.641546029087524 -0.716841325080582
0.180572245641821 -2.67968115797429
2.31807576939176 3.11470500006394
1.75844532157666 1.96942101434343
1.57369767462534 1.73721165160032
0.337235347675211 -1.69735898777112
0.070389327891398 -4.39111166003336
0.20163386116965 -2.51664254211722
1.07724299893246 0.56836567117773
0.613531652917927 -0.574889234355602
1.66448284036468 1.79882384445156
0.119909463735197 -2.91123970470282
1.20580953714084 1.20600475785786
0.278975949702815 -1.82574252417659
2.04030798865354 2.72301178739728
0.6959938131099 -0.464579488501777
0.0426443374084937 -5.09802002034339
0.329602022772783 -1.91590538919718
1.44713834244587 1.42989432095078
0.154885601978171 -3.31007508794246
4.16912328147676 7.08919917487594
0.363638346772199 -1.47786809115993
2.43917984517665 3.31284613459651
0.415037499278844 -1.35775306308693
0.271027196587325 -1.84572127060043
0.106571664198044 -3.45652342800661
2.65611495745388 3.65917490045988
0.0519520796347216 -4.56903156143402
0.5881649327595 -0.384818886181815
0.0885939232689884 -4.07046653102947
0.137503523749935 -2.93859945533586
0.242856523896164 -2.39322240662917
1.37666082756579 1.0618551685782
0.070389327891398 -4.39111166003336
0.0519520796347216 -4.81846306355601
0.133125083239361 -3.40654895809486
0.684070645734081 -0.17096276400633
0.119909463735197 -3.65434856359237
2.20267891376217 2.89610441455879
2.19954148220841 3.25597389946806
0.877089818075277 0.554064500891406
1.56397160380518 1.54820841259408
2.95295474831293 4.55474009762353
0.184809238528292 -2.43227441040361
1.0071955014042 0.61825437234055
1.78380584836918 2.81082250208551
3.0350373291002 4.439866964425
0.0795203396435264 -4.22069928061176
0.282933963271499 -1.88563668950007
0.0473057147783568 -4.67968115797429
1.4905701304462 1.68013615942808
0.804604311041569 0.180061265712117
1.13968777101181 0.822021842942345
0.65382435886596 -0.308799495427093
0.0565835283663675 -4.2679450217857
1.50080205305716 1.56117285426346
0.539365634281046 -0.953971158162261
0.133125083239361 -3.30768427641223
1.8169409708868 2.62840038761367
0.356143810225275 -1.43636025971478
0.150559676575381 -2.72033491962209
0.189033824390017 -2.63543693679675
0.0612001564367373 -4.58747371987721
2.44006629377037 3.96316066676735
0.238786859587116 -2.08895938796445
0.701918647067005 -0.178587827904056
0.2347056827753 -2.32587395746846
1.08633087176042 0.629110309437991
0.106571664198044 -3.56655221182103
0.436517226689295 -0.826997388878313
0.450661409009565 -1.1832553318548
1.26903314645524 0.927192494308836
0.481987743203471 -0.655690829396806
1.0496307677246 0.418158352212337
1.8087282634663 3.09623289032919
0.432959407276106 -1.15522339621269
1.48885773257052 1.72551380487112
1.33533079948985 0.977722025917088
0.0191088229477047 -6.24336699906504
0.0565835283663675 -4.69793286253052
0.751320887143276 -0.335765791241734
1.99879725291834 2.38978472136025
0.7796099315747 -0.0595137093493456
0.762703155579814 -0.0371611101471555
1.29865831556452 1.2728920388321
0.53605290024021 -0.698480865103035
1.45768183668734 1.16562249548296
0.298658315564515 -1.95478146841802
0.0795203396435264 -3.89943105997237
0.102098187618736 -3.87444767333318
0.20163386116965 -2.82312223791592
0.0612001564367373 -4.58747371987721
0.874469117916141 0.0964228300988697
0.0885939232689884 -2.98381457225906
0.447138342445868 -0.628582555301039
3.12156805181696 6.35770479031674
0.0565835283663675 -4.69793286253052
0.0795203396435264 -4.22069928061176
4.44183755862256 8.46957602968232
0.314213129759357 -1.71245984058832
1.06580205839575 0.432017914223125
0.594548549550354 -0.573165326708044
0.923466151810701 0.242774971162584
0.549258439039477 -0.951636271469246
0.0191088229477047 -6.24336699906504
0.119909463735197 -3.65434856359237
1.79770475202388 2.04142193782317
0.736965594166206 0.118813787163081
1.25298074116987 1.79963718496196
2.7412872001163 4.0067833514074
2.5549980688243 3.93095458105424
1.23266075679027 0.951547876438085
0.672048117484868 -0.0521410201863608
0.983069604050123 0.948017388090292
0.184809238528292 -2.06621685933827
0.704871964456353 -0.366456040670898
1.04497690871838 0.26703633639129
0.65382435886596 -0.555920380274111
1.0703893278914 0.472965852036182
0.787989597190673 -0.046150305954984
0.282933963271499 -2.29523657896682
0.128733314122203 -3.34691185612283
1.63691458035588 2.68091137504317
0.0379678501990204 -5.26299580581397
1.20580953714084 1.26742389359358
0.382206106811471 -1.58887610844979
0.184809238528292 -2.54039878291512
3.80666776079627 6.16239885123853
3.08122598915162 4.9840187437191
0.222392421336448 -2.18691235546288
0.701918647067005 -0.352486545567444
1.20789285164133 1.2959686791349
0.0238467419543677 -5.92632112555742
1.05426966252812 1.63590059802132
0.656877682843514 -0.217049184495186
0.0795203396435264 -4.22069928061176
0.607231664562189 -0.142722415978693
0.230612928141416 -2.34168469445928
0.0285691521967709 -5.66818551913647
3.17844907374885 4.95639652259601
0.290817562347332 -1.97537829152309
0.106571664198044 -3.45652342800661
1.31227792485364 0.982809205939481
0.0238467419543677 -5.92632112555742
0.468148835738406 -0.823833801452362
1.63226821549951 1.71704593214248
0.197446064206217 -2.7147281050735
2.18057224564182 3.40474762318641
1.51601514700366 1.37613424791229
0.205809537140844 -2.44404161641349
0.903038270112912 1.15088565778672
0.137503523749935 -3.01454830856916
0.908172421584349 0.195691703256025
0.0931094043914815 -3.85476786453239
0.0565835283663675 -4.09307080437166
1.21205047711499 0.703529399025777
0.115477217419936 -3.58496250072116
1.09985623683207 0.566629197109154
1.05658352836637 0.596432609877936
0.374807654490311 -1.69111331962681
0.578536231561723 -0.875391536658237
0.230612928141416 -2.60968445358264
1.81010029879642 2.015580944348
0.810100298796422 0.0131923494897037
0.214124805352847 -2.40842624533553
0.271027196587325 -1.95372192346511
0.389566811762726 -1.19974849243493
0.106571664198044 -3.68567045240913
0.294743265561132 -1.72277486181478
0.629162304631691 -0.729372726271068
0.314213129759357 -1.99063764711628
0.242856523896164 -2.29523657896682
0.644625422019496 -0.816337347267839
0.222392421336448 -2.47804729680464
0.943608818149602 0.076289866809966
1.03562390973072 0.308354251090743
0.0885939232689884 -4.07046653102947
0.250961573533219 -2.36179827514488
1.11769504266975 0.590837105647132
0.626049692764355 -0.712749768616293
1.84130225398094 2.85476069235993
1.72683121703249 2.03358652889219
0.359895945086383 -1.92174355945088
0.678071905112638 -0.212774418774851
0.0658020583957461 -4.48559410585799
0.0658020583957461 -3.67885699626043
0.0840642647884745 -3.98216149063343
1.55908386889555 1.61385749210556
0.137503523749935 -3.17960755483965
4.66068527291559 7.32771219415458
0.0931094043914815 -3.72150133366892
0.0749620576812219 -4.3030732451893
0.632268215499513 -0.578343241789395
0.396890152568584 -1.62532879344604
0.242856523896164 -1.53866884844722
0.302562770020431 -1.94477803026498
1.97941566784391 2.77461461006539
0.20163386116965 -2.63154463693002
1.57853623156172 1.54739975630565
0.879705766282288 1.08050936761185
0.0565835283663675 -4.46697842769065
0.31034012061215 -1.81937098998049
0.218264535713771 -2.60938997594102
1.05195207963472 0.986393684646398
1.0071955014042 0.592885979454645
1.78240856492737 2.04034708915306
1.24691474047052 0.976128596381158
0.710760523818812 -0.357361527567537
0.128733314122203 -3.55800260138604
0.0565835283663675 -4.69793286253052
0.644625422019496 -0.116540464165144
0.454175893185802 -1.22479086386231
0.687060688339892 -0.273474937526967
1.14622074085104 1.64381244183706
0.728283351066405 -0.406143955162644
0.193246075676931 -2.87220846969966
1.85199883711245 2.09946972946113
0.716625145882031 -0.348487800471912
0.958533382704616 0.537671439775643
0.804604311041569 -0.164675241540565
0.115477217419936 -3.47357382022534
0.193246075676931 -2.87220846969966
0.572081209424424 -0.449565998643213
0.539365634281046 -0.881067721190441
1.54596836910529 1.50064859753486
0.432959407276106 -1.29031101924587
0.20997316208238 -2.5906673442804
0.641546029087524 -0.552142205950628
0.367371065648529 -1.64249977751832
2.03210084316702 2.76082261901366
2.08292962450908 2.56894854924537
0.400537929583729 -1.20964638122103
1.57208120942442 1.73279070139409
0.20997316208238 -2.53367770683537
0.443606651475615 -1.37700698723253
1.02147972741045 0.566281651345374
0.0379678501990204 -5.26299580581397
5.35391135420487 9.06129032856217
0.197446064206217 -2.37734121520597
1.20997316208238 1.26091518178931
0.693022246578609 -0.196556381780591
1.38589115361933 1.8938318694117
0.0931094043914815 -2.95098317979169
0.146220740851044 -2.95397115816226
2.91456452349394 4.28293065842728
1.11103131238874 1.07593895562596
1.16564400411444 0.785089781653095
0.154885601978171 -3.04821096685627
1.1613502657043 0.842616766231638
0.278975949702815 -2.17204959456338
0.407805930047768 -1.31727138694476
0.367371065648529 -1.55483314137731
0.294743265561132 -1.40910950134683
1.15488560197817 1.13483996891549
1.79770475202388 2.95393895052518
0.55581615506164 -0.825428978472141
2.31324585178756 3.18471549334464
1.21619615537254 0.824857518739566
0.0565835283663675 -4.69793286253052
0.400537929583729 -1.32579332168939
0.230612928141416 -2.34168469445928
0.141868716311337 -2.90942598233232
1.13093086982645 1.42376252802605
0.659924558402378 -0.310633514518382
0.306456686124922 -2.05014135015514
0.610385097601063 -0.791153590278734
0.754174884198429 -0.313828676758761
0.884923475553307 0.520652796124895
0.382206106811471 -1.08039737446103
0.159198594849254 -3.09815774121991
0.2347056827753 -2.23221531104305
0.581752944245266 -0.789401244421493
0.481987743203471 -1.05611525119977
0.50927356912461 -1.04173976015207
0.568842835357879 -0.876011282724547
0.690044546778714 0.0758779188802022
0.0519520796347216 -4.56903156143402
0.159198594849254 -2.73482271216676
0.238786859587116 -2.17349997675138
0.400537929583729 -1.45211609568274
0.990349829966281 0.557183156601219
0.526068811667588 -0.765225975117862
1.58335861501857 1.70228937814549
0.172060745786304 -2.54630551984704
0.337235347675211 -1.69735898777112
0.411426245726465 -1.46471265830303
0.725377619890994 0.124490436995651
0.641546029087524 -0.716841325080582
0.333423733725192 -1.70483722439204
0.400537929583729 -1.27820671745804
0.290817562347332 -2.05334215396231
0.318075769391756 -2.14192361589627
0.0840642647884745 -3.83719072772589
0.0285691521967709 -5.66818551913647
0.167786090685978 -2.88640950347621
0.597729796795034 -0.631943364229153
0.0238467419543677 -5.92632112555742
1.32000321796287 1.17473489330254
0.374807654490311 -1.17310097627239
0.457681836687337 -0.918517482239355
0.616671360448494 -0.254375323241624
0.263034405833794 -2.17960755483965
0.845322772256625 0.127364582018143
0.516015147003665 -0.870590158296402
0.115477217419936 -3.27368879829846
0.690044546778714 0.0293573464934601
0.263034405833794 -2.05407667275579
1.50419663119008 1.59137628422102
0.710760523818812 0.908875013346283
1.6959938131099 1.63509821928949
0.831877241191673 0.225064411158946
0.471621027645211 -1.27976790691987
0.70781924850669 0.192444019473547
0.549258439039477 -0.68022227007949
0.298658315564515 -1.53568141791013
0.329602022772783 -1.59120030301062
1.45592992992574 1.90687343971264
1.98428552914603 2.53125035183698
0.159198594849254 -2.9416854352096
0.0565835283663675 -3.79639550141621
0.76836079044174 0.13617236102632
0.958533382704616 0.315299331026369
0.866578332296676 0.305962389739654
0.070389327891398 -4.39111166003336
1.23266075679027 1.09397614820901
0.0976107966264223 -3.15662109617905
0.0931094043914815 -3.85476786453239
0.314213129759357 -1.91590538919718
0.810100298796422 -0.214191714500475
0.111031312388744 -3.63423818721313
0.137503523749935 -3.09471865725314
1.30256277002043 1.05367318263953
1.43829285157915 1.35299276926155
0.115477217419936 -3.370172322341
0.616671360448494 0.393159648911199
0.298658315564515 -2.07161541576967
0.184809238528292 -2.65728797910218
1.0095860488292 0.530707706471108
0.0612001564367373 -4.58747371987721
0.141868716311337 -3.32692263293366
0.829173032263295 0.0522933623341579
0.176322772640463 -2.83409074912644
1.40599235967584 1.42030528734748
0.0332761548742986 -5.08049940982673
1.23674771431352 0.987489195983944
0.222392421336448 -2.53283976964502
0.429392792255914 -1.5809151270348
1.21619615537254 0.87833276619127
2.86657833229668 5.20359751526144
1.97085365434048 2.40178021486728
3.4132330024321 5.68832134796696
0.492280498211304 -0.845605656140229
0.879705766282288 0.134957151634224
1.0496307677246 0.657204077514904
0.910732661902913 0.0128735711688343
0.16349873228288 -2.84271830169432
0.499101764067318 -1.10769237271729
1.42043748702143 1.63341436205114
0.341036917835067 -1.69002310219575
0.512648295905266 -0.889624092477249
0.0795203396435264 -4.05114083871153
0.0238467419543677 -5.92632112555742
0.2347056827753 -2.27828473682052
1.6959938131099 2.19881999282672
1.06809751638341 0.689476193476637
0.985500430304885 0.375464904633125
1.84398384404833 1.86156373058815
0.184809238528292 -1.91299513975632
0.0379678501990204 -5.26299580581397
0.363638346772199 -1.58960201711155
0.176322772640463 -2.76686707988007
0.895302621333307 0.368903799598755
0.829173032263295 0.107079476607683
1.0309245731949 0.220750965101071
0.436517226689295 -1.1736450951985
0.22650852980868 -2.46032453230151
0.218264535713771 -2.39119603063141
1.09761079662642 0.448847927456168
0.0749620576812219 -4.3030732451893
1.89659477998743 3.41716348505237
0.812840461141334 0.264789126564445
0.302562770020431 -1.77004518562696
0.290817562347332 -2.01383363671874
0.259021343327171 -1.91299513975632
0.128733314122203 -2.9243662539292
0.16349873228288 -2.18661945219502
0.263034405833794 -2.31711107858959
1.72828335106641 1.70754350404085
0.27500704749987 -2.05869265860095
0.0285691521967709 -4.65353874317206
0.552541023028779 1.56172323188796
1.66902676550963 2.21923198974637
0.488857732570515 0.0343130929615267
0.31034012061215 -1.43322963633611
0.0191088229477047 -6.24336699906504
0.189033824390017 -2.69668106632106
0.404176506647077 -1.67500000185639
1.26102926994342 1.36807532857492
0.678071905112638 -0.496081219634906
0.411426245726465 -1.2893672331032
0.393233128960495 -1.57228023036025
0.0238467419543677 -5.92632112555742
0.382206106811471 -1.50431624419887
0.512648295905266 -1.02053946747982
0.678071905112638 -0.212774418774851
0.713695814843359 -0.409451250736297
0.115477217419936 -3.58496250072116
0.578536231561723 -1.00496225973996
1.27301849440642 0.992542111717175
2.64923222223266 3.7013994634561
1.61823865559545 1.75832171850591
0.197446064206217 -2.99338874605669
0.575312330687437 -0.602169571224254
0.37851162325373 -1.71620703399941
0.0840642647884745 -3.98216149063343
2.47421969849054 3.58256271566821
0.0658020583957461 -4.48559410585799
0.471621027645211 -0.839030900221406
1.25298074116987 1.26968701840601
0.070389327891398 -4.39111166003336
0.559083868895551 -0.588924490998914
0.713695814843359 -0.543677317354089
1.71516122384786 2.34482533093949
0.665999072812063 -0.0503411924790221
1.23878685958712 1.00750753666894
0.0191088229477047 -6.24336699906504
1.62760683812965 2.04579124993357
1.4240262825061 1.30916580257802
0.440066293770366 -0.807527830653946
0.150559676575381 -3.25268805012923
0.485426827170242 -0.0641303374197156
0.325770161181757 -1.54105389403444
0.0931094043914815 -3.59951080929031
0.176322772640463 -2.52550535388503
1.31034012061215 1.93192966457146
0.532732541948599 -0.779842625793856
1.25298074116987 1.03554545122293
0.0658020583957461 -4.28414824656176
1.06580205839575 0.561897565166024
2.21412480535285 2.78240856492737
0.50927356912461 -0.383307661151743
2.25600420376626 3.08094090385584
0.0285691521967709 -5.66818551913647
0.745595899309646 -0.248803327850204
0.242856523896164 -2.55393560510053
0.748461233004035 0.0109594206413985
1.54761434194885 1.73489415402313
0.762703155579814 -0.17199523358592
2.4637968111987 3.64131274710503
0.0332761548742986 -5.08049940982673
0.37851162325373 -1.5946450541185
0.115477217419936 -3.370172322341
0.432959407276106 -1.57654324774318
0.16349873228288 -3.23850124389322
1.02147972741045 0.783670385142504
3.04147663597616 4.53997140712951
0.385891153619327 -1.67269074506868
0.552541023028779 -0.619139616039244
0.882316979738826 0.404030653419907
0.0379678501990204 -4.93318411185077
0.65382435886596 -0.658810719673014
0.374807654490311 -1.28622573091545
0.429392792255914 -1.49680728660589
0.278975949702815 -2.00780551882556
0.785201779819054 -0.269592077891793
1.58335861501857 1.97934224990951
1.90817242158435 2.83787350730229
0.604071323668861 -0.662675537744187
1.44006629377037 1.27852518621676
1.08633087176042 0.864618748173145
0.0565835283663675 -4.69793286253052
0.895302621333307 0.531286520938607
0.0565835283663675 -4.69793286253052
0.189033824390017 -2.57668716465097
0.495695162624069 -1.00900265536165
0.321928094887362 -1.54804464125636
0.638460049213781 -0.565528339873543
0.294743265561132 -1.82164330899001
0.468148835738406 -0.94865311999978
0.189033824390017 -2.63543693679675
1.89271482684415 2.33187837431832
0.214124805352847 -2.30943715070417
0.698959271586461 -0.401037893148426
0.150559676575381 -3.00019301559209
2.01792190799726 2.48701994259373
0.282933963271499 -2.24863134070682
0.471621027645211 -1.04263404396889
0.739848102699327 -0.0624666489314203
0.0519520796347216 -4.56903156143402
0.953575662908648 0.503226755947434
1.23878685958712 1.37054687535225
3.30985526258679 5.16736499918703
0.815575428862573 -0.0208005178814942
0.584962500721156 -1.21277441877485
0.0379678501990204 -5.26299580581397
0.282933963271499 -1.85041145948825
0.0473057147783568 -4.95098317979169
0.20163386116965 -2.75639612411511
0.987927167699425 0.310949610533008
0.329602022772783 -1.81059940427436
0.0612001564367373 -4.37233590762642
1.88622495966583 2.56992400415101
0.773996325111173 -0.23662395665255
0.128733314122203 -3.25192175965554
1 0.615202113898839
0.167786090685978 -2.68680916343942
1.11769504266975 0.900972592182803
2.47335399486967 3.27292531768947
0.754174884198429 0.0265178294554825
0.793549122532574 -0.030887045383903
0.0795203396435264 -4.05114083871153
0.238786859587116 -2.21770365029774
0.0795203396435264 -4.05114083871153
2.99095486039699 4.78201752721835
2.74416109557041 4.02006478999671
0.22650852980868 -2.08793336200492
0.246914740470517 -2.42837324065334
0.739848102699327 -0.303172465634649
0.344828496997441 -1.59275184882672
1.52272536859322 1.83017752758866
0.656877682843514 -0.501285203577459
0.641546029087524 -0.158343203266114
0.263034405833794 -1.4166467521405
0.552541023028779 -0.878226837356375
0.422233000683048 -1.47822652471231
1.24082312674364 1.44735657469239
1.56559717585423 1.62073546986258
0.22650852980868 -2.40817010773328
1.4594316186373 1.39484262756855
0.53605290024021 -0.917939984769764
0.0612001564367373 -4.18515582719287
0.128733314122203 -3.55800260138604
0.0191088229477047 -6.24336699906504
0.0612001564367373 -4.58747371987721
0.333423733725192 -1.64325318243433
1.15055967657538 0.663158002494758
1.19324607567693 0.834928081780651
0.0749620576812219 -4.3030732451893
0.238786859587116 -2.4094512507363
0.0519520796347216 -4.81846306355601
1.63691458035588 1.98955217812064
0.184809238528292 -2.54039878291512
0.669026765509631 -0.350126970710755
0.146220740851044 -3.03075559852117
1.30451104180995 1.06308732643414
1.26703633639129 0.941876775606072
0.542670779004718 -0.744733381593713
0.290817562347332 -1.93792142471306
0.180572245641821 -3.0276044613946
0.672048117484868 -0.388667056556992
1.20580953714084 1.15491449430579
0.0238467419543677 -5.92632112555742
1.06120015643674 1.12416581474786
0.230612928141416 -2.44299174732588
0.0976107966264223 -3.66757225874853
1.76553474636298 1.96829114027266
0.662965012722429 -0.587981323837485
0.238786859587116 -1.11255297571043
0.495695162624069 -1.17339114749467
1.82102985895468 2.12546386570754
0.478540441585002 -1.03826724986684
0.672048117484868 0.347321193239333
1.29670211859919 1.61273776882017
0.0473057147783568 -4.95098317979169
0.6959938131099 -0.165035852195801
0.400537929583729 -1.14419691956285
0.701918647067005 -0.0234136231800055
0.393233128960495 -0.0513408195422885
0.812840461141334 0.224059552324963
0.238786859587116 -2.21770365029774
0.290817562347332 -2.05334215396231
1.56234419805914 1.59513425555657
0.115477217419936 -3.58496250072116
1.42043748702143 1.15891770539627
0.502500340529183 -1.1480769046167
0.150559676575381 -3.16352189279051
0.124328135002202 -3.38757254303646
0.37851162325373 -1.65414606586716
0.0612001564367373 -4.58747371987721
1.9196578916824 2.35429238546676
1.87708981807528 4.18060417587909
0.632268215499513 -0.778986828329682
0.920928429008801 0.254107274923417
1.4905701304462 1.73914005986721
0.415037499278844 -1.23910856658831
2.40417650664708 3.41451871130754
0.0191088229477047 -6.24336699906504
0.918386234446348 0.320460528330954
0.205809537140844 -2.61086296559444
0.348610137539868 -1.77136231448371
1.31807576939176 1.18323775996894
1.96347412397489 2.34300369604893
0.0519520796347216 -4.56903156143402
1.14622074085104 1.1166199344701
0.111031312388744 -3.51912970974175
1.9209284290088 2.4074906902255
0.505890929729957 -0.947132844221649
1.07724299893246 0.613216254586714
1.06120015643674 0.786517107405277
0.106571664198044 -3.45652342800661
0.693022246578609 -0.617288028566834
0.263034405833794 -2.09471865725314
1.57692518165574 2.29653516292937
0.804604311041569 -0.324664893754745
0.150559676575381 -3.07954736027191
0.965938163926367 0.257178846438721
1.35989594508638 1.17188943146047
0.821029858954681 0.0690867378092754
0.246914740470517 -2.32805282887151
2.25298074116987 2.84455270450217
0.762703155579814 -0.17199523358592
0.0612001564367373 -4.18515582719287
0.681074393274161 -0.524972972731981
0.333423733725192 -1.76916776729924
0.193246075676931 -2.6744351754313
0.447138342445868 -1.45057670476397
1.31614574229336 1.99875700992983
0.382206106811471 -1.64813472259239
0.0885939232689884 -3.91681604740544
0.070389327891398 -4.20163386116965
0.0976107966264223 -3.66757225874853
0.0976107966264223 -3.93638163008604
1.76694846038192 1.96853362418815
0.0191088229477047 -6.24336699906504
0.2347056827753 -2.06137537062103
0.0238467419543677 -5.92632112555742
1.29278174922785 1.87698910989466
0.0285691521967709 -5.24580604451645
0.16349873228288 -2.91366155358595
0.298658315564515 -1.48078294466561
0.111031312388744 -3.63423818721313
0.238786859587116 -2.31039416237501
0.526068811667588 -0.849657685159604
0.20163386116965 -2.57294998301918
3.12046253832157 5.0152084843271
1.66599907281206 1.98177528727148
0.159198594849254 -2.9416854352096
0.329602022772783 -1.62057314157857
0.180572245641821 -2.74287498446149
1.61667136044849 1.9240511467667
2.84465346348058 4.60431665640822
1.35426407700705 2.03813624774246
1.98671430924977 2.59025766446428
0.172060745786304 -2.24245341906138
0.356143810225275 -1.63184367207274
1.63691458035588 1.81679488766813
0.348610137539868 -1.70693599555195
0.529404524230844 -0.848643610460896
0.701918647067005 -0.304026043269652
0.440066293770366 -1.51200209611294
0.739848102699327 -0.267886924733811
0.863938450423972 0.906002509990516
2.18057224564182 2.92489854475928
2.82374936030827 4.12253422001147
1.1243281350022 0.616083841370841
1.18269229751619 0.586987606889618
0.923466151810701 0.242774971162584
0.454175893185802 -1.24752347066374
1.13750352374994 0.847460688358519
0.562344198059137 -0.894549142658308
1.18480923852829 0.939866003777087
0.619804249933457 -0.0116431004221135
0.16349873228288 -2.84271830169432
1.77258950389693 2.05783178359228
0.124328135002202 -3.28995702708586
2.60328015554325 3.77572943912152
1.01197264166608 1.50207453649022
0.447138342445868 -1.39876725202816
0.0332761548742986 -4.541802956897
0.0658020583957461 -4.48559410585799
0.385891153619327 -1.09691872636557
1.4541758931858 1.3491152917112
1.6507645591169 1.8556431039036
0.475084882948783 -0.674255504296676
0.938599455335857 0.349329928684774
1.14186871631134 0.612637845169315
1.77258950389693 2.12574028819746
0.629162304631691 -0.761731178457455
1.31614574229336 0.973141284742869
1.05195207963472 0.696013669216164
0.407805930047768 -1.31727138694476
0.374807654490311 -1.4348375803692
0.133125083239361 -3.2151622460143
0.27500704749987 -0.978258839444403
2.97575245375332 4.94508819260966
0.748461233004035 -0.321445668853478
0.0519520796347216 -4.00702952864591
2.85399564717639 4.33133758658684
0.214124805352847 -2.51471103847475
0.344828496997441 -1.65217320114783
0.568842835357879 -0.559258117949557
1.56559717585423 1.54669525085431
1.05426966252812 0.625361722225187
0.903038270112912 0.537316846730282
2.51180535399353 3.68010479080514
1.1287333141222 1.13255300139687
0.2347056827753 -2.42603759234802
0.146220740851044 -2.40161142377922
0.0795203396435264 -4.05114083871153
0.0931094043914815 -3.72150133366892
0.0519520796347216 -4.81846306355601
0.678071905112638 -0.26980536381123
0.552541023028779 -0.988785212504073
0.65382435886596 -0.570177315332145
0.0749620576812219 -4.12414543736604
0.254997086768376 -1.19293001479816
1.45768183668734 1.2328592210732
1.07952033964353 0.590249652125514
0.73407731484138 -0.185100970129928
0.242856523896164 -2.0759488532333
1.63691458035588 1.86262554101972
3.20528823811407 5.07692805842723
0.382206106811471 -1.37354393334228
0.866578332296676 0.305962389739654
0.895302621333307 0.628122044545312
0.197446064206217 -2.84734084663232
0.568842835357879 -0.573548239316735
1.09536185612286 0.515430171814347
0.516015147003665 -1.03882889905686
1.21412480535285 1.19654809791821
0.318075769391756 -1.36917483782957
1.15488560197817 0.865016176310592
0.429392792255914 -1.24733254454342
0.492280498211304 -1.05020796118735
0.704871964456353 -0.496557659866926
0.176322772640463 -2.90460050733978
0.150559676575381 -3.16352189279051
1.18480923852829 0.914491996348693
0.963474123974886 0.203311169936859
0.790772037862 -0.298417564808742
0.27500704749987 -1.98044683141965
0.325770161181757 -1.78526525765285
1.13312508323936 0.691240348671419
0.133125083239361 -3.2151622460143
0.647698256069119 -0.48478362830052
0.352381891429076 -1.57961659319919
2 2.42705001698082
0.539365634281046 -0.606742378521387
0.826463745005309 0.0455302432356137
0.197446064206217 -2.77951128913229
0.102098187618736 -3.73943384975696
0.65382435886596 -0.139795642098468
0.0379678501990204 -4.43879989437905
0.961005868384136 0.423984324791402
0.37851162325373 -1.45581734942118
0.176322772640463 -2.90460050733978
0.0795203396435264 -4.22069928061176
0.468148835738406 -0.986393343969093
0.141868716311337 -2.98381457225906
1.06580205839575 0.662873587503025
0.337235347675211 -1.72899946148784
1.26903314645524 1.14356596622637
0.306456686124922 -2.01071920501846
0.837270499961892 0.47763978915274
0.278975949702815 -1.93220168413771
1.84398384404833 2.00309677952928
0.159198594849254 -3.01780128636424
0.070389327891398 -4.20163386116965
0.154885601978171 -2.89679337196931
0.286881147788162 -2.23577145113765
0.443606651475615 -1.25683306666548
1.55090066464752 1.72659796230887
0.124328135002202 -3.03141295263146
0.858644150754458 0.0685346978642733
1.23266075679027 1.12527955461935
0.539365634281046 -0.303073245189304
0.102098187618736 -3.61598100494527
1.13750352374994 0.970755180224143
1.42939279225591 1.36056002223074
0.0658020583957461 -4.28414824656176
0.176322772640463 -2.83409074912644
0.352381891429076 -1.4955822604735
0.995182983702224 0.621446558892649
0.0519520796347216 -4.35643463024133
0.418639735959039 -1.37855344110735
0.318075769391756 -1.90664936242664
1.23266075679027 1.09848986339936
0.443606651475615 -1.45422993494866
0.0519520796347216 -3.60361076412472
0.2347056827753 -1.18358408463484
0.133125083239361 -2.89499770932092
0.591360271919307 -0.57304568735706
1.25096157353322 0.97733812948351
0.106571664198044 -3.81551624258778
0.0565835283663675 -4.69793286253052
0.443606651475615 -1.08322301841531
1.36176835941915 1.27490735258784
1.64154602908752 1.78397866229724
0.306456686124922 -2.05014135015514
1.19534759832222 1.02811968869258
0.246914740470517 -2.18955116432132
1.58496250072116 1.55078538540307
0.286881147788162 -2.10547582526244
0.604071323668861 0.860487850738147
1.9196578916824 2.28470097034753
0.869213392464646 0.0751452764399684
1.87315698045335 2.32192487817243
0.0519520796347216 -4.00702952864591
0.205809537140844 -2.55308582233647
0.0426443374084937 -5.09802002034339
0.254997086768376 -2.07859593857025
0.271027196587325 -2.24245341906138
1.06350294230616 1.50148388018607
0.505890929729957 -0.72351827272499
1.32577016118176 1.30149303434353
0.0749620576812219 -3.96498033087093
0.425817338032086 -1.16182958169806
0.933572638261024 0.340414603939713
0.407805930047768 -1.15805604262805
0.552541023028779 -0.775541173381811
1.0071955014042 0.500409856496121
0.736965594166206 -0.242910136748169
1.22239242133645 0.881033796500184
0.522725368593217 -0.833431427949788
2.79146681034877 4.74164494674435
1.73552217729654 1.85858649714721
0.254997086768376 -2.39652135014365
1.87184364850932 2.56823550809738
0.184809238528292 -2.71948721042934
0.193246075676931 -2.50053412588194
2.01077983875324 2.60471399370994
1.34861013753987 1.03890749225535
2.3831282513241 3.19327948501075
0.53605290024021 -0.256775415362111
0.887525270741587 0.236454222111531
2.96839800261417 6.08909298180641
0.505890929729957 -0.947132844221649
0.532732541948599 -0.796507238630442
0.0238467419543677 -5.92632112555742
1.06120015643674 0.536707186231327
3.23572705983806 6.24469109108823
0.218264535713771 -2.49617195802551
0.115477217419936 -3.58496250072116
0.638460049213781 -0.455574714696466
0.329602022772783 -1.77713893399215
0.488857732570515 -0.730573160441454
0.189033824390017 -2.69668106632106
0.782408564927373 -0.243976373959371
0.581752944245266 -0.80617728229666
0.790772037862 0.181692928771643
0.393233128960495 -1.26345907422819
0.425817338032086 -0.979526836310005
1.21619615537254 0.717447032681617
1.52439805868307 1.41703249076521
0.27500704749987 -2.01903934365559
0.956056652412403 0.738663018802458
0.644625422019496 -0.538925869647356
0.0332761548742986 -5.45070858821413
0.159198594849254 -3.09815774121991
0.133125083239361 -3.30768427641223
0.502500340529183 -1.2591795069714
2.54432051622381 3.61585821243254
1.78380584836918 2.1379822956475
0.575312330687437 -0.756640669423073
0.457681836687337 -1.1559041578147
0.20163386116965 -2.69262021368179
0.594548549550354 -0.53072381808923
0.259021343327171 -2.19285647731868
0.374807654490311 -1.40898136619398
0.0840642647884745 -3.70546653521592
1.04264433740849 0.36441314944607
1.1243281350022 0.634849650191543
0.97330513333458 0.464586681437723
0.141868716311337 -3.06224832722248
1.30061186365027 1.30854257171013
0.882316979738826 0.0222005343407038
1.0191088229477 0.404577527007303
0.396890152568584 -1.1480769046167
0.908172421584349 0.16158754456905
0.454175893185802 -1.22479086386231
0.382206106811471 -1.42443942100413
0.619804249933457 -0.492026507597494
0.581752944245266 -1.04412574996763
0.146220740851044 -3.11185760044229
1.78798959719067 2.66956278447953
0.0332761548742986 -5.45070858821413
0.823749360308273 0.0292785464387718
1.08179409116365 0.68564144075196
1.02856915219677 1.32966601428496
0.923466151810701 0.503226755947434
0.799087306074004 0.141095915553367
0.172060745786304 -3.17146984971295
0.839959587489532 -0.0353139324774957
0.404176506647077 -1.42133453136022
0.197446064206217 -2.7147281050735
2.06235200882598 2.57011901601254
0.745595899309646 -0.127883923520296
0.0795203396435264 -3.63683673804126
0.133125083239361 -3.30768427641223
1.18057224564182 0.585498519691056
0.635367454158399 -0.699290201912823
0.759865996276285 -0.0551457317457184
0.0426443374084937 -4.80042350321631
0.344828496997441 -1.45409772921744
1.51601514700366 1.77052148150583
0.492280498211304 -1.21965010231128
0.0976107966264223 -3.7957252598056
0.20997316208238 -2.5906673442804
0.124328135002202 -2.6826726971525
2.22753572461241 3.16773418806699
0.920928429008801 0.392865691283079
1.31227792485364 0.977918018745437
1.64308654716331 2.55771593631344
1.22650852980868 0.829435535479171
0.150559676575381 -2.85348862173769
0.218264535713771 -2.49617195802551
0.0473057147783568 -4.95098317979169
0.321928094887362 -1.13388925453382
0.102098187618736 -3.73943384975696
0.719548541088797 0.443275481417717
1.13531596451217 0.69901871677275
0.440066293770366 -1.23717361614414
0.422233000683048 -1.14377040217884
0.933572638261024 0.301793162202827
1.0703893278914 0.472965852036182
3.33580717229949 6.13177588114957
0.0612001564367373 -4.58747371987721
0.0473057147783568 -4.95098317979169
0.53605290024021 -0.352096436538918
1.78380584836918 2.07982092370283
0.629162304631691 -0.427334707885597
0.659924558402378 0.784651038435351
0.150559676575381 -2.78537613610973
0.400537929583729 -1.47876434206836
0.874469117916141 0.482206524402599
3.07096171236266 4.96059425376126
1.50589092972996 1.75373617504471
0.659924558402378 -0.422584308332192
0.246914740470517 -2.32805282887151
0.298658315564515 -1.71414751182111
2.6584019249725 3.63884744904485
1.30645668612492 1.31280243409911
0.102098187618736 -3.39686013024169
0.0285691521967709 -5.66818551913647
0.184809238528292 -2.78448934696716
0.882316979738826 -0.106947371388634
0.119909463735197 -3.06426486071142
2.08065766334523 2.58104082934701
2.02738999803151 2.38447186139024
0.385891153619327 -1.55459689347843
1.26703633639129 1.08975812476005
0.0426443374084937 -5.09802002034339
0.432959407276106 -1.41343003945696
1.62604969276436 2.32650143544504
0.539365634281046 -0.935397023297513
1.32192809488736 0.948425834447377
0.115477217419936 -3.47357382022534
0.672048117484868 -0.466533878634378
0.759865996276285 -0.282738829313378
1.35426407700705 1.03817932302669
0.27500704749987 -2.27516724861942
0.0749620576812219 -3.96498033087093
0.106571664198044 -3.56655221182103
2.46553919672557 3.52789241633733
0.415037499278844 -1.23910856658831
0.205809537140844 -2.55308582233647
0.73407731484138 0.93838126189308
0.948600847493356 0.663310344607537
1.58014548442338 1.98663314520009
0.0238467419543677 -5.92632112555742
1.6353674541584 1.993455253348
0.242856523896164 -2.39322240662917
0.578536231561723 -0.57304568735706
0.693022246578609 -0.476368117130047
0.159198594849254 -2.15970799740195
1.63846004921378 1.76772801080834
1.21826453571377 1.31513128192841
0.22650852980868 -2.21658189062619
3.36876834909033 5.42011710725906
0.333423733725192 -1.61341971570557
0.22650852980868 -2.40817010773328
0.250961573533219 -2.05067432454712
0.710760523818812 -0.0470971797312306
1.96347412397489 3.24818144199144
1.06350294230616 0.421908892613639
1.02620987932285 0.678664864395747
0.425817338032086 -1.32148586486203
0.0332761548742986 -5.08049940982673
0.725377619890994 -0.469470437017528
3.80219321694183 5.64985092618561
1.37666082756579 1.4487713342426
0.478540441585002 -1.32208893942077
1.51601514700366 3.21173108480886
1.19534759832222 1.06548701166157
0.910732661902913 0.819517819464637
2.40689942983517 3.4410662297909
0.0658020583957461 -3.45070858821413
0.124328135002202 -2.74600061836018
0.27500704749987 -2.14142680785859
2.14730669878029 3.2155851046589
0.26703633639129 -2.08247351333553
0.748461233004035 0.0109594206413985
0.941106310946431 0.276163005294063
0.0332761548742986 -5.45070858821413
1.29670211859919 0.82703502140004
0.111031312388744 -3.41253064366827
0.0238467419543677 -5.43392474357234
0.363638346772199 -1.23138428724871
1.06120015643674 0.563073764101982
1.09761079662642 0.718864665075543
0.396890152568584 -1.65541214321115
0.0976107966264223 -3.15662109617905
3.0408924306469 5.33407578415033
0.454175893185802 -0.995856398530323
1.85864415075446 2.48524300338241
0.936088236179807 0.503056535147409
0.070389327891398 -4.20163386116965
1.09761079662642 0.895250737959238
2.09873395358536 2.78646815393026
1.21826453571377 0.879251159364744
0.282933963271499 -2.0759488532333
1.30645668612492 1.11759868634707
0.619804249933457 -0.727374219665793
1.27699286342371 1.20903426290313
0.246914740470517 -2.53619444248275
0.529404524230844 -0.975726184183125
0.545968369105293 -0.680815149632935
1.69895927158646 2.59117878674489
0.584962500721156 -0.335258425299846
1.19114148735201 0.912775879293786
1.95729554904576 2.68357754373369
0.701918647067005 -0.00392973506472391
2.93859945533586 5.02817095037685
0.70781924850669 -0.148968282489284
1.34293395300766 1.17815058511864
3.27649666564036 4.89593966189617
1.29865831556452 0.848854441339624
0.16349873228288 -2.5324675092789
0.468148835738406 -1.19149670962506
0.0565835283663675 -4.46697842769065
0.698959271586461 -0.177223250276212
0.818305221618145 0.0623096492757138
2.28786625881373 3.15587303032781
0.0612001564367373 -4.37233590762642
1.07496205768122 1.13043873187652
0.254997086768376 -2.03839938294757
0.119909463735197 -3.23546845942365
0.119909463735197 -3.53768791574334
0.432959407276106 -1.41343003945696
2.17951105027151 2.75808636799857
0.793549122532574 0.286432847873295
0.367371065648529 -1.90622730139401
3.9126498648972 7.65550786896837
0.218264535713771 -2.49617195802551
0.415037499278844 -1.19425433080405
0.951090399519054 0.471806595211341
0.102098187618736 -3.29863515542869
1.40961722349459 1.60196940769578
0.549258439039477 -0.970422036248271
1.50927356912461 1.53246569328821
0.632268215499513 0.308354251090743
0.0332761548742986 -5.08049940982673
0.314213129759357 -1.95278767663844
0.931052646282509 0.424847209373895
0.111031312388744 -3.51912970974175
0.418639735959039 -1.53754783693029
0.0612001564367373 -4.58747371987721
1.83457639079263 2.5538015692347
0.440066293770366 -1.45798080737136
0.193246075676931 -2.8032273581061
0.958533382704616 1.47650162285232
0.0749620576812219 -4.12414543736604
1.48714329975926 1.60476423156551
0.325770161181757 -1.65799839136276
1.01435529297707 0.589394747036417
0.55581615506164 -0.742363671987695
1.4905701304462 1.62175493707238
0.443606651475615 -1.25683306666548
2.3775865222019 3.74228626355811
0.632268215499513 -0.578343241789395
0.146220740851044 -2.3030732451893
1.16992500144231 0.810109471898488
0.137503523749935 -3.46911417203464
0.815575428862573 -0.0807715394212128
0.0565835283663675 -4.09307080437166
0.0976107966264223 -3.93638163008604
0.314213129759357 -1.91590538919718
0.0379678501990204 -4.93318411185077
0.725377619890994 -0.224302266977792
0.539365634281046 -0.794832088416047
2.50673733341565 3.2471231113927
0.150559676575381 -2.92497686681379
0.16349873228288 -2.47768890777265
0.27500704749987 -2.27516724861942
2.11325597750326 2.34203967530645
0.154885601978171 -3.21740442909146
1.26303440583379 1.19806309197471
1.87184364850932 4.28511021089745
0.719548541088797 -0.465467519454898
0.943608818149602 0.130188926003027
0.102098187618736 -3.61598100494527
0.793549122532574 -0.060771325329801
0.549258439039477 -0.198326854140609
1.19114148735201 0.96808561351957
0.644625422019496 -0.581612970480161
0.396890152568584 -1.2824649357827
1.47162102764521 1.52517500391898
0.0658020583957461 -4.28414824656176
0.0285691521967709 -5.66818551913647
1.50080205305716 1.53143675211675
0.159198594849254 -1.92174355945088
0.146220740851044 -2.81167176728275
0.516015147003665 -0.554904023291536
0.522725368593217 -1.18183160151507
0.552541023028779 -0.7591156254687
0.897885782347309 0.632102182134197
0.271027196587325 -2.03049274071943
0.359895945086383 -1.53866884844722
0.0749620576812219 -4.12414543736604
0.176322772640463 -2.41845124898725
0.356143810225275 -1.60224281748837
0.367371065648529 -1.64249977751832
0.502500340529183 -1.06497131385909
1.47162102764521 1.65953768681606
1.35049724708413 1.88484944284205
0.422233000683048 -1.45158811944962
0.519374159093579 -0.611747481809209
1.19324607567693 0.988729770683512
0.314213129759357 -2.11053731011211
1.63846004921378 1.87947848072989
0.443606651475615 -1.08322301841531
0.0473057147783568 -4.95098317979169
2.4453735776498 3.61604711348311
1.5881649327595 1.64325647014627
0.070389327891398 -4.20163386116965
0.941106310946431 0.25205592147944
1.38220610681147 1.20139608465032
0.189033824390017 -2.63543693679675
0.400537929583729 -1.45211609568274
0.464668267003444 -0.932324451022083
0.363638346772199 -1.58960201711155
0.963474123974886 0.18644967730589
0.0931094043914815 -3.72150133366892
0.629162304631691 -0.339240966743451
0.771181309504119 -0.222950092406743
0.271027196587325 -2.28885627328171
1.64616265715789 1.63697663776105
1.35238189142908 1.28408358957337
0.488857732570515 -1.07225783831158
1.40417650664708 1.24063936777791
0.238786859587116 -2.31039416237501
0.478540441585002 -0.961092507744648
0.0332761548742986 -5.45070858821413
2.25298074116987 3.04726680242273
1.33913738491959 1.01136639018164
0.607231664562189 -0.876719890089576
0.106571664198044 -3.45652342800661
3.30109983762444 4.75127968239337
1.61667136044849 1.78255817165147
0.271027196587325 -2.11157954415524
0.619804249933457 -0.84378594945569
2.35989594508638 3.09491767081692
0.0931094043914815 -3.85476786453239
1.16349873228288 0.71475458729419
0.0473057147783568 -4.67968115797429
0.751320887143276 0.507034447709298
0.440066293770366 -0.574122798854743
0.282933963271499 -2.0759488532333
0.218264535713771 -2.20170784742782
1.14622074085104 0.961732750133157
0.150559676575381 -3.16352189279051
1.75132088714328 1.97526168550699
0.0612001564367373 -4.58747371987721
0.425817338032086 -1.39571706610431
0.429392792255914 -1.22460292240055
0.0565835283663675 -4.46697842769065
0.150559676575381 -3.07954736027191
0.141868716311337 -2.98381457225906
2.0496307677246 2.6325172297254
1.24082312674364 1.04605220941976
1.59772979679503 2.74882498188002
0.242856523896164 -1.99678686940481
0.159198594849254 -3.01780128636424
0.858644150754458 0.328846708496834
0.278975949702815 -1.96950840969463
0.0658020583957461 -4.48559410585799
0.344828496997441 -1.68282760079155
0.850666093330934 0.0952037719432868
2.24082312674364 2.8458418882891
0.84799690655495 -0.179607554839652
2.13968777101181 2.87560037181662
2.33246925466895 3.07096171236266
0.739848102699327 -0.103349065446228
0.250961573533219 -2.17589629975604
0.0749620576812219 -4.12414543736604
0.644625422019496 -0.470472904215665
1.6584019249725 1.90738802786517
1.13750352374994 0.960873668710179
0.790772037862 0.380106724833196
0.710760523818812 -0.161164003335584
1.30451104180995 1.1219135820689
0.961005868384136 0.643730089178937
1.10657166419804 0.379426858421426
0.133125083239361 -3.40654895809486
0.0749620576812219 -4.12414543736604
0.0795203396435264 -4.22069928061176
1.85066609333093 2.18918900825782
1.39689015256858 1.22652227637289
0.16349873228288 -2.64868934351067
0.492280498211304 -1.11144053610571
0.154885601978171 -3.13032882709652
0.367371065648529 -1.3441734016498
0.0565835283663675 -4.69793286253052
0.159198594849254 -2.86938496060457
3.25197151059994 5.19737768409225
0.874469117916141 0.183974161246553
0.374807654490311 -1.35861893990049
0.356143810225275 -1.41047698490029
0.0840642647884745 -3.83719072772589
0.418639735959039 -1.42962913267393
1.21619615537254 0.95500337538691
0.754174884198429 -0.00218902359875802
4.30451104180995 6.8648991671753
0.748461233004035 -0.273999925114606
0.662965012722429 -0.230119783361059
0.793549122532574 -0.349532556281964
0.471621027645211 -0.615586664354899
0.457681836687337 -1.03233375186821
0.400537929583729 -1.06130824198687
0.146220740851044 -3.19779179487526
0.565597175854225 -0.841334421453064
0.115477217419936 -3.58496250072116
0.928528244866962 0.244405150574131
0.933572638261024 0.229557058442321
0.119909463735197 -3.53768791574334
0.0426443374084937 -5.09802002034339
0.0976107966264223 -2.99402928908585
2.77399632511117 4.11871750553388
0.765534746362977 0.458992909483578
0.193246075676931 -2.87220846969966
1.72392255669061 1.80583307472985
0.913288366806669 0.31870779211972
0.0976107966264223 -3.7957252598056
1.32768736417605 1.13128334307797
1.80322703643493 2.13021464331078
0.0931094043914815 -4.00160925286166
0.278975949702815 -1.89583540709952
1.28688114778816 1.12011666032332
0.111031312388744 -3.63423818721313
0.457681836687337 -0.847340846632317
0.154885601978171 -2.9705165823708
0.604071323668861 -0.74115339112964
0.0565835283663675 -4.09307080437166
0.728283351066405 -0.181594449663896
0.128733314122203 -3.44859989837579
0.302562770020431 -1.73750181236264
0.16349873228288 -2.98827461436005
1.42939279225591 1.33017784422643
0.913288366806669 0.214443668220957
0.436517226689295 -1.46183006116316
0.953575662908648 0.132655699459017
0.890122382227627 0.257986069005366
0.0191088229477047 -6.24336699906504
1.3636383467722 1.6015719761522
0.393233128960495 -1.60126650626421
0.119909463735197 -3.42975911495865
0.0612001564367373 -3.73621522335862
0.294743265561132 -1.72277486181478
0.407805930047768 -1.34152165043572
0.613531652917927 -0.77501815358431
0.205809537140844 -2.15906135502612
0.600904044590178 -0.360331607188709
1.15704371014558 0.908189562040347
0.418639735959039 -1.16875539692048
0.545968369105293 -0.620226987734132
1.22856218857665 0.808420638386994
0.0285691521967709 -5.66818551913647
1.36550591342897 1.14937828320024
0.128733314122203 -3.55800260138604
0.73407731484138 -0.287383363833021
1.65229527017922 1.79952630188905
1.59454854955035 2.37951340466922
0.693022246578609 0.00921853002937863
0.0931094043914815 -3.72150133366892
2.18480923852829 2.80276150596666
1.18269229751619 0.790381517160226
0.436517226689295 -1.1307513884979
0.968398002614171 0.269600297336886
0.246914740470517 -2.53619444248275
1.31421312975936 1.19584617265556
0.238786859587116 -2.21770365029774
1.9297909977186 3.26191314736587
0.302562770020431 -1.94477803026498
0.900464326449086 0.229954814373041
1.16349873228288 1.00654721243666
0.443606651475615 -1.23395445462431
1.86129372916841 2.3940778806432
1.11325597750326 0.673833700045829
1.40599235967584 1.08490612986583
0.440066293770366 -1.30708719208201
1.18480923852829 1.3297939887948
0.725377619890994 0.758839829763389
0.635367454158399 -0.550539473180328
0.180572245641821 -2.67968115797429
1.60880924267552 1.82890595411518
0.785201779819054 0.283938285105061
0.713695814843359 -0.69168471486534
0.282933963271499 -2.03582496819957
0.687060688339892 -0.19405192605597
0.492280498211304 -1.07033142824894
2.39140113501161 3.65471855915829
0.545968369105293 -1.13103316487396
0.0285691521967709 -5.66818551913647
0.850666093330934 0.638315393271554
0.184809238528292 -2.65728797910218
0.938599455335857 0.214443668220957
0.0931094043914815 -3.59951080929031
1.84532277225662 2.16443185115694
0.254997086768376 -2.11994463354131
1.19114148735201 0.772942514389506
0.866578332296676 0.687799743231833
0.0285691521967709 -5.66818551913647
0.193246075676931 -2.73739455277812
0.250961573533219 -2.17589629975604
0.389566811762726 -1.60679136397344
1.15055967657538 1.06019779758249
0.302562770020431 -2.02106161552783
0.180572245641821 -2.67968115797429
0.850666093330934 1.00336557641035
0.348610137539868 -1.70693599555195
1.90945310967634 2.07203886379249
1.13312508323936 1.08612634107817
1.45768183668734 1.54210756057188
2.85266474759779 5.49581884956908
0.0519520796347216 -4.56903156143402
0.842643672060743 0.12996847312945
1.31614574229336 0.88182828259535
0.263034405833794 -2.13653883294777
2.70781924850669 4.37467120655396
0.302562770020431 -2.14362825773408
0.73407731484138 -0.275653912313505
0.0612001564367373 -4.01949573797806
0.418639735959039 -1.35367805762303
0.27500704749987 -2.09946674566858
0.0795203396435264 -3.89943105997237
0.961005868384136 0.156011974220857
0.713695814843359 -0.217703650297736
0.0976107966264223 -3.54988004156571
0.55581615506164 -0.931864129062628
1.44183755862256 1.647775249765
0.0238467419543677 -5.43392474357234
0.2347056827753 -2.14426801805439
2.28688114778816 3.06928603366622
0.27500704749987 -1.98044683141965
1.95481669097734 2.75215905872923
0.552541023028779 -0.478047296804644
0.393233128960495 -1.72341204770997
0.389566811762726 -1.31506870695357
0.0885939232689884 -4.07046653102947
0.290817562347332 -1.83105464098902
0.230612928141416 -2.49644420744432
0.475084882948783 -1.23111997094132
0.604071323668861 -0.617559446066497
0.385891153619327 -1.31967815229338
1.38404980679516 1.31781126954785
0.0976107966264223 -3.54988004156571
1.14186871631134 0.593578949851218
0.146220740851044 -3.03075559852117
6.38778758426741 11.184216505904
1.80598027208139 2.00601475735254
0.933572638261024 0.421908892613639
0.53605290024021 -0.917939984769764
0.782408564927373 -0.278674896933478
0.22650852980868 -2.51443532035811
1.63691458035588 2.04905957185248
1.10209818761874 0.663361121737197
0.722466024471091 -0.189202711620837
0.751320887143276 -0.299684006831402
0.440066293770366 -1.04571860491868
0.6959938131099 -0.337207684222816
0.396890152568584 -1.30613237085252
0.613531652917927 -0.589335808190834
0.26703633639129 -2.30283514395797
0.810100298796422 -0.0157835762490869
0.826463745005309 0.891267447199033
0.0379678501990204 -4.93318411185077
1.05658352836637 0.747771772995268
0.610385097601063 -0.450620664574475
0.318075769391756 -2.01949573797806
0.180572245641821 -2.74287498446149
1.4541758931858 1.42654749836373
0.230612928141416 -2.60968445358264
0.562344198059137 -0.774137706502375
1.84666045899214 2.19405823076955
0.400537929583729 -1.23213974364178
0.0285691521967709 -5.24580604451645
1.7122289158447 1.9053285730614
2.83187724119167 4.06995270814504
1.73840756834011 2.01320430230662
2.11658655622191 2.78232206646229
0.751320887143276 -0.323637985678738
0.552541023028779 -0.386899408746449
0.853330350857991 0.254916217456745
0.425817338032086 -1.18358408463484
0.485426827170242 -1.39111166003336
0.641546029087524 0.633730558959562
1.14622074085104 0.906174163356203
0.992768430768924 0.222957532780768
0.0885939232689884 -3.91681604740544
1.0703893278914 0.540869916537986
0.329602022772783 -1.84485438790111
0.400537929583729 -1.56179617454449
0.189033824390017 -2.63543693679675
0.0426443374084937 -4.80042350321631
1.93357263826102 2.49220045933428
0.698959271586461 -0.0720380299849268
0.505890929729957 -1.18969790643007
0.565597175854225 -0.410990125592487
2.45066140900957 3.34522103434604
0.736965594166206 -0.0912877518528652
0.124328135002202 -3.28995702708586
0.0885939232689884 -3.77796605674737
0.457681836687337 -1.38875128430848
0.2347056827753 -2.47885399778978
0.344828496997441 -1.88183809090875
0.748461233004035 -0.297527762942032
0.485426827170242 -0.957215133503204
0.928528244866962 0.61582147880026
2.24893957594801 2.75023125270742
1.09985623683207 0.59245937063194
0.070389327891398 -4.39111166003336
0.329602022772783 -1.4793472038751
0.306456686124922 -1.89853130626408
1.22032995487956 1.81262528556026
0.214124805352847 -2.35808285964589
1.0703893278914 0.784426947872476
0.250961573533219 -1.97285068360417
0.0795203396435264 -4.22069928061176
1.40417650664708 1.156560401261
0.669026765509631 -0.301744349164915
1.10657166419804 0.500330267369621
0.271027196587325 -2.28885627328171
1.89917563048051 2.18446606611711
1.16778609068598 1.1108228067718
0.27500704749987 -2.14142680785859
0.559083868895551 -0.894997709320919
0.20997316208238 -1.32148586486203
0.549258439039477 -0.792740882188708
2.53439367631852 3.5405326955298
0.393233128960495 -1.54386488740452
0.516015147003665 -0.768427860432404
0.0976107966264223 -3.66757225874853
0.374807654490311 -1.35861893990049
2.29768054864069 4.1244268094128
0.180572245641821 -2.56103666147568
1.73984810269933 1.97483621794347
0.141868716311337 -2.18405908205664
0.604071323668861 -0.517471121659988
0.647698256069119 -0.834549585113734
0.771181309504119 -0.21173098583313
1.35238189142908 1.24797153092741
0.594548549550354 0.349531910787903
1.55908386889555 1.62328539874065
1.53439367631852 1.68858332703864
0.5881649327595 -0.423123339387269
0.461179280923565 -1.11091937517639
0.0285691521967709 -5.66818551913647
1.5327325419486 1.88528922849168
0.230612928141416 -2.49644420744432
0.146220740851044 -3.19779179487526
1.87708981807528 2.16830143605886
2.91201108027712 4.29533644328101
1.3636383467722 0.993681429209563
0.159198594849254 -2.61174748180921
1.27897594970282 0.903700382256068
1.42939279225591 1.34164627128085
2.8230699654095 5.092737581297
2.1199094637352 2.64014319103756
3.37851162325373 6.17767785178435
3.45373705058443 6.19467034095651
2.41953889151378 3.68147935115574
1.0191088229477 0.329768394800978
0.0840642647884745 -3.98216149063343
0.736965594166206 0.0919026330614875
1.30256277002043 1.16545041488627
0.278975949702815 -1.26577765035409
0.584962500721156 -0.7241557871149
1.37851162325373 1.48335745788278
1.9436088181496 2.38420385562735
1.82781902461732 2.25400949697794
0.710760523818812 -0.332845806466439
0.242856523896164 -2.15970799740195
0.214124805352847 -2.17262957247708
0.450661409009565 -1.32112414109621
0.892714826844151 0.566629197109154
0.739848102699327 -0.177805312205666
0.675063155240299 -0.327992260210094
0.26703633639129 -2.35125498156167
0.37851162325373 -1.50975615653198
0.0285691521967709 -5.66818551913647
3.27947129564447 4.94275299300452
0.102098187618736 -3.39686013024169
1.44006629377037 1.1496175391156
0.106571664198044 -3.45652342800661
1.12212049105055 1.18036645604805
0.205809537140844 -2.44404161641349
0.070389327891398 -4.39111166003336
0.263034405833794 -2.31711107858959
0.879705766282288 0.236740889591539
0.704871964456353 -0.417097664799552
1.61038509760106 1.97952578774062
1.52105073690096 1.57678500530109
0.522725368593217 -0.940481117743402
0.698959271586461 -0.255699680357745
0.953575662908648 0.426320110998204
0.0931094043914815 -3.59951080929031
0.776805858697997 -0.0573531709777862
1.3636383467722 1.31784352822277
0.796320871782627 0.098812804665952
0.505890929729957 -0.892368107027076
1.38404980679516 1.25854413382766
0.675063155240299 -0.74667513425517
0.53605290024021 -0.762522226911949
1.51601514700366 1.53774899538803
0.205809537140844 -2.86832756771811
0.897885782347309 0.224720360218215
0.133125083239361 -3.40654895809486
1.83457639079263 2.15501561289608
0.197446064206217 -2.84734084663232
1.84933211723877 2.99504379236208
0.348610137539868 -1.34642100438884
1.18692307779421 1.29570664607963
0.246914740470517 -1.55800260138604
1.24488705912353 0.787029853505212
1.08406426478847 0.693907399654878
0.647698256069119 -0.998392540178114
0.290817562347332 -0.848643610460896
0.0931094043914815 -3.85476786453239
1.89400930431179 2.7381110927022
0.450661409009565 -0.869384960604568
0.669026765509631 -0.337878350709264
0.0840642647884745 -3.83719072772589
0.693022246578609 -0.323637985678738
0.396890152568584 -1.2591795069714
0.690044546778714 -0.310234616337698
0.27500704749987 -1.09709074814322
1.70043971814109 2.48874025287763
1.54267077900472 1.96303691490881
0.167786090685978 -2.95959035225183
0.0795203396435264 -3.89943105997237
0.0840642647884745 -3.98216149063343
0.678071905112638 -0.37851162325373
0.0931094043914815 -3.59951080929031
0.495695162624069 -0.187443394253756
0.119909463735197 -3.42975911495865
0.329602022772783 -1.91590538919718
0.559083868895551 -0.603513010623929
0.0565835283663675 -3.66818551913647
1.64154602908752 1.94301497019338
1.19744606420622 1.87427610232406
0.0565835283663675 -4.46697842769065
0.0658020583957461 -4.28414824656176
0.102098187618736 -3.50226446764647
1.32385040701839 1.26984710514731
0.159198594849254 -2.9416854352096
1.86129372916841 2.25341931695707
0.0795203396435264 -4.22069928061176
0.0519520796347216 -4.81846306355601
1.24285652389616 1.69734340618105
0.748461233004035 0.00135038657799652
0.687060688339892 -0.308899110487922
0.31034012061215 -0.312789472639493
1.01197264166608 0.560360527488078
0.411426245726465 -1.33732960039654
0.0840642647884745 -4.14334401085288
0.374807654490311 -1.54316162542373
0.443606651475615 -1.32772982539073
0.549258439039477 -0.826569471458976
0.20163386116965 -2.51664254211722
0.197446064206217 -2.18955116432132
0.980634675133069 1.49330917411967
0.0191088229477047 -6.24336699906504
0.404176506647077 -1.27403882068478
0.776805858697997 -0.00799958160458729
0.385891153619327 -1.55459689347843
0.314213129759357 -0.770840807181306
0.597729796795034 -0.544896958820423
1.47162102764521 1.35453455736362
0.259021343327171 -2.33169160987404
1.23266075679027 1.19015500507604
0.0658020583957461 -4.48559410585799
0.159198594849254 -3.27368879829846
1.18903382439002 1.13899413777594
0.242856523896164 -1.99678686940481
0.329602022772783 -1.6811761521652
0.367371065648529 -1.55483314137731
0.371094151691247 -1.54893851895781
1.72537761989099 1.78692731886294
1.57853623156172 1.53079676996719
0.205809537140844 -2.49753371916952
0.725377619890994 -0.213072681137065
0.128733314122203 -3.44859989837579
0.512648295905266 -0.161217957711165
2.34861013753987 3.9476088260638
0.290817562347332 -2.17880628015041
0.0191088229477047 -6.24336699906504
1.48370830994394 1.3991421278818
0.146220740851044 -3.38673117423621
0.0565835283663675 -4.46697842769065
0.807354922057604 -0.156567313441583
0.613531652917927 -0.560585889704819
1.51601514700366 1.94356700587103
0.782408564927373 0.885776754880557
0.348610137539868 -1.7387895497652
0.0191088229477047 -6.24336699906504
0.286881147788162 -2.10547582526244
0.799087306074004 0.00346987216117737
0.50927356912461 -0.72227062248997
0.0885939232689884 -3.77796605674737
2.26703633639129 3.28554902539783
1.14404636961671 0.925161137103437
0.454175893185802 -1.24752347066374
0.137503523749935 -3.26980536381123
0.447138342445868 -0.962878351228683
1.48370830994394 1.59393596619399
1.33723534767521 0.896979179054573
0.167786090685978 -2.81676224003106
2.48628531874029 3.3102023012952
0.20163386116965 -2.63154463693002
0.641546029087524 -0.609880805408852
0.167786090685978 -3.0366825961157
2.55745093715259 4.17904941739899
0.385891153619327 -1.61243581398232
0.542670779004718 -0.81090974318123
0.529404524230844 -0.700152253205492
0.128733314122203 -3.44859989837579
3.39277534852166 5.48173833535091
0.647698256069119 -0.0658127808067614
1.75986599627629 1.91956861455223
0.992768430768924 0.408884499049121
0.111031312388744 -3.22039943751791
1.80184844575106 2.01314453723172
1.58496250072116 1.52083216330144
1.72392255669061 1.84127532312292
1.72683121703249 2.29972688783426
0.119909463735197 -3.23546845942365
1.09761079662642 0.517869749445579
0.719548541088797 -0.232215311043045
0.27500704749987 -2.05869265860095
0.478540441585002 -0.887837325488894
3.41998825922989 6.27488471257502
0.356143810225275 -1.69293218147215
0.271027196587325 -1.99159673708061
1.96962635095648 2.75679244328234
0.7796099315747 0.102053232877724
0.943608818149602 0.872019414378516
0.115477217419936 -3.1832553318548
0.167786090685978 -2.81676224003106
0.298658315564515 -2.03161021728493
1.49910176406732 1.80802568018603
0.572081209424424 -0.38513392407878
1.27102719658732 1.32047340821419
0.230612928141416 -2.55195355671324
0.111031312388744 -3.51912970974175
0.172060745786304 -2.7914876118988
1.09985623683207 0.876231383842256
0.0332761548742986 -5.45070858821413
1.37480765449031 1.5612655067788
0.821029858954681 0.158262083916732
1.27897594970282 1.18832823271725
1.00480098626382 1.44131055321883
0.180572245641821 -2.80896417491926
1.29278174922785 1.40581027018413
0.352381891429076 -1.76396905782627
2.35802109746595 3.35398725390657
0.238786859587116 -2.46165285855398
1.40599235967584 1.9056033369544
0.471621027645211 -1.16712917336389
1.76553474636298 1.89753184314193
0.0285691521967709 -5.66818551913647
1.12653240592893 0.50022793204064
0.0565835283663675 -4.69793286253052
0.5881649327595 0.349632891236145
1.1613502657043 0.765241428159463
1.21619615537254 0.808420638386994
0.0332761548742986 -5.08049940982673
0.385891153619327 -0.405185190968955
0.961005868384136 0.280406853157576
0.0238467419543677 -5.92632112555742
1.29278174922785 0.96644034458472
0.263034405833794 -2.26980536381123
2.60248855330617 3.58189801134991
0.176322772640463 -2.83409074912644
1.45241972128192 1.26021031963765
0.0332761548742986 -5.45070858821413
0.0565835283663675 -4.69793286253052
0.754174884198429 -0.313828676758761
1.24893957594801 0.875179543750298
0.923466151810701 0.352659022706992
0.440066293770366 -1.17049205824524
0.141868716311337 -3.42716169175049
0.594548549550354 -0.661988267366336
0.389566811762726 -1.22208686611789
0.367371065648529 -1.90622730139401
0.27500704749987 -1.94285984052613
0.568842835357879 -0.617288028566834
0.363638346772199 -1.71072149491568
0.0473057147783568 -4.95098317979169
0.0332761548742986 -5.45070858821413
0.0658020583957461 -4.48559410585799
0.471621027645211 -1.23365184423182
0.693022246578609 -0.323637985678738
0.539365634281046 -0.761731178457455
0.488857732570515 -1.29094055318703
0.591360271919307 -0.772900486175566
0.495695162624069 -1.26318881624155
1.22650852980868 1.15823325855302
0.0285691521967709 -5.24580604451645
0.214124805352847 -2.57094165709354
0.20997316208238 -2.5906673442804
0.793549122532574 -0.143628257734085
4.04147663597616 6.08977890553688
3.00480098626382 4.6230138994451
0.607231664562189 -0.678367872913632
1.19744606420622 0.847961164874985
0.396890152568584 -1.48365871982958
1.64308654716331 1.47372466068175
0.150559676575381 -3.25268805012923
1.67053823242723 1.92436897934538
0.400537929583729 -1.64990016610872
1.0071955014042 0.756052196239374
0.0565835283663675 -4.69793286253052
0.367371065648529 -1.55483314137731
0.0795203396435264 -3.7621675653455
0.512648295905266 -1.06023460841852
0.839959587489532 0.258886934084984
3.79111946592891 5.83141945358392
0.684070645734081 -0.568745265079675
0.0238467419543677 -5.92632112555742
0.539365634281046 -0.898951121497918
0.559083868895551 -0.807950136424782
0.0379678501990204 -5.26299580581397
0.542670779004718 -0.794078904929051
0.831877241191673 0.200080612463234
0.189033824390017 -2.41355857035293
0.762703155579814 -0.204985543825164
0.172060745786304 -1.88083076708941
4.26153081524341 8.20488645654316
0.604071323668861 -0.632441928370304
0.552541023028779 -0.808964174919261
0.146220740851044 -2.95397115816226
0.27500704749987 -2.09946674566858
2.20685157044067 2.99087393457133
4.45154083301783 7.26928088536766
1.23674771431352 1.30119937057531
1.30451104180995 1.30880228395812
0.271027196587325 -2.24245341906138
2.58335861501857 4.0143990841749
1.93859945533586 2.3940778806432
1.53771021810298 1.64358081300326
0.443606651475615 -1.3037083739871
0.0612001564367373 -4.18515582719287
0.415037499278844 -1.12948407541382
0.102098187618736 -3.73943384975696
0.0238467419543677 -5.92632112555742
0.176322772640463 -2.36776291430102
1.35049724708413 1.91586938901438
0.259021343327171 -2.14939633957112
0.0473057147783568 -4.95098317979169
1.89400930431179 2.56464869499966
0.374807654490311 -1.60053470618382
0.137503523749935 -3.17960755483965
2.70929063572336 3.91315599163837
1.3932331289605 1.16010571027315
0.0332761548742986 -5.45070858821413
3.7122289158447 6.32690059327205
0.374807654490311 -1.6602842315621
2.1287333141222 3.4325066138901
0.672048117484868 0.161371838122867
0.613531652917927 -0.532397721152594
1.4594316186373 1.56104204058162
0.0519520796347216 -3.60361076412472
0.698959271586461 -0.363307813935771
0.363638346772199 -1.56084684566843
1.43295940727611 1.33633116001434
1.45592992992574 1.20903426290313
0.214124805352847 -2.51471103847475
1.27301849440642 1.22909744521434
1.47681369686553 1.44296198257713
0.900464326449086 0.278498666331078
0.0426443374084937 -5.09802002034339
0.793549122532574 -0.154328146391294
0.0565835283663675 -4.69793286253052
0.818305221618145 -0.178533220010504
0.2347056827753 -2.021649258059
0.693022246578609 -0.207657648797421
1.50589092972996 1.47352196461544
0.356143810225275 -1.5732371150812
0.341036917835067 -1.78659636189081
1.4132330024321 1.20015761462707
2.02029476221785 2.72439232779516
1.0024024902153 0.372175655578914
0.7796099315747 0.146322470605207
0.53605290024021 -0.936289294648656
0.787989597190673 0.00282793255777263
2.14622074085104 3.24837778276022
0.0612001564367373 -4.37233590762642
0.0885939232689884 -3.91681604740544
0.302562770020431 -2.14362825773408
0.701918647067005 -0.00392973506472391
0.863938450423972 0.362012408314413
1.0095860488292 1.852742676894
0.348610137539868 -1.20622819925215
2.48112668973662 3.62654331791864
0.385891153619327 -1.52652436991287
0.180572245641821 -1.57055943559418
1.44006629377037 1.14089171036874
0.526068811667588 -1.09554329005118
0.502500340529183 -1.12684740996919
1.95729554904576 3.02565500837981
0.26703633639129 -1.15150280287795
0.519374159093579 -1.14007919065301
0.230612928141416 -2.34168469445928
1.37109415169125 1.43554237647666
0.0519520796347216 -4.81846306355601
0.920928429008801 1.82936312556945
0.250961573533219 -1.8634618125463
0.853330350857991 0.188723406568252
0.641546029087524 -0.317592057104089
0.0976107966264223 -3.93638163008604
2.75915583380027 4.66076602757588
0.242856523896164 -2.24863134070682
0.16349873228288 -2.91366155358595
0.278975949702815 -2.26176115016233
0.834576390792628 0.189273646968785
1.59772979679503 1.88946268988789
1.67053823242723 1.76029809799683
0.0795203396435264 -3.89943105997237
0.0795203396435264 -3.89943105997237
0.980634675133069 0.0879131105669766
1.66296501272243 1.891908980221
1.03796785019902 0.643730089178937
0.422233000683048 -1.32530960163762
0.176322772640463 -2.70263679575189
0.242856523896164 -2.11722065574799
1.1287333141222 0.63256910227967
0.106571664198044 -3.81551624258778
0.111031312388744 -3.63423818721313
0.475084882948783 -1.1647112985502
0.575312330687437 -0.503107622592134
0.0885939232689884 -3.42716169175049
0.124328135002202 -3.38757254303646
0.271027196587325 -1.91681604740544
0.159198594849254 -3.01780128636424
1.3636383467722 1.70286752846546
0.440066293770366 -1.28340421587939
0.214124805352847 -2.00832307759018
0.0285691521967709 -5.66818551913647
0.115477217419936 -2.86938496060457
0.425817338032086 -1.34580767447715
0.672048117484868 -0.591830417268533
1.41863973595904 1.78440827208764
0.363638346772199 -1.71072149491568
1.13750352374994 0.814917315094197
0.137503523749935 -3.17960755483965
0.159198594849254 -2.80053555284868
0.137503523749935 -2.86644966958002
0.294743265561132 -1.72277486181478
0.302562770020431 -1.44702040118402
0.2347056827753 -2.53367770683537
0.454175893185802 -1.29409235004591
0.581752944245266 -0.54454503333933
0.0426443374084937 -4.80042350321631
1.9297909977186 2.357358989026
2.86327772449491 4.07636137356586
0.0565835283663675 -4.69793286253052
0.0658020583957461 -4.48559410585799
1.16564400411444 1.10520416293679
2.39048426491981 3.26546332261621
4.08944165321653 6.87570925752614
0.725377619890994 -0.293579714282313
0.128733314122203 -3.25192175965554
0.302562770020431 -1.73750181236264
0.176322772640463 -2.36776291430102
3.11270013274936 4.50439718921854
0.823749360308273 0.248201754344618
0.298658315564515 -2.07161541576967
0.0612001564367373 -4.37233590762642
0.115477217419936 -3.58496250072116
0.314213129759357 -1.81059940427436
1.4311772019341 1.69396208231248
0.26703633639129 -1.6301001735462
0.616671360448494 -0.664305932087379
0.290817562347332 -2.1357611188102
0.0238467419543677 -5.43392474357234
1.85466063683596 2.01549741027821
0.84799690655495 0.11584832868652
1.50250034052918 1.34141779389859
0.2347056827753 -2.27828473682052
3.13641015875566 4.39740615921933
1.90560762972505 2.54148887127206
0.826463745005309 -0.19838221642673
0.918386234446348 0.148297512190464
0.070389327891398 -3.88415167131348
0.31034012061215 -1.78570882261896
0.367371065648529 -1.70405097169347
0.352381891429076 -1.20122700455828
1.06120015643674 0.48937338391328
0.389566811762726 -1.19974849243493
0.0885939232689884 -3.91681604740544
1.1243281350022 0.435209349870084
2.30937024155654 3.04304051626112
0.782408564927373 -0.0122106979455639
0.341036917835067 -1.65921705541458
1.04497690871838 1.1374962130238
0.218264535713771 -2.29334317458386
0.290817562347332 -2.22317536684429
1.41863973595904 1.55405354636238
0.698959271586461 0.025996644564083
2.40689942983517 4.53409589619963
0.374807654490311 -1.6301001735462
0.290817562347332 -2.1357611188102
0.348610137539868 -1.70693599555195
0.0976107966264223 -3.7957252598056
0.282933963271499 -1.95877733727349
0.0795203396435264 -3.89943105997237
0.562344198059137 -0.824517232785462
0.415037499278844 -0.664305932087379
1.0309245731949 0.309081422490257
0.710760523818812 0.174300236068652
1.0332761548743 0.410252757315892
1.09310940439148 0.870515924586185
1.6353674541584 2.07816503142055
0.0285691521967709 -5.66818551913647
1.84398384404833 2.51119045698158
0.481987743203471 -0.868239486616631
0.505890929729957 -0.805474372096496
0.0565835283663675 -4.69793286253052
1.86657833229668 2.72913743602813
0.948600847493356 0.157671048814601
1.80184844575106 2.20744021302786
1.09310940439148 0.436588531336421
0.0658020583957461 -4.48559410585799
0.0426443374084937 -4.80042350321631
1.18480923852829 1.2180847942271
0.337235347675211 -0.222893779293212
0.647698256069119 -0.512047968039972
0.176322772640463 -2.76686707988007
0.698959271586461 -0.493112686959642
3.42088657497553 5.50708077787594
0.0749620576812219 -4.12414543736604
1.0703893278914 1.01678965796385
1.24893957594801 0.832464442567718
0.106571664198044 -2.54489695882042
1.0071955014042 0.580032518565371
0.698959271586461 -0.413837093250125
0.956056652412403 0.271533606446425
0.367371065648529 -1.31987889742581
2.08292962450908 2.72450913831074
0.0238467419543677 -5.92632112555742
0.0749620576812219 -4.12414543736604
0.0473057147783568 -4.45141217030118
0.337235347675211 -1.72899946148784
0.0473057147783568 -4.67968115797429
0.684070645734081 -0.526431702344298
0.855989697308481 0.449024665507926
0.20997316208238 -2.65000111387777
1.21412480535285 1.06896408051955
1.45066140900957 1.38086038396076
0.913288366806669 0.20610235831103
0.53605290024021 -0.795641501493814
0.356143810225275 -1.48956300806094
0.337235347675211 -1.548797343548
0.754174884198429 0.0639261317260149
0.675063155240299 -0.257082915605116
0.0885939232689884 -2.90942598233232
0.672048117484868 -0.534795714026656
2.11769504266975 2.50334022532402
2.71662514588203 4.11790255750932
1.76128527336162 2.15902214504116
0.250961573533219 -2.13293659626757
0.286881147788162 -2.28195641428206
0.341036917835067 -1.8202794881471
0.70781924850669 -0.159707997401947
0.374807654490311 -1.04811118966477
0.407805930047768 -1.39128040616384
0.193246075676931 -2.07757725396026
0.823749360308273 0.0758016193164536
0.690044546778714 0.0940740951936508
0.0191088229477047 -6.24336699906504
0.0658020583957461 -4.48559410585799
0.20997316208238 -2.06137537062103
0.238786859587116 -2.26330463489379
2.10545459481131 2.66123456974325
0.356143810225275 -1.69293218147215
0.359895945086383 -1.65541214321115
0.418639735959039 -1.08448442846821
0.690044546778714 -0.298318670829221
0.0238467419543677 -5.92632112555742
0.918386234446348 0.0398308772113159
0.222392421336448 -2.53283976964502
0.0379678501990204 -5.26299580581397
0.250961573533219 -2.22017459608663
0.0285691521967709 -5.66818551913647
0.415037499278844 0.317740297923929
0.892714826844151 0.0926720664116856
0.141868716311337 -3.06224832722248
0.0191088229477047 -6.24336699906504
0.167786090685978 -2.56760064746653
2.3775865222019 3.02000332569523
0.254997086768376 -2.03839938294757
1.50250034052918 2.49167437907446
0.600904044590178 -0.823833801452362
0.197446064206217 -2.42837324065334
1.33151414371656 1.16598809861479
0.785201779819054 -0.293047554487981
0.0658020583957461 -3.67885699626043
0.0658020583957461 -4.28414824656176
1.06809751638341 1.12073067542556
1.48714329975926 1.55964595610783
0.529404524230844 -0.62381618345548
0.0191088229477047 -6.24336699906504
0.0426443374084937 -5.09802002034339
0.0426443374084937 -5.09802002034339
0.137503523749935 -3.17960755483965
0.146220740851044 -3.03075559852117
0.411426245726465 -1.19797627565513
1.71662514588203 2.11956900472692
0.238786859587116 -1.05127415618526
0.863938450423972 0.169517493790408
0.325770161181757 -1.81891695534547
0.0332761548742986 -5.45070858821413
1.07496205768122 0.977109376659287
0.475084882948783 -1.00125506318562
0.31034012061215 -1.8538373936579
1.89012238222763 3.50569836725636
0.499101764067318 -0.825286480221194
0.687060688339892 -0.556038607800945
0.53605290024021 0.0717672602224028
0.180572245641821 -2.87822683735638
0.457681836687337 -1.19956378491283
0.0612001564367373 -4.01949573797806
0.539365634281046 -0.953971158162261
1.06809751638341 0.765241428159463
0.146220740851044 -3.28917068867816
0.0332761548742986 -5.45070858821413
0.0519520796347216 -4.56903156143402
0.230612928141416 -2.39144917203418
0.0931094043914815 -3.85476786453239
1.4922804982113 1.45115559951702
0.526068811667588 -0.670026865960633
0.0473057147783568 -4.95098317979169
1.0496307677246 0.669390875560371
1.28885069763793 1.02875047501997
0.0749620576812219 -4.12414543736604
0.481987743203471 -1.39368718560051
0.22650852980868 -2.26214686656195
0.0795203396435264 -4.22069928061176
0.936088236179807 0.47555921203505
0.382206106811471 -1.61820118139492
2.16564400411444 2.74246532455374
0.532732541948599 -0.593576786731004
0.429392792255914 -1.13710470667178
0.773996325111173 0.217988001073447
1.53771021810298 1.5576804237865
1.22650852980868 0.908677979449384
0.5881649327595 -0.875303023234769
0.193246075676931 -2.55620414261711
0.367371065648529 -1.76834567197761
0.159198594849254 -2.9416854352096
1.34861013753987 1.58712679547511
1.82102985895468 2.11881378716308
1.54925843903948 2.20057055610772
0.282933963271499 -2.11722065574799
0.271027196587325 -2.07046653102947
0.0658020583957461 -3.94998856062724
0.37851162325373 0.239522699073075
1.01197264166608 0.430335999444942
0.622930350920177 -0.635137156007957
1.17632277264046 1.50003461216714
0.0379678501990204 -4.43879989437905
0.242856523896164 -2.34339777010986
1.70929063572336 1.972145504447
2.22650852980868 2.63652666108338
0.672048117484868 -0.44010854053133
0.302562770020431 -1.64405724824357
0.333423733725192 -1.67371662510969
0.626049692764355 -0.388351246277311
1.97819562968165 2.67151302129189
2.12101540096137 2.89769371635847
4.65229527017922 7.47159493029184
0.475084882948783 -1.04041591335606
0.687060688339892 -0.584697146439451
0.184809238528292 -2.59765988862879
1.12653240592893 0.795357388958011
0.492280498211304 -1.07033142824894
0.436517226689295 -0.952102946599489
0.193246075676931 -2.8032273581061
0.771181309504119 -0.257140579198005
0.404176506647077 -1.42133453136022
0.422233000683048 -1.47822652471231
0.0332761548742986 -5.08049940982673
0.985500430304885 1.01888659879943
0.0976107966264223 -3.2453484092895
0.492280498211304 -1.07033142824894
0.141868716311337 -2.64516357096151
0.254997086768376 -2.07859593857025
3.84799690655495 6.47198779050439
0.575312330687437 -0.911390951208338
0.119909463735197 -3.42975911495865
0.20163386116965 -2.63154463693002
0.133125083239361 -3.2151622460143
0.282933963271499 -1.74961971409484
0.983069604050123 0.598845295028375
0.16349873228288 -2.84271830169432
1.07267750448667 0.426320110998204
1.36550591342897 1.48203956280174
0.965938163926367 0.350957604859811
0.154885601978171 -2.82665504478949
0.22650852980868 -2.17241205343545
0.189033824390017 -2.63543693679675
0.425817338032086 -1.34580767447715
1.73984810269933 1.82764232120098
0.0426443374084937 -5.09802002034339
0.282933963271499 -1.81602583875345
0.97330513333458 0.392902439262301
0.137503523749935 -3.09471865725314
0.925999418556223 0.357198907726852
0.542670779004718 -0.326539374669526
0.337235347675211 -1.548797343548
0.197446064206217 -2.48127681074321
0.321928094887362 -1.72814664731093
0.522725368593217 -0.885963598738349
0.858644150754458 0.396389235875278
0.641546029087524 -0.566361668990281
0.238786859587116 -2.46165285855398
0.20163386116965 -2.41022048298107
0.0931094043914815 -4.00160925286166
1.27699286342371 1.07803552524005
0.815575428862573 0.213625574120844
5.49771880222919 10.029619248795
0.238786859587116 -2.5158144381774
4.14866299768708 6.31274315306792
1.6507645591169 1.88729051865298
2.22136155666887 4.39965047185439
0.325770161181757 -1.75238064655289
0.37851162325373 -1.32918391089016
1.36550591342897 1.41847728690105
0.254997086768376 -2.34658460307824
1.55417951842453 2.4322414254667
0.254997086768376 -2.29831867082922
0.762703155579814 -0.0978306756021183
1.2829339632715 1.03260017281131
0.16349873228288 -2.23123324342918
2.06924387722314 3.41506614782986
1.1720607457863 1.06312581441553
0.478540441585002 -1.07846007238935
0.359895945086383 -0.930146890305033
0.53605290024021 -0.607452830419116
1.6750631552403 1.86185138142002
0.222392421336448 -2.47804729680464
0.371094151691247 -1.63623665690642
0.936088236179807 0.382391199810689
0.0238467419543677 -5.92632112555742
0.454175893185802 -0.939246963780427
0.070389327891398 -4.20163386116965
0.492280498211304 -1.11144053610571
0.2347056827753 -2.23221531104305
0.146220740851044 -3.28917068867816
2.36550591342897 3.41757445888892
0.0426443374084937 -5.09802002034339
1.57692518165574 2.41526365656854
0.650764559116902 -0.704129577683677
0.559083868895551 -0.312389977983799
0.0379678501990204 -4.66491780530255
1.53439367631852 1.32250055591661
0.37851162325373 -0.772790562365776
1.54267077900472 1.72691381903778
1.26303440583379 0.889740491851083
0.542670779004718 -0.534446243700864
1.790772037862 2.53131990699683
1.32192809488736 1.54583616943133
1.19954148220841 0.71439194718961
0.197446064206217 -2.48127681074321
0.16349873228288 -2.4249143681241
1.18269229751619 0.692265955404019
0.7311832415722 -0.0474794276491474
0.333423733725192 -1.80244172929628
1.05658352836637 1.21910763913726
0.356143810225275 -1.69293218147215
0.356143810225275 -1.41047698490029
0.359895945086383 -1.62532879344604
0.197446064206217 -2.84734084663232
0.0976107966264223 -3.66757225874853
0.119909463735197 -3.23546845942365
1.06580205839575 0.768615712751293
1.16992500144231 0.911066271579712
0.238786859587116 -2.26330463489379
1.08406426478847 0.475327851475051
1.15488560197817 0.788864922907638
0.578536231561723 -0.772900486175566
0.282933963271499 -1.00564025587777
0.0191088229477047 -6.24336699906504
0.613531652917927 -0.0909622398157057
1.73840756834011 1.81902105111107
0.549258439039477 -0.561535046824461
0.629162304631691 -0.56331640128251
1.20789285164133 0.900559101438294
2.31807576939176 4.58213438575157
2.22958792274065 2.71863744880607
1.20372320989238 0.872441165116698
0.464668267003444 -0.664203978443233
1.10209818761874 0.529371093817932
0.499101764067318 -0.791487611898799
0.754174884198429 -0.1986036868185
0.363638346772199 -1.45123624260864
0.0238467419543677 -5.92632112555742
0.356143810225275 -1.63184367207274
0.616671360448494 -0.349532556281964
0.0612001564367373 -4.58747371987721
1.37851162325373 1.33441903907056
0.2347056827753 -2.37508667756851
1.50419663119008 1.51239461937943
1.21619615537254 0.824857518739566
0.495695162624069 -1.00900265536165
1.11103131238874 0.641174822333671
0.070389327891398 -4.20163386116965
0.193246075676931 -2.55620414261711
1.34103691783507 1.17829983715328
2.06004738366994 2.5625375145417
0.0285691521967709 -5.66818551913647
0.716625145882031 -0.312090429571955
0.440066293770366 -1.33116544073885
0.333423733725192 -1.58419069648133
1.69747730428523 1.68174132216771
1.26102926994342 0.970254499512316
0.722466024471091 0.435102289275557
0.146220740851044 -3.11185760044229
0.983069604050123 0.540328113227522
0.607231664562189 -0.545671497194244
1.14839183989267 0.57338965874525
0.0612001564367373 -4.37233590762642
0.407805930047768 -1.13668028057187
0.341036917835067 -1.69002310219575
0.722466024471091 -0.29178692222972
0.0238467419543677 -5.92632112555742
0.565597175854225 -0.790374507113322
0.282933963271499 -1.92174355945088
0.0191088229477047 -6.24336699906504
0.0332761548742986 -5.45070858821413
1.02384674195437 0.516341280170421
0.230612928141416 -2.34168469445928
1.84799690655495 2.23952269907308
0.348610137539868 -1.58612098181196
0.218264535713771 -2.44272939938621
3.36783697717878 5.17041234024488
0.641546029087524 -0.580722677886126
0.990349829966281 0.602377323543638
0.512648295905266 -0.944282769346664
0.337235347675211 -1.76134944818038
2.21101219348551 2.73014373375205
0.238786859587116 -1.69605557528985
0.938599455335857 0.310949610533008
1.85333035085799 2.29479571098858
1.69302224657861 2.08623239764408
0.481987743203471 -1.20389215074133
0.106571664198044 -3.45652342800661
0.263034405833794 -2.17960755483965
0.575312330687437 -0.692854183199978
0.681074393274161 0.250907510144603
2.24184018356467 2.92773159313661
0.542670779004718 -0.534446243700864
0.425817338032086 -0.869649429963356
1.03796785019902 0.745087403042368
0.616671360448494 -0.546869329549082
0.115477217419936 -3.47357382022534
0.975752453753323 0.27451515241258
1.39506279951758 1.18524074157024
0.905607629725045 0.181933974652398
1.06120015643674 0.68212729802609
0.306456686124922 -1.82831046096755
0.159198594849254 -3.09815774121991
1.42939279225591 1.52047340664524
0.230612928141416 -1.88438917152653
1.55090066464752 1.61760984535117
0.0612001564367373 -4.58747371987721
0.150559676575381 -3.07954736027191
0.607231664562189 -0.859108289631259
1.93357263826102 2.30179316220283
1.05426966252812 1.35198499712378
0.26703633639129 -2.35125498156167
1.82917303226329 3.31910105425846
0.759865996276285 0.184483757412215
0.675063155240299 -0.550186168759677
0.214124805352847 -2.57094165709354
0.946106992004798 0.354886734843919
0.286881147788162 -1.84064297881299
0.0379678501990204 -4.24336699906504
0.0749620576812219 -4.12414543736604
0.963474123974886 0.442222328605074
2.48198774320347 3.83288888549365
0.176322772640463 -2.83409074912644
0.374807654490311 -1.4348375803692
0.176322772640463 -2.58216667264274
0.890122382227627 0.509171866234912
0.584962500721156 -0.91111871891375
0.913288366806669 0.0656330174823728
1.42043748702143 1.17610214061162
0.070389327891398 -4.03417711531809
0.0612001564367373 -4.58747371987721
2.13422093976063 2.66426211852251
0.0519520796347216 -4.81846306355601
0.294743265561132 -1.96498033087093
3.29719141656586 5.11394490913189
0.329602022772783 -1.6505564529027
0.385891153619327 -1.29578929031563
0.2347056827753 -2.32587395746846
2.65916344256257 4.27756601663382
0.119909463735197 -3.42975911495865
2.80666776079627 4.26509280472473
0.7311832415722 -0.150824114481939
0.0612001564367373 -4.58747371987721
0.0612001564367373 -4.58747371987721
0.0426443374084937 -5.09802002034339
0.306456686124922 -2.09067105444539
1.17632277264046 0.797589093815895
0.218264535713771 -2.55167062910176
0.790772037862 -0.195377272789613
1.71516122384786 3.28226457781702
0.306456686124922 -2.01071920501846
0.0191088229477047 -6.24336699906504
0.393233128960495 -1.43548996045397
0.137503523749935 -2.93859945533586
1.33533079948985 1.54225666920345
0.318075769391756 -2.05916177323921
1.23878685958712 1.05007358030878
0.801848445751061 -0.0579055589334755
0.20997316208238 -2.021649258059
0.0658020583957461 -4.28414824656176
0.619804249933457 -0.711485055505209
0.356143810225275 -1.54480310363118
0.522725368593217 -1.05611525119977
0.440066293770366 -0.79073617197626
0.16349873228288 -2.5324675092789
0.333423733725192 -1.70483722439204
0.0658020583957461 -4.48559410585799
0.22650852980868 -2.57065498147593
1.0703893278914 0.66169469914129
0.422233000683048 -1.42543267064122
0.0565835283663675 -4.2679450217857
0.2347056827753 -2.42603759234802
0.302562770020431 -1.90809736693851
1.24691474047052 1.27222630042777
0.385891153619327 -1.47196675831425
1.25298074116987 0.800907112259566
0.26703633639129 -2.04217027205214
3.55049028346402 5.47002060445922
0.389566811762726 -1.60679136397344
0.298658315564515 -2.29019301220798
0.0565835283663675 -4.46697842769065
0.522725368593217 -0.850730482606674
3.77505054148317 5.77283985607859
1.16778609068598 0.989702024544252
0.197446064206217 -2.32805282887151
0.70781924850669 -0.203484656857592
0.50927356912461 -0.964383935928053
0.0238467419543677 -5.92632112555742
0.374807654490311 -1.78776208641444
0.0426443374084937 -5.09802002034339
0.230612928141416 -2.49644420744432
2.30839971004272 3.18716325147491
1.63691458035588 1.69690195033909
1.38773015328311 1.06351833318746
0.522725368593217 -1.07632186609132
0.839959587489532 -0.0856274680746138
0.0332761548742986 -5.45070858821413
1.14404636961671 1.38659873862585
0.341036917835067 -1.54217763422436
0.55581615506164 -0.877665241639905
0.542670779004718 -1.11091937517639
0.146220740851044 -3.03075559852117
1.16992500144231 0.609679074456637
0.070389327891398 -4.39111166003336
0.348610137539868 -1.83880075025826
0.0795203396435264 -4.05114083871153
2.04264433740849 2.63061740976293
0.0426443374084937 -4.55384116007147
2.26503675874494 3.08478481024305
0.222392421336448 -2.27758271440295
1.35989594508638 1.06524875991161
0.839959587489532 0.0228339134339247
0.0191088229477047 -6.24336699906504
0.0749620576812219 -4.3030732451893
1.96593816392637 2.60205947696034
4.27823261175203 8.27266795853975
0.581752944245266 -0.80617728229666
0.532732541948599 -0.428632990698912
1.6584019249725 1.6672301559028
0.298658315564515 -1.74616247341626
0.675063155240299 -0.593212785389942
0.910732661902913 0.27456833834615
0.22650852980868 -2.21658189062619
5.97131362406888 10.4855322370325
0.0612001564367373 -4.37233590762642
0.953575662908648 0.242774971162584
0.0332761548742986 -5.45070858821413
1.18480923852829 0.878201519428384
0.141868716311337 -2.83868568904347
0.27500704749987 -1.98044683141965
0.197446064206217 -2.2803928560485
0.488857732570515 -1.15579664778241
0.748461233004035 0.473938908418999
0.578536231561723 -0.985724330788239
0.111031312388744 -3.22039943751791
0.672048117484868 -0.363618188855228
2.87512473939568 3.82958373818128
3.73732622284972 6.61623517008065
0.102098187618736 -3.87444767333318
0.418639735959039 -1.32922432308196
0.552541023028779 -0.843179890257174
0.796320871782627 -0.0233645838901652
0.499101764067318 -1.17146984971295
0.522725368593217 -0.733779210111884
0.716625145882031 -0.164188560091577
0.73407731484138 -0.572973908508458
0.0332761548742986 -5.45070858821413
0.855989697308481 -0.200690868818369
0.159198594849254 -2.80053555284868
0.348610137539868 -1.44807320714723
0.613531652917927 -0.491121982392931
0.393233128960495 -1.38421000791471
0.329602022772783 -1.59120030301062
0.290817562347332 -1.90141249557046
0.0519520796347216 -4.81846306355601
0.532732541948599 -1.0932080535789
0.363638346772199 -1.74265967291107
0.0238467419543677 -5.92632112555742
0.913288366806669 0.472676125146788
0.389566811762726 -0.714860090677519
0.0191088229477047 -6.24336699906504
0.184809238528292 -2.48532389607898
1.3932331289605 1.45580680631535
0.913288366806669 0.222737027821041
0.124328135002202 -3.28995702708586
0.978195629681652 0.145508431647523
5.09901460625445 10.6914972466465
0.16349873228288 -2.98827461436005
0.450661409009565 -0.960341234489923
0.278975949702815 -2.04714703241212
0.597729796795034 -0.662166417140079
1.22032995487956 1.21962569597985
0.759865996276285 -0.271046925885178
0.882316979738826 0.774974174875552
0.172060745786304 -2.66369431826876
1.27897594970282 1.17556821383857
0.115477217419936 -3.47357382022534
0.987927167699425 0.540593511701257
1.99034982996628 3.10118383243611
0.222392421336448 -2.47804729680464
0.526068811667588 -0.976833673823332
0.31034012061215 -1.81937098998049
0.0976107966264223 -3.93638163008604
0.5881649327595 -0.692646208421222
3.01554514462463 5.51870214007122
0.0658020583957461 -4.28414824656176
1.4453735776498 1.41630954974717
0.150559676575381 -3.00019301559209
0.374807654490311 -1.33408202303062
1.52940452423084 1.92846909221966
0.0473057147783568 -4.67968115797429
2.05658352836637 2.94487097839473
0.133125083239361 -3.30768427641223
0.0885939232689884 -3.91681604740544
0.505890929729957 -1.16785171308996
1.27699286342371 1.20903426290313
0.629162304631691 -0.103262678073467
1.2829339632715 0.924898544759281
0.704871964456353 -0.443101073049117
0.167786090685978 -2.95959035225183
0.367371065648529 -1.39402530074274
0.616671360448494 -0.518945327986643
0.222392421336448 -2.37433594728254
1.53605290024021 1.4572367375797
0.106571664198044 -3.68567045240913
0.519374159093579 -0.905082329183081
1.35989594508638 1.38640803248348
0.475084882948783 -0.613936532849158
1.29278174922785 1.07577872866043
0.701918647067005 -0.257140579198005
0.632268215499513 0.0809199953835675
0.0931094043914815 -3.72150133366892
0.2347056827753 -2.06137537062103
1.16349873228288 0.766726329520869
1.14839183989267 0.691628770974573
0.613531652917927 -0.791626810401545
0.739848102699327 -0.188762681104364
0.306456686124922 -1.86299369003855
0.565597175854225 -0.678033305092812
0.578536231561723 -0.966739562042017
0.782408564927373 0.178925106383521
0.106571664198044 -3.2588330707748
1.01197264166608 1.37016739147627
1.27897594970282 1.06460297670249
0.956056652412403 0.222750810368446
0.0749620576812219 -4.3030732451893
1.35049724708413 1.29219080368126
0.532732541948599 -0.637937535476124
0.0238467419543677 -5.92632112555742
0.167786090685978 -3.11812807700013
0.184809238528292 -2.65728797910218
0.382206106811471 -1.5319558080644
0.581752944245266 -0.789401244421493
0.27500704749987 -2.05869265860095
0.559083868895551 -0.758136014327813
0.801848445751061 -0.0781374414813356
0.76836079044174 0.00768352679319574
0.887525270741587 0.125832417259142
0.271027196587325 -1.77796605674737
1.20163386116965 1.0404409260285
0.0379678501990204 -5.26299580581397
0.502500340529183 -0.449763689785629
2.4453735776498 3.56884825677132
0.53605290024021 -0.899821127579364
0.222392421336448 -2.42525988244521
0.656877682843514 -0.321706962930073
0.150559676575381 -3.00019301559209
0.0885939232689884 -3.91681604740544
0.184809238528292 -2.78448934696716
0.76836079044174 -0.220643055284581
0.0885939232689884 -2.98381457225906
0.0238467419543677 -5.92632112555742
1.10657166419804 0.968159606523715
0.983069604050123 0.611532964646956
0.903038270112912 0.314885636491445
0.176322772640463 -2.64114463935387
1.19954148220841 1.26503675874494
2.1243281350022 2.72809887997033
1.85333035085799 3.69305209204532
1.02384674195437 0.79187793946804
1.89400930431179 2.85476069235993
0.407805930047768 -1.49626270212346
2.14513396487431 2.63338584908761
0.321928094887362 -1.79354912253257
0.759865996276285 -0.0753386765110282
0.137503523749935 -2.86644966958002
0.629162304631691 -0.56331640128251
1.42939279225591 1.23908669135085
0.75702324650746 -0.156997631491346
0.189033824390017 -2.69668106632106
0.669026765509631 -0.400188637018245
0.111031312388744 -3.63423818721313
0.656877682843514 -0.395949839061032
0.447138342445868 -1.37354393334228
0.0379678501990204 -4.66491780530255
1.14186871631134 1.04087875076463
0.16349873228288 -2.84271830169432
0.920928429008801 0.221371903451697
0.607231664562189 -0.741502923545859
0.246914740470517 -1.98470547831589
0.282933963271499 -1.43066931900737
0.230612928141416 -2.55195355671324
0.106571664198044 -3.68567045240913
1.17419333307912 0.866737100902845
2.38773015328311 3.48580014714668
0.193246075676931 -2.50053412588194
2.51011799118026 4.24192093912115
2.4132330024321 3.52082655841471
0.499101764067318 -0.694597149967261
0.488857732570515 -1.15579664778241
1.31421312975936 1.37022338717821
0.385891153619327 -1.36867635407884
0.124328135002202 -3.38757254303646
1.93483098551994 2.11098291198478
0.193246075676931 -2.44693270202343
1.22856218857665 1.1972987799332
0.591360271919307 -0.449302452585384
0.37851162325373 -1.37851162325373
0.594548549550354 -0.692854183199978
0.0473057147783568 -4.45141217030118
0.0612001564367373 -4.58747371987721
0.0658020583957461 -4.28414824656176
1.09536185612286 0.594250280581279
0.422233000683048 -1.34969650821587
0.0191088229477047 -6.24336699906504
0.915839552336001 0.39858708916492
0.167786090685978 -2.68680916343942
0.895302621333307 0.837018422200596
0.432959407276106 -0.973703256291772
1.10657166419804 0.968159606523715
1.32577016118176 1.28969960696731
0.0426443374084937 -4.55384116007147
0.0191088229477047 -6.24336699906504
1.49569516262407 1.55781700564425
1.35049724708413 1.1515808382924
0.172060745786304 -2.7914876118988
0.50927356912461 -0.855611622432948
0.0191088229477047 -6.24336699906504
0.363638346772199 -1.58960201711155
1.73552217729654 2.33473471365881
0.407805930047768 -0.995311228961288
0.290817562347332 -1.90141249557046
0.0191088229477047 -6.24336699906504
1.16992500144231 0.848130929969129
0.0565835283663675 -4.46697842769065
0.0379678501990204 -4.93318411185077
0.172060745786304 -2.93171072104265
0.578536231561723 -0.893204278881261
0.776805858697997 -0.140008298289624
0.371094151691247 -1.4142442619252
0.716625145882031 -0.142722415978693
1.48370830994394 1.29680686523402
0.975752453753323 1.51014340090572
0.754174884198429 -0.176623244768344
0.818305221618145 -0.0631386153339032
1.78520177981905 1.82604647962543
2.88101196378291 4.46636012720861
0.180572245641821 -2.80896417491926
0.154885601978171 -2.69584713852854
0.176322772640463 -2.90460050733978
0.0749620576812219 -4.3030732451893
1.50927356912461 1.5912962209352
2.06350294230616 2.52610231868838
0.701918647067005 0.0987677474333256
0.31034012061215 -1.75281421381112
0.22650852980868 -2.00812897129444
0.302562770020431 -1.83742062096849
1.17632277264046 0.633108466310154
0.0840642647884745 -3.70546653521592
0.111031312388744 -3.41253064366827
1.90945310967634 2.58756301115628
0.519374159093579 -0.718851755254973
1.92219784839637 2.39049653458671
0.197446064206217 -2.84734084663232
4.50143914515887 7.18360633950491
0.294743265561132 -1.38370630292005
0.0426443374084937 -3.99672267972978
0.0565835283663675 -4.46697842769065
1.24893957594801 0.765922591770557
0.958533382704616 0.243753299836232
2.39414825429463 3.59027502437895
1.22650852980868 1.57255714649237
0.961005868384136 0.698275475835819
1.05195207963472 0.399465293816184
1.80184844575106 1.92948280216584
1.59136027191931 1.70665682541614
0.0238467419543677 -5.92632112555742
0.263034405833794 -2.17960755483965
0.693022246578609 -0.323637985678738
0.325770161181757 -1.75238064655289
0.124328135002202 -3.28995702708586
0.222392421336448 -2.10160504283838
2.33913738491959 2.96639095751636
1.19534759832222 0.735333799018423
0.638460049213781 -0.537244379486242
0.418639735959039 -1.21281169819812
1.37295209791183 1.11266108543576
0.565597175854225 -0.709248175758352
0.411426245726465 -1.01133506954306
0.146220740851044 -3.28917068867816
1.24488705912353 1.02849819358372
0.102098187618736 -3.39686013024169
0.0238467419543677 -5.92632112555742
0.159198594849254 -3.09815774121991
0.53605290024021 -0.65224903069456
0.591360271919307 -0.857796046080349
0.254997086768376 -2.44824874952633
1.38404980679516 1.17125396318213
0.0332761548742986 -5.08049940982673
0.0379678501990204 -4.93318411185077
2.0191088229477 2.48779146872842
1.68556644165956 2.31022013747789
1.11103131238874 0.689845150064937
0.613531652917927 -0.710431974167998
0.0840642647884745 -3.98216149063343
0.154885601978171 -2.89679337196931
0.282933963271499 -1.59585995527735
0.371094151691247 -1.57745496405221
0.701918647067005 -0.0136387876414567
0.6959938131099 -0.32506780241793
0.0976107966264223 -3.66757225874853
1.01197264166608 0.806435568806235
0.396890152568584 -1.1480769046167
0.928528244866962 0.0343130929615267
0.111031312388744 -3.13314824374699
0.367371065648529 -1.76834567197761
0.106571664198044 -3.56655221182103
2.36176835941915 3.15001621082211
0.329602022772783 -1.95278767663844
0.070389327891398 -3.12596959123758
0.222392421336448 -2.37433594728254
0.0565835283663675 -4.46697842769065
1.81966818349646 2.22383577272306
1.48714329975926 1.41152903171327
0.0931094043914815 -3.85476786453239
0.0519520796347216 -4.35643463024133
0.450661409009565 -1.09815774121991
1.35426407700705 0.925838574022817
0.519374159093579 -0.783824612640753
0.440066293770366 -1.08612249752562
0.464668267003444 -1.28524541270581
0.0332761548742986 -5.45070858821413
1.13093086982645 0.815383510022936
0.464668267003444 -1.23895671194464
1.89917563048051 2.5150447460517
2.4690176674665 3.49393031056685
0.141868716311337 -3.32692263293366
0.159198594849254 -2.9416854352096
0.845322772256625 0.519475145334034
1.72828335106641 1.97388664559449
0.0379678501990204 -5.26299580581397
0.230612928141416 -2.44299174732588
0.321928094887362 -1.82739689301625
0.119909463735197 -3.53768791574334
1.29865831556452 1.38798214114531
1.0332761548743 0.515261384883081
0.172060745786304 -3.00728814566567
2.97452931248388 4.58819970277917
0.389566811762726 -1.46684504859002
0.745595899309646 -0.368281843224187
0.450661409009565 -1.32112414109621
0.0191088229477047 -6.24336699906504
0.997593502292905 1.50900799649739
0.359895945086383 -1.51090160720024
1.54761434194885 1.73199203710118
1.12212049105055 1.18885745882137
0.282933963271499 -1.88563668950007
0.0238467419543677 -5.92632112555742
0.516015147003665 -0.61275550844684
1.89400930431179 2.47202402683229
0.0612001564367373 -4.01949573797806
0.713695814843359 -0.0584916561567523
0.499101764067318 -0.895356663096162
0.356143810225275 -1.5169186824264
0.505890929729957 -1.12512738745366
0.20163386116965 -2.69262021368179
0.505890929729957 -0.965859678304334
0.159198594849254 -1.88563668950007
1.22856218857665 0.632849181848445
0.230612928141416 -2.29357971428231
0.0658020583957461 -4.28414824656176
1.18057224564182 0.838494251535659
0.286881147788162 -2.14761360568526
2.65229527017922 3.82630501696377
1.38956681176273 1.24091159493565
0.443606651475615 -1.12470646986033
0.499101764067318 -1.00728814566567
0.0285691521967709 -5.24580604451645
1.88231697973883 2.485553192439
0.124328135002202 -2.62200809294911
0.119909463735197 -2.47589829684291
0.348610137539868 -1.29816045456094
1.73407731484138 1.9756543134589
0.97330513333458 0.726107032296637
1.38956681176273 1.39195894469495
3.29523322822194 6.73956802780634
0.371094151691247 -1.69751547643159
1.09985623683207 0.520282780879318
0.119909463735197 -3.42975911495865
1.29865831556452 0.875398740352361
2.30158764660319 2.96923413262394
0.861293729168408 0.738653379983541
0.337235347675211 -1.76134944818038
1.97575245375332 2.45254313428279
0.0379678501990204 -4.93318411185077
0.106571664198044 -3.45652342800661
0.400537929583729 -1.56179617454449
0.522725368593217 -1.01653175240683
1.85996954822103 2.14442839447552
1.98185265328974 2.70987336250924
0.393233128960495 -1.66104698383524
0.111031312388744 -3.75933340719466
3.72027846523333 6.2883857245466
0.128733314122203 -3.44859989837579
0.306456686124922 -1.9349664690411
0.106571664198044 -3.68567045240913
2.35614381022528 3.11567020719226
0.457681836687337 -1.31486862997863
0.102098187618736 -3.73943384975696
0.341036917835067 -1.43392474357234
0.321928094887362 -1.66558096092944
1.32960202277278 1.21675677875385
0.150559676575381 -3.07954736027191
0.6959938131099 -0.518853145945086
0.958533382704616 0.0980917200259322
0.133125083239361 -2.89499770932092
0.597729796795034 -0.646975749199504
0.488857732570515 -0.936781818618153
0.0885939232689884 -2.98381457225906
1.05426966252812 0.574426923710024
0.492280498211304 -1.28869909127569
2.97514101274358 4.39470423841814
0.600904044590178 -0.757075519013883
0.681074393274161 -0.430907800707373
0.31034012061215 -1.88914740486647
1.59454854955035 1.67668403098839
0.321928094887362 -1.66558096092944
0.559083868895551 -0.807950136424782
1.21619615537254 0.780602710501776
0.31034012061215 -1.8538373936579
0.0749620576812219 -4.3030732451893
0.106571664198044 -3.68567045240913
0.656877682843514 -0.274252765067147
0.111031312388744 -3.51912970974175
2.20372320989238 2.92039315503364
0.591360271919307 -0.57304568735706
1.03796785019902 0.445403106521572
0.294743265561132 -2.12414543736604
0.995182983702224 0.283740119060499
0.539365634281046 -1.13286605400704
0.137503523749935 -3.09471865725314
1.29670211859919 0.99137762402825
1.50419663119008 1.62617995327199
0.167786090685978 -2.95959035225183
1.10209818761874 0.883337473778154
0.102098187618736 -3.73943384975696
0.978195629681652 0.408012011156047
0.739848102699327 -0.327184920947632
0.250961573533219 -1.79488789543077
1.17632277264046 2.26957361288223
0.193246075676931 -2.61410884638067
0.0191088229477047 -6.24336699906504
0.141868716311337 -3.32692263293366
2.25499708676838 2.93497821196209
0.180572245641821 -2.87822683735638
0.818305221618145 0.707316960224799
0.115477217419936 -3.47357382022534
2.77820857639809 4.34493297301223
0.499101764067318 -1.12863981807524
0.572081209424424 -0.708722354765947
2.23368358210138 3.12947416884122
0.600904044590178 -0.559258117949557
1.33342373372519 0.917798937454363
1.65992455840238 1.69831512502002
0.910732661902913 1.75853564020117
0.429392792255914 -1.39178676301287
0.545968369105293 -0.760313831996843
0.128733314122203 -3.25192175965554
0.070389327891398 -4.20163386116965
1.06120015643674 1.49324061854015
0.298658315564515 -1.88183809090875
0.193246075676931 -2.34535806486775
0.302562770020431 -2.18691235546288
0.0285691521967709 -5.66818551913647
0.581752944245266 -0.80617728229666
0.111031312388744 -3.75933340719466
0.407805930047768 -1.36618651561775
2.41413553298445 3.58429085590922
0.810100298796422 -0.225430048029742
0.559083868895551 -0.968626836162228
0.263034405833794 -1.66941282252047
0.607231664562189 -0.693894507047324
0.65382435886596 -0.599120944393765
1.11769504266975 0.93670174664116
0.180572245641821 -2.95098317979169
0.970853654340484 0.297677277405094
0.119909463735197 -3.42975911495865
1.08859392326899 1.13176051338337
0.0795203396435264 -4.05114083871153
0.436517226689295 -1.10977348339344
1.80184844575106 2.17361592001291
2.63691458035588 3.66454372320653
0.0885939232689884 -3.91681604740544
1.70487196445635 2.02121824688199
0.418639735959039 -1.40386526978646
0.963474123974886 0.284783487866407
0.294743265561132 -1.75498400673161
0.0658020583957461 -4.48559410585799
1.54101915313356 1.28887702791349
0.0931094043914815 -3.59951080929031
1.84264367206074 2.10101888702452
0.102098187618736 -3.61598100494527
0.641546029087524 -0.40433349070165
0.678071905112638 -0.609291830082897
0.167786090685978 -3.20444800977273
0.607231664562189 -0.398491623056108
0.16349873228288 -1.83719072772589
0.20997316208238 -2.53367770683537
1.23674771431352 1.35877383739418
0.318075769391756 -1.64285131751784
1.65687768284351 1.82168519089625
0.478540441585002 -0.307604650889076
2.55581615506164 4.18318109814458
0.119909463735197 -3.42975911495865
1.37295209791183 1.16953894443148
1.99638874644762 2.51659707442301
0.632268215499513 -0.564005781768127
1.7122289158447 1.90790243253709
1.17844907374885 1.09385558894466
0.150559676575381 -3.07954736027191
0.314213129759357 -1.84485438790111
0.422233000683048 -1.14377040217884
1.13531596451217 0.949417294440174
0.499101764067318 -0.950237151140631
0.400537929583729 -1.20964638122103
1.03562390973072 1.2277245938764
1.54761434194885 1.64209750718823
1.60248855330617 1.74839900361498
0.0565835283663675 -4.09307080437166
0.594548549550354 -0.360001296229605
8.67067985129823 16.2081347452737
0.222392421336448 -1.80333962572538
0.333423733725192 -1.73664395888656
1.58656460531766 1.60412951957544
0.0285691521967709 -5.66818551913647
0.0749620576812219 -4.3030732451893
0.742724863454891 -0.0845185359434358
0.385891153619327 -1.55459689347843
0.400537929583729 -1.68050579077233
0.111031312388744 -3.31326901229519
0.481987743203471 -1.07632186609132
0.119909463735197 -3.65434856359237
0.0795203396435264 -4.05114083871153
1.74846123300404 2.49292064942135
0.443606651475615 -1.32772982539073
0.50927356912461 -1.00254344266969
0.26703633639129 -2.04217027205214
2.60644222813161 3.69581881935665
0.855989697308481 -0.114588874465048
1.75702324650746 2.26452136827619
0.0473057147783568 -4.95098317979169
1.78100992687223 3.26373621534346
0.246914740470517 -2.2803928560485
1.28688114778816 1.24751097384739
0.119909463735197 -3.23546845942365
0.0565835283663675 -4.46697842769065
0.415037499278844 -1.4870360800319
0.0749620576812219 -4.3030732451893
0.0519520796347216 -4.17118006462794
1.915839552336 2.27642861183437
0.53605290024021 -0.954874995048687
0.411426245726465 -1.24294820308258
0.146220740851044 -2.68215647177723
0.461179280923565 -0.971935518235237
0.415037499278844 -1.19425433080405
0.895302621333307 0.915856601942063
0.352381891429076 -1.86580470622979
0.0795203396435264 -3.7621675653455
0.0658020583957461 -4.28414824656176
0.575312330687437 -0.397643864050128
0.0519520796347216 -4.81846306355601
1.19954148220841 1.00625098348398
0.626049692764355 -0.255699680357745
0.0191088229477047 -6.24336699906504
0.698959271586461 0.277583431618234
0.20163386116965 -2.63154463693002
6.15549289626782 11.3809874853204
0.254997086768376 -1.85267514833532
0.133125083239361 -3.30768427641223
1.96100586838414 2.25232600310984
0.76836079044174 -0.0312321503908017
0.845322772256625 -0.0916476137835781
0.415037499278844 -1.43392474357234
1.57853623156172 2.28572055568244
0.286881147788162 -1.55895005990889
0.418639735959039 -1.42962913267393
0.167786090685978 -2.75032297959169
0.0426443374084937 -4.55384116007147
0.146220740851044 -3.28917068867816
0.632268215499513 -0.467445351674018
1.55254102302878 3.69734340618105
0.341036917835067 -1.43392474357234
0.468148835738406 -1.35466488129936
0.519374159093579 -0.734822712166756
0.644625422019496 -0.225148020105327
0.246914740470517 -2.2803928560485
1.29670211859919 0.794022272663886
0.193246075676931 -2.55620414261711
0.242856523896164 -2.29523657896682
1.08406426478847 0.46137787776097
0.638460049213781 0.0240998380226268
1.18057224564182 0.917253984412937
1.70929063572336 1.87024759354398
2.79839619466395 4.23502942484854
0.382206106811471 -1.37354393334228
0.167786090685978 -2.88640950347621
0.20163386116965 -2.51664254211722
0.070389327891398 -4.39111166003336
0.197446064206217 -2.65272937706899
1.05195207963472 1.6469589074477
0.205809537140844 -2.44404161641349
0.20163386116965 -2.82312223791592
1.61667136044849 1.78536042900559
0.0976107966264223 -3.7957252598056
0.111031312388744 -3.51912970974175
0.943608818149602 0.31219372659625
0.176322772640463 -2.83409074912644
0.133125083239361 -3.12821787460427
0.0379678501990204 -5.26299580581397
1.97207991454256 2.5032693080095
0.545968369105293 -0.971147048246715
0.193246075676931 -2.94465419909535
0.471621027645211 -1.08295042605911
0.0191088229477047 -6.24336699906504
0.146220740851044 -3.19779179487526
0.762703155579814 -0.204985543825164
0.920928429008801 0.136128455620695
0.443606651475615 -1.25683306666548
0.468148835738406 -1.30613237085252
0.713695814843359 -0.515814438177396
0.0749620576812219 -4.12414543736604
1.23061292814142 0.910287728964648
0.290817562347332 -1.93792142471306
0.0473057147783568 -4.45141217030118
0.0426443374084937 -5.09802002034339
0.348610137539868 -1.77136231448371
1.37109415169125 1.49837326816551
2.71149490665009 4.14566382499841
0.440066293770366 -1.00641549896074
0.184809238528292 -2.78448934696716
0.214124805352847 -2.57094165709354
1.0071955014042 0.349531910787903
0.776805858697997 -0.27361102707713
0.22650852980868 -2.51443532035811
0.20163386116965 -2.46245044175363
1.17844907374885 0.966308641978581
0.318075769391756 -1.73621522335862
0.0658020583957461 -4.28414824656176
0.516015147003665 -1.12039913029251
0.154885601978171 -3.13032882709652
1.83592407425437 2.39027566461542
0.356143810225275 -1.75672219373812
0.773996325111173 -0.00594707312056872
0.0238467419543677 -5.92632112555742
1.52105073690096 1.37205759975017
0.119909463735197 -3.53768791574334
0.282933963271499 -2.03582496819957
0.333423733725192 -1.67371662510969
1.1527242606887 1.21901782369776
1.97330513333458 2.41116017739727
0.0885939232689884 -3.91681604740544
0.464668267003444 -1.08772824434752
0.333423733725192 -1.8713843752396
1.41503749927884 1.61310059125355
2.15596505959747 2.52455739450767
0.853330350857991 -0.100983920325591
0.572081209424424 -0.559044839992417
0.834576390792628 -0.0900032629350509
0.26703633639129 -2.12393510641571
1.26903314645524 0.991701187125051
0.321928094887362 -1.49268264317304
0.22650852980868 -2.46032453230151
0.499101764067318 -0.842487562782852
0.519374159093579 -0.817442328843566
0.337235347675211 -1.69735898777112
0.329602022772783 -2.0295074502851
0.552541023028779 -0.532839769645024
0.242856523896164 -1.53866884844722
0.485426827170242 -1.26980536381123
0.710760523818812 -0.357361527567537
1.24691474047052 0.75952402186516
0.133125083239361 -2.82494454183345
0.230612928141416 -2.34168469445928
0.0285691521967709 -5.66818551913647
0.102098187618736 -3.50226446764647
0.0658020583957461 -3.16453102251302
1.54101915313356 1.85624292445781
0.359895945086383 -1.56698102522493
0.866578332296676 0.0872319764354429
0.0426443374084937 -5.09802002034339
0.759865996276285 0.132611686898976
2.7817094153906 3.96842574442788
0.478540441585002 -0.719487210429343
0.526068811667588 -0.849657685159604
1.90817242158435 2.26559210338922
0.0885939232689884 -3.77796605674737
0.070389327891398 -4.39111166003336
0.858644150754458 0.351714038301239
0.913288366806669 0.0839580487113299
0.111031312388744 -3.31326901229519
2.93734439215023 4.13556122400583
0.796320871782627 -0.167652978588973
0.0612001564367373 -4.18515582719287
2.30937024155654 3.63337159239451
0.693022246578609 -0.241483373776217
0.348610137539868 -0.627165894395085
0.124328135002202 -3.28995702708586
0.115477217419936 -3.27368879829846
0.522725368593217 -1.03618774856129
0.742724863454891 -0.23539272143687
1.4905701304462 1.66804017240486
0.716625145882031 -0.312090429571955
0.701918647067005 -0.467867936961619
1.57046293102604 1.73705726752704
0.923466151810701 0.0134313870143535
0.137503523749935 -3.17960755483965
0.50927356912461 -0.72227062248997
0.454175893185802 -0.976738712820113
0.389566811762726 -1.38896187520334
1.37109415169125 1.21218237939224
0.447138342445868 -1.16442286770263
0.951090399519054 0.22170296132768
0.925999418556223 0.40170716886636
0.522725368593217 -0.799443439973332
0.739848102699327 -0.440479539522825
1.38404980679516 1.43665389083385
0.597729796795034 -0.911602722957839
0.619804249933457 -0.776119468579595
0.975752453753323 0.904422340017769
1.0095860488292 0.375712845761631
1.06580205839575 0.893347057939036
0.385891153619327 -1.49898768254871
0.425817338032086 -1.37054655690862
1.51937415909358 1.47412417810474
0.0749620576812219 -4.12414543736604
1.55581615506164 2.52328501258711
0.363638346772199 -1.61894200011662
0.254997086768376 -1.9992924970122
1.17844907374885 1.23172966332636
0.159198594849254 -3.1832553318548
3.98337368141259 7.40087705705585
1.93231319248843 2.43859253248715
0.842643672060743 -0.162297469178155
3.96007918274631 6.83330459996932
0.137503523749935 -3.17960755483965
0.385891153619327 -1.49898768254871
0.512648295905266 -1.06023460841852
0.22650852980868 -2.35783550515906
1.10433665981474 0.531720479444177
1.4453735776498 1.33065751993773
0.0191088229477047 -6.24336699906504
1.89917563048051 2.08562246589152
0.575312330687437 -0.857941791990632
0.0238467419543677 -5.92632112555742
0.411426245726465 -1.05077427916945
0.0749620576812219 -4.3030732451893
0.329602022772783 -1.84485438790111
1.97452931248388 2.43735780317279
0.526068811667588 -0.716841325080582
1.30061186365027 1.13486194140028
0.411426245726465 -1.51899142121628
0.20163386116965 -2.51664254211722
0.404176506647077 -1.58539682212291
0.584962500721156 -0.347484727633105
0.407805930047768 -1.31727138694476
0.31034012061215 -2.0799553045814
0.610385097601063 -0.663388608564439
0.773996325111173 -0.259545279896905
0.519374159093579 -0.960341234489923
1.42043748702143 1.74125833601683
0.933572638261024 0.429094180474081
0.371094151691247 -1.49354285897348
1.36550591342897 1.06886441379245
0.321928094887362 -1.93398282726549
0.111031312388744 -3.63423818721313
1.15704371014558 1.24996783521238
0.0885939232689884 -3.77796605674737
1.48714329975926 1.79196618920214
0.698959271586461 -0.620845177876549
1.16992500144231 0.742503777707636
1.13750352374994 0.930816434853999
0.0473057147783568 -4.67968115797429
0.675063155240299 -0.578727531345902
1.87708981807528 2.31901725328245
1.90175187230955 2.21707160129375
0.150559676575381 -3.16352189279051
3.52105073690096 5.96341844905032
0.0840642647884745 -3.98216149063343
0.382206106811471 -1.61820118139492
2.02029476221785 2.47125852214279
0.337235347675211 -1.69735898777112
0.111031312388744 -3.31326901229519
0.22650852980868 -2.6291545845451
1.04264433740849 0.479625096666874
0.128733314122203 -3.44859989837579
0.552541023028779 -0.742874984461489
0.915839552336001 0.186011466785444
2.08519801340548 4.16649960826637
1.56397160380518 1.39884938681863
0.887525270741587 0.776702594813142
2.94797778765172 4.26908236396884
0.869213392464646 0.349595024396337
0.167786090685978 -2.95959035225183
0.2347056827753 -2.27828473682052
0.70781924850669 -0.181430290446469
0.0473057147783568 -4.95098317979169
0.254997086768376 -1.81823617120029
0.333423733725192 -1.83650126771712
0.818305221618145 0.338991163357519
0.197446064206217 -2.14618900298148
0.0519520796347216 -4.35643463024133
0.238786859587116 -2.00909976403741
0.687060688339892 -0.541920033109331
0.7796099315747 0.137576628973842
0.115477217419936 -3.70567636650724
1.4023583652081 1.144148252804
1.67204811748487 1.96773203899943
0.070389327891398 -4.39111166003336
0.815575428862573 0.333347143326698
1.0167340157598 0.465425627008705
0.404176506647077 -1.32148586486203
0.119909463735197 -2.37233590762642
0.119909463735197 -3.1473285725833
2.60328015554325 3.4907747376995
0.137503523749935 -3.17960755483965
0.575312330687437 -0.152700215971728
0.302562770020431 -2.0607713253298
0.371094151691247 -1.38875128430848
1.38773015328311 1.51225930699151
0.7311832415722 1.15823325855302
0.787989597190673 0.208902072473396
0.687060688339892 -0.486788138128643
0.070389327891398 -4.39111166003336
0.263034405833794 -2.17960755483965
1.95853338270462 2.48002874934875
0.141868716311337 -2.98381457225906
2.94922363836894 4.51620844603376
0.070389327891398 -4.20163386116965
0.622930350920177 -0.760313831996843
0.106571664198044 -3.68567045240913
0.404176506647077 -1.47397586557073
0.259021343327171 -1.64813472259239
0.382206106811471 -1.2536464859436
0.675063155240299 -0.667904409099001
1.16778609068598 0.663970307936047
0.271027196587325 -2.24245341906138
0.0976107966264223 -3.66757225874853
0.415037499278844 -1.72150133366892
1.74559589930965 2.01266632748184
0.0238467419543677 -5.92632112555742
0.150559676575381 -3.25268805012923
0.53605290024021 -1.17687776208408
2.49398884067367 3.36080427559881
0.0931094043914815 -3.0276044613946
0.150559676575381 -2.19344488213577
1.62916230463169 1.92496631510131
1.58175294424527 2.38885453955796
1.83592407425437 2.46383762689829
0.415037499278844 -1.43392474357234
0.464668267003444 -1.17219456718481
1.0024024902153 0.408981409585511
0.242856523896164 -1.95877733727349
0.31034012061215 -1.9624708589547
0.119909463735197 -3.1473285725833
0.450661409009565 -1.2277635929943
1.55745093715259 1.53428262332114
2.44006629377037 3.44549759484992
0.938599455335857 0.28742155953339
2.74487867580947 3.78743409523578
0.0612001564367373 -3.73621522335862
1.16992500144231 1.06197843173011
0.325770161181757 -1.96196948795369
1.30645668612492 1.2813864682935
0.920928429008801 0.221371903451697
0.189033824390017 -2.5202364954047
0.197446064206217 -2.48127681074321
0.374807654490311 -1.6301001735462
1.11547721741994 0.945088192609663
0.502500340529183 -0.632167696771663
0.218264535713771 -2.39119603063141
0.27500704749987 -1.90622730139401
2.83995958748953 6.29479407209783
0.0379678501990204 -4.93318411185077
1.46814883573841 1.92532205717709
0.675063155240299 -0.167652978588973
0.542670779004718 -0.990989239409174
0.522725368593217 -0.959121249235366
0.294743265561132 -2.12414543736604
1.0167340157598 0.726806921424967
0.246914740470517 -2.37734121520597
1.98913900736823 2.74086620812447
0.6959938131099 -0.425173496106996
0.2347056827753 -2.23221531104305
0.0519520796347216 -4.56903156143402
2.77540177582231 4.07776504837154
1.6584019249725 2.06329130103641
0.622930350920177 -0.620226987734132
1.74989176861048 2.07222245414246
0.356143810225275 -1.21860168645552
1.28688114778816 0.857934407521327
2.41774001965867 3.72933511374677
1.8073549220576 2.32385683186031
1.01435529297707 0.970459717539377
0.0238467419543677 -5.92632112555742
0.562344198059137 -0.987158310537649
1.49910176406732 1.60411364819737
0.0379678501990204 -5.26299580581397
0.271027196587325 -2.28885627328171
0.205809537140844 -2.49753371916952
0.55581615506164 -0.574889234355602
0.263034405833794 -2.22400167419811
1.10657166419804 0.881767183811185
0.396890152568584 -1.45692074912383
1.62293035092018 1.79291801420978
0.400537929583729 -1.50591409023759
0.111031312388744 -3.31326901229519
0.575312330687437 -0.631768907475994
0.0238467419543677 -5.92632112555742
1.16778609068598 0.846781192410685
0.684070645734081 0.192106178154177
0.0612001564367373 -4.58747371987721
0.359895945086383 -1.43066931900737
0.22650852980868 -2.35783550515906
1.42043748702143 1.54688792324014
0.987927167699425 0.326424476659785
3.05542705933379 5.22779498427707
3.40916461328197 6.55532970274697
0.137503523749935 -3.09471865725314
0.855989697308481 -0.0733912279979974
0.396890152568584 -1.40488703867803
2.87905222378373 4.58472860004016
0.831877241191673 0.174656522167401
1.20580953714084 0.950391427412989
3.14459026973282 4.66695350703421
1.6959938131099 2.40053792958373
0.302562770020431 -1.90809736693851
0.526068811667588 -0.781721638945521
3.70450313023706 6.34648240571343
0.382206106811471 -1.74185254066641
0.0285691521967709 -5.66818551913647
0.172060745786304 -2.7914876118988
0.719548541088797 -0.650001113877773
1.26903314645524 1.4704781012392
0.50927356912461 -0.983337527370318
1.19324607567693 1.17974891108206
0.613531652917927 -0.742363671987695
0.321928094887362 -1.8975721870758
0.242856523896164 -1.99678686940481
0.0379678501990204 -4.93318411185077
0.997593502292905 0.679870131871682
0.492280498211304 -0.880712304631659
1.66751371341406 2.41591479155269
0.53605290024021 -0.746243407754217
0.616671360448494 -0.664305932087379
1.07267750448667 0.510019171326683
0.400537929583729 -1.47876434206836
1.14186871631134 0.372883787752445
0.128733314122203 -3.16280151776137
1.0332761548743 0.638160388664956
2.13202839368378 2.77099988688598
0.16349873228288 -2.77510072305298
1.29278174922785 1.24818144199144
0.230612928141416 -2.49644420744432
2.76270315557981 3.94101416262639
0.594548549550354 -0.740427709663005
1.15919859484925 1.61152243790651
4.26128006438836 7.95302140819987
1.33342373372519 1.81063224232782
0.128733314122203 -2.78482182902146
3.00779350971987 4.44719364090119
0.842643672060743 0.0576347624496605
0.542670779004718 -0.794078904929051
1.22239242133645 0.760891433411687
0.321928094887362 -1.49268264317304
0.0976107966264223 -3.7957252598056
0.180572245641821 -2.95098317979169
1.23674771431352 1.01640011746151
0.124328135002202 -3.49227535148232
0.457681836687337 -1.26763519787366
2.29768054864069 2.98357195821262
0.910732661902913 0.454351979776065
0.516015147003665 -0.980542036820471
1.39871519397691 1.12781361039585
0.429392792255914 -1.18019057971762
0.374807654490311 -1.54316162542373
0.641546029087524 0.159357021187005
0.568842835357879 -0.632167696771663
0.488857732570515 -0.936781818618153
0.464668267003444 -1.15060985814518
0.0238467419543677 -5.43392474357234
1.60248855330617 1.92396214109564
0.619804249933457 -0.664841306957388
0.492280498211304 -0.845605656140229
0.751320887143276 0.33410010571215
1.72683121703249 2.40914795936179
0.597729796795034 -0.724580953268685
0.568842835357879 -0.230119783361059
1.50419663119008 1.77740182849588
0.259021343327171 -2.33169160987404
1.52105073690096 2.04737964536268
0.20163386116965 -2.69262021368179
2.6507645591169 4.11653834183338
0.0749620576812219 -4.3030732451893
0.762703155579814 -0.216152113905201
0.829173032263295 0.251880341302458
0.115477217419936 -3.370172322341
0.910732661902913 0.65153267737513
1.17844907374885 0.74810696832098
0.810100298796422 0.746813642711211
0.0565835283663675 -4.46697842769065
0.271027196587325 -2.03049274071943
0.184809238528292 -2.78448934696716
0.512648295905266 -0.555920380274111
1.43473941372139 1.32404313983082
0.0191088229477047 -6.24336699906504
1.85598969730848 2.0128257483449
1.51937415909358 1.64121607224549
3.94329624203726 8.28773425302082
0.578536231561723 -0.893204278881261
1.35426407700705 1.19392817606844
0.2347056827753 -2.32587395746846
0.963474123974886 0.640958240944495
0.2347056827753 -2.47885399778978
1.43295940727611 1.20435849850619
1.56071495447448 1.74790107184736
0.481987743203471 -1.1176044950868
0.725377619890994 -0.391449172034175
0.75702324650746 -0.364963918970065
0.167786090685978 -2.75032297959169
0.259021343327171 -2.33169160987404
1.32960202277278 1.05896316834568
2.30353723479297 6.16359812918857
0.418639735959039 -1.12600469373374
1.25499708676838 1.3212459908575
0.475084882948783 -1.1647112985502
1.41683974191283 1.3502701672362
0.197446064206217 -2.84734084663232
0.638460049213781 -0.866127151863183
2.1199094637352 5.31175322484713
2.26903314645524 2.89252423710197
4.1492051604296 6.46398830700283
0.440066293770366 -1.38056212488254
0.20997316208238 -2.84421900481276
0.0565835283663675 -4.2679450217857
1.0309245731949 0.204093247168578
0.0473057147783568 -4.95098317979169
0.141868716311337 -2.90942598233232
0.495695162624069 -1.08885675252594
0.983069604050123 0.566629197109154
0.0285691521967709 -5.66818551913647
1.48542682717024 1.47643804394299
1.05195207963472 0.754384654470102
0.344828496997441 -1.74616247341626
0.837270499961892 0.300918702669194
0.070389327891398 -4.20163386116965
0.776805858697997 -0.345358064867748
0.119909463735197 -3.1473285725833
1.06350294230616 0.794393262255426
0.180572245641821 -2.74287498446149
0.457681836687337 -1.2445860063542
0.333423733725192 -0.851397758993623
2.85532532011926 5.98911748481594
1.58976348698498 1.47465090877863
1.13750352374994 1.0567690959325
0.321928094887362 -1.54804464125636
1.44360665147561 1.63782965649951
3.63846004921378 5.56393624493257
0.167786090685978 -3.20444800977273
1.0191088229477 0.419084872965201
0.180572245641821 -3.10852445677817
1.42223300068305 1.20494467057138
0.189033824390017 -2.89775197336065
0.978195629681652 0.636247294606942
0.193246075676931 -2.8032273581061
1.74846123300404 1.9473252660352
0.638460049213781 -0.442401531535169
0.0332761548742986 -5.45070858821413
0.16349873228288 -2.98827461436005
0.454175893185802 -0.566290221916309
0.0840642647884745 -3.47339516936251
0.638460049213781 -0.468869290882761
0.278975949702815 -1.69501369249676
0.250961573533219 -2.22017459608663
0.790772037862 -0.0992082954357399
0.965938163926367 0.335745045635313
0.329602022772783 -2.0295074502851
1.02147972741045 0.333385439034203
0.578536231561723 -0.756504805801165
1.08859392326899 0.680442281379664
1.06809751638341 0.413335659780194
0.900464326449086 0.471806595211341
0.193246075676931 -2.11889634102476
1.38773015328311 1.46060085791993
2.16671544496642 3.0245011415426
0.672048117484868 -0.221824247560526
0.286881147788162 -1.98597915637238
0.526068811667588 -0.430105791649227
0.461179280923565 -0.953130163566114
0.278975949702815 -1.69501369249676
0.172060745786304 -2.60380629099917
1.44713834244587 1.35642021987629
0.294743265561132 -2.08267788519859
0.167786090685978 -2.68680916343942
0.106571664198044 -3.45652342800661
0.499101764067318 -0.808288070068542
0.0379678501990204 -5.26299580581397
0.796320871782627 0.268639345888768
0.363638346772199 -1.3493686229779
0.259021343327171 -1.12179848057162
0.5881649327595 -0.756423293769077
2.34577483684173 3.54042073178262
0.693022246578609 0.111016420129701
0.250961573533219 -2.36179827514488
1.99518298370222 4.89557930115357
0.918386234446348 0.481181420802028
1.70781924850669 1.49481657325784
2.42223300068305 3.7240442737312
1.79770475202388 2.25864160493322
1.74416109557041 1.96118349262222
0.725377619890994 -0.654551089744295
1.23674771431352 1.76018414966814
0.333423733725192 -2.02001750834212
0.0749620576812219 -3.96498033087093
0.855989697308481 0.634507797738012
0.418639735959039 -1.35367805762303
0.0285691521967709 -5.66818551913647
0.879705766282288 0.0993683948631637
2.41413553298445 3.09359748289925
0.665999072812063 -0.450884451570345
0.356143810225275 -1.5732371150812
1.62604969276436 1.55694265823433
0.748461233004035 0.0109594206413985
2.05311133645956 2.84494450545068
0.20163386116965 -2.57294998301918
0.318075769391756 -1.49953329681587
0.6959938131099 -0.122393615695987
0.119909463735197 -3.1473285725833
0.176322772640463 -2.76686707988007
4.84549005094437 8.94792030646274
0.16349873228288 -3.06695796405252
0.607231664562189 -0.241939784427919
0.920928429008801 0.11845825382061
1.69004454677871 1.86688703298918
1.00480098626382 0.589736769865908
0.111031312388744 -3.63423818721313
0.874469117916141 0.529772207654655
0.50927356912461 -0.395949839061032
1.82102985895468 2.85992080934699
0.306456686124922 -1.79444149974641
0.0285691521967709 -5.24580604451645
1.55254102302878 1.4566508715652
0.0612001564367373 -4.37233590762642
0.946106992004798 0.245178840982707
1.70781924850669 2.06678517650079
0.440066293770366 -1.14893261679811
0.374807654490311 -1.06820522662248
1.02147972741045 0.604864702028782
0.302562770020431 -1.80333962572538
0.0885939232689884 -3.77796605674737
2.04030798865354 2.78312840500548
0.0795203396435264 -4.05114083871153
0.106571664198044 -3.00534964708824
0.0379678501990204 -4.43879989437905
0.180572245641821 -2.87822683735638
0.516015147003665 -0.96162489643458
0.20163386116965 -2.57294998301918
0.321928094887362 -1.76047730092692
0.736965594166206 -0.575344498159559
0.626049692764355 -0.845172184412964
0.0519520796347216 -4.81846306355601
1.1720607457863 1.33584699567711
0.367371065648529 -1.47218985433599
0.111031312388744 -3.41253064366827
0.882316979738826 -0.0558978884571312
0.953575662908648 0.447704498378103
0.923466151810701 0.389959639052649
1.31614574229336 1.04972400272202
0.485426827170242 -1.15791248374033
1.13531596451217 0.96433165875956
0.0612001564367373 -4.37233590762642
0.302562770020431 -2.27758271440295
1.22239242133645 1.62566405271746
0.106571664198044 -3.81551624258778
0.205809537140844 -2.55308582233647
1.20789285164133 0.776477266132511
1.18480923852829 0.752094601277456
0.418639735959039 -1.30517818113599
0.647698256069119 -0.568172842757304
0.0379678501990204 -5.26299580581397
2.39048426491981 3.09749617794237
0.877089818075277 0.279810815848473
0.613531652917927 -0.518507515737907
1.09985623683207 0.811723030064414
0.678071905112638 -0.281487168858865
0.432959407276106 -0.211377135333045
0.475084882948783 -1.3738773599024
0.111031312388744 -3.22039943751791
0.0426443374084937 -4.55384116007147
0.604071323668861 -0.373002279481632
0.492280498211304 -0.845605656140229
1.39140113501161 1.95146886806119
1.91838623444635 2.14611900392303
0.0658020583957461 -4.10741511797619
3.1906148602095 4.99455096725615
0.0565835283663675 -4.69793286253052
0.246914740470517 -2.02341362318001
0.0658020583957461 -4.10741511797619
0.552541023028779 -0.451412170301178
1.25298074116987 0.892125649897896
1.42939279225591 1.20181566383398
0.411426245726465 -0.339342706131299
0.2347056827753 -2.23221531104305
0.374807654490311 -1.51530860855646
0.294743265561132 -2.00315582621779
1.73407731484138 2.70967914639859
2.10657166419804 2.92306754112421
0.739848102699327 -0.199803909303238
0.591360271919307 -0.692724195449894
0.418639735959039 -1.40386526978646
0.0191088229477047 -6.24336699906504
0.205809537140844 -2.61086296559444
0.748461233004035 -0.119245687235849
0.0612001564367373 -4.37233590762642
1.28885069763793 1.00970587167663
0.396890152568584 -1.53866884844722
1.22239242133645 2.14958854051175
0.607231664562189 -0.774137706502375
1.68706068833989 1.95526054545465
0.568842835357879 -1.00564025587777
1.68855338898096 1.7185665891011
0.565597175854225 -0.912207956444456
0.0285691521967709 -5.66818551913647
0.0565835283663675 -4.69793286253052
1.22650852980868 1.2422175707337
0.385891153619327 -1.49898768254871
0.0840642647884745 -3.58476951094883
0.137503523749935 -3.36602067907053
2.79146681034877 3.84921494503438
0.172060745786304 -3.00728814566567
1.79354912253257 2.12988028254691
0.591360271919307 -0.384881888257922
0.415037499278844 -0.808964174919261
0.0285691521967709 -5.66818551913647
0.286881147788162 -1.01962616287901
0.0238467419543677 -5.43392474357234
1.9461069920048 2.12864504800092
1.35426407700705 1.75619027755786
1.33342373372519 2.29846216129415
1.54925843903948 1.6094998792867
1.99155963719935 2.89548203695228
1.58014548442338 3.1096959827743
2.28885069763793 2.93343790060396
0.681074393274161 -0.686420865515558
1.08406426478847 0.675898989403065
0.111031312388744 -3.41253064366827
1.14186871631134 0.402388787756349
0.374807654490311 -1.23990606580863
1.76553474636298 2.06371070535134
2.37943613148203 3.24594364004457
1.30256277002043 1.38456118558195
1.32385040701839 1.33632479048575
1.04730571477836 0.714597781137752
0.154885601978171 -3.04821096685627
0.6959938131099 -0.438189598839736
0.374807654490311 -1.78776208641444
1.04497690871838 0.899593828577053
0.581752944245266 -0.661784694558394
0.638460049213781 -0.537244379486242
0.325770161181757 -1.14989590007603
0.454175893185802 -1.36689153368985
0.102098187618736 -3.87444767333318
1.07724299893246 0.625778713229207
2.24488705912353 3.0577661128676
1.10657166419804 0.247456780994209
0.425817338032086 -1.29756729804037
0.070389327891398 -4.39111166003336
0.502500340529183 -1.04492195761267
0.488857732570515 -0.667904409099001
0.440066293770366 -1.28340421587939
0.659924558402378 -0.141426807858589
0.167786090685978 -3.0366825961157
2.06924387722314 2.45142321537703
0.877089818075277 0.661684532121386
0.16349873228288 -2.64868934351067
0.512648295905266 -1.10105292073409
0.485426827170242 -1.11547721741994
1.54101915313356 2.26641803397135
0.871843648509318 -0.00323642235535967
0.0885939232689884 -3.77796605674737
0.418639735959039 -1.28152626681523
1 0.736000257869976
1.67204811748487 1.80879712576705
1.16564400411444 1.02211342296545
0.464668267003444 -1.30895888282613
0.464668267003444 -1.21635764332009
1.28490890545656 1.70050899949126
1.46466826700344 1.52874691720903
1.27897594970282 1.08294101329267
0.337235347675211 -1.69735898777112
0.238786859587116 -2.21770365029774
1.47335399486967 1.22728500539532
1.69747730428523 2.54355105752254
0.119909463735197 -3.23546845942365
0.722466024471091 0.143413077048723
1.07724299893246 1.23823473356987
1.30839971004272 1.32064727538442
0.146220740851044 -2.88106772119044
1.15488560197817 1.13483996891549
0.751320887143276 0.540593511701257
1.08406426478847 0.729263564816739
0.27500704749987 -2.05869265860095
0.75702324650746 -0.0532253331717527
1.06350294230616 1.01098336320429
0.958533382704616 0.557478258904216
0.298658315564515 -2.15511593689709
0.404176506647077 0.274395476892624
0.933572638261024 0.414687639501607
0.259021343327171 -2.02635903521594
0.874469117916141 0.114363310499931
0.53605290024021 -0.881927006198966
0.329602022772783 -1.71245984058832
0.684070645734081 -0.226332908058722
0.222392421336448 -2.37433594728254
0.0612001564367373 -4.58747371987721
0.975752453753323 0.114363310499931
0.644625422019496 -0.367285664489898
1.82239025041888 2.44363917300691
0.948600847493356 0.289844332356499
1.0703893278914 0.560633171359415
0.432959407276106 -1.46577845947138
0.710760523818812 -0.584504192158011
0.877089818075277 0.401694994173295
0.736965594166206 -0.361880948709609
1.4276061727819 1.44518457855711
0.352381891429076 -1.36556472683362
0.124328135002202 -2.95459443334407
0.710760523818812 0.10420948190012
2.47335399486967 3.56151073471881
0.793549122532574 -0.186912355462885
0.263034405833794 -2.01454830856916
1.06350294230616 0.57226511281352
0.946106992004798 0.0539211003341561
0.0191088229477047 -6.24336699906504
0.684070645734081 -0.368593290196452
0.205809537140844 -2.73385945270978
0.133125083239361 -2.82494454183345
1.29865831556452 0.880649492402941
1.79493566280354 2.37473012883689
0.20997316208238 -2.53367770683537
0.512648295905266 -0.962972404254688
2.44713834244587 3.53519855499986
0.0473057147783568 -4.95098317979169
0.348610137539868 -1.87374018085923
2.69302224657861 3.95237928118139
2.75417488419843 4.69276356000074
0.55581615506164 -0.860042167307409
0.282933963271499 -1.81602583875345
0.0795203396435264 -3.63683673804126
2.20893338182772 3.43975061449467
0.644625422019496 -0.581612970480161
0.549258439039477 -0.84378594945569
0.457681836687337 -1.09279634512211
2.04497690871838 2.66868279939584
0.197446064206217 -2.42837324065334
0.635367454158399 -0.390183908959342
1.56559717585423 1.53008410799981
0.0565835283663675 -4.46697842769065
0.0285691521967709 -5.66818551913647
0.246914740470517 -2.42837324065334
0.371094151691247 -1.49354285897348
1.46814883573841 2.17224631335243
0.0976107966264223 -3.54988004156571
0.925999418556223 0.349645513295217
0.070389327891398 -4.03417711531809
1.84799690655495 2.17687776208408
1.44360665147561 1.64092729809168
0.278975949702815 -1.82574252417659
0.115477217419936 -3.27368879829846
0.218264535713771 -2.39119603063141
0.106571664198044 -3.35429474331452
0.22650852980868 -2.6291545845451
0.246914740470517 -2.32805282887151
0.933572638261024 0.118384173344854
0.610385097601063 -0.603513010623929
0.137503523749935 -2.93859945533586
1.15919859484925 0.73503427521528
0.457681836687337 -1.22189927655609
2.13422093976063 2.63037585997898
0.0565835283663675 -4.46697842769065
0.745595899309646 -0.192580745149766
0.0473057147783568 -4.95098317979169
0.961005868384136 0.240121994618023
1.27897594970282 0.893347057939036
0.154885601978171 -2.82665504478949
2.36457243229586 3.08675309801721
0.829173032263295 -0.179407194442012
0.374807654490311 -1.72261560930344
0.396890152568584 -1.48365871982958
2.07610297908579 2.60803122157515
0.367371065648529 -1.73584018425944
0.259021343327171 -2.28391324804772
0.866578332296676 0.123117671691383
0.282933963271499 -2.24863134070682
1.40053792958373 1.30956167401641
3.63071609588677 5.68318444325005
0.0658020583957461 -4.48559410585799
2.02029476221785 2.56229790717008
0.180572245641821 -2.87822683735638
0.314213129759357 -1.77713893399215
0.0332761548742986 -5.45070858821413
0.975752453753323 0.425853256198063
0.180572245641821 -1.8202794881471
0.892714826844151 0.0652641321796448
0.701918647067005 -0.428373240653339
1.06120015643674 0.862789167290709
2.19849415363908 3.05129061457252
1.74559589930965 2.0849592039929
2.23878685958712 2.87171181005316
0.635367454158399 1.12946865519895
0.197446064206217 -2.65272937706899
0.0840642647884745 -3.83719072772589
1.10880321149663 0.699731868020967
0.180572245641821 -2.87822683735638
0.102098187618736 -3.20667359005812
0.271027196587325 -1.88083076708941
0.485426827170242 -1.15791248374033
0.333423733725192 -1.80244172929628
0.325770161181757 -1.88867087470825
0.422233000683048 -1.37450274247792
0.141868716311337 -3.23319804762282
1.1527242606887 0.804005657544914
0.102098187618736 -3.03866368541985
0.189033824390017 -2.63543693679675
0.325770161181757 -1.92485472356003
0.254997086768376 -2.2063766475767
0.869213392464646 0.416195050858105
1.22856218857665 0.857179922561178
0.799087306074004 0.0601052370306377
0.214124805352847 -2.17262957247708
0.488857732570515 -0.936781818618153
0.716625145882031 -0.0700106098423119
1.69004454677871 1.88528922849168
0.578536231561723 -0.823236064500136
0.325770161181757 -1.78526525765285
1.4453735776498 1.68294402329372
0.933572638261024 0.254039842566752
0.0795203396435264 -3.22234953248928
0.415037499278844 -1.43392474357234
0.512648295905266 -0.854302554081364
0.539365634281046 -0.77818670292672
0.189033824390017 -2.5202364954047
0.337235347675211 -1.79444149974641
2.04147663597616 2.61119343855709
0.481987743203471 -0.457163610351433
0.0379678501990204 -4.66491780530255
0.214124805352847 -2.17262957247708
0.230612928141416 -2.11575602600924
0.704871964456353 -0.317531926019747
0.20163386116965 -2.89308479608349
0.616671360448494 -0.634038492418582
0.662965012722429 -0.708958950496541
0.22650852980868 -2.69012689693956
0.0658020583957461 -4.48559410585799
0.0285691521967709 -5.66818551913647
1.23061292814142 0.873889993652973
2.18057224564182 3.0207585601668
1.32192809488736 0.715577540116588
0.725377619890994 -0.31743171311494
0.516015147003665 -0.96162489643458
0.306456686124922 -1.13445408975414
0.176322772640463 -2.58216667264274
0.485426827170242 -1.13653883294777
0.0565835283663675 -4.46697842769065
0.656877682843514 -0.447656379581437
0.341036917835067 -1.96347412397489
0.499101764067318 -0.758462477472534
0.325770161181757 -1.6887781473874
0.831877241191673 0.403459252928549
0.0426443374084937 -5.09802002034339
0.562344198059137 -0.476905242013799
1.97207991454256 2.17606299269493
1.48542682717024 1.42345675225682
0.604071323668861 -0.678033305092812
0.0519520796347216 -4.81846306355601
3.38220610681147 5.4674568831078
0.321928094887362 -1.72814664731093
0.665999072812063 -0.253914962112081
3.0036022366802 4.64402602213743
0.785201779819054 -0.136344365105846
0.286881147788162 -2.02472195286148
0.980634675133069 0.639523857982432
0.662965012722429 -0.311611281442212
0.812840461141334 0.190627191470848
0.687060688339892 -0.64378080007226
0.552541023028779 -0.860596943334584
0.197446064206217 -2.59328557831133
0.407805930047768 -1.11561661497943
0.0332761548742986 -5.08049940982673
0.953575662908648 0.329806785621449
0.0285691521967709 -5.24580604451645
0.159198594849254 -3.01780128636424
0.20163386116965 -2.75639612411511
0.831877241191673 0.225064411158946
0.850666093330934 0.395839248984005
0.0332761548742986 -5.45070858821413
0.693022246578609 -0.264482652608471
1.11325597750326 0.727273325618035
0.133125083239361 -3.12821787460427
1.11547721741994 0.955078042387326
4.3040242204654 7.87993656652658
0.404176506647077 -1.22810264733301
0.302562770020431 -1.94477803026498
0.861293729168408 0.163656687139484
0.348610137539868 -1.58612098181196
0.436517226689295 -1.19557986357741
1.7033960614725 1.89913251038101
0.0191088229477047 -6.24336699906504
0.371094151691247 -1.60654645334408
0.0885939232689884 -3.77796605674737
1.58496250072116 2.60095706633042
1.24691474047052 1.08020512352272
0.31034012061215 -1.48631491278824
0.73407731484138 -0.0793604243407503
0.294743265561132 -2.00315582621779
0.141868716311337 -3.14519261743685
0.329602022772783 -0.675282498015821
0.124328135002202 -3.28995702708586
0.871843648509318 0.324165190629476
0.172060745786304 -2.66369431826876
0.137503523749935 -3.26980536381123
0.0749620576812219 -4.3030732451893
1.68706068833989 2.03041285218046
0.0379678501990204 -4.93318411185077
0.214124805352847 -2.30943715070417
0.0238467419543677 -5.43392474357234
0.656877682843514 -0.183785025996832
0.0285691521967709 -5.66818551913647
0.382206106811471 -1.50431624419887
0.0840642647884745 -3.58476951094883
2.02266372012433 2.6166162906977
1.97575245375332 2.70722830296011
1.34103691783507 0.982198713635757
0.172060745786304 -2.93171072104265
0.359895945086383 -1.74961971409484
1.03562390973072 0.971370533204634
1.76977173924945 2.57574134164645
0.214124805352847 -2.4605900997281
0.367371065648529 -1.44566166291259
0.481987743203471 -1.34384676912181
1.35614381022528 1.10673597600885
0.167786090685978 -2.81676224003106
0.468148835738406 -1.2824649357827
0.578536231561723 -0.772900486175566
0.325770161181757 -1.96196948795369
0.0332761548742986 -5.45070858821413
0.641546029087524 -0.25867912583085
0.629162304631691 -0.682156471777226
0.432959407276106 -1.36291476820271
0.665999072812063 -0.450884451570345
0.552541023028779 -0.561036661475676
2.06809751638341 2.4277556404735
0.629162304631691 -0.401611423779221
0.111031312388744 -3.63423818721313
0.600904044590178 -0.42364099874339
0.363638346772199 -1.16496372285344
1.88492347555331 2.32653991329824
0.254997086768376 -1.81823617120029
0.31034012061215 -1.75281421381112
0.070389327891398 -4.03417711531809
0.184809238528292 -2.78448934696716
1.50250034052918 1.58603433958241
1.20163386116965 1.00241051859068
1.1243281350022 0.810192027192544
0.070389327891398 -4.39111166003336
0.0885939232689884 -3.91681604740544
0.271027196587325 -1.81144594039947
2.04147663597616 2.58730611481854
0.638460049213781 -0.509504279386494
0.938599455335857 0.119924264478375
0.180572245641821 -2.74287498446149
0.352381891429076 -1.86580470622979
1.41683974191283 1.20295490495397
0.124328135002202 -3.28995702708586
0.070389327891398 -4.20163386116965
2.47335399486967 3.20861677816515
1.13531596451217 0.693062040397016
0.568842835357879 -0.757075519013883
0.193246075676931 -2.11889634102476
3.25701061820602 5.16077128531607
1.0309245731949 0.641535719078406
0.728283351066405 -0.568387474513252
1.20997316208238 0.731783827700371
1.42043748702143 1.61777755488294
0.37851162325373 -1.32918391089016
0.454175893185802 -1.29409235004591
0.559083868895551 -1.12821787460427
1.6915341649192 1.94983783422767
1.22445194351474 2.30835100396793
0.0565835283663675 -4.69793286253052
1.75417488419843 2.29581801594337
1.05195207963472 0.911416906285247
0.0332761548742986 -5.45070858821413
0.325770161181757 -1.75238064655289
0.102098187618736 -3.61598100494527
0.26703633639129 -1.85599001897965
0.278975949702815 -1.96950840969463
0.106571664198044 -3.81551624258778
1.53771021810298 1.57397861421844
0.728283351066405 -0.0558978884571312
0.837270499961892 0.731202619221286
2.33533079948985 3.48134848173856
2.1407786557828 2.94000642990208
0.678071905112638 -0.624088832010977
0.314213129759357 -1.62057314157857
0.0565835283663675 -4.69793286253052
0.20163386116965 -2.57294998301918
0.172060745786304 -2.85989620906635
0.411426245726465 -1.46471265830303
1.47508488294878 2.0928228875878
0.488857732570515 -0.762958853178437
0.985500430304885 0.550390072332808
0.0749620576812219 -4.12414543736604
0.447138342445868 -1.2536464859436
1.38404980679516 1.20094140278916
0.407805930047768 -1.58033785658726
5.47994190147713 9.07459731032658
0.793549122532574 0.262498187637363
1.86393845042397 2.22836313225059
0.422233000683048 -1.32530960163762
0.619804249933457 -0.575847851670819
0.230612928141416 -2.24702711529683
0.246914740470517 -1.29863515542869
0.150559676575381 -2.78537613610973
0.214124805352847 -2.17262957247708
0.834576390792628 1.0773039779537
1.30061186365027 1.03007422926708
0.0238467419543677 -5.92632112555742
0.337235347675211 -1.22178673452593
3.35661336109708 4.94047110099903
0.325770161181757 -1.75238064655289
1.05889368905357 0.451661381148966
0.0976107966264223 -3.54988004156571
0.278975949702815 -2.04714703241212
0.222392421336448 -2.64909283814087
0.363638346772199 -1.58960201711155
2.64999859411835 4.12141373751427
2.32768736417605 2.94334119862436
0.22650852980868 -2.26214686656195
1.4922804982113 1.50654771421554
0.526068811667588 -0.957964780202788
0.111031312388744 -3.22039943751791
0.222392421336448 -2.0607713253298
1.60723166456219 1.73505360120829
1.89917563048051 2.33358647482264
0.866578332296676 0.158132365244297
1.47508488294878 1.49620837633262
0.50927356912461 -0.690775783329049
0.0426443374084937 -5.09802002034339
1.69004454677871 1.88528922849168
0.290817562347332 -1.86580470622979
0.294743265561132 -1.96498033087093
2.84933211723877 6.54919867401581
0.545968369105293 -0.605469340221812
0.75702324650746 -0.223043952480871
0.180572245641821 -2.80896417491926
0.374807654490311 -1.57156298308852
0.591360271919307 -0.985724330788239
2.31227792485364 2.89861065500771
0.2347056827753 -1.98298779467768
0.0519520796347216 -4.81846306355601
1.72100802026323 2.09634384828142
0.804604311041569 0.0369021821718953
0.356143810225275 -1.41047698490029
0.0749620576812219 -3.96498033087093
4.2084132105436 6.67360495114696
0.359895945086383 -1.43066931900737
0.176322772640463 -2.83409074912644
1.05658352836637 0.724599173295251
0.443606651475615 -1.68298252106455
2.34861013753987 3.14852969236431
0.629162304631691 -0.682156471777226
1.50758324082241 1.55347831674289
0.0191088229477047 -6.24336699906504
0.549258439039477 -0.634562750219603
0.0332761548742986 -5.08049940982673
2.20997316208238 2.88202901752673
0.516015147003665 -0.96162489643458
0.429392792255914 -1.27042601128946
1.4240262825061 1.47455831072476
0.306456686124922 -1.57731097053558
1.10433665981474 0.79905957553723
0.719548541088797 -0.243595484488381
0.616671360448494 -0.604393030670057
0.545968369105293 -0.426210473719217
3.12101540096137 4.79506775513301
0.238786859587116 -2.13061052094509
0.545968369105293 -0.810204524008893
0.457681836687337 -1.31486862997863
0.321928094887362 -1.76047730092692
0.0976107966264223 -3.54988004156571
2.67204811748487 4.30888668037319
1.59614005003264 1.35500620410206
0.436517226689295 -1.02878533139532
0.278975949702815 -1.72660220536179
1.47335399486967 1.70678986195549
0.128733314122203 -3.34691185612283
0.799087306074004 -0.248325636400778
1.95233356636969 2.73739737304587
1.4365172266893 1.73337127057423
1.91456452349394 2.3676422164135
1.15919859484925 0.873152590030813
0.333423733725192 -1.20474455551702
0.352381891429076 -1.57961659319919
2.60802066925284 4.10528920251493
1.2829339632715 1.00881894685527
0.526068811667588 -0.379013517515493
0.905607629725045 0.280565754860267
0.2347056827753 -2.37508667756851
0.656877682843514 -0.251098451094213
0.341036917835067 -1.69002310219575
1.25902134332717 2.16357053208884
0.344828496997441 -1.71414751182111
0.0840642647884745 -3.70546653521592
1.40053792958373 1.74915036367913
0.710760523818812 0.157094195763247
0.344828496997441 -1.68282760079155
0.133125083239361 -3.2151622460143
1.62293035092018 1.67093731889361
0.0332761548742986 -5.45070858821413
1.4240262825061 1.40702376624212
0.443606651475615 -1.35215802568879
0.478540441585002 -1.05822369645299
0.0612001564367373 -4.37233590762642
0.271027196587325 -2.19749667468585
2.18903382439002 4.39894697377326
2.64154602908752 4.37886418122405
0.488857732570515 -1.07225783831158
0.278975949702815 -2.00780551882556
0.242856523896164 -2.29523657896682
1.46117928092356 1.79523690834991
0.698959271586461 -0.413837093250125
3.21360650283573 5.00842474951968
0.5881649327595 -0.677132931028816
0.961005868384136 0.350200774597352
0.278975949702815 -2.26176115016233
0.150559676575381 -3.07954736027191
1.83052577032854 1.75904417110873
0.254997086768376 -2.16251346843608
0.0379678501990204 -5.26299580581397
0.422233000683048 -1.39974297759473
0.0885939232689884 -3.77796605674737
0.762703155579814 -0.285029832065312
1.22239242133645 0.912135013787924
0.0285691521967709 -5.66818551913647
0.106571664198044 -3.45652342800661
2.68032435684402 4.27349343575115
0.27500704749987 -2.05869265860095
0.314213129759357 -1.99063764711628
0.31034012061215 -1.81937098998049
1.09536185612286 0.488169910624429
0.0238467419543677 -5.92632112555742
2.0964867645938 2.57368956978674
0.26703633639129 -2.16662361078025
0.115477217419936 -3.58496250072116
0.306456686124922 -1.82831046096755
0.189033824390017 -2.13399514429429
0.447138342445868 -1.04015128970916
0.0379678501990204 -4.93318411185077
1.37109415169125 1.58455499306925
0.810100298796422 -0.418279294870134
0.938599455335857 0.128777445157834
0.242856523896164 -1.95877733727349
1.01435529297707 0.375464904633125
0.610385097601063 0.205558500253594
0.150559676575381 -2.23827356377898
0.823749360308273 0.0849288761593741
0.137503523749935 -3.36602067907053
0.0285691521967709 -5.66818551913647
0.20163386116965 -2.69262021368179
3.63032780493008 7.11657577766432
0.180572245641821 -2.74287498446149
0.713695814843359 -0.120084463446039
0.422233000683048 -1.39974297759473
1.26303440583379 1.30737978631821
3.74667106644987 6.13788979723961
0.450661409009565 -1.32112414109621
0.461179280923565 -1.28810981122574
0.457681836687337 -1.13456002098157
0.638460049213781 -0.258005809778824
1.43473941372139 1.63179600801459
0.0473057147783568 -4.25437532324162
0.106571664198044 -3.56655221182103
1.04030798865354 0.412755851826958
1.46466826700344 1.32428080817813
0.242856523896164 -1.7824407323995
0.298658315564515 -2.11276165366565
0.790772037862 0.0849288761593741
0.610385097601063 -0.774550349170405
2.02974734339405 2.73521544623721
0.306456686124922 -1.9349664690411
0.475084882948783 -1.08066948480787
2.4311772019341 4.0142796505044
0.415037499278844 -1.08786498621208
1.0024024902153 0.655571365222562
0.562344198059137 -0.693894507047324
1.4132330024321 1.29366115323393
0.980634675133069 1.29127764523405
0.137503523749935 -3.09471865725314
0.333423733725192 -1.94378767838749
0.76836079044174 -0.243309883362839
1.13531596451217 0.802235875207201
0.0238467419543677 -5.92632112555742
2.14513396487431 2.77968253997949
0.302562770020431 -1.80333962572538
0.0612001564367373 -4.37233590762642
1.29474326556113 0.713656586122818
1.62136814714989 1.54291918784196
0.141868716311337 -1.52638537079201
0.0795203396435264 -4.05114083871153
0.751320887143276 -0.0198381284940308
0.106571664198044 -3.68567045240913
0.905607629725045 0.12996847312945
1.60090404459018 1.68838871855779
0.214124805352847 -2.35808285964589
0.672048117484868 -0.255987745020403
2.21101219348551 3.29363326991851
0.230612928141416 -2.44299174732588
2.09761079662642 2.59176586212931
0.141868716311337 -3.14519261743685
0.146220740851044 -2.95397115816226
1.15704371014558 0.750785730962017
0.879705766282288 0.169689089989349
0.263034405833794 -2.36602067907053
0.286881147788162 -1.84064297881299
0.16349873228288 -2.77510072305298
0.0238467419543677 -5.43392474357234
0.250961573533219 -2.22017459608663
2.89336221076387 4.73446585446302
1.13750352374994 0.537549558246374
1.86393845042397 2.63795368994676
0.447138342445868 -1.06013399622291
0.294743265561132 -2.25621823817082
0.635367454158399 -0.146402603728213
0.333423733725192 -1.73664395888656
0.616671360448494 -0.325148397655005
0.102098187618736 -3.50226446764647
2.75915583380027 4.22388999942844
0.115477217419936 -3.58496250072116
1.69747730428523 1.87828464376456
0.905607629725045 0.668348871488556
1.70634635910781 2.31534780309022
0.193246075676931 -2.87220846969966
0.895302621333307 0.211126823353205
1.36737106564853 2.08556562681827
0.672048117484868 -0.49345228578446
0.214124805352847 -2.4605900997281
1.16564400411444 0.823767533704266
1.24691474047052 1.01006528051926
0.995182983702224 0.419806424940408
1.44360665147561 1.38421617882335
1.68407064573408 1.85860867188419
0.329602022772783 -1.59120030301062
0.070389327891398 -4.20163386116965
1.30256277002043 1.07673219842013
0.0795203396435264 -4.05114083871153
0.0332761548742986 -4.541802956897
0.189033824390017 -2.89775197336065
0.678071905112638 -0.482534687796958
0.150559676575381 -3.00019301559209
0.137503523749935 -3.46911417203464
0.890122382227627 -0.0167595352288876
2.02856915219677 2.49545560040065
0.710760523818812 -0.273319422330063
0.102098187618736 -3.61598100494527
0.222392421336448 -2.42525988244521
0.0332761548742986 -5.45070858821413
2.67581593117227 3.86722542535014
0.638460049213781 -0.609021963395324
0.16349873228288 -2.84271830169432
0.656877682843514 -0.571252286642694
1.60723166456219 2.37716244821765
0.0749620576812219 -3.57170640401889
0.992768430768924 0.287632397021359
1.08633087176042 0.558789094869848
0.900464326449086 0.591915261362923
0.137503523749935 -3.17960755483965
2.57450522854561 3.52353538297939
0.20997316208238 -2.65000111387777
0.716625145882031 -0.230572612589125
0.254997086768376 -2.25161535739446
0.693022246578609 -0.489856599094278
0.070389327891398 -4.20163386116965
1.37109415169125 1.12195053227779
0.759865996276285 0.258954140271363
0.0332761548742986 -5.45070858821413
0.450661409009565 -1.29721152115188
1.52606881166759 1.4156646216712
1.13312508323936 1.06782900595113
0.0191088229477047 -6.24336699906504
0.0749620576812219 -4.12414543736604
0.242856523896164 -2.39322240662917
1.38220610681147 1.28693387979741
0.804604311041569 -0.242453419061385
1.16349873228288 0.907135044960346
0.348610137539868 -1.44807320714723
0.464668267003444 -1.08772824434752
0.0332761548742986 -5.45070858821413
0.411426245726465 -1.11203141283975
0.454175893185802 -0.939246963780427
0.946106992004798 0.316655933590817
0.432959407276106 -1.36291476820271
0.396890152568584 -1.51090160720024
0.184809238528292 -2.59765988862879
0.106571664198044 -3.45652342800661
3.54679159026366 6.62650490196887
0.690044546778714 -0.0684413165643573
0.230612928141416 -2.39144917203418
1.09536185612286 0.606978247101507
0.0612001564367373 -4.37233590762642
0.0238467419543677 -5.92632112555742
0.454175893185802 -1.3179528962508
0.0285691521967709 -5.66818551913647
1.17632277264046 0.780836756945246
0.133125083239361 -3.40654895809486
0.565597175854225 -0.841334421453064
0.337235347675211 -1.520836359018
0.371094151691247 -1.46662277748771
0.367371065648529 -1.16039087893777
0.963474123974886 0.323856831860312
0.176322772640463 -2.76686707988007
2.84465346348058 4.3269655060922
2.09536185612286 2.65219804922217
0.0379678501990204 -4.66491780530255
0.0238467419543677 -5.92632112555742
0.559083868895551 -0.741906335436477
1.35614381022528 1.24344085028543
0.393233128960495 -1.57228023036025
1.50419663119008 1.44310395275598
1.4453735776498 1.5175271085643
2.55254102302878 3.35279756838541
1.08859392326899 0.898015250608334
0.871843648509318 0.186788845673466
1.53605290024021 1.51577893557516
0.128733314122203 -3.25192175965554
0.389566811762726 -1.24477656931971
0.119909463735197 -3.23546845942365
0.0473057147783568 -4.95098317979169
0.742724863454891 -0.258294335323438
0.218264535713771 -2.49617195802551
0.0519520796347216 -4.81846306355601
0.0379678501990204 -5.26299580581397
0.318075769391756 -1.73621522335862
0.359895945086383 -1.30613237085252
2.07838211864493 3.81903814460695
0.0191088229477047 -6.24336699906504
0.447138342445868 -1.27684206115503
0.0473057147783568 -4.67968115797429
0.222392421336448 -2.325148397655
1.25298074116987 1.68125996084029
0.978195629681652 0.270773924982828
0.759865996276285 0.201368108365559
0.070389327891398 -3.88415167131348
1.67204811748487 1.81703682996088
4.83995958748953 8.98069478345743
0.629162304631691 -0.480199502635241
0.961005868384136 0.280406853157576
0.411426245726465 -1.01133506954306
0.16349873228288 -2.84271830169432
0.22650852980868 -2.46032453230151
0.242856523896164 -1.85041145948825
0.863938450423972 0.252866014734982
0.218264535713771 -1.42962913267393
0.124328135002202 -3.11255297571043
0.0565835283663675 -4.46697842769065
0.559083868895551 -0.758136014327813
0.278975949702815 -1.3129493014815
0.371094151691247 -1.76151303450287
1.07267750448667 0.614561473880929
1.09761079662642 0.455900615733479
1.16778609068598 0.746813642711211
1.06809751638341 0.83722548930615
0.197446064206217 -2.42837324065334
0.294743265561132 -1.82164330899001
0.141868716311337 -3.23319804762282
0.254997086768376 -2.2063766475767
0.831877241191673 0.388793120314259
0.915839552336001 0.260405030275537
0.0612001564367373 -4.58747371987721
0.610385097601063 -0.807950136424782
0.218264535713771 -2.44272939938621
0.0976107966264223 -3.93638163008604
0.111031312388744 -3.31326901229519
0.662965012722429 -0.0595137093493456
0.344828496997441 -1.8124059488778
0.26703633639129 -2.21061385878078
0.905607629725045 0.12112262068873
0.26703633639129 -2.21061385878078
0.115477217419936 -3.370172322341
0.133125083239361 -3.30768427641223
0.422233000683048 -1.27773868986565
1.42223300068305 2.36965088419983
0.0238467419543677 -5.92632112555742
0.0238467419543677 -5.92632112555742
0.793549122532574 0.246318260581928
0.0840642647884745 -3.98216149063343
0.829173032263295 0.194005507303763
0.22650852980868 -2.46032453230151
1.82781902461732 2.10046018177921
3.4922804982113 5.86980759859078
0.975752453753323 0.200864442448847
0.7796099315747 0.643019602310929
0.128733314122203 -3.16280151776137
0.246914740470517 -2.10409221046291
0.341036917835067 -1.89010093764467
0.27500704749987 -2.27516724861942
0.742724863454891 -0.442729399386214
0.314213129759357 -1.91590538919718
1.4240262825061 1.54569844855482
0.701918647067005 -0.467867936961619
1.3932331289605 1.64665073365911
0.298658315564515 -2.15511593689709
1.41683974191283 1.36158060140321
1.4541758931858 1.67039170462645
0.987927167699425 0.472676125146788
1.24691474047052 0.713185758256505
1.04264433740849 0.618097197184233
0.282933963271499 -1.62532879344604
1.07267750448667 0.658019741274687
2.34672055633865 3.66159810955923
0.782408564927373 0.0356474464510501
0.0565835283663675 -4.46697842769065
0.713695814843359 -0.572088929552322
2.02620987932285 3.38350742401247
0.861293729168408 0.0377015069804767
0.26703633639129 -1.57156298308852
0.356143810225275 -1.82346374461438
0.5881649327595 -0.740212763013438
0.167786090685978 -3.0366825961157
0.259021343327171 -2.23766659241441
1.35989594508638 1.37900641706494
1.0071955014042 0.349531910787903
1.53439367631852 1.32250055591661
0.282933963271499 -1.99678686940481
0.748461233004035 -0.16179359663786
0.415037499278844 -1.26206971503162
1.93483098551994 2.72410026012173
0.861293729168408 0.33410010571215
1.29865831556452 1.4669042456226
0.84799690655495 0.185389261939597
0.539365634281046 -0.53507535125077
0.641546029087524 -0.59522807899646
0.0332761548742986 -5.45070858821413
0.980634675133069 0.367657798242316
0.133125083239361 -2.96862683616223
0.70781924850669 -0.48478362830052
0.0931094043914815 -3.85476786453239
0.0565835283663675 -4.69793286253052
0.65382435886596 -0.205041162228777
5.14608493861619 9.7394282522044
0.176322772640463 -2.70263679575189
0.371094151691247 -1.57745496405221
0.910732661902913 0.166941098604438
1 0.360960826523051
1.61823865559545 1.63324846054594
0.263034405833794 -2.13653883294777
0.425817338032086 -1.01809441445655
0.751320887143276 0.0282695254198259
0.124328135002202 -3.38757254303646
0.512648295905266 -1.12190348657937
0.855989697308481 0.151776297469241
0.344828496997441 -1.68282760079155
1.81557542886257 2.15849266609501
2.52272536859322 4.60705744483987
0.443606651475615 -0.856630608549576
0.189033824390017 -2.97152546006289
0.102098187618736 -3.61598100494527
0.50927356912461 -0.754468385350184
0.613531652917927 -0.710431974167998
1.69004454677871 1.87743129782934
0.137503523749935 -3.26980536381123
3.1709932688298 4.6328102851597
0.0885939232689884 -3.91681604740544
0.119909463735197 -3.32934556644985
0.776805858697997 0.0303026115856265
1.63381866706291 1.84181384478971
2.12101540096137 3.05691405398747
0.853330350857991 -0.0804313854477678
2.611172380044 3.93440920375775
0.70781924850669 -0.343397770109862
0.363638346772199 -1.67947507340272
1.05889368905357 0.513809001535302
0.495695162624069 -1.02855564207235
1.23061292814142 0.940771197929922
0.389566811762726 -1.60679136397344
1.11103131238874 0.895769487754798
0.290817562347332 -2.26895240925951
0.189033824390017 -2.89775197336065
0.834576390792628 0.0748246283407003
0.0238467419543677 -5.92632112555742
0.27500704749987 -2.27516724861942
0.0285691521967709 -4.91949063238815
0.970853654340484 0.321040009269359
1.04730571477836 0.604663754104911
0.0795203396435264 -3.89943105997237
0.31034012061215 -2.00057912426317
0.290817562347332 -1.97537829152309
0.425817338032086 -1.37054655690862
0.505890929729957 -0.822439466942037
1.6507645591169 1.43442405428448
1.17419333307912 0.751091558801316
0.516015147003665 -0.472256789870408
0.659924558402378 -0.359320268625508
0.457681836687337 -0.637637234685956
0.197446064206217 -2.91851748223936
0.294743265561132 -1.96498033087093
1.12653240592893 1.30526618527171
0.516015147003665 -0.96162489643458
1.40599235967584 1.31564183203993
0.429392792255914 -1.5243019894361
1.07952033964353 0.441855319496152
0.0238467419543677 -5.43392474357234
0.422233000683048 -1.45158811944962
0.748461233004035 2.37895694531948
0.344828496997441 -1.56393445126746
0.238786859587116 -2.63064790321781
0.0565835283663675 -4.69793286253052
0.242856523896164 -2.49835139325973
1.0095860488292 0.712479228226441
1.4594316186373 1.41669516337199
0.271027196587325 -2.15389862372423
0.0795203396435264 -4.22069928061176
1.79493566280354 2.04129690568555
0.985500430304885 0.404917699313257
1.18692307779421 1.01925959841326
0.725377619890994 -0.158199615802359
2.01554514462463 3.311485943156
3.4867143730307 6.34239551042944
4.37989816352469 8.40111182020207
1.0167340157598 2.22187880492989
0.271027196587325 -1.81144594039947
0.415037499278844 -1.35775306308693
1.86261669582773 2.66732383731679
0.736965594166206 0.886264116576489
0.282933963271499 -2.24863134070682
0.115477217419936 -3.47357382022534
0.0565835283663675 -4.46697842769065
0.562344198059137 -0.603146493975531
0.31034012061215 -1.59873118482341
0.0565835283663675 -4.69793286253052
0.771181309504119 -0.146189002981485
0.137503523749935 -3.17960755483965
0.176322772640463 -2.41845124898725
0.0285691521967709 -5.66818551913647
0.0519520796347216 -4.56903156143402
1.38589115361933 1.17932286393488
0.562344198059137 -0.545671497194244
1.24691474047052 0.858644150754458
0.0519520796347216 -4.56903156143402
0.468148835738406 -1.02514741559908
0.102098187618736 -3.50226446764647
0.0285691521967709 -5.24580604451645
0.0426443374084937 -4.55384116007147
0.632268215499513 -0.730146224957283
3.84498815668261 6.39827497670372
0.0426443374084937 -5.09802002034339
1.05426966252812 0.650170267117223
0.0473057147783568 -4.67968115797429
1.7033960614725 2.85230399144077
1.7033960614725 1.74644459283486
2.11880267807225 2.65223642669839
1.01435529297707 0.482943227595904
1.23674771431352 1.5620010655834
0.895302621333307 0.338698675765866
0.298658315564515 -1.50797106749906
1.26903314645524 1.43165426194014
0.0519520796347216 -4.81846306355601
1.26903314645524 0.896417662805862
0.0379678501990204 -4.93318411185077
0.348610137539868 -1.67577057625515
0.0191088229477047 -6.24336699906504
1.28490890545656 1.35681589606512
1.95481669097734 3.45479063539502
0.259021343327171 -1.94980214584836
0.0473057147783568 -4.95098317979169
0.0332761548742986 -5.08049940982673
0.632268215499513 -0.427962065368335
0.0840642647884745 -3.37000602702171
1.47681369686553 1.50547745511768
1.43829285157915 1.41220602698946
0.933572638261024 0.082379059422107
0.20163386116965 -2.63154463693002
0.302562770020431 -1.70567636650724
0.815575428862573 0.333347143326698
0.461179280923565 -1.33602969206395
0.526068811667588 -0.815289813168676
0.900464326449086 0.270520608907554
0.325770161181757 -1.56941337830562
0.933572638261024 0.262109304781968
0.176322772640463 -2.97873420767859
0.610385097601063 -0.842141523594891
1.1720607457863 1.09509837286599
2.22650852980868 2.8089256599348
0.0885939232689884 -3.91681604740544
0.325770161181757 -1.1933713184083
1.08633087176042 1.21569764052145
0.314213129759357 -1.71245984058832
1.29865831556452 1.05797470366065
0.656877682843514 -0.738279682926253
1.50419663119008 2.01320430230662
0.594548549550354 -0.708538362685785
1.24488705912353 1.23937964856357
0.0840642647884745 -3.58476951094883
0.146220740851044 -3.38673117423621
0.0379678501990204 -5.26299580581397
0.804604311041569 0.429727164090412
0.782408564927373 -0.166118225298479
0.468148835738406 -1.06497131385909
0.385891153619327 -1.49898768254871
1.90175187230955 2.11160826906577
0.0473057147783568 -4.67968115797429
0.432959407276106 -0.973703256291772
0.367371065648529 -1.67294714669746
0.189033824390017 -2.41355857035293
0.739848102699327 -0.156137123706124
0.622930350920177 -0.290193012207984
1.58335861501857 3.5853631936944
0.363638346772199 -1.74265967291107
1.03796785019902 0.541356260467747
0.502500340529183 -0.893831725968611
0.669026765509631 -0.400188637018245
2.4922804982113 3.51670106571196
0.070389327891398 -4.20163386116965
1.16992500144231 1.75649496198535
0.552541023028779 -0.505183426742158
0.356143810225275 -1.46271640083649
0.512648295905266 -1.23093120322272
0.407805930047768 -1.44281684339878
0.0426443374084937 -5.09802002034339
0.0191088229477047 -6.24336699906504
1.1287333141222 0.872836444490341
7.57966792480027 13.9252674490482
1.6750631552403 2.27263909442623
0.385891153619327 -1.39381396949287
0.0426443374084937 -4.80042350321631
0.641546029087524 -0.483074113879477
0.853330350857991 0.180231612465151
1.95729554904576 2.41707163972936
0.189033824390017 -2.46591173999629
1.00480098626382 0.503873411883168
0.422233000683048 -1.27773868986565
2.07382023329167 2.76735718631615
0.102098187618736 -3.73943384975696
0.790772037862 0.0102409589272644
0.286881147788162 -1.91148170672316
0.302562770020431 -2.10160504283838
0.230612928141416 -1.81483706091613
0.481987743203471 -1.03618774856129
0.137503523749935 -2.93859945533586
0.958533382704616 0.419986756561082
0.302562770020431 -1.98241568762835
0.20997316208238 -2.65000111387777
0.956056652412403 0.636837004845388
1.04730571477836 0.443701257530987
0.352381891429076 -1.66885017886406
1.02384674195437 0.250380285905164
0.499101764067318 -1.06668842737899
1.4240262825061 1.48838202402746
0.106571664198044 -3.68567045240913
0.468148835738406 -0.893831725968611
0.0426443374084937 -4.55384116007147
1.26102926994342 1.07931484108155
0.341036917835067 -1.72150133366892
0.725377619890994 -0.201929828970645
0.0473057147783568 -4.95098317979169
0.0191088229477047 -6.24336699906504
2.87315698045335 4.51197454572127
0.958533382704616 -0.157715113591841
0.133125083239361 -3.40654895809486
0.31034012061215 -1.92534335863359
0.271027196587325 -2.24245341906138
1.20372320989238 1.01773524723906
0.422233000683048 -1.30132808134866
0.650764559116902 -0.296045978295335
0.471621027645211 -1.10353913587653
1.43473941372139 1.41732156576758
1.17419333307912 0.698543086685247
1.4276061727819 1.30771117819621
0.492280498211304 -1.15375547791463
0.980634675133069 0.873468666307787
0.468148835738406 1.04493013832835
1.52272536859322 1.76636706681035
0.0285691521967709 -5.24580604451645
1.09536185612286 0.845841888289098
0.20997316208238 -2.53367770683537
0.0379678501990204 -5.26299580581397
0.687060688339892 -0.139884245035409
0.0332761548742986 -5.08049940982673
1.88752527074159 2.25071827232838
1.22856218857665 1.01830706769159
0.16349873228288 -1.80311509922257
0.070389327891398 -3.50975615653198
0.468148835738406 -1.37955743340528
0.115477217419936 -3.1832553318548
1.01435529297707 0.419421642130089
0.481987743203471 -1.18183160151507
0.146220740851044 -2.88106772119044
0.20997316208238 -2.5906673442804
0.629162304631691 -0.49372402241202
0.495695162624069 -1.02855564207235
3.39094277280254 7.61650507944994
0.294743265561132 -2.04236901318999
0.0795203396435264 -4.05114083871153
1.86921339246465 2.39249815999971
0.407805930047768 -1.31727138694476
0.115477217419936 -3.47357382022534
0.0519520796347216 -4.81846306355601
0.7796099315747 -0.287854531267929
0.549258439039477 -1.00874373084436
0.638460049213781 -0.594377913104698
0.0238467419543677 -5.92632112555742
1.50250034052918 1.98991259321404
0.374807654490311 -1.78776208641444
0.5881649327595 -0.772818042533034
1.83322744722461 2.58961653670692
0.858644150754458 0.0312472577382121
0.141868716311337 -3.23319804762282
0.415037499278844 -1.40808473863708
0.222392421336448 -2.5897956544571
1.26903314645524 1.16093313553005
0.754174884198429 -0.1986036868185
1.6446254220195 2.67625130448965
0.0565835283663675 -4.69793286253052
2.21205047711499 3.26668209823426
1.08859392326899 0.507950872004708
0.230612928141416 -2.55195355671324
3.10936055940423 4.56592519421654
0.0931094043914815 -3.72150133366892
0.128733314122203 -3.44859989837579
0.0473057147783568 -3.65921705541458
0.141868716311337 -3.32692263293366
1.72100802026323 2.02463356697538
1.28885069763793 0.831380191745369
1.73840756834011 1.80528095086474
0.0379678501990204 -5.26299580581397
1.95853338270462 2.4573655961809
1.85466063683596 2.359942941727
0.812840461141334 -0.0182735776146103
0.146220740851044 -3.03075559852117
0.903038270112912 0.133242405326613
0.246914740470517 -1.83949131032293
2.83727049996189 4.25667410287946
0.0658020583957461 -4.28414824656176
0.698959271586461 0.0164875744853937
0.0976107966264223 -3.93638163008604
0.124328135002202 -3.19852985957693
1.57853623156172 2.22921407735955
0.128733314122203 -3.55800260138604
0.884923475553307 0.093169716468616
0.432959407276106 -1.54804464125636
0.282933963271499 -1.92174355945088
4.69766263347052 7.59208823501037
1.92852824486696 3.36695333141594
0.542670779004718 -0.862613452314093
0.26703633639129 -1.82147276086164
0.552541023028779 -0.792155887232707
0.995182983702224 0.483311438168237
2.11547721741994 2.77082315460773
0.978195629681652 1.00176007538956
1.25701061820602 1.06917105864716
0.0565835283663675 -4.69793286253052
1.55745093715259 1.67993538845442
0.0658020583957461 -4.28414824656176
1.93985342763635 2.24665381086377
0.20997316208238 -2.53367770683537
0.348610137539868 -1.55743442479548
2.20685157044067 2.86008695783841
0.0332761548742986 -5.45070858821413
0.371094151691247 -1.69751547643159
0.0426443374084937 -4.80042350321631
0.150559676575381 -2.85348862173769
0.739848102699327 0.178285623339013
0.20163386116965 -1.69652466813771
1.790772037862 2.00544204873491
0.481987743203471 -1.22629527760784
0.539365634281046 -0.845952527319834
0.519374159093579 -1.05742011583016
0.214124805352847 -2.08813850882943
2.78798959719067 3.90185947460865
0.115477217419936 -3.370172322341
0.0332761548742986 -5.45070858821413
0.499101764067318 -0.931710721042653
0.454175893185802 -1.41754871843489
1.48885773257052 1.48126207332461
0.0976107966264223 -3.54988004156571
0.0379678501990204 -5.26299580581397
0.613531652917927 -0.208698138781473
0.619804249933457 -0.664841306957388
0.0519520796347216 -4.56903156143402
0.956056652412403 0.0563979369284209
0.404176506647077 -1.50103480089682
0.27500704749987 -1.94285984052613
0.897885782347309 0.417676807788807
0.581752944245266 -0.530537948690035
0.887525270741587 0.442222328605074
0.0976107966264223 -3.93638163008604
0.150559676575381 -3.07954736027191
1.54596836910529 1.96838978271507
0.0379678501990204 -4.93318411185077
0.665999072812063 -0.186473022858092
0.0285691521967709 -5.66818551913647
2.33723534767521 3.05511360874195
0.306456686124922 -1.97234569299183
1.89659477998743 2.64484916843762
0.205809537140844 -2.55308582233647
0.983069604050123 0.648939919700182
0.698959271586461 -0.18817618244535
0.53605290024021 -0.778986828329682
0.529404524230844 -0.975726184183125
0.128733314122203 -2.9243662539292
0.348610137539868 -1.67577057625515
1.62916230463169 1.64232937427436
3.9177499852449 5.96629732322483
0.485426827170242 -0.831684251419345
0.124328135002202 -3.11255297571043
0.0285691521967709 -5.24580604451645
0.0931094043914815 -3.72150133366892
1.41142624572647 1.96003061089628
0.584962500721156 -0.53051471669878
0.562344198059137 -0.774137706502375
0.956056652412403 0.206116300693921
0.119909463735197 -3.32934556644985
0.0885939232689884 -3.91681604740544
0.333423733725192 -1.80244172929628
1.52105073690096 1.69475723218342
0.975752453753323 0.529772207654655
0.119909463735197 -3.53768791574334
0.205809537140844 -2.61086296559444
0.440066293770366 -1.38056212488254
0.607231664562189 -0.678367872913632
2.38864877479832 3.17163777665723
1.73984810269933 1.55624279857825
0.128733314122203 -3.44859989837579
1.34482849699744 1.48080114102436
0.607231664562189 -0.876719890089576
0.512648295905266 -1.10105292073409
0.597729796795034 -0.335583118946834
0.407805930047768 -1.11561661497943
0.352381891429076 -1.86580470622979
0.0976107966264223 -3.15662109617905
0.665999072812063 -0.324664893754745
0.905607629725045 0.296368187936393
0.0426443374084937 -4.80042350321631
1.34293395300766 1.32789239893481
0.796320871782627 -0.167652978588973
1.19744606420622 1.0052657849501
1.83187724119167 2.42697823932261
1.0024024902153 1.25374984751267
0.16349873228288 -2.71051092860999
1.4905701304462 1.28016184540458
0.539365634281046 -1.01117297444037
0.644625422019496 -0.538925869647356
1.1527242606887 0.730301283089974
0.2347056827753 -1.770538968042
0.418639735959039 -1.25825586191674
0.0749620576812219 -4.12414543736604
0.0473057147783568 -4.95098317979169
2.60169651648096 3.51726726512029
0.675063155240299 -0.245596277017557
0.250961573533219 -2.05067432454712
0.928528244866962 0.518128080561631
1.97207991454256 2.3163556529633
0.26703633639129 -2.21061385878078
0.958533382704616 0.202416847943372
1.30061186365027 0.967296118587879
0.205809537140844 -2.73385945270978
0.0840642647884745 -3.98216149063343
0.863938450423972 0.0991882268902928
0.568842835357879 -0.806852398439409
0.0931094043914815 -3.85476786453239
0.0931094043914815 -3.72150133366892
0.831877241191673 -0.149967279985549
0.641546029087524 -0.25867912583085
1.11325597750326 0.697829347412477
0.581752944245266 -0.756423293769077
0.995182983702224 0.338189860411474
0.184809238528292 -2.92400001021048
0.925999418556223 0.279824063797646
1.74846123300404 1.86229380920048
0.728283351066405 -0.226050703599062
0.393233128960495 -1.24047597813484
0.0565835283663675 -4.69793286253052
2.36830273829369 3.07577682108937
0.597729796795034 -0.544896958820423
1.93985342763635 2.88124992257627
0.348610137539868 -1.67577057625515
0.382206106811471 -1.58887610844979
2.07724299893246 2.610058473124
1.30839971004272 1.09077791881886
1.44006629377037 1.26654171565625
0.818305221618145 0.125596555112497
0.845322772256625 0.127364582018143
0.363638346772199 -1.58960201711155
1.56884283535788 2.05173485769273
0.990349829966281 0.995037740260043
0.218264535713771 -1.95727758918584
0.385891153619327 -1.61243581398232
0.710760523818812 -0.420537825098783
0.278975949702815 -1.89583540709952
0.329602022772783 -1.56241357346862
0.722466024471091 -0.315609053424355
0.314213129759357 -1.6811761521652
0.499101764067318 -0.859896209066348
2.45768183668734 3.92097090256515
1.64154602908752 1.66120660134728
2.16778609068598 2.87862146704786
0.436517226689295 0.0265178294554825
1.37480765449031 1.12115219714231
0.159198594849254 -3.09815774121991
0.411426245726465 -1.38694147043951
0.374807654490311 -0.634562750219603
0.119909463735197 -3.42975911495865
0.333423733725192 -1.42025800569288
0.928528244866962 0.228019867176884
3.12543069144936 4.77803741469369
0.0379678501990204 -4.93318411185077
0.314213129759357 -1.95278767663844
0.626049692764355 -0.426750861568879
1.79632087178263 2.18834234793311
1.05195207963472 1.66228426373722
0.230612928141416 -2.55195355671324
0.425817338032086 -0.941963497451319
1.05658352836637 0.531152968979161
0.137503523749935 -3.26980536381123
0.829173032263295 0.476565198959874
0.259021343327171 -2.28391324804772
0.16349873228288 -2.98827461436005
0.318075769391756 -1.64285131751784
2.62449086490779 4.16607769309027
0.159198594849254 -2.9416854352096
1.74989176861048 1.80859052900326
1.18057224564182 0.952587057525218
0.0612001564367373 -4.37233590762642
0.961005868384136 0.304048646855106
0.481987743203471 -0.885963598738349
0.176322772640463 -2.76686707988007
0.172060745786304 -2.85989620906635
0.150559676575381 -3.25268805012923
0.115477217419936 -3.47357382022534
0.329602022772783 -1.45268828806402
0.282933963271499 -1.81602583875345
0.0795203396435264 -3.7621675653455
0.55581615506164 -0.0909622398157057
1.22445194351474 1.41442820592345
0.739848102699327 -0.279553143165561
0.429392792255914 -1.11603488849023
0.146220740851044 -3.28917068867816
0.0332761548742986 -5.45070858821413
0.298658315564515 -2.03161021728493
0.070389327891398 -4.03417711531809
0.987927167699425 0.855260865918667
0.429392792255914 -1.29389516088702
3.42133552317921 5.09698873995737
0.367371065648529 -1.39402530074274
0.367371065648529 -1.52675606487875
0.396890152568584 -0.632167696771663
0.461179280923565 -1.51751716781293
0.675063155240299 -0.222893779293212
1.68407064573408 1.9083009700408
0.0473057147783568 -4.45141217030118
0.6959938131099 -0.242834007092423
1.16992500144231 0.961493250012761
0.393233128960495 -1.54386488740452
0.905607629725045 0.12112262068873
1.17844907374885 1.03384970517109
0.450661409009565 -1.42094688957413
0.333423733725192 -1.76916776729924
0.0379678501990204 -4.43879989437905
0.739848102699327 1.01040863199939
1.29081756234733 1.19837150692569
0.333423733725192 -1.64325318243433
1.19744606420622 1.21517817097854
0.468148835738406 -1.37955743340528
0.0473057147783568 -4.95098317979169
1.31227792485364 1.13116586156218
0.436517226689295 -1.40962215579376
1.28490890545656 0.775425266707144
2.87708981807528 4.80112865775631
0.298658315564515 -1.84670436777026
1.48714329975926 1.90965003774666
0.0191088229477047 -6.24336699906504
0.0191088229477047 -6.24336699906504
1.60723166456219 1.48912131072798
1.26703633639129 1.20307366972381
0.197446064206217 -2.37734121520597
1.50080205305716 2.33090369153577
0.559083868895551 -0.633140207746855
0.167786090685978 -2.81676224003106
0.736965594166206 -0.231535346883512
0.382206106811471 -1.50431624419887
0.650764559116902 -0.472256789870408
1.06809751638341 0.6031716337722
5.3684191550814 9.79077165654569
1.71076052381881 2.78553772215906
0.622930350920177 -0.387825049388881
0.242856523896164 -2.39322240662917
0.367371065648529 -1.64249977751832
0.197446064206217 -2.65272937706899
1.40053792958373 1.07318974236775
0.286881147788162 -1.84064297881299
0.831877241191673 0.113531032144376
0.22650852980868 -2.08793336200492
0.0885939232689884 -3.53488892041238
1.82102985895468 2.35594275175643
0.0658020583957461 -4.10741511797619
1.4132330024321 2.05560503799684
1.41142624572647 2.07442753669221
0.189033824390017 -2.89775197336065
0.314213129759357 -1.91590538919718
1.25902134332717 1.36393831975148
0.810100298796422 0.0602286497801474
0.773996325111173 0.29079126746451
1.79216124840833 3.05943206606693
0.246914740470517 -2.10409221046291
1.02384674195437 0.588710458029006
0.16349873228288 -3.06695796405252
1.19114148735201 1.29350368744006
0.559083868895551 -0.588924490998914
0.50927356912461 -0.908972907792325
0.172060745786304 -2.72617644320999
1.61667136044849 2.23815973719476
0.27500704749987 -2.22919569811318
1.09985623683207 1.24123139622181
0.644625422019496 -0.670974028599682
1.39689015256858 1.52027156681454
1.56071495447448 1.82890595411518
0.0795203396435264 -3.89943105997237
0.385891153619327 -1.11770919626913
1.86657833229668 2.13195133732365
0.495695162624069 -0.759905240688527
0.184809238528292 -2.02635903521594
1.18057224564182 1.56824635546929
1.89400930431179 2.31410640516054
0.278975949702815 -1.96950840969463
0.282933963271499 -1.92174355945088
0.259021343327171 -2.23766659241441
1.37480765449031 1.19044397330872
0.133125083239361 -3.30768427641223
1.55908386889555 1.48877750357211
1.54761434194885 2.96782044075359
0.978195629681652 0.443925922051638
0.884923475553307 0.500330267369621
1.88492347555331 2.47971737009453
0.259021343327171 -2.14939633957112
0.512648295905266 -1.08049940982673
1.3932331289605 1.8069228989968
0.0931094043914815 -4.00160925286166
0.604071323668861 -0.57381155070133
0.102098187618736 -3.29863515542869
1.0703893278914 0.592981949057276
0.189033824390017 -2.01221069794556
0.965938163926367 0.358504150736863
1.94235810715589 2.18288004488252
0.65382435886596 -0.250237351944189
1.78798959719067 1.99316440369997
0.963474123974886 0.369389448593632
1.50080205305716 1.85325467900313
1.12653240592893 0.560360527488078
0.963474123974886 0.316126364383995
0.0238467419543677 -5.92632112555742
1.22445194351474 0.77880396714171
0.0285691521967709 -5.66818551913647
0.298658315564515 -1.71414751182111
0.22650852980868 -2.40817010773328
1.15488560197817 1.09924828538127
0.294743265561132 -1.63024953374382
0.321928094887362 -1.86205790046286
0.0238467419543677 -5.92632112555742
0.672048117484868 -0.0521410201863608
1.37109415169125 1.1351914885211
2.54843662469604 3.52429601860501
1.72683121703249 1.95113615373945
0.928528244866962 0.211446349447488
0.263034405833794 -2.22400167419811
0.488857732570515 -1.26751903105825
2.27401311357086 2.87993957078336
0.790772037862 -0.068525643764681
1.31614574229336 1.13568200813426
0.176322772640463 -2.47098554546227
0.73407731484138 1.31708848612561
0.172060745786304 -2.93171072104265
0.2347056827753 -2.18757160532168
1.69895927158646 2.32842407207179
0.115477217419936 -3.01780128636424
1.02147972741045 2.06915956064128
3.40008246153231 5.80390748920368
0.782408564927373 0.0728227844512644
0.468148835738406 -1.45692074912383
0.238786859587116 -1.97076873566007
0.214124805352847 -2.40842624533553
1.13531596451217 0.939388033344021
0.0976107966264223 -3.66757225874853
0.333423733725192 -1.80244172929628
0.2347056827753 -2.1022264328778
0.997593502292905 0.573649044910754
0.522725368593217 -0.733779210111884
0.137503523749935 -3.01454830856916
0.278975949702815 -1.79193309439142
0.396890152568584 -1.43066931900737
1.57692518165574 1.67824780829055
0.167786090685978 -2.68680916343942
0.678071905112638 -0.305138436923511
0.16349873228288 -2.98827461436005
0.725377619890994 -0.190872380935466
0.184809238528292 -2.71948721042934
0.629162304631691 -0.745461232613103
0.447138342445868 -0.513907007874554
0.594548549550354 -0.806402285910082
0.20163386116965 -2.51664254211722
2.52773763202821 3.45180837743427
0.20163386116965 -2.21837712500423
2.16027483140859 2.89281660877896
0.0285691521967709 -5.66818551913647
2.25499708676838 2.97970522437919
2.99337244796045 4.20556111544632
0.172060745786304 -2.66369431826876
1.75417488419843 1.83964507025528
0.363638346772199 -1.64889107671954
0.333423733725192 -1.90713186913377
0.222392421336448 -2.27758271440295
1.37480765449031 1.47015884836165
2.15919859484925 2.77505876533828
0.0332761548742986 -5.45070858821413
0.698959271586461 -0.278928557600662
0.16349873228288 -2.98827461436005
2.95853338270462 5.30012209171969
0.0473057147783568 -4.95098317979169
0.230612928141416 -2.49644420744432
0.111031312388744 -3.63423818721313
0.271027196587325 -2.33680137136889
0.701918647067005 -0.292161057476603
1.96100586838414 2.37273473617684
0.604071323668861 -0.588247282920345
0.884923475553307 0.303266797183232
0.172060745786304 -2.93171072104265
0.389566811762726 -1.13473659031378
0.990349829966281 0.330382525370403
1.36923380966572 1.22497496580713
0.995182983702224 0.368405528183672
0.0285691521967709 -5.66818551913647
0.0749620576812219 -3.96498033087093
0.559083868895551 -0.694284821975952
0.318075769391756 -1.80199299055522
0.415037499278844 -1.46023602068818
2.47767732756531 3.40787109122763
0.5881649327595 0.637074889860286
2.17312743348066 2.77103758697018
0.619804249933457 -0.0312321503908017
0.0519520796347216 -4.81846306355601
0.719548541088797 -0.209720779542011
0.425817338032086 -1.34580767447715
0.341036917835067 -1.62905508490433
0.180572245641821 -2.80896417491926
0.238786859587116 -2.00909976403741
1.0703893278914 0.387023123109247
0.604071323668861 -0.790374507113322
0.306456686124922 -1.89853130626408
0.418639735959039 0.0933958643047108
0.785201779819054 0.0335590300929125
0.0379678501990204 -4.93318411185077
0.184809238528292 -2.85255897528369
1.44890095114513 1.46796861113508
0.404176506647077 -1.47397586557073
0.471621027645211 -0.691476908593336
0.133125083239361 -2.17531500736202
0.710760523818812 -0.0272930040418913
0.5881649327595 -0.756423293769077
0.363638346772199 -1.56084684566843
1.10657166419804 0.458805686300511
0.850666093330934 0.1396804713458
0.0658020583957461 -4.48559410585799
0.771181309504119 -0.0431642516341353
0.522725368593217 -0.733779210111884
0.344828496997441 -1.56393445126746
1.4594316186373 1.26434060333442
0.102098187618736 -3.87444767333318
0.826463745005309 0.278180389672607
2.63691458035588 3.72271456711975
0.0885939232689884 -3.42716169175049
0.218264535713771 -2.20170784742782
0.55581615506164 -0.186564539452002
0.418639735959039 -1.28152626681523
0.389566811762726 -1.49376931682644
1.61038509760106 1.49563812760748
3.2834279523333 5.22826488096642
0.396890152568584 -1.2591795069714
0.915839552336001 1.20257059899543
0.415037499278844 -1.51434342602763
0.425817338032086 -1.16182958169806
0.356143810225275 -1.38504990724616
1.95481669097734 2.30975308107831
0.7796099315747 -0.079768315787167
0.716625145882031 -0.241939784427919
0.102098187618736 -3.87444767333318
0.22650852980868 -2.26214686656195
0.0191088229477047 -6.24336699906504
0.938599455335857 0.865890133027358
0.2347056827753 -2.32587395746846
3.4948422539141 5.66736308042557
1.62449086490779 1.77447122917016
0.475084882948783 1.53982482789611
0.070389327891398 -4.39111166003336
0.0612001564367373 -4.58747371987721
0.242856523896164 -2.29523657896682
0.106571664198044 -3.35429474331452
2.57934108237249 4.83582214054931
2.15380533607904 2.76343999873801
1.88362081628567 2.69945209722665
1.4023583652081 1.43213116424757
1.11325597750326 0.643266767865663
2.84465346348058 4.52480265342335
1.29670211859919 1.19477156558687
1.04497690871838 0.536873482828517
1.31034012061215 1.18725507202269
1.18692307779421 0.776101640106764
1.90046432644909 2.29038363548393
0.610385097601063 -0.348795003062571
2.11325597750326 3.35530797711531
0.230612928141416 -2.66982215577357
0.0840642647884745 -4.14334401085288
1.7311832415722 1.95501167191113
0.0379678501990204 -5.26299580581397
1.72246602447109 1.93208140209058
0.0795203396435264 -4.22069928061176
1.56884283535788 2.59910014499541
0.218264535713771 -1.04412574996763
0.137503523749935 -2.93859945533586
0.505890929729957 -0.755744205874964
0.978195629681652 0.559749618178249
0.635367454158399 1.29198719971084
0.259021343327171 -2.28391324804772
0.516015147003665 -1.20685921015036
0.641546029087524 1.82028314594132
0.565597175854225 -0.807161932285276
1.50589092972996 1.31964886378545
0.214124805352847 -2.75411569792364
0.0612001564367373 -4.37233590762642
0.238786859587116 -2.17349997675138
2.5500797855125 4.07544581932275
1.18057224564182 0.67887585890379
0.27500704749987 -2.05869265860095
0.0931094043914815 -3.4870360800319
0.294743265561132 -1.43496803278802
0.662965012722429 -0.708958950496541
0.0976107966264223 -3.93638163008604
0.810100298796422 0.209569858039443
0.754174884198429 -0.0816563152730533
0.407805930047768 -1.20178183748045
2.89077093024524 4.1122026653229
1.25701061820602 1.16696258758645
0.214124805352847 -2.57094165709354
0.0519520796347216 -4.56903156143402
1.10433665981474 0.96644034458472
0.987927167699425 0.2391820793003
0.16349873228288 -2.98827461436005
2.20580953714084 2.77539707759945
2.17419333307912 3.12746028830953
0.75702324650746 -0.328153782291672
0.0565835283663675 -4.46697842769065
0.728283351066405 0.0222005343407038
0.0565835283663675 -4.2679450217857
0.238786859587116 -2.17349997675138
0.133125083239361 -2.46386945709236
1.31227792485364 1.15736101896902
0.826463745005309 0.0267073045623616
0.951090399519054 0.333142882383289
0.396890152568584 -1.40488703867803
0.167786090685978 -2.62597399480986
0.115477217419936 -3.47357382022534
0.146220740851044 -3.11185760044229
4.03738222200308 8.00776476499153
0.641546029087524 -0.443166672459877
0.242856523896164 -2.55393560510053
4.37828040359767 8.40587566382082
0.180572245641821 -2.45141217030118
0.150559676575381 -2.85348862173769
0.492280498211304 -0.991468821573957
0.222392421336448 0.0128098070513064
0.678071905112638 -0.3536369546147
1.90817242158435 2.33034414986779
0.632268215499513 -0.315609053424355
0.662965012722429 -0.632167696771663
0.070389327891398 -3.74826824323171
0.464668267003444 -1.30895888282613
0.172060745786304 -3.08704472936772
0.294743265561132 -1.89153241952916
0.259021343327171 -2.33169160987404
0.607231664562189 -0.632766087478638
2.18375115630933 3.13927710739526
0.176322772640463 -2.76686707988007
0.485426827170242 -1.17960755483965
0.943608818149602 0.240489620942868
0.242856523896164 -2.20348465685759
0.742724863454891 -0.0146132962959569
0.128733314122203 -2.59795198143375
1.66144558652523 2.18007191297347
0.990349829966281 1.07965732242478
1.79493566280354 2.19251087452393
1.10880321149663 0.851842893923898
1.37295209791183 1.38438253166769
1.8087282634663 2.06024021918417
0.124328135002202 -3.49227535148232
3.21878116778407 4.66477391322971
1.36737106564853 1.29775578501216
0.26703633639129 -1.96479196898958
0.485426827170242 -1.20163386116965
1.0191088229477 0.645705256685479
0.575312330687437 -0.677338681280116
1.0309245731949 0.512186007482054
0.519374159093579 -1.27368879829846
0.159198594849254 -2.80053555284868
0.877089818075277 0.408981409585511
0.70781924850669 -0.24863134070682
0.115477217419936 -3.01780128636424
2.15488560197817 2.85170921491629
0.604071323668861 -0.373002279481632
0.0473057147783568 -4.67968115797429
0.26703633639129 -2.21061385878078
1.54267077900472 1.74717780718146
0.443606651475615 -1.40229145916343
0.128733314122203 -3.34691185612283
0.522725368593217 -0.799443439973332
0.0840642647884745 -3.58476951094883
0.341036917835067 -1.78659636189081
0.404176506647077 -1.39571706610431
0.111031312388744 -3.51912970974175
1.55745093715259 2.50904472753978
0.951090399519054 0.506185387337039
0.218264535713771 -0.911148964409844
0.0426443374084937 -4.80042350321631
0.282933963271499 -2.15970799740195
0.150559676575381 -3.00019301559209
1.37851162325373 1.34964551329522
0.505890929729957 -1.0633234609776
0.189033824390017 -2.57668716465097
0.172060745786304 -2.72617644320999
2.08746284125034 2.63417363637739
0.0795203396435264 -4.05114083871153
0.0519520796347216 -4.35643463024133
2.27600029713696 3.37295054544413
1.48542682717024 1.97075518022414
1.50250034052918 2.27152028214831
1.85466063683596 2.27874727112348
0.415037499278844 -0.8960748386893
0.404176506647077 -1.39571706610431
0.106571664198044 -3.56655221182103
1.10433665981474 1.08034964746513
0.581752944245266 -0.558689446781169
1.29474326556113 1.02474819410218
0.512648295905266 -0.944282769346664
1.78938148831734 2.13403041580237
2.01316445919845 2.8704697400118
2.92536651876942 4.39305171830319
0.892714826844151 0.533677234190303
0.776805858697997 -0.129413701762383
0.407805930047768 -1.31727138694476
0.807354922057604 0.177944449778432
0.858644150754458 0.381650685290236
1.13750352374994 0.747541879752667
1.02384674195437 0.418651768494962
0.73407731484138 0.357186351579602
1.11103131238874 0.477547382744966
1.60407132366886 1.73820028283798
0.0473057147783568 -4.67968115797429
1.70634635910781 2.24787333623517
0.124328135002202 -3.60517572161067
6.38727062308623 11.2822481491768
0.464668267003444 -1.38253167473231
0.128733314122203 -3.16280151776137
0.985500430304885 0.115313898215178
0.150559676575381 -2.92497686681379
1.18903382439002 1.84273335453393
0.0191088229477047 -6.24336699906504
0.450661409009565 -1.14007919065301
0.526068811667588 -1.01532835456863
0.154885601978171 -3.04821096685627
0.512648295905266 -1.08049940982673
2.06580205839575 2.4585950311735
0.172060745786304 -3.00728814566567
0.250961573533219 -2.36179827514488
0.619804249933457 -0.743440330214787
1.14622074085104 1.06220181935338
1.0024024902153 0.394371591409448
0.923466151810701 0.404613977876851
0.745595899309646 -0.295414213094566
0.436517226689295 -1.46183006116316
0.0795203396435264 -3.89943105997237
0.278975949702815 -2.40774331275905
0.882316979738826 1.55018688319575
0.983069604050123 0.465425627008705
0.141868716311337 -3.14519261743685
0.106571664198044 -3.56655221182103
0.0885939232689884 -3.77796605674737
0.610385097601063 -0.560182686945299
1.45768183668734 1.77704990759326
1.70043971814109 1.96365969154102
1.81147103052984 2.33534673423351
0.115477217419936 -3.370172322341
0.526068811667588 -0.639640421679395
0.0332761548742986 -5.45070858821413
0.325770161181757 -1.81891695534547
0.0565835283663675 -4.69793286253052
1.24082312674364 1.18834940548926
0.0332761548742986 -5.45070858821413
0.115477217419936 -3.47357382022534
0.0976107966264223 -3.7957252598056
1.20372320989238 1.20518883865793
3.07553263116736 4.96327770563272
2.16778609068598 3.26934677508787
0.0931094043914815 -3.85476786453239
0.736965594166206 -0.438276768112044
0.647698256069119 -0.295236578966824
0.722466024471091 -0.280021759854367
1.87315698045335 2.72655179284055
0.0379678501990204 -4.93318411185077
2.30548419195875 2.93589278250786
0.246914740470517 -0.81846306355601
1.54761434194885 1.46116175636062
0.481987743203471 -0.833431427949788
1.68407064573408 1.88236060536337
0.16349873228288 -3.15018144090643
0.519374159093579 -0.687430657579229
0.271027196587325 -2.07046653102947
0.0285691521967709 -5.66818551913647
0.111031312388744 -3.75933340719466
1.43473941372139 1.39180572176185
0.254997086768376 -2.29831867082922
2.55254102302878 4.40003218367111
0.6959938131099 -0.122393615695987
0.0238467419543677 -5.92632112555742
0.0473057147783568 -4.95098317979169
2.03796785019902 2.5950490767323
1.07952033964353 0.284374154613303
0.150559676575381 -2.65809990739144
0.137503523749935 -3.17960755483965
0.687060688339892 -0.514090746795874
0.0191088229477047 -6.24336699906504
1.49910176406732 1.30149303434353
0.0426443374084937 -5.09802002034339
0.189033824390017 -2.17698685468052
1.49910176406732 1.52919278519814
2.18586654531133 2.90672975107511
1.17419333307912 2.0324861678814
1.36737106564853 1.88332003549841
1.18057224564182 0.789088325242339
0.197446064206217 -2.65272937706899
0.7796099315747 -0.347996412348839
0.246914740470517 -2.02341362318001
0.562344198059137 -0.693894507047324
0.787989597190673 -0.203929201347825
0.765534746362977 -0.4231017742778
1.78659636189081 1.95123597609293
1.0191088229477 1.84717462380776
0.65382435886596 -0.78615252400363
1.28095631383106 1.16730636777505
0.0379678501990204 -4.93318411185077
0.286881147788162 -1.84064297881299
0.568842835357879 -0.69327022272225
1.37295209791183 1.26899310384953
0.495695162624069 -0.989711132492165
0.432959407276106 -1.36291476820271
1.04030798865354 0.570533328715122
0.662965012722429 -0.476368117130047
2.48026512205446 3.68028671932478
0.321928094887362 -1.29031101924587
0.0565835283663675 -4.69793286253052
0.290817562347332 -2.1357611188102
0.728283351066405 0.266394633540858
1.29670211859919 1.28069153963044
2.12763327972587 2.90781028185274
0.271027196587325 -1.81144594039947
0.7311832415722 -0.487126251289836
0.172060745786304 -3.08704472936772
0.314213129759357 -1.87994253566548
0.968398002614171 0.719792703980434
1.66296501272243 2.40869065844476
0.0795203396435264 -4.05114083871153
0.485426827170242 -1.07425455469342
0.447138342445868 -0.907524024691937
0.578536231561723 -0.893204278881261
0.552541023028779 -0.491551561154392
0.771181309504119 -0.280392856048503
0.461179280923565 -1.01029797545575
0.119909463735197 -3.42975911495865
0.987927167699425 0.38671561057672
0.197446064206217 -2.7147281050735
2.02147972741045 2.94022647320332
1.29670211859919 0.911545165986045
0.461179280923565 -0.862613452314093
0.20997316208238 -2.53367770683537
0.218264535713771 -2.49617195802551
0.861293729168408 0.295306954017632
0.440066293770366 -1.30708719208201
1.54267077900472 1.7643232406088
0.568842835357879 -0.632167696771663
0.214124805352847 -2.57094165709354
0.575312330687437 -1.08475731085056
1.13093086982645 1.16868066991986
0.53605290024021 -0.881927006198966
0.0238467419543677 -5.92632112555742
1.37295209791183 1.13919130956727
1.36737106564853 1.36673506393463
0.329602022772783 -1.59120030301062
0.675063155240299 -0.49474349085327
0.549258439039477 -0.792740882188708
0.549258439039477 -0.809556026691276
1.57208120942442 1.47953281733712
0.124328135002202 -3.49227535148232
0.385891153619327 -1.49898768254871
0.356143810225275 -1.08978073443747
0.0565835283663675 -4.2679450217857
0.115477217419936 -3.47357382022534
0.681074393274161 -0.191698756177983
0.594548549550354 -0.857941791990632
0.205809537140844 -2.44404161641349
0.180572245641821 -2.80896417491926
0.146220740851044 -3.19779179487526
1.08406426478847 0.475327851475051
2.16457176694811 2.69106851313629
1.26503675874494 1.03384970517109
0.0840642647884745 -4.14334401085288
0.111031312388744 -3.51912970974175
0.0332761548742986 -5.45070858821413
0.404176506647077 -1.6146505372187
1.10657166419804 1.34385302250988
1.53439367631852 2.75170063204063
0.70781924850669 -0.512047968039972
1.83052577032854 2.1379822956475
1.1287333141222 0.75769878804335
0.214124805352847 -2.12976560435234
1.20372320989238 0.768644034672034
0.238786859587116 -1.89703296261021
0.0238467419543677 -5.43392474357234
0.22650852980868 -2.21658189062619
0.242856523896164 -2.0759488532333
0.0749620576812219 -3.82164330899001
0.938599455335857 0.630607021357193
1.35802109746595 2.07268132783107
0.290817562347332 -1.93792142471306
1.0071955014042 0.222957532780768
0.20997316208238 -2.37508667756851
0.704871964456353 -0.456280674513419
0.137503523749935 -3.46911417203464
0.0976107966264223 -3.2453484092895
0.382206106811471 -1.18621680727507
1.3636383467722 1.03665132231369
0.943608818149602 0.36559954041075
0.0931094043914815 -3.59951080929031
1.02856915219677 0.460817063355118
0.271027196587325 -1.99159673708061
0.176322772640463 -1.79891168432405
0.853330350857991 0.0464649743057541
0.681074393274161 -0.483906124447101
0.0191088229477047 -6.24336699906504
0.070389327891398 -4.20163386116965
0.659924558402378 -0.275167248619419
0.0332761548742986 -5.45070858821413
0.0473057147783568 -4.67968115797429
0.070389327891398 -4.20163386116965
0.0612001564367373 -4.58747371987721
0.842643672060743 0.31199940416883
1.13093086982645 0.966242786166598
1.68407064573408 2.05717107712811
0.495695162624069 0.654263863697632
0.495695162624069 -1.08885675252594
0.447138342445868 -0.981812042880511
0.884923475553307 0.423264859855922
1.51096191927738 1.51451285823116
1.26303440583379 0.852813922852726
0.869213392464646 0.567117791730809
0.400537929583729 -1.23213974364178
0.562344198059137 0.154668891075704
0.877089818075277 1.25779103160096
0.597729796795034 -0.347812184943911
1.21412480535285 0.773968108068996
0.26703633639129 -2.16662361078025
1.55417951842453 1.86053657045979
1.99638874644762 2.54993697623317
0.146220740851044 -3.11185760044229
0.321928094887362 -1.69652466813771
0.0426443374084937 -5.09802002034339
2.15055967657538 2.70815401023395
0.242856523896164 -2.29523657896682
1.65992455840238 2.03846906878777
1.25902134332717 0.780462264408389
0.684070645734081 -0.583130139381423
0.492280498211304 -1.19734913722692
0.443606651475615 -1.28008034764462
1.28688114778816 1.15086392799735
0.263034405833794 -2.31711107858959
0.616671360448494 -0.561036661475676
0.710760523818812 -0.643579780123714
0.344828496997441 -1.45409772921744
0.478540441585002 -0.905805363799395
1.35614381022528 1.48321939433505
0.475084882948783 -0.889773089662143
0.759865996276285 -0.379850396151924
0.910732661902913 0.329358829137223
1.32577016118176 1.1001488628513
1.6353674541584 1.71937271821651
0.321928094887362 -1.86205790046286
1.09761079662642 0.544579667975508
0.568842835357879 -0.773477723627107
0.863938450423972 -0.0728328800114422
0.356143810225275 -0.620523685944101
0.818305221618145 0.0530376990192633
0.866578332296676 -0.0459012318998747
0.662965012722429 -0.463004578515149
1.45592992992574 1.81112274053927
0.0612001564367373 -4.18515582719287
0.2347056827753 -2.37508667756851
0.184809238528292 -2.43227441040361
0.443606651475615 -1.25683306666548
1.04497690871838 0.682277650281384
0.22650852980868 -2.51443532035811
0.895302621333307 0.185898358589315
0.385891153619327 -1.36867635407884
0.826463745005309 -0.0611739940883035
3.36923380966572 5.60677759337083
0.626049692764355 -0.155563736859994
1.59454854955035 1.53068543973796
0.450661409009565 -1.2277635929943
1.81557542886257 2.167113001499
0.348610137539868 -1.90954682624418
0.450661409009565 -1.34543980164808
0.37851162325373 -1.53750114701489
0.719548541088797 0.00744353493697478
0.205809537140844 -2.44404161641349
0.238786859587116 -2.17349997675138
0.0238467419543677 -5.92632112555742
1.17632277264046 0.729379981604447
1.33342373372519 1.17448551582086
0.0885939232689884 -3.91681604740544
2.28095631383106 3.25077910147637
0.7796099315747 -0.287854531267929
0.759865996276285 0.132611686898976
0.607231664562189 -0.253397231372463
0.197446064206217 -2.42837324065334
3.61667136044849 5.76934954307138
1.10657166419804 0.691718392041544
0.184809238528292 -2.92400001021048
0.961005868384136 0.534710130470322
0.0840642647884745 -4.14334401085288
1.47681369686553 3.33867800863873
0.495695162624069 -1.00900265536165
0.0285691521967709 -5.66818551913647
3.94922363836894 6.30568183372824
0.542670779004718 -1.06982490547258
1.32577016118176 1.23335184197785
1.42581733803209 1.06727648443935
0.619804249933457 -0.792740882188708
0.37851162325373 -1.84896224285118
0.193246075676931 -2.8032273581061
1.19744606420622 1.16441750005212
0.302562770020431 -1.83742062096849
0.450661409009565 -1.42094688957413
0.2347056827753 -2.42603759234802
0.0332761548742986 -5.08049940982673
0.205809537140844 -2.73385945270978
0.348610137539868 -1.70693599555195
1.09985623683207 0.917688260526279
1.32960202277278 1.21259883374508
0.0840642647884745 -4.14334401085288
1.23266075679027 1.35766968438004
0.644625422019496 -0.686420865515558
1.5327325419486 1.47745497041807
0.146220740851044 -3.11185760044229
0.0191088229477047 -6.24336699906504
1.08406426478847 0.516386258270248
0.374807654490311 -1.75482115901729
2.13968777101181 3.04885357500375
0.0749620576812219 -4.3030732451893
1.08633087176042 1.29649260251143
0.471621027645211 -1.12442592634153
0.562344198059137 -0.741502923545859
0.920928429008801 0.301858399128543
0.516015147003665 -0.752082644628021
0.154885601978171 -3.04821096685627
0.20997316208238 -2.37508667756851
1.17419333307912 1.09620467931966
0.106571664198044 -3.81551624258778
2.50080205305716 3.41954791030247
0.0426443374084937 -5.09802002034339
0.542670779004718 -0.728652944926549
0.0285691521967709 -5.66818551913647
0.475084882948783 -0.486788138128643
1.1287333141222 1.1928943515357
0.0473057147783568 -4.67968115797429
0.529404524230844 -0.731854725473681
1.74846123300404 1.85430927580902
0.845322772256625 0.325192577451049
0.0885939232689884 -4.07046653102947
0.443606651475615 -1.14590425117144
0.793549122532574 0.714597781137752
1.92219784839637 2.46754121442151
0.070389327891398 -4.20163386116965
0.16349873228288 -2.77510072305298
4.63498041323297 8.4682452975207
2.61588707391606 3.60886065640803
0.159198594849254 -2.55393560510053
0.956056652412403 0.703539275391361
0.246914740470517 -2.42837324065334
0.111031312388744 -3.63423818721313
0.512648295905266 -1.23093120322272
0.519374159093579 -1.32112414109621
0.578536231561723 -0.475898296842907
0.20997316208238 -2.23221531104305
0.22650852980868 -2.40817010773328
1.09761079662642 0.570804057048547
0.559083868895551 -0.560182686945299
1.74846123300404 2.06500278134434
0.0931094043914815 -3.85476786453239
0.970853654340484 0.529281942262774
0.581752944245266 -0.311132292394397
0.539365634281046 -1.03075559852117
0.502500340529183 -1.2824649357827
1.17632277264046 0.735188875910998
0.385891153619327 -1.61243581398232
0.672048117484868 -0.591830417268533
0.371094151691247 -1.828481819381
1.38773015328311 1.66613591171066
0.693022246578609 -0.397982907875465
2.31517975963866 4.23973639692296
0.665999072812063 -0.324664893754745
0.475084882948783 -1.14323743270923
1.70781924850669 2.1711754027199
0.106571664198044 -2.78981827660912
2.02856915219677 3.19600062551782
1.61667136044849 3.2969443336519
0.656877682843514 0.076289866809966
0.356143810225275 -1.92974853775359
1.19534759832222 0.78097716658836
2.25701061820602 2.78825970113949
0.385891153619327 -1.34396924765383
0.0238467419543677 -5.43392474357234
0.298658315564515 -1.91784882208667
1.34293395300766 1.25294025052872
1.09085343045111 1.73879313655527
0.400537929583729 -1.42595115943059
0.575312330687437 -0.372440007941852
1.10657166419804 1.26172031707375
1.21412480535285 0.631738917516924
0.102098187618736 -3.73943384975696
0.5881649327595 -0.692646208421222
0.184809238528292 -2.65728797910218
0.141868716311337 -2.98381457225906
0.180572245641821 -2.74287498446149
0.124328135002202 -3.28995702708586
0.532732541948599 -0.550539473180328
0.97330513333458 0.906817681642055
0.371094151691247 -1.66655073704552
1.46466826700344 1.19536866833005
0.70781924850669 -0.271745774380665
0.124328135002202 -3.38757254303646
0.0795203396435264 -3.13498382368941
3.77645496606806 6.31834082538692
0.575312330687437 -0.823378360360755
0.189033824390017 -2.76064078838145
0.26703633639129 -1.78776208641444
0.176322772640463 -2.83409074912644
0.0976107966264223 -3.66757225874853
0.963474123974886 0.0900150297032529
0.436517226689295 -1.33469038719671
0.619804249933457 -0.438734493221205
1.42939279225591 1.11091217001186
2.34388153599141 3.11764871831787
0.6959938131099 -0.349450587301465
0.31034012061215 -1.7206529390306
1.90046432644909 2.63294252962298
0.539365634281046 -1.09115068520121
0.773996325111173 -0.0754234078471828
0.16349873228288 -2.91366155358595
1.94984616051059 2.44257445118851
0.20997316208238 -2.53367770683537
1.49569516262407 1.5380148686974
1.81284046114133 2.11021200977299
0.348610137539868 -1.77136231448371
0.736965594166206 -0.122463647736043
0.418639735959039 -1.62413841001201
0.070389327891398 -3.04409258418317
1.85199883711245 2.10620936522623
0.176322772640463 -2.41845124898725
0.519374159093579 -0.80053555284868
0.933572638261024 0.565760175666947
1.56559717585423 1.47560547969507
0.407805930047768 -0.920342677575223
0.0426443374084937 -5.09802002034339
0.230612928141416 -2.20192982897065
0.0473057147783568 -3.33323074395286
1.44890095114513 1.70544908095484
0.565597175854225 -0.986743903297733
1.24893957594801 1.09891042384278
1.04264433740849 0.697601272931786
0.119909463735197 -3.32934556644985
0.133125083239361 -3.04621673296611
0.542670779004718 -1.01029797545575
0.684070645734081 -0.612337460705472
1.4594316186373 2.8328053613825
0.457681836687337 -1.38875128430848
1.08859392326899 0.698394420119573
0.0565835283663675 -4.2679450217857
2.56884283535788 3.51606013527215
1.25902134332717 1.18451206303316
0.167786090685978 -2.88640950347621
0.0565835283663675 -4.2679450217857
0.294743265561132 -1.96498033087093
0.172060745786304 -2.49100895660682
1.12653240592893 1.02609931708583
0.782408564927373 -0.176986854680516
0.0285691521967709 -5.66818551913647
0.529404524230844 -0.638763685103477
3.23776764722336 5.76305503921169
0.0191088229477047 -6.24336699906504
0.259021343327171 -2.06621685933827
0.282933963271499 -1.43066931900737
0.447138342445868 -1.14295326281228
0.953575662908648 0.389959639052649
0.693022246578609 -0.335765791241734
0.698959271586461 0.212446147773695
0.389566811762726 -1.69777632859222
1.08859392326899 1.02199462624917
1.30256277002043 1.61310059125355
2.30937024155654 3.02062181473326
0.0332761548742986 -5.45070858821413
0.961005868384136 0.112043625532956
0.739848102699327 -0.0227108859254977
0.254997086768376 -1.9241220811198
0.27500704749987 -2.09946674566858
0.890122382227627 0.0958811536415353
0.0658020583957461 -4.48559410585799
0.461179280923565 -1.24173057828899
0.0795203396435264 -3.89943105997237
0.146220740851044 -2.95397115816226
1.0071955014042 0.430526953679102
0.672048117484868 -0.199489908524927
0.0191088229477047 -6.24336699906504
1.58976348698498 1.50896278777678
0.0379678501990204 -5.26299580581397
1.19534759832222 0.758335980939151
2.12212049105055 2.97968075706077
3.14459026973282 4.89325776127455
1.40599235967584 1.4453263301978
1.86525899517602 2.38040020449525
2.18480923852829 2.89905057864116
0.0885939232689884 -4.07046653102947
1.38404980679516 1.97735038307556
1.01197264166608 0.540593511701257
1.53439367631852 1.80085633662457
0.0931094043914815 -3.59951080929031
0.604071323668861 -0.60282892151467
3.915839552336 7.11429552006973
1.80046853647236 2.15203324979879
0.230612928141416 -2.66982215577357
0.106571664198044 -3.45652342800661
3.39780296186249 5.70011677366678
0.616671360448494 -0.254375323241624
0.193246075676931 -2.6744351754313
0.678071905112638 -0.3536369546147
0.635367454158399 -0.304264341143431
0.450661409009565 -1.09815774121991
0.0749620576812219 -4.3030732451893
1.42581733803209 1.10813933239667
0.0379678501990204 -4.93318411185077
1.24893957594801 0.926854133338217
0.879705766282288 -0.166984708832567
0.230612928141416 -1.92046443940514
1.64769825606912 1.77129439258053
0.333423733725192 -0.922779868865013
0.0191088229477047 -6.24336699906504
0.333423733725192 -1.8713843752396
1.31227792485364 1.69025886751373
0.0931094043914815 -4.00160925286166
0.471621027645211 -0.946512783593679
0.443606651475615 -0.946760775866037
1.11103131238874 0.689845150064937
1.95233356636969 2.36277244994635
0.0191088229477047 -6.24336699906504
0.722466024471091 -0.467445351674018
1.52439805868307 1.54820841259408
0.681074393274161 -0.282680133464952
0.214124805352847 -2.57094165709354
0.0976107966264223 -3.44106896937727
0.812840461141334 -0.172865255120707
0.26703633639129 -2.40135649312783
0.271027196587325 -2.28885627328171
0.172060745786304 -2.85989620906635
0.146220740851044 -3.11185760044229
0.776805858697997 0.388301672210008
0.468148835738406 -0.858408277871749
0.432959407276106 -1.41343003945696
1.24488705912353 1.08872248515729
2.52272536859322 3.30871788260564
0.0565835283663675 -4.46697842769065
0.325770161181757 -1.54105389403444
0.0976107966264223 -3.7957252598056
0.539365634281046 -0.682156471777226
2.09085343045111 2.51047086398322
0.0191088229477047 -6.24336699906504
0.0285691521967709 -5.24580604451645
0.478540441585002 -0.961092507744648
0.559083868895551 -0.618250557476547
1.82646374500531 2.05485041244038
3.30499769893748 6.36944294559747
0.716625145882031 -0.264946398791714
0.222392421336448 -2.5897956544571
2.58896443127865 3.59813758485604
0.2347056827753 -1.94533540209772
0.115477217419936 -3.47357382022534
0.75702324650746 0.0896523270732945
1.99276843076892 2.36084811157
0.890122382227627 0.257986069005366
0.584962500721156 -0.516642542117222
0.371094151691247 -1.69751547643159
1.13093086982645 0.798837712052294
0.359895945086383 -0.930146890305033
1.09985623683207 0.617835200532097
0.411426245726465 -1.6340884135259
1.83861567026064 1.89394871923846
1.51769563064258 1.59840451070631
0.457681836687337 -0.936874185584468
0.382206106811471 -1.67870251834031
0.440066293770366 -1.02593321506433
0.106571664198044 -3.56655221182103
0.22650852980868 -2.21658189062619
0.831877241191673 0.241483104820393
0.866578332296676 0.166754847351352
0.440066293770366 -1.17049205824524
1.89530262133331 2.56429251394501
0.675063155240299 -0.454516422267828
0.298658315564515 -2.03161021728493
1.59454854955035 1.67969944685267
0.352381891429076 -1.79712194804844
0.367371065648529 -1.64249977751832
0.575312330687437 -0.724394927658734
0.785201779819054 0.0240998380226268
0.20997316208238 -2.42603759234802
1.55254102302878 1.75994197958282
0.115477217419936 -3.70567636650724
0.629162304631691 -0.351501210270709
0.102098187618736 -3.50226446764647
0.2347056827753 -2.23221531104305
0.0332761548742986 -5.08049940982673
3.00480098626382 4.3814284567952
1.52940452423084 1.6710383359323
1.14839183989267 0.82833994718694
0.850666093330934 0.0770219283718727
0.230612928141416 -2.60968445358264
0.141868716311337 -3.14519261743685
1.74272486345489 1.7532019142114
0.184809238528292 -2.48532389607898
0.454175893185802 -1.58115572457732
1.06120015643674 0.48937338391328
0.882316979738826 -0.192580745149766
0.197446064206217 -2.84734084663232
0.0565835283663675 -4.46697842769065
0.0885939232689884 -3.23319804762282
0.464668267003444 -1.23895671194464
1.06350294230616 0.726029245874868
0.440066293770366 -0.774137706502375
0.742724863454891 -0.281565365831208
0.115477217419936 -3.47357382022534
0.0285691521967709 -5.66818551913647
0.478540441585002 -0.887837325488894
0.218264535713771 -2.20170784742782
0.7796099315747 -0.000402144961736698
0.393233128960495 -1.48866002559365
0.0473057147783568 -4.95098317979169
0.2347056827753 -2.32587395746846
0.20997316208238 -2.53367770683537
1.84933211723877 2.03785426866333
0.499101764067318 -1.12863981807524
1.37666082756579 1.16012730130927
0.189033824390017 -2.26701574958553
0.923466151810701 -0.0957667092406398
0.197446064206217 -2.65272937706899
0.111031312388744 -3.63423818721313
0.495695162624069 -1.04837727751168
0.765534746362977 0.0191723092748459
0.443606651475615 -1.56407711579573
1 0.322892785689532
1.76694846038192 1.84235216551495
0.604071323668861 -0.131878824359426
0.294743265561132 -2.12414543736604
0.436517226689295 -0.826997388878313
0.27500704749987 -1.4992149967504
0.294743265561132 -1.96498033087093
0.218264535713771 -2.2467980857886
0.559083868895551 -0.987636620699586
0.897885782347309 0.0115179769381617
0.0565835283663675 -4.69793286253052
3.29816951493613 6.00097950784385
0.0565835283663675 -4.69793286253052
0.282933963271499 -1.81602583875345
0.205809537140844 -2.15906135502612
0.321928094887362 -1.49268264317304
3.50673733341565 5.64556004025448
0.562344198059137 0.479336704161129
1.4240262825061 1.13556488427951
0.172060745786304 -2.93171072104265
1.33723534767521 1.08157371694147
0.263034405833794 -2.01454830856916
0.102098187618736 -3.50226446764647
0.678071905112638 -0.391111660033363
0.0885939232689884 -4.07046653102947
0.359895945086383 -1.48365871982958
0.943608818149602 0.445721979830723
0.0332761548742986 -5.45070858821413
1.47162102764521 1.7076025965776
3.32481060342048 4.93269451201714
0.22650852980868 -2.40817010773328
1.11103131238874 1.58708396964829
0.581752944245266 -0.37227345104251
0.801848445751061 0.20744021302786
0.594548549550354 -0.677338681280116
0.992768430768924 0.630773226873201
0.070389327891398 -3.30513843692351
1.93231319248843 2.33529574243427
0.622930350920177 -0.32603524254866
1.13531596451217 0.774297272559892
0.27500704749987 -2.32265203654722
1.21826453571377 1.33821530544161
0.400537929583729 -1.25498936668179
0.193246075676931 -2.6744351754313
0.2347056827753 -2.53367770683537
0.0840642647884745 -4.14334401085288
0.2347056827753 -2.47885399778978
0.254997086768376 -2.29831867082922
1.00480098626382 1.04743022726389
0.37851162325373 -1.50975615653198
1.84130225398094 2.70741299944713
0.970853654340484 0.495455600400648
0.0426443374084937 -3.99672267972978
0.411426245726465 -1.26597103333374
0.619804249933457 -0.243309883362839
0.920928429008801 0.0361494716987047
0.159198594849254 -3.01780128636424
1.30839971004272 0.855047479742864
2.66296501272243 6.07797076779002
0.980634675133069 0.306547722253105
2.27897594970282 3.25655966978521
1.6915341649192 2.13479236071706
0.471621027645211 -1.0626514084938
1.04730571477836 0.579053110425874
0.218264535713771 -2.34144013533324
1.03562390973072 0.316126364383995
0.282933963271499 -2.24863134070682
0.0931094043914815 -3.59951080929031
0.146220740851044 -3.28917068867816
0.393233128960495 -1.06871118095738
0.37851162325373 -1.62408883201098
0.184809238528292 -2.59765988862879
1.44360665147561 1.44927206241171
0.829173032263295 1.09800907272503
1.66448284036468 2.13830382421906
0.698959271586461 -0.506759381459846
0.337235347675211 -1.4934070013222
0.464668267003444 -1.15060985814518
1.18269229751619 0.897868519034626
0.0285691521967709 -5.66818551913647
1.40053792958373 1.3173273028475
1.37851162325373 1.76184026280524
1.38404980679516 1.09650556831782
0.0976107966264223 -3.7957252598056
0.150559676575381 -3.25268805012923
2.1243281350022 2.98247550215797
1.81147103052984 2.03688258531619
0.638460049213781 -0.579881014574879
0.650764559116902 -0.704129577683677
0.559083868895551 -0.518115901577263
1.9975935022929 2.99636859147381
0.159198594849254 -2.9416854352096
2.13422093976063 3.03772305127447
1.32000321796287 1.20853326671827
1.39506279951758 1.14653317370803
0.0565835283663675 -4.69793286253052
0.070389327891398 -4.03417711531809
0.294743265561132 -1.96498033087093
0.552541023028779 -0.878226837356375
0.632268215499513 -0.578343241789395
0.0931094043914815 -4.00160925286166
1.19324607567693 0.898429470984206
0.594548549550354 -0.397643864050128
0.27500704749987 -2.05869265860095
0.5881649327595 -0.740212763013438
0.172060745786304 -2.7914876118988
0.443606651475615 -1.35215802568879
0.422233000683048 -1.32530960163762
0.154885601978171 -2.51949854396104
0.341036917835067 -1.30911828783606
0.0379678501990204 -5.26299580581397
0.725377619890994 -0.378846200027235
0.137503523749935 -3.09471865725314
0.0976107966264223 -3.54988004156571
0.0285691521967709 -5.24580604451645
0.961005868384136 0.452472613860731
0.27500704749987 -2.1846439090384
0.150559676575381 -3.34773031364798
0.128733314122203 -3.55800260138604
1.58656460531766 2.02273496627852
2.17632277264046 2.70294657375167
2.77610398807316 4.30548988572182
0.137503523749935 -3.36602067907053
0.568842835357879 -0.42364099874339
0.106571664198044 -3.56655221182103
0.230612928141416 -2.49644420744432
0.882316979738826 0.266394633540858
2.20685157044067 2.75679244328234
0.263034405833794 -2.13653883294777
3.47292094817847 5.69819214704568
0.259021343327171 -1.84208385846544
0.0285691521967709 -5.66818551913647
0.877089818075277 0.0567536328802743
0.146220740851044 -3.11185760044229
1.18692307779421 1.50737958938842
1.73840756834011 1.87270908851802
1.15055967657538 1.09223459581723
1.38404980679516 1.28650537642241
0.282933963271499 -1.59585995527735
0.325770161181757 -1.56941337830562
0.176322772640463 -2.90460050733978
1.89917563048051 2.22011249984924
0.111031312388744 -3.63423818721313
0.461179280923565 -0.794078904929051
0.27500704749987 -1.80160045862058
0.0565835283663675 -4.69793286253052
0.562344198059137 -0.574122798854743
0.20997316208238 -2.53367770683537
0.958533382704616 0.390843109570957
0.578536231561723 -0.677210083934448
0.635367454158399 -0.495083473818534
1.2347056827753 0.859601750595504
0.76836079044174 -0.122831371730274
0.0795203396435264 -3.89943105997237
2.18903382439002 2.92060558910972
0.659924558402378 -0.58679719229581
0.425817338032086 -1.42133453136022
0.84799690655495 0.168315748580655
0.887525270741587 0.427946936525341
0.218264535713771 -2.39119603063141
2.81830522161814 3.98214172117097
1.53936563428105 1.75526154528714
0.50927356912461 -1.1234794945247
0.877089818075277 0.189612152166319
0.0565835283663675 -4.69793286253052
0.0285691521967709 -5.24580604451645
0.961005868384136 0.26442764113366
1.68257329734758 2.02365293526164
0.641546029087524 -0.305615439751757
1.97575245375332 2.21548294912139
0.73407731484138 -0.11027686920453
0.572081209424424 -0.911602722957839
0.0612001564367373 -4.37233590762642
1.02147972741045 0.5064005298957
0.133125083239361 -3.12821787460427
0.672048117484868 -0.651213038379609
0.250961573533219 -2.22017459608663
0.250961573533219 -2.01123781029598
0.578536231561723 -0.724262066907271
0.492280498211304 -1.11144053610571
1.91073266190291 2.42590114569503
0.853330350857991 0.128203636372642
0.396890152568584 -1.48365871982958
0.619804249933457 0.262216593281456
0.214124805352847 -2.69043832598359
0.644625422019496 -0.524972972731981
0.562344198059137 -0.559827013361055
0.0519520796347216 -4.81846306355601
1.05889368905357 0.547212655597094
3.34482849699744 5.05623552483304
1.61510236079315 2.01176925673691
2.08179409116365 2.72849691971376
0.422233000683048 -1.42543267064122
1.10657166419804 0.624454350424968
0.946106992004798 0.261371480283245
0.341036917835067 -1.62905508490433
0.278975949702815 -2.12920260140241
1.62293035092018 1.53101940465551
1.02384674195437 0.396829074477896
0.980634675133069 0.426284204453578
1.13531596451217 1.39327599059433
1.98550043030488 2.80218975810827
3.29376284075895 5.07388708738236
0.298658315564515 -1.88183809090875
0.197446064206217 -1.77202133012101
0.0931094043914815 -3.85476786453239
0.189033824390017 -2.89775197336065
1.24691474047052 0.863956124553902
1.63691458035588 1.84929640862275
1.29474326556113 1.4132511189655
0.0238467419543677 -5.92632112555742
0.418639735959039 -1.40386526978646
0.325770161181757 -1.6887781473874
0.84799690655495 0.0979264206892573
0.591360271919307 -1.04422525189588
0.259021343327171 -2.06621685933827
0.782408564927373 -0.375503918812959
1.9436088181496 2.74965743016998
0.622930350920177 -0.635137156007957
0.505890929729957 -1.04329683400255
1.28688114778816 1.33808807580293
0.987927167699425 0.458700362581858
0.337235347675211 -1.60639952692037
1.58014548442338 1.47811905242721
0.407805930047768 -1.44281684339878
0.102098187618736 -2.45882057290146
0.641546029087524 -0.566361668990281
2.17525844574535 2.85875723383087
1.38773015328311 1.3285073284327
0.562344198059137 -0.693894507047324
0.0565835283663675 -4.69793286253052
0.0332761548742986 -5.45070858821413
2.73840756834011 3.89103763963295
0.0191088229477047 -6.24336699906504
0.675063155240299 -0.167652978588973
0.389566811762726 -1.44041406217964
1.1720607457863 0.708941378610689
0.318075769391756 -1.83604181069385
1.72683121703249 1.76492438820457
0.578536231561723 -0.893204278881261
1.0309245731949 0.491743009118913
0.425817338032086 -1.27403882068478
0.855989697308481 0.194567791626883
1.35426407700705 3.69785289652799
0.829173032263295 0.124888737221643
0.348610137539868 -1.7387895497652
0.619804249933457 -0.604906623702354
0.823749360308273 0.272372789237448
0.180572245641821 -2.67968115797429
1.28688114778816 0.960675346482787
0.0795203396435264 -3.89943105997237
1.58014548442338 1.48847373908434
0.197446064206217 -2.23425712850372
0.325770161181757 -1.6887781473874
0.6959938131099 -0.546775345962788
0.884923475553307 0.189400595725637
0.75702324650746 -0.156997631491346
0.124328135002202 -3.38757254303646
0.254997086768376 -2.11994463354131
1.33151414371656 1.17456389624583
0.146220740851044 -3.11185760044229
1.32000321796287 1.34774464999663
0.172060745786304 -2.93171072104265
0.754174884198429 0.0639261317260149
0.115477217419936 -3.58496250072116
0.20163386116965 -2.63154463693002
0.385891153619327 -1.39381396949287
0.302562770020431 -1.70567636650724
0.871843648509318 -0.00323642235535967
0.184809238528292 -2.65728797910218
1.10209818761874 2.11756903695301
0.0976107966264223 -3.7957252598056
0.739848102699327 -0.244833743118074
0.0285691521967709 -4.65353874317206
1.76836079044174 2.42020312475625
0.626049692764355 -0.466200556713816
0.948600847493356 0.74619051662691
0.626049692764355 -0.635761769628289
1.62136814714989 1.72325049377121
0.0332761548742986 -5.08049940982673
1.36550591342897 1.67268896206994
1.19534759832222 0.960303418809039
0.55581615506164 -0.491121982392931
0.0332761548742986 -4.541802956897
0.180572245641821 -2.67968115797429
0.464668267003444 -0.843064479270281
4.17818345742832 7.31751233845372
0.799087306074004 0.141095915553367
0.629162304631691 -0.351501210270709
0.290817562347332 -2.09396315770243
0.468148835738406 -1.53866884844722
0.443606651475615 -0.723199621140947
0.278975949702815 -1.89583540709952
0.946106992004798 0.815977461759389
0.933572638261024 0.127246780943037
0.20997316208238 -2.42603759234802
0.106571664198044 -3.68567045240913
0.20997316208238 -2.65000111387777
1.29278174922785 0.895587946543017
0.119909463735197 -3.23546845942365
0.799087306074004 0.209458581908197
1.09310940439148 1.16545041488627
1.83861567026064 2.29291631965086
0.815575428862573 -0.0910136315706631
0.0931094043914815 -4.00160925286166
0.73407731484138 -0.287383363833021
0.333423733725192 -1.67371662510969
0.475084882948783 -0.87200240194874
0.665999072812063 -0.574769451965449
2.10097764772482 3.82576861372898
0.565597175854225 -1.10630663152835
0.242856523896164 -1.7824407323995
0.0285691521967709 -5.24580604451645
0.713695814843359 0.000578891885339185
0.975752453753323 0.461331151552779
0.0795203396435264 -4.05114083871153
1.51433270361662 1.44281999842615
