# Supplementary material for: Simulating multiple faceted variability in single cell RNA sequencing
Source: Nat Commun. 2019 Jun 13;10:2611. doi: 10.1038/s41467-019-10500-w (PMC6565723; doi:10.1038/s41467-019-10500-w)
Supplement: Supplementary file 4 — Source Data [file 41467_2019_10500_MOESM4_ESM.zip › Source_Data_forFigures/SuppFigure6a/symsim/nonUMI.txt]

log2(mean(counts+1)) log2(variance(counts+1))
5.01457846492289 11.9389897351306
3.74738739965272 10.7462239353379
4.09992635055603 9.2025123447665
4.62950233949197 9.83484920159048
6.96159439075666 12.3554700792194
5.02834813418931 11.8152595976273
5.21558153366573 10.4427592599853
5.55458885167764 11.7933873650249
3.65191274464578 8.62111581886582
3.08915913191124 9.39212349217852
5.23160520814165 10.8744188431657
5.60214209069798 12.2503056538952
1.69041709553247 8.10272623469535
13.136306678599 24.2972208545355
5.53114749099813 11.186560288411
6.9719171118693 13.6635490696228
4.83061027435791 11.500294281123
5.48695566000674 12.1141008417047
0.805292455600712 5.36988953050745
3.41818994794577 8.64713883210952
1.92599941855622 7.95946454785717
6.48058827023386 12.6395492525056
8.52650902008674 15.4632102070326
9.73772900612496 18.2015677140875
6.68894962811967 13.6422908817532
3.18784690943957 9.51828555413986
2.82680268428583 7.95420199647667
8.39917109381982 14.8919361762849
4.1935746404466 9.87767659666695
2.50080205305716 7.35286505486725
9.72690357471004 17.4053972621311
8.89654432675515 16.0862814371546
6.73548832988746 13.5299713140451
10.0734420277794 18.2504980181358
6.14842573740424 14.3330177042161
5.61028665708102 11.732965396756
4.79207446192887 11.1511996852957
2.68706068833989 7.44033445378423
4.14404636961671 9.5041695444744
9.16298918055832 16.9710415940568
4.42122329922514 9.32867914479112
5.10611795907107 11.333136679186
0.885574364371426 5.14986908316642
6.16982481080781 12.1476512401551
6.73379494615286 13.6834696198613
8.2582126775488 14.7082049464568
6.0601554952546 12.5509117457796
5.90032343138174 11.4868668923329
6.04488586339806 12.2019034207039
5.82553125118962 11.1960803249961
4.68299458368168 10.8444913136269
4.28429202639431 10.0207394818733
9.29923664300491 17.2085475370558
2.83794324189103 8.97553554827994
5.47297508612399 12.0522114594582
4.71781348971805 9.97364633817641
8.97030005883198 16.0094453204736
5.49337513793657 11.9086353742868
0.27500704749987 1.61992189514892
2.5963388642052 7.56974327698942
4.65906827484323 10.6621438921449
7.71944016148908 15.0629590394398
0.319039815562536 2.48935846513787
6.33297640029291 12.8557616594643
8.11730543747491 16.0684705290498
9.81057163474115 19.653500981742
1.877744249949 6.81263171982207
8.53103049200847 15.530064396012
0.959770155211467 6.16765280639741
6.14618679149074 13.1822285494533
5.4761386254757 11.9258313478919
8.87297492963506 15.9105620598468
6.51711818515321 13.2406907592545
5.82781902461732 12.6236912940201
6.58515033940912 12.7867194502159
4.47427378772256 10.415223654324
2.57773093149008 8.03612044243317
3.5478199565777 8.97902068737112
1.81044310384517 6.15477890588414
3.56254772419912 10.1579683542175
6.87221314397577 12.2773522262639
4.19515071056471 11.025775614028
14.381853336505 25.7907916585017
6.30806593898658 13.2521073649323
5.76904439109142 12.9523515122506
7.48179943166575 15.8666678552273
8.39363714256772 15.7948486345748
6.9579726209154 12.9069516811736
9.67403774846828 17.4004146010356
2.82781902461732 8.27696395432517
5.26734852020245 11.0896643752265
7.57279495056342 15.0993441988962
2.48284828306847 7.06438174957355
9.38805496718618 17.3435785905991
4.51648798090997 9.77220887731039
6.85564716602727 14.0978846354983
6.64796202260466 13.4065098995109
4.84523912563878 11.2131925399843
2.81966818349646 8.22831914468401
4.22496636500027 9.46460972232403
6.35076242400628 12.587965875678
7.38644453678189 14.2699568891145
3.3305584000308 8.17466992805814
7.22424290737999 14.0768795727059
7.80490541467528 14.486882932963
2.92694824794977 9.29327047660308
4.34269695998193 9.55780849083653
7.10373366343243 12.7282558116825
10.232912534984 17.3995257424173
6.57912733766591 12.8896483097033
8.41784196883097 15.3696971830152
5.77036656965703 12.3944836997446
2.37642931106992 7.33900557230231
3.53294028837287 9.64314981041843
6.12427643198856 11.2374038838323
6.97335297233346 13.825652746335
13.1129102281583 25.9118372290492
4.01947953370363 9.42539248704302
4.44757919654888 11.141942322055
7.92158807145474 14.7004703125137
3.67581593117227 11.7911064062368
1.62993940943954 6.80827116595989
5.4241662888181 11.9794032009777
6.31020377076176 14.060945023319
5.92148393743373 12.2268687406672
5.48421870843316 11.5414659567006
5.70092515883047 11.8957943737662
9.04459220308969 17.7538536656657
5.98384867402245 12.1519590817668
5.00966068964671 10.5844386593829
4.24184018356467 9.95939714284508
5.43320985342566 11.6143682620623
5.60533135178436 12.383695278376
9.52236574835496 17.0746215288396
7.93515031311331 15.2661777446124
7.46016917185669 13.8508405947463
6.73575908692785 12.1393907471034
4.53013318439181 10.3554217265543
2.69041709553247 8.28067996592666
6.73481121489092 13.8962873429365
3.69209237542757 9.75528815329906
4.65363331138625 10.7373562994119
6.42134955055969 13.95658422173
9.61503643771938 17.4471204259644
3.42088657497553 8.44676574884874
5.73633427697511 12.0580659697787
2.97361127551947 8.60682577828362
7.80088372611842 14.501062545715
5.49729300866279 11.3594997363796
8.3281026719581 16.2697792859316
2.42492208821069 7.63728294147681
1.48928602262588 7.17013032028141
9.451999226318 17.1913038946805
7.47923460390333 14.7729984657415
6.17262752182214 14.4783500051136
8.29388543030237 16.5347287248553
1.72027846523333 6.27270005269127
5.67348575733779 11.7524586587636
2.90400231628369 7.55000241825975
3.79623433517576 8.46734381660439
5.27024859875042 11.7913083463607
8.75725665184191 15.9982562917529
1.82171021503467 7.4011470645392
11.6908590086031 20.888213997403
5.58931407260798 12.7245670576997
2.06695024392463 7.46348462990525
3.32012359804061 9.13668240536996
2.10517519226548 7.1342950010604
3.92362461136832 10.2107712700281
6.40134887603577 11.9447759892619
4.92967266157935 10.1956568080558
11.6708852477172 20.3027100399812
5.82870773545514 11.830998728675
9.0378077411018 19.6615991304254
6.14256660376339 12.9531549852151
5.86096279785812 11.334704873385
11.1118024038866 21.0070347146376
7.25686913359066 13.0250097727734
2.90977310414164 8.2892898468896
8.59278403599975 16.0929728637487
3.36211916672566 9.33935373862998
5.63292251546124 11.988706037404
6.93082602510577 13.7579243857093
4.15765009686171 9.89076216056271
6.2310291286554 11.5395022568942
4.84624256510951 12.5673723297108
5.68060566620259 12.5910127905625
5.59715868318373 12.4712464630799
4.11956368441736 9.07143868843182
4.2037884533086 9.7638151373707
5.89324084840494 11.7502098728964
6.67514550924156 13.6220989022252
4.11165734626313 12.9859943413993
9.09405788642752 16.2855798449935
5.21305560230915 11.5532486338506
5.39343336223473 12.1854425864801
6.20045727142857 12.8759645501137
4.89275529685105 11.0491640799819
6.33722047813287 12.2056143610557
5.55834417569254 10.7500352932085
3.68229237143083 9.97428676498675
6.80509894811724 12.5422644450129
7.550823727067 13.5392796842897
2.4867143730307 9.67929308115929
3.92504996472736 11.1575298656191
6.56430194639937 12.6391914849573
3.62234472272424 9.10422307106796
5.10915157917052 11.8575288644901
5.6748984331333 12.0752294226984
7.32786697140204 13.8592481423846
6.82231588715928 12.8509602114718
1.44890095114513 5.69017060787769
7.44708322620965 14.4094288215394
0.920293300211007 5.27080782672296
4.1139504824225 10.3529209876188
4.87578006306849 10.1721459894907
5.31985272873903 12.0518134409282
7.82067360710228 15.5176045349571
6.34607044078517 12.7326185301316
4.0524593691181 8.79135531586426
7.52371876221345 14.8423584473794
4.77360079528254 10.5300207432622
3.39059890555246 10.4285489193999
4.99174857797006 10.4518196672461
5.12546513276478 11.3682460275243
8.02884537709966 14.1297116084875
1.3533232911629 7.11648832449962
5.91456452349394 12.8779755212309
5.95338165580255 12.308995815692
5.93233287978642 12.4714684239142
10.2300234388146 17.387426796952
7.80812758745547 15.1334084448979
0.424922088210688 3.10630192496406
4.05224198118114 9.73526444193865
0.18269229751619 0.91186695441835
8.82712036755862 15.9858908017623
5.5981269599196 10.9864846461739
3.25776496857139 10.0677083317881
2.20633064787105 7.65700649631648
4.14220919138924 10.8862009602275
2.66163560233596 8.54865387848697
7.54610346104226 13.8760328699235
4.3435854831614 9.24122992498397
4.27052894238072 9.83281864837902
6.68088692071969 13.1178505624274
6.08831123588866 12.5376072753128
5.69251089161507 13.3355601875681
2.22187708107703 7.2901946577106
2.23035674505615 6.57115584559959
9.92258068633834 18.1456883125491
5.24374523473398 11.2380352721498
7.17873953561556 13.4844852090121
5.33521168170579 12.8490803499832
4.6612080315625 10.3439186982943
8.2105495922314 14.8667187166788
1.605257262939 7.15417797451994
8.11517373402104 15.5697879410151
9.65619691017976 17.0397159096865
4.90737141382356 10.3532185863831
4.43829285157915 12.0185915501505
7.12427643198856 13.7503186812564
7.949855885288 14.8964194272622
2.14812063112396 8.72313849726655
4.8972404255748 10.8215142619002
4.70043971814109 11.5428379317824
3.9706236144706 9.96140036195269
8.59575166207042 15.6485825281438
6.91420571850783 12.8029197735568
5.34234139743155 10.8687955618767
2.18982455888002 7.53901179117682
3.41920177384876 9.37112646300487
5.24669310157826 12.2436158770369
4.75194568161502 10.6057180514365
6.31994302415705 13.1854247338902
6.90011206297746 13.4772106098425
9.69470175965902 17.8846608255069
5.3885339790918 10.6626062747159
5.61941301059794 12.7160747155469
1.5668151540109 6.2158127467916
7.23668394455901 14.1815607724851
6.61489384960502 12.3919749981227
7.17457619846851 15.8667708779095
5.29047969825131 10.2842586166613
3.47670570666818 9.12557193122127
5.01602824168708 11.6699305570873
6.89917563048051 13.7378922348559
3.18863829456139 9.93828062316219
4.55428186262639 11.5137350030827
12.0670435499098 21.780782254572
7.26261167934518 12.8777870973084
9.78382085090553 17.4096433205035
6.13868138037041 11.3788778229101
2.62351574149055 8.77640777950491
6.89941734867508 13.3937285534651
6.3455826617936 12.6079637454378
6.70210340662939 14.2066464704488
3.90977310414164 9.37743148366198
3.34943605171382 8.81712133289161
7.72442858493582 14.5790060135158
3.73849764388979 9.46211372284578
3.28169825009883 9.71747779931307
5.45162325154114 11.728317407897
7.04020751383797 12.6248724393442
0.381283372503784 2.54363697245761
3.23764019503538 10.1315997002726
9.13800935173818 16.4862616667284
3.90520646879571 9.10375369179468
5.79960542245267 11.6350316184504
1.9560566524124 8.39361077451396
3.30048984436311 9.48705571826367
8.81635970669391 15.4390045365155
4.08873524619028 8.77938538158628
5.6219785843468 12.3700444646349
6.0703893278914 13.1024082491128
6.77261149603176 13.829491045999
0.650764559116902 4.7304479188187
6.76732374542585 12.0606064739806
3.40156220725607 10.1045829159799
7.00525961908343 14.3397641356509
6.36785153448991 12.4304557858828
8.62850933446446 15.57020743298
0.871843648509318 5.49421668082091
6.72147519765246 13.3000312686065
7.88172579064223 17.5210697552907
5.10349763970334 11.1704274818267
6.01569380710515 11.1857727952987
4.45811948117451 10.3697800093461
3.80683958179819 8.66538926226911
5.57946679976157 12.0046320477126
6.40224465525408 13.003352101679
3.52199295640167 8.61238296405038
6.21921693223515 12.8730046002511
2.38612115681485 8.93656634115092
6.97384083953315 13.1050436784013
8.18762425413535 14.8866844002833
9.0888147342503 15.768500072058
3.992088609014 9.94353544486023
9.04100883417381 15.9973357189278
5.08778104770847 11.7225774911086
0.405992359675837 3.85654643951163
3.00405188450708 8.27449986126952
4.4905701304462 10.4498050259687
7.20366611948274 14.2819257754162
5.27202318906105 13.2545181282817
5.62746092712665 12.1323179710256
6.64219613576359 13.6484191699939
7.73240488678496 16.0808758362602
8.69154288861961 15.39908201848
6.58867716249713 14.0354943101811
6.84297883178833 13.0420956203589
7.81114988210991 14.3886675671398
6.31596466980603 13.2970449808542
9.77587772652662 17.8951925891381
1.70265754339091 7.84680983454057
2.32264926213102 7.33781743130564
7.17749428709114 13.0032252904713
1.14567745519564 6.20450679423956
7.24234050304815 13.0370888616726
4.30085587126876 9.36708001353909
2.08065766334523 8.64286910661805
5.50795316940504 10.9288800745852
8.24521992108009 15.1652320934254
3.44261180368934 8.80500030508618
8.05457718662815 15.0400951882054
5.91247023530837 11.8765567363925
5.60725632749144 12.6653178256627
6.48159764202406 12.8632850408949
7.4852859321029 14.8442064783097
9.85066739543929 20.0159506231063
1.1243281350022 5.72833245786656
4.12742692986628 9.43379090880112
1.90014226035982 8.10433110869286
3.42928119333566 10.0792785745589
4.67948009950545 10.6024215512851
7.68245039898995 14.9585340456247
7.5444042416315 14.9384559114454
4.48010352081757 11.3782495934699
7.9971512478817 15.1966485352457
6.30067286942404 12.6095759328192
6.76098601077644 13.8168381223566
4.40633257782171 9.91697638367705
13.1615153432007 23.2938614799151
5.86443379636562 11.1871395763827
2.790772037862 7.71557826271951
5.94620448918614 12.1976293974301
8.92797050606616 16.4241000996161
7.47078087271107 14.6163863492079
2.76022094646651 8.50812985530441
2.13257684267001 7.01446688326532
5.71115071124326 11.6023232141959
3.20398416585599 9.66315906520472
3.97750890454014 10.8919444964264
5.61999982982136 11.896464280789
6.5535141040851 12.2258477132989
4.82209277437953 10.8370191242321
7.44700054790705 12.8853332019473
7.44211412241923 13.034912705131
4.34819700307791 10.9402068265674
4.80606622608903 11.9676485945432
5.80793445989789 13.0783651953001
3.34589308568741 9.44633593183288
3.83668159332712 10.3974090874487
6.6142681351642 14.2068050747922
4.10789706166461 10.1392739799305
5.31279221689375 11.7020419140808
6.12928301694497 13.0510291632304
5.87903179580946 11.8433861569796
7.25906058741391 14.0451678279916
6.99771580404962 12.9534747047478
8.45900120506591 15.8261323932932
8.03885041850682 15.1905856039279
6.6471345932212 13.2410050870039
2.24260250592898 8.59552977261229
5.52872758153442 12.6013769953949
9.82617108102312 17.3730528676484
8.36543665237281 14.9697034979107
1.88068552526112 6.76631476896445
1.76977173924945 7.799111333128
6.26171884978794 12.7372340194527
4.68355610749568 9.8712467516505
7.54689445988764 14.7233412409418
2.80167602925359 7.39104052085154
4.85561602278684 10.0666965182101
6.38089391688967 13.576309537391
4.76540213962168 9.90871013270289
3.65706830120158 9.35090435227822
5.12639473762014 11.4924456105418
4.97727992349992 11.5386314139021
7.56456870636278 13.6644263399573
3.90953311494689 10.5816317142528
7.19448601593918 13.2004936923615
4.99695360101844 11.0689721458531
6.2252556464986 13.3215439769071
5.18794585632353 12.1387330007006
4.26153081524341 9.32932730666021
4.32571020751578 10.228824407932
3.35684807923652 10.881504990583
8.27201152125506 15.5703713796821
9.32669912454779 17.367772936605
6.74254523386605 13.1875472065295
3.0639343057541 8.48422413562251
6.80584058589583 13.8814147993176
5.84830995744929 12.0205909359529
6.00977264363279 12.1987514344797
8.04858223311918 15.6238500820122
5.71733369945369 11.9911763323926
7.35124845514114 14.3494619907538
3.19298316997399 7.83633658227217
7.06544306293743 14.5244963882389
3.10391721075207 9.44096904023995
1.21878116778407 5.79868316950591
13.7290657132454 24.9688824120763
1.16027483140859 5.40789365312717
6.80606622608903 14.0978790806319
10.0840376818667 18.1683658391641
7.44728990123914 13.2772071828626
9.08250833946993 17.3958133344025
8.85176465491426 15.3980139900959
4.58210433746144 10.2400204502613
9.24417947236721 16.757214653808
6.14730669878029 13.4281306391932
4.415657274159 9.4110175305877
7.20327458151656 13.3966547311169
5.63306787516322 12.3665464691533
7.43421120348557 20.9246963036252
5.53644150496738 12.9811035839029
6.91456452349394 14.0316610806153
2.43362716708478 8.50022736604563
4.45844762743792 11.1594381212475
6.13252543443365 12.9919813271056
3.87258254483322 10.3646867852147
13.0523566234333 23.2537204786315
4.36737106564853 10.6727402701356
5.14516793901838 11.2560622428637
6.29668682536344 11.3354084579532
4.7457751494858 9.87477123992089
2.78711898281334 7.55576537456102
5.24773767265893 11.5391952478635
3.01925711868108 7.96564510669054
5.43412778418803 12.3301221357608
5.67369774691144 11.2715379012151
4.83920378809694 10.9612026072312
0.843983844048327 5.89376546196917
7.34416272991912 12.9438229361122
5.07937811111865 11.4097944110659
6.25427278692363 11.2420146642359
0.908812907739547 5.7437966048389
6.68162495305838 13.4407250162545
4.86443379636562 11.1684604335696
5.92118637023574 12.323962086872
4.82997637345536 10.9922545430093
5.98521577962407 11.8797470418279
5.89820835250872 12.801583857378
7.37475694833893 14.142918094766
4.69195284304767 11.8094878006997
5.16872225436066 11.5904928302874
4.89372623659722 10.3705926329217
1.74200621086674 9.0534760672563
3.79129314859221 8.74568813843653
2.91073266190291 10.3269133118475
5.05387159283175 10.6866542717917
5.84128128442388 12.4118340206605
8.98969961212744 16.270518544894
4.28039961112653 9.33262369109012
4.13072499111887 10.942220284659
4.55704241526372 11.0086100314002
5.23916887866545 10.2283330098962
6.05777516691354 12.3878895874481
2.97865326490861 9.35496726237739
8.32940394355365 15.2744083912244
3.74416109557041 8.44783933670338
8.78398041368379 15.1630533593902
2.12101540096137 7.59305641981579
5.08841725014751 10.1764787467781
6.06258586651126 13.0729923912628
1.4944156103975 6.34023730774782
8.82333539212206 16.3774231608095
4.95930648975966 10.6566738689105
4.93121027480393 12.1862336949037
3.71287086768991 8.66636807041804
9.27704324896583 16.5771431222288
7.98262287419652 14.4885616097145
7.09745278252931 13.6295622727142
3.00225245173138 8.90156965197742
4.3039633562453 9.96048285734123
2.53667461756976 7.8697062738723
7.79514677662879 14.508077706149
6.47698916369768 13.0311236152878
4.34002810238993 9.46507789814223
2.52418907844937 6.9277853124112
2.10852445677817 7.39175638400603
9.70363974717236 19.5776750350458
5.87725345387661 11.9308768494273
2.41751500288509 9.05696752794534
1.66334461936608 5.61461963134703
4.34819700307791 9.81475703052131
13.8288381196163 25.6003885118999
7.79355454129884 13.6660826961837
7.070255142425 14.22700192558
5.98339268411991 11.8477053486964
4.42777376237852 10.9619605953652
6.10438908237396 12.158615538533
4.61441538650813 10.5920775883833
6.72437742160622 13.0771298341141
6.15916494951661 13.3339930108567
9.9230265830369 18.8748795916546
5.38973887867698 10.9317590069631
2.22650852980868 7.12656966727225
8.64205169292798 16.6542649683313
4.48880418737256 12.3602620466148
7.79344074293286 14.0159160649181
9.67297773890013 16.7858106704171
1.12763327972587 6.41877456049716
6.00988458893184 12.2735316642378
8.28433830147461 16.1121820005459
6.63281348607264 13.3171414182815
9.34245807605318 17.8817440183115
10.6627084251016 18.6449726160481
7.15243696381605 13.7670326605942
2.49633451341711 8.09290120191307
0.639232163249277 3.33584566924697
6.20266259063578 12.4346456647076
1.21723071622067 6.64254487482695
5.78659636189081 12.6878470388512
5.35720008486005 11.7257954314258
3.63255905211795 10.8486664653752
5.68299458368168 12.6747463393145
4.02591469875079 9.07534416309963
4.54565954002547 10.6656377718173
6.24326920772571 12.1966113623621
3.78083500173823 9.55793144541189
4.28132732965948 9.86744438234125
8.93180122841924 15.6412953436287
0.53605290024021 4.20465693979744
9.56050002428086 17.6256322835603
5.89154070253711 12.6739680404586
7.27661297730878 14.0824154254566
4.56711948795167 12.2409162279465
6.04821438460804 11.413675312421
4.10223819393074 9.94737786028477
6.1496455176848 12.097650982184
3.40156220725607 9.42115883769909
0.948600847493356 3.91243376642001
4.92374344461586 10.157040725391
6.15547603043342 13.6939167794148
5.06414993912135 11.3114512701056
6.21708527592205 11.8481104615549
0.653060017104565 4.92270071390272
6.52743790810403 13.7121192783803
5.61588707391606 11.5848746459633
8.92387712032046 16.2529220663506
8.48389637250133 15.5484302145001
1.11769504266975 5.24224909827606
3.80529245560071 8.94889296052596
9.30291304406975 16.8770694319875
4.35631990971172 10.1418826616879
14.8184644694137 27.0934314213474
7.41428355050371 15.3417523317718
3.661350569234 11.0438644914351
3.99954908734095 10.4012377334775
6.07916474203731 12.4522742491813
10.1974010120475 19.09130681995
7.13452899948796 14.1122929166476
6.39223154551805 13.479680241155
7.06479664591181 14.4908122811334
6.76111902403373 14.2439217769432
5.50636709290306 12.6038501003135
6.95154699931292 13.9792372077857
8.03445509532719 14.4803746902388
8.79865000060047 16.241201820869
6.20075150883553 13.5700360261079
6.84169013581975 13.8374729200138
4.12039341559244 11.3535605590927
5.10318288132074 11.0043533628881
5.25058266478754 10.0456469076754
3.89166220799394 9.60897537686071
13.5503860665313 23.9946487891571
5.10685079645022 10.8991815376109
3.14036967065153 8.48965863518434
6.37872835803081 13.0698993297251
6.87353639282889 13.1447710228384
5.23668394455901 12.5446529135194
9.30196482327349 16.72545065615
2.18348651445939 8.88937836830347
8.68728819169779 17.3611614057903
8.86183133069761 17.1327956695489
5.90532682878751 11.6911381867561
4.67398035122985 10.0464050119018
3.36106648879432 8.42171421458783
1.23878685958712 6.85792364028266
4.94591197787334 11.9802007917143
7.99293833616581 15.3635178624171
6.98062515562953 13.393092957702
3.60021027442009 9.49004657563189
7.02333853112018 12.9281398366255
5.05788344889963 11.6304422685664
4.85860271245712 11.3156645021683
5.48091134604775 11.3042037092
3.60584986719498 10.538224797586
5.68369645430652 11.699924638728
9.53062579733947 21.827532583286
7.5281024293024 13.9554303771114
7.38277531250443 14.8978597136067
2.02768487693716 7.84395799548026
5.08257486633952 11.1111499076952
2.14812063112396 7.88172621224009
6.4535175792155 12.8460628413744
6.0275743044105 14.1590244128742
5.50064273606281 11.3031623721465
3.32228872357088 8.2932728106154
3.91169158187234 10.4817058735618
5.43571192661765 12.0410390168146
1.15380533607904 5.71260888102902
7.61840385704058 15.4038377877634
2.62935662007961 7.71807895490752
2.21955576916691 6.30757814760076
4.60169651648096 9.72997691111832
1.31034012061215 5.73898720434668
6.94968082926438 12.9574816379779
9.12506470168589 16.3395990035604
7.57105103118564 15.0726083326657
9.94405680720793 20.7515727779289
13.3502827910365 24.4474204769626
4.82794601683085 10.4464930746836
5.93640237772506 11.1858022247666
8.98514460817754 15.8830813089753
5.14679775777918 10.7952826950767
0.37016428054021 2.72322048366086
3.4446008137115 9.40995412969577
4.81813476081085 10.186348113252
6.74406015721845 13.6542148864729
6.84990546122967 12.926575278859
5.53441961637302 11.2659391339447
5.35208757799023 11.5576057224255
10.0562549776361 18.1580606219428
8.32482185193452 15.1943728851585
2.01167453338092 7.21512428910834
2.75648960675997 10.0867563870826
8.276380344594 16.9505852666581
5.55972123119723 11.47453924482
6.02945288578697 13.6263783616343
2.83137058796754 9.11883361966406
9.07136179945325 16.3709898464219
5.18229502502548 11.3264964506602
7.95713106933949 15.5147230124578
4.66817586897014 9.8223122527664
6.40019634202658 12.8588940794552
6.07167687375186 12.7837639265793
5.27826359181454 11.9145651393171
5.37816477987163 11.6216488426455
6.78404587023157 13.3130226583644
0.855989697308481 5.5307410326829
7.25457987147778 13.8268549788218
4.10517519226548 10.615729557085
2.89627184880738 8.60598341088999
3.81839044446963 11.1293643333176
7.19364855720859 13.0096431423428
4.93310047493137 10.8151244295056
7.85993849814858 15.6355458372166
6.96961675853735 14.0377363263489
12.9090511410623 22.6413608980729
6.14751022492028 14.2747487264457
5.50723965075508 11.2539568684609
1.75060650483559 6.34278026835865
6.49153246180432 13.2682128640241
4.79038108125217 11.4201476813118
6.22269831754031 13.4531780049582
2.30888505741176 7.20002133579402
7.15517241169343 14.374725860325
6.24844944683139 12.7605983904969
5.81762325751143 13.9065285016636
4.30250184411232 10.4658588529167
5.94941820539521 11.5900161858766
6.32535043318951 13.1802891485117
2.29719141656586 8.13337221286553
2.16591193893569 7.50453153831793
2.42425028608405 8.95705822597289
6.12706574657775 12.6393205199502
1.68144926531496 7.73821550408658
3.6202931499486 9.51627072912244
7.2481885037404 14.3196895733138
4.17632277264046 9.40135775209893
8.11101826712721 14.6803548133973
8.87983592884454 16.0220790150833
5.88545234508427 11.8129681254251
5.01535929497916 12.212318158508
5.75602251000576 11.0526842778629
4.90665012639538 10.3706873794977
7.12802010618012 13.4732680132084
7.16904809738317 13.8886845908533
2.78293270482084 8.57891864368921
5.21713375765073 12.2154519522899
7.78816365703777 15.0024966352743
4.91073266190291 10.4723458615218
6.63753055152531 12.8006954022404
5.52254230040081 11.544805389733
0.615887073916057 3.57212301117395
6.29117069932186 13.5643393229561
4.19495379593384 10.3890161621545
1.71149490665009 7.20101840915887
5.99339131942347 11.5111863732545
5.02103547951136 10.5901499952573
7.33958281239569 14.2233635646119
4.8312438968552 11.3068291631317
6.13898848922863 13.1583509366699
3.37712374912949 8.36071410544451
3.00180224263399 9.38659164122314
4.93203754210378 10.8617587737648
5.5239539394967 11.5614661356139
5.70604699461809 11.3965707118714
4.75234719236697 11.7418028613304
3.99276843076892 9.23562102001664
5.44790974874208 11.1890210011106
5.83844759254846 12.4987808874681
9.33032310037116 17.375468279752
5.58856473740135 10.8300013216881
6.73501438276069 13.5145131697437
3.19849415363908 9.1710233776879
11.863971349763 22.4321991814276
1.02147972741045 5.81248793126966
4.7679195858018 10.5893765700487
6.06183018965424 14.3091823812884
7.55721477454269 14.2852696772886
5.75708993759916 12.982864175121
5.46939761687655 13.2287542039309
7.99089814957166 14.8724481725223
3.28540221886225 9.02493134512065
6.74718596688658 12.7284127163917
7.27239650903748 14.4060494546716
4.72642254084614 10.8866510229305
5.6900678338945 11.0474989361558
4.59976410307252 10.9945953501673
2.28835856219366 9.93957446445719
1.33913738491959 6.81327135692971
2.50080205305716 8.53886485347991
4.85436974157519 11.056571335219
4.52073652693764 11.469872808141
7.89166220799394 14.7194416090344
2.55704241526372 7.31264893413018
7.07454289902302 12.4819441424074
5.5630055530624 13.7333912301372
3.50462039240355 9.69377950882813
8.15360269614038 17.7133463200837
7.18189764310839 13.9420684354316
2.94906796585291 8.59980285034336
3.71534429535891 9.52384053067644
5.11363799658159 11.4321520102998
7.89607502716847 14.8456351877998
5.52285611736673 11.5817301034367
8.73147177888406 16.9671359854716
6.33565832269288 13.2316083921523
11.4969785725995 19.7713224468545
5.65842572848259 16.1994593131015
7.96773060949343 14.3714824806945
8.41276035888272 15.4038268779152
3.75915583380027 9.64031453145523
5.17801742239103 12.2105283819225
4.01457846492289 9.38249367666374
8.65324815440372 15.995274088184
1.38128337250378 7.38894715774798
7.68302968532378 14.9391428237693
8.30988557098777 15.2958721040673
3.36071542539293 10.2505397389655
2.92884403671257 9.62246798675533
5.5703111243188 10.9351981230585
5.98173851150869 12.0508210617584
10.5298941333412 19.9000057982742
6.80960737378898 13.668502853414
5.15400794755902 11.5913554792381
9.50448135947529 17.975086529002
7.07681559705083 13.9441941836952
4.71369581484336 10.6082639945798
5.34925910990445 11.2754563670396
0.879705766282288 5.37480068318096
6.11748726632592 11.2904376040335
3.80503443985454 9.55686997538274
2.31542131594578 7.96397232997307
3.98618336288137 9.45382087766963
5.13381009110603 11.0191502887505
1.55826763405574 6.30861457850298
7.97098303564988 14.7281210029233
2.8414699994658 9.12087627969961
3.94976835993135 9.86159651418498
5.67884658211984 13.8048371931778
3.01925711868108 8.64228588485869
11.518528992015 21.2986540689356
3.62702310555406 9.31226649279515
6.62087961135541 13.021828579049
6.52997707390733 11.9056987425596
4.01703108052784 9.35440439073579
6.41582625747291 12.3924655436599
2.62175885670973 7.97923556500233
7.66815813662123 14.6877974164215
2.67638025546692 8.42369123856293
5.00607356726189 10.0526930314313
8.75376831159088 17.9980307006801
6.86133509024526 15.1663049650227
6.17187732938628 12.2273589843652
8.34018392142353 15.4082038340964
7.76437402389519 13.9953624329756
10.4692297051463 18.3517252508107
9.4663110268859 17.1616084155475
4.86158323180777 10.516645206066
8.22972009323741 15.3954390854359
6.42353615338948 11.8420218507817
2.76500424625004 7.99686948850979
8.71915776586835 15.7105673606474
4.40650265681287 10.4821932637162
6.50644643815489 12.7674901888183
6.23625342497266 13.0965297875714
7.02350487437424 14.9500927508306
4.50890397900067 9.68059693119127
5.75448669787116 13.1952588379302
3.41886457739032 7.81496651831715
2.96116025813664 8.63036920723389
5.47094352153209 11.1393642967353
4.83149726795541 10.3854345445687
8.07097959571871 14.7513894731928
2.55028504908841 8.41494086051659
8.16486922509315 14.8595266345022
7.52436540751694 13.8906459018855
3.5465858290081 8.90429929812824
7.19433826442426 14.1448860630159
12.1134019598031 21.194927829994
6.5682981759682 12.541247546429
5.18090370917938 11.5364611637344
7.43604520875391 14.4221531220421
10.9339690623297 21.1558556673118
7.04663293045388 14.4232174916689
7.46246137350469 13.9669325689704
6.47889093421026 14.0182792369022
7.02867964850448 14.0486302773233
4.00809242094872 10.7418149207423
5.21393046372921 10.7452187736842
4.50937914891469 10.0841681600064
3.00315244866692 9.17829278980445
4.32048467801769 10.1489888802667
9.47391371809137 16.4091343027091
3.73470962022584 9.93054444926683
6.78689035945475 13.6237650831603
3.05441438791731 9.26997134867993
4.23189316164533 11.1181187693989
7.44726923506848 13.6881198606549
5.42332604706989 10.6220883839972
7.61823865559545 13.4013185847223
10.0950804919014 18.3189148441582
5.48944659862258 11.2561639710496
5.25559514727367 11.383058121965
1.26303440583379 6.26551811338045
4.64010029789039 9.76082752063714
6.06807959726576 12.3216255084232
7.54525410150638 13.5414996749559
4.05354581772798 9.67425683730916
9.09473090834787 15.9419560634157
4.63691458035588 10.7302769706776
5.98612646417927 12.5946864505232
8.29520643768965 15.4788219181884
6.68495896159385 12.882122593853
6.90773192235259 13.6770495408312
6.52332671486168 14.0985346721303
6.07499772513591 12.7526945614105
8.05256805080415 14.6606686656139
7.98675222651434 16.1246857494205
4.3501436020178 10.5623370961235
4.15380533607904 10.7709805232446
6.44198967527155 14.9773401938792
7.51810232849935 13.8216463229122
3.53543091487128 8.81145227871523
5.56909609526214 14.0814020411856
8.71278490856092 15.4114067643523
0.881664619320345 7.19671957672385
5.67553368622549 11.3265944404794
6.80261329546229 13.3304764108875
8.39055591638275 15.7174075202166
2.46597446450407 8.23365271088938
5.10695545712283 11.1392651350959
7.19285991643137 20.7167746695585
3.37295209791183 9.7281002088835
11.0012164087684 19.3992785169666
6.42298981330018 13.8685379993816
4.51538446063695 10.616404297578
0.467279480459982 3.46057424464003
7.75752335456542 15.3073712776416
6.0005071083404 11.2115266677116
8.06549691795137 14.5346973761074
4.65520869700463 10.4104789743416
4.41362792902417 11.0807873749512
3.68032435684402 9.38693236026246
6.31469652565629 12.369273447806
5.00146449358857 11.4225898773658
4.61985314739117 10.6547502787454
7.37621223060774 12.9737956730749
6.20760006725862 12.0055580620339
2.37364821133469 6.95808902199162
4.19021976366016 10.9265560806003
7.97033601304213 14.8854579885128
5.26968774800827 10.1915929687158
1.04439411935845 5.16946667912769
3.73660487531425 9.74101257725326
6.5867272195879 14.0356417967743
3.64472154721798 8.9075230484533
1.4369613378336 5.57671136279405
5.06458110919057 10.1621310387432
4.42660022616993 9.84846602599652
3.4708621994137 8.44796294379392
2.71149490665009 8.89622237082175
4.74819284958946 11.1293439511864
5.07167687375186 11.0310114581655
9.41143154226515 17.7244070406571
7.69528049905681 14.2818135763557
2.94906796585291 7.97374875221663
7.70942850136835 13.8694493788546
4.57773093149008 12.694527122719
3.34766565630097 8.75900828439291
4.53977919169849 9.44083774382498
7.32449560941458 13.221935147034
3.78528898070402 9.41830144366098
6.32934787845928 13.0908399268833
7.58018317976706 15.8548068037938
3.91695427895322 10.7576418802467
5.06296355655909 9.82173761398671
2.04176864995163 7.57208952236882
2.05224198118114 8.59479974542674
2.94860084749336 10.878086724231
4.53403046657407 10.6960388385179
9.22393532800096 16.9581965076974
7.84567821628702 14.880646772081
6.67065624911844 12.7261998828936
7.36124198846498 15.7658015638741
7.95749386728358 14.5816011909635
6.02834813418931 11.4725799443661
2.84197311892718 7.73988531549362
3.83844759254846 10.2212321318424
3.97613447283165 8.94364169860054
1.41006969175638 6.40295658415571
8.34417382855508 14.8368868911004
13.794308990451 24.7153007203635
5.60184505651104 14.2070893238059
9.16277524101122 17.3629353781377
10.6773959237455 19.9873897773593
7.708549382079 14.9070034779996
7.55209267277161 14.2287308828213
5.70300377081365 10.8478885733601
6.52626447643684 13.6051833262482
6.59466050932853 13.4155985917342
3.51853513898218 8.71058515533812
1.87676249078156 7.06171388092163
7.40594982676583 14.0264459573356
8.23758044794609 14.0414925678843
7.73142086472798 15.2133983247096
4.17632277264046 9.30299925409373
4.31233843931605 11.1443515359622
8.08995358210894 15.0992979195631
6.9033396037483 14.2001828734685
6.03913839390696 12.4805858408183
9.07285611553773 17.5001001348977
3.24260250592898 9.87128965247049
5.40718277234268 12.9328374370162
8.31470785330529 15.8878178036567
6.84520775690671 15.3579750461612
9.35024307345497 16.0472636146132
7.85639440218315 15.2137323498457
4.9282518702876 10.712623742935
4.51664555778096 9.95428801407555
7.32674405921962 13.4055732085677
7.76671109738684 13.408018813462
5.52426744958451 11.9630470752259
6.01708677336272 12.2063782356842
4.16047653641289 11.5003420690204
6.07215940735607 12.0560070039995
2.50016467949217 6.6784418215902
5.98333567524705 11.912921133338
7.15997222101611 14.788949277329
6.31147586850266 13.0725757322522
6.01786624739266 12.0945065178457
5.16832111573972 10.3671748473496
5.84178446968979 12.5083230636666
4.11207455130967 10.8256139313874
5.30514974563003 10.8403154036046
6.49964660604955 12.4541665227107
6.59727044059448 12.5907373462681
6.40365118553224 13.3817697452714
1.63226821549951 5.84596159696619
7.73521752202334 19.4575970632589
5.95087662229312 11.9582845756497
7.43078705086501 14.6017128161458
6.33226037817218 13.6868196560634
7.29038753976388 13.8822847211955
4.94743238947137 12.0877000988005
7.00814845991009 14.6461458353011
6.37590826307501 13.2706155141081
5.83080039032852 12.2717308788021
5.48333211126848 11.6383859069726
0.336283387864432 2.96589998488798
8.00741978357191 15.6599097860968
4.98013957763916 10.7349015099501
6.14796805378356 13.0462470151791
1.73552217729654 7.21210022570758
5.74926608381481 11.1083678301076
5.69474092979982 10.8193131360288
10.9482303296844 20.0333328999122
4.86021792474585 11.2356921389307
4.70071713282148 11.7523450018873
3.47281266619239 8.74602846663671
5.7488637145357 11.8241649548092
1.95140129167431 7.39063720685391
3.122258567812 7.87555925563085
7.99503219247754 14.5543304230837
8.04642830543651 14.8244475648648
1.5668151540109 7.86879451772869
5.27332938656167 10.8591761805041
8.62703222819216 15.8476185483703
1.81455042346181 8.89096803883821
4.76088624278491 11.2255033407289
4.90628934740607 10.4838635933558
4.0393577651597 11.2776263248463
6.78515817739998 14.1652660108502
4.45252954467793 9.22935848527497
6.79161874723966 13.0192926528624
7.39216713421767 13.3742485620339
3.75622271284729 10.4836237078863
7.33342373372519 13.4762001309589
7.28095631383106 13.7985296198926
3.39059890555246 9.13885840248499
2.51032901949057 7.19235826782171
6.5219537095392 12.0830500336576
4.77162151792327 11.2871023557887
7.04267169407875 12.4530005070187
4.43912442405066 10.2926882891445
5.05354581772798 11.5863252590733
8.38443841152233 14.5839552812403
8.76753066233515 16.087584313902
4.32571020751578 11.5241610601038
4.63255905211795 9.74623559736131
4.50366675457602 10.7906900461875
3.4867143730307 8.8308615334156
7.31222497261675 13.6555567533492
1.18428029441938 7.40588357313118
5.16289479937478 10.9837289584833
8.84006190489131 16.0074336824505
7.3736264628736 13.2120980452417
5.13134253912326 12.7194247423605
5.93528293610816 11.8810086827951
4.15845821621677 10.6825521714998
7.72662689341017 14.7818675226889
8.10267125243912 15.0869157886956
9.16554142214371 17.6932177806914
3.44757919654888 8.87438252156588
5.37068740680722 11.1925983461803
6.17112674665207 12.0673640653728
6.65674661811112 13.0629315442578
4.40411972439612 11.4315461683534
5.55405157796163 12.619442521279
6.40798999332456 13.5729917020014
6.43642005914988 12.4210045333362
5.4944156103975 10.9419989445268
4.19711838004716 9.62698102406688
8.08222889311303 15.1953881959487
2.37503943134692 6.90287564463772
7.60069347105297 14.1357919624951
2.87578006306849 7.37272347613359
5.80973597915909 11.315900871369
1.35049724708413 5.26278956682181
3.58856473740135 9.48957959352886
6.41713520747908 14.5453880986079
2.56924802986718 7.68587394898887
4.63081315229913 9.13736837518485
4.93734439215023 10.9256978740577
5.19849415363908 10.9580632124446
12.9637387166265 23.2233365003689
8.28731991312047 14.8684211754884
2.68762063208489 8.90053906259452
4.47702965301306 9.79685217735103
5.09307418191462 11.2358852316668
3.63546419816788 10.291888763105
5.18239435340453 11.2828444814784
4.62643913669732 10.4461401222849
8.76014608142809 15.9066432607609
0.713695814843359 5.139285658075
8.90489047603432 17.0367037513546
5.62651214573257 12.2500135490059
3.09296850932414 8.5440258406571
2.66562016406638 8.59154240544069
5.8856963733394 12.9587906057699
10.2686092504269 18.4012444098163
4.29278174922785 10.7951689566428
4.14547367031771 10.1209894172003
7.71836162613835 13.4751607346408
5.04330075436418 12.0700988712504
3.85798099512757 8.51700330001129
2.7311832415722 7.7268994891528
3.05093696522523 9.37228105937842
6.2807707701306 12.9399220648533
1.4154882710497 6.70719572084483
4.46711641800817 11.0482879370567
5.18388345903223 10.740129458361
7.27672927960079 13.5397941992666
3.91193121230905 8.8809559582872
10.9367741053227 21.457596823845
5.73728114919383 11.9258280510997
6.31962696546597 12.3617916183611
7.65031580083426 14.6003296327129
5.60636819631423 11.2664329575784
2.5915597458278 7.42770818844189
9.15584914094936 21.2757398966371
6.89633240390994 13.595595106316
4.90544717873885 11.5724908618416
8.63200459416123 15.796484095963
2.63807383718072 8.21906841577911
5.90526665004677 11.6077256511719
6.28461592079059 13.3870240476033
3.44161626940656 10.9758923297134
7.31424334674856 14.8132493982242
5.29544753457238 11.8800795634962
8.13574775745921 15.4837719426794
7.04794184374751 12.4494316659679
4.45779126025604 10.6745059038168
3.93121027480393 8.66841396797193
7.48663393507016 14.1020268716151
6.49669402376377 12.6560374691945
5.97991101378556 11.9350530540418
1.76341157447001 8.75475014631642
6.08990063237077 12.7421842135255
12.0042705102514 22.8775475350324
11.7785966855226 20.7124246682319
7.57746659442731 14.1967812076798
5.48276762925763 13.5162428057725
4.97991101378556 12.1688438475037
6.56921004771596 12.976592061303
6.02718723381596 11.7525148721013
6.12984967869547 12.6719415495991
0.464668267003444 3.66986792747947
6.94186925352626 13.6570303872416
5.01312722979982 11.4058782661794
3.34127418369217 10.4514660274186
3.86245139132558 8.78805953447442
2.37920505996061 7.93347025317932
2.43429461795993 6.8524967343303
7.6731677145601 15.444532120323
6.5836469446753 12.4752622984726
6.78096619757708 13.6557306754433
6.0672730065288 13.0466029778656
4.75955534320631 11.2469488068428
4.40105015932136 10.4077961819703
7.57419614020823 14.2191635717949
6.49693364756693 12.6558236080716
5.01781058464053 11.2679186644274
8.65945188136153 15.370793628082
2.8703647195834 7.98106202181758
3.11103131238874 9.89093149837434
6.36119811554875 13.0079387316607
1.22032995487956 5.02180475449461
6.90655994010592 13.6229780355478
0.503348735167504 3.28281415472528
7.10881192171377 14.1056559844691
6.13929553272601 12.9113084139924
9.06059461527606 16.4295760342078
11.4288233730512 19.9793266823239
2.04526821513853 7.68931488312414
6.44604940671655 12.5720667551783
5.15583017155653 10.2659381098021
6.6390150479401 12.716021702008
5.30770173701787 10.8376741225019
5.90905301675914 12.5237294462233
6.83374398869512 13.6796341965474
10.1008429930566 20.1806212921531
5.56178435308184 12.8333497977547
3.3823214071145 8.7267764049828
4.9408714781892 10.1517811827802
3.81659970653491 9.58198753041635
6.6518410098154 12.5606780816477
3.4931349223055 9.3678934543473
6.68246795653917 12.5939608389047
3.61441538650813 8.56501851927101
5.34801990922869 11.803185149083
5.9407540474748 11.2738828512924
6.30601610592652 13.771332511184
4.67454539384587 9.76354701622184
4.79701297783614 11.3874586205881
5.71986792834437 12.0313092517761
6.99503219247754 13.6436653771218
1.82273014794452 7.10446902639389
6.30638073362021 14.6652539361147
5.79843939882779 11.6561833320048
11.8124139907908 20.5623974561382
3.20241772157518 8.47082133280911
6.19524915780218 12.684072837976
3.95977015521147 8.94681878978181
4.13113671915845 11.2413885550692
3.94953493301701 9.2374166473707
4.549823164967 10.2766421776441
8.78424222205778 15.5801936367438
6.81346055669168 13.7581829620283
8.48425899536132 15.1446218250772
3.81941272620656 9.23147671410186
4.11270013274936 9.90346661325681
7.09016536163016 13.7376502727327
7.81451838030566 13.9414284242078
1.98458935036246 9.13270282697723
5.92308974059257 12.1619616920985
2.53977919169849 7.18377677225733
7.25736426905168 12.7558010949895
7.04409352657877 13.5604551600726
0.467279480459982 3.7532735614285
7.96428310106872 15.7069103988664
4.20828313841252 9.08848546447692
3.80683958179819 9.13650929195849
9.00292047191651 15.9882964121271
7.24524369399567 14.0944839231949
6.19613488076516 12.1728653460127
5.68060566620259 13.1066188404229
5.36176835941915 11.924490916565
5.9951452873736 11.2520836937309
3.71287086768991 8.64083328621718
5.14740846543931 14.0548615552467
5.38223493275113 11.4932419625499
6.63807383718072 12.7189469679531
5.39300425689832 11.9167492237309
0.687060688339892 5.78596477274239
4.84774641692139 10.1463730883408
4.02059109477325 10.6253857669636
3.22573765346606 8.07310922189851
7.44319221493233 14.4298461330964
2.94157586181824 7.76470828967808
8.16591193893569 14.7554309172192
5.44848803290169 11.2483300358495
7.65990672434435 14.7909836237279
6.94716935594651 12.8723160529417
5.81736743783865 13.2603238388803
1.26303440583379 5.24887872007189
1.85798099512757 7.16468643561737
4.98618336288137 11.2281146323976
3.31723170022261 8.71201042071945
7.65922886672822 14.6443440786263
5.70023162211829 12.1443874953051
5.17442639367725 11.709178780271
8.35608877472727 15.3602197529128
4.81455042346181 12.7563317088542
6.72123593057174 12.9427771948163
6.71121955689433 12.7976953675049
7.78706999514352 15.0957087525363
8.40288415719612 15.9688573373845
5.51341178682495 11.9981869097707
7.16832111573972 13.6808391677082
6.23826141812945 13.2097197822259
5.42576140119084 10.6144697946604
5.90352037372338 12.6149808635768
6.12137810196301 13.3861624942927
10.3417662006068 18.1154269782425
9.05413623094752 16.304515176717
0.400537929583729 2.93578583985918
8.25512301484779 17.0956131248893
4.58255600301406 10.5555678564881
0.6915341649192 4.66534802909685
6.23222903477518 12.9879907237676
4.3039633562453 10.9871295229439
4.13893730895863 9.81974883482054
7.8414070971946 14.5002776618594
7.21904748392189 14.8111642781599
4.15238625842844 10.4463891136831
4.97716541934962 11.1983681041278
4.75074047846627 11.152482771075
2.9518675043269 9.9676395667459
2.96439863220318 8.25192774391538
1.37295209791183 6.30047057721645
7.45777074396908 13.9381725819258
5.76181714250714 11.268794012751
5.59544398458948 12.3509426422783
3.45713459431804 9.20967858591657
6.40688526124893 13.3964962425972
11.2348383829679 20.7131251349566
0.809414444235898 4.0966849071233
4.61294219630467 10.534567738801
5.84128128442388 12.1529207814096
6.71318027815393 13.1199952610033
4.26153081524341 9.2781352415101
4.92682967839631 12.0123368559561
6.72758015616773 12.5126710102465
3.09550251765867 9.37310553287288
5.95221706497334 11.6750761477588
8.11849989348053 15.233872773028
6.27206985934139 13.6458505719535
3.98322165074267 9.51800137988142
4.33073765020695 9.76377812081613
7.21283680403481 14.572273519727
3.08788710093312 8.6163507454761
7.97680753529376 15.152545187081
3.73525137578642 10.3149471255594
6.79096747644452 13.6481147948192
3.12556845177803 9.55163983485011
1.75274859140713 6.72543639329547
5.38870616922638 13.8019391602154
7.29312674027191 13.595340580428
5.85885132438965 11.3448347110448
2.23572705983806 7.88622923892672
2.83390207666916 7.83946018548319
5.4524471779147 11.3289826818983
5.59916899321943 12.0169651169816
6.35244074691265 12.8636469556054
8.02164628511099 14.7847966701759
4.49073056358964 10.3364363049219
7.54283841653608 13.3803273829672
6.28826626810535 11.4422840762811
8.09370805496563 16.0227745870913
5.13914201914569 11.9272868901455
3.96739919892461 10.1588781655207
2.9217219470096 8.26818987708779
8.22527975067204 14.7826187679257
5.53908124477339 12.3138988224105
6.31546660325107 12.9986248364314
3.87110437355546 8.59336516853405
3.96185480763616 9.7193128039825
6.81839044446963 14.1319440008868
8.58023972093592 16.8426027705964
4.75114232472695 10.9598604161023
3.53791724903408 8.72596379452914
7.7743587988851 14.6746074349784
5.14169844863568 11.0943892729531
2.65592421308382 9.01391834023141
5.33037912758063 10.7132980236712
8.59660908329193 16.4724874985831
8.3172543156561 16.4273601703715
9.12663349772773 17.1075309402284
5.94245585800734 12.7623466494049
1.16349873228288 6.28868790449379
6.59689788222011 12.3748410655886
6.48960715674871 11.470475601895
8.0916733915367 14.9614636558268
6.01200990087091 11.9579652682835
5.16319679743071 12.1619872402432
3.53605290024021 8.35988714040762
8.95893689963572 16.0816576348585
5.0412210752531 11.7650553784313
0.37016428054021 3.36985564760324
7.2502036564993 14.9833317281208
2.36946648365072 7.36023438922149
4.04001567884788 8.90342885892275
5.50000529209313 11.3287452027137
1.51853513898218 8.28336934640332
7.08632202475134 14.1505124795608
3.854993016757 10.1217270815024
6.43195718768673 13.6909174252358
3.00495075995105 9.28736347272998
1.1586601753465 5.177675804502
4.83781712667255 9.91919264439254
4.44923120066949 11.6658260900786
6.41350100012333 12.0306856967995
3.47605759567754 9.15262475837962
4.65492239118093 9.70832839475987
9.5713070644065 17.3106120678904
3.62439338221977 9.61889501372923
7.24757154147791 14.0068191508916
9.89242518022126 17.6568401543626
3.56711948795167 8.54672330456665
4.33217085041511 9.25346469784281
5.94561940724086 11.943753201535
5.39780296186249 11.2218017504219
5.30350679272971 10.670580776117
2.92742242873987 8.96829417931123
0.521050736900963 4.31582442512007
0.543495883425772 3.70162895756678
2.73009646559547 9.0206333534093
6.63524651502286 13.2255821022598
8.95821918958543 16.273112491837
1.66220549965362 6.24512303792936
5.50414365228547 12.1337865895868
12.0693297616278 21.2075251627419
5.65899689493371 11.131463260116
7.1088903113017 17.2146686508886
7.57000746297462 14.5756037891435
3.54936113292434 8.47112283690993
6.80580834870147 13.5841348954463
7.03537647511076 13.7733071749664
7.17290249467074 13.659556031778
7.62208843561711 14.7750661602196
4.10013667128545 10.0809310378422
6.0116186312191 12.8070400596031
5.73748396955653 11.7174416119518
4.9475492778685 10.7468276211378
3.97750890454014 9.4399818458379
6.53562531410633 13.7202164745939
7.93401515108287 15.9238859882054
3.3110671022556 8.88167558128933
2.43762724831895 7.7164009329792
4.71520699390357 10.582687611965
2.38128337250378 8.15612883526547
7.6000615659686 14.0081938056342
6.98493107276922 12.9721846536977
5.19790469702582 11.8130027756407
8.17723264828875 17.1959257294194
0.91456452349394 4.98417472127661
2.54596836910529 8.61465228569979
7.7431513941125 13.8291526905916
7.41972848558816 13.8804219844245
4.10831535538772 9.11081850295754
7.59157844509278 14.7465971203593
7.12422472712194 12.8118524724237
1.69821847822441 6.41011348519278
4.91217080294995 10.8192770561546
5.36150519794804 11.923007147775
6.31903981556254 13.6951170006517
7.87737616854864 15.6326678616033
5.81794296832513 11.0683219201699
7.27928556084654 14.2677363526278
7.75668974479745 15.5766565151141
5.69258063251088 12.1330094540686
6.39951292418296 13.468952997744
4.34145210748113 10.6393096455059
6.13293664904174 13.1149060539509
6.2355834723743 12.7772693751909
4.65191274464578 12.1498888790095
2.06781078378962 7.5066851933131
8.16711703022744 15.2158734173758
0.324810603420484 2.89963964519777
8.4377520723236 15.1407560081566
3.32912359629157 9.94779986756499
4.26847182291237 10.2267722089352
14.6329747557901 26.5197857533058
6.61658559987231 12.8587953366526
6.26439568255181 12.8604950887125
8.18605231997079 15.8964200471747
3.25474519762921 8.17227321888622
8.21501115696135 14.5476201031416
9.1371448546917 18.0618560580229
2.5933537709803 8.83225164072525
8.04276743833975 14.6033889525832
0.965322548367255 4.88210333966153
4.68594014844598 10.8440016269648
2.34553831007001 7.70318852159859
7.93663793900257 15.3515894803066
5.13944902997307 11.4726125896444
6.30341546268562 12.1284691084315
6.09703132697301 13.2466420531133
6.82260269575654 14.1649182574308
8.48369487596601 14.7158391356673
6.20774646687728 12.5832618584459
5.59208323365389 12.0750672787454
7.31363132932909 14.5614013491448
3.06824086131282 8.68469974289911
5.96098656850332 12.1589155396952
5.3471341137561 11.5517048770952
6.39201682999907 12.8669849170185
3.67976157351685 9.58543468723669
1.82374936030827 6.29783497695413
7.24205462744671 14.92749237438
3.16832111573972 8.49762637088422
5.69939893773701 12.182789823431
5.355967689241 13.7409302198147
6.78803311412125 13.1307834134777
7.150204239168 14.0119110055975
1.8011586560937 6.858289861636
5.31215688831337 12.5403045913441
6.83374398869512 13.3284159435587
3.44691786486603 9.0060071095832
9.66781674641797 17.6436577638513
3.56468301696364 8.92814006974561
0.67581593117227 3.73864527435735
7.09850588308404 13.0501116883566
5.66085162575993 12.7840816001638
1.00180224263399 6.41871908954426
3.0241423458978 8.99339394438186
6.86173829861369 12.1812226378373
13.3666647453428 23.8628873626533
6.51376706723302 13.3709529663433
2.07210580048042 8.25219340742253
1.799087306074 7.64095776594958
4.13360462289506 10.39025758986
3.89990066360117 11.6377086028035
7.20469340136049 13.615203221502
5.29544753457238 11.485235757298
1.79285535236249 6.41882527493058
5.36885563438793 12.2661945980877
6.04515898212384 13.5583330465942
7.29891028869139 14.1094836733291
6.90637955061198 13.6449084144513
6.3019533951261 11.7458638397625
6.38896441590046 13.2840532012028
8.4995270242151 15.8763591948588
7.02657877012771 12.7367591411243
6.61047122754643 13.6475818223902
7.98723558430397 14.8610922506774
4.14363830992204 9.80351511562209
8.08316017054839 15.4405696285681
8.04057740929953 14.7613747543267
7.25380022147642 14.5359465148387
6.51353022334923 15.3139787524332
4.57213175138666 11.9101326161606
9.83829000190733 17.5987542611299
6.36798254368052 12.1890584717139
6.45967751160853 13.7085258700886
2.10013667128545 6.38012467452123
6.94538530800853 13.1481938190227
12.5554069702023 22.206967282997
7.57805184711002 13.4829533250856
8.0552146380886 15.405610602709
5.65528026458363 11.6014447703103
8.51937088262038 15.2298361330974
8.19962327274191 15.448768715687
2.17871464117544 7.85591755319895
3.81787903183014 10.0321002820004
4.48429928116452 10.4848821319891
4.66803400407589 10.3075677552795
8.60268958720652 16.8046577675855
1.114367024952 5.0001254168147
7.95991502011041 15.2115580341331
4.04045412134962 9.7409565900241
8.86583377665161 16.1026589975506
13.2019753214732 23.842042540452
4.14445431392619 10.7091147212811
2.68537955195908 7.2557131562421
3.66163560233596 11.677775256871
4.87627136055013 10.0676710348927
6.77472118161121 12.5395135352434
3.17951105027151 9.56561778930075
7.21858745243757 15.4057716666044
8.57203698375494 18.3469642436892
7.81475868663093 15.2808617518584
6.2769618560616 13.6987479570014
2.45811948117451 7.61806326649815
4.34180788924394 11.8219619476811
5.67779010121666 12.2915699955246
1.64500988439109 8.24871821821487
8.79800999998222 15.4273061463897
4.24545763260967 11.2939333824178
3.33127526714661 8.84160422910162
4.40394936423287 11.3327242516488
6.4032677223393 11.9674196411824
5.44493204894218 10.5775910556121
3.22804904788446 9.45412784972781
8.42837064215136 16.722067337161
8.41015451375957 14.7587621195335
6.20334800297976 13.3390448554736
5.21984613749654 11.1862979302706
3.14852742516046 8.02250656180037
7.25717566605562 14.9070403974658
3.38128337250378 8.43885895650516
7.13296234606344 13.4714860986086
2.86542397831313 8.12835213835823
8.58976348698498 15.4731450172298
5.64853734589263 11.7064142631556
5.79558514511806 11.2128805998572
8.08746284125034 14.9953806430163
8.20132754998548 15.7880693191292
5.55382125653269 10.9003934833748
5.77274344180109 12.8467187431638
3.25436728144083 8.92871521667853
9.71784775434632 17.6110870721744
8.86438736490782 16.3571490795368
5.04537743988332 12.7169606037375
1.89820835250872 7.66776156836438
6.1461358659523 12.3955478237441
2.85798099512757 8.35773939552605
10.1547358477791 17.6244628485788
3.84247606299394 9.13473761661798
7.88752527074159 14.014996207754
5.56742375770728 11.9364381719387
4.02768487693716 12.3137990875843
6.56597790449784 12.1471650599713
2.36876834909033 8.23256350738136
1.12928301694497 6.15391388148199
4.97579066021354 10.8436054280871
3.36071542539293 9.64345522348072
10.546771497684 19.8367313300462
4.60599798023252 11.10219493274
14.919349743447 27.5102391565028
6.05739611594819 12.2582783646134
4.32264926213102 11.5346928850365
3.57833494868161 9.19696898803883
8.63801046439525 15.1858941023784
3.69655030107857 9.29538924225357
5.32183792362943 12.1302552344438
7.20996504170289 13.0106516195654
9.19265036123976 18.8755941324221
7.16972461321491 14.6477021214174
7.25368205592436 13.4295658169371
6.5197934862411 13.018193623677
7.74478339273509 15.304883972961
7.19694631606457 14.4554659918499
4.82845387393049 11.1141091427691
5.02657877012771 11.6093967678369
5.11155302614733 10.6312771301478
1.34624777408278 6.3836513539287
12.2784770457242 21.5152718233235
4.31596466980603 10.3843111539187
9.11015701895407 16.4698668992525
7.50328909872325 14.7550920491893
4.04220656012069 10.4382544657509
3.27798474729977 9.1980603330314
3.38818953715608 8.17645925776791
6.52786792735825 12.8670288994349
6.45466943160474 11.5335546151342
6.68499401547455 13.9265928763612
8.39717190143012 14.87902057104
3.88337643667284 10.3417110318367
5.22245682592747 10.3109461633338
4.06112813511825 10.4104199422538
7.25212136289068 15.4809928213679
6.92350576833181 12.8801134085804
6.13278245729886 12.4583619228764
5.01200990087091 10.4895219945074
2.0408924306469 6.73644720200172
7.24224521747502 14.8012267063335
2.65363331138625 8.84007807933204
7.60210496476891 14.5725039316978
7.59991284218713 13.9953806430163
3.19377174339668 10.0625939811929
7.73886914609702 14.8711241696426
3.87970576628229 8.85003122940127
8.29288525520358 15.5242636929787
5.6212460287096 11.6134793067227
3.8482473527045 10.1597897819495
3.47313748777226 8.29440873823354
6.29397736562443 12.0153377652656
7.02203484498277 14.0580247171954
9.18174859666568 16.7332881176369
13.1393015290187 24.7770580073392
4.00607356726189 10.626310990274
8.84883416556293 15.466238546967
10.7487442395496 19.0680168212163
6.18873718718513 12.0931716292175
4.47508488294878 10.8606532586179
7.53552811776315 14.7834228742048
9.03663382755994 16.6103950263365
5.77188557851537 12.6597847853291
6.50211574739468 12.0039562804838
6.54341854992942 12.8477990325734
4.93061907902428 11.7321249088343
7.8567211963389 14.3249645153561
5.56749981512043 11.5967637720889
1.26753579806873 6.2425212059571
4.8507494258965 10.6210548191334
6.06134418828839 12.1490583660331
9.20296861852697 18.2448491948936
7.30460230252674 13.4466715879401
3.58165253046128 8.96405271696431
8.48998841069964 15.577532167851
7.92163269802005 20.3040877519232
0.863938450423972 5.48040119326804
7.47549025962427 14.0944480733228
5.63669711596041 11.260652079137
4.59051219998164 9.23856981943548
7.2582126775488 14.4440272272253
5.74805863915717 11.8002227861076
8.11092694699347 14.5002745976032
6.62241793925047 12.6479665238407
4.98777561614291 11.115573106205
2.16108148227718 7.34131560086937
0.910732661902913 4.78106253178674
4.47313748777226 10.1660351873523
5.60058197850091 11.8464779570584
6.20613525340459 13.3282954598275
4.42894634476948 11.0552711531452
9.68873986801449 21.5773285929675
2.10013667128545 6.55034899507254
3.19298316997399 9.12501260413044
1.05831649559082 5.71842532146937
4.92931759491176 12.8350549016019
6.04395687279021 12.2135457216165
6.45248836188413 12.8910030539309
7.88039472875276 13.9349953717581
5.57712666130705 10.996593761844
8.26750068532055 15.602963316958
8.5110706709723 14.774880585069
7.51636978696088 13.6954581056533
7.12974666583996 14.2801910084802
7.70075180590608 13.4399080620967
8.39849787850949 15.0556838742087
2.95977015521147 8.15636052326181
4.83932978216199 9.89201013775789
6.0349639897493 12.1293718267351
4.1636999870842 8.98219729450681
6.38719880826918 13.5805642576513
6.25441452637856 12.1832809711973
1.97544676564096 8.47216583264628
9.16118858167525 17.297237316505
7.59180281736983 13.5472140489963
5.93351362629493 11.3109280280256
5.40794751926803 11.6296981581576
4.71011763204345 9.98524899176426
3.56498780095989 10.965055720523
6.7075316929376 12.7221537283813
4.48091134604775 11.0618033291915
9.79141118659289 18.3492818968307
5.66569121703696 11.220327465727
6.30455667288996 12.5047345491158
8.46315650044211 15.8457526596955
6.3332895482588 12.6263305869663
7.79366833068923 15.4651179357669
7.82495874052852 14.792069736035
4.84699468696557 10.5525406378252
7.53752904166396 14.8670890779953
4.17152710603881 11.057845591836
9.12870968938512 17.5188407180284
5.24887634283713 11.9991432496429
4.76181714250714 11.9616502708541
7.60297717162094 14.8914838167921
4.01413208650321 8.96331677621822
6.96618818273044 14.0114955911093
7.57614418212968 22.1892653490723
4.41582625747291 11.0489074412531
7.4703538322916 13.1301299890276
5.88252078188934 12.160890276743
6.21601826548884 11.8321736562719
5.67595703294175 12.235391752735
8.30175910276855 16.2494574359113
6.14908657973822 11.4609466981745
5.82419503939945 13.6019668267249
5.36772051340145 12.2299921053176
3.18626283566979 9.98193845929181
2.72846476509253 8.29567397759611
4.90881290773955 10.614712980245
4.59380192890496 9.86300742235098
6.31011286370182 12.9998934902041
5.92546542766497 11.9448654138472
3.06436554026363 9.03655724714024
5.97493077003199 11.9628423813346
5.63517394667492 11.7711419158875
4.21936215780772 10.0637042393388
9.01502470527315 15.8925421128938
6.70224196077508 13.3172819893226
8.45820152473794 15.5834990285799
8.46368784220126 15.5563475375968
7.97019219082502 14.6095834756478
2.31542131594578 7.82482394986387
6.73047013718422 12.8706973527614
7.54795487525393 13.5366487416107
4.9047249283904 13.2577346046968
6.30724635522662 12.8525918699439
4.84360704649056 10.7239195155814
5.00056344271011 11.3877999681985
7.48643282054542 14.4472201306841
7.00199922640152 13.9794364772415
0.893362210763871 5.55119044531768
5.38793115172674 11.860729655556
6.71004873378699 14.0956557866808
3.9217219470096 8.76360251839459
3.82832692641482 9.77672238927547
4.83832152141272 10.5691498299159
6.91659606789219 12.3675800383533
4.13586316536868 10.5500269215543
4.90929308582382 10.1355035739004
7.01136704468172 14.0480311888392
7.13059630200563 12.8740234155498
2.21723071622067 7.40455471334178
6.81188841662877 13.5224768449042
5.44666978730701 12.0045117212924
6.64288204181019 13.3668491372012
6.41350100012333 12.9485554544904
4.21761848535105 10.3292135100845
4.73376105819606 10.2490313823421
2.69097573834328 9.41418597352801
4.77135740899056 10.4821826025738
4.85860271245712 9.64501700853454
0.634593268445757 3.85882796043047
7.21475623489012 13.3026601051288
8.47291418079243 15.3528700861042
6.8414070971946 13.8242045298257
5.17392693199981 11.6344153070902
5.92255467144305 12.4778865561668
6.94093018996216 14.5708205894718
7.07030881810925 12.7964520583229
5.69501944235684 11.865253403018
1.88264304936184 5.82964723886474
2.34624777408278 8.91085579200774
8.49863981610663 15.6867074649426
5.40292678058163 11.9582906477277
5.97945377741666 11.5050110738874
2.95140129167431 8.34624055228779
6.36763315939816 12.6426759186133
5.86276132173148 13.7341695337973
6.70839418775667 13.2138913388093
7.08464896517965 13.2556948750961
7.66656133204963 14.9568022603073
1.67129337248158 8.16025448240797
4.58931407260798 11.1448864427602
6.68919430970254 14.2798167676941
7.65035170663419 14.587430228
2.48735771531155 8.06478499883872
7.03628352798845 12.7603233870661
5.10370744048039 12.9220826100932
5.86863738417031 12.5133318589389
6.74658149978581 14.2082248527577
6.6611367574454 12.4272256571597
2.79960542245267 7.44880073360566
7.84988982759735 15.0493045450753
4.72068888533212 11.742909806121
3.84699468696557 9.37936294836003
5.58676474335514 12.1579551568742
6.63709577564893 12.3068094826933
6.76503740822273 13.0275779926795
1.05658352836637 5.9408049647227
6.6371682473946 12.0593948143853
1.34482849699744 6.83995706250335
5.10841990987129 11.485327447258
7.73060599376938 15.5348801202128
5.24460168773681 11.629698911266
4.65262989684074 11.2733073246312
5.35279382940117 12.6817980164898
5.8856963733394 12.0121219440775
6.54492580589889 12.9470250999964
6.17751920259781 11.3162053006444
4.46630082917934 10.5473671162983
5.58037164171308 11.5567817703386
3.96416756068177 10.1922538052718
6.40960308157458 13.3776885688794
8.20276052662394 15.074820439296
4.21354170192656 12.7240516015081
5.55995061271308 11.1832400946025
5.4801843236987 11.1739626722549
2.01524777369894 7.97705431437396
7.61950471683702 13.357987615694
5.74267995815442 11.8644607837213
4.39797404932677 11.6634179665452
5.60444203442478 11.7155993969419
8.67423641358535 16.4895920115626
6.21907169204232 12.5548640896711
10.613899941037 19.7582792218459
5.00674683244058 9.82749194432893
8.54118375537128 16.8182893981399
6.96702446919431 13.4829470404184
6.2291552800715 13.5657782007298
3.9469647411558 9.35381894635565
5.46016917185669 11.5692664940433
6.65334669272218 13.0407668354151
6.68786553915066 13.7558996894742
5.75568877685271 12.4140212899613
6.14251555027361 12.670173467659
4.72109918870719 10.4287110808085
3.50874555424447 8.35665304416032
1.24944534108584 6.41053891388079
4.98857108426485 10.3952509053477
5.67398035122985 11.9892600268668
2.91408609701272 8.61849992832373
4.54473265593262 10.0557437131523
7.60058197850091 14.9196272273745
5.5337190711399 11.9295752179021
12.2949373087613 22.9496003297295
3.70542503904273 10.4463349859569
4.65420637794429 9.88644929809092
8.1573216690288 16.5593988050183
6.15486872904267 12.2056948894842
6.36911745859982 12.9347188993674
6.75982162136153 13.4057950214371
4.5963388642052 10.8815769972319
6.91877381125676 13.7621808821275
6.10475598696226 11.6994648674069
3.12722055048807 8.50414880586396
6.13837420612349 12.3257032466858
2.99004721957379 8.15610893472538
9.21567253036535 16.6454481836599
8.10743941399453 14.8617843512044
0.648465443027314 4.46928825394044
6.60925262588064 13.4626794757903
2.12928301694497 6.97721535460779
1.79181407116183 7.13925481538563
6.82912016518299 13.0206499908847
4.18229502502548 10.7520565317196
0.792855352362489 4.2905621508555
5.5663585326933 11.4515245010942
1.59215800212536 6.2389510731656
5.95204229523731 11.7102384739481
4.64010029789039 9.78785474362886
2.9518675043269 8.45357943783577
4.57924050057297 11.1000272813177
7.10284181556057 14.343684795189
3.15340002773506 7.79524298251473
0.879705766282288 4.13819364337127
7.88592511234696 15.7436865573076
7.00649439481674 14.3822430327467
6.96347412397489 12.2749867366258
4.82260269575654 10.3849476204044
7.9609286673117 14.6163288518831
4.54210324585659 11.2793830825977
7.46199095058557 14.0504581433069
1.82273014794452 7.33411223280142
6.79457832286071 13.89150748315
2.89869207256049 8.86099575054274
4.81198471935167 10.4407046533821
3.74685018309805 8.88866505750784
4.26809748584725 10.7015656833682
7.23983716874034 14.7053450722766
5.54450084183381 11.488844469122
6.68821533428401 13.9145623967947
6.40471582659663 14.0017511563769
4.34127418369217 10.6581551865108
8.84311235030316 15.985983643671
3.89530262133331 9.58084292497284
7.89286152521817 14.9108480870003
2.55887985347544 6.84320487888452
7.50072239675916 14.7067498628745
6.44086916761087 13.1878395276742
5.11197026135836 10.6678835851631
3.41447383643093 9.76556730419021
8.17979715243654 15.2400249048864
7.66576226650835 13.1433906309493
7.99265514938683 21.2287836681157
6.68650052718322 13.3365743715138
7.03622857131774 13.9343929332586
6.5320831414925 12.9100392813594
5.32337006906127 11.4694216919319
6.92365432059786 14.049895493561
2.62585493136806 8.31802566374023
6.77175355426079 12.7138111501103
5.53239489019252 12.2635847575144
12.1672581859923 21.7348964771905
0.881664619320345 4.59891760115517
4.94825040944276 11.3741495035617
4.59260653159917 10.6836421495804
1.37016428054021 6.23382916039287
5.00652244562298 10.4717862042926
1.8923910259134 8.72390628748349
6.10894256866079 12.2023538892266
4.85897561429202 11.0574588229827
4.68355610749568 11.8384362156929
5.10328780841202 11.6026520684307
6.18670853224479 12.6819621989823
2.44095219802964 7.21486783539196
6.50720000048118 12.0453768560559
7.28992665900065 14.9984026436483
5.1238110214654 12.7244721693079
2.43229133824778 7.84862760720561
9.62886470837141 18.5140951710267
8.08794012462208 15.9914151069994
10.529623323588 19.8048835722185
2.54843662469604 8.12028010951949
8.06892603248089 14.9183135402321
3.89917563048051 10.3555482670057
6.76071994746562 13.3954195230918
3.970163424661 9.14926385808644
8.2905142561664 16.8280487962479
7.17764377367721 14.1337728025814
5.40964550691874 11.9597786310256
5.86189334875419 12.0271569115851
5.80329162556219 11.6426162110555
5.85168658573342 12.4562691635685
5.22699011843714 11.7003083550441
2.97544676564096 9.85832659552021
6.67500432807536 13.442456269938
6.66238354640758 13.9636767315833
8.5473765634981 18.4933745781721
8.30988557098777 15.3195960617227
3.7338966052475 8.82320591788339
3.23534412817267 9.19808050968996
7.68095722578249 14.1614141622913
4.02901108665907 8.81628394908064
8.92559152667298 15.607785505166
3.88655014732434 9.62997902034662
7.68982330042935 14.6789384236015
5.78920757534734 13.8172291304624
7.9344280406268 15.6483833308152
7.37432225106373 16.5649250927267
6.20133980368161 11.5108374109459
3.0518071070133 8.61355433904493
6.231173170094 12.4258593664515
2.03562390973072 7.02497993181211
3.91480367725178 9.95578563843311
4.94743238947137 11.8894521083865
7.98979184267406 15.0380341920266
6.8072261042495 14.7433821029545
10.7811650185288 19.4606535325538
8.09402488708305 14.5389062191946
12.08332640685 21.2251313206294
2.1407786557828 7.31137582197223
12.1650742155628 21.1167754327172
3.15663931069209 8.46895600807545
4.25361115194717 10.5523314330149
4.85262313719614 9.64919933935442
5.34216358328935 11.0867553147851
5.04973966269698 10.4097551198853
4.71863561627134 11.0674047737593
4.90110824301451 11.8995502309937
5.03957710306068 10.221118144782
5.56765191791876 12.1077577816497
7.03837033173068 14.0970636881514
5.38145643014699 11.481840279254
5.03254169727004 11.0990063641793
3.6435676219088 9.74934438277372
9.42658450268735 16.8000451590492
3.07553263116736 9.27975916060279
5.68411741283916 11.2968948081037
4.41599522099608 10.3863290184886
4.52152192357138 10.2063735475538
5.87448961059788 13.2624050009067
2.66448284036468 7.655985885075
4.61632828755145 10.3194732041314
7.06668121991712 12.850749264366
2.55887985347544 8.11146095541774
6.69550670999247 13.6745837739105
5.1053847492476 12.2317322849343
1.67355642399014 5.71356076806922
10.0378351896376 17.8964402110042
4.10936055940423 10.9055170012389
3.24488705912353 9.75842294544297
6.12313849664707 11.9425619042192
5.28299572115515 12.1648284278473
5.33208131710197 11.8842538111023
7.36610360752657 14.1967684530781
6.94090083437434 14.4847811717898
7.7049238242068 15.2425109104599
9.34239140371059 16.7237616683189
5.43270891764254 12.1229951357692
8.00206957122943 15.2531503853355
6.88822573381732 13.3134979886187
3.00270252037982 7.65649045655235
8.69621991223613 15.4779372938258
5.98760510161016 11.8590317373887
4.00854067170295 9.50172441812425
1.99004721957379 7.61453822285687
7.43862553808838 12.8457532712202
6.68929916053589 14.035913167009
6.38978189219917 12.7849659962771
4.39059890555246 9.97183073474778
5.14363830992204 10.6217650066017
5.4075227099128 10.7620568319203
1.86690797814317 8.23700680988133
5.50604966825032 12.2934001886539
5.63626208880638 11.8993753211478
4.39248916196602 10.3986285114498
4.96832119610627 10.7913032481508
5.9273038981527 12.3354264490446
4.79973492247887 12.297818645491
1.66562016406638 6.15483574378675
6.10800164646591 12.086556743137
4.32876467228402 11.0594027288945
5.62087961135541 11.1395230798225
6.58150189667979 12.6226567158283
6.39613379494996 13.0106776005751
2.27052894238072 7.22866802525206
6.18452826111718 12.0271580377703
4.52997707390733 11.1612752398425
5.70127180220197 11.4236973194786
4.55243855525354 10.9476891323512
8.39236035949223 15.076684389434
8.74671584769678 16.0663375302979
5.42088657497553 11.573250631252
6.24326920772571 13.0425816645096
2.68481873755322 8.1301871943499
5.5230130002552 15.4092165239652
4.36667191611176 10.3965061754649
2.23878685958712 8.14700263131067
5.26641176603611 11.0703697557512
3.35049724708413 10.6967061210803
5.88349863165372 12.8807676356056
5.20545116429533 13.5503835943769
7.25710493357499 13.7562562758822
7.22944372293302 14.1871722635284
6.85642552862553 13.7190627395484
6.56212792007078 12.5094637222168
6.22554487000337 13.2496817189469
2.790772037862 8.60956702311847
5.06069593168755 11.4531155624851
6.97810980691321 12.8637005796568
5.68243284122705 11.4037643442921
4.8626993409766 10.4335838463383
6.33534568852135 13.0875565133798
5.42399827961319 10.8681324482469
3.99050111136325 9.074842913945
7.60258752734256 13.9087542848303
4.74429566905504 10.6697673315643
5.13093086982645 11.9180425063613
5.71390197794765 11.9191825123162
8.81549537653506 15.7770989520464
4.86232740051799 11.205045924125
7.6429722683336 13.3481017032335
6.74011804283313 13.9036704695897
7.51376706723302 15.5143477642456
8.03252792261826 14.560961333281
5.8067751513205 11.9625941736779
4.26753579806874 10.2830389036687
1.36317107711924 5.99648715181037
9.1990956422825 16.604232281195
8.71403940365179 16.1200729244801
4.21819994369474 9.78707992991194
3.53106949272595 9.98225937087197
1.64154602908752 9.50500183034545
2.07809742302666 7.07933633550914
6.95163441683292 12.3408182374429
7.58638946175666 14.8805921044988
8.16436644315757 15.9392480432926
5.30761067215807 11.6116437738488
6.02275617864644 12.0548872264738
4.38750040648098 10.5465319665399
7.83135475218691 14.4668328215436
4.77794567069515 11.4828386690273
4.97968241371522 10.0350605484302
7.89201147919029 14.0893425010575
6.28517099920619 12.9061884261203
6.78852258916329 13.3297103301366
4.20437551131909 8.97835786880318
6.60425669095392 13.2205930373118
7.21108522223113 13.7744712062774
1.790772037862 7.6908007481993
6.39476277826648 12.468458731897
5.90520646879571 11.991845063176
5.17072627613155 11.2781871886531
4.24107745817504 10.6957227264245
4.13442632022093 8.62348674805798
3.94509263053996 9.79571906448162
9.00400271110126 15.9968584652709
4.72505945019212 10.6139507405734
3.43061981095978 8.04107690777973
5.37182019673837 11.0338827969647
6.94471206104349 14.1055739893953
6.21558153366573 13.2411574615668
4.02591469875079 9.72237682569849
4.9273038981527 11.0341264876346
3.54565954002547 8.58239336593694
7.64006413604154 15.3002500251401
3.70901486490327 9.52778366534108
7.57002644368126 14.9608031883324
6.86604249709684 13.0832689470846
3.96347412397489 11.075043447914
5.3458043999618 10.3599498106659
0.462052318796433 3.55451114884441
8.15510914974583 15.3284798278437
9.37566938650507 16.8749427309558
7.00247750360624 13.6104307073319
4.7113572383413 11.5604781733463
5.43462822763672 11.5154812450384
4.7816219978706 10.456537096789
6.80132035513791 12.2949989578835
7.09288924980149 12.932447860776
4.29609026268396 9.62152674796367
3.16148463864166 7.87773037556773
5.35076242400628 12.2641943083659
7.71118513447946 14.3728542873882
6.60795904379776 13.2385399046499
5.56468301696364 10.4533233480852
7.26875251198376 14.5759817266253
5.2359184875622 11.2308696524729
5.21936215780772 11.5421275805603
2.72519581722666 8.59600229816007
7.84109254469343 14.3015115949016
7.63435730113798 14.1083721409873
7.35429346668164 13.776371507264
4.42122329922514 9.43453286620323
6.0089327768979 12.9490915763659
7.01270833285214 14.1205679817633
5.30615285211144 12.0496970114396
8.47690818165776 15.8875515838495
7.65903258532993 14.750118844845
6.12256919221645 13.3979760558126
5.87369018023572 11.9623095995224
4.6560672737256 10.9464353360573
6.55953005207064 13.5075523048914
7.6432609552948 14.4363577274342
6.992088609014 14.2904303283652
5.86052833528148 12.0243019974516
7.12616239255592 13.7826750710174
3.12391445900198 8.37755387960229
6.10977842907866 13.1649465170013
4.79506558265962 11.0170742766848
4.96081285795656 11.318391145084
4.20769766865505 11.6860592356192
5.95011842950258 13.0351460862514
7.66311330845581 14.2112402850003
2.82629424549963 8.22818672519437
5.36815720409731 11.6595806188892
1.52481592835751 6.88034297686455
4.39882918244463 10.7312050019262
3.16832111573972 8.33620686382077
5.4441038182283 11.0046842639157
4.64053416939109 10.1653027102038
7.49061024040466 13.0641773258664
4.10349763970334 9.47114324061447
6.08889421793101 12.9506039379846
1.16027483140859 5.81943705742121
5.11665586158262 11.3167051393628
2.73822740036724 8.55147069924153
6.01964632247133 12.5147999340105
7.6872181944856 15.7710460134282
5.04646923276189 12.6475734422964
4.3264294871223 11.539053635668
2.87479696589867 7.29766009484165
4.94462422305503 12.8306190451399
7.69345210937215 13.640315729293
6.1424644949771 12.4854068246796
7.82648493104337 13.5782219157482
3.17871464117544 8.82478563528232
3.1554254317472 10.0685586213255
4.54627713209007 10.9394405967321
6.47305628923328 19.0050865442812
7.89979495229569 13.8063190491964
2.99457972421575 8.15317599268465
4.57576612729644 10.1930642752544
11.0608833482935 20.080617416025
3.4262647547021 10.1300285782803
8.28665016505645 14.3959834942126
3.76181714250714 8.46956847986933
2.84297883178833 9.56841690619368
1.1906148602095 5.99564758800679
4.56437816856506 10.5395712617626
7.43847999718038 14.8922754884674
6.95134300449814 12.8524131457209
8.05153524407679 14.174367169876
5.18824265626441 11.6589511848911
7.52175745921027 14.7372858461971
8.1888113522046 15.515617807178
8.44916928464183 15.7224758678587
5.78757612086964 12.0617166868364
5.5018371849023 11.2506337400287
3.40258575823259 8.95190364704132
6.82241149636048 14.1801057916302
5.47654370621426 11.4536442202293
3.9159988517389 9.31173630977867
1.77294133783134 6.95842632122552
5.79012038464125 12.8745418762114
10.478036459211 18.3043610141677
2.29498826769145 8.41074703916007
8.8337756076758 15.9033215273928
9.28107806391746 17.1435415048855
7.60908637314685 13.7608737498117
6.03110842860823 12.7127142361951
6.57795746757296 14.9285340875231
5.99971819610402 12.2186231217288
8.94376019786121 16.6079658953434
5.47386806904363 10.2060800261037
7.33129766350533 15.5071336252523
1.57531233068744 6.4916859573983
7.22052343641151 13.0145301209221
5.1555266273451 13.1553389238167
6.03221106932293 12.1174989105991
7.62192365557482 13.779783852927
3.51947900230724 9.3394793241717
6.70870455970848 13.2391147734861
5.18606470409757 10.3551368664309
4.44592529857927 10.0265379679556
5.29149305325927 10.7854526935044
7.20055535723212 15.3566612860495
5.96549571679616 12.6982128729038
11.0111014335088 20.2902108045408
3.24640808724638 9.27586754560159
8.88201631900613 16.2281182080132
6.79542280194879 12.959895105453
5.05582470013486 11.735006063857
7.3249680746366 14.1097544586618
3.29498826769145 10.8569448081834
4.14547367031771 10.0339624984484
1.60407132366886 5.75283442332374
6.43020162635993 13.730793028352
2.0408924306469 6.80285109946155
1.88068552526112 7.63024527051166
7.91197613858514 15.12206123191
9.99583780022729 18.6687994821675
8.468338937394 15.9611356733275
9.86221114945703 17.5564868425397
4.86888427302877 11.7926074964269
0.937344392150232 4.25478307850481
4.31088539118528 10.1877914115884
5.65513712587521 11.0789289055846
7.86885341423192 14.5670986203757
3.90881290773955 8.94005662407984
6.71877259182719 12.2658547370227
0.715893370547605 3.58613037584827
5.72839673750601 11.9663092700141
8.31568169853957 15.6299945242566
6.02258974904011 13.970137424674
6.25313836969129 12.7565655970669
3.8109571587378 9.88667264674001
4.48848287444453 10.6360360225559
5.55266909751427 14.5962670444472
3.96970308801354 9.46986505762477
5.11144869848767 12.1012665214423
6.91898246334308 14.170693376966
7.11712358570437 12.8509416001284
4.84159579578108 10.2500730747607
8.02888680627394 14.8987832535862
3.37190729759515 8.49359261698442
4.91229058335111 10.6361837952039
6.24911345271373 11.8623493847061
4.34180788924394 9.42334077920598
3.38474058729238 10.0410785550972
3.29241366782748 8.29915748271349
3.92623668441333 9.49756973625368
7.01200990087091 13.2355104286139
0.91456452349394 6.55937795313725
4.48042670519188 10.3043796228117
5.07767027423275 11.4614830887024
6.50147895407544 13.5712993521972
2.14486214291573 7.37838118645768
4.14567745519564 9.53177230238552
6.80809540132451 14.7857671085585
0.438292851579147 4.7012169008332
11.6506075095957 20.4572665403196
6.95579518672299 12.9491755400157
3.83466065790173 10.2825379810564
8.667909860849 15.8504421664501
7.13947461125987 13.9664342950333
4.49505552836802 11.5336602867348
9.81176000299768 17.4267374036588
8.83954237219893 16.2700911183997
1.53729606709084 6.46153370856521
6.56723359663027 13.4270079186363
2.94766615679601 8.23966743372696
8.81891764894869 17.704505867044
3.44261180368934 8.26918525120444
6.11118784632704 11.5320439941776
5.09328550387792 10.7700893056336
6.76281386896428 12.6193698388447
6.97024972143239 14.6247171582943
7.13563234031698 13.48135639224
7.60997283308799 15.2984477047538
5.6818006194096 11.1724349931906
7.83571884437039 15.0205290814539
4.86059040937486 10.4345130027991
7.8923910259134 14.5956033578923
8.66676546670397 16.7034324279416
10.4241137880433 18.9674417662253
4.3720814835345 9.41303813727767
7.09093280189453 13.2860901887086
8.32815878546285 16.9875809341275
6.22337427908455 13.8042930641876
8.04037192352942 15.0465594677281
6.85237344958027 14.6150342302414
4.99220193488821 10.3137329170239
2.56559717585422 7.29541369884391
6.96089971584443 12.9309723798125
8.10151614075236 15.4299097094211
2.87381319835909 8.49867118037418
11.7330979648926 21.436774407396
6.65388405601541 12.8989680313169
7.72272216207334 13.9355330523653
6.40075138074346 13.2176988541896
3.9902741833186 8.74312504553158
1.08065766334523 5.4191595229725
5.63858071927423 11.928048635049
7.60473853445992 14.5346428120007
2.10685079645022 6.6645761368
4.83048351645765 11.6129205597314
5.51214785854752 11.8725827352763
6.56475921899936 12.7398129135249
0.493134922305505 4.67696662183133
4.32948243102564 9.85799498281794
6.13319359866411 13.1469161599866
2.52356195605701 7.49175265458209
6.7895010413242 13.6189667379052
6.18967632917211 11.449674851225
7.13901407868279 14.8491936626295
7.89719503806217 14.0385712419384
6.14460726330783 13.5010706539829
2.75114232472695 7.79513847429732
1.63459326844576 7.22233406732588
1.51853513898218 6.13097162929441
0.799087306074004 4.79346567911077
6.82014704403023 12.2066831399304
5.40981519582048 11.3587337273354
5.87276720979871 13.0647673244367
1.45811948117451 6.38858911238034
5.80819195756327 12.544463714166
6.30108459093582 12.959458327507
4.32912359629157 10.2630661847742
6.3177743728041 13.3534124694291
2.90255600534463 8.01768470775334
7.09146183328635 13.6106999411674
4.05158962076266 9.74575761924517
5.39171617457631 12.5601046615362
0.634593268445757 4.4134938951681
8.00634010563264 15.4414938673504
1.24184018356467 5.38131720495371
8.52239517519638 14.9307532673508
5.93121027480393 12.6801225505709
4.90339986292342 11.4296622322715
2.34340782229781 9.04086819803724
6.881970449996 12.8120902215817
1.56559717585423 5.30660286916513
5.48848287444453 10.8515643079925
3.4905701304462 8.58087918568266
3.97429985800373 9.54628079535194
3.12391445900198 8.60882292680782
4.79051141189419 11.6788733922814
2.0746766862945 7.80384686754462
4.06414993912135 11.4129720857141
1.96716860753263 6.65116897430377
0.983677694698067 5.75708191477381
12.7232001639609 22.099420909095
5.20466895076705 11.7676358389065
8.09911106800141 15.130037975018
4.03760186043555 9.54491892023245
4.62205181945638 11.3893412258555
5.9015306571255 12.5019601145258
6.00528769390787 12.7626837954729
1.70043971814109 6.86609364091489
2.10685079645022 7.3141599076961
4.80567939272007 11.2410760502429
6.04165915163721 11.8934419633153
0.467279480459982 3.74520699811081
4.64731450954714 11.0903223184966
2.07724299893246 8.089171878425
6.70397276579215 13.7854657814292
5.34793135415142 10.8225834042559
6.84071499114108 14.2376854903651
6.61526179019382 12.5817105461678
2.73768676140986 9.96117201081512
4.98390566262789 12.5167118452571
7.35612179627801 13.2937094773169
6.80012335282653 12.8767758745096
11.4353785674709 19.7471462110406
6.89935692292311 13.0178932017271
7.95913257678966 14.6107862206805
5.04908616953728 9.89357288822658
6.36684673526264 13.3739096168997
6.17642251304224 13.4241241008463
5.17761886032181 12.9365540807463
6.33257368157783 13.1890862691389
6.4276899700137 13.7832134336912
4.98618336288137 10.9070088379715
4.37086174008529 12.2425410538399
6.81985974678364 12.1739555320996
5.97928227641106 12.2812589464075
6.40343816300828 13.0843725808998
7.3571120915057 14.3220797447527
5.96249118440637 11.9618847165801
3.09887428674445 9.36839255456402
8.56477826887941 16.9635538051197
5.79629923811753 12.5082750273834
5.5712217250481 10.7888944914227
8.64836657073581 16.2490313515853
2.05918219921169 7.04411407490112
4.25058266478754 10.2644823144343
7.12078218787129 13.2315950423793
6.68936905685823 13.8201102625156
6.17012536183995 12.6182336638344
5.10601323762212 11.2044218478316
8.92284452519911 16.2649562797034
12.788952272535 22.6782256008687
5.39848719001897 11.3692133614268
6.79500062419405 13.3124121416782
3.80322703643493 9.50295569704782
5.33958281239569 10.7933567584232
4.68088692071969 9.84325203645705
4.6659043549549 9.61956594302061
7.53455579400762 13.7031117485425
6.05549936581374 12.2167944424822
7.26966437449509 13.4802192487547
6.34243029628488 13.1747878908873
10.6161674440427 19.2399469822926
5.39882918244463 12.3139610033855
12.8045147407468 22.6087370028102
6.01714246404775 11.9197201516155
2.79181407116183 8.26377514391017
5.71335214418715 10.8581749745638
5.66476725535641 11.153397805336
5.44865321438125 11.4962957857494
8.31425467795635 15.0572228682438
3.48252564076792 10.7820301148895
4.59931779369823 9.80919779082794
2.06781078378962 7.91080504624855
2.22187708107703 7.70174480561158
3.83970769835037 11.0904220122323
4.97441458980553 10.0895365586004
5.84178446968979 11.926273045284
8.21309206546231 15.5412358022116
6.37190729759515 13.7153344240267
8.28965005985472 15.0269852468508
4.74214098549815 12.5867800943738
3.37399614213124 10.025822919339
0.974529312483882 4.91212516970494
7.91984655779947 16.0626053453685
6.911811402066 13.2158753631704
6.92996848372988 12.5935258656273
6.51044770935154 11.4168025234269
6.15334935618488 13.1320923526193
1.37155886261196 5.53037944465945
5.6507645591169 13.7024881523782
4.30341546268562 9.92225087812275
3.56803210477128 10.0145384754965
7.56249048537425 14.6197109911172
8.7402023887679 16.1881249744394
7.46636201433747 14.3084936650253
4.37729730642785 9.25511779271991
9.33473697410014 17.3560354643607
9.42978855008029 16.3511806635027
5.89808739714995 12.0347237410791
3.56193705962243 10.5668922923397
4.52669484554198 9.97945563988878
1.63923216324928 6.56961618596421
2.93026424523502 9.37068739315247
6.57731552292888 12.4736052935679
4.31668882343694 10.538135186793
0.969012307516316 5.90763028432984
2.49697358099828 6.8803611612088
0.435628594052091 3.56594451126833
2.47443604325227 8.15433183196549
6.69731512171625 13.0751464152316
2.41413553298445 8.16316021790666
6.99929538702341 14.5871464730393
0.678071905112638 3.57468125172009
3.25964912064916 9.30352669172629
9.00026061960545 16.9313292595943
11.4423966812902 20.0206122119743
7.19844504145236 14.1631207184686
5.74980240168005 11.3896913898278
4.02103547951136 10.8326400400274
7.29119372699189 12.8653134509523
10.7992249488864 19.2935384754665
6.28997275370298 13.4150237604634
2.21334728173344 8.14429326510786
5.19249009261149 13.3520656187704
2.77610398807316 8.50667172306611
3.08873524619028 9.44682407656429
7.81859815408166 14.391796837474
4.60880924267552 9.61266067904535
7.92243574023315 15.3493941741199
10.7596468818657 19.2487999277429
0.0942360698457655 -1.01689381182306
4.79220463969037 10.6983190574511
6.48437984939623 13.2999817270663
5.95890066021304 12.3160394652978
3.22187708107703 9.35382360211769
7.04605990725127 13.9896118430505
1.94485844580754 6.88475581188903
6.2170367925641 11.8386008615684
5.36185606924323 11.7522056087448
11.4094201079851 20.6975510682461
5.58856473740135 11.3572160730513
4.34624777408278 9.99393422941284
5.4751659673968 11.7652537708633
3.51916444980607 9.40752606416078
6.14496408215202 12.3486435178874
0.75702324650746 4.15367532475432
6.29278174922785 12.2194915382032
5.63633460244218 12.2683741434389
7.14781546030508 13.9793073419748
1.28243980500639 5.59772513022502
5.35640795139489 11.9968084600811
5.83800629536631 11.5832107489017
2.76765479823735 7.98639895865376
0.286881147788162 1.91687408570757
4.26584942144085 11.3576545731533
11.544178413425 21.7376050101478
10.6704836464423 19.3668358922082
4.28021399581062 10.8367386126563
4.83314309635834 9.87251091715939
8.64543327516426 16.0296613225865
0.942983598187102 5.34760505169227
4.09339115325301 9.57586638306734
6.8519051687947 13.2092403189049
3.1906148602095 9.11060098539508
7.03751949994186 13.0384641517935
5.48840253502973 12.2464640896707
0.53605290024021 3.31649420883673
2.81506301719287 9.44708549254377
5.88447581908648 12.0762176563151
5.80774130648367 12.1986695945029
6.16445444264598 11.8826596128005
6.05387159283175 11.6667960832989
9.07944478248555 16.9042250274446
6.02552718257317 11.429641233391
7.51818103097282 14.2696218424434
7.49890902678595 14.0448673022616
5.94128241043287 12.5922327301254
4.86021792474585 11.58932401183
7.28505537548015 14.3681324655001
8.1790506798778 15.6080765336893
1.10097764772482 7.07205608806379
5.41776814428785 11.4587117472803
7.00971666772571 12.361647495503
7.72478667744771 14.5252066879989
2.31251996747495 8.3114333865658
5.9310920550275 11.9755264888941
6.34744420404013 13.5659430972567
1.50080205305716 7.28118786121695
6.18755002806372 12.1866361128176
12.2795039418685 22.1407556273372
6.03309257552366 12.3941160581757
1.69488019279919 6.22811645624054
3.09465834265454 9.10608093670816
9.6003821994612 17.9756831186064
5.90634948350332 12.5191957883395
7.08483495652916 13.5875356505844
6.34850686501508 12.7378614588446
5.63524651502286 11.7627708306658
1.90881290773955 7.23108255923784
6.61213130001343 13.5190732560521
1.23572705983806 5.09674777866505
6.99520183149718 14.1150574558269
5.71149490665009 15.2366668928641
4.70376517879341 10.4624857695942
4.30359811699249 9.19554333375392
2.41006969175638 7.07272021199762
3.87798958538721 9.51219637262581
8.13992221036844 15.8263851419799
2.71094415457587 8.78665119931499
6.27183649284068 13.6510935261022
8.7688128852101 16.6998371289451
7.23050085363911 13.4822215529634
2.64731450954714 7.66684751727094
7.78844102152126 14.9098132438201
4.51538446063695 10.2778241018695
7.7550544710938 15.0283810248363
4.03957710306068 9.27001593306729
4.00270252037982 10.4294031755511
8.14316634697735 15.3201488389554
2.58255600301406 7.97077928456034
8.49041970816945 15.2360385402409
5.20065343636747 10.7088499776722
8.63828204244953 16.3133157317415
7.60708984453647 13.4582815132023
3.07553263116736 8.07370589376819
1.90207357931074 6.61269531749859
6.50398470389761 12.4113828638206
4.72260263685137 11.7323440559749
3.5216789516032 8.97910036563803
6.60221633969009 13.649932117107
3.22265002245148 10.4637064566143
5.85648777949568 11.6309360141633
7.31011286370182 13.2762471578695
6.80293634957285 13.8251894614507
7.01541505238669 13.8368995926121
6.65334669272218 12.880382260899
4.86950131039368 11.2421613560386
7.33614946812417 13.8878951013512
3.96301164759943 8.69448566665838
6.13026165657895 11.8904510522958
6.22819338715265 11.8969247096376
3.72574115650395 10.2655440803415
3.29865831556452 9.43208532975753
5.88886499017852 11.7588472709927
9.50581651503569 17.1044932227688
5.54797414832058 11.7783504592688
3.94906796585291 8.95205726172863
2.33127526714661 8.19492439832061
7.56170799374973 18.3615618140248
4.75835648293992 10.474591139836
4.88971689161508 10.4453820572887
7.73520059484389 13.9215074869722
3.35438163211332 8.29208860685215
2.48928602262588 7.04982699107164
7.09341756438796 13.271951644589
6.36544758855011 11.9249975585145
4.13545278418517 10.0745833047573
6.35891488342821 12.3498802213159
1.49569516262407 5.72942328902391
6.7937983647181 12.8131111614783
5.06705783948278 10.6382766601647
9.37959497168707 18.2424848597466
8.31214554061709 14.8473800256491
9.4561284949938 17.0689373211151
7.61137528165915 14.1363188370865
3.00629802390037 9.13401134691291
7.04020751383797 12.5519542372473
4.49153246180432 10.8468374578982
2.20476675065461 8.20508780142129
8.04938572398034 15.1188678194723
4.14934066928622 10.5089811749862
7.6921621365572 14.1066768124301
6.15668986682339 12.0382142884669
7.39523421222388 19.863697028027
4.70597790168252 11.2246847612981
3.11144869848767 10.8411679913174
2.37016428054021 8.13562816185683
6.14969631948915 12.3002156342321
3.27984269352035 9.17401167428542
5.39377655463382 12.141359931937
3.30048984436311 8.42553192704276
2.69877410890368 8.1968159761052
4.93922657772821 10.7796227666485
6.22679750227652 12.9810797267974
6.83105383932401 12.0360957765484
9.33939909022557 17.9433732177903
3.26791028088483 9.77481585963829
10.376090108492 18.7997434001127
3.11353381959191 8.43980631002459
1.35614381022528 6.39027392307726
4.92671109909728 10.0013027509534
3.91957844593547 10.5659108727712
7.10145048163113 14.1906450245012
5.87817355959088 12.5773730270335
6.01524777369894 12.679415631406
4.06112813511825 10.0542733947621
4.84247606299394 9.97623771551134
2.25550073314839 7.68498584509728
8.31230440024328 15.2364187455622
5.7356575589924 10.9477916482982
5.26134275618808 11.8472375249882
8.0062839963835 14.9558699003076
7.6343936063129 13.4853171016871
6.75632280385071 13.0905553579505
2.60407132366886 7.27384676826953
5.13822059447057 12.3450370057192
5.15400794755902 12.001476619146
4.6659043549549 10.4895681003154
4.9862971535539 10.4351464590616
6.79539033112264 13.4125452252226
3.93640237772506 9.44021641122387
4.75675645130727 11.8346487685385
2.97177344719337 9.24291375532346
3.47929524299885 9.23839095560585
4.38560359805024 12.5078723658258
8.55642941544957 16.4579765749238
7.82600816991912 14.5742024235967
3.74119729857143 10.3521111958166
1.33485426933163 7.10841434168443
7.03532148387611 14.3236807342614
0.403267722339301 3.56108184790367
9.22221529388477 16.490001371362
7.27912302328091 14.1713754081897
3.60436789989375 9.87438605601599
0.316145742293356 3.20367219042849
5.22361561718727 11.0237833730049
4.1438423541966 9.41058894903616
4.83769100042856 9.79121345141341
9.75996306164408 17.2686628018326
5.60843965255159 10.7447936704195
4.66931028620247 12.2173115024584
2.86096279785812 8.04110206348475
3.72819263549805 11.3038143560614
2.59454854955035 8.08527257090343
4.30578816681099 9.40128159530535
1.98550043030488 6.78671950266512
8.23493715187926 15.1575315266624
2.83693401132109 8.80960971070562
5.89560557487191 12.0089091047094
3.95442898437188 9.93149288710072
2.80219321694183 9.04009913329405
1.67807190511264 6.83054101954196
6.43858395646998 13.2506966911981
4.20163386116965 9.03546405707281
4.99401393925972 10.1877860794663
5.14873077917319 10.4944163874124
1.41683974191283 6.1351822184563
4.35702409278409 9.76525380462242
4.98048235553826 10.9426321602784
6.77135740899056 12.4862774038289
4.71053095249918 10.3268621820236
6.20574438506276 13.4323206590923
3.71177020386319 10.5902183846625
4.99616274268106 10.3285599545327
3.5981269599196 9.12810198245615
2.7338966052475 8.40709945305233
8.32965060408846 15.4563570752674
8.46350393835251 15.7241676194898
5.36229453839559 11.4924615108306
5.13719609858823 10.8152873350763
5.05690861832325 12.303621932377
5.8025809860722 11.3336798369404
8.24778513519709 16.0540986899321
3.78633498041697 9.29488901402947
3.50271248596606 8.55161537098015
7.33561366481602 13.0153407043307
6.63941306771739 12.3666749678926
6.30542338930187 12.4059243757094
5.22216698262345 11.1915974558392
4.59424994765735 9.79599645475979
5.43095427138573 11.0368762107553
0.853995647176393 4.30742441634885
6.5971959366159 12.8985226286961
6.39912835932906 13.0329165130174
6.14537176708327 11.4283936405572
6.85913096161376 14.0876143722155
7.31093082109855 16.894458310187
6.67740253095924 13.9714060869883
6.62738796609086 12.4506393894104
4.45795538004928 9.76694313788565
8.69562850119107 16.9697638492805
5.16781953556539 10.2541817723725
5.14689956034359 11.670006194493
5.32499056912157 12.315063784336
3.40224465525408 9.76021718350175
5.36273287432728 11.226074566322
4.74940018197365 11.55006782075
5.84774641692139 11.893507550806
6.37755760323341 12.8313774887812
0.849999259466098 4.08797268206191
7.37188552287395 13.525057858176
5.57674886387622 10.5315116653683
9.00743380004977 15.8587035549709
3.79727243202997 10.175592374995
6.59581691855585 12.1070414800843
3.34589308568741 10.6723982621616
5.22255342742343 12.2227732969256
5.39068488004913 10.7573087460922
6.06226205346765 11.6742015592687
0.618238655595455 4.28373428913969
7.24295970592112 13.8395984196452
1.35614381022528 4.9108095912783
7.90181722485033 13.6203665733085
5.35058564480732 11.1304663716049
7.68004299262257 14.0377080895843
1.18903382439002 6.16774585521715
7.45639548769205 13.2969913803171
3.98913900736823 9.42703311289925
1.50842865253186 5.75985999072859
8.5187121603989 17.0189190339049
3.45746296464855 9.04920650384753
7.37447441000927 13.6240431111205
3.84323015049655 9.3781687871929
7.22951582463846 14.2894499606196
4.57440430902258 11.7120763046766
1.95233356636969 6.7346328890199
4.77873424411784 10.0550887201547
5.10873352786627 11.5182858499843
14.492385868378 26.1354782998488
8.37497424786954 15.9369253456235
4.31487775736821 10.6290991042382
7.43679481217509 13.2291602505966
2.81813476081085 8.70316546699901
3.46139758992616 9.34904926825965
5.55887985347544 10.7891171780892
2.799087306074 7.44799175372581
2.64500988439109 8.23845250989315
3.11603199344711 9.76556316050755
6.28429202639431 12.4625077564727
7.3426080775594 12.8280696365143
8.86014807317016 15.4281069737306
6.11805857928271 12.5974314311473
7.78340754217352 14.5022756773363
4.86133509024526 10.2920943385136
7.41210404467757 14.0270985934796
8.62437510348243 15.9503983439552
1.60999129521268 7.33021820147455
9.29561972196681 16.955331213488
6.62673115067279 13.0463278456419
5.11644793551166 10.6974282681918
5.31224766667055 11.5014386182321
4.89214812751382 12.6717155212857
6.30970371103028 12.8080739384631
3.19927972133662 8.97555932328573
5.28955784835356 11.2809770312513
3.69571548860997 8.76519803353148
4.46597446450407 11.7204714320822
4.49968646445849 9.02131048884912
6.92386226807603 13.6647907313445
4.24336442569366 10.0529376162302
5.25474519762921 11.6352783420941
7.14070197990168 13.9391943739632
8.82403588410006 15.9510109011598
5.56742375770728 11.6541979415852
1.43028527297778 7.35549549946872
6.31006740802367 12.4214745714734
6.86965552850849 13.4033216538442
5.75908923814208 11.9309420789127
9.24642590229183 16.9083601974496
2.70431867776083 9.99664117989452
5.8067751513205 12.1696384081309
4.2340030663556 10.4211886955179
8.74509444068742 15.5985481699287
5.54511893000944 11.9216295454054
3.02502879449152 9.23414909273975
5.19544603212575 11.5531190465435
7.36651893197549 14.4024572659262
8.69193540055127 16.3839586223615
5.04952186453218 9.83266590382241
6.70780774738431 12.3721187910106
4.90713102474679 11.1015215546167
2.27052894238072 7.1474472318022
2.91790907385298 8.39694461883062
5.06781078378962 10.8568259778843
2.04001567884788 6.98237711737566
6.23069297602723 13.4728305263786
4.7016876643353 10.0628637599191
13.1878959972185 23.9329110113491
9.35104412109032 16.9441387295695
7.85329395861622 14.6171769335447
4.65191274464578 9.81438433743335
4.71287086768991 10.4759105271531
7.1567151442247 14.3276876908141
5.19031854794182 10.6909255566217
7.90879789959889 15.1815952731088
4.98470326682514 10.281495596369
5.65513712587521 11.1777182887349
1.23725777090037 6.1657949753897
8.47769756271066 15.7437437877633
0.855989697308481 5.22834229348553
7.6108218463904 13.555136192319
7.1338614535868 14.3743566812901
5.64349547092277 11.3699128894374
5.28281043957256 11.7274961779628
3.84323015049655 9.29672245662678
5.74792441623844 12.3701035209183
6.09323267628895 12.4011744566647
5.71300839164415 11.3584187452576
4.96981818594658 10.7007817802899
7.36994625526575 19.2490189392906
6.01524777369894 12.2786277905973
0.582556003014061 5.08042658343744
6.43341852534423 12.5352095269816
5.41683974191283 12.9607534984304
0.643856189774725 3.38642978769439
7.53182979606157 14.4671991133159
8.1490992852785 14.9404160057383
4.83314309635834 10.8936436583821
5.36229453839559 11.991369739224
6.2807707701306 12.7647204059297
7.12368171411475 13.1810748930069
2.67919857056692 8.32567899005295
8.45842712048298 15.6365471124808
7.95887166801946 13.9352095513213
2.39025495632187 8.98466099530268
1.37295209791183 6.56595901356581
8.6792337646888 15.5678010954352
7.11824031324288 12.8548426008507
1.48928602262588 5.81509368353726
5.59797803656041 12.2027654278509
6.90418300324503 13.4968368087844
5.14128972420746 11.4578986928336
6.22371214112541 13.0622126728622
10.0778004345278 18.4927621236449
8.5733915692712 17.0333152114704
8.09780828991322 14.1973984478929
3.37781785308365 9.1000074647202
2.53231695933277 6.94587678454561
10.2098340942726 17.8691829988713
7.64709860726341 14.380448350138
5.27844945822048 12.5074239117866
6.74533818815698 14.5721294264329
4.31215688831337 11.6498242222201
3.44559429134118 8.13332688532789
1.40463068421761 5.24213995422824
6.19805208375945 13.0414933092855
9.14086810582721 19.3383946358459
6.60777415163679 12.3412342983284
9.85600526498002 17.8353910501799
3.20045727142857 8.88821052905248
9.7096137375851 17.6390449691558
4.46287031226445 11.4481239374741
6.54797414832058 12.3178957038331
4.85349670370232 9.83164758679282
6.89369590461911 14.2777301223887
4.21529030565123 9.41029326882857
4.31324585178756 11.0869746287523
4.53496424980465 10.526113531253
9.04605990725127 16.510684209385
6.9410769589421 12.2640052582576
2.9560566524124 7.63945559284319
2.99186193055632 7.68328821471748
3.80193464627335 9.70450996657381
6.1278396000753 11.3377393121695
5.41759938828802 11.0535626891801
3.38059093426592 9.0910416735802
3.90592847817313 9.11286706539839
1.24792751344359 7.37298503565925
4.3797249188483 9.62138943647774
7.49012884728809 14.8401007318739
8.13777246703866 15.3059223333265
7.54072863277556 14.951458028735
6.72243186935465 12.9801163959813
7.56344416943083 14.2640826454167
3.67327373660982 11.0531356323096
3.16671544496642 9.04999753906022
3.91169158187234 10.1693128259857
4.75528819513671 9.93769637376597
7.44801303077247 13.1310699992924
5.17292748960384 10.711780703273
9.91222320809914 19.320692426168
6.36102261054067 12.7424695290277
3.78476569631639 9.37727076036469
4.14547367031771 9.37173787995833
2.5453506448223 8.58658527405328
4.59036248846375 9.99798859368987
6.13617087466725 13.1003787418425
5.67588648378205 11.5224082259436
2.67412163263239 9.1600007751577
7.19719211547241 14.2721549895117
6.71863561627134 13.1173725599232
8.25218051082626 15.0048473256441
6.74446386826021 13.4533161520764
4.45121111183233 10.1593394603489
4.98800293750806 11.6193649142062
5.57833494868161 11.6718964376401
1.70708299177171 7.89660798099307
9.23381737474312 19.4912326894515
5.61375263707106 11.1931216979396
4.26978123827438 9.36291256455346
1.82984955984469 8.03321307798736
6.58127591651367 12.5774832470569
5.85424505422013 11.435355640977
5.79135827420065 11.3582827982945
4.91910167955939 12.215610536161
4.44145028021683 11.1846164025444
6.59361521335461 12.2999995398098
13.4901858957475 24.641292906875
8.93533450842495 16.2725765611477
5.80838505065609 10.9188321591867
6.41835863488438 11.7999709704707
5.83080039032852 12.2992813920446
3.22342254993494 7.83946839449888
1.38956681176273 5.57439596197902
4.79337571126475 10.0466550836018
6.11467935294331 12.890066705475
7.48016412340269 14.2935719611052
4.60214209069798 9.69613059053346
2.18824265626441 8.01764117669795
4.9175510998118 12.350372338334
5.87116599427264 11.2138710014997
5.92712608401051 12.887879903835
4.67228389434739 11.5935502520862
1.34482849699744 5.77980474912514
6.05620416414164 11.0194710291544
4.51001246544851 9.88974795531223
7.75615598165364 14.7681630166215
6.88212334102538 13.3662976560284
1.97361127551947 7.91174710130082
4.26002565596146 11.3760379985491
6.7302663283158 13.798584243503
7.23840473932508 13.6728789044601
3.93168305705981 10.2142672572079
4.76897825034455 9.86121096458118
7.01808887692759 12.7777253462887
3.21723071622067 9.20452211593077
3.25776496857139 8.88020731595798
4.44228003525258 11.7123340886386
5.07081863753328 11.729227980081
6.02785071983887 11.4360050371716
11.4703144263592 22.2452361419684
1.97085365434048 6.85596722338108
5.21412480535285 10.3772818654592
5.11831819221838 10.4092630755322
4.4586116725846 10.267241192632
4.98504496225347 11.7717567391986
5.63908742334036 12.0982490709981
3.35543919724869 9.61000679581161
5.52575569282949 11.4006548234163
4.15441308517497 9.162928720541
3.50303064564116 8.34907679612226
7.57965535530676 14.7536088576518
7.10648442429254 13.3818454053842
4.80283944093511 11.7988939564181
8.5336704095313 16.0412603478348
5.28039961112653 11.8475565490572
6.605257262939 12.5103627335601
4.21587270290367 10.7650529448434
7.15352669882475 12.6560011107824
7.62347916153794 14.0745755066225
6.28438457507067 12.5317202715646
5.37660295192479 10.8745523002183
4.00112666545428 8.79458636377926
4.98697970917658 11.2867313569518
11.5740092357967 20.6566670881859
2.85897561429202 8.12120228193048
6.61135683723691 14.7364724406255
8.83328543558448 16.1092570750688
13.5147414803684 24.4099688005891
7.88627577506939 15.125122956076
7.00826053130306 16.0518554394035
7.04176864995163 13.8611041488721
0.799087306074004 4.78693169933672
4.91934008244201 9.73972123368627
3.34482849699744 8.47286395867256
2.21955576916691 6.94724187624284
5.90568784852686 11.6959902820733
9.7017786181999 17.0427689910009
7.02444712404065 13.7778065740096
5.19593810042783 11.1467303797944
3.8073549220576 10.9838650995406
5.01413208650321 11.8820763546235
2.84649331596456 9.04250403204673
3.5385381636298 9.396874276245
1.86096279785812 7.5602509860236
2.36527259976453 7.45671100760642
10.1990373456852 18.2216114642147
0.516015147003665 3.53905461075932
6.5581145385984 13.0177158030516
7.65560227476211 16.8764860747952
4.63589946594638 10.5625375808511
5.04023491675437 10.8944158509326
6.97527478760954 14.0705227758229
5.06995989045977 11.9461484474386
6.99859042974533 13.1889883809926
3.18863829456139 8.20651227610404
4.70445701932884 11.3723835544623
9.50120026858893 18.1633491965483
0.353323291162897 3.62893946711069
5.55681257085535 11.1013321519065
8.43627429556897 15.1558703039286
3.15258906928713 8.6030627453403
4.20143782950403 9.97335677600533
2.61529857909211 8.90390824670592
3.68313498512609 9.84056257755178
6.74735382947806 12.4027492532922
5.31469652565629 11.3279127699175
6.02691069122452 12.8154691679627
2.16591193893569 7.46197556967248
2.31251996747495 8.81428391758938
12.269567224273 21.4234308088515
5.49785183695112 11.6197085383588
11.2804808103184 20.1856066272533
8.83162393682075 16.2707164042303
6.89681675325047 13.6374911445783
3.76500424625004 9.34500993060097
1.89336221076387 6.74182209985851
6.20906339534927 12.4004379872087
6.84062058731256 13.7993457731263
1.98002530023873 8.39636646355211
6.71726514496006 13.3238415770598
6.33293165932003 12.2865468603174
4.08129701413827 9.95013340682722
7.0595607812568 14.1266150438683
4.4281088831793 10.4790247473777
1.36317107711924 6.72545885982188
3.87528859822269 10.2776391743861
6.47013009399538 12.0960136140073
5.83396530700866 12.9387045891423
6.52258153125483 12.4768904709877
3.37781785308365 8.85903721014375
6.36474750602229 13.864505389814
2.87676249078156 7.81451042963791
6.85630101882646 12.9189167959117
7.23773578523193 12.883801260845
4.56117336523115 11.0163499212465
7.51656677149686 14.0764479378379
6.77356782956817 14.0587666886523
2.78972925137577 8.32530387688528
4.01502470527315 9.23534711272141
7.00677487833907 13.5985189175868
5.76314595814948 13.2162093016953
8.26198910651677 15.6013323319068
7.65391987311942 15.236279691726
6.83658692519224 13.3857755090851
4.27872821293894 11.0303089017002
5.85262313719614 11.8498043587869
7.47419265311404 13.9571101261115
2.64673869830785 8.08503394005662
6.01418789135927 13.1466663548359
5.3780780559955 11.8342640462544
4.48896481700485 9.92553841510686
6.44298495200715 12.6925963835564
1.28095631383106 5.52780346692889
2.14486214291573 6.64398626149018
7.11439305486731 14.3894130752132
6.29043361974347 12.7959263813007
8.42397727708681 15.7391561180847
4.43812647955095 10.9607339729302
2.5795422249369 9.75720742300516
5.75100838840963 12.8448549836867
7.3895237918274 13.6294193212901
4.12948910151655 10.6493597333926
3.39848719001897 8.798215486535
3.28466218548317 9.10433922186378
6.69202261092451 12.2593196822458
4.38801728534513 10.3367538474188
6.21713375765073 12.08064356419
7.53729606709084 13.8269931633122
4.08172309064488 10.2706003003997
3.11478344724985 8.87020584456337
7.67387438109765 14.7954183553097
6.0539258815311 11.535899520483
5.25842470173893 10.6197423846919
6.89872229967932 12.8696940406057
7.601993581249 13.9549748956231
7.27262978497637 14.2567340612721
5.91444493174679 12.7866669347531
3.67101024127845 8.46904947829393
6.3009016181031 12.6721212686648
3.6202931499486 9.90583409122904
7.96868119127746 14.5262405955851
8.58521607717247 17.7807768659788
3.70597790168252 8.8543841158657
2.59036248846375 8.04826215933726
6.02064665035178 12.7258811939701
5.04821438460804 12.2250850462327
8.63552768289864 15.8005636936507
4.07446262070454 9.65951623060388
0.839959587489532 4.37034610699886
8.41998123893563 15.2690204572101
7.39268234411796 15.1806157348577
4.43061981095978 9.84387899120193
3.08831123588866 9.92064757270836
6.01881218574282 12.7890584903993
6.34930334739134 11.2622002194866
6.71561885907482 12.9108371240862
6.27561239038075 11.7386083866735
9.37353946575051 18.6356337597948
4.53091348352971 9.88305465872937
5.3435854831614 10.9804037378764
9.600698116389 17.7326824384321
1.27798474729977 7.32178684668227
6.3493475835218 12.5389507370515
5.94772459270913 11.942674521699
3.538227739736 9.46864944499536
4.02281165091563 9.1249633865637
7.11592798919079 14.1693980673631
5.3386918198767 11.1202436884005
9.75149803270106 17.4736810510043
6.34806418472904 13.053166061104
6.03463391652592 11.667303648016
1.61353165291793 6.79576903060177
2.80992886572143 7.86095373816807
3.32084566764572 9.10643324218588
2.70929063572336 7.20375853000279
0.405992359675837 2.35251641472079
4.21198560627522 9.63752182415256
4.19160212846187 10.5467429022881
4.55688918972687 10.9922097408032
1.24184018356467 4.99260375815781
5.79934638752229 12.9670580846984
6.55914761779821 13.5055272862689
8.38608881483109 15.5396704464936
2.74792441623844 7.85522097605016
9.7599547420113 18.4039502257244
6.67712059627024 13.2134753364068
7.15557722248235 14.6095808490412
3.15015345524625 9.46354996772656
2.79597469420667 7.63017432089986
6.45466943160474 12.9063002557376
4.3327079336406 10.7866401664957
9.03366388947166 17.0882589715516
6.26326920037266 12.3231132844295
2.4369613378336 8.49631679087425
5.06974512379903 11.2364505226175
5.88282643114387 11.425948047114
7.08587075533461 13.8189002246901
3.26228280642066 9.71307589938969
6.35609978199483 12.1199570648663
4.33824611718203 10.7892114524539
5.48131508910047 11.611385517865
6.43011797489203 12.9353343976378
2.51032901949057 8.25453017522018
4.92659251005107 11.1262725484183
2.31542131594578 9.22457474869841
1.35191096110308 6.11155524858432
2.5197934862411 8.37945339520852
6.44898352061379 13.0516479431019
9.4974477060162 17.9536473952486
2.34553831007001 7.28336754756979
3.81608765860021 10.6930919409198
4.39968380899701 10.7367629922609
4.16972461321491 11.5119074273455
5.8720284080717 12.0577154060754
5.28151280179973 11.149370835468
7.29370154208074 14.0761713929585
4.36404708360732 10.2362917270601
4.56574947936884 10.4828273557075
3.66959375118833 9.10239180364572
6.1532986828549 12.2577731122569
7.76095275554585 15.3679712060277
8.04420284029069 14.5028214485413
2.7839804136838 8.1093356496591
4.15603249888887 9.83202981140884
2.67355642399014 7.46652735974046
5.46164314807391 11.0358691276929
6.51167359981844 13.0210443141336
1.70154905694307 6.96174335119478
5.12412131182919 10.0545541687944
5.11582397743624 11.8391068279352
10.4146878781034 17.8217361662263
4.05202456048283 10.1860209324064
5.43654498764143 12.0420837692761
4.26021388677142 9.8283490296872
8.05229633123637 15.4161074190189
10.3896528477851 19.4563689304178
7.43024345027508 13.4468007969255
8.52294436609066 16.4829160926716
4.59768014371589 10.3009658718978
2.65477921695952 9.24954180076159
4.69167373779609 10.4798741433089
6.57091825532866 13.1077423166407
8.35127054357542 14.8804523564101
5.05267672430358 11.4224594432942
5.09222858438678 11.5545503103212
7.97958238979305 14.4030988432567
6.0746766862945 12.7048722244096
3.19927972133662 8.65728316453913
4.91778975904161 10.6012222622073
3.43862553808838 9.98824003960827
4.21256933885081 10.0868091946701
1.611172380044 6.74416075827774
4.31759350462347 9.82029319084912
8.22784454253134 15.1625438117471
7.18745105402733 13.5059281045555
4.17332734965099 10.3389577167644
6.98669535024378 13.9945031448593
4.78057257426304 11.9944171635218
8.22436350884638 15.5507083484079
0.490570130446201 4.42792705410903
4.99695360101844 11.1534999329439
4.98641093525204 10.3396212087269
7.439062072739 14.0086088681566
6.20969704353526 13.0118756973469
4.19849415363908 10.0859937157916
3.85723458049979 9.99314049858234
6.72883885949133 12.6128622501915
6.25710493357499 13.0817036341244
4.58165253046128 10.3915499152586
7.95506864440976 15.8230170563366
1.37155886261196 6.95789300327786
6.05071934775126 12.3754752463476
6.27029532647204 12.9976813115741
4.01390884549064 9.4144886194999
5.72287582280956 11.5023411985131
7.15279185163912 13.2505173368927
4.5234051328555 11.1981357401179
5.06877827798541 11.4258868847677
5.84768378771685 10.9393894609903
8.03585755902312 14.1785433081826
1.86096279785812 7.39933768198564
7.40023904489449 14.6041865175458
5.68299458368168 10.8328102230186
2.03033607837096 7.81891624780988
2.00450139223494 7.22888949772538
8.52573612064549 15.4479765973596
5.86919282469941 11.8906348537141
6.5230130002552 12.5940073758278
5.7624152610116 12.4391884638429
7.75356776783842 16.0806063099893
6.71603060669904 13.2063217571405
4.11457525112554 10.2315562404052
4.25152975012378 10.3443963048162
6.65477921695952 12.3843326945638
4.78868571061353 11.4342704721607
5.467605550083 10.7548979644434
5.56696732900612 12.1245929624106
4.16329744940276 10.4565995915676
8.0054420956773 13.8795603575465
4.77439174653091 10.0812046859804
0.784503982929567 6.52396268177276
8.82367772046811 16.2038235302698
6.62822679531099 12.7391094191028
4.01234519041983 10.1457739668495
7.16407726418279 14.757820151358
7.00767205934061 12.7827481802313
3.93993176472761 8.98304143292572
5.49753253300672 12.1961555909973
7.36551320387303 14.5129080597868
5.44939629708678 11.5202380876703
7.6714703012711 15.2289748676032
4.27835652801072 11.1413843448653
3.08278773170927 8.46051694493698
7.72715467026472 14.9059510277838
3.68453824857773 10.4330202901423
6.90430344864841 12.6411030372218
6.90201326471215 13.9416250748129
6.4651990523759 12.7264525561422
5.47565237840642 12.3657167167558
5.40599235967584 10.4501104627892
5.80664628173213 11.5756064161486
2.14730669878029 6.68414800403509
5.47191902957008 13.0241140094654
5.09381367340273 10.4125645411798
8.4427569283927 15.4524558539665
5.17312743348066 10.3640233791561
1.30742852519225 7.02652690922418
5.95588234721807 13.3113481690583
6.97959667934937 13.5251352006552
6.51187122656918 13.2094672902352
4.95721814916694 11.3850518795306
5.41295084580588 12.0285618045153
2.40531168259744 7.01940532949549
7.22792875412874 13.1376274165343
2.02591469875079 6.66656075366044
3.79779120047889 10.2881334187312
4.83010317592004 10.7279136110067
4.06608919045777 9.44951069492584
7.03251414783497 14.046365073834
4.16872225436066 9.85001019044276
9.00280095418335 16.3752032104711
4.39882918244463 12.6169140543647
5.76877980990854 11.6989393876412
2.6409679104499 7.01182800800372
3.93333657591232 9.85699956040958
5.50493813164961 11.6856432368232
6.66611746138935 12.4578519268551
6.44468362964912 11.8660351256508
4.72683121703249 12.3708115504269
5.71142607413781 12.259133966197
2.46923479366766 9.98824844102497
8.87578006306849 16.999907775317
4.95930648975966 9.99317307644858
8.86226540111786 15.2699172525707
6.32768736417605 11.9789908785431
4.58421090130802 9.8789034519798
5.34571570878414 11.6271259776755
2.53231695933277 7.44662750416993
6.91402628254554 13.287598980709
12.7008601539248 23.9404756944423
1.45549162062847 6.16582519293005
4.12184429787638 10.4512853883115
5.48349335128439 12.5256317802365
6.77705801007114 13.6627676602848
3.21723071622067 9.24859342392893
6.94833802693603 13.4851767319562
5.88178695937053 12.824241740569
8.62999403387394 15.5407685001159
4.27593823906443 9.64746517784327
3.82374936030827 9.40205440615517
7.41732511767992 14.2187596092677
4.23131719715266 10.4481760343769
3.89893387178018 8.72277995258281
1.77925972037238 6.20760410353747
2.59454854955035 7.11504325891437
8.10920382706698 15.1479935920145
5.26978123827438 12.2503158139045
6.39016895620018 13.0544393078853
5.38456792317383 10.3331266200131
5.16812050459556 10.838128107982
7.09339115325301 13.575243793856
2.80477637795583 9.13399479119102
4.17232749165762 9.59672053304646
4.86851392389546 11.2345037358583
4.35561538275796 10.3532068038556
8.6448026478727 16.6977600784209
1.71479501111816 6.87259049038729
6.26096656451949 12.8445629941226
5.39746072605472 10.541977237178
3.14608493861619 8.63368082505942
6.67479253041789 12.8485532200827
4.68327537290812 11.1457935995378
6.746883764994 13.541241663053
4.63734941083314 11.1368272327708
5.50834941622587 10.9505794249855
6.68936905685823 11.6938397473873
6.0349639897493 13.0634348036007
0.829849559844691 5.06702763803094
2.77505054148317 8.01095240215856
3.5909612413426 9.92240369568664
9.04235022043675 15.8489209255598
6.55673594791453 13.0266327090362
3.30669970727279 10.0298427732308
4.7733370484736 11.6074493252712
5.83775406492886 12.3793431979853
4.83630288350977 10.9026701224719
1.72900887033786 5.95036024082681
5.40879676290033 11.3954641770701
5.65556649940246 12.2295857676047
6.03650333373899 14.6038752799824
11.8224971408897 20.4678757093761
6.71771069095017 12.5808001814318
4.56224242422107 10.9598816734269
2.34269695998193 7.90116780136559
6.47029281619732 12.4693849607343
2.20163386116965 6.93795082779546
5.85586514988829 11.1590384404712
6.27896046740133 11.6857024412815
5.85598969730848 11.024006914579
9.8983746495706 18.145472034739
6.12536180635178 11.2563854161749
6.28872767951457 14.2763713358811
4.05028401430171 9.66755256165634
9.18241918443078 16.71572194272
4.12267271882414 9.7601819195628
0.229587922740652 1.84467611434226
1.3547342399706 6.25451019559902
4.53838296003212 9.62580238109964
6.06204613772049 12.5185083062767
6.41206169157114 13.2222672196868
12.6007439882791 24.2461308274083
5.52794609890826 12.2639884694721
3.03254169727004 9.51380019408144
6.99344793233148 15.3096723589512
7.84409372480116 15.1951909443502
9.02488339886355 16.0895591441447
5.2128611165929 10.3724176201305
5.21354170192656 12.3860796484352
6.23950306239884 12.4234599851565
2.74846123300404 8.56192328225207
7.97968241371522 16.288638328714
6.15025502130218 11.959524241881
3.20593983247088 8.60703636285198
6.04067329264376 12.1195769776541
5.38136990392027 11.3490507063471
8.35226417325832 14.9447489796543
5.07349893229018 11.5875896640113
3.42894634476948 9.99974164654791
3.85249829878989 9.35001855356118
6.06571231790562 11.9615248345081
7.2787746668227 13.7230304271397
9.0388915613692 16.7281688033313
9.01249185509791 17.3782481446658
7.3692483528892 14.0272441450234
6.47626016164029 13.5483784905108
7.12368171411475 13.6593502707519
0.472487771462744 3.18030801714974
4.6396662958693 11.0970038883178
9.92471231297128 17.9185863774527
1.71808758396052 6.72813738487575
3.27314285930808 9.44282284801334
7.61108014260282 14.713604809507
1.92219784839637 7.18804925972482
8.11493957462849 16.2776569629267
6.95611474946429 14.1929963113776
5.85087441572035 12.7175913456612
10.9765319040596 19.0142206064742
3.66533591718518 9.42721010461853
2.67129337248158 8.21510098807938
6.26936048435873 13.718302026582
5.92124588858559 11.2654769882777
2.71204544855369 8.13740718755318
5.35499863931907 10.7674105763532
4.07403439421256 9.90111292268825
4.48413813120167 9.64926176102274
1.50207595604579 7.20572962746344
4.03804103701151 10.2183125453186
6.05587891538978 11.6723806951856
4.46711641800817 10.4391343143254
5.40224465525408 11.0214781271388
2.23342794374847 9.24490087031023
1.16992500144231 6.09250547148339
8.43729433149714 15.16685760723
7.13005568234283 14.2661069091426
3.88825618102027 10.1075421556708
4.29553937040683 9.43976287505281
5.39788850813076 11.0983692700225
3.30852106219326 9.67135961246109
8.14673412752831 15.9742673643622
5.52622534560588 11.6505064220636
4.42978332050851 11.8001608451594
9.58602816099697 17.3522011530584
4.79233480570669 11.0755601754693
7.95355626337201 15.1418931706361
5.93646127165036 12.9247257695462
7.48759889472325 14.1539435634191
7.46762592698769 14.838140694259
6.54372785904587 13.4518867132928
3.37747084284965 8.6964305269783
9.03665443076853 16.4316509978497
4.05918219921169 10.1390141428162
7.22272246447847 14.8360774258455
5.03177011416067 11.9628452255106
5.26631805715745 11.8371278986652
6.83032505341905 12.4015309029412
7.27353920089953 13.9675283390838
5.65248649491816 12.5973034899996
4.98800293750806 10.4735834640445
6.70085582016029 13.9736680676056
3.28392177230762 8.64192914048589
2.87430516598223 8.3559281528634
6.85281037455327 13.2400870960517
5.01513624379738 11.8005750083718
3.85947266685194 11.0634861655816
3.36387192485753 9.1870555241987
3.08236196955747 7.9230949547151
9.01578439079305 18.8596568278162
6.75642288791052 13.0321168276903
9.26578497212342 16.7009749741715
6.03518399661834 11.4791413352903
3.74926608381481 9.55843460804789
4.02812708231714 9.5450869380524
2.01077983875324 6.69310751302781
7.15876114431045 16.7777782448754
4.91802837879751 10.7201378975819
7.19731499947382 13.2078113451655
4.6649094418288 11.5240617132046
2.54287709935414 8.3663342393936
6.30236475141104 12.7418875324245
3.94016675048282 10.1750414077472
10.2549311669065 18.0258592833143
2.13996056954546 7.69808367245724
6.32719332897938 13.0085342732696
7.24590917663782 14.2257387815653
6.89690755065172 13.6447381407863
3.65191274464578 10.3085045251419
5.08129701413827 9.99598879054645
9.1323776255493 17.1168120072334
11.2739470858935 19.679676165954
6.66792759624974 13.4293859871912
4.3743439890385 11.1908596370538
8.4221068266396 15.464309985862
3.21567859660793 7.96387910369172
4.42172823828678 9.22667280399555
9.68528755829348 17.6821056096388
4.71822461155628 9.45965449301809
4.91001305342134 11.526357432423
7.20351930519758 14.6482020413559
7.60377468646397 14.1531209946356
6.94186925352626 13.1781737166616
5.51112010085101 12.1702055656772
6.02147972741045 11.2576911343293
2.84348142543246 7.52286216298205
3.83819543925919 10.987236221085
6.59298019966852 13.2054187298239
8.08033788166578 15.0477241839196
1.88849973551412 7.51052569031486
6.12350066435096 12.9616249600853
1.18428029441938 5.54333597876346
5.79422089438672 14.3622473423107
6.09734743018218 14.6674097096726
6.12313849664707 12.8676153071757
6.3768633740274 12.5848845746195
10.731399649966 18.6295266559239
0.526068811667588 3.82699378035249
5.79070688578391 11.6673382080271
3.39780296186249 8.45576351989665
3.60021027442009 8.95746210110316
7.86418614465428 13.9603286219182
4.5677279633048 11.1963070877729
6.53857696192052 13.4442126276677
7.19130601891869 13.1804096791812
6.56529252058102 14.0070808524877
8.4970434618435 15.4486825019036
6.44402096899975 13.7913746546035
2.19534759832222 7.01873188247548
2.00450139223494 6.9714409112101
7.72362681757132 14.2640234987254
1.01792190799726 6.07022520962849
2.15704371014558 6.94604834390998
5.97670731184688 12.1606279151236
5.33109608375933 12.8539651275996
4.84373265661131 9.88533517086138
3.57106999816771 9.93188055921178
6.97559006500845 14.188517639459
5.89154070253711 11.9636826299434
5.31152127982613 11.7408564176399
4.18883607303053 9.4918251616706
3.94789988624827 9.34867368085603
5.48300957716455 12.1983309861043
6.66696957247829 12.8849320752484
4.9627803538048 11.313306879807
6.98151020085132 14.0145281371406
3.61559285651096 8.57902265170985
8.1568415245884 14.765536927293
3.87921563716567 10.6823863495271
3.56437816856506 8.93041454889768
7.90054986317007 15.352203517536
8.49437560609839 15.0038909379232
7.23723386602575 14.7547916376644
4.58406053442676 11.3575105410911
6.96737037701611 13.7166796567296
2.96855160336395 9.93986306354888
6.74543903713405 13.5024564688633
6.52458089155867 13.329152936939
7.43247926393272 15.9572513163634
7.47512542574244 14.4459168464346
5.22197372139866 11.865141562575
5.56040926636212 11.0906655606715
9.95530481079717 17.7482068822951
6.68239772506019 13.4633946583204
6.53632493453967 14.4071798429185
6.94950575199696 20.4771423789287
4.66505161428921 9.75001321141164
6.95663751767809 13.5697439074206
2.26603689399532 7.81269701503706
6.94632147710713 12.9882138427157
5.46025109894385 10.951685955633
6.97882484070008 14.4687013433917
2.98230913012977 9.46917356442821
6.67535725508942 12.7336067355712
6.89911519460338 12.6926349404617
6.4638512926111 13.0103514425409
8.05300269569435 15.6300703140975
7.47743448368073 14.5708930405592
8.00674683244059 15.1224592762564
7.75408578219791 14.309398394556
4.86666075081999 10.6389932575173
7.61623637917083 15.9521431938471
7.99147932987828 16.2913887322324
4.86505273971927 10.8751871078529
4.31034012061215 10.5955443778013
7.7310813910945 14.1728241066714
7.88997540504901 15.609829104244
8.98371331706171 16.5300559129099
6.91351775942279 15.8939988594746
8.611172380044 16.5588703434768
4.78985964091365 11.2207290086251
7.7459935805304 14.3868605990712
7.26793368283363 14.3211568874581
4.67821278642137 10.7667982972357
4.51538446063695 11.7126102169369
4.39574832817903 10.7555883072192
1.35895882583233 8.14406158013707
7.97943948644485 14.7087821959373
7.60629416069771 13.757043262516
3.95489421979703 8.95888320320386
6.0736595917355 11.9408759087858
7.30172481316556 13.8730392443184
5.44716589977438 11.6649991224588
7.60431229649539 15.2008185935286
3.75942218569633 8.79379093044431
5.63778411029132 11.3171240595033
9.50148890613295 17.3030736477348
0.974529312483882 4.5848886767177
9.41895415288672 18.2930564837395
6.82263455985913 13.3403312511319
5.9306782095053 12.5847217804686
3.60080495498947 8.61640584077037
4.77201759068921 9.97735667601113
3.52010790163755 8.64195391882258
9.06897304210166 16.1780562223812
7.82290537632033 15.4394572750713
6.82368568062603 14.049451900044
7.87737616854864 15.7076747049456
6.73355771373742 13.2436449383755
5.90382160668981 12.0325364649029
3.20359271420771 7.9376402309741
3.51222688651396 9.01940790754606
5.9346344410949 11.2375051690806
6.48188013962029 11.8850543345183
5.13463167144765 12.2815765668661
5.47159393350857 11.4429999880121
7.82432235099862 14.9438600335061
5.22612314312524 10.8770285267686
2.24336442569366 7.20538991600958
6.52798518309494 13.7224189105025
5.40258575823259 12.8561866023222
7.62870070052256 15.1993391652421
7.00750388039646 13.8092686766407
3.02591469875079 7.73203503240815
7.34151882324524 13.7206200769392
3.46956042171122 8.3275284167647
6.61533536705231 13.3509039776444
4.54272236185832 11.026362539269
4.48220292629596 11.3203325987988
6.15512180235728 11.9902816397375
5.09169983413681 12.0477970141216
6.69212725641404 14.2543112644163
3.0759604132434 7.76237042321406
4.96324290431883 11.4304195245704
6.47065887406055 11.4163768213964
7.19844504145236 14.5152582566104
7.28655776160796 13.475426714326
4.99740532549677 10.9009304939869
4.73890291428176 10.4123963361089
5.91701397215061 11.8219813223952
5.01947953370363 10.0101768612882
5.53504203779922 12.3122510348444
4.48590979153593 10.0901342385576
3.50207595604579 8.75582830175732
8.05213327492777 13.8928997472606
6.26416107128808 12.4875895767187
3.92576211367192 10.332009612114
1.0071955014042 4.8766812627342
4.14282184411593 11.4119398133051
8.09734743018218 14.194100967835
7.36100067091339 14.0534630732001
6.21125560826294 13.7197028557878
4.83390207666916 11.3827619341161
5.06995989045977 11.1154849748054
8.38278611803522 15.4592567366744
5.22881869049588 11.1628739826436
3.15987133677839 9.29652777472572
4.40156220725607 11.0901335004856
4.32427057158154 9.1500435923065
5.98053947727093 11.4260215068398
7.66421615037738 14.2545648868415
6.36758948041298 13.2259646398418
6.53200519379057 12.2764286233397
6.76417494909966 13.2136601857712
8.03971417231685 14.7457129648643
8.03456514176482 14.6109470261671
6.42151786848794 12.7833065417793
1.89627184880738 7.36099165302497
9.15049621203193 16.9714468536023
1.790772037862 6.30224024574895
5.27267643563815 10.3647328008111
4.84549005094437 10.0968934557627
6.67207169690516 12.1463068789816
5.73206564464525 13.1510482193262
5.30332412685951 10.4066018003634
6.5791650596212 12.5128200955584
4.67016051412663 10.5212790671205
5.92291140625819 12.5316040335132
5.16390121381454 10.413402588077
3.24107745817504 9.49330465274248
7.37188552287395 14.1699396036581
2.6724253419715 8.17107644302061
3.85996954822103 8.67693658474126
6.18378423312753 12.4809020290261
6.1739768859494 12.3493481638348
6.01636259876089 11.6984444901112
6.09934781040319 13.0329314574171
10.7839517755102 18.4249351099636
3.11561593142811 9.34139356840594
0.498250867527826 4.05909706217717
8.4827273006613 15.4259011636609
5.601993581249 11.8652100315592
6.86483613974919 13.6659132621423
8.20792944551167 15.745485305766
2.68650052718322 7.25264024034105
6.09571348425126 12.7680232022284
6.10139795218253 12.5326243125636
12.4432168254269 22.1522121136123
5.71733369945369 11.6579395326764
0.587364990936461 4.57012162887237
8.97675742444063 16.58033412832
4.76314595814948 10.0641328828312
6.09734743018218 12.442035094981
4.07724299893246 9.57679564416277
5.25171909260596 11.5697842425452
3.67327373660982 10.7093764091822
7.32379787784302 13.6788173609853
4.36824452637684 10.5801917236719
6.27080923154539 11.2310098588636
7.18338726124887 12.9228968606832
4.1168637576909 9.58378029768098
8.41876972668467 15.4509817239957
7.82360607707035 15.4618202643329
3.72546851263261 8.60918612245648
2.74254523386605 7.96006259307631
7.65592421308382 14.857512270649
4.54210324585659 10.4846629068123
6.85885132438965 13.8228513308769
3.14036967065153 7.72978985320133
5.63582693043563 11.6918595926404
7.3786850136801 14.561446087857
4.17672169288105 10.3753310328085
6.56445438670391 12.2145211929753
6.22207035524718 12.7323039939642
4.41886457739032 9.80447540912809
6.85754563352721 13.6584999525314
3.141187525005 7.97032429873623
2.2861418728343 6.97184596543696
7.3585632960037 13.0026646631641
5.83447104998422 10.9453034477372
3.61028665708102 9.65680089764495
7.59299888053168 14.6426227529548
8.98686597232911 16.5710915407204
3.03694284479826 9.13831849651932
4.30833903013941 9.23211093792513
4.77307325343888 10.3325219668065
7.126317293423 13.5493244626542
4.07660184861857 9.85876198440795
3.49121175600309 9.98327219843166
6.39780296186249 12.3604696741786
1.43162295971329 5.48164447591968
0.922197848396367 4.6959254576807
8.73067391726473 16.1231093635953
5.96289600533726 12.7015701561315
3.29755828116819 8.16949528144398
6.52552080909507 13.8322138179118
5.17751920259781 10.4845366315663
3.88923015239289 9.40205396523977
6.41426240607356 12.55376276687
7.71579043486629 14.6676492706178
7.55072754932112 14.571774321002
4.71685374957467 11.0360868269897
5.17422662975546 12.1901978345355
6.57969306345875 13.4168884481762
6.56670101222984 12.3152075848743
4.53340760847874 9.8508216233289
4.90448409790142 11.4332494458816
6.15177765473205 11.3464804076467
7.40139154480353 13.9370221932719
4.21431912080077 10.5688619682682
7.46996735343786 14.5461598725713
4.78502736223547 10.7675747385443
5.79168385815205 11.6419041467462
4.91205101260315 10.2323769766314
7.09244003023809 14.1698951129062
3.69181329717138 10.2484109162538
6.9025861516161 13.7408501125607
7.76005457443831 16.3748443073481
6.40352337579239 13.7284763557826
5.63357651881533 12.3040235840929
4.95942242009367 11.1322950693796
9.09307418191462 17.2031869439376
6.01725383896894 12.7880236460286
3.02591469875079 7.36317612830525
1.39643353125099 7.19202645854623
4.1876489953106 9.24739930814096
2.23878685958712 7.59611762566225
4.97693638378145 11.1871039362184
7.14162182162513 13.3970803456214
6.74671584769678 14.0317105206549
5.73538678289534 12.7389079868465
5.71328340023074 11.4691285686545
5.0092127868052 10.7060419512921
7.29572302453997 13.1419039515294
7.18888551341164 13.5619782683631
6.60425669095392 13.7786228875278
7.80338850383159 16.0311415376966
4.96416756068177 11.011538189251
2.64846544302731 8.37096965012996
4.28909670241999 10.247805594757
6.12205144771389 13.6563254483864
5.6659043549549 10.700089484149
5.08480838780436 11.1797149432331
3.80555042521086 9.6339551875299
8.3146172296228 17.6493749784939
4.93369065495223 11.5251876941635
8.04649651700047 15.472396336302
6.26331615469533 12.9589034894639
4.82908844400489 11.2529169589463
3.59215800212536 8.43379782300604
7.51755129093679 13.3869786945098
9.62159861754103 17.2898393396885
7.64020877799878 15.2541885512931
6.70296915181018 12.3500402712584
5.89566615794626 12.5398958173143
7.64513601378558 14.2074666797586
9.81150715525386 18.0305798675207
5.6525581976612 12.4548509597679
6.25507579310611 20.0917178541889
3.90376136512808 10.7433466782109
5.18903382439002 11.2247479758407
7.51615307290174 13.9738348342376
6.16138386011199 13.4585684243188
6.53768433714752 12.4595743872577
5.52943055414615 12.4723249769188
2.6409679104499 9.26379242227845
2.92742242873987 8.62666398445906
8.4681148863781 15.704185740529
2.6246858105254 8.50594362072113
6.06625067713304 11.3664440737969
2.89820835250872 10.4769801067216
5.09508049190141 10.356551366191
8.11894107272351 15.7106690287072
6.03551394402764 11.9906001945687
6.72021005053072 12.7396179487852
5.87915435931654 11.7053994838331
7.64275571519677 14.8920493548163
7.0302257088616 12.9517805938209
5.83806934608593 13.2825511062533
7.40173284952262 14.3114815876766
9.21173014898532 16.078713484304
3.52199295640167 8.92020685496593
5.44169925684027 12.3984446479034
10.2926063471484 18.3785075245502
5.26584942144085 10.4056739986616
4.01145091173575 10.6477210141439
7.85897561429202 14.7059930755713
9.67711619060353 17.5581095756871
4.39231742277876 10.7001485144004
1.76128527336162 7.45814004390925
4.92231679921813 11.005391329432
7.72120174632065 14.5138370157396
5.61860574423154 12.2663139304654
11.6138895842184 20.161517870553
7.07791056099074 12.6784461446104
4.31052190036932 9.32622152271353
0.62760683812965 4.35290398407057
1.78345665436024 6.55369145603611
5.74758880429823 12.004047322437
5.35297033824593 11.1736602938843
6.9940705277412 13.0193415343409
4.81787903183014 12.0383407529546
0.954196310386875 4.70895852929196
7.6912200765674 13.8787471348179
3.68313498512609 8.8722362150106
4.41328942713597 10.4495757960203
6.78067099016036 13.7879470139235
1.4262647547021 6.44920295860051
9.99256310171384 17.6508358764397
7.72314895704758 15.493213549917
7.23967012524134 14.5255710920348
5.18378423312753 11.8468558314573
7.14934066928622 13.4713955247525
2.63633460244218 8.09465090235665
7.06896632653533 13.5236222517787
2.55213110825378 7.32771775042857
7.45760660316926 13.5008547298253
3.62789861587175 11.0818328555385
8.82364587939723 16.4407916936666
5.68376662259236 12.6717296010372
8.647845132022 15.4263429589938
1.20163386116965 6.77800300008329
1.83390207666916 6.30567024131429
4.51112010085101 10.2688553165201
4.83529250438005 11.8832759563735
6.40968793101534 12.9054845021037
7.02059109477325 14.6074255955995
5.05343720967728 10.982196199701
9.05103896211741 16.701652540076
1.27649666564036 4.58399759426226
3.09887428674445 8.47315313170254
7.45881670279043 15.0436436065708
13.9528986466739 25.2759261701859
7.02425318176317 13.4029166990362
6.72638847927111 12.5441279738415
5.84279031402241 11.9533042804425
3.18982455888002 7.96560710070695
8.63882504523773 17.593906435806
5.02989454966334 10.8135128756109
7.21793347104372 13.6892761942729
7.20302981631613 13.9450294104379
12.5245227385252 21.9198100298182
4.85947266685194 10.1026816768676
2.42425028608405 7.4821984267901
9.12867102988995 15.9458311486508
4.21587270290367 11.2188519194401
3.52199295640167 8.53501160057778
7.13514492167217 13.3078392220834
5.19564287958695 12.768069926458
7.47155329134951 14.2953014091054
7.17120182250049 13.0978813479479
8.08224220130987 14.5511870712496
5.35208757799023 11.5632325848676
4.81915722367497 11.2174670709932
6.02075775509122 11.9667447649646
3.05701696536554 10.1186724575894
2.94953493301701 7.88205689864389
4.29425313644451 10.108571094308
1.34482849699744 7.77347157198105
0.86195536414487 5.4804528240751
6.60203071004446 13.1732923716051
4.71053095249918 10.6582510353647
8.75996306164408 16.8759125415781
3.20750245925879 11.2928671220178
6.73206564464525 13.2047775007312
4.88239850405388 11.7669086916261
8.06228904066409 15.0195039878136
3.59663703410207 10.1591606410233
2.74038793246835 8.85913911785932
8.67143491724901 15.3685053196109
5.29130885982897 12.7390507994645
5.3094308781034 11.8475994046914
5.4995270242151 11.7290168803798
9.21208291144106 16.5659279008303
5.57213175138666 12.5192148535258
3.38162946703366 8.99746671556829
7.44294349584873 13.7916443676736
2.12680770314203 7.97341472905619
5.22303633790187 10.5481772968664
3.23802251782572 8.60026980940925
5.53044535469291 12.4075078020496
4.62087961135541 10.4921382876635
4.22824149703314 10.5960553903687
0.400537929583729 3.10754524460861
6.72512763532061 12.9529670741926
6.4748416022578 14.5316099922005
9.90659751841168 18.2921502722732
8.80172452347622 16.1513109660065
5.16198842571976 12.2262578028455
10.8085278424662 18.7944122023229
1.68929916053589 8.02052746081793
5.86003164636118 12.2474384959693
9.77646182025696 17.4594687517286
6.68418756065435 12.9343454084245
7.5669483080095 15.641386908653
8.02700748716141 14.473614595451
7.72043238645315 14.9822789509939
7.30227334903893 13.7212114035608
2.87381319835909 8.53015391960131
10.6217497006652 18.5039572307577
6.36715261781248 12.7110324546451
2.42559357765306 7.00404787041433
8.53742226632136 15.989077934421
3.67694435910691 9.09779690632268
4.63589946594638 9.94377593889742
2.53915881110803 8.25086160328207
4.11457525112554 9.12631889475488
4.62219827852365 10.190472954464
7.31206610424382 14.0041528581531
7.04685116515398 12.2946306447443
7.42124434188149 14.7027347192644
2.17791779219584 8.43470921458926
8.1287805624358 16.7571509220673
3.67750824226472 10.2152111931516
4.79337571126475 11.0979938792629
5.69508906209583 11.5325758550703
5.63894266890881 12.2315959755987
1.28540221886225 5.43577207344847
6.56510207836031 12.3830098863798
5.52348354658712 12.598002926715
5.5318492857512 11.314360218628
2.51916444980607 8.30700819265821
5.69606338584595 11.455526895113
3.18308946064076 9.35356848013308
4.88691589584725 10.9462704197533
2.24640808724638 7.92420215634174
10.3148805889331 19.1601327356472
5.54450084183381 12.9156510809261
7.41654421582251 14.2093583853691
6.90255600534463 13.1788099739471
9.07671540641633 15.7173316617052
5.64745842645492 11.4428704381589
7.19182417074199 13.519240445074
6.05560781873925 12.6488159075013
4.78816365703777 11.5362122018801
4.70085582016029 9.775484362481
6.2823007924921 12.0561128885076
6.83907778302757 13.3713419897563
4.23074100262691 10.7611340872621
3.61146750023341 11.1659257836632
4.03540396994207 9.16552284736876
2.29425313644451 7.63704954803478
5.91133206157122 12.2832641326311
5.65083634749006 12.1798214028087
4.00112666545428 9.01481710254956
5.98862788663669 12.7842422617827
4.87319800281828 10.6499250931436
3.48992821940518 8.42783959582263
5.31596466980603 12.8585405479109
5.07382023329167 12.2960141650893
5.3435854831614 11.5053235528693
3.37260391520448 9.27422123721431
3.86542397831313 8.89769952890207
8.71785632037623 15.2585746948952
6.27202318906105 14.351210588467
3.48896481700485 9.18857519740125
5.28067798933113 10.5830886543248
6.80542144617176 13.824280622988
2.63517394667492 8.87369031512976
3.77610398807316 9.31552982149787
6.27318949338243 12.0896048589855
8.88579549802876 16.08266714111
4.81557542886257 11.2945685840313
3.25361115194717 9.81949659313246
1.51096191927738 6.99022128518583
4.45302364652906 9.79055549585552
7.40635383879215 13.7840500015382
7.93520925817173 14.6609031098288
3.27164977245721 9.19550990874046
4.24925569993658 10.018157909865
5.22042669888904 11.1130094874027
6.43450313304808 12.5449547383477
3.31578357458946 9.65156553244886
5.11852584893567 10.7381027597311
5.92374344461586 13.1242967400583
4.41700858678878 11.4024944493598
6.96855160336395 12.637777347487
6.13740105597469 12.7232586785749
5.7574233468218 11.4593216902047
7.02466874043785 13.7489541107262
6.99211694131711 13.8759110799442
1.53605290024021 6.09921925836358
2.52544250601812 8.61322843693245
4.52214993317577 10.0121827286253
1.58616424593091 6.68418167118198
7.43153939062004 14.8886811776772
8.80166794672467 16.0191639716322
8.38092637554 16.1491449218792
6.39501994315858 13.1401006173473
6.5705767755746 11.8789537074997
5.41675531206403 11.8914059739674
2.72628628972067 7.28016555279649
6.36220685522536 11.7714335252293
5.21354170192656 11.2524603114342
7.63818246976545 13.4820211369858
6.37386567791548 12.9551351125156
4.39489136644259 10.3568971509617
6.57757988767055 13.7194740551138
5.85692346039315 11.3167072479453
7.57788195949764 13.8251671608674
3.03210084316702 8.05044932555525
6.8420045580686 13.8436564825549
3.42961596420174 8.93274943259297
4.38387705997811 10.0968934475085
8.21380898691895 15.2966646532974
3.62439338221977 10.0946921293912
6.52458089155867 13.4259271518038
6.81666369975016 12.8086868933528
5.69097573834328 13.157573995891
2.4093909361377 9.24374629339093
7.57478272083875 13.7080771889726
3.55489577541901 9.28212167945076
7.08780756174552 14.6166111077138
6.89893387178018 13.4242977823735
7.01845057666492 14.3712009553495
5.1950522566089 11.6968945308886
3.08618931310448 8.57568593187844
8.04135798841321 15.530934365614
6.97137110997492 13.5977660992777
12.6554273024531 24.1313231129311
8.81086881858747 17.1227186858052
5.24431625989121 11.9404225171677
6.17467605968824 13.1167846430998
4.79441586635011 10.9442460256734
3.94509263053996 9.06568571518769
5.96555343498708 12.2939613234479
3.24830712008724 8.24027125383349
6.31143045574974 12.2327000033045
3.36071542539293 8.21249544048999
6.03050161680501 13.5432447577829
7.59303624153236 13.5302445462993
4.25719924277855 10.1255882521256
9.03574761112858 16.5535533764636
0.58014548442338 4.45416104730951
8.58031510571423 15.2938745779404
3.98959318493877 9.35785352670775
3.27164977245721 8.86785991492718
7.43364802959938 14.1966778982291
5.35693608869459 11.3752938168152
4.56086777424485 10.7174397839036
0.503348735167504 3.47521412818229
8.2173276682748 15.0644416549012
2.8293421939028 9.3460325351875
3.80012335282653 8.81692782215799
8.00074651422116 13.9923207846886
4.72383156649532 10.7783483902653
6.28734300233668 13.4715229331251
4.20398416585599 9.86383709459678
4.21800615028443 8.79983877374987
2.90110824301451 8.18659696587723
5.08246842187561 11.6662567975282
9.10611141420321 16.0883223187153
4.07724299893246 9.66291255921373
6.23783136909528 12.0603316334004
5.44186521738812 10.3768287231397
6.42563553536776 12.2971464410026
7.59935499142002 18.9632563927396
7.93865335937451 15.1146578611053
5.55987415626001 13.7191628433168
5.27295630793511 11.8200500746051
8.66672996709974 15.7185046696143
2.76394266044725 8.17641098325429
3.5298209465287 9.53549464562692
8.29644593551392 15.6163648619383
8.69252832715509 15.835494168228
4.21936215780772 10.4894091161397
5.24726296137799 11.2776965243936
3.74980240168005 8.77944452579904
4.4178525148859 10.2129846533993
3.54070926267143 8.58198807295882
4.09064175191785 10.8024808092047
7.58665216912537 14.785060844537
6.7979532773713 12.9854751856554
8.61496744523024 15.636203819119
6.81503098541985 13.5784105860215
3.10223819393074 9.00226470287401
0.73768676140986 4.44103501559175
4.4797802640291 11.058117112017
8.03537647511076 15.3079538034648
10.8558398498797 19.7854673464214
3.15906400881055 11.6764930866615
1.98732086592925 6.59552661787205
8.44127389577464 15.5324099562712
4.74940018197365 10.63978903501
7.49036956392506 13.9804295960078
2.9174317553901 8.81876067290641
13.8150074616336 25.7042285279583
9.54710660532452 17.6255279205784
11.2972645103151 20.5852604407504
4.85773223315767 10.8728927553638
2.44757919654888 8.99661464402881
7.16065300516129 13.8106714369778
5.0805510773276 11.0890047665069
6.53783961591647 12.8927449464886
9.50628278379127 17.3680549836533
3.58856473740135 10.6198881650408
3.52888382727464 8.20315205074549
8.07422175894322 14.540221815957
4.01122725542325 9.05794253921242
3.74846123300404 9.32885238752286
6.02369891726641 11.597852522168
5.6398833131998 11.737987929143
5.99971819610402 12.9402652652199
7.02577631206462 14.2974103414666
3.45220004940622 8.81967322496148
7.29427611496693 14.0440158079294
3.7062542535732 10.0248268695158
4.0241423458978 10.8612945843906
4.70265754339091 11.3021197387764
5.23716214902522 11.4307631049711
5.03749204539908 11.2543731390387
6.85274796480088 14.6744745765038
0.759155833800272 5.37805762404786
3.59753117422421 9.92580014306784
5.22881869049588 12.2828271576845
5.55803798477699 11.6018381900129
9.26525169003824 22.9398928714371
4.29994062982407 10.7818288613479
5.73348992588162 11.6208987036304
5.8626993409766 12.6694853936826
1.46727948045998 5.95768597685475
4.93793283896709 11.8078155952458
7.78800047654638 15.2429807925409
6.18532146826592 12.9889534861672
7.57180951603724 14.4122084356459
1.98641093525204 6.91249732374191
5.15997222101611 11.9909219014986
6.67891698667984 13.495735255561
4.68187087996144 11.3895555683461
5.86721695273173 11.0457177517971
6.91966782209316 13.4599641211961
8.29114767128427 15.486974700174
7.39970516817564 14.6044907350311
9.90925557766567 17.178325192138
2.46205231879643 8.82841060485417
9.12625275341624 18.0850713867182
6.03303749716296 12.251280605225
1.78972925137577 6.80655656684531
9.76640053449985 17.9898798852378
7.08711803836726 13.8621514609253
2.95977015521147 9.47427338104417
5.87448961059788 11.2932998928063
9.48277267025291 17.1836936712322
3.11186596386756 10.8396134456266
4.84121837392389 10.5304310532538
5.30414594120295 10.9704662697144
2.63749432520631 8.24422608323741
5.87399770587816 11.8967471318757
6.05191583784509 12.7691161592814
5.74765593293239 13.0571447005572
5.25719924277855 11.5666001055683
2.47767732756531 8.13973136070628
6.92017418242694 13.7121178403086
4.44658708530688 10.808417452113
2.29719141656586 8.71614779741413
5.92344634314219 12.4426598018713
1.52230689287139 6.44997078051402
5.58953879729613 12.5828150346189
3.30633516019798 8.05202152916694
7.42073923339946 13.2253539626808
6.3491706308611 12.8146676630232
8.01436924223514 15.2699666886076
2.83592407425437 9.14130790927172
7.72569003970267 14.4997606868064
2.44493204894218 6.86453650659558
2.25096157353322 8.15245589845367
5.83857365266832 11.5320211035712
4.13483699344912 9.77997921314336
4.24145887127465 11.0521306695552
2.32409051603798 7.17556305697749
6.84464300306678 13.1545949513689
6.46523987393246 12.582490774708
3.69515867847536 10.2234455884134
1.48542682717024 7.27423363170534
7.72934883193919 15.6519475123942
5.82222027162153 11.6807686806699
4.04198762165136 10.7477212447075
5.08076424148888 11.7263495054189
4.80915716469159 11.8765472476124
6.31542131594578 13.4430117316366
8.01084975675505 14.0869063216493
5.13709360897494 11.4803088100073
1.47118746038699 5.16653600389154
7.91088253516853 14.8003605626729
4.99163521647699 11.5732750157721
5.79733728828842 12.4011875851813
5.75749001942116 12.1920851221907
7.43741918430831 15.8716622948469
2.92599941855622 7.28781072533297
7.38340189954895 14.3127876382488
8.880448300935 16.2021132284167
8.99204610951604 16.2207466355969
3.55979769575487 9.17303383851622
5.61242622412973 11.8287037965486
5.24098208914239 11.7650250219203
8.109282195364 14.6259833742786
1.62410089462811 6.61965561722272
4.64255717959562 10.1809273744454
2.78293270482084 8.70276270031672
8.55931972576631 15.7868511052962
3.39300425689832 9.02238165026271
8.24720361148347 14.875063616931
6.27761287075669 13.8898178176009
2.4867143730307 8.18706786870077
8.39398028650016 14.9386939769178
2.5478199565777 8.06354642910081
6.4826869709376 11.9071937993802
5.91653635740066 12.2509203559317
4.60659028037053 9.60006397701264
5.36544758855011 10.9136538292255
4.26077843189343 11.3647112534641
3.13093086982645 8.0062147708756
5.5438051759644 11.5006709372509
3.66987716048909 10.64614428552
5.30186196668785 12.0328354022193
3.34978987024187 7.7081510985462
8.1129476838161 14.7169209296003
8.08815219989215 14.9533779313038
7.43110057344353 14.5664286847782
2.27351588970212 6.92322276931153
2.40190347160796 8.79948459396347
6.26688021914959 13.5047891223242
9.50361706866421 21.2122704135584
6.62351574149055 12.3884368163778
7.44627691057621 13.6273727989837
1.27500704749987 5.52540325475637
3.21916852046216 9.37308830207447
4.65334669272218 11.4605573988148
7.95014759813292 14.7033963420215
7.56000795239397 16.4966231115301
6.75508786256111 12.4473719349886
7.50577186437666 14.5222579539009
6.7707629870549 13.3348811980132
0.599317793698226 3.38139787913268
4.84762115579338 11.6743801009566
3.8870377914192 9.41892622304339
5.02070220379105 11.4950853891612
5.94286633927365 11.7873522243848
5.87890922188918 12.3762856944423
6.86712426730297 14.1704011095476
11.3038991607308 19.8280534375866
5.82024279706668 11.8971839255823
6.96978941232416 14.1957277081019
8.56799409059421 16.0810603931485
3.68173035543584 9.82128158293784
2.93828579188405 9.08388990120589
4.14934066928622 10.2931056742616
2.27798474729977 7.44175853065612
1.48800077083407 7.9896066999376
3.00270252037982 9.17647569260591
5.84172158112846 11.2156835225606
5.62811741045916 12.1504879705824
1.55336050333533 6.10974544376764
4.7440265095317 9.78001384226074
8.14010121113591 14.2732194529163
6.45709354277107 12.8986046440145
4.6623479388146 10.1899527074095
6.14481117059637 12.5323604892541
3.75835648293992 10.5409791038766
7.04357417330576 14.1531233583723
4.7235585614721 10.7123447779032
9.37057843780978 17.0955511405685
7.06829461198964 13.8483555535483
6.04717845531892 12.2694463920278
4.45746296464855 10.9221309901518
3.50747752951693 9.65047366944365
5.75502107885361 11.62035304489
3.64241277290506 8.12185075553381
4.30597052098439 11.3942083320912
1.31469652565629 5.56645944433003
7.78985964091365 14.6165989340882
5.46882765523095 12.5665857751176
6.94392132655349 13.3724137809211
7.12987543076011 14.3264230942897
0.773996325111173 4.97703425931918
7.72391686997153 15.8257763029135
8.07912473182119 15.5543538444064
5.64219613576359 12.3609279746121
4.467605550083 9.71293527982064
7.45030398982412 13.710191760907
4.27071580787426 10.1293359532096
6.98168143723152 13.2934963936499
4.09971599916091 8.8191353693841
4.1003469613581 9.71671288542661
5.49313492230551 11.5363292196678
6.39981195932568 13.0779611582585
4.990841436517 10.4686791524827
4.88935185259465 13.553379811847
5.01535929497916 10.6505795785186
3.48607074373567 9.0499112442978
9.27176064059945 17.6176564069317
1.42223300068305 7.10676895123563
4.60496086950378 10.0800564779429
2.50842865253186 7.50021660642065
2.77505054148317 9.29593512977798
8.84651682162293 16.144782514718
6.09053590100317 13.1479793630013
6.89059868811194 13.738655976106
4.63037634701521 9.62902503302672
3.86096279785812 10.0749852550358
6.12809745902626 12.3534727597551
6.64749440343877 12.2500887421501
5.60295861951759 12.3157594874823
9.01618149829831 16.6573679750117
7.02939766829425 14.6236902498781
5.82800950874596 11.986041769282
6.73467575374757 13.7756133740452
3.8870377914192 10.0743332740169
3.97315203787724 9.40228649600207
6.49137211781517 13.5191428291935
5.21198560627522 10.3566265705215
1.28095631383106 6.40824364066681
6.8648051942415 13.7395276417899
5.71856712361622 11.8713128516794
7.120548937076 14.9285780174176
1.97269265400426 8.31941463653838
5.07424852334703 10.9484103421284
6.26851860821683 12.1056784663573
9.68971412032041 17.1589281796618
6.80799883862303 13.6109915636797
2.50842865253186 7.98197222070865
5.34872815423108 11.6461424861361
0.150559676575381 0.340351660519671
6.22095867500923 11.3545263773232
5.79396089077423 12.2520635745722
3.38370429247405 8.45661881870113
6.43371061533311 12.0031346117239
6.06528148583228 13.0441169334492
4.98868468677217 11.0773428015299
4.69946834646142 10.9586197193112
0.606442228131608 4.46268174337862
5.65613879872702 13.6835530893342
6.6402810935397 13.1803409305297
5.74846123300404 11.4380139903475
3.92718535782637 10.147086745731
10.7927923274099 20.4087699561607
3.18784690943957 8.89717018239064
3.4432751117658 10.2545402611238
8.74608598370988 16.4310406300213
2.03826057517535 7.11167505901736
7.32553033156756 14.2426652386788
7.22100702674919 13.8741911571708
3.04351949366274 7.87483871186843
6.29250569698204 13.1085190159078
6.17417668445276 13.3037796531097
5.84856034926506 11.9836151235386
5.88380407383319 11.6204312634799
8.56303416254289 15.758634535372
3.09803208296053 9.11305302952721
1.41142624572647 6.55381009549598
2.94626298433245 7.67537834836832
1.43962313755712 6.59912750162782
5.20554891117303 11.8319917373126
6.97693638378145 13.895215472445
7.70535591631359 14.8022033366676
6.98039666869842 13.7778627865503
7.43617016970799 14.0838321786028
5.90767184385336 12.2454384633566
7.09370805496563 13.5588380857178
5.13216552547809 11.4016013947498
5.15380533607904 12.0719545753632
8.15262709314929 14.9271052040687
7.24980085106543 13.0588875016125
7.8764709023715 15.5337437502338
3.00450139223494 9.90268017522606
7.94586809606069 15.297337569607
1.07382023329167 5.13367620536774
2.17951105027151 7.22325510728781
5.46956042171122 12.3045683091562
7.68595766357665 15.098662540898
5.65935375917005 12.2012206405171
5.3720814835345 11.0497242261747
7.99309406520365 15.1994577956137
3.63110428236588 10.1919996904254
5.51601514700366 12.1958708979866
5.5913353357414 11.277751953407
6.60117650590473 12.0932049956474
2.0866139474095 7.19961078922349
4.92528738677033 10.1161768766033
5.03110842860823 11.5394994479216
9.4148279128768 16.8319753782805
2.64558638591361 8.40494388845683
3.75915583380027 12.2669636207253
0.976363635732762 5.07449186211304
1.01970191444255 6.22986435575433
7.30524096595448 13.93362959583
5.56658686141751 11.2261456291069
7.7070484705164 14.3149429298544
0.817623257511431 4.61455302893537
4.83920378809694 10.3443842136141
6.96367641077975 13.8619030625134
6.08703845676695 11.9502725267722
8.87417450344418 15.2421369498794
0.873813198359087 5.99296473570957
6.87627136055013 12.5878643487505
5.00135189299996 11.0595065008884
4.63517394667492 10.7248065902358
3.94321808742628 10.0953986009759
12.1096111325071 21.442877597085
5.09971599916091 11.5854901287692
10.4365319747616 18.3075711225556
4.43862553808838 10.4809858041566
6.98908222511728 13.4254464761237
7.88894107326221 15.107109362217
9.25733480145877 16.2217733867477
4.46139758992616 13.2878807347683
0.952333566369686 3.8058846179924
3.40087943628218 9.35020497263299
3.36036427654347 9.74258524728014
15.212561549704 27.342345689935
9.98383442651934 18.2057743145683
6.4599233626769 12.3289305114456
5.03452387533439 10.7672837276936
5.51782683602668 11.4989462538969
4.48171871919596 10.7176765894694
3.74685018309805 11.4472745570242
3.03562390973072 9.12079978894909
4.79688323323955 11.0429803248538
7.84506658917136 14.553844765612
8.88639772473586 16.0379934191458
7.50322945981372 13.9144342510884
6.91877381125676 16.0427216333141
4.85149920246126 10.9774256233484
2.27575204882853 9.22368164545998
4.92848876602555 11.5964129191012
2.37364821133469 8.93317797756314
3.26566192452189 9.37986949437841
6.01429949459603 11.7992698909967
6.85965901742044 13.2029372632404
2.18030701996943 8.50526512991725
3.1101961777542 9.62935073073377
5.16761885465801 11.2385030286908
6.33521168170579 12.4694741251961
1.37851162325373 5.68618455089996
8.63279531370676 15.3557501214162
6.62157572477828 13.6406763344794
3.21295836272829 8.34516674135598
8.92319375877504 15.6111141767957
9.72085131103826 17.357553158447
4.03210084316702 9.6825377445846
2.87233628810464 8.14005641496081
5.10192316061998 11.826769555905
5.27519333390221 11.8994986600998
2.38543103719352 8.31812369244554
1.10097764772482 5.2136094261164
5.14801891468997 9.80952951805337
3.78476569631639 9.49027574300735
2.51349074558812 9.38143105833254
1.73768676140986 7.61535740249903
5.52974287650292 10.7742573862223
1.95046841415012 5.74539573275607
5.99004721957379 11.92679624537
6.3039177063951 13.0349122646114
2.31324585178756 6.8797487521217
4.65363331138625 10.70633034494
5.43820966796331 12.0886752433345
5.52465924141292 11.5200961689291
4.23764019503539 10.7573183813639
6.82553125118962 12.8300939203528
4.97349647981295 11.6399608992849
7.38939472432399 13.6882924268425
5.85174904141606 15.0857978299425
5.93274625099681 12.1729781593942
5.48534631738809 11.3507821905562
8.26967606129902 14.7573135660209
4.08363887925071 10.5789074860198
0.235727059838059 1.67987584052515
5.92291140625819 11.8812600797473
6.75545511770234 13.7289562813643
5.04745114041639 11.2139508610879
3.07253459972295 9.84332264200247
1.39917109381982 6.11466539486497
6.62164898034044 13.5031979757218
1.38266725274504 5.34055312247355
4.93640237772506 10.1408657679625
0.304511041809953 3.02948609829853
0.372952097911829 3.09073035297799
3.05571626351254 7.41584891413173
4.66775023243043 12.367004994525
6.5874400043274 13.0880837995559
6.81018600769536 13.9544023803808
3.55336050333533 10.7029732297811
1.65306001710456 6.89088031351077
5.08735675683242 9.86214791155026
9.153640693297 16.7423080347191
4.05028401430171 10.9056550104365
5.97882484070008 12.8709648955634
4.70915275690251 10.8918276199682
5.89814787609694 12.7067104589773
1.63343121035563 9.29525853632905
5.58428607887198 10.5221090124225
5.20143782950403 11.6068425533766
5.04756020002569 12.3074240293608
2.32192809488736 8.23257420633935
7.50169788348369 13.2161438795064
7.29945989553277 14.2690387172523
4.22554487000337 10.1753909589096
5.17612327114794 11.9983680847381
4.39283257902094 9.59396895800913
5.01903466936434 11.3664451317328
4.42425028608405 10.2952989506858
7.0047822634596 13.4699228381233
6.90391196431617 13.5339208034119
8.01450872739824 14.4775970779498
6.39351916798851 12.4188684600349
9.38246732085035 16.9300376732613
3.96832119610627 11.3534131431165
6.65001056544946 14.177125589066
4.7176764230664 10.0466383234776
2.56742375770728 9.41448071137163
2.79129314859221 9.07858622406864
0.304511041809953 2.46167166047209
5.56392077515329 11.968801016359
7.67267284194848 14.2659108559644
2.9429835981871 8.57901397678202
9.2206927114691 16.9007113526322
6.14134082109393 13.2082377729604
6.16691625156997 12.557249546287
5.66753736706067 10.8848802946528
1.81044310384517 7.38385535692606
5.81762325751143 13.7457906685721
0.875780063068488 5.1905782267349
6.50612903096129 11.3051097206064
7.97394126230374 15.1589018071658
4.59514556799086 10.6259615591676
6.33172312827488 13.6733011016774
7.33565832269288 13.4072303678922
7.88175637533057 13.9692367405982
5.92320861790319 12.1730545541873
9.26691534700193 16.2905657843021
6.52387555132852 12.6382010281484
5.42071818337442 12.5555844755216
7.14901034414662 14.3902172674905
6.10234318974905 12.5891590200926
7.88129753691112 14.0450348358797
4.47297508612399 10.7970434155213
7.55876508212198 13.877657290254
9.00563858312407 16.4075122008004
4.45795538004928 9.93318331253507
4.08363887925071 10.4161472024475
4.80232248489952 10.6906001779215
6.36636593161498 12.1246946658735
4.69390506938195 10.9474657093055
6.12546513276478 12.1051079513089
6.16962440866263 11.7926026754514
5.26940724085404 10.6778080245948
5.36649707577453 11.3356002196143
4.47524704728784 9.13850905199524
6.23950306239884 14.8444944694798
6.6956806942718 14.4008139251619
9.49747764552355 17.014572843047
5.11478344724985 10.1504058298857
7.28000515003095 14.4483455534548
2.09929520433778 7.36247142681692
7.75860632766364 14.8175022303735
5.63959394950412 12.9764162087944
7.43270891764254 13.8941597944416
3.96486066424585 11.2199519939935
6.77597234930845 13.2466352312
4.57682443127748 10.6225580999978
6.41852730210161 13.2051828469249
5.44269473387882 11.5286180935807
7.02735313393009 14.025252117166
3.41920177384876 11.4326496861552
3.90640961709402 9.045092384254
9.33508883118918 16.1058212854642
2.30815697511476 7.83387446204872
1.03562390973072 5.48799110294861
8.36416749291295 18.0468962257029
6.59857363778299 13.1175042729546
1.25550073314839 5.26617008337625
8.62404604660253 15.7457048054756
6.19579049755883 12.0777279553202
5.00517539133194 12.1322941310769
6.69807953711188 12.5412012264214
6.28281043957256 12.0896878848858
5.21422196634833 12.2476308743799
2.18665901720211 7.28319624191958
6.99121003152773 16.6749889186349
6.10601323762212 11.4933892847278
5.99559757832201 13.3229597725017
7.09428886070663 13.3886295405462
1.6724253419715 7.85846308311634
5.04919510562227 11.782794176018
5.38015799153816 11.0642350782355
7.24205462744671 14.9628190681074
2.72137265947682 7.9368945625562
3.96716860753263 10.1197932599321
3.77610398807316 10.0518256381604
9.02724944859441 15.9055426676455
7.95314881283224 14.6504859180208
6.32512552866649 13.2992447487262
7.36990264625673 13.2295856189097
3.78240856492737 9.91941207356282
6.5478970545091 13.2974156286717
6.07151599334568 12.7064632882539
5.07841770164733 11.1344406955974
5.21974935454673 11.1145674073102
6.58923915659909 12.4979715514622
3.52794609890826 9.36702060234684
3.40463068421761 9.39340798511917
5.99469285458561 11.6130530956041
6.69160395304551 12.4911967776915
4.37764435839991 9.74885252550302
6.52720329811204 13.4663471966944
5.59365255839793 12.1479336037425
3.26603689399532 8.84616777132855
3.80606622608903 10.3042238917062
8.0797647621649 14.7756178734459
7.43739837625678 14.5031365302889
8.09674150484225 14.4548168892517
8.14291116757207 15.789774936893
3.27686882997646 9.56030494935774
8.95375267163098 17.2362652117573
6.2205718027404 12.9909382922099
5.11675981338156 12.3565225723328
7.24526746651951 13.1457464942018
5.42341009326961 12.0678581413772
7.75490419992611 14.9245638274637
3.97956810009519 9.62170190012098
1.66334461936608 6.24782177187799
5.08767498668722 9.88759088918954
7.42206476617281 14.0224290887179
7.1752501275996 14.0820184424945
6.5234051328555 13.3809437976973
2.77663042305105 7.91713346332991
7.56414948998573 19.9655434658184
8.6573005832782 18.7872086644568
3.07852444538908 9.52615795521776
5.80819195756327 12.4016030637365
5.23735338643813 11.8602781814133
4.31596466980603 10.8580945243064
5.89233030514735 12.0519855594781
5.16611285740143 10.6599163118541
3.40667271575583 8.41064092159823
10.0114159677224 17.7617121654782
3.39231742277876 10.2448317534568
3.88825618102027 10.0532222066126
6.3151042649976 12.3889654389114
9.03444133893225 18.8790392574414
5.64053416939109 11.723802820867
5.47711062823498 12.1416328306067
8.02861058930392 15.8809048843013
7.13640161357872 12.9641794234987
2.854993016757 9.61482011187707
2.34056226902641 7.97075550271702
6.54070926267143 13.6893811657454
5.52794609890826 10.4440863766808
5.27267643563815 10.6867288592563
5.13965366756787 12.8897638763888
5.5077946401987 11.822512929438
4.48284828306847 9.31948628406743
4.43011797489203 9.14392134009269
6.88184812550544 12.7178215138542
5.45121111183233 12.8203924334571
7.95814667376272 14.8128245814591
7.96198499845036 14.1967126749211
5.10139795218253 12.5118569379238
5.61867915075156 14.0973215179204
5.30186196668785 12.0395863938648
6.6202931499486 13.622268680951
6.40211672084207 13.3661146679251
6.02989454966334 11.8361865930031
5.33046876659032 12.607600566321
6.13309082430674 14.2264892127448
2.32768736417605 8.58290682352922
6.63586319864687 12.515431159983
8.17445136222271 16.433564949886
7.40096480032711 13.5525643637658
5.07103324445682 12.0543465071927
6.65542338909177 15.6975518942796
2.36317107711924 7.64287218212879
1.11935617703968 5.92991303096389
5.80793445989789 11.7236040632241
6.39441982042077 12.6882409943684
3.14649230697719 9.50365435193724
2.92837032301897 8.90948662746198
5.81544734300633 11.7381433940155
3.47216280355037 10.3755435848662
1.88068552526112 7.44752197391953
4.69780161473751 10.7768578288551
10.1794954996151 18.8062015694888
9.78568131947475 17.989727329031
4.83794324189103 9.9264334843761
4.74119729857143 9.92538522273837
7.86856022273666 14.4637888707547
1.80529245560071 6.35737517346497
1.90592847817313 7.36882911027898
6.79161874723966 14.2046223751466
4.96532254836725 12.4993557261994
6.39823064248724 13.2779720755706
4.74065777162389 11.0572790928537
0.976363635732762 5.33529654293917
4.68229237143083 10.6579737302966
6.56651075585788 12.3707615774871
9.31470785330529 17.1959069770602
6.29957437060887 11.994928337194
5.51577867192472 10.6878568973045
5.05213327492777 11.5177389365208
6.11056160864346 12.505133248228
7.51682281119053 14.3324553029637
1.89433274227769 5.96737882861286
6.20280949212501 12.3756408645357
5.92332748541919 12.0490790855914
6.05398016818765 13.238626428091
5.29480451999447 10.7488905888719
6.4154882710497 17.742151121059
7.26077843189343 14.0276397586887
7.72333670684465 15.0604517378926
6.76940811100785 12.4831853893579
6.15674042118313 13.3105381829763
8.39136175022844 14.3893353619138
2.61529857909211 7.82200964745942
6.33525635202737 12.5081810479001
2.18030701996943 6.6784241708472
4.72533217137268 10.2055240999557
5.37408311172109 10.988516873462
10.9934320101756 22.005492196734
4.20163386116965 9.42664310035947
5.11997860965488 10.2950057374713
6.64454130721663 12.542924032084
8.33187984682943 14.9852386810551
4.44956137461324 9.89177228492983
4.13216552547809 10.5041930213171
2.65477921695952 8.18070181832193
2.46793154602629 8.34907834853391
5.01212167271222 11.2495454392221
5.91318861950889 12.5005819877704
5.79389588254888 12.0907374487856
3.74335339094491 10.8183406599978
9.67192579305678 17.9417009483196
2.29865831556452 8.91486420863258
5.86857565535355 12.2858699758282
5.76088624278491 11.4723775099714
6.25568955522063 12.1364617821128
3.86121100345716 9.6773777910108
5.92789645372882 11.7036306735261
6.73213349945518 14.6627854151012
3.84222461287724 8.96141036276672
3.7636771418966 9.23178826794543
3.10810622368613 8.29503520825134
6.23203711684735 13.65680223515
7.09642526882873 12.7586739147577
2.72519581722666 8.96164869347678
3.70818723602071 8.91840028377618
7.24593293819855 13.3310847296762
7.46509699343084 13.3373596286602
3.7983097824546 8.65097917143981
5.22178043428143 11.7622224501558
4.73308313184512 10.2749411820308
0.572889668420581 4.41299158159931
1.17951105027151 5.91289893826153
5.02856915219677 10.9350434598219
6.54585256594739 12.572049677694
7.70069979596667 13.4141290000631
3.34801990922869 11.0659436033949
5.42223300068305 11.2522063335505
5.22091032164872 10.4987597213958
5.55036201540073 11.0833150875572
3.29535569289167 9.54212845354654
7.90505600468401 15.5357611336568
9.77860284514321 17.3807714667011
5.33315535031062 13.5584926246482
4.09191135749191 9.79942323250588
6.4858293087019 13.5643189695796
3.04133060682062 8.98077221779123
5.64154602908752 12.8913218755483
6.00988458893184 13.0869337374464
4.84887327793489 9.64241674292506
7.51327359859014 13.9368651011041
5.40335294519078 11.5142832075425
8.79087790371399 15.5571977976285
4.22804904788446 10.0909778235209
4.01122725542325 10.8243202571487
6.19224349072024 13.0828822662965
7.22272246447847 14.0839072788574
6.84194167910063 12.0430624791561
5.26950074929889 11.1136212502789
7.77360079528254 14.7356534451368
4.2635978485439 9.44427166936597
1.47378691161437 6.0979105402256
8.51202930848041 15.9532958462888
7.1903432429554 14.1273749776526
2.28095631383106 7.0639332248039
7.79187917325975 14.7229825808553
5.50477927077394 12.1056578022103
1.99004721957379 8.29927341655487
2.00180224263399 8.35300296126307
6.56609210350113 13.4937728561788
8.2546625369217 14.5823488771139
5.15461561132689 11.5992186883193
12.3007300599942 25.3639149213529
6.40032444683857 12.9268066735391
4.56498780095989 9.48891952850538
9.42470693564357 17.7428493084698
3.11186596386756 7.8117966133117
5.24517237407372 12.3505452250528
5.33539035469393 11.9077432056137
5.54055429247515 12.1547794054458
3.00135189299996 8.49845661516828
4.62993940943954 9.71642607647123
8.17699588657458 14.7829388395435
5.13617087466725 10.7126816592754
4.07510472220949 9.97431966354967
5.98031097676902 13.2648246966528
7.66939887499367 15.1420118497816
5.97905357668548 12.8183512165018
7.92271818584971 15.146906897208
2.78135971352466 7.85341900180052
3.35085080548338 9.753910398898
6.78470027242046 13.3354057433534
6.30542338930187 12.1954683884917
5.00809242094872 12.6743599030015
3.61647532878288 8.71950385210971
3.60614607806572 10.0858813933586
3.40803246613065 9.540357302882
4.56361576562977 11.7130476144812
5.03309257552366 10.1942399324659
1.41413553298445 6.21574816652864
8.820210880094 15.7672360094017
8.33309943081446 15.4196020145535
7.97828144734499 15.1837348420319
1.76553474636298 6.58156872112534
6.54117407340656 15.9339854257383
10.4826592435986 18.3025755404778
5.8241313793866 11.5444541525436
7.77289186636862 14.8169968939254
6.24045744674277 11.7775657415774
2.68537955195908 7.28243649534028
5.41430469462396 11.662268588282
9.90845266926561 17.4604471423303
3.70404195482129 10.1969227734914
5.97762338143295 12.9778402556295
1.50207595604579 7.20964336464402
7.60538691592159 13.9419226489721
5.53332973230583 11.988650821829
4.40718277234268 10.1844654888653
5.20945336562895 10.750390072526
3.37295209791183 8.33998569973998
6.78355487371834 14.0489122748492
1.12763327972587 5.38561354453814
2.18665901720211 7.33445862748713
10.321093795629 18.3501187858931
5.81487081588598 11.5150832183948
3.58556349845569 9.60960918750195
6.61621799679208 12.8508559721304
2.49825086752783 6.71424551766612
4.61470984411521 11.3653138271039
7.08531310992584 14.1034798011015
5.79584485619723 12.6771636971145
2.51664555778096 7.79516810200634
4.23342794374847 9.56721538941787
6.64853734589263 13.5953053219205
3.90207357931074 8.39962727791552
3.21800615028443 10.3768809676851
7.52614708075975 14.6053545443855
6.31451527117513 13.4134233871953
8.38088309717727 15.3186839067234
6.18274194888649 12.871345531409
3.01077983875324 8.53123056722668
6.6191562021118 13.1278878461059
8.45165415727353 15.9825944920597
6.68681564459563 12.988628099063
2.09845324630927 6.25206437697195
4.53247281684287 10.8500200977931
6.59234490635302 12.8299988474922
8.21868431336217 14.6077497756141
7.84439193037962 15.4019083547467
5.90394208226741 12.9160164600087
10.3341727066242 19.7292469412296
7.01133908791359 14.5266410993191
4.72805655144938 12.0476330363709
10.2499222968987 20.6510379154265
8.15857182170597 14.762489040185
8.02343556701587 14.5255613108561
4.14445431392619 9.22571971699395
4.77386449388333 10.2455225570913
6.24811732925083 12.8151916388741
10.2088592282444 19.6104053426692
8.42268503374446 16.8705259398473
4.27519333390221 9.44277951675562
5.69919069152582 12.4005820066257
4.96970308801354 11.8000738617594
6.3379340433474 12.6155699359469
9.82263854282247 18.9555583131108
7.98296506265287 14.5257973610145
3.64154602908752 9.62194095583973
7.06837523425018 13.1681438452617
5.51119918513449 10.5758836700873
1.71479501111816 7.49195508776858
9.27696766999276 16.7985005546393
5.94051915736668 12.8225923487561
0.959770155211467 4.79786984457341
4.67044381212281 10.8830480629523
4.99785690857922 11.4876613710191
6.65162578392064 13.9275457763601
5.44484924726391 11.5729811489285
8.64076009246452 15.6237589595121
1.0071955014042 5.66381827403472
6.3405177626933 17.5078394649384
6.4337523376473 12.5572686820874
6.50295111230004 13.0443028617583
4.76500424625004 10.9547785808291
3.20867331962947 9.00710098610124
8.43077659893889 15.7009376841233
5.09169983413681 11.0113849115054
1.90014226035982 6.75168255935266
3.62643913669732 9.89687106549889
8.35645197022176 14.719533171367
6.30933992232737 13.274678386961
3.19100984858729 8.1170405956019
7.56884916739736 14.5055948735085
4.22824149703314 10.9933897542011
8.71357553942587 15.3327608534685
6.23983716874034 12.8901889066755
7.96327180880249 13.8796677664054
5.20065343636747 11.3982343801143
5.29755828116819 11.0960057594735
6.82416320974416 12.6014682421999
3.74685018309805 9.19033061698623
7.77526458508574 15.1582186474495
8.02961852558595 15.4795244688058
7.57067163916975 14.5172800071531
5.28762004411207 11.9468261902821
6.92407018558534 12.4283237242011
6.84002255290322 13.2196038609111
5.52950864107431 10.8853667878127
8.71958561645124 16.1206731687204
8.2090024529699 16.0798565883338
6.22814527566778 13.3188696331215
1.58856473740135 6.98051836110443
6.10617031694514 11.7208506227869
7.50543445916948 14.7347777323962
4.21451341008002 10.1661483236547
1.99819550315325 7.86404631748711
5.8120489175958 12.3095758466078
6.72958675740383 14.258220833008
7.26277608769835 13.8032581318219
6.58101222824091 13.3085811918448
7.23467375308767 13.2476818664932
7.5099135280644 14.7284446013721
2.82171021503467 7.46693208211699
0.462052318796433 4.20289048404276
4.70956635383999 11.3846175689292
6.05901991934715 12.0105281913296
7.00786824333334 13.0838133731248
5.52818058814744 11.3509202131273
3.5216789516032 9.80478571652687
9.26400855350481 16.5546375456691
7.48425899536133 17.0385301954966
7.15198055115892 13.4600441676182
6.39925655900399 11.9744868226684
5.16530901559716 10.3028041292872
1.81352468929781 5.89344432987707
3.53387477725855 8.7379929916939
8.65390196467857 16.5281447501829
6.79869859664396 13.8205674961314
8.12924437281024 14.9446871779974
6.39857269572596 13.7576068952981
7.05983113619282 13.5951562267895
4.30924896081662 9.80871725708586
9.92265872820972 17.2482946243964
7.12471584855388 13.1495444648006
1.08915913191124 5.19427524633041
3.14486214291573 7.878967284518
9.13302658661529 17.9104226148439
4.71603060669904 12.0408485280497
8.14282184411593 14.7835162883394
4.06285565520599 9.48996330615633
5.17901334610923 11.1161587588598
6.99624749824252 12.9348458995904
4.78868571061353 11.7673756900644
5.35790383855249 13.8487837100171
9.79826117331223 21.8853263039691
7.44246666438602 13.6912607730303
6.33726508630012 14.0192884218191
2.68144926531496 9.12753288825837
0.957914598632985 5.2836096736054
2.43829285157915 8.51751093637859
4.70265754339091 10.1899216367509
6.37864166802712 14.0512642707633
2.07980475463526 7.32788852051609
6.05419729438881 13.2118162668351
5.44294349584873 13.5118962870751
3.86344293434804 8.83862570059517
9.85823748599166 17.5343564276248
6.66345136574052 11.9758560267326
7.80492154345375 15.0621892478194
7.63119524846494 13.7257136706389
0.776103988073164 5.14110837327957
2.14812063112396 6.80451689512874
2.7839804136838 9.54793790846273
6.32409051603798 13.8109048476911
5.07531869255335 9.9270186347261
6.09492220040916 12.1125254871199
5.79597469420667 11.8306865143475
6.24012348403402 11.6990774656936
5.87639415878324 12.1533710648442
7.00118297563719 12.4195283247785
3.28206907519813 7.77792553073574
6.31215688831337 12.3033940599469
4.95733424742805 10.859657728267
5.23974171768067 11.7050623135308
3.57500972029495 9.99952067985699
7.29356361053124 14.0720974851064
6.74550626586916 12.6218441726467
4.81121411751324 11.4006116379994
5.24773767265893 11.8457788813491
7.02898346972091 14.0455108195375
3.65849713665648 9.09157455885625
2.60762622084549 7.48952889192441
5.51751192305606 11.9511259932551
8.97489493014962 16.8418936764396
1.06522762277562 4.77121010919862
1.94766615679601 7.11607363214718
3.16309613843601 8.99507837750749
7.22737527362621 13.3786469505088
3.06910063192283 9.52929539652784
6.55842071326866 12.7912807229777
6.46674946009168 13.7708860840103
2.05137210172103 7.99648715181037
2.95233356636969 7.95645382066718
4.88813438835287 10.3067496582925
7.14547367031771 13.144383296201
7.68294192961715 13.5526389990762
3.13422093976063 9.39844175635351
4.7714894695006 12.3743558232259
5.06910063192283 11.0849516134096
4.51191074867093 9.95261467119439
3.97108365753601 9.74948166614337
5.28067798933113 10.7430891556275
4.89141918684608 10.0097586147873
3.4446008137115 8.84029235383239
5.78050695993484 11.8348022708984
4.52638186256192 12.6871471795889
4.89796643164945 9.57725044182858
3.76950729143624 9.52008169066002
3.40463068421761 8.86022943991341
6.6219785843468 13.1741755852298
8.04706936684697 15.8569264115734
5.19800295652124 10.2112624937416
6.3789450602529 12.4390756097659
3.74200621086674 8.4686494577537
3.08023127201926 8.45884884210192
5.77122533639095 12.1609619077664
5.06037169412222 11.107487459073
6.73802468449971 14.6526447986254
7.82382895595862 14.506246347987
3.98823022306046 10.3777629588392
6.34770994267431 13.0161688748411
8.59646000315815 15.823845753365
1.35191096110308 6.66485126823035
11.4059205846628 22.5261255078779
1.83995958748953 7.10020624432651
7.9614496943982 15.3775464968636
7.02031328478589 13.9592321738608
1.85798099512757 7.31189908303811
7.2453863232633 14.4683826271006
11.5096043050007 21.2992957540106
5.18477618520242 11.0609320508747
3.77056479197169 9.65596911154044
5.57410150808939 11.5674083169909
4.78607355157855 10.3301777003148
6.36439733732132 12.2736927591114
2.91647664443772 8.97905085385132
4.09550251765867 9.50203362043579
8.66255267047359 17.3936565772229
4.18289089274548 9.37871824174966
4.47053686509258 10.9990894832381
4.5713734359732 11.7693943457667
4.01703108052784 9.9488925215227
7.81618368143234 14.7497447162817
2.92029330021101 8.7033401999665
5.53861575916786 11.5303352880199
6.08464896517965 12.4721945562413
7.96214410460336 16.0204235252685
2.40463068421761 7.43136804836999
4.1781170457064 10.2662898655057
4.87982827254831 11.7519494950462
8.41086470232426 15.2310420631802
2.34340782229781 9.90498257702531
3.95559179175399 10.2306432325063
7.49177294437872 14.0875832984259
6.56875418388694 12.98539029423
3.538227739736 8.39402183018733
4.56163163037584 10.2874714329741
7.14514245848534 13.3150257781342
4.70154905694307 10.0018414581598
6.41189226671073 14.0979335813239
7.23347587939019 13.5095933081492
4.93321853025166 11.380418881537
4.48784003382305 9.80166354081577
2.9560566524124 8.27342708168977
5.9246937583865 12.5006472220851
5.31632679205715 10.2433899294394
9.18258678268026 16.4298766061076
6.68116812041669 12.1872964400179
5.57705110973515 12.2859145349931
3.51664555778096 9.60521859224974
7.02688303404965 14.2128312928076
2.19219416528334 7.8408928983577
6.915759896038 14.6941283314897
8.35354384289477 15.3389174008884
6.3332895482588 13.0533275119677
4.6507645591169 12.5734029357888
8.2576942649779 14.4636665374291
0.280956313831056 1.95175417826915
4.28039961112653 9.1149959009001
4.98641093525204 9.82619005077012
9.53418127457822 18.0082101674768
3.06695024392463 7.8651051593143
4.37937836707126 10.7512271981238
3.71397069243605 10.0211956774767
5.66576226650835 11.9491135336248
5.71843012855003 10.9682169115529
7.18261781725662 13.2501638209697
5.33422858453596 11.6362112879029
2.01167453338092 7.35310430908342
6.24388801221353 12.6265833085458
6.48365457328164 13.078101453708
3.17672169288105 9.79132725217144
8.15035658020834 15.7215457526625
2.55826763405574 8.30813552852412
3.93026424523502 9.25676138558154
6.29089433860825 13.4505955228029
4.87098112422465 11.2249800170016
3.93757979967966 10.1295586855348
2.85349670370232 8.59530467042423
4.87541148013077 10.0806315434871
8.14688683541588 15.5944541408572
11.4992492073187 20.3114892662163
6.41337406005424 13.0568014809963
8.86376813596872 16.371026291055
3.05398016818765 7.38157634388148
3.05701696536554 8.75424620789155
5.8974824681961 12.7304739466206
4.88007325387694 11.7640909717743
6.92308974059257 14.4411828460628
5.05050169744673 10.555175719081
4.5915597458278 10.3709472605515
6.30838454030616 13.0707840338425
4.78371855779037 11.0934278076742
7.22030576786349 14.1125279953727
4.63676960773445 10.2448883627741
7.68790052248075 15.2140407963008
5.75441988632874 13.0327021145936
5.59849920107575 12.3534695952796
8.4776672098862 16.7823808411018
1.34056226902641 6.82874741716386
8.50127989850703 15.2432096112652
3.33413917883824 8.08463005171938
4.63023071585969 9.93101112519018
6.9718309147805 13.71202423526
10.5809039137365 18.052771869533
8.0638264769831 14.7704506249574
7.29121675429436 14.1040886532817
6.38404980679516 13.0586071554677
6.23625342497266 13.1239920879793
9.28299572115515 16.7867078844669
8.0059893870185 15.1582761383169
5.5381501233249 10.9765292706719
9.34507808046421 18.0932386428859
7.03006013876434 13.881879375858
3.98754825895374 11.2637243185741
4.72601374886015 10.2885495794775
7.99952090061982 15.2756487638047
2.89530262133331 8.31743029582639
3.3823214071145 9.42444466889623
3.43829285157915 8.04575979821435
6.64479363691398 13.2794346939033
7.79293667081386 14.4059279164812
8.53821803791297 16.1967468137786
6.45466943160474 13.3744751590514
8.13998614176353 16.2070722069146
5.09465834265454 10.5105496340369
5.04603261475421 10.6099203084392
2.15218341905505 6.79675250131847
5.12515513132229 11.3497759053659
1.89141918684608 7.23041742410873
1.32192809488736 6.08969438854892
4.88581837198992 11.559528410887
7.7442620268607 15.4134774109738
6.38487007182143 13.5373370695179
3.96947286459633 9.9665112703858
5.4032677223393 11.5982216619543
5.26247074298588 12.0503129911737
6.28840470702377 12.5893827172639
1.19849415363908 5.71105252717512
7.87723811380865 14.8744647214733
1.48026512205446 6.91291514154489
9.69370473922529 19.8272750893089
6.81659970653491 12.9951298400973
6.04554126149718 11.6235078313836
3.63633460244218 10.3893882275133
6.8466813505091 12.530654695645
0.292781749227846 2.08405573698722
4.87024140704511 10.8245690002095
8.10959562598877 14.8818881913194
2.47053686509258 7.5505689264
0.37851162325373 2.66695587291846
6.86217239702164 13.4238114561094
5.78090060114899 11.3746730117172
0.767654798237346 4.64133704927352
5.74443022998792 10.9684595748033
7.49219369245109 14.2111595202862
8.19860464994679 15.0758653137989
7.01881218574282 14.39033549596
8.28744689923699 15.5252232462529
3.83844759254846 8.66950486355763
0.978195629681652 5.18408139308273
2.04264433740849 8.18801851224544
8.39720399591063 18.0453045729775
8.98626159493285 17.3586647612301
7.77228157880356 14.0646913293205
8.85919309585904 16.0111077515827
7.91073266190291 15.287206096402
9.20913652280656 16.9365903554682
5.73213349945518 12.5478043951938
3.75835648293992 9.68705146595595
6.72795447998839 13.4292923501745
6.8592241619782 16.0633540019282
4.96797551620983 10.0333664090315
5.67341508722384 12.1554582687847
6.80606622608903 13.6466353995819
6.8471200024958 12.7186644328546
1.19692173382033 4.73761323783301
0.704871964456353 4.72241671757791
6.32147718222831 12.9548494035103
3.21140163741847 8.5857291195103
0.925999418556223 5.03129613048954
3.5909612413426 8.14904671100066
6.35504270116655 13.5765142049153
6.00876474486344 12.6731812888289
3.83920378809694 10.28847564893
5.50874555424447 12.4593171059262
2.63110428236588 7.65363600490061
5.29636562995839 11.5043032770781
6.34735561361695 12.3695738404618
4.85436974157519 11.2352658040576
2.93640237772506 8.62126595400293
6.81474266745448 12.6712416144914
5.86307118557015 12.6630727181952
7.06377255957523 14.0710774439213
6.55692749763677 12.4758766948921
8.22006387539773 14.9678293992702
2.92931759491176 8.09935740190385
7.68457331268207 13.9131475912749
3.17272751801285 9.33430900851805
5.43329332581501 12.8971537633827
8.23908532063541 16.1630999186706
11.5894697449977 20.5943175531202
3.84874811461196 8.86612911118757
8.08480838780436 15.3011179500226
4.05593312860741 9.37153363000998
5.78581207535837 11.6081649922539
3.07553263116736 8.78510244306587
4.20437551131909 9.79900284293315
2.43496176018725 7.580711047285
3.71479501111816 8.87757236731512
4.34216358328935 10.3342454945301
5.14883244543171 10.974008022679
8.35828855869794 14.9800769017835
5.55182359572126 11.8643905457237
2.77820857639809 7.95098753322905
7.18010806871201 13.9427160965464
2.37781785308365 6.67587384114958
7.33949373790173 14.6693012715995
6.57697555420653 18.2749075728305
5.06673502873203 11.6890607934296
0.759155833800272 3.67297185885565
7.48629202369497 14.0381555854702
5.12101540096137 11.3961943267399
3.96947286459633 9.71452575621261
4.07980475463526 9.68452787857908
6.13077646355019 13.199510493416
7.57360932098481 14.7996754569077
6.59066189596526 12.5439065633631
6.98805976225316 13.683946817118
8.9615871562834 17.012171650602
10.2205264593546 17.9346712842098
7.13301373873376 13.7891103218217
7.60026603613779 14.1058978649368
6.10229069279506 12.938050166646
7.90463462166815 14.3902217891582
1.98641093525204 7.91462023217947
6.2854484583469 12.6557587913362
3.94673086014031 9.85924845381585
6.68646550988833 13.6484558572565
4.77544567410286 10.6720462947176
6.492974756328 13.1928165589536
4.7899900186681 10.850878311689
6.57742882803575 14.3264393431787
3.605257262939 9.61111930378067
1.21412480535285 5.03008379279877
6.90026304356897 13.8950933355398
6.37564766849185 12.0234082861011
6.32854029942538 11.9700346705737
1.22958792274065 5.69181889325578
7.60531282992972 14.5052916141885
5.33887006240731 10.8507267478149
5.74079267227768 15.5893644009497
1.74523733212975 6.5590937429701
8.33237228005635 19.0096805444421
4.61146750023341 10.2790629909028
1.90400231628369 6.34107605600924
7.50094144099659 13.587575873182
3.24336442569366 8.7858858046539
3.23572705983806 9.15354530171231
9.25068332212976 16.2919103497146
5.10758326176324 10.2051097255409
7.34167448136459 12.945150982806
7.95081831391518 14.3910344892077
7.79269270170776 15.2433568779526
7.08361228848957 13.936561940539
9.62119565184141 18.0452156205329
5.90400231628369 11.326165094401
2.80477637795583 7.82918920999774
12.6189469381842 21.9512949343244
7.11030059602522 13.9105113449935
3.63749432520631 9.23182141920804
5.19643000095457 11.3785105062248
5.86913111964429 11.0372803044682
5.57296543822921 10.9582470635888
5.51119918513449 10.616197304818
2.25247621413522 8.15442361825089
4.36876834909033 9.96368473920245
5.48896481700485 12.4430647699398
8.64525312406474 15.4377935327167
8.04858223311918 14.9924549441275
7.90422817144969 15.1918974466915
3.56010351346474 9.8894036635686
0.980025300238734 5.61350635850424
12.2050058740182 21.5939482390667
5.47832471148503 10.7754214146919
1.77188557851537 6.18258029566942
4.67355642399014 10.4614174905137
3.15258906928713 10.0574501958373
5.79882817809111 11.7113634060936
4.70901486490327 10.5689618302053
3.26416107128808 9.66669510056673
3.58345891013077 9.44595836142894
3.20750245925879 9.68540501139657
4.11249163574186 9.930291214704
6.80416329587915 13.966803234327
7.53618892380178 13.9491873364393
12.9384957762812 23.3419834781123
6.04859585533707 11.7833328423889
5.31460590126222 12.2434384281916
4.29553937040683 9.37231652208965
4.83920378809694 11.6480914430313
4.75114232472695 11.495617177293
6.76161771455508 13.7609397923618
4.06242396907444 9.79814399905456
6.37803469210242 12.5943077045704
6.38702643812162 12.7069618054938
6.17167721216976 12.9445625138075
1.78345665436024 7.24217548068632
1.21256933885081 5.21391024874893
6.02663409561392 10.8815973460774
6.71925190388391 13.4026643937642
10.3602462932954 20.7326557528548
5.43754402631547 11.1696949755867
4.8483725594775 10.2615181417643
8.64414469993285 16.0946281472075
8.11747427931082 15.7954520956056
3.46532151358055 8.68947424531622
5.10087255247503 10.948745370162
7.65976404394312 14.4977127499673
6.47488215188864 12.3823165156403
4.88129753691112 11.4401011926571
8.2727813941121 15.4009343503106
3.09212284983868 8.88380466704768
7.73409990194915 14.4986584660571
12.6745487039904 22.1018648172659
5.34801990922869 11.4887246207716
6.10118781525974 11.7088883227097
8.39558768662286 15.2619552018131
5.38136990392027 10.4394238954738
6.9534107585317 13.9852831434415
4.26584942144085 10.5531804094493
2.00270252037982 7.28848109139978
7.04965799223828 13.7814983486725
3.89941734867508 9.59824656102612
7.17559944843445 13.0966706489938
4.59021276140836 10.4802459290578
5.31705076399099 11.6690989722022
5.09138249094364 10.7796896912751
1.88947354253111 9.00246389714351
5.96005987046454 12.2743661085129
3.73362549840823 8.58293093930582
7.57466920771537 14.4400197156012
7.27619421140995 13.3671351848728
4.59618975614441 12.098293458766
4.91121220155861 12.0727645633496
5.27099606074028 11.4230197023835
7.35157974615112 14.5549180862478
6.31029467209384 13.5921425771998
0.381283372503784 3.1551443801752
11.9327047346857 20.7655787604662
9.4663569156734 16.9885918464823
1.99186193055632 7.80057229440524
5.81551138735592 12.4103030183149
3.77267747042486 8.71375280543977
3.11935617703968 7.97166685964338
5.27519333390221 11.7184188726597
3.71397069243605 9.99174558600876
6.02818234846057 12.8150508937221
9.45790922324447 17.1842912933463
6.9453560429334 14.2155564681791
1.13422093976063 6.56389784434821
7.72863482002641 14.7238773709736
5.3780780559955 11.9537669982872
3.46139758992616 9.46379020569965
6.40739524271035 13.4557712298819
9.31893252197114 16.591106493427
4.52512925120397 10.6380405968795
4.33485426933163 10.5473657874033
8.2338712876735 15.1019518072711
3.94626298433245 11.1802630031207
6.08081752760833 12.7757144072039
6.37590826307501 13.3756325228418
1.75595576955096 7.46431281714517
6.5461613537145 12.975963356545
2.44956137461324 7.74618069661624
4.69835740595729 10.9445165601056
5.73260839378531 10.6943493714631
11.9216866199448 20.7828975832359
6.58439883787324 12.7988851085997
1.43162295971329 5.75223332493807
4.9005045796554 11.1365799876638
6.77501760887938 13.646290794518
5.64472154721798 11.7894147892788
8.3533674042067 15.7881237352454
7.82662792866319 14.3787744129469
5.20055535723212 12.254299236465
5.12948910151655 12.4570953883152
6.09882166340944 12.1441402484818
3.15906400881055 8.38987446394478
4.13031314554346 9.78140876193915
6.13965366756787 12.454866154379
5.98788928130278 12.0772905164728
3.59006301881225 9.3171421277205
4.63008507000212 11.3771186887673
5.33064802790278 11.1202175364223
2.62819033461521 8.01910544290956
6.1965775384135 11.8787712729736
2.12018602753186 8.03984940809027
3.32373033752135 9.25845644954626
4.56147889150101 10.8747713506437
4.24526746651951 9.95489418336529
7.45731931182539 14.2789567418568
3.08065766334523 7.99897365827732
9.21525389801551 18.4253175391093
4.23016457788425 10.9476083364142
5.75007048586569 12.1601534283053
6.87341335109914 13.3386786188557
7.61050813880613 14.5581275669732
0.809414444235898 4.0723889942211
6.54160001839924 13.770515145153
2.52857131887076 8.20358829873373
6.61864244795843 13.2601392849334
3.71369581484336 10.7390154691896
5.91623776786777 11.9466435480311
4.39985467357243 10.4129946579537
4.38059093426592 10.4045825626807
3.36702153323231 9.71980771630481
6.35482237847085 12.8407554431049
4.10977842907866 10.5087278594221
5.16972461321491 11.0599576740322
2.86492897228979 8.16410682441883
7.80361452783102 14.5810169845921
5.86263735755879 12.2944717181382
5.4666271200415 12.420732375029
5.3730391304604 11.9635956927465
2.62585493136806 8.60891572541733
7.01772708648536 12.8656234357477
3.53325185192897 9.10183812339217
3.68706068833989 10.0225633298766
7.17674662173398 14.416472923771
5.93339559512077 12.1483267964138
8.03417994250303 15.3228752867377
6.16977471288122 12.4400527709162
7.1066152821726 12.9572692149578
7.37770942135133 14.7313042989847
5.47686768893309 12.2547825976015
4.35772793231062 9.5090357754385
5.78404587023157 11.5973814396013
9.94447415411846 17.7724177020178
6.7338966052475 16.1218625471741
7.7749846755238 15.3030290807897
5.1872530855823 11.0293396634326
3.4110872267986 9.06029257058569
5.63386709183562 11.1692726173736
4.27220986112457 10.0837005809239
4.93380866199012 10.0054779058026
7.44176149428299 14.0047992612553
6.33015500568664 12.9238344231954
7.51761034074371 16.175648494431
3.60169651648096 9.69854436276677
3.30268461411838 9.9188855648986
3.66704055902299 9.72090895159145
6.18527190559382 13.1381101078071
4.63691458035588 9.93541336822025
5.67299099382775 10.7947656747979
6.75244755259756 12.3975162681651
6.40973035386445 12.3998399538934
6.41087529950613 12.727388403125
5.60050764534579 11.5393019771114
3.35543919724869 9.90777886164451
7.96272252456175 14.9741310280517
3.79960542245267 8.52353984855515
3.09676785471469 8.37794209115528
4.20084957463721 9.61527774138522
0.613531652917927 4.50753873174314
6.09929520433777 12.8526256010033
8.13741386484461 14.8133313181045
5.22756781266839 10.7532200538613
4.99118168140853 12.3735621353841
2.02945288578697 9.28001647709861
3.16510798514454 8.95815394368377
4.33145442828201 11.7440518692294
2.60999129521268 8.55898253589499
6.39994009827216 13.3183838108077
8.36605988220747 15.6456628449139
1.87184364850932 6.79248485721754
7.60223490134106 14.9355837137335
4.19731499947382 11.2190235029209
6.98142457503897 13.8718735070096
0.55581615506164 3.84951272754305
4.51017075115177 11.4637150564176
3.64529816394863 9.31209783096762
4.88386515450979 11.7667860064593
7.21356600260859 13.9037052915762
7.43170652396602 14.560758553087
8.99781457866942 16.2614004221183
5.35482237847085 10.6418267584491
3.08193608171943 9.69476840607541
3.71753934339116 9.17906343614034
6.70355756192103 11.7384433685418
8.14505327307551 15.4052801643741
11.7366904837509 21.0413607932478
8.52193408570758 17.5455050778212
4.91241035380827 10.4906089084503
4.12494842668108 9.09802480850023
4.87467403163581 11.985677396839
6.53317396734769 12.7197601677066
6.64201557995933 13.287841275339
4.28336621294992 9.25407369762612
1.50462039240355 6.1637064176958
6.9371089462026 14.1385066621876
4.5465858290081 11.9243467297348
4.2364926183813 12.4772884685731
5.68741067864774 11.2273408550176
5.39437694495706 11.4897355099169
3.29351763041742 8.94102031303493
7.59835031613848 14.270849729354
4.65821148275179 10.3051731799732
8.51635008702791 15.1876971268035
0.748461233004035 5.56669614884561
7.76239864995663 13.8202235833487
7.21531457689796 17.2703605086558
4.93663793900257 10.0369714455535
5.1800085827939 11.6853893641607
5.84674402324487 11.2331195677646
5.43404436006675 11.4853594553931
6.94154651936558 14.0278952335105
6.74294936899383 12.6982516227568
4.19100984858729 9.20539156974745
3.01881218574282 8.54559441818666
4.34447345945636 11.620555532249
5.7297566801442 11.4840697398913
3.96878197383005 10.7907712163355
3.68706068833989 9.66608488324597
5.88557436437143 12.3989473931138
3.13504228623365 8.94604885709115
5.97647820353436 11.3694381531165
6.0812437457261 11.5659953372455
7.63161361866098 14.7070422248063
6.51258245880138 13.3393339081968
8.3766463588732 16.3831086404242
7.17883910908059 14.6828145502861
4.7311832415722 9.47892194536235
6.81615167453174 14.0551261716925
3.62263756653746 9.2468487850329
5.7996701739188 11.2282575295356
5.88819528597179 11.6979868777819
6.64100404965259 13.7610547580918
5.00090140274153 11.4610663176674
2.73606362787181 7.71023569252091
6.22462879659046 12.6406832924977
5.3271484082987 12.0500085131329
5.60139939053183 12.1429171798366
4.49920809085669 10.0897232896767
5.24764274289802 10.7284469007025
0.589763486984977 4.07098968022024
7.15633593669436 14.5532180098226
5.48607074373567 11.957913944233
7.28338936552831 14.5140351758736
9.38086686745653 17.5577114840392
0.477677327565307 3.20028812535569
2.86245139132558 7.61782964197563
1.75060650483559 7.16793268918265
8.70294318701241 15.7457685715578
4.25946081613399 9.09556026886443
2.80064109732908 8.12815364548156
3.72846476509253 8.93397892706384
1.22650852980868 4.94351481741715
3.42727093517359 10.2019503220924
8.43796008833447 15.7515367184558
5.53566419081016 11.4123163984979
9.0244748279521 17.7999626045905
8.1473957449995 15.6658983679406
7.21400334490599 14.137818067819
7.51985244434766 14.1739689707229
6.61467304020085 12.5100471523676
7.17482583855857 13.988815459159
2.79025073883523 7.67129545673146
4.45220004940622 11.0226966026687
5.01803322276456 11.4326075656696
7.09918998645195 13.9504743981639
2.83339613416323 8.46781489757675
3.63197732023875 8.82640351044365
7.5353920318807 14.2110732779066
5.37286506011259 10.7873225226815
8.66704943209549 16.2975254985548
4.72465027173297 9.99679223656388
6.9457071846606 13.9848813542422
4.51963625284321 12.3322282906689
6.86418614465428 13.7247494363779
1.79805051476751 6.94559190695053
7.17085143511114 13.1697121733724
4.67736729213605 10.1845240898494
8.4186432493759 14.9809798374448
5.32373033752135 12.1079978786614
11.4203760774135 22.0861338182386
8.02710427660433 15.7954054622676
6.4877194693113 13.7731636071973
9.89874874788878 17.7400505155869
1.05831649559082 4.7162452054885
5.74032046479276 11.2789054012999
4.59260653159917 11.0358094018777
2.86591881455221 7.30917965295881
3.22804904788446 8.94097948246275
1.71699089440494 8.12353719376451
0.897240425574799 5.56489442473498
12.7929661476206 24.4453191285858
6.2312691897307 11.7916489547236
5.54047680113414 12.5290826817352
7.7754621356137 14.7371748982447
7.51631068635495 13.9378532775275
5.08438322165058 10.8211483718525
6.85860271245712 13.1580975204026
7.10160805850212 13.0086479040379
5.46630082917934 11.0215407451408
4.88166461932035 9.83497329021997
7.49787179110138 13.381468579693
7.48884434645734 13.3695384998786
7.50945832868699 14.4490669065835
6.8193488548157 13.7819318353057
9.86714357725835 18.9036697171077
7.03993345604283 14.277588667189
3.28946563095822 8.53777012684175
8.2979823521031 15.1700641151995
6.48276762925763 12.9284554409982
2.90062533253607 7.67078627813608
7.03809592468451 14.4859575430031
5.68901954137795 11.0123983338015
5.52818058814744 11.8738664350346
5.34234139743155 12.3055532490113
1.08576455377831 5.66360696765169
6.20114373205303 12.5358915291288
9.34357437999836 16.8550910499017
3.13010717865883 8.32884912641071
4.11811050560737 10.5287911930188
0.301587646603187 2.57491035316569
0.510961919277379 4.43819778419808
5.32858517678881 12.320718781661
5.48413813120167 11.3215650025864
4.66362925881475 10.4596688588184
5.69118517364028 12.3662049552411
6.24145887127465 12.2895478526425
6.10983065427879 13.0745931283352
7.92533189905389 14.0713010418069
5.49016896951686 12.1409145560915
6.13950019209308 13.1977178552732
2.34695688937888 8.0668976229996
5.12536180635178 11.1628682895307
5.07905804566179 12.0683434081071
7.40877553790102 13.7162884098123
8.42386175772609 14.8667063899761
3.79103261675567 9.93144504677842
8.79130943026993 16.8683846309495
8.44979864047034 16.4972683935346
3.66277517193778 9.11590159594052
7.59540668589014 13.7398365342935
8.30592493460186 16.556925089921
6.40535423432483 12.1291300142481
8.72703551172131 17.1488767549638
2.41006969175638 6.58775862676502
5.76560104516315 11.775191711385
6.26809748584725 11.8341482869695
4.58661464242998 10.7198534731819
9.11604499345198 17.8417730266125
2.10936055940423 7.42172338800031
6.67270819562222 13.199805255416
6.87448961059788 14.5045478893117
2.12184429787638 7.07500114433807
2.48800077083407 8.77388828386787
2.97636363573276 8.64117114772927
5.56894414465471 11.2974157184602
6.18750054189427 13.2788058526281
6.42550965856273 13.4878806950046
8.03059817212059 19.6501674497668
0.277984747299765 2.09863898355276
9.22292166129872 16.140871549442
8.76239034435742 15.3197226484156
7.76866404038123 15.0820782519318
7.13347619040164 13.6629144374647
2.94251450533924 8.78764024855185
4.70141043623281 11.5247612438718
5.5685641981036 11.8225760993733
2.85549144310187 9.69356746961174
10.4295610461831 20.0222083655398
7.0638264769831 13.7940306104697
7.88198573982809 15.158423072304
6.91716319433926 13.9087948898414
5.19554445921369 11.7359860252226
1.78450398292957 5.82166866112862
6.50894358247161 15.0087354146235
2.00809242094872 8.08441276222795
3.14486214291573 9.70232629345375
5.57810847186878 11.8526960108265
5.17202739908433 10.2677368292325
2.52418907844937 7.44880197537306
8.01799148073331 15.8978607903755
4.23610988988963 10.1283348230097
2.23419472295381 8.85831751926042
7.4178525148859 13.7186868334345
5.64580251460606 11.3954417617495
5.66249036391378 11.914202458279
5.20408201217437 11.3456462378614
6.77567611816387 13.4887619944388
5.61161503769234 11.4581105234415
3.29388543030237 8.26206160221614
8.79472451808085 15.9148161034118
6.10496560483998 11.9639412672833
7.26336310748985 13.7932449234396
4.34482849699744 10.3492078858565
9.37892880871528 17.5826916911654
2.06608919045777 7.9435861630645
3.75408578219791 8.51306935955235
6.23754459850479 13.984340195897
2.44228003525258 8.99635355959169
5.30733744308477 10.4887869697033
4.11997860965488 10.4309422687727
4.96301164759943 12.6111355088922
2.4154882710497 6.72979909382724
2.64154602908752 8.16598948972944
5.65878273401283 12.4298863880724
4.19239145691318 9.46878518734023
9.59869924101822 18.687854768152
3.69655030107857 9.09866213307442
4.2278565730605 10.5445128437756
9.08543262351744 16.2856230232159
7.21334728173344 14.7307651259132
7.39540560456633 13.4087939967527
2.20320115631661 7.99220491702784
8.86005493247465 16.5476728435216
4.78031009904338 11.9401423113919
7.70875628187608 14.4714505790893
6.27686882997646 12.1796373824245
7.74839414183092 14.8227457243293
8.41884349999464 15.3249779679897
6.76035403027647 13.7103945193417
7.12753010848538 14.401655208992
5.97401298857468 12.0922727023366
7.02942527730478 12.9451845651225
5.58368454864348 10.7564565769257
2.87085786436376 8.34631165761798
9.13358535874991 18.0207609248387
5.14862910574978 10.5590576435527
5.4053967847972 12.5078135617513
4.20672135743089 9.50536640149735
4.44393811501318 10.2114916325708
4.99616274268106 11.6076143444781
4.75261480413566 10.4895519228964
5.79688323323955 13.3475340898669
6.78871833269046 13.848090092759
5.2112069285929 10.3929016129791
2.23266075679027 7.41715456455014
5.98947965394985 12.5821865059757
8.20930713912672 15.4366192240389
0.739848102699327 4.865621189036
6.80770911173364 12.4914153058889
4.74496834824888 11.7855859384452
8.70193885629663 16.1652209785498
3.67694435910691 10.7438607895492
7.69583726218566 14.6133024288121
1.47638168756723 7.35242962872047
4.02856915219677 10.1057937966011
6.36693413689481 11.6027773519853
5.15765009686171 12.0144861712192
2.38543103719352 6.66530919937341
3.4594316186373 8.27212986176921
0.752748591407134 4.99867850639589
2.63575439127776 7.61599158407756
7.17911290067856 13.6908282011819
6.55485741352202 13.0637527612712
3.93922657772821 9.88853635669394
5.41920177384876 11.0049884120741
5.14618679149074 13.079395780793
1.69488019279919 6.02455994992541
5.83402853457702 11.9811301662395
6.42928119333566 13.1054659181391
6.56384452881757 11.7448439409904
5.95460346523814 11.1731900629253
11.8210384982988 22.0505114137378
3.37712374912949 9.00163154393477
3.24374523473398 9.79556243241412
5.16822081365459 11.3553321583232
6.35944210396246 12.8505464008127
3.79727243202997 9.26765029723814
7.62530702393643 14.9897871474957
9.57161045235989 16.9747659303615
3.90689059560852 8.84068723058958
5.70880800218944 12.7078393522808
4.76155123244448 11.8079840652504
4.63763922502473 9.79980655428725
5.14842573740424 10.9025632161408
7.77394688981242 14.304113341569
3.30633516019798 8.49179662381765
11.5754683393725 20.5329566312208
5.19021976366016 10.65147877535
8.71890099460065 15.6852452565237
0.994579724215747 5.78634595415047
5.46825746832314 12.4555582355389
4.38474058729238 10.4924685510762
2.95698592461258 8.56646335475234
4.19041732545997 9.90132996723897
6.49940743246795 12.5808144643397
4.15380533607904 10.5174375256815
7.79824496990081 15.0668734735325
7.02635744696384 14.6253767140231
5.9591905501091 13.648361949659
3.65506555119503 10.0758450287739
7.16087986183931 13.9185989401062
10.9961627426811 18.9931519880628
7.24795124178531 12.8020511574056
5.16319679743071 10.3076766819165
5.21878116778407 12.4448857718983
3.26002565596146 9.10323153267535
6.34069577978837 13.8471594404558
2.70487196445635 7.44626120572095
4.47069954142369 9.59877126586186
7.05612285882771 13.7178633721504
5.60954813899943 11.3051213809921
5.73633427697511 10.9662787658953
2.17552460108987 8.52699558154931
8.0784443883232 16.1436214083148
7.61292377190421 15.3331742241842
9.84192595893042 16.9898618151337
6.07718958062121 12.6862810393486
6.71668230020125 13.2490400647971
7.89164702037146 15.0981217526713
2.91456452349394 7.5807258268738
3.70293453197598 10.7871063728422
7.57059574879265 14.7108082132037
6.98028241166144 14.244631237273
7.00433284324931 12.9448508838758
5.69974594797101 11.7993523830999
5.12856148902751 11.0822672455692
4.6687431890879 10.3695080012963
6.34956874383081 11.7779299968681
6.63593573233421 12.9243451563909
2.37989816352469 6.56963445806989
4.38646609286931 10.0252613900827
5.2457428347537 13.0354432462869
8.53830535197159 15.4749410433705
6.11087476146451 11.6566823999969
5.28373660962484 10.8307141304955
5.31088539118528 11.2794080920552
4.65434960902318 10.1723763651733
7.24083902377172 13.86273056227
2.97452931248388 8.40184360650756
4.41599522099608 10.2709266976651
6.45228243027938 13.7470977970201
2.67355642399014 8.42445825826832
4.27872821293894 10.1347697138316
5.78273617467533 12.5197113112078
9.40285751694068 18.7719628806015
8.10268437339517 15.0508554040631
3.87184364850932 11.4313590408183
3.54101915313356 9.2979112657944
5.53114749099813 10.5066853362163
4.81966818349646 10.7422291395361
6.8312438968552 13.3610963312927
8.71555880272678 15.99011687842
4.54303182025524 9.7954983100699
6.55504921280718 13.341187039295
5.99491908871511 11.3286295888202
7.47808197655707 13.417060804625
7.17527508189299 14.9711560742464
4.16047653641289 10.7053064488688
4.86974805146507 11.1630260600824
7.38741424199678 14.758299416468
6.4463389508575 13.4944317991654
6.49757244986474 12.8281125565712
7.22985225162667 14.3980579337134
5.00483843114335 11.2082288223392
2.44824022521607 7.30156558643576
6.42109703684127 11.605285925816
2.88362081628567 7.91770093935427
5.86046625851717 11.8609994248662
4.60673831741759 10.9158432767592
11.0652394054911 19.4320840784124
3.13791332208841 8.70643670598094
2.93545974780529 9.11788066213898
9.10752441668233 17.3507535547022
3.73281187208294 9.53838680142542
5.38309944322815 11.9586330029798
7.312565345946 14.3455858001961
8.86744864025586 16.4556398000944
3.75702324650746 9.97431337325147
4.46809451637844 9.55366527081023
7.28595699488942 14.0988377704423
7.91914638310083 14.5428349168381
6.25663329505992 12.7230061498878
5.92902163925378 11.8893275453058
8.08035120731769 15.7715432137195
4.23534412817267 9.34588102786073
6.73728114919383 12.8645321431111
7.77881636240006 14.857570720644
4.3931759143488 11.4403396289852
6.92181119047832 13.0211793746779
4.81775115033904 10.8695776050058
6.18551970192924 12.685381175437
8.09097248597878 16.1920437948461
4.31596466980603 9.79035575482931
2.57591736111815 8.0468359540624
5.92949513916889 12.7756463233464
2.10013667128545 7.25352910749101
7.14442882078604 14.5271339743956
6.7967534769737 12.7998126493683
5.08448952493625 10.4296087284349
1.1407786557828 6.81909670328927
7.3468682690256 14.0328968324649
7.39983331660714 13.6098357124628
1.25096157353322 6.0340709357505
6.74594317630152 12.2643843773247
6.9920319427385 13.6952411554703
4.76420813013995 11.6668621853477
7.98151020085132 14.4626994099477
10.6627351242066 18.8642118145001
7.46939761687655 14.3979370544539
6.65974620790075 12.5954551889094
5.16962440866263 11.4220291581039
2.48478262307787 8.41709318693233
7.4362326461264 13.1789402108777
2.43162295971329 6.7229175835229
2.13010717865883 6.39438199551648
3.99480597608493 8.88208891321834
4.64270157183323 11.5450683039835
4.55074678538324 9.7536416870362
9.49027929989286 21.5550513914779
4.01814452894376 9.85213481946173
6.02502879449152 12.6340537213615
6.01647403390102 11.4271000175076
6.25748213340481 12.0248393642976
6.00123928362232 13.55306768969
2.45680614923047 7.51907377657728
5.73674015545321 12.4446073973893
8.1796727671623 15.3132998764134
3.29204549249286 10.1882671699039
5.62146583446014 12.2466802152408
2.09339115325301 6.96043394547492
2.79233480570669 8.18812584661524
7.52338552875665 14.9068405479488
10.0067187859969 18.6890831581026
4.73998307907973 10.5318997855359
4.06112813511825 9.31595637294219
5.71053095249918 11.7136090758731
1.09592441999854 6.60186618220289
6.17267752078386 13.0448825763748
4.76950729143624 11.6140037531476
1.91552090075196 6.19542543312605
4.96705329801405 11.0879084260924
5.38439523838807 12.141763709618
3.52136487844622 8.50166139755603
4.36981542428391 9.61480092746011
3.85274796480088 9.44020255308081
7.62866425180179 13.8940993641998
5.93705007871138 11.8237885976227
5.84830995744929 12.6889321807619
5.55750199425594 11.4673889830012
7.65144640447807 14.6487431556373
3.04351949366274 8.28061950413213
13.5883404465848 23.9106491860053
0.954196310386875 5.0754422875273
6.65485080584631 12.9950940866355
2.64904056563445 9.24122335282722
2.31759350462347 6.89921410212613
6.25427278692363 12.9695105479838
7.0776435732335 13.3136632480472
8.00957671845548 15.1076158449039
4.17712050284652 9.49100293740377
3.76261457875456 10.0922202951709
2.72027846523333 7.92385631224584
5.61279479451236 11.3414983545972
6.25941373616463 12.5277460682111
5.30505851953743 12.8019957238007
6.77511640443559 12.7982676251838
6.75822321472672 13.2869018562755
5.6175041979912 11.8305076517502
7.6705500345308 13.7628674718964
4.76540213962168 10.1434867842215
5.53145944192445 11.5478868831077
8.50542453429226 15.4385961527535
3.01836711554312 8.23462594726249
3.07980475463526 8.82967656365575
7.86746408476795 14.0312364482932
7.1244056860486 14.0814195510338
9.07211250144881 16.5633256698546
3.93969674069176 9.32954846622826
6.62322307589651 13.829818450668
8.71074617668153 15.9706812673728
4.33342373372519 10.9841467323756
1.93734439215023 8.51925629991873
2.87627136055013 8.35874292800983
5.35631990971172 11.4006032923254
5.18774795576891 10.1085077451756
5.63023071585969 11.6688979103892
5.67638025546692 12.575823647291
8.49596492329318 14.8170483482086
8.3039633562453 15.9747889772206
2.24792751344359 7.34054174497321
6.1993288051179 12.8734016503616
4.83048351645765 11.4437525296071
8.11488753404625 14.6641797301118
1.82374936030827 7.69813212040995
4.88801258540283 9.50854521532756
5.88007325387694 12.7140020724707
10.0647730731512 18.3217704786248
3.21606678308703 8.85183338751555
7.44147102991 14.4048405165547
6.32539540988712 12.0587548513651
4.68901954137795 10.9407886117996
7.67436884180001 14.142061809383
8.91538644850282 16.023919280594
4.71548158374849 10.7189454609171
5.81909334097117 11.4103760020296
2.31469652565629 7.57925921839379
3.44426950241348 9.4468071471327
9.65506555119503 19.2476727046632
5.24659810305712 12.4824627047274
5.74785730009594 12.0824470765977
3.20633064787105 9.96943463472032
1 5.38298962062364
5.2588015567116 11.1005667342643
7.59585420665089 14.4368372785004
3.45647762935182 8.60711518215432
4.12928301694497 9.68894699973561
1.10433665981474 5.24440258571434
5.57795746757296 13.1414050808234
4.69905184401685 11.8156057532898
5.11311703639072 10.6028433958495
6.19175016044567 12.8734398710543
5.93351362629493 12.7059795670841
1.73552217729654 7.37622474490505
7.50501755552812 14.0831241626582
2.22342254993494 8.24130450192897
5.03837033173068 10.5698685430017
8.23630126682709 15.8820163381658
7.67254909726744 15.2368673721548
4.53838296003212 10.0675268162121
7.36560068632836 13.0182334236608
7.25573675687748 15.0799577471325
4.29259772026645 9.22662464177417
1.98550043030488 7.13786711005405
4.0239206486187 9.27333626692256
4.27984269352035 10.6012815052398
7.14809520268778 14.4169298461328
2.62117275268344 9.20227542987724
8.12733664252099 14.9427992561371
2.99367436175058 8.42067798172133
4.01256867350306 9.11629939854025
5.60629416069771 11.4362647314393
7.74471613030529 18.3196186281595
4.35772793231062 9.53710645553409
1.72246602447109 6.73906573523663
1.39094277280254 6.29850753547838
5.38836176840334 11.5211683388584
6.75033852024471 13.037190733587
3.82119997805645 9.97913221421781
1.33771109212829 6.52943339196567
7.4475585345219 14.7691220017827
0.851998837112446 5.73389728464926
5.02125762056052 11.4031505460488
6.40582222051167 13.2040479720949
4.55105452750064 10.6047846887487
7.25816555683022 14.9993590058868
3.09887428674445 7.56841195334307
2.38059093426592 8.91455206648281
6.71159814926127 13.8933391180795
2.72410451986685 8.68282194419194
5.16087986183931 11.0533402823369
8.1818852231596 15.0987760159647
4.6562103201826 11.3838714177572
2.42290574261218 10.5697091559805
2.56985560833095 7.57421530304947
4.77939105953591 10.802790533807
8.1576374664044 15.8619546670147
6.37199439319365 13.0658495873876
7.00680292369235 13.3629811472407
3.59454854955035 8.53010501532788
2.54720302475693 8.62583140812291
7.89389305107863 14.5498093464252
9.87056893279293 18.0198435250914
6.24954015231322 13.1313900526364
7.31535338232222 14.7516595770595
4.82731094394967 10.0067256043554
12.6952761484989 22.3173296090397
6.28373660962484 11.8820672062266
8.24652685006089 15.4606285584171
9.63099056667566 18.6353028839586
6.06123616574775 13.2674451800614
2.65477921695952 7.18022319203549
2.10517519226548 7.11856117102297
9.00202033021004 17.2255247424954
3.03782146543497 8.71458069139207
7.34216358328935 13.4409065474979
9.25411922013142 16.0636174972639
6.00584907569669 12.6653809801066
8.64199752313601 17.030232704184
1.30305008468167 6.09613466422797
3.4326254114323 9.24439422461658
5.00259001638001 10.3729296231935
5.19662671421379 11.7086821089236
3.94836723158468 10.8982404037897
5.02369891726641 10.9783621700782
5.03452387533439 10.7648835393751
7.79556891162317 15.188676022717
6.80216089814253 13.4510135856827
9.4429279494822 17.139740137017
0.698218478224414 4.10500868043077
4.30250184411232 9.74906868435948
4.77939105953591 10.4775945519621
3.18863829456139 8.74731367465294
6.83983364841731 18.5512883817259
0.84197311892718 4.62064189539444
7.67322072655889 15.1341602933586
0.625270489374693 4.80078996313813
8.62327795521792 19.8483917469465
6.02668941897855 11.9842049854498
5.67581593117227 12.438565353779
8.60639595869094 16.6097450930618
6.95527211314162 12.9441907783461
5.92213836930746 11.4478916768624
7.33331191336993 13.9708749794334
4.78267065867701 11.0870137071246
6.6390150479401 12.8424877551064
7.50567263574205 13.3498425343066
5.85143673596167 12.3699877300766
8.09119734183969 15.3400375443071
5.49449561566805 11.8735079822804
5.13617087466725 10.6067687797672
3.24716800037477 9.16610322754949
4.59320435406329 11.9577561501966
4.90110824301451 10.421174356722
3.99367436175058 10.0289793859684
5.98025384598826 12.5852445084745
3.20241772157518 8.8651416813087
6.68891467021999 12.1811795832077
3.77188557851537 9.77640318239157
9.33420623363096 16.9207834135552
7.60622012128167 14.6454068916583
6.11176165883618 12.2118702993882
6.35442571280877 11.7958305349635
5.67270819562222 11.1733765102548
6.66394941108187 12.5303221116662
7.01627901675686 13.8279850972856
1.25701061820602 6.04544340871859
7.58809620517733 13.7259991676846
4.82794601683085 11.2230977453586
4.73063995591679 11.5483982355268
4.38318586579031 10.4329917812476
7.96673614930828 15.258673314249
5.44666978730701 11.2560622428637
9.08089079280913 15.832731647813
9.14861004118515 15.6296690931156
8.46834912070439 15.9647955776727
3.19652836093694 9.01443148784448
2.27649666564036 7.78907009734631
7.36474750602229 14.8956892839909
4.96023367169445 11.0853097816418
7.57869346427417 15.0930784707172
9.21722465650095 16.2471263691779
6.54701017944768 13.3143092232354
4.20437551131909 10.4967269318545
9.34686273007276 16.7493300531446
6.35230831869799 11.9639531760844
6.44348233301275 12.4286898172229
7.30642630560287 13.7480515645923
7.34706765716587 14.3250632329143
7.10588232512047 13.2428470861247
9.56509731698268 17.0871134343904
6.53593629840756 12.5497652366336
5.00303997974924 10.987935673308
3.3110671022556 9.00167802958996
3.38681094647222 8.73261468385344
3.01301553583926 9.53530898784944
5.95134300449814 11.4967574337311
5.1184220243132 11.6910322528911
1.7771566660045 7.28428686529711
4.46581125447608 11.0407003391427
6.80915716469159 13.1488676383788
4.61161503769234 10.4978290756301
6.85720347150817 12.3333679630051
5.5535141040851 11.0755453478539
7.54028305456967 13.5585494626347
0.587364990936461 3.86606202495043
3.88484209379946 9.91662890573861
6.78450398292957 19.524065601361
2.34482849699744 8.48025054223464
8.89630969604434 15.6648757991934
6.5035475055128 12.5976210953353
6.27928556084654 13.0301046280853
1.18428029441938 4.90608254450195
0.664482840364683 4.4091118562356
5.09476389154737 13.0864842462862
3.77636722957392 8.96488438064806
4.0360636887437 9.07045651682659
4.9174317553901 10.5420006160631
3.52418907844937 9.54659467695913
8.86475877473537 16.7786592321727
0.669026765509631 3.59838669921466
6.38973887867698 14.2586466487074
6.22578584530682 12.9145739071583
8.09824268000358 15.2927868079632
6.39236035949223 13.6232807396746
7.24300732590531 14.3296951725472
2.95140129167431 9.10419416330804
5.62964804418744 11.1784869525433
3.5677279633048 11.0718267127743
0.503348735167504 3.43164557908653
8.15192982972728 15.5714356075349
4.65949648015161 11.2670701656802
2.25398926623079 7.48090082090824
6.25917831326943 11.7749216027477
5.46229776553889 10.768316878174
6.58875210769408 12.7835488313592
5.9371678112919 12.0718548843338
7.28616498091168 14.0287742398568
8.43532647314541 15.9459618254559
4.46123386127128 11.1712468810295
6.17597362692194 12.8378108826062
3.34589308568741 9.53045169861924
7.89333187113124 14.9354196354134
7.80951091223746 14.5250351961607
8.62693187600023 16.6292587147862
8.01463425251559 15.6221319132333
4.75421943313514 11.0557597096306
8.23176119009045 16.0654699642016
7.01583316426931 13.5757811878719
12.8914709272001 24.4431734434976
10.2561585531189 19.1966504033818
7.50805224131373 13.8627472096691
5.75388528257409 13.8307883096716
7.07761687174007 14.0082157296841
7.76707540595492 14.7243527392324
7.49431559756975 14.1086802595137
0.990954860396993 5.44364466149875
5.25446176976918 11.0604472367107
4.08406426478847 10.4651453380416
0.981852653289741 5.86480674541057
9.59321369307398 17.3304011760693
1.98641093525204 8.61758886835858
7.66047730488236 14.2995234097901
6.0412210752531 11.947426008308
6.6695228901632 12.8784577695615
8.17712050284652 15.7716512292211
7.45540942280827 14.1603769433522
4.12866458654003 9.74904179233109
11.831728826057 22.793423686079
6.83361750584214 14.0914096343499
6.91752126463192 13.3055139128608
5.34775422768823 11.3827678345693
4.11852584893567 10.2940311646557
5.11040500673928 11.8948815602323
8.60351507886732 16.3110689362566
6.90899299325053 12.6393190308292
5.89263388342444 11.5732589374608
9.7598632228841 17.8618524419023
5.60673831741759 12.3162225721064
7.11285648573337 13.1132954725651
7.52884476742596 14.5609510579748
1.16992500144231 6.83514018976678
7.85412035608782 13.9841655107033
12.0009040427426 20.957144847016
2.59215800212536 9.28969327474547
5.02502879449152 10.2023158339828
5.91737207947684 12.6833752663623
7.43926989996586 14.4434295887945
7.04938572398034 13.2074384224002
6.51656677149686 12.3986169935649
4.3720814835345 10.3865507406169
7.19986861652443 15.0600791880129
7.07836432681461 13.2966293269521
5.92184093707449 12.7959194931256
4.9996618287188 10.6790632934383
3.31360865703049 8.90569747976071
4.36911745859982 9.6739714542875
9.85528897816681 17.5544674173725
4.46532151358055 11.7870973334969
5.56193705962243 11.0362579093498
9.51295275343533 17.7457437399587
6.18120196126484 13.3279571850713
9.15598824220947 16.9267619849287
5.76248170331897 10.9630690124311
1.81966818349646 6.04940585584878
5.83232041685226 12.2886252894951
6.05604154893143 12.6766472635189
7.40365118553224 13.9108891809737
6.82438600258545 13.753149826423
6.39141545648437 12.5559548780259
5.95285770626315 13.0940775523132
0.849999259466098 4.64853428243512
4.08597694907364 10.971591951071
6.48731751482277 14.7085576412331
3.26077843189343 8.53619228404968
5.17841587438304 10.2979819715494
0.454175893185802 3.50735432235634
2.39231742277876 6.63482469454887
8.58957624800782 15.0897413442924
3.77584069853125 9.54879003471822
7.19251475048242 14.1129210599717
3.55826763405574 9.2792506456206
5.79779120047889 11.3777449682908
1.6667565918848 6.8687181381834
4.82489511420639 9.8800747791238
4.0287901363499 9.47818620092703
5.9217814432688 11.9837026192851
8.45571764048907 15.4132385633
7.87831152484925 14.6867268763628
3.88728155166999 9.85655657021368
4.98185265328974 10.5072481967867
3.50462039240355 8.57647250726875
4.61911951145322 10.3186298745337
5.87098112422465 12.1166238717752
1.43162295971329 6.06281495347663
4.36106648879432 10.7200727826773
7.82748561686231 14.3003178461391
7.75311644244467 15.049448318455
5.49305484153943 11.5848688517634
3.94110631094643 9.3222453444388
4.91707366287822 10.5487855510969
6.05213327492777 11.7924698425754
6.5289619437996 12.4176928554867
2.73281187208294 8.67546450921987
6.34536088953964 13.1124875040352
3.24222139509837 8.56708819466736
4.0574502721839 10.1441247212549
4.88484209379946 10.4018183501733
4.40905143853856 11.0605029249852
1.47508488294878 7.48081580735121
3.42122329922514 8.04710255221438
4.52309143530243 10.0285741977561
5.89977985004829 11.1577477021931
4.6649094418288 10.6976447319103
6.82037045789686 12.724439008654
9.3934494512023 19.0186456649905
0.937344392150232 5.90755996168468
3.52669484554198 9.83273042745911
5.00123928362232 10.084717482774
7.8092536498975 15.2475235430386
9.62615162770057 17.4004460253034
7.90972810920843 15.674104975794
5.39840167924391 11.4780199142949
7.6828366157226 14.4961798527194
4.76911052880619 12.4442146771082
3.00674683244059 8.50795791210008
5.27640360955358 11.8666877425406
4.72574115650395 10.178846907464
6.66494498625742 13.1329818992824
7.53834415652371 14.646838887341
4.09127669436522 9.47802290893563
7.41616416473313 15.1875135104734
5.89421146153777 10.9719464011447
5.7338966052475 12.0891771894392
3.03033607837096 7.49883551299182
4.81595961821486 10.2307571841615
7.02464104024986 12.7720815607587
4.83920378809694 11.1237806725479
8.5682316627692 16.1879109169403
7.58135124716878 15.3206798506652
5.94702320548587 12.3482838620367
4.08448952493625 9.43378940570871
4.60895705221829 10.7254414280061
8.86745636253257 16.8275952118466
5.10202817936731 11.7825368157622
6.7033499151664 12.3782692926035
12.6651626767762 23.7041509003765
10.8893100193082 21.5366553785523
1.82374936030827 6.84241682806543
3.67072705449947 9.68580664894692
1.43028527297778 6.65877665044797
2.74416109557041 9.8408291823372
7.10692929266648 13.4275287037591
1.33771109212829 7.110140105426
4.45713459431804 11.1518836672252
2.29792505250381 7.20034313688318
7.08775453318413 13.6894273388404
2.8923910259134 7.81360039103623
6.55761686613239 13.2739567367163
5.76341157447001 12.6397130289672
4.60421961940224 11.5152989320845
4.08236196955747 9.91167566515801
1.76659516172927 6.01361883236703
6.70987647374918 13.9662345317442
8.77114278487596 15.7839578552739
8.40517338081515 15.8157316997679
1.22650852980868 5.61889217409039
5.48042670519188 11.2568228998642
2.08576455377831 7.99087512348747
6.32683392436484 13.647908439775
6.34118521356844 13.3932048681028
7.95258110060453 14.7641979167473
2.34695688937888 7.79314387966995
7.27311954170562 13.9630371599028
4.32030414932561 10.7095260996455
6.23189316164533 13.3163487978106
5.69835740595729 11.1234144259837
5.08023127201926 11.2748881547872
5.53900367426817 12.4623459413499
5.05419729438881 11.7908014186088
4.49841044886098 10.0298780779036
7.79569877446801 14.5779474671049
7.51627128460592 13.5430005870374
6.36754580010534 12.0975619223519
4.50684309896982 10.0753146373328
8.45169536388687 17.4593599825965
11.799003297022 20.6677507126151
4.5216789516032 10.6104366281648
6.37282153924377 12.7527026230785
6.7701022308645 12.4006919425828
0.613531652917927 5.0303714833421
3.10852445677817 8.77893963395338
6.34908214639109 12.8174494701714
5.89044669267991 13.5470023249257
6.529157216609 13.7833485287926
6.09871641098064 11.6295478709371
9.15033119115204 17.1162137293626
8.43934263242286 15.3309610901282
6.58770252048472 13.9682904790132
4.41176518500698 11.8408917845344
3.80632405739003 9.00442789209098
6.24688307985624 13.4328181558012
6.82731094394967 12.5087731011518
6.51270096342525 12.8746759381212
4.69780161473751 10.0089835107943
4.39814511650441 9.97650888979355
6.10800164646591 12.2114322489038
3.53915881110803 8.42619905958273
8.14374033566664 15.4449434363953
0.565597175854225 3.28673295259323
4.17432651517391 9.62557514465756
4.30012372456901 9.82119454222999
5.83149726795541 11.7125558638779
1.34908214639109 7.7078797359833
7.24555270625568 14.4167633069255
6.85757673514171 14.1170324594295
4.4075227099128 9.91836709388255
0.680324356844016 4.43017751678525
5.20613525340459 11.7011208944274
5.57727775258235 11.1740589963432
4.46352437327118 10.306705409727
4.39420543035888 10.4552363015073
2.68201139080069 8.42267897490339
7.55107375920355 14.1094602917637
7.24052900012361 13.9750773893315
3.915759896038 9.5539423746876
3.38301301548867 8.71663836033376
5.42894634476948 10.4386288729031
5.9684940049992 13.2933594536485
4.40463068421761 10.2358194184901
5.14913740122799 10.2336073938768
2.06350294230616 7.28695523967748
4.2364926183813 9.67331571812517
1.13750352374994 6.17363643867175
7.5632344130223 14.320648806896
5.52732060787705 12.5149761556281
7.17010031831192 14.0753536636449
8.69282469910046 15.8166983289801
4.3720814835345 9.80392383724725
4.57243496598233 10.6918129856699
7.79322937929269 15.191699689435
1.674686619928 6.89697884953437
5.06166820738934 10.4993808489331
6.28086354496365 12.6298438858647
3.82578562746479 9.33736503041959
9.32505805047216 16.5590414105037
3.92718535782637 9.51737307856814
9.89628320308272 18.4258095551889
6.51621217996458 13.3165387172983
6.50271248596606 12.3748903817536
7.94766615679601 16.5824814456107
5.42256941086083 12.6425104706797
5.72635441689189 11.3072945216444
3.8646814055726 8.67008539798899
1.49185309632967 6.79812256531912
7.0349639897493 12.5717432358007
5.60184505651104 12.3690918620198
4.79947591080117 10.6208346464998
8.73637656131139 15.5344159455347
7.34762136856813 14.3457275578604
6.82829518779043 13.2072851864626
5.86863738417031 10.892365992223
7.25422553734395 14.8693961202693
3.20006486151431 8.53418887003694
6.12443153547104 12.6679662611123
4.6839771069756 10.3061222081555
2.13010717865883 8.04376392574075
4.4235781709818 10.030872315275
6.66810493826677 12.2853969965466
5.77472118161121 12.0350466836489
6.64519006586492 13.1856042074762
5.22814527566778 10.7533840739081
5.88086915601818 12.2305162760617
8.00391138461499 13.80663057345
5.56178435308184 12.9734105164109
4.83655536776678 11.4216666298696
4.98025384598826 11.3009779599187
4.39214566314514 9.21650274507184
5.61176256006487 12.0416763041778
7.92190042842688 14.5331836360491
8.53379692629984 15.4519599192286
8.32719332897938 15.8568885453526
6.45955457036166 12.0103975056625
5.1050704023587 10.5876277968295
8.90625927841742 18.5653821877437
2.90255600534463 8.32495085117857
6.28012117919651 12.3662164146476
3.86715516310751 9.67923569416627
1.95977015521147 7.05843694411966
4.90159099190337 10.7911203637784
3.34447345945636 9.33111380942366
7.37275625547881 14.8699988265569
5.24517237407372 12.8389920450796
7.11532981917113 14.050813293375
5.34837407519116 11.7108074692437
6.8251496026602 13.299006826542
8.40748022209666 15.4025376919855
7.21307991118032 14.2604828738365
6.4985301232779 12.2936223781712
0.735522177296537 3.89481411714161
8.60158510142105 16.484934424246
11.8971685613537 20.6111452500582
6.0374371347461 12.8800143711609
5.51238492946103 11.8567702831704
8.34831874249037 15.0457621818093
3.86245139132558 9.2735396682881
2.62993940943954 10.45904523345
5.83478704933734 12.5389958428662
5.38456792317383 11.4069052756681
9.03448948574067 16.5036006268542
3.20006486151431 8.43259485406721
5.44675248456655 12.2434593913029
7.84866988202056 15.2919317791743
9.52408131118665 17.3595040313251
5.99288170325678 12.1871786465749
8.62579101955546 15.6549189598348
4.99604972751976 11.1585526468595
8.73774590366465 16.3350759513229
4.84058911799692 11.6729798954641
1.15704371014558 5.39600080927988
7.91208096112235 15.3133349196824
2.37295209791183 7.70895057991817
8.10349763970334 15.8140608444656
7.3454052467178 13.6986485770808
7.43235398286271 14.1992482314701
6.28715827825949 12.3059862802274
3.04701481951759 7.86900290696827
5.06166820738934 11.0017852397979
5.28808166221375 10.3465995358915
11.3001766460648 21.6262308532775
6.79905491762135 13.1059691574858
6.58187845164784 12.5727389181066
7.12951486001822 14.0895551833291
6.35662803209962 13.3471668612039
5.70977310785294 13.5212558659109
6.35508676166836 12.2156684405784
4.91348784071516 11.4934409513183
6.17901334610923 12.3150312003036
7.65096196854817 13.7929082347159
5.13103379816387 10.8574866194886
0.482848283068465 4.08933279347602
3.30414594120295 9.31443416207327
5.06544306293743 11.6354066321723
6.84774641692139 14.3399331828884
3.35049724708413 10.1735550399641
8.05067854082023 15.1324503739813
5.81012172649852 12.7616087054401
5.9248718725505 13.0295123293717
5.14740846543931 10.7633552380643
8.45441240141295 15.7889830785707
5.48856320938572 10.542170750309
9.20538395947506 18.8345159338306
2.84247606299394 9.04967864909226
10.5756526915254 20.0723032521277
4.42777376237852 10.4452996120809
3.77794567069515 9.19069776166957
5.38050435611359 10.8647719939762
2.50716034911752 7.64722054101205
6.43679481217509 12.4511951248438
6.38487007182143 13.3303743314769
4.08172309064488 9.64022308507341
4.11103131238874 9.485787149235
7.31467387009145 15.7560650390675
5.50366675457602 10.8333364459741
7.37412659455006 13.6660280672287
6.03006013876434 11.802148563247
6.50131971181795 11.4838341811238
2.69988472869748 8.72063641070057
5.99881605355482 12.7742245116402
4.76911052880619 9.69404745780543
6.60673831741759 12.950175523437
11.0761842798597 19.3364423541652
8.00057752595883 15.6612559194989
4.20182986620234 10.4977673100603
6.29420717830167 13.1113897483491
8.80032561888761 15.5800690572134
5.99242855993437 12.8734340467043
8.46397386826709 15.0425500806222
8.03945372959461 15.4126931305732
2.82425869660337 8.57438038228273
7.32043954796245 13.3639361268219
3.7292808460274 9.72927333798826
5.72812459507825 12.8414199939109
4.24450655139592 9.67411344470824
8.29220658076315 15.5339668166654
5.38370429247405 12.2721993059081
4.2349610948395 9.2932177442073
1.23725777090037 6.15426624862649
1.31179371775365 6.82155030584865
5.0866139474095 10.7652452557573
6.77501760887938 12.8292318781506
5.45516280124451 12.3374830483544
4.34305243492297 10.6304181128874
7.27281637857328 13.8408128167031
6.182096347749 11.6444991576219
6.23821364123342 12.0353399867999
7.35484441225459 14.2275709297369
3.41616416473313 8.09641793672051
7.50398470389761 13.799408898564
7.30062711533556 13.7645537180079
6.78515817739998 13.7005077187876
11.2860624359952 21.7494460134447
8.18856412064473 15.1541750938992
8.85514100505127 16.6784219843981
5.4276899700137 10.3170789871722
4.19672506078603 10.0975286812891
5.81519113717349 12.0947546910465
7.28773546248544 13.5218419317414
8.03358818616915 14.9898172463797
3.30706416225537 8.81118189954971
5.47913353307985 11.1197985731458
2.56620629346551 7.50800516438289
4.20417985185709 10.1851119565416
8.20849043532314 15.5456565493038
6.78525628098981 12.5367289938334
6.9185353147727 12.9501889273452
7.90792716019837 14.304878275585
3.52888382727464 10.3978308279372
1.7235585614721 6.25828075777363
1.61235249875266 6.46425871148157
7.88339171161147 16.0108925621986
1.74092756031863 7.32333027825879
4.37521323955639 10.216589361004
3.58976348698498 9.21899475856458
8.33320008434702 15.0183960738572
5.68880979143827 12.1751221577496
5.63698706120399 12.0072437382756
4.03099811817189 9.7729478574402
11.646917539293 20.7303694578882
7.29137793512121 15.1373741234198
2.84046323386954 8.46777343391664
1.78555055173926 7.02255964506004
2.82832692641482 10.4724307584801
2.86591881455221 7.73283022961568
5.3571120915057 12.5702854753382
4.83276345641731 10.4020182706875
8.10365499314636 15.1760079022271
6.63208641283518 13.7231864259437
7.2069899088874 15.9721428044809
5.25483966121025 11.6786902301332
3.82578562746479 9.45127846702095
4.99593670350459 10.9465522731986
8.63646149253538 16.1226834370483
7.60266175341419 14.9601313963078
4.42273758653753 10.4319371317421
5.60651625615024 11.6278334891708
6.11400255681623 12.4822339153135
1.88166461932035 5.90353064234867
3.84899843040002 9.60680528156802
2.31976242766925 7.9429991364821
7.23258881209213 13.9002183416929
5.57008338430293 12.2511634940191
8.13599138555246 14.6114953018793
6.58972604113355 11.9110264941569
1.28392177230762 6.3141472408966
6.06931549454008 12.8652928577981
7.06139819652577 14.5327090230683
4.50716034911752 10.7933465357042
6.63705953841085 13.0685517017994
2.93215568443206 7.81997060021654
8.12687221832805 15.1036768194769
12.1415547696521 21.4984555206161
4.23610988988963 10.2690223335441
7.40149821120217 14.0995819964931
2.23342794374847 7.34953975657809
8.42241172835723 16.040582543789
0.411426245726465 2.91455493254152
12.0860839645433 21.1083286936186
3.78450398292957 10.4714578439831
7.68786553915066 13.2248943037068
2.8870377914192 8.39179861077497
4.80980027754532 11.1107205766953
8.0035741290373 14.8271910492907
4.41210404467757 10.4655417538982
5.10894256866079 11.7293353287267
7.37712374912949 14.3462542181155
7.49653425244758 13.6715247474051
2.6667565918848 9.42581796888635
3.32445060465607 9.26439484472232
7.79884437495367 14.8174774357263
1.56315813040281 7.08035177507456
4.35702409278409 10.8009687632233
6.73514981211386 12.5004697593157
12.197123756716 21.5832634147574
5.88740341635232 12.4529332531403
4.37364821133469 10.467612802047
1.62760683812965 6.63721537932059
5.59954096564405 11.3847944831238
5.43471161800355 11.2665392518599
7.19812577148023 13.9739681819822
6.89281599973288 14.1744578213555
6.57292755382232 13.1916701937957
2.7311832415722 9.80883179190234
6.66998342462503 14.2117695988665
3.28392177230762 8.7257780517163
10.0148817839355 18.8261940376021
3.7899900186681 9.55326972828715
7.07106006807777 14.0678709843177
7.54401777612755 13.5306359712406
6.63310421280042 12.5246033743153
6.1338614535868 13.0143383008767
3.77557736093065 9.32893239491362
3.37608196665007 9.16498552359058
4.51317488460363 10.1879631837293
4.38059093426592 9.47652766758572
8.87379782166731 16.369788845656
4.84272746929254 10.5611055654253
7.05066493825338 14.2115821995828
0.899175630480513 4.17287687284875
5.70217268536555 11.9500400564481
5.21169365139394 12.2251875587173
0.823749360308273 4.97984197923619
8.4235781709818 17.3002035864219
3.74872956650074 9.28997655154042
5.56132613645392 11.1832010497743
5.00562454919388 10.6824880880526
9.26289938166899 16.5365217237391
4.96543799629601 10.4710881104659
1.94485844580754 6.63023290591075
4.59245703726808 9.83259560754236
4.26959425168337 10.9529235523772
7.12023787734196 14.1586412725354
3.55305325276641 9.52641558356432
11.0679905583494 19.0848223369238
7.53640264920468 13.3667931436968
2.14974711950468 8.24056346044816
5.89196592687275 12.769466317934
6.41705079492034 11.5417724101834
9.49938749954624 16.4568688976538
6.72314895704758 13.1508054441166
3.36141746678921 9.26480235458073
5.5337190711399 11.4436339518087
6.53122548505361 13.0405351986966
7.94836723158468 15.0226596097536
1.52356195605701 6.68512201201122
5.26837824775159 10.8967293591475
6.82260269575654 13.2333214194038
5.82164644528017 12.0294296690089
5.66256157119105 11.3595688943053
4.48058827023386 11.0832722800801
3.32409051603798 10.3688562633042
9.34335785123778 16.6099769771636
6.13216552547809 11.5070098826509
0.480265122054463 3.75357183092712
6.03397354344106 14.1609905114123
7.39309008817662 12.9972143115592
6.9389620437116 14.6150917788241
7.9936460600166 14.2095735588692
3.81044310384517 8.60560149316292
7.75663971289091 14.1967741694604
4.91802837879751 9.75524475654288
7.41000607198108 13.2363502826612
5.70673774204146 12.5587565347306
8.46034326135612 14.8505253115361
11.2407928225486 20.2147644644262
4.67694435910691 10.8017862226245
4.63850831844914 10.5776549797666
9.61897273948698 20.5960958820117
0.490570130446201 3.70193809655628
6.84432915538 13.9608265857465
7.02961852558595 14.0916699267083
6.84395244801031 12.2618806193355
6.49649430685371 12.4002149377291
1.11270013274936 5.00771230978929
8.05442795517823 14.9170253557365
4.33699741660501 11.1203619064826
4.56651075585788 9.8924107710254
2.07809742302666 7.13302816441741
1.57531233068744 6.65221474691623
2.42827641439251 6.91069652471582
3.70321146739115 8.97523922568432
7.23177318800339 13.1523957171756
8.27233818415862 15.5334581923071
7.00982861736811 13.7319723151532
4.02081330425245 10.3588119535698
8.28541377887235 15.747055967601
7.14254107724433 13.8965611646507
4.7045953476324 10.2877926475668
1.32048467801769 6.93753783918329
7.83379141690627 15.8267910583028
1.40463068421761 6.91078126912404
8.37471348450496 14.7892784943554
2.00898878322725 7.56531447470966
7.45770919335759 14.3209638644845
5.37747084284965 10.9016458051469
5.75862298244024 13.34009625088
4.53745138765307 9.67536104703808
4.72328550477764 11.0194359000013
4.36946648365072 10.4472138648464
2.30524096595448 8.30107413023858
1.81659970653491 6.35639614661895
6.80490541467528 13.398242605539
4.44228003525258 9.60754798564831
5.39686161796992 11.5815450987308
4.36053986165181 10.529247741549
7.30683638868082 14.1552476386676
8.12378516092243 14.5051490341763
8.30565138605328 15.0247971549283
9.437393174197 17.2033154679391
2.43562859405209 8.37197322006072
5.12928301694497 12.3451773319306
5.83383884355829 11.9727085210716
3.53044535469291 8.56270905182367
5.98253731439927 12.1158021770296
9.42086026508342 17.3231387286019
9.18595943563132 16.8022896791613
3.3533232911629 8.94379738865104
2.56071495447448 8.66364281167353
5.33073765020695 10.6972724172852
6.67563953455145 11.9452167300113
1.38681094647222 6.62040671277986
11.8178130943518 20.8938195820137
5.54148386405428 12.211526785879
3.84272746929254 9.86010174673583
7.09624076580419 14.5403469416113
6.78803311412125 12.7648798820631
4.02480723340057 9.0849095827297
7.7037478785285 13.242792739175
7.21752155283911 15.0619641588933
5.38646609286931 12.9346554822337
5.50692241804732 11.5018492758854
1.52732060787705 7.36681469762394
2.95977015521147 8.55974020398431
5.87988952178056 11.6927967570763
1.84197311892718 7.47038334541622
9.3786579227996 17.9113836978139
4.61911951145322 11.5588471464876
7.13296234606344 13.6657888973337
5.16641418264516 11.4716496713747
4.57712666130705 9.33093506917637
8.76847382741629 16.0204752392752
7.59626431210117 13.8506000562946
2.41751500288509 10.4604791908101
8.02862440140849 14.931474063123
7.44225929719184 14.6719123894715
4.95233356636969 11.9662735609513
7.86825153572621 16.2013290124832
1.22958792274065 5.91772067753513
7.60277308536168 15.3512906379095
0.548436624696042 4.44745615214264
5.90971311058551 12.8338548291485
10.636377655689 18.8472773137627
2.32048467801769 6.54787985758317
6.06004738366994 11.8637056163221
0.965322548367255 5.03572284414014
6.24982454861618 12.2588641202206
4.57561487761963 11.8227948180373
4.21451341008002 10.5983797725074
6.81618368143234 13.7647676691194
7.88860627767729 15.585226626997
9.28881417772736 18.2131055975173
5.03419370139065 10.6864201737351
6.28858927158614 11.5657953503756
5.80154670335678 12.2558078448044
2.29939120612683 7.50919651283099
4.95407995932097 11.4826171714452
3.23687524536694 8.66264292432692
3.1139504824225 9.10140688824818
4.05723363504243 10.1922041093159
2.48800077083407 7.49139422142905
5.13113671915845 10.2671363071126
8.04313667812303 14.8142547852899
3.85872702377863 9.51299029111745
7.51240468361214 15.6517409580908
5.65963918701565 11.1877008945929
4.467605550083 9.84498591569171
5.02646811278991 10.9582811931754
6.89266423773903 15.1147991403865
8.2527718568475 15.2832055851068
3.06350294230616 9.46885194390419
6.27510019370779 12.987501240086
5.39437694495706 11.0258794616964
7.56983662537657 15.3867305303301
5.56574947936884 12.7390735151049
3.74550626586916 8.9732491453036
5.32282949762889 11.075146938953
3.83567147948162 10.3415848601743
5.0672730065288 11.5595803857867
7.66138620145156 14.1747115643643
5.23035674505615 11.3125153044434
2.04614178164472 8.2712551935163
7.69873938825483 14.976609655244
6.14837489083821 12.4394580499125
7.51110032910276 13.0721675680809
7.42903006419738 14.5054090187615
4.59842476052772 11.7621902565567
7.99716536447873 15.1449658462949
7.45203527354619 14.1077300116919
4.9979697822671 11.5008558410301
5.55711902192992 11.3286387655897
9.09546955134167 16.5046149440844
5.86937792403133 13.3124058041694
2.46597446450407 7.99592296439289
3.47313748777226 9.77594063378798
2.72137265947682 8.7197824279996
3.13381009110603 10.6270794352079
4.52309143530243 11.9969751303961
4.73809225962049 11.6112281559837
5.88758619407687 12.6166827580575
1.5981269599196 6.97367967388154
1.10433665981474 6.04685731790951
7.01922931439217 13.8478803477433
7.56025639801327 14.913261199476
6.88691589584725 13.7745050654115
3.40837220357268 8.71648622566258
5.11467935294331 10.881576494137
2.30669970727279 7.88903152873014
3.1509657835565 9.34469346344811
3.76101926524048 10.6759496897573
2.92314918047231 8.58597070533243
8.06053382201371 15.567184691037
7.30546899153477 12.9611986670948
5.55174670734536 12.3339130472552
5.88898672118656 11.3633319377261
4.98481717429359 11.1302271844
10.1661662216659 19.2563147772629
4.39180208251935 9.20664705181313
6.97831005209841 13.4733912927704
6.64089562932857 15.9880643812794
4.5845115880621 10.0233513080599
6.56311998758046 11.7389479769682
10.9576643508058 21.1025177026512
5.55220797614633 12.5093326346636
6.38750040648098 12.9877522552764
7.0940776856719 13.1103057603136
7.47372604054621 14.9682529332252
7.58419210630491 14.8836924970317
4.91886323727459 10.8701812149544
6.68664058786396 13.8442333061382
6.63092233295891 13.2323744809382
7.26042561708134 15.0667256263995
6.8833458863104 12.9545597001003
9.48103248082784 17.6003857089619
6.58402294025754 12.713704899418
4.69585465757173 10.0008128882292
4.34766565630097 10.5213203989008
1.35191096110308 6.87289346876925
8.13864298716606 15.1440416799569
5.50120026858893 12.6370849099655
7.25472158076748 13.5964598272782
3.06091204958787 8.74875100076467
3.23878685958712 8.00668722430922
7.03710762693175 13.4436644936875
3.56102057782927 9.57467839483436
5.79526044050935 10.992646591703
6.45145840978583 12.2626026063194
5.16591193893569 10.8914335012563
1.56071495447448 7.16708482701096
5.68657055922327 11.9938091930042
4.85337194086739 11.3520373084244
10.0129771390431 18.366906230384
3.71011763204345 8.72195521838533
6.82228401601747 14.9376843718263
8.45284867147617 15.1021794138955
4.94345253855882 10.5867195078156
6.63894266890881 12.3783748300109
6.47694867324594 12.4536379354977
7.62632961621641 13.9109303462537
5.54712588972652 11.4417396536399
6.79733728828842 13.3359722563902
7.78546881588508 15.5231043459533
1.55949181320504 5.54926287896388
7.36104454983431 14.1030099826423
10.0986440454813 19.8868056893815
7.02250652703663 14.4390755995921
4.76553474636298 10.8170758186155
3.8482473527045 10.0776864602182
7.56888715905062 15.8304504562036
4.56666296296261 9.6090000099994
5.49777201759007 13.5521822305544
4.81005744243743 10.2505652645866
2.71259578044703 8.87442897915095
7.37540874876607 13.8472051195462
5.5848873583976 12.4432584116963
4.80219321694183 11.5589553080289
6.26926696682185 12.1617996031185
2.83693401132109 8.70366588372457
7.18928097547775 13.9597910848223
8.21390616918542 18.630334394502
3.12184429787638 8.77408676626075
2.35895882583233 7.64586588455012
8.54614205641521 15.5000478862235
5.08523342869744 12.2951991986212
4.87663972389718 9.770794268179
2.04264433740849 9.36869921713717
6.15679097377143 11.5622623891746
8.57789139822318 19.7660487420848
10.8324391015057 21.6814610539658
8.62860046432457 15.7679356265073
1.93734439215023 6.7299806579902
2.06695024392463 7.74270933245645
6.83295328887543 12.8930115884577
3.26303440583379 8.02217310420288
3.53356334821451 8.80063590782991
5.08767498668722 10.7750057851484
5.9676297534662 11.4222985604493
5.15997222101611 10.9777219589498
7.07049666727919 14.1353124522292
6.09360242879573 12.4353819881352
6.61397358738023 13.7942776723065
4.28243980500639 9.81732575865744
3.63430284166251 10.3487538789799
6.21834527167104 12.5930103496542
4.27500704749987 10.4453524172327
0.560714954474479 4.7081720203523
4.1596695471367 10.0690559910744
5.49177294437872 11.168117546598
6.6357906613126 11.5686046227694
2.54905302933729 7.41347517821554
5.7574233468218 12.564337186518
4.32282949762889 9.96353691160548
8.34598176596164 16.1723916833386
4.60035896754477 10.464068372159
4.72968871344968 11.4509910201295
7.59051219998164 14.4831788609857
4.43011797489203 10.7654090309442
3.92576211367192 10.6565489626544
3.33949373790173 8.81372492461148
8.50533520732461 17.1377414836616
4.95396359887078 10.4963857523694
8.28202272727295 16.5146913024297
4.36597242759338 10.0829968320173
9.08673998666246 16.1901036912958
6.88554386051713 12.7631793071968
4.31070365722511 9.85494799844348
0.746312766425459 4.93119931247527
5.29645740737124 10.7413022394894
4.08278773170927 9.94732307267309
5.30387205510039 12.1722128627069
6.27556583456033 12.0734517175605
8.3129850291526 15.3359182117198
5.27789178715019 10.6599972276746
3.20789285164133 7.98804338442338
7.10208068587437 13.9160811871204
4.5318492857512 10.1207867261771
7.31548924637062 14.0032541320965
7.53774256864442 13.8803281102016
3.5413289770456 8.30528894575902
8.13400269098095 15.4525407721315
3.74765593293239 8.86125156997079
0.678071905112638 4.85785630777251
8.60899400223791 14.9347710783281
8.90805480142894 15.8383712072696
8.55755943133748 15.5359370221753
6.36058375459006 12.8891899539467
4.07210580048042 11.1688559424524
2.30158764660319 8.24256573646511
4.5385381636298 11.6349008278045
10.3926689295265 19.3796755905056
8.71988503638069 16.2225483579539
6.90225450797861 12.9019937970325
3.11935617703968 8.82009544514751
6.28322728967636 12.1453236522562
5.16992500144231 10.3435781367172
2.40803246613065 8.25565190517286
6.52199295640167 11.9912909577504
9.93252481686392 18.4379578438669
2.65592421308382 8.56662059740355
7.06576616286955 13.6935119685905
6.96679381789529 13.8207472997781
6.91725272024447 12.9152282750947
6.64609063583941 14.6273876560786
3.65277328451078 8.85970678825654
3.26903314645524 9.2909320902486
10.0699699568626 17.3532136854486
7.44536667980283 14.1821762812775
4.79220463969037 10.6064464433315
5.36430978186441 12.5621755699557
5.55673594791453 12.1285274122585
5.5033487351675 12.0974201082823
5.71156373587845 11.6155676414218
6.40773513022634 12.7188607251488
4.80683958179819 10.4978617390451
7.12065260875188 12.4216134547839
2.98868468677217 7.77162081468987
7.11951181037098 13.9052302413497
4.85934841976571 10.2389275479049
4.07124781946144 8.97205889019723
1.21567859660793 6.05668986284247
0.528571318870758 4.21786771048038
1.78135971352466 6.39637676535333
4.15177765473205 10.5696123554544
0.974529312483882 5.30625109116073
1.20633064787105 4.68550707518677
7.98297931874403 14.1412090327234
1.35191096110308 5.6401559436767
8.72919585913209 15.9271528702228
3.87381319835909 10.5345241520158
6.467157185349 12.8445404484073
3.42189651204225 8.81472160939429
6.29337968128275 11.6474676433883
6.26157782617718 11.7395270575596
5.19071361744271 12.4071984008307
7.80379209327794 14.3205519070052
2.79649392942584 9.00086059128289
2.35684807923652 8.14927594119701
6.23768799092536 12.3357873061718
4.55566279922404 10.1494984417865
4.50382573799575 9.51628228313473
8.71336073695139 16.5734544220516
2.24868662687383 8.01864289537897
3.08491465976794 10.0626917257088
6.15577958528955 12.6876012941755
6.35314682549808 12.3387859416011
6.07820419046729 11.2992629857602
7.151498625545 16.2744781920618
6.55370608202799 13.3018914114236
8.16323454274314 16.1677138024575
7.3702732808229 14.2791049049801
7.28911976321779 14.4345547798877
6.65234307874022 12.9953592824492
4.19199684666977 11.5452599057811
5.24868662687383 10.7614592521424
7.9983365607754 15.1098248450959
6.42315793998034 13.1187160080027
4.23150921086705 8.72716563423345
2.48992821940518 8.87206712817642
8.68380170545554 16.1761329534979
7.6416363392016 13.8941461001898
3.10810622368613 9.21987207555798
4.49409554494063 9.259014674677
1.20789285164133 6.55948721297246
3.45384677374993 9.64941501755832
6.27658971572526 13.2404378354456
6.60050764534579 13.6709394276165
2.72955277045397 8.43024269032754
8.64074201992054 15.6726365956074
3.34198574722862 9.71497778491797
6.56875418388694 12.9770023004841
4.30888505741176 10.7535121819604
4.08108392868763 10.1819454231175
6.71314590249026 13.9404809068368
5.86937792403133 13.4122618760059
9.85683011127639 18.8129392962988
2.23035674505615 8.1573808447473
1.29719141656586 5.65733609177875
0.965322548367255 4.90907016587435
4.2364926183813 9.20185368956041
7.22479759066859 14.1499984031755
9.07244751019092 18.3782879050143
6.75618934763629 13.6717076570412
6.47804151676486 13.1397496285232
7.43410692860996 14.4649227343558
6.2418878405154 12.8485595440626
2.88801258540283 7.69692740362025
7.00528769390787 13.1388538485149
5.55933884760654 11.7687941405599
7.58261245126702 14.5194681293503
8.69495852232916 17.0205177135067
3.27500704749987 8.00447097883642
4.9367557052196 10.0129482685984
2.99593670350459 7.73752137044854
5.80380823450765 12.057568890905
1.01970191444255 5.91462551446503
5.72246602447109 11.825775746517
7.35770594252225 14.1596091528234
3.27314285930808 8.55632623898905
6.29296575471765 11.3769369559657
8.78103179102276 16.9254354001431
3.29609026268396 9.586630055298
3.28058520256447 8.6341976248651
6.59991284218713 13.1364957041096
3.97933944567821 10.1692792194502
5.23371553371073 11.1848869877446
8.77468824148812 17.7891635555377
6.27784530482909 12.4509932302859
7.02100770947506 14.2172195910531
6.98093926608551 13.1206662492073
4.52888382727464 10.0557415049704
5.47735352663456 12.8372845910834
6.83485024090306 12.322253188646
5.56514016881565 11.5416769521616
5.69974594797101 11.9991344167914
7.28708900063224 13.4609958770794
8.73277796102624 17.0047659105014
7.46006675645482 14.7349993144913
8.09809789783889 14.4887966853347
8.53715043887538 15.6378516825181
5.42248531567029 11.5602896567585
2.81147103052984 8.51856037978787
7.01750440110941 14.0523017025989
3.96416756068177 9.72867657418468
3.61205755956306 9.46582872936466
9.09150150282145 18.2595673320978
6.68053534400517 12.0591137968138
4.72860081064319 10.3614764426696
5.00786824333334 10.6932724185444
2.3212065669699 8.62911004592961
2.56071495447448 7.45881516131865
8.95133571843553 16.0580917211748
8.16466813334489 15.2535402238903
3.03033607837096 9.9693394162858
7.58422969606627 13.5620293351618
5.60073063332236 10.737092064902
2.58255600301406 8.29323780003413
3.50143914515887 9.33879920358724
4.4274385637151 9.8020501562147
4.13709360897494 11.0934231742096
9.64573047530608 17.0747145778595
7.50289145941671 14.6450628005682
4.83781712667255 10.5552719311629
7.43471161800355 17.1590931135915
9.08279438324602 16.8464613865097
4.86245139132558 11.0290982253616
1.26303440583379 6.95594481992206
6.11644793551166 11.5402448848854
5.60843965255159 11.7620145206067
6.63843591399047 12.2887921887401
3.82068956055921 9.11517236477834
4.38818953715608 10.4718599636765
3.59514556799086 8.51865177541701
5.90917305628501 12.2876056306303
6.03050161680501 11.862172180918
3.6085135781513 9.77148697692903
6.08060437132073 12.6425762006049
5.39059890555246 10.6826140411446
7.82553125118962 14.8554422346751
5.12401788912289 10.8289049751821
10.7989901385346 21.8665305492495
2.71039319217052 7.69188237231849
4.47459828053564 10.3887655503673
1.59454854955035 5.80204028349885
2.68144926531496 8.73873660468007
6.39891466788541 12.9958320944026
8.37665721040625 15.4650350237501
3.94368695159709 10.0927867340297
7.57139239871715 14.5973374193366
5.14149410089584 10.8234781784762
3.03033607837096 9.48318156390906
6.11904486000033 12.9997642799262
5.2572935458175 12.5821811918458
5.53106949272595 11.5903888485734
3.64990281989314 9.87019820460023
7.31630416207917 13.8542762069272
8.5290205284177 15.4119044678431
4.81018600769536 9.95781043623751
4.67341508722384 10.8771281863
9.05602799683651 21.4064723343712
1.56924802986718 6.16179564377539
4.69710657447698 10.521975644634
7.61320011320812 16.8839685879224
3.81608765860021 11.1469069433016
4.00629802390037 9.0661299348327
2.18903382439002 7.83410364342557
8.17350225357808 16.390976668547
6.91202106346225 13.7983362532154
9.88959902452843 17.2744325831462
6.22809716257842 11.6748122135831
5.31206610424382 12.7470179256533
4.21140163741847 10.7369226914862
6.81156736111718 13.6802614958012
8.06501215043695 14.3805305715067
1.674686619928 7.55989077965561
4.20535341079454 10.5296724765611
3.30706416225537 9.8124982152808
5.86307118557015 13.7410247647513
6.56067674700243 13.3685993820365
4.14974711950468 9.5433855995613
6.12598165385472 13.0410774568857
5.08831123588866 10.3040606004836
5.91784941768075 11.2866319822798
6.26448951637564 12.5061702256849
7.45042772187076 14.6611857238904
5.11956368441736 11.0623436053392
6.15441308517497 11.5299281147276
4.46630082917934 9.40743065139629
3.18745105402733 8.48961319242
0.513490745588118 3.03213509981666
2.75488750216347 7.3105615335156
5.86220339905322 12.8152450589575
5.17941152317403 12.3077546540587
5.44103522367009 10.5283015337972
2.605257262939 7.49724878135621
3.90038381666693 9.73427318892031
4.30286736097287 11.02915476494
2.46336088581666 7.05530717481622
10.1799868193348 18.4436353659538
6.50195657541373 13.1350225177437
9.62395005753995 17.5250137545571
6.7354206326869 13.8204441460636
2.00090140274153 6.85738855623271
6.21266660465505 13.5508381140074
2.86195536414487 8.06091042476204
6.76712507726907 12.5214168351168
5.52732060787705 10.5356901080307
6.6116519196997 13.682140361251
5.4761386254757 11.148352234707
3.26153081524341 9.38636906092517
5.60139939053183 12.3910261687291
5.70735913208088 13.6256278862912
8.80113439967384 16.0966835211231
7.67171796512923 14.3662516774769
4.64673869830785 9.94677438598268
3.98913900736823 9.9694252574262
4.42609698971082 9.19927872180619
8.02859677706711 14.2328194473026
0.916476644437716 5.00315329426467
4.64616265715789 11.7162794214154
6.03716255012738 12.124429429959
1.25096157353322 5.62758343485216
2.4276061727819 8.73588248845736
8.1832135516981 14.710923616738
6.80822414154018 13.2224004332895
8.479638816405 16.0823943691245
2.79856900355688 8.2602714066702
7.5505928897043 15.15804370652
6.92522803492251 12.3467758045976
11.1763726437033 19.5129482448113
5.47759638414559 13.4056848864292
6.98273694603361 13.1199819391276
6.16405211544544 12.6360366970983
4.80038224830338 11.1903456412581
4.01725383896894 10.1045566427762
3.58165253046128 9.61433483145935
6.15694262090889 12.0346090183726
7.32246900411355 14.0420335795364
7.17587385548062 16.2062116929912
1.38543103719352 6.02102865885021
2.15299460549243 7.36794068113481
7.73337128946917 14.2318026481509
2.42223300068305 7.54842426301216
6.8816952053055 13.9692500435366
1.89627184880738 7.51556542588429
6.42097076340615 12.859873511647
5.72185110862422 12.3316951252447
3.18824265626441 8.17071209703612
1.23266075679027 5.30510744853493
6.94594123167361 13.9367109854194
0.51853513898218 4.74994787208783
6.81018600769536 12.9558823108113
7.238333080507 14.2704601821217
4.47329987114132 9.60675045605985
3.08321336824898 8.30695536061796
3.25171909260596 8.31785176748508
4.84222461287724 10.4759881125552
7.3487945343776 13.8362780483381
2.69710657447697 8.17918463060252
5.44493204894218 10.4813051739578
2.68537955195908 8.30613797288142
3.51285895444998 8.99610432429517
3.33556900555675 11.8910283695171
4.90339986292342 11.2530401464782
5.61610769760058 10.7653704349593
4.52356195605701 10.7591832055603
7.98367769469807 15.5725908824804
5.38240787629496 12.3895329144655
4.4586116725846 11.0997283520573
6.16319679743071 11.7792391358247
4.38801728534513 9.92289709348807
6.77304027566778 13.168275842993
4.99378756313484 10.6711739831744
6.24203080192273 13.2322975256172
7.98179558352803 14.7987669561644
6.69686323125677 12.3146914704158
6.49289466667073 12.3532976892243
3.10685079645022 8.36451001052257
7.9408714781892 15.2311781863156
7.6245578804351 14.3947034483186
3.80426011563474 9.25383646881872
6.46147944728616 13.4089707236476
5.32138698278217 10.9366303938154
6.65187687767645 13.0991915182562
2.61823865559545 8.36296725799109
4.57152513094636 9.61112280604201
4.01524777369894 9.49252808432794
5.11290859962941 10.9693010205595
4.93734439215023 11.3936487271566
10.087008612535 18.1533656416476
7.45625172853286 15.1931844052309
6.92076967302065 14.390745385031
5.29232163280204 10.7674645921683
2.30451104180995 8.5824231970769
7.26477098123461 13.7951983370055
4.29682445864937 10.01035244169
6.06414993912135 11.936773302917
4.96301164759943 10.8916953233081
6.13909084432203 11.9724848231672
7.94744700103893 14.1626108059573
6.52775066209076 12.8085733084262
5.25446176976918 11.6907322091654
8.1541852092653 15.1392748285429
2.54411440220947 8.51055129471513
4.61058195849253 9.66304547341195
5.46131572792138 10.8320367189875
5.46515822966425 11.4561353287082
7.2105495922314 14.3278441872067
4.790772037862 10.7303808360068
5.93487029119203 11.66327914747
8.52074634703492 15.5762933542858
7.1229056265328 13.0918431713938
7.81615167453174 15.957585604795
5.54488717797432 12.6493655416219
3.91049283228871 10.2399078483933
7.21909589975655 14.1460001549532
5.23668394455901 11.1048272913235
8.2273512044391 15.311025973593
6.14016513459945 12.5011934579314
9.59886204375324 16.9806991289185
6.72836272250982 14.7756095817237
5.26566192452189 11.5334122438327
3.89651405396884 11.0203644947931
3.53574194107511 9.05798627873187
10.0421005159487 17.9754335454997
4.29737486052832 9.78206395045128
9.510813608299 17.058593283899
8.74219152273912 15.731212382265
0.669026765509631 4.35565644546155
10.6926329359704 21.5515113241331
3.45811948117451 8.44075949354282
5.24507727535967 12.3357035877485
3.78842470743944 8.9776506185664
12.2929219117893 22.2888486912334
4.04875931191986 8.81940280151434
3.77214959078454 8.84438475229899
7.13576058101617 14.2222787756312
2.48607074373567 7.88349767465304
3.49537538094463 10.1234932659787
3.33556900555675 10.1371850215843
3.31976242766925 9.01823093176755
6.4829289323706 13.7255325115901
3.9957106289071 9.37080809606896
2.03033607837096 7.36171537922289
3.40905143853856 9.59967983639825
5.89845023280787 12.5232726894595
8.21143814239794 14.637538861419
6.76801886861058 13.2079045825312
6.5792027805902 14.3356241014625
7.89916052174858 14.7519662238993
5.73403213956493 11.1028764551345
4.26153081524341 9.37946001834435
5.45104622297668 11.8224849661687
4.53403046657407 9.4736995326054
8.78950919230481 16.0898760467367
7.21897485712327 14.2584881523778
4.51696065989882 9.3574836008728
5.20006486151431 10.9221073616922
2.24336442569366 8.2594885442191
4.67976157351685 12.0113702326998
5.47467939233623 11.9510213395503
9.90676285132968 17.5948809674021
8.25857781094424 16.3588866124147
4.25682196896863 9.93134284387138
5.69195284304767 10.9394849322409
8.4761386254757 15.5959056397443
5.56696732900612 11.4120317437777
5.58593899494174 12.3032189472222
9.71887531496019 17.8537593502425
5.76911052880619 11.5887234519468
5.69411407989168 12.6426117680178
6.02702131462225 12.9797279826442
6.38543103719352 12.9700950756852
6.53919759271153 13.4682262390476
6.67093944979479 12.8544493403391
8.34411833452143 14.4637361572437
5.22062016744785 10.7745970485306
3.82476785314329 9.60909280879431
5.08852325661663 11.0156067457043
6.53504203779922 12.6237863435919
5.01245693628882 11.1812023933679
4.5298209465287 9.46294040441444
8.85275576616757 15.4576272083689
4.65578113825443 11.5837706117437
9.57880194485543 16.8159843567746
7.11246557149715 13.6140011569265
5.89832929772746 11.6536213588556
6.88465896806681 12.7133881893057
4.07317755971617 9.65945399396691
5.80838505065609 11.0098450303073
3.79207446192887 10.6750822127369
4.7311832415722 10.3745398884403
5.15775113653965 12.1633157986325
4.03077747199254 9.09413650287719
3.07339181605292 8.66099471227676
2.41074812818595 8.15263020616965
3.2861418728343 8.65856934659143
4.66718252163475 10.7468354066058
4.3328869169596 11.0181194535477
6.25479243019288 13.1321431157844
6.3415410611477 13.4311776176705
3.76234881564413 9.23955390705905
6.97240546478447 12.8489865066845
5.63647961878053 11.1321501729071
3.0408924306469 8.57895043784578
3.35755200461808 9.39674961957911
7.93329230992146 14.5844798717072
6.94339392934751 12.8297732706452
6.56837418729809 12.1621414189787
4.63154086734149 10.0384822029595
5.67065624911844 12.1468919680561
2.23342794374847 7.18370931180431
6.80064109732908 12.8455263261645
5.09982117869224 12.7282043895712
6.18348651445939 12.7554664961816
5.45762712179055 11.1970639076604
6.55872682297507 12.8833480493586
4.7001622501066 10.5999733912035
5.76380990728029 12.8244269947547
1.16510798514454 7.4764539180526
7.87545755814803 14.6062404026926
5.50922077633196 11.9594492857643
9.85507869604075 17.8377643937439
2.85996954822103 8.35515743234485
6.16490692667569 11.2659601342123
6.45857066304663 13.2476070450376
6.56094417806009 14.1872356081508
6.01077983875324 12.3655398438291
6.55834417569254 12.1572155250114
4.68678063494857 11.8623091331145
5.12453492852952 10.6981622200032
3.95652136333312 10.9579161800983
5.35895882583233 11.752583283524
8.13159977279442 15.4928684991967
7.63874360784731 15.375943668839
3.80915716469159 10.4382469800045
5.42004442035417 13.2590597280389
5.83003977608083 12.2426114724474
6.59066189596526 14.5990943191507
1.87085786436376 7.33569430541507
8.72083421445663 15.7462199434349
2.64789009105921 8.09107910046846
7.55731052080073 15.0506285863409
2.64038956005495 7.93609045076281
5.55266909751427 11.168416756804
6.26842503609066 13.2180570970007
4.31632679205715 11.2391298039968
6.1330394343824 11.2787138886287
1.41953889151378 5.53699939338199
6.15380533607904 13.5017068863629
5.03165985430805 12.5849156313915
6.61371580872942 13.5371062175155
7.00284313804331 12.6075108001373
9.22156295531633 15.725150798199
1.55336050333533 7.44892226652313
1.06350294230616 6.21621755418129
3.01033228328482 9.1317582001095
6.15461561132689 15.2488788092181
7.52491384905697 14.0925905591886
3.36141746678921 9.71276486146615
6.79347325766767 13.7399198679559
3.15987133677839 8.97231719119799
4.97647820353436 11.6222007991
3.95023510048569 9.64948255107674
3.71177020386319 9.85016253965446
4.44360665147561 10.1586032348447
2.88508622529017 8.26013767158428
7.24899490264662 15.158132719219
4.5298209465287 11.6672538534635
6.08129701413827 12.3637301964261
4.28798935040895 10.010153018851
7.12732374386753 13.2787804152413
5.03463391652592 11.9076824570565
4.07574653806091 10.5155304931586
7.37009887641742 14.741500009755
5.57712666130705 10.8978965459547
4.78096619757708 12.2566757203938
5.42080238163181 13.2053233811557
5.55681257085535 12.7082124892994
4.18665901720211 9.60970346279049
5.83219380912591 12.6279844705988
5.89463589952962 12.5612915211543
6.97223312380739 13.1764186697898
7.77778133029823 15.1051529584909
4.21858745243757 9.93110952749832
3.86170728658586 9.43665121270544
3.01122725542325 9.03630058961167
6.0948694327187 12.1235793294725
5.6085135781513 11.196431664995
3.26115467261557 9.79830709214179
5.44757919654888 11.7716116726245
5.06856333533888 12.0815741028981
9.78537481392767 18.646397961892
4.88105276340512 12.1169575172884
7.27225652536667 14.3549768960546
11.6316977328011 20.0792157201539
4.34996674697119 10.4562164106399
1.76341157447001 6.40856502645284
4.49920809085669 9.60529249739444
5.96405201104085 12.4327000165607
0.875780063068488 5.28058334211715
9.33402741392406 21.5402893438604
1.78868571061353 7.65371501241784
2.43229133824778 8.01721026001902
5.48365457328164 11.6879040185752
2.42894634476948 7.36557059427778
3.2667865406949 9.43115326578872
6.66643706202985 11.9828056255624
6.64345939407657 13.5963242604883
1.78240856492737 7.65255406451716
2.10601323762212 8.05493971156553
7.6615821629187 13.6203489498033
6.91417581406389 12.944071396797
2.71534429535891 9.46934180149781
1.77925972037238 7.37626255918734
6.29259772026645 13.269741567158
4.71753934339116 9.92400713607266
7.63772978002146 14.156926108024
8.40942275994202 15.341521172584
6.92237627095138 14.2968585756888
3.38266725274504 9.14043604892704
6.09666245233723 12.5769284424321
7.0746231728747 14.3185897386534
3.15461561132689 8.25381952981459
1.88947354253111 7.1565853315136
7.11473140103542 15.3848709971762
5.77656462918302 11.5896836171647
2.41616416473313 8.19634097199332
7.33158878453407 14.2353071563757
8.48182969767781 15.9037106934533
6.21621232609254 12.718624446472
8.59898297103609 16.0996088449828
3.95721814916694 9.45600477471328
6.97381214602902 12.6675375435168
2.59991284218713 8.0296011944928
5.71287086768991 12.4657217418888
4.13668357769724 10.029362516208
7.45717564469693 13.0893831711674
4.59678609594453 11.4888511370317
5.75020450927987 12.3304113036272
3.50048340147311 8.27578235304327
7.4511492807199 13.6074545942135
6.47500379394329 13.4841696072184
5.74973537284918 12.0177400069551
6.84661867505061 13.4367039635947
5.36387192485753 10.6085560049175
12.9587783454404 22.59231402108
4.64875303298957 10.2974366641665
2.37155886261196 8.10849498003374
7.9521296827518 15.405862870745
6.77481999746811 12.5571049569797
6.14154519054441 13.3332612261526
3.64125699872677 9.535898001368
2.70542503904273 9.35744064706479
4.74779018083096 9.76280861443272
9.978592493589 17.6545705281887
5.07734982962161 11.8012914588427
5.62102618946485 11.6651372027478
2.0036022366802 7.01802122684918
7.20417985185709 14.6914488272935
11.3441280461314 19.5756746710575
4.49697358099828 9.69017936171166
4.67708535055984 10.4924186474179
4.16952419715 10.9035383248937
4.90520646879571 10.3654879064224
7.22445998276125 14.6495008714606
3.15177765473205 8.14103712660926
0.575312330687437 4.10205607779947
1.0496307677246 5.55405330956243
2.36667191611176 8.22977146451216
4.94649694120329 11.0547098975069
5.69062661193717 12.0824969824932
6.20559778212851 12.8449197643478
1.45154083301783 6.4784492062875
7.0542787082903 12.802448328552
6.88475053383872 14.4450085392385
4.12391445900198 8.84802130970492
3.03342300153745 7.46461867817628
10.6945494212231 19.4845407716485
7.57519885922844 14.0262667077408
6.19554445921369 11.3492027300886
1.60050764534579 7.62958628581725
1.73226919950145 6.63112316001296
7.50084187955693 13.6171744879845
6.10444150302839 12.2139011686599
5.78076939934452 10.9355690394996
8.01062600722081 14.0989321128075
9.44915380521972 16.5789352927712
3.93498820178348 9.68418698928868
7.73009646559547 15.5004804000536
8.08880148654443 14.6919617687893
4.40207407351685 11.9313659581923
5.77254551862151 11.8777791370868
8.75574718572773 15.7858729123792
3.08151006812092 9.95116604685814
2.01524777369894 7.56096538466734
8.24659810305712 15.9349798307079
1.3547342399706 6.05838797920784
5.15360269614038 10.9020697813794
4.55933884760654 10.3838006310413
4.6046644151637 10.7448347646216
3.96324290431883 8.9903222272201
1.82374936030827 6.65743656759218
8.97297260846117 16.6592089166095
5.32606989214514 12.8253497206765
1.19377174339668 4.83522727389486
7.90006676571875 14.0152875289278
7.71094415457587 13.9414259259145
6.85984534392145 15.8458257362952
7.68737568343747 14.0074158820312
5.30186196668785 11.5830791110614
8.18059296434416 14.7634130406407
6.5092999647965 12.9343062732262
0.38404980679516 3.30986984715997
4.64846544302731 10.2803737938846
7.05780223817199 14.0067121647556
4.67567481560108 10.5332435500525
7.60740429621371 15.6757027043729
2.52230689287139 7.34621910889886
5.55328369682742 12.5629658032868
7.60178935579197 15.086755370634
5.02823761248696 10.8227704285998
6.78240856492737 12.432401553272
5.88453687133003 12.5596697479891
6.29480451999447 12.5894997733712
8.14329391975623 15.7816492533502
5.7297566801442 12.9517645371206
8.40603489133194 16.0535339327411
7.05042007011637 16.1362090253512
8.01774100318016 15.4887336119844
0.6915341649192 5.25766762471352
5.63510137467657 11.6356708457147
7.83824272135803 14.4234078186462
5.98999047305813 11.8066815257004
4.74832704753764 10.5471095475416
1.790772037862 8.19283489374964
5.51593632628406 13.3719947606853
7.37066561366617 13.970246476723
3.76155123244448 9.11882685582048
3.81634370528486 10.2860045415393
6.54121280087561 13.7450508461579
7.07742994744735 14.251806740637
3.05398016818765 10.0070335567159
3.82680268428583 8.19897804699342
7.04944018174272 12.9559882495539
6.10606559929678 12.4133969391889
6.38758656581935 11.2537582723327
6.88715967669286 13.872029980433
4.05332859344979 9.98370725507246
4.99604972751976 11.0974578279942
5.44120126061824 11.7553005973317
13.6056872724859 24.0908050409355
9.67973518766103 17.6237014559253
5.31569301845593 11.9561769732349
4.85686122831977 9.74190958718759
1.6724253419715 6.89012901242406
7.90290264944038 14.5967775851795
4.54426899048081 10.829744146486
7.75750668708957 15.5729415779265
10.6483530876256 18.7905734603182
3.61294219630466 10.755770063461
10.582454861037 20.6420156325892
7.09146183328635 14.3182642372873
5.13996056954546 11.5004013313033
5.25238159567046 11.3846369987389
5.13565798936878 11.4745019035223
5.25209770303744 12.3930269252415
4.22708641687464 9.0942880503352
7.47939630249446 13.6377952692746
7.72239771342958 14.6158836235231
5.72934883193919 11.9331210923139
3.65420637794429 9.58546504385755
8.60671981361741 18.5928786422928
1.73984810269933 7.83266416900973
14.1023479061787 25.5496032448584
5.51947900230724 11.4324964277432
4.88849973551412 10.8409203395392
9.09270429397976 16.2942803730082
4.04592343960255 11.20213898285
5.75435307169213 12.7899155185369
8.13378440917991 14.3876350399944
4.58661464242998 10.5673335355969
3.23840473932508 9.03793178850804
3.61529857909211 9.8569831554297
7.70478552739611 15.0487354049798
4.51048727046873 10.8796711032189
2.6564963705535 9.67765690500002
5.40896655165431 11.7456447757254
6.81784706252005 13.5312146113116
7.5422387001865 13.8896582969676
2.30158764660319 8.87876190436386
7.78085140187056 13.590221966617
3.08533966935737 9.02238128521175
0.440952198029637 3.26359078921963
3.32948243102564 8.66225028114986
1.25398926623079 5.49022186077507
5.9611023639156 12.1800848789302
6.51471405413849 13.2362369518022
3.46008724011683 9.52046355562764
5.81973204075179 13.4038235684344
5.19120730223037 12.4335772775238
6.62395462859252 13.1944032701661
4.63226821549951 11.1725121040683
3.12887075946512 7.63957413974763
7.16468070240036 13.30493874706
1.90207357931074 9.84311204521081
3.114367024952 8.30102922002726
8.1083807028279 14.3175197047813
4.73728114919383 10.7846104480801
3.6085135781513 9.04908014573244
5.91115226781784 12.491810658975
5.22699011843714 11.6894453187074
1.81659970653491 6.96291187409113
5.14995030168105 11.9573002681945
4.65176927141799 11.0186768064538
4.58811494938808 12.5539046593967
1.72027846523333 6.8879402314136
6.90827251629142 13.2215434791751
5.36937923530375 11.7009540028009
5.13185696060879 11.5432492321546
9.1864547496858 17.3846367425875
2.05050169744673 8.17257009606461
2.19692173382033 7.56511133853847
5.93144668529867 12.3708264327438
6.9022243547763 12.6034828091
5.96636124729361 12.970201306299
0.84197311892718 5.01055748048965
6.19991768027457 12.4065659634234
11.2648032289101 20.0025578630237
6.33672969723872 12.3022020944106
4.5552026338783 9.7443447397213
5.24669310157826 12.6336420311525
2.32409051603798 7.01016111831133
7.04949463744955 13.7954297948555
6.76967257699991 13.8044312777677
6.53830535197159 12.8450383962294
5.8008998999203 11.480677599026
3.32517051237605 9.17349115441548
7.07170368540877 14.8566926644599
8.38129418921468 15.681388465706
9.82351054700537 18.367279264015
4.06781078378962 10.6768956802865
6.67451008516512 12.3148531583581
7.47828425849973 13.9796365725167
8.91125715023031 19.0707846336779
5.49121175600309 11.4562718546481
6.30441977531991 12.6304573171903
6.353455626248 12.1094521567107
8.40092211893602 15.8642990096101
7.36793887527217 13.5693756976588
3.18745105402733 8.03919612641812
2.5909612413426 6.94359442468456
7.6142497276894 14.9905609119152
3.62585493136806 8.82936818643803
6.56932399116987 13.1322740319222
5.92047195844833 11.5959610395336
1.93451650158608 8.46337479219042
3.05484847699562 8.36966632589385
2.7235585614721 8.33225914411806
6.72294411121707 11.7428145749108
9.26570880103615 16.5521867036318
3.69515867847536 9.72970207494966
7.42168616678098 13.9525421992503
5.58104990094504 11.8999259075112
2.04351949366274 7.64010895303557
8.44584255388934 17.022217763516
6.93787400508494 14.2861776768039
1.46205231879643 5.45959514110424
5.86672256162272 11.9645845208196
2.13504228623365 8.3604524843278
4.52638186256192 11.3646080712843
0.835924074254375 4.61441612457225
5.74065777162389 12.2014266207482
3.23610988988963 9.61344375523119
11.3325443122737 19.5568752491961
7.45088131527337 13.9610006806596
4.97796675761948 10.4608328476317
8.77248778591233 16.3479979511861
2.22032995487956 7.90486675209948
6.17891378466957 13.730238945158
5.28595699488942 12.0580967918537
2.11186596386756 7.41693024987846
5.68671061310562 11.5933442895278
7.92885883775944 14.6995847754544
3.83668159332712 8.86935950407793
6.55857377624063 13.4305196777908
5.56719556140687 13.4926899240174
3.65764000520782 10.0140912454912
5.58315800387441 13.0954104744781
7.05991223279526 14.5021070801389
3.66020987335256 8.47654449291455
0.606442228131608 4.69288210511423
0.62760683812965 3.29977128091697
4.14689956034359 9.27825444927131
3.39369076418745 8.05967936422058
8.17913778824752 14.6066739922129
7.51226639887386 13.9003401146775
3.02635744696384 9.22910971612691
5.66782118057477 11.09013304852
2.08151006812092 8.43434998975489
9.22795882850802 18.1212065951795
3.4198759304222 9.05548358305904
1.82883464946806 7.54228321838169
6.49129193913725 11.8992769476691
1.71918344048179 6.79336585031728
0.992768430768924 5.42398922593004
6.77656462918302 11.8734640704644
6.8332696208084 13.3598973345698
4.03342300153745 10.4693300566572
4.82819996772763 10.7743134998047
6.34407393775754 13.4126847212449
3.40599235967584 9.89893659860795
5.48365457328164 13.2583557094704
6.08017796424159 12.0380113891475
5.70023162211829 12.1571260596224
5.20584211207657 10.9135897745447
4.04045412134962 10.3950674986023
1.17632277264046 7.24103539140892
2.34056226902641 9.1022639172972
2.70376517879341 6.98065958301055
12.4685495899914 22.133826366707
3.19258872156664 9.17483107803497
5.30496728767596 10.6361329943834
8.01608397324758 14.6589255170833
5.26077843189343 11.9843004504319
8.50611911086116 15.846010805547
6.24131585317878 13.0222377337138
2.86937792403133 7.92138874498051
6.13134253912326 12.9241111253519
7.53106949272595 14.054695975932
6.42198064156036 13.4997534889101
1.10936055940423 4.38022766177085
1.77399632511117 6.85883605997916
7.5685641981036 14.5860070785035
5.83339613416323 11.1483011027845
4.73335434061383 10.9449340170903
7.04116630635076 13.7108191595172
6.71750507143713 13.4553518266615
4.59931779369823 9.96921143858144
5.42852767474104 11.5778939500986
6.71146049080446 12.6944204023139
3.17392693199981 8.47654319866545
4.82883464946806 9.94084322505594
7.27405195196954 14.4527220376028
7.16847155579348 13.5054514202286
6.30048984436311 13.1516591899436
6.40956065498278 12.4337697215888
5.65191274464578 11.4107630026035
8.07993805486366 14.3402051740335
5.65427799526124 12.0594905395472
6.90782203541069 12.7561709700475
3.16952419715 7.8078874648416
3.56559717585422 9.44700945832786
4.1106138055009 10.8644339321279
2.02856915219677 8.63028254617642
6.55359089832784 13.5228415408171
7.51918411134676 14.5641710850018
6.34122969931615 11.9998045419171
4.52120781622399 10.4511915800473
6.65345418139423 12.6375480160426
6.44053699814163 12.7875577053681
6.30241045042562 12.9006728393283
7.16410241248175 13.6943320943025
5.72812459507825 11.8089611290169
2.53667461756976 8.17852941679677
5.1278396000753 11.7555250500064
9.6049701327204 18.9277267992728
2.41886457739032 7.03760399335162
9.81711557103599 21.723152760336
4.11374216604919 9.75601672888236
4.83314309635834 12.282462849072
1.55704241526372 7.59160768857014
1.68706068833989 6.54960432612838
0.550900664647523 4.20554107206871
2.03913839390696 8.20192319257351
7.43592023697522 13.1821276535288
6.53286238696942 11.9912575558068
4.03408362661542 10.3880671430809
2.19377174339668 6.71853502192937
4.97154355395077 11.9772061622736
5.46630082917934 12.4161125363136
4.86158323180777 12.2928224618158
6.39840167924391 13.6738507840883
6.52458089155867 13.8339760011205
6.01379721202899 12.930536672989
5.8723978562276 12.1203396202747
5.74200621086674 12.4724693463551
7.08007134277669 13.2440548326903
4.59170933316174 11.4232764615968
4.33949373790173 10.506805898013
1.00898878322725 6.05318416747958
4.36404708360732 11.0329892112782
1.35049724708413 5.78333060869578
6.5837597536395 13.2515578386814
6.45926766670339 12.434885515301
2.74631276642546 9.77369018723845
0.825785627464791 5.12445019341298
1.49185309632967 5.52724671461731
3.41886457739032 10.9900378153087
7.74728668678522 14.9104772768777
4.60629416069771 9.25788331697849
1.69376571221778 5.91876820793827
6.21261797257263 11.601291906415
4.02702131462225 10.2840236176045
6.40505634587381 12.8457376269113
6.94868844370712 13.869516466605
5.40633257782171 12.0294453090757
6.2122775020862 12.2222135306733
4.77439174653091 11.9913877377581
5.78985964091365 11.4893320919569
4.79623433517576 9.62401213784107
3.75782333620773 10.0578617982409
1.68032435684402 6.11793610904487
6.55585449147407 12.871466356378
4.06371864015225 9.87959168448203
5.84762115579338 11.4636743101147
6.14939148182619 11.7257259513665
7.92396623057625 14.7447415012609
2.52356195605701 8.01163362273821
7.13033888933662 13.742175077616
9.61701741383756 18.103485250097
2.21023299009585 7.12570147382178
5.79811533605753 11.019134116358
6.90607885132353 12.4329076031601
7.29386244555643 15.3862822444138
4.66931028620247 10.2132924288169
6.52442417908394 12.9497694887644
6.76224914185463 13.3971622278675
3.11103131238874 8.13878388554112
6.48574882137778 12.4170211753081
6.90376136512808 12.7463990662723
2.65420637794429 8.65546293414963
8.08524670920779 14.8124738066565
5.54465538870496 11.4626475594265
5.16842141085192 11.5576657552802
9.21301306079897 16.7470761987196
5.42525787199921 13.6326802736762
8.18457784934276 15.5412768287389
1.88362081628567 7.72432681215011
6.31324585178756 12.3783599438636
5.335836940378 11.1097405638083
2.84096670448742 8.91433724573312
1.43829285157915 6.26242976642338
8.13992221036844 15.0466691874138
4.81698362325538 11.1428091431378
2.32768736417605 6.65845633241847
7.02347715183043 14.7452017422559
8.04830976174697 15.1224194471386
2.99684064779537 10.0724193439049
8.50859701523397 15.9480481509532
3.00674683244059 8.75716596419034
2.52732060787705 9.29351434606751
8.90971311058551 16.2518559418825
4.46564802598228 10.4720479223024
6.36093485002961 12.910336614251
5.61948637605555 11.183735546368
5.77049872089289 12.3185845289232
2.26528685756517 7.49819041998872
7.22773626325424 13.3142190431021
4.11186596386756 8.66644302438769
2.73876783680019 8.54760728791959
6.51506901403224 13.5456078685547
6.18472660379367 14.2228256286086
4.86913111964429 11.4035163149619
3.00943675560809 8.23734952239923
2.32912359629157 7.01555827895693
9.28204010791938 16.6667758976572
9.09482985568424 16.6568760476172
1.56924802986718 7.68120013952531
10.0367196723213 17.4167906628187
3.02724253597374 10.9309775620512
4.51995070250463 10.4042443795845
7.41483319694174 14.3984115173766
7.52599053832894 15.09312872425
1.21101219348551 6.43131421170134
5.24507727535967 11.2040099002035
3.64038956005495 8.99158322063201
1.95140129167431 7.70972694917733
8.92614029986495 16.1371768912452
2.77082904603249 9.12705856854988
0.22650852980868 1.62939606438088
5.75361790639005 11.9877467154727
6.17931198921002 12.6090083791514
6.7349466633164 12.497527904418
5.26603689399532 10.5621894301133
4.33360262826828 9.51982558841621
7.07799064768406 14.6693015213891
2.40258575823259 7.55746969988835
7.04346481194724 12.7391393064667
7.71443442964775 15.0928534402086
6.45232361895199 11.8208289533813
6.7921395522779 13.1369894061453
7.174351485448 13.1471015645
7.83118054712674 14.506025842424
8.630094173299 15.8368587950063
6.02153524878054 11.83545330937
7.81025028602818 14.829511261198
9.42511097620811 17.7195528224144
5.42349413457339 11.8102839922439
5.45466943160474 11.10018079719
6.14481117059637 11.8727110158938
8.65697001675585 17.0174053774824
1.07895134139482 4.76542008711189
7.47951756454549 14.8497286200669
9.93861660683935 17.8745235929413
2.72955277045397 7.80193687413211
6.31115794920886 12.5298588488343
6.67997264299238 12.0641818135785
8.16982481080781 14.9143469411758
4.39231742277876 10.6082478729982
2.54349588342577 6.85524912197631
7.68162495305838 14.5502514579256
4.67496903062497 11.183985397838
6.45450493755737 12.6306138329598
6.97533211589791 13.5028537452623
2.65706830120158 10.0253587737946
2.29939120612683 7.94932717908864
3.68985823631925 10.6169688345989
5.37486560219545 12.3494295040895
5.93640237772506 12.1111021274646
6.12386274116071 12.0240230259292
6.15365335879348 13.0804160710512
1.66448284036468 6.66675801541837
6.51778747566434 12.1060979614539
3.11603199344711 9.1337985053313
3.92409988564074 9.79742197089364
3.51853513898218 9.818719754641
5.66860137997186 11.355302393018
7.41892780772982 15.0064961894761
4.25946081613399 10.1977823481355
8.04530917538689 14.9994413021144
4.61515141786988 12.2420756890465
7.71206264960339 13.3840218144682
1.16349873228288 5.32544557021426
7.86352036995455 14.6096633805641
5.53776197862109 11.4329620097753
6.7475552388098 13.7938653268309
5.27398204209911 11.4259404249604
5.5289619437996 11.9508309343533
6.88450634553121 13.5744244939366
5.25455625190949 11.4161463688823
5.13000418418862 12.481712749973
5.60273597566711 12.034508007957
3.999774561287 9.88996704972589
7.95470523599934 15.2468105257684
1.37573453858316 6.56632648366457
6.64529816394863 13.4573178716244
1.67355642399014 6.99755615185873
6.83500820770904 13.6856050201869
2.02502879449152 8.19652096568269
3.29755828116819 9.71540630685632
7.24417352478935 13.8263607149974
6.52985997995738 13.0138247179152
8.59108283266261 16.6624127062152
4.50143914515887 11.1715483626181
7.38461109114082 14.7541836860197
3.65306001710456 9.02790211757014
3.56346323668308 9.23584267214754
6.09676785471469 13.5483314021332
3.33842441478356 9.72090514894982
6.04630551649358 11.7429677852321
7.8496396664374 14.3927537650515
7.12510345793842 13.6359551348182
4.53356334821451 11.154332371342
6.27603132517221 12.5018409191224
6.7896314514882 13.838693743492
5.41269685765214 11.6161252491665
4.71232064074163 10.5082751158238
2.70265754339091 9.0630095271151
8.02313057507789 14.4599151987211
2.69041709553247 8.83301045574528
2.52105073690096 8.8054890080589
3.99706654539873 10.0630658306
5.32777717058405 10.4633820846597
4.81864608282254 10.487816465613
1.73443866613717 7.30277570418157
5.17781815511988 11.2338289764774
6.99183359324469 13.8517011524865
2.45680614923047 8.97666252661671
2.01435529297707 6.98041478004195
4.44426950241348 10.8319438135001
8.89934936952616 16.5908415181728
5.14598307855043 11.3884254562481
11.4588910190449 20.1912359147789
3.30524096595448 8.59276340905411
7.78031009904338 14.5994368766341
6.02994974814214 13.0976666970231
5.15491934725718 11.8383701595363
1.26903314645524 4.53355085842972
0.438292851579147 3.81908165285208
1.32192809488736 5.98626264655376
3.94976835993135 10.1714781253613
7.02100770947506 13.6938272604266
7.68842517066189 13.9307335749826
5.66013854990472 10.4261601075338
6.63303153661075 12.4744705923136
3.34056226902641 9.28707725146494
8.06572577933501 14.6187884224862
4.85049941375812 10.6274173155225
6.52042224852645 13.3155596136969
6.93484081203836 15.1465942644234
5.09708401565117 11.4248323136893
1.55458885167764 9.27140122780237
6.29852085712595 12.1363406534362
7.39452700350571 14.0916711874471
5.61493064788691 12.7116577979888
3.28946563095822 9.54525578320589
7.83816391699905 15.1081480825501
5.96462966672059 11.2169479021759
6.55347570543078 13.7893362185901
3.29351763041742 10.1686588926838
4.72478667744771 10.5295496337966
5.40224465525408 11.8714096328726
8.79753183957196 16.051137019749
6.85514879348838 14.0702156027298
5.65485080584631 11.4103722824419
5.4115957253203 12.0582175300364
5.43479500355054 11.9494116867275
4.21994291395413 10.41133764861
3.0866139474095 8.9759448402903
7.69554150852693 13.6097102398912
6.29581484284014 12.860915977506
1.89141918684608 8.0176925557606
5.47832471148503 12.2631893509791
5.77551151901928 11.2195979779368
3.67863534782274 9.84151031696048
8.58554472106568 15.1524258672007
1.38543103719352 5.01940957979262
3.07081863753328 8.24678758794974
7.78618793252452 14.6692627032141
8.05332859344979 15.2939178041856
3.90255600534463 10.2202031049249
3.3526172989585 8.87611307698281
4.4369613378336 10.7744356755549
3.80709727493827 9.30616448978997
7.51737412701311 14.9304560938211
5.11301282177437 12.541633650893
8.21129211693756 15.3988312377483
8.98682331869951 15.7092370530683
4.45038647903429 10.1768681281057
5.02823761248696 9.76710158008737
1.21256933885081 5.83210812842099
3.70182625841205 9.92902823216032
2.54473265593262 8.25546180622768
4.41683974191283 9.13406701393327
4.6406787642337 10.9048680910601
5.65033375384593 12.8677711552755
5.68495896159385 12.6089326440813
6.65137464645563 13.6233033188627
8.82174209885493 17.6266656046206
0.881664619320345 5.11642370157613
5.83731255552431 11.9905498674417
6.22139378234186 12.8029883583697
3.78109738148632 11.0333048240986
6.06323327464039 12.7510238185218
0.761285273361619 4.1551433654494
6.96858040168401 12.6940193334677
4.05528243550119 10.3115057729873
3.5298209465287 9.61174130150538
3.25398926623079 9.50598243526988
6.13591445480967 11.7606963952271
13.1023969151225 23.4745478313706
5.57810847186878 12.5252658531291
0.767654798237346 4.60673275238986
6.45709354277107 12.8849598804988
6.54469402283607 12.0048838612287
6.77781419987527 13.9370088866371
8.94808976355019 16.1257982423826
4.32517051237605 10.1246369862772
4.49793165189628 9.22256426139833
10.0781174425237 20.119416761992
5.10758326176324 11.6056022792609
1.69265037003553 7.07677214011296
6.67870576269163 12.2400416779879
7.38387705997811 14.369378661284
3.85996954822103 9.80671653161916
6.27491389527767 12.7887746990802
4.76619759730084 10.0965300197787
6.38930867290642 12.2074469172978
3.85549144310187 9.80259228229461
10.5349788353731 18.5114431550023
4.54581396282903 10.6152121778647
6.41599522099608 12.0485117642542
2.31614574229336 6.91625632861746
4.14425035619052 10.7986132530692
7.48800077083407 13.8407182442957
2.85149920246126 9.45145942977628
4.35191096110308 8.99254753803157
10.1029861224534 17.9921854836399
5.48349335128439 11.7018568237348
1.67016051412663 8.47455149687524
6.94365765205017 14.1166613649752
6.61187319194567 13.1463542082952
4.21858745243757 10.0975189126108
4.03188036558718 10.3099745483878
7.24336442569366 14.0816106270805
5.19996674235619 11.1861475687066
3.30997649237056 11.306624620478
6.52794609890826 13.5376765776353
8.38111029409905 16.4882935083962
3.20867331962947 8.63181972747892
6.83219380912591 14.0189319505108
1.877744249949 7.46270982530723
1.39917109381982 6.41217187074674
5.78933801204025 12.8905427630834
7.42886262048307 13.6437690582161
4.19318035374262 10.9820085064234
7.99990137489768 15.0849743175303
7.12997843442215 13.3570838266023
3.42861141846713 8.73365146894669
4.97521745704302 12.8589689513088
5.73809225962049 10.990402136877
7.67673284608893 14.9857177017209
2.90062533253607 8.55658362612981
6.58856473740135 12.8592569402909
8.41781033020364 14.71127073068
8.58125708323529 15.6394037503029
4.9660150974041 11.9474556708653
7.73794021114744 14.5684683680287
5.30751960154977 11.3037003599765
4.15198055115892 10.1337930905588
6.29558528613195 11.9065787929535
4.00539998774259 9.44379814533995
5.41261218499661 13.929660813992
4.26922020578009 11.6032813147983
2.76447355099267 7.51522931538111
2.35684807923652 7.41874027441705
7.98676644523164 14.6315533799265
7.06115514353402 14.0278664435959
8.09269108194226 14.9892889992337
0.456806149230474 3.95115994700245
2.93969674069176 9.880727014893
5.70942850136835 11.2655529953612
4.6940444130862 9.9171466273241
5.44310931333536 12.0750300312446
4.12122266984196 10.5789524175703
2.19534759832222 9.29696472300828
4.4708621994137 9.64860199233931
3.27202318906105 9.9514956563956
3.78267065867701 9.40780783307772
3.2502036564993 10.2084021780948
2.82222027162153 7.36881598476635
7.15055967657538 14.5137825364159
6.92288168172582 12.9185127470465
5.32445060465607 10.5485999241872
5.36334632097502 12.2989218199012
4.67030217007853 11.3625830387054
5.06328721220618 11.1205079957549
6.54951516004677 14.3970054719204
8.4286846902401 15.5865088227594
1.9136075118231 7.86052502925549
0.59215800212536 3.73858568222541
6.14644139222216 12.7402216446868
7.30770173701787 13.8741980150983
0.680324356844016 5.07118517116105
6.71379890007813 12.2373332105745
7.15225948716214 15.1965347718117
6.47528758552466 12.6481721052245
5.30815697511476 11.7028998245414
3.23840473932508 7.81807255522317
4.11873347576784 10.4374405070347
7.83448685159583 14.5136817638747
4.52888382727464 10.2253104693169
8.15289323212761 14.0977327110893
5.1056990276588 11.4686880607823
3.82984955984469 10.042018077488
7.81511106351895 14.4893622408368
8.4960848007349 15.7390005274426
6.9684940049992 13.0328708300388
7.01349017546219 12.9775716122034
0.430285272977781 3.64997483118184
7.03633848256576 13.98540637115
3.08023127201926 7.6351389797956
4.25380022147642 11.491698158869
4.74832704753764 10.7123007218915
6.32066518412251 12.2144348027666
3.67863534782274 8.81627624877229
9.60073527853872 17.0634298942726
4.67581593117227 11.7230562922984
4.31179371775365 10.0118233150464
7.45779126025604 14.0233440032428
4.26284654268607 10.7510938990781
2.83541884047548 10.007506611529
3.48058827023386 9.2588194849756
6.24958755559045 11.4468396554812
6.48010352081757 13.6253966739074
6.63984714591164 14.1207097105526
6.86046625851717 12.7572020017766
7.23500897956795 13.8349099827958
12.2517434982273 21.3723101119568
7.26526341264247 12.7792289604585
4.10349763970334 10.2341287988388
2.22110372536788 8.41541284331647
9.00167559600783 16.4132587652864
7.66946974211019 14.2521691553334
6.80864246791806 12.0393090417825
6.01758791215345 11.3433548175727
7.6640027628865 15.107685458369
4.14282184411593 10.7106189663484
3.0360636887437 9.89052942551287
5.57296543822921 12.3180739832218
5.63778411029132 11.5222476416093
3.87135084063403 8.56209615958205
0.996388746447621 4.80347436960773
1.16349873228288 6.53783475154696
5.75788999032499 11.1468030163191
7.80393735784443 14.3824851510306
6.29462074889163 13.0173945107913
6.86888427302877 14.3614876493946
2.13750352374994 8.25540134318308
13.3572684822368 25.3125047842032
6.28322728967636 12.2905338858916
5.73423541717007 13.4728999136839
8.12379809125185 15.7966360631498
7.17365215435482 14.8652911009033
8.22190124176434 15.3985346237772
8.27223319343429 15.3913688699556
9.61112165018112 16.8903880966375
4.39042694118717 9.78362887229533
4.88325423134128 11.2925810249051
9.92888843939764 17.6994927342624
8.9559767651458 16.4461421850866
3.44757919654888 8.71521594126358
7.03900126993304 14.3017916258435
4.9953714505722 10.3484641492378
3.84849775538515 10.7341968484227
4.57061472176119 9.29572830309994
5.72014163258364 12.6492896725973
2.87823487911234 9.0853429809314
6.94652618314467 13.0242640138021
8.28313466672815 15.3068790026278
4.67567481560108 9.91817083474003
4.49137211781517 10.4537450364747
5.6934172604032 12.9610722448978
11.4825899229195 20.8167850422193
2.37781785308365 9.60183778575809
5.34952451448117 11.1348481487947
5.90959311598834 12.103031342794
4.07959144864819 10.731262831184
5.88300978961909 11.7092025084007
7.9136374280491 14.3054392455989
7.92971703876905 14.6130285398697
4.86183133069761 11.3437292287109
5.13093086982645 12.0736612022659
9.692480378913 17.5296247544914
8.40935911163138 15.3430967254711
6.86006269442895 14.7962119195869
2.16108148227718 7.97647185085881
5.50922077633196 11.0316125802333
6.29121675429436 11.8945882552547
4.37608196665007 10.4309133848249
3.3215673760354 10.7856491151281
6.45811948117451 11.9605676394248
6.29273574418819 13.4530197378431
7.2815359841408 12.7624201722165
4.31469652565629 11.6527057251786
4.63633460244218 11.0296906843465
3.10265813136374 8.95065462868245
2.65420637794429 8.55826907284576
6.38245110894179 13.7616407642779
7.4238092458678 14.5652248033382
3.53075745746122 9.17277637014786
4.17052599917685 9.62158819822337
3.65248649491816 10.3176612478527
5.00809242094872 10.1544217146886
5.22120041750563 12.7268254977623
9.67341950420738 16.7492591371863
4.30924896081662 11.6413475419953
6.27197651727091 12.0272826230822
8.14121307548434 14.5084969118524
7.26784007276071 14.1935469626582
2.74146698640115 7.65301003164193
4.97624905883234 11.0267622746374
7.56464491443638 14.4685150025144
6.61970645004589 13.0057405096785
5.73626661945917 11.4177642025114
2.75808993420181 9.60514022637791
2.5453506448223 9.76408354136614
7.64837555940596 14.2403291068149
7.48286844581667 14.8554775722988
2.53356334821451 8.43463198971198
6.3127014727958 13.2567451754
6.9990416420844 14.7329543904666
7.87444350165462 15.3861638053043
4.7488637145357 10.6013378016142
4.67976157351685 11.2066276677747
3.17592374206376 8.80440147132423
5.27640360955358 12.3314189272247
3.96878197383005 9.57900904835973
7.07258819066818 14.3654816419459
6.20847824221171 13.2514620179681
4.2475478068903 9.81243867154876
4.59066189596526 12.3627529683976
5.63343121035563 12.6089716378654
4.85611423397746 10.3976463215919
5.50311017459798 11.0466954532495
5.34908214639109 11.348632432786
6.70867007723323 12.2329696439675
10.4577297105199 18.2090315574775
5.67270819562222 12.8581027302433
7.77244654684839 15.202985842171
5.37460481919094 10.9872995237315
2.35614381022528 7.69609145810523
2.68088692071969 6.85038465370495
0.472487771462744 3.35514683196406
7.57436646238133 13.2454158385816
6.65556649940246 13.3124203594271
6.37343071196884 12.5719353079681
3.74065777162389 9.61995322346328
3.96716860753263 8.28596023856632
5.59983847454666 12.2576758335558
3.77925972037238 10.1404064481815
2.89336221076387 7.59322570028461
5.97819562968165 11.0791127318826
5.16269343221124 10.590373745509
7.29872703987278 14.8536262550747
7.05763980300115 12.9941992607057
10.8842506666066 18.6357245439991
4.78227750019497 10.0254236521416
1.82781902461732 7.71091861335119
5.94556088599388 11.5943073435146
4.36492255850577 9.54410544216835
6.12706574657775 11.4564321039697
5.74086011787461 11.8056244834447
6.1936731952877 12.8678722738003
4.84461162137031 11.695856638518
4.47621965072303 10.9499518819581
8.94253649747407 15.4679692984981
10.4195204574275 20.5264301328518
6.34881666041441 13.4852284420296
3.91241035380827 9.68643767755366
3.46368784220126 9.70685117953589
3.04875931191986 9.75601594482225
6.0574502721839 12.2580523545285
3.78842470743944 8.85810315880134
4.90038381666693 10.2429851571483
2.57712666130705 8.72512556332627
7.16495719391985 13.1064538849794
6.20613525340459 12.8620966568005
8.69117644777656 17.5973971272828
1.97269265400426 7.90809158815841
1.77925972037238 7.53441118103053
8.15355203170811 14.7191712627929
3.799087306074 9.8308485109493
7.70973865090836 13.790692064398
5.75862298244024 13.0437297728294
5.0036022366802 11.6480618014045
4.18308946064076 10.51074957091
4.41481206056585 10.0274779968715
7.47773803214995 13.3699759889343
0.778208576398088 5.02259141760261
6.17761886032181 11.9925131003476
5.48558783325722 11.5495443881182
8.59284942685299 15.2395872756973
5.86034209697478 11.8081016833231
3.67835365397417 9.2281278966574
3.76075320806299 9.55367880250904
3.0496307677246 9.67764741258942
3.41312014640349 8.55703605519158
5.56947590177766 11.3123341418208
0.560714954474479 3.35755200461808
4.53231695933277 9.73002596030747
6.77705801007114 13.492746750531
5.13463167144765 11.2043983733029
8.24149462358345 15.9712909461257
4.71232064074163 10.1201615639105
3.99457972421575 11.5228083413692
2.07296327155522 7.23165494857795
5.44360665147561 11.2591176517225
4.46744252448354 9.95433844679751
9.07221971271034 16.6126955007013
7.92160294712989 14.8649426310432
7.51751192305606 14.1776690846438
2.7273759385949 9.20864690443991
9.01714942523222 18.2177339357778
7.02147972741045 13.591881840774
3.41413553298445 9.67994637119811
7.21320144939264 14.1845073328055
1.4594316186373 5.92467857972164
7.21836949157721 14.651916064641
3.30961277245412 8.18604421901832
7.07676216291164 13.7444123540675
4.03408362661542 8.81846987580421
6.62833617186991 13.1266867010925
4.04701481951759 10.9231443389697
7.00289938127129 13.2883025262978
7.08902668100171 13.6787546389745
4.93793283896709 11.5916942175553
1.46466826700344 6.11291748100791
7.4874984082015 14.5292818172977
1.09254574154357 5.30921499126287
6.76228236721628 14.327925567853
5.39917109381982 11.5566356982228
5.95413813602686 12.3176881611621
5.23802251782572 11.6402278993778
2.86987140617771 8.89093515436653
5.66611746138935 11.5267850380016
4.16289479937478 9.82485085119538
4.32750773458721 11.3176033043558
7.35816765770672 14.5158829062538
2.27798474729977 7.0056104799539
4.1261882105221 10.565189039354
6.62080631671568 12.3222565211856
4.62263756653746 11.3705572848537
7.60620161083394 14.3629946206631
8.45272514689588 16.0024276914253
5.38663852997474 11.3160647248083
3.96185480763616 10.3631227536701
1.75060650483559 6.22561928070831
4.30140473756448 9.45406515112429
4.84862294042934 11.0445634919639
5.9213649179195 12.7482788215869
1.79805051476751 6.32200933459045
6.3774274607011 13.5764948357976
4.82017896241519 10.5470612207146
8.39184503457261 16.3725312898526
8.13620933371533 14.876687711904
6.88047125983271 13.2458737410739
6.12814902528633 13.7225729118133
3.15583017155653 8.42426562716178
5.80199929328525 11.9821731616659
1.69376571221778 8.24184770845103
8.44608043208275 16.0867762804205
6.57606857908809 11.7501662601327
4.3684191550814 9.50560956356848
2.09169983413681 9.07545862419428
2.49825086752783 8.02629808886275
1.33485426933163 6.53334622522966
5.73707830031375 12.4156394836358
5.81134257974037 12.4630930723391
6.78227750019497 12.7838034487693
7.26556816692375 13.2996539096586
5.74214098549815 12.2942491554791
6.38353150427804 12.370828016541
6.99038765180274 13.3318279037812
5.47029281619732 11.5138942502767
6.52880570651973 12.8151701408462
4.70265754339091 10.6112498641836
4.60050764534579 11.214801387278
5.79753183957196 12.7149320506143
5.82483148507807 12.387143215139
6.85128055787861 12.4335889951569
4.88423158427282 12.7127939450129
6.78492924307734 13.0836348213173
6.7071520318043 12.4525624629736
5.51483238380713 11.6076179218819
2.17632277264046 8.31957411251876
5.37260391520448 11.5764251955446
7.37864166802712 14.1451826088799
7.27905335871814 16.3215703706549
6.31813604115417 14.6722151762401
9.16336664356038 15.9313321034379
6.61375263707106 17.2424171957418
1.46988597627446 5.93546211105632
5.25048792204964 10.9530680849808
4.14486214291573 10.0276620148917
9.5633440622219 17.8440632937367
3.6406787642337 9.10118055669415
4.30213623462205 10.1900823998689
6.03386345186628 11.6032101452706
7.32064262209446 13.975744481416
1.76341157447001 6.46433702838856
2.65535182861255 8.92044613870068
2.17632277264046 6.93256895840999
3.88581837198992 10.1765077415637
3.97429985800373 11.9161928969238
3.90448409790142 9.79760363163273
7.28051560857305 13.7471318221705
6.03633848256576 12.3877939651593
7.13175409098481 14.0214768399625
4.80309784950483 10.4020564303559
6.77537982618113 13.3879482027866
8.4369613378336 15.4919496519223
2.85996954822103 7.68124211122826
4.1243281350022 9.75688049380918
2.61353165291793 7.31400227480533
8.76497108351506 16.7912024113441
8.39940611089463 15.1851900572728
6.22028158044191 11.7151283983173
9.4591139448419 18.7689848078801
4.62263756653746 9.52608837933872
6.75314987879766 13.996170646684
2.34340782229781 7.05921229422263
3.8522485895654 9.20924982638897
6.49241403533673 12.1654135425671
1.5765221379205 7.51573693409893
3.26002565596146 8.96008499090078
1.02502879449152 5.83012859863184
1.75274859140713 7.67017684609861
2.80167602925359 8.04278663441937
7.77049872089289 14.5050318934112
2.77873424411784 8.95011870364658
5.69578507476896 12.2666704448543
2.52606881166759 8.76052578697187
6.18942924580976 11.517471863408
7.48042670519188 15.4445588655734
5.17831627170145 10.3646513058587
5.55581615506164 12.1690485370676
9.96199946337118 17.8304421139595
1.03210084316702 5.70607418065551
7.22228775774352 14.384515888217
2.82425869660337 8.56314395840673
6.28072438047672 12.3138913658396
4.96069703930431 11.748169893427
4.39557697654977 10.9707764334623
5.70064778415221 10.6639079974448
6.12675608891593 12.4529333869579
3.90207357931074 10.9937134441848
4.59081157641784 11.4128260819675
6.32921331334274 13.230820437852
4.73849764388979 11.1178461531736
5.64709860726341 11.401721540152
6.3828833641706 12.0270460386756
4.28262513419167 9.28255684327307
6.5479356019298 12.8429588401016
2.50842865253186 8.63596636263332
9.71547729368407 19.5405417862431
1.60288440871842 6.97482247517685
4.76818432477693 10.9833311744506
5.63575439127776 11.5381775521578
8.85854832288554 16.4555225980026
6.82972273508606 18.1831747496064
6.8036790996131 13.4254425322646
4.71369581484336 9.91480457625127
11.3358090328224 19.8748223747557
4.10244817792658 10.9415815932709
0.963474123974886 4.31449664473766
5.3990856235724 11.2758989811433
8.94787797572062 16.8036730289842
3.58856473740135 10.6812067898975
8.38687559734679 14.8372171369909
4.71328340023074 10.301230796318
4.63095872467611 11.1963497510971
5.85281037455327 11.5081146822962
4.53044535469291 10.5673012758764
6.94991423257592 13.0252232646985
0.364572432295856 2.33842084011077
1.06695024392463 5.32304764732009
4.93816815050584 10.5664691667171
7.21696406447202 14.7446026043427
4.81787903183014 13.8706522895761
3.88068552526112 10.7475890566674
5.03738222200308 11.1056291939282
7.78604086964257 14.6538018694003
5.38948077060923 11.5691992401119
6.89832929772746 13.1361304064166
2.12515513132229 8.11728099006536
0.498250867527826 4.49208408581472
5.5762953763282 10.9941973429413
7.65860424229066 14.8398730536444
5.2950801327646 10.5456937870791
9.65087672688021 19.2135542010742
9.09993949649994 16.8631827932368
7.92423352832422 14.7657663216271
6.65366913471585 13.568596280048
4.88362081628567 9.87126004187218
2.93168305705981 8.27620884869257
4.16972461321491 9.41111801740336
6.38340189954895 13.7556321949212
9.18481337014078 17.4479660530471
5.41759938828802 11.4860240501597
1.35049724708413 5.74730124304783
1.4369613378336 6.1873348314848
6.27066909376993 14.0856670826617
7.33715356329574 13.6961751042872
4.60362634498619 9.47534710812086
4.9996618287188 11.616932223536
6.77889847600838 13.1537896794367
3.66902676550963 8.40193425840662
1.27947129564447 5.06537638251564
4.95768248616512 10.1901704618315
15.4801622296104 28.4916460100265
3.64299031296116 8.82453991535263
4.97119864538455 11.7203310359343
7.26366826341279 13.4671524782296
3.04701481951759 9.59469366533964
5.63241364113755 11.7169930318191
7.67221316533447 14.9086246599366
5.51214785854752 11.1228416755136
5.53036731844997 12.9326153543719
7.56151707773573 14.1982612386432
3.15906400881055 9.57318768050049
7.2348653206143 13.7966107498961
5.91617804254471 11.5867586040775
2.94766615679601 9.99196756913745
2.58496250072116 9.04422975649403
5.85536685265826 12.2923371958414
4.76884595975339 9.4830148194254
7.95653588313768 14.9046341734093
6.83541884047548 12.2850979747731
7.4440831063672 14.1928063946841
6.19539681606349 16.2753484209726
6.06420384242763 12.2235238783073
2.65248649491816 8.63458760513651
4.54859075054854 10.1093502076734
7.24645559354538 13.7170698343119
2.76659516172927 10.3434912844414
5.80387279762063 12.0372826357144
5.9296134898696 12.2896535389758
4.65391987311942 9.92569664723165
5.63952159951083 11.1080019741006
1.88655014732434 7.38974098087141
8.11484850237763 15.5683209816853
4.09697863637054 10.3829677891357
2.95791459863299 9.09900062766722
5.84417220592968 11.6601287376272
4.60703434594862 9.68233127483653
3.17951105027151 8.53044848387778
2.67863534782274 8.05169206550438
5.9002026532284 13.0930220904247
3.63836350589786 9.12981945654462
7.64875303298957 14.0739706088478
3.57046293102604 8.63987551782086
7.50783427413342 14.5122209555435
0.867896463992655 6.72620535250896
7.46787042739771 14.262941598769
7.43333506019865 13.3684265915136
2.1333991254172 8.04561170454608
5.02735313393009 12.2321856702149
6.16400181665555 12.2483698951058
7.66281076898778 16.5128765580774
4.3328869169596 10.0660207099953
5.76950729143624 12.0493683557528
1.9126498648972 8.52607420629014
4.268284666521 9.00783761987718
6.55987415626001 13.1427182461261
5.85542914922502 12.4454134584225
8.0129457227224 14.5803741652209
4.09381367340273 10.7904684391975
2.44426950241348 8.72877875437241
5.65026194045878 10.7329668785953
2.76977173924945 7.99364485416598
5.9518092359838 11.9042392250864
2.56193705962243 7.42816367936365
7.97091115857713 14.4605927260674
5.68166008803983 11.0751106508958
4.93451650158608 11.5096403859903
3.24107745817504 8.51474311846503
4.79934638752229 9.83982887419485
5.21926534238367 16.5075468839332
3 8.46580675468996
4.90074607531062 10.6344073399402
7.82045024017964 15.9133829678813
6.98959318493877 13.7343232278027
6.13673483798045 11.4126022604365
1.64961545906341 6.4964833942059
2.94392132655349 8.30703573533714
6.26200085566098 13.3414665677021
3.04264433740849 9.23340920156071
6.26157782617718 12.9474585169281
5.03913839390696 10.1835708370101
3.15218341905505 9.88105322354465
5.80322703643493 11.7896028537771
7.00587713905277 12.5264378293721
4.06716542701711 10.3801394271633
5.92742242873987 11.8562872097469
1.86195536414487 7.5465794468458
1.00539998774259 7.05707500507694
5.29572302453997 11.8892052925677
4.67919857056692 10.6634560920056
4.52136487844622 8.93850741220556
5.355967689241 12.0118430586352
7.23280463542419 13.1213205432263
6.01959072835788 11.9136296960013
2.48928602262588 6.70511560677147
2.01792190799726 8.15278676972287
5.35834351034479 11.4354467670669
9.41358562063135 16.9470127907847
0.985500430304885 5.41112036750015
5.78384949167809 11.9504849957458
8.3092603313191 15.1771082952121
2.54596836910529 7.27520873997133
5.62753388447279 11.6829400793219
2.97498811199193 8.24646901766093
7.41903318547102 14.3538142905786
6.45042772187076 12.3945655078907
3.00315244866692 8.70795481215795
7.79950828980403 14.8136633610373
8.84186307653658 17.0853796487733
6.55278435483089 12.3613511959254
4.92623668441333 11.5068014373128
1.29719141656586 7.87165095319164
8.42264299013165 16.1961984070051
2.65420637794429 7.03375942278409
5.1139504824225 11.2404763964798
2.85399564717639 9.53634139325799
5.78659636189081 12.4648898862235
6.47074020764051 12.3977518095646
2.75435307169213 7.52028630584158
6.34939181829594 12.4621533614178
3.08788710093312 8.99703086201601
6.46874621375412 12.8646041292221
9.21436769557362 16.1795420029839
5.74099499961002 10.7899786590762
1.20789285164133 5.2004897216055
7.116785800161 14.1554126425968
2.73660487531425 9.07341752199053
4.16972461321491 9.02427871933403
5.54990015592366 11.60036439127
0.924099885640742 5.48684641058586
2.41142624572647 7.42687510328214
5.42852767474104 12.4180197993012
0.490570130446201 2.99836745727037
4.27761287075669 9.67204239986062
3.36352154354654 9.70942840419326
5.37764435839991 10.8132462583683
6.55124683299417 12.4492909400697
3.05614996110814 9.33412863297005
3.95512678126137 10.5535353720729
4.083000565676 10.5202811788136
6.05788344889963 12.4685706090624
2.95930648975966 10.7991460691686
10.7370888660637 21.7541943981378
6.93085558640856 12.5970221957564
6.71633934031733 13.1705728778566
9.53630064784831 16.7649878161913
14.5830616065665 26.1679173877114
1.81966818349646 7.46814965255528
7.50571232801489 14.6482786519292
4.53900367426817 10.8587298617449
7.50205605995978 15.1032991279583
4.31741261376487 9.48834070436031
8.4995170586148 15.2194921331318
2.29498826769145 7.46291125100253
5.33726508630012 12.5638616186065
3.02103547951136 7.99591910467044
5.34074028063018 11.4606480278066
6.53013318439181 11.8622134221239
6.83111719461642 13.3412764134494
5.00168966840422 12.2840024816896
7.1418261512763 14.0185900332729
9.50114054326587 17.1449844334085
2.94016675048282 8.05506152995426
5.90917305628501 13.4134902068077
9.88242143193747 18.7075090460931
4.24982454861618 11.4985515051615
3.24982454861618 11.1188369162133
5.95099323197964 11.4267894692059
8.14063808022097 15.2916203412896
5.94567792611409 11.7609686643937
5.93061907902428 13.8391342118229
7.26671627786182 13.2913990038337
5.66020987335256 12.0561317910892
6.46262496291873 11.5968842362603
5.82355831282857 10.6817249347098
3.8801957289431 12.0973669615436
2.69432306012539 8.39371245417125
4.00247750360624 10.6823449556915
5.47937609116166 11.550422458927
6.44364808858276 12.4274167431081
7.20574438506276 14.7824951342084
7.22371214112541 13.8744801058047
5.20035917895593 10.2939451586865
4.29075613839667 9.37269542765831
8.36355439540959 15.5249249795617
4.22322945684211 13.0440950837666
0.464668267003444 2.96904463210861
7.11152694493969 14.3717026106826
3.79597469420667 9.76924196644186
5.95547555318157 11.2837190753665
5.58878957883263 12.2303143174899
6.95910358925631 14.1659419174816
3.3819754785573 8.28277781547682
8.12309968757156 14.6284685807529
6.74963482376337 12.535440670476
5.80464732969411 12.61264658673
5.55711902192992 18.3678208432829
10.2748818728121 18.3834784280412
0.289834465177509 1.54858804672811
2.80632405739003 7.71881807582095
1.48413813120167 7.40339325875815
3.89796643164945 9.50897414042182
5.13617087466725 11.9263273746837
3.64327899631198 8.83027087810225
3.6167693662935 9.53660206603983
7.52946959813855 13.7090427699811
2.18428029441938 8.55115352706386
6.32400047983857 13.3123181318498
3.59872249967662 8.10958142227267
7.79597469420667 13.7940027616892
4.68846014042449 10.5067798542873
4.82984955984469 11.9713567747315
6.97788092123445 14.0191125291112
3.49505552836802 9.39447746925513
5.01133908791359 10.1019049246779
8.24643184059142 14.9473964355504
4.25908413335355 10.0094613728649
4.12060077384517 9.34998974156962
3.92694824794977 10.6487075377684
3.0759604132434 10.4376143625193
3.11144869848767 7.90694901182372
3.68369645430652 8.77543907294299
6.99844939694392 14.1159606374417
5.60384885148344 11.7090719084085
6.67838886871332 15.2927479155518
5.08076424148888 10.0696300486663
3.69125497865014 9.16970073992353
5.00090140274153 11.6447145006635
7.16203879475322 14.2751460478409
11.1167468198163 19.2848739059691
9.71673802348252 18.4723315495954
6.71781348971805 13.3379840489779
3.87897051015108 9.47948619897087
4.72492307026661 11.2214550666802
3.38162946703366 8.83434508633759
7.91472894596103 14.7793358705514
1.17791779219584 4.88691895099995
0.414135532984451 3.47959672888168
3.8109571587378 10.8323100847772
7.81121411751324 13.9972467002756
3.01346225980656 7.98534619798489
7.30526377013441 13.9004281102537
7.98178131573486 15.2734827751682
5.98310761722557 13.0882884469537
4.95953834111265 11.2330650559196
11.9342520240436 20.6442710745101
1.10768786931437 4.91391099403243
8.79584485619723 16.4848781107637
4.27407525450688 11.4294915583591
6.74244418239282 13.6454442509839
5.82202902153298 12.1166370191101
6.70711751220099 13.8640619627554
6.44493204894218 12.4871538802214
3.57712666130705 10.042394160937
6.38737115782479 11.8763149273242
5.27416846089261 12.5896091441714
6.44377239276374 13.4781192284765
4.56331069160856 10.2313952734812
5.70867007723323 12.7838227057025
1.01970191444255 6.16089236918996
5.38145643014699 11.7505310237671
7.96319954650748 15.0296311278474
10.6285936297847 19.665954308588
5.40514146313634 12.3981916781534
4.75355105460065 9.56967361860024
8.66537145110818 15.3857059888624
7.33931557241328 14.0734257102087
2.07296327155522 7.38285482198564
6.09703132697301 12.3947199516029
2.98048235553826 8.39717737121662
6.87531931968096 14.2579962884751
6.12943758313345 12.3235182854339
3.56833618213375 10.4347208071077
5.07713616033198 10.5792627102331
6.14067642036902 11.6140903132857
5.18626283566979 11.2905945416608
5.82483148507807 12.4586023437238
6.1197711619529 12.8960721810832
0.316145742293356 3.02419790378692
6.56346323668308 11.7767519441862
6.65839002307018 13.2159499161
8.51492112468989 15.6426447771781
4.62175885670973 9.64830684759795
8.6376573364788 15.8393631235281
5.97085365434048 13.277356101172
8.97045106049362 16.0701767693126
8.37186374782409 15.3934506776931
6.65624607958081 13.0731606423381
6.98706500592823 14.5758900123848
6.53772315840661 13.1243795031159
7.45904220236744 13.5473053145917
4.15137177625395 9.83997268578442
3.14974711950468 10.2224219303758
2.05571626351254 7.0442044840427
5.41574176829009 11.2787229991539
5.12153351734003 10.7575026716194
4.67779010121666 10.8820308228132
7.11369008225558 14.4800081295584
3.83844759254846 9.32931465991683
5.45499836344403 12.8845524734743
6.42521590329938 13.433066850462
2.75381844317354 7.89882282491505
5.63437545383964 12.6774481555112
2.07553263116736 8.01508327106221
3.49024921062709 10.42514605137
4.96832119610627 11.8831454840116
4.39214566314514 10.3205178106668
8.5347794865062 15.5887083620707
6.77948955606253 14.8513049346014
6.39257502389379 12.9327697382253
5.42105494692424 11.5676277955421
3.90929308582382 8.80449295793282
0.313245851787561 2.90639756043462
8.22913124056304 15.0026661467645
5.04668749222387 10.0565728588376
6.34176342132152 13.0254164347866
0.851998837112446 6.25999876384084
9.3527055668799 16.307092181915
6.42206476617281 16.4329703027582
6.44103522367009 13.3417190042723
3.11353381959191 9.23441462833913
4.49040967946001 9.56790270717891
4.55013110414446 9.83992162346152
3.5033487351675 8.43255508666396
4.46515822966425 9.61752931884289
6.76560104516315 13.0644510380991
1.62175885670973 6.73230040190517
1.4944156103975 6.02740316355373
5.81960432341452 12.1575114070361
2.63052196347164 7.92658474495205
6.51861381784899 12.8522147861213
5.03232128705788 13.5088961344812
3.9371089462026 8.97370763284611
6.56605403817109 15.133215962869
5.08023127201926 11.5688447873429
7.15261441863992 14.5798958633548
0.797012977836145 4.9910955618405
4.79973492247887 12.1246123206889
3.61765111942733 9.58730402793324
3.58496250072116 9.95367863653276
11.4049472820417 21.0340080549786
5.86461950725484 12.0651397176437
7.75443658950442 14.7462592654927
6.8589134706793 13.351242223678
5.98430451984666 11.083114666792
5.41903318547102 12.7393669087412
6.82534043954501 12.5636445242739
2.15055967657538 6.93702337361887
5.91456452349394 12.1537909262214
7.25774140109189 13.832560026242
8.57099412874323 15.6039861930799
0.618238655595455 4.35083574335874
3.95628902658394 10.7041805775855
2.22032995487956 7.29247179218704
6.77626851963985 13.3904965945786
2.74899785009815 7.55493879914005
6.94415566344036 13.7207623551801
7.44949947275431 14.190138308251
8.96353192309915 16.2911452075799
8.65659468727084 16.2411127707498
6.45930865643364 14.0775714014184
6.82842213809879 12.5131186328563
5.49833066040088 11.2858028502859
6.30259323200966 13.5610840228238
5.46074256378964 11.1665836976312
12.4706207473665 21.9165736380563
2.70653055253812 8.86500603737365
6.19160212846187 12.6785156214203
3.22342254993494 8.86785745765134
1.83086375675176 8.03616228307426
2.96254902292306 7.83686806426506
5.96468741956946 12.1909255092577
8.58573248396886 15.6928642144463
3.31505896631662 8.75052941819056
8.0010281173453 14.7693559802253
6.74500197397674 13.4925338560301
0.73768676140986 4.98714958511244
3.40769264866568 8.66587851566286
2.15623479785027 9.29233476660545
6.19470761484338 13.3666414689812
2.73660487531425 8.81100731437421
5.61926626848919 11.5774292894732
6.3230998086638 12.4430579844184
6.71699089440494 13.6471151798555
6.64598259711986 14.5944307663281
6.26143678877999 12.9237368135541
4.76022094646651 9.74398231939762
6.6041083990313 12.553145110831
2.86740230572754 7.65224921250138
5.79960542245267 10.9189566169241
6.87930754905949 14.7201712895337
9.08898032031041 16.9434905743296
4.55535603863583 9.85510240384328
6.63175911029491 13.1212491241885
7.81968414807527 15.244197884875
5.10873352786627 10.1228960606102
2.95093492831454 9.52437909409195
6.18502406668976 12.9017324235456
8.5525826484837 16.762270270725
5.83781712667255 12.4682545012001
1.24640808724638 5.81748846094419
6.63923216324928 13.2336786271362
9.13830380281285 16.2988351800816
6.25856603388993 11.3474915464802
3.69181329717138 9.13062924944703
7.65106963503551 13.5671653534028
4.38076407498511 9.71945220287752
4.51127826508303 10.068215231369
4.39540560456633 10.7382514254748
8.12537472255812 15.2002504033594
5.50350775363456 11.6743899827231
7.24517237407372 13.9203939847591
6.52148266389274 13.6094379702023
3.41176518500698 8.2726429677411
9.56361099934427 17.7005042102825
1.51853513898218 7.04736886192186
0.713695814843359 4.02911850390762
8.46284986807922 15.9924616192023
4.36071542539293 10.8678074405366
5.80980027754532 11.4998738416632
5.81269074296491 12.467241486244
9.87062287107892 17.2456203184711
2.00270252037982 8.14271460388954
2.61823865559545 8.40820106764319
4.00831656373499 9.43173886716371
3.44989147301094 8.22595815722275
7.65216378846684 14.6935432332094
7.93715309524475 15.0756253248549
11.4850217167585 22.1373583096285
6.90110824301451 15.7977568583535
6.00213991262754 14.1356776256114
13.8185609582844 24.9552301869103
5.90929308582382 11.6797248051243
6.07210580048042 12.2190233967423
7.01750440110941 14.1693274343989
7.48974763045276 13.5272979936278
5.31288295528436 11.7422007264905
5.42038134119664 10.3120860988449
3.33413917883824 10.4358376212406
2.91886323727459 8.52368415530279
6.49781192782261 13.0162923091592
6.31917533290503 12.9970625903276
5.20241772157518 10.3748734445632
2.49249415167943 7.6968454994894
7.2080636150955 15.1980165541659
8.39257502389379 15.2821627611234
3.70846316507212 9.6796339712744
7.88513199534588 14.4963048282694
5.6313953536956 12.7602916383459
6.84445470264786 13.1567833551647
5.03913839390696 10.8330292465795
0.6959938131099 3.94336440350461
7.77633432701298 14.4040180801205
5.53970165871227 10.7174442506722
2.85049941375812 8.06955155746694
5.4995270242151 11.9859372848172
5.01044418516899 10.3079722088381
5.74409380412046 11.8868141149883
5.69724560931936 13.4226380869394
5.14353627696178 11.7767058365091
5.89014265376687 11.6342187342449
6.19756073608054 11.8012336493184
1.80012335282653 6.3418519100226
6.51459571476366 13.2634273414976
6.51877116271128 13.3936702800232
3.13627342985058 8.03062949157606
4.26584942144085 10.8738380887907
5.80005862169737 12.026829414271
2.51032901949057 8.85255021833015
9.09648456836161 16.3477920593556
3.40667271575583 9.26319911908615
6.04750567125157 12.5620982627196
5.63669711596041 12.1265334551303
5.14036967065153 10.894431902224
3.26903314645524 7.96074464508881
3.12018602753186 9.69485222784324
8.0408924306469 14.5367873749521
1.4867143730307 6.52550206776803
3.36211916672566 9.58669908787792
5.44228003525258 11.3941105297483
0.978195629681652 5.53293560269307
4.14913740122799 9.55561973702912
4.17652224654896 9.87359936477978
1.21256933885081 6.76252324902143
1.94110631094643 7.17628277455232
5.84874811461196 13.4945765563352
4.41057854898612 11.2343138012584
1.94204525991605 6.60957507656464
5.44815761319435 11.0999345173642
6.55926235872489 12.287399067376
7.68100995233131 14.7880388191666
5.70708299177171 12.2035388690332
5.15896306104149 12.2270966267116
8.73654568626435 16.4938616896045
6.46491326913376 12.8210072285246
6.11139653182856 12.770917118671
7.71853287606922 13.813747983438
3.09296850932414 8.09760416355055
4.35208757799023 10.2572507601227
7.26554472657214 14.8309658649215
4.20417985185709 10.4868833424014
6.93363164781339 12.8743082816664
6.48759889472325 12.8969639405847
7.26265865507222 13.4651695353178
5.4766247087151 11.1392142531995
6.53768433714752 12.652689098764
3.71890955437923 9.75019181915657
8.30439695779524 15.2756704217045
7.38141316768231 16.23522189463
2.43362716708478 7.27708512386978
5.05799172275918 10.4784983156705
7.77536336373109 14.4397928022236
5.20828313841252 9.9638291391663
7.73477735079747 14.3528202421276
4.75702324650746 11.7278984527332
4.59395128394841 9.53412976338968
3.79753183957196 9.46404866809318
7.99899934692194 16.4923532547884
6.59383926911541 13.7195208619351
7.68331046771919 14.8954570281014
6.25450901161279 18.9214185543069
7.09201710754077 13.6049050219589
3.5453506448223 9.96037126763407
2.94579495674006 8.09757264777341
4.85349670370232 11.0247764814749
6.9010780658448 12.5431480666207
10.5048189876328 20.0021020183333
7.06625067713304 13.9833003449571
2.9923152518612 8.97990526700021
4.66249036391378 10.0482299226671
6.65295249906001 12.2438294011288
6.50143914515887 13.8541726860808
9.57425291650018 17.6980546921427
3.20711196120771 8.81445525561532
7.4241662888181 14.5621331635933
6.79480573124665 12.8452039242141
7.01485738131639 14.3795160813605
8.16684095236899 15.146639521181
8.73617358519368 15.8828099065722
0.746312766425459 4.85578460974177
4.40769264866568 11.1821014363947
6.19667588833793 12.7240140849313
2.55642941544957 6.92239929882124
7.40731025831819 14.0796481006853
7.14577933684116 15.2285669916264
8.22099493896613 15.5109808440537
5.05071934775126 11.3931398717427
3.89578731646331 10.0561205832998
6.63048556073541 13.3042721832652
5.13237119873254 11.3809461839064
5.26856539200414 12.9982568673442
3.39574832817903 9.74313768194069
3.8636907136601 9.32433666246055
5.36955372672159 10.3916072145767
9.27731065046744 16.9116196561195
4.13524754980957 9.59698322198911
2.39231742277876 7.42733647647111
6.85324716724215 13.8606777014114
7.27321280985433 14.1596591505825
6.38857702855218 13.1761856798534
5.32535043318951 10.9245007207462
3.81018600769536 10.2075975522231
4.82781902461732 11.2969593196339
7.0940776856719 13.6901822914986
1.50080205305716 6.19730613000164
5.14026740625022 10.5562092170995
4.66931028620247 10.0238091967522
8.73012194627853 16.7833205845225
8.22947977423617 16.3879934823021
4.11894107272351 9.73505651487103
3.10223819393074 9.0817015862739
1.13422093976063 7.46121354777409
4.80658184262093 10.254578480361
8.02791981542172 14.3640401762795
5.26284654268607 11.0453073446905
2.99503219247754 9.4791050470537
4.32678899249194 9.11708762608329
5.84555277545215 12.6077462984637
4.67595703294175 10.3195092532517
4.03584381599453 10.8225732218333
4.79025073883523 11.8968487264208
5.97813841506996 14.7298829643724
3 7.76366582799069
9.02155606874346 16.9544758265184
4.83920378809694 11.6125379945011
5.17352723812251 11.5986714350623
5.0948694327187 11.454749906783
5.57364718749332 11.4979615438571
6.7405228583549 13.5842590771057
6.56308184374965 12.5440376770284
7.78276893155882 15.0004860430538
1.53231695933277 5.92082682122055
8.1323069289902 14.928755002047
5.12453492852952 10.8462144196906
1.32912359629157 6.61396943449096
4.57984388621158 9.37702624992184
4.62570884306447 9.86422469755587
0.916476644437716 4.61241125762864
2.48992821940518 7.49767633856419
6.10946503817032 11.869908029908
5.35297033824593 10.7320446413192
4.43045255166553 10.8359008849779
5.92059105164972 11.7877306540255
8.79164316417617 16.4912320619452
11.7317645004173 23.1843134053726
3.92243574023315 9.68415731092614
10.6454467855899 18.9889607336324
2.73063995591679 8.44386208346859
7.14794262265793 13.4962776395222
7.59656249740495 13.7860379925319
4.92599941855622 10.7964259449703
3.57349571549561 9.34091196963527
4.27332938656167 9.66611691620106
5.09518600991506 10.5504808264948
4.05137210172103 9.74661719243115
6.2460279805281 12.3202421015106
4.09169983413681 9.12280529468351
1.90207357931074 6.69261113216888
2.39985467357243 7.42151011743574
3.02147972741045 9.26210803641831
9.30434561704523 16.3338849123717
4.77702512326077 10.749880508808
5.94016675048282 12.5261940107542
1.81249822533356 7.25986565225737
6.18348651445939 11.4878765940023
8.96249841434777 17.0475292480431
5.5685641981036 12.8898943065908
3.34624777408278 9.54374142371725
1.83086375675176 7.18855296634245
1.00898878322725 6.08378588599246
2.48607074373567 7.52017403637919
3.03342300153745 7.7590486366491
1.17312743348066 5.91937055215153
6.7377205572809 14.1530512036141
1.88068552526112 6.75765284468551
7.88514725170844 14.3001483806425
6.50842865253186 12.7812474146239
4.08852325661663 9.60616601582809
4.3403842354554 10.7683926263888
4.68144926531496 11.3211818089044
3.07937811111865 9.06635291232815
7.3400948840365 14.6697948461096
6.83260524361918 12.0873222556978
5.98236617958075 13.5372546544223
0.606442228131608 4.70624074888399
4.29664094468348 10.6236906007901
2.90689059560852 7.93020376360345
4.5413289770456 10.1658184884679
1.58135124716878 7.36999855154958
8.1748508001919 14.7818367618489
6.88572687396922 12.7581196110093
6.03523899309374 12.7972233396232
4.69766263347052 12.1017231366661
4.94708166744681 11.5941745595009
8.10510969946571 14.5515276869272
4.56666296296261 10.7649015089029
3.97933944567821 10.3517316039493
4.23725777090037 8.92421838203114
3.39334755137725 8.42817624965076
5.94016675048282 11.1611950392795
6.25257082639488 13.3143312358243
5.34171895202843 11.4579039885763
5.04897722522605 11.5856986390404
3.41650199286742 9.34475975144392
5.12928301694497 11.2176510376661
3.61999982982136 9.96035471761656
8.9811105702405 15.711660354327
8.49570515465951 16.0385803161646
6.4988093249842 12.6366997447593
1.02502879449152 5.99623864764396
8.56902012195893 15.2860400756094
6.68025402093289 12.4850391118715
6.67895218767146 13.4496759912462
1.91647664443772 7.06051309991531
6.32728316614492 12.6234985503462
3.67948009950545 11.6654794473767
3.68116812041669 10.2844547871993
7.12789117555268 13.0964463030202
4.33931557241328 10.5452438842323
5.89778496437923 11.9418749861111
6.1554254317472 12.4489460131389
2.99819550315325 9.12157869761684
8.91337564003531 15.7013124636406
4.1053847492476 9.67457254952716
6.41835863488438 12.1663987969473
5.53628607563725 11.3707073118776
6.40815987704708 12.4475913771024
2.79493566280354 7.61483085688376
4.9159988517389 10.3055119637484
6.8330165608111 13.185046942327
4.69988472869748 9.97747346937516
3.25436728144083 9.45946899573471
5.68067598497242 10.8177866824592
4.8891084419241 10.9405380292783
3.57046293102604 9.01887464074952
7.61998149533315 14.034893980772
5.83503979899476 12.4570189409406
3.26716121802226 9.53421997076782
4.06047978140759 10.3233576239708
4.5713734359732 10.0294351375376
3.69209237542757 9.54885449353142
7.22968404793913 14.1276923202862
2.56254772419912 7.55780825096172
3.7983097824546 8.70089107642314
3.48252564076792 9.17026643539732
4.68313498512609 11.683521854118
7.40748022209666 14.5254422714337
3.6573541815237 9.53554082186773
6.59215800212536 12.2054685583344
3.43729433149714 9.98767995349013
6.6562103201826 11.7108497533372
6.63557302742459 13.4418904248431
5.19160212846187 11.7342291235511
5.39240329492788 10.5608571403417
4.78240856492737 10.9062724666475
7.85731235004419 18.9627202240705
7.09647797964499 16.0738047659402
5.90339986292342 12.9877651420817
7.70570149684579 14.5808513764437
9.22524359426085 16.3629897781905
4.80516345349566 12.0835212143344
3.55336050333533 9.46146898457422
4.83111719461642 11.3527646165423
7.03625604991478 13.7123385705696
7.9560130780881 15.6147712350295
6.48381577726426 12.1250363056754
8.10007094935113 14.2369749568304
6.36124198846498 12.7781864429356
1.98823022306046 7.43436856848883
2.33342373372519 8.48588841056935
3.93781516880342 9.59914731517717
4.48381577726426 9.2821289535837
5.96820597867691 11.7585171128081
5.77728819675546 11.6205900735344
2.61529857909211 7.31287152801919
5.81730347583199 11.7632403872541
5.38067750722289 12.39747723762
4.98002530023873 10.9367238295984
9.04247334646563 16.3606786415834
8.10972620198792 14.3024841141325
9.29153909794262 18.3410728755495
7.31748045049478 14.6125267326197
12.6663083425095 24.4561083896017
6.43579525437006 12.3131046888471
7.09077405464075 13.7704610312602
7.76204977361429 14.9480936149693
6.59663703410207 11.9747332174334
5.33243941702087 12.4316447266122
3.43629511983936 8.88371321345583
5.4075227099128 11.9365316662943
6.68411741283916 12.0523522115831
5.36448488746492 12.4598009799221
4.23687524536694 9.44761974297478
4.57697555420653 10.2970138626079
7.72900887033786 15.3210068864366
9.64214648517 16.920500237255
5.64839353657823 11.8819487196661
4.66434061183981 9.6142664628156
8.57798578208238 16.1082324414347
4.10643207781693 9.46562138198426
4.03957710306068 10.7940387460814
8.77815928522804 16.1660794786555
4.603477988254 11.5151088933749
4.89845023280787 11.5387040336033
4.20847824221171 10.3381078473601
0.51853513898218 4.27529417064176
5.99932357815082 12.4225098439406
2.82476785314329 9.67094951872022
5.41616416473313 12.6402347413262
3.5197934862411 10.2577294104721
2.71369581484336 8.14247895442993
4.96000193206808 10.5057910378448
11.249400896178 19.9116995981951
11.0296392292237 19.2718619106111
3.93946167836279 10.2348026603674
3.22032995487956 9.17657023615537
6.60684933523511 13.3062850083168
5.03375335188982 14.9431890305773
8.32619351302842 15.9256370413703
6.55865030163732 12.9745124883198
5.231701199029 11.1438558890078
5.04854136569376 10.747352546392
3.91862475557459 9.99824399989524
4.44542875923832 10.9942593837101
4.98675222651434 10.8867867667673
5.88514725170844 11.1199760061826
6.3463364325582 12.7640436259827
7.39974788558425 13.2343522477373
2.70431867776083 7.94157170684555
3.25361115194717 9.95211514591012
7.45032461256884 14.8040787423159
2.93545974780529 7.69264827271553
8.52993804364664 15.8491639824522
7.56968475274893 14.3239567990983
6.47581447897299 13.1834130663412
6.1880447964217 13.4631417338859
7.56140251599921 13.1675860181648
6.20891712931367 12.3483930857831
9.13077646355019 16.4370884396151
7.32235633141441 14.0719747511403
6.42856954721172 13.5849299670414
4.31596466980603 11.5758594154928
5.99350454301801 13.0615944912757
4.57455568565992 11.0361135162264
8.10302547637368 14.9282777594598
7.9482065987006 13.9587754358961
8.62643001030812 21.0205664793833
5.46670868122765 12.2476191265884
6.41987593042219 12.6733457421306
0.358958825832329 2.60832162312831
0.992768430768924 5.77073368172787
3.65019012349678 9.99786139964966
5.28762004411207 11.2550708223065
6.67789578412836 11.8156310189793
5.59909458722437 12.1719901162298
6.50287157457414 13.2337891788744
5.53153741911772 12.0212913615034
6.40828727671226 13.5117428434622
5.59327906445614 11.3141675155326
4.75782333620773 9.81942197051573
5.49329507050358 13.3920164768222
0.763411574470007 5.38804081468746
7.79122802004375 19.3512930738884
8.68894088872416 15.9923800490914
3.50271248596606 8.36462410100011
5.39865819636551 11.2331395604327
4.27444804392521 10.255700963908
5.95471977409348 11.2743836966
7.6839595677832 14.0471244327576
4.12639473762014 10.7778619582833
5.77109325169954 12.4268001634826
6.36889927505647 13.1112587916292
5.67976157351685 14.2503746648516
7.84498815668261 14.2623453663447
3.970163424661 10.1580246472849
5.02270070424423 11.0834692922659
7.22503869081302 13.3786626951429
8.68818035858693 15.5031639575565
5.18100313339229 10.874735264183
1.84398384404833 6.41328900289831
5.45310598038788 11.0215195553392
6.73957811204805 13.4442151328995
4.24963495731019 10.8505918369442
5.53067943809874 11.2914567841027
8.18811899704271 15.610565700187
6.57618198216482 12.4967394677002
3.4036085835437 9.1659099088366
5.20290741814174 12.1737051367813
4.06673502873203 10.7847280605169
6.30747406408971 12.5545976251392
3.96624587322494 10.6118596984529
2.45549162062847 7.61304692000595
3.68173035543584 9.13533819537714
4.29351763041742 10.3432084286953
10.6231430398105 22.1706245679002
5.51309590855101 10.9228708375201
3.40122086216022 8.99134644536407
5.69348695749933 13.8309899353891
6.09434164963584 11.6379092731831
0.195347598322219 1.89463179707473
7.09481666309815 13.4859512131054
3.89336221076387 10.0981711649061
6.44989147301094 13.809256249347
5.46646398383497 11.8887218039009
6.35062984163787 12.440232609793
6.43916599009474 12.7527454781754
1.23112515787905 5.73144306811472
5.84442331685515 11.1745053614822
4.19377174339668 11.2459577117399
6.58976348698498 13.3407686645354
5.51971487168418 11.3147933294731
5.29618205761549 10.6866031552141
8.42956366137428 15.9962209848676
7.43189452583944 13.6739018309142
7.11382028821418 13.9750694811851
5.46229776553889 12.7511255505872
5.07124781946144 10.1374542168568
4.64313466185726 10.3874908441507
9.20179924217128 16.0496712662146
5.78267065867701 11.3883936548277
5.4749227003798 10.5350895809651
3.35049724708413 9.93713963306513
6.22747154635928 13.1485267721135
7.35444775265143 13.693018341734
4.07873790918186 9.54345245652624
1.91552090075196 6.39155521798044
5.2502036564993 11.6118597908745
5.1623913287569 11.2445172478413
5.03771166711375 10.4086189140843
10.8020740377818 18.6407980349539
4.29939120612683 10.1509101923304
3.86839045305445 11.2716379407541
1.9174317553901 6.52211482143295
6.66672109206219 12.7216860962291
5.48486316432233 10.765752568646
0.671293372481576 4.07883954750694
1.43028527297778 8.04300726815908
2.58135124716878 7.9223539134445
7.41991805475 14.8966015215721
3.73660487531425 9.97263953910417
8.44126351954762 15.9950937052029
5.37060023226773 11.8870082135
7.24780886588063 16.0472315044624
3.96693797927846 10.6429800865693
6.47520650791191 13.698182595499
4.71506967937999 9.98145608621503
6.87982827254831 14.0482083315496
1.45022149589718 6.76417744394126
6.03083263670112 12.4626447937355
13.0514243602651 23.2163737686304
9.06011495435975 16.3743704864343
6.1443013483277 12.4687850326599
6.32098101547235 13.4608221421144
0.722466024471091 5.68934120384239
