# Supplementary material for: Simulating multiple faceted variability in single cell RNA sequencing
Source: Nat Commun. 2019 Jun 13;10:2611. doi: 10.1038/s41467-019-10500-w (PMC6565723; doi:10.1038/s41467-019-10500-w)
Supplement: Supplementary file 4 — Source Data [file 41467_2019_10500_MOESM4_ESM.zip › Source_Data_forFigures/SuppFigure6a/symsim/UMI10xt4k.txt]

log2(mean(counts+1)) log2(variance(counts+1))
0.070389327891398 -4.39111166003336
0.0931094043914815 -3.85476786453239
0.128733314122203 -3.34691185612283
0.0473057147783568 -4.67968115797429
0.0519520796347216 -4.81846306355601
0.189033824390017 -3.04927568649197
0.254997086768376 -2.2063766475767
0.0379678501990204 -5.26299580581397
0.111031312388744 -3.51912970974175
0.16349873228288 -3.15018144090643
0.0379678501990204 -5.26299580581397
0.263034405833794 -2.46911417203464
0.0658020583957461 -3.94998856062724
0.0795203396435264 -4.22069928061176
0.0238467419543677 -5.92632112555742
0.321928094887362 -1.86205790046286
0.184809238528292 -2.92400001021048
0.106571664198044 -3.68567045240913
0.16349873228288 -3.06695796405252
0.0238467419543677 -5.92632112555742
0.0565835283663675 -4.69793286253052
0.106571664198044 -3.68567045240913
0.468148835738406 -1.48365871982958
0.102098187618736 -3.61598100494527
0.0612001564367373 -4.37233590762642
0.184809238528292 -2.71948721042934
0.0612001564367373 -4.58747371987721
0.0238467419543677 -5.92632112555742
0.0332761548742986 -5.45070858821413
0.461179280923565 -1.19679600609401
0.259021343327171 -2.19285647731868
0.278975949702815 -2.08759151544244
0.0238467419543677 -5.92632112555742
0.0285691521967709 -5.66818551913647
0.0473057147783568 -4.95098317979169
0.115477217419936 -3.47357382022534
1.22239242133645 0.942579884169837
0.070389327891398 -4.20163386116965
0.0379678501990204 -5.26299580581397
0.0795203396435264 -3.89943105997237
0.128733314122203 -3.44859989837579
0.0473057147783568 -4.95098317979169
0.167786090685978 -3.11812807700013
0.0285691521967709 -5.66818551913647
0.0885939232689884 -3.91681604740544
0.0840642647884745 -4.14334401085288
0.0379678501990204 -5.26299580581397
0.0519520796347216 -4.56903156143402
0.0191088229477047 -6.24336699906504
0.133125083239361 -3.51269032821254
0.070389327891398 -4.20163386116965
0.0426443374084937 -5.09802002034339
0.119909463735197 -3.53768791574334
0.0379678501990204 -5.26299580581397
1.26703633639129 1.15621405054431
0.613531652917927 -0.89550625353219
0.0191088229477047 -6.24336699906504
0.0191088229477047 -6.24336699906504
0.119909463735197 -3.53768791574334
0.0332761548742986 -5.45070858821413
0.0285691521967709 -5.66818551913647
0.0332761548742986 -5.45070858821413
4.31445484795392 6.06456140411571
0.341036917835067 -1.78659636189081
0.0840642647884745 -4.14334401085288
0.0749620576812219 -4.12414543736604
0.119909463735197 -3.65434856359237
0.0749620576812219 -4.3030732451893
0.0795203396435264 -4.22069928061176
0.26703633639129 -2.30283514395797
0.070389327891398 -4.03417711531809
0.0238467419543677 -5.92632112555742
0.0795203396435264 -4.22069928061176
0.892714826844151 -0.100725198181356
0.20997316208238 -2.53367770683537
0.111031312388744 -3.51912970974175
0.0565835283663675 -4.69793286253052
0.176322772640463 -3.13951214926185
0.549258439039477 -0.826569471458976
0.106571664198044 -3.81551624258778
0.0749620576812219 -4.3030732451893
0.0473057147783568 -4.95098317979169
0.0931094043914815 -3.85476786453239
0.0931094043914815 -4.00160925286166
0.159198594849254 -2.80053555284868
0.106571664198044 -3.56655221182103
0.0840642647884745 -3.98216149063343
0.0519520796347216 -4.81846306355601
0.0519520796347216 -4.81846306355601
0.415037499278844 -1.59951080929031
0.0285691521967709 -5.66818551913647
0.218264535713771 -2.44272939938621
0.0795203396435264 -4.05114083871153
0.137503523749935 -3.36602067907053
0.0976107966264223 -3.44106896937727
0.306456686124922 -2.05014135015514
0.119909463735197 -3.65434856359237
0.282933963271499 -1.99678686940481
0.773996325111173 -0.137759274969917
0.0931094043914815 -4.00160925286166
0.22650852980868 -2.69012689693956
0.0191088229477047 -6.24336699906504
0.0238467419543677 -5.92632112555742
0.0840642647884745 -4.14334401085288
0.230612928141416 -2.55195355671324
0.154885601978171 -3.04821096685627
0.0658020583957461 -4.48559410585799
0.0285691521967709 -5.66818551913647
0.0795203396435264 -4.05114083871153
0.0332761548742986 -5.45070858821413
0.0519520796347216 -4.81846306355601
0.111031312388744 -3.63423818721313
0.193246075676931 -2.8032273581061
0.141868716311337 -3.32692263293366
0.0238467419543677 -5.92632112555742
0.0191088229477047 -6.24336699906504
0.111031312388744 -3.75933340719466
0.119909463735197 -3.53768791574334
0.159198594849254 -3.09815774121991
0.137503523749935 -3.46911417203464
0.871843648509318 0.228569052098061
0.0473057147783568 -4.95098317979169
0.0931094043914815 -3.85476786453239
0.0473057147783568 -4.67968115797429
0.0191088229477047 -6.24336699906504
0.0519520796347216 -4.81846306355601
0.0565835283663675 -4.69793286253052
0.0332761548742986 -5.45070858821413
6.38692587935743 10.0777112921964
0.352381891429076 -1.76396905782627
0.16349873228288 -3.06695796405252
0.0565835283663675 -4.46697842769065
0.0426443374084937 -5.09802002034339
0.0885939232689884 -4.07046653102947
0.0658020583957461 -4.48559410585799
0.137503523749935 -3.17960755483965
0.0658020583957461 -4.48559410585799
0.172060745786304 -2.7914876118988
0.070389327891398 -4.39111166003336
0.0840642647884745 -4.14334401085288
0.0285691521967709 -5.66818551913647
0.0565835283663675 -4.46697842769065
0.0565835283663675 -4.69793286253052
0.115477217419936 -3.47357382022534
0.0658020583957461 -4.10741511797619
0.0285691521967709 -5.66818551913647
0.146220740851044 -3.11185760044229
0.0885939232689884 -3.91681604740544
0.0238467419543677 -5.92632112555742
0.150559676575381 -3.16352189279051
0.0332761548742986 -5.45070858821413
0.070389327891398 -4.39111166003336
0.222392421336448 -2.5897956544571
3.38358910264279 4.42655572552421
0.111031312388744 -3.51912970974175
0.0612001564367373 -4.58747371987721
0.115477217419936 -3.47357382022534
0.197446064206217 -2.65272937706899
0.0612001564367373 -4.58747371987721
0.16349873228288 -2.98827461436005
0.146220740851044 -3.03075559852117
0.0565835283663675 -4.69793286253052
0.0612001564367373 -4.58747371987721
0.146220740851044 -3.28917068867816
0.070389327891398 -4.39111166003336
0.167786090685978 -2.81676224003106
0.20163386116965 -2.89308479608349
0.286881147788162 -2.10547582526244
0.128733314122203 -3.25192175965554
0.218264535713771 -2.66951514494619
0.133125083239361 -3.30768427641223
0.16349873228288 -3.23850124389322
0.0976107966264223 -3.66757225874853
0.0191088229477047 -6.24336699906504
0.128733314122203 -3.55800260138604
0.0332761548742986 -5.45070858821413
0.0426443374084937 -5.09802002034339
0.150559676575381 -3.07954736027191
0.250961573533219 -2.41227377639422
0.0285691521967709 -5.66818551913647
0.0238467419543677 -5.92632112555742
0.0749620576812219 -4.3030732451893
0.314213129759357 -1.99063764711628
0.0191088229477047 -6.24336699906504
0.0379678501990204 -5.26299580581397
0.128733314122203 -3.55800260138604
0.418639735959039 -1.42962913267393
0.464668267003444 -1.65901387323821
0.0332761548742986 -5.45070858821413
0.102098187618736 -3.73943384975696
0.070389327891398 -4.39111166003336
0.0238467419543677 -5.92632112555742
0.0238467419543677 -5.43392474357234
0.16349873228288 -2.98827461436005
0.0658020583957461 -4.28414824656176
0.400537929583729 -1.35018847583902
0.0795203396435264 -4.22069928061176
0.0612001564367373 -4.58747371987721
0.230612928141416 -2.73257610640642
0.141868716311337 -3.06224832722248
0.314213129759357 -2.0295074502851
0.0238467419543677 -5.43392474357234
0.167786090685978 -3.20444800977273
0.0379678501990204 -5.26299580581397
0.713695814843359 -0.334528131666996
0.0191088229477047 -6.24336699906504
0.218264535713771 -2.44272939938621
0.20997316208238 -2.53367770683537
0.0749620576812219 -4.12414543736604
0.0885939232689884 -3.91681604740544
0.468148835738406 -1.21370669347023
0.282933963271499 -1.99678686940481
0.278975949702815 -2.04714703241212
0.238786859587116 -2.4094512507363
0.329602022772783 -1.91590538919718
0.150559676575381 -3.25268805012923
0.0191088229477047 -6.24336699906504
0.0238467419543677 -5.92632112555742
0.214124805352847 -2.51471103847475
0.0426443374084937 -5.09802002034339
0.0426443374084937 -4.80042350321631
0.0976107966264223 -3.7957252598056
0.0519520796347216 -4.81846306355601
0.0885939232689884 -4.07046653102947
0.141868716311337 -3.23319804762282
0.0285691521967709 -5.66818551913647
0.0519520796347216 -4.81846306355601
0.0658020583957461 -3.94998856062724
0.0332761548742986 -5.45070858821413
0.242856523896164 -2.24863134070682
0.0191088229477047 -6.24336699906504
0.0332761548742986 -5.45070858821413
0.475084882948783 -1.32470517955794
0.0658020583957461 -4.28414824656176
0.230612928141416 -2.44299174732588
0.0238467419543677 -5.92632112555742
0.159198594849254 -2.9416854352096
0.0285691521967709 -5.66818551913647
0.0885939232689884 -3.91681604740544
0.344828496997441 -1.95478146841802
0.205809537140844 -2.73385945270978
1.31227792485364 0.84455270450217
0.0658020583957461 -4.28414824656176
0.0285691521967709 -5.66818551913647
0.0285691521967709 -5.66818551913647
0.214124805352847 -2.62945312464775
0.106571664198044 -3.45652342800661
0.0885939232689884 -3.77796605674737
0.137503523749935 -2.93859945533586
0.0332761548742986 -5.45070858821413
0.0332761548742986 -5.45070858821413
0.0658020583957461 -4.48559410585799
0.0426443374084937 -5.09802002034339
0.0840642647884745 -4.14334401085288
0.070389327891398 -4.39111166003336
0.0191088229477047 -6.24336699906504
0.0285691521967709 -5.66818551913647
0.0238467419543677 -5.92632112555742
0.137503523749935 -3.46911417203464
0.0658020583957461 -4.48559410585799
0.0285691521967709 -5.66818551913647
0.16349873228288 -2.98827461436005
0.0840642647884745 -3.83719072772589
0.0473057147783568 -4.95098317979169
0.0473057147783568 -4.95098317979169
0.070389327891398 -4.39111166003336
0.102098187618736 -3.73943384975696
0.447138342445868 -1.30041667608754
0.314213129759357 -2.15282537619224
1.42939279225591 1.2634096400227
0.154885601978171 -2.9705165823708
0.0565835283663675 -4.69793286253052
0.0285691521967709 -5.66818551913647
0.159198594849254 -3.27368879829846
5.54853937709386 8.70265796802392
0.0238467419543677 -5.92632112555742
0.0473057147783568 -4.95098317979169
0.133125083239361 -3.40654895809486
0.0426443374084937 -5.09802002034339
0.106571664198044 -3.68567045240913
0.102098187618736 -3.73943384975696
0.180572245641821 -2.87822683735638
0.263034405833794 -2.22400167419811
0.562344198059137 -0.741502923545859
0.189033824390017 -2.76064078838145
0.0749620576812219 -4.12414543736604
0.0519520796347216 -4.81846306355601
0.0749620576812219 -3.96498033087093
5.66078033403255 8.54924792023136
0.137503523749935 -3.17960755483965
0.0426443374084937 -5.09802002034339
0.0749620576812219 -4.3030732451893
0.070389327891398 -4.39111166003336
0.2347056827753 -2.37508667756851
0.0238467419543677 -5.92632112555742
0.0426443374084937 -4.80042350321631
0.0749620576812219 -4.3030732451893
0.367371065648529 -1.83563990579477
0.218264535713771 -2.11554691451606
0.425817338032086 -1.47397586557073
0.0332761548742986 -5.45070858821413
0.119909463735197 -3.42975911495865
0.0885939232689884 -3.91681604740544
0.070389327891398 -4.39111166003336
0.218264535713771 -2.03424299330805
0.146220740851044 -3.38673117423621
0.159198594849254 -3.01780128636424
0.150559676575381 -3.07954736027191
0.0749620576812219 -4.12414543736604
0.263034405833794 -2.22400167419811
0.0795203396435264 -4.22069928061176
0.106571664198044 -3.81551624258778
0.0332761548742986 -5.45070858821413
0.180572245641821 -2.87822683735638
0.070389327891398 -4.20163386116965
0.27500704749987 -2.27516724861942
0.0285691521967709 -5.24580604451645
0.31034012061215 -1.68919301296636
0.159198594849254 -3.09815774121991
0.238786859587116 -2.4094512507363
0.0191088229477047 -6.24336699906504
0.124328135002202 -3.49227535148232
0.128733314122203 -3.44859989837579
0.0658020583957461 -4.28414824656176
0.0976107966264223 -3.7957252598056
0.0519520796347216 -4.56903156143402
0.0658020583957461 -4.48559410585799
0.070389327891398 -4.39111166003336
0.16349873228288 -2.77510072305298
0.0379678501990204 -5.26299580581397
0.0191088229477047 -6.24336699906504
0.22650852980868 -2.35783550515906
0.0473057147783568 -4.95098317979169
0.115477217419936 -3.47357382022534
0.594548549550354 -0.966896740623114
0.2347056827753 -2.47885399778978
0.0285691521967709 -5.66818551913647
0.436517226689295 -1.48866002559365
0.0519520796347216 -4.56903156143402
4.22316508673431 5.63956870404346
0.0285691521967709 -5.66818551913647
0.254997086768376 -2.44824874952633
0.124328135002202 -3.49227535148232
0.133125083239361 -3.30768427641223
0.20997316208238 -2.77653267854611
0.0473057147783568 -4.67968115797429
0.172060745786304 -3.08704472936772
0.0285691521967709 -5.66818551913647
0.154885601978171 -3.13032882709652
0.070389327891398 -4.39111166003336
0.102098187618736 -3.87444767333318
0.137503523749935 -3.09471865725314
0.447138342445868 -1.39876725202816
0.0749620576812219 -4.12414543736604
0.0612001564367373 -4.58747371987721
0.0191088229477047 -6.24336699906504
0.0749620576812219 -4.3030732451893
0.189033824390017 -2.63543693679675
0.0285691521967709 -5.66818551913647
0.0238467419543677 -5.92632112555742
0.0931094043914815 -4.00160925286166
0.425817338032086 -1.34580767447715
0.141868716311337 -3.42716169175049
0.111031312388744 -3.51912970974175
0.0473057147783568 -4.95098317979169
0.133125083239361 -3.40654895809486
0.0238467419543677 -5.92632112555742
0.329602022772783 -1.99063764711628
0.0658020583957461 -4.48559410585799
0.874469117916141 -0.307126990016964
0.214124805352847 -2.57094165709354
0.115477217419936 -3.47357382022534
0.0238467419543677 -5.92632112555742
0.0191088229477047 -6.24336699906504
0.0191088229477047 -6.24336699906504
0.0885939232689884 -4.07046653102947
0.0191088229477047 -6.24336699906504
0.111031312388744 -3.75933340719466
0.115477217419936 -3.70567636650724
2.61038509760106 3.1513563895391
0.0885939232689884 -4.07046653102947
1.03796785019902 0.943784416487872
0.475084882948783 -1.20864237921894
0.0473057147783568 -4.95098317979169
0.0426443374084937 -5.09802002034339
0.903038270112912 0.0235936014769594
0.0840642647884745 -4.14334401085288
0.0379678501990204 -4.93318411185077
0.119909463735197 -3.42975911495865
0.0612001564367373 -4.58747371987721
0.159198594849254 -3.27368879829846
0.128733314122203 -3.55800260138604
0.111031312388744 -3.41253064366827
0.0238467419543677 -5.92632112555742
0.0426443374084937 -5.09802002034339
0.246914740470517 -2.48127681074321
0.0238467419543677 -5.92632112555742
0.0795203396435264 -4.22069928061176
0.0426443374084937 -4.80042350321631
0.0191088229477047 -6.24336699906504
0.137503523749935 -3.36602067907053
0.167786090685978 -3.20444800977273
0.0749620576812219 -4.3030732451893
0.159198594849254 -3.09815774121991
0.238786859587116 -2.5158144381774
0.0238467419543677 -5.92632112555742
0.0285691521967709 -5.66818551913647
0.829173032263295 0.275990334816893
0.16349873228288 -2.98827461436005
0.124328135002202 -3.38757254303646
0.20997316208238 -2.71188015926809
0.575312330687437 -0.806402285910082
0.0519520796347216 -4.81846306355601
0.137503523749935 -3.01454830856916
0.0238467419543677 -5.92632112555742
0.0976107966264223 -3.93638163008604
0.115477217419936 -3.58496250072116
0.318075769391756 -1.9808911770523
0.159198594849254 -3.01780128636424
0.0285691521967709 -5.66818551913647
0.306456686124922 -1.9349664690411
0.0795203396435264 -3.89943105997237
0.0191088229477047 -6.24336699906504
0.167786090685978 -3.11812807700013
0.0238467419543677 -5.92632112555742
0.84799690655495 -0.0440925841831705
0.374807654490311 -1.3835804041454
0.0612001564367373 -4.37233590762642
2.20893338182772 2.61711970732998
0.106571664198044 -3.56655221182103
0.0426443374084937 -5.09802002034339
0.0285691521967709 -5.66818551913647
0.106571664198044 -3.68567045240913
1.27301849440642 0.547212655597094
0.321928094887362 -1.93398282726549
0.16349873228288 -2.77510072305298
0.0931094043914815 -3.72150133366892
0.128733314122203 -3.34691185612283
0.0565835283663675 -4.69793286253052
3.27451016613078 3.78569983301234
0.0565835283663675 -4.46697842769065
0.0565835283663675 -4.46697842769065
0.0426443374084937 -5.09802002034339
0.259021343327171 -2.38110662504234
0.0658020583957461 -4.48559410585799
0.0519520796347216 -4.81846306355601
2.06350294230616 2.07323560554519
0.176322772640463 -2.97873420767859
0.306456686124922 -1.82831046096755
0.0191088229477047 -6.24336699906504
2.88362081628567 4.43525395610641
0.150559676575381 -3.16352189279051
0.647698256069119 -0.783824612640753
0.0658020583957461 -4.28414824656176
0.0379678501990204 -5.26299580581397
0.0332761548742986 -5.45070858821413
0.0795203396435264 -4.05114083871153
0.16349873228288 -3.06695796405252
0.0238467419543677 -5.92632112555742
0.115477217419936 -3.70567636650724
1.1613502657043 1.45582439604589
0.329602022772783 -2.0295074502851
0.65382435886596 -0.674127181470145
0.111031312388744 -3.51912970974175
0.325770161181757 -1.85337238316527
0.0426443374084937 -5.09802002034339
0.0426443374084937 -5.09802002034339
0.0332761548742986 -5.45070858821413
0.0426443374084937 -5.09802002034339
0.0658020583957461 -4.48559410585799
0.0191088229477047 -6.24336699906504
0.111031312388744 -3.75933340719466
0.0795203396435264 -4.22069928061176
0.0976107966264223 -3.66757225874853
0.0658020583957461 -4.48559410585799
0.0285691521967709 -5.66818551913647
0.0612001564367373 -4.58747371987721
0.0795203396435264 -4.22069928061176
0.0379678501990204 -4.93318411185077
0.070389327891398 -4.03417711531809
0.180572245641821 -2.95098317979169
0.450661409009565 -1.1832553318548
0.0565835283663675 -4.69793286253052
0.0976107966264223 -3.93638163008604
0.356143810225275 -1.82346374461438
0.128733314122203 -3.44859989837579
0.0885939232689884 -3.91681604740544
0.659924558402378 -0.572375890277463
0.184809238528292 -2.48532389607898
0.197446064206217 -2.84734084663232
0.0238467419543677 -5.92632112555742
0.810100298796422 -0.170093888673133
0.0749620576812219 -4.3030732451893
0.0840642647884745 -4.14334401085288
0.404176506647077 -1.52861096538291
0.0473057147783568 -4.95098317979169
0.393233128960495 -1.54386488740452
0.0931094043914815 -4.00160925286166
0.0191088229477047 -6.24336699906504
0.367371065648529 -1.61268172651311
0.0426443374084937 -5.09802002034339
0.119909463735197 -3.23546845942365
0.0426443374084937 -5.09802002034339
0.254997086768376 -2.34658460307824
0.0519520796347216 -4.56903156143402
0.189033824390017 -2.82756814294711
0.0612001564367373 -4.58747371987721
0.0332761548742986 -5.45070858821413
0.0565835283663675 -4.69793286253052
0.0379678501990204 -5.26299580581397
0.294743265561132 -2.12414543736604
0.0191088229477047 -6.24336699906504
0.0285691521967709 -5.66818551913647
0.37851162325373 -1.78105817834938
0.0976107966264223 -3.7957252598056
0.0426443374084937 -5.09802002034339
0.193246075676931 -2.55620414261711
0.975752453753323 0.575819575174092
0.20163386116965 -2.69262021368179
0.796320871782627 -0.340156879626511
0.0379678501990204 -5.26299580581397
0.106571664198044 -3.68567045240913
0.146220740851044 -3.28917068867816
0.146220740851044 -3.28917068867816
0.205809537140844 -2.49753371916952
0.0332761548742986 -5.45070858821413
0.356143810225275 -1.78970705623818
0.0379678501990204 -5.26299580581397
0.111031312388744 -3.51912970974175
0.0473057147783568 -4.95098317979169
0.0379678501990204 -5.26299580581397
0.675063155240299 -0.714648919506579
0.0931094043914815 -3.85476786453239
0.0840642647884745 -3.98216149063343
0.0519520796347216 -4.56903156143402
0.0519520796347216 -4.56903156143402
0.0285691521967709 -5.66818551913647
0.0285691521967709 -5.66818551913647
0.0519520796347216 -4.81846306355601
0.0426443374084937 -5.09802002034339
2.89271482684415 3.48567954664043
0.102098187618736 -3.87444767333318
0.0191088229477047 -6.24336699906504
0.0612001564367373 -4.58747371987721
0.0840642647884745 -4.14334401085288
0.167786090685978 -3.0366825961157
0.0749620576812219 -3.96498033087093
0.20163386116965 -2.69262021368179
0.0426443374084937 -5.09802002034339
0.0238467419543677 -5.92632112555742
0.0332761548742986 -5.45070858821413
0.0379678501990204 -4.66491780530255
0.137503523749935 -3.46911417203464
0.404176506647077 -1.6146505372187
0.102098187618736 -3.39686013024169
0.0379678501990204 -5.26299580581397
0.119909463735197 -3.53768791574334
0.102098187618736 -3.87444767333318
0.0885939232689884 -3.77796605674737
0.0473057147783568 -4.95098317979169
0.0238467419543677 -5.92632112555742
0.0191088229477047 -6.24336699906504
0.925999418556223 -0.0292448197758571
0.0285691521967709 -5.66818551913647
3.1281834017691 5.15527334296135
0.600904044590178 -0.841017469106553
0.0285691521967709 -5.24580604451645
0.0191088229477047 -6.24336699906504
0.0885939232689884 -3.91681604740544
0.0840642647884745 -3.83719072772589
0.0840642647884745 -3.98216149063343
0.0565835283663675 -4.69793286253052
0.0795203396435264 -4.22069928061176
0.146220740851044 -3.28917068867816
0.318075769391756 -1.80199299055522
0.0749620576812219 -4.3030732451893
0.146220740851044 -3.03075559852117
0.159198594849254 -3.09815774121991
0.070389327891398 -4.39111166003336
0.0976107966264223 -3.93638163008604
0.0238467419543677 -5.92632112555742
0.0612001564367373 -4.58747371987721
0.106571664198044 -3.56655221182103
0.0332761548742986 -5.45070858821413
0.278975949702815 -2.21620816447823
0.128733314122203 -3.55800260138604
0.070389327891398 -4.03417711531809
0.238786859587116 -2.5158144381774
0.0658020583957461 -4.28414824656176
0.0976107966264223 -3.7957252598056
0.0285691521967709 -5.66818551913647
0.352381891429076 -1.73156093291947
0.348610137539868 -1.90954682624418
0.0565835283663675 -4.69793286253052
0.141868716311337 -3.42716169175049
0.0426443374084937 -5.09802002034339
0.102098187618736 -3.73943384975696
0.16349873228288 -2.91366155358595
0.0426443374084937 -5.09802002034339
0.238786859587116 -2.17349997675138
0.102098187618736 -3.87444767333318
0.0658020583957461 -4.48559410585799
0.337235347675211 -1.97234569299183
0.0332761548742986 -5.45070858821413
0.286881147788162 -2.06453394493134
0.180572245641821 -2.95098317979169
0.0332761548742986 -5.45070858821413
0.0191088229477047 -6.24336699906504
0.0332761548742986 -5.45070858821413
0.722466024471091 -0.0329424596664488
1.48714329975926 0.802235875207201
0.218264535713771 -2.44272939938621
0.367371065648529 -1.58346750480701
0.141868716311337 -3.32692263293366
0.411426245726465 -1.54691632363827
0.111031312388744 -3.63423818721313
0.0285691521967709 -5.66818551913647
0.137503523749935 -2.93859945533586
0.0931094043914815 -4.00160925286166
0.214124805352847 -2.4605900997281
1.18692307779421 0.712744217537235
0.0379678501990204 -5.26299580581397
0.124328135002202 -3.60517572161067
0.0191088229477047 -6.24336699906504
0.0519520796347216 -4.56903156143402
0.0426443374084937 -5.09802002034339
0.137503523749935 -3.26980536381123
0.0191088229477047 -6.24336699906504
0.0332761548742986 -5.45070858821413
0.0473057147783568 -4.95098317979169
0.146220740851044 -3.19779179487526
0.0565835283663675 -4.69793286253052
0.0285691521967709 -5.66818551913647
0.0379678501990204 -5.26299580581397
0.0473057147783568 -4.67968115797429
0.0191088229477047 -6.24336699906504
0.124328135002202 -3.60517572161067
0.0565835283663675 -4.46697842769065
0.418639735959039 -1.65419668763389
5.12032428955132 7.46847534464576
0.411426245726465 -1.66435691161144
0.0238467419543677 -5.92632112555742
0.167786090685978 -2.81676224003106
0.27500704749987 -2.22919569811318
0.0840642647884745 -4.14334401085288
0.20163386116965 -2.63154463693002
0.111031312388744 -3.41253064366827
0.742724863454891 -0.378595260173136
0.0931094043914815 -4.00160925286166
0.0332761548742986 -5.45070858821413
0.128733314122203 -3.55800260138604
0.205809537140844 -2.61086296559444
0.0426443374084937 -5.09802002034339
0.070389327891398 -4.39111166003336
0.0238467419543677 -5.92632112555742
0.070389327891398 -4.39111166003336
0.0426443374084937 -5.09802002034339
0.133125083239361 -3.40654895809486
0.070389327891398 -4.20163386116965
0.690044546778714 -0.804912290412178
0.0840642647884745 -4.14334401085288
0.447138342445868 -1.27684206115503
0.070389327891398 -4.39111166003336
0.102098187618736 -3.61598100494527
0.0749620576812219 -4.12414543736604
0.172060745786304 -2.85989620906635
0.124328135002202 -3.49227535148232
0.146220740851044 -3.19779179487526
0.259021343327171 -2.23766659241441
0.0285691521967709 -5.66818551913647
0.37851162325373 -1.56579019144631
0.282933963271499 -2.39322240662917
0.27500704749987 -2.27516724861942
0.604071323668861 -0.678033305092812
0.106571664198044 -3.68567045240913
0.0885939232689884 -3.77796605674737
2.74487867580947 3.11060496068136
0.0931094043914815 -3.85476786453239
0.124328135002202 -3.38757254303646
0.137503523749935 -3.36602067907053
0.20163386116965 -2.82312223791592
0.0238467419543677 -5.92632112555742
0.128733314122203 -2.85290752250686
0.594548549550354 -0.893353646295321
0.0565835283663675 -4.69793286253052
0.115477217419936 -3.370172322341
0.106571664198044 -3.68567045240913
0.102098187618736 -3.87444767333318
0.0332761548742986 -5.45070858821413
0.0658020583957461 -4.48559410585799
0.180572245641821 -2.74287498446149
0.119909463735197 -3.42975911495865
0.382206106811471 -1.77449532332831
0.197446064206217 -2.59328557831133
0.0840642647884745 -4.14334401085288
0.222392421336448 -2.71093209195873
0.0285691521967709 -5.66818551913647
0.0473057147783568 -4.95098317979169
0.115477217419936 -3.370172322341
0.0885939232689884 -4.07046653102947
0.0565835283663675 -4.46697842769065
0.0795203396435264 -4.22069928061176
0.137503523749935 -3.09471865725314
2.21723071622067 3.10369130304223
0.180572245641821 -2.74287498446149
0.348610137539868 -1.94626483394266
0.0565835283663675 -4.46697842769065
0.0285691521967709 -5.66818551913647
0.0191088229477047 -6.24336699906504
0.141868716311337 -3.32692263293366
0.0565835283663675 -4.69793286253052
0.0519520796347216 -4.81846306355601
0.133125083239361 -3.40654895809486
0.0885939232689884 -4.07046653102947
0.167786090685978 -2.21419171450048
0.184809238528292 -2.92400001021048
0.0795203396435264 -4.05114083871153
0.0565835283663675 -4.69793286253052
0.0612001564367373 -4.58747371987721
2.15812155482843 2.2028885321475
0.356143810225275 -1.82346374461438
0.180572245641821 -2.87822683735638
0.26703633639129 -2.04217027205214
0.0612001564367373 -4.58747371987721
0.0426443374084937 -5.09802002034339
0.2347056827753 -2.5906673442804
3.95636647632445 5.10085907817136
0.0332761548742986 -5.45070858821413
0.597729796795034 -0.840758196242349
0.0976107966264223 -3.7957252598056
0.254997086768376 -2.34658460307824
0.0749620576812219 -4.3030732451893
0.205809537140844 -2.55308582233647
0.0285691521967709 -4.91949063238815
0.137503523749935 -3.36602067907053
0.0885939232689884 -4.07046653102947
0.141868716311337 -3.32692263293366
0.070389327891398 -4.39111166003336
0.102098187618736 -3.73943384975696
0.159198594849254 -3.01780128636424
0.0840642647884745 -3.98216149063343
0.0191088229477047 -6.24336699906504
0.146220740851044 -3.28917068867816
0.205809537140844 -2.73385945270978
0.0238467419543677 -5.92632112555742
0.0332761548742986 -5.45070858821413
0.0285691521967709 -5.66818551913647
0.0473057147783568 -4.95098317979169
0.0191088229477047 -6.24336699906504
0.0426443374084937 -4.80042350321631
0.230612928141416 -2.44299174732588
0.0612001564367373 -4.58747371987721
0.230612928141416 -2.49644420744432
0.815575428862573 -0.154041783738331
0.133125083239361 -3.40654895809486
0.314213129759357 -2.0694535684296
0.193246075676931 -2.6744351754313
0.0379678501990204 -5.26299580581397
0.0332761548742986 -5.45070858821413
0.0191088229477047 -6.24336699906504
0.0931094043914815 -4.00160925286166
0.0426443374084937 -5.09802002034339
0.0238467419543677 -5.92632112555742
0.111031312388744 -3.63423818721313
0.325770161181757 -2.03919243566981
0.0238467419543677 -5.92632112555742
0.159198594849254 -3.01780128636424
0.344828496997441 -1.77890403615492
0.102098187618736 -3.73943384975696
0.0749620576812219 -4.3030732451893
0.0565835283663675 -4.69793286253052
2.37480765449031 2.45155553454873
0.124328135002202 -3.49227535148232
0.0332761548742986 -5.08049940982673
0.0426443374084937 -5.09802002034339
0.290817562347332 -2.26895240925951
0.539365634281046 -0.917058986707331
2.77188557851537 3.08224803195275
0.0565835283663675 -4.69793286253052
0.0285691521967709 -5.66818551913647
0.953575662908648 0.595528142214634
0.180572245641821 -2.87822683735638
0.133125083239361 -3.30768427641223
0.0285691521967709 -5.66818551913647
0.0426443374084937 -5.09802002034339
0.0426443374084937 -4.80042350321631
0.0565835283663675 -4.46697842769065
0.0238467419543677 -5.92632112555742
0.0191088229477047 -6.24336699906504
0.176322772640463 -2.76686707988007
0.0191088229477047 -6.24336699906504
0.0931094043914815 -3.85476786453239
0.306456686124922 -1.82831046096755
0.0473057147783568 -4.95098317979169
0.0238467419543677 -5.43392474357234
0.133125083239361 -3.51269032821254
0.314213129759357 -2.0295074502851
0.167786090685978 -3.0366825961157
0.250961573533219 -2.09121921689925
0.133125083239361 -3.51269032821254
0.325770161181757 -1.78526525765285
0.102098187618736 -3.50226446764647
0.0658020583957461 -4.48559410585799
0.0191088229477047 -6.24336699906504
0.106571664198044 -3.81551624258778
0.141868716311337 -3.23319804762282
0.0885939232689884 -3.91681604740544
0.0473057147783568 -4.95098317979169
0.429392792255914 -1.20222585750167
0.0285691521967709 -5.66818551913647
0.0795203396435264 -4.05114083871153
0.27500704749987 -2.22919569811318
0.0332761548742986 -5.45070858821413
0.0840642647884745 -3.98216149063343
0.0565835283663675 -4.46697842769065
0.150559676575381 -3.16352189279051
0.0840642647884745 -3.98216149063343
0.124328135002202 -3.38757254303646
0.0426443374084937 -5.09802002034339
0.180572245641821 -2.80896417491926
0.141868716311337 -3.32692263293366
0.16349873228288 -2.98827461436005
0.0191088229477047 -6.24336699906504
0.102098187618736 -3.87444767333318
0.0795203396435264 -4.05114083871153
0.214124805352847 -2.57094165709354
0.0332761548742986 -5.45070858821413
0.0473057147783568 -4.95098317979169
0.0238467419543677 -5.92632112555742
0.0658020583957461 -4.28414824656176
2.62527048937469 3.23969127610878
0.0840642647884745 -3.83719072772589
0.411426245726465 -1.31314911243716
0.2347056827753 -2.53367770683537
0.0519520796347216 -4.81846306355601
0.141868716311337 -3.42716169175049
0.418639735959039 -1.42962913267393
0.16349873228288 -3.06695796405252
0.0795203396435264 -4.22069928061176
0.0612001564367373 -4.58747371987721
0.0426443374084937 -4.80042350321631
0.793549122532574 -0.101605042838379
0.115477217419936 -3.70567636650724
0.0426443374084937 -5.09802002034339
0.205809537140844 -2.67105085283085
0.0840642647884745 -4.14334401085288
0.0238467419543677 -5.92632112555742
0.0332761548742986 -5.45070858821413
0.106571664198044 -3.56655221182103
3.23623747733529 4.04548641285367
0.0191088229477047 -6.24336699906504
0.193246075676931 -2.73739455277812
0.0473057147783568 -4.95098317979169
0.137503523749935 -3.46911417203464
0.0238467419543677 -5.92632112555742
0.150559676575381 -3.16352189279051
0.193246075676931 -2.8032273581061
0.0519520796347216 -4.81846306355601
0.0285691521967709 -5.66818551913647
0.0885939232689884 -4.07046653102947
0.318075769391756 -1.67330618555049
0.205809537140844 -2.55308582233647
0.115477217419936 -3.27368879829846
0.0519520796347216 -4.56903156143402
0.0332761548742986 -5.45070858821413
0.197446064206217 -2.77951128913229
0.154885601978171 -3.21740442909146
0.0885939232689884 -4.07046653102947
0.0565835283663675 -4.69793286253052
0.0191088229477047 -6.24336699906504
0.0191088229477047 -6.24336699906504
0.0332761548742986 -5.45070858821413
0.189033824390017 -2.89775197336065
0.363638346772199 -1.61894200011662
0.150559676575381 -3.16352189279051
0.0612001564367373 -4.58747371987721
0.0426443374084937 -5.09802002034339
0.106571664198044 -3.68567045240913
0.189033824390017 -2.76064078838145
0.189033824390017 -2.97152546006289
0.124328135002202 -3.60517572161067
0.0191088229477047 -6.24336699906504
0.146220740851044 -3.28917068867816
0.0285691521967709 -5.66818551913647
0.0749620576812219 -4.3030732451893
0.539365634281046 -1.01117297444037
0.0285691521967709 -5.66818551913647
0.0795203396435264 -4.05114083871153
0.205809537140844 -2.73385945270978
0.0976107966264223 -3.7957252598056
0.0238467419543677 -5.92632112555742
0.793549122532574 -0.00160925286165705
0.0795203396435264 -4.22069928061176
0.2347056827753 -2.65000111387777
0.0612001564367373 -4.37233590762642
0.070389327891398 -4.39111166003336
0.102098187618736 -3.50226446764647
0.0749620576812219 -4.3030732451893
0.0976107966264223 -3.7957252598056
0.0238467419543677 -5.92632112555742
0.26703633639129 -2.12393510641571
0.0379678501990204 -4.93318411185077
0.0565835283663675 -4.46697842769065
0.197446064206217 -2.65272937706899
0.0565835283663675 -4.69793286253052
0.298658315564515 -2.24374782820984
0.385891153619327 -1.76807174427236
0.119909463735197 -2.47589829684291
0.197446064206217 -2.48127681074321
0.133125083239361 -3.40654895809486
0.111031312388744 -3.63423818721313
0.250961573533219 -2.46457948850178
0.0658020583957461 -4.28414824656176
0.672048117484868 0.0815433178550924
0.0473057147783568 -4.67968115797429
1.97452931248388 1.90725082230356
0.0931094043914815 -3.85476786453239
0.133125083239361 -3.51269032821254
0.457681836687337 -1.31486862997863
0.146220740851044 -3.11185760044229
0.371094151691247 -1.57745496405221
0.0473057147783568 -4.67968115797429
0.0749620576812219 -4.12414543736604
0.259021343327171 -2.28391324804772
0.344828496997441 -1.88183809090875
0.0426443374084937 -5.09802002034339
0.176322772640463 -2.90460050733978
0.20163386116965 -2.82312223791592
0.0332761548742986 -5.45070858821413
0.0285691521967709 -5.66818551913647
0.254997086768376 -2.50190001266389
0.20997316208238 -2.71188015926809
0.0285691521967709 -5.66818551913647
0.0519520796347216 -4.35643463024133
1.00480098626382 0.133491683088078
0.0473057147783568 -4.67968115797429
0.751320887143276 -0.264482652608471
0.238786859587116 -2.5158144381774
0.133125083239361 -3.12821787460427
0.0885939232689884 -4.07046653102947
0.0332761548742986 -5.08049940982673
0.22650852980868 -2.51443532035811
0.0332761548742986 -5.45070858821413
1.14839183989267 0.507034447709298
0.154885601978171 -3.13032882709652
0.552541023028779 -1.06749718851811
0.662965012722429 -0.708958950496541
0.214124805352847 -2.51471103847475
0.0565835283663675 -4.69793286253052
0.0191088229477047 -6.24336699906504
0.124328135002202 -3.28995702708586
0.070389327891398 -4.39111166003336
0.0426443374084937 -5.09802002034339
0.325770161181757 -1.6887781473874
0.150559676575381 -3.16352189279051
0.172060745786304 -2.85989620906635
0.302562770020431 -2.18691235546288
0.0191088229477047 -6.24336699906504
0.115477217419936 -3.70567636650724
0.0749620576812219 -4.3030732451893
0.0795203396435264 -3.7621675653455
0.0285691521967709 -5.24580604451645
0.16349873228288 -2.84271830169432
0.0379678501990204 -4.93318411185077
0.193246075676931 -2.73739455277812
0.230612928141416 -2.55195355671324
0.512648295905266 -1.27695898112869
0.20163386116965 -2.96661383150545
0.468148835738406 -1.16962346626703
0.133125083239361 -3.51269032821254
0.154885601978171 -2.9705165823708
0.070389327891398 -4.03417711531809
0.591360271919307 -0.4893823663477
0.0238467419543677 -5.92632112555742
0.0285691521967709 -5.66818551913647
0.478540441585002 -1.50171781969264
0.259021343327171 -2.28391324804772
0.133125083239361 -3.30768427641223
0.0519520796347216 -4.81846306355601
0.106571664198044 -3.81551624258778
0.271027196587325 -2.28885627328171
0.0285691521967709 -5.66818551913647
0.141868716311337 -3.23319804762282
0.0565835283663675 -4.69793286253052
0.218264535713771 -2.55167062910176
0.0285691521967709 -5.66818551913647
0.393233128960495 -1.43548996045397
0.119909463735197 -3.32934556644985
0.0191088229477047 -6.24336699906504
0.0285691521967709 -5.66818551913647
0.070389327891398 -4.39111166003336
0.0473057147783568 -4.95098317979169
0.176322772640463 -2.90460050733978
0.594548549550354 -0.77303790271685
0.0885939232689884 -4.07046653102947
0.20163386116965 -2.89308479608349
0.197446064206217 -2.59328557831133
0.0612001564367373 -4.58747371987721
0.37851162325373 -1.71620703399941
0.0658020583957461 -4.48559410585799
0.102098187618736 -3.87444767333318
0.189033824390017 -2.76064078838145
0.0976107966264223 -3.7957252598056
0.0379678501990204 -5.26299580581397
0.0473057147783568 -4.95098317979169
0.271027196587325 -2.19749667468585
0.0238467419543677 -5.92632112555742
0.0426443374084937 -3.99672267972978
0.176322772640463 -2.90460050733978
0.0749620576812219 -4.3030732451893
0.0840642647884745 -3.70546653521592
0.128733314122203 -3.34691185612283
0.146220740851044 -3.38673117423621
0.0658020583957461 -4.48559410585799
0.0658020583957461 -4.48559410585799
0.0285691521967709 -5.66818551913647
0.0332761548742986 -5.45070858821413
0.124328135002202 -3.60517572161067
0.0840642647884745 -3.98216149063343
0.115477217419936 -3.58496250072116
0.0379678501990204 -5.26299580581397
0.0473057147783568 -4.95098317979169
0.119909463735197 -3.42975911495865
0.0795203396435264 -4.22069928061176
0.167786090685978 -2.95959035225183
0.070389327891398 -4.39111166003336
0.0473057147783568 -4.95098317979169
0.938599455335857 0.0930340107492344
0.0379678501990204 -5.26299580581397
0.0285691521967709 -5.66818551913647
0.0976107966264223 -3.7957252598056
0.0612001564367373 -4.37233590762642
0.302562770020431 -2.14362825773408
0.0519520796347216 -4.81846306355601
0.070389327891398 -4.39111166003336
0.0565835283663675 -4.69793286253052
0.102098187618736 -3.87444767333318
0.0840642647884745 -3.98216149063343
0.0238467419543677 -5.92632112555742
0.0795203396435264 -3.7621675653455
0.0519520796347216 -4.81846306355601
0.0426443374084937 -5.09802002034339
0.124328135002202 -3.38757254303646
0.337235347675211 -2.01071920501846
0.0519520796347216 -4.56903156143402
0.0426443374084937 -5.09802002034339
0.0473057147783568 -4.95098317979169
0.176322772640463 -3.13951214926185
0.128733314122203 -3.55800260138604
0.0379678501990204 -5.26299580581397
0.0191088229477047 -6.24336699906504
0.128733314122203 -3.25192175965554
0.604071323668861 -0.807161932285276
0.0473057147783568 -4.95098317979169
0.0565835283663675 -4.46697842769065
0.176322772640463 -2.90460050733978
0.176322772640463 -3.05688464397067
0.0565835283663675 -4.46697842769065
0.133125083239361 -3.40654895809486
0.0519520796347216 -4.81846306355601
0.189033824390017 -2.82756814294711
0.0332761548742986 -5.45070858821413
0.0238467419543677 -5.92632112555742
0.0191088229477047 -6.24336699906504
0.16349873228288 -3.06695796405252
0.0519520796347216 -4.81846306355601
0.141868716311337 -3.14519261743685
0.76836079044174 0.0548968623357211
0.115477217419936 -3.370172322341
0.298658315564515 -2.24374782820984
0.0565835283663675 -4.09307080437166
0.0519520796347216 -4.81846306355601
0.133125083239361 -3.30768427641223
0.341036917835067 -1.72150133366892
0.124328135002202 -3.49227535148232
0.0840642647884745 -3.98216149063343
0.154885601978171 -3.21740442909146
0.111031312388744 -3.22039943751791
0.374807654490311 -1.72261560930344
0.53605290024021 -1.17687776208408
0.102098187618736 -3.73943384975696
0.0519520796347216 -4.56903156143402
0.0285691521967709 -5.66818551913647
0.0426443374084937 -4.80042350321631
0.184809238528292 -2.65728797910218
0.070389327891398 -4.20163386116965
0.137503523749935 -3.17960755483965
0.106571664198044 -3.68567045240913
0.133125083239361 -3.12821787460427
0.0749620576812219 -4.12414543736604
0.0191088229477047 -6.24336699906504
0.0379678501990204 -5.26299580581397
0.0238467419543677 -5.92632112555742
0.172060745786304 -2.85989620906635
0.115477217419936 -3.47357382022534
0.0519520796347216 -4.35643463024133
0.0612001564367373 -4.58747371987721
0.133125083239361 -3.40654895809486
0.115477217419936 -3.47357382022534
0.070389327891398 -4.20163386116965
0.150559676575381 -3.34773031364798
0.411426245726465 -1.2893672331032
0.0285691521967709 -5.66818551913647
0.106571664198044 -3.68567045240913
0.0565835283663675 -4.69793286253052
0.128733314122203 -3.25192175965554
0.0379678501990204 -5.26299580581397
0.0332761548742986 -5.45070858821413
0.119909463735197 -3.53768791574334
0.306456686124922 -2.17531500736202
0.0191088229477047 -6.24336699906504
0.0191088229477047 -6.24336699906504
0.0332761548742986 -5.08049940982673
0.0191088229477047 -6.24336699906504
0.0285691521967709 -5.66818551913647
1.64616265715789 2.50385923393998
0.0612001564367373 -4.58747371987721
0.214124805352847 -2.51471103847475
0.176322772640463 -2.90460050733978
0.242856523896164 -2.61174748180921
0.619804249933457 -0.861210365141144
0.0658020583957461 -4.48559410585799
0.0519520796347216 -4.81846306355601
0.106571664198044 -3.81551624258778
0.0795203396435264 -4.22069928061176
0.0840642647884745 -3.98216149063343
0.443606651475615 -1.14590425117144
0.282933963271499 -2.11722065574799
0.197446064206217 -2.7147281050735
0.0238467419543677 -5.92632112555742
0.119909463735197 -3.06426486071142
0.0931094043914815 -4.00160925286166
0.167786090685978 -2.75032297959169
0.0238467419543677 -5.92632112555742
0.0332761548742986 -5.45070858821413
0.0612001564367373 -4.58747371987721
0.146220740851044 -3.28917068867816
0.230612928141416 -2.66982215577357
0.119909463735197 -3.65434856359237
0.0795203396435264 -4.05114083871153
0.0191088229477047 -6.24336699906504
0.0238467419543677 -5.92632112555742
0.0885939232689884 -4.07046653102947
0.189033824390017 -2.82756814294711
0.0565835283663675 -4.69793286253052
0.0612001564367373 -4.58747371987721
0.0332761548742986 -5.45070858821413
0.222392421336448 -2.42525988244521
0.286881147788162 -2.06453394493134
0.359895945086383 -1.74961971409484
0.070389327891398 -4.39111166003336
0.150559676575381 -3.25268805012923
1.89659477998743 2.00486109797278
0.146220740851044 -3.03075559852117
0.0840642647884745 -4.14334401085288
0.0285691521967709 -4.91949063238815
0.070389327891398 -4.39111166003336
0.070389327891398 -4.39111166003336
0.502500340529183 -1.37955743340528
0.070389327891398 -4.39111166003336
0.0473057147783568 -4.67968115797429
0.0191088229477047 -6.24336699906504
0.0285691521967709 -5.66818551913647
0.102098187618736 -3.61598100494527
0.0285691521967709 -5.66818551913647
0.128733314122203 -3.44859989837579
0.124328135002202 -3.49227535148232
0.532732541948599 -1.0932080535789
0.0519520796347216 -4.81846306355601
0.193246075676931 -2.87220846969966
0.0238467419543677 -5.92632112555742
0.0191088229477047 -6.24336699906504
0.0332761548742986 -5.45070858821413
0.0238467419543677 -5.92632112555742
0.0191088229477047 -6.24336699906504
0.37851162325373 -1.78105817834938
0.0473057147783568 -4.67968115797429
0.119909463735197 -3.53768791574334
0.133125083239361 -3.40654895809486
0.0379678501990204 -4.93318411185077
0.106571664198044 -3.81551624258778
0.0426443374084937 -5.09802002034339
0.31034012061215 -1.88914740486647
0.0519520796347216 -4.81846306355601
0.0658020583957461 -4.48559410585799
0.0519520796347216 -4.81846306355601
0.0379678501990204 -5.26299580581397
0.0976107966264223 -3.93638163008604
3.6750631552403 4.86554591024586
0.070389327891398 -4.20163386116965
0.0191088229477047 -6.24336699906504
0.150559676575381 -3.07954736027191
1.55417951842453 2.15515644483705
0.137503523749935 -3.26980536381123
0.0885939232689884 -3.91681604740544
0.0379678501990204 -5.26299580581397
0.0191088229477047 -6.24336699906504
0.115477217419936 -3.70567636650724
0.687060688339892 -0.556038607800945
0.115477217419936 -3.70567636650724
0.146220740851044 -3.11185760044229
0.27500704749987 -2.22919569811318
0.0238467419543677 -5.92632112555742
0.167786090685978 -3.0366825961157
0.0238467419543677 -5.92632112555742
0.193246075676931 -2.8032273581061
0.562344198059137 -1.26010374374276
0.0749620576812219 -4.12414543736604
0.0519520796347216 -4.81846306355601
0.294743265561132 -2.16684025876577
0.0285691521967709 -5.66818551913647
0.0426443374084937 -5.09802002034339
0.0658020583957461 -4.48559410585799
0.172060745786304 -2.54630551984704
0.0840642647884745 -3.98216149063343
0.137503523749935 -3.26980536381123
0.0285691521967709 -5.66818551913647
0.0885939232689884 -4.07046653102947
0.0473057147783568 -4.95098317979169
0.0519520796347216 -4.81846306355601
0.176322772640463 -2.13802472512447
0.16349873228288 -3.15018144090643
0.0840642647884745 -4.14334401085288
0.070389327891398 -4.03417711531809
0.0976107966264223 -3.7957252598056
0.0519520796347216 -4.81846306355601
0.0285691521967709 -5.66818551913647
0.133125083239361 -3.40654895809486
0.0285691521967709 -5.66818551913647
0.0931094043914815 -3.85476786453239
0.184809238528292 -2.71948721042934
0.0238467419543677 -5.92632112555742
0.0285691521967709 -5.66818551913647
0.246914740470517 -2.32805282887151
0.0238467419543677 -5.92632112555742
0.0238467419543677 -5.92632112555742
0.0379678501990204 -5.26299580581397
0.070389327891398 -4.03417711531809
0.128733314122203 -3.55800260138604
0.371094151691247 -1.36370096677882
0.124328135002202 -3.28995702708586
0.141868716311337 -3.14519261743685
0.298658315564515 -1.95478146841802
0.0379678501990204 -5.26299580581397
0.0238467419543677 -5.92632112555742
0.329602022772783 -1.99063764711628
0.119909463735197 -3.53768791574334
0.826463745005309 -0.122883911381552
0.286881147788162 -2.43010579164923
0.128733314122203 -3.34691185612283
0.141868716311337 -3.23319804762282
0.425817338032086 -1.55672451858228
0.128733314122203 -3.16280151776137
0.115477217419936 -3.47357382022534
0.0473057147783568 -4.95098317979169
0.0658020583957461 -4.28414824656176
0.133125083239361 -3.30768427641223
5.20019567667883 7.53136050827132
0.26703633639129 -2.40135649312783
0.141868716311337 -3.32692263293366
0.111031312388744 -3.63423818721313
0.259021343327171 -2.28391324804772
0.0191088229477047 -6.24336699906504
0.26703633639129 -2.45326070747459
0.0332761548742986 -5.45070858821413
0.189033824390017 -2.89775197336065
0.070389327891398 -4.39111166003336
1.03796785019902 0.38756418601768
0.180572245641821 -2.95098317979169
0.0840642647884745 -4.14334401085288
0.425817338032086 -1.52861096538291
0.070389327891398 -4.39111166003336
0.478540441585002 -1.47464619022582
0.115477217419936 -3.47357382022534
0.0285691521967709 -5.66818551913647
0.0565835283663675 -4.69793286253052
0.0565835283663675 -4.46697842769065
0.0565835283663675 -4.69793286253052
0.0238467419543677 -5.92632112555742
0.0658020583957461 -4.48559410585799
0.0976107966264223 -3.7957252598056
0.0565835283663675 -4.46697842769065
0.321928094887362 -1.69652466813771
0.575312330687437 -0.857941791990632
0.0658020583957461 -4.48559410585799
0.0565835283663675 -4.69793286253052
0.263034405833794 -2.09471865725314
0.167786090685978 -2.75032297959169
0.0976107966264223 -3.93638163008604
0.0519520796347216 -4.56903156143402
0.102098187618736 -3.61598100494527
0.0238467419543677 -5.92632112555742
0.0191088229477047 -6.24336699906504
0.0332761548742986 -5.45070858821413
0.0238467419543677 -5.92632112555742
0.0379678501990204 -5.26299580581397
0.0191088229477047 -6.24336699906504
0.0379678501990204 -5.26299580581397
0.0519520796347216 -4.81846306355601
0.0238467419543677 -5.92632112555742
0.150559676575381 -3.16352189279051
0.0238467419543677 -5.92632112555742
0.0332761548742986 -5.45070858821413
0.0749620576812219 -4.3030732451893
0.176322772640463 -2.90460050733978
0.0840642647884745 -3.98216149063343
0.344828496997441 -1.8124059488778
0.0658020583957461 -4.48559410585799
0.0840642647884745 -3.70546653521592
2.56397160380518 3.26069369079061
0.575312330687437 -0.948156527247975
0.0426443374084937 -5.09802002034339
0.70781924850669 -0.582551982130475
0.0473057147783568 -4.67968115797429
0.119909463735197 -3.42975911495865
0.189033824390017 -2.89775197336065
0.111031312388744 -3.51912970974175
0.0191088229477047 -6.24336699906504
0.0191088229477047 -6.24336699906504
0.20163386116965 -2.82312223791592
0.254997086768376 -2.11994463354131
0.184809238528292 -2.71948721042934
0.119909463735197 -3.53768791574334
0.16349873228288 -2.91366155358595
0.0565835283663675 -4.69793286253052
0.415037499278844 -1.57055943559418
0.159198594849254 -3.09815774121991
0.154885601978171 -3.13032882709652
0.0931094043914815 -3.85476786453239
0.0976107966264223 -3.7957252598056
0.102098187618736 -3.73943384975696
0.499101764067318 -1.38169323974568
0.197446064206217 -2.59328557831133
0.0285691521967709 -5.66818551913647
0.314213129759357 -1.99063764711628
0.0565835283663675 -4.2679450217857
0.197446064206217 -2.84734084663232
0.0379678501990204 -5.26299580581397
0.0238467419543677 -5.92632112555742
0.656877682843514 -0.690775783329049
0.0332761548742986 -5.45070858821413
0.238786859587116 -2.4094512507363
0.0191088229477047 -6.24336699906504
0.0426443374084937 -5.09802002034339
0.0795203396435264 -4.05114083871153
0.128733314122203 -3.44859989837579
0.102098187618736 -3.87444767333318
0.0285691521967709 -5.66818551913647
0.0519520796347216 -4.81846306355601
0.0795203396435264 -4.22069928061176
0.0565835283663675 -4.46697842769065
0.0565835283663675 -4.46697842769065
0.111031312388744 -3.75933340719466
0.0749620576812219 -4.3030732451893
0.0285691521967709 -5.66818551913647
0.481987743203471 -1.07632186609132
0.218264535713771 -2.60938997594102
0.0238467419543677 -5.92632112555742
0.314213129759357 -1.87994253566548
0.124328135002202 -3.60517572161067
0.154885601978171 -3.21740442909146
2.23878685958712 2.46990339518384
0.128733314122203 -3.44859989837579
0.0795203396435264 -4.05114083871153
0.0285691521967709 -5.24580604451645
0.119909463735197 -3.65434856359237
0.0191088229477047 -6.24336699906504
0.0379678501990204 -5.26299580581397
0.0285691521967709 -5.66818551913647
0.111031312388744 -3.63423818721313
0.0519520796347216 -4.81846306355601
0.0379678501990204 -5.26299580581397
0.0565835283663675 -4.69793286253052
0.0473057147783568 -4.95098317979169
0.172060745786304 -3.08704472936772
0.214124805352847 -2.57094165709354
0.205809537140844 -2.49753371916952
0.385891153619327 -1.70378898265378
0.356143810225275 -1.5732371150812
0.111031312388744 -3.75933340719466
0.0191088229477047 -6.24336699906504
0.0658020583957461 -4.48559410585799
0.246914740470517 -2.48127681074321
0.124328135002202 -3.60517572161067
0.0238467419543677 -5.92632112555742
0.0565835283663675 -4.69793286253052
0.0840642647884745 -4.14334401085288
0.0795203396435264 -4.22069928061176
0.282933963271499 -2.03582496819957
0.0379678501990204 -5.26299580581397
0.0238467419543677 -5.92632112555742
0.0658020583957461 -4.48559410585799
0.329602022772783 -1.87994253566548
0.167786090685978 -2.95959035225183
0.0191088229477047 -6.24336699906504
0.0565835283663675 -4.69793286253052
1.4453735776498 1.20233996627232
0.0473057147783568 -4.95098317979169
0.0379678501990204 -5.26299580581397
0.141868716311337 -2.98381457225906
0.0332761548742986 -5.45070858821413
0.0332761548742986 -5.45070858821413
0.146220740851044 -3.11185760044229
0.2347056827753 -2.42603759234802
0.205809537140844 -2.79952741931117
0.27500704749987 -2.27516724861942
0.146220740851044 -3.19779179487526
0.106571664198044 -3.68567045240913
0.137503523749935 -3.36602067907053
0.271027196587325 -2.19749667468585
0.0426443374084937 -5.09802002034339
0.0885939232689884 -4.07046653102947
0.250961573533219 -2.26585500043538
0.359895945086383 -1.7824407323995
0.0612001564367373 -4.01949573797806
0.0379678501990204 -5.26299580581397
0.0749620576812219 -4.3030732451893
0.150559676575381 -3.07954736027191
0.197446064206217 -2.99338874605669
0.0795203396435264 -4.22069928061176
0.214124805352847 -2.62945312464775
2.10768786931437 2.31725953455194
0.532732541948599 -0.95584179209451
0.286881147788162 -2.19101925749868
0.0379678501990204 -5.26299580581397
0.0840642647884745 -3.98216149063343
0.102098187618736 -3.87444767333318
0.53605290024021 -1.05157416555262
0.070389327891398 -4.39111166003336
0.0840642647884745 -4.14334401085288
0.0612001564367373 -4.37233590762642
0.0191088229477047 -6.24336699906504
0.0332761548742986 -5.45070858821413
0.26703633639129 -2.21061385878078
0.102098187618736 -3.50226446764647
0.0426443374084937 -5.09802002034339
0.242856523896164 -2.39322240662917
0.443606651475615 -1.3037083739871
0.363638346772199 -1.71072149491568
0.0379678501990204 -5.26299580581397
0.356143810225275 -1.5169186824264
0.0238467419543677 -5.92632112555742
0.0238467419543677 -5.92632112555742
0.290817562347332 -2.09396315770243
0.0658020583957461 -4.28414824656176
0.150559676575381 -3.00019301559209
0.0473057147783568 -4.67968115797429
0.411426245726465 -1.46471265830303
0.0285691521967709 -5.66818551913647
0.0426443374084937 -5.09802002034339
0.0749620576812219 -4.12414543736604
0.0191088229477047 -6.24336699906504
0.159198594849254 -2.9416854352096
0.070389327891398 -4.39111166003336
0.137503523749935 -3.36602067907053
0.0379678501990204 -5.26299580581397
0.128733314122203 -3.34691185612283
0.111031312388744 -3.51912970974175
0.0885939232689884 -4.07046653102947
0.124328135002202 -3.49227535148232
0.0238467419543677 -5.92632112555742
0.111031312388744 -3.31326901229519
0.0931094043914815 -4.00160925286166
0.0332761548742986 -5.45070858821413
0.512648295905266 -0.925832159261979
0.0238467419543677 -5.92632112555742
0.133125083239361 -3.12821787460427
0.124328135002202 -3.49227535148232
0.0426443374084937 -4.80042350321631
0.0519520796347216 -4.81846306355601
0.0473057147783568 -4.95098317979169
0.26703633639129 -2.2559877450204
0.278975949702815 -2.08759151544244
0.154885601978171 -3.04821096685627
0.2347056827753 -2.53367770683537
0.0191088229477047 -6.24336699906504
0.26703633639129 -2.16662361078025
0.341036917835067 -1.89010093764467
0.404176506647077 -0.960622916116313
0.684070645734081 -0.642148323157316
0.0795203396435264 -4.05114083871153
0.0473057147783568 -4.95098317979169
0.0379678501990204 -5.26299580581397
0.111031312388744 -3.75933340719466
0.0285691521967709 -5.66818551913647
0.20997316208238 -2.71188015926809
0.0285691521967709 -5.66818551913647
0.0238467419543677 -5.92632112555742
0.070389327891398 -4.39111166003336
0.0565835283663675 -4.46697842769065
0.0473057147783568 -4.95098317979169
0.0379678501990204 -5.26299580581397
0.119909463735197 -3.32934556644985
0.0519520796347216 -4.81846306355601
0.0191088229477047 -6.24336699906504
0.172060745786304 -3.00728814566567
0.0285691521967709 -5.66818551913647
0.137503523749935 -3.46911417203464
0.0238467419543677 -5.92632112555742
0.0238467419543677 -5.43392474357234
0.0473057147783568 -4.95098317979169
0.367371065648529 -1.3441734016498
0.454175893185802 -1.29409235004591
0.0565835283663675 -4.46697842769065
0.070389327891398 -4.39111166003336
0.222392421336448 -2.42525988244521
0.0795203396435264 -3.89943105997237
0.189033824390017 -2.63543693679675
0.0238467419543677 -5.92632112555742
0.250961573533219 -1.4144586073935
0.133125083239361 -3.30768427641223
0.154885601978171 -3.04821096685627
0.115477217419936 -3.58496250072116
0.124328135002202 -3.60517572161067
0.0473057147783568 -4.95098317979169
0.0238467419543677 -5.92632112555742
0.137503523749935 -3.26980536381123
0.27500704749987 -2.32265203654722
0.0379678501990204 -5.26299580581397
0.0658020583957461 -4.28414824656176
0.0749620576812219 -4.3030732451893
0.0612001564367373 -4.37233590762642
0.20163386116965 -2.51664254211722
0.478540441585002 -1.25146218066332
0.0332761548742986 -5.45070858821413
0.106571664198044 -3.56655221182103
0.254997086768376 -2.39652135014365
0.0519520796347216 -4.81846306355601
0.070389327891398 -4.20163386116965
0.0931094043914815 -3.85476786453239
0.0473057147783568 -4.95098317979169
0.0749620576812219 -4.3030732451893
0.137503523749935 -3.01454830856916
0.282933963271499 -2.15970799740195
0.0749620576812219 -4.3030732451893
0.0238467419543677 -5.92632112555742
0.0332761548742986 -5.45070858821413
0.37851162325373 -1.71620703399941
0.302562770020431 -2.10160504283838
0.0795203396435264 -4.22069928061176
0.286881147788162 -2.10547582526244
0.0238467419543677 -5.92632112555742
1.24285652389616 0.867874431554892
0.0976107966264223 -3.93638163008604
0.0238467419543677 -5.92632112555742
0.0565835283663675 -4.46697842769065
0.22650852980868 -2.40817010773328
0.070389327891398 -4.39111166003336
0.0473057147783568 -4.67968115797429
0.119909463735197 -3.65434856359237
0.50927356912461 -1.00254344266969
0.222392421336448 -2.47804729680464
0.133125083239361 -3.30768427641223
0.124328135002202 -3.03141295263146
0.184809238528292 -2.85255897528369
0.0840642647884745 -4.14334401085288
0.0379678501990204 -5.26299580581397
0.0238467419543677 -5.92632112555742
0.0426443374084937 -5.09802002034339
0.176322772640463 -2.90460050733978
0.16349873228288 -3.15018144090643
0.0426443374084937 -4.80042350321631
0.0976107966264223 -3.93638163008604
0.443606651475615 -1.48091761864852
0.314213129759357 -2.11053731011211
0.298658315564515 -1.84670436777026
0.0285691521967709 -5.66818551913647
0.0379678501990204 -5.26299580581397
0.0519520796347216 -4.56903156143402
0.0191088229477047 -6.24336699906504
0.167786090685978 -3.0366825961157
0.532732541948599 -0.974682757775265
0.0238467419543677 -5.92632112555742
0.0612001564367373 -4.58747371987721
0.306456686124922 -1.89853130626408
0.0795203396435264 -4.22069928061176
0.16349873228288 -2.91366155358595
0.146220740851044 -3.28917068867816
0.111031312388744 -3.51912970974175
0.0285691521967709 -5.66818551913647
0.278975949702815 -2.35742334190143
0.119909463735197 -3.42975911495865
0.0379678501990204 -5.26299580581397
0.356143810225275 -1.8934432741673
0.150559676575381 -3.16352189279051
0.238786859587116 -2.46165285855398
0.0565835283663675 -4.69793286253052
0.070389327891398 -4.39111166003336
0.0795203396435264 -4.22069928061176
0.0473057147783568 -4.95098317979169
0.0473057147783568 -4.95098317979169
0.407805930047768 -1.31727138694476
0.128733314122203 -3.25192175965554
0.102098187618736 -3.61598100494527
0.450661409009565 -1.34543980164808
0.0191088229477047 -6.24336699906504
0.189033824390017 -2.63543693679675
0.584962500721156 -0.966613831505453
0.20997316208238 -2.65000111387777
0.070389327891398 -4.20163386116965
0.106571664198044 -3.81551624258778
0.27500704749987 -2.47527210769736
0.0749620576812219 -3.82164330899001
0.0285691521967709 -5.66818551913647
0.159198594849254 -2.80053555284868
0.0191088229477047 -6.24336699906504
0.0285691521967709 -5.66818551913647
1.46814883573841 1.22652227637289
0.337235347675211 -2.05014135015514
0.16349873228288 -3.06695796405252
0.0840642647884745 -4.14334401085288
2.47162102764521 2.89775630246669
0.0473057147783568 -4.67968115797429
0.242856523896164 -2.49835139325973
0.0749620576812219 -4.12414543736604
0.0519520796347216 -4.56903156143402
0.0379678501990204 -5.26299580581397
0.0332761548742986 -5.45070858821413
0.0840642647884745 -3.98216149063343
0.0426443374084937 -5.09802002034339
0.128733314122203 -3.34691185612283
0.0426443374084937 -5.09802002034339
0.070389327891398 -4.03417711531809
0.629162304631691 -0.845952527319834
0.526068811667588 -0.920951589516432
0.0473057147783568 -4.95098317979169
0.0238467419543677 -5.92632112555742
0.0238467419543677 -5.92632112555742
0.0931094043914815 -4.00160925286166
0.263034405833794 -2.05407667275579
0.0885939232689884 -3.91681604740544
0.070389327891398 -4.20163386116965
0.180572245641821 -2.95098317979169
0.432959407276106 -1.1988621119196
0.2347056827753 -2.42603759234802
0.141868716311337 -2.98381457225906
0.0885939232689884 -3.91681604740544
0.124328135002202 -3.38757254303646
0.137503523749935 -3.36602067907053
0.167786090685978 -3.0366825961157
0.0749620576812219 -4.12414543736604
0.102098187618736 -3.73943384975696
1.65229527017922 2.32177046742037
0.141868716311337 -3.32692263293366
0.222392421336448 -2.47804729680464
0.124328135002202 -3.28995702708586
0.133125083239361 -3.30768427641223
0.0426443374084937 -5.09802002034339
0.0426443374084937 -5.09802002034339
0.0885939232689884 -4.07046653102947
2.17632277264046 3.16233507731519
0.0749620576812219 -4.12414543736604
0.0885939232689884 -4.07046653102947
0.0565835283663675 -4.46697842769065
0.0285691521967709 -5.66818551913647
0.0658020583957461 -4.48559410585799
0.0285691521967709 -5.66818551913647
0.0976107966264223 -3.93638163008604
1.17632277264046 1.25116429319869
0.0379678501990204 -5.26299580581397
0.0658020583957461 -4.48559410585799
0.436517226689295 -1.46183006116316
0.0565835283663675 -4.69793286253052
0.115477217419936 -3.47357382022534
0.0749620576812219 -4.12414543736604
0.0332761548742986 -5.45070858821413
0.0379678501990204 -5.26299580581397
0.0238467419543677 -5.92632112555742
0.0426443374084937 -5.09802002034339
0.128733314122203 -3.07886770932379
0.0565835283663675 -4.69793286253052
0.0426443374084937 -4.80042350321631
0.184809238528292 -2.85255897528369
0.0885939232689884 -4.07046653102947
0.371094151691247 -1.52097482451031
0.0519520796347216 -4.35643463024133
0.0191088229477047 -6.24336699906504
0.0565835283663675 -4.69793286253052
0.222392421336448 -2.77554117338181
0.115477217419936 -3.370172322341
0.0379678501990204 -5.26299580581397
0.184809238528292 -2.85255897528369
0.0931094043914815 -3.85476786453239
0.0473057147783568 -4.95098317979169
0.0285691521967709 -5.66818551913647
0.436517226689295 -1.40962215579376
0.070389327891398 -4.39111166003336
0.124328135002202 -3.28995702708586
0.0238467419543677 -5.92632112555742
0.0658020583957461 -4.48559410585799
0.0612001564367373 -4.58747371987721
0.298658315564515 -2.15511593689709
0.070389327891398 -4.39111166003336
0.0238467419543677 -5.92632112555742
0.0473057147783568 -4.67968115797429
2.97452931248388 3.62466820782246
0.0191088229477047 -6.24336699906504
0.184809238528292 -2.99916389737394
0.102098187618736 -3.87444767333318
0.0379678501990204 -5.26299580581397
0.111031312388744 -3.75933340719466
0.415037499278844 -0.932447228354261
0.189033824390017 -2.69668106632106
0.0379678501990204 -5.26299580581397
0.0238467419543677 -5.43392474357234
0.0931094043914815 -3.72150133366892
0.0976107966264223 -3.7957252598056
0.197446064206217 -2.7147281050735
0.22650852980868 -2.51443532035811
0.545968369105293 -1.1100511917756
0.0658020583957461 -4.48559410585799
0.0519520796347216 -4.81846306355601
0.141868716311337 -3.23319804762282
0.0285691521967709 -5.66818551913647
0.0840642647884745 -4.14334401085288
0.0519520796347216 -4.81846306355601
0.0519520796347216 -4.81846306355601
0.0565835283663675 -4.69793286253052
0.0379678501990204 -4.93318411185077
0.492280498211304 -1.19734913722692
0.318075769391756 -2.22972367434629
0.0565835283663675 -4.69793286253052
0.0191088229477047 -6.24336699906504
1.77820857639809 1.57937068370701
0.505890929729957 -1.25729436004779
0.0658020583957461 -4.48559410585799
0.0379678501990204 -4.93318411185077
0.0285691521967709 -5.66818551913647
0.106571664198044 -3.81551624258778
0.363638346772199 -1.77532093140888
0.0285691521967709 -5.66818551913647
4.53791724903408 5.90311648181331
0.197446064206217 -2.65272937706899
0.0238467419543677 -5.92632112555742
0.341036917835067 -1.78659636189081
0.0285691521967709 -5.66818551913647
0.150559676575381 -3.16352189279051
0.102098187618736 -3.87444767333318
0.0840642647884745 -4.14334401085288
0.371094151691247 -1.57745496405221
0.2347056827753 -2.47885399778978
0.115477217419936 -3.70567636650724
0.263034405833794 -2.01454830856916
0.0840642647884745 -4.14334401085288
0.0840642647884745 -4.14334401085288
0.070389327891398 -4.20163386116965
0.111031312388744 -3.63423818721313
0.0612001564367373 -4.37233590762642
0.597729796795034 -0.858145861004081
0.0565835283663675 -4.69793286253052
0.0238467419543677 -5.92632112555742
0.278975949702815 -2.21620816447823
0.400537929583729 -1.74373655214364
0.20163386116965 -2.89308479608349
0.341036917835067 -1.92632112555742
0.352381891429076 -1.79712194804844
0.485426827170242 -1.15791248374033
0.415037499278844 -1.59951080929031
0.250961573533219 -2.36179827514488
0.124328135002202 -3.60517572161067
0.0976107966264223 -3.66757225874853
0.0519520796347216 -4.81846306355601
0.137503523749935 -3.36602067907053
0.0332761548742986 -5.45070858821413
0.0426443374084937 -5.09802002034339
0.20997316208238 -2.27828473682052
0.0931094043914815 -4.00160925286166
0.0840642647884745 -4.14334401085288
0.429392792255914 -1.41733391340183
0.22650852980868 -2.46032453230151
3.61863021348655 5.23989515988994
0.37851162325373 -1.88415167131348
0.0379678501990204 -5.26299580581397
0.0332761548742986 -5.45070858821413
0.55581615506164 -0.988178897322965
0.0612001564367373 -4.58747371987721
0.0238467419543677 -5.92632112555742
0.22650852980868 -2.51443532035811
0.0285691521967709 -5.66818551913647
0.0473057147783568 -4.95098317979169
0.128733314122203 -3.44859989837579
0.146220740851044 -3.19779179487526
0.0658020583957461 -4.48559410585799
0.0612001564367373 -4.58747371987721
0.0379678501990204 -5.26299580581397
0.400537929583729 -1.25498936668179
0.0749620576812219 -4.3030732451893
0.0795203396435264 -4.05114083871153
0.102098187618736 -3.87444767333318
0.0332761548742986 -5.45070858821413
0.356143810225275 -1.75672219373812
0.184809238528292 -3.07846007238935
0.102098187618736 -3.61598100494527
0.070389327891398 -4.39111166003336
0.0976107966264223 -3.66757225874853
0.356143810225275 -1.72447464998301
0.189033824390017 -2.57668716465097
0.0976107966264223 -3.7957252598056
0.271027196587325 -2.19749667468585
0.0795203396435264 -4.05114083871153
0.070389327891398 -4.39111166003336
0.0191088229477047 -6.24336699906504
0.0332761548742986 -5.45070858821413
0.0426443374084937 -5.09802002034339
0.0795203396435264 -4.05114083871153
0.0379678501990204 -5.26299580581397
0.0426443374084937 -5.09802002034339
0.154885601978171 -3.21740442909146
0.0565835283663675 -4.09307080437166
0.0749620576812219 -4.3030732451893
0.222392421336448 -2.47804729680464
0.286881147788162 -2.23577145113765
0.137503523749935 -3.17960755483965
0.0379678501990204 -5.26299580581397
0.0285691521967709 -5.66818551913647
0.0238467419543677 -5.92632112555742
0.0519520796347216 -4.81846306355601
0.070389327891398 -4.20163386116965
0.0426443374084937 -4.80042350321631
0.0519520796347216 -4.81846306355601
0.20997316208238 -2.65000111387777
0.20163386116965 -2.69262021368179
0.0285691521967709 -5.66818551913647
0.0658020583957461 -4.28414824656176
0.0565835283663675 -4.69793286253052
0.133125083239361 -3.2151622460143
0.133125083239361 -3.2151622460143
0.0885939232689884 -4.07046653102947
2.5664092755328 2.99712421035707
0.20997316208238 -2.91523793832204
0.146220740851044 -2.45352497767058
0.0285691521967709 -5.66818551913647
0.124328135002202 -2.95459443334407
0.0191088229477047 -6.24336699906504
0.0519520796347216 -4.81846306355601
0.0379678501990204 -5.26299580581397
0.325770161181757 -1.85337238316527
3.51517417056429 4.46504990962431
0.0473057147783568 -4.95098317979169
0.137503523749935 -3.01454830856916
0.0519520796347216 -4.81846306355601
0.348610137539868 -1.94626483394266
0.0658020583957461 -4.28414824656176
0.0749620576812219 -3.69126913224951
0.7796099315747 -0.347996412348839
0.111031312388744 -3.41253064366827
0.0976107966264223 -3.93638163008604
0.0238467419543677 -5.92632112555742
0.0749620576812219 -4.3030732451893
0.0795203396435264 -4.05114083871153
0.0473057147783568 -4.95098317979169
0.0795203396435264 -4.22069928061176
0.0519520796347216 -4.56903156143402
0.314213129759357 -1.56241357346862
0.159198594849254 -3.01780128636424
0.106571664198044 -3.00534964708824
0.318075769391756 -1.87091367538522
0.0238467419543677 -5.92632112555742
0.0840642647884745 -4.14334401085288
0.0658020583957461 -4.28414824656176
0.425817338032086 -1.55672451858228
0.119909463735197 -3.42975911495865
0.0285691521967709 -5.66818551913647
0.600904044590178 -0.708958950496541
0.936088236179807 0.454586728469309
1.15488560197817 0.942379030972182
0.102098187618736 -3.73943384975696
0.0285691521967709 -5.66818551913647
0.0565835283663675 -4.69793286253052
0.230612928141416 -2.73257610640642
0.167786090685978 -2.88640950347621
0.0931094043914815 -3.72150133366892
0.070389327891398 -4.20163386116965
0.0473057147783568 -4.45141217030118
0.0976107966264223 -3.7957252598056
0.294743265561132 -2.08267788519859
0.0749620576812219 -3.96498033087093
2.02620987932285 1.95389951229627
0.137503523749935 -3.36602067907053
0.0840642647884745 -3.98216149063343
0.290817562347332 -1.93792142471306
0.106571664198044 -3.56655221182103
0.0379678501990204 -5.26299580581397
3.14567745519564 4.04285805330929
0.189033824390017 -2.97152546006289
0.133125083239361 -3.2151622460143
1.59295529147469 1.26567906572047
0.0191088229477047 -6.24336699906504
0.0473057147783568 -4.95098317979169
0.214124805352847 -2.69043832598359
0.119909463735197 -3.42975911495865
0.197446064206217 -2.59328557831133
0.115477217419936 -3.47357382022534
0.0238467419543677 -5.92632112555742
0.106571664198044 -3.68567045240913
0.0795203396435264 -4.22069928061176
0.0976107966264223 -3.7957252598056
0.0238467419543677 -5.92632112555742
0.701918647067005 -0.508474330556152
0.495695162624069 -1.1305048793062
0.0191088229477047 -6.24336699906504
0.0749620576812219 -4.3030732451893
0.0749620576812219 -4.3030732451893
0.070389327891398 -4.39111166003336
0.246914740470517 -2.42837324065334
0.0612001564367373 -4.58747371987721
0.329602022772783 -2.0295074502851
0.205809537140844 -2.55308582233647
0.0426443374084937 -5.09802002034339
1.27699286342371 0.756813859568672
0.106571664198044 -3.81551624258778
0.0658020583957461 -4.48559410585799
0.124328135002202 -3.49227535148232
0.0931094043914815 -4.00160925286166
0.278975949702815 -1.86036332742591
0.0749620576812219 -4.12414543736604
0.124328135002202 -3.49227535148232
0.070389327891398 -4.39111166003336
0.0191088229477047 -6.24336699906504
0.0379678501990204 -5.26299580581397
0.0332761548742986 -5.45070858821413
0.0565835283663675 -4.69793286253052
0.124328135002202 -3.49227535148232
0.0658020583957461 -4.28414824656176
0.111031312388744 -3.51912970974175
0.146220740851044 -3.19779179487526
0.250961573533219 -2.46457948850178
0.167786090685978 -2.95959035225183
0.0473057147783568 -4.95098317979169
0.141868716311337 -3.06224832722248
0.371094151691247 -1.828481819381
0.0976107966264223 -3.7957252598056
0.0976107966264223 -3.93638163008604
0.0238467419543677 -5.92632112555742
0.250961573533219 -2.41227377639422
0.0473057147783568 -4.95098317979169
0.0285691521967709 -5.66818551913647
0.218264535713771 -2.07432228844497
0.306456686124922 -1.89853130626408
0.111031312388744 -3.63423818721313
0.0238467419543677 -5.92632112555742
0.0238467419543677 -5.92632112555742
0.0379678501990204 -5.26299580581397
0.2347056827753 -2.47885399778978
0.0473057147783568 -4.95098317979169
0.0285691521967709 -5.66818551913647
0.106571664198044 -3.68567045240913
0.106571664198044 -3.56655221182103
0.0885939232689884 -4.07046653102947
0.205809537140844 -2.55308582233647
0.0658020583957461 -4.48559410585799
0.167786090685978 -2.62597399480986
0.337235347675211 -2.01071920501846
0.238786859587116 -2.63064790321781
0.106571664198044 -3.45652342800661
0.238786859587116 -2.31039416237501
0.0749620576812219 -4.3030732451893
0.5881649327595 -0.911148964409844
0.150559676575381 -3.34773031364798
0.325770161181757 -1.96196948795369
0.0379678501990204 -5.26299580581397
0.0840642647884745 -4.14334401085288
0.0238467419543677 -5.92632112555742
0.20997316208238 -2.47885399778978
0.0379678501990204 -4.93318411185077
0.0885939232689884 -3.91681604740544
0.184809238528292 -2.85255897528369
0.115477217419936 -3.58496250072116
0.344828496997441 -1.77890403615492
0.0332761548742986 -5.08049940982673
0.119909463735197 -3.42975911495865
0.0379678501990204 -5.26299580581397
0.102098187618736 -3.87444767333318
0.20163386116965 -2.63154463693002
0.0840642647884745 -3.98216149063343
0.0426443374084937 -5.09802002034339
0.0473057147783568 -4.95098317979169
0.0840642647884745 -3.98216149063343
0.222392421336448 -2.53283976964502
0.0332761548742986 -5.45070858821413
0.141868716311337 -3.42716169175049
3.79805051476751 5.17961889128202
0.0565835283663675 -4.69793286253052
0.0473057147783568 -4.95098317979169
0.0519520796347216 -4.56903156143402
0.0612001564367373 -4.58747371987721
0.0931094043914815 -4.00160925286166
0.0473057147783568 -4.95098317979169
0.159198594849254 -2.86938496060457
0.0519520796347216 -4.56903156143402
0.102098187618736 -3.87444767333318
0.119909463735197 -3.53768791574334
0.298658315564515 -2.15511593689709
0.230612928141416 -2.44299174732588
0.443606651475615 -1.42802697999144
0.0332761548742986 -5.45070858821413
0.294743265561132 -2.21083721499966
0.0976107966264223 -3.93638163008604
0.102098187618736 -3.87444767333318
0.0565835283663675 -4.69793286253052
0.0285691521967709 -5.66818551913647
0.0473057147783568 -4.67968115797429
0.478540441585002 -1.37117049699398
0.0565835283663675 -4.69793286253052
0.0612001564367373 -4.37233590762642
0.133125083239361 -3.2151622460143
0.0795203396435264 -4.22069928061176
0.0285691521967709 -5.66818551913647
0.102098187618736 -3.87444767333318
0.0426443374084937 -4.80042350321631
0.0473057147783568 -4.95098317979169
0.0565835283663675 -4.09307080437166
0.0976107966264223 -3.93638163008604
0.0931094043914815 -3.72150133366892
0.230612928141416 -2.60968445358264
0.0191088229477047 -6.24336699906504
0.189033824390017 -2.89775197336065
0.0976107966264223 -3.7957252598056
0.0976107966264223 -3.7957252598056
0.0426443374084937 -5.09802002034339
0.26703633639129 -2.16662361078025
0.070389327891398 -4.39111166003336
0.0976107966264223 -3.7957252598056
0.0332761548742986 -5.45070858821413
0.0473057147783568 -4.67968115797429
0.0238467419543677 -5.92632112555742
0.176322772640463 -2.97873420767859
0.0885939232689884 -4.07046653102947
0.0426443374084937 -4.80042350321631
0.0612001564367373 -4.37233590762642
0.298658315564515 -1.88183809090875
0.662965012722429 -0.559258117949557
0.154885601978171 -2.82665504478949
0.0519520796347216 -4.81846306355601
0.0473057147783568 -4.95098317979169
0.070389327891398 -4.39111166003336
0.0191088229477047 -6.24336699906504
0.0426443374084937 -5.09802002034339
0.0473057147783568 -4.95098317979169
0.0749620576812219 -4.12414543736604
0.16349873228288 -2.77510072305298
0.070389327891398 -4.39111166003336
0.464668267003444 -1.5141596549248
0.0191088229477047 -6.24336699906504
0.0285691521967709 -5.66818551913647
0.0238467419543677 -5.92632112555742
0.37851162325373 -1.74826824323171
0.102098187618736 -3.87444767333318
0.0379678501990204 -5.26299580581397
0.635367454158399 -0.813366596597247
0.0795203396435264 -4.22069928061176
0.0519520796347216 -4.56903156143402
0.102098187618736 -3.73943384975696
0.0191088229477047 -6.24336699906504
0.141868716311337 -3.32692263293366
0.464668267003444 -1.23895671194464
0.0749620576812219 -4.12414543736604
0.0885939232689884 -4.07046653102947
0.154885601978171 -3.13032882709652
0.205809537140844 -2.44404161641349
0.0749620576812219 -4.12414543736604
0.0426443374084937 -5.09802002034339
0.0795203396435264 -4.22069928061176
0.193246075676931 -2.87220846969966
0.20997316208238 -2.42603759234802
0.0519520796347216 -4.81846306355601
0.0379678501990204 -5.26299580581397
0.7796099315747 -0.42364099874339
0.0565835283663675 -4.69793286253052
0.298658315564515 -1.91784882208667
0.0426443374084937 -4.80042350321631
0.0840642647884745 -4.14334401085288
0.0191088229477047 -6.24336699906504
0.481987743203471 -0.940481117743402
0.0379678501990204 -5.26299580581397
0.468148835738406 -1.51090160720024
0.0658020583957461 -4.48559410585799
0.22650852980868 -2.57065498147593
0.0285691521967709 -5.66818551913647
0.0426443374084937 -5.09802002034339
0.070389327891398 -4.39111166003336
0.953575662908648 0.0696845428061117
0.298658315564515 -2.11276165366565
0.632268215499513 -0.778986828329682
0.0885939232689884 -4.07046653102947
0.20997316208238 -2.5906673442804
0.0658020583957461 -4.48559410585799
0.0885939232689884 -3.91681604740544
0.0795203396435264 -4.05114083871153
0.0379678501990204 -5.26299580581397
0.102098187618736 -3.87444767333318
0.184809238528292 -2.99916389737394
0.128733314122203 -3.44859989837579
0.154885601978171 -3.13032882709652
0.26703633639129 -2.35125498156167
0.133125083239361 -3.2151622460143
0.0191088229477047 -6.24336699906504
0.20997316208238 -2.65000111387777
0.20163386116965 -2.63154463693002
0.415037499278844 -1.54217763422436
0.0238467419543677 -5.92632112555742
0.0238467419543677 -5.92632112555742
0.0379678501990204 -5.26299580581397
0.0238467419543677 -5.92632112555742
0.371094151691247 -1.828481819381
0.141868716311337 -3.32692263293366
0.400537929583729 -1.64990016610872
0.259021343327171 -2.33169160987404
0.0519520796347216 -4.81846306355601
0.0238467419543677 -5.92632112555742
0.26703633639129 -2.16662361078025
0.180572245641821 -2.74287498446149
0.73407731484138 0.198049071546611
0.0332761548742986 -5.45070858821413
0.0795203396435264 -4.05114083871153
0.385891153619327 -1.73557235886634
0.146220740851044 -3.19779179487526
0.0191088229477047 -6.24336699906504
0.0519520796347216 -4.56903156143402
0.0612001564367373 -4.58747371987721
0.0426443374084937 -5.09802002034339
0.382206106811471 -1.42443942100413
0.321928094887362 -1.82739689301625
0.0658020583957461 -4.28414824656176
0.0379678501990204 -5.26299580581397
0.0976107966264223 -3.93638163008604
0.263034405833794 -2.36602067907053
0.0426443374084937 -5.09802002034339
0.0795203396435264 -4.05114083871153
0.278975949702815 -1.66410203200353
0.189033824390017 -2.69668106632106
0.0238467419543677 -5.92632112555742
0.0519520796347216 -4.81846306355601
0.0931094043914815 -3.85476786453239
0.111031312388744 -3.51912970974175
0.167786090685978 -2.81676224003106
0.826463745005309 -0.254835831318382
0.0519520796347216 -4.81846306355601
0.271027196587325 -2.19749667468585
0.16349873228288 -2.98827461436005
0.218264535713771 -2.55167062910176
0.622930350920177 -0.861882507472448
0.0285691521967709 -5.66818551913647
0.0473057147783568 -4.67968115797429
0.2347056827753 -2.5906673442804
0.106571664198044 -3.81551624258778
0.0749620576812219 -4.3030732451893
0.154885601978171 -2.9705165823708
0.146220740851044 -3.11185760044229
1.18903382439002 0.635470992653832
0.0612001564367373 -4.58747371987721
0.271027196587325 -2.07046653102947
0.321928094887362 -1.8975721870758
0.189033824390017 -2.76064078838145
0.0565835283663675 -4.69793286253052
0.341036917835067 -1.85476786453239
0.0473057147783568 -4.95098317979169
0.341036917835067 -1.69002310219575
0.0519520796347216 -4.56903156143402
0.282933963271499 -2.44482951991121
0.0238467419543677 -5.92632112555742
0.111031312388744 -3.75933340719466
0.0565835283663675 -4.69793286253052
0.0612001564367373 -4.58747371987721
0.20997316208238 -2.32587395746846
0.0840642647884745 -4.14334401085288
0.344828496997441 -1.68282760079155
1.19534759832222 0.645653854310385
0.0565835283663675 -4.46697842769065
0.0285691521967709 -5.66818551913647
0.222392421336448 -2.27758271440295
0.337235347675211 -1.97234569299183
0.0379678501990204 -5.26299580581397
0.0285691521967709 -5.66818551913647
0.115477217419936 -3.58496250072116
0.137503523749935 -3.09471865725314
0.0191088229477047 -6.24336699906504
0.0238467419543677 -5.43392474357234
0.0565835283663675 -4.69793286253052
0.0840642647884745 -4.14334401085288
0.141868716311337 -3.32692263293366
0.0191088229477047 -6.24336699906504
0.146220740851044 -3.19779179487526
0.070389327891398 -4.39111166003336
1.89012238222763 1.93610504816208
0.0658020583957461 -4.28414824656176
0.0749620576812219 -4.3030732451893
0.128733314122203 -3.55800260138604
0.382206106811471 -1.61820118139492
0.271027196587325 -2.19749667468585
0.146220740851044 -3.11185760044229
0.111031312388744 -3.75933340719466
0.443606651475615 -1.62230515771715
0.298658315564515 -1.84670436777026
3.73226919950145 4.90234304785349
0.0658020583957461 -4.48559410585799
0.146220740851044 -3.03075559852117
0.389566811762726 -1.82876746197423
0.0473057147783568 -4.95098317979169
0.0612001564367373 -4.58747371987721
0.141868716311337 -3.23319804762282
0.070389327891398 -4.20163386116965
0.0840642647884745 -4.14334401085288
0.371094151691247 -1.79460888194219
0.150559676575381 -3.16352189279051
0.0332761548742986 -5.45070858821413
1.23266075679027 0.558177519633103
0.0840642647884745 -3.98216149063343
0.111031312388744 -3.75933340719466
2.82781902461732 3.17634412233659
0.0565835283663675 -4.69793286253052
0.0519520796347216 -4.56903156143402
0.102098187618736 -3.87444767333318
0.0519520796347216 -4.56903156143402
0.0285691521967709 -5.24580604451645
0.0332761548742986 -5.45070858821413
0.0976107966264223 -3.93638163008604
0.539365634281046 -0.863403288925376
0.176322772640463 -2.97873420767859
0.0795203396435264 -4.22069928061176
0.111031312388744 -3.75933340719466
0.0519520796347216 -4.56903156143402
0.0565835283663675 -4.69793286253052
0.0379678501990204 -5.26299580581397
0.495695162624069 -1.28653957348167
0.0749620576812219 -4.3030732451893
0.0191088229477047 -6.24336699906504
0.070389327891398 -4.39111166003336
0.070389327891398 -4.39111166003336
0.070389327891398 -4.03417711531809
0.119909463735197 -3.53768791574334
0.133125083239361 -3.30768427641223
0.385891153619327 -1.76807174427236
0.0332761548742986 -5.45070858821413
0.0658020583957461 -4.48559410585799
0.0238467419543677 -5.92632112555742
0.341036917835067 -1.8202794881471
0.0565835283663675 -4.46697842769065
0.0612001564367373 -4.37233590762642
0.0519520796347216 -4.81846306355601
0.0332761548742986 -5.45070858821413
0.176322772640463 -2.97873420767859
0.632268215499513 -1.03170885972734
0.0976107966264223 -3.93638163008604
0.27500704749987 -2.32265203654722
0.26703633639129 -2.12393510641571
0.115477217419936 -3.70567636650724
0.0931094043914815 -3.85476786453239
0.184809238528292 -2.99916389737394
0.26703633639129 -2.12393510641571
0.0840642647884745 -3.98216149063343
0.167786090685978 -2.95959035225183
0.20163386116965 -2.82312223791592
0.0285691521967709 -5.66818551913647
0.0379678501990204 -5.26299580581397
0.150559676575381 -3.16352189279051
0.0191088229477047 -6.24336699906504
0.0191088229477047 -6.24336699906504
0.0565835283663675 -4.69793286253052
0.137503523749935 -2.93859945533586
0.0238467419543677 -5.92632112555742
0.0795203396435264 -3.89943105997237
0.432959407276106 -1.43936682864058
0.205809537140844 -2.73385945270978
0.137503523749935 -3.09471865725314
0.0238467419543677 -5.92632112555742
0.218264535713771 -2.60938997594102
0.0473057147783568 -3.78659636189081
0.271027196587325 -1.99159673708061
0.656877682843514 -0.770840807181306
0.594548549550354 -0.806402285910082
0.0931094043914815 -4.00160925286166
0.111031312388744 -3.75933340719466
0.214124805352847 -2.62945312464775
1.30061186365027 0.927260156981146
2.23572705983806 3.7293836194777
0.0749620576812219 -4.3030732451893
0.0191088229477047 -6.24336699906504
0.106571664198044 -3.81551624258778
0.184809238528292 -2.78448934696716
0.0191088229477047 -6.24336699906504
0.0795203396435264 -4.22069928061176
0.0658020583957461 -4.48559410585799
0.154885601978171 -3.13032882709652
0.529404524230844 -0.684558488870666
0.396890152568584 -1.65541214321115
0.0332761548742986 -5.08049940982673
0.26703633639129 -2.2559877450204
0.0565835283663675 -4.69793286253052
0.0191088229477047 -6.24336699906504
0.0565835283663675 -4.69793286253052
0.411426245726465 -1.46471265830303
0.106571664198044 -3.81551624258778
0.0332761548742986 -5.08049940982673
0.0749620576812219 -4.12414543736604
1.82781902461732 1.43465611792798
0.0238467419543677 -5.92632112555742
0.0379678501990204 -5.26299580581397
0.31034012061215 -1.92534335863359
0.070389327891398 -4.39111166003336
0.0931094043914815 -3.85476786453239
0.0795203396435264 -4.05114083871153
0.205809537140844 -2.67105085283085
0.344828496997441 -1.99268447704544
0.133125083239361 -3.2151622460143
0.16349873228288 -2.98827461436005
0.20163386116965 -2.75639612411511
0.0238467419543677 -5.92632112555742
0.141868716311337 -3.14519261743685
0.0565835283663675 -4.69793286253052
0.0749620576812219 -4.3030732451893
0.0191088229477047 -6.24336699906504
0.0885939232689884 -3.91681604740544
0.184809238528292 -2.92400001021048
0.0795203396435264 -4.05114083871153
0.0840642647884745 -4.14334401085288
0.0426443374084937 -5.09802002034339
0.128733314122203 -3.55800260138604
0.0285691521967709 -5.24580604451645
0.337235347675211 -1.60639952692037
0.0931094043914815 -3.85476786453239
0.0976107966264223 -3.7957252598056
1.08406426478847 0.614193765061083
0.492280498211304 -0.916694593093718
0.115477217419936 -3.70567636650724
0.119909463735197 -3.42975911495865
0.0519520796347216 -4.56903156143402
0.0931094043914815 -3.85476786453239
0.0332761548742986 -5.45070858821413
0.0191088229477047 -6.24336699906504
0.0565835283663675 -4.69793286253052
0.37851162325373 -1.32918391089016
1.42581733803209 1.82930881575205
0.0658020583957461 -4.48559410585799
0.0426443374084937 -5.09802002034339
0.0519520796347216 -4.81846306355601
0.0191088229477047 -6.24336699906504
0.0332761548742986 -5.45070858821413
0.0519520796347216 -4.56903156143402
0.124328135002202 -3.28995702708586
0.0885939232689884 -4.07046653102947
0.0519520796347216 -4.81846306355601
0.0191088229477047 -6.24336699906504
0.238786859587116 -2.31039416237501
0.0840642647884745 -3.83719072772589
0.0191088229477047 -6.24336699906504
0.834576390792628 0.611785583377538
0.333423733725192 -2.10050100984714
0.115477217419936 -3.27368879829846
0.26703633639129 -2.21061385878078
0.180572245641821 -2.87822683735638
0.115477217419936 -3.70567636650724
0.0612001564367373 -4.58747371987721
0.154885601978171 -3.31007508794246
2.46205231879643 3.7882631935318
0.214124805352847 -2.75411569792364
0.0473057147783568 -4.95098317979169
0.290817562347332 -2.09396315770243
0.0191088229477047 -6.24336699906504
0.20163386116965 -2.75639612411511
0.070389327891398 -4.20163386116965
0.0658020583957461 -4.28414824656176
0.0565835283663675 -4.46697842769065
0.102098187618736 -3.73943384975696
0.172060745786304 -2.66369431826876
0.218264535713771 -2.73225544812596
0.478540441585002 -1.25146218066332
0.0191088229477047 -6.24336699906504
0.0795203396435264 -4.22069928061176
0.0426443374084937 -5.09802002034339
0.197446064206217 -2.84734084663232
0.184809238528292 -2.59765988862879
0.150559676575381 -3.25268805012923
0.306456686124922 -2.01071920501846
0.0749620576812219 -4.3030732451893
0.0238467419543677 -5.92632112555742
0.0976107966264223 -3.66757225874853
0.0931094043914815 -4.00160925286166
0.0749620576812219 -4.12414543736604
3.26453643099903 4.30527513395572
0.644625422019496 -0.610789280382715
5.41289440785807 8.38537615774586
0.73407731484138 -0.5029252770618
0.0840642647884745 -3.83719072772589
0.146220740851044 -3.38673117423621
0.0565835283663675 -4.69793286253052
0.0795203396435264 -4.05114083871153
0.0332761548742986 -5.45070858821413
0.0238467419543677 -5.92632112555742
0.0612001564367373 -4.58747371987721
0.626049692764355 -0.953130163566114
0.0379678501990204 -5.26299580581397
0.0658020583957461 -4.28414824656176
0.20163386116965 -2.46245044175363
0.124328135002202 -3.38757254303646
0.306456686124922 -2.01071920501846
0.0426443374084937 -5.09802002034339
0.0840642647884745 -4.14334401085288
0.432959407276106 -1.52009810075344
0.184809238528292 -2.71948721042934
0.128733314122203 -3.34691185612283
0.119909463735197 -3.53768791574334
0.0795203396435264 -4.05114083871153
0.0426443374084937 -5.09802002034339
0.0885939232689884 -3.77796605674737
0.205809537140844 -2.55308582233647
0.133125083239361 -3.30768427641223
0.133125083239361 -3.30768427641223
0.0612001564367373 -4.58747371987721
0.159198594849254 -3.09815774121991
0.0795203396435264 -4.22069928061176
0.905607629725045 0.164819277034932
0.0379678501990204 -5.26299580581397
0.214124805352847 -2.40842624533553
0.385891153619327 -1.73557235886634
0.193246075676931 -2.94465419909535
0.115477217419936 -3.70567636650724
0.831877241191673 -0.332339466204162
0.306456686124922 -1.9349664690411
5.53698537579194 8.38583398367388
0.133125083239361 -3.2151622460143
0.0191088229477047 -6.24336699906504
0.610385097601063 -0.758136014327813
0.0840642647884745 -3.58476951094883
0.0285691521967709 -5.66818551913647
0.102098187618736 -3.73943384975696
0.804604311041569 -0.242453419061385
0.246914740470517 -2.59328557831133
0.230612928141416 -2.44299174732588
0.0285691521967709 -5.66818551913647
0.27500704749987 -2.1846439090384
0.286881147788162 -2.28195641428206
0.205809537140844 -2.61086296559444
0.0519520796347216 -4.81846306355601
0.0612001564367373 -4.37233590762642
0.146220740851044 -3.19779179487526
0.0612001564367373 -4.37233590762642
0.641546029087524 -0.88486428927852
0.070389327891398 -4.39111166003336
0.0379678501990204 -5.26299580581397
0.505890929729957 -1.04329683400255
0.314213129759357 -1.74443695494076
0.070389327891398 -4.39111166003336
0.242856523896164 -2.24863134070682
0.222392421336448 -2.53283976964502
0.167786090685978 -3.0366825961157
0.0379678501990204 -5.26299580581397
0.0795203396435264 -4.22069928061176
0.0749620576812219 -4.3030732451893
0.0238467419543677 -5.92632112555742
0.184809238528292 -2.99916389737394
0.0379678501990204 -5.26299580581397
0.197446064206217 -2.77951128913229
0.133125083239361 -3.04621673296611
0.119909463735197 -3.53768791574334
0.0658020583957461 -4.28414824656176
0.070389327891398 -4.39111166003336
0.0426443374084937 -5.09802002034339
0.0238467419543677 -5.92632112555742
0.070389327891398 -4.39111166003336
0.0379678501990204 -5.26299580581397
0.20997316208238 -2.84421900481276
0.0565835283663675 -4.69793286253052
0.106571664198044 -3.68567045240913
0.150559676575381 -3.00019301559209
0.167786090685978 -3.0366825961157
0.0285691521967709 -5.66818551913647
0.238786859587116 -2.31039416237501
0.610385097601063 -0.791153590278734
0.137503523749935 -3.26980536381123
0.0285691521967709 -5.24580604451645
0.0840642647884745 -4.14334401085288
0.0379678501990204 -5.26299580581397
0.230612928141416 -2.44299174732588
0.133125083239361 -3.40654895809486
0.0885939232689884 -3.91681604740544
0.0749620576812219 -4.3030732451893
0.0519520796347216 -4.81846306355601
0.0379678501990204 -5.26299580581397
0.0612001564367373 -4.58747371987721
1.33151414371656 0.917892580531467
0.197446064206217 -2.77951128913229
0.250961573533219 -2.41227377639422
0.176322772640463 -2.90460050733978
0.150559676575381 -3.16352189279051
0.150559676575381 -3.16352189279051
0.0332761548742986 -5.45070858821413
0.675063155240299 -0.352424942391651
0.545968369105293 -0.879528214741742
0.0426443374084937 -5.09802002034339
0.128733314122203 -3.44859989837579
0.106571664198044 -3.68567045240913
0.0565835283663675 -4.69793286253052
0.278975949702815 -2.08759151544244
0.302562770020431 -2.18691235546288
0.0238467419543677 -5.92632112555742
0.0749620576812219 -4.3030732451893
0.0379678501990204 -5.26299580581397
0.0473057147783568 -4.95098317979169
0.0612001564367373 -4.58747371987721
0.325770161181757 -1.85337238316527
0.374807654490311 -1.75482115901729
0.385891153619327 -1.61243581398232
0.184809238528292 -2.99916389737394
0.0285691521967709 -5.66818551913647
0.0191088229477047 -6.24336699906504
1.2829339632715 1.03260017281131
0.0379678501990204 -5.26299580581397
0.0612001564367373 -4.58747371987721
0.115477217419936 -3.58496250072116
0.0379678501990204 -5.26299580581397
0.374807654490311 -1.57156298308852
0.0473057147783568 -4.95098317979169
0.447138342445868 -1.42443942100413
0.0238467419543677 -5.92632112555742
0.0426443374084937 -4.80042350321631
0.0191088229477047 -6.24336699906504
0.321928094887362 -2.13124453327825
0.133125083239361 -3.30768427641223
0.0426443374084937 -5.09802002034339
0.070389327891398 -4.39111166003336
0.298658315564515 -2.15511593689709
0.0565835283663675 -4.46697842769065
0.0426443374084937 -5.09802002034339
0.0191088229477047 -6.24336699906504
0.197446064206217 -2.48127681074321
0.0885939232689884 -4.07046653102947
0.0238467419543677 -5.92632112555742
0.205809537140844 -2.49753371916952
0.0612001564367373 -4.37233590762642
0.193246075676931 -2.6744351754313
0.0840642647884745 -4.14334401085288
0.0379678501990204 -5.26299580581397
0.31034012061215 -1.68919301296636
0.0565835283663675 -4.69793286253052
0.141868716311337 -3.23319804762282
0.0931094043914815 -4.00160925286166
0.133125083239361 -3.2151622460143
0.205809537140844 -2.79952741931117
0.0426443374084937 -5.09802002034339
0.0426443374084937 -5.09802002034339
0.137503523749935 -3.36602067907053
0.102098187618736 -3.73943384975696
0.27500704749987 -1.80160045862058
0.622930350920177 -0.879528214741742
0.314213129759357 -1.6505564529027
1.02147972741045 0.213667183322401
4.30329368029912 5.75338886837849
0.0931094043914815 -3.85476786453239
0.0332761548742986 -5.45070858821413
0.0885939232689884 -4.07046653102947
0.0885939232689884 -4.07046653102947
0.0191088229477047 -6.24336699906504
0.0191088229477047 -6.24336699906504
0.0885939232689884 -4.07046653102947
0.53605290024021 -1.15522339621269
0.0379678501990204 -5.26299580581397
0.678071905112638 -0.748268243231707
0.450661409009565 -1.32112414109621
0.314213129759357 -1.99063764711628
0.0191088229477047 -6.24336699906504
0.214124805352847 -2.57094165709354
0.0285691521967709 -5.66818551913647
0.133125083239361 -3.51269032821254
0.0379678501990204 -5.26299580581397
0.704871964456353 -0.639565251949489
0.0191088229477047 -6.24336699906504
0.0749620576812219 -4.3030732451893
0.0379678501990204 -5.26299580581397
0.0976107966264223 -3.66757225874853
0.159198594849254 -2.9416854352096
0.133125083239361 -3.40654895809486
0.0238467419543677 -5.92632112555742
0.246914740470517 -2.37734121520597
0.0191088229477047 -6.24336699906504
0.0749620576812219 -4.3030732451893
0.0238467419543677 -5.92632112555742
0.0285691521967709 -5.66818551913647
1.39506279951758 1.45887004701021
0.0191088229477047 -6.24336699906504
0.344828496997441 -1.74616247341626
0.0285691521967709 -5.66818551913647
0.197446064206217 -2.65272937706899
0.124328135002202 -3.28995702708586
0.106571664198044 -3.81551624258778
0.189033824390017 -2.76064078838145
0.102098187618736 -3.87444767333318
0.0426443374084937 -5.09802002034339
0.516015147003665 -0.554904023291536
0.070389327891398 -4.20163386116965
0.0426443374084937 -5.09802002034339
1.14404636961671 0.935289441270271
0.146220740851044 -3.28917068867816
0.0795203396435264 -4.22069928061176
0.0285691521967709 -5.66818551913647
0.133125083239361 -3.30768427641223
0.50927356912461 -1.23263100251711
0.0658020583957461 -4.10741511797619
0.22650852980868 -2.51443532035811
0.0976107966264223 -3.66757225874853
0.0285691521967709 -5.66818551913647
0.119909463735197 -3.32934556644985
0.0840642647884745 -4.14334401085288
0.512648295905266 -1.16453102251302
0.111031312388744 -3.63423818721313
0.128733314122203 -3.25192175965554
0.0519520796347216 -4.81846306355601
0.0285691521967709 -5.66818551913647
0.20163386116965 -2.51664254211722
0.22650852980868 -2.46032453230151
0.0379678501990204 -5.26299580581397
0.172060745786304 -2.93171072104265
0.0565835283663675 -4.69793286253052
0.197446064206217 -2.48127681074321
0.111031312388744 -3.75933340719466
0.271027196587325 -2.38639476405843
0.385891153619327 -1.64224872995284
0.0565835283663675 -4.69793286253052
0.0840642647884745 -4.14334401085288
0.0795203396435264 -4.22069928061176
0.0658020583957461 -4.28414824656176
0.150559676575381 -3.00019301559209
0.0840642647884745 -4.14334401085288
0.0473057147783568 -4.95098317979169
0.141868716311337 -3.42716169175049
0.0885939232689884 -4.07046653102947
0.119909463735197 -3.53768791574334
0.0473057147783568 -4.95098317979169
0.0976107966264223 -3.7957252598056
0.137503523749935 -3.17960755483965
0.0840642647884745 -3.98216149063343
0.306456686124922 -2.17531500736202
0.0191088229477047 -6.24336699906504
0.133125083239361 -3.30768427641223
0.070389327891398 -4.39111166003336
0.26703633639129 -2.30283514395797
0.0565835283663675 -4.69793286253052
0.0473057147783568 -4.95098317979169
0.0565835283663675 -4.69793286253052
0.290817562347332 -1.93792142471306
0.184809238528292 -2.99916389737394
0.0612001564367373 -4.58747371987721
0.0191088229477047 -6.24336699906504
0.0191088229477047 -6.24336699906504
0.0426443374084937 -5.09802002034339
0.290817562347332 -2.1357611188102
0.222392421336448 -2.42525988244521
0.302562770020431 -1.77004518562696
0.0191088229477047 -6.24336699906504
0.137503523749935 -3.46911417203464
0.20163386116965 -2.63154463693002
0.0285691521967709 -5.66818551913647
0.16349873228288 -3.15018144090643
0.106571664198044 -3.81551624258778
0.578536231561723 -1.04422525189588
0.180572245641821 -2.61913961603924
0.591360271919307 -0.857796046080349
0.0976107966264223 -3.44106896937727
0.0238467419543677 -5.92632112555742
0.259021343327171 -2.28391324804772
0.0191088229477047 -6.24336699906504
0.0332761548742986 -5.45070858821413
0.584962500721156 -0.708301835914062
0.597729796795034 -0.708722354765947
0.0519520796347216 -4.81846306355601
0.0332761548742986 -5.08049940982673
0.436517226689295 -1.48866002559365
0.0191088229477047 -6.24336699906504
0.0238467419543677 -5.92632112555742
0.205809537140844 -2.73385945270978
0.0379678501990204 -4.93318411185077
0.0885939232689884 -4.07046653102947
0.0931094043914815 -4.00160925286166
0.0473057147783568 -4.95098317979169
0.0565835283663675 -4.46697842769065
0.154885601978171 -3.04821096685627
0.0426443374084937 -5.09802002034339
0.222392421336448 -2.53283976964502
0.115477217419936 -3.58496250072116
2.62604969276436 3.91969615161845
0.0379678501990204 -5.26299580581397
0.070389327891398 -4.20163386116965
0.0519520796347216 -4.81846306355601
0.0426443374084937 -5.09802002034339
0.0238467419543677 -5.92632112555742
0.0379678501990204 -5.26299580581397
0.0565835283663675 -4.46697842769065
0.0565835283663675 -4.69793286253052
0.133125083239361 -3.30768427641223
0.0426443374084937 -4.80042350321631
0.102098187618736 -3.87444767333318
0.0976107966264223 -3.7957252598056
0.172060745786304 -3.00728814566567
0.119909463735197 -3.42975911495865
0.0749620576812219 -4.12414543736604
0.0285691521967709 -5.66818551913647
0.0332761548742986 -5.45070858821413
0.0191088229477047 -6.24336699906504
0.119909463735197 -3.53768791574334
0.167786090685978 -3.11812807700013
0.0658020583957461 -4.48559410585799
0.0840642647884745 -3.83719072772589
0.0885939232689884 -4.07046653102947
0.0285691521967709 -5.66818551913647
0.070389327891398 -4.20163386116965
0.111031312388744 -3.63423818721313
0.115477217419936 -3.70567636650724
0.0332761548742986 -5.45070858821413
0.22650852980868 -2.40817010773328
0.070389327891398 -3.88415167131348
3.67807190511264 4.97965221133149
0.0238467419543677 -5.92632112555742
0.0191088229477047 -6.24336699906504
0.0238467419543677 -5.92632112555742
0.0285691521967709 -5.66818551913647
0.604071323668861 -0.876336017897134
0.286881147788162 -2.19101925749868
1.07724299893246 1.69093650962273
0.070389327891398 -3.88415167131348
0.146220740851044 -3.19779179487526
0.0795203396435264 -4.22069928061176
0.0795203396435264 -4.22069928061176
0.0191088229477047 -6.24336699906504
0.6959938131099 -0.464579488501777
0.286881147788162 -2.19101925749868
0.0379678501990204 -5.26299580581397
0.16349873228288 -3.15018144090643
0.826463745005309 -0.187351821894944
0.0658020583957461 -4.28414824656176
0.0840642647884745 -3.83719072772589
0.115477217419936 -3.370172322341
0.242856523896164 -2.55393560510053
0.0931094043914815 -4.00160925286166
0.0191088229477047 -6.24336699906504
0.172060745786304 -2.7914876118988
0.146220740851044 -3.38673117423621
0.0285691521967709 -5.66818551913647
0.150559676575381 -3.16352189279051
0.172060745786304 -3.08704472936772
0.070389327891398 -4.39111166003336
0.0749620576812219 -4.3030732451893
0.422233000683048 -1.64929462778256
0.286881147788162 -2.28195641428206
0.238786859587116 -2.46165285855398
0.197446064206217 -2.91851748223936
0.159198594849254 -2.9416854352096
0.0658020583957461 -4.28414824656176
0.0379678501990204 -5.26299580581397
0.545968369105293 -0.844450020832611
0.0519520796347216 -4.81846306355601
0.0976107966264223 -3.93638163008604
0.278975949702815 -2.40774331275905
0.572081209424424 -0.986106586045292
0.0191088229477047 -6.24336699906504
0.159198594849254 -3.01780128636424
0.0519520796347216 -4.56903156143402
0.461179280923565 -1.46329281376867
0.389566811762726 -1.57769498518856
0.102098187618736 -3.50226446764647
0.0795203396435264 -4.05114083871153
0.0238467419543677 -5.92632112555742
0.0612001564367373 -4.37233590762642
0.0379678501990204 -4.93318411185077
0.106571664198044 -3.81551624258778
0.193246075676931 -2.8032273581061
0.0285691521967709 -5.66818551913647
0.238786859587116 -2.35907270190832
0.0426443374084937 -4.80042350321631
0.0976107966264223 -3.93638163008604
1.81557542886257 2.57922536223682
0.0285691521967709 -5.66818551913647
0.0379678501990204 -5.26299580581397
0.0976107966264223 -3.7957252598056
0.0379678501990204 -5.26299580581397
0.150559676575381 -3.34773031364798
0.0473057147783568 -4.95098317979169
0.0191088229477047 -6.24336699906504
0.0238467419543677 -5.92632112555742
0.0612001564367373 -4.01949573797806
0.197446064206217 -2.7147281050735
0.0612001564367373 -4.58747371987721
0.0238467419543677 -5.92632112555742
0.0426443374084937 -5.09802002034339
0.184809238528292 -2.78448934696716
0.176322772640463 -2.70263679575189
0.0473057147783568 -4.95098317979169
0.238786859587116 -2.5158144381774
0.0379678501990204 -5.26299580581397
1.3932331289605 0.990770747559606
0.271027196587325 -2.28885627328171
0.0238467419543677 -5.92632112555742
0.0840642647884745 -3.83719072772589
0.0612001564367373 -4.58747371987721
0.246914740470517 -2.42837324065334
0.154885601978171 -3.21740442909146
0.146220740851044 -3.11185760044229
0.246914740470517 -2.14618900298148
0.141868716311337 -3.32692263293366
0.0238467419543677 -5.92632112555742
0.0426443374084937 -5.09802002034339
0.0749620576812219 -4.3030732451893
0.106571664198044 -3.68567045240913
0.0191088229477047 -6.24336699906504
0.481987743203471 -1.24905178992623
0.0749620576812219 -4.3030732451893
0.0976107966264223 -3.7957252598056
0.133125083239361 -3.30768427641223
0.0332761548742986 -5.45070858821413
0.133125083239361 -3.2151622460143
0.119909463735197 -3.53768791574334
0.0191088229477047 -6.24336699906504
0.0426443374084937 -4.80042350321631
0.119909463735197 -3.53768791574334
0.0565835283663675 -4.46697842769065
0.070389327891398 -4.39111166003336
0.242856523896164 -2.34339777010986
0.363638346772199 -1.80873877142831
0.0332761548742986 -5.45070858821413
0.0565835283663675 -4.46697842769065
0.0612001564367373 -4.58747371987721
0.0519520796347216 -4.81846306355601
0.150559676575381 -3.25268805012923
0.0473057147783568 -4.95098317979169
0.936088236179807 0.114719854296347
0.0191088229477047 -6.24336699906504
0.0285691521967709 -5.66818551913647
0.20163386116965 -2.63154463693002
1.64769825606912 1.19525629139893
0.0285691521967709 -5.66818551913647
0.0191088229477047 -6.24336699906504
0.20163386116965 -2.69262021368179
0.0191088229477047 -6.24336699906504
0.197446064206217 -2.84734084663232
0.150559676575381 -3.16352189279051
0.897885782347309 -0.182908396284909
0.218264535713771 -2.44272939938621
0.0332761548742986 -5.45070858821413
0.0285691521967709 -5.66818551913647
0.0565835283663675 -4.46697842769065
0.0658020583957461 -4.48559410585799
0.0379678501990204 -4.93318411185077
0.0658020583957461 -4.48559410585799
0.440066293770366 -1.30708719208201
0.0238467419543677 -5.92632112555742
0.0285691521967709 -5.66818551913647
0.286881147788162 -2.02472195286148
0.184809238528292 -2.99916389737394
0.382206106811471 -1.70993202968564
0.0473057147783568 -4.95098317979169
0.0379678501990204 -5.26299580581397
0.106571664198044 -3.81551624258778
0.070389327891398 -4.20163386116965
0.128733314122203 -3.44859989837579
0.0473057147783568 -4.95098317979169
0.0976107966264223 -3.7957252598056
0.119909463735197 -3.42975911495865
0.0191088229477047 -6.24336699906504
0.0976107966264223 -3.7957252598056
0.106571664198044 -3.81551624258778
0.070389327891398 -4.39111166003336
0.325770161181757 -1.85337238316527
0.115477217419936 -3.58496250072116
0.137503523749935 -3.01454830856916
0.263034405833794 -2.31711107858959
0.0473057147783568 -4.95098317979169
0.0749620576812219 -4.12414543736604
0.0795203396435264 -4.22069928061176
0.638460049213781 -0.764269525398094
0.0519520796347216 -4.81846306355601
0.359895945086383 -1.62532879344604
0.0519520796347216 -4.81846306355601
0.50927356912461 -0.908972907792325
0.271027196587325 -2.15389862372423
0.363638346772199 -2.06722755109262
0.359895945086383 -1.92174355945088
0.0612001564367373 -4.37233590762642
0.26703633639129 -2.21061385878078
0.0612001564367373 -4.37233590762642
0.115477217419936 -3.70567636650724
0.0379678501990204 -5.26299580581397
0.0473057147783568 -4.95098317979169
0.0565835283663675 -4.69793286253052
0.193246075676931 -2.6744351754313
0.184809238528292 -2.78448934696716
0.0191088229477047 -6.24336699906504
0.0658020583957461 -4.48559410585799
0.0885939232689884 -3.91681604740544
0.0976107966264223 -3.93638163008604
0.0931094043914815 -3.85476786453239
0.0612001564367373 -4.58747371987721
0.0285691521967709 -5.66818551913647
1.7311832415722 1.57573324828076
0.286881147788162 -2.10547582526244
0.0473057147783568 -4.95098317979169
0.495695162624069 -1.08885675252594
0.141868716311337 -3.42716169175049
0.0285691521967709 -5.66818551913647
0.218264535713771 -2.66951514494619
0.159198594849254 -3.01780128636424
1.98550043030488 2.07923111105253
0.263034405833794 -2.4166467521405
0.124328135002202 -3.49227535148232
0.884923475553307 0.111150444927283
0.425817338032086 -1.29756729804037
0.0285691521967709 -5.66818551913647
0.230612928141416 -2.29357971428231
0.0238467419543677 -5.92632112555742
0.333423733725192 -1.67371662510969
0.0612001564367373 -4.37233590762642
0.070389327891398 -4.39111166003336
2.3849707739767 3.73601353562468
0.189033824390017 -2.97152546006289
0.0426443374084937 -5.09802002034339
0.0238467419543677 -5.92632112555742
2.63071609588677 2.69097137964922
0.804604311041569 0.363763343093584
0.0885939232689884 -3.91681604740544
0.0612001564367373 -4.18515582719287
0.0840642647884745 -4.14334401085288
0.222392421336448 -2.5897956544571
0.0658020583957461 -4.28414824656176
0.632268215499513 0.0155968550510186
0.0285691521967709 -5.66818551913647
0.246914740470517 -2.18955116432132
0.106571664198044 -3.68567045240913
0.222392421336448 -2.5897956544571
0.0191088229477047 -6.24336699906504
0.278975949702815 -2.26176115016233
0.0332761548742986 -5.45070858821413
0.0658020583957461 -4.28414824656176
0.0191088229477047 -6.24336699906504
0.722466024471091 0.384253147779804
0.0426443374084937 -4.80042350321631
0.133125083239361 -3.51269032821254
5.05817216113611 7.886989618759
0.0426443374084937 -5.09802002034339
0.0191088229477047 -6.24336699906504
0.106571664198044 -3.68567045240913
0.0612001564367373 -4.58747371987721
0.102098187618736 -3.61598100494527
0.176322772640463 -2.97873420767859
0.146220740851044 -3.19779179487526
0.0332761548742986 -5.45070858821413
0.0519520796347216 -4.81846306355601
0.0885939232689884 -3.91681604740544
0.382206106811471 -1.74185254066641
0.20997316208238 -2.37508667756851
0.532732541948599 -1.0932080535789
0.150559676575381 -3.00019301559209
0.193246075676931 -2.94465419909535
0.2347056827753 -2.53367770683537
0.242856523896164 -2.24863134070682
0.070389327891398 -4.39111166003336
0.0749620576812219 -3.69126913224951
0.172060745786304 -2.72617644320999
0.0519520796347216 -4.56903156143402
0.464668267003444 -1.21635764332009
0.0191088229477047 -6.24336699906504
0.0379678501990204 -5.26299580581397
0.318075769391756 -1.9808911770523
0.111031312388744 -3.75933340719466
0.0931094043914815 -3.85476786453239
0.495695162624069 -1.00900265536165
0.246914740470517 -2.48127681074321
0.0565835283663675 -4.2679450217857
0.0332761548742986 -5.45070858821413
0.154885601978171 -3.04821096685627
0.0565835283663675 -4.69793286253052
0.0426443374084937 -5.09802002034339
0.0285691521967709 -5.66818551913647
0.0426443374084937 -5.09802002034339
0.0795203396435264 -4.22069928061176
0.0332761548742986 -5.45070858821413
0.137503523749935 -3.26980536381123
0.106571664198044 -3.45652342800661
0.0238467419543677 -5.92632112555742
0.176322772640463 -2.90460050733978
1.21826453571377 0.646321942376966
0.137503523749935 -3.46911417203464
0.16349873228288 -2.91366155358595
0.0238467419543677 -5.92632112555742
0.0191088229477047 -6.24336699906504
0.0426443374084937 -5.09802002034339
0.26703633639129 -2.56303123672071
0.0519520796347216 -4.35643463024133
0.0885939232689884 -3.77796605674737
0.751320887143276 -0.69327022272225
0.102098187618736 -3.73943384975696
0.0519520796347216 -4.56903156143402
0.070389327891398 -4.20163386116965
0.0749620576812219 -4.12414543736604
0.0379678501990204 -5.26299580581397
0.0473057147783568 -3.65921705541458
1.17632277264046 0.620609947172206
0.246914740470517 -2.48127681074321
0.0191088229477047 -6.24336699906504
0.214124805352847 -2.40842624533553
0.0840642647884745 -3.98216149063343
0.128733314122203 -3.44859989837579
0.584962500721156 -0.929380925306478
5.7083711945853 9.00861923866269
0.286881147788162 -2.19101925749868
0.150559676575381 -3.00019301559209
0.0519520796347216 -4.56903156143402
0.197446064206217 -2.65272937706899
0.0238467419543677 -5.92632112555742
0.070389327891398 -4.20163386116965
0.197446064206217 -1.58670057139092
0.400537929583729 -1.45211609568274
0.0658020583957461 -4.48559410585799
0.344828496997441 -1.77890403615492
0.0519520796347216 -4.81846306355601
0.866578332296676 -0.0863103117602036
0.0658020583957461 -4.48559410585799
0.141868716311337 -3.14519261743685
0.371094151691247 -1.57745496405221
0.172060745786304 -2.7914876118988
0.0379678501990204 -5.26299580581397
0.184809238528292 -2.85255897528369
0.124328135002202 -3.60517572161067
0.0612001564367373 -4.58747371987721
0.146220740851044 -3.28917068867816
0.111031312388744 -3.41253064366827
0.254997086768376 -2.34658460307824
0.0519520796347216 -4.81846306355601
0.0565835283663675 -4.69793286253052
0.359895945086383 -1.45692074912383
0.0379678501990204 -5.26299580581397
0.115477217419936 -3.58496250072116
0.115477217419936 -3.370172322341
0.0426443374084937 -5.09802002034339
0.0285691521967709 -5.66818551913647
0.106571664198044 -3.81551624258778
0.167786090685978 -2.95959035225183
0.222392421336448 -2.64909283814087
0.0612001564367373 -4.18515582719287
1.03796785019902 0.365262454836198
0.0332761548742986 -5.45070858821413
0.50927356912461 -0.706437260873129
0.0749620576812219 -4.3030732451893
0.447138342445868 -1.06013399622291
0.106571664198044 -3.45652342800661
0.0191088229477047 -6.24336699906504
0.0931094043914815 -3.85476786453239
0.20997316208238 -2.5906673442804
0.662965012722429 -0.69327022272225
0.238786859587116 -2.5158144381774
0.0840642647884745 -4.14334401085288
0.0238467419543677 -5.92632112555742
0.102098187618736 -3.61598100494527
0.318075769391756 -1.87091367538522
0.154885601978171 -3.04821096685627
0.137503523749935 -3.26980536381123
0.0332761548742986 -5.45070858821413
0.070389327891398 -4.39111166003336
0.0285691521967709 -5.66818551913647
0.176322772640463 -2.97873420767859
0.22650852980868 -2.6291545845451
0.133125083239361 -3.51269032821254
0.119909463735197 -3.42975911495865
3.13367311555018 3.63709945183962
0.124328135002202 -3.38757254303646
0.0795203396435264 -4.05114083871153
0.461179280923565 -1.4110328955565
0.0191088229477047 -6.24336699906504
0.150559676575381 -3.16352189279051
1.96470667000533 3.33355616169576
0.0885939232689884 -3.91681604740544
0.0612001564367373 -4.37233590762642
0.070389327891398 -4.39111166003336
0.070389327891398 -4.39111166003336
0.0379678501990204 -5.26299580581397
0.0749620576812219 -3.96498033087093
0.124328135002202 -3.28995702708586
0.137503523749935 -3.36602067907053
0.436517226689295 -1.26345907422819
0.0931094043914815 -4.00160925286166
0.678071905112638 -0.58014548442338
0.0976107966264223 -3.54988004156571
0.0885939232689884 -3.77796605674737
0.180572245641821 -2.87822683735638
0.20997316208238 -2.77653267854611
0.16349873228288 -2.91366155358595
0.20997316208238 -2.5906673442804
0.0931094043914815 -3.85476786453239
0.432959407276106 -1.38795131914004
0.0885939232689884 -3.91681604740544
0.0658020583957461 -4.48559410585799
0.0519520796347216 -4.81846306355601
0.141868716311337 -3.14519261743685
0.0612001564367373 -4.58747371987721
0.246914740470517 -2.2803928560485
0.0426443374084937 -5.09802002034339
0.102098187618736 -3.87444767333318
0.0191088229477047 -6.24336699906504
0.0885939232689884 -4.07046653102947
0.176322772640463 -3.05688464397067
0.238786859587116 -2.57208892955232
0.0238467419543677 -5.92632112555742
0.306456686124922 -1.60639952692037
0.0473057147783568 -4.95098317979169
0.396890152568584 -1.81602583875345
0.167786090685978 -3.0366825961157
0.0332761548742986 -5.45070858821413
0.0795203396435264 -4.22069928061176
0.0519520796347216 -4.81846306355601
0.137503523749935 -3.46911417203464
0.2347056827753 -2.53367770683537
0.0426443374084937 -5.09802002034339
0.0565835283663675 -4.69793286253052
0.0840642647884745 -3.98216149063343
0.0885939232689884 -3.77796605674737
0.0658020583957461 -4.48559410585799
0.128733314122203 -3.16280151776137
0.205809537140844 -2.55308582233647
0.124328135002202 -3.38757254303646
0.124328135002202 -3.49227535148232
0.415037499278844 -1.59951080929031
5.07638806851284 6.97834104791336
0.0976107966264223 -3.7957252598056
0.389566811762726 -1.60679136397344
0.230612928141416 -2.55195355671324
0.0426443374084937 -5.09802002034339
0.0285691521967709 -5.66818551913647
0.0332761548742986 -5.45070858821413
0.314213129759357 -2.11053731011211
0.393233128960495 -1.33469038719671
0.214124805352847 -2.51471103847475
0.0191088229477047 -6.24336699906504
0.102098187618736 -3.73943384975696
0.306456686124922 -2.17531500736202
0.0332761548742986 -5.45070858821413
0.282933963271499 -2.29523657896682
0.167786090685978 -3.0366825961157
0.070389327891398 -4.39111166003336
0.31034012061215 -2.00057912426317
0.522725368593217 -0.850730482606674
0.070389327891398 -4.20163386116965
1.34672055633865 0.719792703980434
0.150559676575381 -3.34773031364798
0.0931094043914815 -3.85476786453239
0.0795203396435264 -4.05114083871153
0.146220740851044 -3.28917068867816
0.0749620576812219 -4.3030732451893
0.736965594166206 -0.695222008870073
0.159198594849254 -2.61174748180921
0.0885939232689884 -3.91681604740544
0.0565835283663675 -4.46697842769065
0.681074393274161 -0.733779210111884
0.0285691521967709 -5.66818551913647
0.193246075676931 -2.73739455277812
0.106571664198044 -3.81551624258778
0.0565835283663675 -4.46697842769065
0.0749620576812219 -4.12414543736604
0.432959407276106 -1.6056161719395
0.568842835357879 -0.876011282724547
0.250961573533219 -2.31302922254298
0.0795203396435264 -4.22069928061176
0.495695162624069 -1.28653957348167
0.0285691521967709 -5.66818551913647
0.0191088229477047 -6.24336699906504
0.0238467419543677 -5.92632112555742
0.0612001564367373 -4.37233590762642
0.115477217419936 -3.70567636650724
0.0285691521967709 -5.66818551913647
0.0285691521967709 -5.66818551913647
0.488857732570515 -1.44006489986279
0.0749620576812219 -3.96498033087093
0.0658020583957461 -4.48559410585799
0.0332761548742986 -5.45070858821413
0.106571664198044 -3.81551624258778
0.0612001564367373 -4.58747371987721
0.0473057147783568 -4.95098317979169
0.0238467419543677 -5.92632112555742
0.0519520796347216 -4.56903156143402
0.0379678501990204 -5.26299580581397
0.0885939232689884 -3.91681604740544
0.070389327891398 -4.20163386116965
0.0612001564367373 -4.58747371987721
0.0658020583957461 -4.48559410585799
0.0379678501990204 -4.93318411185077
0.154885601978171 -3.13032882709652
0.0191088229477047 -6.24336699906504
0.0332761548742986 -5.45070858821413
0.0612001564367373 -4.58747371987721
0.0565835283663675 -4.46697842769065
0.0285691521967709 -5.66818551913647
0.0379678501990204 -5.26299580581397
0.141868716311337 -3.23319804762282
0.0519520796347216 -4.81846306355601
0.214124805352847 -2.69043832598359
0.070389327891398 -4.20163386116965
0.0749620576812219 -4.12414543736604
0.37851162325373 -1.68484286309007
0.214124805352847 -2.40842624533553
0.0976107966264223 -3.7957252598056
0.137503523749935 -3.46911417203464
0.0840642647884745 -4.14334401085288
0.111031312388744 -3.51912970974175
0.0379678501990204 -4.93318411185077
0.290817562347332 -2.01383363671874
0.0426443374084937 -5.09802002034339
0.0658020583957461 -4.48559410585799
0.0285691521967709 -5.66818551913647
0.0191088229477047 -6.24336699906504
0.124328135002202 -3.38757254303646
0.133125083239361 -3.51269032821254
0.0658020583957461 -4.28414824656176
0.0795203396435264 -3.7621675653455
0.0332761548742986 -5.45070858821413
0.0285691521967709 -5.66818551913647
0.0795203396435264 -4.05114083871153
0.318075769391756 -1.83604181069385
0.159198594849254 -3.01780128636424
0.0238467419543677 -5.92632112555742
0.443606651475615 -1.45422993494866
0.0519520796347216 -4.81846306355601
0.124328135002202 -3.60517572161067
0.0976107966264223 -3.93638163008604
0.286881147788162 -2.23577145113765
0.119909463735197 -3.53768791574334
0.0885939232689884 -3.91681604740544
0.159198594849254 -3.09815774121991
0.306456686124922 -2.13237235473864
0.0885939232689884 -3.91681604740544
0.0332761548742986 -5.45070858821413
0.0473057147783568 -4.95098317979169
0.172060745786304 -2.93171072104265
0.278975949702815 -1.96950840969463
0.0332761548742986 -5.45070858821413
0.0379678501990204 -4.93318411185077
0.0473057147783568 -4.95098317979169
1.4541758931858 1.51699332541192
0.0976107966264223 -3.93638163008604
0.20997316208238 -2.77653267854611
0.302562770020431 -2.23153534688351
0.106571664198044 -3.81551624258778
0.0519520796347216 -4.81846306355601
0.0238467419543677 -5.92632112555742
0.180572245641821 -2.95098317979169
0.0795203396435264 -4.22069928061176
0.0885939232689884 -4.07046653102947
0.0191088229477047 -6.24336699906504
0.0332761548742986 -5.45070858821413
0.0426443374084937 -4.80042350321631
0.0749620576812219 -3.96498033087093
0.0749620576812219 -4.3030732451893
0.0379678501990204 -4.93318411185077
0.0473057147783568 -4.95098317979169
0.070389327891398 -4.39111166003336
0.0658020583957461 -4.28414824656176
0.0519520796347216 -4.81846306355601
0.141868716311337 -3.42716169175049
0.810100298796422 -0.159276870282226
0.205809537140844 -2.73385945270978
0.0191088229477047 -6.24336699906504
0.0238467419543677 -5.92632112555742
0.0426443374084937 -5.09802002034339
0.254997086768376 -2.2063766475767
0.154885601978171 -3.13032882709652
1.72100802026323 2.20079097647587
0.128733314122203 -3.34691185612283
0.495695162624069 -1.21759143507263
0.0658020583957461 -4.28414824656176
0.607231664562189 -0.94939832977425
0.2347056827753 -2.42603759234802
0.0749620576812219 -4.3030732451893
0.0565835283663675 -4.46697842769065
0.106571664198044 -3.68567045240913
0.0191088229477047 -6.24336699906504
0.0749620576812219 -4.12414543736604
0.0795203396435264 -4.22069928061176
0.205809537140844 -2.79952741931117
0.286881147788162 -2.02472195286148
0.0931094043914815 -3.85476786453239
0.137503523749935 -3.36602067907053
0.128733314122203 -3.55800260138604
0.070389327891398 -4.03417711531809
0.0191088229477047 -6.24336699906504
0.294743265561132 -2.16684025876577
0.0840642647884745 -3.98216149063343
0.0191088229477047 -6.24336699906504
0.197446064206217 -2.84734084663232
0.286881147788162 -2.14761360568526
0.0976107966264223 -3.93638163008604
0.0473057147783568 -4.95098317979169
0.0238467419543677 -5.92632112555742
0.0238467419543677 -5.92632112555742
0.27500704749987 -2.09946674566858
0.180572245641821 -2.95098317979169
0.0473057147783568 -4.95098317979169
0.0473057147783568 -4.95098317979169
0.542670779004718 -1.17484287969021
0.0519520796347216 -4.81846306355601
0.128733314122203 -3.44859989837579
0.0426443374084937 -5.09802002034339
0.0379678501990204 -5.26299580581397
0.111031312388744 -3.75933340719466
0.150559676575381 -3.16352189279051
0.070389327891398 -4.39111166003336
0.0565835283663675 -4.69793286253052
0.0519520796347216 -4.56903156143402
0.0426443374084937 -4.80042350321631
0.159198594849254 -3.1832553318548
0.0191088229477047 -6.24336699906504
0.344828496997441 -1.56393445126746
0.172060745786304 -3.08704472936772
4.14323013477689 5.48877571269534
0.356143810225275 -1.69293218147215
0.0519520796347216 -4.56903156143402
0.429392792255914 -1.29389516088702
0.167786090685978 -3.11812807700013
0.0379678501990204 -5.26299580581397
0.329602022772783 -1.6811761521652
0.205809537140844 -2.39246218205184
0.128733314122203 -3.44859989837579
0.193246075676931 -2.87220846969966
0.22650852980868 -2.26214686656195
0.271027196587325 -1.99159673708061
0.0473057147783568 -4.95098317979169
0.128733314122203 -3.44859989837579
0.0332761548742986 -5.45070858821413
0.0840642647884745 -4.14334401085288
0.0473057147783568 -4.95098317979169
0.180572245641821 -3.0276044613946
0.31034012061215 -2.03972137977872
0.214124805352847 -2.57094165709354
0.0931094043914815 -4.00160925286166
0.0238467419543677 -5.92632112555742
0.286881147788162 -1.98597915637238
0.925999418556223 0.102427812924198
0.532732541948599 -0.993773037745768
0.106571664198044 -3.68567045240913
0.321928094887362 -1.93398282726549
0.115477217419936 -3.70567636650724
0.128733314122203 -3.55800260138604
0.102098187618736 -3.73943384975696
0.111031312388744 -3.75933340719466
0.0473057147783568 -4.95098317979169
0.106571664198044 -3.56655221182103
0.0612001564367373 -4.58747371987721
0.0191088229477047 -6.24336699906504
0.20163386116965 -2.63154463693002
0.389566811762726 -1.57769498518856
0.302562770020431 -0.869384960604568
0.0473057147783568 -4.95098317979169
3.58335861501857 4.5557067389619
0.440066293770366 -1.355652380439
0.128733314122203 -3.44859989837579
0.0473057147783568 -4.95098317979169
0.263034405833794 -2.17960755483965
0.184809238528292 -2.78448934696716
0.0519520796347216 -4.35643463024133
0.0931094043914815 -4.00160925286166
0.102098187618736 -3.87444767333318
0.0238467419543677 -5.92632112555742
0.0285691521967709 -5.66818551913647
1.83727049996189 1.77795065374586
0.0238467419543677 -5.92632112555742
0.0191088229477047 -6.24336699906504
0.516015147003665 -1.20685921015036
0.0426443374084937 -5.09802002034339
0.230612928141416 -2.20192982897065
0.325770161181757 -2.12078381633233
0.0379678501990204 -5.26299580581397
0.604071323668861 -0.757374554156604
0.0519520796347216 -4.56903156143402
0.222392421336448 -2.64909283814087
0.0931094043914815 -3.85476786453239
0.0565835283663675 -4.69793286253052
0.0612001564367373 -4.58747371987721
0.0473057147783568 -4.67968115797429
0.0749620576812219 -4.3030732451893
0.172060745786304 -2.7914876118988
0.0840642647884745 -3.70546653521592
0.141868716311337 -3.14519261743685
0.0612001564367373 -4.37233590762642
0.0931094043914815 -3.85476786453239
0.0885939232689884 -3.65131407805755
0.124328135002202 -3.49227535148232
0.222392421336448 -2.325148397655
0.141868716311337 -3.23319804762282
0.180572245641821 -2.95098317979169
1.41142624572647 0.774080972926546
0.128733314122203 -3.07886770932379
0.341036917835067 -1.92632112555742
0.321928094887362 -1.97133624174786
0.0332761548742986 -5.45070858821413
0.858644150754458 0.474865019017555
0.0379678501990204 -5.26299580581397
0.0238467419543677 -5.43392474357234
0.278975949702815 -2.17204959456338
0.128733314122203 -3.44859989837579
0.0332761548742986 -5.45070858821413
0.0426443374084937 -5.09802002034339
0.0565835283663675 -4.69793286253052
0.254997086768376 -2.44824874952633
0.0238467419543677 -5.92632112555742
0.0931094043914815 -4.00160925286166
0.106571664198044 -3.56655221182103
0.0191088229477047 -6.24336699906504
1.69450879492331 2.54103297055601
0.150559676575381 -3.07954736027191
0.352381891429076 -1.90141249557046
0.2347056827753 -2.27828473682052
0.102098187618736 -3.73943384975696
0.0565835283663675 -4.69793286253052
0.0885939232689884 -4.07046653102947
0.0658020583957461 -4.48559410585799
0.20997316208238 -2.53367770683537
0.128733314122203 -3.55800260138604
0.167786090685978 -3.11812807700013
0.205809537140844 -2.03523152431141
0.329602022772783 -1.95278767663844
0.0565835283663675 -4.69793286253052
0.0612001564367373 -4.37233590762642
0.0426443374084937 -5.09802002034339
0.115477217419936 -3.70567636650724
0.0191088229477047 -6.24336699906504
0.0749620576812219 -4.3030732451893
0.542670779004718 -1.0298686453173
0.250961573533219 -2.13293659626757
0.205809537140844 -2.55308582233647
0.31034012061215 -2.20786197154285
0.0238467419543677 -5.92632112555742
0.214124805352847 -2.69043832598359
0.0612001564367373 -4.58747371987721
0.0612001564367373 -4.37233590762642
0.0658020583957461 -4.48559410585799
0.20997316208238 -2.65000111387777
0.189033824390017 -2.63543693679675
0.0238467419543677 -5.92632112555742
0.298658315564515 -2.03161021728493
0.115477217419936 -3.47357382022534
0.102098187618736 -3.87444767333318
0.242856523896164 -2.44482951991121
0.0519520796347216 -4.81846306355601
0.0519520796347216 -4.81846306355601
0.0285691521967709 -5.24580604451645
0.0795203396435264 -4.22069928061176
0.0795203396435264 -4.05114083871153
0.189033824390017 -2.63543693679675
0.0426443374084937 -4.55384116007147
0.337235347675211 -1.9349664690411
0.070389327891398 -4.03417711531809
0.447138342445868 -1.27684206115503
1.83592407425437 2.59899130832962
0.0238467419543677 -5.92632112555742
0.0749620576812219 -3.96498033087093
0.37851162325373 -1.5946450541185
0.167786090685978 -3.11812807700013
0.0191088229477047 -6.24336699906504
0.0931094043914815 -3.72150133366892
0.0795203396435264 -4.22069928061176
0.294743265561132 -2.12414543736604
0.0658020583957461 -4.48559410585799
2.59534451924828 3.10603938950989
0.189033824390017 -2.89775197336065
0.150559676575381 -2.78537613610973
0.159198594849254 -2.9416854352096
0.254997086768376 -2.44824874952633
0.271027196587325 -2.28885627328171
0.0332761548742986 -5.45070858821413
0.0519520796347216 -4.81846306355601
0.154885601978171 -3.21740442909146
0.333423733725192 -2.05969809110446
0.070389327891398 -4.03417711531809
0.75702324650746 0.0805549986918538
0.352381891429076 -2.01383363671874
0.0840642647884745 -4.14334401085288
0.128733314122203 -3.34691185612283
0.20163386116965 -2.51664254211722
0.0238467419543677 -5.92632112555742
0.128733314122203 -3.55800260138604
0.26703633639129 -2.2559877450204
0.0840642647884745 -4.14334401085288
0.344828496997441 -1.8124059488778
0.0426443374084937 -5.09802002034339
0.26703633639129 -2.2559877450204
0.271027196587325 -2.28885627328171
0.0238467419543677 -5.92632112555742
0.128733314122203 -3.34691185612283
0.250961573533219 -1.93545854153904
0.2347056827753 -2.65000111387777
0.0749620576812219 -4.3030732451893
0.106571664198044 -3.68567045240913
0.0426443374084937 -5.09802002034339
0.0285691521967709 -5.66818551913647
0.0285691521967709 -5.66818551913647
0.172060745786304 -2.93171072104265
0.0379678501990204 -5.26299580581397
0.154885601978171 -3.13032882709652
0.0426443374084937 -4.80042350321631
0.0658020583957461 -4.48559410585799
0.0931094043914815 -3.85476786453239
0.719548541088797 -0.590667344280403
0.119909463735197 -3.42975911495865
0.457681836687337 -1.44019582582893
0.0285691521967709 -5.24580604451645
0.102098187618736 -3.39686013024169
0.0426443374084937 -5.09802002034339
0.0285691521967709 -5.24580604451645
0.2347056827753 -2.42603759234802
0.0379678501990204 -4.93318411185077
0.102098187618736 -3.73943384975696
0.154885601978171 -2.9705165823708
0.0612001564367373 -4.37233590762642
0.0565835283663675 -4.2679450217857
0.128733314122203 -3.55800260138604
0.106571664198044 -3.81551624258778
0.128733314122203 -3.55800260138604
0.197446064206217 -2.91851748223936
0.407805930047768 -1.60948812847641
0.0332761548742986 -5.45070858821413
0.318075769391756 -1.87091367538522
0.0285691521967709 -5.66818551913647
0.0565835283663675 -4.69793286253052
0.146220740851044 -3.28917068867816
0.2347056827753 -2.71188015926809
0.0885939232689884 -3.77796605674737
0.325770161181757 -1.38169323974568
0.499101764067318 -1.26114421834156
0.128733314122203 -3.16280151776137
0.0238467419543677 -5.92632112555742
0.0473057147783568 -4.95098317979169
0.22650852980868 -2.69012689693956
0.0885939232689884 -4.07046653102947
0.0332761548742986 -5.45070858821413
0.0612001564367373 -4.58747371987721
0.0749620576812219 -4.3030732451893
0.0795203396435264 -4.22069928061176
0.0332761548742986 -5.45070858821413
0.0795203396435264 -4.22069928061176
0.0191088229477047 -6.24336699906504
0.0285691521967709 -5.66818551913647
0.0285691521967709 -5.66818551913647
0.124328135002202 -3.38757254303646
0.539365634281046 -1.13286605400704
0.0519520796347216 -4.81846306355601
0.22650852980868 -2.57065498147593
0.137503523749935 -3.26980536381123
0.0473057147783568 -4.95098317979169
0.106571664198044 -3.81551624258778
0.0519520796347216 -4.56903156143402
0.0519520796347216 -4.81846306355601
0.22650852980868 -2.6291545845451
0.222392421336448 -2.37433594728254
0.0426443374084937 -5.09802002034339
0.0473057147783568 -4.95098317979169
0.271027196587325 -2.33680137136889
0.0191088229477047 -6.24336699906504
0.396890152568584 -1.3301945554435
0.0612001564367373 -4.58747371987721
0.382206106811471 -1.77449532332831
0.0885939232689884 -4.07046653102947
0.0285691521967709 -5.66818551913647
0.0285691521967709 -5.66818551913647
0.124328135002202 -3.38757254303646
0.0238467419543677 -5.92632112555742
0.0976107966264223 -3.66757225874853
0.197446064206217 -2.53619444248275
0.124328135002202 -3.49227535148232
0.0519520796347216 -4.56903156143402
0.189033824390017 -2.82756814294711
0.0332761548742986 -5.45070858821413
0.282933963271499 -2.0759488532333
0.137503523749935 -3.46911417203464
0.359895945086383 -1.68613618011159
0.197446064206217 -2.65272937706899
0.632268215499513 -0.829538979587788
0.115477217419936 -3.70567636650724
0.0426443374084937 -5.09802002034339
0.0238467419543677 -5.92632112555742
5.21503138694255 7.99469089978831
0.0379678501990204 -4.93318411185077
0.575312330687437 -1.00512365849396
0.115477217419936 -3.1832553318548
0.0426443374084937 -5.09802002034339
0.542670779004718 -1.15321880758932
0.278975949702815 -1.96950840969463
0.440066293770366 -1.43171025585863
0.516015147003665 -1.05879317032572
0.0885939232689884 -3.77796605674737
0.662965012722429 -0.42364099874339
1.06350294230616 0.196253330903097
0.176322772640463 -2.83409074912644
0.0191088229477047 -6.24336699906504
0.263034405833794 -2.36602067907053
0.246914740470517 -2.23425712850372
0.176322772640463 -3.05688464397067
0.0519520796347216 -4.81846306355601
0.382206106811471 -1.77449532332831
0.205809537140844 -2.61086296559444
0.0332761548742986 -5.45070858821413
0.26703633639129 -2.16662361078025
0.133125083239361 -3.2151622460143
0.0191088229477047 -6.24336699906504
0.0332761548742986 -5.45070858821413
0.119909463735197 -3.65434856359237
0.367371065648529 -1.67294714669746
0.0931094043914815 -4.00160925286166
0.0519520796347216 -4.81846306355601
0.0473057147783568 -4.95098317979169
0.254997086768376 -2.29831867082922
0.070389327891398 -4.39111166003336
0.0795203396435264 -4.05114083871153
0.0612001564367373 -4.58747371987721
0.0379678501990204 -5.26299580581397
0.0332761548742986 -5.45070858821413
0.0473057147783568 -4.95098317979169
0.0885939232689884 -4.07046653102947
0.0379678501990204 -4.66491780530255
0.16349873228288 -3.06695796405252
0.0238467419543677 -5.92632112555742
0.0473057147783568 -4.95098317979169
0.282933963271499 -2.15970799740195
0.141868716311337 -3.23319804762282
0.641546029087524 -0.639640421679395
0.0332761548742986 -5.45070858821413
0.0426443374084937 -3.85035346286341
0.189033824390017 -2.5202364954047
0.218264535713771 -2.73225544812596
0.230612928141416 -2.60968445358264
0.282933963271499 -2.20348465685759
0.0191088229477047 -6.24336699906504
0.0426443374084937 -5.09802002034339
0.176322772640463 -2.97873420767859
0.26703633639129 -2.30283514395797
0.0238467419543677 -5.92632112555742
0.0840642647884745 -3.98216149063343
0.0931094043914815 -3.59951080929031
0.0191088229477047 -6.24336699906504
0.693022246578609 -0.662395499178475
0.222392421336448 -2.71093209195873
0.0238467419543677 -5.92632112555742
0.0332761548742986 -5.45070858821413
0.070389327891398 -4.20163386116965
0.0332761548742986 -5.45070858821413
0.0749620576812219 -4.3030732451893
0.0379678501990204 -5.26299580581397
0.154885601978171 -3.13032882709652
0.150559676575381 -3.16352189279051
0.0426443374084937 -4.80042350321631
0.0332761548742986 -5.45070858821413
0.0191088229477047 -6.24336699906504
0.502500340529183 -1.10592578593284
0.290817562347332 -1.97537829152309
0.0658020583957461 -4.28414824656176
0.197446064206217 -2.53619444248275
0.22650852980868 -2.40817010773328
0.27500704749987 -1.94285984052613
0.263034405833794 -2.36602067907053
0.176322772640463 -3.05688464397067
0.0976107966264223 -3.66757225874853
0.106571664198044 -3.45652342800661
0.0473057147783568 -4.95098317979169
0.172060745786304 -2.85989620906635
0.0565835283663675 -4.69793286253052
0.0332761548742986 -5.45070858821413
0.0840642647884745 -4.14334401085288
0.0332761548742986 -5.45070858821413
0.0238467419543677 -5.92632112555742
0.0612001564367373 -4.58747371987721
0.0191088229477047 -6.24336699906504
0.0931094043914815 -4.00160925286166
0.0885939232689884 -3.77796605674737
0.250961573533219 -2.41227377639422
0.242856523896164 -2.39322240662917
0.0332761548742986 -5.45070858821413
0.0238467419543677 -5.92632112555742
0.124328135002202 -3.49227535148232
0.0976107966264223 -3.93638163008604
0.20163386116965 -2.26399974213002
0.0285691521967709 -5.66818551913647
0.137503523749935 -3.26980536381123
0.0931094043914815 -3.85476786453239
0.0565835283663675 -4.2679450217857
0.2347056827753 -2.77653267854611
0.337235347675211 -1.76134944818038
0.0191088229477047 -6.24336699906504
0.0795203396435264 -4.22069928061176
0.0976107966264223 -3.7957252598056
0.0931094043914815 -3.85476786453239
0.53605290024021 -0.954874995048687
0.0285691521967709 -5.66818551913647
0.0426443374084937 -5.09802002034339
0.197446064206217 -2.77951128913229
0.389566811762726 -1.76178571960034
0.137503523749935 -3.46911417203464
0.27500704749987 -2.01903934365559
0.154885601978171 -3.13032882709652
0.124328135002202 -3.38757254303646
0.0565835283663675 -4.46697842769065
0.0840642647884745 -4.14334401085288
0.180572245641821 -2.74287498446149
0.197446064206217 -2.59328557831133
0.133125083239361 -3.2151622460143
0.154885601978171 -3.21740442909146
0.0191088229477047 -6.24336699906504
0.0840642647884745 -3.70546653521592
0.218264535713771 -2.79784876065587
0.0426443374084937 -5.09802002034339
0.0379678501990204 -5.26299580581397
0.0473057147783568 -4.67968115797429
0.102098187618736 -3.61598100494527
0.418639735959039 -1.65419668763389
0.0840642647884745 -4.14334401085288
0.0238467419543677 -5.92632112555742
0.137503523749935 -3.46911417203464
0.22650852980868 -2.30919799694632
0.0191088229477047 -6.24336699906504
0.581752944245266 -0.857708605601052
0.222392421336448 -2.71093209195873
0.0285691521967709 -5.66818551913647
0.0379678501990204 -5.26299580581397
0.242856523896164 -2.49835139325973
0.189033824390017 -2.82756814294711
0.0885939232689884 -3.91681604740544
0.0379678501990204 -5.26299580581397
0.218264535713771 -2.49617195802551
0.0426443374084937 -5.09802002034339
0.222392421336448 -2.47804729680464
0.0795203396435264 -3.89943105997237
0.137503523749935 -3.26980536381123
0.0285691521967709 -5.66818551913647
0.0612001564367373 -4.58747371987721
0.0612001564367373 -4.37233590762642
0.0519520796347216 -4.56903156143402
0.0658020583957461 -3.94998856062724
0.0473057147783568 -4.95098317979169
0.246914740470517 -2.42837324065334
0.333423733725192 -2.02001750834212
0.0426443374084937 -4.80042350321631
0.180572245641821 -2.87822683735638
0.205809537140844 -2.55308582233647
0.290817562347332 -2.01383363671874
0.286881147788162 -2.02472195286148
0.0749620576812219 -4.12414543736604
0.0191088229477047 -6.24336699906504
0.0285691521967709 -5.24580604451645
0.0473057147783568 -4.95098317979169
0.0473057147783568 -4.45141217030118
0.242856523896164 -2.34339777010986
0.111031312388744 -3.63423818721313
0.124328135002202 -3.49227535148232
0.565597175854225 -0.450005349086932
0.263034405833794 -2.52356195605701
0.115477217419936 -3.47357382022534
0.0238467419543677 -5.92632112555742
0.0565835283663675 -4.69793286253052
0.400537929583729 -1.53358457866564
0.0285691521967709 -5.24580604451645
0.0612001564367373 -4.37233590762642
0.0976107966264223 -3.7957252598056
0.0426443374084937 -5.09802002034339
0.16349873228288 -2.98827461436005
0.594548549550354 -0.77303790271685
2.21205047711499 2.67510344751294
0.0658020583957461 -4.48559410585799
0.0426443374084937 -5.09802002034339
0.0285691521967709 -5.66818551913647
0.0749620576812219 -4.3030732451893
0.238786859587116 -2.35907270190832
0.393233128960495 -1.31055372605828
0.604071323668861 -0.757374554156604
0.0565835283663675 -4.46697842769065
0.0795203396435264 -4.05114083871153
0.0426443374084937 -4.80042350321631
0.0885939232689884 -4.07046653102947
0.128733314122203 -3.55800260138604
0.137503523749935 -3.36602067907053
0.102098187618736 -3.61598100494527
0.141868716311337 -3.32692263293366
0.0749620576812219 -4.12414543736604
0.0976107966264223 -3.93638163008604
0.070389327891398 -4.20163386116965
0.0285691521967709 -5.24580604451645
0.106571664198044 -3.56655221182103
0.0238467419543677 -5.92632112555742
0.070389327891398 -4.39111166003336
0.141868716311337 -3.06224832722248
0.0285691521967709 -5.66818551913647
3.48499738973862 4.67712857260472
0.0658020583957461 -4.48559410585799
0.0379678501990204 -4.93318411185077
1.05426966252812 0.76251355306137
0.0658020583957461 -4.48559410585799
0.180572245641821 -3.10852445677817
0.102098187618736 -3.87444767333318
0.314213129759357 -1.81059940427436
0.0285691521967709 -5.24580604451645
0.359895945086383 -1.81602583875345
0.0285691521967709 -5.24580604451645
0.189033824390017 -2.89775197336065
0.0473057147783568 -3.78659636189081
0.0426443374084937 -5.09802002034339
0.0426443374084937 -5.09802002034339
0.154885601978171 -3.21740442909146
0.559083868895551 -1.14946769476765
0.115477217419936 -3.58496250072116
0.184809238528292 -2.85255897528369
0.133125083239361 -3.51269032821254
2.5549980688243 2.9055625549962
0.0519520796347216 -4.81846306355601
0.0749620576812219 -4.3030732451893
0.0473057147783568 -4.95098317979169
0.0519520796347216 -4.81846306355601
0.0332761548742986 -5.45070858821413
0.150559676575381 -2.78537613610973
0.461179280923565 -1.28810981122574
0.0473057147783568 -4.95098317979169
0.0519520796347216 -4.81846306355601
0.141868716311337 -3.14519261743685
0.115477217419936 -3.70567636650724
0.0379678501990204 -5.26299580581397
0.0749620576812219 -4.3030732451893
0.0795203396435264 -4.22069928061176
0.591360271919307 -0.840412571555316
0.622930350920177 -0.844450020832611
0.150559676575381 -3.25268805012923
0.0519520796347216 -4.81846306355601
0.150559676575381 -2.72033491962209
0.306456686124922 -2.13237235473864
0.0565835283663675 -4.69793286253052
0.27500704749987 -2.09946674566858
0.0658020583957461 -4.48559410585799
0.0379678501990204 -5.26299580581397
0.818305221618145 -0.389867766497892
0.0885939232689884 -4.07046653102947
0.0749620576812219 -4.3030732451893
0.0332761548742986 -5.45070858821413
0.0840642647884745 -3.98216149063343
0.0976107966264223 -3.93638163008604
0.102098187618736 -3.61598100494527
0.0191088229477047 -6.24336699906504
0.0840642647884745 -3.98216149063343
0.0238467419543677 -5.92632112555742
5.10643207781693 7.25818391675809
0.146220740851044 -3.28917068867816
0.0238467419543677 -5.92632112555742
0.0191088229477047 -6.24336699906504
0.0840642647884745 -3.98216149063343
0.0658020583957461 -4.48559410585799
0.0565835283663675 -4.69793286253052
0.367371065648529 -1.94285984052613
0.26703633639129 -2.2559877450204
0.0238467419543677 -5.92632112555742
0.146220740851044 -3.19779179487526
0.16349873228288 -2.91366155358595
0.102098187618736 -3.87444767333318
0.5881649327595 -0.893114665855244
0.141868716311337 -3.14519261743685
0.0612001564367373 -4.58747371987721
0.559083868895551 -1.12821787460427
0.124328135002202 -3.60517572161067
0.128733314122203 -2.85290752250686
0.146220740851044 -3.11185760044229
0.0749620576812219 -4.12414543736604
0.0565835283663675 -4.69793286253052
0.0285691521967709 -5.66818551913647
0.0191088229477047 -6.24336699906504
0.115477217419936 -3.70567636650724
0.0519520796347216 -4.56903156143402
0.150559676575381 -3.16352189279051
0.0379678501990204 -5.26299580581397
0.302562770020431 -2.02106161552783
0.321928094887362 -1.93398282726549
0.184809238528292 -2.85255897528369
0.189033824390017 -2.89775197336065
0.55581615506164 -0.710431974167998
0.0565835283663675 -4.69793286253052
0.0238467419543677 -5.92632112555742
0.0238467419543677 -5.92632112555742
0.321928094887362 -1.69652466813771
0.0379678501990204 -4.93318411185077
0.238786859587116 -2.31039416237501
0.0658020583957461 -4.48559410585799
0.137503523749935 -3.26980536381123
0.102098187618736 -3.50226446764647
3.65725889437721 4.82600281852857
0.739848102699327 -0.427442853507627
0.159198594849254 -3.27368879829846
0.0840642647884745 -3.98216149063343
0.119909463735197 -3.53768791574334
0.0238467419543677 -5.92632112555742
0.0612001564367373 -4.37233590762642
0.137503523749935 -3.36602067907053
0.27500704749987 -2.22919569811318
0.0285691521967709 -5.66818551913647
3.26052755022322 4.13599947576379
2.19429721965122 2.40101000220734
0.0379678501990204 -5.26299580581397
0.124328135002202 -3.28995702708586
0.0191088229477047 -6.24336699906504
0.0840642647884745 -3.98216149063343
0.0658020583957461 -4.48559410585799
0.0332761548742986 -5.45070858821413
0.0931094043914815 -3.59951080929031
0.16349873228288 -2.84271830169432
0.0931094043914815 -4.00160925286166
0.119909463735197 -3.53768791574334
0.154885601978171 -3.13032882709652
0.263034405833794 -2.4166467521405
0.119909463735197 -3.23546845942365
0.294743265561132 -2.00315582621779
0.0612001564367373 -4.58747371987721
0.0238467419543677 -5.92632112555742
0.0379678501990204 -5.26299580581397
0.0473057147783568 -4.95098317979169
0.070389327891398 -4.39111166003336
0.246914740470517 -2.48127681074321
0.0749620576812219 -3.96498033087093
0.0473057147783568 -4.95098317979169
0.254997086768376 -2.25161535739446
0.106571664198044 -3.81551624258778
0.0238467419543677 -5.92632112555742
0.0285691521967709 -5.66818551913647
0.106571664198044 -3.68567045240913
0.306456686124922 -2.17531500736202
0.0285691521967709 -5.66818551913647
0.0191088229477047 -6.24336699906504
0.352381891429076 -1.93792142471306
3.64385618977472 5.05604408710228
0.070389327891398 -4.20163386116965
0.0426443374084937 -4.80042350321631
0.0473057147783568 -4.95098317979169
0.20997316208238 -2.65000111387777
0.0426443374084937 -4.80042350321631
0.146220740851044 -3.38673117423621
0.0238467419543677 -5.92632112555742
0.242856523896164 -2.34339777010986
0.0658020583957461 -4.28414824656176
0.205809537140844 -2.86832756771811
0.0332761548742986 -5.08049940982673
0.70781924850669 -0.24863134070682
0.0238467419543677 -5.92632112555742
0.359895945086383 -1.68613618011159
0.070389327891398 -4.39111166003336
0.0795203396435264 -4.22069928061176
0.263034405833794 -2.46911417203464
0.115477217419936 -3.370172322341
0.111031312388744 -3.63423818721313
0.432959407276106 -1.17687776208408
0.0976107966264223 -3.93638163008604
0.176322772640463 -2.97873420767859
0.0519520796347216 -4.81846306355601
0.102098187618736 -3.73943384975696
0.0238467419543677 -5.92632112555742
0.0332761548742986 -5.45070858821413
0.0426443374084937 -5.09802002034339
0.0749620576812219 -4.3030732451893
0.0658020583957461 -4.48559410585799
0.102098187618736 -3.87444767333318
0.0840642647884745 -4.14334401085288
0.0379678501990204 -5.26299580581397
0.154885601978171 -3.13032882709652
0.159198594849254 -3.01780128636424
0.0931094043914815 -4.00160925286166
0.526068811667588 -1.07506756967177
0.115477217419936 -3.70567636650724
0.159198594849254 -2.86938496060457
0.159198594849254 -3.09815774121991
0.713695814843359 -0.384042086708573
0.0285691521967709 -5.66818551913647
0.141868716311337 -3.42716169175049
0.115477217419936 -3.370172322341
0.20997316208238 -2.42603759234802
5.23240493711749 8.12849677634589
0.0238467419543677 -5.92632112555742
0.26703633639129 -2.21061385878078
0.137503523749935 -3.26980536381123
0.0612001564367373 -4.58747371987721
0.106571664198044 -3.81551624258778
0.172060745786304 -2.93171072104265
0.0931094043914815 -4.00160925286166
0.070389327891398 -4.20163386116965
0.495695162624069 -1.1517886619582
0.713695814843359 -0.334528131666996
0.0931094043914815 -4.00160925286166
0.341036917835067 -1.75368173941807
0.0379678501990204 -5.26299580581397
0.461179280923565 -1.36060004053973
0.111031312388744 -3.75933340719466
0.0885939232689884 -4.07046653102947
0.150559676575381 -3.34773031364798
0.0519520796347216 -4.81846306355601
0.0840642647884745 -3.98216149063343
0.197446064206217 -2.91851748223936
0.0238467419543677 -5.92632112555742
0.0749620576812219 -4.12414543736604
0.128733314122203 -3.34691185612283
0.0191088229477047 -6.24336699906504
0.167786090685978 -2.88640950347621
0.0473057147783568 -4.95098317979169
0.119909463735197 -3.65434856359237
0.771181309504119 -0.402631597097551
0.137503523749935 -3.17960755483965
0.128733314122203 -3.55800260138604
0.0931094043914815 -4.00160925286166
0.0191088229477047 -6.24336699906504
0.0795203396435264 -3.89943105997237
0.656877682843514 -0.585662305138718
0.0332761548742986 -5.45070858821413
0.0238467419543677 -5.43392474357234
0.389566811762726 -1.66680604966956
0.0612001564367373 -4.58747371987721
0.0285691521967709 -5.66818551913647
0.0238467419543677 -5.92632112555742
0.0749620576812219 -4.12414543736604
0.0379678501990204 -5.26299580581397
0.214124805352847 -2.57094165709354
0.0612001564367373 -4.58747371987721
0.0238467419543677 -5.92632112555742
0.0795203396435264 -3.89943105997237
0.119909463735197 -3.53768791574334
0.102098187618736 -3.50226446764647
0.492280498211304 -1.21965010231128
0.238786859587116 -2.46165285855398
0.238786859587116 -2.63064790321781
0.205809537140844 -2.67105085283085
1.4365172266893 1.02910517116667
0.333423733725192 -1.90713186913377
0.55581615506164 -1.10786568399183
0.0285691521967709 -5.24580604451645
0.146220740851044 -3.19779179487526
0.282933963271499 -2.0759488532333
0.263034405833794 -2.26980536381123
0.418639735959039 -1.4558614692102
0.400537929583729 -1.64990016610872
0.124328135002202 -3.60517572161067
0.254997086768376 -2.39652135014365
0.137503523749935 -3.17960755483965
0.488857732570515 -1.05210766963003
0.298658315564515 -1.99268447704544
0.286881147788162 -2.19101925749868
0.0795203396435264 -4.22069928061176
0.306456686124922 -2.09067105444539
0.0473057147783568 -4.95098317979169
0.0238467419543677 -5.92632112555742
0.0519520796347216 -4.81846306355601
0.0795203396435264 -4.22069928061176
0.0795203396435264 -4.05114083871153
0.20163386116965 -2.82312223791592
0.0565835283663675 -4.69793286253052
0.0612001564367373 -4.58747371987721
0.0473057147783568 -4.95098317979169
0.0379678501990204 -5.26299580581397
0.102098187618736 -3.73943384975696
0.20997316208238 -2.47885399778978
5.56071495447448 8.8810474417807
0.124328135002202 -3.28995702708586
0.159198594849254 -2.67197306283903
0.184809238528292 -2.71948721042934
0.0238467419543677 -5.92632112555742
0.133125083239361 -3.51269032821254
0.0519520796347216 -4.81846306355601
0.070389327891398 -4.39111166003336
0.0285691521967709 -5.66818551913647
0.214124805352847 -2.30943715070417
0.0749620576812219 -4.12414543736604
0.0238467419543677 -5.92632112555742
0.2347056827753 -2.53367770683537
0.0795203396435264 -4.05114083871153
0.0191088229477047 -6.24336699906504
0.0931094043914815 -3.85476786453239
0.0191088229477047 -6.24336699906504
0.337235347675211 -1.9349664690411
0.119909463735197 -3.42975911495865
0.0840642647884745 -3.98216149063343
0.0191088229477047 -6.24336699906504
0.0931094043914815 -3.4870360800319
0.0565835283663675 -4.2679450217857
0.0379678501990204 -5.26299580581397
0.242856523896164 -2.29523657896682
0.102098187618736 -3.87444767333318
0.150559676575381 -3.34773031364798
0.0749620576812219 -4.3030732451893
0.193246075676931 -2.55620414261711
0.0379678501990204 -5.26299580581397
0.0238467419543677 -5.92632112555742
0.0426443374084937 -5.09802002034339
0.0885939232689884 -3.91681604740544
0.0840642647884745 -3.98216149063343
0.0238467419543677 -5.92632112555742
0.20997316208238 -2.77653267854611
0.193246075676931 -2.87220846969966
0.106571664198044 -3.45652342800661
0.0285691521967709 -5.24580604451645
0.141868716311337 -3.23319804762282
0.070389327891398 -4.20163386116965
0.189033824390017 -2.69668106632106
0.0473057147783568 -4.67968115797429
0.0749620576812219 -4.3030732451893
0.111031312388744 -3.75933340719466
0.176322772640463 -2.58216667264274
0.180572245641821 -2.87822683735638
0.141868716311337 -3.23319804762282
0.0285691521967709 -5.66818551913647
0.0379678501990204 -5.26299580581397
0.325770161181757 -1.62786162416546
0.622930350920177 -0.727986800760342
0.0332761548742986 -5.45070858821413
0.102098187618736 -3.73943384975696
0.176322772640463 -2.70263679575189
0.0379678501990204 -5.26299580581397
0.0565835283663675 -4.69793286253052
0.0332761548742986 -5.45070858821413
0.0191088229477047 -6.24336699906504
3.69339402728957 4.6756944813635
0.0238467419543677 -5.92632112555742
4.18850642718404 5.59434749108151
0.070389327891398 -4.39111166003336
0.0612001564367373 -4.58747371987721
0.0191088229477047 -6.24336699906504
0.0519520796347216 -4.81846306355601
0.159198594849254 -3.1832553318548
0.0519520796347216 -4.81846306355601
0.0473057147783568 -4.95098317979169
0.0519520796347216 -4.81846306355601
0.363638346772199 -1.71072149491568
0.337235347675211 -1.44006489986279
0.0795203396435264 -4.22069928061176
0.070389327891398 -4.20163386116965
0.0426443374084937 -4.80042350321631
0.0332761548742986 -5.08049940982673
0.286881147788162 -2.28195641428206
0.0191088229477047 -6.24336699906504
0.348610137539868 -1.80468751904133
0.250961573533219 -2.36179827514488
0.0191088229477047 -6.24336699906504
0.325770161181757 -1.88867087470825
0.0238467419543677 -5.92632112555742
0.0238467419543677 -5.92632112555742
3.25952358703664 3.92423231991742
0.0426443374084937 -5.09802002034339
1.05195207963472 0.484691391443537
0.0885939232689884 -3.91681604740544
0.337235347675211 -1.66639757115587
0.659924558402378 -0.676490150553889
0.321928094887362 -1.82739689301625
0.0285691521967709 -5.66818551913647
0.070389327891398 -4.03417711531809
0.418639735959039 -1.68489457351646
0.0473057147783568 -4.95098317979169
0.344828496997441 -2.07161541576967
0.070389327891398 -4.20163386116965
0.0473057147783568 -4.95098317979169
0.0519520796347216 -4.56903156143402
0.0332761548742986 -5.45070858821413
0.0332761548742986 -5.45070858821413
0.0191088229477047 -6.24336699906504
0.0612001564367373 -4.58747371987721
0.137503523749935 -2.79773691949601
0.572081209424424 -0.806599192862106
0.0238467419543677 -5.92632112555742
0.0473057147783568 -4.95098317979169
0.0840642647884745 -3.70546653521592
0.0565835283663675 -4.69793286253052
0.0238467419543677 -5.92632112555742
0.20997316208238 -2.65000111387777
0.146220740851044 -3.19779179487526
0.0565835283663675 -4.46697842769065
0.0473057147783568 -4.95098317979169
0.070389327891398 -4.39111166003336
0.0795203396435264 -4.05114083871153
0.0426443374084937 -5.09802002034339
0.0379678501990204 -4.66491780530255
0.0191088229477047 -6.24336699906504
0.600904044590178 -0.587981323837485
0.259021343327171 -2.19285647731868
0.0519520796347216 -4.81846306355601
0.184809238528292 -2.85255897528369
0.133125083239361 -3.40654895809486
0.0658020583957461 -4.28414824656176
0.0749620576812219 -4.3030732451893
0.0612001564367373 -4.58747371987721
0.2347056827753 -2.53367770683537
0.0658020583957461 -4.48559410585799
0.0565835283663675 -4.69793286253052
0.102098187618736 -3.61598100494527
0.0612001564367373 -4.18515582719287
0.0191088229477047 -6.24336699906504
0.0332761548742986 -5.45070858821413
0.0976107966264223 -3.93638163008604
0.0285691521967709 -5.66818551913647
0.20163386116965 -2.69262021368179
0.50927356912461 -1.21013003890158
0.0379678501990204 -5.26299580581397
0.111031312388744 -3.41253064366827
0.0612001564367373 -4.37233590762642
0.0238467419543677 -5.92632112555742
0.242856523896164 -2.34339777010986
0.0238467419543677 -5.92632112555742
0.684070645734081 -0.160139253395858
0.102098187618736 -3.87444767333318
0.111031312388744 -3.75933340719466
0.0238467419543677 -5.92632112555742
0.0238467419543677 -5.92632112555742
0.0612001564367373 -4.58747371987721
0.0519520796347216 -4.81846306355601
0.422233000683048 -1.58998931779599
0.742724863454891 -0.378595260173136
0.656877682843514 -0.297784760449225
0.159198594849254 -3.01780128636424
0.0332761548742986 -5.45070858821413
0.385891153619327 -1.64224872995284
0.0426443374084937 -5.09802002034339
0.0191088229477047 -6.24336699906504
0.119909463735197 -3.32934556644985
0.150559676575381 -3.16352189279051
0.193246075676931 -2.87220846969966
0.0426443374084937 -4.80042350321631
0.306456686124922 -2.13237235473864
0.197446064206217 -2.7147281050735
0.124328135002202 -3.28995702708586
0.230612928141416 -2.60968445358264
0.0379678501990204 -5.26299580581397
0.172060745786304 -3.08704472936772
0.102098187618736 -3.73943384975696
5.45866635015527 7.76007931815959
0.359895945086383 -1.99678686940481
0.259021343327171 -2.43227441040361
3.0095860488292 3.9330757307857
0.286881147788162 -2.02472195286148
0.0565835283663675 -4.46697842769065
0.0332761548742986 -5.45070858821413
0.0840642647884745 -3.98216149063343
0.070389327891398 -4.39111166003336
0.20163386116965 -2.41022048298107
0.070389327891398 -4.39111166003336
0.294743265561132 -2.00315582621779
0.0285691521967709 -5.66818551913647
0.290817562347332 -2.17880628015041
0.0612001564367373 -4.58747371987721
0.128733314122203 -3.44859989837579
0.492280498211304 -1.09073956336298
0.298658315564515 -2.11276165366565
0.141868716311337 -3.42716169175049
0.0519520796347216 -4.56903156143402
0.070389327891398 -4.20163386116965
0.0191088229477047 -6.24336699906504
0.0285691521967709 -5.66818551913647
0.0885939232689884 -3.65131407805755
0.205809537140844 -2.73385945270978
0.0565835283663675 -4.69793286253052
0.159198594849254 -2.9416854352096
0.218264535713771 -2.60938997594102
0.0519520796347216 -4.81846306355601
0.0749620576812219 -4.12414543736604
0.176322772640463 -3.05688464397067
0.0238467419543677 -5.92632112555742
2.64539424433499 2.84157377871178
0.0191088229477047 -6.24336699906504
0.0885939232689884 -4.07046653102947
0.0426443374084937 -4.80042350321631
0.242856523896164 -2.49835139325973
0.0191088229477047 -6.24336699906504
0.0840642647884745 -4.14334401085288
0.0332761548742986 -5.45070858821413
0.0565835283663675 -4.69793286253052
0.0612001564367373 -4.37233590762642
0.0426443374084937 -5.09802002034339
0.146220740851044 -3.28917068867816
0.0749620576812219 -4.3030732451893
0.0379678501990204 -5.26299580581397
0.0519520796347216 -4.56903156143402
0.278975949702815 -2.40774331275905
0.0332761548742986 -5.45070858821413
0.0238467419543677 -5.92632112555742
0.0885939232689884 -3.91681604740544
0.0285691521967709 -5.66818551913647
0.0285691521967709 -5.66818551913647
0.0612001564367373 -4.37233590762642
0.119909463735197 -3.42975911495865
5.51905958373 8.41172830040985
0.0426443374084937 -5.09802002034339
1.87970576628229 2.80340675553088
0.0238467419543677 -5.92632112555742
0.0519520796347216 -4.81846306355601
0.102098187618736 -3.87444767333318
0.0285691521967709 -5.66818551913647
0.0191088229477047 -6.24336699906504
0.0885939232689884 -4.07046653102947
0.415037499278844 -1.51434342602763
0.106571664198044 -3.81551624258778
0.0658020583957461 -4.28414824656176
0.0191088229477047 -6.24336699906504
0.0238467419543677 -5.43392474357234
0.141868716311337 -3.23319804762282
0.0332761548742986 -5.45070858821413
0.0191088229477047 -6.24336699906504
0.356143810225275 -1.72447464998301
0.167786090685978 -3.11812807700013
0.0332761548742986 -5.45070858821413
1.52940452423084 2.8582449631501
0.0473057147783568 -4.95098317979169
0.0238467419543677 -5.92632112555742
0.461179280923565 -1.26473382995339
0.0976107966264223 -3.93638163008604
0.146220740851044 -3.19779179487526
0.0191088229477047 -6.24336699906504
0.0426443374084937 -5.09802002034339
0.0191088229477047 -6.24336699906504
0.341036917835067 -1.85476786453239
0.0426443374084937 -5.09802002034339
0.0426443374084937 -4.80042350321631
0.0238467419543677 -5.92632112555742
0.0332761548742986 -5.45070858821413
0.176322772640463 -2.47098554546227
0.298658315564515 -2.03161021728493
0.0379678501990204 -4.93318411185077
0.0238467419543677 -5.43392474357234
0.189033824390017 -3.04927568649197
0.0519520796347216 -4.81846306355601
0.119909463735197 -3.42975911495865
0.478540441585002 -1.37117049699398
0.0426443374084937 -4.34331614893698
0.0285691521967709 -5.66818551913647
0.0565835283663675 -4.69793286253052
0.0519520796347216 -4.81846306355601
0.314213129759357 -2.19639051133709
0.214124805352847 -2.40842624533553
0.0976107966264223 -3.44106896937727
0.0612001564367373 -4.58747371987721
0.0612001564367373 -4.37233590762642
0.119909463735197 -3.42975911495865
0.348610137539868 -1.58612098181196
0.070389327891398 -4.39111166003336
0.230612928141416 -2.39144917203418
0.0191088229477047 -6.24336699906504
0.0519520796347216 -4.81846306355601
0.0473057147783568 -4.95098317979169
0.0379678501990204 -5.26299580581397
0.31034012061215 -2.03972137977872
0.635367454158399 -0.593576786731004
0.0612001564367373 -4.37233590762642
0.0426443374084937 -5.09802002034339
1.24488705912353 0.448176125329529
0.278975949702815 -1.93220168413771
0.124328135002202 -3.49227535148232
0.218264535713771 -2.66951514494619
0.263034405833794 -2.26980536381123
0.111031312388744 -3.75933340719466
0.102098187618736 -3.73943384975696
0.124328135002202 -3.28995702708586
0.0885939232689884 -3.65131407805755
0.070389327891398 -4.39111166003336
0.0379678501990204 -5.26299580581397
0.0749620576812219 -4.3030732451893
0.0519520796347216 -4.56903156143402
0.0519520796347216 -4.81846306355601
0.0840642647884745 -3.98216149063343
0.0285691521967709 -5.66818551913647
0.180572245641821 -2.61913961603924
0.0885939232689884 -3.65131407805755
0.070389327891398 -4.20163386116965
0.102098187618736 -3.73943384975696
0.106571664198044 -3.81551624258778
0.128733314122203 -3.34691185612283
0.0749620576812219 -4.3030732451893
0.0426443374084937 -5.09802002034339
0.0658020583957461 -4.48559410585799
0.0191088229477047 -6.24336699906504
0.0332761548742986 -5.45070858821413
0.0191088229477047 -6.24336699906504
0.0285691521967709 -5.66818551913647
0.141868716311337 -3.32692263293366
0.502500340529183 -1.12684740996919
0.0519520796347216 -4.81846306355601
0.0332761548742986 -5.45070858821413
0.0931094043914815 -4.00160925286166
0.0426443374084937 -4.80042350321631
0.0332761548742986 -5.45070858821413
0.16349873228288 -2.71051092860999
0.102098187618736 -3.87444767333318
0.070389327891398 -4.39111166003336
0.0749620576812219 -4.3030732451893
0.0519520796347216 -4.56903156143402
0.0658020583957461 -4.48559410585799
0.238786859587116 -2.46165285855398
0.736965594166206 -0.518945327986643
0.0473057147783568 -4.95098317979169
0.0285691521967709 -5.66818551913647
0.119909463735197 -3.53768791574334
0.0519520796347216 -4.81846306355601
0.222392421336448 -2.37433594728254
0.0379678501990204 -5.26299580581397
0.0749620576812219 -4.12414543736604
0.635367454158399 -0.536474350979839
0.0379678501990204 -5.26299580581397
0.106571664198044 -3.81551624258778
0.422233000683048 -1.30132808134866
0.298658315564515 -2.07161541576967
0.184809238528292 -2.99916389737394
0.0238467419543677 -5.92632112555742
0.111031312388744 -3.51912970974175
0.238786859587116 -2.57208892955232
0.0332761548742986 -5.45070858821413
0.184809238528292 -2.85255897528369
0.318075769391756 -2.05916177323921
0.751320887143276 0.0377015069804767
0.0931094043914815 -4.00160925286166
0.0612001564367373 -4.58747371987721
0.070389327891398 -4.39111166003336
0.0931094043914815 -3.72150133366892
0.0658020583957461 -4.28414824656176
0.242856523896164 -2.61174748180921
0.0426443374084937 -5.09802002034339
0.0840642647884745 -3.98216149063343
0.0191088229477047 -6.24336699906504
0.0473057147783568 -4.95098317979169
0.0519520796347216 -4.81846306355601
0.0191088229477047 -6.24336699906504
0.0285691521967709 -5.66818551913647
0.242856523896164 -2.39322240662917
1.15055967657538 0.425182636271901
0.146220740851044 -3.03075559852117
0.102098187618736 -3.87444767333318
0.0749620576812219 -3.96498033087093
0.436517226689295 -1.46183006116316
1.07267750448667 0.608244889497394
0.0426443374084937 -5.09802002034339
0.0473057147783568 -4.95098317979169
0.263034405833794 -2.31711107858959
0.367371065648529 -1.36888403471042
0.499101764067318 -1.23819767839165
0.0191088229477047 -6.24336699906504
0.0332761548742986 -5.08049940982673
0.374807654490311 -1.78776208641444
0.0795203396435264 -4.05114083871153
0.22650852980868 -2.57065498147593
0.150559676575381 -3.16352189279051
0.278975949702815 -2.04714703241212
0.0379678501990204 -5.26299580581397
0.141868716311337 -3.06224832722248
0.333423733725192 -1.8713843752396
0.0612001564367373 -4.37233590762642
0.0840642647884745 -4.14334401085288
0.341036917835067 -2.04077985014233
0.111031312388744 -3.63423818721313
0.0191088229477047 -6.24336699906504
0.0565835283663675 -4.46697842769065
0.0885939232689884 -3.77796605674737
0.0931094043914815 -4.00160925286166
0.230612928141416 -2.55195355671324
0.454175893185802 -1.41754871843489
0.282933963271499 -2.0759488532333
0.607231664562189 -0.757728039255325
0.0191088229477047 -6.24336699906504
0.0426443374084937 -5.09802002034339
0.0840642647884745 -4.14334401085288
0.429392792255914 -1.5809151270348
0.0519520796347216 -4.35643463024133
0.0612001564367373 -4.58747371987721
0.189033824390017 -2.82756814294711
0.356143810225275 -1.82346374461438
0.352381891429076 -1.69986484553745
0.167786090685978 -3.0366825961157
0.0749620576812219 -4.3030732451893
0.0191088229477047 -6.24336699906504
0.0795203396435264 -4.22069928061176
0.0473057147783568 -4.67968115797429
0.0565835283663675 -4.69793286253052
0.111031312388744 -3.51912970974175
0.137503523749935 -3.36602067907053
0.0565835283663675 -4.69793286253052
0.172060745786304 -2.93171072104265
0.0332761548742986 -5.45070858821413
0.0612001564367373 -4.58747371987721
0.20997316208238 -2.53367770683537
0.0612001564367373 -4.37233590762642
0.290817562347332 -1.93792142471306
0.0795203396435264 -4.05114083871153
0.298658315564515 -1.95478146841802
0.282933963271499 -2.20348465685759
0.205809537140844 -2.94057372186481
0.0885939232689884 -3.91681604740544
0.133125083239361 -3.40654895809486
0.20163386116965 -2.57294998301918
0.0749620576812219 -4.12414543736604
0.119909463735197 -3.06426486071142
0.0238467419543677 -5.92632112555742
0.0749620576812219 -4.3030732451893
0.0473057147783568 -4.95098317979169
0.180572245641821 -2.74287498446149
1.22856218857665 1.0835103378748
0.119909463735197 -3.53768791574334
0.0238467419543677 -5.92632112555742
0.382206106811471 -1.58887610844979
0.222392421336448 -2.42525988244521
0.0285691521967709 -5.66818551913647
0.400537929583729 -1.64990016610872
1.07724299893246 0.257273045681216
0.0285691521967709 -5.66818551913647
0.263034405833794 -2.31711107858959
0.675063155240299 -0.364798222891682
0.0379678501990204 -4.93318411185077
0.0612001564367373 -4.58747371987721
0.141868716311337 -3.32692263293366
1.75417488419843 2.01462598091287
0.111031312388744 -3.63423818721313
0.111031312388744 -3.51912970974175
0.0519520796347216 -4.56903156143402
0.0795203396435264 -4.22069928061176
0.0426443374084937 -5.09802002034339
0.0612001564367373 -4.37233590762642
0.0285691521967709 -5.66818551913647
0.111031312388744 -3.63423818721313
0.450661409009565 -1.1832553318548
0.0473057147783568 -4.67968115797429
0.918386234446348 0.182713553161485
0.793549122532574 -0.242910136748169
0.193246075676931 -2.11889634102476
0.341036917835067 -2.00160925286166
0.65382435886596 -0.513975907227815
0.102098187618736 -3.87444767333318
0.167786090685978 -3.11812807700013
0.0749620576812219 -4.3030732451893
0.0238467419543677 -5.92632112555742
0.0285691521967709 -5.66818551913647
0.0379678501990204 -4.93318411185077
0.0519520796347216 -4.81846306355601
0.115477217419936 -3.58496250072116
0.222392421336448 -2.5897956544571
0.070389327891398 -4.20163386116965
0.0473057147783568 -4.95098317979169
0.0379678501990204 -4.93318411185077
0.106571664198044 -3.56655221182103
0.0238467419543677 -5.92632112555742
0.0426443374084937 -4.55384116007147
0.0885939232689884 -4.07046653102947
0.0332761548742986 -5.45070858821413
0.070389327891398 -4.39111166003336
0.0332761548742986 -5.45070858821413
0.314213129759357 -2.0694535684296
0.141868716311337 -3.42716169175049
0.0749620576812219 -4.12414543736604
0.0238467419543677 -5.92632112555742
0.0931094043914815 -3.59951080929031
0.0191088229477047 -6.24336699906504
0.180572245641821 -2.80896417491926
0.0519520796347216 -4.81846306355601
0.0519520796347216 -4.56903156143402
0.0795203396435264 -4.05114083871153
0.436517226689295 -1.35923774166608
0.189033824390017 -2.41355857035293
0.776805858697997 -0.239032637268494
0.0795203396435264 -4.22069928061176
0.218264535713771 -2.44272939938621
0.0612001564367373 -4.37233590762642
0.0426443374084937 -5.09802002034339
0.111031312388744 -3.63423818721313
0.0565835283663675 -4.69793286253052
0.0426443374084937 -5.09802002034339
0.298658315564515 -2.24374782820984
2.9429835981871 3.46344837304654
0.0285691521967709 -5.66818551913647
0.070389327891398 -4.39111166003336
0.0795203396435264 -4.05114083871153
0.0285691521967709 -5.66818551913647
0.106571664198044 -3.81551624258778
3.93985342763635 5.14176667201014
0.167786090685978 -2.81676224003106
0.0795203396435264 -4.22069928061176
0.146220740851044 -3.19779179487526
0.0238467419543677 -5.92632112555742
0.111031312388744 -3.63423818721313
0.0885939232689884 -4.07046653102947
0.0191088229477047 -6.24336699906504
0.141868716311337 -3.32692263293366
0.176322772640463 -2.97873420767859
0.070389327891398 -3.88415167131348
0.0565835283663675 -4.69793286253052
0.282933963271499 -2.29523657896682
0.0285691521967709 -5.66818551913647
0.0426443374084937 -5.09802002034339
0.0931094043914815 -3.85476786453239
0.0191088229477047 -6.24336699906504
0.150559676575381 -3.07954736027191
0.0191088229477047 -6.24336699906504
0.329602022772783 -1.62057314157857
0.189033824390017 -2.82756814294711
0.133125083239361 -3.51269032821254
0.0931094043914815 -4.00160925286166
0.0332761548742986 -5.45070858821413
0.0519520796347216 -4.56903156143402
0.0285691521967709 -5.66818551913647
0.0191088229477047 -6.24336699906504
0.0379678501990204 -5.26299580581397
0.242856523896164 -2.29523657896682
0.0519520796347216 -4.81846306355601
0.0658020583957461 -4.48559410585799
0.0379678501990204 -5.26299580581397
0.0191088229477047 -6.24336699906504
0.180572245641821 -3.10852445677817
0.137503523749935 -3.01454830856916
0.102098187618736 -3.73943384975696
0.172060745786304 -2.93171072104265
0.0332761548742986 -5.45070858821413
0.214124805352847 -2.51471103847475
0.329602022772783 -1.77713893399215
0.0332761548742986 -5.45070858821413
0.0885939232689884 -4.07046653102947
0.0612001564367373 -4.37233590762642
0.0612001564367373 -4.58747371987721
0.0379678501990204 -5.26299580581397
0.16349873228288 -2.23123324342918
0.396890152568584 -1.35466488129936
0.0473057147783568 -4.95098317979169
0.0191088229477047 -6.24336699906504
0.882316979738826 -0.307306094311502
0.385891153619327 -1.55459689347843
0.0840642647884745 -4.14334401085288
0.128733314122203 -3.16280151776137
0.167786090685978 -2.88640950347621
0.37851162325373 -1.3536369546147
0.0238467419543677 -5.92632112555742
0.102098187618736 -3.50226446764647
0.0191088229477047 -6.24336699906504
0.0565835283663675 -4.69793286253052
0.0191088229477047 -6.24336699906504
0.0565835283663675 -4.46697842769065
0.0612001564367373 -3.87091367538522
0.0191088229477047 -6.24336699906504
0.0473057147783568 -4.95098317979169
0.356143810225275 -1.78970705623818
0.150559676575381 -3.07954736027191
0.0612001564367373 -4.58747371987721
0.440066293770366 -1.33116544073885
1.39689015256858 1.17188943146047
0.0332761548742986 -5.45070858821413
0.0931094043914815 -4.00160925286166
0.22650852980868 -2.75379021680757
0.0612001564367373 -4.18515582719287
0.27500704749987 -2.1846439090384
0.128733314122203 -3.44859989837579
0.0332761548742986 -5.08049940982673
0.159198594849254 -3.1832553318548
0.0840642647884745 -4.14334401085288
0.0795203396435264 -3.89943105997237
0.0519520796347216 -4.81846306355601
0.0473057147783568 -4.95098317979169
0.150559676575381 -3.34773031364798
0.0238467419543677 -5.92632112555742
0.176322772640463 -2.90460050733978
0.37851162325373 -1.56579019144631
0.263034405833794 -2.4166467521405
0.0976107966264223 -3.7957252598056
0.133125083239361 -3.30768427641223
0.214124805352847 -2.62945312464775
0.0285691521967709 -5.66818551913647
0.159198594849254 -3.09815774121991
0.619804249933457 -0.634562750219603
0.111031312388744 -3.31326901229519
0.115477217419936 -3.58496250072116
0.146220740851044 -3.19779179487526
0.0519520796347216 -4.81846306355601
0.0379678501990204 -5.26299580581397
0.341036917835067 -2.00160925286166
0.0612001564367373 -4.58747371987721
0.137503523749935 -3.36602067907053
0.0426443374084937 -5.09802002034339
0.0519520796347216 -4.81846306355601
0.111031312388744 -3.31326901229519
0.0191088229477047 -6.24336699906504
0.539365634281046 -1.01117297444037
0.0885939232689884 -3.91681604740544
0.371094151691247 -1.76151303450287
2.04381109448049 2.34626833305505
0.0238467419543677 -5.43392474357234
0.0285691521967709 -5.66818551913647
0.0238467419543677 -5.92632112555742
0.0565835283663675 -4.69793286253052
0.124328135002202 -3.60517572161067
0.0565835283663675 -4.46697842769065
0.214124805352847 -2.40842624533553
0.613531652917927 -0.726309480385458
0.0795203396435264 -4.05114083871153
0.250961573533219 -2.36179827514488
0.128733314122203 -3.44859989837579
0.115477217419936 -3.370172322341
0.0658020583957461 -4.48559410585799
0.0931094043914815 -3.85476786453239
0.124328135002202 -3.49227535148232
0.115477217419936 -3.70567636650724
0.246914740470517 -2.2803928560485
0.329602022772783 -1.95278767663844
0.115477217419936 -3.58496250072116
0.0332761548742986 -5.08049940982673
0.172060745786304 -2.93171072104265
0.0238467419543677 -5.92632112555742
0.0379678501990204 -5.26299580581397
0.150559676575381 -3.16352189279051
0.119909463735197 -3.42975911495865
0.184809238528292 -2.85255897528369
0.0473057147783568 -4.67968115797429
0.0191088229477047 -6.24336699906504
0.0976107966264223 -3.7957252598056
0.0379678501990204 -5.26299580581397
0.184809238528292 -2.85255897528369
0.2347056827753 -2.47885399778978
0.0519520796347216 -4.56903156143402
0.759865996276285 -0.405185190968955
0.0473057147783568 -4.95098317979169
0.0426443374084937 -4.80042350321631
0.102098187618736 -3.50226446764647
0.20163386116965 -2.69262021368179
0.159198594849254 -2.9416854352096
0.250961573533219 -2.26585500043538
0.344828496997441 -1.84670436777026
0.146220740851044 -3.19779179487526
0.0332761548742986 -5.45070858821413
0.197446064206217 -2.65272937706899
0.0519520796347216 -4.81846306355601
0.154885601978171 -3.13032882709652
0.0976107966264223 -3.93638163008604
0.0238467419543677 -5.43392474357234
0.0379678501990204 -5.26299580581397
0.150559676575381 -3.25268805012923
0.193246075676931 -2.8032273581061
0.0332761548742986 -5.45070858821413
0.133125083239361 -3.40654895809486
0.22650852980868 -2.6291545845451
0.137503523749935 -3.36602067907053
0.282933963271499 -2.34339777010986
0.539365634281046 -1.13286605400704
0.948600847493356 0.0311685608457737
0.0885939232689884 -4.07046653102947
0.604071323668861 -0.773780178300925
0.0612001564367373 -4.58747371987721
0.0658020583957461 -4.10741511797619
0.0565835283663675 -4.69793286253052
0.0473057147783568 -4.67968115797429
0.133125083239361 -3.40654895809486
0.184809238528292 -2.99916389737394
0.193246075676931 -3.02093106079801
0.0238467419543677 -5.92632112555742
1.8169409708868 1.65686238128131
0.242856523896164 -2.49835139325973
0.468148835738406 -1.23626394843197
0.0238467419543677 -5.92632112555742
0.124328135002202 -3.60517572161067
0.137503523749935 -3.36602067907053
0.0473057147783568 -4.95098317979169
0.0931094043914815 -4.00160925286166
0.271027196587325 -2.15389862372423
0.0285691521967709 -5.66818551913647
0.0238467419543677 -5.92632112555742
0.230612928141416 -2.60968445358264
0.0612001564367373 -4.18515582719287
4.45527241603321 6.25424950471544
0.853330350857991 -0.050141350155135
0.238786859587116 -2.4094512507363
0.128733314122203 -3.44859989837579
0.197446064206217 -2.65272937706899
0.751320887143276 -0.53109562874242
0.0795203396435264 -4.05114083871153
0.0658020583957461 -4.48559410585799
0.0931094043914815 -3.72150133366892
0.0238467419543677 -5.92632112555742
0.271027196587325 -2.19749667468585
0.0332761548742986 -5.45070858821413
0.230612928141416 -2.39144917203418
0.0426443374084937 -5.09802002034339
0.363638346772199 -1.71072149491568
0.0931094043914815 -3.85476786453239
0.0612001564367373 -4.58747371987721
0.26703633639129 -2.16662361078025
0.499101764067318 -0.969004587429729
0.070389327891398 -4.39111166003336
0.205809537140844 -2.24794359708999
0.124328135002202 -3.28995702708586
0.0612001564367373 -4.37233590762642
0.0885939232689884 -4.07046653102947
0.0749620576812219 -3.82164330899001
0.172060745786304 -3.00728814566567
0.0565835283663675 -4.69793286253052
0.146220740851044 -3.19779179487526
0.106571664198044 -3.68567045240913
0.0285691521967709 -5.66818551913647
0.393233128960495 -1.54386488740452
0.0426443374084937 -4.80042350321631
0.184809238528292 -2.85255897528369
0.415037499278844 -1.43392474357234
0.0658020583957461 -4.48559410585799
0.271027196587325 -2.33680137136889
0.278975949702815 -2.00780551882556
0.0931094043914815 -3.4870360800319
0.0191088229477047 -6.24336699906504
0.0885939232689884 -4.07046653102947
0.070389327891398 -4.39111166003336
3.94891227653739 5.21167336099211
0.0519520796347216 -4.81846306355601
0.115477217419936 -3.58496250072116
0.337235347675211 -1.9349664690411
0.197446064206217 -2.7147281050735
0.167786090685978 -3.11812807700013
0.337235347675211 -2.01071920501846
0.278975949702815 -2.40774331275905
0.0379678501990204 -5.26299580581397
0.133125083239361 -3.40654895809486
0.0332761548742986 -5.45070858821413
0.222392421336448 -2.47804729680464
0.329602022772783 -1.62057314157857
0.242856523896164 -2.24863134070682
0.172060745786304 -2.85989620906635
0.286881147788162 -2.06453394493134
0.0426443374084937 -5.09802002034339
0.407805930047768 -1.46929229352889
0.0285691521967709 -5.66818551913647
0.193246075676931 -2.8032273581061
0.070389327891398 -4.39111166003336
0.20997316208238 -2.5906673442804
0.0749620576812219 -4.3030732451893
0.150559676575381 -3.00019301559209
0.0191088229477047 -6.24336699906504
0.352381891429076 -1.63848824932557
0.197446064206217 -2.42837324065334
0.150559676575381 -3.25268805012923
0.0426443374084937 -4.80042350321631
0.0332761548742986 -5.45070858821413
0.294743265561132 -1.69126913224951
0.0519520796347216 -4.81846306355601
0.0612001564367373 -4.58747371987721
0.0238467419543677 -5.92632112555742
0.447138342445868 -1.16442286770263
0.070389327891398 -4.39111166003336
0.0519520796347216 -4.81846306355601
0.133125083239361 -3.30768427641223
0.0519520796347216 -4.81846306355601
0.184809238528292 -2.92400001021048
0.0519520796347216 -4.81846306355601
0.119909463735197 -3.32934556644985
0.344828496997441 -1.8124059488778
0.0426443374084937 -4.80042350321631
0.286881147788162 -2.23577145113765
0.259021343327171 -2.33169160987404
0.2347056827753 -2.32587395746846
0.2347056827753 -2.37508667756851
0.0931094043914815 -3.85476786453239
0.115477217419936 -3.58496250072116
0.0931094043914815 -3.72150133366892
0.111031312388744 -3.63423818721313
1.0167340157598 0.68540142993102
0.133125083239361 -3.30768427641223
0.0612001564367373 -4.58747371987721
0.0426443374084937 -4.80042350321631
0.0519520796347216 -4.81846306355601
0.070389327891398 -4.39111166003336
0.0519520796347216 -4.81846306355601
0.0238467419543677 -5.92632112555742
0.0191088229477047 -6.24336699906504
0.0426443374084937 -5.09802002034339
0.124328135002202 -3.19852985957693
0.464668267003444 -1.17219456718481
0.0191088229477047 -6.24336699906504
0.20163386116965 -2.82312223791592
0.070389327891398 -4.39111166003336
0.070389327891398 -4.39111166003336
0.0795203396435264 -4.22069928061176
0.0795203396435264 -4.22069928061176
0.31034012061215 -2.0799553045814
0.124328135002202 -3.60517572161067
0.0426443374084937 -5.09802002034339
0.119909463735197 -3.65434856359237
0.0885939232689884 -4.07046653102947
0.167786090685978 -2.81676224003106
0.389566811762726 -1.57769498518856
0.0749620576812219 -4.3030732451893
0.263034405833794 -2.4166467521405
0.189033824390017 -2.69668106632106
0.230612928141416 -2.55195355671324
0.0519520796347216 -4.81846306355601
0.159198594849254 -3.01780128636424
0.0519520796347216 -4.81846306355601
0.102098187618736 -3.73943384975696
0.314213129759357 -2.0694535684296
0.27500704749987 -2.1846439090384
0.0473057147783568 -4.95098317979169
0.404176506647077 -1.58539682212291
0.197446064206217 -2.7147281050735
0.407805930047768 -1.60948812847641
0.070389327891398 -4.39111166003336
0.0658020583957461 -4.48559410585799
0.102098187618736 -3.61598100494527
0.0332761548742986 -5.45070858821413
0.0285691521967709 -5.66818551913647
0.0332761548742986 -5.45070858821413
6.54817971167945 11.1576150284129
0.842643672060743 -0.184059082056637
0.0519520796347216 -4.56903156143402
0.111031312388744 -3.22039943751791
0.0238467419543677 -5.92632112555742
0.124328135002202 -3.49227535148232
0.070389327891398 -4.39111166003336
0.0332761548742986 -5.45070858821413
0.0473057147783568 -4.95098317979169
0.119909463735197 -3.32934556644985
0.0612001564367373 -4.58747371987721
0.0749620576812219 -4.12414543736604
0.0612001564367373 -4.37233590762642
0.0191088229477047 -6.24336699906504
0.119909463735197 -3.42975911495865
0.436517226689295 -1.43548996045397
0.0191088229477047 -6.24336699906504
0.371094151691247 -1.54893851895781
0.102098187618736 -3.61598100494527
0.0332761548742986 -5.45070858821413
0.119909463735197 -3.32934556644985
0.22650852980868 -2.12955445249819
0.0285691521967709 -5.66818551913647
0.250961573533219 -2.17589629975604
0.278975949702815 -2.17204959456338
0.604071323668861 0.295162775607964
0.0976107966264223 -3.66757225874853
0.0612001564367373 -4.58747371987721
0.0191088229477047 -6.24336699906504
0.146220740851044 -3.28917068867816
0.629162304631691 -0.521159465841708
0.0519520796347216 -4.81846306355601
0.0332761548742986 -5.45070858821413
0.111031312388744 -3.51912970974175
0.0840642647884745 -3.83719072772589
0.0565835283663675 -4.69793286253052
0.0379678501990204 -4.66491780530255
0.230612928141416 -1.84919401970779
0.150559676575381 -3.16352189279051
0.298658315564515 -2.07161541576967
0.16349873228288 -3.06695796405252
0.0612001564367373 -4.58747371987721
0.0658020583957461 -4.48559410585799
0.0191088229477047 -6.24336699906504
0.306456686124922 -2.13237235473864
0.0931094043914815 -3.85476786453239
0.197446064206217 -2.77951128913229
0.0332761548742986 -5.08049940982673
0.0795203396435264 -4.22069928061176
0.0612001564367373 -4.58747371987721
0.263034405833794 -2.31711107858959
0.0565835283663675 -4.69793286253052
0.0238467419543677 -5.92632112555742
0.356143810225275 -1.72447464998301
0.0519520796347216 -4.56903156143402
0.167786090685978 -2.81676224003106
0.447138342445868 -1.14295326281228
0.0795203396435264 -4.05114083871153
0.0379678501990204 -5.26299580581397
0.176322772640463 -2.76686707988007
0.102098187618736 -3.87444767333318
0.0238467419543677 -5.92632112555742
0.0519520796347216 -4.81846306355601
0.0191088229477047 -6.24336699906504
0.137503523749935 -3.17960755483965
0.0612001564367373 -4.58747371987721
0.16349873228288 -3.06695796405252
0.250961573533219 -2.51885314594509
0.133125083239361 -3.51269032821254
0.298658315564515 -1.99268447704544
0.0519520796347216 -4.81846306355601
0.584962500721156 -0.50290248549092
0.184809238528292 -2.71948721042934
0.0885939232689884 -4.07046653102947
0.0976107966264223 -3.66757225874853
0.337235347675211 -1.89853130626408
0.0749620576812219 -4.3030732451893
0.0238467419543677 -5.92632112555742
0.286881147788162 -1.87562759900694
0.0795203396435264 -4.22069928061176
0.16349873228288 -3.06695796405252
0.418639735959039 -1.53754783693029
0.193246075676931 -2.73739455277812
0.669026765509631 -0.711695764046471
0.180572245641821 -2.87822683735638
0.128733314122203 -3.25192175965554
0.119909463735197 -3.32934556644985
0.115477217419936 -3.70567636650724
0.0795203396435264 -4.22069928061176
0.31034012061215 -2.16395429052817
0.0191088229477047 -6.24336699906504
0.0379678501990204 -4.93318411185077
0.522725368593217 -1.24905178992623
0.0885939232689884 -3.91681604740544
0.0332761548742986 -5.45070858821413
0.374807654490311 -1.72261560930344
0.0285691521967709 -5.66818551913647
0.0658020583957461 -4.48559410585799
0.0379678501990204 -5.26299580581397
0.0191088229477047 -6.24336699906504
0.176322772640463 -2.97873420767859
0.0473057147783568 -4.95098317979169
0.141868716311337 -3.06224832722248
0.184809238528292 -2.85255897528369
0.070389327891398 -4.20163386116965
0.341036917835067 -2.04077985014233
0.464668267003444 -1.28524541270581
0.111031312388744 -3.51912970974175
0.874469117916141 -0.192415331140272
0.0885939232689884 -4.07046653102947
0.106571664198044 -3.68567045240913
0.0931094043914815 -4.00160925286166
0.0238467419543677 -5.92632112555742
0.0285691521967709 -5.66818551913647
0.0795203396435264 -4.22069928061176
0.0840642647884745 -3.98216149063343
0.0473057147783568 -4.67968115797429
0.0238467419543677 -5.92632112555742
0.0285691521967709 -5.66818551913647
0.102098187618736 -3.87444767333318
0.0840642647884745 -3.98216149063343
0.218264535713771 -2.73225544812596
0.167786090685978 -2.95959035225183
0.0426443374084937 -5.09802002034339
0.0191088229477047 -6.24336699906504
0.102098187618736 -3.73943384975696
0.102098187618736 -3.87444767333318
0.0612001564367373 -4.37233590762642
0.0658020583957461 -4.48559410585799
0.0285691521967709 -5.66818551913647
0.070389327891398 -4.20163386116965
0.823749360308273 -0.120032025643547
0.0658020583957461 -4.48559410585799
0.184809238528292 -2.78448934696716
0.0379678501990204 -5.26299580581397
0.0426443374084937 -5.09802002034339
0.0238467419543677 -5.92632112555742
0.119909463735197 -3.42975911495865
0.0658020583957461 -4.28414824656176
0.106571664198044 -3.81551624258778
0.0931094043914815 -3.85476786453239
0.429392792255914 -1.55233087985934
0.250961573533219 -2.26585500043538
0.0612001564367373 -4.58747371987721
0.0885939232689884 -4.07046653102947
0.0749620576812219 -4.3030732451893
0.214124805352847 -2.62945312464775
0.0332761548742986 -5.08049940982673
0.27500704749987 -1.94285984052613
0.0840642647884745 -4.14334401085288
0.0749620576812219 -4.12414543736604
0.0612001564367373 -4.58747371987721
0.115477217419936 -3.58496250072116
0.16349873228288 -2.91366155358595
0.0332761548742986 -5.45070858821413
0.0426443374084937 -5.09802002034339
0.0426443374084937 -5.09802002034339
0.0658020583957461 -4.48559410585799
0.0426443374084937 -4.80042350321631
0.505890929729957 -1.23440848925934
0.146220740851044 -3.03075559852117
0.0840642647884745 -3.83719072772589
0.0473057147783568 -4.95098317979169
0.0976107966264223 -3.93638163008604
0.0191088229477047 -6.24336699906504
0.26703633639129 -2.2559877450204
0.218264535713771 -2.73225544812596
0.0840642647884745 -3.98216149063343
0.180572245641821 -2.74287498446149
0.278975949702815 -1.89583540709952
0.0885939232689884 -4.07046653102947
0.393233128960495 -1.46183006116316
0.180572245641821 -3.0276044613946
0.137503523749935 -3.17960755483965
0.454175893185802 -1.24752347066374
0.141868716311337 -3.32692263293366
0.0285691521967709 -5.66818551913647
0.0473057147783568 -4.95098317979169
0.333423733725192 -1.94378767838749
0.0519520796347216 -4.81846306355601
0.242856523896164 -2.34339777010986
0.0473057147783568 -4.95098317979169
0.0565835283663675 -4.69793286253052
0.0238467419543677 -5.92632112555742
0.250961573533219 -2.36179827514488
0.0519520796347216 -4.81846306355601
0.0238467419543677 -5.43392474357234
0.0238467419543677 -5.43392474357234
0.0379678501990204 -5.26299580581397
0.246914740470517 -2.37734121520597
1.0071955014042 0.334304231183642
0.278975949702815 -2.30879949542709
0.222392421336448 -2.47804729680464
0.146220740851044 -3.19779179487526
0.0519520796347216 -4.81846306355601
0.575312330687437 -0.823378360360755
1.47681369686553 0.933134694859046
0.0379678501990204 -5.26299580581397
0.0332761548742986 -5.45070858821413
0.16349873228288 -3.06695796405252
0.356143810225275 -1.8934432741673
0.214124805352847 -2.62945312464775
0.230612928141416 -2.55195355671324
0.0519520796347216 -4.81846306355601
0.0191088229477047 -6.24336699906504
0.102098187618736 -3.73943384975696
1.16349873228288 0.171403930368225
0.0658020583957461 -4.48559410585799
0.20997316208238 -2.71188015926809
0.0658020583957461 -4.48559410585799
0.0795203396435264 -4.05114083871153
0.214124805352847 -2.57094165709354
0.0285691521967709 -5.66818551913647
0.115477217419936 -3.47357382022534
0.102098187618736 -3.50226446764647
0.133125083239361 -3.40654895809486
0.0238467419543677 -5.92632112555742
0.0238467419543677 -5.92632112555742
0.333423733725192 -1.83650126771712
0.0658020583957461 -4.48559410585799
0.0332761548742986 -5.45070858821413
0.0473057147783568 -4.95098317979169
0.374807654490311 -1.72261560930344
0.16349873228288 -2.98827461436005
0.0565835283663675 -4.69793286253052
0.141868716311337 -3.14519261743685
0.294743265561132 -2.12414543736604
0.124328135002202 -3.49227535148232
1.80046853647236 1.46410290080283
0.0749620576812219 -4.12414543736604
0.0749620576812219 -4.3030732451893
1.46640960099987 0.890252549026892
0.141868716311337 -3.42716169175049
0.070389327891398 -4.39111166003336
0.0191088229477047 -6.24336699906504
0.0191088229477047 -6.24336699906504
0.341036917835067 -1.75368173941807
0.0191088229477047 -6.24336699906504
0.180572245641821 -2.95098317979169
0.0565835283663675 -4.69793286253052
0.0795203396435264 -4.22069928061176
0.0238467419543677 -5.92632112555742
0.0519520796347216 -4.81846306355601
0.495695162624069 -0.915025632329408
4.10265813136374 5.56372543366889
0.0976107966264223 -3.66757225874853
0.0426443374084937 -5.09802002034339
0.0795203396435264 -4.22069928061176
0.0473057147783568 -4.95098317979169
0.0519520796347216 -4.56903156143402
0.333423733725192 -1.8713843752396
0.111031312388744 -3.63423818721313
0.0473057147783568 -4.95098317979169
0.111031312388744 -3.75933340719466
0.16349873228288 -3.06695796405252
0.0426443374084937 -5.09802002034339
0.382206106811471 -1.56013525873414
0.133125083239361 -3.30768427641223
0.102098187618736 -3.50226446764647
0.189033824390017 -2.82756814294711
0.0519520796347216 -4.81846306355601
0.0976107966264223 -3.7957252598056
0.0519520796347216 -4.56903156143402
0.591360271919307 -1.08458675331304
0.0565835283663675 -4.69793286253052
0.0840642647884745 -4.14334401085288
3.78485292356276 4.77404511577775
0.111031312388744 -3.75933340719466
0.282933963271499 -2.11722065574799
0.352381891429076 -1.90141249557046
0.263034405833794 -2.13653883294777
0.0473057147783568 -4.95098317979169
0.159198594849254 -2.86938496060457
0.0238467419543677 -5.43392474357234
0.0426443374084937 -4.80042350321631
0.0473057147783568 -4.95098317979169
0.374807654490311 -1.54316162542373
0.27500704749987 -1.98044683141965
0.115477217419936 -3.47357382022534
0.0379678501990204 -5.26299580581397
0.0976107966264223 -3.66757225874853
0.115477217419936 -3.27368879829846
5.16939057097097 7.86346006204642
0.0519520796347216 -4.81846306355601
0.0379678501990204 -5.26299580581397
0.070389327891398 -4.20163386116965
0.325770161181757 -1.92485472356003
0.37851162325373 -1.56579019144631
0.133125083239361 -3.40654895809486
0.782408564927373 0.0356474464510501
0.102098187618736 -3.87444767333318
0.0191088229477047 -6.24336699906504
0.0379678501990204 -5.26299580581397
1.37295209791183 1.08107965240328
0.193246075676931 -2.87220846969966
1.32768736417605 1.50896278777678
0.0840642647884745 -3.70546653521592
0.457681836687337 -1.36370096677882
0.271027196587325 -2.38639476405843
0.259021343327171 -2.33169160987404
0.0191088229477047 -6.24336699906504
0.0612001564367373 -4.58747371987721
0.0285691521967709 -5.66818551913647
0.0191088229477047 -6.24336699906504
5.14363830992204 7.39553771754177
0.432959407276106 -1.43936682864058
0.0191088229477047 -6.24336699906504
0.318075769391756 -2.05916177323921
0.597729796795034 -0.740615814255331
0.119909463735197 -3.65434856359237
0.070389327891398 -4.20163386116965
0.0749620576812219 -4.12414543736604
0.242856523896164 -2.44482951991121
0.0749620576812219 -4.12414543736604
0.0612001564367373 -4.37233590762642
0.0840642647884745 -3.83719072772589
0.0976107966264223 -3.93638163008604
0.0379678501990204 -5.26299580581397
0.197446064206217 -2.91851748223936
0.0749620576812219 -4.12414543736604
0.106571664198044 -3.81551624258778
0.425817338032086 -0.406143955162644
0.26703633639129 -2.21061385878078
0.314213129759357 -2.19639051133709
0.0658020583957461 -4.48559410585799
0.205809537140844 -2.61086296559444
0.31034012061215 -1.92534335863359
0.0238467419543677 -5.92632112555742
0.0238467419543677 -5.92632112555742
0.238786859587116 -2.00909976403741
0.102098187618736 -3.73943384975696
0.50927356912461 -1.0220084908079
0.0795203396435264 -4.22069928061176
0.298658315564515 -2.15511593689709
0.306456686124922 -2.3123899779838
0.180572245641821 -2.80896417491926
0.16349873228288 -2.98827461436005
3.13038179463775 4.31011554944401
0.0612001564367373 -4.58747371987721
0.0565835283663675 -4.69793286253052
0.119909463735197 -3.23546845942365
0.106571664198044 -3.81551624258778
0.0565835283663675 -4.69793286253052
0.0976107966264223 -3.93638163008604
0.141868716311337 -3.23319804762282
0.242856523896164 -2.44482951991121
0.0191088229477047 -6.24336699906504
0.0191088229477047 -6.24336699906504
0.0238467419543677 -5.92632112555742
0.0238467419543677 -5.92632112555742
0.238786859587116 -2.63064790321781
0.0379678501990204 -5.26299580581397
0.0840642647884745 -4.14334401085288
2.4276061727819 2.52308356575771
0.0519520796347216 -4.81846306355601
0.159198594849254 -3.09815774121991
0.329602022772783 -1.87994253566548
0.172060745786304 -3.08704472936772
0.0238467419543677 -5.43392474357234
0.0473057147783568 -4.95098317979169
0.150559676575381 -3.25268805012923
0.218264535713771 -2.73225544812596
0.070389327891398 -4.20163386116965
0.070389327891398 -4.39111166003336
0.0473057147783568 -4.67968115797429
0.0612001564367373 -4.58747371987721
0.0885939232689884 -3.77796605674737
0.341036917835067 -1.89010093764467
0.321928094887362 -1.93398282726549
0.0795203396435264 -4.22069928061176
0.400537929583729 -1.74373655214364
0.16349873228288 -3.06695796405252
0.246914740470517 -2.48127681074321
0.189033824390017 -2.76064078838145
0.0285691521967709 -5.66818551913647
0.0612001564367373 -4.58747371987721
0.0612001564367373 -4.58747371987721
0.371094151691247 -1.76151303450287
0.271027196587325 -2.11157954415524
0.137503523749935 -3.36602067907053
0.230612928141416 -2.39144917203418
0.218264535713771 -2.66951514494619
1.57369767462534 1.89082948043228
0.141868716311337 -3.42716169175049
0.0473057147783568 -4.67968115797429
0.146220740851044 -3.28917068867816
0.22650852980868 -2.00812897129444
0.154885601978171 -3.13032882709652
0.263034405833794 -2.13653883294777
0.111031312388744 -3.75933340719466
0.0191088229477047 -6.24336699906504
0.070389327891398 -4.39111166003336
0.0426443374084937 -5.09802002034339
0.0238467419543677 -5.92632112555742
0.0658020583957461 -4.48559410585799
0.0840642647884745 -3.83719072772589
0.070389327891398 -4.03417711531809
0.329602022772783 -2.0694535684296
0.254997086768376 -2.29831867082922
0.2347056827753 -2.53367770683537
0.425817338032086 -1.47397586557073
0.771181309504119 0.724910602339286
0.0565835283663675 -4.69793286253052
0.0565835283663675 -4.69793286253052
0.214124805352847 -2.75411569792364
0.0749620576812219 -4.12414543736604
0.471621027645211 -1.4538774132509
0.159198594849254 -2.9416854352096
0.0238467419543677 -5.92632112555742
0.0379678501990204 -5.26299580581397
0.0332761548742986 -5.45070858821413
0.20997316208238 -2.71188015926809
0.124328135002202 -3.49227535148232
0.0285691521967709 -5.66818551913647
0.159198594849254 -2.9416854352096
0.0285691521967709 -5.66818551913647
0.0885939232689884 -3.77796605674737
0.0612001564367373 -4.58747371987721
0.0795203396435264 -4.05114083871153
0.0931094043914815 -3.85476786453239
1.45592992992574 1.83836382744787
0.0379678501990204 -5.26299580581397
0.0840642647884745 -3.98216149063343
0.0976107966264223 -3.66757225874853
0.172060745786304 -3.08704472936772
0.0332761548742986 -5.45070858821413
0.124328135002202 -3.28995702708586
0.128733314122203 -3.34691185612283
0.0473057147783568 -4.95098317979169
0.0379678501990204 -5.26299580581397
0.128733314122203 -3.44859989837579
0.146220740851044 -3.28917068867816
0.0612001564367373 -4.58747371987721
0.0473057147783568 -4.95098317979169
3.37016428054021 4.29005152752763
0.0749620576812219 -4.12414543736604
0.0379678501990204 -5.26299580581397
0.0795203396435264 -4.22069928061176
0.290817562347332 -2.09396315770243
0.259021343327171 -2.48532389607898
0.0285691521967709 -5.66818551913647
0.0332761548742986 -5.45070858821413
0.141868716311337 -3.23319804762282
0.0519520796347216 -4.56903156143402
0.278975949702815 -2.45988202852817
0.337235347675211 -1.76134944818038
0.27500704749987 -2.32265203654722
0.393233128960495 -1.66104698383524
0.0191088229477047 -6.24336699906504
0.0332761548742986 -5.45070858821413
0.119909463735197 -3.65434856359237
0.0840642647884745 -4.14334401085288
0.522725368593217 -0.940481117743402
0.193246075676931 -2.87220846969966
0.0473057147783568 -4.95098317979169
0.0612001564367373 -4.37233590762642
0.0191088229477047 -6.24336699906504
0.0379678501990204 -5.26299580581397
0.238786859587116 -2.57208892955232
0.141868716311337 -3.32692263293366
0.205809537140844 -2.79952741931117
1.16349873228288 0.816890756448796
0.0795203396435264 -4.22069928061176
0.0840642647884745 -4.14334401085288
0.0519520796347216 -4.56903156143402
0.193246075676931 -2.87220846969966
0.250961573533219 -1.38896187520334
0.0285691521967709 -5.66818551913647
0.0191088229477047 -6.24336699906504
0.214124805352847 -2.51471103847475
0.137503523749935 -3.46911417203464
0.0191088229477047 -6.24336699906504
0.298658315564515 -2.24374782820984
1.08406426478847 0.614193765061083
0.0332761548742986 -5.45070858821413
0.0658020583957461 -4.28414824656176
0.454175893185802 -1.34221471482758
0.644625422019496 -0.524972972731981
0.0612001564367373 -4.58747371987721
0.0332761548742986 -5.45070858821413
0.0332761548742986 -5.45070858821413
0.0749620576812219 -4.3030732451893
0.137503523749935 -3.26980536381123
0.0658020583957461 -4.28414824656176
0.418639735959039 -1.25825586191674
0.119909463735197 -3.65434856359237
0.0612001564367373 -4.37233590762642
0.0238467419543677 -5.92632112555742
0.0238467419543677 -5.92632112555742
0.0931094043914815 -4.00160925286166
0.159198594849254 -3.1832553318548
0.222392421336448 -2.5897956544571
0.0426443374084937 -5.09802002034339
0.259021343327171 -2.33169160987404
0.070389327891398 -4.39111166003336
0.141868716311337 -3.23319804762282
0.0519520796347216 -4.81846306355601
1.09085343045111 0.43395981498218
0.0749620576812219 -4.3030732451893
0.302562770020431 -2.325148397655
0.0565835283663675 -4.69793286253052
0.0749620576812219 -4.3030732451893
0.0238467419543677 -5.92632112555742
0.0238467419543677 -5.92632112555742
0.176322772640463 -2.90460050733978
0.656877682843514 -0.873180328605501
0.0658020583957461 -4.48559410585799
0.0840642647884745 -4.14334401085288
0.0885939232689884 -4.07046653102947
0.286881147788162 -2.02472195286148
0.0658020583957461 -4.48559410585799
0.512648295905266 -1.10105292073409
0.146220740851044 -2.88106772119044
0.124328135002202 -3.49227535148232
0.150559676575381 -3.07954736027191
0.826463745005309 0.187876472876108
0.128733314122203 -3.55800260138604
0.150559676575381 -3.25268805012923
0.0285691521967709 -5.66818551913647
0.263034405833794 -2.4166467521405
0.0238467419543677 -5.92632112555742
1.37666082756579 1.895194528865
0.218264535713771 -2.60938997594102
0.0379678501990204 -4.93318411185077
0.115477217419936 -3.58496250072116
0.329602022772783 -1.95278767663844
0.367371065648529 -1.76834567197761
0.133125083239361 -3.2151622460143
0.0191088229477047 -6.24336699906504
0.189033824390017 -2.69668106632106
0.0191088229477047 -6.24336699906504
0.0285691521967709 -5.24580604451645
0.7311832415722 -0.614305801335366
0.137503523749935 -3.26980536381123
0.0976107966264223 -3.66757225874853
1.11769504266975 0.9911187212919
0.0238467419543677 -5.92632112555742
0.0749620576812219 -4.3030732451893
0.0238467419543677 -5.92632112555742
0.146220740851044 -2.81167176728275
0.0473057147783568 -4.95098317979169
0.562344198059137 -0.603146493975531
0.176322772640463 -2.76686707988007
0.128733314122203 -3.55800260138604
0.329602022772783 -1.62057314157857
0.167786090685978 -2.88640950347621
0.0238467419543677 -5.92632112555742
0.0379678501990204 -5.26299580581397
0.0426443374084937 -5.09802002034339
0.0473057147783568 -4.95098317979169
0.0285691521967709 -5.24580604451645
0.111031312388744 -3.63423818721313
0.167786090685978 -3.11812807700013
0.27500704749987 -2.1846439090384
0.128733314122203 -3.25192175965554
0.0612001564367373 -4.58747371987721
0.286881147788162 -1.98597915637238
0.246914740470517 -2.32805282887151
0.0332761548742986 -5.45070858821413
0.471621027645211 -1.16712917336389
0.111031312388744 -3.63423818721313
0.111031312388744 -3.63423818721313
0.0426443374084937 -5.09802002034339
0.20997316208238 -2.1022264328778
0.0885939232689884 -3.65131407805755
0.26703633639129 -2.50710220823142
0.37851162325373 -1.68484286309007
0.205809537140844 -2.24794359708999
0.22650852980868 -2.69012689693956
0.0332761548742986 -5.45070858821413
0.0612001564367373 -4.58747371987721
0.0612001564367373 -4.58747371987721
0.374807654490311 -1.51530860855646
0.0191088229477047 -6.24336699906504
0.222392421336448 -2.37433594728254
0.0191088229477047 -6.24336699906504
0.0473057147783568 -4.95098317979169
0.485426827170242 -1.13653883294777
0.124328135002202 -3.38757254303646
0.141868716311337 -3.32692263293366
0.128733314122203 -3.55800260138604
0.180572245641821 -3.0276044613946
0.111031312388744 -3.31326901229519
0.0658020583957461 -4.28414824656176
0.115477217419936 -3.70567636650724
0.263034405833794 -2.46911417203464
0.0426443374084937 -4.80042350321631
0.106571664198044 -3.45652342800661
0.0749620576812219 -4.3030732451893
0.124328135002202 -3.28995702708586
0.159198594849254 -2.9416854352096
0.0473057147783568 -4.95098317979169
0.0885939232689884 -3.91681604740544
0.0191088229477047 -6.24336699906504
0.0285691521967709 -5.66818551913647
0.0285691521967709 -5.66818551913647
0.0285691521967709 -5.66818551913647
0.0612001564367373 -4.37233590762642
0.0840642647884745 -4.14334401085288
0.0565835283663675 -4.69793286253052
0.0191088229477047 -6.24336699906504
0.0473057147783568 -4.95098317979169
0.106571664198044 -3.56655221182103
0.0191088229477047 -6.24336699906504
2.28885069763793 2.56890789097458
0.0379678501990204 -5.26299580581397
0.0658020583957461 -4.48559410585799
0.222392421336448 -2.37433594728254
0.0931094043914815 -3.85476786453239
0.214124805352847 -2.51471103847475
0.278975949702815 -2.30879949542709
0.488857732570515 -1.15579664778241
0.0885939232689884 -4.07046653102947
0.0426443374084937 -4.80042350321631
0.359895945086383 -1.68613618011159
0.0840642647884745 -4.14334401085288
0.119909463735197 -3.32934556644985
2.67957393027787 4.26694611417292
0.0332761548742986 -5.45070858821413
0.111031312388744 -3.63423818721313
0.0285691521967709 -5.66818551913647
0.0379678501990204 -5.26299580581397
0.0426443374084937 -5.09802002034339
0.0285691521967709 -5.66818551913647
0.0658020583957461 -4.48559410585799
0.0285691521967709 -5.66818551913647
0.0565835283663675 -4.69793286253052
0.0519520796347216 -4.81846306355601
0.133125083239361 -3.30768427641223
0.0191088229477047 -6.24336699906504
0.133125083239361 -3.40654895809486
0.0332761548742986 -5.45070858821413
0.0285691521967709 -5.66818551913647
0.0976107966264223 -3.66757225874853
0.0238467419543677 -5.92632112555742
0.578536231561723 -0.789484641215633
1.36550591342897 1.88090716214059
0.0612001564367373 -4.37233590762642
0.0379678501990204 -4.93318411185077
1.02384674195437 1.58924508654759
0.0238467419543677 -5.43392474357234
0.128733314122203 -3.44859989837579
0.0885939232689884 -4.07046653102947
0.0238467419543677 -5.92632112555742
0.0191088229477047 -6.24336699906504
0.0658020583957461 -4.48559410585799
0.0473057147783568 -4.67968115797429
0.172060745786304 -2.85989620906635
0.0976107966264223 -3.66757225874853
0.0191088229477047 -6.24336699906504
0.111031312388744 -3.63423818721313
0.124328135002202 -3.49227535148232
0.102098187618736 -3.73943384975696
0.0426443374084937 -5.09802002034339
2.26002565596146 3.13232373827622
0.7311832415722 -0.434011655530005
0.0976107966264223 -3.93638163008604
0.259021343327171 -2.19285647731868
0.294743265561132 -2.25621823817082
0.230612928141416 -2.60968445358264
0.22650852980868 -2.40817010773328
0.0191088229477047 -6.24336699906504
0.20163386116965 -2.69262021368179
0.0519520796347216 -4.81846306355601
0.176322772640463 -2.90460050733978
0.176322772640463 -2.52550535388503
0.0285691521967709 -5.66818551913647
0.146220740851044 -3.28917068867816
0.128733314122203 -3.44859989837579
0.205809537140844 -2.67105085283085
0.0285691521967709 -5.66818551913647
0.263034405833794 -2.36602067907053
0.0749620576812219 -4.3030732451893
0.0191088229477047 -6.24336699906504
0.0658020583957461 -4.48559410585799
0.0473057147783568 -4.95098317979169
0.137503523749935 -3.01454830856916
0.549258439039477 -1.08858309371475
1.22856218857665 2.9242439735518
0.0426443374084937 -5.09802002034339
0.0473057147783568 -4.95098317979169
0.341036917835067 -1.78659636189081
0.119909463735197 -3.32934556644985
0.0285691521967709 -5.66818551913647
0.0191088229477047 -6.24336699906504
0.0658020583957461 -4.48559410585799
0.0931094043914815 -4.00160925286166
0.0749620576812219 -4.12414543736604
0.495695162624069 -1.38391615862916
0.070389327891398 -4.39111166003336
0.0332761548742986 -5.45070858821413
0.0931094043914815 -3.85476786453239
0.197446064206217 -2.48127681074321
0.119909463735197 -3.42975911495865
0.106571664198044 -3.68567045240913
0.0795203396435264 -4.22069928061176
0.0473057147783568 -4.67968115797429
0.0519520796347216 -4.81846306355601
0.146220740851044 -3.11185760044229
0.0426443374084937 -4.80042350321631
0.37851162325373 -1.68484286309007
0.146220740851044 -3.03075559852117
0.0191088229477047 -6.24336699906504
0.0565835283663675 -4.69793286253052
0.128733314122203 -3.44859989837579
0.119909463735197 -3.65434856359237
0.141868716311337 -3.42716169175049
1.0024024902153 0.795579788265917
0.0285691521967709 -5.66818551913647
0.0840642647884745 -3.98216149063343
0.2347056827753 -2.37508667756851
0.0658020583957461 -4.28414824656176
0.119909463735197 -3.1473285725833
0.0931094043914815 -4.00160925286166
0.141868716311337 -3.32692263293366
0.133125083239361 -3.2151622460143
0.246914740470517 -2.23425712850372
0.0238467419543677 -5.92632112555742
0.422233000683048 -1.58998931779599
0.298658315564515 -2.29019301220798
0.0565835283663675 -4.46697842769065
0.0379678501990204 -5.26299580581397
0.352381891429076 -1.90141249557046
0.0658020583957461 -4.48559410585799
0.0191088229477047 -6.24336699906504
0.0191088229477047 -6.24336699906504
3.12377654063842 4.31683268247882
0.0519520796347216 -4.81846306355601
0.0191088229477047 -6.24336699906504
0.0840642647884745 -3.98216149063343
0.111031312388744 -3.63423818721313
0.352381891429076 -1.63848824932557
0.246914740470517 -2.2803928560485
0.0238467419543677 -5.92632112555742
0.0885939232689884 -3.91681604740544
3.53977919169849 4.33440229682274
0.0473057147783568 -4.67968115797429
0.0565835283663675 -4.46697842769065
0.471621027645211 -1.40195140140325
0.0426443374084937 -4.80042350321631
0.0379678501990204 -4.93318411185077
0.0285691521967709 -5.66818551913647
0.167786090685978 -2.88640950347621
0.0238467419543677 -5.92632112555742
0.411426245726465 -1.66435691161144
0.193246075676931 -2.73739455277812
0.0749620576812219 -3.96498033087093
1.03562390973072 0.634756425737316
0.246914740470517 -2.10409221046291
0.0473057147783568 -4.67968115797429
0.124328135002202 -3.38757254303646
0.205809537140844 -2.67105085283085
0.0191088229477047 -6.24336699906504
0.27500704749987 -1.90622730139401
0.0332761548742986 -5.45070858821413
0.650764559116902 -0.784960385828503
0.102098187618736 -3.50226446764647
0.0931094043914815 -4.00160925286166
0.0658020583957461 -3.94998856062724
0.294743265561132 -1.92778901956999
0.0379678501990204 -4.93318411185077
0.0191088229477047 -6.24336699906504
0.070389327891398 -4.39111166003336
0.0238467419543677 -5.92632112555742
0.0379678501990204 -5.26299580581397
0.0519520796347216 -4.81846306355601
0.0426443374084937 -5.09802002034339
0.0379678501990204 -5.26299580581397
0.278975949702815 -2.04714703241212
0.0795203396435264 -4.22069928061176
0.0612001564367373 -4.58747371987721
0.070389327891398 -4.39111166003336
0.411426245726465 -1.726868370527
0.0519520796347216 -4.81846306355601
0.0795203396435264 -4.22069928061176
0.0191088229477047 -6.24336699906504
0.0840642647884745 -4.14334401085288
0.0426443374084937 -5.09802002034339
0.294743265561132 -1.7879286954079
0.146220740851044 -3.19779179487526
0.193246075676931 -2.8032273581061
0.0426443374084937 -5.09802002034339
0.172060745786304 -2.93171072104265
0.0473057147783568 -4.95098317979169
1.44006629377037 1.47530471337828
0.070389327891398 -4.39111166003336
0.0379678501990204 -5.26299580581397
0.0332761548742986 -5.45070858821413
0.0658020583957461 -4.48559410585799
2.06235200882598 2.95069726937949
0.0285691521967709 -5.66818551913647
0.0931094043914815 -3.38269942021716
0.0565835283663675 -4.69793286253052
0.0749620576812219 -3.96498033087093
0.0658020583957461 -4.48559410585799
0.115477217419936 -3.370172322341
1.21619615537254 1.60831346755405
0.302562770020431 -2.14362825773408
0.222392421336448 -2.64909283814087
0.0885939232689884 -4.07046653102947
0.0238467419543677 -5.92632112555742
0.457681836687337 -1.3390781986448
0.549258439039477 -1.15150280287795
0.0612001564367373 -4.58747371987721
0.0285691521967709 -5.66818551913647
0.180572245641821 -3.0276044613946
0.176322772640463 -3.13951214926185
0.0931094043914815 -3.85476786453239
0.197446064206217 -2.59328557831133
0.159198594849254 -2.86938496060457
5.17725341500663 7.86190468733022
0.102098187618736 -3.39686013024169
0.193246075676931 -2.6744351754313
0.0332761548742986 -5.45070858821413
0.0565835283663675 -4.46697842769065
0.0191088229477047 -6.24336699906504
0.254997086768376 -2.25161535739446
0.0285691521967709 -5.66818551913647
0.0658020583957461 -4.28414824656176
0.0565835283663675 -4.46697842769065
0.0840642647884745 -4.14334401085288
0.352381891429076 -1.93792142471306
0.115477217419936 -3.70567636650724
0.0840642647884745 -4.14334401085288
0.176322772640463 -3.05688464397067
0.0191088229477047 -6.24336699906504
0.070389327891398 -4.39111166003336
0.0332761548742986 -5.45070858821413
0.382206106811471 -1.5319558080644
0.115477217419936 -3.370172322341
0.070389327891398 -4.20163386116965
0.0332761548742986 -5.45070858821413
0.348610137539868 -1.7387895497652
0.0285691521967709 -5.66818551913647
0.16349873228288 -2.98827461436005
0.102098187618736 -3.61598100494527
0.0285691521967709 -5.66818551913647
0.0379678501990204 -5.26299580581397
0.0658020583957461 -4.48559410585799
0.159198594849254 -3.1832553318548
0.0238467419543677 -5.92632112555742
0.22650852980868 -2.30919799694632
0.411426245726465 -1.19797627565513
0.106571664198044 -3.81551624258778
0.0795203396435264 -4.22069928061176
0.176322772640463 -3.05688464397067
0.141868716311337 -3.32692263293366
0.0749620576812219 -4.3030732451893
0.0976107966264223 -3.7957252598056
0.294743265561132 -2.04236901318999
0.133125083239361 -3.30768427641223
0.0519520796347216 -4.81846306355601
0.0426443374084937 -5.09802002034339
0.0658020583957461 -4.10741511797619
0.436517226689295 -1.54386488740452
0.0976107966264223 -3.44106896937727
0.150559676575381 -3.07954736027191
0.0658020583957461 -4.48559410585799
0.0379678501990204 -5.26299580581397
0.238786859587116 -2.35907270190832
0.0749620576812219 -4.3030732451893
0.176322772640463 -2.97873420767859
0.0565835283663675 -4.69793286253052
0.37851162325373 -1.62408883201098
0.0379678501990204 -5.26299580581397
0.238786859587116 -2.35907270190832
0.172060745786304 -3.08704472936772
0.341036917835067 -2.00160925286166
0.0285691521967709 -5.66818551913647
0.348610137539868 -1.94626483394266
0.0519520796347216 -4.81846306355601
0.0285691521967709 -5.66818551913647
0.20997316208238 -2.71188015926809
0.159198594849254 -3.09815774121991
0.0379678501990204 -5.26299580581397
0.128733314122203 -3.34691185612283
0.0191088229477047 -6.24336699906504
0.0473057147783568 -4.95098317979169
0.0519520796347216 -4.81846306355601
0.356143810225275 -1.82346374461438
0.0612001564367373 -4.37233590762642
0.115477217419936 -3.47357382022534
0.344828496997441 -1.91784882208667
0.0473057147783568 -4.95098317979169
0.0332761548742986 -5.45070858821413
0.0931094043914815 -3.85476786453239
0.176322772640463 -2.97873420767859
0.172060745786304 -2.7914876118988
0.359895945086383 -1.74961971409484
0.238786859587116 -2.46165285855398
0.306456686124922 -1.86299369003855
0.0238467419543677 -5.92632112555742
0.739848102699327 0.0349411777529047
0.0885939232689884 -4.07046653102947
0.0238467419543677 -5.92632112555742
0.146220740851044 -3.19779179487526
0.0285691521967709 -5.66818551913647
0.0840642647884745 -4.14334401085288
0.0565835283663675 -4.69793286253052
0.0332761548742986 -5.45070858821413
0.184809238528292 -2.85255897528369
0.0519520796347216 -4.56903156143402
0.0332761548742986 -5.45070858821413
0.0238467419543677 -5.92632112555742
0.0976107966264223 -3.93638163008604
3.10153802646206 5.05921934432049
0.070389327891398 -4.39111166003336
0.246914740470517 -2.48127681074321
0.0191088229477047 -6.24336699906504
0.20997316208238 -2.5906673442804
0.0931094043914815 -3.85476786453239
0.205809537140844 -2.79952741931117
0.0473057147783568 -4.95098317979169
0.436517226689295 -1.51599842020161
0.0379678501990204 -4.93318411185077
0.0285691521967709 -5.66818551913647
0.0285691521967709 -5.66818551913647
0.0332761548742986 -5.45070858821413
0.0565835283663675 -4.46697842769065
0.0332761548742986 -5.45070858821413
0.0238467419543677 -5.92632112555742
0.0332761548742986 -5.45070858821413
0.432959407276106 -1.66558096092944
0.167786090685978 -3.20444800977273
0.0473057147783568 -4.95098317979169
0.0238467419543677 -5.92632112555742
0.0285691521967709 -5.66818551913647
0.0238467419543677 -5.43392474357234
0.0426443374084937 -5.09802002034339
0.0285691521967709 -5.66818551913647
0.184809238528292 -2.85255897528369
0.22650852980868 -2.35783550515906
0.0519520796347216 -4.81846306355601
0.0426443374084937 -5.09802002034339
0.337235347675211 -1.97234569299183
0.787989597190673 -0.331691609874043
0.0612001564367373 -4.18515582719287
0.0191088229477047 -6.24336699906504
0.106571664198044 -3.81551624258778
0.0749620576812219 -4.3030732451893
0.0191088229477047 -6.24336699906504
0.0885939232689884 -4.07046653102947
0.0885939232689884 -4.07046653102947
0.0191088229477047 -6.24336699906504
0.102098187618736 -3.39686013024169
0.0191088229477047 -6.24336699906504
0.133125083239361 -3.40654895809486
0.0379678501990204 -5.26299580581397
0.0238467419543677 -5.92632112555742
0.070389327891398 -4.03417711531809
0.298658315564515 -2.24374782820984
0.167786090685978 -2.88640950347621
0.0285691521967709 -5.66818551913647
0.106571664198044 -3.56655221182103
0.22650852980868 -2.46032453230151
0.0612001564367373 -4.37233590762642
0.0473057147783568 -4.95098317979169
0.0332761548742986 -5.08049940982673
0.0612001564367373 -4.18515582719287
0.180572245641821 -2.95098317979169
0.0658020583957461 -4.28414824656176
0.298658315564515 -1.99268447704544
0.0795203396435264 -4.22069928061176
0.20163386116965 -2.75639612411511
0.238786859587116 -2.31039416237501
0.0379678501990204 -5.26299580581397
0.137503523749935 -3.26980536381123
0.0379678501990204 -4.93318411185077
0.218264535713771 -2.29334317458386
0.102098187618736 -3.87444767333318
0.124328135002202 -3.49227535148232
0.115477217419936 -3.58496250072116
0.0658020583957461 -4.48559410585799
0.0565835283663675 -4.2679450217857
0.150559676575381 -3.07954736027191
0.218264535713771 -2.66951514494619
0.205809537140844 -2.79952741931117
0.0565835283663675 -4.69793286253052
0.133125083239361 -3.51269032821254
0.0473057147783568 -4.95098317979169
0.333423733725192 -1.90713186913377
0.0473057147783568 -4.95098317979169
0.0191088229477047 -6.24336699906504
0.278975949702815 -2.26176115016233
0.0658020583957461 -4.48559410585799
0.436517226689295 -1.06871118095738
0.0332761548742986 -5.45070858821413
0.0426443374084937 -5.09802002034339
0.0976107966264223 -3.7957252598056
0.0612001564367373 -4.58747371987721
0.0191088229477047 -6.24336699906504
0.0795203396435264 -4.22069928061176
0.616671360448494 -0.72681513356539
0.0191088229477047 -6.24336699906504
0.325770161181757 -1.88867087470825
0.150559676575381 -3.16352189279051
0.16349873228288 -2.91366155358595
0.321928094887362 -1.79354912253257
0.447138342445868 -1.56013525873414
0.250961573533219 -2.36179827514488
0.0191088229477047 -6.24336699906504
0.242856523896164 -2.44482951991121
0.0885939232689884 -3.91681604740544
0.238786859587116 -2.35907270190832
0.0285691521967709 -5.66818551913647
0.0238467419543677 -5.92632112555742
0.146220740851044 -3.03075559852117
0.124328135002202 -3.49227535148232
0.167786090685978 -3.11812807700013
0.0238467419543677 -5.43392474357234
0.0658020583957461 -4.48559410585799
0.0332761548742986 -5.45070858821413
0.197446064206217 -2.59328557831133
0.0795203396435264 -4.05114083871153
0.119909463735197 -3.53768791574334
0.115477217419936 -3.70567636650724
0.0749620576812219 -4.12414543736604
0.0612001564367373 -4.58747371987721
0.0840642647884745 -4.14334401085288
0.141868716311337 -3.06224832722248
0.539365634281046 -0.651516178644963
0.0885939232689884 -3.77796605674737
0.137503523749935 -3.36602067907053
0.552541023028779 -1.04741294247478
0.0931094043914815 -3.85476786453239
0.20163386116965 -2.69262021368179
0.0795203396435264 -3.7621675653455
0.102098187618736 -3.87444767333318
0.150559676575381 -2.92497686681379
0.325770161181757 -2.03919243566981
0.684070645734081 0.542814309327762
1.46640960099987 1.21519895335192
0.102098187618736 -3.73943384975696
0.0519520796347216 -4.81846306355601
0.0749620576812219 -4.3030732451893
0.471621027645211 -1.25652561966572
0.422233000683048 -1.58998931779599
0.0840642647884745 -3.98216149063343
0.0565835283663675 -4.69793286253052
0.839959587489532 -0.271143967934956
0.0658020583957461 -4.10741511797619
0.359895945086383 -1.74961971409484
0.0238467419543677 -5.92632112555742
0.133125083239361 -3.40654895809486
0.111031312388744 -3.75933340719466
0.106571664198044 -3.81551624258778
0.0565835283663675 -4.69793286253052
0.128733314122203 -3.55800260138604
0.0840642647884745 -4.14334401085288
0.20163386116965 -2.89308479608349
0.102098187618736 -3.73943384975696
0.0191088229477047 -6.24336699906504
0.344828496997441 -1.62215661768707
0.0238467419543677 -5.92632112555742
0.0885939232689884 -3.77796605674737
0.22650852980868 -2.46032453230151
0.298658315564515 -2.07161541576967
0.407805930047768 -1.39128040616384
0.230612928141416 -2.60968445358264
0.238786859587116 -2.5158144381774
0.154885601978171 -3.04821096685627
0.242856523896164 -2.24863134070682
0.0191088229477047 -6.24336699906504
0.0191088229477047 -6.24336699906504
0.0519520796347216 -4.56903156143402
0.119909463735197 -3.42975911495865
0.124328135002202 -3.38757254303646
0.0332761548742986 -5.08049940982673
0.0519520796347216 -4.81846306355601
0.0191088229477047 -6.24336699906504
0.0565835283663675 -4.69793286253052
0.176322772640463 -2.97873420767859
0.0285691521967709 -5.66818551913647
0.106571664198044 -3.81551624258778
0.348610137539868 -1.67577057625515
0.0931094043914815 -3.72150133366892
0.0238467419543677 -5.43392474357234
0.597729796795034 -0.806599192862106
0.254997086768376 -2.11994463354131
0.7796099315747 -0.163756092144578
0.238786859587116 -2.5158144381774
0.159198594849254 -3.01780128636424
0.0191088229477047 -6.24336699906504
0.102098187618736 -3.87444767333318
0.137503523749935 -3.36602067907053
0.0658020583957461 -4.28414824656176
0.111031312388744 -3.51912970974175
0.329602022772783 -2.0295074502851
0.0285691521967709 -5.66818551913647
0.0795203396435264 -4.22069928061176
0.0519520796347216 -4.81846306355601
0.552541023028779 -1.19425433080405
0.159198594849254 -3.01780128636424
0.167786090685978 -2.68680916343942
0.0840642647884745 -4.14334401085288
0.0612001564367373 -4.58747371987721
0.176322772640463 -2.97873420767859
0.0379678501990204 -5.26299580581397
1.42043748702143 2.09976993833999
0.344828496997441 -1.84670436777026
0.475084882948783 -1.34908178451111
0.0285691521967709 -5.66818551913647
0.2347056827753 -2.65000111387777
0.106571664198044 -3.81551624258778
0.0191088229477047 -6.24336699906504
0.0658020583957461 -4.28414824656176
0.0612001564367373 -4.58747371987721
0.197446064206217 -2.84734084663232
0.0565835283663675 -4.69793286253052
0.0976107966264223 -3.7957252598056
0.0795203396435264 -3.89943105997237
1.94485844580754 1.7011818452361
0.0612001564367373 -4.58747371987721
0.0565835283663675 -4.69793286253052
0.150559676575381 -2.85348862173769
0.539365634281046 -1.07073677455202
0.180572245641821 -2.95098317979169
0.141868716311337 -3.14519261743685
0.0795203396435264 -4.22069928061176
0.0473057147783568 -4.95098317979169
0.106571664198044 -3.56655221182103
0.230612928141416 -2.60968445358264
0.0473057147783568 -4.67968115797429
0.238786859587116 -2.13061052094509
0.0332761548742986 -5.45070858821413
0.197446064206217 -2.59328557831133
0.0332761548742986 -5.45070858821413
0.0285691521967709 -5.66818551913647
0.0238467419543677 -5.92632112555742
0.150559676575381 -3.34773031364798
0.2347056827753 -2.65000111387777
0.0379678501990204 -5.26299580581397
3.8881749870511 5.26418827454941
0.0426443374084937 -4.80042350321631
0.0238467419543677 -5.92632112555742
0.128733314122203 -3.16280151776137
0.0379678501990204 -5.26299580581397
0.286881147788162 -1.84064297881299
0.115477217419936 -3.58496250072116
0.214124805352847 -2.62945312464775
0.0658020583957461 -4.48559410585799
0.137503523749935 -3.26980536381123
0.341036917835067 -1.85476786453239
0.263034405833794 -2.09471865725314
0.0931094043914815 -3.72150133366892
0.0565835283663675 -4.69793286253052
0.371094151691247 -1.52097482451031
0.0976107966264223 -3.7957252598056
0.0426443374084937 -5.09802002034339
0.0795203396435264 -4.22069928061176
0.290817562347332 -2.22317536684429
0.0565835283663675 -4.69793286253052
0.0976107966264223 -3.54988004156571
0.172060745786304 -2.54630551984704
0.070389327891398 -4.20163386116965
2.63304364956327 3.21197931429946
0.133125083239361 -3.51269032821254
0.0238467419543677 -5.92632112555742
0.180572245641821 -2.87822683735638
0.0976107966264223 -3.7957252598056
0.20163386116965 -2.63154463693002
0.461179280923565 -1.06982490547258
0.0191088229477047 -6.24336699906504
0.325770161181757 -1.85337238316527
0.0379678501990204 -4.93318411185077
0.0426443374084937 -4.80042350321631
0.0473057147783568 -4.95098317979169
0.115477217419936 -3.70567636650724
0.119909463735197 -3.53768791574334
0.0612001564367373 -4.58747371987721
0.115477217419936 -3.70567636650724
0.0565835283663675 -4.69793286253052
0.0285691521967709 -5.66818551913647
0.238786859587116 -2.21770365029774
0.0238467419543677 -5.92632112555742
0.0285691521967709 -5.66818551913647
0.0238467419543677 -5.92632112555742
0.0285691521967709 -5.66818551913647
0.641546029087524 -0.70106711325465
0.124328135002202 -3.11255297571043
0.0840642647884745 -3.83719072772589
0.119909463735197 -3.65434856359237
0.119909463735197 -3.23546845942365
0.0885939232689884 -4.07046653102947
0.128733314122203 -3.44859989837579
0.0519520796347216 -4.56903156143402
0.0612001564367373 -4.01949573797806
0.0238467419543677 -5.92632112555742
0.0931094043914815 -4.00160925286166
0.407805930047768 -1.49626270212346
0.0191088229477047 -6.24336699906504
0.106571664198044 -3.68567045240913
0.0191088229477047 -6.24336699906504
0.0238467419543677 -5.92632112555742
0.0285691521967709 -5.66818551913647
0.306456686124922 -1.9349664690411
0.0191088229477047 -6.24336699906504
0.115477217419936 -3.370172322341
0.0658020583957461 -4.48559410585799
0.0473057147783568 -4.95098317979169
0.271027196587325 -2.33680137136889
0.176322772640463 -2.97873420767859
0.341036917835067 -1.65921705541458
0.0191088229477047 -6.24336699906504
0.396890152568584 -1.56698102522493
0.124328135002202 -3.38757254303646
0.141868716311337 -3.32692263293366
0.154885601978171 -2.82665504478949
0.222392421336448 -2.47804729680464
1.4023583652081 0.67334969261887
0.111031312388744 -3.63423818721313
0.344828496997441 -1.84670436777026
0.128733314122203 -3.34691185612283
0.167786090685978 -2.95959035225183
0.230612928141416 -2.55195355671324
1.94235810715589 1.62405263010628
4.3911719721105 5.98628281921411
0.214124805352847 -2.69043832598359
0.0473057147783568 -4.95098317979169
0.0749620576812219 -4.12414543736604
0.111031312388744 -3.41253064366827
0.0749620576812219 -4.3030732451893
0.0840642647884745 -4.14334401085288
0.167786090685978 -3.0366825961157
1.98428552914603 3.01346923099079
0.250961573533219 -2.36179827514488
0.111031312388744 -3.63423818721313
0.0379678501990204 -5.26299580581397
0.119909463735197 -3.65434856359237
0.150559676575381 -3.25268805012923
0.0840642647884745 -3.98216149063343
0.119909463735197 -3.32934556644985
0.102098187618736 -3.61598100494527
0.0426443374084937 -5.09802002034339
0.218264535713771 -2.55167062910176
0.106571664198044 -3.81551624258778
0.0191088229477047 -6.24336699906504
0.0976107966264223 -3.93638163008604
0.0473057147783568 -4.95098317979169
0.2347056827753 -2.5906673442804
0.070389327891398 -4.20163386116965
2.92156327832197 3.49933361039144
0.0658020583957461 -4.48559410585799
0.20997316208238 -2.65000111387777
0.0612001564367373 -4.58747371987721
0.146220740851044 -2.95397115816226
0.348610137539868 -1.90954682624418
0.102098187618736 -3.73943384975696
0.0840642647884745 -4.14334401085288
0.150559676575381 -3.07954736027191
0.348610137539868 -1.94626483394266
0.675063155240299 -0.0937056914386404
0.115477217419936 -3.47357382022534
0.600904044590178 -0.841017469106553
0.0191088229477047 -6.24336699906504
0.0332761548742986 -5.08049940982673
0.0238467419543677 -5.92632112555742
0.141868716311337 -3.14519261743685
0.0976107966264223 -3.66757225874853
0.0612001564367373 -4.58747371987721
0.278975949702815 -2.21620816447823
0.290817562347332 -2.1357611188102
0.0285691521967709 -5.66818551913647
0.522725368593217 -1.07632186609132
0.0795203396435264 -4.05114083871153
0.0840642647884745 -3.98216149063343
0.167786090685978 -2.95959035225183
0.0473057147783568 -4.67968115797429
0.119909463735197 -3.53768791574334
0.0238467419543677 -5.43392474357234
0.22650852980868 -2.46032453230151
0.0285691521967709 -5.66818551913647
0.102098187618736 -3.73943384975696
0.0332761548742986 -5.08049940982673
0.102098187618736 -3.61598100494527
1.1199094637352 1.36656042617061
0.222392421336448 -2.5897956544571
0.404176506647077 -0.923542336269365
0.0885939232689884 -3.77796605674737
0.578536231561723 -0.772900486175566
0.306456686124922 -1.97234569299183
0.193246075676931 -2.73739455277812
0.167786090685978 -2.81676224003106
0.0658020583957461 -4.48559410585799
0.0473057147783568 -4.95098317979169
0.0473057147783568 -4.95098317979169
0.0749620576812219 -4.3030732451893
0.0658020583957461 -4.28414824656176
0.0473057147783568 -4.95098317979169
0.0749620576812219 -4.12414543736604
0.0565835283663675 -4.69793286253052
0.0426443374084937 -5.09802002034339
0.0332761548742986 -5.45070858821413
0.0612001564367373 -4.58747371987721
0.0332761548742986 -5.45070858821413
0.0565835283663675 -4.69793286253052
0.0285691521967709 -5.66818551913647
0.0238467419543677 -5.92632112555742
0.070389327891398 -4.39111166003336
0.0191088229477047 -6.24336699906504
0.0191088229477047 -6.24336699906504
0.7796099315747 -0.463004578515149
0.0473057147783568 -4.67968115797429
0.363638346772199 -1.58960201711155
0.0285691521967709 -5.66818551913647
0.0795203396435264 -4.05114083871153
0.271027196587325 -2.33680137136889
0.0285691521967709 -5.66818551913647
0.915839552336001 -0.0138336367187441
0.278975949702815 -2.26176115016233
0.0191088229477047 -6.24336699906504
0.478540441585002 -1.29816045456094
0.282933963271499 -2.34339777010986
0.16349873228288 -2.91366155358595
0.0795203396435264 -3.89943105997237
0.0238467419543677 -5.92632112555742
0.0285691521967709 -5.66818551913647
0.866578332296676 0.149458039580785
0.0749620576812219 -4.3030732451893
0.0332761548742986 -5.45070858821413
0.102098187618736 -3.39686013024169
0.254997086768376 -2.16251346843608
0.119909463735197 -3.65434856359237
0.0612001564367373 -4.37233590762642
0.0379678501990204 -5.26299580581397
0.0885939232689884 -3.91681604740544
0.193246075676931 -2.8032273581061
0.0749620576812219 -4.3030732451893
0.325770161181757 -2.00006433566149
0.230612928141416 -2.60968445358264
0.0238467419543677 -5.92632112555742
0.193246075676931 -2.87220846969966
0.0332761548742986 -5.45070858821413
0.0191088229477047 -6.24336699906504
0.382206106811471 -1.87710386444989
0.0191088229477047 -6.24336699906504
0.905607629725045 0.190415783833828
0.282933963271499 -2.11722065574799
0.0285691521967709 -5.24580604451645
0.128733314122203 -3.34691185612283
0.0612001564367373 -4.58747371987721
0.0238467419543677 -5.92632112555742
0.106571664198044 -3.45652342800661
0.146220740851044 -3.38673117423621
0.16349873228288 -2.91366155358595
0.294743265561132 -2.12414543736604
0.0238467419543677 -5.92632112555742
0.0749620576812219 -4.3030732451893
0.214124805352847 -2.69043832598359
0.0238467419543677 -5.92632112555742
0.0332761548742986 -5.45070858821413
0.0519520796347216 -4.81846306355601
0.20997316208238 -2.53367770683537
0.0565835283663675 -4.69793286253052
0.0840642647884745 -3.83719072772589
0.367371065648529 -1.55483314137731
0.133125083239361 -3.30768427641223
0.0612001564367373 -4.58747371987721
0.619804249933457 -0.664841306957388
4.0686708106651 5.58972741875734
0.0658020583957461 -4.48559410585799
0.133125083239361 -3.40654895809486
0.128733314122203 -3.55800260138604
0.16349873228288 -2.98827461436005
0.0473057147783568 -4.95098317979169
0.0749620576812219 -4.3030732451893
0.0519520796347216 -4.81846306355601
0.0191088229477047 -6.24336699906504
0.278975949702815 -2.12920260140241
0.393233128960495 -1.33469038719671
0.0976107966264223 -3.7957252598056
0.0238467419543677 -5.92632112555742
0.0473057147783568 -4.95098317979169
0.197446064206217 -2.91851748223936
0.070389327891398 -4.39111166003336
0.0379678501990204 -5.26299580581397
0.0612001564367373 -4.58747371987721
0.812840461141334 0.0578665492363584
0.0473057147783568 -4.95098317979169
0.154885601978171 -3.04821096685627
0.0519520796347216 -4.81846306355601
0.321928094887362 -1.97133624174786
0.0519520796347216 -4.81846306355601
0.0379678501990204 -4.93318411185077
0.348610137539868 -1.98394181087456
0.7796099315747 -0.207657648797421
0.352381891429076 -1.69986484553745
0.0612001564367373 -3.87091367538522
0.115477217419936 -3.58496250072116
0.0191088229477047 -6.24336699906504
0.0332761548742986 -5.45070858821413
0.172060745786304 -3.17146984971295
0.0473057147783568 -4.95098317979169
0.306456686124922 -1.86299369003855
0.0885939232689884 -4.07046653102947
0.128733314122203 -3.44859989837579
0.115477217419936 -3.58496250072116
0.22650852980868 -2.82039309065441
0.0565835283663675 -4.46697842769065
0.154885601978171 -3.21740442909146
0.0612001564367373 -4.58747371987721
0.189033824390017 -2.76064078838145
0.903038270112912 0.682678513040967
0.0285691521967709 -5.66818551913647
0.0285691521967709 -5.66818551913647
0.0332761548742986 -5.45070858821413
0.0285691521967709 -5.66818551913647
0.197446064206217 -2.84734084663232
0.180572245641821 -3.0276044613946
0.0285691521967709 -5.66818551913647
0.070389327891398 -4.39111166003336
2.18375115630933 2.44527022183876
0.111031312388744 -3.63423818721313
0.115477217419936 -3.70567636650724
1.77258950389693 1.84600742911886
0.0565835283663675 -4.69793286253052
0.0191088229477047 -6.24336699906504
0.371094151691247 -1.1559041578147
0.400537929583729 -1.80986614121365
0.070389327891398 -4.03417711531809
0.070389327891398 -4.20163386116965
0.0749620576812219 -4.12414543736604
0.0976107966264223 -3.93638163008604
0.0191088229477047 -6.24336699906504
0.0332761548742986 -5.08049940982673
0.0565835283663675 -4.46697842769065
0.230612928141416 -2.44299174732588
0.0191088229477047 -6.24336699906504
0.146220740851044 -3.28917068867816
0.0565835283663675 -4.69793286253052
0.0473057147783568 -4.95098317979169
0.0519520796347216 -4.81846306355601
0.0238467419543677 -5.92632112555742
0.0749620576812219 -4.3030732451893
0.172060745786304 -3.08704472936772
0.0191088229477047 -6.24336699906504
0.159198594849254 -3.1832553318548
0.0658020583957461 -4.28414824656176
0.167786090685978 -2.95959035225183
0.102098187618736 -3.73943384975696
0.115477217419936 -3.27368879829846
0.0473057147783568 -4.95098317979169
0.0285691521967709 -5.66818551913647
0.189033824390017 -2.5202364954047
0.0238467419543677 -5.92632112555742
1.48542682717024 1.56063317135942
0.0795203396435264 -4.05114083871153
0.0379678501990204 -5.26299580581397
4.31686980506433 6.13035309558097
0.488857732570515 -1.4141156699286
0.0612001564367373 -4.37233590762642
0.141868716311337 -3.23319804762282
0.0426443374084937 -5.09802002034339
0.0285691521967709 -5.66818551913647
0.176322772640463 -2.97873420767859
0.294743265561132 -2.04236901318999
0.133125083239361 -3.12821787460427
0.0565835283663675 -4.69793286253052
0.0285691521967709 -5.66818551913647
0.070389327891398 -4.39111166003336
0.333423733725192 -1.8713843752396
0.0285691521967709 -5.66818551913647
0.0285691521967709 -5.66818551913647
0.154885601978171 -3.04821096685627
0.0379678501990204 -5.26299580581397
0.0565835283663675 -4.46697842769065
0.0238467419543677 -5.92632112555742
0.0795203396435264 -4.05114083871153
0.0191088229477047 -6.24336699906504
0.0565835283663675 -4.69793286253052
0.193246075676931 -2.61410884638067
0.0795203396435264 -3.89943105997237
0.0379678501990204 -5.26299580581397
0.0473057147783568 -4.67968115797429
0.2347056827753 -2.5906673442804
0.115477217419936 -3.370172322341
0.542670779004718 -0.916239230466955
0.0191088229477047 -6.24336699906504
0.0191088229477047 -6.24336699906504
0.172060745786304 -2.93171072104265
0.0191088229477047 -6.24336699906504
0.0238467419543677 -5.92632112555742
0.298658315564515 -2.15511593689709
0.0238467419543677 -5.43392474357234
0.0749620576812219 -4.3030732451893
0.529404524230844 -1.15751777044119
0.218264535713771 -2.73225544812596
0.0931094043914815 -3.85476786453239
0.102098187618736 -3.73943384975696
0.0795203396435264 -4.22069928061176
0.115477217419936 -3.70567636650724
0.119909463735197 -3.65434856359237
0.115477217419936 -3.47357382022534
0.0976107966264223 -3.7957252598056
0.184809238528292 -2.92400001021048
0.0795203396435264 -4.05114083871153
0.371094151691247 -1.89871121211998
0.0238467419543677 -5.92632112555742
0.133125083239361 -3.51269032821254
0.150559676575381 -3.25268805012923
0.0976107966264223 -3.54988004156571
0.0840642647884745 -4.14334401085288
0.915839552336001 -0.114710771508317
0.102098187618736 -3.87444767333318
0.53605290024021 -1.07171683189152
0.146220740851044 -3.28917068867816
4.27897594970282 5.49032399096621
0.20997316208238 -2.65000111387777
0.193246075676931 -2.87220846969966
0.0840642647884745 -4.14334401085288
0.356143810225275 -1.8934432741673
0.0238467419543677 -5.92632112555742
0.214124805352847 -2.69043832598359
4.04264433740849 5.17512668513095
0.0519520796347216 -4.81846306355601
0.119909463735197 -3.65434856359237
0.133125083239361 -3.40654895809486
0.0238467419543677 -5.92632112555742
0.124328135002202 -3.38757254303646
0.0285691521967709 -5.66818551913647
0.0379678501990204 -5.26299580581397
0.146220740851044 -3.28917068867816
0.119909463735197 -3.53768791574334
0.0976107966264223 -3.7957252598056
0.0565835283663675 -4.46697842769065
0.106571664198044 -3.68567045240913
4.10265813136374 5.32581667869768
0.31034012061215 -2.12134354283437
0.471621027645211 -1.14561955555318
0.0658020583957461 -4.48559410585799
0.0191088229477047 -6.24336699906504
0.189033824390017 -2.63543693679675
0.0612001564367373 -4.58747371987721
0.128733314122203 -3.44859989837579
0.499101764067318 -1.10769237271729
0.102098187618736 -3.73943384975696
0.0795203396435264 -4.22069928061176
0.0285691521967709 -5.66818551913647
0.0238467419543677 -5.92632112555742
0.119909463735197 -3.06426486071142
0.0238467419543677 -5.92632112555742
0.0285691521967709 -5.66818551913647
0.238786859587116 -2.46165285855398
0.133125083239361 -3.40654895809486
0.0976107966264223 -3.93638163008604
0.0426443374084937 -5.09802002034339
0.0426443374084937 -5.09802002034339
0.0426443374084937 -5.09802002034339
0.0565835283663675 -4.69793286253052
0.0426443374084937 -4.80042350321631
0.475084882948783 -1.04041591335606
0.675063155240299 -0.49474349085327
0.0285691521967709 -5.66818551913647
0.124328135002202 -3.49227535148232
0.0795203396435264 -4.22069928061176
0.0285691521967709 -5.66818551913647
0.0285691521967709 -5.66818551913647
0.294743265561132 -2.00315582621779
0.20163386116965 -2.82312223791592
0.0191088229477047 -6.24336699906504
0.325770161181757 -1.92485472356003
0.0795203396435264 -4.05114083871153
0.070389327891398 -4.39111166003336
0.407805930047768 -1.55176493214071
0.0379678501990204 -5.26299580581397
0.230612928141416 -2.24702711529683
0.106571664198044 -3.81551624258778
0.0426443374084937 -5.09802002034339
0.0658020583957461 -4.28414824656176
0.356143810225275 -1.8934432741673
0.0519520796347216 -4.81846306355601
0.348610137539868 -1.87374018085923
0.0612001564367373 -4.37233590762642
0.172060745786304 -3.00728814566567
0.411426245726465 -1.57539242902356
0.0285691521967709 -5.66818551913647
0.141868716311337 -3.32692263293366
0.0565835283663675 -4.69793286253052
0.0749620576812219 -4.12414543736604
0.0749620576812219 -3.82164330899001
0.0426443374084937 -5.09802002034339
0.0749620576812219 -4.12414543736604
0.344828496997441 -1.68282760079155
0.0658020583957461 -4.48559410585799
0.22650852980868 -2.51443532035811
0.141868716311337 -3.32692263293366
0.0332761548742986 -5.08049940982673
0.0658020583957461 -4.48559410585799
0.133125083239361 -3.30768427641223
0.0379678501990204 -5.26299580581397
0.193246075676931 -2.94465419909535
0.0473057147783568 -4.45141217030118
0.141868716311337 -3.32692263293366
0.0840642647884745 -3.37000602702171
0.0238467419543677 -5.92632112555742
0.070389327891398 -4.20163386116965
0.172060745786304 -3.00728814566567
0.111031312388744 -3.51912970974175
0.0519520796347216 -4.81846306355601
0.337235347675211 -1.86299369003855
0.0332761548742986 -5.08049940982673
0.0379678501990204 -5.26299580581397
0.0191088229477047 -6.24336699906504
0.0565835283663675 -4.69793286253052
0.0332761548742986 -5.45070858821413
0.128733314122203 -3.07886770932379
0.539365634281046 -0.828710328930998
0.246914740470517 -2.18955116432132
0.0519520796347216 -4.81846306355601
0.0931094043914815 -4.00160925286166
0.115477217419936 -3.47357382022534
0.0332761548742986 -5.45070858821413
0.070389327891398 -4.39111166003336
0.0658020583957461 -4.48559410585799
0.0379678501990204 -5.26299580581397
0.0976107966264223 -3.44106896937727
0.115477217419936 -3.47357382022534
0.826463745005309 0.977109376659287
0.0795203396435264 -4.22069928061176
0.184809238528292 -2.78448934696716
0.407805930047768 -1.49626270212346
0.0473057147783568 -4.95098317979169
0.0332761548742986 -5.45070858821413
0.0565835283663675 -4.69793286253052
0.681074393274161 -0.483906124447101
0.0238467419543677 -5.43392474357234
0.0332761548742986 -5.45070858821413
0.0612001564367373 -4.58747371987721
0.0191088229477047 -6.24336699906504
0.0426443374084937 -5.09802002034339
0.418639735959039 -1.56583780592975
0.0658020583957461 -4.48559410585799
0.0612001564367373 -4.37233590762642
0.519374159093579 -0.979241439833203
0.0285691521967709 -5.66818551913647
0.638460049213781 -0.715916410426628
0.0379678501990204 -4.93318411185077
0.0519520796347216 -4.81846306355601
2.57692518165574 3.76740206823536
0.115477217419936 -3.58496250072116
0.218264535713771 -2.49617195802551
0.0519520796347216 -4.81846306355601
0.0191088229477047 -6.24336699906504
0.0795203396435264 -4.22069928061176
0.146220740851044 -3.28917068867816
0.154885601978171 -3.13032882709652
0.0426443374084937 -5.09802002034339
0.0379678501990204 -5.26299580581397
0.222392421336448 -2.5897956544571
0.0285691521967709 -5.66818551913647
0.371094151691247 -1.52097482451031
0.0519520796347216 -4.81846306355601
0.0285691521967709 -5.66818551913647
0.070389327891398 -4.20163386116965
0.0840642647884745 -4.14334401085288
0.0285691521967709 -5.66818551913647
0.0332761548742986 -5.45070858821413
0.115477217419936 -3.70567636650724
0.0885939232689884 -3.91681604740544
0.0191088229477047 -6.24336699906504
0.0379678501990204 -5.26299580581397
0.499101764067318 -1.21561040393896
0.908172421584349 -0.144854714342083
0.189033824390017 -2.76064078838145
0.0840642647884745 -3.98216149063343
0.0612001564367373 -4.58747371987721
0.115477217419936 -3.58496250072116
0.159198594849254 -3.09815774121991
0.0749620576812219 -4.3030732451893
0.106571664198044 -3.81551624258778
0.172060745786304 -3.00728814566567
0.159198594849254 -2.9416854352096
0.0976107966264223 -3.93638163008604
0.0285691521967709 -5.66818551913647
0.363638346772199 -1.77532093140888
0.0285691521967709 -5.66818551913647
0.180572245641821 -2.80896417491926
0.20997316208238 -2.77653267854611
0.344828496997441 -1.77890403615492
0.137503523749935 -3.46911417203464
0.167786090685978 -3.11812807700013
0.0612001564367373 -4.58747371987721
0.0332761548742986 -5.08049940982673
0.184809238528292 -2.65728797910218
0.246914740470517 -2.53619444248275
0.0191088229477047 -6.24336699906504
0.133125083239361 -3.51269032821254
0.0285691521967709 -5.66818551913647
0.070389327891398 -4.20163386116965
0.0332761548742986 -5.45070858821413
0.0749620576812219 -4.12414543736604
0.106571664198044 -3.56655221182103
0.0238467419543677 -5.92632112555742
0.102098187618736 -3.87444767333318
0.672048117484868 -0.591830417268533
0.0238467419543677 -5.92632112555742
0.0332761548742986 -5.45070858821413
0.111031312388744 -3.41253064366827
0.0612001564367373 -4.58747371987721
0.197446064206217 -2.7147281050735
0.286881147788162 -1.98597915637238
0.0976107966264223 -3.93638163008604
0.0191088229477047 -6.24336699906504
0.0191088229477047 -6.24336699906504
0.0332761548742986 -5.45070858821413
0.0519520796347216 -4.56903156143402
0.329602022772783 -1.91590538919718
0.0285691521967709 -5.66818551913647
0.0885939232689884 -3.91681604740544
0.119909463735197 -3.53768791574334
0.263034405833794 -2.4166467521405
0.115477217419936 -3.47357382022534
0.0332761548742986 -5.45070858821413
0.0795203396435264 -4.22069928061176
0.0332761548742986 -5.45070858821413
0.102098187618736 -3.61598100494527
0.0519520796347216 -4.81846306355601
1.23266075679027 0.986060809042126
0.0931094043914815 -3.85476786453239
0.0191088229477047 -6.24336699906504
0.359895945086383 -1.53866884844722
0.176322772640463 -2.97873420767859
0.367371065648529 -1.64249977751832
0.0885939232689884 -3.91681604740544
0.321928094887362 -1.97133624174786
0.318075769391756 -2.14192361589627
0.0285691521967709 -5.66818551913647
0.0519520796347216 -4.56903156143402
0.0191088229477047 -6.24336699906504
0.0285691521967709 -5.66818551913647
0.0795203396435264 -4.22069928061176
4.61470984411521 6.5108666845481
0.0426443374084937 -5.09802002034339
0.0795203396435264 -4.22069928061176
0.807354922057604 -0.0934311113926783
0.0238467419543677 -5.92632112555742
0.124328135002202 -2.88166027676656
1.08179409116365 0.394077880643198
0.159198594849254 -2.86938496060457
2.48370830994394 2.75784146762146
0.141868716311337 -3.23319804762282
0.193246075676931 -2.6744351754313
0.0426443374084937 -5.09802002034339
0.0565835283663675 -4.69793286253052
0.0285691521967709 -5.66818551913647
0.111031312388744 -3.63423818721313
0.0285691521967709 -5.66818551913647
0.154885601978171 -3.21740442909146
0.106571664198044 -3.56655221182103
0.0379678501990204 -5.26299580581397
0.329602022772783 -1.99063764711628
0.0238467419543677 -5.92632112555742
0.0931094043914815 -3.85476786453239
0.167786090685978 -3.0366825961157
0.133125083239361 -3.12821787460427
0.0379678501990204 -5.26299580581397
0.0519520796347216 -4.81846306355601
0.0238467419543677 -5.92632112555742
0.102098187618736 -3.87444767333318
0.218264535713771 -2.34144013533324
0.0565835283663675 -4.69793286253052
0.0191088229477047 -6.24336699906504
0.314213129759357 -1.81059940427436
1.56884283535788 1.17616619854764
0.282933963271499 -2.11722065574799
0.0379678501990204 -5.26299580581397
0.0238467419543677 -5.92632112555742
0.0379678501990204 -5.26299580581397
0.115477217419936 -3.70567636650724
0.111031312388744 -3.75933340719466
0.137503523749935 -3.17960755483965
0.0519520796347216 -4.56903156143402
0.119909463735197 -3.53768791574334
0.0426443374084937 -5.09802002034339
0.0749620576812219 -4.3030732451893
0.070389327891398 -4.39111166003336
0.197446064206217 -2.77951128913229
0.137503523749935 -3.36602067907053
0.124328135002202 -3.60517572161067
0.0332761548742986 -5.45070858821413
0.146220740851044 -3.19779179487526
0.915839552336001 0.00552216151853135
0.133125083239361 -3.2151622460143
0.0976107966264223 -3.66757225874853
0.0191088229477047 -6.24336699906504
0.464668267003444 -1.5141596549248
0.321928094887362 -1.97133624174786
0.0332761548742986 -5.45070858821413
0.070389327891398 -4.20163386116965
0.154885601978171 -3.04821096685627
0.50927356912461 -1.35072163014916
0.745595899309646 0.0316721467937114
3.4541758931858 5.08398460346375
4.46793154602629 5.98331241345447
0.189033824390017 -2.89775197336065
0.282933963271499 -2.24863134070682
0.0885939232689884 -4.07046653102947
0.0565835283663675 -4.46697842769065
0.0285691521967709 -5.66818551913647
0.20997316208238 -2.77653267854611
0.0191088229477047 -6.24336699906504
0.222392421336448 -2.71093209195873
0.0658020583957461 -4.10741511797619
0.111031312388744 -3.63423818721313
0.0658020583957461 -4.28414824656176
0.0238467419543677 -5.92632112555742
0.154885601978171 -3.21740442909146
0.146220740851044 -3.28917068867816
0.106571664198044 -3.68567045240913
0.070389327891398 -4.20163386116965
0.0565835283663675 -4.46697842769065
0.150559676575381 -3.07954736027191
0.070389327891398 -4.39111166003336
0.119909463735197 -3.42975911495865
0.0285691521967709 -5.66818551913647
0.425817338032086 -1.39571706610431
0.259021343327171 -2.28391324804772
0.0931094043914815 -3.72150133366892
0.124328135002202 -3.49227535148232
0.302562770020431 -2.23153534688351
0.0285691521967709 -5.66818551913647
0.341036917835067 -1.96347412397489
0.172060745786304 -2.93171072104265
0.0426443374084937 -4.80042350321631
0.298658315564515 -2.11276165366565
0.0658020583957461 -4.28414824656176
0.613531652917927 -0.791626810401545
0.0332761548742986 -5.45070858821413
0.119909463735197 -3.65434856359237
0.193246075676931 -2.94465419909535
0.290817562347332 -2.31622970090258
0.745595899309646 -0.393412525383507
0.0238467419543677 -5.92632112555742
0.0238467419543677 -5.92632112555742
0.0976107966264223 -3.93638163008604
0.0238467419543677 -5.92632112555742
0.411426245726465 -1.49159678741314
0.0285691521967709 -5.66818551913647
0.0191088229477047 -6.24336699906504
0.0332761548742986 -5.45070858821413
0.150559676575381 -3.25268805012923
0.701918647067005 -0.402631597097551
0.0565835283663675 -4.69793286253052
0.115477217419936 -3.70567636650724
0.0426443374084937 -4.80042350321631
2.42581733803209 3.42623632767056
0.070389327891398 -4.39111166003336
0.0658020583957461 -4.28414824656176
0.133125083239361 -3.40654895809486
0.0285691521967709 -5.66818551913647
0.16349873228288 -2.84271830169432
0.133125083239361 -3.2151622460143
0.0332761548742986 -5.45070858821413
0.106571664198044 -3.81551624258778
0.481987743203471 -1.16010331047221
0.0191088229477047 -6.24336699906504
0.16349873228288 -3.06695796405252
0.0658020583957461 -4.28414824656176
0.16349873228288 -2.84271830169432
0.0191088229477047 -6.24336699906504
0.55581615506164 -1.1500743564721
0.218264535713771 -2.66951514494619
0.475084882948783 -1.45092842075923
0.176322772640463 -2.90460050733978
3.42447425488693 4.14619439894193
0.111031312388744 -3.41253064366827
0.0658020583957461 -4.48559410585799
0.102098187618736 -3.73943384975696
0.647698256069119 -0.597075880373257
0.0749620576812219 -4.3030732451893
0.0285691521967709 -5.66818551913647
0.141868716311337 -3.32692263293366
3.62993940943954 4.49124822781395
0.0658020583957461 -4.48559410585799
0.111031312388744 -3.63423818721313
0.205809537140844 -2.55308582233647
0.0658020583957461 -4.48559410585799
0.0840642647884745 -3.83719072772589
0.0749620576812219 -4.3030732451893
0.128733314122203 -3.55800260138604
0.0840642647884745 -3.98216149063343
1.98306960405012 1.76659397998325
0.0379678501990204 -4.66491780530255
0.230612928141416 -2.49644420744432
1.41142624572647 1.8303584433996
0.532732541948599 -1.07276521614909
0.111031312388744 -3.51912970974175
0.286881147788162 -2.28195641428206
0.0238467419543677 -5.92632112555742
0.698959271586461 -0.177223250276212
0.0426443374084937 -5.09802002034339
0.0238467419543677 -5.92632112555742
0.263034405833794 -2.26980536381123
0.0238467419543677 -5.92632112555742
0.0191088229477047 -6.24336699906504
0.389566811762726 -1.76178571960034
0.128733314122203 -3.44859989837579
0.0519520796347216 -4.81846306355601
0.0840642647884745 -3.98216149063343
0.141868716311337 -3.23319804762282
0.246914740470517 -2.23425712850372
0.0658020583957461 -4.48559410585799
0.0238467419543677 -5.92632112555742
0.26703633639129 -2.40135649312783
0.0976107966264223 -3.44106896937727
0.0565835283663675 -4.46697842769065
0.0749620576812219 -4.12414543736604
0.0885939232689884 -3.77796605674737
0.0473057147783568 -4.95098317979169
3.74953426766926 4.93622430253749
3.14947616541601 3.55045047439593
0.0658020583957461 -4.48559410585799
0.0379678501990204 -5.26299580581397
0.0749620576812219 -3.96498033087093
0.0931094043914815 -4.00160925286166
0.0565835283663675 -4.69793286253052
0.150559676575381 -3.07954736027191
0.0238467419543677 -5.92632112555742
0.0285691521967709 -5.66818551913647
0.325770161181757 -1.88867087470825
0.070389327891398 -4.39111166003336
0.0658020583957461 -4.28414824656176
0.159198594849254 -3.01780128636424
0.0191088229477047 -6.24336699906504
0.111031312388744 -3.31326901229519
0.0332761548742986 -5.45070858821413
0.0191088229477047 -6.24336699906504
0.0795203396435264 -4.05114083871153
0.0379678501990204 -5.26299580581397
0.0658020583957461 -4.48559410585799
0.356143810225275 -1.96699105599208
0.102098187618736 -3.73943384975696
0.133125083239361 -3.30768427641223
0.0749620576812219 -4.12414543736604
0.124328135002202 -3.49227535148232
0.242856523896164 -2.39322240662917
0.485426827170242 -1.49608121963491
0.154885601978171 -2.89679337196931
0.650764559116902 -0.627588261741195
0.475084882948783 -1.25395331992926
0.0238467419543677 -5.92632112555742
0.0379678501990204 -5.26299580581397
0.0749620576812219 -4.3030732451893
0.218264535713771 -2.49617195802551
0.22650852980868 -2.51443532035811
0.167786090685978 -2.95959035225183
0.141868716311337 -3.23319804762282
0.0379678501990204 -5.26299580581397
0.128733314122203 -3.44859989837579
0.0238467419543677 -5.92632112555742
0.619804249933457 -0.792740882188708
0.0285691521967709 -5.66818551913647
0.591360271919307 -0.772900486175566
0.184809238528292 -2.99916389737394
0.070389327891398 -4.39111166003336
0.172060745786304 -3.00728814566567
0.124328135002202 -3.60517572161067
0.0473057147783568 -4.95098317979169
0.070389327891398 -4.39111166003336
0.0749620576812219 -4.3030732451893
0.0238467419543677 -5.92632112555742
0.0426443374084937 -5.09802002034339
0.070389327891398 -4.20163386116965
0.184809238528292 -2.99916389737394
1.48714329975926 1.60476423156551
0.0749620576812219 -4.12414543736604
0.0426443374084937 -4.80042350321631
0.0238467419543677 -5.43392474357234
0.0332761548742986 -5.45070858821413
0.0473057147783568 -4.95098317979169
0.995182983702224 0.658600620490902
0.106571664198044 -3.81551624258778
0.119909463735197 -3.53768791574334
0.180572245641821 -2.80896417491926
0.115477217419936 -3.47357382022534
0.137503523749935 -3.09471865725314
0.0473057147783568 -4.95098317979169
0.16349873228288 -3.06695796405252
0.0612001564367373 -4.58747371987721
0.070389327891398 -4.39111166003336
0.0285691521967709 -5.66818551913647
0.0473057147783568 -4.95098317979169
0.457681836687337 -1.29105862138931
0.0379678501990204 -4.93318411185077
0.184809238528292 -2.65728797910218
0.119909463735197 -3.42975911495865
0.230612928141416 -2.55195355671324
0.2347056827753 -2.47885399778978
0.197446064206217 -2.77951128913229
0.137503523749935 -3.36602067907053
0.0426443374084937 -5.09802002034339
0.333423733725192 -1.8713843752396
0.106571664198044 -3.81551624258778
0.0191088229477047 -6.24336699906504
0.133125083239361 -3.30768427641223
0.119909463735197 -3.65434856359237
0.0612001564367373 -4.58747371987721
0.180572245641821 -2.87822683735638
0.0976107966264223 -3.7957252598056
0.0285691521967709 -5.66818551913647
0.0565835283663675 -4.69793286253052
0.0426443374084937 -5.09802002034339
0.0840642647884745 -3.98216149063343
0.20997316208238 -2.53367770683537
0.0885939232689884 -4.07046653102947
0.879705766282288 -0.0828141491931056
0.0379678501990204 -5.26299580581397
0.0612001564367373 -4.58747371987721
0.773996325111173 -0.116679964501593
0.146220740851044 -3.28917068867816
0.180572245641821 -2.95098317979169
0.0749620576812219 -4.12414543736604
0.0332761548742986 -5.45070858821413
0.0191088229477047 -6.24336699906504
0.0379678501990204 -5.26299580581397
0.552541023028779 -0.932447228354261
0.0795203396435264 -4.22069928061176
0.0238467419543677 -5.92632112555742
0.0885939232689884 -3.91681604740544
0.102098187618736 -3.87444767333318
0.318075769391756 -1.9808911770523
0.0795203396435264 -4.22069928061176
0.176322772640463 -2.97873420767859
0.0840642647884745 -4.14334401085288
0.124328135002202 -3.49227535148232
0.341036917835067 -1.69002310219575
0.0379678501990204 -5.26299580581397
0.250961573533219 -2.57524864120853
0.106571664198044 -3.81551624258778
0.0749620576812219 -4.3030732451893
0.0238467419543677 -5.92632112555742
0.0976107966264223 -3.7957252598056
0.22650852980868 -2.57065498147593
0.0976107966264223 -3.54988004156571
0.0840642647884745 -3.83719072772589
0.176322772640463 -2.64114463935387
0.222392421336448 -2.64909283814087
0.106571664198044 -3.81551624258778
1.61038509760106 1.28606355508111
0.263034405833794 -2.22400167419811
0.102098187618736 -3.73943384975696
0.0238467419543677 -5.92632112555742
0.2347056827753 -2.27828473682052
0.0238467419543677 -5.92632112555742
0.128733314122203 -3.16280151776137
0.0191088229477047 -6.24336699906504
0.214124805352847 -2.75411569792364
0.0885939232689884 -4.07046653102947
0.0473057147783568 -4.95098317979169
0.659924558402378 -0.630946752528227
0.146220740851044 -3.28917068867816
0.0473057147783568 -4.67968115797429
0.0473057147783568 -4.95098317979169
0.0795203396435264 -4.22069928061176
0.128733314122203 -3.44859989837579
0.447138342445868 -1.2536464859436
0.0426443374084937 -5.09802002034339
0.0658020583957461 -4.48559410585799
0.0565835283663675 -4.46697842769065
0.0285691521967709 -5.66818551913647
0.111031312388744 -3.63423818721313
0.0473057147783568 -4.95098317979169
0.0565835283663675 -4.69793286253052
0.863938450423972 -0.093276683079232
0.119909463735197 -3.53768791574334
0.0426443374084937 -5.09802002034339
0.176322772640463 -2.76686707988007
0.102098187618736 -3.61598100494527
0.0612001564367373 -4.37233590762642
0.0840642647884745 -3.98216149063343
0.542670779004718 -1.17484287969021
0.0931094043914815 -4.00160925286166
0.141868716311337 -3.32692263293366
0.150559676575381 -3.16352189279051
0.070389327891398 -4.20163386116965
0.180572245641821 -2.80896417491926
0.461179280923565 -1.04970845339528
0.16349873228288 -3.06695796405252
0.137503523749935 -3.46911417203464
0.0332761548742986 -5.45070858821413
0.329602022772783 -1.53419001925338
0.363638346772199 -1.71072149491568
0.2347056827753 -2.32587395746846
0.124328135002202 -3.49227535148232
0.205809537140844 -2.73385945270978
0.0191088229477047 -6.24336699906504
0.0612001564367373 -4.58747371987721
0.189033824390017 -2.76064078838145
0.314213129759357 -2.0295074502851
0.27500704749987 -2.14142680785859
0.20163386116965 -2.31111233796814
0.0931094043914815 -4.00160925286166
0.0191088229477047 -6.24336699906504
0.159198594849254 -3.09815774121991
0.102098187618736 -3.73943384975696
0.0519520796347216 -4.81846306355601
0.321928094887362 -1.8975721870758
0.0191088229477047 -6.24336699906504
0.197446064206217 -2.77951128913229
0.124328135002202 -3.49227535148232
0.485426827170242 -1.22400167419811
0.0976107966264223 -3.7957252598056
0.0612001564367373 -4.58747371987721
0.0285691521967709 -5.66818551913647
0.0658020583957461 -4.28414824656176
0.716625145882031 -0.517770447927375
0.271027196587325 -2.33680137136889
0.647698256069119 -0.553935605100532
0.0612001564367373 -4.58747371987721
0.102098187618736 -3.87444767333318
0.325770161181757 -1.72022892872898
0.0473057147783568 -4.95098317979169
0.0885939232689884 -4.07046653102947
0.0426443374084937 -5.09802002034339
0.070389327891398 -4.39111166003336
0.0612001564367373 -4.58747371987721
1.05195207963472 0.571670046474524
0.321928094887362 -1.93398282726549
0.0426443374084937 -5.09802002034339
3.94204525991605 4.89525235934292
0.0658020583957461 -4.48559410585799
0.20997316208238 -2.77653267854611
0.0238467419543677 -5.92632112555742
0.0565835283663675 -4.69793286253052
0.0519520796347216 -4.81846306355601
0.0191088229477047 -6.24336699906504
0.119909463735197 -3.65434856359237
0.578536231561723 -0.789484641215633
0.214124805352847 -2.8207339518588
0.254997086768376 -2.2063766475767
0.0885939232689884 -3.77796605674737
0.0840642647884745 -3.83719072772589
0.0238467419543677 -5.92632112555742
0.0658020583957461 -4.48559410585799
0.0976107966264223 -3.93638163008604
0.0426443374084937 -5.09802002034339
0.0285691521967709 -5.66818551913647
0.119909463735197 -3.32934556644985
0.0379678501990204 -5.26299580581397
0.172060745786304 -3.08704472936772
0.0332761548742986 -5.45070858821413
0.713695814843359 -0.263304634893793
0.205809537140844 -2.39246218205184
0.176322772640463 -3.13951214926185
0.385891153619327 -1.80132014404125
0.0238467419543677 -5.92632112555742
0.128733314122203 -3.44859989837579
0.070389327891398 -4.03417711531809
0.230612928141416 -2.39144917203418
4.762880292917 6.95583939922641
0.0565835283663675 -4.69793286253052
0.106571664198044 -3.35429474331452
0.0238467419543677 -5.92632112555742
0.0519520796347216 -4.56903156143402
0.0379678501990204 -5.26299580581397
3.96131463136892 5.08451322582727
0.0612001564367373 -4.58747371987721
0.572081209424424 -0.986106586045292
0.0332761548742986 -5.45070858821413
0.180572245641821 -2.74287498446149
0.575312330687437 -0.789623646586441
0.070389327891398 -4.20163386116965
0.0332761548742986 -5.45070858821413
0.0795203396435264 -3.89943105997237
0.0426443374084937 -4.80042350321631
0.0285691521967709 -5.66818551913647
0.0565835283663675 -4.69793286253052
0.128733314122203 -3.25192175965554
1.34482849699744 0.79425415233806
0.0840642647884745 -3.70546653521592
0.0612001564367373 -4.58747371987721
0.184809238528292 -2.92400001021048
0.278975949702815 -2.17204959456338
0.0426443374084937 -5.09802002034339
0.429392792255914 -1.55233087985934
0.115477217419936 -3.58496250072116
0.298658315564515 -2.07161541576967
0.552541023028779 -0.914146411611318
0.119909463735197 -3.42975911495865
0.0473057147783568 -4.95098317979169
0.0426443374084937 -4.80042350321631
0.0519520796347216 -4.81846306355601
0.321928094887362 -1.82739689301625
0.0473057147783568 -4.95098317979169
0.263034405833794 -2.36602067907053
0.0191088229477047 -6.24336699906504
0.2347056827753 -2.53367770683537
0.263034405833794 -2.17960755483965
0.0191088229477047 -6.24336699906504
0.0285691521967709 -5.66818551913647
0.0285691521967709 -5.66818551913647
0.963474123974886 0.134649526694782
0.0473057147783568 -4.95098317979169
0.0379678501990204 -4.93318411185077
0.0931094043914815 -3.85476786453239
0.713695814843359 -0.461652858553976
0.0840642647884745 -4.14334401085288
0.159198594849254 -3.09815774121991
0.0332761548742986 -5.08049940982673
0.0658020583957461 -4.28414824656176
0.102098187618736 -3.73943384975696
0.0976107966264223 -3.93638163008604
0.0840642647884745 -3.98216149063343
0.0473057147783568 -4.95098317979169
0.0285691521967709 -5.66818551913647
0.218264535713771 -2.55167062910176
0.693022246578609 -0.299684006831402
0.0238467419543677 -5.92632112555742
0.0238467419543677 -5.92632112555742
0.65382435886596 -0.513975907227815
0.20997316208238 -2.47885399778978
0.0191088229477047 -6.24336699906504
0.0191088229477047 -6.24336699906504
0.128733314122203 -2.99954973068336
0.298658315564515 -2.03161021728493
3.41503749927884 4.01041661594534
0.0565835283663675 -4.69793286253052
0.0379678501990204 -5.26299580581397
0.422233000683048 -1.56122650226033
0.286881147788162 -1.58766707175592
0.0658020583957461 -4.48559410585799
0.238786859587116 -2.46165285855398
0.359895945086383 -1.81602583875345
0.0565835283663675 -4.69793286253052
0.0565835283663675 -4.69793286253052
0.0379678501990204 -4.66491780530255
0.0658020583957461 -4.10741511797619
0.102098187618736 -3.73943384975696
0.0840642647884745 -3.83719072772589
0.102098187618736 -3.87444767333318
0.0285691521967709 -5.66818551913647
0.128733314122203 -3.34691185612283
0.0379678501990204 -5.26299580581397
0.0795203396435264 -4.05114083871153
1.3803600476461 1.84986764044595
0.070389327891398 -4.03417711531809
0.0795203396435264 -4.05114083871153
0.26703633639129 -2.16662361078025
0.133125083239361 -3.40654895809486
0.382206106811471 -1.42443942100413
0.0885939232689884 -4.07046653102947
0.704871964456353 -0.270212633601454
0.0795203396435264 -4.22069928061176
0.0749620576812219 -4.3030732451893
0.22650852980868 -2.46032453230151
0.22650852980868 -2.6291545845451
0.180572245641821 -2.74287498446149
0.189033824390017 -2.26701574958553
0.070389327891398 -4.20163386116965
0.0332761548742986 -5.45070858821413
4.00450139223494 5.1573046837194
0.137503523749935 -3.09471865725314
0.0332761548742986 -5.45070858821413
0.111031312388744 -3.41253064366827
0.2347056827753 -2.47885399778978
0.0885939232689884 -3.91681604740544
0.0379678501990204 -5.26299580581397
0.0332761548742986 -5.45070858821413
0.184809238528292 -2.78448934696716
0.238786859587116 -2.26330463489379
0.359895945086383 -1.74961971409484
0.141868716311337 -3.42716169175049
0.0612001564367373 -4.58747371987721
0.0332761548742986 -5.45070858821413
0.693022246578609 -0.806852398439409
0.0519520796347216 -4.81846306355601
0.184809238528292 -2.85255897528369
0.246914740470517 -2.37734121520597
0.0565835283663675 -4.2679450217857
0.0840642647884745 -3.70546653521592
0.070389327891398 -4.20163386116965
0.382206106811471 -1.70993202968564
0.610385097601063 -0.968626836162228
0.0931094043914815 -3.59951080929031
0.526068811667588 -1.05487839272135
0.0612001564367373 -4.58747371987721
0.205809537140844 -2.86832756771811
0.0426443374084937 -5.09802002034339
0.0379678501990204 -5.26299580581397
0.0285691521967709 -4.65353874317206
0.0565835283663675 -4.69793286253052
0.0379678501990204 -5.26299580581397
0.150559676575381 -3.25268805012923
0.16349873228288 -3.23850124389322
4.3849707739767 5.71783335336981
0.0519520796347216 -4.56903156143402
0.0191088229477047 -6.24336699906504
0.205809537140844 -2.67105085283085
0.0332761548742986 -5.08049940982673
0.230612928141416 -2.60968445358264
0.0612001564367373 -4.58747371987721
0.0473057147783568 -4.67968115797429
0.128733314122203 -3.55800260138604
0.0473057147783568 -4.67968115797429
0.0191088229477047 -6.24336699906504
0.363638346772199 -1.77532093140888
0.070389327891398 -4.39111166003336
0.344828496997441 -1.8124059488778
0.150559676575381 -3.07954736027191
0.0749620576812219 -4.3030732451893
0.665999072812063 -0.491008956606823
0.0519520796347216 -4.81846306355601
0.133125083239361 -3.40654895809486
0.522725368593217 -0.997139963677283
0.230612928141416 -2.39144917203418
0.0658020583957461 -4.48559410585799
0.0840642647884745 -3.83719072772589
0.771181309504119 -0.377341215205969
0.070389327891398 -4.39111166003336
0.150559676575381 -2.65809990739144
0.20163386116965 -2.75639612411511
0.0519520796347216 -4.81846306355601
0.154885601978171 -3.31007508794246
0.0426443374084937 -5.09802002034339
0.246914740470517 -2.32805282887151
0.0885939232689884 -3.53488892041238
0.0238467419543677 -5.92632112555742
0.214124805352847 -2.51471103847475
0.0565835283663675 -4.46697842769065
0.0191088229477047 -6.24336699906504
0.193246075676931 -2.8032273581061
0.0191088229477047 -6.24336699906504
0.0238467419543677 -5.43392474357234
0.505890929729957 -1.25729436004779
0.0749620576812219 -4.3030732451893
0.137503523749935 -3.36602067907053
0.119909463735197 -3.65434856359237
0.635367454158399 -0.495083473818534
0.290817562347332 -2.1357611188102
0.0885939232689884 -4.07046653102947
0.0426443374084937 -5.09802002034339
0.306456686124922 -1.97234569299183
0.0795203396435264 -4.22069928061176
0.2347056827753 -2.27828473682052
0.2347056827753 -2.32587395746846
0.0612001564367373 -4.18515582719287
6.67750824226472 12.087854292658
0.0473057147783568 -4.95098317979169
0.159198594849254 -2.86938496060457
0.302562770020431 -1.87232623591669
0.263034405833794 -2.31711107858959
0.0612001564367373 -4.58747371987721
0.0612001564367373 -4.58747371987721
0.172060745786304 -3.17146984971295
0.0191088229477047 -6.24336699906504
0.070389327891398 -4.39111166003336
0.454175893185802 -1.5525667569491
0.218264535713771 -2.39119603063141
0.254997086768376 -1.9992924970122
0.0332761548742986 -5.45070858821413
0.0426443374084937 -5.09802002034339
1.30451104180995 0.95274494753587
0.154885601978171 -3.04821096685627
0.0519520796347216 -4.81846306355601
0.0379678501990204 -5.26299580581397
0.0519520796347216 -4.81846306355601
0.214124805352847 -2.40842624533553
0.0519520796347216 -4.56903156143402
0.562344198059137 -0.876719890089576
0.0426443374084937 -5.09802002034339
0.0426443374084937 -4.55384116007147
0.0885939232689884 -4.07046653102947
0.0840642647884745 -4.14334401085288
0.931052646282509 0.148370072508791
0.0285691521967709 -5.66818551913647
0.150559676575381 -3.00019301559209
0.167786090685978 -3.11812807700013
0.0379678501990204 -5.26299580581397
0.070389327891398 -4.03417711531809
0.0658020583957461 -4.48559410585799
0.0238467419543677 -5.92632112555742
0.0519520796347216 -4.35643463024133
0.20997316208238 -2.53367770683537
0.0379678501990204 -5.26299580581397
0.172060745786304 -2.72617644320999
0.0379678501990204 -5.26299580581397
0.0238467419543677 -5.92632112555742
0.0795203396435264 -4.22069928061176
0.0976107966264223 -3.7957252598056
0.0379678501990204 -5.26299580581397
0.0840642647884745 -3.83719072772589
0.325770161181757 -2.12078381633233
3.11658655622191 3.58415273448465
0.0885939232689884 -3.77796605674737
0.0658020583957461 -4.48559410585799
0.106571664198044 -3.2588330707748
0.20163386116965 -2.69262021368179
0.0238467419543677 -5.92632112555742
0.259021343327171 -2.28391324804772
0.167786090685978 -2.88640950347621
0.263034405833794 -2.22400167419811
0.719548541088797 -0.53367770683537
0.0191088229477047 -6.24336699906504
0.128733314122203 -3.55800260138604
0.0658020583957461 -4.48559410585799
0.0840642647884745 -4.14334401085288
0.263034405833794 -2.13653883294777
0.0379678501990204 -5.26299580581397
0.0840642647884745 -4.14334401085288
0.0749620576812219 -4.3030732451893
0.0795203396435264 -4.05114083871153
0.0379678501990204 -5.26299580581397
0.0565835283663675 -4.69793286253052
0.0426443374084937 -5.09802002034339
0.0426443374084937 -5.09802002034339
0.128733314122203 -3.34691185612283
0.0931094043914815 -3.85476786453239
0.159198594849254 -3.09815774121991
0.205809537140844 -2.39246218205184
0.980634675133069 0.846888502523489
0.0238467419543677 -5.92632112555742
0.0285691521967709 -4.65353874317206
0.159198594849254 -2.86938496060457
0.0285691521967709 -5.66818551913647
0.0332761548742986 -5.08049940982673
0.0285691521967709 -5.66818551913647
0.0238467419543677 -5.92632112555742
5.02974734339405 7.508342437569
0.0795203396435264 -4.22069928061176
0.106571664198044 -3.81551624258778
0.0885939232689884 -3.91681604740544
0.687060688339892 -0.584697146439451
0.172060745786304 -3.00728814566567
0.0519520796347216 -4.81846306355601
0.0749620576812219 -4.12414543736604
0.119909463735197 -3.65434856359237
0.124328135002202 -3.03141295263146
0.0191088229477047 -6.24336699906504
0.176322772640463 -2.97873420767859
0.385891153619327 -1.44544263137272
0.172060745786304 -2.93171072104265
0.0332761548742986 -5.45070858821413
0.0285691521967709 -5.66818551913647
0.0332761548742986 -5.45070858821413
0.128733314122203 -3.34691185612283
0.0285691521967709 -5.66818551913647
0.0238467419543677 -5.43392474357234
0.0332761548742986 -5.45070858821413
0.0238467419543677 -5.92632112555742
0.0658020583957461 -4.48559410585799
0.591360271919307 -0.823236064500136
0.159198594849254 -3.09815774121991
0.0612001564367373 -4.58747371987721
0.0191088229477047 -6.24336699906504
0.150559676575381 -2.92497686681379
0.259021343327171 -2.28391324804772
0.0238467419543677 -5.92632112555742
0.0191088229477047 -6.24336699906504
0.0658020583957461 -4.48559410585799
0.443606651475615 -1.25683306666548
0.141868716311337 -3.14519261743685
0.290817562347332 -2.09396315770243
0.432959407276106 -1.36291476820271
0.146220740851044 -3.19779179487526
0.0519520796347216 -4.81846306355601
0.254997086768376 -2.34658460307824
0.0332761548742986 -5.45070858821413
0.0191088229477047 -6.24336699906504
0.0285691521967709 -5.24580604451645
0.0426443374084937 -5.09802002034339
0.189033824390017 -2.97152546006289
0.943608818149602 0.240489620942868
0.502500340529183 -1.02514741559908
0.0238467419543677 -5.92632112555742
0.2347056827753 -2.32587395746846
0.0426443374084937 -4.80042350321631
0.344828496997441 -1.84670436777026
0.0191088229477047 -6.24336699906504
0.193246075676931 -2.6744351754313
0.133125083239361 -3.51269032821254
0.20997316208238 -2.65000111387777
0.0191088229477047 -6.24336699906504
0.0285691521967709 -5.66818551913647
0.115477217419936 -3.58496250072116
0.0473057147783568 -4.95098317979169
0.242856523896164 -2.49835139325973
0.180572245641821 -2.87822683735638
0.0840642647884745 -4.14334401085288
0.0840642647884745 -3.98216149063343
0.418639735959039 -1.50980195710155
0.184809238528292 -2.85255897528369
0.475084882948783 -0.854447947476519
0.184809238528292 -2.65728797910218
0.119909463735197 -3.53768791574334
0.214124805352847 -2.4605900997281
0.0658020583957461 -4.48559410585799
0.294743265561132 -2.25621823817082
0.0332761548742986 -5.45070858821413
0.0612001564367373 -4.58747371987721
0.0332761548742986 -5.45070858821413
0.0379678501990204 -5.26299580581397
0.0238467419543677 -5.92632112555742
0.184809238528292 -2.65728797910218
0.0426443374084937 -5.09802002034339
0.348610137539868 -1.83880075025826
0.102098187618736 -3.61598100494527
0.115477217419936 -3.58496250072116
0.106571664198044 -3.81551624258778
0.0379678501990204 -5.26299580581397
0.0285691521967709 -5.66818551913647
0.290817562347332 -2.31622970090258
0.578536231561723 -0.857796046080349
0.106571664198044 -3.81551624258778
0.337235347675211 -1.82831046096755
0.610385097601063 -0.725857204033128
0.0749620576812219 -4.12414543736604
0.0840642647884745 -4.14334401085288
0.626049692764355 -0.712749768616293
0.0885939232689884 -3.65131407805755
0.290817562347332 -2.01383363671874
0.111031312388744 -3.75933340719466
0.0238467419543677 -5.92632112555742
0.154885601978171 -3.31007508794246
0.159198594849254 -2.86938496060457
0.447138342445868 -1.5319558080644
0.31034012061215 -1.78570882261896
0.0612001564367373 -4.58747371987721
0.0795203396435264 -4.22069928061176
0.0191088229477047 -6.24336699906504
0.363638346772199 -0.786485389617309
0.0749620576812219 -4.3030732451893
0.271027196587325 -2.11157954415524
0.0238467419543677 -5.92632112555742
0.0565835283663675 -4.69793286253052
0.141868716311337 -3.23319804762282
0.739848102699327 -0.363970027836926
0.180572245641821 -3.0276044613946
0.271027196587325 -2.15389862372423
0.0976107966264223 -3.93638163008604
0.111031312388744 -3.51912970974175
0.0379678501990204 -5.26299580581397
0.0332761548742986 -5.45070858821413
0.070389327891398 -4.20163386116965
0.271027196587325 -2.4377538314637
0.0238467419543677 -5.43392474357234
0.0795203396435264 -4.22069928061176
0.0795203396435264 -3.7621675653455
0.0191088229477047 -6.24336699906504
0.0379678501990204 -5.26299580581397
0.167786090685978 -2.88640950347621
0.184809238528292 -2.78448934696716
0.0612001564367373 -4.58747371987721
0.282933963271499 -2.44482951991121
0.50927356912461 -0.585662305138718
0.180572245641821 -2.80896417491926
0.512648295905266 -1.3005355223874
0.0379678501990204 -5.26299580581397
0.0795203396435264 -4.22069928061176
0.167786090685978 -2.95959035225183
0.102098187618736 -3.87444767333318
0.128733314122203 -3.25192175965554
0.119909463735197 -3.42975911495865
0.133125083239361 -3.30768427641223
1.14839183989267 0.709443101752104
0.193246075676931 -2.73739455277812
0.0519520796347216 -4.35643463024133
0.0332761548742986 -5.45070858821413
0.0332761548742986 -5.45070858821413
0.115477217419936 -3.70567636650724
1.8783983850955 1.98987615083582
0.218264535713771 -2.79784876065587
0.0285691521967709 -5.66818551913647
0.0379678501990204 -5.26299580581397
1.44006629377037 1.77225524102167
0.146220740851044 -3.38673117423621
0.0840642647884745 -4.14334401085288
0.329602022772783 -1.81059940427436
0.106571664198044 -3.68567045240913
0.0473057147783568 -4.95098317979169
0.102098187618736 -3.87444767333318
0.20997316208238 -2.5906673442804
0.271027196587325 -2.28885627328171
0.0191088229477047 -6.24336699906504
2.42849975908541 2.71331083689598
0.102098187618736 -3.87444767333318
6.7827580126803 11.6541609066877
0.102098187618736 -3.87444767333318
0.150559676575381 -3.34773031364798
0.0191088229477047 -6.24336699906504
0.0285691521967709 -5.24580604451645
0.128733314122203 -3.44859989837579
0.0285691521967709 -5.66818551913647
0.176322772640463 -2.90460050733978
0.0931094043914815 -4.00160925286166
0.214124805352847 -2.75411569792364
0.242856523896164 -2.34339777010986
0.22650852980868 -2.57065498147593
0.0749620576812219 -4.12414543736604
0.189033824390017 -3.04927568649197
0.0238467419543677 -5.92632112555742
0.0519520796347216 -4.81846306355601
0.070389327891398 -4.39111166003336
0.189033824390017 -2.82756814294711
0.141868716311337 -3.06224832722248
0.111031312388744 -3.41253064366827
0.176322772640463 -2.52550535388503
0.290817562347332 -2.26895240925951
0.22650852980868 -2.51443532035811
0.461179280923565 -1.21908835621119
0.250961573533219 -2.46457948850178
0.154885601978171 -3.21740442909146
0.124328135002202 -3.60517572161067
0.102098187618736 -3.73943384975696
0.0976107966264223 -3.66757225874853
0.070389327891398 -4.20163386116965
0.115477217419936 -3.47357382022534
1.1527242606887 1.05220804922777
0.404176506647077 -1.44741511339235
0.20163386116965 -2.69262021368179
0.0238467419543677 -5.92632112555742
0.0976107966264223 -3.66757225874853
0.594548549550354 -0.740427709663005
0.0191088229477047 -6.24336699906504
0.115477217419936 -3.58496250072116
0.0565835283663675 -4.69793286253052
0.184809238528292 -2.78448934696716
0.167786090685978 -3.11812807700013
0.193246075676931 -2.94465419909535
0.2347056827753 -2.47885399778978
0.16349873228288 -2.98827461436005
0.0565835283663675 -4.46697842769065
0.0238467419543677 -5.92632112555742
0.20163386116965 -2.75639612411511
0.27500704749987 -2.01903934365559
0.481987743203471 -1.20389215074133
0.529404524230844 -1.17920686186641
0.111031312388744 -3.75933340719466
0.26703633639129 -2.21061385878078
0.0285691521967709 -5.24580604451645
0.0795203396435264 -4.05114083871153
0.0332761548742986 -5.45070858821413
0.242856523896164 -2.55393560510053
0.0565835283663675 -4.69793286253052
1.9234661518107 3.06900241204282
0.0332761548742986 -5.45070858821413
0.294743265561132 -2.3030732451893
0.290817562347332 -2.1357611188102
0.172060745786304 -3.08704472936772
0.124328135002202 -3.38757254303646
0.0238467419543677 -5.92632112555742
0.150559676575381 -3.25268805012923
0.150559676575381 -3.34773031364798
0.0749620576812219 -4.3030732451893
0.0565835283663675 -4.69793286253052
0.167786090685978 -3.0366825961157
0.0238467419543677 -5.92632112555742
0.133125083239361 -3.40654895809486
0.27500704749987 -2.14142680785859
0.0332761548742986 -5.45070858821413
0.0612001564367373 -4.58747371987721
0.0519520796347216 -4.81846306355601
0.0519520796347216 -4.56903156143402
0.0473057147783568 -4.95098317979169
0.0612001564367373 -4.58747371987721
0.106571664198044 -3.81551624258778
0.20163386116965 -2.75639612411511
0.344828496997441 -2.03161021728493
0.0238467419543677 -5.92632112555742
0.0332761548742986 -5.45070858821413
0.115477217419936 -3.58496250072116
0.0565835283663675 -4.46697842769065
0.0885939232689884 -3.91681604740544
0.0332761548742986 -5.45070858821413
0.0840642647884745 -3.98216149063343
0.137503523749935 -2.6092918300829
0.0191088229477047 -6.24336699906504
0.0885939232689884 -3.91681604740544
0.197446064206217 -2.7147281050735
0.0612001564367373 -4.58747371987721
0.0519520796347216 -4.81846306355601
0.0931094043914815 -4.00160925286166
0.070389327891398 -4.39111166003336
0.115477217419936 -3.70567636650724
0.363638346772199 -1.56084684566843
0.785201779819054 -0.269592077891793
0.0238467419543677 -5.92632112555742
0.0191088229477047 -6.24336699906504
0.400537929583729 -1.40025231388983
4.1290081917149 5.51651661655971
0.0238467419543677 -5.92632112555742
0.0519520796347216 -4.81846306355601
0.141868716311337 -3.23319804762282
0.106571664198044 -3.81551624258778
0.286881147788162 -2.02472195286148
0.0473057147783568 -4.95098317979169
0.0473057147783568 -4.95098317979169
0.0426443374084937 -5.09802002034339
0.070389327891398 -4.39111166003336
0.20163386116965 -2.75639612411511
0.0612001564367373 -4.58747371987721
0.0238467419543677 -5.43392474357234
0.0473057147783568 -4.95098317979169
0.106571664198044 -3.81551624258778
0.0426443374084937 -5.09802002034339
0.0565835283663675 -4.69793286253052
0.290817562347332 -1.93792142471306
0.0191088229477047 -6.24336699906504
0.0519520796347216 -4.81846306355601
0.0473057147783568 -4.95098317979169
0.302562770020431 -2.0607713253298
0.133125083239361 -3.40654895809486
0.137503523749935 -3.26980536381123
0.502500340529183 -1.04492195761267
0.626049692764355 -0.934566783681612
0.0285691521967709 -5.66818551913647
0.0658020583957461 -4.28414824656176
0.0840642647884745 -4.14334401085288
0.471621027645211 -0.984196321775967
1.04030798865354 1.13363096660877
0.0285691521967709 -5.66818551913647
0.0191088229477047 -6.24336699906504
0.0191088229477047 -6.24336699906504
0.238786859587116 -2.26330463489379
0.124328135002202 -3.49227535148232
0.286881147788162 -1.98597915637238
0.189033824390017 -2.89775197336065
0.070389327891398 -4.03417711531809
0.128733314122203 -3.44859989837579
0.0795203396435264 -4.22069928061176
0.137503523749935 -3.26980536381123
0.53605290024021 -1.22118665859105
0.294743265561132 -2.04236901318999
0.418639735959039 -1.68489457351646
0.572081209424424 -0.948373765544405
0.180572245641821 -2.87822683735638
0.0976107966264223 -3.93638163008604
0.2347056827753 -2.47885399778978
0.314213129759357 -2.15282537619224
0.184809238528292 -2.71948721042934
0.137503523749935 -3.26980536381123
0.512648295905266 -1.04025051788878
0.119909463735197 -3.53768791574334
0.133125083239361 -3.30768427641223
0.128733314122203 -3.25192175965554
0.0426443374084937 -5.09802002034339
0.385891153619327 -1.55459689347843
0.070389327891398 -4.20163386116965
0.0191088229477047 -6.24336699906504
0.0238467419543677 -5.92632112555742
0.0473057147783568 -4.95098317979169
0.0191088229477047 -6.24336699906504
0.0426443374084937 -5.09802002034339
0.137503523749935 -3.36602067907053
0.341036917835067 -1.92632112555742
0.137503523749935 -3.36602067907053
0.325770161181757 -1.78526525765285
0.0426443374084937 -5.09802002034339
0.0565835283663675 -4.46697842769065
0.102098187618736 -3.73943384975696
0.0238467419543677 -5.92632112555742
0.0565835283663675 -4.69793286253052
0.214124805352847 -2.8207339518588
0.807354922057604 0.0625560874098524
0.0191088229477047 -6.24336699906504
0.829173032263295 -0.365792684939569
0.0426443374084937 -4.80042350321631
0.294743265561132 -2.12414543736604
0.0795203396435264 -3.89943105997237
0.172060745786304 -3.00728814566567
0.0379678501990204 -5.26299580581397
0.0238467419543677 -5.92632112555742
0.382206106811471 -1.5319558080644
0.230612928141416 -2.49644420744432
0.0473057147783568 -4.95098317979169
0.0565835283663675 -4.69793286253052
0.0191088229477047 -6.24336699906504
0.0426443374084937 -4.80042350321631
0.831877241191673 -0.066755806826539
0.141868716311337 -3.23319804762282
0.070389327891398 -4.39111166003336
0.263034405833794 -2.01454830856916
0.184809238528292 -2.71948721042934
0.0840642647884745 -3.98216149063343
0.0332761548742986 -5.45070858821413
0.314213129759357 -2.15282537619224
0.141868716311337 -3.06224832722248
0.0191088229477047 -6.24336699906504
0.137503523749935 -3.09471865725314
0.193246075676931 -2.8032273581061
0.0191088229477047 -6.24336699906504
0.154885601978171 -3.04821096685627
0.230612928141416 -2.60968445358264
0.0191088229477047 -6.24336699906504
0.259021343327171 -2.23766659241441
0.0332761548742986 -5.45070858821413
0.102098187618736 -3.87444767333318
0.0519520796347216 -4.81846306355601
0.22650852980868 -2.46032453230151
0.0238467419543677 -5.92632112555742
0.0285691521967709 -5.66818551913647
0.374807654490311 -1.6301001735462
0.070389327891398 -3.50975615653198
0.0519520796347216 -4.81846306355601
0.302562770020431 -2.0607713253298
0.0519520796347216 -4.56903156143402
0.0931094043914815 -3.85476786453239
0.329602022772783 -1.77713893399215
0.128733314122203 -3.34691185612283
0.230612928141416 -2.39144917203418
3.5197934862411 4.19878058070843
0.115477217419936 -3.70567636650724
0.111031312388744 -3.63423818721313
0.205809537140844 -2.86832756771811
0.222392421336448 -2.53283976964502
0.0885939232689884 -4.07046653102947
0.124328135002202 -3.38757254303646
0.230612928141416 -2.49644420744432
0.070389327891398 -4.39111166003336
0.189033824390017 -2.82756814294711
0.505890929729957 -1.14633139996535
0.0612001564367373 -4.37233590762642
0.0379678501990204 -4.93318411185077
4.58255600301406 5.94494617163171
0.159198594849254 -3.09815774121991
0.0379678501990204 -5.26299580581397
0.159198594849254 -3.01780128636424
0.167786090685978 -2.95959035225183
0.0840642647884745 -3.98216149063343
0.119909463735197 -3.65434856359237
0.070389327891398 -4.39111166003336
0.102098187618736 -3.87444767333318
0.0473057147783568 -4.95098317979169
0.070389327891398 -4.20163386116965
