# Supplementary material for: Simulating multiple faceted variability in single cell RNA sequencing
Source: Nat Commun. 2019 Jun 13;10:2611. doi: 10.1038/s41467-019-10500-w (PMC6565723; doi:10.1038/s41467-019-10500-w)
Supplement: Supplementary file 4 — Source Data [file 41467_2019_10500_MOESM4_ESM.zip › Source_Data_forFigures/SuppFigure6a/experimental/UMI10xt4k.txt]

log2(mean(counts+1)) log2(variance(counts+1))
0.1726766617098 -2.98913968923176
0.0302531439955548 -5.59045911742137
0.0439433475875969 -5.00533691675956
0.0262017652003298 -5.62278311382716
0.0399302850809735 -5.19536847106858
0.249752884728441 -2.45781310135743
0.140804886840186 -2.61597154694913
0.40571170700675 -0.539145693288389
0.0229524506716238 -5.78939869915654
0.0164317840190259 -6.46370432066014
0.0606773633473983 -4.41536426247914
0.225222623403279 -2.56367011595843
0.185812063898934 -2.91719789520964
0.063842905025302 -4.49427360986902
0.0575048606046759 -4.48152370879857
0.170475753516529 -2.96468067419857
0.039126331289821 -5.1637418370555
0.0164317840190259 -6.32468185063292
0.429834501206925 -1.56524708149548
0.128763543774497 -3.37855916506644
0.396325239016673 -1.65661212150387
0.0147970019280805 -6.61403666112067
0.0262017652003298 -5.79569777061395
0.0740832076595945 -4.29081042805379
0.620331112570744 -0.91090567616622
0.0294437778924818 -5.62914355351088
0.0567106436614751 -4.69875971408214
0.182175321260046 -2.8539054025409
0.194503024162978 -2.71574319795656
0.101297340613605 -3.77169278505974
0.281371097285325 -2.2028482783607
0.0439433475875969 -4.90284770188789
0.134796778038711 -3.35747849309643
0.0415368498805017 -5.13935426473125
0.34845438939755 -1.86607682373246
0.100526875953964 -3.75882210028448
0.246273994591072 -2.42691628255893
0.0350998284224681 -5.37872169034581
0.0310620562908646 -5.55282939166238
0.214580615171698 -2.49709377389409
0.0172484809221768 -6.3941510953948
0.439006147105175 -1.4786955170139
0.0147970019280805 -6.61403666112067
0.0415368498805017 -5.08222202388863
0.0156146245291025 -6.39096853231537
0.0229524506716238 -5.88387756068834
0.0819111977866175 -4.12456032816363
0.0630521705353017 -4.51133187758662
0.0334860754120504 -5.44574113619684
0.0237654656499666 -5.83740732107197
0.103606268885936 -3.72111599863124
0.0590919840220464 -4.48457342457062
0.0262017652003298 -5.79569777061395
0.0772195024618956 -4.17324437778816
0.149025393645155 -3.21961807577774
3.60003209500544 4.33371403385149
0.0205106531224741 -6.14596159291153
0.0147970019280805 -6.61403666112067
0.300283100847383 -2.01907471755525
0.0582986405646672 -4.57857566653223
0.0670015161192765 -4.42819254290087
0.0423394618850071 -4.89984768757813
0.0147970019280805 -6.61403666112067
0.0334860754120504 -5.44574113619684
0.0375170784281639 -5.16055430881456
0.258758933437668 -2.33597684235188
0.0819111977866175 -4.12456032816363
0.0164317840190259 -6.46370432066014
0.0495429472351597 -4.70574906943808
0.686516571478848 -0.706147631720684
0.0172484809221768 -6.3941510953948
0.148280007402333 -3.13571644435578
0.840264219370224 -0.234437678543692
0.0180647157619915 -5.97601051160865
0.0334860754120504 -5.37541568905094
0.122704973019112 -3.47218707264502
0.129519079293671 -3.28845821239033
0.0677900895419648 -4.41218501822506
0.0511388489918011 -4.79800116575016
0.0920244964297114 -3.86904368160342
0.0180647157619915 -6.32787348700006
0.0772195024618956 -4.17324437778816
0.0889202563059808 -3.98839545654005
0.063842905025302 -4.3190283565153
0.0495429472351597 -4.79473801172877
0.119666119782036 -3.4296867684533
0.0732980674819095 -4.24142235653276
0.0567106436614751 -4.65644492866752
0.0221389772692485 -6.03660783308492
0.0935741153121975 -3.94679367817084
0.0989847111455589 -3.80099448788772
0.0286339574721787 -5.50979924264252
0.104375091201434 -3.71187249054598
0.124222002644582 -3.53172879688365
0.0205106531224741 -6.14596159291153
0.0399302850809735 -5.19536847106858
0.0881431514981321 -3.97368757047162
0.0811303073529981 -4.10855180259956
0.0503411187857478 -4.81951382546371
0.0943483010248402 -3.88606019805383
0.198108862183268 -2.66482539425856
0.119666119782036 -3.41197835763724
0.0188804890610183 -6.14274614979734
0.0221389772692485 -5.93195241823507
0.0567106436614751 -4.57536600948576
0.0237654656499666 -5.83740732107197
0.0383219292389346 -5.1920411329548
0.0326785214917827 -5.33994376214455
0.203859522675912 -2.69873204588647
0.072512499784368 -4.28744072519047
0.0670015161192765 -4.35869718449075
0.0383219292389346 -5.2537901758646
0.0221389772692485 -6.03660783308492
0.0495429472351597 -4.79473801172877
0.192335187480268 -2.85319353009651
0.338686613148729 -1.83310204663667
0.0318705152870219 -5.1801807955351
0.100526875953964 -3.80429830048877
0.0334860754120504 -5.37541568905094
0.212442760928843 -2.68657265142665
0.0479452781450934 -4.79158713268314
0.0701532269104457 -4.29871934362687
0.0326785214917827 -5.4805191385208
0.0764360677204665 -4.24810130436685
0.025390122399238 -5.8406599932794
0.0881431514981321 -3.92264495487216
0.181446871337532 -2.88246620188987
0.930601874511652 -0.16854488845206
0.655378059669944 -0.793634421110849
0.063842905025302 -4.45748015812528
0.0350998284224681 -5.18582298247598
0.0415368498805017 -5.13935426473125
0.0262017652003298 -5.79569777061395
0.347805257759652 -1.8375900893629
0.328194239331087 -1.92957662443867
0.0156146245291025 -6.53686928375395
0.0582986405646672 -4.61863589569249
0.0974408960802218 -3.75247742467812
0.063842905025302 -4.42160177119663
0.986718478894647 0.207848840608844
0.0229524506716238 -5.98497992153039
0.0375170784281639 -5.16055430881456
0.0764360677204665 -4.07091730038075
0.422454970841327 -1.55004245397601
0.195946441032647 -2.76311029808299
0.305641305858577 0.446995551133925
0.150515011785641 -2.95595744470323
5.08281357576721 6.75993190225275
0.0780025120012732 -4.13077654967095
0.0302531439955548 -5.4393164263491
0.35622127244124 -1.89235197910978
0.131783314716672 -3.45588413847635
0.0156146245291025 -6.39096853231537
0.0677900895419648 -4.27781940490764
0.0180647157619915 -6.32787348700006
0.431673500870706 -1.48226304339322
0.390663903926247 -1.63425423041759
0.02782368222432 -5.70991933707497
0.13404400210674 -3.36431353685299
0.648541875735516 -0.726633464165684
0.25183619922893 -2.35331310586477
0.694707906704499 -0.678953482812911
0.231570350763368 -2.30520140421599
0.77029019495266 -0.466732265784055
0.620868529243335 -0.746636357535919
0.384980265422664 -1.69037903953508
0.0811303073529981 -4.08030637601561
0.436566070344407 -1.43593411776332
0.0310620562908646 -5.47722483066388
0.0447446222768361 -4.98065269411649
0.084251336241134 -4.00499476211765
0.0302531439955548 -5.36929599947083
0.0795672573183184 -4.10528817292631
0.203141942436851 -2.57877933633434
0.0180647157619915 -6.32787348700006
0.104375091201434 -3.66917701056189
1.75249847728387 1.8151823837615
0.122704973019112 -3.38323538045637
2.61454120450019 3.09246629632275
0.0270129516377197 -5.752145609284
1.11242308547036 0.377640090198601
0.105911507790615 -3.71515229020266
0.153489641789752 -3.11081620053344
0.0147970019280805 -6.61403666112067
0.0334860754120504 -5.37541568905094
0.043141627622042 -5.08556245226761
0.0439433475875969 -5.00533691675956
0.385612887682697 -1.74923114850637
0.0164317840190259 -6.32468185063292
0.0180647157619915 -6.32787348700006
0.0519361383411278 -4.73219885564544
0.0920244964297114 -3.91819259824471
0.441442103852568 -1.38687510224496
0.34520580653227 -1.84300238941305
0.0205106531224741 -6.14596159291153
0.0229524506716238 -5.98497992153039
0.200268046982741 -2.58273396138815
0.0447446222768361 -4.87984278944513
0.0927995139293536 -3.90738787334157
0.069365944467504 -4.3467104925755
0.0582986405646672 -4.57857566653223
0.228047284199671 -2.50317746977837
0.0334860754120504 -5.44574113619684
0.0359060285221786 -5.3464022244032
0.396325239016673 -1.53183832803538
0.835641674432229 -0.190611609524248
0.0850305396307963 -3.89169995246629
0.0935741153121975 -3.89667757194045
0.125737438751244 -3.46048462941256
0.0811303073529981 -4.16675781582078
0.18508544840088 -2.79010269803067
0.18508544840088 -2.84845212216408
0.069365944467504 -4.3467104925755
0.306977753421391 -2.08308850742272
0.168271482589799 -2.91552490670482
0.302964690914768 -2.07322696369401
0.0495429472351597 -4.79473801172877
0.0359060285221786 -5.3464022244032
1.84923580318831 1.68732853836914
0.119666119782036 -3.44761524578978
0.18653831362023 -2.90028244454716
0.116620852074265 -3.55349083035828
0.114332675478995 -3.59784742302134
0.226635645103787 -2.47218970011479
0.547574770135429 -1.16181237158638
0.0229524506716238 -5.98497992153039
0.043141627622042 -5.03048179614371
0.12194585958887 -3.42545290284014
0.0237654656499666 -5.93519384559675
0.0535293964167952 -4.64996325129993
0.0156146245291025 -6.53686928375395
0.525357112251215 -1.22585434501381
1.1128052057324 0.354984117329605
0.367793754605988 -1.82714690653767
0.53051471669878 -0.928058599532292
0.211729438273575 -2.61738010419504
0.182175321260046 -2.8184813109522
0.261518752626269 -2.28504552767097
0.0375170784281639 -5.22094198129117
0.0630521705353017 -4.4378173302548
0.0326785214917827 -5.40851992925844
0.0213250449255782 -6.0902165969959
0.13630115256594 -3.27829251832312
0.0156146245291025 -6.53686928375395
0.0196958013409197 -6.20401723660845
0.0359060285221786 -5.3464022244032
0.0221389772692485 -6.03660783308492
0.128007612376071 -3.51191513817305
0.0375170784281639 -5.22094198129117
0.0270129516377197 -5.752145609284
0.0172484809221768 -6.3941510953948
0.591557689536449 -0.757200499255508
0.0237654656499666 -5.93519384559675
0.0511388489918011 -4.584596045705
0.025390122399238 -5.74888257244277
0.0407337911117068 -5.05289410356939
0.192335187480268 -2.84129444098432
0.0310620562908646 -5.47722483066388
0.0795672573183184 -4.13403190552637
0.0662125114286297 -4.44440029352434
0.230866425381807 -2.5575243813891
0.260829292617501 -2.27942770439899
0.277967710378149 -2.19094885802675
0.0294437778924818 -5.54954337241954
0.152746559084224 -3.20507796961571
0.258068152940444 -2.49750016084103
0.0213250449255782 -6.0902165969959
0.169741370685253 -2.8574322941753
0.425534363773299 -1.60535876352933
0.0535293964167952 -4.78020952770188
0.0795672573183184 -4.13403190552637
0.0511388489918011 -4.84474977989659
0.0213250449255782 -6.0902165969959
0.098213010115718 -3.78790016221751
0.0543253661147181 -4.71527045239282
0.0262017652003298 -5.79569777061395
0.181446871337532 -2.93208251382476
0.043141627622042 -4.92625419278214
0.072512499784368 -4.22426592045226
0.078785096799898 -4.14696789035355
0.0850305396307963 -3.99337181660562
0.374183025637452 -1.73032955503088
1.30797927726646 0.690158831850867
0.151259244477352 -3.20169333603391
0.458379598663994 -1.22061420152564
0.0487443338514183 -4.86360880714791
0.178529387955238 -2.97653219841656
0.0180647157619915 -6.32787348700006
0.481644566990772 -1.18830702749663
0.233680068479162 -2.56434214626767
0.0826916657747559 -4.11188832821239
0.043141627622042 -5.08556245226761
0.0310620562908646 -5.47722483066388
0.339992810649354 -1.87209811963135
0.0172484809221768 -6.3941510953948
0.0966683685967619 -3.78471195677667
0.0519361383411278 -4.6468756457009
0.0270129516377197 -5.665669429536
0.0455454521840987 -4.95641312158383
0.0479452781450934 -4.88621422667123
0.291533349030371 -2.11280354056174
0.0188804890610183 -6.26458022244449
0.142303012666281 -3.2593428651037
1.87537023914524 1.75715960713319
0.0302531439955548 -5.59045911742137
0.0630521705353017 -4.4024187113784
0.137052751979079 -3.35403192120971
0.0614694001726108 -4.39933778116148
0.105143504024334 -3.74641470860081
0.0463458378029017 -4.88296910212708
0.0590919840220464 -4.56057442170259
0.0302531439955548 -5.51290938480976
0.0302531439955548 -5.59045911742137
0.02782368222432 -5.54644184937796
0.0213250449255782 -5.9817445062366
0.0551208968990825 -4.69536970220982
0.249752884728441 -2.45781310135743
0.0974408960802218 -3.844491277505
0.124979919678503 -3.58213270373
0.0677900895419648 -4.31025591294357
0.357511697429679 -1.42266640888993
4.64679477250325 6.4873490841172
0.96994276614382 0.17572337773652
0.025390122399238 -5.11224042174169
0.0590919840220464 -4.52207351559927
0.118144289429014 -3.5962373009167
0.0927995139293536 -3.95788402874913
0.0834717117742345 -4.07127545413323
0.0180647157619915 -6.32787348700006
0.355575626853875 -1.74773716219302
0.170475753516529 -3.03071008628797
0.323579720758521 -1.93415659246752
0.131783314716672 -3.4024537597846
0.0732980674819095 -4.24142235653276
0.0294437778924818 -5.54954337241954
0.0989847111455589 -3.77812921726083
0.072512499784368 -4.2555075517982
1.06502819473258 0.329122159251549
0.0399302850809735 -5.07901735106723
0.0685782321678971 -4.26340663760564
0.0889202563059808 -4.04186279278468
0.0958954272223186 -3.84120281899962
0.60791495139278 -0.896352305601373
0.0294437778924818 -5.62914355351088
0.0310620562908646 -5.55282939166238
0.0237654656499666 -5.93519384559675
0.251142095274772 -2.34749109089927
0.063842905025302 -4.45748015812528
0.124222002644582 -3.43914692986067
0.131028964351309 -3.27541489732037
0.194503024162978 -2.80537036059408
0.128763543774497 -3.43109571524919
0.264273302467153 -2.33255734558238
0.0302531439955548 -5.59045911742137
0.235084834939605 -2.49142433191486
0.277967710378149 -2.23697567987925
0.0654230749980486 -4.42485271028101
0.179988867129671 -2.92871825734462
0.0503411187857478 -4.64388933629153
0.166800095373131 -3.08411612521797
0.383080732507182 -1.8220749088708
0.0318705152870219 -5.51619960283647
0.140804886840186 -3.30427026942966
0.488139214934538 -1.36398076489253
0.025390122399238 -5.8406599932794
0.036711778356521 -5.07301176990256
0.206010124377345 -2.67697471181648
0.0245780227206658 -5.79243981648729
0.653803351446416 -0.845511100374049
0.0188804890610183 -6.14274614979734
0.11356914275893 -3.62651530379333
0.0896969427532129 -3.90092244721053
0.0310620562908646 -5.47722483066388
0.0889202563059808 -3.96238696162608
0.0383219292389346 -5.1920411329548
2.70956351165398 4.78783988676456
0.0270129516377197 -5.665669429536
0.0196958013409197 -6.20401723660845
0.153489641789752 -3.09660218089923
0.0630521705353017 -4.4741063999762
0.0850305396307963 -4.01995017194914
0.0535293964167952 -4.69208555680999
0.0326785214917827 -5.4805191385208
0.111276117045656 -3.45817734601812
0.0229524506716238 -5.98497992153039
0.0575048606046759 -4.59682727942256
0.492844298732725 -1.10817917159327
0.0927995139293536 -3.83481045306678
0.247666557479975 -2.05559823139923
0.183631118599408 -2.77562058532334
0.0399302850809735 -5.13602028660903
0.781389759968848 -0.379999752313629
0.237890271002814 -2.12195063815117
0.0286339574721787 -5.66894210329207
0.0294437778924818 -5.54954337241954
0.49519109882872 -1.11043889477012
0.0447446222768361 -5.03382850679181
0.0326785214917827 -5.4805191385208
0.0359060285221786 -4.99050887705031
0.260829292617501 -2.2243013227084
0.0156146245291025 -6.53686928375395
0.0302531439955548 -5.59045911742137
0.084251336241134 -4.03179011740054
0.125737438751244 -3.51615084419575
0.229457543393971 -2.48773317848512
0.0772195024618956 -4.20338902190622
0.237189423264528 -2.43698631129566
0.084251336241134 -4.08692171369668
0.102837036641165 -3.62466844442222
0.0455454521840987 -4.95641312158383
0.195224913115187 -2.71188800234508
0.0662125114286297 -4.30714046667835
0.187989717204304 -2.03030963509949
0.0447446222768361 -4.98065269411649
0.198828949565768 -2.7584760057546
0.320274576034849 -1.93573720764273
0.323579720758521 -2.0187350460925
0.0764360677204665 -4.12759473601972
0.187264197932846 -2.85936906522101
0.115858529709955 -3.50417914276336
0.0685782321678971 -4.32835854959811
0.308980106332539 -1.92538161217817
0.203141942436851 -2.71328164230281
0.547574770135429 -1.1692305203151
0.0318705152870219 -5.51619960283647
0.0590919840220464 -4.52207351559927
0.0756522073149352 -4.23079460565982
0.554905266864976 -0.909740721322073
0.105911507790615 -3.75925162931375
0.128007612376071 -3.51191513817305
0.0245780227206658 -5.79243981648729
0.101297340613605 -3.7054834224075
0.240690262257045 -2.37907389127413
0.0889202563059808 -3.98839545654005
0.02782368222432 -5.47116272411125
0.0229524506716238 -5.88387756068834
0.0359060285221786 -5.3464022244032
0.0927995139293536 -3.83481045306678
0.039126331289821 -5.22426592045226
0.098213010115718 -3.7429300052695
0.152746559084224 -3.04639741782263
0.0245780227206658 -5.79243981648729
0.102067394029747 -3.71789739449849
0.0772195024618956 -4.17324437778816
3.96116291073715 5.1096783728504
0.0383219292389346 -5.1920411329548
0.251142095274772 -2.26570011174357
0.0935741153121975 -3.94679367817084
0.0543253661147181 -4.71527045239282
0.146041535206333 -3.22841389091592
0.341949892171572 -1.89221135544975
0.0342931775538776 -5.41182212172186
0.064633206354782 -4.51474838447354
0.036711778356521 -5.31482864273339
0.0286339574721787 -5.66894210329207
0.115095804320321 -3.56974936703902
0.0156146245291025 -6.53686928375395
0.0495429472351597 -4.79473801172877
0.0447446222768361 -4.98065269411649
0.0535293964167952 -4.69208555680999
0.201705710321332 -2.76515617246095
0.0172484809221768 -5.9236506076435
0.0407337911117068 -5.10885406172221
0.0245780227206658 -5.79243981648729
0.143799584419664 -3.23125254410357
0.105143504024334 -3.63951584630012
0.0205106531224741 -6.03337872844937
0.0147970019280805 -6.61403666112067
0.0519361383411278 -4.73219885564544
0.251142095274772 -2.29786223247343
0.0598848914566187 -4.58188319865584
0.0423394618850071 -4.89984768757813
0.233680068479162 -2.35529858517056
0.0670015161192765 -4.16828945679202
0.0342931775538776 -5.41182212172186
0.0180647157619915 -6.20080923161858
0.0685782321678971 -4.32835854959811
0.701837370762604 -0.508648139263952
0.111276117045656 -3.67335752300432
0.0286339574721787 -5.58717741494183
0.0511388489918011 -4.70881681849667
0.0359060285221786 -5.3464022244032
0.0172484809221768 -6.3941510953948
0.146041535206333 -3.24399511668166
0.0262017652003298 -5.70665139894091
0.226635645103787 -2.57682020692701
0.235084834939605 -2.49142433191486
0.0229524506716238 -5.88387756068834
0.0447446222768361 -4.92936739547309
0.0188804890610183 -6.26458022244449
0.273873019717716 -2.23491460694893
0.0543253661147181 -4.71527045239282
0.0415368498805017 -5.08222202388863
0.0935741153121975 -3.82462377408467
0.0463458378029017 -4.83498613521482
0.052732987320728 -4.66929146642271
0.0164317840190259 -6.46370432066014
0.0439433475875969 -5.00533691675956
0.435955405767717 -1.51949191160118
0.036711778356521 -5.31482864273339
0.0974408960802218 -3.79775090481056
0.575012840313551 -0.941963326770081
0.0575048606046759 -4.63740477186144
0.260139502960139 -2.35610323992523
0.0748679207824977 -4.18335181011628
0.0302531439955548 -5.51290938480976
0.270451877396277 -2.14779022092707
0.102067394029747 -3.33758671424687
0.0630521705353017 -4.51133187758662
0.528797563104801 -1.04318050475034
0.554342702989301 -0.776402239421096
0.640083397620239 -0.873373580667805
0.0756522073149352 -4.20007796850307
0.047145779625941 -4.9597689808917
0.207442079870476 -2.63845402609992
0.0399302850809735 -5.13602028660903
0.0286339574721787 -5.66894210329207
0.0439433475875969 -4.76159384953453
0.043141627622042 -4.8290518298271
0.0237654656499666 -5.83740732107197
0.0180647157619915 -6.32787348700006
0.326218395551506 -1.89065135262331
0.144547288526003 -3.22513352591295
0.0447446222768361 -4.98065269411649
0.130274219348017 -3.04513050661859
0.292882923535604 -1.99244262210313
0.111276117045656 -3.5913491979956
0.957231714394266 -0.032574517645081
0.0622610024096943 -4.52861611420145
0.621942762383726 -0.789083648155395
0.084251336241134 -4.08692171369668
0.0164317840190259 -6.46370432066014
0.720511662109847 -0.539740310029198
0.02782368222432 -5.70991933707497
0.817470884704105 -0.114052913094037
0.0407337911117068 -4.99902393978879
0.0889202563059808 -4.04186279278468
0.257377041530395 -2.19763223754514
0.0302531439955548 -5.51290938480976
0.0213250449255782 -5.9817445062366
0.0334860754120504 -5.37541568905094
0.0221389772692485 -5.93195241823507
0.0582986405646672 -4.57857566653223
0.0772195024618956 -3.97821779041137
0.0310620562908646 -5.55282939166238
0.100526875953964 -3.78138102191232
0.0164317840190259 -6.46370432066014
0.0920244964297114 -3.91819259824471
0.0294437778924818 -5.54954337241954
0.0156146245291025 -6.53686928375395
0.084251336241134 -3.83018959403622
0.0543253661147181 -4.67247577233128
0.0262017652003298 -5.62278311382716
0.115095804320321 -3.56974936703902
0.0543253661147181 -3.32251537452737
0.0701532269104457 -4.1445455799633
0.0180647157619915 -6.32787348700006
0.0455454521840987 -4.95641312158383
0.141554144214019 -3.24982092622158
0.0455454521840987 -4.95641312158383
0.0147970019280805 -6.61403666112067
0.0334860754120504 -5.37541568905094
0.941398924164344 -0.0428492566388402
0.0974408960802218 -3.82093181285924
0.379909275875242 -1.72042301803897
1.29860457239639 1.28345266217947
0.0147970019280805 -6.61403666112067
0.043141627622042 -5.03048179614371
0.0213250449255782 -5.9817445062366
0.0662125114286297 -4.30714046667835
0.0188804890610183 -6.14274614979734
0.0229524506716238 -5.98497992153039
0.0511388489918011 -4.84474977989659
0.0455454521840987 -4.90596753432035
0.02782368222432 -5.70991933707497
0.0205106531224741 -6.03337872844937
0.369073874513303 -1.64330198629997
0.0503411187857478 -4.86697643127318
0.0551208968990825 -4.61213621275267
0.0172484809221768 -6.26138013130816
0.246273994591072 -2.30751312134676
0.115095804320321 -3.55024768203913
0.340645466186786 -1.8407600614157
0.0487443338514183 -4.77040635267152
0.0670015161192765 -4.29239616914137
0.0685782321678971 -4.08444543888136
0.025390122399238 -5.8406599932794
0.146788078581796 -3.16188865308549
0.0270129516377197 -5.58408486863099
0.0740832076595945 -4.19684396561096
0.152746559084224 -3.11636959792983
0.379274147077448 -1.74903377089456
0.0164317840190259 -6.32468185063292
0.67776201465051 -0.653759810577643
0.0606773633473983 -4.60353445616939
0.0896969427532129 -4.05730197452317
0.043141627622042 -4.92625419278214
0.882110767094006 0.520431914827538
0.591557689536449 -0.92915008199408
0.0270129516377197 -5.752145609284
0.379274147077448 -1.75460253272942
0.0245780227206658 -5.88712473161839
0.0375170784281639 -5.28396817764438
0.164590196997364 -3.07203583068404
0.0262017652003298 -5.79569777061395
0.0245780227206658 -5.88712473161839
0.218846843142726 -2.25665662302555
0.469760685619684 -1.35250758705238
0.0511388489918011 -4.79800116575016
0.0920244964297114 -3.7983239347403
0.0318705152870219 -5.51619960283647
0.182903403557048 -2.93548361322062
0.117382771838945 -3.58458468424652
0.0551208968990825 -4.65315279138706
0.364588476591486 -1.89967099454977
0.0205106531224741 -6.14596159291153
0.11356914275893 -3.58623871775032
0.047145779625941 -4.9597689808917
0.255301718649068 -2.29097726611307
0.118144289429014 -3.53745746465477
0.0503411187857478 -4.86697643127318
0.21315573106487 -2.63080844082034
0.233680068479162 -2.49745470398339
1.01888048906102 0.300296175121822
0.269766674324318 -1.88886153662163
1.50977273742304 1.39698707029316
1.52765165753154 2.48338283382478
0.163115048565275 -3.06869475657952
0.10667910293556 -3.70598386799934
0.432898199620728 -1.57134003126972
0.0205106531224741 -6.14596159291153
0.0717265041011351 -4.26974988710551
0.0701532269104457 -4.36531841318709
0.0654230749980486 -4.38976695254355
0.0935741153121975 -3.89667757194045
0.0205106531224741 -6.14596159291153
0.734981144003401 -0.669237249356735
6.58839267011843 9.19408770082744
0.835641674432229 -0.144189700628582
0.34520580653227 -1.80784177887992
0.0974408960802218 -3.89279679167493
0.505122628511162 -1.17074773367904
0.0310620562908646 -5.55282939166238
0.137052751979079 -3.25599602142903
0.0318705152870219 -5.51619960283647
0.383080732507182 -1.68816632718551
0.131783314716672 -3.38507449985698
0.502208680760498 -1.15376512327373
0.069365944467504 -4.38075233656555
0.0147970019280805 -6.61403666112067
0.0455454521840987 -4.90596753432035
0.0912490623659537 -3.92909327930275
0.064633206354782 -4.4774357787482
0.0350998284224681 -5.37872169034581
0.0164317840190259 -6.46370432066014
0.0294437778924818 -5.54954337241954
0.101297340613605 -3.7054834224075
0.21315573106487 -2.58048903293782
0.577783524938694 -0.945002165141352
0.099755999611344 -3.81422207259029
0.02782368222432 -5.70991933707497
0.0375170784281639 -5.22094198129117
0.174142070714299 -2.96641538305217
0.0237654656499666 -5.93519384559675
0.226635645103787 -2.67900806625815
0.0423394618850071 -5.11219128725316
0.216715306127219 -2.46920797514151
0.063842905025302 -4.53203002756293
0.0172484809221768 -6.26138013130816
0.0920244964297114 -3.91819259824471
0.484600304637816 -1.31623701543366
0.107446289893755 -3.69688562504885
0.0188804890610183 -6.03040441785169
0.064633206354782 -4.4774357787482
0.154232341955905 -3.13403606246013
0.0920244964297114 -3.94340955102842
1.30630968439307 0.716433027652732
0.0375170784281639 -5.22094198129117
0.195224913115187 -2.78978831189631
0.56499408448856 0.490589391137905
0.02782368222432 -5.62586629580231
0.233680068479162 -2.48814756359764
0.047145779625941 -4.9092079501179
0.0164317840190259 -6.46370432066014
0.0495429472351597 -4.84137928134378
0.613866448844612 -0.897273643120668
0.0709400799656144 -4.2522914031185
0.191611850768756 -2.79876538883795
0.114332675478995 -3.59784742302134
0.273873019717716 -2.21943062070447
0.0164317840190259 -6.32468185063292
0.154974659976341 -3.15764421580213
0.0535293964167952 -4.73547478857065
0.099755999611344 -3.76843690860516
0.102067394029747 -3.63339164388211
0.185812063898934 -2.73003578103188
0.0756522073149352 -4.05560019988324
0.244880086230569 -2.29633327451337
0.0951220715131601 -3.87553429119992
1.03469655936579 0.518044176961591
0.0213250449255782 -6.0902165969959
0.15868053162845 -3.0867326272957
0.0205106531224741 -6.14596159291153
0.0943483010248402 -3.91071694124976
0.0606773633473983 -4.52529748949129
0.146788078581796 -3.14716503914999
0.0740832076595945 -4.29081042805379
0.0535293964167952 -4.69208555680999
0.0709400799656144 -4.31673351459083
0.0180647157619915 -6.20080923161858
1.47512054952169 1.02115240426109
0.245577208757248 -2.42971228061775
0.02782368222432 -5.62586629580231
0.0156146245291025 -6.39096853231537
0.661137328958629 -0.739791305545697
0.294904921120816 -2.04045959757521
0.318950395087467 -2.02379617130745
0.0511388489918011 -4.70881681849667
0.0503411187857478 -4.86697643127318
0.720010116809858 -0.49910008466407
0.0213250449255782 -6.0902165969959
0.0455454521840987 -5.0086867114993
0.153489641789752 -3.1396713937568
0.264273302467153 -2.3242525635758
0.0630521705353017 -4.26891893886142
0.301624518927184 -2.0909668515166
0.102837036641165 -3.73043168299984
0.104375091201434 -3.69036681372035
0.116620852074265 -3.47785249185172
0.11356914275893 -3.62651530379333
0.0559159892536731 -4.55424156932557
0.230866425381807 -2.57712535085148
0.140804886840186 -3.27196656710154
0.284088037901664 -2.14221929981235
0.0455454521840987 -4.95641312158383
0.0262017652003298 -5.70665139894091
0.0463458378029017 -4.7435577726581
0.0575048606046759 -4.5573599238907
0.56499408448856 -0.981504199267561
0.0535293964167952 -4.60903598006231
0.0717265041011351 -4.30200343482139
0.435344482599203 -1.3975041022731
0.509192292820209 -1.1211645307672
0.0614694001726108 -4.5461320634817
0.154232341955905 -3.13403606246013
0.0551208968990825 -4.65315279138706
0.043141627622042 -4.97742695778135
0.0455454521840987 -4.95641312158383
1.07839385746438 0.558104322008628
0.0196958013409197 -6.20401723660845
0.0318705152870219 -5.44244283931774
0.0375170784281639 -5.16055430881456
0.0213250449255782 -5.9817445062366
0.649068887628459 -0.724085221842003
0.0654230749980486 -4.4608130531375
0.036711778356521 -5.25046969297378
0.140804886840186 -3.33731389037168
0.0701532269104457 -4.36531841318709
0.0205106531224741 -6.14596159291153
0.631041592652744 -0.751699055195502
0.0834717117742345 -4.04374365471867
0.0237654656499666 -5.83740732107197
0.103606268885936 -3.67815013211447
0.134796778038711 -3.29123219485337
0.35622127244124 -1.86198129649421
0.0717265041011351 -4.23820167434415
0.0772195024618956 -4.08641485704331
0.123463687231123 -3.37616281234101
0.0221389772692485 -6.03660783308492
0.0717265041011351 -4.30200343482139
0.0455454521840987 -4.95641312158383
0.0662125114286297 -4.37413861125821
0.146788078581796 -3.25353274570922
0.0172484809221768 -6.3941510953948
0.101297340613605 -3.77169278505974
0.11356914275893 -3.54705608594873
0.0310620562908646 -5.47722483066388
0.170475753516529 -3.01726022612511
0.0245780227206658 -5.88712473161839
0.0229524506716238 -5.6171941539414
0.0455454521840987 -4.85722640763283
0.100526875953964 -3.7147356902246
0.0943483010248402 -3.6602234349211
0.0495429472351597 -4.39625344532865
0.161638390257352 -3.03797228231773
0.0407337911117068 -5.10885406172221
0.588813357263447 -0.870452352341983
0.0858093223978257 -3.98185672553506
0.0342931775538776 -5.34309249495212
0.0147970019280805 -6.61403666112067
0.078785096799898 -4.1765628464017
0.0205106531224741 -6.14596159291153
0.233680068479162 -2.56434214626767
0.363304368771161 -1.4817247068211
0.0439433475875969 -4.95318239499405
0.733987894366311 1.37755079391216
0.488728190260493 -0.657690383479006
0.100526875953964 -3.85125477515033
0.191611850768756 -2.82196273492703
0.0350998284224681 -5.31151526026363
0.13630115256594 -3.31073978578196
0.0551208968990825 -4.65315279138706
0.0286339574721787 -5.66894210329207
0.946124146625704 0.133828234580175
0.0196958013409197 -5.61236784076006
0.146788078581796 -3.10387486600094
0.0455454521840987 -4.95641312158383
0.0294437778924818 -5.54954337241954
0.0614694001726108 -4.5461320634817
0.0850305396307963 -4.07462251705487
0.02782368222432 -5.62586629580231
0.0590919840220464 -4.52207351559927
0.142303012666281 -3.2593428651037
0.084251336241134 -4.11529823938769
0.0334860754120504 -5.44574113619684
0.455369593314062 -1.10811486419939
0.0164317840190259 -6.46370432066014
0.0188804890610183 -6.26458022244449
0.0535293964167952 -4.73547478857065
0.166800095373131 -2.96313266448236
0.0423394618850071 -4.95007597939719
0.177799094322388 -2.96833746325613
0.114332675478995 -3.63845402609992
0.216004093373901 -2.52844125929563
1.57529014834725 1.71638994378197
0.0701532269104457 -4.33163461127469
0.0850305396307963 -3.91645410524128
0.117382771838945 -3.54544634562625
0.0670015161192765 -4.26035433260192
0.579996247827807 -0.932245149810919
0.169741370685253 -3.02228731751521
0.0164317840190259 -6.46370432066014
0.252529969399014 -2.38484200856317
0.0559159892536731 -4.59362253541383
0.0927995139293536 -3.74339287800363
0.0237654656499666 -5.93519384559675
0.11356914275893 -3.50890955052176
0.382446998677142 -1.66279392566991
0.131028964351309 -3.32426442061884
0.0310620562908646 -5.55282939166238
0.131028964351309 -3.44512213087803
0.39883427450279 -1.68967011348458
0.185812063898934 -2.79740851280633
0.0567106436614751 -4.61533596841805
0.522483789172599 -1.13339603572711
0.0172484809221768 -6.13980494262555
0.633174179945557 -0.686911064970607
0.0912490623659537 -3.87957792256504
0.0951220715131601 -3.75902082170038
0.814185096628102 -0.249370565340832
0.0375170784281639 -5.16055430881456
0.0503411187857478 -4.77356306600277
0.052732987320728 -4.71199038440227
0.0245780227206658 -5.54078767909003
0.0213250449255782 -6.0902165969959
0.0172484809221768 -6.3941510953948
0.0795672573183184 -4.07710595090476
0.0359060285221786 -5.28065121223688
0.18508544840088 -2.81316005685729
0.064633206354782 -3.90687639019159
0.146788078581796 -3.22233339085426
0.0423394618850071 -5.00211627489104
0.0196958013409197 -6.20401723660845
0.0270129516377197 -5.752145609284
0.0974408960802218 -3.91756993404275
0.0147970019280805 -6.61403666112067
0.0881431514981321 -3.94794053818926
0.0535293964167952 -4.73547478857065
0.107446289893755 -3.59346820071499
0.0479452781450934 -4.83812498886723
0.147534235847401 -3.12690792159754
0.0423394618850071 -5.05610422016554
0.0912490623659537 -3.90412318162873
0.0717265041011351 -4.23820167434415
0.215292529837459 -2.52214695505771
0.121186346520057 -3.36308034952749
0.167535976562709 -2.95827775078495
0.0904732112900415 -3.81846460967148
0.0551208968990825 -4.65315279138706
0.0511388489918011 -4.84474977989659
0.226635645103787 -2.53788913309817
0.0423394618850071 -5.05610422016554
0.0803489940163342 -4.15029366074389
0.209587351702033 -2.67988168235653
0.0423394618850071 -5.05610422016554
0.146788078581796 -3.17676408149279
0.117382771838945 -3.52626827049061
0.0989847111455589 -3.73345794968504
0.509772737423045 -1.16099895312664
0.0748679207824977 -4.2137106328123
0.170475753516529 -2.99073092827655
0.219556656215293 -2.49370543748059
0.0912490623659537 -3.83170576274555
2.00618387162337 2.20566936405347
0.0662125114286297 -4.40884176184934
0.17194339864909 -2.90465851038975
0.305641305858577 -2.00486552481259
0.0567106436614751 -4.69875971408214
0.078785096799898 -4.1765628464017
0.115095804320321 -3.5895182832392
0.0511388489918011 -4.75271995342985
0.712465938693743 -0.701633176594015
0.143799584419664 -3.24686462438332
0.379909275875242 -1.74792800076075
0.88076517858587 -0.184937243535453
0.0582986405646672 -4.61863589569249
0.0294437778924818 -5.62914355351088
0.064633206354782 -4.44106391430368
0.130274219348017 -3.26592328298485
0.0221389772692485 -6.03660783308492
0.225929307248362 -2.59999322380623
0.0294437778924818 -5.62914355351088
0.0237654656499666 -5.93519384559675
0.0147970019280805 -6.61403666112067
0.0709400799656144 -4.16072368096527
0.072512499784368 -4.2555075517982
0.0342931775538776 -5.41182212172186
0.0543253661147181 -4.55121875109157
0.0180647157619915 -6.32787348700006
0.120426433391669 -3.22391194566311
0.0943483010248402 -3.96133182326724
0.0172484809221768 -6.3941510953948
0.134796778038711 -3.39177842525062
0.0559159892536731 -4.67576394002716
0.0164317840190259 -6.46370432066014
0.125737438751244 -3.32175763911509
0.0147970019280805 -6.61403666112067
0.114332675478995 -3.65919412674051
0.0334860754120504 -5.44574113619684
0.123463687231123 -3.50164542357448
0.135549161388691 -3.31733756339471
0.072512499784368 -4.28744072519047
0.669993040351952 -0.589076587956958
0.739937160697497 -0.516370271057314
0.0535293964167952 -4.69208555680999
0.494018175966642 -1.11466544443296
0.161638390257352 -3.05161755079588
0.0213250449255782 -6.0902165969959
0.0205106531224741 -5.74035204985476
0.0834717117742345 -4.04374365471867
0.025390122399238 -5.8406599932794
0.125737438751244 -3.35520893757994
0.109745405983343 -3.58817936560635
0.0598848914566187 -4.5428170966254
0.064633206354782 -4.44106391430368
0.418751002077908 -1.36391373221114
0.0614694001726108 -4.50800963258508
0.0196958013409197 -6.20401723660845
0.0677900895419648 -4.41218501822506
0.141554144214019 -3.20338902190622
0.0350998284224681 -5.31151526026363
0.0334860754120504 -5.37541568905094
0.177068430826958 -2.94738525643587
0.0543253661147181 -4.71527045239282
0.219556656215293 -2.53144679243777
0.0350998284224681 -5.31151526026363
0.729011362902285 -0.505522959847504
0.072512499784368 -4.28744072519047
0.0630521705353017 -4.54954337241954
0.0622610024096943 -4.52861611420145
0.225222623403279 -2.50617650721944
0.0826916657747559 -4.11188832821239
0.0415368498805017 -5.08222202388863
0.0614694001726108 -4.5461320634817
0.0399302850809735 -4.92039196542623
0.0205106531224741 -6.03337872844937
0.0180647157619915 -6.32787348700006
0.063842905025302 -4.45748015812528
0.0598848914566187 -4.50478101804989
0.460182592076194 -1.21148950103025
0.411935595179368 -1.61338599720859
0.146788078581796 -3.13259017221343
0.115095804320321 -3.55024768203913
0.0732980674819095 -4.2730418547295
0.0196958013409197 -6.20401723660845
0.232977171977614 -2.34959406089407
0.0270129516377197 -5.752145609284
0.098213010115718 -3.83431730597727
0.0511388489918011 -4.66621035228272
4.05223500828817 5.17117338652389
0.0423394618850071 -5.11219128725316
0.203141942436851 -1.78578261703073
0.91271789745087 1.10248225814997
0.0881431514981321 -3.94794053818926
0.219556656215293 -2.63035978735987
0.0511388489918011 -4.70881681849667
0.173409552272114 -3.09292499739024
0.0463458378029017 -4.98400553776033
0.513829323862061 -1.09057453267605
0.0350998284224681 -5.31151526026363
0.298940434355973 -2.17863648470375
0.476308931006425 -1.10043800408861
0.0896969427532129 -3.97699442146542
0.18653831362023 -2.97631977459122
0.0943483010248402 -3.93580242484263
0.0237654656499666 -5.83740732107197
0.0205106531224741 -6.14596159291153
0.152746559084224 -3.14533720288424
0.101297340613605 -3.66297385171911
0.0359060285221786 -5.3464022244032
0.190164088438641 -2.79551365777657
0.0326785214917827 -5.33994376214455
0.13630115256594 -3.2465589905549
0.108213069099097 -3.56535358179092
0.127251284683316 -3.39263352948989
0.0156146245291025 -6.53686928375395
0.37354537036038 -1.64616998720774
0.0748679207824977 -4.2137106328123
0.131028964351309 -3.22816538604219
0.02782368222432 -5.70991933707497
0.025390122399238 -5.8406599932794
0.0463458378029017 -4.93260301352947
0.0904732112900415 -3.94009148704145
0.535653948481244 -1.17270093653637
0.052732987320728 -4.75599169093928
0.231570350763368 -2.38933026244853
0.0709400799656144 -4.31673351459083
0.254609280411207 -2.19932750346676
0.0383219292389346 -5.13282689984905
0.0180647157619915 -6.32787348700006
0.0575048606046759 -4.59682727942256
0.0873656278787256 -3.95914284472967
0.0748679207824977 -4.27641475912817
0.0622610024096943 -4.41843914317614
0.118905405268819 -3.66978553800823
0.549269732195544 -1.03065881459315
0.21386834902991 -2.64790510278556
0.0455454521840987 -4.95641312158383
0.0270129516377197 -5.752145609284
0.0237654656499666 -5.93519384559675
0.0188804890610183 -6.26458022244449
1.5716809796158 1.16493023932467
0.0180647157619915 -6.20080923161858
0.0156146245291025 -6.39096853231537
0.0575048606046759 -4.63740477186144
0.156458151151672 -3.00685858659886
0.452353294826892 -1.43316952172671
0.0172484809221768 -6.26138013130816
0.0614694001726108 -4.58528926392145
0.0439433475875969 -4.95318239499405
0.204576746176087 -2.76072068733492
0.0927995139293536 -3.93241503363984
0.26358515790801 -2.28584194568738
0.0156146245291025 -6.53686928375395
0.255301718649068 -2.33201603193717
0.255993824702586 -2.32946957689297
0.0196958013409197 -6.20401723660845
0.0511388489918011 -4.84474977989659
0.0989847111455589 -3.82422799413779
0.118144289429014 -3.55678586330751
0.0662125114286297 -4.37413861125821
0.475120549521694 -1.27838784878572
0.0463458378029017 -4.88296910212708
0.124979919678503 -3.43181603466913
0.127251284683316 -3.34145487222666
0.460783089500426 -1.16209103049486
0.0205106531224741 -6.14596159291153
0.0927995139293536 -3.95788402874913
0.155716596244114 -3.1667280500235
0.036711778356521 -5.25046969297378
2.87582058877927 3.81136017490757
0.556591643492863 -0.925074085845707
0.0551208968990825 -4.65315279138706
0.0487443338514183 -4.72596993980381
0.287477034153264 -2.22944164678781
0.0302531439955548 -5.4393164263491
0.0213250449255782 -6.0902165969959
0.188714871801571 -2.76956658872461
0.143051492600522 -3.25308573932245
0.025390122399238 -5.8406599932794
0.0196958013409197 -6.0869941363287
0.0375170784281639 -5.22094198129117
0.0479452781450934 -4.88621422667123
0.02782368222432 -5.62586629580231
0.047145779625941 -4.9092079501179
0.0359060285221786 -5.21776664671641
0.116620852074265 -3.51517601727877
0.204576746176087 -2.66323178486129
0.190164088438641 -2.75030924303334
0.069365944467504 -4.3467104925755
0.0865876849960907 -3.94475787446604
0.02782368222432 -5.62586629580231
0.0850305396307963 -3.96727426234232
0.0519361383411278 -4.7768305448886
0.0519361383411278 -4.73219885564544
0.0896969427532129 -3.95118883111698
1.54502858742374 1.36582826661914
0.0302531439955548 -5.59045911742137
0.0359060285221786 -5.21776664671641
0.0318705152870219 -5.30536055269915
0.0399302850809735 -5.19536847106858
0.0342931775538776 -5.41182212172186
0.0318705152870219 -5.44244283931774
0.379909275875242 -1.40808255317921
0.819345123409911 -0.301148454946733
0.0455454521840987 -4.90596753432035
0.0229524506716238 -5.98497992153039
2.33786963875638 3.42586947968648
0.0375170784281639 -5.22094198129117
0.0156146245291025 -6.53686928375395
0.0756522073149352 -4.20007796850307
0.235786705564438 -2.4884265436861
0.143799584419664 -3.14096984589305
0.0423394618850071 -5.05610422016554
0.0294437778924818 -5.62914355351088
0.0350998284224681 -5.24730071413709
0.0463458378029017 -4.93260301352947
0.084251336241134 -4.11529823938769
0.0262017652003298 -5.70665139894091
0.078785096799898 -4.14696789035355
0.0156146245291025 -6.53686928375395
1.11509580432032 0.388229973156771
0.0614694001726108 -4.58528926392145
0.025390122399238 -5.58118028005949
0.0399302850809735 -5.13602028660903
0.149025393645155 -3.01864486428104
0.0575048606046759 -4.63740477186144
0.0147970019280805 -6.61403666112067
0.0748679207824977 -4.27641475912817
0.0383219292389346 -5.1920411329548
0.0180647157619915 -6.32787348700006
0.105143504024334 -3.6190547358873
0.108213069099097 -3.58506194255631
0.235084834939605 -2.33307261681993
0.140055240140602 -3.12621316504319
0.374183025637452 -1.69778089011684
5.25372160794619 6.98835375045807
0.0479452781450934 -4.83812498886723
0.0270129516377197 -5.58408486863099
0.17194339864909 -2.86798203091268
0.233680068479162 -2.41577605793138
0.0559159892536731 -4.63410871543743
0.0772195024618956 -4.05859540466734
0.0334860754120504 -5.44574113619684
0.025390122399238 -5.66259603292999
0.441442103852568 -1.27460702910003
0.0359060285221786 -5.3464022244032
0.0701532269104457 -4.29871934362687
0.0423394618850071 -5.11219128725316
0.174874217414046 -2.96162320043757
0.134796778038711 -3.30751077730588
0.612786182945476 -0.909460524959542
0.282730207174713 -2.16848528368617
0.102067394029747 -3.61301659709298
0.052732987320728 -4.62782004983077
0.0237654656499666 -5.93519384559675
0.242088222677368 -2.45287625999774
0.454163830568665 -1.41809997793254
0.160160218979586 -2.99468086609234
0.0221389772692485 -5.93195241823507
0.072512499784368 -4.35350911089745
0.072512499784368 -4.2555075517982
0.128763543774497 -3.41337010767888
0.315634615551843 -1.97923867991268
0.362019116979353 -1.86826897994758
0.0172484809221768 -6.3941510953948
0.223808216387157 -2.56038168489733
0.0221389772692485 -5.93195241823507
0.144547288526003 -3.17947707114707
0.0519361383411278 -4.7768305448886
0.0156146245291025 -6.53686928375395
0.0180647157619915 -6.20080923161858
0.118905405268819 -3.5105545634294
0.0294437778924818 -5.62914355351088
0.139305203710457 -3.31733284328308
0.837029993744712 -0.236348012292656
0.0237654656499666 -5.74583016365019
0.104375091201434 -3.73370360110532
0.197388415206553 -2.68971288362973
0.0654230749980486 -4.4608130531375
0.733491012997222 -0.506557879953257
0.0294437778924818 -5.62914355351088
0.0772195024618956 -4.20338902190622
0.0237654656499666 -5.83740732107197
0.69368652964174 -0.702342613711973
0.122704973019112 -3.47218707264502
0.0487443338514183 -4.86360880714791
0.0935741153121975 -3.92151802035069
0.036711778356521 -5.31482864273339
0.124979919678503 -3.41408162890398
0.0245780227206658 -5.88712473161839
0.160160218979586 -3.03477116966195
0.0180647157619915 -6.32787348700006
0.0262017652003298 -5.62278311382716
0.0310620562908646 -5.47722483066388
0.0447446222768361 -5.03382850679181
0.383080732507182 -1.79887577347211
0.0156146245291025 -6.39096853231537
0.266335768924045 -2.27624959655891
0.227341637308181 -2.54434103540632
0.0819111977866175 -4.09600283641714
0.417514229571056 -1.58085727911612
0.194503024162978 -2.74870433777666
0.21315573106487 -2.70434107998755
0.112040863971005 -3.56333141933849
0.0447446222768361 -4.92936739547309
0.152746559084224 -3.08797219786049
0.0654230749980486 -4.4608130531375
0.0229524506716238 -5.98497992153039
0.0819111977866175 -4.09600283641714
0.0927995139293536 -3.93241503363984
0.0245780227206658 -5.88712473161839
0.0559159892536731 -4.63410871543743
0.0359060285221786 -5.28065121223688
0.365230102148377 -1.79720278746432
0.0834717117742345 -4.12796724202118
0.0310620562908646 -5.55282939166238
0.337379231961943 -1.74440156715153
0.0858093223978257 -3.90553460905696
0.0622610024096943 -4.45423798196977
0.262896684957274 -2.23280305543458
0.446301712795695 -1.33540437158226
4.35412186696285 6.02981941269669
0.0463458378029017 -4.98400553776033
0.253916509669977 -2.37095085385659
0.0310620562908646 -5.55282939166238
0.0764360677204665 -4.15679091251027
0.0503411187857478 -4.77356306600277
0.0927995139293536 -3.90738787334157
0.0717265041011351 -4.26974988710551
0.582757387504864 -0.990127894197422
0.37226921367311 -1.59237689687223
0.222392421336448 -2.54742419983221
0.0326785214917827 -5.40851992925844
0.0740832076595945 -4.16683435926246
0.0685782321678971 -4.26340663760564
0.177799094322388 -2.89270887317905
0.0590919840220464 -4.56057442170259
0.11356914275893 -3.60623646212333
0.0943483010248402 -3.91071694124976
0.0270129516377197 -5.58408486863099
0.0423394618850071 -5.00211627489104
0.0756522073149352 -4.20007796850307
0.359445173315527 -1.66511669582765
0.0399302850809735 -4.97135350889217
0.063842905025302 -4.49427360986902
0.43961552199951 -0.646937926259808
0.916662683553778 1.27742984555234
0.0334860754120504 -5.37541568905094
0.0334860754120504 -4.91010461305711
0.143799584419664 -3.14096984589305
0.0196958013409197 -6.0869941363287
0.284088037901664 -2.20182839475141
0.176337397094119 -2.99101701074072
0.644847392177775 -0.714483923189822
0.173409552272114 -2.90781069422367
0.0172484809221768 -6.26138013130816
0.0551208968990825 -4.65315279138706
0.0188804890610183 -6.26458022244449
0.0850305396307963 -3.96727426234232
1.37863873854884 1.91419383952638
0.174142070714299 -2.92815590712891
0.0294437778924818 -5.62914355351088
0.0881431514981321 -3.97368757047162
0.235786705564438 -2.44276203216681
0.467372117125581 -1.36295367852336
0.025390122399238 -5.8406599932794
0.0180647157619915 -6.32787348700006
0.0622610024096943 -4.49094778065172
0.0286339574721787 -5.66894210329207
0.039126331289821 -5.1637418370555
0.0966683685967619 -3.85475120754959
0.0205106531224741 -6.03337872844937
0.0479452781450934 -4.74650368185992
0.969098838046699 -0.0852590051633874
0.187264197932846 -2.75522421149134
0.400087157812872 -1.56036213332662
0.0439433475875969 -5.00533691675956
0.0873656278787256 -4.01151725406857
0.0819111977866175 -4.09600283641714
0.0951220715131601 -3.80450338616598
0.752253225257624 -0.341576669452651
0.0342931775538776 -5.21473895401884
0.0717265041011351 -4.20732860641296
0.0270129516377197 -5.665669429536
0.0415368498805017 -5.13935426473125
0.211729438273575 -2.51932358844666
0.0701532269104457 -4.23505949960301
0.0966683685967619 -3.80768263250519
0.384980265422664 -1.44555024790145
0.108979440984788 -3.74386858689946
0.0245780227206658 -5.79243981648729
0.191611850768756 -2.76465408561511
4.81277460763758 6.27741580545436
0.0858093223978257 -4.03507776479604
0.247666557479975 -2.33539361752038
0.140804886840186 -3.16428085212615
0.0172484809221768 -6.3941510953948
0.0740832076595945 -4.22749108850641
0.0318705152870219 -5.51619960283647
0.0479452781450934 -4.79158713268314
0.0717265041011351 -4.20732860641296
0.105143504024334 -3.70270016048096
0.043141627622042 -4.8290518298271
0.195946441032647 -2.74083308745391
0.39820742459465 -1.58765410866481
0.13630115256594 -3.18511219445092
0.23016215637056 -2.42132780804209
0.0310620562908646 -5.47722483066388
0.0334860754120504 -5.18293032534834
0.208157524983521 -2.71950268019256
0.0294437778924818 -5.62914355351088
0.0834717117742345 -3.91345423329226
0.0310620562908646 -5.55282939166238
0.0559159892536731 -4.63410871543743
0.139305203710457 -3.26871355840113
0.0858093223978257 -3.8330480588626
0.0147970019280805 -6.61403666112067
0.192335187480268 -2.60164490887022
0.0383219292389346 -5.2537901758646
0.0685782321678971 -4.29551709755914
0.0920244964297114 -3.94340955102842
0.0447446222768361 -5.03382850679181
0.064633206354782 -4.4055865186528
0.0221389772692485 -6.03660783308492
0.588263863811407 -0.852416176544133
0.605744668861066 -0.52384730739775
0.0654230749980486 -4.42485271028101
0.0966683685967619 -3.85475120754959
0.0575048606046759 -4.5573599238907
0.390663903926247 -1.63425423041759
0.0172484809221768 -6.3941510953948
0.25183619922893 -2.30348699086083
0.0164317840190259 -6.32468185063292
0.0479452781450934 -4.83812498886723
0.043141627622042 -5.08556245226761
0.0375170784281639 -5.28396817764438
0.0551208968990825 -4.65315279138706
0.179259312099768 -2.88369232847891
0.237890271002814 -2.55522924691961
1.04033209403522 0.33518549087138
0.535083825952232 -1.11086528821155
0.0582986405646672 -4.6598403507338
0.15200309344505 -3.05171570707094
0.0780025120012732 -4.13077654967095
0.0213250449255782 -5.9817445062366
0.286799871483761 -2.13403190552637
0.0819111977866175 -4.09600283641714
0.0180647157619915 -6.32787348700006
0.0701532269104457 -4.26653832116651
0.0188804890610183 -6.26458022244449
0.0334860754120504 -5.37541568905094
0.0614694001726108 -4.47086868660062
0.945695219897143 -0.058661980657134
0.174874217414046 -3.00079288400606
0.219556656215293 -2.58005575588839
0.118905405268819 -3.38432769287924
0.0543253661147181 -4.67247577233128
0.119666119782036 -3.54076012512995
0.68805599368526 -0.570634493788777
0.0205106531224741 -6.03337872844937
0.0407337911117068 -5.05289410356939
0.125737438751244 -3.49735577342043
0.0196958013409197 -6.20401723660845
0.0662125114286297 -4.30714046667835
0.288153879129736 -2.1372362959409
0.0270129516377197 -5.665669429536
0.310313465984647 -2.019310807542
2.7950261465975 3.832748168313
0.647487274050479 -0.7934595991752
0.0350998284224681 -5.31151526026363
0.123463687231123 -3.46466588048362
0.143051492600522 -3.23740655737149
0.0606773633473983 -4.56388569157868
0.318950395087467 -1.99056156407917
0.0447446222768361 -4.92936739547309
0.105911507790615 -3.69359803092545
0.0834717117742345 -4.07127545413323
0.293557237659069 -2.15029366074389
0.287477034153264 -2.00047643598684
0.128763543774497 -3.46721397571199
1.62917298932255 1.96098808709151
0.972892632889734 0.18560681649379
0.02782368222432 -5.54644184937796
0.0245780227206658 -5.79243981648729
0.0622610024096943 -4.45423798196977
0.0889202563059808 -3.91173569058335
0.0342931775538776 -5.41182212172186
0.249057777492209 -2.35535673793779
0.163852811322794 -2.93143215315879
0.15868053162845 -2.93993523146247
0.0889202563059808 -3.86280257239155
0.0622610024096943 -4.41843914317614
0.0334860754120504 -5.44574113619684
0.0951220715131601 -3.80450338616598
0.0318705152870219 -5.44244283931774
0.497534087635834 -1.14528169134935
0.0245780227206658 -5.88712473161839
0.494604756597162 -1.18401008874798
0.246970444057114 -2.48762960080178
0.0423394618850071 -5.00211627489104
0.174874217414046 -3.05473039161609
0.160899493933446 -2.92543377226857
0.0439433475875969 -4.95318239499405
0.0270129516377197 -5.752145609284
0.21315573106487 -2.56084262009827
0.0245780227206658 -5.79243981648729
0.15868053162845 -3.07275278290392
0.0951220715131601 -3.9249086601994
0.107446289893755 -3.67560056365635
0.0310620562908646 -5.55282939166238
0.0935741153121975 -3.58751321860091
0.108213069099097 -3.64585581339352
0.292208294091051 -2.19919050416745
0.332137827319791 -1.78320523915072
0.0262017652003298 -5.70665139894091
0.11356914275893 -3.58623871775032
0.432285980201021 -1.32423596387925
0.0662125114286297 -4.40884176184934
0.624088832010977 -0.821329199615522
0.0463458378029017 -4.93260301352947
0.102067394029747 -3.76208202338941
0.0495429472351597 -4.84137928134378
0.632641328585524 -0.689440245675684
0.328852253044153 -1.81318168887553
0.043141627622042 -5.08556245226761
0.0270129516377197 -5.58408486863099
0.232977171977614 -2.54804716281931
0.124979919678503 -3.36215006399045
0.0205106531224741 -6.03337872844937
0.025390122399238 -5.8406599932794
0.0164317840190259 -6.19788640047476
0.0559159892536731 -4.59362253541383
0.150515011785641 -3.19243931599225
0.0535293964167952 -4.60903598006231
0.150515011785641 -2.99497150791395
0.025390122399238 -5.74888257244277
0.0399302850809735 -5.13602028660903
0.0606773633473983 -4.56388569157868
0.0270129516377197 -5.752145609284
0.425534363773299 -1.4709461281673
0.0447446222768361 -5.03382850679181
0.0803489940163342 -4.01048662942052
0.244880086230569 -2.37993135502657
0.0302531439955548 -5.59045911742137
0.0302531439955548 -5.51290938480976
0.421838302722987 -1.57524606834808
0.043141627622042 -5.08556245226761
0.0865876849960907 -4.05038135358142
0.0164317840190259 -6.32468185063292
0.0229524506716238 -5.98497992153039
0.0237654656499666 -5.65972065778318
0.119666119782036 -3.4296867684533
0.141554144214019 -3.00451588190431
0.258068152940444 -2.27311509495116
0.0630521705353017 -4.4378173302548
0.0865876849960907 -4.05038135358142
0.947838579436956 0.252797051537721
0.56163897823018 -0.84495644505739
0.0383219292389346 -5.13282689984905
0.0302531439955548 -5.59045911742137
0.0375170784281639 -5.16055430881456
0.408204485235382 -1.57853465317516
0.264961118947827 -2.10710673573226
0.389402806782233 -1.58074254618788
0.419368990967584 -1.52511077087176
0.470357210350485 -1.14405051288966
0.775609338048654 -0.261125315647935
0.179988867129671 -2.9669928490149
0.0180647157619915 -6.32787348700006
0.0294437778924818 -5.4741063999762
0.108213069099097 -3.50779416668254
0.0407337911117068 -4.89696675915215
0.0439433475875969 -5.05944780944304
0.0383219292389346 -5.2537901758646
0.539638510211666 -1.1419475873303
0.581653565690581 -0.87649980020032
0.249057777492209 -2.43359282691277
0.0213250449255782 -6.0902165969959
0.0302531439955548 -5.59045911742137
0.0188804890610183 -6.26458022244449
0.0772195024618956 -4.20338902190622
0.319612637486467 -2.02883260279816
0.265648607662714 -2.31108987264695
0.0359060285221786 -5.3464022244032
0.164590196997364 -3.04448965442073
0.0439433475875969 -4.95318239499405
0.0622610024096943 -4.49094778065172
0.0156146245291025 -6.53686928375395
0.67103132398143 -0.800842694375062
0.365871442474959 -1.63840095559868
0.0270129516377197 -5.752145609284
0.0310620562908646 -5.55282939166238
0.0819111977866175 -3.98711086729583
0.123463687231123 -3.37616281234101
0.0551208968990825 -4.45882280524373
0.02782368222432 -5.70991933707497
1.83286102138852 1.69187847128279
0.207442079870476 -2.53900326941185
0.0740832076595945 -4.29081042805379
0.169741370685253 -2.943853994117
0.0172484809221768 -6.3941510953948
0.407581694359796 -1.13616598710021
0.052732987320728 -4.75599169093928
0.0229524506716238 -5.98497992153039
0.0503411187857478 -4.86697643127318
2.92070583836915 3.49626727338488
0.0342931775538776 -5.27748877696053
0.150515011785641 -3.14779022092707
0.0732980674819095 -4.24142235653276
0.135549161388691 -3.35068533999115
0.14529460532121 -3.14404737347146
0.0196958013409197 -6.0869941363287
0.0455454521840987 -4.90596753432035
0.0237654656499666 -5.93519384559675
0.0334860754120504 -5.44574113619684
0.0463458378029017 -4.93260301352947
0.218136680666713 -2.61683103895724
0.0326785214917827 -5.33994376214455
0.435344482599203 -1.5013437673458
0.025390122399238 -5.74888257244277
4.32411609230693 5.66983560560943
1.30229476053779 0.730090260271482
0.166800095373131 -2.93757165995865
0.206010124377345 -2.73084026718712
0.107446289893755 -3.7853124732192
0.187264197932846 -2.88357001835895
0.0245780227206658 -5.61989278124394
0.110510964526586 -3.66117560020861
0.0180647157619915 -6.32787348700006
0.043141627622042 -5.03048179614371
0.0270129516377197 -5.752145609284
0.0172484809221768 -6.3941510953948
0.109745405983343 -3.64910756026602
0.124979919678503 -3.46795256082958
0.258758933437668 -2.32765240963148
0.0342931775538776 -5.34309249495212
0.153489641789752 -3.1396713937568
0.10667910293556 -3.81812394574071
0.870858993940653 0.198068411084523
0.179988867129671 -2.79647393297407
0.179259312099768 -2.89594780832642
0.0487443338514183 -4.81625506576987
0.0180647157619915 -6.20080923161858
0.0164317840190259 -6.46370432066014
0.0912490623659537 -4.00670634737106
0.0756522073149352 -4.23079460565982
0.0270129516377197 -5.665669429536
0.12194585958887 -3.42545290284014
0.0685782321678971 -4.20125339370091
0.112805205732401 -3.59457177097311
0.161638390257352 -3.02445486494195
0.0172484809221768 -6.3941510953948
0.282730207174713 -2.28453097536778
0.0286339574721787 -5.66894210329207
0.063842905025302 -4.42160177119663
0.18653831362023 -2.83984274735629
0.103606268885936 -3.65713771088008
0.157940118452902 -3.03680989230268
0.349103229094067 -1.79994545901234
0.0630521705353017 -4.54954337241954
0.228752586115889 -2.42714292100561
0.0575048606046759 -4.51894357612894
0.727515049847609 -0.330087911717357
3.94628496127735 5.03082564411342
0.0622610024096943 -4.38350714562507
0.0896969427532129 -4.03003305980913
0.0927995139293536 -3.95788402874913
0.0302531439955548 -5.4393164263491
0.174142070714299 -2.92815590712891
0.0598848914566187 -4.5428170966254
0.20672627978589 -2.68390470993642
0.0487443338514183 -4.91256974817585
0.0850305396307963 -4.01995017194914
0.0551208968990825 -4.69536970220982
0.83193294477827 -0.046591071708591
0.1726766617098 -2.98913968923176
0.936658174431748 0.327119655568906
0.167535976562709 -2.98421160252969
0.0164317840190259 -6.46370432066014
0.150515011785641 -3.1625202493103
0.0780025120012732 -4.01932808393607
0.0495429472351597 -4.84137928134378
0.0213250449255782 -6.0902165969959
0.269766674324318 -2.30473108264043
0.544178860271918 -1.11178599156064
0.0342931775538776 -5.41182212172186
0.0559159892536731 -4.63410871543743
0.0630521705353017 -4.4378173302548
0.0439433475875969 -5.00533691675956
0.0503411187857478 -4.77356306600277
0.0213250449255782 -6.0902165969959
0.260139502960139 -2.22663757822288
0.28544459187175 -1.78480985001281
0.260829292617501 -2.38775332419665
0.0701532269104457 -4.23505949960301
0.177799094322388 -2.89270887317905
0.105911507790615 -3.71515229020266
0.130274219348017 -3.39913295259176
0.132537270856586 -3.39540615858042
0.0873656278787256 -3.95914284472967
0.0670015161192765 -4.42819254290087
0.0614694001726108 -4.5461320634817
0.0989847111455589 -3.71163052807245
0.427993154382757 -1.5145792609084
0.0375170784281639 -5.22094198129117
0.0180647157619915 -6.32787348700006
0.0439433475875969 -4.90284770188789
0.036711778356521 -5.07301176990256
0.0423394618850071 -5.00211627489104
0.064633206354782 -4.51474838447354
0.0598848914566187 -4.5428170966254
0.0229524506716238 -5.98497992153039
0.397580302202298 -1.52056747142484
0.0495429472351597 -4.79473801172877
0.108979440984788 -3.63715141473073
0.152746559084224 -3.11636959792983
0.0180647157619915 -6.32787348700006
0.043141627622042 -4.92625419278214
0.204576746176087 -2.71657710056869
0.431673500870706 -1.48689016598637
0.0237654656499666 -5.93519384559675
0.11356914275893 -3.64708325802055
0.180718053418072 -2.91161097982389
0.0606773633473983 -4.60353445616939
0.043141627622042 -5.03048179614371
0.203859522675912 -2.72036372434958
0.0147970019280805 -6.61403666112067
0.610623221459533 -0.962888976597859
0.0896969427532129 -3.92583672755354
0.0326785214917827 -5.4805191385208
0.0205106531224741 -6.14596159291153
0.0237654656499666 -5.93519384559675
0.102837036641165 -3.84456610238143
0.0294437778924818 -5.62914355351088
0.0748679207824977 -4.2137106328123
0.0575048606046759 -4.5573599238907
0.0415368498805017 -5.02726635877191
0.104375091201434 -3.71187249054598
0.1726766617098 -2.95028091390824
5.50741322709908 7.46819045678668
0.0670015161192765 -4.42819254290087
0.189439662091063 -2.73217053866601
0.0156146245291025 -6.53686928375395
0.0156146245291025 -6.53686928375395
0.0764360677204665 -4.01638257062988
0.0318705152870219 -5.44244283931774
0.0834717117742345 -4.09934289768068
0.149770394973814 -3.06783687240214
0.444481277171326 -1.54336906241331
0.0375170784281639 -5.28396817764438
0.120426433391669 -3.42234274697838
0.105143504024334 -3.7243918686587
0.0294437778924818 -5.54954337241954
0.128007612376071 -3.31805519999341
0.0811303073529981 -4.10855180259956
0.0630521705353017 -4.33412520070687
0.154974659976341 -2.96458087169839
0.0221389772692485 -5.83437809582415
0.0709400799656144 -4.31673351459083
0.0415368498805017 -5.08222202388863
0.043141627622042 -4.16329210459823
0.13404400210674 -3.20335412910898
0.448119854234674 -1.31300628193828
0.10667910293556 -3.66345976416718
0.036711778356521 -5.31482864273339
0.0205106531224741 -6.14596159291153
0.047145779625941 -4.81311013805306
0.0590919840220464 -4.56057442170259
0.537932188261263 -1.08170779541189
0.215292529837459 -2.72584150044998
0.0237654656499666 -5.93519384559675
0.0350998284224681 -5.37872169034581
0.170475753516529 -3.01726022612511
0.0270129516377197 -5.752145609284
4.51910030582633 5.93415138335629
0.0826916657747559 -4.11188832821239
0.0889202563059808 -3.88706167814311
0.157199325090855 -3.09757056724851
0.0286339574721787 -5.58717741494183
0.0511388489918011 -4.84474977989659
0.0819111977866175 -4.06799967230784
0.11356914275893 -3.52785674206044
0.210301734009717 -2.58413029925957
0.200268046982741 -2.76179937628762
0.203141942436851 -2.64964230768342
0.312976494042834 -2.06676721783653
0.271136755187866 -2.06040934226109
0.084251336241134 -4.00499476211765
0.10667910293556 -3.581996604704
0.0375170784281639 -5.16055430881456
0.0889202563059808 -3.93683904944271
0.0575048606046759 -4.63740477186144
0.0912490623659537 -3.92909327930275
0.169741370685253 -2.96952754728676
0.0262017652003298 -5.79569777061395
0.0630521705353017 -4.4024187113784
0.0447446222768361 -4.92936739547309
0.0575048606046759 -4.5573599238907
0.214580615171698 -2.45115843411359
0.0811303073529981 -3.87228533629057
0.0245780227206658 -5.88712473161839
0.208157524983521 -2.69788381209771
0.0487443338514183 -4.91256974817585
0.0503411187857478 -4.86697643127318
0.10667910293556 -3.70598386799934
0.0974408960802218 -3.77493658009833
0.963177478056523 0.251666383445542
0.140055240140602 -3.37795355027573
3.82553620510774 4.98569249052995
0.464380834609031 -1.33596369329278
0.0487443338514183 -4.81625506576987
4.05477290615684 5.10442608829121
0.143051492600522 -3.19136620408675
0.0294437778924818 -5.54954337241954
0.0221389772692485 -5.93195241823507
0.0881431514981321 -3.87334668984073
0.104375091201434 -3.75587014615219
0.414417651775909 -1.60494388013747
0.374820399202442 -1.56855225193049
0.144547288526003 -3.25639415603893
0.0147970019280805 -6.61403666112067
0.235084834939605 -2.5007527040398
0.0188804890610183 -6.26458022244449
0.0503411187857478 -4.81951382546371
0.0310620562908646 -5.55282939166238
0.0205106531224741 -6.14596159291153
0.0172484809221768 -6.26138013130816
0.214580615171698 -2.54453992876041
0.0732980674819095 -4.2730418547295
0.0582986405646672 -4.61863589569249
0.0951220715131601 -3.9249086601994
0.0342931775538776 -5.41182212172186
0.0213250449255782 -6.0902165969959
0.0213250449255782 -6.0902165969959
0.0196958013409197 -6.20401723660845
0.533372105315335 -1.26587659634924
0.0375170784281639 -5.22094198129117
0.098213010115718 -3.83431730597727
0.0375170784281639 -5.28396817764438
0.126494560280502 -3.38239076470371
0.02782368222432 -5.70991933707497
0.0229524506716238 -5.88387756068834
0.0511388489918011 -4.84474977989659
0.128763543774497 -3.44904181963008
0.170475753516529 -2.87703975880805
0.105143504024334 -3.66027132759761
0.0567106436614751 -4.61533596841805
0.0172484809221768 -6.3941510953948
0.0262017652003298 -5.79569777061395
0.0196958013409197 -6.0869941363287
2.10840470023983 2.07782721312022
0.282050812275938 -2.14843456747311
0.211015762750295 -2.79352607826014
0.0213250449255782 -6.0902165969959
0.193780773814532 -2.71961496116077
0.124979919678503 -3.37925371930888
0.0318705152870219 -5.44244283931774
0.0447446222768361 -4.92936739547309
0.199548677712843 -2.68909894809153
0.108979440984788 -3.59658094837874
0.0850305396307963 -3.94164042246542
0.108213069099097 -3.70932461564811
0.272505536164251 -2.20856029454931
0.448725392560831 -1.30834901470757
0.0966683685967619 -3.80768263250519
0.346506117608028 -1.92565682289413
0.0326785214917827 -5.4805191385208
0.0302531439955548 -5.59045911742137
0.0245780227206658 -5.88712473161839
0.104375091201434 -3.62770883713096
0.435344482599203 -1.38881806441464
0.75568296546563 -0.581032937325871
0.0780025120012732 -4.07397640739673
0.0188804890610183 -6.26458022244449
0.0213250449255782 -6.0902165969959
0.0205106531224741 -6.03337872844937
0.114332675478995 -3.72326573087543
0.0310620562908646 -5.47722483066388
0.0535293964167952 -4.69208555680999
0.0780025120012732 -4.10209696279061
0.0927995139293536 -3.88278747904093
0.182903403557048 -2.83767809716903
0.23016215637056 -2.49398549449619
0.383080732507182 -1.5510286475553
0.15200309344505 -3.21101586797613
0.0614694001726108 -4.5461320634817
0.163115048565275 -3.09671154763114
0.222392421336448 -2.60661999234011
0.0732980674819095 -4.24142235653276
0.132537270856586 -3.41291108519604
0.0407337911117068 -5.16707252038853
0.0756522073149352 -4.14053968246502
0.0172484809221768 -6.3941510953948
0.0662125114286297 -4.44440029352434
0.0375170784281639 -5.04687083988745
0.0958954272223186 -3.91411081477162
0.202424005103852 -2.7838279554329
0.0590919840220464 -4.60013103128794
0.0245780227206658 -5.88712473161839
0.0375170784281639 -5.28396817764438
0.215292529837459 -2.60020855378152
0.0622610024096943 -4.41843914317614
0.0196958013409197 -6.20401723660845
0.0375170784281639 -5.16055430881456
0.525931090791068 -1.14661979975227
0.177799094322388 -2.94268489245862
3.9791411444088 5.09992944128338
0.0237654656499666 -5.83740732107197
0.233680068479162 -2.46971149609537
0.0974408960802218 -3.91756993404275
0.151259244477352 -3.12756576736163
0.0164317840190259 -6.32468185063292
0.0606773633473983 -4.48771458707129
0.119666119782036 -3.44761524578978
0.209587351702033 -2.65884420956702
0.112040863971005 -3.52475784329101
0.163852811322794 -2.89407749226016
0.0764360677204665 -4.21701793371975
0.816532851484524 -0.412111297484689
0.0188804890610183 -6.14274614979734
0.0670015161192765 -4.46423728009226
0.0342931775538776 -5.41182212172186
0.460182592076194 -1.31464960096114
0.154232341955905 -3.14862561801102
0.0359060285221786 -5.3464022244032
1.3776851007213 1.10733530384263
0.208157524983521 -2.63490555304861
0.052732987320728 -4.75599169093928
0.149770394973814 -3.19835139555941
0.105911507790615 -3.71515229020266
0.0865876849960907 -4.05038135358142
0.30831296410521 -1.98475500531983
0.0188804890610183 -6.14274614979734
0.047145779625941 -4.86035905842581
0.0826916657747559 -3.92447720429816
0.0780025120012732 -4.13077654967095
0.0342931775538776 -5.34309249495212
0.0399302850809735 -5.07901735106723
0.187264197932846 -2.8714187965485
0.0156146245291025 -6.53686928375395
0.246970444057114 -2.31314276151753
0.336725096815443 -1.94776333625322
0.318287848558767 -1.89063028305141
0.232977171977614 -2.50987475692857
0.182903403557048 -2.81422873346285
0.025390122399238 -5.74888257244277
0.362019116979353 -1.83249480063019
0.147534235847401 -3.18587468981346
0.125737438751244 -3.4068867301858
0.533372105315335 -1.0936675670107
0.0423394618850071 -4.67200492082438
0.939245968920904 0.0639765393861132
0.0399302850809735 -5.13602028660903
0.084251336241134 -4.05909257957866
0.0237654656499666 -5.93519384559675
0.115095804320321 -3.55024768203913
0.0447446222768361 -4.92936739547309
0.0188804890610183 -5.92618220739974
0.0350998284224681 -5.31151526026363
0.163115048565275 -3.08263514325518
0.204576746176087 -2.57191569027318
0.0180647157619915 -6.32787348700006
0.0974408960802218 -3.844491277505
0.0172484809221768 -6.26138013130816
0.0172484809221768 -6.3941510953948
0.0447446222768361 -5.03382850679181
0.15200309344505 -3.10762907873728
0.0551208968990825 -4.73885932303629
0.188714871801571 -2.78088627498661
0.0172484809221768 -6.3941510953948
0.147534235847401 -3.0157466998375
0.0350998284224681 -5.37872169034581
0.110510964526586 -3.61993353196992
0.0622610024096943 -4.41843914317614
0.115858529709955 -3.60117649998578
0.0772195024618956 -4.20338902190622
0.343253139812941 -1.92659797251503
0.604114811740753 -0.874499107589007
0.0795672573183184 -4.04946372087041
0.0188804890610183 -6.26458022244449
3.34829213386784 3.89235574294275
0.0873656278787256 -4.01151725406857
0.314306166985704 -1.9186705142451
0.099755999611344 -3.79114786929031
0.379274147077448 -1.70524098496331
0.552090251257922 -1.07812931469717
0.0920244964297114 -3.94340955102842
0.123463687231123 -3.53959782744248
0.0551208968990825 -4.61213621275267
0.455369593314062 -1.23859492781612
0.36715326845079 -1.69391052074783
0.0415368498805017 -5.13935426473125
0.069365944467504 -4.31345341835206
0.0221389772692485 -5.93195241823507
0.179988867129671 -2.86710079736604
0.0205106531224741 -6.14596159291153
0.0172484809221768 -6.3941510953948
0.0740832076595945 -4.19684396561096
0.0772195024618956 -4.11478131642839
0.0188804890610183 -6.14274614979734
0.0326785214917827 -5.40851992925844
0.15200309344505 -3.21101586797613
0.0415368498805017 -5.08222202388863
0.0685782321678971 -4.32835854959811
0.025390122399238 -5.8406599932794
0.0270129516377197 -5.665669429536
0.0310620562908646 -5.40538581820302
0.0415368498805017 -4.7353612665152
0.0439433475875969 -4.95318239499405
0.201705710321332 -2.74284759145434
0.0654230749980486 -4.42485271028101
0.0350998284224681 -5.31151526026363
0.0503411187857478 -4.77356306600277
0.0935741153121975 -3.84824410320304
0.28544459187175 -2.07404818307104
0.110510964526586 -3.66117560020861
0.0974408960802218 -3.77493658009833
0.666873698507774 -0.778775742493185
0.0286339574721787 -5.66894210329207
0.0205106531224741 -5.92894902855114
0.545877814392762 -1.0314367924348
0.153489641789752 -3.06858749315535
0.0559159892536731 -4.71865773438394
0.0479452781450934 -4.83812498886723
0.0407337911117068 -5.05289410356939
0.300283100847383 -2.15975852594755
0.0551208968990825 -4.69536970220982
0.10667910293556 -3.68456514455024
0.0302531439955548 -5.4393164263491
0.036711778356521 -5.31482864273339
0.0375170784281639 -5.28396817764438
0.036711778356521 -5.31482864273339
0.0511388489918011 -4.84474977989659
0.0156146245291025 -6.53686928375395
0.0147970019280805 -6.61403666112067
0.047145779625941 -4.9597689808917
0.0342931775538776 -5.34309249495212
0.0740832076595945 -4.16683435926246
0.039126331289821 -5.22426592045226
0.0350998284224681 -5.31151526026363
0.156458151151672 -3.03368890540294
0.0670015161192765 -4.46423728009226
0.0262017652003298 -5.79569777061395
0.0670015161192765 -4.32516584114601
0.0237654656499666 -5.83740732107197
0.0519361383411278 -4.82288717447131
0.0559159892536731 -4.67576394002716
0.0630521705353017 -4.4024187113784
0.189439662091063 -2.82285702035866
0.0732980674819095 -4.24142235653276
0.104375091201434 -3.75587014615219
0.0989847111455589 -3.82422799413779
0.110510964526586 -3.66117560020861
0.455369593314062 -1.50807966593267
0.0205106531224741 -6.14596159291153
0.163115048565275 -3.05488778411325
1.00165162587116 -0.00249000182529467
0.036711778356521 -5.31482864273339
0.13855477714431 -3.27508481990154
0.220975235524169 -2.41513946671018
0.148280007402333 -3.15032308938609
0.0237654656499666 -5.83740732107197
0.0310620562908646 -5.33695499017474
0.0920244964297114 -3.82151412635024
0.0270129516377197 -5.752145609284
0.216004093373901 -2.66859282474276
0.0221389772692485 -5.93195241823507
0.072512499784368 -4.2555075517982
0.0399302850809735 -4.97135350889217
0.131028964351309 -3.32426442061884
0.0342931775538776 -5.41182212172186
0.0717265041011351 -4.30200343482139
0.0447446222768361 -4.98065269411649
0.183631118599408 -2.85714063024447
0.0881431514981321 -3.87334668984073
0.0834717117742345 -4.01672743705599
0.039126331289821 -5.1637418370555
0.108213069099097 -3.70932461564811
0.0188804890610183 -6.26458022244449
0.196667608276301 -2.73692297833502
0.039126331289821 -5.1637418370555
0.124979919678503 -3.52391334788902
0.0383219292389346 -5.2537901758646
0.0270129516377197 -5.752145609284
0.0302531439955548 -5.59045911742137
0.0927995139293536 -3.90738787334157
0.0606773633473983 -4.52529748949129
0.0156146245291025 -6.53686928375395
0.123463687231123 -3.44652559106483
0.0213250449255782 -5.88086088844852
0.0455454521840987 -4.90596753432035
0.15868053162845 -3.0867326272957
0.424303395233695 -1.49551609936948
0.332794045225528 -1.52234417210195
0.13630115256594 -3.0695531511927
0.0188804890610183 -6.26458022244449
0.0756522073149352 -4.29426234162937
0.0439433475875969 -5.05944780944304
0.30363431034702 -1.99688856784168
0.0164317840190259 -6.32468185063292
0.0334860754120504 -5.37541568905094
0.0302531439955548 -5.59045911742137
0.0590919840220464 -4.44802343262975
0.0670015161192765 -4.46423728009226
0.0180647157619915 -6.32787348700006
0.0334860754120504 -5.44574113619684
0.140804886840186 -3.25608197301099
0.131028964351309 -3.34092220519734
0.0399302850809735 -5.13602028660903
0.150515011785641 -3.13320906852225
1.31231119772443 0.78941815910331
0.738947318435073 -0.48054028016224
0.462583083546636 -1.41032613779076
0.0543253661147181 -4.47569637879728
0.15868053162845 -3.07275278290392
0.0654230749980486 -4.1361285198542
0.673105652219288 -0.548745200868955
0.0399302850809735 -5.13602028660903
0.0951220715131601 -3.78158287530644
0.328852253044153 -1.83072007185608
0.0245780227206658 -5.79243981648729
0.0164317840190259 -6.46370432066014
0.156458151151672 -3.20607830473174
0.216004093373901 -2.59681582123203
0.0164317840190259 -6.32468185063292
0.210301734009717 -2.52583188360256
1.10091215971667 0.413593854893852
0.131028964351309 -3.32426442061884
0.0310620562908646 -5.55282939166238
0.072512499784368 -4.10565496291148
0.084251336241134 -4.11529823938769
0.0196958013409197 -6.20401723660845
0.0582986405646672 -4.57857566653223
0.0156146245291025 -6.53686928375395
0.0795672573183184 -4.07710595090476
0.0205106531224741 -6.03337872844937
0.0819111977866175 -4.09600283641714
0.112040863971005 -3.58301198596177
0.207442079870476 -2.64878680692993
0.0164317840190259 -6.46370432066014
0.0748679207824977 -4.27641475912817
0.818408308415377 -0.296007097134555
0.0567106436614751 -4.65644492866752
0.112805205732401 -3.61468616849803
0.0318705152870219 -5.51619960283647
0.163115048565275 -2.81491830013498
0.540774938030088 -1.03951710506691
0.0407337911117068 -5.10885406172221
0.150515011785641 -3.09032951359362
0.0310620562908646 -5.55282939166238
0.0966683685967619 -3.69632080364949
0.0881431514981321 -3.9999024589543
0.0654230749980486 -4.35551424678783
0.0590919840220464 -4.48457342457062
0.160160218979586 -3.06213064434559
0.0262017652003298 -5.62278311382716
0.0677900895419648 -4.44782707517735
0.254609280411207 -2.26934576732744
0.379274147077448 -1.70524098496331
0.0156146245291025 -6.39096853231537
0.211015762750295 -2.6006565431047
0.322919297290412 -1.91064572694262
0.383080732507182 -1.72049635834176
0.101297340613605 -3.77169278505974
0.0551208968990825 -4.65315279138706
0.0582986405646672 -4.61863589569249
0.0670015161192765 -4.35869718449075
0.0423394618850071 -5.05610422016554
0.246970444057114 -2.26466213609348
0.212442760928843 -2.72979389441257
0.0180647157619915 -6.32787348700006
0.110510964526586 -3.70363143086409
0.479868213340264 -1.46270033158006
0.0740832076595945 -4.25880340342607
0.0819111977866175 -4.12456032816363
0.2052936132919 -2.73465195598001
0.0927995139293536 -3.93241503363984
0.0156146245291025 -6.53686928375395
0.151259244477352 -3.1420897074763
0.069365944467504 -4.3467104925755
0.0575048606046759 -4.5573599238907
0.177799094322388 -2.63476438368251
0.078785096799898 -4.1765628464017
0.128007612376071 -3.43837160894801
1.00536088526855 0.217473003802869
0.039126331289821 -5.22426592045226
0.153489641789752 -3.08252683838786
1.8230863119982 1.69142639563718
0.0447446222768361 -4.98065269411649
0.102837036641165 -3.79782334430239
0.0229524506716238 -5.88387756068834
0.0164317840190259 -6.32468185063292
0.064633206354782 -4.33714639250217
0.0164317840190259 -6.46370432066014
0.0511388489918011 -4.75271995342985
0.0270129516377197 -4.47666596736598
0.0439433475875969 -4.95318239499405
0.0188804890610183 -6.14274614979734
0.0479452781450934 -4.83812498886723
0.0213250449255782 -5.5358583928859
0.0205106531224741 -6.14596159291153
0.131783314716672 -3.33415862864845
0.772710418705772 -0.168527326077641
0.193780773814532 -2.64531950489102
0.0559159892536731 -4.67576394002716
0.0180647157619915 -6.32787348700006
0.112040863971005 -3.64371769292573
0.0375170784281639 -5.28396817764438
0.0487443338514183 -4.77040635267152
0.047145779625941 -4.9092079501179
0.174874217414046 -2.79170188769107
0.0318705152870219 -5.51619960283647
0.0196958013409197 -6.20401723660845
0.0881431514981321 -3.9999024589543
0.0213250449255782 -6.0902165969959
0.204576746176087 -2.62193172890114
0.0811303073529981 -4.10855180259956
0.252529969399014 -2.29284160292076
0.27933002874273 -2.22475941773798
0.148280007402333 -2.99724960003693
0.0819111977866175 -4.09600283641714
0.224515593229418 -2.37457072642528
0.149025393645155 -3.17413311569863
0.0575048606046759 -4.67915666498928
0.0221389772692485 -5.93195241823507
4.67339711557747 6.00793549431559
0.0229524506716238 -5.98497992153039
0.0359060285221786 -5.3464022244032
0.17194339864909 -2.8801042189152
0.052732987320728 -4.80137734246183
0.0383219292389346 -5.2537901758646
1.02213897726925 0.107758763169365
0.0350998284224681 -5.31151526026363
0.0334860754120504 -5.44574113619684
0.0662125114286297 -4.34025065324141
0.0399302850809735 -5.19536847106858
0.0188804890610183 -6.26458022244449
0.0334860754120504 -5.44574113619684
0.0535293964167952 -4.73547478857065
0.115858529709955 -3.58124828947382
0.0519361383411278 -4.7768305448886
0.0958954272223186 -3.84120281899962
0.0164317840190259 -6.46370432066014
0.0383219292389346 -5.1920411329548
0.1726766617098 -2.98913968923176
0.0147970019280805 -6.61403666112067
0.0740832076595945 -4.22749108850641
0.179259312099768 -2.89594780832642
0.0511388489918011 -4.79800116575016
0.0229524506716238 -5.98497992153039
0.0709400799656144 -4.35006716905284
0.220975235524169 -2.60327834513401
0.17194339864909 -2.8801042189152
0.102837036641165 -3.68719161204732
0.0318705152870219 -5.51619960283647
0.122704973019112 -3.36608473580867
0.0350998284224681 -5.37872169034581
0.143799584419664 -3.20052625847357
0.0188804890610183 -6.26458022244449
0.117382771838945 -3.48866039713002
0.150515011785641 -3.19243931599225
0.0245780227206658 -5.88712473161839
0.0519361383411278 -4.73219885564544
0.0463458378029017 -4.93260301352947
0.293557237659069 -2.19502151507906
0.0795672573183184 -4.07710595090476
0.161638390257352 -2.54762351872256
0.105911507790615 -3.55111328910185
0.0567106436614751 -4.65644492866752
0.0423394618850071 -5.00211627489104
0.488728190260493 -1.22570483679705
0.043141627622042 -5.03048179614371
0.0423394618850071 -5.11219128725316
0.108213069099097 -3.66670336964239
0.338033070650174 -1.88245747253093
0.0519361383411278 -4.60603464506003
0.039126331289821 -5.1637418370555
0.0310620562908646 -5.55282939166238
0.275921817753243 -2.18240579182628
0.0229524506716238 -5.98497992153039
0.0229524506716238 -5.98497992153039
0.0318705152870219 -5.44244283931774
0.0188804890610183 -6.26458022244449
0.40071319168726 -1.57911177589793
0.0399302850809735 -5.02418133575095
0.0685782321678971 -4.3619650525277
0.0732980674819095 -4.150520697246
0.166800095373131 -2.98915472819269
0.240690262257045 -2.40511240876905
0.0196958013409197 -6.20401723660845
0.0270129516377197 -5.752145609284
0.103606268885936 -3.7654008421878
0.0881431514981321 -3.97368757047162
0.352343057630312 -1.86999706628421
0.0717265041011351 -4.11848591786469
0.0147970019280805 -6.61403666112067
0.0172484809221768 -6.26138013130816
0.13329083318288 -3.33737132268964
0.0399302850809735 -5.07901735106723
0.0245780227206658 -5.79243981648729
0.0487443338514183 -4.86360880714791
0.0350998284224681 -5.24730071413709
0.193780773814532 -2.82112923764999
0.203859522675912 -2.73130242105921
0.0511388489918011 -4.79800116575016
0.0756522073149352 -4.17000171311084
0.047145779625941 -4.81311013805306
0.0221389772692485 -6.03660783308492
0.039126331289821 -5.04981658745916
0.104375091201434 -3.73370360110532
0.662182003183052 -0.424023405897875
0.0221389772692485 -5.93195241823507
0.0748679207824977 -4.09592996014905
0.0350998284224681 -5.31151526026363
0.146788078581796 -3.06184592453636
4.61908756922663 6.00408693225049
0.0966683685967619 -3.85475120754959
0.0229524506716238 -5.88387756068834
0.052732987320728 -4.71199038440227
0.154232341955905 -3.11959257097221
0.141554144214019 -3.26563635487212
0.0590919840220464 -4.56057442170259
1.30564130585858 1.0355734389474
0.0622610024096943 -4.49094778065172
0.0590919840220464 -4.48457342457062
0.0881431514981321 -3.94794053818926
0.0359060285221786 -5.28065121223688
0.0582986405646672 -4.57857566653223
0.177068430826958 -2.92209932250383
0.0188804890610183 -6.26458022244449
0.411935595179368 -1.5394257657817
0.0858093223978257 -4.00822184347426
0.123463687231123 -3.39343440633839
0.39820742459465 -1.64855964978923
0.70994242039966 -0.57631177709993
0.0205106531224741 -6.03337872844937
0.0213250449255782 -5.9817445062366
0.134796778038711 -3.35747849309643
0.163852811322794 -3.02254894435613
0.0205106531224741 -6.14596159291153
0.222392421336448 -2.52821998893506
0.0326785214917827 -5.4805191385208
0.0670015161192765 -4.32516584114601
0.0904732112900415 -3.89020369041208
0.0764360677204665 -4.12759473601972
0.0334860754120504 -5.30835956905204
0.111276117045656 -3.67335752300432
0.273873019717716 -2.12986230276736
0.0495429472351597 -4.58178114083385
0.0881431514981321 -3.31722428497752
0.200268046982741 -2.7176232718488
0.161638390257352 -2.93322135093141
0.191611850768756 -2.77593514206676
0.271136755187866 -2.22072786755496
0.0795672573183184 -4.19329664809656
0.0188804890610183 -6.26458022244449
0.260139502960139 -2.28185503392216
0.078785096799898 -4.11796785169096
0.0519361383411278 -4.68890657429898
0.0551208968990825 -4.65315279138706
0.0205106531224741 -6.03337872844937
0.277286068484586 -2.15580306300711
0.271821308007774 -2.29755491447173
0.036711778356521 -5.31482864273339
0.084251336241134 -4.08692171369668
0.0677900895419648 -4.27781940490764
0.725517548606542 0.272212279247208
0.120426433391669 -3.47652892074577
0.043141627622042 -4.87683453333936
0.712465938693743 -0.457310464673447
0.0850305396307963 -3.99337181660562
0.215292529837459 -2.66165791104178
0.102067394029747 -3.69630238928281
0.130274219348017 -3.3646597986854
0.0350998284224681 -5.31151526026363
0.0740832076595945 -4.08037846731264
1.88993511825217 1.84622131228037
0.0670015161192765 -4.19832966347875
0.162376908338945 -2.99276862017543
0.195224913115187 -2.47283094581032
0.0342931775538776 -5.21473895401884
0.0294437778924818 -5.54954337241954
0.274556275729013 -2.06414505954486
0.0164317840190259 -6.46370432066014
0.435344482599203 -1.41945078467192
0.0606773633473983 -4.56388569157868
1.64854187573552 1.27950988353129
0.143051492600522 -3.22189594608694
0.149770394973814 -3.24461882764637
0.0904732112900415 -3.94009148704145
0.130274219348017 -3.48910163298468
0.707920422814448 -0.491251264370621
0.0310620562908646 -5.55282939166238
0.072512499784368 -4.35350911089745
0.269081145662862 -2.2908660385965
0.162376908338945 -3.03280507683102
0.0172484809221768 -6.3941510953948
0.0375170784281639 -5.22094198129117
0.0294437778924818 -5.62914355351088
0.630507952905255 -0.819974351326291
0.0685782321678971 -4.3619650525277
0.246970444057114 -2.25673808800722
0.036711778356521 -5.18885961881715
0.557153331271377 -1.12323013734064
0.0677900895419648 -4.24609616847648
0.111276117045656 -3.49498881147403
0.0310620562908646 -5.33695499017474
0.047145779625941 -4.86035905842581
0.0334860754120504 -5.30835956905204
0.0670015161192765 -4.26035433260192
0.0748679207824977 -4.15361868805585
0.0439433475875969 -5.05944780944304
0.248362335183786 -2.43638130236713
0.0709400799656144 -4.28415267729817
0.177068430826958 -2.98616505922765
0.0188804890610183 -6.14274614979734
0.0221389772692485 -5.93195241823507
0.129519079293671 -3.40622894778185
0.175605992748471 -2.84570255700221
0.820749206285594 -0.0559171608406946
0.0622610024096943 -4.49094778065172
0.0834717117742345 -4.09934289768068
0.188714871801571 -2.74719023149842
0.0463458378029017 -4.93260301352947
1.36266188599907 0.791106991179433
0.181446871337532 -2.85828360373208
0.0229524506716238 -5.88387756068834
0.0245780227206658 -5.70358824609897
0.036711778356521 -5.25046969297378
0.0196958013409197 -6.20401723660845
0.0302531439955548 -5.51290938480976
0.1726766617098 -2.93755714920866
0.0598848914566187 -4.62203666701662
0.0359060285221786 -5.28065121223688
0.391923899675235 -1.60691563972188
0.0463458378029017 -4.98400553776033
0.0543253661147181 -4.67247577233128
0.712465938693743 -0.432551412361832
5.95785664048404 8.46011655463648
0.374183025637452 -1.79771633269894
0.0156146245291025 -6.53686928375395
0.039126331289821 -5.1637418370555
0.784751008048197 -0.402871902870117
0.0819111977866175 -4.09600283641714
0.108979440984788 -3.59658094837874
0.13404400210674 -3.28159024508992
0.047145779625941 -4.9092079501179
0.0147970019280805 -6.61403666112067
0.0543253661147181 -4.67247577233128
0.0172484809221768 -6.3941510953948
0.267709110332738 -2.00276893729488
0.0780025120012732 -4.16003784653095
1.55827605120422 1.48504931770352
0.0423394618850071 -5.00211627489104
0.0213250449255782 -6.0902165969959
0.0920244964297114 -3.94340955102842
0.713474111369913 -0.606114647732581
0.0709400799656144 -4.28415267729817
0.128007612376071 -3.31805519999341
0.0740832076595945 -4.29081042805379
0.0172484809221768 -6.3941510953948
0.0654230749980486 -4.38976695254355
0.0535293964167952 -3.79740851280633
0.0439433475875969 -5.00533691675956
0.0463458378029017 -4.88296910212708
0.0559159892536731 -4.59362253541383
0.218846843142726 -2.58338087676663
0.155716596244114 -2.98556111742117
0.0375170784281639 -5.22094198129117
0.0511388489918011 -4.70881681849667
0.0156146245291025 -6.53686928375395
0.182175321260046 -2.89022124317629
0.350400033712519 -1.85002517050683
0.134796778038711 -3.27513524350887
0.197388415206553 -2.61690365464298
0.0567106436614751 -4.57536600948576
0.0334860754120504 -5.37541568905094
0.0180647157619915 -6.08403581621393
0.0156146245291025 -6.53686928375395
0.134796778038711 -3.34062956198709
0.0294437778924818 -5.4024187113784
0.02782368222432 -5.62586629580231
0.137052751979079 -3.28794012923661
0.19305816170782 -2.6911066620507
0.0479452781450934 -4.6191361911588
0.0717265041011351 -4.00794756540124
0.211015762750295 -2.6006565431047
0.0896969427532129 -3.95118883111698
0.125737438751244 -3.47880241454671
0.052732987320728 -4.71199038440227
0.0415368498805017 -5.08222202388863
0.290182510878413 -2.18279917408774
0.0205106531224741 -5.92894902855114
0.0270129516377197 -5.752145609284
0.384980265422664 -1.35394477299978
0.0164317840190259 -6.46370432066014
0.0399302850809735 -5.13602028660903
0.141554144214019 -3.17324437778816
5.2524215897993 7.0816911012033
0.108979440984788 -3.61672357444953
0.043141627622042 -4.97742695778135
0.0262017652003298 -5.79569777061395
0.236488234895494 -2.14840937588359
0.0904732112900415 -3.89020369041208
0.0803489940163342 -4.09273512258323
0.0359060285221786 -5.28065121223688
0.0865876849960907 -3.97044766183489
0.125737438751244 -3.47880241454671
0.0717265041011351 -4.17710239096445
0.0407337911117068 -5.05289410356939
0.0147970019280805 -6.61403666112067
0.101297340613605 -3.64217973295872
0.102067394029747 -3.76208202338941
0.0196958013409197 -6.0869941363287
0.216715306127219 -2.4330403808236
0.125737438751244 -3.27299150423384
0.0582986405646672 -4.57857566653223
0.047145779625941 -4.81311013805306
0.0350998284224681 -5.24730071413709
0.0302531439955548 -5.59045911742137
0.0551208968990825 -4.69536970220982
0.047145779625941 -4.86035905842581
0.0270129516377197 -5.752145609284
0.13404400210674 -3.18820344018333
0.666353151851977 -0.610064073533252
0.0164317840190259 -6.32468185063292
0.0326785214917827 -5.40851992925844
0.0196958013409197 -6.20401723660845
0.0302531439955548 -5.51290938480976
0.179988867129671 -2.91618243145494
0.107446289893755 -3.65462497492584
0.108979440984788 -3.67889586919437
0.152746559084224 -3.13078069723541
0.107446289893755 -3.46010937953799
0.109745405983343 -3.49202357224384
0.0221389772692485 -6.03660783308492
0.160160218979586 -3.03477116966195
0.0262017652003298 -5.70665139894091
0.0575048606046759 -4.59682727942256
0.02782368222432 -5.70991933707497
0.0582986405646672 -4.50164542357448
0.157940118452902 -2.9448162087782
0.0342931775538776 -5.41182212172186
0.0795672573183184 -4.04946372087041
0.072512499784368 -4.19368651299311
0.036711778356521 -5.31482864273339
0.0375170784281639 -5.10259309064066
0.462583083546636 -1.16442943499093
0.036711778356521 -5.25046969297378
0.254609280411207 -2.39416851935317
0.357511697429679 -1.74963235397142
0.0164317840190259 -6.46370432066014
0.105911507790615 -3.73703346642221
0.0974408960802218 -3.844491277505
0.15868053162845 -3.04519304402802
0.0213250449255782 -6.0902165969959
0.0286339574721787 -5.58717741494183
0.0262017652003298 -5.79569777061395
0.0748679207824977 -4.15361868805585
0.351695673710592 -1.90192014453615
0.0147970019280805 -6.61403666112067
0.0503411187857478 -4.86697643127318
0.43961552199951 -1.53919041866255
0.0543253661147181 -4.67247577233128
0.0164317840190259 -6.46370432066014
0.0455454521840987 -4.85722640763283
0.0294437778924818 -5.54954337241954
0.072512499784368 -3.99605910317155
0.209587351702033 -2.66932460007719
0.255993824702586 -2.29660310975317
0.129519079293671 -3.40622894778185
0.128007612376071 -3.43837160894801
0.0670015161192765 -4.35869718449075
0.125737438751244 -3.42453237070423
0.197388415206553 -2.75518584823423
0.188714871801571 -2.70345253096634
0.0196958013409197 -6.20401723660845
0.0180647157619915 -6.32787348700006
0.115858529709955 -3.43101910668464
0.0213250449255782 -5.9817445062366
0.0310620562908646 -5.47722483066388
0.129519079293671 -3.38880442482211
1.33803307065017 0.792813527905771
0.0630521705353017 -4.51133187758662
0.0958954272223186 -3.88939649402779
0.176337397094119 -2.9142214638962
0.0590919840220464 -4.56057442170259
0.0188804890610183 -6.14274614979734
1.2594493833388 1.0869854021917
0.0172484809221768 -6.3941510953948
0.0455454521840987 -4.95641312158383
0.207442079870476 -2.63845402609992
0.0245780227206658 -5.70358824609897
0.0229524506716238 -5.98497992153039
0.0943483010248402 -3.88606019805383
0.198828949565768 -2.58971780286253
1.20672627978589 0.685403400564178
0.952115769171946 0.365772227943242
0.0172484809221768 -6.3941510953948
0.121186346520057 -3.52495405491838
4.49530101147236 5.85922685787773
0.173409552272114 -2.80023897828504
0.0567106436614751 -4.46169964913672
0.0334860754120504 -5.30835956905204
0.0858093223978257 -3.90553460905696
0.445088344312995 -1.28729625394661
0.0164317840190259 -6.46370432066014
0.0188804890610183 -6.26458022244449
0.383080732507182 -1.68816632718551
0.116620852074265 -3.47785249185172
0.0622610024096943 -4.45423798196977
0.0598848914566187 -4.46772203977814
0.15200309344505 -3.1364199574181
0.0326785214917827 -5.40851992925844
0.0334860754120504 -5.37541568905094
0.219556656215293 -2.61002721423336
0.242088222677368 -2.40830625196411
0.179259312099768 -2.88369232847891
0.0439433475875969 -4.95318239499405
0.143799584419664 -3.23125254410357
0.280010705821121 -2.14737060594598
0.0213250449255782 -5.9817445062366
0.064633206354782 -3.76524630911177
0.0819111977866175 -3.26088983562259
0.0958954272223186 -3.84120281899962
0.100526875953964 -3.63040963085487
0.039126331289821 -5.1637418370555
0.0350998284224681 -5.37872169034581
0.304303619123066 -2.04886012704738
0.0172484809221768 -6.3941510953948
0.0164317840190259 -6.46370432066014
0.0927995139293536 -3.69976842832912
0.078785096799898 -4.08953928293916
0.0172484809221768 -6.3941510953948
0.482827588820809 -1.26488969841329
0.134796778038711 -3.29123219485337
0.132537270856586 -3.31093244052497
0.0262017652003298 -5.79569777061395
0.130274219348017 -3.15867138351918
0.0881431514981321 -3.9999024589543
0.200268046982741 -2.62291144827615
0.165327205974255 -3.02580015025232
0.0302531439955548 -5.59045911742137
0.183631118599408 -2.66661617748044
0.143051492600522 -3.20655031930258
0.0221389772692485 -5.93195241823507
0.0294437778924818 -5.62914355351088
0.107446289893755 -3.71848942791012
0.047145779625941 -4.9092079501179
0.0479452781450934 -4.88621422667123
0.0966683685967619 -3.73983954155131
0.140055240140602 -3.32728402261765
0.229457543393971 -2.42422989306799
0.072512499784368 -4.28744072519047
0.220975235524169 -2.46905066087621
0.0764360677204665 -4.18659016485027
0.0630521705353017 -4.51133187758662
0.269766674324318 -2.17960363039988
0.0447446222768361 -4.87984278944513
0.11356914275893 -3.50890955052176
0.29423123675607 -2.17044288437954
0.0415368498805017 -4.923262629951
0.047145779625941 -4.9092079501179
0.0873656278787256 -4.06586487958319
0.0164317840190259 -6.46370432066014
0.0630521705353017 -4.4741063999762
0.0654230749980486 -4.4608130531375
0.064633206354782 -4.4774357787482
0.177068430826958 -2.87281938394402
0.0590919840220464 -4.56057442170259
0.119666119782036 -3.50277753198918
0.0221389772692485 -5.93195241823507
0.0904732112900415 -3.96569757460847
2.71536253832599 3.04301805650662
0.140804886840186 -3.24037037106787
0.0286339574721787 -5.66894210329207
0.124222002644582 -3.49398015956892
0.0196958013409197 -6.0869941363287
0.648541875735516 -0.72937226049165
0.0503411187857478 -4.86697643127318
0.0717265041011351 -4.17710239096445
0.0334860754120504 -5.37541568905094
0.039126331289821 -5.1637418370555
0.0479452781450934 -4.88621422667123
0.063842905025302 -4.35241569457028
0.0213250449255782 -6.0902165969959
0.0180647157619915 -6.32787348700006
0.0811303073529981 -4.16675781582078
0.069365944467504 -4.38075233656555
0.0213250449255782 -6.0902165969959
0.943978236605059 0.0212303284162573
0.0717265041011351 -4.26974988710551
0.0543253661147181 -4.55121875109157
0.0270129516377197 -5.665669429536
0.187989717204304 -2.75119844104281
0.0294437778924818 -5.54954337241954
0.117382771838945 -3.48866039713002
0.0164317840190259 -6.46370432066014
0.386245232659242 -1.44831285022804
0.0245780227206658 -5.88712473161839
0.0164317840190259 -6.46370432066014
0.039126331289821 -5.04981658745916
0.0567106436614751 -4.46169964913672
0.0350998284224681 -5.31151526026363
0.0334860754120504 -5.37541568905094
0.105143504024334 -3.37651684793564
0.166063838638147 -3.0207147091129
0.15868053162845 -3.00481611360826
4.7082049375211 6.24556083947856
0.207442079870476 -2.64878680692993
0.0229524506716238 -5.98497992153039
2.51729734245726 2.71531329386243
0.025390122399238 -5.8406599932794
0.0543253661147181 -4.67247577233128
0.362661885999069 -1.60313016681522
0.0383219292389346 -5.2537901758646
0.0927995139293536 -3.93241503363984
0.0662125114286297 -4.2121388063795
0.0447446222768361 -5.03382850679181
0.267022603043606 -1.85965602457901
0.0858093223978257 -4.09033757940307
0.0156146245291025 -6.53686928375395
0.0318705152870219 -5.44244283931774
0.0896969427532129 -3.97699442146542
0.0213250449255782 -6.0902165969959
0.365871442474959 -1.72320944705446
0.078785096799898 -4.14696789035355
0.297596517127082 -1.95407012383053
0.0551208968990825 -4.65315279138706
0.0156146245291025 -6.39096853231537
0.189439662091063 -2.77680133820348
0.131028964351309 -3.30779677840688
0.0662125114286297 -4.48085744196728
0.039126331289821 -5.10565496291148
0.408204485235382 -1.43303143089232
0.0551208968990825 -4.65315279138706
0.0756522073149352 -4.11166729013821
0.0147970019280805 -6.61403666112067
0.0188804890610183 -6.26458022244449
0.0455454521840987 -4.95641312158383
0.0375170784281639 -5.22094198129117
0.0164317840190259 -6.32468185063292
0.146041535206333 -3.22841389091592
0.0677900895419648 -4.41218501822506
0.0881431514981321 -3.94794053818926
0.0399302850809735 -5.13602028660903
0.544178860271918 -1.04885620843209
0.0172484809221768 -6.26138013130816
0.568898538944476 -1.00079667422335
0.039126331289821 -5.1637418370555
0.216004093373901 -2.58684737903884
0.128763543774497 -3.50425973649966
0.111276117045656 -3.47646567285012
0.0614694001726108 -4.47086868660062
0.0606773633473983 -4.56388569157868
0.0262017652003298 -5.62278311382716
0.0188804890610183 -6.14274614979734
0.047145779625941 -4.86035905842581
0.302964690914768 -2.02532202553841
0.259449383338805 -2.4192899381617
0.0188804890610183 -6.26458022244449
0.112805205732401 -3.57473396132906
0.0172484809221768 -6.3941510953948
0.0974408960802218 -3.91756993404275
0.537932188261263 -1.13518279421922
0.0245780227206658 -5.88712473161839
0.0551208968990825 -4.69536970220982
0.200268046982741 -2.7176232718488
0.036711778356521 -5.25046969297378
0.0756522073149352 -4.14053968246502
0.0229524506716238 -5.88387756068834
0.0951220715131601 -3.80450338616598
0.0310620562908646 -5.55282939166238
0.0229524506716238 -5.88387756068834
0.0213250449255782 -5.88086088844852
0.039126331289821 -5.1637418370555
0.084251336241134 -3.97868801905084
0.0286339574721787 -5.58717741494183
0.0912490623659537 -3.90412318162873
2.01090695404835 1.98741806783364
0.140055240140602 -3.20026945397208
0.629440080879527 -0.688661563872932
0.102837036641165 -3.70864965610254
0.19305816170782 -2.77916899751549
0.0826916657747559 -4.02857176600872
0.110510964526586 -3.57983775063809
0.0180647157619915 -6.20080923161858
1.37673083211135 1.75164223291171
0.0943483010248402 -3.79144288219376
0.0342931775538776 -5.41182212172186
0.025390122399238 -5.74888257244277
0.743396270176613 -0.514490648075896
0.0756522073149352 -4.11166729013821
0.296924088757468 -2.14031212359629
0.187989717204304 -2.83131140557178
0.084251336241134 -4.08692171369668
0.0662125114286297 -4.48085744196728
0.316961841994013 -1.97591923580917
1.01765665606732 0.229537511059664
1.40913816774509 0.786597116771554
0.557153331271377 -1.09469870544657
0.547009339973032 -1.07578285055383
0.0221389772692485 -6.03660783308492
0.128763543774497 -3.46721397571199
0.124979919678503 -3.46795256082958
0.123463687231123 -3.44652559106483
0.525931090791068 -1.13205041235646
0.330167380793281 -1.8575129410794
0.0927995139293536 -3.95788402874913
0.0896969427532129 -3.97699442146542
0.0350998284224681 -5.24730071413709
0.362019116979353 -1.75789936597679
0.0188804890610183 -6.26458022244449
1.65747500050552 1.31388529995349
0.0834717117742345 -4.07127545413323
0.02782368222432 -5.62586629580231
0.0342931775538776 -5.34309249495212
0.253223406105895 -2.18132937575485
0.0415368498805017 -5.13935426473125
0.203141942436851 -1.65505439637959
0.181446871337532 -2.8947112260902
0.416276395912202 -1.52425653478077
0.0606773633473983 -4.41536426247914
0.0270129516377197 -5.752145609284
0.907441347682735 -0.135988546668238
0.198108862183268 -2.72915324792496
0.927998514332936 -0.0145848529669109
0.13404400210674 -3.18820344018333
0.0196958013409197 -6.20401723660845
0.257377041530395 -2.25172976451744
0.115095804320321 -3.65050426231818
0.137803960036087 -3.34728385386918
0.0487443338514183 -4.81625506576987
0.025390122399238 -5.8406599932794
0.116620852074265 -3.61294128005105
0.495777202855017 -1.190860214565
0.0463458378029017 -4.88296910212708
0.48696054244995 -1.18864697561972
0.0654230749980486 -4.4608130531375
0.171209762711141 -2.99897851369005
0.0262017652003298 -5.79569777061395
0.240690262257045 -2.32008492708038
0.548704966073284 -1.01065453286032
0.121186346520057 -3.48737998258406
0.164590196997364 -3.07203583068404
0.039126331289821 -5.1637418370555
0.0423394618850071 -5.11219128725316
0.0873656278787256 -3.90860337308456
0.0455454521840987 -4.95641312158383
0.0455454521840987 -4.85722640763283
0.845331970214163 -0.179528015273951
0.036711778356521 -5.31482864273339
0.271136755187866 -2.131081427432
0.139305203710457 -3.30094368515831
0.134796778038711 -3.29123219485337
0.0302531439955548 -5.59045911742137
0.0415368498805017 -5.08222202388863
0.131028964351309 -3.25949249945277
0.0294437778924818 -5.62914355351088
0.025390122399238 -5.8406599932794
0.02782368222432 -5.62586629580231
0.0221389772692485 -5.93195241823507
0.387509091733403 -1.66513471641319
0.02782368222432 -5.47116272411125
0.0164317840190259 -6.46370432066014
0.0423394618850071 -5.11219128725316
0.0989847111455589 -3.69012843103893
0.903029432804353 0.283208511693777
5.43351015935032 7.46992591903772
0.182903403557048 -2.82590577300504
0.103606268885936 -3.69947312188049
0.0213250449255782 -6.0902165969959
0.210301734009717 -2.64488408608415
0.481052692093901 -1.21917153173257
0.329509966773753 -1.86498113104526
0.131028964351309 -3.35777457441313
0.193780773814532 -2.69799442300886
0.0237654656499666 -5.93519384559675
0.0245780227206658 -5.70358824609897
0.102067394029747 -3.78469237892651
0.13404400210674 -3.38144301312703
0.167535976562709 -3.01062018738515
0.0479452781450934 -4.79158713268314
0.209587351702033 -2.7228999252829
0.35104799915835 -1.89098850762854
0.0156146245291025 -6.39096853231537
0.0543253661147181 -4.67247577233128
0.112805205732401 -3.61468616849803
0.458980846866441 -1.39607896325656
0.118905405268819 -3.54874520086895
0.211729438273575 -2.64814551411708
0.0503411187857478 -4.77356306600277
0.188714871801571 -2.78088627498661
0.025390122399238 -5.8406599932794
0.568898538944476 -0.981078851216746
0.262207883301368 -2.23513975410424
0.241389411793814 -2.41991822787939
0.108213069099097 -3.66670336964239
0.0262017652003298 -5.70665139894091
0.0156146245291025 -6.39096853231537
0.100526875953964 -3.7147356902246
0.267022603043606 -2.15864812677636
2.95872045415727 3.43350209509338
0.0463458378029017 -4.88296910212708
0.204576746176087 -2.69500170218039
2.58785160633157 3.48518670909404
0.0951220715131601 -3.78158287530644
0.11356914275893 -3.58623871775032
0.619255678275034 -0.855782596175494
0.258068152940444 -2.2259396270101
0.0834717117742345 -3.91345423329226
0.0873656278787256 -3.90860337308456
0.0423394618850071 -5.11219128725316
0.163852811322794 -2.98279222596915
0.0487443338514183 -4.86360880714791
0.242088222677368 -2.48029452771196
0.0717265041011351 -4.26974988710551
0.0262017652003298 -5.79569777061395
0.104375091201434 -3.75587014615219
0.0575048606046759 -4.5573599238907
0.951261345077745 0.0829666298307191
0.270451877396277 -2.36058308604449
0.0439433475875969 -5.05944780944304
0.154974659976341 -3.21790762439189
0.0535293964167952 -4.73547478857065
0.100526875953964 -3.78138102191232
0.0229524506716238 -5.98497992153039
0.132537270856586 -3.41291108519604
0.0519361383411278 -4.82288717447131
0.0188804890610183 -6.26458022244449
0.461983335027964 -1.46461229847083
0.362661885999069 -1.7792258821157
0.215292529837459 -2.70412814859574
0.21386834902991 -2.50965631570764
0.0156146245291025 -6.39096853231537
0.255993824702586 -2.31294275274488
0.0205106531224741 -6.14596159291153
0.0310620562908646 -5.47722483066388
0.069365944467504 -4.38075233656555
0.025390122399238 -5.8406599932794
0.304972617531014 -2.07464445795614
0.0511388489918011 -4.84474977989659
0.0479452781450934 -4.88621422667123
0.0951220715131601 -3.87553429119992
0.460783089500426 -1.411946857099
0.139305203710457 -3.30094368515831
0.258068152940444 -2.31364172778295
0.13329083318288 -3.30432640123725
0.0543253661147181 -4.67247577233128
0.0147970019280805 -6.61403666112067
0.0511388489918011 -4.70881681849667
0.478682761308989 -1.02976137138053
0.159420565007533 -3.09541992932198
0.0551208968990825 -4.65315279138706
0.0221389772692485 -5.93195241823507
0.535653948481244 -0.591511154706637
0.0551208968990825 -4.73885932303629
0.0164317840190259 -6.32468185063292
0.047145779625941 -4.9597689808917
0.063842905025302 -4.45748015812528
0.0359060285221786 -5.28065121223688
0.0237654656499666 -5.83740732107197
0.157940118452902 -3.05044411902229
0.0359060285221786 -5.28065121223688
0.0772195024618956 -4.20338902190622
0.0407337911117068 -4.89696675915215
0.0575048606046759 -4.51894357612894
3.64669581657014 4.57325232035151
0.0575048606046759 -4.63740477186144
0.0670015161192765 -4.32516584114601
0.047145779625941 -4.76735969522586
0.0740832076595945 -4.16683435926246
0.0164317840190259 -6.46370432066014
0.0551208968990825 -4.69536970220982
0.341949892171572 -1.569112749072
0.122704973019112 -3.47218707264502
0.11356914275893 -3.6891203245409
0.0164317840190259 -6.46370432066014
0.052732987320728 -4.62782004983077
0.0383219292389346 -5.1920411329548
0.02782368222432 -5.62586629580231
0.0359060285221786 -5.28065121223688
0.228752586115889 -2.1823456116511
0.143799584419664 -3.24686462438332
0.0205106531224741 -6.03337872844937
0.203859522675912 -2.63571754508293
0.108979440984788 -3.72188428503242
0.0196958013409197 -6.0869941363287
0.0270129516377197 -5.665669429536
0.331481310793836 -1.85461248893086
0.099755999611344 -3.83767132714718
0.0622610024096943 -4.52861611420145
0.171209762711141 -2.98581991866672
0.084251336241134 -4.08692171369668
0.0559159892536731 -4.63410871543743
0.0567106436614751 -4.65644492866752
0.163115048565275 -3.06869475657952
0.063842905025302 -4.49427360986902
0.0811303073529981 -4.08030637601561
0.21315573106487 -2.59041348706298
0.508611614591041 -1.27303269996322
0.0654230749980486 -4.42485271028101
0.19305816170782 -2.48266659686192
0.0407337911117068 -4.94709308870346
0.036711778356521 -5.18885961881715
0.0439433475875969 -5.00533691675956
0.40383929267398 -1.59955118031311
0.0439433475875969 -4.95318239499405
0.0551208968990825 -4.61213621275267
0.0989847111455589 -3.49108620390313
0.0764360677204665 -4.15679091251027
0.132537270856586 -3.31093244052497
0.650122334218449 -0.528083419230788
0.072512499784368 -4.19368651299311
0.0407337911117068 -4.99902393978879
0.0795672573183184 -4.10528817292631
0.0213250449255782 -6.0902165969959
0.0654230749980486 -4.42485271028101
0.302294760537794 -2.06121539111265
0.0302531439955548 -5.30251725004509
0.0399302850809735 -5.13602028660903
0.203141942436851 -0.95509793020602
0.0559159892536731 -4.67576394002716
0.0188804890610183 -6.26458022244449
0.151259244477352 -3.12756576736163
0.0463458378029017 -4.93260301352947
0.182175321260046 -2.83019296153414
0.0350998284224681 -5.18582298247598
0.689593775007857 -0.530281029060709
0.10667910293556 -3.64265869084082
0.0147970019280805 -6.61403666112067
0.182175321260046 -2.54322277091213
0.825885850472187 -0.103025816805993
0.036711778356521 -5.18885961881715
0.0551208968990825 -4.69536970220982
0.0221389772692485 -5.83437809582415
0.02782368222432 -5.62586629580231
0.0245780227206658 -5.70358824609897
0.025390122399238 -5.8406599932794
0.0262017652003298 -5.54352365068465
0.0535293964167952 -4.69208555680999
0.0188804890610183 -6.14274614979734
0.329509966773753 -1.84702387480118
0.154232341955905 -3.07710994700764
0.0966683685967619 -3.85475120754959
0.0748679207824977 -4.06792819691627
0.0575048606046759 -4.67915666498928
0.302294760537794 -2.13919364044091
0.0147970019280805 -6.61403666112067
0.0598848914566187 -4.46772203977814
0.098213010115718 -3.67799860666245
0.0205106531224741 -6.14596159291153
0.025390122399238 -5.66259603292999
0.437176476548092 -1.13373263776802
0.069365944467504 -4.0718486851402
0.239990773738668 -2.27392098288161
0.0147970019280805 -6.61403666112067
0.0286339574721787 -5.66894210329207
0.072512499784368 -4.2555075517982
0.0205106531224741 -6.03337872844937
0.0229524506716238 -5.98497992153039
0.603027216483148 -0.889617550738626
0.124979919678503 -3.44977115755424
3.00844466636621 3.70127570554304
0.206010124377345 -2.67697471181648
0.324899661418653 -1.98891976233849
0.0551208968990825 -4.65315279138706
0.114332675478995 -3.63845402609992
0.0701532269104457 -4.26653832116651
0.207442079870476 -2.70159082167898
2.30162451892718 2.46782138778109
0.23016215637056 -2.53173427324374
0.0575048606046759 -4.48152370879857
0.237189423264528 -2.40160782889847
0.125737438751244 -3.42453237070423
0.156458151151672 -3.03368890540294
0.0237654656499666 -5.93519384559675
0.0662125114286297 -4.44440029352434
0.0582986405646672 -4.61863589569249
0.236488234895494 -2.43986871213513
0.0237654656499666 -5.93519384559675
0.636367161789414 -0.645755055151013
0.211729438273575 -2.65854819207967
0.0326785214917827 -5.21185798982564
0.0334860754120504 -5.37541568905094
0.0221389772692485 -6.03660783308492
0.0318705152870219 -5.44244283931774
0.0172484809221768 -6.26138013130816
0.177799094322388 -2.86835542156537
3.28145607917448 4.01987962096941
4.28379112161142 5.66434057869414
0.0415368498805017 -5.08222202388863
0.0229524506716238 -5.98497992153039
0.132537270856586 -3.27848088820254
0.0575048606046759 -4.5573599238907
0.0575048606046759 -4.59682727942256
0.052732987320728 -4.66929146642271
2.61750638593447 3.93803955787713
0.10667910293556 -3.581996604704
0.0630521705353017 -4.20653283452724
0.801914799874105 0.0343523626905133
0.119666119782036 -3.48415476592269
0.181446871337532 -2.95754558728087
0.0156146245291025 -6.39096853231537
0.0575048606046759 -4.59682727942256
0.111276117045656 -3.552029400553
0.427993154382757 -1.57241553167543
0.0188804890610183 -6.26458022244449
0.0551208968990825 -3.99617999771563
0.478682761308989 -1.23240358937255
0.0359060285221786 -5.28065121223688
0.2752392083055 -2.12566545306277
0.0463458378029017 -4.93260301352947
0.0294437778924818 -5.4024187113784
1.60845701228245 1.20746832595985
0.215292529837459 -2.44809319763262
0.0873656278787256 -3.9850923927862
0.227341637308181 -2.50626528340348
0.0511388489918011 -4.79800116575016
0.0889202563059808 -3.83894465002058
0.0359060285221786 -5.21776664671641
0.288153879129736 -2.23504166587567
0.0237654656499666 -5.83740732107197
0.0717265041011351 -4.20732860641296
0.174142070714299 -2.96641538305217
0.0180647157619915 -6.08403581621393
0.108213069099097 -3.73111691294362
1.41410762812781 0.880691629846436
0.0670015161192765 -4.19832966347875
0.039126331289821 -5.10565496291148
0.0164317840190259 -6.46370432066014
0.118905405268819 -3.58797436453448
0.581653565690581 -0.922769725469711
0.241389411793814 -2.41991822787939
0.56163897823018 -0.978679620766705
0.273873019717716 -2.19651184774486
0.0188804890610183 -6.26458022244449
0.0709400799656144 -4.28415267729817
0.446908014565866 -1.3987933010148
0.112805205732401 -3.67676880891096
0.190888151209618 -2.67067469047381
0.111276117045656 -3.6114184021711
0.063842905025302 -4.49427360986902
0.128007612376071 -3.35141976217473
0.195224913115187 -2.8012684165956
0.0221389772692485 -6.03660783308492
5.69383020449171 8.41292309668779
0.025390122399238 -5.74888257244277
0.140055240140602 -3.34397691162601
0.15868053162845 -3.10084926424701
0.0685782321678971 -4.29551709755914
0.534513478033798 -1.21468949872344
0.039126331289821 -5.22426592045226
0.116620852074265 -3.53420623289121
0.429220980023581 -1.40846336454173
1.00371350279906 0.0582945476908625
0.0535293964167952 -4.78020952770188
0.0740832076595945 -4.22749108850641
0.0318705152870219 -5.51619960283647
0.166063838638147 -2.94236455646134
0.0582986405646672 -4.61863589569249
0.444481277171326 -1.37523388205217
0.0717265041011351 -4.23820167434415
0.099755999611344 -3.76843690860516
3.83783923013647 4.85834980079765
0.0423394618850071 -4.80435122303388
0.0834717117742345 -3.79396278247281
0.304303619123066 -2.14066495954612
0.0164317840190259 -6.46370432066014
0.195946441032647 -2.63433213840906
0.0974408960802218 -3.89279679167493
0.306977753421391 -2.05533251071143
0.0447446222768361 -4.87984278944513
4.30053471176118 5.64878656759111
0.196667608276301 -2.73692297833502
0.0685782321678971 -4.43162187062638
0.0463458378029017 -4.78854781033784
0.0756522073149352 -4.20007796850307
0.0156146245291025 -6.53686928375395
0.0858093223978257 -4.03507776479604
0.140804886840186 -3.35412391669836
1.24069026225704 0.730727281794176
0.115858529709955 -3.05619874357479
0.0334860754120504 -5.44574113619684
0.0598848914566187 -4.36193584236021
0.312311197724432 -2.09656977753376
0.366512497824716 -1.4494801540689
0.0221389772692485 -6.03660783308492
0.0559159892536731 -4.63410871543743
0.0383219292389346 -5.2537901758646
0.166063838638147 -3.00735728255924
0.0172484809221768 -6.3941510953948
0.0772195024618956 -4.14371672634064
0.0399302850809735 -5.07901735106723
0.19305816170782 -2.6594214688445
0.043141627622042 -4.97742695778135
0.241389411793814 -2.41991822787939
0.0479452781450934 -4.83812498886723
0.0487443338514183 -4.81625506576987
1.01765665606732 0.107460354843134
0.0858093223978257 -3.95596479318848
0.098213010115718 -3.88227765948701
0.0439433475875969 -5.05944780944304
0.0819111977866175 -4.06799967230784
0.512092183326003 -1.10907058353375
0.0342931775538776 -5.21473895401884
0.236488234895494 -2.44886859140896
0.118905405268819 -3.5105545634294
0.290182510878413 -2.08836078902924
0.047145779625941 -4.9092079501179
0.0294437778924818 -5.54954337241954
0.15200309344505 -3.1807131078126
0.177799094322388 -3.00769238124656
0.0334860754120504 -5.30835956905204
0.0262017652003298 -5.70665139894091
0.13630115256594 -3.3272412482858
0.0164317840190259 -6.46370432066014
0.0399302850809735 -5.19536847106858
0.0286339574721787 -5.66894210329207
0.226635645103787 -2.61683103895724
0.0286339574721787 -5.66894210329207
0.0245780227206658 -5.88712473161839
0.039126331289821 -5.10565496291148
0.0614694001726108 -4.47086868660062
0.114332675478995 -3.59784742302134
0.0495429472351597 -4.84137928134378
0.0850305396307963 -4.04702737722263
0.187989717204304 -2.79643116739868
1.52621799444934 1.32440038175492
0.0559159892536731 -4.63410871543743
0.0463458378029017 -4.93260301352947
0.128763543774497 -3.52314555863072
0.392553485127465 -1.49461515446523
0.127251284683316 -3.24424187655249
0.0196958013409197 -6.20401723660845
0.0495429472351597 -4.84137928134378
0.0196958013409197 -6.20401723660845
0.0156146245291025 -6.53686928375395
0.0630521705353017 -4.4024187113784
0.0294437778924818 -5.62914355351088
0.0302531439955548 -5.51290938480976
0.0147970019280805 -6.61403666112067
0.102067394029747 -3.8310047578342
0.0205106531224741 -6.03337872844937
0.0966683685967619 -3.63340927251554
0.208157524983521 -2.69788381209771
0.0205106531224741 -6.14596159291153
0.0302531439955548 -5.4393164263491
0.139305203710457 -3.25286454496669
0.0858093223978257 -4.06244310991118
0.0447446222768361 -5.03382850679181
0.0213250449255782 -6.0902165969959
0.0511388489918011 -4.84474977989659
0.0350998284224681 -5.37872169034581
0.699803973610076 -0.411975837568867
0.232977171977614 -2.48189399003647
0.2052936132919 -2.70200672377408
0.169741370685253 -2.943853994117
0.0795672573183184 -4.13403190552637
0.0205106531224741 -6.14596159291153
0.0180647157619915 -6.20080923161858
0.0156146245291025 -6.39096853231537
0.0598848914566187 -4.58188319865584
6.09330789299407 9.14119358583898
0.036711778356521 -5.31482864273339
1.23227393285041 0.526117214736788
0.0717265041011351 -4.14749647762586
0.110510964526586 -3.6404071986423
0.260829292617501 -2.14171771673161
0.499288835519978 -1.15533048539733
0.063842905025302 -4.42160177119663
0.0889202563059808 -3.7252370492415
0.0630521705353017 -4.51133187758662
0.0407337911117068 -5.10885406172221
0.0147970019280805 -6.61403666112067
0.0245780227206658 -5.79243981648729
0.100526875953964 -3.82758550531332
0.0229524506716238 -5.88387756068834
0.0318705152870219 -5.30536055269915
0.0590919840220464 -4.60013103128794
0.188714871801571 -2.76956658872461
0.183631118599408 -2.89353903729501
0.0756522073149352 -4.20007796850307
0.0551208968990825 -4.69536970220982
0.0889202563059808 -3.91173569058335
0.063842905025302 -4.42160177119663
0.208157524983521 -2.71950268019256
0.0740832076595945 -4.25880340342607
2.32539432798989 2.5121576751242
0.0221389772692485 -6.03660783308492
0.154232341955905 -3.17825495146921
0.146041535206333 -3.05349152537877
0.0567106436614751 -4.69875971408214
0.0873656278787256 -3.85977460529058
0.140804886840186 -3.20945135318638
0.0717265041011351 -4.23820167434415
0.109745405983343 -3.62851093125085
0.191611850768756 -2.74235320740442
0.0180647157619915 -6.32787348700006
0.0302531439955548 -5.51290938480976
0.0164317840190259 -6.46370432066014
1.04994208820904 0.272877118393053
0.225929307248362 -2.65100978560128
0.0662125114286297 -4.2121388063795
0.052732987320728 -4.75599169093928
0.155716596244114 -3.06636059997458
0.152746559084224 -3.14533720288424
0.0196958013409197 -6.20401723660845
0.0795672573183184 -4.04946372087041
0.0318705152870219 -5.51619960283647
0.0606773633473983 -4.60353445616939
0.211729438273575 -2.59722837343412
0.174874217414046 -2.83824350610042
0.0630521705353017 -4.51133187758662
0.633706834572574 -0.936341485414984
0.0834717117742345 -3.96416694984596
0.0156146245291025 -6.53686928375395
0.0748679207824977 -4.06792819691627
0.0172484809221768 -6.3941510953948
0.316298381397869 -2.01050952419351
0.039126331289821 -5.10565496291148
0.039126331289821 -5.22426592045226
0.104375091201434 -3.66917701056189
0.116620852074265 -3.57303670270202
0.0310620562908646 -5.55282939166238
0.0350998284224681 -5.37872169034581
0.168271482589799 -2.85445666046487
0.0188804890610183 -6.26458022244449
0.630507952905255 -0.64171497062862
0.238590778441141 -2.46737632724967
0.0920244964297114 -3.82151412635024
0.039126331289821 -5.04981658745916
0.0221389772692485 -5.93195241823507
0.0463458378029017 -4.93260301352947
0.0188804890610183 -6.26458022244449
0.052732987320728 -4.75599169093928
0.274556275729013 -2.21719406653007
0.101297340613605 -3.74928368096898
0.0383219292389346 -5.1920411329548
0.175605992748471 -2.99589288971323
0.137803960036087 -3.33055287884214
0.123463687231123 -3.44652559106483
0.025390122399238 -5.8406599932794
0.705388934112825 -0.428352473461933
0.0943483010248402 -3.79144288219376
0.686516571478848 -0.46112069237184
0.0262017652003298 -5.62278311382716
0.0709400799656144 -4.10275579265625
0.0270129516377197 -5.752145609284
0.102067394029747 -3.76208202338941
0.176337397094119 -2.93936849278659
0.151259244477352 -3.11318658694709
0.025390122399238 -5.74888257244277
0.162376908338945 -3.00599103811135
0.0834717117742345 -4.07127545413323
0.182903403557048 -2.88575219014462
0.238590778441141 -2.51383940930483
0.103606268885936 -3.69947312188049
0.02782368222432 -5.70991933707497
0.0511388489918011 -4.75271995342985
0.0147970019280805 -6.61403666112067
0.0447446222768361 -5.03382850679181
0.164590196997364 -3.10011821610847
0.140055240140602 -3.26237939749444
0.0156146245291025 -6.53686928375395
0.0415368498805017 -5.08222202388863
0.152746559084224 -2.97966255191777
0.0935741153121975 -3.89667757194045
0.047145779625941 -4.9092079501179
0.0221389772692485 -6.03660783308492
0.0717265041011351 -4.3687578465386
0.0334860754120504 -5.44574113619684
5.5092830026848 7.92645028858214
0.167535976562709 -3.07883729951858
0.258758933437668 -1.73664048299029
0.105143504024334 -3.76877894692547
0.0896969427532129 -3.87643112430123
0.653278066517661 -0.787069766376007
0.0180647157619915 -6.20080923161858
0.084251336241134 -4.08692171369668
0.118144289429014 -3.49956059217108
1.7852305477039 2.14192111686866
0.0245780227206658 -5.88712473161839
0.203859522675912 -2.65641806019738
0.13404400210674 -3.28159024508992
0.102067394029747 -3.80766274044268
0.70285299561334 -0.521062063453622
0.185812063898934 -2.82058387560799
1.06226100240969 1.41785099187968
0.0717265041011351 -4.23820167434415
0.0764360677204665 -4.07091730038075
0.078785096799898 -4.11796785169096
0.0463458378029017 -4.88296910212708
0.0535293964167952 -4.73547478857065
0.0156146245291025 -6.39096853231537
0.036711778356521 -5.31482864273339
0.0717265041011351 -4.33499457901298
0.71699717793361 -0.487757082083507
0.0262017652003298 -5.79569777061395
0.102067394029747 -3.63339164388211
0.0543253661147181 -4.63091402662032
0.0164317840190259 -6.46370432066014
0.122704973019112 -3.4906550059917
0.112040863971005 -3.46876491717451
0.111276117045656 -3.5913491979956
0.122704973019112 -3.33238324458826
0.072512499784368 -4.28744072519047
0.078785096799898 -4.1765628464017
0.0156146245291025 -6.53686928375395
0.255301718649068 -2.33201603193717
0.0286339574721787 -5.58717741494183
0.0147970019280805 -6.61403666112067
0.0519361383411278 -4.7768305448886
0.02782368222432 -5.70991933707497
0.039126331289821 -5.22426592045226
0.102837036641165 -3.64520989730481
0.0156146245291025 -6.53686928375395
0.0511388489918011 -4.70881681849667
0.12194585958887 -3.44332851591452
0.0447446222768361 -4.98065269411649
0.0495429472351597 -4.84137928134378
0.0575048606046759 -4.40947557964661
0.119666119782036 -3.56013312037075
0.190888151209618 -2.70261076548102
0.0670015161192765 -4.29239616914137
0.0172484809221768 -6.3941510953948
0.235786705564438 -2.43380004874765
0.0487443338514183 -4.91256974817585
0.0439433475875969 -4.85421010914566
0.404463700838191 -1.5640298932521
0.171209762711141 -3.0528469492245
0.621942762383726 -0.676450171536295
0.953396457263937 0.49305021676485
0.372907433122089 -1.34464418784372
0.508030702547401 -1.1879865783321
0.123463687231123 -3.50164542357448
0.290858088058114 -2.23417699461513
0.184358466757435 -2.82909220846382
0.0342931775538776 -5.41182212172186
0.0359060285221786 -5.28065121223688
0.0270129516377197 -5.752145609284
0.0180647157619915 -6.32787348700006
0.064633206354782 -4.37096065154581
0.242088222677368 -2.53674563136255
0.207442079870476 -2.62819472411733
0.797167526617593 -0.289372250069206
0.0188804890610183 -6.14274614979734
0.0237654656499666 -5.65972065778318
0.0262017652003298 -5.79569777061395
0.036711778356521 -5.31482864273339
0.0423394618850071 -5.11219128725316
0.0350998284224681 -5.31151526026363
0.636898639062284 -0.804350396104185
0.0654230749980486 -4.4608130531375
0.349103229094067 -1.90130446254235
0.115095804320321 -3.55024768203913
0.112040863971005 -3.56333141933849
0.0172484809221768 -6.3941510953948
0.295578291047108 -2.21161890006335
0.218136680666713 -2.66845735151523
0.0205106531224741 -6.03337872844937
0.151259244477352 -3.15676135164012
0.0359060285221786 -5.1575090053952
0.0350998284224681 -5.31151526026363
0.0318705152870219 -5.44244283931774
0.0966683685967619 -3.80768263250519
0.277967710378149 -2.1684746402371
0.0342931775538776 -5.41182212172186
0.122704973019112 -3.47218707264502
0.0156146245291025 -6.53686928375395
0.121186346520057 -3.39751532942818
0.109745405983343 -3.54894470236148
0.0245780227206658 -5.70358824609897
0.039126331289821 -5.22426592045226
0.0147970019280805 -6.61403666112067
0.0717265041011351 -4.23820167434415
0.0756522073149352 -4.17000171311084
0.0662125114286297 -4.44440029352434
0.043141627622042 -5.08556245226761
0.214580615171698 -2.64438662545184
0.0245780227206658 -5.88712473161839
3.77053240011413 5.91256574885837
0.0205106531224741 -5.83157092765279
0.189439662091063 -2.76551353299188
0.216004093373901 -2.65811772958479
0.0423394618850071 -5.05610422016554
0.0350998284224681 -5.31151526026363
0.159420565007533 -2.99973580213673
0.0850305396307963 -3.94164042246542
0.477496334399289 -1.29681366281569
0.0447446222768361 -4.92936739547309
0.221684002446255 -2.69308961372696
0.118144289429014 -3.46263377182722
0.098213010115718 -3.88227765948701
0.0229524506716238 -5.88387756068834
0.047145779625941 -4.81311013805306
0.0826916657747559 -4.08357814023504
0.115858529709955 -3.52306390296401
0.0717265041011351 -4.23820167434415
0.26358515790801 -2.20738109031672
0.0889202563059808 -3.96238696162608
0.0294437778924818 -5.62914355351088
0.0511388489918011 -4.79800116575016
0.0188804890610183 -6.03040441785169
1.20134642877524 0.378409631537797
0.208872615476917 -2.65200945884204
0.120426433391669 -3.49505287667957
0.871310753781793 0.0976019900827622
0.0147970019280805 -6.61403666112067
0.190164088438641 -2.78407907416353
0.0463458378029017 -4.88296910212708
0.0535293964167952 -4.60903598006231
0.0270129516377197 -5.58408486863099
0.202424005103852 -2.7279857420905
0.0423394618850071 -5.00211627489104
0.0943483010248402 -3.83797600958619
2.46168336724626 2.60716442783548
0.0286339574721787 -5.66894210329207
0.0495429472351597 -4.84137928134378
0.0935741153121975 -3.94679367817084
0.118905405268819 -3.6079963496643
0.363304368771161 -1.73885300120761
0.0180647157619915 -6.32787348700006
0.0495429472351597 -4.84137928134378
0.0180647157619915 -6.32787348700006
1.60737268675911 1.59899003010473
0.0286339574721787 -5.66894210329207
1.1612689893999 0.589260040389798
0.567226495055301 -1.05491434579051
0.0359060285221786 -5.28065121223688
0.0188804890610183 -6.26458022244449
0.0606773633473983 -4.52529748949129
0.0677900895419648 -4.37740231720845
0.446301712795695 -1.45723960243491
0.122704973019112 -3.50936241613198
0.14529460532121 -3.23452904046856
0.682403396801378 -0.589948710012359
0.0535293964167952 -4.73547478857065
0.0834717117742345 -4.01672743705599
0.249057777492209 -2.35535673793779
0.043141627622042 -4.97742695778135
0.0286339574721787 -5.58717741494183
0.365871442474959 -1.77886348432328
0.730008043453765 -0.520426190554437
0.02782368222432 -5.26636517279158
0.0245780227206658 -5.70358824609897
0.0350998284224681 -5.18582298247598
0.170475753516529 -2.92646657058941
0.117382771838945 -3.54544634562625
0.0685782321678971 -3.90034961381136
0.0334860754120504 -5.06753911522783
0.0677900895419648 -4.18466866787879
0.0156146245291025 -6.53686928375395
0.0407337911117068 -5.10885406172221
0.0326785214917827 -5.40851992925844
0.13630115256594 -3.3272412482858
0.121186346520057 -3.46895365896263
0.166800095373131 -3.05634054030163
0.554905266864976 -1.16014683854696
0.166063838638147 -2.95513097898884
0.919723410656085 0.00127366978291659
0.160160218979586 -3.04838605185272
0.0865876849960907 -4.05038135358142
0.160899493933446 -3.12735472755089
0.0811303073529981 -4.10855180259956
0.047145779625941 -4.9597689808917
0.0164317840190259 -6.46370432066014
0.100526875953964 -3.75882210028448
0.306977753421391 -2.0146747813389
0.11356914275893 -3.6891203245409
0.0262017652003298 -5.70665139894091
0.179988867129671 -2.99308526685502
0.0519361383411278 -4.7768305448886
0.122704973019112 -3.47218707264502
0.107446289893755 -3.65462497492584
0.298268632229333 -2.21096105937414
0.0590919840220464 -4.60013103128794
0.0310620562908646 -5.55282939166238
1.45988224960797 0.999430958042105
0.643790085394732 -0.722302954698185
0.0359060285221786 -5.3464022244032
0.25183619922893 -2.23183295649684
0.454163830568665 -1.20870256428818
0.275921817753243 -2.15269196092991
0.105143504024334 -3.66027132759761
0.0188804890610183 -6.14274614979734
0.135549161388691 -3.20634051598301
0.219556656215293 -2.50304861865348
0.503374966224894 -1.09902132368969
0.0229524506716238 -5.88387756068834
0.750289706695411 -0.621065552296148
0.0318705152870219 -5.37227414410825
0.215292529837459 -2.62040224806944
0.130274219348017 -3.38179341121825
0.063842905025302 -4.45748015812528
0.296251346828332 -2.0991481187545
0.250447657215208 -2.3416972768379
0.0342931775538776 -5.41182212172186
1.4472110699269 0.888613307795872
0.0229524506716238 -5.88387756068834
0.0399302850809735 -5.02418133575095
0.0318705152870219 -5.37227414410825
0.0989847111455589 -3.75562069156075
0.0245780227206658 -5.88712473161839
0.131028964351309 -3.30779677840688
0.0463458378029017 -4.98400553776033
0.0164317840190259 -6.46370432066014
0.0889202563059808 -3.88706167814311
0.0399302850809735 -5.07901735106723
0.0575048606046759 -4.51894357612894
0.0172484809221768 -6.26138013130816
0.0551208968990825 -4.65315279138706
0.0164317840190259 -6.46370432066014
0.0221389772692485 -5.93195241823507
0.132537270856586 -3.24674326202439
0.0732980674819095 -4.24142235653276
0.19305816170782 -2.90976296145967
1.47601192739428 1.08502362019212
0.0559159892536731 -4.67576394002716
0.0503411187857478 -4.81951382546371
0.0881431514981321 -3.9999024589543
0.17194339864909 -3.02063785289099
0.0865876849960907 -3.99660320841688
0.437176476548092 -1.5760830421219
0.0221389772692485 -6.03660783308492
0.109745405983343 -3.71272278308959
0.347155833917541 -1.91796175171948
0.0334860754120504 -5.44574113619684
0.544178860271918 -1.12254642810334
0.0415368498805017 -5.08222202388863
0.111276117045656 -3.63177073042997
0.318287848558767 -1.79572243036746
0.0834717117742345 -4.07127545413323
0.052732987320728 -4.75599169093928
0.069365944467504 -4.38075233656555
0.0164317840190259 -6.32468185063292
0.0780025120012732 -3.94105119471022
0.262207883301368 -2.2666203460715
0.0622610024096943 -4.41843914317614
0.0375170784281639 -5.28396817764438
0.0342931775538776 -5.41182212172186
0.491669465572615 -1.36579548661342
0.595391005622105 -0.823138483256471
0.0479452781450934 -4.88621422667123
0.0342931775538776 -5.41182212172186
0.0180647157619915 -6.32787348700006
0.0342931775538776 -5.41182212172186
0.0342931775538776 -5.34309249495212
0.0213250449255782 -5.9817445062366
0.0188804890610183 -6.14274614979734
0.181446871337532 -2.87032423451388
0.039126331289821 -5.1637418370555
0.063842905025302 -4.35241569457028
0.0772195024618956 -4.23417699461513
0.845331970214163 -0.0489203770974409
0.169741370685253 -2.95663366207734
0.0156146245291025 -6.53686928375395
0.0294437778924818 -5.54954337241954
0.0196958013409197 -6.0869941363287
0.190888151209618 -2.80289325557846
0.315634615551843 -2.05967480765691
0.0423394618850071 -5.00211627489104
0.0383219292389346 -5.13282689984905
0.318287848558767 -1.93420002266434
0.0567106436614751 -4.61533596841805
0.0503411187857478 -4.68583207714975
0.0535293964167952 -4.73547478857065
0.0399302850809735 -5.13602028660903
0.0966683685967619 -3.8310249743594
0.700821030431111 -0.524610702080846
0.0764360677204665 -3.98986925947551
0.114332675478995 -3.558352528543
0.0559159892536731 -4.55424156932557
0.0342931775538776 -5.41182212172186
0.0519361383411278 -4.7768305448886
0.0196958013409197 -5.97875520708396
0.0196958013409197 -6.20401723660845
0.390663903926247 -1.54469878689812
0.179259312099768 -2.94603812544815
0.064633206354782 -4.4055865186528
0.0147970019280805 -6.61403666112067
0.0943483010248402 -3.86181778582947
0.0511388489918011 -4.79800116575016
0.0415368498805017 -5.13935426473125
0.0156146245291025 -6.39096853231537
0.156458151151672 -3.16101165926372
1.18544880189503 0.716611977652565
0.344555211237867 -1.84436714479245
0.503374966224894 -1.20939769895125
0.0294437778924818 -5.54954337241954
0.0685782321678971 -4.3619650525277
0.65590258068677 -0.779587558106368
0.0415368498805017 -5.08222202388863
0.511512671351596 -1.23214104796976
0.0205106531224741 -6.03337872844937
0.185812063898934 -2.89243108594255
0.025390122399238 -5.66259603292999
0.0302531439955548 -5.59045911742137
0.11356914275893 -3.54705608594873
0.116620852074265 -3.37134771350203
0.0487443338514183 -4.86360880714791
0.374820399202442 -1.83732609815202
0.0927995139293536 -3.95788402874913
0.0213250449255782 -6.0902165969959
0.109745405983343 -3.69120452164313
0.0318705152870219 -5.37227414410825
0.833324835904942 -0.293418899447196
0.039126331289821 -5.22426592045226
0.025390122399238 -5.74888257244277
0.0147970019280805 -6.61403666112067
0.0559159892536731 -4.51590707570744
0.0205106531224741 -6.14596159291153
0.143051492600522 -3.20655031930258
0.0375170784281639 -5.22094198129117
0.132537270856586 -3.2311324879289
0.0606773633473983 -4.52529748949129
0.469760685619684 -1.2624839062052
0.0383219292389346 -5.07594754786483
0.0567106436614751 -4.57536600948576
0.463781833130262 -1.40050235948311
0.109745405983343 -3.62851093125085
0.298268632229333 -2.21863696325618
0.0670015161192765 -4.35869718449075
0.0709400799656144 -4.31673351459083
0.063842905025302 -4.45748015812528
0.143799584419664 -3.24686462438332
0.211729438273575 -2.6275625176914
0.069365944467504 -4.41561688379007
0.0375170784281639 -5.10259309064066
0.300953965793621 -2.02398681485459
0.036711778356521 -5.18885961881715
0.494604756597162 -1.24149400897432
0.0399302850809735 -5.07901735106723
0.0850305396307963 -3.99337181660562
0.0989847111455589 -3.80099448788772
0.164590196997364 -2.84122657228879
0.0302531439955548 -5.59045911742137
0.0294437778924818 -5.4741063999762
0.419986715250577 -1.64326204926568
0.72251610153043 -0.489186041362965
0.0803489940163342 -4.12122736239542
0.154232341955905 -3.13403606246013
0.0286339574721787 -5.66894210329207
0.140804886840186 -3.35412391669836
0.0196958013409197 -6.0869941363287
0.375457491304157 -1.79538051938183
0.196667608276301 -2.67225541884214
0.185812063898934 -2.85606027189342
0.0326785214917827 -5.40851992925844
0.0156146245291025 -6.53686928375395
0.198828949565768 -2.57979811685891
0.784271308944563 -0.332010667509987
0.0180647157619915 -6.32787348700006
0.201705710321332 -2.66737703153751
0.052732987320728 -4.80137734246183
0.0567106436614751 -4.57536600948576
0.332137827319791 -1.97139064590706
0.177799094322388 -2.88048076059719
0.0359060285221786 -5.28065121223688
0.341949892171572 -1.89221135544975
0.0559159892536731 -4.67576394002716
0.0439433475875969 -5.05944780944304
0.0479452781450934 -4.83812498886723
0.124979919678503 -3.44977115755424
0.146041535206333 -3.32453004392569
0.143051492600522 -3.13217910598745
0.0511388489918011 -4.70881681849667
0.773193976625798 -0.23160165307497
0.0826916657747559 -4.11188832821239
0.102067394029747 -3.5342775495588
0.1726766617098 -3.01563947214107
0.630507952905255 -0.603527980891992
0.0342931775538776 -5.41182212172186
0.0350998284224681 -5.24730071413709
0.122704973019112 -3.50936241613198
0.0756522073149352 -4.20007796850307
0.177068430826958 -2.9731222918944
0.374183025637452 -1.81506658336637
0.481052692093901 -1.24637361922804
0.238590778441141 -2.31973737887819
0.0677900895419648 -4.31025591294357
0.412556509775089 -1.64836518418478
0.0147970019280805 -6.61403666112067
0.0237654656499666 -5.93519384559675
0.025390122399238 -5.74888257244277
0.143051492600522 -3.26893719631738
0.025390122399238 -5.8406599932794
0.386877300595262 -1.73053067546959
0.127251284683316 -3.39263352948989
0.0359060285221786 -5.28065121223688
0.0479452781450934 -4.74650368185992
0.0748679207824977 -4.24472205762407
0.0147970019280805 -6.61403666112067
0.0551208968990825 -4.65315279138706
0.0685782321678971 -4.3619650525277
0.447514061640894 -1.49275231747631
0.0795672573183184 -4.13403190552637
0.0164317840190259 -6.32468185063292
0.0342931775538776 -5.41182212172186
0.0896969427532129 -3.90092244721053
0.0302531439955548 -5.59045911742137
0.025390122399238 -5.66259603292999
0.0463458378029017 -4.83498613521482
0.0196958013409197 -5.97875520708396
0.0375170784281639 -5.10259309064066
0.0598848914566187 -4.43159121553454
0.0375170784281639 -5.22094198129117
0.151259244477352 -2.65180411227497
0.0245780227206658 -5.79243981648729
0.168271482589799 -2.94069486507905
0.167535976562709 -2.46283476554312
0.74191481013794 -0.348409557382317
0.0764360677204665 -4.18659016485027
0.140055240140602 -3.31078207364371
0.0858093223978257 -4.03507776479604
0.0302531439955548 -5.51290938480976
0.292882923535604 -2.06669580347682
0.109745405983343 -3.60820421581852
0.0180647157619915 -6.32787348700006
0.107446289893755 -3.69688562504885
0.0286339574721787 -5.66894210329207
0.0156146245291025 -6.53686928375395
0.127251284683316 -3.4456947015841
0.0302531439955548 -5.59045911742137
0.39695290708874 -1.70871620917959
0.160899493933446 -3.04316586773436
2.54616077899912 2.76452970634613
0.0245780227206658 -5.88712473161839
0.0245780227206658 -5.88712473161839
0.59812286601213 -0.639509207496369
0.0205106531224741 -5.92894902855114
0.123463687231123 -3.48303717158669
0.203141942436851 -2.68111110071921
0.102067394029747 -3.78469237892651
0.039126331289821 -5.22426592045226
0.0598848914566187 -4.50478101804989
0.0188804890610183 -6.26458022244449
0.0375170784281639 -5.16055430881456
0.34845438939755 -1.81282230664334
0.043141627622042 -5.08556245226761
0.718504433903084 -0.54314204091682
0.0654230749980486 -4.38976695254355
0.316298381397869 -1.87697366606339
0.0383219292389346 -5.1920411329548
0.0286339574721787 -5.58717741494183
0.586614126592314 -1.01663929668278
0.0196958013409197 -5.61236784076006
0.0196958013409197 -6.0869941363287
0.0180647157619915 -6.08403581621393
0.036711778356521 -3.54173034142654
0.0156146245291025 -6.53686928375395
0.0213250449255782 -5.6980712411314
0.0245780227206658 -5.88712473161839
1.86588027670161 3.04675617855711
1.88524560156854 2.75708200054965
0.0958954272223186 -3.46749155555463
0.929734609657829 -0.00230217771132506
0.043141627622042 -4.97742695778135
0.0415368498805017 -5.13935426473125
0.241389411793814 -2.33403924669923
0.0375170784281639 -5.28396817764438
0.0670015161192765 -4.32516584114601
0.0670015161192765 -4.42819254290087
0.0270129516377197 -5.665669429536
0.0229524506716238 -5.98497992153039
0.0543253661147181 -4.75937345933165
0.0559159892536731 -4.63410871543743
0.0958954272223186 -3.81769655968585
0.0359060285221786 -5.3464022244032
0.149025393645155 -3.20429653097403
0.0237654656499666 -5.83740732107197
0.0196958013409197 -6.20401723660845
0.0205106531224741 -6.14596159291153
0.0229524506716238 -5.98497992153039
0.0270129516377197 -5.665669429536
0.0196958013409197 -6.0869941363287
0.0156146245291025 -6.53686928375395
0.389402806782233 -1.677918304625
0.0172484809221768 -6.3941510953948
0.118905405268819 -3.56822644892102
0.105911507790615 -3.75925162931375
0.0229524506716238 -5.98497992153039
0.603027216483148 -0.552415451989821
0.431673500870706 -1.31660023319421
0.143051492600522 -3.10347189959076
0.416276395912202 -1.60746527218708
0.426149454399068 -1.40747446888595
0.0334860754120504 -5.30835956905204
0.0575048606046759 -4.5573599238907
0.0455454521840987 -4.90596753432035
0.0262017652003298 -5.79569777061395
0.0213250449255782 -6.0902165969959
0.252529969399014 -2.31735644399568
0.282050812275938 -2.22367085006532
0.0740832076595945 -4.25880340342607
0.0479452781450934 -4.88621422667123
0.236488234895494 -2.4132011098882
0.300283100847383 -2.17461189374722
0.121186346520057 -3.48737998258406
0.0740832076595945 -4.25880340342607
0.108979440984788 -3.61672357444953
0.129519079293671 -3.14992375187039
0.072512499784368 -4.2555075517982
0.0196958013409197 -6.20401723660845
0.0196958013409197 -6.0869941363287
0.0172484809221768 -6.26138013130816
0.0920244964297114 -3.96907512554685
0.0196958013409197 -6.20401723660845
0.175605992748471 -2.84570255700221
0.0286339574721787 -5.66894210329207
0.154974659976341 -3.08569108487095
0.0423394618850071 -5.05610422016554
0.0873656278787256 -3.93365181234697
0.0423394618850071 -5.05610422016554
0.682403396801378 -0.553090595923315
0.141554144214019 -3.26563635487212
0.039126331289821 -5.1637418370555
0.0164317840190259 -6.32468185063292
0.165327205974255 -3.09475634963734
0.0889202563059808 -3.54073808234077
0.0229524506716238 -5.98497992153039
2.16034507323583 2.31794611001087
0.122704973019112 -3.41816071808506
0.177799094322388 -2.82084816643538
0.210301734009717 -2.69754281516448
0.0670015161192765 -4.26035433260192
0.0318705152870219 -5.51619960283647
0.674659443474369 -0.670538267940948
0.0756522073149352 -4.17000171311084
0.0375170784281639 -5.22094198129117
0.025390122399238 -5.66259603292999
0.0180647157619915 -6.20080923161858
0.0383219292389346 -5.1920411329548
0.0423394618850071 -5.05610422016554
0.0245780227206658 -5.88712473161839
0.0439433475875969 -4.95318239499405
0.218136680666713 -2.51881059546211
0.0989847111455589 -3.92109475012231
5.4189055241196 7.84635402107564
0.0237654656499666 -5.93519384559675
0.101297340613605 -3.77169278505974
0.115095804320321 -3.49327612228422
0.241389411793814 -2.3677799006616
0.0974408960802218 -3.68712451973963
0.0383219292389346 -5.1920411329548
0.0245780227206658 -5.79243981648729
0.0172484809221768 -6.3941510953948
0.0359060285221786 -5.3464022244032
0.179259312099768 -2.89594780832642
0.12194585958887 -3.37311776234061
0.24278669523562 -2.39679198021073
0.338686613148729 -1.65591362293222
0.0904732112900415 -3.91493196205297
0.264273302467153 -2.23592246954323
0.124222002644582 -3.40371606981268
0.0188804890610183 -6.26458022244449
0.0974408960802218 -3.844491277505
0.344555211237867 -1.81497994412177
0.548139978777679 -0.964871981624058
0.121186346520057 -3.39751532942818
0.0172484809221768 -6.26138013130816
0.188714871801571 -2.92413932061125
0.0803489940163342 -4.15029366074389
0.0294437778924818 -5.62914355351088
0.967832019548013 0.435317869177319
0.0318705152870219 -5.51619960283647
0.0342931775538776 -5.34309249495212
0.595937791696828 -0.97091072364514
0.0622610024096943 -4.49094778065172
0.0590919840220464 -4.64080287580808
0.0156146245291025 -6.53686928375395
0.0172484809221768 -6.3941510953948
0.262207883301368 -2.34006842877938
0.0559159892536731 -4.47856487522932
0.13404400210674 -2.85344332994031
0.0318705152870219 -5.51619960283647
0.395069083046248 -1.74457292405733
0.0511388489918011 -4.75271995342985
0.0318705152870219 -5.37227414410825
0.0164317840190259 -6.46370432066014
0.108213069099097 -3.68785660451898
0.488139214934538 -1.15808268045898
0.0229524506716238 -5.88387756068834
0.063842905025302 -4.38659403552464
0.0487443338514183 -4.91256974817585
0.0455454521840987 -4.90596753432035
0.0582986405646672 -4.61863589569249
0.0318705152870219 -5.51619960283647
0.796691938994731 -0.404509962162813
0.101297340613605 -3.7054834224075
0.0834717117742345 -4.12796724202118
0.072512499784368 -4.32009674992025
0.137052751979079 -3.25599602142903
0.0196958013409197 -6.20401723660845
0.143051492600522 -3.22189594608694
0.241389411793814 -2.13935426473125
0.0685782321678971 -4.32835854959811
0.063842905025302 -4.53203002756293
1.21635974357683 0.496702057432349
0.0270129516377197 -5.665669429536
0.0717265041011351 -4.23820167434415
0.0375170784281639 -5.22094198129117
0.211015762750295 -2.63106361973276
0.0614694001726108 -4.58528926392145
1.27182130800777 0.726736124400933
0.126494560280502 -3.4712887585349
0.372907433122089 -1.79432242390797
0.0229524506716238 -5.98497992153039
0.0245780227206658 -5.88712473161839
0.105143504024334 -3.37651684793564
0.163852811322794 -3.14884819229984
0.390033493148949 -1.74179564409665
0.0229524506716238 -5.98497992153039
0.483418736151714 -1.04048979088026
0.127251284683316 -3.46382448059568
0.121186346520057 -3.50604469811417
0.0213250449255782 -6.0902165969959
0.13630115256594 -3.26233850484225
0.152746559084224 -3.23590239461102
0.0685782321678971 -4.3619650525277
0.604658302062076 -0.681869764609192
0.0889202563059808 -4.0148814464997
0.0463458378029017 -4.78854781033784
0.0180647157619915 -6.32787348700006
0.0503411187857478 -4.86697643127318
0.655378059669944 -0.356789489895636
0.0495429472351597 -4.88957895109435
0.0795672573183184 -4.07710595090476
0.239990773738668 -2.51725102322498
0.0943483010248402 -3.88606019805383
0.0229524506716238 -5.98497992153039
0.0359060285221786 -5.3464022244032
0.232977171977614 -2.56751892340249
0.052732987320728 -4.58750752636225
0.184358466757435 -2.62151205275199
0.0334860754120504 -5.37541568905094
0.0701532269104457 -4.36531841318709
0.235786705564438 -2.03782839062644
0.0310620562908646 -5.55282939166238
0.0237654656499666 -5.83740732107197
0.190888151209618 -2.8261576082083
0.439006147105175 -1.38071657838985
0.047145779625941 -4.9597689808917
0.0310620562908646 -5.55282939166238
0.0447446222768361 -4.87984278944513
0.0237654656499666 -5.93519384559675
0.052732987320728 -4.75599169093928
0.0342931775538776 -5.27748877696053
0.0943483010248402 -3.83797600958619
0.290858088058114 -2.21870088060635
0.064633206354782 -4.51474838447354
0.0654230749980486 -4.49769269988321
0.0188804890610183 -6.03040441785169
0.555467611460243 -1.12715613004342
0.0359060285221786 -5.28065121223688
0.0479452781450934 -4.93596185707705
0.0245780227206658 -5.88712473161839
0.0479452781450934 -4.83812498886723
0.894164919257061 -0.0912407311079054
0.025390122399238 -5.8406599932794
0.0164317840190259 -6.46370432066014
0.0302531439955548 -5.4393164263491
0.503957755584825 -1.18256915067135
0.0286339574721787 -5.66894210329207
0.148280007402333 -3.17998766625396
0.0423394618850071 -4.8513094485768
0.249057777492209 -2.35535673793779
0.151259244477352 -3.12756576736163
4.76725919455023 6.5580464713589
0.0310620562908646 -5.47722483066388
0.0262017652003298 -5.62278311382716
0.149770394973814 -3.2136095980568
0.0780025120012732 -4.01932808393607
0.147534235847401 -3.11253526381928
0.100526875953964 -3.82758550531332
0.0551208968990825 -4.73885932303629
0.148280007402333 -3.25693271741927
0.0180647157619915 -6.32787348700006
0.300953965793621 -2.03072749973091
0.0795672573183184 -4.16335997975969
0.790972625098501 -0.389694368468152
0.0196958013409197 -6.20401723660845
0.801440774885156 -0.423012363170079
0.0670015161192765 -4.42819254290087
0.0834717117742345 -3.99020784522013
0.244880086230569 -2.30447843585089
0.75568296546563 -0.020393861519363
0.0294437778924818 -5.54954337241954
0.0407337911117068 -4.94709308870346
0.536223845798901 -1.19127104720958
0.02782368222432 -5.54644184937796
0.0318705152870219 -5.44244283931774
0.0245780227206658 -5.61989278124394
0.0262017652003298 -5.79569777061395
0.0383219292389346 -5.2537901758646
0.0590919840220464 -4.60013103128794
0.0399302850809735 -5.07901735106723
3.25875893343767 4.16889352490033
0.157940118452902 -2.82280676490477
0.195946441032647 -2.69728481699588
0.0989847111455589 -3.73345794968504
0.137803960036087 -3.24969030709204
0.0503411187857478 -4.81951382546371
0.0180647157619915 -6.20080923161858
0.24278669523562 -2.10598107675832
0.0447446222768361 -4.98065269411649
0.0213250449255782 -5.9817445062366
0.387509091733403 -1.69694703200557
0.218846843142726 -2.48753399723238
0.305641305858577 -1.89624037452697
0.224515593229418 -2.47211876011063
0.110510964526586 -3.57983775063809
0.072512499784368 -4.22426592045226
0.0551208968990825 -4.61213621275267
0.2752392083055 -2.23040125034918
0.0180647157619915 -6.20080923161858
0.0294437778924818 -5.62914355351088
0.025390122399238 -5.8406599932794
0.0262017652003298 -5.79569777061395
0.0245780227206658 -5.88712473161839
0.227341637308181 -2.58344898999988
2.88904305141844 3.83111380023384
0.078785096799898 -4.06166009607914
0.0350998284224681 -5.37872169034581
0.0270129516377197 -5.752145609284
0.0447446222768361 -4.98065269411649
0.0156146245291025 -6.39096853231537
0.039126331289821 -5.1637418370555
0.562198704732211 -0.83011214375339
0.0286339574721787 -5.66894210329207
0.0732980674819095 -4.30536991492139
0.0756522073149352 -4.23079460565982
0.942259207458106 0.157470215145752
0.0582986405646672 -4.61863589569249
0.128007612376071 -3.51191513817305
0.047145779625941 -4.67999395611527
0.692153106956132 -0.534038241213589
5.38125799690036 7.3766441920971
0.126494560280502 -3.45306552727981
0.235786705564438 -2.45178003536447
0.88658701964834 -0.239500265030447
0.143799584419664 -3.24686462438332
0.0359060285221786 -5.1575090053952
0.0511388489918011 -4.79800116575016
0.039126331289821 -5.1637418370555
0.208157524983521 -2.55499548184962
0.0334860754120504 -5.37541568905094
0.193780773814532 -2.74156444525178
0.0756522073149352 -4.00163076418786
0.151259244477352 -3.12756576736163
0.160899493933446 -2.96362016377124
0.124979919678503 -3.48636602078993
0.0519361383411278 -4.6468756457009
0.043141627622042 -5.08556245226761
0.043141627622042 -4.92625419278214
0.0334860754120504 -5.37541568905094
0.169006613836731 -2.9614609071581
0.0270129516377197 -5.665669429536
0.0606773633473983 -4.56388569157868
0.098213010115718 -3.83431730597727
0.0487443338514183 -4.68286141338873
0.202424005103852 -2.76123103783221
0.0943483010248402 -3.91071694124976
0.0559159892536731 -4.67576394002716
0.0326785214917827 -5.40851992925844
0.0543253661147181 -4.67247577233128
0.0310620562908646 -5.55282939166238
0.0213250449255782 -6.0902165969959
0.0302531439955548 -5.4393164263491
0.0447446222768361 -5.03382850679181
0.0164317840190259 -6.46370432066014
0.078785096799898 -3.90483226904231
0.0543253661147181 -4.63091402662032
0.140804886840186 -3.33731389037168
0.232273932850412 -2.00838757841567
0.100526875953964 -3.80429830048877
1.27216346264969 0.815929930581022
0.0245780227206658 -5.88712473161839
0.0375170784281639 -5.10259309064066
0.0326785214917827 -5.4805191385208
1.10245226665865 0.728427027981223
0.0318705152870219 -5.44244283931774
0.132537270856586 -3.32743611940267
0.0342931775538776 -5.41182212172186
0.0567106436614751 -4.61533596841805
0.0213250449255782 -6.0902165969959
0.0188804890610183 -6.26458022244449
0.0245780227206658 -5.79243981648729
0.170475753516529 -2.86494318494941
0.0927995139293536 -3.81140727771341
0.0164317840190259 -6.46370432066014
0.0188804890610183 -6.14274614979734
0.039126331289821 -5.22426592045226
0.104375091201434 -3.75587014615219
0.0286339574721787 -5.66894210329207
0.379909275875242 -1.82785444406603
0.262896684957274 -2.31269807384112
1.03791955995983 0.14839536455804
0.360732719175987 -1.86483625132145
0.273189439965107 -2.26076274912116
0.0543253661147181 -4.59051615739895
0.0630521705353017 -4.51133187758662
0.0350998284224681 -5.31151526026363
0.0455454521840987 -5.0086867114993
0.23016215637056 -2.4754751509843
0.0302531439955548 -5.59045911742137
0.240690262257045 -2.34507116606178
0.299611923798344 -2.15436682249331
5.93727858982064 8.60532738793767
0.0147970019280805 -6.61403666112067
0.0262017652003298 -5.79569777061395
0.137803960036087 -3.18811280738502
0.025390122399238 -5.74888257244277
0.127251284683316 -3.55805690631364
0.112040863971005 -3.60296474298326
0.166800095373131 -3.05634054030163
0.0172484809221768 -6.13980494262555
0.230866425381807 -2.54782286515407
0.0590919840220464 -4.60013103128794
0.0662125114286297 -4.48085744196728
0.124979919678503 -3.48636602078993
0.101297340613605 -3.8175830565437
0.0582986405646672 -4.57857566653223
0.111276117045656 -3.5913491979956
0.052732987320728 -4.71199038440227
0.0270129516377197 -5.752145609284
0.211729438273575 -2.73354612743372
0.0188804890610183 -6.26458022244449
0.0447446222768361 -5.03382850679181
0.236488234895494 -2.59107241539868
0.0326785214917827 -5.40851992925844
0.0399302850809735 -5.19536847106858
0.099755999611344 -3.83767132714718
0.169006613836731 -2.92333087772304
0.232273932850412 -2.40390902003047
0.0582986405646672 -4.46466588048362
0.0535293964167952 -4.69208555680999
0.105143504024334 -2.78020952770188
0.0205106531224741 -6.14596159291153
0.069365944467504 -4.3467104925755
0.0286339574721787 -5.50979924264252
0.043141627622042 -5.08556245226761
0.0399302850809735 -5.02418133575095
0.0383219292389346 -5.1920411329548
0.0245780227206658 -5.79243981648729
0.0205106531224741 -6.03337872844937
0.0495429472351597 -4.84137928134378
0.115858529709955 -3.52306390296401
0.0598848914566187 -4.50478101804989
0.0780025120012732 -4.07397640739673
0.0359060285221786 -5.04405606837997
0.064633206354782 -4.4774357787482
0.14529460532121 -3.28199090097054
0.112040863971005 -3.56333141933849
0.0205106531224741 -6.14596159291153
0.0326785214917827 -5.33994376214455
0.369073874513303 -1.75049245585717
0.0423394618850071 -5.11219128725316
0.0229524506716238 -5.88387756068834
0.282050812275938 -2.13384693409856
0.165327205974255 -2.99911479627749
0.0740832076595945 -4.16683435926246
0.239990773738668 -2.40790663468046
0.0685782321678971 -4.3619650525277
0.312311197724432 -1.82063070842752
0.0180647157619915 -6.32787348700006
0.0310620562908646 -5.33695499017474
0.0342931775538776 -5.41182212172186
0.0495429472351597 -4.79473801172877
0.0196958013409197 -6.20401723660845
0.0654230749980486 -4.49769269988321
0.292208294091051 -2.0895634672522
0.0904732112900415 -3.94009148704145
0.249057777492209 -2.44255351916218
0.0213250449255782 -6.0902165969959
0.069365944467504 -4.38075233656555
0.0147970019280805 -6.61403666112067
0.0974408960802218 -3.77493658009833
0.039126331289821 -5.10565496291148
0.0294437778924818 -5.62914355351088
0.0302531439955548 -5.51290938480976
0.256685598890326 -2.2462669010859
0.105143504024334 -3.68132977370802
0.102837036641165 -3.75254762617664
0.0927995139293536 -3.85859953990187
0.0245780227206658 -5.88712473161839
0.189439662091063 -2.77680133820348
0.268395291102339 -2.30138476390036
0.0310620562908646 -5.55282939166238
0.12194585958887 -3.55549923705
0.262207883301368 -2.18164942358
0.129519079293671 -3.30470534807329
0.0334860754120504 -5.30835956905204
0.0495429472351597 -4.79473801172877
0.0262017652003298 -5.54352365068465
0.0156146245291025 -6.53686928375395
0.101297340613605 -3.8175830565437
0.0188804890610183 -6.14274614979734
0.0221389772692485 -5.83437809582415
2.50133334751033 2.78900632975856
0.428607197822922 -1.09119281103636
1.51585334770065 1.23120753928232
0.751271800021893 -0.245594758254121
0.224515593229418 -2.49990874773205
0.131783314716672 -3.4024537597846
0.0147970019280805 -6.61403666112067
0.02782368222432 -5.70991933707497
0.0399302850809735 -5.19536847106858
0.0334860754120504 -5.24428225945904
0.0455454521840987 -4.90596753432035
0.0196958013409197 -6.20401723660845
0.0302531439955548 -5.59045911742137
0.0172484809221768 -6.3941510953948
0.129519079293671 -3.33775905064908
0.0350998284224681 -5.37872169034581
0.0447446222768361 -4.98065269411649
0.0423394618850071 -5.11219128725316
0.0677900895419648 -4.34343850647575
0.239290945909816 -2.45535685236664
0.0270129516377197 -5.665669429536
0.102067394029747 -3.76208202338941
0.0717265041011351 -4.26974988710551
0.455972096994103 -1.30597273585825
0.0415368498805017 -5.02726635877191
0.0270129516377197 -5.43357492025014
0.0205106531224741 -6.03337872844937
0.174142070714299 -2.95354915887038
0.084251336241134 -3.97868801905084
0.0310620562908646 -5.47722483066388
0.255301718649068 -2.41777101320716
0.0196958013409197 -5.97875520708396
0.0740832076595945 -4.29081042805379
0.189439662091063 -2.83460439165736
0.178529387955238 -2.66204447524107
0.025390122399238 -5.8406599932794
0.380544125188408 -1.42486160961801
0.102837036641165 -3.75254762617664
0.0423394618850071 -4.95007597939719
0.302964690914768 -2.09425482121029
0.0407337911117068 -5.16707252038853
0.199548677712843 -2.79988280532893
0.099755999611344 -3.81422207259029
0.036711778356521 -5.31482864273339
0.0772195024618956 -4.20338902190622
0.246970444057114 -2.52521026026718
0.0795672573183184 -4.13403190552637
0.0310620562908646 -5.55282939166238
0.116620852074265 -3.45954668766975
0.0229524506716238 -5.98497992153039
0.210301734009717 -2.67624812681389
0.112040863971005 -3.54391571664385
0.0205106531224741 -6.14596159291153
0.128763543774497 -3.37855916506644
0.174142070714299 -2.91562494548946
0.484600304637816 -1.31623701543366
0.17194339864909 -2.92963795592074
0.063842905025302 -4.35241569457028
0.043141627622042 -5.03048179614371
0.102067394029747 -3.76208202338941
4.19134050597484 5.30574651461849
0.0479452781450934 -4.83812498886723
0.338686613148729 -1.91803511754108
0.0221389772692485 -6.03660783308492
0.0359060285221786 -5.3464022244032
0.791927419998267 -0.136906685312219
0.0487443338514183 -4.81625506576987
0.287477034153264 -2.13926873528574
0.0881431514981321 -3.97368757047162
0.0286339574721787 -5.43636079803528
0.0294437778924818 -5.62914355351088
0.0318705152870219 -5.44244283931774
0.0951220715131601 -3.80450338616598
0.0819111977866175 -4.06799967230784
0.0164317840190259 -6.46370432066014
0.195224913115187 -2.74476017061331
0.118905405268819 -3.58797436453448
0.0147970019280805 -6.61403666112067
0.0156146245291025 -6.53686928375395
0.0535293964167952 -4.56923780195289
0.0334860754120504 -5.30835956905204
0.0237654656499666 -5.93519384559675
0.182175321260046 -2.91494981827248
0.0511388489918011 -4.66621035228272
0.0717265041011351 -4.23820167434415
0.0487443338514183 -4.77040635267152
0.354283468199747 -1.86596808002183
0.0850305396307963 -3.99337181660562
0.047145779625941 -4.9597689808917
0.157940118452902 -3.05044411902229
4.93757521593639 6.52073598338918
0.108979440984788 -3.59658094837874
0.0359060285221786 -5.28065121223688
0.334105586262117 -2.0260990586843
0.131028964351309 -3.46324467067436
0.084251336241134 -3.92747128933934
0.123463687231123 -3.50164542357448
0.0270129516377197 -5.665669429536
0.0662125114286297 -4.34025065324141
0.154974659976341 -3.11404317620207
0.220975235524169 -2.46905066087621
0.305641305858577 -2.06586487958319
0.0858093223978257 -3.93052936055088
0.0511388489918011 -4.79800116575016
0.401338954022332 -1.64388341721481
0.407581694359796 -1.61947369771423
0.0709400799656144 -4.31673351459083
0.0662125114286297 -4.37413861125821
0.102067394029747 -3.76208202338941
0.0904732112900415 -3.94009148704145
0.0334860754120504 -5.30835956905204
0.0447446222768361 -5.03382850679181
0.249057777492209 -2.35535673793779
0.0685782321678971 -4.32835854959811
0.273189439965107 -2.08912821163284
0.0375170784281639 -5.16055430881456
0.0912490623659537 -3.87957792256504
0.0685782321678971 -4.26340663760564
0.0447446222768361 -4.83196198414483
0.0503411187857478 -4.86697643127318
0.0326785214917827 -5.40851992925844
0.0709400799656144 -4.16072368096527
0.0519361383411278 -4.68890657429898
0.0147970019280805 -6.61403666112067
0.112805205732401 -3.6557763510133
2.3745017476184 2.42880068171382
0.036711778356521 -5.25046969297378
0.193780773814532 -2.79794518256009
0.107446289893755 -3.63394998856012
0.533372105315335 -1.08311960620413
4.59703074253765 5.82188320887329
0.0567106436614751 -4.57536600948576
0.039126331289821 -5.10565496291148
0.0559159892536731 -4.67576394002716
1.41162503764058 0.886339329156065
0.324899661418653 -1.95647009131504
0.109745405983343 -3.5297203751872
0.043141627622042 -4.97742695778135
3.34178690340781 4.09190387604105
1.28679987148376 0.735899789061004
0.421838302722987 -1.54116108713445
0.0795672573183184 -4.02234117798645
0.109745405983343 -3.47353822338564
0.128763543774497 -3.41337010767888
0.0310620562908646 -5.55282939166238
0.0598848914566187 -4.5428170966254
0.115095804320321 -3.53100609976601
0.036711778356521 -5.12977318950344
0.0943483010248402 -3.81452184230534
2.45777809978478 2.59326550281502
0.0819111977866175 -4.12456032816363
0.0286339574721787 -5.58717741494183
0.432285980201021 -1.5048401443451
0.152746559084224 -3.14533720288424
0.0221389772692485 -5.83437809582415
1.64563986406855 1.43556139869632
0.0920244964297114 -3.96907512554685
0.176337397094119 -2.82950615466234
0.376094302191076 -1.7771161525248
0.0447446222768361 -4.98065269411649
0.0375170784281639 -5.22094198129117
0.105143504024334 -3.79149533524839
0.02782368222432 -5.62586629580231
0.0439433475875969 -5.00533691675956
0.064633206354782 -4.4055865186528
0.122704973019112 -3.47218707264502
0.0172484809221768 -6.3941510953948
0.0423394618850071 -5.00211627489104
0.039126331289821 -5.22426592045226
0.064633206354782 -4.37096065154581
0.0359060285221786 -5.21776664671641
0.127251284683316 -3.34145487222666
0.0262017652003298 -5.70665139894091
0.0180647157619915 -6.08403581621393
0.0350998284224681 -5.37872169034581
0.0415368498805017 -5.02726635877191
0.790017197884185 -0.0975923532871943
0.282050812275938 -2.17059636688428
0.727015933758601 -0.616171855741008
0.0262017652003298 -5.62278311382716
0.0237654656499666 -5.83740732107197
0.025390122399238 -5.8406599932794
0.0935741153121975 -3.94679367817084
0.676728565436627 -0.461177404222131
0.0245780227206658 -5.88712473161839
0.0196958013409197 -6.20401723660845
0.383080732507182 -0.856855028303959
0.0920244964297114 -3.91819259824471
0.499288835519978 -1.29036098817757
0.0614694001726108 -4.4346599535729
0.047145779625941 -4.9092079501179
0.179988867129671 -2.76241613228172
0.176337397094119 -2.93936849278659
0.180718053418072 -2.80376587540348
0.063842905025302 -4.45748015812528
0.280010705821121 -2.20719740500623
0.0350998284224681 -5.31151526026363
0.0172484809221768 -6.3941510953948
0.301624518927184 -2.04930691897467
0.0958954272223186 -3.84120281899962
0.0188804890610183 -6.26458022244449
0.110510964526586 -3.6404071986423
0.0196958013409197 -6.20401723660845
0.0575048606046759 -4.63740477186144
0.794311646356292 -0.244771431094182
0.0685782321678971 -4.29551709755914
0.0598848914566187 -4.46772203977814
0.118144289429014 -3.55678586330751
0.0559159892536731 -4.59362253541383
0.069365944467504 -4.3467104925755
0.239990773738668 -2.48912821776791
0.171209762711141 -3.06663431061074
0.0237654656499666 -5.93519384559675
3.14033640330274 3.64426737054861
0.15200309344505 -3.10762907873728
0.0164317840190259 -6.32468185063292
0.0229524506716238 -5.88387756068834
0.339992810649354 -1.97885226198955
0.0670015161192765 -4.32516584114601
0.124222002644582 -3.4571940964106
0.099755999611344 -3.70237343321933
0.0262017652003298 -5.79569777061395
0.191611850768756 -2.78730510563736
0.295578291047108 -2.12251962257769
0.177799094322388 -2.99445443252708
0.461983335027964 -1.35904574472201
0.0286339574721787 -5.66894210329207
0.098213010115718 -3.90686928753557
0.260829292617501 -2.37054920587748
0.0326785214917827 -5.4805191385208
0.112805205732401 -3.61468616849803
0.0286339574721787 -5.66894210329207
0.0582986405646672 -4.61863589569249
0.0535293964167952 -4.73547478857065
0.503957755584825 -1.20908347849612
0.130274219348017 -3.34772728101914
0.0229524506716238 -5.98497992153039
0.0205106531224741 -6.14596159291153
0.0423394618850071 -5.05610422016554
0.0213250449255782 -6.0902165969959
0.0196958013409197 -6.0869941363287
3.84147518715956 4.93605388831433
0.063842905025302 -4.38659403552464
0.0670015161192765 -4.39302645077468
0.0294437778924818 -5.62914355351088
0.0156146245291025 -6.53686928375395
0.143799584419664 -3.11208892910971
0.162376908338945 -3.01933576239985
0.137052751979079 -3.25599602142903
0.282730207174713 -2.18342923907328
0.0310620562908646 -5.47722483066388
0.13855477714431 -3.32392297678402
0.115858529709955 -3.58124828947382
0.025390122399238 -5.66259603292999
0.0205106531224741 -6.03337872844937
0.0180647157619915 -6.32787348700006
0.0495429472351597 -4.84137928134378
0.141554144214019 -3.28162708236499
0.209587351702033 -2.56779683847624
0.0756522073149352 -4.11166729013821
0.0310620562908646 -5.47722483066388
0.0196958013409197 -6.20401723660845
0.198828949565768 -2.71440001060757
0.0407337911117068 -5.10885406172221
0.15868053162845 -3.0589071054091
0.0245780227206658 -5.79243981648729
0.0662125114286297 -4.34025065324141
0.0865876849960907 -4.02324171509736
0.233680068479162 -2.39823654532303
0.025390122399238 -5.74888257244277
0.0709400799656144 -4.31673351459083
0.0237654656499666 -5.74583016365019
0.451749277635365 -1.30153182011994
0.154974659976341 -3.08569108487095
0.0350998284224681 -5.31151526026363
0.193780773814532 -2.60452191630854
0.0342931775538776 -5.34309249495212
5.53133679572657 7.7042509744311
0.239990773738668 -2.3818180903481
0.0172484809221768 -6.3941510953948
0.11356914275893 -3.62651530379333
0.0423394618850071 -5.00211627489104
0.043141627622042 -5.08556245226761
0.0318705152870219 -5.37227414410825
0.0709400799656144 -4.28415267729817
0.0237654656499666 -5.74583016365019
0.0912490623659537 -3.76275031856711
0.0302531439955548 -5.59045911742137
0.221684002446255 -2.44783740911386
0.293557237659069 -2.08569912478948
0.337379231961943 -1.94625343590929
0.0717265041011351 -4.33499457901298
0.85906330839875 -0.0733440386126251
0.132537270856586 -3.3610208899021
0.0654230749980486 -4.32205594993442
0.215292529837459 -2.61027006931099
0.198108862183268 -2.63370605351509
0.064633206354782 -4.4055865186528
0.319612637486467 -1.86929797125588
0.0262017652003298 -5.70665139894091
0.156458151151672 -3.00685858659886
0.0630521705353017 -4.4378173302548
0.0245780227206658 -5.79243981648729
0.115858529709955 -3.48553839190737
0.0850305396307963 -3.96727426234232
0.0662125114286297 -4.40884176184934
0.294904921120816 -2.18335181011628
0.0582986405646672 -4.61863589569249
0.241389411793814 -2.4110966024504
0.0519361383411278 -4.73219885564544
0.025390122399238 -5.8406599932794
0.326218395551506 -1.94055490251381
0.0188804890610183 -6.26458022244449
0.21315573106487 -2.72605766105593
0.0180647157619915 -6.32787348700006
0.0237654656499666 -5.93519384559675
0.166063838638147 -2.92971011394376
0.260829292617501 -2.37912562033002
0.169006613836731 -2.92333087772304
0.0622610024096943 -4.45423798196977
0.0188804890610183 -6.26458022244449
0.0614694001726108 -4.58528926392145
0.0221389772692485 -5.74298706374568
0.196667608276301 -2.79311904450128
0.0511388489918011 -4.84474977989659
0.127251284683316 -3.37537146361817
0.280010705821121 -2.16951594141817
0.0559159892536731 -4.59362253541383
0.180718053418072 -2.79226595927352
0.229457543393971 -2.53486741868952
0.228047284199671 -2.46615913581432
0.0974408960802218 -3.77493658009833
0.354283468199747 -1.89028092417208
0.0834717117742345 -3.91345423329226
0.0495429472351597 -4.79473801172877
0.063842905025302 -4.49427360986902
0.0262017652003298 -5.79569777061395
0.0286339574721787 -5.36648025894367
0.100526875953964 -3.82758550531332
0.0479452781450934 -4.93596185707705
0.098213010115718 -3.85809819515459
0.13404400210674 -3.38144301312703
0.118905405268819 -3.54874520086895
0.115095804320321 -3.5895182832392
0.200268046982741 -2.66423996592471
0.137803960036087 -3.05848099977209
0.0551208968990825 -4.65315279138706
0.0423394618850071 -5.05610422016554
0.651175012149786 -0.724842570018468
1.68805599368526 2.8523283326747
0.0156146245291025 -6.53686928375395
0.0487443338514183 -4.81625506576987
0.292208294091051 -2.15433520332784
0.418132748354759 -1.52666522444647
0.0717265041011351 -4.30200343482139
0.0803489940163342 -4.06479470449657
0.0630521705353017 -4.4378173302548
0.105143504024334 -3.70270016048096
0.0463458378029017 -4.78854781033784
0.30363431034702 -1.97722372413711
0.0407337911117068 -5.10885406172221
0.167535976562709 -3.03752121044626
0.0543253661147181 -4.59051615739895
0.0196958013409197 -6.20401723660845
1.12989669872807 0.267853451673312
0.0463458378029017 -4.93260301352947
0.0896969427532129 -3.95118883111698
0.62247957914932 -0.812238501386226
0.0717265041011351 -4.30200343482139
0.0511388489918011 -4.584596045705
0.0164317840190259 -6.46370432066014
0.036711778356521 -5.18885961881715
0.273189439965107 -2.06125689111006
0.288830406711132 -2.07127346414453
0.165327205974255 -2.99911479627749
0.036711778356521 -5.12977318950344
0.0407337911117068 -5.10885406172221
0.0213250449255782 -5.9817445062366
0.0342931775538776 -5.34309249495212
0.102837036641165 -3.70864965610254
0.0575048606046759 -4.5573599238907
0.0180647157619915 -6.32787348700006
0.0205106531224741 -5.92894902855114
0.294904921120816 -1.98704328900971
0.316298381397869 -2.0171873872318
0.203141942436851 -2.69175510556803
0.227341637308181 -2.43300202436616
0.0834717117742345 -4.01672743705599
0.078785096799898 -4.00746770421014
0.0310620562908646 -5.55282939166238
0.0205106531224741 -6.14596159291153
0.0196958013409197 -6.20401723660845
0.0172484809221768 -6.3941510953948
0.0334860754120504 -5.18293032534834
0.0495429472351597 -4.84137928134378
0.0334860754120504 -5.30835956905204
0.0463458378029017 -4.93260301352947
0.174142070714299 -2.91562494548946
0.0302531439955548 -5.59045911742137
0.0334860754120504 -5.37541568905094
0.245577208757248 -2.42971228061775
0.0803489940163342 -4.12122736239542
0.0188804890610183 -6.26458022244449
1.08308174149456 0.274329603730029
0.582205582165993 -0.654636901573779
0.063842905025302 -4.45748015812528
0.0286339574721787 -5.58717741494183
0.0310620562908646 -5.40538581820302
0.0479452781450934 -4.93596185707705
0.502208680760498 -1.2292873257077
0.108213069099097 -3.54591082856064
0.0172484809221768 -6.13980494262555
0.0732980674819095 -4.30536991492139
0.199548677712843 -2.77703500824186
0.0196958013409197 -6.20401723660845
0.0350998284224681 -5.37872169034581
0.0196958013409197 -6.0869941363287
0.190164088438641 -2.76147825360154
0.0270129516377197 -5.752145609284
0.0270129516377197 -5.752145609284
0.0407337911117068 -5.05289410356939
0.025390122399238 -5.8406599932794
0.0740832076595945 -4.19684396561096
0.15868053162845 -3.11510539725946
0.0495429472351597 -4.02931382550786
0.0188804890610183 -6.26458022244449
0.0213250449255782 -6.0902165969959
0.0709400799656144 -4.28415267729817
0.302294760537794 -1.76865470664818
0.0156146245291025 -6.53686928375395
0.025390122399238 -5.8406599932794
0.0213250449255782 -6.0902165969959
0.0590919840220464 -4.64080287580808
0.099755999611344 -3.74607793095999
0.0399302850809735 -5.13602028660903
0.0701532269104457 -4.29871934362687
0.0180647157619915 -6.32787348700006
0.0302531439955548 -5.59045911742137
0.0294437778924818 -5.62914355351088
0.278649030362896 -2.30654067140781
0.0598848914566187 -4.5428170966254
0.0974408960802218 -3.82093181285924
0.0670015161192765 -4.39302645077468
0.195224913115187 -2.74476017061331
0.0237654656499666 -5.93519384559675
0.227341637308181 -2.51569042717969
0.0614694001726108 -4.5461320634817
1.32390981915623 0.492190011135018
0.0399302850809735 -5.13602028660903
0.0205106531224741 -6.14596159291153
0.0479452781450934 -4.88621422667123
0.072512499784368 -4.32009674992025
0.0375170784281639 -5.28396817764438
0.0873656278787256 -3.95914284472967
0.0511388489918011 -4.84474977989659
0.0803489940163342 -4.037385138866
0.154974659976341 -3.09979748413472
0.19305816170782 -2.72350339788607
0.0326785214917827 -5.4805191385208
0.115095804320321 -3.55024768203913
0.069365944467504 -4.31345341835206
0.0685782321678971 -4.32835854959811
0.0662125114286297 -4.30714046667835
0.0904732112900415 -3.94009148704145
0.0399302850809735 -5.19536847106858
0.0551208968990825 -4.53344391342482
0.421838302722987 -1.56542505350271
4.1185248975412 5.28004989836105
0.18653831362023 -2.83984274735629
0.0245780227206658 -5.88712473161839
0.0598848914566187 -4.43159121553454
0.208157524983521 -2.73043482551353
0.0662125114286297 -4.44440029352434
0.67776201465051 -0.441279284478003
0.0865876849960907 -3.99660320841688
0.131028964351309 -3.37482612805507
0.02782368222432 -5.62586629580231
0.0685782321678971 -4.26340663760564
0.0172484809221768 -6.3941510953948
4.47682854024701 5.92857566205265
0.0709400799656144 -4.28415267729817
0.0237654656499666 -5.83740732107197
0.0495429472351597 -4.88957895109435
0.0359060285221786 -5.21776664671641
0.0756522073149352 -4.14053968246502
0.124222002644582 -3.40371606981268
0.0147970019280805 -6.61403666112067
0.0326785214917827 -5.40851992925844
0.0772195024618956 -4.26563635487212
0.0543253661147181 -4.67247577233128
0.0670015161192765 -4.39302645077468
0.274556275729013 -2.15695984338883
0.0318705152870219 -5.44244283931774
0.043141627622042 -4.97742695778135
0.0156146245291025 -6.53686928375395
0.111276117045656 -3.65241428550038
0.768836109453228 -0.391894605156198
0.0935741153121975 -3.87225759895615
0.0850305396307963 -3.91645410524128
0.0662125114286297 -4.40884176184934
0.0598848914566187 -4.58188319865584
0.109745405983343 -3.58817936560635
0.235084834939605 -2.51014178556698
0.108979440984788 -3.67889586919437
0.0383219292389346 -5.1920411329548
0.200268046982741 -2.67475977056954
0.0164317840190259 -6.32468185063292
0.579996247827807 -0.814155465556006
0.18508544840088 -2.8365919151001
0.0606773633473983 -4.38050574647629
0.0221389772692485 -6.03660783308492
0.0310620562908646 -5.55282939166238
0.0147970019280805 -6.61403666112067
0.0819111977866175 -4.06799967230784
0.0237654656499666 -5.57846252906494
0.0503411187857478 -4.86697643127318
0.025390122399238 -5.8406599932794
0.0543253661147181 -4.71527045239282
0.0310620562908646 -5.47722483066388
0.0188804890610183 -6.03040441785169
0.0559159892536731 -4.63410871543743
0.197388415206553 -2.78907137483343
0.0479452781450934 -4.88621422667123
0.0575048606046759 -4.63740477186144
0.0670015161192765 -4.32516584114601
0.674659443474369 -0.644456940577967
0.0582986405646672 -4.61863589569249
0.726017183257731 -0.419115180391518
0.0912490623659537 -4.00670634737106
0.0359060285221786 -5.3464022244032
0.0359060285221786 -5.3464022244032
0.0630521705353017 -4.4741063999762
0.185812063898934 -2.65521546238361
0.0590919840220464 -4.64080287580808
0.122704973019112 -3.45395256233776
0.0756522073149352 -4.17000171311084
0.0670015161192765 -4.46423728009226
0.039126331289821 -5.1637418370555
0.0622610024096943 -4.49094778065172
0.0819111977866175 -3.98711086729583
0.129519079293671 -3.24078659700744
0.0180647157619915 -6.32787348700006
0.0221389772692485 -6.03660783308492
0.0334860754120504 -5.37541568905094
0.0920244964297114 -3.91819259824471
0.0873656278787256 -3.88398241965059
0.0732980674819095 -4.21048102501153
0.0229524506716238 -5.88387756068834
3.61001430380714 4.55965864674055
0.291533349030371 -2.11997330776259
0.137052751979079 -3.25599602142903
0.173409552272114 -2.98425656602742
0.160899493933446 -3.0028448474379
0.0188804890610183 -6.26458022244449
0.0270129516377197 -5.665669429536
0.0383219292389346 -5.2537901758646
0.078785096799898 -4.11796785169096
0.025390122399238 -5.8406599932794
0.0164317840190259 -6.32468185063292
0.120426433391669 -3.53282996331
0.0559159892536731 -4.51590707570744
0.0383219292389346 -5.2537901758646
0.025390122399238 -5.8406599932794
0.0286339574721787 -5.58717741494183
0.137052751979079 -3.33722296054384
0.0164317840190259 -6.46370432066014
0.0423394618850071 -5.00211627489104
0.0196958013409197 -6.20401723660845
0.0350998284224681 -5.31151526026363
0.743396270176613 -0.481795459498948
0.151259244477352 -3.098949309055
0.0614694001726108 -4.47086868660062
0.199548677712843 -2.72145012170868
1.30195967865477 0.780984174891707
0.0479452781450934 -4.93596185707705
0.202424005103852 -2.69548932243335
0.463182582845057 -1.24788424654697
0.0172484809221768 -6.3941510953948
0.0188804890610183 -6.26458022244449
0.0567106436614751 -4.42571747375904
0.0559159892536731 -4.63410871543743
0.102837036641165 -3.68719161204732
0.549269732195544 -1.05450121949717
0.0654230749980486 -4.32205594993442
0.312311197724432 -2.04107527631957
0.0756522073149352 -4.20007796850307
0.446908014565866 -1.18821638819075
0.0495429472351597 -4.79473801172877
0.0286339574721787 -5.66894210329207
0.0164317840190259 -6.46370432066014
0.0447446222768361 -4.98065269411649
0.0172484809221768 -6.3941510953948
0.322919297290412 -2.04748926134404
0.0764360677204665 -4.24810130436685
0.13855477714431 -3.27508481990154
0.0487443338514183 -4.91256974817585
0.123463687231123 -3.46466588048362
0.0780025120012732 -4.04639350589077
0.103606268885936 -3.72111599863124
0.0326785214917827 -5.15184158083923
0.241389411793814 -2.44671144549869
0.111276117045656 -3.49498881147403
0.980450423962214 0.251784500989689
1.62247957914932 1.61228632498755
0.0966683685967619 -3.71791608657599
0.184358466757435 -2.77150524359621
0.0326785214917827 -5.4805191385208
0.568341406270671 -1.00748579132058
0.063842905025302 -4.49427360986902
0.0156146245291025 -6.53686928375395
0.445088344312995 -1.57682161948166
0.0407337911117068 -5.16707252038853
0.137052751979079 -3.27187966396119
0.0447446222768361 -5.03382850679181
0.101297340613605 -3.68407207259702
0.15868053162845 -2.85374109310474
0.0535293964167952 -4.78020952770188
0.0590919840220464 -4.60013103128794
0.104375091201434 -3.69036681372035
0.28544459187175 -2.06019012746347
0.02782368222432 -5.62586629580231
0.036711778356521 -5.25046969297378
0.0487443338514183 -4.91256974817585
0.0407337911117068 -4.99902393978879
5.34958966743783 7.30343059138387
0.206010124377345 -2.65597927933698
0.0350998284224681 -5.31151526026363
0.796691938994731 -0.372047996041588
0.098213010115718 -3.83431730597727
0.11356914275893 -3.52785674206044
0.0732980674819095 -4.30536991492139
0.0359060285221786 -5.3464022244032
0.157940118452902 -3.1063072643382
0.0383219292389346 -5.2537901758646
0.289506617194985 -2.22297433228418
0.932334841736108 -0.154910780634166
0.293557237659069 -2.14297200155856
0.0803489940163342 -4.12122736239542
0.198828949565768 -2.66113366775532
0.0503411187857478 -4.81951382546371
0.174142070714299 -2.91562494548946
0.0262017652003298 -5.79569777061395
0.0780025120012732 -3.94105119471022
0.0614694001726108 -4.58528926392145
0.331481310793836 -1.96003240759851
0.160899493933446 -2.86395348937779
0.0519361383411278 -4.7768305448886
0.0958954272223186 -3.91411081477162
0.078785096799898 -4.11796785169096
0.396325239016673 -1.63077911280279
0.0772195024618956 -4.14371672634064
0.0764360677204665 -4.12759473601972
0.0294437778924818 -5.54954337241954
0.0164317840190259 -6.32468185063292
0.137052751979079 -3.22474392422522
0.0535293964167952 -4.73547478857065
0.189439662091063 -2.76551353299188
0.191611850768756 -2.86950731814334
0.100526875953964 -3.80429830048877
0.121186346520057 -3.52495405491838
0.0156146245291025 -6.39096853231537
0.0559159892536731 -4.67576394002716
0.105143504024334 -3.68132977370802
0.197388415206553 -2.70042077761627
0.098213010115718 -3.76523987059281
0.0205106531224741 -6.14596159291153
0.0503411187857478 -4.81951382546371
0.0245780227206658 -5.88712473161839
1.61548533254643 1.21213335710732
0.264961118947827 -2.16525328618098
0.0180647157619915 -6.32787348700006
4.85104062252586 6.43325774097674
0.0543253661147181 -4.75937345933165
0.230866425381807 -2.56729157815592
0.0213250449255782 -5.9817445062366
0.047145779625941 -4.86035905842581
0.064633206354782 -4.37096065154581
0.0732980674819095 -4.21048102501153
0.0630521705353017 -4.4378173302548
0.078785096799898 -4.06166009607914
0.0164317840190259 -6.46370432066014
0.127251284683316 -3.35831350126994
0.0479452781450934 -4.88621422667123
0.0865876849960907 -3.99660320841688
0.488139214934538 -1.38541959590301
0.0685782321678971 -4.23199533586005
0.0858093223978257 -3.85680786225212
0.115095804320321 -3.55024768203913
0.0598848914566187 -4.50478101804989
0.047145779625941 -4.9092079501179
0.025390122399238 -5.8406599932794
0.0543253661147181 -4.63091402662032
0.118144289429014 -3.53745746465477
0.509192292820209 -1.10684869463159
0.250447657215208 -2.37561963497575
0.0966683685967619 -3.87887417057208
0.771258771720084 -0.442738862566907
4.61942376773693 5.90767958143446
0.0543253661147181 -4.63091402662032
0.488728190260493 -1.16141831474802
0.112040863971005 -3.64371769292573
0.0359060285221786 -5.3464022244032
0.0318705152870219 -5.51619960283647
0.0943483010248402 -3.86181778582947
0.872213849298537 0.0684739239698036
0.102067394029747 -3.8310047578342
0.0156146245291025 -6.53686928375395
0.202424005103852 -2.68481783313751
0.0172484809221768 -6.3941510953948
0.0229524506716238 -5.98497992153039
0.105143504024334 -3.74641470860081
0.0229524506716238 -5.98497992153039
0.0359060285221786 -5.28065121223688
0.788104443158007 -0.276471538128597
0.0270129516377197 -5.665669429536
0.0407337911117068 -5.10885406172221
0.199548677712843 -2.45349860199365
0.131028964351309 -3.35777457441313
0.0503411187857478 -4.86697643127318
0.140804886840186 -3.13493424097887
0.0359060285221786 -5.1575090053952
0.0439433475875969 -4.95318239499405
0.920596712765614 -0.131506185994682
0.132537270856586 -3.34413077858159
0.0479452781450934 -4.74650368185992
0.101297340613605 -3.72721733594957
0.107446289893755 -3.76269247309324
0.084251336241134 -4.11529823938769
0.0245780227206658 -5.79243981648729
0.171209762711141 -2.90929332258196
0.0904732112900415 -3.99176636394115
0.0630521705353017 -4.4741063999762
1.45958184460098 1.16656807792415
0.187264197932846 -2.81215203180711
0.116620852074265 -3.61294128005105
0.0213250449255782 -6.0902165969959
0.0375170784281639 -5.22094198129117
0.176337397094119 -3.00422331111772
0.0834717117742345 -4.04374365471867
0.0559159892536731 -4.67576394002716
0.02782368222432 -5.70991933707497
0.0326785214917827 -5.4805191385208
0.098213010115718 -3.65698837624366
0.039126331289821 -5.04981658745916
0.0180647157619915 -6.08403581621393
0.0334860754120504 -5.37541568905094
0.0575048606046759 -4.59682727942256
0.2752392083055 -2.25386922065585
0.0375170784281639 -5.16055430881456
0.269081145662862 -2.25096547531222
0.0172484809221768 -6.13980494262555
0.0156146245291025 -6.53686928375395
0.0156146245291025 -6.39096853231537
0.099755999611344 -3.76843690860516
0.0685782321678971 -4.23199533586005
0.0164317840190259 -6.32468185063292
0.0334860754120504 -5.44574113619684
0.345856108567571 -1.97829801699378
0.146041535206333 -3.03982860471529
0.0156146245291025 -6.39096853231537
0.0479452781450934 -4.88621422667123
0.0383219292389346 -5.2537901758646
0.280691061901115 -2.25150426836891
0.201705710321332 -2.66737703153751
0.195224913115187 -2.78978831189631
0.148280007402333 -3.2102750318468
0.0834717117742345 -4.09934289768068
0.0850305396307963 -4.07462251705487
0.313641483702402 -2.00402196569439
0.142303012666281 -3.19736074541817
0.23016215637056 -2.54132784297468
0.0221389772692485 -5.93195241823507
0.245577208757248 -2.285694171156
0.247666557479975 -2.31879918047904
0.064633206354782 -4.4774357787482
0.0359060285221786 -5.3464022244032
0.218136680666713 -2.48139413281434
0.109745405983343 -3.62851093125085
0.928432734062591 -0.0767078946257603
0.0172484809221768 -6.3941510953948
0.249057777492209 -2.28920559750541
0.0748679207824977 -4.27641475912817
0.0172484809221768 -6.3941510953948
0.0780025120012732 -4.04639350589077
0.0334860754120504 -5.44574113619684
0.0535293964167952 -4.69208555680999
0.02782368222432 -5.54644184937796
0.110510964526586 -3.5602001447901
0.0342931775538776 -5.41182212172186
0.141554144214019 -3.29779703833583
0.167535976562709 -3.02400799902611
0.541342816423915 -0.947212687715923
0.301624518927184 -2.08393945130974
0.124222002644582 -3.43914692986067
0.02782368222432 -5.70991933707497
0.111276117045656 -3.5327641984342
0.135549161388691 -3.30094835195234
0.072512499784368 -4.28744072519047
0.0889202563059808 -3.96238696162608
0.184358466757435 -2.96450694837143
0.843491210741614 -0.347803810091633
0.047145779625941 -4.86035905842581
0.0180647157619915 -5.61023826453405
0.143799584419664 -3.12645711881299
4.03937761497897 6.36447984655849
0.0172484809221768 -6.3941510953948
0.216715306127219 -2.51573104630055
0.430447761594858 -1.49760578671725
0.0439433475875969 -5.00533691675956
0.02782368222432 -5.70991933707497
0.0989847111455589 -3.77812921726083
0.202424005103852 -2.76123103783221
0.099755999611344 -3.76843690860516
0.0455454521840987 -5.0086867114993
0.064633206354782 -4.4774357787482
0.467969630093695 -1.19789400432913
0.115858529709955 -3.50417914276336
1.10706274741087 0.377911225458061
0.0756522073149352 -4.26217948887909
0.043141627622042 -4.97742695778135
0.281371097285325 -2.21048102501153
0.0495429472351597 -4.84137928134378
0.0677900895419648 -4.27781940490764
0.0188804890610183 -6.26458022244449
0.1726766617098 -3.01563947214107
0.18508544840088 -2.73402175036033
0.314970544174922 -2.09636727298686
0.102837036641165 -3.75254762617664
0.278649030362896 -2.18878189787217
0.50279194134693 -1.16083378352713
0.887927191635924 -0.0360091074125077
0.0245780227206658 -5.88712473161839
0.0511388489918011 -4.84474977989659
0.177068430826958 -2.84879661295929
0.0873656278787256 -3.93365181234697
0.674141698971813 -0.773912799266326
0.312976494042834 -2.11609244616303
0.0342931775538776 -5.34309249495212
0.112040863971005 -3.58301198596177
0.222392421336448 -2.61672647879043
0.0889202563059808 -4.0148814464997
0.124979919678503 -3.44977115755424
0.220975235524169 -2.52505489627476
0.0294437778924818 -5.54954337241954
0.228752586115889 -2.39200209543306
0.0180647157619915 -6.20080923161858
0.137052751979079 -3.32060758912567
0.036711778356521 -5.18885961881715
0.0487443338514183 -4.77040635267152
0.717499771577742 -0.537635477869854
0.478682761308989 -1.35816661160617
0.0407337911117068 -4.94709308870346
0.099755999611344 -3.65995406823557
0.0503411187857478 -4.77356306600277
0.653803351446416 -0.690705354248877
0.0196958013409197 -6.20401723660845
1.43381604190016 1.03815661401099
0.0156146245291025 -6.39096853231537
0.13630115256594 -3.31073978578196
0.039126331289821 -5.1637418370555
0.265648607662714 -2.25476385784068
0.124222002644582 -3.25423740060198
0.0196958013409197 -5.97875520708396
0.178529387955238 -2.92539060516266
0.0262017652003298 -5.79569777061395
0.0447446222768361 -5.03382850679181
0.0780025120012732 -4.16003784653095
0.567784058363068 -1.00091038537236
0.0677900895419648 -4.41218501822506
0.0764360677204665 -4.12759473601972
3.79073382760712 4.60586166129843
0.0350998284224681 -5.37872169034581
0.140055240140602 -3.26237939749444
0.171209762711141 -2.99897851369005
0.0237654656499666 -5.93519384559675
0.114332675478995 -3.57796482958532
0.191611850768756 -2.81031743811122
0.0865876849960907 -4.05038135358142
0.944407674036683 0.54161317165258
0.0415368498805017 -5.02726635877191
7.61437676189379 12.2583270005876
0.0439433475875969 -5.00533691675956
0.0974408960802218 -3.82093181285924
0.131783314716672 -3.45588413847635
0.202424005103852 -2.7279857420905
0.122704973019112 -3.45395256233776
0.0614694001726108 -4.50800963258508
0.169741370685253 -3.00891539007864
0.102067394029747 -3.7398205632583
0.0156146245291025 -6.53686928375395
0.153489641789752 -3.22987027968593
0.13630115256594 -3.36082142944646
0.268395291102339 -2.20674922353819
0.0147970019280805 -6.61403666112067
2.08210635437006 2.23892555705931
0.0748679207824977 -4.2137106328123
0.422454970841327 -1.06871462105179
0.231570350763368 -2.59373686805835
0.676728565436627 -0.711620447183325
0.0262017652003298 -5.79569777061395
0.669993040351952 -0.741076832194018
0.164590196997364 -3.11436709124427
0.0803489940163342 -4.17995762624484
0.383714188078672 -1.74137761298128
0.56163897823018 -1.08340454237594
0.131028964351309 -3.35777457441313
0.039126331289821 -5.22426592045226
0.0958954272223186 -3.86509842528839
0.13855477714431 -3.35742510784969
0.036711778356521 -5.25046969297378
0.178529387955238 -2.91288353566782
0.271136755187866 -2.29993834303844
0.0670015161192765 -4.32516584114601
0.0567106436614751 -4.57536600948576
0.069365944467504 -4.38075233656555
0.0567106436614751 -4.57536600948576
0.127251284683316 -3.37537146361817
0.21315573106487 -2.61046958799742
0.478682761308989 -1.19406673273098
0.0598848914566187 -4.58188319865584
0.039126331289821 -5.10565496291148
0.0310620562908646 -5.55282939166238
0.115858529709955 -3.52306390296401
0.237890271002814 -2.41635226355987
0.112805205732401 -3.6557763510133
0.105911507790615 -3.63080257516914
0.107446289893755 -3.65462497492584
0.22026612022806 -2.52824457285485
0.561079034485177 -1.05916756526686
0.680857927943475 -0.684278259657011
0.02782368222432 -5.62586629580231
0.257377041530395 -2.34946615523025
0.0350998284224681 -5.37872169034581
0.508030702547401 -0.78900510069899
0.0302531439955548 -5.59045911742137
0.200268046982741 -2.80737102169922
0.355575626853875 -1.8043644539735
0.0407337911117068 -5.16707252038853
0.19305816170782 -2.77916899751549
0.416276395912202 -1.42324156389017
0.299611923798344 -2.11086324285829
0.0221389772692485 -5.83437809582415
0.358156477346954 -1.90061832214533
0.110510964526586 -3.61993353196992
0.0503411187857478 -4.81951382546371
0.0732980674819095 -4.24142235653276
0.0196958013409197 -5.97875520708396
0.0756522073149352 -4.14053968246502
0.0455454521840987 -4.90596753432035
0.220975235524169 -2.52505489627476
0.0205106531224741 -6.14596159291153
0.0180647157619915 -6.08403581621393
0.0606773633473983 -4.48771458707129
0.0180647157619915 -6.32787348700006
0.0383219292389346 -5.2537901758646
0.0383219292389346 -5.13282689984905
0.13329083318288 -3.27202145599269
0.0819111977866175 -4.06799967230784
0.0172484809221768 -6.3941510953948
0.0188804890610183 -6.14274614979734
0.0147970019280805 -6.61403666112067
0.124222002644582 -3.4571940964106
0.408204485235382 -1.7852651408386
0.206010124377345 -2.62504814328829
0.0156146245291025 -6.53686928375395
0.0350998284224681 -5.31151526026363
0.102837036641165 -3.64520989730481
0.112040863971005 -3.66453415149571
0.0286339574721787 -5.66894210329207
0.0455454521840987 -4.90596753432035
0.0172484809221768 -6.3941510953948
0.204576746176087 -2.76072068733492
0.163115048565275 -3.09671154763114
0.128007612376071 -3.40295955301206
0.102067394029747 -3.71789739449849
0.0342931775538776 -5.34309249495212
1.04794527814509 0.607127746284394
0.0310620562908646 -5.47722483066388
0.0359060285221786 -5.28065121223688
0.122704973019112 -3.34913558368717
0.0172484809221768 -6.3941510953948
0.0359060285221786 -5.1575090053952
0.0245780227206658 -5.88712473161839
0.0519361383411278 -4.73219885564544
0.481052692093901 -1.33119967640427
0.0286339574721787 -5.66894210329207
5.09521876365092 6.98946795331527
0.0180647157619915 -6.20080923161858
0.0172484809221768 -6.3941510953948
0.0677900895419648 -4.44782707517735
0.0756522073149352 -4.20007796850307
0.0575048606046759 -4.59682727942256
0.043141627622042 -5.03048179614371
0.0180647157619915 -6.32787348700006
0.0463458378029017 -4.69992841123091
0.467969630093695 -1.37956292812691
0.265648607662714 -2.22353815408351
0.0399302850809735 -5.13602028660903
0.0495429472351597 -4.84137928134378
0.330167380793281 -2.03587560556084
0.0654230749980486 -4.4608130531375
0.0156146245291025 -6.53686928375395
0.0535293964167952 -4.60903598006231
0.0701532269104457 -4.29871934362687
0.052732987320728 -4.80137734246183
0.069365944467504 -4.24915444204458
0.237890271002814 -2.38147015360042
0.0350998284224681 -5.37872169034581
0.140804886840186 -3.27196656710154
0.192335187480268 -2.8651915775106
0.18508544840088 -2.79010269803067
0.069365944467504 -4.31345341835206
0.0172484809221768 -6.26138013130816
0.0511388489918011 -4.79800116575016
0.0709400799656144 -4.2522914031185
0.236488234895494 -2.55176005893708
0.0164317840190259 -6.46370432066014
0.180718053418072 -2.91161097982389
0.128763543774497 -3.27889906534304
0.0511388489918011 -4.79800116575016
0.0221389772692485 -5.74298706374568
0.563317506681176 -0.841783189864774
0.0245780227206658 -5.88712473161839
0.144547288526003 -3.19453591683022
0.0221389772692485 -5.74298706374568
0.0439433475875969 -5.00533691675956
0.157199325090855 -2.98856456662463
0.333449964782582 -1.91741967604167
0.432285980201021 -1.52373361590212
0.0286339574721787 -5.58717741494183
0.124222002644582 -3.23854576526956
0.069365944467504 -4.28094574498754
0.229457543393971 -2.57371593036986
0.0213250449255782 -6.0902165969959
0.155716596244114 -3.02539527630444
0.0858093223978257 -4.03507776479604
0.0156146245291025 -6.53686928375395
0.424919010792808 -1.18557739792795
0.30831296410521 -1.92702466128725
0.592105930105801 -0.876615426504338
0.10667910293556 -3.66345976416718
0.424303395233695 -1.38774712893979
0.118144289429014 -3.53745746465477
0.239290945909816 -2.5108217179346
0.0590919840220464 -4.56057442170259
0.064633206354782 -4.4774357787482
0.0342931775538776 -5.34309249495212
0.250447657215208 -2.18310879621365
0.111276117045656 -3.6114184021711
0.182175321260046 -2.83019296153414
0.0732980674819095 -4.24142235653276
0.531658351353109 -1.11557318656757
0.078785096799898 -3.92981474948816
0.0229524506716238 -5.88387756068834
0.29423123675607 -2.06982548026118
0.0172484809221768 -6.3941510953948
0.0286339574721787 -5.66894210329207
0.0172484809221768 -6.02768334274539
0.025390122399238 -5.8406599932794
0.14529460532121 -3.173581862805
0.0237654656499666 -5.93519384559675
0.0732980674819095 -4.24142235653276
0.171209762711141 -2.92176917155602
0.257377041530395 -2.35791778308093
0.160899493933446 -3.04316586773436
0.0543253661147181 -4.47569637879728
0.0196958013409197 -6.20401723660845
0.0196958013409197 -5.78396166256299
0.0455454521840987 -5.0086867114993
0.341949892171572 -1.91074364752125
0.218846843142726 -2.54427474371447
0.0415368498805017 -5.02726635877191
0.159420565007533 -3.06742796830159
0.025390122399238 -5.8406599932794
0.101297340613605 -3.64217973295872
0.0455454521840987 -4.90596753432035
0.601394284740182 -0.705637090162096
0.0662125114286297 -4.27477314944424
0.0606773633473983 -4.56388569157868
0.0535293964167952 -4.60903598006231
0.210301734009717 -2.38962799135669
0.25183619922893 -2.30348699086083
0.104375091201434 -3.69036681372035
1.77343569482036 1.46728734954186
1.9299514747527 1.9083229969334
0.865426812910073 -0.141838394229074
0.143799584419664 -3.23125254410357
0.0575048606046759 -4.67915666498928
2.14379958441966 2.210612758449
0.190164088438641 -2.80703959471191
0.0407337911117068 -5.05289410356939
0.0740832076595945 -4.29081042805379
0.0229524506716238 -5.98497992153039
0.525357112251215 -1.00735252319532
0.0423394618850071 -4.8513094485768
0.0229524506716238 -5.70072859195973
0.130274219348017 -3.39913295259176
0.063842905025302 -4.53203002756293
4.63120831460188 6.00466700277466
0.187989717204304 -2.81959070885136
0.02782368222432 -5.70991933707497
0.0213250449255782 -5.88086088844852
0.0196958013409197 -6.0869941363287
0.0326785214917827 -5.4805191385208
0.0479452781450934 -4.88621422667123
0.149025393645155 -3.08725166846806
0.0326785214917827 -5.4805191385208
0.0318705152870219 -5.51619960283647
0.0439433475875969 -5.05944780944304
0.0764360677204665 -4.21701793371975
0.0927995139293536 -3.90738787334157
0.265648607662714 -2.13372224764151
0.37226921367311 -1.67444535517309
0.0302531439955548 -5.51290938480976
0.0756522073149352 -4.08336139701619
0.0172484809221768 -6.26138013130816
2.31097968397889 2.63420115745207
0.0164317840190259 -6.32468185063292
0.162376908338945 -3.00599103811135
0.0326785214917827 -5.33994376214455
0.0188804890610183 -6.26458022244449
0.0670015161192765 -4.29239616914137
0.125737438751244 -3.46048462941256
0.0286339574721787 -5.66894210329207
0.0156146245291025 -6.53686928375395
0.0519361383411278 -4.73219885564544
0.0732980674819095 -4.24142235653276
0.198828949565768 -2.78102947375458
0.0359060285221786 -5.3464022244032
0.0156146245291025 -6.53686928375395
0.0677900895419648 -4.44782707517735
0.495777202855017 -1.07137893732815
0.175605992748471 -2.99589288971323
0.0904732112900415 -3.81846460967148
0.0535293964167952 -4.69208555680999
0.0764360677204665 -4.07091730038075
0.02782368222432 -5.62586629580231
0.0229524506716238 -5.88387756068834
0.0270129516377197 -5.665669429536
0.127251284683316 -3.48218499198026
0.267709110332738 -2.30379791324252
0.043141627622042 -5.03048179614371
0.0447446222768361 -4.92936739547309
0.0310620562908646 -5.47722483066388
0.142303012666281 -3.18227253909879
0.568898538944476 -0.746618084113516
0.0606773633473983 -4.60353445616939
0.100526875953964 -3.75882210028448
0.0294437778924818 -5.54954337241954
1.900597116273 2.97678481115711
0.0487443338514183 -4.91256974817585
0.0213250449255782 -6.0902165969959
0.0748679207824977 -4.24472205762407
0.584962500721156 -1.01663067454412
0.0795672573183184 -4.19329664809656
0.0188804890610183 -6.03040441785169
0.340645466186786 -1.82309994640105
0.0229524506716238 -5.98497992153039
0.142303012666281 -3.24359590373068
0.0375170784281639 -5.22094198129117
0.0709400799656144 -4.2522914031185
0.550398601612209 -1.15007821932658
0.227341637308181 -2.47835376199816
0.229457543393971 -2.21017204629305
0.521332855692421 -1.09448938538485
0.221684002446255 -2.48438262834728
0.0180647157619915 -6.32787348700006
0.15868053162845 -3.03160812003626
0.131783314716672 -3.38507449985698
0.0795672573183184 -4.19329664809656
0.195946441032647 -2.71889464343024
0.0826916657747559 -4.17023187259316
0.0439433475875969 -5.05944780944304
0.0326785214917827 -5.4805191385208
0.210301734009717 -2.61418741355958
0.336070664941718 -1.92395962748154
0.13404400210674 -3.34738505893224
0.0511388489918011 -4.75271995342985
0.0764360677204665 -4.07091730038075
0.267022603043606 -2.09368676775669
0.0147970019280805 -6.61403666112067
0.0270129516377197 -5.752145609284
0.163852811322794 -3.00917460296181
0.0670015161192765 -4.32516584114601
0.0677900895419648 -4.37740231720845
1.86927671954997 2.3423466858173
0.043141627622042 -5.03048179614371
0.0826916657747559 -4.1407651890441
0.036711778356521 -5.25046969297378
0.114332675478995 -3.61800786330607
0.108213069099097 -3.66670336964239
0.140055240140602 -3.2944667459581
0.0654230749980486 -4.38976695254355
0.167535976562709 -3.05116219304259
0.0519361383411278 -4.7768305448886
0.0270129516377197 -5.752145609284
0.0156146245291025 -6.53686928375395
0.312976494042834 -1.97290479303301
0.0164317840190259 -6.32468185063292
0.208157524983521 -2.6555943366543
0.0662125114286297 -4.30714046667835
0.369713508769354 -1.60151557833604
0.0415368498805017 -5.02726635877191
0.0334860754120504 -5.37541568905094
0.249057777492209 -2.38960565955718
0.0590919840220464 -4.56057442170259
0.12194585958887 -3.390352721795
0.271821308007774 -2.16558465796771
0.0147970019280805 -6.61403666112067
0.0156146245291025 -6.53686928375395
0.0598848914566187 -4.39634318718332
0.0606773633473983 -4.52529748949129
0.0318705152870219 -5.24141340022777
0.0180647157619915 -6.20080923161858
0.0205106531224741 -6.14596159291153
0.121186346520057 -3.50604469811417
0.0383219292389346 -5.1920411329548
0.319612637486467 -2.05607862114128
0.705895587336958 -0.549280037854746
0.0213250449255782 -6.0902165969959
0.130274219348017 -2.95262142666102
0.0850305396307963 -3.99337181660562
0.692153106956132 -0.240430224126185
0.0811303073529981 -4.02542226436633
0.0147970019280805 -6.61403666112067
0.0943483010248402 -3.86181778582947
0.0423394618850071 -5.11219128725316
0.0989847111455589 -3.71163052807245
0.0717265041011351 -4.30200343482139
0.0772195024618956 -4.17324437778816
0.527651657531539 -1.25224515553558
0.0147970019280805 -6.61403666112067
0.0375170784281639 -5.22094198129117
0.182903403557048 -2.87358265225877
0.211015762750295 -2.46666159361863
0.0415368498805017 -5.13935426473125
0.0310620562908646 -5.47722483066388
0.0399302850809735 -4.97135350889217
0.0614694001726108 -4.4346599535729
0.114332675478995 -3.558352528543
0.0575048606046759 -4.59682727942256
0.0180647157619915 -6.32787348700006
0.0575048606046759 -4.51894357612894
0.0156146245291025 -6.53686928375395
0.0519361383411278 -4.68890657429898
0.0375170784281639 -5.22094198129117
0.0803489940163342 -4.12122736239542
0.0196958013409197 -6.20401723660845
0.0147970019280805 -6.61403666112067
0.0756522073149352 -3.9496076669432
0.200987057733177 -2.73567347366469
0.176337397094119 -2.9142214638962
0.0423394618850071 -5.11219128725316
0.0590919840220464 -4.56057442170259
0.274556275729013 -1.93208251382476
0.0294437778924818 -5.26891893886142
0.0213250449255782 -6.0902165969959
0.0302531439955548 -5.4393164263491
0.239290945909816 -2.42840408830357
0.583308981868643 -0.796756875640434
0.0375170784281639 -5.22094198129117
0.039126331289821 -5.22426592045226
0.0740832076595945 -4.22749108850641
0.419368990967584 -1.59332388412929
0.0229524506716238 -5.88387756068834
0.0286339574721787 -5.66894210329207
0.154974659976341 -2.95173092503581
0.20672627978589 -2.68390470993642
0.54644368811678 -0.905176301984051
0.0156146245291025 -6.53686928375395
1.87829500202322 2.17938654044403
0.114332675478995 -3.65919412674051
0.0943483010248402 -3.86181778582947
0.119666119782036 -3.56013312037075
0.0519361383411278 -4.7768305448886
0.0455454521840987 -4.7644224121463
0.0772195024618956 -4.17324437778816
0.200268046982741 -2.7176232718488
0.724017605611382 -0.588754663056267
0.137052751979079 -3.35403192120971
0.0286339574721787 -5.50979924264252
0.0205106531224741 -6.14596159291153
0.0559159892536731 -4.71865773438394
0.0164317840190259 -6.32468185063292
0.48696054244995 -1.31459659943582
0.435344482599203 -1.56841602361841
0.666873698507774 -0.625509758024598
0.0567106436614751 -4.65644492866752
1.26117406380827 0.674938859290107
0.742408799199739 0.10001491863721
0.0850305396307963 -4.01995017194914
0.0543253661147181 -4.5129634395894
0.0575048606046759 -4.59682727942256
0.105143504024334 -3.74641470860081
0.0147970019280805 -6.61403666112067
0.181446871337532 -3.00986097960585
0.169741370685253 -2.95663366207734
0.330824495375759 -2.02074929574859
0.0772195024618956 -4.14371672634064
0.0245780227206658 -5.88712473161839
0.039126331289821 -5.10565496291148
0.0334860754120504 -5.37541568905094
0.112040863971005 -3.64371769292573
0.0543253661147181 -4.67247577233128
0.0334860754120504 -5.37541568905094
0.152746559084224 -3.11636959792983
0.0237654656499666 -5.83740732107197
0.0415368498805017 -5.08222202388863
0.122704973019112 -3.40059236603641
0.131783314716672 -3.35093171628645
0.0582986405646672 -4.6598403507338
0.550398601612209 -1.13911124920548
0.0551208968990825 -4.61213621275267
0.039126331289821 -5.1637418370555
3.93119781681907 5.32320040451181
0.0407337911117068 -5.16707252038853
0.258758933437668 -2.36124227464638
0.195946441032647 -2.71889464343024
0.0543253661147181 -4.75937345933165
0.0270129516377197 -5.752145609284
0.590460582988606 -1.0471555548131
0.0606773633473983 -4.56388569157868
0.232273932850412 -2.55119377255517
0.483418736151714 -1.34200574158993
0.268395291102339 -2.27713756776974
0.139305203710457 -3.23718775375467
0.216004093373901 -2.67914453390687
0.0407337911117068 -5.16707252038853
0.12194585958887 -3.49832398028615
0.0399302850809735 -5.13602028660903
0.0213250449255782 -6.0902165969959
0.103606268885936 -3.743088506609
0.143051492600522 -3.22189594608694
0.0630521705353017 -4.4378173302548
0.0326785214917827 -5.4805191385208
0.129519079293671 -3.42386649541172
0.043141627622042 -5.08556245226761
0.0717265041011351 -4.23820167434415
0.104375091201434 -3.75587014615219
0.232273932850412 -2.34391681180335
0.0772195024618956 -4.14371672634064
0.0551208968990825 -4.69536970220982
0.0935741153121975 -3.94679367817084
0.122704973019112 -3.41816071808506
0.0213250449255782 -5.9817445062366
0.0780025120012732 -4.22040344647011
0.161638390257352 -2.88356652393645
0.025390122399238 -5.8406599932794
0.0245780227206658 -5.79243981648729
0.0156146245291025 -6.39096853231537
0.047145779625941 -4.9092079501179
0.108213069099097 -3.62530522694346
0.0237654656499666 -5.83740732107197
0.0819111977866175 -4.04052972493168
0.112040863971005 -3.68565537074814
0.0575048606046759 -4.5573599238907
0.0237654656499666 -5.83740732107197
0.0147970019280805 -6.61403666112067
0.130274219348017 -3.26592328298485
0.364588476591486 -1.8451852570707
0.174874217414046 -2.96162320043757
0.047145779625941 -4.9092079501179
0.0407337911117068 -5.05289410356939
0.0286339574721787 -5.66894210329207
0.0701532269104457 -4.26653832116651
0.152746559084224 -3.11636959792983
0.0196958013409197 -6.0869941363287
0.0196958013409197 -6.20401723660845
0.15868053162845 -3.14404737347146
0.0294437778924818 -5.54954337241954
0.0567106436614751 -4.61533596841805
0.150515011785641 -3.22299201746363
0.0310620562908646 -5.55282939166238
0.0147970019280805 -6.61403666112067
0.0606773633473983 -4.48771458707129
0.268395291102339 -2.38528476360802
0.0172484809221768 -6.3941510953948
0.736965594166206 -0.652667359859546
0.0511388489918011 -4.75271995342985
0.0415368498805017 -5.13935426473125
0.248362335183786 -2.43638130236713
0.0237654656499666 -5.83740732107197
0.0740832076595945 -3.92161129998035
0.0180647157619915 -6.32787348700006
0.0780025120012732 -4.18990494049912
0.0850305396307963 -4.01995017194914
0.227341637308181 -2.52517755066782
0.334105586262117 -1.73440771863217
0.0559159892536731 -4.67576394002716
0.0294437778924818 -5.62914355351088
0.0164317840190259 -6.46370432066014
0.0350998284224681 -5.31151526026363
0.101297340613605 -3.74928368096898
0.0334860754120504 -5.44574113619684
0.302964690914768 -2.06628523949659
0.175605992748471 -2.99589288971323
0.150515011785641 -3.22299201746363
0.0196958013409197 -6.0869941363287
0.108213069099097 -3.75324344390333
0.0904732112900415 -3.89020369041208
0.0463458378029017 -4.83498613521482
0.02782368222432 -5.54644184937796
0.202424005103852 -2.65326896180021
0.0245780227206658 -5.79243981648729
0.0407337911117068 -4.94709308870346
0.0237654656499666 -5.93519384559675
0.867239813514223 -0.2562510637656
0.0375170784281639 -5.04687083988745
0.0213250449255782 -5.9817445062366
0.218136680666713 -2.51881059546211
0.0310620562908646 -5.55282939166238
0.0732980674819095 -4.21048102501153
0.300283100847383 -2.06676920161921
0.149025393645155 -2.99209032551135
0.064633206354782 -4.4055865186528
0.479275609084288 -1.27136292708691
0.137803960036087 -3.17312051069
0.0912490623659537 -3.80835249204758
0.0229524506716238 -5.88387756068834
0.165327205974255 -3.01239577467778
0.0920244964297114 -3.94340955102842
0.501041451699344 -1.17663884146199
0.146041535206333 -3.21299914725756
0.107446289893755 -3.67560056365635
0.0447446222768361 -5.03382850679181
0.195224913115187 -2.8245063704009
0.0826916657747559 -4.02857176600872
0.0318705152870219 -5.44244283931774
0.15868053162845 -3.10084926424701
0.386245232659242 -1.64113367432851
0.0172484809221768 -6.3941510953948
0.0172484809221768 -6.26138013130816
0.0334860754120504 -5.44574113619684
0.02782368222432 -5.70991933707497
0.226635645103787 -2.51881059546211
0.0904732112900415 -3.91493196205297
0.332794045225528 -1.75926926196906
0.0865876849960907 -3.99660320841688
0.0717265041011351 -4.20732860641296
0.112805205732401 -3.67676880891096
0.0519361383411278 -4.73219885564544
1.11356914275893 0.44722062078028
0.234382622688755 -2.50378161287696
0.0701532269104457 -4.26653832116651
0.0811303073529981 -4.16675781582078
0.0270129516377197 -5.752145609284
0.0302531439955548 -5.59045911742137
0.0606773633473983 -4.56388569157868
0.128763543774497 -3.39585964430093
0.127251284683316 -3.46382448059568
0.0447446222768361 -4.87984278944513
0.0262017652003298 -5.79569777061395
0.0399302850809735 -5.19536847106858
0.103606268885936 -3.72111599863124
0.0511388489918011 -4.79800116575016
0.385612887682697 -1.63697909838469
0.18508544840088 -2.75619322196607
0.0780025120012732 -4.18990494049912
0.0229524506716238 -5.98497992153039
0.144547288526003 -3.32102396225785
0.0383219292389346 -5.1920411329548
0.0334860754120504 -5.37541568905094
0.0630521705353017 -4.4378173302548
0.184358466757435 -2.90137521722434
0.147534235847401 -3.17090551315774
0.0205106531224741 -6.14596159291153
0.0811303073529981 -4.02542226436633
0.232273932850412 -2.51293911468793
0.0286339574721787 -5.66894210329207
0.187989717204304 -2.85504238877141
0.107446289893755 -3.67560056365635
0.272505536164251 -2.29518006516687
0.02782368222432 -5.62586629580231
0.0188804890610183 -6.26458022244449
0.0180647157619915 -6.08403581621393
0.02782368222432 -5.70991933707497
0.124222002644582 -3.33536255068078
0.163852811322794 -2.98279222596915
0.0519361383411278 -4.7768305448886
0.226635645103787 -2.55722335479326
0.127251284683316 -3.41010464241259
0.112805205732401 -3.44301949720532
0.025390122399238 -5.8406599932794
0.0147970019280805 -6.61403666112067
0.177799094322388 -2.84440625394671
0.0156146245291025 -6.53686928375395
0.0407337911117068 -5.16707252038853
0.0147970019280805 -6.61403666112067
0.0196958013409197 -6.20401723660845
0.0262017652003298 -5.54352365068465
0.0294437778924818 -5.62914355351088
0.0350998284224681 -5.31151526026363
0.109745405983343 -3.64910756026602
0.0205106531224741 -6.03337872844937
0.13630115256594 -3.36082142944646
0.0811303073529981 -4.05260334299226
0.0229524506716238 -5.98497992153039
0.0415368498805017 -5.13935426473125
0.0375170784281639 -5.22094198129117
0.150515011785641 -2.93052214048737
0.187264197932846 -2.78911064983126
0.0399302850809735 -5.07901735106723
0.0270129516377197 -5.752145609284
0.063842905025302 -4.49427360986902
0.181446871337532 -2.98346616209617
0.0164317840190259 -6.46370432066014
0.0654230749980486 -4.4608130531375
0.915786996096915 -0.0689649368398548
0.0873656278787256 -3.95914284472967
0.0966683685967619 -3.78471195677667
0.278649030362896 -2.18878189787217
0.0221389772692485 -6.03660783308492
1.77174281636173 1.99041599360269
0.0318705152870219 -5.51619960283647
0.0463458378029017 -4.93260301352947
0.0748679207824977 -4.12448599500851
0.17194339864909 -2.96793728176073
0.13329083318288 -3.40582237736393
0.0229524506716238 -5.98497992153039
0.0487443338514183 -4.77040635267152
0.215292529837459 -2.74788665026212
0.175605992748471 -2.74250530753011
0.0943483010248402 -3.88606019805383
0.618717660353121 -0.834880554435731
0.0881431514981321 -3.9999024589543
0.043141627622042 -4.87683453333936
0.0896969427532129 -3.828661561259
0.0463458378029017 -4.88296910212708
1.07565220731494 0.328860924000642
0.289506617194985 -2.05552933615096
0.376730832111346 -1.66694242345879
0.122704973019112 -3.45395256233776
0.0543253661147181 -4.71527045239282
0.0375170784281639 -5.16055430881456
0.0164317840190259 -6.46370432066014
0.0302531439955548 -5.59045911742137
0.322258571361351 -1.72018429776661
1.16753597656271 0.906108071478892
0.036711778356521 -5.31482864273339
0.163852811322794 -3.10550823572693
0.0350998284224681 -5.37872169034581
0.0543253661147181 -4.63091402662032
0.419368990967584 -1.52511077087176
0.0889202563059808 -3.76965054312627
0.0270129516377197 -5.50686802981468
0.432898199620728 1.25237991272566
0.837492470120171 -0.138978807333977
2.49108169003346 3.82277487194669
0.711457061001658 -0.454416397918579
0.234382622688755 -2.31094183897543
0.0245780227206658 -5.79243981648729
0.0302531439955548 -5.51290938480976
0.740926324288451 1.05725776717318
0.109745405983343 -3.64910756026602
0.240690262257045 -2.03617855118823
0.0974408960802218 -3.89279679167493
0.177068430826958 -2.96019638277333
0.0213250449255782 -6.0902165969959
0.0205106531224741 -6.14596159291153
0.0630521705353017 -4.51133187758662
0.0270129516377197 -5.752145609284
0.0951220715131601 -3.80450338616598
0.466774356586311 -1.24899124538577
0.0811303073529981 -4.10855180259956
0.025390122399238 -5.8406599932794
0.0519361383411278 -4.82288717447131
0.0407337911117068 -4.99902393978879
0.119666119782036 -3.4657693281827
0.332137827319791 -1.78320523915072
0.331481310793836 -1.89709197403712
0.0237654656499666 -5.93519384559675
0.0147970019280805 -6.61403666112067
2.08034899401633 2.18561431082748
0.549269732195544 -1.09278258894225
0.0654230749980486 -4.42485271028101
0.0606773633473983 -4.56388569157868
0.0685782321678971 -4.43162187062638
0.052732987320728 -4.75599169093928
0.0989847111455589 -3.75562069156075
2.33230190978126 2.46411800827839
0.0896969427532129 -3.92583672755354
0.115858529709955 -3.62138384271987
0.099755999611344 -3.74607793095999
0.218136680666713 -2.60672382256674
0.224515593229418 -2.46297312813924
0.0740832076595945 -4.13743628601228
0.0359060285221786 -5.21776664671641
0.0439433475875969 -4.95318239499405
0.234382622688755 -2.56117793822138
0.0732980674819095 -4.24142235653276
0.234382622688755 -2.4306412306254
0.0495429472351597 -4.84137928134378
0.198828949565768 -2.80394112407905
0.0310620562908646 -5.55282939166238
0.188714871801571 -2.81538819375535
0.21315573106487 -2.62060317302376
0.0286339574721787 -5.66894210329207
0.0221389772692485 -6.03660783308492
0.039126331289821 -5.1637418370555
0.228752586115889 -2.40070738258233
0.0156146245291025 -6.53686928375395
0.0543253661147181 -4.55121875109157
0.0622610024096943 -4.34940100010078
0.0780025120012732 -4.16003784653095
0.232977171977614 -2.45444559535645
0.0188804890610183 -6.26458022244449
0.025390122399238 -5.74888257244277
0.084251336241134 -4.05909257957866
0.0811303073529981 -4.05260334299226
0.0270129516377197 -5.665669429536
0.0630521705353017 -4.36786788864936
0.166063838638147 -2.85602941639652
0.477496334399289 -1.24494537382567
0.19305816170782 -2.72350339788607
0.120426433391669 -3.370118293377
0.137803960036087 -3.31401371113392
0.063842905025302 -4.49427360986902
0.40071319168726 -1.40262275512183
0.0147970019280805 -6.61403666112067
0.13630115256594 -3.26233850484225
0.0811303073529981 -4.02542226436633
0.492257001740739 -1.11924690783763
0.432285980201021 -1.49548539124537
0.47452599149107 -1.0769780814565
0.0188804890610183 -6.14274614979734
0.200268046982741 -2.54364512451942
0.0350998284224681 -5.18582298247598
0.0858093223978257 -3.93052936055088
0.140804886840186 -3.20945135318638
0.0920244964297114 -3.94340955102842
0.0147970019280805 -6.61403666112067
0.0188804890610183 -6.26458022244449
0.0889202563059808 -3.79238076829161
0.0551208968990825 -4.49565095582623
0.0423394618850071 -5.05610422016554
0.130274219348017 -3.3646597986854
0.112040863971005 -3.56333141933849
0.072512499784368 -4.28744072519047
0.0262017652003298 -5.70665139894091
0.0164317840190259 -6.32468185063292
0.039126331289821 -5.1637418370555
0.239290945909816 -2.32536280533378
0.102837036641165 -3.77500788303679
0.0156146245291025 -6.53686928375395
0.118905405268819 -3.41927980669843
0.0559159892536731 -4.71865773438394
0.178529387955238 -2.92539060516266
0.888819948496645 0.147301236765598
0.0415368498805017 -5.13935426473125
1.95999529521892 2.59814484081387
0.099755999611344 -3.65995406823557
0.0334860754120504 -5.44574113619684
0.135549161388691 -3.31733756339471
0.0685782321678971 -4.39637310237544
0.0375170784281639 -5.28396817764438
0.825419637819596 -0.277883702475125
0.0310620562908646 -5.40538581820302
0.0318705152870219 -5.51619960283647
0.0912490623659537 -3.87957792256504
0.358156477346954 -1.77646712601606
0.0415368498805017 -5.13935426473125
0.0920244964297114 -3.94340955102842
0.0342931775538776 -5.41182212172186
0.0270129516377197 -5.752145609284
0.0423394618850071 -5.05610422016554
0.134796778038711 -3.34062956198709
0.0326785214917827 -5.40851992925844
0.282730207174713 -2.11736778537222
0.0262017652003298 -5.70665139894091
0.0318705152870219 -5.44244283931774
0.864973206542278 -0.25503959021118
0.0740832076595945 -4.19684396561096
0.785709928017624 -0.430342574314586
0.0575048606046759 -4.48152370879857
0.0213250449255782 -5.9817445062366
0.0172484809221768 -6.3941510953948
0.0375170784281639 -5.28396817764438
0.552653693968028 -0.615999849765098
0.0147970019280805 -6.61403666112067
0.170475753516529 -2.95182984252143
0.0567106436614751 -4.49860225935983
0.0262017652003298 -4.92569280203132
0.0495429472351597 -4.74955751750344
0.720010116809858 -0.570969985536522
0.0670015161192765 -4.35869718449075
0.0262017652003298 -5.70665139894091
0.0535293964167952 -4.69208555680999
0.0302531439955548 -5.51290938480976
0.310313465984647 -1.96020928048779
0.02782368222432 -5.70991933707497
0.0180647157619915 -6.32787348700006
2.80013640250766 3.06830802001717
0.232273932850412 -2.51293911468793
0.069365944467504 -4.3467104925755
0.0326785214917827 -5.40851992925844
0.777538719868661 -0.422068008652821
1.2174261684431 0.613191764405647
0.0318705152870219 -5.44244283931774
0.0598848914566187 -4.62203666701662
0.0685782321678971 -4.39637310237544
1.75396911455789 1.54111097330709
0.0439433475875969 -5.05944780944304
0.0383219292389346 -5.13282689984905
0.167535976562709 -3.01062018738515
3.09260579858285 3.85823134919216
0.167535976562709 -2.99735546953853
0.0286339574721787 -5.66894210329207
0.0172484809221768 -6.26138013130816
0.140055240140602 -3.21554806355933
0.375457491304157 -1.6796222723596
0.0172484809221768 -6.3941510953948
0.418751002077908 -1.53544105762456
0.0423394618850071 -5.05610422016554
0.187989717204304 -2.69658169909758
0.0567106436614751 -4.65644492866752
0.0803489940163342 -4.12122736239542
0.102067394029747 -3.78469237892651
0.0229524506716238 -5.98497992153039
0.134796778038711 -3.22789474193293
0.244880086230569 -2.37135016359198
0.0551208968990825 -4.61213621275267
1.47452599149107 0.986153495717218
0.554905266864976 -1.00608138340829
5.72084070648142 8.06719153373272
0.171209762711141 -2.95985739847934
0.0350998284224681 -5.37872169034581
1.64880540574646 1.37016584671489
0.142303012666281 -3.22801896571207
0.078785096799898 -4.1765628464017
0.0598848914566187 -4.5428170966254
0.0294437778924818 -5.54954337241954
0.0614694001726108 -4.5461320634817
0.0958954272223186 -3.81769655968585
0.0622610024096943 -4.41843914317614
0.0318705152870219 -5.51619960283647
0.30831296410521 -2.01117363070695
0.0213250449255782 -6.0902165969959
0.248362335183786 -2.3080124888729
0.0415368498805017 -5.02726635877191
0.0270129516377197 -5.752145609284
0.177068430826958 -3.02601612949257
0.631041592652744 -0.855580372190452
0.8407256602956 -0.367388297007005
3.03055653925956 3.51738736841354
0.072512499784368 -4.32009674992025
0.163115048565275 -3.01424241112435
0.0803489940163342 -4.15029366074389
0.0966683685967619 -3.78471195677667
0.446301712795695 -1.35641965032664
0.0951220715131601 -3.82779392847546
0.608998869581174 -0.650860340423949
0.0326785214917827 -5.4805191385208
0.203859522675912 -2.69873204588647
0.0245780227206658 -5.79243981648729
0.0598848914566187 -4.5428170966254
0.262896684957274 -2.33755560014596
0.0519361383411278 -4.73219885564544
0.0551208968990825 -4.73885932303629
0.144547288526003 -3.27228220674792
0.0654230749980486 -4.38976695254355
0.0213250449255782 -6.0902165969959
0.0756522073149352 -4.26217948887909
0.207442079870476 -2.69087427211877
0.0764360677204665 -4.18659016485027
0.052732987320728 -4.66929146642271
0.0935741153121975 -3.82462377408467
0.025390122399238 -5.74888257244277
0.36715326845079 -1.7100494650738
0.0582986405646672 -4.61863589569249
0.0606773633473983 -4.52529748949129
0.0559159892536731 -4.71865773438394
0.0415368498805017 -4.97432749504315
0.0180647157619915 -6.20080923161858
0.128763543774497 -3.44904181963008
0.0205106531224741 -6.14596159291153
0.0920244964297114 -3.75303274806741
0.237189423264528 -2.38423869531338
0.369713508769354 -1.74933462336564
0.135549161388691 -3.14654851444848
0.2052936132919 -2.65959798281372
0.144547288526003 -3.19453591683022
0.0245780227206658 -4.65039128721492
0.0350998284224681 -5.37872169034581
0.558276051204216 -1.08745591609211
0.0180647157619915 -6.32787348700006
0.127251284683316 -3.46382448059568
0.0543253661147181 -4.63091402662032
0.0342931775538776 -5.41182212172186
0.23016215637056 -2.46630828471163
0.193780773814532 -2.6873044561471
0.039126331289821 -5.22426592045226
0.425534363773299 -1.53179862203202
0.0732980674819095 -4.30536991492139
0.161638390257352 -3.0793014781037
0.182175321260046 -2.83019296153414
0.169741370685253 -2.91862933921897
0.162376908338945 -2.84288687786719
0.0732980674819095 -4.24142235653276
0.109745405983343 -3.67000250094433
0.121186346520057 -3.45075971432788
0.110510964526586 -3.61993353196992
0.181446871337532 -2.82275316101679
0.725017740861758 -0.203271262097627
0.120426433391669 -3.10532892276435
1.84923580318831 1.59401278092557
0.246970444057114 -2.41528343300117
0.0375170784281639 -5.22094198129117
0.195946441032647 -2.70804926945908
0.697767706453557 -0.581021603892711
0.0334860754120504 -5.37541568905094
0.0889202563059808 -3.86280257239155
0.0543253661147181 -4.63091402662032
0.0262017652003298 -5.70665139894091
0.0359060285221786 -5.21776664671641
0.0213250449255782 -5.9817445062366
0.185812063898934 -2.65521546238361
0.223808216387157 -2.35187171424428
3.52908389734031 4.82190035242348
0.314306166985704 -1.87556035406343
0.0575048606046759 -4.59682727942256
0.267022603043606 -2.13666772564477
0.455972096994103 -1.42524306137544
0.187989717204304 -2.85504238877141
0.0622610024096943 -4.38350714562507
0.0359060285221786 -5.09966758767393
0.0147970019280805 -6.61403666112067
0.0294437778924818 -5.4741063999762
0.606287545646734 -0.844749779896589
0.078785096799898 -4.06166009607914
0.0764360677204665 -4.15679091251027
0.376094302191076 -1.69451731192702
0.66531149473749 -0.786568981074699
0.300953965793621 -2.00395169136036
0.0590919840220464 -4.52207351559927
0.0780025120012732 -4.16003784653095
0.0439433475875969 -5.00533691675956
0.0213250449255782 -6.0902165969959
0.0156146245291025 -6.53686928375395
0.128763543774497 -3.34456842744552
0.940107536603057 0.0159925890561511
0.0479452781450934 -4.88621422667123
0.0245780227206658 -5.88712473161839
0.12194585958887 -3.40779606831681
0.0551208968990825 -4.61213621275267
0.0237654656499666 -5.83740732107197
0.084251336241134 -4.14424412354662
0.0286339574721787 -5.66894210329207
0.078785096799898 -4.14696789035355
0.144547288526003 -3.25639415603893
0.0614694001726108 -4.4346599535729
0.0326785214917827 -5.4805191385208
0.473931188332412 -1.19357712359743
0.0180647157619915 -6.32787348700006
0.166063838638147 -2.95513097898884
0.0205106531224741 -6.14596159291153
0.0670015161192765 -4.39302645077468
0.0318705152870219 -5.51619960283647
0.0748679207824977 -4.18335181011628
0.0889202563059808 -3.93683904944271
0.0873656278787256 -3.95914284472967
0.0670015161192765 -4.35869718449075
0.0318705152870219 -5.51619960283647
0.220975235524169 -2.46905066087621
0.0262017652003298 -5.62278311382716
0.0966683685967619 -3.87887417057208
0.0270129516377197 -5.752145609284
0.0865876849960907 -4.02324171509736
0.02782368222432 -5.62586629580231
0.0495429472351597 -4.74955751750344
0.160899493933446 -2.96362016377124
0.0302531439955548 -5.23869325793547
0.0407337911117068 -5.16707252038853
0.699803973610076 -0.792403731191637
0.166063838638147 -3.06154544790695
0.0205106531224741 -5.92894902855114
0.0213250449255782 -6.0902165969959
0.0294437778924818 -5.54954337241954
0.0582986405646672 -4.6598403507338
0.0294437778924818 -5.54954337241954
0.0180647157619915 -6.32787348700006
0.0156146245291025 -6.53686928375395
0.0399302850809735 -5.19536847106858
0.0865876849960907 -3.99660320841688
0.0407337911117068 -5.10885406172221
0.166800095373131 -2.9760850267468
0.0407337911117068 -5.10885406172221
0.154232341955905 -3.11959257097221
0.047145779625941 -4.76735969522586
0.117382771838945 -3.52626827049061
0.0479452781450934 -4.83812498886723
0.0503411187857478 -4.77356306600277
1.11012823603492 0.308508359762799
0.063842905025302 -4.45748015812528
0.0342931775538776 -5.34309249495212
0.35622127244124 -1.85000980707865
0.043141627622042 -5.03048179614371
0.0310620562908646 -5.47722483066388
0.0237654656499666 -5.83740732107197
0.475120549521694 -1.37372012307711
0.0302531439955548 -5.51290938480976
0.0701532269104457 -4.20425288766512
0.0685782321678971 -4.39637310237544
0.0205106531224741 -6.14596159291153
0.209587351702033 -2.6278522445808
0.124222002644582 -3.57049174004105
0.064633206354782 -4.4774357787482
1.01684019026121 0.218279148160646
0.0764360677204665 -4.21701793371975
0.0342931775538776 -5.41182212172186
0.0156146245291025 -6.53686928375395
4.13201896833946 5.36530616135898
0.0383219292389346 -5.2537901758646
0.0188804890610183 -6.26458022244449
0.0262017652003298 -5.79569777061395
0.163852811322794 -3.02254894435613
0.0407337911117068 -5.16707252038853
0.0383219292389346 -5.2537901758646
0.127251284683316 -3.41010464241259
0.0237654656499666 -5.93519384559675
0.0447446222768361 -4.98065269411649
0.0559159892536731 -4.71865773438394
0.0270129516377197 -5.665669429536
0.043141627622042 -5.08556245226761
0.0147970019280805 -6.61403666112067
0.152746559084224 -3.16004207907693
0.0318705152870219 -5.37227414410825
0.862248569205742 -0.265103639727342
0.244182626685495 -2.34856148614606
0.0559159892536731 -4.71865773438394
0.0262017652003298 -5.79569777061395
0.185812063898934 -2.73003578103188
0.0701532269104457 -4.33163461127469
0.036711778356521 -5.18885961881715
0.0359060285221786 -5.3464022244032
3.51650332420242 4.69760685966204
0.0286339574721787 -5.58717741494183
0.108979440984788 -3.61672357444953
0.848547658629166 -0.304834025499751
0.220975235524169 -2.61336136759137
0.0551208968990825 -4.65315279138706
0.431060761409004 -1.55401352581146
0.434121859610023 -1.34740313201204
0.052732987320728 -4.75599169093928
0.229457543393971 -2.59353964991201
0.253223406105895 -2.38218092228146
0.0865876849960907 -3.99660320841688
0.0495429472351597 -4.84137928134378
0.0567106436614751 -4.65644492866752
0.0559159892536731 -4.59362253541383
0.0172484809221768 -6.26138013130816
0.098213010115718 -3.78790016221751
0.0326785214917827 -5.4805191385208
0.354283468199747 -1.85995335405689
0.0795672573183184 -4.22386770492049
0.0873656278787256 -4.01151725406857
0.146041535206333 -3.21299914725756
0.0342931775538776 -5.41182212172186
0.0654230749980486 -4.35551424678783
0.354929692193033 -1.69442995504705
0.193780773814532 -2.65570175218742
0.0383219292389346 -4.96850423831309
0.0740832076595945 -4.22749108850641
0.304303619123066 -2.14797489019031
0.0237654656499666 -5.93519384559675
0.196667608276301 -2.69349081962124
0.0359060285221786 -5.28065121223688
0.0575048606046759 -4.63740477186144
0.084251336241134 -4.03179011740054
0.0795672573183184 -4.07710595090476
0.512671462611397 -1.03579890826634
0.218136680666713 -2.59668692285884
0.0717265041011351 -4.23820167434415
0.423071375482573 -1.41534279170736
0.0407337911117068 -5.05289410356939
1.03429317755388 0.20250260477114
0.0229524506716238 -5.98497992153039
0.101297340613605 -3.74928368096898
0.131783314716672 -3.38507449985698
0.187264197932846 -2.73306751299685
0.0196958013409197 -6.20401723660845
0.0147970019280805 -6.61403666112067
0.240690262257045 -2.18613109940745
0.108979440984788 -3.59658094837874
0.527078363249849 -1.37149962694782
0.0598848914566187 -4.50478101804989
0.142303012666281 -3.2593428651037
0.0479452781450934 -4.93596185707705
0.0479452781450934 -4.88621422667123
0.0196958013409197 -6.0869941363287
0.0334860754120504 -5.30835956905204
0.0701532269104457 -4.36531841318709
2.48356648514471 2.83663823051999
0.0262017652003298 -5.79569777061395
0.0359060285221786 -5.3464022244032
0.0164317840190259 -6.46370432066014
0.0342931775538776 -5.34309249495212
0.873116379850892 -0.131938333708084
0.126494560280502 -3.4712887585349
0.0286339574721787 -5.58717741494183
0.0764360677204665 -4.18659016485027
0.098213010115718 -3.67799860666245
0.0415368498805017 -5.02726635877191
0.039126331289821 -5.10565496291148
0.084251336241134 -3.92747128933934
0.0447446222768361 -5.03382850679181
0.02782368222432 -5.70991933707497
0.0270129516377197 -5.752145609284
0.098213010115718 -3.81092206450934
0.0447446222768361 -4.98065269411649
0.110510964526586 -3.6404071986423
0.0229524506716238 -5.88387756068834
0.072512499784368 -4.32009674992025
0.072512499784368 -4.28744072519047
0.047145779625941 -4.86035905842581
0.0780025120012732 -4.13077654967095
0.275921817753243 -2.20509980358857
0.0350998284224681 -5.31151526026363
0.036711778356521 -5.31482864273339
0.564435441677751 -0.856547190432614
0.165327205974255 -2.95999003502188
0.0951220715131601 -3.71492843048474
0.250447657215208 -2.42804728269658
0.0709400799656144 -4.38418925459341
0.0270129516377197 -5.752145609284
0.039126331289821 -5.10565496291148
0.098213010115718 -3.83431730597727
1.07800251200127 0.144210548277415
0.435955405767717 -1.46826696708996
0.0495429472351597 -4.70574906943808
0.151259244477352 -3.02979714237693
0.0294437778924818 -5.54954337241954
0.025390122399238 -5.8406599932794
0.110510964526586 -3.61993353196992
0.043141627622042 -5.08556245226761
0.0873656278787256 -4.01151725406857
0.0590919840220464 -4.64080287580808
0.102837036641165 -3.79782334430239
0.0559159892536731 -4.71865773438394
0.0447446222768361 -5.03382850679181
0.0795672573183184 -4.10528817292631
5.82734179472825 8.0218602964951
0.0147970019280805 -6.61403666112067
0.800017764701508 -0.304478435850889
0.155716596244114 -3.06636059997458
0.0205106531224741 -6.14596159291153
0.753724112427573 -0.440331253586501
0.197388415206553 -2.82377197562062
0.118144289429014 -3.63679796749204
0.579996247827807 -0.910325306054935
0.0582986405646672 -4.46466588048362
0.0196958013409197 -6.20401723660845
0.149770394973814 -3.18325287916269
1.3690738745133 0.818980938395665
0.0270129516377197 -5.752145609284
0.286122390822854 -2.172874943577
0.244880086230569 -2.25628330070722
0.0156146245291025 -6.53686928375395
0.310979683978887 -1.93305860486641
0.779465524884134 -0.380278304487742
0.0677900895419648 -4.34343850647575
0.124222002644582 -3.4571940964106
0.0439433475875969 -5.00533691675956
0.174874217414046 -2.97456195706204
0.217426168443099 -2.57029486149558
0.13855477714431 -3.22784594266032
0.280010705821121 -2.19200651353597
0.0334860754120504 -5.37541568905094
0.108979440984788 -3.72188428503242
0.0221389772692485 -6.03660783308492
0.0951220715131601 -3.87553429119992
0.191611850768756 -2.73133072100433
0.977515985848621 0.301330974134001
0.0920244964297114 -3.77550061782903
0.0511388489918011 -4.70881681849667
0.0326785214917827 -5.40851992925844
0.047145779625941 -4.86035905842581
0.193780773814532 -2.74156444525178
2.50074949681807 3.76893003737217
0.025390122399238 -5.8406599932794
0.0156146245291025 -6.39096853231537
0.0350998284224681 -5.31151526026363
0.0567106436614751 -4.57536600948576
0.208872615476917 -2.66244013655413
0.0383219292389346 -5.13282689984905
0.036711778356521 -5.25046969297378
0.0359060285221786 -5.3464022244032
0.139305203710457 -3.26871355840113
4.31911598418847 5.83940741878799
0.0147970019280805 -6.61403666112067
0.0701532269104457 -4.29871934362687
0.102837036641165 -3.64520989730481
0.187989717204304 -2.64395740741923
0.351695673710592 -1.75516027329621
0.043141627622042 -5.03048179614371
0.451145007452337 -1.47514205643113
0.0423394618850071 -5.11219128725316
0.179988867129671 -2.85508692755197
0.366512497824716 -1.78334703833387
1.75421407508838 1.46895353181695
0.140055240140602 -3.23099021206523
0.100526875953964 -3.59002568727577
0.0740832076595945 -4.22749108850641
0.0670015161192765 -4.1388620182915
0.052732987320728 -4.71199038440227
0.0262017652003298 -5.79569777061395
0.047145779625941 -4.9092079501179
0.210301734009717 -2.61418741355958
0.0164317840190259 -6.46370432066014
0.247666557479975 -2.30239345055329
0.0974408960802218 -3.75247742467812
0.0334860754120504 -5.12408135945057
0.0156146245291025 -6.39096853231537
0.0559159892536731 -4.71865773438394
0.0359060285221786 -5.28065121223688
0.236488234895494 -2.45792496671841
0.140804886840186 -3.20945135318638
0.0630521705353017 -4.4024187113784
0.128007612376071 -3.26941197128892
0.0630521705353017 -4.51133187758662
0.102067394029747 -3.63339164388211
0.0350998284224681 -5.37872169034581
0.108979440984788 -3.53778739068522
0.0270129516377197 -5.665669429536
0.10667910293556 -3.68456514455024
0.646431900893767 -0.723174270781374
0.0294437778924818 -5.62914355351088
0.17194339864909 -2.8801042189152
0.0551208968990825 -4.69536970220982
0.162376908338945 -3.17490265795778
0.072512499784368 -4.19368651299311
0.0904732112900415 -3.99176636394115
0.1726766617098 -2.90004560946472
0.105143504024334 -3.66027132759761
0.143051492600522 -3.17634023602468
2.06146940017261 1.98860159160219
0.125737438751244 -3.4423965107411
0.0543253661147181 -4.55121875109157
0.0966683685967619 -3.92836496045764
0.103606268885936 -3.78806368228525
0.301624518927184 -2.0769461158652
0.0294437778924818 -5.62914355351088
0.0180647157619915 -6.32787348700006
0.151259244477352 -3.1420897074763
0.0245780227206658 -5.88712473161839
0.0229524506716238 -5.88387756068834
0.0147970019280805 -6.61403666112067
0.0881431514981321 -3.97368757047162
0.047145779625941 -4.76735969522586
0.0662125114286297 -4.37413861125821
0.0850305396307963 -4.07462251705487
0.0559159892536731 -4.67576394002716
0.0196958013409197 -6.0869941363287
0.369073874513303 -1.77858240433229
0.153489641789752 -2.89866072612668
1.32225857136135 1.82356237616191
0.112040863971005 -3.60296474298326
0.0350998284224681 -5.24730071413709
0.0188804890610183 -6.26458022244449
0.130274219348017 -3.43445004856421
0.0662125114286297 -4.48085744196728
0.0551208968990825 -4.65315279138706
0.627836789318827 -0.779012982695567
0.0958954272223186 -3.88939649402779
0.485780906210156 -1.2083731764857
0.0310620562908646 -5.47722483066388
0.0858093223978257 -3.95596479318848
0.072512499784368 -4.22426592045226
0.143051492600522 -3.33414430229293
0.0334860754120504 -5.37541568905094
0.036711778356521 -5.31482864273339
0.0270129516377197 -5.752145609284
0.0270129516377197 -5.752145609284
0.127251284683316 -3.48218499198026
0.0974408960802218 -3.79775090481056
0.347805257759652 -1.8435121096104
0.0439433475875969 -4.95318239499405
0.0904732112900415 -3.96569757460847
0.200268046982741 -2.67475977056954
0.0630521705353017 -4.4378173302548
0.228047284199671 -2.44800017837848
0.0294437778924818 -5.54954337241954
0.0535293964167952 -4.73547478857065
0.121186346520057 -3.43279236042192
0.0286339574721787 -5.43636079803528
0.0237654656499666 -5.93519384559675
0.0156146245291025 -6.53686928375395
0.149770394973814 -3.2136095980568
0.544745400644755 -0.998296347877613
0.210301734009717 -2.66571750334609
0.15868053162845 -2.86574371414201
0.118144289429014 -3.53745746465477
0.0423394618850071 -5.00211627489104
0.0237654656499666 -5.93519384559675
0.0213250449255782 -5.88086088844852
1.01806471576199 0.227385320603907
0.0865876849960907 -4.02324171509736
0.0511388489918011 -4.75271995342985
0.0479452781450934 -4.83812498886723
0.26358515790801 -2.28584194568738
0.0873656278787256 -3.93365181234697
0.0407337911117068 -4.84852374218984
0.0375170784281639 -4.62357663696276
0.0245780227206658 -5.46579548647182
0.0772195024618956 -2.27426911915693
1.90347123193225 2.34391476879953
0.604114811740753 -0.895877319316524
0.504540309616923 -1.29540435727122
0.338033070650174 -1.8227447855892
0.235786705564438 -2.44276203216681
0.515564375232808 -1.17312905290707
0.0479452781450934 -4.88621422667123
0.0559159892536731 -4.59362253541383
0.0350998284224681 -5.31151526026363
0.168271482589799 -2.9663117597775
0.107446289893755 -3.65462497492584
0.069365944467504 -4.3467104925755
0.0237654656499666 -5.83740732107197
0.0213250449255782 -6.0902165969959
0.063842905025302 -4.38659403552464
0.247666557479975 -2.31879918047904
0.0415368498805017 -5.08222202388863
0.288830406711132 -2.2021138023382
0.0503411187857478 -4.81951382546371
0.131028964351309 -3.35777457441313
0.0172484809221768 -6.3941510953948
0.0350998284224681 -5.12685828503232
0.0630521705353017 -4.51133187758662
0.131028964351309 -3.4272244176892
0.0302531439955548 -5.59045911742137
0.159420565007533 -3.03996880150281
1.2403405603911 0.662230476857441
0.0164317840190259 -6.46370432066014
0.0180647157619915 -6.20080923161858
0.599214163371948 -0.977664721545752
0.0598848914566187 -4.5428170966254
0.272505536164251 -1.9000933268388
0.0407337911117068 -5.16707252038853
0.0302531439955548 -5.51290938480976
0.0237654656499666 -5.93519384559675
0.485780906210156 -1.20455732725978
0.0535293964167952 -4.69208555680999
0.684461449990459 -0.691565436269871
0.122704973019112 -3.45395256233776
0.204576746176087 -2.60171676417699
0.0834717117742345 -4.04374365471867
0.112040863971005 -3.39733570543057
0.0262017652003298 -5.79569777061395
0.025390122399238 -5.8406599932794
0.0310620562908646 -5.47722483066388
0.025390122399238 -5.66259603292999
0.0543253661147181 -4.71527045239282
0.174874217414046 -2.94879945386957
0.0326785214917827 -5.4805191385208
0.0503411187857478 -4.72903080377632
0.157940118452902 -3.13507151195132
0.0318705152870219 -5.44244283931774
0.0495429472351597 -4.79473801172877
0.306977753421391 -1.88687253425023
0.0383219292389346 -5.2537901758646
0.0399302850809735 -5.13602028660903
0.0535293964167952 -4.56923780195289
0.047145779625941 -4.9597689808917
0.377367081312789 -1.54034136971574
0.302964690914768 -2.08721142604082
0.0567106436614751 -4.57536600948576
0.326877310859096 -1.84689441391854
0.0237654656499666 -5.93519384559675
0.155716596244114 -3.15195521648744
0.672587349702167 -0.473132613818755
0.195946441032647 -2.79718468503851
0.132537270856586 -3.41291108519604
2.26959532269505 3.30342314516322
0.146788078581796 -3.17676408149279
0.036711778356521 -5.25046969297378
0.0989847111455589 -3.80099448788772
0.108213069099097 -3.68785660451898
0.0262017652003298 -5.70665139894091
0.0270129516377197 -5.665669429536
0.572792455048967 -0.926310883798897
0.043141627622042 -5.08556245226761
0.174142070714299 -2.87867216658757
0.0439433475875969 -5.00533691675956
0.12194585958887 -3.47975824569248
0.0865876849960907 -4.02324171509736
0.0359060285221786 -5.3464022244032
0.222392421336448 -2.51871290319068
0.0164317840190259 -6.19788640047476
0.0670015161192765 -4.32516584114601
5.71490639492958 7.95665279241267
0.0196958013409197 -6.20401723660845
2.29001356714136 2.36639431892131
0.0834717117742345 -3.91345423329226
0.190164088438641 -2.62261979558284
0.0237654656499666 -5.93519384559675
0.258068152940444 -2.31364172778295
0.229457543393971 -2.47848834311342
0.043141627622042 -5.03048179614371
0.620331112570744 -0.788757213335982
0.052732987320728 -4.62782004983077
0.108979440984788 -3.61672357444953
0.0342931775538776 -5.41182212172186
0.123463687231123 -3.34222782903418
0.0463458378029017 -4.93260301352947
0.0229524506716238 -5.88387756068834
0.112805205732401 -3.49800295573207
0.153489641789752 -3.12517165713333
0.232273932850412 -2.50353186972171
0.753233983310955 -0.537338572309385
0.112805205732401 -3.16574612308168
0.0677900895419648 -4.37740231720845
0.0221389772692485 -5.93195241823507
0.216004093373901 -2.58684737903884
0.072512499784368 -4.1637418370555
0.0383219292389346 -5.2537901758646
0.0819111977866175 -4.12456032816363
0.455972096994103 -1.47493670838962
0.0740832076595945 -4.19684396561096
0.140055240140602 -3.37795355027573
0.0701532269104457 -4.36531841318709
0.039126331289821 -4.99605910317155
0.508611614591041 -1.23750927255498
0.0503411187857478 -4.45072347253825
0.0326785214917827 -5.40851992925844
0.435955405767717 -1.46826696708996
0.0147970019280805 -6.61403666112067
0.0164317840190259 -6.46370432066014
0.0310620562908646 -5.55282939166238
0.118144289429014 -3.46263377182722
0.0630521705353017 -4.4378173302548
0.162376908338945 -3.04640132976509
0.28544459187175 -2.17497108158344
0.436566070344407 -1.34912472678255
0.197388415206553 -2.70042077761627
0.242088222677368 -2.41711077964951
0.0479452781450934 -4.93596185707705
0.0439433475875969 -4.85421010914566
0.0951220715131601 -3.9249086601994
0.0654230749980486 -4.22609912894955
0.368433956542781 -1.76283387723533
0.128007612376071 -3.2378710668745
0.101297340613605 -3.54248050116465
0.0310620562908646 -5.47722483066388
0.366512497824716 -1.76075759342183
0.036711778356521 -5.12977318950344
0.0732980674819095 -4.0650086760158
0.13404400210674 -3.33065291696613
0.131783314716672 -3.22190920004038
0.134796778038711 -3.29123219485337
0.0511388489918011 -4.79800116575016
0.0172484809221768 -6.26138013130816
0.173409552272114 -2.89545445756667
0.0463458378029017 -4.93260301352947
0.152746559084224 -3.16004207907693
0.234382622688755 -2.42175399543198
0.0302531439955548 -5.36929599947083
0.554905266864976 -0.970005154476338
0.440833500156182 -1.476713409614
0.0701532269104457 -4.33163461127469
0.0245780227206658 -5.79243981648729
0.0213250449255782 -6.0902165969959
0.0383219292389346 -5.2537901758646
0.0811303073529981 -4.10855180259956
0.129519079293671 -3.40622894778185
0.0172484809221768 -6.26138013130816
0.0935741153121975 -3.84824410320304
0.0156146245291025 -6.39096853231537
0.171209762711141 -3.03919010280582
0.151259244477352 -3.11318658694709
0.0318705152870219 -5.44244283931774
0.523633805208694 -0.624741455674364
0.406958634518159 -1.56060654700696
0.13329083318288 -3.35418202213487
0.51845149855153 -1.24442024291918
0.036711778356521 -5.31482864273339
0.0511388489918011 -4.75271995342985
2.03751707842816 2.21765014989021
0.118144289429014 -3.61637509598192
0.0803489940163342 -4.037385138866
0.210301734009717 -2.64488408608415
0.0559159892536731 -4.63410871543743
0.0896969427532129 -4.03003305980913
0.0399302850809735 -4.97135350889217
0.0334860754120504 -5.44574113619684
0.0156146245291025 -6.53686928375395
0.462583083546636 -1.17186108727916
0.0701532269104457 -4.26653832116651
0.0927995139293536 -3.93241503363984
0.0383219292389346 -5.1920411329548
0.0479452781450934 -4.79158713268314
0.0229524506716238 -5.98497992153039
0.15200309344505 -2.99788871619875
0.118905405268819 -3.38432769287924
0.0164317840190259 -6.46370432066014
0.02782368222432 -5.62586629580231
0.0188804890610183 -6.26458022244449
0.0447446222768361 -4.98065269411649
0.043141627622042 -4.92625419278214
0.112040863971005 -3.58301198596177
0.321597542694167 -1.91375393994212
0.131028964351309 -3.37482612805507
0.0196958013409197 -6.20401723660845
0.098213010115718 -3.83431730597727
0.0709400799656144 -4.22111859385408
0.100526875953964 -3.78138102191232
0.0310620562908646 -5.47722483066388
0.0455454521840987 -4.95641312158383
0.0294437778924818 -5.54954337241954
0.0935741153121975 -3.87225759895615
0.0590919840220464 -4.64080287580808
0.322919297290412 -2.01371073516812
3.05213539185168 5.11817799202146
0.0709400799656144 -4.22111859385408
0.0487443338514183 -4.68286141338873
0.171209762711141 -3.03919010280582
0.0654230749980486 -4.38976695254355
0.0614694001726108 -4.4346599535729
0.0966683685967619 -3.85475120754959
0.0375170784281639 -5.10259309064066
0.0270129516377197 -5.665669429536
0.0172484809221768 -6.3941510953948
0.0262017652003298 -5.79569777061395
0.153489641789752 -3.1396713937568
0.0455454521840987 -4.95641312158383
0.0147970019280805 -6.61403666112067
0.43961552199951 -1.45518286426663
0.235786705564438 -2.41604138719947
0.02782368222432 -5.62586629580231
0.0495429472351597 -4.88957895109435
0.0302531439955548 -5.4393164263491
0.179988867129671 -2.76241613228172
0.0795672573183184 -4.19329664809656
0.423071375482573 -1.45559189946149
0.0147970019280805 -6.61403666112067
0.0535293964167952 -4.78020952770188
0.292882923535604 -2.21234726025986
0.0826916657747559 -4.02857176600872
1.91906808698327 1.95972994837603
0.146041535206333 -3.21299914725756
0.0559159892536731 -4.67576394002716
0.265648607662714 -2.21583619851967
0.183631118599408 -2.86917168575805
0.281371097285325 -2.13591206148307
0.140804886840186 -3.17918109454617
0.0709400799656144 -4.2522914031185
0.12194585958887 -3.46142839722094
0.797642957513604 -0.236281077198186
0.0334860754120504 -5.24428225945904
0.142303012666281 -3.22801896571207
0.043141627622042 -5.03048179614371
0.0519361383411278 -4.82288717447131
0.0302531439955548 -5.59045911742137
0.277967710378149 -2.23697567987925
0.052732987320728 -4.71199038440227
0.0503411187857478 -4.81951382546371
0.0229524506716238 -5.98497992153039
0.039126331289821 -5.04981658745916
0.631575035084738 -0.710662308847402
0.0221389772692485 -6.03660783308492
0.235786705564438 -2.37257818219452
0.0495429472351597 -4.79473801172877
0.0180647157619915 -6.20080923161858
0.047145779625941 -4.86035905842581
0.0873656278787256 -3.90860337308456
0.120426433391669 -3.5138177740176
0.0229524506716238 -5.98497992153039
0.0237654656499666 -5.93519384559675
0.0873656278787256 -3.88398241965059
0.59484401223512 -1.03038797549928
0.117382771838945 -3.56488279782225
0.277967710378149 -2.11735751243718
0.0188804890610183 -6.14274614979734
0.54644368811678 -0.958804107861905
0.0662125114286297 -4.37413861125821
0.156458151151672 -3.14629694740883
0.0156146245291025 -6.53686928375395
1.51556437523281 1.13913365062234
0.256685598890326 -2.27799393354385
0.0270129516377197 -5.752145609284
0.0196958013409197 -6.20401723660845
0.0156146245291025 -6.53686928375395
0.0180647157619915 -6.20080923161858
0.568898538944476 -0.835293630461268
0.0156146245291025 -6.53686928375395
0.13404400210674 -3.2977597858656
1.50191696201703 1.45614520552535
0.0865876849960907 -3.99660320841688
0.084251336241134 -4.00499476211765
0.0180647157619915 -6.32787348700006
0.0920244964297114 -3.89340885286638
0.0221389772692485 -6.03660783308492
0.87762058282548 -0.0566517541978279
0.176337397094119 -2.90181043482855
0.0455454521840987 -5.0086867114993
0.0943483010248402 -3.79144288219376
0.127251284683316 -3.4456947015841
0.12194585958887 -3.53618795338979
0.0350998284224681 -5.37872169034581
0.0262017652003298 -5.79569777061395
1.18144687133753 0.516712636652942
0.0606773633473983 -4.45108593141031
0.448119854234674 -1.56363372325262
0.0342931775538776 -5.34309249495212
0.0463458378029017 -4.83498613521482
0.154232341955905 -3.07710994700764
0.0677900895419648 -4.31025591294357
0.0455454521840987 -4.90596753432035
0.0221389772692485 -6.03660783308492
0.0407337911117068 -5.16707252038853
0.120426433391669 -3.23944436356178
1.30630968439307 1.64282662549924
0.0326785214917827 -5.40851992925844
0.0221389772692485 -5.93195241823507
0.039126331289821 -5.04981658745916
0.276604104377872 -2.10717813865535
0.02782368222432 -5.70991933707497
0.0147970019280805 -6.61403666112067
0.102067394029747 -3.78469237892651
0.0270129516377197 -5.752145609284
0.742408799199739 -0.483303911950945
0.0262017652003298 -5.79569777061395
0.146041535206333 -3.19774736563237
0.0310620562908646 -5.55282939166238
0.102837036641165 -3.68719161204732
0.271821308007774 -2.23394531510465
0.608998869581174 -0.682356005276792
0.0188804890610183 -6.26458022244449
0.0213250449255782 -6.0902165969959
0.197388415206553 -2.73302973440817
0.0196958013409197 -6.20401723660845
0.0865876849960907 -3.87032423451388
0.0164317840190259 -6.46370432066014
0.246273994591072 -2.48127778878566
0.175605992748471 -2.95685423628938
0.290182510878413 -2.30005027223388
0.0614694001726108 -4.5461320634817
0.466774356586311 -1.26877631043983
0.0590919840220464 -4.56057442170259
0.0748679207824977 -4.24472205762407
0.173409552272114 -2.95832191322896
0.0575048606046759 -4.67915666498928
0.0598848914566187 -4.5428170966254
0.0614694001726108 -4.50800963258508
0.052732987320728 -4.75599169093928
0.180718053418072 -2.74716161873957
0.0463458378029017 -4.83498613521482
1.54105890516827 0.98122777625383
0.0262017652003298 -5.70665139894091
0.0535293964167952 -4.69208555680999
0.0447446222768361 -4.92936739547309
0.0164317840190259 -6.46370432066014
0.0850305396307963 -4.04702737722263
0.0614694001726108 -4.5461320634817
0.0670015161192765 -4.35869718449075
0.137052751979079 -3.30418139853389
0.0511388489918011 -4.79800116575016
0.043141627622042 -5.03048179614371
0.0156146245291025 -6.39096853231537
0.0654230749980486 -4.42485271028101
0.0551208968990825 -4.69536970220982
0.0447446222768361 -5.03382850679181
0.331481310793836 -1.89094635894368
0.0196958013409197 -6.0869941363287
0.0503411187857478 -4.81951382546371
0.0180647157619915 -6.32787348700006
0.0670015161192765 -4.26035433260192
0.335415936071443 -1.74835270716636
0.0270129516377197 -5.752145609284
0.218136680666713 -2.49998106750219
0.0262017652003298 -5.70665139894091
0.126494560280502 -3.43506961227483
0.182175321260046 -2.90253254872513
0.0383219292389346 -5.1920411329548
0.0873656278787256 -3.90860337308456
0.0463458378029017 -4.83498613521482
0.0701532269104457 -4.20425288766512
0.025390122399238 -5.74888257244277
0.239990773738668 -2.4255648307692
0.0180647157619915 -6.32787348700006
0.0479452781450934 -4.70278647815106
0.0439433475875969 -5.00533691675956
0.103606268885936 -3.6364269410618
0.0205106531224741 -6.14596159291153
0.0383219292389346 -5.1920411329548
0.544178860271918 -1.05571437655161
2.04734569579627 1.90736599070348
0.0463458378029017 -4.93260301352947
0.0326785214917827 -5.33994376214455
0.0342931775538776 -5.27748877696053
0.0677900895419648 -4.31025591294357
0.0415368498805017 -5.08222202388863
0.0677900895419648 -4.31025591294357
0.358800969223158 -1.56005353291686
0.084251336241134 -3.80686065579188
0.0551208968990825 -4.69536970220982
5.54882852755561 7.76564780481297
0.0685782321678971 -4.39637310237544
0.0447446222768361 -4.69717426047451
0.0213250449255782 -6.0902165969959
0.0164317840190259 -6.32468185063292
0.0989847111455589 -3.82422799413779
0.124222002644582 -3.49398015956892
0.0326785214917827 -5.4805191385208
0.424303395233695 -1.53330547775069
0.57722981353643 -0.849570311618276
0.0350998284224681 -5.31151526026363
0.258758933437668 -2.24694778596821
0.047145779625941 -4.9597689808917
0.039126331289821 -5.22426592045226
0.0606773633473983 -4.48771458707129
0.533372105315335 -1.12217841113994
0.521332855692421 -0.975917373097878
0.118905405268819 -3.43707862310047
0.0479452781450934 -4.79158713268314
0.0958954272223186 -3.84120281899962
0.0302531439955548 -5.59045911742137
0.187989717204304 -2.87917026200281
0.098213010115718 -3.76523987059281
0.0519361383411278 -4.82288717447131
0.0662125114286297 -4.37413861125821
0.253916509669977 -1.8883863801823
0.047145779625941 -4.9092079501179
0.0205106531224741 -6.14596159291153
0.130274219348017 -3.3646597986854
0.0495429472351597 -4.88957895109435
1.26873825913935 0.631975980566276
0.0654230749980486 -4.28935604689176
0.0606773633473983 -4.52529748949129
0.0294437778924818 -5.62914355351088
0.0543253661147181 -4.71527045239282
0.0180647157619915 -6.32787348700006
0.0685782321678971 -4.29551709755914
0.0399302850809735 -5.19536847106858
0.110510964526586 -3.70363143086409
0.105143504024334 -3.7243918686587
0.0811303073529981 -4.02542226436633
0.039126331289821 -5.10565496291148
0.351695673710592 -1.77766156052357
0.325559179163117 -2.00710220278331
0.288830406711132 -2.2021138023382
0.0819111977866175 -3.93559953656822
0.0756522073149352 -4.20007796850307
0.413797537843778 -1.36104035093526
0.112040863971005 -3.54391571664385
0.02782368222432 -5.62586629580231
0.0318705152870219 -5.44244283931774
0.64695968397662 -0.745360157997543
0.118144289429014 -3.40895743797543
0.0567106436614751 -4.57536600948576
0.025390122399238 -5.66259603292999
0.236488234895494 -2.46703855184542
0.0164317840190259 -6.46370432066014
0.256685598890326 -2.25413348754189
0.140055240140602 -3.23099021206523
0.0811303073529981 -4.13736128648667
0.0147970019280805 -6.61403666112067
0.658522329074851 -0.815178222372102
0.0310620562908646 -5.55282939166238
0.0407337911117068 -5.05289410356939
0.0896969427532129 -3.85234863754324
0.131783314716672 -3.42004493234368
0.214580615171698 -2.7405672310593
0.0598848914566187 -4.62203666701662
0.0935741153121975 -3.80138394429381
0.0662125114286297 -4.37413861125821
0.0543253661147181 -4.75937345933165
0.0819111977866175 -4.06799967230784
0.0701532269104457 -4.33163461127469
0.0447446222768361 -4.83196198414483
0.114332675478995 -3.51991008958932
0.35622127244124 -1.82050861176152
0.0196958013409197 -6.20401723660845
0.0463458378029017 -4.98400553776033
0.246970444057114 -2.46007290211667
0.214580615171698 -2.53492504674492
0.0147970019280805 -6.61403666112067
0.0881431514981321 -3.97368757047162
3.88876416737495 4.9303918932889
0.0172484809221768 -6.3941510953948
0.0407337911117068 -5.05289410356939
0.0383219292389346 -5.2537901758646
0.118144289429014 -3.57637673314945
0.0551208968990825 -4.61213621275267
0.171209762711141 -2.82485861011834
0.0670015161192765 -4.39302645077468
0.0535293964167952 -4.69208555680999
0.294904921120816 -2.1101373256225
0.0294437778924818 -5.54954337241954
5.29782759201309 8.07343817862218
0.0772195024618956 -4.08641485704331
0.039126331289821 -5.1637418370555
0.725517548606542 -0.594879977949573
0.0567106436614751 -4.61533596841805
0.15200309344505 -3.21101586797613
0.267709110332738 -2.12727197526704
0.036711778356521 -5.31482864273339
0.143051492600522 -3.23740655737149
0.0205106531224741 -6.14596159291153
0.0245780227206658 -5.88712473161839
0.0245780227206658 -5.88712473161839
0.0503411187857478 -4.86697643127318
0.140804886840186 -3.25608197301099
0.0350998284224681 -5.37872169034581
0.0447446222768361 -4.87984278944513
0.195946441032647 -2.83208336806043
0.036711778356521 -5.12977318950344
0.260829292617501 -2.33674447693972
0.102837036641165 -3.73043168299984
0.185812063898934 -2.8802053176786
0.0889202563059808 -3.98839545654005
0.0803489940163342 -4.15029366074389
0.399460852163406 -1.63636069638185
0.0229524506716238 -5.98497992153039
0.0334860754120504 -5.44574113619684
0.0487443338514183 -4.86360880714791
0.0318705152870219 -5.37227414410825
0.0881431514981321 -3.92264495487216
0.078785096799898 -4.1765628464017
0.0221389772692485 -6.03660783308492
0.0662125114286297 -4.37413861125821
0.327535925360782 -1.93111972299404
0.0286339574721787 -5.66894210329207
0.120426433391669 -3.42234274697838
0.0375170784281639 -5.28396817764438
0.197388415206553 -2.77768753747682
0.0966683685967619 -3.78471195677667
0.339992810649354 -1.90268480514059
0.13329083318288 -3.33737132268964
0.0865876849960907 -3.91951754829856
0.0399302850809735 -5.13602028660903
0.0439433475875969 -5.00533691675956
0.0662125114286297 -4.44440029352434
0.0302531439955548 -5.51290938480976
0.166800095373131 -3.02908962146317
0.108213069099097 -3.66670336964239
0.0172484809221768 -6.3941510953948
0.39444059467173 -1.47352638875245
1.22628251940361 0.488139214934538
0.036711778356521 -5.31482864273339
0.18508544840088 -2.84845212216408
0.115858529709955 -3.62138384271987
0.0213250449255782 -6.0902165969959
0.0164317840190259 -6.32468185063292
0.260139502960139 -2.04507774278789
0.198828949565768 -2.80394112407905
0.123463687231123 -3.4109152796272
0.0487443338514183 -4.86360880714791
0.422454970841327 -1.25742166990483
4.23933469509609 5.62288291588274
0.128007612376071 -3.45640901848175
0.13404400210674 -3.38144301312703
0.159420565007533 -3.10962224820463
0.203141942436851 -2.746185945413
0.0310620562908646 -5.55282939166238
0.0205106531224741 -6.03337872844937
0.0654230749980486 -4.35551424678783
0.0188804890610183 -6.26458022244449
0.379274147077448 -1.69449738796245
0.0487443338514183 -4.86360880714791
0.0229524506716238 -5.98497992153039
0.360732719175987 -1.74360217059309
0.0543253661147181 -4.67247577233128
0.126494560280502 -3.4712887585349
0.0164317840190259 -6.46370432066014
0.0795672573183184 -4.10528817292631
0.833788501356752 -0.22665974093497
0.128763543774497 -3.44904181963008
0.0748679207824977 -4.2137106328123
0.0399302850809735 -5.13602028660903
0.0495429472351597 -4.88957895109435
0.0164317840190259 -6.46370432066014
0.251142095274772 -2.43419922653416
0.807118821076652 -0.301788037198503
0.0543253661147181 -4.71527045239282
0.347155833917541 -1.73070667885583
0.260139502960139 -2.39037009993908
0.0229524506716238 -5.98497992153039
0.0310620562908646 -5.55282939166238
0.108979440984788 -3.74386858689946
0.0662125114286297 -4.30714046667835
0.0164317840190259 -6.46370432066014
0.0237654656499666 -5.93519384559675
0.052732987320728 -4.75599169093928
0.102837036641165 -3.70864965610254
0.403214614144675 -1.57066473408038
0.0172484809221768 -6.26138013130816
0.298268632229333 -2.08635653972514
0.0318705152870219 -5.44244283931774
0.052732987320728 -4.75599169093928
0.0795672573183184 -4.02234117798645
0.0359060285221786 -5.28065121223688
0.0935741153121975 -3.82462377408467
0.0221389772692485 -6.03660783308492
0.262207883301368 -2.30696237642992
0.318950395087467 -1.9709821913115
0.302964690914768 -2.01860649075185
0.142303012666281 -3.2593428651037
0.0164317840190259 -6.46370432066014
0.0622610024096943 -4.52861611420145
0.0551208968990825 -4.69536970220982
0.20672627978589 -2.73803455838269
0.0912490623659537 -3.95450318153772
0.124222002644582 -3.42132273514093
0.0543253661147181 -4.71527045239282
0.0286339574721787 -5.66894210329207
0.149025393645155 -3.29876594034733
0.0383219292389346 -5.13282689984905
0.163115048565275 -3.08263514325518
0.0229524506716238 -5.98497992153039
0.0237654656499666 -5.93519384559675
0.0439433475875969 -4.95318239499405
0.0180647157619915 -6.32787348700006
0.343253139812941 -1.82937320777347
0.129519079293671 -3.45980195585672
0.214580615171698 -2.57377513133254
0.336725096815443 -1.98001556241035
0.0415368498805017 -5.08222202388863
0.0213250449255782 -5.9817445062366
0.0196958013409197 -6.0869941363287
0.262896684957274 -2.01666420537283
0.0614694001726108 -4.47086868660062
0.0567106436614751 -4.69875971408214
0.0582986405646672 -4.61863589569249
0.0164317840190259 -6.32468185063292
0.0559159892536731 -4.67576394002716
0.047145779625941 -4.9597689808917
0.489905420061341 -1.27610280125805
0.121186346520057 -3.50604469811417
0.112805205732401 -3.63508497571898
0.0423394618850071 -5.05610422016554
0.098213010115718 -3.85809819515459
0.0399302850809735 -5.13602028660903
0.0487443338514183 -4.77040635267152
0.152746559084224 -3.14533720288424
0.0196958013409197 -6.20401723660845
0.0439433475875969 -4.95318239499405
0.305641305858577 -2.04524385766933
0.236488234895494 -2.56148817688819
0.0213250449255782 -6.0902165969959
0.25183619922893 -2.29534740934092
0.185812063898934 -2.86808228372721
0.225929307248362 -2.53147143140519
0.063842905025302 -4.38659403552464
0.0229524506716238 -5.98497992153039
0.438396514710348 -1.40741920120276
5.30382258482717 7.683690413277
0.673623768597954 -0.618353101904535
0.052732987320728 -4.75599169093928
0.108979440984788 -3.63715141473073
0.0350998284224681 -5.31151526026363
0.036711778356521 -5.25046969297378
0.0811303073529981 -4.08030637601561
0.0519361383411278 -4.73219885564544
0.203859522675912 -2.52688762095875
0.0756522073149352 -4.26217948887909
0.0989847111455589 -3.87184853520508
0.0701532269104457 -4.33163461127469
0.0383219292389346 -5.07594754786483
0.047145779625941 -4.9597689808917
0.628905848308753 -0.900586498808997
0.0245780227206658 -5.79243981648729
0.0889202563059808 -3.96238696162608
0.0927995139293536 -3.90738787334157
0.0503411187857478 -4.81951382546371
0.715488345611084 -0.521945005541811
1.07211955547011 0.103393393501677
0.12194585958887 -3.51713175145696
0.0622610024096943 -4.49094778065172
0.114332675478995 -3.53900326941185
0.134796778038711 -3.35747849309643
0.0575048606046759 -4.63740477186144
1.65170106321884 2.14589218016289
0.0188804890610183 -6.14274614979734
0.052732987320728 -4.71199038440227
0.0156146245291025 -6.53686928375395
0.0334860754120504 -5.44574113619684
0.0270129516377197 -5.665669429536
0.0896969427532129 -4.00327001806665
0.13404400210674 -3.39877831822797
0.0213250449255782 -5.9817445062366
0.0156146245291025 -6.53686928375395
0.123463687231123 -3.48303717158669
0.072512499784368 -4.32009674992025
0.0654230749980486 -4.35551424678783
0.0463458378029017 -4.93260301352947
0.111276117045656 -3.6114184021711
0.100526875953964 -3.73661050069802
0.0803489940163342 -4.12122736239542
0.064633206354782 -4.44106391430368
0.30831296410521 -1.93965546724006
0.109745405983343 -3.69120452164313
0.146041535206333 -3.24399511668166
0.349103229094067 -1.82902491136379
0.110510964526586 -3.6404071986423
0.0559159892536731 -4.63410871543743
0.0966683685967619 -3.80768263250519
0.247666557479975 -2.42135570931727
0.047145779625941 -4.9092079501179
0.0286339574721787 -5.66894210329207
0.0559159892536731 -4.63410871543743
0.0701532269104457 -4.33163461127469
0.098213010115718 -3.81092206450934
0.0881431514981321 -4.02660252189728
0.0286339574721787 -5.58717741494183
0.0334860754120504 -5.44574113619684
0.0286339574721787 -5.58717741494183
0.0188804890610183 -6.14274614979734
0.0270129516377197 -5.752145609284
0.184358466757435 -2.93892179805702
0.0772195024618956 -4.11478131642839
0.0196958013409197 -5.97875520708396
0.212442760928843 -2.60383091110089
0.143799584419664 -3.21580760240186
0.390033493148949 -1.61482538670174
0.0873656278787256 -4.09382623347537
0.0463458378029017 -4.98400553776033
0.0415368498805017 -5.02726635877191
0.413797537843778 -1.44859198648075
1.00494921597173 0.256071145446134
0.127251284683316 -3.39263352948989
0.15868053162845 -3.07275278290392
0.114332675478995 -3.44596817137566
1.0606773633474 0.282954395676415
0.284766474331232 -2.12565718730493
0.0262017652003298 -5.79569777061395
0.0881431514981321 -4.02660252189728
0.0318705152870219 -5.24141340022777
0.0262017652003298 -5.70665139894091
0.0662125114286297 -4.44440029352434
0.177068430826958 -2.86075799768551
0.0164317840190259 -6.46370432066014
0.108979440984788 -3.63715141473073
0.0958954272223186 -3.84120281899962
0.128763543774497 -3.36146369336786
0.0262017652003298 -5.79569777061395
0.063842905025302 -4.49427360986902
0.135549161388691 -3.30094835195234
0.0156146245291025 -6.53686928375395
0.0229524506716238 -5.88387756068834
0.102067394029747 -3.7398205632583
0.0318705152870219 -5.44244283931774
0.0205106531224741 -6.14596159291153
0.0172484809221768 -6.3941510953948
5.34908295726998 7.22638292934715
0.424919010792808 -1.49478061920156
0.177799094322388 -2.86835542156537
0.119666119782036 -3.56013312037075
0.0670015161192765 -4.39302645077468
0.0286339574721787 -5.36648025894367
0.0399302850809735 -5.13602028660903
0.0535293964167952 -4.56923780195289
0.0415368498805017 -5.02726635877191
0.249752884728441 -2.3697168770846
0.111276117045656 -3.69460927225237
0.043141627622042 -5.08556245226761
0.460783089500426 -1.52636511172662
0.0262017652003298 -5.70665139894091
0.532801080158112 -1.15513643585865
0.0147970019280805 -6.61403666112067
0.203141942436851 -2.60872401227195
0.0237654656499666 -5.83740732107197
0.190888151209618 -2.67067469047381
0.078785096799898 -4.14696789035355
0.0334860754120504 -5.37541568905094
0.0205106531224741 -6.14596159291153
0.0654230749980486 -4.42485271028101
0.251142095274772 -2.38155157808417
0.043141627622042 -5.03048179614371
0.18653831362023 -2.75926765899149
0.475714862626242 -1.33938289556203
0.170475753516529 -2.95182984252143
0.0164317840190259 -6.46370432066014
0.0407337911117068 -5.10885406172221
0.139305203710457 -3.36764792874089
0.025390122399238 -5.8406599932794
0.395697297748484 -1.61643171800545
0.0188804890610183 -6.26458022244449
0.209587351702033 -2.56779683847624
0.0598848914566187 -4.58188319865584
0.0423394618850071 -5.05610422016554
0.102837036641165 -3.73043168299984
0.02782368222432 -5.54644184937796
0.114332675478995 -3.63845402609992
0.0407337911117068 -5.05289410356939
0.0423394618850071 -5.00211627489104
0.153489641789752 -3.19917310836188
0.0535293964167952 -4.69208555680999
0.0439433475875969 -4.90284770188789
0.27933002874273 -2.13486976972696
0.59812286601213 -1.02389148993197
0.0865876849960907 -3.94475787446604
0.0487443338514183 -4.86360880714791
0.0622610024096943 -4.49094778065172
0.170475753516529 -2.86494318494941
0.137803960036087 -3.21857304873768
0.849923619668984 -0.217466564336421
0.0575048606046759 -4.51894357612894
0.0302531439955548 -5.51290938480976
0.169741370685253 -2.84549833750218
0.42676428289373 -0.892300122539818
0.10667910293556 -3.74979955585032
0.162376908338945 -3.07398438229531
0.0188804890610183 -6.14274614979734
0.0503411187857478 -4.86697643127318
0.246970444057114 -2.40649001635252
0.150515011785641 -3.19243931599225
0.0294437778924818 -5.54954337241954
0.404463700838191 -1.66004834085471
0.0245780227206658 -5.88712473161839
0.0670015161192765 -4.29239616914137
0.190888151209618 -2.86177303877206
1.33639791798631 0.755232215867656
0.267022603043606 -2.36463297261595
0.298940434355973 -2.02268747189389
0.0989847111455589 -3.75562069156075
1.92081495571904 2.04302868484284
0.069365944467504 -4.38075233656555
0.052732987320728 -4.71199038440227
0.0748679207824977 -4.12448599500851
0.0974408960802218 -3.77493658009833
0.0156146245291025 -6.53686928375395
0.0237654656499666 -5.93519384559675
0.705388934112825 -0.551384591786438
0.0286339574721787 -5.58717741494183
0.0756522073149352 -4.26217948887909
0.0270129516377197 -5.752145609284
0.114332675478995 -3.558352528543
0.0310620562908646 -5.55282939166238
0.0205106531224741 -6.03337872844937
0.0221389772692485 -6.03660783308492
0.099755999611344 -3.83767132714718
0.0164317840190259 -6.46370432066014
0.0582986405646672 -4.61863589569249
0.116620852074265 -3.53420623289121
0.102067394029747 -3.71789739449849
0.0147970019280805 -6.61403666112067
0.109745405983343 -3.67000250094433
0.0334860754120504 -5.44574113619684
0.153489641789752 -3.12517165713333
0.0463458378029017 -4.83498613521482
0.0334860754120504 -5.44574113619684
0.0326785214917827 -5.21185798982564
0.124222002644582 -3.51273101840525
0.0213250449255782 -5.6980712411314
0.15200309344505 -3.1364199574181
0.0383219292389346 -5.13282689984905
0.140055240140602 -3.32728402261765
1.18871487180157 0.544782080117597
0.163852811322794 -3.07732175630132
0.02782368222432 -5.62586629580231
0.0359060285221786 -5.3464022244032
0.0535293964167952 -4.78020952770188
0.0582986405646672 -4.53959782744248
0.153489641789752 -3.1396713937568
0.0147970019280805 -6.61403666112067
0.103606268885936 -3.67815013211447
0.211015762750295 -2.67262973789218
0.0912490623659537 -3.92909327930275
0.0764360677204665 -4.21701793371975
0.204576746176087 -2.69500170218039
0.0740832076595945 -4.29081042805379
0.0717265041011351 -4.06215832843542
0.0479452781450934 -4.93596185707705
0.0164317840190259 -6.32468185063292
0.0858093223978257 -3.98185672553506
0.0535293964167952 -4.69208555680999
0.0756522073149352 -4.17000171311084
0.0764360677204665 -4.21701793371975
0.338033070650174 -1.828606057495
0.0740832076595945 -4.22749108850641
0.29423123675607 -2.0560077339061
0.18508544840088 -2.7787107519852
0.0326785214917827 -5.33994376214455
0.0318705152870219 -5.51619960283647
0.0294437778924818 -5.62914355351088
0.169006613836731 -3.00062612430284
0.0487443338514183 -4.77040635267152
0.0590919840220464 -4.56057442170259
0.690106004745491 0.00910392248577905
0.0407337911117068 -4.94709308870346
0.124979919678503 -3.3452468050503
0.302964690914768 -2.04565825108835
0.0670015161192765 -4.32516584114601
0.534513478033798 -0.926879716981767
0.154232341955905 -3.07710994700764
0.0495429472351597 -4.88957895109435
0.103606268885936 -3.67815013211447
0.0662125114286297 -4.34025065324141
0.354929692193033 -1.89506165957814
0.0188804890610183 -6.26458022244449
0.124222002644582 -3.4571940964106
0.0614694001726108 -4.39933778116148
0.305641305858577 -2.14410179102064
0.0294437778924818 -5.62914355351088
0.0519361383411278 -4.7768305448886
0.0575048606046759 -4.63740477186144
0.513829323862061 -0.775496565047339
0.036711778356521 -5.07301176990256
0.0350998284224681 -5.31151526026363
0.3536369546147 -1.80242576174569
0.052732987320728 -4.75599169093928
0.0447446222768361 -4.87984278944513
0.32093621101131 -1.94684296709555
0.210301734009717 -2.5940799203667
0.0912490623659537 -3.92909327930275
0.264273302467153 -2.38341572799081
0.360732719175987 -1.78289235233214
0.0662125114286297 -4.37413861125821
0.0205106531224741 -5.92894902855114
0.0935741153121975 -3.82462377408467
0.0172484809221768 -6.26138013130816
0.182903403557048 -2.71318227373027
0.153489641789752 -3.18406603476647
0.142303012666281 -3.2593428651037
0.0188804890610183 -6.14274614979734
0.159420565007533 -3.03996880150281
0.0172484809221768 -6.3941510953948
0.0164317840190259 -6.46370432066014
0.099755999611344 -3.79114786929031
0.0262017652003298 -5.79569777061395
0.12194585958887 -3.44332851591452
0.114332675478995 -3.59784742302134
0.0164317840190259 -6.46370432066014
0.0180647157619915 -6.32787348700006
0.0156146245291025 -6.53686928375395
0.114332675478995 -3.59784742302134
0.182903403557048 -2.88575219014462
0.234382622688755 -2.5808289491497
0.0294437778924818 -5.54954337241954
0.0622610024096943 -4.45423798196977
0.445695156116216 -1.37404533065184
0.124979919678503 -3.37925371930888
0.0205106531224741 -6.14596159291153
0.069365944467504 -4.31345341835206
0.256685598890326 -2.30225564851898
0.191611850768756 -2.72039181053026
0.0582986405646672 -4.57857566653223
0.0677900895419648 -4.34343850647575
0.0487443338514183 -4.81625506576987
0.0221389772692485 -6.03660783308492
0.111276117045656 -3.65241428550038
0.0896969427532129 -3.85234863754324
0.159420565007533 -3.13845333107944
0.0423394618850071 -5.11219128725316
0.109745405983343 -3.56842866281733
0.0294437778924818 -5.54954337241954
0.137803960036087 -3.34728385386918
0.0590919840220464 -4.60013103128794
0.217426168443099 -2.68258170702032
0.0519361383411278 -4.68890657429898
0.043141627622042 -5.03048179614371
0.0709400799656144 -4.16072368096527
0.0350998284224681 -5.31151526026363
0.105143504024334 -3.70270016048096
0.110510964526586 -3.52170909359363
0.0717265041011351 -4.23820167434415
0.0989847111455589 -3.87184853520508
0.0732980674819095 -4.2730418547295
0.0383219292389346 -5.2537901758646
0.0310620562908646 -5.47722483066388
0.0164317840190259 -6.46370432066014
0.0399302850809735 -5.19536847106858
0.0654230749980486 -4.42485271028101
0.13630115256594 -3.26233850484225
0.0310620562908646 -5.55282939166238
0.0447446222768361 -4.87984278944513
0.0559159892536731 -4.59362253541383
0.0850305396307963 -4.01995017194914
0.296251346828332 -2.14961276553091
0.287477034153264 -2.05440189010247
0.0318705152870219 -5.51619960283647
0.0270129516377197 -5.58408486863099
0.0709400799656144 -4.28415267729817
0.221684002446255 -2.47515917008734
0.176337397094119 -2.81780005562812
0.50279194134693 -1.37571055992059
0.036711778356521 -5.31482864273339
0.445695156116216 -1.48075699985165
0.535083825952232 -1.07210750987502
0.0439433475875969 -5.05944780944304
0.0543253661147181 -4.59051615739895
0.0262017652003298 -5.79569777061395
0.0582986405646672 -4.57857566653223
0.025390122399238 -5.50411467101577
0.187264197932846 -2.76643148592422
0.0262017652003298 -5.62278311382716
0.0519361383411278 -4.68890657429898
0.0567106436614751 -4.61533596841805
0.025390122399238 -5.8406599932794
0.0495429472351597 -4.79473801172877
0.0543253661147181 -4.59051615739895
0.128763543774497 -3.39585964430093
0.098213010115718 -3.90686928753557
0.0399302850809735 -5.13602028660903
0.0811303073529981 -4.08030637601561
0.0221389772692485 -6.03660783308492
0.0286339574721787 -5.66894210329207
0.0270129516377197 -5.752145609284
0.878519738380225 0.132197715311199
0.163852811322794 -3.07732175630132
0.167535976562709 -2.68939213844347
0.0575048606046759 -4.67915666498928
0.0156146245291025 -6.53686928375395
0.0147970019280805 -6.61403666112067
0.0535293964167952 -4.64996325129993
0.078785096799898 -4.20677764066772
2.4434182946185 2.67988765856153
0.0180647157619915 -6.32787348700006
0.0188804890610183 -6.14274614979734
0.0156146245291025 -6.39096853231537
0.473931188332412 -1.31174445751756
0.0172484809221768 -6.13980494262555
0.0756522073149352 -4.17000171311084
0.0439433475875969 -5.00533691675956
0.069365944467504 -4.28094574498754
0.0865876849960907 -4.05038135358142
1.43197977303848 1.09127417607343
0.0896969427532129 -3.92583672755354
0.288153879129736 -2.14452883073197
0.0407337911117068 -5.16707252038853
0.0359060285221786 -5.28065121223688
1.24557720875725 0.563867293003884
0.0294437778924818 -5.62914355351088
0.269081145662862 -2.37413861125821
0.0966683685967619 -3.87887417057208
0.0156146245291025 -6.39096853231537
0.216004093373901 -2.45407191276914
0.0310620562908646 -5.47722483066388
0.221684002446255 -2.59992432500138
5.75320334471173 8.22186564406683
0.101297340613605 -3.8175830565437
0.043141627622042 -4.97742695778135
0.102837036641165 -3.84456610238143
0.128763543774497 -3.36146369336786
0.0350998284224681 -5.24730071413709
0.101297340613605 -3.74928368096898
0.617102401694871 -0.822826866876252
0.0598848914566187 -4.5428170966254
0.0164317840190259 -6.32468185063292
0.0803489940163342 -4.06479470449657
0.0889202563059808 -4.04186279278468
0.147534235847401 -3.2162872122601
0.105911507790615 -3.69359803092545
0.0904732112900415 -3.89020369041208
0.02782368222432 -5.70991933707497
0.287477034153264 -2.10329894348506
0.0582986405646672 -4.53959782744248
0.168271482589799 -2.90310270764037
0.164590196997364 -2.95202036938291
0.0294437778924818 -5.54954337241954
0.214580615171698 -2.55421931959098
0.0487443338514183 -4.77040635267152
0.025390122399238 -5.74888257244277
0.0399302850809735 -4.87116932960644
0.0677900895419648 -4.34343850647575
0.12194585958887 -3.46142839722094
0.069365944467504 -4.3467104925755
0.0717265041011351 -4.33499457901298
0.0551208968990825 -4.73885932303629
0.0701532269104457 -4.26653832116651
0.112805205732401 -3.63508497571898
0.200987057733177 -2.6710606627595
0.0172484809221768 -6.13980494262555
0.0732980674819095 -4.2730418547295
0.245577208757248 -2.35168076534883
0.0262017652003298 -5.79569777061395
0.151259244477352 -3.12756576736163
0.0709400799656144 -4.2522914031185
0.0156146245291025 -6.53686928375395
0.0912490623659537 -3.87957792256504
0.0709400799656144 -4.28415267729817
0.0912490623659537 -3.35490369296921
0.0447446222768361 -4.92936739547309
0.15200309344505 -3.1364199574181
0.131783314716672 -3.28497860241542
0.0180647157619915 -6.32787348700006
0.0221389772692485 -6.03660783308492
0.0495429472351597 -4.79473801172877
0.374183025637452 -1.69778089011684
0.0780025120012732 -4.22040344647011
0.0495429472351597 -4.88957895109435
0.338686613148729 -2.02837858397175
0.043141627622042 -4.92625419278214
0.0262017652003298 -5.62278311382716
0.0196958013409197 -6.20401723660845
0.131783314716672 -3.45588413847635
0.308980106332539 -2.0499401111581
2.37577593188395 2.84533855897291
0.0156146245291025 -6.53686928375395
0.273189439965107 -2.26076274912116
0.0302531439955548 -5.59045911742137
0.0780025120012732 -4.16003784653095
0.110510964526586 -3.66117560020861
0.267022603043606 -2.28189187795896
0.0359060285221786 -5.3464022244032
0.717499771577742 -0.544854208525821
0.0294437778924818 -5.54954337241954
0.169741370685253 -3.10523112508668
0.117382771838945 -3.47021781672751
0.191611850768756 -2.76465408561511
0.270451877396277 -2.1625202493103
0.169006613836731 -3.00062612430284
0.0164317840190259 -6.46370432066014
0.072512499784368 -4.1637418370555
0.0677900895419648 -4.34343850647575
0.0172484809221768 -6.3941510953948
0.354283468199747 -1.86596808002183
0.116620852074265 -3.57303670270202
0.0147970019280805 -6.61403666112067
0.0294437778924818 -5.62914355351088
0.228047284199671 -2.55082747036562
0.10667910293556 -3.72772537906613
0.043141627622042 -4.97742695778135
0.296251346828332 -2.15696829045202
0.182175321260046 -2.8184813109522
0.185812063898934 -2.8089496587604
1.06107343611334 0.208226385793459
0.167535976562709 -3.05116219304259
1.0768278382703 0.239491504345159
0.02782368222432 -5.70991933707497
0.441442103852568 -1.4218897422558
0.0567106436614751 -4.61533596841805
0.0286339574721787 -5.66894210329207
0.0896969427532129 -3.90092244721053
0.322258571361351 -1.83347833004361
0.0732980674819095 -4.21048102501153
0.0318705152870219 -5.44244283931774
1.00618387162337 0.200282471923961
0.0383219292389346 -5.2537901758646
0.101297340613605 -3.77169278505974
0.0213250449255782 -5.88086088844852
0.248362335183786 -2.43638130236713
0.043141627622042 -4.97742695778135
0.0180647157619915 -6.32787348700006
0.450540484065788 -1.15171532950468
0.0237654656499666 -5.93519384559675
0.329509966773753 -1.90777160474211
0.0164317840190259 -6.46370432066014
0.166800095373131 -3.00234391429017
0.501625184274935 -1.14307657453385
0.0334860754120504 -5.44574113619684
0.445088344312995 -1.37893226168391
1.33966637212757 0.795533520311941
0.0826916657747559 -4.0018355690911
0.0567106436614751 -4.69875971408214
0.0237654656499666 -5.57846252906494
0.0439433475875969 -5.00533691675956
0.0156146245291025 -6.39096853231537
0.142303012666281 -3.21260841867448
4.67895601819719 6.17163641135885
0.183631118599408 -2.80999529565878
0.0606773633473983 -4.52529748949129
0.163852811322794 -3.00917460296181
0.0732980674819095 -4.2730418547295
0.169006613836731 -2.98745256153838
0.0270129516377197 -5.665669429536
0.0213250449255782 -6.0902165969959
0.0310620562908646 -5.47722483066388
0.052732987320728 -4.66929146642271
0.0415368498805017 -5.08222202388863
0.0310620562908646 -5.47722483066388
0.0286339574721787 -5.58717741494183
0.0156146245291025 -6.53686928375395
0.154232341955905 -3.13403606246013
0.436566070344407 -1.51406524698382
0.423687516871775 -1.47311749605558
0.039126331289821 -5.1637418370555
0.116620852074265 -3.45954668766975
1.9597828999236 2.06563484017192
0.103606268885936 -3.69947312188049
0.0543253661147181 -4.75937345933165
0.0262017652003298 -5.70665139894091
0.105143504024334 -3.68132977370802
0.0205106531224741 -6.14596159291153
0.0350998284224681 -5.37872169034581
0.187989717204304 -2.81959070885136
0.036711778356521 -5.31482864273339
0.0487443338514183 -4.91256974817585
0.0904732112900415 -3.70629905245538
0.0677900895419648 -4.37740231720845
0.102067394029747 -3.8310047578342
0.0180647157619915 -6.32787348700006
0.047145779625941 -4.9597689808917
0.0147970019280805 -6.61403666112067
0.108979440984788 -3.61672357444953
0.0221389772692485 -5.93195241823507
0.360732719175987 -1.77155697673738
0.0156146245291025 -6.53686928375395
0.0889202563059808 -3.98839545654005
0.0213250449255782 -6.0902165969959
0.0318705152870219 -5.44244283931774
0.0237654656499666 -5.93519384559675
0.0229524506716238 -5.98497992153039
0.0662125114286297 -4.48085744196728
0.126494560280502 -3.45306552727981
0.0881431514981321 -3.9999024589543
0.0270129516377197 -4.59156609569441
0.0423394618850071 -5.11219128725316
0.0334860754120504 -5.30835956905204
0.115858529709955 -3.54219914555056
0.156458151151672 -3.08889451743005
0.0479452781450934 -4.83812498886723
0.0896969427532129 -4.00327001806665
0.0927995139293536 -3.88278747904093
0.0188804890610183 -6.26458022244449
0.201705710321332 -2.62595982849649
0.382446998677142 -1.6575678810187
0.0511388489918011 -4.79800116575016
0.13329083318288 -3.35418202213487
0.0302531439955548 -5.36929599947083
0.17194339864909 -3.03411938641231
0.0147970019280805 -6.61403666112067
0.130274219348017 -3.43445004856421
0.0567106436614751 -4.69875971408214
0.0221389772692485 -6.03660783308492
0.0156146245291025 -6.53686928375395
0.109745405983343 -3.56842866281733
0.0439433475875969 -5.05944780944304
0.105143504024334 -3.63951584630012
0.0205106531224741 -6.14596159291153
0.0245780227206658 -5.88712473161839
0.0423394618850071 -5.11219128725316
0.179988867129671 -2.94136396466235
0.126494560280502 -3.39973753041338
0.0213250449255782 -5.9817445062366
4.8717341501949 6.56283527499171
0.0302531439955548 -5.59045911742137
0.0359060285221786 -5.3464022244032
0.0811303073529981 -4.16675781582078
0.0423394618850071 -5.05610422016554
0.0503411187857478 -4.77356306600277
0.127251284683316 -3.4456947015841
0.0334860754120504 -5.12408135945057
0.0881431514981321 -3.84931520965169
0.0237654656499666 -5.93519384559675
0.142303012666281 -3.34076388264778
0.0709400799656144 -4.31673351459083
0.103606268885936 -3.69947312188049
0.043141627622042 -5.03048179614371
0.218846843142726 -2.53466162299527
0.164590196997364 -2.80610869224134
0.0334860754120504 -5.44574113619684
0.0630521705353017 -4.51133187758662
0.0318705152870219 -5.51619960283647
0.102837036641165 -3.77500788303679
0.252529969399014 -2.42868194806583
0.0375170784281639 -5.22094198129117
0.0172484809221768 -6.26138013130816
0.0302531439955548 -5.4393164263491
0.705388934112825 -0.631089286776735
0.703867905989975 -0.425264679994859
0.0559159892536731 -4.55424156932557
0.0551208968990825 -4.69536970220982
0.107446289893755 -3.67560056365635
0.0399302850809735 -5.07901735106723
0.0614694001726108 -4.50800963258508
0.0904732112900415 -3.96569757460847
0.0294437778924818 -5.62914355351088
0.391923899675235 -1.66341026559821
0.143799584419664 -3.27860495009253
0.137052751979079 -3.33722296054384
0.0213250449255782 -5.9817445062366
0.0567106436614751 -4.65644492866752
0.0318705152870219 -5.51619960283647
0.0350998284224681 -5.31151526026363
0.0310620562908646 -5.55282939166238
0.146788078581796 -3.10387486600094
0.0559159892536731 -4.63410871543743
0.0196958013409197 -6.20401723660845
0.0567106436614751 -4.61533596841805
0.109745405983343 -3.62851093125085
0.118905405268819 -3.47334888090346
0.240690262257045 -2.43162953450111
0.0423394618850071 -5.11219128725316
0.247666557479975 -0.794944207429191
0.064633206354782 -4.37096065154581
0.309646940197375 -2.00769618963349
0.0567106436614751 -4.57536600948576
0.0147970019280805 -6.61403666112067
0.454766837909059 -1.37831171855224
0.182903403557048 -2.9610073205013
0.0180647157619915 -6.32787348700006
0.0535293964167952 -4.78020952770188
0.181446871337532 -2.78807676469137
0.124979919678503 -3.31202306936321
0.180718053418072 -2.91161097982389
0.0156146245291025 -6.53686928375395
0.0196958013409197 -6.0869941363287
0.207442079870476 -2.68023674006161
0.110510964526586 -3.6404071986423
0.395069083046248 -1.84198348896986
0.0229524506716238 -5.98497992153039
0.229457543393971 -2.49703763732819
3.14426694489571 3.86472492989072
0.122704973019112 -3.47218707264502
0.0196958013409197 -6.20401723660845
0.0503411187857478 -4.81951382546371
4.85960416070379 6.53848425940164
0.0511388489918011 -4.79800116575016
0.0479452781450934 -4.88621422667123
0.115858529709955 -3.50417914276336
0.146788078581796 -3.19179448772071
0.0196958013409197 -6.20401723660845
0.18508544840088 -2.90926130731591
0.115858529709955 -3.52306390296401
0.296251346828332 -2.12056004492165
0.150515011785641 -3.14779022092707
0.0511388489918011 -4.84474977989659
0.0803489940163342 -4.15029366074389
0.0447446222768361 -4.87984278944513
0.109745405983343 -3.64910756026602
0.0850305396307963 -4.07462251705487
0.104375091201434 -3.49129386368605
0.111276117045656 -3.5913491979956
1.15534567580477 0.705065395940528
0.235786705564438 -2.49773548982681
0.687543035443095 -0.787207042946342
0.036711778356521 -5.25046969297378
4.10173054623428 5.1855748220168
0.0221389772692485 -6.03660783308492
0.119666119782036 -3.5216438336995
0.0447446222768361 -4.98065269411649
0.0622610024096943 -4.52861611420145
0.362019116979353 -1.72472988147782
0.0575048606046759 -4.59682727942256
0.0415368498805017 -5.13935426473125
0.0662125114286297 -4.44440029352434
0.315634615551843 -2.10163961899993
0.0383219292389346 -5.2537901758646
0.0764360677204665 -4.21701793371975
0.127251284683316 -3.35831350126994
0.831004270757861 -0.208043863869975
0.02782368222432 -5.70991933707497
0.0156146245291025 -6.53686928375395
0.111276117045656 -3.63177073042997
0.13404400210674 -3.34738505893224
0.0889202563059808 -3.98839545654005
0.0172484809221768 -6.3941510953948
0.0519361383411278 -4.7768305448886
0.0551208968990825 -4.65315279138706
0.0630521705353017 -4.4378173302548
0.168271482589799 -2.95344645558615
0.102067394029747 -3.76208202338941
0.118905405268819 -3.58797436453448
0.0709400799656144 -4.19060512474868
3.76956333539867 4.76386916683496
0.107446289893755 -3.76269247309324
0.0294437778924818 -5.62914355351088
0.0359060285221786 -5.09966758767393
0.0717265041011351 -4.33499457901298
0.0213250449255782 -6.0902165969959
0.0819111977866175 -3.86162503916138
0.0614694001726108 -4.5461320634817
0.0966683685967619 -3.87887417057208
0.0709400799656144 -4.28415267729817
0.0156146245291025 -6.53686928375395
0.146788078581796 -3.25353274570922
0.064633206354782 -4.44106391430368
0.15200309344505 -3.12195269928395
0.0334860754120504 -5.44574113619684
0.169006613836731 -3.00062612430284
0.0407337911117068 -4.99902393978879
0.305641305858577 -2.08678492531026
0.0622610024096943 -4.56729438466895
0.278649030362896 -2.25827773570632
0.0519361383411278 -4.73219885564544
0.0685782321678971 -4.3619650525277
0.0262017652003298 -5.70665139894091
0.274556275729013 -2.12776028236843
0.0286339574721787 -5.66894210329207
0.227341637308181 -2.3977199284461
0.0245780227206658 -5.79243981648729
0.0795672573183184 -4.07710595090476
0.30363431034702 -2.02353239299534
0.0359060285221786 -5.28065121223688
0.0270129516377197 -5.752145609284
0.0407337911117068 -5.10885406172221
0.0904732112900415 -3.91493196205297
0.0205106531224741 -6.14596159291153
0.129519079293671 -3.37158784209623
0.0764360677204665 -3.98986925947551
0.0221389772692485 -6.03660783308492
0.182903403557048 -2.93548361322062
0.0156146245291025 -6.53686928375395
0.0447446222768361 -5.03382850679181
0.0455454521840987 -4.90596753432035
0.0756522073149352 -4.08336139701619
0.258758933437668 -2.23133481058416
0.0188804890610183 -6.26458022244449
0.129519079293671 -3.42386649541172
0.132537270856586 -3.41291108519604
0.0582986405646672 -4.53959782744248
0.0180647157619915 -6.32787348700006
0.237189423264528 -2.44596817137566
0.0221389772692485 -5.83437809582415
0.0989847111455589 -3.75562069156075
0.0245780227206658 -5.88712473161839
0.403214614144675 -1.57558475135196
0.0858093223978257 -3.93052936055088
0.0463458378029017 -4.88296910212708
0.134796778038711 -3.35747849309643
0.360089089880953 -1.89045471525092
0.0803489940163342 -4.09273512258323
0.269081145662862 -2.2908660385965
0.0677900895419648 -4.24609616847648
0.064633206354782 -4.44106391430368
0.312311197724432 -2.12513860570055
0.198828949565768 -2.72529341222241
0.063842905025302 -4.49427360986902
0.0850305396307963 -3.99337181660562
0.118144289429014 -3.57637673314945
0.0590919840220464 -4.60013103128794
0.0334860754120504 -5.44574113619684
0.0180647157619915 -6.08403581621393
0.127251284683316 -3.50078218445301
0.139305203710457 -3.35068050950396
0.13404400210674 -3.36431353685299
0.036711778356521 -5.25046969297378
0.036711778356521 -5.31482864273339
0.0350998284224681 -5.37872169034581
0.341297826605267 -1.85724013248825
0.864065565719079 0.15396722698251
0.0811303073529981 -4.08030637601561
0.140804886840186 -3.32069747769886
0.423687516871775 -1.42348540739974
0.0213250449255782 -6.0902165969959
0.151259244477352 -3.20169333603391
0.308980106332539 -2.06369958805663
0.0567106436614751 -4.65644492866752
0.0614694001726108 -4.36485979055992
0.0205106531224741 -6.14596159291153
0.0479452781450934 -4.83812498886723
0.0188804890610183 -6.14274614979734
0.0912490623659537 -3.92909327930275
0.0826916657747559 -4.11188832821239
0.0221389772692485 -5.83437809582415
0.0670015161192765 -4.35869718449075
0.084251336241134 -3.78390296034578
0.146041535206333 -3.24399511668166
0.0920244964297114 -3.77550061782903
0.0662125114286297 -4.37413861125821
0.275921817753243 -2.20509980358857
0.189439662091063 -2.74319946790873
0.0213250449255782 -6.0902165969959
0.098213010115718 -3.81092206450934
0.179988867129671 -2.63369723735804
0.289506617194985 -1.91172143737949
0.0156146245291025 -6.53686928375395
0.0567106436614751 -4.65644492866752
0.078785096799898 -4.08953928293916
0.0318705152870219 -5.51619960283647
0.0756522073149352 -4.14053968246502
0.0575048606046759 -4.44504993088813
0.0701532269104457 -4.26653832116651
0.0180647157619915 -6.32787348700006
0.052732987320728 -4.71199038440227
0.0270129516377197 -5.58408486863099
0.177068430826958 -2.94738525643587
0.0756522073149352 -4.14053968246502
0.0889202563059808 -3.93683904944271
0.0920244964297114 -3.91819259824471
0.0479452781450934 -4.88621422667123
0.064633206354782 -4.4774357787482
0.0606773633473983 -4.48771458707129
0.02782368222432 -5.47116272411125
0.268395291102339 -2.21440269143693
0.0662125114286297 -4.44440029352434
0.0375170784281639 -5.28396817764438
0.0463458378029017 -4.93260301352947
0.0237654656499666 -5.74583016365019
0.0237654656499666 -5.83740732107197
0.0920244964297114 -3.96907512554685
0.039126331289821 -4.99605910317155
0.0487443338514183 -4.77040635267152
1.45717635001969 1.08706118787445
0.0286339574721787 -5.66894210329207
0.0622610024096943 -4.49094778065172
0.072512499784368 -4.2555075517982
0.0756522073149352 -4.14053968246502
0.548139978777679 -0.968103084236252
0.0455454521840987 -4.81007831518379
0.0772195024618956 -4.14371672634064
0.255301718649068 -2.3154601779461
0.064633206354782 -4.44106391430368
1.23578670556444 0.792200063456166
0.0764360677204665 -4.07091730038075
0.0423394618850071 -5.11219128725316
2.65852232907485 3.14854766459996
0.0826916657747559 -4.11188832821239
0.0334860754120504 -5.37541568905094
0.0756522073149352 -4.26217948887909
0.0318705152870219 -5.1801807955351
0.167535976562709 -2.99735546953853
0.12194585958887 -3.53618795338979
0.132537270856586 -3.39540615858042
0.302294760537794 -2.02039386151936
0.169741370685253 -3.02228731751521
0.1726766617098 -2.83961562842515
0.319612637486467 -1.73114049316039
0.0229524506716238 -5.98497992153039
0.245577208757248 -2.43864882817209
0.0439433475875969 -5.05944780944304
0.156458151151672 -3.04729352967886
0.0415368498805017 -5.08222202388863
0.039126331289821 -5.22426592045226
0.0772195024618956 -4.11478131642839
0.0826916657747559 -4.11188832821239
0.0172484809221768 -6.3941510953948
4.00669799979277 4.97030309876676
0.0334860754120504 -5.44574113619684
0.0912490623659537 -3.80835249204758
0.276604104377872 -2.19530557910398
0.0989847111455589 -3.8478417909775
0.0156146245291025 -6.53686928375395
0.0156146245291025 -6.53686928375395
0.0188804890610183 -5.92618220739974
0.0622610024096943 -4.56729438466895
0.64695968397662 -0.709767535909449
0.0326785214917827 -5.4805191385208
0.195946441032647 -2.75192869432032
0.15868053162845 -3.12950381078129
1.26496111894783 0.565341326428236
0.0407337911117068 -5.16707252038853
0.043141627622042 -4.97742695778135
0.284766474331232 -2.27771607553445
0.151259244477352 -3.1420897074763
0.0375170784281639 -5.28396817764438
0.26358515790801 -2.30205947849942
0.0237654656499666 -5.93519384559675
0.200987057733177 -2.68163050319717
0.0262017652003298 -5.79569777061395
0.0318705152870219 -5.51619960283647
0.0164317840190259 -6.32468185063292
0.188714871801571 -2.78088627498661
0.0245780227206658 -5.88712473161839
3.51686429576607 4.99760936776613
0.084251336241134 -4.03179011740054
0.15868053162845 -3.20373363360062
0.302294760537794 -2.12469868062227
0.0415368498805017 -5.13935426473125
0.0463458378029017 -4.98400553776033
0.0479452781450934 -4.88621422667123
0.02782368222432 -5.70991933707497
0.112805205732401 -3.59457177097311
0.262207883301368 -2.315167940722
0.039126331289821 -4.17385959956332
0.0598848914566187 -4.43159121553454
0.24278669523562 -2.24016006599408
0.10667910293556 -3.68456514455024
0.0503411187857478 -4.77356306600277
0.036711778356521 -5.31482864273339
0.0180647157619915 -6.32787348700006
0.0180647157619915 -6.32787348700006
0.237890271002814 -2.35585113112305
0.203141942436851 -2.69175510556803
1.29423123675607 0.902774925476958
0.103606268885936 -3.78806368228525
0.0958954272223186 -3.77180273449457
0.985049658534029 0.156734277637957
0.0262017652003298 -5.79569777061395
0.255993824702586 -2.24082912147155
0.449935707263434 -1.36570274387595
0.343253139812941 -1.8771667349451
0.12194585958887 -3.49832398028615
0.845791793338658 0.166320832814609
0.0606773633473983 -4.45108593141031
0.554342702989301 -0.970106260546782
0.349103229094067 -1.62655039362512
0.159420565007533 -2.98657032961963
0.0439433475875969 -4.95318239499405
0.0262017652003298 -5.79569777061395
0.0732980674819095 -4.21048102501153
0.036711778356521 -5.18885961881715
0.517874535920009 -0.876636292388337
0.0350998284224681 -5.37872169034581
0.039126331289821 -5.10565496291148
0.363304368771161 -1.77801228886388
0.116620852074265 -3.57303670270202
0.0326785214917827 -5.4805191385208
0.0920244964297114 -3.99520557375998
0.0237654656499666 -5.93519384559675
0.025390122399238 -5.8406599932794
0.0334860754120504 -5.44574113619684
0.335415936071443 -1.93174826408571
0.0865876849960907 -3.8947112260902
2.10322170403203 2.68969271262955
0.0302531439955548 -5.51290938480976
0.0423394618850071 -5.11219128725316
0.216715306127219 -2.49694140829684
0.064633206354782 -4.37096065154581
0.175605992748471 -2.89404933277231
0.0748679207824977 -4.27641475912817
0.0582986405646672 -4.61863589569249
0.131028964351309 -3.4272244176892
0.244182626685495 -2.52766559622436
0.37226921367311 -1.80702633921595
0.668434212495391 -0.726583317072607
0.0147970019280805 -6.61403666112067
0.337379231961943 -1.95905447092227
0.0559159892536731 -4.67576394002716
0.171209762711141 -2.98581991866672
0.0302531439955548 -5.59045911742137
0.129519079293671 -3.40622894778185
0.183631118599408 -2.84520907601995
0.0318705152870219 -5.51619960283647
0.422454970841327 -1.41164070769573
0.0164317840190259 -6.46370432066014
0.116620852074265 -3.57303670270202
0.0447446222768361 -5.03382850679181
0.0350998284224681 -5.31151526026363
0.36715326845079 -1.66740711306548
0.0205106531224741 -6.14596159291153
0.252529969399014 -2.35070466210164
0.0213250449255782 -5.9817445062366
1.55209025125792 1.60168295060627
0.078785096799898 -4.14696789035355
0.0511388489918011 -4.70881681849667
0.200268046982741 -2.68535684703456
0.191611850768756 -2.8455391790896
0.0334860754120504 -5.37541568905094
0.244182626685495 -2.23522893100861
0.0213250449255782 -6.0902165969959
0.0487443338514183 -4.86360880714791
0.0732980674819095 -4.2730418547295
0.0237654656499666 -5.83740732107197
0.13404400210674 -3.31411260892274
0.0780025120012732 -4.18990494049912
0.0447446222768361 -5.03382850679181
0.105911507790615 -3.63080257516914
0.0196958013409197 -6.20401723660845
0.0463458378029017 -4.93260301352947
0.0172484809221768 -6.13980494262555
0.413177157253316 -1.43586750040204
0.128007612376071 -3.31805519999341
0.0156146245291025 -6.53686928375395
1.95914552635861 1.90147269037408
1.00247673029221 -0.00747722371368353
0.244880086230569 -2.20201793395052
0.0399302850809735 -5.13602028660903
0.0180647157619915 -6.32787348700006
0.169741370685253 -2.943853994117
0.0262017652003298 -5.79569777061395
0.413177157253316 -1.51399492247918
0.120426433391669 -3.44017962643921
0.667914228694163 -0.588182213048571
0.0221389772692485 -6.03660783308492
0.130274219348017 -3.26592328298485
0.745861994654602 -0.460883439378029
0.14529460532121 -3.21904916971464
1.12270497301911 0.871667401731302
0.140055240140602 -3.2465994383735
0.0188804890610183 -6.14274614979734
0.110510964526586 -3.61993353196992
0.299611923798344 -2.09664876201219
0.376094302191076 -1.78279458911586
0.0535293964167952 -4.73547478857065
0.02782368222432 -5.62586629580231
0.0764360677204665 -4.04339227019692
0.0294437778924818 -5.62914355351088
0.550962705252197 -0.980506932423671
0.0147970019280805 -6.61403666112067
0.271821308007774 -2.16558465796771
0.0803489940163342 -4.06479470449657
0.498704156670683 -1.25081559586538
0.124979919678503 -3.46795256082958
0.0164317840190259 -6.32468185063292
0.0795672573183184 -4.22386770492049
0.0447446222768361 -4.87984278944513
0.0302531439955548 -5.51290938480976
0.335415936071443 -1.83418729184706
0.0326785214917827 -4.93400640644841
0.0310620562908646 -5.55282939166238
0.0819111977866175 -4.06799967230784
0.0229524506716238 -5.98497992153039
0.02782368222432 -5.70991933707497
0.0318705152870219 -5.30536055269915
0.494604756597162 -0.971316372833206
0.409449261016563 -1.52356888124848
0.379909275875242 -1.68809461208125
0.0359060285221786 -5.21776664671641
0.0551208968990825 -4.69536970220982
0.167535976562709 -2.95827775078495
0.0795672573183184 -4.10528817292631
0.036711778356521 -5.25046969297378
0.0614694001726108 -4.39933778116148
0.0896969427532129 -4.03003305980913
0.0375170784281639 -5.10259309064066
0.251142095274772 -2.41643568081114
0.101297340613605 -3.74928368096898
0.0455454521840987 -5.0086867114993
0.0423394618850071 -5.11219128725316
0.0213250449255782 -6.0902165969959
0.0286339574721787 -5.50979924264252
0.852671611053895 -0.192356532480552
0.110510964526586 -3.5997463516502
0.072512499784368 -4.32009674992025
0.0630521705353017 -4.4741063999762
0.0756522073149352 -4.26217948887909
0.232273932850412 -2.55119377255517
0.17194339864909 -2.99404694164671
0.0803489940163342 -4.09273512258323
0.104375091201434 -3.71187249054598
0.159420565007533 -3.06742796830159
2.83378850135675 3.27612947036152
0.124222002644582 -3.51273101840525
0.0858093223978257 -4.00822184347426
0.187989717204304 -2.84312810366372
0.0780025120012732 -4.22040344647011
0.0543253661147181 -4.75937345933165
0.043141627622042 -5.03048179614371
0.0334860754120504 -5.44574113619684
0.0399302850809735 -5.07901735106723
0.0310620562908646 -5.47722483066388
0.288153879129736 -2.20423543071123
0.0164317840190259 -6.46370432066014
0.118905405268819 -3.56822644892102
0.0407337911117068 -5.10885406172221
0.0172484809221768 -6.3941510953948
0.118144289429014 -3.49956059217108
0.204576746176087 -2.74955751750344
0.118905405268819 -3.43707862310047
0.370991927143561 -1.05500583975557
0.0294437778924818 -5.4741063999762
0.0294437778924818 -5.54954337241954
0.3536369546147 -1.52517618778394
0.0772195024618956 -4.23417699461513
0.146041535206333 -3.15293622212276
0.0188804890610183 -6.26458022244449
0.0205106531224741 -6.14596159291153
0.047145779625941 -4.81311013805306
0.0479452781450934 -4.74650368185992
0.0582986405646672 -4.6598403507338
0.0383219292389346 -4.82099873349032
0.0399302850809735 -5.13602028660903
0.148280007402333 -3.15032308938609
0.13855477714431 -3.29118120550145
0.0262017652003298 -5.79569777061395
0.0654230749980486 -4.4608130531375
0.0407337911117068 -5.10885406172221
0.0205106531224741 -6.14596159291153
0.039126331289821 -5.1637418370555
0.251142095274772 -2.28975423481858
0.0889202563059808 -4.0148814464997
0.225222623403279 -2.37173242858794
0.0205106531224741 -6.03337872844937
0.0803489940163342 -4.17995762624484
0.0614694001726108 -4.5461320634817
0.147534235847401 -3.23173731693147
0.228047284199671 -2.49383345679922
0.0709400799656144 -4.31673351459083
0.0463458378029017 -4.98400553776033
0.0519361383411278 -4.68890657429898
0.284766474331232 -2.16961606518282
0.0606773633473983 -4.52529748949129
0.0772195024618956 -4.14371672634064
0.0399302850809735 -5.02418133575095
0.257377041530395 -2.4009349423304
0.0270129516377197 -5.665669429536
0.0245780227206658 -5.79243981648729
0.535083825952232 -1.16174880675133
0.170475753516529 -3.01726022612511
0.178529387955238 -2.92539060516266
0.0205106531224741 -6.14596159291153
0.70842618795228 -0.638261654820565
0.329509966773753 -1.84702387480118
0.30363431034702 -2.09237766017658
0.0701532269104457 -4.26653832116651
0.0927995139293536 -3.90738787334157
0.202424005103852 -2.7838279554329
0.175605992748471 -2.9063934892214
0.0310620562908646 -5.47722483066388
0.0205106531224741 -6.03337872844937
0.064633206354782 -4.37096065154581
0.02782368222432 -5.70991933707497
0.174142070714299 -2.92815590712891
0.173409552272114 -2.9712309635251
0.0156146245291025 -6.53686928375395
0.149025393645155 -3.21961807577774
0.0180647157619915 -6.32787348700006
0.343904322419748 -1.79895650788034
0.036711778356521 -5.25046969297378
0.0423394618850071 -5.05610422016554
0.0951220715131601 -3.85146664622027
0.0359060285221786 -5.21776664671641
0.236488234895494 -2.47621007418503
0.0326785214917827 -5.33994376214455
0.0302531439955548 -5.59045911742137
0.587164248635544 -1.02671732067424
0.15868053162845 -3.0867326272957
0.1726766617098 -2.86348474170165
0.160160218979586 -3.0079209022585
0.084251336241134 -4.03179011740054
0.0756522073149352 -3.9242830912314
0.0943483010248402 -3.91071694124976
0.159420565007533 -2.99973580213673
0.147534235847401 -3.20100081417746
0.0221389772692485 -5.93195241823507
0.0685782321678971 -4.39637310237544
0.201705710321332 -2.58569853266285
0.0180647157619915 -6.32787348700006
0.0245780227206658 -5.88712473161839
0.592105930105801 -0.754428382862622
0.517874535920009 -1.08884617163121
0.0383219292389346 -5.07594754786483
0.107446289893755 -3.74042166379125
0.0172484809221768 -6.3941510953948
0.099755999611344 -3.86150802696098
0.0342931775538776 -5.41182212172186
0.0147970019280805 -6.61403666112067
0.0567106436614751 -4.69875971408214
0.043141627622042 -5.08556245226761
0.642202670922211 -0.69746218578045
0.0974408960802218 -3.86844186836276
0.0310620562908646 -5.47722483066388
0.223808216387157 -2.60999252398782
0.0543253661147181 -4.71527045239282
0.0487443338514183 -4.81625506576987
0.084251336241134 -3.97868801905084
0.0205106531224741 -6.14596159291153
0.23016215637056 -2.55098563490184
0.56163897823018 -0.902521041625906
0.0164317840190259 -6.46370432066014
0.0342931775538776 -5.41182212172186
0.0318705152870219 -5.51619960283647
0.0326785214917827 -5.40851992925844
0.101297340613605 -3.72721733594957
0.0772195024618956 -4.14371672634064
0.0873656278787256 -4.03843516643767
0.0342931775538776 -5.34309249495212
0.063842905025302 -4.49427360986902
0.0172484809221768 -6.26138013130816
0.201705710321332 -2.74284759145434
0.135549161388691 -2.62406697232429
0.0213250449255782 -5.9817445062366
0.0732980674819095 -4.2730418547295
0.036711778356521 -5.31482864273339
0.0172484809221768 -6.26138013130816
0.0180647157619915 -6.32787348700006
0.0865876849960907 -3.99660320841688
0.0732980674819095 -4.24142235653276
0.284766474331232 -2.19968419758816
0.40633530547805 -1.60606347434064
0.0375170784281639 -5.28396817764438
0.101297340613605 -3.7054834224075
0.0685782321678971 -4.26340663760564
0.0188804890610183 -6.26458022244449
0.0156146245291025 -6.53686928375395
0.237890271002814 -2.5946375544062
0.424303395233695 -1.6221343246197
0.536223845798901 -0.861872861036226
0.120426433391669 -3.42234274697838
0.0590919840220464 -4.64080287580808
0.383714188078672 -1.75805952057501
0.0630521705353017 -4.4024187113784
0.0262017652003298 -5.79569777061395
0.02782368222432 -5.70991933707497
0.0551208968990825 -4.65315279138706
0.0896969427532129 -4.00327001806665
0.025390122399238 -5.8406599932794
0.064633206354782 -4.51474838447354
0.078785096799898 -4.08953928293916
0.0819111977866175 -4.09600283641714
0.190164088438641 -2.78407907416353
0.187989717204304 -2.81959070885136
0.0213250449255782 -6.0902165969959
0.0342931775538776 -5.34309249495212
0.0685782321678971 -4.26340663760564
0.603571116599256 -0.883562155920237
0.296251346828332 -2.02324941441901
0.0701532269104457 -4.33163461127469
0.0180647157619915 -6.32787348700006
0.404463700838191 -1.52068566893566
1.20779984677644 0.65272247121154
0.444481277171326 -1.38383827419327
0.665832417307111 -0.786814858823749
0.104375091201434 -3.66917701056189
0.195224913115187 -2.71188800234508
0.0551208968990825 -4.65315279138706
0.0495429472351597 -4.79473801172877
0.0850305396307963 -4.07462251705487
0.243484829796007 -2.39403908925827
0.12194585958887 -3.53618795338979
0.0819111977866175 -4.06799967230784
0.0262017652003298 -5.79569777061395
0.30363431034702 -1.94503316019898
0.0383219292389346 -5.02122590715965
0.341297826605267 -1.9184288515364
0.0270129516377197 -5.665669429536
0.103606268885936 -3.69947312188049
0.137052751979079 -3.37103903545503
0.0188804890610183 -6.26458022244449
0.0270129516377197 -5.752145609284
0.0383219292389346 -5.2537901758646
0.0326785214917827 -5.33994376214455
0.0318705152870219 -5.51619960283647
0.0205106531224741 -6.03337872844937
0.173409552272114 -2.90781069422367
0.0709400799656144 -4.38418925459341
0.114332675478995 -3.558352528543
0.420604175153385 -1.47679643730223
0.0622610024096943 -4.52861611420145
0.652752590263121 -0.761413234959275
0.0487443338514183 -4.91256974817585
0.174874217414046 -2.87416231202501
0.184358466757435 -2.88907374188836
0.0270129516377197 -5.58408486863099
0.14529460532121 -3.23452904046856
0.8517561953881 -0.252915890633916
0.0156146245291025 -6.53686928375395
0.0245780227206658 -5.88712473161839
0.850381981878046 -0.165176826576337
0.187989717204304 -2.79643116739868
0.165327205974255 -3.01239577467778
0.0764360677204665 -4.27986915148225
0.0795672573183184 -4.10528817292631
0.167535976562709 -2.84702046778701
0.273189439965107 -2.24500036653619
0.118144289429014 -3.290972631462
0.025390122399238 -5.74888257244277
0.185812063898934 -2.86808228372721
0.0334860754120504 -5.37541568905094
0.063842905025302 -4.42160177119663
0.127251284683316 -3.24424187655249
0.0896969427532129 -3.92583672755354
0.0423394618850071 -5.11219128725316
0.0511388489918011 -4.79800116575016
0.0407337911117068 -5.10885406172221
0.0598848914566187 -4.50478101804989
0.146788078581796 -3.25353274570922
0.290858088058114 -2.10052836972758
0.13329083318288 -3.33737132268964
1.52075704445313 1.26929960734914
0.0439433475875969 -4.85421010914566
0.0756522073149352 -4.17000171311084
0.354929692193033 -1.85862529861817
0.0245780227206658 -5.88712473161839
0.0974408960802218 -3.73036254943031
0.0717265041011351 -4.20732860641296
0.227341637308181 -2.41525312311443
0.155716596244114 -3.1667280500235
0.150515011785641 -3.19243931599225
0.064633206354782 -4.4774357787482
0.249057777492209 -2.46064361886393
0.0205106531224741 -6.03337872844937
0.0780025120012732 -4.10209696279061
0.0205106531224741 -6.14596159291153
0.299611923798344 -1.63463057963949
0.0567106436614751 -4.57536600948576
0.311645594464234 -1.96977050439014
0.0677900895419648 -4.34343850647575
0.0463458378029017 -4.93260301352947
0.0439433475875969 -4.90284770188789
0.315634615551843 -1.99233711249542
0.0935741153121975 -3.94679367817084
0.0286339574721787 -5.58717741494183
0.212442760928843 -2.5938140477159
0.0447446222768361 -4.92936739547309
0.0221389772692485 -6.03660783308492
0.0958954272223186 -3.91411081477162
0.122704973019112 -3.45395256233776
0.190888151209618 -2.76868536234569
0.0342931775538776 -5.41182212172186
0.559958494591262 -0.899663927278737
0.231570350763368 -2.59373686805835
0.0302531439955548 -5.51290938480976
2.22839997825861 2.34570781333209
0.224515593229418 -2.55714810795748
0.0245780227206658 -5.88712473161839
0.0213250449255782 -6.0902165969959
0.0598848914566187 -4.39634318718332
0.0213250449255782 -5.9817445062366
0.807118821076652 -0.201411822821394
0.0359060285221786 -5.3464022244032
0.0535293964167952 -4.73547478857065
0.275921817753243 -2.28343326203838
0.0205106531224741 -6.03337872844937
3.8584937710494 4.85745216019629
0.0326785214917827 -5.40851992925844
0.178529387955238 -2.90048396172233
0.102067394029747 -3.71789739449849
0.0205106531224741 -6.14596159291153
0.203859522675912 -2.85744258927375
0.025390122399238 -5.8406599932794
0.0399302850809735 -5.19536847106858
0.0245780227206658 -5.88712473161839
0.0455454521840987 -5.0086867114993
1.55237200011945 1.2579131272361
0.0575048606046759 -4.63740477186144
0.0399302850809735 -5.13602028660903
0.197388415206553 -2.70042077761627
0.354929692193033 -1.63673170577376
0.13329083318288 -3.42345492470704
0.15200309344505 -3.12195269928395
0.0237654656499666 -5.83740732107197
0.121186346520057 -3.50604469811417
0.0479452781450934 -4.88621422667123
0.0764360677204665 -4.27986915148225
0.0156146245291025 -6.53686928375395
0.0205106531224741 -6.03337872844937
0.247666557479975 -2.35218115345473
0.0811303073529981 -4.16675781582078
0.219556656215293 -2.5410384443137
0.0873656278787256 -3.95914284472967
0.0221389772692485 -6.03660783308492
0.0147970019280805 -6.61403666112067
0.178529387955238 -2.92539060516266
0.0302531439955548 -5.59045911742137
0.600849563177777 -0.814788356575087
0.341297826605267 -1.97580933995781
0.084251336241134 -4.08692171369668
0.332137827319791 -2.05137807750821
0.321597542694167 -1.99710971296776
0.0229524506716238 -5.88387756068834
0.108979440984788 -3.72188428503242
0.298940434355973 -2.09855582777685
0.0188804890610183 -6.26458022244449
0.0819111977866175 -4.12456032816363
0.232977171977614 -2.50048740742597
0.610081974017098 -0.81876442707655
0.052732987320728 -4.80137734246183
0.648014671256458 -0.762461114388355
0.316298381397869 -2.0171873872318
1.03065765683737 0.06212040565554
0.0172484809221768 -6.3941510953948
0.0423394618850071 -5.05610422016554
0.967832019548013 -0.00778902217408839
0.416895445499426 -1.41367157826249
1.98337890554952 1.84024464783925
0.331481310793836 -1.85461248893086
0.0606773633473983 -4.48771458707129
0.39444059467173 -1.74006571875895
0.13404400210674 -3.43408662674448
0.218136680666713 -2.58671936819228
4.77443235450704 6.26191657940393
0.0180647157619915 -6.32787348700006
0.165327205974255 -3.02580015025232
0.0359060285221786 -5.28065121223688
0.0164317840190259 -6.46370432066014
0.0270129516377197 -5.752145609284
1.1741420707143 0.364804712382691
0.0567106436614751 -4.61533596841805
0.0622610024096943 -4.45423798196977
0.0685782321678971 -4.32835854959811
0.28544459187175 -2.12362731182513
0.206010124377345 -2.68758813029705
0.157940118452902 -3.12061770214967
0.0205106531224741 -6.14596159291153
0.0795672573183184 -4.10528817292631
0.0334860754120504 -5.44574113619684
0.11356914275893 -3.58623871775032
0.147534235847401 -3.09830438048758
0.047145779625941 -4.9092079501179
0.0927995139293536 -3.93241503363984
0.0188804890610183 -6.26458022244449
0.290182510878413 -2.22083381677229
0.255993824702586 -2.40627663947458
1.60845701228245 1.31305920572245
0.725517548606542 -0.658705911009592
0.0463458378029017 -4.93260301352947
0.320274576034849 -1.93573720764273
0.025390122399238 -5.8406599932794
0.804755683708171 0.195407293216145
0.0375170784281639 -5.28396817764438
0.0654230749980486 -4.42485271028101
0.0858093223978257 -4.00822184347426
0.0455454521840987 -4.90596753432035
0.0156146245291025 -6.53686928375395
1.48872819026049 1.08373982502229
0.0156146245291025 -6.39096853231537
0.261518752626269 -2.27700904198558
0.0543253661147181 -4.71527045239282
0.143799584419664 -3.18540508285286
0.0455454521840987 -4.95641312158383
0.0630521705353017 -4.4741063999762
0.0598848914566187 -4.5428170966254
0.141554144214019 -3.17324437778816
0.025390122399238 -5.8406599932794
0.0172484809221768 -6.3941510953948
0.0237654656499666 -5.93519384559675
0.0196958013409197 -6.0869941363287
0.0567106436614751 -4.65644492866752
0.424919010792808 -1.49478061920156
0.110510964526586 -3.4842183518163
0.0606773633473983 -4.48771458707129
3.09124906236595 3.73913186632485
0.0463458378029017 -4.93260301352947
0.105143504024334 -3.66027132759761
0.0479452781450934 -4.93596185707705
0.0519361383411278 -4.7768305448886
0.115095804320321 -3.56974936703902
0.274556275729013 -2.24828127343541
0.0270129516377197 -5.665669429536
0.084251336241134 -4.05909257957866
0.0188804890610183 -6.14274614979734
0.123463687231123 -3.50164542357448
0.0598848914566187 -4.58188319865584
0.0180647157619915 -6.32787348700006
0.0614694001726108 -4.50800963258508
0.243484829796007 -2.42035160320421
0.0495429472351597 -4.84137928134378
0.0795672573183184 -4.16335997975969
0.025390122399238 -5.8406599932794
0.064633206354782 -4.51474838447354
0.0310620562908646 -5.47722483066388
0.143799584419664 -3.15563004788414
0.306977753421391 -2.09716935763767
0.177799094322388 -2.93002765212775
4.57070773568295 6.01836560046571
0.40633530547805 -1.54206676189247
0.0205106531224741 -6.03337872844937
0.0503411187857478 -4.81951382546371
0.183631118599408 -2.86917168575805
0.684975504883084 -0.665386277254942
0.0334860754120504 -5.44574113619684
0.0310620562908646 -5.55282939166238
0.109745405983343 -3.69120452164313
0.0221389772692485 -5.93195241823507
0.0326785214917827 -5.4805191385208
0.274556275729013 -2.20952581543111
0.605201587717485 -0.792138039986239
0.248362335183786 -2.3836554027518
0.0912490623659537 -3.8554432873051
0.0326785214917827 -5.40851992925844
0.0310620562908646 -5.55282939166238
0.228047284199671 -2.47532505142903
0.119666119782036 -3.54076012512995
0.117382771838945 -3.48866039713002
0.103606268885936 -3.7654008421878
0.0334860754120504 -5.30835956905204
0.0205106531224741 -6.14596159291153
0.0662125114286297 -4.44440029352434
0.0318705152870219 -5.51619960283647
0.0732980674819095 -4.30536991492139
0.105143504024334 -3.74641470860081
0.649068887628459 -0.864543086866989
0.0237654656499666 -5.93519384559675
0.175605992748471 -2.96975010183835
0.0350998284224681 -5.07020921356163
0.0622610024096943 -4.52861611420145
0.0147970019280805 -6.61403666112067
0.180718053418072 -2.86268202044881
0.0622610024096943 -4.52861611420145
0.118905405268819 -3.45509977287608
0.2052936132919 -2.73465195598001
0.0302531439955548 -5.59045911742137
0.181446871337532 -2.90706107152268
0.162376908338945 -3.10210509465866
5.06186525558486 6.91249993545465
0.0188804890610183 -6.26458022244449
0.237890271002814 -2.4980644799049
0.0582986405646672 -4.57857566653223
0.767865904278204 -0.417269486375849
0.139305203710457 -3.33391032528894
0.115095804320321 -3.38566826465142
0.0318705152870219 -5.37227414410825
0.0318705152870219 -5.44244283931774
0.047145779625941 -4.9092079501179
0.0535293964167952 -4.78020952770188
0.0685782321678971 -4.3619650525277
0.0630521705353017 -4.4378173302548
0.0732980674819095 -4.21048102501153
0.0685782321678971 -4.26340663760564
0.0383219292389346 -5.02122590715965
0.0447446222768361 -4.98065269411649
0.0740832076595945 -4.25880340342607
0.936658174431748 -0.17364808748503
0.317624997620899 -2.06822206284101
0.0399302850809735 -5.13602028660903
0.225929307248362 -2.55071926251497
0.140055240140602 -3.21554806355933
0.0318705152870219 -5.44244283931774
1.09859891222873 0.243653611620637
0.2052936132919 -2.61840035150802
0.0196958013409197 -6.20401723660845
0.1726766617098 -2.95028091390824
0.0487443338514183 -4.91256974817585
0.0156146245291025 -6.53686928375395
0.0205106531224741 -6.03337872844937
0.934065729815224 0.0173088373021371
0.0359060285221786 -5.3464022244032
0.502208680760498 -1.2292873257077
0.0302531439955548 -5.59045911742137
0.0819111977866175 -4.18342923907328
0.0756522073149352 -4.17000171311084
0.244880086230569 -2.26420484438424
0.23016215637056 -2.4847006360725
0.462583083546636 -1.08160857943285
0.374820399202442 -1.75688759995534
0.159420565007533 -3.1828099237425
0.116620852074265 -3.61294128005105
0.0606773633473983 -4.56388569157868
0.0685782321678971 -4.39637310237544
0.0582986405646672 -4.46466588048362
0.142303012666281 -3.15256142449075
0.0551208968990825 -4.49565095582623
0.0873656278787256 -3.93365181234697
0.0662125114286297 -4.34025065324141
0.0590919840220464 -4.56057442170259
0.0670015161192765 -4.32516584114601
0.448725392560831 -1.41895437129148
0.146041535206333 -3.12381716890294
0.200987057733177 -2.81490497205172
0.0213250449255782 -5.88086088844852
0.064633206354782 -4.44106391430368
0.0495429472351597 -4.88957895109435
0.0196958013409197 -6.20401723660845
0.0326785214917827 -5.40851992925844
0.0662125114286297 -4.34025065324141
0.124222002644582 -3.43914692986067
0.0439433475875969 -4.95318239499405
0.326877310859096 -1.80584708758426
0.0455454521840987 -4.85722640763283
0.0543253661147181 -4.71527045239282
0.072512499784368 -4.32009674992025
0.419368990967584 -1.55395095919783
0.298268632229333 -2.07935150626275
0.0318705152870219 -5.37227414410825
1.08930865179652 0.36574760698426
0.13855477714431 -3.37447250706718
0.175605992748471 -2.81047687541789
4.24239384603216 6.69339319366407
0.674659443474369 -0.713274655226351
0.0270129516377197 -5.752145609284
0.0740832076595945 -4.25880340342607
0.11356914275893 -3.56651438418054
0.0865876849960907 -4.05038135358142
0.638491897137951 -0.654115202907914
0.470357210350485 -1.38619172252093
0.466176348270645 -1.35124578628776
0.200268046982741 -2.79584244718543
0.0310620562908646 -5.55282939166238
0.208872615476917 -2.73764603958889
1.25391650966998 1.57510724227017
0.0286339574721787 -5.66894210329207
0.0850305396307963 -4.01995017194914
0.0670015161192765 -4.39302645077468
1.0415368498805 0.313165161222362
0.680342403535313 0.113745513138361
0.072512499784368 -4.32009674992025
0.0756522073149352 -4.23079460565982
0.069365944467504 -4.28094574498754
0.439006147105175 -1.34247636741206
0.0350998284224681 -5.31151526026363
0.0326785214917827 -5.4805191385208
0.0270129516377197 -5.665669429536
1.08930865179652 0.909816923417807
0.284766474331232 -2.09002103022741
0.264961118947827 -2.44242224865556
0.098213010115718 -3.83431730597727
1.79740526165 2.09546304173669
0.676728565436627 -0.614755050825958
0.416276395912202 -1.60746527218708
0.0221389772692485 -6.03660783308492
0.0318705152870219 -5.44244283931774
0.0567106436614751 -4.57536600948576
0.182175321260046 -2.83019296153414
0.110510964526586 -3.5602001447901
0.149025393645155 -3.28258518181306
0.257377041530395 -2.28357849967826
0.166063838638147 -2.89239944268893
0.18508544840088 -2.86041063918927
0.039126331289821 -5.10565496291148
0.259449383338805 -2.38433758183657
0.169741370685253 -3.0770500066266
0.0487443338514183 -4.77040635267152
1.31097968397889 1.03748847374793
0.0582986405646672 -4.61863589569249
0.118905405268819 -3.56822644892102
0.0147970019280805 -6.61403666112067
0.137803960036087 -3.17312051069
0.0342931775538776 -5.34309249495212
0.0598848914566187 -4.58188319865584
0.218846843142726 -2.54427474371447
0.0229524506716238 -5.98497992153039
0.0350998284224681 -5.31151526026363
0.112040863971005 -3.56333141933849
0.267022603043606 -2.29806481877253
0.0920244964297114 -3.89340885286638
0.187989717204304 -2.79643116739868
0.0318705152870219 -5.51619960283647
0.304972617531014 -2.05389846409217
0.160899493933446 -3.08464627679376
0.0748679207824977 -4.2137106328123
0.352990151178227 -1.82113258406573
0.0811303073529981 -4.05260334299226
0.0819111977866175 -4.09600283641714
0.0463458378029017 -4.93260301352947
0.35104799915835 -1.77327006775452
0.0375170784281639 -5.16055430881456
0.0262017652003298 -5.79569777061395
0.0709400799656144 -4.35006716905284
0.18653831362023 -2.86371564983211
5.04602073469729 6.90432936679295
0.15868053162845 -3.07275278290392
0.0188804890610183 -6.14274614979734
0.336725096815443 -1.84320455687544
0.109745405983343 -3.71272278308959
0.0543253661147181 -4.63091402662032
0.0245780227206658 -5.79243981648729
0.0503411187857478 -4.68583207714975
1.26358515790801 0.770805925073111
0.429220980023581 -1.53212725634461
0.0575048606046759 -4.63740477186144
0.207442079870476 -2.68023674006161
0.0701532269104457 -4.17409037538416
0.0677900895419648 -4.41218501822506
0.664269084980515 -0.806180724637016
0.188714871801571 -2.85073548091095
0.0213250449255782 -5.9817445062366
3.59004895284433 4.38836971081496
0.651701063218837 -0.684610046818579
0.0180647157619915 -6.32787348700006
0.047145779625941 -4.9092079501179
0.0262017652003298 -5.79569777061395
0.586063794698977 -1.00663308796824
0.120426433391669 -3.53282996331
0.0463458378029017 -4.88296910212708
0.0567106436614751 -4.65644492866752
0.0447446222768361 -4.98065269411649
0.052732987320728 -4.75599169093928
0.0662125114286297 -4.30714046667835
0.157940118452902 -3.1063072643382
0.0662125114286297 -4.44440029352434
0.0740832076595945 -4.29081042805379
0.0383219292389346 -5.2537901758646
0.0904732112900415 -3.81846460967148
0.698786199288578 -0.735553628587287
0.0795672573183184 -4.04946372087041
0.0858093223978257 -3.98185672553506
0.0889202563059808 -3.93683904944271
0.0519361383411278 -4.68890657429898
0.15868053162845 -3.11510539725946
0.0811303073529981 -4.13736128648667
0.102837036641165 -3.75254762617664
0.0270129516377197 -5.665669429536
0.0205106531224741 -6.14596159291153
0.506868176262991 -1.27797441284508
0.0156146245291025 -6.39096853231537
0.039126331289821 -5.1637418370555
0.0196958013409197 -6.20401723660845
0.181446871337532 -2.87032423451388
0.0495429472351597 -4.74955751750344
0.114332675478995 -3.63845402609992
0.0407337911117068 -5.16707252038853
0.0543253661147181 -4.75937345933165
0.0670015161192765 -4.42819254290087
0.0326785214917827 -5.4805191385208
0.0780025120012732 -4.10209696279061
0.039126331289821 -5.1637418370555
0.0399302850809735 -5.13602028660903
0.0286339574721787 -5.50979924264252
0.0237654656499666 -5.93519384559675
0.0326785214917827 -5.4805191385208
0.694197308560472 -0.757511064892474
0.0826916657747559 -4.08357814023504
0.0677900895419648 -4.12575017981119
0.0819111977866175 -4.09600283641714
0.0732980674819095 -4.1801893796588
0.0415368498805017 -5.13935426473125
0.28544459187175 -2.06710251583884
0.0262017652003298 -5.79569777061395
0.0334860754120504 -5.18293032534834
0.0245780227206658 -5.79243981648729
0.0342931775538776 -5.34309249495212
0.098213010115718 -3.88227765948701
0.152746559084224 -3.11636959792983
0.314970544174922 -2.04088041285507
0.126494560280502 -3.38239076470371
0.184358466757435 -2.91378248668004
0.0302531439955548 -5.59045911742137
0.310979683978887 -2.03102356042321
0.154974659976341 -3.07172128078724
0.0935741153121975 -3.87225759895615
0.0221389772692485 -6.03660783308492
0.219556656215293 -2.64063455210897
0.3536369546147 -1.8433744674083
0.0622610024096943 -4.41843914317614
0.0732980674819095 -4.0650086760158
1.74487621050905 1.71331267779454
0.13329083318288 -3.30432640123725
0.182175321260046 -2.8539054025409
0.267022603043606 -2.28995568568951
0.0407337911117068 -5.10885406172221
0.114332675478995 -3.59784742302134
1.19088815120962 0.456335549154711
0.047145779625941 -4.9597689808917
0.0927995139293536 -3.88278747904093
0.266335768924045 -2.39298665640745
0.160160218979586 -3.04838605185272
0.0479452781450934 -4.83812498886723
0.246970444057114 -2.01702638798964
1.32621839555151 1.00099309516586
0.0455454521840987 -5.0086867114993
0.0662125114286297 -4.40884176184934
0.334105586262117 -1.94110028783257
0.330824495375759 -2.0410207118964
0.15200309344505 -3.1807131078126
0.0172484809221768 -6.3941510953948
0.0662125114286297 -4.24311609727528
0.0147970019280805 -6.61403666112067
0.0670015161192765 -4.32516584114601
0.0188804890610183 -6.26458022244449
0.0326785214917827 -5.4805191385208
0.0188804890610183 -6.26458022244449
0.069365944467504 -4.28094574498754
0.0180647157619915 -6.20080923161858
0.0310620562908646 -5.40538581820302
0.0670015161192765 -4.32516584114601
0.0318705152870219 -5.44244283931774
0.0270129516377197 -5.752145609284
0.039126331289821 -5.1637418370555
0.0270129516377197 -5.58408486863099
0.0567106436614751 -4.61533596841805
0.0196958013409197 -6.20401723660845
0.0318705152870219 -5.51619960283647
0.043141627622042 -5.08556245226761
0.0310620562908646 -5.55282939166238
0.0399302850809735 -5.07901735106723
0.0326785214917827 -5.4805191385208
0.0172484809221768 -6.26138013130816
0.0439433475875969 -4.90284770188789
0.0229524506716238 -5.88387756068834
0.0237654656499666 -5.83740732107197
0.0164317840190259 -6.32468185063292
0.296924088757468 -2.10431663021729
0.0881431514981321 -3.9999024589543
0.0543253661147181 -4.63091402662032
0.39883427450279 -1.60675554995987
0.0889202563059808 -3.93683904944271
0.148280007402333 -3.16507913408919
1.5983957677515 1.22520945838564
0.0543253661147181 -4.63091402662032
0.386245232659242 -1.78187593856101
0.27933002874273 -2.13486976972696
0.103606268885936 -3.67815013211447
0.143799584419664 -3.26264750025679
0.153489641789752 -3.12517165713333
0.0286339574721787 -5.50979924264252
0.15200309344505 -3.16579711581964
0.0359060285221786 -5.3464022244032
1.30697775342139 0.781418135635005
0.0375170784281639 -5.04687083988745
0.146788078581796 -3.16188865308549
0.118905405268819 -3.52952351429573
0.151259244477352 -3.18655998704932
2.45521892807024 3.93748744753897
4.40979916078162 5.83858718784592
0.237890271002814 -2.46117544860398
0.0935741153121975 -3.87225759895615
0.02782368222432 -5.62586629580231
0.0622610024096943 -4.49094778065172
0.025390122399238 -5.8406599932794
0.976676477509023 0.0417240892875513
0.0270129516377197 -5.752145609284
0.204576746176087 -2.74955751750344
0.039126331289821 -4.75375434944054
0.0590919840220464 -4.2462669010859
0.146788078581796 -3.2693891419935
0.188714871801571 -2.82707465976111
0.385612887682697 -1.40035611080934
0.0622610024096943 -4.19000865005875
0.0439433475875969 -5.05944780944304
0.223808216387157 -2.5410053738771
0.0889202563059808 -3.91173569058335
0.0350998284224681 -5.37872169034581
0.0156146245291025 -6.53686928375395
0.275921817753243 -2.28343326203838
0.114332675478995 -3.65919412674051
0.316961841994013 -2.03568144309971
0.415657080581426 -1.44633330855273
0.442658541564508 -1.34728264908976
0.115858529709955 -3.44896425218332
0.047145779625941 -4.86035905842581
0.0935741153121975 -3.84824410320304
0.098213010115718 -3.88227765948701
0.139305203710457 -3.30094368515831
0.267709110332738 -2.14179294307752
0.0342931775538776 -5.27748877696053
5.13566668585098 7.24596228255465
0.0732980674819095 -3.74379246293445
0.795264234730873 -0.330476663974787
0.497534087635834 -1.26733940282425
0.0559159892536731 -4.55424156932557
0.166800095373131 -2.8161483457165
0.391923899675235 -1.67392399990386
0.0286339574721787 -5.66894210329207
0.0479452781450934 -4.83812498886723
0.0935741153121975 -3.82462377408467
0.043141627622042 -5.03048179614371
0.126494560280502 -3.48974512229866
0.072512499784368 -4.13440607754415
0.0383219292389346 -5.07594754786483
0.0147970019280805 -6.61403666112067
0.325559179163117 -1.61899073854302
0.386877300595262 -1.63499526159453
0.208872615476917 -2.64165365387033
0.0229524506716238 -5.98497992153039
0.0764360677204665 -4.27986915148225
0.0294437778924818 -5.62914355351088
0.0310620562908646 -5.47722483066388
0.355575626853875 -1.85132311725717
0.0447446222768361 -4.61383954708177
0.0622610024096943 -4.45423798196977
0.0270129516377197 -5.50686802981468
0.0147970019280805 -6.61403666112067
0.0196958013409197 -6.0869941363287
0.0850305396307963 -4.13144861065781
0.0519361383411278 -4.82288717447131
0.0245780227206658 -5.79243981648729
0.0164317840190259 -6.32468185063292
0.0156146245291025 -6.39096853231537
0.174142070714299 -2.91562494548946
0.115095804320321 -3.65050426231818
0.206010124377345 -2.64559504181624
0.131028964351309 -3.50018733268641
0.0229524506716238 -5.98497992153039
0.0180647157619915 -6.20080923161858
0.0180647157619915 -6.08403581621393
0.0447446222768361 -4.98065269411649
0.382446998677142 -1.69991610422398
0.02782368222432 -5.70991933707497
0.175605992748471 -3.00914410491108
1.78259110489703 1.87401175789178
0.0598848914566187 -4.50478101804989
0.284088037901664 -2.14221929981235
0.0772195024618956 -4.03130226129163
0.0455454521840987 -4.81007831518379
1.66817424402169 1.28206307926056
0.0172484809221768 -6.26138013130816
0.0732980674819095 -4.21048102501153
0.0342931775538776 -5.41182212172186
0.0270129516377197 -5.665669429536
0.0196958013409197 -6.20401723660845
0.0677900895419648 -4.2150555080609
0.763491888676394 -0.305149918759413
0.0188804890610183 -6.03040441785169
0.174874217414046 -2.92348893759158
0.0237654656499666 -5.74583016365019
0.0318705152870219 -5.37227414410825
0.0180647157619915 -6.32787348700006
0.338686613148729 -1.94324929366706
0.0156146245291025 -6.53686928375395
0.308980106332539 -2.0295438641448
0.0423394618850071 -5.11219128725316
0.209587351702033 -2.74489982793448
0.143051492600522 -3.13217910598745
0.0334860754120504 -5.24428225945904
0.0270129516377197 -5.752145609284
0.0237654656499666 -5.83740732107197
0.0262017652003298 -5.62278311382716
0.215292529837459 -2.66165791104178
0.0172484809221768 -6.26138013130816
0.0262017652003298 -5.79569777061395
2.6781493673286 2.96624426454127
0.512092183326003 -1.11264174937969
0.0511388489918011 -4.84474977989659
0.0407337911117068 -4.99902393978879
0.179988867129671 -2.81963416649161
0.0614694001726108 -4.47086868660062
1.11012823603492 0.412795908600117
0.0196958013409197 -6.20401723660845
0.179988867129671 -2.89143289994124
0.102837036641165 -3.66604805416227
0.160160218979586 -3.10416800319267
0.0147970019280805 -6.61403666112067
4.18030793148136 5.3056630114801
0.069365944467504 -4.28094574498754
0.0989847111455589 -3.62748058528683
0.0732980674819095 -4.01069269545838
0.0447446222768361 -5.03382850679181
1.87829500202322 2.14801903120775
0.301624518927184 -2.0769461158652
0.463781833130262 -1.39614376842001
3.00464038689191 3.90428893119277
0.0188804890610183 -6.26458022244449
0.0904732112900415 -3.86589213689453
0.346506117608028 -1.87625727587865
0.0334860754120504 -5.44574113619684
0.0172484809221768 -6.3941510953948
1.5382167154372 1.09402381472194
0.274556275729013 -2.24044644641082
0.0756522073149352 -4.14053968246502
0.759592710516711 -0.267716737598274
5.71765679619133 8.05363273050378
3.26642164107317 4.0937360021712
0.238590778441141 -2.37871183980767
0.0221389772692485 -6.03660783308492
1.49665591268274 1.37870374877634
0.0350998284224681 -5.37872169034581
0.0318705152870219 -5.51619960283647
0.0221389772692485 -5.93195241823507
0.274556275729013 -2.16435301903494
0.0622610024096943 -4.45423798196977
0.352990151178227 -1.78649465419003
0.072512499784368 -4.32009674992025
0.0318705152870219 -5.44244283931774
0.0590919840220464 -4.60013103128794
0.0709400799656144 -4.22111859385408
0.244182626685495 -2.45333521123161
0.0677900895419648 -4.24609616847648
0.103606268885936 -3.83448617298805
0.052732987320728 -4.58750752636225
0.0567106436614751 -4.53647363340126
0.148280007402333 -3.17998766625396
0.0221389772692485 -6.03660783308492
0.451145007452337 -1.37739616624197
0.0350998284224681 -5.37872169034581
0.473336139843511 -1.34963750313322
0.0920244964297114 -3.82151412635024
0.160160218979586 -3.0079209022585
0.155716596244114 -3.1085232137986
0.358156477346954 -1.81086225500159
0.13855477714431 -3.32392297678402
0.0172484809221768 -6.3941510953948
0.150515011785641 -3.25420577409572
0.0270129516377197 -5.752145609284
0.043141627622042 -5.03048179614371
0.0172484809221768 -6.3941510953948
0.0654230749980486 -4.38976695254355
0.322258571361351 -1.98233375495952
0.0881431514981321 -3.84931520965169
0.0974408960802218 -3.79775090481056
0.0826916657747559 -4.02857176600872
0.0188804890610183 -6.14274614979734
0.0334860754120504 -5.44574113619684
0.11356914275893 -3.50890955052176
0.0180647157619915 -6.32787348700006
0.0172484809221768 -6.02768334274539
0.0495429472351597 -4.84137928134378
0.0662125114286297 -4.30714046667835
0.0245780227206658 -5.79243981648729
1.65406592220715 1.85650832671737
0.88971215325043 0.097627214712529
0.761543616886872 -0.511739595136729
0.117382771838945 -3.39871838863661
0.244880086230569 -2.51517872421921
0.0858093223978257 -4.09033757940307
0.202424005103852 -2.76123103783221
0.0543253661147181 -4.71527045239282
0.10667910293556 -3.70598386799934
4.17903125047314 5.37804091004071
0.116620852074265 -3.44147025149392
0.202424005103852 -2.71707206920814
0.0205106531224741 -5.74035204985476
0.0310620562908646 -5.47722483066388
0.0270129516377197 -5.752145609284
0.0237654656499666 -5.93519384559675
0.099755999611344 -3.74607793095999
0.10667910293556 -3.77221673694835
0.195946441032647 -2.70804926945908
4.78690768237525 6.56610768318912
0.488139214934538 -1.07561517806168
0.0582986405646672 -4.57857566653223
0.111276117045656 -3.6114184021711
0.0180647157619915 -6.32787348700006
0.123463687231123 -3.48303717158669
0.0262017652003298 -5.79569777061395
0.0630521705353017 -4.4741063999762
0.115858529709955 -3.58124828947382
0.198828949565768 -2.72529341222241
0.02782368222432 -5.70991933707497
0.154974659976341 -3.11404317620207
0.0780025120012732 -4.13077654967095
0.0156146245291025 -6.39096853231537
0.0834717117742345 -4.01672743705599
0.0180647157619915 -6.08403581621393
0.0147970019280805 -6.61403666112067
0.0229524506716238 -5.98497992153039
0.0334860754120504 -5.30835956905204
0.0748679207824977 -4.09592996014905
0.0205106531224741 -6.14596159291153
0.0237654656499666 -5.93519384559675
0.0670015161192765 -4.42819254290087
0.0180647157619915 -6.32787348700006
0.0196958013409197 -6.0869941363287
0.043141627622042 -4.97742695778135
0.123463687231123 -3.34222782903418
0.0662125114286297 -4.44440029352434
0.0188804890610183 -6.26458022244449
0.0670015161192765 -4.39302645077468
0.0196958013409197 -6.0869941363287
0.0334860754120504 -5.37541568905094
0.0229524506716238 -5.88387756068834
0.025390122399238 -5.8406599932794
0.0582986405646672 -4.53959782744248
0.0294437778924818 -5.62914355351088
0.0196958013409197 -6.20401723660845
0.0196958013409197 -6.20401723660845
0.0732980674819095 -4.24142235653276
0.0350998284224681 -5.18582298247598
0.0717265041011351 -4.20732860641296
0.0237654656499666 -5.93519384559675
0.0262017652003298 -5.79569777061395
0.0147970019280805 -6.61403666112067
0.131028964351309 -3.37482612805507
0.0164317840190259 -6.46370432066014
0.203141942436851 -2.61884530059029
0.0614694001726108 -4.39933778116148
0.0575048606046759 -4.51894357612894
0.0748679207824977 -4.18335181011628
0.108213069099097 -3.54591082856064
0.203141942436851 -2.56893432159398
0.0147970019280805 -6.61403666112067
0.0205106531224741 -6.14596159291153
4.18481287321207 5.51496562888513
0.052732987320728 -4.75599169093928
0.0927995139293536 -3.93241503363984
0.0196958013409197 -6.20401723660845
0.0685782321678971 -4.3619650525277
0.131783314716672 -3.4024537597846
0.256685598890326 -2.34362115713135
0.0375170784281639 -5.16055430881456
0.0865876849960907 -3.77670074192474
0.0819111977866175 -3.88586418541247
2.51787453592001 2.82673933716871
0.0213250449255782 -6.0902165969959
0.043141627622042 -5.08556245226761
0.103606268885936 -3.59587655915764
0.0286339574721787 -5.43636079803528
0.280010705821121 -2.17697390967
0.128763543774497 -3.41337010767888
0.0156146245291025 -6.53686928375395
0.0974408960802218 -3.844491277505
0.330167380793281 -1.88778871187092
0.0147970019280805 -6.61403666112067
0.098213010115718 -3.78790016221751
0.112040863971005 -3.58301198596177
0.0834717117742345 -4.01672743705599
0.19305816170782 -2.6911066620507
0.104375091201434 -3.80125191339389
0.0958954272223186 -3.88939649402779
0.0237654656499666 -5.93519384559675
0.0172484809221768 -6.26138013130816
0.0582986405646672 -4.57857566653223
0.0310620562908646 -5.55282939166238
0.064633206354782 -4.4055865186528
0.0350998284224681 -5.31151526026363
0.0503411187857478 -4.81951382546371
0.0575048606046759 -4.67915666498928
0.0575048606046759 -4.59682727942256
0.0147970019280805 -6.61403666112067
0.156458151151672 -3.19089913053605
0.150515011785641 -3.177402225156
0.220975235524169 -2.65441329333044
0.052732987320728 -4.66929146642271
0.039126331289821 -5.10565496291148
0.0590919840220464 -4.56057442170259
0.156458151151672 -3.07489380982304
0.036711778356521 -5.25046969297378
0.0221389772692485 -6.03660783308492
0.0764360677204665 -4.09897770876334
0.470953488532517 -1.42068369227271
0.0245780227206658 -5.79243981648729
0.324899661418653 -1.95647009131504
0.0423394618850071 -5.11219128725316
0.152746559084224 -3.10210102871891
0.0701532269104457 -4.33163461127469
0.0748679207824977 -4.2137106328123
0.039126331289821 -5.22426592045226
0.235084834939605 -2.55802623200409
0.043141627622042 -5.08556245226761
0.0350998284224681 -5.31151526026363
0.0455454521840987 -4.85722640763283
0.437176476548092 -1.53717158977959
0.157940118452902 -3.13507151195132
0.23016215637056 -2.4847006360725
0.0685782321678971 -4.3619650525277
0.072512499784368 -4.1637418370555
0.0205106531224741 -6.03337872844937
0.0221389772692485 -6.03660783308492
0.0147970019280805 -6.61403666112067
0.0205106531224741 -6.14596159291153
0.238590778441141 -2.44020018511851
0.0286339574721787 -5.58717741494183
0.063842905025302 -4.42160177119663
0.315634615551843 -2.10875398243262
0.386245232659242 -1.64113367432851
0.195946441032647 -2.79718468503851
0.0551208968990825 -4.69536970220982
1.31131267764243 0.73576473088016
0.0342931775538776 -5.34309249495212
0.506286561644798 -1.15166483206423
0.128763543774497 -3.37855916506644
0.0503411187857478 -4.86697643127318
0.0487443338514183 -4.91256974817585
0.236488234895494 -2.46703855184542
0.115095804320321 -3.55024768203913
0.0196958013409197 -6.20401723660845
0.0598848914566187 -4.58188319865584
0.199548677712843 -2.6163199279426
0.036711778356521 -5.31482864273339
0.0590919840220464 -4.48457342457062
0.1726766617098 -2.97607012341127
0.0748679207824977 -4.30881934432611
0.0270129516377197 -5.752145609284
0.548139978777679 -0.794589339091365
0.0575048606046759 -4.5573599238907
0.0286339574721787 -5.66894210329207
0.377367081312789 -1.77483287302373
0.0598848914566187 -4.46772203977814
0.0551208968990825 -4.61213621275267
0.128007612376071 -3.49317481186409
0.0551208968990825 -4.65315279138706
0.0958954272223186 -3.86509842528839
0.608998869581174 -0.887299018753599
0.223808216387157 -2.5701683109024
0.0326785214917827 -5.40851992925844
0.0399302850809735 -5.19536847106858
0.102837036641165 -3.4885275212049
0.0383219292389346 -5.2537901758646
0.153489641789752 -3.18406603476647
0.202424005103852 -2.63261326068237
0.0229524506716238 -5.88387756068834
0.10667910293556 -3.72772537906613
0.281371097285325 -2.07194424578898
0.110510964526586 -3.5028419440085
0.0630521705353017 -4.51133187758662
0.0334860754120504 -5.44574113619684
0.0685782321678971 -4.29551709755914
0.064633206354782 -4.4055865186528
0.0927995139293536 -3.83481045306678
0.379274147077448 -1.80571299219522
0.02782368222432 -5.70991933707497
0.981706215459658 0.197415670751372
0.0213250449255782 -6.0902165969959
0.0262017652003298 -5.79569777061395
0.171209762711141 -3.08055470565027
0.0221389772692485 -6.03660783308492
0.196667608276301 -2.73692297833502
0.047145779625941 -4.9597689808917
0.02782368222432 -5.62586629580231
0.0748679207824977 -4.15361868805585
0.148280007402333 -3.12125620405913
0.284766474331232 -2.18457179914981
0.166800095373131 -3.01565478989549
0.131783314716672 -3.38507449985698
0.072512499784368 -4.28744072519047
0.157199325090855 -2.98856456662463
0.187989717204304 -2.75119844104281
0.0359060285221786 -5.28065121223688
0.0359060285221786 -5.3464022244032
0.332137827319791 -1.95206800503004
0.292208294091051 -2.11799251729072
1.07290533710222 0.309297320761923
0.0670015161192765 -4.42819254290087
0.0172484809221768 -6.13980494262555
0.0262017652003298 -5.79569777061395
0.043141627622042 -4.97742695778135
0.0180647157619915 -6.32787348700006
1.01193166823369 0.175348131474344
0.244880086230569 -2.39724839628699
0.421838302722987 -1.52679620229164
0.246970444057114 -2.49693338950061
0.244880086230569 -2.40598549370685
0.126494560280502 -2.77274735127475
0.0889202563059808 -3.98839545654005
0.0383219292389346 -5.2537901758646
0.0213250449255782 -5.78657306508044
0.0180647157619915 -6.32787348700006
0.0834717117742345 -4.04374365471867
1.60601613278903 1.27319668878467
0.0172484809221768 -6.3941510953948
0.299611923798344 -2.15436682249331
0.0302531439955548 -5.59045911742137
0.025390122399238 -5.74888257244277
0.160160218979586 -2.86856290258205
0.0780025120012732 -4.16003784653095
0.0598848914566187 -4.58188319865584
0.329509966773753 -1.79445546468818
0.0286339574721787 -5.66894210329207
0.541342816423915 -1.08774573574184
0.18653831362023 -2.87580189233179
0.146788078581796 -3.08972873757585
0.461383337081745 -1.34269372350214
0.0237654656499666 -5.83740732107197
0.0229524506716238 -5.88387756068834
0.025390122399238 -5.8406599932794
0.140055240140602 -3.18515095567842
0.0858093223978257 -4.06244310991118
0.121186346520057 -3.5832162830614
0.0935741153121975 -3.87225759895615
0.0180647157619915 -6.20080923161858
5.31154156620976 7.35028062325996
0.02782368222432 -5.70991933707497
0.043141627622042 -5.03048179614371
0.0415368498805017 -5.02726635877191
0.60791495139278 -0.821389444636213
0.362661885999069 -1.83123221007808
0.215292529837459 -2.590216722673
0.492844298732725 -1.0250704953009
0.206010124377345 -2.64559504181624
0.168271482589799 -3.05973205632424
0.0156146245291025 -6.53686928375395
0.0717265041011351 -4.26974988710551
0.0318705152870219 -5.51619960283647
1.11700186225498 0.45206672106311
0.0677900895419648 -4.37740231720845
0.40383929267398 -1.57471139330108
0.0834717117742345 -3.99020784522013
0.0487443338514183 -4.77040635267152
0.069365944467504 -4.3467104925755
0.0375170784281639 -5.28396817764438
0.18653831362023 -2.78183360352337
0.232273932850412 -2.50353186972171
0.163115048565275 -3.05488778411325
0.0590919840220464 -4.56057442170259
0.0912490623659537 -3.87957792256504
0.100526875953964 -3.73661050069802
0.608457012282452 -0.943351273564571
0.887480605951847 -0.133578871536669
0.0795672573183184 -3.82196943163409
0.140055240140602 -3.2944667459581
0.0399302850809735 -4.97135350889217
0.0535293964167952 -4.56923780195289
0.0310620562908646 -5.55282939166238
0.0237654656499666 -5.93519384559675
0.395697297748484 -1.69992071933927
0.402589665016042 -1.56663219894122
0.0399302850809735 -5.13602028660903
0.197388415206553 -2.73302973440817
0.115858529709955 -3.50417914276336
0.0701532269104457 -4.11559370711508
0.0951220715131601 -3.87553429119992
0.0764360677204665 -4.24810130436685
0.0935741153121975 -3.80138394429381
0.0463458378029017 -4.98400553776033
0.0318705152870219 -5.37227414410825
0.025390122399238 -5.66259603292999
0.0407337911117068 -4.99902393978879
0.603571116599256 -0.93321682995947
0.0229524506716238 -5.98497992153039
0.123463687231123 -3.53959782744248
0.0180647157619915 -6.08403581621393
0.146788078581796 -3.33461714715685
0.0147970019280805 -6.61403666112067
0.099755999611344 -3.63920311805617
0.078785096799898 -4.11796785169096
0.0164317840190259 -6.46370432066014
0.424303395233695 -1.39208038819008
0.177799094322388 -2.83257912507035
0.0772195024618956 -4.00451588190431
0.0205106531224741 -6.14596159291153
0.0164317840190259 -6.46370432066014
0.0245780227206658 -5.88712473161839
0.064633206354782 -4.4055865186528
0.0598848914566187 -4.5428170966254
0.370991927143561 -1.60445568063515
0.0912490623659537 -3.92909327930275
0.0156146245291025 -6.53686928375395
0.0164317840190259 -6.46370432066014
0.039126331289821 -5.22426592045226
0.0164317840190259 -6.46370432066014
0.0156146245291025 -6.53686928375395
0.0383219292389346 -5.1920411329548
0.149025393645155 -3.17413311569863
0.338033070650174 -1.50860637175078
0.376094302191076 -1.70526105785439
0.0188804890610183 -6.26458022244449
0.0245780227206658 -5.88712473161839
0.0748679207824977 -4.12448599500851
0.105143504024334 -3.68132977370802
0.0229524506716238 -5.98497992153039
0.122704973019112 -3.40059236603641
0.0415368498805017 -5.08222202388863
0.140055240140602 -3.278333865702
0.104375091201434 -3.80125191339389
0.0503411187857478 -4.86697643127318
0.10667910293556 -3.581996604704
0.0213250449255782 -5.9817445062366
0.0943483010248402 -3.91071694124976
0.0156146245291025 -6.53686928375395
0.039126331289821 -5.22426592045226
0.102067394029747 -3.80766274044268
0.0245780227206658 -5.88712473161839
0.0819111977866175 -4.09600283641714
0.0180647157619915 -6.32787348700006
0.0590919840220464 -4.44802343262975
0.0399302850809735 -5.19536847106858
0.203141942436851 -2.50183851666731
0.039126331289821 -5.10565496291148
0.0407337911117068 -5.16707252038853
0.284088037901664 -2.10617678045615
0.0439433475875969 -4.95318239499405
0.0205106531224741 -6.14596159291153
0.0622610024096943 -4.49094778065172
0.615485332546432 -0.94134486920436
0.0302531439955548 -5.59045911742137
0.0912490623659537 -3.90412318162873
0.025390122399238 -5.66259603292999
0.0511388489918011 -4.6248261533561
0.390663903926247 -1.66538552626178
0.445088344312995 -1.48601979132972
0.0495429472351597 -4.79473801172877
0.0551208968990825 -4.49565095582623
1.12914136099307 0.300947047288867
0.102837036641165 -3.79782334430239
0.0447446222768361 -4.83196198414483
0.0147970019280805 -6.61403666112067
0.0156146245291025 -6.39096853231537
0.02782368222432 -5.70991933707497
0.137803960036087 -3.28149355171776
0.0245780227206658 -5.70358824609897
0.043141627622042 -4.97742695778135
0.0213250449255782 -6.0902165969959
0.0180647157619915 -6.32787348700006
0.174142070714299 -3.03252608552444
0.114332675478995 -3.61800786330607
0.109745405983343 -3.67000250094433
0.0772195024618956 -4.17324437778816
0.227341637308181 -2.56376250156561
0.0559159892536731 -4.59362253541383
0.924084644451574 0.00795535370848413
0.0302531439955548 -5.51290938480976
0.17194339864909 -2.94229176274416
1.16311504856527 0.413338944094438
0.114332675478995 -3.59784742302134
0.301624518927184 -2.0909668515166
0.0606773633473983 -4.45108593141031
0.116620852074265 -3.6333152556263
0.0326785214917827 -5.40851992925844
0.0858093223978257 -4.03507776479604
0.0535293964167952 -4.60903598006231
0.0164317840190259 -6.46370432066014
0.0670015161192765 -4.42819254290087
0.0213250449255782 -5.9817445062366
0.169741370685253 -2.96952754728676
0.458379598663994 -1.26363741269909
0.099755999611344 -3.83767132714718
0.0732980674819095 -4.21048102501153
0.0221389772692485 -6.03660783308492
0.0622610024096943 -4.56729438466895
0.188714871801571 -2.78088627498661
0.0172484809221768 -6.3941510953948
1.19954867771284 0.528088785054241
0.0423394618850071 -5.11219128725316
0.157199325090855 -3.01505369008458
0.119666119782036 -3.29375610106037
0.0764360677204665 -4.18659016485027
0.0598848914566187 -4.5428170966254
0.125737438751244 -3.4068867301858
0.02782368222432 -5.70991933707497
0.0350998284224681 -5.37872169034581
0.0262017652003298 -5.79569777061395
0.131028964351309 -3.29151498669773
0.0503411187857478 -4.81951382546371
0.293557237659069 -2.12122736239542
0.036711778356521 -5.31482864273339
0.121186346520057 -3.46895365896263
0.0172484809221768 -6.26138013130816
0.156458151151672 -3.08889451743005
0.0670015161192765 -4.46423728009226
0.554905266864976 -0.950700937642321
0.084251336241134 -4.05909257957866
0.039126331289821 -5.22426592045226
0.0447446222768361 -5.03382850679181
0.0415368498805017 -5.13935426473125
0.0213250449255782 -6.0902165969959
0.173409552272114 -2.94552734782112
0.124979919678503 -3.48636602078993
0.193780773814532 -2.84469195297148
0.414417651775909 -1.62520443300545
0.107446289893755 -3.55409139027574
0.75568296546563 -0.415306165834128
0.166800095373131 -3.02908962146317
0.12194585958887 -3.42545290284014
0.0310620562908646 -5.33695499017474
0.0780025120012732 -4.13077654967095
0.0904732112900415 -3.77254673023167
0.0172484809221768 -6.3941510953948
0.0463458378029017 -4.83498613521482
0.0164317840190259 -6.46370432066014
0.0156146245291025 -6.39096853231537
0.0495429472351597 -4.84137928134378
0.219556656215293 -2.58005575588839
0.0407337911117068 -5.10885406172221
0.0966683685967619 -3.78471195677667
0.522483789172599 -1.06953725035377
3.00608102399967 4.04120915119444
3.86077057265963 5.46960100076536
4.8742155761257 7.0830972368627
4.31102131239032 6.05819967645409
0.758616267135349 -0.380752336565547
3.54778674932634 4.81637059924343
4.47028265824645 6.52732986461734
4.13573719593322 5.72014281334211
1.35007594182283 1.06398310753554
4.10687093792566 5.95143927960286
2.08833746694605 2.58463360621358
0.293557237659069 -1.96458826423942
3.66596261856535 5.09293471071888
0.280691061901115 -2.10204613965373
0.0156146245291025 -6.53686928375395
0.176337397094119 -2.96496163682853
