# Supplementary material for: Simulating multiple faceted variability in single cell RNA sequencing
Source: Nat Commun. 2019 Jun 13;10:2611. doi: 10.1038/s41467-019-10500-w (PMC6565723; doi:10.1038/s41467-019-10500-w)
Supplement: Supplementary file 4 — Source Data [file 41467_2019_10500_MOESM4_ESM.zip › Source_Data_forFigures/SuppFigure6a/experimental/nonUMI.txt]

log2(mean(counts+1)) log2(variance(counts+1))
2.59418103075053 7.784954734027
7.63070116355147 16.8591810742307
7.95352492510792 15.99625985617
8.60570743647141 17.4012039452452
3.58681092511352 10.6046751112066
6.35741666102392 14.4803464796979
2.86789646399265 10.0081386858294
4.87320746935223 12.1250622288306
8.84638241230775 14.8845071993568
0.735255542348518 1.46362179869449
9.62246017786391 17.5599751140126
5.66435155299339 13.1053051400018
3.73335434061383 9.12986804455602
8.6203726745527 15.7345260100887
8.91970036280637 17.2430578994142
6.71402566167044 14.6492247592446
8.35348616339001 17.4463535957851
4.7034244584657 12.9375286826098
3.64119029118882 10.5252357318483
6.70195417958973 13.9479741175222
8.09649217068956 16.6454331543191
1.84330360461997 6.81132268653885
4.7742964497423 11.8617995483782
9.83971254278704 17.8324877968979
3.75482173678802 10.438430440219
7.02887342159388 14.5550833336873
7.13047156160169 14.1081035315959
6.22585627664002 12.0416403787303
5.80338601985466 13.3288737621491
1.32086232652501 4.43404265631386
4.66850319626386 11.2844604252386
5.82174945655954 13.4964512709082
5.44651074079097 12.5097730719335
2.61244323714326 8.62673537286237
1.45741245100065 5.77557798910377
3.39355348886113 10.6348297666815
5.86653331711511 14.5601822271641
4.30068694731319 13.7468518852404
3.8927646359222 11.1394929694053
5.98309533615533 13.2394123963591
8.11534382598709 16.5324283337932
4.47048680714629 10.2516959483166
6.79850918743638 15.2244820172038
1.87614288351827 7.42778203022764
7.96120479057196 17.0056307869925
5.7279204545632 14.4823839148377
0.530224441158899 0.0940962740933563
2.82312223791592 11.032949275443
4.84452471464814 12.8818603005212
6.9093854094434 15.4185506598912
3.23855172063445 10.1831064655205
1.43964359391745 6.52725075209848
2.3610124846003 7.50196682696958
9.61687396134125 19.3538698878496
3.56660910689975 10.9817982204424
2.44109525461834 8.65787755754753
4.73668812613171 12.8166877394017
2.04350603374045 8.15854154783519
0.526531139837187 0.431485492814187
1.00498532090164 4.34383690845967
3.82567605549134 9.84166013110598
0.490491141421523 0.762491216244045
0.934211628646126 2.15691082112269
0.929499691298448 0.207608445989396
0.352237006162483 0.751107887429077
5.60335700916474 13.3577502170203
12.3334435164242 23.0934676051271
3.49138938648566 10.0495525672085
6.61380362860747 14.3440267795912
6.10948914758034 14.6419737108258
3.9944404746581 12.9210386994688
4.84799690655495 12.0036508245698
3.92307602334946 11.2391464717224
5.28767686661905 13.9807508880508
4.17902713099782 8.88094892845206
5.28625563210268 11.7013095879095
7.91353386923913 14.8523376427764
6.31553278983247 12.6620330270973
4.22615279190997 11.3647983498927
2.0703893278914 6.29836278149115
5.45665453396672 13.5707420007921
7.0864833040117 16.048091274266
7.97820443172821 17.1774166412397
7.93459815304216 16.4394017478834
9.09224891706534 18.1401939624234
3.66238080739317 9.17425039560721
1.93223565220968 6.51019999803253
5.08484926256293 11.2054120811769
5.7839804136838 13.3212395443648
1.21125186373125 4.49064437006362
5.91224451514294 11.9722187911059
7.13907903448955 14.4404747295187
6.08108392868763 13.6475833136382
6.85280557389893 15.5027950888915
4.54317700477896 10.5655402087835
7.25412012885874 15.8696090524377
0.860275236333387 3.68188437026617
2.60880924267552 8.60749375831182
7.24497339113895 16.1500804054878
4.5475779609249 12.6656413951212
2.45617936960241 8.80114952922846
5.05944846508074 12.9368111374245
4.12356433279206 12.3818067515664
2.60982768415451 5.85301383824296
13.8236291855165 26.8671600679596
5.12769676605302 13.4486693870768
2.72078358108405 8.34065722189662
9.5421836268833 17.2999913851468
6.77509107288665 16.4671602802287
2.89649542424614 9.15321074816557
7.20087974738901 14.8996613792755
3.73668812613172 7.31539722694899
7.4262647547021 16.2955147879863
4.18952048151755 9.66564058632803
3.74829607988831 9.91592577639018
4.43193148059144 11.9494409669786
4.29673976279653 11.8867051028701
7.45792129516679 16.6249374054776
12.3613010249615 21.7278403731123
2.44930740136359 7.91813785748069
7.51527527538664 16.1874666604931
3.61968387989952 8.42114800992676
9.74572603025859 18.6139201096607
5.38887833881199 11.4480830822049
4.73210218224717 12.7013429524916
8.64884151067636 14.9088961365458
6.7523163108914 14.1408199839699
5.74374694455827 12.6477713983127
6.88189046977206 13.9538957653143
5.01963349325068 12.3167112888672
5.4133024479081 13.4123572850056
4.79492366961158 12.3790852876554
3.8427700106398 9.44857598061624
4.7552984678523 12.4599894881693
6.25375659224578 14.2801366559654
4.96809075204526 11.8634878955279
4.21782724095147 12.17050977472
4.21901955097048 9.77826220594304
4.7911127854089 7.31006755900286
3.82863939251581 9.66167278808747
6.00277174925005 13.9782601256035
3.4482910610321 9.57259109121873
8.62831934524673 15.767765931952
6.61832902454164 13.9927463426108
7.14661762795024 13.6729320926451
4.02339184835423 12.2202074868123
2.10505911683783 8.24077616652533
9.58080935830715 18.8571331335567
8.18498974717787 17.2020859172151
5.62295287033484 12.7331244917226
0.67682287849737 2.79391160697754
7.75030759574229 15.6812256558084
2.28369387639989 7.39343382274434
8.69404977219068 15.6346905057206
6.9735759547365 14.8394488799184
2.77529371282531 8.45933385586267
1.0492554359147 1.40606942925903
8.80678506388898 15.7290679845204
6.51193506942618 13.6718762534188
8.13639964160762 14.2248668230255
3.52066400722678 10.5045528851162
6.57149012582977 14.7485424973598
8.38039945639109 17.5503479452786
6.67561510870396 14.1517785466277
3.85721543658433 11.2406179853343
5.75128448967483 12.2012147057395
3.49333202525559 9.38586420093417
3.21603692629662 9.71606693895068
9.85515849902038 18.875618211618
11.3565780513322 21.9098116125942
9.25381112857792 18.4092399687379
4.84931415145181 12.2016920871967
2.10433665981474 7.44354112059777
8.86485089814216 18.6079925845407
0.926408221574168 4.69993880107198
1.09657325969505 4.52186283151904
4.07431440284113 8.46819165099808
3.8161428109568 5.08371038322948
3.77610398807316 8.54645482036072
10.0057971570488 19.9589211963634
3.08746284125034 8.90531703241937
3.94989403570484 10.7643073026715
5.84760766548474 11.8382036038164
8.66139442414603 16.4113003666725
1.60698880705116 6.46371104022661
5.31932612442024 11.8572177218585
5.78324911249404 13.9966059757164
7.08517621894753 14.8020082702016
5.71022362293655 14.2769041904417
7.11773259904623 15.8397928976955
4.20968729720921 10.5926657002039
7.38463433489575 15.9918198932983
9.13566982723888 18.902771853262
2.11105700117429 6.32751504542322
5.68434403195226 12.598041191555
4.54454245223546 12.3853427530672
2.36994960975031 8.45759648445728
12.3801477700222 25.5468551463678
0.250775046279628 -1.91966294270107
8.99750520700656 16.1827680472298
7.37817812154372 15.9620819344231
3.63673615044521 9.75581927431417
2.95348015497833 9.9508398190981
1.05252290709788 4.98985863900397
4.83022021445776 12.0699749046109
5.00726451501568 12.5839602951435
2.71572444659204 6.9493066197159
6.95276364389288 16.0368348344902
3.74467447776691 7.6263616323228
2.47757770424994 9.81441031362225
6.65829388872123 14.921796739152
1.95402446550767 7.5082701523667
1.53317995861861 6.46952278552615
5.16312711118241 13.4034273014465
0.928800315810458 1.15442559648732
1.80418067426246 5.45191194954303
6.93935317513822 15.7470458990967
0.940470367701456 1.03647474751669
5.42000553980868 13.6718670221261
4.86865637712104 11.474562632464
6.39192102353437 12.3617927750068
4.89643580751682 11.5173814318719
2.12269820115744 9.73212592840037
4.77650895510484 13.4155569230773
3.08223094053591 10.6916243540947
4.14943447565453 11.93903422882
6.2658869179007 14.3573935046548
3.36780114317173 9.46394299996651
8.15497385719442 16.8692532675452
7.74571310386821 14.8740000139064
9.74683726677608 18.3625875772285
6.74322908854894 14.6572521323356
4.82365139040209 7.93290662449456
3.15104699123662 5.26329840104521
1.0944439734439 1.40952224056165
3.94852896970439 6.90766067764645
1.70895121799661 5.74690785456667
7.48750366459304 15.0124549617122
5.85902150324171 12.3348504686587
1.23850468824465 2.57363600458036
7.8877127189379 15.9408094280226
7.12944154615131 16.1349728342918
6.21837284507064 15.0497784595733
1.19195130777231 2.11926410696269
7.84413839919775 13.0534286443833
4.96632397360341 11.2551419974961
5.53126148088791 12.8288900525991
6.85120318339629 10.7411204128068
4.47762751676754 11.4149588549999
2.60822695316017 7.17507754135524
5.25084499682588 12.7273519773635
2.36321421604341 5.87203149138357
1.20645087746743 4.64416585851434
3.47348721385872 9.00153895152389
6.78176320815486 16.374226253151
6.3057460818052 12.9302853536218
5.23443057305094 12.6500493377461
6.21469273080956 13.2212845223593
5.64563072264407 14.5221146014353
4.57475361576111 12.3880262091514
9.83347398302149 19.983207892079
8.04354893680496 13.3549472972764
3.34831959377876 9.3662810243377
7.59607504714849 15.2788012885763
6.77762202866171 12.3594143284349
4.36483638147601 10.6065060807729
2.1588092962508 8.6512376905997
3.98465945386551 12.4158037375841
6.55918586578773 14.8413987542092
1.36994960975031 4.72921516786445
4.63316291012719 12.0365824759251
2.92161210131528 11.2999876954171
7.85777337752086 17.2048196463146
7.6795667127428 16.8821468937211
5.18739014355294 10.7418981188634
6.92599941855622 15.808617994052
0.612370646887348 -0.183537735300996
6.42987342740236 14.8003990741296
6.02065947056609 13.8531396975866
8.11577476926244 15.1479333310867
3.54653834147363 8.91340131025107
1.77658993487197 3.40025733264134
1.25375659224578 4.12881593042417
2.47378691161437 4.82474916751185
9.09068307237883 17.4521247547017
7.4298090659096 15.4829080209282
8.39233228563188 17.0821970590843
6.52356195605701 14.7214809271223
4.95168820959718 12.3901577538839
8.39099566818252 15.9375879703035
6.20133226295785 14.4005472631637
2.0835406955427 7.10199461427809
8.1103760937596 13.5150221939947
4.18281451320019 10.847674124203
6.37485356709435 13.6851548001747
5.55789075447133 14.2181727707072
6.48987882980072 13.4710923153212
8.38343845590781 18.1725827685146
6.17920632256454 13.1076735100935
7.94724354974511 17.1259471648409
7.79186414995944 15.5671327643089
7.70241247068947 15.9898143200941
4.0383281186591 10.9738801916519
7.8013477177986 16.1176261736581
6.41226041460827 14.1949335429962
3.33957596070679 9.62196709871807
4.03697664779597 12.0686417796578
3.1870855526005 10.5586320034472
3.67893864893017 9.82657548932142
2.75656350711467 6.20966432839764
8.43466030142516 17.7122572030476
5.24024680234448 13.9009323760154
6.20599996480838 13.8954908378004
1.26303440583379 4.2550908017342
7.70565896832411 13.4622487380722
3.47148763621237 9.72468427269446
6.99156545113051 13.9386169936553
5.45791750790792 13.1675150553572
7.1338733062073 14.7501487176524
1.91043748133086 7.18043557747844
7.30809114956644 15.1207569229919
7.37376732016838 16.3289825405675
6.10188922985228 15.0051185532222
9.62890816031818 18.8383410633482
5.70448894242227 12.3611792036081
8.06468059167861 16.0664469671538
4.95705738230302 12.8246866870497
5.14787023930819 11.5919941986106
8.6871737714163 15.9902115547316
6.20569927805429 14.2803280479129
9.63152687628252 19.3929022286729
2.06774460663583 5.98174511387328
6.75169854252303 16.3332214007561
7.49074290386174 15.798920222287
7.1748488800816 14.8211723830922
0.725825036561006 1.56402106682048
1.76879507552656 6.36073887415006
7.45165494971951 15.4090184300705
2.14002351572845 8.78383305727756
8.41444131070039 17.0633407126981
6.37851162325373 14.0298535238444
7.37088855871992 15.6640325808713
2.72582503656101 8.47002883212684
7.67264292662478 16.3140941053559
6.98606080904213 14.3899028175767
7.81254759127793 16.0832036052241
1.50119414302856 5.74747003060099
4.0732995249167 10.0907897773382
7.05377971499405 15.7879253922381
3.53222103864918 11.1894217604536
2.48542682717024 9.65123529219322
6.58403739966933 14.5696392336938
3.70810232415577 11.5503678955591
0.628683878150474 2.22771021991799
4.66106547980695 12.5637123072323
5.50437592997123 13.5451674617649
9.10601807108709 17.1980751086577
3.70517830888455 12.020720157546
6.74322908854894 15.2673914336504
4.66281898356689 10.3778391763855
1.78498710902915 5.79050597197167
10.1197627836306 20.1859998698813
3.1748488800816 10.0144084608039
4.32469984413742 12.4204719399154
3.59050068426259 10.3114730793289
4.77893637302057 12.5897132379797
6.68077875239418 14.030145407804
1.04909454952817 3.87170378693651
3.91647664443772 12.5575892992003
8.67541425827737 15.3770441643281
6.97904126105618 13.4684655725025
9.54069436241436 19.5021830089595
3.62058641045188 10.5440911661004
0.569565872056745 0.662673542854667
5.17853079200999 11.8745107261873
7.81885252689008 16.4751803001296
2.17730453180791 8.77157726690629
6.48938484073892 14.5523735238519
5.38596192773894 13.8655501378387
0.756235032114758 1.76761567692535
5.4093909361377 13.2927702703946
7.94503859128332 15.4723420145672
8.5056588958547 17.1199510273513
8.57687674485207 15.0713740853782
3.09809040521957 4.51947366130173
8.49451069308757 16.7796901468062
4.11744570746605 10.1096891209216
1.82931877270496 7.05692095078493
2.48008611652773 8.53821102661883
2.2704369381691 3.46081187626488
3.78498710902915 9.61653415861407
8.15357151823878 16.8600581857198
2.53122308529939 7.94411003207578
5.17423431349472 12.946649168924
3.49530157510536 9.66296543720424
5.18495161342935 13.1920425109885
7.18617139370991 15.4306896477578
7.34893239107745 13.8406597177548
9.17706068837934 18.1113649699228
5.31748218985617 12.818343793586
5.79261512339834 14.0052558899623
0.482570318621155 -0.765514781047037
8.66448831041255 17.2020447271099
6.43857947837806 14.9050030211797
2.82312223791592 3.85391116321998
2.88452278258006 8.26826613928442
6.82918604540132 15.1383496014214
6.63751661843335 14.7998236049748
1.79141337818858 7.14819535204472
3.04753838876336 11.4383376997444
4.66018792805186 13.5565844619915
3.18098018995131 9.53464788266225
8.64485463307406 17.3324216430771
12.2225661291101 22.333986100042
7.48994056654211 15.4895012498258
5.05478170256128 11.8798313816395
6.32289881297908 12.0436065537959
7.24953285936309 12.9992028836439
8.47123749402867 17.5540237529135
5.25521018938728 12.351633054443
7.40061674599725 15.2557181979726
2.55317143380608 8.3239110286523
3.05711697079836 10.2545016028869
7.58351676952402 14.1656691447786
5.66915762813758 13.7811891437299
5.38303960919075 13.6572124750373
9.124101423423 18.2744258067192
3.55506101500729 10.6315304554035
3.01655117626385 10.3741877068415
4.51872880232107 11.182746715565
6.39310989466954 13.2762097719874
7.3335290089693 14.4124427930254
4.2320703352388 11.0582193247821
4.0730292097641 11.8845973203352
6.39969695314436 13.6430852506696
5.85836362211321 14.4848814109481
7.12117484120476 15.553067388908
5.68563831586762 12.8711685870067
6.39680235200008 14.042675503091
0.861130818625267 2.61890510067863
6.10948914758034 12.8423499217063
7.7430736954917 14.1832540519468
3.87000803293302 9.84124455466618
8.28469243467232 16.064279859404
3.12737930647623 10.4692877107989
5.49111306295059 13.0546896662949
4.64341221530103 11.6367264513605
3.19259479082058 12.142859848466
3.54463755721858 7.97402664054143
2.19437804516685 7.23252175485866
5.04136430716847 13.2700806663447
6.81368254202961 13.3756630019352
2.83561318209912 10.7577808858267
1.93763411903963 6.2055605680808
4.60698880705116 11.5571010469087
4.60197073228453 10.4996950325654
4.98325673616542 12.4013721061177
6.3256686996721 15.0348194162
4.92051318413059 11.7436552544329
6.10852445677817 12.9747952961553
4.66850319626386 12.7928878124061
8.15735626435895 15.9949786359095
10.1946856458737 19.5405384254535
9.26842503609065 18.4560139423725
2.96773615082905 8.1209081705777
2.11205850719247 6.39689423618591
6.49357836608106 14.1245174040201
4.52837897235479 10.6636217489245
8.66166848714734 17.6842966052777
1.81368254202962 7.05977155605837
5.56165512722909 11.728135002184
1.37016428054021 1.64984766887318
3.86132936339765 6.703816185493
7.08664660641052 15.4039969784701
5.59073098118077 12.3127207131046
5.84201181315778 12.867401479134
6.87953612504629 14.7921134656694
0.616430086923241 -0.241069916091338
0.470606943299546 0.00126976973542531
3.72414650811001 11.1823749561815
1.9577717646107 7.13782670477126
7.8018948620569 15.003107564007
2.74047926829447 9.12284802477898
5.87698910989466 12.6145013420328
4.43655139393914 10.4554500689168
6.6355088470612 12.9869853995984
6.61697289562378 14.8033391436161
5.40647910860998 8.20234669750855
4.22318489322723 9.70851490617676
8.41356316413419 17.8090234510388
1.94049928029484 7.73255544059663
3.28710854081265 9.09663564483939
8.85083595846634 16.3435920369338
7.22088205277959 15.0587075559823
2.97610979157872 9.58194802110841
4.12292752190514 13.2176427770659
3.20524813038577 9.1747424513666
9.35489491919675 18.0031075511112
0.613676712999583 1.41704076998428
6.52946058808024 14.542067603902
2.08309551224057 4.85638186336407
3.11590398714377 9.90480119376745
8.13027353881078 16.1802549521871
2.92014669231079 8.95941516175937
7.62120657285029 15.303565416699
6.052442648132 13.8824536880409
1.08034280192082 3.0736887623271
10.0628971566815 20.0947839699098
7.03553932147231 15.2011456891925
4.61289684351106 11.0560935338131
1.07060069629569 4.15412861364091
2.00238402478239 4.77174758147183
7.1053847492476 12.4709490768002
6.29462074889163 13.8507944361977
7.7501529632863 15.4807116657516
5.30798890392949 13.2828872495204
4.97234271737611 12.4923144546149
3.33956499793686 10.5054575625574
0.40933871093757 -1.42803256077252
2.43090282098217 8.72223810472194
2.3242567219529 9.141480405775
1.62868387815047 6.22969705902723
6.90086680798075 13.9320720155924
8.31473137967672 16.0006284319878
7.02654472262008 14.6265741380657
8.37777781770073 17.5759342743859
1.15465299766165 3.76994885338594
4.55789075447133 9.15073368452941
4.53605290024021 11.5558479535533
8.75475905137401 17.3060337249608
2.12229042980343 7.09072569494501
4.66893951716266 12.4755488720893
4.63896493976673 11.4314168998303
7.4446008137115 12.3829649420051
5.21782724095147 11.7223772235599
1.91132284192378 6.67588677826991
4.48889068247381 12.7972597103668
5.6342804987189 13.6849581947154
6.08990877861082 13.8594349162159
2.14755718841386 9.62122667231545
1.38277365010789 5.49829844878236
6.20374328510393 13.0619296044667
1.90461007578712 7.9370103002331
2.33577786159129 7.46804338439587
4.66719344125707 15.7089316891427
3.74333267462265 10.3527277382805
2.14253911364723 7.27587684446254
5.08321336824898 13.1360940777253
3.49333202525559 10.6074672908133
1.87284390983644 7.45055224009618
2.71460905214873 10.9203034729964
4.41045591776152 11.8272389593472
4.21198860037818 10.9392999645763
3.15130932327497 12.2786954180062
0.742437445376266 1.20178716672348
7.13478250699707 15.6182642618661
3.84953742463073 8.95810460686125
5.70958756074348 14.9490062101079
6.62067437697981 11.1467008804445
5.2893805019765 11.1413472195032
1.08097245606759 1.08304588599131
5.36484176769118 12.5465718319667
5.8013974667612 13.3200932818888
5.671990074193 13.6353806454303
5.15318173760774 11.1676202608378
2.83250057023178 8.08450068093904
6.23825774303977 12.8156353912085
5.56517532834336 13.2981618573225
3.32746627842879 10.5470649538163
1.92599941855622 6.50062420968904
12.692495132388 22.3281137881462
6.06695189930168 13.6257857648409
1.96347412397489 7.41842139708277
7.43968706272012 14.3568309970977
7.66735176649364 13.7078427928211
4.86332856031094 10.8435954361777
5.22555970041513 11.9596188996982
3.66413271415476 12.5277467810558
6.10159189756384 11.2189751241933
3.32636034120262 10.2554849687092
7.74514422800007 15.8746586609663
5.6657097995443 14.1138824425321
4.03141555630951 11.2084562010254
3.51387940265967 11.4696959631076
5.95723601104601 13.4687767320823
1.01655117626385 3.09589926529771
5.91390204457376 14.2058576963592
3.52934044859223 9.49907677423244
2.65837848728654 6.31965034051045
7.78524621939018 15.2046427732294
6.49056642793228 14.0804387770911
2.94054264809852 9.97036744163916
2.07790029314443 7.68490398339531
3.71838270414992 9.05530955268478
4.79339171933196 13.1948690408931
4.96912568905485 9.46588496716044
7.08672825067873 15.2533924111807
6.8703647195834 15.3842232023711
5.80596704793336 13.0419517427481
6.2991375553703 14.2959438763091
3.49628534264494 8.8870545448952
6.94719858426206 15.4721391247931
1.99649999683639 9.33425518664623
5.72755607047051 14.2650597326518
1.25840295710215 5.07788959540356
4.41953889151378 12.6466794023655
9.55594590496218 18.926508818098
4.73168455450047 13.3772986905591
7.08909392682927 14.858941367545
6.95231564369027 14.6483147313605
5.00691941393979 13.2170828835942
5.41772271192203 10.6677759658145
4.54777250964889 10.7823202342135
8.49705344454508 16.842465436413
9.78770168288862 19.3223077404869
10.2920295597084 20.9333093918384
4.20957933350095 13.3370676870425
6.00847171911292 13.3538846601925
6.168961341637 13.8726413164704
4.12563202903174 11.110495346125
5.02407413497886 12.6092759435719
2.44523773705454 8.53174784815885
5.9050009077457 14.0192943698108
2.0730292097641 7.31093978771621
6.89089561760031 15.231485289264
4.18891213445355 9.62708997092285
8.26588547574719 16.5171424573559
4.33353382529996 11.3494381420192
8.25916382445177 17.6230266987532
6.64307914476027 15.3372990124049
3.39969695314436 10.379530523265
3.56821923688658 8.34183366251072
3.68326457433296 9.04847468862546
7.79736223222689 16.1492699101934
1.62882742275443 7.61054832870148
7.78880415032394 16.8779528521884
6.87849899495229 15.4949803365661
4.70895121799661 11.4788202589476
5.51824459522108 12.257283396025
8.18769467021178 14.7849311593025
7.36437039774668 15.6451553867763
4.26223654135717 11.1707011350923
6.90624308716395 15.0678279713379
6.0168939813126 13.4677221635714
6.44166733916146 13.3241797078088
4.54938483047509 11.2613458963139
4.50171839684478 9.97477913180283
5.64474372904657 11.9442463592051
4.65518447332756 12.5986761537952
5.36187630921462 12.501802535836
1.98345319876625 3.15021379833728
3.13118421867966 9.03656994386656
5.81289310559903 12.7855728053147
7.12300713863985 15.6706131501961
7.72183533810437 14.1044847869244
6.63036514514053 14.8510106783682
7.2280786571168 15.3765905728106
9.78305023217276 17.2189687197811
4.76471851152316 9.87095686998587
5.50681869222244 11.9845078176397
6.86332856031094 13.7518471972507
9.9703190870179 18.5175301270344
4.77853208689185 12.1599840565548
6.1067541798591 13.76340545358
13.6710751928124 26.163640609262
7.38861345401534 15.931789341035
1.81998253038535 7.42615921609215
5.79741211881003 13.2370903928192
6.54154343155324 14.9329482167346
6.1329247887235 13.2426882267272
5.74312549503718 13.6152589451576
4.65843122154453 11.5165193719807
7.74421285608852 15.7813921586089
9.19449416077493 15.885246677492
5.02539003652825 10.4101070416435
4.84992229725964 11.8275445986371
7.75339676941656 16.2389231718008
4.08550310125116 11.4726000556152
3.08091999538357 8.37585802290041
4.58496250072116 11.8965788228768
7.7856913780404 16.435333993079
4.87207104153381 11.9973284865943
5.67698774256001 13.092072858485
6.61652056922381 14.9544851853119
5.73668812613171 13.4911776756262
2.52259661976078 7.79535373521899
3.55033241345884 8.6187118476234
6.56423744757516 14.5819305289629
1.42884329880387 5.99293918040822
2.40808473863708 6.92850734028408
6.40192971936862 13.9647620189583
11.7944508897716 21.3748520288262
6.55163432465509 14.3967718382966
5.16405598451049 13.2187887496024
8.5257252805524 18.0488621705646
3.86438807924926 10.8873380276788
7.50553675777125 15.0786565160136
4.8860248077453 12.419833390385
3.51969672925499 9.05994967657744
1.96631687374371 8.6540779105452
4.39073117188681 11.9036277120205
5.80080036595629 13.5949579986628
5.38808353847554 13.5954508792941
1.74912165647214 7.05553532367995
2.33957596070679 7.23962684929711
3.82155323826058 11.3711244996381
7.76536388541188 15.7996053157808
6.82464939237371 15.5042808168272
5.21299426733675 12.0640171353698
3.27819066845353 9.4644608080541
8.96520709119934 15.4972829695892
5.70107982539446 11.9218897373696
7.85893737238559 15.571912665969
5.8663754358698 11.5240143520391
5.56423744757516 12.6091108419093
7.74907007177415 17.0538370084417
3.71741279674481 9.74669558014899
4.62688836448886 12.4645039836768
3.96133837963089 10.2564713921635
9.6257650326242 19.232546785267
6.62756194400816 14.6484394673969
6.79231478093011 14.2706369133974
1.45741245100065 6.16067244110987
4.4117391155815 10.8711917239095
0.643465499452422 0.141063055734521
3.25724276802403 9.94310547932009
7.68967548537961 15.4073064246066
3.90541014905389 9.9886183011816
1.62537840417964 2.98154293549389
7.21991313727399 13.8519209248977
4.6785443450552 10.7356235675797
2.18952048151755 6.76664525450326
4.47348721385872 11.3975003975283
7.69728624774267 15.5457867745876
6.98448418872032 15.8431287342611
7.27440503467738 15.50628969662
6.86447189285597 14.8250845170908
8.1864380832277 16.378174074494
6.3498170834579 14.9436513235014
8.49376401768105 15.5813004278414
2.32857136851798 7.49687270944924
2.75899190049621 8.51359225092295
2.84491092668121 8.88011904630829
3.87849899495229 10.8962906980742
4.91353386923913 11.2098193755403
6.02662983988261 11.6345725588563
2.83094174237522 8.74603953490863
5.92764122885771 13.2914459997445
3.95989139698107 10.0167991450802
6.8334126773971 13.5753059753467
9.27497838591826 19.6325695026967
6.48058827023386 13.012106537449
7.20569927805429 14.4264541015021
0.765534746362977 1.33439975673052
3.45842238806736 8.89404203472909
2.13497912233439 7.24770619991815
7.7748311454989 15.7540029218044
6.30686792870535 14.0491363878533
8.73306748362974 16.7594957566221
6.8814199080924 14.6292488124835
5.91390204457376 13.6828354695989
2.92307602334946 8.93530370759779
4.63226821549951 11.8451581491475
4.78216658996677 12.6061621304675
6.7686933016885 15.0673987949611
11.9286854567376 24.1583378999281
6.07423370004627 15.2767388583552
6.07006065456565 13.4272270823936
7.63651308201942 17.2316786123024
0.592636428606577 0.210476630001336
3.44217793730548 10.4219243676332
2.32857136851798 7.76051653935358
12.3242721945762 22.7577794134252
10.4838402662932 17.4505928950941
6.03121873061072 13.4433282853277
3.84063365898035 5.52921890586488
2.62174082628973 8.43935850095695
5.31134661306552 13.0566782649847
8.12690298609302 15.0657130182723
4.81998253038535 10.8645348310746
8.60613468646444 15.6773441642205
10.6129677066245 19.9073942932051
6.11082578563565 13.531127819881
10.5922083967648 18.0188271208255
6.00450139223494 13.9920427600192
4.73321665637966 13.0431035048201
5.79781114938673 14.7017481485063
6.84026954453034 15.0945149038395
7.3419036616526 14.9267639686732
7.21042783040149 14.8878270949872
3.20404437976033 9.17221368929934
1.9804472025786 7.07695004987403
5.92307602334946 13.7001728970863
7.70916336343349 16.6609862539478
4.94917574092232 11.4391080402063
8.40448658566668 16.3990598711319
6.26115467261557 14.7220302957976
2.92745889773066 9.49924320645815
3.54558826238701 10.5788365733367
3.07960785792078 10.7523756095232
4.27225293586317 10.6699042817161
6.9692426044345 15.3554506843203
5.07599331430364 13.0356190841532
8.87592652501353 17.1249605165874
3.53030128448582 12.0872112971646
8.66295588633323 17.2881229563695
2.6106273841145 7.99152150804687
2.32636034120262 7.48074914290563
7.01157132769793 14.1204877281887
3.55222571430916 10.8223767672552
7.39692944159244 14.2487705573996
6.21455375918751 12.9779435539355
0.691877704637668 2.40402697863267
5.44837747780856 12.5457621667383
5.4654722207946 11.8421175421003
8.60054195343175 17.6296470756137
6.43425740286723 14.200715567792
8.25712996238766 17.5525657413031
12.6050110683001 23.3978689802108
5.60455037804111 12.8177614071082
7.1143021483499 10.9388917885242
6.10578765791079 13.2899795169528
6.79481572639726 14.6717895569365
11.4391715854323 21.9617580000627
7.27268361252916 15.8605671388431
3.66588249610472 10.1992889704058
2.71403411828984 9.24287881649568
7.91164549453255 13.4594091719736
7.09730285571926 14.9714921657839
4.7220455975292 10.8082844677702
4.62192562741308 12.6146302242393
6.90503979992058 13.8170556296477
0.671119144470871 1.15655469318908
1.80189088357492 5.38415768755715
6.57424709339358 14.8844258116623
5.57032280232496 12.0867751821747
4.02065947056609 11.9084248474665
8.82698841530828 15.9887726599084
6.13100371217862 10.7455528614419
5.88605107926802 14.2137454953084
8.07360604057494 15.5598835653639
5.07632228364514 13.4468279533906
2.0194829552054 5.851638730412
1.20645087746743 4.60242056005158
7.9936569453646 16.2354446411606
1.82916262166836 6.8872178262947
7.5044370494629 14.837775257973
3.11462329905177 7.26381382696522
6.21767813289068 13.4149573574449
5.34722953325022 10.8166419492441
2.5099296629316 7.96432512946573
0.579551507762882 1.9630433467175
4.10847942211637 11.3765322827127
4.24387995847535 10.5817487063051
3.96026219092214 11.4188848131883
3.85644947158577 10.5837567603134
5.71339973423818 11.8541205280478
1.90244469057733 5.9737443367505
5.0574502721839 12.51454835336
3.50315299606662 9.43545396267672
1.03778768222615 4.91009376012733
1.31743766154428 3.4445748797405
2.52837897235479 7.73953608749194
2.18080886739105 4.22141499947032
6.64307914476027 14.4441624917295
5.52332068253176 13.3324301710278
4.8347928825209 10.416041511917
9.17868400127482 16.6441015210302
9.53915463456547 19.6327194799326
3.47048680714629 10.1598915653253
6.87396459088149 14.6901151229753
6.85165295463052 15.2710480172658
2.16002654037607 8.31514524057564
5.14787023930819 9.46694548407589
1.90262279008263 6.17613085722982
1.2627569377993 4.49360561910407
1.42322647831273 2.71773020051679
4.58957912879153 13.5959361781491
2.17784421471195 4.6905762411581
6.76247148162469 14.7403960212366
4.00691941393979 10.4508853964011
5.30181273359029 13.3895126646675
5.88358322211645 14.2359856804684
5.76247148162469 13.1937980852914
3.52741685491941 10.8167875664467
6.46346149567345 12.2110585281929
6.32884750882715 13.7634381858728
2.85543777469148 7.86259273760715
3.1686914015032 10.7899442381379
5.84026954453034 14.0976614306568
3.78980949248599 10.0309908164679
7.37650945559988 13.9343382290058
6.53844265569949 14.7730232604556
6.78035048295472 13.1153678683774
4.92745889773066 11.5976118568378
3.70129313138153 10.3109737167847
8.85568309970008 18.2659092548945
7.53437771297623 15.4233054748639
1.14253911364723 4.97937039863541
1.01655117626385 3.02072307304553
4.08615664374971 11.8249956364395
4.55080597165803 12.2158386790399
3.70725293052458 10.7620762268593
1.56634682255381 5.7126059515711
6.13245029602365 14.3545478049664
4.4023233784845 12.1031612825678
2.61968387989952 9.55904684990363
2.08615664374971 7.1615223761959
5.62486573694859 13.1809926121358
2.77204805332165 8.93609638561719
4.73251968913501 12.5209832446761
14.9879541019545 28.1810650528809
5.94305575278167 13.1834363486446
1.9719856238304 7.38719785756606
2.95339419243478 9.61890646516925
6.47015888464439 14.8987084547574
4.18966644665005 8.52615978786193
5.3327079336406 12.4400710031844
6.24192816439799 13.3811091087578
2.32192809488736 10.267712165458
7.78372863004978 14.3958931847991
3.45437839091101 5.03139235531772
4.48344374089114 10.7882837974591
8.13770055671085 16.8188139918886
3.30854906508616 10.6473809774285
4.28198350863478 12.1962118672876
5.64895210015485 12.6975450053473
3.1087174465505 6.49858798114481
6.44841814273585 13.8254139513352
9.00413401656814 17.0568986094041
6.75324246773108 15.2586938505203
6.57288966842058 14.3788717799075
5.01757934714064 12.1998696441887
5.12260901102166 12.425617662206
5.21752900941741 13.0319140593752
1.73585540169827 4.55709796349626
7.84418669428658 17.1616660454691
4.42935845504605 11.7623891953381
8.03862358422535 15.7446604309323
8.46150683698111 16.0985418882283
7.53431784886946 12.2338623969831
8.35294556042263 14.8917126271054
5.57124039802291 13.9099683220089
6.61663366411987 13.9131523556865
8.35419851326773 14.3258771695015
4.65755206548997 11.1208587631187
4.55741951649854 11.5419903690728
3.889024174815 12.0472284758372
7.52753715469357 15.5614545833982
5.62351574149055 13.2476484692162
5.52813850314165 13.0202077232591
4.62329061938026 11.4073654455327
11.2311602438856 18.9723258469513
6.31121944236126 13.9522373567055
6.02047313891354 12.946017728178
4.63405705024933 11.2705863306024
9.06284818481362 15.0197583016776
4.39548470185744 11.4887576569933
3.68757756720404 11.2142874391457
6.86332856031094 14.3819840046459
2.81683597506849 10.4802792384167
9.85168898792505 17.4946022732373
2.99165265728648 10.5343535820072
6.68574612046628 13.641921009281
7.81111529263113 16.4219724959606
1.85414913353655 6.87034266086943
12.1662596405962 22.8360005918881
5.90095967239074 12.8037621299798
6.83133160727177 14.9150064861308
8.99417934550582 18.6268640066773
2.11441828341396 3.1478831831069
4.40651573898174 12.4331515175693
5.35430024882921 10.839099348182
5.34012399301761 12.4715304735592
7.27067268721628 15.3766884525947
6.38450150839463 14.5651187906146
3.82781902461732 10.0595729378378
7.34722953325022 15.0231553879457
7.05519899207938 15.0185786004118
7.48493131109431 14.5957162447798
6.17454162951268 14.0474100011139
5.58009908880212 10.8528597664044
3.39864504275077 10.5663949901062
0.95284964401457 2.11409370316165
3.17607722842391 9.34424098109234
5.31942895936337 12.4515792814517
6.53700927749823 15.269191678221
8.34607044078517 13.6138726081526
3.9208795828731 8.12697345942099
8.41353029239933 17.6938213682266
3.25956221392699 9.24339045765775
1.38370960870577 2.87700631978131
6.03646951964936 14.0882014688248
6.77954258986858 11.5850626395949
4.68369645430652 11.2835428990009
1.18220333122075 4.92156952321559
4.05707030245905 11.3974349091649
2.17990296715827 7.69757065084143
8.6314849022915 14.9794513572501
6.35660433271367 13.9268451773499
4.52549069302996 10.9953611344181
6.06642042568845 13.6819074124204
2.47946937187384 7.60450184322882
6.32331463515832 11.6078078022304
1.66763015839099 6.66350909587934
4.81801673768321 11.356867320284
1.54748779530249 5.64368412286047
9.60980382265821 18.6375808215966
1.86332856031094 5.27359906877844
8.1015312924329 13.2718008222388
10.2428259952552 19.8155399092485
4.54653834147363 12.9435487912462
7.5921695046232 13.2235841048529
7.91376398983377 16.6253757077218
6.80457783738703 14.4971990996027
7.2725400679252 12.501387394299
3.22437278546469 9.04662538209186
0.691809003238056 0.9588305216854
6.55659447948522 14.9697130621799
6.60710265159972 13.2703818833488
4.20042708983966 11.7380751344421
4.28198350863478 9.46181607773094
7.37544049562442 15.3458633855667
8.35041530435717 16.5065408629791
5.54416196959572 12.8542660592551
7.63584366972334 15.239254054615
8.12928301694497 16.9782471111907
8.37620889065319 14.1379948961629
5.14348133314794 12.9935465375472
8.20941587306691 17.6036123626373
4.75817195444351 12.5479995235577
5.6933797298029 13.7119225543184
7.35829616751235 16.0370005135722
8.38616096133805 17.4668050227062
7.90272296139329 16.1956243089042
4.40860735955961 11.5638303714254
6.47073707951068 14.2883853082142
3.1748488800816 9.42899107561088
4.43244553548407 11.0924672388747
0.89649542424614 4.05722032830189
7.87788579471643 16.3120522006101
2.54558826238701 9.15343631556912
8.52904005609508 16.629858615827
4.86218432095878 11.3619270713304
5.70576528727776 13.9336764982531
10.0341649134143 18.7603932491095
4.81565424527609 12.422944046893
4.02547862925302 8.14878248994038
4.89425810918278 12.5041089756386
6.20344212759509 13.8039384309364
1.68153576041621 7.11058081307357
0.739316380573751 2.02974994741648
2.20426112900943 7.50821310490272
4.25719053757187 10.8187937042427
4.88752527074159 13.0946725594767
6.2765539279413 12.2872838260144
8.14202848770004 17.2706784744263
7.43167438444163 12.8716481856239
8.08627915001573 15.8366326949933
5.93527840218996 14.3062362540236
2.5123824981622 4.84379154384391
5.72729214866336 13.827651138682
9.22421117824222 18.7217813947013
0.531683764933175 -0.097528790992118
6.01757592112128 14.1142928105128
5.4538720932954 9.8602241447182
7.21334653391289 12.9267666572104
6.22407887320502 14.4986551514311
1.42057568282027 5.88139728808359
2.67106687196445 7.76296988162709
3.9383581818106 11.7048914520251
4.85874614764664 11.820574695537
3.62958079769499 11.1743960571319
7.06915021844403 12.7685826070925
5.8371669733542 12.9329590087738
8.73996231430468 14.3277887674933
6.66697503310574 14.6629524108617
4.47648139350327 11.6344843219588
7.69356844521884 13.997374435782
5.61765111942733 11.4696169731611
2.74912165647214 9.58490469928118
4.54748779530249 10.3686821516283
6.22985409990991 15.2330281576555
8.81619599158965 19.0325881799737
9.17494488246662 17.148353946926
3.51387940265967 10.1374651068247
8.21110207449362 16.4391021688704
8.12587041878319 17.0516343854513
7.81466873048889 15.9697332692939
8.78995993253975 17.5241929110143
0.664132714154764 -0.558875121925226
0.925999418556223 2.22646073550211
2.10433665981474 6.24635210882443
7.8820316083521 16.3297354680936
4.22377896160741 10.5854143587079
3.70895121799661 11.0569486760192
3.40703892848553 9.4142671973252
2.99165265728648 8.05594334386934
1.96915403304724 7.02821184264385
3.78900688048149 10.5742262947802
3.88827491744117 10.3571785330186
4.52211370928234 12.1349558827402
2.71234180719738 8.25248659527057
4.66500787040901 13.1487921996054
3.15505172496078 10.5990975599883
2.81368254202961 8.90208005299974
2.85721543658433 8.19273715219775
3.58033105198951 10.1100311136018
3.09916570431158 10.4193386306045
5.16956428259035 12.9731590621128
6.98237934451831 13.6508500883277
8.28351580766999 16.5435692359225
7.87278141381705 16.5165237922599
3.86713615038302 10.711216036691
6.62920191721222 13.6433198759945
7.17656904220255 14.2021261978913
7.60730698003165 15.9061772694601
8.53608279662807 18.4110502326452
7.66467974902307 16.0792959583749
4.85529976103943 12.9369326546745
5.03934089163217 10.2956467649174
6.82243601051969 14.6965248821102
4.53796502118399 12.1668371506355
5.19498409224188 11.2152426882444
3.23266075679027 9.58838344437461
4.10562650794794 10.7600427679422
1.81153426364071 3.90437505524614
5.16992500144231 12.1095371160092
6.3896727015232 13.5241325406356
4.48344374089114 13.7673201818025
5.15099701782058 12.8829900940962
10.8984039530803 18.83690436534
3.26880288629341 11.0334443853285
3.85644947158577 9.55866497196377
11.3262436499478 19.6037721752784
9.19856347453418 18.1104471757368
5.59968400642792 12.2164321460139
6.24719721981074 14.1487012284207
6.1014302782234 12.6299162387606
9.03291462247273 16.9144077283437
3.04372137742932 10.3933332746571
5.12451902238743 12.1618234187767
3.4654722207946 11.5908253655173
4.26245628719617 11.6298514424895
1.91721140128624 6.17093906232426
4.02680005934372 9.20690645321761
4.80060127742483 11.1444545951539
9.05688778142069 18.6701152794439
2.51679099807958 8.00506006617247
6.57373456795069 12.5125458569967
4.50657460203644 11.2586006203741
6.12146816522137 14.2071723422768
7.16544817411812 15.2332591469458
8.90256064327355 15.1076612391043
5.81075155876013 12.0576125756917
3.00691941393979 6.61617070795077
4.58357462659691 11.9784580858539
5.1971032543659 10.775987077826
4.54891080548614 12.2879123127323
4.79781114938673 13.0046254629962
4.62643913669732 12.1370688296276
6.03511630577044 14.5636312701595
7.14935630410452 15.0472060986385
6.1514654506536 14.2663383006696
0.589616002314956 0.435467729604741
5.53030128448582 12.5500792805795
2.80576867116565 10.3606088674506
8.85194119579046 16.8231652379692
3.03682790868136 5.91756679091186
7.33464184195282 14.4579526917109
6.03342300153745 11.5459615618125
1.4569274299704 5.38850366164334
9.8178937866574 18.3530450835896
5.33847927115121 13.2592463750702
6.00519266922032 12.8713159104914
3.64030056248909 10.4502871790562
4.98746080433965 13.0313192332544
8.45012249695796 17.2502158388653
9.49989110471681 18.391140866426
2.85568309970008 9.32192123948878
2.8433654578233 7.26336425539235
4.9208795828731 13.8369088298305
0.51469524186114 -0.518113510968016
5.8293812283876 12.0008066260735
4.06575787915975 10.3948001852915
5.58542482889076 12.3756287475233
3.01655117626385 8.80472866915032
7.23796370552915 15.1791206307856
6.21080244935425 13.7018591397518
0.841446774331188 0.541095683795239
2.60698880705116 7.92793375856563
8.64934517712923 15.3015774896347
9.47501626947156 18.2389098536634
8.3031484647861 17.3462758554734
8.02168471877285 17.109129292137
2.67980487233709 9.28510453565646
6.96720408553041 15.0983177789983
4.53078146257009 10.4311596184916
7.58548260949596 15.2185997178948
3.75241924657272 9.63395873928185
0.603706223061854 0.455593000312411
7.75351917034852 13.908549170919
2.62148837674627 10.1907714435252
10.2191258795165 21.1830782675445
1.88325987181521 4.07795577545015
10.4493074013636 18.8485156379408
4.84220526874519 13.0023435960155
5.03866578865266 12.9435125891247
8.40694084490481 17.283456570034
2.44115656024273 9.30261017927798
5.41382318245296 13.3960283464502
5.26158867463666 12.0532892488147
8.91963642648403 17.1817981344918
5.61226629199516 10.7617086618178
9.32877847870485 17.2436024001038
1.62152444367146 3.35117921375577
0.583556112586032 1.34756292231393
1.0911139152475 3.13421365476946
3.06286561566898 9.15188149777238
7.91023681630488 15.8286164011782
7.19035654009532 13.88146868698
9.78304859466557 20.13964172239
3.67633685374189 11.3343771019693
2.59785201247903 8.7471162936712
6.95525467408897 14.4357235930804
8.0640172454788 15.2851733433004
3.54463755721858 8.52977183320095
4.92964535186103 11.7241384726638
7.16413336363255 12.5485899492883
6.90151673335688 15.9873308308031
4.00484707213138 10.0662626009443
3.39653891822944 11.5318059885313
4.4247154131812 10.6444601972435
5.56915453354228 12.9521549027318
9.49031093152127 17.7885879879908
7.1965737555902 15.5825919555808
5.17669101062457 9.51915281923964
5.84065689720843 13.2496712565903
5.15037220402091 11.8654949213484
5.62058641045188 12.0819757044968
7.10159189756384 15.0971495125043
4.72456632334384 13.4115192071047
7.06873694534805 13.7647238517691
4.97092442846009 12.557118590829
5.03121873061072 12.6229337904998
7.75370532328689 16.8584703988321
0.81342996936775 2.62877017910107
5.40022262086411 14.2455498717117
1.1493093991413 2.03814490616
4.95991279152983 12.035646367408
0.748989595962107 3.49629819276849
1.51679099807958 4.67680781042187
7.77863316904575 16.6724066648215
4.03576600684078 9.50829789740527
11.3346806432203 21.8044205419878
8.20173940565005 13.0149750604158
4.31485824120076 11.2268470215182
7.26923459395437 14.5746719520135
3.41737997597302 6.00854333299307
1.74634584400203 6.56807397805273
6.28147142931158 14.2130067797267
7.48040184742557 14.3308917682112
7.47976036893768 13.5331542227235
8.70243058618359 16.763072914098
8.95809245185831 16.1277416558918
5.17361948500005 14.2287260099194
5.3455028277094 11.8976997101678
5.27912838195409 13.8478102243964
2.26303440583379 6.48747238962026
8.90728358399707 17.6321423905529
3.49923262669527 8.11150742649433
8.17014308468941 15.6572340708977
5.9879854525208 15.4589481037154
6.51897084494237 11.1689096294428
4.19740573786442 10.7992780007966
6.36874149101323 13.8759725373738
3.27684020535882 9.36824744223536
2.94697553474891 8.39811797512291
6.27977556329117 14.2279212308902
7.28568674603818 13.4190985698408
6.25738784269265 14.597884960674
5.24558927137439 12.9247571417221
9.95533694879628 20.5584924111931
5.30390717160915 13.6274294484116
1.63180275492413 6.00279582576272
3.12250707268573 5.38191357004848
8.43353729434207 17.2099108998292
4.10433665981474 11.7096342066145
7.93482493839842 16.0200683686003
11.7860465261845 22.3476738804393
8.67008423208334 19.1704090168564
5.81998253038535 13.6807994538398
9.31963738608704 17.8533861563636
2.08223094053591 3.85807326200733
1.60334103003601 6.08792453706125
8.54106682268174 17.2313263213701
6.3999598109461 13.854284113117
9.1413765878377 17.965750840115
10.1585805602192 20.7373085903421
2.44115656024273 8.276913429993
4.91684406963794 12.5242444252923
4.39073117188681 11.9514680783409
8.39089648775412 17.5767594711546
5.75960655436088 13.3712056684897
2.24909521487592 7.4590581291504
5.69488019279919 11.9332640567573
4.59739365026997 13.6951687566416
2.52452664685918 9.22568615509848
7.56886231846747 16.0712994274681
0.228214851759083 -2.02947729420842
1.86027523633339 6.03866840594083
8.25970705555563 15.6072806880624
6.33394659389967 14.9808400406789
3.82155323826058 9.97829483723756
8.18921634005107 13.7160933283571
3.74912165647214 10.5385432997783
7.99622359333189 17.415641649528
5.89033443961947 12.0774162563889
5.27441937123579 12.420246081121
7.72946126314761 14.5933930894999
5.55576897038629 13.1491967001732
3.74747003060099 9.88744352698351
6.35036124000971 14.1989478580298
4.02543774097914 13.2475854200865
7.25189748874564 15.3808088352039
5.05311133645956 13.0597568460279
6.6667565918848 13.955690170476
3.63762807940152 11.8047942683512
7.48623167798101 14.7256161433344
5.92691176604814 11.5032233250812
6.98641093525204 15.7480914126242
3.16622103267889 9.14574322040838
2.94197305476396 9.90124191830564
8.78393811710419 17.5101499610806
6.58230123470283 13.8828702968413
1.3793223778197 1.92065557148761
4.40042757937048 10.811680299673
2.38871941377015 3.58575666766661
6.48938484073892 14.5264314355569
7.33135175789155 14.6334819154578
8.13563707556086 16.2186581529508
7.32679797897847 15.6621581977552
2.86332856031094 10.4424776810936
2.28004263739717 2.79372359231887
3.16002654037607 7.09103617858455
5.72771104966539 13.515998680844
0.251148076673662 -1.65029426867468
8.92695736828104 18.9398745786158
8.94233404439199 18.5442166457018
6.64385618977472 15.7727093697519
6.81958958607109 15.0115657750996
7.88306620292345 15.8530617507438
4.41798230617211 12.546360838947
7.76057819755332 15.6747242140877
4.7557175322867 10.3965259706745
7.65711228647699 15.1788671499874
5.87661139159406 14.9250095720147
4.89649542424614 12.4905515699449
6.06011391483465 14.2281067379857
4.45083057064907 10.9795790495782
1.20163386116965 5.11847433997937
6.18632379375662 13.9243830780312
8.84447184383099 17.1964771702803
7.02432990929757 15.1660203993139
4.90763024958057 10.4132832699858
7.6490073917153 14.5679295844832
2.43090282098217 7.76010705760879
7.09259452876449 14.7201690420973
7.12262892001214 16.4743164646231
8.83018607919837 15.8946489231195
5.54796228800234 12.832178548634
4.08291216153296 11.8509694945142
3.29391371871777 11.0814483038083
9.53917372723275 17.7845193840128
5.48616978231887 12.9518676889091
6.09592441999854 14.6838978729995
6.93808670085495 14.4752476614434
7.57207343358077 15.0770048569123
8.61386028375644 17.9404183993186
5.82017896241519 13.4183924884015
6.0730292097641 12.664950963231
5.98378291514186 13.5659622542059
4.09202524183885 11.7111020872792
11.4304811399044 19.2499763957792
5.33566244488875 12.9101231117318
8.26003289606213 17.3109814883803
3.47548402392266 11.2649609152046
2.84026954453034 9.66981355878956
3.16622103267889 8.69583337231214
11.4712037996889 21.1810096302722
7.48790185786972 16.7822933533252
2.15505172496078 7.91415207908785
1.97763218697155 8.74989560534939
6.52947140014345 13.5605644761182
5.04775313144837 14.1454874140947
6.25040775025763 12.5596860667414
4.58496250072116 11.1855861578942
11.0214084540582 21.4183962976624
1.76246330421713 7.22925970774848
3.10433665981474 11.0953520420155
6.48987882980072 15.3220526037559
7.8011487047913 16.3753150505383
4.14442293768973 11.6867179045965
3.70430165018944 12.539766169992
6.23000195489757 13.7409046776961
3.8394945270307 9.3200758186887
3.37316632243385 9.73452594007517
6.28568674603818 13.5754952454367
3.51387940265967 9.632343336566
7.42348767003152 16.472427747965
6.44574707334964 14.3141859629836
7.7470568285243 16.2442710972561
5.71716810841576 13.8044579906358
7.50908309988478 15.9636531770854
4.49480943966109 11.3779764642644
4.02339184835423 11.0697417297938
8.02582102306094 15.4802967048902
6.71477388062419 15.998392748935
0.966316873743711 4.92088526274129
5.91647664443772 13.7989640252119
4.91978010736639 12.7618146577553
2.78498710902915 8.15346335711672
9.04630068868059 18.1036318386351
4.98360754347193 13.8464546307788
8.00322598129589 12.7471891277785
1.38702312310925 2.4456799617985
1.30032651008802 1.32277175507716
5.53252076961257 10.8777723499989
2.20661918207129 4.69886003562471
5.78196491315916 14.2454530554025
3.52356195605701 11.3346825448343
4.74540283574825 13.175369346673
6.07911549853682 14.3601649480998
2.1003566663138 2.85040739361308
6.24280767776046 13.1064533525808
8.52461825894298 17.2008059355678
4.9744587149922 13.1455570139282
5.92508101444602 13.6291309242197
7.26132539565475 14.4371313411643
9.8211440372578 18.234606366294
9.04634749679507 17.0938645920404
9.06289715668146 17.7999246404197
7.08403154727669 12.4741351618615
2.54938483047509 7.7972454367351
5.3174487937511 12.4054056219441
2.08615664374971 7.43094669353454
11.3846839756613 21.3612816224174
7.39172278306124 15.5275665960837
8.4411246305551 16.3117054197111
6.20825312010141 12.830370118412
4.7220455975292 12.9894673766493
2.3742369681534 6.33578075860641
7.62806692234557 14.9571136199636
7.81422502910421 15.9915974371037
2.02202630633 5.74939034693297
4.37637587890974 10.6386960263844
4.70086648786492 13.6292586468363
8.5649702190179 17.2605754477957
8.58117160603564 18.1617324151412
1.10175349880073 5.41299758969751
13.9657803241813 25.5854689523498
8.08615664374971 17.1434620188431
8.16562094393647 14.1854056458298
6.97592378712729 14.8743288008151
5.88658766426101 13.184644261851
3.4216117295728 8.8361841916079
4.09397614820901 10.0856858316584
6.9049471977805 14.1401731172099
8.92103825045278 16.5711582717257
9.54020256757816 17.8385041760864
7.26606573376465 14.1715097179597
5.78095610601304 13.7045504202269
5.73523054279546 12.6918002764657
10.7099520056825 21.8942093170265
2.62895301256799 5.44074755432784
2.7962143644524 8.20523909433378
1.39969695314436 5.22119597799665
1.61160822860326 2.98866952511437
0.509637380762116 -0.91838497808921
4.87963037264004 13.4468108262463
7.48536489696736 15.0695539088849
7.22918856488347 16.6825607178968
4.7489111793143 11.2924368707891
8.87176310488436 18.0303018220429
0.781246714802568 3.6151171016108
0.503700998639133 2.62996542061321
3.81423489061766 10.4529532199803
0.765534746362977 1.45352268358004
1.74581651174847 5.25606363592908
4.10691520391651 9.10005264700342
9.46992353553564 19.2904274842676
2.21266510830773 8.54793255515801
5.66281898356689 13.4758425027871
2.93182849735842 8.69435861407497
2.76879507552656 8.59528117102004
1.74386291882622 7.1088774320181
6.68972923805909 14.5977995269518
6.62430339235332 12.5688609167118
7.07541743739432 14.0656318968945
4.64207947151952 10.1619606724419
7.10828318325292 15.5781456834151
1.72917624606064 6.62313790027713
4.68153576041621 11.7843530313723
1.81368254202962 6.41247554708342
4.93763411903963 12.1086959577683
4.91904665791446 12.5936962405169
8.24748938162641 16.5741462129461
3.94745037291812 10.9150438044393
2.58385230825322 9.26792355710676
4.73959888235364 10.284814859477
5.26534456652099 10.2139077482708
8.64396716204822 17.4680639285741
2.76716583194191 9.61724950310085
3.24827792312208 4.43542894204406
5.4609441419709 13.2137915215228
1.02038594794874 2.19266515466347
4.68153576041621 12.1487896609965
5.98290584353548 13.5539716494672
2.73402171430025 7.28859416217089
3.41642403954981 9.73253465564636
5.28739273170117 9.96989122907863
6.66500787040901 12.3046883201266
11.0800385345868 20.6695296303401
7.82674402741603 16.2537598775192
7.28112756376192 14.8910868753054
6.84645474174654 14.9727472019357
4.80973103301068 11.7903476223813
7.88381816960347 15.6281832756164
3.25018032965982 5.44291188473981
0.599903689453632 -0.122498606803798
4.91874216687653 11.6630147778566
6.60605836041549 15.3636155610546
9.55454457844183 19.562134200322
7.26822203569138 15.0032168688227
5.10433665981474 11.3464931179354
4.61198948810952 11.2762516730199
6.10336851636656 14.7081474110654
6.36699464261543 14.5472580648872
3.31970685497068 11.2195811376031
3.0383281186591 9.54318126655148
9.32201479270542 19.6398082649519
7.35802560723383 16.2944911622625
3.07483474511353 8.42170767686339
5.988268683227 12.6587531931302
1.12280012598993 1.94014112670411
1.07455813081515 2.29672738234124
5.24792751344359 13.2584519101671
9.08045596315555 15.6704911946791
6.93091925484967 15.5908585408143
8.07763741139427 15.0460951999809
3.76879507552656 10.3993754475869
6.93935317513822 12.5017091008371
6.73205624911234 11.0350650360548
9.35635038628699 19.5238171096704
0.904817544797911 0.261698340973403
8.27447671604479 16.7785992523405
7.93305506646652 17.0476717438098
1.93763411903963 8.54558642054089
6.85874614764664 13.2172832182723
3.67459971320583 9.85285097479721
4.90392818175266 12.3382127437382
4.79501561486878 11.9149980986146
3.75653066297992 11.6821455891259
2.24362221511207 7.03157326081881
8.50496684694111 16.4271603767814
3.4101740873598 10.4248846405712
6.41953889151378 13.7382487441144
1.07049501596447 1.4710515028498
5.6793718256459 13.2742292891236
2.89351156580732 10.0235488954229
9.37787189908832 19.594237649906
1.50901364748786 6.11820438316299
1.22555970041513 5.16404398737577
2.52201710778638 5.98960344223004
4.04372137742932 9.67579969138302
3.53317995861861 8.50840072896354
6.76716583194191 14.637421391868
7.17354261301171 13.2053291699471
4.26592152915252 10.1190175832983
8.78256985902345 17.7673998769019
1.59476901589939 2.99663898739917
4.87860840020812 10.5552457238359
4.21128181971262 9.42775804912013
3.47148763621237 9.67304048203015
5.94827736923821 13.1227109163061
4.50462039240355 11.4143546033532
12.1990335693062 22.0209108985392
2.74250377770764 9.7811016054569
3.34395440121736 8.54937197138733
6.80328665727045 14.3137213060788
5.08615664374971 12.0287195753213
3.48839635488944 9.61525937705501
1.94917574092232 8.00224842543901
1.32192809488736 5.78896487104583
6.30658754875288 13.176548777058
2.38064421054654 9.14088707105383
5.35185661309528 12.4714223931558
7.34121943349612 14.3254955363368
3.88301919198968 9.66122741139332
1.25375659224578 4.34454735341936
0.966316873743711 3.35479226377493
9.47651083659462 15.5118949551478
5.80578057454098 11.0394066985161
2.43501306604408 8.46106352274437
2.47548402392266 8.08243820722765
2.2208061704445 5.85510656730155
4.50510919303194 11.5520915267964
4.89126961502065 11.2559454445621
1.92891690193852 6.2585119579282
1.25375659224578 3.87810119408372
4.98781059099209 10.235453757598
0.841818331625826 4.03411762794929
1.78556664686943 3.44372137454379
3.86908175369993 8.48755130019363
1.21125186373125 4.92764264218729
3.01517914093372 7.49446455869274
5.48987882980072 13.8086286781867
3.65799171048526 11.6202927619117
4.68886895476533 12.7499301380382
6.24778148428805 14.999627592209
5.15909506824156 13.9958572260855
6.38157622712515 14.5693223216326
7.20900339056446 15.4700320997769
6.60311273744263 14.2720849461537
7.51248217805458 16.0649146266699
5.16126756844476 13.8047407167345
7.00294480689326 14.2826300205868
0.703305187337968 -0.38290430926266
2.07729559349111 8.22107909395606
2.39126011599572 7.27201472869354
7.07796600609809 16.0044335633515
3.94698273043278 10.9204004894854
6.50998811226039 12.6189038775464
8.37347555298284 17.5423822569475
3.96205064577268 11.4804910877058
2.15505172496078 4.87226491425509
4.41278152533848 11.7797107669658
5.75837698464934 14.3018776353616
4.19073640661345 10.6012893037405
11.8609228184442 19.9630691174125
3.51969672925499 10.8896064046823
3.95491211047146 10.5873232107676
3.83094174237522 11.2099684264105
8.02091585093123 16.7064963430485
2.27942557852811 5.85686444070343
8.53650128102046 15.3658508735141
5.12864872586379 10.2608372189628
8.4154492675205 16.5651195962334
1.55506101500729 5.80565793738651
0.276748602765639 -1.55327770761898
5.93219203397138 12.9973429423332
9.34135630509064 16.8378273417481
7.89299809305507 17.1146587579354
7.38377074396255 13.4660596524763
7.69889161874606 14.987878340171
2.58125853195774 8.17457616869371
9.27662550262148 17.4233551605079
3.6106273841145 10.3061674202115
3.766350519662 9.86321375231622
3.86256583492131 12.6263496798107
3.91279723657524 9.76545646478741
9.06658601478945 18.1528581611769
5.4869123550594 12.71535168405
3.41121762812204 6.65322088384213
3.70555264153474 10.1824109370831
0.608809242675524 -0.150489741112054
7.70337121364494 13.6943137885933
6.84712964170113 14.5684379951112
3.77934054588801 10.8539597365217
5.89686797299989 14.00435356535
4.51047509793283 12.6614974296082
2.86789646399265 9.52967720968298
8.04510856409668 14.550742487545
7.43616696571617 14.4888791584744
4.50764829008368 11.2145975116567
3.75653066297992 8.40901160256071
1.33077901246963 5.00365426035381
3.33847927115121 9.70946148605209
5.43680762252358 13.4497865554398
2.54748779530249 9.30648429434502
4.26129935446305 12.0799935691464
5.93201027711559 11.9649637928014
4.96702668681628 12.8322645224586
4.80933528618584 11.9513208855146
4.50852616816547 11.7749326178829
8.67448591180074 13.9593146352419
0.801636237904699 2.34207655770488
2.17730453180791 7.15261349657824
6.02065947056609 13.276245290822
3.76716583194191 9.54124326021184
0.943935748384145 5.22807203962087
6.41472230881291 14.0637658187372
2.56447197493337 9.05393785908474
7.08501275001745 13.8609148390811
6.60356928651001 14.044796587801
2.49726843981476 9.12279234854936
3.60360580419473 9.3403906860924
1.38579206401862 5.28132048741601
3.6632570266979 10.7021510490275
1.14810811256524 5.16132596882771
5.34012399301761 11.1585827429576
6.72750161436839 13.0349373885535
4.4278124341363 12.0227130431001
3.89947312404604 8.84157606816346
5.59808113898486 12.7018504433462
5.73668812613171 13.3963604604691
5.14191062527272 10.6542036874212
4.87963037264004 11.483706465483
5.68455982658895 14.0672192939538
4.38649262299631 10.7241837858919
2.66238080739317 9.47656218214031
3.15862289271193 6.72073531728746
6.2350200296642 15.2098005796552
3.98185265328974 10.6398580803037
6.35714593573867 14.2287062264784
5.70916336343349 13.6315631348081
6.26725199057711 12.9693817949694
5.84972987377941 14.3460158665245
3.37209488158186 10.6937822080884
4.24031432933371 11.7274775892625
2.90541014905389 10.190078202299
3.86546204866558 8.15765424944873
5.81387983365945 12.6000760899929
5.55317143380608 13.263045922438
4.49037264977504 13.0148049950513
0.684991319052428 2.6770096019452
4.41121762812204 11.7054449673719
6.24163487408576 14.3879738732896
6.46635103257709 12.7119365884369
11.8203426558033 19.8762716135481
6.81210323695577 14.927054500209
7.3761086884208 13.2733438797873
1.16250752987983 3.26444064185686
5.45437839091101 13.677594112553
3.30068694731319 7.97489134397524
4.50315299606662 11.5142187329133
1.99722291532943 5.86240762238262
2.64319905901343 6.97192810079702
0.46948528330122 0.146314021563226
3.55506101500729 8.61225770972676
6.12817282447703 12.8732065635214
3.83871909296694 10.1595945757558
4.90058817888002 11.4971972842133
1.55506101500729 6.00619148831142
3.91206022759835 10.1011982319806
6.77265717093293 12.7735786707911
7.11462329905178 14.5514034765164
1.94341647163363 5.79470259894389
4.72330651097368 10.1697460633745
4.92636442679116 10.1265383316513
6.85030706724215 15.3041447827677
10.2629169942332 19.9975860147083
3.77204805332165 11.7952377452426
1.15754127698648 5.27448616216094
6.34713002420817 12.8451361480665
0.411676547038296 1.48135378972579
4.91503175620797 12.3164643003393
6.79741211881003 13.1275633461799
8.54809363558744 15.4053612465729
3.83405771559708 11.3426393751849
4.10691520391651 10.7118542025555
5.05611660438299 12.4881506998215
4.09787006431351 9.27001513251943
1.781730932737 6.1530659493313
4.4814579249673 11.3195632014734
6.89575003800332 13.3752722979702
6.77204805332165 14.1849419320266
4.86294724802092 11.8169268978083
6.91984334991784 15.1358667893149
2.70850985553699 8.5403424721171
3.63762807940152 10.9258943554665
3.91206022759835 8.22383795213947
2.0811035994324 7.12346122558642
4.80656201462303 13.7886582477774
3.70676855229795 10.6104816589854
1.43320600073725 6.94585116184223
4.55528759852857 11.2615622204971
5.18189764310839 13.779933486414
10.1487210031938 19.8016650169963
7.05961568820509 13.7631540117298
1.07566426993207 4.07523563448883
1.55506101500729 6.00549533354689
7.75293381484186 15.0973600165644
6.66205208790497 12.9782165536448
9.88061065370653 16.5770727639386
4.93437133203063 12.3886759097362
3.3096687353332 8.97083201679213
5.97269265400426 12.2118383160098
6.88696277997838 12.6771182108543
7.1902805547878 14.7462847229096
4.31692548715164 9.93709864368748
6.59330320083312 13.0052118812568
2.88752527074159 8.9907790056154
3.37102264441553 11.3213925027522
7.18647617770616 12.2640722811889
5.73231095079407 13.1988561708128
7.8692260494052 14.8583521183665
8.20246293129929 16.0524258580903
1 3.61630662904954
5.59073098118077 12.7709138433835
5.36187630921462 10.5863454599174
8.54656802136585 16.5947414077473
2.92161210131528 9.44941630525268
0.627391333604506 2.06286881947461
8.55913231831847 17.6595314130774
9.74018292475909 16.7344802601753
7.39376995554983 16.1637709834195
2.88231196270743 9.61577826148883
2.68580217567415 8.31085556164631
9.76130829098945 17.9736502783563
7.77164183199252 13.9702525301503
1.12229042980343 3.78069323110573
6.35998602063606 13.7241812685277
2.99025672583661 8.5852136188502
1.57382194311596 5.1801191025057
5.73627182399612 13.3049279601768
2.83870358003363 6.00001916120394
3.96986245193743 10.8805017342274
5.18200158433409 11.3838302001381
2.53605290024021 9.30612882529665
4.25084499682588 11.8505103396497
2.19921930823635 8.22483898454819
4.42212947407535 12.3156015959494
0.416507189605499 1.07786214361871
4.40074809711865 12.8544214963024
4.73377148534447 12.9037315240579
3.8394945270307 10.3931997753694
5.06807546205315 12.9374653841529
4.55600487833235 11.2858879765365
6.2765539279413 13.9292658864645
4.90392818175266 12.3978518442437
3.01055952110445 9.15474197173237
2.6884386206709 5.6735483335292
7.67209890344971 16.5759502540098
7.05661687429758 12.8479405240411
5.83619604994391 10.7680353953478
4.36941279298471 12.6054880904994
5.77286015300022 11.6748027610731
6.96116025813664 15.7025995623051
2.98606080904213 7.68243560525398
3.6544707934457 7.71005312989804
8.29253401246397 17.2429366612785
1.89947312404604 7.43892572330211
0.445074711455083 -1.16206487246796
1.8166469633372 3.97423383293351
1.36994960975031 5.26477184831441
3.60789931199831 9.90449100959309
3.91647664443772 9.94739002641574
6.59050068426259 13.408860720782
6.85960072572715 11.9112023840588
6.46622552080695 12.2908974837383
2.54748779530249 8.10523542583307
5.40337261128776 13.6383906863444
7.55393937467922 16.4859504393672
9.14277472621874 15.0054991310954
6.56540970329976 13.5082735659474
7.35789030806456 15.9799805349171
7.67926354365981 13.3474753176922
1.88752527074159 6.6034020789098
4.34395440121736 11.6401807908684
10.0915065885804 18.6879422648998
8.14998155793776 17.6332931420488
0.29983076182237 -1.48145096443216
0.217755671005568 -2.25369780830241
1.1243281350022 1.19726074128584
0.42661570758534 -1.51779321532912
0.557023557614288 0.434031011361682
9.24483950114555 18.7997304096431
6.4928392173803 13.0718384476069
10.4297245870927 20.290120058555
5.39258162844581 12.7836121530552
6.56646391967176 14.414161049248
2.79141337818858 9.2382053221369
7.36672570887602 15.3635749707035
6.28810296409915 15.3429398469479
5.44625622988956 13.7402295222645
6.10594878987509 13.602375212834
6.92627318338975 14.8508366484561
5.62374082847765 12.5912463381755
7.5298209465287 15.0982128115816
7.23678695583838 16.2271638202667
7.86292102909802 13.3200172185389
4.83483565847971 12.2845244353733
5.12483711191377 12.3184431696955
1.19655862419782 3.45075962352522
5.44876883016506 10.3745325422849
5.6912335005453 11.2371486990178
4.5886569842789 11.5607827320858
6.5127860376654 15.2829105310593
7.27590959597674 16.0292328678242
8.0825994293313 16.2901927537159
9.17042585027251 16.185908850753
7.34101410175383 15.9669491499485
5.2266004145105 12.1331261766256
2.50996862941391 8.19161179496376
4.16390121381454 10.2977037751793
3.99304723935823 10.6596172755791
10.4979209078339 21.0235546583199
5.48901423790924 11.1940222778216
0.830255324167683 0.835494707329127
0.439111634257701 -0.49851091749608
4.79890791473551 12.3428709446981
1.595870842567 6.49414435369011
4.37691011148051 12.1797946715113
8.14018086917147 14.5456258470458
3.15754127698648 10.822485797685
4.81683597506849 12.8248655954964
2.00277174925005 8.42023745126803
6.83794324189103 13.9741541510288
2.00277174925005 7.17929133371667
6.04858328098666 13.4725734249033
5.51509328160456 10.5726750899548
0.62148837674627 2.17935721658515
5.18098018995131 11.0397799968943
7.29058602765284 15.7673039198831
5.93418984954207 13.2177771878018
7.25738784269265 14.1702950736742
1.86835245990044 4.46238075231543
3.6223897794878 12.5342125150755
5.98202823839808 13.5060378560484
7.81939307377209 16.3634164081494
6.18906424527038 14.4944596873443
1.62868387815047 5.66316195886936
6.3110671022556 13.815652622404
3.28710854081265 9.75695199856313
5.27798474729977 12.3661798694466
2.28303277461641 6.44268695921535
3.5852306691049 9.28492438596257
4.79021063110693 11.2899776530682
0.893212840256839 3.7447808703503
4.75962703831373 9.83524822936993
6.31956791385815 13.5275724515066
3.72078358108405 8.04987257225503
2.32192809488736 6.55530252720092
2.3548427173601 7.18685470538176
3.2350200296642 9.56217687734021
7.40625407306266 14.4210129969636
2.68499131905243 8.06173756159323
11.6111388914395 19.6651646784579
11.2800703506452 19.1574817051185
5.26303440583379 11.1738088169447
4.8270372879193 12.1471624411924
6.73325003558245 13.8797843165408
3.51776022555365 9.34333590951192
1.69187770463767 6.49570965313826
2.92745889773066 9.10053995107592
7.22756040779574 14.3760079815636
3.8663754358698 11.2655585783704
4.82840895531732 6.96412570956055
6.76052804442933 12.7661432234692
9.42472284107798 17.8828265987616
4.92911361966819 13.5579394899254
11.8771042942983 21.2362587514624
7.14277472621874 13.6918788032947
6.50315299606662 13.8692731900128
7.35917513815613 15.5375545795781
7.67269731766103 16.430128959451
2.85693973603104 7.6014020535978
4.09043655692632 10.2611737395129
11.0579538798868 18.5438421449453
2.9719856238304 9.52927804661589
9.95567225912594 22.1957735574338
2.99722291532943 7.46867734671166
4.28084213591632 11.1861046767045
8.05840808496723 16.8526735067566
5.44319859178094 11.5949049836151
1.86027523633339 7.20675140763014
1.99722291532943 7.8291077378278
4.73784897437117 7.95936698723454
8.11798268359998 14.4110457315605
1.92891690193852 8.11241696982614
6.12037746372307 14.9054882686461
5.26534456652099 12.4901518393518
6.99765718734164 14.8783923372443
4.85184512180242 12.9256436058105
7.68450588095576 16.0559642512402
13.4526645090851 25.6832955548439
7.91192614361572 14.6714093124106
4.05844971457987 10.6846882007204
6.14266006624037 13.0195988345376
5.75488750216347 13.8996130709201
9.81755118982782 19.5483707958018
6.32234419690656 14.4512914577479
5.84604193304148 13.1423779314416
3.32478845224412 7.35566102337784
4.2208061704445 12.8639427156442
14.6660746035696 29.9019553310807
5.83094174237522 12.5927779362674
5.12101540096137 12.2572845909488
5.49398227399945 10.7989390524757
2.0302002377757 6.26461632502164
2.32192809488736 7.44756382018488
4.77164183199252 12.096041088841
6.07348574918247 13.874238373314
5.63254339317808 13.0003282734402
1.12030089229484 3.70767348172481
6.85807666138807 15.7453166461468
6.33532163693255 15.4261948100544
1.59620122654239 6.1549197776704
6.79420689538577 14.2489147823844
2.50901364748786 7.18826813892278
8.88867300887094 18.605833421141
10.3798698461057 21.1820015099914
6.48468348921946 15.1966998443553
5.46622552080695 13.4832859704847
6.18357812674731 13.4293784264378
0.492149003425551 -0.0493985763848115
8.59899728128641 16.7662881499425
2.06774460663583 7.95474602378148
2.45336561793794 7.56858545237746
6.04001567884788 13.7428649224629
8.35331650442105 16.9509875125632
4.63002904844922 9.85650524414997
2.91721140128624 7.29327544978347
3.7021460400915 10.677746741885
7.82331824294861 15.2368840301789
9.94262728196942 18.1888648337669
3.62778640064664 10.6675104657677
7.39086342609609 14.8366032681672
7.31148634816572 15.7093307566942
3.99930622982992 11.0258745374465
5.39390193149475 13.4403075842371
1.55506101500729 6.21390600982809
5.40258575823259 12.7172402001475
5.83580749754704 14.2831934033534
5.32485767354101 11.9105199239872
0.522828359387157 -0.165731646012372
5.9902567258366 14.346030420138
5.45842238806736 13.1097773624441
1.68912709362163 2.95643135910317
5.00179877894251 11.4442080525747
0.606915941825205 1.46621261173995
5.73293707523394 13.9979190129164
0.935604807886945 3.67026888344707
7.44082828934159 15.681180118986
4.7170499681606 9.27861826700779
1.76553474636298 7.70651341925754
7.08795236058124 15.4932333398717
1.34399811858652 2.20232179096029
9.13268756188076 18.6501956003285
5.38037780946723 13.4514701336966
9.32260419973808 17.2240306982389
1.18220333122075 4.59775608825227
8.31225464938451 15.6313871548296
7.1438737430622 13.5567044388619
4.18159800590403 12.6371251637547
6.27297065889717 13.466480401953
3.68818896806796 10.8377053411179
4.65667237336461 10.9933692154803
4.80060127742483 13.746208964629
6.84226039883779 16.7331543193753
7.46838468339376 16.7006851066831
7.75433713851416 15.5388194029712
6.79761164789421 15.730201488849
3.36349458761301 9.03254537705934
1.73505553379335 3.91149275070631
6.44000664605458 13.3464674888951
2.45539045341543 7.72128305744195
7.671990074193 15.6251525395494
2.5588327688965 9.24594863733346
7.43821606687327 14.2898322970124
5.15940873101817 12.5080069936023
5.00346385530357 11.2262779019219
5.83911267784093 13.9271174606741
8.66855774359324 17.643427503394
2.20885336768273 7.52614470054584
6.32801892928439 14.519884354081
1.93159578584233 6.9400452587984
5.84620398418634 13.6712897158035
3.78900688048149 9.63252933380238
6.73658406185924 13.2838645481068
6.43898373009157 12.9613509892641
6.42832795854446 15.4999429181881
5.81506301719287 14.225974125951
10.0993174609842 20.3513707189378
6.72990828661756 14.8462223594377
2.49726843981476 6.63575023865746
9.26057580008663 16.7640126463121
6.63282746465986 15.5819594983833
10.3164483785923 16.9268196994483
3.96062576166586 11.0665057898853
1.22555970041513 3.9188504396155
3.13371526326023 8.14440256709336
4.37370174461141 12.8269049799685
4.60288440871842 13.0866805166367
7.29651317694716 12.9493125269393
5.54439978300446 11.3070541732977
4.31358075217384 10.7171136042603
3.79690918309234 9.73770758879846
7.2864689065566 14.937433440517
1.98606080904213 6.21229299162694
6.38649262299631 14.0349516158262
8.50517028146762 17.8619673667226
2.86751635727437 6.24771524613721
7.89052152320151 15.5524212436216
1.56634682255381 4.97347874966768
6.4708621994137 14.079631613868
5.9238074276951 13.261535657973
4.44217793730548 12.7857329955851
6.84133451424281 13.0991321451091
3.98185265328974 10.2084782422117
4.65399921861368 12.9736362473827
5.35499999508829 10.8182583147718
9.09971195364118 17.2851785900287
10.1909118711715 16.6212724662263
5.53892013213637 13.1010779651852
1.15952983007993 1.5077086168702
7.5554740311967 13.5819735137123
8.08439957651206 15.8216619343386
1.28141293514865 5.53129124420694
4.11630076972069 8.46588222283967
1.32636034120262 4.95761673493997
1.08091999538357 3.20220415364793
7.65749710044411 16.9968957659276
2.77042248127261 7.89964641748047
6.3264986297281 11.3819060108161
4.90170237255689 10.2585796579035
3.14253911364723 9.77688282082494
5.18036823022171 11.9329732220192
7.04624254375082 15.7805020715088
1.70555264153474 5.01913216926197
6.30012372456901 14.4737513644809
4.88506369180625 12.7394520182825
7.76947219760258 12.8713899801824
6.43025953607345 13.5342912007119
2.89052152320151 11.2593946173842
5.29532743273671 12.795705532998
1.60698880705116 7.02131126309266
6.83823423494158 14.0738546648454
8.81585126747385 14.8325373091536
6.33174379543238 13.7260895999114
9.1472832131472 19.2968952643561
5.13970875734586 10.9404935668117
6.56716630286036 14.1550712714115
9.27076252046605 17.5057275019919
1.8073549220576 6.95207526375862
4.57475361576111 11.233936746329
2.8433654578233 9.84045994962558
0.473567139347831 1.03065867063997
5.71318821088308 11.6792424529088
6.6192324028059 14.5691231912125
1.65358921991329 5.70863705388743
6.37821814581974 14.1635114849632
4.601513676985 12.0776904310104
2.12483711191377 7.3695048774947
3.02884112788631 10.7616260097376
12.1740758280898 21.4433665896431
3.68757756720404 10.4648802661534
6.11813127561393 13.182718305004
9.59498485655923 17.9389188634216
5.13086752566096 13.9857818315178
8.26068435637966 16.2548491375478
1.49726843981476 5.48934845501173
4.49726843981476 12.3374264967563
7.94953493301701 15.4969657066155
6.1774578713458 14.0900845440467
11.0938999904218 20.123785694764
2.79141337818858 8.70878263057987
2.18220333122075 7.18877533893748
5.4133024479081 11.4979012161277
7.43237165136487 13.7416136578737
0.758991900496205 0.754919364154898
5.33765620654342 11.26556965552
5.87604462865576 13.8548061658332
2.0280794667112 8.17855674834815
5.34613864847924 13.9103409070604
5.37370174461141 13.182122805571
5.92508649373876 13.3190327326064
4.4278124341363 12.4545233300414
6.08484926256293 14.7602904360786
3.92891690193852 9.03365939589164
2.19258265228718 3.02448984790833
6.39903959903407 14.4324169648231
1.57008922423963 5.81847108900792
7.37683666623152 13.7683332184385
7.70961247845675 14.1488487351814
1.75241924657272 6.80718285514335
4.06111151430339 10.7170499763379
7.83745812300523 16.5662933165314
5.47473554398842 12.4501849974702
2.29504480073641 7.18836015588634
9.01311090583745 18.3097099487606
6.21484214772657 14.418816882587
8.58727266140836 15.8096533997435
6.21334728173344 13.5174088443107
10.4535080821046 21.289825050623
1.87244995027949 6.41098309944915
3.49333202525559 11.5263821192097
3.48443562476719 11.412964431221
7.23862520567411 16.1535868469387
8.03855352215005 14.6435518304108
5.17944980363947 12.5403826489836
3.14108060116709 6.93144695622514
4.4477826222459 9.74804889500965
2.45741245100065 9.11068041055507
1.76419587876779 7.25882945225735
6.00743703460224 14.144893343386
2.43501306604408 7.79911303091006
4.42993521173422 11.6959158918526
6.72669395666106 14.6178203654174
7.25075099999601 15.5686316002309
3.43189034828618 10.9291493049934
5.03731463421918 12.2490114627747
2.69873137567873 8.86218062362447
5.72758329775077 12.6193711226528
7.40999791539674 12.9046381530885
2.06626144226872 4.45102218086297
7.95013907197889 17.1981261195729
8.33024603785477 16.2178239177741
3.51097165402889 7.33730672620766
6.54487529225098 14.3996009962042
8.9049471977805 16.0383447616782
6.09263680968813 10.6912591762295
6.18821373998051 13.2929298757368
2.68831810411839 10.769328181234
3.80684751150427 12.3034562757376
5.54014175220642 13.4707561668744
2.56572839214887 9.04894273424042
5.99196481211659 14.0706204943408
3.24792751344359 10.241073207364
6.21737987052847 14.3480436947733
4.92490383943189 11.694737592347
6.18296726824728 12.2570529856631
2.91867979331213 10.7918191664678
10.2271093793991 16.59247610754
6.45980989815899 12.3371960354909
6.76991411415051 13.1100719902611
3.20524813038577 12.2270527569373
6.37530681991981 15.0753651215705
6.34968101224432 12.5657001209866
8.16273990405137 16.3488516868399
6.31678627790361 14.2102858027907
4.81012667130766 12.3568627117714
5.45159155266631 14.3034232549992
2.25608164519203 8.67632697041462
4.3499531418388 9.84219186640857
6.93064637031667 15.184990931913
10.527798095536 21.1378692006703
3.34395440121736 8.9052335991159
6.90225914687687 15.7688937052271
2.86941589018986 9.36397668843079
2.011055188509 8.83239639880201
4.71064750865751 12.789845694772
5.68110323304349 13.3169937042215
7.83997896175567 15.7760217213854
4.49234624111003 12.0277251939105
4.57847430135885 11.6716318920434
9.33787916624395 18.7991908451206
10.1233056622694 17.6840672233724
5.5238031892389 13.1006967048754
1.91427012597412 8.08791821345915
8.63339376311154 15.4028122094068
1.81683597506849 7.8843684162042
9.60138696133421 16.1231498545093
5.77350950376662 13.5365499775006
5.14348133314794 12.9966697551369
4.30296575353795 6.55791617000597
0.844601965326372 1.31954522533457
9.82607358109049 16.9115717120759
9.62299509328993 18.5925971566662
7.39152451534419 15.4087568043964
1.38702312310925 5.90030877577634
6.75025605343182 13.0942483253203
7.34142473601871 15.7483181994824
5.8462618551842 12.6957650773908
7.11782289016338 16.281640369179
7.12880732478012 15.777593757742
7.49769833426002 15.9886120310677
4.92641187107941 12.9309068157971
3.10562650794794 8.7610097867057
4.55317143380608 10.6592936708602
2.55694812455156 9.26441112610518
9.8008998999203 18.7902288047558
1.86027523633339 5.41091030693585
3.62778640064664 11.9277779841635
5.93690969269205 14.1023172388996
4.98185265328974 12.5501710836741
5.10093884421641 8.77446362314815
5.18799913260415 11.4853543649678
5.60539403937416 14.0061290248598
5.64983651093558 14.7900143180306
5.10981056788709 12.7928917522705
3.42987342740236 10.7411568591424
6.7107534606306 15.2869255671782
9.0368184006881 15.1666558633271
5.46245508123369 13.2976904250051
7.75416803039376 15.3977685420229
8.74408345131112 17.9065033072935
4.8367786823975 11.6849379382631
6.91564959544102 14.6427074728429
8.32977909234581 17.2080317272435
5.95705738230302 13.197064303541
4.97727992349992 11.3881695923839
6.74932797682157 13.8319988222544
4.66457035864193 12.5978324312431
8.25847543795026 15.9534864237478
8.17642251304224 17.5308101968122
7.05411378817857 15.2353337407058
7.08296782403243 15.1542403324952
1.87244995027949 6.38097043323132
8.21211285017179 18.0106467812235
3.44013445956881 11.1289845369066
9.74713431292879 16.9186087041723
5.01963349325068 12.112318288787
3.85644947158577 10.3672409257835
4.91978010736639 11.2564993477664
5.07071957741576 12.0947144735038
8.8970493228583 17.8451259834597
4.95168820959718 10.6326896775566
9.84591218254545 18.478957319712
5.88151403270773 13.1855786230232
4.25259265911215 11.0560679577763
7.01268899621017 14.0624480619619
4.50970558523162 12.325998793136
6.70043971814109 11.1367328511817
10.7294834868842 20.0998259663507
5.36860719312708 12.3143067415838
4.46798169271083 10.0173131590424
8.07661007029774 15.5362201052862
12.8765228495605 23.8288024677245
5.42500216682597 11.7630558181705
6.83573268919802 13.3386428263599
6.2556459830897 14.5126865873675
4.55033241345884 11.6766673804988
5.96631687374371 12.5999820733741
4.0172367049253 11.0387180108328
7.19765372701765 14.647232846709
5.16157765872879 13.0831795945188
7.45431511342505 14.5383687335018
6.42716776946634 13.986966913593
8.74950848292639 17.7573562406944
5.90596549455669 13.1508306334712
7.19589268576885 15.7299983346784
6.92682055725779 14.3032413581339
5.68908407368631 13.431296543419
5.15442866511914 11.389530333403
8.38788476995596 14.3170936972653
3.87320746935223 11.1914295156398
1.70895121799661 5.68521370468836
8.66243558669342 14.5112477529734
8.16672316881418 14.9840168197184
6.12499613038083 13.8948510909926
9.00687627050042 18.6818738277033
2.33935668947893 7.26846684131795
3.89418347222677 11.9034008155246
4.11205850719247 11.1964014653338
9.57954802671014 16.8695469602595
4.86340481067648 12.1877276586958
3.601513676985 8.54604220574117
5.43449992535189 13.3444358295127
6.39033433649966 14.1922147113196
5.28340895588136 12.8736030108325
2.15505172496078 6.91026254690096
5.94075946756433 13.0999888847447
7.89453796338318 16.3145782664781
2.22726714428173 6.84142231221891
5.95023869021247 13.0589513658168
2.07324019178274 7.11418447366122
6.80249151013856 15.4770842575409
3.13768006653663 8.81505820127937
4.98955825327835 13.527339738887
5.02305058400234 11.4492865117966
4.91058507916626 11.2260911665727
4.16992500144231 10.6376920143649
4.72005531608318 11.7521287924808
1.28017972575616 5.19403788978406
5.61176256006487 11.0116915419422
8.06778762213109 16.2313958459744
5.83035674741922 13.0227034188843
3.8701750036201 9.05318988051594
3.3742369681534 6.77792701307333
7.28916765754313 13.4223249674224
5.04026527014649 13.3988029428941
7.39026818665481 15.8858377893955
5.32615564985526 14.0533976006379
3.01042180548651 9.42333605273354
2.47747807405475 6.9207915420565
7.41284665094692 14.2448474461949
6.57125673667762 13.9868513773163
1.79781114938673 7.08749826424415
4.98500992029282 12.3554850743973
6.20148306994496 13.8804165852477
8.18773273152484 16.9744984624474
7.78844930398451 16.6036631776092
2.70555264153474 8.76583360058662
2.31083227131856 4.08611611043542
4.56540970329976 11.3424383536323
8.49978457277389 15.6522743814994
6.1208559430954 13.2736729532554
5.20012523921801 12.4019287815026
4.94125080441552 12.5452863408992
4.31478575026728 7.68866834764799
5.38861345401534 12.9947515159694
6.10788097102223 14.6531835161924
5.50608629773633 12.3304004153453
6.70650930065015 14.3723515439249
5.23325093681114 10.7846397224386
4.8860248077453 11.4712966400879
5.20012523921801 12.8661851138957
9.90302436088707 19.2832387205323
0.774645164807691 2.32771793646866
4.83289001416474 13.4570611820316
8.48753087384311 17.2282835241798
3.19921930823635 9.56746339695481
5.78377899029207 13.5204691627213
6.91647664443772 14.0522697357772
6.60801308472349 14.6476031930929
4.67068348236854 11.2349119877853
1.33957596070679 5.15568175600971
6.00847171911292 14.4108418907889
4.31803867782484 11.1261773183834
8.98419889916364 17.5687981022788
6.42575107415222 14.4358278621842
2.77895254210946 4.70293795526844
10.2976570364699 19.2185622778252
2.91427012597412 9.89958301107101
10.0360044955307 20.8862283611338
3.35158484234174 10.9871835330827
0.22251924609508 -2.46479928101754
3.8533815383916 9.91599772972277
3.40504979818407 7.8728804673581
9.34060917036855 17.2875903654641
4.37155886261196 11.208665853489
7.08770762167808 15.3142118700006
8.99734604472211 17.9993442260167
3.37530681991981 11.1547127959715
2.08615664374971 7.81393641620253
6.4501415357431 14.7116263108719
6.00647583782979 11.7396162550179
3.4644672085346 7.94082267242813
6.83055177209554 13.1704122263192
5.85371357341308 13.1935125301025
6.36538028768284 13.6894293016865
5.94143140090332 13.7544232391806
0.879404168070489 1.68268994007529
5.55080597165803 11.8067807415564
7.41056550360662 16.0714379220298
4.85606633653084 12.8071907892045
6.68790052248075 13.3115675917434
3.96986245193743 10.493256407849
6.43962313755712 13.5340132691612
4.20645087746743 11.1587579533899
1.60698880705116 6.58073015715221
6.94079921426537 14.164309030512
7.65000227761542 16.0967014657553
4.08484926256293 10.7069435430613
9.02018932153144 16.9709290279933
5.04338488878852 12.3330186488243
4.30237529746596 10.1848136288281
1.82625512740088 7.4306939095053
4.25840295710215 10.7790544643021
7.68972923805909 16.4735032557634
4.35204682216608 11.683390720152
2.92014669231079 7.22537574654174
9.30958111748943 18.1730827504091
6.08484926256293 13.0218892424533
3.57754502915867 8.44434102625904
5.39099566818251 13.9353084138714
10.1879874310183 17.4090819215792
6.61516273849686 14.0641551865055
1.86332856031094 6.51796018855632
8.00843034597699 14.2287384335684
4.80528054819732 11.4111757148619
5.30412627931773 12.8019924905488
7.21446857641479 15.7047117982769
6.77640772400345 15.3889690789846
6.6787220117887 13.9879099062993
0.866375435869805 0.0214331103225685
7.36437039774668 14.8898954168476
7.7292808460274 16.2581118820825
6.54460427118764 11.6083635920058
5.91463811348813 14.4310877902089
2.65005752894304 10.3516243470847
5.77488840448133 13.2455966055453
7.72666356901175 15.654966308541
5.417203383248 11.5290202897056
6.07697999737474 11.3995987512417
7.24090652304768 14.7925368790281
8.53712878009021 16.4095181899836
8.28397874066005 16.7761914867167
8.49311644252325 18.902629542127
5.9226260254632 14.2101420099895
4.64452633241879 12.2153747733798
3.63673615044521 11.4358802231006
4.52211370928234 10.2919731554142
4.91279723657524 13.4583629258377
6.08272223801755 13.8422304387935
4.56202632672902 10.2584123630252
9.60268544785601 18.9593205626111
4.1730966746878 10.7482768449275
3.50901364748786 10.5306011818821
1.26206303415412 4.71626660565589
2.77204805332165 10.3365349029713
2.0703893278914 7.19416892334289
2.16992500144231 7.95448940132375
3.16126756844476 10.7278849978772
4.39917109381982 11.4431993641686
0.851814376774962 0.947723519767649
6.91242877914995 15.1503968240508
4.55175262198129 8.28340150081007
7.87494116389485 16.279028678146
6.51229983156395 12.7266611955843
3.52201710778638 9.29367247254757
4.0302002377757 10.7953796816168
4.97163197876407 11.7377600200622
5.91629289674074 12.9268432826617
7.60122794387502 15.7440289163229
7.78267065867701 15.5818079098047
3.47548402392266 9.77041460097876
6.04909454952817 9.44426001832239
4.63226821549951 11.7775955648921
5.05511554383105 11.1639232606545
1.59513638496274 4.17096831212109
3.33534912442988 6.65245409325919
8.53216108498321 17.1519888202543
3.38991621848154 10.1735559742905
6.47589178205981 12.4979639105237
3.49628534264494 10.7840544277629
4.00138654027096 10.0826438574531
3.38489995121628 9.40672615291826
3.00691941393979 9.64601871829969
3.65591540888864 8.99427097017688
1.35423513889633 3.27998248798208
6.95249486046577 14.3427176204189
4.94052819230881 11.5858173779199
6.36645672499515 12.725423219414
6.77893637302057 15.2354227686119
0.372866399195425 -1.10880030179214
6.12499613038083 13.5977254236287
6.95875346304639 16.0241321614032
3.48542682717024 10.6146299584572
7.64385618977472 16.3330591696026
5.53317995861861 13.0398431706262
6.54487529225098 16.1542481248367
6.09478824788759 14.8377606275258
4.75792177812716 9.90141950131117
4.61787712319389 11.9387137656218
5.79245094393006 13.7626113139994
5.99150091518124 14.4962269971479
9.39906146087285 19.1847070707873
5.57917086291139 12.8406440551501
6.7771991618661 15.6248087802558
7.58629129507817 16.1929971384579
4.06310464615283 9.38842566949066
7.21767813289068 15.5313915964196
3.2641899485795 8.49870211259199
4.56024463823857 12.3560070117954
4.15604806135459 11.3866190662815
5.31274335539641 12.269970698457
4.66447408824495 10.2422661346463
4.98255486554059 12.6807799053939
2.87698910989466 8.76364788753524
4.92197822110938 11.8693788483646
1.50901364748786 4.87482100906164
3.90170237255689 8.84550519933109
6.0546147529527 14.1442669442263
3.51193506942618 10.362754212686
1.12386990220316 4.83142536131756
7.14972289202809 13.5585434730274
2.64651717123779 9.11097605007874
4.51452045800943 9.64834526565942
4.99583236578477 13.2417140285569
3.12864872586379 8.68064227264464
5.48790185786972 13.0095601606491
7.52024090291111 15.0118892632525
5.57584523619602 11.9964524776015
5.62736214822513 10.6279749868729
2.10691520391651 5.81922700762957
5.79421589475912 12.6296434069734
5.83870939740317 12.6027998510008
1.51547180288801 6.38306008229664
6.33576549595765 14.0496264588244
3.68133681393013 10.4498679861431
0.638127318860059 1.17065860211171
1.36564947231668 5.07813409538195
6.35822853219948 13.6581810384644
1.71909917337269 6.10591131893118
6.49197639832889 14.6663586275444
7.72734451794085 14.9213422219454
5.15224583420749 12.197197659034
6.69541569447227 13.7248558730495
2.65358921991329 8.25581148263981
3.55506101500729 10.9744486244678
9.89879763220405 18.3249422503255
7.1750984729961 14.0986470223794
2.36780114317173 8.87207489721115
6.62688836448886 15.6414024919581
4.19982332542788 11.1917504031809
6.92353319451686 15.0787374801101
7.9458039587027 16.9222579236496
7.58577147781499 15.1434439307598
7.74958583577253 14.9915449823763
4.69273619620771 13.1777689950262
7.45804374451305 14.0895045488469
8.13094670543326 17.5739195089717
5.76206255445617 13.7447389889034
6.33435924443618 13.2003113805871
2.91721140128624 9.46504624730377
7.30455316285812 14.531277587018
6.26851500940112 14.0503647082252
6.15271386179988 12.8924901963112
4.90170237255689 11.0775428310248
7.21312291817981 13.0988769009947
1.73585540169827 6.27284160635634
5.77835618705951 12.7355452616281
7.54362674605373 13.8502093523322
4.74291828569523 13.7257927096366
5.07566426993207 13.0078965264561
5.74602330527579 13.0476375207815
6.35728130473158 14.2936208882699
5.04122950105354 12.6319011653129
4.60562197128725 10.1803469522429
2.54368622514264 9.55515799067004
2.63405705024933 6.4667070763114
4.64917325368343 11.9379864609612
6.77741971551583 15.0424551658878
3.39864504275077 7.93212194053223
4.93243191796419 11.6217161881842
6.9060580313606 11.9165344391112
8.70265221616614 16.7400601755326
0.551355104500364 -0.561923041708039
2.91347495246529 7.74567446926324
8.38209323662813 15.5917418486897
3.71064750865751 11.2313276744098
2.04877272291995 2.86496675576681
5.58611804346687 12.3355046273477
0.578214165472454 -0.608782533493063
4.25666232342119 11.245429575616
4.37847961043463 11.2318817449195
5.95635336973756 12.8628840291698
5.50755071509187 13.122668119857
8.15392223079011 15.1884279966663
7.31162606973291 13.5994925891465
1.33957596070679 4.77927475802047
1.2279779832474 3.03812465029928
7.77037165262071 14.3062244316072
7.51047509793283 14.9949128920318
7.52717803014486 12.8389293602344
5.08517621894753 12.5957754074565
6.17990909001493 13.1663705109303
4.24734330811433 11.7061044098958
4.48542682717024 12.0517126984044
6.00898878322726 12.8049739294825
1.9577717646107 8.07736511780305
7.0815756168631 15.2618478255485
5.46245508123369 11.1410223882154
2.89131448819652 10.520086940171
2.0383281186591 7.83966728985726
0.98874760123494 1.08522232549509
8.60943732867326 17.7156960642429
4.90244469057733 11.9205573912406
5.79059160951451 13.451457976861
2.90095967239074 6.11392414951501
4.22555970041513 12.1737373921156
6.47673062820042 13.5731935199635
4.62840571983045 10.3362577453393
5.58833870762043 13.5386710126286
7.07278192593989 15.3182730807168
6.33642072853195 13.7760697021691
7.02219706978417 12.6593010118113
1.70555264153474 5.63872667554468
0.36564947231668 -1.75489995481752
0.971985623830403 1.3322147341244
1.90244469057733 7.80190796938118
7.28753480615506 14.2398928207092
5.72519581722666 11.9702667237405
4.78579195983992 12.8988614317892
5.13150084219478 12.2116587162911
10.1834922403978 18.7760604623205
8.08051008060857 16.8292302629498
4.86485280243993 12.9774123737325
5.09889695466649 11.7936557269158
4.33399061558076 11.7210267319273
5.18799913260415 12.1327842081772
5.89388488578376 15.3402906565094
4.18464650714908 8.69919093989938
6.1067541798591 14.9502938242893
7.05001605148731 14.4557565359626
0.199122642013601 -2.06095108899653
4.1606471878543 10.3439454653638
4.601513676985 12.0542047385062
0.728372665437813 1.24290114646269
6.25404742886422 13.7880167565023
5.72519581722666 13.1319039323073
5.56095005510906 13.9287402761839
9.93295289219471 20.6973263306819
5.05076957008193 11.2230673241778
6.5218721934132 13.9835781215966
0.433041609779812 0.233875689891595
2.63941028474353 7.32018496863301
2.38702312310925 5.81870888030529
11.020764912507 19.9116207049032
1.59968400642792 7.09008179641193
5.88170226351769 13.1586644897768
1.01248616070365 1.15425618551693
6.95821807398499 12.6541250114258
8.02356245026312 17.364145127026
2.53796502118399 8.53525102877568
6.23133196834573 14.2281957512658
3.95991279152983 9.79234902856232
0.729510939262676 0.855553524799069
0.971193338454808 4.66649008402857
5.5847312810651 12.217100572994
8.18338726124887 16.5560747319776
5.52066400722678 14.8468846369236
6.17653758955345 13.0340481824076
6.29254250700018 11.9923225702999
2.82781902461732 6.44714090594049
3.32414592013718 8.62607599573196
0.579105864727762 1.36930177266316
7.31956791385815 15.4365615278743
7.55181176700706 16.4676077723658
7.77777374490486 16.1924828144982
6.33806779754262 15.2145131806477
5.22021087642289 11.9907362223162
0.62854031926276 -0.51608663934696
1.59968400642792 5.99367382171077
3.46948528330122 9.47468427727821
0.682780715224564 0.863241717466717
4.72599278204586 12.3409436514764
6.13791332208841 14.6587936056418
2.4101740873598 8.26896604681578
4.0900716937531 11.7763433718585
5.87642249535276 14.9801259519868
6.04170126735706 14.690932757886
7.45566358861105 14.336851443445
1.72917624606064 5.69139332994064
8.51627583101649 14.4694634741364
7.39192102353437 15.3350824143314
2.0752693175983 4.10694735914168
6.96722537191031 15.7877063979621
5.93781516880342 13.0047149083391
7.9476032231655 16.5341625112815
4.59427291922806 11.5378854253426
5.2932770951695 11.3004358676762
4.53700927749823 9.67969788161147
5.54796228800234 12.7392834212474
1.34290478673608 5.73870963665767
5.14880898462332 10.3992276634707
5.36052635586368 12.8772307249968
3.73918341941602 9.37607865228742
1.79781114938673 5.74084034863798
7.50907457082314 15.917660356476
9.2128611165929 16.8960900875546
5.52934044859223 14.5649311614663
2.59785201247903 7.5279693118266
3.47148763621237 12.1376933784629
5.98920889014772 10.9695841369711
10.4656622307339 17.8755033501846
7.83069802330362 14.8989475124435
7.15341561862323 13.7705726726764
3.89500426644839 11.0691324405268
7.96507385990767 16.670377062165
2.50901364748786 7.10557903398381
4.12420086271233 10.209925644866
7.66801217746932 13.8323584236615
2.57382194311596 5.84514440008885
2.25840295710215 7.25101217754385
4.46044014369821 10.0699853734694
5.54867373457264 11.961450233693
5.36430304660916 13.8539307147516
3.54843662469604 8.52147262054752
5.98097440705766 13.7468052821109
5.04875931191986 11.655321663975
2.97763218697155 9.02936279819852
7.96338519772338 14.3051302816918
12.2678985797681 21.0240144687259
5.61312359322326 13.2579275360996
6.45209865110418 14.0579813121642
6.50278591365739 14.6403290519285
6.9360036479214 12.8169776146125
1.72246602447109 5.0178183516651
6.66522657654767 12.5297303416105
4.05043472151575 11.1687589660097
3.53317995861861 8.99360175833436
7.41648900094032 12.8265509624981
6.83483565847971 13.7949375851526
3.07025720691133 8.66943691631989
6.21125186373125 11.8191792981675
6.85059557740027 12.4842674904264
2.08876785720625 7.35704886100522
5.6632570266979 12.061351386283
5.83386316431354 13.1146487986436
3.51969672925499 8.9346823666495
6.14731609292648 13.798739739051
2.33637128739781 5.2092154623454
3.53509588856937 11.4013318094475
5.18799913260415 11.8501087529424
2.13750352374994 7.92831522993509
2.36564947231668 8.22683868087993
6.19128475743349 14.5940042503949
4.1139825284257 11.8388987356533
10.1105731523419 19.8015846922857
8.36947990600502 16.1564622325023
2.35917513815613 8.99765600926108
7.66320227857954 15.2439757711546
8.48384677596519 17.0438564624324
1.38256084753491 2.4815491861674
5.62441587880934 12.7005888770347
2.23266075679027 8.05070500746259
4.68369645430652 12.2842217589721
5.80437926949175 11.8748124189913
6.1398755878417 14.2212124972179
4.66588249610472 12.5083682452831
2.3031625185391 3.61279413701565
8.04842399639461 15.6720379186862
3.15130932327497 8.76518699345519
7.72151989149967 14.2749703490475
3.30630711429949 9.79862240319189
0.777172855051759 0.502211796958467
6.27626759370579 13.6508886668491
7.97789632814116 16.4486318790421
5.0787214900114 12.2996180094682
4.7195204597068 12.4175242901757
9.50355056330422 19.4658840608224
0.452879234259384 -0.300032440218569
0.920029395262801 1.87190780635073
1.80090388113603 5.73045022117009
4.64873091272001 12.6204686112032
6.08501275001745 14.2468747902464
9.23628525838318 17.4812695954035
4.3057460818052 11.5536163867477
7.88269759612229 14.0144814252185
3.42809084019594 9.86126405427917
3.56821923688658 10.9511350700559
1.06509502822188 4.14288977884018
3.72750161436839 9.54081321367143
7.32407666468072 15.9636248490455
1.22480018734632 5.54564867068943
9.31366795305881 18.8552916302481
6.45917937717483 12.5059999282733
6.58888757567088 15.1766681824686
8.82836672078036 17.6177252854492
7.20145592585065 13.4347627049054
0.390329044623686 0.268060512950334
1.54368622514264 6.5798356125039
8.95195714333659 19.4135391938156
2.66238080739317 7.81098389868064
6.6778551377708 15.0177696618542
7.60656010172392 15.1042702084162
3.00415562949131 9.35093799585691
5.82527683005487 14.0455832854102
6.25518694335846 11.9056875468716
8.14489350960177 13.3115720172334
3.87169203324557 10.7516997898995
9.76294415921835 17.1246934733032
7.15489598522501 14.2822323209349
5.8783103457149 12.6146045131781
3.76473484074644 10.2916287774552
4.93617765266052 12.732592841965
10.6766013127418 20.1641775240511
5.97604632356081 13.8853317811024
4.1748488800816 11.480036759865
8.986301529939 17.1883053331599
4.28767686661905 10.4515975116165
2.70725293052458 6.33228840450348
6.29546872797612 14.930203773486
1.35267161831847 5.73992408380151
3.72162504803172 9.97341585381382
4.90947772715522 12.0610326151636
4.41642403954981 12.6311307320151
6.75888943272096 15.6867154009234
8.75509299964133 15.2103343510756
4.68714684767826 10.6264844684726
4.8923910259134 11.997024356454
0.671119144470871 3.51369864495279
6.34368113764217 11.9352449245622
1.94624138640077 5.25152212532236
4.2549195871019 11.6539104757542
6.67416510104985 14.5455491514307
1.73585540169827 5.61602775775409
1.24909521487592 4.9417071519238
7.64183444589463 13.2766489403979
7.92121887671574 15.674272087765
9.75831291584003 18.4865600496616
8.71941514965595 17.6987487462326
6.64795648953618 12.5649811367703
5.28966424571641 12.328795084363
3.26072053999555 8.98678064685173
7.89187715412137 15.2445881105742
10.1946431273917 18.9713975681135
6.88330123461693 13.1473018457968
4.54938483047509 12.7225387821529
5.57078984507455 11.1341694752499
5.31859495122325 10.1798212791194
4.63539722223691 12.0030772062886
3.81919653470212 11.3077535727284
6.72136529748124 13.2558048828652
1.65101193784021 2.38212729468067
5.72298508271009 12.2595915142337
7.45739792799953 13.2905639760745
5.8182134375323 13.5130674114157
9.11588398513287 18.3559267374837
8.43430745052792 15.4283173686066
5.54035161402086 10.5252803299584
3.12356433279206 9.16050603205315
9.10735792742642 18.5167759606651
2.45133793659096 9.18284426617828
4.85606633653084 12.2619190825754
6.09754597242381 14.3530743770414
3.55789075447133 5.21835188633098
4.7962143644524 12.6931762142398
1.24441872766645 4.72698195365772
8.50471205513716 17.3977939657114
0.851383877580165 0.966651222700877
5.0298266101747 12.5426036062408
6.90429881631883 15.1140613303862
4.6632570266979 11.4416940609872
4.73377148534447 10.7867824426416
6.7405332367466 15.3223759124549
6.60903663570001 14.4532241521937
6.00916109675877 14.6984520496741
6.80785026799926 14.5442151072698
3.27454839385083 8.57368918496285
7.48124490803706 15.2149944228704
5.79940616894211 12.2729093325667
6.64074549542735 14.8447004314879
5.79208247320723 13.9401418519372
5.1022898851347 11.8398372321066
3.47747807405475 9.45999558049166
5.7470568285243 14.4589027652257
0.549839747981768 -0.306696931082207
6.57125673667762 15.3267280177426
8.74419991613309 15.6952329198272
5.80814739394838 13.0626996922831
2.10175349880073 8.14093446398137
7.51229983156395 16.2405668723071
9.40032116224189 19.8407126441234
8.72587745912023 18.3259252786405
8.91277421074286 17.8001610999274
5.05377971499405 13.177412257508
7.54213897131025 15.351081210221
6.52440609577986 14.385327682606
3.75981138080275 10.3086408440137
8.32029720546322 16.9170971964845
6.41056550360662 13.5136036454043
9.25895698071388 17.1562213686671
5.83541884047548 13.6580935682857
3.18903382439002 10.0914705422266
5.66850319626386 12.8537893276765
6.66238080739317 12.8967209233987
7.49209968979082 15.9131800429713
5.8073549220576 12.988965352288
4.60971859980673 11.5963037891871
8.65892496237529 18.2085754926191
1.11718353937034 4.57010371080224
8.83399035518449 14.9008122273239
4.52885979056983 12.6544765711221
7.83188503446708 15.5439441017893
1.02186235439609 2.07754737051462
2.15048469047693 4.43358829696466
1.86488327086246 4.71714199835511
4.12356433279206 11.5560079640819
5.3989080922621 10.0973400012007
3.40703892848553 9.40677342845404
2.87547764297706 9.02355253209983
5.77650895510484 13.4489122019441
7.66122996135168 14.3347451852766
7.11310100386281 15.2125682572067
4.27912838195409 11.8466309711662
7.07845875786728 12.525879118685
2.41034110461409 4.9542416649179
5.33655805612626 11.7626697864047
5.36429765838233 13.0873903143218
5.20133226295785 11.375777770951
4.16312711118241 10.5047810352014
7.5918243897884 15.7332128602475
7.28838695918686 13.1710633447339
3.83561318209912 10.5852539370464
1.96915403304724 6.59287062713569
6.25128211091524 13.2448281307423
4.57568468713315 11.795539222344
0.52267387043901 1.12579824911911
7.56525384819499 15.4866445574661
2.78899082368606 6.90363020936309
1.33368793939224 3.95882855878326
3.50119414302856 12.1840979222414
7.53461714456601 14.6827375747121
5.30040536342611 12.8535443819981
4.64119029118882 11.1739856135639
3.16622103267889 9.00215934084575
4.78418180895751 12.0170838675584
7.54849590581868 16.6533629710685
5.30181273359029 12.6508954086207
6.75276094037597 12.0739982201852
7.02475609908557 16.0933999648929
2.5886569842789 9.11692759574292
7.07385318319497 13.4727676028011
3.66850319626386 9.69893975029995
5.41642403954981 11.8617628562641
6.58842635602473 14.3721095193257
6.52994104601188 14.4170692157589
0.994440474658099 4.50298985986009
7.24997037113017 14.3149739666751
4.84684043752237 11.9162281922165
8.32587622694932 17.2748683741066
3.09657325969505 9.50339624341496
0.235397155542933 -1.35235876536491
5.66610106970425 14.0308946749469
3.99513658808096 8.80251944787992
9.46923479366766 19.3828609731692
2.59601768923015 8.81888491207531
6.67503419447425 14.217960966359
0.320418023900429 0.0777398472320908
4.19073640661345 10.9416453924749
4.58357462659691 12.6306074124101
9.28702913497752 18.0573790184274
5.55694812455156 13.287223827998
8.95253966118127 17.0653613272084
0.318016422426944 -0.826702747822696
6.74498904109723 14.5786035821404
1.71572444659204 6.70735583912682
8.85369342317662 18.1854036296359
6.67470834579057 15.8622066448576
1.13184271755988 3.38495808872297
10.0268213353643 18.145235849772
4.35029595205941 10.0199829362062
6.49591650842565 14.4232893074258
6.15754127698648 14.5563253895863
6.8550121901855 14.5526093468261
2.6956341220751 8.8867913240143
7.74316745130571 16.1198409233973
3.31525408896405 11.5399392145588
4 12.9313445204002
5.96240664701839 14.0069999072857
4.21005311414762 11.2513745712467
7.41154357987347 12.8570205163811
4.43090282098217 11.8041744196082
5.97956810009519 14.6559941943138
8.70783694236209 18.4139436752716
6.48195463526344 15.2469329545665
2.00829932321849 7.59430612941813
3.34940883130947 10.328346095745
5.17317049468897 10.9483360768211
6.24433968173862 13.9805818449718
8.3341529339216 18.3969454170081
2.62148837674627 6.83983101987591
1.15754127698648 5.00665183691491
5.2187215658324 12.8886482901925
6.11414274776518 14.7972544801426
7.44782584651149 16.7233673995327
4.30854906508616 11.7599641877922
6.51239343897467 13.7885846693724
4.63807383718072 12.2467537150982
4.9996531566179 12.0194479416197
5.25927248703759 11.7081993357603
3.03697664779597 11.1463041912386
0.78498710902915 2.49662835960865
9.1440699080011 17.6362272775477
3.4644672085346 9.41812730142598
1.69187770463767 6.56774410599561
7.55147579102867 12.7345756123576
3.2893805019765 8.71266111226515
10.7938221196688 22.0456202098611
4.89773936132263 12.284031895576
6.46144166754329 14.0752161017752
8.84293049624796 17.8664992658944
4.07829452597674 11.4674021297833
4.4247154131812 10.8646446433857
4.91058507916626 12.2368699413036
1.49333202525559 5.553296017288
7.1673023395753 14.194503426626
5.5526986515502 12.2836167159821
0.236339539168374 -2.36215908966941
6.03984701163065 14.7306870936525
5.51606364992155 12.9022985791574
6.36079644760666 12.3444412222939
6.34927272158335 13.6417283034996
5.35131302038316 13.6526877423238
8.27576637200751 15.7871977201181
5.73585540169827 14.1130385304548
7.03376182141709 15.3017309814011
4.37957831094808 13.0910939530362
7.28348019128643 13.4073391967119
8.62143004785749 17.0858838976592
7.78483614950188 12.8986019394452
6.09134342849506 14.0121580542348
8.6256245546213 18.3836101458647
4.38517082949281 11.6733734780721
3.30536445505039 4.31080856245203
6.442759798844 13.7132866128923
2.82625512740088 9.89966010713491
6.90040239624621 12.1801942160762
2.09137435302073 6.70699603862196
8.15862910655127 16.6633208670379
6.27030467183475 13.1500559415125
4.88564944803435 12.2366585649241
5.13403133184313 12.8501009116159
6.16452019700151 14.670897903164
5.63941028474353 9.88063858269994
8.0226238900118 15.3448210483519
7.28255385655322 13.4685388923965
10.7133005865269 17.9615227673473
0.816835975068489 3.1252611222154
1.86941589018986 5.39801067185415
8.3014258436371 16.6799974725207
5.58588700894945 12.6215441302579
3.39548470185744 10.4564454002062
7.42574849238101 15.9291894960955
9.22585627664002 16.5777912042947
6.96879969311156 15.4321405398489
6.6468494490883 14.0343707102472
5.306026625324 12.4161101599187
5.77143867842732 14.2555858906909
2.25375659224578 7.15611851258758
5.69144826720604 12.1170652562972
9.32317604108157 15.9844015746878
7.28262513419167 15.0444197020701
4.56061149805683 10.7389546908112
3.47847406652847 11.4662394164217
5.5597435827948 12.1675381429531
5.98275317860043 14.3745519067825
6.75066834036494 15.0972672333448
9.52042224852645 17.090611014156
4.68800815817602 12.7253836489278
0.998001038034749 2.17077024783043
6.51035336692479 11.9437403470496
2.13194399840803 5.04644137074289
4.68714684767826 12.8606443125619
2.41850135458241 7.38373262487834
0.614256807515194 0.0802284747608759
7.92896244083598 16.3107673333039
4.30910900883117 11.1619468932216
1.72582503656101 6.15990141629937
4.2728271428522 10.2256163908456
4.16250752987983 10.885689825714
11.9150066968762 21.0768373966529
7.28895478170364 16.0854510311198
4.89712497555991 7.60940986018397
4.98005343090025 11.4976194696975
0.902444690577326 3.6654147390161
3.90689059560852 11.4593045257384
3.91939876018678 12.3017397282479
5.58265326632023 14.5494072182738
9.20468399733513 18.6170327541441
3.72498601644961 7.99652410265147
5.37129077842632 13.3175692647981
5.34940883130947 12.200088527301
4.8394945270307 12.3334550178687
5.1333991254172 10.8317718258318
6.26966617247109 13.926277980001
0.610627384114503 1.70338084573733
2.34831959377876 8.34834704591039
3.80338601985466 10.5404119792259
6.16373094686962 9.6399901877374
4.97466343820125 9.99093764833915
7.95392779376714 15.402446049181
7.63405872624166 16.7259420019482
3.57475361576111 10.5323791022144
6.21678316075225 14.7589399879989
5.96915403304724 13.4484982403258
2.52612661079185 8.23100014343786
5.71128310381026 12.9116866360389
6.91849632602112 15.617566208306
2.57195679089639 8.45046394671696
4.03494706475425 10.4641657266225
5.06111151430339 12.4279924140466
6.83444673947456 14.7171948727121
6.75601737623423 12.7708400383349
7.66117513625369 16.4478022516716
6.39627543634744 14.7598200882592
3.09267583713326 8.41557398440313
7.61646401845098 16.4311756132723
7.33387780733371 16.0639967282361
5.6787220117887 13.1335436571785
4.90281570640575 11.0710988950655
5.16653006021373 12.3499756357202
5.03494706475425 9.70725169557678
1.22555970041513 5.28657966457054
4.54368622514264 12.086132188734
4.48790185786972 11.3364460459632
2.62688836448886 8.85462514228119
8.37994480276788 15.5804030078562
5.89023714656827 12.8999301182007
6.5860903212782 14.2553667661291
2.90392818175266 9.53979706021871
5.93000943893953 13.4946733216999
3.93657633438257 10.6967264354612
8.92709963798393 18.9402806994577
3.37231995017547 8.67115257713584
6.63786657694495 15.1473884346364
5.48616978231887 12.948065719991
7.53300020966713 16.0070584102856
7.41336755000602 14.2249250008333
3.64207947151952 9.59240588739501
4.7034244584657 11.6937389164138
7.59750940047161 15.1177060808598
4.69659309895576 13.5718687163128
5.1333991254172 13.1292052533069
5.63185870764557 12.7887522581397
6.80467711108677 14.2865092923724
4.72120437590718 11.6683852411836
5.84297883178833 12.3497466761183
6.54392411697942 15.0438782950749
0.213933453798632 -2.56154723982974
0.714710487285295 0.36219586020591
5.93182849735842 13.8769063323503
6.75673592655584 15.1304481917218
8.04938781854767 17.6298573845028
0.446134048706867 -0.637694562284261
3.01517914093372 9.91168309691067
6.9793456022334 13.5541467893051
6.97410567570477 14.9669196912663
4.9383581818106 12.3915706265472
0.9888594423948 3.96746120618307
6.0359622131772 12.7239763301747
7.82684178754081 15.5696159401069
4.47148763621237 10.5965478296229
5.46522103335758 13.8457293032331
4.93110114920039 13.1146484009737
0.599684006427922 1.63432033473345
8.42858565168454 15.7301475835142
5.42238827666657 11.8948567330715
7.14066540996925 14.9428744359448
3.14505033280328 7.49476555897035
5.10659313782724 12.1044367869667
7.79336570613255 16.5372954941663
5.93926274955037 14.0415026403586
6.04254332367051 13.8075375106673
2.62868387815047 8.14775982988644
8.07612449982082 15.4265596448723
6.54962178457612 14.8212048113408
1.0383281186591 3.8487912550158
5.28568674603818 10.76656095898
5.08811549678777 12.7742123918225
5.2347253314626 12.5739029495035
2.11945833824785 3.63118139959637
8.49308564236012 16.8727874296079
5.42987342740236 12.4611075861575
3.48358264569344 6.4706706125689
0.527378356872974 0.238992299558939
0.192145597051561 -2.39658735087278
10.8777029634425 19.3675229909416
3.54653834147363 6.91748256871211
5.38834852057582 12.8144229750939
5.77582854554614 13.9569048515317
7.33614603412121 15.5229634178215
3.59418103075053 10.2073665420696
2.22006796929992 9.98018541015467
7.78872134392191 12.5543591660318
8.53668328385056 15.553009251949
7.54059005630566 16.3558410422276
2.16087055560035 6.92351849669778
3.58094325566415 10.1788542211728
8.46003051541726 17.4103549382653
9.23803722052526 16.9268392474648
9.05876189839103 19.0367936259253
4.15130932327497 12.890295324845
8.25829422900184 15.8442705355998
6.75293381484186 15.6713349627866
1.59234203108675 6.60048565937338
2.26850349313053 5.94324565887106
6.43272690296289 11.7711260496977
6.12697285625777 12.94399881277
4.48245117460439 11.4589459167586
8.34067181722806 15.8218260317341
5.67459971320583 12.6637394842316
5.72891680541263 13.9807617061424
6.93448383970967 15.7287581627712
9.0302002377757 16.8256843449688
7.81521084692992 16.8307209836861
1.02617355266531 3.91718579019824
9.42274405444129 19.4260166555915
2.35701055404281 8.08557150910532
7.31078753728216 15.5840382123064
7.72062522524963 16.9741313731196
4.20945936434846 11.1568318304271
3.90689059560852 9.97867720694172
6.22938677852661 14.399315716027
5.13091820121585 12.215124080353
5.49111306295059 13.7428568713711
8.39380295066792 17.3350755509134
4.81762325751143 11.8497287549632
7.53463988850038 13.5068273860768
1.89351156580732 7.26638483304015
3.37102264441553 9.6229233026203
4.09072317041393 9.71017648259964
1.5886569842789 6.13994666246019
7.71820353123481 16.0824446156443
2.28824496863107 7.17962131139405
1.72716645464081 5.67431653950374
7.10736597568737 14.8638477482979
2.65358921991329 3.43264074865377
7.43494893343795 13.0663901478643
6.17592374206376 13.1772013769112
5.59326182393964 10.7286590134526
0.810079200440322 2.76024814639887
4.81919653470212 11.6562830748053
4.58357462659691 12.3532129401724
3.16622103267889 11.7856391594815
0.635629392171511 1.89368308736702
6.01921947582312 13.9150073286312
3.43646939118005 10.101483942989
4.51485058751014 8.94509235127252
4.20825312010141 11.6841861646332
2.78503541274196 4.66209103564723
5.47148763621237 12.9900796016477
4.24441872766645 11.3749624702187
9.90010044843132 17.7251888437342
1.39969695314436 5.93421798785739
5.08091999538357 12.9812919820105
7.49260322600934 14.1374739667143
5.18611957402648 12.3968521607842
7.38210587675375 15.5746847438964
5.33573389441239 14.0548374694558
5.28727906206347 13.1907002010702
8.51627583101649 16.9217894334847
1.81210323695577 6.63125766535719
5.52561115351856 13.6812154593608
6.35402893805439 12.8679862274872
5.66610106970425 11.6555602967566
10.2578682983601 21.305400487322
1.66808420401786 4.82527262452288
6.53461714456601 14.7823676768614
0.628683878150474 1.79684586277456
7.07484133052188 13.6907674645263
4.60928672663759 13.9462189955937
6.40297923840437 14.9053806386612
8.33693563962215 16.9370327929776
7.109890911776 14.2822223770388
6.81968783218376 15.4221041998558
2.50119414302856 8.00736883165008
5.1834254363687 12.3058609426997
4.44523773705454 10.6408192065301
4.83909910773603 10.9836866235081
6.59165180140727 13.6723500652217
8.82449371425825 17.7966847692382
4.75241924657272 11.5553758190698
3.52356195605701 9.4958008113412
3.90615056222944 11.2637286332737
7.77967844853448 14.0352495266867
3.5070627411177 8.58077060083841
4.22259058012268 11.3095943413747
1.14253911364723 3.86328718245678
2.31748218985617 8.11127598447947
9.09764725896042 17.9800657945508
3.38277365010789 11.3030102350172
2.10097764772482 8.2939299092002
2.93395025769542 6.36341731992227
6.04708195439933 15.1446014436389
14.0133529406577 27.8519280487116
3.35049724708413 10.5542378317085
7.61719900565337 16.1856907555688
1.80418067426246 7.86377772921295
3.94629898016675 12.284634859975
8.04884312862523 15.802021900504
4.60926399288918 11.1773296809066
5.05512889587515 12.4215149279292
5.60014164165488 10.5862033288368
3.44836222816531 9.6359689326993
6.45288303476747 14.8608916983053
7.61906306246403 16.3150523645718
3.00277174925005 10.628254558741
4.65930984218124 11.8714145310876
3.89575003800332 10.276406397994
6.92481250360578 14.4168693668648
6.16665983204186 12.3703679011841
7.78100656312735 15.5166469278849
6.10659313782724 14.3087639190055
0.187767747046025 -2.74367872334234
4.77367179580132 11.4588585121715
6.27024140973584 14.2273300090129
8.53939745059925 16.3812690847428
10.2687179685834 16.6808393870051
4.56541907750608 10.9327689663241
1.59968400642792 6.21003916933897
3.85798099512757 12.065532246166
0.98449119973495 2.13923379800265
8.42774089056936 17.3428355936117
2.05177364972405 6.33725513802693
1.9804472025786 6.32173559366378
8.64816949735537 17.4110093668574
6.88562880041659 15.3576942412432
7.54997714277182 15.9130244128969
1.88151403270773 6.34578435633829
8.28423400246549 13.7293746712317
6.28932090870036 14.4866840137795
8.06675158488671 14.8782269583637
8.85632975281079 15.0631822283912
5.83891299056025 10.3864106788065
2.91427012597412 9.10836859994157
1.68153576041621 5.25420973078851
3.71064750865751 10.4237176696322
4.5070627411177 11.0220296158913
0.99176427347476 0.559900027352439
4.36564947231668 11.3143099678385
5.35120971460892 11.7150146554223
4.93632264057987 13.2217663918948
7.5827644163557 16.2302126122291
8.56932983418134 16.8965613611235
4.59509965226574 11.3097771843455
7.06052966511587 15.2074856908588
6.41056550360662 14.8492021653197
0.240196889060058 -1.58979095394049
8.31194039379259 15.6013648802927
8.04917834675997 15.6585198554883
3.27454839385083 6.99267980590114
4.81091762255603 12.5418026975705
7.4117391155815 16.4116323589591
10.961013736723 18.608014128145
4.96667182393394 11.4164439626128
9.4061395792977 18.0989798103521
7.25579121840878 13.2514643791396
5.58149030881435 12.3059938199082
3.55033241345884 11.4452974959052
5.92545173299157 12.2058039755818
3.45032302621433 9.11128485088574
5.06807546205315 13.666332586318
5.43526956796331 13.4610903225533
8.19881371980327 17.6398659096701
2.711901480958 8.70528642472418
4.0302002377757 10.1432853924345
4.31022824476076 10.7201024346145
0.884101935149904 4.40272968518907
8.24053450408284 16.5765898677792
3.7308489361505 10.9440368578586
7.61181929542249 15.0779157451309
2.16268103946771 8.37254163367578
1.34831959377876 5.54676840217975
6.94341647163363 15.2572945368945
7.12714116594238 15.8775790411046
8.17292748960384 15.7829520326479
7.44797330778964 15.641729503279
5.45437839091101 13.7320876411612
1.51679099807958 5.85595642630121
9.47134693657074 18.0293822720825
5.83774921391133 14.4230314966896
2.90984693893993 10.6974556803053
9.10796142243956 17.5018609240754
5.00415562949131 11.9429886323457
10.0100473246816 17.1963637053481
6.43616696571617 13.9528607193955
6.46419699208602 14.2110032531821
1.52518226833872 6.3498189251834
8.69088443651859 16.6253784069367
5.03866578865266 12.0248571974401
5.00148354820336 12.2698156304085
7.97437046326923 15.9994276122178
4.41902021631823 11.7823220543567
5.09235057615997 12.3233281480399
6.11173758737336 12.4718306022618
5.24295421120641 12.6457156358159
5.94485844580754 14.086499623215
4.13750352374993 13.2573732234258
6.50413142610811 13.2354264616348
6.39917109381982 13.509137439591
4.42005738030315 11.9866176165622
7.45127452560526 16.0524283454693
1.23351053955433 5.15270387299199
4.53955015916033 11.2156026314333
4.37263070147322 10.4935643434471
3.09787006431351 9.67623055185077
7.91040057951246 15.1179512140538
6.0892569340088 14.5305453084695
5.46823239999114 12.5462730503182
9.41867908573913 16.4308832496528
1.8263803015835 7.75016088406732
5.27969985949806 12.8440836908893
5.67611982552924 12.9436602312903
7.5324608284014 15.8145125094714
4.60926399288918 12.6290942885845
7.78775190463652 16.8353444084509
6.97754412916697 15.1585316947106
8.41788496380215 16.3466427048493
3.72833917319649 11.0115557011939
7.27969985949806 15.8790226894625
7.35436806855144 13.5127978801224
2.60334103003601 7.07650331229076
8.19452958080492 17.6190172985991
4.47348721385872 10.866056693729
7.8793004791217 17.0500824764287
5.06777107786162 13.8546624516435
7.16818840687508 15.0729524888359
4.3613364794456 10.9446616914736
4.88564944803435 13.1728587133698
3.93763411903963 9.75284647083621
6.11654390511429 13.1971509246405
3.99712562047565 6.2302468042738
4.17975601080201 11.038057794829
4.85912857178166 12.2622381195549
4.65799171048526 12.8871145069352
13.1595434749199 25.6669091970892
3.44727400421106 10.3374567500641
4.76798068372346 11.1931916407278
1.44115656024273 1.57549707768059
3.52549069302996 11.0360695964602
5.44651074079097 12.4746786698713
10.5812497671647 17.3206237122861
7.77001580190673 15.5966660565925
3.84799690655495 11.229970150162
7.62688836448886 16.6465710401131
8.9393305692726 15.3454643631181
6.46232923005021 15.0118668060495
4.9613383796309 11.9431761771947
7.28952238082216 15.1530892814497
1.33077901246963 5.79662456026553
4.20344212759509 9.83607153255421
2.77367179580132 6.93619122482227
5.90707554465574 13.5314136156138
6.49812810064345 14.6216415060246
7.01500754473478 16.9258921306419
2.9888594423948 9.40050727759337
6.07895134139482 14.0318155191116
13.2271214623549 25.2557372371125
5.59395128394841 10.8033633461467
7.16087986183931 15.3094277989652
9.7047682393626 17.6511258309423
4.88414703181849 12.625196243698
7.94800774860994 14.3134551634984
5.81919653470212 13.7919297544361
7.8228497466803 17.2999511604394
7.82281004492064 16.4741523017206
5.53054139350541 13.6994804277186
3.84026954453034 10.6928413928359
5.2187215658324 13.640863985843
7.01672258897015 15.020723093749
4.67807190511264 11.9406755274207
6.16009016902528 13.2949366604624
6.98483469772129 14.1607869959007
6.08827861454937 14.3715470481171
3.67546854493392 10.8527444013719
4.4112071964499 10.8251175613048
4.62058641045188 12.0033795394061
6.00286174181525 13.4424440498386
9.49920993105905 16.7480928697835
7.0888493815213 15.273468310911
9.59514413314657 18.2806440699936
1.12178055348044 6.23995632969964
7.80948370396705 16.1076714958893
8.88120810525257 16.2568541401558
3.20524813038577 8.73928427679429
7.83938696045388 16.9116410569474
2.78695015675497 10.6971741631679
6.2673629270553 13.4376813933909
3.68326457433296 10.8000905051329
3.99784127921869 11.2488104648625
2.09945058902675 7.95853275426561
8.36045882502645 17.2106575637605
9.1067541798591 16.0844917573322
3.61425680751519 9.81862085636512
5.4002042257281 11.61281555627
4.59418103075053 11.409731846357
8.14865256948348 16.8177724694742
0.422647032839969 -0.965507323559553
5.20103060168317 12.833643932775
9.98197337034727 19.9759348874798
7.08729963122235 13.7201713082977
8.01680828768655 13.8898031268491
8.75791562570398 17.1938086324732
5.04540264441937 12.1268868482936
8.23557242659283 16.1840033647661
4.89313814920348 11.2700348147518
7.0815756168631 14.0557436118744
4.15255786947222 13.132131006107
7.81111529263113 15.8220754714341
6.88686901019245 15.1837626176199
6.00329085991504 13.5215169620334
6.37907173263041 11.0812479273041
4.62595381351657 11.0482915393265
6.20163386116965 14.4265741827891
0.473966700388657 1.20067392956126
3.23395883429389 5.84508183591474
7.5404630906943 16.020825992403
4.54849827701292 10.3429970524689
6.29575127694704 14.5165923888159
5.7501529632863 13.5772594990942
3.33298328339636 9.42579702490403
2.65182445511723 7.41467502581582
4.59503995963832 11.7318647049851
4.83332995933069 11.9277817611929
4.4091297912296 8.74475883649589
5.31385977645493 11.289467287569
8.76398580259647 17.1864993884651
2.9719856238304 10.5714801759
8.26739894355801 13.7342015206192
7.74814123166996 16.6818564843488
4.48938484073892 11.7715480345069
0.871540402046638 3.25336368935402
5.99182705378604 14.0024743470251
7.79556516540611 16.8541915999354
7.81594976848375 16.1867301567127
7.68294543994791 15.0901916232056
2.16735792773851 3.09971336386674
2.65182445511723 9.00310862237638
1.81683597506849 6.17402463399339
4.53174133954555 12.1680908987814
6.83357128818733 14.4874294574859
2.05978122832542 7.2819768753559
3.95562755558451 10.3545011357765
2.74581651174847 7.34198108099032
4.62376783655634 8.75640697805284
3.0900716937531 6.8246720774268
2.31078753728216 7.32156511722536
9.55569435646886 18.8217213986896
4.43244553548407 11.8995951927033
4.57568468713315 10.7612865818671
14.4815415288168 28.592460714604
3.22911459759176 8.23092456004872
3.74488143504457 9.75318884902562
0.438047126133714 0.592745021020199
8.96979583110505 14.5231400941698
2.81685172492838 8.31330570170911
6.31050791812422 12.5719772492585
6.89817113655533 14.9407311571757
1.57382194311596 6.5465871174078
1.15614765716015 2.78215715524756
2.57008922423963 6.62193914851713
6.81111529263113 14.7551887814328
5.99095486039699 12.8157202564369
4.4928392173803 9.93652917051787
3.243247233456 8.71478800860503
5.67704413909874 11.9841416227759
3.02339184835423 10.9250010544017
6.24031432933371 14.7836102619192
2.37391585785622 8.94261785846445
0.580665013471165 1.39129375192255
0.875175159478541 4.06091658810331
5.03291462247273 12.5863727094344
7.65535182861255 16.3812383858555
0.360818052761853 -1.00114662814303
2.22318489322723 7.36915107440654
4.81328787781135 12.5972897684616
0.19049330356445 -2.74905519847337
5.52796293530311 12.8151721015581
6.41482896969133 14.3426305276543
3.84413839919775 9.6925953329791
6.22079873078505 13.1862169126207
6.43257402059266 14.0244662717211
5.39363796753081 12.5088481172479
4.62419089712609 11.8380712635065
5.68477558895245 14.3046564237786
5.09884190338083 12.5468301241011
9.54061985882053 18.5139435645075
8.52901001340501 16.7405467289527
3.83794324189103 10.8023742138895
4.37370174461141 10.642552540637
5.60872282392785 11.0589066244406
8.08629875005297 15.9480106791649
0.336678893597061 0.168170800441515
0.776136389619266 1.17001080163234
8.12873040648313 16.0232654515897
4.67041330578059 9.73391179324073
8.31820071459094 17.672128287965
7.67991311370271 15.29438630094
9.05045627973287 18.2451815377594
3.40494503110651 11.4491622141572
1.66756029253268 2.73782498825039
9.41351401898609 19.0455902095632
2.3138262963904 9.5804899464209
6.52488823966969 15.3137481972977
6.08952422591869 14.0515376887026
3.01655117626385 11.6769782840695
4.63762807940152 11.4362293056748
4.07960785792078 12.8481026178297
5.89400432777667 13.6166403748398
5.51993860955414 11.5324060253183
8.78629476367901 17.1075000375534
5.16990342250895 12.4395064097167
7.05267421654586 15.9487403307607
3.70979961263493 11.9976829576132
5.37851162325373 13.6655986133943
7.78231782907314 15.033955216456
8.26725127018249 14.6611721396328
6.57405491768907 13.464140087706
5.27855667794785 12.9716487720116
0.311771365809782 -1.38628406705844
3.33847927115121 10.1750927434105
1.23289685777123 5.81781155955178
12.5519058765306 22.4755929069977
6.13797635765625 14.0303929514458
0.375862829458781 -1.36434571234766
4.30406167409385 11.4826990194705
3.56540970329976 9.55909702945431
1.33909352000705 5.48817845764939
9.24148820656763 18.6143687526426
7.34087719768835 13.3262610135208
0.584370504389136 2.18319510798775
6.25825798448072 12.1658959320965
2.78480998157747 8.82067819831027
4.27855667794785 10.2717108600725
9.10697558330482 18.8745103848385
5.96950828597496 14.4645364046928
6.05494863285257 12.7454014952171
5.54819947584355 13.1748185245098
6.90327934205614 15.2937142664483
5.06410018043561 11.6201566692766
3.93110114920039 11.4666046072235
5.25084499682588 13.0507387896458
3.66588249610472 9.66480820853215
5.98378291514186 14.2747418306203
4.71867776398138 8.26164950298883
2.49530157510536 9.79695775850757
3.59968400642792 10.2883388050411
7.35178867520631 15.5345624251468
5.8433654578233 13.2784242105558
7.28226871077882 15.7487375261389
8.9629502693992 18.5203306022112
1.23972703234172 4.00000537676041
2.20885336768273 8.53965570099803
5.32054022076312 12.4616119156757
4.21663394473713 12.7932904351627
6.33847927115121 14.6243452896782
10.0041740002214 16.8079419502881
3.13371526326023 10.9148864609209
7.20945336562895 13.6123827894798
6.52356195605701 14.5863043188861
4.6728604784673 11.0847491331911
5.14473666935148 12.7419315876615
5.54439978300446 12.9574378180395
0.286790180541945 -1.51351592806274
5.47323741816233 13.9400800376022
2.96347412397489 10.3738498326207
7.14536392807479 15.6569444309061
5.80755308084384 14.239689291082
6.96516268213585 14.4034005005106
7.56318160240764 16.8586892194588
6.89845023280787 15.1495272254953
5.59257203428228 13.5739742796153
11.4014854116507 20.3474933752733
7.06526076951001 14.6825503103193
6.95070169008901 14.2268878059691
2.85261353462532 9.09059520245739
1.59968400642792 4.76926203860566
6.22837471602219 14.1399645657109
7.23899257473747 15.0811503624381
7.61374697123354 15.3262037644513
7.41271639679002 14.8823190654159
5.27941414902265 12.7994410330524
6.81673753454845 14.9499177297068
9.01004388072883 16.8673017268032
5.4437086483678 12.7431945080148
2.64474372904657 9.22412553240864
9.0630216539452 18.860463502457
9.24185484740949 18.8595327201734
7.6778551377708 15.4240749904024
3.09137435302073 10.2251834321814
5.64030056248909 12.9748925835359
6.76400392701988 13.7782889330216
6.6141435261331 14.1545156811839
6.99086761205002 14.1159145549547
4.94665888912232 12.8991250444366
6.16002654037607 13.9351339859255
3.73335434061383 10.0975963025142
3.8371669733542 9.52083780482605
0.657323397133792 2.85193385089928
6.68186007086849 13.560637184286
7.6560672737256 15.5462414244646
4.35971577711351 11.3993995566196
8.55260998762608 16.8649273521597
7.90935217362097 16.6966775761735
4.74374694455827 12.2748101577562
6.94701870831383 15.9723736619555
1.83250057023178 7.26910911085901
4.15567451583637 10.7445009657315
5.18403610094539 13.5908007380485
6.56283652547739 14.3263908435899
3.88522892918246 11.1276433523842
6.6162943528312 15.1401344901893
1.98325673616542 8.74412257490981
4.21364637887163 10.5007270518099
5.51436507680696 12.6171664716545
3.63673615044521 10.0644399871694
9.33864999824725 16.8235344818188
10.3710058843851 18.7683504655863
8.17488728180221 17.8032707705523
1.19539605888019 4.90686841418097
3.8533815383916 10.1712080599921
6.88546173154968 15.8439931298058
8.97701566943912 18.7296638861075
7.85381336091234 17.1358183832229
10.8255094192127 20.9475397228328
5.46572336450502 10.9589471381342
6.00736802924322 13.1511599483622
6.20831315609904 14.476827970083
2.40179847578965 8.04076627028645
7.06907749096299 15.4749467503118
4.09397614820901 10.0891808031028
4.89201731912699 12.147642965655
7.44141197230693 14.4353813383269
3.8747213152843 8.61906196846956
3.85184512180242 11.2236089186928
3.60698880705116 11.7111919697649
10.3408087407835 19.9085848037368
7.51666979884895 13.245584984233
4.27626759370579 12.9801043247592
8.78385452735954 17.0031009157789
6.69699854584978 13.3176673163598
5.51490155665665 12.2763964178303
9.18587054686378 15.3436998359165
5.27052894238072 12.6227031077383
7.22370471643636 15.0672631483142
3.81401397655838 11.794615934108
6.52922029909886 12.6486885387032
6.99557148846736 15.2729481594071
7.60322688825496 15.8019065116791
1.70183905104025 3.63427844037946
7.66270945199937 17.240752792201
7.9203757606082 16.260873763562
6.43051688445816 13.2187141388784
6.77458434848086 14.7606927410606
4.8893986576311 11.7629421046488
5.1327666418293 13.1063956436893
7.12698238374533 15.7129402748599
3.52356195605701 10.0091287895393
4.88902417481501 12.9558530084503
7.07532856734159 13.3057083439243
3.671990074193 10.0641539409566
1.22555970041513 4.98139521498876
4.85874614764664 13.1727835802271
5.0168939813126 12.6431754510373
5.67525138605026 13.390345721723
4.70043971814109 11.515936631799
0.975658402771126 1.86226035971379
7.2991375553703 15.1677811116553
5.5077946401987 12.7010856261016
6.40651573898174 14.7108465856816
3.04140474654678 6.24506381200548
8.74165755268862 17.6409426737616
3.78900688048149 10.4267436454235
6.45157126502089 15.0024159247533
3.89298875549506 10.4659842539641
5.25811299728992 12.0799849057366
7.56862850378508 16.366773781082
6.41343264916633 14.25434293029
7.52030135398237 16.5034641159758
4.79661372640399 10.5583568751867
4.89761278202051 12.7929923182145
4.91992675252213 8.96847067271379
7.39568242611471 15.9367697036378
0.318639443830637 -1.90762693863532
7.04410656057164 14.6144232237197
5.85931974584155 13.7173747368244
6.09965612431042 13.7189008033711
4.8886383558644 9.48015020925743
7.92631880581179 12.7244950533675
6.55222571430916 14.9923849872936
2.15018470710195 2.78766040786797
3.77286015300022 10.7534420699753
3.73335434061383 12.2589797708104
3.62419089712609 12.2289463114584
6.48406374822411 13.9951553068791
7.79636413813963 15.8706677471816
5.35742207501148 13.0499324895502
3.29843273585318 10.9590225092254
5.44268835480272 13.5405265217575
7.37304381667943 15.6801902348706
3.36331127390677 9.99974029424906
3.71994162305554 9.07476236107158
6.28767686661905 13.7783016381602
4.32192809488736 10.7572155566317
13.018516726874 23.5866544170365
7.05026726808386 13.7737432449
8.12284790077645 15.6138443565829
12.097638472635 21.5797308059015
7.91691249224542 17.1017632901626
5.7470568285243 13.4577038774442
5.06774460663583 12.1264901555923
3.29278174922785 9.7350876106756
5.17392693199981 9.09172648122802
8.21014492863169 16.790177104612
9.68470816668012 17.8256078161826
2.78980949248599 9.03278405048719
3.99652780809319 11.0040506194826
4.6905890086691 12.2323998490094
5.27540824986569 13.9460516487401
5.35267161831847 12.4131717932644
5.99426639380831 14.1229374597717
2.47148763621237 8.04202933610432
6.42200005536785 14.7195971828561
4.61742508025086 10.0534336637489
7.14465824283188 14.8348011712392
3.52452664685918 8.10277905668525
2.55494770990042 7.82659357467672
6.28398728571889 14.4234929024775
8.50892225766081 16.1927193786054
8.70193286018111 16.1673965497548
7.39640718330346 16.6831481078187
6.50143914515887 14.0847499451859
7.90434374928817 17.9759303384657
5.85011084737334 12.7697819513766
5.22131792691846 13.8439104383219
5.12674417767843 13.506595417539
1.77558546434284 5.69699948762174
2.30050673995688 7.08964661306342
0.595870842567 1.37704215984255
4.02240195925255 11.9233648307207
7.44249696940269 16.4758706953864
3.96915403304724 10.9319577888012
2.7962143644524 9.41789540263942
5.75775565349143 13.2629514294318
6.55741951649854 13.8502122591186
4.87547764297706 13.3095906131027
5.05082648660991 12.6887747110063
7.85826845313199 16.1099946937373
2.53413824164347 7.60459731999476
2.06244057477591 7.43811040681819
2.82781902461732 9.39157997669471
7.86382411566523 15.1179116713395
7.89784545600551 15.1094290801563
1.35839626195665 6.2985753618518
5.18921634005107 12.73766408176
7.17400378351352 14.6986758124412
5.84664760252364 13.0527921060091
2.54368622514264 7.00438614719427
7.65160370765434 14.5656488082747
5.42959794005687 12.2082390824744
8.01397753871229 16.8550273143944
6.92362461136832 15.4332475864556
4.44574707334964 11.8954502084809
2.41434372910876 7.78930752342217
5.80968750617346 13.6100651321817
5.45057682075116 13.7474331807953
6.54932558586835 14.1449832541641
4.20885336768273 11.5093472774756
6.34327524570722 12.4657431753783
5.67850534211181 13.2381223066068
4.88677523431144 12.6613320091108
5.86770642315185 14.180621748577
8.20825312010141 16.9835560441744
8.47451716417449 14.0229559790131
3.66150405559415 11.1132142919142
8.31309232979178 16.7232016073415
4.06310464615283 10.561269213528
5.82312223791592 13.3882955665619
6.3381569601174 13.6855903943625
5.04417551263921 11.1529961223552
5.45564335814759 11.8848605151943
4.89798504238663 12.1267133988316
5.97727992349992 14.593015570013
1.09693648250296 2.95817476491367
7.88907099048327 15.4981448913714
5.15473088274749 11.3335356643586
4.49234624111003 10.5195333433542
3.48641734903606 9.07323636519734
6.9231674691734 11.6305070345536
5.04674624874548 12.4092606384553
4.12674417767843 10.2136635489909
1.62148837674627 5.89062593139682
3.02339184835423 9.2057606150819
4.51047509793283 10.986588383205
7.21402016311625 15.8768898817777
5.48344374089114 12.024197731849
1.57008922423963 6.22446943133539
3.38170932321278 9.02085573481849
4.49874183062288 12.9990945807489
2.35049724708413 7.05365862673607
9.54934039724812 18.7121890712581
4.63762807940152 11.3269454308146
5.2641899485795 13.0975241831115
4.97127824698814 12.3800924450262
3.2184235191335 9.72746792329387
8.40543671563749 17.4359609566438
8.24434553714106 18.3939674593962
0.88950349540279 1.68311204227053
1.22517999386184 3.19382918473026
4.13497912233439 10.7571889146992
3.89694992081678 8.33804506815324
7.17261982952038 14.1547933238141
8.39392667564042 13.8851888657586
6.63796241064729 14.0428122018422
3.55694812455156 10.8012200595109
6.11989882560725 13.9967459544646
4.34613864847924 10.4399283670712
7.58438438208353 16.2787034254958
7.02008415814428 15.9429086754781
4.20645087746743 11.9691028788775
5.62531545485775 13.2572576434175
0.344129262746075 -0.854443343353106
3.1870855526005 10.8188205219928
7.02552292357538 14.8741565048511
0.720244784554413 0.802119537811248
6.22824741813832 13.7856377096792
5.11457845437041 12.1199029078899
9.43256823900865 15.9159646273505
6.0864833040117 10.7471373161165
6.68477558895245 13.6773560499929
4.03508922854197 10.0809943810707
4.46848306371184 9.25049136837634
5.29843273585318 12.4166906018242
0.668328630949243 0.609868722538768
6.41837160998582 11.9612768723808
1.32254942970401 1.98862635215525
0.562594687692702 0.705974605574281
0.969890781458811 0.877654033260001
6.41564427462268 14.3948481088294
7.4710054483785 13.9157645009697
3.64385618977472 10.5226841650708
6.53389873055454 13.7281076402613
3.1931651867172 9.45864064999889
5.86237509055124 13.406024640544
1.03589455883402 3.51367786013052
7.12936228372562 16.7838128929504
6.74788311436641 15.0361657675681
5.41252099350194 12.0171736334548
2.4614479642358 7.51835533908511
5.38887833881199 12.0972607026852
5.7548135159053 10.2831225750732
1.49726843981476 6.4101710527105
6.55659447948522 14.2244929671122
5.50730674873619 12.6240736643867
5.28625563210268 13.1266356119879
6.89024088873003 15.4518097466907
0.435505509457972 -0.53587382575638
5.48068520057493 12.7756841513496
8.65452587390923 16.1327699367331
6.6667565918848 12.5490630317952
8.89619219168633 18.4528155646179
3.85874614764664 10.256533210243
6.85778964357336 13.6115359537281
7.23409447498597 15.5846263868546
5.17269675069237 12.9260867552694
4.43972541645836 11.8972634233993
6.62610212403293 15.5190563186339
5.00691941393979 11.2593734207897
7.93758885304835 15.8953421981953
10.4351092596081 20.0808220284124
5.03967832469204 11.9871772183222
4.59968400642792 11.9532211377157
4.47448596435959 12.3953786118788
2.63226821549951 8.272541180729
9.19071741566284 16.4025661880617
5.17331197246753 11.9844683297407
6.93491564255996 14.9666038587644
4.74001422568194 11.4283927607155
4.243247233456 12.2848185144066
4.16680812841038 9.39895040338907
6.32151187282142 11.8043090570787
6.67633685374189 14.5169101468455
6.13844903664509 15.0069322062232
5.86979549683351 14.0274844250214
7.95016330407422 17.4745713314366
7.07179236657039 14.499099589214
0.629903552276136 1.43223295734345
1.97481166790917 5.98919128434009
7.22822669416386 15.8589657667275
3.01517914093372 8.61139856506833
1.18508583975387 1.15649220946592
6.69712796532487 15.291114804286
4.00069343670688 10.211029859494
6.30938889922702 13.9552301009933
4.66544524953648 13.078560090518
3.4236815936881 7.76343509269977
5.65226584873881 13.254418569031
2.33957596070679 8.54771678510047
1.77204805332165 7.53997446204506
0.329543148074622 -0.631749925999121
5.64651717123779 13.8753839251213
1.34115373051809 2.86215805962307
4.56447197493337 9.38927044328957
8.07624004834196 16.9612472855102
1.81683597506849 6.68230661168729
3.59326182393964 10.5062297424394
7.71630503984442 14.9554384734157
6.19574129324645 13.2595600120676
6.79141337818858 14.1207471555233
8.88106688608244 18.3547168883111
3.08223094053591 8.28498552791689
3.16622103267889 9.10813805680901
2.00553818354143 7.62562215875378
7.78075425990695 15.2503199071703
1.43554653882281 5.91136837940487
5.5526986515502 12.5434281188485
6.45095742886335 15.1900233683001
5.31831684133498 13.079047628902
2.39548470185744 7.04465739415319
2.07829452597674 6.39451663706978
7.51503261190835 14.487397052485
6.23678695583838 13.3154826303498
5.18434133633019 11.3609661777955
7.44039005263191 15.720329544668
2.80354498575652 4.73573966014751
3.33188156891679 9.07043045319808
5.31358075217384 12.6951019415869
4.77448298223871 11.7637729764547
5.85778964357336 13.3514839110413
6.30756864028398 13.6023350728554
3.34067181722806 9.05180493490664
10.4201373244143 19.9726515670038
7.94007637587566 15.9685669599636
3.91500600716369 10.5468351704308
0.459593030031613 0.0152856405624649
1.52910975272677 8.28667115554552
7.46735473383743 14.3190549814235
6.17073089757924 14.2714171673437
7.10465922997614 14.6190017701448
10.7097929864851 19.8712606039645
4.36511105281392 11.6225236153184
9.80711957314232 19.9176924424467
7.33081692683536 15.5943796877828
9.03720902196751 17.9798198336505
4.65314823105432 11.8266704424486
2.40389694167364 8.50819069428049
3.71487952999928 9.50389932233259
5.66150405559415 14.0909411907797
4.97115088231411 12.1694377372113
5.08692744330452 10.9349369284888
5.88207112468032 10.8242566469763
6.21499154917038 14.4500625644997
4.95097080777191 12.4858534402257
5.75694116093144 12.3490523733389
5.05538589864198 11.4595588566477
7.50186779879586 16.5594239458793
5.69359417722669 11.9827784028238
3.54368622514264 9.51207598976298
5.24031432933371 12.7527968140095
7.62761806144174 16.8088369198229
1.9804472025786 6.66634078483892
1.69530861003794 7.60897009610192
7.11117580585783 15.0259451846386
9.24949639405944 17.6659122835382
9.29476211335609 18.958735385045
3.92745889773066 11.3570573881016
7.18609518764905 14.5490059882888
2.76879507552656 6.72639711152929
8.46672750238505 14.5397862391571
4.65667237336461 11.2394899757752
1.0293849254958 4.45883974162077
9.35061624275729 18.490104897315
0.797811149386733 0.169752934528054
5.42730446244008 13.8143296682939
0.954740350837842 2.70836160036025
6.16930833332397 14.7238237454859
3.93255547900187 10.3709203272423
2.85721543658433 9.64301889122975
4.90466935569184 12.4856181819
3.21907914061304 6.09575371473234
7.89616936515084 13.4052182981532
7.58085283283741 15.8171316690862
3.011055188509 5.30774132155986
7.89295140465064 14.3618448148857
4.2391394961736 11.7823229336049
3.3624159370649 10.7405421367614
9.21046529667448 18.1852236488356
11.4035106761293 19.9091904929078
8.20577445561825 16.4569694515851
3.32967561276698 7.44734744948058
5.13086752566096 13.0512916931701
0.589173457820416 -0.257411475606902
5.54558826238701 13.8545791699597
6.38954033810819 14.973767439082
4.77031268914094 12.6449802586097
8.4462330035342 17.2887797848179
6.81322570835449 15.2251632384951
7.50082656180251 16.6771957414217
3.24792751344359 9.06325919837331
8.36140396921432 18.1417835892687
5.65182445511723 13.6305863986213
7.18013867838359 15.5475832139316
5.64363421961645 12.1638470888933
8.08909392682927 17.0933268454526
7.54760643310864 15.9294997861343
8.72982987146526 16.5432234189447
6.63729367065962 14.3776804118948
5.79441586635011 12.7091013495803
0.320506895372468 -1.33635979938755
5.00450139223494 11.7748690837077
8.5833721166898 17.7070249525829
1.61787712319389 5.66083934019769
6.65755206548997 15.4086629196274
4.76920209909842 12.0508388540759
8.43699976410219 16.8706478942163
3.19626807068431 8.81340676654929
8.98590760210159 17.5095382120057
7.64007804455221 13.0054782601476
6.89575003800332 14.4481059136182
3.80497489120566 9.97204395665672
2.98746080433965 10.2965105584357
2.72078358108405 8.29153275556009
4.74291828569523 12.5099831123726
5.01139930181794 11.5826183697345
7.32511514761125 14.4832268556605
9.30088050435981 16.7298839255997
5.27855667794785 13.6309474839217
2.65711228647699 6.78498398857865
1.31302254166547 5.08234521069517
1.97481166790917 6.02775634566528
8.63131699411438 17.5857751495273
5.48487431583256 13.481626228892
5.85836362211321 12.371037845205
5.67068348236854 13.7524175260512
8.77886057800067 17.1523146014554
2.77367179580132 9.03699580902725
9.55784658244956 18.3664468239201
4.22615279190997 12.5423879200418
7.00484707213138 15.9823334463734
8.937294589481 16.1918283257555
9.5680351751034 16.3598940593015
6.06509502822188 13.6082259159501
5.80557026711653 13.0188584004341
3.11205850719247 9.57748332662704
9.99258979069695 16.6129519755886
2.51679099807958 6.01322519633399
4.9031866268451 11.3538444859479
5.21215027271153 10.5218163137065
6.47761506379938 14.0744228686276
3.18830353075717 9.97807043351938
8.70203945407387 15.0745111057688
3.68240042633414 10.287690975543
10.1692143646491 16.9872890642298
6.15878444383711 12.2562638356404
4.25898270195258 10.1321581816526
2.08091999538357 7.17512511154996
3.07960785792078 9.85899564271547
1.44115656024273 5.13294317677219
5.98413359454098 12.9332092932288
8.58416463624453 14.6749073640897
4.77772317459654 11.6472767043052
5.29815071160424 11.1746616570543
4.92855253900164 11.63336919311
5.09430104293866 13.237783864721
3.99304723935823 10.4302680153368
8.65027851309617 16.8986649101962
6.11830221738665 13.2909256471105
4.50364229403328 11.5880466162325
4.09332613916856 13.1347352027047
7.28987701690489 15.1193459684292
8.23902930649923 17.0958254181182
1.87547764297706 6.627296552931
7.58911813021247 16.7931582682105
6.95401730486014 15.0684144139844
7.06939812548835 12.4858910989942
3.61516273849686 7.90589411521508
11.8254059727356 21.1863136280093
7.62256773994835 13.2536434647283
4.57475361576111 11.9832816388184
8.87701271400524 15.0334735592243
4.41226041460827 11.4240722431423
6.78740031568196 12.9827812510214
2.82312223791592 7.8936533808975
8.57134426203427 17.3290578611214
6.62216448159699 14.6391998067895
5.22704197224067 11.2986319574006
4.38330551925341 11.7416785493169
4.24441872766645 9.98564034175084
11.53972995128 23.2510500515235
1.29956028185891 4.70743733753101
5.36745709141051 13.5917979498295
3.57568468713315 10.9953356808464
7.7466951796017 13.4172909025347
4.48790185786972 11.0604865245097
1.21603692629662 5.66129328387195
6.22585627664002 15.0541037137015
1.78820382171269 6.48665240214228
4.77164183199252 11.819182940712
1.93763411903963 6.60121243735873
4.22793060487788 9.40146013786384
7.51679099807958 16.1261500443768
6.65722224379886 12.8994335919431
1.08615664374971 4.42341700919682
4.30068694731319 10.3331804250159
6.053445564433 13.6630336179744
3.81210323695577 9.43788467514274
1.50901364748786 5.89883885831572
5.12005838929053 13.0054348748104
4.08941992277256 8.30090873778407
3.14630430510378 10.3245662804224
4.85184512180242 10.9579907848355
1.2350200296642 4.94359539945736
3.88585215440766 10.2316766275227
3.98465945386551 10.893361957484
4.3146574881537 12.1413371450064
2.18066200328768 7.92374418157112
2.06406037225134 4.61543754061412
1.89786592951991 8.02667189202726
5.54206990130166 13.4780273576271
2.72493565972293 9.86873830124124
1.67807190511264 6.71209238426763
1.1355853816405 4.49803177404835
3.49037264977504 9.94107727399362
2.12737930647623 7.32961571421872
2.61396678941373 8.1504311921983
4.48949353284612 10.0679424111602
3.07425511143182 10.0026039148306
4.72677254244123 8.83605636656196
7.37070081780731 15.7671406348386
5.97074748665072 13.7016678454616
8.05181547121438 15.5203403006011
7.06468059167861 14.5873254369397
6.02390359357067 12.7154239443753
8.75266832053306 16.1077177911652
3.59601768923015 11.1338336439554
3.03426990208475 9.200740719436
4.67155467505256 12.8780605234594
3.50803852407061 11.1818770912569
5.51283951033443 12.9711253953834
3.35701055404281 10.6980055042868
6.86794872083551 13.8732031220153
4.62148837674627 11.8021430136061
5.2916488908729 13.4295570493136
0.646942473174019 0.710814894098522
3.0730292097641 10.9143362779365
2.12229042980343 5.75317228889508
1.59005841110128 3.29796434071646
8.21819994369474 16.8524859217193
5.22585627664002 13.4225147849606
0.739183419416025 2.87565347632575
9.30562332685899 18.5149615244517
2.91721140128624 10.1973512251746
6.45753873180434 14.193251514099
6.93212478660353 14.7507314076915
6.56133906250738 15.1410843427651
2.84082729944474 7.59020189617281
10.5613540448335 20.6325580233152
3.63320763029709 9.94598267829527
0.829381228387603 2.21886710114734
6.13761544177317 14.0424518931091
7.80060127742483 14.6170757532413
7.47073707951068 14.0899410434266
4.8663754358698 12.9426853716075
3.70171964876553 9.26407216533564
8.03338021986992 14.7386427660655
7.42761906498052 16.0697004560195
6.33239259362141 12.9159558749915
4.76798068372346 11.7281450440569
5.52163063710609 11.0026052119765
7.24302747234853 15.7369665093721
0.758532788120534 -0.105896899313593
5.36025621354646 13.268810835567
2.70385034630374 7.51236344342249
11.1816731121447 21.6767210050741
8.16366902663437 16.6270617220153
7.12975855231407 15.1719712590056
6.81732807693938 14.5139171643036
6.1800621529869 13.7530211286351
8.1069417711587 16.8130989128957
6.60630555103986 14.1526348285509
8.7186514218069 17.6616506182893
5.92599941855622 13.3997713961765
7.71381898762534 13.7330345887188
1.34395440121736 1.55979605434003
1.18961779324676 3.38826824723048
0.183278838400088 -2.47623050169413
9.43050771721048 18.1711675282767
4.61968387989952 12.0077160814795
2.47946937187384 9.75050226122983
4.94989403570484 13.0230033313763
8.48932308021147 14.4129668605549
3.03426990208475 9.61534010532604
5.80378340177175 13.6337428484928
1.90541014905389 6.82409516367135
6.93935317513822 14.6008923324798
1.49726843981476 5.92631774484162
4.02407413497886 11.2247008445576
6.43885581458492 14.3479743683337
9.09815358500635 15.567694445956
9.39777334851082 16.2929065370694
6.04170126735706 14.9287421573491
7.6314849022915 16.2818888865174
1.49333202525559 6.16674801657103
9.91324616686849 19.9752862885997
0.5489297694764 -0.818714872078158
6.36511105281392 13.1816457053458
4.56962195458667 11.009669276765
2.57754502915867 8.87817871535762
3.74167440427813 10.653348711814
6.66399811178204 15.1722394579296
1.69835526870887 3.81092117104922
3.51290756359235 12.4194898339308
5.19249161003111 11.7566802175773
4.80466519860348 11.5673573943274
4.01517914093372 11.4366481057137
4.052442648132 11.3447233722781
6.96826801997457 12.6447575387821
8.37721053038855 17.1035049922041
3.07434734146008 10.0679421832533
3.9853603016038 9.874940944008
4.19255837491398 11.9710267987611
0.646729837878114 1.28518610304835
6.21662648353124 13.8510756878355
2.41850135458241 8.67372467001258
10.3741678184065 19.7160429213646
1.66062677065323 5.10758656790209
7.61202522602311 16.3648962305891
3.49594110030743 11.2048076190893
6.04220656012069 13.1553904129361
7.33957596070679 14.8961137733884
3.86027523633339 8.15228212084552
5.96773615082905 13.3164411307667
3.58125853195774 9.65704664904245
6.33229481044562 14.6513436557119
2.60010503617835 3.18038607180969
3.44055360843161 10.3174600676456
8.47226905111393 17.4405533488393
5.3149753342456 12.4013553928366
3.03967832469204 9.83952767280723
10.5696365590544 20.1115774527337
3.67111914447087 10.3440645393407
5.88189046977206 11.7223504396434
5.5588327688965 13.2292118222259
7.73830016321863 15.6231022083785
3.88527399063707 11.1312115654821
4.73001283352444 11.9142063782888
6.45665453396672 14.1751048164394
3.18975158615786 10.7056600651853
8.32739718218409 17.3210648944524
8.46336717413827 16.7541435121166
5.54397882655367 13.4190188498543
5.65799171048526 13.6625308085499
6.80427997529433 15.083997706004
5.94407455113307 14.4112780776168
3.51679099807958 10.0589578862641
4.74540283574825 12.3594876706478
7.90049529055363 17.6381975387596
5.64341221530103 13.9204639155745
7.05361264938783 13.0811955896429
8.20574325740473 14.2802236844895
0.949175740922317 3.01719951405287
3.06509502822189 9.51665100735887
4.30798890392949 12.0219488811132
2.4247154131812 7.1369535219486
6.36847288273822 14.3922511277565
6.6257650326242 14.6864708893894
3.09267583713326 10.6123997700338
5.88827491744117 13.4202632859662
6.6240086362402 13.6231173050299
4.63182066003109 10.8095337963157
6.65941963214673 15.4827351918954
8.56564404018663 17.8576619038496
1.58496250072116 6.94913675345458
2.87849899495229 7.84742028206251
5.81091762255603 13.523316444688
7.53162138984347 14.5754475780904
5.91629289674074 10.8816415745317
9.86892937315995 18.8136410092013
8.85644947158577 17.5448809464757
0.437063805608843 0.155920661348485
4.42987342740236 10.609995610714
5.8184101105666 12.0908147607301
6.56868696100833 14.8479439780002
2.59234203108675 6.45432345247733
4.73460541313699 10.7094347181655
7.78267065867701 15.6640007811849
2.80259092750007 8.0143851710083
0.606988807051155 1.18072405234906
5.52452664685918 12.6548820848485
8.55429367110558 18.4243790204733
5.69445164830149 13.0200916030788
4.73710430817438 11.7169217153816
9.84395727821448 19.7749023414732
1.88452278258006 7.13690706774994
8.39479245347824 17.4643976936678
3.98115009908015 10.4297180693261
1 3.6995791782761
4.20584962926498 11.2509695723042
1.79461581022693 5.82371321094686
1.10717280503154 2.16117368207767
8.09555931939153 15.7935521896755
11.3919251532546 19.8871009873914
10.4926013773606 19.6557513486405
12.0770056832332 22.4123001756909
6.8692260494052 14.986330896327
6.38277365010789 14.5395881517129
4.65182445511723 12.8918182952466
5.77326603147832 13.1503348473854
1.28792685906538 4.05932931253525
7.68590511754669 16.1667682746447
4.10110698521569 11.1126193623835
4.51582111902396 12.3771517323866
9.16573302067332 18.9381351715316
6.36201123510117 12.2625105832051
9.47858296150086 18.7305437100742
3.84181833162583 9.7729616333253
3.84799690655495 10.0872078965511
6.22837471602219 11.8030451786305
5.37984485968619 13.6579934741738
6.76093740671934 14.1057576827649
9.85308350547423 16.4882623367855
7.46339861533518 16.6480775783632
4.60242764283178 11.1132217095051
12.078956548541 20.5174836568923
11.2965985919915 21.4089424724515
9.93926874042087 16.7537615119841
5.00346385530357 12.6507373432408
5.18952048151755 13.504226673819
4.69782940938434 11.5551353094956
5.82331824294861 13.2522030354296
7.49639597452574 16.3714879478745
4.8916435155128 9.41412093089331
3.21005311414762 10.132381392716
5.31581143687166 12.4363836864683
7.69659309895576 14.2738654160876
9.19128703546475 16.5381549669174
2.41642403954981 8.01897032908847
5.82957638497104 11.01484644688
3.39864504275077 12.2951286957731
6.78266864275295 14.2068545418506
0.485823117528698 1.37053492016717
4.60516607144434 11.8812891996775
1.36504642896832 3.019682824726
1.80824246132945 6.04823027015326
3.13537069393844 8.0670963771756
0.840083578297127 1.92786822802217
7.62795472021137 16.2732388190679
9.42400474186749 17.727284041912
4.44472822087729 10.4940146704158
2.33298328339636 7.33631160232444
5.23325093681114 12.0484255399343
6.14732078997664 14.5335948344397
3.08551617500289 9.12095901992567
2.66763015839099 6.93071195193163
3.30293764206123 9.14447599110184
0.983256736165424 1.22206055962413
7.91528186586766 17.0030009214497
6.10546533998253 13.9133679734509
2.77529371282531 9.76955499654827
3.71234180719738 10.9659436003265
3.91794578411751 11.3390268234978
0.902504059522043 0.978292349353747
7.92928117287617 15.4630713816031
4.715302050149 10.7105233234512
2.47747807405475 7.73328480476415
2.16745674585156 8.31437658585221
7.99856873328862 15.7441759747152
4.50315299606662 11.397087684313
5.76838793708986 12.6744155349166
4.47847406652847 12.8901801499242
5.03087931288397 12.475453993083
2.98465945386551 8.89359712683469
6.12324596248494 14.5510565831377
0.145251041629551 -3.07296600454871
7.04018432634832 15.6272035253382
0.482887987903709 1.16320119721502
8.67421671809455 14.6471201761797
6.26620992396425 11.8825360567762
6.57556833606724 14.5949766560198
6.36106648879432 12.9246237953872
6.71888848406368 15.2839876331368
5.62284026974623 12.6925952809975
7.39000355694051 16.0088960447848
1.89947312404604 6.10212047933633
7.29295938568896 13.8367566553285
1.35267161831847 5.70947083671309
4.84065689720843 14.2609522452653
4.87244995027949 13.110752497724
4.39882392163666 9.78869615290975
5.48013086999169 12.1480848492359
6.51193506942618 13.9826254633599
4.61878078438278 12.1184076294332
5.72015215863284 11.4429373465407
5.20193539634493 13.671189770181
4 8.5850207478916
7.56153763913579 14.9475976148478
4.66062677065323 12.184747772928
7.88174931738312 15.3620054438922
7.01560804215902 15.0244998040715
7.81457014197339 17.1786342462345
5.06222468574684 7.98498237185854
9.0739767386304 18.3230957350737
6.43411495002182 13.0766918164943
8.84349350485568 16.9525839156916
7.01088310107026 15.2185708263741
12.5519058765306 22.4755929069977
6.58784962403988 12.8615561118977
6.86732626635363 14.017392535048
8.7464109632647 18.5694426674357
6.37477600514551 12.7191088213705
6.47248777146274 14.3934043850111
7.94827736923821 16.6040633625391
1.33465627975564 4.80195028086172
5.61335030730259 12.9933823816728
0.669445484142925 2.83321736038815
5.42858565168454 13.8366118594453
1.62022546598142 3.94071699424498
8.09027531181349 16.1888374469348
8.30128513065355 17.3790970829908
7.38839356269306 12.2469150649599
6.2917905468248 13.862662450861
2.5070627411177 8.65682861755812
6.98264261804455 15.7576081217141
5.62845956111031 12.7107603518593
7.90151673335688 15.2955288290234
7.07571198601819 15.5163019213827
7.67008423208334 13.1603512277153
1.28091064374951 3.35220503594278
5.6667565918848 14.3179563572869
1.18854700304547 3.36031998007062
3.22911459759176 7.81385727648643
10.085799274378 19.0691406702545
8.57137314423673 16.6710353004361
4.94953852448638 13.0551376685272
4.13687283738322 11.171299940491
2.32669221139714 6.01222424258349
5.15536315400482 11.498516856344
7.10715670630932 15.6747112289295
2.57754502915867 7.83924661378995
4.76960900787023 11.510097250037
0.766187401900409 1.28967401078665
4.86485280243993 12.0332295890141
5.44345364261532 11.5340255986362
10.2692256013623 19.2368081517232
1.78176320815486 6.49185405219966
6.40716969622102 13.5413975459801
1.34831959377876 4.35083878971506
7.73590746105925 14.6736980767383
2.55317143380608 9.3886310375074
10.3952127867493 20.3491467252966
0.225654611440519 -2.02094228348639
9.56075903876185 19.6742081294696
8.10272837819192 16.5809002713181
7.57305635674707 15.2462037796952
5.37771108959356 12.5723912850641
4.78498710902915 11.3801500904816
7.23251317405362 16.4017746969463
6.57951901761064 14.8983252867792
5.17454162951268 12.7273586375297
5.59998377390296 12.2770769787161
4.05122483944575 10.4944771856045
3.11414915616868 5.21215060713122
6.98378291514186 14.9397969625589
7.39772399157386 16.077010437058
7.78155441377273 16.0163085164435
5.88530027583564 12.5580976392523
4.5095009621491 12.1290246976091
5.57032280232496 11.5659346327786
6.57359475667843 13.6642552681166
11.1453903845577 18.6143493749091
8.42377854574222 17.0730304308275
5.79858894171261 13.1694116571536
7.82434683271052 16.0393121823206
0.650057528943041 2.50816706641853
0.908369524534432 3.23436201595113
7.54160299659281 16.2662616525718
3.76960900787023 10.3442787683243
6.14410913778835 13.5120303335526
4.80259092750007 10.4632938086807
4.32248287091454 12.5271606161865
4.24851148230033 10.6833958364161
3.16250752987983 9.45011986004181
7.55358499122352 13.6956201198811
5.92608155346111 13.2357944924819
5.36821765854608 12.786646461204
6.49314108218032 13.1277738245242
4.19558988483566 11.7546623572273
6.0519409284118 13.5018462697617
7.35049724708413 15.8691620621893
3.64030056248909 9.64481175549293
13.3846629843838 23.7751126370799
9.42632927450448 18.6068334895904
9.63831058999342 19.7088533109759
7.62351574149055 16.2916245466451
0.293144076106347 -0.786279450923862
6.87915907308964 15.2079886808266
4.45640180644731 10.8848196365771
9.16272054096657 18.7335504118993
3.7372124958428 8.19642363404077
7.83425224064839 15.9466952139698
7.97344349409821 15.5820495968061
8.62510438597158 17.2777639439613
8.3323292418973 15.1130291528987
7.33497799902013 15.7803200474651
3.05051509225981 4.44427374020136
0.514229104525618 -0.217231351432467
7.43443576993038 14.0509855469341
8.14355982367003 16.885643909088
4.50054223475545 11.4082679845303
7.28547335591711 14.1656014728614
5.57731261755271 14.3547206082755
4.57568468713315 14.7889913094184
6.63506229593456 14.7918565709217
2.42678083234698 8.08171693032779
5.96826801997457 12.2920651886569
1.00874061557977 1.59369432598009
6.36551488627797 14.644589156442
9.74568233859324 19.9817641756277
7.43821030785558 16.0586054362011
6.10845690425829 13.624838550148
6.13813393452723 11.7980255054173
6.12053697448015 13.4062109091562
1.69753433118568 2.2855649576308
3.2916488908729 9.22432690517351
2.55952946378808 9.07605494025851
12.2655611348583 23.0688813594889
3.46346149567345 10.2347513198676
0.55981181184544 1.32678766268009
6.39836615789354 14.0031910794237
3.31641313086624 11.3758216355687
6.90224244677331 15.4826956982271
1.85402634575479 6.58641132377066
6.96153072614686 15.0283093126925
8.86101530644994 18.0152774839489
2.4614479642358 7.67803325905759
6.7836782680495 15.2235875247632
5.81565424527609 14.3723327833081
8.05135536812856 16.5680315926236
5.69616506304077 12.72380796345
7.26043104565508 15.3236756961479
2.17467682782468 4.11061888552068
5.14159627838382 12.9477520261949
6.28824496863107 13.846667900929
3.63316291012719 10.1555771470586
5.98202823839808 14.3836987426382
4.75776180659685 11.1056680854244
6.77650895510484 13.9009313502791
3.14002351572845 9.24006225341885
10.7550673140573 21.1010704671476
8.95995557967556 18.0163677445382
5.75509299964133 13.2095773257417
1.68153576041621 6.87631632187937
1.84181833162583 7.65141715827311
0.68001268858707 0.649945117590348
0.872449950279489 3.82346257071566
7.65414026649609 16.534150149436
6.56130263424182 13.482495318699
5.3243564363117 11.9017573382768
8.6229596260907 16.7297356780777
9.80584306565018 17.2634456058436
6.53605290024021 14.1592594772139
3.72666356901175 11.465264270164
5.97991980537262 11.6242615619403
3.27225293586317 11.1779463095914
6.18815133970888 14.1944622443043
8.40484680506114 14.5135824268805
5.74291828569523 13.7034107862913
8.0219836123081 15.48829127685
7.39218530179869 13.5449625325639
3.37744414629723 10.1101948857098
7.03104903172905 14.9065155619362
1.4614479642358 5.11873929433628
9.93322534084079 16.7638504843616
8.32549573746776 17.3709477449978
8.73165844875181 15.7091054624005
6.62193914851713 14.0445268217252
9.05944846508074 18.81752578089
6.40873798521418 12.3359805966705
6.2445650975789 13.6307159290383
8.82101350029153 15.2531200152435
2.4814579249673 8.46771830596937
5.67521880939824 12.9718412057014
7.91693591131865 16.3183761875655
7.26404555634189 15.1573576135329
4.38170932321278 11.7103556898389
3.69415159139354 10.5883038624865
2.21209039618199 7.74424425837002
3.57847430135885 9.29256460463237
5.96968537982418 14.2269901516359
0.872449950279489 1.45750642846483
5.59578823475 12.8790489097391
8.51026206192771 17.1551634597729
7.32912359629157 16.7402997237323
2.89052152320151 8.35248212330186
9.6228684207173 16.0855689755389
6.68391234582071 14.0498588160021
9.113441656753 18.5650150281721
5.04641046495696 11.5844662963101
8.09839655840403 16.1306335969869
3.85414913353655 8.83019723089464
0.797747311910633 1.01713502918337
2.12991702927813 8.664799517738
6.87859331032126 11.3726321614663
8.3982063009929 15.0740472414263
9.62195323286575 19.5259096447666
7.08476751188769 14.6894159162626
6.49394779846946 15.0780340186587
3.86409088267525 10.6526227249455
2.57008922423963 6.84261908661845
9.52203537200257 18.415880147423
8.71680627332652 18.6804998830362
7.91311955964717 16.2855179838828
8.11890115255192 17.6557532807002
7.62127590171387 13.7358164565122
5.94197305476396 13.4010349724576
8.94124899833647 17.8255119949397
2.93050444995829 8.08441459648236
5.74974052902366 13.2250768523234
4.67024768866613 12.2389932154157
5.379311712954 13.4775234868362
3.89351156580732 11.3063686678095
6.3057460818052 14.193185376315
3.88000730145757 12.0852357727916
4.49874183062288 11.3441883354091
6.65645236649557 14.4560559026713
2.93763411903963 8.09374439563435
2.19195130777231 8.42879436936327
3.79301548278508 9.84645623689049
1.12229042980343 5.39894071521501
8.01732237310863 14.9095947483611
3.290310972851 10.0325695114477
7.35287529770527 12.7606109700038
5.16591193893569 10.3989234480799
10.0438107440341 18.5115151386647
6.55706598697889 13.8049295512724
4.89761278202051 12.0833922061538
3.84876737121459 11.02853463272
6.19407492613204 14.5764422193439
5.92258760450626 14.4056356029373
5.19619542316182 13.8454209928575
2.81848877227382 7.30671709676835
8.80955667044419 17.2944623361943
4.93110114920039 10.9159748439653
5.44345364261532 12.5196676194382
3.68067057595796 9.25912156456912
4.44676520680114 12.391926673885
5.95723601104601 14.0922915763397
2.57786104887034 7.8835723823188
7.21796738847836 14.5633524719751
5.75262509590472 12.4566569979646
8.55573947918052 17.48768397782
1.9957767159153 6.49031245833832
7.06803576340907 14.8313983810645
5.10659313782724 12.7668694877277
7.43000214177466 16.2104227159256
4.33957596070679 10.7947440542117
5.48740719129848 13.4456419942764
5.48344374089114 13.6349984066193
9.36381465680714 19.4429065287507
3.78820382171269 10.9034823603718
6.5848468955253 13.2363978175984
7.61889370224304 14.361860848151
4.75035913621139 12.984589666668
5.16560277895574 13.6652054914988
8.7066421198142 17.7763520034805
9.27104994928138 19.6270401194426
8.50137789852683 17.5628062348402
5.20825312010141 13.3255646231559
1.01633173827713 0.573246773349575
4.75817195444351 12.1872501784193
4.57568468713315 10.198387199971
3.94989403570484 11.5732737005729
7.42845681086812 15.2527642911239
3.8972404255748 10.941876189585
5.90785576859478 14.1835747662977
6.83142905703646 14.1454491759545
3.77529371282531 11.2391530201662
4.47797615624195 12.4871320584852
3.75324246773108 11.3960673550576
2.11205850719247 7.60327732410898
4.93908188136974 10.8366891198453
3.09327412579144 8.88041919511718
9.03377219652024 18.8652921819333
5.75227925224814 12.881321525819
0.954912110471462 3.80376184122028
13.1574058600793 24.0926001937213
0.770617646656203 2.42661202086334
6.57008922423963 15.4472138958413
7.95419631038687 15.3138541667599
5.67590276466358 12.8021500479599
2.85964850597768 8.41814186073491
3.64740307549706 11.8725149504821
3.79940616894211 11.6287041997252
6.23236557621822 12.6823032086976
1.0542874756672 0.95262412612478
3.64207947151952 10.2628457164599
7.4196037128038 15.2692856663703
2.26995381977358 6.37314245209001
6.1491217640372 14.3128301334658
6.23884563833759 14.4162003976667
4.53222103864918 11.7114252326944
7.28668214948669 15.1640955368574
6.21164124298125 14.0741583840082
6.42665183024193 12.3342709696707
6.52993984506653 15.638421294216
3.2208061704445 10.0202201393738
3.9563426460779 11.575423560593
6.77590146192124 14.5843332673787
10.5668445660065 17.2876881116273
2.27684020535882 7.66654319875772
6.66701325691915 13.267273782401
8.49044207965471 17.3867750354173
6.43936740857641 15.7780046760407
8.86173114205105 18.059203093527
1.23029761942179 4.30132849134982
5.48294754310778 10.9261237510147
1.71909917337269 5.78580443461308
3.63047715997353 8.63462166721133
1.21785109681113 2.50589431633406
4.73335434061383 12.1855026072698
7.69295073930289 13.6942391196307
2.65182445511723 8.67188988496471
6.36591860673419 13.2348341726323
5.8783103457149 13.3218548429319
3.02927618237063 8.02847911800233
6.63941028474353 11.3075877828591
3.20645087746743 7.22142427788827
6.25040775025763 13.8031884012127
9.61620300790989 19.5736042921479
3.69958579977293 9.06665227719616
5.73377148534447 12.6493466490541
3.47548402392266 11.2204065948987
9.80325771663093 16.732134225118
6.64596320469837 14.8155765392769
8.40087943628218 16.9635878157863
2.07829452597674 6.67467466214312
10.6686122888603 19.409785499075
3.21244961808887 8.6295705888126
6.60482405199332 11.8990898275384
5.12404812114236 11.3282629213115
6.10772005472728 13.6998034451651
2.15754127698648 7.95538218124845
7.43283095648664 15.5662900789438
1.81683597506849 8.34462039674036
4.64828843608999 12.1385080343097
6.55078229743949 13.1631601010029
12.7441974898785 23.6625349638078
8.61719900565337 16.490690140089
5.55529703873639 12.1871912406979
7.56851158223214 13.2070863816579
4.85836362211321 10.8064746394578
1.26765103390416 5.03159226091786
8.2184235191335 17.6322444632716
1.57382194311596 5.79792403335824
3.09916570431158 9.4057661117844
6.89900826338763 12.7397796664799
6.8861186324155 12.3750488406645
5.62643913669732 11.7605175311741
2.89649542424614 7.12657427025155
7.32677516701874 13.6474865838308
3.83561318209912 9.09905275875233
10.1899385713696 17.9822240636395
3.6667565918848 11.3695436669854
2.40808473863708 6.73273325059726
8.03507399737762 15.8198234941764
5.12324596248494 11.2908414128702
11.2618688982364 20.4870465782204
4.95419631038687 11.9061040285517
8.65425045056006 16.3961235677342
3.30630711429949 8.75293142192585
2.16250752987983 6.55701756404618
5.80278974167263 13.4086845165132
0.755906482310125 2.31861185340212
8.76063039589196 17.6221748914159
6.73907953498459 12.8439346364927
7.31970685497068 14.23454252479
6.19725450404271 14.7931174976253
7.36254541772023 14.7118919216642
5.20978025948428 12.3776828265116
5.31859495122325 11.5474957277857
4.93980521808125 12.1775491689789
8.93761148622152 15.6207155048818
5.33392733399179 10.2017367475624
3.82606734576092 8.39909877582112
9.34015823812581 19.6863502352776
6.51831723664708 12.5678424841395
6.85149920246126 14.2865460120898
2.93473422853383 9.82819459236674
6.53054139350541 14.584471002595
5.04203814886259 12.6437314567508
1.92014669231079 7.19456364476493
7.04956291362388 15.8344568406837
1.62148837674627 6.83242206492505
5.16807420575437 12.596962081533
7.35104114720024 13.1420638902308
6.3341199215012 13.9226374641982
3.69015918741137 10.9317046555893
7.98947092042679 17.5226692876405
7.01389167167415 13.720459370436
7.48424969847775 14.8595387827818
3.4101740873598 8.8824600452975
1.71234180719738 6.40108202131279
8.03095568883503 17.0775052153258
3.22816748116786 11.0878856690768
5.57219006683528 12.4624066231206
0.320062483256429 -1.14832064216877
6.07304239704424 12.5986216701908
5.5609312484681 13.8880626921925
8.79663868285574 18.1925098878301
3.92307602334946 9.82704448607097
5.80834544392342 13.329019275483
4.69144826720604 12.9661499554869
3.71825623146096 9.98949470053515
4.66369493686696 11.851910684614
9.60583562475538 20.2257680978125
3.74581651174847 10.1648832462102
7.29934893409758 15.6759708050988
7.06724156103973 13.2579817161666
6.13450530492111 14.5371575433319
5.55482495265859 13.1927503556242
5.47324491266255 12.3614984097651
10.7063631854452 20.0806514550309
1.88752527074159 6.51151364020685
4.07566426993207 10.1434277867756
6.15005969561703 14.3606610154805
4.22852272269489 11.3571539703479
4.69702100791363 13.0091633924639
7.75504162801596 17.2520342736567
7.63225870638951 14.447776193253
6.06608919045777 13.8096372830376
3.74167440427813 10.0389458933376
7.56892076621764 14.6048845133661
5.75344819964457 14.1638779527208
2.44800635738779 3.82577199148587
6.4618257155033 14.0301994407686
9.68500480111265 20.2537738875329
7.63058916611006 14.4311211267033
6.52163546862861 12.7093577693935
7.37015086455162 16.2299724211526
1.34211707443647 4.86435310999333
2.46948528330122 7.56669173256667
6.97622261671687 15.5843983125927
3.67024768866613 9.18820693849376
3.12356433279206 10.6809146427882
7.32081790241943 15.5416922746138
7.13094670543326 14.7746855633514
4.11077439937215 11.0260731875993
5.69745734433751 13.8431336252966
4.45890690685087 11.8909166286784
6.42406936281847 14.3634836700881
6.57370544171961 14.2019782191997
5.01449263364459 12.2051075550718
4.57288966842058 11.6553740182881
3.97551731480066 11.4443952656925
5.5583618385705 12.150352522834
11.3687578996791 19.0921209756093
3.87169203324557 10.0094489914231
7.96471851629974 16.5112060015005
7.0729467865321 14.2276695800744
8.09624887632305 17.0217894513048
7.37477199320715 16.4744708706023
4.99478857335466 12.9079056079576
7.10619045408307 15.123182936134
2.87093371783211 9.26947228478784
4.23266075679027 11.0375618512739
7.67465403052068 15.4576905818399
6.28069940081446 14.0205255121296
7.66046222032047 16.1648192575968
6.14505033280328 11.8569776004845
9.01129177522563 18.0658450210967
6.28525993422868 15.1014772649035
6.62193914851713 13.974250947122
4.94519710069687 11.3033633028624
7.90123822976072 15.1850841534299
5.68369645430652 14.1636406568889
7.17837756647314 14.9783103164808
5.28454830049409 12.3068938889425
4.10766855772197 9.70186977975266
4.77204805332165 12.5770233456783
5.49874183062288 13.9216348091213
7.67601564038942 15.8007217621028
7.61289684351106 15.6434249688357
7.44275214429451 15.714821006947
6.68628502265808 14.4890359667682
6.11894107272351 13.3652463368977
3.26649826113737 10.7016928401584
6.40140467340126 15.4878761449744
5.42935845504605 12.4455981653743
9.45853280705381 18.9078284987837
9.7229160083023 18.8420175488241
5.93252640676857 12.4844551785505
1.70895121799661 6.25666794900504
6.83337277868657 15.981257556056
3.38068683015455 10.1369358519868
6.03257560354487 13.611075126301
4.91978010736639 10.347403145142
5.80613564674151 12.429050065197
5.51776022555365 12.8433109242601
3.47966835057092 10.1392217057482
3.52500875046965 8.25402850428565
7.11340478996885 16.3279313788583
8.77855685267459 18.0131307710696
4.93799619584938 12.35811752018
2.86223010796161 8.79687199697869
4.08761297817068 9.8484520151683
7.93876530748135 15.1122273370311
4.44313737287074 8.95475534761118
4.8701750036201 12.009595712963
7.51909185102681 16.6061162073463
5.64696019136745 11.4008318399435
4.33022741810585 14.8330207869766
6.84684043752237 17.6916500419318
6.56576119435787 13.9348905555635
8.79001007573844 17.6520721825963
7.72457629247065 14.8241894303245
5.71635780946497 12.754683182866
6.96471851629974 14.7276883597733
6.81251500994418 15.3276620199066
7.18754241491736 15.6347330341669
2.77042248127261 8.13203360689284
3.18220333122075 7.94138800381087
7.94904102082751 15.8229295915011
1.50901364748786 4.54284499061231
6.10513650149393 14.5485819221528
7.99505133223702 14.7547600414298
5.03494706475425 13.152053840024
6.13829149418893 13.6918855122353
1.49997831709876 6.24108150357068
1.04372137742932 5.20839738844217
3.69616506304077 10.3802916445205
4.74125953869917 13.1447380467171
6.08708743057895 13.6751764474706
0.47811558844466 -0.599236902325931
7.24924111112329 16.3070269511696
6.91436213165259 15.4865764806533
7.83327935299881 15.9118741360163
7.74027375455362 15.7300057756437
4.86447189285597 12.166101704734
8.56455991286447 17.435875208576
3.02337819932996 5.33581521325589
6.32898555916369 11.9000388852737
9.36739794925018 19.4297538533337
5.68542268250037 14.5597310801691
3.08615664374971 9.8294092175812
4.58218541605058 11.3670156183819
5.50388688080015 12.5018690595285
1.31748218985617 6.23291241345584
4.29420788536111 9.44729854811371
5.32414592013718 10.9640806064768
6.1902805547878 13.8312220215394
4.25201034021791 10.9969859042161
0.691877704637668 0.166383939164191
1.32130649236113 2.64817832956351
1.32130649236113 2.64817832956351
2.49435652673428 7.42439876325537
1.32130649236113 2.64817832956351
4.96631687374371 12.5060521055124
8.399989379452 14.9823609321386
4.59968400642792 12.5104615924312
3.70725293052458 8.26626021948089
8.42884877330592 17.2889706028108
6.15283396439936 13.4801050889016
1.64853623972185 6.12676440283987
8.42213529764423 16.0458169186976
4.71107126987098 9.79708579449006
1.44115656024273 5.38817597961967
4.9888594423948 12.84573334098
1.61860009742144 2.69441847564265
7.37517313182808 15.6192665105013
4.15005969561703 9.61154131483738
5.48913778276403 12.6588135686954
4.75694116093144 13.1134024869285
3.42574849238101 9.11903406077782
3.09916570431158 9.74498864007586
3.83440006214763 9.55628726043797
5.98465945386551 12.8917607923346
4.36780114317173 11.1519689673516
10.7658549923797 18.5255258753696
10.9567838141705 19.2604875911247
5.75385957547881 13.7984331880673
3.49825086752783 11.1002411069601
1.33077901246963 5.45904248350174
7.50113288599435 15.0078556186253
5.51071852913916 12.3804094503965
2.03291462247274 8.66866218117465
7.53131787255601 15.7099565679522
5.97234978764306 13.8282190547247
7.23790195003731 13.2528063971538
2.889024174815 10.5678042427308
3.77691380849347 10.6316345714017
5.72246602447109 13.8490904687441
7.17446480664513 16.01667101911
7.36733073930673 15.9487374152749
3.3742369681534 9.82225927121075
7.96972964989004 15.550688551992
8.15567451583637 16.6447560946769
10.2396719609893 19.0062755635751
1.14253911364723 4.54881524670378
1.88151403270773 7.32653882739422
6.41215877608123 12.5493333847332
6.23221058223764 11.4994324291303
2.3742369681534 7.89178696323543
1.88274837918334 9.13624081278778
4.93872007696888 11.5684082766481
5.85184512180242 13.3696101561843
9.74472143380306 16.2398895278906
0.5125964367762 0.178535155254877
0.551506552646722 0.657585420497049
8.25756916551585 16.1367115562047
2.59601768923015 6.52450048158935
4.22437278546469 11.6262102248492
7.26447868970743 13.4429054562415
2.01358594352935 5.14851153299488
6.12053697448015 13.9882124750774
6.94197305476396 15.4823496448258
1.94067274368821 4.59238199543685
7.32891653564666 15.9725016410618
3.9383581818106 9.90059510926152
3.69187770463767 9.05736695405614
4.49382466485091 10.3880871977168
3.87169203324557 11.7327261981134
7.5732393420335 15.0857401000318
4.36994960975031 12.1637579761391
0.53567017174854 0.78247671075704
2.63941028474353 9.76647853522039
8.94993891725661 18.5235683163022
7.62868387815047 16.4484388524832
9.48586026416941 18.280999296109
5.28994793366165 13.82802885013
7.4477190547968 15.5959277797865
3.45741245100065 9.06383335717521
5.22911459759176 11.9874306346576
6.3304080884851 12.1248352527598
1.31302254166547 5.30235567683695
10.0563163162601 16.8683849417855
4.26303440583379 11.8738339387535
5.71398126360533 12.075369571878
0.303342394487331 -0.970441759963544
9.94695091174662 16.2665283549273
11.3899663394937 22.1583766151627
6.02509696028997 14.2741399841183
1.80418067426246 7.47350076742687
3.20283962391505 11.7184512106666
3.33298328339636 8.60288529378324
11.9634924087559 21.7240232800924
3.59326182393964 10.2365369011822
2.49530157510536 7.67702347407555
9.64568614164114 19.7069344606851
6.34476978528005 13.3388408597296
5.96950828597496 15.0486489397386
2.53605290024021 8.99441483616204
5.67958836523968 13.6873796027032
7.73627182399612 14.1421077234509
7.38104371995258 16.4815671966522
3.16126756844476 9.29676725666591
1.16972769632153 4.01443708358087
3.03364663158583 9.57972625170822
7.38362720491262 15.5096179619416
4.07632228364514 11.3852971584024
6.66784846739358 15.7361647729284
3.39231742277876 10.6866939213507
5.92161210131528 13.7154405858671
5.47098730846645 13.9731006058661
4.82911186894223 10.8524066108158
5.6787458434667 13.4066233775528
8.27429750594793 17.1559468416495
5.36618769095411 12.3400530446546
11.1568755481795 22.7980109530924
8.38828227961339 18.4657431629136
9.69930549764217 19.0880141027521
8.68069762082746 16.7447777696351
3.15629703797802 6.78988179896594
0.496403349682823 -0.618122787705728
6.56693221312418 14.3175660921704
4.03709833203024 11.7468114322733
10.4091754133884 18.6787553519543
7.31817776628394 15.3566677713299
1.98519212919443 2.90050208125295
2.76879507552656 8.3057460818052
2.28141293514865 7.82134177936585
7.37784454272171 14.6255037489345
4.75283091586953 12.1903338811358
8.79571500650173 18.4961531517793
7.5396360506231 15.4655079512101
7.50474260808755 14.2683678931504
6.92158738488142 14.9935437467689
5.97710375950423 14.691112436333
4.5070627411177 11.0539317084615
4.80099942701778 10.2593056176708
2.735188875911 8.51432443610258
7.51165474785248 16.3012050476775
7.96909247273009 16.8650772425578
9.45668612179399 19.1157428372127
5.46823239999114 12.2435927961615
11.3619817211417 23.0498199166057
3.56540970329976 12.4358834370451
6.17623069845659 14.1130935516672
7.05018353407873 14.0032498553325
6.08386794858729 12.2228189474051
3.69101870190858 10.8394239606103
8.72938805312332 17.798739868086
1.94341647163363 5.97264333756
4.81210323695577 11.5954197416567
8.04346901830663 14.8182385591464
7.61527593988111 12.9791055896247
2.35742207501148 10.1022172408799
7.34059034154577 15.31633599032
7.93191939010004 16.997475662182
2.40534310553271 8.29323615600891
2.88718030241275 7.55435530160561
8.04409983336422 15.4363838574931
3.9383581818106 9.08986157398391
4.23855172063445 11.6939664753324
10.5896242123071 17.6132437850069
7.40645032695113 14.3352515382807
1.15255786947222 4.04441497455967
6.32636034120262 14.5365578980116
5.56024463823857 13.6271481736917
6.11381427896706 12.6009781177988
2.4206793209828 6.1056472492073
5.99599234720323 14.1728312069682
7.02918102541195 15.7145926296482
5.0835406955427 12.0678066478064
4.96879969311156 11.2226548390736
0.541934133370912 1.67983414294599
5.34067181722806 11.685096559385
7.45911630991768 13.063307291534
6.04473037271993 13.1001605765536
3.4482910610321 9.69202841436154
6.05628338029681 13.7633653646345
5.99060583534609 13.7251148584779
4.68800815817602 11.6806134708326
7.53515572040104 15.1835802280692
8.26155251278781 16.7045248184873
6.20630058890634 14.5708299921815
7.45425183316358 15.4985144776787
1.06509502822188 1.30569823172839
6.94188279324168 13.7704915366626
9.12527437052954 19.1121726708025
4.16126756844476 10.0483336558241
4.30910900883117 9.98765985757903
8.23829449351526 17.0875934870261
3.83483565847971 10.1016965802751
5.2673629270553 12.9074037730724
4.5133935649582 11.6633154064867
6.70470174499525 13.9312412116092
5.54011313232086 13.5724949484653
5.54582584082162 14.4366754676687
1.7557093165069 5.21654834098689
3.35192183045896 10.0073779125995
3.98514307521545 11.8480434756572
0.340978507946564 -0.519160803973199
7.8364388420619 15.5357806846104
7.96205064577268 17.286949291476
0.835613182099118 2.50046458799866
5.35565603789703 13.1239366879293
5.74623006916592 13.5736329058172
7.4544416656217 15.3949941000726
1.44115656024273 4.95976628503733
2.27912838195409 8.39245798007266
6.44379151553332 14.0289291035691
6.00973991952005 13.7214853341392
2.26451333475971 8.03478360382306
1.81585914780214 5.13112588094779
7.57091125142769 14.2906230950683
7.0639343057541 14.8803869271007
5.12547308064388 10.7274910606224
4.58496250072116 11.5733609625032
7.62582121999558 14.4007866163992
5.90559528797501 13.2731705858385
8.03367712390682 16.2592910397595
7.39930257662154 15.2102405570598
9.22644924625005 18.8655484930461
3.42884329880387 9.16675819504667
9.50709324432705 17.8942131749727
6.92335034343412 15.4193887710728
4.02475609908557 13.3290140839067
2.61244323714326 6.67584975646762
5.89033443961947 12.763408726224
4.06906757329515 9.63850564166443
6.80269033801111 15.2378057393518
4.18403610094539 11.3290876503947
6.24040387111891 14.8522373693437
4.13308291828368 10.9904240603039
10.1641913952506 20.3545411048847
4.97233918222965 12.111638626583
5.03257560354487 12.5415235904235
11.9880433160907 24.7330022888404
8.39297784624687 17.3931610569858
7.9580841956694 15.4902928420257
6.02799103355915 13.0440003903186
1.42057568282027 5.16445663150768
9.46923479366766 17.8614844807264
6.59337675682486 14.3500558239657
4.93763411903963 12.846619712189
0.772048053321651 2.70454998202964
3.84645474174654 12.8142545083311
8.90233823779714 18.3245273213172
7.4992939644662 15.5055126000272
1.31208426151475 4.2959866085114
6.21203201417293 14.7746111197817
1.88452278258006 7.35575688290882
9.90573412657594 18.7710456177338
5.10078361974512 13.0133985132891
3.22793060487788 10.3160120186227
4.38861345401534 12.3078508148092
5.8531089438591 14.0916863564222
5.38182111443812 11.5307755238317
5.11991478276976 13.2534008472745
9.08926325016635 15.7878322935379
1.58125853195774 6.56159046442359
3.23025031716959 7.33210971764926
1.2208061704445 4.75064677013246
7.27390316535756 14.194377260466
4.69101870190858 10.6883199643272
4.5668151540109 11.8593761716176
5.96436308514719 13.4049620756268
3.15629703797802 10.1811432909225
3.4644672085346 10.425572172994
3.53796502118399 10.3905253335639
8.04737563278017 14.7895179368171
9.07809824434482 15.4272896424741
4.4216117295728 12.6345118678193
4.36941279298471 11.39438283178
8.49637753646807 15.4572741829462
10.4914137472943 19.8525457883826
9.88016723086551 18.5906351441312
8.83976098625909 17.7286842946457
4.70998195233669 12.0312720147391
2.89947312404604 9.70878057451417
3.50273206704916 9.06153780989938
8.28863540903768 16.0281391887022
8.2325869673091 15.190522762409
7.99839514988749 16.9364803450725
5.47797615624195 12.0805383652913
4.10755912048194 11.1000185107409
2.94485844580754 9.43202875163534
5.78176320815486 15.2237819021987
4.17423431349472 11.666460124619
7.25521018938728 14.3482194154635
8.0757465380609 15.6036108020275
11.7921708446696 21.5348078905401
4.56540970329976 12.317939339971
5.58149030881435 12.9737575228506
7.34108254891507 13.3637098031173
1.65358921991329 6.86914289421754
6.45602263213853 12.9309656229022
2.71909917337269 8.69071726384848
5.02952084287692 12.5587268001607
6.53617248207466 12.4231448104882
7.68908407368631 16.1881204285492
6.49530157510536 14.1878219614516
4.30124995026312 11.9853137290502
0.719099173372692 3.6837600536132
5.11998180092501 10.8145806517344
6.51096191927738 14.5162377235466
4.19982332542788 10.8390116672895
4.95705738230302 12.4184604334912
4.13434733119625 12.0839173511642
5.21782724095147 11.254717229139
0.469645573845343 0.187053180010418
8.18502787991846 16.5015476668263
7.33229481044562 13.6842091439113
8.33019293645476 16.4094697758217
5.25988374265261 13.0689743412908
2.77042248127261 7.67214740996947
5.63137296567811 12.8596339146496
8.27336525442272 16.555591357662
0.769576459391606 1.954347659021
0.545208055495659 -0.774835608622416
2.34831959377876 7.45872562260483
4.35267161831847 9.83210347070316
5.54011313232086 13.8145920730077
2.25840295710215 7.41686914268
8.99563671221936 17.4127818985609
8.3325843533527 15.746326952134
3.0647369620436 9.50453091781237
9.55466071900429 17.7859234547419
1.89052152320151 7.27467284917797
6.24491632479231 13.3148430714464
3.60789931199831 9.08746679475259
6.18921634005107 13.5409388688808
4.95204677677707 11.3933310998755
7.17630742735122 15.7830319292991
3.81052220113629 11.58009009723
5.10530415401053 11.9792693431268
4.21723071622067 10.2865595524287
3.55694812455156 10.9684830483415
5.12216297761545 11.7221696579129
4.07960785792078 12.1020542606559
2.94773807758373 9.44433225885126
2.26995381977358 9.29655932982605
5.06608919045777 12.7368058574363
0.791413378188583 3.12008559994021
5.55056921198885 15.1239261281233
9.66899404799785 18.4349745040929
3.10948914758034 10.9857331673065
2.62148837674627 8.99870899764012
5.17577023937266 14.1526460943127
3.91254669576468 11.4856317021528
4.78940824229821 12.9786099009359
6.6735129372291 14.4943038663324
4.5070627411177 11.5596405674114
3.40634827826091 9.74158600554098
5.59876830024619 9.97985505987129
5.47567607116418 13.046149955465
1.12854721340661 4.24111660985867
13.5507212975457 26.369579325986
5.56000942261224 13.7133839594477
7.1804447393852 16.4658351241906
2.86941589018986 8.68632929559481
5.72414650811001 13.8458725457626
5.57195679089639 11.1213521823255
5.87415380919652 13.2364840700754
9.41598985995749 17.0946113540586
0.724012141430123 3.11420054258701
7.03748359774235 15.4258873467125
7.41603420976832 15.7032375383001
10.2129546226135 20.0601854732964
10.1639302345848 19.1257363788736
4.54130514679906 9.63665931245431
6.9613383796309 13.3175120553079
8.38937486676011 16.7518880417203
6.13718821503031 13.0167391561248
6.96950828597496 15.6334635502274
4.99548451887751 11.7481788699186
6.12579095990944 13.9742202219617
7.92641004632794 15.4621528831135
7.36228104902395 12.7691592132188
4.59509965226574 12.2611115596661
4.25433820686398 10.0859826004892
0.382858762348903 -0.0417095032321201
4.00069343670688 10.6728432462692
8.6263074302858 17.2644262381236
7.44746475698785 15.2738775274903
7.66364020536443 16.2458641056859
5.03663858217266 12.9842679332234
8.58874346037005 18.3560102745925
4.76349329273115 10.734510135825
6.80794931678175 13.9681572730148
0.186890580637108 -2.57714433997845
4.25142778618581 9.33638932232306
1.83250057023178 7.44884511437172
6.56047981552181 14.923500517345
5.60676109099972 13.9518336113826
5.87509952869344 14.1496681696942
6.82664626066636 15.2373195500525
1.63226821549951 6.1645873574993
7.25210279903862 16.5370243253659
2.59918959727806 10.1747950815782
0.77373670750369 0.118811820946352
2.28141293514865 4.92743628141084
6.30504448424195 13.042762742623
3.56640303035656 11.8553815170738
3.69611369019587 10.4473144122893
6.60776732439568 14.4998301340565
4.49825086752783 12.1644811435334
5.17669101062457 11.8034687205082
5.97569367260796 14.1215801844428
2.26765103390416 6.20787609277903
4.46898426053498 11.223385425851
0.674530184058568 0.505784596011103
3.35773605153238 11.3190237805924
5.66324826713858 13.4711664600155
5.77636318006845 10.7190757433431
6.23162736045177 14.2662419046064
0.971985623830403 1.08051325869046
6.54023237809858 14.721308029906
0.971985623830403 3.84427017733272
0.711054321812066 0.0655341593963908
9.11113567023471 15.5311585252969
4.42746177228581 11.6698784853961
6.50131542428341 13.3610283975434
5.2359037632544 12.356793303496
7.35526909005423 16.2555801825491
4.28767686661905 12.1765461567367
1.41642403954981 4.4618579222755
8.13098629368986 16.7072611771509
4.32303743368934 11.0098176030301
2.53222103864918 8.74564095444576
5.86789646399265 12.3822662719274
5.66150405559415 13.5147338999079
3.44217793730548 7.90618104590595
3.48740719129848 9.20748674357898
5.62999991638198 12.2496158460135
8.45952619781683 15.4254347134409
4.4101740873598 11.1025510614325
2.14356924224572 3.3894695086379
9.31716907101807 19.3556812149314
5.4538720932954 12.9264314410401
0.391936881595504 -0.493740576828921
1.59968400642792 6.22237398657721
0.531606995209018 -0.487470669291495
3.32192809488736 10.3042407630332
4.63941028474353 11.3314865029349
5.02065947056609 12.3247786617236
3.98395826549648 11.1442379575616
7.12165305623844 15.3041841282195
6.01894910280099 13.2986164523734
3.61382175849721 5.91091658091549
10.1372473406647 19.444209603134
6.89171454565272 14.9210369674908
10.2287077096857 21.1165473875697
6.64928381773613 13.2757619394013
2.70769467762286 5.66348694678916
0.514151400324975 1.61214785640301
1.32157292623936 5.4144589293493
5.71741279674481 14.2003478491966
6.97352120581389 12.982166545833
8.66016049595654 18.2920439587577
6.13718821503031 12.2946180091334
6.79181407116183 14.9202355604785
9.74583396109737 18.8141673576521
2.22961158492221 8.48009087692542
6.79205843923869 12.7691287805562
4.27912838195409 12.2333399861358
6.84317215775724 14.4731962049775
3.17607722842391 10.1868417892448
2.33738174729387 7.56588424140248
11.1504112628121 22.5056735174446
4.07104975135951 11.555013353883
7.00614263456247 15.2407082097846
9.6220659027051 20.1317244258309
2.94253615913607 5.97552951412322
11.4347060454322 20.804023995641
5.53677024261393 11.628614136024
7.56527318451759 14.8070916593283
6.1686914015032 14.3838944630709
6.79791088978851 14.4738549642971
4.05844971457987 10.2533171261
8.96983279387371 15.3457789869541
2.84953742463073 9.66204582282047
0.522751116980987 -0.850874205672792
7.9797439634514 15.4638421160727
6.95294280502828 13.1199721930778
6.05761689400552 12.1770693832397
7.36214614837016 13.4996609262069
2.07829452597674 6.26118832085166
5.28037105647842 12.6018857738389
6.42612538208076 13.9044652721569
5.96198833652188 13.1778869611612
5.7773185483028 14.592669306577
3.53605290024021 9.87381605912087
8.42919748847991 17.6728911089983
4.21364637887163 12.0852771897737
6.77611208852791 14.0162476724937
7.39092954865452 14.8362107933195
2.29278174922785 6.26165034391582
6.12037746372307 13.3614995416202
6.68207623734191 13.2566202099554
5.37182689699098 13.2651009601081
5 12.5322955125048
4.92826462720289 9.5251573141582
7.00648792147631 15.8115045514821
5.715090805542 12.2270990530552
8.7021460400915 16.5680760772485
9.27578373867128 17.91889898352
5.54011313232086 13.4139849355169
2.54748779530249 8.03363313176503
8.83286567699859 17.9373501609059
5.82371017314414 12.7063119669671
6.54938483047509 13.9068098521798
7.18477465964602 14.9824616792226
2.41642403954981 6.12145042115914
3.87253329685012 9.32828514908569
5.13086752566096 12.7900782059887
2.84274680642408 8.80849371719595
2.42481875439688 6.58488312710075
6.17146551951809 13.059946009612
7.18090370917938 13.4548927317483
4.63455752676579 6.764169295465
6.74767658726837 14.3534045421613
4.19619542316182 9.76891232349976
8.94318404375755 18.3507956689044
6.24821952741906 13.7454642232213
2.69241002958693 8.20423092681539
5.67416510104985 14.091569607137
5.81545719616824 12.7711312484547
5.30686512517553 13.2816458492444
5.57265650558518 12.8702084745823
8.59776608065681 17.2598588338603
7.23597738329069 13.631249880967
7.32414592013718 13.4452596417219
8.22878169784108 16.2031504182195
3.64385618977472 8.39306613577542
8.35477491994751 17.3287697890867
5.84684043752237 12.2738049108125
7.54977045340419 15.4584261202664
5.71701621202498 11.0551909497059
2.14617895690952 6.13651205188684
7.91092956910669 15.562566041356
5.32215003089901 10.7864448694696
2.14617895690952 6.13651205188684
7.46946148865554 14.8836134121697
6.68473567534776 14.024999413666
6.5021714534394 15.7094322496404
10.5258294625212 19.0159033709172
10.1737251772964 19.6559518807427
6.90114538327995 15.8893695463922
3.74001422568194 10.7780007504284
4.91867979331213 10.7472049862889
7.56699425060344 15.3720576097355
3.13420830000804 9.34147976471573
8.37011732403432 18.6740602081346
6.79311455458381 14.87362701244
7.41427867104733 15.9292060255341
6.08321336824898 13.9339542135774
6.6391876294393 12.8425854964555
5.80377744185153 11.9611574540165
7.69214603813438 14.6629694067664
0.674112938791737 -0.194195000163423
5.61900661126606 12.2851786692061
4.71445688607041 10.2709618745887
1.04302139288458 1.73431552209348
4.79900757934408 12.5559445477463
5.65226584873881 13.9373473665681
7.48548751618993 15.1894654559886
9.35025956634665 15.9620460401339
5.06807546205315 12.5151272161335
6.92554302835885 14.6292162910879
1.86360304276836 3.49070027609669
5.7287598630194 11.0882592028785
7.42929407057473 15.2721787981843
7.97522936434814 13.6790210903925
4.60994584955767 9.55588067143511
4.99165265728648 10.9960276558452
6.87159726561385 14.0825459997277
9.36221360027381 15.5253548346222
5.3960119063365 13.3547133279663
6.91316559992229 14.184202886664
5.75509299964133 12.5251129193903
2.72078358108405 7.8592045257493
4.76144894629173 10.9214605885238
8.90128465076048 17.1809813779836
4.60994584955767 9.55588067143511
4.47996676716954 11.6477584485448
6.9060580313606 13.9880284710117
2.4391116342577 9.6068101897963
5.82371017314414 11.824268095957
4.71107126987098 11.5090698776925
3.7702272894838 8.05092588219094
4.27340112139205 11.3423465131074
3.00691941393979 8.32565609692508
5.84957784108149 12.8572803245817
3.48245117460439 12.0703938285293
0.540561445312179 -0.893411252754854
2.79301548278508 7.02583719724028
7.75943806281401 14.38041401827
6.48133372066772 14.5662769122065
2.82312223791592 8.8539557856444
7.74431637155394 15.3198005708178
6.71223597181305 14.4726132277687
8.72620793949642 16.0492982939852
10.7267748999485 19.1494216552154
2.78176320815486 8.61915451746873
6.44243316862696 12.5135628852598
6.91086178441422 13.4184990052655
6.61130859686387 14.6842173133617
4.16188768237689 10.3173398654067
3.6106273841145 11.5956404707609
0.651329933882985 0.211105435516661
5.5396360506231 12.4962895861915
5.3327079336406 11.1398552032609
6.42922968322994 13.4757932462974
5.37957831094808 13.1548380689951
6.32995154181839 13.16874513946
5.9888594423948 13.4844096830024
3.50898440337307 9.60127038658398
7.05018353407873 15.1393550225704
8.18978655271447 16.9733100244155
6.62980494048126 14.1538084511288
5.96667182393394 13.1549778940472
5.12177099157812 12.2888483833067
7.27604206549047 11.0583220668994
4.58311170503321 10.7127927511982
4.52211370928234 12.7289898452239
0.55838067873532 0.471063704611004
8.55355545533913 18.0433792805528
5.80852960600365 13.9546928890703
4.68757756720404 12.6909912253573
6.32843327854028 14.0301351234171
3.22318489322723 9.58133354908572
6.23044542896456 14.1413633915465
7.55258752523355 13.8630481639178
5.42316440599986 12.1390775849557
5.02168471877285 11.210286560732
6.48375129783271 15.248990000966
4.59876830024619 11.0587105984031
5.95509100501455 13.2262147467815
7.86156414551046 13.680081549487
10.2702234370427 18.7098612786717
4.36726352623207 10.4110511495448
7.31351098767078 13.8420688789268
6.78186406418209 14.9107860806162
3.77610398807316 11.480857896396
4.73918341941603 12.2453520776494
4.23678695583838 11.0362067535616
10.7765754474194 21.094142367502
6.2550648955616 12.9181272874414
1.13750352374994 4.62666550927014
5.05911562506522 12.0936558254603
4.99826494862925 12.9456009320395
4.85989311607135 13.0684200324633
10.2898891616469 17.1033207633981
5.59418103075053 13.7272969188119
5.09624887632305 12.3383636723446
1.3394005463907 4.53394090372919
8.69932872474524 16.7246961725653
0.841818331625826 3.96990637343866
1.55302016034039 5.72546643858588
2.33738174729387 7.65791375995257
5.87112333405646 10.1056890493877
7.65899799311291 15.6639286386273
6.44090110295283 13.2873701526894
5.06111151430339 12.562754122354
5.16961670033186 13.8333199089794
5.39785560632019 13.0129217036481
3.70299844486719 9.17869246294032
5.07284787243748 11.5437199007035
5.00657423029395 13.7147132784629
4.89351156580732 12.6291836840884
9.07780171810145 17.1105010352974
8.10892648967499 17.2419089230453
5.52500875046965 12.7084251395241
3.9429547353388 10.5037890546479
8.54306157237248 15.5821417519272
4.33487076723655 9.32392164282757
1.85107629948692 6.45063485276487
3.81052220113629 9.84373700071321
7.01079704965269 15.4441653920357
2.75241924657272 9.87897891561307
5.7878021246362 12.4818074930389
7.47379939766988 16.7503135896951
1.56176790679796 6.77049728644321
6.22733824394125 13.5146999414253
5.66588249610472 13.9265769078297
1.011055188509 3.20305449905469
6.3457293539356 13.3182962319189
3.10046018177921 10.2848261690406
4.11852584893567 10.3082892989389
3.45751347652787 10.3245164282697
9.07177174353087 17.329281737673
7.50315299606662 13.4339630019785
5.79761164789421 13.5819473034805
8.39905669403399 14.5461641042332
6.0619423205693 13.1483585726371
2.36679025754567 9.06928170033743
8.04494049127973 17.4081305318144
1.89947312404604 6.97226313337672
8.36234849462088 16.5656679443266
5.1027227262748 12.8453046690296
3.21961533666587 6.85683027827483
5.92124588858559 13.9851946492432
9.81665779280305 18.2088137082616
1.82788154525787 6.95070116543435
5.99722291532943 13.769905122519
0.661118115941566 0.25522459452911
8.80886519579013 15.8001933763368
9.15899800529936 16.8612893915105
5.45968381600546 13.3269835481966
4.46998613213142 9.89403760441219
4.36564947231668 11.7622814954813
6.9174317553901 15.9371334649164
3.9641853367282 11.633209954018
1.68153576041621 6.20905920904992
4.16622103267889 9.69747572938245
3.22437278546469 9.871408905647
5.9203299498583 14.6372742832958
3.59234203108675 12.1882330411629
4.88113749739543 12.5417539327416
3.13371526326023 9.45259292508278
6.53987461119262 14.8148966906303
9.26003289606213 17.4027347815354
6.43193148059144 15.2830729562188
0.79704491317811 0.122716500750749
5.98240567403302 13.4483031660506
2.94629898016675 8.88010297895404
2.86169583582245 5.872332790134
7.25178608476331 12.491784175025
8.9976354768454 17.275952017992
5.14128186298737 12.5694966784088
1.71909917337269 6.34727179900482
2.64469049208497 4.19386365491962
5.83405771559708 15.500444270299
4.76022094646651 12.8414206592049
4.60971859980673 11.9760522174301
4.23029761942179 10.0470507292615
5.4437086483678 12.9516580643513
8.25706140417086 17.1325106561666
5.53222103864918 12.7638525368649
2.96599024242144 9.82987832736873
2.43501306604408 7.08197506952497
7.63461560654609 15.8397958216022
3.27912838195409 10.835725406229
3.55694812455156 9.67465866213507
2.23972703234173 7.76664604459617
7.3262718295893 15.9774439065417
4.30758545318056 12.6240935349041
3.47847406652847 11.4035414707931
8.63042115364417 17.9155607366059
6.01637974318886 14.171822634966
4.06177619758669 11.4646854406664
6.97983188709106 15.4412584648223
7.56973878618903 16.5251496912519
9.60215636964708 18.7104735714891
4.546063380139 11.7232376341373
11.7978142663787 21.5817602696018
4.9797439634514 13.7124204608308
2.63226821549951 9.98118891187404
4.76144894629173 13.2425902639961
6.11509728615863 14.6726076821425
1.18220333122075 4.59960239729959
6.48654111646554 14.627207234183
2.93182849735842 9.58464613270881
1.07091769084947 2.27206885637759
6.61420130074939 14.3811339158406
1.17647007911312 5.33963699822946
8.76183171500743 15.7898781369219
2.57676397767313 8.11951423602687
7.1846434557604 14.8370501345663
2.48946389035626 8.74446828518592
6.28810296409915 12.7173114844958
6.6230654621358 12.664474635254
8.25539178609479 16.3889553521355
5.12356433279206 12.5347505895507
5.44625622988956 13.1517432460159
6.57020601800944 15.2222124765825
5.07829452597674 12.2662961936707
4.85602035348597 12.7345258445887
6.51412226017071 11.5191150661501
4.06514143770191 11.5320667009581
5.64895210015485 11.1725676892427
5.94830432852988 11.7458479262484
6.53078146257009 14.2520925604599
5.92855253900164 13.80243722267
1.20240566540948 1.50129991004421
2.40389694167364 9.14408298471538
8.937294589481 18.4436036767379
4.76879507552656 10.1440169917145
4.80775121241606 11.2120909836455
5.52573160394993 11.8267959633071
2.74747003060099 7.96392521962938
6.37824482805354 14.4353813383269
4.94881645937622 12.0150726647361
0.584962500721156 2.02906246560246
4.73251968913501 10.0206415818635
6.55741951649854 14.7315096217841
6.53270057830488 14.1110317480067
2.00553818354143 6.70922749428526
8.14959080604867 16.4350831845155
8.52681520553378 16.9422344489607
0.601879332807742 -0.441695033930953
6.12547308064388 12.8532605416757
6.93287523490831 14.678297557495
4.86789646399265 11.3084131157237
1.64296810415672 3.91509155038854
4.55476357012047 10.643614591149
1.69060619885612 5.70215843016383
3.19187844254636 7.55254977296292
1.77853208689185 7.28252291322636
5.72645398158625 11.9991441045621
8.04132218161066 17.0201456650307
2.31525408896405 8.39248153296079
6.09592441999854 11.4120741678092
0.637057308397238 0.916731088092192
6.93445480630986 11.8816163515476
9.93656999258117 19.9999004836525
2.63762807940152 8.05463190176792
7.93817720018321 17.1794901764673
5.93000943893953 14.1762519016158
12.0115054764639 23.1507910338164
5.36079644760666 13.957097043429
3.51193506942618 11.01789489943
8.38582922341645 15.8991139963113
4.05177364972405 12.7985527553018
0.380729448503549 -0.500219778074444
5.90596549455669 13.2801512279837
2.77853208689185 9.60720854544065
5.39152451534419 12.6696111410802
1.71572444659204 5.8441219260845
6.1414390792509 14.2100975305515
1.61051836021877 4.93142081059897
4.70981233475733 12.2271631264431
9.07891029919062 18.1605728946383
6.13923649097439 14.4596810402721
4.73210218224717 10.3726266134847
8.1768444153821 16.27423462085
3.71741279674481 9.97257826467188
6.61685982731847 14.44626996849
5.6737999256312 11.9652163190246
4.76308465513009 12.6650000285849
5.15442866511914 12.94919440754
3.91647664443772 9.74352587489644
4.98711093285961 13.3893316759356
7.34777466646694 13.4172724617212
4.49726843981476 12.5674431579442
4.27626759370579 11.1107540538023
7.92444710246639 13.8478672888273
7.72388406153911 16.7863851360561
3.45539045341543 10.5762124333512
1.5588327688965 6.48320624115297
7.93894621535216 16.2713132981766
4.45892709160264 9.97240092615368
3.94845708833416 8.90166226068309
4.6443000276619 12.0508162261312
3.12991702927813 9.76692847508799
4.76308465513009 12.5772951063438
5.4813237838618 12.6677072778948
6.9891879256693 15.8572963618476
4.57008922423963 12.1710461450748
8.41257473204455 15.4809558336271
5.2359037632544 12.2912958057237
5.00069343670688 11.962985565114
5.96702668681628 13.9990523270704
6.99437171523227 14.2175973633775
6.3613364794456 14.4676608204016
8.7850291232876 17.9345641676733
4.59525116861321 13.6569106531471
6.21573832440362 14.0211739656869
6.59509965226574 14.3401414475057
9.5366656523969 19.2860269313317
3.75653066297992 8.73985828472117
4.47448596435959 11.460245847347
2.12991702927813 9.28788291202534
2.64474372904657 7.12997169365007
6.1887600075972 13.2802949166341
4.62464082541319 12.4407701542738
5.32559121516853 12.0011160361906
3.6728604784673 9.73921965641138
7.38144311875757 15.3866878563573
5.97991980537262 13.0549398278431
3.62148837674627 9.22922296698287
4.56821923688658 10.6155371905652
5.898543252895 14.4711973789247
11.4009081651304 20.7251757080188
0.415009754876668 -1.35849189005024
0.954912110471462 3.50792509483997
10.1561563131115 20.1206975052767
5.95204677677707 13.8215784800462
4.6443000276619 11.1767674549083
6.41652667720659 12.3101011304209
5.72211707875365 13.4188558262269
8.00378297736247 15.5807550000061
3.12208650089774 10.4546530481716
9.41463368973812 18.1888363620365
6.48592217311189 13.7697019459774
0.20066852487342 -1.98138909530976
10.3893665926945 21.0615836626422
8.8657972623365 18.5431096260806
9.70149720902511 20.1578311442542
2.00445990508082 2.86666536729755
5.39152451534419 10.239542385601
1.04361370960279 2.18247242722539
1.79282332414504 2.59156744446831
0.821239233462107 1.01552616578565
6.00052010877481 13.2036715853344
8.89733445464728 17.6574724816446
9.34330531569294 18.1080203987809
7.93948880289391 16.3940041392158
7.70395679862188 15.4745962792849
3.87698910989466 13.3935439570728
0.532221038649183 0.119323507684914
5.58511739716154 13.5364928167349
1.56131673561502 6.24558799291474
7.03692087242501 15.5951427884522
1.32450045599714 1.57115341391766
0.641047971464831 -0.693972717093883
8.37226234667635 17.7206971573916
0.596604926458526 0.670775683496865
4.06972860196234 11.8712647261557
3.29281572123856 9.86613492721264
5.20584962926498 12.8451722721938
2.77034115456998 8.65016100481125
0.983425134318355 2.26813410418204
4.39495730465146 11.4782005567791
5.82985151090775 11.6972012897107
7.68994422875182 16.6130747500184
5.78022326980588 14.0351416626111
6.57633956856286 15.3296280000041
6.81091762255603 14.166251915951
6.8511724246854 14.6256301937426
7.05861622101908 12.2082808986958
10.388588618572 17.8084534070864
6.32178936754066 14.3201079563654
0.59917128257381 -0.20409330259969
5.5055978281055 14.9076221101648
2.96499569182305 7.29224011576437
6.11606399324839 13.9514499244295
3.94052819230881 8.63453594972222
6.31162606973291 12.3928371476369
7.00769577530673 15.6389212747635
1.2732174731035 4.10425546529554
6.74912165647214 13.6453773093423
1.92891690193852 7.11355581106764
7.2819428627393 15.9614461639483
2.31078753728216 7.72785755512291
6.25037422255074 14.584378478428
7.271031986658 14.8347444237301
4.80338601985466 11.4433500954364
4.70767768985075 11.5658134395534
2.96062576166586 10.9938597859718
6.28952805568578 13.2819072759666
1.5886569842789 6.47648622404221
2.7799223559675 4.04196186070958
2.46748014741084 8.87252282005725
7.1755399547079 15.940075249715
0.847441917111334 2.81309165463746
1.98712492934802 4.90309516384802
1.49427774475251 4.18843944809455
3.17278289753626 7.16314522008696
0.403980816854091 -0.0534750512473479
1.65341284054503 3.93040492248247
1.83025532416768 4.69281743229656
6.30462336187236 12.5883945635315
1.81856742969231 4.78727012582483
1.8508917211502 4.69584028951656
2.98894331757525 6.19450516514293
2.70243591422681 6.20182642798693
9.07028879318367 18.1798720224803
4.56160343364679 9.89746517970552
4.19195130777231 11.5248986329551
7.43743775123938 15.1882605712949
2.70243591422681 6.20182642798693
0.90677221577413 2.58531445845719
2.86123773074412 6.49742142845973
3.2317632205135 7.39872896299778
3.21944854147049 6.58778492125194
3.83865704023285 8.16547056336271
7.45715985622789 15.9601079034574
5.04775313144837 14.5951288085869
5.83464121208264 14.048300980107
7.02535084954923 14.6375263550447
5.30321873218212 13.4914243920211
1.35701055404281 6.17457855067571
4.76390181462001 13.3433388231751
4.25612230027654 9.15308887815787
0.624442874253778 1.58112049456247
2.16856798347491 5.96151945072634
0.999333987043236 2.84825735292152
2.18981239701598 5.21824387027986
0.807798759944781 2.5324307486844
3.87021294880864 8.93470816535714
2.25443124344749 5.29708965122417
7.76649425190325 15.9393743027069
3.867934469157 8.36258769049669
2.65765759250817 5.70806407746236
0.659503066932986 2.19208739584936
7.55114269535515 15.399248307948
2.69821847822441 6.4973448037564
6.92794931609323 14.062959141997
1.93374693643584 5.70595689941115
4.34557652086704 9.78286300141363
3.42925543851269 8.21050041708187
1.49352910128088 1.82001909008676
5.1725736748485 11.0879690262175
2.08908088545922 4.7114287605144
2.85336618232221 7.49651708569617
5.67329548375957 11.5047485715217
2.40766650554504 6.38630385978452
0.640692110719363 2.24250180609904
0.507375063474469 0.991744239437469
1.73258647902604 5.39914455037122
4.3613364794456 10.5816686079145
6.76832685641325 13.3103262672485
5.1139825284257 12.5237676028683
5.55159883356563 13.6514586957736
1.67459971320583 6.42784940616542
8.46465570167001 14.9678503985464
6.29815071160424 14.3376033698827
5.58009908880212 11.0373320308446
5.69702100791363 12.817659245198
6.08059207288167 14.4345648083234
4.9345273887139 11.6276540513639
1.81241923630888 4.09705719462104
2.10376876109926 5.59929154772176
6.21211135325001 12.778773804344
0.943416471633633 3.9438637495913
6.50535353125607 15.8248625838332
0.330249485930048 -0.565391270392626
7.85179708240908 16.7083954193168
1.51119553518606 4.92698110462731
4.27340112139205 10.6554205301544
5.65513162025665 13.6506160601975
8.60724494465341 17.3377749599108
6.00371120267289 12.5250890574768
9.7482444656622 20.8877384023719
6.99565845281477 15.3476634165284
6.43898373009157 13.772117621275
5.44676520680114 12.8721928117002
7.11758316681836 14.8290446329461
5.4012733820474 15.3973557061884
3.94125080441552 10.9800510338867
6.43424328654646 14.583752626262
6.35131302038316 14.1721014363685
2.68153576041621 8.25407898900175
6.70523361414077 14.3613250877833
4.30012372456901 10.9277050481415
6.26287833663076 15.4608839377674
2.56086542329407 9.16528992184506
5.83152650021916 10.5604263228947
5.60133081431401 8.52629795543862
1.09579461703467 1.38972456004506
2.61244323714326 8.67125357370255
2.03886835271929 3.58601945893712
7.17615396548097 14.273519216297
0.540027269257507 -0.913693988884553
8.06546791934752 15.7087925976381
5.86485280243993 13.4273027231198
4.93110114920039 12.3741053848425
5.55056921198885 11.5702115915068
6.47635676000651 13.3949557472794
1.49915411054293 3.40785002105303
5.84953742463073 13.545814849078
6.09430104293866 12.8546184056506
4.23737545066233 10.5808173343527
3.66238080739317 11.6378994594893
4.90726046999611 13.078110707711
1.33117602986631 5.13686403735821
10.0673196563042 20.2217101909407
2.6884386206709 6.40056481318538
7.22815267753912 15.1375448441926
2.6728604784673 9.47001294108301
6.20208614030211 11.5436558231046
5.98606080904213 13.9852633144229
4.97127824698814 11.3889362117195
8.45482125561887 15.1939956571225
4.59142165144413 10.7858420531978
2.23633953916837 7.90302008903859
4.15567451583637 13.4743022965399
9.12815299184537 17.9777353505424
9.0928790880093 16.3869117590017
4.0376525414794 10.2134314090712
6.83133160727177 15.5564113761349
6.29036627158458 14.5393627628242
6.89052152320151 14.6796530113256
6.06028022932453 14.775382018338
6.5140008365254 13.3224576851713
3.60789931199831 10.9414809647356
7.13789756276609 15.140308880099
4.07269289338619 11.0185410607876
7.00056517604045 12.5530139358939
5.53784081030376 12.7514876300349
5.34668419397293 12.6523685325178
8.12408153474263 17.1017628282189
6.46283256892698 15.3371538746179
6.89061505589569 15.2604458991699
4.06177619758669 10.7747953579718
4.47544910349559 10.7341769791103
6.08615664374971 13.922689197454
1.07566426993207 3.47710729660709
11.8973397785111 23.497004636316
1.4614479642358 5.7348929741157
7.92909904890434 16.7688993628408
2.67807190511264 7.8367696511317
3.7499467608932 13.3392007362427
2.66763015839099 8.3852344758322
4.67320414352761 10.9272535108198
5.92190866549771 15.4201838685931
7.77369106676778 14.6632666941059
6.26231172133194 13.415356518096
3.13371526326023 8.97578201429636
0.841818331625826 3.07542955677348
2.25608164519203 7.28170764904994
3.24090138734421 9.69362503259028
3.74664350806856 9.52701823194998
8.24511385253001 16.2433803455322
1.11205850719247 4.42839987753954
8.56092066962483 15.813870002276
6.97542912781198 13.1432442860051
6.63662462054365 13.7597224984811
1.73585540169827 6.32594539607511
5.5070627411177 12.2525976659226
5.93890099051114 13.4588808910006
5.78699839478762 13.9356804245104
5.58634904099212 11.3870226091532
3.45162198359952 8.89736019837639
7.54047084008935 15.8435639638013
9.05298598100432 18.6884749428884
2.79080411165044 7.10848067742051
7.10178420098947 15.0826934666115
4.53653116811825 13.0057868996964
5.27454839385083 12.8176605798234
4.89014733177394 13.3509621129195
8.34961297182452 17.0174874407098
2.66062677065323 9.1589409683694
8.88915970200772 15.4595025230222
6.45298564470168 14.216044941148
7.21742759665035 15.8411135094853
5.16591193893569 11.220976760249
4.47847406652847 11.9490091665631
4.15442866511914 10.8089903092634
5.51800243071511 13.3959003719779
6.16297224080055 13.360850723206
5.96471851629974 13.7680754842324
6.20840320541139 13.1104309856686
3.47248777146274 11.4417848929372
8.67013871966869 16.9131816712906
7.11318116472077 14.2568567273633
5.39152451534419 13.4105468028114
5.02202630633 13.3968977136322
8.10223819393074 16.8357095046147
2.0383281186591 7.91796143549666
9.52396901365614 18.2089352137789
6.59888279530921 11.6134838860672
5.93799619584938 12.6269959712126
7.82610842508324 15.5846449160172
4.45032302621433 9.82540882515283
5.23354593630934 13.0741836483363
0.63584366972334 1.52063402385225
6.39956550628163 14.2724001999109
7.50018797309876 16.3269609532684
1.03730111628243 4.52665009108339
4.94701870831383 12.4856829211376
8.68870759452198 18.043501430452
3.85568309970008 10.1161064725082
10.5606821842814 18.8054774263908
4.90466935569184 11.3878158109123
8.4614479642358 16.8822718990941
3.889024174815 10.9533480923556
5.67416510104985 12.7817528485125
4.44727400421106 11.1507389819372
8.05323668102364 16.7288363934833
3.67546854493392 10.1277497460843
5.0172367049253 11.5853365858264
5.11841403749429 11.8752441889534
6.14096737905351 12.9957478133329
8.66558190332504 17.2716530560563
5.47697981984814 12.7624823273154
5.58634904099212 11.9449665881595
1.94341647163363 4.3246783781764
7.5294005195868 14.8841988564017
5.90947772715522 13.3197754791348
11.104074518442 23.320656630232
2.03291462247274 6.75352952742592
5.34886431534117 13.3605963045317
4.19680070743371 12.0795341578349
6.72613954334732 12.3649718664708
6.61369031163448 12.3154312707683
7.07146236255662 14.2770691283333
3.1686914015032 9.09825639851186
5.44064560042124 11.5532790709024
11.7867690927192 23.3427706079736
6.13164646568084 13.5371649135885
5.83813724377942 14.2570048331396
7.34491041633127 15.1839610577207
7.53951675554378 16.5230335550815
2.19195130777231 7.18797553316553
7.2336196767597 14.6175976005422
3.14862128442041 8.33967660462883
6.16794301763493 14.2903992435969
3.30742852519225 10.4675557913155
3.81289310559903 11.1312718570217
7.29904101544959 15.8637515717876
9.22026167202914 19.1995530710397
7.3916566968497 14.9767137046185
6.6882234054783 15.3822590527616
3.41382318245296 10.2773181617574
3.48364217222917 9.78064953602786
3.23963304263252 9.82190926002947
4.49864856049068 10.6420019607478
3.38702312310925 9.95545510337345
3.46847303799917 9.62929621573077
4.22156778853841 10.4424467658227
6.29998288452 14.0248466533592
2.15105948432016 6.55958871768657
7.44743996055309 14.6804777763156
7.41707352186433 15.0962538471369
4.66937570614282 12.5277575616827
6.88032667155137 15.1745680721746
4.92672934270075 13.2962443730286
7.18965048243296 14.4287653988687
5.12801415578939 12.9287505756715
3.02339184835423 9.79975571321587
4.66500787040901 11.9716557120211
4.66281898356689 10.4426926198858
2.66588249610472 9.30765837739453
5.94601638871769 13.7694930368014
2.09215538437116 7.57982337272542
5.87922883513098 13.0299648231405
5.9719856238304 12.2526999843973
3.31748218985617 10.108665025203
8.60943448727092 18.2249041150052
1.72850662662839 2.58011196463574
5.25985188264413 12.573427146494
2.72750161436839 9.06020432654327
5.51372881046948 12.9935067898628
3.35375757624772 8.86304646542423
9.57830010840902 20.4046590641807
9.89657960539311 19.8769402048306
8.98840241173454 14.801713533064
6.31325422524477 13.2305104559123
6.50111328319407 14.572802616412
3.60334103003601 11.9811770808918
3.45685668411115 9.7041611114791
5.16405598451049 11.9384462311584
1.96915403304724 7.00297364781567
2.65182445511723 9.52378180246134
3.30862747029478 10.2950342551977
4.50118924256154 12.0460918443689
1.6794237981126 7.04280490135013
4.14082269342084 12.9027403248467
3.83636697985213 10.970935256187
4.44523773705454 11.1577384542493
3.76390181462001 10.3063582052569
4.90244469057733 12.8202205485181
4.35697264489127 10.6880168731922
4.67134999205502 12.7173190222406
2.91213394544108 8.30279583596269
3.52193016090923 9.32336328052349
1.40389694167364 4.9950017086154
2.85224474754742 8.21075760196266
0.5000960224638 -0.395978890581031
3.51896116401715 11.1227388401032
8.5807551582247 17.0390719782766
6.07681559705083 14.5088228211078
7.51806297565252 15.8833343298455
6.13947264348468 12.6296476310199
5.77166823985492 14.1143099754793
5.68477558895245 13.8071832932583
3.84181833162583 10.7254198149975
8.70499429728999 18.0477940006989
8.09186254716252 14.5799609917453
6.53927813578788 15.5190045070077
3.26072053999555 10.3558083531665
7.17477360974392 13.259033800067
8.20174694424606 13.7763164492969
8.22585627664002 14.1412573725746
5.0203175591909 13.3122302317282
8.38037780946724 17.5230773535117
7.43250977946871 16.5742784503265
1.92599941855622 8.79398255953175
3.98816029285803 9.63117390964572
0.460803040201419 0.467152694337117
7.8276724812485 16.6159765160398
6.49407092157949 15.3047198374299
4.80497489120566 12.456704057985
7.97679542074155 16.7500206286519
3.8394945270307 11.9940630409459
6.17007912729481 14.9396229861468
9.24739808741458 16.9121657511977
9.24546128940422 18.8650521758793
7.10591737055452 13.8348098946071
3.4654722207946 10.3919822318199
1.95682870523398 3.54110671681803
2.10128803822535 5.48470222450378
2.95045405747564 8.72067346485361
5.46340867637348 11.3745668594667
0.908310396476845 2.97746936892377
6.00346385530357 13.3356380310919
8.30324683818227 17.3729822295313
0.184060522152846 -2.18670890569784
5.87396459088149 13.7858941425978
4.64296810415672 12.5417456656412
4.72763146783404 11.6437729858024
0.703441496393331 3.24284986183504
1.50698464996279 2.66386001283134
4.21543966069468 10.2591203711658
3.36457243229586 11.5727196858167
6.62171378023722 14.3003339525745
6.12594987328085 13.3224670910355
7.52861940149307 16.6667630548436
2.91279723657524 8.57169024052925
6.48407242643577 14.0953434240364
0.667210912480871 1.27263841510088
2.88000730145757 8.89505287619353
0.727099413350761 -0.0618459648592914
5.12861065952938 8.37962407239626
4.25898270195258 11.7791155869422
5.89620849613342 13.200452982055
1.69452022397604 2.67768859934559
5.20012523921801 11.8355045508065
5.52910013959844 12.1432272934841
2.62688836448886 7.76175380105664
8.02960578473811 14.9608745835317
7.37242979233409 12.9270246753383
1.49522284471483 3.16920793583992
7.23023110018662 15.4636301579031
5.17638415216528 12.4380536206427
5.2185844719983 12.2702840228698
7.58692637304228 14.4293819590293
6.49860683242663 14.6080425821589
7.76565816168638 13.7539784169741
5.97921630905689 13.7798005182378
5.76390181462001 13.910504095305
8.47694867324594 14.3487513640449
5.38144311875757 9.95175987804176
10.6182135207262 17.6141389971749
4.77853208689185 11.6195948643489
1.68716407892849 6.60299254731719
6.37363081259204 13.6963245870047
2.05444778402238 7.08589323587792
6.84770787619419 14.1166417406142
5.79881621721434 13.4678241326289
1.76553474636298 6.78938957678249
7.56626719108443 14.5023381354173
4.14316732834947 10.8074096968665
5.11173758737336 12.1440646810836
4.32746627842879 11.2371415356082
3.11590398714377 9.38167334205129
2.6264930514186 6.15280477892427
5.15230200553606 12.0816916080443
1.10691520391651 2.09447982975618
3.97410567570477 11.1257161552359
4.17853079200999 10.4830228011341
2.39090045510217 4.02185447459601
4.08288596667243 11.7096736848985
0.603341030036011 1.08786762364443
2.63941028474353 9.47269992031837
1.17238904139379 4.36957094580984
1.98606080904213 6.82391596981622
0.838905235156848 3.21655241398959
7.50437592997123 16.4979736309055
6.93363891036072 11.8069004584663
6.29702206297176 15.060826257105
3.00138654027096 10.107419769984
2.00829932321849 6.9584228457196
6.75663329841844 14.892459266401
7.37791126465679 13.3754381075104
1.89649542424614 7.08960184197093
4.35863429652247 11.5284028831028
5.06608919045777 12.749496752215
1.26765103390416 4.32494024108236
6.63244160592588 14.850421682837
3.95848579335128 10.3880692224076
4.3548427173601 11.2804934335151
8.16946252506685 16.8656129195331
1.15754127698648 4.6572486664025
7.44192712854911 12.5302797102942
6.32450737965828 14.5070007279111
4.79876438560241 10.3733332468874
7.76854062746846 16.0645059377343
7.66457035864193 17.7634796120994
1.31734860079724 1.54394446247142
1.89947312404604 6.66070925135513
7.50266353209555 15.4613217276927
4.28483299611236 11.137639005893
10.7463647082178 18.6874530641655
1.79490368073677 2.83491389872716
2.46748014741084 8.5239988109498
3.57102330976328 10.8298411373474
1.96062576166586 8.16239102848348
7.27984269352035 14.5952670602015
6.93214568814818 10.993405563961
7.68158981722124 15.8513607866438
7.9937853862689 16.7177422199717
3.69616506304077 12.0368093651701
4.02680005934372 11.4151820662511
7.58444220437331 16.3801816002456
4.21065261344604 9.51784436829319
6.00432852122151 13.6171080907307
5.68542268250037 10.6507060384621
2.38543103719352 4.98846333855199
7.26339561237555 14.6380789285037
2.9577717646107 10.7756490494219
6.94629898016675 13.9391167817559
7.95847820865306 14.0955634989174
8.73039906864317 15.396495475287
3.77693000026614 10.7363232198883
7.23243790104435 14.8607943515024
6.73137647656172 14.8259312284439
7.28868012546729 12.9789644782005
0.461447964235802 0.164005595874218
6.36981542428391 12.6847644174565
2.96926740344853 5.2430331731588
10.1950172281003 20.2661615308158
6.82879560019166 15.9473917309385
0.228214851759083 -1.27246615204692
7.50858711208948 16.6261281370422
1.87244995027949 6.9251445418154
3.97806887425627 10.6467646883517
3.98395826549648 11.135912719195
8.44841814273585 16.7340218007989
7.19709191000089 14.7883118283666
5.28966424571641 12.4514572701054
8.09522578008684 16.8116478639829
5.47073707951068 13.0672511981895
4.17523592265519 10.090220995805
6.31209683179923 12.3899717317249
4.08746284125034 10.7644730366584
1.90113795530336 4.76697969818466
6.92243574023315 14.1544215365985
4.66281898356689 9.27988545793317
7.43859994954197 15.2809388838209
7.08059207288167 15.6566690359383
7.17122607693962 14.3222179658723
5.98176485272124 12.9804886767849
0.993939064934452 3.23366475055455
4.62464082541319 11.1023866149002
1.93473422853383 6.70032473339141
2.97478343485325 6.81418628692269
6.14755718841386 12.3928716997263
6.17346573692713 10.6200843272627
5.14787023930819 12.6359258629715
2.64474372904657 8.43011612921759
3.80259092750007 11.0092520873647
3.63226821549951 10.6476620053131
6.15505172496078 14.5783201675511
1.77739948264075 4.02025741946751
5.10884609205782 11.7957014556215
4.99513658808096 13.4447284986423
3.12864872586379 9.85313572120923
8.40903184970089 16.7214264951251
5.33298328339636 12.1818400971863
8.32234662381629 15.2803140488409
7.30777878740982 15.2044011303199
4.8371669733542 11.8090002353949
5.6391876294393 13.0157008396877
2.4131982784405 4.89461315030395
4.40599235967584 12.9667720248049
2.36349458761301 8.43625066456293
1.8073549220576 6.5067496321343
8.60362634498619 17.9835406715672
6.18357812674731 13.7753678855244
3.53413824164347 8.76128241843644
3.48542682717024 9.34716296217572
7.903001178546 13.9083502326248
3 9.52968780130772
6.44383613434331 12.7334006917741
4.31748218985617 11.488453244716
0.236433743683141 -1.5481077361054
6.08337704117909 15.0248625571893
3.87401000554047 9.25721611324082
2.92745889773066 8.92004102452029
9.53626216194628 18.4335153927276
3.8989078338113 8.80053906827745
4.0091266356989 6.87032429452685
4.43655139393914 10.9621417673439
5.16374642651319 13.0498682303251
5.61176256006487 14.3531691093264
4.78014855209277 9.50401721533836
6.29333369530646 15.5645215480626
2.05711697079836 7.78011919932403
2.37637587890974 8.38069402621897
8.9991977980976 18.8492969933944
6.52669484554198 14.2136004278741
1.0383281186591 4.21916736571906
2.83890523515685 5.30217060106296
0.860152968860888 3.02095879754053
0.354061498041468 -0.601002225751576
0.444259307013047 -0.665608212587567
1.80185905532406 6.26574987345001
0.650057528943041 1.84637101121265
1.04064969118104 5.15173173859012
3.04909454952817 9.95105911193808
2.70088355602827 8.82804636427482
1.66178467414465 6.87811468462055
1.52471950763627 4.99408028624599
1.90751193042516 6.89626609929867
1.0701250738306 3.246166340086
2.26257192945834 6.51565086053901
1.88392153437762 5.84639510517176
2.09137435302073 9.44341113727404
1.60589544205688 6.22260474743334
1.85433329561678 5.67835788130017
6.06906757329515 14.3739481821496
0.772048053321651 2.93583176953747
0.393035949041876 1.28918940409465
0.434356213245351 1.03651656977331
0.803227036434927 2.61278597278019
2.46035948763284 8.94919902088122
4.19008601416195 11.3098942461115
8.20159616484102 17.4554434006846
2.61847360308248 10.8403266955417
2.13123488311192 6.68776814426229
2.90186571529576 9.31322991191468
2.83589298805347 9.3495590408663
1.89572021454176 7.88162849616315
10.9522036218991 21.7874841469049
1.07955534759152 4.3338918140375
7.17983255243881 14.5624092971488
1.33733782896815 4.90300037028426
6.65557200336169 15.3180012500251
5.47373696631167 12.3404410112556
7.45968381600546 15.492114674899
5.12037746372307 11.9841036949706
9.07245606478016 17.7240359396334
3.66150405559415 10.3231457554289
4.58172204844073 10.3488021076687
1.88665519228854 3.4106655264938
1.27225293586317 2.54253493840946
0.913622239888812 0.838527197074898
8.27332938656167 16.8436305916139
4.95491211047146 9.88952128688198
7.44727400421106 12.7707702056324
4.75776180659685 12.4644559596594
5.56353363666232 13.7526585037576
9.24613763697485 17.4505264558006
0.943416471633633 4.05029972181775
7.42658732486351 16.1247297859697
0.732586479026042 1.09391943877148
6.32151187282142 13.3858508353146
3.93473422853383 9.99036667738263
4.3613364794456 11.6267140441494
5.23384087549893 12.0450460276614
7.61767202626179 15.8120069705266
2.09137435302073 7.28218028203608
11.2670492753507 18.8247834255914
4.79517550570801 10.4539232547179
5.46813212230702 10.8220889794153
2.89947312404604 8.65500528401171
8.44198648417789 16.5867240149469
9.3258070545071 16.752145611111
7.0440577876071 13.2553967480096
6.11270013274936 12.0967069837385
2.49868292387251 9.4823453928039
3.60059913176206 9.33837840718093
8.1622363793659 16.2604478268061
8.59389384153074 18.33630324285
4.38330551925341 11.9715902732592
8.54079866098232 16.2913254555436
7.37797798350624 12.6575419461136
7.33834212632094 14.6890906523387
5.50290828483867 12.1343005059609
4.84799690655495 12.8091867092967
7.66637424014433 16.7848351567359
2.70725293052458 8.9791953420568
8.04628452588474 13.3678352665549
4.33077901246963 11.6143247501233
5.70619048475826 14.4012533795814
6.12165305623844 14.7791778329286
5.7470568285243 13.1212434707878
1.00553818354143 3.66384087739016
2.08091999538357 7.04939074119468
5.35944548295986 13.2060023045728
7.21670855467384 15.4532438668799
8.00769577530673 15.8440606650442
5.79940616894211 13.0448463896387
4.46154870757867 10.2370560430927
10.1441552314253 18.885156230782
5.09772747285155 11.2273214056837
1.25580283660272 4.89975376797768
4.88528150074267 11.1071489109065
6.35307894834072 15.0906024635817
10.6891162715399 17.651650239211
7.4645928733612 16.0894110690231
5.32801892928439 13.9998964304428
5.54582584082162 13.0463262322165
3.09470381081667 7.4463057862875
2.50751168324725 8.64454690759201
0.568069533136224 1.16381954002472
5.60229286926735 13.3996720347173
0.568069533136224 1.16381954002472
7.07239855222847 14.1879458928507
6.0616100554732 13.8866945442375
0.657112286476991 0.39587705841164
3.32915672323709 10.134504163049
8.81681136556819 16.1791476369076
5.59945513436575 12.9663915275882
2.95919946887456 9.63907467051457
7.35816089371563 14.8374737585288
5.3960119063365 13.8600812961041
5.24660102618181 11.8607594131575
5.67405642755042 13.2397940175825
6.49788253552951 14.6109526319552
8.48923043446266 14.5328794391484
6.86875133812426 15.5849535761648
5.02680005934372 12.1058455862994
2.26534456652099 8.530298724969
7.79890791473551 15.8862850834574
6.00398271703939 14.0510712008397
4.99791768781619 13.1895225811086
5.36484176769118 12.8836606429061
4.25724276802403 11.5147829692382
5.54768710124456 11.4600133514321
8.43800264791442 14.0191775955703
5.33838875702602 12.6059673940012
8.82098896194901 17.9410175910826
7.85400524055231 16.0870808583714
4.34067181722806 8.54009371928463
5.17515606522933 12.6850692441426
5.96702668681628 15.0164783674544
7.78342643167396 16.2121741157027
5.82625512740088 13.8462261533894
7.17906695326944 15.7202231414807
5.78418180895751 14.3985471834847
8.22574506770019 13.7781631124327
3.60971859980673 10.8866736823334
6.87443759014506 14.3033730131121
5.5964764887382 12.8979901819374
3.66150405559415 9.98894249469564
4.15255786947222 11.1352219393569
5.7294272732412 13.3230866952847
7.26584942144085 13.4155203905335
4.3340841571933 11.1740270168862
6.30200121692431 14.3584285724903
10.4204823211326 20.252194284965
5.60197073228453 13.8575741109109
5.20016146462738 13.0307986141863
7.09103251880075 15.4000616399123
7.14671161153654 14.7736630246769
4.34831959377876 10.5738987024605
6.5085883309417 13.704527046925
1.0479141674883 2.86707785020697
2.8860248077453 8.34133322881329
7.8516049088378 17.0201078785123
1.28077362482981 4.11652697525064
4.53174133954555 12.2092662745841
8.18208870576887 16.6718380285391
5.77893637302057 13.3959252335137
10.2472063507631 19.0829190075293
0.69215247752506 2.08975456361659
0.502369773983921 -0.970594675544126
5.60197073228453 13.2150413100246
6.44549242767942 14.6486932812254
0.799533694359052 0.568445161494054
0.46948528330122 0.370482067789525
5.13939393027622 12.4197726615862
3.22793060487788 8.87776034359385
0.432712771658634 -0.895925674406541
8.00782512825957 16.2379679541586
9.51591207288857 17.8091817858372
3.76575505061678 9.37008111605365
7.38085463262328 13.4938058199937
5.82017896241519 14.0855049470786
3.06376841199885 9.16728213985752
2.1798294908513 3.09640199536895
8.39338583685196 14.1402372967286
5.65336874233345 11.5231621787011
7.78543989285823 13.7885559505565
8.46217190063088 16.3638714231926
5.53126148088791 11.5252632847702
1.47348721385872 4.55603047842484
7.36833855984432 16.4575532619532
3.28369387639989 9.40079849611843
8.56631754678922 17.0074516172925
3.60059913176206 10.7194205071842
7.82601061524992 16.6534912838311
5.9079999344105 14.3728280142564
4.30349976754696 11.5245516727949
7.15130932327497 14.2706738711017
4.86865637712104 12.5932173295358
1.43279498821605 5.69336757084275
0.496560677386456 -0.726239280398777
2.98746080433965 10.9199279336514
1.37851162325373 3.12217186999394
5.74868003176533 13.3747068742201
6.24048166520744 14.4734730086992
4.86599492814219 11.9833681785693
9.26388309779864 18.4028764287232
6.96061506971635 14.4041099749813
2.70543354622666 3.69303855705807
5.81604826276888 11.7199628412113
7.2728271428522 15.4668999118484
5.67461709496909 13.2084465342192
3.24315347281121 8.15979535419832
6.58009908880212 13.6286472551246
9.60439669876022 18.354145213208
2.14500015123348 6.23544680082303
8.79972022979128 17.1713046298224
2.76942998214985 9.62758482179419
5.75919681421587 13.3784771859853
6.17530963327896 13.2940903802749
2.69873137567873 8.13416729353666
1.31168195457113 4.87094825889805
11.3283583591968 21.9514044982401
3.16885182915736 8.11195681135478
10.0022726861968 19.4330197590714
6.44498300145913 14.7976607525652
4.16745674585156 10.996642503651
8.01996487819553 16.4103753340173
5.73361507020463 13.1609983332329
4.65579214451431 12.3188742366857
6.48220292629596 14.4274799399533
5.81585126747386 13.0858079524184
4.13118421867966 11.1864426605244
1.61910596389725 5.875956141408
4.00489546070794 10.4042781743124
1.89947312404604 6.06250879774519
6.98422125107355 14.6251845092743
6.4809834069374 13.9721933384314
4.24207478719815 10.5017695472529
8.23321405763219 16.7867298747357
9.72636227751232 16.6774539865068
5.58634904099212 13.6304732526257
7.33495187919173 14.9552619153521
2.50780439634519 9.13466298518613
6.4594316186373 10.8258832250597
6.12021793532783 13.5344461664523
2.00553818354143 8.50760933651789
8.7071998268146 17.8246305853504
7.17477207357369 14.997062684023
8.94798527794961 14.804117251413
9.26575459431393 16.1729281143766
8.06668577304841 16.1662116856478
0.562594687692702 1.36568285605726
2.82406281930807 4.01120040900041
7.75229520816957 15.1625043975568
3.31970685497068 10.7654754425291
3.34831959377876 11.2560146721089
5.82899083600506 11.2155843698252
8.63712643721639 16.6815869559804
1.71203698026927 6.75775602307599
3.38914317498362 10.503459300848
6.37650945559988 14.1001975946472
2.50901364748786 10.0912374523976
4.24266112942971 10.0736473137828
6.37008378273723 14.4429768723831
6.41876080877624 14.7167663507674
8.93731722727105 15.976329447659
3.39969695314436 8.57983111590375
9.72655877910498 17.4749585771824
5.14096737905351 13.17597796425
5.53868141367122 13.8114606295148
8.41759289727841 18.4122286981219
6.9879854525208 15.1623124954541
6.89042798444303 13.5368891063288
8.72930699483416 14.6574436945968
7.36947990600502 15.0830386151049
7.54891080548614 15.5618062140099
7.13274529067037 15.0946327452456
7.25673489176913 14.7839739031173
6.44447339529315 14.1992282174251
3.28141293514865 11.8543490540343
8.32165062685287 17.3554915197523
0.63584366972334 2.14895447185566
3.53317995861861 10.254385325978
6.94179252607188 13.3685249750493
5.58149030881435 12.6518291739742
5.27052894238072 13.3310397370968
7.33961432974552 14.3593009722427
2.12086232174844 7.43667517113667
4.78659636189081 12.4100552254906
5.40980083830173 12.8347057555313
6.84415868333197 15.7518925541037
11.0347251702823 18.1553460403717
1.13750352374994 0.470975670872701
3.94701870831383 10.5379988704053
4.00415562949131 10.519557957909
7.92060479254036 14.1584071913213
7.67215331499965 14.7416934870588
6.47872295724606 14.9725420987173
3.98395826549648 10.971860598617
6.29389391688523 12.633644939269
6.49061949639056 13.9713578184909
6.68628502265808 11.1983877857191
7.39842601744203 14.7225947150795
4.21125186373125 9.82122310540146
4.86218432095878 10.9136900073902
1.14319245124855 1.30623274350303
2.89947312404604 7.78401632342775
6.23094491315251 14.2013021503962
2.80099942701778 9.08852894547347
4.75332064931425 13.3325381287477
4.84406498756627 11.226136044045
3.63584366972334 10.2760331013544
7.48002892952562 15.5413091968286
6.84992229725964 15.3668261658582
6.49111306295059 14.5961417673229
6.37410318088193 14.1525247501078
6.53688976500668 13.9358975597966
4.73043094540706 12.8430540601187
7.03079444597369 15.584664312935
8.41226041460827 16.4972472847074
0.757548483626536 0.0545039167322281
4.47248777146274 10.2641407001379
8.34238242835224 16.1565436614532
4.89798504238663 10.9593144053948
4.37048622684442 11.3460758935537
0.732519689135014 2.07386723137453
7.67731307688113 13.6197469748198
6.21316928950804 14.6326716697758
6.09353579908016 14.6448285887321
9.30344707758594 17.3993784780778
8.90378916923837 17.0838001126796
0.950784224848785 0.893812433378317
5.4989872495298 12.7576751146529
6.41447383643093 13.1850450337805
5.0376525414794 12.205051875007
2.10827996599998 7.37089913744272
5.18678089732729 12.8523960290474
4.33573389441239 11.5072038130549
6.86256583492131 14.5107345972201
5.93237376793155 14.1250394500521
1.51290756359235 5.63222832278029
6.56646391967176 15.0235188330809
7.77645834044205 15.4671806258205
6.85558727458359 13.6127651126433
7.36423569232726 14.8692925545831
7.14355982367003 14.9158290862312
1.4247154131812 4.98456435139012
6.46308417252735 14.7143980082581
1.85298222745659 4.30217756861863
8.10429633347294 16.5366616246026
8.70427238358156 16.9463062674879
7.64463281649292 15.6879224909317
7.57568468713315 15.9892176083287
4.73627182399612 12.4603118725731
3.45539045341543 10.6856307943159
1.03286038479755 0.943926844877191
5.38583187762253 12.8071834101557
1.7021460400915 8.08773513316084
4.74791202580098 11.8863606927521
3.81283782886802 10.808842606022
5.88537161896063 12.0054025398984
5.66435155299339 12.8411017951476
5.44600167408107 13.0290884116852
4.66495100138178 10.4053650641417
4.62913240762428 12.2808126253473
6.53892013213637 13.8723706290864
6.59318021603253 14.6711541541147
6.21961533666587 14.4267017699252
3.61968387989952 12.4479499661779
5.47996676716954 11.8847037961625
3.5625946876927 9.97771887428873
5.06939812548835 11.8351315407258
5.03562390973072 13.2919746650469
5.50290828483867 12.0186299453334
3.23384087549893 10.6755563356011
6.56716630286036 13.9283899284536
3.97689938231666 11.3033986666953
4.63137296567811 11.0126785033502
3.84569847878328 11.0693412888592
5.82789326757635 12.3824359447551
1.81229284487327 6.6665081386353
3.37209488158186 8.81893444095249
6.35656641288637 13.9790293775186
0.98482768837575 3.37957635690201
3.53605290024021 11.5743999083014
6.20434541159051 14.267051531785
4.67068348236854 11.7047426986716
5.43552602428625 13.0804664209999
5.07203982005275 12.0345964045448
8.65135532637822 15.4712961571878
7.44523773705454 14.4459301646778
3.51834144964298 10.0345011632836
8.47479793214995 16.8606788352448
9.49610739190651 18.542608101734
8.58952151202437 15.4759135566338
5.81309050520814 13.8515739307904
6.74870892723434 15.4181632178812
11.2032915252628 22.394202413511
7.08484926256293 14.5844509727643
4.48740719129848 12.1417850622623
4.78860540697371 12.6309020344668
10.6227135835783 18.5683045458102
7.51108359895028 14.0855442334458
1.38804113682258 7.37234350619749
1.23972703234172 5.77095351388327
6.19669328801116 13.623906981356
6.98018352807528 14.3515955293045
0.713425114956855 0.514310683409162
3.4814579249673 9.81042562827736
0.890521523201507 3.66139527403425
0.985948750706532 2.54065890666853
7.30728839649116 12.7063868696758
2.64651717123779 8.8335056644937
3.64651717123779 10.7258380407844
5.65116211137269 12.59987793433
4.33767816102794 12.546683378553
5.3144176631753 13.7594474377848
0.260998399921464 -2.21284345062285
8.13742470303033 15.9828014751881
7.41414854612248 14.882971772372
3.85951089457199 10.0663653053326
1.71710903949747 6.66840953656402
3.09733851539977 12.2291958513327
6.86957628618242 12.2989485169723
7.41078530250056 14.3990531421016
8.91833577300013 16.0446934270183
4.35719467003937 9.02232007187738
4.11782289016338 11.7814296342857
5.71085940482311 11.8884380565396
5.79860887959279 14.8925608729808
8.98099131834542 18.603133649297
1.37560623629832 2.63649170160689
2.85279789281877 8.79776014295982
1.39733960778181 3.45983331812272
2.39466187798046 4.39624384347731
7.14692148610955 14.0875857814798
2.68153576041621 8.28853774005846
0.761939853699931 0.364161275242587
6.11291822045053 12.3931139864805
6.47047053793977 14.166463050663
6.86372978266746 15.7714758876298
5.15654286023541 12.3213903779512
4.30518483105279 12.043978581806
6.62789861587175 11.6614594657075
9.1752078962736 16.5722318652236
5.53887477866742 8.77063540803115
0.627894127430323 0.0497910873571951
2.86180270607998 9.93400596972704
4.87055441060214 11.8839474882257
4.70249132470982 11.6557120376314
7.27648234970999 15.6499869201679
5.51436507680696 13.3530601368579
1.16854329860223 1.55309221070417
3.83172136684212 9.75182437242363
4.10627099982414 12.5674854639559
5.65557200336169 12.8300597306017
3.01586532170333 8.18973538894208
6.33978149722014 13.4155101419338
5.57452075399951 12.8402372721768
5.322480097565 10.8693378238081
7.97437046326923 15.2242957571616
8.76341361748295 18.2835328965745
5.04473037271993 12.0413381217072
3.93763411903963 10.1246466364937
7.30371050814978 14.9425922833632
5.07796600609809 12.87074482326
6.21499154917038 15.5214417266535
2.14256424748824 7.22684312195368
7.41460393202062 15.5793983438974
1.64328787796064 3.42705005478139
6.39798720906061 14.5696149813257
3.30854906508616 10.0890335842296
0.854149133536545 2.21323829294395
9.95297639526435 20.6126987051408
3.19801051466677 10.9728180351846
5.78196491315916 14.611943784467
6.42884329880387 14.360809303184
4.37637587890974 12.9872214210653
0.78498710902915 3.33532057151514
6.91408609701272 14.2276702751272
7.33174379543238 15.2680542729047
4.93763411903963 11.5882560428936
6.56318160240764 14.1601865812996
0.516092750889587 3.61989258185236
5.67980487233709 11.6959872995693
5.3110671022556 13.0327656236934
3.94917574092232 8.835392474285
4.19437804516685 11.6095785327118
4.79793083704143 11.6930284911366
0.776589934871973 3.09673147196646
1.65358921991329 5.69402131470267
4.95562755558451 12.1827356870458
8.60698880705115 17.7166139106128
0.966714412088826 1.92818799586067
4.07368842615249 10.9590000366056
9.91692362783255 17.2218707960321
6.28582898858608 13.9778712523781
6.64939437331615 13.3488919220226
5.14974711950468 13.1554783102743
1.23166871052061 2.07469436972991
2.84953742463073 10.3055261894354
6.91067732014586 14.1537987519745
4.26592152915252 11.4670115225019
2.21161129446206 6.83414878863025
5.57684768198926 12.4091227843288
6.61089650158558 15.1705107129921
1.05284389831979 4.36690046730687
7.04321661503305 16.1543275887461
5.34096207973933 13.1405836104473
7.86569425606308 16.0997933654377
1.08782836472574 2.54445857180975
1.21297631514421 1.40395911380605
4.23384087549893 10.9644168187304
4.55553302385852 12.2806639396015
5.26303440583379 12.7910606413335
3.28710854081265 9.88715693311558
5.37984485968619 13.3719243539059
3.1870855526005 8.7320948990781
5.46923479366766 11.5418293732542
6.58934864791542 14.1041624708534
9.05403027713453 16.7533447455268
5.91226478533577 12.8211942741051
0.526299994272183 0.885519840706287
2.10356219703821 5.03485445396336
4.50852616816547 11.8156178972773
8.22158712126481 16.9668236868165
9.12952080422252 18.2223332861513
9.58248942018441 15.8289901694791
8.62753388447279 17.1466030924718
3.0494028993427 4.93844565121204
5.36968122633573 12.4756066332941
5.91684406963794 13.1479487947135
1.39969695314436 6.40213724298756
2.05214832705141 6.82524483717644
5.83394293351303 13.3984909348947
6.15956087948412 14.4706482682566
2.47548402392266 4.21639331586268
1.32693553436288 1.38485890865896
7.65870584797843 15.900893929202
0.656971528874959 0.704434451997731
0.524526646859182 -0.725682765958761
1.66763015839099 5.75093274922925
7.20615028468774 15.3400541563607
3.16620867020055 9.4256303932865
2.80600672001379 4.71132165259986
7.05528243550119 14.5078157630707
3.93473422853383 9.39326393588852
6.81801673768321 14.7066492237506
5.30462336187236 14.3826923159844
5.97516453449791 13.1923392837246
8.55309786724638 14.85422074979
5.02611906096388 12.7573053204171
4.671990074193 13.2054434118743
0.705552641534745 -0.452394486526752
9.79008528726886 18.3676427585618
7.71524924189698 15.7888835305062
3.72260894172586 10.0413551874242
6.05994758116975 12.5038998111049
4.94407635367833 12.8676299832373
11.8548294330843 23.0541638858727
5.656232326071 12.8075263444371
0.713898806430715 0.643837530454083
7.53903947655807 14.2977105192679
3.15629703797802 9.21811862181247
10.0347653201066 16.711711644354
6.40808473863708 12.9055433097514
6.98903417685161 14.2617759869154
4.01655117626385 10.3410366525339
6.02284749340139 12.1770154794792
6.05844971457987 13.7255922614553
9.26294409006611 15.2523783658842
6.81853695045157 12.0319137791392
2.53605290024021 8.33697528148718
6.25302924408776 12.9434427377582
0.479946874649899 0.718486182589144
6.74105206116363 14.6996278817788
11.0221490446056 22.1695730273614
12.0174214206046 23.7174196734086
7.91615507060823 16.7833409365597
8.69058068209862 16.5885313554071
4.94537720389331 9.73853623652051
8.44956137461324 17.5854445162682
6.28230007957289 14.4140741184741
2.27862529439174 6.04818186780907
8.3149753342456 16.6083045588303
7.40566515116456 15.2874612861788
4.17177342583468 9.43858122895164
8.68234639989413 17.1731314328952
1.64296810415672 6.45153454208442
4.87282875953489 12.3216076205806
10.5735399935707 20.2070440032502
7.40035400787216 13.8232218106608
7.5939690906335 15.501757617402
7.14925389296479 11.9446411607187
3.66500787040901 10.3696232910963
6.7409483112056 15.0557227808719
10.1966272816171 19.0107329280901
7.14396319758263 13.6943553047106
8.68075170904555 18.0434399875664
5.18678089732729 12.2503804356033
0.508779677969672 -0.309724677586381
4.52211370928234 9.35145170339202
5.50462039240355 12.4992031455984
6.33573389441239 14.1419246162292
5.29419657236849 12.5007060475556
2.0835406955427 8.64591273593436
7.7032647181078 13.9358741312023
6.0182643875338 14.1677910304358
1.16745674585156 4.62545313114892
3.26534456652099 9.17459224699592
7.33545906918232 15.0397667161654
4.93872007696888 12.9545722125705
0.671955247096932 1.02859131697189
7.00993625306338 13.9419711798394
6.9864984535293 15.1241050874777
8.26331109814939 16.523074308098
2.87469105392779 7.70428655768634
6.6778551377708 13.9544378112313
7.34797903833 16.1198739078918
4.09557392518994 11.0087659702054
5.54487529225098 13.1330476873078
3.2641899485795 8.58359279054821
4.82390609832145 11.3920362671021
5.51800243071511 13.2215413774626
5.57125673667762 11.0611682449299
8.78027476219362 15.0457764503397
5.40651573898174 11.3177349817105
8.16297224080055 17.451123285375
6.24515042877301 14.4226048071329
7.58969205098074 14.3263686075908
3.45336561793794 9.81345462896639
0.949750405355683 0.662551691550544
2.60966405453967 10.3700100200883
9.40404437526658 18.9287547967093
3.86409088267525 9.62128533056646
8.12121469851254 16.0165711155088
4.54178167695728 13.1608765553659
7.19422649361034 15.3670004158673
10.2555188901908 20.706773883816
2.65535182861255 8.02980297543583
6.28994793366165 13.7886646916455
6.13703053482458 15.4587028000811
6.31692548715164 14.5196848334169
4.63851945727411 11.4217015454761
5.4614479642358 13.214873853396
4.38224158480926 12.4655549819789
6.35253174181907 15.6262357825583
1.34395440121736 5.54726704783961
8.12165305623844 16.8088802511022
7.97481166790917 14.369850857221
7.39132622037571 16.0985602502834
4.16930833332397 11.8946973231415
0.537812144735726 1.00654042889696
3.26765103390416 9.77736717218986
3.14379526961766 11.059394811108
6.32234419690656 14.1577844543207
4.55509878139886 7.3070376807593
1.93473422853383 6.61732431494207
4.63182066003109 12.1767225439179
9.84974190099885 18.3748014554678
6.6725341384001 16.6496855764505
1.63226821549951 6.54476380124175
1.08615664374971 3.77343275466346
11.0431246872045 21.4255437536325
6.63243265725259 17.1437924244261
5.3499531418388 15.3955548839788
5.70873904135958 12.8732671956033
4.07260715314122 11.5475344893643
5.40808473863708 13.3219677480243
2.92014669231079 9.34195191665906
10.3498596030803 18.8971320792793
8.05674191467562 16.4649248189714
7.99047492917971 15.8130711767927
5.24588175896604 13.0175160312789
4.07697999737474 10.088819363414
4.99930622982992 12.0807709778273
3.86332856031094 10.1434734230135
4.11590398714377 11.2307982773401
8.80643808346174 16.9154623969286
1.35908861711854 5.2938243201688
8.31019328177796 17.2310475440795
3.4654722207946 11.4779532347223
5.37637587890974 12.3416530808607
3.95276364389289 10.177076349642
7.425038329905 13.7570687278697
6.70203945407387 14.3638722586207
9.19683852927017 17.2401435414213
5.28540221886225 14.2385181455552
5.4391116342577 11.1901729020843
6.68002134694788 14.2307653804546
4.07895134139482 11.5558141490585
5.37236281640312 14.3213959695314
8.23527784121885 17.0159374558496
6.52946058808024 14.4948509976479
3.95562755558451 10.2302389640545
5.75694116093144 13.472684179751
5.22199602209206 12.3992332693513
5.14724406957576 12.5816750214435
7.24148820656763 16.2842374022293
4.39073117188681 12.3444785576526
3.69616506304077 10.2349084540688
8.47226905111393 15.1753120721745
6.11237935564056 14.2911035160195
4.96174085321341 11.4773908775101
4.60334103003601 12.4726115287531
3.55033241345884 11.1646169266156
4.41656435248896 11.4818076901239
5.28703179967373 13.7353157088188
5.28112756376192 12.4050038651782
5.69680706929962 13.4601470786542
0.960625761665856 3.03674603797437
2.93763411903963 8.80258167966242
4.97269265400426 12.5239440652526
5.29982231009105 13.2085776861896
6.16250752987983 13.1553284912334
11.8915383657934 21.9385193769425
2.83250057023178 9.86272181254188
5.78156147494599 11.645536231567
4.07205301637969 13.0872603193161
3.766350519662 11.47490066724
6.17676464694391 14.3376679317466
8.13620243088476 16.3342908034352
9.73263709118097 17.499909274862
6.79681336593117 14.904982271989
3.83483565847971 12.1059023608895
10.4934090112821 20.7131896279234
5.9613383796309 12.0167102984268
7.00622896403865 15.3206699618591
7.16513891472982 15.4557847783029
3.57847430135885 10.4942325047169
3.06376841199885 8.02365799174411
8.51436507680696 16.9784003449234
2.09160870682587 4.05105291533164
10.8330329867253 19.4437898902832
6.656782364219 14.3418127689979
5.79741211881003 12.558359100154
6.70661555695959 14.7150375289439
3.4319109145854 7.28080273115333
4.53748722848517 9.63365044548388
3.81683597506849 10.3502444640161
10.778468906949 19.7608256521393
7.00717824748548 13.2934939354865
4.41226041460827 10.7973403821337
5.61968387989952 12.0574940284208
8.21819994369474 16.5724481034738
4.9161091256379 12.7558324214232
10.2070612638053 19.9849683222623
4.72729214866336 12.3494416598578
7.61278345528914 13.041673884117
2.0703893278914 6.47419957174699
3.87623357437548 11.0677577926118
2.04909454952817 6.71302093789977
6.38874590249291 14.738242603035
5.07862297106431 11.4425875035484
6.95106050251165 15.3335761879324
5.61945815901337 12.9170765659309
9.08495042261059 16.482475318095
6.19629077228489 14.7922272529131
7.19141991439704 15.8287326102539
2.99304723935823 10.0923352095471
4.5095009621491 10.5969014260878
0.98790851605926 5.68696792454614
2.91452036769556 8.89206934840641
2.74079474757384 8.1949530021444
8.54817071889515 16.6436345333455
3.94989403570484 12.0235776786436
7.80249151013856 17.3683013080816
13.3004629056015 25.8299937279392
4.76226703252907 10.4733243190518
4.17772770935429 13.0101869949078
7.86732626635363 16.9850766206767
9.80652483639246 19.47809963554
6.37731065612449 11.5953614957894
3.70129313138153 10.241687525793
5.42703880195713 12.5224882626559
5.44905338339641 11.6486295506064
8.9622406723684 17.8924970112532
3.9867609765108 9.6619192410482
4.99130380103018 12.1480532948282
3.42678083234698 9.10702691159863
8.88649387009 17.8396188960522
9.57261278335807 18.9049319452602
4.26014149321238 11.1374658324024
9.36111475333202 15.34339528872
6.27512168813252 14.5450720937413
7.61011626338296 16.3175887902091
8.92893967156693 18.1245558773817
2.10175349880073 6.50851860904969
2.15754127698648 9.27638246717295
3.12203551416695 5.46134049691549
6.03325356175325 12.6408272886588
8.92811973845877 16.3392616378972
9.01452889798264 18.7681890971686
6.19755695583436 12.9502860171596
7.58386387716245 15.4694072166492
3.03045832397185 4.18810991689687
8.03346535837428 16.2156057459772
6.28084213591632 14.7470928057316
9.44754756763352 16.7803081275801
5.33160600878972 13.1677749789917
5.85606633653084 12.2801890626556
6.36780114317173 12.4870134218916
5.21185086521002 13.6900161716074
7.47292511270794 12.5594612493161
7.83035674741922 13.4494238113196
6.69862453707825 15.4607814823563
4.97516453449791 12.466005742493
1.40389694167364 5.47855124653774
5.81005546442089 12.4159278369849
7.32672262901224 15.1672177505662
10.5377037479076 21.7555006433216
7.94138625390073 16.2533539630009
0.752419246572719 2.37693909518693
6.96391867303115 14.6690522522384
5.4869123550594 12.8619959297173
2.33298328339636 9.09604720008677
5.99635397894172 13.8001408583442
9.97289144382596 18.7406834194996
5.84162482414235 13.4108923688938
3.10046018177921 7.62990614083183
4.61606810096202 12.1326054122277
8.85750256864636 15.5802501037149
6.9029084454564 14.9892200973385
0.370035481899427 -0.353159181268618
7.2032915252628 15.0275974069886
6.6086955327215 14.0965947539997
2.74747003060099 9.85139156991747
1.1497096058198 1.60966363451902
7.4204461246467 15.4316184889267
4.00297941593096 9.5675522094065
3.37530681991981 10.6131436408411
5.73251968913501 13.5470815996144
9.18729496578812 18.4307403752245
6.09397614820901 12.394212768983
2.889024174815 8.43641755103322
8.35883713589587 18.7918490062501
5.55293506204494 12.9329680845852
1.4247154131812 5.5123516636603
4.12229042980343 10.8510926933846
4.20885336768273 11.5184720567319
5.71635780946497 14.1991240706932
2.37209488158186 8.89116978314111
5.83289001416474 13.6793010812861
5.68177575716394 14.6344806090549
2.97339933784935 8.03999116448872
6.78226741779928 14.1617888216962
2.24909521487592 8.23031366150011
4.4091297912296 11.975731692663
0.592342031086754 0.773357259759028
6.16591193893569 13.6339868094787
2.51211016676193 8.83364334803131
5.85652800170636 14.3080368107118
5.33435924443618 13.4726489520417
5.26851500940112 12.7766055324694
2.63762807940152 10.2602406125452
2.34613864847924 8.79209841024014
2.13497912233439 7.84573278002015
3.44115656024273 8.11690838264577
6.8507878854572 15.3275884713382
8.65932191948643 17.5745275705924
4.86656565210594 11.3104700081481
2.02240878840038 5.44459118640834
5.61858654498704 11.9936884020483
4.00967791390235 11.1442357910214
4.57195679089639 11.1512524354568
0.704940046617753 3.30191121031758
5.17944980363947 12.2014391775319
1.58651533631141 3.23612430258673
3.07434734146008 9.84898352387065
0.918621086317433 0.935386578014447
4.83600178682629 11.3966214059964
5.98273036521125 12.4978897490057
7.03704340638974 12.7255482630054
7.8059675438411 15.7904639193016
2.79781114938673 10.1498428379887
5.59003998011022 13.0034202312422
5.12483711191377 11.2749446411752
8.03477780388224 16.2912808867243
0.378853049131761 -0.770386558805231
1.45056666982685 4.83229821985577
6.96611185022303 15.3191529238397
4.09769506373552 11.8283513393696
1.80418067426246 6.20529010356267
5.98658596649774 13.574303265361
8.70267672123722 18.021646644804
3.48046399103829 10.1792881433663
8.44386800407703 17.1216176349196
1.6106273841145 6.96610840298636
9.05869946703283 18.7735035068149
2.28597121711095 9.1724087224414
4.67677081224746 12.5744903601718
2.89052152320151 6.93691811834486
6.95043252219602 14.8413237530874
5.6724253419715 12.2859084425866
7.44434596562024 16.5571691765079
3.60789931199831 10.3827847971488
6.34722953325022 13.6812125035016
7.39495730465146 15.7478363444219
4.601513676985 12.5059500564273
6.36672570887602 14.1787893417621
5.35538498199377 11.8527638931278
6.88389710337208 14.7039058681389
7.32569637170058 14.8352435140667
2.01116531369823 7.61375735612575
3.11718353937034 9.802283790518
5.29956028185891 11.1307439903995
1.92014669231079 8.10324588854557
5.03223650493222 11.9107125346232
7.09140609066046 15.7911057146032
8.28735721090145 16.4375688405489
6.62857172399013 14.3310127258823
5.44854521324642 12.6417380834399
2.03562390973072 6.33939429941202
12.7824986020194 24.6051262999001
10.6704938601932 21.3945424020737
11.0681409004023 21.7883291002858
5.28454830049409 12.6678867130205
3.44727400421106 10.281389985855
7.69816130023297 15.9631215934361
4.34940883130947 12.5040698197621
4.96702668681628 11.9130228345936
9.60906505730817 17.4526168439544
1.72582503656101 6.15111565343665
4.82664626066636 11.9676075562894
8.63254786717824 17.7874723551419
3.67980487233709 8.85907892166104
0.276198865032242 -1.19854498269383
6.98772315227932 12.6013750398135
7.46320995787473 15.3554573555546
8.2836173095395 16.3669181815922
0.548626315714774 1.38443864527675
7.31622930654609 16.0422917221015
6.23819600013339 13.4432996916181
1.88151403270773 7.65211231724402
2.75795869211524 3.97306658273287
6.56494091530509 16.2700517142597
6.18739014355294 13.7150258600315
3.13750352374994 9.62186446641761
6.33600866729978 15.0686734822254
2.64296810415672 8.79608044509537
1.84491092668121 6.35746912128827
9.82779460175619 17.9881739473966
7.88489843550261 16.1016653064256
6.21737987052847 13.8813847750987
7.2182744726908 15.4028124577289
5.78156147494599 11.6595361418649
4.98920889014772 12.784919493694
3.43193148059144 9.76532648031482
2.64296810415672 8.24609145194218
6.24953285936309 15.2623356174612
7.29963072423293 14.7967282909756
2.95491211047146 9.28755352810176
9.38468414168102 18.9573557033291
3.94629898016675 11.1031941127009
1.93908188136974 8.64804301185984
6.09418084041605 12.6565673104982
6.13055076310817 15.1702991705378
5.4252320452515 13.7309027709945
1.30854906508616 3.97776323979817
6.4537454911242 13.9682045154268
7.18013867838359 16.2556554752431
8.2386979521765 13.962399623417
7.38662526631372 14.3969682816483
8.06538506298172 16.2662955224372
7.63254786717824 16.1467243742938
9.08071505255477 16.9384595137153
9.49240648568275 18.8084538937932
4.54563102939267 11.2360238937691
7.42096428754744 15.1566484829781
3.24909521487592 8.69603729127733
0.422729825014729 -0.999517564992248
6.9957184551582 13.2157000469636
2.62509061342647 8.77438553820677
7.3856102345941 15.356128687491
9.5592741265091 18.8051556259234
11.596380188784 22.4143679236953
9.80728060549513 19.4871670860333
3 9.42922019957977
8.38758656581935 18.1167288094648
1.77204805332165 4.1584279861506
1.59968400642792 7.11239925086916
0.647296795704692 0.329511717586379
5.67742150535368 13.4404335525015
4.54843662469604 11.7303490139375
7.68929916053589 16.5086073117453
2.26765103390416 7.64941322691057
6.40245457432335 14.0144053260609
7.21271299065227 13.541183067544
5.15442866511914 13.016015671048
8.63743301705565 17.4068008782299
8.6772317501785 18.2457302475068
1.65711228647699 4.68700992539062
6.60126337785438 11.8409639010247
6.90079715575027 15.7682162629615
6.47423634154715 14.9374368704272
6.25244710142238 13.1193101369349
8.21388112668902 15.314211969598
5.95468309308216 13.3386818808357
3.91500600716369 8.63718844981138
6.8257660616513 15.4269229482652
6.72509092065186 13.744478105869
4.715302050149 12.1263232392712
4.33077901246963 11.3059293111746
5.64252385625763 13.7991260669694
7.79281531697958 16.4108927203899
1.66413271415476 6.14141836180867
6.22169865116636 15.0731160605455
6.56063266020037 13.1625759021539
4.72875777033881 13.0722734571886
5.58469659492027 13.5761603120303
6.58728997364497 14.2817975692726
1.48835680136462 5.75503076789978
5.31218482072397 12.7622268252553
4.52452664685918 12.2441101959282
7.5689792116 15.8398940698125
5.69359417722669 12.742841628768
8.5732102058026 18.2186839786112
5.78075425990695 13.6824935870889
0.320951170632619 -0.34935501973343
7.23893967935749 15.1100893583399
2.42057568282027 7.3766368079036
3.4236815936881 10.2488430425334
1.52066400722678 4.02959459113553
0.63584366972334 1.87179193656642
3.87567422324738 9.65930748313724
7.04001567884788 14.5415906018417
0.682573297347578 0.613985142093195
3.94341647163363 11.060804671261
6.92289311431075 14.3075853391403
10.3845513197657 20.2766134496758
1.51473407984159 5.6791494310012
8.51170795841308 17.1916799026918
5.11782289016338 12.7125070569056
4.9513295532769 11.6321833337436
4.59772368573905 11.4008960117076
5.59386397056965 12.1191865117736
5.8174264771741 14.4850126221237
7.09900381293051 15.8659802699505
5.93037343415803 13.3678210329785
4.82273014794452 12.7463374089114
8.29171972058747 17.2945043131406
7.80733708643174 14.352173850882
6.89587678083741 14.9026844939377
5.50658436643684 10.8677323149456
7.31831684133498 13.57049484959
3.19486290319221 9.99102414755048
6.05944846508074 13.8220718421254
8.04233285566412 16.5689170292359
1.94917574092232 7.00553818354143
6.73658406185924 12.9393315002382
5.70725293052458 12.7536218627868
8.31327027423525 14.77473958651
9.83663304634164 19.9980398081702
5.51266450150081 13.3100946982044
5.69702100791363 12.0157284606807
6.57824203941825 15.2223667134238
1.61494536693687 3.42690164705803
4.96382977417782 11.5403961227731
7.38470074356067 15.748306077743
2.30601540463062 4.95663699434651
5.37155886261196 12.9155134894125
5.52789799384029 13.7684275907959
7.61516273849686 16.6173241369536
7.68164387200087 15.6126398805989
6.65723763715517 13.8108071566939
6.43372987193575 13.5844583123989
4.92636442679116 13.6039258442397
5.62396588035251 13.0050833081652
4.15567451583637 10.8445350542774
9.71020216040946 17.3332496115926
2.98465945386551 9.82977274409281
6.80378340177175 15.1367011957594
5.47747807405475 12.7708433249309
5.84413839919775 13.5289008996134
0.787818194666901 0.222997864876209
6.61945815901337 14.9102702914702
6.17285058073366 12.191150630531
7.42490917188872 16.4500195586782
6.70278539088454 14.6061425789109
4.34886431534117 12.2268381245172
4.92782353694425 13.6319454715488
6.94755826889141 16.0360347879035
8.29963072423293 15.3079958088868
6.33889062743615 13.7368465084886
6.39073117188681 13.5084444035956
5.44854521324642 11.1618680450161
3.04909454952817 8.33036212921534
3.52629036240325 9.98992285043536
10.7249777549197 19.2385472088487
7.93739192945805 16.7935581150762
6.82393548480328 15.6502246930827
7.01354901130586 14.9838255945337
2.93447295225321 11.3239679225306
9.37940636088223 18.008841284256
2.54273426533186 7.16029013768169
7.01586017656205 15.6254687612856
5.50571019076648 12.3354906779864
5.90151673335688 13.3330865676899
0.747668325569463 1.48613238184946
7.9463439736967 16.2776640769069
8.0160796862809 15.4316476106901
6.23177503382729 12.6411817262863
8.23744899563932 15.1613311243547
6.23622177487395 14.8286082943672
9.96798427002422 17.7984334271056
8.57594644272797 18.0379034243943
4.34613864847924 11.6237507515627
5.82767834326906 13.6331830415631
9.61332338686977 19.6362415515339
6.21328895056606 11.32351350967
8.04573908280436 15.2717530637086
4.61742508025086 11.7427932078045
6.96551791637363 14.5954901235757
3.66150405559415 10.3534838619483
10.4636529494268 21.0382284110063
1.44115656024273 6.31358183376749
7.46320995787473 16.3145717602744
5.45791750790792 13.119998864205
7.02296525529961 13.9143276357828
6.93246462632758 13.7334359815812
10.3988897625539 21.0787510463469
1.85116857980043 4.19488780931246
9.30518483105279 19.0849210740257
3.12610876914982 8.75958055202508
3.05978122832542 11.3006589823794
7.19910678209293 12.778986206626
3.26701712287318 7.55473784527462
2.49333202525559 7.71521853853624
4.5583618385705 12.0277935332219
4.62778640064664 9.35191559533459
1.33518419158963 1.39148967479114
5.95598514513669 13.0610404468863
6.10094531154029 14.0644085780898
3.35085624416666 10.5864735032243
9.18663006915921 17.2943703372642
2.33404013836644 3.16495112693327
3.09946353699544 10.2176222946094
1.0701250738306 0.972140805525247
5.21304812257407 13.1094294184273
7.53802473414693 15.8487537512649
9.47498741964871 19.3143147895275
8.77612550480604 16.6236982742354
1.71332358940298 5.75771738742342
4.98711093285961 12.3117361484771
8.68714684767826 17.7998916081467
4.12037746372307 10.0187823494997
5.20314090720755 12.0360127920679
0.50401404953347 2.62314920937552
6.32950037041971 14.5573891736248
3.60789931199831 11.4205649181342
8.6195428084843 18.3720784953379
5.18464650714908 13.3999384810059
2.01589276214689 3.70983739339423
5.13404397314626 12.6200456859637
6.90404957505893 14.9836479504204
0.561467141686976 -0.482625103386614
1.11498200632932 0.811776489435822
6.60345516278722 14.7462252641702
6.9944404746581 14.6388850911052
4.33597569731633 11.5891767642301
8.03058225685403 16.9773009403583
5.77103228545537 13.840466125171
5.51290756359235 12.0305204036084
5.98176485272124 12.9031891081327
7.55948004719633 15.7901140386706
5.19186629798424 11.5423945852832
0.921787850411908 4.10284795004331
2.84546689043674 5.04657441113396
4.58218541605058 11.8732584701524
3.46948528330122 7.86764896401567
7.36531298367588 14.7819526402789
9.27551569584275 17.4827984994412
5.80589365170848 13.3783774908314
1.50510919303194 6.24197135715872
7.92435573771914 16.2175194087044
6.29278174922785 12.3532477145188
5.55930354554969 12.0104221824876
5.75878695766741 14.392940453523
4.48393976807185 11.2231529738359
5.01894910280099 11.5877256692152
3.22338690392446 8.74183822364592
1.90360194455179 2.97885347519361
4.9250609235279 11.258510823298
6.19891720478202 12.5961216765663
4.24792751344359 8.96913549416172
5.97692757399496 13.6260255341113
4.62419089712609 11.6057634167354
10.5252120896208 20.8523869258425
4.48493131109431 10.4527200581242
4.55222571430916 12.3584005634714
7.30293764206123 14.2413463036329
5.81725919278152 13.3617383717338
2.81659970653491 8.31824176470847
10.1903937714351 16.949972591045
2.17238904139379 7.58277608374069
6.16002654037607 14.8498469600915
7.01706535329604 14.1858132751566
3.14128186298737 7.75607428446332
7.27232472423633 15.4727541426095
7.08091999538357 15.8204280626226
9.74173921624959 19.741289622652
10.7274661382539 19.5286784250067
4.00622896403865 10.6883884170908
4.74498904109723 10.2403991034349
6.42678083234698 14.1879597323881
2.44523773705454 8.55375944667154
3.40389694167364 11.3036903611542
5.91076955522826 14.1980271440954
4.50413142610811 11.1495486954583
5.63189451624848 13.1970917917942
6.08256012834371 13.7468213730137
7.01920578726762 15.5313825158888
3.96915403304724 12.1426837124867
8.58542482889076 15.4682727911873
7.27519476678131 12.6413264336075
1.09994253016229 2.55317595564178
4.39073117188681 12.4658489960031
5.12547308064388 13.2534843729824
4.09268884604702 10.2432129636873
5.07335885561059 11.6507622527973
7.17753453500344 15.8989568033503
7.82737934984738 14.8186892950859
6.08746284125034 14.8109008495208
5.54392411697942 14.1644705601238
5.07730874183119 11.7982570524261
4.34012399301761 11.3280078529095
6.75233586923601 10.96353262321
8.35295608256397 17.4330236246514
6.24934031214461 14.3920261154483
2.04641046495696 7.93013113360674
5.94917574092232 13.755922631987
7.07895134139482 14.8480689567466
7.32684429305986 13.139913466758
7.76190917688023 14.5892957718449
4.34649873165037 9.37176504993234
6.62160108289381 15.5129438696114
6.41953889151378 13.8039474294793
6.44765548454669 15.0770590769946
4.43038821600404 12.2745542452974
7.75704376717173 17.1905401501333
7.23413575440459 14.6034700646288
2.05444778402238 8.4607947189851
3.63173113227402 5.47965270320172
4.31134661306552 12.7646309014713
5.44676520680114 12.2774963901539
4.44523773705454 10.2803568896215
2.67111914447087 10.4321556549557
2.09397614820901 7.28250136301738
8.60903663570001 17.5186989143061
7.42581303527514 14.4112218332738
5.62554026125335 14.1048807793597
2.10433665981474 6.92681772898607
5.15505172496078 12.6273894453614
5.09462586451853 13.4302623728914
4.9161091256379 10.8348151693607
3.69359417722669 10.4570269324984
5.57940297537926 12.8618346498591
0.457331625485014 -0.755656088752027
6.88508622529017 14.9106880454584
9.76786612299772 20.5836019837386
5.63673615044521 11.8028047672116
4.77853208689185 12.270014853831
4.91058507916626 13.2079379919488
5.68218430843382 13.7352455884541
3.10948914758034 10.2913962914852
2.74581651174847 8.15920220610845
3.45842238806736 9.46964169590196
7.31169592544244 15.3205449741063
4.63539722223691 10.8013776541532
6.06542649175945 13.6068892408645
9.25818549270668 17.4952035253986
0.725825036561006 2.63878883522245
5.97498811199193 12.3766421948912
4.50901364748786 10.1697607018797
2.04641046495696 5.6516139757272
1.09823296081671 1.32106396033144
5.24792751344359 12.2612658490084
3.32746627842879 10.3076050924158
8.40579604347466 14.7579087697752
4.88189046977206 12.7859251931251
4.3383311541713 10.8740595289606
0.797874984038229 2.44663175227444
5.69316525049813 13.4357359763855
3.65423282167532 8.92134339862936
10.9892593892682 19.2251936349005
6.31699508673874 14.1403359770719
9.17052214742446 17.5721501628406
6.6199095654754 13.1958272603296
5.15505172496078 12.7282835437701
2.33298328339636 8.52753179270793
8.53033130029876 17.0439358022695
5.49480943966109 12.0348919587435
8.09831557181813 16.9722718187407
6.8639956144056 14.3747354214967
4.22555970041513 10.6751152242251
6.59498485655922 13.8198795273093
5.58382454249256 11.235104433389
3.80259092750007 11.3106996202389
2.28401292059176 8.42218452075964
1.94052819230881 6.33772321773171
5.92106274735514 13.9568807926728
5.40860735955961 13.8274815170683
9.61091126185118 19.4279836150217
3.44930740136359 11.3176371059595
8.6789029060427 17.7385215022347
5.21672944476469 12.9153212677867
5.24558927137439 11.8996482187582
4.63391402506423 9.4242441041121
0.661960033024773 2.53254980293892
5.00307977744552 11.1176042255433
4.21065261344604 10.549556867156
3.79301548278508 9.62898247869407
2.23737545066233 8.96378032612691
6.60892294366789 14.1505387878905
4.59968400642792 11.5154558356751
6.5847312810651 13.623904496138
0.510260844488712 -0.631131831523023
2.64188389886242 3.68510623417088
5.12960005793974 10.9046812476396
8.62185463953776 14.6445378065813
4.02202630633 10.91855197312
4.81565818598374 10.2347843990672
6.25011617890642 13.9381529809884
5.75406521941628 13.6951000216056
6.053445564433 14.1858931704192
8.58016520211062 15.0599864666493
5.35890474268333 12.6539504274818
2.80987347529689 4.47542379977296
1.01655117626385 4.80132342117011
3.48169636725209 8.70162279046015
6.48604598302752 13.9623818395199
2.24909521487592 7.79442206657655
6.63874221571521 14.059079599075
10.6407176911384 19.2480193097031
7.00026007782558 13.5677229994477
9.08311106323749 15.5534827954202
6.24134152413744 14.1132723743204
3.80765611265723 7.78210475541499
4.78250937585062 10.4963813323986
7.47641907810076 16.0954519800558
5.43834403911276 13.9550458338524
7.65792961875467 14.8115108634563
11.533876760906 22.4889755854644
2.26534456652099 7.34510037931464
1.95491211047146 3.04138259384944
5.55104269247912 11.3248838010342
7.0732995249167 12.4561500416224
4.53987461119262 10.7857319234854
1.24343473646707 1.20209941997297
9.58014258474076 18.6586454687834
5.15754127698648 12.9662395177513
0.678349319793021 -0.252924242312263
6.80973103301068 12.8693032672151
5.74912165647214 13.6711998668229
6.79481572639726 13.1773590271588
5.68434403195226 13.0211867667284
6.13781876357221 13.8343696592587
3.45539045341543 9.98252799452038
0.358049959736823 0.514649212984447
5.39943404744142 12.1590239834438
5.17084950967061 12.0420435548104
5.930702770685 14.1642620113653
1.49656067738646 6.88346557634588
4.80259092750007 11.3079107246133
5.94899611133348 13.2852840715578
8.90239830688928 18.2631632152597
8.97414981034053 17.7031909496028
2.33738174729387 7.90524113522541
5.38516551864287 13.3256251007378
5.95025304903029 12.3325663028226
4.03032928664496 10.9242882094721
10.0155544364785 17.7433237686737
0.943416471633633 3.77930921870618
6.32470261322313 14.7679049770554
7.77913746317547 14.398620860027
5.65755206548997 10.3411992730168
4.96702668681628 12.6746610832003
6.86237509055124 14.3470299429112
4.20163386116965 11.1661397222847
6.64529816394863 13.5197045303517
2.73251968913501 9.25855184792466
7.24332047972012 14.6041960492089
7.24865743758812 15.6823773658773
8.76660535424852 16.6869988494584
2.68499131905243 8.77089758345607
1.93560480788695 5.99881285847288
6.27248695280167 11.7487762287062
7.56827771069512 16.6702330888356
6.94611899201346 15.0357680446477
6.02799103355915 12.7823675181132
3.01929133860876 8.75448598076906
6.77590146192124 13.3840030747446
6.48083679651198 14.5703678281032
8.57509119856797 15.4610959390986
5.43116005465333 11.8742016828135
7.70672180544371 16.6528220597629
4.59234203108675 13.5603569333372
2.93763411903963 9.45014199818075
5.61289684351106 12.3780627352698
5.1472284118498 11.3154882450749
0.822055503826692 3.022874450492
1.49333202525559 5.58159630287509
5.90836952453443 13.5142644081538
4.57335588107317 10.7307017722637
4.59433264360016 10.8035998586262
1.69235852285271 1.97692329938521
5.24060788819949 12.9741952800055
1.7454193850659 7.18091621767945
5.95973449392831 11.532935788369
8.40827943705772 14.3723515674776
8.66746231088338 16.7168041821084
4.39811879979732 11.5543065150054
2.58125853195774 8.31919841618449
7.73933923203872 12.8617843184392
4.95560967378007 12.4554850746055
4.50006169272432 10.0458337866693
5.18116678602094 10.465656864525
2.27626759370579 7.31291706673584
6.60045732534385 12.3048825250806
2.98300410207487 9.55623901215321
1.94422415472637 7.75093726356988
3.46490950018533 8.58228959454052
6.55725926051751 12.1414503271055
7.44624032146733 13.1139113030477
6.08759829155271 13.8917719039441
7.89225089721232 15.7497329799308
4.88637005244649 11.2338983744582
9.33198316843247 16.2075219770535
8.01767313126101 17.1729905234456
5.1080418693708 10.7626854618429
6.60516607144434 14.2518709677919
7.61530763467704 16.1420363876269
6.35132389424488 13.3213896593954
6.06351953559315 11.9776141207982
7.21747084708459 15.8730488321204
8.88334823636125 17.8522122625181
2.81809542084109 9.52452188504901
9.33042325825066 16.7561411669451
6.61690731708603 12.4732522113751
4.92687893154789 10.233078355786
2.70725293052458 9.6501385818098
6.54736914773954 14.4420596464201
6.11517893713145 11.2371410361675
2.41392730681091 4.97177142396362
5.56306423856451 12.765511025122
5.33545906918232 12.4195693710732
2.68499131905243 8.83993315396259
6.03494706475425 13.5917740815154
5.58634904099212 13.2930190208593
4.49957117866206 12.4802947063479
9.47520338945119 17.2033995146219
11.601426498669 22.8490045705419
2.16841986790301 7.65492274841571
8.36897715358499 17.2986822984806
6.0516063516383 11.59174983258
8.59497165446733 15.5443599008412
3.73871795884064 10.9970698524581
2.97057052313736 10.4624119735616
1.46293824778368 2.67963970016489
4.08393339028928 10.0726689440207
3.02611906096388 9.06007217204486
5.57717315261559 12.9149052182613
3.82949832550555 10.7574047292551
5.0012375511017 11.9476933758319
6.5385799463612 15.7217964605828
5.1466207608351 13.317040317175
3.45133793659096 9.95860338047053
7.15357151823877 16.3787383500904
9.95003989564338 17.5045055564234
6.91003150940534 14.50983018708
4.95276364389288 11.8742185264321
3.04506654772807 8.28197936283906
7.4157742647152 16.0122086979154
1.77853208689185 7.41843296353612
1.30854906508616 6.33312840785436
4.82229872586272 12.6795994600777
3.56669340245668 9.93448221926503
4.16683902156857 10.0759538616346
2.49335173406961 6.66754306664292
4.46650163228921 12.9404500168519
4.23000195489757 12.4948815334834
4.26946478522965 10.9113483335022
7.57533560578106 16.3065091151377
2.39499950352361 8.26581844590771
0.495537740501496 0.629740632786856
6.59326182393964 13.428644325375
4.36457243229586 11.9545153257326
1.32636034120262 5.32150649448953
9.29421424888048 18.7324996939765
4.01997556676524 11.8000675624473
3.67720464025881 11.487432629781
4.76553474636298 11.9587853622271
6.09509023234907 13.9932019529704
5.11878138540906 12.6480659808344
1.78176320815486 5.0927186955143
6.77346892790519 15.0065724845151
5.67677081224746 13.9089823224414
3.78559883659111 9.67626340285236
3.38317788853991 10.8940570854809
1.67807190511264 6.85612871428781
2.00277174925005 6.25160054476545
4.33217360519817 12.8295469987171
3.73166784687575 9.51847357453867
3.46948528330122 11.5823871948615
2.92745889773066 9.67856591632071
1.92906262135088 4.85158450863171
1.77097538130294 7.98562674632737
3.39404973022142 11.3574634407338
3.76623633916542 10.3475614965225
4.09914627830502 10.3145731037787
4.77894445758767 11.5135893114293
4.30742852519225 11.1470017502667
3.81604826276888 10.8189417272688
4.62950009776633 9.82640637623828
4.59188191466095 12.6114381718467
3.46245508123369 10.9639989960148
7.96018420732209 16.9487413513254
1.0375173880725 0.815005696434335
2.74581651174847 9.29481471055126
7.01816079605071 14.4189143143416
5.5119861416777 10.7707630610578
4.48938484073892 11.4033849342222
4.74456270849131 11.0406286618226
2.90989123800518 9.06335183011596
4.76238561653344 11.6797102619169
5.06201208651823 11.8740138247976
1.19680070743371 4.2360430103884
8.56985560833095 17.462531004309
8.81080394999782 14.3286383410185
1.86941589018986 2.9127286934813
4.79261512339834 12.6490132448887
6.80715673604989 15.458208870577
5.4236815936881 12.1023959665142
9.48753504794402 16.8330223006222
2.90256342602374 7.52675899941371
5.12197177821939 12.6120986652723
7.30385098478484 15.9383684799931
4.14912801893386 9.62123342948519
2.94268050947647 7.30329769933637
9.36989560160083 17.8665085684671
5.56024463823857 11.873383212713
3.9641853367282 11.6565668776489
4.62419089712609 9.77055643968277
5.20968729720921 13.7157513518951
8.13833088141584 17.1194590553687
0.860275236333387 1.47085153069787
3.01929133860876 9.00044754671283
3.00701605056239 9.24018854385073
6.52837055660917 14.7066222769836
4.00691941393979 10.6807154408132
1.41642403954981 5.04160462791022
5.42987342740236 12.4294077396668
5.03155806850265 11.7197764576074
2.86485280243993 9.03833351807435
4.55439994306916 9.98553818057779
8.38220832421189 18.0792023468439
12.2824162139224 21.3412594926503
7.70629676455063 13.3537504759804
2.79301548278508 5.22967642464798
6.83464121208264 13.5982270161052
3.09916570431158 8.68241969108698
9.10286401756055 18.2660898606152
6.39112789814832 13.6066745365098
3.40074809711865 9.21834278755511
6.88621245098428 13.0385188039433
4.11205850719247 9.72097849937129
5.96489619904408 13.6055031232021
6.64041180858861 14.0108273235352
4.0213430503187 10.2745145695935
4.79501561486878 12.7990048391423
4.96026932064097 13.6205473204188
4.5583618385705 11.732522444805
6.63863084079402 13.1018917243514
2.4654722207946 8.05109006935684
5.44217793730548 11.5211531401354
6.04993230289988 11.9769987038016
9.44448773042702 16.7022572190667
3.18100466294205 8.60124085659991
1.65358921991329 6.5414686254618
2.58496250072116 8.87599336004513
5.22199602209206 12.8176040954896
5.61787712319389 13.3797944335785
5.08517621894753 12.6665278625573
5.98120280251497 13.6596335171177
3.96112463119864 9.66245228632268
6.80199432054103 13.1845937648207
5.960982114648 14.4369822794081
5.37426104854474 12.3990278631933
7.68719584850657 15.0825470819581
5.46773094185578 13.32212971809
5.1748488800816 13.7211969355918
4.5133935649582 9.93361755541159
7.14880898462332 13.01791286371
3.47348721385872 11.8907252571802
0.481696367252095 -0.676780530482539
7.13687283738322 16.1221657092102
5.0730292097641 14.1518112686085
4.58773424997121 11.7356862967041
1.55127937446487 5.67448012369268
3.10175349880073 10.2059312086356
5.93364526505964 13.6057845881922
6.15987133677839 12.1268857711516
3.04909454952817 9.53265086599833
9.42508676118019 17.2220294780005
5.65005752894304 13.0915788517296
3.71825623146096 8.40430352217818
3.55506101500729 9.78603052118293
4.98781059099209 12.928761619818
7.76502465370805 15.1098997380424
1.82625512740088 8.11572814601633
6.11989882560725 13.8798698052992
7.53419811320329 15.7028912073062
9.29982442302853 16.3678770804337
4.38808353847554 10.5654896364378
6.01036671555826 12.6767024892611
2.13689807013223 6.10939418083641
7.05219181008201 13.0137804300669
4.46496980217873 12.6478594027137
1 3.31968962269136
5.47648139350327 14.3435561062703
7.21797633360296 11.7047817440457
2.65535182861255 8.49753624624941
8.668516287811 16.4562453397734
5.90392818175266 11.3871241119279
6.68131951293909 13.8595319851346
10.4824936828435 17.4294751730785
2.92599941855622 9.68922871895559
6.98544788363697 15.88724432104
3.51267422477077 10.2878031503707
6.1021735773212 11.4909949547376
5.61176256006487 15.2891386283299
7.61499291976428 15.8437922794964
6.6882234054783 13.3976124858688
5.14096737905351 13.2393654814638
2.66763015839099 8.77534161965852
5.50290828483867 12.3325340953818
2.30630711429949 6.20440024395939
3.4482910610321 9.89192577879579
8.63533610398667 14.1117711149728
6.12722055048807 14.181433808218
8.88974964701112 17.0887947195869
6.69883820636788 15.1152961399197
1.79461581022693 6.71524392002793
6.79221465287782 14.4577031280762
7.480774668956 15.9208862847269
10.7281429139685 18.8852166477283
7.74462687339334 16.8932923780248
5.26822707505412 13.7411079041036
1.44535999416583 4.8860775717086
9.22249769658055 17.4805412401306
7.13458428529728 14.7623902756392
1.00553818354143 4.79572197547627
3.06802253028495 5.79461185021219
5.73168455450047 13.4194269234624
2.68153576041621 8.4634790431857
3.37637587890974 6.88233681434329
3.56728333348633 9.25171584678289
5.69187770463767 13.3387878657891
7.60082782242448 16.6776426184975
4.19451745853959 9.01366846936722
3.62419089712609 9.13017697365345
6.13750352374993 13.2681851844676
5.9383581818106 13.6759915805787
6.64598425931528 10.7688211626393
9.22222514175107 17.5482535068164
1.71234180719738 6.92080574255161
4.38808353847554 10.5456343077758
1.86332856031094 7.73822361305302
7.96813507106963 16.9889881704973
6.43462822763672 14.2678961420235
3.40074809711865 10.0756968748195
7.21484214772657 16.3340567155632
7.6445218954118 14.1556682183644
6.33312093856949 13.5987617056862
0.74097736194593 0.653964226490096
6.89755507306469 12.9993590243245
7.43764005127801 15.3763289174387
1.66062677065323 5.36044259621462
9.39457828367309 18.6854259159234
7.81782001101203 15.6358060452526
7.13079071712956 15.7492909318566
4.82076809808289 11.0675964665387
4.68725023209266 10.6464949115965
6.49783955733685 14.4751480652605
2.0120184990123 6.86437276494651
1.26303440583379 5.24415545137902
6.1016193710512 12.2164321961978
6.89285802330876 14.9448105063238
1.76546946456741 6.14378958967792
0.872510566444742 0.934270465474784
3.01792190799726 9.43083663571536
3.70385034630374 11.421428317163
6.25898270195258 14.1174150618415
3.4814579249673 10.1052616678872
2.78014855209277 9.60957644041153
2.18220333122075 8.36239607062602
5.64269046525109 12.9445605463632
5.15138738907628 12.7277185018981
5.18739014355294 13.0857374974923
4.3417668419796 11.8183902920182
2.96631687374371 8.83238884985539
5.16405598451049 10.8077681540905
9.10223819393074 17.4126970986585
5.74855618748542 14.0621781213497
8.53290493364186 16.3010558563194
6.22479425207608 14.6811741276903
3.63182066003109 10.6528126585838
10.3683283172105 18.5754820035024
9.18170579073857 16.3752894634879
7.36895499891422 15.9583436080125
4.19752671350835 11.4119982593443
2.36347302250354 6.07003521757513
7.28523289856183 15.8288452840102
3.33738174729387 9.62662154353063
0.994551875379431 4.33783155909121
7.23730484395705 15.9600851761062
3.59509965226574 10.2725852053406
8.63470886437874 15.4802972556996
6.26012701406465 13.9592076219024
3.59050068426259 10.8422390083421
12.8943704363539 22.2556205767805
6.93745666822477 15.3680702446846
3.68612983946471 9.97596762986483
2.63762807940152 10.456334760104
9.79560375097601 17.9128387637406
1.96915403304724 6.2115780949894
4.15068464474566 10.7330685955886
7.89584323234726 16.876476480858
6.37138193263889 14.8442598917524
5.47228280022682 12.2821530169038
0.641190291188819 0.822476770753357
8.4205118768738 17.1871965055485
7.4060630269692 16.8026702334272
8.46955979557397 16.2408765107769
6.98418969533537 15.9554747538768
10.5627006434595 18.9198116681537
5.92526912492337 14.7442198902598
4.12190803945594 13.2180505731076
8.17135003770519 20.3571276866203
5.84241417164668 18.5818859510995
8.34087514402847 15.891207213871
4.76716583194191 9.6845594084135
2.60242764283178 7.68601486565573
7.95262925843884 15.6897371158877
5.08215231741042 11.9487195177213
1.1681482831871 5.04906363920322
4.31586715982182 9.94506585867001
4.74086115547455 11.4602552706033
4.0300507983465 9.44355891450229
4.61289684351106 11.8422844852585
6.8735804013612 14.2146216144339
6.89923885299626 14.9496551643434
6.50711398614102 15.988998640977
8.33042187918765 16.6340898422935
6.61459659830166 14.5335127159261
7.22629509759572 16.0540322809626
7.32266867318962 13.3996332951408
8.20581655334299 15.6320520093095
8.71362391513989 18.822450471946
1.99304723935823 7.07670805763437
10.4959510906397 19.4710440105899
2.93255547900187 9.36664234096498
5.40219217071388 13.6063737673876
10.1567394490006 17.9611273003131
7.57523668403976 15.5915260469026
4.47911611708433 11.0001628207132
7.28469065532581 15.6915110136298
5.7559146969672 12.1982661097408
1.79141337818858 7.41233566412204
2.63047715997353 7.91433609963336
6.01337636209341 13.0968077719102
6.93890099051114 15.3700321468724
13.4230805475601 26.2537378349246
2.99304723935823 8.77057574442822
11.1844581671602 21.8476770750867
12.268760450552 22.2442059014623
1.02147972741045 2.45101528823925
0.516790998079577 0.51763253514658
2.70320294709408 6.64457899039486
3.55897401802354 8.05500762595972
2.13813393452723 7.87479832951591
5.91716732642641 14.260552949447
7.40775146895506 15.8622101848211
1.29608461357432 6.22742461991652
5.55697641241229 13.9666695415943
7.82066550758739 16.622109993086
3.84139258089637 10.417777230495
3.32324811166309 8.71004139531252
7.07757414832263 15.1479243898944
3.63463794430055 9.89049345337363
6.19411888234009 12.9312461946869
6.64186834080812 14.2122551976803
12.0745339451242 23.1713004800549
6.07140130353905 14.0300192308026
7.25905080667985 14.8844003682151
4.73770755896265 9.54213370214994
5.87185691408684 14.3091052493672
5.37041647790837 12.0227803889074
3.88531154077413 9.29382862270667
3.22049664820856 9.50194099118176
9.6448400774065 17.7375309654386
7.70792080828472 16.0311438169423
4.16312711118241 12.0348417915828
0.904758270982053 3.83775979677991
3.03418862120127 9.03128874570953
9.22693641074721 18.5664220305821
6.18348193369228 13.6748561606271
5.73461166577459 12.7781121039142
4.2402027613008 10.3210028275128
9.20873746432506 18.4397247930982
4.24851148230033 11.3384815634322
8.17951411253486 17.0139365960676
1.08228335357259 2.00985907177528
6.20246293129929 13.7534700748516
3.69681562745334 9.31619617379102
3.54273426533186 11.4760609840899
0.652318806899545 -0.28787310353041
6.62413802133889 11.0463542053171
4.57619652037616 11.690713793301
8.38891144599226 14.699721821484
7.08047072266225 17.1596668317306
7.61286679650013 15.9750741044931
7.5960366175953 13.5396357532076
7.05298598100432 13.028701747677
3.89899710489105 10.2710410731556
5.55638932561914 12.4124255874792
2.77367179580132 9.84725899883548
0.975037512468314 4.24097986390343
6.04815065658805 13.9295717443589
1.1870855526005 4.70045295320759
7.02397181255313 14.9975670207069
4.82233795138348 12.8685696921437
7.95065683226083 16.4174686113366
0.573225356716102 1.12884683557338
0.950899047964839 2.04750259520803
2.81377724537905 8.21538501023622
3.04775313144837 7.19590735474266
14.6537278623846 26.966416505158
7.16328196494104 13.1499379822291
0.872449950279489 3.18387044230783
6.51569983828404 13.0370926450963
5.04741758195485 12.4330726168341
5.84164998158301 12.6473435723788
2.95491211047146 11.0840982813371
8.53033130029876 18.0691769953302
5.5218721934132 12.7246371576612
5.38303960919075 13.5888141024062
4.84722603021233 12.7183967559866
4.68972923805909 11.2607836838414
8.46449108569396 16.3484212202365
3.67546854493392 10.2193798950517
5.36564947231668 12.9293631829227
6.57184013878063 13.9802314642519
13.7105961853731 26.7557692805191
8.54775471664828 17.6447281513752
3.4594316186373 9.3779335046161
6.69209237542757 11.8938929335277
1.93473422853383 5.4479304426929
8.2191312795313 15.304509680015
7.29356007365143 14.9149229457423
4.99513658808096 13.0835959167724
5.0998130882313 12.7347012395077
7.00674683244058 15.995448295803
9.51713938916245 18.1586547717654
9.38262402657492 18.2463492207957
6.00640160749496 12.7678195091771
5.04686711178008 12.3674523661767
1.29504480073642 5.47516108408554
0.387023123109247 0.0298000128368006
6.96062576166586 15.6613875918233
2.0835406955427 7.10735761547742
1.11718353937034 4.75789853550193
4.31980688428687 8.39764420209321
6.67698774256001 12.806481604687
1.04909454952817 4.39198556106644
6.34531994324159 14.8898958447189
3.91500600716369 11.2928123704334
7.58554038778712 14.9814778258373
4.40022262086411 10.4263563444538
5.70958756074348 12.3774728120889
5.84085053455399 12.989796117517
7.74922172552654 14.5783521396942
6.93464895606044 15.3241025443776
3.33298328339636 10.0507053319051
6.21961533666587 14.692883425164
3.27985983265277 7.97202334373286
4.75035913621139 9.99936716656759
9.69098070607093 18.6857376500562
4.26014149321238 11.2443067063577
2.73585540169827 8.8595012636527
3.56353363666232 11.0339294372483
7.01157132769793 15.2711383492825
4.40442108156711 11.7363132024227
7.72871120741065 14.1014865796636
1.89649542424614 6.23581472935447
1.40657853174103 4.16938923416856
4.99583236578477 11.299549223732
8.35939885209674 16.6016290564722
8.10684958878277 16.6554214603482
6.11270013274936 13.2389702931937
7.87126221212903 12.7218528051686
1.70555264153474 6.09747813002278
1.52066400722678 4.33238982858063
0.878498994952294 1.87632144767483
1.91170632951013 4.25976720704197
5.46923479366766 13.0916164306848
4.79061165822303 12.3797234724724
7.35944548295986 13.5065324378965
4.85069173463302 13.3083899898285
5.99722291532943 14.6306763257219
4.72917624606064 12.8510898989834
2.81960530589873 7.79204047187782
5.24617418727167 12.8247086012066
8.16818995007156 16.6590859618209
1.85721543658433 7.17771161842164
3.59326182393964 10.8388764018997
4.86294724802092 10.6519256732184
5.15435076371569 11.1110206018449
1.5275323428952 5.86235148617814
5.11878138540906 13.9252256647352
7.45936856240612 15.7245702397857
2.97481166790917 7.92731895356146
4.2021826081693 10.1440639342525
5.38253158472625 12.1002821453072
6.82522887643129 14.8776550987889
2.61333217148727 10.1670526713266
4.93727195133573 12.4132876386632
5.11654390511429 12.1696524033005
6.18647617770616 13.3538480687241
7.00424207794631 15.8363662630869
5.58311170503321 12.1608864747633
6.13181739623684 14.2110558972284
5.78619421692907 13.5181399731743
8.17649923173627 15.2869013540051
6.70363741810014 15.8342867380684
5.42290574261218 13.4351692297561
4.9867609765108 12.531194220501
6.18373080096734 13.8632571412064
9.06855093382447 18.2613724206969
4.50119414302856 12.4803513236591
6.09527528836064 12.4110064782098
5.27413548085989 12.0889782191828
5.58275052306956 11.9422039200628
7.43379405875492 12.8041586986555
10.2323865175803 17.6931187249539
7.23251317405362 15.4677197639619
7.3832390463324 15.7776186242352
8.07907446100241 14.2023408181643
6.33339620951879 14.2143214787933
5.27052894238072 12.2981496183797
8.29235703158358 15.3848152462836
4.86447189285597 10.2840284895251
8.02462825536833 16.1485396109994
4.51630614005421 9.03460212552327
1.85107629948692 5.8123374872992
4.47747807405475 11.2630418268781
3.48046399103829 9.97222964663086
4.86370977184464 11.619968523296
3.12101540096137 9.81369793251167
8.54246641341893 16.5541798418732
4.2391394961736 11.3706167435922
5.21812541084834 11.5188228859696
6.05828318892136 13.320901110742
7.90471983431549 16.8956894795509
0.562594687692702 -0.787492543477785
0.478832455560473 -0.757937564004553
4.32248287091454 11.431768838969
4.42099019080787 11.9994270695368
1.87244995027949 7.44827529817997
6.46873368388808 14.6183445397161
4.48987882980072 11.0072575352281
6.97648701606534 13.2906109345944
5.45184512416549 14.1919767911987
6.04724977793711 14.4147409364979
7.07368842615249 14.150712135231
4.84876737121459 12.1428777565749
6.40960895592742 13.087030718979
8.80849396356471 15.1662621540777
3.57701507605353 8.17914548745725
6.35063324133798 14.9340768978106
3.1006283785709 4.24042446915349
3.68326457433296 10.184211500876
4.04035295413659 10.4300490972115
2.26303440583379 7.41167848718893
0.475324380784192 -1.23647990468727
5.90966234485857 13.7767448452998
9.12118520421071 16.5088762061798
10.2751009997545 18.6590526571866
1.15754127698648 5.77607887009485
3.71572444659204 10.6150629120769
7.97384083953315 16.6013167846934
2.25840295710215 7.99334300933562
2.67111914447087 8.35517272437889
8.10147068475594 16.7847982311465
4.36715060121683 9.69210426759875
9.6581428075148 19.6185030614135
7.984177423473 16.5817780137973
5.34804715585124 10.4627446070265
5.20283962391505 12.7489765948022
4.60345516278722 11.00037092009
5.02168471877285 12.2600954912509
3.86090169454538 9.24204385892689
7.53724827278427 14.4817242150787
8.73736436099713 15.4225629249367
4.57754502915867 11.4980298320243
5.60994584955767 12.435491811001
0.401210357953343 -1.7202370774269
3.17730453180791 6.70062499802404
0.765534746362977 2.9065923332463
8.9808259306185 18.7750097221797
4.113187577397 9.4733616688981
6.21289851972841 13.6129264594973
6.14755718841386 12.2036052623826
1.62148837674627 5.48892516412491
4.05978122832542 10.0420456559846
0.399612828531903 -0.143674127951373
6.74405756896272 14.1527750231564
5.25637201352166 13.5633261120037
6.02986058031895 12.1171726952226
3.17400070953158 10.0079730335686
5.13393651853877 12.3023338036087
5.77671139600055 10.5815723313828
7.56962195458667 15.7043149988861
7.37725258404403 15.5899295115353
5.75406521941628 13.4059267019816
4.17732293341301 10.0935707851115
3.68929916053589 11.4806403210086
3.97763218697155 12.2098314338342
6.48170630149212 14.5001317633264
5.99217578355349 13.8407546162504
6.87642249535276 14.9816199956269
10.5046891399997 19.5520445975452
7.7063052665958 15.4763083546345
4.45791750790792 12.3717406256134
3.18464650714908 7.32617808026322
5.00519266922032 11.6684427530885
4.54130514679906 11.4006497440002
6.35660433271367 14.4214739881865
8.57334364491633 16.3226618219848
6.6443000276619 14.7310582783759
2.47747807405475 8.18537014264983
2.11462329905177 7.76801896727823
7.49265437101891 15.850443479876
6.48033970113592 14.9570572010883
2.99861212587576 8.41441458358226
7.05235904029442 15.9906804174273
4.26479623821648 9.37703748308689
5.00242557167409 12.4673816676861
4.13876406995585 11.446132657534
5.36726352623207 12.9834963532484
2.59050068426259 10.0420721753963
5.39413681880986 14.2761609016837
6.33134555609034 12.4717257895422
7.49732986115035 13.8029139926382
3.90095967239074 11.1608364261986
6.61535177983962 14.5127628919985
4.82739693941112 12.0242544448018
10.4018218544261 19.159500274654
0.9888594423948 4.03723865967433
7.10118781525974 15.1134895837366
7.21626083716506 16.1934924256846
5.82449371425825 12.7581050078572
5.89612277926386 12.0180656962506
4.32801892928439 12.2494076473691
1.9888594423948 8.80710219171228
3.05268341163617 7.79421845643094
0.698731375678731 0.102835384896345
5.21827149160488 12.0010305751464
2.82930315836183 5.16810319713805
1.57288966842058 1.45824627149352
7.05269344257694 15.7301462429771
4.63941028474353 10.3872094201291
1.75077139369124 6.70867931869969
0.702828004198209 3.38140261835793
3.94109908589308 9.75780937590378
6.86903618363657 14.9314248714625
7.76578972507397 16.7814441057309
2.65005752894304 8.97932062813735
6.00881644911239 13.1772903504205
1.87849899495229 6.33617691323396
7.06774460663583 15.2061000705593
3.70470174499525 12.5056746505595
5.98237934451831 14.1742002361344
1.87584053948026 6.79132854870564
2.18952048151755 7.03299673716535
7.82390609832145 18.1060684805778
3.90095967239074 9.84499773530933
5.99930622982992 12.8266283549915
8.4541328587573 16.4963613261872
4.4391116342577 12.1294420069666
7.60493806748639 15.2741908896908
5.65143150118246 12.2378071616985
1.84370560304784 7.49832789170492
6.66066955066569 14.017928512059
0.947162610866527 0.746662863079766
0.679874147746623 2.12136264464706
0.234454155940179 -1.71869681067941
5.22021087642289 12.1794559610614
3.53301698718354 7.02989006529488
8.05481801154332 16.3943728660611
8.53483050448619 17.3389510503687
7.6651172276227 14.9772368873582
1.11354664178122 2.32379244670315
7.16822852944718 14.8717509155206
9.25421099870042 15.2120112953932
5.40179847578965 11.7944663392941
7.25171909260596 14.9558755626269
4.2332627379493 11.4696271490197
7.48840500707844 15.3511510904471
7.50650685968903 16.8752647099168
5.19471443273146 13.258828825693
1.62148837674627 6.35006282297486
5.70852683351322 12.3181549901191
2.99820939251588 6.78513131554783
8.06473281723884 16.4439414463447
6.4486722725658 14.9910402463317
1.16745674585156 5.35894876400463
0.398602950377696 -1.15967575616659
2.76617108910985 6.78173888508232
4.2350200296642 9.66327230487177
0.175635143492783 -2.18338474617261
5.4023233784845 12.7227064316172
5.11237935564056 11.409659781236
6.25317474305827 12.5989505783173
6.54130514679906 14.1757619836779
1.98636892459309 6.83833627531186
0.547108088749206 0.568982513466916
4.98462089736038 11.9782979063391
6.48307160855404 14.8687770355261
6.5971644145436 14.1070279451663
6.74074078890361 14.2886484984138
6.59613240278652 14.1627990846208
6.43283095648664 12.6016034414276
4.54416196959572 12.2541606511755
6.84520051787168 15.1515128495377
8.5034894062444 17.9718773440282
5.14505033280328 11.3061445895415
2.79301548278508 8.39079806942656
1.67807190511264 6.02885693884937
2.65147124296198 5.02571729538902
0.939313388577827 2.11531451345916
5.53126148088791 12.6681396532969
5.54416196959572 12.0299482176224
5.46169980940374 12.1067414040463
5.95759320219437 14.0108724543617
7.94395738085982 14.9165377326925
8.26909070575389 16.5980020478284
0.994440474658099 3.6299143929079
6.85921651499555 14.283032301665
4.92051318413059 12.0892361050237
6.4618257155033 15.0040810117023
6.02918102541195 13.2739375250743
6.52609289491744 15.8663455179025
8.41794985944522 18.0562971653769
7.72300136592908 16.9764486491769
7.48009108920339 15.464294508088
3.44421852469079 6.47953203769918
6.89126961502065 16.2987551208223
8.34658191990546 14.0564227343002
7.82649959811824 14.1765663804766
4.51242139845181 12.0648443926744
8.03084791270902 16.6492594608709
8.67285096126039 18.6357914267659
7.01258156570168 15.8053405733788
7.6468494490883 16.8937242351721
1.80560995010923 6.30986126413449
1.29956028185891 5.01540258445936
6.52693555548512 14.9454253938284
5.93926274955037 13.9966938115926
2.59601768923015 8.33673049552177
5.93582237066528 14.6885620499271
8.99943633715208 17.1237729383969
10.5384650409379 20.7711846235987
8.09190647653328 16.4426127179324
5.68929916053589 13.4469802781814
1.37851162325373 7.19190659117712
6.0900716937531 11.7963164405843
10.1699927225167 17.4343009170509
9.55875919616541 18.895626992473
8.33329298906769 15.7604327482066
4.67633685374189 9.60666884694425
6.63740514885316 14.9793601506553
3.98115009908015 10.7786590751049
8.26129935446305 16.7340369695585
6.46860837924208 13.7786136106423
5.60994584955767 11.9509898640249
2.62329061938026 5.82750547181999
7.81318919488502 13.5038901393071
4.12717609568064 11.0393458409591
7.29001884693262 15.7497810373902
1.56514720078974 6.9939770098438
3.27454839385083 8.48807150094647
8.16668454916188 14.4495324449606
3.11718353937034 8.6933905360559
8.42097659165413 17.5358098743729
3.40074809711865 10.5987739031715
8.08978658017991 13.3293031201004
8.69466593646244 16.9355213772807
7.5846734703604 15.7917695971724
8.92172652373204 17.5135110493046
5.88057251009982 14.4903786936263
6.5227173221278 11.7339829674164
1.20163386116965 2.25860072571237
5.11334147307594 10.5264519956886
1.55385196818113 3.00617959866585
1.50971532846405 6.39121053428802
3.36925170899688 9.47138763817028
2.25789258885004 8.21918685292439
6.33600866729978 13.5739718458005
6.95946700620326 14.8932450171261
2.28314677929781 9.70701624071038
1.94917574092232 6.45095644550924
5.15444112895335 9.77884711783808
5.36484176769118 12.3093868822848
7.07418264084447 15.2151055894603
7.66151556641292 16.1315570775175
7.25390201788382 15.3001048409275
3.27454839385083 9.82938387603728
4.92490383943189 11.2647268503803
6.85462867319225 13.6932890489028
6.56903765461477 13.3962548577781
8.55414605816834 17.1625893343276
0.360126527264664 -0.815809329249276
0.437063805608843 0.541234946885922
7.13789756276609 14.8398482959939
8.5463305651298 17.2082128084875
1.9757148340962 5.96271290281978
1.5442570996634 5.02440948617736
5.74933003987606 12.7260458327899
4.24266112942971 11.1055044233061
4.35403436476993 9.86486014603998
2.15962918582123 5.45524383541703
1.2076045720838 6.05486075280259
5.64407812578638 12.5739425127189
2.0383281186591 7.28127357477936
2.06406037225134 7.84490586052551
4.70725293052458 12.2754704417942
5.57591736111815 12.6747385156712
9.15804644272317 17.8605054342012
5.68929916053589 13.7490908408351
5.4030369398064 11.0107483563515
0.893272590315487 1.24588857480703
7.24038772465033 14.730425454549
1.50682845497094 2.65901711525839
4.04976479113878 10.2247122399
0.725825036561006 3.02415344969566
4.4594316186373 11.5086393139463
8.26711078635717 16.2904487194524
2.15005969561703 7.57138564814456
7.47504745782028 16.516255724679
7.06426603604779 15.2244119677322
8.62382522704485 17.6034339817422
2.64119029118882 9.33725207905213
5.69015918741137 13.3366106483347
5.48418771772287 13.1441068665192
0.428431041324033 -1.33024547775675
4.87320746935223 10.9223002729464
1.25180064786415 2.89591150862667
2.44839272729061 4.96822374213565
6.62407839312628 14.4269838786991
6.82155323826058 14.5079494503837
8.00212259814005 14.8746189828342
4.51387940265967 10.382472582995
4.66719344125707 10.7184691064817
5.86846643636099 12.2746032784455
2.93788034115676 6.196530441967
6.32912359629157 14.8014362596383
5.08615664374971 11.9449556782818
1.46695835527218 4.81118232912172
4.78820382171269 14.2400888749716
0.377315995968555 -0.878768670254542
8.89449132478616 17.8896994440981
7.07014159112752 15.6517753824348
5.85165295463052 11.2449013588232
5.20915339784725 12.7631785713437
11.823133172023 20.0556969788292
5.57777740333021 16.4229964737392
7.95616390668092 16.1994121515239
7.02245317707338 16.2974874173138
3.87623357437548 11.0780270123565
1.06774460663583 2.24159917499306
3.1931651867172 9.00475881774494
8.2610099762571 16.4879691491651
3.16745674585156 9.07536449364945
6.70491451618373 13.8624049191263
2.16250752987983 7.30381123890744
2.56447197493337 10.2534542093646
6.65127252311582 15.0169447271641
5.20645087746743 10.9179573448117
1.58902591281713 2.77306125646076
8.87739032726222 16.2499848282779
5.15598581048444 13.6362939045047
5.06310464615283 12.6635406544696
9.7442775541248 19.3410330710925
3.85414913353655 12.6039826329717
6.52199295640167 15.7171918911824
7.62458571673906 16.466748747685
8.0040259470953 15.1354354056587
7.14716577924656 14.7859650772717
3.13876406995585 9.50641433626347
2.05206804724387 8.69703023784243
6.03274512296706 12.5839799114413
5.36992009001852 13.5873549390002
5.98079869363671 12.7569456351929
9.83995474388234 20.3278803594577
6.6868237236243 15.6048860549046
2.97057052313736 10.3121231765298
5.32608372437867 13.2754154079739
4.06310464615283 10.5897924359589
8.14438371643452 14.6717598823657
8.39785560632019 15.2553834194232
8.62949673517134 17.3600331146414
7.64052304611061 16.0134846957881
6.89027176119418 14.7891389864475
6.91362592188175 14.5646840173686
7.96049210660137 14.921838079623
4.04976479113878 11.2065979834469
5.36618769095411 12.3874373764073
4.95596369226282 12.8203115480333
0.332895177192118 0.19806986477084
5.19195130777231 11.1859036209167
6.48455956231642 14.9288074863243
1.13836081498914 4.91332417308394
6.11219166796016 14.5975298278174
3.63495063655283 10.6631562821881
8.78282184495337 17.6555035373749
5.91113843660099 11.5595509895293
5.62598976898121 13.0155187398081
5.2916488908729 13.4442407226972
8.02552292357538 16.4457715261909
2.34831959377876 7.26277898662976
10.5572759055793 17.5411705904092
7.65382344042898 13.5689906511747
6.05944846508074 14.5317232082537
2.00829932321849 8.07660560892726
4.13561063691698 10.4186185798548
3.67798520208422 10.0064007786215
6.28369387639989 13.5911788335409
7.28461947966577 15.9071985634685
7.29744540968802 12.4344942683509
6.5287396010383 13.9415202307244
6.9021663660774 14.8589090267016
4.49431713628116 9.98551441527129
7.15987133677839 14.680119269014
11.4532825073435 22.2011316065108
5.77917889032832 13.8612439370719
3.10304565745486 10.0178161111815
5.21484214772657 14.601882111632
4.95741461767463 11.2134639790186
9.9532111691774 18.9388336746699
4.59693514238723 11.9008983933491
5.28824496863107 12.7395635102637
7.44307104945306 16.5050034586417
6.22985409990991 14.5595950702091
6.78156147494599 14.7789931432324
5.44956137461324 14.3376668974631
6.56024463823857 14.8830177684273
3.44625622988956 9.56033204616996
0.78498710902915 3.03422877915066
6.03291462247273 15.1062339957803
9.50922686790663 19.8915886657286
1.9577717646107 7.22263723564564
9.36963089888673 18.212284675186
7.27117496294528 14.7274689096598
0.643181294567802 0.587859095393915
5.01380579952503 12.1266336785654
4.73460541313699 12.3006286466341
5.40284809027093 11.6533856211686
1.24310659020366 3.92044877695345
6.27898547719038 13.0827981254656
5.07335885561059 12.4550021418261
7.82091534441717 13.9394662265322
5.0900716937531 12.5699319564508
7.0977890481663 15.3183000156681
6.98106225574338 15.0633750840864
5.141023991221 12.458959554905
4.6858539170099 11.9869309634891
5.71825623146096 14.3260689136972
8.58554038778712 14.6891087076544
2.81998253038535 9.90725760311746
5.1289659062632 10.4426782792665
8.45184512416549 16.4474110140516
9.21379889453913 15.8827044455313
5.95955617428889 11.8183130161355
7.68180602418892 13.9701621821025
4.32199467927578 11.066669777408
8.08770313441061 15.9190932068183
6.75097747826282 13.2985364997971
8.25608164519203 16.5660302964842
8.71062101944839 15.9718290742447
5.25055351383855 11.9930436304888
8.42774798063076 17.0218490061687
11.1353383301536 20.3899934248056
6.851095525039 14.4920484540299
6.35063324133798 12.1665791070076
3.35049724708413 10.3402538015703
7.76594269067246 16.4302640056178
5.30937490599678 12.0272976638516
2.12483711191377 8.29469225474152
3.27340112139205 10.3235765442926
6.51679099807958 13.567709133716
5.29745951910598 12.5138264537133
7.30943437628796 15.3687433030922
4.92393172956608 11.9401061006475
7.20930338953433 13.9603583743892
2.69015918741137 8.6880258880919
2.18952048151755 7.45727000473521
6.16992500144231 14.457629428129
7.71846701311681 14.2535857124814
3.9656067112677 11.7911898085675
5.13434733119625 12.8926222809208
7.2888128470249 15.0180000681908
1.25016866609865 3.3296365942793
7.61861139101953 15.3526439790105
7.06997640964796 13.7922937577688
1.08615664374971 4.59796569219313
6.11750325018403 14.9009172115109
9.25617239157313 17.857353173102
9.99985910493266 16.5874456669714
8.16676178743269 15.2896062883068
6.13373422932803 13.8563602267383
2.267374452434 7.77704474389267
2.61610430364557 3.81150933591076
4.05177364972405 8.78251750293604
3.77286015300022 9.86292295072659
3.34125228386308 8.40463866560252
3.42191204401485 10.3855962542737
1.66294164905081 5.27860631970056
6.29249861802472 12.95693153269
7.37155886261196 15.5020375131674
4.68196815815386 12.7977098676472
6.0998130882313 14.6127388584243
11.1149560871132 19.3407623719273
2.82781902461732 9.3538939208998
4.34940883130947 12.6489406343916
6.24412594328373 10.8729838150592
5.57008922423963 13.0612279123513
7.92092537617377 16.7426008955533
5.66610106970425 13.3841024163629
4.00967791390235 10.6641405606946
4.9857105978398 11.8794825372468
3.65887059874935 9.93572785856639
5.06813169992904 11.7238075002898
5.26245628719617 10.7676504952355
7.24690499881705 12.9626053071961
6.01036671555826 13.5338694851977
11.1710990253512 20.6129547257444
4.32469984413742 11.3465687387085
1.01890802904788 3.34785987541455
6.5933273368063 14.4438652508011
2.92307602334946 10.1607076145506
7.46008850064038 15.5927152549113
6.71045995458793 14.3534964795001
3.85721543658433 10.8961592536133
4.65667237336461 10.2481531079215
7.38861345401534 15.0630899399118
10.2363060509253 17.4429606631612
3.84953742463073 9.79395697563306
4.17669101062457 10.1867195599612
4.94341647163363 12.8180728723031
5.94143140090332 12.6970925339697
7.72167762342361 16.002109402677
3.73418850949563 9.48870724539304
5.2350200296642 11.7244448050919
0.48185530688439 -0.533502297891095
6.22057552316007 11.8390911152926
3.0835406955427 10.6375827184187
4.39548470185744 11.624015160283
6.71350231189836 14.0446273504074
1.79790690030483 6.29636205079464
6.58530926073746 14.2838448768175
5.69316525049813 13.3528893423655
7.51345430361902 14.6285782074607
2.29956028185891 6.88143231246279
5.34559289661312 12.7990448552289
3.35158484234174 8.56535724477101
6.73251968913501 12.6358009019713
8.65055469569573 14.897517728862
1.22555970041513 4.90581197079813
4.02198532009323 12.1611721148364
6.09609639093877 12.119114517383
2.65887059874935 8.19739079104153
4.56609386033827 9.07782555986999
6.70969359058521 12.2680495461926
4.09527528836064 9.37525655879592
5.04976479113878 10.8186938289732
5.4275546028353 11.0797266685246
3.44217793730548 10.1401934475576
9.38272377732106 19.2616939686578
10.2469415296784 20.1162211649253
8.54704281661983 16.5421914416468
9.24783624695354 16.8694356961682
7.40520693453664 15.7104645127128
4.99791768781619 10.9605504742894
2.51872880232107 8.97095477385778
2.39126011599572 8.42138390326431
7.3385478386777 13.7059255300095
5.94305575278167 12.5226089594681
6.011055188509 12.2770271427014
8.64645375285139 17.0212109743329
6.85826797488005 12.5184262065915
8.53482661461577 16.2277335919058
6.41500975487667 14.3463129185267
0.351628329102782 -0.809485196182914
8.95618625031661 18.6497173955768
6.57089724352373 12.3004907598804
6.27067268721628 12.1930892940824
3.88267314438126 10.1218911097941
8.94059595257125 16.3391197483025
2.05444778402238 6.92770200077966
6.8341520635226 13.9786040681131
5.31162606973291 12.6532729271654
6.79780117496729 13.9708057950284
8.04905264908698 14.9804635023367
6.31887300751029 11.5867099005969
3.27912838195409 6.66835096024898
8.60654956751939 14.968164269461
6.56482369450138 15.3326889568016
6.638853582039 14.7385429344635
3.70640303651421 8.65955685785531
1.89052152320151 7.62578768206042
4.05444778402238 12.6773727030429
6.85318957577527 15.2038366636277
6.65060992587168 14.8927481120824
12.2017211479496 23.51771108266
8.25135495038921 17.1535346975381
6.61979672710056 14.3767087662059
1.41226041460827 2.45961846006386
0.218137336362526 -1.86619210236069
5.25032903179989 9.72207136810249
1.17769704848586 2.2791828566253
7.51321133363135 15.4124729374214
11.618787842008 21.0520979357248
2.69015918741137 9.54405422629705
6.07434734146008 14.927727284855
8.60433938559819 17.7639796228741
7.57411315545438 13.1855045372626
7.30413189702656 14.0513056536614
6.45640180644731 14.1196647437466
5.98746080433965 12.6278627884126
6.0213430503187 12.194875468809
6.08872383216054 14.5048336557806
1.81683597506849 6.01190865223531
9.28868864272532 19.2652452403426
4.13624187518602 10.6952523667735
9.31915101021679 17.8949869493957
6.6257650326242 12.4102461584049
9.43462822763673 19.7239931904031
7.50174533932368 17.3945601647554
8.77227650256457 17.2597419529379
5.51582111902396 11.4331168434677
7.68876945141507 16.0903359266768
7.70746532581991 16.3685833855052
5.2905151422559 12.4823028201046
2.91859173192421 8.84190386873651
2.15754127698648 6.79857178564166
3.01929133860876 7.19001545842675
6.89229760829166 14.6316976236778
7.70741222992748 15.296560836805
2.88452278258006 8.42849876030418
6.1782243246608 14.8679646732499
5.3548427173601 13.4239538633555
7.72980373213399 16.0715812412509
1.22555970041513 4.74579086087253
2.18832787983508 6.81006589950087
6.84245188700242 14.2163637832444
9.72898010067983 19.6916944773519
4.4117391155815 11.1630082961701
10.0190560602122 19.7846403530028
3.70385034630374 10.8650491235287
3.2184235191335 8.56282493231289
9.62328217661772 17.3446158985216
1.75238630795376 6.81351343467148
6.58357462659691 14.9512264274257
3.99652780809319 11.5157334794336
5.94088954360459 13.2866449237848
0.969040653736334 1.15022418909868
8.15367518215734 15.8498194904768
6.16024224564667 12.1178218771315
4.3520685587489 9.46576526850503
2.12991702927813 7.84152318481586
3.59418103075053 9.5383653747909
4.76675823339678 10.7836488406019
7.65254165119064 14.1975568505221
4.90578040314058 11.2829040293568
4.34231404283611 12.8418332022207
1.35688057566163 2.84361974851523
1.44115656024273 6.41195028458952
3.06376841199885 9.45742872618207
7.12197177821939 14.7416184074048
5.00315590910997 9.69072206308797
3.15255786947222 6.84356280845119
5.45690721722175 13.3793544701159
3.94413763887729 10.3180347017464
6.22498713586121 12.5260673828555
0.518031492602169 0.0160051051125971
3.12483711191377 11.0387915766955
3.38596192773894 7.88246405559549
1.14755718841386 3.48858797483102
6.17192735435346 12.8204413653919
6.07730874183119 12.9651920301391
4.3948412513882 7.75004204029183
4.70579505518078 9.56272068816432
7.1697708591225 15.540314382738
0.68015121612483 -0.3200349937356
4.70043971814109 11.7633667937503
8.94079921426537 18.3360704276251
2.81210323695577 8.09316390617159
0.491359782923983 0.538862073519164
2.46249535129387 6.68223263252595
5.08974584506941 11.9347555221321
5.61832902454164 13.5985647217818
1.43665389083385 4.20255158497388
7.37497257645959 15.0787794917447
7.91150722367889 16.8759564523839
5.05444778402238 11.5462030773445
6.63818525510879 12.5541630658938
3.92233692838692 10.2397175858971
4.33628338786443 10.6032583002659
3.84645474174654 10.7494327250856
2.63047715997353 8.72650049150213
4.46948528330122 11.8267114392356
4.08223094053591 11.241519047778
6.25535546858189 14.2564789920973
5.93636613411448 12.6567809920495
3.77772317459654 11.1482423917919
4.95931362420307 9.75611446963306
5.02373303200035 12.1365648994841
6.82918604540132 14.8075596448679
5.40834607276348 12.7091579291377
1.27684020535882 5.49650069060069
4.47251276596281 11.5793016468125
0.841508707192641 2.022915315162
5.82076809808289 12.8658717578241
6.50596419583275 13.7510584774655
6.25767794827193 14.4487198284404
3.4644672085346 9.89165193802701
2.25142778618581 7.85709411167895
8.0324484509052 16.1187432029484
7.43116005465333 13.5469220910475
6.19012857216549 12.9162179309298
2.12930838278862 6.71963172113879
0.939023998762625 4.0284471702587
7.30539532567284 15.9830234348537
1.27225293586317 5.32348436790474
6.51679463389919 14.7724928780806
4.19192094770874 8.92457606998284
5.74398509591683 12.3943357823623
7.73668812613171 16.1708950096432
1.93086832032157 5.08182072269682
8.77004096851995 18.005480532844
6.35063324133798 14.1461054876103
7.58744577442669 16.4813133357965
4.81486588731063 10.0532021070927
4.53774525619523 12.5451757035865
6.35565603789703 14.8586468656997
1.96062576166586 7.95692166506229
8.19543846053314 16.4169444628931
0.49514411002761 -0.307259162671315
8.24327872980531 16.4232770437025
2.81368254202961 8.21608321563053
8.34620685294874 17.804567420828
3.66238080739317 10.1003476509889
4.25375659224578 11.2027561176034
3.36025621354646 10.1372252643224
4.53748722848517 12.3210640075947
3.4614479642358 10.9100091547434
7.07763741139427 14.3678820190808
5.26822707505412 14.2685625744189
4.48542682717024 11.516338328025
1.31569998451416 4.90393168742482
5.66369493686696 13.0494920153748
4.65314823105432 11.4032994655178
6.75427083404513 15.7154361473019
11.1209206253169 20.5126996312146
7.70762460177358 13.962841940305
6.69440235752195 14.9844036874697
6.86318176701048 16.361110619725
4.53557447375899 11.7262782103235
3.3838371923904 9.97588137087311
6.4012733820474 14.5734464831074
7.32282949762889 14.1252793626861
3.29504480073641 9.8507267670707
3.66500787040901 9.80583220467906
6.40166722027021 15.1973298779313
3.63495063655283 10.4929068571097
4.60516607144434 13.9541322646918
9.1170236573908 18.1244035658687
3.34504693821837 9.12619636995021
4.64722593815988 12.4528218993234
4.53528734169697 11.5365480664495
4.38649262299631 12.1372246723051
3.766350519662 12.6399313110965
4.27969985949806 12.1256730917026
6.38357138031394 14.6580196364103
6.00985014514961 13.7556105774543
7.46952974066653 14.0302296187636
9.54466891076854 18.8875650619952
6.98937397477023 15.522390557341
9.46882765523095 15.7702947905844
5.70470174499525 13.4734411973347
6.34668419397293 13.5066523629614
7.59593336895001 14.1555995934738
5.80715673604989 13.7612943201163
5.46018807852051 13.3250601981944
6.49788253552951 14.8078488552812
0.325652096200236 0.052129458586609
5.68736222351518 13.3984064613141
6.93418984954207 13.4469959935605
2.97763218697155 9.06492091512193
3.71289202607462 7.64293976268636
7.82689066511915 16.5891943810698
3.9238074276951 11.9727264082549
3.93182849735842 11.4243905461086
5.65491137828372 12.5267849998517
7.45273227360147 16.7366825172386
9.70718655058168 19.2376438209585
6.29476211335609 14.0328869898277
8.27806125615989 17.5283790649389
3.24825456512451 9.87762278392105
3.26677501061853 8.94528993001845
6.76540826020112 13.7201176132466
4.33463427923653 10.6937363453617
7.58380603168858 15.6558983500744
4.86599492814219 12.710031521548
4.84529703535229 11.4073115062618
5.1852566551983 9.87892738570637
5.07697999737474 12.8300362789901
5.29447937057402 13.8841528581586
0.555740658840325 -0.688651910221179
5.32774263031947 9.93537760036284
5.42832795854446 13.5574168619243
5.75673592655584 13.5752299190086
5.04136430716847 12.0739089959641
4.73959888235364 11.7461577702883
7.88227245297545 14.5407323287152
6.94377710031715 15.3837760963293
3.4644672085346 12.1761992659409
1.81998253038535 7.31845536400781
6.74612669092498 14.9021053658564
7.02074493575026 15.2570777862879
9.14775285318311 16.4062539343887
6.60242764283178 13.5911601514028
4.20645087746743 12.6182757736614
8.67780094084595 17.7902629683493
6.16049205101444 14.0526709702648
5.00933338971185 11.8732753706493
6.9698633372434 14.6308605742988
0.78498710902915 3.11034610931679
9.41013216690798 15.9104188658985
8.81496445561873 17.1283740780774
5.51677887861469 11.2151993759714
6.58045281773443 11.9477822666367
6.63226821549951 14.4672978870307
3.3613364794456 10.8253411222792
8.50852616816547 17.959451431464
7.42465082116216 15.5973001545495
5.38303960919075 11.8313611875594
6.39020203377676 15.5794520794176
4.99861212587576 12.637158200098
5.15380533607904 12.7478078714829
5.52669484554198 13.1910995144499
5.37637587890974 12.0472515666487
8.7063764692572 18.160150171341
2.08091999538357 7.85880396245014
5.7393911658403 13.670918433564
6.09801912213833 13.716888112714
1.93182849735842 6.11605283060763
4.04976479113878 10.0737680131778
6.86304258554224 15.1054249109575
9.06129308632534 14.8734246810526
2.58496250072116 8.13438652009014
4.77691380849347 10.0154644243207
6.20885336768273 14.4890417580824
1.73251968913501 5.83434723172315
10.8162390763131 21.44345017837
6.03206692573239 13.3978653063748
2.22085378335653 7.68937510504412
9.13833088141584 17.7544111437278
3.58218541605058 11.1603939168464
3.26450178650139 7.97211790185057
2.88474818607101 9.92661995845712
0.655351828612554 0.415668540329066
2.95151606569089 6.20619369287255
1.49333202525559 5.57316435457324
4.22107397263706 6.43186561702276
2.3613364794456 8.87183380575392
1.2748236035374 2.02280074636722
5.30994851717076 13.1073270538965
4.63450391258553 9.25653982089331
2.76390181462001 10.6678637499019
3.80596704793336 11.2816256151684
6.81444689685411 15.7563132780101
4.72624436370853 8.72581873759818
10.0877121089316 18.6878214880236
6.87481493233664 15.6827090864593
4.57521922655776 11.5367652912547
7.46948528330122 14.8159367403931
0.684438985569078 0.708392167662891
5.42316440599986 12.9677273877769
5.94413763887729 13.8329435686341
5.9867609765108 13.1181558505918
8.08821092291702 16.8720064380858
3.53987461119262 9.6329145839649
7.43533368631806 14.9233080740953
7.24866400522889 13.3505042935758
5.89014733177394 15.1795395751364
0.913975668367034 0.551947452122578
8.32915810350998 17.5767452959455
4.79021063110693 9.72576621130505
3.49726843981476 9.98871652367569
9.76046675801546 17.1722454266998
2.23972703234173 7.16245228296781
4.39864504275077 11.8591762750455
8.02172742164076 15.3499367305595
6.94881645937622 14.3012426720423
1.94629898016675 7.47411296548825
1.50901364748786 5.83913992285996
2.43090282098217 8.93593005069675
6.06293865696311 12.0632336485437
3.82155323826058 11.0329294034623
4.81919653470212 11.3143903685055
0.73585540169827 0.656076141824131
7.39574832817903 15.957279096294
2.62868387815047 6.76824272814692
7.21065261344604 14.3257488720168
6.22570947902887 14.3043709289169
6.30644733834012 14.7906145752918
7.87003270027379 16.5574561207597
10.0469507237701 19.8099686169389
2.21555913359781 7.25752310999114
9.19538167232193 18.6136235927643
3.84722603021233 13.2838364967064
5.7957529637754 14.0026562285687
6.15847375253821 12.2889596638981
0.628683878150474 0.662774832307548
5.58819569089659 13.0093980359981
3.54273426533186 10.9424657638734
4.25433239187829 10.8326104626021
5.52452664685918 13.6363838886625
8.60781198534565 15.7855217500204
7.66590544788871 15.6382462880764
10.2906515049438 21.1802551988713
4.67720464025881 11.2489736233982
2.79940616894211 8.95105441874241
4.89351156580732 12.1826398315997
7.7552984678523 15.8131942212316
4.19861503805332 11.7607457557328
10.5266346617804 21.6376584286338
2.49530157510536 9.7674403628556
1.93473422853383 7.71610457950765
6.29918265209762 11.3355622855634
1.92462616058854 4.77063927995818
3.37744414629723 9.21809839896309
2.35217180304516 7.66440079822567
3.38277365010789 11.2763132389684
3.44523773705454 9.41586444475841
5.02952084287692 12.3158409319668
7.27512168813252 15.7659591176995
6.63662462054365 13.7491032683884
3.00022193601165 8.45351849172015
9.56475042666218 17.3401292220236
5.12642650839588 13.1531695080474
8.18030472453445 14.7427168957919
3.56659974042272 9.52712572433807
7.02960578473811 16.1614031202493
5.37209488158186 10.625705793956
6.58554038778712 14.8453406771137
7.36072892941121 15.5018670738741
1.33957596070679 5.23027241008118
6.67101024127845 13.6031444353854
3.30406167409385 10.3991580977759
0.856051009012061 1.51709595869634
3.31012754907636 4.1310747582852
12.840461130664 24.1552583066179
2.03291462247274 5.82697060859665
6.27683018660847 13.8812505391865
2.63623642926221 4.61304726024209
8.2336196767597 14.3135213477776
4.42884329880387 11.9898573620819
8.64463281649292 17.2669093654301
9.17660298728007 16.722010784289
7.05511554383105 13.2498254317911
6.32539195019093 12.5389975712537
7.88198456369291 13.2206765115851
4.85030706724215 10.3261065097455
2.11462329905177 6.72990018188975
9.46371298962351 18.5033392369234
3.71741279674481 9.98413053665882
3.75488750216347 9.71765649950397
0.22442028081591 -1.80455950910225
7.61821606247441 16.6516616952357
7.6475691220002 16.1848907259789
7.55576897038629 13.9103034931855
5.58172204844073 12.4279350252505
4.97415863710567 10.0339662151367
8.54481586216546 17.6852927279826
6.33077901246963 15.4165010549851
5.83211102114318 12.5869922592407
7.4515281528271 15.7195672462945
7.33642072853195 14.7310693375024
5.0820212693455 13.1075171980858
1.70895121799661 6.68829931837783
4.14042630627784 10.936300104239
4.60971859980673 13.9507886850894
1.64303917112754 4.91875329770021
8.68412820503273 18.6560146421603
3.31302254166547 8.29217920567099
8.15196143329024 16.7722862275254
1.49447469164112 6.74193952523636
4.81722966999272 12.422232251471
5.57219006683528 14.564368184378
6.8717867946526 14.1938352835612
3.70979961263493 10.3478708489508
6.37303243583537 14.8344439744815
5.97269265400426 13.8871208209747
6.13734587800417 11.7084924136253
5.0172367049253 12.6209102370972
2.41642403954981 7.43760581055169
7.51164988278902 16.5418500928914
0.628683878150474 0.0786000587170141
3.91206022759835 11.0167468790942
5.30824940592138 11.7817617072843
5.6072164871654 12.6243679886638
8.66191509934285 18.0220159616395
5.52562078992316 13.2591753287042
2.66499037248555 3.27757752663136
0.340978507946564 -0.646747432252629
7.67487127933198 15.2663670414286
10.109368596501 17.6203821118378
3.12229042980343 8.55425842845898
9.34869411194552 18.7647660360816
5.55458885167764 12.8978513174624
3.17764798974094 9.28112880901078
2.41315660854734 7.24274778906209
2.33582182743029 6.29068339202479
2.93473422853383 9.84093308521014
1.2304395168736 3.96745475040309
7.89108262842964 16.9902399363438
0.433616896197541 -1.07379456283939
5.36538028768284 14.3051716953676
5.54130514679906 13.3219017484717
5.71825623146096 12.9071406385702
3.1931651867172 9.6750848122937
4.88715030126816 12.339978126962
7.07582880149875 15.2366014510914
4.34231404283611 8.88407511099447
6.13970875734586 13.368172786591
6.2208061704445 13.7508202216215
6.22941044400741 14.1949452309465
4.31134661306552 10.8281993715178
4.7034244584657 11.9110569700088
0.570089224239626 1.93266252287304
5.37851162325373 11.8806608495796
7.18639846390303 15.3458870615007
3.0730292097641 8.5256139548056
5.27368802505033 11.4197726929875
6.189368418799 13.4802001106294
3.00864409440925 8.09082523384242
5.94737843778605 12.6646107450101
1.5318372921272 4.19252198631862
3.35267161831847 9.38172686209162
5.09267583713326 11.626176042788
5.67264292662478 14.4510178769656
2.57382194311596 8.36583828892757
4.38808353847554 10.8786421106207
4.95061197303784 12.3652780913124
7.40036386141542 14.4911884896678
6.66631961019408 11.5959581057219
3.82860033795398 11.8083886438003
6.75735154211495 13.1293848263412
7.58316957835255 16.0244262530893
6.62384435670036 13.6851933361415
4.43038821600404 10.4910452195155
4.77312804560719 12.3992366659693
6.94985902712516 13.7545179349712
2.28824496863107 7.40354182011524
5.22387398985128 11.2077641956745
5.02373303200035 14.1026003418561
6.3498170834579 13.6033514054854
9.42316440599986 17.784500631894
3.56540970329976 10.7882416210213
8.88144343982195 16.6954800575565
8.4398788212159 14.7576222199465
3.243247233456 12.022664518204
4.98781059099209 12.609621823375
8.66224385004196 16.1690927166956
3.656232326071 10.1351325133928
8.70491451618373 18.2365859444916
6.08206549939824 13.5207089502809
4.39969695314436 11.6601634731084
1.01270618434917 1.19283767175681
8.51007943459624 17.4952632490109
5.00173296722446 10.375938626456
10.8122216213838 19.5147579103296
4.63271563216952 12.5238851835568
4.68153576041621 11.0721019964583
7.40186409907156 15.607869966454
6.74953426766926 14.3956852359541
6.93110114920039 13.6251158063426
2.05444778402238 7.49984113412914
6.57184013878063 12.3255250519984
7.28251536516415 13.2230943735585
5.12961273813047 10.8678783351582
5.49762955975652 13.0297038171304
4.41069595209362 11.8630084282738
5.99123227507738 14.4714373148261
7.9552251613658 16.4484616176629
3.54082845918828 10.1457841512847
9.99110862276449 20.0778747242872
6.62890816031818 14.3285041817678
6.76777701392134 13.186058892359
3.73668812613172 8.28478472319457
7.92932670027699 14.8178805527138
7.96986245193743 14.8630468118418
1.47348721385872 5.26795694485972
2.03291462247274 7.16517128219042
3.81762325751143 13.6924412318269
0.937692057436088 1.35603730927463
7.26793908322945 15.3985681675432
6.62744970259208 14.3291981310165
3.36564947231668 9.64043681622074
1.81683597506849 6.38890913621364
1.9170644798501 4.17763276074957
0.253011783225168 -1.99945310115939
0.453770812447246 -0.114036686362623
3.6632570266979 11.0405274843813
4.42057568282027 11.7458227240014
8.01882074343965 15.3320804732795
5.74742871571844 11.2699342606685
3.98955825327835 9.82150541551228
7.6905890086691 15.5885711035863
6.59234203108675 13.4412779299227
7.26822779496164 15.4981966110482
9.74505021259459 19.5675147943164
4.06575787915975 10.7632935915039
2.62868387815047 9.49755124193994
7.42730252819589 13.6868513334214
7.30560578958543 16.6553663472865
4.40594001130083 12.1839882559144
1.95491211047146 2.29262372936158
2.69046867162445 8.39784230857273
2.12737930647623 7.29570856960612
3.45133793659096 9.93336480126136
4.76103972914506 11.9972869071259
1.95491211047146 6.86356498242823
8.02680005934372 16.2527761191598
10.273176938203 20.1318792550001
6.21089683798689 10.085083508368
6.07385318319497 12.87890638263
5.91518991882701 12.4503269767257
3.81526012014295 11.6259679937342
6.91067732014586 15.1080520832572
7.87358607978371 15.3218151698878
7.21924299944005 14.4355869826468
7.5971644145436 14.2054868001235
7.91436213165259 17.2266484820491
2.45133793659096 9.08079433234206
0.376375878909739 0.317645276007582
3.80099942701778 11.1615201227869
6.83852516931037 13.3868401431711
2.2208061704445 7.0202247785619
10.8426525354597 20.162418458672
5.65226584873881 12.647414660757
5.45209865110418 13.7755740200757
9.88975514516542 19.9616953670488
7.5283194599569 15.720473088863
7.32144249080102 15.982835850573
5.78256985902345 14.3591247703598
4.31438977396236 7.17032465191001
5.85855489755809 10.2956081613101
7.0994894325842 15.8590026484293
11.9024456182359 21.6878969924092
4.54321032375587 11.9994540074774
2.86027523633339 9.88239551442423
0.989250818190647 1.04418234274291
3.63495063655283 9.02712873059744
5.58618041644377 9.86621602383664
8.89245034296326 18.2879248936838
5.24950952167493 10.7435550061289
7.38321112679223 14.9606537621433
1.79461581022693 7.631071387786
0.629401458389535 0.683605375216967
3.91326872480719 10.4630800890977
7.96529412899858 16.9022764051825
6.4336220316503 14.2144399069214
2.37190193769427 8.15893982848067
1.92891690193852 3.76700786167656
3.40179847578965 10.6641638879936
3.26072053999555 10.2099592746078
3.64828843608999 8.21195647727478
8.83569309749555 16.3637186948301
3.23855172063445 9.8677337706869
9.37771108959356 18.6734783285393
7.15860192080658 14.3242678420045
8.16521623579214 13.9258904198738
3.83561318209912 10.3273179048966
12.2691161795073 23.6853649590419
4.02475609908557 10.66081149537
7.50186779879586 17.0153328796174
4.90144618419719 11.5396568542038
4.0615701785188 12.0047292133623
4.57428785464621 12.7434465028243
8.26520028980295 17.0848022015345
5.03325356175325 11.1799410165537
4.71994162305554 13.7141187995448
0.810522201136287 2.50865088785786
6.72655877910497 12.3811356617821
6.01552227211405 12.5522254278419
6.54891080548614 13.0870905309323
6.77032082217798 14.7046600201478
2.02894990380741 7.37745467721488
1.41521782488884 1.72063999737976
3.12229042980343 8.79030157144687
5.011055188509 12.3119817435619
7.73590746105925 16.3872410169697
7.97437046326923 17.34982796481
7.61733578501784 15.9636486551628
3.06602293428467 10.841092181521
5.4151241970969 13.5434728570267
7.06509502822188 15.359572648
3.78095610601304 10.0234556963318
8.67684186051691 15.8792137721281
9.0900853370614 15.2175859380433
5.44651074079097 12.6370583310275
7.62126293803327 14.8819774179673
6.73293707523394 13.7642224994503
3.2016097356328 9.54909196981318
2.96205064577268 10.2055507325711
3.1748488800816 10.1173297724879
5.48814912756626 12.9924323878115
4.10175349880073 11.395759439277
2.889024174815 10.0607942809448
4.4235936848604 11.5137802695734
4.1927343766145 10.3249720557232
6.35782265372138 15.2732890515306
4.32081790241943 11.2477066244651
6.46396443974021 15.0287553792157
6.79591477042352 13.3371586525102
7.60563849495099 13.4998103334852
9.92611634530951 20.0473374833872
1.12737930647623 4.93990051448383
3.60912758287529 7.98148762257873
1.99315874770895 6.02630989223403
1.78176320815486 6.71200786605952
4.26822707505412 11.3014145611981
8.45111598594633 17.5110493688288
1.9944404746581 7.44499682547508
0.602025569191313 -0.142330677039882
6.50998811226039 14.4403850842303
4.11236010674576 11.6275836620972
9.57401939149779 18.7464478703484
6.36914430967866 12.3133073533738
6.03782146543497 14.015125503726
7.47704211103534 14.5475211667641
5.66433404710783 12.7124430008128
3.39653891822944 9.5085683331315
0.583630167204065 0.117960445377654
8.31932473470865 16.5315844965125
6.38993739192682 15.0581594117592
2.96631687374371 8.57290051228657
4.11013191660005 8.91542957471629
6.78669688061866 15.2711755443267
6.30082771864968 15.4478725192846
8.08358160623309 18.0263614037604
8.75604304490918 17.8212209393831
5.70619048475826 11.4219726213744
6.54142429409573 15.2805292036828
4.17669101062457 10.8510957206465
6.17208126645057 14.4859582254484
7.05836645415331 14.7251243477212
6.77418593813708 13.9062406787449
2.86789646399265 8.54388009150646
6.85731115362141 15.9424013114118
0.9127382897105 -0.0994360930545298
8.9208795828731 18.8371334639521
1.66458786166031 2.08767042987301
7.3473658358665 13.6276601752718
2.48740719129848 8.17477058503509
9.70652258311681 19.0073803324069
6.84606894282971 15.0553874505164
6.83464121208264 13.4215934458321
2.85107629948692 8.32185711977191
4.26649826113737 11.9024981737928
0.367973138288872 0.350267961687279
2.63941028474353 8.66943655923812
2.94052819230881 10.4909086263584
3.5070627411177 11.1023840715637
4.77123549625095 10.0921598609645
4.27684020535882 12.2949741340841
0.574790870155272 0.113701143184406
3.22911459759176 4.06861133812873
9.43604841301614 18.1181337322089
8.70588302637582 18.1774952901199
7.43584653059483 14.0860810663215
0.630262083812286 -0.304600053247993
1.35505964767265 2.89854197805558
6.2708192921953 12.7941898740532
4.5583618385705 11.3318456916722
5.97551731480066 14.0405785977725
2.90244469057733 9.5223827927167
5.81289310559903 12.8441552465054
9.01573668766634 15.8067089949482
6.06906757329515 13.0285372272691
7.47716668534169 16.4225398786329
8.98566178040273 17.9306544781348
4.65930984218124 14.7704276434574
2.40179847578965 8.07459659093307
2.51872880232107 9.44637128325606
0.30046168460044 -1.01864705091648
9.98659570198735 19.4425521702745
6.56576119435787 14.807107440374
5.55932943380918 12.8012840077083
4.39287748136173 10.7210074872615
6.65491137828372 16.0146022298029
4.26649826113737 10.7805977706241
5.80814739394838 11.4427099891519
4.25387293392891 12.277723935429
5.0571503044022 12.30333949852
5.78156147494599 13.7777339613626
4.67633685374189 11.5869702229354
4.78014855209277 12.7171789668906
4.84722603021233 11.0627498383333
4.0302002377757 11.3500273620774
3.20676342753458 7.78779000986362
6.51533593487919 12.6677999218815
3.58403739966933 9.49338991435635
0.580665013471165 1.39129375192255
3.99025672583661 11.9621071392374
1.54748779530249 7.50491786057355
11.982686492295 21.5923156707296
7.02841614333648 14.4485196376658
6.88377118316693 15.4326078751987
4.94449808735908 11.5332217865174
2.22037758351035 6.76174974171822
4.80656201462303 11.7007084282371
4.03015948310287 11.2575649491897
4.0281610925021 7.88074954865604
4.00297941593096 11.262829606355
6.22763445481199 12.7934450084735
3.66238080739317 9.47367598423726
10.1909707343704 19.198942514688
5.5312542817929 11.7285829314677
1.76879507552656 7.63630943712107
1.09595037918992 4.00703303139902
5.94323612348153 12.4896853619269
1.67807190511264 5.03344007576082
7.21670780859357 13.3509887835574
5.6445218954118 10.9420423651327
0.38404980679516 -1.46966130799595
6.96578428466209 14.6080524125008
7.71909917337269 16.3588740923727
1.20870933103777 4.63133203497164
0.460964298240026 0.952861572515485
5 12.6223285464789
6.21200057672791 13.6212752607965
9.69054361484691 17.0905039774993
6.42212947407535 13.796388760297
4.07368842615249 10.5953341652951
6.58554038778712 11.7602196816353
3.17361948500005 8.89779694026331
5.18312000712211 13.8996926702029
4.27340112139205 11.3092344509218
0.527301357698036 0.0136021697060662
2.93477776998062 9.28119189838298
0.688920586231789 1.88639781504897
3.22638996025522 9.98757188773843
6.57013010313459 13.6399823301967
5.51290756359235 13.3896074832768
4.93947252823643 13.013333834128
5.95891760922558 13.316974537638
7.17523285129747 15.3290146962796
4.51257212716773 6.53792692848454
9.14908267031869 15.5816460691159
10.0231891257338 22.6139021114612
9.75048308350094 20.6334791101674
4.44940899602867 10.6848174718584
5.17232441410188 13.7570263850801
5.17161948089073 12.1151268883118
7.64859210028652 16.2385018098159
5.4093909361377 13.4129005808661
4.52381283772722 9.22628095349385
8.28909670241999 14.9309123584523
6.21961533666587 12.9172628273719
7.74524767666216 14.185881431983
1.06684429584197 2.80516708878985
4.21185086521002 10.601154452587
5.93530923255279 10.7376889345918
1.15584884911443 4.41871741841211
6.21723071622067 13.6224945572178
4.92402677671221 7.76934053587691
3.0730292097641 8.15813287852753
7.94373202666125 17.1494233889453
5.74374694455827 13.5335443808125
6.19446896845969 13.4102092891414
6.80709727493827 10.3356503709225
5.54981842692778 13.1999109310734
5.43197775303315 13.8009442192445
8.99463629050958 17.6480962410164
1.25296521989175 3.64216178672468
4.52549069302996 11.9500185872698
3.3096687353332 10.9851031683966
5.17975601080201 12.86378128396
6.12467807591726 10.0700328327743
6.35524943494233 15.1593282959252
0.376461369416172 -1.12229027415834
4.74167440427813 12.4523572297077
5.79201437592312 14.2724248750483
4.08214576528988 10.6192059894331
8.62932859542823 15.3020446938367
8.12551281938263 17.6310673994062
4.12991702927813 12.4601949180795
10.0751469015674 20.3936332062273
4.41226041460827 12.0115222390708
10.571428427244 22.3580679242324
9.06471893205614 19.1411022778216
7.73762436695255 17.2511310053627
6.75883717135314 13.3505819024676
1.00829932321849 1.10598617991089
1.86561432003 5.77576598353054
6.35863429652247 13.6243133115698
4.97021653097735 11.3245705404304
7.27505003880466 14.921985506753
6.25695257491415 14.2126415529575
6.47523457375503 14.4652360948834
5.63963290569003 13.3904795814948
6.65920004386002 15.0628620519199
3.41434372910876 10.491628688325
4.19195130777231 10.8158674938781
9.49779043783459 18.7332211066877
1.59064807852517 3.8010934755125
5.25161422907065 12.5443245419752
8.47517220447327 17.6961651343388
3.24792751344359 8.92076828844391
4.79840948839063 11.6033940124778
4.56447197493337 12.1435342690852
2.87698910989466 7.14481022833619
8.04561266509738 17.7818419952754
4.48201422900847 11.5049592751796
2.83684081597379 9.46159693973429
5.22439950179215 13.5670407639541
3.87320746935223 11.4253111569748
3.8293812283876 10.8257844520067
2.74250377770764 8.27654615993295
6.8336685867907 14.7813642837723
3.51387940265967 9.41984149155165
9.05150178048215 17.412701315771
6.82086626397555 14.9308399690777
5.50119414302856 12.5036464419258
9.04163809331624 18.5649473080179
2.12483711191377 7.84568491064635
9.13543305137924 17.5912813862403
6.77488840448133 12.2122665954933
3.01655117626385 9.49394684398571
4.60425383932992 11.9615518548121
1.48542682717024 1.28706447519687
6.12404016540918 13.379585588364
9.69443155715446 17.99476576343
11.1323662055705 22.2490876356116
10.7196981529882 19.8405270750996
7.79735774234979 14.4120017240979
1.10428504189524 6.38032810979259
5.82996856986273 13.7688929515727
5.58218541605058 12.091258272224
3.2641899485795 8.81151763611329
2.1793640539862 8.75041918500806
7.60751071048952 16.1411150205184
4.44166733916146 10.8535608757319
1.75899190049621 6.17128647400353
6.43321627455016 13.6166944818371
10.1739266437989 20.4659730552361
2.87196492924924 6.45250660387032
3.80259092750007 9.74078382408229
6.33889062743615 13.2981654102689
7.73580334045868 14.0984348380901
7.50039759863545 15.7423433802753
3.13624187518602 9.05590018712768
7.72703027375732 15.8598005054612
9.85953478638265 18.1313785907431
7.58311170503321 15.5878651979939
7.14230346259057 14.9583544502855
7.2364926183813 15.4234327327848
2.04509343834495 7.51497823882858
6.62441587880934 13.6627831638385
1.82688088973595 4.95844997302696
3.03195160048978 5.64328423390943
4.57771234233488 11.3246052432753
1.65633794966318 2.35649499828499
7.480643571034 13.8337398087848
3.55995296515508 5.24354464446292
8.50480371204728 17.6595614550895
8.27810308405484 13.9781028193279
6.43342687159321 13.7385970159319
0.678071905112638 2.85171999259767
3.63137296567811 10.4355894479489
3.81447154672026 10.3489200558868
6.23531466768031 14.5456955602542
7.8005515009989 16.7136490377255
0.488119457440271 0.137122320979452
6.85606633653084 13.5609205272518
5.9627803538048 11.8716568096151
8.11432016992091 16.0913565148556
6.94827736923821 14.1273248514487
3.6544707934457 10.4571055743979
5.87680026310587 13.3652072360216
6.39363796753081 14.7893090182156
8.91556686445879 14.8677959522583
2.74084455378595 10.296223232067
7.43768550086512 15.8069933331886
5.82547254260226 14.1511228219536
8.05736695405614 14.7213926515282
0.631766944043537 3.06967134631465
4.8764489423155 11.4310535996278
7.72703027375732 15.9250945089478
6.94773807758373 16.4941649308404
6.51387940265967 14.9073626100294
5.10072864040636 10.4170410244958
4.11537263958089 11.65046732816
4.46131194956286 8.7774218838868
2.44930740136359 7.83143283402662
8.98977656228095 18.5431307483581
6.53006113549802 13.7391342715367
5.59899728128641 12.8814732301674
6.2802711107591 13.2758975694747
4.98500992029282 13.4441790135555
4.83988208782306 13.9125369083544
2.74747003060099 8.70614043167907
7.02867114908895 15.0332108497719
3.15754127698648 9.7535307233885
7.07500595596177 14.3876845934242
5.42057568282027 13.8689393783529
5.38250764198675 11.4660657332074
5.20359572577964 13.3802717586698
4.5526986515502 11.2955748614466
6.60114335601874 15.2457727855384
6.76586519012952 15.8871484974123
3.50413142610811 9.58489584963149
1.49333202525559 5.46995895874902
10.1464413922222 19.7386936285847
5.28774505067336 8.80807550321896
9.19540060197404 15.1463963431582
8.16984793234104 13.5537036724453
7.02405026039529 14.4824984222554
7.11192052041863 14.1026157212759
5.96542911601409 11.7381592725189
8.91556686445879 14.8677959522583
7.26316228329035 14.2041488271101
5.70448894242227 12.7994482736758
7.8025337633543 15.4535525472294
5.6112359494938 14.6564063137656
10.344739745803 18.9057453609426
1.47572345551244 1.47544932469963
4.84722603021233 13.088492915668
4.66747732243122 13.2665052381628
2.38487870371017 8.22637841095075
8.22277632926878 17.842563934523
7.24770846416702 14.1240467337104
4.98920889014772 12.8938124201576
1.04909454952817 3.20839738844217
10.5728168090824 21.2169312468726
13.5352248978633 26.4958990419056
6.22154994271487 13.1425901149318
4.546063380139 11.5288175448578
0.792054433538339 2.70006508893459
7.0673226559056 13.6020591170929
8.97240546478447 15.5669900036601
5.69766263347052 13.1232814143506
4.10175349880073 9.80700884697005
6.0546147529527 14.8233079786292
8.5238634912323 16.9709376698257
6.86713615038302 15.4875847344568
6.24339372226568 12.7945159991694
2.15005969561703 7.62347080713124
3.02202630633 10.025032559547
6.66905293898485 14.276011317328
7.2336196767597 15.9236025341645
7.45380879359853 15.7609491764605
7.4022590881679 15.4305115083297
4.78297704638269 12.2460564975474
7.92485817224164 15.5059439868675
8.03321119869762 17.3321084514889
9.44488746401364 19.4099833978271
8.86027523633339 18.5066715355226
7.17577023937266 14.3564485415525
6.25259265911215 14.5753249211614
7.34818338124589 16.5176378606962
4.49480943966109 10.8682257075754
4.22199602209206 11.3208491113575
3.55977416863032 11.4904676440788
6.90709126423149 12.607042519357
2.81526012014295 9.51943523259865
4.31246411508955 8.49218785106128
7.2228877672781 14.5833063733503
2.76390181462001 9.05938412844853
3.58995703773645 9.41540979841559
8.09312295126899 17.1846974625798
3.68671599952189 10.7988801001275
4.78418180895751 11.0320036570688
4.71614671940081 12.4505128998438
7.66876609540668 16.6832374419051
5.68283256503466 11.5322965581322
6.91743359153291 15.0281478614562
5.63284535705388 13.0023329543297
8.65922749422375 17.9621596500987
6.05878270824341 18.2910426370323
1.26659051686325 3.14131002277653
2.71935195993542 8.59205761943407
10.284112251422 18.8106532953117
11.1767776383784 22.1447562543072
8.71722822965261 16.2860476757293
8.36005357360781 17.2600948401451
4.53365917969622 11.2573951874126
7.52120781622399 16.0853973964742
6.67362165167404 15.2097019040513
5.59509965226574 11.1773089895826
6.41228256564459 15.1030384944111
5.00582489759831 13.1818932242452
6.75724895776244 13.6371364104584
8.33480374332419 15.794671237297
7.7071998268146 17.1745715332384
3.22757521750303 9.54657719969139
1.01655117626385 3.48755292465592
0.895421946013155 1.5204099563569
0.717345300661101 3.61524542657652
4.07434734146008 13.0306950992944
6.1155839216869 11.6725593333022
5.15785216914174 12.2586374707461
6.92982740688568 16.2322961789211
4.68067057595796 11.1812472479803
5.68196815815386 14.315949879731
4.16589339120505 11.0348151009624
2.64213280491598 10.1060173805786
6.65645236649557 14.6080551133179
7.64038789140109 15.6648718336758
4.65182445511723 13.0582821803499
5.75735154211495 14.9718369329814
5.58079950389816 11.915230277742
10.1458026510523 18.8492666319133
5.84278547990961 12.9839091308913
5.44574707334964 12.9292090407678
5.74685018309805 12.2742682085369
3.17499633711536 8.67354360640357
7.30868907139816 14.9639295050509
5.32301802759171 12.824796349272
3.68153576041621 8.76155836841708
4.77326603147832 12.1786586345372
5.12706495266873 9.65258744264553
6.17251674871954 11.9521588955965
3.82638812460932 9.88994835512879
1.12641380016954 2.31874171816514
6.84635830168896 14.6455381683068
7.34893239107745 14.1613546425245
5.87055441060214 11.5673315264786
2.14755718841386 7.00696222165871
2.71291741572668 5.85181495533569
5.58195375084882 13.0778141458212
7.00199273285986 14.8429551355154
7.30609675268048 12.4931972749015
6.65336874233345 12.9531292773756
6.67024768866613 14.2691170061588
0.511740491903339 -0.401543598440846
8.1145432182857 16.2021622320825
5.71424551766612 13.2983584519288
6.44825801795544 15.2632969145414
5.86294915483309 12.9960434524265
4.4133024479081 11.1236186214914
8.53413824164347 17.7718778396698
4.50657460203644 8.46164051260905
7.3185254287771 14.3486877000637
2.30776477855373 4.78658676938878
8.30573976894845 15.8512881371719
7.0213430503187 15.0699872842768
4.35430024882921 11.1437303661166
2.00578690262504 3.41944931394859
4.48987882980072 12.2723232112915
9.3192552474222 18.4010790340822
7.54136472167739 13.3667378031758
5.40834607276348 12.9028751629776
7.83152650021916 14.5043609310181
1.8515068904589 2.1813121600955
4.74655256167509 10.8958623510549
3.09544409068591 9.08434629893401
0.907186502704395 4.31959633217392
3.81068038270992 10.2816759374348
1.46322002022877 5.8788124292276
3.1502472087825 9.87695646280626
5.88264304936184 12.3597197709062
5.41408347925852 13.0858429806937
4.36403361061232 11.2520483293033
4.93037343415803 11.6875468952115
3.86180270607998 9.94941173185176
6.50192535115714 13.4440956297155
0.719301406166177 2.93390840355307
5.51011230922209 12.6390324492376
2.67859201388744 5.36382507856027
8.53603316828483 16.281060193928
10.0795463221862 19.1177255115929
6.92563431794922 15.8558915576989
7.76871620142804 15.0814358803647
5.4151241970969 12.5621883852438
1.59234203108675 6.55196534935519
7.64612941699613 13.8302833996497
2.30181273359029 8.19633532973668
6.80923633251518 14.5020782999278
5.18921634005107 12.5970933957232
0.956113855681215 2.336294237614
1.26765103390416 3.9641853367282
3.12737930647623 11.6092543000968
7.71276507111149 16.2352770561484
5.00415562949131 11.1546262682216
1.33518419158963 5.35903261042464
8.825497004804 18.4305278539513
9.27925341201163 18.2743056792572
5.71699089440494 12.4840875338957
5.6072164871654 12.2103943749565
7.05978122832542 14.9125258676188
4.52934044859223 12.6810049323354
8.63436428297334 18.1818588353316
5.21394541401435 12.2022692357769
6.99644089613553 15.1269157985886
3.9547761357812 9.23495046074483
7.42916529301141 16.7522353144793
3.54178167695728 11.7806342537055
4.39458801185928 6.38690871607987
7.65350213529524 14.6851471209036
4.76471851152316 13.5753684485096
9.44008493317581 17.9391234052946
5.67633685374189 13.2506123023942
2.88301919198968 10.5972335556083
6.86572375514693 16.2349928276648
3.17238904139379 10.1705458848046
5.30101070085451 11.1754370149658
1.5886569842789 6.07971088862312
5.16591193893569 9.96352004982462
4.13706207224446 5.66757216048922
3.23744605391222 9.12685227000206
9.58073689784531 16.3751904993497
9.69035705541539 19.5862288853557
6.4609441419709 15.2838468478402
8.89257784301187 14.7451462704812
1.28597121711095 4.3724811903585
6.51957577389622 13.5493020839726
6.07434734146008 14.3987150952017
4.12610876914982 12.0834491972806
6.15286983726258 14.5359849792542
2.8089394307736 9.05530329560256
3.39969695314436 10.9869120581967
6.61470984411521 14.4490366442077
7.1342683378466 16.2645861495766
7.00795446961558 14.8220878680385
6.17392693199981 14.8942577362788
2.60392529451332 11.3568821807703
3.7879467484688 9.40721912328752
9.24801877416037 17.5520940698753
6.76930383705135 14.8752277447446
6.78236823858558 14.6462461326467
7.91450012916964 15.5953866033133
6.34659010209767 14.0381727982461
5.59984190698368 13.5143866750446
10.3577381659055 20.6990291383201
7.011055188509 15.156171891582
6.84481438336529 11.8452852749679
9.49390162459407 18.2509453506579
7.79801062329523 17.062480738121
0.41226041460827 -0.385125131390323
4.37617281865126 7.75549858311998
0.666721638219927 -0.516084363356586
0.727300527875502 1.51367880842808
8.14351822422519 17.0042673319528
6.97780828645799 15.6370732071629
5.86084822702374 11.7876345475019
5.7837810046652 12.8112856515983
0.920146692310785 3.34686599663726
5.17609257616185 13.200961462679
2.17192119752803 6.93061827713202
5.73545344018849 12.591387555269
5.04605108973175 11.7561464648978
7.48975534839175 16.1846530074059
6.89789198629985 14.8955146012161
8.56786834425664 17.6965196689211
5.39284578573683 12.7100554922886
9.60669732406382 19.3697064686948
4.50315299606662 9.80393624144292
5.03630043731212 12.0859859248409
7.56106759106096 15.3306311045213
5.86447189285597 14.1908218811986
7.42031655483738 15.6515217075181
6.7871993692312 15.7214387262027
6.307708741769 14.2895084616399
5.12928301694497 13.5111186448013
5.8694500588783 11.7994433776089
5.27827074096527 13.5397732870054
2.73418850949563 9.37590528496911
8.62669774052968 18.025604025709
5.25637201352166 12.8949477600788
5.19619542316182 14.1152624084977
8.2658818703571 15.6498355361701
6.20795290263266 15.1399340152069
3.72414650811001 11.9036249052758
5.52066400722678 13.0899186061357
0.712815854437372 0.633488308188052
2.86941589018986 9.02871331623984
1.1806864816765 2.71676126096549
6.96093668453837 14.1952281955413
2.26421304999648 9.11887627629539
1.53149183296263 2.83369000548042
6.26346784283296 14.278570413168
7.52163063710609 16.5045993818391
2.15175892439247 4.63012658743088
1.84491092668121 7.03020879400458
7.98344705971493 16.066308065549
4.02407413497886 10.800019335781
4.91021605626084 12.3492777500902
5.98500992029282 13.9369382607217
6.11478344724985 13.1779087411468
4.69744878998967 10.4789234012316
6.11430294931339 13.3418248129456
8.33871924323788 16.4906083047795
7.93804144906188 15.9523327352038
8.5077031731166 17.0327214273011
4.00031902228192 10.8109817957247
0.505421938543873 0.637364535147281
6.32165062685287 14.7519259214243
4.75324246773108 10.7708615426306
2.14002351572845 8.11899708288501
6.00311784377993 12.9916337715167
4.18098018995131 10.0259926581653
2.56821923688658 6.88495157230207
9.60508869664043 18.5147174911343
1.61193502863406 6.00634397417956
4.42401249653444 9.54492063419341
3.64651717123779 11.7303793969783
5.14096737905351 12.0439504879631
2.51531652411906 7.04873542417681
7.9481205460367 16.6220253924482
2.95240525486089 9.07594808894112
4.43207029346443 8.55213770706699
5.00924035407273 12.2588877511937
5.37577730347595 12.4061948003818
2.57053766076841 7.84221985574435
5.93527840218996 14.0693106752562
4.56775136107872 12.6443112750494
6.6503889924806 14.0337939356155
6.68207623734191 15.237531348469
5.77306310651268 13.0761916472483
3.2695741132203 10.7086561971412
9.64637592997398 17.6162680309859
6.56036223167229 13.8017181726187
8.02018932153144 17.7161954664885
6.12005838929053 12.5404699736564
2.65129460445048 7.33401431400273
6.31349703436532 15.5832555301247
1.68612983946471 5.58543319620318
5.86846643636099 14.3388301512332
9.51201106914388 19.8347352340837
7.00821311754544 14.8305434487702
8.64199613414024 17.2947350012741
5.51897084494237 14.4364685544977
7.58623354685277 13.9270976789015
5.93827312327345 9.0088109851998
3.94917574092232 11.8835198343802
6.98702345173046 14.9571309508798
4.07566426993207 10.7421168764709
4.69530861003794 12.4730585165648
5.71741279674481 13.8446607380081
7.90906225092343 16.4667925601238
9.6160526862624 18.0659512497269
4.73251968913501 12.0015815835079
0.860275236333387 3.68710343470131
9.30001809582127 18.6202387465596
2.16250752987983 7.18402426881637
2.25840295710215 9.56584701056272
5.9730460391967 13.3030766959089
7.09096739833668 12.7840336559021
7.8916435155128 15.0636787056849
6.90883137908295 15.729165307033
2.34831959377876 8.40447795351363
6.19513556423959 13.9041777342024
3.60334103003601 9.76272224879835
0.919501440497806 1.61010311783976
6.54475642963169 11.1258539807027
5.7557093165069 14.009721411743
3.0302002377757 7.80876601803009
9.06096607400477 18.1371704900571
7.51327207996458 14.9142184147808
1.26303440583379 5.89663983440585
3.62058641045188 10.726860384905
7.84128612357949 15.8572247190151
9.3080685651092 16.9829590905181
7.25332022735637 15.3605961409513
6.78890652257801 13.6796196592898
0.907955577232339 0.649875294678068
5.93000943893953 13.908079738258
4.79101257389627 10.3370346757329
5.74353982446016 11.5635943754859
1.19680070743371 4.630324331373
3.77367179580132 9.90320962652292
1.52066400722678 4.89595520208551
10.4000419441884 20.2976012202288
3.64030056248909 10.0009648915662
5.84722603021233 13.0463016519664
1.70895121799661 5.4924933873227
8.65260783593425 17.3913652799199
6.43680762252358 13.1017266839566
3.72548948706749 9.33705739601247
7.99269872020184 17.1864708022745
8.80728060549513 16.8865121364887
7.98531650859331 13.0630650103295
8.30651744524982 14.8725269498463
1.39104856162319 3.99440512310121
2.31007160399242 9.40912196799573
11.3882215422581 21.5760993293175
2.98810434625544 7.73328866587051
0.458382004156013 -0.919592576727295
4.10853089018653 9.58649794706784
1.34286103622309 5.00404614882709
3.44699927589615 9.50771478527858
0.981459265083021 3.81830538993443
9.71517002589442 16.4053041250625
4.29329690547002 7.97463776282656
3.06467064373849 9.92715501640505
1.45809928512021 4.13610238111226
2.50643789349128 8.00502208842355
1.67056147340058 6.35462074665193
2.69036551759658 8.08706251032958
3.58716185817432 9.30397757513003
1.25273238067934 5.62403343023687
3.44699927589615 9.50771478527858
1.45809928512021 4.13610238111226
3.82978712443373 10.1987704618133
1.81881910461667 6.1969166632296
3.8468095856546 10.6899058111203
6.36288794591612 11.9750895996655
1.501350949185 5.66707235308974
6.91631862282721 12.4342801307861
3.77865338462668 10.1651089199725
2.22280456104526 6.8208242531394
2.82814722775769 7.93472151635639
3.89617495535619 9.6641887725147
2.26294192241821 7.50139070564998
3.35783347862949 10.3216001282761
3.80645890464087 9.46454225003007
1.13275398932882 4.23093029559846
4.64259050216392 13.1624762988437
4.81504330541671 12.0742333171828
1.43566961991667 6.13844668755696
5.98955825327835 14.3440971191542
4.37155886261196 11.1878569770199
3.25142778618581 10.567708736943
1.90836952453443 5.93752744342551
10.1605211404427 17.2382987361629
5.23737545066233 11.8083095589777
5.14818322228825 12.0327460263602
8.20024259115088 14.5448099813725
8.60193417318867 15.2765226028052
5.36860719312708 14.3975938356426
4.4977597372964 11.987813153917
5.4278124341363 13.2963601639011
5.64474372904657 13.0461297717383
6.29568770825308 13.2997469807608
8.04549295705776 16.9850649107597
2.65684835470672 8.96289309942158
6.31120686442968 15.0350992436869
5.80834544392342 12.7266518541421
5.5382038582081 12.8605672776485
6.94677853896257 12.404265523883
4.12674417767843 9.93280274184889
2.23072326991474 9.83343067366283
3.49923262669527 9.28349565277024
6.67503419447425 15.5941748464881
6.85491536176566 13.5754560064804
3.92746619141819 10.8740386150928
5.55293506204494 12.5042543495633
3.13624187518602 9.58917051368026
8.2700257226389 15.8027186270929
7.40945621497941 15.087287761895
5.24821952741906 11.8581285938307
6.80467711108677 15.1329552845039
3.25026197194792 9.63946648251641
7.23663979461615 15.1399911128159
2.78337605912316 7.83784886332314
7.91016992176006 14.6908567264636
4.65491137828372 12.1242520635647
7.86865637712104 14.021236924606
4.5298209465287 11.4615337783376
2.92357341864516 5.2766258674768
2.35856938189937 4.44487040426065
7.06534363301429 15.4459583051611
2.57195679089639 8.43477765060486
7.13529491417999 12.8209667534381
1.7091888187897 5.01293015532713
0.584666532920161 0.910380378656815
6.76259004882601 14.3777194845988
5.92183910653244 11.3304032214314
3.51387940265967 10.963275454139
9.16764934451731 16.3871708074806
7.96267359031471 15.8330027332816
5.77467557200975 12.8620067176807
4.37102264441553 11.1851812875047
2.47582320694828 5.15340104803694
0.576503533183341 2.29124306555153
2.85414913353655 8.58796141181684
2.15505172496078 7.75789893295079
5.74312549503718 12.702850541363
3.20283962391505 8.65531278248941
7.05407036303896 13.1563561683012
4.19680070743371 11.4100203237627
5.76144894629173 12.3811617063327
6.6755771121192 13.4728900724783
5.10594878987509 13.2819929143647
1.48467357545895 3.17440966698163
7.6503889924806 15.5237141120972
1.20163386116965 4.74169691295171
7.69064272732346 15.9669338921643
6.68509917200661 14.72667184742
3.13982207827477 8.37751780699142
2.83871909296694 7.85077670545804
4.53317995861861 11.8665988267879
6.50620838930675 14.0201143297339
7.52916022059963 14.9798781178026
6.10900688281205 13.1512807756293
0.619394950836145 1.6684761034879
6.59911175817922 14.0691730261099
6.89612277926386 15.4719878737884
5.25956221392699 11.9645079201365
3.90860601253445 10.7786648027592
2.14002351572845 8.10622885435773
4.17300439437428 11.7533813449743
4.00829932321849 9.88660511366658
8.7255012850531 15.3761066635554
5.63941028474353 13.6153756144631
6.79611450668868 12.7228055077208
6.11334147307594 14.8876128903658
4.43962313755712 12.0415405721419
10.9147205528204 21.7755916724666
8.19271010179437 15.9898444122089
6.78772578954579 13.1908575786559
8.17990909001493 16.2549919615556
5.33545906918232 13.0536872100663
6.59130656269285 14.8785216747288
7.22778253744398 14.7438691555503
4.86751635727437 13.1701873285163
4.94701870831383 11.1110796651736
8.61838550225861 16.9268156464465
6.82398544044868 13.3081850019954
6.76787885241649 12.8551898040016
8.63187661205813 14.7618289022865
5.21042183570751 11.5616675033397
7.98676928895828 16.3826954884222
7.71625226829364 15.9213012689235
7.1291260558694 12.2810542361423
7.48635546133938 15.3481008839999
6.75560661531157 15.2062508647209
8.00216588396916 14.9711204729011
5.12960005793974 13.6924845624586
3.26753579806873 8.86825399112534
6.9704979618221 15.1825342732698
4.75477652135331 11.5227163120505
8.80338601985466 17.1786959909392
6.90615056222944 11.8324592422494
1.77204805332165 6.16705932568694
8.39793456940501 16.3098775443239
7.93806860030805 16.5628054010996
3.72414650811001 12.0382064628404
1.31302254166547 4.00590771192673
0.525606335292129 -0.315267223762609
2.36994960975031 8.66380015128736
1.4814579249673 6.18004672877201
6.23471206862803 9.2378673731166
10.165026115198 17.4418885578811
2.04143170550259 4.09057246052739
4.96986245193743 13.0274708863733
3.75957377943137 9.75161869590364
5.42095651647862 12.5517433190576
3.43403794262684 11.176594949183
7.72257111206562 16.1419304409956
6.86390033984451 14.6608546439962
8.52721322469235 17.1533490552146
4.42416758112077 11.1460369547506
5.24988871233822 12.7711227331482
4.06774460663583 9.96912519467794
2.12737930647623 7.67298863318964
8.30251590416564 16.6209288486373
3.47048680714629 8.66368411801367
5.42316440599986 12.5626175545381
3.73752037019338 10.2279153971014
2.96773615082905 9.08303460731402
0.943474178281143 0.961766351297183
6.1491217640372 14.5313936817184
4.78216658996677 12.2603736202696
1.6396240015117 2.79215698093333
9.31493839520402 19.2917727992345
5.25018616140505 11.3225003009853
4.96702668681628 11.3621563447905
7.23994729673171 12.4982609340679
8.19918154876397 16.6779434110188
7.50100607566845 14.2290074757129
4.57521922655776 10.8973507083033
6.22748635697879 13.69473274576
3.24090138734421 8.97741800601151
8.00026007782558 17.1862303108076
0.594033997012037 2.17836127087077
1.04469002645433 1.03624945601681
3.79141337818858 11.9825374334484
7.62103746408722 17.3718309466683
2.14755718841386 6.66757938412062
4.18464650714908 11.3754670479478
5.13200729532768 13.2936073039562
0.984883762186545 0.569672000969462
6.68650052718322 11.9183432409787
7.97991980537262 16.9189556892128
9.618540804581 17.9848372370857
7.78559078922802 14.9827441177354
2.54938483047509 7.28326592223754
6.38317257034848 15.0415558185502
4.93618490240256 12.2478235116354
2.08091999538357 7.49216849904878
2.04909454952817 7.36337129436522
7.32525355553968 14.1908381290776
6.29871470498159 13.6625735342633
1.15798894046877 4.96503606239415
3.69359417722669 10.8003199601655
2.32764314973694 5.1809072845383
4.61832902454164 11.8821335559756
7.24192816439799 14.8695573347663
8.08876785720625 16.2340440130208
6.14865256948348 11.884178279844
1.20462230540869 3.1945567625003
3.93037343415803 10.5771369327716
1.1834254363687 2.43900068944798
7.99304723935823 17.0764405808078
9.94208587372606 17.7698030589545
2.82874092942899 5.09034529145147
9.6169446293782 17.9114497799888
10.7082615298032 21.8883117529627
0.901256798339865 5.6989421143977
3.88827491744117 10.3644417264824
0.688507482752526 0.502386347480637
7.46804437361545 16.2320671264947
6.26166967388905 14.0146807308733
4.88377118316693 11.8979639429862
2.77204805332165 8.12264852006772
3.50901364748786 9.51329562436717
9.62774431768686 19.0798971455736
5.34695688937888 12.9212114293751
9.11979908934262 18.1589771249208
5.66103477450821 12.820228056352
2.71909917337269 9.36926034638538
9.08149368047002 17.850360631427
6.83813724377942 14.164811677884
2.65134759827481 7.33534570668641
6.06956337318807 11.8608692517865
4.60014164165488 10.580971510512
7.75344819964457 16.6494979244472
6.18662854556192 12.6344762177475
1.65185977157703 2.73206480010184
5.76675823339678 12.6645198475903
1.01622200676608 0.583338542240623
5.55741951649854 12.9826273127595
2.73251968913501 7.69439017993142
4.88076086378386 12.0316993535513
9.60179935351529 18.4967511025358
6.14987997262744 14.4913130750142
5.2127489013678 11.9638875978193
5.88996019965864 12.3044559023293
2.85721543658433 9.71195534739714
0.78498710902915 3.20312923073256
6.05922047795487 13.0495957543099
0.994329065334063 1.01048229949136
8.91856512898944 17.8953722565563
0.856847824137216 3.16525416259593
5.21046379804224 12.3798511052679
8.26459272653336 13.7730227473561
3.78980949248599 10.6461070846744
5.0703893278914 12.5978995281366
0.858072834859445 0.506844462708295
2.61585086578091 4.65515450164032
4.35634970903676 11.2373346904356
2.57609416825341 8.06948479053163
0.84799690655495 3.27740815361442
1.55928471743282 6.47976062688161
8.98380571189323 16.4522526392316
7.25462892626867 16.6325797208618
6.32353220100168 13.8615871635057
2.4391116342577 8.35924665871556
2.57568468713315 9.29031909027945
2.69702100791363 9.19036964568362
4.4814579249673 10.8522640022091
8.25956221392699 17.1430102147236
5.52910013959844 13.4125543909729
3.81131293562629 8.95322209230355
0.532221038649183 -0.228254240035325
4.9417600285081 12.5115688319143
5.55127937446487 12.034491064768
4.86561432003 13.3827192345591
6.38701251501848 14.484513264547
5.53557447375899 13.203723552749
3.09657325969505 10.0501663323054
12.4063049789793 22.4532504211841
5.61085449077233 13.6280222722146
2.33957596070679 9.0197740448986
0.323879961054321 -1.70237030637002
3.0973903824526 8.39995895981749
6.83988208782306 16.1778884851574
0.983256736165424 4.10961373759357
7.25528283081329 15.8363937877436
4.31596745570874 12.5900688854964
3.22785953440613 11.0153020927881
9.25749663912126 18.0801230483862
4.23325093681114 10.9703856914102
8.49440945596214 16.4651211944765
7.53396340246727 14.3304744666389
5.27251709946311 12.9016000299806
5.60858181380442 13.3376104420298
5.34804715585124 12.327699671385
7.73371934884876 14.9146662262861
6.28226871077882 12.3509140842435
5.74974052902366 14.1893913369805
4.69521008533786 11.5369700281777
1.88220660101758 5.22133955309619
0.908369524534432 3.28572423768321
10.7231423919272 21.0892921222255
6.63193256191526 14.0956186673042
5.61994792851249 13.5811915180521
7.33008948655635 14.0224289001192
5.81151055154892 14.8761709871303
3.27684020535882 9.88507785533561
6.88996019965864 15.0572909987698
2.39548470185744 7.57250827395803
5.4594316186373 10.0888806628843
6.93364526505964 15.989230167072
9.16826710779117 17.1959154249067
6.41655395940589 13.6797560260238
5.49702272831951 13.8982773872279
5.54225804976692 12.7569848589579
5.82844020319627 13.1964246448279
5.04506318636572 12.7591887011055
6.84701107499973 14.5475466743919
7.26939573170348 15.4846478527213
8.6517416787768 17.2853560249653
6.71403411828984 14.8227769089401
5.18403610094539 13.2499996539616
9.74399777896267 18.0512288893596
4.86256583492131 11.6029969182309
8.06115306598153 16.1625932121259
5.01002235583807 12.0767134148802
2.42057568282027 8.65009778826771
6.38821603560939 14.6322315783331
7.97300187078116 14.7449538416483
2.87093371783211 9.42912398692017
8.78098133479078 14.6128744199666
4.8923910259134 8.90028879061996
6.78206575508706 12.706978861976
3.43808808328118 10.12935898103
4.18446951593668 11.4982231081638
0.77853208689185 3.23488296822128
1.08091999538357 4.5207726917361
6.00812690672101 13.6681480398174
9.12432018081302 15.9864028096485
5.72856104480915 12.8844284739734
5.5070627411177 12.8999517469685
3.91647664443772 10.8897674662872
7.73580334045868 15.0062206016194
5.88414703181849 13.727168119265
6.00484707213138 13.816264291969
3.47248777146274 8.96912879950563
6.5133935649582 15.8040684171367
9.03661977494633 16.5339990281717
9.01167883345749 18.3859057469368
9.73756235978725 20.176972538409
4.20156148334874 10.898095799241
10.5504813050708 19.162749236859
3.95705738230302 11.2328037846635
0.833310495566964 0.190282060867249
9.51595421290201 17.046406308708
6.97639888833306 12.8837225560573
6.22539062468305 11.6470016941497
4.84220526874519 11.489677120083
5.53700927749823 13.7478529726585
7.14724406957576 15.1572165969369
6.74001422568194 15.4055750368928
5.83250057023178 13.4564558698594
9.04106139703228 17.4740258682982
5.14516950703649 11.9959726975006
6.69380859277897 14.2284740700449
3.32525355553968 8.17461338671319
6.56000942261224 11.2151554097072
2.0302002377757 6.56620974330986
2.33738174729387 6.71569579957994
4.3096687353332 11.2105877087602
8.04296416759313 17.2119041414244
10.8240614113437 20.5736126935049
3.82447021421551 7.83714264788731
0.636272129373341 -0.158169918355616
1.49589191612467 4.05595947349134
6.98564930213804 13.1682110597907
1.19868756384025 3.54201807280638
0.312665173558394 -0.842984775927813
9.168961341637 16.1948908545677
4.72917624606064 10.6998913901676
7.56728333348633 16.1982131856337
5.80676028234009 13.0551207291645
8.02225128295368 16.154891062337
6.666428868026 15.1885019140257
4.1606471878543 12.250085538597
7.72661117500979 17.1825041432723
5.63896493976673 13.7680162045815
8.82923484362355 16.0723570724882
3.15385521231423 10.0791114464026
3.82911577306147 11.3249056044051
5.72116019821729 14.8752175049547
2.31794965417328 7.44198219221999
9.084113339665 16.9404798050251
6.29829173062012 14.5780660492326
6.06210842442544 11.9509219600353
6.51254295509686 12.613988037893
5.14574955679663 13.2135626738786
6.33971298830255 13.4745873083876
6.74688428163245 14.9255975851935
1.06121788420986 4.16964132908104
4.24135912681652 9.52331071505668
7.87964073949948 16.2943192076371
4.34777466646694 10.9569220545752
5.80695852281321 14.7665425387401
8.82950320434588 18.1223482821242
6.85988165089964 15.6933327946534
5.50241873782315 13.2764859998002
6.87746111874588 14.6743769388474
5.40677735745029 13.2816534746593
6.7054463069085 13.9688118889416
6.38224158480926 12.8184669444611
6.1338733062073 11.3094081871538
4.54178167695728 10.7624843577781
0.89649542424614 4.01772009904236
3.94557889278425 10.7079569359518
7.00173296722446 15.3170419650914
5.35049724708413 11.4749116989638
7.59974121877068 16.2750990952428
7.56658100728623 12.6131217806852
5.44829614451518 12.8021626544431
1.67484303883645 5.67259520266227
4.38891012171963 9.98211756204719
8.6075294886646 16.7468441043371
1.76553474636298 5.83567343775073
5.1155839216869 13.3182940420985
5.6467121168554 12.4595044900239
7.24567409888087 13.3131971451842
6.12722055048807 11.5167983084634
3.84135387005368 8.11400584579295
3.2556750313232 7.559710426661
4.38417736039949 9.91810485544083
3.38882536574323 7.77578584206509
2.0835406955427 6.13177445693099
2.5376783645534 6.30923871386268
3.73918341941602 8.63695399794141
0.880730728846875 2.13808667988547
1.77139804428119 4.55629683871939
6.29535569289167 14.8031949003893
3.22199602209206 7.7346979074014
1.34202952429287 6.97472117682385
8.36106648879432 14.5362099362649
6.21170113815463 13.5188011100647
6.78750077841247 13.9900863531086
4.61516273849686 13.0065115900089
7.69819710353957 16.6494107229317
5.68736222351518 12.8942131905108
1.09137435302073 4.41544473215797
6.75509299964133 14.0169297062459
5.05411378817857 11.7196890469309
3.20645087746743 10.4853853006224
5.90763024958057 13.9083154304416
3.6667565918848 9.56149221239536
7.07977194038224 15.5406232086771
2.81526012014295 10.2207889409422
2.59968400642792 10.7388745627523
5.5171448415716 13.7471771917528
3.36515413376952 9.70634211484431
7.75904313165478 15.2273088406359
4.90578040314058 11.5680258088132
4.25898270195258 9.34130285774778
10.3131403944006 19.6757855064728
4.82278504695589 7.94013787339881
1.00553818354143 4.88396640360232
3.63584366972334 12.0974602266349
5.08615664374971 13.0458309158199
8.5990831398076 17.4899599078034
7.27131936179781 15.7291753670771
10.367465660102 17.1536524348044
1.08086753279185 4.90885826634959
2.71572444659204 8.08959426246231
5.54725049041819 12.4348617563731
3.1197392442741 9.1745714047179
2.38483620775916 4.72013176609712
5.23619822086148 11.1177321468641
12.1720908854115 24.8423567281544
9.65523704920095 19.4550638124928
4.50608629773633 12.6161392469682
9.09492179451121 16.6576566101528
5.59050068426259 13.4269712518733
4.24090138734421 12.3554341015217
7.14418759416278 14.8664950640962
0.678071905112637 -0.484892346165225
5.77569890733461 13.5015883932623
2.5264540954303 7.30658157106764
6.38635996748236 15.506192583127
10.5993454774786 21.2265858995871
4.78216658996677 11.5720923362673
5.86675584326578 13.0791562167971
2.45133793659096 9.14039140928737
6.83939762056276 12.6414680169543
1.34395440121736 4.48077996675891
10.6003704048427 18.9983861295396
8.289274083685 16.4546113357899
0.603487118339603 0.0277877359324088
0.722196965342954 2.9022285531755
8.12537730578551 17.431428171849
7.29398090148136 14.9052355029475
0.667141026316162 -0.153309202588283
5.96454081166924 12.1262145360584
2.15220838544005 6.60167749870975
5.40179847578965 11.8674943470594
8.66787575369631 17.7031824373924
2.29504480073641 7.20588925410686
3.0557829947062 8.40583637417687
3.56071495447448 8.41584983496645
4.92417299086465 10.9792202722971
8.53996406123703 14.5704585331164
4.54225804976692 12.544184395899
5.87207104153381 12.4994594207961
6.57870652591321 15.3088233754892
6.39456163018515 14.1670575345421
3.63762807940152 10.0666328640702
5.17205971974543 12.1223504163535
0.493332025255588 -0.0409222182625781
3.8533815383916 10.8429241731651
7.29706581455473 16.4538523450614
0.898759036401912 3.62368234134347
8.30721832703629 16.5555092370156
3.4482910610321 9.95620244490602
4.10562650794794 11.6325936034964
10.1016117956933 17.9777034852285
5.16622103267889 12.6909367910988
1.9804472025786 7.59255108589662
9.49838896778658 18.4501100969089
4.61516273849686 12.0040856795178
6.08081998692017 12.9061519931039
5.03528552693548 13.5991374435163
6.22006945798875 12.8434858460039
7.37028166511893 16.4311259789961
6.42535084446298 13.8165801874288
6.81062106665223 13.8658595934932
3.51387940265967 9.86199731639631
2.66588249610472 7.57452301059227
4.53700927749823 10.2624588085653
6.50633047054573 14.0626416141068
3.27684020535882 8.22485019908011
7.35178052244464 14.9481454299161
7.04498251131966 15.1661389384519
5.56095005510906 13.6131161027576
8.92291597920882 17.3652179861166
2.03291462247274 8.68641616684294
3.40074809711865 9.23064434639213
6.73824819012783 13.7843507936606
3.62058641045188 10.8972316296568
1.48110018763252 5.67492125691829
4.605708575973 10.464001837185
6.29532178063929 13.3406968174637
6.99644089613553 16.1609780486681
4.62778640064664 10.9852133012022
4.54378138658464 9.36864936244816
5.80517337714405 14.3963320438523
0.613749237571215 0.51125771169234
3.68671599952189 9.54096196607414
3.28603948182273 6.70296819510006
1.9719856238304 6.57176507855633
5.32165062685287 11.6979339587439
1.33957596070679 4.16518087240966
7.04195393586073 14.5908601479631
2.53605290024021 9.25194656427654
5.96222865737645 13.8448907964829
6.0241457563591 8.78738176622594
3.31525408896405 9.38891375576718
1.04662537558463 2.67602136672933
3.11846195774455 8.71328844238537
1.85984725483781 6.30399242810449
9.08132979372204 18.1807888622947
2.06509502822189 8.73622018124793
0.779437530529965 0.580628451190211
7.73345863810463 13.1933003910088
5.60539403937416 12.6186488305252
5.26353718067002 13.219248796464
3.6289171308797 10.4530543675253
5.32469984413742 13.836656849622
5.35402893805439 12.275022978455
4.61108156168504 9.31839405454327
5.07303580341924 7.12219558619339
6.32456138307479 14.5784230788023
7.35443113803205 14.6048837230899
4.66281898356689 11.9485109169863
4.54558826238701 11.1760848130823
1.8433654578233 6.59851352233967
2.48245117460439 6.39340995996584
0.277664367072691 -1.57855998750477
5.88526835803222 13.6991084035063
3.14128186298737 6.69967932516953
5.29249861802472 11.4635884970685
7.601513676985 15.6791181974677
5.60903663570001 12.0854420737988
6.96525149889587 15.590843075838
4.00415562949131 12.3778866968613
8.81294245803352 15.8656203484907
10.0855362960924 17.4712397630263
2.88419212707747 5.10966561270569
8.42277639352518 16.5331800094166
7.86065725541172 16.0243471018022
5.47348721385872 13.7627585430425
7.08827861454937 15.4344527726383
8.06584071411748 15.3995671462569
6.31727762657804 13.8970132022344
4.0423749517218 10.8252449673597
6.70086648786492 13.934566527717
5.60014164165488 12.915825098037
5.66872137320808 13.5014387371533
8.9438897782963 18.2594437136447
4.4654722207946 9.37434689259531
5.61968387989952 12.9850176452168
7.63221227865826 13.6585081661258
9.76952509232989 17.8668773863079
3.82781902461732 12.3096984240607
8.66432419995385 18.1030342656041
5.37851162325373 13.3696451064904
4.06044652464382 11.0405024885998
4.99339567434142 12.1486249260427
1.92891690193852 6.37842993539041
11.4812249554964 20.0232537418529
2.63584366972334 8.60721472234145
6.90368443763074 13.5319209007348
4.89872927507834 11.7870365665062
5.39310989466954 12.0094785580988
3.4594316186373 11.3031701173136
3.01517914093372 9.00979757674555
9.35082021250787 17.7752060389095
7.58397956115264 15.5837129825601
10.3173082433361 19.9556414264332
8.91337276298006 16.663118654544
5.00691941393979 11.3871946457265
7.79036102933911 16.4900577523382
1.01424541102866 1.74163837937992
6.97542912781198 14.2196091904542
4.96915403304724 12.8484052406139
2.31302254166547 8.4022643873199
4.10562650794794 11.9353077493926
8.30711321647263 19.6403851795018
5.67002974244003 13.0924166605802
8.25923626708502 16.2035144372591
6.09283844012479 14.6247868782003
3.3141387467818 9.41606304768487
0.455795079709178 -0.502182414866328
2.0871233436512 4.40015946162094
3.60698880705116 9.95653452380618
8.74029970487318 15.7049222293875
7.2936308096001 14.487516058264
4.94593898140234 11.8211835690184
6.32331463515832 13.3567944679819
7.07499772513591 12.4194607804083
6.6338335671661 13.7794296288437
3.71994162305554 8.27456978537427
2.02202630633 8.39675436571027
5.33847927115121 12.7831827527783
3.71572444659204 9.45516005586561
1.38277365010789 5.23877273410413
9.26165141329393 15.6576116413734
7.40179847578965 14.4647992467828
6.01260305244337 13.5674937053344
0.757745398257414 2.63736223024993
4.8433654578233 12.2846736893535
8.97123402441727 16.7584591307306
4.77893637302057 12.6425628867859
6.43796008833447 14.710027711486
6.28369387639989 13.6243570479609
6.74808961190357 13.7222287855209
5.79980464844772 12.6929413329222
2.47988719544519 4.57108751099666
8.42716776946634 17.2097607579022
7.38084397907852 15.5243231252761
7.028756140991 14.8224549332892
5.45080519766758 12.2421359330273
5.48048884773389 13.4781306651677
4.32026248564995 11.8443497484638
2.67763833785441 6.00417968077578
7.60368340120581 13.3841170212974
5.04942970925575 12.4041746687503
4.54225804976692 11.5715663592362
5.60288440871842 13.9607745333369
3.28597121711095 9.48653296157408
8.49570131157714 16.2005655277419
6.93437133203063 15.0243725236168
5.12186660774957 11.9501367313673
5.92727654355726 13.1990353038071
7.40828074366977 15.5247407129959
10.9308116421759 18.6515051332087
4.35809325206052 9.08079671543455
10.3792503051231 17.4008049850059
4.76838793708986 10.525722792268
5.07829452597674 11.912280048503
8.26483953487099 16.7300600677281
5.59418103075053 14.2448303374761
4.79221465287782 11.7295775767503
2.39759236481943 8.68811682870593
6.72446138098767 12.9564924120344
6.70587159839685 14.4697655345315
10.5142394242999 18.9445885567979
0.554381050847761 -0.684804558283525
5.2142443871873 11.5166316283784
0.803099837083682 0.187884065645731
3.39570615120467 8.55296913561376
6.16618858094731 13.758765069282
3.63941028474353 8.73329935905653
6.32276017894824 14.605034274859
6.19621055836401 12.8734728641247
6.05793342245992 14.2023786033972
4.48987882980072 11.5468211096735
7.86065725541172 17.3112344288716
5.50681869222244 12.489700918092
6.4706119487555 15.2617453326619
3.68240042633414 10.9872728691489
0.966316873743711 4.1434156168684
4.16807420575437 11.5773956380606
3.70783906561016 11.0511164454536
4.03176841791907 10.7798938701714
5.78035048295472 11.4590694049131
3.10767499494816 6.8760485168661
7.35362187620145 15.4757864727378
6.21618620407014 13.3558540856415
3.39337395526164 9.44776389724183
5.37691011148051 11.8462682103849
6.70979961263493 14.8564038241743
4.96915403304724 13.0342983696576
3.08091999538357 9.13291927226319
7.54225804976692 15.1794972355107
4.95705738230302 11.6070991216712
5.45184512416549 12.6503091848201
4.36726352623207 9.81661170786398
6.5218504550017 12.2121487543907
6.00602694496472 11.8057539203718
5.88433491943234 12.9396366931452
2.4250047499331 8.62840348344352
7.3284926588505 15.4136007868641
6.66795760950817 14.0409401431831
4.78498710902915 12.7778794860032
5.87055441060214 13.500303909269
7.47654370621426 13.9876714289813
6.20915339784725 13.4347554618996
3.56634682255381 11.0168996276131
6.44689242297695 14.5141662362176
8.6148915850647 17.6022784217066
1.85107629948692 5.73171207632862
8.45697038112101 16.7257282123689
8.17856909585156 17.4266869242419
5.47423634154715 10.361486692192
5.29589253068396 12.4123656649836
1.05551605140987 1.95806339671379
7.15909506824156 14.873349184746
3.63762807940152 10.9345830327508
4.44319859178094 9.15584042735146
7.03172770752229 14.3823427960864
4.30293764206123 9.94007007045924
8.49465561290021 18.0821450636419
7.26822707505412 14.8019240762885
6.6525968053545 14.3201790344059
5.94673086014031 11.0153381638714
4.80020301792171 10.2751816708798
7.18434133633019 15.8410805272215
5.28389043875489 12.3000264087173
6.47598279490115 14.1495403451458
2.18178757953 8.13467001822387
10.0578459675934 18.3722276960191
6.40873798521418 15.1268341371169
4.75283091586953 13.474958461958
6.98141359700318 15.2807145830822
2.45741245100065 5.06708780056225
8.27297065889717 13.8348403450304
6.79551521491563 14.8407032478786
10.529776281983 20.2703099619278
9.54301620014807 19.0263425050408
1.17263521408288 3.86709927087855
8.83133160727177 17.7498785853629
8.38440188049282 16.8136794090964
6.30420211654136 13.0757524070589
7.72860081064319 14.5646894134375
8.17138853266993 17.2655994948238
8.35978334274007 16.7378864481084
6.65414026649609 14.32359511061
6.21259926748902 13.2679997229141
2.45745286206046 9.62225976436842
5.93636613411448 11.4053954971373
7.36295536314742 15.354594497286
7.2885999188213 15.3650373782711
6.21693236133575 14.270604751459
4.89500426644839 13.1534981780278
6.03460852314976 11.3405320940417
4.45285896471381 10.972911346983
6.77590146192124 12.717861647941
7.82513002821898 13.7525447705371
6.94692876192888 13.0048036678084
5.75180152228973 12.8715699108628
3.4382621381872 11.9154990698856
1.92599941855622 5.61329407147377
5.29928411458032 12.474341388725
0.566946259579526 1.25995351249104
8.45365053220445 17.539005395615
10.2457995028242 21.0061992160362
2.8860248077453 8.22848285417454
9.32565296096911 18.5495059509305
5.7988082432414 14.6746912968318
3.27912838195409 10.19033091759
8.86022747683521 16.7700061766105
4.54130514679906 11.9389198562785
3.39173599994029 9.83573700628861
5.53163338526247 14.8063307429567
5.66915762813758 12.5377211820663
6.26937846780548 12.7187776148338
5.31358075217384 12.2609584457065
6.54478971215224 14.9536369074894
2.76390181462001 8.60265980596914
8.84900805706305 18.4318411705127
7.58980957285254 15.7739102200288
4.39231742277876 11.9359587698695
2.96062576166586 7.73895470271104
5.03359242142384 11.5483743539169
4.05043472151575 8.73486389752047
3.19195130777231 9.029223177663
8.94539881476606 17.9767065127484
7.78206575508706 13.9002221489255
4.83483565847971 12.0093737887635
1.55048396899548 4.33342817552815
5.14285325519249 13.3919208394574
7.54207942839599 15.7886315069372
6.29122383954425 15.4123606168812
6.92755006617461 14.2519534296733
7.18928097547775 14.6094970414328
3.54573081414256 10.9811476758206
7.51369723269404 15.8281435245521
8.93684991127222 15.6085906387091
5.17761119458744 12.2053106707023
6.7878021246362 12.6375279053283
4.95872134530501 11.7688567066078
6.33642759522214 14.324482196017
1.58658923918983 4.00467886445695
3.47847406652847 10.1840894182729
4.63557581781041 10.7530487688426
5.25669715668375 13.4272095566809
8.54258546485306 17.9242594549285
2.0302002377757 6.3352960666974
1.14228775115145 2.49175876796497
5.65863774549739 13.0759867229974
3.65358921991329 12.0118544922963
8.36090413258946 16.1905085262629
8.33923333476629 15.2489938422264
1.60698880705116 6.03619032653159
3.65182445511723 11.7451136530897
4.7878021246362 11.8067635721632
5.79401589544627 13.4512575126149
5.11654390511429 12.0987505074577
8.26918243613987 13.8981833428746
3.38277365010789 9.14895689651857
5.11526378520697 13.3158945547999
7.50370344461254 15.1684469418756
2.92388054773977 9.34568378768274
6.9834716157635 14.950873479739
2.04641046495696 8.86261998546124
7.08296782403243 13.7257243578086
2.56634682255381 8.41802355522095
8.00696255608901 16.641801867655
9.61763699301632 18.1091049791202
7.79581489192019 15.1614163213175
3.22911459759176 9.90789829843538
6.54082845918828 15.1356025687974
2.19680070743371 7.38949005734927
4.16621485145297 11.0427590742402
6.59578823475 15.062482862536
3.32414592013718 4.20671180646128
5.11910074236463 11.0985632257925
4.2350200296642 11.7062359017903
4.33353382529996 11.0023658962882
7.48325768672118 16.2953796852209
6.04892694046137 14.6896312531571
3.89201731912699 11.888592600714
4.60269258465982 12.5395456046396
4.39759236481943 10.9671996164508
5.42987342740236 11.3066644413136
1.5703134599276 5.04852392441409
2.13497912233439 8.58987588568919
5.38940796254807 12.8247492150383
10.2215592374422 17.1299614712293
6.09202524183885 12.5967422767388
6.76390181462001 15.0938245567952
5.05511554383105 11.9182800286531
1.92891690193852 6.43044507092206
7.3301584539795 13.5943210495483
3.87169203324557 11.5586357965761
6.10643207781693 13.129804287067
0.592342031086754 2.29823160791914
8.48765454578531 17.3771567738108
7.15792988171365 14.5843353720964
3.32192809488736 8.41050887113428
3.73001283352444 10.816199665531
6.10772005472728 12.9380762759674
5.5676156487075 12.838287393924
2.10840865052173 7.46433083013504
6.7142053541682 14.9255011884943
9.4342654234425 18.437904104129
2.57008922423963 8.30121285993026
6.03308410206657 13.8127047247004
7.69953241308945 15.9421711503156
7.12602217307108 13.2379003445012
7.40631949399185 16.2722587759756
5.39363004786567 11.1773611136211
3.45842238806736 10.7622145783453
3.22199602209206 8.27874754813012
7.61521934029928 15.3630508757056
6.41603420976832 11.8210230349419
3.05311133645956 9.82135746870264
4.60971859980673 12.219735027002
6.25767794827193 13.7253897655923
1.9719856238304 8.20420073746544
8.36668771794432 14.8200131414942
4.29607896444256 12.3579228670303
2.89052152320151 9.91286113579742
7.03435456480247 14.919530316353
4.11077439937215 11.5284163673085
1.14339341869319 2.05421895808786
0.49348968822945 -0.0516750400804568
5.19496288489305 12.2780705740448
3.48569433510196 7.55554908778269
5.95759320219437 12.3515475258264
4.51533593487919 11.865531809426
5.99374402519206 12.7718317704463
3.44241275178282 7.55378386421816
4.72540558749834 13.0379302754621
5.57032280232496 10.1827645534613
2.62688836448886 8.78336453957182
4.65358921991329 11.2457474260981
1.62285828643099 2.83924714992951
8.19574129324645 16.1866842307429
6.13724024571649 12.7921175569359
5.92599941855622 14.6065140683611
6.60512845327347 13.1849022109721
2.94197305476396 8.21413343828816
0.591090170982423 -0.335064227825682
2.16002654037607 7.13600763972431
5.91831283539564 11.907474215588
6.76093740671934 15.0691622829784
5.69402297646922 13.2016906960201
4.53413824164347 11.4884173145602
12.4953487613051 23.1664751314665
3.08467921595498 9.17612980566032
6.45260557136269 14.2023502146577
5.75949388742118 14.3350073048971
0.794935662803536 3.7381474907638
4.24796839895852 8.91323635669597
7.1702332366835 14.2625546173259
7.83381452239304 15.2384777088893
0.450607273095531 1.56296021965282
3.18586654531133 8.57378514233479
7.01071099310216 15.0675143937437
1.38396476479326 4.17733612156111
5.25753290277431 11.8384668414837
2.18881477511345 6.69105244148182
7.25397545226076 15.3853394015756
5.98553546035359 12.1944992052053
1.57382194311596 5.71859118014285
3.69187770463767 11.4183888345041
4.53174133954555 12.4279153070822
0.550218736357313 2.4187258861436
2.25608164519203 7.401510003175
5.47772713664335 11.1206498346888
3.45437839091101 11.5129884868807
7.38011135918651 15.0776125926086
2.93473422853383 9.79257244287964
4.94593898140234 11.6504984197516
3.85798099512757 8.43755047780522
3.05711697079836 8.76901595528024
7.80933528618584 16.8548830734977
9.02810752609773 18.1746993178148
5.80278974167263 13.5284265968729
6.1197392442741 12.2976590186154
3.69803037012833 7.98401208956634
7.48164421136963 16.465875768842
7.33353382529996 14.0949694521279
5.78878006167901 13.3990483386973
6.25113642093371 13.7251831629572
4.18392620039586 7.39456909767944
1.19097946870499 2.52145705111723
6.46559779811468 14.6994205151491
6.71741279674481 14.4460689865075
4.35158484234174 11.907238789085
7.47467315312886 15.8317243420952
4.39063594134841 13.3698013882084
5.82076809808289 13.4637287369988
7.99683195871959 15.3532141589329
2.75735154211495 9.48624427270339
5.53629205399805 12.423012851047
8.20964081382526 15.3098868726522
5.46069216484321 11.8471630094799
5.02680005934372 9.95206623136196
6.73512637332786 13.5389280323599
6.84577952592262 15.0284411563414
0.405573519481027 -0.118265205683425
1.8663754358698 7.38375271479149
5.53677024261393 13.1963206376175
8.01157132769793 14.1053524570261
6.52777772415234 13.1698759469129
5.70640303651421 13.220846936502
8.20915339784725 15.5671291972368
3.02748073642211 9.79241102150016
5.13165596235416 12.1555727870482
6.5477250611596 13.1513215780698
2.51290756359235 8.95934810684884
6.11045319375112 13.9558659151562
8.23014979473383 16.0694361115172
7.24434553714106 16.0908616297365
6.18418872671024 14.8000260940047
1.47100732490811 5.99224771899001
0.860275236333387 0.700055848387007
6.86580463663748 12.723128905346
6.64107910510415 12.831233879416
6.35226417325832 14.258005200161
7.78131532222507 16.5193279923574
6.9138910006807 15.1421912460865
7.20389384028705 15.1388639439716
3.14002351572845 8.346653538941
2 7.90502544338896
5.00588361513434 12.8975974607451
0.773931425089079 1.82278831529626
1.96631687374371 6.69342129187141
4.27397487166443 10.8551788786603
1.38825313262637 2.95827922518935
1.75902468864727 3.4406809607081
2.0835406955427 6.60090493087074
2.50510919303194 7.53376317565219
4.2208061704445 10.8117401120286
7.38264065217824 14.9086748148732
5.78277145128828 12.9163838053669
3.15130932327497 9.4329022779592
8.03663858217266 16.1249030009616
7.03849696353505 14.9667332950488
4.38649262299631 11.70762689098
2.76226703252907 9.10771319355607
5.86180270607998 14.4302270993137
5.49505552836802 13.7071883066021
6.81328787781135 15.9930265304452
8.86597114307668 14.8267577546114
1.60666088454926 3.55392055260514
6.61301022282197 15.2315975529046
6.48542682717024 14.7373679111246
4.71276507111149 12.8525333362406
0.703986603863431 0.630525178155958
5.53868141367122 14.5077506984641
3.90689059560852 9.26780288102639
5.94335154889602 11.6067116488753
5.54891080548614 12.8494529402973
9.1280339903297 17.9223822059798
10.1634271252457 19.3379088545494
11.485014128321 20.3081557824693
5.14506287792301 12.0895669326027
5.78699839478762 12.3468056845574
3.15164653724806 10.0665007630127
6.96833271734313 15.1301037282167
4.83483565847971 11.8198087266481
3.17361948500005 9.63969729109989
7.13070915307823 14.5620951813882
4.77245416030277 13.2376115455995
8.00242557167409 15.7551544241642
5.16982326935909 11.4030709500631
5.70802377623101 14.289441296657
10.8985078478313 18.0586428992764
8.25684373744732 17.6241752083627
5.41304201013487 12.4348564736869
6.07434734146008 12.7139105828035
5.81644217268011 13.161380592354
2.97399268488445 5.94507235223199
2.44523773705454 8.33612154332043
8.66191509934285 16.4389651781271
7.13829149418893 14.5258887608852
6.58241704405797 15.0888647063142
6.13260847759728 14.2704252730248
4.79181407116183 12.4419736362439
4.36457243229586 12.0358146249413
2.1197392442741 6.39729131275995
4.88640006982073 13.7016940863306
8.43824806099737 16.1448077836336
9.06113229029205 17.5916747510581
8.02862865126022 16.7492940114949
9.22852235269714 17.1201942003314
5.42187062504965 12.9401069501864
7.95553814434585 16.1167209640554
1.09137435302073 4.37613147403589
5.57078984507455 10.4506548314667
4.0835406955427 9.85624121020985
8.50153223506015 16.1801902420745
7.54689208605592 13.9942685965304
3.52259661976078 9.86690141839463
1.23072326991474 1.62211242824001
6.12327780267741 13.3615162051147
2.19083363636419 4.19726085571321
5.77346892790519 13.497506946184
2.96205064577268 9.60746497488408
7.02270923890649 14.6117977038137
4.54035161402086 12.125317291921
8.63648519604092 17.5850250030108
7.55553833307976 15.760974920841
3.83172136684212 11.3375769923795
4.77974460555761 11.5550437748424
1.39126011599572 6.08425725764795
2.14002351572845 8.71311052155411
6.53593330849306 14.3294451175816
7.3123244746654 14.6044156296844
6.06227450915951 13.0621781215891
4.05043472151575 10.7487121271399
7.12037746372307 15.0673241051895
6.48183047372105 13.4407731484476
4.98009562586408 13.0185425612034
5.64450414724739 12.9725361229483
8.22615279190997 15.9962853237114
6.02645960033544 14.0921076660176
6.976369805 14.3191419333202
8.96551791637363 17.9041698768962
3.15505172496078 9.65645108728777
6.48207878612113 13.1975202975555
7.70398873278569 12.6438719151833
5.74712088259682 12.9304064999675
2.18791388961078 5.48234657374795
4.21916852046216 9.06617396800015
6.37997811558993 12.0288656883313
5.43731994321109 13.0475450580926
8.21312291817981 14.6988704118878
2 4.35727920608444
8.79026076559309 16.6491147240239
7.61045703065662 16.8774760273016
4.58372273013138 10.5689491727588
3.0673210009539 7.53351462382246
4.16992500144231 10.4282627788582
9.25876532493388 17.752606813192
1.91132284192378 5.52735157177341
8.37276462535736 16.9383781369554
2.85261353462532 4.06193073121447
5.62081195489709 13.5827650403949
6.72980373213399 13.7632167969199
1.50166451037747 4.90084854999063
3.01380579952503 9.18462994914852
7.58415306974683 14.3241142959044
3.96631687374371 11.6196451686519
0.592121193515964 2.6487651815031
6.49431713628116 13.1835451339741
3.9383581818106 11.1221095372802
6.70374388613022 14.7857302940142
2.66238080739317 6.72842436269094
9.29198795660844 18.3103702891261
4.70001282213535 11.0588988910696
4.99513658808096 11.177334992994
3.83639028690697 9.61867672143632
4.5766895697593 10.8163728388996
4.49177417751938 10.9478036665647
7.46904689789702 15.0188595535539
10.2935158619222 18.1491661140124
4.09787006431351 10.9653817880083
5.56494091530509 15.4764040573916
5.41460393202062 13.1121306129825
7.5242855346265 15.1644334215337
6.00847171911292 14.2026331532428
1.20548876003204 2.75056442320375
3.15629703797802 9.07810051092585
3.93255547900187 9.61333372235442
6.16157765872879 12.2894505495264
1.64559525336871 3.29259526990019
8.69584395274359 20.7960622898227
8.09121158492208 16.1515673942643
7.0302002377757 14.9563785818004
8.20660115037427 17.2446387888371
6.7236814201257 15.0172442829878
0.794871697960994 3.14241729988768
0.936300893320845 2.77418368993461
6.16145828185987 13.4062905387669
8.83374155643713 17.6151333590681
6.33982534122015 10.2748049983983
7.02309153998709 14.127635992522
1.59304112713014 6.01675826802373
7.4196037128038 13.6738221053719
1.97737856594233 4.65338893503765
4.69273619620771 9.42963392824167
5.91445413146392 11.6219881974857
7.21551433241856 15.0023136966487
5.35185661309528 10.3056518074808
1.99822328174479 3.45809551515876
4.30518483105279 10.8267029131367
5.35402893805439 12.4759134660254
4.70682804610364 11.7333414292323
8.71986266429237 14.661776375213
8.75223910431035 15.0229972257321
7.26606573376465 16.0405733394868
3.91279723657524 12.4572287612235
8.42942283664416 16.7630255568059
6.53365917969622 12.1148664628174
6.14567745519564 12.6702870717537
5.83172136684212 13.4008481297762
1.6106273841145 5.87306216222302
8.12352454034565 17.5733868391431
7.58652226486708 13.7846739881591
2.68326457433296 8.90123481110091
7.21259926748902 14.5699983545236
3.09397614820901 8.28935080463828
2.69530861003794 7.14346672978896
3.75324246773108 11.3827265158586
8.78284704112583 17.1578017992805
1.45336561793794 6.48676271998679
6.26014149321238 13.3776642422906
6.7527280095575 13.9326536817111
5.45564335814759 12.3738584068659
3.59824608753958 10.6619813473667
7.57312279357919 15.8038620132408
6.93264632595513 14.8443840257509
9.80002700197458 18.0373952743437
6.10788097102223 14.3226628618567
4.0835406955427 10.5184299456246
9.29152493050426 16.711534780553
4.47130253516883 12.1967759222337
10.0546812220803 17.1278637745199
0.479708143017336 -0.822402804931356
6.52356195605701 14.8844929755012
5.04282614431552 10.5740005086483
0.450607273095531 -0.344653699059416
4.80695852281321 11.3693394658398
6.37115671765023 11.7394225919276
4.48641734903606 13.059799766656
10.6631423954461 19.2964010220084
3.07980475463526 9.33726420884656
4.81958958607109 10.6869049811061
6.79001007573844 14.3876526781911
2.95491211047146 9.5684735127049
5.17975601080201 13.056994870207
4.63495063655283 10.5376918838784
9.26516097189559 16.1840651783456
4.83561318209912 11.8903471301643
7.71656886864768 14.5697742611608
9.30151378228289 17.2105904568549
3.32081790241943 12.0700663054513
6.31539344612822 13.8333421403164
0.64977461982538 2.56357636831998
3.3340841571933 10.2643159301944
0.191756992324393 -2.41406577533307
2.99708392067246 7.43330690592275
8.57109801048514 16.4538920852371
7.46427869076868 15.2118138542765
0.946241386400767 3.85544818105124
6.97886443221591 14.3072612212175
7.77143867842732 16.1536404742743
7.14974711950468 13.7470528991332
5.90392818175266 11.7307466773184
4.54748779530249 11.4877963000971
8.79701297783614 17.9352653951035
10.8557271771165 18.3526512943813
8.06345648008724 17.3528695383506
5.28852893576926 12.331936918246
3.7499467608932 11.0671957787874
8.24558927137439 15.6228074808103
5.47772713664335 11.9489161454742
7.63495063655283 16.5775981969185
5.12451902238743 14.4006856885309
10.5678171652835 18.1035157621077
6.97683947317108 15.1794525137429
6.766350519662 14.6956630893033
