# Supplementary material for: Simulating multiple faceted variability in single cell RNA sequencing
Source: Nat Commun. 2019 Jun 13;10:2611. doi: 10.1038/s41467-019-10500-w (PMC6565723; doi:10.1038/s41467-019-10500-w)
Supplement: Supplementary file 4 — Source Data [file 41467_2019_10500_MOESM4_ESM.zip › Source_Data_forFigures/SuppFigure6a/experimental/UMIcortex.txt]

log2(mean(counts+1)) log2(variance(counts+1))
0.354430734574692 -0.920049088827051
0.137780193621507 -2.03247713944682
0.98007930587674 1.22735913810638
0.540663492615721 -0.413414270172009
0.0712586831698219 -3.68618237601265
0.105610187960599 -1.92993486364609
0.21978120787991 -1.41015406179053
0.105610187960599 -2.85896481528384
0.0256418832571836 -5.66262865300151
0.0390347131840831 -4.38619810208801
0.434311511443388 -0.625058850777743
0.0727064454999368 -3.59320096932081
0.211919090106939 -1.9314787573832
0.756014343617998 0.668520279179349
0.535423039919841 0.00542786884531811
0.0523043574423216 -3.84922775163735
1.29178755844622 2.26521232353892
0.0784830099377343 -3.56462687344888
0.710239722137832 0.527936143406943
1.20797190559028 2.63409095817525
1.03903471318408 2.17858178370339
0.205334436773646 -2.19497665369936
0.577843088820986 -0.0655290332877998
5.12292080299231 8.79516200240851
0.085671340907268 -3.79021085361481
0.0316096065168218 -5.05256955736864
0.36392218355199 -1.40357488512043
0.154284034696288 -0.613604500125074
1.48139923059714 2.5526264289665
0.77748075390492 0.549002233198843
0.166539186602931 -2.41306117066198
1.48683926359225 2.04651166358499
1.74788137164539 2.88510614000445
3.21274006266701 7.37054774144034
0.0345842365209331 -3.70846647951606
0.0828003050525128 -3.62621674486196
1.46825884336672 2.02322722851547
1.70558135502659 2.62134727513397
0.213232422050972 -2.26554737197487
0.313380574932202 -0.762586663403654
0.105610187960599 -2.92685202392216
1.87861360522743 3.14227848713315
0.0390347131840831 -3.14189022886219
1.25208652187474 1.58433670585099
0.502500340529183 0.250304254818713
0.854408145214241 0.973136281913645
0.378043291796642 -0.25618941719544
0.0942503257960511 0.00711110338580415
0.0596239826864185 -3.55967270860959
0.498196996426051 -0.51711493173257
0.407025685522249 -0.836605611787791
0.669677464370405 -0.0747250980203019
0.122484006524995 -3.02232924551326
0.463300176897174 -0.304044596715938
0.620041913166253 -0.149622055029165
0.454442466549622 -0.377364198653579
0.319491109441529 -1.52639204797286
0.447763310911995 -0.733804873500197
0.0301199883763354 -5.00076513546866
0.375699351328343 1.71460305410106
2.08602981899108 5.16932113362668
0.618060188897387 -0.183574352810175
0.924236222353223 1.65439629027513
0.887689783546474 0.831081032259123
0.182719113658365 -2.14092599318339
1.61209863065867 2.42875651812481
0.214544559513763 -1.03039457440343
1.06399799828823 1.54542479208941
0.589015017545629 -0.130692442679491
0.0405151597387138 -4.18038584553559
0.360370203815469 -1.38470768632509
1.0241460873317 1.13022799146226
0.0596239826864185 -3.83601741190796
0.0419940886646273 -4.83528321594255
0.0698094665327519 -3.91752141277736
2.26607486015384 3.44227061497146
0.0256418832571836 -5.04448572133941
0.685850278439352 0.175917011757773
0.162465692016506 -2.00744997642877
0.630893003944954 -0.331159254353873
0.0241460873317025 -5.58490464983499
0.0449474060539746 -3.41066665552159
0.547968293238955 -0.495691498665804
1.27553518940291 2.05054544368373
0.0581630255581385 -1.98396797243494
2.88109459473118 5.54871827568224
0.0552366654454794 -3.76711947688048
0.491717816190714 -0.217193775751689
0.186735900589758 -1.97494393017702
1.0338411538154 1.13990020045442
0.56555604472164 -0.154851009012028
0.368644593794393 -1.39678859366242
0.781027639627259 1.70701096284738
0.678262121348774 2.65568548511783
0.17465183239025 -2.28508165772329
0.822063184801092 1.76873272398057
0.974668710043379 1.5189053243868
0.161105300552302 -0.463541749077154
0.438809395182981 -0.0242710794743027
0.248247863181971 -1.02124595980461
0.594064707828409 -0.181735862303892
0.0286288305785821 -4.69269231337863
0.730559706517428 0.238126094580064
0.250808103500534 -1.8547737741621
0.56555604472164 0.050328580921504
0.674453023318478 0.029054132979171
0.405877499993368 -0.415682586659964
0.279928869233971 -1.70964863967398
0.207971905590277 -2.06572916665914
0.250808103500534 -1.21542204559588
0.0552366654454794 -4.1991547823972
0.643612676390589 -0.100415086010609
0.409319318820757 -0.685161386896048
0.0828003050525128 -3.4164888155171
0.152915902738956 -2.28620996308531
0.0241460873317025 -5.2018434293569
0.0286288305785821 -4.47378906499769
1.48738214037792 2.22701180426352
0.0196493718754913 -5.50720258172929
0.478671502348569 -0.313120145571684
0.0211498348717827 -5.90598453146668
0.0449474060539746 -4.52788805518968
0.095675209902879 -1.96512240220671
0.108436232039362 -2.18523063437378
2.98508532598872 6.84157125212718
0.0493660773209796 -3.53228779255437
0.340075441597622 -1.28354732532686
0.063997998288229 -3.73646643879618
0.41275294608429 -0.789199640800345
0.0970986881050813 -2.19091331121537
0.085671340907268 -3.04862834726008
0.725966595216949 1.53721590027603
0.115477217419936 -2.29913065841543
0.21585550466611 -2.01496460367283
0.0375527458828525 -5.06241624745395
0.209288834062268 -1.82709477026407
0.0508359654164338 -4.40241896114224
0.0669066586301148 -3.86787621591862
0.0885366746016572 -2.61853797456181
0.467708721323496 0.543235244519901
0.194736078433582 2.80041783430661
0.645559633556371 -0.32674467584372
0.218473826693124 -1.82297810946229
0.0211498348717827 -5.31474023675327
0.0449474060539746 -3.44343773339037
0.276163677777429 -1.19441018555046
0.0567005874796525 -3.59302642981853
0.126671803488429 -1.12894468241347
0.182719113658365 -2.26724058999881
0.341277186807375 -1.03709643308134
1.01287790944785 1.19672079735166
0.611102638184946 -0.135196429995796
0.245683071322667 -2.00871047745088
0.0552366654454794 -2.48160337827676
0.492799702286326 -0.35811958857957
0.567611166210029 -0.175217916403207
0.303549565572508 -1.47777596867597
0.189407558836391 -2.01475677775577
2.19838805264227 3.42387185239761
0.171952682789295 -1.32188952737217
0.480854097380418 -0.700706705931789
1.20070723221765 1.54454749877637
0.478671502348569 -0.22858165217178
2.19540076171689 3.91780849960374
0.146055713679008 -2.63702215703225
0.063997998288229 -4.00336576975215
1.98623809875552 3.32840837542009
0.235378062930929 -1.52866677790483
1.65477196725391 2.48782655106408
0.24696603720614 -1.63951839053372
1.14261334735745 2.18761065870432
0.704647873893478 0.0212337640024731
0.807354922057604 0.712459815112781
1.6470181290884 2.5281297799298
2.10525654289426 3.94666890067749
0.0741527564390013 -3.47168385204978
1.25208652187474 1.55145062592768
2.30785887762491 4.21703150342692
1.56966336433827 2.39617182727338
0.530163482359641 0.135198412090845
0.71951157307965 0.113651498160472
0.262273289993989 -1.76144750926245
0.085671340907268 -3.59349191542406
0.840027600644404 1.87151344660329
1.00531659737576 0.974601654351133
0.488467281490293 -0.3952237978888
0.206653773894297 -1.63212230716185
0.0181473467102595 -6.09560434085293
0.396658969963989 -0.353767663306401
1.68774109789859 2.89280255432928
0.10984718084707 -3.17206228850836
0.046421800705436 -3.10604076581667
0.321928094887362 -1.2734311509958
1.62646378151049 2.46309239400598
0.0375527458828525 -4.62641519257695
0.0654530614886163 -4.24458240385033
0.267339827390422 -0.893693978164839
0.259733333280018 -1.54686812037273
1.63922239223569 2.63056373581739
0.533321517274553 -0.18268946919671
0.45221951535344 -0.382366017657548
0.34966149042682 -1.02089374092632
0.696219251822897 0.59386348510756
0.143302478032549 -2.50644448715621
0.489551607013633 -0.367064048584174
1.61209863065867 2.77253541357158
0.643612676390589 0.175268194458186
0.0226487389452003 -5.65742828225568
0.616075738734582 0.101444598935407
0.046421800705436 -4.18716140505491
0.309701792554103 -1.55341892704981
0.230197823825248 -1.34175917784001
1.2046743154897 1.48939192913812
0.282433548753513 -0.966362142443817
0.813429436467288 0.59880819413907
0.596079645363886 0.490935885608504
0.610105957633466 -0.0825398655229373
0.479763212609432 -0.47687213932912
0.603109847431416 -0.0158416989779133
1.28929907996656 1.71177952634154
1.20401389202159 1.19792404921058
0.604111371276489 -0.0692469613297215
0.101360714959241 -3.13262905508638
0.788095357575894 0.44396444847725
0.713955616119706 0.168523730251079
0.71673626916341 0.292053364234675
0.511068710427425 -0.0142649341248467
0.0405151597387138 -4.42023424781587
0.383886536078111 -1.16989487048297
0.24696603720614 -1.28006590819953
0.0871047191085255 -3.77185314959401
0.45221951535344 -0.138159168530989
1.12806503878829 1.27977400240438
0.638733757162137 0.254789472402588
2.73650897284861 4.20233986065498
0.130847479459622 -2.58841847555921
0.545884978738465 -0.345200983695711
0.706514232550777 0.363691152034384
0.0196493718754913 -5.65289328428684
0.084236537168032 -3.5372046155466
0.521708102605736 -0.462897057282241
1.35621514425287 1.74921041757887
0.421869532761269 -0.523899063957594
1.13154225194639 1.71196790084046
1.64993070418441 2.84259079238597
0.710239722137832 0.225800286505892
0.842575782126805 0.627963537912615
3.16263565078926 5.44729883375377
0.245683071322667 -1.69086490772223
1.23925107207813 1.44180218444292
0.557306157818291 0.244933356290958
0.934623991147976 0.700141526781422
0.148803705063919 -2.66023943645275
0.987006102521796 1.02319362473628
2.37979875140186 4.4674626379193
1.17734594155951 1.69262438435467
1.74878730262705 2.55329049441912
0.512136187383925 -0.521267376938363
0.40817295798103 -0.942863769078265
1.28055544689459 1.92024088172162
0.462195932648172 -0.890589216628143
1.96768227972727 2.92506841074131
1.56709766022814 2.13296340203604
0.746067801273459 0.289236615716074
0.647503966789869 0.523032806259304
0.800381156014999 0.324281395585998
2.34217783923964 3.80781892644471
0.939393235295848 0.954801452711038
1.12527722141668 1.27818466428731
2.12318281740855 3.20015759946926
0.813429436467288 0.572414187780641
0.101360714959241 -2.01699247685608
2.46798380856637 4.69091535912387
4.42541511095499 8.0846083244701
2.14192388734868 3.36779425532268
2.44832108978648 4.40490774165954
1.27364807985865 1.6159006324341
3.64628906563101 5.98527579380747
3.47196669045114 5.91292763703006
3.36908652825669 5.31361410716685
2.76320536182519 5.02976938210041
1.2314946284437 1.49384996625794
1.90241963965676 3.52840528408247
1.01287790944785 1.56331801681056
0.662003536484984 0.0443771726999717
0.395502500931411 -0.907952209579664
1.64019916616664 2.28082564482199
2.04199408866463 3.0678422028619
0.140543978069986 -1.85890069382023
2.55601284079677 4.07761934990464
2.0719827459408 3.61191515467643
1.57682315591114 2.48502685798509
1.42073310494285 2.1819699430733
0.609108588052859 -0.182638399700068
0.71673626916341 0.620068052895353
0.87280798354622 0.848331838162575
0.0899672102080982 -3.41027365070531
2.49577071250036 3.76139994422597
0.0784830099377343 -2.47751639536345
1.25144745429358 1.50806211930687
3.14657136092613 5.43552445156071
2.85714112024378 4.71232808632133
0.446647105795666 -0.988852025484881
0.706514232550777 0.344622077468188
0.857771072240204 0.666003610220306
1.50411079097461 1.89317855538066
0.662965012722429 0.303118511680771
2.31582789535094 3.60257442918088
2.57043218665377 4.43383178979649
5.30797412880323 9.59940716736557
1.23408474590941 2.30578871202533
1.61806018889739 2.24957991736405
0.577843088820986 -0.26343364018628
0.864473500280696 0.900285938278707
0.0899672102080982 -3.28619428613312
0.0669066586301148 -2.48750328081337
2.82464326603877 4.78372596590431
3.59469467816325 6.25948220853752
0.302315965633397 -1.21663532459562
1.48955160701363 2.66906007755408
0.807354922057604 0.307228464010639
0.196065138906103 -1.91044805791036
2.52038246156705 3.6436243772873
2.53752150580384 3.97679978386438
0.930637541966341 1.16442644848042
0.665845602779378 0.547310845152448
0.619051391300437 0.0608261952286038
0.962224902084179 0.868056979081067
0.598091772664791 0.0739710926689196
1.3727640603038 2.05653177890666
1.30416597021375 1.89336543773995
2.86301000254108 6.89405126318963
0.56246786293407 0.0022673032549062
3.39983448809444 5.61493205232157
0.881094594731181 0.756875242656108
2.45998490533282 3.89444602547634
0.918611673159345 0.983599280656371
0.281181752544053 -0.257679542912543
3.45846285604286 5.80754393320118
2.122484006525 3.32632585434579
0.526998519391831 -0.291605100752618
1.82978962717096 3.66137828394501
0.365104236089144 -0.691521365210787
1.99733433597483 3.46633264316469
0.324360970743648 -1.00841626202384
2.68372014018542 4.37441027903021
3.61781228185306 6.14248914876053
0.846812775013276 1.08181899314179
0.0493660773209796 -4.13631226355916
2.25655208603534 3.5859119260046
1.85145913986964 2.92331267643747
2.69762744621571 4.48624599303796
0.743343163936923 0.20854777512287
4.7561832939499 8.74627999421389
2.12841313748485 3.27824479299669
0.464403576599824 -0.759764951574425
1.3097017925541 1.58576363621428
1.756014343618 2.65890356832336
0.687741097898592 0.161770573016681
0.604111371276489 -0.000580244131865773
0.0166437561198716 -6.20101561956442
0.0727064454999368 -3.26564782717204
1.37041151996858 1.87020236211367
0.519586491869132 -0.818944033545863
2.86133561379559 4.4861529946149
0.45221951535344 -0.524141697799048
2.66919903788919 4.6478493917515
2.68726862530852 4.26393009790447
2.19739297612905 3.85655216239614
1.21191909010694 1.25684060224564
0.600101097559077 -0.0594608711067036
1.11758282962667 1.32931741480917
0.908107546368901 1.16979643561153
0.796881590828096 0.59820430092047
0.928240374357122 0.662633086487831
0.936215491630263 1.29945522032488
2.94533270453663 4.97861480033858
0.793373516051815 1.32313412721156
5.20982349306269 9.18356835013779
0.623009404869121 0.422797691141957
1.50250034052918 1.98609532015198
3.24680572885097 5.07698252506688
2.22727574442683 4.12622675503145
2.43121106178868 3.78810129031399
0.430928872048735 -0.544864588735051
0.894254960022155 0.69873628045155
2.25112781431423 3.52039828685304
1.90851296861153 3.80471185498039
1.18070651852952 1.29112053128116
4.07848300993773 7.14154288671312
1.85482894003738 3.01967057460494
1.23731586717242 1.60351762663367
0.154284034696288 -2.20828253779591
0.944146765266483 0.80672943341569
0.904047045402805 0.969438011790104
0.492799702286326 -0.385719321849207
2.64823241671238 4.24739888234213
2.23376123541565 3.69182512221494
1.33586143264024 1.62771134663462
3.45956996020531 5.7810272597031
1.89834307565336 2.56650909968595
1.67397617815106 2.52652417958085
1.61408855516849 1.99406601338106
0.770360714575403 0.315991849192085
0.564527385112364 -0.249548683004294
0.493880777676657 -0.311651450918928
2.72826497875371 4.47031833986059
1.87114493432358 3.25189354925158
1.62300940486912 2.15372220296599
0.478671502348569 1.50092556540892
0.937805238392656 0.888594529199126
3.87124893108274 6.81916729201803
1.72412524839278 2.57387670469388
0.608110528489782 -0.0567973396595456
2.61905139130044 4.11844686409467
2.10702390197954 3.44873619173086
2.22043445445702 3.34229351061297
2.90384372004965 5.3466522692786
1.26480878280985 1.3222764507041
0.655255201236282 0.0131669592709398
3.32010074183636 5.59293366338374
0.794251334783424 0.455979158388708
0.0537712564409807 -3.41745001721698
1.51480142930376 2.07631684049511
0.930637541966341 0.597244344108282
0.0741527564390013 -3.4382722821094
2.74810790772827 4.28737747761113
2.43684329631231 3.87329966019654
3.14467975263919 5.00583885847341
0.644586483407575 -0.117048112603603
1.34187768423161 1.68161490594854
0.0928240330047554 -3.58685357308554
4.71928050155823 8.24606845352622
2.82292372466609 4.66883821858653
1.72734606468386 2.53252932343556
0.702779097672476 0.0069239965773101
1.37862868236701 1.59935296697403
0.148803705063919 -2.54907193181367
1.23473154934588 1.67436290310089
0.739702291238922 0.438823621763854
0.501425707301924 -0.301790544781712
1.04420964329646 0.932422071488361
1.54484219225224 2.27503924029029
0.323145045647744 -0.65300446413991
3.05010120856791 4.89814174718112
1.70418090672938 2.63184613449107
0.627941700411351 0.166772551436223
2.12318281740855 3.03415349919295
0.9409794861878 0.93128740669659
1.4331848459891 1.91162369114448
0.679212826517207 -0.0334767868641082
1.59154207203811 2.30778909770969
1.88398370034159 2.5671922957122
1.14399127968845 1.41953991278526
1.19274018919541 1.70501709993394
2.45194140546518 3.68289966191414
0.442173629216358 -0.752642661771802
3.21929107876329 5.07105805846578
1.36628532092047 1.64573117697469
0.448878653094249 -0.602472151273013
2.42979956080446 4.0630753397131
0.463300176897174 -0.775955609223021
1.55004860368 1.91008520284779
1.04863057129389 1.02607516897892
1.87072887230457 2.74249600127819
1.33344788955807 1.57457557517752
4.80245501343865 8.38791021191346
0.568637630174276 -0.141159902926182
4.07965355364567 6.91321188733978
1.81559272228406 2.90650850724528
0.582931965493785 -0.361708065991053
0.598091772664791 -0.327228469566232
0.292409007967308 -1.20372624712799
1.28555829556937 1.60028184200888
2.71696774851263 4.28393135158734
1.32010074183636 1.68878677249758
1.3727640603038 1.83617526674764
0.736965594166206 0.739096831292467
1.87363878981213 2.9395918215283
2.17195268278929 3.18975561027345
3.1056101879606 5.56785050490762
0.593056182767493 0.0856622547720163
2.65839228293261 4.40466611064939
0.441053089322443 -0.779283506196146
4.22760071233921 7.46574535046466
0.599096784924792 -0.249159001875289
1.8073549220576 2.77700442536954
1.39723685702995 2.19758321804869
2.71372365293231 4.36363830618085
1.30539798996488 1.70627836116114
1.14948988583352 1.52312506504228
0.321928094887362 -1.14659657097897
0.478671502348569 -0.439642552271961
3.06618004313206 5.06998629689945
1.2066537738943 1.58041502698858
1.67635882946205 2.02922106928386
0.155650870460194 -2.35042011308474
0.27112808788013 -1.31935276479173
0.276163677777429 -1.49573681669856
0.710239722137832 0.269426534739869
0.0942503257960511 -2.74073518295235
1.8893338806371 3.10665530544374
0.033097688176231 -4.44462700807016
1.09068194643321 1.37078067783621
2.21781969154662 3.3495599664113
0.693398732760518 -0.183311567824712
0.926640046915279 1.25914397156121
0.338872694515964 -1.1372062591407
0.905672617451847 0.813921314923557
2.28430920887586 4.01103116302646
0.330425271563902 -1.3204118826963
1.37393889346391 1.98968604507609
0.536472654401125 -0.293512356449739
0.284933887405161 -1.74868957381509
0.669677464370405 0.0482366456840885
0.529109265987639 -0.503680361923527
0.376871797586198 -0.919942667021715
1.54588497873847 2.6475460274062
0.840027600644404 0.631655558750786
0.500350273006215 -0.367428870642593
0.552125918712611 -0.152646751742437
3.34457683383256 5.36870293503253
2.07704103576383 3.2824480827734
1.08064327244402 1.24493674647624
1.44999313367566 1.96138086732551
0.148803705063919 0.287466767708747
0.273648079858646 -1.3455603181204
1.02937460213351 1.45340594588393
1.72135881410141 2.50351636372087
0.157016412484424 -2.21149429406136
0.833210363903127 1.1224685063538
1.35502578306359 1.83123052200394
2.51400237359743 4.07227270876774
0.821202131334238 0.798824583622838
0.910538372623663 1.04077294915712
0.227600712339209 -1.97842898513904
0.182719113658365 -1.02081548174083
0.886867031861279 0.821371291160901
1.39086733215423 1.79963262292886
1 1.05822322090953
0.539616923806032 -0.296712521291644
1.29737099064338 2.18802861919947
0.451106753986366 -0.402894817680243
0.437686238224044 -0.63713212044942
0.955962515513679 1.28868615587857
1.20731299028269 1.45621051669439
0.535423039919841 -0.358630504622512
4.16102023347831 8.01936099248541
0.681112359432689 0.206684409417918
2.06508943324702 5.40375919721991
1.40759943579463 2.91101255214953
1.71070473263046 2.69309436102953
0.465506133046982 -0.703509340761562
1.00683203348243 1.35053581459933
0.626956589385783 -0.0844793164967398
0.779255286774269 0.724421928198575
0.411609311429961 -0.352611962719747
0.243113711710534 -1.78885532349862
0.792495162879546 0.414212871993674
0.588002955041207 -0.110803200521988
0.738790635574533 0.58241690887275
1.68726862530852 2.42932199097463
0.489551607013633 -0.477268054275006
0.0226487389452003 -5.65742828225568
0.084236537168032 -1.95901148051547
0.0899672102080982 -0.818241141186937
0.478671502348569 -0.473086242415964
0.538569595236705 -0.178371369294612
0.0196493718754913 -6.20670159145055
0.118284017995709 -3.33141804824048
0.228899852490833 -0.636984671419298
0.0985207631742796 -2.50988193664833
0.0449474060539746 -3.73644501968355
0.133624564130195 -2.61042872298872
0.24696603720614 0.231658871084939
0.0885366746016572 -2.58159173888368
0.342477931812926 -0.842976381113455
0.529109265987639 -0.0418496691960553
1.43543729772048 1.93427419715632
0.0419940886646273 -3.95239759072129
1.1611053005523 1.32896243944113
0.0799235442969494 -3.62185778710043
0.289921602108213 -1.46921236613037
1.86822997726719 3.10703192201114
0.535423039919841 -0.182332020678037
0.033097688176231 -5.33327949650081
0.0669066586301148 -3.51454837930877
0.0316096065168218 -5.05256955736864
0.24696603720614 -1.21496313218219
0.640687305247892 -0.0453544212801914
0.102778597177436 -2.90045447020824
0.0286288305785821 -4.85957119546482
0.985469685932615 0.998947834080294
1.53961692380603 2.2826515436794
1.15633380303668 1.34239618099405
0.480854097380418 -0.572838144862102
0.307244049130249 -1.41311680484908
0.673499175322814 -0.000829451053489218
0.967682279727272 0.8711185770376
0.0286288305785821 -5.04830926106572
0.381552077573781 -0.525029392085193
0.180035029087154 -0.994668192348638
0.252086521874742 -1.62775046298294
0.301081309981758 -1.45699745934669
0.175999515851997 -2.30948108069246
0.328002609297047 -0.897900973946057
0.0166437561198716 -6.20101561956442
1.12457942452719 1.35961204142138
0.29365110450627 -1.41273596757152
0.218473826693124 -1.91190470607081
0.400122825267561 -0.985885872836239
0.196065138906103 -1.76873944963158
0.601104711541039 0.169051242429061
0.584962500721156 1.86474179799247
0.0885366746016572 -3.75376946260601
1.56607009961427 2.42269788880763
1.21191909010694 1.24531978610918
2.33133272208605 3.55779245638597
0.301081309981758 -0.413626171367593
0.536472654401125 -0.434629646318239
0.243113711710534 -1.62953440555012
0.249528551273962 -2.04674808598177
0.0669066586301148 -3.35017427598081
0.652353366451265 0.365589508336212
1.24247065618801 1.75753079846101
0.532269606880967 -0.347564840580773
0.0828003050525128 -3.44939393479683
0.177345941559513 -2.41326659986339
1.27616367777743 1.70580798053709
0.119685373172322 -2.79016638980389
0.108436232039362 -3.18368203548346
0.8819206440185 0.816320702311196
0.0770410357638279 -3.61766976076261
0.241827313907168 -1.93634792953167
0.104195087267555 -2.55020098528315
0.0241460873317025 -5.2018434293569
2.22922445481887 3.63771299768315
0.803000270273015 1.59771484523429
0.0669066586301148 -3.41369467133987
0.139162747671626 -2.67505518453597
0.204013892021593 0.203059335409108
0.689629442462546 0.330643801793707
0.511068710427425 2.88708927319523
1.12527722141668 1.1467482829283
1.77703677943122 2.69397475129792
0.084236537168032 -3.30869266397761
0.388544151232098 -0.961096677527673
0.0508359654164338 -4.05989466235201
0.144679752639191 -2.53450201369909
0.555236293702994 -0.4946608978098
2.51346942381638 3.95701700055762
0.0508359654164338 -4.33938244128619
0.104195087267555 -2.7407029591988
0.841726888285961 2.00382721534642
1.19938244328995 1.73011267841555
0.0241460873317025 -5.58490464983499
0.268603686464584 -1.40219808109127
1.18874010796125 1.53743016310842
0.273648079858646 -1.79633771325434
0.253363808404291 -1.35171554691255
0.159743625094077 -2.21477289381441
0.532269606880967 3.28992735277648
0.095675209902879 -2.83690123690227
0.375699351328343 0.745878077749894
0.433184845989103 -0.625760418683677
1.98200675444785 3.50679583461629
1.96651457829494 3.50496474512892
0.24696603720614 -1.4951070236343
0.897526378750207 0.466117007928399
0.960661852049499 1.0108186455178
0.567611166210029 -0.151334378805758
0.104195087267555 -2.96024285171847
0.129456929914966 -2.81420896806568
0.155650870460194 -2.18888958716564
0.0537712564409807 -3.59015924925819
0.948096110850457 1.00172408528368
1.04715843336933 1.16996785417333
0.857771072240204 0.524902550246477
1.13847163626158 1.17247395218447
0.782797817813625 0.44920002252155
0.844272072787704 0.698023237881687
3.25941552403963 5.50575184385513
3.16806378668235 5.75812462387077
1.76410172410372 2.60535094397854
3.6334704512134 6.52646315033916
0.610105957633466 0.0410619310114321
0.068358792664027 -3.49889445437106
0.046421800705436 -4.88783899149894
0.772144021404307 0.176258377382139
1.84384818706675 3.00861567113411
1.05010120856791 1.34055460997136
0.846812775013276 0.683126500334556
1.61359133129974 2.21395826330622
0.1238812899668 -1.99617398671196
0.520647687239443 -0.475825836499236
0.533321517274553 1.90896620452116
0.0581630255581385 -3.68959954034356
0.161105300552302 -0.385845301244804
1.50035027300621 2.22009993534764
0.361555169008073 -1.03203672524079
0.227600712339209 0.978757301875752
0.776592668286917 2.02864300934543
0.211919090106939 -0.997668519062957
0.0419940886646273 -4.32733129663609
0.161105300552302 -0.996141932164582
0.0316096065168218 -4.28627267259766
0.0211498348717827 -5.44141123061422
0.715809980180778 6.68887654139219
0.033097688176231 -4.73790224423304
0.480854097380418 -0.782198962907202
1.63873375716214 3.36746793093885
0.190741534928556 2.69752092553511
0.20136917076603 -1.25520708355161
0.330425271563902 -1.29776304373159
0.272388634086047 -1.69708859626218
0.112664945494549 -2.87883927433448
0.315827895350944 -0.850432604226875
2.99351768020154 5.10858100348312
1.58343986729128 8.4071622663153
0.165182632632845 -0.549488167448573
0.118284017995709 -2.90903512491959
0.35323990079607 0.725681894229778
1.39550250093141 3.19239426350423
0.301081309981758 -1.07682523909073
2.96398131154942 6.84362247138164
0.867813073625828 0.786028815790257
0.713027539509451 0.28097543900347
0.0286288305785821 -4.34436832522848
0.0828003050525128 -2.20990982619555
0.133624564130195 -2.66735773558863
5.01414998196643 9.23438548186547
0.112664945494549 -2.90142670546442
4.67141043159486 8.31408345665999
0.185398213854246 -1.77779216604724
0.155650870460194 -1.99424557093046
0.147430363655226 -2.87571025662176
0.977762963327943 1.03767564899424
0.190741534928556 -1.88126449935184
0.0256418832571836 -5.38290864453097
0.150175740394043 2.81767527326762
0.0523043574423216 -3.57057150411785
0.0375527458828525 -4.7037056245552
0.0405151597387138 -4.70806739084319
0.0390347131840831 -4.38619810208801
2.03086498970499 3.04737460683348
1.84469583400117 2.63756980903374
0.263541593408323 -0.129130962462131
0.202692137425348 -1.93634792953167
1.02713612993751 1.13835702718495
0.375699351328343 -0.283383029311943
0.0478946901043115 -3.47919101666081
0.0523043574423216 -4.31106718260566
0.0419940886646273 -3.95239759072129
0.0241460873317025 -5.7391034176936
0.291165841116675 -1.37708659573831
0.0345842365209331 -3.74885699527725
0.0928240330047554 -2.2812723170283
0.0196493718754913 -5.50720258172929
0.0493660773209796 -3.60457202358361
0.232790268441773 -1.05771195589863
0.102778597177436 -2.53998705621793
0.0405151597387138 -3.83778560367809
0.0196493718754913 -5.8149664396486
0.602107627842039 -0.249336637570893
0.108436232039362 -2.14424680873956
0.155650870460194 -2.62328290579473
0.0241460873317025 -5.58490464983499
0.652353366451265 0.47046593493705
0.0390347131840831 -5.11708296931877
0.230197823825248 -1.61282525956078
0.0434715030701262 -4.79497641693161
0.0211498348717827 -5.90598453146668
1.0913963287409 1.92567087625671
0.0390347131840831 -3.73165513431548
0.0256418832571836 -4.6131398549317
0.0301199883763354 -4.81777368067291
0.654288571356979 1.07555339431325
0.046421800705436 -4.49537431228917
0.0727064454999368 -0.335575215625684
0.264808782809853 -1.75527142567363
0.679212826517207 2.20066598206594
0.664886045018106 0.069996247747782
0.324360970743648 -1.15676480989354
0.37921383550458 -0.64566731174584
0.37335159647192 0.033578197618581
1.74788137164539 3.18425164743669
1.29365110450627 2.00257533009564
2.96884903679927 6.41260121305414
0.0256418832571836 -5.04448572133941
0.240539768046707 -1.39219208212387
1.01287790944785 1.33357797209499
0.751501687324087 1.27709760869495
2.09496294376109 3.6173234110495
0.371000014792523 -1.0215591154579
0.419595781241148 -0.870459334886227
0.0799235442969494 -3.78028503004122
0.656221183890978 0.10079886618376
3.00171104393358 5.14572541930092
0.429799560804465 -0.545542287431035
0.528054278707801 -0.0898686186239858
2.24504116028165 3.63685145637804
1.41275294608429 2.36188783532965
1.8573511348072 2.88562180383492
1.63971086186653 2.66670531877539
0.108436232039362 -1.95516163754019
1.79556706222609 3.10008444045583
1.2171652596729 1.4256240542712
0.207971905590277 -1.7568781415894
0.486296182448666 2.20741111606711
0.268603686464584 -1.47655906320197
0.130847479459622 -1.26716323079277
1.83662300899738 3.17011497219671
2.94986979529871 5.00238978990262
0.709309251263341 1.04626151189033
2.94434448952375 5.03889525680444
0.928240374357122 0.855149230590992
0.442173629216358 -0.82636509992595
0.282433548753513 -1.76480760086208
2.25814358651763 4.18262097533742
0.551087635083134 -0.0201716350166029
1.88357132502339 3.59013579341748
1.50088809036226 2.03151487988579
0.72043548924372 0.224338793349926
1.25973333328002 1.490234760056
1.29489213257496 1.61110895075627
2.4024274504236 3.44453019248708
0.912156651022046 0.419715921129337
0.926640046915279 1.02617696040716
0.41046476948902 -0.85568080045393
2.99485465855714 5.35119274554079
0.388544151232098 -1.09787613693689
3.68549547373841 6.26201021097668
3.74516016045026 7.40539937563773
1.80081800538727 3.15251457153716
3.14502386594813 5.17328596560145
2.14983285387053 3.50822355747814
3.59633131480035 6.51421652512234
2.0719827459408 3.16267890003714
0.409319318820757 -0.724895685718145
0.689629442462546 0.19615631781009
1.82507283133624 2.80173486654167
3.0488144829572 4.96321738267703
2.55756468215209 3.88085233827782
4.62566260950709 8.11407735221682
2.70628106971538 4.60377692430157
3.88912847093491 6.89442165739327
1.34786895131749 1.68692327819615
1.35443073457469 1.70426622458141
2.50946601256859 4.80077211243732
3.47880801131786 6.1258409184094
3.56349799153256 6.3036887189914
3.79172616493358 6.33918083919946
3.12736858932225 5.01048884248623
2.95753066245165 5.04734311595237
2.9040470454028 4.87769208159011
3.49725392637461 6.29397168145934
0.754210974582073 0.536895830887915
3.03588371100707 5.30401282931416
3.07649992365863 5.19705109950915
3.11196102011299 5.22720950650571
2.94197000805362 4.98375546049338
3.16297550827986 5.56145152883329
0.0928240330047554 -3.32020320706291
0.901605247853655 0.849619243886954
2.08315949714721 3.59503250034901
3.68903960025273 6.89609835292822
2.38126000448019 3.98036960551092
2.2958222035479 3.93966335196079
3.19323942042742 5.53696599058143
4.83411763539128 8.88214733709493
2.94058308694341 4.77507100859461
0.046421800705436 -3.75822025182116
0.799507060234919 0.430378040777749
2.54848865214122 4.54393285543642
2.46660784752655 3.84751936959471
2.68774109789859 4.53510201798127
2.08960970926688 3.19903373206818
2.66056011961532 4.58542122664949
2.89466429327526 4.97741062035043
2.83981504888846 4.74582842691346
2.77169840131091 4.88871452600718
2.56761116621003 4.62904096400569
4.07442377839557 7.4306231818208
0.0419940886646273 -4.20990982619555
0.807354922057604 0.689972150218659
2.65114254385322 4.4722407498762
2.93083712625674 5.25895273807276
3.80648504259749 6.58362780462485
3.29799004023061 5.38257556293581
3.18740427912425 6.03690968233283
3.40946254989964 5.50476340842854
3.97302218469295 6.85334687904573
2.73605220696198 4.42792775225821
3.68868557913749 6.74758265803428
0.825502268767863 0.670037063879467
1.04199408866463 1.10195528718572
2.60386105548842 4.2450434484866
2.4737485571478 3.77946360902848
2.27867489693348 3.71841224960577
3.23747723343185 5.47809516095581
0.046421800705436 -3.8431262816905
1.11617942967079 1.47709588563436
2.82292372466609 4.43601233412761
1.63824495653375 2.59733118063642
4.04568479172854 7.48816499644449
3.04347150307013 5.39981439064163
4.19913390987622 7.55245217241064
3.27945875733901 5.73772407010034
2.94750439778964 4.58594799238111
3.09763213053707 4.8911426413368
3.8175369099509 7.1230526461835
5.17330288882223 9.0266249496604
0.37921383550458 -1.08852324908381
0.152915902738956 -2.65698224884948
0.152915902738956 -2.51089828343018
0.950460539198685 2.04635177380207
3.77002609900139 6.89853547274984
1.90567261745185 2.79297197002766
2.51293627708419 4.030903035809
4.51013401973008 8.04331437055944
3.23537806293093 5.72687328004192
1.02638920005239 1.12380238762441
3.83150100938931 6.61292214509746
3.34697184586364 5.53769794690784
5.08629861911127 9.00148484553366
2.60611233559294 3.90948389190662
5.20000358957355 9.60561382947353
4.39853625720466 8.13409664713402
0.753308444029718 0.358718137736059
1.03977512635963 0.970789077680553
2.67087283691447 5.39624825942508
3.02937460213351 4.7556393828018
2.95262453298408 4.83043880664816
2.1960651389061 3.39508340320435
1.35918426454533 1.67451847022714
3.15291590273896 5.18773411955271
3.46053797991919 6.16228619955843
3.64202883672372 6.35570714434211
2.93939323529585 5.03885834968825
1.05083596541643 1.59110529081331
3.39260726608278 5.42250425858287
0.0286288305785821 -5.52130427970067
0.803872252796321 0.602359571134931
1.51533388734297 2.36279914815837
0.524884680125913 -0.571048898395202
0.494961043575793 -0.603673099437269
1.17869111185826 1.24210859915405
0.433184845989103 -0.717972141607468
0.0784830099377343 -3.00412624639021
1.88068139265449 2.93961172054056
0.40357838390378 -0.855925097303364
0.323145045647744 -0.869719150840901
2.07125868316982 2.96122900416821
0.488467281490293 -0.490462304689833
0.19871959235208 -1.89103021641688
2.1910748363141 3.152523246242
0.557306157818291 1.33812602980311
0.337668943890527 -1.18653215806374
1.86028813314194 2.58516068393281
2.58420138488135 7.32096601403565
4.26028933104538 11.2865538933487
0.772144021404307 0.507308784867608
0.0405151597387138 -2.17138891858206
1.12876115221116 1.98158362839909
0.0654530614886163 -2.54774642207321
2.86196373732669 4.89664059821846
2.29644191792207 3.2500480417424
2.31000871629548 3.76286576768314
0.28618243360242 -1.34665520643338
3.31613351870573 5.54331285008154
1.75330844402972 2.59339279115974
0.904047045402805 1.2866436081758
2.71302753950945 4.13409982754656
3.17953120682225 5.61068025783915
0.41845756024255 -0.822054471761393
3.25543699016066 5.57191221982991
2.51506768288777 3.82107331555648
2.14261334735745 3.38457050437525
0.665845602779378 0.0374541026910433
0.561436998266494 0.121826948434864
0.515333887342975 -0.232110744933546
2.07053425682224 2.95117966844895
4.0142912541459 6.67405163982869
1.12527722141668 1.35523496566761
2.10596374635984 3.3652818659178
0.566583971406301 0.163523525803863
1.3304252715639 1.6763538016077
2.30539798996488 3.65785535277384
3.44315338819519 5.8531546703871
2.52091286416159 4.26035356437655
2.3774576636007 4.00773981236782
1.14948988583352 1.34508076148849
3.5593730565112 5.71408027786247
3.74538712419507 6.41104886220155
0.279928869233971 -0.341231806686438
0.424139706386096 -0.952745917541517
3.33344788955807 5.8467455367014
2.4252734550031 3.99325251722594
2.02489417915084 3.60706060900336
1.87197669856736 3.16613321365169
0.306013605523989 -1.48177392074599
2.76477363052317 4.93463844144928
2.57809795942334 3.75327638761832
2.75578904572718 4.42691884278615
0.344876427861443 -1.14282672137306
3.03644027053595 5.20447506961107
2.32405708553117 3.52547469592519
0.0345842365209331 -4.01828738637774
0.173302888822231 -1.66053914229859
0.501425707301924 -0.23931443814041
0.277419833747854 -1.02184949757783
0.541709302767272 -0.0812523120727249
0.421869532761269 -0.751181299051924
1.20533443677365 1.88066873729129
0.467708721323496 -0.379419704004973
1.13154225194639 1.54450783449756
3.09264564721895 5.9236550514108
2.38825349039886 4.0986696283297
2.80757230999456 5.06456490030789
2.01174623593639 3.23948164541059
0.033097688176231 -5.33327949650081
1.10914187893085 1.4919309445135
0.132236690005953 -2.929947110269
1.20136917076603 1.12045132560981
0.429799560804465 -0.36990214218571
0.595072528365997 -0.1076744027065
0.325575871902507 -1.0441145282296
0.0567005874796525 -2.88185663661107
0.104195087267555 -2.7407029591988
0.248247863181971 1.13138161096195
0.205334436773646 1.42272276511051
0.141923887348682 -1.37994449411551
0.279928869233971 -0.855090587130246
0.488467281490293 -0.321030060729585
0.226300401263451 -1.9467180604319
0.0434715030701262 -3.63715211469852
0.41046476948902 -0.353274889096299
0.235378062930929 -1.02853135602177
0.102778597177436 -2.45400054786233
0.617068305021335 1.69582445301002
0.0478946901043115 -2.61184259094834
0.0196493718754913 -5.99757867510396
0.262273289993989 1.73085264546966
0.137780193621507 1.72264142043329
0.284933887405161 -1.21550041125769
0.40817295798103 -0.756318844857832
0.0360692547075217 -3.43778461446653
0.0899672102080982 -3.06608577558409
0.118284017995709 -2.77786931404127
0.119685373172322 -1.32151997429389
0.114071766708795 -2.7214867289371
0.515333887342975 -0.490049210582957
0.491717816190714 -0.36239584505323
0.0552366654454794 -3.809210594456
0.361555169008073 -0.266815165689174
0.169248473860917 -2.21966737972292
0.150175740394043 -2.35903442115304
0.0360692547075217 -4.1486579838518
0.0567005874796525 -3.265508737223
0.084236537168032 -1.68964619402251
0.175999515851997 -2.16584016802629
0.734223695892251 0.498272085477189
0.126671803488429 -2.78902191838337
0.0537712564409807 -3.45037731915607
0.0316096065168218 -4.7772412288901
0.167894466214942 -1.85071658619473
0.152915902738956 -1.78841116449972
0.0166437561198716 -6.20101561956442
0.729642253360347 0.542464200197419
0.393186778057184 -0.722433000972752
0.0241460873317025 -5.31858298529411
0.647503966789869 0.0652487958700857
1.35680945735742 1.65361042117293
1.45388704978015 1.95695336203243
0.700907897616526 0.572274771633515
0.486296182448666 -0.43667056418655
0.616075738734582 0.146183508280715
0.25846167604397 -1.64163782392089
0.546927012038292 -0.269650471458687
0.107023901979542 -3.22360997059757
0.338872694515964 -1.27051281219555
0.0596239826864185 -3.67169273542975
1.86070721667166 3.53043651233423
0.475391406109793 -0.0967243257242087
1.13708841943377 1.9982163316703
1.07487536854571 1.36321960805396
2.95772656102495 5.25936429717629
1.68868557913749 2.88397804023224
1.79775727828496 7.12130090174203
1.30416597021375 1.46819263069891
0.569663364338274 0.433312190198251
0.21978120787991 -0.39070810542207
2.13431800083708 4.19189667410513
2.16958677730739 4.3768553224654
0.808224277336028 1.39195404168205
0.627941700411351 0.0509616202438399
1.23925107207813 2.16079626839919
0.378043291796642 -1.0017687852553
1.29613209401002 1.79363960622861
0.824643266038771 0.896864575596853
2.50571944571206 4.25412936837796
0.108436232039362 -2.63717210922472
0.10984718084707 -2.59198932506211
1.51053467561071 2.18472077534395
0.084236537168032 -3.11147491293421
1.32314504564774 1.83088229078942
0.439931678429688 -0.877421519841935
1.99923888416019 3.07133133522362
1.89343594493295 2.92958331265239
0.310929095938105 -0.749807885582339
0.0654530614886163 -3.24397328623905
0.263541593408323 -1.6021891464716
1.79117662962016 3.23812115554761
0.597086059803646 0.0855411008335352
1.30108130998176 1.69575897341545
0.871144934323576 1.26018559572394
0.0390347131840831 -3.69173678986911
2.45527519098307 4.89366577229558
0.346074182219065 -1.06918795198423
1.20994684777533 1.55880424539078
1.92943945605038 2.95796400325239
2.62917214401761 4.4045222508043
1.23537806293093 1.62201569818355
1.59909678492479 2.26543594414786
0.683009394605286 0.558261402478741
0.433184845989103 -0.625760418683677
1.69433951860467 2.85236418999666
0.085671340907268 -2.44053861518758
2.30077248090193 4.46964244281393
0.640687305247892 0.923103573542418
3.47018262025645 5.92705096558981
0.267339827390422 -1.73895858037345
3.51945378754665 6.02135932691938
0.82807621243169 0.814209232852589
0.472103835281406 -0.563213392217691
0.226300401263451 -0.251217479041932
1.82850475692939 3.18532525519489
0.731476576609227 0.394279078851281
0.241827313907168 -1.06248672735472
0.988540884624936 1.97338634327313
0.426406313358041 -0.893165607553952
0.401275598034359 0.628986410390186
0.567611166210029 0.219597666178599
0.263541593408323 -1.47816989325394
0.0375527458828525 -3.75093247365778
0.609108588052859 0.0963322587416754
0.317050000498898 -1.06789372551857
0.301081309981758 -1.30622666758607
1.31399279435191 2.0282187676177
0.438809395182981 -0.433535391147759
1.44553003640893 2.35344871357592
0.108436232039362 -2.77636016682058
0.0799235442969494 -2.20827511146346
0.378043291796642 -1.0577520985946
0.0166437561198716 -6.20101561956442
0.0360692547075217 -4.32063664406208
0.918611673159345 2.18979224238275
0.338872694515964 -0.249611729549147
0.453331419100879 -0.730428148609468
0.181377695578564 -1.74773942006886
0.350855280350864 -0.923912951275716
0.0755976188941593 -3.39126441782094
0.217165259672898 -1.881690813679
0.0654530614886163 -2.80020544078722
0.57580250143568 0.108425797500167
0.57580250143568 0.288845988436863
0.137780193621507 -2.27634372740024
1.05816302555814 1.09119117805542
0.988540884624936 1.82132991249817
0.0478946901043115 -3.8228587137753
0.567611166210029 -0.11458413510794
0.40357838390378 -0.679650200574644
0.784565826663436 0.461548384854261
0.162465692016506 -2.07004129339735
0.393186778057184 -0.525380922021632
0.446647105795666 0.036363881201561
0.880268072198755 1.159186074576
0.273648079858646 0.368569913566774
0.0828003050525128 -3.02065897610425
0.359184264545327 -1.08555659066225
0.248247863181971 -1.07158736253997
0.171952682789295 -1.79546722818318
0.834064282271288 1.72160538907163
0.496040501195094 1.04157804915642
0.0698094665327519 -3.48344450730734
0.121085368469849 -2.82400759638408
0.0698094665327519 -3.0712631583702
0.930637541966341 1.08765604658428
0.0271361299375142 -4.90271202146452
0.445530036408932 -0.618333206614012
0.111256751101741 -2.25854052297017
1.23214259388953 1.84978555035857
0.0523043574423216 -4.57586987501184
0.0375527458828525 -3.92511776570452
0.330425271563902 -1.1965300643593
0.330425271563902 -0.535843362490753
0.268603686464584 -0.985449907069323
0.337668943890527 -0.583276135357297
0.130847479459622 -0.654905954664596
3.70289596713189 8.18604511338076
0.141923887348682 -1.5479531590278
0.0698094665327519 -3.78561610281064
0.0596239826864185 -1.61897227747419
0.526998519391831 0.0071302924557099
0.0970986881050813 -2.87147035826968
0.475391406109793 -0.0144061393935672
0.169248473860917 3.40586476419612
0.202692137425348 -0.80127200636422
0.283684259747223 -1.19639748063707
0.0899672102080982 -3.09183165443886
0.243113711710534 -1.07323652782448
0.144679752639191 -2.66368727272737
0.34966149042682 0.122176924484842
0.0345842365209331 -4.28903459315748
0.37335159647192 -0.982436755781334
1.05523666544548 3.75936325260818
0.121085368469849 -1.63109156702429
0.0970986881050813 -1.41390019077337
0.621031755428678 0.117888669627085
0.118284017995709 -2.13180479678375
0.101360714959241 -3.13262905508638
0.0271361299375142 -5.09758379925753
0.0316096065168218 -4.11811510967338
0.0301199883763354 -5.21038572758231
0.046421800705436 -3.88752977035219
0.206653773894297 0.500274155939892
1.66536590367574 2.65168939381146
0.404728399939875 -0.561732504870516
0.105610187960599 -2.08935391361472
0.0375527458828525 -4.17735882474966
0.0419940886646273 -3.47489642614813
0.27112808788013 -0.72866951158364
0.141923887348682 -1.86557878101635
0.162465692016506 -2.04467798388423
0.0813626417139216 -3.18943190138182
0.137780193621507 -2.20436674314501
0.0434715030701262 -4.29886968385578
3.11090448763011 7.94820451840927
0.85019343277788 3.54742231908694
0.887689783546474 0.983706551357862
0.112664945494549 -1.40040256214686
0.135011104401158 0.358185416004694
0.703713788369821 0.350347378553368
0.033097688176231 -3.03560334026098
0.0899672102080982 -3.11804534719442
0.155650870460194 -1.29589948407164
0.0828003050525128 -1.58942399970089
0.207971905590277 -2.09146862526813
0.166539186602931 -2.08111631012682
0.323145045647744 -1.17900252400058
0.651384789683841 0.746015102797327
0.0493660773209796 -4.24766238259609
0.133624564130195 -2.83116031110504
0.289921602108213 0.0376466855096883
1.82678981462832 2.87492550712929
0.180035029087154 -2.60874175020052
0.0552366654454794 -4.1991547823972
2.07920345691445 3.71637003061679
0.702779097672476 1.94549376012182
0.146055713679008 -1.69621347476657
0.21585550466611 -2.06508345785907
0.609108588052859 0.245140820956064
0.0166437561198716 -6.20101561956442
0.0755976188941593 -3.39126441782094
0.095675209902879 -2.18301781627642
0.0449474060539746 -4.67579433323674
0.699034267429951 0.278390052293106
0.661041419049601 0.587241570098178
1.18940755883639 1.5387100942238
2.95439266221309 5.29646318111492
1.87944107587867 6.75867018132008
0.243113711710534 -1.54708881969639
0.068358792664027 -3.46485417688941
0.140543978069986 -1.58766962215386
2.46908363331252 4.58380090783258
1.79775727828496 3.43449464527683
0.39896913065119 -0.379835756979771
0.0390347131840831 -4.32385134979278
1.44664710579567 2.40874685752172
0.573759023699005 0.00284961114183143
2.03940496727078 3.27034268473812
1.42583999537594 3.33194072352041
0.0434715030701262 -2.71616525257115
0.170601211926166 -2.24291555561754
0.245683071322667 -0.640895918588827
0.033097688176231 -4.8215857742226
1.11547721741994 1.48437454638098
0.249528551273962 -1.65263558212116
0.319491109441529 -1.28453740923854
0.129456929914966 -2.83579940848154
0.299845596809089 -0.564372582237681
0.706514232550777 0.488381370818882
0.0552366654454794 -3.61005584989834
0.287429900209231 -0.599685996638572
3.51799323379346 5.92939157097886
2.84321212487367 4.58468198476962
3.00683203348243 5.14949531890893
2.94315773729816 4.96064136394421
0.0942503257960511 -2.89083949726254
3.24005664194712 5.21255731316112
2.94157388091195 5.04441393890476
0.493880777676657 -0.540671817516623
5.36414389218766 10.1632506025481
7.00279128316684 12.6603712291185
0.919416523970116 0.80261060825912
2.05230435744232 3.5420978373275
2.14054397806999 3.41986608192197
6.13084747945962 11.7257407839055
0.480854097380418 1.16171670167352
2.43459304038191 4.11019216536326
2.15701641248442 3.70727624226529
3.07252555464134 4.97084457598454
0.857771072240204 0.631017530222858
0.857771072240204 0.718794081208985
3.42654785812547 5.91692921036656
0.572736198387897 -0.48880161717718
2.12945692991497 3.67887056451869
3.21454455951376 5.79232095910017
3.43022315612169 6.02016119699692
2.72066637586354 4.80195926697049
0.385052350316005 -1.00675878456211
2.49334034124371 4.59525842466603
1.34607418221906 1.75722706453217
0.671589585314182 0.0681840619199906
3.33691608939299 5.87393221568159
2.64434309326935 4.80935281980794
4.23335674525658 7.49070533918513
3.509733252551 6.20742599093592
2.75533834436742 4.99258974982967
2.66440602670029 4.24597207527921
4.51520079125534 7.9414071309367
0.262273289993989 -1.98442574682144
2.91134773872674 6.30793027683529
4.56150144889265 8.59380982679801
2.40960576675993 4.58305392918914
2.34367767827782 3.47012954693872
2.58876206847145 4.04192335870469
0.436562206191423 -1.01494836619492
0.397814512709698 -1.04352148031944
2.90912088843549 5.00384499567632
0.148803705063919 -2.71920973929743
4.33095468706544 8.17325400578024
3.84215139764341 6.91685071860576
3.76522139435075 6.55912078673257
3.75511294087647 6.92892550505103
2.95046053919868 4.64397008952916
3.86895926887226 6.81775520508775
4.26544196036704 7.7592884895735
4.0971876088756 7.40264038574421
4.10878909862811 7.46303869489337
4.67421462043586 8.4766149178026
4.00009511125302 7.04105484139761
3.65428857135698 5.98379898467449
2.94117764497403 4.7711111089898
3.89466429327526 7.0958488043778
3.60935799509659 6.54447774125294
4.93512152367037 8.42477079696828
3.24616431724059 5.99801989589884
2.36273916172195 3.7852588101415
2.09923127539789 3.15360013089543
1.46935845854259 1.8844373076675
3.55963121076453 5.96790689527667
3.57235245186591 6.29204046476034
3.13154225194639 5.27474072554247
4.13319099687197 7.52366845962902
3.80376328379888 6.90889317586241
3.00985813850568 4.9375963378803
2.25941552403963 3.40774223203684
2.67326061475329 4.45742549038418
1.73055970651743 2.56393723132325
0.796005371523367 0.545396163189718
3.63396087189999 6.53947131308961
2.55497735175832 4.19929382998655
3.3379699757207 5.8254715503244
1.68348326389544 4.55120628885272
2.72274269434266 4.68104896501111
2.05267122204465 3.30815597246243
0.859449600691201 1.07374054520322
0.335258425299846 -1.43963165468904
0.0181473467102595 -6.32063664406208
0.0537712564409807 -4.40718460432531
0.557306157818291 -0.371065547352039
0.434311511443388 -0.921354154315302
0.147430363655226 -2.41940873028193
0.481944157908959 0.0769313441145213
1.23473154934588 1.57866163677802
0.451106753986366 -0.587432968692076
0.304782111602956 -1.05261289060308
0.599096784924792 -0.0721684106088366
3.85955444390486 6.79781232330602
2.86572674637736 4.97768156689039
1.49873561694412 2.08801176406958
0.933827582051909 1.09390329564493
2.2958222035479 3.79351015995138
0.417318440530082 -0.801538070772606
1.19805643672519 1.65042938365054
0.388544151232098 0.160505861585426
0.557306157818291 -0.34374210724561
2.22792560706885 3.521466722275
0.775704035649712 0.897727361845503
0.744251948244699 0.981549854337782
1.64409966206302 2.56812259263621
1.79073685060719 3.21729243757318
2.00607451440968 3.17241620110516
3.4452506338631 7.30415698151574
2.76879851080512 4.78656849528789
2.62769548570969 4.43274463342475
2.68443053578823 4.81701388159631
0.667762805773669 0.186327804549215
0.0999414378739068 -3.5812070099444
0.684903938595063 0.10150001960107
0.606112335592939 -0.138130872729485
0.205334436773646 -2.18109257934532
0.836623008997383 0.953188005441254
0.930637541966341 1.1188561188165
0.500350273006215 -0.547194485579153
0.430928872048735 -0.479683922497361
0.774814855319014 0.627302026957715
0.508931384050008 -0.408696301323445
1.10631721813446 1.55303695333441
1.17060121192617 1.55170060880549
0.446647105795666 -0.58076469846271
0.981621470685145 1.55954861733299
0.516398214238085 -0.111766606399852
2.34067643933216 4.57271972140196
0.471006311424071 -0.532538814881864
2.25782542684253 3.68515232544488
5.47237808583653 10.0862201296386
2.76410172410372 4.78572822689455
2.85440814521424 5.42583760285379
0.585976697628223 -0.0307967285160773
2.45416478489331 4.3953335171703
2.11828401799571 3.93945356818134
0.442173629216358 -0.687403341701175
1.22108740538053 1.77098898382895
0.555236293702994 -0.261305665819858
2.00985813850568 3.13883365353841
0.72780559488073 0.450283675067855
0.317050000498898 -1.10018941202271
0.886043810702914 0.650120673258506
1.73650897284861 2.64033758351673
1.25080810350053 1.92547459490027
1.16314540700712 1.73604111158812
1.0045582819623 1.07130456910314
0.775704035649712 0.547806707516149
1.03755274588285 1.17978535669329
0.355620586222251 -0.879007725265393
1.22174006091797 2.06854997596399
1.20731299028269 1.72585145840986
0.579880794019759 -0.0339521911972955
1.2046743154897 1.68400949170463
2.16246569201651 3.57687702467958
2.73605220696198 4.77377709844475
1.16992500144231 1.25089116085132
6.78885252967842 13.5314596861048
0.033097688176231 -3.46954610340087
2.63187543165802 4.81758637579078
3.10100602656387 5.01726852396317
0.676358829462054 0.69386373844927
1.3745259514744 2.26024865963771
2.97872855806373 5.19042976508817
0.636777560196811 0.419009355005844
2.24600391977076 4.09369652460596
0.272388634086047 -1.78886087635152
0.250808103500534 -1.46169927167649
0.302315965633397 -1.34233360048328
0.357997349594884 -0.957072795690898
0.367465439629128 -0.855928005848373
1.33344788955807 2.579523543006
3.21421663701186 6.03539544269129
1.42697240912394 2.21580534521197
3.02246146107892 5.55410458434364
1.5727361983879 2.75107781170106
1.20335316609253 2.32652546345793
3.39925764080931 6.7855440561299
1.34966149042682 2.93868581160265
1.92102487981215 3.80397304466805
2.18840626669147 4.34623497174046
1.79644354769709 3.35451541986328
3.42909329210632 8.47801390800507
1.50946601256859 3.49064355309538
3.96524850095095 7.29575105146647
3.23343765236149 5.81214729592816
3.14760210284249 5.60309434187819
1.73376620578508 3.67027678917526
2.41817286462428 5.76204133641649
3.20928883406227 5.29359177838641
3.27223112602968 5.7615387910906
1.30785887762491 2.12066233467675
2.35383544055309 4.57375659440303
0.329214448965855 -1.20523723681245
0.532269606880967 0.211148841127029
0.498196996426051 -0.00498548716446946
0.917806373087702 1.15537601966976
1.01589137276989 0.95082887791919
1.24311371171053 1.76573778141359
1.00076071451322 1.34819468893109
1.56863763017428 2.66518907887665
3.91245987623931 7.06071087010151
0.474296381358255 -0.212374685874222
0.536472654401125 0.0938754392805164
1.1549676144489 1.76393848945373
1.65380501343695 2.73222430917514
0.963005792517798 0.953218715110804
1.89752637875021 3.51401784702262
2.95458898731932 5.2210892579755
5.22190317867956 9.06887335426527
0.181377695578564 -1.83201255704512
1.69950290314656 2.63358115999718
1.22825042864872 1.52088682465793
3.06326991599123 5.58356721694606
1.4971191517432 2.24470958644653
2.02302322176129 3.17837641605434
3.87685365267914 6.65230842627061
1.97001485103716 2.82435651559019
3.4453903418999 6.08414868578955
1.17869111185826 1.37843646308225
0.237961223944931 -1.23074295111728
0.869479965828466 0.898745648331112
1.29860882430224 1.73824933826662
3.41888449835888 6.26341715196975
2.28180778641844 3.81171981499681
1.14399127968845 1.51857331387225
0.557306157818291 0.22942356751692
1.23602428692421 1.8189306500128
1.02039979844164 1.39831512318323
4.11292882898903 6.81603564433077
3.81559272228406 6.45377529543683
4.4570084913344 7.64893330023607
4.51885646699214 7.86466129047573
3.55004860368 5.73122103464944
1.15701641248442 1.51678688553281
1.04051515973871 1.28077703277151
1.36923380966572 1.6589101840697
0.966903917129007 0.966907205710716
1.59456870610109 2.4863566942165
1.90851296861153 2.9368895013182
2.62498434705418 4.35498557632534
2.25016846924448 3.41516103221323
3.41746087969107 5.52265738496487
0.222392421336448 -2.03131394857867
1.30662895850448 1.89099647059204
1.72320369292172 2.95664495998573
1.70604786919101 2.42441364756377
2.82528756603052 4.67393204815851
2.10029638806413 3.20361676015401
2.55911485605577 3.9973543598785
2.20566438418295 3.46798221106221
2.12213447410878 3.30732375789071
4.14235483846486 7.14941394514414
3.67731078927283 6.71978419963881
1.86697890474402 2.69734849399668
1.68868557913749 2.48852226163531
1.02114983487178 0.91624296114158
1.90607872443296 2.96779299994696
2.6903369349365 4.29912963540829
1.68679599793627 2.60121276771387
3.40472839993988 5.31326417859923
4.23359945296065 8.10647286102042
2.49279970228633 4.33295359650239
3.26560021134519 5.3038387211091
6.10071777802058 10.7149069330619
0.455552659017558 -0.194954579347171
1.39550250093141 2.86364976172976
2.12945692991497 3.06775940866343
2.48058145350908 3.70228374745028
3.46825884336672 5.43772212872442
2.34367767827782 3.68103618556109
1.93581778107202 3.36015534812002
3.67933162062497 6.31232140625567
3.09709868810508 5.34991180172963
1.5453636797117 2.05556722118194
2.89138637072705 4.45116111945207
2.16416437941503 2.94065697531455
3.5493988288454 5.840967295478
1.99961949227238 3.46633962205398
2.45721634750585 3.8195918466399
3.8123465759189 6.20160421867848
2.7499189169614 4.4072737378277
4.96889763120589 8.17841339925502
0.8926164646264 0.796203423277064
0.647503966789869 0.00579764473713772
1.03160960651682 1.15179384670472
0.855249612161916 0.626943061532898
1.82593157840974 2.59836962722396
1.19340579245561 1.39236547896903
1.50035027300621 2.27778573048711
0.602107627842039 0.375690681334412
1.20797190559028 1.52895557773208
3.71673626916341 5.82604035887601
0.24696603720614 -1.54758199337576
0.518524515346473 -0.455348387679826
0.396658969963989 -0.714634866259309
0.765892779629708 0.105604213684648
4.12614899317617 8.0419316269721
1.29737099064338 1.72164047141345
1.16450387701417 1.57614154227629
6.26528369202824 10.6713102509418
5.01654972965646 8.99585452754915
0.390867332154226 -0.91797376011777
0.637755990238307 0.270172960171556
1.64263821161805 2.25290805343474
2.14811719777479 2.97903044143927
1.9606618520495 2.87079961570746
3.17785052741399 5.02738267190037
0.492799702286326 -0.484568301184941
0.304782111602956 -1.03377615818027
0.502500340529183 -0.374644740542641
0.427538282847961 -0.667554266661313
0.683956977589033 0.101804046457251
0.549008823425344 0.0752529362707456
0.7898568902012 0.413507224512194
4.20854820972019 7.01655383785726
1.8400276006444 2.630179884018
2.90871563701684 4.52567431424989
1.95557021230504 2.96356192950095
0.227600712339209 -1.83022285025131
0.254639965091561 -1.73913024101532
0.943355597140875 1.13332790282753
0.822923724666087 0.744327734377431
0.681112359432689 0.111185338214946
0.806485042597491 0.503215940301272
1.45887811966988 1.57847278231241
0.979307604846899 1.04664041838822
1.54432051622381 2.3447255313593
0.955177802390775 0.905936792960332
2.35740352573761 3.3856004620783
3.53712827588066 5.67662537492598
3.40903281399589 5.33197838596063
5.06640714978989 8.82353520624513
0.441053089322443 -0.722878520314389
0.152915902738956 -1.96747724907049
0.438809395182981 -0.801877023873533
0.434311511443388 -0.717224279998473
0.927440432534082 0.745662452547215
1.59456870610109 2.02140437845672
0.354430734574692 -1.14413315029577
0.279928869233971 -1.28905422799267
0.126671803488429 -2.38724861537157
1.2171652596729 1.62351017401898
0.670633841628424 0.1198288353689
0.770360714575403 0.424401972443666
1.05157034824771 1.10428553384488
0.952821098832316 0.878541932849609
1.87737150868846 2.75399158866003
2.87426158068772 4.85457984388037
3.67385694222877 5.69332056504717
3.5751642255146 6.01441811879589
0.0885366746016572 -2.06574934971664
0.517461756520595 -0.447299892615876
0.76410172410372 0.578057323094256
0.944146765266483 1.37048051119151
0.337668943890527 -1.03524759911345
2.27396276958416 3.57600450714247
1.41617842068341 1.76562246706004
2.03532693668709 3.32902192789203
1.70184380101678 2.35691737391449
0.606112335592939 -0.151605683202954
0.189407558836391 -2.00249622428824
0.0799235442969494 -3.82276775226455
0.819478481140093 0.572767531153452
1.15154647212746 1.14722141999334
0.940186578753227 0.851501444579763
1.856510893059 3.40755082430514
2.25080810350053 3.42384145553876
0.940186578753227 0.681444069794061
1.4737485571478 1.9908444481093
2.34577483684173 3.44599298201267
2.7728121935695 4.52157342435812
0.0449474060539746 -3.25712632693814
0.34966149042682 -1.25534518381036
0.395502500931411 -0.293465087454275
0.912965110018203 0.692098306089351
0.915387772285059 0.630149773674863
1.52064768723944 2.89081144777596
2.03495563439681 3.00605751166202
0.259733333280018 -1.18638951812935
0.321928094887362 -1.08712962784339
0.126671803488429 -2.74750737532175
0.344876427861443 -1.12278289903906
0.610105957633466 0.0616440517649268
0.568637630174276 -0.335070370942858
2.05157034824771 3.10994323014261
1.72089722553855 2.64895563097106
0.465506133046982 -0.28075878672161
0.566583971406301 0.0474406965710573
1.1056101879606 1.45603539065567
0.664886045018106 0.0873074264028805
0.876128341837832 0.669600684324543
0.323145045647744 -1.34709666508607
1.86196373732669 2.63283750000602
1.15701641248442 2.16937280155951
4.06408898274516 6.86764391980018
4.22027117054072 7.27352357237754
2.44357308130096 3.97847136719639
5.35699513000551 9.4318709969655
0.491717816190714 -0.581969353911243
0.595072528365997 -0.0434651700072531
1.5453636797117 2.5693252342622
1.09068194643321 1.69447010721415
1.07704103576383 1.32745714127381
1.45166324195504 1.88614250032031
1.91417694968701 2.74994949527357
3.62720293021126 5.70352692333958
0.346074182219065 -1.4223561022329
0.497119151743202 -0.436922890840285
0.312155356140185 -1.30345150114381
0.567611166210029 -0.210038081038013
1.80474370860107 2.76941921152618
0.799507060234919 0.716558295687708
3.8819206440185 6.82088251518607
3.25671131511126 5.26648218011607
5.98308981371113 10.3450992775462
5.7728121935695 9.81621651985791
0.166539186602931 -2.16062159967623
0.74152387612851 0.31854041870432
0.387381156375979 -1.08612964638082
0.926640046915279 0.831037672818907
0.958314097193076 0.9128089172441
0.592046952197557 -0.101035440665892
2.64944568315416 4.25078649430022
3.13985352816885 5.13659111597514
2.38271977900612 3.88860581323009
2.85230232811158 4.55413375920384
3.37144122842792 4.99635005505713
2.51346942381638 3.97087957520224
3.0062639314704 5.62044555579317
3.14157903374578 5.48268109350218
0.0727064454999368 -4.06787688126637
0.0552366654454794 -4.44242412618271
0.927440432534082 1.36181968250043
0.449993133675657 -0.717329961297356
0.642638211618053 0.34813724829783
1.72826497875371 2.44312280388273
1.36923380966572 1.8877379872824
2.38126000448019 3.94242550346619
0.136396313380249 -2.85733351892604
1.45166324195504 2.01385113155368
1.44664710579567 1.8936028991463
0.442173629216358 -0.31346159176938
0.715809980180778 0.246917286391646
0.444412101412357 -0.563895016157112
0.0727064454999368 -3.63044959398416
5.18949096848813 9.24704257731628
0.244398963502342 -1.40060619661323
0.091396328740898 -3.02992198143598
2.30847344421179 3.68500089951629
2.82012509131341 4.31561703558657
0.996190399051502 0.883421499519093
2.89568711858637 4.38597828263866
2.16721698555403 3.25949640927346
1.44720531630404 2.06996830865329
4.07722136137382 6.76439579557716
2.1963972128035 3.12791853286286
2.15872152442016 3.40680433383969
3.87861360522743 6.89059519666118
0.564527385112364 0.0175314927415478
0.346074182219065 -1.04383950922127
0.638733757162137 -0.0169729644971182
1.59456870610109 2.21823589949559
2.203683566882 3.28117563630096
0.984700863617118 1.70503928006498
5.26761639118709 9.03722232764805
0.61209863065867 0.211115523785221
2.49927403644688 3.69498192045962
3.27647781932268 5.24129023970568
4.88109459473118 8.65867164815842
3.4064517069824 5.91440866578949
0.758715177556661 0.828792041252513
5.36587943206145 9.11711946531595
6.91610621767915 12.21894241809
0.0985207631742796 -2.6558576405743
1.73879063557453 2.60763075049908
3.45485888884747 6.08736989213803
1.17262794376155 1.55869078355659
1.80387225279632 2.53456349436676
0.571712647411377 -0.164717482451859
3.5516068703023 5.44742600628489
1.38796277099417 1.94646138400517
2.23763858164438 3.65056439168664
1.81602499046434 3.69640024782
1.61706830502134 2.82953012224251
1.55056821292059 2.08226115943332
2.26417532723836 3.86636243740849
3.19390479345473 5.2144854818327
2.67206721982968 4.39382629637618
1.69950290314656 2.22806556028551
5.50072004397462 10.0214564466698
2.44161346805968 3.90909072316478
1.98777369766674 3.05472927937501
2.65959703877789 4.76896921244438
6.40795791387844 11.954829368856
2.57809795942334 4.92316178430732
1.39086733215423 2.59023560116065
1.28118175254405 2.18102194684591
1.28867628909098 2.2446119305454
1.32800260929705 2.39264949815556
1.28555829556937 1.61328671672921
1.65815121098938 2.67380342765534
0.37335159647192 -0.429225073924975
0.0301199883763354 -5.10177159622096
0.0405151597387138 -3.21153150905475
0.442173629216358 0.833929059613632
0.146055713679008 0.969391230930366
0.0596239826864185 -3.23886682618697
0.682061188826237 2.21955867781042
0.0828003050525128 -2.99614193216458
2.79117662962016 7.65859020801232
0.296132094010025 -0.857147202451318
0.998477366570126 1.56707650875543
0.267339827390422 -1.04264726215379
0.0390347131840831 -3.54226929881973
0.778368293176769 1.41376177989495
0.206653773894297 -1.53180446517299
0.0360692547075217 -3.50537652391913
0.475391406109793 0.299624962210488
0.436562206191423 0.263312658053792
0.516398214238085 -0.14507110035391
0.386217223242343 -1.02404393448725
0.228899852490833 -1.77361580525477
1.23408474590941 1.71933491771899
0.503574173880501 -0.297415417793192
0.571712647411377 -0.0248595349585268
0.666804522748805 0.143078382949131
0.87280798354622 0.728405141748895
1.62892613923555 2.63335662595738
0.42866936486661 -0.559634811265566
0.737878403460112 0.421496422334735
0.1238812899668 -2.57090566352421
0.537521505803839 -0.0436639220968878
0.467708721323496 -0.516526312166117
0.57580250143568 0.303733147607099
1.15360013089543 1.40690751431173
0.426406313358041 -0.543158854277238
0.361555169008073 -0.699617971061095
0.679212826517207 0.467335657573714
0.476485600353286 -0.552256718950655
1.1508612690555 1.37659022505288
1.08638820802308 1.22818732226016
0.505719445712058 -0.646650657411648
0.645559633556371 0.392476889711218
0.0241460873317025 -4.37215293258062
0.713955616119706 0.511887142498888
0.10984718084707 -2.89778120249457
0.628926139235553 0.0799448296898119
0.772144021404307 0.561992254502164
0.611102638184946 -0.010263376715543
0.605112200342563 -0.101640543394338
0.801254722521186 0.523440936798029
1.13293079396011 1.26485760152582
0.583947590344521 0.256161252959171
1.06980946653275 1.30178807430842
2.98969090066103 5.2349167603811
0.676358829462054 0.502815656437674
0.696219251822897 0.467349605618021
0.594064707828409 -0.256199013596068
2.22564980596905 3.53579387271293
2.74061337118135 4.4732879230328
0.773925126619282 0.340668190793887
0.896709219260284 0.80356108825859
1.41674854321242 2.23549647937765
1.94375123543785 3.06494215117148
0.230197823825248 -1.77020775243622
2.41246712240017 3.58896627420969
1.58293196549379 2.41769624199392
1.7442519482447 2.82137401938267
3.68063771062404 6.11696095252302
1.01513859683792 0.968876541331823
3.23068426216902 4.76096409096874
1.83577060422169 2.34111861884985
1.32557587190251 1.4937609517962
0.37921383550458 -1.04386601479456
0.71951157307965 0.782212983352255
1.28742990020923 1.5873431826145
0.924236222353223 1.07933883340038
2.39347644677433 3.55620643413283
1.95753066245165 3.29846574999117
3.95370531387365 6.78447211019108
0.328002609297047 -0.909300699012473
0.35323990079607 -0.853695968547207
1.0045582819623 1.52215017865826
1.25909764477408 1.89751214498009
2.16008416446563 3.46979699671242
2.58089856834126 3.9625490187999
0.405877499993368 -0.853983498297871
0.691515318601529 0.52690148901508
1.21323242205097 1.57926031955908
1.51586614893945 1.97089279576925
1.60661214333772 2.2691941976686
1.99428181954191 2.88236160602629
1.24439896350234 1.64843414332634
3.23003564125626 5.55150637558812
0.707446507246151 0.17381726000994
1.32496854920741 2.63902762881956
1.50035027300621 1.92187079716863
3.17953120682225 5.15638656901968
3.134144672905 5.14572578245293
0.738790635574533 0.297649497773335
1.32192809488736 1.83088409765337
2.69057268868175 4.2275904188078
3.121610016651 5.3876564468496
0.348466711856762 -0.825877908447058
1.29675167531261 1.88064386263317
1.63530866981956 2.14559635836591
2.18773835230876 3.60888877387454
2.38096787224452 3.84565118923861
1.49765817474252 1.82684507950498
0.940186578753227 1.07187266900758
1.80169130749679 2.56728990747269
2.42668938900712 3.74174432515925
0.490635118173003 -0.55528324331444
0.828933174168137 0.303333403586677
1.01739574729712 1.1201164562832
0.617068305021335 0.121095711847409
2.0899672102081 3.47707799068631
2.05852840356209 3.52918095373181
2.92684018495276 5.04031021358025
1.59809177266479 2.26293503616589
4.24976855377667 7.00577797526654
0.42866936486661 -0.943197441625069
0.254639965091561 -1.53110299909172
1.12597468096175 1.51868100133004
0.736052206961978 0.429059722685019
1.46605709545234 2.24322063348854
1.75059745975397 3.20383740246535
2.73376620578508 4.22986453343957
1.96378626050594 2.97166941955639
1.83577060422169 2.97859094677472
2.4740224952557 3.99981307355437
0.40357838390378 -0.631654150313543
3.19689518037707 6.06742231343847
1.92503794231878 2.99448872111758
0.674453023318478 -0.279400667658317
0.670633841628424 0.188279689984234
2.61110263818495 5.17678911160716
0.9409794861878 0.767332333087673
1.62597080524023 2.73869529722591
1.96651457829494 3.10589748409194
2.74152387612851 4.3754305572856
2.73124741370812 4.46180765762672
1.34367767827782 1.72915955701347
1.32921444896586 1.75881964889458
2.89568711858637 4.60949644085021
3.27081277916051 5.13536941887096
3.01080249609709 4.86534677403156
0.623997213905239 0.29938340043774
2.44608867921974 3.93680030914547
0.920220926021002 0.928983323129052
2.20302268961854 3.14631619211727
2.52488468012591 4.3285568291437
3.12178485698823 5.23120544752135
3.63567603264654 5.91510047501314
3.53922426468611 6.09844484728748
0.386217223242343 -0.905156679231158
0.664886045018106 0.381998554448682
0.859449600691201 1.02815454931751
1.35562058622225 1.82259210958435
1.21388863995671 1.6549189446638
1.27427739068253 1.67633117604629
1.92824037435712 2.85893401993635
0.330425271563902 -1.08244968235364
0.914580670143231 0.863040263336979
0.550048603680002 -0.222274579388837
1.23602428692421 2.61839284619487
1.93063754196634 2.86569896708114
2.10949457298979 3.42377481978959
2.68679599793627 4.25132730227049
2.90099415216889 4.73575278285211
3.08567134090727 5.08535064141864
2.31000871629548 3.84530675731175
0.636777560196811 0.16010465899109
0.964566306505415 1.21591500189535
2.69504470560408 4.19313408840689
2.65428857135698 4.051375738308
2.01739574729712 3.1683614349993
3.60748639045673 6.70977276549676
0.388544151232098 0.15504338740328
0.485209406471934 0.0574621050697215
2.75082356978357 4.44428477364294
1.9672931509209 2.86753719944345
3.38359493526036 5.64547629410013
2.26702368954739 4.37193066082183
0.666804522748805 0.294842354747945
1.23473154934588 1.69803264837692
1.29551224650709 1.97504849718644
1.00531659737576 1.15645492310695
1.8938455105967 2.53921970307577
2.58977359877819 3.81133421833009
2.06508943324702 3.08085125791862
3.03439850172301 5.44214387427645
3.46205784267047 6.09382525411803
0.56246786293407 0.113468799096336
0.822063184801092 0.717281787300441
1.03011998837634 1.27662541237366
0.866144253265209 1.41440580950215
0.521708102605736 -0.307763443043568
0.662003536484984 0.214206593858203
1.47539140610979 1.93947200272644
2.24792751344359 3.8274273837294
1.94058308694341 3.19531216666678
2.87135292034583 4.75829311944443
0.511068710427425 -0.539195195080168
1.47976321260943 2.67258804955308
1.47265228426763 2.2098707781115
1.58445513477927 2.21508285563774
0.617068305021335 0.12947602784427
0.637755990238307 0.465966931211434
1.66007865956049 3.55463794985999
1.1056101879606 1.46047082800011
1.82206318480109 2.83297673324148
2.75263117539625 4.51383517968742
3.56709766022814 6.25243714644398
0.670633841628424 0.342818827150494
1.56401278013423 2.73328029582769
1.87280798354622 2.64074090285518
0.467708721323496 -0.395361178193429
1.08638820802308 0.96184048609755
2.17060121192617 3.48903988859793
2.21487240749629 3.54111015292363
2.2970613662102 3.61860075076876
2.48112668973662 4.27693340204579
3.72883900296885 6.2606139693689
0.994663737490111 0.973050326101407
1.23667022158506 1.71802250138296
1.37569935132834 1.91709423926256
2.83662300899738 5.16723487456024
2.80365430657023 4.57084599305917
0.39896913065119 -1.06132927941105
1.55004860368 2.47776822846511
1.03755274588285 1.20247009786765
1.8577710722402 2.70390716510732
2.14433555723236 3.84251338706229
2.89813894476644 4.86897340220004
1.48520940647193 2.5400712301303
0.539616923806032 -0.463142936661792
1.05523666544548 1.1016228361921
1.14399127968845 1.65543732875022
1.44273357296136 2.27006335312851
2.01814734671026 3.50905899027087
1.58850907503969 2.5398167367291
2.53437266124884 4.20945145459913
2.36155516900807 3.86950459393348
3.13501110440116 5.2160713433837
2.87156087638812 4.79059773736212
0.761410964776835 0.56285411137537
0.561436998266494 -0.335623884689845
2.21323242205097 3.57133633421317
2.5078615322836 3.95331913946598
1.84934901072223 2.78980948533582
3.03253983740913 5.68154987411531
0.542754355359792 -0.281321141211266
0.750597459753973 0.367134057093547
0.904047045402805 0.665736202874243
1.68348326389544 2.54854935761197
1.87778565970061 2.79882735481664
2.11125675110174 3.23471994085784
0.742433806805719 0.380301947515732
2.38155207757378 3.5970743736968
3.20285742298901 5.63450440578404
2.98585394350338 5.09176790152367
3.70383058213964 6.05776848607642
0.532269606880967 -0.351446935774297
0.439931678429688 -0.160169014255096
2.55523629370299 3.9846659443245
6.09367106440207 11.0497497215511
0.713955616119706 0.40319079079778
0.623997213905239 0.326364304476409
1.38505235031601 1.81804356957832
2.52409119122101 4.13260861220412
2.49738868841673 3.98609075668233
0.427538282847961 -0.363255513446079
2.21945447363757 3.84299276279836
0.994663737490111 1.15645492310695
1.89220654985141 2.9306390173475
1.91538777228506 2.75636161885894
1.40874625226272 1.93622850881344
3.0425482963829 5.01941845001193
3.47894450737179 5.98012401032693
5.4951972439549 9.88813673780175
0.782797817813625 0.227722856638699
0.53121692894963 -0.225179509289231
0.988540884624936 1.14121224046387
1.14948988583352 1.44022010757516
2.3097017925541 3.66308274190723
1.98930766383028 3.36591376383991
2.9350220308914 5.1966876709575
3.29349590090859 5.70637177256688
3.29489213257496 5.75644747334166
5.85674726051719 10.3557425664755
0.489551607013633 -0.250116201118577
1.0368111909753 1.53298558913184
1.21257590552502 1.56060098906895
0.840877494654779 1.11041444914924
2.43262118314119 3.62567764656056
2.41475212789212 3.6466361930039
4.84511947078028 8.88500115232162
4.54881378117171 7.95497406428162
1.54640608946867 2.23465814115809
2.53042691613028 4.24287022295119
2.85545990223457 4.65324638400202
4.1339713241465 6.80083737684757
5.49512976207824 9.89576971727632
4.55523629370299 8.1492583272518
4.34644827661787 7.67298965927903
0.473200524836982 -0.549269452396952
0.506790886564044 -0.353761502589843
2.01852299963281 3.93100876352336
2.81580887256402 4.94118345122284
4.80136388115181 8.45100755009838
0.554200246950469 -0.477722260020788
0.40817295798103 -0.267681616698823
1.55368194443335 2.29240080683928
2.50946601256859 4.05100699290871
1.49225886065267 1.99311002749118
3.72711624468482 6.61079019714687
0.675406241087472 0.285296564960777
0.356809457357423 -0.718892305332362
1.29922734308594 1.78677558962488
1.25846167604397 1.83388939189642
1.79819492277213 2.82154747822491
2.29178755844622 3.54556517558575
1.40357838390378 2.49780897405619
2.79994417432428 4.79142246664497
0.380383430251159 -1.28835931748446
0.411609311429961 -0.800667242472435
1.06763290835141 1.1059051370727
1.29489213257496 1.93732363105481
1.51266962981592 2.77691978558798
4.09709868810508 6.90757212454894
3.93392715723509 7.32917162764096
0.755112940876466 0.530186851185332
0.947307106159811 0.708150974140555
1.60060299182084 2.04498907410812
1.97001485103716 3.27541968234986
2.43487451439332 3.92343448026385
0.792495162879546 0.48340702033406
0.848504094129479 0.938787252653293
2.4009874911855 4.01570093054918
2.31766066507559 3.54189751226176
3.1238812899668 4.97920041413751
4.1239685752644 7.10862463469138
0.671589585314182 0.0941058027743743
0.831501009389307 0.750240195761483
0.793373516051815 0.517367450766381
0.369822784991674 -0.892691134483159
0.706514232550777 0.322863708985666
2.46467929471646 5.86700453927708
1.57120059947667 2.73808435631386
0.41845756024255 -0.784832350745141
0.512136187383925 -0.232886718864934
1.16450387701417 1.47674025407544
0.600101097559077 -0.181998360407269
1.85524961216192 2.75928587873085
1.36155516900807 2.22860500778185
0.449993133675657 -0.490645187393375
1.04051515973871 1.30070300970963
1.8556701616594 2.80790555925839
0.346074182219065 -1.15478839238918
0.491717816190714 -0.249428329068843
0.776592668286917 0.795736940239052
1.47812533726883 2.29254251577455
1.54275435535979 2.10249573090916
2.18673590058976 3.36461131184176
2.21060456150493 3.54549085661284
1.01287790944785 1.20202801172381
0.536472654401125 0.531338131636565
3.37496608826763 5.66478984506232
0.234084745909408 -1.94716416471399
0.668720452699565 0.194101290302136
0.898343075653358 1.51015785629726
1.48303339543966 2.87978433253162
2.25623357515185 3.74555163261416
0.326789750847397 -0.899294047229515
0.532269606880967 -0.169105061210428
0.578862301184738 0.283908665453248
3.15684579039909 5.23725396555722
2.05998899092135 3.0124492048382
1.49550087334482 1.95989745384044
0.545884978738465 -0.0269455806485468
1.07125868316982 1.21887016977981
1.11547721741994 1.48437454638098
0.655255201236282 0.239074075664723
0.469907951994628 -0.358830387954891
0.500350273006215 -0.332479993494968
1.0338411538154 1.35765688703544
0.838326309125447 0.877968425607634
0.317050000498898 -0.584049209631881
0.918611673159345 0.603219869257057
1.04051515973871 1.20217957942225
0.465506133046982 -0.483078339625942
0.854408145214241 0.357213475560464
0.63971086186653 0.181301167400486
0.520647687239443 -0.405531866609154
0.378043291796642 -1.28389162527859
0.296132094010025 -1.37631876968692
0.528054278707801 -0.163032391610185
0.0316096065168218 -4.61913023822664
0.288676289090978 -1.37356796795742
0.323145045647744 -1.31642017993277
0.380383430251159 -0.805824262119404
0.385052350316005 -0.513731349811873
0.912156651022046 0.792934870066979
0.704647873893478 0.281503066797309
0.623997213905239 0.142612619484733
1.43036432692672 2.14651129324118
0.304782111602956 -1.33054884643983
0.267339827390422 -1.49615834259731
1.10136071495924 1.32095971238469
0.709309251263341 0.257077290408889
0.2314946284437 -1.99069659823392
0.315827895350944 -1.30517790860234
0.740613371181351 0.506509243732381
0.663925848616013 0.461782935734879
1.18740427912425 1.48566452899061
0.687741097898592 0.793464381630235
0.479763212609432 -0.515549641701807
0.658151210989378 0.21242126523997
1.30908774911394 1.63267840905504
1.70090789761653 2.63738205414026
0.697158200792512 0.392447507493642
0.869479965828466 0.883962365967371
0.549008823425344 -0.0611364616687576
0.574781124372921 0.0913390101625694
0.851037360875001 0.702904482065664
1.1820485605248 1.5734442608403
0.259733333280018 -1.89789498513732
1.84638963524169 3.23888122696996
1.07342978221145 1.83330642113341
1.20335316609253 1.67793520308991
2.09211035748148 4.01629144803643
0.501425707301924 -0.309321769855556
2.1151259830808 3.40744784128457
1.47539140610979 2.32173395607104
1.11758282962667 1.21190174668287
1.08567134090727 1.2611326060355
1.86906342329897 2.97208542776157
1.4247066920648 1.99339418570098
1.93263214347428 2.93324345150852
1.6919864027007 2.52810080575831
0.736052206961978 0.408547108267278
2.09958640033283 3.15845895683651
0.81082920438901 0.483175959123407
0.982391935344786 1.27418968905826
2.17532583148725 3.78594819886816
1.88274622060234 2.76552983082128
2.3701171825115 3.93392126913666
0.74788137164539 0.417147555145866
1.20203080574249 1.32668532307068
3.18640159516806 5.20288639400955
1.54744774658316 2.33296986303317
0.668720452699565 0.350441914763305
1.52382659790695 2.37408459540419
2.10171531617545 3.31215454717797
1.59103701513084 2.40793073777357
2.46081443772226 4.06488117928858
0.983161988760928 0.956299637049751
4.12919605259756 7.49162455371873
0.416178420683413 -0.627479834373886
0.0256418832571836 -5.14871499047201
4.97103416627373 9.75014975189266
1.44832108978648 1.87238801187959
1.32253669858375 1.77944675711048
3.02096236231731 4.62082191490441
3.08028345325251 4.92361769621609
1.34487642786144 1.8216377231359
2.59985008493715 4.26944145036835
1.7079124187764 2.46798729402385
0.91700062325336 0.707241793148815
0.990840000714524 1.17607205865734
0.255914993933623 -1.95478780809679
0.808224277336028 0.587751699658208
2.23570121111033 3.416164420649
2.06144810107444 3.21019951615736
2.53856959523671 3.98081313895958
1.25591499393362 1.59817988515776
1.38155207757378 1.89759883940268
1.05816302555814 1.24565325284842
0.895891596659261 0.699262913375621
3.39521323876686 5.30963420870326
2.52673445879974 3.87200161335564
1.40702568552225 1.91897718377447
0.809093109064117 0.488628779704165
0.9769900219535 1.07209357881131
2.95026365144118 4.50182772462099
2.10242425724175 2.98600993017242
0.554200246950469 -0.25413342144739
1.50946601256859 2.42985891040699
0.811696469242833 0.579593709892773
0.393186778057184 -0.86498450529655
1.59154207203811 2.14096923864742
1.35740352573761 1.79284350734628
0.397814512709698 -0.774965334765306
1.4252734550031 1.94500678318253
0.895073510421923 0.866280897701319
0.697158200792512 0.1393714026219
1.80169130749679 2.73364564965885
4.44971459423259 7.63210330700807
0.865309118630665 0.755618443030457
3.15667514813253 5.2163779241249
0.432057299983378 -0.33757199479451
1.31766066507559 1.74438768894035
0.991605559257768 0.768195942317383
2.18840626669147 3.24203165881998
0.755112940876466 0.78306213003877
2.79447070603617 4.33114040365888
1.65959703877789 2.94941133944347
1.30601360552399 1.64916596649061
2.84087749465478 4.79776513579773
1.01438542791406 1.09336112922366
2.16144551869818 3.43531890563007
2.66248435470003 5.0446247299584
0.653321293385183 -0.0766845696232654
1.79161627461545 2.46306470678911
2.26733982739042 3.72441803771067
1.34127718680737 1.66444911829072
0.966903917129007 1.12613666132532
3.47141798072088 5.53277299088122
2.14777382158826 3.12828908871174
1.46109084255899 2.31252548966102
1.33223960218352 1.74881264520807
0.189407558836391 -2.19833588876426
0.819478481140093 0.902755753971174
1.02713612993751 1.16577726683825
0.924236222353223 0.766587231787862
4.52779041130132 7.62753719192549
1.78279781781363 2.84318413259099
0.773034848873728 0.684196026393828
2.68324634870632 4.29326191672574
0.556271596970164 0.237124317160556
2.23084637184286 3.52048357235254
0.871976698567364 1.10264016426666
1.54796829323895 2.03184069767783
0.668720452699565 0.388180739296082
1.12108536846985 1.4872388453373
0.338872694515964 -1.19881905356434
1.49550087334482 2.09225997975064
1.07125868316982 1.18576842660001
1.46330017689717 1.84078418335091
1.06181264814925 1.28128423708445
0.776592668286917 0.454807154073203
0.766787474257384 0.258097563534773
1.98930766383028 3.08093729245729
1.55833997731139 2.64102534913578
2.31154235632604 3.4745560479311
1.09068194643321 1.33740886793727
0.736052206961978 0.230421116135888
3.26955085470578 5.73824536447053
2.59909678492479 3.9764519017128
1.52699851939183 2.29417018592856
1.93303073307231 2.63604562859918
1.57478112437292 2.21395999518751
0.705581355026588 0.0825696467178308
0.807354922057604 0.470056459174424
3.3033954232527 5.69543757805445
2.09389388477116 3.0728552288996
1.11688130029562 1.26949186238467
0.661041419049601 0.516585822993911
2.8487153696722 4.73366974960996
3.77392512661928 6.36707939034843
4.78324002319361 8.09071764565628
1.89466429327526 2.91848308490746
1.57529190329165 2.29784657772749
1.67397617815106 2.40119619946125
1.10136071495924 1.26373970696458
0.478671502348569 -0.378951526564338
2.34906422482488 3.57725566535956
2.33706669172528 3.86006637233271
3.96690391712901 6.40846175242492
2.51426877467674 3.93833029244908
2.07956354553254 2.96457515888368
3.03551255200299 4.95322883048383
0.972343657097135 1.06160863632177
1.36805513718113 2.08459082545212
1.39028688755139 1.6250505139794
0.862800810190839 0.980670636767555
0.615082489097492 0.0986933590363882
3.7081453181297 5.98399652833797
2.66704415318551 4.47924015649376
2.12980469297339 3.07433039079906
2.84808145020061 4.77966464659042
2.09709868810508 3.38780986653289
2.24952855127396 3.55976231471961
1.43993167842969 1.78253158871009
1.78589041286901 2.96500988792592
1.69762744621571 2.60731300747818
1.0574319918253 1.44187257702299
1.88357132502339 3.03885717646643
1.06835879266403 1.32531937819181
1.98930766383028 2.99028841748278
0.712098865489042 0.426680123418484
1.13084747945962 1.34269337689528
1.32131923434197 1.75166728957144
0.618060188897387 -0.0388304248972616
4.14931837123534 7.14297473629553
4.01805341819427 6.95250624586671
2.85082642512773 4.69253905884237
2.3379699757207 3.72150050239935
2.99447279115393 5.06179046807239
1.70418090672938 2.60505382890789
1.0083458794145 0.922444923825412
1.41731844053008 2.06381505124164
0.352048083263698 -1.34964996345947
4.55342272333106 8.81393914008291
5.72078180531841 10.4522196254708
3.06345197101587 4.85394827431249
4.56072785128304 7.9790771846538
1.20797190559028 1.92046547046539
1.47867150234857 1.88796074579055
1.65622118389098 3.00382761603233
0.932233443722982 0.946472641325657
1.62004191316625 2.46835931818964
1.21191909010694 1.94292348798193
0.846812775013276 0.507797112506239
0.91700062325336 0.864447020827731
0.967682279727272 0.889326940131962
0.438809395182981 -0.674842236263146
0.41046476948902 -0.872317341683963
0.835770604221691 0.604733932641571
2.85040446108819 4.67623683620079
3.33239069345882 5.77811468675294
2.45221951535344 4.18610817568544
3.19207427871007 5.59027269372238
3.64409966206302 6.01687288893254
2.02039979844164 3.15528078355931
1.53856959523671 2.19740699112273
0.908107546368901 0.876456631468949
2.9793076048469 4.60122812798339
0.864473500280696 0.766981078519081
1.47757896534756 2.64321041643291
1.19207427871007 1.61814499631139
0.963786260505937 0.866555910488498
3.69386920236876 6.45961670409357
2.73033039791949 3.93070698862934
2.25048832182109 3.35590612394577
2.65211128321538 4.25261293260731
2.02974734339405 3.12268088111295
2.62424406052076 3.99054270171604
1.67826212134877 2.48562263846581
1.96456630650542 3.13220883092364
2.03903471318408 3.30454661660615
1.65718652018721 2.34205328407633
0.972343657097135 0.972805528633871
0.867813073625828 0.337905451483259
1.34427717757624 1.85405924123896
1.09353735566002 1.14481566358394
0.542754355359792 -0.181196432814387
0.161105300552302 -2.29649935071435
4.60398621881136 7.73627364433553
4.59046861468713 8.05468104399842
4.29737099064338 7.50538176848231
3.17009408377956 5.09323134615333
2.1594030053213 3.84748755348085
3.16569148986258 5.13238491143951
2.73078897867379 4.39549845410475
1.89956725480266 2.7413179330876
2.19905105588964 3.17870300257036
2.60486205815886 4.01952125716558
2.45860129053329 3.77466774032552
0.852723737502888 0.389237572011593
2.51053467561071 4.09539132336177
3.11495033383959 5.08026041530827
2.02750944991395 3.135732946683
0.866978904744023 0.772401825296656
1.13778019362151 1.40275204098994
0.518524515346473 -0.370182520120033
0.56555604472164 -0.308623001401118
0.492799702286326 -0.467615945409977
3.86562235077394 6.64482140140205
3.77980938097046 6.69948056042348
3.39521323876686 5.88639712747989
3.23068426216902 5.78180069492727
3.41817286462428 5.27567507995932
3.89803686849082 6.4396128845563
2.4594316186373 4.48353489278287
3.1160039086485 5.37493506929645
1.61209863065867 2.88074117683491
3.01042482723606 4.99684537467645
1.23084637184286 1.65620843753938
2.65597974885721 4.76103094417799
1.74334316393692 2.58727793750531
2.8841898438071 4.84335582870151
3.14450766520046 5.23162238859279
2.2970613662102 4.02436603261598
1.9129651100182 3.1599054542483
2.29303018991055 3.42859116122868
2.51480142930376 4.03750851385714
1.73101821440016 2.6026662368391
1.89548261152799 2.65941416385624
1.49550087334482 2.49328240494473
1.16586106906241 1.4827649005782
0.782797817813625 0.581325024750857
1.57580250143568 2.55096259594093
1.01287790944785 0.796383867324981
0.643612676390589 0.241196600800211
1.074152756439 1.00718146206103
5.94075652501474 10.1771059790774
3.51240293325524 5.99693933533598
3.72849461584785 6.45798057050213
3.11968537317232 5.20990863976975
2.42979956080446 3.64039660661592
2.69715820079251 4.50474744609939
4.06053633017834 7.03527464844199
2.63775599023831 4.23387500186328
1.96183429830735 2.91664035771595
1.98777369766674 2.97907691078463
2.38446956095608 3.63970415748949
3.42442322707894 5.34834758979981
2.71325961463919 4.28566071688262
2.08351859983503 3.17079180745943
2.40271526988409 3.60267536437055
4.44154343261993 7.14287884855139
1.0899672102081 1.42128883038643
1.94533270453663 2.84155628730491
1.63971086186653 2.3485651576301
2.25623357515185 3.48374420557722
1.56452738511236 2.4092116214635
1.37979875140186 2.00040932550303
1.13708841943377 1.29226531745712
2.59834309137301 4.19825490767981
1.25718889692226 1.5883054726068
1.07920345691445 1.20350250126925
3.23376123541565 5.72267465171845
6.46388646306302 12.0956434061674
3.1505185454428 5.45847191974217
3.41902678299244 5.84188245162107
3.17414612634749 5.37752767166641
2.69127971885562 4.6823618260129
3.12370670352732 5.09526811614133
2.41731844053008 3.97515190951992
2.59758900387041 4.045857987658
2.03569814344094 3.20115024741014
1.84469583400117 2.56579681023406
1.93103668294022 2.84959405102022
3.15000430731905 4.89057715621308
1.98623809875552 2.98749815611478
2.29675167531261 3.73836348991737
2.28118175254405 3.62571982758836
2.28961037461463 3.52314729013998
3.10295573451462 5.37659931513454
1.8370490225959 2.93932347225161
1.62892613923555 2.22059513399718
0.555236293702994 -0.221684175479622
1.07631950784637 0.921590010996592
1.14880370506392 1.77421737892421
4.11319266422538 6.94026211003255
3.74049951764849 6.28387770861656
4.0111800661178 6.99276116088678
4.32974430889921 7.21033637057483
2.86822997726719 4.7163893472551
2.56581309506368 4.22888502598362
2.9798864193144 5.39808660019783
3.00171104393358 4.66021105167139
2.95811827838845 5.14324513883419
2.27238863408605 3.68014084117
2.67373769645106 3.95763523464091
2.39810325383763 3.58462324964988
1.60361069626161 2.31599152646661
2.13223669000595 3.4753035572833
2.4232888098466 3.82825305337282
1.87529896840833 3.1138349166289
1.34906422482488 1.4915423759573
2.83832630912545 4.40913114571809
1.52382659790695 2.37995003739613
1.5516068703023 2.3021540343272
1.21323242205097 1.5964910104382
1.14605571367901 1.14686150162444
0.923434056616188 0.978411522714287
2.50330579046593 3.85357808204197
0.819478481140093 0.380201939686528
1.17195268278929 1.68701361541023
0.734223695892251 0.620234290488421
0.623997213905239 -0.222959000527266
0.507861532283599 -0.357353553609702
3.46122902512132 6.26166944553817
4.6641659576356 8.57359085277379
5.12545161791624 8.89562352366818
3.32557587190251 5.8923292767852
3.70067382687035 6.67615437020349
4.3168209346262 7.10293061254504
3.57644049509614 6.30457627921938
3.27569233716636 5.13144446662797
2.37511277069782 3.44237646393374
2.38096787224452 4.2087240370542
4.3123851639365 7.52806328995844
2.02339760739746 3.06623837002765
2.52673445879974 4.10036300176968
1.81299638977609 2.9906044713579
1.25208652187474 1.74385088699016
2.06763290835141 3.05402127045727
1.88026807219876 2.7579409041569
1.81947848114009 2.80368813987502
2.36805513718113 3.44691061750046
1.83363738626554 2.89025558665714
0.753308444029718 0.232141909813386
1.14948988583352 1.48988178082642
1.88068139265449 2.81699198961472
0.630893003944954 0.147259148171002
1.2171652596729 1.35233763317972
1.06254146606871 1.13414595418047
0.941771958078579 0.833080473533467
1.09282403300476 1.36381978495786
0.710239722137832 0.873870312641004
0.477578965347557 -0.658341053048237
0.493880777676657 -0.133977415253608
2.82012509131341 4.86271835091152
3.06799589616082 5.40526984687119
2.39173756142011 3.63667769098667
1.40874625226272 1.84926828769824
1.90160524785366 2.60214362243488
1.71163430420958 2.20921203465865
1.82249351889553 2.56546021592677
2.62078435852489 5.4528182461022
1.05303799338027 1.30240783809175
1.62843400379128 2.43104419807325
0.940186578753227 0.876610682981643
0.970014851037162 0.88706863639013
1.54223192368981 2.80140848742306
0.794251334783424 0.491087960861016
0.589015017545629 -0.13737946858495
0.525941986908956 -0.428664747288044
0.277419833747854 -1.69550543167374
2.94750439778964 4.76144764008987
2.30169876988457 4.04327696713777
2.89507351042192 4.71335738379661
2.03160960651682 3.22888888260421
1.62990990677513 2.0898645368515
2.17667288577829 3.18902347752011
2.15154647212746 3.45261881911217
2.25304459277274 3.43632396392503
2.58064419206609 3.99835137988999
1.59406470782841 2.37006651435677
0.992370711776837 1.09854627864581
1.66200353648498 2.72572367980368
1.19207427871007 1.6602047596665
1.447763310912 1.91440077910067
1.57682315591114 2.42785249489291
1.12318281740855 1.17810958969832
0.632857190825468 0.0880106301468134
0.973119091160892 1.40378185897465
0.686795997936271 0.0663803401152535
3.09958640033283 5.16620142079561
3.47771557772784 5.62990559062285
2.3097017925541 3.67171569215457
3.1158283662694 5.43597476772402
3.85609058860129 6.55323751732421
1.90038279752697 3.09781722144743
1.99961949227238 3.10695582317168
1.19407108877401 1.51492964202084
1.38796277099417 2.04941848819969
2.05230435744232 3.09885693083866
1.53069030180712 1.8284712744043
1.78456582666344 2.68124565403092
1.0913963287409 1.31354351402337
0.845966371327579 0.710006915076632
0.667762805773669 0.279641624414976
1.27301849440642 1.53190564727203
0.613093936004038 0.00785928805055038
0.985469685932615 0.844623798901398
0.480854097380418 -0.568313184622169
5.54640608946867 9.91344710455722
4.19706113137983 7.51846323440009
3.26544196036704 5.44034031871471
2.34397745906661 3.85586540683089
1.90160524785366 2.94884389220823
2.04199408866463 3.43875485865663
2.16450387701417 3.44323834121691
1.24375648073025 1.40194407632526
1.90770201016359 2.71935712282722
1.23860629216086 1.695081680557
0.879441075878667 0.706757449922546
0.83747491043394 0.737536288129775
0.878613605227426 1.74682213661316
0.303549565572508 -0.904190950390431
0.492799702286326 -0.519082571396862
3.9985725782541 6.83914075577898
4.27380543330166 7.50140126483891
4.38425095423683 8.17116228021071
3.24407775788131 5.26998389114442
3.1124889963461 5.32641633067801
2.65235336645126 4.16194366598329
2.33223960218352 3.62042298353722
2.21618305490952 4.40356281839773
2.25718889692226 3.3872103738707
1.40185163918431 1.84060427288864
1.24439896350234 1.65908574471456
1.4737485571478 2.09078795686636
1.18807234815257 1.64342030518691
0.773925126619282 0.621789095692292
0.763205361825187 0.409825025853037
0.352048083263698 -1.11378229142039
0.610105957633466 0.0141602757603966
2.03977512635963 3.63709430527813
1.96884903679927 3.15171193569766
1.17330288882223 1.46273708295595
1.02114983487178 1.23377729308565
0.905672617451847 0.832861257013131
0.852723737502888 1.18309284538047
1.11477466321034 1.48944687405739
1.15974362509408 1.44258281751441
0.621031755428678 0.0370469324341486
0.545884978738465 -0.462053411557717
3.10206983025535 5.11136572332971
2.9870061025218 4.88504871179119
1.73285079011928 2.72693275069449
1.22239242133645 1.62486138313341
1.84257578212681 2.99157888875765
1.44329329946339 1.98366917004915
0.803872252796321 0.854021456764144
0.411609311429961 -0.945711734552926
0.951247821641627 0.778837615381963
1.9500667368103 3.25447882331037
1.70744650724615 2.08540479049028
0.541709302767272 -0.191750026361509
1.25144745429358 1.39675357133667
1.70651423255078 2.5976203324935
2.51453512657279 3.85440758970173
2.45444246654962 3.9914681604997
2.02750944991395 2.94356763432448
1.39202752123234 1.92588404816726
2.15565087046019 3.04852258266667
0.990840000714524 0.913556440909018
1.5380456456973 2.13315683703981
1.74878730262705 2.93666808471978
0.652353366451265 0.210972528122474
0.0610834618608518 -2.30807974871773
2.856510893059 4.50349907689969
1.8577710722402 3.33773252501088
2.46798380856637 3.77544623446285
1.29860882430224 1.85402590204784
1.24888834933717 1.55808404771641
0.863637397654635 0.526571313794925
0.828933174168137 0.666015763922079
2.66488604501811 4.1531774939509
2.50008128912534 4.09395251351462
2.11372018999428 3.26331583796029
2.79556706222609 4.23729848556931
3.02620240714207 4.89867211392984
1.40415350651091 1.94433175414206
1.08710471910853 1.38384096771345
1.08710471910853 1.21692746221701
0.632857190825468 -0.0471199573897343
0.861126178498585 0.767472055752036
0.574781124372921 -0.127507971208214
0.807354922057604 0.905366353479529
2.5650418065979 4.26882944966458
2.40444098186125 3.62266437290932
1.77925528677427 2.63258253144327
0.662965012722429 0.229664796344359
1.82678981462832 2.57652441708565
1.12318281740855 1.3800766114467
1.35977735604017 1.678268648916
0.734223695892251 0.333952212800036
2.79731950099716 4.30782609771299
1.86572674637736 3.02477077466912
0.660078659560492 0.144697196471288
0.468808755719825 -0.578344004162238
0.85356618718574 1.1446005259141
1.14605571367901 1.26946786481807
0.564527385112364 -0.0725130961973372
1.50411079097461 2.2649555683486
0.923434056616188 0.854136140701735
1.00607451440968 1.16530157908273
0.493880777676657 -0.289138660829168
0.129456929914966 -2.87997448192012
2.06944693479548 3.78389059380723
0.988540884624936 1.07333356191567
0.782797817813625 0.817481059383511
0.284933887405161 -1.27324469756904
0.407025685522249 -0.731689825165256
0.64944568315416 0.0144657740623683
0.803000270273015 1.08591967311471
0.475391406109793 -0.428627976701591
0.420733104942847 -0.783127845134939
1.62152642199992 2.12658311758185
0.628926139235553 -0.185121009034697
0.434311511443388 -0.62976563476977
0.638733757162137 -0.197355303628891
1.05010120856791 1.212301286246
0.640687305247892 0.244240235132429
0.502500340529183 -0.328002877130618
0.288676289090978 -1.14750408417971
3.04199408866463 4.86396103656186
0.329214448965855 -1.02702744785611
2.63138430142659 3.94027158387788
0.970014851037162 0.850361010052627
0.239251072078135 -1.54668031775128
1.74197891320558 2.69120059647795
1.88109459473118 2.79161348953559
1.98930766383028 2.97448143695419
1.46605709545234 2.05953878795841
1.02862883057858 1.12433987048675
2.65065793012985 4.15126315081536
1.05523666544548 1.16549932376417
0.629909906775131 0.177338835957998
0.590026370577504 -0.373545066631648
0.90323357200043 0.66067753692454
2.6477468243009 3.86886445651002
0.620041913166253 -0.136165672888816
0.481944157908959 -0.409727039428118
0.878613605227426 0.688608807025847
0.444412101412357 -0.690937544445936
1.24568307132267 1.8024714835587
0.759614333111406 0.374491242967417
0.879441075878667 0.730824080486698
1.8573511348072 2.57389046950428
1.61359133129974 2.41814941306154
1.21847382669312 1.65804733653089
0.78897639274275 0.540914246926684
1.20269213742535 1.49525065002414
0.821202131334238 1.03868978704085
0.281181752544053 -1.30187770735125
2.20599425614983 3.15387315355029
0.417318440530082 -0.729042376703632
1.24632469687956 1.91673123057365
0.467708721323496 -0.687540506213058
2.30478211160296 3.32659626519116
2.68962944246255 4.14437445143053
2.67230597780141 4.25855730751863
1.89915931049317 2.85358664183111
1.41902678299244 1.71096295250274
1.92222997110391 2.70412098395001
0.71951157307965 0.720682222058941
1.79073685060719 2.36055170299466
0.170601211926166 -2.36317076375403
2.49765817474252 3.79778269949507
2.14880370506392 3.11540898005955
1.94770166244311 2.90185963341797
1.64166308820081 2.98973581404708
1.26923520104717 1.66130207705223
3.50759394533284 6.15045095015542
0.621031755428678 -0.0174218155344067
2.32101470768313 3.43202677731602
1.53752150580384 1.99659557161595
1.88851206629366 2.77814060285929
0.608110528489782 0.260546498739959
2.1837243593436 3.70794672890947
0.725966595216949 0.0531146666270457
0.519586491869132 -0.315821975902678
1.75421097458207 2.46807820339894
0.573759023699005 -0.38166237327108
1.69339873276052 2.61312650567337
0.402427450423602 -1.3216525204888
0.206653773894297 -1.94755461914889
1.38796277099417 2.16670633979013
1.02114983487178 1.13734632124214
0.804743708601066 0.52983071372419
1.03755274588285 1.3827025231416
0.0256418832571836 -5.66262865300151
2.40069932679007 3.85649491751477
1.36510423608914 1.98911661442095
1.16653918660293 1.77332070012881
1.27992886923397 1.35840479583525
1.10490281111834 1.27102887461531
3.34727094300183 7.02585844373078
1.04420964329646 1.26843759289958
2.38999657765185 4.2884601072842
1.13015237222339 1.47209051238494
2.57835278500749 4.43817528070976
0.644586483407575 0.103170626963501
0.560405396477177 -0.305281161633944
3.26052755022322 6.11994721329112
0.522767739113812 -0.157255753476436
0.613093936004038 -0.00737244309531044
1.03309768817623 1.32464201560801
0.970014851037162 0.90995093465621
0.978535490811403 1.35069020037317
0.98007930587674 1.12070852343749
0.691515318601529 0.547894647569033
0.356809457357423 -1.18206216924539
0.438809395182981 -0.845010014074341
1.22954898412873 1.73675490091421
0.515333887342975 -0.0164478559621259
0.298608824302237 -1.25834060679984
1.12667180348843 1.92898838737588
0.564527385112364 0.0354798211525351
1.37921383550458 1.924667191629
1.06254146606871 1.76408090679906
0.822063184801092 0.865114154893649
0.962224902084179 0.859686068366568
2.14088907914588 3.70749805026858
2.17026314630285 3.6554484240112
1.04789469010431 1.27748480045168
0.905672617451847 1.76419445208445
1.22889985249083 2.057452839523
1.21257590552502 2.03812216102686
1.55627159697016 2.34959843287273
1.25463996509156 1.56125513261202
0.594064707828409 0.17471020590625
2.57886230118474 4.01603917913744
0.8926164646264 1.11312413299493
0.42866936486661 -0.686285807616606
3.08746284125034 5.31876349437712
3.16653918660293 5.94817794434481
1.75466202821741 2.64709740311428
0.528054278707801 -0.25457237599759
2.46330017689717 4.21564032559837
2.1505185454428 3.48259109969465
1.09638712456864 1.37069616518036
2.71743059581877 4.4701512260298
1.32375313629569 1.89044176438975
1.83832630912545 3.04712110517522
1.13223669000595 1.20094422294658
0.939393235295848 1.24179333854696
1.96027082479656 3.52479462810337
0.41275294608429 -0.752805126819877
2.52064768723944 4.2634090563152
2.40989215783598 3.98490833175211
1.66152255797048 2.78910171279685
1.92343405661619 2.67203141533305
2.78169171100418 4.38647010825396
1.44441210141236 1.91710445155062
1.756014343618 2.24810579499057
1.91053837262366 3.79568232224229
2.0140086959519 3.73912222432406
0.572736198387897 -0.202738293681449
0.978535490811403 1.61021860546895
0.584962500721156 -0.0153153778091981
2.87737150868846 5.08885685559706
2.39173756142011 4.3973682528443
1.02039979844164 1.10588124470563
1.67254469626657 2.81983175147579
2.04531614600254 3.30160864503504
3.90425034210446 7.51877911190842
2.27836123348167 3.64538229066167
3.29116584111668 5.43519366979623
3.09905368014428 5.00297445390216
1.46053797991919 2.07232706433993
0.761410964776835 0.501762822049377
0.734223695892251 0.670872079864136
2.11968537317232 3.13176447916105
0.779255286774269 0.646761035773465
0.533321517274553 -0.158682946734342
2.19340579245561 3.62747263427933
1.25272530649483 1.8949598746401
1.72458580547279 2.73869313037203
3.55108763508313 7.54915325166333
3.33631352280142 5.33924727135669
1.26923520104717 1.78846244341815
0.425273455003099 -0.453465725229219
1.87529896840833 2.96647798244294
2.84490766794046 5.18544356825549
0.491717816190714 -0.378149289969015
0.456661997819536 -0.337328337122698
0.699971386684004 0.334743727617292
0.0523043574423216 -4.50497510118772
0.257188896922257 -0.430049733941171
0.607111777988912 -0.0253746304746608
1.84638963524169 3.51635931326119
0.676358829462054 0.343852426077702
1.40357838390378 1.65334888051562
0.307244049130249 -1.24481469767066
0.299845596809089 -0.820033059098897
0.758715177556661 0.398249889030889
0.291165841116675 -1.05879620093648
1.40817295798103 2.43146757710921
0.0286288305785821 -4.22560786181121
0.0523043574423216 -3.98737296585147
0.0770410357638279 -3.28511298762635
0.618060188897387 -0.0995608118613724
1.04347150307013 1.64145397382095
0.0286288305785821 -4.85957119546482
0.344876427861443 -1.32930053798267
1.10206983025535 1.67627083948106
2.08710471910853 3.21921946905277
0.552125918712611 0.0985072548007737
1.84723579071514 3.47058930587542
0.234084745909408 -1.06200350573636
0.209288834062268 -1.87100002670103
1.26986643931622 1.97214215616876
3.97573310832432 6.57322696083972
0.703713788369821 0.436171497918044
0.400122825267561 -0.186512041321344
0.510000443039934 0.0129392278861964
5.07383649979368 9.18697352925985
0.471006311424071 -0.532538814881864
2.55342272333106 4.60557400416729
1.71812458847589 2.83883290909479
1.95439266221309 2.97876627145872
2.27741983374785 3.792493307291
1.37511277069782 1.85536020147018
1.26860368646458 1.41152836523109
0.367465439629128 -0.425277138566642
2.76141096477683 5.4311937803712
0.318271071279273 -1.30888375574131
0.0375527458828525 -4.96403732714138
0.307244049130249 -1.43766707638667
0.937805238392656 0.862019439411209
0.0316096065168218 -4.7772412288901
0.180035029087154 -0.889326557611878
0.634818707158754 -0.0664626657173703
0.491717816190714 -0.406138644383477
0.283684259747223 -1.40648579344175
0.0434715030701262 -4.63501429993126
0.682061188826237 0.00252880942456066
0.394345104125743 -1.02822979344255
0.383886536078111 -0.53650751217172
0.845966371327579 0.376182311548429
0.474296381358255 -0.749281036537014
0.217165259672898 -1.03865049440808
0.683956977589033 -0.0350977529440722
0.151546472127458 -2.26245985659766
1.98393163137235 3.42170698364974
0.844272072787704 1.19645786852216
0.771252643531718 0.646573190135833
0.218473826693124 -1.73921607899632
2.87985463329612 5.4055546734884
0.788095357575894 0.578590079447885
1.60860964457879 2.41903189115552
0.146055713679008 -2.49284837422626
0.261003870606423 -0.312216003066553
2.52356195605701 4.39541537711692
2.33435344144944 4.01771752660513
1.93103668294022 6.6796057223409
1.1820485605248 1.44616299131623
0.0755976188941593 -2.18500408452051
0.464403576599824 -0.660107382451567
0.0345842365209331 -5.05727045994673
0.118284017995709 -2.95554802975538
0.0316096065168218 -4.95483764642622
0.185398213854246 -0.294440324061709
0.0360692547075217 -3.94723233168364
0.063997998288229 -4.27105179462994
0.401275598034359 -0.47673795552679
0.272388634086047 -0.525140392285551
0.404728399939875 -0.916881082906155
0.143302478032549 -1.40074196889409
1.21454455951376 2.56875247933289
0.882746220602339 0.583331007938226
0.308473444211793 -1.6387125204914
0.57580250143568 0.18009885884326
0.725966595216949 0.894560998373506
2.26385849512094 4.61983768022731
1.65670393277984 3.00395963597865
0.520647687239443 -0.0277710147771838
0.534372661248842 -0.447457662152592
0.0419940886646273 -4.32733129663609
0.0741527564390013 -3.31186487752524
0.445530036408932 -0.567779526368868
0.146055713679008 -2.63702215703225
0.680162905603824 0.321105075521382
0.154284034696288 -2.64955178304295
0.0241460873317025 -5.58490464983499
0.0226487389452003 -5.51130135787624
0.101360714959241 -2.4279705902732
0.155650870460194 -0.630549105978578
0.382719779006116 0.00836425321249371
0.0523043574423216 -3.98737296585147
0.882746220602339 0.694822091397657
0.628926139235553 -0.13073466831216
0.0712586831698219 -2.27568214596639
0.417318440530082 -0.970358525799145
0.908918276955501 0.596399606113331
0.338872694515964 -1.40928733849363
0.0885366746016572 -3.02672292534432
0.899975083792199 0.864311968057234
0.236670221585056 -2.18074281212675
0.0567005874796525 -3.12597798989645
0.0523043574423216 -4.03652604084577
0.307244049130249 -0.822213579481095
0.430928872048735 -0.918189358083463
0.0345842365209331 -4.78112430704402
0.446647105795666 1.14011385273468
0.468808755719825 0.16022546290939
0.130847479459622 -2.84878776791348
0.130847479459622 0.999585334082963
1.04715843336933 1.42612348116121
0.105610187960599 -3.0226426364216
0.125277221416675 -2.22759347068073
0.652353366451265 0.526536730261652
0.0596239826864185 -4.1240152536432
0.404728399939875 -0.849450689343987
0.269866439316219 -1.48255059269169
0.448878653094249 -0.517149428609524
0.0727064454999368 -2.61606297092859
0.371000014792523 -1.00312095580308
0.267339827390422 -0.916517040997948
0.181377695578564 -1.92151546814777
0.282433548753513 -2.00048861112096
0.112664945494549 -3.09611269248275
0.105610187960599 -3.41909928294777
0.0226487389452003 -5.51130135787624
0.19871959235208 -1.61424147927672
0.444412101412357 -0.497868371582473
0.0552366654454794 -3.99104790877166
0.128065038788295 -2.27375361691668
0.0316096065168218 -4.61913023822664
0.128065038788295 -2.67941341049372
0.068358792664027 -3.72195316083235
0.0345842365209331 -3.96974152397864
0.130847479459622 -2.17671930648612
0.0999414378739068 -1.43963165468904
0.0712586831698219 -3.27886050734977
0.0271361299375142 -5.59015924925819
0.126671803488429 -2.853623369086
0.325575871902507 -0.674747317643168
0.0301199883763354 -4.65540196792374
0.306013605523989 -1.16929840703483
0.0523043574423216 -3.27681869642511
0.0316096065168218 -4.47664850659158
0.0256418832571836 -5.38290864453097
0.340075441597622 -0.867594700713885
0.033097688176231 -4.8215857742226
0.375699351328343 -1.16573200618845
1.81126290198461 3.06459491305664
0.105610187960599 -2.43987578027822
0.111256751101741 -1.92197211451744
0.515333887342975 0.0260649105296436
0.287429900209231 -1.00787325266634
0.979307604846899 4.55780917297045
0.871976698567364 0.843807448088268
0.826360760337908 1.79850909459876
2.04273298498853 3.26922453361368
0.0345842365209331 -4.95923017528733
0.118284017995709 -2.46029242457801
1.82077141180846 4.34159704462126
0.139162747671626 -2.36147681456714
0.281181752544053 -1.36326171483853
0.841726888285961 0.723861589892728
0.386217223242343 -0.843717387669009
0.205334436773646 -1.87140567858615
0.518524515346473 -0.308509558118715
0.228899852490833 -1.33657528900012
0.116881300295619 -3.0638668132791
0.800381156014999 0.369792937749772
0.481944157908959 -0.471755164920999
0.140543978069986 -2.43539220746094
0.269866439316219 -1.2840051057657
0.253363808404291 -0.953355691917385
0.569663364338274 -0.206399330731872
0.107023901979542 -3.14065668954136
0.108436232039362 -2.36190631100431
0.262273289993989 0.418065525504941
0.642638211618053 -0.139948235863356
0.299845596809089 -1.45089122849657
0.102778597177436 -3.04384944875419
0.104195087267555 -3.36864630250563
0.0669066586301148 -3.0434386717973
0.126671803488429 -2.83176655518964
0.248247863181971 -1.27775351834679
0.0871047191085255 -3.11470070914401
0.0226487389452003 -5.04109550562044
0.0226487389452003 -5.8200415703481
0.625970805240228 0.333431947263908
0.0493660773209796 -4.30673543135353
0.574781124372921 1.16866813622608
1.25782542684253 1.87258813901902
0.19739297612905 -0.705772149884886
0.766787474257384 0.380172306405729
0.0316096065168218 -5.39313722631174
0.291165841116675 -1.33804927697175
1.15428403469629 4.23444984642998
0.084236537168032 -3.03456271506938
1.35502578306359 5.76028865833731
0.167894466214942 -1.56276944112305
0.579880794019759 0.0712938625159068
0.41275294608429 0.563986148271072
4.37122063847704 12.8290439129429
2.14536789719833 4.33584074226646
0.816889138463155 0.749514887940022
1.122484006525 1.83824271988338
0.0375527458828525 -4.17735882474966
0.0434715030701262 -4.4240929210315
3.54497258179011 5.97151256602358
0.597086059803646 1.38240174492433
0.858610580579802 0.714506103823826
1.09353735566002 5.75093204584695
0.0625414660687129 -3.7145082863039
2.67945040495181 5.10707290740675
0.686795997936271 1.12651429944975
1.19540076171689 1.34593573875105
2.72205092015492 6.03870178946991
0.654288571356979 2.61507199706751
0.496040501195094 0.697158200792512
0.453331419100879 0.886561964548371
0.21585550466611 -0.551144893268121
0.115477217419936 -2.928184666055
0.536472654401125 1.17797322823568
1.06399799828823 1.60372966857668
0.577843088820986 0.605582255214482
0.880268072198755 2.70872408357223
0.268603686464584 -1.45970001281504
0.194736078433582 -2.22045353857101
0.0813626417139216 -2.82318849733638
1.70930925126334 2.80558429797517
1.30539798996488 1.71093939062836
0.873638789812134 3.35719261869475
2.64263821161805 4.90298651858736
1.65235336645126 4.07173888365025
0.374525951474403 1.6084884390174
0.583947590344521 1.78652965815074
0.10984718084707 -3.17206228850836
0.204013892021593 -2.17210574252384
0.40817295798103 -0.633069045763688
1.01061367402485 1.02551400358534
0.0727064454999368 -3.74833859187927
0.132236690005953 -1.7877951202909
1.24888834933717 1.96474704894978
0.794251334783424 0.599627132144838
1.50035027300621 2.19236965180884
0.709309251263341 1.18673166489157
0.401275598034359 -0.972791327257146
0.999238884160195 1.05749067346418
0.196065138906103 -2.31803797321676
0.341277186807375 -1.23803645662041
0.0942503257960511 -3.46634540808357
0.757815461256289 0.250336679334198
0.159743625094077 -2.10584014986282
0.539616923806032 -0.505768931351209
0.0345842365209331 -4.86743050887567
0.0301199883763354 -5.00076513546866
0.426406313358041 0.208037293650929
0.614088555168485 -0.228807617295183
0.310929095938105 -1.67210237086817
1.21323242205097 1.27504056836028
0.266074860153845 -1.63401640605102
1.50893138405001 1.82595741451317
0.068358792664027 -2.03068345744601
0.81082920438901 0.343680211005791
0.107023901979542 -2.51759106150241
0.328002609297047 -1.45166023815408
0.325575871902507 -1.48958659531386
0.218473826693124 -1.72907966851637
0.600101097559077 -0.297077747799635
0.272388634086047 -1.41123499311153
0.297370990643384 -1.54146916760024
0.0405151597387138 -4.78998854826268
0.477578965347557 -0.520843063003468
0.40817295798103 0.433161042086271
0.0625414660687129 -3.24135700705977
0.133624564130195 -2.85300787245817
0.178691111858263 -2.03848544030026
0.602107627842039 0.136111188991567
0.234084745909408 -1.92385502353157
0.0523043574423216 -4.14016073544016
0.0523043574423216 -4.43740156264252
0.240539768046707 -1.69348213650354
2.03606925470752 4.41971532045478
0.0727064454999368 -3.02343947818608
0.521708102605736 0.131083754322108
0.474296381358255 -0.458085379001653
0.463300176897174 -0.651087811495793
0.112664945494549 -2.63223189772772
0.266074860153845 -1.17602197336113
0.308473444211793 -0.477570096355097
0.0885366746016572 -3.39212459551219
0.338872694515964 -1.21995558822802
0.165182632632845 -2.03516197082518
0.102778597177436 -2.522374870627
0.76410172410372 0.40477574103669
1.18874010796125 5.54561234550327
0.0727064454999368 -3.42014823436314
0.317050000498898 -1.23712701111467
9.28963955504446 16.9302183957436
0.597086059803646 -0.094677403824392
0.889333880637099 3.71956915219685
3.04789469010431 5.97664790197452
0.671589585314182 0.382877537340973
0.324360970743648 -0.813759760507582
0.710239722137832 0.094983256114272
0.154284034696288 -1.4909455265708
0.357997349594884 -1.11969613401849
0.494961043575793 -0.445939846031702
0.232790268441773 -1.57918886452842
0.393186778057184 -0.848431826650956
0.362739161721953 -1.07494513070038
1.37393889346391 4.66346700755232
0.645559633556371 3.83484776075126
0.730559706517428 0.419921337159816
0.952821098832316 5.72008296235449
0.221087405380535 -0.223664387738414
0.56555604472164 -0.0533514223390585
0.685850278439352 0.686245818400131
0.0196493718754913 -5.99757867510396
0.319491109441529 0.449002265192121
0.318271071279273 -1.30135481090737
0.545884978738465 0.770523695250314
0.184059285645949 -2.27659287197966
0.0271361299375142 -5.59015924925819
0.122484006524995 -2.88095668399798
1.58952078268346 2.22160259361627
0.173302888822231 -1.73973121416158
0.294892132574959 -0.985631278282655
0.104195087267555 -2.98415233631514
0.21978120787991 -1.0469804943786
1.48139923059714 2.13724806097549
0.222392421336448 -1.900430472686
0.955962515513679 1.37462325480099
0.0813626417139216 -3.98492819423105
0.249528551273962 -0.883839103747688
0.555236293702994 -0.218135601049419
0.0741527564390013 -3.50588758717117
0.209288834062268 -1.36015608847968
0.381552077573781 0.090220842472715
0.272388634086047 0.254965898037701
0.511068710427425 -0.611835223461977
2.36776031853478 4.25027546056254
0.136396313380249 -2.28226474890802
1.86781307362583 2.89899385986114
0.178691111858263 -2.07653374651611
1.21323242205097 1.3414737868733
0.438809395182981 -0.801877023873533
0.953607094515549 4.5704297517494
0.378043291796642 0.466940406936765
0.1238812899668 -1.90206922032636
1.1056101879606 1.28528601562845
0.0698094665327519 -3.70393596492783
0.0493660773209796 -4.43267403207529
0.849349010722231 4.51477331095641
1.01664375611987 1.49620798980482
1.27112808788013 1.55981464394866
0.255914993933623 -1.42661351613172
2.37862868236701 4.48332511854182
0.162465692016506 -1.47134961994668
0.259733333280018 -0.831632130039602
0.0942503257960511 -2.89083949726254
0.241827313907168 -1.98376456376752
0.169248473860917 -1.78229569357293
0.068358792664027 -3.03212874097897
0.628926139235553 0.161208775595524
0.368644593794393 -1.02413217361556
0.158380663215767 -2.68523115302348
0.0552366654454794 -4.1991547823972
0.0755976188941593 -3.63443543741374
0.545884978738465 0.139962184749469
0.063997998288229 -2.87543900129455
0.443293299463392 -0.605659786531706
0.236670221585056 -1.49975311085187
0.314604754081504 -1.2846626856624
0.617068305021335 0.915230989466949
0.0449474060539746 -4.84061462133265
0.456661997819536 -0.800935995127146
0.287429900209231 -1.47391851093357
0.223696257883293 -1.27128839007784
0.331635078796969 -1.1603809214987
0.104195087267555 -2.3197779232623
0.301081309981758 -1.19044378899626
0.0970986881050813 -2.68357834454726
0.983161988760928 0.987368471290176
0.133624564130195 -3.06612615196067
0.0375527458828525 -4.48324681014487
0.413895674889293 1.22803914858541
1.074152756439 1.13337844943491
1.0574319918253 1.07332134300621
0.721358814101405 0.485675431804422
0.78721378404349 0.497230729526214
0.28618243360242 -1.80846739575164
1.29240900796731 1.71202725333404
0.0434715030701262 -4.56122735746695
0.177345941559513 -2.3811662590041
0.602107627842039 0.00865021520878811
0.457770484267376 -0.794965264070787
0.140543978069986 -2.70656654579827
0.585976697628223 -0.124009999898099
0.303549565572508 -1.24331877150968
0.180035029087154 -2.22008661112967
0.0552366654454794 -4.25623548050062
0.189407558836391 -2.17063627481476
0.0345842365209331 -4.95923017528733
0.116881300295619 -2.5720806094774
0.243113711710534 -1.88686398059625
0.250808103500534 -1.34100992046617
0.10984718084707 -2.5737347968325
0.0537712564409807 -3.96519142302195
0.166539186602931 -1.36441977525118
0.10984718084707 -2.30928990979911
0.068358792664027 -4.13854652310866
0.25846167604397 -1.09440973285589
0.188072348152572 -2.20338205172116
0.228899852490833 -0.776153745708333
0.650415562209772 0.245157091432845
0.999238884160195 1.37075582168663
0.0196493718754913 -6.20670159145055
0.0537712564409807 -4.11552221415747
0.0151385968379211 -6.58059165696391
0.234084745909408 -1.79139520682701
0.143302478032549 -1.58042344206942
0.0256418832571836 -5.66262865300151
0.492799702286326 -0.181879865766261
0.0885366746016572 -3.5261096943594
0.033097688176231 -4.8215857742226
0.0166437561198716 -6.20101561956442
0.0226487389452003 -5.25712632693814
0.121085368469849 -2.76069038773319
0.0813626417139216 -3.80381422562173
0.344876427861443 -0.995834244741337
0.0211498348717827 -5.90598453146668
0.0567005874796525 -3.83244173046174
0.0256418832571836 -4.47122040428935
0.0271361299375142 -4.19629436838739
0.185398213854246 -1.52014229589242
0.0596239826864185 -4.07184407585363
0.0226487389452003 -5.65742828225568
0.121085368469849 -2.89023174816661
0.0755976188941593 -2.88433440488299
0.0226487389452003 -5.8200415703481
0.0654530614886163 -4.08095312471341
0.0345842365209331 -4.41336932543449
0.129456929914966 -2.55949270509102
0.177345941559513 -2.10730044119135
0.133624564130195 -2.12519257493801
0.146055713679008 -2.0031145138917
0.298608824302237 -1.3178616898522
0.0813626417139216 -3.36665580601388
0.245683071322667 0.142515081218871
0.0770410357638279 -3.54474268365546
0.558339977311393 -0.0761880990979288
0.167894466214942 -1.96502201418787
0.162465692016506 -1.43794570072288
1.25463996509156 2.42529260255507
0.0625414660687129 -3.88408525012295
0.184059285645949 -1.45490337321032
1.12806503878829 1.61726317447454
0.068358792664027 -3.46485417688941
0.155650870460194 -2.76107162229221
1.18807234815257 1.62378135141662
0.0419940886646273 -4.38983192705165
1.83321036390313 5.21537857339003
0.865309118630665 0.968327172362503
0.750597459753973 2.52360946661688
1.17532583148725 1.75288080769706
0.210604561504934 -1.6798097984225
0.0523043574423216 -4.25182009617196
1.3304252715639 3.22404439077698
2.11968537317232 7.90849258248905
1.49765817474252 3.3908775966283
0.202692137425348 -1.77124413390869
1.57529190329165 2.66895471143282
1.1847289050782 1.55688291873851
0.0813626417139216 -3.0567488661318
0.725046215574321 0.806982049579384
0.0885366746016572 -3.56164474356588
0.0813626417139216 -3.36665580601388
0.115477217419936 -2.21185159763194
0.595072528365997 1.42390015234566
0.126671803488429 -2.41948610248755
0.529109265987639 1.4746815270525
1.48139923059714 2.43810233522498
0.751501687324087 3.22669460031617
1.43149319634339 2.49272975266757
0.19871959235208 -1.08204137628563
0.864473500280696 3.44278795929502
0.184059285645949 -2.41598272561086
0.28618243360242 0.531014531123167
0.294892132574959 -1.1517002947602
1.39376605734258 5.53443517713066
0.105610187960599 -2.26860279142617
2.35025850886732 7.80043308781844
1.9704032465277 2.97323512476699
0.240539768046707 -0.442633779599217
0.266074860153845 -0.230592101555157
0.140543978069986 -0.983113213367281
0.289921602108213 -1.61092440088481
0.112664945494549 -2.35782301066113
0.0610834618608518 -3.8598278176702
0.0256418832571836 -5.26106492438572
0.0360692547075217 -5.11151657981867
0.0375527458828525 -3.6711399120215
0.111256751101741 -3.05550582597335
0.799507060234919 0.709122495259681
0.0360692547075217 -3.68966174558409
0.115477217419936 -2.56154038571992
0.0885366746016572 -3.02672292534432
0.0181473467102595 -5.90098251671287
0.404728399939875 -0.811524279499921
0.0596239826864185 -3.26792152993764
0.0813626417139216 -3.33556507644397
0.0654530614886163 -3.75880747798353
0.430928872048735 -0.719484905241597
0.240539768046707 -0.808287284010969
0.144679752639191 -2.89341633558225
0.0784830099377343 -3.10537676448209
1.16924847386092 1.38613729897939
0.0581630255581385 -3.81263876444051
0.725046215574321 -0.101242284843082
0.182719113658365 -2.63250092805255
0.226300401263451 -1.24460144292023
0.125277221416675 -2.9779477870941
1.08495411740709 2.82165840820186
0.591037015130841 -0.171323770426763
0.600101097559077 -0.015680858248257
1.51000044303993 2.19230636266409
0.905672617451847 1.02327980697598
0.115477217419936 -2.56154038571992
0.385052350316005 -0.518088060156198
0.851037360875001 0.369585233592332
0.0928240330047554 -3.23167857061969
0.343677678277817 -1.09147889842262
0.266074860153845 -1.18292295277723
0.733308570558117 0.718243273957034
1.56709766022814 6.74463436076296
0.0434715030701262 -3.97761863877822
0.159743625094077 -0.169538770214274
0.319491109441529 0.605379463806543
0.230197823825248 -1.74957010424289
1.39550250093141 6.56419626846142
0.118284017995709 -2.51149377402389
0.863637397654635 2.70012446421758
0.303549565572508 -0.31734097843946
0.0871047191085255 -1.85750238901762
0.37921383550458 0.872101377954537
0.033097688176231 -5.00509353300911
0.239251072078135 -0.587657547057825
0.0928240330047554 -0.293244519284235
0.119685373172322 -2.61196047584736
0.0196493718754913 -5.50720258172929
0.046421800705436 -3.56553983918794
0.125277221416675 -1.85270602669454
0.0625414660687129 -2.97865697708634
0.930637541966341 2.79723095860601
0.0151385968379211 -6.58059165696391
0.0166437561198716 -6.20101561956442
0.0286288305785821 -4.28376641578897
0.0885366746016572 -2.86260692529303
0.0508359654164338 -3.86973089682839
0.0271361299375142 -4.57767230927443
0.0166437561198716 -6.20101561956442
0.159743625094077 -2.11901534822587
0.085671340907268 -2.77398398339413
0.0405151597387138 -5.06801164079092
0.104195087267555 -2.7407029591988
0.0316096065168218 -4.34698219987106
0.0256418832571836 -4.85621598083377
0.307244049130249 0.622156654126761
0.0151385968379211 -6.58059165696391
0.204013892021593 -1.85310076078456
0.0405151597387138 -3.21153150905475
0.118284017995709 -0.190115581009313
0.046421800705436 -3.10604076581667
0.033097688176231 -4.31768542802513
0.561436998266494 0.0203340427628545
0.0375527458828525 -4.7037056245552
0.0419940886646273 -3.37668593985768
0.178691111858263 0.936558937968514
0.0301199883763354 -5.455727419125
0.0523043574423216 -3.98737296585147
0.753308444029718 0.661914158733305
0.0741527564390013 -3.73011889950776
0.0301199883763354 -5.00076513546866
0.0537712564409807 -2.71096854906154
0.0552366654454794 -2.01959649097554
0.169248473860917 -0.462398781660462
0.239251072078135 -1.6867875561188
0.0784830099377343 -3.88638860453024
0.334051653969852 1.99107731071919
0.0375527458828525 -4.62641519257695
0.0405151597387138 -4.70806739084319
0.0596239826864185 -3.55967270860959
0.0493660773209796 -3.49745995763255
0.0181473467102595 -6.09560434085293
0.046421800705436 -3.15948681253317
0.0226487389452003 -5.14507110035391
0.281181752544053 1.22528487702198
0.0211498348717827 -5.31474023675327
0.0419940886646273 -2.94267842878216
0.0596239826864185 -2.63633257762199
0.348466711856762 -0.555767415536135
0.0196493718754913 -6.20670159145055
0.0755976188941593 -3.97417973564155
0.0493660773209796 -3.43022944683345
0.0523043574423216 -3.19083993829528
0.0301199883763354 -5.10177159622096
0.0478946901043115 -4.39794001344116
0.0405151597387138 -4.07392649212933
0.77748075390492 2.74384968747709
0.0625414660687129 -2.88565208104654
0.181377695578564 -0.810441655535998
0.0256418832571836 -4.40517430659884
0.0226487389452003 -4.68705143204222
0.204013892021593 -1.76762278712699
0.0375527458828525 -4.41666041171604
0.0181473467102595 -5.90098251671287
0.0241460873317025 -5.31858298529411
0.0345842365209331 -4.95923017528733
0.0871047191085255 -2.98843110417013
0.0211498348717827 -5.58028407887066
0.0271361299375142 -5.32295050990033
0.0596239826864185 -3.67169273542975
0.0256418832571836 -5.51599997699134
0.0871047191085255 -3.31239159788898
0.0286288305785821 -4.40762792814087
0.0419940886646273 -4.83528321594255
0.0196493718754913 -5.8149664396486
0.085671340907268 -2.40783258508856
0.0286288305785821 -4.85957119546482
0.108436232039362 -1.77752768995473
0.250808103500534 -1.95753147612341
0.0899672102080982 -3.19967144089843
0.0241460873317025 -5.58490464983499
0.166539186602931 -0.211605941921571
0.0712586831698219 -3.05978745855922
0.033097688176231 -4.51254793680943
0.155650870460194 -2.64217945518674
0.0928240330047554 -2.99466819234864
0.0493660773209796 -2.34921591134368
0.438809395182981 -0.906505569309322
0.063997998288229 -2.57388788112143
0.0316096065168218 -4.86330838640516
0.0196493718754913 -5.65289328428684
0.129456929914966 -0.756278127835356
0.1238812899668 -1.38985298279097
0.1238812899668 0.565410534471068
1.18271911365837 2.65166407652351
0.202692137425348 -1.9480567873192
0.033097688176231 -5.21539219313008
0.944937499756483 3.35411944592797
0.0755976188941593 -2.25599750258649
0.0970986881050813 -3.19505759588054
0.0226487389452003 -5.8200415703481
0.0727064454999368 -3.35634926389747
0.111256751101741 -2.3801619929769
0.613093936004038 -0.0957760612338423
0.116881300295619 -0.63633257762199
0.091396328740898 -1.37173700970236
0.0625414660687129 -3.75507071194189
0.148803705063919 -0.283948364406368
0.0813626417139216 -1.79019417952513
0.112664945494549 -2.83469842091727
0.264808782809853 -1.88430474134558
0.046421800705436 -4.08021901868654
0.0286288305785821 -4.54313075466371
0.155650870460194 -2.21694534101986
0.107023901979542 -2.74379972624466
0.0478946901043115 -2.99337510487168
0.186735900589758 -1.28397379991217
0.046421800705436 -3.18697113864634
0.0390347131840831 -3.54226929881973
0.0478946901043115 -1.58837981554605
0.0970986881050813 -0.372693811648051
0.0712586831698219 -3.1380937353322
0.392027521232343 -0.779799355893932
0.107023901979542 -2.98781907412955
0.0537712564409807 -4.06365182258637
0.207971905590277 0.694173658996297
0.0256418832571836 -5.14871499047201
0.0449474060539746 -4.10453337018142
0.0256418832571836 -4.54043573680961
0.0741527564390013 -1.68087595297765
0.114071766708795 -1.34193840574767
0.0727064454999368 -1.78673015095065
0.115477217419936 -3.12677786947175
0.0669066586301148 -3.51454837930877
0.0493660773209796 -4.50002126175674
0.189407558836391 -1.51940962069097
0.0596239826864185 -4.07184407585363
0.0434715030701262 -4.4240929210315
0.0286288305785821 -5.15282539818086
0.0271361299375142 -5.45037731915607
0.0181473467102595 -5.90098251671287
0.0301199883763354 -5.21038572758231
0.091396328740898 -3.10658049201875
0.0375527458828525 -4.48324681014487
0.0523043574423216 -4.31106718260566
0.126671803488429 -2.70715410333088
0.0181473467102595 -5.90098251671287
0.274906427117566 -1.43096152098847
0.173302888822231 -2.51604593747675
0.063997998288229 -4.00336576975215
0.0799235442969494 -3.58482751892846
0.41845756024255 -0.424396971578325
0.0181473467102595 -5.90098251671287
0.0755976188941593 -4.02287772428626
0.37335159647192 -0.58961745010022
0.105610187960599 -2.47332494057909
0.0286288305785821 -5.15282539818086
0.0654530614886163 -3.42848090372694
0.0755976188941593 -2.93004508699487
0.0241460873317025 -5.31858298529411
0.046421800705436 -3.39558735580662
0.0360692547075217 -4.5873750186593
0.343677678277817 -1.07213124355253
0.0405151597387138 -4.63054910597858
0.0196493718754913 -5.50720258172929
0.0241460873317025 -5.31858298529411
0.0196493718754913 -5.65289328428684
0.0226487389452003 -4.94411234737114
0.084236537168032 -3.08537926239469
0.0478946901043115 -4.33509469675577
0.0625414660687129 -3.56278368342205
0.084236537168032 -3.24954104118607
0.0286288305785821 -4.77372020443663
0.0301199883763354 -5.59605477435171
0.0286288305785821 -4.11588438186137
0.121085368469849 -2.10761206905534
0.0625414660687129 -3.75507071194189
0.182719113658365 -2.43834196237414
0.116881300295619 -2.51872336325007
0.0537712564409807 -4.01358182565625
0.407025685522249 1.15736588153023
0.0256418832571836 -5.38290864453097
0.0241460873317025 -5.09384709941657
0.310929095938105 -0.248486858306248
0.0625414660687129 -1.52028979752618
0.0625414660687129 -2.34698219987106
0.046421800705436 -3.13251630820181
0.130847479459622 -2.76355756185229
0.0196493718754913 -5.8149664396486
0.0316096065168218 -4.28627267259766
0.0211498348717827 -5.44141123061422
0.0942503257960511 -3.64539330156122
0.0286288305785821 -5.265508737223
0.0211498348717827 -5.58028407887066
0.177345941559513 -0.579380947268346
0.0654530614886163 -2.18707358667136
0.0625414660687129 -3.52722091296235
0.177345941559513 -2.34976464054239
0.0196493718754913 -5.65289328428684
0.0211498348717827 -5.58028407887066
0.0271361299375142 -4.99686012478235
0.0610834618608518 -3.03888820550247
0.0449474060539746 -3.28655489913977
0.490635118173003 1.49996510211983
0.0241460873317025 -5.31858298529411
0.0799235442969494 -3.78028503004122
0.114071766708795 -3.16499672066654
0.0211498348717827 -5.90598453146668
0.0360692547075217 -4.51592644326004
0.0196493718754913 -5.99757867510396
0.0181473467102595 -5.90098251671287
0.0654530614886163 -0.853913788853563
0.0390347131840831 -4.51960772885248
0.033097688176231 -5.10641440091115
0.033097688176231 -3.85402997313208
0.0784830099377343 -4.07891486292695
0.0196493718754913 -5.99757867510396
0.34966149042682 5.10184971983342
0.334051653969852 5.03306917252648
0.104195087267555 0.874066727120698
0.0286288305785821 -4.77372020443663
0.0241460873317025 -5.58490464983499
0.0181473467102595 -6.09560434085293
0.593056182767493 3.78773655606199
0.0419940886646273 -3.54429266180386
0.063997998288229 -3.6195054643439
0.0552366654454794 -3.16535710792077
0.0345842365209331 -4.23066752436459
0.0390347131840831 -3.65289328428684
0.085671340907268 -1.8623498083161
0.0567005874796525 -2.95085601064019
0.0478946901043115 -3.65994487104155
0.0552366654454794 -3.94339520992722
0.0390347131840831 -4.91973288702465
0.0755976188941593 -3.75266432272116
0.0345842365209331 -5.2759311763111
0.0241460873317025 -4.89944691780164
0.0478946901043115 -4.00653922281389
0.276163677777429 -1.35659615557264
0.0226487389452003 -5.8200415703481
0.0508359654164338 -3.01956391177326
0.0256418832571836 -4.770558613065
0.230197823825248 -1.79114491034022
0.0316096065168218 -5.39313722631174
0.0375527458828525 -4.7037056245552
0.0813626417139216 -2.84491475876627
0.0316096065168218 -4.7772412288901
0.046421800705436 -3.98065978742496
0.0654530614886163 -3.75880747798353
0.182719113658365 -0.0406061717704711
0.0567005874796525 -3.15282539818085
0.046421800705436 -4.18716140505491
0.0301199883763354 -5.32784755895718
0.0741527564390013 -2.80653237193473
0.0828003050525128 -2.79243579320155
0.914580670143231 1.29794429063997
0.250808103500534 0.582240889039812
0.911347738726736 3.47684981063989
0.0610834618608518 -3.22577322487791
0.551087635083134 -0.543254865419791
0.228899852490833 -1.77361580525477
0.71951157307965 0.430891918090633
0.0727064454999368 -2.22567550804757
0.0523043574423216 -3.43258727377852
0.033097688176231 -5.00509353300911
0.356809457357423 -0.659934714686215
0.0405151597387138 -4.48698967861616
0.590026370577504 3.18541004941485
0.0434715030701262 -4.18365283260829
0.343677678277817 -1.14437823747836
0.772144021404307 1.30634308268847
0.0360692547075217 -4.5873750186593
0.119685373172322 -2.08692138343903
0.085671340907268 -3.15316846136594
0.420733104942847 0.963206100712538
0.085671340907268 -2.79497641693161
0.033097688176231 -4.44462700807016
0.381552077573781 -1.02888872372278
0.778368293176769 0.96538790513095
0.0523043574423216 -3.98737296585147
0.0449474060539746 -3.8200415703481
0.0211498348717827 -5.90598453146668
0.0271361299375142 -5.20587099017859
0.0770410357638279 -2.60972230827599
0.292409007967308 -0.252151164440866
0.67254469626657 0.133265632833058
0.662003536484984 0.268334191665743
0.0741527564390013 -2.62641519257695
0.19871959235208 -1.1015232956922
0.457770484267376 -0.478232572991451
0.188072348152572 -0.408207864912135
0.122484006524995 -2.59667675972064
0.283684259747223 -0.796482845177091
0.0226487389452003 -5.8200415703481
0.0166437561198716 -6.20101561956442
0.0596239826864185 -3.67169273542975
0.0712586831698219 -3.40228303095503
0.0698094665327519 -3.74419805707331
0.0390347131840831 -4.83033714213682
0.0434715030701262 -4.97491234387123
0.0899672102080982 -2.32440661165805
0.202692137425348 -2.10960808293895
0.0610834618608518 -3.31392496964328
0.143302478032549 -1.61733938481722
0.417318440530082 1.54078832289677
0.189407558836391 -1.0281806316067
0.0727064454999368 -2.95096784409374
0.165182632632845 -1.07007840665014
0.0669066586301148 -3.91306019067003
0.10984718084707 -2.27939871725732
0.424139706386096 -0.0149061496076164
0.473200524836982 -0.719431984637776
0.152915902738956 -1.61974249955249
1.34007544159762 5.05648696599068
0.0610834618608518 -3.77396199997218
0.241827313907168 -0.150092741504502
0.0712586831698219 -4.09099613922277
0.0478946901043115 -3.86663327135981
0.091396328740898 -3.16004691235152
0.0390347131840831 -4.45136137427693
0.0567005874796525 -3.96891087716121
0.0419940886646273 -4.45516331548501
0.37335159647192 -0.449885543188408
0.0316096065168218 -4.61913023822664
0.214544559513763 0.0518129923951868
0.929039872876274 2.23633978744869
0.328002609297047 0.327370052169961
0.0405151597387138 -3.97478600556312
0.0871047191085255 -3.47227228868432
0.0567005874796525 -3.12597798989645
0.0970986881050813 -3.25197318188223
0.0151385968379211 -6.58059165696391
0.0596239826864185 -3.39037105076528
0.0419940886646273 -4.15459877005178
1.29489213257496 3.82067315153846
0.0885366746016572 -3.79546722818318
0.0226487389452003 -5.3786234748786
0.394345104125743 -1.06600502622079
0.139162747671626 -2.30016711425604
0.0712586831698219 -3.99071575842119
0.306013605523989 1.76878931497774
0.0755976188941593 -3.45666220123743
0.0508359654164338 -3.78329101417751
0.0256418832571836 -5.38290864453097
0.0256418832571836 -4.6131398549317
0.0434715030701262 -4.12932078196932
0.0271361299375142 -5.09758379925753
0.0211498348717827 -5.58028407887066
0.0241460873317025 -5.58490464983499
0.0286288305785821 -4.40762792814087
0.0196493718754913 -6.20670159145055
0.0271361299375142 -5.45037731915607
0.0241460873317025 -5.58490464983499
0.0286288305785821 -5.38774472350162
0.441053089322443 -0.738044295196031
0.0226487389452003 -5.8200415703481
0.0755976188941593 -3.15581564835556
0.0226487389452003 -5.51130135787624
0.0256418832571836 -3.96371133686439
0.0596239826864185 -2.25559072802692
0.0419940886646273 -4.10133020259938
0.0196493718754913 -5.65289328428684
0.0196493718754913 -5.8149664396486
0.0256418832571836 -5.38290864453097
0.0508359654164338 -3.55128382462912
0.0449474060539746 -4.05304962893013
0.0434715030701262 -3.36188978954603
0.341277186807375 -0.733719356864455
0.0596239826864185 -4.02149386909102
0.0271361299375142 -4.90271202146452
0.324360970743648 -0.954280178203847
0.0727064454999368 -3.32547750236776
0.0390347131840831 -4.74615901673595
0.0669066586301148 -3.480141131164
0.0523043574423216 -3.72316234543911
0.0698094665327519 -4.0627116148196
0.0360692547075217 -4.74185271827005
0.563497991532559 -0.358698503060496
0.221087405380535 -1.19025675629951
0.0360692547075217 -4.6625472528807
0.101360714959241 -2.82136994050545
0.0755976188941593 -3.71216855813924
0.126671803488429 -2.9212537227381
0.0985207631742796 -1.54619214531753
0.235378062930929 -0.537988384699462
0.119685373172322 -1.68310351234932
0.0799235442969494 -2.9223131714173
0.190741534928556 -2.15211094511773
0.133624564130195 -2.08585673431658
0.245683071322667 0.0336158778662047
0.185398213854246 -1.62901738182214
0.0581630255581385 -3.81263876444051
0.321928094887362 1.08557971975609
0.202692137425348 -1.2454241707114
0.0419940886646273 -4.04995863323805
0.0360692547075217 -4.91487695837125
0.0286288305785821 -5.66850156454041
0.0727064454999368 -2.90460002761396
0.095675209902879 -3.45187123817263
0.427538282847961 0.915461897359262
0.181377695578564 -1.38742938078154
0.279928869233971 0.316776504052428
0.0360692547075217 -4.20373735157295
0.0741527564390013 -2.51772909951079
0.0813626417139216 -3.84700604850936
0.0741527564390013 -3.2238351583005
0.28618243360242 0.642564096552619
0.125277221416675 -2.69543776927604
0.0286288305785821 -4.85957119546482
0.0741527564390013 -3.61365121876762
0.0301199883763354 -5.21038572758231
0.192074278710068 -2.31907206843874
0.0286288305785821 -5.38774472350162
0.0166437561198716 -6.44462700807016
0.254639965091561 -1.11350757549097
0.0419940886646273 -4.67103756055887
0.0434715030701262 -4.49103134924968
0.21978120787991 -1.72569005476831
0.0211498348717827 -5.44141123061422
0.230197823825248 -1.87807115104286
0.205334436773646 -0.730324169531613
0.190741534928556 -1.08289895253737
0.469907951994628 1.58062296963176
0.115477217419936 -2.7332464345134
0.0375527458828525 -4.17735882474966
0.0727064454999368 -3.48689959181724
0.0226487389452003 -5.3786234748786
0.0871047191085255 -3.25309119995298
0.0419940886646273 -3.11674837961276
0.0286288305785821 -5.52130427970067
0.0449474060539746 -4.52788805518968
0.0770410357638279 -3.8179549807097
0.116881300295619 -2.76569802693249
0.0390347131840831 -3.40684367868133
0.0390347131840831 -4.83033714213682
0.0196493718754913 -5.65289328428684
0.0196493718754913 -5.99757867510396
0.193405792455612 -2.28367251580255
0.1238812899668 -0.97021054722778
0.0211498348717827 -5.73396255808751
0.227600712339209 -0.914767887768458
0.0871047191085255 -3.65210516374036
0.0581630255581385 -3.43773237413771
1.40530306437324 2.07713053492396
0.0770410357638279 -3.65556396837766
0.0345842365209331 -4.78112430704402
0.0390347131840831 -2.29262041532053
0.19871959235208 -1.03758127891347
0.0434715030701262 -4.97491234387123
0.214544559513763 -1.6410562982278
0.0181473467102595 -5.90098251671287
0.241827313907168 -1.48025321422412
0.0419940886646273 -3.11674837961276
0.0434715030701262 -2.6193770865316
0.352048083263698 0.151136981225238
0.105610187960599 -2.28335955997996
0.181377695578564 -1.27994103028436
0.921828385842888 1.10674485172374
0.0755976188941593 -2.97725160038038
0.0256418832571836 -5.38290864453097
0.0581630255581385 -3.47113129678549
0.0196493718754913 -5.8149664396486
0.033097688176231 -4.73790224423304
0.207971905590277 0.528738381628669
0.0196493718754913 -5.50720258172929
0.0211498348717827 -5.31474023675327
0.0286288305785821 -4.16970325230853
0.0999414378739068 -3.06548026549672
0.167894466214942 -0.600523958509756
0.209288834062268 -2.22263456318199
0.1238812899668 -2.1364888986104
0.0196493718754913 -5.50720258172929
0.334051653969852 -0.434681774415257
0.315827895350944 -1.16877805855935
0.122484006524995 -2.07628297445706
0.21978120787991 0.0905302738347362
0.116881300295619 -2.04644933018833
0.627941700411351 0.560946888760547
0.046421800705436 -4.24376015581803
0.0256418832571836 -4.6131398549317
0.814295140088158 0.999758126032933
0.217165259672898 -0.627517073830783
0.118284017995709 -1.33232823916361
0.200044989818648 -1.33252248756843
0.114071766708795 -3.08525650943794
0.56555604472164 -0.316190072104714
0.188072348152572 -2.26063361620654
0.085671340907268 -2.71277947238715
0.299845596809089 1.39494591751885
0.0286288305785821 -4.22560786181121
0.033097688176231 -4.25817146859829
0.0256418832571836 -5.14871499047201
0.0478946901043115 -4.10796532869412
0.0405151597387138 -4.48698967861616
0.115477217419936 -2.24036193753214
0.169248473860917 -2.1777077724161
0.297370990643384 -0.270068981463424
0.194736078433582 -1.63360248266557
0.0552366654454794 -3.03477341399408
0.068358792664027 -3.53375735845344
0.0493660773209796 -4.24766238259609
0.0493660773209796 -3.84608134769677
0.0390347131840831 -4.66662289557342
0.063997998288229 -3.77765992194049
0.0226487389452003 -5.04109550562044
0.0508359654164338 -3.62455086086972
0.0390347131840831 -4.59124345836888
0.0419940886646273 -4.52359409644062
0.0508359654164338 -3.78329101417751
0.0226487389452003 -5.8200415703481
0.0211498348717827 -5.58028407887066
0.0211498348717827 -5.31474023675327
0.114071766708795 -1.83420554256506
0.0196493718754913 -5.50720258172929
0.248247863181971 -1.03991873975257
0.151546472127458 -1.63280489303553
0.625970805240228 0.828078022813457
0.0256418832571836 -5.38290864453097
0.0390347131840831 -4.51960772885248
0.0226487389452003 -4.68705143204222
0.152915902738956 -1.76751335691836
0.0567005874796525 -3.92197211451744
0.046421800705436 -3.67803462316467
0.108436232039362 -3.00184601801297
0.0316096065168218 -4.41035907742835
0.167894466214942 -1.21281601454715
0.204013892021593 -1.94396394485691
0.334051653969852 -1.13686697029528
0.0610834618608518 -3.50824446980259
0.139162747671626 -2.06526503425048
0.128065038788295 -1.39604404672011
0.0669066586301148 -3.58592702383625
0.068358792664027 -3.49889445437106
0.0727064454999368 -3.35634926389747
0.0405151597387138 -4.07392649212933
0.234084745909408 -1.82338754113492
0.0581630255581385 -3.94715796787645
0.516398214238085 -0.0663953566862956
0.0241460873317025 -5.09384709941657
0.436562206191423 0.337527783787317
0.302315965633397 -0.844248147652689
0.186735900589758 -1.00183636369215
0.165182632632845 -2.22153239637635
0.0610834618608518 -3.65404592778912
0.392027521232343 0.995099976204714
0.1238812899668 -2.64520227937744
0.240539768046707 -0.745641581722609
0.822063184801092 3.21096697460694
0.338872694515964 -0.880072080515394
0.0985207631742796 -2.22711938387818
0.0449474060539746 -4.00333999790637
0.0899672102080982 -3.14474416974041
0.177345941559513 -0.469830953599909
0.173302888822231 -1.53162325914257
0.0552366654454794 -3.43508800369611
0.0241460873317025 -4.99337510487168
0.393186778057184 -0.832066911950145
0.326789750847397 0.0102211959794985
0.0999414378739068 -2.07265504949687
0.586990182068139 0.0713259820392548
0.0596239826864185 -3.05038458394704
0.0698094665327519 -3.62663351659629
0.0669066586301148 -3.4465353930193
0.411609311429961 -0.436716240740404
0.130847479459622 -1.91306019067003
0.0698094665327519 -3.58948203209707
0.118284017995709 -2.39473356252575
0.112664945494549 -2.87883927433448
0.393186778057184 -0.243450031182825
0.870312690261911 1.98582878932744
1.21191909010694 4.31345299457797
0.0712586831698219 -2.0444326879047
0.091396328740898 -2.67830204605114
0.309701792554103 -0.275007256410051
0.582931965493785 1.59810345053345
0.485209406471934 0.316714573129543
0.209288834062268 -0.895997784702288
0.861126178498585 1.92978831516279
0.811696469242833 3.17739141658051
0.312155356140185 -1.03646341035335
1.9793076048469 6.44269699404302
0.725046215574321 2.62325224745114
0.139162747671626 -1.88565208104654
0.0727064454999368 -3.87672496778964
1.59809177266479 6.22906824692267
0.085671340907268 -3.04862834726008
0.254639965091561 -0.233168136128551
0.0985207631742796 -2.88423948371011
0.0596239826864185 -2.79644935189904
0.920220926021002 3.60726316425652
0.0799235442969494 -3.23009440987977
0.0712586831698219 -3.85226498107157
0.046421800705436 -4.42823869856547
0.19739297612905 -1.66505750596969
0.248247863181971 -1.608408512216
0.29365110450627 0.575989010708356
0.323145045647744 -0.0288526550761565
0.748787302627051 2.15037955089045
0.451106753986366 1.00930340176608
0.352048083263698 0.900347928946727
0.694339518604674 0.665225560265769
0.0970986881050813 -3.03665790340204
0.291165841116675 -0.459717693226337
0.570688369739038 1.5540601539683
0.0508359654164338 -4.22101534300478
0.2314946284437 -1.05343980473558
0.890976106245145 3.96178479503034
0.063997998288229 -3.90880580481138
0.751501687324087 0.495471806348723
1.28368425974722 2.81038667099589
0.19871959235208 -0.906153170518486
0.204013892021593 -1.48580098558237
0.0669066586301148 -3.51454837930877
0.614088555168485 2.43699168505844
0.046421800705436 -4.13269952636393
0.0871047191085255 -2.80690342535414
1.3727640603038 5.41268062778163
0.0567005874796525 -4.2296722606329
0.337668943890527 -0.998259061453884
0.165182632632845 -1.63432069053526
0.194736078433582 -0.281368013981468
2.31184888879099 8.19209671402349
0.105610187960599 -2.32855772143319
0.21978120787991 -1.12457576300993
0.844272072787704 3.17149829030967
2.52409119122101 8.21513829111053
0.374525951474403 0.483148367251802
0.0493660773209796 -3.93648939946883
0.710239722137832 3.33850592390723
0.0625414660687129 -3.92978791227944
0.386217223242343 -0.428457113919234
0.0610834618608518 -3.8598278176702
0.0493660773209796 -3.80291678998893
0.0316096065168218 -5.05256955736864
0.374525951474403 0.79902409597228
0.0405151597387138 -4.63054910597858
0.0581630255581385 -4.09552192232962
0.0552366654454794 -3.809210594456
0.781027639627259 1.15840298183028
0.684903938595063 2.58242764109475
0.0770410357638279 -3.50961652253075
0.0449474060539746 -4.05304962893013
0.063997998288229 -3.14508531640914
0.190741534928556 -1.84797762266847
0.324360970743648 0.337680388698986
0.299845596809089 -1.50175408147575
0.0755976188941593 -3.0765676379757
0.287429900209231 -1.22571684897575
0.862800810190839 3.19106251925933
0.121085368469849 -1.79059441087585
0.166539186602931 -2.58521321470428
0.0885366746016572 -3.29921766042718
0.0669066586301148 -3.86787621591862
0.354430734574692 0.509898876984002
0.0360692547075217 -4.6625472528807
0.453331419100879 1.68584927946378
0.0813626417139216 -2.58518428394408
0.177345941559513 -1.06774213432829
0.159743625094077 -2.21477289381441
0.0345842365209331 -4.86743050887567
0.0449474060539746 -3.9087816679729
0.186735900589758 -1.06417927874336
0.1238812899668 -2.0083807015861
0.0405151597387138 -4.87684300379224
0.0770410357638279 -3.8615787322112
0.0181473467102595 -5.90098251671287
0.091396328740898 -3.30308267503573
0.0970986881050813 -1.66126580642408
0.0712586831698219 -3.72594519581431
0.0241460873317025 -5.4456071474087
0.0211498348717827 -5.90598453146668
0.108436232039362 -2.33091667723947
0.0942503257960511 -3.46634540808357
0.0241460873317025 -4.99337510487168
0.0181473467102595 -5.90098251671287
0.534372661248842 2.2175312114427
0.0211498348717827 -5.44141123061422
0.0316096065168218 -4.06615307017286
0.0596239826864185 -3.4895504949963
0.0419940886646273 -3.17060009990883
0.0166437561198716 -6.44462700807016
0.105610187960599 -3.0989049486547
0.158380663215767 -2.40150168082254
0.033097688176231 -4.91042389358095
0.1238812899668 -2.80636374283246
0.125277221416675 -2.86265367875786
0.0211498348717827 -5.90598453146668
0.200044989818648 -2.07968227017981
0.0899672102080982 -3.17194641753209
0.0241460873317025 -5.58490464983499
0.0316096065168218 -3.78845557424672
0.0493660773209796 -4.24766238259609
0.0552366654454794 -4.31566796351479
0.0610834618608518 -3.11603763403263
0.0211498348717827 -5.73396255808751
0.126671803488429 -1.35968174771756
0.0301199883763354 -4.73430471272943
0.0226487389452003 -5.3786234748786
0.354430734574692 -0.874649113287411
0.0654530614886163 -2.54774642207321
0.0271361299375142 -4.73105751527056
0.0345842365209331 -3.0741836220427
0.0654530614886163 -3.75880747798353
0.0508359654164338 -2.97097579160761
0.0286288305785821 -5.04830926106572
0.0256418832571836 -5.51599997699134
0.0537712564409807 -4.28335955997996
0.132236690005953 -0.313072229764533
0.0698094665327519 -3.17751874862002
0.154284034696288 0.780709637331048
0.033097688176231 -3.40357488512043
0.205334436773646 -2.20899564375746
0.0226487389452003 -4.85324010448882
0.091396328740898 -3.16004691235152
0.128065038788295 -2.6033800930575
0.0669066586301148 -3.70008782777943
0.205334436773646 -0.690442130820872
0.0256418832571836 -5.51599997699134
0.091396328740898 -2.93366263313956
0.227600712339209 -1.79808026066785
0.171952682789295 -1.47439622231012
0.181377695578564 -2.56541617458481
0.0449474060539746 -4.45925807293765
0.0345842365209331 -4.86743050887567
0.0166437561198716 -6.20101561956442
0.0360692547075217 -4.5873750186593
0.0360692547075217 -4.74185271827005
0.091396328740898 -3.30308267503573
0.161105300552302 -2.35765003502663
0.112664945494549 -0.300857838842295
0.151546472127458 -1.83535776567588
0.188072348152572 0.540741927062354
0.148803705063919 -1.53933765130348
0.0537712564409807 -3.74495195692894
0.0211498348717827 -5.90598453146668
0.063997998288229 -3.28657058001105
0.0523043574423216 -2.4138573718103
0.116881300295619 -3.19723738339989
0.0942503257960511 -3.40051710299747
0.236670221585056 -1.99925454403192
0.0523043574423216 -3.98737296585147
0.0181473467102595 -6.09560434085293
0.0241460873317025 -4.72815831035905
0.471006311424071 0.899617647519934
0.0727064454999368 -2.69278582249691
0.0271361299375142 -3.98857139763014
0.0211498348717827 -5.31474023675327
0.189407558836391 -0.228400905552025
0.0181473467102595 -5.90098251671287
0.28618243360242 -1.77680063059664
0.0493660773209796 -3.30449503616599
0.0271361299375142 -3.94099909580504
0.0741527564390013 -2.94045620044774
0.0669066586301148 -2.66937025471032
0.0755976188941593 -3.10250295159621
0.137780193621507 -2.3995416757311
0.413895674889293 -0.706485250878925
0.0596239826864185 -3.59605477435171
0.0226487389452003 -5.14507110035391
0.0537712564409807 -2.34316100801477
0.068358792664027 -3.03212874097897
0.175999515851997 -0.255968717596938
0.135011104401158 0.28254981681312
0.0375527458828525 -3.48906322910218
0.0552366654454794 -2.43143388429809
0.0360692547075217 -4.20373735157295
0.0286288305785821 -4.34436832522848
0.0727064454999368 -3.32547750236776
0.0286288305785821 -4.40762792814087
0.245683071322667 -1.44707860608837
0.0508359654164338 -4.22101534300478
0.0360692547075217 -4.74185271827005
0.196065138906103 -2.08043649264311
0.0654530614886163 -3.9813449302365
0.0286288305785821 -4.95085601064019
0.0301199883763354 -3.11140547080087
0.0286288305785821 -3.91868748221566
0.0181473467102595 -6.09560434085293
0.0271361299375142 -4.19629436838739
0.0493660773209796 -4.19091331121537
0.126671803488429 -3.01666080263922
0.0985207631742796 -2.83993561122967
0.063997998288229 -2.61063482578578
0.0596239826864185 -2.49222436139212
0.0226487389452003 -5.65742828225568
0.0196493718754913 -5.2536888525514
0.0654530614886163 -3.84374911239826
0.0271361299375142 -5.32295050990033
0.0390347131840831 -3.8149664396486
0.185398213854246 -2.1581233760977
0.0345842365209331 -4.01828738637774
0.033097688176231 -4.51254793680943
0.114071766708795 -2.76224863866245
0.0241460873317025 -5.31858298529411
0.033097688176231 -4.73790224423304
0.0241460873317025 -5.09384709941657
0.155650870460194 -2.74056333124984
0.130847479459622 -2.44879720687273
0.0625414660687129 -3.7145082863039
0.288676289090978 -1.38944455628554
0.095675209902879 -2.90373388365919
0.0345842365209331 -4.62260975764833
0.0256418832571836 -5.14871499047201
0.0508359654164338 -4.40241896114224
0.0241460873317025 -5.7391034176936
0.0493660773209796 -3.10781293157441
0.0799235442969494 -3.04268367733618
0.0181473467102595 -5.90098251671287
0.0256418832571836 -5.66262865300151
0.0241460873317025 -5.09384709941657
0.0755976188941593 -3.7943296934801
0.0552366654454794 -3.99104790877166
0.0552366654454794 -4.09135220129623
0.0256418832571836 -4.770558613065
0.248247863181971 -1.58080315494788
0.200044989818648 -2.22880573410624
0.0360692547075217 -5.00984910677992
0.033097688176231 -5.33327949650081
0.0654530614886163 -2.34838911680155
0.19739297612905 -2.21042291399032
0.0610834618608518 -3.40781552923401
0.0523043574423216 -3.03287823053352
0.0181473467102595 -5.72952191635933
0.0419940886646273 -3.31474023675327
0.0375527458828525 -4.7037056245552
0.0755976188941593 -3.7943296934801
0.0712586831698219 -3.30874043454568
0.068358792664027 -3.80468976318694
0.0301199883763354 -4.37695303141465
0.0375527458828525 -4.55305578379565
0.0316096065168218 -4.61913023822664
0.0256418832571836 -5.26106492438572
0.046421800705436 -4.24376015581803
0.0537712564409807 -3.87302354123837
0.063997998288229 -4.15795124417247
0.0211498348717827 -5.73396255808751
0.0211498348717827 -5.58028407887066
0.0316096065168218 -4.69602081098401
0.0360692547075217 -5.33925232222943
0.0196493718754913 -5.8149664396486
0.0449474060539746 -4.67579433323674
0.171952682789295 -2.31122668630856
0.151546472127458 -2.03316103389582
0.0508359654164338 -3.91497391694119
0.17465183239025 2.05026339933734
0.0478946901043115 -4.60478706671487
0.0669066586301148 -4.21864975320485
0.0345842365209331 -4.41336932543449
0.0434715030701262 -4.71277947238715
0.266074860153845 -1.68209243415149
0.207971905590277 -1.01007240938804
0.0256418832571836 -5.38290864453097
0.214544559513763 -1.5401366009112
0.0523043574423216 -3.36824798344249
0.10984718084707 -1.59689549017558
0.0478946901043115 -3.25903274236795
0.0390347131840831 -4.32385134979278
0.0985207631742796 -3.10239253457159
0.0211498348717827 -5.90598453146668
0.0360692547075217 -4.26100330103646
0.0970986881050813 -1.25275417178126
0.0271361299375142 -4.81433330178782
0.0390347131840831 -3.11524368546944
0.112664945494549 -2.55858355688532
0.0493660773209796 -3.76100626064124
0.0390347131840831 -5.11708296931877
0.0581630255581385 -2.84944779382829
0.0256418832571836 -4.85621598083377
0.0181473467102595 -5.72952191635933
0.0405151597387138 -4.63054910597858
0.0871047191085255 -2.89481404712227
0.0226487389452003 -5.04109550562044
0.137780193621507 -2.19039244427284
0.249528551273962 -1.73138297351642
0.0434715030701262 -3.63715211469852
0.0581630255581385 -3.90091049898961
0.033097688176231 -5.21539219313008
0.0625414660687129 -3.52722091296235
0.0508359654164338 -2.94728190968467
0.0478946901043115 -3.95838057568903
0.091396328740898 -3.56628204949478
0.0241460873317025 -5.4456071474087
0.0654530614886163 -1.31752520868564
0.0256418832571836 -4.54043573680961
0.137780193621507 -1.7919293178441
0.0286288305785821 -5.265508737223
0.0286288305785821 -5.04830926106572
0.0286288305785821 -3.87332966843233
0.0523043574423216 -3.80597035156093
0.0405151597387138 -4.07392649212933
0.0241460873317025 -5.58490464983499
0.0181473467102595 -5.90098251671287
0.115477217419936 -2.7332464345134
0.0493660773209796 -4.50002126175674
0.0286288305785821 -3.59041086804845
0.0301199883763354 -4.44169057905945
0.0345842365209331 -4.06852384181424
0.0698094665327519 -2.73068412904072
0.0552366654454794 -4.25623548050062
0.0698094665327519 -3.62663351659629
0.0211498348717827 -5.0905580295805
0.0567005874796525 -4.28799825322351
0.0537712564409807 -3.51857602167399
0.355620586222251 0.0210563985867065
0.091396328740898 -1.34053776246504
0.0552366654454794 -3.68645131360843
0.516398214238085 4.50042013812183
0.41046476948902 3.02890450383786
0.436562206191423 3.43760956007276
0.170601211926166 -2.25741059198388
0.401275598034359 3.39304482832969
0.121085368469849 -0.280384005470846
0.0493660773209796 -3.68066987134988
0.317050000498898 -0.951368651838796
0.033097688176231 -4.44462700807016
0.0316096065168218 -4.86330838640516
0.0523043574423216 -2.60452315461465
0.0567005874796525 -4.0676343458385
0.0552366654454794 -3.468425052132
0.0301199883763354 -3.72577509677021
0.0166437561198716 -6.20101561956442
0.966125134361977 0.894104510591404
0.529109265987639 -0.597376813939418
1.82807621243169 2.38148793142298
2.3188812193285 3.41683040081148
2.42101729583136 3.72209682956269
0.601104711541039 -0.274849762788625
0.34966149042682 -1.73396255808751
0.0523043574423216 -3.98737296585147
0.848504094129479 0.497907980882619
0.244398963502342 -2.08829430221206
0.0434715030701262 -4.4240929210315
0.962224902084179 0.675467620012961
0.0478946901043115 -4.76124593450663
0.0271361299375142 -5.45037731915607
1.86739604947467 2.797534245738
1.16314540700712 0.829294085937532
2.00645332366508 2.88358678578134
0.095675209902879 -3.15192524526122
0.169248473860917 -2.60819292864691
0.0241460873317025 -5.91177771971236
0.0196493718754913 -6.20670159145055
0.480854097380418 -0.841020453655203
0.239251072078135 -2.34685956864647
0.0256418832571836 -5.38290864453097
0.157016412484424 -2.75313011181297
2.19506845835462 3.24801834844576
0.932233443722982 0.350008257717088
0.0286288305785821 -5.52130427970067
0.0166437561198716 -6.20101561956442
0.544842192252235 -0.679240989998073
0.0301199883763354 -5.10177159622096
1.53332151727455 1.92071846240838
0.0552366654454794 -4.31566796351479
0.296132094010025 -1.74365979827481
0.137780193621507 -2.70254401321764
0.115477217419936 -3.23736568507222
1.90119787949266 2.81939265434492
1.69104408062873 2.00658450368312
1.28430920887586 1.60115927032614
0.456661997819536 -0.987694787247233
0.0301199883763354 -5.455727419125
0.291165841116675 -1.89518460798624
0.268603686464584 -1.74613745323811
0.518524515346473 -0.720607279093337
2.10949457298979 3.04807247826267
0.664886045018106 0.124117233841682
0.404728399939875 -1.16755381199415
0.321928094887362 -1.71854849733615
1.0913963287409 0.799087823269725
0.563497991532559 -0.480941595150828
0.0770410357638279 -3.40909527819955
0.728724216395937 0.0428975661033638
0.190741534928556 -2.62927587052517
0.419595781241148 -1.37949287045626
0.0256418832571836 -5.51599997699134
0.169248473860917 -2.55350854788888
0.0256418832571836 -4.94728190968467
0.085671340907268 -3.87707910477319
1.47539140610979 1.74503072479904
0.855249612161916 0.650426824134462
1.02713612993751 0.585097482513857
0.186735900589758 -2.01133196540019
0.372176284764646 -1.4241489822714
0.107023901979542 -3.50561378077179
0.528054278707801 -0.391747150486253
1.63775599023831 2.31494842332197
1.41617842068341 1.68547761255369
2.48003601114308 3.7294507207492
0.577843088820986 -0.338498269430852
0.775704035649712 0.0558551875438774
0.469907951994628 -0.869111426480208
1.0892521197147 0.943734944133555
0.386217223242343 -1.5223240919051
0.0226487389452003 -6.00333999790637
1.31949110944153 1.56963846074316
1.23925107207813 1.45186122233102
0.241827313907168 -1.91321150062652
0.0166437561198716 -6.20101561956442
0.0375527458828525 -4.96403732714138
0.355620586222251 -1.14264576066615
0.669677464370405 -0.223309774993028
0.143302478032549 -2.81402813814124
1.10065125094647 1.20368670654767
0.795128619724345 0.288382885770523
1.34007544159762 1.46042878346834
0.163824801905894 -2.81800030927905
0.538569595236705 -0.549902170577371
0.517461756520595 -0.85230269680654
0.779255286774269 0.096727546689931
0.194736078433582 -2.46766927913505
1.38446956095608 1.38853739948006
0.299845596809089 -1.68554643463236
0.497119151743202 -1.09424503694077
0.388544151232098 -1.42597863641039
0.0211498348717827 -6.10133020259938
0.897526378750207 0.320004839981942
0.0181473467102595 -6.09560434085293
0.337668943890527 -1.66770487352361
0.0899672102080982 -3.86319145253242
0.541709302767272 -0.437784614466533
0.244398963502342 -2.06261091460568
0.155650870460194 -2.39780450458454
0.151546472127458 -2.7036323421483
0.221087405380535 -2.3873831363114
0.405877499993368 -1.29501592444856
0.568637630174276 -0.22058835168427
0.694339518604674 0.191954705737346
3.15377113724197 4.64303207702389
0.427538282847961 -1.17226870673971
2.22467336258769 3.22167649683885
2.06799589616082 2.99497802811003
0.129456929914966 -2.97260210232398
0.137780193621507 -2.6066358044219
0.667762805773669 -0.284416058075817
0.449993133675657 -1.21484376399991
0.731476576609227 0.171621710901238
0.556271596970164 -0.677345723326978
0.642638211618053 -0.322210954840051
0.297370990643384 -1.25303374640245
0.0166437561198716 -6.44462700807016
0.0211498348717827 -6.10133020259938
1.92943945605038 2.62612256825822
1.78809535757589 2.28300422934231
0.746067801273459 0.335849336765441
0.507861532283599 -0.754788674969762
0.71673626916341 -0.0269259332099824
2.55316345564398 4.17531302345756
0.0942503257960511 -3.64539330156122
0.25846167604397 -2.03231279006363
1.05303799338027 0.800752048226687
0.515333887342975 -0.652966560954696
0.063997998288229 -4.15795124417247
1.18874010796125 1.03083982170497
0.0181473467102595 -6.09560434085293
2.21159057022828 3.17659877359499
0.937805238392656 0.385699481387819
1.30416597021375 1.54746643894321
0.1238812899668 -3.40536158888537
0.490635118173003 -0.836132163786424
0.129456929914966 -3.17786773497441
0.0537712564409807 -4.47332494057909
0.490635118173003 -0.586969433593221
0.848504094129479 0.641545658241027
0.121085368469849 -3.43217090656364
2.21781969154662 3.22670490024114
2.70884379068796 4.62352086563157
0.0256418832571836 -5.51599997699134
0.634818707158754 0.10764597481658
0.0375527458828525 -4.7037056245552
0.493880777676657 -1.14907489676067
0.602107627842039 -0.358385324747402
1.05670058747965 0.83891848558279
0.326789750847397 -0.83809870755356
0.169248473860917 -2.85036306614277
0.0345842365209331 -4.86743050887567
0.512136187383925 -0.630230691754671
0.899975083792199 0.275153449840769
0.522767739113812 -0.994821903564284
0.296132094010025 -1.52622077771198
0.237961223944931 -1.23074295111728
0.405877499993368 -1.3483236483723
0.0449474060539746 -3.86372942684033
0.340075441597622 -1.10910188752924
0.614088555168485 -0.48183900147624
0.299845596809089 -1.82972578588078
0.964566306505415 0.338912082263199
1.74788137164539 2.32225074466234
1.37217628476465 2.0066712839078
0.90323357200043 0.552652997454225
1.00758915501168 0.636237951679486
0.0523043574423216 -4.65042931332423
0.112664945494549 -3.12240500118234
0.445530036408932 -1.10292054237864
0.41046476948902 -0.929200256450178
0.642638211618053 -0.457915406446236
0.356809457357423 -1.51495247498899
0.0537712564409807 -4.69215215711376
0.0581630255581385 -4.58725912557646
0.0211498348717827 -5.31474023675327
0.0241460873317025 -5.58490464983499
1.55575403820555 2.0036412850806
0.0241460873317025 -4.89944691780164
0.360370203815469 -1.26271818264083
1.86238233446901 2.41925302722828
0.540663492615721 -0.699745861343597
0.574781124372921 -0.259879137025193
0.514268774676738 -0.915325446391841
0.111256751101741 -3.3340571598244
0.791616274615454 -0.0100772641764341
0.619051391300437 -0.37986084943753
0.665845602779378 -0.0703854710934819
1.32557587190251 1.22323791535276
0.546927012038292 -0.693557504069372
0.485209406471934 -1.07510763791538
0.0375527458828525 -4.96403732714138
0.227600712339209 -1.71571124451885
0.395502500931411 -1.48337710750381
0.990074035715969 0.925615886328062
0.0211498348717827 -5.58028407887066
0.0196493718754913 -5.8149664396486
1.5814071863761 2.13269958522695
0.0928240330047554 -3.38238905943706
1.12108536846985 1.13579383046424
0.855249612161916 0.0412118663535745
1.48030875810313 1.90688116783687
0.148803705063919 -2.78069356443635
0.0405151597387138 -5.17401901611184
0.0181473467102595 -5.90098251671287
2.27301849440642 3.31362691619928
0.823783751541564 0.0462770746918056
1.82120213133424 2.62451223352332
0.119685373172322 -3.28868906379062
0.312155356140185 -1.45391689996821
0.0151385968379211 -6.58059165696391
0.0301199883763354 -5.455727419125
1.86112617849858 2.51745614325539
0.0813626417139216 -3.80381422562173
0.0567005874796525 -4.1196507383031
2.60736153044187 3.79364922442306
0.687741097898592 -0.318560940369173
2.48276116314508 3.7023578200971
0.0552366654454794 -4.25623548050062
0.135011104401158 -3.27432879529748
0.453331419100879 -1.04556006805442
0.427538282847961 -1.38655519078458
0.971567806021223 0.404590009364437
1.23343765236149 0.96142460755228
0.0419940886646273 -4.67103756055887
1.00910220710725 0.487653788706504
0.0345842365209331 -5.39909235290596
1.12667180348843 0.663587041839126
0.472103835281406 -0.67066148129811
0.0360692547075217 -4.0444326879047
0.0196493718754913 -5.99757867510396
0.084236537168032 -3.80885020787696
0.125277221416675 -2.75589544398418
0.0241460873317025 -5.7391034176936
0.404728399939875 -1.29632962629725
1.02788267331298 0.892134250792157
0.0196493718754913 -5.99757867510396
0.0286288305785821 -5.52130427970067
1.64993070418441 2.09609285397251
1.41731844053008 1.45780558608028
0.56555604472164 -0.735901616086805
0.165182632632845 -2.74716207549506
0.114071766708795 -2.93789254799012
0.261003870606423 -1.96408748603025
0.492799702286326 -0.879264872507504
0.0375527458828525 -5.06241624745395
0.605112200342563 0.0145182750687476
3.33631352280142 5.43539344030297
1.13154225194639 0.998812741164469
0.354430734574692 -1.52755444551288
0.424139706386096 -1.1893292857582
0.0770410357638279 -3.44183027356848
0.302315965633397 -1.90149274519923
0.603109847431416 -0.293534021923595
0.0449474060539746 -4.59994658960871
1.83449105199512 2.39146500117867
1.60711177798891 2.07493715911743
0.840877494654779 0.273464617639565
0.209288834062268 -2.57529510373657
0.226300401263451 -1.82297810946229
0.25846167604397 -1.7604834740102
0.590026370577504 -0.63225431500541
0.991605559257768 0.771769465059338
0.326789750847397 -1.64056018145225
0.137780193621507 -3.16639552648531
1.09496294376109 0.840228676752474
0.0625414660687129 -3.45862191725413
0.380383430251159 -1.53091259365302
0.267339827390422 -1.97010036027853
0.091396328740898 -3.6788370405813
0.368644593794393 -1.12684805550849
1.16924847386092 1.01910552436236
0.0390347131840831 -4.74615901673595
0.514268774676738 -0.9038782048785
1.01814734671026 0.840182898495355
0.224998917150929 -1.91570131399575
1.1960651389061 1.18668365944291
0.83747491043394 0.429013171794895
0.063997998288229 -4.10456101463729
0.0741527564390013 -4.04517533345452
2.33163507879697 3.33691974729167
1.0226487389452 0.801948033375871
0.952034674696795 0.372458099330585
0.376871797586198 -1.55398504688071
0.178691111858263 -2.47344095768651
0.162465692016506 -2.26128833109446
0.252086521874742 -2.21167293478525
0.0360692547075217 -5.00984910677992
0.0226487389452003 -5.3786234748786
0.567611166210029 -0.493411574012014
1.22108740538053 1.2839535424061
0.545884978738465 -0.718606674468592
0.163824801905894 -2.81800030927905
0.0755976188941593 -3.97417973564155
0.232790268441773 -1.77383010647452
0.835770604221691 0.249900238291456
1.73742207100624 2.17246147529521
0.559373056511204 -0.464439480303019
2.04789469010431 3.01264933594179
1.39318677805718 1.84825507499306
0.471006311424071 -0.902243409166524
0.033097688176231 -5.00509353300911
0.033097688176231 -4.58382519221569
0.0360692547075217 -4.74185271827005
0.493880777676657 -0.660770313912176
0.0301199883763354 -5.59605477435171
0.453331419100879 -1.2049964094159
0.978535490811403 0.845093528280928
0.0226487389452003 -5.65742828225568
0.809961417872085 0.101805543967921
0.126671803488429 -3.28707245790438
0.0196493718754913 -6.20670159145055
0.0770410357638279 -3.95299477391336
0.0405151597387138 -5.06801164079092
0.033097688176231 -5.21539219313008
0.961443588747515 0.75966463888374
0.959097106732454 0.522209484885826
0.63971086186653 -0.452990493720299
0.0712586831698219 -4.09099613922277
0.389706209322222 -1.07721850844083
0.372176284764646 -1.33690000548487
0.580898568341257 -0.585763009406655
0.651384789683841 -0.339815578314796
0.0286288305785821 -5.52130427970067
0.0196493718754913 -6.20670159145055
0.0360692547075217 -5.00984910677992
1.80081800538727 2.52713764064304
2.08782087451707 2.87479778528286
0.0271361299375142 -5.59015924925819
0.0345842365209331 -5.2759311763111
1.30908774911394 1.61984794157997
1.35502578306359 1.62047942984746
1.03977512635963 0.393592970793278
0.800381156014999 0.148516673117474
0.633838282356571 -0.378500213589761
1.17195268278929 1.02958479753666
0.0375527458828525 -5.06241624745395
1.56195252267466 1.95939176213484
1.98316198876093 2.84959516575814
0.0241460873317025 -4.8112620069462
1.45388704978015 1.86542952424857
0.0654530614886163 -4.08095312471341
0.0405151597387138 -4.78998854826268
1.04420964329646 0.748794953264458
0.561436998266494 -0.541944045759705
0.0211498348717827 -4.80855746005487
0.166539186602931 -2.64113649473361
1.65718652018721 1.90699815355133
0.0799235442969494 -3.7390175864153
0.483033395439665 -0.714605857371917
0.402427450423602 -1.29898434868129
0.329214448965855 -1.75427355745131
0.396658969963989 -1.28335955997996
0.372176284764646 -1.08344711547635
1.20335316609253 1.16270474129261
1.1820485605248 1.07452440892635
0.0151385968379211 -6.58059165696391
0.224998917150929 -1.55184910709213
1.46495496014978 1.82987506370146
2.13154225194639 2.97420907069382
1.1056101879606 0.832276516725401
0.871144934323576 0.270526044779646
0.626956589385783 -0.627149686562758
1.09496294376109 1.22485797857527
0.0196493718754913 -5.99757867510396
0.703713788369821 -0.146934597414439
0.732392864376382 0.221704920147222
0.159743625094077 -2.62040442903499
0.0181473467102595 -5.72952191635933
1.18673590058976 1.30728430991
0.0813626417139216 -3.89153097418591
1.41731844053008 2.0790384021035
0.0784830099377343 -3.79897469181967
0.0434715030701262 -4.56122735746695
0.900790396072101 0.31643714157659
0.684903938595063 -0.243318771509676
0.252086521874742 -2.03896084726098
0.74788137164539 0.39182666826203
0.523826597906951 -0.5092985474974
0.874469117916141 0.0693975438016276
0.033097688176231 -5.10641440091115
1.2942717519845 1.34571824821145
0.347270943001826 -1.59358891049875
0.0166437561198716 -6.20101561956442
0.83747491043394 0.2637423839885
0.0166437561198716 -6.44462700807016
1.0083458794145 0.787741675777265
1.98085059434252 3.01842264997913
0.756915183510451 -0.0914686252681341
0.0390347131840831 -4.0983543227021
1.45721634750585 1.84652905719646
0.0390347131840831 -5.11708296931877
0.502500340529183 -0.596241827691987
0.0449474060539746 -4.75585202527856
0.25846167604397 -1.65117613870782
0.459984905332819 -1.07243874528103
0.0166437561198716 -6.44462700807016
0.861963737326689 0.587934532378943
0.508931384050008 -0.855509235728885
0.0226487389452003 -6.00333999790637
0.114071766708795 -3.30854936176335
0.809093109064117 0.141715601260925
2.75849030107879 4.22517653170901
0.461090842558988 -0.595911464175537
0.438809395182981 -1.26809568550475
0.0449474060539746 -3.8200415703481
0.140543978069986 -3.09183165443886
0.332843872366546 -1.42711470695088
0.786331671487186 0.0686361725721174
0.564527385112364 -0.56399004158435
0.525941986908956 -0.806209183468308
1.72043548924372 2.36996082045377
0.192074278710068 -2.62254048081314
2.07668031691187 3.23168812484358
0.458878119669875 -0.980142973688827
0.430928872048735 -0.454414456178979
0.965345930972315 0.437931818180308
0.392027521232343 -1.31138620764807
0.178691111858263 -2.52511957909744
1.67492971092925 1.82516625732748
0.312155356140185 -1.67931561723553
0.204013892021593 -2.09198237262626
0.0181473467102595 -6.32063664406208
0.0271361299375142 -5.45037731915607
0.0552366654454794 -4.44242412618271
0.0813626417139216 -3.46416234315946
0.629909906775131 -0.270921877567772
1.06545306148862 1.03598148199235
0.359184264545327 -1.1517110058935
1.09852076317428 0.920986687287351
2.01664375611987 2.77855004483923
1.07631950784637 0.58426060611512
0.838326309125447 0.47075238287622
1.72872421639594 2.44826043368614
0.426406313358041 -1.35625051905651
0.861963737326689 0.565462659232907
1.22889985249083 1.22384625429167
0.125277221416675 -3.05182309676464
0.86864676046838 0.16844365734254
0.046421800705436 -4.80033976784998
0.0345842365209331 -4.78112430704402
0.163824801905894 -2.88394289529123
1.66680452274881 2.04090260763491
0.90972855220336 0.296476266000917
1.13431800083708 0.635260560473851
0.0166437561198716 -6.44462700807016
0.196065138906103 -2.69827189593587
0.108436232039362 -3.39178720979916
0.0419940886646273 -4.83528321594255
0.166539186602931 -2.80181819159086
0.200044989818648 -2.25765648801109
0.959879691531079 0.567230527771856
1.60960735903134 2.26711249555805
1.10419508726755 1.12171913279995
0.360370203815469 -1.40070802462596
1.40127559803436 1.73485824132724
0.0419940886646273 -4.83528321594255
0.685850278439352 -0.269185602686731
1.23731586717242 1.17467390070446
2.68514058175821 4.12928678191448
0.169248473860917 -2.85036306614277
0.690572688681755 0.216980002237542
0.458878119669875 -1.13881897172689
1.3188812193285 1.59204108871141
0.78897639274275 0.181268570832605
1.81990958678827 2.45710660669079
1.11688130029562 1.12470250298028
0.665845602779378 -0.183477627769684
0.105610187960599 -3.52034511452705
0.0301199883763354 -5.32784755895718
1.40185163918431 1.53682771007187
0.063997998288229 -4.27105179462994
0.728724216395937 -0.0837655541767849
2.88130115139857 4.89999419121975
0.998477366570126 0.517916358486308
0.0610834618608518 -4.09992416101845
0.668720452699565 -0.479148455419371
0.0784830099377343 -3.46033664416689
0.602107627842039 -0.438701304664147
0.746067801273459 -0.140323672981929
2.25272530649482 3.44956662585729
0.762308442280669 0.20620530677296
1.44608867921974 1.86480136390647
0.0508359654164338 -4.16528502326755
0.236670221585056 -1.91641087940931
1.02114983487178 0.752276561284685
0.0211498348717827 -5.90598453146668
0.861963737326689 0.360029674786905
0.497119151743202 -0.759079422912969
2.04715843336933 2.92199547924573
0.362739161721953 -1.6997171502933
1.24439896350234 1.02325766891037
0.743343163936923 0.234677603227556
0.927440432534082 0.32451754130377
1.79117662962016 2.2218120623726
0.0419940886646273 -4.38983192705165
0.292409007967308 -1.76236312204396
0.442173629216358 -0.783777865391613
0.357997349594884 -1.44510386769753
0.0434715030701262 -5.07406181795004
0.0256418832571836 -5.51599997699134
0.355620586222251 -1.63491947033581
0.0151385968379211 -6.58059165696391
1.09068194643321 0.917750231930568
0.148803705063919 -2.71920973929743
0.592046952197557 -0.338498269430852
1.07992354429695 0.781395125554613
0.2314946284437 -1.94305531240158
0.337668943890527 -1.45229333081112
1.0719827459408 1.0279677878322
0.302315965633397 -1.81318644714722
0.905672617451847 0.928811128158703
0.163824801905894 -2.77565570437016
0.0196493718754913 -5.99757867510396
0.0596239826864185 -3.63337811601036
0.546927012038292 -0.508804567049336
0.472103835281406 -0.730068252955109
0.0478946901043115 -4.84633558134208
0.136396313380249 -3.0457591089761
0.533321517274553 -0.286633305200606
0.213232422050972 -2.15286113012327
0.0166437561198716 -6.44462700807016
0.0316096065168218 -5.39313722631174
0.949672826899078 0.535415278574006
0.115477217419936 -3.3887037888577
0.068358792664027 -3.93843447930422
0.0316096065168218 -5.39313722631174
0.561436998266494 -0.691376036624504
0.28618243360242 -1.58178414183409
0.323145045647744 -1.52857405077552
0.273648079858646 -1.43335092590821
0.136396313380249 -2.81383603117799
0.301081309981758 -1.38361289717129
0.641663088200809 -0.621434975845911
0.0478946901043115 -4.76124593450663
0.135011104401158 -2.65958944113995
2.1960651389061 3.39160373771366
0.0286288305785821 -5.52130427970067
0.204013892021593 -2.4432279631187
0.151546472127458 -2.48318391218313
0.558339977311393 -0.542288020652094
0.267339827390422 -1.99417514606219
1.54848865214122 1.62140734143093
1.43262118314119 1.77603487363271
0.0345842365209331 -5.39909235290596
0.866144253265209 0.104624097547226
0.0390347131840831 -4.91973288702465
0.0241460873317025 -5.58490464983499
1.8889230319825 2.67590600090809
0.0828003050525128 -3.58907585433668
0.521708102605736 -0.531704566725784
0.843424176765126 0.204068299467563
1.17195268278929 1.27343270878501
0.228899852490833 -2.1126072912378
0.661041419049601 0.0563869045423182
1.26986643931622 1.61539092068528
0.770360714575403 -0.0529245949097179
0.640687305247892 -0.139544572878074
0.0256418832571836 -5.26106492438572
0.221087405380535 -2.23617649560391
0.926640046915279 0.460045654617495
1.06472571333059 0.615626920733932
2.19140806071583 2.94817440456961
0.0211498348717827 -5.73396255808751
0.0301199883763354 -4.81777368067291
0.929838928582599 0.24650690174074
0.0151385968379211 -6.58059165696391
1.07848300993773 1.09587822032144
2.26005107252607 3.78578217439682
0.0166437561198716 -6.44462700807016
0.0241460873317025 -5.31858298529411
0.170601211926166 -2.82046152099609
1.94888468427315 2.57057583873807
0.665845602779378 -0.473789064997689
0.281181752544053 -1.20738422898431
0.068358792664027 -4.08585673431658
0.161105300552302 -2.25227940204361
0.691515318601529 0.138565798689552
0.046421800705436 -4.88783899149894
2.32436097074365 3.43695043451871
1.5650418065979 1.98676001277754
0.578862301184738 -0.365694716292914
1.28055544689459 1.54754560390085
0.492799702286326 -0.510376286189998
0.236670221585056 -2.28083492606129
0.698096539063568 0.127923863954102
0.178691111858263 -2.52511957909744
0.28618243360242 -1.93091492213349
1.80081800538727 2.64629471273347
2.01927401216454 2.91736547862505
0.0799235442969494 -3.69889782116626
0.0151385968379211 -6.58059165696391
0.0226487389452003 -5.04109550562044
1.32436097074365 1.29950222776964
0.660078659560492 0.0942141963978934
0.0375527458828525 -5.16799788757377
0.0211498348717827 -6.10133020259938
0.404728399939875 -0.764182445968433
1.0719827459408 0.67795278122486
0.033097688176231 -4.51254793680943
0.0478946901043115 -4.53249232597031
1.10702390197954 1.09114290306602
1.05010120856791 0.742377133059796
3.13916274767163 4.87950615243408
0.603109847431416 -0.370224062226401
0.0596239826864185 -4.17814407572114
0.0211498348717827 -5.73396255808751
0.712098865489042 0.00895688240195346
0.226300401263451 -2.43060193519004
0.0196493718754913 -6.20670159145055
0.267339827390422 -1.66946737611661
0.155650870460194 -2.46350629462006
0.488467281490293 -0.810213393265832
0.306013605523989 -1.50753151773508
0.761410964776835 -0.114250124362718
0.116881300295619 -3.08957276905217
0.0196493718754913 -6.20670159145055
0.294892132574959 -1.70612079125972
2.22010786814189 3.19342177862009
1.07342978221145 0.75903331670743
1.18271911365837 0.96676661215253
0.1238812899668 -3.14065668954136
0.0552366654454794 -4.51023894988049
0.287429900209231 -1.90466621277161
0.139162747671626 -2.88408525012295
1.04936607732098 0.838490777042424
0.593056182767493 -0.484352464847766
0.24696603720614 -2.14607367558994
0.875298968408328 0.278941142694778
0.488467281490293 -0.697218868061523
0.166539186602931 -2.69931525557237
0.0508359654164338 -4.53740984726805
0.0449474060539746 -4.52788805518968
0.803000270273015 0.0989394600298117
0.621031755428678 -0.557126327275796
0.387381156375979 -1.39513080941473
1.3133805749322 1.51727875282449
0.0434715030701262 -4.12932078196932
0.173302888822231 -2.62460041298741
0.42866936486661 -1.19891865726468
0.323145045647744 -1.07264152953322
0.0166437561198716 -6.20101561956442
0.518524515346473 -0.618843947096491
0.472103835281406 -0.840306725456362
0.537521505803839 -0.803028938918242
0.033097688176231 -4.8215857742226
2.24021770195744 3.04150915298783
0.67254469626657 -0.151420048366845
1.30108130998176 1.17872092718995
0.240539768046707 -2.11379620247918
0.0552366654454794 -4.656252673323
0.288676289090978 -1.86773545144969
0.0669066586301148 -3.95970516954336
1.22954898412873 1.09163689109487
0.978535490811403 0.521292763467348
0.236670221585056 -2.5046193880281
1.54275435535979 1.99270993150617
0.0196493718754913 -5.65289328428684
0.317050000498898 -1.70863980240006
0.204013892021593 -1.89781713288598
0.259733333280018 -2.11828953063088
0.0301199883763354 -5.32784755895718
1.78456582666344 2.24146577503418
0.297370990643384 -1.91379267837539
0.0256418832571836 -5.66262865300151
0.200044989818648 -1.93285863146663
0.0345842365209331 -5.16246213898852
0.0286288305785821 -5.38774472350162
0.356809457357423 -1.22415048014684
0.0405151597387138 -4.96926321437312
1.16721698555403 1.23414008046
0.686795997936271 -0.0581468946101575
1.21454455951376 1.23205434538879
0.0345842365209331 -4.78112430704402
1.68774109789859 2.16720768318315
0.896709219260284 0.342676902819147
0.0301199883763354 -5.455727419125
1.13570387514239 0.840795847593949
0.963786260505937 0.82244035890809
0.0241460873317025 -5.91177771971236
0.61209863065867 -0.657846563851173
0.234084745909408 -1.85610543818321
0.245683071322667 -2.0210241823366
1.21191909010694 0.973139556319516
0.751501687324087 0.222692669758677
0.084236537168032 -3.5372046155466
0.765892779629708 0.368893499970653
0.0523043574423216 -4.57586987501184
3.74163764885369 5.70443496522882
0.756915183510451 0.0826303498550794
0.0196493718754913 -5.8149664396486
1.87446911791614 2.94263422849931
0.046421800705436 -4.30267033598266
0.908918276955501 0.536741862186251
2.74015790312993 4.43398829486311
0.618060188897387 -0.265441128896679
0.194736078433582 -1.91451947995125
0.0196493718754913 -5.65289328428684
0.862800810190839 0.150042505892613
0.36628532092047 -1.55269744629975
1.52541343037588 1.78478457678179
0.404728399939875 -1.24487563338968
0.0434715030701262 -4.88214094884497
0.196065138906103 -2.39607788142832
1.56761116621003 2.08316594434033
0.0226487389452003 -5.14507110035391
1.28742990020923 1.48765149652953
0.068358792664027 -3.68229871909985
0.0508359654164338 -4.40241896114224
1.1508612690555 1.26438138132453
0.222392421336448 -2.1480025695708
0.411609311429961 -0.975357774663551
0.254639965091561 -1.6599702622427
0.840877494654779 0.0591674960872682
0.560405396477177 -0.568920937734128
0.240539768046707 -2.25209566214726
0.063997998288229 -3.95531119644432
0.395502500931411 -1.50916360086159
0.0181473467102595 -6.09560434085293
0.723203692921722 0.00065390130812597
1.54900882342534 1.71679102581614
0.930637541966341 0.270940309360331
0.125277221416675 -2.84066066748559
0.699034267429951 -0.271480409987773
0.0301199883763354 -5.455727419125
0.0999414378739068 -3.5812070099444
0.528054278707801 -0.616203370455313
0.557306157818291 -0.30935562193647
2.28618243360242 3.37777988128482
1.29489213257496 1.4033499717275
0.234084745909408 -2.38274939695398
0.147430363655226 -2.92114416899062
0.468808755719825 -0.920754711916309
0.171952682789295 -1.98750041128409
0.584962500721156 -0.357790061322234
0.864473500280696 0.254266802681393
0.772144021404307 0.0347128835671122
0.0405151597387138 -4.70806739084319
0.063997998288229 -4.3311107356679
0.306013605523989 -1.32089355707868
0.563497991532559 -0.502361743326415
0.0345842365209331 -5.39909235290596
0.0256418832571836 -5.66262865300151
0.889333880637099 0.697107649940807
0.17465183239025 -2.19862355518525
0.462195932648172 -0.787068415386796
0.689629442462546 -0.000117315863187635
0.0345842365209331 -5.16246213898852
0.159743625094077 -2.84279190947425
0.932233443722982 0.354781384188
0.739702291238922 0.254448680895403
0.20136917076603 -2.42181781130122
0.0301199883763354 -4.73430471272943
1.95124782164163 2.73786105871965
0.189407558836391 -2.34542147375557
0.491717816190714 -0.857534418333978
0.718587064851352 0.185463219914545
0.941771958078579 0.458258322913327
0.193405792455612 -2.57897760304852
0.438809395182981 -1.15521781810358
0.845119470780283 0.117993810292264
2.64726106839029 3.89255446545878
0.566583971406301 -0.730737464014527
1.40300303193568 1.62413745507313
0.680162905603824 -0.433795852822307
0.444412101412357 -0.966509726786573
0.0784830099377343 -3.10537676448209
0.146055713679008 -2.95365445097606
0.205334436773646 -1.95163281083691
0.869479965828466 0.588136583695646
0.274906427117566 -1.77229772875463
0.879441075878667 0.513262550246359
1.02039979844164 1.21883910151983
0.0301199883763354 -5.21038572758231
0.693398732760518 -0.363652456312431
0.644586483407575 -0.303756944667019
0.374525951474403 -0.963275753305519
0.125277221416675 -2.84066066748559
0.546927012038292 -0.790358149777247
0.456661997819536 -1.08775795704252
0.860288133141944 0.405900545435937
0.137780193621507 -3.31009459171079
0.0316096065168218 -4.95483764642622
3.51386915460838 6.25231832057053
1.91820907931248 2.45511050150769
0.588002955041207 -0.627499695297944
0.0226487389452003 -5.8200415703481
2.58038977093133 4.12642118733977
0.267339827390422 -1.74916488545422
1.04199408866463 1.04845421158715
1.66584560277938 2.01501455382004
0.437686238224044 -1.35228984533217
0.0669066586301148 -3.66102185038192
1.13639631338025 1.00965462677705
1.25463996509156 1.43284441282388
0.0928240330047554 -3.66199792216232
2.60910858805286 3.91814827660184
0.0419940886646273 -5.02065897610425
0.604111371276489 -0.506501558724019
0.723203692921722 0.175404811824464
0.211919090106939 -2.58101468394183
1.39144754331865 1.43502310576679
0.299845596809089 -1.94231399564514
0.0256418832571836 -5.26106492438572
0.221087405380535 -2.20774793954405
0.0196493718754913 -6.20670159145055
0.0360692547075217 -5.22089547303331
1.11688130029562 1.17279688783251
0.953607094515549 0.468353510586954
0.0196493718754913 -5.99757867510396
0.805614638323193 0.518714091173947
0.78897639274275 0.287436483760385
1.50088809036226 1.94632462139244
1.80517923918276 2.42933631141971
0.205334436773646 -2.48786381261607
0.112664945494549 -3.41561399223753
0.129456929914966 -3.09743249478299
0.572736198387897 -0.695302454000019
0.166539186602931 -2.71924148653572
0.181377695578564 -2.79990325061684
0.126671803488429 -2.94452053301503
0.116881300295619 -3.25424075170879
0.181377695578564 -2.7580789182501
0.118284017995709 -3.24222350428909
0.162465692016506 -2.89252107835361
0.632857190825468 -0.550558703165875
1.37335159647192 1.71696114929895
0.427538282847961 -0.926622909060385
0.0211498348717827 -5.90598453146668
0.860288133141944 0.0116757010217969
0.496040501195094 -0.839064299596559
1.7968815908281 2.41152715704447
0.675406241087472 -0.214668459886217
0.0241460873317025 -5.91177771971236
0.68868557913749 -0.150568932932447
0.2314946284437 -1.71588544001809
0.390867332154226 -1.46430866493746
0.9409794861878 0.468028247518477
0.536472654401125 -0.725660822737886
0.283684259747223 -1.93747392226803
0.518524515346473 -0.725636906062636
0.0405151597387138 -4.42023424781587
0.619051391300437 -0.543411775430553
0.489551607013633 -0.706653090585175
0.0985207631742796 -2.73478600502751
0.502500340529183 -1.04042436702338
0.468808755719825 -0.596657318618329
0.0166437561198716 -6.44462700807016
1.70418090672938 2.16795418657853
0.303549565572508 -1.98025393035583
0.19739297612905 -2.47258443582803
3.76980297882759 6.29483111765711
0.0211498348717827 -5.90598453146668
0.236670221585056 -2.19462350458845
0.861963737326689 0.480662935375739
0.0405151597387138 -4.55698446796134
1.06545306148862 0.691936167690123
0.084236537168032 -3.46814047935595
0.582931965493785 -0.365628457837611
0.21978120787991 -2.06494224757481
1.1238812899668 1.08541084900125
1.67015573224844 1.98369476822378
0.400122825267561 -0.979864034621339
0.206653773894297 -2.26140389986494
0.396658969963989 -0.670321303564389
0.848504094129479 0.238605611142722
0.665845602779378 0.135018421564222
0.86864676046838 0.384571119862237
2.45970828850887 3.70324935634413
1.2476070925559 1.3440379141697
0.0523043574423216 -4.72905303140891
0.175999515851997 -2.76785261758654
0.860288133141944 0.477674754052883
0.977762963327943 0.596708869488407
0.0405151597387138 -4.87684300379224
0.699034267429951 0.0443444475547201
1.97466871004338 2.7171947919604
1.31215535614019 1.48604148898827
0.955962515513679 0.714153502429969
0.0271361299375142 -5.74495195692894
0.102778597177436 -3.58652535216707
0.0493660773209796 -4.43267403207529
0.137780193621507 -3.08658006418541
0.770360714575403 0.232873685841601
0.711169593288869 0.120049177351103
0.102778597177436 -3.51511781948662
1.28992160210821 1.02876903670446
0.0271361299375142 -5.32295050990033
2.41160931142996 3.82793861676971
0.0211498348717827 -5.90598453146668
0.0596239826864185 -4.02149386909102
1.25336380840429 1.48794715729608
0.0271361299375142 -5.59015924925819
1.44664710579567 1.84524023144755
0.0970986881050813 -3.77025160534869
0.0727064454999368 -4.0176625613029
0.514268774676738 -0.687248076858326
0.974668710043379 0.439041745104982
0.283684259747223 -0.454185470945222
0.0151385968379211 -6.58059165696391
0.933030733072309 0.498855598984298
0.878613605227426 0.432797983894835
0.21585550466611 -1.95466944896412
1.09282403300476 1.14568824113001
0.723203692921722 0.086375342375737
1.16857162888444 1.19808305285397
0.230197823825248 -2.39834661639586
2.42810393470421 3.56833366918119
1.58242388482613 2.16227866038651
0.438809395182981 -0.889472421648152
0.29365110450627 -1.85549469728314
0.347270943001826 -1.2441407679467
0.0799235442969494 -3.65986362220077
0.834064282271288 0.220305484111762
1.36214728682508 1.56618623870989
0.0552366654454794 -4.1991547823972
0.702779097672476 -0.184085460679556
1.14192388734868 1.1403238282411
0.21585550466611 -2.3769947689375
0.119685373172322 -2.61196047584736
0.676358829462054 0.058042627320023
1.03309768817623 0.928128899034851
0.282433548753513 -1.97630911924439
0.294892132574959 -1.38642074701897
0.211919090106939 -1.94314800378527
0.905672617451847 0.482169664221604
0.535423039919841 -0.582140154951448
0.245683071322667 -2.15031209106389
0.204013892021593 -2.41046159617353
0.725966595216949 -0.04720629839133
1.30354956557251 1.62751840354302
0.284933887405161 -1.69838141324959
2.31735536509754 3.23216841752676
1.36155516900807 1.57036806613466
1.10631721813446 0.817393517817338
0.10984718084707 -3.17206228850836
1.17801868348865 1.15005047134449
0.0405151597387138 -5.17401901611184
2.33193737215394 3.47223401667533
0.41275294608429 -0.853809231002225
0.675406241087472 0.104402881696444
1.5338471849943 1.80393898792831
0.0211498348717827 -5.90598453146668
0.0405151597387138 -5.17401901611184
0.227600712339209 -2.02727307735634
2.39579170511017 3.58668778981582
0.111256751101741 -3.13357365631274
0.426406313358041 -1.01102749890652
0.0985207631742796 -3.7524910442318
0.0899672102080982 -3.81951963994563
0.0226487389452003 -5.8200415703481
0.0596239826864185 -4.4842175835327
0.0196493718754913 -5.99757867510396
0.143302478032549 -2.9486831925889
2.4737485571478 3.88613989187103
2.0226487389452 3.02645468033163
1.05230435744232 0.91596703925683
0.178691111858263 -2.6155901467076
0.217165259672898 -2.26529240173024
0.0770410357638279 -3.8615787322112
0.434311511443388 -1.06695075013012
0.218473826693124 -2.48074199814005
1.14880370506392 0.925948331926838
2.14536789719833 3.00181396707508
0.608110528489782 -0.082376519018675
0.140543978069986 -3.34690044456314
0.697158200792512 -0.14735635195678
1.00304045432005 0.606617947901503
1.60561235463459 2.11391547971879
3.53870055289493 5.71150216267197
0.0493660773209796 -4.644950972927
0.218473826693124 -1.75970509085479
1.28180778641844 1.40886003649073
0.192074278710068 -2.21638511895766
0.146055713679008 -2.77619502756807
0.0885366746016572 -3.36048615666865
0.0241460873317025 -5.4456071474087
0.111256751101741 -2.93410471807068
0.772144021404307 -0.142282133765799
1.77614842038783 2.2674970359429
0.0390347131840831 -4.51960772885248
1.58445513477927 2.20388379410445
0.112664945494549 -2.7709205274807
0.626956589385783 -0.184806795888414
0.0301199883763354 -5.00076513546866
0.0166437561198716 -6.20101561956442
0.0741527564390013 -3.90165485554773
1.0338411538154 0.646949883233989
0.432057299983378 -0.817289381369693
0.785449019247424 0.0894734052237164
2.00076071451322 2.90678817242464
0.2314946284437 -2.36145203982725
0.085671340907268 -3.83299125879783
0.376871797586198 -1.44213153588975
1.02189948157137 0.989382943301295
0.534372661248842 -0.293890564178406
0.457770484267376 -1.11966470606339
0.0478946901043115 -4.68089656275959
0.689629442462546 0.00596409299108585
0.420733104942847 -1.19266436208664
0.703713788369821 0.125822255557025
0.40357838390378 -1.1964269426335
0.497119151743202 -1.04941306761733
0.0211498348717827 -5.90598453146668
0.0211498348717827 -6.10133020259938
0.511068710427425 -0.668820875127906
0.537521505803839 -0.761115198371381
0.925839217008017 0.345775785235616
0.500350273006215 -0.915449714360309
0.0256418832571836 -5.26106492438572
0.102778597177436 -3.58652535216707
0.45221951535344 -1.09112280508236
1.44999313367566 2.01060410265983
1.95635471207472 2.71629691846654
0.784565826663436 -0.0385399060683164
0.0151385968379211 -6.58059165696391
1.20269213742535 0.869099936059182
1.91094311243299 2.64480516539376
0.324360970743648 -1.73368996169161
0.0226487389452003 -5.51130135787624
0.253363808404291 -1.8589881328863
1.06545306148862 0.790350365989911
0.240539768046707 -1.97556948147765
0.800381156014999 0.279799152849243
0.809961417872085 0.379847535149351
0.523826597906951 -0.934980077410509
1.01212355908249 0.44563269661184
0.146055713679008 -2.59960563634031
0.19871959235208 -2.32250030080294
0.0286288305785821 -4.95085601064019
0.965345930972315 0.455813963427887
2.49361058476625 3.45214478042416
0.147430363655226 -2.89824836739551
0.046421800705436 -4.42823869856547
0.795128619724345 0.216779510300208
1.20136917076603 1.28453153836165
1.83278321510922 2.2986855820684
1.03977512635963 0.541178209880243
0.765892779629708 0.652829745336818
0.139162747671626 -2.7757877648802
0.175999515851997 -2.74724839270405
0.461090842558988 -0.568541955745232
0.170601211926166 -2.22856470621419
0.0286288305785821 -3.35398125107954
0.0181473467102595 -5.90098251671287
0.0196493718754913 -5.65289328428684
0.0301199883763354 -4.58059165696391
2.50088809036226 4.00954966735143
0.699971386684004 0.0231406477770911
0.343677678277817 -1.40176066848955
2.04347150307013 2.92331204091228
0.230197823825248 -1.66018864502184
0.498196996426051 -1.06789372551857
1.91458067014323 2.60409868472067
0.630893003944954 -0.144459942459156
0.578862301184738 -0.646519841334698
1.52276773911381 2.03417782476329
0.485209406471934 -1.06232563549771
0.19871959235208 -2.608075351186
0.0241460873317025 -5.31858298529411
0.341277186807375 -1.55863562803261
1.28992160210821 1.65200978533842
1.13639631338025 0.799907714748209
1.60811052848978 2.06834499890098
0.0581630255581385 -4.32054031347474
1.29365110450627 1.29813054776008
2.53200650939854 3.97218505938517
0.774814855319014 0.33533994472046
0.266074860153845 -1.19682473848376
1.27553518940291 1.67648401738553
0.684903938595063 -0.0798249306774055
0.318271071279273 -1.66688821129336
0.395502500931411 -1.13001348348303
0.224998917150929 -1.79448577259941
0.0493660773209796 -4.5706669703364
0.490635118173003 -0.978961022406938
1.09638712456864 0.807048181778127
2.29054385574774 3.48496772569225
2.7100071606735 4.40935342634962
0.235378062930929 -1.84158189930444
0.888512066293664 0.302639122277008
0.964566306505415 0.699401469042073
0.188072348152572 -2.41456833120075
1.35025850886732 1.90909072316478
1.16789446621494 0.939518925960172
0.163824801905894 -2.73451860059522
0.968460222609906 0.72493538053057
0.540663492615721 -0.699745861343597
0.731476576609227 0.0880952939291875
0.454442466549622 -0.953408592659692
0.877785659700606 0.301347365235136
0.603109847431416 -0.600297368483286
0.523826597906951 -0.69411898640135
0.0567005874796525 -4.28799825322351
0.0181473467102595 -6.32063664406208
0.129456929914966 -2.73094015489918
0.585976697628223 -0.599510670849329
0.0985207631742796 -3.83705050754721
1.36628532092047 1.33872402784554
0.0301199883763354 -5.32784755895718
0.152915902738956 -2.04080453035474
0.0478946901043115 -4.68089656275959
0.63971086186653 -0.55673152013061
1.16382480190589 1.02204588239459
1.23214259388953 1.44113417130896
0.37921383550458 -1.05648479758614
0.617068305021335 -0.569989296943901
0.0434715030701262 -3.93040030841435
1.35680945735742 1.46341556653201
0.0301199883763354 -5.32784755895718
0.0478946901043115 -4.46364811767654
0.904860060381148 0.563532787680259
1.30416597021375 1.36787457958469
1.26923520104717 1.46447986291426
1.50946601256859 1.80051448521264
0.0271361299375142 -5.09758379925753
0.975442895756021 0.48228930632012
0.171952682789295 -2.52255953559249
0.411609311429961 -1.32628723685815
0.0669066586301148 -4.21864975320485
0.566583971406301 -0.502095433032774
0.112664945494549 -2.50571417041792
2.20731299028269 3.46947452528032
0.150175740394043 -1.28511298762635
0.162465692016506 -2.55155701683073
0.547968293238955 -0.718215346219277
0.464403576599824 -1.10163364620691
0.0151385968379211 -6.58059165696391
0.538569595236705 -0.393637475000456
0.0241460873317025 -5.58490464983499
1.15701641248442 1.03154514591708
0.334051653969852 -1.52683651970459
0.554200246950469 -0.667929536705093
0.344876427861443 -1.57947699822949
0.400122825267561 -1.31677641921622
0.108436232039362 -3.15625970658513
2.26449208979115 3.09129281425632
0.615082489097492 -0.336376436239099
0.152915902738956 -2.86321483854876
0.809961417872085 0.407676362779867
0.0405151597387138 -5.06801164079092
0.0871047191085255 -3.73082280407405
0.383886536078111 -1.23295093005105
0.135011104401158 -2.93446094058673
0.209288834062268 -2.487241951584
1.40012282526756 1.32747507073084
0.0928240330047554 -3.58685357308554
1.51852451534647 1.9316480353801
1.29551224650709 1.53118523665951
0.046421800705436 -4.71784526851836
1.32981998729201 1.61701329678304
0.435437297720482 -0.85841696008973
2.01023595572426 2.9254041555318
0.661041419049601 -0.0311907841247677
0.684903938595063 -0.225397427135506
0.188072348152572 -2.70115340320619
2.35888762734044 3.42353999783128
1.20928883406227 1.0087923763357
0.235378062930929 -1.86358906637509
1.79425133478342 2.44762545269843
0.682061188826237 -0.442906811489042
2.06618004313206 2.63059098307706
0.0537712564409807 -4.69215215711376
2.67707285820263 3.67819822494853
0.737878403460112 0.219122833447349
0.0741527564390013 -3.85682120650803
0.42866936486661 -1.20593030298477
1.42753828284796 1.5499190837516
1.51266962981592 1.85450724522317
2.44161346805968 3.82494946347697
0.445530036408932 -0.867914341992664
0.323145045647744 -1.18591780956295
1.22108740538053 1.46592388307031
0.699034267429951 0.0879970230040758
0.889333880637099 0.489257419722944
0.0151385968379211 -6.58059165696391
1.99084000071452 3.13988926177296
1.20401389202159 1.06734383267366
0.0360692547075217 -5.11151657981867
0.683009394605286 -0.0823612062320679
0.55316345564398 -0.692497522179653
0.0211498348717827 -5.73396255808751
0.308473444211793 -1.72673216487404
1.15223134991905 1.10432739149851
0.943355597140875 0.266811000299241
0.425273455003099 -0.99367266837398
0.729642253360347 -0.202006090681345
0.335258425299846 -1.70173875984579
0.552125918712611 -0.611282769185066
0.732392864376382 -0.228461151909238
0.248247863181971 -2.03810918752791
0.200044989818648 -2.34784091043476
1.18137769557856 1.18420497377059
1.86238233446901 2.78375560264685
0.343677678277817 -1.65644009848364
0.0419940886646273 -4.52359409644062
0.085671340907268 -2.9047805397415
1.32921444896586 1.78115388580612
0.0999414378739068 -2.76701008484045
0.963786260505937 0.635037063766567
0.81082920438901 0.202538528795731
0.264808782809853 -1.65591334376985
0.298608824302237 -1.88795794035922
0.25846167604397 -1.64163782392089
0.0928240330047554 -3.58685357308554
0.443293299463392 -0.926231970383215
1.89670921926028 2.40785685251624
0.686795997936271 0.197043958877475
0.166539186602931 -2.86700838707718
1.81256321306037 2.66228686798302
0.754210974582073 -0.176495905276425
0.665845602779378 -0.432084178516768
0.0625414660687129 -3.67505518453597
0.966125134361977 0.665407953375104
1.39318677805718 1.86842231985147
0.469907951994628 0.401030999920572
0.475391406109793 -1.03675021436304
0.900790396072101 0.420268435792179
0.762308442280669 -0.0790506574923246
0.388544151232098 -1.15779706009416
0.478671502348569 -0.701751828552451
0.335258425299846 -1.63397650464904
0.0537712564409807 -4.16932732078712
0.405877499993368 -1.43628780800207
0.0610834618608518 -3.8162561866323
0.979307604846899 0.507489666229117
0.68868557913749 0.0569755834029574
0.0581630255581385 -3.68959954034356
0.291165841116675 -2.07606612566049
0.163824801905894 -2.88394289529123
0.661041419049601 0.0651504923322406
0.350855280350864 -1.10211997872066
0.974668710043379 0.610482819618084
0.638733757162137 -0.152639606345007
1.1617856566323 1.26354092405966
0.385052350316005 -0.812311383359143
0.626956589385783 -0.458568916940358
0.046421800705436 -4.42823869856547
0.302315965633397 -1.48856259947864
1.23925107207813 1.11039658583262
2.89548261152799 4.61745513705602
0.135011104401158 -3.27432879529748
1.51958649186913 2.11814188274119
0.307244049130249 -1.85601235620446
1.118984865734 1.14824771005231
1.59356053342492 2.71192399804482
0.0405151597387138 -4.23671416051699
0.0871047191085255 -3.50649014422984
0.306013605523989 -1.26857181801482
0.430928872048735 -0.889683801829455
0.890976106245145 0.262413969948663
0.814295140088158 0.262123216253877
0.392027521232343 -1.24488705912353
0.205334436773646 -2.47087291614329
0.471006311424071 -1.20529281807499
0.411609311429961 -1.00562581721888
0.151546472127458 -3.11414402255042
0.0405151597387138 -5.06801164079092
1.88068139265449 2.73927084282065
0.0211498348717827 -6.10133020259938
0.959879691531079 0.55691186678603
0.0493660773209796 -4.80608273812167
1.98892432516962 2.66210991926133
1.26544196036704 1.5579312322819
2.37217628476465 3.59385070811419
0.0828003050525128 -3.91701155361571
0.507861532283599 -0.49657092267407
0.334051653969852 -1.47509744975352
0.367465439629128 -1.50686001978814
0.444412101412357 -1.18463145086181
0.797757278284959 0.133929219403398
0.0181473467102595 -6.32063664406208
0.158380663215767 -2.96554285292246
0.133624564130195 -3.01597168438564
0.0226487389452003 -5.3786234748786
0.0301199883763354 -5.10177159622096
0.309701792554103 -0.990450731748407
1.490635118173 1.94718042529377
0.0770410357638279 -4.00097095543347
1.81861588318262 2.43366084158578
0.446647105795666 -0.941270620113538
0.250808103500534 -2.3035903310923
0.556271596970164 -0.573945291917891
0.961443588747515 0.491467507343519
0.499274036446876 -0.602033029652236
3.49252930681353 5.45791512749664
1.10702390197954 0.945285552737589
0.0211498348717827 -5.90598453146668
0.315827895350944 -1.57786419019042
1.25463996509156 1.28938652537392
0.0375527458828525 -5.16799788757377
0.0271361299375142 -5.59015924925819
0.725966595216949 -0.0503579583430254
1.95987969153108 2.95328013248889
0.319491109441529 -1.70360617076221
1.15701641248442 0.850761155760769
0.486296182448666 -1.04273664651508
2.30755149613 3.64886505684102
0.0610834618608518 -4.32568694234235
1.45777048426738 1.95718720688292
0.541709302767272 -0.941369368897155
2.1238812899668 3.02567977135357
0.571712647411377 -0.6185108349703
0.323145045647744 -1.71604909737601
0.644586483407575 -0.311298468728576
0.0712586831698219 -4.03998482475324
0.0985207631742796 -3.05098378998489
0.85019343277788 0.393681045695982
0.542754355359792 -0.365175083192056
0.753308444029718 -0.155350250151287
0.336464188045243 -1.57616213822088
2.6205369191896 4.20361379477062
0.0942503257960511 -3.72373547101924
1.38155207757378 1.8425919125483
1.03086498970499 0.486978585145937
0.0899672102080982 -3.54603727896587
1.48303339543966 2.16341017231571
0.107023901979542 -3.25235596724081
0.724125248392781 -0.219884466492778
0.196065138906103 -2.64013435868458
1.70324651871687 2.11443810238932
1.0368111909753 0.751638179314241
0.695279691359283 -0.28075878672161
1.47539140610979 2.14839053495871
0.736965594166206 0.177073061327773
0.224998917150929 -2.37155404161618
0.626956589385783 -0.252156906179317
1.30601360552399 1.55379744295477
1.08495411740709 1.11351856089017
0.101360714959241 -3.6781991852284
0.085671340907268 -3.63074815056173
0.392027521232343 -1.41319812021269
0.750597459753973 0.281989529952439
1.01964937187549 0.619867287625964
0.540663492615721 -0.765558690880748
1.10773023983497 1.03922786708689
1.17734594155951 0.99780638340327
0.487382140377915 -0.950946098021049
0.0196493718754913 -6.20670159145055
0.0226487389452003 -5.3786234748786
1.36155516900807 1.71844643302376
0.152915902738956 -2.81954232864592
0.396658969963989 -0.397245665051197
0.0885366746016572 -3.63545359199842
0.37921383550458 -1.53266434242629
1.05083596541643 0.674184156405281
0.728724216395937 -0.17713532449633
0.497119151743202 -0.723427653052266
0.621031755428678 -0.534883798533168
1.51905560132372 2.01061965609575
0.918611673159345 0.361407570660794
0.0256418832571836 -5.14871499047201
0.0166437561198716 -6.44462700807016
0.763205361825187 0.322370273869773
0.228899852490833 -2.15268962487022
0.885220119535299 0.60745672564522
0.382719779006116 -1.4013658370296
0.37921383550458 -1.21013660337022
1.52223801814554 1.79557909783907
0.0196493718754913 -5.50720258172929
1.38796277099417 1.38890563072832
0.0256418832571836 -5.66262865300151
0.0211498348717827 -5.90598453146668
0.74788137164539 -0.0984781952198649
0.725966595216949 -0.267890571148765
0.190741534928556 -2.50300609890544
1.73559529641473 2.25222111511973
1.14743036365523 1.06122054929287
0.257188896922257 -1.75331972020513
0.0166437561198716 -6.20101561956442
1.33284387236655 1.64642946657583
0.386217223242343 -1.54882271823697
0.887689783546474 0.363942162918081
0.250808103500534 -2.0303420564281
0.633838282356571 -0.242521958242797
0.816889138463155 0.0902344286571933
1.35918426454533 1.48289196754384
0.119685373172322 -3.09401174990741
1.02114983487178 0.696964908562358
1.08136264171392 0.957670504065598
1.62251524660401 2.12577623022833
0.0478946901043115 -4.84633558134208
1.61855587522451 2.24085904243519
0.0345842365209331 -4.01828738637774
1.2942717519845 1.38591287257008
0.033097688176231 -5.10641440091115
0.703713788369821 -0.0522762589256435
0.0286288305785821 -5.265508737223
0.367465439629128 -1.33560157783163
0.313380574932202 -1.49405194363728
0.71673626916341 -0.133185872021769
0.112664945494549 -2.3269200323229
0.0581630255581385 -3.85609962038359
1.65428857135698 2.01866458786441
0.0799235442969494 -3.91168097570288
0.385052350316005 -1.32007480628933
1.4737485571478 1.75755361157328
1.83747491043394 2.54214198236192
1.90201250122005 2.58028256210708
0.0478946901043115 -4.53249232597031
0.581915625162292 -0.585746126626792
0.340075441597622 -1.6156984885721
0.19739297612905 -2.55972008168959
0.394345104125743 -0.56907351204903
0.0581630255581385 -4.4477447593203
1.35859092913047 1.53330541671854
0.966125134361977 0.439161461834067
1.9214266887664 2.87357892985424
0.535423039919841 -0.414388416797981
0.668720452699565 -0.307190688520787
0.209288834062268 -2.487241951584
0.0537712564409807 -4.77314884875959
1.45555265901756 2.00577683735507
0.739702291238922 -0.236784223166201
0.141923887348682 -3.03086732223194
0.0151385968379211 -6.58059165696391
0.549008823425344 -0.432494014428052
0.933030733072309 0.570363737220551
0.188072348152572 -2.03160301579245
0.167894466214942 -2.65302467957921
0.378043291796642 -0.977568007240314
0.0196493718754913 -5.99757867510396
0.0478946901043115 -4.84633558134208
1.26163871991959 1.2504589402234
0.210604561504934 -2.08256539008497
1.81645712916486 2.44160429782596
1.70090789761653 1.98631921666737
1.66967746437041 2.04970923693808
0.0181473467102595 -5.72952191635933
0.352048083263698 -1.72941533821568
0.444412101412357 -1.15719124040604
0.284933887405161 -1.46179222498098
0.0741527564390013 -3.81333893190919
0.0508359654164338 -4.68634787013854
0.210604561504934 -2.04435977011501
0.433184845989103 -1.15342581230101
0.387381156375979 -1.59232848289343
0.652353366451265 -0.460699295929017
0.833210363903127 0.0753871587637597
1.01363186558777 0.680410605860269
0.879441075878667 0.498241367701373
0.638733757162137 -0.560961810989391
0.357997349594884 -1.43683152609304
0.111256751101741 -3.18806917483708
2.11793346641073 3.04443073904407
0.118284017995709 -2.90903512491959
0.0828003050525128 -3.66433911732939
1.36273916172195 1.69497894244023
1.41332442362826 1.69758087535087
0.0226487389452003 -6.00333999790637
0.279928869233971 -2.03216160516495
0.851037360875001 -0.00227731024658704
0.819478481140093 0.464318550457822
1.34607418221906 1.88728324473539
0.542754355359792 -0.608244371799427
1.59909678492479 2.05278935815608
0.355620586222251 -1.41585837475536
0.856090588601287 0.21320885640571
0.783682093073237 0.468660120042589
1.69386920236876 2.15462442138449
0.313380574932202 -1.57343824223965
0.248247863181971 -2.10207513269126
0.185398213854246 -2.19950904257396
0.861126178498585 0.27020627373207
0.0360692547075217 -5.11151657981867
1.80300027027302 2.392069157983
1.47867150234857 1.72700969479897
0.0537712564409807 -4.34394401755415
1.67206721982968 1.91366009083783
0.732392864376382 0.00198970189969643
0.359184264545327 -1.51115477232024
0.715809980180778 -0.265580212327454
0.78897639274275 0.262253191737726
0.19871959235208 -2.30733982144863
0.374525951474403 -1.58477449382216
0.0345842365209331 -4.86743050887567
0.19871959235208 -1.83560438070357
0.372176284764646 -0.936258749091696
0.455552659017558 -1.11474246929919
0.236670221585056 -2.01148746243849
0.997715446805446 0.599604861483366
2.59959902863426 4.23855215021582
2.05487045271578 2.59513502836432
0.781027639627259 -0.0737590439980771
0.0166437561198716 -6.44462700807016
0.143302478032549 -2.92534969356413
0.796005371523367 0.115695258654423
1.68537718611149 2.22348121289174
0.332843872366546 -1.34742375860903
1.16518263263285 1.46382809640706
0.223696257883293 -2.33008413942402
0.447763310911995 -0.603099351106809
0.095675209902879 -3.55552885184199
0.945727801085963 0.875021236331118
0.0449474060539746 -4.93066984508789
1.66728374382642 2.22898726579428
2.120385540641 2.87622552335237
1.50196312397452 1.89755010138833
0.207971905590277 -2.27099749950933
0.118284017995709 -3.15822379587257
0.137780193621507 -3.22216960103354
0.0434715030701262 -4.88214094884497
0.851037360875001 0.18357968391693
0.0345842365209331 -5.16246213898852
0.401275598034359 -0.761768997552145
0.739702291238922 -0.2224939338219
0.068358792664027 -3.64370513956219
2.38330327549168 3.53316550087352
0.0271361299375142 -5.59015924925819
0.674453023318478 -0.286815615764338
0.923434056616188 0.678708940454924
0.095675209902879 -3.83100021368359
0.173302888822231 -2.58750058000578
0.0625414660687129 -3.97698587223464
0.990074035715969 0.54617884890466
0.170601211926166 -2.88651931733421
0.444412101412357 -0.978466981294924
1.65815121098938 2.36393467068822
1.08638820802308 0.698267890810471
0.0226487389452003 -5.51130135787624
1.65428857135698 2.15830866533168
0.633838282356571 -0.26797764443583
0.623009404869121 -0.44536205014001
0.78897639274275 0.00727100450350486
2.12492836516038 3.02021420919496
1.29922734308594 1.56273063192184
0.886043810702914 0.524424448270378
2.86196373732669 4.76645687033885
0.0286288305785821 -4.69269231337863
0.783682093073237 0.0589268571787053
0.922631444611683 0.18512826605147
0.0345842365209331 -3.59366651125401
2.66128200856752 4.11684897505584
0.798632434539208 0.548079304233762
1.28055544689459 1.47596402624839
0.916194423153649 0.361801549554074
0.662965012722429 -0.331832619561103
0.033097688176231 -4.37976048222495
0.186735900589758 -2.43685327907948
1.40817295798103 1.44622255618536
1.55108763508313 2.21652781891072
1.42810393470421 1.45176194179967
0.751501687324087 -0.252294714757985
1.24118368461213 1.4173852247389
1.15565087046019 1.01272898238925
0.0286288305785821 -5.52130427970067
0.204013892021593 -2.4432279631187
0.0196493718754913 -6.20670159145055
0.686795997936271 0.129017607750345
0.551087635083134 -0.325262052583969
0.647503966789869 -0.227557720610104
0.104195087267555 -2.64230987827373
2.88171417603376 4.75150043449689
0.0345842365209331 -5.05727045994673
0.749692665092213 0.112488067307377
0.217165259672898 -2.41975263851739
0.0241460873317025 -5.7391034176936
2.16382480190589 3.00999299909013
0.101360714959241 -3.6781991852284
1.18070651852952 1.76090322103509
0.0449474060539746 -3.73644501968355
0.0226487389452003 -5.65742828225568
0.0828003050525128 -3.32205023215449
0.118284017995709 -3.49354505518333
0.503574173880501 -0.984597449671641
1.1508612690555 1.06182034614394
0.194736078433582 -2.17847138981255
0.766787474257384 -0.000734586570250813
0.36392218355199 -1.6020135162376
0.180035029087154 -2.29287238694713
0.624984347054178 -0.311091107036916
1.15906230510933 1.24558751448952
2.65694524666196 4.20385719757653
0.0211498348717827 -5.90598453146668
1.62399721390524 2.16792021421976
0.731476576609227 -0.0158871925384414
0.0610834618608518 -4.32568694234235
1.46825884336672 1.91992495482257
0.162465692016506 -2.93849607529093
0.586990182068139 -0.690014292618513
2.08531277372737 2.95212334532105
0.046421800705436 -3.98065978742496
1.16992500144231 0.819922786512524
0.0523043574423216 -4.14016073544016
0.159743625094077 -2.00455822093694
0.599096784924792 -0.646922390247962
0.983931631372347 0.627034632214076
0.894254960022155 0.486796260395458
1.17262794376155 1.38758447177377
0.568637630174276 -0.666286218948145
0.762308442280669 0.144144706017768
0.998477366570126 0.287699801174199
1.25718889692226 1.57507240378191
1.7894167086445 2.52937289230923
0.650415562209772 -0.168850317958871
0.997715446805446 0.652898224647918
0.0301199883763354 -5.59605477435171
1.91175225156855 2.53158022853806
0.085671340907268 -3.04862834726008
0.0256418832571836 -5.38290864453097
0.8926164646264 0.86473297320345
1.94454218668622 2.61248311852316
1.48139923059714 1.76116493760424
0.108436232039362 -3.52573947827769
0.0301199883763354 -5.00076513546866
0.125277221416675 -2.17161334030467
0.420733104942847 -1.32380709898394
1.21388863995671 1.16816694263192
0.170601211926166 -2.5468164722147
0.386217223242343 -1.41280870400362
0.0345842365209331 -5.16246213898852
0.204013892021593 -2.24245161639975
1.06326991599123 0.712114560828914
0.0419940886646273 -4.67103756055887
0.0596239826864185 -4.29290388649498
0.898343075653358 0.304389164807955
0.222392421336448 -2.33519200410931
3.09763213053707 4.94109305940236
0.493880777676657 -1.01989299553074
0.211919090106939 -2.06534574220501
0.702779097672476 -0.22980228451345
0.0166437561198716 -6.20101561956442
2.56838108264254 3.78747298253925
0.0286288305785821 -5.66850156454041
0.161105300552302 -2.99521906668885
0.303549565572508 -1.64875540733592
0.522767739113812 -0.599040805409324
1.94770166244311 2.60857829020342
1.39028688755139 1.16198101111956
0.699034267429951 0.0590425539715234
2.48493758451336 3.73961507350631
0.250808103500534 -1.76919950317562
0.0241460873317025 -5.7391034176936
1.81732101843671 2.74451166707304
1.23925107207813 1.64153638704762
0.0181473467102595 -5.90098251671287
0.0669066586301148 -4.00790880059821
4.19448674322988 6.43587711648324
0.154284034696288 -2.19427044190174
0.19739297612905 -2.55972008168959
0.67254469626657 0.152581979850511
0.784565826663436 0.307581685386016
0.0271361299375142 -5.74495195692894
2.17127710560959 3.36203851043263
0.955962515513679 0.584020490494553
1.74561405223972 2.4104463309446
0.622020919019632 -0.329649874707801
0.0942503257960511 -3.68403267815011
0.262273289993989 -1.93698773016666
0.21978120787991 -1.9080577505304
0.0434715030701262 -4.63501429993126
0.57580250143568 -0.54089624687615
0.713027539509451 -0.304852312822516
0.0211498348717827 -5.90598453146668
0.427538282847961 -0.886641128561776
0.0449474060539746 -4.3937451461357
0.990840000714524 0.887441356774936
0.303549565572508 -1.83186952760615
0.118284017995709 -3.00361062525126
0.667762805773669 -0.341180912335493
0.890976106245145 0.767336109553826
0.154284034696288 -2.87685480792366
0.0478946901043115 -4.84633558134208
2.96281060953152 4.84440112729921
0.0196493718754913 -5.8149664396486
0.0196493718754913 -5.99757867510396
0.459984905332819 -1.06604540033749
0.162465692016506 -2.89252107835361
0.281181752544053 -1.73695916617541
1.30847344421179 1.46288399821746
0.180035029087154 -2.60874175020052
1.18874010796125 1.08928837359048
0.932233443722982 0.435851964789107
0.130847479459622 -3.34100992046617
1.38330327549168 1.72924050230961
0.658151210989378 -0.52698007628828
1.02638920005239 1.02694608203309
1.01964937187549 0.69330829758013
0.736965594166206 0.187812776240436
0.591037015130841 -0.554150207018954
0.0449474060539746 -4.10453337018142
0.144679752639191 -3.13967911465755
0.0181473467102595 -6.32063664406208
0.298608824302237 -1.35634926389747
0.721358814101405 -0.145705628211901
0.228899852490833 -2.02319776655874
0.228899852490833 -2.38758494124241
0.0256418832571836 -5.51599997699134
0.702779097672476 0.0159922959617875
0.573759023699005 -0.188737555916642
1.3856349043481 1.84449000988716
1.13084747945962 1.01803308439457
0.0625414660687129 -4.23935237774087
0.911347738726736 0.68218938823417
0.966125134361977 0.661560656097309
0.0390347131840831 -5.22690120579621
0.458878119669875 -0.980142973688827
1.01061367402485 1.02551400358534
0.17465183239025 -2.83955596523395
0.381552077573781 -0.992060800627047
0.696219251822897 -0.251881328506793
1.48738214037792 2.15221471999126
0.477578965347557 -1.06696085017206
0.284933887405161 -1.76931453948779
0.807354922057604 -0.0203280877917855
1.84342417676513 2.63181528107914
1.20797190559028 1.10204812017594
0.0610834618608518 -4.32568694234235
1.42357249779185 1.53033095057993
0.0596239826864185 -4.1240152536432
0.0727064454999368 -3.96913736977636
0.0523043574423216 -4.57586987501184
0.769468233853536 -0.0148541924267526
0.0196493718754913 -5.99757867510396
0.922631444611683 0.810321608058235
0.616075738734582 -0.302283875124029
0.879441075878667 0.598235085423636
0.161105300552302 -2.87859106670199
0.177345941559513 -2.01820926844285
1.3170500004989 1.642664974456
0.046421800705436 -4.13269952636393
0.046421800705436 -4.88783899149894
0.248247863181971 -2.35913335672787
0.700907897616526 -0.379302645400512
0.550048603680002 -0.821722106893155
0.361555169008073 -1.04455201587441
0.25846167604397 -1.92428801347598
1.05083596541643 0.728521529735057
0.529109265987639 -0.859524541785868
0.141923887348682 -3.24525273039304
0.173302888822231 -2.70179103538274
0.335258425299846 -1.32833172272429
0.541709302767272 -0.90098251671287
0.778368293176769 0.136674072696446
0.757815461256289 -0.118305229551446
1.33586143264024 1.49456131399508
0.163824801905894 -2.81800030927905
0.975442895756021 1.02186228548199
1.38621722324234 1.82646497744185
1.40931931882076 1.95587387343123
0.551087635083134 -0.683013208695644
0.0712586831698219 -3.80891777350352
0.537521505803839 -0.632740108242793
0.742433806805719 0.105191928885968
0.0151385968379211 -6.58059165696391
0.0301199883763354 -5.59605477435171
0.534372661248842 -0.493900311011156
0.561436998266494 -0.600796888367789
0.147430363655226 -3.14541232434814
0.0741527564390013 -3.73011889950776
1.8293614642235 2.45714640699113
0.674453023318478 -0.0634318262173475
1.47757896534756 1.96768720993637
0.105610187960599 -3.12524866182852
0.0271361299375142 -5.59015924925819
1.24311371171053 1.34295186853224
0.146055713679008 -2.86219789709308
0.37335159647192 -1.46389634157781
0.41845756024255 -0.975357774663551
1.0892521197147 0.774161940111039
0.897526378750207 0.23194488238368
1.33284387236655 1.50759479309954
0.0770410357638279 -4.10199234368385
0.925839217008017 0.602105510485081
0.620041913166253 -0.607127732819797
0.182719113658365 -2.31192871217673
0.20136917076603 -2.47164819693601
0.234084745909408 -2.33584900047083
2.06217710313184 2.76553053979467
0.335258425299846 -1.22500670129627
0.876957238752842 0.279767383793384
0.697158200792512 -0.248694960203906
1.51106871042743 1.98957638543066
0.0985207631742796 -3.79415133801748
0.852723737502888 0.305425948635562
0.804743708601066 0.042393623425367
0.0567005874796525 -4.1196507383031
0.743343163936923 -0.0858652620371806
1.20533443677365 1.18911862645638
0.0552366654454794 -4.37765438210521
0.158380663215767 -2.89585424961925
1.81082920438901 2.57296199516937
0.222392421336448 -2.35064959884951
0.582931965493785 -0.385391826895139
0.557306157818291 -0.555786313356511
0.116881300295619 -3.22545754819654
0.982391935344786 0.528987875898199
0.189407558836391 -2.6360628318975
2.00531659737576 3.36126933987182
1.42583999537594 1.69207294208199
1.74697487143279 2.1446492254255
0.997715446805446 0.361881582910643
0.0581630255581385 -4.38274101598946
0.0226487389452003 -5.04109550562044
0.861963737326689 0.196829460606317
0.0226487389452003 -5.8200415703481
1.57375902369901 1.78055154540029
0.21585550466611 -2.33027808589169
0.177345941559513 -2.60384893183351
2.20269213742535 3.372650496156
0.382719779006116 -1.4588339379821
0.249528551273962 -2.19233014006927
0.0390347131840831 -3.94971332118739
2.02676271333367 2.90794290470703
0.301081309981758 -1.81605246570143
0.838326309125447 0.211315416295673
0.0196493718754913 -6.20670159145055
0.0828003050525128 -3.9637865588522
1.21060456150493 1.25509382679742
0.812563213060365 0.757277453614355
1.02862883057858 0.595059762075884
0.539616923806032 -0.845676977390001
0.0698094665327519 -3.66476705046377
0.0390347131840831 -5.0150360507468
0.933030733072309 0.221562970282959
0.945727801085963 0.419788000260334
0.0552366654454794 -4.73520325493564
0.302315965633397 -1.51444278204703
0.0390347131840831 -4.91973288702465
0.530163482359641 -0.677677279574924
2.11336852758159 2.66511915363553
0.389706209322222 -1.43262197647115
0.0226487389452003 -5.25712632693814
0.616075738734582 -0.183340763792792
1.09923127539789 1.41757292595934
0.248247863181971 -2.23920062532502
1.0045582819623 0.915265074137677
0.948096110850457 0.428228742467996
0.0345842365209331 -5.05727045994673
0.74152387612851 0.378363524303786
0.0405151597387138 -4.55698446796134
0.623009404869121 -0.474699896813898
0.0375527458828525 -4.87194084322066
2.50276887380886 3.97602990035807
0.223696257883293 -2.47501256970353
2.19240727237361 3.28055263551184
0.0181473467102595 -6.09560434085293
0.785449019247424 0.329028963998188
0.241827313907168 -1.9480567873192
0.432057299983378 -1.1342401837293
0.536472654401125 -0.676135804077802
1.05523666544548 1.00776658537094
0.135011104401158 -3.21654195920795
0.0508359654164338 -4.46833611710951
0.19871959235208 -2.23383884820643
0.269866439316219 -2.06137623024098
0.0508359654164338 -4.68634787013854
0.671589585314182 -0.323392816343713
0.0493660773209796 -3.56797724279073
1.24504116028165 1.0249510403835
0.341277186807375 -1.13407087775075
0.0493660773209796 -4.80608273812167
0.929039872876274 0.278019007497571
0.234084745909408 -2.05698289131454
0.0226487389452003 -6.00333999790637
0.0151385968379211 -6.58059165696391
0.102778597177436 -1.91664747878789
0.826360760337908 0.47717612154353
0.273648079858646 -1.98849487223344
0.0226487389452003 -6.00333999790637
1.41674854321242 1.46463358796483
0.823783751541564 0.151518983444828
0.144679752639191 -2.55226378838034
0.545884978738465 -0.780064248796486
1.31949110944153 1.33012106327121
2.16653918660293 3.38115975457194
0.790736850607187 0.00588247172765983
2.12457942452719 3.07542605044819
0.389706209322222 -0.890541549048749
0.147430363655226 -3.17262729282447
1.39086733215423 1.82307179116769
2.00114092140457 2.65653394407351
0.623009404869121 -0.0742783656694412
1.23537806293093 1.24136110213305
0.0493660773209796 -3.64211926389228
0.682061188826237 -0.234982611742718
0.617068305021335 -0.477999776263728
0.0256418832571836 -5.66262865300151
0.569663364338274 -0.71039258351891
0.0226487389452003 -5.8200415703481
2.06763290835141 2.94666942177672
1.11407176670879 1.15876363156706
0.175999515851997 -2.9209615978965
2.30046358569877 3.47264301970143
1.32253669858375 1.68973555109353
2.05816302555814 2.95204796525467
0.952034674696795 0.555666029281035
0.570688369739038 0.0118239399009459
0.306013605523989 -1.89246141428653
0.155650870460194 -2.96008027550759
0.190741534928556 -2.72675344026709
1.46109084255899 1.32845828829039
0.584962500721156 -0.680206295290853
0.820340563652085 0.18961189070793
0.0669066586301148 -4.10943470834873
0.463300176897174 -0.775955609223021
1.13084747945962 0.862500333047981
0.984700863617118 0.445462772314832
0.277419833747854 -2.00223868180488
1.10277859717744 1.20112036782349
2.61632394433363 4.4247063179397
0.7898568902012 0.0484277946204322
0.167894466214942 -2.37499272862817
0.424139706386096 -1.30501907221283
0.0211498348717827 -6.10133020259938
0.266074860153845 -1.83675198170025
1.5280542787078 1.8266969467483
1.97273142622751 2.60304927895136
0.627941700411351 -0.484102944329
0.0375527458828525 -5.06241624745395
0.668720452699565 -0.281039936566107
0.376871797586198 -0.94905854584304
2.70464787389348 3.82924072371975
0.502500340529183 -0.809292257050479
0.324360970743648 -1.31453637678038
1.15428403469629 1.24186400639752
0.0537712564409807 -4.16932732078712
1.10631721813446 0.837993721076068
0.4230050661067 -1.20440747794182
2.48384978424249 3.87522833578494
2.70558135502659 4.48377250429032
0.360370203815469 -1.25542574839989
1.49171781619071 1.78369142782988
1.34906422482488 1.71495114004004
0.255914993933623 -2.2557749136187
0.887689783546474 0.546083100031789
0.173302888822231 -2.39893130898182
0.114071766708795 -2.70152967663781
1.96261540013525 2.59182065764981
0.768575200683028 0.0401244819197946
1.01513859683792 0.883920567095156
1.33646418804524 1.28044364886384
0.1238812899668 -1.94835445095924
1.04936607732098 0.591958464327367
0.257188896922257 -1.84886301877476
0.24696603720614 -2.13265019610821
0.0226487389452003 -6.00333999790637
1.36923380966572 1.48260389468374
0.436562206191423 -1.24835323071271
1.4241397063861 1.44987901842153
0.652353366451265 -0.302028273285088
0.818615883182624 0.256254093811416
0.107023901979542 -3.22360997059757
1.59859436630892 1.99398169902725
0.35323990079607 -1.59243024579239
0.542754355359792 -0.655455122317519
0.210604561504934 -2.08256539008497
0.268603686464584 -2.06513053102545
1.13015237222339 1.22600158980316
0.0523043574423216 -3.84922775163735
1.56349799153256 2.28899593868796
0.318271071279273 -1.84151278650935
1.00076071451322 0.73940007431521
1.57222451367216 1.86697405863717
0.998477366570126 0.648050659178361
1.53016348235964 2.05900861720726
0.37921383550458 -1.09501721158761
0.0523043574423216 -4.57586987501184
0.095675209902879 -3.5918052441949
0.427538282847961 -0.89228541966337
0.0596239826864185 -4.17814407572114
1.25463996509156 1.20202871022898
2.58901501754563 4.12013346035176
0.480854097380418 -0.97834349744693
0.0419940886646273 -4.92499571338421
1.15154647212746 0.913259525822857
0.0345842365209331 -3.96974152397864
2.4463679195266 3.42802375942829
0.0375527458828525 -4.7037056245552
0.0449474060539746 -4.75585202527856
1.1238812899668 1.12226846539259
1.65428857135698 2.22890396617681
0.0301199883763354 -5.10177159622096
0.763205361825187 0.129744841101443
0.226300401263451 -2.3507233698841
1.48900954612396 1.73651186636369
0.0434715030701262 -4.12932078196932
0.0181473467102595 -5.90098251671287
0.415037499278844 -1.3148361808267
0.24696603720614 -1.91021247296147
3.11319266422538 4.85639478898123
0.550048603680002 -0.678302046051138
0.296132094010025 -1.95185038986479
0.407025685522249 -1.25683827761286
0.346074182219065 -1.19607712026919
0.0493660773209796 -4.5706669703364
0.0211498348717827 -6.10133020259938
0.0885366746016572 -3.79546722818318
1.25016846924448 1.13031828885601
0.204013892021593 -2.05352986029353
0.292409007967308 -1.42311435650412
0.505719445712058 -0.856809565158049
0.484121811214329 -0.91200751273869
0.512136187383925 -1.02976448484287
0.676358829462054 -0.461214683596131
0.401275598034359 -1.30784897798855
0.262273289993989 -2.13688463961974
0.303549565572508 -1.51212617925877
1.1549676144489 0.845997662245552
0.904860060381148 0.463227907981369
1.91498427765485 2.48273873834301
1.2152001809933 0.946359230230084
0.797757278284959 0.00626653153157199
0.456661997819536 -0.894123981802416
1.23408474590941 1.32972217201909
0.596079645363886 0.0624198937345957
0.606112335592939 -0.502361743326415
0.0181473467102595 -5.90098251671287
0.281181752544053 -2.01623169034106
0.337668943890527 -1.58311242200319
0.223696257883293 -2.29976352002786
0.675406241087472 -0.24323507592447
0.159743625094077 -2.05431057736087
0.797757278284959 0.158706048835112
0.303549565572508 -1.93295067001497
0.0286288305785821 -5.265508737223
0.34966149042682 -1.24087078047527
0.689629442462546 -0.361850551840872
0.0610834618608518 -4.15313986965115
2.06326991599123 2.97841886322726
0.439931678429688 -0.754105506264701
0.237961223944931 -2.16260603005921
0.0375527458828525 -4.62641519257695
0.0654530614886163 -4.03028954036451
1.84130225398094 2.58912478417877
2.08172219188174 2.94319158641808
0.217165259672898 -2.2948897458071
0.184059285645949 -2.66373818748239
0.0271361299375142 -5.20587099017859
0.0493660773209796 -4.36833095751214
0.781027639627259 -0.099643461448934
0.81602499046434 0.356720357372049
0.401275598034359 -0.814378516707228
0.1238812899668 -3.3421991406396
0.545884978738465 -0.827938911893938
0.046421800705436 -4.88783899149894
0.997715446805446 0.550521581931799
0.676358829462054 -0.574617646682457
0.309701792554103 -1.65530578876052
0.0271361299375142 -5.59015924925819
1.44943600100185 1.73684747473681
0.653321293385183 -0.186819309418522
0.0375527458828525 -5.16799788757377
0.2314946284437 -1.84128819278827
0.0449474060539746 -4.75585202527856
0.269866439316219 -1.65413190740957
0.717661963799526 0.264051546836477
0.125277221416675 -3.29928093791314
0.72043548924372 -0.0697174364370366
0.627941700411351 -0.270580658617576
1.61557919939363 2.11315793471327
0.206653773894297 -2.62498697792787
0.453331419100879 -1.15664657837368
0.541709302767272 -0.571755731962436
0.499274036446876 -0.658625144004658
0.506790886564044 -0.959245797611084
0.211919090106939 -1.85233461089088
0.698096539063568 -0.0914960205093349
0.151546472127458 -2.7036323421483
1.30539798996488 1.27783146105528
0.734223695892251 0.00100081457854603
2.94058308694341 4.43887371006754
0.122484006524995 -3.2643347342982
0.105610187960599 -3.07303365992836
0.132236690005953 -2.90691229028891
0.0211498348717827 -5.58028407887066
0.966903917129007 0.822767466233627
0.479763212609432 -0.605403049425818
0.0478946901043115 -4.16148406012131
0.923434056616188 0.436812726334631
0.42866936486661 -0.960880827676786
1.13293079396011 0.915032430251281
1.07342978221145 1.20729350351702
0.933030733072309 0.307780334412023
1.49009346431236 1.77386356754071
0.448878653094249 -1.16708822099965
1.40300303193568 1.65058089891143
0.425273455003099 -1.10723466169109
0.0226487389452003 -6.00333999790637
0.0271361299375142 -5.20587099017859
1.0226487389452 0.679832906809723
0.876957238752842 0.329109556948394
0.205334436773646 -2.03658537750463
0.0181473467102595 -6.32063664406208
1.25208652187474 1.35223944450283
0.137780193621507 -3.08658006418541
0.866978904744023 0.6001986281688
0.438809395182981 -1.19651901525039
0.178691111858263 -2.83717682554184
0.111256751101741 -3.49649837257268
0.0770410357638279 -4.00097095543347
0.0256418832571836 -5.66262865300151
1.07270644549994 0.833766775692577
0.578862301184738 -0.572157061878836
0.0523043574423216 -4.65042931332423
0.430928872048735 -1.00113820577838
0.0151385968379211 -6.58059165696391
0.1238812899668 -3.11403271100381
0.792495162879546 0.0842441164377406
0.0181473467102595 -6.32063664406208
0.0196493718754913 -5.65289328428684
0.141923887348682 -2.47894014745507
1.99275313591185 2.70491383461217
0.0755976188941593 -4.2359872246619
3.02433314665655 4.43663960790565
0.276163677777429 -2.12032134338531
0.257188896922257 -1.89344618705974
0.240539768046707 -2.10066836527258
1.32436097074365 1.60912544479768
1.03086498970499 0.668544544115637
0.254639965091561 -1.33388295921131
0.374525951474403 -1.45381124640221
0.458878119669875 -0.986165978747578
0.0478946901043115 -4.39794001344116
2.2827463281674 3.19791756961561
0.121085368469849 -3.30627435656838
0.284933887405161 -1.47020935724227
1.35859092913047 1.36962192602235
0.314604754081504 -1.62647969396218
1.18405928564595 1.25730049480244
1.10984718084707 1.03481798910185
0.166539186602931 -2.80181819159086
0.0508359654164338 -4.05989466235201
0.846812775013276 0.448747965930533
0.0596239826864185 -3.79314849917672
0.367465439629128 -1.49822696358182
0.740613371181351 0.345579770581543
0.347270943001826 -1.60281378274092
0.152915902738956 -2.05339644665694
0.150175740394043 -2.83638465005195
0.395502500931411 -1.0024543705061
0.644586483407575 -0.307522778896114
1.03160960651682 0.63843647049269
0.112664945494549 -3.38346195694775
0.54379865149 -0.844706950831339
0.827218741356885 0.4388627441379
1.03606925470752 0.850508069815302
0.0181473467102595 -5.90098251671287
0.125277221416675 -3.18403251610084
1.03458423652093 1.13220883092364
0.0596239826864185 -4.23438320437547
0.0478946901043115 -4.53249232597031
2.30539798996488 3.34203743659232
0.486296182448666 -0.905141631768533
0.604111371276489 -0.506501558724019
0.111256751101741 -3.39685629880549
0.0478946901043115 -4.76124593450663
0.524884680125913 -0.683991369182456
1.23796122394493 1.27394848209789
1.13084747945962 0.973728828346371
1.35383544055309 1.36900984887889
0.45221951535344 -0.614549002297088
0.111256751101741 -3.56696750577627
0.226300401263451 -1.98239230488732
0.447763310911995 -1.02474999867438
0.342477931812926 -1.15269677051539
0.348466711856762 -1.51114103068794
0.365104236089144 -1.00340764998347
0.0698094665327519 -4.01267367878794
0.666804522748805 -0.269325047590921
0.255914993933623 -2.07801893921899
1.11968537317232 0.843783272765947
0.76410172410372 0.38391239856374
1.82206318480109 2.4586781766033
1.27804750181992 1.50599954534742
2.31031557475476 3.68529923838256
0.670633841628424 -0.274322964636432
0.0360692547075217 -5.11151657981867
0.033097688176231 -5.10641440091115
0.283684259747223 -1.85800911792407
1.09709868810508 1.12094203117525
1.05816302555814 0.995103201138387
2.02002463395093 2.69915874044193
2.2958222035479 3.41590065267463
1.13501110440116 1.26728508408561
0.0181473467102595 -6.32063664406208
0.514268774676738 -0.773159834235145
0.162465692016506 -2.62483828684653
0.718587064851352 0.316018957874647
0.085671340907268 -3.48716986909174
0.726886388069838 0.173753151722339
0.084236537168032 -3.64742573439305
0.157016412484424 -2.81610905196336
0.0301199883763354 -5.455727419125
0.442173629216358 -0.494776379078952
0.033097688176231 -5.33327949650081
0.144679752639191 -2.70282648125626
0.0552366654454794 -4.31566796351479
0.0885366746016572 -4.02421061292731
0.0508359654164338 -4.40241896114224
0.0345842365209331 -5.39909235290596
0.0523043574423216 -4.72905303140891
0.0345842365209331 -5.16246213898852
0.346074182219065 -1.5593174600846
0.0784830099377343 -3.36307981840295
0.0181473467102595 -5.90098251671287
0.0375527458828525 -4.78537234630399
0.104195087267555 -3.64533297603386
0.0727064454999368 -3.70796238585447
0.084236537168032 -3.85219535461269
1.36864459379439 1.77837391470535
0.53121692894963 -0.443971036818772
0.118284017995709 -3.00361062525126
0.132236690005953 -3.1831126860137
0.0478946901043115 -4.33509469675577
0.0508359654164338 -4.27898529176717
0.0390347131840831 -5.22690120579621
0.0286288305785821 -5.38774472350162
0.137780193621507 -2.26165818375204
0.0784830099377343 -3.52901919536053
0.0301199883763354 -5.10177159622096
0.0345842365209331 -5.16246213898852
0.121085368469849 -3.3678497743224
0.0581630255581385 -4.26091087094764
0.307244049130249 -1.42125389785837
0.0226487389452003 -5.8200415703481
0.101360714959241 -2.98059636473123
0.0928240330047554 -3.8251573946287
0.0301199883763354 -5.455727419125
0.0241460873317025 -5.7391034176936
0.0181473467102595 -6.32063664406208
0.0301199883763354 -5.32784755895718
0.165182632632845 -2.06035706998251
1.06035390683095 0.590617688913697
0.325575871902507 -1.72110521497457
0.707446507246151 -0.121929270571379
0.0828003050525128 -3.78515078521303
0.107023901979542 -3.37343472897544
0.118284017995709 -2.86397509051842
0.221087405380535 -2.16612863924469
0.426406313358041 -1.12602007776699
0.445530036408932 -0.771142656284481
0.536472654401125 -0.293512356449739
0.425273455003099 -1.15392992423268
0.860288133141944 0.806871822511129
0.307244049130249 -1.39697902247649
0.863637397654635 0.351369301575505
0.115477217419936 -3.32625097036903
0.0196493718754913 -5.99757867510396
0.0581630255581385 -4.38274101598946
0.0523043574423216 -4.31106718260566
0.0654530614886163 -4.18795201115156
0.929039872876274 0.450696449050966
0.697158200792512 -0.198883610734139
2.24504116028165 2.92579184672232
0.0942503257960511 -3.57108709676265
0.171952682789295 -2.26655997130629
0.0360692547075217 -4.74185271827005
0.564527385112364 -0.426604876437373
0.676358829462054 -0.287537242734179
1.84384818706675 2.59341276149977
0.0390347131840831 -5.11708296931877
0.566583971406301 -0.766572599607727
0.924236222353223 0.385496515243005
0.40817295798103 -1.07784253496616
0.19871959235208 -1.91381084395306
1.28867628909098 1.66924906033344
0.880268072198755 0.521054253261847
1.76454969648456 2.23206905384712
1.25272530649483 1.4324532916632
0.0419940886646273 -4.92499571338421
0.899159310493173 0.433261015838961
0.694339518604674 -0.132720668418468
1.16924847386092 1.30953452890047
0.166539186602931 -2.86700838707718
0.890155227110117 0.227327565757705
1.18874010796125 1.37893519132934
0.878613605227426 0.315279095376211
0.0712586831698219 -4.09099613922277
1.07848300993773 0.857737375330905
0.976216666244341 0.532725121582592
0.858610580579802 0.430138327737417
0.133624564130195 -3.28624131750076
0.725046215574321 0.158295705330958
0.126671803488429 -3.25763343347805
1.16246569201651 1.31986837803233
0.0345842365209331 -5.16246213898852
0.0899672102080982 -3.6959166791105
0.361555169008073 -1.09572797746685
1.39260726608278 1.88759206832946
0.380383430251159 -1.52213484150393
0.655255201236282 -0.156440592054396
0.893435944932949 0.282422978465262
0.494961043575793 -1.00703005403951
0.819478481140093 0.160643883994124
0.819478481140093 0.0619396598094028
0.206653773894297 -2.64390600767452
0.257188896922257 -1.84886301877476
1.77659266828692 2.42391213099243
0.063997998288229 -4.21339348376003
0.0316096065168218 -5.39313722631174
0.350855280350864 -1.68195320848384
0.0301199883763354 -5.455727419125
0.115477217419936 -2.50856449874557
0.750597459753973 0.0806242768424952
0.0316096065168218 -5.2704624140617
0.0301199883763354 -5.32784755895718
0.245683071322667 -1.93695696402721
1.53016348235964 2.11845574608052
0.0166437561198716 -6.44462700807016
1.01513859683792 0.897069102595159
2.54692701203829 4.19200534961797
1.13847163626158 0.89292371611694
0.409319318820757 -1.36768803325809
0.78897639274275 0.218406147477892
0.593056182767493 -0.54529602790015
1.7483344082454 2.14425340342343
1.78677279518452 2.45337220391973
1.34067643933216 1.57117896726319
0.0345842365209331 -5.05727045994673
0.814295140088158 0.575979308508354
0.0196493718754913 -5.99757867510396
0.902419639656759 0.239200698386479
0.566583971406301 -0.725690054768305
0.095675209902879 -3.52014229589242
0.809961417872085 0.292987561894272
1.37041151996858 1.64906502976376
0.181377695578564 -2.63942326442764
1.04494740605397 0.72214517290362
1.61010595763347 1.67471781328515
1.92903987287627 2.68667719289499
1.37393889346391 1.35298387521204
0.230197823825248 -2.29007167806701
1.59658294034226 2.3045918320251
0.0345842365209331 -5.2759311763111
0.326789750847397 -1.74903523947617
0.130847479459622 -3.03602507301975
0.699034267429951 -0.175450193827561
1.77525951398824 2.46299446630771
0.506790886564044 -0.365489739051754
0.0799235442969494 -3.58482751892846
0.296132094010025 -1.52622077771198
3.12143515512228 4.97125165201463
0.0885366746016572 -3.10320705885759
0.424139706386096 -1.21739367535358
0.084236537168032 -3.68612032060945
1.59658294034226 1.99711858342383
0.0211498348717827 -5.73396255808751
2.16416437941503 3.08624270599942
0.0271361299375142 -5.74495195692894
1.20203080574249 1.23387226884058
0.0770410357638279 -2.99061357369608
0.340075441597622 -1.45671513154914
0.166539186602931 -2.44588730956919
0.0928240330047554 -3.20333764539151
0.24696603720614 -1.80000956957049
0.19739297612905 -2.67174393349925
0.0196493718754913 -6.20670159145055
0.0755976188941593 -3.52516583103434
0.0226487389452003 -5.8200415703481
0.402427450423602 -1.19069687183328
0.046421800705436 -4.71784526851836
1.02713612993751 0.785764114442501
0.105610187960599 -3.0226426364216
0.194736078433582 -2.55449946500062
1.08853667460166 1.31049376248855
0.116881300295619 -3.40745740285895
2.33736784923413 3.60866642324693
0.116881300295619 -3.16955865166886
0.605112200342563 -0.398219540662047
1.18740427912425 0.921773249255418
0.230197823825248 -1.7292235173958
0.121085368469849 -3.16293703399537
0.10984718084707 -3.47670217528719
0.0345842365209331 -5.05727045994673
0.0316096065168218 -5.39313722631174
0.244398963502342 -1.91743035328217
0.0256418832571836 -5.51599997699134
0.0196493718754913 -5.8149664396486
0.0226487389452003 -5.8200415703481
0.0256418832571836 -4.28151450120458
0.112664945494549 -3.07029098276513
0.346074182219065 -1.10151295076418
0.416178420683413 -0.890044112675152
0.332843872366546 -1.02872806123469
0.354430734574692 -1.36962597127295
0.169248473860917 -2.64583576585448
0.368644593794393 -1.01794890587137
0.546927012038292 -0.593620435302166
0.409319318820757 -0.995517010800515
0.29365110450627 -1.23010948892342
0.0537712564409807 -4.40718460432531
0.170601211926166 -2.18634928890268
0.085671340907268 -3.74866257217292
0.0871047191085255 -3.54153933679617
0.161105300552302 -2.72969245776752
0.7898568902012 0.367014441693847
0.367465439629128 -1.10839836290706
0.226300401263451 -2.3507233698841
0.557306157818291 -0.423224250268981
1.0083458794145 0.537861360556221
1.62843400379128 2.08468781327766
1.54327659791423 2.17079787469395
0.0552366654454794 -3.40250392401341
2.66176306727184 4.12496511508215
1.23602428692421 1.2784410634905
0.125277221416675 -3.10326229749226
1.57017595806933 1.77816543503066
0.0226487389452003 -6.00333999790637
0.068358792664027 -3.93843447930422
0.068358792664027 -3.10890777750259
3.06345197101587 4.56581465568353
0.0375527458828525 -4.87194084322066
2.13916274767163 2.89832497017389
0.0301199883763354 -5.21038572758231
1.79906981366667 2.50418925520531
2.83470438952466 4.41284491373346
1.19407108877401 1.04822654361295
0.104195087267555 -3.16362806954323
0.0478946901043115 -4.68089656275959
0.0625414660687129 -3.79680665362606
0.0434715030701262 -4.63501429993126
0.144679752639191 -2.96298439311516
0.757815461256289 -0.118305229551446
0.54379865149 -0.59418072171186
0.0241460873317025 -5.4456071474087
0.439931678429688 -1.16786790008395
0.743343163936923 0.121602446527421
0.442173629216358 -1.20051325240425
0.604111371276489 -0.652117790483388
0.114071766708795 -3.4346535381289
0.137780193621507 -3.22216960103354
0.71673626916341 -0.0456728545384664
0.284933887405161 -1.87710862011277
0.19739297612905 -2.0504178666431
1.25144745429358 1.26476665026117
2.19540076171689 2.93194203271516
0.502500340529183 -0.568866110280826
0.154284034696288 -2.78999966271676
1.20797190559028 0.983778060727975
0.538569595236705 -0.536582102459359
1.84596637132758 2.30582901343858
2.03495563439681 2.80275041046111
0.542754355359792 -0.248374228514903
0.0970986881050813 -3.40493598248153
0.888512066293664 0.586514029372015
0.638733757162137 -0.16283628562732
0.121085368469849 -3.30627435656838
0.19871959235208 -1.8033430023079
0.405877499993368 -1.02944954322818
0.0523043574423216 -3.27681869642511
0.624984347054178 -0.337797414784507
0.133624564130195 -2.59194088045137
0.0286288305785821 -5.38774472350162
0.21978120787991 -2.014828214538
0.0567005874796525 -4.3487819897784
1.10631721813446 1.10629930401387
0.151546472127458 -2.64528270668788
0.085671340907268 -2.69294168449718
0.82807621243169 0.111570628334099
2.59229932603549 4.12331735683084
0.413895674889293 -1.34677373299101
0.150175740394043 -3.15128262257771
1.06035390683095 1.01370588650012
0.0181473467102595 -6.09560434085293
0.37921383550458 -1.46381211796709
0.969237746229313 0.496820809574727
0.0301199883763354 -4.90637002112586
0.734223695892251 -0.159883527441165
1.87571371472163 2.64699888716301
0.656221183890978 -0.513199152535812
0.545884978738465 -0.384434959989021
1.05450414700329 0.777563251530612
2.57835278500749 4.23150044568997
0.861126178498585 0.604695889059998
0.221087405380535 -1.90423305592579
0.979307604846899 0.677148990364296
0.656221183890978 -0.424653631485649
0.513202875078278 -0.379469874886011
1.15017574039404 1.29415708011018
0.854408145214241 0.294005043915595
0.382719779006116 -1.40943673640116
0.751501687324087 0.100133354206109
0.545884978738465 -0.487458220672354
2.22630040126345 3.23050604033543
0.0316096065168218 -5.39313722631174
1.00531659737576 0.98695259069593
1.56607009961427 2.32696367358605
1.03977512635963 1.13378495557454
1.83449105199512 2.57395524331949
0.503574173880501 -0.686120320609455
1.31154235632604 1.31165112292366
1.2046743154897 1.31177541756662
0.498196996426051 -0.688203220370022
0.567611166210029 -0.705583446842007
0.0390347131840831 -5.11708296931877
0.535423039919841 -0.430723231225158
1.11617942967079 0.758737022189224
0.091396328740898 -3.5306339968357
1.26227328999399 1.45667487847637
0.808224277336028 -0.0366447166040455
0.0523043574423216 -4.37285195306794
0.0211498348717827 -6.10133020259938
1.91215665102205 2.97291032995899
1.54379865149 2.02239085477049
0.17465183239025 -2.69443881707141
1.5348979461776 1.91249605408449
0.631875431658021 -0.528196249338744
0.0211498348717827 -5.73396255808751
0.202692137425348 -2.41611995278787
0.0301199883763354 -5.21038572758231
0.56246786293407 -0.846959799389623
0.420733104942847 -1.15825607514185
1.28742990020923 1.50493147997251
0.315827895350944 -1.71117900478698
0.068358792664027 -3.98592088310118
0.0256418832571836 -5.66262865300151
0.0226487389452003 -5.65742828225568
2.34427717757624 3.72336868195848
1.36155516900807 1.78007061492446
0.637755990238307 0.129639084484922
0.701843801016775 0.101194430518594
0.245683071322667 -1.97238767739871
0.487382140377915 -0.556580245425719
0.905672617451847 0.394489371062489
1.03606925470752 0.551123828601796
0.091396328740898 -2.80033976784998
0.615082489097492 -0.190165082460393
0.0970986881050813 -3.61286458023074
0.609108588052859 -0.158632719990882
1.26290758107516 1.33767339466016
0.0654530614886163 -4.18795201115156
0.0226487389452003 -5.8200415703481
0.0727064454999368 -3.87672496778964
0.0166437561198716 -6.20101561956442
0.0256418832571836 -5.51599997699134
0.0799235442969494 -3.86653950766817
0.0360692547075217 -4.6625472528807
0.033097688176231 -5.00509353300911
0.033097688176231 -5.33327949650081
0.126671803488429 -3.34781636875287
0.0928240330047554 -3.78260527529406
0.0698094665327519 -3.8282584456806
0.299845596809089 -1.36205914346338
0.0256418832571836 -5.66262865300151
0.641663088200809 -0.428664747288044
1.62794170041135 1.83310843703141
0.81082920438901 0.069494026959083
0.352048083263698 -1.5761956804092
0.046421800705436 -4.30267033598266
0.0970986881050813 -3.22323473585097
0.0151385968379211 -6.58059165696391
0.664886045018106 -0.35179142323906
1.6924573330267 2.25007320904988
0.723203692921722 -0.0115797967354241
2.20070723221765 3.30354110200761
1.490635118173 2.02185595413722
0.101360714959241 -3.42815220657554
0.518524515346473 -0.78740121189449
1.47100631142407 1.57158830189708
0.0301199883763354 -5.32784755895718
0.990074035715969 1.0748234929358
2.06581659810157 3.0662397130534
1.68868557913749 2.41215648525614
0.638733757162137 -0.15603049817366
0.328002609297047 -1.71617581259809
0.886867031861279 0.502334715361146
0.453331419100879 -1.12972862686118
0.586990182068139 -0.267008524823879
1.17127710560959 1.14258132061048
0.0755976188941593 -3.52516583103434
0.033097688176231 -5.33327949650081
0.838326309125447 0.0351897188841887
0.304782111602956 -1.79687924135345
0.046421800705436 -4.5657872001995
1.99695312444114 3.10994695285479
1.19074153492856 0.722176345584291
0.188072348152572 -2.27530868103008
0.761410964776835 -0.104389973067246
1.04420964329646 1.05039453547931
0.98007930587674 0.355104308617892
1.64361267639059 2.20663010054411
2.41189530509546 3.74360076693723
0.557306157818291 -0.257443247636576
0.279928869233971 -1.55840842227217
0.619051391300437 -0.204611169180031
1.16382480190589 1.16613822635998
0.332843872366546 -1.78832234910664
0.150175740394043 -2.88057792446814
0.0181473467102595 -6.32063664406208
0.488467281490293 -0.998259061453884
0.0755976188941593 -4.17968673834842
0.0181473467102595 -6.32063664406208
0.496040501195094 -0.964253649806656
0.0784830099377343 -4.13134707890902
0.0241460873317025 -5.7391034176936
0.485209406471934 -0.900013579445093
0.0828003050525128 -4.01212906493704
1.40702568552225 1.68601310221194
0.532269606880967 -0.8696985955929
1.87031269026191 2.49915238371958
0.269866439316219 -1.67343961579595
2.175999515852 3.06199661898278
0.0345842365209331 -5.39909235290596
0.959879691531079 0.380909253582923
0.877785659700606 0.320993160067443
0.571712647411377 -0.32341091358572
0.122484006524995 -3.38646696065026
2.88130115139857 4.56518267014044
0.771252643531718 0.0382993969870326
0.0301199883763354 -5.59605477435171
1.44999313367566 2.02265190288194
0.262273289993989 -2.24828069520195
0.732392864376382 -0.145236370647772
0.294892132574959 -1.94330250265999
0.578862301184738 -0.646519841334698
0.392027521232343 -1.46272651692131
0.315827895350944 -1.83615511525744
2.83427768291377 4.36681280188175
0.755112940876466 -0.109836969305457
1.29551224650709 1.58600292663204
1.79425133478342 2.37958074817191
2.5380456456973 3.85604220356608
0.108436232039362 -3.18368203548346
1.16382480190589 0.901631914210035
0.728724216395937 -0.12969522143602
0.411609311429961 -1.04280617151388
0.272388634086047 -1.89818247600268
0.108436232039362 -3.75333597351261
1.01212355908249 0.77965130736384
0.17465183239025 -2.90651460630772
1.20863052009196 1.03402637179784
2.17835493685013 3.3004934343204
0.661041419049601 -0.506227635786389
0.257188896922257 -1.99910035984184
0.445530036408932 -1.32155612204846
0.0271361299375142 -5.45037731915607
0.0151385968379211 -6.58059165696391
0.0567005874796525 -4.2296722606329
0.112664945494549 -3.0449233215776
0.125277221416675 -3.26959429185841
0.618060188897387 -0.0898002087064265
0.167894466214942 -2.40695447067893
0.610105957633466 -0.564524676266759
0.462195932648172 -0.808253515562759
1.42186953276127 1.81344223840388
1.64019916616664 2.34460151235516
0.0196493718754913 -5.99757867510396
1.09994143787391 0.94447413348739
0.114071766708795 -3.33905716564599
2.1611053005523 3.18529504605
0.549008823425344 -0.565951338123712
0.497119151743202 -0.579890090246986
0.761410964776835 0.378274509272874
1.63971086186653 2.26672284360167
1.84808145020061 2.79082486357854
0.19871959235208 -2.46662962696568
0.0537712564409807 -4.28335955997996
0.725046215574321 -0.202784531091383
1.58293196549379 1.90637583484165
0.558339977311393 -0.382824827825595
1.79073685060719 2.43849993233531
0.0928240330047554 -3.29008739720953
0.186735900589758 -2.59354041214626
0.434311511443388 -1.27978494808941
0.630893003944954 -0.497550706296903
0.623009404869121 -0.113295488849103
1.30354956557251 1.39125824979948
0.0799235442969494 -3.95828065568062
0.662003536484984 -0.510916602553024
0.0813626417139216 -3.33556507644397
0.583947590344521 -0.417580944676463
1.55316345564398 2.16396967896136
0.194736078433582 -2.30827075930979
0.046421800705436 -4.63981382211185
0.607111777988912 -0.58232300664406
0.0698094665327519 -3.9643132226134
0.188072348152572 -2.58691150217631
0.122484006524995 -2.97364945837515
2.60511220034256 4.04584747973341
0.170601211926166 -2.97958198063551
1.40185163918431 1.67872650916506
2.00152102812285 2.43864222234828
0.0360692547075217 -4.82577251439394
1.05523666544548 0.918703484534231
0.997715446805446 0.656768660844687
0.578862301184738 -0.278112027415526
2.61632394433363 4.17149142339155
0.763205361825187 -0.0228597648340499
1.51000044303993 2.01067269603938
0.0567005874796525 -4.41223974624755
0.326789750847397 -1.69871523158697
0.243113711710534 -2.05393017524404
1.02862883057858 0.896167930685229
0.0712586831698219 -3.57307480684674
0.210604561504934 -2.14857960342683
0.0419940886646273 -4.59543305702216
1.57733321249799 2.30283943002288
0.519586491869132 -0.781801053531385
0.184059285645949 -2.23296981623793
0.960661852049499 0.56012748953386
2.38126000448019 3.65547597049713
0.0727064454999368 -4.11990217868112
0.0478946901043115 -4.39794001344116
0.40357838390378 -0.982652679607359
0.827218741356885 0.341227715475151
0.0226487389452003 -5.65742828225568
0.0727064454999368 -4.17387398227933
0.381552077573781 -1.36321623857956
0.224998917150929 -2.20777021051657
0.182719113658365 -2.73020420298396
0.519586491869132 -0.670927540834542
0.0610834618608518 -4.15313986965115
0.600101097559077 -0.705415731522214
0.924236222353223 0.204313804985865
0.815160324546405 0.100277274703112
1.01061367402485 0.965927699183834
0.773925126619282 0.264083663852932
0.214544559513763 -2.29007167806701
0.161105300552302 -2.72969245776752
0.709309251263341 0.228755866091312
1.18807234815257 1.33827666477913
0.674453023318478 -0.23928598409481
0.19871959235208 -1.43055861764885
0.714883096087933 0.0347081771700258
1.40702568552225 1.70389335334277
0.245683071322667 -2.27748859063088
0.033097688176231 -5.21539219313008
0.0999414378739068 -3.81849901756143
1.09353735566002 0.967637085358806
0.19871959235208 -2.20545586879925
0.0196493718754913 -5.8149664396486
0.0610834618608518 -4.15313986965115
0.0493660773209796 -4.36833095751214
2.41503749927884 3.50223147361599
0.126671803488429 -2.70715410333088
1.08638820802308 1.12299984579226
1.43036432692672 1.53110516882536
0.0151385968379211 -6.58059165696391
0.661041419049601 -0.350495921308687
0.091396328740898 -3.75906854413152
1.71209886548904 2.69952318911168
0.095675209902879 -3.74678449841605
0.709309251263341 0.148564515741123
1.95635471207472 3.08710982495907
0.0345842365209331 -5.2759311763111
1.03977512635963 0.814984040765854
0.41275294608429 -0.371529093220397
0.458878119669875 -0.848130936687362
0.107023901979542 -2.98781907412955
0.40817295798103 -1.11695748908532
1.38679930718846 1.5580360217526
0.0166437561198716 -6.20101561956442
0.141923887348682 -2.86630512509639
0.633838282356571 -0.131553033982079
0.0166437561198716 -6.44462700807016
1.51480142930376 1.73289623627686
0.655255201236282 -0.208299247183717
0.0345842365209331 -5.05727045994673
0.577843088820986 -0.567665196706777
0.115477217419936 -3.35713946602783
0.834917695511724 0.38968290373378
1.45666199781954 1.87608456424222
0.896709219260284 0.611526571194654
0.302315965633397 -1.71990304626943
0.104195087267555 -3.21929316888356
0.033097688176231 -5.46166386246911
0.299845596809089 -1.75583574360083
0.178691111858263 -2.37532620913862
0.518524515346473 -0.623530465714913
0.033097688176231 -5.46166386246911
0.155650870460194 -2.78187565318017
0.192074278710068 -2.49683394737963
0.41275294608429 -1.20073486341143
1.23408474590941 1.32972217201909
1.86656163936414 2.6578932932341
0.0256418832571836 -5.82586366555751
0.165182632632845 -2.80987529331095
0.180035029087154 -2.46723377806749
0.217165259672898 -2.37165383951383
1.13639631338025 1.30428115074468
0.266074860153845 -2.15173956930443
1.18940755883639 1.38036367728335
1.56143699826649 2.12532289434323
0.0434715030701262 -4.29886968385578
1.74470612581523 2.21213655894629
2.54718740280533 3.64247903967614
1.44664710579567 1.58175565001771
2.41760330479024 3.5884597802365
1.78456582666344 2.49868159333643
0.147430363655226 -2.89824836739551
0.0166437561198716 -6.44462700807016
0.451106753986366 -1.02845268144556
0.0784830099377343 -3.52901919536053
0.0181473467102595 -6.09560434085293
0.0478946901043115 -4.84633558134208
0.728724216395937 -0.229757057486726
0.0405151597387138 -5.06801164079092
0.717661963799526 -0.237602503814913
0.268603686464584 -1.54603727896587
1.06326991599123 0.985745615139241
0.640687305247892 -0.0868189791838415
0.0712586831698219 -4.25583631404179
0.368644593794393 -1.41292423411013
0.822923724666087 0.419306202994552
0.518524515346473 -0.370182520120033
0.0345842365209331 -4.95923017528733
0.0286288305785821 -4.77372020443663
0.0256418832571836 -5.66262865300151
0.0390347131840831 -5.0150360507468
0.704647873893478 -0.178065895009167
0.108436232039362 -3.5976880582189
0.459984905332819 -1.22789455905333
0.0523043574423216 -4.37285195306794
0.971567806021223 0.551109570657383
0.122484006524995 -3.15173956930443
0.0828003050525128 -3.91701155361571
1.61557919939363 2.24755058011753
0.207971905590277 -2.15790104289599
1.99885817561045 2.77877930970122
0.590026370577504 -0.241609681663422
0.0813626417139216 -3.60535415229956
0.0784830099377343 -3.56462687344888
3.32663807182282 5.36588769358562
0.631875431658021 0.0795297078729362
0.591037015130841 -0.220176462282871
0.421869532761269 -1.34562566126895
0.0316096065168218 -5.39313722631174
0.699971386684004 -0.165587803017702
0.636777560196811 -0.367294124478988
0.273648079858646 -2.05025146084056
0.438809395182981 -0.900805479587013
0.303549565572508 -1.60175986586223
0.922631444611683 0.385014202353164
0.0226487389452003 -6.00333999790637
1.9500667368103 2.95502093287641
0.0871047191085255 -3.85758974337352
1.79556706222609 2.44376095079541
0.0271361299375142 -5.32295050990033
0.309701792554103 -1.80696527686998
0.0301199883763354 -5.59605477435171
0.303549565572508 0.0405760959403192
1.33223960218352 1.63177431502517
0.0419940886646273 -5.02065897610425
0.261003870606423 -1.65495656045028
0.496040501195094 -0.97021054722778
0.111256751101741 -3.21610882285302
1.30662895850448 1.75317830725959
0.222392421336448 -2.16157033453001
1.34007544159762 1.73851134381917
0.0166437561198716 -6.44462700807016
0.755112940876466 0.0160256705820647
0.0271361299375142 -5.59015924925819
0.45221951535344 -0.84688175736189
1.21323242205097 1.3342415930516
1.94533270453663 2.77010419468955
0.0610834618608518 -4.0486017540482
0.397814512709698 -1.3195332412907
0.200044989818648 -1.86469477488081
0.188072348152572 -2.30511437194803
0.467708721323496 -1.09279446651836
1.08710471910853 0.851979624193591
0.570688369739038 -0.385794908166461
0.139162747671626 -3.10221312492858
0.0375527458828525 -5.06241624745395
3.09032462258225 4.65016342565302
1.0113688140792 0.637088622047618
0.346074182219065 -1.37417186134759
0.284933887405161 -1.47867588601062
0.697158200792512 -0.307811182852641
1.88480809753025 2.42840279842492
0.518524515346473 -0.690792274655454
0.0241460873317025 -5.7391034176936
0.493880777676657 -1.05744771102788
0.380383430251159 -1.06157075710118
0.751501687324087 0.3619678638998
0.0211498348717827 -5.58028407887066
2.06217710313184 3.23877091886347
0.0434715030701262 -5.07406181795004
0.505719445712058 -0.890303234773438
1.2046743154897 1.03082094541681
0.933030733072309 0.501010164586492
0.841726888285961 0.358406049338425
0.669677464370405 -0.123679052521339
0.335258425299846 -1.60588232898604
1.05889368905357 0.941246481519269
1.49604050119509 1.91993896917557
0.0211498348717827 -5.90598453146668
0.549008823425344 -0.678479498208766
0.239251072078135 -1.42715359972488
0.697158200792512 -0.0653676013863828
1.09567520990288 1.07435423907466
1.00304045432005 0.743941087516205
0.192074278710068 -2.56731988086681
0.309701792554103 -1.6649352017871
0.911347738726736 0.50029119742305
0.577843088820986 -0.425846944656118
0.840877494654779 0.305868013734345
0.845966371327579 0.276572346947734
1.35443073457469 1.35590816441882
0.808224277336028 0.371638573883941
0.611102638184946 -0.410905928271273
0.159743625094077 -2.5834109720703
0.0828003050525128 -4.01212906493704
0.104195087267555 -3.50036674994887
0.714883096087933 0.282778361934814
0.662003536484984 -0.213766167247647
0.0970986881050813 -3.6894129407131
0.0784830099377343 -2.75755719112744
1.33766894389053 1.44609516693622
0.312155356140185 -1.10690234796355
0.139162747671626 -3.10221312492858
0.0301199883763354 -5.32784755895718
0.162465692016506 -2.55155701683073
2.76522139435075 4.39489175983797
0.243113711710534 -2.04133361995117
0.457770484267376 -0.743046428105313
0.0390347131840831 -5.0150360507468
1.9354199608459 2.42308896658199
1.31276809560189 1.53208791638559
2.22954898412873 3.53784088297627
0.496040501195094 -0.404657278325151
0.0669066586301148 -4.05777886101247
0.35323990079607 -1.67758731492085
0.707446507246151 0.0349968077880144
0.981621470685145 0.471861686917143
1.13015237222339 0.836612210819607
0.111256751101741 -3.42931163026096
0.893435944932949 0.665232653762083
2.2714433277024 3.52017643691582
3.06090110768746 4.70431375134113
2.7294127988802 4.19413948028277
0.718587064851352 0.0769922849493338
1.34966149042682 1.75427480699936
0.337668943890527 -1.3019886491474
0.137780193621507 -2.93908753060838
0.817752769162929 -0.014394777538827
0.185398213854246 -2.00352041049557
0.0166437561198716 -6.20101561956442
2.12806503878829 3.26780305951023
0.0813626417139216 -3.49818610682979
2.25623357515185 3.56888180912653
0.432057299983378 -0.95817137609481
1.55056821292059 1.79501238928544
0.0211498348717827 -5.58028407887066
0.454442466549622 -1.15576194090004
0.129456929914966 -3.45018410146203
0.116881300295619 -3.31358940528361
1.19074153492856 1.37736055126106
1.82163272230621 2.52213087563378
0.37335159647192 -1.4555158544113
1.14123409769132 1.24649267839749
0.0434715030701262 -4.88214094884497
0.368644593794393 -1.55789260870477
0.2314946284437 -2.05254955785326
0.691515318601529 0.260578693879153
1.13501110440116 1.22880249183204
0.0449474060539746 -4.52788805518968
0.0654530614886163 -4.36498259732285
1.05962398268642 1.02660298611986
0.146055713679008 -3.0262646255385
0.998477366570126 0.801026004374714
0.307244049130249 -1.91224339101508
0.800381156014999 0.18113109024727
0.336464188045243 -1.58527590000839
0.644586483407575 -0.458436424673747
0.504647208545727 -0.385889396632331
1.16314540700712 1.2463355349871
0.579880794019759 -0.656062740231455
0.180035029087154 -2.4339239303912
0.084236537168032 -3.72588140632252
0.0828003050525128 -3.87170558156613
0.132236690005953 -2.90691229028891
0.0625414660687129 -4.35929826443119
0.326789750847397 -1.41256911549427
0.21978120787991 -2.00256705653192
1.10984718084707 0.900898840069061
0.0256418832571836 -5.14871499047201
0.102778597177436 -2.61266798759694
0.144679752639191 -2.98693973557353
0.63579846613759 -0.138597824435929
0.0727064454999368 -3.59320096932081
0.033097688176231 -5.10641440091115
1.04642180070544 0.89245372465476
0.771252643531718 0.119072910171389
0.723203692921722 0.0719544630861046
1.40759943579463 2.04160185953182
0.0784830099377343 -4.18575695198675
0.544842192252235 -0.801361622579385
2.07089651546593 2.82326684331635
0.150175740394043 -2.5421195329065
0.173302888822231 -2.7833463299058
0.0871047191085255 -3.85758974337352
0.465506133046982 -0.575402855909572
0.161105300552302 -2.77069020780271
0.0625414660687129 -4.2980791400149
0.0226487389452003 -5.51130135787624
1.06181264814925 0.754590116759955
0.126671803488429 -3.11882687971452
0.556271596970164 -0.324648096533892
0.694339518604674 -0.10624140967134
0.232790268441773 -2.28038986067921
0.315827895350944 -1.80388155580419
0.194736078433582 -2.04674808598177
0.0241460873317025 -5.4456071474087
1.56298301917625 2.02979693000994
0.0241460873317025 -5.58490464983499
0.894254960022155 0.5526716224941
0.0610834618608518 -3.9511293966105
0.906484717130419 0.358406049338425
0.935419960845899 0.379253372668267
1.95674680204612 2.79066810850987
0.891796518573702 0.0974847541604883
0.222392421336448 -2.27496642307949
0.438809395182981 -1.14170938557632
0.860288133141944 0.505842809424344
0.350855280350864 -1.69176274681862
0.561436998266494 -0.0888428103110224
0.607111777988912 -0.199863389762234
0.234084745909408 -2.32054834077801
0.415037499278844 -1.40072075363292
0.847658682420031 0.436869710625725
2.16008416446563 3.36546150088464
0.0567005874796525 -4.1196507383031
1.49171781619071 1.73326410406587
0.523826597906951 -0.420984932832875
1.48303339543966 1.63844679397317
0.261003870606423 -2.28198336029621
0.102778597177436 -3.48069714867892
0.415037499278844 -1.33775679596862
0.0449474060539746 -4.33107839078373
0.475391406109793 -1.03051274683837
0.605112200342563 -0.231550264307593
0.0942503257960511 -3.46634540808357
0.888512066293664 0.78346084166033
0.0970986881050813 -3.72926614204063
0.715809980180778 -0.159682463718404
2.8926164646264 4.8153758547185
0.0985207631742796 -3.12880059547795
0.950460539198685 0.220884725741271
0.0286288305785821 -4.11588438186137
1.68111235943269 2.06168562530629
1.40989215783598 1.4623819759625
0.240539768046707 -1.83849808541226
0.0828003050525128 -4.01212906493704
1.44105308932244 1.54171592639212
0.0985207631742796 -3.35951267262986
0.666804522748805 -0.149579272963345
0.133624564130195 -1.92680314303172
0.74788137164539 -0.282640019117815
0.101360714959241 -3.56569205632967
0.798632434539208 0.0881179708844088
0.0196493718754913 -5.8149664396486
1.22825042864872 0.970434822135162
0.237961223944931 -2.27608684210834
0.222392421336448 -1.900430472686
1.48085409738042 1.58782654626315
0.323145045647744 -1.48527899062735
1.64117527922207 2.10908712354696
0.554200246950469 -0.727221578310103
0.307244049130249 -1.25205355838331
0.0301199883763354 -4.73430471272943
1.45277557434698 2.01198451483329
2.34397745906661 3.70982847790589
1.15701641248442 1.09567972155588
1.95792243300148 2.88930850425305
0.497119151743202 -1.09424503694077
0.0271361299375142 -5.45037731915607
0.0241460873317025 -5.91177771971236
0.413895674889293 -0.852883063186587
0.0241460873317025 -4.99337510487168
0.350855280350864 -1.70163944154378
1.33706669172528 1.50205617263226
0.484121811214329 -1.08865653339741
1.66392584861601 1.98044260397891
0.583947590344521 -0.405423312238066
0.623009404869121 -0.404459452323308
2.48248887947136 3.40819778325462
0.0508359654164338 -4.53740984726805
0.473200524836982 -1.14189022886219
0.891796518573702 0.164262257563124
0.918611673159345 0.375568057269205
0.0211498348717827 -5.73396255808751
1.29489213257496 1.50561078636578
1.89138637072705 2.60844127149227
0.234084745909408 -2.36694591576008
2.75195358867183 4.20091101862619
1.07704103576383 0.74085186941419
1.02189948157137 0.477037581922602
0.35323990079607 -1.61092440088481
1.86822997726719 2.22177072226378
0.444412101412357 -0.720755582448822
1.08853667460166 0.985308161704127
2.4374053123073 3.28932916046976
2.45749344249199 3.90647903745039
0.328002609297047 -1.78801153828166
2.31735536509754 3.52174098317751
0.20136917076603 -2.55872557353212
0.845119470780283 0.0460389454619689
0.0419940886646273 -4.59543305702216
0.604111371276489 -0.563897391716513
1.71719919072711 2.59769865107501
1.48955160701363 1.83176557736577
0.0596239826864185 -4.35389909819383
1.06908431193548 1.01656829714167
1.09425032579605 1.29437724205943
0.0625414660687129 -4.07628297445706
0.515333887342975 -0.555710723560213
0.121085368469849 -2.76069038773319
0.718587064851352 0.313569375678922
0.517461756520595 -0.472443961255552
0.244398963502342 -1.77506708163866
0.306013605523989 -1.0700075549051
0.254639965091561 -2.20300464147972
0.967682279727272 0.384404928838701
0.0286288305785821 -5.38774472350162
0.108436232039362 -2.77636016682058
0.643612676390589 -0.357149757973098
0.72043548924372 0.190028919746091
0.584962500721156 -0.531869519043572
0.371000014792523 -1.09125632978523
0.0151385968379211 -6.58059165696391
0.0211498348717827 -5.90598453146668
0.389706209322222 -1.08366167072638
0.210604561504934 -2.41488537784468
0.355620586222251 -1.60680710373405
0.152915902738956 -3.02740409685829
0.394345104125743 -1.45123833067327
1.45777048426738 1.662198523271
1.10065125094647 1.40809000213891
0.137780193621507 -3.01094977307641
0.0727064454999368 -3.96913736977636
0.420733104942847 -1.18571674039494
0.419595781241148 -1.26523059754735
0.167894466214942 -2.92652211004708
0.306013605523989 -1.88119345920996
0.338872694515964 -1.30774156282568
0.278674896933478 -1.68285583583703
0.578862301184738 -0.417656072354217
0.466607847526554 -1.16691501618827
0.188072348152572 -1.91211637484332
1.03829391982204 0.553914574191365
0.105610187960599 -3.52034511452705
0.0390347131840831 -4.20670159145055
0.39896913065119 -1.25134563367485
0.24696603720614 -1.70754769084959
2.01174623593639 2.51738513356487
0.442173629216358 -0.904058626707457
0.152915902738956 -2.95473797148899
0.796881590828096 0.0750942935868055
0.0345842365209331 -5.39909235290596
0.121085368469849 -3.43217090656364
2.75646483387642 4.26143059788933
0.389706209322222 -1.12293688580837
0.315827895350944 -1.43097451974395
0.348466711856762 -1.30135877153171
1.67111179261537 2.40645079764832
1.73742207100624 2.437240943798
0.772144021404307 -0.0669423334825143
0.188072348152572 -2.1083533212925
0.0286288305785821 -5.52130427970067
0.0942503257960511 -3.50042130827992
0.458878119669875 -0.986165978747578
0.0271361299375142 -5.59015924925819
0.85019343277788 0.262669838317807
0.983161988760928 0.910027050005871
0.184059285645949 -2.08343689935553
0.0698094665327519 -3.4168491911113
0.0698094665327519 -4.22416549719204
0.962224902084179 0.597065874650548
0.299845596809089 -1.09147889842262
0.111256751101741 -3.53130271960245
0.332843872366546 -1.28669603311743
0.852723737502888 0.725912185719068
0.135011104401158 -3.21654195920795
0.136396313380249 -2.75095410894502
0.629909906775131 -0.0720552230104651
0.0390347131840831 -4.74615901673595
0.267339827390422 -2.24547370170758
0.277419833747854 -2.064599365845
1.28055544689459 1.15325047088204
0.239251072078135 -2.2279020870678
0.306013605523989 -1.68229871909985
0.0241460873317025 -5.91177771971236
1.00531659737576 0.8278390327762
1.05303799338027 1.46575109584979
0.171952682789295 -2.0875496219294
0.0449474060539746 -4.3937451461357
0.0727064454999368 -4.22994362811096
0.348466711856762 -1.60998226791123
1.07920345691445 0.798336770583047
0.668720452699565 0.00665528794543898
0.972343657097135 0.520719376621218
2.26480878280985 3.43812516815132
0.0828003050525128 -3.82777917153604
1.08280030505251 1.06607950044736
1.25400202785327 1.09325267148551
2.2663912059595 3.60778511406916
0.912965110018203 0.317354397835491
0.966903917129007 0.60768453575272
0.278674896933478 -1.96265864064469
0.374525951474403 -1.44548897031302
0.0241460873317025 -5.91177771971236
0.326789750847397 -1.85526791649725
0.709309251263341 -0.368140124285749
0.629909906775131 -0.0881593430932952
0.0478946901043115 -4.60478706671487
1.11055213812515 0.829554537587359
1.26036874180863 1.24506149975394
0.224998917150929 -2.52093529454791
0.368644593794393 -1.16733363008377
1.54848865214122 1.79738885155547
0.0375527458828525 -5.16799788757377
0.0434715030701262 -4.71277947238715
0.139162747671626 -2.34590340267251
1.77925528677427 2.24292496694685
0.0537712564409807 -4.47332494057909
0.732392864376382 0.234710380856377
0.83747491043394 -0.0402293655800045
0.0698094665327519 -3.4168491911113
0.890155227110117 0.21949829551473
0.0390347131840831 -4.91973288702465
2.77592624512892 4.5491935434639
0.624984347054178 -0.479289584356691
0.454442466549622 -0.878676752605888
0.458878119669875 -1.09260253810427
0.393186778057184 -0.853928311376696
1.87861360522743 2.47286593181938
1.47976321260943 1.92888541086268
0.479763212609432 -1.16457878420409
0.0419940886646273 -4.59543305702216
0.118284017995709 -2.86397509051842
2.25814358651763 3.67510169759435
0.424139706386096 -0.923556275257362
2.31857617755955 3.34772736509322
0.0478946901043115 -4.39794001344116
1.28055544689459 1.21098571763618
0.444412101412357 -1.12360902048128
0.449993133675657 -1.09936281648342
0.146055713679008 -3.0262646255385
0.807354922057604 0.137572769234164
0.0741527564390013 -3.77112894363946
0.83747491043394 0.209438945977838
0.267339827390422 -1.56661045665784
1.20599425614983 1.51987399938201
1.91094311243299 2.90935534307916
0.0784830099377343 -4.13134707890902
0.264808782809853 -1.11072858511119
0.0885366746016572 -3.67382411095595
1.87322344648383 2.88708405971444
0.878613605227426 0.522495910832285
0.0390347131840831 -5.22690120579621
0.858610580579802 0.109891855733454
1.73055970651743 2.40504155065324
2.18606721226219 3.53228794134799
1.58850907503969 2.00188338087635
0.0166437561198716 -6.20101561956442
1.43149319634339 1.50193361948843
0.844272072787704 0.298025985319804
0.0345842365209331 -5.05727045994673
1.88274622060234 2.6425949782926
1.34307792975915 1.35577945200711
0.0181473467102595 -5.90098251671287
0.181377695578564 -1.92151546814777
0.718587064851352 -0.350174275980811
0.140543978069986 -2.76750241435401
0.0151385968379211 -6.58059165696391
0.0449474060539746 -4.67579433323674
0.582931965493785 -0.608780959730235
0.356809457357423 -1.43040268526889
0.394345104125743 -1.44293084076915
0.518524515346473 -0.803264480050646
0.85356618718574 0.348403602058322
0.192074278710068 -2.42963193386534
0.502500340529183 -0.533154934426288
1.07776220300748 0.573614338494768
0.41845756024255 -1.03030595142903
0.897526378750207 0.707265415488749
1.34127718680737 1.43127690805134
0.0181473467102595 -6.09560434085293
1.49225886065267 1.91204179089765
0.0478946901043115 -4.53249232597031
0.40357838390378 -1.4474817673512
1.86781307362583 2.63234928902797
0.920220926021002 0.311255509840675
0.323145045647744 -1.57320869344522
0.772144021404307 -0.0291428692935896
0.869479965828466 0.314448396242618
1.08351859983503 0.875602047137843
1.30293289745417 1.41997238631398
0.593056182767493 -0.373626263881654
0.0741527564390013 -3.90165485554773
1.66584560277938 2.29629961002589
0.374525951474403 -1.45381124640221
0.321928094887362 -1.30319767521084
0.188072348152572 -2.23172385792499
0.578862301184738 -0.760614152908924
0.871976698567364 0.515426077645691
0.348466711856762 -1.50248239579316
0.10984718084707 -3.06619344843286
0.369822784991674 -1.46910558650705
0.459984905332819 -0.741766723274593
3.22760071233921 5.7054190003024
0.243113711710534 -2.25740290840831
0.478671502348569 -1.07267194962961
0.642638211618053 -0.36866290152007
1.05450414700329 0.721384155764658
0.272388634086047 -1.82079643412027
0.0478946901043115 -4.27487309409213
0.619051391300437 -0.508317613016711
1.83832630912545 2.51673184885222
0.0493660773209796 -4.644950972927
0.151546472127458 -3.14077007442148
1.25782542684253 1.22509447254801
0.262273289993989 -2.09723307221754
0.477578965347557 -0.898464032997359
0.232790268441773 -1.92760988958276
1.73970229123892 2.25380998517125
0.484121811214329 -0.823074770351325
0.0286288305785821 -5.265508737223
0.902419639656759 0.494085029330591
0.171952682789295 -2.61286458023074
0.893435944932949 0.594352120181118
1.37569935132834 1.33464178549976
0.0741527564390013 -4.26186626754681
1.24182731390717 1.44577664459289
0.529109265987639 -0.625304236796273
0.567611166210029 -0.766476917394681
0.0181473467102595 -5.90098251671287
1.3170500004989 1.68117850716364
0.545884978738465 -0.871870260695955
0.297370990643384 -1.8465031689248
1.71070473263046 2.28089971717792
0.281181752544053 -1.92085206632898
0.107023901979542 -3.65113575988275
0.151546472127458 -3.01229761392268
0.0405151597387138 -4.63054910597858
1.45277557434698 1.79559761397068
0.675406241087472 -0.294629537206643
0.652353366451265 0.170936700324145
0.517461756520595 -0.954878141336633
0.128065038788295 -2.95848050261831
0.848504094129479 0.316518440999693
0.711169593288869 -0.0941489730055157
0.698096539063568 0.141798627991119
1.5137359233167 1.78131050922823
0.829789627170962 0.149003723867014
0.0784830099377343 -3.93216546306798
1.0368111909753 0.446457253218151
0.148803705063919 -2.69928394380194
0.34966149042682 -1.32997909597269
0.0970986881050813 -3.37301843644983
2.27238863408605 2.98410630826437
1.68821341580783 2.32163462660753
1.3304252715639 1.52471043484928
0.739702291238922 0.00707752189930733
0.711169593288869 -0.266683696278785
0.279928869233971 -1.76035825117195
0.173302888822231 -2.82592063795939
1.22499891715093 1.20288063475662
0.0449474060539746 -4.3937451461357
1.78102763962726 2.39273885469812
0.243113711710534 -1.95610910588771
1.07704103576383 0.662170089339355
0.390867332154226 -0.91797376011777
0.170601211926166 -2.6578034625675
0.282433548753513 -1.77519908827625
0.084236537168032 -3.80885020787696
0.335258425299846 -1.28314053129036
2.03977512635963 2.92699085134413
0.0478946901043115 -4.68089656275959
0.0196493718754913 -6.20670159145055
0.700907897616526 -0.336354117742037
0.302315965633397 -1.7919293178441
1.67778653372591 2.0440042958412
0.0241460873317025 -5.4456071474087
1.16653918660293 1.43989613902119
0.352048083263698 -1.4376975483027
0.0419940886646273 -4.15459877005178
0.2314946284437 -1.89693709579833
1.93939323529585 2.8416201809682
0.798632434539208 0.102378976279917
1.02862883057858 0.731602395034856
0.0360692547075217 -5.00984910677992
1.22954898412873 1.52227941834247
1.39839193718844 1.71707602018941
0.970014851037162 0.819616886011054
0.126671803488429 -2.9212537227381
0.762308442280669 0.387164910372197
0.618060188897387 -0.112678528787665
1.4247066920648 1.57051686466018
1.10631721813446 1.28071287558526
0.302315965633397 -1.76061959811992
0.924236222353223 0.38316219818497
0.421869532761269 -1.241098678783
0.86864676046838 0.677197230446753
0.263541593408323 -1.87644172077886
1.28929907996656 1.46152796195303
0.813429436467288 0.0846078745656667
1.86112617849858 2.33986976291319
0.404728399939875 -1.08121491025951
2.01363186558777 2.83444103588689
0.292409007967308 -1.90341522543526
0.664886045018106 -0.317214834340573
0.732392864376382 -0.131820643464718
0.0316096065168218 -5.39313722631174
1.90201250122005 2.59043599639303
0.0226487389452003 -6.00333999790637
0.0669066586301148 -3.91306019067003
0.435437297720482 -0.825647190946723
0.0493660773209796 -4.80608273812167
0.818615883182624 0.20166264716626
0.359184264545327 -1.40245294569028
0.796881590828096 0.223390712376276
0.0405151597387138 -4.96926321437312
0.0885366746016572 -3.75376946260601
0.063997998288229 -3.95531119644432
1.31276809560189 1.43513721355226
0.135011104401158 -3.13398270542198
1.09282403300476 1.1136618949724
0.434311511443388 -1.11894205199024
0.046421800705436 -4.18716140505491
0.0166437561198716 -6.20101561956442
0.695279691359283 0.000808095282656407
0.0151385968379211 -6.58059165696391
1.41959578124115 1.71359014084034
0.0419940886646273 -5.02065897610425
0.375699351328343 -1.15212523071218
0.135011104401158 -3.03077538690989
2.05633474620956 3.02322505417697
0.0712586831698219 -3.80891777350352
2.89138637072705 4.8077306818466
1.61110263818495 2.25780325047975
0.599096784924792 -0.27473311193047
0.696219251822897 0.0746503064358715
0.277419833747854 -2.11650445686259
0.481944157908959 -0.965768817357683
0.40357838390378 -1.10184057617483
1.04273298498853 0.982814824427444
0.0581630255581385 -4.38274101598946
0.0375527458828525 -4.87194084322066
0.354430734574692 -1.31553996572911
1.13431800083708 0.885009554880533
0.866144253265209 0.351456213533174
0.441053089322443 -1.13978179972082
0.0493660773209796 -4.50002126175674
0.761410964776835 0.371224909282014
0.836623008997383 0.188967794861521
0.321928094887362 -1.08712962784339
0.0537712564409807 -4.40718460432531
1.01664375611987 0.680250157104635
0.963786260505937 0.971280955007374
0.277419833747854 -2.00223868180488
0.34966149042682 -1.02089374092632
0.53121692894963 -0.351658129642294
2.79578623352023 4.48578294922
0.115477217419936 -3.20891391581688
1.18070651852952 1.10393268535776
2.07776220300748 3.14714523508848
0.374525951474403 -1.30335631118554
1.07053425682224 0.676433239657789
0.0166437561198716 -6.44462700807016
0.966125134361977 0.716366607388089
0.8819206440185 0.517475228267982
0.586990182068139 -0.585734067619275
0.338872694515964 -1.43377197521104
1.11688130029562 1.10358947236967
0.409319318820757 -1.20431860350429
1.05450414700329 1.13887306122688
0.0478946901043115 -4.68089656275959
0.274906427117566 -1.88032350124651
0.0610834618608518 -4.09992416101845
0.343677678277817 -1.39373247852623
0.952821098832316 0.521188630058269
1.30046358569877 1.69195755508667
0.085671340907268 -3.92255683286139
0.154284034696288 -2.92232535351217
0.356809457357423 -1.5591611784418
1.82678981462832 2.30163521044929
1.09638712456864 0.853317150853513
0.289921602108213 -1.82093269221617
0.491717816190714 -0.66166486512166
0.56246786293407 0.382478178119
0.948096110850457 0.711078301959294
0.355620586222251 -1.5883653183082
0.0166437561198716 -6.44462700807016
0.0345842365209331 -5.05727045994673
1.04125481371077 0.786803068000151
1.21454455951376 1.08325544357454
1.03458423652093 0.506993318731788
0.114071766708795 -3.50209543303277
0.173302888822231 -2.39893130898182
0.424139706386096 -0.988571397630135
0.731476576609227 0.31322279097322
0.449993133675657 -0.848339238439668
0.209288834062268 -1.87100002670103
0.0256418832571836 -5.66262865300151
1.07776220300748 1.0311732620782
1.11617942967079 1.19647960578905
0.473200524836982 -0.947207543322008
0.896709219260284 0.337863493287852
1.26100387060642 1.27067524701638
1.90119787949266 2.7016212454389
0.526998519391831 -0.621155642238775
4.20004498981865 6.21469949168362
0.0419940886646273 -4.92499571338421
1.78235547685021 2.53840778319067
0.962224902084179 0.298233795733491
0.919416523970116 0.740139142650733
0.883571325023394 0.614821214843862
0.693398732760518 -0.149123009850029
0.214544559513763 -1.98256376588283
1.44273357296136 1.97456444527492
0.0999414378739068 -3.61814326715302
0.754210974582073 -0.135756004459551
0.600101097559077 -0.54123295639054
0.10984718084707 -2.68689620506572
1.09425032579605 0.995970446611621
0.475391406109793 -0.733438791002746
0.897526378750207 0.341806043499455
0.474296381358255 -0.67443182224535
0.638733757162137 -0.139155180546204
1.64361267639059 2.26674688687161
1.10206983025535 1.10473992339825
1.44049249283554 1.63218496006326
0.696219251822897 -0.0026056937670493
0.19739297612905 -2.22459354870345
0.0610834618608518 -3.31392496964328
0.188072348152572 -2.60533459391308
0.714883096087933 -0.27608684210834
0.196065138906103 -2.25850976483308
1.65959703877789 2.31212914553373
0.0211498348717827 -6.10133020259938
1.06108346186085 0.65475410439543
0.661041419049601 -0.249244951900091
0.484121811214329 -0.63626263870223
2.79051691081853 4.46045236067438
1.17667288577829 1.05283196224904
0.8819206440185 0.445466312608498
0.436562206191423 -0.852093822049851
0.306013605523989 -1.11549435886875
0.296132094010025 -1.3450213500403
0.350855280350864 -1.00720123841018
0.148803705063919 -3.00691378944628
0.754210974582073 0.132304136082701
0.860288133141944 0.403599036413551
0.091396328740898 -3.88845763269495
0.346074182219065 -1.62358493459866
0.0434715030701262 -4.71277947238715
0.207971905590277 -2.09146862526813
0.281181752544053 -2.09214681042673
2.58926792227778 4.29165389869931
0.084236537168032 -3.5372046155466
0.709309251263341 -0.273031082638026
0.181377695578564 -1.93310408064499
1.21191909010694 1.42172317940114
0.0478946901043115 -4.84633558134208
0.0610834618608518 -4.38811481353174
0.163824801905894 -2.88394289529123
1.28243354875351 1.39278414288713
0.541709302767272 -0.483911899230373
0.0712586831698219 -4.03998482475324
0.55316345564398 -0.243389155646557
0.0286288305785821 -5.265508737223
0.0181473467102595 -6.09560434085293
1.88974461232411 2.55957560382575
2.66007865956049 4.13484499481597
0.0196493718754913 -5.99757867510396
0.033097688176231 -5.21539219313008
2.05046863376814 2.98618029946063
0.0301199883763354 -5.10177159622096
1.26417532723836 1.15298455695703
0.0493660773209796 -4.80608273812167
0.375699351328343 -1.65785417009373
0.226300401263451 -2.18916071879149
0.0166437561198716 -6.44462700807016
0.0885366746016572 -3.88266233350608
0.0166437561198716 -6.44462700807016
0.443293299463392 -1.24213607087548
0.147430363655226 -2.50329763343186
1.25336380840429 1.08449269441481
3.05083596541643 4.9483343104541
0.348466711856762 -1.62870427484936
0.268603686464584 -1.90822663211268
0.063997998288229 -3.54648784543252
0.611102638184946 -0.477221075634297
0.184059285645949 -2.5345485674163
0.0942503257960511 -3.68403267815011
0.566583971406301 -0.661631817852909
0.386217223242343 -1.14685275216879
0.119685373172322 -3.25921736794664
0.0316096065168218 -5.52722091296235
0.644586483407575 -0.445931089821758
0.0271361299375142 -5.59015924925819
0.0241460873317025 -5.58490464983499
0.0899672102080982 -3.34690044456314
0.17465183239025 -2.79658332967693
0.130847479459622 -3.06123538233484
0.607111777988912 -0.555207679871139
0.442173629216358 -1.11223899708745
0.0610834618608518 -3.90475647015282
0.206653773894297 -2.36746826035987
0.0271361299375142 -5.32295050990033
0.0390347131840831 -4.83033714213682
0.248247863181971 -2.00104814549105
0.557306157818291 -0.152119873597683
0.457770484267376 -1.15315416543772
0.0727064454999368 -3.87672496778964
0.319491109441529 -1.51764167390528
0.206653773894297 -2.14902856715404
0.167894466214942 -2.7728522725347
0.162465692016506 -2.78361187492869
0.114071766708795 -3.08525650943794
0.461090842558988 -0.919821051713177
0.139162747671626 -2.30016711425604
0.144679752639191 -2.58845713660837
0.307244049130249 -1.13367590771761
0.0360692547075217 -5.22089547303331
0.236670221585056 -2.34131120545917
0.859449600691201 0.655158261251244
3.26686559464384 5.26752085771883
0.0552366654454794 -4.31566796351479
2.08710471910853 3.01727269214407
0.493880777676657 -0.823782866674042
0.448878653094249 -0.561426549405716
0.150175740394043 -2.90319280763249
0.0928240330047554 -3.3509611022148
0.0523043574423216 -4.25182009617196
1.13293079396011 0.826744966983864
0.0928240330047554 -2.81240168796164
1.27930201932583 1.29640102628573
0.118284017995709 -3.05332974446492
0.0419940886646273 -4.52359409644062
0.411609311429961 -0.893837298470605
1.12178485698823 1.17319243895923
0.437686238224044 -0.776316127838273
0.0241460873317025 -5.7391034176936
1.53752150580384 1.77325300363416
0.77748075390492 0.233704861329222
0.387381156375979 -1.20753267119918
1.02862883057858 0.991195748980133
1.01061367402485 0.964367010683477
0.0610834618608518 -4.4533667057546
0.416178420683413 -1.32880393889028
0.336464188045243 -1.41311680484908
0.0226487389452003 -5.8200415703481
0.481944157908959 -0.867993530135237
1.08351859983503 0.795361978465848
0.0211498348717827 -6.10133020259938
0.746067801273459 -0.147055594544199
0.0581630255581385 -4.04435314140779
0.292409007967308 -1.89206172867278
0.599096784924792 -0.234746222630497
2.05010120856791 3.05475480763238
0.884395957821432 0.678371579725155
0.803000270273015 0.0788862611295645
0.491717816190714 -0.577415708436517
1.15701641248442 1.10986654013436
1.29054385574774 1.59470811276048
2.57094450734129 3.7622386874446
0.324360970743648 -1.64525757267172
0.448878653094249 -0.999338067348871
0.0196493718754913 -5.99757867510396
0.652353366451265 -0.574060120365096
1 0.50079666987675
0.416178420683413 -1.26151562514378
1.28118175254405 1.39262501594513
0.735138241115199 -0.157040721126296
0.0885366746016572 -3.26953230311408
1.82507283133624 2.38051027489654
0.425273455003099 -1.16072578626461
0.609108588052859 -0.46854067585804
0.0166437561198716 -6.20101561956442
0.817752769162929 0.0576350510199374
0.487382140377915 -1.06106437121879
1.47921746074331 1.94740169284228
1.98815734214205 2.74031014261152
0.515333887342975 -0.869675104239506
0.725966595216949 -0.293801912845815
1.91458067014323 2.8049304463668
0.36628532092047 -1.29175459834501
0.854408145214241 0.390135455462642
0.151546472127458 -2.60765411062227
0.214544559513763 -1.85584366042372
1.01061367402485 0.734641928424271
0.0211498348717827 -5.90598453146668
1.39260726608278 1.98701623711375
0.202692137425348 -2.33701773326174
1.31154235632604 1.50546985658607
0.701843801016775 -0.0202351919102831
0.125277221416675 -2.86265367875786
0.181377695578564 -2.46107088740262
1.36864459379439 1.44290204570303
0.40357838390378 -1.35885305688534
0.762308442280669 0.168748196676842
1.76946823385354 2.21120575647271
0.654288571356979 -0.360073583230291
0.915387772285059 0.565737369045942
0.664886045018106 -0.179724962017158
1 0.498641785173076
0.703713788369821 -0.198446522907427
0.0241460873317025 -5.91177771971236
0.455552659017558 -1.10160605778691
1.42073310494285 1.83611090643951
0.221087405380535 -2.4863501841268
0.226300401263451 -2.36634918198809
0.0241460873317025 -5.7391034176936
0.165182632632845 -2.38697961111538
0.0166437561198716 -6.20101561956442
2.07848300993773 3.11464331364291
0.0166437561198716 -6.44462700807016
0.248247863181971 -2.12847733081643
2.53883149866683 3.79678296177809
1.66392584861601 2.35862790224599
1.31399279435191 1.62394976863967
0.365104236089144 -1.52798537254534
0.157016412484424 -2.50812561998815
0.985469685932615 0.798070621205602
0.104195087267555 -3.36864630250563
0.0151385968379211 -6.58059165696391
0.607111777988912 -0.633398058300139
0.0316096065168218 -5.05256955736864
0.0405151597387138 -4.96926321437312
0.248247863181971 -2.12847733081643
1.95987969153108 2.62566566900686
0.095675209902879 -3.52014229589242
1.31827107127927 1.33494759024493
1.22695070329875 1.16463291533659
0.250808103500534 -2.38083142598083
0.147430363655226 -2.19355722467535
0.255914993933623 -2.07801893921899
0.67254469626657 -0.192611101743992
2.1056101879606 3.17727062040276
1.05816302555814 0.606216850368511
0.0196493718754913 -5.65289328428684
0.132236690005953 -3.21105522962167
0.589015017545629 -0.572109278653167
0.700907897616526 -0.214685243400549
0.692457333026698 -0.035102692679597
0.952821098832316 0.519064011883741
1.68395697758903 2.31886511525116
2.83875182012717 5.04072002796592
0.0419940886646273 -4.92499571338421
0.0301199883763354 -5.455727419125
0.852723737502888 0.247573929836479
0.084236537168032 -3.99063911919884
0.332843872366546 -1.56455081904286
0.27112808788013 -1.59500578172187
0.262273289993989 -2.04600463060489
0.847658682420031 0.35823681655735
0.223696257883293 -2.19839489258482
1.92343405661619 3.10208105947858
1.24952855127396 1.66871337633152
0.232790268441773 -1.37573482784342
0.0241460873317025 -5.58490464983499
0.0301199883763354 -5.00076513546866
1.75511294087647 2.46490897105612
0.496040501195094 0.00361924434411263
0.118284017995709 -3.10482366339097
0.0567005874796525 -4.01742832164861
0.135011104401158 -2.91135451255816
0.584962500721156 -0.675332320922381
0.627941700411351 0.0332060523205227
0.342477931812926 -1.63955343857502
0.0828003050525128 -3.66433911732939
0.877785659700606 0.499701445063656
0.857771072240204 0.305784811828815
0.196065138906103 -2.39607788142832
0.273648079858646 -1.81766037971859
0.205334436773646 -2.29609678109763
0.680162905603824 -0.454522356049831
1.52064768723944 1.91682188491087
0.754210974582073 0.485592797898097
2.07668031691187 2.74845230838004
0.475391406109793 -0.905394449972957
2.71766196379953 4.58427829162304
0.427538282847961 -1.32419333363481
0.130847479459622 -2.66364654221704
0.386217223242343 -1.4707437431732
0.37921383550458 -1.42239055969183
0.468808755719825 -1.09854701788134
0.481944157908959 -1.05158324499917
1.56709766022814 2.33608964369157
0.178691111858263 -2.59703646737602
0.0286288305785821 -5.66850156454041
2.86133561379559 4.90065542139792
0.726886388069838 -0.145406992102523
0.20136917076603 -2.57678998561626
0.502500340529183 -0.57793375332531
1.50625526560341 1.82829027432836
0.755112940876466 -0.212007945774714
0.0286288305785821 -5.52130427970067
1.8151603245464 2.76397870840101
1.03160960651682 0.842518428056391
0.0226487389452003 -5.51130135787624
0.0405151597387138 -4.96926321437312
0.0166437561198716 -6.20101561956442
0.0654530614886163 -4.18795201115156
0.0928240330047554 -3.58685357308554
0.0316096065168218 -5.39313722631174
0.90323357200043 0.251103846899958
0.0151385968379211 -6.58059165696391
1.41389567488929 2.02317069464944
1.39144754331865 1.53723970882889
0.27112808788013 -1.92445880580972
0.171952682789295 -2.92362943238021
1.2046743154897 1.06326068766966
0.0581630255581385 -4.5158161496901
0.9769900219535 0.595638387070917
0.341277186807375 -1.64176318344265
1.11266494549455 0.963734352300928
0.371000014792523 -1.56314453523604
0.0360692547075217 -5.22089547303331
1.04273298498853 0.791883617252117
1.06472571333059 0.88180378720438
0.0211498348717827 -5.73396255808751
0.0316096065168218 -5.52722091296235
0.34966149042682 -1.43315997497693
0.479763212609432 -0.885949021083255
0.122484006524995 -2.47311077965821
0.970014851037162 0.495830828182962
0.155650870460194 -2.82440593757405
0.19871959235208 -2.58961745010022
1.10136071495924 0.885845541551759
0.430928872048735 -0.959067713147723
0.0493660773209796 -4.5706669703364
1.15633380303668 1.19048173874178
0.267339827390422 -1.65021240273279
0.230197823825248 -1.87807115104286
1.16518263263285 1.12274674599416
0.1238812899668 -3.3116255227345
0.0196493718754913 -6.20670159145055
0.360370203815469 -1.6079822758248
0.807354922057604 0.367512773778289
0.890155227110117 0.654475415162196
0.534372661248842 -0.809157093883097
0.599096784924792 -0.38978139453105
2.28243354875351 3.30178807430842
0.773925126619282 0.338260140191173
1.20599425614983 1.01641577852508
1.04420964329646 1.10948451849258
0.0241460873317025 -5.7391034176936
0.0360692547075217 -5.11151657981867
0.0316096065168218 -5.39313722631174
1.3267897508474 1.60309503616026
0.404728399939875 -0.969606196622876
0.218473826693124 -2.41426848632638
0.0166437561198716 -6.20101561956442
1.81688913846316 2.60124454740099
1.10206983025535 1.0601381282168
0.0828003050525128 -3.70349625612479
0.0449474060539746 -4.59994658960871
0.803872252796321 0.304743081940609
0.0360692547075217 -4.32063664406208
1.11617942967079 0.847770301578949
0.147430363655226 -1.96225781547317
0.0151385968379211 -6.58059165696391
0.503574173880501 -0.700902608761249
1.53069030180712 1.83018602802985
0.240539768046707 -2.18128936067674
1.68726862530852 2.44283436340439
0.0390347131840831 -4.91973288702465
0.24696603720614 -2.30261483780146
0.0181473467102595 -6.32063664406208
0.0196493718754913 -6.20670159145055
0.340075441597622 -1.58795462376166
1.80561463832319 2.53667871919063
1.19938244328995 1.31839415253807
1.54848865214122 2.02030195607253
0.204013892021593 -2.24245161639975
0.969237746229313 0.505431933371009
0.0478946901043115 -4.46364811767654
0.350855280350864 -1.65291855168292
0.86864676046838 0.315248098090584
0.871144934323576 0.132809881178048
0.911347738726736 0.314328208864355
0.517461756520595 -0.746280317417041
0.091396328740898 -3.80092199635712
1.34727094300183 1.52171369935172
0.0434715030701262 -4.88214094884497
0.194736078433582 -1.90307860640891
0.101360714959241 -3.63971366903605
0.0596239826864185 -4.02149386909102
0.186735900589758 -2.20846078124409
1.0338411538154 0.730121881907273
0.114071766708795 -3.16499672066654
0.473200524836982 -0.709433151635795
1.55368194443335 1.80586331318836
1.25973333328002 1.3225077844709
0.703713788369821 -0.314900147087279
0.0196493718754913 -5.65289328428684
0.808224277336028 0.449563683986225
0.272388634086047 -1.82079643412027
0.583947590344521 -0.365622246263439
0.583947590344521 -0.729876345309776
1.27804750181992 1.60647599323464
0.27112808788013 -1.92445880580972
0.662003536484984 -0.32005875699612
0.136396313380249 -3.07114160058715
0.240539768046707 -1.89403737354053
0.701843801016775 0.0402760774745551
0.442173629216358 -1.04154531013198
0.0755976188941593 -4.12550107982249
0.0405151597387138 -4.96926321437312
0.245683071322667 -2.19147106739077
0.0419940886646273 -4.67103756055887
0.166539186602931 -2.69931525557237
0.169248473860917 -2.64583576585448
0.313380574932202 -1.75691615991662
0.375699351328343 -1.51168621583802
0.0405151597387138 -4.78998854826268
0.122484006524995 -3.17907529733868
1.16586106906241 0.89799644558284
1.64409966206302 2.04353972088211
0.175999515851997 -2.294456090876
0.046421800705436 -4.88783899149894
0.0537712564409807 -4.34394401755415
0.186735900589758 -2.52179333043572
0.0755976188941593 -4.02287772428626
0.0596239826864185 -4.23438320437547
0.0828003050525128 -3.62621674486196
0.0712586831698219 -4.31525201222543
0.10984718084707 -2.9915974022237
0.702779097672476 -0.436925066261933
0.976216666244341 0.360690628317052
0.507861532283599 -0.479477777751179
0.0885366746016572 -3.83840613251118
1.36628532092047 1.69925499550703
0.827218741356885 0.00409524935325967
0.0271361299375142 -5.20587099017859
0.0226487389452003 -5.04109550562044
0.337668943890527 -1.86445484020086
1.20136917076603 1.24136653987337
0.161105300552302 -2.63202268659815
0.689629442462546 -0.397527174576937
0.0478946901043115 -4.00653922281389
0.0196493718754913 -5.8149664396486
0.908107546368901 0.398828967619125
0.662003536484984 -0.151525357505662
1.8999750837922 2.39063199522556
2.13639631338025 3.23962405495596
1.5338471849943 1.91798371375599
1.17127710560959 1.14258132061048
0.0151385968379211 -6.58059165696391
0.83917720566494 0.0373037762853963
0.171952682789295 -2.20907737632815
1.00228094125124 0.597592720861257
0.0286288305785821 -5.66850156454041
0.0226487389452003 -5.65742828225568
0.0241460873317025 -5.7391034176936
1.39434510412574 1.5004195701264
0.573759023699005 -0.670784271910268
1.25208652187474 1.19477398835463
0.425273455003099 -0.566236839870086
0.0493660773209796 -4.644950972927
0.0151385968379211 -6.58059165696391
0.180035029087154 -2.6850657869413
0.362739161721953 -1.47134961994668
0.434311511443388 -0.909859167653419
0.192074278710068 -2.39716947642956
1.4064517069824 1.68710294886017
0.532269606880967 -0.460418453979562
0.332843872366546 -1.65761079022037
0.033097688176231 -5.00509353300911
0.0196493718754913 -5.50720258172929
0.0770410357638279 -4.050597606471
1.66488604501811 2.11781314132162
0.45221951535344 -1.00299534371936
0.143302478032549 -2.77179827277758
1.28055544689459 1.26649908840238
1.01664375611987 0.961002830488108
0.0166437561198716 -6.44462700807016
0.344876427861443 -0.965768817357683
0.963786260505937 0.408169324978332
0.0241460873317025 -5.4456071474087
1.68774109789859 2.06241681582102
0.529109265987639 -0.837578820030773
1.41332442362826 1.6508020007373
0.67254469626657 0.298453336482475
1.31582789535094 1.5237047624939
0.895891596659261 0.386132380418585
0.481944157908959 -0.965768817357683
1.07342978221145 0.812058057158697
1.96923774622931 2.91433597872767
0.512136187383925 -0.968860550297415
0.0434715030701262 -4.24011137934766
0.55316345564398 -0.294789205102464
0.763205361825187 0.231866884925291
1.32375313629569 1.31060455176493
0.808224277336028 0.521373377719047
0.534372661248842 -0.493900311011156
1.54014030311193 1.876413301517
1.00152102812285 0.68452802847584
0.0828003050525128 -3.9637865588522
0.977762963327943 0.799378716482267
0.180035029087154 -2.33837432542321
2.32587943740408 3.46438421321019
0.261003870606423 -2.06246994611366
0.267339827390422 -2.13428604085128
0.0478946901043115 -4.33509469675577
0.884395957821432 0.765189483365753
0.1238812899668 -2.8717643933832
0.0610834618608518 -4.4533667057546
0.702779097672476 -0.288133641732078
2.55342272333106 3.81506476405643
0.20136917076603 -2.63238135282565
0.222392421336448 -1.79094470441174
0.104195087267555 -3.72367177915461
0.72043548924372 -0.162152821775268
0.0727064454999368 -3.87672496778964
1.44608867921974 1.52595370560915
0.0508359654164338 -4.76701008484045
1.23343765236149 1.33438371231681
0.288676289090978 -1.92443440566696
0.0151385968379211 -6.58059165696391
0.335258425299846 -1.27574439952272
0.671589585314182 -0.263647767889159
0.647503966789869 -0.141019906932592
1.72320369292172 2.51091308816649
0.991605559257768 0.700437245829313
1.30354956557251 1.51155013097546
0.10984718084707 -3.58222676602224
0.0151385968379211 -6.58059165696391
0.707446507246151 -0.294290547919373
0.114071766708795 -3.33905716564599
0.29365110450627 -2.08185087299293
0.264808782809853 -2.19709736564535
0.996190399051502 0.512563182401618
0.0301199883763354 -5.59605477435171
0.165182632632845 -2.19338816301342
0.0166437561198716 -6.44462700807016
0.68868557913749 0.0859711512720045
0.0712586831698219 -4.09099613922277
0.0166437561198716 -6.20101561956442
1.17465183239025 1.10939290762353
0.0360692547075217 -5.00984910677992
0.678262121348774 -0.292000516241248
0.0360692547075217 -4.32063664406208
0.0942503257960511 -3.50042130827992
0.0286288305785821 -4.69269231337863
0.367465439629128 -1.37457181954598
0.758715177556661 0.23438940118261
0.0196493718754913 -6.20670159145055
1.88068139265449 2.48820695642073
0.0712586831698219 -3.9430738502019
2.18573275183624 2.83999146681074
0.0434715030701262 -4.79497641693161
1.23925107207813 0.947740403968549
1.3774576636007 1.92490717469836
0.254639965091561 -2.06912388742753
0.618060188897387 -0.306300188758677
1.70558135502659 2.20590718006454
0.232790268441773 -2.25108551079528
0.0799235442969494 -3.95828065568062
0.0523043574423216 -3.98737296585147
0.0345842365209331 -5.05727045994673
0.876128341837832 0.179311427746234
0.590026370577504 -0.467315979938254
0.0286288305785821 -5.52130427970067
0.846812775013276 0.290844044784762
0.0181473467102595 -6.32063664406208
0.154284034696288 -2.96927579943657
0.0596239826864185 -3.455727419125
0.0493660773209796 -4.80608273812167
0.453331419100879 -1.12307688804442
0.328002609297047 -1.5286853240459
0.936215491630263 0.889958389409858
1.99466373749011 2.85082798442803
0.417318440530082 -1.10806231706179
0.40817295798103 -1.19852028371652
0.581915625162292 -0.41759811637218
0.451106753986366 -0.16568874372377
0.586990182068139 -0.618103802350834
0.558339977311393 -0.746935517389683
1.49927403644688 1.49412154054608
0.0226487389452003 -5.8200415703481
0.0942503257960511 -3.72373547101924
0.901605247853655 0.224590501176698
0.463300176897174 -1.14896085732819
0.721358814101405 -0.265116653025735
1.0113688140792 0.603392290431978
1.32800260929705 1.22580166068505
0.331635078796969 -1.53106584483766
0.0508359654164338 -4.16528502326755
0.755112940876466 -0.100006831424895
0.71673626916341 -0.149991103016115
0.651384789683841 -0.423155296340114
1.92263144461168 2.76442435392041
0.710239722137832 -0.329859921317953
0.232790268441773 -1.93924775816055
0.237961223944931 -2.3059087813163
0.0226487389452003 -5.8200415703481
1.70043971814109 2.3215471853034
2.14123409769132 2.99648361681734
0.0271361299375142 -5.59015924925819
0.378043291796642 -1.29132975099687
0.063997998288229 -4.00336576975215
1.17734594155951 1.2272520638613
0.0286288305785821 -5.38774472350162
0.998477366570126 0.747586606194575
0.0301199883763354 -4.37695303141465
0.626956589385783 -0.549288265291541
0.615082489097492 -0.512071176493141
1.48520940647193 1.64119434138118
1.26607486015384 1.61881699730465
2.16891009106568 3.23899833498842
0.320710116730691 -1.42267917322357
0.375699351328343 -1.2720915525152
0.848504094129479 0.323839802054856
2.11617942967079 2.9224127041562
0.0151385968379211 -6.58059165696391
0.0449474060539746 -4.59994658960871
0.165182632632845 -2.45217900186049
1.38330327549168 1.73199478126098
1.68206118882624 2.15054786289598
0.955962515513679 0.877296712674545
0.105610187960599 -3.20729517098614
0.210604561504934 -2.38274939695398
3.03810866203162 4.27969019200055
1.34667268670427 1.67178681155114
1.10277859717744 1.19447910715289
2.1611053005523 3.38778161734884
1.25527762036863 1.11483699441419
0.226300401263451 -2.51516375187695
1.27301849440642 1.44840235318598
0.823783751541564 0.58025166084157
0.45221951535344 -1.05902721025505
0.20136917076603 -2.59508345872834
3.07992354429695 5.00528137296394
1.60511220034256 1.6236979176462
0.262273289993989 -1.89106001856237
0.0478946901043115 -4.60478706671487
0.606112335592939 -0.676464514008848
2.96982061407411 4.54590830067854
0.20136917076603 -2.57678998561626
0.0316096065168218 -5.15740629519378
0.0181473467102595 -5.90098251671287
0.0928240330047554 -3.26058741226281
0.141923887348682 -2.78006424879649
0.0166437561198716 -6.44462700807016
0.146055713679008 -2.88452426596662
0.0493660773209796 -4.644950972927
0.0478946901043115 -4.68089656275959
0.0567005874796525 -4.47861766541993
0.0581630255581385 -4.4477447593203
0.114071766708795 -3.16499672066654
0.0567005874796525 -4.41223974624755
0.19871959235208 -2.36896171644244
0.0784830099377343 -4.13134707890902
0.480854097380418 -1.01481847295031
0.129456929914966 -2.9488817143751
0.0928240330047554 -3.3509611022148
0.0928240330047554 -3.58685357308554
0.0360692547075217 -5.22089547303331
0.0360692547075217 -5.00984910677992
0.291165841116675 -1.02740409685829
0.0712586831698219 -4.09099613922277
0.101360714959241 -3.13262905508638
0.173302888822231 -2.32074100945735
0.084236537168032 -3.60974192623696
0.188072348152572 -2.23172385792499
0.114071766708795 -3.05962666780498
0.297370990643384 -1.49779121786781
0.264808782809853 -1.54506622359009
0.159743625094077 -2.44425088140633
0.108436232039362 -3.18368203548346
0.213232422050972 -1.90452181270567
0.112664945494549 -3.35201087183211
0.0999414378739068 -3.61814326715302
0.0271361299375142 -5.45037731915607
0.200044989818648 -1.86469477488081
0.0271361299375142 -5.74495195692894
0.0241460873317025 -5.58490464983499
0.0166437561198716 -6.20101561956442
0.0449474060539746 -4.84061462133265
0.0345842365209331 -4.95923017528733
0.0196493718754913 -6.20670159145055
0.0226487389452003 -6.00333999790637
0.0226487389452003 -5.8200415703481
0.0537712564409807 -4.61546211681096
0.0196493718754913 -5.99757867510396
0.0970986881050813 -3.22323473585097
0.0316096065168218 -5.2704624140617
0.0226487389452003 -5.8200415703481
0.0181473467102595 -6.32063664406208
0.359184264545327 -1.55524546109807
0.325575871902507 -1.52422258481513
1.18137769557856 1.25867660708257
0.413895674889293 -1.22070445084953
0.129456929914966 -3.20570789253398
0.34966149042682 -1.50917732367174
0.136396313380249 -2.87958415355129
0.228899852490833 -2.43622692433436
0.350855280350864 -1.3749052027658
0.159743625094077 -2.52964077276135
0.0166437561198716 -6.20101561956442
0.773034848873728 0.151212232086522
1.9571387854858 2.92294995788127
1.77437005955755 2.59887689883568
1.5900263705775 1.96916387076613
0.0970986881050813 -3.77025160534869
1.30478211160296 1.33084185615398
0.0316096065168218 -5.2704624140617
1.10206983025535 0.805062895942114
1.67063384162842 2.30447504973719
0.170601211926166 -2.27205274211727
1.57324770168731 1.81687408646007
0.598091772664791 -0.661237851034886
0.0523043574423216 -4.25182009617196
0.712098865489042 -0.150991751424318
0.0727064454999368 -4.0176625613029
0.268603686464584 -1.78761202272932
1.0913963287409 1.1182499660332
0.200044989818648 -2.09261967353176
1.65041556220977 2.546787311032
1.32314504564774 1.43301344912177
1.23343765236149 1.2343313440409
1.2152001809933 1.3493152704805
0.325575871902507 -1.77222636731357
0.112664945494549 -3.07029098276513
1.18807234815257 1.07602302061667
0.0712586831698219 -3.9430738502019
0.71673626916341 -0.269772524336256
0.0241460873317025 -5.7391034176936
0.308473444211793 -1.84215796805601
0.0181473467102595 -6.32063664406208
1.54223192368981 1.77977252597839
0.315827895350944 -1.85807902553612
1.19340579245561 1.09145967820443
0.0166437561198716 -6.20101561956442
0.325575871902507 -1.43914352740485
1.52541343037588 1.77056655705207
0.0871047191085255 -3.81408464505789
0.1238812899668 -3.22360997059757
0.033097688176231 -4.91042389358095
0.371000014792523 -1.17133824754037
0.367465439629128 -1.47263349366301
0.10984718084707 -3.14485787633364
0.866978904744023 0.249233836779409
0.0999414378739068 -3.14410473708386
1.51958649186913 1.74361672313238
1.05083596541643 0.406391689703745
1.00910220710725 1.11126270201608
0.858610580579802 0.673066865475206
2.39810325383763 3.58741417342847
0.63579846613759 0.0818151971363051
0.599096784924792 -0.085038307744952
0.0151385968379211 -6.58059165696391
2.4252734550031 3.72303138334351
0.0360692547075217 -4.91487695837125
0.444412101412357 -0.577470861775304
0.769468233853536 0.284330981525783
0.409319318820757 -1.45687834556939
0.10984718084707 -3.37837278502395
0.0271361299375142 -5.20587099017859
0.385052350316005 -1.25318313039317
0.941771958078579 0.546434148169406
0.504647208545727 -0.857254913728954
0.0523043574423216 -3.84922775163735
2.76589277962971 3.97412972310256
1.87363878981213 2.76771276238778
2.00645332366508 2.80161870616594
0.960661852049499 1.085943141326
1.62695658938578 2.17366339533353
0.139162747671626 -2.90675561381582
0.696219251822897 -0.191485748097189
1.98662215174351 2.96369047605209
0.904860060381148 0.519575281838728
0.461090842558988 -1.14386679839971
0.178691111858263 -2.56062994661129
0.0181473467102595 -5.72952191635933
0.21585550466611 -2.58063972196502
0.897526378750207 0.168296368780296
1.05816302555814 0.971989783121838
0.125277221416675 -3.18403251610084
1.23214259388953 1.19054933249614
1.06618004313206 0.950915336586215
1.19207427871007 0.893402205724515
0.0166437561198716 -6.44462700807016
0.228899852490833 -2.28008542135024
0.222392421336448 -2.56830127045336
0.640687305247892 -0.265732833187164
1.32860865637207 1.31666102654283
0.263541593408323 -1.75835072586932
0.0166437561198716 -6.44462700807016
0.192074278710068 -2.28897961704055
0.521708102605736 -0.670293172154888
0.510000443039934 -0.753997096531945
1.13431800083708 1.21534414243387
0.434311511443388 -0.875913731592064
0.404728399939875 -0.92843237971241
0.580898568341257 -0.755407058869701
0.34966149042682 -1.41679770337184
1.77169840131091 2.44427835159688
0.0196493718754913 -5.99757867510396
2.5727361983879 3.99021399421524
0.523826597906951 -0.796240036526257
0.533321517274553 -0.587181868693028
0.642638211618053 -0.233566747126005
0.0166437561198716 -6.44462700807016
0.504647208545727 -1.05830417396113
2.55730615781829 3.8031807872098
1.27301849440642 1.27291342594516
0.0928240330047554 -3.48100215251278
0.923434056616188 0.254719434870551
1.08136264171392 0.777436690740328
0.0885366746016572 -3.49142891035822
0.190741534928556 -2.43552260014143
0.063997998288229 -4.053076304257
0.473200524836982 -1.20370773990967
1.01438542791406 0.963450059960159
0.0567005874796525 -4.47861766541993
0.313380574932202 -1.36288141208004
0.386217223242343 -1.06170828329365
1.1508612690555 0.907944831701208
0.0196493718754913 -5.99757867510396
0.439931678429688 -1.03706675393538
0.307244049130249 -1.3574070804695
0.933030733072309 0.661792271056863
0.449993133675657 -0.876031701238239
0.173302888822231 -2.3360437235315
0.085671340907268 -3.59349191542406
0.420733104942847 -0.410865334563275
0.798632434539208 0.293489836648729
0.0226487389452003 -5.8200415703481
1.59456870610109 2.36680976421835
0.356809457357423 -1.09487647341023
0.159743625094077 -2.65837148868932
0.10984718084707 -3.3163561462429
0.063997998288229 -3.73646643879618
1.4759386069663 1.70514327568723
0.348466711856762 -1.1998818477297
1.28867628909098 1.44141170945168
0.085671340907268 -3.63074815056173
1.01438542791406 0.966571731757336
0.451106753986366 -1.24967860010755
0.873638789812134 0.245063533685393
1.08423653716803 0.788993133713895
0.116881300295619 -2.80774708366483
2.30108130998176 3.57132984519373
0.0196493718754913 -5.8149664396486
0.119685373172322 -3.28868906379062
0.0181473467102595 -6.32063664406208
0.236670221585056 -2.28083492606129
0.0625414660687129 -4.49012820850522
2.62028943740824 3.98025394068246
0.338872694515964 -1.79687924135345
0.829789627170962 0.197636817595692
1.38796277099417 1.58952719039673
0.375699351328343 -1.53798838469946
0.949672826899078 0.396496607343031
0.0360692547075217 -5.33925232222943
0.417318440530082 -1.19607343837962
0.0211498348717827 -6.10133020259938
2.12597468096175 2.97884454908855
0.114071766708795 -2.98536082078892
0.0828003050525128 -3.87170558156613
0.19739297612905 -2.0504178666431
0.937805238392656 0.676213014571406
1.36273916172195 1.80719053941921
0.57580250143568 -0.776307870678747
0.392027521232343 -1.20219835043972
0.0166437561198716 -6.44462700807016
0.36628532092047 -1.48290539702446
0.687741097898592 -0.0808800372320326
0.033097688176231 -5.46166386246911
0.749692665092213 -0.119378394003433
0.0181473467102595 -5.90098251671287
0.380383430251159 -1.3805468789985
0.678262121348774 -0.150007150722457
0.0567005874796525 -4.2296722606329
1.63922239223569 1.99254154311008
0.224998917150929 -2.40343884598399
1.8573511348072 2.34836289477369
0.465506133046982 -1.12723062943443
1.0892521197147 0.811098506096209
2.21388863995671 3.29154074181891
0.273648079858646 -1.94092505258909
1.26733982739042 1.50768747925447
2.38388653607811 3.64103359311922
0.501425707301924 -0.903517428896537
0.0942503257960511 -3.30708531054722
1.82034056365208 2.65098059760946
0.717661963799526 -0.237602503814913
0.773925126619282 0.15884856190176
0.0552366654454794 -4.73520325493564
0.936215491630263 0.245802339056971
1.12945692991497 1.18194586119499
1.08208165246436 0.733002110602028
0.063997998288229 -4.27105179462994
0.529109265987639 -0.752989275994356
1.24375648073025 1.44286598827974
0.0390347131840831 -4.74615901673595
0.0405151597387138 -5.17401901611184
0.507861532283599 -0.69437640551911
0.471006311424071 -0.756145126903015
0.249528551273962 -2.08501785302814
0.72043548924372 0.477269628267457
0.126671803488429 -3.34781636875287
0.033097688176231 -5.21539219313008
0.520647687239443 -0.665766055018838
1.20994684777533 1.45926681854835
0.0567005874796525 -4.2296722606329
0.534372661248842 -0.468382807312729
0.447763310911995 -0.522109456143391
0.085671340907268 -3.83299125879783
0.150175740394043 -2.73148436075457
0.0196493718754913 -6.20670159145055
0.532269606880967 -0.815071047199734
1.19274018919541 1.26730043912462
3.71893382486766 6.26807855450983
0.607111777988912 -0.447411644255449
0.955962515513679 0.84033638456903
0.375699351328343 -1.26475170488085
1.35145180508167 1.53719098392786
0.696219251822897 -0.0939568643225372
0.560405396477177 -0.652660845004203
0.690572688681755 -0.312255909104093
0.821202131334238 -0.0742732899602747
0.146055713679008 -2.86219789709308
1.5296364704667 1.67450789823527
0.0669066586301148 -3.480141131164
0.0345842365209331 -5.05727045994673
0.0211498348717827 -5.31474023675327
1.57988079401976 2.12466860217869
0.0799235442969494 -3.58482751892846
0.132236690005953 -3.02595044693715
0.713027539509451 0.00246624477749046
0.492799702286326 -0.913290188075936
0.185398213854246 -2.5818611101995
2.03198177085292 2.96986204801757
0.140543978069986 -3.0159326875336
0.324360970743648 -1.65481992890261
1.58850907503969 2.21899823298849
0.068358792664027 -4.1932338196659
0.555236293702994 -0.264962166352249
0.1238812899668 -3.471416460173
0.213232422050972 -2.20810431636681
0.0166437561198716 -6.44462700807016
0.347270943001826 -1.53061542562728
0.269866439316219 -2.06137623024098
0.102778597177436 -3.12127190116615
1.43149319634339 1.84499467413724
0.473200524836982 -0.81268392628246
0.0241460873317025 -5.58490464983499
0.840877494654779 0.147090814836059
0.91700062325336 0.229315275551021
1.00758915501168 0.348667382669613
1.81429514008816 2.59122796556153
0.0741527564390013 -3.99573169684771
0.0181473467102595 -6.32063664406208
2.18171316704639 3.22060254689175
0.0942503257960511 -3.60776185812938
0.458878119669875 -0.56065127845402
1.72642656494534 2.18907457680303
1.47539140610979 1.48692927946761
0.966903917129007 0.458239607926697
1.12318281740855 1.22578723173863
0.255914993933623 -1.23513959551389
0.863637397654635 0.375056391887242
0.255914993933623 -2.1171387418148
1.36392218355199 1.24195369522321
1.05889368905357 0.835942565904094
0.0166437561198716 -6.44462700807016
0.0537712564409807 -4.47332494057909
0.481944157908959 -1.03900707573903
0.210604561504934 -2.41488537784468
1.69339873276052 2.10217837575218
0.0581630255581385 -4.32054031347474
0.510000443039934 -0.899866645793891
0.112664945494549 -3.20428527700167
0.558339977311393 -0.578228834254709
0.340075441597622 -1.08304874036119
2.1336245641302 3.22018408972449
1.16246569201651 1.23697978572721
1.01664375611987 0.676442289284697
0.28618243360242 -1.49334596914946
0.0419940886646273 -4.75082430208814
0.266074860153845 -2.05994826723585
0.144679752639191 -2.33684723408257
1.7902969374948 2.18872495105605
0.211919090106939 -2.42561165653073
0.0271361299375142 -5.32295050990033
1.54692701203829 1.76033837730832
0.916194423153649 0.446966614905577
0.586990182068139 -0.124015253643198
0.394345104125743 -1.44293084076915
0.818615883182624 0.0122446640706953
0.046421800705436 -4.80033976784998
0.122484006524995 -2.99778404094642
0.0241460873317025 -5.58490464983499
0.112664945494549 -3.41561399223753
0.306013605523989 -1.54260632897968
0.0181473467102595 -6.09560434085293
0.640687305247892 -0.428420348624373
1.42923457350886 1.81134257458927
0.854408145214241 0.311296953941176
0.200044989818648 -2.5294180873854
0.291165841116675 -1.8179549807097
0.429799560804465 -1.11631979992445
0.821202131334238 0.397580306394475
1.21257590552502 1.26470244591612
2.7528569669361 3.9529833959566
0.0256418832571836 -5.66262865300151
0.798632434539208 0.339967527425776
0.157016412484424 -3.07385883397881
0.0970986881050813 -2.78492925814298
0.148803705063919 -2.41303549406843
0.797757278284959 0.552737356007104
0.400122825267561 -1.13181536121839
0.0241460873317025 -5.7391034176936
2.2942717519845 3.57188509149492
1.71070473263046 2.34886518648241
1.00379956775029 0.768286520541374
0.205334436773646 -2.11360841450226
0.713027539509451 -0.108124670169998
0.383886536078111 -1.47402564738876
0.551087635083134 -0.843232951201182
0.0151385968379211 -6.58059165696391
0.0596239826864185 -4.17814407572114
0.665845602779378 -0.106013092992011
0.0196493718754913 -5.99757867510396
0.294892132574959 -1.809126120774
0.77748075390492 0.228513113626099
0.796881590828096 0.0458770573997235
0.296132094010025 -1.25500762873529
0.529109265987639 -0.352092917261859
0.230197823825248 -2.03155045380899
1.23925107207813 1.22431953520499
0.140543978069986 -2.83112600301908
0.063997998288229 -4.053076304257
0.0654530614886163 -4.36498259732285
0.899159310493173 0.327969323730262
0.063997998288229 -3.41068374511631
1.97892159948249 2.71357715643638
0.0508359654164338 -4.22101534300478
0.146055713679008 -2.51010162664337
0.273648079858646 -1.97645456273048
0.0256418832571836 -5.26106492438572
0.0360692547075217 -5.00984910677992
0.0256418832571836 -4.85621598083377
0.0271361299375142 -5.20587099017859
0.762308442280669 0.0648017679492175
0.0449474060539746 -4.33107839078373
0.175999515851997 -2.66765381858846
0.666804522748805 -0.269325047590921
1.75961433311141 2.1871537616775
0.725966595216949 -0.141521474413579
1.22825042864872 1.13762901048315
0.0226487389452003 -6.00333999790637
0.0286288305785821 -5.66850156454041
0.738790635574533 -0.0386042773544229
0.471006311424071 -0.528138313082857
1.69010114265994 2.29834847073885
0.0271361299375142 -5.59015924925819
0.323145045647744 -1.38638293696716
0.175999515851997 -2.59222188184044
0.0985207631742796 -3.35951267262986
0.296132094010025 -1.607448433179
0.547968293238955 -0.269509058021619
0.136396313380249 -3.17738790049844
0.240539768046707 -2.20919626833373
2.17936322696051 3.00041374349612
0.0813626417139216 -3.76187799289386
0.873638789812134 0.317756722878394
0.273648079858646 -1.89487380856617
0.175999515851997 -1.97408502897646
0.448878653094249 -0.703046216861543
0.937010583984854 0.507326874024323
0.483033395439665 -0.965156912201571
0.540663492615721 -0.349905951627349
0.154284034696288 -2.76907899878125
0.83747491043394 0.0566974973400078
0.0928240330047554 -3.70109070050757
0.855249612161916 0.224491473829182
0.228899852490833 -2.29496071993502
0.111256751101741 -3.05550582597335
0.130847479459622 -3.03602507301975
1.09923127539789 0.765423008182287
0.56555604472164 -0.185707601553103
0.0434715030701262 -4.79497641693161
0.19871959235208 -2.58961745010022
0.248247863181971 -1.52712827871438
0.154284034696288 -2.99333671405121
0.104195087267555 -3.08396142037236
0.993135458702186 1.12324773724315
0.273648079858646 -1.17075927628025
1.06035390683095 1.295222849521
0.114071766708795 -3.19258722705623
0.182719113658365 -2.45495183347233
0.046421800705436 -4.80033976784998
0.55316345564398 -0.859352519382451
0.0166437561198716 -6.44462700807016
1.01589137276989 0.634904604933529
0.298608824302237 -1.47838480654949
1.5137359233167 2.01936994230989
0.239251072078135 -2.05334975479871
0.259733333280018 -2.04102275630198
0.033097688176231 -5.10641440091115
1.34547542934021 1.33037095335884
1.00985813850568 0.5812219133456
0.132236690005953 -3.05098378998489
1.52647034986703 2.03741769695206
0.508931384050008 -0.71885263099722
0.194736078433582 -1.85820137200888
2.33525842529985 3.4259398796349
0.125277221416675 -2.63741206515601
0.0813626417139216 -3.76187799289386
0.879441075878667 0.781335286898422
0.255914993933623 -2.21276759214991
1.10843623203936 0.69670317934913
1.07125868316982 0.707363837742027
0.608110528489782 -0.691376036624504
1.75646483387642 2.4983855649221
0.0419940886646273 -4.32733129663609
0.0581630255581385 -4.58725912557646
1.51000044303993 2.12754144605724
1.3768717975862 1.67696304995616
0.752405348512974 0.0326782893493621
0.169248473860917 -2.72420263063092
0.491717816190714 -0.966437502775055
1.42923457350886 1.66721189611104
0.0813626417139216 -3.80381422562173
0.337668943890527 -1.60148675378401
0.702779097672476 0.215484629412672
0.214544559513763 -2.38237230174274
0.920220926021002 0.318603559867485
0.136396313380249 -2.34280227061932
1.13847163626158 0.923767005304434
0.609108588052859 -0.253512595916377
1.5338471849943 1.83416118404674
2.3978145127097 3.71023481098436
0.57580250143568 -0.532057727116663
0.0669066586301148 -4.2765227957178
0.0478946901043115 -4.46364811767654
1.32496854920741 1.30936530058651
1.62892613923555 1.91280208875889
0.643612676390589 -0.441526891768368
0.0596239826864185 -3.751516740326
0.0301199883763354 -5.455727419125
1.62300940486912 1.8990110951873
0.0211498348717827 -5.73396255808751
1.69480968156823 2.26049250319571
2.18640159516806 3.36610500923818
0.966903917129007 0.654891897861879
0.0698094665327519 -4.01267367878794
0.0581630255581385 -4.4477447593203
0.911347738726736 0.383694400240644
0.584962500721156 -0.357790061322234
0.542754355359792 -0.69930742756605
0.0449474060539746 -4.93066984508789
0.232790268441773 -1.78428702193153
0.347270943001826 -1.53944508661208
0.873638789812134 0.758737022189224
0.492799702286326 -0.680618355542253
0.154284034696288 -2.53917417813961
0.756915183510451 -0.0721211072488099
0.522767739113812 -0.982728895732945
0.779255286774269 0.484196487576371
0.204013892021593 -1.58286207280205
0.0478946901043115 -4.53249232597031
0.963786260505937 0.876547663896491
0.0345842365209331 -4.69969104983431
1.08423653716803 1.2096863185735
0.185398213854246 -2.45950554259007
0.163824801905894 -2.67493202989499
0.779255286774269 0.278527844630021
0.625970805240228 -0.167443716838481
0.448878653094249 -1.12660943691339
2.7134916524428 4.11345654406281
0.0196493718754913 -5.8149664396486
0.826360760337908 0.162953798553116
0.798632434539208 0.174345688694563
1.6145856077284 2.16443971199643
0.10984718084707 -3.69608329371604
0.299845596809089 -1.45924481683271
1.33766894389053 1.4167238646427
1.88645547999973 2.60215394424802
0.570688369739038 -0.417999562996751
0.0226487389452003 -6.00333999790637
0.456661997819536 -1.17450135846816
0.139162747671626 -2.50976295186768
1.10631721813446 1.03374382636227
0.033097688176231 -5.10641440091115
0.0271361299375142 -5.45037731915607
1.15633380303668 1.24162956608722
0.0226487389452003 -5.3786234748786
0.330425271563902 -1.74155175820917
1.29240900796731 1.38457481277866
0.0241460873317025 -5.58490464983499
0.218473826693124 -2.24583952171896
1.93701058398485 2.77818558157262
0.535423039919841 -0.681257281611548
1.63579846613759 2.29176327251287
0.0226487389452003 -5.8200415703481
1.33163507879697 1.2438195883303
0.091396328740898 -3.80092199635712
0.817752769162929 0.540718728585617
0.646532127722544 -0.342362123879436
0.0871047191085255 -3.37423434750754
0.268603686464584 -1.51958929903866
0.953607094515549 0.7640127753381
0.0581630255581385 -4.1485724781448
0.864473500280696 0.345817513949401
0.396658969963989 -1.39912625918079
0.0899672102080982 -3.73595246784085
1.90038279752697 2.75200249241996
0.424139706386096 -0.866891152937878
0.143302478032549 -2.83561585219602
0.0286288305785821 -5.38774472350162
0.991605559257768 0.558696784165533
0.875298968408328 0.368986828716509
0.455552659017558 -0.958555452357662
0.515333887342975 -0.386847228999843
0.411609311429961 -1.25183923099742
0.330425271563902 -1.38260692717826
0.680162905603824 -0.0943085112646573
0.068358792664027 -3.89246141428653
0.171952682789295 -2.72926614204063
1.09638712456864 0.946379244600669
1.13084747945962 1.03746036595137
2.04642180070544 3.06911571477408
0.696219251822897 -0.237441462840488
0.0181473467102595 -6.32063664406208
0.981621470685145 0.691522284006329
0.133624564130195 -2.57368696132326
0.453331419100879 -0.885022770222651
0.157016412484424 -2.8596761717589
0.617068305021335 -0.387534487363169
0.266074860153845 -1.97364945837515
1.12876115221116 0.973829471584317
1.40012282526756 1.34677062314279
0.433184845989103 -1.10674660224989
0.135011104401158 -2.4959634282178
0.0813626417139216 -4.03399661413764
0.629909906775131 -0.409737713446895
2.06436190169308 3.12704911763711
0.0985207631742796 -3.45652106323271
1.96690391712901 2.86436493143482
0.699971386684004 0.168485124224996
1.29240900796731 1.44848773371072
0.40357838390378 -1.38248960969086
1.47539140610979 1.87198635721477
0.866978904744023 0.199686818707259
0.338872694515964 -1.72461151941758
0.0360692547075217 -4.91487695837125
0.552125918712611 -0.763306592896128
0.588002955041207 -0.438091564606424
0.277419833747854 -1.67590215740264
0.0799235442969494 -2.99332391733807
1.32496854920741 1.44424144273195
0.85019343277788 0.534962830832052
0.0286288305785821 -5.04830926106572
0.962224902084179 0.576781136875392
0.17465183239025 -2.52703565041399
2.00228094125124 3.32131280360914
0.0301199883763354 -5.00076513546866
1.14192388734868 1.19724020386736
1.07848300993773 1.08586516482835
1.84596637132758 2.67798994571936
1.44497117719571 2.13723929393506
0.713955616119706 0.00508041725745878
0.773925126619282 0.447306089482082
0.484121811214329 -0.055472425693194
0.472103835281406 -0.675519674748929
0.474296381358255 -0.888996185450763
0.461090842558988 -0.896946073058226
1.30601360552399 1.52232249566454
1.06108346186085 0.692950476447643
0.356809457357423 -0.90604475743658
0.683009394605286 -0.11169020479161
1.00758915501168 0.430072727675856
0.367465439629128 -1.38249379943685
0.354430734574692 -1.26340856424592
0.608110528489782 -0.246176844234404
0.904047045402805 0.219080035611118
1.17330288882223 1.09735707837742
0.739702291238922 -0.0739890787436306
1.17465183239025 1.12624046645054
0.987006102521796 1.01868917600112
0.0871047191085255 -3.65210516374036
0.655255201236282 -0.344802961973087
0.933827582051909 0.587883213252576
0.0625414660687129 -4.23935237774087
0.0271361299375142 -5.32295050990033
2.00417897473233 2.89513723759891
0.496040501195094 -0.946529127287015
0.159743625094077 -2.98029197460622
0.152915902738956 -2.97855564288381
0.457770484267376 -1.04232618623792
1.04863057129389 0.656336405799145
0.274906427117566 -1.77229772875463
0.728724216395937 -0.184041644337861
0.063997998288229 -3.95531119644432
0.483033395439665 -0.433795852822307
0.144679752639191 -2.98693973557353
0.409319318820757 -1.33657528900012
1.0368111909753 0.684974910630262
0.0301199883763354 -5.00076513546866
0.722281548409093 -0.360271603756191
0.549008823425344 -0.718027652092639
0.388544151232098 -1.24177118861455
0.583947590344521 -0.680208870301969
1.22954898412873 1.10727828312141
0.441053089322443 -1.16006486786571
0.0405151597387138 -5.06801164079092
1.24504116028165 1.11773094426085
0.64944568315416 -0.524086235037553
0.357997349594884 -1.20141837839123
2.38155207757378 3.64559866918073
1.97621666624434 2.89166660051156
0.425273455003099 -1.22337356133267
0.451106753986366 -1.09198237262626
0.780141735367988 0.073123535011542
0.206653773894297 -2.04477744008287
0.306013605523989 -1.88119345920996
0.279928869233971 -1.86745982747631
0.602107627842039 -0.274913924781205
0.239251072078135 -2.28615509449792
2.11828401799571 2.87084970521184
0.791616274615454 0.0470721104546948
0.372176284764646 -1.44888933257266
0.600101097559077 -0.158003240193298
0.8819206440185 0.277159937673131
0.184059285645949 -2.3215762045257
0.21585550466611 -2.22681845722321
0.971567806021223 0.687898720643074
0.541709302767272 -0.770514750819713
0.928240374357122 0.433660841585783
0.905672617451847 0.464613208691612
1.60210762784204 1.93486442532991
0.965345930972315 0.464672598913434
0.254639965091561 -1.98229070798647
0.500350273006215 -1.15903099435138
1.02788267331298 0.710418476745247
0.0166437561198716 -6.44462700807016
0.530163482359641 -0.789091338596826
0.380383430251159 -1.45377162830966
0.419595781241148 -1.10591624228554
0.0166437561198716 -6.20101561956442
0.0286288305785821 -5.38774472350162
0.0375527458828525 -4.87194084322066
0.586990182068139 -0.786569364521912
0.068358792664027 -3.60611713626298
0.404728399939875 -1.46271322890861
2.18573275183624 3.1445959829654
0.207971905590277 -2.52786025143662
0.723203692921722 0.0573879790296965
2.18773835230876 3.57962529731979
1.29116584111668 1.14231707281654
0.447763310911995 -1.07521598622907
0.516398214238085 -0.979113069099484
0.696219251822897 -0.0397072880904474
0.0478946901043115 -4.9367600762697
0.580898568341257 -0.604171346895777
1.22369625788329 1.24934064394176
0.0256418832571836 -5.51599997699134
0.459984905332819 -0.943790827881851
0.336464188045243 -1.61296780208854
1.05230435744232 0.859991559100949
0.189407558836391 -2.2847762268187
1.80212776039405 2.5626626321156
0.170601211926166 -2.77804566780648
0.0226487389452003 -5.65742828225568
0.478671502348569 -1.08554635959279
0.0493660773209796 -4.80608273812167
0.107023901979542 -3.43801101108622
0.313380574932202 -1.40260588606402
2.19340579245561 3.61310234115038
0.0669066586301148 -4.39973670843146
0.426406313358041 -1.06100737201781
0.111256751101741 -3.36511505796113
0.718587064851352 0.0240386209531816
0.0166437561198716 -6.44462700807016
0.068358792664027 -4.08585673431658
0.750597459753973 -0.129948418681137
1.39896913065119 1.56870914110184
2.8594496006912 4.40346053745626
0.808224277336028 0.436114486041375
0.309701792554103 -1.65530578876052
3.37569935132834 5.36401364932124
0.188072348152572 -2.32025136029937
1.10277859717744 0.908271098934729
0.484121811214329 -0.408898976322184
1.22304448690275 1.50884837748484
0.424139706386096 -1.15499951072562
0.068358792664027 -3.68229871909985
0.607111777988912 -0.335532631541326
0.676358829462054 0.474587852427576
1.80125472252119 2.37569439705248
0.29365110450627 -1.28845352302446
0.155650870460194 -2.55007862847204
1.41788811281424 1.40451048947588
0.0301199883763354 -5.59605477435171
0.0523043574423216 -4.37285195306794
0.726886388069838 0.297909650699109
0.684903938595063 -0.00453887602673424
0.239251072078135 -2.11801046721993
2.1151259830808 3.08761200106983
0.21978120787991 -1.87415418004302
3.37994494332993 5.56029461474596
1.63089300394495 2.04760240927871
0.71951157307965 -0.00668936069112737
0.698096539063568 0.00274856629676688
0.807354922057604 0.418556153441426
0.325575871902507 -1.47257551640089
0.520647687239443 -0.393474927921598
0.744251948244699 0.309913113472956
1.3133805749322 1.43515444779785
0.678262121348774 -0.32597094317922
0.974668710043379 0.314721042311717
1.09425032579605 1.39512495185565
1.04199408866463 0.675681922669741
1.04789469010431 0.747299439078481
0.523826597906951 -0.526750855645686
0.456661997819536 -0.916953902312341
1.58038977093133 1.98811197451358
0.274906427117566 -2.00931202756934
0.536472654401125 -0.568294121999303
0.36628532092047 -1.4744140837469
0.996190399051502 0.997692912957005
0.0181473467102595 -6.09560434085293
1.13293079396011 1.11817519694788
0.262273289993989 -1.64252560387258
1.02862883057858 0.718700341632804
0.56246786293407 -0.671713214439523
2.12283345427792 3.20342138069035
0.217165259672898 -2.37165383951383
0.729642253360347 0.183257030223042
1.50142570730192 1.6485387122235
0.115477217419936 -2.88253196967476
0.319491109441529 -1.17728977219473
0.151546472127458 -2.19115546833089
0.033097688176231 -5.46166386246911
1.09496294376109 1.11238921416843
0.288676289090978 -2.00775368877773
0.0166437561198716 -6.44462700807016
0.875298968408328 0.26886112705087
2.06108346186085 2.79919864664779
0.259733333280018 -1.78859436351776
0.779255286774269 -0.0820090569909657
1.30046358569877 1.32327284943251
2.66248435470003 4.03740595296931
0.209288834062268 -1.97496288229244
1.91538777228506 2.6433770952925
1.49171781619071 1.68764631643861
0.331635078796969 -1.0302271800218
0.627941700411351 -0.514247677006184
0.0151385968379211 -6.58059165696391
3.60898386836046 5.28600826067631
0.674453023318478 -0.152062732280771
0.443293299463392 -1.20654210857843
0.223696257883293 -2.00254773830239
0.748787302627051 0.170980950416553
1.22239242133645 1.29061414630869
0.141923887348682 -3.00617766452525
0.0375527458828525 -4.233566747126
1.02937460213351 0.817889516471193
0.511068710427425 -0.882487530151845
1.75375977988226 2.22050514186711
0.620041913166253 -0.495530631145351
0.0375527458828525 -4.96403732714138
0.135011104401158 -3.21654195920795
1.77258950389693 2.49443498554103
1.73376620578508 2.28591982764059
1.00607451440968 0.657678623656723
2.02676271333367 2.86383852150454
0.604111371276489 -0.39412733798543
0.667762805773669 -0.219121064486136
0.161105300552302 -2.0878228544525
0.104195087267555 -3.43300376119322
0.0360692547075217 -3.90098251671287
0.447763310911995 -1.1817741403027
1.60461187259665 1.99595554019637
0.491717816190714 -0.378149289969015
0.697158200792512 -0.277950297621141
1.39608085132636 3.19667715448283
1.52064768723944 1.80268154747805
0.76499752980831 0.458539018583647
0.274906427117566 -1.8252997601366
0.0567005874796525 -4.54819752272024
1.18539821385425 0.991360657053054
0.448878653094249 -0.933846818731342
0.564527385112364 -0.390210977384676
2.43149319634339 3.69379767305768
0.492799702286326 -0.501722226117581
2.48792481295941 3.65600346073948
0.735138241115199 0.230849795293213
0.746067801273459 0.291727827443947
0.829789627170962 0.282750621393996
0.620041913166253 -0.139518020061998
0.237961223944931 -2.10904642485658
0.0552366654454794 -4.51023894988049
0.033097688176231 -5.46166386246911
1.55108763508313 1.99672281903905
0.0698094665327519 -3.51793157915042
0.0316096065168218 -5.05256955736864
1.76051292861906 2.12720012602394
0.41275294608429 -1.03548475013165
0.218473826693124 -2.48074199814005
0.891796518573702 0.544487451041194
2.12073549698981 3.20742277241006
0.54379865149 -0.636182712659627
0.459984905332819 -0.68188617869474
2.67683488788607 3.93917408838215
0.436562206191423 -0.787559317132638
1.35918426454533 1.54477059002795
0.248247863181971 -1.66525627238271
0.523826597906951 1.19314928691297
0.0493660773209796 -4.50002126175674
0.851880795591154 -0.000155887545890413
1.91538777228506 2.73821080402477
0.0567005874796525 -4.54819752272024
1.43374828869921 1.46510863458782
0.143302478032549 -2.43880367915178
1.01212355908249 0.730917035644967
0.797757278284959 0.235765695589276
0.206653773894297 -2.53394348623438
0.739702291238922 -0.226053257838822
0.249528551273962 -2.19233014006927
0.133624564130195 -2.74693551738968
0.0610834618608518 -3.90475647015282
0.780141735367988 -0.128603817057776
0.57580250143568 -0.690213934657186
0.0256418832571836 -5.66262865300151
0.264808782809853 -1.65591334376985
0.0151385968379211 -6.58059165696391
0.501425707301924 -0.596628157456063
0.262273289993989 -1.87980296099363
0.441053089322443 -0.854416353149189
0.0755976188941593 -4.02287772428626
1.00228094125124 0.925751242382293
1.07920345691445 1.23878879343482
0.155650870460194 -2.8461506797025
0.638733757162137 -0.34433568174575
1.4247066920648 1.79870865057939
0.559373056511204 -0.638484856170144
0.0478946901043115 -4.33509469675577
0.409319318820757 -0.867703194859861
2.11196102011299 3.10946962281235
0.855249612161916 0.192853370446197
0.0166437561198716 -6.20101561956442
0.0181473467102595 -6.09560434085293
1.46274816042176 1.32388409587691
0.084236537168032 -3.94299970042978
0.033097688176231 -4.8215857742226
0.320710116730691 -0.833976354180378
2.10277859717744 3.37035868662129
0.291165841116675 -1.27033836461701
1.10348701606763 0.932981073214551
0.804743708601066 0.575527544953377
1.28430920887586 1.32166902302105
0.182719113658365 -2.14092599318339
0.0360692547075217 -4.82577251439394
1.36037020381547 1.53835162878584
0.367465439629128 -1.52428267524869
0.683956977589033 -0.148723897959901
0.642638211618053 -0.380513406572314
0.966125134361977 0.468084012109987
0.315827895350944 -1.96108103514878
1.86489136995513 2.5874423816145
0.243113711710534 -1.69708338563487
0.0669066586301148 -4.33681476033287
0.409319318820757 -1.3755722004127
0.501425707301924 -0.65300446413991
0.643612676390589 -0.0841743485759607
0.457770484267376 -0.673362729059121
0.161105300552302 -2.63202268659815
0.0181473467102595 -5.72952191635933
0.0166437561198716 -6.20101561956442
0.139162747671626 -3.07628297445706
1.35740352573761 1.54809963700526
1.34127718680737 1.15575185234731
0.0286288305785821 -5.38774472350162
0.624984347054178 -0.365007432766155
3.37731121940011 5.77466348398211
0.0211498348717827 -5.90598453146668
0.453331419100879 -1.07093902703962
0.0301199883763354 -5.10177159622096
0.922631444611683 0.550179209459925
0.0899672102080982 -3.3162280873889
0.793373516051815 -0.139900427771773
0.728724216395937 -0.173694523094886
0.0301199883763354 -5.59605477435171
2.13950817926453 2.91663695253274
0.0985207631742796 -3.63427579206706
0.0166437561198716 -6.20101561956442
1.09282403300476 1.24929197330412
0.158380663215767 -3.14257125403084
0.342477931812926 -1.75822025182116
0.0375527458828525 -4.87194084322066
0.091396328740898 -3.42868854051987
0.666804522748805 -0.588623874251703
0.0256418832571836 -5.51599997699134
0.135011104401158 -3.30411403856278
0.629909906775131 0.222432366243834
0.0211498348717827 -5.90598453146668
1.79731950099715 2.55531913437474
0.662003536484984 -0.286225640207858
0.033097688176231 -5.33327949650081
0.713955616119706 0.104784009504631
1.94216803084452 2.60452758701443
0.491717816190714 -0.581969353911243
1.70558135502659 2.42994390432947
1.46825884336672 1.68523327932234
0.861126178498585 0.202975572234301
0.102778597177436 -3.55037983313744
0.157016412484424 -2.49089584209011
1.12108536846985 1.21405420639685
0.85019343277788 0.562044502911097
0.267339827390422 -1.90019651776078
0.0271361299375142 -5.32295050990033
1.53069030180712 1.93907770348273
0.217165259672898 -2.23629007008912
0.63971086186653 -0.0140701909124686
0.266074860153845 -2.01000444406577
0.263541593408323 -1.54772762927355
0.0493660773209796 -4.72326846262973
1.57733321249799 2.09960364810367
0.498196996426051 -0.784633018850191
1.35443073457469 1.44028939305086
0.19871959235208 -1.89103021641688
0.202692137425348 -2.46575050608483
0.0813626417139216 -3.60535415229956
0.306013605523989 -1.67255310423026
1.29489213257496 1.54998933329139
0.950460539198685 0.670893277123197
0.0241460873317025 -5.58490464983499
0.101360714959241 -3.39572265656199
1.85986892783872 2.51126687897071
2.44413248225441 3.47003021048239
0.0390347131840831 -4.66662289557342
2.39202752123234 3.51355863768392
1.30601360552399 1.59472354244057
0.894254960022155 0.531748366084083
0.095675209902879 -3.52014229589242
1.68206118882624 2.28540864685305
0.491717816190714 -1.00260891358335
0.87280798354622 0.155800898142257
0.310929095938105 -1.59644348378176
0.287429900209231 -1.83779134809139
0.046421800705436 -4.80033976784998
0.494961043575793 -1.00703005403951
0.0256418832571836 -5.38290864453097
1.3267897508474 1.67642016787426
0.55316345564398 -0.747704341142765
0.448878653094249 -0.763830403722837
0.101360714959241 -3.27283691468923
0.0226487389452003 -5.25712632693814
1.70137592520892 2.29416330538876
0.583947590344521 -0.660810963299886
0.033097688176231 -4.91042389358095
0.686795997936271 -0.215519070376027
0.0610834618608518 -4.20839393737032
0.40357838390378 -0.906430263190687
0.855249612161916 0.130203030209997
1.04715843336933 1.17672264721824
1.24952855127396 1.51622069367098
0.415037499278844 -1.1102393424543
0.500350273006215 -0.67757446328536
0.126671803488429 -3.14554030415581
1.30354956557251 1.20689048603344
1.08423653716803 1.13812048030437
1.13847163626158 0.901104517004056
1.3727640603038 1.58718434305716
0.685850278439352 -0.0769557519466617
0.105610187960599 -3.29429054791937
1.38505235031601 1.36020120129277
0.357997349594884 -1.33339692919285
1.71441943063612 2.34273994682374
0.0256418832571836 -5.26106492438572
1.1611053005523 1.22200393386891
0.132236690005953 -2.77593084407556
1.07631950784637 0.734656414676568
0.372176284764646 -1.00186210869124
0.61209863065867 -0.537981384876358
0.633838282356571 -0.351036938871778
0.154284034696288 -2.78999966271676
0.288676289090978 -1.8025131260129
1.32496854920741 1.78563500831336
0.180035029087154 -1.98482641859807
0.161105300552302 -2.90117458155252
0.0256418832571836 -5.66262865300151
1.39839193718844 1.99368151606623
2.19407108877401 2.93086852612873
0.184059285645949 -2.58850546437678
0.108436232039362 -3.07698795823381
0.367465439629128 -1.16876721996157
1.12457942452719 0.892625986077563
2.36185125829406 3.31189047767144
0.865309118630665 0.209326363505476
0.223696257883293 -1.87413650699563
0.207971905590277 -2.10451263718713
1.07704103576383 1.23469535786894
1.48683926359225 2.0713730129083
0.0181473467102595 -6.32063664406208
0.950460539198685 0.756346397586429
0.217165259672898 -2.03557698605646
1.84765868242003 2.3677133038674
0.0211498348717827 -5.58028407887066
0.908107546368901 0.658284607412239
0.619051391300437 -0.344613174895158
0.415037499278844 -1.30727618951385
0.0241460873317025 -5.7391034176936
0.776592668286917 -0.00158859156458121
0.731476576609227 0.13324365454623
0.210604561504934 -2.41488537784468
0.259733333280018 -1.67721723364111
0.595072528365997 -0.32327217386476
1.38970620932222 1.70022461116506
0.163824801905894 -2.79667265510825
1.3727640603038 1.53556883458594
0.119685373172322 -2.99352867837037
1.02339760739746 0.718246204339227
0.0610834618608518 -4.20839393737032
1.55885660938169 1.97163705150545
0.135011104401158 -3.18849397297788
1.13223669000595 1.119146892939
0.144679752639191 -2.98693973557353
1.9081075463689 2.66165919858533
1.32010074183636 1.50348065628852
0.557306157818291 -0.741973657405588
0.243113711710534 -1.73715201835895
1.94058308694341 2.67652549291626
0.340075441597622 -1.43184136771865
0.0625414660687129 -4.56027920154165
3.20120371459968 5.11040491277075
0.0625414660687129 -4.56027920154165
0.523826597906951 -0.92337644643155
0.0741527564390013 -4.14945628159053
0.487382140377915 -1.05472112374789
0.705581355026588 0.108236472039499
0.817752769162929 0.0458770573997235
1.74152387612851 2.40391971980266
1.81386235321199 2.61132014295117
0.133624564130195 -2.96750238816702
1.71070473263046 2.43025967998828
0.884395957821432 0.19428248619499
0.068358792664027 -3.89246141428653
0.232790268441773 -2.16658309841166
0.658151210989378 -0.100585656950818
0.287429900209231 -1.92766491146085
1.9007903960721 2.34190240896827
0.0151385968379211 -6.58059165696391
0.318271071279273 -1.67659550524014
0.342477931812926 -1.69766709290596
0.676358829462054 -0.310024861408958
0.938599455335857 0.361201157817949
0.535423039919841 -0.550558703165875
0.245683071322667 -2.09719869180253
0.144679752639191 -2.74305718673839
1.13015237222339 1.1823644036791
0.0316096065168218 -5.15740629519378
1.12876115221116 1.03607160568896
0.72780559488073 -0.119210823061493
0.0226487389452003 -5.65742828225568
0.269866439316219 -1.6350791869303
1.01061367402485 0.769019428833124
1.69151531860153 2.09501334796368
0.033097688176231 -5.33327949650081
0.0899672102080982 -3.54603727896587
0.699971386684004 -0.00715924791084411
0.095675209902879 -3.0224989904714
0.0375527458828525 -5.28192083694615
0.591037015130841 -0.292966887654002
0.0226487389452003 -6.00333999790637
2.57145664616132 3.79446109331685
0.222392421336448 -2.3047649703578
0.791616274615454 0.444153448188935
0.0241460873317025 -5.91177771971236
0.24696603720614 -2.13265019610821
1.01889855476727 0.709286645243713
0.779255286774269 0.082410288829284
0.966125134361977 0.874295551337695
0.0478946901043115 -4.39794001344116
0.581915625162292 -0.23798149467943
1.1960651389061 0.8129117773026
0.335258425299846 -1.59663787777799
1.01739574729712 0.396379401915142
0.144679752639191 -2.12267091898383
0.736052206961978 -0.157601664413765
0.718587064851352 -0.0465821029031428
1.70464787389348 2.12546137760428
0.521708102605736 -0.330571075309078
0.691515318601529 -0.210439648186643
0.0508359654164338 -4.40241896114224
0.385052350316005 -1.14815927198721
0.204013892021593 -2.54624377112923
1.34427717757624 1.31095176595661
0.0970986881050813 -3.65063111990192
3.17448328340462 4.92296092340333
0.590026370577504 -0.192038218255442
0.95439266221309 0.440700300045604
1.00758915501168 0.727392169883825
1.01664375611987 1.06660439420773
1.08208165246436 0.827027619749128
0.563497991532559 -0.66192927052725
0.046421800705436 -4.80033976784998
1.49171781619071 1.94035155949607
0.357997349594884 -1.31054493139243
0.388544151232098 -1.42597863641039
1.06690665863011 1.20253154619667
0.963786260505937 0.688951757287715
0.204013892021593 -2.47675584597937
0.0241460873317025 -5.91177771971236
1.82978962717096 2.56299770414426
0.0211498348717827 -5.73396255808751
0.703713788369821 0.00349901621725203
0.323145045647744 -1.17212022748652
0.963786260505937 0.935087169494796
3.17700945291871 4.84823699935031
2.20632405270879 2.92905654196832
0.711169593288869 0.000263524140617266
0.181377695578564 -2.84297638111346
0.819478481140093 -0.161780650018325
0.196065138906103 -2.46169927167649
0.0241460873317025 -5.91177771971236
0.402427450423602 -1.18375869584337
1.1611053005523 1.0279654236078
0.0286288305785821 -4.85957119546482
0.0301199883763354 -4.58059165696391
0.0256418832571836 -5.66262865300151
1.57784308882099 1.8874813164154
1.04789469010431 0.643848219026358
1.80125472252119 2.38213789600912
0.732392864376382 -0.118528521582147
0.518524515346473 -0.896607968171548
0.0286288305785821 -5.38774472350162
0.150175740394043 -2.81478551476237
0.962224902084179 0.603096094113241
0.112664945494549 -3.41561399223753
0.0271361299375142 -4.57767230927443
0.299845596809089 -1.75583574360083
2.65428857135698 4.06691202823769
0.241827313907168 -2.20472228561443
0.170601211926166 -2.01647223757602
1.63775599023831 2.15517327463826
0.0784830099377343 -3.52901919536053
1.27616367777743 1.22340860646459
0.0434715030701262 -5.07406181795004
0.673499175322814 -0.460000609278895
0.0478946901043115 -4.60478706671487
0.0871047191085255 -3.85758974337352
0.479763212609432 -0.751635786625006
0.919416523970116 0.343771386251695
0.184059285645949 -2.35236370028928
0.693398732760518 -0.36757814262409
2.51240293325524 3.87774313488646
0.809093109064117 -0.0786653737296157
1.20731299028269 1.5202819039241
1.02114983487178 0.67423249572458
0.107023901979542 -3.25235596724081
1.05816302555814 0.752646674361185
0.400122825267561 -1.35523466258144
0.0419940886646273 -4.59543305702216
0.516398214238085 -0.863729426840333
0.356809457357423 -1.75093247365778
0.192074278710068 -2.38120811859659
0.245683071322667 -1.84652050668245
0.436562206191423 -1.15041553576144
0.0669066586301148 -4.05777886101247
1.30785887762491 1.17647240087616
0.427538282847961 -1.23543091186504
0.0241460873317025 -5.31858298529411
1.05377125644098 0.936569853015234
0.146055713679008 -2.59960563634031
0.402427450423602 -0.834999388751507
0.0610834618608518 -4.15313986965115
2.06290573700636 3.21227059637478
0.397814512709698 -1.44664489532303
0.0727064454999368 -4.17387398227933
0.732392864376382 -0.186248720743536
1.05157034824771 0.596572844280761
0.749692665092213 0.331697649463089
0.721358814101405 -0.232533608417135
0.426406313358041 -0.784209529995907
1.12876115221116 1.1099253609904
0.046421800705436 -4.63981382211185
0.413895674889293 -1.34677373299101
0.973894108660535 1.10201817470273
0.712098865489042 -0.195655604958908
0.337668943890527 -1.50320652256373
1.17330288882223 0.91547638112437
0.033097688176231 -5.46166386246911
1.85819088747404 2.46869815133189
0.084236537168032 -3.85219535461269
0.0508359654164338 -4.27898529176717
0.291165841116675 -1.0150360507468
2.74197891320558 4.28057562253944
1.20401389202159 1.20719119367871
0.71673626916341 0.0516083367671208
0.0698094665327519 -4.01267367878794
0.489551607013633 -1.10499302807526
1.29054385574774 1.13948009551851
1.17397751826679 0.93989341921469
0.0316096065168218 -5.52722091296235
0.10984718084707 -2.87525033201221
0.267339827390422 -2.03105777832358
0.56555604472164 -0.808751680343321
0.895073510421923 0.0991060045656487
0.0360692547075217 -5.22089547303331
0.920220926021002 0.248521135981911
1.00228094125124 1.19691708630205
0.596079645363886 -0.59059719100758
0.0669066586301148 -4.00790880059821
0.046421800705436 -4.88783899149894
0.330425271563902 -1.70136243188574
0.033097688176231 -5.33327949650081
0.0301199883763354 -5.455727419125
0.111256751101741 -3.05550582597335
0.0552366654454794 -4.1991547823972
0.257188896922257 -1.89344618705974
0.0885366746016572 -3.97546836389983
0.791616274615454 0.448625509556682
0.0181473467102595 -6.09560434085293
0.0286288305785821 -5.66850156454041
0.0226487389452003 -6.00333999790637
0.0508359654164338 -4.53740984726805
0.0654530614886163 -4.18795201115156
0.0405151597387138 -4.96926321437312
0.555236293702994 -0.51628725404981
0.382719779006116 -1.23435295697701
0.606112335592939 -0.199784023192982
0.0552366654454794 -4.51023894988049
0.0770410357638279 -4.050597606471
1.21191909010694 1.06192272556743
0.0567005874796525 -3.96891087716121
0.0828003050525128 -3.44939393479683
0.454442466549622 -0.765580546626437
0.296132094010025 -1.26962528722941
0.344876427861443 -1.20468524585205
0.0871047191085255 -3.69092716754721
0.794251334783424 0.00306290479903674
2.81688913846316 4.29749652163896
0.929838928582599 0.418220668552408
0.155650870460194 -3.16344088139671
0.615082489097492 -0.324881570342418
1.15769869910905 0.974182894651236
2.42810393470421 3.96235727915786
0.0390347131840831 -5.0150360507468
0.084236537168032 -3.64742573439305
0.0755976188941593 -4.02287772428626
0.438809395182981 -1.18955285059491
0.782797817813625 0.180110206059809
0.549008823425344 -0.795235745254089
1.02638920005239 0.506928860174086
0.0581630255581385 -4.4477447593203
0.841726888285961 0.487886425726903
0.0166437561198716 -6.44462700807016
0.387381156375979 -0.682505033548255
0.17465183239025 -2.88384799987312
0.814295140088158 0.402432313742501
0.309701792554103 -1.79634329498141
0.652353366451265 -0.275970091185788
0.185398213854246 -2.63765206100456
0.0226487389452003 -5.65742828225568
1.30108130998176 1.32817926598964
0.558339977311393 -0.235654168101457
1.00531659737576 0.966828277680658
1.14054397806999 0.947487107204873
0.547968293238955 -0.66410482677132
0.923434056616188 0.598477092429328
0.119685373172322 -3.23033569349298
1.49442101173685 1.49941216238775
1.35977735604017 1.62986473257179
0.0301199883763354 -5.32784755895718
0.498196996426051 -0.352464231167645
0.685850278439352 0.0461883644745528
1.32921444896586 1.43856159306397
1.36923380966572 1.44504908819233
0.996953124441136 0.899035224298006
1.13015237222339 1.16752035308219
0.205334436773646 -2.5400711732005
0.21978120787991 -2.42509372615687
1.57068836973904 2.11811375014532
0.573759023699005 -0.319507171067989
0.783682093073237 0.168713885599109
0.185398213854246 -2.60021941025129
2.04642180070544 3.44534475755441
1.07776220300748 0.828201123444362
0.278674896933478 -2.06094031701731
0.139162747671626 -3.07628297445706
2.20302268961854 3.27841837366762
0.0301199883763354 -5.32784755895718
0.321928094887362 -0.933751653239537
0.507861532283599 -0.73436887575967
0.557306157818291 -0.283165952557483
0.669677464370405 -0.330334658523074
0.841726888285961 0.555787381799419
1.50035027300621 2.15796446580175
2.51639821423808 3.67436340658143
0.0211498348717827 -5.90598453146668
0.609108588052859 -0.111787443904324
0.0375527458828525 -5.06241624745395
1.67635882946205 2.17398392822679
0.490635118173003 -0.787989340070491
1.79425133478342 2.45597915838871
0.483033395439665 -0.646250699409393
0.250808103500534 -2.3187112533574
3.67087283691447 5.98483068694658
0.891796518573702 0.723067404561263
0.875298968408328 0.278941142694778
1.4737485571478 1.82704075450869
0.222392421336448 -2.44704355391103
1.24824786318197 1.28914718850265
0.864473500280696 0.045754072595411
0.525941986908956 -0.683694495775035
0.241827313907168 -2.10960808293895
0.861126178498585 0.485713304096416
0.337668943890527 -1.56496916790038
0.0241460873317025 -5.7391034176936
2.68797727618199 4.45096120608149
1.56143699826649 1.69575302057767
1.46935845854259 1.90979569821025
0.0271361299375142 -4.81433330178782
1.04715843336933 0.920788918708858
1.62744922898111 2.10053322282246
0.4230050661067 -1.12916962737325
0.0316096065168218 -5.39313722631174
0.858610580579802 0.0871258988150099
0.646532127722544 -0.346230225735527
0.866978904744023 0.204983153225147
0.0286288305785821 -5.38774472350162
0.695279691359283 -0.0330837507282354
2.39434510412574 3.56414484517139
0.111256751101741 -3.3340571598244
0.0449474060539746 -4.21336367323961
0.314604754081504 -1.80660545066726
0.0345842365209331 -5.16246213898852
0.381552077573781 -1.35539912521955
0.21585550466611 -2.44173423214051
0.0301199883763354 -4.73430471272943
1.69386920236876 2.28475152506204
0.095675209902879 -3.7064511608244
0.662965012722429 -0.105177969367238
0.367465439629128 -1.48964526025661
0.0196493718754913 -6.20670159145055
0.116881300295619 -3.31358940528361
0.140543978069986 -3.22793972772937
1.13639631338025 1.24381144556928
0.492799702286326 -0.879264872507504
0.37335159647192 -1.24589287822159
0.308473444211793 -1.86417399175829
0.0942503257960511 -3.03323338784747
0.690572688681755 0.235214243177285
1.0083458794145 0.726451332121297
0.227600712339209 -1.78752325651798
2.12108536846985 2.92730776994979
0.387381156375979 -1.51192451270255
0.0537712564409807 -4.40718460432531
0.162465692016506 -2.03216160516495
0.711169593288869 0.021431690730116
0.147430363655226 -2.66780698881452
0.0360692547075217 -5.11151657981867
0.646532127722544 -0.365727846661741
1.22630040126345 1.35155949339953
0.151546472127458 -3.03709313536831
0.483033395439665 -0.947421356947576
0.694339518604674 -0.329244005887098
0.108436232039362 -3.39178720979916
0.726886388069838 0.127086825231406
0.336464188045243 -1.61296780208854
0.0166437561198716 -6.44462700807016
0.0301199883763354 -5.59605477435171
0.0345842365209331 -5.05727045994673
0.725046215574321 0.179974033570417
0.0151385968379211 -6.58059165696391
0.713955616119706 -0.069692138173436
1.00228094125124 1.06186961233731
0.999238884160195 0.54844854667337
1.89711785686134 2.67386260836151
0.068358792664027 -3.33619789792934
0.376871797586198 -1.48413216522175
0.367465439629128 -0.785962418663645
0.663925848616013 -0.339846085824323
0.0286288305785821 -5.52130427970067
0.068358792664027 -3.68229871909985
0.063997998288229 -3.51131968211801
1.48139923059714 1.98701623711375
1.52223801814554 2.00667088401091
0.695279691359283 0.0457774249468828
1.90607872443296 2.70260507174669
0.141923887348682 -2.00537739348152
0.605112200342563 -0.31626810455973
0.811696469242833 0.0541551610778709
1.38446956095608 1.97672180349346
0.0316096065168218 -5.05256955736864
0.426406313358041 -0.859606186714129
0.396658969963989 -1.54264378163582
1.0892521197147 0.633943914516375
0.611102638184946 -0.61042872298872
0.646532127722544 -0.471594715917528
0.0552366654454794 -4.25623548050062
0.380383430251159 -1.30332061657036
0.28618243360242 -1.45108014717255
0.736965594166206 0.108075451310247
1.00304045432005 0.620557301224461
0.692457333026698 -0.275759963331541
2.01212355908249 2.94228804410137
0.063997998288229 -3.54648784543252
0.320710116730691 -1.04408801809021
1.87488410282937 2.71833582232009
0.640687305247892 -0.0422136610750696
0.0552366654454794 -4.73520325493564
0.207971905590277 -2.07854149376463
0.253363808404291 -1.99811782280273
0.114071766708795 -3.30854936176335
0.24696603720614 -1.48654380394591
0.0211498348717827 -5.58028407887066
0.83917720566494 0.0897814868793461
0.28618243360242 -1.67599971954474
0.0375527458828525 -5.06241624745395
0.308473444211793 -1.71668278481265
0.0226487389452003 -5.3786234748786
0.0712586831698219 -4.37722017242845
0.473200524836982 -1.12850543791172
0.288676289090978 -1.8025131260129
3.61520668270501 6.41309142073393
0.455552659017558 -1.20317483387578
0.0301199883763354 -5.21038572758231
0.499274036446876 -0.784176320440499
0.77748075390492 -0.0614181519160423
0.0727064454999368 -3.04842891011843
0.36628532092047 -1.28431428755129
1.44553003640893 1.59134209704699
0.952034674696795 0.432389583045647
0.483033395439665 -0.562871514039577
0.232790268441773 -2.32549361205561
0.779255286774269 0.149873048587673
1.40415350651091 1.86123189515188
0.155650870460194 -2.76107162229221
0.084236537168032 -3.4348099306609
0.171952682789295 -2.66989171999416
1.71904939302095 2.16128745477582
0.674453023318478 -0.313072229764533
0.579880794019759 -0.665697223844486
0.0654530614886163 -3.64009428771812
0.0523043574423216 -4.57586987501184
1.59658294034226 2.11504660043336
0.573759023699005 -0.454945225158933
0.101360714959241 -3.63971366903605
1.77659266828692 2.56960381154787
0.781027639627259 0.0372959463559299
1.46550613304698 1.68648448828518
1.81559272228406 2.45891056395791
0.600101097559077 -0.700455989120803
0.64944568315416 -0.386292616965383
0.654288571356979 -0.395705743273629
1.20599425614983 0.998227192307301
0.570688369739038 -0.484649248136999
1.48629618244867 1.82647403944294
2.43149319634339 3.6987338052189
0.57682315591114 -0.627636246552803
1.12806503878829 0.748792084280185
0.700907897616526 -0.172868211306507
0.609108588052859 -0.48124440738285
0.928240374357122 0.514801991665112
1.88604381070291 2.49066942941394
1.18807234815257 1.03200102489608
1.18271911365837 1.21532545594281
0.0211498348717827 -5.90598453146668
0.0256418832571836 -5.38290864453097
1.0226487389452 0.868543786167308
0.0784830099377343 -3.30170338747791
0.147430363655226 -2.16594833797384
0.554200246950469 -0.367484845825734
0.0596239826864185 -4.55407470289538
0.658151210989378 -0.353455553430752
0.740613371181351 0.125845819956984
0.151546472127458 -2.91716934791182
0.856090588601287 0.221072239862504
0.430928872048735 -0.98899235988493
1.44217362921636 1.56925510769539
0.0196493718754913 -6.20670159145055
1.27427739068253 1.40437936314066
1.47921746074331 2.07509086122056
0.925037942318778 0.280546847353641
2.26480878280985 3.36045282006623
0.0181473467102595 -6.32063664406208
0.146055713679008 -3.00165294387052
0.0360692547075217 -5.00984910677992
0.926640046915279 0.468878423422421
0.631875431658021 -0.541438762008519
0.419595781241148 -1.30985553042036
0.362739161721953 -1.59475821417169
0.750597459753973 -0.0301270808973077
0.0552366654454794 -4.51023894988049
0.784565826663436 0.189644299311169
1.71580998018078 2.1355290678678
0.742433806805719 0.177021890537706
1.34067643933216 1.63927191728217
0.0226487389452003 -5.8200415703481
0.283684259747223 -1.39042160394404
0.104195087267555 -3.46629212327618
1.04420964329646 0.629787361972097
0.386217223242343 -1.48773310942688
0.848504094129479 0.65321707057589
0.697158200792512 -0.270580658617576
0.0610834618608518 -4.38811481353174
0.0360692547075217 -4.82577251439394
0.81602499046434 0.0115991846725844
0.0654530614886163 -3.46166386246911
0.245683071322667 -2.09719869180253
0.463300176897174 -1.02597989827472
0.19739297612905 -1.7547507126646
2.17700945291871 3.14146849563739
1.19074153492856 1.3441423594257
0.359184264545327 -1.62871918316442
0.0449474060539746 -4.59994658960871
0.599096784924792 -0.385794908166461
0.439931678429688 -1.20250897802897
0.486296182448666 -0.838245229035491
0.481944157908959 -0.405685133745783
0.794251334783424 -0.104201678022035
0.248247863181971 -2.12847733081643
0.739702291238922 0.233868852554929
0.387381156375979 -1.49464957661428
0.337668943890527 -1.74730234358233
0.699034267429951 -0.394245605699159
0.17465183239025 -2.52703565041399
0.652353366451265 -0.298276735367363
1.03829391982204 0.876204511687689
0.306013605523989 -1.18306889920591
0.0942503257960511 -3.72373547101924
0.282433548753513 -1.46654524364093
0.36392218355199 -1.64901745714112
0.938599455335857 0.432921791052057
0.200044989818648 -1.73732882217663
0.768575200683028 0.0607198860395965
0.473200524836982 -0.660452779991436
0.0226487389452003 -5.65742828225568
0.516398214238085 -0.943518828884571
0.606112335592939 -0.443168970724905
0.0345842365209331 -5.39909235290596
0.104195087267555 -3.50036674994887
0.0508359654164338 -4.76701008484045
0.750597459753973 0.525803587439666
0.0813626417139216 -3.84700604850936
0.033097688176231 -5.21539219313008
0.046421800705436 -4.80033976784998
0.417318440530082 -1.02511297167426
0.76410172410372 0.123611381845218
0.235378062930929 -2.17141063528761
0.0813626417139216 -3.6814943745461
1.79381249218205 2.31612319246865
0.988540884624936 0.471169776019251
0.0654530614886163 -4.30352686431531
0.140543978069986 -2.89768539249207
0.263541593408323 -2.21536234128198
0.549008823425344 -0.420210593605159
0.227600712339209 -2.27018331780917
1.02189948157137 0.562044502911097
0.0741527564390013 -4.14945628159053
0.739702291238922 0.159435739964424
0.348466711856762 -1.61931290190907
0.269866439316219 -1.29892108420229
0.0181473467102595 -6.09560434085293
0.915387772285059 0.441113457366223
2.0140086959519 2.91722422778322
0.737878403460112 -0.076115252610273
0.0770410357638279 -3.58074547060453
0.486296182448666 -0.860201167837324
0.21978120787991 -2.34551131270111
0.559373056511204 -0.339669151248435
0.737878403460112 -0.0955167713282453
0.0928240330047554 -3.78260527529406
0.0181473467102595 -5.72952191635933
0.297370990643384 -1.28980840788708
0.0226487389452003 -5.51130135787624
0.446647105795666 -1.12842111826856
2.86510025941338 4.33402894565276
0.848504094129479 0.172555940486759
1.55004860368 1.85387653301367
1.12108536846985 0.829540973557898
0.115477217419936 -2.928184666055
0.0828003050525128 -3.51754505176781
0.288676289090978 -1.90148674146205
0.0301199883763354 -5.59605477435171
0.528054278707801 -0.882132063239508
0.121085368469849 -3.10936536434606
0.887689783546474 0.320684382764469
0.189407558836391 -1.96632760360754
0.638733757162137 -0.477990823293569
0.447763310911995 -0.621731672530447
0.283684259747223 -1.51550369702411
1.3267897508474 1.46423351930446
0.0226487389452003 -6.00333999790637
0.752405348512974 -0.07232553647222
0.19871959235208 -2.32250030080294
0.0567005874796525 -4.2296722606329
1.37335159647192 1.91900608066366
0.938599455335857 0.592980541594271
0.905672617451847 0.261014598997612
0.0151385968379211 -6.58059165696391
1.93223344372298 2.96532123972029
0.111256751101741 -3.13357365631274
2.3762856935599 3.69269149774501
0.136396313380249 -2.20999904574852
0.474296381358255 -0.817447964409159
0.204013892021593 -2.05352986029353
0.228899852490833 -1.93900742350495
0.797757278284959 0.404090964687817
0.472103835281406 -0.840306725456362
0.773034848873728 -0.0112477448350671
0.471006311424071 -0.459496703657211
0.234084745909408 -1.74981329015918
2.64871784573476 4.27621899752589
0.0985207631742796 -3.2982846397444
0.186735900589758 -2.48721492022735
2.5424931631728 3.74830271944672
0.513202875078278 -0.25426566880435
0.0654530614886163 -4.36498259732285
0.854408145214241 0.357213475560464
0.950460539198685 0.783151779724683
1.91619442315365 2.54053533702046
0.57580250143568 -0.792048963563583
0.29365110450627 -1.27364482517618
0.0181473467102595 -6.09560434085293
0.995427270210176 1.2814277032114
0.033097688176231 -5.10641440091115
0.0434715030701262 -4.63501429993126
0.161105300552302 -2.54054792876412
0.0181473467102595 -6.09560434085293
0.362739161721953 -1.12059037156251
0.925037942318778 0.839234692716306
0.599096784924792 -0.154555840152478
0.458878119669875 -0.974145009142474
0.278674896933478 -1.41571688509424
1.04199408866463 0.740944180726777
0.336464188045243 -1.6699991038953
0.484121811214329 -0.759797603922948
0.130847479459622 -3.25123851857374
1.23860629216086 1.44835995546168
0.165182632632845 -2.32459979632495
0.0405151597387138 -5.06801164079092
0.230197823825248 -2.06941388654853
0.497119151743202 -0.877232591133342
1.21912766538135 1.28206156014507
0.661041419049601 -0.158031928455264
1.08638820802308 0.669821921011627
0.141923887348682 -1.65903108529545
0.146055713679008 -2.5812550954514
0.350855280350864 -1.51591265610267
0.464403576599824 -0.817660379718588
1.70277909767248 2.53910275504964
0.139162747671626 -2.58089930064582
0.85356618718574 0.299728103293771
0.101360714959241 -3.36400607552624
1.31215535614019 1.53627874936188
0.182719113658365 -2.52337234236703
0.0256418832571836 -5.82586366555751
0.193405792455612 -2.07671676985712
0.0405151597387138 -4.48698967861616
0.0286288305785821 -5.66850156454041
0.299845596809089 -1.46764705650999
0.441053089322443 -1.20150707433998
0.257188896922257 -1.51697925201905
0.74152387612851 -0.0153559821749349
1.5174617565206 1.86272127821377
0.146055713679008 -2.81855569986681
0.084236537168032 -3.24954104118607
1.23667022158506 1.18389943611742
2.14502386594813 3.40529927245962
0.178691111858263 -2.75261017095754
0.0166437561198716 -6.20101561956442
0.401275598034359 -1.33834181728227
0.915387772285059 0.390875911421148
0.674453023318478 0.265399846305926
0.0226487389452003 -5.65742828225568
0.0493660773209796 -4.80608273812167
0.0828003050525128 -3.91701155361571
1.13223669000595 1.02346638574633
0.0286288305785821 -5.38774472350162
1.56966336433827 1.98046377997024
0.0360692547075217 -5.11151657981867
0.161105300552302 -2.47132734055937
0.934623991147976 0.424024725410851
1.55575403820555 1.90132350058822
0.252086521874742 -1.90741256368693
0.24696603720614 -2.08017145062814
1.08208165246436 1.04647237357738
1.03086498970499 0.933936935631158
1.39665896996399 1.37384774476843
0.0196493718754913 -5.99757867510396
0.545884978738465 -0.508976068870427
0.046421800705436 -4.71784526851836
1.05596881214523 0.780836846661035
0.633838282356571 -0.0952970124001502
0.867813073625828 0.495330452607417
2.14777382158826 3.1667974247559
1.47155517771979 1.90322540917219
0.0698094665327519 -3.62663351659629
0.0256418832571836 -5.38290864453097
0.302315965633397 -1.84567120149239
0.255914993933623 -1.93135616575639
0.249528551273962 -2.13767644745067
0.409319318820757 -1.3755722004127
0.0596239826864185 -4.17814407572114
1.45666199781954 1.67893982643213
0.21585550466611 -2.25562909808612
0.0360692547075217 -4.91487695837125
0.261003870606423 -1.71370687105453
1.87280798354622 2.34519525158174
0.063997998288229 -4.21339348376003
1.94018657875323 2.54034971218008
0.0581630255581385 -3.77044895995207
2.01212355908249 2.52506337137156
0.662003536484984 -0.33151510791765
0.115477217419936 -3.45398293737632
1.37041151996858 1.3051209747872
1.12806503878829 0.99490646699089
0.0211498348717827 -6.10133020259938
0.447763310911995 -0.911526803345373
0.317050000498898 -1.40448072263487
0.36628532092047 -1.50003944328329
0.0166437561198716 -6.44462700807016
0.0211498348717827 -5.58028407887066
0.259733333280018 -1.78859436351776
2.83853908031393 3.99969734982859
0.0226487389452003 -5.65742828225568
0.294892132574959 -1.75670435627949
2.56581309506368 4.06525369167196
0.506790886564044 -0.94744614898325
1.16992500144231 0.934354085468522
0.729642253360347 0.222957056993739
1.56607009961427 1.96591576994292
1.37100001479252 1.29138645998147
0.0241460873317025 -5.2018434293569
0.0552366654454794 -4.1991547823972
0.585976697628223 -0.523088269764476
0.643612676390589 -0.396714544800165
0.671589585314182 -0.4138573718103
2.79117662962016 4.43387766501197
3.11740747927205 4.59337222142051
0.217165259672898 -2.16623683082413
0.972343657097135 0.308315122628904
0.861126178498585 0.181642678459637
0.0698094665327519 -4.01267367878794
0.132236690005953 -3.05098378998489
0.17465183239025 -2.73443304164365
0.607111777988912 -0.271610377358712
0.0625414660687129 -4.2980791400149
0.766787474257384 -0.040918598891314
0.0301199883763354 -5.32784755895718
0.0654530614886163 -4.36498259732285
0.309701792554103 -1.41699079187029
0.459984905332819 -1.21369162284786
0.173302888822231 -2.68210274769841
1.71163430420958 2.3787291083025
0.712098865489042 -0.0497540219526089
1.16924847386092 1.09238245494476
0.866978904744023 0.261994569193125
0.679212826517207 -0.18456570197079
0.520647687239443 -0.685231153023482
0.386217223242343 -0.664005519429904
0.091396328740898 -3.46187633075072
0.0226487389452003 -6.00333999790637
0.912965110018203 0.430195576262765
0.669677464370405 -0.167492446444785
0.561436998266494 -0.394482170216265
0.0211498348717827 -5.73396255808751
0.369822784991674 -1.30955675950314
0.190741534928556 -2.17945377788272
1.07125868316982 0.950626843719307
0.739702291238922 0.0370829559750054
1.35562058622225 1.45690436908357
0.0523043574423216 -4.57586987501184
2.7902969374948 4.37469669277497
0.705581355026588 -0.271075064592888
0.862800810190839 0.325632294399664
0.393186778057184 -1.22917865346671
0.0256418832571836 -5.82586366555751
0.169248473860917 -2.3848881336245
1.50839655733734 1.6057369701129
0.0596239826864185 -4.23438320437547
1.26036874180863 1.35277247832491
0.601104711541039 -0.614054537318829
0.264808782809853 -1.89559711830356
0.55316345564398 -0.77873199933967
0.799507060234919 0.124236665717844
1.16518263263285 1.06420858927285
0.663925848616013 -0.0602766406170021
0.0654530614886163 -4.18795201115156
1.00985813850568 0.685310730940617
0.490635118173003 -0.874719831899267
0.684903938595063 -0.40738919838945
1.11968537317232 0.877343077911957
0.659115257160158 -0.369420434759594
0.895891596659261 0.604251973133675
0.0390347131840831 -4.66662289557342
1.06399799828823 1.06566497569766
1.5650418065979 2.09555752596994
0.481944157908959 -0.95391591591331
0.812563213060365 0.437760984375271
0.341277186807375 -1.37357213187388
0.784565826663436 0.334411114870073
0.068358792664027 -3.89246141428653
3.48167171998144 5.65950255205701
0.535423039919841 -0.390227826377854
1.54118649245501 1.95959339902988
1.01363186558777 0.83700179391988
2.05487045271578 3.0911691150771
0.579880794019759 -0.665697223844486
1.54744774658316 2.01038992675995
0.645559633556371 -0.178007716763686
0.78721378404349 0.33761553358389
0.417318440530082 -1.23857860725255
1.05596881214523 1.18897131914413
0.161105300552302 -2.94743065391103
0.135011104401158 -3.03077538690989
0.490635118173003 -0.447481767351198
0.559373056511204 -0.414853241565756
0.28618243360242 -1.95433934059061
0.166539186602931 -2.82322261718016
0.0698094665327519 -4.0627116148196
0.046421800705436 -4.71784526851836
0.0419940886646273 -4.83528321594255
0.148803705063919 -2.75990645042234
0.0166437561198716 -6.44462700807016
0.143302478032549 -3.17763506802514
0.0712586831698219 -3.99071575842119
0.139162747671626 -3.05081066045365
0.0434715030701262 -4.79497641693161
0.0151385968379211 -6.58059165696391
0.8926164646264 0.327692767787761
1.35621514425287 1.2533361705618
3.10525654289426 4.82242604626909
0.105610187960599 -3.52034511452705
0.178691111858263 -2.69228717722128
1.14467975263919 1.15430569477843
0.867813073625828 0.773606494757408
0.923434056616188 0.64012853469209
1.30169876988457 1.27507708980577
0.530163482359641 -0.956374134375454
0.737878403460112 0.00202821626163519
1.34846671185676 1.30442950533571
0.989307663830278 0.786789096010332
0.267339827390422 -2.04356454262945
0.404728399939875 -1.19519373615461
0.508931384050008 -0.689073494943835
1.27804750181992 1.39799806972746
0.0301199883763354 -5.32784755895718
0.166539186602931 -2.60361449340043
0.19871959235208 -2.43333356568824
1.59859436630892 1.9747312652877
0.736052206961978 0.00304205793727907
0.24696603720614 -2.13265019610821
0.181377695578564 -2.62056254668024
0.458878119669875 -0.624979543009828
1.72550647879114 2.53948287058104
0.0286288305785821 -5.66850156454041
0.426406313358041 -1.16648209511328
0.207971905590277 -2.09146862526813
0.712098865489042 -0.157773754632228
1.50732630874161 2.05440704298876
0.200044989818648 -1.77854729167639
0.382719779006116 -1.37742056065586
0.0256418832571836 -5.38290864453097
0.466607847526554 -0.987054401516413
0.297370990643384 -1.44706546142207
1.24439896350234 0.966697543631676
0.326789750847397 -1.47896254471779
0.0999414378739068 -3.37748736291739
0.834917695511724 0.222178903938455
0.331635078796969 -1.5848901874759
0.90323357200043 0.289003830374728
1.44832108978648 1.98596510348084
0.0419940886646273 -4.83528321594255
0.425273455003099 -1.40509344221762
0.852723737502888 0.543531859959532
0.154284034696288 -2.87685480792366
0.799507060234919 0.213657923650552
0.226300401263451 -2.43060193519004
1.7779245917921 2.25624703004352
0.0537712564409807 -4.40718460432531
1.04347150307013 0.863027010511784
0.433184845989103 -1.04886770822823
0.091396328740898 -3.21557131719126
1.32860865637207 1.65913001315657
1.35918426454533 1.36600354478792
0.0166437561198716 -6.44462700807016
0.0434715030701262 -4.63501429993126
0.772144021404307 0.229204233575793
0.583947590344521 -0.377447698701548
1.03235383920853 0.755778339038293
0.889333880637099 0.0601604782143729
0.352048083263698 -1.47109565532492
1.4971191517432 1.93304924986988
1.33405165396985 1.6676454578959
0.240539768046707 -2.3731516369892
0.404728399939875 -0.934242897397805
0.0181473467102595 -5.72952191635933
0.400122825267561 -1.45194597474662
1.46990795199463 1.65574796380752
1.53752150580384 1.82662627255102
0.185398213854246 -2.79792379221225
0.132236690005953 -3.26861827838122
2.05998899092135 3.01697314791152
1.48846728149029 1.65498273228284
0.344876427861443 -1.76377583122059
0.157016412484424 -2.75313011181297
0.539616923806032 -0.646529903688732
1.08782087451707 0.931411277646722
0.386217223242343 -1.3807184373728
0.2314946284437 -2.07805286558676
0.328002609297047 -1.4768810853597
0.827218741356885 0.59022599429853
0.518524515346473 -1.00250266343941
0.178691111858263 -2.39122226543133
0.474296381358255 -0.67443182224535
0.869479965828466 0.409269706430192
0.268603686464584 -1.6190315107296
0.0523043574423216 -4.50497510118772
0.0419940886646273 -4.92499571338421
0.046421800705436 -4.30267033598266
2.50946601256859 4.18986937810993
0.095675209902879 -3.52014229589242
0.17465183239025 -2.50957991751861
0.135011104401158 -2.91135451255816
0.618060188897387 -0.0898002087064265
0.091396328740898 -3.6788370405813
0.588002955041207 -0.599530150440427
1.05450414700329 0.921243830773901
1.10419508726755 0.801667798894407
1.26797189532644 1.61412687682236
0.756915183510451 -0.101240561019063
0.0712586831698219 -3.9430738502019
0.372176284764646 -1.2840051057657
0.235378062930929 -1.72620038199007
1.33887269451596 1.4671240957011
0.0784830099377343 -3.63859242933921
0.167894466214942 -2.37499272862817
3.06035390683095 4.86407581600455
1.5665839714063 2.05185640046306
1.06908431193548 0.610508080587999
0.158380663215767 -3.06402807732616
0.0928240330047554 -3.70109070050757
0.336464188045243 -1.1538727111809
1.2046743154897 1.25545937120316
0.592046952197557 -0.590422966211377
1.06763290835141 0.825534006694033
1.03977512635963 0.82705660664545
0.139162747671626 -2.86176562191169
0.683009394605286 -0.24615969033873
0.693398732760518 -0.112428344129324
0.444412101412357 -1.02731238195758
0.479763212609432 -0.937535477256455
0.341277186807375 -1.69996773872791
0.0928240330047554 -3.44737658398567
0.799507060234919 0.0931539979877946
0.0434715030701262 -4.63501429993126
0.581915625162292 -0.39338416284626
0.875298968408328 0.410840743489035
0.447763310911995 -1.10112679318763
0.966903917129007 0.927401564505348
0.704647873893478 -0.270596166819186
0.0166437561198716 -6.44462700807016
1.13570387514239 1.41319650956603
1.29922734308594 1.25587932998915
0.0181473467102595 -6.32063664406208
0.0567005874796525 -4.17361295811731
0.655255201236282 -0.440793800591753
0.188072348152572 -2.60533459391308
0.17465183239025 -2.54470517647245
1.81818439071914 2.44098887152273
0.0727064454999368 -3.78987740843096
0.759614333111406 -0.153063032225258
0.0196493718754913 -5.99757867510396
0.180035029087154 -2.87316482264091
1.05230435744232 1.0337508906726
0.0301199883763354 -5.59605477435171
0.871144934323576 0.580707320246736
0.0181473467102595 -5.90098251671287
0.357997349594884 -1.31054493139243
2.20731299028269 3.46534260740964
0.760512928619055 0.343144440037815
0.505719445712058 -0.797353943446262
1.05889368905357 0.740693195544113
0.105610187960599 -3.48580098558237
1.07487536854571 0.76941826877279
0.907296359931511 0.201981211106411
0.0286288305785821 -5.52130427970067
0.107023901979542 -2.66439005509454
1.81688913846316 2.4852335149227
0.448878653094249 -0.491221080658152
0.726886388069838 -0.0289198746432924
0.192074278710068 -2.04314060046695
1.03829391982204 0.877863491075274
0.374525951474403 -1.36480462248932
0.0581630255581385 -4.2036485184064
0.0581630255581385 -4.5158161496901
2.03829391982204 3.03963598582565
0.24696603720614 -2.02953483312705
0.341277186807375 -1.70990095925795
1.43092887204874 1.5085846446653
0.670633841628424 -0.266971784594054
2.47621212958365 3.70932731125275
0.647503966789869 -0.369918755655667
0.0360692547075217 -5.11151657981867
0.261003870606423 -2.01244024767705
0.396658969963989 -1.31333378957761
0.0151385968379211 -6.58059165696391
1.84300004180958 2.70983867140126
0.0449474060539746 -4.75585202527856
0.0885366746016572 -3.45756228074605
0.554200246950469 -0.712168558139236
0.397814512709698 -1.36589765174421
0.0741527564390013 -4.09637380753933
0.40357838390378 -1.34330778993621
0.324360970743648 -1.29197887378419
0.670633841628424 -0.33836823009099
0.0151385968379211 -6.58059165696391
0.0669066586301148 -4.05777886101247
0.802127760394055 -0.000438778067097038
0.369822784991674 -1.06684302074883
0.573759023699005 -0.475980051412627
0.178691111858263 -2.67272728893252
0.2314946284437 -1.84128819278827
0.589015017545629 -0.613464353274072
0.146055713679008 -2.37752911590166
0.0316096065168218 -5.39313722631174
0.382719779006116 -0.91422265840952
0.0181473467102595 -6.32063664406208
0.0610834618608518 -4.38811481353174
0.350855280350864 -1.07619148739618
0.063997998288229 -4.27105179462994
0.033097688176231 -4.6588078034506
0.228899852490833 -2.23635821907218
0.970014851037162 0.604026792130341
0.630893003944954 -0.577135178438975
0.875298968408328 0.225217516578807
0.0316096065168218 -5.15740629519378
0.194736078433582 -2.08501785302814
2.37804329179664 3.75829341633557
0.0166437561198716 -6.44462700807016
0.0698094665327519 -3.87219967535917
1.43656220619142 1.99407569509672
0.816889138463155 0.0584022486495202
0.224998917150929 -2.29479511906761
3.59922236224488 5.58424918410936
0.210604561504934 -2.17585495400517
0.955962515513679 0.706705265034666
0.0316096065168218 -5.15740629519378
0.42866936486661 -0.908467925814675
0.362739161721953 -0.987771270215373
0.0196493718754913 -5.8149664396486
0.530163482359641 -0.411412377372078
0.702779097672476 -0.166880738534255
0.937805238392656 0.469505281400764
0.0316096065168218 -5.15740629519378
0.0567005874796525 -4.28799825322351
0.278674896933478 -1.98660852959022
0.063997998288229 -3.95531119644432
0.338872694515964 -1.17798771853364
0.147430363655226 -3.04141300012896
1.78147038784031 2.52411242363917
0.606112335592939 -0.38630942025851
0.389706209322222 -1.26215917707446
0.166539186602931 -2.04294854268068
0.126671803488429 -2.94452053301503
1.0241460873317 0.654766353236504
0.53121692894963 -0.49029976174672
0.507861532283599 -0.612903901972408
0.541709302767272 -1.02570177072506
0.701843801016775 0.0313596090920386
0.182719113658365 -2.32713774588461
0.0345842365209331 -4.41336932543449
0.647503966789869 -0.141019906932592
0.573759023699005 -0.231023950479715
1.72596659521695 2.15445875009075
0.244398963502342 -1.86100069546355
0.378043291796642 -1.53442753087603
0.376871797586198 -1.24871978169995
0.463300176897174 -1.08292958969072
2.32436097074365 3.53719928942506
0.27112808788013 -1.62288689825996
1.1467432023939 1.12786724308202
0.582931965493785 -0.51001923897481
0.866144253265209 0.129904930117582
0.0166437561198716 -6.20101561956442
0.706514232550777 -0.185883077431721
0.931435713516929 0.381708730223256
0.585976697628223 -0.558548054907872
0.494961043575793 -1.05686921719867
0.900790396072101 0.655088868630243
0.560405396477177 -0.820075615847057
0.338872694515964 -1.04630661314682
0.0755976188941593 -3.71216855813924
0.177345941559513 -2.84522652680376
1.01964937187549 0.529879687838466
0.272388634086047 -1.9920256410474
0.929039872876274 0.267932524313727
0.999238884160195 0.635359881231205
0.774814855319014 0.0652380442468752
0.309701792554103 -1.61741827368938
0.344876427861443 -1.62574058168886
0.0196493718754913 -5.99757867510396
1.22239242133645 1.14803670931795
1.75150168732409 2.42856668440991
0.677310789272833 -0.284189041375615
0.249528551273962 -1.92605180774915
0.483033395439665 -0.622602334971157
0.0449474060539746 -4.75585202527856
1.45221951535344 1.51582962194852
2.44105308932244 3.89581905020608
0.723203692921722 -0.284652898050038
0.90972855220336 0.681732625836022
2.11336852758159 2.87113351289211
0.372176284764646 -0.942100937558499
0.541709302767272 -0.770514750819713
0.095675209902879 -3.55552885184199
1.01212355908249 0.70311376087239
1.22564980596905 1.31141286158866
0.0316096065168218 -5.15740629519378
0.687741097898592 0.0126955314168698
0.0523043574423216 -4.43740156264252
0.970791537484394 0.524795326202685
0.135011104401158 -3.08145633903364
0.679212826517207 -0.255537011658408
0.674453023318478 -0.447878465286031
0.0755976188941593 -3.83723424646853
1.26100387060642 0.993028079428308
0.0799235442969494 -2.85463428225569
1.81818439071914 2.78085344852185
0.621031755428678 -0.352659157931588
0.167894466214942 -2.57833440631878
0.0999414378739068 -3.40950503774055
0.858610580579802 0.107065680259995
0.629909906775131 -0.293150000390536
0.0741527564390013 -3.50588758717117
2.05010120856791 3.06971070767495
1.43712433167716 1.7238328861514
0.834064282271288 0.527714334966059
0.894254960022155 0.510517190664468
0.739702291238922 0.189136950716057
0.993899800463582 0.79220009431859
0.114071766708795 -3.08525650943794
1.38213604643053 1.74679149194316
1.98470086361712 2.96848732393381
0.196065138906103 -2.49566430852943
2.31368671711709 3.50190397254609
0.0405151597387138 -4.70806739084319
0.887689783546474 0.424221145699477
0.211919090106939 -2.14396267941752
2.66320528169474 3.86023800755751
0.623009404869121 -0.432969049316005
2.1336245641302 2.94945065920053
1.54588497873847 1.94246532764891
0.533321517274553 -0.841835341216567
0.642638211618053 -0.598466462813642
0.206653773894297 -2.10904642485658
0.0196493718754913 -5.65289328428684
1.10490281111834 1.07526285085929
0.765892779629708 0.408456304008203
0.618060188897387 -0.490934234493124
0.204013892021593 -2.52855550606482
0.654288571356979 -0.240065827988959
0.0286288305785821 -5.66850156454041
0.0478946901043115 -4.76124593450663
0.0727064454999368 -3.96913736977636
0.401275598034359 -0.41856650141286
0.0999414378739068 -3.5812070099444
1.00910220710725 1.09423828276386
0.091396328740898 -3.33347387303638
0.084236537168032 -3.50225931047271
2.14295795384204 2.81114040821988
0.306013605523989 -1.84790820281133
0.0256418832571836 -5.82586366555751
0.0226487389452003 -5.8200415703481
0.335258425299846 -1.23932202598068
0.374525951474403 -1.03638430203852
2.27553518940291 3.58905294272811
0.563497991532559 -0.430794714021621
0.155650870460194 -2.93656321537823
0.0419940886646273 -4.92499571338421
1.33706669172528 1.54131790294575
0.360370203815469 -1.27004766551976
0.739702291238922 -0.314222648595006
0.0625414660687129 -4.2980791400149
1.23925107207813 1.35035998373928
0.063997998288229 -4.39377892697141
0.178691111858263 -2.85911638643687
0.154284034696288 -2.96927579943657
0.0727064454999368 -3.52147035381327
1.56401278013423 2.15143325879473
0.8819206440185 0.569730493627371
0.0166437561198716 -6.20101561956442
0.241827313907168 -2.21883676306453
0.232790268441773 -2.01111818433451
0.173302888822231 -2.41509106698265
0.173302888822231 -2.7833463299058
0.346074182219065 -1.53262714794113
0.213232422050972 -1.12916962737325
2.97582983287538 4.53426919029872
2.39723685702995 3.8066959010359
0.960661852049499 0.622808004933898
2.56529894857182 3.69947210256882
0.0581630255581385 -4.04435314140779
1.54379865149 1.73173787953079
0.76410172410372 0.33160570795659
0.807354922057604 -0.0172412825684232
0.82807621243169 0.108747742806541
0.237961223944931 -2.23247885571332
0.955177802390775 0.783835175455535
1.05377125644098 1.1711308196787
1.85061545853514 2.68932028808794
0.0166437561198716 -6.20101561956442
0.0360692547075217 -5.00984910677992
0.514268774676738 -0.815430163260559
1.82636076033791 2.32313348494804
1.34547542934021 1.33882758787166
0.571712647411377 -0.422018032068328
0.033097688176231 -5.10641440091115
0.107023901979542 -3.16778124826358
0.660078659560492 -0.357971291999331
3.7785900927069 6.1171664534834
1.45055005128184 1.7318438388947
1.23796122394493 1.16402848628789
0.654288571356979 -0.329122873141172
2.9129651100182 4.28114207915447
2.24279221977809 3.18750288638447
0.953607094515549 0.532952825010893
0.177345941559513 -2.47969288598063
1.85314502383699 2.24107117292525
0.0256418832571836 -5.26106492438572
0.833210363903127 0.0042602918605842
0.0784830099377343 -3.42718385038512
0.0181473467102595 -6.32063664406208
0.033097688176231 -5.00509353300911
2.87529896840833 4.38102772252581
2.24856814180264 3.39944482166091
0.163824801905894 -2.30007214075014
0.536472654401125 -0.735773156480983
1.41103715396028 1.48507221023729
1.6924573330267 2.04902904929768
0.416178420683413 -1.33647788830475
0.159743625094077 -2.8871849480137
1.06108346186085 0.692950476447643
2.77147553963736 4.57828033785652
1.41103715396028 1.64559712832084
0.102778597177436 -3.51511781948662
0.189407558836391 -2.56222359229774
0.472103835281406 -1.26179304945602
0.0301199883763354 -5.32784755895718
0.486296182448666 -0.916598942418588
0.867813073625828 0.66826243902378
0.0610834618608518 -4.26584875855297
0.466607847526554 -0.859956145892606
0.252086521874742 -1.61836527678271
0.0405151597387138 -4.96926321437312
0.344876427861443 -1.40796903918442
0.342477931812926 -1.37173700970236
0.937010583984854 0.839064919661176
0.236670221585056 -2.31075620109753
0.177345941559513 -2.46279738838945
1.3762856935599 1.42581248113171
0.765892779629708 -0.154341209815679
0.0271361299375142 -5.59015924925819
0.139162747671626 -3.02578029542454
0.046421800705436 -4.88783899149894
0.0196493718754913 -6.20670159145055
0.0271361299375142 -5.45037731915607
0.0419940886646273 -4.92499571338421
0.136396313380249 -3.15008382556111
0.157016412484424 -2.90460002761396
0.0405151597387138 -4.78998854826268
0.033097688176231 -5.10641440091115
0.0256418832571836 -5.82586366555751
0.0166437561198716 -6.20101561956442
0.0478946901043115 -4.68089656275959
0.367465439629128 -1.02543023908401
0.232790268441773 -1.95098027056817
0.449993133675657 -0.606481652429169
0.0784830099377343 -4.02832156668528
0.454442466549622 -1.19707894326821
0.157016412484424 -2.65391443945658
0.400122825267561 -1.3709096797387
0.0899672102080982 -3.28619428613312
0.19739297612905 -2.50680978420919
0.588002955041207 -0.23798149467943
1.12178485698823 1.29739518236196
0.135011104401158 -2.75920997468926
0.965345930972315 0.493093168211559
0.57580250143568 -0.776307870678747
0.773034848873728 0.0251381927796469
0.0999414378739068 -3.5812070099444
2.07270644549994 3.06869746480482
0.102778597177436 -3.44707860608837
0.640687305247892 -0.0204177298395047
0.588002955041207 -0.694951213960088
0.0654530614886163 -4.36498259732285
0.409319318820757 -0.818513187928996
1.37041151996858 1.88347594372591
0.268603686464584 -1.78761202272932
0.128065038788295 -3.33522444135237
0.395502500931411 -1.3299669760666
1.32071011673069 1.41484464623598
0.34966149042682 -1.24087078047527
0.877785659700606 0.773651615050173
0.0885366746016572 -3.36048615666865
0.0151385968379211 -6.58059165696391
0.0928240330047554 -3.66199792216232
1.43824792600256 1.57999098904507
0.668720452699565 0.00968495583537924
2.85440814521424 4.7679156799193
0.519586491869132 -0.471873284618512
0.822923724666087 0.0558922904385013
0.525941986908956 -0.432771641395907
0.35323990079607 -1.30211941293204
0.221087405380535 -2.26517652105915
0.375699351328343 -1.52916760741625
1.90851296861153 2.3191018270888
0.291165841116675 -1.76521723785132
0.0698094665327519 -3.48344450730734
0.55316345564398 -0.794499709056223
1.122484006525 0.71290401228504
0.376871797586198 -1.36948063939269
0.706514232550777 -0.134809973733278
0.284933887405161 -1.41229534876674
0.262273289993989 -2.1503477608114
0.515333887342975 -0.831220352218727
0.76499752980831 -0.120162395767217
1.43656220619142 2.05620144412473
0.0316096065168218 -4.41035907742835
0.0799235442969494 -4.05625419497647
1.58191562516229 2.31917170601546
0.0360692547075217 -5.00984910677992
0.545884978738465 -0.811803525266308
0.321928094887362 -1.780003539877
1.33223960218352 1.67630704172301
0.155650870460194 -2.93656321537823
1.32618293904418 1.69254235263751
0.507861532283599 -0.660269912169633
1.40185163918431 1.55249357918817
0.140543978069986 -2.92057219009769
0.856090588601287 0.0754191872859426
0.684903938595063 -0.142344209919594
0.0537712564409807 -4.40718460432531
1.86739604947467 2.21935164227424
0.603109847431416 -0.472200950247566
0.306013605523989 -1.87001282922174
2.0946066787782 3.26400654835559
0.0770410357638279 -4.10199234368385
0.572736198387897 -0.319553295628742
0.084236537168032 -4.09091398353009
2.30601360552399 3.84273439010599
1.17734594155951 0.917815729734829
1.63236639475307 2.22048031546402
0.0419940886646273 -4.92499571338421
0.702779097672476 -0.329649874707801
0.696219251822897 -0.244643329758442
0.477578965347557 -0.692401434875228
1.118984865734 0.757513213107434
0.157016412484424 -2.9275976627837
0.393186778057184 -1.55651643116673
0.526998519391831 -0.743347700162857
1.91134773872674 2.41488201352663
0.0271361299375142 -5.59015924925819
0.354430734574692 -1.52755444551288
0.0241460873317025 -5.7391034176936
2.19140806071583 3.12342625172666
0.033097688176231 -4.37976048222495
0.930637541966341 0.424124136582134
0.085671340907268 -3.59349191542406
0.0151385968379211 -6.58059165696391
0.139162747671626 -3.26841696093182
0.0316096065168218 -5.2704624140617
0.0828003050525128 -3.91701155361571
0.0301199883763354 -5.32784755895718
0.0419940886646273 -3.90598453146668
0.0226487389452003 -5.8200415703481
1.58749665742559 1.59305138872634
0.0226487389452003 -5.8200415703481
0.534372661248842 -0.666921379189322
0.476485600353286 -0.9104873258089
0.952821098832316 0.691222741228485
1.01438542791406 0.636948084135005
0.0226487389452003 -6.00333999790637
0.0669066586301148 -4.00790880059821
1.95674680204612 2.62125952161332
0.291165841116675 -1.94124593397371
0.114071766708795 -3.03444421044552
0.167894466214942 -2.34372375316416
0.933827582051909 0.54258225515658
0.0375527458828525 -5.16799788757377
0.218473826693124 -2.28985948640441
0.0813626417139216 -3.93747392226803
0.125277221416675 -3.24050621804723
0.0478946901043115 -4.60478706671487
1.35562058622225 1.72734752066007
0.416178420683413 -1.24697949336189
0.0345842365209331 -5.2759311763111
0.0271361299375142 -5.74495195692894
0.101360714959241 -3.1870882226974
1.53174336392752 1.69011807517426
0.276163677777429 -1.7589380051523
1.16992500144231 0.969010361873608
0.184059285645949 -2.82710617429182
0.755112940876466 0.164774127384904
0.0493660773209796 -4.80608273812167
0.0196493718754913 -6.20670159145055
0.28618243360242 -1.85180086813822
0.0360692547075217 -4.91487695837125
0.54379865149 -0.764878596274303
0.299845596809089 -1.19929130987115
1.44943600100185 1.65116633537171
2.21356056831439 3.31412189616263
0.0770410357638279 -4.00097095543347
0.471006311424071 -0.813892530570621
2.64531640755211 3.82881771309055
0.095675209902879 -3.04747199542623
0.454442466549622 -1.10900829550594
0.0770410357638279 -4.10199234368385
1.33344788955807 1.38460374029694
0.189407558836391 -2.6360628318975
0.847658682420031 0.576221843936221
0.739702291238922 -0.28423013657848
1.93462399114798 2.85091975741975
0.453331419100879 -0.781886705308069
2.1776823517373 2.90199551670858
1.22174006091797 1.15740046355429
0.56555604472164 -0.720758230861579
0.0741527564390013 -4.04517533345452
0.809093109064117 0.442290720958411
1.06399799828823 0.690395441307786
0.159743625094077 -2.65837148868932
0.774814855319014 -0.121013231511269
1.99045706904913 2.91212996500567
0.350855280350864 -1.39079659531941
0.104195087267555 -3.53526568442689
0.0698094665327519 -3.66476705046377
0.0256418832571836 -5.38290864453097
0.0166437561198716 -6.20101561956442
0.569663364338274 -0.114472789600456
0.278674896933478 -1.81598456511667
0.491717816190714 -0.586537417790515
0.792495162879546 0.0195875453152259
0.155650870460194 -2.76107162229221
0.545884978738465 -0.683929407948648
1.39896913065119 1.47536597673645
2.68561375166763 3.95756490007618
0.0375527458828525 -4.87194084322066
0.829789627170962 0.425704213467257
0.980850594342525 0.526767643303377
0.27112808788013 -1.91293915412976
0.211919090106939 -2.45872792372325
0.430928872048735 -1.2465180585352
1.40989215783598 1.60542435498625
0.71673626916341 -0.0968893049307721
0.119685373172322 -3.3495025348886
1.85482894003738 2.76248536047447
0.0181473467102595 -5.90098251671287
0.0899672102080982 -3.90822663211268
0.409319318820757 -1.19731476746303
1.07704103576383 1.00955884661731
1.595072528366 1.87082685758345
0.119685373172322 -3.41299270076135
1.55471836332913 2.07253797131754
1.1336245641302 1.46608443446364
1.20203080574249 1.11370867969888
1.10984718084707 0.680988073675104
0.908918276955501 0.360476602655364
1.01287790944785 0.73180271403826
0.976216666244341 0.470316309960563
0.847658682420031 0.137807945326833
0.634818707158754 -0.485566964487789
1.88150767849661 2.84382155017254
0.0478946901043115 -3.28850062810136
0.763205361825187 0.0525244099210249
2.71163430420958 4.13450283661571
0.0727064454999368 -4.11990217868112
1.33525842529985 1.37868121372831
1.21126197552446 1.47729444693565
0.424139706386096 -1.22449591173975
1.34607418221906 1.91340116535401
1.12108536846985 0.827825452608118
0.310929095938105 -1.60568668544403
0.304782111602956 -1.52728112841329
0.36392218355199 -1.22203464008582
0.0537712564409807 -4.47332494057909
1.30724404913025 1.53505044821306
1.60110471154104 1.97034050333466
1.01287790944785 0.757262242001414
0.276163677777429 -1.66899205469956
0.184059285645949 -2.5170022476826
1.04715843336933 0.735575511380189
0.821202131334238 0.243967507154761
0.355620586222251 -0.983570716571769
0.0256418832571836 -5.51599997699134
2.24118368461213 3.20781120531801
0.341277186807375 -1.41359620365242
0.770360714575403 0.206710866846619
0.169248473860917 -2.80707211755258
1.00758915501168 0.547297649147385
0.190741534928556 -2.50300609890544
0.0226487389452003 -5.8200415703481
0.748787302627051 0.127016191663397
0.0813626417139216 -3.60535415229956
0.241827313907168 -2.12281789458889
1.02114983487178 0.609805871411728
1.64847515164034 2.21367732464066
0.0523043574423216 -4.72905303140891
1.01589137276989 0.844552207661086
1.44441210141236 1.64439527011463
0.169248473860917 -2.58973353279209
2.69057268868175 4.24150995287571
0.978535490811403 0.497749794317886
0.0770410357638279 -3.73447582048518
0.604111371276489 -0.319988543437483
0.456661997819536 -1.09424846791391
0.186735900589758 -2.19444696244471
0.424139706386096 -1.16863355061703
1.03309768817623 0.693940231439097
0.505719445712058 -0.523289193376298
0.122484006524995 -2.06349060058912
2.31031557475476 3.73374108068996
0.0241460873317025 -5.7391034176936
0.81082920438901 0.207824423764946
0.498196996426051 -0.849033794905373
1.69527969135928 2.30264172808476
0.102778597177436 -3.14803105965327
0.77748075390492 0.289613990102951
1.69574954807762 2.34419394626244
0.194736078433582 -1.94939675761162
0.0434715030701262 -5.07406181795004
0.0434715030701262 -4.63501429993126
0.0166437561198716 -6.20101561956442
0.130847479459622 -2.93937102223398
0.171952682789295 -2.70920193197974
0.0271361299375142 -5.59015924925819
0.157016412484424 -2.1426067329011
1.42923457350886 1.73833940804237
0.235378062930929 -2.24172178456889
0.0871047191085255 -3.34298162816669
0.0828003050525128 -3.78515078521303
0.068358792664027 -4.13854652310866
1.1611053005523 0.890093664019647
0.82807621243169 0.289130091492431
0.430928872048735 -1.08268110709708
0.925037942318778 0.419158387541836
0.0211498348717827 -6.10133020259938
0.140543978069986 -3.06608577558409
1.15223134991905 0.921773249255418
0.359184264545327 -1.35491812477544
0.0286288305785821 -5.04830926106572
1.02564188325718 0.679576077403892
0.272388634086047 -1.9920256410474
1.22630040126345 1.21254054082308
1.16721698555403 1.01495332352712
1.50035027300621 2.10441334537257
2.06618004313206 2.74726784720579
0.413895674889293 -0.93205814375619
0.118284017995709 -3.05332974446492
0.10984718084707 -3.44317552531621
1.03977512635963 1.17350025236013
0.0301199883763354 -5.10177159622096
1.25272530649483 1.42225753722528
1.48792481295941 1.77139151632161
1.4224374111551 1.54122072659295
0.0271361299375142 -5.45037731915607
0.560405396477177 -0.489776136802788
0.684903938595063 -0.0199027714438445
0.0211498348717827 -5.73396255808751
1.59456870610109 2.25508406421294
0.0610834618608518 -4.26584875855297
0.417318440530082 -1.19607343837962
1.19207427871007 1.3918683108097
0.046421800705436 -4.36408880598134
1.38388653607811 1.47120571256018
1.12108536846985 1.08355575636175
0.501425707301924 -0.979581980635514
0.0196493718754913 -6.20670159145055
0.617068305021335 -0.597386539306831
0.298608824302237 -1.48689959181724
0.385052350316005 -1.55054928840095
0.602107627842039 -0.323652231840644
0.695279691359283 0.156532059756195
1.0083458794145 0.435690389502415
0.223696257883293 -2.19839489258482
1.09425032579605 0.794647892884659
0.193405792455612 -2.32888063815699
1.32010074183636 1.3203980614267
1.9354199608459 2.43553354912295
0.0226487389452003 -6.00333999790637
0.0434715030701262 -4.97491234387123
1.12736858932225 0.552293596661257
0.990840000714524 0.52412946522243
0.807354922057604 0.287393031767556
1.22239242133645 1.17662383353623
0.0151385968379211 -6.58059165696391
0.0345842365209331 -4.5494387772805
0.925037942318778 0.496784366608381
0.101360714959241 -3.71773954946647
0.359184264545327 -1.49388899578256
2.06654339662621 2.96904956155285
0.0523043574423216 -4.57586987501184
0.0256418832571836 -5.51599997699134
0.033097688176231 -5.00509353300911
0.949672826899078 0.829207258271056
0.0316096065168218 -5.15740629519378
1.40817295798103 1.56219361817148
1.10843623203936 0.880048925044916
0.680162905603824 0.268957155297979
0.407025685522249 -1.0854099522659
0.0226487389452003 -6.00333999790637
0.704647873893478 -0.0685727125984587
0.0181473467102595 -6.09560434085293
1.11828401799571 1.01689949298429
0.905672617451847 0.748325320208286
0.698096539063568 -0.144395999037087
0.084236537168032 -3.85219535461269
0.178691111858263 -2.11561274756034
0.347270943001826 -1.45348993102341
0.0226487389452003 -5.8200415703481
0.0181473467102595 -6.09560434085293
[truncated: 106,386 more chars]
