# Supplementary material for: Simulating multiple faceted variability in single cell RNA sequencing
Source: Nat Commun. 2019 Jun 13;10:2611. doi: 10.1038/s41467-019-10500-w (PMC6565723; doi:10.1038/s41467-019-10500-w)
Supplement: Supplementary file 4 — Source Data [file 41467_2019_10500_MOESM4_ESM.zip › Source_Data_forFigures/SuppFigure6a/splatter/UMI10xt4k.txt]

log2(mean(counts+1)) log2(variance(counts+1))
0.0896969427532129 -2.98231317396404
0.286122390822854 -1.24743898660689
0.268395291102339 -1.3136735074234
0.0559159892536731 -2.98586118112718
0.0701532269104457 -3.30413930370448
0.0740832076595945 -3.30016454224536
0.0447446222768361 -3.25120441309209
0.122704973019112 -2.03687789936603
0.0764360677204665 -3.24677472535937
0.312976494042834 -1.09566581453235
0.0286339574721787 -5.17510793857104
0.0221389772692485 -4.58746198926153
0.127251284683316 -2.24484549446771
3.43755784931747 4.97643098236806
0.146041535206333 -2.41946218392399
0.0958954272223186 -2.97620425897372
0.0519361383411278 -3.9921958170715
0.0951220715131601 -2.38147015360042
0.0383219292389346 -4.12898591610507
0.063842905025302 -3.64566023029176
0.120426433391669 -2.23464046528081
0.137803960036087 -1.98287270734138
0.273873019717716 -0.85507921881848
0.0270129516377197 -5.23369585569425
0.521908437204499 -0.0365762638883697
0.0951220715131601 -3.17738080636136
0.0896969427532129 -3.38690110677941
0.0543253661147181 -3.63531443394214
0.0205106531224741 -5.57358344177933
0.126494560280502 -2.12754507581912
0.182175321260046 -1.89442777182801
0.149770394973814 -1.74634957094381
0.174142070714299 -2.28011752483964
0.26358515790801 -1.57464933304437
0.264273302467153 -1.31278394199942
0.02782368222432 -5.33145347177954
0.128763543774497 -2.23847649361551
0.0732980674819095 -3.42687299611866
0.282050812275938 -1.42117436067318
0.0375170784281639 -3.87676497200873
0.0850305396307963 -3.29681017273547
0.121186346520057 -2.86457067627621
0.537362965511369 -0.080444554166331
0.162376908338945 -2.09227467896855
0.295578291047108 -1.06730393050344
0.383714188078672 -0.547543234190776
0.0237654656499666 -5.05426225043979
0.0245780227206658 -4.97499748764372
0.195224913115187 -1.73465353183908
0.159420565007533 -2.00691187412415
0.581101337916991 0.220008395430108
0.0654230749980486 -3.25140280659977
0.0819111977866175 -2.97432749504315
0.143051492600522 -1.82934796607718
0.078785096799898 -3.59409135684863
0.0685782321678971 -3.40389649001208
0.0221389772692485 -5.22729595591935
0.043141627622042 -4.31959554652656
0.208872615476917 -1.33933976100882
0.107446289893755 -2.07356775285668
0.232977171977614 -1.74561419609276
0.380544125188408 -0.396217924053283
0.339992810649354 -0.480500639838686
0.25183619922893 -1.29026254710437
0.120426433391669 -1.87793404773771
0.0670015161192765 -3.47389067695717
0.179259312099768 -2.06705291063118
0.0342931775538776 -4.66070243324579
0.59484401223512 0.391058267319139
0.253223406105895 -1.12384915815267
0.0302531439955548 -3.90834739328413
0.127251284683316 -1.71874345356043
0.231570350763368 -1.32799711492089
0.496948697065461 -0.217553003685928
0.0294437778924818 -4.9296127014653
0.419368990967584 -0.237332316710513
0.0756522073149352 -3.33488946148699
0.0310620562908646 -4.61575385154113
0.148280007402333 -1.76186842700194
0.414417651775909 -0.345195675056229
0.0709400799656144 -3.09966758767393
0.0229524506716238 -4.87295812996896
0.0318705152870219 -5.01068506285801
0.0407337911117068 -4.62806591885576
0.0943483010248402 -3.05459268726518
0.0286339574721787 -4.90362702772583
0.0551208968990825 -3.73172068788366
0.0302531439955548 -4.44319459968041
0.105143504024334 -2.8985194862185
0.078785096799898 -3.01079192293801
0.100526875953964 -2.24189712027954
0.0677900895419648 -3.74710121588994
0.150515011785641 -2.32239695213205
0.0229524506716238 -5.32437825319054
0.419986715250577 -0.393287628551055
2.13986776758613 2.99994513026356
0.173409552272114 -2.0461412086902
0.568898538944476 0.0511822657718287
0.152746559084224 -1.91345244951049
0.137052751979079 -2.18157209008365
0.163852811322794 -2.47098419419
0.0614694001726108 -3.73898576542771
0.0912490623659537 -3.22554094929432
0.0677900895419648 -3.19946886558711
0.0294437778924818 -5.08931358223166
0.734981144003401 0.528663975717462
0.355575626853875 -0.343159768471603
0.332137827319791 -0.851658040385907
0.0622610024096943 -3.64381239018842
0.0455454521840987 -3.78939869915654
0.0334860754120504 -4.81394900329012
0.120426433391669 -2.76469270147713
0.0196958013409197 -5.87807328654384
0.0334860754120504 -4.96069763593488
0.0701532269104457 -3.63289225542803
0.0511388489918011 -4.20331051429915
0.0780025120012732 -3.03016843969014
0.481052692093901 -0.138263101649828
0.0455454521840987 -3.40966678571121
0.13630115256594 -2.07601742513194
0.0927995139293536 -3.08045857297904
0.463182582845057 -0.430543586182968
0.0826916657747559 -3.25391213249911
0.0350998284224681 -4.24637474261889
0.267022603043606 -1.45426782455545
0.0262017652003298 -4.69404534117831
0.0717265041011351 -3.40738905608611
0.124222002644582 -2.00452918198627
0.134796778038711 -2.32502110147515
0.0326785214917827 -4.65873954997906
0.11356914275893 -2.60265696128994
0.0701532269104457 -3.22470408452785
0.0535293964167952 -3.752145609284
0.151259244477352 -1.97568082830978
0.37226921367311 -0.702000561386514
0.296251346828332 -1.18540939047891
0.0383219292389346 -4.3812555110779
0.0912490623659537 -2.85877814312878
0.296924088757468 -1.09337251399896
0.26358515790801 -1.36421113730498
0.0654230749980486 -3.01919371743496
0.228752586115889 -1.58797436453448
0.108213069099097 -2.81827088894329
0.151259244477352 -2.3441476087755
0.453560571082188 -0.110151124868222
0.15200309344505 -2.3747868325536
0.125737438751244 -2.22010998548026
0.0399302850809735 -4.41807467029038
0.419986715250577 -0.437388936630652
0.65956889788454 0.563827571876779
0.383714188078672 -0.895718731635395
0.489316925237399 -0.321581877690774
0.296251346828332 -1.27460359232935
0.0989847111455589 -2.2098499899855
0.0685782321678971 -3.07648668874094
0.0614694001726108 -3.67422772310898
0.509772737423045 -0.123020762084793
0.150515011785641 -2.13642828507078
0.0302531439955548 -4.55535449378996
0.237890271002814 -1.26341914171405
0.0559159892536731 -3.72163439090141
0.491669465572615 -0.0350675762528927
0.127251284683316 -2.33374083503864
0.249752884728441 -1.2113009062764
0.567784058363068 0.301075802912639
0.0447446222768361 -3.18956361584839
0.0310620562908646 -4.42608388284114
0.0463458378029017 -4.13762796918202
0.282050812275938 -1.58018176095776
0.0551208968990825 -3.58560757401955
0.103606268885936 -2.28390360833942
0.0826916657747559 -3.20735047447416
0.0213250449255782 -5.5358583928859
0.047145779625941 -4.04009343230788
0.198108862183268 -1.33194331584379
0.0310620562908646 -4.88214499626884
0.191611850768756 -1.98511488808958
0.025390122399238 -4.59010551988741
0.17194339864909 -1.95835319577809
0.0662125114286297 -3.65893093326338
0.0606773633473983 -3.4311365748137
0.0630521705353017 -3.71899440624752
0.212442760928843 -1.59644777527299
0.144547288526003 -2.06645976449611
0.169006613836731 -1.88017568454848
0.108213069099097 -2.90230950438546
0.135549161388691 -2.12135097358548
0.130274219348017 -2.27953575448111
0.0630521705353017 -3.80883020564165
0.369073874513303 -0.704787875159926
0.170475753516529 -1.67221467222666
0.163115048565275 -1.78606836954462
0.0881431514981321 -3.41966485232931
0.0270129516377197 -4.71641526087596
0.214580615171698 -1.67864118392207
0.109745405983343 -2.55424156932557
0.277967710378149 -1.26485214815776
0.02782368222432 -4.65343876615576
0.02782368222432 -4.57252397083818
0.627301962606164 0.163952982672582
0.322919297290412 -0.9550318349115
0.537932188261263 -0.268708424264212
0.137052751979079 -1.87826128025125
0.0654230749980486 -3.49063371560663
0.112805205732401 -2.73310529257484
0.177068430826958 -2.17570684058508
0.540206836018066 -0.0506201710404725
0.121186346520057 -2.32775700115329
0.167535976562709 -2.11607602402555
0.254609280411207 -1.03776908809215
0.223808216387157 -1.9115557542173
0.0375170784281639 -4.62357663696276
0.635835488652426 0.382918058346109
0.0567106436614751 -3.50979924264252
0.0495429472351597 -3.80474158677041
0.0342931775538776 -4.66070243324579
0.185812063898934 -1.95840656169216
0.188714871801571 -1.9684301136854
0.0334860754120504 -3.74623042430314
0.043141627622042 -4.2869507374115
0.0350998284224681 -4.06939017590125
0.176337397094119 -2.1635784746196
0.0310620562908646 -4.65687489225724
0.261518752626269 -1.36379064394327
0.125737438751244 -2.44473796532783
0.0310620562908646 -4.02521408381969
0.139305203710457 -2.38938732239648
0.324899661418653 -1.16981739889212
0.0237654656499666 -4.80280404011238
0.0614694001726108 -2.73178359564049
0.244182626685495 -1.07097300734732
0.0270129516377197 -4.85310114932951
0.114332675478995 -2.80251330206637
0.207442079870476 -1.95443711348464
0.169006613836731 -1.79164450904612
0.372907433122089 -0.742355583845564
0.142303012666281 -1.95447198235785
0.171209762711141 -1.94157494082947
0.0896969427532129 -2.66669134282399
0.161638390257352 -2.13798431753154
0.11356914275893 -2.57283665925262
0.148280007402333 -1.88471489726251
0.0662125114286297 -3.61775207661966
0.140055240140602 -2.50291172694152
0.287477034153264 -1.21806073294077
0.0270129516377197 -5.17278313356591
0.0740832076595945 -2.91631111266082
0.0439433475875969 -3.78795902730681
0.299611923798344 -1.15433414936759
0.151259244477352 -1.97568082830978
0.147534235847401 -2.70422998142739
0.114332675478995 -2.42861056613817
0.0334860754120504 -4.76817236854169
0.118905405268819 -2.46928401651936
0.306309684393065 -1.15189524100217
0.0495429472351597 -4.32824440254898
0.281371097285325 -1.60654789241232
0.0709400799656144 -2.80574113463852
0.246273994591072 -1.66965145917341
0.217426168443099 -1.6096312168543
0.11356914275893 -2.02994603659353
0.0310620562908646 -4.6992024773929
0.169741370685253 -2.05208483443889
0.115095804320321 -2.50711296749415
0.169741370685253 -1.87182773845175
0.0834717117742345 -3.37836711333843
0.243484829796007 -0.862143964964344
0.156458151151672 -2.12122736239542
2.76215273449815 4.26911879435358
0.128007612376071 -2.32205594993442
0.557153331271377 0.153623739157211
0.144547288526003 -1.79571749838304
0.118905405268819 -2.28877285367005
0.0245780227206658 -5.61989278124394
0.043141627622042 -4.10522297557945
0.0294437778924818 -4.61403666112067
0.40071319168726 -0.626865509316376
0.14529460532121 -1.96359615426791
0.13329083318288 -2.10850891961057
0.0487443338514183 -4.24641967897024
0.105143504024334 -2.85002517050683
0.124979919678503 -2.46659092491501
0.0858093223978257 -3.21102902235044
0.111276117045656 -2.76465408561511
0.266335768924045 -0.997147518946218
0.0662125114286297 -3.44574113619684
0.17194339864909 -2.0789193202152
0.0614694001726108 -3.69549238974899
0.122704973019112 -2.89102187621072
0.102837036641165 -3.00434489177209
0.124979919678503 -2.60057899653554
0.0858093223978257 -2.89591961230918
0.59812286601213 0.331762765350911
0.237189423264528 -1.64942838493082
0.208157524983521 -1.52360699999147
0.160899493933446 -2.0151417336366
0.164590196997364 -1.69888730207158
0.0318705152870219 -4.44476116705572
2.65983042150365 4.03923243738619
0.0270129516377197 -4.55224046623633
0.0567106436614751 -3.52875819941868
0.11356914275893 -2.68532943468813
0.0567106436614751 -3.73345794968504
0.537932188261263 -0.335990589223621
0.0245780227206658 -4.69252627623938
0.0503411187857478 -3.08392339111815
0.0535293964167952 -3.5449599047974
0.114332675478995 -2.81409552185429
0.185812063898934 -1.53297246415943
0.115858529709955 -2.56057442170259
0.0270129516377197 -5.11433838697471
0.0455454521840987 -3.37494402098177
0.052732987320728 -3.67540695635689
0.0772195024618956 -3.30367634162661
0.117382771838945 -2.62203666701662
0.0780025120012732 -2.90104623739682
0.0551208968990825 -3.68844253993362
3.38545475812251 4.77087946682457
0.0551208968990825 -3.03192178938158
0.306309684393065 -0.965996309734235
0.196667608276301 -1.54559424509485
0.069365944467504 -3.34472716808299
0.115858529709955 -2.48457342457062
0.0559159892536731 -3.55689731351254
0.0463458378029017 -4.22769511897999
0.345856108567571 -0.839957167823631
0.052732987320728 -4.03321591224067
0.20672627978589 -1.73131028209939
0.334105586262117 -1.04036123022234
0.0479452781450934 -3.54978180095792
0.124979919678503 -2.19270771873486
0.225929307248362 -1.10755561282368
0.284088037901664 -1.31925047937207
0.0245780227206658 -4.60945204208131
0.413177157253316 -0.443711662256213
0.0439433475875969 -4.40566680665109
0.0455454521840987 -4.30624086725765
0.0966683685967619 -2.50872898304732
0.0780025120012732 -3.54393780803766
0.141554144214019 -2.37908620754778
0.192335187480268 -1.89406165248061
0.232273932850412 -1.50287817703319
0.101297340613605 -2.63067646943617
0.0463458378029017 -3.8725072541661
0.0205106531224741 -5.83157092765279
0.0551208968990825 -3.73172068788366
0.0310620562908646 -4.57577247242786
0.188714871801571 -1.23392749514478
0.15868053162845 -2.12732783253799
0.10667910293556 -2.72617045336089
0.460182592076194 -0.484152116571278
0.039126331289821 -4.50822513067215
0.339992810649354 -0.333662064657762
0.108979440984788 -2.62818008657663
0.0463458378029017 -3.34998508814701
0.0399302850809735 -3.6028496767211
0.173409552272114 -1.89090421149015
0.27933002874273 -1.08721846838455
0.183631118599408 -1.81240314048932
0.110510964526586 -2.68189787093492
0.239990773738668 -1.29569378047407
0.344555211237867 -1.14706331539615
0.0677900895419648 -3.00109992387309
0.222392421336448 -1.75081114228379
0.0383219292389346 -4.24961374275532
0.0495429472351597 -3.40383634743859
0.168271482589799 -1.81691557169986
0.069365944467504 -3.27905074195145
0.0559159892536731 -3.29106532731238
0.0865876849960907 -2.90284770188789
0.316298381397869 -0.972836018165569
0.078785096799898 -3.25726319493027
0.0487443338514183 -3.98846309819517
0.0904732112900415 -2.71542905370225
0.0310620562908646 -4.61575385154113
0.0245780227206658 -4.78067801123933
0.182175321260046 -2.00291127208967
0.190164088438641 -1.48513536002418
2.11719232961824 2.91759355348736
0.0334860754120504 -4.91010461305711
0.26358515790801 -1.50260041376297
0.332794045225528 -0.959292908490294
0.0811303073529981 -3.45469996247855
0.0811303073529981 -3.47294398177011
0.0262017652003298 -5.46839274878181
0.0803489940163342 -3.1970871330496
0.0685782321678971 -2.99513383986823
0.198108862183268 -1.9514799981374
0.485780906210156 -0.452548989900887
0.224515593229418 -1.65919412674051
0.0912490623659537 -2.62661472720014
1.56275821415977 2.4928389148605
0.228752586115889 -1.01336658902473
2.5885386366988 3.87414661732096
0.424303395233695 -0.97643064101894
0.201705710321332 -1.50062138951723
0.13630115256594 -2.48426339351994
0.02782368222432 -5.14438647011614
0.0439433475875969 -4.12040355834571
0.126494560280502 -1.98327143709802
0.200268046982741 -1.25867650057681
0.128763543774497 -2.52211431483687
0.210301734009717 -1.68419988988585
0.146788078581796 -2.03101388427683
0.149025393645155 -2.59246828332235
6.64602768642752 10.4034084864789
0.0795672573183184 -3.11518745458895
0.118144289429014 -2.41020783489191
0.0677900895419648 -3.59949952173139
0.1726766617098 -1.9055275130037
0.0748679207824977 -3.19880349707258
0.0511388489918011 -3.63225798758522
0.443873954476233 -0.433172718430331
0.0670015161192765 -3.28475707888861
0.541342816423915 -0.100999073309486
0.336070664941718 -0.467674892282192
0.269081145662862 -1.27596519422758
0.467969630093695 -0.631168490819644
0.0213250449255782 -5.25764356411859
0.0732980674819095 -3.39173866529276
1.07956725731832 1.34523413524851
0.341297826605267 -0.758306193433433
0.115858529709955 -2.71486003583209
0.140804886840186 -2.49918842645361
0.201705710321332 -1.617525394509
0.039126331289821 -4.29846774733949
0.769320967478591 0.789172664876765
0.0543253661147181 -3.35598445240479
0.17194339864909 -1.9203041414058
0.797167526617593 0.614617515159808
0.0614694001726108 -4.08683320208335
0.20672627978589 -1.25024777290518
0.413797537843778 -0.368845894191982
0.0740832076595945 -3.34987404494229
0.0701532269104457 -3.14941528198399
0.193780773814532 -1.87747987454968
0.282050812275938 -1.09729801624354
0.0342931775538776 -4.42934494896945
0.131783314716672 -2.29722671526497
0.141554144214019 -1.52240538287363
0.10667910293556 -3.02946073670741
0.0342931775538776 -3.87431854761292
0.118905405268819 -2.69694089119228
0.17194339864909 -1.66827824533142
0.201705710321332 -1.69036681372035
3.1253587289339 4.860719204848
0.0622610024096943 -3.39741553555739
0.0310620562908646 -4.13713631130043
0.499288835519978 0.0681758589843086
0.0334860754120504 -4.44641202514068
0.105911507790615 -2.45219199373387
0.099755999611344 -2.83797262387223
0.550962705252197 0.517759446430023
0.043141627622042 -3.15878978729553
0.0803489940163342 -3.35730863780421
0.249057777492209 -1.4675007218377
0.520181003303178 -0.00171609603092671
0.178529387955238 -2.34399614409805
0.0701532269104457 -3.3882044103775
0.127251284683316 -2.63893469787701
0.0439433475875969 -3.72101608900233
0.0764360677204665 -3.17035549191577
0.203141942436851 -1.80877048279102
0.0423394618850071 -3.42514768898035
0.129519079293671 -2.53733101301178
0.126494560280502 -2.35395445587426
0.0359060285221786 -3.75900158939927
0.23016215637056 -1.56013312037075
0.434121859610023 -0.22812489711596
0.0904732112900415 -3.07074621386014
0.0229524506716238 -5.39220094248876
0.0590919840220464 -3.04144558942947
0.184358466757435 -1.39928782029222
0.0262017652003298 -4.61088606372299
0.637961006592535 -0.00662975808377538
0.108979440984788 -2.51044393816964
0.178529387955238 -1.80408662971982
0.0245780227206658 -4.73592896614118
0.0966683685967619 -3.14978506049142
0.099755999611344 -2.63946568720609
0.485190726189289 -0.035182565416244
0.199548677712843 -1.52922143974982
0.0359060285221786 -4.17071788544837
0.0326785214917827 -4.42767273175837
0.26358515790801 -1.61967158309971
0.139305203710457 -2.3980767986086
0.039126331289821 -3.95291838272488
0.0439433475875969 -4.12040355834571
0.0535293964167952 -4.07545251444601
0.82821465653216 0.603848753873811
0.235786705564438 -1.50936241613198
0.0463458378029017 -3.64862645700024
0.430447761594858 -0.0225176813001735
0.0670015161192765 -3.41980166959949
0.0334860754120504 -4.30896950676764
0.110510964526586 -2.85054079375101
0.169006613836731 -2.47425111032074
0.0756522073149352 -2.98150513423657
0.153489641789752 -2.26917456427275
0.502208680760498 0.0369674925281177
0.0196958013409197 -5.38807055690441
0.129519079293671 -2.78832535295033
0.0535293964167952 -3.99415634919132
0.0399302850809735 -4.60662287641217
0.13630115256594 -2.3019824190034
0.281371097285325 -1.45833347902895
0.132537270856586 -2.46598384015587
0.193780773814532 -1.87141706399043
0.330167380793281 -1.00159568478298
0.789061137517262 0.574050032657087
0.0407337911117068 -4.33324680103075
0.221684002446255 -1.6557047360664
0.118144289429014 -2.16804045445874
0.0732980674819095 -2.68018514505433
0.0709400799656144 -3.34640222440319
0.0630521705353017 -2.72180306469192
0.0350998284224681 -4.52220407722117
1.02010328476148 0.968922493871237
0.384347365635857 -0.48558546382835
0.240690262257045 -1.57069849143368
0.319612637486467 -1.10791379449341
0.0989847111455589 -2.90362702772583
0.198828949565768 -1.67130496420543
0.052732987320728 -3.90383255649821
0.526504841063449 -0.172537090196439
0.0519361383411278 -4.1301545500001
0.0819111977866175 -3.34240072076438
0.149770394973814 -2.31736352428475
0.261518752626269 -1.37232685579788
0.0803489940163342 -2.39278770103457
0.166063838638147 -2.03763979757487
0.043141627622042 -4.45810448972859
0.0606773633473983 -3.24718830726117
0.025390122399238 -5.23141708175608
0.118905405268819 -2.54446257808667
0.0834717117742345 -3.2469770060415
0.0764360677204665 -3.41294638943316
0.0598848914566187 -3.31892439586364
0.0740832076595945 -2.72925686262976
0.312976494042834 -1.26812838444383
0.184358466757435 -1.9249086601994
0.0732980674819095 -3.13778216760612
0.235084834939605 -1.45541528591292
0.0850305396307963 -3.01703405421282
0.0834717117742345 -2.72568175038097
0.163852811322794 -1.78960822570413
0.307645513230067 -1.20990147034986
0.132537270856586 -2.51240136885437
3.81682605238806 6.30498536789935
0.292208294091051 -1.12878295210402
0.179259312099768 -1.79047775860047
0.0881431514981321 -3.16116414163805
0.143051492600522 -1.78878993530019
0.278649030362896 -1.12742507072438
0.388771844585038 -0.553490830358281
0.388771844585038 -0.633315255626303
0.0543253661147181 -4.00840472449633
0.0270129516377197 -4.80608551016634
0.211015762750295 -1.67180425198478
0.0582986405646672 -3.22187827433842
0.0270129516377197 -5.05816939106883
0.347155833917541 -0.789191657891171
0.179988867129671 -1.76009823995424
0.0439433475875969 -4.14945309588978
0.126494560280502 -2.36243249565821
0.0974408960802218 -2.27926219656121
0.0966683685967619 -3.35441446728608
0.0780025120012732 -3.32929584810252
0.201705710321332 -1.65348643412889
0.49519109882872 -0.398103629828544
0.0334860754120504 -4.91010461305711
0.144547288526003 -2.42645038500578
3.97851226792347 6.01617685915329
0.124222002644582 -2.77532230620402
0.0582986405646672 -3.64974928095606
0.369073874513303 -0.388967488395169
0.0865876849960907 -3.11566758350299
0.0262017652003298 -4.92569280203132
0.380544125188408 -0.694958008411549
0.039126331289821 -4.50822513067215
0.0709400799656144 -2.96446259619334
0.025390122399238 -4.55081914639665
0.139305203710457 -2.32998374628974
0.0326785214917827 -4.61756607841907
0.602483111237819 -0.101976514862679
0.217426168443099 -1.26557260081815
0.0889202563059808 -3.09698702651062
0.064633206354782 -3.6362856227549
0.069365944467504 -3.21623440336374
1.26770911033274 2.06973053897429
0.0958954272223186 -2.81625506576987
0.195224913115187 -1.85510577129615
0.052732987320728 -4.14578556300111
0.036711778356521 -4.15665578204814
0.0551208968990825 -3.70991933707497
0.063842905025302 -3.28176983569073
0.0302531439955548 -5.00836662237159
0.253223406105895 -1.40110626098725
0.458379598663994 -0.246646067127104
0.211015762750295 -1.69303296386907
0.501625184274935 -0.239460015754669
0.101297340613605 -2.74796299056993
0.0511388489918011 -4.1731674935098
0.154232341955905 -2.00489403204644
0.0858093223978257 -3.13643244891514
0.107446289893755 -2.34879061533325
0.0567106436614751 -3.66894210329207
0.0811303073529981 -3.10255648521573
0.0237654656499666 -5.29268382939482
0.200987057733177 -1.44711808556381
0.382446998677142 -0.770254512989984
0.0630521705353017 -3.33842944353467
0.165327205974255 -2.10987567601648
0.0334860754120504 -4.55883234637439
0.18508544840088 -1.22930064773987
0.0935741153121975 -2.84325043074728
0.246970444057114 -1.35722129144023
0.295578291047108 -1.31629361478419
0.344555211237867 -0.752281995316604
0.155716596244114 -2.13849294365024
0.0270129516377197 -5.2972942111309
0.0834717117742345 -3.1705473359759
0.255301718649068 -1.39273796647808
0.025390122399238 -4.55081914639665
0.130274219348017 -2.31201131250183
0.0495429472351597 -4.02931382550786
0.0221389772692485 -5.16664726024075
0.0858093223978257 -2.78919902248581
0.0677900895419648 -3.0413715192029
0.232273932850412 -1.59978510204238
0.200268046982741 -1.10851096162876
0.640083397620239 0.22996070045583
0.436566070344407 -0.186902218765925
0.0334860754120504 -3.86167322341427
0.329509966773753 -0.680157830797469
0.0318705152870219 -4.34058639014476
0.0662125114286297 -3.53876111229633
0.047145779625941 -3.91011885029631
0.365230102148377 -0.483502510005176
0.0826916657747559 -3.07605535992293
0.192335187480268 -1.7314926702569
0.0958954272223186 -2.75916827786044
0.144547288526003 -2.37407969648933
0.216715306127219 -1.7106677334059
0.69368652964174 0.785784087248008
0.712465938693743 0.286920581059783
0.0350998284224681 -4.4847006360725
0.735477512506797 0.430044339399678
0.047145779625941 -3.57846252906494
0.0447446222768361 -3.94542156648965
0.5004574828426 -0.145326728846248
0.272505536164251 -1.30236191841801
0.110510964526586 -2.72497718175655
0.184358466757435 -2.11954730084887
0.052732987320728 -3.85516230400547
0.0819111977866175 -3.12485769908932
0.182903403557048 -1.82620126411413
0.0359060285221786 -4.29504295038188
0.0709400799656144 -3.24886632800365
0.232273932850412 -1.7090691465695
0.130274219348017 -1.95713184009834
0.196667608276301 -1.87492802812216
0.15200309344505 -2.18990494049912
0.0598848914566187 -3.4941562225862
0.0262017652003298 -4.69404534117831
0.0764360677204665 -2.91208137389538
0.036711778356521 -4.524120339736
0.144547288526003 -2.40878141276964
0.475120549521694 -0.454556551009701
0.0935741153121975 -2.34627460139416
0.0811303073529981 -3.52910254087409
0.0764360677204665 -3.36105494688241
0.0764360677204665 -3.08369455281174
0.0670015161192765 -3.40221344495323
3.06196420246881 4.69520839910748
0.281371097285325 -1.28312439249838
0.036711778356521 -4.31220178545322
0.0350998284224681 -4.34373652735573
0.0927995139293536 -2.65895485795913
0.15868053162845 -1.8049649355613
0.0270129516377197 -4.40485409700184
5.02287620702222 7.38750766926955
0.0463458378029017 -3.89693148931531
0.245577208757248 -1.33464103232225
0.300283100847383 -0.935298879635664
0.0407337911117068 -4.20572876384693
0.0614694001726108 -3.57236624384124
0.078785096799898 -3.15063002386143
0.02782368222432 -5.54644184937796
0.0904732112900415 -1.52182738467643
0.0795672573183184 -3.08681308656491
0.187264197932846 -1.48255015017612
0.0732980674819095 -3.066789039596
0.421838302722987 -0.632536179541748
0.0423394618850071 -4.00810755460677
0.690106004745491 0.3845700909754
0.0286339574721787 -4.59311957939223
0.177799094322388 -1.43593411776332
0.109745405983343 -2.50648052107185
0.177068430826958 -2.12433734018706
0.0819111977866175 -2.7353612665152
0.306977753421391 -1.19189400616172
0.105911507790615 -2.34749832063536
0.241389411793814 -1.23746907878617
0.15200309344505 -2.42718366877195
0.10667910293556 -3.08450167067865
0.102837036641165 -2.90192368369789
0.432285980201021 -0.546356098409393
0.190164088438641 -1.42174384664991
0.0630521705353017 -3.35525254922551
0.292882923535604 -0.999931815274331
0.0407337911117068 -3.42411044457868
0.177068430826958 -1.67038226461245
0.0865876849960907 -2.89053371811716
0.0439433475875969 -4.4411462012018
0.332794045225528 -0.956081455405683
0.229457543393971 -1.44909224070697
0.0951220715131601 -2.5649808651476
0.182903403557048 -1.90451313657641
0.0803489940163342 -3.10885406172221
0.0598848914566187 -3.14795810109865
0.125737438751244 -2.57661681349417
0.1726766617098 -1.89319073231774
0.121186346520057 -2.532553223027
0.0873656278787256 -3.16764682050159
0.0535293964167952 -3.84413761243254
2.38671930957053 3.284821522548
0.0535293964167952 -3.79740851280633
0.063842905025302 -3.52654653604455
0.0479452781450934 -4.02745939192537
0.0359060285221786 -4.26294292539878
0.124222002644582 -2.07245201789674
0.0213250449255782 -5.61468616849803
0.296924088757468 -1.01108869199243
0.0614694001726108 -3.59217129852234
0.169741370685253 -2.05895840438965
0.103606268885936 -2.63807667828089
0.0188804890610183 -5.7379239936037
0.0764360677204665 -3.46677414721947
0.155716596244114 -2.22861583264916
0.21315573106487 -1.03813952582988
0.137052751979079 -2.43514131450877
0.0439433475875969 -4.55314061915596
0.298268632229333 -0.356543930096679
0.108213069099097 -2.06370156762563
0.167535976562709 -1.99249537980075
0.189439662091063 -1.79568297496417
0.0326785214917827 -4.70112269017727
0.0245780227206658 -4.97499748764372
0.125737438751244 -2.37446023011758
0.0606773633473983 -3.60130867359352
0.102837036641165 -2.65282815957448
0.251142095274772 -1.51901957058515
0.256685598890326 -1.1111721240462
0.112040863971005 -2.37835480320213
0.23016215637056 -1.59467473767353
0.105911507790615 -2.83314591319075
0.407581694359796 -0.180373950673343
0.0951220715131601 -3.36907582173485
0.418751002077908 -0.892526019867913
0.0590919840220464 -3.70348337419363
0.0756522073149352 -3.23810337772294
0.0245780227206658 -4.92390931741572
0.102837036641165 -2.85331671365505
0.672587349702167 0.197563089546374
0.161638390257352 -2.06698148212844
0.269081145662862 -1.26003675522456
0.0958954272223186 -2.34378460100563
0.0685782321678971 -3.35232380794091
0.0423394618850071 -4.23838935012972
0.146788078581796 -2.25736959763582
0.0622610024096943 -3.28033373646083
0.0375170784281639 -4.54427474371447
0.0701532269104457 -3.22470408452785
0.0229524506716238 -5.0810835498747
0.208872615476917 -1.81590158582493
0.0590919840220464 -3.46570655022384
0.0575048606046759 -3.90962774671744
0.0535293964167952 -4.07545251444601
0.18508544840088 -1.92262879831772
0.61332641700567 0.0245524190230511
0.125737438751244 -2.59648070941307
0.0310620562908646 -4.39096853231537
0.0958954272223186 -2.51279047142321
0.0535293964167952 -3.82058387560799
0.131783314716672 -2.24926925351446
0.0614694001726108 -2.97010626054678
0.273873019717716 -1.41432771524302
0.039126331289821 -4.89420421675766
0.24278669523562 -1.327412353223
0.072512499784368 -3.64633006432756
0.0764360677204665 -2.92458146098476
0.17194339864909 -1.88934562069061
0.208872615476917 -1.55074700734399
0.203141942436851 -1.88611620655747
0.0302531439955548 -5.17757358696174
0.0407337911117068 -4.08857224270216
0.069365944467504 -3.41353660247218
0.297596517127082 -1.02021137526306
0.069365944467504 -2.85155550463948
0.418132748354759 -0.871691700418333
0.585513252795373 -0.0187235332069323
0.069365944467504 -3.41353660247218
0.0896969427532129 -2.75323067358276
0.131028964351309 -2.16087613290382
0.0156146245291025 -6.39096853231537
0.107446289893755 -2.66802392265465
0.0904732112900415 -2.97663283114641
0.0318705152870219 -4.59650648448191
0.0834717117742345 -3.15573554244169
0.0958954272223186 -2.82794858447489
0.146041535206333 -2.45528673523504
0.0495429472351597 -4.02931382550786
0.386877300595262 -0.72757090875836
0.0780025120012732 -2.80547297601589
0.260829292617501 -1.13341265620689
0.59484401223512 0.00932411726848129
4.47058084355023 6.64386560324665
0.203859522675912 -1.46345227852738
0.0606773633473983 -3.84089745440098
0.0511388489918011 -3.71669537951865
0.0318705152870219 -4.40919384847016
0.115858529709955 -2.43008991340942
0.0535293964167952 -3.82058387560799
0.0495429472351597 -3.17753502878078
2.58096324793929 3.91137668281301
0.182175321260046 -1.84013602095408
0.153489641789752 -1.9681188318309
0.0904732112900415 -2.2003456200304
0.0302531439955548 -5.11893835000776
0.146041535206333 -2.0818611426198
3.17102629542013 5.01188511677595
0.0229524506716238 -5.39220094248876
0.160160218979586 -2.02441055739825
1.75519350149456 2.48624307348831
0.063842905025302 -3.26577753458989
0.0740832076595945 -3.25211093314154
0.167535976562709 -2.05984063762319
0.286799871483761 -1.43911097861999
0.0463458378029017 -3.89693148931531
0.246273994591072 -1.47783007067797
0.277286068484586 -1.12228664167857
0.223100492536374 -0.860369374430965
0.262207883301368 -1.02983968201367
0.0559159892536731 -3.24330889751412
0.0614694001726108 -3.53355357487265
0.0463458378029017 -3.97278769184167
3.58110133791699 5.20343462051451
0.069365944467504 -3.4312642684119
0.0262017652003298 -4.69404534117831
0.0213250449255782 -5.32233063983638
0.0326785214917827 -4.25989160027516
0.143799584419664 -2.23055235721695
0.0342931775538776 -4.88662038096096
0.312976494042834 -0.925843024622971
0.233680068479162 -1.55221685867225
0.345856108567571 -0.848863985874705
0.0318705152870219 -4.90782846251997
1.37577593188395 2.38876470174282
0.260139502960139 -1.50028243890578
0.036711778356521 -4.27972198744538
0.330824495375759 -0.82353731638392
0.131783314716672 -2.46054978690487
0.0196958013409197 -5.61236784076006
0.0213250449255782 -5.5358583928859
0.0334860754120504 -3.72421037593568
0.0717265041011351 -3.67664164826603
0.132537270856586 -2.48437202929691
0.0463458378029017 -3.84848963697224
0.292882923535604 -0.776722645355802
0.063842905025302 -3.48893150197143
6.7270159337586 10.28819399774
0.0795672573183184 -2.90243341365029
0.064633206354782 -3.18153772097138
0.0543253661147181 -3.40769053560105
0.084251336241134 -2.89442601141655
0.0662125114286297 -2.53947669389522
0.128763543774497 -2.45711348926219
0.0772195024618956 -3.63231083258957
0.239290945909816 -1.46028526576395
0.0598848914566187 -3.51290938480976
0.0590919840220464 -3.74722202411826
0.02782368222432 -4.97881493240702
0.304972617531014 -1.09967875019168
0.214580615171698 -1.60637486728547
0.02782368222432 -4.69566416983383
0.0927995139293536 -2.39269818006731
0.182175321260046 -1.73732235383272
0.20672627978589 -1.75902562981572
0.312311197724432 -0.73283141304626
0.0559159892536731 -3.67865331077272
0.391923899675235 -0.651520692744991
0.0503411187857478 -4.18708172076656
0.0748679207824977 -2.98734741622852
0.35622127244124 -0.901660924546612
0.0709400799656144 -3.48764022381169
0.0326785214917827 -4.65873954997906
0.0795672573183184 -3.41686548248467
0.177799094322388 -1.78897155569267
0.0819111977866175 -2.59887976298732
0.257377041530395 -1.01011940875776
0.169741370685253 -2.15879401618156
0.036711778356521 -4.41427344644263
0.0614694001726108 -3.20912288915496
0.15868053162845 -2.06373126148659
0.151259244477352 -2.23893240687682
0.551526588410006 -0.17801440161961
0.0756522073149352 -3.35167109772251
0.0677900895419648 -3.11109438612919
0.0188804890610183 -6.03040441785169
0.182175321260046 -1.81664699619194
0.114332675478995 -2.26072644074831
0.0889202563059808 -2.58938433554484
0.424919010792808 -0.21712361082552
0.202424005103852 -1.68850206231316
0.116620852074265 -2.18170742642277
0.116620852074265 -2.71035004364941
0.0479452781450934 -4.13956289440304
0.139305203710457 -2.52556738830667
0.387509091733403 -0.657582819786224
0.134796778038711 -2.22887329386934
0.160899493933446 -1.75305190096284
0.0858093223978257 -3.24198223595627
0.0850305396307963 -3.17233911179267
0.0904732112900415 -2.75953698421109
0.346506117608028 -0.703838118709557
0.325559179163117 -1.00396118769195
0.0670015161192765 -3.6916143807984
0.247666557479975 -1.42970080008791
0.0270129516377197 -4.44031326309174
0.039126331289821 -4.62577276917164
0.0662125114286297 -3.53876111229633
0.315634615551843 -1.16803300633299
0.118144289429014 -2.34995853355963
0.148280007402333 -2.50907396743155
0.025390122399238 -5.2949128195884
0.15868053162845 -1.87601913754455
0.0567106436614751 -2.94123302945427
0.0654230749980486 -3.75507715787862
0.0213250449255782 -5.07935350742519
0.0732980674819095 -3.09476848554994
0.218846843142726 -0.72031691526349
0.323579720758521 -0.870226422479904
0.20672627978589 -1.46168269439776
0.0551208968990825 -3.84596127654171
0.0614694001726108 -3.33695499017474
0.072512499784368 -3.45285811238485
0.0245780227206658 -4.8268596210007
0.047145779625941 -4.09554944388013
0.0551208968990825 -3.50831133892081
0.470357210350485 -0.275565634869669
8.26487247351353 13.2073861948564
0.043141627622042 -4.22379692255402
0.039126331289821 -3.69561508772245
0.157940118452902 -1.97905385842766
0.0582986405646672 -3.49259907722091
0.101297340613605 -2.36062929240265
0.0423394618850071 -4.30219959722006
0.160160218979586 -2.33050762577906
0.0511388489918011 -3.47690319420872
0.0989847111455589 -2.48734280909767
0.0685782321678971 -3.73710923457279
0.494604756597162 -0.185909162401386
0.560518873328503 0.0522773075139436
0.160160218979586 -1.85333895625192
0.232273932850412 -1.64044705672497
0.132537270856586 -2.16971193487358
0.0598848914566187 -3.3864850904655
0.0205106531224741 -5.2886803049937
0.197388415206553 -1.31272865643481
0.0567106436614751 -3.33276963412461
0.0270129516377197 -4.0912735194424
0.0270129516377197 -5.23369585569425
0.039126331289821 -3.59228551621056
0.341297826605267 -0.330607660765093
0.134796778038711 -2.46407789413657
0.135549161388691 -2.13581216857216
0.118144289429014 -2.43681965216246
0.0334860754120504 -4.59834055996147
0.19305816170782 -1.67571553028474
0.0423394618850071 -3.9558545698397
0.333449964782582 -1.01420798012919
0.0989847111455589 -2.39748040078819
0.310979683978887 -0.887944677671089
0.221684002446255 -1.45650777962895
0.424303395233695 -0.455140668821811
0.0567106436614751 -3.14554250938181
0.0221389772692485 -5.16664726024075
0.0262017652003298 -4.53226010062445
0.260829292617501 -1.28230874166769
0.0826916657747559 -3.10421686518254
0.550962705252197 0.0450654665396278
0.0826916657747559 -3.33501847042798
0.182903403557048 -1.7353108151355
0.0803489940163342 -2.89696675915215
0.039126331289821 -4.36505493130509
0.216004093373901 -1.14979346565001
0.0294437778924818 -4.16527027775455
0.0359060285221786 -4.66276394017655
0.0811303073529981 -2.80809711286473
0.064633206354782 -3.44407043098533
0.0834717117742345 -3.1855127773629
0.233680068479162 -0.770392621830336
0.0551208968990825 -3.58560757401955
0.0865876849960907 -3.0186755638393
0.047145779625941 -4.48225378283531
0.314306166985704 -1.23850889445902
0.0375170784281639 -3.97735237330207
0.0803489940163342 -2.68010320383511
0.117382771838945 -2.17859361076904
0.039126331289821 -4.36505493130509
0.296251346828332 -0.881370207501317
0.0213250449255782 -5.39005484330212
0.0811303073529981 -2.86719407897176
0.063842905025302 -3.7309094236531
7.3149342189547 11.3491565721451
0.100526875953964 -2.53583642486213
0.281371097285325 -1.27509857161967
0.078785096799898 -3.19536847106858
0.0270129516377197 -4.85310114932951
0.153489641789752 -2.05477367284111
0.0294437778924818 -4.57410218995292
4.36571113411979 6.23361580996751
0.165327205974255 -2.10275579265625
0.0826916657747559 -2.67665678585033
0.0958954272223186 -2.85162386099404
0.119666119782036 -2.43835877601474
0.039126331289821 -4.05916361855452
0.099755999611344 -2.63946568720609
0.121186346520057 -2.61119560620199
0.103606268885936 -2.77850605101905
0.115095804320321 -2.39850615802
0.215292529837459 -1.71977248113616
0.0383219292389346 -4.56473711010414
0.0748679207824977 -3.27678644405638
0.0221389772692485 -5.65704213493206
0.19305816170782 -1.54934933176439
0.043141627622042 -3.94384670706074
0.152746559084224 -2.36292688415916
0.160899493933446 -2.23881841505371
0.0334860754120504 -4.91010461305711
0.0399302850809735 -3.94087665491466
0.0286339574721787 -4.90362702772583
0.21315573106487 -1.17331272280882
0.0326785214917827 -4.50065890673265
0.103606268885936 -2.21319235554213
0.0598848914566187 -2.83317628312494
0.0326785214917827 -4.53858502355684
0.231570350763368 -1.4179177728171
0.516142262298772 -0.245473502667358
0.246273994591072 -0.967295555716028
0.122704973019112 -2.25631044816414
0.052732987320728 -3.59328530689328
0.0630521705353017 -3.67609074828337
0.208157524983521 -1.95864029084625
0.0764360677204665 -2.93719080113192
0.0479452781450934 -3.7577136089135
0.102067394029747 -3.02339570933788
0.0670015161192765 -2.89216038275778
0.0630521705353017 -3.44244283931774
0.0795672573183184 -3.10093051468932
0.191611850768756 -1.64806240443462
0.333449964782582 -0.407122801574963
0.0966683685967619 -2.67829258055179
0.426149454399068 -0.791997013917629
0.0551208968990825 -3.29854228981346
0.0732980674819095 -3.53772139944287
0.0350998284224681 -4.0974206071644
0.0463458378029017 -4.39155478973981
0.301624518927184 -1.25411541646935
0.460182592076194 -0.263665835830299
0.469163914136143 -0.386246801826705
0.0701532269104457 -2.73193143966725
0.0811303073529981 -2.9162789412833
0.0302531439955548 -4.51699080662451
0.0487443338514183 -4.06942992427478
0.123463687231123 -2.21418515152315
0.14529460532121 -2.00282017620331
0.291533349030371 -1.08700117761184
0.0213250449255782 -5.78657306508044
0.0439433475875969 -4.06400249370247
0.0677900895419648 -3.42952860310258
0.0326785214917827 -4.61756607841907
0.0270129516377197 -4.6319937915948
0.0495429472351597 -4.00256399985729
0.102067394029747 -2.61613701743151
0.244182626685495 -1.66410790211773
0.0575048606046759 -3.32513262092122
0.316961841994013 -0.84183665682027
0.35622127244124 -0.681486965394001
0.0350998284224681 -4.24637474261889
0.132537270856586 -2.42989598152089
0.520181003303178 0.303071390355889
5.16592574866045 7.72739255714917
0.025390122399238 -5.43095782276182
0.289506617194985 -1.16209209013716
0.118144289429014 -2.34995853355963
0.384980265422664 -0.638852117098913
0.282730207174713 -1.06828560929042
0.463781833130262 0.155059715013884
0.0780025120012732 -2.513458134894
0.0519361383411278 -4.21974158890147
0.0503411187857478 -4.28039354539638
0.374183025637452 -0.591699532518895
0.164590196997364 -2.0224931522998
0.072512499784368 -3.00506318655461
0.0310620562908646 -4.49898765748231
0.0245780227206658 -5.14010547278826
0.099755999611344 -2.79143960394117
0.10667910293556 -2.45741773982237
0.0943483010248402 -2.78018350529875
0.147534235847401 -2.27813173422475
0.0904732112900415 -2.9129798250596
0.367793754605988 -0.490819351724472
0.0399302850809735 -4.6895295919345
0.593749402895137 0.60295769469803
0.377367081312789 -0.35122404077697
0.0294437778924818 -4.83219127344873
0.332137827319791 -0.425839599780153
0.0904732112900415 -2.95083365029951
0.0511388489918011 -3.76084264147752
0.0904732112900415 -3.00290178266645
0.176337397094119 -1.93142312243569
0.0375170784281639 -4.46910571891783
0.0342931775538776 -4.66070243324579
0.300953965793621 -0.775992710132062
0.129519079293671 -2.36559170449332
0.098213010115718 -2.69040654799702
0.02782368222432 -4.38811021589804
0.078785096799898 -3.2415387935575
0.137803960036087 -2.17110809319271
0.0439433475875969 -4.00972367815051
0.358156477346954 -0.709179070143362
0.0935741153121975 -3.31648347465539
0.069365944467504 -3.58152035919569
0.18653831362023 -1.91185506669406
3.67368852006408 5.68193259717183
0.0567106436614751 -3.92109475012231
0.210301734009717 -1.92038479591803
0.211015762750295 -1.75307584243971
0.238590778441141 -1.43020730590233
0.0455454521840987 -4.01140270385393
0.0342931775538776 -4.54039095282853
0.0439433475875969 -3.8109818764967
0.390033493148949 -0.540492879023363
0.319612637486467 -0.766733571835157
0.0951220715131601 -2.88094111171102
0.501625184274935 0.043265245594975
0.346506117608028 -0.555518722828674
0.0519361383411278 -3.50546918312433
0.0701532269104457 -3.19411548609902
0.396325239016673 -0.519323588446662
0.0559159892536731 -3.55689731351254
0.180718053418072 -1.83855000294614
0.464380834609031 -0.324780889399326
0.0850305396307963 -2.38718842616727
0.0858093223978257 -3.05172748627274
0.0294437778924818 -4.65510808304964
0.10667910293556 -2.9506469408139
0.341297826605267 -0.725127460859484
0.194503024162978 -1.65623596486569
0.0262017652003298 -4.92569280203132
0.554905266864976 0.145994034276182
0.0463458378029017 -4.35726011139357
0.0221389772692485 -5.42622640039739
0.229457543393971 -1.23936722309196
0.0302531439955548 -4.71990506078111
0.0375170784281639 -4.05768041942742
0.0764360677204665 -2.8157982259805
0.052732987320728 -3.80808053136384
0.069365944467504 -3.46738680216983
0.170475753516529 -2.00902021320931
0.144547288526003 -2.21976805737521
0.408827007377032 -0.331665597940013
0.0535293964167952 -3.4158190126928
0.0383219292389346 -3.44947627441894
0.122704973019112 -2.58294673048466
0.101297340613605 -2.36062929240265
0.132537270856586 -2.43883367058629
0.135549161388691 -2.25703683230262
0.101297340613605 -2.95035045187474
0.127251284683316 -2.22925513130451
0.656951050966121 0.166312815625712
0.0709400799656144 -3.03048179614371
0.516719917978517 -0.176447255957114
0.0811303073529981 -3.11682958206187
0.247666557479975 -1.44312635868854
0.036711778356521 -4.60229173550604
0.0590919840220464 -3.64026548993257
0.0310620562908646 -4.61575385154113
0.211015762750295 -1.35604626917957
0.160160218979586 -1.83552513990649
0.334105586262117 -1.07477710778421
0.0286339574721787 -4.80788819987967
0.13329083318288 -2.49922055208196
0.262207883301368 -1.43666326648565
4.5120559706466 6.51402924801647
0.105143504024334 -2.74652910379897
0.0439433475875969 -3.83437809582415
0.0756522073149352 -3.22258531317485
0.025390122399238 -5.2949128195884
0.228752586115889 -1.49183178825673
0.0543253661147181 -3.67700499413423
0.0383219292389346 -4.60440960543842
0.0590919840220464 -3.59960858090678
0.0503411187857478 -3.44890220122851
0.0383219292389346 -4.31393365598436
0.0447446222768361 -3.68934021497707
0.0423394618850071 -3.74164361876685
0.0455454521840987 -3.81244471899192
0.181446871337532 -1.94679367817084
0.130274219348017 -2.37924140160511
0.115095804320321 -2.76362149475069
0.0989847111455589 -2.2564937068612
0.265648607662714 -1.14397516873837
0.246970444057114 -1.03916674833738
0.0834717117742345 -2.62025375630377
0.216004093373901 -1.64371769292573
0.116620852074265 -2.76550065359732
6.02801363132041 9.33809025939147
0.0229524506716238 -4.82530154781376
0.102067394029747 -2.79967507837148
0.288830406711132 -1.06992190104885
0.287477034153264 -0.994049771047665
0.025390122399238 -4.75891184205054
0.494018175966642 -0.226136237832055
0.347155833917541 -0.847503492326729
0.039126331289821 -4.23481876288233
0.0535293964167952 -3.68680739833407
0.116620852074265 -2.59596530471656
0.064633206354782 -3.37382442695515
0.141554144214019 -2.15635178477769
0.550962705252197 0.214245138769015
0.0447446222768361 -3.99729119070031
0.0662125114286297 -3.24428225945904
0.0834717117742345 -2.89984768757813
1.71925747178406 2.57020488146272
0.148280007402333 -2.22775500296568
0.308980106332539 -0.985346422636706
0.0221389772692485 -5.49913756233836
0.365871442474959 -0.737633406587798
0.195224913115187 -1.79075952761747
0.168271482589799 -1.79954320376185
0.115095804320321 -2.70854132045073
0.203141942436851 -1.82625499627332
0.219556656215293 -1.58953965902194
0.0943483010248402 -2.75764315559396
0.0495429472351597 -4.36184821540606
0.078785096799898 -3.16538922437322
0.0559159892536731 -3.59635184097582
0.0958954272223186 -2.70425466925697
0.0670015161192765 -3.84949949283702
0.064633206354782 -3.30684053787274
0.0575048606046759 -3.53910784982397
0.2752392083055 -0.958666978866947
0.0834717117742345 -3.34438084738977
0.0701532269104457 -3.14941528198399
0.0326785214917827 -4.57753513634584
0.0245780227206658 -5.26170708769276
0.137803960036087 -2.44051631169766
0.0399302850809735 -4.45386435314703
0.0889202563059808 -3.15471889601624
0.457176350019693 -0.346659310682042
0.0399302850809735 -3.56321947099913
0.140804886840186 -1.95956821940824
0.124222002644582 -2.78668742193534
0.039126331289821 -4.29846774733949
0.0487443338514183 -3.98846309819517
0.0748679207824977 -3.06824986406821
0.0326785214917827 -4.61756607841907
0.252529969399014 -1.06492149860303
0.0326785214917827 -4.65873954997906
0.299611923798344 -0.877254581141621
0.052732987320728 -3.28858313527278
0.140055240140602 -2.63021026720626
0.318287848558767 -0.712905164730061
0.0415368498805017 -3.7973492609
0.036711778356521 -4.37944096135565
0.02782368222432 -4.53370711490467
0.0511388489918011 -3.82970475637877
0.0375170784281639 -4.66492449025304
0.179259312099768 -1.55362843659329
0.064633206354782 -3.51791261840938
0.197388415206553 -1.77334290706504
0.118144289429014 -2.41020783489191
0.0326785214917827 -4.61756607841907
0.130274219348017 -2.32024572600462
0.240690262257045 -0.512276418937486
0.0455454521840987 -4.18098792649875
0.0245780227206658 -5.02796139903244
0.223100492536374 -1.29091701681046
0.0447446222768361 -3.49039954210506
0.495777202855017 -0.424290891855907
0.442658541564508 -0.445010609199166
0.0359060285221786 -4.39586462845241
0.105911507790615 -2.46126932126582
0.13630115256594 -2.7253904869627
0.214580615171698 -1.39158957520917
0.0375170784281639 -4.32958620110394
0.146788078581796 -2.26529712461734
0.321597542694167 -0.918629339218968
0.143799584419664 -2.06919741182386
0.296251346828332 -1.22738021448057
0.0764360677204665 -3.2311636126445
0.450540484065788 0.0869524118861217
0.203141942436851 -1.83213057567474
0.0748679207824977 -3.16875352452751
0.0270129516377197 -4.90170073346318
0.378638738548837 -0.767969157291763
0.0213250449255782 -5.5358583928859
0.109745405983343 -2.99361316581107
0.105143504024334 -2.32598234993701
0.0590919840220464 -3.50271312284553
0.098213010115718 -2.76712436344353
0.0213250449255782 -5.78657306508044
0.5299425592291 -0.17936071078338
0.13855477714431 -2.15334903330604
0.0819111977866175 -3.16879184871938
0.0455454521840987 -4.24225553602244
0.0495429472351597 -4.11267451574881
0.127251284683316 -2.71289352265986
0.340645466186786 -0.747809518845444
0.0803489940163342 -2.71225102606524
0.12194585958887 -2.58702945847631
0.126494560280502 -2.44106391430368
0.124222002644582 -2.07942354985964
0.487549999063212 0.0154211545568372
0.0543253661147181 -3.55538232790449
0.39820742459465 -0.56128623468095
0.18653831362023 -1.52171317243503
0.0795672573183184 -3.26608726753117
0.124979919678503 -2.79343744016094
0.0359060285221786 -4.58133897368033
0.072512499784368 -3.21933579976761
0.0334860754120504 -4.96069763593488
0.155716596244114 -2.01305883895637
0.0229524506716238 -5.78939869915654
0.0756522073149352 -3.02122590715965
0.0245780227206658 -5.46579548647182
0.105143504024334 -2.46513644216329
0.201705710321332 -1.38382838865784
0.0455454521840987 -4.15130298545628
0.222392421336448 -1.68553199376517
0.148280007402333 -2.13042612354055
0.144547288526003 -1.81304358233414
0.304303619123066 -1.0552419800256
0.0974408960802218 -2.8773772268578
0.159420565007533 -2.04052972493169
0.052732987320728 -3.762486819079
0.043141627622042 -3.66686574150443
0.0834717117742345 -3.46700975295049
0.0740832076595945 -2.70749243305746
0.463781833130262 -0.38854901626991
0.0865876849960907 -1.3192032163256
0.0896969427532129 -3.07681027000309
0.0701532269104457 -3.45917168164603
0.212442760928843 -1.87706237017898
0.036711778356521 -4.04326735409982
0.0213250449255782 -5.02450495336911
0.57112492062226 0.01246481891333
0.351695673710592 -0.602924468747566
0.225929307248362 -1.44298859897456
0.146041535206333 -2.25258020204667
0.0670015161192765 -3.47389067695717
0.0350998284224681 -4.34373652735573
0.312976494042834 -1.36702122692653
0.118905405268819 -2.58357387261358
0.0375170784281639 -4.66492449025304
0.357511697429679 -0.707067989671784
0.204576746176087 -1.31476267739007
0.139305203710457 -2.62406405316833
0.246273994591072 -1.14238130660405
0.0943483010248402 -2.97443169568071
0.165327205974255 -2.41913797368281
0.0920244964297114 -3.11490847870894
0.238590778441141 -1.39499266399857
0.148280007402333 -2.14497903394835
0.357511697429679 -0.816380972233273
5.65619753997649 8.59004292691772
0.0213250449255782 -5.39005484330212
0.0375170784281639 -4.66492449025304
0.252529969399014 -1.48336017862408
0.389402806782233 -0.454574719999911
0.0423394618850071 -3.6980712411314
0.153489641789752 -2.06857954803376
0.0567106436614751 -3.64806240443462
0.266335768924045 -1.40657035464887
0.598668617878252 -0.00236478303237914
3.85444357768912 5.89879736615527
0.13855477714431 -2.58781493939305
0.0495429472351597 -3.92516759568922
0.304303619123066 -1.0690523589347
0.0709400799656144 -3.29681017273547
0.0958954272223186 -2.91256974817585
0.146041535206333 -1.84959505634933
0.39695290708874 -0.237774467846168
0.0590919840220464 -2.82680250671725
0.0326785214917827 -4.53858502355684
0.246273994591072 -1.32917091909582
5.16447500532664 7.79612360251771
0.466774356586311 -0.233546089405336
0.271821308007774 -1.18227253909879
0.984214523899484 0.892398471418734
0.0342931775538776 -3.65017725338308
0.119666119782036 -2.79206916506768
0.099755999611344 -2.88605669759455
0.0811303073529981 -2.83144621641051
0.0575048606046759 -3.81350287930516
0.0826916657747559 -2.93028750809111
0.184358466757435 -1.68803968377401
0.036711778356521 -4.18645221434156
0.105911507790615 -2.83314591319075
0.15200309344505 -2.10921358745327
0.0375170784281639 -4.79659236733774
0.327535925360782 -0.733409926570982
0.0407337911117068 -4.20572876384693
0.242088222677368 -1.43648767326576
0.176337397094119 -2.11980042022548
0.237189423264528 -1.33386735404552
0.160160218979586 -2.10037201028812
0.0495429472351597 -3.87578451412791
0.277286068484586 -1.28199090097054
0.098213010115718 -2.82453320468631
0.179259312099768 -2.15268985540976
0.0701532269104457 -3.35398834644671
0.679826694846752 0.439438498055079
0.0479452781450934 -4.08242255249581
0.0912490623659537 -3.32145938996572
0.0463458378029017 -3.52927747595059
0.146788078581796 -1.89565353953382
0.0487443338514183 -3.88712473161839
0.139305203710457 -2.32998374628974
0.166800095373131 -1.92423995854096
0.0519361383411278 -4.07337841560588
0.325559179163117 -0.929637955920736
0.104375091201434 -2.14267714658863
0.039126331289821 -3.97875520708396
0.135549161388691 -2.66542908451147
0.202424005103852 -1.70997975218618
0.0213250449255782 -4.920693116948
0.188714871801571 -2.14732026034883
0.211729438273575 -1.06446588420966
0.0503411187857478 -4.12806659320106
0.0407337911117068 -3.92894902855114
0.0439433475875969 -3.95741317527207
0.0495429472351597 -3.90026476894476
0.253916509669977 -1.10129619831718
0.261518752626269 -0.901675078702211
0.163115048565275 -2.23769909159423
0.0670015161192765 -3.56880508082457
0.134796778038711 -2.51988564728078
0.271136755187866 -0.670505106401356
0.099755999611344 -2.96132813532577
5.21924615596701 8.01371537820387
0.0479452781450934 -3.26911521862246
0.0229524506716238 -4.92224288996317
0.13404400210674 -2.53324654382181
0.198828949565768 -1.73592896614118
0.0622610024096943 -3.8912150779092
0.0630521705353017 -2.85902547641258
0.0415368498805017 -4.38512891812386
0.155716596244114 -1.47365789013035
0.0262017652003298 -5.20178482604171
0.312976494042834 -1.1206166725361
0.0334860754120504 -4.09605952050417
0.0590919840220464 -3.15468516069941
0.0180647157619915 -5.97601051160865
0.18653831362023 -1.83315434921946
0.047145779625941 -3.86123962306191
0.072512499784368 -3.36505493130509
0.112805205732401 -2.64773001357374
0.0383219292389346 -4.2814152808771
0.0399302850809735 -4.34905355576448
1.94247419815084 2.7738167515974
0.0740832076595945 -3.36683192611859
0.182175321260046 -1.68321872594201
0.124979919678503 -2.41276987688627
0.0487443338514183 -2.89902801461322
0.39695290708874 -0.689724340133912
0.0294437778924818 -4.78584139578121
0.515564375232808 0.0301367531014478
0.0399302850809735 -3.64359933008773
0.624624850980877 0.674682285227112
0.225222623403279 -1.22374273215185
0.0795672573183184 -2.50510086645521
0.218846843142726 -1.37851484316768
0.0717265041011351 -3.16565689012696
0.0559159892536731 -2.71224792291134
2.35751169742968 3.42857254387712
0.157199325090855 -2.19968419758816
0.103606268885936 -2.76720495219767
0.153489641789752 -1.83238012730058
0.262896684957274 -1.16679502393102
0.465578091973086 -0.13626954746665
0.302294760537794 -0.743696520741772
0.0803489940163342 -3.12318991017962
0.0423394618850071 -4.00810755460677
0.108213069099097 -2.43180581485749
0.137052751979079 -2.06628523949659
0.292882923535604 -1.06763339835088
0.0519361383411278 -3.84237058637461
0.052732987320728 -3.01025388651668
0.0662125114286297 -3.39267828727338
0.0221389772692485 -5.42622640039739
0.100526875953964 -2.5648940051792
0.0717265041011351 -3.35569358549077
0.0407337911117068 -4.23656724646914
0.280691061901115 -1.18694695741526
0.0495429472351597 -3.75925162931375
3.06907060275419 4.89488743615637
0.0535293964167952 -3.60405257254805
0.0780025120012732 -3.08523690223911
0.0229524506716238 -5.32437825319054
0.0221389772692485 -5.29060654106808
0.036711778356521 -4.524120339736
0.402589665016042 -0.912423575033857
0.316961841994013 -0.832972985472333
0.039126331289821 -4.0318598245994
0.0342931775538776 -3.89877372800978
0.132537270856586 -2.0691437604256
0.0958954272223186 -2.87569415084199
0.174874217414046 -1.52107157650071
0.0958954272223186 -2.81625506576987
0.123463687231123 -2.6918652475722
0.189439662091063 -1.63812826297888
0.456574349159346 -0.396126320589634
0.24278669523562 -1.29054167397842
0.072512499784368 -3.50822513067215
0.0912490623659537 -2.85877814312878
0.157199325090855 -1.74702968947008
0.112040863971005 -2.78252414539824
0.116620852074265 -2.60599716785647
0.0221389772692485 -5.22729595591935
7.31446190784229 11.222937786744
0.183631118599408 -2.01803676393043
0.0359060285221786 -3.85144614120843
0.0487443338514183 -3.81553485856252
0.0654230749980486 -3.73292270044558
0.0795672573183184 -3.12958669118488
0.161638390257352 -1.79614993308094
0.0740832076595945 -3.28396817764438
0.180718053418072 -1.95552946001605
0.0732980674819095 -2.98596621817032
0.0294437778924818 -5.03409223516614
0.0375170784281639 -4.03040441785169
0.271821308007774 -1.32410791549674
0.0383219292389346 -4.31393365598436
0.036711778356521 -4.68494267154376
0.0342931775538776 -4.46541885286026
0.098213010115718 -2.89658236444533
0.0495429472351597 -3.31888186866525
0.623552613814547 0.336643730903857
0.0598848914566187 -3.35230930006071
0.0974408960802218 -2.85327907311846
0.0447446222768361 -3.68934021497707
0.0904732112900415 -2.97663283114641
0.110510964526586 -2.54050940827407
0.110510964526586 -2.30167422217296
0.0803489940163342 -3.34046167874559
0.330824495375759 -0.910998272134257
0.102837036641165 -2.58181232440238
0.114332675478995 -2.51104033569598
0.118144289429014 -2.182979778919
0.0375170784281639 -3.61127951233328
0.255301718649068 -1.40582237736393
0.235084834939605 -1.07149735509044
0.036711778356521 -4.44996777980163
0.554342702989301 0.0926707433022507
0.13630115256594 -2.47504069509101
0.117382771838945 -2.49542664709002
0.0302531439955548 -4.40766540990175
0.154974659976341 -2.1124205958511
0.0535293964167952 -3.38094963898799
0.0974408960802218 -2.9394447715649
0.146041535206333 -2.1984513673471
0.290858088058114 -1.36198452630127
0.169006613836731 -1.87410155830982
0.0286339574721787 -4.01014325141783
0.0551208968990825 -3.77633735574434
0.0764360677204665 -3.05592700546367
0.12194585958887 -2.42730591897674
0.152746559084224 -2.27227076932306
0.164590196997364 -2.12695549157512
0.53108664734686 -0.304239280929884
0.246970444057114 -1.49490873396756
0.0196958013409197 -5.87807328654384
0.052732987320728 -4.03321591224067
0.0732980674819095 -3.19720438913926
0.0927995139293536 -2.72301559736563
0.225929307248362 -1.13634501070708
0.320274576034849 -0.874009564696928
0.127251284683316 -2.40201571589358
0.0567106436614751 -3.38363563425461
0.402589665016042 -0.592708200299599
0.0826916657747559 -3.25391213249911
0.378638738548837 -0.983166596061213
0.122704973019112 -2.2882615964314
0.225222623403279 -1.85266156636144
0.328194239331087 -1.00070571175673
0.156458151151672 -2.28886540828378
0.626231714010428 0.608845493380562
0.0677900895419648 -3.61968322426182
0.0237654656499666 -5.16855340361965
0.157940118452902 -2.13010480160932
0.0447446222768361 -4.1651258557577
0.0229524506716238 -4.87295812996896
0.0310620562908646 -4.9317500706329
0.131028964351309 -1.89182646828656
0.0709400799656144 -3.48764022381169
0.0819111977866175 -3.32572595438392
0.210301734009717 -1.58165641329958
0.0873656278787256 -2.756692372371
0.0582986405646672 -3.4741063999762
0.0654230749980486 -3.15988971524409
0.0423394618850071 -4.14767271642949
0.129519079293671 -2.24311609727528
0.299611923798344 -0.826522847354827
0.111276117045656 -2.69875971408214
0.0294437778924818 -4.57410218995292
0.0196958013409197 -5.61236784076006
0.322258571361351 -0.975205062365053
0.269081145662862 -1.07448688979919
0.0685782321678971 -3.512925601031
0.115095804320321 -2.48843451533852
0.19305816170782 -1.67044255375398
0.176337397094119 -1.99591366534831
0.0294437778924818 -4.88007981682681
0.175605992748471 -1.68487568373879
0.0221389772692485 -5.42622640039739
0.0543253661147181 -3.67700499413423
0.163852811322794 -1.85989147697764
0.0229524506716238 -4.64901251480575
0.0326785214917827 -4.42767273175837
5.04050785026872 7.27453529893158
0.182903403557048 -1.83797600958619
0.520181003303178 -0.135175513808435
0.0958954272223186 -2.97620425897372
0.0756522073149352 -3.38583159282076
0.261518752626269 -1.57416281672201
0.421838302722987 -0.795174261317
0.0834717117742345 -3.04241665089203
0.137803960036087 -2.0566222056904
5.61556959965553 8.51947068942562
0.0326785214917827 -4.83629767010551
0.454766837909059 0.141816399687561
0.0229524506716238 -4.92224288996317
0.111276117045656 -2.20381652717517
0.0654230749980486 -2.58293538200733
0.146041535206333 -2.18335181011628
0.0213250449255782 -5.5358583928859
0.0685782321678971 -3.31893857187502
0.120426433391669 -2.66694392706727
0.239990773738668 -1.48636602078993
0.149025393645155 -2.49603556624537
0.0943483010248402 -3.01395551126973
0.0740832076595945 -3.47299130177838
0.169006613836731 -2.1106914435351
0.100526875953964 -2.65575247896934
0.121186346520057 -2.30306630033606
0.524782905262187 0.240777223657363
0.168271482589799 -2.09207277636646
0.177799094322388 -1.87733373427598
0.107446289893755 -2.2991177941709
0.0889202563059808 -3.14006790309409
0.0780025120012732 -2.77120458143608
0.124979919678503 -2.01511876523546
0.078785096799898 -3.03769617848105
0.358156477346954 -0.394666435654215
0.0598848914566187 -3.92523233682386
0.098213010115718 -2.98545610986664
0.304303619123066 -0.640085421862857
0.173409552272114 -1.70152767665997
0.418132748354759 -0.592024970323125
0.404463700838191 -0.110650030687073
0.200987057733177 -1.66052728103919
0.128007612376071 -2.4608130531375
0.221684002446255 -1.61461656443374
0.0455454521840987 -4.01140270385393
0.0685782321678971 -3.71522691782837
0.107446289893755 -3.01037597647269
0.123463687231123 -2.42000945397198
0.228752586115889 -1.30048174725832
0.307645513230067 -0.825968727684715
0.169741370685253 -2.03843516643767
0.283409282282986 -1.0062449703419
0.0567106436614751 -3.36648025894367
0.119666119782036 -2.46549992540243
0.36715326845079 -0.80993884511047
0.104375091201434 -2.7624257711865
0.418751002077908 -0.485946841697109
0.363304368771161 -0.734466016693805
1.13968027066717 1.62995162595353
0.280010705821121 -1.32216013649922
0.37226921367311 -0.909965807337541
0.0920244964297114 -3.3308387204592
0.142303012666281 -2.1982579499351
0.197388415206553 -1.41483895180311
0.0701532269104457 -3.24024507924727
0.02782368222432 -4.69566416983383
0.0463458378029017 -4.25901191091472
0.13855477714431 -1.96727426234232
0.160160218979586 -1.50473130008625
0.308980106332539 -0.978813999179827
0.0685782321678971 -3.35232380794091
0.0383219292389346 -4.1582105470564
0.0927995139293536 -2.14588614889135
0.108979440984788 -2.17561912868002
0.105143504024334 -2.56923780195289
0.143799584419664 -2.42108179288067
0.0423394618850071 -3.63508497571898
0.02782368222432 -4.61241417082448
0.0407337911117068 -3.71842086423476
0.0511388489918011 -3.6118988326334
0.0479452781450934 -3.89856891861351
1.80333594105705 2.66982398822215
0.0904732112900415 -2.6107211943718
0.0447446222768361 -4.1651258557577
0.0764360677204665 -3.26255661238237
0.146041535206333 -1.6495888240214
0.139305203710457 -2.38938732239648
0.064633206354782 -3.39106788121469
0.0423394618850071 -4.06232444413124
0.0803489940163342 -2.88470265711129
0.0834717117742345 -3.00211627489104
0.0927995139293536 -2.98572989557641
0.2052936132919 -1.69174133840873
0.127251284683316 -2.58833598327469
0.0598848914566187 -3.40388145413365
0.124222002644582 -2.50746833563674
0.0535293964167952 -4.13231196306839
0.241389411793814 -1.33004803035083
0.23016215637056 -1.32655703139683
0.0622610024096943 -3.50593710777163
0.0205106531224741 -5.4969120062619
0.0519361383411278 -4.07337841560588
0.210301734009717 -1.66834597194625
0.146041535206333 -2.29252607312116
0.0858093223978257 -3.06550410224627
0.025390122399238 -5.05615148109604
0.697258190276307 0.337393848213421
0.0865876849960907 -2.53386067127905
0.196667608276301 -1.69284312650912
1.02660741543241 1.4216097682013
0.105911507790615 -2.77540011220292
0.0582986405646672 -3.64974928095606
0.705388934112825 0.558949264021326
0.0415368498805017 -3.21818521445573
2.12270497301911 3.00925472189865
0.0670015161192765 -3.25288260037762
0.152746559084224 -1.94493835388411
0.239290945909816 -1.47399984981947
3.43328070487017 5.01139592746032
0.0270129516377197 -5.2972942111309
3.77367737252273 5.6204488532043
0.121186346520057 -2.72684425772838
0.193780773814532 -1.82381053043151
0.232273932850412 -1.8273149362889
0.30831296410521 -1.15267511685471
0.0873656278787256 -2.93488603125329
0.179259312099768 -1.8728662092357
0.0286339574721787 -5.00617363654944
0.125737438751244 -2.33221393363654
0.137803960036087 -2.54279226312959
0.588263863811407 0.231326335299955
0.11356914275893 -2.69600472296507
0.13630115256594 -2.33497307707775
0.200268046982741 -1.7654008421878
0.0543253661147181 -3.67700499413423
0.187989717204304 -1.88887556575833
0.185812063898934 -1.51395840918454
0.111276117045656 -1.56254796332484
0.0598848914566187 -3.27025234071728
0.0772195024618956 -3.00931185216906
0.155716596244114 -1.79081850949317
0.0685782321678971 -3.25440006215799
0.308980106332539 -0.789718730475419
0.069365944467504 -3.48579299638309
0.0748679207824977 -3.06824986406821
0.143799584419664 -2.19226401535319
0.317624997620899 -0.823420001077062
0.294904921120816 -1.01715671932425
0.0826916657747559 -3.20735047447416
0.099755999611344 -2.89833236463614
0.15200309344505 -1.91587507280399
0.228752586115889 -1.55359090631843
0.0188804890610183 -5.7379239936037
0.251142095274772 -1.53330684833582
0.147534235847401 -2.26217948887909
0.0677900895419648 -2.36830790910017
0.21386834902991 -1.65418226788317
0.0286339574721787 -5.00617363654944
0.0310620562908646 -4.74280955589668
0.0865876849960907 -2.80715889965643
0.245577208757248 -1.38557423560768
0.0865876849960907 -2.67456627606269
0.0622610024096943 -3.81942691874155
0.142303012666281 -2.34175488392316
0.0423394618850071 -3.74164361876685
0.380544125188408 -0.440410285917367
0.40071319168726 -0.275125502447383
0.173409552272114 -2.05298645195954
0.195946441032647 -1.66297385171911
0.0858093223978257 -3.05172748627274
4.73305610137332 6.80231846418493
0.216004093373901 -1.22124223551367
0.182903403557048 -1.94214254710546
0.0180647157619915 -5.97601051160865
0.154974659976341 -1.84554598613325
0.0423394618850071 -3.44301949720532
0.109745405983343 -2.51590707570744
0.13329083318288 -1.90283884833114
0.132537270856586 -2.42989598152089
0.069365944467504 -3.05638780897444
0.0221389772692485 -5.22729595591935
0.0407337911117068 -4.17553570035298
0.052732987320728 -3.95420222935188
0.150515011785641 -2.30595049138694
0.0270129516377197 -4.40485409700184
0.0196958013409197 -5.53366324465665
0.498119240773399 -0.221063400105605
0.108979440984788 -2.68022156486792
0.127251284683316 -2.61848176984
0.0606773633473983 -3.66280592004177
0.198108862183268 -1.81141226362759
0.0245780227206658 -5.02796139903244
0.161638390257352 -2.25150426836891
0.118905405268819 -2.7294703951874
0.227341637308181 -1.290972631462
0.036711778356521 -4.68494267154376
0.168271482589799 -2.09207277636646
0.132537270856586 -2.44782707517735
0.358156477346954 -0.795513657776568
0.128763543774497 -2.10444694595974
0.444481277171326 -0.221460842232911
0.099755999611344 -2.60888287632819
0.0630521705353017 -3.88007981682681
0.0350998284224681 -4.44814746163401
0.212442760928843 -1.55213354094546
0.2752392083055 -1.11462853141559
0.292882923535604 -1.12778822018814
0.147534235847401 -1.97538473634848
0.0479452781450934 -4.13956289440304
0.0826916657747559 -3.20735047447416
0.0630521705353017 -3.1801807955351
0.250447657215208 -1.57363840897307
0.0951220715131601 -2.95593907365386
0.118144289429014 -2.59766110700935
0.0262017652003298 -4.87629204388727
0.0974408960802218 -2.70574906943808
0.0803489940163342 -3.48109007161296
0.141554144214019 -2.44959525509724
0.1726766617098 -2.00821422393474
0.0662125114286297 -3.57771604421665
0.0245780227206658 -4.56964254176222
0.052732987320728 -3.59328530689328
0.128007612376071 -2.24949665221687
0.0826916657747559 -3.2382240154194
0.0958954272223186 -3.14145863378247
0.236488234895494 -1.64591360438456
0.232273932850412 -1.5553698024865
0.0881431514981321 -3.00699561564074
0.322258571361351 -0.832925750285241
0.116620852074265 -2.33178478362494
0.501041451699344 -0.184091318775073
0.600849563177777 0.101367522961172
0.282050812275938 -1.23063347257848
0.0423394618850071 -3.55516523605126
0.261518752626269 -1.35530464264111
0.485190726189289 -0.104599674701702
0.176337397094119 -1.59536566269203
0.144547288526003 -2.00543577654308
0.0559159892536731 -4.06478678023491
0.105143504024334 -2.18397135815989
5.89398429320135 8.92063939956505
2.52061305572694 3.58354144969659
0.0732980674819095 -3.51864506522738
0.0479452781450934 -3.87411718044937
0.0717265041011351 -3.32223117710751
0.244182626685495 -1.22865799987505
0.0495429472351597 -3.9763011424144
0.0221389772692485 -5.10844561848021
0.078785096799898 -2.97135350889217
0.229457543393971 -1.57152579342531
0.02782368222432 -4.3204751319621
0.084251336241134 -3.3203947174742
0.0294437778924818 -4.78584139578121
0.352343057630312 -0.465930863196681
0.550962705252197 -0.130241613812016
0.0415368498805017 -3.33013374688825
0.0764360677204665 -3.41294638943316
0.179988867129671 -1.83481045306678
0.616024557012021 0.163675275388842
0.0294437778924818 -4.88007981682681
0.0342931775538776 -3.28527863641973
0.0302531439955548 -4.30604415463705
0.226635645103787 -1.45504135210737
0.0590919840220464 -3.54069399777276
0.0748679207824977 -3.0138139950215
0.0415368498805017 -4.10352887790715
0.177068430826958 -2.22124223551367
0.0439433475875969 -3.88234050421687
0.179988867129671 -2.05760945344565
0.02782368222432 -4.78401384431689
0.144547288526003 -2.21976805737521
0.168271482589799 -1.95754558728087
0.0487443338514183 -3.79243981648729
0.0172484809221768 -5.9236506076435
0.098213010115718 -2.4188011761442
0.0685782321678971 -3.28630845835821
0.395697297748484 -0.68803892089558
0.139305203710457 -2.3052552318852
0.157199325090855 -2.07600943898726
0.0519361383411278 -3.345651096574
0.247666557479975 -1.21873063620087
0.0334860754120504 -4.1537535343336
0.0286339574721787 -4.4417120507136
0.191611850768756 -1.58717741494183
0.223100492536374 -1.43548451025878
0.190164088438641 -1.90068197092397
0.131028964351309 -2.00010701863695
0.02782368222432 -4.42315521252944
0.182175321260046 -1.72087716367452
0.307645513230067 -1.03031060223899
0.606830218228227 0.664356927353079
0.324239842042465 -0.664257975562348
0.2052936132919 -1.76853209037174
0.0889202563059808 -2.86246160865819
0.0326785214917827 -4.35820181520425
0.244182626685495 -1.4456947015841
2.94408560794741 4.32000502446725
0.0881431514981321 -2.78561935528795
0.0764360677204665 -3.31096533536946
0.149770394973814 -2.39351153285547
0.0709400799656144 -3.6442208433518
0.102837036641165 -2.87741550141442
0.415657080581426 -0.652234927322174
0.0463458378029017 -3.60773655908126
0.13630115256594 -2.46587658018235
0.143799584419664 -1.76389324218052
0.0439433475875969 -4.17909960440412
0.078785096799898 -2.84717379139075
0.0543253661147181 -3.28980517376094
0.343904322419748 -0.911835466953353
0.376730832111346 -0.579760607320765
0.305641305858577 -1.11297763994753
0.432285980201021 -0.380042271180547
0.0310620562908646 -5.09170134938954
0.181446871337532 -1.87225759895615
0.115095804320321 -2.56464466206705
0.349103229094067 -0.903063745510953
0.451145007452337 0.010439630694447
0.0958954272223186 -2.77040635267152
0.0511388489918011 -4.23409679365111
0.270451877396277 -1.0078371070178
0.255993824702586 -1.2628417922903
0.461383337081745 -0.7717962666488
0.036711778356521 -4.18645221434156
0.0302531439955548 -5.06259343391234
0.0677900895419648 -3.54058930232233
0.072512499784368 -3.50822513067215
0.203141942436851 -1.69197539798575
0.254609280411207 -1.17663884146199
0.19305816170782 -1.55419707019952
0.0407337911117068 -4.23656724646914
0.0654230749980486 -3.26723568155471
0.0229524506716238 -5.88387756068834
0.0858093223978257 -2.90827985063253
0.214580615171698 -1.64205558464473
0.276604104377872 -1.30341336116294
0.0614694001726108 -3.78383121643498
0.0270129516377197 -5.17278313356591
0.0237654656499666 -5.11027634627915
0.587164248635544 0.239761010972608
0.386245232659242 -0.653376204331092
0.123463687231123 -2.33412520070687
0.559958494591262 0.152338872076359
0.0375170784281639 -3.76015598150261
0.0205106531224741 -5.2886803049937
0.0551208968990825 -3.94434960031134
0.0375170784281639 -4.29671710704408
0.59484401223512 0.0845434193709163
0.02782368222432 -3.9702101567345
0.043141627622042 -4.2550282886685
0.0286339574721787 -4.9539893986332
0.0974408960802218 -2.2396769279099
0.0439433475875969 -4.09192742398702
0.036711778356521 -4.41427344644263
0.0326785214917827 -5.03881647667091
0.208157524983521 -1.5917473444379
0.0912490623659537 -2.80001800878206
0.0221389772692485 -5.22729595591935
5.82592955018517 8.82907315667941
0.304303619123066 -0.528550541128253
0.0543253661147181 -4.03526408227334
0.0245780227206658 -4.49317481186409
0.02782368222432 -4.92759377602712
0.10667910293556 -2.44836453805218
0.0359060285221786 -3.71490977707609
0.142303012666281 -2.5011172314734
0.384980265422664 -0.613332392109427
0.0622610024096943 -3.56342098426491
0.339339859725835 -0.984012093913294
0.176337397094119 -1.57059722174332
0.0865876849960907 -2.67456627606269
0.151259244477352 -2.00193229262495
0.416895445499426 -0.173758646748667
0.0180647157619915 -5.97601051160865
0.164590196997364 -1.81626673875467
0.0748679207824977 -3.48318013299402
0.0511388489918011 -3.90201924434667
0.193780773814532 -1.63736794393346
0.21315573106487 -1.58975771009855
0.0543253661147181 -3.28980517376094
0.036711778356521 -4.37944096135565
0.0858093223978257 -2.95880778935686
0.341949892171572 -0.754862198861881
0.0559159892536731 -3.39159951406876
0.084251336241134 -2.81083235117751
0.0326785214917827 -4.61756607841907
0.0415368498805017 -4.31763024048022
0.112805205732401 -2.87146037856639
0.0415368498805017 -4.04777116160206
0.340645466186786 -0.848420576375897
0.105143504024334 -3.19899916184183
0.0958954272223186 -2.96325083100228
0.0590919840220464 -3.83889044316848
0.403214614144675 -0.750171450457233
0.198828949565768 -1.80358403607569
0.137052751979079 -2.39110762269011
0.224515593229418 -1.57796482958532
0.125737438751244 -2.27507336023656
0.25183619922893 -1.54624131073612
0.0826916657747559 -2.93028750809111
0.0614694001726108 -3.51453190986276
0.123463687231123 -2.63940962910583
0.0334860754120504 -4.96069763593488
0.069365944467504 -3.44921248269439
0.125737438751244 -2.5667864947258
0.0270129516377197 -5.00410553962871
0.0732980674819095 -3.55705335826527
0.17194339864909 -2.05124265529426
0.0188804890610183 -5.7379239936037
0.147534235847401 -1.83899208268698
0.125737438751244 -2.29928559574895
0.253223406105895 -1.4275491767593
0.0567106436614751 -3.01952005779164
0.216004093373901 -1.35442415331351
0.301624518927184 -0.830031330499683
0.244182626685495 -1.51962223979037
0.052732987320728 -3.45994263314043
0.0196958013409197 -5.69561508772245
0.360732719175987 -0.714953302071454
0.164590196997364 -1.60535876352933
0.116620852074265 -2.25874674898904
0.177799094322388 -2.01090451622831
0.0559159892536731 -2.99902015422593
0.069365944467504 -3.86496043305107
0.179259312099768 -1.65412861565356
0.141554144214019 -2.53326847244434
4.01806471576199 5.84110567629394
0.238590778441141 -1.07634289813932
0.286799871483761 -1.42128722533231
0.0399302850809735 -4.15983469892539
0.0819111977866175 -3.12485769908932
0.39820742459465 -0.595855804935518
0.063842905025302 -3.43428624148215
0.0237654656499666 -4.80280404011238
0.0213250449255782 -5.6980712411314
0.0811303073529981 -2.90385027586677
0.167535976562709 -1.82495758818285
0.0439433475875969 -3.98333134968278
0.069365944467504 -3.44921248269439
0.0622610024096943 -3.62329068494404
0.121186346520057 -2.84068373763281
0.374183025637452 -0.806240340374085
0.0495429472351597 -4.05656901990206
0.0756522073149352 -2.94284872812879
0.223100492536374 -1.8114272214735
0.0172484809221768 -6.13980494262555
0.258068152940444 -1.29123219485337
0.0415368498805017 -4.07538066887238
0.0286339574721787 -5.1165708229418
0.0519361383411278 -3.60255629928524
0.0245780227206658 -5.1996254674913
0.0709400799656144 -2.99050887705031
0.533942904547663 0.0573442319350054
0.478089669814145 -0.41755090178083
0.318287848558767 -1.0131094889575
0.0350998284224681 -4.86353988058282
0.0334860754120504 -4.72380366482134
0.936658174431748 1.48929365030703
0.167535976562709 -2.03252414827343
0.903912895808623 0.888309430826824
0.117382771838945 -2.31181616259749
0.0334860754120504 -4.59834055996147
0.0834717117742345 -2.39481833433177
0.134796778038711 -2.61798170122207
0.0873656278787256 -3.16764682050159
0.0756522073149352 -3.35167109772251
0.0495429472351597 -3.95050783965004
0.593201786627074 0.333207929475502
0.0662125114286297 -3.55810710204519
0.266335768924045 -1.28473862013
0.111276117045656 -2.46169964913672
0.134796778038711 -2.41034879264406
0.0912490623659537 -3.30502355315525
0.176337397094119 -2.10549804689322
0.217426168443099 -1.25369532783144
0.0318705152870219 -5.12144162852323
0.0685782321678971 -3.42150537082108
0.0935741153121975 -2.7402223237539
0.125737438751244 -2.10894189212464
0.311645594464234 -0.698236413946865
0.118144289429014 -2.23652038445637
0.0270129516377197 -4.67358710816808
0.0575048606046759 -3.8607648769161
0.652226922543372 0.295428980538473
0.0732980674819095 -3.46288436570268
0.277286068484586 -1.07623506459226
0.0795672573183184 -2.65325704645552
0.0237654656499666 -5.74583016365019
0.0543253661147181 -3.67700499413423
0.169006613836731 -1.91716749243028
0.0732980674819095 -3.42687299611866
0.063842905025302 -3.70912023676632
0.0889202563059808 -3.08290794709898
0.0237654656499666 -5.00034191923159
0.0834717117742345 -3.46700975295049
0.267709110332738 -1.11542544724112
0.287477034153264 -1.18761119308165
0.18508544840088 -2.09557980053664
0.184358466757435 -1.60521613390563
0.232977171977614 -1.51546839619774
0.0213250449255782 -5.46111547760098
0.0302531439955548 -4.9056694407009
0.036711778356521 -4.21687704295227
0.0237654656499666 -4.94836444967951
0.0590919840220464 -4.15506894648457
0.227341637308181 -1.3742515379571
0.0920244964297114 -2.11285269590682
0.115858529709955 -2.35203851307292
0.357511697429679 -0.630837036211491
0.0415368498805017 -3.8205236642167
0.102067394029747 -2.48076228610445
0.0912490623659537 -3.15020958221664
0.108979440984788 -3.09481703022124
0.176337397094119 -1.46640118348426
0.0772195024618956 -2.93156220183972
0.508030702547401 0.102822044660648
0.140055240140602 -2.16222349181422
0.381178695262808 -0.573848431128477
0.111276117045656 -2.83370279692263
0.258758933437668 -1.18476661954043
0.130274219348017 -2.50500409811169
0.0622610024096943 -3.96676331563403
0.117382771838945 -2.62203666701662
0.0342931775538776 -4.46541885286026
0.0622610024096943 -3.66463022508389
0.383080732507182 -0.602207631641943
0.0423394618850071 -3.88086088844852
0.123463687231123 -2.64974928095606
0.124222002644582 -2.21871630935653
0.208157524983521 -1.70040077195695
0.131783314716672 -2.52570917356948
0.0685782321678971 -3.162702573471
0.195946441032647 -1.58649466550918
0.02782368222432 -4.7391628033952
0.222392421336448 -1.41917722963977
0.02782368222432 -5.14438647011614
0.308980106332539 -0.741924719841508
0.940538127575031 1.3262582410999
0.171209762711141 -1.86128091271941
0.0318705152870219 -4.48122755221908
0.124222002644582 -2.78668742193534
0.043141627622042 -3.99565871233811
0.229457543393971 -1.13400176811476
0.173409552272114 -1.80750858625714
0.02782368222432 -5.33145347177954
0.146788078581796 -1.23573622950897
0.411314413236126 -0.2953264902576
0.0350998284224681 -4.41249758559918
0.0359060285221786 -3.97601051160865
0.482236199166744 0.0188449692854294
0.286799871483761 -1.09032951359362
0.253916509669977 -1.64659689900398
0.17194339864909 -1.84709031318577
0.0487443338514183 -3.59970616715764
0.0834717117742345 -3.12656050149875
0.109745405983343 -2.57379768471925
0.0359060285221786 -4.5042651095755
0.400087157812872 -0.614610764246628
0.131028964351309 -2.50120569687081
0.0606773633473983 -3.56172020075381
0.182903403557048 -2.18367015574037
0.549834277317554 -0.0981543441122523
0.271136755187866 -1.42391604424789
1.73175057930295 2.64127405033344
0.12194585958887 -2.25956505502716
0.0270129516377197 -4.44031326309174
0.0974408960802218 -3.36407949142202
0.0229524506716238 -5.53823291054249
0.157940118452902 -2.14465445470702
0.0943483010248402 -3.09640777162233
0.402589665016042 -0.607748104336066
0.174142070714299 -2.05043627319285
0.052732987320728 -3.49679974945812
0.0567106436614751 -3.77812921726083
0.108979440984788 -2.30038611193272
0.216004093373901 -1.31275218194804
0.043141627622042 -4.53268747653456
0.284766474331232 -1.1290180201696
0.416276395912202 -0.0456367466149923
0.047145779625941 -3.79089224022892
0.234382622688755 -1.24610066118103
0.102837036641165 -3.01767432760595
0.052732987320728 -3.63376189042751
0.100526875953964 -2.48867102773274
0.625696291832863 0.214893166530813
0.13630115256594 -2.29385129788067
0.274556275729013 -1.16672379781688
0.0286339574721787 -4.5154304918839
0.064633206354782 -3.55630115507503
0.501625184274935 -0.18581221034726
0.0920244964297114 -3.05871770958854
0.0803489940163342 -3.48109007161296
0.0318705152870219 -4.67881703323408
0.0974408960802218 -2.73848006233934
0.228752586115889 -1.39733570543057
0.137052751979079 -2.21957396651036
0.0221389772692485 -5.16664726024075
0.124979919678503 -1.63022199371712
6.68093040879158 10.2573945589476
0.0286339574721787 -4.71810925222587
0.0630521705353017 -3.59393125435097
0.0439433475875969 -3.85815999536625
0.13329083318288 -2.21964233644965
0.117382771838945 -2.5428170966254
0.0310620562908646 -4.53686928375395
0.143051492600522 -2.07194424578898
0.347155833917541 -0.874532965100452
0.0334860754120504 -4.86122586010534
0.22026612022806 -1.77325873752562
0.0966683685967619 -3.1351838342809
0.072512499784368 -3.48953236679896
0.0904732112900415 -2.75953698421109
0.167535976562709 -1.55341716776765
0.330824495375759 -0.506892252567405
0.0318705152870219 -4.55704778494775
0.0717265041011351 -2.93319241695581
0.15200309344505 -1.84882390287504
0.108213069099097 -2.36214032595351
0.583860365418595 0.289317155216468
0.02782368222432 -4.38811021589804
0.166063838638147 -2.23367581172099
0.047145779625941 -3.52038815576079
0.0780025120012732 -2.93858414505903
0.0889202563059808 -3.01450258298336
0.350400033712519 -0.626851616455084
0.327535925360782 -0.981788457755274
0.131783314716672 -2.40694951135918
0.0764360677204665 -3.32746939271197
0.0423394618850071 -4.33519527919686
0.0334860754120504 -4.52037728886107
0.0551208968990825 -3.52725062387587
0.036711778356521 -4.3454296848014
0.118905405268819 -2.7294703951874
0.02782368222432 -4.57252397083818
0.170475753516529 -2.17830853150756
0.0383219292389346 -4.48852220642245
0.143051492600522 -1.93287056560876
0.118905405268819 -2.55414144822203
0.179259312099768 -1.94107119541026
0.047145779625941 -3.50153816080011
0.084251336241134 -3.20917105920009
0.0302531439955548 -5.00836662237159
0.18653831362023 -1.68225190559737
0.098213010115718 -2.47285197508576
0.0270129516377197 -4.90170073346318
0.200268046982741 -1.84632901045451
0.0359060285221786 -4.32787348700006
0.267022603043606 -1.45426782455545
0.0559159892536731 -3.6576336127529
0.099755999611344 -2.35940410870673
0.0286339574721787 -4.9539893986332
0.366512497824716 -0.709751272446172
0.190164088438641 -1.37811108413053
0.437786624597318 -0.299828171217408
0.0598848914566187 -3.33552028155957
0.0826916657747559 -3.14751745730691
0.0670015161192765 -3.75717568890552
0.0575048606046759 -3.18320126570597
0.591009240550225 -0.0458361640270902
0.047145779625941 -3.35899837444984
0.121186346520057 -2.78264144006208
0.0455454521840987 -4.15130298545628
0.0772195024618956 -2.60550428909205
0.162376908338945 -1.77686299745445
0.0654230749980486 -3.43592514986243
0.0342931775538776 -4.93638226289588
0.336725096815443 -0.796986396063729
0.345856108567571 -0.882001000661731
0.160899493933446 -1.75305190096284
0.0415368498805017 -4.49269501704079
0.0614694001726108 -2.65687489225724
0.0701532269104457 -3.20932871786657
0.449330676832722 -0.568271382893079
0.222392421336448 -1.45046851139429
0.047145779625941 -4.12409787296626
0.182903403557048 -1.91694753846544
0.128763543774497 -2.41241439573323
0.0342931775538776 -4.61947369771423
0.261518752626269 -1.38955231276865
0.0819111977866175 -2.93586039816207
0.410692963715042 -0.594536735368815
0.333449964782582 -0.926740188084378
0.0958954272223186 -2.16259656824812
0.118144289429014 -2.82482841477251
0.098213010115718 -2.82453320468631
0.0407337911117068 -4.33324680103075
0.181446871337532 -1.96604533409976
4.65143806166112 6.81675594162723
0.190164088438641 -1.85211612237931
0.0463458378029017 -3.5679737214016
0.0286339574721787 -4.6752315221812
0.0756522073149352 -3.40322003057301
0.107446289893755 -2.74352923184995
0.312976494042834 -1.14600665163867
0.063842905025302 -3.2188375409925
0.0383219292389346 -4.3812555110779
0.0567106436614751 -3.62748058528683
0.0958954272223186 -2.65135483260104
0.0359060285221786 -4.62147708524961
0.0326785214917827 -4.35820181520425
0.0326785214917827 -3.80226225725995
0.330167380793281 -0.940025167199512
0.0302531439955548 -4.8569382158262
0.142303012666281 -2.42810844310523
0.0826916657747559 -3.53133455357744
0.243484829796007 -1.11440297238437
0.166800095373131 -2.02831677118279
0.0294437778924818 -4.46053154251039
1.88390293507713 2.7551617998212
0.242088222677368 -1.64303576028491
0.156458151151672 -2.25690103177217
0.0302531439955548 -4.30604415463705
0.232273932850412 -1.05181288836209
0.61332641700567 0.285559976130968
0.0375170784281639 -4.89155939234373
0.195224913115187 -1.93504717292417
0.423687516871775 -0.67816528553501
0.0399302850809735 -3.52464884836102
0.214580615171698 -1.5913491979956
0.407581694359796 -0.0309887265999569
0.103606268885936 -2.9340932591073
0.039126331289821 -4.0318598245994
0.0881431514981321 -2.9043925937921
0.455369593314062 -0.203428277311875
0.131783314716672 -2.22587538815479
0.0383219292389346 -4.12898591610507
0.346506117608028 -0.902783957491949
0.0262017652003298 -4.53226010062445
0.149025393645155 -2.20935061626628
1.56415603913192 2.2313018306404
0.0772195024618956 -3.11995889967649
0.316298381397869 -0.842591346309593
0.157199325090855 -2.3101502341606
0.273873019717716 -1.21308586823024
0.0551208968990825 -3.84596127654171
0.120426433391669 -2.49863437193805
0.27933002874273 -1.40856895380691
0.152746559084224 -2.09934086859799
0.182903403557048 -1.57400632026216
0.0764360677204665 -3.26255661238237
0.340645466186786 -0.827729213222144
0.063842905025302 -3.18837177334461
0.15868053162845 -1.98307486640341
0.290858088058114 -1.25946075753636
0.0334860754120504 -3.93565025596196
0.101297340613605 -2.85156575788619
0.20672627978589 -1.96954794669141
0.0447446222768361 -4.22570926644741
0.137052751979079 -2.38245989595002
0.187264197932846 -1.66452214274703
0.18653831362023 -1.72534194877607
0.0896969427532129 -2.96930502706181
0.0415368498805017 -4.7353612665152
0.173409552272114 -1.99251799083319
0.102067394029747 -2.39129640964996
0.343253139812941 -0.897075219302997
0.111276117045656 -2.51741368243761
0.0342931775538776 -4.61947369771423
0.0399302850809735 -3.72872316946592
0.0780025120012732 -2.49469788446122
0.256685598890326 -1.44305039609784
0.286122390822854 -1.31577015549789
0.177068430826958 -1.96092620621319
0.0270129516377197 -5.05816939106883
2.79419252857223 4.1258037569965
0.0811303073529981 -3.49142166918
0.052732987320728 -3.98006226338908
0.0670015161192765 -3.43760696539386
0.0834717117742345 -3.20063508773028
0.0302531439955548 -4.24206735665492
0.525357112251215 0.0827882444871545
0.0415368498805017 -3.72997923247564
0.0342931775538776 -4.93638226289588
0.0630521705353017 -3.35525254922551
0.0334860754120504 -4.59834055996147
0.0213250449255782 -5.32233063983638
0.170475753516529 -1.77598541264453
0.0966683685967619 -2.79968496945316
0.0606773633473983 -3.84089745440098
0.0732980674819095 -3.18211780943982
0.112040863971005 -2.82876584683304
0.0614694001726108 -3.65327194065175
0.0920244964297114 -3.03142227408168
0.108213069099097 -2.87779482236863
0.0479452781450934 -3.92344223628259
0.0559159892536731 -3.63691577361727
0.0262017652003298 -4.25467572500085
0.108979440984788 -2.89710431975519
0.0221389772692485 -5.65704213493206
0.0407337911117068 -4.11698157333916
0.0503411187857478 -3.74888257244276
0.0463458378029017 -3.60773655908126
0.0350998284224681 -4.64094463731496
0.0717265041011351 -3.59445165244333
0.0670015161192765 -3.56880508082457
0.0294437778924818 -4.78584139578121
0.0439433475875969 -4.09192742398702
0.24278669523562 -1.7100680557461
0.064633206354782 -3.42618567965898
0.123463687231123 -2.52079028860439
0.433510159350323 -0.297859904060646
0.112805205732401 -2.25153358087516
0.0511388489918011 -4.3306052788991
0.572236824369698 0.355237333822415
0.0935741153121975 -3.01974661980237
0.0262017652003298 -4.3526188331519
0.216715306127219 -1.82318707467187
0.0826916657747559 -3.2382240154194
0.0567106436614751 -3.60718826587418
0.0819111977866175 -2.7353612665152
0.517297342457264 -0.0735632682660711
0.0415368498805017 -4.22195779891143
0.0920244964297114 -3.12930491723678
0.0479452781450934 -3.85007296888523
0.34845438939755 -0.585766044738707
0.296251346828332 -0.818781967071136
0.0310620562908646 -5.03639026249461
0.241389411793814 -1.47880241454671
0.039126331289821 -3.92753613393746
0.105911507790615 -2.64556837465248
0.0196958013409197 -5.69561508772245
3.59443363105161 5.60495989756445
0.0920244964297114 -2.5623605565592
0.110510964526586 -2.45642721081666
0.0756522073149352 -3.30190069373241
0.55939789810436 0.0361586529708335
0.0819111977866175 -3.26088983562259
0.043141627622042 -3.86945887153397
0.368433956542781 -0.910724062873822
0.237189423264528 -1.05777898908242
0.231570350763368 -1.27102006229378
0.131028964351309 -2.12437037326813
0.0237654656499666 -5.05426225043979
2.32885225304415 3.34838744376856
0.0850305396307963 -2.2471568349053
0.0463458378029017 -4.10881321219404
0.064633206354782 -4.00966265947556
0.0701532269104457 -3.59243972443484
0.416895445499426 -0.620541290979761
0.0326785214917827 -3.60829661039032
0.141554144214019 -2.59187437484531
0.128007612376071 -2.56459143709653
4.71139398271466 6.90237379536916
0.308980106332539 -0.995200854315386
0.0920244964297114 -2.65305450065104
5.62460810340223 8.50735917501119
0.20672627978589 -1.53645577674312
0.0614694001726108 -3.73898576542771
0.26358515790801 -1.37274984489717
0.229457543393971 -0.972794197214055
0.0423394618850071 -4.06232444413124
0.276604104377872 -1.33643713493814
0.0245780227206658 -5.08294405735593
0.0920244964297114 -2.1200227080074
0.0326785214917827 -4.2919230463924
0.0685782321678971 -2.71991441980466
0.0415368498805017 -4.19142676173114
0.155716596244114 -1.99317386497589
0.144547288526003 -2.22749108850641
0.516719917978517 -0.398199103099766
0.102067394029747 -3.12071654847325
1.94053812757503 2.87196264366388
0.0407337911117068 -3.6135033558656
0.282050812275938 -1.08672357590871
2.37895647779489 3.39220210569419
0.0826916657747559 -2.89296209295319
0.111276117045656 -2.59521257209319
0.208157524983521 -1.38328355327596
0.445088344312995 -0.1135179938785
0.262207883301368 -1.32060758912567
0.0559159892536731 -3.9840729738994
0.118905405268819 -2.55414144822203
0.132537270856586 -2.08308850742272
0.127251284683316 -2.20618099846107
0.160160218979586 -1.91435889478579
0.0180647157619915 -5.8755134412481
0.0188804890610183 -5.82898453461054
4.64702564328814 6.79134182811216
1.46198333502796 1.984013923873
0.0245780227206658 -4.97499748764372
0.115858529709955 -2.74780077224409
0.0310620562908646 -4.83418898026717
0.0927995139293536 -2.55812941181981
0.343904322419748 -0.714431088772661
0.423071375482573 -0.829084637383348
0.0262017652003298 -5.26396146959502
0.0551208968990825 -3.86993648771615
0.099755999611344 -2.18385732413259
0.21386834902991 -1.59804093050482
0.271136755187866 -1.12450561033024
0.131783314716672 -2.05811220437599
0.267022603043606 -1.44073866985084
0.286122390822854 -0.728741217626791
0.064633206354782 -3.29056947380257
0.280691061901115 -0.904115206377458
0.102067394029747 -2.46241975735546
0.0889202563059808 -2.81514489639126
0.275921817753243 -1.29239152992984
0.0904732112900415 -3.09880326224221
0.121186346520057 -2.17807708001051
0.197388415206553 -1.63853068693731
0.0606773633473983 -3.72704175770984
0.0463458378029017 -3.84848963697224
0.0606773633473983 -3.54232602462293
0.0326785214917827 -4.61756607841907
0.039126331289821 -4.47107870727863
0.147534235847401 -2.21535453955763
0.18653831362023 -1.7308198352293
0.0951220715131601 -2.33902108455123
0.0326785214917827 -4.83629767010551
0.0479452781450934 -3.82642292217039
0.312311197724432 -0.936114058829256
0.235786705564438 -1.35335424051559
0.165327205974255 -2.14601189111688
0.235084834939605 -1.69135591127709
0.0205106531224741 -5.42411044457868
0.115858529709955 -2.53160284633863
0.0943483010248402 -2.98748635987263
0.0294437778924818 -4.46053154251039
0.124979919678503 -2.09763947305425
0.198828949565768 -1.93651275858055
0.524782905262187 -0.340711112325339
1.14529460532121 1.2718236612108
0.0582986405646672 -3.03409223516614
0.0606773633473983 -3.62151788075145
0.2752392083055 -1.20322655950215
0.098213010115718 -2.67977245140943
0.388771844585038 -0.688207526836372
0.0559159892536731 -3.95814159175874
0.401338954022332 -0.417641978298066
0.18508544840088 -1.74585398558103
0.047145779625941 -4.09554944388013
0.0701532269104457 -3.69578074654117
0.0447446222768361 -3.7547958796826
0.180718053418072 -1.88665364866289
0.305641305858577 -1.00948724515948
0.54644368811678 0.127149399363727
5.13091106146876 7.42797625184641
0.123463687231123 -2.4024187113784
0.101297340613605 -2.93762607657102
0.177068430826958 -1.83170576274555
0.296251346828332 -0.924656961909602
0.0935741153121975 -3.14578975393986
0.120426433391669 -2.44362729693092
0.0262017652003298 -5.0298783554992
0.078785096799898 -3.40707257038462
0.078785096799898 -3.16538922437322
0.312976494042834 -0.460080067251638
0.370352859562396 -0.48656437739794
0.181446871337532 -1.88441591756764
0.448119854234674 -0.282850153333391
0.0575048606046759 -3.35866318312285
0.244880086230569 -1.2547966265516
0.069365944467504 -2.65129533585112
0.121186346520057 -2.7600629545901
3.34235728353928 4.88907432462247
0.23016215637056 -1.36012110383852
0.239290945909816 -1.63414839988555
0.215292529837459 -1.61983311261471
0.13329083318288 -2.10139576157974
0.064633206354782 -3.4805191385208
0.0495429472351597 -3.92516759568922
0.102067394029747 -2.74322800219385
0.160160218979586 -1.64248571548487
0.121186346520057 -2.56154408284098
0.255301718649068 -1.57778389051714
0.453560571082188 -0.254566696309555
0.837492470120171 0.849714747329335
0.052732987320728 -3.762486819079
0.0543253661147181 -3.59479487477955
0.134796778038711 -2.11705346668363
0.21315573106487 -1.83905306983535
0.386877300595262 -0.614395448801153
0.0463458378029017 -4.3237617675034
0.215292529837459 -1.18071632804095
0.036711778356521 -4.44996777980163
0.280010705821121 -1.23395422516713
0.0205106531224741 -5.35480680342237
0.0205106531224741 -5.2886803049937
0.135549161388691 -2.01060110691891
0.0407337911117068 -4.14596159291153
0.112040863971005 -2.72673141273402
0.039126331289821 -4.39953764194186
0.0865876849960907 -2.45015407823175
0.318950395087467 -0.985827420844477
0.0262017652003298 -5.20178482604171
0.302964690914768 -1.23634410766018
0.0423394618850071 -3.12190323290998
0.0399302850809735 -4.13057748059817
0.183631118599408 -1.69532523055332
0.175605992748471 -1.65853623305366
0.294904921120816 -1.02723161554704
0.750289706695411 0.343807689820767
0.072512499784368 -3.58551662111062
0.0519361383411278 -4.1301545500001
0.0709400799656144 -3.41529353643826
0.179259312099768 -2.01934919980979
0.215292529837459 -1.58965936925851
0.108979440984788 -2.45499331902528
0.0399302850809735 -4.6895295919345
0.296251346828332 -0.824627128616024
0.0375170784281639 -4.58338087676663
0.0262017652003298 -4.4944977393899
0.02782368222432 -5.08705851505384
0.02782368222432 -4.35389635960221
0.0423394618850071 -3.71969293919698
0.0974408960802218 -2.72748701557267
0.0511388489918011 -4.0312325810269
0.126494560280502 -2.70649066881746
0.234382622688755 -1.35608626968062
0.0764360677204665 -2.9756938652016
0.211729438273575 -1.59815704745453
0.0359060285221786 -4.26294292539878
0.0662125114286297 -3.22869794891017
0.0974408960802218 -2.97800884909108
0.036711778356521 -4.37944096135565
0.309646940197375 -1.0109064246649
0.0213250449255782 -5.61468616849803
0.219556656215293 -1.32643233932053
0.0709400799656144 -3.01703405421282
0.0780025120012732 -3.4148844038215
0.144547288526003 -2.25880340342607
0.232273932850412 -1.24207967717211
0.256685598890326 -1.36857687656906
0.104375091201434 -2.50611194615299
0.470953488532517 -0.470010544831393
0.103606268885936 -2.19037169223891
0.481052692093901 -0.245911418119262
0.131028964351309 -2.26035433260192
0.0407337911117068 -4.14596159291153
0.0535293964167952 -3.73003578103188
0.165327205974255 -2.04702737722263
0.351695673710592 -0.77899348202931
0.149025393645155 -2.33720381815245
0.098213010115718 -3.21185360250066
0.319612637486467 -0.865704885127857
0.0772195024618956 -2.89420421675766
0.0881431514981321 -3.13188022228107
0.0920244964297114 -2.95250412752684
0.21386834902991 -1.16832244750473
0.35622127244124 -0.832305088658456
0.120426433391669 -2.56557781864065
1.89705186481082 2.71662818579539
0.039126331289821 -3.33705068816428
0.332137827319791 -1.01916300684889
0.195946441032647 -1.63702769834718
0.102837036641165 -2.87741550141442
0.0439433475875969 -3.67805315399183
0.0229524506716238 -5.19760834418771
0.338686613148729 -0.85350150871626
0.0772195024618956 -3.440590855699
0.0399302850809735 -4.45386435314703
0.118144289429014 -2.82482841477251
0.0262017652003298 -5.0849355325143
0.0213250449255782 -5.5358583928859
0.112040863971005 -2.72673141273402
0.0654230749980486 -3.23574180520878
0.0865876849960907 -3.10140592148268
0.137052751979079 -1.93403535675375
1.92059671276561 2.89675624549654
0.0359060285221786 -3.73678724741075
0.101297340613605 -2.36062929240265
0.288153879129736 -0.759652424698257
0.0912490623659537 -2.88296910212708
0.401964445053543 -0.631062886395359
0.135549161388691 -2.18759932904826
0.0974408960802218 -2.67374421380729
0.314306166985704 -1.12236395417754
0.208872615476917 -1.49375611043586
0.0383219292389346 -3.96507625571965
0.144547288526003 -2.05267406314482
0.411935595179368 -0.691769637712038
0.223100492536374 -1.37848529599162
0.482236199166744 -0.0825604320833402
0.0567106436614751 -3.43636079803528
0.069365944467504 -3.36162430403398
0.325559179163117 -0.855960850988202
0.0270129516377197 -4.90170073346318
0.195224913115187 -1.49675565096061
0.171209762711141 -1.59338818181503
0.047145779625941 -3.55884350682756
0.0463458378029017 -3.99898608460718
0.336070664941718 -1.11821041507211
0.0415368498805017 -4.42010068583345
0.308980106332539 -1.1047289976775
0.039126331289821 -3.95291838272488
0.0606773633473983 -3.41341046828865
0.118144289429014 -2.65899971783307
0.0326785214917827 -4.65873954997906
0.699295176200151 0.451232979998947
0.294904921120816 -0.29918071747552
0.188714871801571 -1.5549314813521
0.0221389772692485 -5.49913756233836
0.0567106436614751 -3.56744033087049
0.0575048606046759 -3.32513262092122
0.177068430826958 -2.35020237131396
0.946124146625704 1.10697459515817
0.0326785214917827 -4.46370432066014
0.0701532269104457 -3.16416199685116
0.411935595179368 -0.508892705585139
0.151259244477352 -1.94352429166541
0.221684002446255 -1.6095618562379
0.0342931775538776 -4.46541885286026
0.0622610024096943 -3.05748724243717
0.333449964782582 -1.22607697484786
0.254609280411207 -1.69231661166588
0.0732980674819095 -3.34059118695233
0.208157524983521 -1.8062958183423
0.290858088058114 -0.628326468667169
0.127251284683316 -2.35896679513247
0.11356914275893 -2.55329347867006
0.111276117045656 -2.50797731064817
0.433510159350323 -0.00456718289609122
0.0920244964297114 -3.20352423946708
0.12194585958887 -2.87166830663517
0.489316925237399 -0.0648179822669335
0.2052936132919 -2.08893279233649
0.102837036641165 -2.23970152825458
0.0535293964167952 -3.89243108594255
0.399460852163406 -0.454644802534203
0.0439433475875969 -3.5179560123017
0.188714871801571 -2.02114902370075
0.262207883301368 -1.19415448997971
0.127251284683316 -2.54909711792324
0.0709400799656144 -3.23323268833958
0.438396514710348 -0.542792263129594
0.0881431514981321 -2.62399691421145
0.177799094322388 -1.68961970744127
0.123463687231123 -2.42000945397198
0.673105652219288 0.0518913738815107
0.0551208968990825 -4.13453913987364
0.220975235524169 -1.48554236975677
0.141554144214019 -1.66194258005063
0.064633206354782 -2.93400640644841
0.12194585958887 -2.68996953113127
0.139305203710457 -2.3134510646397
0.114332675478995 -2.79102332639717
0.0780025120012732 -3.24850176614427
0.246273994591072 -1.09923231683428
0.0342931775538776 -4.16925181844778
0.064633206354782 -3.18153772097138
0.0310620562908646 -4.2584771043641
0.248362335183786 -1.63360320170158
0.102067394029747 -2.68890657429898
0.0873656278787256 -2.9475861560797
0.160160218979586 -2.38129251613114
0.0772195024618956 -3.17863648470375
0.0685782321678971 -3.20782290551962
0.182175321260046 -1.58569711138994
0.0407337911117068 -4.20572876384693
0.112040863971005 -2.20062420443517
0.0399302850809735 -3.43250603937831
0.0748679207824977 -3.32568322622147
0.12194585958887 -2.27548825811471
0.0383219292389346 -4.82099873349032
0.0920244964297114 -3.28176983569073
0.119666119782036 -2.65037642272835
0.0803489940163342 -3.02570759761781
0.0764360677204665 -3.54181857527066
0.043141627622042 -4.10522297557945
0.117382771838945 -2.22422166885371
0.198108862183268 -1.5470104242334
0.180718053418072 -1.92381409245142
0.0463458378029017 -4.35726011139357
0.13855477714431 -2.37558277514406
0.052732987320728 -3.24090745929201
0.240690262257045 -1.67243803818125
0.201705710321332 -1.80125191339389
0.267022603043606 -0.600563918520009
0.0262017652003298 -4.57103751532009
0.0294437778924818 -5.08931358223166
0.15868053162845 -1.20029883183248
0.228047284199671 -1.36856587237064
0.132537270856586 -2.2698229603926
0.0896969427532129 -2.69853838337287
0.117382771838945 -2.27134006689881
0.227341637308181 -1.12670938558243
0.0262017652003298 -4.69404534117831
0.369073874513303 -0.525106001004611
0.335415936071443 -0.482009722415855
0.342601663152112 -0.686121556815457
0.0795672573183184 -3.39931280051058
0.368433956542781 -0.476463037581308
0.154232341955905 -1.63773921247708
0.200268046982741 -1.67286826600906
0.063842905025302 -3.60485314029744
0.130274219348017 -2.58211852614906
0.643261141285823 0.189410594418273
0.105143504024334 -2.35107183137818
0.404463700838191 -0.449149774601104
0.0342931775538776 -4.13980494262555
0.0670015161192765 -3.35069983154976
0.0543253661147181 -3.93070265291606
0.0865876849960907 -3.34846502158463
0.047145779625941 -3.81396232254472
0.078785096799898 -2.87116932960644
0.0756522073149352 -3.42082060620278
0.244182626685495 -1.16424264757704
0.063842905025302 -3.50761643153507
0.0772195024618956 -2.93156220183972
0.298940434355973 -1.18134011446355
0.069365944467504 -3.46738680216983
0.1726766617098 -1.83304131053289
0.0479452781450934 -3.54978180095792
0.0350998284224681 -4.44814746163401
0.460783089500426 -0.533262304985565
0.0935741153121975 -2.81971105629285
0.036711778356521 -4.77261791515042
0.121186346520057 -2.58120011580749
0.0463458378029017 -4.02566903577241
0.0245780227206658 -5.26170708769276
0.0896969427532129 -2.93096985276722
0.0326785214917827 -4.46370432066014
0.1726766617098 -1.85680100186394
0.154974659976341 -1.99571914157022
0.201705710321332 -1.18652118794706
0.401964445053543 -0.751162575678451
0.02782368222432 -4.61241417082448
0.115095804320321 -2.61440487271047
0.0543253661147181 -4.00840472449633
0.100526875953964 -2.6767445869716
0.0559159892536731 -3.61649124611872
0.0342931775538776 -3.71384071808616
0.0951220715131601 -2.71976468271293
0.0740832076595945 -3.66937580813093
0.156458151151672 -2.40667078381091
0.0415368498805017 -4.04777116160206
0.036711778356521 -4.3454296848014
0.470953488532517 -0.212678654213657
0.130274219348017 -2.4497582228195
0.17194339864909 -2.18770934473647
0.173409552272114 -1.99251799083319
0.078785096799898 -3.22598393133555
0.255301718649068 -0.522783587009835
0.36715326845079 -0.609949162353862
0.108213069099097 -2.47711936818725
0.078785096799898 -2.48130158566461
0.309646940197375 -1.06869475657952
0.0535293964167952 -3.70825968582286
0.0399302850809735 -3.99258017299974
0.174874217414046 -1.73557412769735
0.508611614591041 0.131902159177167
0.13329083318288 -2.50859963516835
0.12194585958887 -2.10931165547698
0.177068430826958 -1.39782972524799
0.537362965511369 -0.01716438624002
0.0237654656499666 -5.57846252906494
0.0732980674819095 -3.066789039596
0.0701532269104457 -3.28789850562931
2.37529824465232 3.24352647714641
0.0685782321678971 -3.45738133039276
0.064633206354782 -3.21185798982564
0.175605992748471 -1.67956918249629
0.258758933437668 -0.930409331687831
0.148280007402333 -2.28301607332217
0.568341406270671 0.102882011647991
0.144547288526003 -2.23525568515486
0.0455454521840987 -4.06574593203052
0.0447446222768361 -3.82336302279848
0.0383219292389346 -4.34720193116055
0.0326785214917827 -3.56851854475873
0.0221389772692485 -5.10844561848021
4.76728953609709 7.25473289024749
0.257377041530395 -1.36301579464527
0.0455454521840987 -3.85967149107562
0.160899493933446 -2.15542330092574
0.0598848914566187 -3.47564370243141
0.201705710321332 -1.50062138951723
0.0858093223978257 -2.51898428694694
0.0811303073529981 -3.54831858192949
0.180718053418072 -1.74690254014563
0.156458151151672 -1.70537223584678
0.0701532269104457 -2.71012692778886
0.160160218979586 -1.99775065826156
0.629440080879527 0.619355243543779
0.122704973019112 -2.33755560014596
0.052732987320728 -3.92879758078331
0.169006613836731 -1.86805289855985
0.0188804890610183 -5.82898453461054
0.139305203710457 -2.06491159241217
0.173409552272114 -1.97291222835019
0.30363431034702 -0.921653457176368
0.571680979615803 0.557513726290452
0.198108862183268 -2.06451540054393
0.104375091201434 -2.75124945109683
0.0221389772692485 -5.05250119778055
0.142303012666281 -2.49178650964663
0.312976494042834 -0.888630952236334
0.178529387955238 -1.84508318031359
0.293557237659069 -0.790171479130915
0.128007612376071 -2.5164921892916
0.0415368498805017 -3.8205236642167
0.118905405268819 -1.87082291928929
0.159420565007533 -2.19852961097002
0.0455454521840987 -4.21129652064521
0.34520580653227 -0.391363484649144
0.255993824702586 -1.36136027929606
0.190164088438641 -2.1203294390495
0.187989717204304 -1.33609279833399
0.333449964782582 -0.540253226167104
0.0463458378029017 -4.08056271699536
0.0342931775538776 -4.08265520060436
0.0415368498805017 -4.28502937301469
0.0237654656499666 -4.94836444967951
0.0819111977866175 -3.06828560929042
0.140804886840186 -2.25864704258318
0.0889202563059808 -2.1253596515586
0.122704973019112 -2.71785689582804
0.0575048606046759 -3.74539191031324
0.0495429472351597 -4.05656901990206
0.2052936132919 -1.79697899160913
0.13329083318288 -2.35689864100166
0.111276117045656 -3.0770979587322
0.280010705821121 -1.36837147870388
0.0974408960802218 -2.79473801172877
0.0318705152870219 -5.1801807955351
0.305641305858577 -1.24391885398695
0.273189439965107 -1.35091722239843
0.052732987320728 -3.92879758078331
0.309646940197375 -1.08965617754137
0.084251336241134 -2.77643792668718
0.0889202563059808 -3.12556420079235
0.02782368222432 -4.38811021589804
0.117382771838945 -2.37046105421281
0.326218395551506 -0.938336401594391
0.0439433475875969 -4.55314061915596
0.306977753421391 -1.11467057131562
3.34170540212028 4.7697152112743
0.0302531439955548 -4.55535449378996
0.0463458378029017 -4.08056271699536
0.0834717117742345 -2.88755917490196
0.296251346828332 -1.1667280500235
0.545877814392762 -0.00605332821042862
0.529370174757839 0.0486811581668021
0.119666119782036 -2.50250112972311
0.202424005103852 -1.78777426439409
0.0318705152870219 -4.55704778494775
0.343904322419748 -1.11530234269176
0.0302531439955548 -4.67697471181648
0.151259244477352 -2.03543295327373
0.0415368498805017 -4.38512891812386
0.140055240140602 -2.00131223656082
0.282050812275938 -1.20372381757167
0.177799094322388 -2.21072431013765
0.160160218979586 -1.97157448820981
0.0245780227206658 -4.60945204208131
0.135549161388691 -2.40682144066349
0.0350998284224681 -4.4847006360725
0.244182626685495 -1.1941978288617
0.0559159892536731 -3.85883997247462
0.160899493933446 -2.07658655175789
0.0487443338514183 -3.76970866826642
0.0286339574721787 -4.2098499899855
0.362019116979353 -0.88643129491151
0.0270129516377197 -4.51395840918454
0.0685782321678971 -2.78680505558652
0.146788078581796 -2.28128407164103
0.0850305396307963 -2.91373966678498
0.0606773633473983 -3.15593389309593
0.202424005103852 -1.75391883565837
0.386245232659242 -0.516990806624511
0.11356914275893 -2.51498383748795
0.0294437778924818 -4.65510808304964
0.0701532269104457 -3.53381131209055
0.047145779625941 -3.96071238131171
0.381178695262808 -0.69442842251742
0.0487443338514183 -3.86286457445619
0.069365944467504 -3.31151526026363
0.0245780227206658 -4.45640901848175
0.15868053162845 -2.00946246007367
0.445695156116216 -0.592545395142611
0.131783314716672 -2.41574573769331
0.036711778356521 -4.12746231261658
0.0511388489918011 -3.42270322209838
0.0262017652003298 -4.45769864345459
0.280691061901115 -1.01335798642288
0.134796778038711 -1.796742069125
0.0439433475875969 -3.85815999536625
0.0966683685967619 -3.06431536498896
0.0196958013409197 -5.69561508772245
0.0717265041011351 -2.88353856886119
0.195224913115187 -1.8313737540189
0.0511388489918011 -3.67385903259465
0.174874217414046 -1.8802523833128
2.61400142522502 3.90821365601624
0.0850305396307963 -3.32968141153122
0.0819111977866175 -3.02726635877191
0.154232341955905 -2.13684264648648
0.0606773633473983 -3.56172020075381
0.063842905025302 -3.11490847870894
0.444481277171326 -0.00689474577637597
0.0927995139293536 -2.88457676444008
0.521908437204499 -0.0709008871312159
0.084251336241134 -3.28773202320799
0.3536369546147 -0.740721516751079
0.0334860754120504 -4.76817236854169
0.43961552199951 -0.417611618820137
0.0302531439955548 -4.80979938851888
0.342601663152112 -0.419667385864548
0.0270129516377197 -4.51395840918454
0.0334860754120504 -4.96069763593488
0.02782368222432 -5.03192178938158
0.284088037901664 -1.47600720851175
0.0188804890610183 -5.57142024381176
0.118905405268819 -1.93260301352947
0.0590919840220464 -3.86274746168209
0.0415368498805017 -3.96797803591026
0.0685782321678971 -3.02174497770325
0.0318705152870219 -5.12144162852323
0.364588476591486 -0.84766453645111
0.143799584419664 -2.24615682116849
0.286122390822854 -1.23570946644985
0.258068152940444 -1.31984139813206
0.0196958013409197 -5.69561508772245
0.108213069099097 -2.8417865845332
0.283409282282986 -0.928656063607892
0.107446289893755 -2.63683625342759
0.0551208968990825 -3.48961746523385
0.0205106531224741 -6.03337872844937
0.0780025120012732 -2.99020408271971
0.11356914275893 -2.81896239082218
0.115858529709955 -2.5411955392407
0.0654230749980486 -3.45393180674884
0.069365944467504 -3.17085433954423
0.039126331289821 -3.80692029963259
0.13329083318288 -2.53710837509983
0.171209762711141 -1.94794053818926
0.112805205732401 -2.93326836987943
0.198828949565768 -1.8867464520967
0.122704973019112 -2.99264424227768
0.105143504024334 -2.82637590094893
0.191611850768756 -1.77812921726083
0.0567106436614751 -3.47261278516343
0.069365944467504 -3.50443705856898
0.134796778038711 -2.06769592634637
0.047145779625941 -4.15322264999002
0.347805257759652 -0.788541266983869
0.0850305396307963 -2.8527453675667
0.0740832076595945 -3.52915173922042
0.40633530547805 -0.810138092200063
0.120426433391669 -2.83374330594407
0.0383219292389346 -4.41613236846874
0.0951220715131601 -3.27004677036116
0.0463458378029017 -4.46269119574589
0.314306166985704 -0.962382348327951
0.40071319168726 -0.340619368518924
0.0780025120012732 -3.12796310253716
0.0858093223978257 -3.12196506614245
0.0889202563059808 -2.85048614944573
0.316961841994013 -0.955883043398073
0.0677900895419648 -2.71395255924602
0.0237654656499666 -4.89819468689507
0.0221389772692485 -5.74298706374568
0.153489641789752 -1.45613356258818
0.025390122399238 -5.00216179989746
0.191611850768756 -1.8779131630758
0.128763543774497 -2.59018250551833
0.143051492600522 -1.98428279538159
0.166800095373131 -2.27007874604832
0.0920244964297114 -3.18837177334461
0.0912490623659537 -2.76587742340031
0.154974659976341 -2.37864288792382
0.101297340613605 -2.74796299056993
0.0383219292389346 -4.04470454264087
0.0399302850809735 -4.28318431723885
0.0951220715131601 -2.96882672476722
0.0850305396307963 -3.1575090053952
0.255301718649068 -1.18674106332446
0.352990151178227 -0.853381731440538
0.485190726189289 -0.254336802706919
0.0889202563059808 -2.82682938374545
0.0811303073529981 -2.84326402328573
0.0709400799656144 -3.77392575397847
0.0302531439955548 -4.8569382158262
0.0670015161192765 -2.76308136783847
1.55631071757612 2.37483801885543
0.0205106531224741 -5.4969120062619
0.182903403557048 -1.98732113109837
0.025390122399238 -5.43095782276182
0.146788078581796 -2.09315328422933
0.0205106531224741 -5.65455938012455
0.0383219292389346 -4.34720193116055
0.130274219348017 -2.37924140160511
0.131783314716672 -1.83524125026617
0.287477034153264 -0.768862048666782
0.140804886840186 -2.08024029549112
0.214580615171698 -1.85882623239099
0.0342931775538776 -4.42934494896945
0.0748679207824977 -2.83799970980641
0.0326785214917827 -4.65873954997906
0.0535293964167952 -3.56438976028892
0.586063794698977 0.129210418315944
0.0447446222768361 -3.62672585558727
0.0989847111455589 -2.34613254377523
0.039126331289821 -3.78396166256299
0.119666119782036 -2.57947825549639
0.0873656278787256 -1.87967375694031
0.610081974017098 0.149321305557988
0.0180647157619915 -5.8755134412481
0.0551208968990825 -3.64642493322505
0.192335187480268 -1.40818685784717
0.0270129516377197 -4.6319937915948
0.200987057733177 -1.92356977035292
0.02782368222432 -5.14438647011614
0.177799094322388 -1.89567468259534
0.0302531439955548 -4.37299020700126
0.0503411187857478 -3.64180732006219
0.435344482599203 -0.181818605056698
0.162376908338945 -1.95772951301206
0.0958954272223186 -2.60032628108977
0.0286339574721787 -4.17957145326614
0.0881431514981321 -2.71878241850619
0.40071319168726 -0.497512862277848
0.129519079293671 -2.75445714010715
0.477496334399289 -0.170719484445076
0.0826916657747559 -2.93028750809111
0.118905405268819 -1.91378962345277
0.039126331289821 -3.92753613393746
0.333449964782582 -0.814888312120787
0.1726766617098 -1.85680100186394
0.200987057733177 -1.43812908581623
0.341297826605267 -0.862682020448811
0.0302531439955548 -4.47962090502495
0.255301718649068 -1.26803372947961
0.0582986405646672 -3.08931358223166
0.28544459187175 -1.10292258126718
0.146788078581796 -2.30560164928384
0.0740832076595945 -3.28396817764438
0.264273302467153 -1.37146899794953
0.13855477714431 -2.168136219501
0.0245780227206658 -4.49317481186409
0.0606773633473983 -3.39589951799486
2.15516017981726 3.53611237428548
0.047145779625941 -4.37543534523401
0.0927995139293536 -3.05275264515817
0.273873019717716 -1.0501411048598
0.0732980674819095 -3.22785925138915
0.0350998284224681 -4.725907285032
0.403214614144675 -0.60982125312639
0.0318705152870219 -4.67881703323408
0.109745405983343 -2.60363806456046
0.436566070344407 -0.602892106337151
0.0350998284224681 -4.64094463731496
0.0334860754120504 -4.72380366482134
0.175605992748471 -1.99176636394115
0.0811303073529981 -3.5101390880609
0.0677900895419648 -3.52147525930171
0.099755999611344 -2.48337341816021
0.0463458378029017 -4.29102361344267
0.155716596244114 -2.24419925137741
0.246970444057114 -1.15958926706133
0.110510964526586 -2.76938255193802
0.0342931775538776 -4.3941510953948
0.0270129516377197 -5.05816939106883
0.167535976562709 -1.90939826649074
0.128763543774497 -2.36905869820815
0.0819111977866175 -2.64985626216118
0.211015762750295 -1.65608523120047
0.0294437778924818 -5.26891893886142
0.0551208968990825 -3.68844253993362
0.0551208968990825 -3.62586629580231
0.0262017652003298 -5.39698151252569
0.0245780227206658 -5.54078767909003
0.115858529709955 -2.6305269164599
0.0974408960802218 -2.74955751750344
0.0803489940163342 -3.35730863780421
0.21386834902991 -1.89736007624946
0.115858529709955 -2.29412299164415
0.036711778356521 -4.44996777980163
0.0519361383411278 -4.18925692460516
0.132537270856586 -2.89966392727874
0.0270129516377197 -5.00410553962871
0.0294437778924818 -3.80025546990364
0.297596517127082 -1.30883811377658
0.0262017652003298 -4.69404534117831
0.0245780227206658 -5.1996254674913
0.036711778356521 -4.48656769462993
0.152746559084224 -2.29643561987028
0.125737438751244 -2.50917100915496
0.0229524506716238 -5.0810835498747
0.0795672573183184 -3.48929305435901
0.0850305396307963 -3.07159388768436
0.0873656278787256 -2.92229673144397
0.18653831362023 -1.34330273511716
0.223100492536374 -1.09099912928131
0.370352859562396 -0.505218475610416
0.039126331289821 -3.67434862575815
0.0709400799656144 -3.14282979447532
0.168271482589799 -1.91951754829856
0.0326785214917827 -4.39251915479573
0.233680068479162 -1.38742501223759
0.0407337911117068 -4.06071155780773
0.128007612376071 -2.11448601501689
0.28544459187175 -1.14618375655085
0.232977171977614 -1.30881934432611
0.110510964526586 -2.39425813160609
0.0375170784281639 -4.50620071836423
0.110510964526586 -2.61959882796461
0.0455454521840987 -4.21129652064521
0.0606773633473983 -3.99056156407917
0.191611850768756 -2.08680906349487
0.154974659976341 -1.6306207518095
0.0479452781450934 -3.73551893844917
0.0196958013409197 -5.32043728929181
3.63736352111967 5.43431755111916
0.0889202563059808 -3.14006790309409
0.036711778356521 -4.27972198744538
0.209587351702033 -1.83144790162571
0.0359060285221786 -4.20080923161858
0.0286339574721787 -4.59311957939223
0.224515593229418 -1.28017732481233
0.052732987320728 -4.30009924398768
0.123463687231123 -2.45584776772933
0.475714862626242 0.10566728731707
0.0904732112900415 -2.45755038194418
0.282730207174713 -0.774424598869028
0.0834717117742345 -3.1855127773629
0.418751002077908 -0.415887237589725
0.260139502960139 -0.480341428845145
0.147534235847401 -2.46633968644437
0.112805205732401 -2.26736789898427
0.339992810649354 -0.864087937771556
0.123463687231123 -2.7133934401285
0.286799871483761 -0.68480565435914
0.102837036641165 -2.96507995325485
0.149770394973814 -1.19895459142159
0.196667608276301 -1.3772141095098
0.0503411187857478 -4.48734280909767
0.105143504024334 -2.7916133615945
0.239990773738668 -1.3965625796652
0.271136755187866 -1.12450561033024
0.283409282282986 -0.894442735412161
0.025390122399238 -5.05615148109604
0.0756522073149352 -3.35167109772251
0.0582986405646672 -4.19868611094749
0.0221389772692485 -5.29060654106808
0.0423394618850071 -4.30219959722006
0.0543253661147181 -2.88374824513042
0.293557237659069 -1.40030736454579
0.237890271002814 -1.39638681371247
0.0262017652003298 -5.0298783554992
0.0447446222768361 -4.38933026244853
0.395697297748484 -0.534054696676963
0.103606268885936 -2.87225066470587
0.0262017652003298 -4.69404534117831
0.18653831362023 -1.83905815221409
0.176337397094119 -1.93142312243569
0.0270129516377197 -4.90170073346318
0.107446289893755 -2.79998832888984
0.0974408960802218 -2.32824440254898
0.0415368498805017 -3.99408844008349
3.86984201677945 6.06979229206829
0.0383219292389346 -4.18803944214687
0.313641483702402 -0.612883346540452
1.26770911033274 1.89491454041252
0.0188804890610183 -5.49486068959707
0.386245232659242 -0.592271238505006
0.127251284683316 -2.44638879684836
0.442050450916564 -0.569881503982124
0.0614694001726108 -3.71707518275589
0.0795672573183184 -2.65325704645552
0.301624518927184 -0.609654337800827
0.143799584419664 -2.10431663021729
0.0654230749980486 -3.47216605305915
0.0342931775538776 -3.80334602649981
0.0503411187857478 -3.32774036108579
0.175605992748471 -2.32297494547016
0.367793754605988 -0.228129334203121
0.286122390822854 -1.5767538184182
0.109745405983343 -2.99361316581107
0.343904322419748 -0.795339429765863
0.0904732112900415 -2.59066161955019
0.109745405983343 -2.7405925486053
0.0407337911117068 -4.30029514762786
0.063842905025302 -3.43428624148215
0.176337397094119 -2.33652203610532
0.0858093223978257 -3.16580986428575
0.146041535206333 -2.28444792583025
0.0270129516377197 -5.36382598504444
0.189439662091063 -1.13852317502816
0.127251284683316 -2.30894838922986
0.326218395551506 -0.91009660467181
0.466176348270645 -0.273197494645095
0.282730207174713 -1.20264337207182
0.0487443338514183 -3.76970866826642
0.115858529709955 -2.55085244256069
0.0543253661147181 -3.24208975767352
0.126494560280502 -2.54338010388338
0.0318705152870219 -4.81181950479429
0.208872615476917 -1.54591082856064
0.0685782321678971 -3.04885620843209
0.592105930105801 0.289253220713455
0.187989717204304 -1.57135128890132
0.02782368222432 -4.45907273797651
0.108979440984788 -2.60787799481942
0.0375170784281639 -4.79659236733774
0.0359060285221786 -4.39586462845241
1.65012233421845 2.49079933790533
0.146788078581796 -2.38111490053147
0.0943483010248402 -2.68141482215562
0.0270129516377197 -5.17278313356591
0.0701532269104457 -3.33717989052038
0.0342931775538776 -4.11094710472016
0.270451877396277 -0.923876976156969
0.0834717117742345 -3.21591759057289
0.0535293964167952 -3.91719789520964
0.0221389772692485 -4.99864543266328
0.120426433391669 -2.48006466815036
0.0375170784281639 -4.26458022244449
0.0342931775538776 -4.13980494262555
0.109745405983343 -2.70781413454048
0.072512499784368 -3.5271632764836
0.399460852163406 -0.456912641041636
0.332137827319791 -0.223093711452775
0.241389411793814 -1.20661151768511
0.383714188078672 -0.554811835863372
0.247666557479975 -1.32242892522083
0.0865876849960907 -2.58255242323581
0.167535976562709 -1.91562315902176
4.93035800896189 7.40653037312666
0.0966683685967619 -3.1207289047399
0.0519361383411278 -3.70665139894091
0.191611850768756 -1.90242987323788
0.0270129516377197 -4.95199472007054
0.118905405268819 -2.29687532229172
0.0756522073149352 -3.16213023777823
0.173409552272114 -1.8486038926249
0.388771844585038 -0.638454026099922
0.132537270856586 -1.82112589124201
0.101297340613605 -3.14138760303623
0.064633206354782 -3.49909473079008
0.0463458378029017 -4.02566903577241
0.11356914275893 -2.87851545884127
0.116620852074265 -2.78816507403578
0.128763543774497 -2.27802838248014
0.0958954272223186 -2.83973765803325
0.0951220715131601 -2.83302443984672
0.0904732112900415 -2.93810503128546
0.125737438751244 -1.83084135132158
0.0559159892536731 -3.78860670185906
0.064633206354782 -3.40851992925844
0.0463458378029017 -4.05285480817495
0.176337397094119 -2.33652203610532
0.199548677712843 -1.87243616738063
0.148280007402333 -2.43567150946621
0.0519361383411278 -3.62278311382716
0.154974659976341 -2.27097435314397
0.105143504024334 -2.61915946493826
0.544178860271918 0.0539162606114307
0.216004093373901 -1.71249930000636
0.0865876849960907 -3.08728386321809
0.0795672573183184 -2.3120959640423
1.24940537297417 1.45326161353204
0.184358466757435 -2.04942451879873
0.0519361383411278 -3.60255629928524
0.0439433475875969 -3.93195241823507
0.0359060285221786 -3.85144614120843
0.025390122399238 -4.71482273102451
0.223100492536374 -1.43996377799242
0.35622127244124 -0.438042480291351
0.069365944467504 -3.08416431276631
0.510932926501163 0.274474850163316
0.155716596244114 -2.50073126411766
0.204576746176087 -1.63593238753782
0.240690262257045 -1.10822000317243
0.184358466757435 -2.18571095626864
0.0598848914566187 -3.5706773929953
0.0709400799656144 -3.70761615590787
0.0342931775538776 -4.83851782618507
0.0439433475875969 -4.27187966396119
0.0237654656499666 -5.35899837444984
0.0943483010248402 -2.87404080715294
0.0575048606046759 -4.15264142929429
0.0229524506716238 -5.19760834418771
0.108213069099097 -2.21670094883946
0.0803489940163342 -3.21233189947232
0.520757044453131 0.120535763597344
0.0756522073149352 -3.08995853509719
0.396325239016673 -0.452181628558727
0.562758214159774 0.16437218981768
0.173409552272114 -1.7452061691795
0.0614694001726108 -3.73898576542771
0.0399302850809735 -4.41807467029038
0.0896969427532129 -2.98231317396404
0.87266518515108 0.693060176194427
0.450540484065788 -0.24799333370085
0.388140606315992 -0.388974928997871
4.62268083395064 6.88327580113786
0.142303012666281 -2.19068942910475
0.064633206354782 -3.4805191385208
0.063842905025302 -3.23431512894969
0.197388415206553 -2.04632309293117
0.0375170784281639 -4.08548206271426
0.473336139843511 -0.198470927855009
0.0780025120012732 -3.12796310253716
0.13329083318288 -2.67814710144946
0.063842905025302 -3.52654653604455
0.1726766617098 -2.30233038697189
0.187264197932846 -1.87280551007538
0.0286339574721787 -5.06031651751499
0.419986715250577 -0.765310695881852
0.363946565550467 -0.630429422131989
0.0270129516377197 -4.51395840918454
4.61058939944266 6.66003554667426
0.0811303073529981 -2.92881560944583
0.043141627622042 -4.02227962332632
0.239990773738668 -1.14547965735095
0.0535293964167952 -4.25323021108713
0.0383219292389346 -4.2814152808771
0.0326785214917827 -4.42767273175837
0.406958634518159 -0.385771579943041
0.188714871801571 -1.62971197858151
0.191611850768756 -2.05898208145744
0.162376908338945 -1.69963922432003
0.435955405767717 -0.487462298712706
0.131028964351309 -2.39302645077468
0.0270129516377197 -4.95199472007054
0.187264197932846 -1.90960639817971
0.0756522073149352 -3.26964941737874
0.735477512506797 0.40153648793739
0.0229524506716238 -5.70072859195973
0.0858093223978257 -3.13643244891514
0.282050812275938 -0.949475067010406
0.207442079870476 -1.7853124732192
4.09207294722282 6.01689869902954
0.148280007402333 -2.5666854992557
0.098213010115718 -3.05246584150757
0.116620852074265 -2.03897019654202
0.682918185403054 0.709308026841501
0.0819111977866175 -3.08222202388863
0.143799584419664 -1.96869512676091
3.21849180560165 4.74638744738745
0.0920244964297114 -3.14384646491522
0.153489641789752 -2.24545834643556
0.0310620562908646 -5.14921782546593
0.118144289429014 -2.17549077940588
0.0535293964167952 -3.28112985849624
0.0795672573183184 -3.41686548248467
0.15200309344505 -2.18238000001524
0.0188804890610183 -5.65227139253177
0.21315573106487 -1.76975387832785
0.109745405983343 -2.4066607405801
0.153489641789752 -1.66049285190967
0.212442760928843 -1.58648186704275
0.410692963715042 -0.341029562568393
0.0495429472351597 -3.95050783965004
0.0943483010248402 -2.92336320674194
0.0294437778924818 -4.98090687793901
0.161638390257352 -2.25939954295542
0.970786200859973 1.1906985607214
0.0535293964167952 -3.70825968582286
0.112040863971005 -2.29484543504035
0.0270129516377197 -4.76055381942277
0.0245780227206658 -5.08294405735593
0.0543253661147181 -3.53607259864981
0.0850305396307963 -2.5616810615818
0.120426433391669 -2.64609291937323
0.0622610024096943 -3.26435725884922
0.280010705821121 -1.38554949214103
0.0717265041011351 -3.38995060035824
0.267709110332738 -1.22324847693062
0.0850305396307963 -2.99050887705031
0.15868053162845 -1.77070846424514
0.127251284683316 -2.52035283863596
0.0455454521840987 -4.09370495817282
0.179259312099768 -1.46880030437897
0.0229524506716238 -5.39220094248876
0.0487443338514183 -3.50280436998107
0.217426168443099 -1.75274548514402
0.0447446222768361 -3.94542156648965
0.0221389772692485 -5.05250119778055
0.0302531439955548 -4.03815508435158
0.0423394618850071 -3.9558545698397
0.0350998284224681 -4.27810417303558
0.122704973019112 -2.42365053317905
0.039126331289821 -4.47107870727863
0.0606773633473983 -3.2629747440226
0.610623221459533 0.238881318969547
0.0685782321678971 -3.02174497770325
0.13329083318288 -2.00532741136815
0.102067394029747 -2.90720315017408
0.143051492600522 -2.31356640106105
0.221684002446255 -1.65050426231818
0.084251336241134 -3.24008400575048
0.306977753421391 -0.936382262895884
0.122704973019112 -2.2405963713291
0.383080732507182 -0.642938895785934
0.0245780227206658 -4.35141976217473
0.0383219292389346 -3.50471114464314
0.105911507790615 -2.78676584330372
0.293557237659069 -0.833712924071355
0.069365944467504 -2.7930829422127
0.134796778038711 -1.81990664229954
0.258758933437668 -1.30218441703469
0.0463458378029017 -3.94705657189684
0.0407337911117068 -4.26807934555456
0.039126331289821 -4.43486476838335
0.0606773633473983 -3.54232602462293
0.34520580653227 -0.593582521128763
0.190164088438641 -1.45762581133498
0.115095804320321 -2.15077931011985
0.102837036641165 -2.58181232440238
0.0286339574721787 -4.76230047044719
0.25183619922893 -1.50811603074253
0.0662125114286297 -3.35835720686672
0.036711778356521 -4.72811437249098
0.1726766617098 -2.07631494051985
0.253916509669977 -1.06624954380199
0.323579720758521 -0.534647218395995
0.02782368222432 -4.69566416983383
0.131028964351309 -2.44610234532247
0.0559159892536731 -3.93266808919835
0.072512499784368 -2.51464014310793
0.208872615476917 -1.79280071909446
0.239990773738668 -1.36215006399045
0.0511388489918011 -4.3306052788991
2.1128052057324 3.10953979857871
0.115858529709955 -2.88764327581182
0.355575626853875 -0.824144156390778
0.0407337911117068 -4.11698157333916
4.09042470674145 6.17968520723382
0.0237654656499666 -4.80280404011238
0.166800095373131 -1.95596479318848
0.166063838638147 -1.84118754923453
0.0463458378029017 -3.94705657189684
0.139305203710457 -2.00395169136036
0.142303012666281 -2.14609362944086
0.052732987320728 -3.67540695635689
0.17194339864909 -1.83524125026617
1.26392927121695 1.7921706685705
0.0318705152870219 -4.30746858522139
0.039126331289821 -4.0869941363287
0.13329083318288 -2.48990204958435
0.0740832076595945 -3.56784456665303
0.505704712457282 0.287134805985191
0.0543253661147181 -3.42534607064417
0.163115048565275 -1.73563720370913
0.0772195024618956 -3.14899939442133
0.0811303073529981 -2.54424988511532
0.0614694001726108 -3.20912288915496
0.0479452781450934 -4.0007436120875
0.181446871337532 -1.63808257358159
0.0205106531224741 -5.35480680342237
0.249057777492209 -1.35325624519039
0.122704973019112 -2.62313022649515
0.0375170784281639 -3.61127951233328
0.328194239331087 -1.31353344685692
0.0213250449255782 -5.5358583928859
0.0795672573183184 -3.25026692202222
1.95168862037804 3.36587236109615
0.0399302850809735 -4.82357083679529
0.0772195024618956 -3.47695064425859
0.116620852074265 -2.71035004364941
0.0213250449255782 -5.6980712411314
0.140055240140602 -2.18459978278121
0.0447446222768361 -3.97112328073437
0.639553092508262 0.727172122742153
0.137052751979079 -1.86013900121963
0.151259244477352 -1.83335682870839
0.0904732112900415 -2.59066161955019
0.0606773633473983 -3.56172020075381
0.0455454521840987 -4.01140270385393
0.078785096799898 -2.76619952688077
0.283409282282986 -0.831297082660476
0.0310620562908646 -4.39096853231537
0.0423394618850071 -4.36896329942263
0.0326785214917827 -4.13843665242764
0.0685782321678971 -2.86897795415345
0.0439433475875969 -4.37103903545503
0.0543253661147181 -4.14800007419414
0.0701532269104457 -3.06396685444305
0.200268046982741 -1.77668776227066
0.140804886840186 -2.41741429778459
0.0359060285221786 -3.95022235822024
0.0622610024096943 -3.66463022508389
0.0286339574721787 -4.63359144767548
0.139305203710457 -2.61390621499267
0.129519079293671 -1.98569988912791
0.0662125114286297 -3.05374314543493
0.0685782321678971 -3.22318214683571
0.0958954272223186 -2.98927504552411
0.072512499784368 -2.86596808002183
0.0654230749980486 -3.58669376738593
0.170475753516529 -1.73688036376263
0.828679966983182 1.35039650531032
0.0399302850809735 -4.38315139066939
0.440224639610791 -0.544160811985592
0.182903403557048 -1.81452184230534
0.0858093223978257 -3.03808118286786
2.73522934960245 4.18302707844915
0.0772195024618956 -3.38771367501245
0.0294437778924818 -4.5352434146294
0.047145779625941 -4.15322264999002
0.0503411187857478 -3.70509430692856
0.0630521705353017 -3.57410218995292
0.235084834939605 -1.20998910072669
0.175605992748471 -1.87799670353748
0.0270129516377197 -5.17278313356591
0.124979919678503 -2.54162557074503
0.105143504024334 -2.69208555680999
0.0270129516377197 -4.76055381942277
0.039126331289821 -4.58551662111062
0.0310620562908646 -5.03639026249461
0.0732980674819095 -3.42687299611866
0.153489641789752 -2.30141510760716
0.134796778038711 -2.34168767588066
0.0479452781450934 -3.87411718044937
0.107446289893755 -2.57641344873202
0.225222623403279 -1.56650176174109
0.334105586262117 -0.964188197406489
0.139305203710457 -2.40681892958702
0.0326785214917827 -4.57753513634584
0.105143504024334 -2.39388229527461
0.0415368498805017 -4.25314894393933
0.245577208757248 -1.66081022978941
0.143051492600522 -2.22586874291921
0.243484829796007 -0.70833627880894
0.0756522073149352 -3.31830078922412
1.92756416387327 2.55474860922251
0.0495429472351597 -3.51286073723968
0.0662125114286297 -3.32483367331561
0.0447446222768361 -3.26703509893608
0.064633206354782 -3.27447987403725
0.190164088438641 -1.5709587308799
0.302294760537794 -1.15406857592724
4.03267852149178 5.97494745225915
0.0503411187857478 -3.60110754464936
0.0958954272223186 -2.92507408584571
0.02782368222432 -4.05013031912091
0.288153879129736 -0.843213051926843
0.0858093223978257 -2.45412121256794
0.039126331289821 -4.43486476838335
0.0439433475875969 -4.03660783308492
0.0701532269104457 -3.51478627087019
0.124222002644582 -2.1510568974669
0.0662125114286297 -3.0955332539245
0.0819111977866175 -3.29294370086786
0.402589665016042 -0.515040676731818
0.140804886840186 -2.13003640037293
0.179988867129671 -1.9969509386759
0.0423394618850071 -4.51254186600994
0.0701532269104457 -3.07786141106537
0.538501186509967 0.0274780740076461
0.0310620562908646 -4.6992024773929
0.455972096994103 -0.440603065859432
0.209587351702033 -1.17596679864911
0.0732980674819095 -3.19720438913926
0.231570350763368 -1.56671635823257
0.118144289429014 -2.47308331734888
0.539069960434499 -0.000290294652487705
0.0415368498805017 -3.8440764099703
0.0270129516377197 -5.2972942111309
3.22486915162866 4.72437145763594
0.14529460532121 -1.3440093665713
0.0590919840220464 -3.93678103678455
0.230866425381807 -1.33351289011559
0.416895445499426 -0.459540827450928
0.0717265041011351 -3.19564175764987
0.35686662921375 -0.935353210587544
0.0415368498805017 -3.86802005702225
0.246970444057114 -1.01892118382579
0.125737438751244 -2.68941657366254
0.111276117045656 -2.8816423831696
0.0756522073149352 -3.17700817022975
0.0196958013409197 -5.32043728929181
0.307645513230067 -1.00686144123782
0.155716596244114 -2.39258628666923
0.374183025637452 -0.741224840165902
0.0881431514981321 -3.07503745606218
0.0423394618850071 -3.9817445062366
0.149025393645155 -2.12038708706192
0.0375170784281639 -4.36322164953887
0.0221389772692485 -5.10844561848021
0.0359060285221786 -3.85144614120843
0.107446289893755 -2.44455236493637
0.0622610024096943 -3.1425412408294
0.231570350763368 -1.43123362091755
0.2052936132919 -1.72962585420795
0.0294437778924818 -4.69738309657226
0.0342931775538776 -4.32623879106479
0.335415936071443 -1.23104689842316
5.28669403609943 8.02751273763966
0.02782368222432 -5.26636517279158
0.196667608276301 -1.67161718737866
0.326877310859096 -0.742359544589509
0.02782368222432 -5.26636517279158
0.494604756597162 0.0623122487869204
0.0511388489918011 -3.10561827971632
0.099755999611344 -2.53994751996439
0.325559179163117 -0.886203724197634
0.18653831362023 -1.71988478310502
0.0834717117742345 -2.60006212590165
0.0943483010248402 -3.08233431647473
0.0302531439955548 -4.51699080662451
0.069365944467504 -3.26308838769381
0.399460852163406 -0.5314324199011
0.039126331289821 -4.29846774733949
0.249752884728441 -1.19606697303342
0.225222623403279 -1.13754775084362
0.431673500870706 -0.335861493328239
0.266335768924045 -1.10327249320278
0.0598848914566187 -3.75930933698715
0.0677900895419648 -3.48399051533438
0.458980846866441 -0.0921454580481743
0.0447446222768361 -3.84696254977706
0.0294437778924818 -4.38949896795267
0.107446289893755 -2.59627452543846
0.0551208968990825 -3.62586629580231
0.49519109882872 0.229721662159581
0.108979440984788 -3.06683665185331
0.118905405268819 -1.89521841366473
0.108979440984788 -2.37561963497575
0.234382622688755 -1.42990108465767
0.0359060285221786 -4.36146856009505
0.0966683685967619 -2.36551117578226
0.653803351446416 0.517035958285906
0.363946565550467 -0.962876977878958
0.0881431514981321 -2.83196198414483
0.0479452781450934 -3.94875192602121
0.118144289429014 -2.27601794203794
0.310979683978887 -0.918872826010096
0.115095804320321 -2.63479967472903
0.0974408960802218 -3.0446654696746
0.0407337911117068 -4.33324680103075
0.0318705152870219 -4.59650648448191
0.200268046982741 -1.35267204084071
0.597576907617388 -0.12497749080807
0.187264197932846 -1.75650357082114
0.0342931775538776 -4.13980494262555
0.0881431514981321 -2.64452873955876
0.384347365635857 -0.518367641156076
0.198108862183268 -1.69441156479895
0.0582986405646672 -3.73524775339182
0.245577208757248 -1.62466844442222
0.039126331289821 -4.0318598245994
0.189439662091063 -1.90290259515249
0.182903403557048 -1.7353108151355
0.179259312099768 -1.42374326594204
0.119666119782036 -2.48388190828076
0.0439433475875969 -4.17909960440412
0.069365944467504 -3.46738680216983
0.0359060285221786 -4.08403581621393
0.0399302850809735 -4.49056452402494
0.363946565550467 -0.915323956895332
0.0196958013409197 -5.53366324465665
0.0819111977866175 -3.16879184871938
0.322919297290412 -1.08229421097633
0.0423394618850071 -4.59007130537006
0.0935741153121975 -3.01974661980237
0.108979440984788 -2.56811131200518
0.165327205974255 -1.61353813063448
0.0654230749980486 -3.10195466251888
0.0383219292389346 -4.1582105470564
0.0756522073149352 -3.30190069373241
0.0881431514981321 -3.03382850679181
0.254609280411207 -0.901802472351922
0.0350998284224681 -4.01491206607853
0.124222002644582 -2.04489796940915
0.043141627622042 -3.96952012939295
0.0262017652003298 -4.82852701036582
0.0439433475875969 -3.59578495656445
0.128007612376071 -2.38976695254356
0.025390122399238 -4.43899799483849
0.251142095274772 -1.15270038304126
0.124979919678503 -2.21556565793771
0.0196958013409197 -5.69561508772245
0.0487443338514183 -4.60032628108977
0.435344482599203 -0.549387444833408
0.0383219292389346 -4.68718551261769
0.0495429472351597 -3.90026476894476
0.608998869581174 0.464243549648791
0.0811303073529981 -2.83144621641051
0.401338954022332 -0.634085199242532
0.10667910293556 -2.64119275347531
0.369713508769354 -0.464054379666476
4.20359047191066 6.16779534319152
0.142303012666281 -2.34175488392316
0.269081145662862 -1.19045814432015
0.227341637308181 -1.89514091513365
0.21386834902991 -1.84890406998805
0.146788078581796 -2.56457743085169
0.0535293964167952 -3.48819272814248
0.119666119782036 -2.40294703123718
0.173409552272114 -2.15976487354209
0.0439433475875969 -3.6159163943389
0.232977171977614 -1.46438361712976
0.165327205974255 -1.81406222087395
0.063842905025302 -3.56516861262402
0.084251336241134 -3.0229299270961
0.595391005622105 0.428385538931232
0.108979440984788 -2.61799332875639
0.286799871483761 -1.48929305435901
0.177799094322388 -1.84727431237404
0.0889202563059808 -3.055155390772
0.063842905025302 -3.56516861262402
0.0455454521840987 -3.88387756068834
0.548139978777679 -0.189690523020367
0.154974659976341 -1.83961562842515
0.67621156308711 0.139195566871439
0.0935741153121975 -3.08840710480203
0.305641305858577 -1.17883372121584
0.0350998284224681 -3.64033634254752
0.144547288526003 -2.17427844223971
0.117382771838945 -2.63225211603756
0.0326785214917827 -4.13843665242764
0.324899661418653 -0.650571902962638
0.025390122399238 -5.2949128195884
0.430447761594858 -0.46754328034341
0.0503411187857478 -4.07137097681886
0.0748679207824977 -2.68130243777174
0.126494560280502 -2.26384320881936
0.0535293964167952 -4.0478416452741
0.143799584419664 -2.13304081875215
0.115858529709955 -2.22292127804657
0.261518752626269 -1.23755728324648
0.166800095373131 -2.01488910133349
0.0819111977866175 -3.11050535068531
0.0614694001726108 -3.45892693862049
0.128007612376071 -2.43375911368045
0.154974659976341 -1.90623019164451
0.164590196997364 -2.00247861784955
0.121186346520057 -2.06305835066757
0.0677900895419648 -3.54058930232233
0.0383219292389346 -3.48606356287993
0.13855477714431 -2.0676740908654
0.0310620562908646 -4.83418898026717
0.043141627622042 -4.571476535978
0.126494560280502 -2.62263146055861
0.047145779625941 -3.96071238131171
0.0559159892536731 -3.3404568823686
0.105143504024334 -2.42019192346453
0.37354537036038 -0.772530552330882
0.173409552272114 -2.0461412086902
0.111276117045656 -1.84190200801248
0.0912490623659537 -2.73252611440031
3.89021377605554 5.6033285005324
0.520181003303178 -0.19448823295866
0.25183619922893 -1.55107859934288
0.272505536164251 -1.04529760481453
0.304303619123066 -1.37728914362305
4.45382452814682 6.94901500203687
0.063842905025302 -3.41652163090288
0.098213010115718 -2.40122507054184
0.306309684393065 -0.940384966222942
0.0732980674819095 -3.55705335826527
0.0229524506716238 -5.13816982021883
0.154974659976341 -2.08410006305952
0.0535293964167952 -4.28511245603126
0.0567106436614751 -3.49108620390313
0.0740832076595945 -3.36683192611859
0.318950395087467 -0.931204596171732
0.0951220715131601 -2.68745086164655
0.099755999611344 -3.0962255367148
0.0455454521840987 -3.4817247068211
0.0375170784281639 -4.79659236733774
0.404463700838191 -0.453671738588267
0.301624518927184 -0.886991621958063
0.0873656278787256 -3.27559372079245
0.150515011785641 -2.05859540466734
0.118905405268819 -2.71854552788644
0.0294437778924818 -3.66826771036597
0.165327205974255 -1.89784878542034
0.166063838638147 -1.9583899996455
0.0756522073149352 -3.04832729305199
0.0701532269104457 -3.65355198016374
0.036711778356521 -4.27972198744538
0.150515011785641 -2.21102463754568
0.0850305396307963 -1.93117931427751
0.0920244964297114 -3.14384646491522
0.0350998284224681 -4.18493562870274
0.039126331289821 -4.26629227442917
0.185812063898934 -1.77746025499355
0.0342931775538776 -4.57939051831378
0.0213250449255782 -5.32233063983638
0.11356914275893 -2.67473255883635
0.0439433475875969 -4.4411462012018
0.0310620562908646 -4.49898765748231
0.149025393645155 -2.20172383205852
0.160899493933446 -1.83327077145329
0.195946441032647 -1.72175308521656
0.098213010115718 -3.15183737228341
0.0350998284224681 -3.7472983292645
0.123463687231123 -2.80287012511305
0.249752884728441 -1.52672116144641
0.0803489940163342 -3.16707252038853
0.268395291102339 -1.03429297252625
0.288830406711132 -1.17800958031771
0.222392421336448 -1.51989786838329
0.174142070714299 -2.23271625395972
0.0463458378029017 -3.75622841281015
0.0270129516377197 -5.2972942111309
0.0732980674819095 -3.13778216760612
0.0503411187857478 -3.60110754464936
0.108213069099097 -2.35366399790613
0.345856108567571 -0.839957167823631
0.0245780227206658 -4.92390931741572
0.182903403557048 -1.79144288219376
0.339339859725835 -0.743563322325252
0.0677900895419648 -3.54058930232233
0.151259244477352 -2.24675899360611
0.0873656278787256 -2.93488603125329
0.0359060285221786 -4.93887822548744
0.105911507790615 -2.58478636343664
0.111276117045656 -2.35633841957985
0.0326785214917827 -4.65873954997906
0.0519361383411278 -3.48681186384584
0.0582986405646672 -3.56903547462055
0.176337397094119 -1.7536313962646
0.143051492600522 -2.43349306405126
1.12080643998965 1.48711510809549
0.105911507790615 -2.80976950671728
0.0622610024096943 -3.41494500874028
0.142303012666281 -2.41923674877327
0.0318705152870219 -4.37448232870209
0.0772195024618956 -3.28744072519047
0.0896969427532129 -2.95641312158383
0.20672627978589 -1.35209532577235
0.558276051204216 -0.155055765334724
0.447514061640894 -0.426872359563048
0.0383219292389346 -4.21849811808038
0.0245780227206658 -4.65039128721492
0.288830406711132 -1.11935697609853
0.072512499784368 -3.43486476838335
0.0310620562908646 -4.6992024773929
0.0511388489918011 -3.65290856615334
0.099755999611344 -2.71345244802949
0.237189423264528 -1.62372255268819
0.13404400210674 -2.14898259340303
0.137052751979079 -2.35682344713257
0.222392421336448 -1.51989786838329
0.341297826605267 -0.519155284928568
0.0966683685967619 -3.07821329473336
0.139305203710457 -2.54473608656178
0.0535293964167952 -2.95199472007054
0.0326785214917827 -5.21185798982564
0.0423394618850071 -3.9558545698397
0.0213250449255782 -5.39005484330212
0.0630521705353017 -3.51619960283647
0.0850305396307963 -3.32968141153122
0.0748679207824977 -3.11046854395407
0.101297340613605 -2.70420220812408
0.239990773738668 -1.69538197049425
0.2752392083055 -1.19563199652336
0.135549161388691 -1.9454653371344
0.125737438751244 -2.55702270528533
0.0865876849960907 -3.33172042213217
0.0567106436614751 -3.82422799413779
0.155716596244114 -1.62354016033723
0.208872615476917 -1.68253914776132
0.0567106436614751 -3.8478417909775
0.164590196997364 -2.04278925959385
0.0958954272223186 -2.93768775121308
0.461383337081745 -0.225955133369241
0.238590778441141 -1.18117689471723
0.20672627978589 -1.85147177251877
0.144547288526003 -2.10862531926063
0.200987057733177 -1.81485999067972
0.0511388489918011 -3.80638359381394
0.580548898683402 -0.094410013496421
0.0262017652003298 -4.73749445087633
0.0334860754120504 -4.01362660297396
0.13404400210674 -2.31184437540919
0.0262017652003298 -4.82852701036582
0.0764360677204665 -3.46677414721947
0.0927995139293536 -3.05275264515817
4.88619590153103 7.28901879418086
0.0262017652003298 -5.20178482604171
0.286799871483761 -1.02830904477038
0.120426433391669 -2.21915940530355
0.0375170784281639 -3.69446213854532
0.0622610024096943 -3.64381239018842
0.127251284683316 -2.55880723567041
0.140804886840186 -2.23510185558899
0.165327205974255 -1.88557721494194
0.150515011785641 -2.51688239689176
0.0310620562908646 -4.74280955589668
0.0326785214917827 -4.74478873578373
0.166063838638147 -2.03086681484149
0.344555211237867 -0.757863333642211
0.0334860754120504 -4.44641202514068
0.0407337911117068 -4.30029514762786
0.0803489940163342 -2.97282486579329
0.496363068869521 0.0532104291635441
0.190164088438641 -1.77087166312254
0.0912490623659537 -2.61643897739995
0.416895445499426 -0.475545597826727
0.714481580014827 0.861183078518326
2.16440588590917 3.3711781465096
0.078785096799898 -2.61672938313719
0.141554144214019 -2.43164230771615
0.0229524506716238 -4.92224288996317
0.0858093223978257 -2.51898428694694
0.0229524506716238 -5.0810835498747
0.583308981868643 0.241163477308172
0.168271482589799 -1.78237754047764
0.475120549521694 0.0200222642742691
0.0359060285221786 -4.84084995904976
0.107446289893755 -2.81155021408663
0.0334860754120504 -4.44641202514068
0.0447446222768361 -4.25698251055648
0.0221389772692485 -5.16664726024075
0.0927995139293536 -2.97269104404998
0.0896969427532129 -3.0220565096967
0.0294437778924818 -4.9296127014653
0.0221389772692485 -5.22729595591935
0.14529460532121 -2.22444072753726
0.02782368222432 -4.92759377602712
0.0582986405646672 -3.64974928095606
0.0302531439955548 -4.44319459968041
0.37354537036038 -0.599706167157638
0.0958954272223186 -2.77040635267152
0.0229524506716238 -5.19760834418771
0.0294437778924818 -4.74093437896844
0.039126331289821 -4.39953764194186
0.245577208757248 -1.13988006929731
0.137803960036087 -2.4138368461927
0.248362335183786 -1.22137913685518
0.127251284683316 -2.06803739685886
0.0606773633473983 -3.77151171013741
0.173409552272114 -2.2201188105041
0.313641483702402 -0.953571167668251
0.0598848914566187 -3.42149015029796
0.335415936071443 -0.514709822555814
0.146788078581796 -2.08611525174023
0.508030702547401 -0.24358188842929
0.129519079293671 -1.7121144936072
0.0383219292389346 -4.45187329865622
0.036711778356521 -4.41427344644263
0.122704973019112 -2.67498655497515
0.0359060285221786 -4.66276394017655
0.177799094322388 -1.86523470557634
0.143051492600522 -2.35526224088133
0.0334860754120504 -4.21385121467843
0.0511388489918011 -2.94420017169296
0.0447446222768361 -3.60644407484608
0.276604104377872 -0.602828821943504
0.119666119782036 -2.47466164047
0.269081145662862 -1.13493424097887
0.163115048565275 -2.42924037858975
0.0826916657747559 -2.36419407142024
0.227341637308181 -1.59124646836074
0.416895445499426 -0.362811795845073
0.0732980674819095 -3.35743966726653
0.0383219292389346 -4.56473711010414
0.036711778356521 -4.27972198744538
0.470357210350485 -0.193859278486608
0.02782368222432 -4.3204751319621
0.0310620562908646 -4.88214499626884
0.146788078581796 -1.41372203974481
0.144547288526003 -1.9856548806253
0.0310620562908646 -4.42608388284114
0.0342931775538776 -4.32623879106479
0.116620852074265 -2.43530265756579
0.277967710378149 -1.04080539743792
0.376094302191076 -0.940665780830983
0.0415368498805017 -3.52573916839152
0.0662125114286297 -3.39267828727338
0.0559159892536731 -3.12318578438038
0.17194339864909 -1.23562918025118
0.405087838871239 -0.678210746751652
0.047145779625941 -4.09554944388013
0.0205106531224741 -5.2886803049937
0.131783314716672 -2.21816097827452
0.253916509669977 -1.48977171894233
0.0213250449255782 -5.07935350742519
0.0262017652003298 -5.39698151252569
0.0423394618850071 -4.14767271642949
0.374820399202442 -0.413307046486495
0.126494560280502 -2.33714639250217
0.276604104377872 -1.18966622078283
0.128763543774497 -2.04865441413191
0.0559159892536731 -3.51849311976394
0.0543253661147181 -3.18082904056187
0.248362335183786 -1.45980195585672
0.064633206354782 -2.65873954997906
0.0966683685967619 -2.55656577444298
0.350400033712519 -1.07545251444601
0.119666119782036 -2.78066174190014
0.0912490623659537 -3.10682931791396
0.0326785214917827 -4.42767273175837
0.0567106436614751 -3.80099448788772
0.18653831362023 -2.1479308192414
0.228752586115889 -1.42370896682824
0.0756522073149352 -3.51219605146665
0.269766674324318 -1.21215087394068
0.110510964526586 -3.04153915725696
0.39883427450279 -0.677647128892108
0.02782368222432 -4.65343876615576
0.131783314716672 -2.10713733655229
0.0294437778924818 -4.74093437896844
0.047145779625941 -3.70213305852036
0.130274219348017 -2.37066430088001
0.182175321260046 -1.50839620519715
0.0740832076595945 -2.70749243305746
0.0748679207824977 -3.34235749588936
0.043141627622042 -3.47080043646267
0.15868053162845 -1.98307486640341
0.262896684957274 -1.26669667899176
2.43396895885837 4.04047221154173
0.0654230749980486 -3.60669786430952
0.0606773633473983 -3.79427151031218
0.0920244964297114 -3.17337679920633
0.0495429472351597 -3.75925162931375
2.18780837158897 3.35001078963569
0.0764360677204665 -3.60078005180214
0.378003050042897 -0.56892238038528
0.287477034153264 -0.886206349808866
0.0294437778924818 -4.38949896795267
0.108979440984788 -2.62818008657663
0.0415368498805017 -3.15791044832872
0.043141627622042 -4.02227962332632
0.0889202563059808 -2.87453730586451
0.0310620562908646 -4.2904768098052
0.333449964782582 -0.933040523103508
0.100526875953964 -3.00807707910448
0.025390122399238 -4.14769789515902
0.0803489940163342 -3.48109007161296
0.19305816170782 -1.75721410511246
0.377367081312789 -0.624431913341748
0.168271482589799 -2.02997891141359
0.0803489940163342 -2.86048285535646
0.0318705152870219 -4.85902547641258
1.52392116603842 2.45167388753939
0.102067394029747 -2.46241975735546
0.190164088438641 -1.79362128821075
0.347805257759652 -0.400252370738533
0.0896969427532129 -3.25476611772789
0.127251284683316 -2.83736332475603
0.0543253661147181 -3.88113296803768
0.129519079293671 -2.06650736588765
0.0896969427532129 -3.03555136886821
0.103606268885936 -2.41004927388107
0.111276117045656 -2.8455391790896
0.0326785214917827 -4.61756607841907
0.0326785214917827 -4.35820181520425
0.293557237659069 -1.04263903403648
0.277286068484586 -0.994896010902482
0.163115048565275 -2.04115128020534
0.284766474331232 -1.02105196418521
0.322919297290412 -1.18757775832843
0.0606773633473983 -2.98910585214286
0.162376908338945 -1.92596627280096
0.0974408960802218 -2.78330954983825
0.362661885999069 -1.12806555825767
0.064633206354782 -3.37382442695515
0.326877310859096 -0.912441400233873
0.51902823053638 -0.108427241252904
0.047145779625941 -3.24487467199216
6.11583470064423 9.32099185378412
0.0334860754120504 -4.55883234637439
0.0896969427532129 -3.1779335130203
0.0834717117742345 -2.71478542718152
0.304303619123066 -0.902160827314066
0.150515011785641 -2.12196094384451
0.0756522073149352 -3.40322003057301
0.211015762750295 -1.4254109321054
0.305641305858577 -1.01616036705148
0.464380834609031 -0.341444672925553
0.88658701964834 0.789448842944588
0.0237654656499666 -5.50153816080011
0.231570350763368 -1.4627903878984
0.156458151151672 -1.88915091517936
0.384347365635857 -1.03042666368559
0.0350998284224681 -4.68280060304326
0.0701532269104457 -3.51478627087019
0.115858529709955 -2.95016380490878
0.187264197932846 -1.5058402833231
0.0772195024618956 -3.33670620510608
0.248362335183786 -1.28442485736269
0.126494560280502 -2.67446953854022
0.0423394618850071 -4.23838935012972
0.0262017652003298 -4.9768453010749
0.139305203710457 -2.03749982691942
0.278649030362896 -1.20917105920009
0.0654230749980486 -3.40057236409484
0.0188804890610183 -5.82898453461054
0.0662125114286297 -3.44574113619684
0.0302531439955548 -4.8569382158262
0.154974659976341 -2.02234117798645
0.128007612376071 -2.46994495866163
0.0302531439955548 -4.09353518987434
0.0606773633473983 -3.84089745440098
0.0850305396307963 -2.80574113463852
0.439006147105175 -0.051224501833275
0.191611850768756 -1.92737042575728
0.139305203710457 -2.7518872289964
0.0772195024618956 -3.42274892256058
0.234382622688755 -1.48437732881236
1.73795679656926 2.56851639145428
0.137803960036087 -2.17110809319271
0.0237654656499666 -5.11027634627915
0.132537270856586 -2.46598384015587
0.0375170784281639 -4.23314363473925
0.15200309344505 -1.84288008335838
0.115095804320321 -2.15077931011985
0.345856108567571 -0.728910724416204
0.384980265422664 -0.21185360250066
0.522483789172599 -0.0794995997817747
0.0318705152870219 -5.12144162852323
0.098213010115718 -2.46370170859877
0.10667910293556 -2.34393844745109
0.0205106531224741 -5.35480680342237
0.0834717117742345 -2.75887338061011
0.152746559084224 -2.15716892274033
0.0927995139293536 -2.66943605522719
0.509192292820209 -0.103483600311407
0.0543253661147181 -3.39024845732626
0.0614694001726108 -3.61225202210781
0.0535293964167952 -3.96804472700196
0.069365944467504 -3.46738680216983
0.166800095373131 -1.87488808276873
1.33999281064935 1.91459028405402
0.0920244964297114 -2.13447052807743
0.102067394029747 -2.55655741729968
0.0912490623659537 -2.62661472720014
0.139305203710457 -1.44470316343561
0.072512499784368 -3.07301176990256
0.0551208968990825 -4.07759355717313
0.0551208968990825 -3.84596127654171
0.19305816170782 -1.75163527303613
0.0535293964167952 -3.86808228372721
1.80570140320509 2.91754084802564
0.154974659976341 -1.98913968923176
0.0270129516377197 -4.95199472007054
0.13630115256594 -2.51229060189709
0.470953488532517 -0.336658366741717
0.108979440984788 -2.28418727361018
0.39695290708874 -0.557303483053464
0.148280007402333 -1.69609831245584
0.0221389772692485 -5.10844561848021
0.0709400799656144 -3.56380729671693
0.235084834939605 -1.30076519161751
0.156458151151672 -1.73809458281136
0.0310620562908646 -4.78777589936035
0.124979919678503 -2.30262003505288
0.249057777492209 -1.34063795666201
0.246970444057114 -1.32786873229159
0.175605992748471 -1.88408728623482
0.304972617531014 -0.929409779924726
0.0966683685967619 -2.50872898304732
0.149025393645155 -2.46831937479553
0.0375170784281639 -4.62357663696276
0.0654230749980486 -3.77757713865568
0.17194339864909 -1.93920323593453
0.0439433475875969 -4.37103903545503
0.0989847111455589 -3.03299110101321
0.53051471669878 0.297825341032258
0.0989847111455589 -2.84304995567907
0.0780025120012732 -3.21740985853185
0.102067394029747 -3.17942559259359
0.261518752626269 -1.35954140391794
0.0881431514981321 -3.04743445380098
0.0834717117742345 -2.79284665863072
0.0543253661147181 -4.17761643059371
0.0318705152870219 -4.18211351163061
0.124222002644582 -2.77532230620402
0.121186346520057 -2.09096483418028
0.124222002644582 -2.38149976197189
0.036711778356521 -4.07078997824818
0.036711778356521 -4.60229173550604
0.0567106436614751 -3.77812921726083
0.30363431034702 -1.17806529412229
0.218846843142726 -1.12668457050147
0.0974408960802218 -2.73848006233934
0.166063838638147 -1.9974708005154
0.175605992748471 -2.02502905966064
0.66531149473749 0.503393004497633
0.0270129516377197 -4.67358710816808
0.342601663152112 -0.983466162096174
0.025390122399238 -4.51257429037361
0.0834717117742345 -2.82763928905329
0.0463458378029017 -3.69070917570148
0.312976494042834 -1.17932156862311
0.0709400799656144 -3.32968141153122
0.153489641789752 -1.88027504509172
0.0654230749980486 -3.13063139242651
5.29824763337133 7.85463652372061
0.26358515790801 -0.832609483075396
0.258758933437668 -0.917858866913015
0.0286339574721787 -4.59311957939223
0.0383219292389346 -3.88961404163738
0.22026612022806 -1.3333517989331
0.0302531439955548 -4.51699080662451
0.0342931775538776 -4.19931228067993
0.0495429472351597 -3.63080257516913
0.0559159892536731 -3.85883997247462
0.0487443338514183 -3.6822047972623
0.431060761409004 -0.346652687275582
0.0622610024096943 -3.66463022508389
2.44630171279569 3.64766515992754
0.369713508769354 -0.770377275750719
0.098213010115718 -3.0252873291052
0.225222623403279 -1.52308431644741
0.175605992748471 -1.90871004474108
0.0927995139293536 -2.99888766578333
0.156458151151672 -2.1650494029061
0.37226921367311 -0.410706282979868
0.362019116979353 -0.853193530096508
0.0286339574721787 -4.85496359275859
0.072512499784368 -3.11537210064668
0.196667608276301 -1.31829960840665
0.187989717204304 -1.45345321381465
0.131783314716672 -2.5448797683522
0.0943483010248402 -2.75764315559396
0.0359060285221786 -4.14124137427552
0.556591643492863 -0.0625064023183691
0.0865876849960907 -2.64323838339667
0.142303012666281 -1.74598739566334
0.230866425381807 -1.59304386540424
0.17194339864909 -1.80026701414883
0.098213010115718 -2.72278738837371
0.0245780227206658 -4.92390931741572
0.0590919840220464 -3.70348337419363
0.253223406105895 -1.26772243827606
0.132537270856586 -2.54098608313915
0.164590196997364 -1.95042548343998
0.0590919840220464 -3.32650002796756
0.0535293964167952 -3.28112985849624
0.0270129516377197 -4.47666596736598
0.445088344312995 -0.266221088176977
0.476902754863703 -0.467467985379888
0.0543253661147181 -3.49821161356648
0.0229524506716238 -5.32437825319054
0.0503411187857478 -3.79404160032163
0.234382622688755 -1.74202371213271
0.0221389772692485 -5.29060654106808
0.039126331289821 -4.23481876288233
0.0677900895419648 -2.72484257001847
0.0310620562908646 -4.2904768098052
0.0764360677204665 -3.2311636126445
0.15200309344505 -2.06703108488014
0.0423394618850071 -4.26994171237866
0.737461280493326 0.647609998004318
0.0575048606046759 -3.8607648769161
0.025390122399238 -4.95011989148467
0.189439662091063 -1.58259638741087
0.297596517127082 -1.12811213144514
0.362019116979353 -0.880330829448733
0.0670015161192765 -2.91692250518036
0.0310620562908646 -4.88214499626884
0.0399302850809735 -3.99258017299974
0.343253139812941 -0.918793151176436
0.293557237659069 -1.03245634612696
0.0196958013409197 -5.61236784076006
0.378638738548837 -0.6595201943352
0.21315573106487 -1.28976349631069
0.0270129516377197 -4.59156609569441
0.0582986405646672 -3.94843755045837
0.0811303073529981 -3.19039330477355
0.0819111977866175 -2.89839238212249
0.119666119782036 -2.28543329369944
0.064633206354782 -3.55630115507503
0.0858093223978257 -3.15104638182137
0.0772195024618956 -2.82227081562919
0.064633206354782 -3.55630115507503
0.0407337911117068 -3.35480680342237
0.0383219292389346 -4.10034155262912
0.275921817753243 -1.01673510169076
0.0748679207824977 -3.22949272070887
0.246970444057114 -1.03916674833738
0.208872615476917 -1.73661681270777
0.10667910293556 -2.963487193082
0.0958954272223186 -2.81625506576987
0.0598848914566187 -3.69365317127011
0.15868053162845 -2.1713384292625
0.0399302850809735 -4.15983469892539
0.0920244964297114 -2.5623605565592
0.0795672573183184 -3.26608726753117
0.229457543393971 -1.40463720099943
0.0630521705353017 -3.19524702698072
0.0575048606046759 -3.8607648769161
0.099755999611344 -3.02720073338289
0.0229524506716238 -5.32437825319054
3.26719426049409 4.92474835729404
0.0318705152870219 -4.51863963832812
0.225929307248362 -1.4565389687643
0.363946565550467 -0.648459444772953
0.0567106436614751 -3.49108620390313
0.586063794698977 0.170933448925833
0.0270129516377197 -5.11433838697471
0.0318705152870219 -4.76610933065702
0.277967710378149 -0.616513751289176
0.0614694001726108 -2.81079580290092
0.0503411187857478 -3.70509430692856
0.02782368222432 -4.87812898582925
0.0318705152870219 -5.06500075057878
0.174874217414046 -1.9876347063705
0.13855477714431 -2.46404915428072
5.79371595906062 8.57949907708097
0.0717265041011351 -3.51669269945933
0.321597542694167 -0.887706354711699
0.401338954022332 -0.413231376693959
0.54531171862686 -0.136367910677934
0.543612097333618 0.108551728310174
0.116620852074265 -2.47152772902432
0.203859522675912 -1.83008015463251
0.0559159892536731 -3.88303197698451
0.0709400799656144 -2.69452344243302
0.13855477714431 -2.33330407166654
0.411314413236126 -0.415887237589725
0.0590919840220464 -3.56006609906506
2.97404986089868 4.212176404793
0.0245780227206658 -5.08294405735593
0.0740832076595945 -3.30016454224536
0.0582986405646672 -3.73524775339182
0.052732987320728 -3.71828997899306
0.128007612376071 -2.676417630587
0.0294437778924818 -4.69738309657226
0.0286339574721787 -4.01014325141783
0.0614694001726108 -3.25574272023482
0.052732987320728 -3.92879758078331
0.140804886840186 -2.21193477017259
0.0286339574721787 -4.6752315221812
0.0294437778924818 -4.9296127014653
0.123463687231123 -2.29302724092642
0.025390122399238 -4.71482273102451
0.0543253661147181 -3.67700499413423
0.12194585958887 -2.36635328908301
0.282730207174713 -1.25693271741927
0.105911507790615 -2.32247037287205
0.0342931775538776 -3.58920480814074
0.207442079870476 -1.41531879534055
0.0920244964297114 -2.44967544326322
0.118905405268819 -2.83170576274555
0.0286339574721787 -4.59311957939223
0.561079034485177 0.0265746421992299
0.116620852074265 -2.66769893644144
0.381812986343981 -0.290520245312901
0.342601663152112 -0.861284353577539
0.0196958013409197 -5.87807328654384
0.063842905025302 -3.60485314029744
0.0383219292389346 -4.56473711010414
0.107446289893755 -2.77713887374191
0.123463687231123 -2.7133934401285
0.214580615171698 -1.61647963068423
0.108979440984788 -2.76760151444009
0.0463458378029017 -3.94705657189684
0.114332675478995 -2.35063703584706
0.156458151151672 -2.3465659836682
0.282730207174713 -0.917004759033946
0.131028964351309 -2.35024100285878
0.0262017652003298 -4.73749445087633
0.078785096799898 -3.15063002386143
0.0262017652003298 -5.0298783554992
0.194503024162978 -1.29403009913112
0.211015762750295 -1.93711282815306
0.0559159892536731 -3.3573037850897
0.0310620562908646 -4.39096853231537
0.115858529709955 -2.48457342457062
0.112040863971005 -2.60102422801488
0.15868053162845 -2.06373126148659
0.306309684393065 -1.04909428363062
0.459581844600976 -0.224741157544021
0.237890271002814 -1.4586497001383
0.208157524983521 -1.74404463895431
0.0188804890610183 -5.65227139253177
0.226635645103787 -1.59788612244169
0.0654230749980486 -3.54749894118909
0.0286339574721787 -4.90362702772583
0.489905420061341 0.40998144042117
0.146788078581796 -2.01088161518621
0.0342931775538776 -5.0413715192029
0.128007612376071 -2.676417630587
0.0196958013409197 -5.61236784076006
0.0630521705353017 -3.24141340022777
0.708931775846323 0.317702504226626
0.255993824702586 -1.4947952984414
0.0819111977866175 -3.13935426473125
0.0423394618850071 -4.43896718261549
0.137052751979079 -2.35682344713257
0.039126331289821 -4.11537210064668
0.151259244477352 -2.58083744808121
0.036711778356521 -4.86596808002183
0.128763543774497 -2.64084717478265
0.112040863971005 -2.68360046392245
0.0503411187857478 -3.96425563738884
0.105911507790615 -3.0216988305361
0.176337397094119 -1.43476619762631
0.139305203710457 -2.09992536238719
0.187264197932846 -1.75092748036845
0.0662125114286297 -3.35835720686672
0.0359060285221786 -4.26294292539878
0.396325239016673 -0.609790180845359
0.0455454521840987 -3.78939869915654
0.549834277317554 0.0672180213174095
0.0927995139293536 -3.02556877979788
0.0463458378029017 -4.16702998873242
0.35104799915835 -0.837548626007095
0.177068430826958 -1.82583190968338
0.255301718649068 -1.21717204875278
0.286122390822854 -0.600357150205424
0.150515011785641 -2.32239695213205
0.072512499784368 -2.76136266692994
0.0614694001726108 -3.85382666860097
0.078785096799898 -3.09305832867838
0.456574349159346 -0.564417769270788
0.388771844585038 -0.669677068774623
0.115858529709955 -2.23066125286031
0.0399302850809735 -3.96649680656112
0.0614694001726108 -3.69549238974899
0.324899661418653 -1.07271593084039
3.03701381856298 4.87212403407893
0.099755999611344 -3.12478748098181
0.369073874513303 -0.615947598846225
0.0294437778924818 -4.65510808304964
0.327535925360782 -0.978526593928424
0.0447446222768361 -3.73264570823455
0.730506125640963 0.585368404861926
0.0543253661147181 -4.06263299546346
0.0951220715131601 -2.75281889133925
0.0495429472351597 -3.73703346642221
0.15200309344505 -1.94741447646363
2.19323884866915 3.74330423617068
0.111276117045656 -2.49860225935983
0.237189423264528 -1.05434091900995
0.15868053162845 -1.75946804499223
0.0511388489918011 -3.87750945235867
0.0575048606046759 -3.90962774671744
0.249057777492209 -1.30343206041277
0.239990773738668 -1.19762137687907
0.0479452781450934 -4.26111680365217
0.02782368222432 -5.14438647011614
0.0795672573183184 -2.90243341365029
0.0286339574721787 -4.85496359275859
0.109745405983343 -2.65478599299267
0.125737438751244 -2.48120375656124
0.395697297748484 -0.448079631951173
0.0511388489918011 -3.14896159240529
0.0748679207824977 -3.52064355147071
0.124979919678503 -2.27035285244205
0.0455454521840987 -4.40787647937727
0.129519079293671 -2.37413861125821
4.10816515733645 5.91901481711827
0.141554144214019 -2.14168428405913
0.0865876849960907 -3.18917054447372
0.0850305396307963 -3.07159388768436
0.393811832386385 -0.579181102736184
0.332794045225528 -0.878034124271329
0.115095804320321 -2.60431457999222
0.174142070714299 -1.55162957128847
0.0245780227206658 -5.39450957347862
0.184358466757435 -2.05628539547402
0.283409282282986 -1.26373291664023
0.221684002446255 -1.59450313058862
0.0709400799656144 -3.56380729671693
0.206010124377345 -1.77787588437742
0.108979440984788 -2.7342107831425
0.734981144003401 0.717483933189351
0.063842905025302 -3.7309094236531
0.039126331289821 -4.33137720932196
0.0732980674819095 -3.63708071835534
0.105143504024334 -2.51152627158285
0.098213010115718 -3.16660899297531
0.0559159892536731 -3.63691577361727
0.0495429472351597 -3.78181732114736
4.7394732566963 7.39887348005513
0.0245780227206658 -4.92390931741572
0.02782368222432 -4.92759377602712
0.0958954272223186 -3.02921331593769
0.025390122399238 -4.89989009712522
0.134796778038711 -2.41034879264406
0.0559159892536731 -3.49966770801069
0.0350998284224681 -4.56070851466814
0.0575048606046759 -3.34180049116372
0.196667608276301 -1.67689446674838
0.0334860754120504 -4.86122586010534
0.126494560280502 -2.58246166272521
0.131028964351309 -1.94813786080105
0.169006613836731 -2.41132580696028
0.0407337911117068 -4.03337872844937
0.224515593229418 -1.61800786330607
0.0543253661147181 -3.46131886763334
0.249752884728441 -1.3774908940337
0.135549161388691 -2.46954625891033
0.0511388489918011 -3.51420184860616
1.45536959331406 2.69247076326913
0.669993040351952 0.389611379433892
0.192335187480268 -1.64621000482257
0.0811303073529981 -2.83144621641051
0.220975235524169 -1.58620886013603
0.157199325090855 -2.2226538259756
0.0310620562908646 -4.83418898026717
0.173409552272114 -1.61794827258292
0.098213010115718 -3.10840886425969
0.0543253661147181 -3.32251537452737
0.26358515790801 -1.334717467509
0.350400033712519 -0.757726418977615
0.099755999611344 -2.5690888637996
0.036711778356521 -4.68494267154376
0.202424005103852 -1.27839244318399
0.319612637486467 -1.25801384116315
0.763005067331842 0.574576667577327
0.454766837909059 -0.209398246433371
0.0709400799656144 -3.60345387700911
0.0495429472351597 -3.49410820326876
0.176337397094119 -1.68822736412494
2.02721567700036 3.23510982860327
0.344555211237867 -0.98120130120751
0.243484829796007 -1.7411480640819
0.11356914275893 -2.09203845573398
0.231570350763368 -1.56182644100197
0.0709400799656144 -2.93887822548744
0.255301718649068 -0.925768361140189
0.239990773738668 -1.77237201850281
0.165327205974255 -2.13871187484188
0.0359060285221786 -4.62147708524961
0.156458151151672 -2.1650494029061
0.0294437778924818 -4.28910607807179
0.257377041530395 -1.21749244054123
0.0334860754120504 -4.59834055996147
0.170475753516529 -1.55097869749718
0.434121859610023 -0.313907168126191
0.176337397094119 -1.7536313962646
0.0780025120012732 -3.29643329375881
0.0479452781450934 -3.80315432511515
0.7804279632393 0.541485971110996
0.146041535206333 -2.0610118607912
0.203141942436851 -1.91077391522659
0.112040863971005 -2.64172161959035
0.166063838638147 -2.01073658369417
0.137052751979079 -2.29060654106808
0.0654230749980486 -3.73292270044558
0.281371097285325 -1.16347876897679
0.183631118599408 -1.79508470026416
0.250447657215208 -0.858742935935333
0.121186346520057 -2.46709091494544
0.648541875735516 0.273007227941804
0.0487443338514183 -3.37722517987126
0.148280007402333 -1.89083396847042
0.0310620562908646 -4.65687489225724
0.200268046982741 -1.39118710892536
0.0881431514981321 -3.19105480491851
0.110510964526586 -2.88677096720804
0.0811303073529981 -3.25207033050771
0.108213069099097 -1.91287640337593
0.0740832076595945 -3.75608125680899
0.072512499784368 -3.60550428909205
0.0819111977866175 -2.96139083161282
0.0543253661147181 -3.69831093996613
0.141554144214019 -2.1637418370555
0.025390122399238 -5.23141708175608
0.222392421336448 -1.61799478220477
0.212442760928843 -1.42681570723876
0.120426433391669 -2.46173095071676
0.0943483010248402 -2.45601404148698
0.0342931775538776 -4.50241795105794
0.0310620562908646 -4.32320241617661
0.069365944467504 -3.46738680216983
0.461983335027964 -0.268895546833636
0.118144289429014 -2.8365919151001
0.349103229094067 -0.906159198462814
0.036711778356521 -4.37944096135565
0.0559159892536731 -3.40905803345091
0.130274219348017 -2.29568215593312
0.270451877396277 -1.4163649022273
0.134796778038711 -1.87342823131239
0.295578291047108 -0.8670412039421
0.0342931775538776 -4.66070243324579
0.179988867129671 -1.60115926084269
0.342601663152112 -0.482965696195114
0.375457491304157 -0.623427088658735
0.0359060285221786 -4.46721921257321
0.0229524506716238 -5.13816982021883
0.063842905025302 -3.70912023676632
0.12194585958887 -2.12365207437493
0.151259244477352 -2.58083744808121
0.0487443338514183 -4.15521236517847
0.0927995139293536 -3.06653910102124
0.176337397094119 -2.14152340015799
0.0455454521840987 -3.83586486700004
0.146041535206333 -1.80847190561723
0.128763543774497 -2.55089406384639
0.34520580653227 -0.678365325604531
0.0543253661147181 -3.93070265291606
1.73622174519851 2.74730365571848
0.231570350763368 -1.18204045083294
0.0439433475875969 -4.4411462012018
0.318950395087467 -1.15593389309593
0.150515011785641 -1.99789628139902
0.0318705152870219 -4.72180306469192
0.436566070344407 -0.232798047515224
0.063842905025302 -2.88988426741065
0.150515011785641 -2.19579360590027
0.249752884728441 -1.35194181575049
0.0567106436614751 -4.05210839896715
0.098213010115718 -2.65873655981668
0.293557237659069 -1.35730863780421
0.128763543774497 -2.91238079545237
3.42638004579105 5.1579013503252
0.047145779625941 -3.70213305852036
0.156458151151672 -1.20468938017749
0.115095804320321 -2.50711296749415
0.32093621101131 -1.0919546764427
0.0519361383411278 -3.345651096574
0.0630521705353017 -3.74093437896844
0.0819111977866175 -3.19884262790353
0.0904732112900415 -3.21682861492853
0.30831296410521 -1.17117420441288
0.0772195024618956 -3.04981658745916
0.40383929267398 -0.351354518758509
0.237890271002814 -1.13803538049883
0.270451877396277 -1.4703227758802
0.052732987320728 -4.30009924398768
0.0383219292389346 -3.29542876421522
0.0342931775538776 -4.11094710472016
0.131028964351309 -2.09581660438195
0.0310620562908646 -4.53686928375395
0.576121752774672 -0.0154992265136723
0.0294437778924818 -4.42457812914631
0.15200309344505 -1.69100880909574
0.0439433475875969 -4.4411462012018
0.0415368498805017 -4.22195779891143
0.36715326845079 -0.833318017938237
0.047145779625941 -3.72381617729996
0.271136755187866 -1.23303566462166
0.369713508769354 -0.682834048416072
0.118905405268819 -2.70770276821669
0.0590919840220464 -3.21482248236737
0.0318705152870219 -4.72180306469192
0.10667910293556 -2.6207080145443
0.191611850768756 -1.91484625527559
0.0229524506716238 -5.39220094248876
0.137052751979079 -2.21957396651036
0.0819111977866175 -3.12485769908932
0.0447446222768361 -4.1651258557577
0.395069083046248 -0.672629737892179
0.0740832076595945 -3.19043220815181
0.130274219348017 -2.27953575448111
0.369073874513303 -1.06059204670713
0.273189439965107 -1.09285227642641
0.02782368222432 -4.87812898582925
0.198828949565768 -1.67658109951708
0.192335187480268 -1.91885671164382
0.130274219348017 -2.04310927266974
0.0294437778924818 -4.78584139578121
0.0889202563059808 -2.60942603468952
0.163115048565275 -2.01418311381039
0.267022603043606 -1.37922785225244
0.0375170784281639 -4.66492449025304
0.167535976562709 -1.97288992251359
0.17194339864909 -1.82935301438111
0.0334860754120504 -4.44641202514068
0.179259312099768 -2.0328186402836
0.0286339574721787 -5.00617363654944
0.191611850768756 -1.39229043260618
0.0873656278787256 -2.46433919181715
1.88837363912235 2.65792583511177
0.0318705152870219 -4.48122755221908
0.0590919840220464 -3.66103183687115
0.131028964351309 -2.10290224016028
0.0622610024096943 -2.87659456092212
0.129519079293671 -2.27477314944424
0.115858529709955 -2.23066125286031
0.189439662091063 -1.37965656618029
0.0229524506716238 -5.6171941539414
0.677245382580212 0.463024916342535
0.223808216387157 -1.42509046856945
0.503374966224894 -0.501494587575898
0.0709400799656144 -3.56380729671693
0.21386834902991 -1.44164387981018
0.117382771838945 -2.32004945914207
0.185812063898934 -1.72185929367141
0.237890271002814 -1.06356993220234
0.0551208968990825 -3.52725062387587
0.036711778356521 -4.18645221434156
0.0439433475875969 -3.85815999536625
0.0205106531224741 -5.2886803049937
0.192335187480268 -1.82799397579557
0.174142070714299 -1.75425904627101
0.025390122399238 -5.11224042174169
0.216004093373901 -1.14247433808131
0.109745405983343 -2.78548875919472
0.212442760928843 -1.63701444364959
0.483418736151714 0.0767557784346517
3.69617487055425 5.33018090502483
0.0748679207824977 -3.39356875841977
4.1879897172043 6.37773817306592
0.40071319168726 -0.521047794000602
0.02782368222432 -5.08705851505384
2.29625134682833 3.32872595277008
0.0614694001726108 -3.38797141418971
0.168271482589799 -1.84040900544261
0.247666557479975 -1.39015785265728
0.289506617194985 -1.22254553304165
0.0614694001726108 -3.25574272023482
0.443266376012467 -0.204746133905317
0.0606773633473983 -3.64201420424737
0.124979919678503 -2.24661741554578
0.156458151151672 -2.22562953482176
0.0904732112900415 -2.75953698421109
0.111276117045656 -2.66690784089636
0.312976494042834 -0.967269633389619
0.296924088757468 -1.44298731156264
0.410071246385494 -0.390394926222315
0.165327205974255 -1.83161137685745
0.339339859725835 -0.967751124036271
0.226635645103787 -1.65402131717978
0.047145779625941 -3.63897304055942
0.0904732112900415 -2.80503608354868
0.537362965511369 0.101632331262505
0.0989847111455589 -2.42385633175822
0.039126331289821 -4.39953764194186
0.262896684957274 -1.01539345299461
0.036711778356521 -4.18645221434156
0.0654230749980486 -3.60669786430952
0.0302531439955548 -4.30604415463705
0.194503024162978 -1.46151707012085
0.101297340613605 -2.85156575788619
0.140055240140602 -2.13291827880065
0.0237654656499666 -5.00034191923159
0.143051492600522 -2.10713121633636
0.102837036641165 -2.5621480052153
0.064633206354782 -3.51791261840938
0.140804886840186 -2.05253851923097
0.127251284683316 -1.97409493147942
0.0399302850809735 -4.6895295919345
0.127251284683316 -2.67016825850534
0.0270129516377197 -4.55224046623633
0.562198704732211 0.273699511233432
0.0881431514981321 -2.72970908662928
0.0756522073149352 -3.17700817022975
0.078785096799898 -2.88331844157081
0.039126331289821 -4.99605910317155
0.146041535206333 -2.26842607486726
0.0334860754120504 -4.21385121467843
0.0205106531224741 -5.74035204985476
0.0709400799656144 -2.88903164910592
0.0180647157619915 -5.8755134412481
0.171209762711141 -1.68611850935857
0.363304368771161 -0.546439083138123
0.0294437778924818 -4.9296127014653
0.451749277635365 -0.116221777028462
0.084251336241134 -3.17890661979492
0.0286339574721787 -4.3715780401467
0.258758933437668 -1.29811255876623
0.40383929267398 -0.488455773293666
0.047145779625941 -3.74583016365019
0.0318705152870219 -4.81181950479429
0.195224913115187 -1.57341855276261
0.154232341955905 -2.33116512555726
0.151259244477352 -1.88128472702223
0.941829129934906 0.755086049639204
0.519604732058892 -0.140754226103593
0.0286339574721787 -4.71810925222587
0.173409552272114 -2.13776758056292
0.388771844585038 -0.698904212170023
0.02782368222432 -4.87812898582925
0.0334860754120504 -4.34212218317569
0.0811303073529981 -2.98008094420386
0.282050812275938 -1.44348691366065
0.15200309344505 -1.71252412975054
0.0889202563059808 -2.03449373782094
0.121186346520057 -2.51354465641805
0.105143504024334 -2.68143912263299
0.102067394029747 -2.82288717447131
0.103606268885936 -2.70119659557959
0.0912490623659537 -2.6471841090711
0.0748679207824977 -2.67073499183709
0.0229524506716238 -4.31696000325519
0.142303012666281 -2.28424262943508
0.129519079293671 -2.44440029352434
0.0935741153121975 -2.75131321620076
0.359445173315527 -0.898290000854868
2.83957178113236 4.4020235748736
0.0399302850809735 -3.75081273589281
0.277967710378149 -1.17624071461169
0.142303012666281 -1.8856454527467
0.18508544840088 -2.28404889333966
0.0359060285221786 -4.36146856009505
0.123463687231123 -2.59877649574266
0.209587351702033 -1.71830711805144
0.182175321260046 -1.8520255199987
0.0709400799656144 -3.01703405421282
0.146788078581796 -2.20306411539098
0.0614694001726108 -3.44085821758963
0.376730832111346 -0.847861392574914
0.0334860754120504 -4.63896124270245
0.105143504024334 -2.72450453079931
0.219556656215293 -1.1994895273649
0.0717265041011351 -3.18057142488059
0.0375170784281639 -4.08548206271426
0.128763543774497 -2.77023513035106
0.0237654656499666 -4.62908496572063
0.0196958013409197 -5.53366324465665
0.111276117045656 -2.81031743811122
0.30831296410521 -0.756548368953103
0.0989847111455589 -2.85496359275859
0.120426433391669 -3.20854497402959
0.255301718649068 -0.221569053774328
0.0318705152870219 -4.67881703323408
0.368433956542781 -0.566646225148855
0.216715306127219 -1.68917987489147
0.330824495375759 -1.0107537577151
0.0598848914566187 -3.80480114306716
0.0423394618850071 -4.40354068291436
0.101297340613605 -2.40372859826419
0.419368990967584 -0.497192018140741
0.0670015161192765 -3.77970867887168
0.153489641789752 -1.92352845526461
0.107446289893755 -2.40899013073559
0.0654230749980486 -3.73292270044558
0.202424005103852 -1.63616639619985
0.0519361383411278 -4.04580683620827
0.0865876849960907 -3.11566758350299
0.0359060285221786 -4.11235507538963
0.143799584419664 -2.16976945974613
0.10667910293556 -2.04205778899248
0.0927995139293536 -3.29090311348255
0.13404400210674 -2.50481326845597
0.0350998284224681 -4.8161883648114
0.0582986405646672 -3.45584776772933
0.317624997620899 -0.977684303837531
0.281371097285325 -1.2162872122601
0.143799584419664 -2.4660544791277
0.0229524506716238 -5.39220094248876
0.10667910293556 -2.59051615739895
0.262896684957274 -1.54684439381385
0.166063838638147 -1.95197823146767
0.163115048565275 -1.98770982433877
0.154232341955905 -2.12237117022217
0.0677900895419648 -3.46560715737543
0.0495429472351597 -3.45731891636541
0.147534235847401 -2.28617449373611
0.0764360677204665 -3.54181857527066
0.0826916657747559 -3.30202678608933
0.052732987320728 -3.95420222935188
0.0966683685967619 -2.90721380663701
0.114332675478995 -2.35063703584706
0.15200309344505 -1.98619507535284
0.17194339864909 -1.97126252724559
0.14529460532121 -2.04314049725843
0.296251346828332 -0.884419414048097
0.0350998284224681 -4.8161883648114
0.154974659976341 -1.79303043140563
0.39883427450279 -0.633371077415353
0.168271482589799 -2.14960436142501
0.0819111977866175 -3.3092417160365
0.180718053418072 -1.91755383422264
0.334760909934929 -0.851777674634667
0.455972096994103 -0.547711421566337
0.220975235524169 -1.53260390910778
0.0455454521840987 -3.6171941539414
0.137803960036087 -2.4138368461927
0.124979919678503 -2.42160177119663
0.277967710378149 -1.4287877527771
0.0920244964297114 -3.18837177334461
0.496948697065461 -0.412845522476236
0.264961118947827 -0.999114796277494
0.563317506681176 -0.165729125902878
0.242088222677368 -1.17895271932699
0.354929692193033 -0.704047150339491
0.0717265041011351 -2.94587757584975
0.0709400799656144 -3.20246464779664
0.0780025120012732 -2.31940409496728
6.03354914652921 9.21328104298227
0.0889202563059808 -2.70322739538122
0.115858529709955 -2.58021715762013
0.0326785214917827 -4.65873954997906
0.228047284199671 -1.11116291802158
0.200987057733177 -1.72465945560946
0.174142070714299 -2.01658948059283
0.322919297290412 -0.808830205641646
0.0630521705353017 -3.28910607807179
0.180718053418072 -1.47001710361236
0.253916509669977 -1.46673750089699
0.163852811322794 -2.22697670496852
5.17709126966342 7.66405606976043
0.0326785214917827 -3.99972065247155
0.171209762711141 -1.70756047931217
0.0383219292389346 -4.56473711010414
0.0811303073529981 -2.76250288474322
0.0415368498805017 -4.07538066887238
0.0318705152870219 -4.51863963832812
0.137052751979079 -2.10133277177847
0.0463458378029017 -3.8725072541661
0.206010124377345 -1.29558218874724
0.124222002644582 -2.64549726462554
0.211015762750295 -1.19975054372164
0.0685782321678971 -3.49417222938053
0.0270129516377197 -5.17278313356591
0.0503411187857478 -3.99029814817399
0.277967710378149 -1.15031783422739
0.0237654656499666 -4.84971110626786
0.0575048606046759 -3.55845852107547
1.34877884572207 1.68133621119246
0.315634615551843 -1.09911058625421
0.0270129516377197 -4.55224046623633
0.157199325090855 -2.06905434586206
0.0415368498805017 -3.77454123683828
0.0334860754120504 -4.81394900329012
0.0575048606046759 -3.81350287930516
0.12194585958887 -2.65830903039272
0.0350998284224681 -4.56070851466814
0.19305816170782 -1.69165109028452
0.135549161388691 -2.58385773694488
0.210301734009717 -1.5187101896109
0.157940118452902 -1.75044943858234
4.2906892234192 6.23118184760066
0.0262017652003298 -4.73749445087633
0.0342931775538776 -3.97472945326471
0.108979440984788 -2.13874315343867
0.232273932850412 -1.26573996121908
0.116620852074265 -2.15937560607437
0.13329083318288 -2.28261052481024
0.191611850768756 -1.53353712512408
0.257377041530395 -1.40618753259085
0.125737438751244 -2.35741297511456
0.166063838638147 -2.1877524904338
0.12194585958887 -2.5096590123112
0.112805205732401 -2.64773001357374
0.911839811580252 0.910670549341361
0.0213250449255782 -5.5358583928859
0.099755999611344 -2.80293290866769
0.0415368498805017 -4.02068012330637
0.0598848914566187 -3.80480114306716
0.432285980201021 -0.296437945985498
0.0375170784281639 -4.66492449025304
0.78235091592771 0.70167113598128
0.211729438273575 -1.61325416121491
0.374183025637452 -0.711136647324906
0.37354537036038 -0.443137946553974
0.0463458378029017 -4.10881321219404
0.235084834939605 -1.34208736975796
0.0630521705353017 -3.47884992710384
0.0927995139293536 -2.89683979177465
0.139305203710457 -2.45134229658929
0.052732987320728 -3.53462321105014
0.0286339574721787 -4.47810046689241
0.246273994591072 -1.35855025575863
0.0670015161192765 -3.19117157173009
0.112040863971005 -2.22360892375495
0.627836789318827 0.295007586927746
2.56177893021563 4.20078109983617
0.052732987320728 -3.35470507640083
0.410071246385494 -0.306205738036745
0.271136755187866 -1.44177250685127
0.221684002446255 -1.55996557294401
0.0606773633473983 -3.66280592004177
0.0889202563059808 -2.85048614944573
0.0399302850809735 -4.22019161901063
2.10264466447728 3.14790337684466
0.0677900895419648 -3.32640977714391
0.218136680666713 -1.89102363247327
1.05909198402205 1.16607692154943
0.249752884728441 -1.02144120264444
0.208157524983521 -1.95222741267181
0.0318705152870219 -5.12144162852323
0.0237654656499666 -4.80280404011238
0.084251336241134 -3.49581653940957
0.273873019717716 -1.32462373524076
0.0654230749980486 -3.58669376738593
0.121186346520057 -2.46709091494544
0.0383219292389346 -4.60440960543842
0.0543253661147181 -3.42534607064417
0.123463687231123 -2.67065358559211
0.190164088438641 -1.74847521127083
0.122704973019112 -2.63335344924863
0.410692963715042 -0.64277327995354
0.306977753421391 -1.06539311198329
0.0213250449255782 -5.5358583928859
0.052732987320728 -3.83142936436674
0.0670015161192765 -3.71313880213188
0.238590778441141 -0.991706100046413
0.0415368498805017 -4.28502937301469
0.02782368222432 -5.08705851505384
0.064633206354782 -3.53697920588867
0.286799871483761 -0.877916643831788
0.0873656278787256 -3.18258204821012
0.364588476591486 -0.574663437413751
0.0270129516377197 -4.37024559503856
0.0229524506716238 -5.39220094248876
0.184358466757435 -2.07706599048471
0.103606268885936 -2.42773387629034
0.0229524506716238 -4.92224288996317
0.0873656278787256 -2.9475861560797
0.0479452781450934 -3.38525260363749
1.7751265891598 2.40467547306028
0.177068430826958 -1.95450318153772
0.190888151209618 -1.96792431477276
0.357511697429679 -0.623176174136551
0.0423394618850071 -4.23838935012972
0.0318705152870219 -4.48122755221908
3.74850795674317 5.61968383915579
0.128007612376071 -2.40720317511747
0.543045111654915 0.194808371421702
0.0229524506716238 -5.02617042017673
0.072512499784368 -3.29846774733949
0.098213010115718 -2.69040654799702
0.0479452781450934 -4.11070984962692
0.0881431514981321 -2.51601541217278
0.043141627622042 -4.35299616641984
0.112805205732401 -2.51894357612894
0.151259244477352 -2.090706638418
0.0350998284224681 -4.52220407722117
0.0503411187857478 -3.60110754464936
0.0407337911117068 -4.62806591885576
0.107446289893755 -2.83495572715823
0.127251284683316 -2.47368287674727
0.575567403088355 0.22132986559563
0.197388415206553 -1.75648437204756
0.084251336241134 -2.89442601141655
0.110510964526586 -3.02798843514118
0.925825453158582 1.08018260246408
0.273873019717716 -1.18274005241824
0.052732987320728 -3.63376189042751
0.0237654656499666 -5.22928399521888
0.115858529709955 -2.38620781288722
0.222392421336448 -1.40159656985019
0.0904732112900415 -2.68321112262578
0.0270129516377197 -4.95199472007054
0.111276117045656 -2.63574403077987
0.236488234895494 -1.53634040058745
0.508611614591041 -0.157929466817877
0.084251336241134 -2.97014707601393
0.350400033712519 -0.823507148679577
0.250447657215208 -1.1391988552344
0.149770394973814 -2.45564774500894
0.0383219292389346 -4.34720193116055
0.149025393645155 -1.82261916000977
0.560518873328503 -0.0450166759485627
0.13329083318288 -2.41744465311041
2.93622642370553 4.49025587354862
0.100526875953964 -2.84474977989659
0.198108862183268 -2.07841526674015
0.02782368222432 -4.25586936527275
0.0237654656499666 -4.89819468689507
0.310313465984647 -0.478474488595406
0.129519079293671 -2.22754431106558
0.226635645103787 -1.23669556691369
0.260829292617501 -1.37790924697823
0.447514061640894 -0.255226643600939
0.0873656278787256 -3.15286462404044
0.0237654656499666 -5.57846252906494
0.0850305396307963 -2.7714664449577
0.151259244477352 -2.30276721724598
0.169006613836731 -1.78593120127443
0.380544125188408 -0.311698027440563
0.0213250449255782 -5.61468616849803
0.282730207174713 -1.10693946272112
0.0543253661147181 -3.55538232790449
0.275921817753243 -0.948134206433331
0.036711778356521 -4.3454296848014
0.0350998284224681 -4.21532815193224
0.391294039354866 -0.532391587420605
0.13404400210674 -2.38769385082896
0.225929307248362 -1.59453745037264
0.025390122399238 -5.2949128195884
0.360089089880953 -0.909996948484418
0.0237654656499666 -5.05426225043979
0.319612637486467 -0.488683651675209
0.0904732112900415 -2.4484963503862
2.37561672038008 3.58056366216743
0.0407337911117068 -3.98021918975172
0.189439662091063 -1.56781508729857
0.211729438273575 -1.36734004119879
0.110510964526586 -2.71408615866198
0.283409282282986 -1.09883064489346
0.198828949565768 -1.73592896614118
0.0826916657747559 -3.10421686518254
0.23016215637056 -1.63006369386223
0.360732719175987 -0.845539179089601
0.0614694001726108 -3.90245111584262
0.100526875953964 -3.02144120264444
0.0896969427532129 -2.19606263346798
0.0834717117742345 -3.23136371613698
0.0701532269104457 -3.8304320739798
0.137803960036087 -2.07740768780612
0.0439433475875969 -4.4411462012018
0.0670015161192765 -3.30096235242502
0.0575048606046759 -3.79044008435651
0.0399302850809735 -4.52822272046101
0.281371097285325 -1.05987814942572
0.0245780227206658 -5.02796139903244
0.0455454521840987 -4.30624086725765
0.0543253661147181 -3.63531443394214
0.224515593229418 -1.46867055553925
0.02782368222432 -4.49590735137933
0.296924088757468 -0.823831484565244
0.0598848914566187 -3.27025234071728
0.126494560280502 -2.11316610060908
0.160160218979586 -1.86533821819467
0.0350998284224681 -4.91249844235397
0.317624997620899 -0.62167815996333
0.109745405983343 -2.89192487715108
0.155716596244114 -2.35826736902081
0.0567106436614751 -3.13098394250157
0.078785096799898 -3.07901735106723
0.0582986405646672 -3.94843755045837
0.146788078581796 -2.57439265761092
0.105911507790615 -2.96896018852643
0.0654230749980486 -3.75507715787862
0.0543253661147181 -3.40769053560105
0.0479452781450934 -4.11070984962692
0.102837036641165 -2.84141661268257
0.069365944467504 -2.60026885193439
0.108979440984788 -2.81335974934841
0.0582986405646672 -4.05434091900995
0.0677900895419648 -2.9237799567305
0.221684002446255 -1.67669614431287
0.0614694001726108 -3.53355357487265
0.0582986405646672 -3.13216249971256
0.225929307248362 -1.61465136604612
0.0463458378029017 -4.05285480817495
0.240690262257045 -1.09050596347218
0.20672627978589 -1.36907949108844
0.10667910293556 -2.04205778899248
0.18653831362023 -2.04881898211763
0.0606773633473983 -3.4311365748137
0.0958954272223186 -2.4213785380347
0.282730207174713 -1.04763020458769
0.166063838638147 -1.68416184784245
0.150515011785641 -2.12917647972722
0.0463458378029017 -3.97278769184167
0.0479452781450934 -4.26111680365217
0.0772195024618956 -3.61195093711869
0.0622610024096943 -3.64381239018842
0.063842905025302 -3.52654653604455
0.052732987320728 -3.38893834640407
0.0795672573183184 -2.97858724286772
0.0229524506716238 -4.92224288996317
0.0334860754120504 -4.68075886393904
0.0205106531224741 -5.4969120062619
0.625696291832863 0.510180405863422
0.0503411187857478 -3.88883523235802
0.0479452781450934 -4.13956289440304
0.126494560280502 -2.39685182983078
0.0819111977866175 -3.52069246219032
0.140055240140602 -2.13291827880065
0.203859522675912 -1.7612005401208
0.168271482589799 -2.05724679293465
0.105911507790615 -1.8776260296284
0.0262017652003298 -5.32893893678064
0.0479452781450934 -3.60907642527106
0.159420565007533 -1.62903809720142
0.470357210350485 -0.107597957303266
0.724017605611382 0.641588159275301
0.0717265041011351 -3.18057142488059
0.0614694001726108 -3.02288759071187
0.036711778356521 -4.44996777980163
1.56135903352359 2.70099442680917
0.0598848914566187 -3.5511632438202
4.40512683853444 6.13182905073521
0.266335768924045 -1.30094368515831
0.217426168443099 -1.64023006492993
0.15868053162845 -2.02957479650703
0.0503411187857478 -4.04383737171373
0.0590919840220464 -3.24585807515352
0.121186346520057 -2.25491753823506
0.177068430826958 -1.84352570461453
0.188714871801571 -2.02787643170327
0.0662125114286297 -3.26003675522456
0.0654230749980486 -3.26723568155471
0.12194585958887 -2.49094778065172
0.110510964526586 -2.7470090269423
0.214580615171698 -1.5913491979956
0.047145779625941 -4.04009343230788
0.101297340613605 -2.4391597698066
0.104375091201434 -2.67534948419113
0.842109098190541 0.785072001226788
0.0359060285221786 -4.20080923161858
0.124979919678503 -2.17020629750402
0.0455454521840987 -3.76671504207837
0.0748679207824977 -3.37629556550797
0.114332675478995 -2.16122344469184
0.043141627622042 -3.33112461872137
0.269081145662862 -1.28399585108832
0.0479452781450934 -3.65000486033005
0.116620852074265 -2.59596530471656
0.0439433475875969 -4.17909960440412
0.0326785214917827 -4.42767273175837
0.423071375482573 -0.180075107697834
0.102837036641165 -2.86531578983043
0.314306166985704 -1.06243025398025
0.332137827319791 -0.373490681086124
3.20708422422164 4.54194657253133
0.0359060285221786 -4.39586462845241
0.472740845821906 0.0940116145652082
0.651701063218837 0.294177173946295
0.0989847111455589 -3.13098394250157
0.0764360677204665 -3.39544103703706
0.157940118452902 -1.19417182537628
0.112805205732401 -2.50949722501816
0.103606268885936 -2.39257882741791
0.069365944467504 -2.725907285032
0.163115048565275 -2.29334984377998
0.0764360677204665 -2.79269900104108
0.135549161388691 -2.38075233656555
0.0974408960802218 -2.74955751750344
0.19305816170782 -1.43316568569171
0.411314413236126 -0.332321241088778
0.163852811322794 -1.89021773260636
0.645375755135846 0.387903232686426
0.232977171977614 -1.41946218392399
0.0407337911117068 -4.62806591885576
0.043141627622042 -4.4222107645323
0.0407337911117068 -4.75626040523149
0.0487443338514183 -3.79243981648729
0.0180647157619915 -5.97601051160865
0.02782368222432 -4.83030409337543
0.123463687231123 -2.04770068137337
0.139305203710457 -2.14309539847442
1.94311897806811 2.95616824171519
0.174142070714299 -1.83454696995093
0.0559159892536731 -3.78860670185906
0.0447446222768361 -4.49722209424766
0.187264197932846 -2.01928201401162
0.036711778356521 -4.41427344644263
0.175605992748471 -2.18124561657026
1.40071319168726 2.16985544549286
0.156458151151672 -1.61143576434102
0.107446289893755 -2.31548610507478
0.169741370685253 -1.78949691093683
0.14529460532121 -2.2636044425684
0.333449964782582 -0.786089599132798
0.0935741153121975 -2.70745222541549
1.80522862094922 2.89303988419133
0.369713508769354 -0.30035578986049
0.192335187480268 -1.85167000336437
0.036711778356521 -4.41427344644263
0.0551208968990825 -3.36513299499435
0.130274219348017 -2.30382363162793
0.59812286601213 0.501383356969555
0.0237654656499666 -4.62908496572063
0.216715306127219 -1.38718718759884
4.19002828620379 6.29890209447004
0.21386834902991 -1.49191569061406
0.159420565007533 -2.18342923907328
0.0359060285221786 -4.29504295038188
0.0966683685967619 -2.95770376199806
0.267709110332738 -1.28235020431283
0.169741370685253 -1.93365181234697
0.264273302467153 -1.36293784542982
0.296251346828332 -1.07330268766255
0.196667608276301 -1.56993351865166
0.108979440984788 -2.74525538031371
0.3536369546147 -0.794198427807306
0.0479452781450934 -3.62939550812402
0.13329083318288 -2.06634671748548
0.036711778356521 -4.27972198744538
0.140804886840186 -2.58587762425256
0.270451877396277 -0.78634111187327
0.0318705152870219 -4.0393380232194
0.0237654656499666 -5.35899837444984
0.117382771838945 -2.60182024210647
0.464380834609031 -0.171664268310268
0.0881431514981321 -2.39801939395345
0.160899493933446 -1.65606284635565
0.119666119782036 -2.11101051570586
0.376730832111346 -0.343233652826204
0.0213250449255782 -5.5358583928859
0.0286339574721787 -4.85496359275859
0.0764360677204665 -3.27851305137185
0.0606773633473983 -3.93892906027989
0.286122390822854 -1.38317979843246
0.174874217414046 -1.7974529533331
0.144547288526003 -2.22749108850641
0.229457543393971 -1.576448753058
0.0302531439955548 -4.76415217344478
0.0685782321678971 -3.57069427172132
0.230866425381807 -1.14619528484316
0.0262017652003298 -4.69404534117831
0.35686662921375 -0.751526849836293
0.069365944467504 -2.77034173808779
0.160899493933446 -1.91821407421805
0.0535293964167952 -3.2972942111309
0.128007612376071 -2.73026199742449
0.103606268885936 -2.64840674714961
0.0350998284224681 -4.64094463731496
0.0590919840220464 -3.1995515144738
0.0567106436614751 -3.23612100335833
0.0342931775538776 -4.74687234382777
0.0889202563059808 -2.92387697615697
0.0302531439955548 -4.71990506078111
0.0237654656499666 -5.35899837444984
0.0943483010248402 -3.09640777162233
0.200268046982741 -1.71567476466778
0.0865876849960907 -2.59249113083941
0.0237654656499666 -5.29268382939482
0.0270129516377197 -4.59156609569441
0.099755999611344 -2.67071087098932
0.58991171669289 0.354110105020019
0.214580615171698 -1.41344578474844
0.0772195024618956 -3.1637418370555
0.149025393645155 -2.02982421290973
0.324899661418653 -0.871750619775247
0.0590919840220464 -3.04144558942947
0.124979919678503 -2.56101026941779
0.146788078581796 -2.24164404280053
0.0359060285221786 -4.08403581621393
0.15868053162845 -2.00946246007367
0.0850305396307963 -3.31315217437823
0.0670015161192765 -3.6916143807984
0.652226922543372 0.506851847590396
0.143799584419664 -2.0214239009272
0.0590919840220464 -3.48409118283148
0.0334860754120504 -4.63896124270245
3.72495525271704 5.50293188254182
0.063842905025302 -3.62511240990738
0.0229524506716238 -5.53823291054249
0.0701532269104457 -3.35398834644671
0.0551208968990825 -3.33145347177954
0.147534235847401 -2.14053968246502
0.0415368498805017 -3.96797803591026
0.131028964351309 -2.30868796500971
0.0795672573183184 -3.36483539982257
0.0415368498805017 -3.77454123683828
0.738947318435073 0.67737803700509
0.105143504024334 -1.73003578103188
0.0535293964167952 -3.39827898101748
0.13630115256594 -2.31015962751673
0.0270129516377197 -4.6319937915948
0.686003065496958 0.380624143670488
0.0559159892536731 -3.83504695325083
0.0685782321678971 -3.14797069289908
0.117382771838945 -2.36193584236021
0.13855477714431 -2.57790828368876
0.0286339574721787 -4.80788819987967
0.162376908338945 -2.00340670666908
0.410071246385494 -0.489056439977437
0.105911507790615 -2.55532944354602
0.0912490623659537 -2.89521841366473
0.0447446222768361 -4.22570926644741
0.159420565007533 -1.94830597172319
0.18508544840088 -1.99988541362324
0.025390122399238 -4.95011989148467
0.407581694359796 -0.394061489789922
0.0912490623659537 -2.87082291928929
0.126494560280502 -2.6639518422938
0.513829323862061 0.457043896887114
0.0889202563059808 -3.21485765364518
0.0415368498805017 -4.07538066887238
0.039126331289821 -4.79906855495319
0.103606268885936 -2.15312155130805
0.140055240140602 -1.62983506917653
0.118144289429014 -2.48229347135918
0.0439433475875969 -3.74298706374568
0.0375170784281639 -4.11383000598372
0.0286339574721787 -4.5154304918839
0.242088222677368 -1.51464961390322
0.0399302850809735 -4.07378502305456
0.249057777492209 -1.56687206586519
0.3536369546147 -0.904395252715475
2.81289220107131 4.37340430359155
0.102067394029747 -2.55655741729968
0.0811303073529981 -2.94146217386744
0.395069083046248 -0.573335410747578
0.254609280411207 -1.34704171342646
0.02782368222432 -5.14438647011614
0.269766674324318 -1.21598688742631
0.525931090791068 -0.143133047092399
0.179259312099768 -2.01266134597302
1.42122137090222 2.18320287459379
0.0503411187857478 -3.91353985741064
0.0772195024618956 -3.38771367501245
0.913156740052243 0.868593920998298
0.0582986405646672 -3.62914355351088
5.42301359873401 7.85160459123638
0.455972096994103 -0.4496075417045
0.0487443338514183 -3.88712473161839
0.27933002874273 -1.0219670815927
0.462583083546636 0.00125238019900095
0.243484829796007 -1.32196005758688
0.124979919678503 -2.20790603439338
0.0407337911117068 -4.23656724646914
0.519604732058892 -0.054084770234863
0.919286561283818 1.11947478007874
0.140055240140602 -1.96212863964621
0.140804886840186 -1.40127134638436
0.0270129516377197 -4.85310114932951
0.0359060285221786 -3.82777375717602
0.0943483010248402 -2.62933105042984
0.617641022212939 0.133694010898536
0.02782368222432 -4.78401384431689
0.0463458378029017 -4.42668458792018
0.181446871337532 -1.84230266703629
0.078785096799898 -3.21059499131416
0.185812063898934 -2.12151580498232
0.29423123675607 -0.856662943486108
0.0614694001726108 -3.38797141418971
0.0850305396307963 -3.34640222440319
0.140804886840186 -2.25864704258318
1.49928883551998 2.25574121472418
0.271136755187866 -0.631558707545651
0.0350998284224681 -3.9368680566466
0.301624518927184 -0.908557151149368
0.13630115256594 -1.98811552896731
0.0407337911117068 -4.17553570035298
0.0889202563059808 -3.02792663906567
0.0262017652003298 -5.26396146959502
4.04073379111171 6.16674591736495
0.0582986405646672 -3.26891893886142
0.130274219348017 -2.32024572600462
0.399460852163406 -0.764357260685723
0.0350998284224681 -4.68280060304326
0.0896969427532129 -2.96930502706181
0.156458151151672 -2.01048662942052
0.0439433475875969 -3.63633272731913
0.218136680666713 -1.68558682667724
0.352990151178227 -0.576924739707325
0.0350998284224681 -4.68280060304326
0.0221389772692485 -4.9467279622239
0.162376908338945 -2.05744387972897
0.156458151151672 -1.9453559130124
0.0262017652003298 -5.0298783554992
0.35104799915835 -0.476125104246151
0.438396514710348 -0.176704136189898
0.130274219348017 -2.17877154592671
0.0423394618850071 -4.36896329942263
0.200987057733177 -2.03435407204972
0.393811832386385 -0.700226888295535
0.0245780227206658 -4.73592896614118
0.0270129516377197 -4.59156609569441
0.0318705152870219 -4.21244601208517
0.14529460532121 -2.61217964017144
0.0958954272223186 -3.02921331593769
0.0551208968990825 -3.41717400732872
0.0519361383411278 -2.93831190180518
0.156458151151672 -2.09980560305187
0.552653693968028 0.0226182595194284
0.0375170784281639 -3.95154043639291
0.13329083318288 -2.11565732266733
0.157940118452902 -2.25083024504955
0.052732987320728 -3.61338165077499
0.0447446222768361 -4.07876928589218
0.195224913115187 -1.71823856303955
0.0495429472351597 -4.05656901990206
0.0463458378029017 -3.64862645700024
0.159420565007533 -2.13178890905328
0.208872615476917 -1.9184288515364
0.0350998284224681 -4.77034173808779
0.0717265041011351 -3.3388653660218
0.152746559084224 -2.34601457435053
0.0756522073149352 -2.45187329865622
0.0927995139293536 -2.34151726952095
0.0196958013409197 -5.69561508772245
0.18653831362023 -1.66641926284957
0.0423394618850071 -4.47528555414146
4.50085898682237 6.77970404416539
0.069365944467504 -3.27905074195145
1.02579600087734 1.17376956125086
0.0567106436614751 -3.47261278516343
0.0551208968990825 -3.20408705513103
0.0748679207824977 -3.53974650524349
0.025390122399238 -4.75891184205054
0.431060761409004 -0.520752244210686
0.0334860754120504 -4.81394900329012
0.0559159892536731 -3.13766547538994
0.245577208757248 -1.34300600503627
0.184358466757435 -2.00229079521755
0.147534235847401 -2.02163345790932
0.200268046982741 -1.34425099855997
0.084251336241134 -2.83422612600942
0.139305203710457 -2.15777732592417
0.146041535206333 -2.22913302113313
0.222392421336448 -1.57795210656536
0.13630115256594 -2.22266266657399
0.0262017652003298 -4.9768453010749
0.143799584419664 -1.9816977507717
0.064633206354782 -3.35678463892703
0.0479452781450934 -4.02745939192537
0.171209762711141 -1.83155070347574
0.191611850768756 -1.73345794968505
0.0221389772692485 -5.05250119778055
0.0270129516377197 -4.90170073346318
0.0245780227206658 -4.8268596210007
0.355575626853875 -0.509731822512715
0.435955405767717 -0.119152276420475
0.0889202563059808 -3.11120485705393
0.025390122399238 -4.43899799483849
0.0630521705353017 -3.9296127014653
0.103606268885936 -2.76720495219767
0.194503024162978 -1.74767355494648
0.230866425381807 -1.53918904247652
0.117382771838945 -1.73158859052229
0.0858093223978257 -3.13643244891514
0.165327205974255 -1.52998836790549
0.0685782321678971 -3.45738133039276
0.0245780227206658 -5.14010547278826
0.216715306127219 -1.47179694649262
0.153489641789752 -2.16168948209865
0.0535293964167952 -3.94239731483241
0.0654230749980486 -3.04625659495804
0.043141627622042 -3.66686574150443
0.0237654656499666 -5.29268382939482
0.0519361383411278 -3.94050582794641
0.0415368498805017 -4.25314894393933
0.0614694001726108 -3.6326161971882
2.2149366164174 3.03904683300955
0.224515593229418 -1.558352528543
0.0237654656499666 -5.29268382939482
4.37836065929237 6.37860733068511
0.194503024162978 -1.64068475185884
0.255993824702586 -1.36136027929606
0.0662125114286297 -3.5008304264286
0.0342931775538776 -4.74687234382777
0.02782368222432 -4.83030409337543
0.0622610024096943 -3.32935296210887
0.0245780227206658 -4.97499748764372
0.0286339574721787 -4.80788819987967
0.0334860754120504 -4.1537535343336
0.10667910293556 -2.80486731961384
0.273189439965107 -1.4741274478515
0.0732980674819095 -2.83675428285892
0.771258771720084 0.969021916900505
0.18508544840088 -1.74031882620557
0.0310620562908646 -4.49898765748231
0.0245780227206658 -5.32658078349045
0.343253139812941 -0.548608752194145
0.0463458378029017 -3.19053163266263
0.0342931775538776 -4.2300124451414
0.34520580653227 -1.09587328115217
0.0172484809221768 -6.26138013130816
0.237189423264528 -1.21778867357014
0.0834717117742345 -3.3111768201378
0.0342931775538776 -4.50241795105794
0.447514061640894 -0.261159364133212
0.386877300595262 -0.416040755405161
0.0858093223978257 -3.09345839649217
0.064633206354782 -3.24282918648489
0.0865876849960907 -2.35403192120971
0.0819111977866175 -2.96139083161282
0.456574349159346 -0.145113075067918
0.187989717204304 -1.59613279104711
0.108979440984788 -2.24446848415282
0.116620852074265 -2.07335250823057
0.245577208757248 -1.29352858288937
0.0920244964297114 -2.96536099366213
0.27933002874273 -1.28657526979179
0.127251284683316 -2.47368287674727
0.063842905025302 -3.94340955102842
0.0350998284224681 -4.12600645684799
0.132537270856586 -2.41218501822506
0.0951220715131601 -2.71976468271293
0.0439433475875969 -3.95741317527207
0.0286339574721787 -4.59311957939223
0.0270129516377197 -5.05816939106883
0.0302531439955548 -4.24206735665492
0.232273932850412 -0.722267800520287
0.0270129516377197 -4.14877259718122
0.0701532269104457 -3.16416199685116
0.234382622688755 -0.971888374159634
0.102837036641165 -3.01767432760595
0.355575626853875 -0.458846234598183
0.212442760928843 -1.44021431938048
0.128763543774497 -2.22295443671644
0.0685782321678971 -3.22318214683571
0.210301734009717 -1.96487660289016
0.0590919840220464 -3.50271312284553
0.0654230749980486 -3.49063371560663
0.104375091201434 -2.10662332890048
0.195946441032647 -1.63189399681038
0.0359060285221786 -4.5042651095755
0.10667910293556 -2.49420957925797
0.218136680666713 -1.50110248776788
0.146041535206333 -2.30881934432611
0.104375091201434 -2.71823077290342
0.223100492536374 -1.67317629736323
0.115095804320321 -1.9267923973176
0.0294437778924818 -3.94554558676565
0.0383219292389346 -4.41613236846874
0.312976494042834 -0.799595127950633
0.114332675478995 -2.88561220828479
0.132537270856586 -2.52186681719281
0.549834277317554 -0.17261020499365
0.0614694001726108 -2.99625556195049
0.0164317840190259 -6.19788640047476
0.143051492600522 -2.150520697246
0.072512499784368 -3.17385959956332
0.280691061901115 -1.14246493013118
0.216004093373901 -1.40607333322333
0.151259244477352 -2.05591322301031
0.0811303073529981 -3.00641333207761
0.434121859610023 -0.387703143381054
0.0920244964297114 -3.24996056664572
0.104375091201434 -2.8431824699759
0.0350998284224681 -4.06939017590125
0.0399302850809735 -4.18969754374298
0.162376908338945 -1.82878266779293
0.0326785214917827 -4.57753513634584
0.249057777492209 -1.15613121575048
0.11356914275893 -2.02994603659353
0.063842905025302 -3.38163547478333
0.052732987320728 -3.98006226338908
0.157199325090855 -2.44771082349189
0.151259244477352 -2.17780281519927
0.151259244477352 -2.00193229262495
0.105911507790615 -2.76412322230028
0.103606268885936 -2.43665813937341
0.589362641504192 -0.0137370274849938
0.0858093223978257 -3.18072598876914
0.0709400799656144 -3.31315217437823
0.0213250449255782 -5.5358583928859
0.163852811322794 -1.90872426822456
0.180718053418072 -1.74136336405537
0.102837036641165 -2.54274811574804
0.02782368222432 -5.03192178938158
0.0310620562908646 -4.49898765748231
7.59559607468609 11.7711615271182
0.109745405983343 -2.36347504973721
0.0803489940163342 -3.35730863780421
0.0543253661147181 -3.90570492480693
0.0543253661147181 -3.74189066806348
0.115858529709955 -2.89993250791901
0.966141195983964 1.23142616479627
0.0920244964297114 -3.05871770958854
0.0865876849960907 -3.315167940722
0.052732987320728 -3.71828997899306
0.104375091201434 -2.75124945109683
0.13855477714431 -2.64872741598902
0.0622610024096943 -3.77347888361826
0.043141627622042 -3.2982208529007
0.0302531439955548 -4.9056694407009
0.0286339574721787 -4.12085659235914
0.208157524983521 -1.92058376299559
1.70082103043111 2.73904633322808
0.0670015161192765 -3.45563475747941
0.0780025120012732 -3.29643329375881
0.674659443474369 0.359198969953003
0.408204485235382 -0.249115610821046
0.0196958013409197 -6.0869941363287
0.099755999611344 -2.54959604510096
0.177799094322388 -1.92049771981086
0.178529387955238 -2.0353106654026
0.322919297290412 -1.31342988140133
0.043141627622042 -4.16329210459823
0.0359060285221786 -4.11235507538963
0.0951220715131601 -2.4520987098384
0.190888151209618 -1.39819785504239
0.141554144214019 -2.57207336801698
0.0677900895419648 -3.30991776808303
0.331481310793836 -0.951220874923837
0.052732987320728 -3.61338165077499
0.0455454521840987 -3.81244471899192
0.119666119782036 -2.65037642272835
0.103606268885936 -2.9340932591073
0.0479452781450934 -3.54978180095792
0.0294437778924818 -4.98090687793901
0.313641483702402 -0.900133976217175
0.0407337911117068 -4.11698157333916
0.039126331289821 -4.05916361855452
0.063842905025302 -3.45227232636628
0.326218395551506 -0.867238130715547
0.13404400210674 -2.3283585495981
0.0974408960802218 -2.8773772268578
0.19305816170782 -1.75721410511246
0.192335187480268 -1.82799397579557
0.336070664941718 -1.0481510310074
0.0375170784281639 -3.69446213854532
0.0519361383411278 -3.56293404204627
0.231570350763368 -1.62162861721467
0.269766674324318 -1.11942281533378
0.0582986405646672 -3.4378173302548
0.0935741153121975 -2.81971105629285
0.157940118452902 -1.89670578277529
0.188714871801571 -1.86241684162764
0.424919010792808 -0.679975748966236
0.0551208968990825 -3.70991933707497
0.143051492600522 -2.33843902283318
0.185812063898934 -1.76055381942277
0.0334860754120504 -4.27656158617602
0.350400033712519 -0.474343206279915
0.163852811322794 -2.10815161093061
0.203141942436851 -1.89224123683063
0.541910471375519 -0.00488262908530256
0.025390122399238 -5.11224042174169
0.140055240140602 -2.29387219558448
0.135549161388691 -2.22576242331263
0.0286339574721787 -4.76230047044719
0.105911507790615 -2.68756067552207
0.064633206354782 -3.55630115507503
0.167535976562709 -1.89088313822513
0.0399302850809735 -4.45386435314703
0.233680068479162 -0.903247053789725
0.0172484809221768 -6.02768334274539
0.12194585958887 -2.61714767012264
0.385612887682697 -0.452652671402144
0.0383219292389346 -4.21849811808038
0.0677900895419648 -3.72506797350942
0.359445173315527 -0.718847881984303
0.326218395551506 -0.963911079888309
0.0590919840220464 -3.41191787721127
0.365871442474959 -0.636491716579012
0.0245780227206658 -4.69252627623938
0.238590778441141 -1.54614312611836
0.163852811322794 -1.77255967268292
0.122704973019112 -2.45051380576808
0.568898538944476 0.0623104347869458
0.052732987320728 -4.0884030772845
0.039126331289821 -4.20401723660845
0.2052936132919 -1.93558323428461
0.0951220715131601 -2.5649808651476
0.131783314716672 -2.44246085638822
0.0670015161192765 -3.25288260037762
0.0221389772692485 -5.29060654106808
0.427378849480612 -0.751593816144618
0.0519361383411278 -3.62278311382716
0.177068430826958 -1.91655420848103
0.0399302850809735 -4.13057748059817
0.0221389772692485 -5.49913756233836
0.025390122399238 -5.43095782276182
0.13404400210674 -2.0294066097881
0.0415368498805017 -3.7973492609
0.047145779625941 -4.18294752639804
0.0819111977866175 -3.11050535068531
0.567226495055301 0.193822173287417
0.105143504024334 -2.30949519843035
0.140055240140602 -2.44774440634995
0.111276117045656 -2.625503913877
0.40571170700675 -0.140683230029379
0.181446871337532 -1.64323838339667
0.179988867129671 -2.07840926716416
0.132537270856586 -2.32675181010921
0.0819111977866175 -3.29294370086786
0.0375170784281639 -3.6732125406703
0.0359060285221786 -4.54228740807183
0.246970444057114 -1.54228189150605
0.174874217414046 -2.17653501822603
0.690106004745491 0.569750902616661
0.0717265041011351 -3.59445165244333
0.508611614591041 0.286313049353215
0.0342931775538776 -4.02768334274539
0.124979919678503 -1.93074597925995
0.0904732112900415 -2.51310128844527
4.37091205917549 6.30654083969328
0.128007612376071 -2.75237531950515
0.520757044453131 0.231732870395596
0.116620852074265 -2.69956847464663
0.0717265041011351 -3.3388653660218
0.227341637308181 -1.71606674472645
0.0294437778924818 -5.03409223516614
0.438396514710348 -0.315905717944047
0.110510964526586 -2.7581524183889
0.0904732112900415 -2.7821071749202
0.0415368498805017 -4.13223722945492
0.0865876849960907 -2.7956320133319
0.0920244964297114 -2.68459863085516
0.052732987320728 -3.83142936436674
0.0172484809221768 -5.9236506076435
0.0575048606046759 -3.13883282250806
0.0551208968990825 -3.52725062387587
0.084251336241134 -3.17890661979492
0.0756522073149352 -3.58970640099785
0.0463458378029017 -3.62803664653641
0.0455454521840987 -3.76671504207837
0.140055240140602 -1.81524154385664
0.0503411187857478 -3.91353985741064
0.099755999611344 -2.76872408626312
0.111276117045656 -2.39061093291481
0.0772195024618956 -3.49548005076877
0.280691061901115 -1.02340629704582
0.121186346520057 -2.67312495423675
0.408204485235382 -0.198905130737835
0.60791495139278 0.273667000550592
0.103606268885936 -3.18164083076458
0.0951220715131601 -3.09030934926727
0.0543253661147181 -4.17761643059371
0.101297340613605 -2.79309278820181
0.0310620562908646 -4.42608388284114
0.435955405767717 -0.608293722970382
0.182903403557048 -1.87388807268812
0.491669465572615 -0.192436610573649
0.284766474331232 -1.19941993097794
0.306977753421391 -0.926920227899028
0.331481310793836 -0.799618205967749
0.0407337911117068 -3.47836431692604
0.189439662091063 -1.51487693164394
0.0334860754120504 -4.24486569422948
0.215292529837459 -1.42965998116617
0.0927995139293536 -2.9092079501179
0.267022603043606 -1.2715172428319
0.0575048606046759 -3.57807227289506
0.273873019717716 -1.37091533779094
0.25183619922893 -1.3312806954285
0.112040863971005 -2.80545973490616
0.0423394618850071 -4.40354068291436
0.123463687231123 -2.64974928095606
0.119666119782036 -2.26145051149354
0.0463458378029017 -3.92177634794723
0.418132748354759 -0.749903867790055
0.0455454521840987 -3.98497992153039
0.13404400210674 -2.54285020861811
0.0205106531224741 -5.57358344177933
0.0575048606046759 -3.55845852107547
0.198828949565768 -1.47467480041991
0.0511388489918011 -3.27134463890745
0.191611850768756 -1.60215947180776
0.0582986405646672 -3.64974928095606
0.269766674324318 -1.20070365437741
0.0677900895419648 -3.44745510275273
0.0310620562908646 -4.39096853231537
0.192335187480268 -1.25826754145856
0.143051492600522 -1.85304640796255
0.115095804320321 -2.516543668973
0.206010124377345 -1.47700336836664
0.100526875953964 -2.59454889048208
0.131028964351309 -1.94177139465432
0.180718053418072 -2.05508651666763
0.0237654656499666 -4.36781900577144
0.0873656278787256 -2.88517485249358
0.698277042748658 0.347508680387316
0.284088037901664 -1.19291121860966
0.155716596244114 -1.75689240096646
0.0974408960802218 -2.9394447715649
0.181446871337532 -1.47292295115351
0.0286339574721787 -4.76230047044719
0.0375170784281639 -4.29671710704408
0.0881431514981321 -2.58378960441139
0.27933002874273 -0.95632767120488
0.0772195024618956 -3.02268747189389
0.0717265041011351 -3.0244240421588
0.0383219292389346 -4.3812555110779
0.0375170784281639 -4.50620071836423
0.270451877396277 -1.3901243427828
0.0795672573183184 -2.87791664383179
0.206010124377345 -1.67397386052075
0.228752586115889 -1.77337528127242
0.0318705152870219 -4.40919384847016
0.0989847111455589 -2.49664474251611
0.468566895695639 -0.531923220398012
0.13404400210674 -2.49545868906005
0.0511388489918011 -3.92695263745189
0.0237654656499666 -4.84971110626786
0.704375093564504 0.625047689309308
0.0811303073529981 -3.28392666847373
0.0819111977866175 -3.48322778994475
0.0237654656499666 -4.43776601892369
0.423071375482573 -0.811566004438336
0.153489641789752 -1.92981474948816
0.12194585958887 -2.16013943106178
0.0270129516377197 -4.90170073346318
0.0383219292389346 -3.93948109621022
0.0826916657747559 -3.07605535992293
0.0701532269104457 -2.87016843086557
0.0881431514981321 -2.17256110559708
0.0463458378029017 -3.89693148931531
1.57529014834725 2.25721788058874
0.160160218979586 -1.86533821819467
0.0455454521840987 -3.63762870590005
0.180718053418072 -2.1694456459056
0.339339859725835 -0.861785946434648
0.249752884728441 -1.33099119248176
0.324899661418653 -0.769556094767908
0.310979683978887 -1.08782725800947
0.0487443338514183 -3.88712473161839
0.0196958013409197 -5.69561508772245
0.170475753516529 -1.72589945337685
0.0732980674819095 -3.25917964533039
0.256685598890326 -0.703202725124256
0.099755999611344 -2.6602204416816
0.174874217414046 -2.06163439828282
0.0359060285221786 -4.32787348700006
0.0503411187857478 -3.44890220122851
0.13855477714431 -2.08160457084983
0.178529387955238 -2.06268047075686
0.193780773814532 -1.48611529460604
0.30831296410521 -1.00267405523254
0.0748679207824977 -3.16875352452751
0.0213250449255782 -5.46111547760098
0.301624518927184 -1.10795972165223
0.283409282282986 -1.3665718306825
0.0535293964167952 -3.73003578103188
0.415037499278844 -0.357500333084944
0.0383219292389346 -4.60440960543842
0.063842905025302 -3.60485314029744
0.114332675478995 -2.58848692184292
0.312311197724432 -0.673608256007645
0.360089089880953 -0.973515546143888
0.0772195024618956 -3.17863648470375
0.0511388489918011 -3.73860015077325
1.5766758895362 2.11276885939275
0.0487443338514183 -4.15521236517847
0.287477034153264 -1.10704451606644
0.183631118599408 -1.92092081488793
0.160899493933446 -2.13349160610078
0.112805205732401 -2.8006249315756
0.194503024162978 -1.8158949172244
0.218136680666713 -1.4104054313338
0.0383219292389346 -4.41613236846874
0.0245780227206658 -5.02796139903244
0.124979919678503 -2.24661741554578
0.107446289893755 -2.55682208367978
3.58386036541859 5.52150893544777
0.169006613836731 -2.10356754304634
0.0709400799656144 -2.41337515269336
0.175605992748471 -2.13693636280512
0.0865876849960907 -3.10140592148268
0.0850305396307963 -3.43304293795702
0.223100492536374 -1.39144050053117
0.336070664941718 -1.21085802483901
0.0701532269104457 -3.4410999142441
0.0294437778924818 -4.78584139578121
0.0865876849960907 -2.60249878129297
0.039126331289821 -4.14431948174564
0.111276117045656 -2.65644492866752
0.253916509669977 -1.07319109583297
0.0606773633473983 -3.52318911020945
0.125737438751244 -2.53769115446556
0.223100492536374 -1.53259979935922
0.262896684957274 -1.03220356906732
0.137052751979079 -2.13725296072136
0.12194585958887 -1.89736184024478
0.610081974017098 -0.0726626464131079
0.0221389772692485 -5.35682344713257
0.314970544174922 -1.0207147091129
0.552090251257922 -0.133740949923101
0.0213250449255782 -5.39005484330212
0.154232341955905 -1.9591704626547
0.0535293964167952 -3.665669429536
0.429834501206925 -0.330562405983661
0.099755999611344 -2.64980574227019
0.112805205732401 -2.49078807801723
0.179988867129671 -2.07144262298387
0.140055240140602 -2.22268255811844
5.61627724911868 8.48283175146547
0.047145779625941 -3.34213178702497
0.492257001740739 -0.0298358147221319
0.187989717204304 -1.85259316082282
0.2752392083055 -1.02441537336969
0.0896969427532129 -2.84529414690618
0.259449383338805 -1.41978646703982
0.0943483010248402 -2.98748635987263
0.127251284683316 -2.62867198929968
0.790494990583001 0.783851406970249
0.128007612376071 -2.79764554476955
0.0375170784281639 -4.03040441785169
0.120426433391669 -2.48931964266986
0.149770394973814 -2.2528938851242
0.0229524506716238 -4.87295812996896
0.116620852074265 -2.18922885049514
0.0286339574721787 -4.63359144767548
0.0262017652003298 -4.4944977393899
0.0495429472351597 -4.29540551949729
0.211015762750295 -1.88122192826488
0.0780025120012732 -3.05743993772922
0.185812063898934 -1.53297246415943
0.0819111977866175 -3.24512607203229
0.110510964526586 -2.64006771146343
0.118905405268819 -2.65467864561802
0.0535293964167952 -4.02074929574859
0.0479452781450934 -4.02745939192537
0.0237654656499666 -5.05426225043979
0.139305203710457 -2.18008422766283
0.237890271002814 -1.3325299173192
0.0519361383411278 -3.31241815560794
0.167535976562709 -1.89702848344148
0.0717265041011351 -3.0244240421588
0.0375170784281639 -3.06311573376006
0.0455454521840987 -3.76671504207837
0.30363431034702 -1.08042552885269
0.127251284683316 -2.25270431309577
0.298940434355973 -0.924394523317386
0.0407337911117068 -4.30029514762786
0.0237654656499666 -5.11027634627915
0.15868053162845 -1.98962665522977
0.043141627622042 -4.10522297557945
0.13329083318288 -1.92778653349142
0.206010124377345 -1.58695548593332
0.078785096799898 -2.21250746107701
0.35622127244124 -1.06157213244386
0.0334860754120504 -4.81394900329012
0.13404400210674 -2.53324654382181
0.064633206354782 -3.24282918648489
0.139305203710457 -2.46041426262602
0.0447446222768361 -3.15970351463136
0.367793754605988 -0.826821824530662
0.0455454521840987 -4.18098792649875
0.0318705152870219 -4.9583403146463
0.0614694001726108 -3.90245111584262
0.143051492600522 -2.21815436847758
0.0732980674819095 -3.16718736212346
0.219556656215293 -1.33474971481804
0.494604756597162 -0.0633611216961545
0.358156477346954 -1.01185332051087
0.0614694001726108 -3.33695499017474
0.147534235847401 -2.27013356316089
0.0245780227206658 -4.69252627623938
0.047145779625941 -3.70213305852036
0.0927995139293536 -3.16691941229426
0.0630521705353017 -3.74093437896844
0.025390122399238 -5.1705984987007
0.105911507790615 -2.70902425061735
0.0654230749980486 -3.47216605305915
0.100526875953964 -2.6248261533561
0.496363068869521 -0.19672619611562
0.0551208968990825 -3.29854228981346
0.264273302467153 -1.05058437042197
0.175605992748471 -2.08690562027216
0.0717265041011351 -3.27344930065161
0.0262017652003298 -4.42181488962369
0.0935741153121975 -2.6235387012914
0.0196958013409197 -5.87807328654384
0.18508544840088 -1.95431783160698
0.211729438273575 -1.57827021573024
0.236488234895494 -1.41673779273582
0.109745405983343 -2.55424156932557
0.237189423264528 -1.01371073516812
0.102067394029747 -2.63655649500471
0.039126331289821 -4.14431948174564
0.174142070714299 -2.06420050562181
0.144547288526003 -1.90293978209909
0.0423394618850071 -4.0902165969959
0.108213069099097 -2.23215550875284
0.0889202563059808 -2.81514489639126
0.0423394618850071 -4.03496132859055
0.324239842042465 -0.943864924770395
0.107446289893755 -1.80160677384035
0.274556275729013 -1.045728631606
0.101297340613605 -2.62047213183625
0.0229524506716238 -5.02617042017673
0.0590919840220464 -2.54044329240748
0.479868213340264 0.0647559020025115
0.0294437778924818 -4.13590373680965
0.187264197932846 -1.99271585248497
0.180718053418072 -1.84447597289471
6.16011400171441 9.25063946322845
0.13329083318288 -2.40863809382207
0.0375170784281639 -4.17225373865502
0.533372105315335 0.154057873698394
0.296251346828332 -1.20433581108091
0.0912490623659537 -3.33808463114276
0.173409552272114 -2.09475432699517
0.0213250449255782 -5.61468616849803
0.231570350763368 -1.68934021497707
0.179259312099768 -1.26431517264891
4.73473289569497 6.96723885213672
0.0286339574721787 -4.76230047044719
0.23016215637056 -1.6097352640318
0.0575048606046759 -2.94811228042141
0.103606268885936 -2.06054562770944
0.0375170784281639 -4.66492449025304
0.0811303073529981 -2.74023497944537
0.0294437778924818 -4.49740390095503
0.0302531439955548 -5.11893835000776
0.275921817753243 -1.09228275566039
0.0342931775538776 -4.54039095282853
0.0213250449255782 -4.87146037856639
0.566668716180814 0.158675017061028
0.0439433475875969 -4.14945309588978
0.0881431514981321 -3.31722428497752
0.302294760537794 -1.14672778272999
0.105143504024334 -2.83815207766217
4.37294731246478 6.51353460218537
0.0196958013409197 -5.69561508772245
0.137052751979079 -2.29060654106808
0.043141627622042 -2.59213417972057
0.227341637308181 -1.62655039362512
0.190888151209618 -1.84402710987492
0.170475753516529 -2.03589113968665
0.0803489940163342 -2.97282486579329
0.0455454521840987 -4.33933017572769
0.0342931775538776 -4.11094710472016
0.0383219292389346 -3.72751837694028
0.101297340613605 -2.61033946398541
0.386245232659242 -0.692924263614375
0.0495429472351597 -4.02931382550786
0.099755999611344 -2.62919921411549
0.047145779625941 -4.01314484944629
0.0630521705353017 -3.65510808304964
0.039126331289821 -3.87807328654384
0.112805205732401 -1.97963640642822
3.81283340555257 5.44302990180887
0.039126331289821 -4.54635333233397
0.0237654656499666 -4.51127788390252
0.111276117045656 -2.98258262114346
0.108979440984788 -2.75638518245391
0.0677900895419648 -3.06885765332682
0.19305816170782 -2.24465024468375
0.0873656278787256 -3.03976240541221
0.036711778356521 -4.18645221434156
0.164590196997364 -1.23082016635412
0.286122390822854 -1.10547868830742
0.109745405983343 -2.95463532672132
0.160899493933446 -1.83327077145329
0.0740832076595945 -3.34987404494229
0.0302531439955548 -4.18080757083135
0.0479452781450934 -4.0546792427514
0.084251336241134 -2.56597872886024
0.783791450286925 0.377380204417163
0.072512499784368 -3.21933579976761
0.225222623403279 -1.31130725120004
0.808534847731365 0.924528525708723
0.382446998677142 -0.860441588532567
0.0927995139293536 -2.81311013805306
0.0407337911117068 -4.06071155780773
0.0326785214917827 -4.50065890673265
0.0495429472351597 -4.17105051492086
0.052732987320728 -4.11680904392816
0.220975235524169 -1.61630976563913
0.0350998284224681 -4.41249758559918
0.406958634518159 -0.597121642889207
0.57722981353643 0.110868817020817
0.0294437778924818 -4.78584139578121
0.0519361383411278 -3.50546918312433
0.02782368222432 -5.14438647011614
0.0407337911117068 -4.17553570035298
3.1192858126648 4.52423579754925
0.115095804320321 -2.33873361731578
0.100526875953964 -2.93039218552256
0.0709400799656144 -3.23323268833958
0.254609280411207 -1.65018765707123
0.317624997620899 -0.791587132683136
0.154232341955905 -2.06589461800376
0.123463687231123 -2.19892089274967
0.128007612376071 -2.28935604689177
0.150515011785641 -2.66631856117389
0.167535976562709 -1.5485720448551
2.12479047774521 3.25187820268425
0.272505536164251 -1.30644580476302
0.169741370685253 -1.78949691093683
0.149770394973814 -2.32562863096652
0.0237654656499666 -5.16855340361965
0.0399302850809735 -4.15983469892539
7.28401381455772 11.1195753836872
0.0479452781450934 -3.87411718044937
0.0920244964297114 -3.10065428185311
0.0262017652003298 -5.20178482604171
0.0342931775538776 -4.57939051831378
0.312976494042834 -1.28414691132683
0.0503411187857478 -3.64180732006219
0.098213010115718 -2.98545610986664
0.131783314716672 -1.97776077056986
0.036711778356521 -4.81853809675286
0.0654230749980486 -3.26723568155471
0.0245780227206658 -5.1996254674913
0.0756522073149352 -3.1920411329548
0.160899493933446 -2.28642395508644
0.0286339574721787 -4.27238285999675
0.0834717117742345 -3.36127390381183
0.115095804320321 -2.69777320966641
0.100526875953964 -3.03493028052278
0.0989847111455589 -2.69651109920259
0.047145779625941 -3.65972065778318
0.0455454521840987 -4.24225553602244
0.125737438751244 -1.89089718703428
0.266335768924045 -1.18362282964841
2.98942620155935 4.48668270496531
0.255993824702586 -1.43545249227696
0.250447657215208 -1.30089585138983
0.0205106531224741 -5.4969120062619
0.21315573106487 -1.42530028783894
0.0503411187857478 -3.86454653551429
5.14834990372467 7.37811626555924
0.0423394618850071 -3.6557763510133
0.0582986405646672 -3.14673302482781
0.0326785214917827 -4.88432501204988
0.0334860754120504 -3.42882982186646
0.126494560280502 -2.36243249565821
0.148280007402333 -1.7340989357544
0.216004093373901 -1.5105545634294
0.151259244477352 -1.88128472702223
0.108979440984788 -2.38422633497454
0.277967710378149 -1.08923600576771
0.0342931775538776 -3.9236506076435
0.0614694001726108 -3.59217129852234
0.316298381397869 -1.0876259768143
0.156458151151672 -1.80585370990174
0.0286339574721787 -5.1165708229418
0.160160218979586 -2.13626798619991
0.072512499784368 -3.21933579976761
0.0455454521840987 -3.70072859195973
0.02782368222432 -4.69566416983383
0.0582986405646672 -3.36786788864936
0.0326785214917827 -4.46370432066014
0.0237654656499666 -5.42850859808209
0.02782368222432 -5.20408705513103
0.151259244477352 -2.21570422116622
0.0811303073529981 -3.13124529992378
0.216004093373901 -1.57313814378214
0.147534235847401 -2.03512434190959
0.069365944467504 -3.72719852297321
0.324239842042465 -0.454860911782148
0.196667608276301 -1.3944983696901
0.0654230749980486 -3.25140280659977
0.269766674324318 -1.19312232593969
0.232273932850412 -1.48888764332237
0.0423394618850071 -3.57473396132906
0.0717265041011351 -3.51669269945933
0.150515011785641 -1.44508603043142
0.0951220715131601 -2.98183054025132
3.18190219564016 4.992518388369
0.0756522073149352 -3.30190069373241
0.208872615476917 -1.86324353387155
0.445088344312995 -0.364978701309982
0.156458151151672 -1.93267532000942
0.184358466757435 -1.75343501227787
0.537932188261263 0.0799704981960435
0.0819111977866175 -3.21410605423204
0.395069083046248 -0.857998633714926
0.0834717117742345 -3.20063508773028
0.0819111977866175 -2.923262629951
0.180718053418072 -1.88055224488581
0.217426168443099 -1.75274548514402
0.0407337911117068 -4.36696870872891
0.21386834902991 -1.63351357967122
0.084251336241134 -3.38802594183967
0.025390122399238 -4.85135045500641
0.12194585958887 -2.62732843745061
0.043141627622042 -4.45810448972859
0.0772195024618956 -3.02268747189389
0.025390122399238 -4.55081914639665
0.167535976562709 -1.81911109031829
0.200268046982741 -1.69411275611848
0.0772195024618956 -3.27138578763724
0.200268046982741 -1.56619464974842
0.036711778356521 -3.27843953660986
2.8493504620432 4.52562235901105
0.0310620562908646 -4.53686928375395
0.137803960036087 -2.17857431791409
0.0811303073529981 -2.9162789412833
0.0717265041011351 -3.30578659532986
0.108979440984788 -2.66966200424826
0.0479452781450934 -3.69212839862442
0.142303012666281 -2.49178650964663
0.0575048606046759 -3.63856607023622
0.161638390257352 -1.7904187906538
0.0685782321678971 -3.71522691782837
0.0350998284224681 -4.56070851466814
0.235084834939605 -1.16109954644251
0.0318705152870219 -4.85902547641258
0.025390122399238 -5.00216179989746
0.13404400210674 -1.8637811379691
0.0172484809221768 -6.02768334274539
0.329509966773753 -0.60278639418858
0.358800969223158 -0.695141991120088
0.052732987320728 -3.6544341619668
0.0415368498805017 -3.99408844008349
0.0439433475875969 -3.65704213493205
0.0302531439955548 -4.9056694407009
0.0375170784281639 -4.50620071836423
0.0958954272223186 -3.27914267493014
0.169741370685253 -1.80097468782815
0.0294437778924818 -4.74093437896844
0.294904921120816 -1.2529457960954
0.261518752626269 -1.43801104697937
0.0463458378029017 -4.25901191091472
0.137052751979079 -2.33163461127469
0.226635645103787 -1.69091554917529
0.13855477714431 -1.729382466189
0.440224639610791 -0.352526329000895
0.0326785214917827 -4.65873954997906
0.18653831362023 -1.4842223260277
0.175605992748471 -1.99835783364882
0.110510964526586 -2.86251670844899
0.143799584419664 -2.19226401535319
0.0732980674819095 -3.67882309738577
0.179259312099768 -2.09503752449486
0.307645513230067 -0.737847392975807
0.211015762750295 -1.80413127643818
0.0966683685967619 -2.82289722598225
0.0567106436614751 -3.69012843103893
0.0772195024618956 -3.33670620510608
0.30363431034702 -1.0561544349556
0.432898199620728 -0.269977682457047
0.0326785214917827 -4.02641731959818
2.6589148813536 3.947760792493
0.0455454521840987 -3.4452459106963
0.0740832076595945 -3.60760379529118
0.103606268885936 -2.70119659557959
0.02782368222432 -4.83030409337543
0.069365944467504 -3.31151526026363
0.0229524506716238 -5.78939869915654
0.142303012666281 -1.98687623405419
0.0889202563059808 -3.32653803000348
0.0302531439955548 -4.33912889953372
0.308980106332539 -0.860007498678339
0.02782368222432 -4.97881493240702
0.0479452781450934 -3.65000486033005
0.0740832076595945 -2.94149491175484
0.232977171977614 -1.06446588420966
0.0196958013409197 -5.4590310795141
0.0780025120012732 -3.43262874143902
0.173409552272114 -1.92189655780683
0.0795672573183184 -3.60524494683446
0.378003050042897 -0.710560020991496
0.0614694001726108 -3.28768115741095
0.168271482589799 -2.0032168648852
0.238590778441141 -1.76470557366083
0.712465938693743 0.755020115687702
0.176337397094119 -1.77045643096446
0.131783314716672 -2.14320416382929
0.300953965793621 -0.833762716919938
0.141554144214019 -2.12716440439377
0.0803489940163342 -2.80165464541917
0.257377041530395 -1.20982260756139
0.0439433475875969 -4.06400249370247
0.0205106531224741 -5.35480680342237
0.108979440984788 -2.84865676024265
0.393811832386385 -0.926653776953294
0.21386834902991 -1.61820409405989
0.069365944467504 -3.27905074195145
0.052732987320728 -3.98006226338908
0.0662125114286297 -3.4638715024253
0.0237654656499666 -5.00034191923159
0.163115048565275 -2.02760418374193
0.0582986405646672 -3.73524775339182
0.107446289893755 -2.15223513505691
0.0415368498805017 -3.8205236642167
0.0359060285221786 -4.43110082263147
0.0819111977866175 -3.04081026845049
0.0407337911117068 -4.43687349377722
0.0920244964297114 -3.17337679920633
0.0270129516377197 -4.47666596736598
0.306309684393065 -1.11203468223802
0.0519361383411278 -4.18925692460516
0.0350998284224681 -4.24637474261889
0.362019116979353 -1.07908537638956
0.112805205732401 -2.83560795157549
0.100526875953964 -3.11862574537781
0.227341637308181 -1.17070082959382
0.401338954022332 -0.549371506518421
0.361376061456832 -0.425238610523418
0.126494560280502 -1.72642740209031
0.0701532269104457 -2.9832976485477
0.479275609084288 0.218890784406742
0.244182626685495 -1.53871158516596
0.0819111977866175 -3.01384841661508
0.324899661418653 -1.02819605071654
0.351695673710592 -0.568187132843462
0.312976494042834 -0.771097101835539
0.0310620562908646 -4.74280955589668
0.208157524983521 -1.60677718267342
0.311645594464234 -0.978683353331396
0.102067394029747 -2.66773805127686
0.357511697429679 -0.625725277500627
0.174874217414046 -1.86210523271257
0.286799871483761 -1.02830904477038
0.0188804890610183 -5.82898453461054
0.226635645103787 -1.61804710732164
0.139305203710457 -2.03072749973091
0.119666119782036 -2.23008131157049
0.238590778441141 -1.51745706132512
0.173409552272114 -1.7452061691795
0.0927995139293536 -2.99888766578333
0.108979440984788 -2.51044393816964
0.13404400210674 -2.65293834750502
0.0164317840190259 -6.19788640047476
0.115858529709955 -2.32693236020497
0.121186346520057 -2.52301763347096
0.0865876849960907 -3.13007163696849
0.0270129516377197 -4.59156609569441
0.0551208968990825 -3.75385655226297
0.105911507790615 -2.38155898053785
0.0622610024096943 -3.56342098426491
0.563317506681176 0.341882270415209
0.341297826605267 -0.40309729970925
0.714481580014827 0.626437238797012
0.35622127244124 -0.936047921571354
0.039126331289821 -4.14431948174564
0.069365944467504 -3.37872169034581
0.130274219348017 -2.23215328400755
0.124222002644582 -2.4341454846292
0.078785096799898 -3.30549162933949
0.0439433475875969 -3.93195241823507
0.537362965511369 -0.239227486367627
0.296924088757468 -1.09337251399896
0.260139502960139 -1.34520229177691
0.0318705152870219 -4.44476116705572
0.123463687231123 -2.18381644620432
0.0294437778924818 -3.84707838812221
0.123463687231123 -2.56903547462055
0.560518873328503 -0.190269577391609
0.384980265422664 -0.603249571454208
0.0399302850809735 -4.34905355576448
0.839340894512539 0.828313864241336
0.18508544840088 -2.05378836306541
0.0229524506716238 -4.87295812996896
0.0439433475875969 -4.4411462012018
0.0826916657747559 -3.4568197013286
0.125737438751244 -2.61662192620114
0.295578291047108 -0.916120775777732
0.078785096799898 -2.8119126046324
0.413797537843778 -0.698446172264635
0.284088037901664 -1.0907691659639
0.0213250449255782 -5.9817445062366
0.0439433475875969 -4.27187966396119
0.0567106436614751 -3.66894210329207
0.0245780227206658 -4.78067801123933
0.025390122399238 -5.36133229793911
0.30831296410521 -0.834016771594007
0.122704973019112 -2.37137956499595
0.0780025120012732 -2.82877930358526
0.0865876849960907 -2.76159384953453
0.187989717204304 -1.77132257578159
0.338033070650174 -0.930940061143441
0.330824495375759 -0.738315746995073
0.0614694001726108 -3.33695499017474
0.0740832076595945 -3.69056855291302
0.648014671256458 0.127820409437945
0.0575048606046759 -3.70170787829283
0.0310620562908646 -3.87209811963135
0.0559159892536731 -4.03737736373475
0.0654230749980486 -3.52829374195121
0.0606773633473983 -3.68390166715866
0.102837036641165 -2.978049888748
0.0935741153121975 -2.61338454839593
0.11356914275893 -2.57283665925262
0.316298381397869 -1.19710016103339
0.636367161789414 0.293932707522044
0.0717265041011351 -3.5357430644928
0.12194585958887 -2.40962652969689
0.129519079293671 -2.62641588723781
0.0622610024096943 -3.60305680260121
0.112040863971005 -2.26274975596011
0.0245780227206658 -4.8268596210007
0.0213250449255782 -5.19573286468219
0.0701532269104457 -3.51478627087019
0.39820742459465 -0.537091197676316
0.169006613836731 -1.85603113057348
0.210301734009717 -1.64747483684506
0.130274219348017 -1.44842010452858
0.417514229571056 -0.553085037893419
0.036711778356521 -3.8401648429642
0.140055240140602 -2.54089790019321
0.100526875953964 -2.9817145825645
0.431673500870706 -0.662340461642791
0.227341637308181 -1.4717772459499
0.0294437778924818 -4.65510808304964
0.244880086230569 -0.778557223537724
0.390033493148949 -0.871543546197824
0.152746559084224 -2.13521087614782
0.225222623403279 -1.62650214532644
0.0447446222768361 -3.71083047964574
0.182903403557048 -1.79717810239454
4.10120105503004 5.9229475895623
0.124222002644582 -2.48878531165942
0.0262017652003298 -5.0849355325143
0.190164088438641 -1.78220163423577
0.223808216387157 -1.73055581749592
0.296924088757468 -0.841500611726933
0.239990773738668 -1.45883321824318
0.118905405268819 -2.41536426247914
0.55939789810436 0.000238159004527968
0.216715306127219 -1.6265723252034
0.0826916657747559 -3.20735047447416
0.576121752774672 0.175227361079432
0.249752884728441 -1.32269539518721
0.052732987320728 -4.30009924398768
0.0889202563059808 -2.42053411597905
0.0709400799656144 -3.70761615590787
0.258758933437668 -0.850717548100335
0.069365944467504 -3.41353660247218
0.199548677712843 -1.5926382203931
0.0865876849960907 -2.99212046517
0.261518752626269 -1.50682900512405
0.310979683978887 -1.1525193184814
0.039126331289821 -4.36505493130509
0.470953488532517 -0.220363726452275
0.201705710321332 -1.49129386368605
0.0294437778924818 -4.65510808304964
0.0359060285221786 -4.32787348700006
0.0407337911117068 -4.11698157333916
0.150515011785641 -2.24982092622158
0.152746559084224 -2.32101213181709
0.203859522675912 -1.78379697628072
0.069365944467504 -2.70419295047513
0.118905405268819 -2.38914173258106
0.0748679207824977 -3.24508566549975
0.0701532269104457 -3.57263100969337
0.0989847111455589 -2.62336654424174
0.235786705564438 -0.875770611715517
0.189439662091063 -1.8130086418108
0.143799584419664 -2.57022455424002
0.0245780227206658 -5.02796139903244
0.440833500156182 -0.421401367113369
0.0334860754120504 -4.06805526672734
0.0262017652003298 -5.14217749456107
0.114332675478995 -2.62882720770523
0.164590196997364 -1.9632637560526
0.0399302850809735 -3.48708262150896
0.252529969399014 -1.18384656667075
0.237189423264528 -1.38046136473599
0.72851276430016 0.276407857845863
0.166800095373131 -1.42967146137118
0.0302531439955548 -4.67697471181648
0.72851276430016 0.587166139810826
0.246970444057114 -1.29503830265141
0.13630115256594 -2.43872841019723
0.357511697429679 -0.756493171453735
0.0535293964167952 -3.52578825217279
0.383080732507182 -0.505143204646604
0.204576746176087 -1.48945790978584
0.174142070714299 -1.98351859254813
0.0318705152870219 -4.9583403146463
0.0180647157619915 -5.8755134412481
0.381812986343981 -0.828368088288055
0.0662125114286297 -3.57771604421665
0.13630115256594 -2.26177748383053
0.0407337911117068 -4.03337872844937
0.105911507790615 -2.69825254811937
0.146041535206333 -2.2214012189334
0.39883427450279 -0.881872725771111
0.0302531439955548 -3.93339134975808
0.0701532269104457 -3.57263100969337
0.177068430826958 -1.81415546555601
0.0567106436614751 -2.64388933629153
0.0685782321678971 -3.31893857187502
0.0685782321678971 -3.45738133039276
0.0262017652003298 -4.92569280203132
0.273873019717716 -1.06390250801001
0.165327205974255 -1.76266033772102
0.0245780227206658 -4.56964254176222
0.0951220715131601 -2.63515263268311
0.193780773814532 -2.01106483370258
0.0463458378029017 -4.42668458792018
0.0415368498805017 -4.02068012330637
0.39820742459465 -0.782340891575153
0.0519361383411278 -4.10148720328203
0.0334860754120504 -4.44641202514068
0.112805205732401 -2.32419802243291
0.207442079870476 -1.94167680243634
0.0350998284224681 -4.4847006360725
0.0732980674819095 -2.36703466212139
0.0326785214917827 -4.50065890673265
0.302964690914768 -1.31644101934762
0.163115048565275 -2.08257296724474
0.201705710321332 -1.79550050775865
0.0495429472351597 -4.17105051492086
0.0943483010248402 -3.11061986652136
0.386877300595262 -0.552459201744673
0.146041535206333 -2.06792819691627
0.141554144214019 -2.37051002669488
0.228752586115889 -1.09225448743678
0.0826916657747559 -3.22270466015616
0.0383219292389346 -3.99113371856318
0.13630115256594 -2.19969289854659
0.0439433475875969 -3.74298706374568
0.064633206354782 -3.33994376214455
0.0503411187857478 -4.09944029700611
0.0383219292389346 -3.54274535658155
0.103606268885936 -2.9340932591073
0.12194585958887 -2.41843914317614
0.137803960036087 -1.96339670614869
0.176337397094119 -2.39620109849126
0.187264197932846 -1.60295323594405
0.297596517127082 -0.660013923152806
0.0423394618850071 -3.71969293919698
0.0439433475875969 -3.72101608900233
0.326877310859096 -1.05632478442151
0.0196958013409197 -5.53366324465665
0.13855477714431 -2.12422173035922
0.0495429472351597 -3.80474158677041
0.0495429472351597 -3.9763011424144
0.15868053162845 -2.09165089114579
0.0479452781450934 -2.90478616776833
0.160899493933446 -2.13349160610078
0.0732980674819095 -3.53772139944287
0.149770394973814 -2.47390382987637
0.0375170784281639 -4.23314363473925
0.574458064286377 0.0434012590805936
0.0989847111455589 -2.9539893986332
0.40071319168726 -0.426902914549056
0.114332675478995 -2.30090168469132
0.098213010115718 -3.09421842673896
0.0310620562908646 -4.88214499626884
0.0270129516377197 -4.76055381942277
3.59511753485247 5.17559676923755
0.402589665016042 -0.664275985424812
0.19305816170782 -1.58363064101177
0.166063838638147 -2.09299974220078
0.260139502960139 -1.33682461187981
0.0989847111455589 -2.31288863749029
0.0294437778924818 -4.88007981682681
0.0889202563059808 -3.00120228501836
0.269081145662862 -0.501527434961278
0.0196958013409197 -5.78396166256299
0.17194339864909 -1.92657637137649
0.0834717117742345 -2.81594826689172
0.0415368498805017 -4.60893198330314
0.270451877396277 -1.10052836972758
0.0764360677204665 -3.39544103703706
0.0221389772692485 -5.10844561848021
0.115858529709955 -2.6305269164599
0.0756522073149352 -2.71949332383965
0.0447446222768361 -4.07876928589218
0.253223406105895 -1.25582752595015
0.0519361383411278 -3.79569777061395
0.110510964526586 -3.00126294690208
0.202424005103852 -1.58070855299837
0.410071246385494 -0.905914298799339
0.0543253661147181 -3.42534607064417
0.039126331289821 -4.54635333233397
0.200268046982741 -1.62618199295119
0.02782368222432 -4.69566416983383
0.202424005103852 -1.68850206231316
0.131028964351309 -2.41932033297841
0.120426433391669 -2.39064072947962
0.0865876849960907 -3.10140592148268
0.395069083046248 -0.87913194086486
0.0559159892536731 -3.53756743161515
0.143051492600522 -1.82934796607718
3.76343104499122 5.50964275018388
0.26358515790801 -0.847408919235441
0.108213069099097 -2.89000009395252
0.131028964351309 -2.22900870139494
0.165327205974255 -2.31673351459083
0.0543253661147181 -3.83321002824609
0.200268046982741 -1.67286826600906
0.151259244477352 -2.18530385734303
0.0213250449255782 -5.32233063983638
0.506286561644798 -0.0179408724468767
0.383080732507182 -0.145577602956959
0.0685782321678971 -3.07648668874094
0.0310620562908646 -5.14921782546593
0.0294437778924818 -5.08931358223166
0.047145779625941 -3.98669043160233
0.118905405268819 -2.58357387261358
0.147534235847401 -2.23079460565982
0.171209762711141 -1.38039232918697
0.0889202563059808 -3.24589401125049
0.0407337911117068 -4.03337872844937
0.0447446222768361 -3.6472968332946
0.0803489940163342 -2.7674757633902
1.12422200264458 1.28543371341842
0.626231714010428 0.167031653766315
0.0764360677204665 -2.9756938652016
0.0927995139293536 -3.05275264515817
0.0359060285221786 -4.70526723418476
0.148280007402333 -2.05290785721031
0.063842905025302 -3.56516861262402
0.0359060285221786 -4.36146856009505
0.0764360677204665 -2.71464554636037
0.0503411187857478 -3.11224042174168
0.599759502649237 0.274072352465622
0.280691061901115 -1.08170779541189
