# Supplementary material for: Simulating multiple faceted variability in single cell RNA sequencing
Source: Nat Commun. 2019 Jun 13;10:2611. doi: 10.1038/s41467-019-10500-w (PMC6565723; doi:10.1038/s41467-019-10500-w)
Supplement: Supplementary file 4 — Source Data [file 41467_2019_10500_MOESM4_ESM.zip › Source_Data_forFigures/SuppFigure6a/splatter/nonUMI.txt]

log2(mean(counts+1)) log2(variance(counts+1))
7.17561672034715 15.6702247630963
6.19816166926285 12.0131055052692
7.82840504928487 16.0586795382373
6.91923005523764 14.8585660753593
5.97392912365892 13.9652475239894
7.00700569694815 15.167781123341
4.45285896471381 8.91538610106476
6.2766970737509 12.9809537316196
8.38267390281011 16.2877277021884
6.14661762795024 11.9789734652488
8.54926633882861 17.7455655632125
6.69734185636172 14.157585946437
8.20802796285696 15.8614722128778
4.84491092668121 10.0553151000224
7.77620524048861 17.2997396424812
3.24558927137438 6.91474150394046
0.80418067426246 2.79390890768736
5.4280702193672 12.580402142251
4.14630430510378 8.81206266031917
7.2711756813833 14.7717487154299
2.52452664685918 6.31578119871104
6.17761119458744 12.6472366343876
6.65898042214535 13.768245743206
6.96480736040734 13.6349025470528
5.80418067426246 11.23565262789
7.49726843981476 14.3709737442084
5.54154343155324 11.6704357516954
0.343954401217361 -0.209332393366349
12.2472314605842 24.6599582619096
1.81683597506849 4.42258284959026
0.0861566437497146 -2.7252560383123
2.38489995121628 5.18983398661106
7.10723719812405 14.8499702476387
4.33683267210518 9.46860655787337
5.69787644525911 10.9715485237061
7.4460653172441 14.9558936257452
5.84394520267374 12.2065790363393
5.40311037461687 12.1118990862901
7.85438892328876 16.7943898640116
2.27225293586317 5.18299923818708
5.33077901246963 11.6483719467927
7.29348933423437 14.9255055753987
5.61448334359808 11.6869856338944
4.63896493976673 9.39261810653148
6.55612281784117 13.952836957036
7.09592441999854 14.5498447258332
5.82488532529239 12.2903896590081
4.77367179580132 9.85242333100177
4.08484926256293 8.63301990027972
5.2641899485795 10.8692045251814
5.85912857178166 11.8188971039567
4.59418103075053 9.2460302474124
7.41538425929515 14.8862980255621
5.58056297788679 11.1277555514702
0.628683878150474 0.013614066513799
7.32047079199721 14.0744679673459
8.98492231166726 17.9759665897961
3.67807190511264 8.74242825373705
8.83279266303674 17.9299114432962
6.47922060990394 14.3195758407278
6.76339114418146 13.4935665288984
9.56199285221132 19.1070965229536
5.63584366972334 11.5400605547434
5.8013974667612 11.5243180123628
4.76144894629173 10.699296908714
4.68929916053589 9.42663532914058
4.93872007696888 9.68708099719394
5.4151241970969 11.9655571735112
6.97772023940167 15.4487192956048
11.921657871371 24.1342240011052
9.09697863637054 18.3223901805499
6.79061165822303 14.0933323997366
6.22229333173574 12.6604331988381
8.28166258881567 16.564527115178
0.453365617937943 -0.306951146967714
6.326913415789 12.9502337873809
8.37179339541677 18.8124630267379
4.83405771559708 10.3001346418281
1.23029761942179 3.46999001400141
5.39073117188681 10.8675524569836
3.41850135458241 7.20927897334558
0.290515142255901 -0.4485151656846
4.91574151319078 10.2844302125721
0.562594687692702 2.00678028008039
8.4162616232752 16.5960462199732
4.68196815815386 9.72028770525307
9.1048607997082 19.2045696485494
7.52885979056983 15.1924978432712
0.272252935863172 -1.63993647699693
1.06509502822188 3.08270827579957
9.36583450762192 19.4745633141988
6.99913273514618 14.0491277807473
5.39943404744142 10.4505670460615
7.18807523816378 14.2609690543147
11.6367675166766 24.8814445448247
5.34940883130947 10.994545722657
7.892437732456 17.523858528702
10.201190867089 21.2343990500845
1.30854906508616 2.79682110334123
0.943416471633633 2.39653074897148
6.41369301643664 13.0024315789154
7.93082829907364 15.6650991675642
5.45791750790792 10.3535377147213
4.54558826238701 9.52370969279281
6.76206255445617 13.6188303511597
4.04170126735706 7.44155302354162
4.48096104359821 10.1239687499468
6.70086648786492 13.5709899720964
9.12300713863985 18.8732749901323
3.69530861003794 8.07738390930413
5.59601768923015 11.834073738516
7.98702345173046 16.7339881953516
5.84953742463073 12.4574308064552
2.89201731912699 6.75216468682178
7.09462586451853 14.0877971506567
6.9903440111342 13.3904879132701
3.16498426017204 6.27328990307889
7.69723491480718 16.6227391385799
3.31525408896405 7.15522796825856
5.47023649135823 10.5438919047561
8.4390157071962 17.0737738210077
7.29200300467672 14.6767371800048
2.25840295710215 5.3435646141761
0.577545029158673 0.957395235079114
8.67280609358214 18.5129382930456
6.31539344612822 12.6708312111533
5.2805566515895 11.6238417190823
7.57806781842085 16.0438075566491
6.30223467706126 13.7928139894792
5.50045888689735 11.3516137138311
5.35890474268333 10.8338756544645
6.13970875734586 13.4144255833642
9.80708240927743 19.1074069038018
8.59550136532095 17.0920486710409
7.08966437139773 14.4528016090541
5.82586388806536 12.3058188054454
6.83434949333917 13.6086714356932
9.2437232677137 18.1540275956949
2.58311170503321 6.42405132935588
8.23682374379858 16.3484717462928
0.461447964235802 0.0605651111471356
3.85107629948692 7.72601358632788
8.50018306921283 18.0832547209711
7.43514132270424 14.8782126524581
7.03748359774235 14.21753641538
8.67630972700068 18.1321058067632
8.09604609967144 15.6263069511353
1.98606080904213 3.81278291732732
7.45222539786823 15.1012778038475
0.147557188413858 -1.00017206691426
2.41434372910876 4.87018382817161
7.14904357554081 14.1364896816966
5.53772614461404 13.4214351626158
0.0965732596950529 -2.81140392999538
4.66413271415476 11.5021831552792
5.56775136107872 12.1335451792946
5.92014669231079 13.314082727273
1.9577717646107 4.13168980141312
5.09754597242381 11.0980811010056
6.78679739234343 14.3929068428312
6.04153279710044 12.5464024302528
5.89444468468138 12.3594356111574
6.57951901761064 13.4032226394096
6.87396459088149 14.5577108477454
6.25956221392699 12.4434551253372
7.38874590249291 16.3148798164584
3.24909521487592 6.98387670984312
3.38489995121628 6.29314161876929
8.26750698767161 17.0876215905581
9.55076158217958 20.4122663267242
3.70299844486719 8.62264581664263
8.18071248950955 15.7529274913658
6.95115019167526 14.0972162315681
1.72246602447109 3.84153631206883
6.93464351296547 17.1831476339308
7.41434372910876 13.9432811689428
5.84181833162583 13.3522548938572
6.93690969269205 13.7904198776095
8.96684926628591 19.7673131957396
8.29808019692689 17.9722432400096
5.3989080922621 10.8538063415754
6.02833113140157 12.4025898416488
7.39099566818251 15.7691861402778
9.98825863123699 19.9155577481234
7.00967791390235 14.5807677642002
6.32870944527942 13.9007311956326
6.17469526297653 11.622752785461
4.44574707334964 9.26768299570179
6.85088402987367 13.270720738255
7.37897839616743 14.9757015784056
7.26570519520451 15.9000684024345
7.81378119121704 16.2778074580153
6.73168455450047 14.813353208506
3.32746627842879 7.96089130824329
5.39917109381982 11.200265642712
9.27135527966571 19.5093741874927
4.97763218697155 10.2834158586908
6.81634370528486 13.6509015417328
9.04792087693323 18.1132708015389
11.7850437147797 23.988051188311
8.47417392909485 17.034653426205
8.81037389015791 18.0880879456299
5.41356283867514 12.1807440832668
8.9396470191622 17.6799470902755
5.82605952099547 12.0912190179256
2.51485058751014 5.18490431435632
7.86089596597713 15.765689723261
3.27684020535882 6.96584622372777
7.34682054811895 15.0696175809588
10.5689134603784 21.7343417043486
3.9513295532769 8.4143288517488
4.00346385530357 8.50388143019023
6.95705738230302 14.9449567801832
2.68153576041621 7.32817526107086
7.06972860196234 13.8957815549813
7.94769312751157 15.3095317835084
4.69915865097902 9.86412531432961
8.60516607144434 18.0090100652502
7.84437985847644 16.1942994823298
0.884522782580064 1.65738503343704
7.24222139509837 15.0614945637603
2.14755718841386 4.06283184761918
5.53581370683157 11.3868942750117
1.47348721385872 2.8161643094217
6.29673976279653 12.9301969150004
7.29313558511143 15.1195065599338
6.56810228215903 13.41209927307
5.87698910989466 12.869308509966
3.84876737121459 7.97609859877834
9.36892613019637 18.938903836449
1.69873137567873 3.91367658400864
6.32220550956775 12.0186637613328
4.62013521575207 9.23594727942754
6.46609999811658 13.8556814109768
7.84370367063104 16.4086432537203
4.76267590175127 11.6026133597323
8.63907628889972 17.1584508671736
7.0294358960143 14.5487817831233
5.9238074276951 12.4301747406985
7.33593997898397 14.7560511937474
6.3110671022556 13.3118728171914
1.92599941855622 4.69129177373003
7.52946058808024 16.4173302447704
5.08876785720625 9.55312883477974
6.6651172276227 12.8779000695766
8.11005158613199 16.4777243086849
6.14677426385951 12.3241374143772
2.0302002377757 4.49759218176171
5.4291008999189 10.3927672731052
5.71466822351177 11.4966311284242
7.57614999758417 17.4148709961895
6.49714558929815 13.642608649778
1.86941589018986 3.94400349551979
3.16374642651319 7.71577887434794
4.8013974667612 11.1741189414178
11.4600265761192 21.9446827360048
5.79221465287782 12.3100173021179
5.84876737121459 12.0324256148126
1.17238904139379 2.31660172400719
3.52934044859223 7.38753133606627
6.54962178457612 13.3214435665167
7.90170237255689 16.3441724395757
7.11173758737336 13.9561592300622
7.12404175655933 14.4219539502839
7.42716776946634 15.9011132747307
6.94143140090332 15.1526167559125
6.90235192170993 15.2562939955242
2.86789646399265 5.64011599577519
7.11718353937034 14.4590971203021
4.29561000937866 9.34047131753047
9.50301535110838 19.9970438141067
7.8662327572324 16.0293853445467
4.58819569089659 10.9334654947423
9.11488353084679 18.8376311799805
6.54546945849672 14.9313743689855
5.36672570887602 10.6531721641415
7.40527240296588 14.1332122140508
5.94413763887729 11.7899628478897
4.18281451320019 8.28961173533712
7.71308243757456 15.0021841185747
6.80666115188752 14.3271895764351
0.244418727666447 -0.526295944328943
6.89425810918278 13.8116327314763
3.75488750216347 8.08517906998546
7.14818322228825 15.8499211785926
0.937634119039626 1.37277604464823
0.187085552600495 -1.32451125590136
7.19604406240619 15.8441154210249
9.57007462435357 18.9492524306854
5.88864959476853 12.6555656034071
2.9563426460779 7.19331391074107
3.91427012597412 8.18803217116968
3.80497489120566 8.7508674503376
3.83172136684212 7.45150554445859
9.5222495441932 19.7090294095646
6.65974895192162 13.9432321256835
6.16884565919283 12.5366136005914
6.46471852724282 12.9429014934754
8.42716776946634 19.4884849916324
4.77204805332165 9.27382144917458
1.3742369681534 3.19260071890442
7.79671354962083 16.1363465722161
1.09137435302073 2.74161652321919
0.167456745851563 -0.801174141275632
4.31970685497068 9.58207452669054
8.33019293645476 16.7130854524326
5.95240525486089 12.8522379886237
4.59464041462351 9.11232044550322
0.577545029158673 0.62171203305877
4.7962143644524 12.1006877241898
7.52096614864255 16.1767383207581
7.7083676571418 16.0886377516538
2.90095967239074 7.37789161045389
12.8568863608264 26.011337416398
3.39231742277876 7.02189457962429
6.74188179233871 12.5896218932375
4.17423431349472 8.98993071253742
3.24558927137438 6.32980074992302
4.60242764283178 10.2747428505817
1.30406167409385 3.47498121199564
6.54902932633574 12.799614218803
0.387023123109247 -0.659098922760193
7.07451202327533 15.1479930560707
5.94701870831383 12.3031118998745
6.93291883249601 13.7155110894274
3.81368254202961 7.72821097380997
7.19876612932862 13.7341720702372
7.73403213956493 15.1881778143809
8.88679867885315 17.8909374135011
7.16707069917112 14.3862439521976
7.78251945655552 14.634265360339
4.57708016850026 9.33965629338547
7.14724406957576 15.0446370617158
8.41629410799292 17.2694944094771
8.78141015652534 17.4307895909926
5.86884629287737 12.5556778228952
8.83318202814021 17.5899938426499
12.1313598543678 24.3490417666232
7.03342300153745 14.2753079458502
5.11109553349498 10.9494648505935
6.02509696028997 15.143058108566
7.66478913111045 14.5397398767075
9.18495161342935 18.7994210057514
5.96222865737645 12.0562213465953
7.75540119098531 14.8400761928938
6.9905185658883 15.092334492927
8.46644515923942 18.1395488919165
7.27318590619946 16.5432262366873
8.22385320295779 18.232493767615
6.66621034408725 13.3095182234032
5.60219920564646 11.8105272068449
7.05411378817857 14.5914872351008
1.73918341941602 4.97002166101788
8.29430262819188 16.7768167805791
6.37035209128197 13.1379834676908
9.011442310211 17.6157404065231
9.52669484554198 19.3511090863383
4.8375551598333 10.1131908738246
3.94197305476396 8.69899471146548
4.43501306604408 9.00954171649786
12.9885522406763 26.520495565678
2.53413824164347 5.50086930861778
4.23855172063445 9.19834092511616
0.225559700415131 -1.67934568650647
7.83721550237655 14.9872282256458
3.56071495447448 7.71311605628851
7.02577844119111 14.1265992420494
4.86523361148025 10.01547148919
0.501194143028558 0.540052119041613
7.79900757934408 17.6114346129863
4.00760953356112 8.37726331071231
1.31302254166547 3.66161282895236
5.71614671940081 13.3018682093028
3.45842238806736 7.95279732510681
1.27225293586317 3.3458509910555
6.19164767838239 12.3511251909903
6.49530157510536 12.782791862888
3.55506101500729 7.13232520994173
7.31113698503508 13.6133524284598
7.4332804842233 15.2369932454848
0.516790998079577 0.542416805755071
7.3918549464033 17.0546968734277
7.50687970831671 15.6704957040051
8.5256713799913 17.0519522234817
3.1748488800816 6.91912911851029
3.51776022555365 8.77065040014528
1.78820382171269 3.55694081493665
5.6199095654754 11.5097939150938
4.69359417722669 9.92331632207098
0.106915203916512 -1.71731353670549
8.03925652103412 16.127505999719
6.30504448424195 12.276837587648
9.09989399079915 18.303122431745
7.96875539449972 16.8799156785158
4.30181273359029 9.56011108058259
1.68499131905243 4.68311723686074
1.02748073642211 1.87388244187175
7.92023832399432 17.8655094879289
7.89993783496675 16.4011344126542
6.53653116811825 13.8340378752068
3.47148763621237 6.58995067933875
8.54834769844453 17.0277389857788
1 1.59610305832636
0.501194143028558 0.394503343380797
7.702092748067 16.3285319184247
0.524526646859182 0.89570957966992
3.57940297537926 7.08530039226702
4.47248777146274 10.0313384286686
6.68261651186452 13.8325880344547
5.00967791390235 11.2293217251188
8.84012426045903 17.9432032382597
5.30153136936884 11.0739858771619
7.23575651191047 14.8750111343109
3.64651717123779 7.22302366968568
6.54201988302417 13.6593577433365
2.7308489361505 6.15650569168407
8.91874858753155 17.6864871035468
5.60311273744263 11.264365277573
6.32192809488736 12.4273615739546
1.58125853195774 4.107059985398
1.69873137567873 5.28744339551458
5.90689059560852 12.8456024911963
8.6401058611713 18.3359725901701
1.97763218697155 4.91488623812697
2.91574151319078 6.18017486339799
7.90503979992058 16.4011820666051
5.79381586840389 12.4228357426323
2.76063039589196 6.53621326741025
6.85405320647505 12.9459259092629
2.3613364794456 5.8804629908383
3.12229042980343 6.08925314335333
5.8970542113066 12.3710070699363
1.9944404746581 4.5746597535262
7.38828227961339 15.6868547192357
4.48839635488944 9.11172452517116
6.47897180503294 13.5217837796029
7.69273619620771 16.6067970739611
5.57614999758417 11.403535976898
3.97763218697155 8.42477249209339
12.470731214249 24.4019125377903
4.28255385655322 9.62202780119566
6.91509796592593 15.6066854207586
7.5093182384403 15.3556333800371
7.29377227109366 15.707772711088
6.59659116582112 13.5493579712122
9.07007965028897 18.464701085402
4.77245416030277 9.54959480775361
5.97163197876407 12.6148776664021
6.16436547610041 13.2144297657862
3.45235213349803 7.86070796157983
0.671119144470871 2.15717486844858
9.28525993422868 18.7379843573709
7.24916816484387 15.3377819933052
5.40494503110651 10.4498226841365
6.51872880232107 13.0120231313231
4.2184235191335 8.31473759387099
2.93328209449992 6.65032904347689
1.05444778402238 1.7343824331522
5.58658000153706 12.4097252218285
6.6915556385484 14.8324737879707
5.98500992029282 11.4364335681389
4.35646890018216 8.05454518491345
1.58496250072116 4.16120025322223
1.61787712319389 4.13748885975606
6.92855253900164 14.0889599691591
7.35856667706002 14.4142802668016
6.31525408896405 12.5781793537952
5.3282951753438 11.0523623215073
1.61787712319389 3.20354952430624
6.51630614005421 12.8369835170196
4.53557447375899 10.8542534655651
3.03967832469204 6.31527677593137
6.60493806748639 13.9895657846429
6.84972987377941 13.9211079802546
6.31372027105997 13.1835106331568
7.40658114804669 15.3903160306188
5.53557447375899 10.7415373349532
2.94485844580754 6.65602846022511
6.74229647904489 14.5023430169396
7.22207035524718 14.4987909006509
6.76359543404882 13.4715722569241
7.32774263031947 14.4830237027639
2.8371669733542 5.7763127643433
7.48108527998501 15.1205886146271
7.21536498510571 15.5525688058047
5.62126293803327 12.8958578272825
4.13055076310817 8.20045077893077
9.23509369480965 18.9462936242846
6.41304201013487 13.8418019960596
4.76103972914506 8.79258272512005
2.98606080904213 6.64444106382604
7.1346632613499 14.2312423655679
5.25666232342119 10.048213084595
6.06575787915975 13.392465084381
1.55127937446487 3.52246935671663
4.95168820959718 10.092906894914
1.81998253038535 4.14256346815091
9.51007943459624 19.2648419887112
5.51023162564453 12.6039312958892
8.72907163850951 17.8783816604716
8.27698332276789 16.8315262405683
3.7499467608932 7.63162676296247
0.196800707433707 -1.91432968527592
6.49246950097092 14.1044430825344
5.77691380849347 11.9315743724393
0.37851162325373 -0.348736891509478
4.18830353075717 8.49449365971852
8.21502889711402 16.3236715184562
3.77772317459654 8.6458251093759
4.63182066003109 10.1613505812189
0.0544477840223765 -3.57724065334342
11.4596168303794 23.3022440115095
5.3144176631753 11.0623986176567
4.92234424801503 9.90110579575414
2.51679099807958 6.09828198302433
4.7482960798883 10.2218309196407
4.57754502915867 9.01179133090698
6.24471145264278 13.0087954069091
9.20184117337257 18.8759886473971
0.532221038649183 -0.254696592443332
5.29730430791854 10.1966872359747
6.49370152072204 13.3660439395404
6.6983039737971 12.7700154570476
5.70831459444834 11.7068121156506
6.97613447283165 14.4670692200766
7.78347680246603 16.8917475057797
2.06244057477591 5.1407186687976
7.32919260990305 13.9460081505639
3.47648139350327 7.4395185716885
6.56798531794956 14.3051460058544
5.79661372640399 12.2744313599345
1.20163386116965 3.44543517556513
5.13434733119625 10.6885080582575
2.10175349880073 4.70511736181753
4.243247233456 9.39994452982698
6.06592354431936 12.5483570767461
9.40947253422832 18.7844274647497
5.28112756376192 11.7965844407148
0.263034405833794 -0.0710605049404371
5.3616064195794 11.7072964874864
5.50486481341911 12.3760441649859
4.3896727015232 11.1763703613294
3.601513676985 7.25625497285366
3.29617499667427 7.69132049321948
7.71144195885521 16.0422183255825
7.61979672710056 16.5588433411037
7.51830512999674 14.8535259498241
8.56206626022539 17.4601394678637
7.40566515116456 15.4903820631465
8.19778375307447 16.8273829776651
4.84491092668121 10.7544027148243
5.40991308418571 11.5120914536357
4.64563072264407 8.98475794624933
5.58634904099212 12.4503115896534
2.26072053999555 6.04801449383983
1.96062576166586 4.62471405627432
6.34831959377876 12.5448941227848
8.51321133363135 17.6347031370587
9.85225339207349 19.9414576614981
4.5588327688965 8.73821998689178
6.35565603789703 14.1344564757427
4.24675886612096 8.28145274992456
8.17845418127578 15.9895875217177
6.61742508025086 13.868411009253
5.78277145128828 13.0009397990378
2.86941589018986 6.29621440613693
1.08091999538357 3.03762634994777
7.12714116594238 13.906932382591
5.30237529746596 11.0717965231163
7.64407812578638 15.2417966689356
7.60738722367411 15.2970653831756
7.68752373429518 15.0389974639845
0.509013647487858 1.60983839483441
9.67626903593249 19.179912911254
7.20780277046739 15.1077259412743
3.63316291012719 8.73998706298496
6.48443562476719 13.0358384728139
9.13651795510284 18.8192216927688
7.37650945559988 15.5129500643393
4.2910821279346 9.2049451002847
4.90281570640575 10.9727575933129
5.02202630633 11.3719559616755
3.42574849238101 6.92012182999753
2.11462329905177 4.60383996249616
6.97675136696684 13.866658746624
4.35375757624772 9.10430664962116
6.02526736069658 13.3272880157597
6.21454329841615 13.3932939042062
3.05177364972405 6.51928787810442
4.74540283574825 12.1218219421047
1.70895121799661 3.19282653253262
6.08990877861082 12.9936779669331
8.79773633955995 18.421268671139
2.71909917337269 6.63122717474134
8.0003467600163 15.5985186012629
4.2728271428522 8.47418626665418
6.91620101411542 13.2621637522042
5.12483711191377 10.6765345060701
6.17100353679304 12.2652121211767
0.428843298803874 0.0268475588649218
12.7360636278718 24.2433317682537
7.29546872797612 14.310107937373
4.84876737121459 9.78191331688883
3.87169203324557 7.99483612683
7.84481438336529 14.6014786140444
7.71741279674481 14.7693502797176
5.59372150055366 11.415368762716
1.95204677677707 4.60199907203149
0.253756592245783 0.160623136723744
7.75950413023384 16.3827978046057
8.33281119595763 17.3294393179568
6.29504480073641 14.0458564908691
5.83133160727177 11.5491709184231
7.21334728173344 15.4587585939904
7.27526497611406 14.9939281243458
8.71427194041025 17.527237658451
5.18830353075717 11.3990431668802
8.46377585626147 17.4057864005602
5.82057174625668 11.6575762718154
6.20434541159051 12.1501238986048
6.61403023585538 14.2249853596825
5.63695918438565 12.2498199737616
4.17238904139379 8.35707037542846
5.98115009908015 12.2960053047465
7.29306482487692 14.5016984798064
5.54511298811459 12.6239553590874
8.7277372269399 17.5969396003125
8.0972623322851 16.5789003983499
7.93459815304216 15.4451134776917
0.31748218985617 -0.921155561670156
7.3108574336045 15.2909147736762
4.22674563968527 9.10527978712224
6.67188123672617 13.0373218896608
5.51023162564453 10.8913464772372
8.41522172591498 16.9434061159051
1.09137435302073 3.31607491402061
7.73278056959736 16.0860408064558
7.53892013213637 14.383231187897
7.45905323990342 15.0580329407144
5.71867776398138 11.2368536867946
6.4155142728167 14.7234451611154
5.67503419447425 12.7351146638864
8.52374288472488 17.5119118139645
0.577545029158673 1.25786345033064
8.12718085876124 17.0803456059352
3.58588700894945 6.78592683760278
4.54843662469604 8.05078514254254
11.6758451023812 24.0505051805548
6.4869123550594 14.1702026811764
3.29617499667427 7.91770423334983
6.6728604784673 13.9908913057398
4.47348721385872 8.25116013891004
5.89537720041476 13.6622702604655
8.12487686817377 16.9158240439329
1.39126011599572 3.43433679589399
9.16231385614165 18.402199820259
8.29416121869475 16.7556542046219
7.0919438967941 14.5275677999533
0.477478074054751 0.301585901605644
5.24967871136148 10.6683883864251
7.58594477104747 15.465196791958
0.361336479445598 -1.00068839082346
8.03710340198394 15.7002121907548
6.46910953253965 12.9689198441018
7.90244469057733 16.3642793106207
7.80596704793336 16.7706728921312
6.79101257389627 13.0586356213188
8.03177011416067 15.8835163805907
5.4314172424677 11.4020573906185
0.0861566437497146 -2.58444642307627
2.58125853195774 7.96587237497932
7.6234594642562 15.4881048510311
8.7124211786408 17.4321332006564
8.65994102041411 17.4902517417328
2.93037343415803 5.73329774192019
0.065095028221885 -3.72981432027461
8.27626759370579 17.7352759884067
3.96205064577268 7.59156260035262
3.58033105198951 7.58127694969774
5.54059005630566 11.2899662463857
2.05978122832542 5.85068875310968
5.35131302038316 11.7837943371288
7.90170237255689 16.1001277409986
1.22555970041513 2.21062008886778
4.04035295413659 8.34777493053196
2.92161210131528 6.83404037294313
1.23029761942179 2.79841721724518
8.68018368159249 17.5043032472635
7.72493356148784 15.5249080061892
8.42381086164579 17.4353398836534
8.59104757942943 17.5610393099364
5.48369177579949 11.6906701324362
7.02594876113002 13.9768321952219
6.63215633964812 13.1299596112363
6.60971859980673 13.1482143424899
2.84645474174654 6.40981089566248
6.60128509502447 12.039070185149
5.47148763621237 10.8021047576842
5.32414592013718 12.2835090433857
4.83600178682629 10.2266549618216
8.25876532493388 16.1307480860315
7.57911282895894 15.6148615190191
5.04001567884788 10.1902620732601
2.05177364972405 3.93730283739913
6.05695029122555 11.5814477798768
5.83347398302149 12.3939784803229
4.02270923890649 6.98900370143515
9.85923611030745 20.4627816099904
3.32857136851798 7.60438646703905
6.69969256721356 13.0423176914005
8.09056032882666 15.9197853308348
2.42678083234698 6.84408224008473
4.59968400642792 10.0223261217754
7.91206022759835 16.0826856711978
5.57428785464621 11.4809769348955
4.36994960975031 8.42061083225622
8.68304858585424 18.2727480180081
4.23443057305094 8.92952061679452
5.7643102208622 11.5463475933313
8.91362592188175 19.4295895869096
6.15567451583637 12.8832247624214
5.37744414629723 10.1968344246227
10.0685612684272 20.3366071023425
6.5127860376654 13.2784697962957
6.34600222986622 14.0053684760838
6.70203945407387 12.9143782788463
5.4772289684613 10.5787180574084
5.85721543658433 13.1871576847818
7.09649217068956 14.3504104196775
5.61448334359808 11.4861528984966
2.85568309970008 6.28677911775793
7.11910074236463 14.8411673673254
6.62509061342647 13.7748276671497
8.52410467400393 17.2692349708229
4.18647617770616 8.52803433397693
6.81447154672026 13.8017899027906
6.09413860471962 12.0709115682016
5.52934044859223 11.1420257468227
6.19043252140098 12.4196170284446
6.80169592451648 14.3361410802581
6.66402328228602 13.2645351039404
2.36349458761301 4.98391205119229
2.8089394307736 5.97585770702978
4.71825623146096 10.1021123391423
4.63047715997353 9.71524473877829
2.81683597506849 6.67852213937432
3.0730292097641 6.80251077760429
6.38874590249291 13.6598795860044
7.33772481319826 14.7320711052396
8.92800582199609 17.4969798562151
7.34757026564851 16.3231476241677
5.89593642067148 12.2246285701093
9.28968197784737 18.5601902023177
0.0861566437497146 -2.88131022614513
9.32919260990305 18.6070152643685
6.13245029602365 12.2043600677868
5.01894910280099 10.9308732929334
0.117183539370339 -1.83853050473089
2.89947312404604 8.3190001626826
12.2926335546691 24.7819569746843
5.39706573767692 11.5094969490862
4.70640303651421 10.0137012815635
8.11898099179051 15.8933094306207
5.15691929161755 11.029920816108
1.43295940727611 3.67815927498645
6.14677426385951 12.8349276086497
8.32535735277272 17.0536683938249
0.0437213774293178 -4.45616624041596
2.93328209449992 6.56997423198887
1.50119414302856 3.535934235599
8.68053534400517 18.3309266905307
4.75035913621139 11.4127752461152
4.66937570614282 10.3621997441324
5.6882234054783 10.8017397336121
3.20163386116965 6.6122884860673
6.76787885241649 14.1610994858178
6.17146551951809 12.5185297082462
7.7396508068094 16.8081714267388
4.98079869363671 10.4381610675638
8.40821541161764 16.791958491848
4.93146486911683 9.98593534343496
10.3801363409909 20.5688584504173
5.95079140156128 12.3018068212802
3.46044014369821 7.01053285974645
5.5396360506231 11.0520333529141
13.184815753758 26.6311096427287
5.09137435302073 10.6594075045959
1.36994960975031 2.88293755696117
7.88752527074159 15.7374276661812
7.08034608208152 15.4478878246093
9.0500997952134 17.9771915467968
5.43885581458492 11.6887603669364
5.85529976103943 12.0244269693999
6.30938889922702 12.8569889644506
7.98763570826675 16.3229019109348
7.5003363077698 15.1707783020153
0.524526646859182 0.328691249873049
4.05911562506522 8.17150759198975
7.18036823022171 14.1704562517537
6.76247148162469 13.4447559662463
6.56482369450138 12.3489956649897
7.16714791677174 14.5019355356594
7.92403591553088 16.2725846891633
4.95240525486089 11.5767289743919
8.82740377973911 17.0624648419924
3.76798068372346 7.78412912104903
2.79141337818858 6.10010908176231
7.67541425827737 15.5331037324271
3.02202630633 7.04490498502068
4.66369493686696 10.9411467149201
6.2354619641265 12.9799394520759
6.89640227202394 14.3498452198871
6.8872440527736 15.5055631231488
3.77610398807316 6.97384083953315
8.48548875471477 16.8744515783872
4.94161197478688 10.4482970336303
1.37851162325373 4.65641654824825
5.69809022536484 12.7370574458039
4.06376841199886 9.14236496696596
1.98325673616542 5.12439324671602
5.5763825965433 11.8186888991515
9.58543927425901 19.1414354204268
9.17156174730141 17.4123771030423
5.13592629057558 10.3927800708916
6.06923285885882 12.3222474565028
2.0703893278914 5.07782591673318
1.94917574092232 4.38938949057399
3.04775313144837 6.01591451205017
4.10627099982414 9.20203896147403
4.61335030730259 9.22946031911292
7.50394802101336 16.3050756123318
7.58784962403988 15.110028243143
8.82030171885354 17.9367835588055
4.6884386206709 10.1838177825423
2.92014669231079 5.87368291765723
7.46207749474319 15.1952614485591
6.73063995591679 14.5820684797205
4.00277174925005 8.53041017608623
3.15255786947222 6.99969349152828
5.59188191466095 11.4685020074555
7.21177600362471 15.878922259168
1.56634682255381 3.9580208845424
11.6618260498017 25.247861984388
4.51727569320958 10.1590665519771
5.50241873782315 12.2050704777808
5.8923910259134 11.7864317376069
7.68472165138666 17.2021550211994
4.79980464844772 10.399706187091
7.49831224705264 14.6254859451001
4.25898270195258 9.20529549586146
2.04102726826005 6.37669167982101
5.80457783738703 12.850033087606
7.88738466860966 16.4404017470751
4.08746284125034 7.78440658908352
7.69166300190033 16.0833593534631
1.12737930647623 2.59900260599448
7.11894107272351 14.4658580290048
7.68202219875998 16.8638084816689
5.69937224118459 11.8916448060625
1.12737930647623 2.43496533972485
0.614256807515194 0.719255945450096
7.34722953325022 14.8736766935434
4.76716583194191 10.3182807262345
3.59693514238723 7.63069465231037
5.26851500940112 11.0934340612588
2.15005969561703 4.54624012820509
7.45747559278418 14.7750278555999
3.18830353075717 7.12506453991044
0.117183539370339 -3.0049982913846
2.26303440583379 4.79241955866007
7.46390158131958 15.5165351792112
2.92307602334946 6.92168590037813
5.43834403911276 11.2054712810507
3.22318489322723 7.32911717625289
2.84799690655495 6.14466614647277
5.70597790168252 11.1647939163987
4.0684062416123 9.97848356180233
6.97375255000459 14.5356067852907
6.34463733379385 12.0267689075499
2.8860248077453 5.76376407016561
1.76553474636298 4.05027895151216
5.77954258986858 12.5007268291516
5.85912857178166 11.8122013243468
5.89369823787084 12.1547058339437
5.8203753677032 11.5918647466252
5.9730460391967 11.5602867997773
5.75447641937371 10.668678670628
6.25477426400524 12.6711193159447
6.20208614030211 12.7002255232443
8.22989106507744 17.3063116753832
5.98185265328974 12.1679791658485
7.709746602584 15.5612938254395
5.88170226351769 12.7066245271256
4.02952084287692 8.17870448732698
1.68153576041621 4.18807228841068
2.02202630633 4.67593305418683
3.57102330976328 8.2344468548834
6.71413982185005 13.4024698686044
5.40703892848553 11.2836531571946
6.16853712731807 13.2585116857876
5.41460393202062 10.385272362288
6.93337289571094 15.33073086869
1.97481166790917 5.34257484462108
6.71318821088308 14.3234297004295
8.28689536090227 16.3691020090834
5.715302050149 11.9898023679448
4.74747003060099 9.43216163246189
4.14002351572845 9.25355026560801
7.16544817411812 14.5739783500731
5.09624887632305 10.3418626303706
4.60334103003601 9.03640136481213
7.55452982039463 15.9759331675465
4.00553818354143 9.1880905767827
6.83230580883548 15.1655679212811
0.0220263063299989 -6.03359506845171
3.81368254202961 7.14386826830923
6.35185661309528 12.9416709801027
6.55494298866118 14.1271988826713
5.6680667433666 11.3216437701357
6.3499531418388 13.8563560639515
4.04372137742932 8.12906301344967
4.19558988483566 9.84323247315461
4.64651717123779 8.86374744425944
6.83327935299881 13.4320298413826
7.02765085552388 14.8467197434886
8.44596985144669 18.0671171455999
2.83250057023178 6.14359572101282
0.772048053321651 1.78608508849542
4.81644217268011 11.4021070127738
5.41226041460827 11.3344706505083
9.69937224118459 19.8933200981965
6.87915907308964 16.0057381747598
2.56634682255381 5.58058275278861
3.63584366972334 7.11482192982653
3.5541165337684 7.58185002820855
6.9660506037794 13.9798952120084
6.33022741810585 14.5761264848587
4.25433820686398 8.01382876583305
4.82390609832145 9.802283790518
4.27512168813252 9.52599126180501
7.68191411552342 15.3006051419611
2.74912165647214 7.2438035847812
7.23288210259185 14.9989981893781
7.58559816376442 15.6955874478044
8.30290250194502 17.5082280887345
0.0861566437497146 -3.76213204054733
8.54383491213747 17.6511457652933
4.71487952999928 10.2641980632182
7.13718821503031 13.7552216446826
6.25724276802403 14.4120294807846
4.12037746372307 8.46200259989013
4.07236969201964 11.6309053031862
8.28280331288262 16.5969788288534
3.39337395526164 8.54894112570007
3.23855172063445 6.87351638183695
8.07927963700231 17.4386721389313
5.03697664779597 12.065234191157
6.57917086291139 12.5650186029154
4.59003998011022 9.38684952402723
7.37637587890974 14.655960933975
2.16992500144231 4.59263086641955
0.599684006427922 2.9172455669178
0.225559700415131 -1.24896022289419
9.40947253422832 19.6041609366552
7.51721511522293 14.50012786148
8.47348721385872 17.301733792881
8.98835696291336 18.4303745876053
4.6884386206709 9.58140451978358
4.97727992349992 10.5265106123282
7.86666075081999 15.9366944982269
7.47635676000651 13.8313664991988
9.80518578160854 20.3972776893487
6.49653117974886 13.8396439352225
6.13513702689766 12.2180198341147
7.0820671375223 14.3608739228054
4.73793631225793 10.2435252230475
6.61527593988111 12.382977521023
6.02799103355915 12.1383229620743
7.89570343857371 16.2227191862799
5.28426354868405 11.2315927294296
5.52573160394993 12.5690688147604
8.01847839596593 15.9231553035911
12.286133429406 24.2243365935845
2.011055188509 5.14038454930442
4.54321032375587 10.4879184516638
8.94942269509377 17.9048371552594
8.61153559632007 17.8823632963283
4.39178886624569 10.1284738933871
3.85107629948692 8.78018690547727
8.23409889783732 17.0241675468364
6.67720464025881 13.69669389393
5.83503007867283 12.7181911346568
7.72083618714946 14.7972918859505
5.59464041462351 11.4392688962211
9.40589420491449 19.101029999224
8.13620243088476 16.0053752309193
5.0203175591909 9.73644418845902
6.63047715997353 14.0034084344996
8.27558732204874 16.1580217752404
9.34275849075913 19.0524105678935
4.96347412397489 10.6301528140905
3.56353363666232 7.53572330364745
4.84220526874519 9.81817427124144
3.99165265728648 8.30988670957361
9.08460399663863 17.6736273498706
6.45349225344743 13.6238921276658
5.48269938020343 10.9573409364663
2.41434372910876 5.89693583005069
7.63985549228939 15.8349816291438
9.01243114954881 18.0480329389351
6.33943892009487 13.6817227048044
5.10175349880073 10.5818071450248
0.577545029158673 1.05750968992479
4.93654734306289 9.58779249714165
4.16683902156857 9.23352321320159
5.85587473084082 12.2697384555223
1.25840295710215 2.08941486913402
6.10514295002791 12.3965044059906
6.84790056953506 14.5100224509922
5.37129077842632 11.0284468271311
6.22674563968527 13.7040431048494
5.22852272269489 11.1803163321617
0.15754127698648 -2.60053130332964
3.08091999538357 6.01361939277487
6.79411589856841 14.2145161696002
6.53282043831749 13.2616227770227
6.60698880705116 13.706419409115
2.71741279674481 6.69134921213722
4.7482960798883 9.57015033843804
5.90392818175266 12.2481391021419
4.11718353937034 8.9853725226718
7.71883580692845 14.9382421252404
0.516790998079577 0.999311609176542
5.0574502721839 11.5955224099106
8.75681289286815 18.0272932432776
7.872876103699 15.8477366981007
7.82649959811824 16.242469784104
9.37291527486837 18.6766971310665
2.23029761942179 4.65041382776666
3.77448298223871 9.32747551779207
7.71630503984442 15.9872456422062
4.88790014278238 12.1065198085914
3.87169203324557 9.95239144885138
7.51181346154977 15.8573584243189
7.47136257054189 14.8441949538952
6.17990909001493 12.7287584927398
0.532221038649183 2.64362905711337
3.85721543658433 9.21218044211435
6.77204805332165 14.072747298029
0.167456745851563 -2.42441633030973
6.39838194526834 14.5981109982378
5.47248777146274 10.8131796322272
10.1141227213208 20.6543688651076
8.78855521492886 18.1586211085143
8.58137442504057 17.0243917316587
6.5886569842789 14.0284670286557
5.65711228647699 10.8970498804562
5.75221336786514 12.0990156769541
7.1021574227166 13.2505726954129
4.86370977184464 9.15809628699856
2.91132284192378 6.70991795362761
5.94287535952844 11.9876564046758
6.48814912756626 13.4167802211454
4.33793061358959 8.55953363192448
5.95973449392831 11.7325802873788
6.69498730903645 14.2038713975103
9.3152889295171 19.518235194634
3.04102726826005 6.41544070071264
5.70958756074348 10.9268865339607
0.866375435869805 1.77971015527025
7.21700695584164 14.9574924509914
6.71498517163818 12.646224875722
9.1195197911149 17.976771484077
6.72990828661756 13.1231341633659
5.24002071072256 10.3633995717669
8.00316109975898 15.9592339737474
4.30462336187236 9.44486413414144
6.34818338124589 12.6913722206765
2.13245029602365 4.36096810754796
0.562594687692702 -0.12332711264087
7.18182121095871 14.8775338987618
7.68094100184132 16.9326626693542
5.10916765564789 10.3108106332439
6.3809105624426 12.534278576202
6.40035400787216 12.4020832827247
6.20464638062068 13.0733970618678
7.49123642821134 16.2966043589596
2.54558826238701 5.34731617671455
0.263034405833794 -0.71110353085424
8.86630409831492 18.6521248673412
2.20163386116965 5.49834983477471
2.7557093165069 7.72232426628645
8.29186136958522 15.9263867228569
5.68736222351518 11.453503450093
6.49837362396618 13.2972955313291
8.8371669733542 17.2213476482258
8.36288794591612 17.077714442444
5.85146076185852 12.2733463474443
8.14567745519564 16.6789573466594
3.68499131905243 8.04978556884794
7.53078146257009 15.6443391109487
7.31692548715164 14.5488359640865
9.15091893089242 18.044264391302
7.15878444383711 14.0996386462313
7.38940796254807 16.780686302242
1.17238904139379 1.33139449671142
5.72225582631513 12.233149105817
3.74664350806856 7.88887210413957
9.23007587670944 18.4299996766499
9.79195178367261 19.4752819326122
8.76604465872855 17.478170299725
4.64873091272001 9.72858063176912
0.712341807197384 1.00004301352219
3.78820382171269 9.8005183157608
4.18647617770616 9.31283709983424
9.2758558886545 19.0179163643914
3.78095610601304 8.23531381126165
8.76584071540888 17.9054745066401
5.82860033795398 11.3271795609528
6.55127937446487 13.3627487245896
5.61584181360513 10.7796608762275
3.39864504275077 6.66673711683685
0.335184191589629 -0.780338488670555
9.67095578659934 20.4516918167889
7.62705678885417 14.9603001851337
3.67980487233709 7.89939529735225
5.12292752190514 10.0382269986041
4.22674563968527 9.16907103709164
8.28023541418128 16.3955978659484
5.86884629287737 12.5362509957157
0.823122237915921 1.62204745252962
9.13045176054567 18.7955585921465
2.65005752894304 5.54144923065676
7.39647305227007 15.29471270115
8.15130932327497 16.7053742953947
9.3499531418388 19.3231039043826
5.07665117799078 10.7861595792892
0.253756592245783 -0.548646333983553
1.34831959377876 3.65962642311248
5.88977304326727 11.161087403024
4.6905890086691 9.99703645806839
2.80259092750007 6.67428050502854
8.57151929681924 17.4755025875368
4.78860540697371 10.1733576416269
2.0383281186591 4.31996531446382
5.30068694731319 11.7452625117148
6.31887300751029 12.3025111357521
6.40743119613852 12.8370369550236
5.28568674603818 11.4334438886838
6.2265974505792 11.7602856497851
7.96129385131901 15.8361043702944
5.44421852469079 12.2108466566855
11.7271317559245 23.6806601332447
4.45993596929473 9.31451724380472
3.39442971457761 7.1106679612459
4.9815014189506 10.3513963239793
3.69101870190858 9.65158113902903
7.7297514520506 16.1107535152535
6.46910953253965 13.3582033074138
4.70767768985075 10.2177114379173
5.90781510383682 12.408964922329
0.860275236333387 1.51064493798995
6.40009122188948 12.8315653647107
7.68720069465189 15.2004880962287
4.23443057305094 8.67442306252669
7.558185200059 16.5878304699071
1.42057568282027 2.73096556311928
7.26462303860354 16.8443095715572
6.96622812254926 14.7984886015245
0.299560281858908 -1.33662754221742
7.20795290263266 14.5773505671603
3.55600487833235 7.30516796839796
7.28760583813562 15.2837326642563
6.406908148896 12.5841471996017
3.1870855526005 6.44107735351827
2.3613364794456 4.90372127453734
5.0740179214242 11.3412648267019
8.85587473084082 17.8435647874874
7.92645566442223 16.7044218519397
7.57457897296366 15.2363643728738
6.99774402605963 15.8447895331742
5.07730874183119 9.69887433239824
7.71011763204345 16.3146937266595
2.16745674585156 4.22627689648854
7.00743703460224 13.6501969327718
0.966316873743711 3.31264162293854
8.53697940030349 17.5114068330457
5.75919681421587 12.2097310599929
3.83794324189103 7.83785036741247
4.0815756168631 8.00620654564024
5.06972860196234 11.1590967235219
9.56874541586301 19.1511482365652
8.64828843608998 17.4411619978105
4.14818322228825 8.42514520192386
3.87547764297706 7.65346616681427
9.61839962134239 19.3382499998652
6.75806942841277 14.2094944582832
2.24441872766645 4.46810219312049
4.13876406995585 9.87852348829585
6.43334469103882 13.2121991254336
0.84799690655495 1.38452107275578
7.09178119294359 14.5559032056233
1.56634682255381 2.92953808388176
4.00346385530357 8.3284421102717
1.05444778402238 2.41761604338062
7.82076809808289 17.331259333151
9.15421442613705 18.4680135272314
7.28710854081265 14.5842349270623
7.04800474236216 15.0716211109643
8.44565158649043 17.4565605760836
8.08341795651044 16.3804636354895
6.04001567884788 13.327518700988
9.86435283798328 20.472630615603
6.02100130092923 13.0983171413688
6.15598581048444 14.3988346560605
3.78337605912316 7.94510701274008
5.59073098118077 11.1324359254719
7.93196483432353 16.4417131519827
7.93296424524893 16.2681759640588
3.94269494371617 7.3005587134047
2.3417668419796 5.80822876660845
5.2350200296642 11.3452294763699
5.87680026310587 12.6054859922585
2.32192809488736 5.34797322971038
5.40965203378404 10.7435982305213
3.67807190511264 8.56958482008041
7.86618519455076 16.2934394049924
4.70937547767939 8.52525090937038
8.19748134883065 16.7747982427493
6.94701870831383 14.5989499681735
4.71994162305554 9.71950454123879
5.05778349658563 9.78777214856763
7.47479793214994 14.2757417582931
8.70347770132146 18.0851417498987
2.78337605912316 5.74642718853717
4.40651573898174 8.54508097515921
4.67980487233709 10.3723950067735
5.68455982658895 11.5145989138885
8.11742332912256 16.2908109687036
4.71825623146096 10.8777325453673
7.03342300153745 15.2020597393369
8.03761030739983 15.9584897720703
3.99095486039699 8.57759569532278
3.43808808328118 7.68767312610228
7.43757603534648 14.5654138050902
4.45690721722175 9.45483020469469
8.9487266250077 18.6003473320514
7.2347253314626 14.6325940505564
7.456149034648 14.5857118894638
1.09657325969505 3.14802309994411
0.253756592245783 0.180496336297619
4.31246411508955 8.99682438099451
3.01517914093372 6.73676314455569
4.32636034120262 9.25679395633447
2.98465945386551 7.05688503544985
7.47535930423027 15.1864519073577
4.75858198572121 9.88586632838418
6.76216479711529 13.8715472908584
7.02347715183043 13.2647036428552
5.89481776330794 11.8441111857006
7.56564404018663 15.9564824115256
8.52154004306274 17.9813431928447
0.35267161831847 -1.10359700584268
4.19134398507722 9.19165371040227
4.80259092750007 10.0061998535135
6.11205850719247 12.203571557154
5.45917937717483 11.135067907526
3.03291462247274 6.71281427978746
1.14253911364723 3.72972754037331
8.51466854014307 16.4444861399565
1.83561318209912 4.60893616413197
7.46251800270876 15.1011405107506
7.23686053082072 15.0926417942433
2.48344374089114 5.35383541392443
6.91196807499758 14.6948824406871
5.43090282098217 11.2978205201449
7.06939812548835 15.5467397256764
8.36591860673419 17.2224739572158
6.40284809027093 12.1754498688891
2.75241924657272 6.51296031584717
3.76716583194191 7.67137068786213
8.69726165093899 18.541918271432
6.37731065612449 11.8493771472992
3.51193506942618 8.17818779368667
1.32192809488736 3.84558729707976
12.6844687921628 27.8782776786895
8.40160158803214 18.2371729799499
6.74364338822611 13.7075126384274
5.41121762812204 12.0411500744997
1.20645087746743 2.56939369811267
7.79331567943071 15.2255689334191
7.10578765791079 15.0504765412752
7.8380402460962 16.4567470802133
6.84924870276441 14.3440341967628
7.95924406187482 15.1955280244443
7.37048622684442 14.5755879963357
9.3589723463028 17.9797692662749
7.3340841571933 15.2962019710625
9.4761697895709 19.1780805650394
7.56036223167229 16.0001160579621
6.98719840868446 13.9754139220614
4.78740031568196 9.69152401061114
6.28909670241999 13.0070609588385
1.45741245100065 4.45567668337221
4.78256985902345 11.3901957516597
4.39759236481943 9.15609740170581
5.12005838929053 10.3949323226033
3.95705738230302 8.84554783838047
8.9371813952022 17.3006436504597
7.2436134275948 14.1322731881456
7.0640172454788 14.4716113164975
2.53413824164347 5.25303713975727
2.10691520391651 4.67601382313999
2.95348015497833 6.79578779190887
1.79461581022693 3.63116468840096
5.93654734306289 12.571014204896
2.27684020535882 6.4994037953543
4.064431872595 9.05909449745312
7.39086342609609 16.0583998859702
2.98746080433965 6.98563253530753
7.28987701690489 15.4982192790275
6.49074290386174 12.6710822243605
6.85778964357336 13.6834060637891
8.21995035802813 17.3596665479028
6.15255786947222 13.6503242795653
4.11846195774455 10.2879474586076
1.96062576166586 3.72559094049414
7.81318919488502 14.9720359906389
1.89052152320151 3.26360781404519
6.00138654027096 12.0863458593246
7.22043414046722 14.9682240297792
6.92672934270075 14.0323935779583
2.17975601080201 5.59572775229809
7.49480943966109 14.8626269504962
6.78196491315916 13.6586938740786
4.2916488908729 8.61138426731789
9.84185461138963 19.6671168895915
8.02705535088434 15.7737112431191
8.24496753828421 16.2197976604907
7.16304967806961 16.0110088193116
3.59418103075053 8.22752194776831
1.53605290024021 2.58440320819975
2.20885336768273 4.86318964424759
7.55865618803817 14.7512173895421
11.4995354565923 23.7449722204325
0.290515142255901 -0.871046386251785
7.3165774388421 15.106722505876
5.48096104359821 12.4683618057174
4.19740573786442 8.6694460673024
0.758991900496205 3.43139730706706
13.1420358537821 26.4778598924064
5.53485653642599 11.1115805609834
0.725825036561006 1.39571358948156
2.32857136851798 4.8502205775051
7.08950141024982 13.438626859965
5.82899083600506 11.7452604067504
9.40055106595167 19.9163955952335
3.97551731480066 8.15460528644163
1.42057568282027 4.17515368420065
4.99165265728648 10.7815984223821
0.225559700415131 -1.75282429832111
5.94953493301701 12.0631463012947
5.53341958905532 11.4354201980894
7.11133633718557 14.5433866903034
7.44039005263191 14.5976680965909
7.21588763307552 14.2350837195414
5.69595099745081 11.9869654035478
5.33628338786443 10.76934583144
6.15349357053684 11.8870362832334
6.85482044443284 13.4476785614257
7.09649217068956 14.1804225219351
6.44256076735706 14.110860684935
5.71762370165577 11.3056134366786
6.54106682268174 13.3560040743743
5.70448894242227 11.5505313830494
8.7295946004324 17.7745827017661
8.05122985999809 15.8623446389487
6.25477426400524 12.1797693057527
7.28069940081446 15.4258929906606
5.6983039737971 11.8668033871383
6.39390193149475 13.5304544400336
8.65226584873881 17.1041843775171
4.56915453354228 9.42061484928009
5.67546854493392 11.1343591185927
0.106915203916512 -2.90431205150674
7.99921948509605 16.0316543764354
8.91295840711278 18.7075695771366
5.84818956129796 12.7611726903599
7.06244057477591 14.4428185114236
7.75308814954069 17.714918523122
3.23266075679027 6.4840281891151
8.3617076341094 16.694446535501
5.06310464615283 10.141195021078
9.04848687399234 17.8562261933499
5.243247233456 12.7783924016401
0.17730453180791 -1.52654376620379
5.65821148275179 12.5392912730401
6.41525423405592 13.1097616061357
6.4121301075097 12.2894953156223
3.09397614820901 7.18539851311788
3.52163063710609 8.29171395550815
7.73674015545321 16.9878982315719
4.65358921991329 9.04511996367558
7.80293883432412 16.1391162939249
4.25142778618581 8.97238371348073
7.97392912365892 15.8157221894731
1.79461581022693 3.83925412693834
7.03198212865705 14.4442287940126
5.59395128394841 10.2641088696399
4.68412820503273 10.8529038166665
6.31218482072397 14.2323850815946
5.47048680714629 12.0318190117409
0.420575682820274 1.67214530102426
7.36840572285455 14.934230015171
3.8747213152843 9.19648827286881
7.53927813578788 15.7025149959245
1.84799690655495 5.10939943610807
6.77772317459654 13.4617808505152
3.19437804516685 6.31223895176307
2.87244995027949 5.32037014126434
9.13505807677638 18.749193682801
5.8798188493587 12.4442309512942
0.244418727666447 -1.70492014112376
8.70059977158218 18.5539614724719
7.30265649716296 14.8979531677459
4.14065282655234 8.86715917932928
5.32801892928439 10.7558080301448
5.3037807481771 10.524067108699
7.67709619548552 16.3571591887206
8.57114002794149 19.2755038407597
7.73351078402265 15.0986974054342
7.00311784377993 13.9702717622171
7.84838219031766 16.5010879135436
8.67073794732659 18.7527046338381
3.66062677065323 7.31138561026894
5.62778640064664 12.0063318499811
8.12614849038276 16.1773961467588
5.22674563968527 11.2234130225426
5.6619424980959 11.6964630840327
7.66407799925798 15.465403991724
6.26361229289976 12.9017238670258
6.00881644911239 12.3251114759992
3.95348015497833 7.97783422177561
6.49148312709034 13.8126631127056
1.66062677065323 3.41462611769446
8.68329157061931 17.6053670212334
6.25985188264413 12.7671776296519
5.18739014355294 11.0786370126529
6.66478913111045 13.8813261649993
5.95705738230302 14.6773594515384
0.719099173372692 1.20659998552822
7.94557889278425 16.044997067395
4.83833121958353 10.6609977372848
4.74747003060099 10.6233250880273
7.54802158861854 15.2516573523597
7.52964077855582 15.0704669894293
3.82781902461732 8.47387247280455
5.2667865406949 11.3696163660215
3.86789646399265 7.44648706725226
4.42212947407535 10.1459026088728
8.38051101615593 16.9432691485833
3.44013445956881 7.5347159681133
8.77858262885409 17.5898912406813
4.69316525049813 10.111103078665
6.25201034021791 11.874046001803
4.41850135458241 8.63591546911601
4.62419089712609 9.62044870610097
2.53605290024021 5.7219575856849
6.97727992349992 14.5150981315428
5.04203814886259 10.0989361174949
6.02969072159845 12.7720056578403
7.86675584326578 15.7512341816193
9.28524214766277 18.7617516915651
7.89234431785866 16.1235332896208
6.90910842085834 13.9185249498768
8.00017339042637 16.0046406570578
8.28426354868405 16.8879439674143
7.17960291534467 14.2442104759807
9.05371706765885 18.2888324004586
2 3.94005745954372
8.01685113513583 16.6547493039949
4.77691380849347 9.70759414726616
7.60681802338231 16.4301278916494
5.03697664779597 10.2888059699901
1.71909917337269 4.06618420368998
0.562594687692702 0.678286959900379
3.53892013213637 6.91678497461262
12.4894388790317 24.8923899088905
5.37396938120264 11.5542853468243
12.7691830224335 25.2170912177351
7.91371796865122 15.8810049044736
7.3555205163112 14.7622448425122
7.76691109634649 15.3987660053629
2.70555264153474 6.02330191054511
7.66336651670219 16.7317669287004
3.36994960975031 7.99812497758207
7.40723507564418 15.4355386909941
7.85352549359362 15.8305863064441
6.59475523773956 14.5153653122305
6.93799619584938 14.5173388219222
6.43488479798079 13.7627171796626
0.369949609750306 -0.298462184311762
7.7686933016885 15.019243631098
1.25840295710215 3.15492616865775
6.86675584326578 15.2459680307717
5.70810232415577 11.6459098366113
4.54985869976524 10.6964401176592
8.78256985902345 17.2858139784897
6.55009557605522 12.9545808283087
4.27741258983009 9.93226045104154
1.26765103390416 2.89474980655853
9.59481264587076 20.7524876872627
8.46333573225613 17.6961136400262
3.59968400642792 7.60256397957379
1.86941589018986 5.06739828132395
8.50269412845928 17.4024584162818
8.98046917327876 18.0068319293563
5.28653999103549 10.3832511559686
6.8649480141239 14.0502204167888
3.97833645598279 8.95138881417638
5.59487005171765 11.275938495795
8.4294872153693 17.2979899111581
2.74084455378595 7.95456015045069
5.21901955097048 10.4898800262743
7.13213388083631 14.5950008333984
1.54748779530249 2.68091878271112
7.47167521439204 15.6519604485924
8.03075201064636 15.9435257664198
2.44930740136359 5.16441825098556
5.47223780264277 12.7235137704679
4.31803867782484 8.12346469537523
0.908369524534432 1.03333500041239
10.167852336521 21.0543979971733
13.48860781652 27.1926364894799
7.67247974121137 14.9534538025307
10.1024804804442 19.6395803300609
2.27225293586317 5.01608334183469
1.90244469057733 4.48218175585886
4.36511105281392 9.46230398532229
6.36672570887602 13.2961719519748
7.67910110544077 14.7429273372942
9.01971901923351 17.7022280511609
6.8182134375323 13.445823834527
6.38051101615593 14.6186176184654
7.8886027654237 15.9442482925736
2.93473422853383 6.01697634868261
8.58267758112223 18.666461179327
6.03325356175325 11.4336521224485
7.59773743557861 14.9497620032194
5.64629561014684 12.3183590362377
2.42884329880387 6.36337338416907
2.57008922423963 5.13899846871197
7.15862910655127 14.896815679385
7.03545472825402 14.3229301112609
3.52163063710609 7.82119153344005
5.11782289016338 11.6293708494423
7.0994894325842 15.3306193216689
1.12737930647623 2.61003568261002
7.5109010755922 14.9001226673591
7.72372657067701 15.3878484689522
11.3403380116089 22.0361238042369
2.04102726826005 3.88606553858417
6.13529491417999 12.1482964799198
3.88301919198968 7.94724041266386
4.73959888235364 10.3179425075658
4.92490383943189 9.33040502564838
2.94197305476396 5.43017873118087
9.11604399345577 19.0158667286072
4.63539722223691 9.66363012860178
6.78750077841247 13.6056162361602
10.7331131237835 21.4743897876399
9.43082242605312 18.0959814748967
5.51460785258219 12.0413048942646
4.38489995121628 8.62269012195602
1.09137435302073 3.10612613913848
8.07837664425897 15.8432624016272
9.34782576214695 19.5253742925267
7.71387554842679 16.2059694075461
13.1520641888558 26.1647968858384
6.51945480839572 12.8334587549234
4.4117391155815 9.93241470774269
7.6869314396837 15.8325607024546
1.28141293514865 3.03299870786054
5.28824496863107 10.5554454486132
6.06111151430339 12.4573909748224
7.97719184419094 16.256267836186
3.25956221392699 7.17254230791094
5.25375659224578 11.8888698356609
7.06584071411748 15.0315158636912
3.27225293586317 6.16605331560956
7.05778349658563 14.2259086273642
4.98009562586408 10.0571102684546
8.19880389967515 16.6349852275746
9.1262279295679 18.2942312614623
4.00760953356112 7.55494985092243
6.69637909687261 12.9941353554366
4.97021653097735 9.7517960342124
6.20404437976033 14.2125847672573
8.05724196784174 17.0028872287788
4.79381586840389 10.7262386759774
9.70436922717948 19.388766792103
1.15754127698648 3.49565245289346
4.12674417767843 8.79033907295185
6.59234203108675 13.8118370994487
3.76960900787023 8.94151416673885
7.61555890448747 15.1990068731897
1.71909917337269 3.67430324778946
4.4236815936881 9.08042109147317
0.920146692310785 2.52888587689761
7.04052156221729 13.899703606951
6.69177035726302 14.6087869207798
8.98853175823574 18.9911600935806
7.69096499725203 16.5593939983931
5.35185661309528 11.4081059168206
5.13529491417999 10.5804866284922
8.26682257158964 16.0707874212618
7.16513891472982 14.6588750285612
5.18373080096734 10.7612511427577
5.39574832817903 11.410376161672
5.72162504803172 10.8394911466821
10.2473980874146 19.9380610314206
8.44523773705454 17.9784432997375
5.89369823787084 12.357241315141
1.95204677677707 5.93326097712013
9.0107755359963 19.4985350600888
3.55789075447133 7.54267382419757
6.01980454014647 12.1970625263616
5.69915865097902 12.1959485004183
7.26671447620572 13.9340358100191
7.8222398855818 16.7190696044637
5.60835434907538 11.1418891531735
7.3667929470109 14.9993843781032
9.18700939481333 17.2583908151505
4.51679099807958 9.29985567994616
2.33518419158963 5.63706809540783
7.23906603732581 15.6479848265176
5.86561432003 12.483026167216
5.65579214451431 11.5821477056457
7.00657423029395 13.681117144463
8.13647851834917 16.8294082749641
1.57382194311596 3.82555749482421
7.36396624374995 15.754199598531
7.7707274155833 15.7193686658849
14.1340504665851 28.5205808677918
5.04942970925575 9.6299110269352
8.70448894242227 18.0257620316721
10.153483826778 21.1970841240741
4.46647653342888 10.61442802993
5.75035913621139 11.3698267369125
8.09332613916856 16.1397958650989
6.68951421532363 13.460348707993
6.70778386014486 15.7159367188931
0.739183419416025 2.18051531400812
6.55281686164006 13.8029884863175
4.74374694455827 10.3779788239372
1.04372137742932 2.24027336288216
13.952044676057 27.8397899578007
5.79940616894211 11.8040049562705
10.6448130450628 21.0714812392197
8.51178305797895 16.6539116078797
8.23991058833532 16.2135249109685
8.55562150832853 17.4660252894662
6.66172329350064 14.5920876364962
2.45539045341543 6.3787359825732
7.8900069849631 17.5460943001173
0.890521523201507 1.85364935052676
5.85836362211321 11.3814841360172
7.61130859686387 16.0564323230089
3.97692757399496 8.09797588087859
1.8663754358698 5.32520205646632
9.18054037013412 18.7136405083529
1.35267161831847 3.24394661187938
13.664437882623 29.1863264132773
6.06077905778829 12.0746707830033
6.69380859277897 15.0377293126669
7.17791779219584 14.0182411599028
4.71318821088308 9.56225835530475
8.38054431590644 17.2390990374364
13.3945770882559 27.3290974676806
6.44383613434331 13.8505174507533
5.42600664663434 10.9898344763149
7.47186276818611 15.0648988784386
5.72456632334384 12.1300018656536
6.43077418694518 14.1947721084045
4.93364526505964 10.2028452443586
6.97419394362617 14.2690154140544
6.35036124000971 13.0285022725344
1.32636034120262 4.1764293524713
5.82840504928487 10.9093054764978
6.87064924675934 14.4869036664881
8.73418850949563 17.1045456563689
7.58096875851372 14.6925827176421
6.3141387467818 13.7425263989786
8.15859026961632 16.5558719857314
6.43488479798079 12.9723710500461
3.70299844486719 8.02584478913947
6.84703324674964 15.366444009248
7.04380548732824 14.8154774041292
2.43295940727611 5.25473933921895
8.73616772968958 17.9780396336559
7.46490698754757 16.6784786735953
7.02373303200035 14.1854709328571
0.477478074054751 0.264825550305527
8.53862172788254 17.4638283819933
3.08876785720625 6.19860566753065
7.92764122885771 15.8419041664791
6.68423612252846 13.6186092365427
7.10369130304223 14.0690413853271
3.98115009908015 8.99438396815767
8.56338696616201 17.3936905005007
9.0302426893357 18.7793168517101
8.60949131425433 17.8951999476862
5.86370977184464 12.0160769446095
5.45892709160264 11.3635658943644
7.71355835640479 15.4750391187051
2.88752527074159 6.8328115300476
2.70385034630374 6.2562133310952
5.57800974007939 11.750587150729
0.17730453180791 -1.34512618571901
5.18128607250114 10.7562231604969
8.87389362761469 18.6123500335588
7.47417392909485 15.9299228588945
5.65667237336461 12.6985332728413
4.11334147307594 8.64272877829335
7.37510628313632 15.3363505896911
6.96018019662297 13.5202308055195
3.17238904139379 6.7635566370357
6.40886859904261 12.8632827028634
4.28767686661905 9.21545543469477
8.43283095648664 18.3717831684761
9.22868921205399 19.1737378536896
5.53222103864918 10.9490916728816
7.76196030455068 15.4406548080874
3.35375757624772 6.42841286253155
7.35321469946205 16.3922238703411
3.90466935569184 7.60617883945647
4.79661372640399 9.53487428046219
4.20645087746743 8.2779381848251
6.2260045418928 11.8947420572977
8.54181145486662 16.9670054163343
6.67720464025881 12.8988226826954
3.02339184835423 6.57757835643578
4.35755200461808 8.54547337273424
5.6223897794878 11.1863595286468
8.94955737955388 17.0658442814773
0.739183419416025 1.58413065378962
3.79381586840389 7.21764981217644
4.58172204844073 10.8435718875546
3.49726843981476 7.66940106191113
6.19452958080492 13.9254722185558
4.84375198027462 10.2127222960906
4.15442866511914 7.50103126006137
7.00303132793085 14.0088992215277
4.57754502915867 10.7703503749789
9.89040459880577 19.8284955522438
7.6869314396837 15.0215380421741
6.6223897794878 13.4141837579254
4.91169158187234 11.7020709814268
6.29871470498159 13.4794356577388
6.02748073642211 12.5969573047315
11.0713385915877 22.7340309897755
3.23266075679027 8.18365269059421
6.62419089712609 14.6768974114441
2.87849899495229 6.4593964248016
8.13683341032937 16.5023649843004
6.11734340363344 12.4026314695903
5.36430304660916 11.3355816085557
5.85165295463052 12.2226091741134
6.23693410205106 12.1170937047655
5.0500997952134 11.4420384622569
0.445237737054543 0.033250934623192
8.40212656235347 16.9513086223885
10.7572425459982 21.2729987089266
8.12499613038083 17.0292760463296
9.42860175597759 19.2545790759621
7.15216781484501 14.7898509579985
6.0244151573279 13.9907875874881
6.96711538890004 14.2805377219055
6.68045419874857 13.4559403175736
6.4678563227311 13.1428200502093
6.34613864847924 13.1812482482435
6.34422761304298 13.0988687326727
5.00484707213138 10.608122218732
7.47342476898928 15.9945107792015
3.64385618977472 7.08602304624821
8.77412814429358 17.2458719908518
6.17592374206376 13.3261630443828
0.225559700415131 -1.54274419171141
7.54285329466577 15.2617516983069
5.37637587890974 10.7470109766196
7.73569921234308 14.6904143474056
6.51557854734775 13.3580937108809
7.80060127742483 16.528324166901
8.45089400115056 16.8152837236599
1.5886569842789 3.06156497485559
8.75694116093144 17.7978084205031
5.64718165042704 11.1505702499436
6.39982838803179 13.4585357798734
8.45320730791805 17.122332705023
4.62419089712609 9.27600007510926
1.24909521487592 2.22844470556604
7.12833147571609 14.9578946432032
5.90578040314058 11.6424425897222
5.24763544034999 11.4843584286306
4.25433820686398 9.15658423052897
6.30588636038384 12.8001619725168
5.9744587149922 12.6875215433784
7.80765215003123 15.1249045466672
13.3199944639717 27.9040869884186
10.1036106131437 21.635161967937
0.745816511748472 1.82933281336534
9.27751988664136 17.9975500056844
4.76471851152316 11.4388545750381
4.19437804516685 9.32597113257771
4.8394945270307 11.3935578991466
8.42871448099577 16.9511718825576
4.66413271415476 9.84249315461326
3.00691941393979 6.21771281055914
6.33587128739768 12.6957923075742
8.70483473066534 18.4466598698072
4.77123549625095 10.5548244951359
0.829381228387603 2.76113807874508
7.55629970902859 17.1806738887123
7.96676054783796 15.2316584936751
2.08615664374971 4.36821776268592
7.6011136347837 15.9538971002991
7.64341221530103 14.8215281624148
9.80139746676121 20.4843078173272
9.85621002410039 20.1636102693639
5.80259092750007 14.4105035143205
9.95564990752837 20.9286700027678
5.98185265328974 11.6801782287872
11.3964071833035 23.6176543001393
3.84953742463073 8.04259552803576
5.9944404746581 13.6091197783432
9.46050315311193 18.9123669649763
8.60698880705115 16.6459137527095
7.11742332912256 15.0563535740409
7.38397008006524 14.7932566825348
5.72771104966539 11.7930203556615
1.84491092668121 4.48931206836683
6.31427821171892 13.4478137966827
2.73918341941602 6.65526648052573
7.61448334359808 16.4553065440998
5.16529355271067 10.3808995299464
5.70533996444423 12.5288760509088
7.66276421882261 18.8943962579986
4.61832902454164 9.18487549072327
5.08059207288167 10.8888471053077
7.49726843981476 14.8268473052961
8.03828590435233 16.5902326739114
7.60048477283521 15.6989559813987
6.1168637576909 12.6173236577539
0.167456745851563 -2.20228782464966
7.82287719417166 16.4675512165289
4.37744414629723 9.43737255499558
5.70427610845554 11.0971313301409
6.54249617719849 12.7957910826517
13.1693565200139 27.7416358748307
5.71064750865751 10.8588260129988
4.2802711107591 9.38356828918778
2.5588327688965 5.84256811546437
3.3613364794456 7.41464628619281
7.03376182141709 13.9040116232386
9.02786347619555 18.5201257644744
6.33477177697701 12.8869821442246
0.772048053321651 1.10195390929752
6.82625512740088 14.1490851705301
6.25157344674839 14.4761585447552
6.62913240762428 14.9526488353934
6.66238080739317 14.2354245705228
6.35863429652247 13.0595246091794
1.86332856031094 4.8759962897291
8.06131926072766 16.0323787003455
5.84722603021233 11.4681420337839
5.31553278983247 9.98269439972151
6.67329548375957 13.9108108446044
2.08091999538357 4.13920353638791
7.13332008013099 13.9546676168087
2.51096191927738 5.7850760390312
2.06244057477591 4.37836685678692
0.810522201136287 2.91673299746906
9.66900768038459 20.1525886407389
5.53509588856937 12.8463867110579
11.8009527745457 24.0845822333308
8.48356776367573 16.8962050991631
2.64119029118882 5.20054172972867
5.61470984411521 11.758416914468
6.37450450548211 12.9497304149693
6.49517855698199 13.9972556638699
4.96738146243368 9.43508825665116
3.43603880020808 6.93904893007337
6.38556377814599 13.5630234731497
6.56271208973865 14.5074568131705
7.10948914758034 15.7169155818763
5.7499467608932 12.6238063086739
0.127379306476227 -2.62632730420698
9.13894124596694 18.5110566657624
4.47198779050439 9.04041062946686
2.33738174729387 4.55321906993716
5.81604826276888 12.9715005391461
9.79147599380201 19.5364831638607
5.28169825009883 11.6926347604755
0.908369524534432 2.80260325785806
7.67008423208334 15.5750107414101
6.69915865097902 13.4384865374758
7.7394950278353 15.0702649247032
6.49763692861014 13.8542689230262
8.74659183468469 17.227225478301
7.10780051511831 13.7486336086566
8.19210309850746 15.9354085489725
7.32296812499913 15.0376411466869
6.69498730903645 13.6258459714173
6.9898202201176 13.5265198055925
9.00257703458469 19.7938825306037
4.52018044930676 10.0751020585444
7.85529976103943 15.9051340447602
4.25840295710215 8.88310519532642
6.36120149043583 11.984758986327
8.7307444498176 17.5352884634178
0.854149133536545 2.20355886277287
5.56728333348633 13.3803431504781
7.63768380665652 15.9406188080838
6.62216448159699 12.7479985725432
5.46898426053498 12.1028884252846
2.31748218985617 5.46551116066771
8.67139136649196 18.3290244053858
8.02590618303033 16.8073726702416
6.60858181380442 12.2839712195312
0.437063805608843 -0.131973910105596
7.66342125858844 15.4431030616135
0.272252935863172 -1.63993647699693
6.54356726451252 13.0326657556156
4.43038821600404 10.4957001795044
5.89984490475699 12.2225162017632
7.35707824647876 14.834936689721
4.67590276466358 10.6409455519627
7.79316558891603 14.6524438469046
7.12983779297214 14.1086210844317
6.55104269247912 13.0520164973306
5.57521922655776 11.9278538310656
7.90573412657594 15.5266504460458
6.01860678578885 12.4292937586275
4.62284026974623 9.22960147924632
5.93037343415803 12.3216833638671
5.73460541313699 11.1022510292499
5.57986708831261 11.6197873235043
7.16799703771708 14.4664619446677
4.38596192773894 9.27144298232974
8.21734258339716 16.0434072883953
4.26072053999555 9.19139931381382
5.92837032301897 11.8432567531365
0.0544477840223765 -3.8724631854674
7.72425147337186 15.2839795600467
6.73907953498459 13.6516244375883
4.23029761942179 9.37882540640161
6.45539045341543 13.6116844078544
7.77838045038045 17.7048421676591
7.77473638449128 14.9624655543602
7.40271693021439 15.1149768292725
6.15816299431603 12.3016370237057
3.29843273585318 6.7589831632178
8.42018697339023 17.5822005777966
6.98325673616542 14.5844010370456
7.480774668956 15.549613650328
4.49185309632967 9.97548697976839
8.02313590765857 16.3560621078458
1.24909521487592 2.19464116664139
5.34012399301761 10.8831553008391
4.77001580190673 9.14059140156338
4.41486408801102 9.64565531777179
7.22681972853063 14.193314870527
11.8221785910705 24.2890123401875
1.10175349880073 1.64062479075206
12.8897218634641 26.1621373267376
6.84761151987151 14.9315758259673
3.69787644525911 7.88817360714988
4.23796370552915 10.0044140380085
8.11854182129135 17.0282834927697
1.74912165647214 4.05082407295869
8.17104204100434 15.9216338458763
6.93844866411117 15.026864991972
8.00112666545428 16.8223636307888
7.18822743723987 13.5895818434783
2.49135978292398 5.39936474648692
1.19195130777231 3.79811421514166
9.01787909233817 17.9168659515379
6.88527399063707 14.7862996958429
8.86084822702374 17.3830367605217
1.48542682717024 3.34059538912745
0.065095028221885 -2.8636700670094
3.66150405559415 7.92951867599399
3.65799171048526 9.09178450396066
3.72330651097368 7.57686615612489
6.06028022932453 12.6089488474008
6.15583017155653 12.6204459327533
5.17423431349472 11.0266654688736
6.96800210991191 14.3701034989066
9.93064637031667 20.0421780658627
7.48524102858566 14.4180491820134
8.31064773447757 16.4479222205783
6.7960146420127 14.7368124236891
0.925999418556223 1.83332160050619
3.42574849238101 7.56115459794258
0.577545029158673 2.21877469947432
6.42665183024193 12.95518374799
5.97003950232004 13.3134368338372
7.31351098767078 14.549479852854
6.29589253068396 12.3103086699564
5.63985549228939 12.5330571093676
6.27411827358701 11.9594544124951
5.27225293586317 10.5417699041259
7.86137326864836 15.0932084063917
5.76818432477693 12.6397622263217
6.00380978386077 12.056244596921
2.81210323695577 7.27871458396653
6.12404175655933 12.5508038640489
8.05327846012507 15.5243125653834
9.86806272919565 19.5622571667026
3.65005752894304 8.1416169932713
3.47348721385872 7.28127357477936
1.49333202525559 4.46732459406706
4.30068694731319 8.93071195193163
5.44956137461324 11.3995192996098
13.7446656814249 28.8646387979163
1.61787712319389 3.76222265215404
5.96915403304724 12.3946532098479
5.44192266082231 12.1237764828099
7.3896727015232 14.8209085674207
6.1139825284257 12.7274078456906
8.38708942190942 17.0151614361474
5.92252722664942 12.8224309865762
8.00765265507835 15.5186264749902
6.82478743249907 14.2944315263906
1.77853208689185 4.12568500793635
5.78256985902345 11.6672137566136
7.4643415327611 15.152127962484
3.10562650794794 7.06717312528085
8.11754320905456 16.2173688698862
8.10260160844399 17.3696112661743
5.10046018177921 10.4321347334888
6.01860678578885 12.0619474713638
6.60025602778306 13.9048744724441
0.524526646859182 0.448267416689322
8.15271386179988 15.736430523099
5.83658449772248 12.2304120048516
9.16177143131594 18.7077868418922
9.70455544659827 19.6807909510722
6.48033970113592 13.4451316412569
4.47298757920753 11.151918192582
6.93518772083345 15.0630574836219
7.03697664779597 14.297749647599
4.83250057023178 9.68101352605469
2.44115656024273 5.54812041756253
7.6295247565568 14.5657639648764
7.10715670630932 13.9665143782306
5.71635780946497 12.1939496543139
6.99435343685886 14.6235981936266
6.86685092944416 13.5309265503542
6.14191062527272 12.6796143813759
9.02398886679473 18.0484349598067
3.31190547227874 7.40268998500541
6.35714593573867 13.59866650767
3.14880898462332 6.1300460093056
8.07767848982541 16.6187831377832
9.58588700894945 18.8869691436605
10.6216996935507 21.795841400044
6.69530861003794 14.0654463225557
7.86998526270565 17.000855170192
6.17054140608356 13.4982364441501
5.92508649373876 13.4677295522174
4.98781059099209 11.6620044354135
2.66062677065323 6.21885786124635
5.51193506942618 11.7025561988589
7.15839606925785 14.0471478431178
5.65027851309617 15.250557938511
6.10498172803066 12.0409222541017
5.3037807481771 11.135343906212
7.91711957714205 16.1481305751203
7.4856126018297 14.5146598407203
6.24690499881705 12.6448250406943
5.17054140608356 11.9732244966409
1.73251968913501 4.03346108991219
7.2550648955616 15.2228779952001
8.13328055586374 17.2229554934506
4.32081790241943 9.03879075886327
7.53945710430477 16.1726777641873
6.26187793680122 12.8924885557839
0.244418727666447 -1.16400122521092
6.19134398507722 12.6165474739005
7.41369301643664 15.4450841636566
8.52958071756454 17.1327102106447
3.99374402519206 8.0469495681843
5.98079869363671 13.2435648554441
4.17791779219584 8.38596938556532
3.32636034120262 6.89358392218697
4.14630430510378 8.30140375587917
8.29012521030395 16.9635730211987
8.34398855552522 16.9875140029531
0.671119144470871 1.27136224038938
1.72246602447109 4.16575616893209
8.1718119095041 17.0909487515066
8.06584071411748 16.4650917373823
1.84799690655495 3.73125061158043
5.99670161630266 11.7753621611894
6.0884417138702 13.5963881689476
6.1289659062632 11.9976225177113
4.41642403954981 9.68744652855536
5.20314090720755 10.0184871049392
6.84558654905758 14.3534198680704
3.66763015839099 8.03653111836675
4.61335030730259 10.0773791318271
4.60425383932992 8.61415142977399
5.0864833040117 10.6995316371056
7.10159189756384 14.1036862405093
5.75365390222436 12.139853030129
8.33053771588496 18.0400684959812
4.95848579335128 10.6757990602994
8.0620253748879 16.0131556327044
4.35049724708413 8.6574140097714
2.16992500144231 5.59297846190151
2.49333202525559 5.32535654817172
8.75763361147855 17.5529882412836
5.24734330811433 12.6694206595017
4.22199602209206 9.2706141881394
5.46295837621207 11.8736482548472
8.1225293723122 16.1474461719338
1.29956028185891 3.52240197761874
5.50388688080015 11.6028014591398
4.05110434094801 8.36658418581831
8.65014040196721 16.8968412039198
2.44523773705454 5.13155728715097
7.75406521941628 16.0804315251374
5.26303440583379 10.6014195463584
5.45741245100065 10.9608074021882
2.05444778402238 4.69739242286355
5.09039746885686 11.5131934683073
6.86884629287737 14.5202475075482
7.58871463558226 15.7838672095015
5.50168410568937 12.4608798700098
3.65974895192162 8.50582717383386
1.66763015839099 3.561407389214
8.03875019380353 15.9073288254465
4.01517914093372 8.47580495836386
6.09932757752812 13.1686794148257
8.34641144701288 16.9422408569619
4.12737930647623 8.7037810242923
6.2892386091767 12.9685180496767
6.01517914093372 11.777645355582
5.53605290024021 10.9472756172955
6.716779896958 13.5874518967452
0.509013647487858 1.13715154675289
6.36766675771768 13.53797243481
1.09657325969505 2.72940976113427
7.15769673143853 14.756796286789
6.63506229593456 13.9827773666311
8.14740063748962 15.8559365192613
2.05711697079836 3.77144970299826
6.15505172496078 12.1653041160377
6.05361264938783 11.329108515843
4.91684406963794 10.3366656335841
1.21603692629662 2.31167155755583
8.62756194400816 17.1078717450355
3.4614479642358 7.70634042762263
2.22793060487788 4.37359384605174
7.96454081166924 15.6641561144782
4.10304565745486 9.40183154215751
5.46948528330122 11.6324235481052
6.71920450649002 13.9700919581159
7.54184123216135 14.8734863722802
4.14943447565453 8.53592705051242
7.92645566442223 18.2936019021836
8.7307444498176 17.2628975012849
5.88864959476853 11.721364588184
8.61962745298875 18.2640450753601
1.84491092668121 3.73813295628775
3.64207947151952 9.06338398600369
0.84799690655495 3.1190858901202
6.2347253314626 11.824088235509
6.33943892009487 12.5754639982737
8.66653811758426 16.8658077282683
3.28369387639989 6.53000341931822
6.55953887628031 15.3423725467793
4.98781059099209 12.3407333316103
6.74767658726837 14.6915669916643
3.70385034630374 8.84757641170476
2.10948914758034 4.54818292911996
7.61708595506828 15.1874127473494
6.16204266922142 12.889449418063
1.95491211047146 5.88397514419797
8.14787023930819 17.2527956457834
8.00458781997442 16.3061557628554
0.485426827170242 -0.020272395026261
5.07993600418419 9.65949718223245
4.12420086271233 8.06859115023415
2.79461581022693 6.0594820028391
6.13703053482458 13.1715581015789
7.34197206662361 14.8210630898902
7.36921143518948 15.0181256202132
9.43867991224261 18.6402132010103
6.40952149086752 13.1112860661236
1.39548470185744 2.77386048451591
3.28483299611236 8.15354704673939
6.75796689509544 14.306354876247
4.89612277926386 10.7380826393247
4.78297301538793 9.91877516219789
4.46396443974021 8.9431139562567
7.72718740440507 15.6543455869819
4.81407709831291 9.39079845388621
7.23509369480965 14.8639916707221
6.37303243583537 13.3143914241567
8.74255559771953 19.205827140636
2.8371669733542 6.72731082319744
7.90388184573618 16.4850280496173
6.92453846142794 13.9794047213818
7.07368842615249 14.5065722957549
5.71403411828984 11.4479021116138
7.45108427592378 14.8014592769753
2.36994960975031 5.09018281910948
8.46100712937691 16.9763380011585
7.66150405559415 16.5734743019702
1.91132284192378 3.81976931806949
6.71941514965595 14.1165571223268
6.43360148972958 13.5754091625882
0.0965732596950529 -3.38164645772826
6.21931747457317 11.8591148625908
8.76527972257965 17.0113627129393
3.4644672085346 8.44931847671087
8.60988904047571 17.3148939847598
2.75406521941628 5.62281757398976
6.38808353847554 12.811984661928
0.725825036561006 1.16580889297008
4.65049946340534 10.2140674587548
8.3098785767979 16.5905917083805
4.12356433279206 7.9180254620978
5.70916336343349 12.1780280154921
6.00864409440925 11.2287849956744
8.5003056613605 17.4809761396765
7.70762460177358 16.1107976439804
7.31963738608704 16.518932890127
7.32310673905005 14.7367594800618
3.91132284192378 7.5771198136234
5.34204046835138 11.3439001564251
7.43706380560884 15.2797097991693
0.960625761665856 2.06725203011587
6.12005838929053 13.4863849962545
4.33243253132214 9.06996952667587
1.30854906508616 2.79359875340589
6.45804374451305 12.7306545495725
4.92490383943189 10.074810780227
0.0220263063299989 -6.03359506845171
3.95419631038688 10.0285325323673
1.2905151422559 2.77360889407862
12.4907506164782 23.869619376186
7.51539659182136 15.5429429944986
8.4204461246467 17.1001754828553
7.75730025085049 16.044429863492
6.13655739077851 12.8506649472883
6.06873694534805 12.0738614045894
6.15255786947222 12.7747447813622
2.89351156580732 6.84284993341514
4.66413271415476 10.4997047176735
8.65336874233345 17.5652912129379
5.8270372879193 11.4035284823021
5.74105206116363 12.4756401047331
9.09760674519909 17.8852678337409
0.584962500721156 0.402400673600918
5.51217825443154 11.16187405265
5.44574707334964 12.0105052537796
3.29278174922785 7.05761818557238
7.18220333122075 14.0371964748819
3.53222103864918 6.92060692289929
11.1010817248982 21.9482415120624
6.67850534211181 13.1548056952621
5.74105206116363 12.1158564043859
7.55027320775283 15.3703917373888
5.72980373213399 11.4054976183163
1.56634682255381 3.33396472314614
2.97904038136435 6.51273516330751
3.86256583492131 7.85586916052732
6.91886323727459 14.3029355309544
0.0861566437497146 -3.48670060856407
6.40337261128776 13.3252005476767
4.04506654772807 8.61945203431117
2.75406521941628 5.25515612827778
9.15419494828829 18.4524310690021
2.50510919303194 5.5644138011598
9.38237461953118 19.4000837322569
3.28141293514865 6.72157939962592
7.65347898533514 15.7940204923988
8.05269344257694 18.7156864556073
3.8927646359222 7.51662986663995
1.31748218985617 3.00904755914767
3.22437278546469 8.63576516208097
7.16390121381454 15.037047139811
4.51096191927738 9.96702290482327
7.81402778467818 15.2404876793147
4.33573389441239 9.57029983096326
1.54368622514264 3.52216986996937
6.50278591365739 13.3201731001544
4.9857105978398 11.1712644274881
5.70619048475826 11.4318433269351
6.00294480689326 12.2907350164418
8.82402853804697 17.4023460185044
7.37764435839991 15.9816998988227
0.46948528330122 1.45950982408743
11.3010344516505 22.5715228959631
7.01320455132258 14.7179897391763
5.93908188136974 12.9454434437536
2.28824496863107 5.39903042453198
7.72524826265412 15.4479018902751
2.70385034630374 5.32317711550546
5.73627182399612 11.4904377142224
8.7045687470656 17.6396280612491
7.01200130267828 14.2413344570292
8.27673285798418 17.323610998258
8.0391299558849 16.4418384641355
8.8269395410416 18.3656454490592
6.08452223206376 12.3771548372915
5.2184235191335 11.8757347004332
4.4908663007776 9.5754728354967
8.4045193366012 16.9984276517149
6.77944157141523 13.6200601464022
9.60456748418415 19.7402451995474
4.74374694455827 10.6595215952856
0.0756642699320722 -3.90302450564628
4.96879969311156 9.98310484617372
4.79101257389627 8.93522374802378
6.69005171208515 14.8282766667645
7.61748159336526 16.8555342356456
0.35267161831847 0.159005981260245
3.73585540169827 7.51847358162355
1.87547764297706 3.5894076116445
2.10175349880073 4.99400860761276
2.08091999538357 4.82287909389565
0.562594687692702 -0.052027786548694
3.96844526612515 8.25400036916263
5.42135278762812 10.8979170994107
8.12694268546538 16.1962182205454
4.671990074193 10.1742724337665
1.24909521487592 2.98104659319126
13.7688340339237 28.2277740577087
4.50510919303194 10.3903263884228
6.05060215551361 13.0800227680309
0.127379306476227 -2.26210559895111
6.36282052553426 13.8888076155716
6.04069015059503 11.7145792484882
6.59532921627942 14.3250361304452
3.03967832469204 6.84932928212114
7.89248443748655 19.1813653060821
6.3327079336406 12.4730276483483
6.48468348921946 13.3392200530529
5.72519581722666 11.4896601276754
8.85908077430817 18.1311789137043
2.39969695314436 5.64252041194108
12.6020635539516 25.021340192271
6.65182445511723 13.4674417771189
6.96782480930447 13.3561756901442
2.52837897235479 5.35757298698424
5.45968381600546 10.7981577466224
8.58444220437331 17.0675157466298
4.35267161831847 8.63695831997957
3.0835406955427 5.72103150606624
6.26721885205235 12.5939862520135
5.93727195133573 12.0225668225272
5.09851802975933 10.4155215794304
6.23693410205106 12.7912161091046
7.96249563360536 18.1620016784537
6.70246575090519 13.3236965477147
4.72456632334384 9.19235031259982
7.50510919303194 14.9724431434322
4.9857105978398 10.7667989688084
7.33998700445549 14.9636704079795
4.82429786887128 9.98937554217447
6.77306310651268 14.9991500098981
6.91693591131865 14.0158942015011
2.89798504238663 5.8771779319669
2.49923262669527 6.55046917394062
7.50284710054549 14.9577919017813
5.21931747457317 11.3629658478117
0.477478074054751 0.319620691515694
5.42109379919894 11.7199953819112
6.90225914687687 13.3964603829398
7.17646087289921 14.7046482154472
6.52657447550804 14.1956572512534
7.85616212983394 15.6052149967403
6.62295287033484 13.4059556871626
7.94084437964194 15.7009479999751
8.22929950871093 17.2882601152357
5.77468570760135 16.1456641615347
6.74395403492551 13.0973119654819
5.29561000937866 11.1801695246824
2.38064421054654 4.25637426421068
7.35592704288344 15.157002168797
12.4828254057629 24.8565790005459
5.4989872495298 11.4922589555324
7.57003082380887 15.3768191879015
7.62435963667765 15.4668876504853
4.22199602209206 8.69767092133947
5.8747213152843 13.7720303425671
5.60539403937416 10.6898765788852
5.0994894325842 11.3366815666072
7.80298852845088 16.4043670717712
4.62598976898121 9.99969080256934
3.65887059874935 8.41137227487847
7.0716273739992 14.8434191545182
6.33174379543238 12.2053723157132
5.18860786469794 10.0235327782215
8.05014166525363 15.3297856452177
9.61451165810749 19.2330033746176
3.16126756844476 7.34829055730186
8.22418724176424 16.8910216879246
7.00691941393979 14.145673487164
5.26822707505412 10.9393873461231
6.4121301075097 12.8310979300095
7.97039353791468 15.5752636592684
6.19498409224188 13.2148569148374
5.58264863488291 11.346235534873
6.9161091256379 14.220808945889
1.08615664374971 1.96614074200855
5.89463123605435 13.2498122547655
1.13245029602365 1.97231451817604
6.30335925670771 13.1060517616523
6.37851162325373 13.2550843956316
3.91647664443772 8.24541267312227
7.85577891845221 15.920167408728
8.31901201555982 16.5658591915663
7.14269619297026 14.764581401356
0.614256807515194 0.499552125100053
4.07104975135951 9.10288498319471
9.07576710436013 18.4865248003123
6.33998700445549 14.1177657746195
6.74685018309805 13.6512300765778
5.00726451501568 10.0338029373109
6.15193373143918 12.7376542948633
1.31302254166547 3.07154614979501
5.55553302385852 11.7579063850966
8.62021982550749 18.0804618017663
9.04963914455276 17.7051441294101
9.01275345067555 19.3999054763064
3.09397614820901 6.11262056678486
4.28426354868405 8.97035048880742
5.90411351093795 11.6193359061309
5.77569890733461 12.5849078358528
4.84529703535229 9.35524221066256
6.14002351572845 12.6710068643039
1.79461581022693 3.85325058991845
7.29490346397011 15.9985179808064
7.27698332276789 14.7278557036059
5.54630088035205 11.5616712070983
8.46009354272356 17.782843965254
5.36322500057291 10.8359255897649
3.15505172496078 7.31189031228866
1.50119414302856 3.49287360478816
1.32636034120262 2.85062315803726
5.46069216484321 10.2945923236469
2.72414650811001 6.98745063485441
6.12069646760296 13.7964480645935
0.78498710902915 1.23684627239634
4.77326603147832 11.1601422178564
1.99165265728648 4.53611593686115
4.93944359505871 10.3049134407617
5.94557889278425 12.2964944833525
1.94341647163363 3.95233578932215
3.91427012597412 7.01384574069531
6.58299595142936 13.5208040263136
8.36231477221655 17.8103901681794
1.72246602447109 3.11457363708474
4.011055188509 9.63248847282852
6.06757915046949 11.8580905890137
8.74268513960658 18.0205701804512
3.34613864847924 7.43134547373617
1.5886569842789 3.09597975879654
9.013011239745 18.6771869338586
4.94269494371617 9.81815016104948
7.27340112139205 15.7107511507142
0.032914622472735 -5.45994788095839
9.32381692710567 18.7649407742458
0.428843298803874 -0.185656866502609
5.22822669416386 10.3758347797535
4.06044652464382 8.38035431631413
0.84799690655495 2.65907491465527
2.9719856238304 7.06683372113924
8.34005550036249 17.3844566851373
7.11502363621917 14.6291238421316
8.68269753559502 17.5453338805455
8.38167605034199 16.6598708629768
4.62058641045188 10.8132790807703
9.13049136238594 17.7092242268699
4.74333267462265 9.31249550526219
6.52669484554198 12.7767371404447
2.66062677065323 5.56299508950506
6.37035209128197 13.1811806455636
9.98360754347193 19.5905937342503
5.95025304903029 12.1254191697524
2.47548402392266 5.68617642290868
8.55945063175473 17.475289847656
7.38071080313078 13.9313498343251
6.33998700445549 12.2708543848475
5.13813393452723 10.1051773167287
4.57800974007939 9.87957457369386
5.09624887632305 9.54440128073601
6.98973290312312 14.1487246786667
6.81752487069782 13.4591688737956
6.3819754785573 13.3250583120216
7.6022563183339 16.4606610204008
6.51315058474021 14.3662931468062
2.69015918741137 7.29826494899915
9.06546791934752 18.8785418487487
5.71867776398138 11.5662794193214
3.42987342740236 7.44900661164704
9.45254221607028 19.2121598112018
9.09930734436928 18.5006934914764
3.36564947231668 7.6549796739648
5.31162606973291 10.8272040200951
8.77658487376969 17.9674759700146
6.43321627455016 14.4728736000228
6.30026455087015 13.628429813932
6.50681869222244 13.3992629228234
7.76134665288644 16.0573476577957
5.70916336343349 11.8193933832238
5.38516551864287 11.6805959640818
8.63047715997353 17.8222358572701
7.30973868587945 14.1547037066508
6.50400915863561 12.8919449859961
4.28141293514865 8.72918922011192
6.73897564307219 14.16783721123
1.07566426993207 2.28452402152379
3.88076086378386 9.05329611062221
0.705552641534745 1.66922694332532
3.96347412397489 8.62242645255889
7.36410097432914 14.7867534588921
3.39864504275077 8.21217957185196
5.90095967239074 11.5550428313448
8.70796963936101 17.8987967577455
6.87396459088149 14.892247491137
6.21618620407014 12.6813600225191
7.90665937595246 17.6185936254666
3.86941589018986 7.39330026879541
4.58634904099212 11.2835681607772
5.65579214451431 14.1582179916524
1.71234180719738 4.39924040407698
4.4928392173803 9.32039772672255
5.91076955522826 12.2878322808488
8.15614143262373 16.915255073644
7.86594735761903 15.0146322758063
8.07377080702565 16.8862812513677
8.79309053780279 18.5843922878303
5.78518836383047 12.1622845213112
2.54748779530249 5.57723513869655
1.21125186373125 3.88667054705787
4.13308291828368 8.68030426721089
5.26793908322945 10.0415145939522
4.93582237066528 10.479913336725
4.79381586840389 9.84562507169543
12.1209007924016 24.0888771753503
2.42057568282027 5.59696358122324
3.601513676985 7.77020969822885
3.81604826276888 8.07050870005799
5.32220550956775 11.4489926105982
8.9653181078778 20.1211065092754
8.58565593742804 17.3149474781824
6.94260472734864 14.3434757131872
4.52597247464769 9.66007617621187
9.38796759350058 18.4368833434351
8.52762737294165 17.2270886102029
6.03104903172905 13.9943637106709
3.12991702927813 7.00001075350078
6.25956221392699 11.8211645255513
8.87625719085061 18.1040606126499
5.91334974633149 12.3382690468557
7.57986708831261 16.5344471525182
9.05944846508074 18.1301366866858
6.5668151540109 13.8377293772164
7.05528243550119 14.5401759195712
4.32857136851798 8.44470649331923
5.19104022782988 10.8027316125529
7.42452162844775 15.518281793687
8.67847825611406 19.0964967160141
3.35917513815613 7.53066236353123
3.24909521487592 6.33950372386708
1.84491092668121 4.36456825615744
0.106915203916512 -3.52184241468433
7.46031411661441 14.6088325592707
4.70512725599698 10.1867195599612
4.14943447565453 9.9694771378611
9.45659135623726 19.8092816174565
5.95491211047146 11.5892732646383
5.39020203377676 11.763107822275
7.99587584075173 15.6697922518705
5.03426990208475 10.1036850481727
2.42678083234698 5.53724086267249
5.40599235967584 12.4266247658365
5.8992871977566 12.2560030816511
2.58311170503321 6.55327861288923
5.9577717646107 12.6331059787386
2.27912838195409 4.88367502010748
6.36699464261543 12.8963269876358
7.68644665406979 14.9031633488437
7.73928729636757 16.2214809283923
9.126128629903 18.3438425927937
6.46509542323683 13.021810434137
2.53413824164347 5.51316565447116
2.00829932321849 5.0086868509847
0.925999418556223 1.79516125259293
2.09916570431158 5.39350699073849
3.0557829947062 7.327792432298
3.59418103075053 8.56953862704352
5.5964764887382 10.84655192288
4.18036823022171 8.51199092077152
7.30371050814978 14.2984583573267
6.83493287185132 13.8506226746818
3.63226821549951 8.92470204325384
7.24163487408576 14.0667548335285
1.78820382171269 6.24353906080296
7.34306610528708 15.7440751891366
6.8432688110277 14.4608620962929
4.90207357931074 9.28890540872387
7.31609003010239 15.8646903652909
9.92111998148711 20.9106221380339
3.98115009908015 9.10225838602772
6.19012857216549 12.038014999821
4.79940616894211 9.71494995861805
0.878498994952294 1.55713816154116
9.35636731743952 18.8418425394757
6.58079486650593 13.7320458125943
8.03934089163217 15.7325436241022
5.6409679104499 11.6029638687803
0.17730453180791 -1.59246644664701
5.949714495534 11.2539491160198
5.43347309609794 10.5562384623383
1.92891690193852 3.51643770679006
8.0236477436529 16.687503804003
7.30910900883117 14.9537972901736
8.66812130720015 17.7758655458857
4.79821006962732 9.60185614989775
7.52416496339741 15.555429620764
8.67734018476326 17.8820533028109
1.42057568282027 3.57413979054806
5.02236781302845 10.906695450451
3.61878078438278 8.55585149683572
4.64074549542735 9.48298180643402
7.24038772465033 14.9412201695655
4.02339184835423 8.70824466388701
1.66413271415476 4.77024595237283
3.766350519662 8.11680704481897
4.92161210131528 10.0759215813755
5.77204805332165 10.9036817576318
6.51521461334349 12.8595835063926
5.24851148230033 10.7873329472194
8.27734105418902 17.9617863113313
6.28852893576926 12.6273576298336
5.7878021246362 12.8112130641829
6.09251321581303 12.1864924376884
5.80715673604989 11.3896313071963
11.6919615642168 24.7488052465559
5.05544930786745 10.8246049566413
3.4482910610321 9.01335122439218
5.77488840448133 11.3495689284466
5.65072037988091 12.4846738378335
7.86390033984451 15.8868595885816
7.45854858050487 15.2681278488975
6.91454612540886 14.9222415367654
2.12483711191377 4.00975802401687
6.58588700894945 13.2373599501525
8.42135278762812 16.7639690895203
7.93128302062085 15.9800646416133
6.11045319375112 13.0297298139187
8.24591831574595 17.1473206257707
0.46948528330122 0.125960959607059
6.56857004419308 14.1461036844959
2.26534456652099 4.23562751194906
8.48468348921946 16.8940850035764
5.29136553723537 10.9418529234808
6.65700232077391 13.0904920880817
2.48938484073892 5.94092595383192
8.38539785004698 16.359316355307
8.41323734287228 16.7894744962454
5.13939393027622 11.6204689254202
3.81526012014295 8.64830130069807
9.19174256943137 18.4433458595688
8.92197822110938 18.3066442527433
6.08223094053591 13.2978472758468
2.45539045341543 6.05224690744822
4.16312711118241 8.79002815018506
5.63941028474353 11.212722223596
7.22318489322723 14.4797614527405
5.95830731929391 11.895002572306
3.99930622982992 7.6570479277223
0.46948528330122 0.470727379840183
7.4291008999189 16.1860394058792
9.61856903957084 18.9512088069906
5.74457512772733 11.9306478688546
5.93091925484967 11.9692498349496
4.65182445511723 9.97367520667555
6.40507598876474 13.7373412113929
4.38808353847554 11.1219927768077
7.91473009570251 16.1924334538197
7.23994729673171 14.2571386140071
8.54127535843733 16.9767224886301
4.33188156891679 9.7129602556511
8.74221873436641 18.4982691988102
4.8663754358698 9.80328357615069
3.99235011683156 7.77146742088222
7.86280422992505 15.657756929316
7.55995061271308 15.9900966269527
0.532221038649183 0.199425358022788
7.13923649097439 13.6407387599414
7.93246462632758 16.6236964225173
3.18830353075717 6.89672141975575
7.94147654649313 16.8469830567394
6.78920757534734 14.0786403340851
0.461447964235802 0.0389562786554773
6.32539195019093 13.189084925281
6.5077946401987 12.9977128505515
5.86599492814219 12.2058889627517
6.85903297525106 13.9796149490269
13.3002414474977 26.2566491461513
4.73293707523394 9.79878438673651
6.70139977254955 12.5756901690437
6.40468308012242 12.4448263611675
4.00553818354143 8.03194991760905
6.17007912729481 12.8336883969063
2.75406521941628 5.96114644935036
8.37624228985081 17.3819288078058
2.37637587890974 4.98177914620117
6.10352991873187 13.0282241282762
6.32276017894824 13.2226658906047
4.39442971457761 8.86543061856322
5.21125186373125 11.8818956669801
3.58403739966933 9.7550556657929
0.46948528330122 0.125960959607059
3.15754127698648 6.34731828990477
4.9730460391967 9.62465226798028
7.09932757752812 14.5555524303164
5.90910842085834 11.4834912121117
3.16002654037607 6.61761782905934
4.70810232415577 9.53981266320865
3.83250057023178 7.87323535490521
6.60117079046149 13.6971966297208
2.81998253038535 7.29109091665635
9.32551303462135 19.7902942935956
5.31692548715164 11.3202211706749
7.46113309593955 16.7207040319532
7.33133039601958 14.2530983473543
5.35863429652247 10.9215519593834
2.53987461119262 4.86742499887269
6.32331463515832 13.2933014672303
6.12785546964933 12.1460416512447
3.64474372904657 7.80877676101807
5.41668386756328 10.8715021703231
2.30854906508616 5.29646397440415
8.15890093582643 16.3377923415718
5.59303193069704 11.5284676527364
3.9513295532769 8.36382497201371
8.53593330849306 16.7298434570183
6.21663394473713 12.8413910617404
7.15099701782058 14.5302636184107
8.52184200108655 16.8600544142285
4.22496636500027 10.0084210214896
6.17929667568296 12.3239065485645
4.4117391155815 8.70007591307525
4.94521871426762 11.9528546377878
1.17730453180791 3.61731642866442
3.46044014369821 8.37783238761832
1.2208061704445 3.2470760345666
4.90133107026662 11.8518678608218
5.85088402987367 11.7162959634797
5.80080036595629 12.2314970783776
6.01792190799726 11.9196451898946
7.66391384211598 15.9925913423668
3.78095610601304 7.96527525128873
7.08083802174561 13.7179624044237
4.7295946004324 9.49347346154036
2.50901364748786 5.12374199730206
2.30854906508616 5.52106122812219
5.29391371871777 11.4934330014369
2.39126011599572 5.3325478224111
5.52669484554198 11.4251414790563
7.04161703468788 13.9061962706922
7.88522705159131 14.984183053292
6.22199602209206 13.0601378478972
5.45159155266631 11.7129455203449
8.06646182474554 17.3478012238416
6.1067541798591 12.5631816166226
3.0900716937531 6.40510441211274
2.82312223791592 6.06812931505679
9.37383556911324 18.6263638810366
8.86301875175255 18.0899487484564
5.50730674873619 12.0231055034169
7.17860739867619 15.5648590935328
7.45393539021505 14.0083422831705
13.439336438318 27.5109787990309
3.45336561793794 6.88659202663219
4.08288596667243 8.34428293743285
5.35076922277367 10.8543138770989
7.43283095648664 15.0172676689158
0.369949609750306 -0.00120489958518534
8.65425045056006 17.5027611391221
3.02339184835423 6.29807527716962
7.0105388645998 14.2014837457644
8.47654370621426 17.2638093159367
6.61652056922381 13.9144764173572
9.14788980273382 19.0171463438187
1.55127937446487 4.15517244187139
7.87207104153381 16.3176815578435
6.24310072977059 12.8982536833624
0.539874611192618 2.46090117224005
5.32220550956775 11.2329553408422
4.36511105281392 9.86693136082438
8.69565660539224 18.4780779596273
5.15037220402091 9.8868836394072
6.76573873293679 14.4654791874585
3.85951089457199 9.07815017107714
6.59383639682584 13.8314249318437
1.77204805332165 3.26672173868169
3.52934044859223 7.99238829165639
6.26390114965133 13.5320717017573
1.71909917337269 4.79407016156653
1.85107629948692 4.80054571293094
6.73679218289839 13.8438110836594
1.97763218697155 4.32053376241421
4.64385618977472 10.5081940021503
9.55011037953206 19.1320373162916
3.96489619904408 9.50047551504652
4.43962313755712 8.94835138417428
3.95491211047146 7.60109369622383
13.1260169096097 26.6070604141749
6.41525423405592 13.070518070595
3.87396459088149 7.36863217972691
6.0892569340088 14.3439238246485
6.04372137742932 11.6927434729013
7.34361281366021 15.4431964850914
8.78171277749713 17.692462208486
5.618554922145 11.1770659093145
7.18853178723116 15.0683990531916
7.07129733223834 14.2811249754243
7.35836379965454 14.820381100547
9.1807889804189 18.0601348436951
5.9944404746581 12.1572199212263
4.53270057830488 9.39178848204987
8.98387059298326 18.698953717207
7.97595816890367 16.3942070556628
6.52500875046965 14.5236478503297
7.37490571847405 15.0968976977988
4.98641093525204 10.5815604296977
0.032914622472735 -5.45994788095839
4.40651573898174 9.36878378184837
6.20479684159395 13.3897351354524
5.49849636996029 12.5087686441769
2.62329061938026 6.16176392123536
0.994440474658099 2.33526943055386
2.88301919198968 6.37713058004398
11.874000071206 24.373680967242
7.36039129102804 15.5037372629695
3 6.08844929943639
5.6223897794878 11.1015436642297
6.53341958905532 12.8306568798404
3.85568309970008 8.27216611724437
5.63628997909763 11.1581062255303
3.59142165144413 10.0305882610837
6.97939221529876 13.7898349799619
7.74229647904489 15.8935194460454
5.43936740857641 11.4490566142836
8.35025922628893 17.7469663407089
7.22110372536788 14.4089091761494
2.49135978292398 5.08960942143974
7.57521922655776 16.5147545318683
8.6731867447325 17.6642928788277
0.555061015007294 -0.0296380198709343
6.90123822976072 14.1647366631606
7.2110271740424 15.1625430737876
3.90910842085834 8.55098328654391
1.34831959377876 2.82832783484459
2.9944404746581 6.50618094326484
6.00277174925005 12.0186208018155
5.60402569114554 11.8462557102393
2.57382194311596 4.81043635891426
0.272252935863172 -1.21961351683703
6.74395403492551 15.4229141868744
6.65579214451431 15.4896161499167
2.40599235967584 4.92220522547677
9.36383150058735 17.8784820241572
6.75755668893945 13.5395127673111
6.7034244584657 12.8593631825393
6.42135278762812 12.9981898336439
8.09803208296053 16.6110759685404
5.45715985622789 12.2141223030956
4.88902417481501 9.54579177189869
9.47581136182616 18.9556834045072
8.51857750505903 16.4830809259928
8.04502453013575 15.7721417706492
7.63316291012719 15.4982690452392
6.3178995759551 12.596902162078
3.32636034120262 8.15406750533139
5.42109379919894 12.9437001859916
0.106915203916512 -2.35411496894626
8.70411646237276 17.7796715185268
4.00415562949131 8.63076019746313
3.08876785720625 7.13776500661379
7.04346901830663 14.3545964643259
5.62216448159699 11.1040024876568
2.98746080433965 6.40720213289432
8.68331856640051 17.4426738769923
7.59492745528041 15.4407989603667
7.58888757567088 14.6293674007356
7.89206403776953 16.3266086064174
7.06235754435714 13.4328771120263
7.5139401208702 14.7593449124035
4.20645087746743 10.0358999345858
6.68186007086849 13.7266577623575
8.41265126530129 17.6276330216439
3.50021371822638 8.72971477380704
2.98746080433965 6.623399694557
7.3566720442121 14.8319131423218
8.72170391040108 17.1433564017927
5.27912838195409 10.2291567422111
0.167456745851563 -1.55078711172504
2.26303440583379 7.32909577591764
4.89761278202051 10.1902284966517
5.86561432003 11.5440272604051
8.29193218886908 17.7880729242243
8.96747014270791 17.531747172601
5.06144389422443 10.9099221023889
7.64651717123779 15.068491979108
5.20434541159051 12.0716254753557
5.88245494126576 12.4069527096976
3.09397614820901 6.67004494905915
2.81526012014295 5.69328330119248
0.971985623830403 1.95688565630437
1.73918341941602 4.48518101101001
8.36258452938286 16.502754512311
2.92453846142794 7.73178694923339
2.77691380849347 7.75272282416148
3.50413142610811 7.79307638043675
9.74704391405228 19.3398807796145
5.50290828483867 12.0146785325895
7.68655439828499 15.4888732860633
5.85721543658433 12.8078975857563
8.48279244629506 17.6584283094292
6.59176686262206 13.6631445374881
6.30096847625172 12.7909529000718
3.48641734903606 7.17049900683512
7.34531994324159 14.4291050025684
2.79781114938673 6.67808534697608
9.20378092537269 17.7865276865031
2.24441872766645 4.45081876931784
6.34872815423108 12.1136021108807
3.32525355553968 6.79279591959219
5.15629703797802 10.7087036755527
2.89947312404604 6.98950409399308
8.26173331296862 16.4064639745098
8.87805091272854 17.5693750081736
1.1870855526005 2.55868676043147
8.98964558084358 17.0851680593052
8.20682653038997 16.4452084197593
3.40494503110651 7.5689955215167
10.7865272512026 21.1530614946384
3.36994960975031 6.73498343088674
5.19619542316182 10.9782620872169
7.03249083636362 13.7829220960114
0.758991900496205 1.91267157174864
6.4537454911242 13.2016317517354
6.63807383718072 13.5585682887985
5.90670562284836 12.1738925448345
6.09738389917297 12.3860470636072
7.59418103075053 16.7357473674857
5.4586747619053 12.2451909202861
6.86818147832453 13.2177005380108
3.87925334531766 8.9503687004791
7.2893805019765 15.8509261201529
5.38410295550083 10.8946862297598
8.45775969661679 16.6609716065831
5.3613364794456 10.611700324529
8.07418264084447 16.182556831923
4.69144826720604 8.80599645612085
4.44268835480272 9.20806650971023
4.40337261128776 9.49553911821025
7.96476293903744 15.6158957796886
0.642968104156722 0.49662835960865
8.23744899563932 16.4410666285626
5.85280557389893 12.7304066019164
8.59684915593412 17.7375003239594
6.8229262062503 13.3438635176963
7.75241924657272 15.5998552555494
10.7733357803436 22.1653218569949
6.41837160998582 13.0706545115192
9.73700027391864 19.865110217597
3.97622261671687 7.88978610147781
6.07104975135951 12.2571024590704
6.81978607160642 14.5412119550945
0.599684006427922 1.35714488631702
2.88452278258006 6.2880908545388
5.58704181173335 12.0510307312702
1.66763015839099 2.88196924649608
7.48226499237787 14.5041348506625
5.94467827783467 13.4843520104461
7.34327114520606 17.218847784363
7.29334784499375 14.9255549816971
4.68542268250037 10.299807702347
4.46998613213142 8.52209054236202
6.37731065612449 13.1354741324062
3.95991279152983 8.6802438708045
3.36994960975031 7.14225413540472
2.0703893278914 4.58440320819975
3.60516607144434 8.14415536066485
8.59799522080951 16.2914884226688
6.99817814126192 14.2439509615327
5.42238827666657 11.5561765559751
7.27533661476844 14.3482564098222
1.66062677065323 3.56394105227205
8.12825215227739 16.5532026343614
4.64961545906341 10.5661846069195
7.66238080739317 14.3534297934517
0.137503523749935 -0.888140504442193
11.3783448820355 23.1810060134765
6.1338733062073 12.2169585457477
6.16157765872879 12.7548188471372
2.12229042980343 5.82949620755423
5.33847927115121 10.8439716002364
6.21887056609495 14.4688097363455
8.22770849802795 16.0300590886697
8.10759935572634 16.7864964944511
7.39396791494012 14.9557435918685
3.91058507916626 8.76322028654657
6.53700927749823 12.9909607782139
7.40703892848553 14.930259585301
8.27916410593337 16.2495503816825
2.78980949248599 5.88094919288026
6.78820382171269 13.3373328072139
0.532221038649183 0.513299391435928
2.47946937187384 4.71742914706515
0.46948528330122 -0.675493361010861
6.08468575657977 12.5855062501666
4.71614671940081 9.93682587232034
3.28369387639989 6.81085632400804
7.16838283663391 14.3255282197422
7.7348659167474 15.2682555035421
6.15598581048444 12.2548814271246
0.361336479445598 -0.0749517343189379
4.02611906096388 8.31888055092644
5.66697503310574 11.2752591796139
5.54297231418 12.1921937130522
7.09584329451473 14.8090574441855
5.42832795854446 10.3779461760675
8.85534768394268 17.8430259860671
5.2364926183813 11.4225264675146
0.0220263063299989 -6.03359506845171
1.38702312310925 3.3668174438471
6.14222490368391 12.2812388017157
2.30854906508616 4.64417962002682
14.2162305179359 28.6663062329336
7.74245195583436 15.2694507064638
5.74623006916592 13.8783795153961
6.14802673928566 12.6587167175326
6.67655384931136 13.0308607692324
5.26649826113737 10.3259633580576
4.41278152533848 9.72511257144165
5.55222571430916 11.7049465734634
3.20163386116965 7.06113985976395
3.50901364748786 8.51920252987556
6.31427821171892 12.7700968045749
7.63723792833244 15.5095199521211
7.17046436990461 16.1161047489928
2.48542682717024 5.20830431374465
5.29786863221319 10.4055794051904
8.94672636205687 17.9940316648538
1.92891690193852 4.49368720095509
5.56165512722909 10.8099056716233
0.712341807197384 3.07093202358263
9.26242014708818 18.5255431413054
5.4538720932954 10.7626220263893
9.55086515550481 19.8235141735126
8.18895016366133 16.1692269037321
6.14677426385951 12.4305218869606
7.97904038136435 16.8443959309299
6.03325356175325 13.3234764792659
0.137503523749935 -1.49710499525255
6.20539852861795 13.178104342557
5.13655739077851 11.1968686174455
1.26303440583379 2.52637943607204
2.09137435302073 5.08979889521945
7.10707621000349 14.1275766887224
7.44943439357712 14.6877579606171
8.20479684159395 16.2268094311626
9.40689180061371 18.3936153001094
8.56523392565216 17.9916419984229
6.58923339366804 13.5747827842939
5.15909506824156 10.7801619074049
4.47498508044859 11.1921666708411
7.1027227262748 13.7001860828919
7.78352717149949 15.8934244125351
4.47448596435959 9.54307794730701
7.65066515393335 15.4843083528972
8.59176686262206 16.6147875823029
5.61448334359808 10.6553919938087
5.85874614764664 12.3473464214547
6.04338488878852 12.8065273341847
2.77853208689185 6.50120553939912
2.62148837674627 6.45904052778373
5.2359037632544 11.4087907953784
6.8566410009642 14.5783409156691
3.57847430135885 7.32225120260551
6.47023649135823 12.0711378009782
2.14253911364723 5.46793893208153
5.47598279490115 11.9751106014186
8.69316525049813 18.6440848935792
5.62554026125335 11.4258594393314
7.38217506284771 15.5671580897351
6.20645087746743 12.9226836797986
6.39877657350173 12.694510635227
4.91021605626084 11.2583486291952
5.46320995787473 10.720855811983
5.61742508025086 11.5951450340955
9.12123462675351 18.524102213238
8.28525993422868 17.1292485259906
2.3613364794456 5.58018001042904
4.66106547980695 10.1670222864164
5.28710854081265 10.691484682801
4.02680005934372 7.88601789793533
0.592342031086754 0.824774531403032
4.11654390511429 8.85192872142864
6.8799130784852 16.0018688562967
4.94773807758373 9.75187496073382
7.51945480839572 15.1295171658962
7.03342300153745 13.0894273847533
7.31643819600434 16.0368466387227
4.42057568282027 9.51162348764809
3.78418180895751 8.70822923757155
8.06480493514267 17.077646820951
9.32594539607511 19.044302233994
8.22370471643636 17.4267231023622
6.55683025249456 13.5604737556872
4.65667237336461 8.87719567850742
6.71878312786975 13.7356648860028
7.44179500564009 15.1576601288456
7.09827507682027 13.3343306002915
7.13237119873254 15.0406339592105
0.698731375678731 2.2800142970935
4.34940883130947 8.95992937623305
4.52452664685918 9.13649380404055
6.30560578958543 12.5512680372053
1.65711228647699 3.65670306933033
2.4814579249673 6.31261131826649
4.3499531418388 8.58627226975536
7.91762453762608 17.4852812919462
2.31970685497068 5.38081971925961
5.63182066003109 10.2007519766667
5.36322500057291 10.6669024876184
6.4121301075097 14.3775539923633
2.45336561793794 5.90249071322797
4.80378340177175 10.0567361798567
6.34245081062697 12.5734604561192
7.8030879115695 15.7444755672549
2.71234180719738 5.69917520948999
6.49714558929815 14.07157979224
7.78835442928561 15.4414424127788
6.47523457375503 12.6745855545775
5.18159189021101 10.1219239126478
8.36746515606271 17.2551756447128
5.13403133184313 10.9034922859773
5.41772271192203 11.8594764683699
5.96187261220167 12.8427413186962
6.86151642866245 14.4397787837223
5.44752833564246 10.798252052273
5.58172204844073 11.2359608333773
9.73441000455556 19.9809469736141
3.39231742277876 7.15057384502247
3.22437278546469 7.21137319322434
6.37356790769487 12.6741170966992
6.78699839478762 13.6891649434341
2.52066400722678 5.27102363187325
3.64917325368343 8.50417146882233
5.5583618385705 10.9586877606143
6.66981176328408 14.1979902276944
1.99722291532943 4.26198107052344
7.05386324054283 14.1378144922962
6.93246462632758 13.7442538631941
6.92891690193852 13.4635747891328
8.3723293272716 16.2543692687192
2.17730453180791 4.14259756376538
2.04641046495696 5.99312962886937
1.2905151422559 3.26271176353325
7.11462329905178 16.2380117364632
7.08001802908917 15.9993796070641
6.95768248616512 15.6043434075433
4.80060127742483 9.62265880282372
8.33005500160838 16.7242984206374
2.5588327688965 5.4214431214921
8.4524471779147 17.3956264541914
5.82742820921715 11.9543033214939
9.34622390356231 19.4297179729676
7.33339620951879 15.2374925453972
7.42342302301962 15.2575474765002
5.26620992396425 10.2893439989122
7.53587350890171 15.8701043952102
5.80338601985466 13.2386117835407
4.12864872586379 8.53971465051696
4.38170932321278 8.69572528149837
6.98579815861068 14.5666591206852
8.31549795516813 16.4299157731805
12.8073796933944 25.9140467708395
4.92855253900164 11.1644110920057
3.1834254363687 6.25586214197213
1.76553474636298 4.89536274740558
6.14567745519564 13.6300702505588
4.15130932327497 9.12774597833791
6.57556833606724 12.9860632372327
7.55056921198885 15.4223511644178
7.29391371871777 14.5190301034294
4.26534456652099 9.51873818457453
7.77118469623542 15.7646064807819
9.50426896462987 19.2192563031822
8.05202456048283 16.0941805145864
0.395484701857443 0.0556071073870489
4.93255547900187 9.34292409673911
6.43167438444163 13.3206501764443
6.13371526326023 12.9800454118777
0.684991319052428 0.948730107064172
4.4977597372964 8.9735336850272
6.5909612413426 13.6228988624283
7.9974834942231 15.9110573609344
8.81064578197265 17.0830209659944
6.85453277801185 13.9787839095691
5.91150722367889 11.9944197488368
9.09938827530211 18.2373373029067
6.96507385990767 13.6931944263373
0.532221038649183 1.08745272023521
8.65744213330407 17.1271850174054
7.16281735379187 14.0172797471823
8.00657423029396 16.5389086828793
8.60886609429182 17.7086267082333
7.42968033430954 17.3881057891869
3.38170932321278 8.34631549759562
7.92152055684742 15.5765168746588
3.32967561276698 7.68283800781686
9.70905729461449 19.0277699930176
1.97763218697155 4.35263793213457
6.84056006878859 13.7285360458503
4.75077139369124 10.5005040199992
7.64712628884907 15.2281120299848
5.60949131425433 12.4888305920368
4.84799690655495 10.2010867294871
5.43321627455016 11.3445685588586
1.37851162325373 2.97916039637949
1.19680070743371 3.87667288735913
7.16165517088682 14.8779190329783
3.20404437976033 6.34301788753403
6.62722519355943 15.0958276628903
4.14316732834947 8.699331057162
6.6257650326242 14.1043423257317
8.01963349325068 15.8048869750384
6.82947880997923 14.5302047941048
5.93709083338422 13.2079454927694
6.44294349584873 13.8785796934638
5.30882906412457 12.457524063853
7.13647851834917 14.1438919398132
8.65928239338433 18.0335824517422
6.75796689509544 14.6877880935332
5.62148837674627 10.5528111346303
4.30181273359029 9.78082623927746
4.34559289661312 8.85693882317522
8.65705730467318 18.6068467835183
8.37754425582166 16.4811662673275
6.52934044859223 12.9404135879294
6.79990425112931 15.1711767160442
4.33793061358959 8.52388195529212
3.86180270607998 7.82019418858737
5.12165305623844 11.3983607832117
7.9895145875134 16.4993998107506
2.94629898016675 7.30030057399504
8.05047658183698 17.0304590701708
5.17883719427107 11.410773969062
7.53927813578788 15.5583854785908
2.31525408896405 4.69997972414548
3.05177364972405 7.28861697624357
4.8089394307736 9.57728063550591
5.93382681606232 13.0234303781289
7.62896422541256 14.6275880624045
5.00519266922032 11.1773001111677
5.19619542316182 10.1569072349884
9.65599849634154 20.4298845153718
7.53006113549802 15.2989534442537
9.45357139499654 18.4295355523532
1.17730453180791 3.27082755903341
2.4614479642358 4.97122888216988
6.43859994954197 12.610400957079
6.6957369000933 14.4400629064506
8.39736198909811 18.075431653797
3.44930740136359 6.46390206860469
2.24909521487592 4.57473195578737
9.1501768942015 18.2111343171876
6.53497621746143 12.8667811011432
7.307708741769 14.6260546980949
4.79900757934408 9.25060336951274
5.79501561486878 11.1061136504673
9.22878169784108 19.0234944358638
4.73001283352444 9.83893891675156
0.253756592245783 -1.48164653785871
6.83541884047548 12.9422257919654
6.34859198026893 14.1464863450039
7.18579032314564 14.9346792488338
4.74540283574825 10.3599106743945
4.25608164519203 9.47410667544572
6.25898270195258 12.3070144816166
6.98763570826675 15.8063659655169
8.38377074396256 16.3963589724305
7.55240308394332 15.5947772128213
6.94233404439199 14.7475636177455
6.58934864791542 14.4776067436605
4.23147967195895 8.14777560317831
7.55736060092769 15.1670035629838
6.77316457256335 13.0803456947083
7.19566559102731 15.0847863087149
3.06642042568845 6.55322365025149
1.50119414302856 3.30875744163609
3.83871909296694 8.4202603038558
9.18306273193902 18.0200952449212
4.11654390511429 10.4945178107389
2.15754127698648 4.86540774646204
3.79141337818858 7.61476251355796
8.12300713863985 17.275776844094
0.15754127698648 -1.07413642203904
7.85342952505498 16.5284893168965
6.73147569528318 14.6892764315187
6.70448894242227 15.1544854089635
6.3498170834579 12.9949454032453
7.01234519041983 14.0212097969339
6.57498643994316 14.5930269320056
9.11342162057414 19.8039205645121
2.23972703234173 5.53663866387875
6.47834960506604 13.317756155231
6.98097440705766 13.9844477361602
8.63790669415314 17.4003769388985
7.74808961190357 15.7076525671391
8.92517781222099 17.9573300372878
8.88536786414727 17.4362682124535
2.78820382171269 6.34011125044426
7.71318821088308 15.7905929657737
7.38071080313078 15.1533560778404
7.70129313138153 15.4489596460539
5.40546879043007 10.7496795730691
2.94629898016675 6.36529054830913
3.66850319626386 7.0040544313079
6.35307894834072 13.2828242457077
5.06774460663583 12.7458702167929
7.67150024091967 16.071903506339
6.81151055154892 13.6911064620469
8.09206591264133 16.5859677054082
8.31643819600434 17.6238716325673
4.41069595209362 9.07465131792612
2.4614479642358 4.86009751856861
7.61832902454164 15.060896348463
8.3989738471465 16.7679837270812
5.80497489120566 11.6144919038572
6.97692757399496 15.2170018962587
8.76932927041861 17.9230860175575
4.26937846780548 10.4467344488809
6.90679811219294 14.1955933557067
3.6106273841145 7.59413472813734
8.92202397955146 17.9093494692405
5.18860786469794 12.0006288820437
8.67994017277524 17.5813274590905
3.29504480073641 8.53607607578866
8.26043104565508 16.8047987409153
8.8872909262418 18.939123515812
6.58496250072116 13.1724977683714
7.16103495698468 15.0869980439143
4.49234624111003 9.48762962051045
3.00829932321849 7.35261477242687
3.58496250072116 7.335009435967
7.81116470591838 14.8683752100092
6.12499613038083 12.7543945597822
4.95884267524324 10.0503728211792
5.71656886864768 11.2969676314809
7.24185484740949 15.1816067354072
7.36005357360781 15.2534256506911
8.58542482889076 16.6163720878911
1.72246602447109 3.24061016361631
4.39442971457761 8.60399650679832
5.15629703797802 9.68510335219136
4.33683267210518 9.17557164334474
6.64385618977472 14.2789885064474
4.74953426766926 10.4738449490782
0.167456745851563 -1.68818982173391
6.25608164519203 13.4840909275264
6.8257660616513 13.9491735272369
6.88113749739543 13.1905832205426
7.03739911845432 15.4224162532328
6.02083039587177 12.0806171185263
5.5055978281055 11.1075611478661
2.44115656024273 4.91576431358653
3.60698880705116 8.77941572834908
1.90244469057733 3.67449191464856
5.58773424997121 14.5972815636595
5.47897180503294 11.2149365388104
5.68606948593684 10.8259723709391
2.81368254202961 6.83307413322024
6.69101870190858 14.6323455587025
6.1214936688394 12.2707673427517
6.41668386756328 12.8093971767225
3.53509588856937 8.36277270219057
7.41317223489832 15.7783557638584
7.212225114879 14.8114223296528
6.41447383643093 14.3790956512266
5.58588700894945 11.0134248050372
6.64330120033111 13.562185846116
0.509013647487858 -0.400486313510991
4.02611906096388 8.81211242396032
6.84539354637623 14.0451544519424
2.73418850949563 6.87307904208529
7.52476771880241 14.8947233843451
7.27052894238072 15.5471764539984
5.7839804136838 11.7347020725331
6.85242146978567 13.8850461036535
6.19286181271947 13.0372289169594
2.68671599952189 6.51625069047882
7.87859331032126 15.2769395881765
1.16250752987983 2.33663256950504
8.26249242639886 16.7377732296571
0.147557188413858 -2.28372564105486
6.00743703460224 12.6108938924487
4.73752037019338 9.72451954765517
4.02339184835423 9.12149552228244
5.69702100791363 13.0128086177467
2.71909917337269 6.35503610642588
8.02104402403038 16.9457370811801
1.81998253038535 3.90493355820339
7.36927855757723 14.8584814578295
3.33518419158963 7.59499820536652
3.26187793680122 7.22787838127738
3.32303743368934 8.70535088757795
6.78840462831624 13.6685485996596
4.64917325368343 8.54787769995957
9.90347634209818 20.2387012327519
6.58056297788679 13.0160212377027
2.16498426017204 4.1337299656601
8.06807546205315 16.801329868976
7.85649735631422 16.6386814140129
6.93926274955037 14.1690947423192
5.85030706724215 13.0778891576223
4.59693514238723 9.8777632696918
4.14065282655234 9.15481825997898
2.63941028474353 5.70496564256835
9.8043668580908 20.7258613283318
4.88564944803435 11.0485185960814
0.705552641534745 0.258151212382231
0.816835975068489 2.12732023652143
4.24207478719815 9.37849197722802
5.02270923890649 9.86419205216677
4.22674563968527 8.67094523312918
3.77610398807316 7.77704755775532
2.97763218697155 7.84325307721562
6.3809105624426 12.861716764095
7.42251766055446 14.908398484295
0.299560281858908 0.0448893489597407
8.25153703298646 17.0642978882727
6.89332486958695 14.8778808116255
4.71656886864768 11.4516459809257
8.98579815861068 18.0848435443252
6.97339933784935 14.5618591859732
8.14775285318311 18.129779901278
4.13308291828368 8.91868352641596
7.98136968402462 16.1818081119648
8.45105256520423 17.0774150104175
0.914270125974116 1.02916785258092
3.76063039589196 9.3213010271978
11.4635597407157 22.3489987566391
7.73022190461254 15.6137103102015
5.25753290277431 10.4523978759401
1.04372137742932 3.07558263490357
2.88752527074159 7.40102501533616
0.46948528330122 1.15251917108993
7.23022370897116 14.9347738186635
7.49874183062288 15.7919680506407
2.22318489322723 4.84938523735994
1.25375659224578 2.63401547462243
9.50652883052861 19.5236492370159
6.67013871966869 13.5755480483624
1.76879507552656 3.47197616097833
7.08558481025585 14.1651778052322
2.63047715997353 6.77995520420063
7.65403007401631 15.6861933268924
0.555061015007294 1.28512425441494
6.05394676125614 13.5350323217768
3.43603880020808 7.92738433320884
7.80710718529373 15.5246861560383
7.88334823636125 17.2576391787758
6.94962471706912 14.3179739851612
6.22481799301054 13.3948109921883
6.36901004928669 12.6982965309337
7.62115020546507 15.1855129405502
6.4644672085346 12.0778861727465
8.68830411493786 17.5243502580047
2.55317143380608 4.8891780438606
6.10627099982414 12.9240075779201
6.7643102208622 13.926270774026
6.95330106056548 13.7644418795286
8.55886219693842 17.2408256503241
8.50919640977608 17.4171836358225
6.64018930781073 12.9278621000137
2.61244323714326 7.01506008992493
6.58646452588639 13.6014916191311
7.08345887068144 13.7406587935317
8.0324484509052 15.7251785843331
4.07960785792078 8.99722089515415
2.60698880705116 5.37379718661101
4.7470568285243 9.70095341844767
0.147557188413858 -1.8217067739057
8.4685143936149 17.5305681078348
2.25375659224578 4.80458707243797
3.02884112788631 6.66534778311249
7.2032915252628 13.9959042546419
5.8822668086397 13.287582608585
8.04859166389911 16.3731743331808
5.19012857216549 11.4632253146369
5.11173758737336 10.1874645844207
12.4914041109477 24.210344703283
1.74250377770764 3.55618041270204
8.07274070784807 15.1347066336831
6.24880337811132 12.6554747743244
7.42581303527514 15.7866520416208
5.36887577639899 10.9502022638106
8.92510932390122 17.4455196691597
8.74749585180177 17.1196008823126
7.63662462054365 15.9330830289218
2.30854906508616 5.88391687255996
7.87948899894045 15.4395647712393
3.78740031568196 8.35202433751707
6.59567349382332 13.3445824282383
5.57102330976328 11.5399113626573
7.88207865147727 16.3619786814638
7.85011469507827 17.4115263267275
1.11205850719247 3.73663649828361
4.45539045341543 11.3331011981305
7.11949983917231 14.8685102686302
0.642968104156722 0.661252485788115
5.51047509793283 12.2743455753369
7.39297784624687 17.1939924578128
7.1557523457957 15.2910840612005
7.47042423227083 15.5435431804912
3.93473422853383 9.30372575433777
6.07927963700231 12.4074999206882
3.27340112139205 7.2916099055928
12.4998727112741 24.6205622462231
4.48592217311189 9.26095402871652
1.90244469057733 4.17433437705996
5.89817113655533 11.8369249857309
6.22006201452926 12.4836326700909
7.40514146313634 15.7369513619317
5.04136430716847 9.887874446089
4.37370174461141 10.0477958011175
9.49488634689132 19.1037782913257
7.06906757329515 14.1793522272502
0.570089224239626 0.621544294075046
1.9719856238304 5.66984218095749
4.90058817888002 10.3236289069881
7.29455006146464 14.7159075470298
6.2910821279346 13.5262487145631
2.13497912233439 5.56312792555563
4.02475609908557 8.32904120362587
8.03853917166661 15.6736977590907
2.61244323714326 6.97454969755089
5.58218541605058 10.4560669722643
7.38224158480926 16.6829489065743
2.06244057477591 4.67568062205966
7.26750698767162 15.9222774149122
0.684991319052428 1.40236812879349
0.15754127698648 -0.563826079892009
8.07030675369678 16.0389724697894
5.57382194311596 11.0438447695352
7.66040736603857 16.4562859696846
7.3058162227995 15.3796046600928
8.79793582381156 16.7646998552743
2.40179847578965 5.58274018379305
3.62058641045188 7.42061635566116
1.80418067426246 4.30759362061517
7.34265593800582 15.7014550808322
9.15785216914174 18.374697164171
6.59727903695981 12.6046626389278
5.97727992349992 11.9859908245015
3.9563426460779 8.76027332438627
5.89649542424614 11.5331783330824
2.10948914758034 5.52843302580752
7.86965315604696 16.2303566853033
7.77620524048861 15.5701719470635
8.26357618173895 17.196478084916
7.35409677053158 15.1776896257727
5.90818474130768 14.2078837166671
6.49037264977504 12.587884502756
5.72561532727349 11.5197507866924
8.36575040360697 17.2556176618403
6.86656565210594 14.7604079680808
7.20945336562895 14.9833533802787
5.0203175591909 10.358848993517
6.89714732144512 14.0976979829804
6.73752037019338 13.2320919010331
7.15333766249747 14.2287882397313
7.32373033752135 14.4951213952826
6.49960061420929 13.2466674991154
5.75673592655584 11.9560957694459
7.13726704867099 15.6401281130697
6.93019144802838 14.4501681176731
6.83473843855711 13.8609457675404
2.06244057477591 4.32356600439201
1.13750352374994 2.30346927023303
8.02624677264819 15.6853139998569
4.28141293514865 8.60813654884724
2.42884329880387 5.11249623617981
8.05444778402238 15.886503544032
4.89089561760031 10.242701247095
6.58681092511353 12.841131609579
8.54050064506701 16.9913587148549
7.84152806066662 15.3255860759346
6.56505812658524 13.9307087401326
9.17036806889591 19.4103856269143
3.30406167409385 6.67877407484645
1.04909454952817 2.27504615075485
4.37744414629723 10.007798389582
9.48862809203422 19.4160761084043
8.44482376886834 17.1870368849773
5.30938889922702 10.9639233676342
3.57475361576111 7.78410570358317
8.16165517088682 16.2054125957709
9.27410034912618 19.0592758954514
0.691877704637668 1.70565814411557
12.9099392271243 26.1764742692909
7.65892551149237 15.6960745132961
4.04909454952817 8.71584557624103
4.67416510104985 11.0713291963939
4.25782297918845 8.17321332810971
3.55977416863032 6.62033547267624
7.38124343317638 15.4942384485466
5.84606894282971 12.4023313243083
7.01612255537449 14.3757729675085
3.1197392442741 7.56275668181066
8.35307894834072 16.7439580103885
4.36349458761301 9.88422459304334
8.33751898344531 16.3960161839763
6.39086342609609 13.0480908882918
2.37209488158186 5.23756928205582
4.05645013693352 8.84990831385987
5.60174222273453 11.3700622339925
6.56012703521907 13.2106619151228
4.99791768781619 9.72159896340527
8.21394541401435 17.6700748222729
6.24851148230033 14.1755579377228
4.53030128448582 11.3739800130263
6.4814579249673 12.8557976265067
11.8128715133781 24.4711951363494
4.8860248077453 9.81512108132492
6.69413015636905 14.1382285229619
5.14536392807479 10.8003668984249
8.7021993301475 18.1871528295783
9.51044466614374 18.7326191419458
0.971985623830403 1.63553913137677
5.25317474305827 12.0125420059411
6.65557200336169 12.902377406775
7.75432223312385 15.6769389600589
2.91132284192378 7.35771775699404
2.36994960975031 4.914429884021
9.67527853269838 19.5796064472143
5.56071495447448 10.6258843737311
7.9188173784707 15.8087691549069
5.41408347925852 11.081612494661
4.88038413182171 10.3598706103247
8.21641009177319 16.8429829299307
3.80814739394838 8.49269138995168
1.28141293514865 3.28095277356635
12.6745725537815 25.7686571216308
6.13703053482458 13.987063277706
4.43449992535189 8.67293319923811
4.64163494985805 9.19404687265279
4.47348721385872 10.1728341849017
2.011055188509 4.88430142188273
5.20675140763014 11.8421382792486
7.63612262926186 15.7922950084341
5.20193539634493 10.9592729688101
7.85246948839277 16.1513717131385
4.01655117626385 9.47135335985071
3.76798068372346 8.00142044813171
3.48641734903606 7.85949348478634
0.63584366972334 0.293676868353446
4.86827647059063 10.3525429881299
3.04506654772807 6.62750538934735
7.42478000230846 16.9150561537352
7.7444198795925 15.9393023018588
3.70043971814109 7.59633424093095
5.79980464844772 11.6169651169835
5.02680005934372 10.1273365425319
4.49185309632967 9.25531225236566
4.15068464474566 9.39177823679046
12.0772239945676 25.9743806987877
6.22348195799527 12.6966273114619
8.88052541783624 18.0388343422851
7.93000943893953 16.2477412644206
7.18731400184341 14.0541853442749
0.117183539370339 -2.68431383963426
2.27225293586317 4.40782538355836
5.25521018938728 11.6216834500109
0.84799690655495 0.947615419819986
1.31748218985617 2.61902586618646
0.0861566437497146 -2.7252560383123
3.5070627411177 6.72308829216258
2.12737930647623 4.37586216648616
8.12995664579924 15.7604199343202
0.797811149386733 1.6437942480497
5.2916488908729 11.6725975991948
5.17791779219584 10.8800865462476
7.77113389443107 15.4991264830107
8.15357151823878 17.2690371884395
7.81457014197339 15.949817881738
7.09867997565847 13.9978970960235
3.41434372910876 7.01244980666779
2.65005752894304 5.32249577014463
5.34886431534117 11.4142432409079
7.68131951293909 15.1600421331285
8.53443757459907 17.0043288457928
0.387023123109247 -0.590133456224315
9.59442509664617 20.2986839882201
2.45539045341543 5.64664253569583
8.39036741028471 17.3059601117152
7.8359532169594 15.4856885478091
6.82331824294861 14.4309468804886
5.20314090720755 10.8918873409905
8.17768785009826 16.5727091900971
2.10433665981474 6.20359271420771
6.92581687980215 14.702829379716
6.86913111964429 16.0948611396558
1.50901364748786 3.68654228790251
7.16188768237689 14.2499774711234
1.49333202525559 3.75660067864425
6.23796370552915 12.7371268378607
0.931828497358421 2.33947397823469
7.12173274333509 15.0222587871336
12.6905436819986 24.9311454783853
8.93171487337801 17.7699501713385
5.42884329880387 10.9289098415156
3.45842238806736 7.29433523810526
7.45621223174991 16.15751478371
5.69316525049813 11.0653436330143
6.15037220402091 11.9489384058035
6.42935845504605 13.4093349850123
4.3057460818052 8.56231729878476
8.73003896906743 18.3464808684693
8.71043558136504 17.0349717392848
3.91794578411751 8.79409516205655
8.56147889150101 18.1680699039506
9.13578820059788 18.426291054382
5.36511105281392 10.2016487640977
7.84669581368977 15.6476898453448
0.206450877467426 -0.990567784857161
6.9629404842274 13.6007774116578
4.08876785720625 9.3876161064473
8.61745333708478 16.9676902469063
9.40114207874439 18.5272391399489
7.01954796219739 14.780509814362
4.12674417767843 8.33453754332227
2.24675886612096 4.99601838901098
4.28710854081265 8.8926176652343
4.63047715997353 9.55724961389865
4.39969695314436 9.22625334042182
6.05594980918761 12.2830891988079
8.02407413497886 16.7849420721074
1.49726843981476 3.97100397662069
8.28685982785445 17.63727790431
8.56409084861344 17.5013946185553
2.18220333122075 4.29158739248643
0.664132714154764 0.905065641317482
4.27741258983009 9.1402846947485
5.1014302782234 10.6251054841091
5.3499531418388 10.4745703716046
2.2350200296642 5.69200418121697
6.34763840247243 13.1959539369137
4.42729672544774 9.7505378155574
6.35199247927618 13.4183062382386
7.59435331684523 15.6379272928376
8.40140467340126 17.4383913205573
7.94107018531783 16.5705167429857
5.51921284696271 11.3124499081059
0.17730453180791 -1.46350219426365
5.74063701655752 12.3137627357945
5.65094126253324 11.2180146155671
0.872449950279489 1.84761450776114
6.62160108289381 13.6075636260396
7.44319859178094 15.3469898085114
5.32386887836179 10.7340441103428
0.272252935863172 -0.264480406139014
8.18029171700057 16.7210835806991
6.61832902454164 14.2117233370422
5.45564335814759 10.3848696471744
5.45564335814759 12.6578122289253
9.74217986045602 19.3993037337964
2.20645087746743 4.83613129847778
9.06418311062509 18.4383749124984
6.8218475557022 14.5611939322421
1.24441872766645 3.34001780146721
9.66772567264445 19.0446796946296
0.584962500721156 1.06825752840356
0.395484701857443 -0.550661095649415
5.49407092157949 10.8030821818179
5.06044652464382 10.8166877394017
3.8371669733542 8.30692334619974
6.07927963700231 12.8386187989814
3.3096687353332 7.68226347165476
5.57824203941825 11.1440383181238
1.31302254166547 2.50539709108909
4.55647657852975 9.23667016923736
9.48305610095671 18.1129575135074
2.90541014905389 5.78369466517284
4.59785201247903 10.1991584242581
5.59739365026997 10.6906718761437
4.86218432095878 9.76446106844367
6.66653811758426 13.2976711848279
5.37851162325373 10.7838687755103
3.57847430135885 7.36738075630687
5.21125186373125 10.7398049591059
5.44039005263191 11.4899091301885
7.88047832403542 16.332331744151
6.77103228545537 14.6525427601735
5.16838283663391 10.889266991917
7.34627505419398 15.2153819177002
0.0220263063299989 -6.03359506845171
8.15462340022653 16.1864119215296
6.10755912048194 12.1978208166758
4.46848306371184 9.13521230089678
4.91794578411751 9.72121946026446
6.54070926267143 12.2878011752557
1.92599941855622 5.98008199713472
5.27969985949806 11.823012068359
8.7988082432414 17.6797459071371
7.84520051787168 16.3651750234736
6.38144311875757 13.5188058815887
8.61411520439769 17.166719422552
7.41726830955664 14.8412597266559
7.43859994954197 15.4038868852267
7.94530876732722 16.408009073159
2.36564947231668 6.19226193217676
9.04277480301973 18.4575220413101
4.60471002748894 9.05882610146615
7.63058916611006 15.469085748993
6.37450450548211 13.6177307284752
0.461447964235802 0.592627300903769
6.15676375336707 12.0458692273592
7.65160370765434 15.1241993596113
3.58957912879153 6.94140550279554
8.24181818751797 16.0070062887151
5.97057052313736 13.0285899409081
3.50803852407061 7.00701907369672
5.53605290024021 10.7489157065439
7.04775313144837 14.6340070835628
8.6205582149168 16.8052452640112
5.26014149321238 11.2720439501474
4.26995381977358 10.0608728105499
6.43064554143786 13.8657580740897
4.93582237066528 9.99188425192272
0.823122237915921 1.14398019246292
5.715302050149 12.2039936182049
7.04010000506241 14.2089024548298
5.85568309970008 11.7603424642965
3.08484926256293 6.61133587388036
4.44472822087729 9.2021908630233
8.90499349959352 18.2891401183714
6.69530861003794 13.5624682593508
6.94197305476396 14.0330065700864
1.13750352374994 3.1190858901202
5.96436308514719 12.3908063513056
8.84816548086197 18.1668745188489
0.925999418556223 2.59924397212318
7.54517240596188 15.6096951684897
7.75133805544174 15.7537075669997
7.69616506304077 17.9476422806822
4.8533815383916 11.4146806980422
7.28291020953537 15.3067785944997
4.0703893278914 7.83283115147717
4.17361948500005 10.6741629950521
8.20167155651333 16.417001709485
6.5845000243457 13.622954425078
13.1074132583137 26.5041947382
7.28148426917625 14.6205376314184
0.485426827170242 0.109788145538112
5.96720408553041 11.8981912637617
4.25724276802403 7.87132174295639
6.28838695918686 12.7150334985736
7.13947264348468 14.8558663086345
5.33902772013743 10.7111829381496
6.70767768985075 14.156416557729
7.61459659830166 15.2374751577194
4.25550073314839 7.9915745776031
7.23935985027747 14.518786417923
0.106915203916512 -2.74588268890226
7.03537013007527 14.3203156794613
3.92672934270075 8.84732185194184
8.21499154917038 16.2097531620878
6.10868528338119 13.372602515206
7.95625327914748 15.7388854991993
2.14755718841386 5.89074773140879
8.30121476901479 17.8532985987391
8.13750352374993 15.8481845329068
5.46220336788735 10.7563886818656
4.1852566551983 9.2901294701723
8.90000752869594 17.674552967246
7.72299138591344 15.3283428003595
3.85030706724215 8.48723962768291
2.39759236481943 6.4997318118637
6.74757331263138 15.0613365942243
4.22496636500027 9.42540784319015
7.62958079769499 15.3509787533753
5.91132284192378 12.1454078320503
7.63400118272397 15.2014133971946
7.25992429073674 14.3109801545829
5.0302002377757 11.2164283136619
11.2117385713753 23.9749965845652
8.56886231846748 17.7714169458721
0.106915203916512 -2.47326223423927
1.22555970041513 2.26281931898421
5.59487005171765 11.926280986164
6.36389887374172 13.614877453825
9.01890631761613 18.2728617281176
6.15862910655127 12.4697483021817
5.3403979311255 11.0474857467623
5.20675140763014 11.7405729846929
6.42394011802189 13.0278490964443
7.65876076699254 14.9412293548932
5.6680667433666 11.6468200451558
6.40429006444484 12.9700352242875
3.57382194311596 7.66235193064575
3.72750161436839 8.69678219065751
6.77346892790519 14.5514917990292
2.27454839385083 4.88495666750877
7.13600519320028 13.3045319817435
8.21057768965589 17.9460325980086
6.08386794858729 12.6258331976406
6.39877657350173 13.2981741901088
8.29885566888232 16.6432325680721
4.26476737305825 9.36083059804869
8.43770406436914 17.3507491108959
5.85529976103943 11.9905835956657
5.54843662469604 11.3831131773922
5.94845708833416 12.0645185595984
5.34859198026893 12.3725964561005
5.88320722653421 12.227445544887
9.15425338104568 18.3229609914655
3.97833645598279 8.91552293173737
9.13211410258272 18.0181847474125
8.56965116337426 17.8245977718788
3.63673615044521 9.32573265021292
4.28824496863107 10.08643772795
1.69873137567873 5.22781123387029
5.50998811226039 11.7477632441954
3.03967832469204 5.4671709686795
2.75077139369124 6.76145608277027
5.45564335814759 11.490677046004
4.73959888235364 11.1032495252987
10.3947924534782 21.551730118018
7.55234396315483 15.656092851145
10.6965396014109 21.4054118048999
3.87093371783211 8.20628660777912
6.98527271425345 13.2327361600925
5.50584208359426 11.951352514992
6.36524567652894 13.5104805310602
7.31838637383329 14.4021749623174
6.76216479711529 13.9128068361415
3.35701055404281 6.49286214240995
4.59693514238723 9.15271325721101
6.2280786571168 13.5000011292633
4.20584962926498 9.3250042239211
5.91021605626084 12.8565725673931
9.35207738914213 19.6983319510358
4.53653116811825 9.46189805773912
4.98395826549648 11.8110252718276
6.15520744788617 11.5922381888994
8.43530162749689 17.3778725444292
2.58681092511352 5.21126347465056
6.71846701311681 12.2688223410169
7.30504448424195 15.4592254612797
2.4594316186373 5.29041183016912
0.167456745851563 -1.76213204054733
4.31302254166547 9.82807534505581
7.01268899621017 14.3417896503027
7.40965203378404 14.7257823148303
7.92672934270075 16.3307448947005
5.5562407477093 11.0764770597647
6.30392121797332 13.7307885245842
6.57172347723196 13.7244659571217
7.15528530304611 15.1633248979973
3.47048680714629 7.34026893186855
2.011055188509 5.15426923448642
8.65777190473472 16.7896771884863
6.92554302835885 14.0290076129565
5.17730453180791 10.4368694383041
6.25419282518996 12.7534609697053
9.76497363452174 19.6359058616601
6.5847312810651 12.5823242963186
8.41046765950023 16.5139676559497
6.70597790168252 13.8850882950269
5.09365118029664 9.98025277284819
6.20027617242324 13.6850988127714
7.58421090130802 16.051590941295
6.45703354225496 13.177492238637
6.13371526326023 14.918567140138
3.97833645598279 8.2895402521679
6.67893864893017 13.5043881896118
4.49677697496896 9.91633928099839
4.89014733177394 10.3564385179798
3.28255385655322 7.16833798159509
6.94404751268385 15.3470066868097
8.37744414629723 17.5354092624989
8.53838296003212 16.6468805626791
7.72592987977466 15.6017377039365
8.05440603877025 16.3604791567952
7.69632559139146 15.0653141681365
1.15255786947222 1.75871228133826
0.501194143028558 -0.31677560712176
4.02270923890649 8.58701787462434
5.23413575440459 10.1234798882124
5.21005311414762 10.0934121310097
4.15318173760774 8.58471178701657
2.18220333122075 5.82330456904297
0.17730453180791 -1.59246644664701
0.281412935148648 -0.367815040122225
5.20765262267718 11.8032041387602
6.54261522617664 12.9870663982529
8.14477588101258 17.4235959610867
4.60197073228453 9.12385009668372
6.41069595209362 13.5969961852146
2.60516607144434 5.32194745113105
4.12610876914982 8.73943544900061
7.1939233427286 13.9512533447007
8.9143621316526 18.7188319466703
6.03663858217266 13.6194733339448
6.4751098324951 13.5025338831809
7.0376525414794 14.3771436628368
7.1338733062073 14.4306926785082
7.88869642259335 15.545950572901
6.38397008006524 12.7689063208125
2.57568468713315 5.99909238455489
5.19921930823635 11.4806301759211
9.19187540641541 18.5042534592537
7.41992777557406 14.8555385703285
8.66210687968792 17.2155770080986
6.93464351296547 13.7050352233369
2.46346149567345 5.7925949473105
8.42513519082959 16.473569041023
7.40965203378404 14.3413075659679
6.26375672850491 13.166381590402
7.07451202327533 13.7742762742055
0.15754127698648 -2.24202515632483
5.06410018043561 11.751233370563
6.11077439937215 13.0295366875473
3.4216117295728 6.5961573006483
3.24090138734421 8.18215268388828
8.80628935201409 18.0360430794655
5.08909392682927 10.1599183357543
12.2668405866996 24.0013478099072
6.84963365241405 13.5225594611065
7.95692339622994 17.1850313422299
7.96227315684564 16.0717772253014
7.34777466646694 14.3161173263756
6.41902021631823 13.3383000633027
0.772048053321651 1.62137653558641
7.68660826737526 16.82624168564
3.25956221392699 6.34408677774918
4.71572444659204 9.33303450546027
4.41746307095294 8.76387569168234
8.04779506964813 16.9807675309227
13.4415276910135 27.1041003285477
8.37376865841402 18.1062487175133
6.36874149101323 12.7796748355314
7.74519595325834 15.6808020414996
5.55977416863032 11.7916811986404
7.13616298550503 14.37258289805
2.76226703252907 6.61402145329175
5.60607772710873 11.7139289191702
8.12352454034565 16.2144269746481
6.95902108308875 14.7408746788927
3.14253911364723 7.13599968850602
5.20072887731924 10.3672583809161
7.11045319375112 14.486315475798
9.03661745044066 17.5448346903256
5.56704926274015 11.2981753430993
4.29447937057402 9.12144377943627
4.52597247464769 9.39302966901641
5.16653006021373 10.9813685351206
1.23972703234172 2.96032735192557
9.4592266758085 19.5510547653944
8.46471852724282 18.141845491777
8.74790892817499 18.1784714752449
1.80418067426246 5.13486160074416
7.66396856323874 15.3657317179142
6.17346573692713 12.5360418482694
6.69230701427955 12.6188968751948
6.67601129917865 13.5930423805518
1.91427012597412 4.83781690105405
2.72750161436839 5.36937741432199
5.32663690499929 10.4481145195662
8.94379963661702 17.6119443741092
7.14473666935148 15.3269630119857
6.54891080548614 12.9272730535118
7.9735318025417 15.9201099994372
1.2350200296642 2.06484830824849
3.33957596070679 7.05200187009009
1.08091999538357 2.74577803526353
9.27261184201247 18.4919247670859
5.07665117799078 10.244876580622
2.31748218985617 5.32191949202903
8.24865743758811 16.2385078645886
8.35392718335821 16.0529814776114
7.11534382598709 14.1223561361852
4.99235011683156 10.6438301659711
2.98465945386551 6.40900527527114
4.34504693821837 8.7886217481929
1.27684020535882 2.32802321257274
6.89341822071713 13.5712411944348
4.25608164519203 9.42102904482648
5.48220292629596 11.1414997446087
7.47130003364074 15.6816887671591
6.88705654367002 14.142387863926
8.78236823858558 17.995061823738
4.31915101021679 8.91730980323224
7.78790255939143 16.4045815518085
5.69595099745081 11.9745135489177
6.06972860196234 12.5486768360425
3.06244057477591 6.43064354684356
6.71213012866412 14.3617562282914
0.628683878150474 0.797563701563392
7.70294518432114 16.0973227255786
6.11237935564056 12.0879858745633
8.18067424253401 17.4605984461875
8.97712578118011 19.498445839067
5.95437529370587 12.4293114303336
7.980271424931 15.3507407214281
7.29391371871777 15.2937053373423
4.82194564817484 9.28938393912896
6.13639964160762 13.959786764231
6.71032960604337 12.7067009192775
3.74250377770764 8.13043165221841
9.53582865758151 18.962275913931
7.21819994369474 14.5338464228718
8.24002071072256 16.9960578305617
3.89947312404604 9.61544046094066
4.82977151515879 9.58699986560296
6.49591650842565 12.381330460402
2.67980487233709 7.43284240799036
9.11654390511429 17.4047071918487
6.77883531210911 14.3004535471248
2.69530861003794 5.70868146867281
4.72708265254146 10.1805112367867
6.88198456369291 13.929888158448
4.68886895476533 9.57454794570733
5.33298328339636 10.7145895899408
6.49628534264494 13.5897872446122
3.79541530874608 7.49466300649959
8.08574821438343 15.8438169289175
7.36686018201224 14.9828939416107
0.477478074054751 0.472526522440882
4.63047715997353 9.4893513276025
4.83639028690697 10.0258893494815
7.03672310600552 13.8716734440828
5.89220418462053 12.7213227660367
5.14818322228825 11.4945234757345
6.38927557484063 13.7405529034432
4.55127937446487 12.3699018921239
5.6912335005453 12.0636427130757
7.01157132769793 14.3226475793702
7.48313363727649 15.4677299565796
9.26820907724923 17.9673214399083
4.89947312404604 9.9796182028862
4.75447641937371 10.5072183834956
7.7409483112056 16.9519259424055
8.56821923688658 16.6360256077378
0.555061015007294 1.66957853981263
5.64030056248909 11.6375166184333
8.02100130092923 16.7462864758018
7.04607460299737 13.9906502079805
6.36187630921462 13.893400107271
6.60128509502447 14.1268163130278
1.36994960975031 3.49018126674461
7.38264065217824 15.496270296566
0.065095028221885 -3.45994788095839
8.55895047746271 16.5766163445215
5.14755718841386 10.9801070398259
6.25825798448072 13.1576556570146
7.51866828532025 14.3926484282382
0.0544477840223765 -4.24406142348135
6.77681260579686 13.0759810103673
9.76275255183183 19.3533802347054
5.1197392442741 11.5971902942378
7.61181929542249 14.7590732793733
5.5909612413426 13.1322067820573
6.81447154672026 16.0550942312075
6.77964360124904 13.9497170019868
8.73202388625282 17.8430804231345
8.40507598876474 16.6274748951331
7.00933338971185 14.4307859352486
6.47348721385872 14.317072674181
5.64740307549706 12.0455851525008
5.77549632430529 11.3491677619283
6.42329372030469 13.5725946006788
5.12547308064388 11.3048283615332
7.1106138055009 14.474923682645
1.83250057023178 3.7519914966786
4.78900688048149 10.4784774432402
4.17054140608356 8.4153976139371
4.99165265728648 11.8608510951062
7.82155323826058 16.32430948269
5.1491217640372 10.1561562852159
2.57940297537926 6.14025405097214
1.88452278258006 4.37123050457998
7.23487268808812 14.2872550493082
7.20750245925879 15.1037664668613
2.70555264153474 6.05661558183398
7.64540902536498 15.0898828182306
5.8512685434796 12.5852565828887
6.89807809247153 14.4026204470414
5.3338090174879 10.7533902408359
3.66500787040901 8.54892849235504
7.79461581022693 15.6256207770443
3.58033105198951 7.84484843620259
3.10304565745486 6.87326690895986
7.00562454919388 14.8548338490001
0.147557188413858 -1.8217067739057
3.39969695314436 7.35359978428813
4.85644947158577 10.0980920503654
2.28141293514865 5.41070808623697
7.77417884077223 16.7388240891572
5.3110671022556 10.7893522936362
8.37570780988141 17.865411601255
5.58033105198951 11.0501488057594
4.74167440427813 10.5852691680718
2.32414592013718 8.28815938230178
6.32123432471728 12.4427964769481
5.05143903415004 11.1700492965653
8.97452490024186 18.5160023520476
2.59785201247903 6.82152661744322
7.86556673695505 15.862556745621
9.19121109915098 18.5541092109103
6.06410018043561 12.1656736339696
6.73741636593706 13.2523552123322
6.37650945559988 12.6116969295363
5.73523054279546 11.6762221661804
9.51345430361902 18.5932912915035
1.08615664374971 2.87451604169494
3.83172136684212 8.11255498372599
1.53987461119262 3.55947503065181
5.68499131905243 12.1412113995574
7.40435557449325 14.62201429416
5.81151055154892 11.3216205444446
6.19012857216549 13.3469774649568
4.15130932327497 8.57176960036713
2.4814579249673 4.77077547428489
7.62739357860923 15.5916576916187
6.04220656012069 12.642058166572
5.63896493976673 11.4701318164046
8.40048538291581 17.9115400912831
4.71825623146096 10.019897016359
8.57600460418901 17.2417473855766
7.63467145028377 14.8929764710149
5.93128302062085 12.3897416520234
5.36349458761301 11.2984190731584
2.72582503656101 6.32091690775863
6.29603377059214 12.8493471064317
9.16337874010028 18.5845975204859
7.90049529055363 16.6404410739425
6.1170236573908 12.2976614279437
7.79451584175231 14.8822801742488
2.91279723657524 7.64454812170855
11.9204530629502 24.8746696217829
4.56118511743803 9.29314175589758
1.44930740136359 4.84191732541881
0.15754127698648 -0.631515663950259
8.35643504006267 18.3188511676354
6.38290663577797 12.0750547058935
8.94231148518633 18.0996063357019
12.0327133395926 24.389108147803
6.68736222351518 13.9398194297318
7.07475901075689 13.9917183383363
11.4580950249789 22.8398617979166
6.42858565168454 14.0312827941479
6.16761113560407 12.4975990396633
0.37851162325373 -0.212917472968657
7.60219920564646 15.0532437353803
6.27167850024305 13.5346375883728
7.52326035784521 15.8117653241803
1.10691520391651 2.08923292635596
5.98500992029282 12.9759216924845
4.07368842615249 8.01933676497199
6.49653117974886 13.2336207128148
6.60619164357141 12.7796616714588
2.59234203108675 6.52888587689761
8.53653116811825 17.0114673770115
5.76859152067037 11.9136387882682
5.59945513436575 11.0604261013239
0.0861566437497146 -3.25551793891635
3.99930622982992 8.33663602896129
6.09608665728191 12.8585493954998
6.90439146008453 13.285412739716
5.98711093285961 11.4455758340213
13.2163098130354 27.5039044838715
5.26534456652099 10.819388884265
4.71825623146096 10.3679178087635
8.4641215738108 18.0302192710095
2.93328209449992 7.37463566360629
0.78498710902915 1.15885187187155
2.77853208689185 5.27287609566567
4.69530861003794 9.90701748181055
7.47598279490115 15.1478309979164
1.65358921991329 4.95751983293531
1.12737930647623 2.90997285003424
1.94917574092232 4.71903384664551
6.9321011584058 13.2411809398789
7.75401381117992 15.670571935266
0.244418727666447 0.251518120049784
7.21476744120241 15.1200840756356
3.60607772710873 9.4724457496945
12.2625759948379 24.6001556752749
8.18289089274548 15.9895112554058
1.27684020535882 2.71282740181758
7.80169592451648 16.3642423128639
4.71361122658495 11.6118526373994
0.137503523749935 -2.02481632017121
2.50119414302856 6.0354035764598
4.9238074276951 9.45615099428965
8.20246293129929 17.6174178482469
9.79001007573844 19.0149627736783
1.06509502822188 3.30719388340253
5.58519368332575 12.1105718061654
7.62295287033484 15.4099058360582
3.51387940265967 7.74968656814549
9.00674683244059 17.5612859328777
5.39178886624569 11.1677388836243
7.94629898016675 16.0231438289848
4.42419859603761 10.4984578940209
8.9330096565724 18.2049973953767
7.00881644911239 15.4999689682873
5.47023649135823 11.3864339128672
3.54463755721858 7.13349287118905
6.57893871309339 13.0617259705934
9.09056032882666 18.0452356732099
6.86266119765003 15.6930978505599
5.32663690499929 10.7552031537527
8.63002904844922 17.2542173624567
4.75612004819392 11.1602668699774
7.60767173962764 15.9709523147471
1.19680070743371 3.72592906706587
6.39324193100706 13.440149514376
2.2905151422559 6.45542182385273
8.38848099337705 17.7215392188542
7.77903742685319 15.5907624014749
8.08218999152605 16.2462660470154
4.39284578573683 8.62400883684624
6.32276017894824 13.1654325554115
1.70895121799661 3.16815555673512
3.8293812283876 8.35057842349106
7.07854086680222 14.6337712646801
8.45728615914248 17.307387295059
4.14630430510378 7.94091755155333
7.24339372226568 14.1311867501025
3.75077139369124 8.30166660553348
7.92280165109451 16.0894942842272
3.08615664374971 7.28314165369935
6.65204516880861 14.2900388765518
1.18220333122075 1.39636735409721
8.82243601051969 17.5059496903686
5.93400834422122 12.8949257013251
1.29504480073642 4.15381983516238
7.61787712319389 15.4668313000613
8.39380295066792 17.2106842780367
2.85414913353655 6.4086114101452
4.67503419447425 10.2498964019585
6.95526987737742 14.8921055264584
7.30497430571629 16.4742592210899
3.29617499667427 6.36935972466529
6.02236781302845 12.8236511245832
7.52512925120397 15.1766898306677
0.0965732596950529 -3.16554421470655
7.69171668058026 15.3158957042607
4.06177619758669 9.98185818318544
7.472550256901 16.1770792116626
7.11870153512312 14.0710718492399
5.5467757635166 11.7490074128796
3.57568468713315 7.68819504139189
1.64296810415672 4.34853919620683
6.62991699881685 14.4424466963891
8.47476673840642 16.8452689062763
3.96773615082905 8.14508193851628
7.27031329826967 14.8896935380916
1.06509502822188 2.95006659589575
5.85318957577527 12.5307658342894
5.44421852469079 11.0465334646012
4.62913240762428 8.94098214281217
1.20645087746743 3.04905297390128
6.37330019660839 13.1042326472087
4.1931651867172 9.58351856357664
8.7058450213515 18.3242296845671
8.70193286018111 18.0316311643356
8.07241092071267 16.5031616178902
4.3613364794456 9.54051289034448
5.11750325018403 11.0290542730891
4.4609441419709 9.09498663919291
6.88902417481501 15.2466475220458
3.90095967239074 7.45736545997281
6.50876992841626 13.2009170238999
3.36564947231668 8.04013857122334
5.95437529370587 11.8924869039408
7.0383281186591 15.2232750787843
4.29278174922785 8.80723509191169
9.34492748227368 19.1858664715988
5.98185265328974 11.9284575494326
4.19861503805332 8.79823963635885
5.81289310559903 13.3902835065109
6.16033689749051 13.2216625561923
5.68110323304349 11.8493253651732
3.88977304326727 8.57264678964922
4.70043971814109 10.8221076002192
3.39337395526164 7.06763173937015
7.78413146277471 16.49917809678
4.22615279190997 8.74778886002697
3.80576867116565 7.50938953649085
6.75077139369124 13.65685760507
6.36187630921462 12.9533845365998
6.3548427173601 13.9669056581222
6.86551915231065 13.9829763019816
4.08288596667243 9.1323278160124
3.84953742463073 7.98186898768971
3.19195130777231 7.15316964970313
6.34968101224432 12.5287647578153
6.79791088978851 14.3151098267848
7.0818213981251 14.3273787735359
5.55553302385852 12.945517386105
5.57405491768907 12.2807797774896
4.95419631038687 10.4435860930893
1.64651717123779 3.85201194386171
0.0544477840223765 -3.57724065334342
7.24390631599674 14.6173071629177
5.49505552836802 11.5676823512917
6.09104879845749 12.7596983527527
6.03782146543497 12.4201995459373
5.23766960807815 10.1306361761389
5.67002974244003 12.5275377520875
6.33930186646432 12.3607745307094
5.89649542424614 13.0323018993368
4.8433654578233 9.41223162684355
5.66610106970425 11.2956912193877
4.83094174237522 10.3490909581469
8.14340283835531 17.1885681908364
4.37637587890974 8.78620824712881
6.25651717577372 13.0358809739085
6.93137394773404 14.3803198060179
1.011055188509 3.5774585547953
2.35701055404281 5.41609364798779
4.66850319626386 10.2484964899326
2.16002654037607 6.48117387614421
3.88151403270773 7.59963078360696
8.925565851298 18.6587914154385
3.16745674585156 6.67000777704056
6.78790255939143 14.2319737546147
6.15255786947222 13.6446838136824
9.41221155082554 18.6561222968125
4.52693555548512 9.50075115808248
7.00985014514961 13.2806224604604
4.35321469946205 10.493172848094
0.943416471633633 1.80008568020303
7.91321163872819 16.4634806397017
6.73647999007987 13.8992180548097
4.00346385530357 8.50505165388393
5.90707554465574 12.2493178880462
5.86123009442694 14.0952927322849
9.40099434824281 18.4597005564376
5.72183533810437 12.3675978835763
1.25840295710215 3.47560003256216
6.88264304936184 13.4516144668452
5.78599310240433 13.4413547823098
8.68580001974489 17.431268734637
3.81683597506849 8.34484267974736
2.28824496863107 4.413605223422
8.52389364128383 17.1528633250434
5.6793718256459 11.1724571784219
2.85568309970008 5.93743339390748
8.38004473892648 17.1747670218396
5.18220333122075 10.6436722925061
1.44115656024273 3.00901549985156
6.92161210131528 13.7280153057913
5.07137984975721 11.5798806058375
7.07286435859088 14.2160856566284
6.96267359031471 13.9366818577701
7.02177012324473 14.3215821800612
6.38993739192682 13.396152040327
9.55638814648962 18.7684248674127
0.765534746362977 1.98679896037633
6.87244995027949 15.9426193266977
5.13150084219478 10.9511639661159
8.70701394843505 18.8101473023841
8.50195963657898 16.898913347889
8.07669228451254 17.2111196338273
7.24734330811433 14.4421245265407
0.387023123109247 1.58007930726959
7.83997896175567 15.3740495798476
5.40782335716324 10.6871805022723
4.46044014369821 8.99198250576195
6.55789075447133 13.0408524718042
5.62756194400816 12.0336524400484
6.71540766085443 13.7036655898205
6.6449655285767 12.8957884181861
2.55694812455156 5.94319977151152
2.94197305476396 6.24734897015389
9.07977194038224 18.4108794997317
4.78579195983992 10.421229573156
7.53736775558204 14.7483509554886
2.82468953306288 6.14106855772117
3.88452278258006 8.29857154149726
6.8597975701896 13.9541555992049
3.4236815936881 7.28809360672053
1.32192809488736 2.54814983510343
3.28369387639989 6.77004102566703
8.6957904274114 17.2051462893469
6.92170363997468 14.5973630994107
4.18891213445355 9.14504562227715
4.49825086752783 8.80868237345889
5.54297231418 11.5425540013909
8.14653930361781 16.5813504849541
3.75817195444351 7.04256094285497
4.33188156891679 9.39885151007888
2.65711228647699 6.20880219351916
0.032914622472735 -4.70941452183297
5.89761278202051 12.6855005189979
8.15041126281211 16.1179904698359
0.516790998079577 0.542416805755071
1.09657325969505 1.27189672365898
7.891923877303 15.7858770273686
5.68218430843382 11.4974628424757
3.14755718841386 6.70468195073116
4.41382318245296 9.73607502698359
8.46951659144764 17.5322536454878
4.95276364389288 13.5954778461692
4.13497912233439 8.8483045445047
1.52452664685918 3.5123648569875
6.52042224852645 14.3745734395055
5.45285896471381 11.4750924258804
4.51047509793283 9.18969801508938
4.50315299606662 10.2980219787238
4.26245628719617 8.67888512242982
5.76899860166655 12.4271755327676
5.70682804610364 11.4608014335853
7.37410318088193 16.3178601562652
4.41121762812204 9.06153406161792
7.48790185786972 14.3068303033599
9.44369271182873 18.8293816060695
7.12141396853604 15.8277911066145
4.04641046495696 8.75851842261318
3.96062576166586 8.4485205880528
5.65974895192162 11.0987672180461
8.3612352388724 16.7880742903034
8.70600447628011 17.1304702478954
2.36564947231668 6.36962920827011
6.39574832817903 12.854498163118
6.93028244396275 13.64685938217
2.80099942701778 6.9896421961527
7.95200196075294 17.4247208470603
11.9807382872052 24.1912814325956
9.23871705671037 18.4725371383338
0.0437213774293178 -5.05631514495179
8.51065767518825 16.7426258430003
6.28781891309589 12.7245547948027
7.22073177212352 14.0694755326616
7.10651261006964 14.8172293272969
12.3341722767857 25.0588413119488
7.47778939557273 16.1815499499124
5.25055351383855 11.0582349784145
3.94341647163363 7.63222138480347
9.72414650811001 19.2001247381606
4.54891080548614 9.93146354762614
4.3896727015232 10.1279524209594
7.12133426382948 14.9602394945023
0.577545029158673 0.35064905379137
4.13624187518602 8.26597183472406
5.55317143380608 11.1080772583636
3.94125080441552 8.52587001615536
6.28141293514865 12.9731160553482
8.72067836319822 17.3057207189983
3.47248777146274 8.39947914223054
9.20076659631583 19.0781228442783
3.44727400421106 7.50218529064115
1.24909521487592 2.17000146903961
5.84741878791732 12.3136119321654
4.15318173760774 8.60685399113263
7.85879395620764 16.3806313137259
8.5330601284727 16.2233524989251
7.06111151430339 13.9480207474659
8.10880589156904 16.0117223868962
1.52452664685918 2.99163102524328
0.117183539370339 -2.68431383963426
8.22929950871093 15.8189129940263
6.11029256411883 11.9825184917534
8.29723375185833 18.3728634746538
2.56447197493337 6.02667470587577
6.56845311790207 13.6261360356846
6.68056239140983 14.9959450446569
8.4548845109095 16.7896041822211
4.3417668419796 8.97865572052004
6.70502089001168 14.0520432443352
6.95455425482263 13.5857812736917
7.63467145028377 16.2271701328732
1.62509061342647 3.76196902381751
6.39416584717113 13.0915769594511
5.39732907527752 10.8072439738946
4.24792751344359 9.67357614429862
1.43295940727611 4.0717866113332
5.75097747826282 12.0421106276774
3.30181273359029 6.31372784146632
5.40965203378404 12.4387847868338
5.51509328160456 10.6189373023656
7.37550732883226 14.6440180920498
2.48542682717024 7.72756168806712
4.5668151540109 9.3286453589686
1.77853208689185 5.09202019731831
4.15255786947222 8.49501737782953
7.86756387609129 16.0545060931297
4.07829452597674 9.38270766817141
6.3953528706296 13.1030042878902
1.13245029602365 2.43625339649093
3.51193506942618 7.88961089397399
5.06608919045777 10.7089802562182
2.14755718841386 4.72512263437418
5.40834607276348 11.2416062026112
0.225559700415131 -1.91206155111168
8.60059913176206 18.251841015161
2.85721543658433 4.85455359301123
3.36349458761301 7.93854895956468
8.04766925139131 15.8323011258401
2.68326457433296 6.33746366501681
7.30244560252876 14.8789792039789
1.52452664685918 3.11293383239581
8.04140643149628 17.3327970258643
5.00795446961558 11.0690538386862
4.92745889773066 11.3892848115865
7.19005257484987 13.9195511720918
4.26129935446305 9.07766304574626
3.61425680751519 7.17768012530884
6.7494311259326 13.8718525650053
5.43372987193575 10.7896759978167
3.26995381977358 7.41933787674684
7.01800753550365 14.2899736203696
8.37727728165127 17.9095927194249
9.27289890265927 18.0656550650413
5.80477637795583 11.3789740354084
9.05436429231016 18.2322306672412
6.00467424253658 12.5790553128719
6.11109553349498 13.2050970970037
8.22377896160741 17.4833245113845
6.99452750720667 14.4678634335474
8.92707136755736 19.2241882347484
3.60789931199831 7.61950584330556
5.72561532727349 13.886083545476
0.187085552600495 -1.7821126578315
8.73757236951004 17.4233209901873
7.8054710548591 15.4730525548137
5.9513295532769 12.506884201648
6.65722224379886 14.8270219828484
3.62329061938026 8.76881085377336
3.62148837674627 7.08727306040042
3.77610398807316 9.33007090755889
2.57568468713315 5.3564080038928
5.52524974187435 11.2734550939396
7.56136138905422 15.1111664064634
8.51084022934092 18.0185258333138
3.57568468713315 7.20833689057182
9.22363046744425 18.8000111819918
8.56306423856451 17.2656150443006
3.23972703234173 7.91099118131719
11.7869355845321 24.1877150655225
1.93182849735842 4.10223443723035
7.02151389466029 13.5610003962918
4.52259661976078 9.54937380840688
6.59498485655922 14.2185589988467
7.93808670085495 17.1111419998366
8.1217725852329 16.785638014971
6.58009908880212 13.9375038658223
6.79361581362427 14.9089967403189
4.47946937187384 9.94657415119963
6.37944501810918 12.4955928817902
6.41056550360662 12.8670427987842
8.24712417011119 15.8856181011257
3.67893864893017 8.01166899993019
8.85769395827796 18.0272334267833
1.4247154131812 3.13351921694341
7.97969999962208 16.6619528031911
9.38889489249709 20.2594351766763
0.570089224239626 0.898481240169984
0.539874611192618 0.257647591118609
6.4236815936881 13.5391577993498
8.10013667128545 15.5618302814215
6.03477780388224 12.9550725987086
7.00709197479651 13.185473647834
4.671990074193 10.1621619016438
8.26292602623408 16.9962487686799
8.19354431452557 16.3441424094984
8.04229075837808 16.3859782095386
2.20885336768273 5.31422740047355
7.26793908322945 14.207657587843
6.66828498632003 14.0933695097785
5.83191620714776 11.9284231406549
1.66763015839099 3.45936123010735
6.90272296139329 13.4372918140421
7.52657447550804 15.9324634818291
7.16799703771708 14.8816928166537
8.16795845215051 16.5415193416807
0.0756642699320722 -3.14105225180316
4.95097080777191 11.6969418470684
9.12001850002417 19.0242028036075
10.0651882600394 20.7958123067512
6.02782095456798 12.20834336222
4.27512168813252 9.97989603729586
2.27912838195409 4.92475656640764
6.20057799147055 13.3769080169323
4.06044652464382 8.41412206577616
3.8293812283876 7.7878503964765
2.8293812283876 6.67379439808749
7.56617115905449 17.7361297740137
7.88306620292345 16.2267383627368
8.72951616822792 19.1630045667757
6.37877836912504 15.1490448825054
7.84684043752237 16.3169786945511
5.28796094558834 10.0401344041667
3.73168455450047 7.56552097265275
8.36376412428654 16.7145202540752
4.58588700894945 9.30953750112744
4.21901955097048 9.55999996304219
1.33077901246963 2.92904115972602
7.70390357344466 17.4641245013553
5.74436812650151 12.4359265994703
13.5913695029912 28.4129442585692
4.3960119063365 9.51970669121141
4.76594269067246 10.105679055432
1.16250752987983 2.81151514694599
7.19271010179437 16.7876877584535
5.59853928285688 10.9475306073774
6.81259695553315 12.9712252075944
8.61167745284478 17.5841639207838
5.75776180659685 11.6207614727208
8.73280665504918 18.5857732561651
5.16776550883634 10.702874838164
0.77853208689185 1.95591030814561
5.77245416030277 12.3988163999734
7.63723792833244 15.1798892259561
2.99304723935823 7.77181228568342
7.58033105198951 15.4029069066635
8.47186276818611 17.1117401774463
9.8593555881577 19.8596959235954
6.73887174367775 13.9225197193525
5.83930070758513 12.141435442295
3.61787712319389 8.56508084084807
6.29885566888232 12.0220870562559
8.09815358500635 17.3385504884823
2.97763218697155 6.84150030560374
2.30406167409385 5.93778008341479
7.54600399897619 17.136517800458
2.72246602447109 5.87964498411882
6.83483565847971 13.4012918615191
0.445237737054543 0.346392416230835
3.38064421054654 6.54114996347321
5.80040216141584 11.8264794403268
8.42368159368809 17.8192756097241
0.765534746362977 1.22382960728385
5.47897180503294 12.1639158367562
4.82899083600506 9.27261587572147
5.53748722848517 11.3413685061916
0.235020029664197 -1.58728713740136
4.87887621943892 9.63583382946791
5.33133039601958 11.4957508835749
6.78659636189081 15.1173093642537
6.26995381977358 12.9409143131621
2.36564947231668 7.94727666296448
8.07001770679093 15.93081961881
7.40120773188967 15.6215454151981
8.13458428529728 16.7695573712902
0.117183539370339 -2.30695114696771
6.25390201788382 12.2269210381501
3.26072053999555 7.89836441826163
0.272252935863172 -0.136033188867924
7.63868652932937 14.8538876923167
5.41043504332341 10.6158817782699
5.64296810415672 12.4996950325654
6.96231765494231 13.4532460049704
5.17699780382953 10.9249214067548
8.3038158669084 17.5406722973524
4.54796228800234 8.84332443991597
7.54920708935568 15.4700531857974
4.11654390511429 8.93899652193993
6.30068694731319 13.5977965848192
6.6882234054783 13.3593984644167
7.34770653607847 14.6760643835968
7.96044755216147 17.9527470322218
2.70725293052458 6.18297200457936
8.47526575738484 18.1464685144983
6.71213012866412 13.8284478182502
9.22880019428705 18.3031464319192
6.48009108920339 13.0012412163373
9.09472735626602 17.7149595396804
7.12173274333509 13.909017695759
5.69723491480718 11.382754996341
4.29899661901099 9.41234942577301
6.07335885561059 11.9696629010925
7.41499414841597 14.4052987290645
8.83507867962758 17.9528912843755
7.51624552134201 15.0046982993496
7.180674242534 14.4617645786061
8.87422475966697 17.8042871213883
6.16482958903377 12.3236365766208
4.21723071622067 9.16695516434542
0.752419246572719 2.10789344440406
6.81899996885389 13.8397736132147
1.16745674585156 2.65077003861776
2.96062576166586 7.15744245226948
7.14489350960177 14.1819301551693
8.01672258897015 14.5974895847164
2.77204805332165 6.37628889209025
8.97591408955504 17.5433137290012
1.70895121799661 4.84269703901806
6.74208915059144 13.1183145235953
2.52259661976078 6.03156464403005
3.53030128448582 8.05831159000562
1.87244995027949 4.08226141346337
5.58934864791542 11.5291438324739
8.80234237124962 17.592148491179
7.82429786887128 15.0969773992022
6.60653333899974 14.0459197652951
5.77346892790519 11.746414393623
4.88264304936184 11.3625746300296
8.43421120348557 16.1603758859403
6.69734185636172 14.3293870649132
4.76798068372346 10.4026991362649
5.84645474174654 12.3686128541915
7.32698253520647 15.0904650754339
5.17699780382953 10.0856621603499
5.40153595280814 10.8464353514582
6.81496445561873 14.332044895054
6.18891213445355 12.0471337508589
7.02969072159845 14.5645405277831
4.71191841906789 10.1201413337881
7.11694370975614 13.6649693298176
6.94575894832781 13.0661022711982
0.485426827170242 0.425067864416108
5.57870652591321 11.891175513243
6.84867108563102 14.4511674863618
2.6884386206709 5.83937433199183
8.3208526088688 17.4583346770761
6.86065725541172 14.4078667498928
9.03811703477196 18.248412755003
3.74829607988831 7.65677170655738
7.23855172063445 14.8706693595859
6.5567123708063 15.1030982794696
8.70297181483994 17.3294401223734
7.83978520738513 16.7330228055497
5.11526378520697 11.0033768573087
7.36867434363285 15.113771051343
4.72666356901175 11.1797761849609
8.6854765938638 18.4584165145616
2.3548427173601 5.62840043298145
8.41183687349818 17.4668983585266
9.45214618244562 18.6460746250634
3.37530681991981 7.90224799911171
4.67111914447087 10.0114269740319
11.7507810545632 23.8467720712562
2.08615664374971 4.70478751700147
5.94791786386857 12.3538810528557
8.55455933633806 17.6365456424224
4.36780114317173 9.41699751229811
5.06906757329515 10.2661316830086
7.69841083613861 15.3806820402865
7.66358547178546 15.3700553679033
5.49407092157949 11.7005216340149
5.74353982446016 11.764639320278
4 8.9160877553857
8.77519239641381 17.8283261167526
3.06774460663583 6.02026189152952
5.68175197548456 11.3031735558141
8.36612042460413 15.9754949160726
5.44472822087729 10.7812079828606
6.08860479475444 11.9667307373868
7.44930740136359 14.974705365748
0.628683878150474 0.36574962122102
3.3548427173601 8.42402227496978
4.47747807405475 9.83193357535497
5.04102726826005 10.6738447434543
9.96322956359258 19.9280298209523
8.38327228317575 16.5644788248616
7.51181346154977 15.1902812450793
4.25375659224578 9.37401553830796
9.75688985507462 19.2769329170397
6.22644924625005 12.6645369144813
4.60516607144434 11.5264655273034
7.66970276135431 14.9888589979124
10.3554781632048 20.2431314975023
1.43706380560884 3.05067353619367
5.15723031782138 11.4152589275158
6.34600222986622 11.7045585655173
9.00694098517567 18.645021169771
7.64474372904657 15.3771290760812
2.03562390973072 4.16973859469215
7.9487266250077 15.6048332221772
5.7956151141672 11.9185923514802
6.17960291534467 12.8969989130398
1.78498710902915 3.72696895974137
8.77402674599154 18.4136426322877
4.39759236481943 9.43167139468203
4.06044652464382 8.8761378229997
0.614256807515194 0.897927333892481
1.91427012597412 5.28714379233623
8.38180913722116 16.5031333321143
3.78418180895751 7.65613551471101
0.816835975068489 1.40496939622209
8.1395119984785 15.5788240531963
8.32189341430128 16.3158197187182
7.41876080877624 15.364883422758
6.78135971352466 13.7903848069524
6.93037343415803 14.3047226685972
8.88464018462602 19.3274869844009
6.69680706929962 14.1304053843344
7.22563385018725 15.758965342543
0.725825036561006 1.40418950835073
4.86941589018986 10.728547270097
2.11205850719247 4.26514772028064
9.20299027342606 17.5364135800279
7.99143463201202 15.7759855339023
6.57649888196156 13.542769451806
3.88827491744117 8.20355448537416
5.69595099745081 11.768849830234
0.599684006427922 1.22941732343482
2.02475609908557 3.64553448614929
9.02177012324473 17.8344858816674
5.44472822087729 10.7448216049816
7.86456712968083 16.2470025495519
8.22448410023199 15.6146054613829
1.35267161831847 2.75384841566695
7.22102934239032 15.8250158045999
4.54035161402086 9.39247679681309
6.60926399288918 13.5278049372123
8.98680472569707 18.2951403377283
6.35402893805439 13.9218501607007
7.58882993127807 16.2596686415288
7.21387066103934 13.7126904667886
9.77294894867503 19.2623685570311
1.03291462247274 1.47951564843848
6.48740719129848 13.2672154314923
1.8663754358698 4.88575711933567
7.93032793977773 14.7433790858222
3.601513676985 10.1550290894155
2.61425680751519 5.33418652136476
7.16111249830532 14.2933201659093
6.56447197493337 12.8300725254512
0.0965732596950529 -2.5272874873514
2.19680070743371 4.15968001634537
7.22035972295807 14.5670662040914
7.52537022248245 16.0113439297495
0.599684006427922 0.592170842117002
6.50437592997123 13.6033136290901
8.09389491309309 16.2577918082575
2.03562390973072 4.69686511779619
7.94899611133348 15.9402507217653
5.67329548375957 12.0041057852467
6.39680235200008 13.3258273977159
5.5955587437703 12.7448822652204
5.14096737905351 10.5055843952208
1.59968400642792 4.53849818433534
3.87698910989466 9.32356439319024
8.49348599320068 16.6916589325185
3.11590398714377 7.15766238829182
0.253756592245783 -0.837454038733472
7.15948325472067 14.3784181608733
6.39811879979732 14.2478039839293
7.12967930730342 14.821284538583
6.39112789814832 12.9291643148435
5.77448298223871 11.6628308702136
7.75041067483928 15.188992118535
6.11077439937215 14.0542457411494
6.86046625851717 12.88494665905
5.04573866283032 11.2537370037576
2.5070627411177 6.41661841142671
6.74664350806856 12.9937787459638
7.06691713598459 14.9116841910269
3.66500787040901 8.70242961143867
5.69445164830149 12.3087358049767
4.02339184835423 9.33886777738601
6.73199778664374 13.5879966860493
3.99095486039699 8.28797002858599
3.16126756844476 6.88573165725339
1.81683597506849 3.76226703252907
3.81210323695577 8.30398328166625
7.1548181090521 15.6424314236251
6.84693684535701 14.4583118574434
6.13892156081796 12.6044748925526
6.00259867084532 12.7853879454706
6.7223609292213 14.0284129976958
0.253756592245783 -1.61231916316115
7.60259894698677 14.8730960736891
7.91541977544199 15.3503556160158
5.33793061358959 11.0554827770356
7.04993230289988 13.7981723131897
6.17392693199981 14.1064797578234
8.23339844410035 16.9684970715175
8.11225904583431 17.0071325914477
8.34333948537049 17.4737573592645
5.13213388083631 11.4093760392439
5.15909506824156 10.7568509270298
4.53700927749823 9.08766777653153
5.0753351504962 11.3664682269069
3.78014855209277 8.61496966137897
3.88076086378386 8.17966136649661
7.19861503805332 13.9895007301267
8.36618769095411 17.2362594717094
7.25934492421487 15.3266612077364
6.9166603687348 15.009226314232
0.0220263063299989 -6.03359506845171
0.187085552600495 -2.33836677695596
7.18487534290828 14.225611761031
8.189368418799 16.3384509454
5.11173758737336 10.5377431010623
8.78930791231166 18.6370324442953
8.17165796866677 16.871661974955
8.58357462659691 18.7611180865344
8.41007621670291 16.7017647782064
6.8891178046324 14.6563384092814
8.86473377899802 18.9888074186737
7.20442065973453 14.9863528014609
7.88761899788412 15.2368797081793
4.65535182861255 10.8780437817763
6.39667064112759 12.7247065523457
4.74250377770764 9.78429342291151
7.31274335539641 14.5837624358562
3.33957596070679 7.34563944164637
0.524526646859182 0.543420625122086
2.03291462247274 4.12505406298563
9.71152137981884 19.7362471206389
6.74488557388731 13.4116532640798
9.21635412310464 18.6693912483655
5.02645960033544 10.1243757513146
6.2718221305922 12.1553810508334
5.82508109095398 12.5481529951552
1.06509502822188 1.77305524062931
6.34258756545346 13.284078616154
2.71741279674481 5.18836251521849
3.47348721385872 7.54841824245782
6.24690499881705 13.0663534004232
6.76308465513009 13.1041019149914
6.20223686851004 13.1050510541352
7.85903297525106 16.3345307475803
6.70107982539446 14.44787998527
3.34395440121736 7.73491558884018
6.28781891309589 12.4673622231081
8.55641762443862 16.4597200718619
3.48641734903606 6.37697739419161
1.73251968913501 5.39456060762993
6.57277309171324 12.9374624889388
7.47685522940453 15.5600660647642
5.45816997007339 11.0854920559289
9.148222340387 18.5346222075162
6.34340782229781 12.7946910241879
5.51387940265967 11.2016760857325
6.66566388938548 12.8854871529202
1.03291462247274 1.86443940753978
5.91150722367889 12.2424221932004
2.24207478719815 4.99565171157992
2.08615664374971 3.88368376246866
5.19831280802375 11.6410872127125
6.74674684928424 13.3368708617388
5.84297883178833 11.9358137629423
7.80616539742716 17.2142603983027
7.36887577639899 15.8367050018457
7.71186548681418 15.8194460500512
4.53270057830488 9.5924602688985
8.87578478787945 19.0361008337297
5.47498508044859 11.1998360527207
3.21723071622067 7.85340869383127
1.90541014905389 4.207107769242
2.76879507552656 5.78391327567783
7.23627182587366 15.1636102262947
6.24924111112329 12.7660543537172
0.403896941673643 -0.00638018329187367
4.32026248564995 9.17254245699496
7.084113339665 14.9569311783438
6.04321661503305 12.8652936226316
4.70001282213535 10.1793014982744
6.85472456199896 14.9998577080954
6.60471002748894 13.4790031792322
7.49530157510536 15.6992924719435
7.82473848361139 16.0383980602301
5.9728693574206 13.2449862625861
4.86903618363657 9.58182140214092
9.27989625263312 19.1540684368753
1.49726843981476 3.96098487673044
0.902444690577326 2.33479202747505
1.48938484073892 3.29277297080044
6.8592241619782 14.2784188986195
1.96062576166586 4.53300903507384
7.48981709041735 14.372971865744
3.06111151430339 7.47015740970768
7.82522789776932 16.5751417664773
6.70820846320609 14.4466535636702
8.05390500150388 16.9699414696012
8.91489105046749 17.192250455123
6.85558727458359 13.4251123918674
6.51132692751232 12.8964358621269
8.7947907383909 17.6146706858301
1.50901364748786 3.87059263988062
6.23280832443127 13.5188260009746
12.1640680752719 23.9148389796579
5.61448334359808 12.417817754118
7.4970841601167 14.9347014002875
9.31480108519159 17.926276819532
7.29892614566799 14.5662109667827
6.85644947158577 13.0076385320877
7.13805514824313 16.3205106292205
9.29515079422521 18.4857362995739
5.04035295413659 10.0913317701175
6.12372349160307 12.2379454152425
7.39310989466954 15.0918347595368
6.22422435241338 11.7564710127217
6.36322500057291 14.3504201680986
7.53647139330351 14.9143697121641
0.772048053321651 0.959697173036839
8.52072444057231 17.0122455673148
7.38616096133805 14.7017876785354
9.78726216800374 20.6042449722773
12.1762139134669 23.3774897821225
4.32359178337566 8.76069882450567
5.98658596649774 12.5428095392631
3.82860033795398 8.45048853876223
5.47548402392266 11.3652902874307
4.50510919303194 8.86204603420542
1.45336561793794 3.63542837421948
4.4216117295728 10.8175778783807
5.25084499682588 11.4222328000573
0.758991900496205 0.478157585315671
2.07566426993207 6.27127759571068
5.3049041237767 10.8390107279902
1.78176320815486 4.85682656719369
3.88377118316693 7.95859127635664
4.78498710902915 10.9836005757463
9.53803966200149 19.2062249746575
12.6115497826002 25.1574890306534
5.68563831586762 13.6341043153555
7.40749656371248 14.596104201132
6.61844197776471 14.5345934852103
8.07224599887078 16.4144179373033
6.33889062743615 12.3880311043815
7.44918039797067 16.5233477971306
7.54094764585784 14.9748199819532
7.62789861587175 15.6474023849375
5.68348053048049 12.5370245777407
2.2350200296642 5.44638250447597
7.73016963968088 15.8182486675245
9.66610106970425 19.1819397468742
4.22852272269489 9.31854496546185
6.77853208689185 14.5442465453286
3.34722953325022 6.95896230774712
5.62013521575207 12.4248611727215
4.0557829947062 8.33057913732635
7.25157344674839 14.1186209453002
7.49524006735489 14.6833073607276
8.82830739503629 18.3917006816187
9.45159155266631 18.5190150352881
2.65711228647699 4.85438706460675
8.19126805176101 16.1206358097479
6.64274599730679 12.924166925468
4.96240664701839 10.7142650275298
7.15185569519624 14.2359396508162
8.64163494985805 17.3109593935327
7.59521443883865 15.5387515499925
8.17619233247893 18.3882987611582
6.68908407368631 14.681684280816
5.74602330527579 13.2070034119337
4.57708016850026 9.90708602797596
7.17061843814919 14.0740457400953
7.2319965155524 15.3902701997989
5.6983039737971 11.4528048277219
8.7917139083513 17.9231567919318
1.64296810415672 4.03591763509054
3.32303743368934 7.88098313330048
8.10344921980634 17.1018874114251
7.97772023940167 17.1204513261003
7.57975107407581 15.8414195339263
9.00017339042637 18.1952238158113
5.51096191927738 11.7545612745431
4.45083057064907 9.00158880060889
5.44166733916146 11.1220971476088
4.46396443974021 9.3088042408238
6.39324193100706 13.8431165990979
7.51004899445992 15.3144961008075
7.60960496150641 15.0830623567619
6.30223467706126 12.8151444424063
6.18982455888002 11.4947005701692
3.21244961808887 6.89693799564869
6.05394676125614 12.450959472394
7.77286015300022 16.9166672251193
6.95902108308875 13.7572200548945
0.0756642699320722 -3.353235544938
3.88752527074159 8.6665144052048
6.98308130051848 14.6260027795345
8.54650866097081 17.6724482396002
6.77468570760135 13.6991861276542
5.37129077842632 9.67145181813348
8.4798113495602 17.3952268389684
7.85668887933609 15.5153215068063
8.07858191951734 17.1998885887596
6.30644733834012 13.396324978508
8.91401708009971 18.6345778876756
6.74488557388731 12.9416030188025
4.69101870190858 10.6101541303884
6.53449743373817 13.053919700508
8.60336956407031 17.0146240405711
5.97322269933785 12.6171985811825
8.50581155391959 17.8349568522177
5.15598581048444 11.2892925424591
0.272252935863172 -0.376164959488694
4.85912857178166 10.8482525138722
5.96169455665798 11.1759722288606
4.03223650493222 8.99251041052845
0.524526646859182 2.2555773008315
6.49357836608106 12.693055504569
11.4089216575328 22.4957565578839
2.74416109557041 8.0931790276879
8.73765036497103 18.0448316096695
4.46496980217873 10.3038521417546
9.53264064456411 19.5180955749799
9.46624121037538 18.6730046247659
7.07451202327533 14.9378413836103
7.82322024376093 15.9114846071389
5.11654390511429 11.7570336261823
7.90892373225271 15.4094929804686
8.57867749988807 16.9642555722808
5.16374642651319 10.6687539277913
7.26880288629341 15.4895120339607
5.98448418872032 13.5215738775018
7.09096739833668 14.4228668302181
8.33281119595763 17.4043627439376
7.41317223489832 14.2727326919097
7.72372657067701 16.5584435144458
4.8916435155128 12.1494962259121
7.13055076310817 15.5707134504259
5.99774402605963 12.485934005696
4.60197073228453 9.90002976875104
8.05932365907341 16.7363362337877
5.74374694455827 11.5920208121648
4.48641734903606 9.22238435615826
3.2893805019765 7.00179271074981
7.57516103342539 14.2448381762279
5.61312359322326 10.8634577199292
5.37316632243385 11.1125512537942
8.7621392371298 17.2328710782199
4.82899083600506 9.81831873335863
0.719099173372692 0.343886619731249
5.85798099512757 12.082350209808
7.19695198883068 14.6051223707155
6.77620524048861 14.3806084004363
6.42083476426856 12.8535066630611
7.78950856530794 15.0869687559876
9.05682526890727 18.2608119296064
7.19695198883068 14.4799398413642
3.83405771559708 8.65923834654906
4.90836952453443 10.3048233287118
2.07829452597674 6.32256133944774
6.35741666102392 14.6144080173011
6.28867089838102 12.5065438660969
8.83837970945971 18.0161604853599
3.8089394307736 8.64100066635479
5.67394774586437 11.8608542638682
12.5411003393897 24.7146472022307
5.08419512741643 9.86997312726325
3.37316632243385 8.7645889550548
7.75986258286976 15.7124950550845
9.20729595903463 18.5981142027029
4.33628338786443 8.83873487630347
0.539874611192618 2.39012818512046
7.1526358677444 15.5425118177176
3.96276256043844 8.31454872444621
5.16622103267889 11.6966403742047
4.06642042568845 9.04685165311944
1.66413271415476 4.50854506578162
6.20344212759509 12.6607485768338
4.53509588856937 9.79707796179931
5.41278152533848 12.0431470659319
4.87169203324557 12.5923665486772
3.96062576166586 8.06474806620603
8.12141396853604 15.7934659542764
7.16297224080055 14.5977537983165
5.99112934126325 12.1863373974839
7.19914378830329 14.8229654722963
4.37744414629723 9.19288474437828
6.44102883725199 13.7187828024481
2.19195130777231 4.57742972885564
7.80552066184066 16.4312655795145
5.60698880705116 11.4722937587283
7.68903029696313 15.7328025744891
12.0003386337822 24.3731974926582
4.35104114720024 8.2273040839317
3.69273619620771 6.86954022972238
6.51315058474021 12.3814027452846
3.42987342740236 7.81047353228921
6.6355088470612 14.0494289228014
4.4548845109095 9.96393081867008
7.24441872766645 14.1778626866731
6.3999598109461 13.2098548963704
5.93763411903963 12.107270033127
4.54796228800234 9.39569174965159
0.739183419416025 1.31419929135623
9.23612461209385 18.8613813993767
6.74405756896272 13.8616431210553
9.3313993041485 20.0020268506309
6.58888757567088 13.5398060753001
0.032914622472735 -5.45994788095839
1.5886569842789 3.84285592894369
8.86158800334264 17.0429303513102
3.80418067426246 9.07706155337388
3.66850319626386 8.47461680557648
5.73210218224717 12.0007668260771
8.90561842866972 17.8463316078932
3.83172136684212 8.20133021701825
5.71741279674481 11.2142191854448
8.67950716670071 17.1548138931155
4.9867609765108 10.4595181331674
5.02577844119111 10.2832654389917
2.011055188509 4.10503672050395
5.28226871077882 10.6236977004303
8.38210853781872 16.7679400495028
5.30265649716296 10.7740743510238
0.167456745851563 -1.55078711172504
12.5566736887785 25.8143037653631
6.35660433271367 13.6286880416515
5.24412594328373 11.0225274942728
6.26952232731011 13.7303715797362
5.4609441419709 11.6023454140389
8.57917086291139 16.557723222491
0.420575682820274 -0.0910805631124687
7.50229632510908 15.9596562064156
8.57288966842058 16.6609197364646
8.13304338751849 15.8254329165701
2.55317143380608 4.86482032569969
2.18220333122075 5.2427111165797
4.97410567570477 10.8178257301892
6.93564107062849 13.7876649887621
3.34395440121736 8.12884051769575
2.09397614820901 5.37074198568005
4.8089394307736 9.94915798783105
1.29956028185891 2.75083529903292
8.38841475849694 16.6314922335926
6.74643680342735 12.9051541535666
5.32469984413742 10.9553639844554
5.8992871977566 11.0534737775674
4.75077139369124 9.9511404582373
4.91353386923913 12.0619454593369
6.3813099981078 13.5214482800699
6.91169158187234 14.0576633089638
6.93998599560682 15.3237775596948
6.16328196494104 12.1962942134233
6.50266353209555 13.5226484633664
5.61403023585538 11.4192617665028
0.599684006427922 0.102194365150886
7.19921930823635 13.5092108420518
7.60915031877331 15.5654139612135
4.11718353937034 10.2660394650059
6.77042248127261 13.6010565876149
3.74250377770764 7.14222733968327
7.86732626635363 15.8438234060678
7.42051090518782 16.6125680818856
7.17469526297653 14.7214057594579
7.49585502688717 15.7884477439126
4.10562650794794 8.79063186206604
6.21244961808887 13.5291438615827
4.32414592013718 9.05187025877424
6.41069595209362 15.3640442914308
3.51969672925499 6.8618685344552
0.0861566437497146 -3.25551793891635
6.77741971551583 15.4153705600285
5.69723491480718 11.6604840392007
8.55750788534391 18.3276323857115
6.4536188778422 12.9285724895476
1.63941028474353 4.21955530739375
4.5588327688965 10.4882284269914
6.5042536832194 13.0115557532826
9.08797275361591 18.8279962918834
7.16598921858008 14.1377811234122
5.78518836383047 11.5943905148081
7.05494863285257 15.6164464143786
6.20584962926498 12.263086212327
8.49271598910425 17.1438511310576
8.93829031636088 18.0025245113824
1.57382194311596 3.75109728134246
6.64518729401268 12.9335547009196
4.03967832469204 9.17050975605827
6.62261504220055 13.9098380854026
1.99722291532943 5.10478923786494
6.21708154649083 12.8548155320066
2.71234180719738 6.42237423430632
9.21321640723425 20.0598492438312
6.4280702193672 12.9327762482844
4.19134398507722 8.7139146803358
2.97057052313736 7.66691111283826
4.72330651097368 9.86475684632365
1.01655117626385 2.601513676985
4.47498508044859 9.15449644799542
3.36780114317173 6.7691516217923
1.68499131905243 6.04878790111076
5.02168471877285 10.6734150134756
7.29532743273671 13.935635646209
4.9857105978398 11.5419147782915
7.62907634906544 15.1237645146586
7.26325114061087 14.5124392770201
3.64651717123779 7.81613682553172
7.49000230064173 15.5629932342061
6.86056176012518 13.08557460678
6.39943404744142 13.0357336129867
7.50339766579346 14.1955892612701
6.99809132867106 14.9433142312416
5.456149034648 11.1927119027201
2.3613364794456 4.97870210350631
5.83405771559708 12.1958388493568
6.84876737121459 14.1897007405383
6.71424551766612 13.3338855726481
8.33490926161435 16.7331012021385
8.57949000792782 16.8488122878565
9.50895272157975 19.0236378428636
6.88038413182171 15.142593653846
6.50168410568937 13.5176796575087
4.31525408896405 8.4895179280818
6.57055634259918 13.6758833075163
5.02509696028997 10.5016675508012
6.10256123357402 11.7854602911098
2.81683597506849 6.53948623661335
2.89947312404604 6.28027553818005
4.57335588107317 9.02271602028818
4.9867609765108 10.5506937909606
7.90480828342471 16.6061917168705
4.49480943966109 8.32793459945517
0.343954401217361 -0.463146368625917
4.86142099023151 10.3798180649829
5.33463427923653 10.6333734988209
4.36079644760666 8.66407439393997
7.13205476619502 14.4104603786032
6.81249822533356 13.6440843887468
8.24730678742525 16.3580602708925
7.35430024882921 14.7646563679019
7.63394531303509 15.1114485585081
2.88000730145757 5.69613353599492
5.56329895670395 10.5978971412893
6.41304201013487 13.0923294568756
5.0884417138702 10.0096976915004
5.9525844605056 14.1616679999866
1.69187770463767 3.50946696879273
0.35267161831847 -0.725256038312301
4.00622896403865 8.42861586269124
1.68499131905243 4.87902532749971
9.42953549752793 18.6709585372909
2.76390181462001 5.97343904430491
1.74912165647214 3.938605065868
5.13907903448955 10.6998051714032
6.43680762252358 12.3736413768805
5.61584181360513 11.1123930724975
7.43898373009157 14.890847660458
4.37155886261196 8.73678996471227
6.38476714916888 12.7515732630153
9.62288249599685 19.256986405471
5.10239972279402 10.0649591447062
4.15691929161755 10.6947938816342
3.97339933784935 7.74922721940693
5.84433156985357 13.2439399166688
7.73424062903975 14.8471326218324
11.7357317531865 23.1023112831637
8.31235938603858 18.1976415582792
5.51751797972302 11.2711290726713
7.58120058192496 15.5233194057
5.36376412428654 12.459365950279
5.22496636500027 11.4819761699474
1.57754502915867 3.18102761785063
8.7304570733768 17.9878348171364
7.39145842004967 14.8920212265521
6.66172329350064 13.1551247976223
5.27483506946845 11.4318719751288
4.52597247464769 9.39495794357286
2.68153576041621 5.92238396627976
11.8563207735022 24.233109644993
1.8073549220576 4.88756305295796
3.7557093165069 8.11590026586041
3.38489995121628 7.19213016029439
6.50364229403328 13.2146992826025
8.9703492882163 17.5758645135842
1.88452278258006 4.12428472556037
7.29638680987957 14.3817641516509
9.35263766895816 19.4077596989061
6.37196089550878 12.0302044541929
7.20554891117303 15.3907405274765
5.18952048151755 10.3931533963481
2.14253911364723 4.5659981981237
8.70233254667629 18.9402613555055
7.24148820656763 14.2226360476765
3.36349458761301 7.77038307937292
0.902444690577326 1.79218360400821
7.49012576091658 15.1283877854085
0.290515142255901 -0.716041131765544
8.57824203941825 17.1554202382664
4.66281898356689 10.2956245885033
1.12737930647623 2.02100924950896
8.17100353679304 17.573199704828
4.47897180503294 9.71543395999251
5.72393655467285 10.5709898872668
8.4524471779147 16.9965066154961
7.48027755216911 14.7244865908568
6.22169865116636 12.5864112047947
8.35863429652247 16.6108862597473
7.10441730911687 14.2993328266061
1.37851162325373 2.26768676407668
2.5886569842789 6.40213215698119
5.35809325206052 11.8530374012117
5.82351422135561 11.8848398371738
4.11077439937215 9.10247484633621
6.15862910655127 12.9375049953628
6.77802656986054 13.4978640406067
4.52597247464769 9.41062074340772
0.866375435869805 2.21501818501202
3.32857136851798 6.6684423037856
1.5588327688965 4.07266625668218
8.14132116865945 16.5117908844923
6.50669665229165 13.1811478943114
5.78216658996677 12.0071193117592
3.51485058751014 6.99806575497379
4.47797615624195 9.46966499252647
8.77486306892871 17.4980483773368
4.16436547610041 8.18784602437421
5.79121298996118 11.7361676540369
6.45652817574103 13.6548276116174
0.791413378188583 1.41326207303813
8.92113142804104 18.1628965526047
5.29419657236849 11.6196356820507
6.40651573898174 14.866248714806
0.0965732596950529 -1.67576818624093
7.5324608284014 15.8425284101237
2.81368254202961 5.91763841353737
6.75025605343182 13.7526800003047
6.08386794858729 12.1184790606784
6.7881034079287 15.37505639763
0.89649542424614 2.12193472114145
5.21723071622067 11.0510655802748
7.44574707334964 15.0054025677364
4.85107629948692 10.3418463898801
8.24434553714106 15.8197718346821
7.2622394329671 14.3955644757758
5.53006113549802 11.9185263943886
3.35809325206052 8.93979838592822
5.61130859686387 11.962305517274
12.5195512035998 25.0402374962994
7.5713734359732 14.8486566002524
7.35883713589587 14.9234571339614
2.53030128448582 5.12465218467708
2.29278174922785 4.50530997010779
1.35701055404281 2.35947691511461
6.13529491417999 13.8531077002276
7.53491637818475 15.3239919467951
4.95204677677707 10.0580517637942
5.41095681368747 11.8555874835115
5.71022362293655 12.0527252748002
6.31692548715164 12.4553949874661
4.96596183620263 10.586407959586
2.67459971320583 6.80042531585216
4.84375198027462 11.3519598633442
0.17730453180791 -1.97661873227349
7.33902772013743 14.9146613992688
3.89500426644839 9.07009037408703
3.32967561276698 6.88327062800671
6.43975098505074 13.9035828090635
1.24909521487592 3.57235460314463
6.3256686996721 12.422776597209
8.12714116594238 15.9873369330096
3.37102264441553 7.55728843749295
7.02211169058362 14.9634082187956
2.69530861003794 5.91626013306502
5.78740031568196 12.6100753681023
6.18143898945935 12.216594848891
3.13750352374994 6.1117301232723
7.1580075900997 14.981004935508
3.70895121799661 8.13991738394775
5.34750212560642 12.9271067695693
0.127379306476227 -1.13121995396568
4.72162504803172 9.57913712252544
8.46904689789702 17.0006210067019
12.7879009901522 26.0262862750978
4.42574849238101 9.94035904040137
5.46597446450407 12.1894434207282
7.6978229952826 15.924288628364
7.07574653806091 14.4832248911347
4.91831283539564 10.6731488632725
6.97727992349992 15.3502057617602
1.0703893278914 2.90121303944575
6.70820846320609 14.3686481580728
2.59050068426259 5.05045808556574
0.705552641534745 0.823413956659385
6.64463281649292 13.4630952416514
4.62284026974623 8.5770776906439
4.35212833266306 9.52008917831025
7.61940172327331 15.0184131625295
7.86708861747555 16.3422876819467
8.88031348362544 18.9904636242041
4.73876783680019 9.54900555403897
6.06939812548835 12.733309213442
7.55759624877678 16.1046865189804
5.15068464474566 10.135544561131
3.82547254260226 7.51899195138553
5.02373303200035 9.95273421559067
8.1327666418293 16.4814284394494
1.74581651174847 5.01658306854201
5.67720464025881 11.4367933474187
4.6680667433666 10.4395307755603
7.05519899207938 14.7185755992225
2.30630711429949 5.65202463872681
4.13750352374993 8.82307589174815
8.4497835645367 16.7675923770839
8.41710598830613 18.258947959253
6.93817720018321 13.4276724689367
5.11718353937034 11.5274500782434
6.79641405924695 13.4698536873877
5.95294280502828 12.1845164958609
6.56353363666232 13.3894266266983
7.61544572530479 15.7727948080494
7.51612427627589 14.810192759187
5.98693596529638 11.0045456535991
4.12037746372307 7.66335081515769
4.59003998011022 10.5619618376256
6.47323741816233 13.3766248691027
6.86780144670142 13.8414861758681
5.20945336562895 11.1508591521901
7.97065900760737 16.7038376678198
1.48938484073892 3.21059221007424
5.95025304903029 11.1333427524777
5.22911459759176 10.9397869989346
7.95509100501455 16.3102463103305
6.55163432465509 13.240276181141
3.47048680714629 8.27309330373809
7.00571090967643 15.60373336501
11.5707241763231 23.9000983325711
6.80129796712043 13.2627713279064
8.25091785837186 15.8625172790559
7.10078361974512 15.1448567801928
9.08001802908917 17.6736271128577
8.18201228374104 16.5201256143567
1.85721543658433 3.90654070465404
7.21730529530212 14.2978827827674
7.10892648967499 14.6512476390846
3.59418103075053 8.54495637120998
13.160982856569 27.0964473707222
8.49385544924082 17.0478605683429
6.83298735872406 14.3171173204738
8.55364406117832 16.5938014181701
4.82233795138348 9.64565692879173
6.93173759889001 13.3167398465413
2.69530861003794 6.37226520250163
3.24909521487592 8.31247818663071
1.72246602447109 4.08766018685504
7.44549242767942 15.5620528023691
7.79151356186564 17.0313739723934
6.11125607375453 11.2740339641542
6.81575275973827 14.1663245405071
8.29136553723536 16.5238103874836
8.41222783893701 17.8882894845367
3.8533815383916 8.28555358768849
8.42274405444129 17.0410357713623
4.04775313144837 7.92109398238768
0.263034405833794 0.0634494308712419
4.94917574092232 10.033044033107
6.58934864791542 12.4859753214993
3.90689059560852 9.07387170122116
6.08795236058124 12.3029862817884
4.06575787915975 9.98862549874659
3.15754127698648 7.36593112339225
2.64119029118882 5.7481632395359
0.841818331625826 4.45198663306688
1.10691520391651 1.5315070099086
4.86979549683351 10.0501187017968
3.95705738230302 8.95542186679139
5.56494091530509 12.2269607883426
2.5070627411177 5.84560076141265
6.27998551340275 12.9995178583707
0.369949609750306 0.455500246961795
8.47585811832146 16.2643357427927
4.58403739966933 9.98124610777239
8.06468059167861 16.3540068153995
4.87887621943892 10.1504334410736
0.823122237915921 1.42788437883445
4.73126680582493 9.65288675758419
4.62284026974623 9.76428024730046
0.35267161831847 0.0976188366345638
4.44268835480272 9.09408020433984
0.290515142255901 -1.35213701824143
5.61312359322326 12.0146763703863
2.94773807758373 6.65171579682749
1.85414913353655 3.43251326549458
9.05033006539853 19.331582175824
6.98079869363671 13.405233927936
4.97551731480066 10.0056714121127
7.98518512158526 16.3803777892981
8.28714406773536 19.2967961607035
4.92417299086465 10.8858855595962
4.4477826222459 8.80522972524862
6.97675136696684 14.3407082219852
6.97251592894238 14.6429688977185
5.79281531697958 12.1558772458087
3.22199602209206 6.42610569356226
2.04372137742932 5.84559328124322
5.05444778402238 11.2963608138089
8.40458483623986 17.3089767345427
7.63534140658584 14.6792545886538
0.9888594423948 1.83416629095298
3.16745674585156 6.9841838787846
2.59050068426259 6.06741239249835
2.47747807405475 5.75320418878919
8.64174609311459 18.8316432093043
7.28575786906518 16.4456999755006
9.42154699844364 18.7786253457162
6.45980989815899 13.2086513591064
5.12197177821939 10.9797349748317
6.37330019660839 13.4048545228373
12.0265128023519 24.6531718273478
1.29956028185891 3.56460285734792
7.21737987052847 15.0551896630151
1.68153576041621 4.49428278326383
0.954912110471462 2.56904580926582
6.22273918135275 13.2834182487809
5.34149316370108 11.0423286541491
5.93219203397138 12.2603212778888
4.80060127742483 10.4130438399247
7.84380028830057 16.251462567378
8.60037040484269 17.1866839631639
8.34774060167488 17.0305295163589
4.21782724095147 9.43280070914298
2.59601768923015 6.07883934751011
6.93418984954207 14.3676945766643
8.60079923807409 17.71252895865
6.46885897765175 13.4754759346911
4.28426354868405 8.69398579398478
6.89472450269568 14.2242698988566
5.19921930823635 11.5512801770993
0.35267161831847 -0.881310226145127
2.44319859178094 5.28912750507263
6.25404742886422 12.188795903316
8.01006540529845 15.8924073883672
6.65458095226993 13.0386699701772
7.12013816451468 14.9104020684986
5.2391394961736 10.6163427994427
4.64961545906341 9.22579032818692
7.43488479798079 14.3462828026296
7.14857435555373 14.3608318124353
8.87561941028822 18.4096255666327
0.860275236333387 1.42992930481947
9.43715986253886 19.4504068416025
8.17419589438919 16.0743330897449
0.35267161831847 -0.310360767558331
7.25259265911215 15.5934970952187
5.54416196959572 11.4375307510439
1.45741245100065 2.83523954087721
7.191192114448 14.5465344157445
5.7034244584657 11.994541168816
4.03494706475425 7.94410445353072
8.07241092071267 16.7422530157722
0.562594687692702 0.678286959900379
1.92891690193852 3.8639018170175
6.1348212004864 12.4466497071103
3.32746627842879 6.22011509882704
4.39917109381982 8.82180364005022
9.42141752747156 18.2015522176505
7.91904665791446 15.2979492710021
5.23678695583838 10.6154863041335
7.00346385530357 14.9379260878396
5.96791346233187 12.5764026682786
5.09104879845749 11.7179887527975
3.82860033795398 7.41053465941075
7.51915235026322 14.8578936228594
6.80408136639521 14.1290711998476
5.41408347925852 13.0566167228371
4.50901364748786 9.86566227037837
6.39020203377676 14.3065916414151
4.72708265254146 10.5714474424082
2.4391116342577 5.00200145802536
2.00277174925005 4.74240414950991
8.19138195023665 16.321326473726
1.04372137742932 2.2307742222375
6.60185648203376 12.9412961415966
6.09900381293051 11.8587346816952
1.0383281186591 2.72114892934673
4.34559289661312 8.85447646449933
7.51181346154977 13.9632913108148
5.50584208359426 12.8898311355281
5.59876830024619 12.0075116696774
4.01517914093372 8.97719730663007
4.45589621855327 10.6268311849511
0.577545029158673 0.016593699144726
7.22251627376739 14.2659610445014
6.21454329841615 13.1239297781676
4.20524813038577 8.56242357302813
8.99694056840556 18.5300417387719
8.36514470992041 17.4267093955947
8.09649217068956 16.299404508896
3.51193506942618 7.10246545610736
8.78858031116956 17.7841212866836
8.06894359669426 16.4776512068626
0.650057528943041 0.918782183516275
3.65711228647699 8.10944678452471
6.49468637956455 13.2836973702612
7.70134645295088 15.9884109813434
8.07014159112752 15.5191886368632
2.43501306604408 5.91532676810667
6.90365014332809 14.6152418165497
1.59234203108675 3.40870052015081
5.83580749754704 11.9267133663018
7.8172788743051 15.8657797607257
5.33243253132214 11.2729321390349
7.11430294931339 14.5609687766534
6.1748488800816 13.3948262878425
1.51290756359235 3.39415152740418
7.93223746960766 15.8552126659684
4.00898878322726 7.5276709647505
8.89968226248463 18.2147377197726
3.11718353937034 7.09193191535346
7.49831224705264 15.8869848089176
6.77428022838539 13.2558386418919
4.96240664701839 10.4984621757836
6.28041388823864 13.565391401224
6.3587695259401 12.9355053991146
12.6321738208218 25.8575577891296
3.71149490665009 7.89000263290576
11.9194907831715 23.0158120231237
3.06642042568845 6.04346706186192
7.04380548732824 13.8581998791295
7.43821606687327 14.3528357120783
6.89126961502065 14.6451988702207
6.56353363666232 14.0349745759704
6.95482265488062 14.3230158128582
5.96471851629974 11.9850371907874
0.235020029664197 -1.13027806254299
5.83774921391133 11.2876506098885
5.95544872756557 11.4189582907764
4.4482910610321 9.34790933335094
3.73251968913501 7.5905953068255
7.4204461246467 15.1238243062331
7.49880318926365 15.994777007516
7.59756555316453 15.6348273308731
3.2641899485795 6.03162776756826
6.09088599362282 12.559194774778
7.31574178015721 13.9144344360192
6.9600910670989 15.1315169284654
9.70178628071781 19.8022039296602
8.10199586672081 18.0887324011839
3.11462329905177 6.65800193319354
2.84953742463073 6.27061474528466
3.87320746935223 7.63293452097657
6.63327470795288 12.538188136565
3.93763411903963 7.82602767558201
7.82601061524992 15.5517562416033
5.77671139600055 11.2462293297171
6.15707481310111 12.1232291666546
4.80219321694183 9.00169621365809
4.41590424309638 11.104849745354
7.58299595142936 16.211256821061
8.6022563183339 16.2338197019744
3.30630711429949 7.6001717908169
3.71403411828984 9.97610372369772
6.26721885205235 12.5974479690231
2.85874614764664 5.77394381417535
9.39630837421439 18.4401166093564
7.78775190463652 15.6666284794154
2.53413824164347 5.69987877058635
7.58108467487574 15.4553089165743
3.84181833162583 9.41760899895404
3.58218541605058 8.06019030584736
7.83639028690697 15.2862130216542
7.54285329466577 15.1187985135708
4.24909521487592 9.35177761524716
3.3096687353332 7.71595237469073
6.54997714277182 13.3719257172335
6.49923262669527 13.2731431165365
5.86846643636099 12.1104978034348
0.032914622472735 -5.45994788095839
4.98325673616542 9.94843828157063
4.82586388806536 11.9428043191247
4.34886431534117 8.94184448286528
6.66708424131448 13.3043231640347
5.81447154672026 11.7206752024647
4.65711228647699 9.0012898481332
6.71941514965595 13.4906978903561
4.77245416030277 9.74111127170056
0.797811149386733 1.34239462077819
6.65292768606561 14.4425177565945
9.33039981400029 18.9018039548515
1.88752527074159 6.85733489639954
6.26880288629341 12.9174074867715
3.88301919198968 7.84811937223889
9.16243006350448 19.6393717675947
4.75694116093144 9.86831779763761
4.61606810096202 8.96865408636044
0.739183419416025 0.638222392506071
9.43776807462009 19.1795247219836
7.51709395161818 15.6303824258547
6.0516063516383 11.9082319465412
5.60059913176206 10.7949726179425
6.8285026969238 13.8684153866685
10.6707992179467 22.2397941818421
4.8184101105666 11.0917222240335
9.00017339042637 18.0803160975952
8.89914773731335 17.181417877752
1.74250377770764 4.41683088129016
1.71909917337269 3.75272561630012
7.19589268576885 16.9228239275083
6.01122725542325 12.7162221104287
5.76063039589196 12.0996586395307
8.28945144314343 17.4453132874699
4.51436507680696 9.3245507832792
0.272252935863172 -1.38501278508797
11.8311976030965 24.4065797849393
9.22583774241201 18.772127967515
6.31218482072397 14.4141168799848
1.3613364794456 2.8681674866871
7.44625622988956 14.8217172900905
6.2765539279413 12.3758149030049
4.57893871309339 10.4658329219865
7.58652226486708 15.1238473909247
7.72199303554574 16.9222533103764
5.23266075679027 10.5531991454006
2.86941589018986 6.69954607033606
4.28426354868405 8.59084723145662
8.98750453230937 17.6274631656332
3.24909521487592 8.10033605260904
3.20885336768273 7.23996835383986
3.71318821088308 8.43059093842345
8.82101350029153 18.8260578261157
5.02645960033544 9.79110472601945
7.74255559771953 15.0566454621856
1.38277365010789 3.25203291509677
6.93155578476994 14.0223532801652
5.91113843660099 12.3630118847112
3.17115754747276 7.49464583421057
8.18742821290079 19.0768151211381
5.92691176604814 11.8977856903298
5.82449371425825 11.8705462545853
5.26534456652099 11.9670930419897
8.93325939330418 17.33461598196
1.27225293586317 3.02710086323585
7.71292376306988 15.9308204451105
3.01655117626385 6.61435515312971
7.72151989149967 15.1827087722938
7.45608583477761 14.8144347419504
8.90086680798075 17.7566487425179
6.81604826276888 15.6588511566364
5.52789799384029 11.2093471341725
7.74958583577253 16.18180554284
6.72498601644961 14.0900239024823
9.8445609264186 21.0744069164083
4.98185265328974 9.73448908005341
12.8152878355858 26.2725822573459
8.31953317648914 17.1951167646927
0.187085552600495 -1.86116755980623
7.92385312815731 16.7583145804545
4.64917325368343 9.37377384540089
7.46188866443282 15.4414728042764
4.51824459522108 11.9237480193585
6.81939307377209 13.6689189090429
7.22770849802794 14.1970423955301
4.10369130304223 9.51396000670533
9.86415042214927 18.8343643168856
6.31776046067213 12.6465466350114
7.71313532519819 15.0997840838107
5.23678695583838 11.2714580165368
3.00138654027096 7.29504753968427
3.19195130777231 7.65152498333442
0.15754127698648 -1.57595768745995
2.24207478719815 6.20696919463032
3.30854906508616 6.74124667274306
3.86713615038302 7.39014510910475
6.55068759668025 13.8691414511476
7.39989410098545 14.3421873562324
5.11590398714377 12.7213450212261
7.3644377457401 15.2644590714098
5.84818956129796 12.1165781756578
6.44345364261532 13.0929669181899
7.29815071160424 14.2918013557558
4.67807190511264 9.2091359559413
1.88151403270773 4.09995356730896
7.84968176389892 16.1288496429725
7.07146236255662 14.4916785834379
7.38051101615593 16.1478945371567
8.07311162828741 15.978649789316
3.80418067426246 7.6994649526718
8.98093048070873 19.4941634928062
6.04792087693323 12.6299629950496
1.9719856238304 4.1891998344164
6.87358607978371 13.6286037029424
5.31385977645493 11.4139088497526
0.0861566437497146 -2.22946404726839
7.24332047972012 14.8346871087176
4.33847927115121 9.05450603119282
5.9822038021392 13.0919349895484
4.28369387639989 8.72877561480452
6.4117391155815 12.5345771840618
5.08255849077932 10.6707610098723
4.59280200081515 9.45855408283095
6.09056032882666 12.9539429403538
4.15442866511914 10.1483700850325
3.43501306604408 7.95688011641569
6.12753804499659 12.7958258406643
7.34831959377876 15.1423611801077
6.33738174729388 12.3248597554945
8.25923626708502 16.3834135000218
13.5936344246274 27.5986583959122
8.41639155775762 16.5034501344672
6.21499154917038 13.1628968348918
7.53772614461404 15.7922132581187
3.95848579335128 8.67177344579356
7.1067541798591 13.967595097883
0.0437213774293178 -4.45616624041596
5.70193286018111 10.8954086803743
7.41180428826197 14.7440126154616
4.8017953967157 9.76312861298576
5.69166300190033 12.6268834817386
7.73580334045868 15.2683367421453
5.9730460391967 13.1948636885465
5.02543774097914 10.582673542147
5.23147967195895 10.1179337564819
5.81939307377209 13.6903671963346
3.64917325368343 8.09083960981304
4.99200142920668 9.63618803638581
0.0437213774293178 -5.05631514495179
7.30693801518018 14.1728062789535
0.555061015007294 0.530852172972739
5.59922622598909 11.610683063764
6.02219706978417 12.5004848534498
1.87547764297706 4.00890328670458
6.71392840698436 14.1672570254158
6.46245508123369 12.9879904506735
5.11077439937215 11.6344175386522
6.98202823839808 14.2475029868002
2.87698910989466 5.45724993385602
0.253756592245783 -0.722272473719614
1.97481166790917 4.47076229834878
7.38602827532298 14.5554537554849
7.90026304356897 16.3492276054069
6.53653116811825 12.6078146381004
7.97741203238155 17.5133612620175
0.167456745851563 -1.922459398217
6.97912834789228 13.7044278035629
8.93570906081226 18.4704817189178
4.44319859178094 9.60979611537224
0.437063805608843 0.63062997238622
2.39969695314436 4.52016920184506
4.96844526612515 10.393795277452
7.10078361974512 14.0135858120345
8.60288440871842 18.4495754076313
3.29956028185891 6.33901071709921
3.91279723657524 7.70834914712155
6.18143898945935 13.3937497568578
7.32137310544375 15.502433245473
1.38702312310925 2.87259091418022
8.16351421441822 16.2172512132056
5.44268835480272 11.3558653359528
5.91279723657524 11.7077407551246
5.59165180140727 12.4889893510799
8.64599090807784 17.2828713353615
7.77701500409137 15.1437153945518
6.876516946565 14.0039866599506
7.30251590416564 16.1928807800571
5.23295587697968 9.89238387497205
7.94670387142931 17.1803165551652
6.68369645430652 12.9520142939837
7.80303822086597 15.6287463786442
3.17361948500005 6.52026761416192
4.99235011683156 11.9834970755663
9.65107929701969 18.9524026492852
3.34722953325022 7.39450794505623
7.59853928285688 14.8361480748451
8.19729231398442 17.9602344009636
8.48449759487269 16.7329605230778
3.47448596435959 6.4136304518468
3.84104414591318 7.7691472838164
0.902444690577326 2.49016595500535
2.5588327688965 5.78612874085945
4.4928392173803 9.49046175383647
7.27998551340275 15.4618922250521
6.38596192773894 12.7433671514771
6.36255081249536 12.9570351928014
8.03092174446707 16.4478458721961
8.34053488067621 17.3885938889199
3.40808473863708 7.82001907790441
4.96773615082905 10.2386351742865
1.55127937446487 4.22501236871965
6.33146820898629 14.2897130815749
4.73043094540706 10.5604529840047
4.2916488908729 10.0924249640129
6.21080244935425 13.2423229340009
7.04355314291908 14.9952060882325
8.88977304326727 17.1002767588434
5.22496636500027 11.1299977966925
3.21961533666587 7.43197980556617
5.25259265911215 12.8732116430466
7.94156683343483 16.1681840259245
12.2176711430722 25.5022564114837
5.85453277801185 12.4092336728457
7.42348767003152 16.1518116289892
7.54908858310945 15.1326910317768
5.87074407668285 12.7365993518115
3.92818808401906 8.3727648848877
3.89575003800332 8.49456163933574
7.67980487233709 15.5765685064683
3.23855172063445 6.27273034489976
5.24207478719815 11.3040767804784
5.67763833785441 11.2721214537081
7.03282987520917 13.7176354325917
6.77893637302057 13.7325894388323
9.42350383133188 19.7306287009692
5.62531545485775 10.861615975686
7.25302924408776 14.6495896594388
1.52452664685918 3.49262905429861
7.93291883249601 15.5648935865643
1.96631687374371 3.90681030026904
6.5396360506231 12.5223493940011
6.30686792870535 13.5747056136623
5.98781059099209 12.3413729489581
4.54985869976524 8.46310391862732
3.67024768866613 8.33631027146609
5.72456632334384 11.7338431194334
7.44542875923832 15.3255585748393
5.11430294931339 10.8301160011003
7.9321011584058 15.9562402027079
7.42684532907413 14.6645671686272
4.71361122658495 10.9551858603934
5.11430294931339 12.3262073809326
8.22128966603509 17.4111685142997
5.16838283663391 10.9293777404319
6.53545484234461 12.7525064294447
1.42057568282027 3.89898880083758
1.01655117626385 2.04115268728481
6.1748488800816 14.149347195177
6.62160108289381 13.0712991413576
5.19134398507722 12.1948482382744
7.37490571847405 15.1404495749153
5.54035161402086 11.6962677285797
2.5625946876927 6.1007059009611
4.59188191466095 10.9671774857084
9.86491231047876 19.2860106593395
2.21125186373125 5.4961404887697
7.14505033280328 14.8570920477687
7.53850234889688 15.4209134526941
6.56540970329976 14.7202073375374
5.84259210211415 11.8694885455081
5.84664760252364 12.0443629378263
6.180674242534 12.9986837712445
4.79741211881003 10.9686008967394
2.67980487233709 6.66400122524533
3.4654722207946 6.90163617837308
8.29561000937866 16.69124328228
3.67980487233709 8.64585582223136
5.1686914015032 11.2092166229887
4.17423431349472 9.20678008868031
0.290515142255901 -0.830706010931801
6.4614479642358 12.9754037046897
5.59509965226574 10.5740955489361
5.93781516880342 12.8240942739263
6.15489598522501 12.2581337382354
6.15629703797802 14.1465405749042
6.39759236481943 12.5706016545377
8.09754597242381 16.8404519207906
7.53868141367122 15.6209638005358
5.4252320452515 11.7384126644459
6.08550310125116 11.8549254246732
5.22466960576013 11.3580164631404
0.584962500721156 0.84985965057214
7.31504502797479 13.9341648598398
4.82312223791592 8.94591316408549
4.66457035864193 11.1769269454471
7.12793481490116 14.4224584119784
0.829381228387603 0.837588256173439
0.206450877467426 -0.708851957957292
5.92636442679116 12.0096159089578
6.16776550883634 13.0977291074199
6.66719344125707 13.5726545849984
6.29221543124574 12.3626452962019
5.94935534814831 11.6285281695276
3.15130932327497 6.51249018757872
3.64385618977472 7.73405315149738
7.64690482129046 15.0298020830564
10.2517281949839 20.4473620386507
3.96631687374371 9.22018664413805
3.52066400722678 7.88010224861551
3.32967561276698 7.39076039188343
6.05444778402238 13.222968388895
9.10780051511831 18.966026723704
0.065095028221885 -3.45994788095839
1.57754502915867 3.83109890989218
7.8296251699923 15.7711064329604
6.456149034648 12.7324086995185
6.70661555695959 13.7241371503709
6.55647657852975 12.6721341235632
4.84452471464814 9.93494315151291
4.56165512722909 9.94022559602091
5.32857136851798 10.7931279668822
5.67828863988971 10.8201009733451
6.0753351504962 12.2585109747101
8.05440603877025 15.8010181433365
7.63695918438565 15.2987080286607
5.44447339529315 11.584184031215
3.22674563968527 6.51404978372042
7.24536986675973 14.9946527258782
3.5886569842789 8.26765326706587
6.67144580473285 13.4127876546544
5.02714043802664 9.53281637346081
5.53389873055454 11.6178190105389
5.0203175591909 11.3095830887427
0.216036926296625 0.134528570907522
6.40533786842436 13.7212032101754
7.24097475280182 17.8781419767609
4.46848306371184 10.0056191933348
7.01320455132258 14.233145250607
1.92307602334946 4.25754414713275
5.82742820921715 11.7046408149075
7.16560277895574 15.0171887218792
8.23314029644597 16.4853439501024
8.55237352385192 17.5403025225565
4.86027523633339 10.3939451535499
3.2208061704445 6.9569382841859
7.07615780835101 14.618075777983
5.04875931191986 11.7233887670315
3.77123549625095 8.20928042670171
4.62329061938026 10.1506301541419
6.74860572647312 13.1767148046672
5.63695918438565 11.2620475220087
8.02014657311178 16.1480003348962
7.30399144774288 15.0789029143532
3.64740307549706 8.30916352662577
4.66457035864193 9.64620296090039
8.19168563555094 16.3474398436924
6.656232326071 13.1333532076798
4.55741951649854 10.129604742374
2.71909917337269 6.06718531411443
6.13939393027622 13.9731609477797
5.69530861003794 11.4069365361708
5.76798068372346 11.8519804800163
6.44981530316109 14.0029591435866
7.85486838326024 15.0918487248564
1.54748779530249 2.73567459180633
8.50440649004073 17.1755415592641
7.43276672680291 15.360383644583
4.90429881631883 10.0040203339635
8.02964825379335 16.5015346718434
3.69445164830149 8.19267981650184
6.03849696353505 13.4700199237627
7.08018206490981 14.1628682576583
4.60653333899974 9.38152631292648
8.16529355271067 17.3519730468025
3.34504693821837 8.48261592824094
6.76543274225922 12.9735241121351
5.70363741810014 11.7181852746513
5.68067057595796 13.4100310725733
1.32636034120262 4.23580559736174
6.47673062820042 13.031964954999
7.16188768237689 13.9835106720727
0.684991319052428 2.3084274981983
3.43808808328118 7.05499715547673
6.23634542713076 13.029221664896
6.58067892685537 13.3742143875602
4.41642403954981 9.84495171241997
8.75226484029645 18.4087433980285
2.80576867116565 6.80385501129109
4.36457243229586 9.18681868752291
0.065095028221885 -3.45994788095839
1.64296810415672 3.35075024938927
1.04909454952817 1.98983443401188
6.90485458969619 13.8375548072404
7.9426498362376 17.0930633067667
2.17975601080201 5.70781431064785
5.69380859277897 11.7517373853188
6.08713640272855 12.8052564080968
4.20042708983966 8.14290925774088
5.00795446961558 10.306564520943
2.26765103390416 5.03574979935042
9.39145842004967 19.2581894840856
4.09072317041393 8.46838906992026
4.65974895192162 8.7621703449593
8.99417934550582 17.9031403343897
7.98816029285803 15.5809831362429
2.53987461119262 5.79724814402241
6.63394531303509 12.6021199110036
2.33077901246963 6.06857032115793
8.27777021483895 15.7009570813559
6.93019144802838 13.530343690365
1.6106273841145 3.74083811897154
3.92526912492337 7.89876856739367
5.45108427592378 10.4813349844281
5.04942970925575 9.61372907318978
2.71403411828984 6.86701602543973
6.16899990039049 12.5334650377217
7.14442293768973 15.3281830655047
13.5278247056925 27.1438692103327
0.691877704637668 1.64972855960154
8.1144230888014 18.252255968814
4.05978122832542 9.14991310827621
8.86485280243993 17.6164287415919
2.87093371783211 6.43120691011253
2.85874614764664 6.69792367847389
0.547487795302493 1.93803829190707
6.53461714456601 13.7017823551997
8.68612337313606 18.0639078134637
6.02765085552388 12.4963266310787
0.453365617937943 0.979029470413351
1.65005752894304 3.90428445241161
3.8270372879193 9.27965902740621
3.50901364748786 7.7532695813671
1.87244995027949 4.82919966367589
3.24792751344359 6.04684905063503
8.16614376545123 16.1606544406947
3.19437804516685 7.04040000953674
2.36349458761301 5.06966456204762
7.51612427627589 16.3187284384431
6.82498321144372 14.0412734877091
6.4644672085346 13.0042418266502
7.98369523197163 17.595411322911
4.64518729401268 10.2905630177556
8.54834769844453 17.1870112749379
4.73585540169827 10.3024505074053
7.85352549359362 15.7554384241376
2.58311170503321 5.38831565722267
4.08223094053591 9.07411049860685
2.12483711191377 3.62540433599185
8.68913784840503 17.1739896859982
6.34272430731801 12.9057828805989
5.54154343155324 12.2942728435986
3.62688836448886 9.60011060509466
7.57766122092299 15.0264376178442
2.44319859178094 5.65010721050061
4.03697664779597 8.2501173091417
5.63249194117894 11.5660281897186
5.19377174339668 10.9722852290647
5.31385977645493 10.6799200882796
1.19680070743371 2.13570362734114
6.87944187129517 13.6463416373256
6.05210818770605 14.7659484710311
7.80611581261023 15.2789919359914
7.68180602418892 15.7748749833837
2.92014669231079 6.52135719899752
4.83871909296694 10.9293087012437
2.80259092750007 7.52774555730389
2.51485058751014 5.55588967229429
5.75796689509544 12.6172383439743
12.3937740799809 24.5595747154627
5.24529672447266 11.1415149771918
5.2728271428522 10.7155437562733
7.76476953973224 16.1751273914767
1.79461581022693 4.03478961342471
8.31494048611842 17.2093592174185
5.00138654027096 10.8550487899181
9.12288771189008 18.0999158362134
5.69787644525911 11.8559515989708
7.20404437976033 13.6831035278507
1.71234180719738 5.02082907094728
8.60951972690665 17.4105531258129
4.33243253132214 10.1781168823464
7.77021915591946 16.4388298342354
4.13561063691698 9.6389231816261
6.45715985622789 13.0116572912785
7.09681649936869 13.64675863971
5.3809105624426 11.274070092409
6.20253827769131 12.2866690637805
9.00530065133488 19.3127437719303
5.81407709831291 12.4181490557446
3.99583236578477 8.05611143272864
3.57661515800764 7.26245012383093
1.26303440583379 2.98764519857102
3.93182849735842 8.99218321679762
1.77529371282531 5.12439571301105
8.34347615598834 17.7991125330027
8.20246293129929 16.0311271263203
8.94850201461025 17.520395725005
1.9577717646107 5.21436256879644
2.37851162325373 6.83257605207523
8.31427821171892 16.9349122533416
6.31008838774539 12.7059160082681
6.45678088112632 14.0937128701962
4.34012399301761 8.39626037149101
9.08858441065202 18.4091658614513
2.66763015839099 6.47657800120924
5.24821952741906 11.9225987850181
5.17791779219584 11.2939741586769
2.58125853195774 5.87941118269852
1.36564947231668 3.59214944206744
6.98290584353548 13.508685845231
3.75324246773108 10.1284087196407
5.81880337622009 12.6471866929458
1.53987461119262 3.23062759198624
9.37936170383065 19.399562544395
6.86742131494482 13.6020798607789
4.29221543124574 8.77001442246963
4.94773807758373 9.50950662763062
3.00138654027096 5.99667467066495
6.72099399383741 13.7479916693244
6.8689412413812 13.7288295587523
8.29267558153809 15.6901819562213
3.76879507552656 7.69128511405662
5.29561000937866 11.6420168074275
6.66763015839099 13.5265325127599
9.82908844400488 19.1610457517122
4.71234180719738 9.56961969031487
8.72543180663783 17.2611332548636
6.50217390200739 12.9529947523885
6.01363403989141 12.2748814718107
7.25455625190949 15.0585349693464
0.369949609750306 -0.505140957686919
1.53222103864918 3.2747439616877
8.69763590476878 17.9969555690154
1.16250752987983 1.84553343849157
3.57940297537926 7.61229552056724
7.23803722052526 16.3003781701147
6.83279266303674 13.5921935305598
5.66435155299339 11.0917247862354
5.31078753728216 10.9618405224189
7.82140605702084 15.7224241149028
3.69015918741137 8.05102519670853
2.59234203108675 7.28840126753755
9.63414084748113 18.8090992764342
7.65952941375778 15.6226840382405
2.46346149567345 5.34865109612583
2.65358921991329 7.78617550978383
4.8663754358698 10.3793471071904
3.72833917319649 9.91143406338975
6.28653999103549 12.8138580889331
1.87244995027949 3.6100075002938
8.76652890859886 17.6495993431383
2.98465945386551 5.77546491353648
7.77868370746696 15.7553787660272
2.63405705024933 8.62792666831428
6.15909506824156 12.4183476587627
8.37694349444861 17.4752763713175
5.44345364261532 11.0603632585261
7.75226484029646 15.5824727378794
7.38064421054654 14.9771758088254
2.86180270607998 6.50761973684469
7.57014762230642 16.2751066931408
7.06757915046949 14.8847597269505
5.44727400421106 11.5896303789821
6.19997429022066 14.2697340348443
2.20645087746743 5.08903074079878
8.49194557381702 17.9718467556728
4.83988208782306 11.0760284222868
3.96631687374371 8.46704552822511
6.36457243229586 13.0168018106358
8.64629561014684 17.0740106761112
5.79341573109973 11.3262217713807
6.82625512740088 14.635634833747
6.90012367743009 13.6222345430226
7.57370544171961 14.8762620536911
6.58230123470283 13.9028533879806
5.97745606598727 12.4601284294745
6.58195375084882 13.6901272684919
6.56071495447448 13.3380120681349
1.93473422853383 5.97335689180904
8.11630396913665 16.6220607443218
5.30854906508616 10.8046705700067
3.74498904109723 7.11365271866219
6.74591991221731 13.2410417612806
2.66937570614282 5.99229200807952
5.28426354868405 10.1733176346278
4.40337261128776 8.94862999458783
5.52741685491941 11.0729169149347
7.19301350769263 14.620890420033
4.78980949248599 9.60148444177734
8.29299406117165 17.3720939018052
7.25353842629922 14.8924396361002
4.78659636189081 11.0751847574679
6.41147839541437 12.8227221682632
11.7813849352455 23.1269937450417
5.76920209909842 11.9856663063562
3.08091999538357 6.85820346502591
3.43193148059144 6.79001551753114
1.50510919303194 5.69949475152744
5.70065311878358 11.0718832083494
9.87612729545303 21.0902968351492
6.54237711839579 13.0816426333238
8.58957912879153 17.6763841698903
3.64385618977472 8.00516755594227
6.82977151515879 14.0639111388405
8.60818372699005 16.7475171877214
3.59050068426259 7.14309429418163
7.41128282436404 15.1944683265139
8.30371050814978 16.8900766274281
8.15485704766403 18.1732239002564
3.87698910989466 7.61868098914956
8.36221360027381 17.0507888582122
7.46879633213009 14.6415198026874
5.91390204457376 11.8171165699983
6.92133745048331 14.9740919501779
3.94629898016675 8.01077503567489
7.61736856492264 16.7529775946894
5.20464638062068 11.6246680694713
3.67373035792741 7.51267816305332
7.80661158410682 15.5797497127221
7.9251321537024 15.7899598065115
6.52247590729442 14.8819403354137
6.14222490368391 12.8643665436376
9.64914561134625 18.6232432611431
6.6619424980959 13.5331024823674
2.93763411903963 5.74472594712548
1.78498710902915 4.20438041121547
8.50266353209555 17.1219689724336
1.13750352374994 3.26582762072547
7.37577463070729 14.9594348007619
6.79091235542234 14.2788397407761
6.02202630633 12.5546036663201
1.48542682717024 3.17216000582562
9.47159705978107 18.4361384262118
7.37055328994918 15.3334404597749
3.95491211047146 9.40870811449903
10.1187214981089 22.1924821331568
6.86447189285597 13.7432642955997
8.61383195646006 17.4546040132781
4.79701297783614 9.47156179794266
7.00941952847301 14.1831566585312
6.82654848729092 13.4533449174357
5.21095226970237 10.7654808293947
8.52708597880746 17.9758784092432
4.65711228647699 9.52673543317296
0.577545029158673 1.02490407973302
5.24090138734421 11.0489703063023
1.71572444659204 2.87213273113481
8.98518512158526 17.9609867770077
5.91206022759835 12.056044199535
6.64119029118882 13.1745502271663
6.90993922712425 13.5821899684491
0.461447964235802 1.50656324799939
6.12912447031687 12.9349465461517
7.25644459647344 14.4669092155987
7.18243255480636 14.8080586542539
8.38586240064146 16.3792136486621
7.76792976896843 16.6226086350388
6.57824203941825 13.925620651416
6.02253853606763 12.4514647041231
7.48839635488944 14.4985215987963
7.25970705555563 14.9172680321591
7.16304967806961 15.5904837107536
1.8663754358698 4.87207397919367
6.98343215048151 14.0053418749329
3.72078358108405 9.5506508892879
6.10932841056932 12.3419859361314
4.46195161061581 10.1997180649489
6.96817938873259 15.2153076484358
2.24675886612096 5.44426001832239
5.28226871077882 10.1116014392083
5.9804472025786 12.0552233302426
4.04506654772807 8.47134414910072
6.8426887942519 13.8314703024137
5.89817113655533 12.0477738771928
0.167456745851563 -1.76213204054733
6.00657423029395 13.6142951148072
6.89481776330794 13.8611770941641
4.52597247464769 9.35165502835543
9.02988181125292 18.6218918808833
7.77174339804845 16.204571485993
3.30854906508616 5.92189024731397
6.57545197561705 14.0758912731416
7.07968990148421 14.2269357943031
1.21603692629662 2.80644519297898
2.35917513815613 5.79829509650195
9.556211266146 20.9398597718405
7.99652780809319 15.6709689915201
8.12912447031687 16.2240612670047
8.65339630387365 17.5389426784685
0.35267161831847 0.743865744218076
6.064431872595 11.0020803177043
6.78438317612105 13.1818926810665
1.21603692629662 2.67252317479067
8.51147898702539 17.3362642464056
4.70512725599698 8.71216889769548
8.08852325661663 17.5543949692542
3.84799690655495 7.92233431827799
6.90827713587948 14.3418082281508
4.72036266349072 10.3436936501139
7.54808088679734 15.8809314069145
6.18678089732729 12.501283530894
6.06426603604779 12.8641142487501
3.10820274977697 7.87630423957515
6.0700590027518 13.4362551349879
8.86170728658586 17.3597143715086
6.61685982731847 13.6485615766618
0.657112286476991 0.630685536523448
7.29624560453142 15.6584629662557
5.06774460663583 11.4119637973434
2.90689059560852 6.50157492299383
5.90929308582382 12.9829738207721
2.76390181462001 5.77205592469833
0.106915203916512 -2.90431205150674
13.172964740864 27.3739571628497
8.16772691707685 16.7941984033445
6.57533560578106 14.9497489683928
7.50480371204728 14.5196069843089
2.14002351572845 5.91865846110491
6.89668171064848 14.6976498907791
3.7557093165069 8.61043810125289
4.72917624606064 9.57045043948511
7.51539659182136 15.3640903204478
0.758991900496205 1.49534734661319
7.83842819770617 15.6038298324112
2.87547764297706 5.88152570665056
6.52344132433815 13.5567074659997
6.55918586578773 13.4907005808923
5.10659313782724 10.451740027627
2.50119414302856 5.1863297004111
7.59406616192282 15.505244655514
4.49726843981476 8.94704380862974
6.24222139509837 12.8187451862346
7.04069015059503 14.1512151583461
3.69015918741137 7.85802400864976
5.30434254531851 10.2525230555956
5.22169865116636 10.8868430679593
7.55447078669612 16.0575975859521
5.45184512416549 10.9181529732803
4.89649542424614 10.6121396543885
7.19861503805332 14.5146101313521
4.50755071509187 8.86956689878847
5.86008418885368 11.9395110777452
6.09121158492208 12.7454380774883
4.14002351572845 10.4368751480618
7.57928692381334 14.9727259480723
7.49960061420929 14.9867956113927
7.65226584873881 15.1854878044166
6.59682049264418 13.2695224405659
5.55576897038629 12.1249849018176
7.22555970041513 14.2857399680327
2.8089394307736 7.16237121029936
8.12825215227739 16.4015364934205
4.64961545906341 8.63655998977508
6.40481406155979 12.875915366466
8.39640718330346 16.9193090320805
1.54368622514264 3.07632738335454
8.7430477950215 17.402703307238
7.93241919784482 15.081417141264
7.56353363666232 15.3487946943539
5.66172329350064 13.1856276082153
5.73897564307219 11.727938233303
6.23766960807815 12.4070789710279
2.32192809488736 5.58403022602578
3.59876830024619 7.78811858720491
5.66303802175769 12.1278863202476
2.74250377770764 6.96513032118208
7.18296726824728 15.6119062289583
2.34831959377876 6.25949034911712
2.91867979331213 6.64988363001725
3.96986245193743 9.28480665309172
4.4117391155815 9.51564589328368
8.75499025456128 17.9157626909629
5.2214012189334 9.92427959600962
7.66522657654767 16.0421116884154
3.09787006431351 6.98418727630542
2.56634682255381 5.27453061364193
8.60282732089059 18.2218042179288
7.03291462247273 17.7991026351718
7.47054937930777 15.8296382419823
6.78115792388297 13.1199715359568
5.59027035057632 12.2918732588212
7.59372150055366 16.7301889417154
6.73668812613171 13.0770249174602
3.64207947151952 6.79657735498808
0.516790998079577 -0.15477778383748
3.56634682255381 7.18344674297309
5.31887300751029 10.0827067685066
5.77123549625095 12.2733139547657
4.67763833785441 8.8384073366836
5.39785560632019 11.0745336044553
7.06410018043561 15.3257187827721
7.34988511425228 15.9909320514768
10.7848424397976 21.6373778287802
3.83794324189103 8.03722981754928
4.4908663007776 9.9550130880736
7 15.3594000279061
4.39390193149475 8.81405282398244
4.31915101021679 9.37821599984344
1.41642403954981 3.24471825949372
11.6898602518255 23.1128468301454
7.50663562845471 15.3088505573838
5.29589253068396 10.748715977017
3.48046399103829 7.04503853613583
8.03972049827582 16.9199831405139
7.03232128705788 14.6187312603565
3.58773424997121 7.83097234604662
7.92389882717189 15.4531601797195
4.89798504238663 10.618610077815
1.14755718841386 2.31513308577937
9.55596064853073 18.7087861847154
9.32639491457672 18.6018236373909
3.12483711191377 5.46045577419703
5.81624523116852 11.8793440719525
11.335806886065 23.3906551876776
8.5347368454614 17.0481755919168
6.39310989466954 12.5172148804196
5.6632570266979 12.2987162758761
6.66533591718518 12.615078009895
8.09499120140004 16.8260399175788
4.08223094053591 9.25617225088548
6.90873902000089 13.8764521950681
2.80259092750007 6.31505205118712
7.87055441060214 16.8897108309464
8.22911459759176 17.0949030125602
8.74250377770764 17.4790619964827
6.68854621622905 14.4885350610787
12.1276546074755 23.6018596240845
7.36558218086673 14.2647801563459
0.31748218985617 -1.42257027114436
5.85376538701456 11.627824676588
5.15723031782138 11.1123590326921
5.82214181311374 12.4514541981861
11.1504649669234 22.845944480851
6.03121873061072 13.0468162751951
6.67231653733772 14.4592682785332
6.63461560654609 13.0997326221294
6.76359543404882 14.0213293349202
2.38914317498362 5.13139285438566
0.147557188413858 -2.17872668519147
3.83561318209912 10.3083216615399
1.44523773705454 2.83117144297173
8.51709395161818 17.5319055840674
3.36564947231668 7.06639731872141
8.25727903805887 16.5707064267583
7.40107642261126 16.5532014865837
7.23524101381733 14.1529804466319
6.54855518450553 13.0153677672017
5.58241704405797 12.7231351778943
7.36389887374172 15.3010325423274
7.992742289701 16.2858989902103
5.91003150940534 12.0545380054626
7.75442502578801 15.7277680344089
6.84992229725964 15.3701651157854
9.32463061526719 19.4725403858803
7.78619421692907 15.6273962706524
7.91583342508461 15.5691478305313
3.88827491744117 8.45096160811084
7.8164914038576 15.8352918560621
1.63941028474353 3.37815588535502
3.39548470185744 7.78625345462208
0.0756642699320722 -4.28372564105486
4.86751635727437 10.4772106821265
12.1504210273447 24.4562916273903
0.0756642699320722 -3.14105225180316
3.5264540954303 7.0848644714798
11.6018636229395 22.9612465614471
0.84799690655495 1.43502897446631
4.96240664701839 10.6343673679596
5.57521922655776 12.0406731619612
4.44421852469079 9.36318528969798
4.88189046977206 12.6791637664716
6.83745812300523 14.1529394549509
6.54463755721858 12.3170306945315
2.86941589018986 6.22533895295224
5.22466960576013 10.9167647268898
8.38257414861537 17.6299336436099
6.64884151067636 12.9902323767792
5.25550073314839 10.2822875011884
4.16807420575437 10.6990338868374
6.05478170256128 12.4161724124487
7.38821603560939 15.2960376110433
0.206450877467426 -1.58754566173516
5.25753290277431 11.3305201114122
12.0600905253218 24.7424626141341
13.4283430590214 26.8868711952338
7.5554740311967 15.4769672288699
5.4023233784845 10.8159348792277
5.65755206548997 11.4014849435274
7.50002981437762 14.0417658719917
8.60858181380442 17.2058079796697
5.42832795854446 9.99804926642861
5.49996850788485 11.7548442135336
6.36039129102804 13.8495275462338
8.97240546478447 19.5872233310235
7.75380815991399 16.0527170548337
2.14505033280328 4.50532512196072
7.13157998721721 15.6208850201431
8.85606633653084 19.2005558437468
10.00936569235 19.7318023356597
4.34668419397293 7.79388293482443
6.20193539634493 12.8499517085681
7.34709321775516 14.79926811617
4.6884386206709 9.5380154764851
6.48307160855404 12.3870200554311
4.94917574092232 10.3438010940153
4.03359242142384 8.08295481600266
9.4081337423918 18.2608470202085
7.52681520553378 15.5077095621152
9.21639143579159 18.8694023260095
1.30854906508616 3.34899518677661
3.19195130777231 5.94687367571502
5.28340895588136 11.9643482090299
6.94341647163363 14.7734991289184
5.60471002748894 11.8199720608734
5.1491217640372 10.2569900474131
6.88658766426101 13.0912180912667
4.26765103390416 8.57792959713351
0.428843298803874 -0.496740785621912
6.52042224852645 13.006438617756
5.053445564433 9.74974462597086
1.57008922423963 4.79768743078027
4.99826494862925 9.48220304658164
7.5516934745307 15.4406540594831
5.37797798350624 10.9693339165285
4.62419089712609 9.7054463069085
4.04775313144837 8.44866242340625
6.14395221223853 12.7247096025849
5.61380362860747 11.0027380408401
1.95491211047146 4.5812441569729
8.95421868451612 18.5404380337306
6.70937547767939 13.3324569847448
3.61153559632006 7.63862004819354
4.93328209449992 10.651942515478
5.20314090720755 10.8844876966261
5.53485653642599 10.7053779374352
3.32081790241943 7.66423323146419
0.0544477840223765 -4.74588268890226
3.62329061938026 6.87222085456065
8.192444569281 16.126104209269
7.38037780946723 16.0015143620311
4.41486408801102 8.67906479568929
8.21752900941741 16.651869230165
7.42942283664416 15.2279874017259
6.35931031689044 13.0989880169593
7.5467757635166 15.3994207591777
8.59704978301989 16.9517620144669
5.95526987737742 12.0161272908358
8.55688918972687 17.1342903733693
7.2765539279413 14.5914261817607
9.40460121068489 19.0788319388501
7.12396219690227 14.3307521466727
5.17944980363947 10.9017650114027
5.66763015839099 11.4406449814164
7.2718221305922 15.9491788792371
5.55458885167764 11.361340272559
4.14818322228825 9.43997704421689
7.71946780564227 15.8751182355095
7.30588636038384 14.929165594322
4.62464082541319 9.64816632380611
5.7025723054339 11.4907157599069
5.86827647059063 12.3844565865878
12.7603553098689 25.5589022328433
6.94584896767336 14.4434186785111
8.14257838508139 16.3063702059767
7.51654858943566 14.5594356815257
2.52837897235479 5.42940237458723
6.71572444659204 13.7916759815186
8.27196574664337 18.2938758203897
9.04294312831236 18.4060258831111
6.06061280079693 12.3136973737186
5.29843273585318 10.8746342608556
5.19104022782988 11.3773466492405
8.87993663480522 17.9683840373119
4.59509965226574 9.12552914583403
2.78498710902915 6.32395264078841
5.74788311436641 11.9961480350373
7.57230669066145 15.3156274754485
7.10409468485413 14.2644424472291
5.07730874183119 10.8458644593512
4.16436547610041 8.3472308540738
7.10110698521569 13.9629120385836
3.05444778402238 7.5544515659009
11.6584861510136 23.2305474399535
8.37122374959545 16.9950546476746
9.11215877999782 19.9011507520612
3.81919653470212 8.59561945569119
5.19286181271947 10.3212965221879
6.24192816439799 13.554053427629
5.71424551766612 11.9322905861027
1.011055188509 3.16864356631117
7.35646890018216 15.9463899194931
8.96491840784853 18.3225685468612
5.73710430817438 12.769064366815
4.48592217311189 9.27101764424774
6.98071082890019 13.5634746362668
8.23040847799856 17.14635751532
4.88564944803435 10.7815376736494
4.05911562506522 8.81215931505139
3.59234203108675 7.02559093397539
5.12451902238743 10.5768671136194
5.57078984507455 11.6225923701836
8.97216241386076 18.3543965517198
7.13118421867966 14.629894685569
4.20103060168317 9.03186396318037
0.37851162325373 -0.776649295638688
3.14880898462332 6.62140187535885
8.45330229601457 17.8326850043312
7.06724818119965 15.1720678258959
10.9970274502677 21.7343095944047
6.53665071031833 14.1001820174786
2.77853208689185 7.18426089296109
2.74416109557041 5.69856738760214
3.9238074276951 9.78938111889117
6.07566426993207 12.3416052799519
8.32722442709284 16.0749680926275
2.10433665981474 5.25007435957854
3.9853603016038 7.75217226840374
3.72917624606064 8.12228055019143
5.65996845668292 11.1049948904825
4.12801415578939 8.24610420255907
6.62317804515049 13.3025345774621
0.420575682820274 -0.323219097247238
8.83386316431354 16.8139836572224
1.53605290024021 4.05466005126794
7.456149034648 16.4648614688169
0.63584366972334 1.2747439616877
6.60971859980673 13.7879809218675
3.80814739394838 8.18510562029082
0.117183539370339 -2.10101119916242
6.24075464523546 13.8391797743951
3.91647664443772 8.75601837115262
1.47747807405475 2.57742972885564
8.09499120140004 16.9294754104891
3.78337605912316 8.70299349048073
0.823122237915921 1.38570679542588
0.137503523749935 -2.11883622950985
0.0756642699320722 -3.353235544938
3.8293812283876 8.19479384906458
3.65535182861255 8.3644638487681
2.65358921991329 5.75134005174226
6.29122383954425 11.748485641295
8.45936856240612 17.2280348895003
4.34340782229781 10.0685002210962
7.29490346397011 14.9023400105463
9.05014166525363 18.7143688868692
4.68369645430652 10.095492091184
4.04708195439933 8.79119764901775
5.04909454952817 11.4499823499929
1.8663754358698 4.54992848131807
7.3194984382837 14.4013113625121
0.15754127698648 -0.816091691183662
5.12037746372307 10.3665083362557
5.77306310651268 11.0855294275744
3.4216117295728 7.04663498021779
3.32636034120262 7.66152275159875
7.35328257023293 16.0326702125094
4.66893951716266 10.2513265067299
7.57347241069974 15.0840958541577
6.41694364879039 13.5472926022369
4.61652056922381 8.79699228292384
0.606988807051155 0.733140871078255
6.43655139393914 13.0260552833903
5.72309643524839 12.0360589240421
7.11221894033591 13.5926831224993
8.58704181173335 19.7941906053011
8.18879804081518 17.5952188151915
7.65309309796782 15.4021461613359
5.98132576970939 12.3154368743343
6.00743703460224 13.9142683484326
7.06964598994062 15.0491351419576
5.44981530316109 11.4683197243217
5.15567451583637 11.0500158891885
3.06906757329515 6.60175550916451
0.0544477840223765 -2.94017750406375
6.35280740777133 13.1766292892228
2.69873137567873 7.0009164482168
8.74297009082086 17.9191262390222
3.15255786947222 6.52726390118724
8.57620815083975 16.6519273708202
5.17914353147169 10.585115954549
6.74767658726837 14.0677055289477
4.97233918222965 10.3718947417883
5.81939307377209 12.1504025768642
6.30349976754696 13.7214270834739
5.4717377350326 11.4343394381911
8.56614187972501 18.5801337789298
6.64839906797079 14.2150920688513
5.30714825417808 12.4139218239479
2.02748073642211 4.34259816606142
6.58877228458193 13.3966489833013
4.2320703352388 8.79450131087415
0.671119144470871 1.14557538407853
8.19816166926284 16.5488314380171
9.0247987111406 18.5594425758951
7.63271563216952 15.3444336293845
3.77772317459654 8.39592328610872
6.24236798810168 12.2067704070698
5.24412594328373 11.3313062573646
8.34883027626839 16.899628157604
6.92946327385979 15.6098432186331
7.86390033984451 15.3560418337285
8.71667438666133 17.8362928026182
7.233914600876 15.1828244980017
2.07829452597674 4.41216748361772
4.06244057477591 8.62610212403293
7.40133902921784 14.7482670627427
1.66413271415476 4.12594125052379
6.13939393027622 11.6999103193324
4.67893864893017 10.3752816895767
7.40749656371248 15.1659947246904
2.84799690655495 5.87766816847023
7.03866578865266 14.7026368202727
7.16699347743734 15.2802905325087
7.00346385530357 13.0373337090962
5.56423744757516 11.7925887634771
4.48592217311189 9.16590789511939
8.42400474186749 16.2618492575552
8.36877506353149 16.8089238493268
7.68461377020506 15.2436645636275
8.44762369837118 17.4808420964383
8.67828863988971 17.086517101866
5.80099942701778 12.5305615752676
2.94341647163363 6.26194071472756
3.28255385655322 7.26646529526978
7.55747842966354 15.6878491935534
6.9888594423948 15.4519772824838
8.87278141381705 18.1015477273729
5.9753409354324 12.9157752794689
8.59426717636967 17.4985651707408
9.7394950278353 21.3932932249435
5.91463811348813 12.886373664672
5.47922060990394 10.8543791187141
2.30630711429949 4.97909766250334
5.56821923688658 11.8002920762832
2.4814579249673 7.38320658169967
6.74208915059144 13.9702854839363
11.3668685861671 22.7291635701854
8.39930257662154 17.3975784018898
7.36739794925018 14.7670937724953
1.45741245100065 3.7273912021282
6.29984203072044 12.8399666182005
4.4957935427285 9.3453967827223
7.69488019279919 16.5010558992198
8.76298247764211 18.2435854795156
9.30924896081662 19.555369811006
10.2179204256642 20.6404099537993
5.21215027271153 10.5444431589847
8.52732662350531 18.0063932228792
7.47311250409317 15.1075676101339
8.90353427816793 17.7488054075971
0.745816511748472 0.968516708028143
5.67090132986475 13.3399499094449
6.40494503110651 12.3921782601278
4.81604826276888 10.832965286987
6.7236215672168 14.0164601516999
2.82468953306288 5.68662413540593
0.0544477840223765 -2.94017750406375
5.17115754747276 10.5723541511475
4.70937547767939 9.99662793563117
7.65210034195587 15.0094998433307
6.72907163850951 13.4793005597966
7.93862961168959 16.171616716407
7.67731307688113 16.8402611890984
5.94953493301701 12.0019994445303
4.78740031568196 9.87481184631813
6.98623588276856 14.768249239187
8.52491836831342 17.5738378248924
6.02782095456798 13.4977920144919
2.41434372910876 5.7575312459567
3.95848579335128 8.07192888685398
5.23325093681114 11.0228235257396
4.28767686661905 8.2873500515646
5.4594316186373 11.1653549837423
7.48629357098777 15.5708710006775
7.66888498426625 16.5651946383572
4.10755912048194 8.32058569748476
3.33957596070679 6.94424382685695
3.12610876914982 7.22206113583909
5.53724827278427 12.2387842858262
5.17883719427107 11.445538357286
6.34436419955583 12.73182323337
3.49431713628116 7.49691271600664
0.960625761665856 2.6192639057929
9.13051116289843 18.5642421812517
5.48369177579949 10.7524430344427
4.91206022759835 11.3176513967724
2.19195130777231 6.12958285595245
7.81309050520814 16.5169402444072
7.65579214451431 15.5707150766383
2.60516607144434 5.52940191655692
6.05311133645956 12.9747830706514
8.12479735455818 16.5004642140502
3.33957596070679 7.82551501933853
2.64296810415672 6.55031405536028
7.04128005482278 15.1094113536679
4.94881645937622 10.646127967553
4.32359178337566 8.97796610930178
6.79141337818858 14.4228415238695
5.65027851309617 11.7325241639359
3.77448298223871 7.08186585021263
1.28597121711095 3.19579645360204
4.08484926256293 9.24906524211454
4.26880288629341 9.95917112221984
7.51909185102681 15.543282877732
5.09430104293866 10.7045310620897
6.70235918850599 12.712426203301
3.72666356901175 7.18242189405179
8.8828076238287 19.0576906541483
9.15148496538799 18.2039894840065
9.27771657673877 21.3212264444176
5.46973572945078 11.4840659406067
6.54225804976692 13.5271026526752
7.01672258897015 14.789554374246
4.93654734306289 9.95262309446466
6.60550800983209 12.7200926553558
7.25651717577372 14.8054716316943
6.52934044859223 13.1196402315746
9.3250459386673 18.4842838267328
5.79421589475912 11.6904193028804
4.32967561276698 8.93733372280132
6.25462892626867 12.8245451856808
4.38543103719352 8.58198001708737
6.43295940727611 12.9594898171684
6.11942002864255 12.9407182456614
7.35572379391634 15.337713563875
3.69702100791363 8.63841842757465
8.01346225980656 15.5562603231916
6.89267124249016 14.37197652867
0.835613182099118 1.21744345876183
0.387023123109247 -0.260455861732018
6.83337667129227 13.8678150793511
6.48604598302752 14.5989667505008
4.55789075447133 8.81219280775479
7.3799114891766 14.7644987562384
6.59211199121687 13.8362846785076
5.95383827712014 13.6526834337523
6.24661271862138 12.9398359733182
7.92046737774425 15.6687728289967
6.12975855231407 12.1524836651669
8.5649702190179 17.6763484722326
7.51842619192858 16.3948829332666
5.29532743273671 10.5295635485077
3.46245508123369 7.83479835393521
7.21409490834544 14.3505957684257
1.91132284192378 3.77308670390547
9.3903177993228 19.5469784772288
0.971985623830403 3.12679834685406
7.15333766249747 15.1915666850385
9.00946259592502 18.4336820428909
7.34456905508204 14.4880329593653
4.44421852469079 11.1153717461448
6.20299027342606 12.2616229609789
7.78985964091365 15.3716028911475
7.36524567652894 14.6509978020928
5.13181739623684 10.8722483920274
7.08999023848159 14.5559553090048
2.52066400722678 5.89662250594989
8.18895016366133 17.6730780753084
8.18639998774333 15.7720095506018
7.69734185636172 15.4823301979797
8.65364433404395 17.9310715717242
1.22555970041513 3.04826280926075
6.4537454911242 14.5187319725034
2.84645474174654 6.85973386941951
7.56728333348633 15.9791691754951
6.72697789307143 14.5819241902352
0.902444690577326 1.96254736747002
7.50492591220328 15.0256600166519
5.76879507552656 12.6097092404013
7.24712417011119 14.6247644990874
1.44115656024273 2.66555711592441
9.47567108324751 19.2628686437329
6.9867609765108 13.7252690471846
6.60448195144058 13.1917379353623
6.92727654355726 13.4934839941098
8.55532653898772 17.9012365488972
1.44930740136359 3.96718070865317
6.54285329466577 13.7434087848191
6.39522102735413 13.1638181976902
6.28397874066005 12.3639887649987
4.70640303651421 10.4166624687684
7.20690164923828 14.9834759794832
6.86818147832453 14.7863230320564
0.032914622472735 -5.45994788095839
7.53748722848517 14.5180011840024
5.40546879043007 10.0845073364678
5.82879560019166 12.3351514431719
5.93727195133573 11.1241815920677
8.81109058535283 17.4539101194101
7.90225914687687 16.8596343892081
7.01783627540837 14.0260645707108
4.40337261128776 9.35935131336382
7.85912857178166 16.3999396907722
1.8293812283876 6.10220939231112
7.34374945838856 14.634107505779
9.74756040278193 19.0326423680867
0.752419246572719 0.908048645502647
2.73918341941602 4.81628645370957
5.43783208203113 11.7976785622617
8.51038380063975 17.1061773738781
4.28767686661905 9.23996621968749
3.45539045341543 7.68149050199841
6.37330019660839 13.0766288019281
2.87698910989466 6.44966669148956
5.48839635488944 10.9776154632283
8.59756555316453 17.6753133596268
6.28994793366165 13.5711188508531
7.03181251955259 14.782030031883
3.21364637887163 7.49197926569186
3.87396459088149 7.64022294385087
6.27869962519006 12.4955761972694
3 6.55053800820445
8.2147300864896 16.7120883079996
8.45475799755467 16.5944398347118
5.04942970925575 10.3937086312231
4.73876783680019 10.9219176066749
5.70491451618373 12.7491152209819
7.86037075058685 16.3571650055648
5.35267161831847 11.0132713135585
6.13150084219478 14.9180739581338
3.71487952999928 8.04730473915436
2.04102726826005 4.87495294611616
6.0684062416123 13.1205323764276
2.4101740873598 5.05421218258526
6.07236969201964 11.9142312535948
4.21543966069468 9.41316428546766
2.11718353937034 5.32614591417769
5.64274599730679 11.7531804882321
0.235020029664197 -1.58728713740136
0.369949609750306 0.610035682610019
2.76879507552656 6.08376901944881
8.77225112110169 17.586027021725
6.17392693199981 11.8018988135422
4.51679099807958 9.59816061429159
2.7557093165069 6.44847626164504
3.22555970041513 6.91596950093466
8.67373035792741 16.644671830311
1.52452664685918 3.22003085544474
6.63204445512048 12.5651677196035
4.0815756168631 9.69084228085358
7.8740118977869 16.1111324142708
2.14253911364723 5.52928084079196
2.93473422853383 6.42049533803648
3.4594316186373 6.5349437468441
7.06327061624687 14.4529650384796
6.60299857759759 12.6097825311805
7.39772399157386 14.7171783664265
8.71538125890285 17.9833690367301
0.106915203916512 -2.74588268890226
8.76999038063961 16.9986372516947
2.06509502822189 5.5722244221202
1.22555970041513 2.22025241653569
4.44166733916146 9.78277701811684
4.63450391258553 8.93525889563514
0.290515142255901 -1.19026283223413
6.44281593096595 12.4880950559158
0.235020029664197 -0.191932447839321
8.0547399669703 15.9981916382263
7.72535314778981 15.5023351899729
7.36214614837016 16.4587206023301
4.25898270195258 8.5904339537709
6.6072164871654 13.9654211133876
5.27052894238072 10.4213570535212
9.40832974076739 19.3479799084091
6.5003363077698 13.9918736119314
0.547487795302493 2.40305141562408
7.53276050955594 14.6489980326158
1.21603692629662 4.4667489008187
8.14010219459526 15.7091081330775
2.96489619904408 5.87755257546822
7.75010141545098 15.091919808184
0.127379306476227 -2.77150022308153
2.30630711429949 4.20831827533208
6.29079866294874 12.5964225362404
5.4536188778422 11.9784414569587
6.04641046495696 12.4929844030827
8.13695168825859 15.5496593432217
1.42884329880387 2.97985846760169
7.39475948098305 14.6102230129039
3.41121762812204 8.65121881613345
7.46157389231522 14.5977986387615
3.89201731912699 8.73609832931238
3.57475361576111 7.34357785595304
6.35280740777133 13.0906786452432
5.94935534814831 12.7915437151108
5.22526306321024 9.95506855774007
8.81904911282681 18.3329299157663
9.48046399103829 19.2482245405877
6.29122383954425 12.9967965219881
5.18769467021178 12.4522255206795
6.20118144020502 12.5792606225546
8.28465506793472 15.9969554082002
3.69616506304077 8.60333328814643
4.86142099023151 11.036037148787
5.56047981552181 10.5684436568817
5.96542911601409 12.3700505169306
2.69530861003794 6.54963464143744
1.28597121711095 3.51625726935343
5.53222103864918 11.2310538380378
6.69177035726302 13.0987417696258
3.19195130777231 6.95035878786104
7.78045143778776 16.6993592872288
5.86180270607998 12.9683750658574
9.99019125839764 19.8937475063017
6.53533520100931 13.5619632887816
5.20554891117303 10.8936054927305
7.8918304294265 16.1297573237425
8.44482376886834 17.0334336915487
8.82219085018112 17.8351050206491
6.33119256988708 12.9287772425623
5.20193539634493 10.8336390302054
4.52114740312371 8.95209350207951
7.71820353123481 15.9250544172479
8.26426213927935 18.3253820762243
8.26068435637966 16.583234869687
4.40284809027093 8.3326150712918
8.85105226718653 17.5013470039149
2.06244057477591 5.89358247509494
8.04859166389911 15.7981050110366
3.89798504238663 8.91425514775018
5.24792751344359 10.2630598892602
5.89537720041476 12.6458267202062
3.41538425929515 6.95786934170874
4.40756192832482 8.9991376107662
6.72896702337289 13.3771823930298
6.42665183024193 11.5730854384848
2.74084455378595 5.54001698901332
7.69643260036947 17.328527876556
4.21185086521002 7.88654149502415
6.28909670241999 12.8777935818886
3.20163386116965 7.30708958591173
0.884522782580064 2.37014930454485
12.3316598332632 24.209693818008
6.58357462659691 14.3926517359495
6.57055634259918 13.0458968362658
2.20163386116965 5.07331541821867
5.5661125998013 11.1637692631841
5.51071852913916 11.2399749341231
8.47915841270874 16.8868224410522
0.949175740922317 1.78441283247601
0.225559700415131 -1.24896022289419
6.33765620654342 14.1003771363151
4.7499467608932 9.38378619735843
3.38702312310925 6.89475269840031
0.369949609750306 0.69538830153634
0.106915203916512 -2.1418113652334
8.42732896264211 17.1740974180736
7.85030706724215 15.0010150333373
7.53461714456601 15.7371358723173
6.74953426766926 14.5169059341643
6.10691520391651 12.9545024069382
1.81368254202962 3.55907365056263
7.53180131065694 14.9071958658553
0.196800707433707 -2.29846218431176
6.02100130092923 12.1028493101428
6.92581687980215 13.8156203316434
3.15130932327497 6.65535950969272
4.09267583713326 9.7730945696173
7.67324111527052 14.639235208851
6.62464082541319 12.6489992481302
4.05911562506522 7.77395835706601
8.17841587438304 16.9158353572478
6.10948914758034 12.398378567009
6.08173947569012 12.2135224328032
3.88377118316693 8.71119628028868
7.04850783258261 15.247543060722
4.42935845504605 9.71592506204652
4.91500600716369 10.4255841201106
4.99757034339634 11.7446664084388
8.30721832703629 16.1695909635828
9.06826153488705 18.2072312638872
6.16529355271067 13.500561176671
9.52122291910378 18.4096534856933
3.59142165144413 7.70787397531052
5.23118424960901 10.8577399937108
5.17730453180791 11.8672175790889
8.50168410568937 18.0249093864091
5.89761278202051 13.4168576266118
5.62778640064664 11.2780717707531
5.06708266808745 10.4974838791234
5.01414925745806 9.42688345078377
5.44523773705454 11.1818354312001
2.84026954453034 6.50343844004743
7.6200788064916 15.5267606996358
7.09519412636569 13.1429871041396
6.79531539565757 14.0985092856151
6.28781891309589 13.3071111878585
8.3484898413617 16.9783396734168
8.98433081425023 18.836862059632
1.45741245100065 2.95256918027223
9.04125899096755 17.9265964344058
9.85967812893833 20.2668512432426
7.50137789852683 16.4235071170102
8.11121594036442 16.9015917874738
0.206450877467426 -1.80477637795583
5.96329626599021 12.7213956323507
6.25666232342119 13.1757070560736
7.42774798063076 14.842273031232
8.81833636132063 18.4666675866496
6.02305058400234 11.977262939633
3.6667565918848 8.5440598729371
4.96454081166924 11.4044754463713
6.53485653642599 13.84103403918
6.27440503467738 13.0150035642755
6.03697664779597 11.6318295517773
6.95750391269777 13.9045693304349
4.91904665791446 10.5838016034996
4.31358075217384 9.34861269748556
4.064431872595 9.84407409683187
3.60425383932992 7.16834037389903
4.25317474305827 9.02594166486733
5.83483565847971 12.0771759947901
6.22021087642289 13.1262268904207
7.07714437896677 13.5915765941328
1.19195130777231 2.52106872180492
5.22704197224067 10.7417035951466
3.94917574092232 9.38527924478011
5.27081641773105 10.013923040361
6.81318919488502 13.2502665365721
5.16405598451049 10.8635513615026
3.37316632243385 7.4778685425808
3.51969672925499 7.53412199699329
6.25040775025763 13.6712811451832
7.07615780835101 13.9724521561902
8.56297620941612 17.4313609519938
6.83425224064839 13.9024368252313
5.17238904139379 11.9518762773828
7.99204501976886 16.1122212392913
6.65909023718182 13.5054110583658
7.34913659901488 16.1390449557528
4.39126011599572 9.17932991413985
4.90503979992058 9.68987350618312
3.09397614820901 6.27450838807264
3.68757756720404 7.00011089162814
2.70385034630374 5.50754125980007
9.37216186995236 18.5256186236053
1.27684020535882 4.87893469502501
6.80676028234009 15.1486766315401
8.85354948473083 17.065321520612
8.60946290104242 18.4685711908484
4.60880924267552 10.1885524288009
6.09478824788759 12.5631434630489
5.91445413146392 12.3878838871213
7.07755525102288 13.8269767237588
3.27225293586317 7.05344038319484
7.28703748434253 15.224329190683
4.29278174922785 9.23267562863182
1.11718353937034 2.06632799559963
7.766350519662 15.4753333347113
5.06774460663583 12.0107240853697
1.37851162325373 2.54948769905122
2.97057052313736 6.75401819489942
6.56868696100833 13.0177434180491
0.960625761665856 2.71775284525658
2.12991702927813 4.28484623640182
5.27340112139205 10.5947327633916
6.95973449392831 14.3758247442957
7.224298570848 14.4128992359951
2.43501306604408 5.42948422107369
7.93758885304835 15.9898265457938
7.0359622131772 15.1704088296423
4.82860033795398 10.5857455044257
6.56786834425664 13.1751249348293
5.00242557167409 10.5162545085793
7.76344221936037 16.2213415893344
7.93050990869178 16.2948153493848
6.00709197479651 11.9250485532802
5.31246411508955 12.1373960607137
7.16428810942706 14.8596356074337
6.55930354554969 14.3662309691956
7.37350098458035 15.0524952980257
8.8078007410578 17.2162000443894
1.44115656024273 3.11608259745774
9.24918640175951 19.2449378436672
8.23976374540882 17.6176943862613
8.46798169271083 17.4593840154856
4.74208915059144 10.3170936129712
7.94413763887729 17.0582525078605
6.3499531418388 12.7811084987157
1.59601768923015 5.2715515591942
5.56517532834336 11.1904631852035
4.05778349658563 8.47004945383117
9.18529478088483 19.3507740319599
3.83871909296694 8.13763427110596
7.18784690943957 14.2409916540536
1.67807190511264 4.90046432644909
2.20885336768273 4.77280665662227
5.38330551925341 11.0609006774642
7.09884190338083 15.7657922696925
4.95919946887456 10.1894270650407
4.30293764206123 9.51134060173675
4.68499131905243 9.04078946475886
6.7393911658403 14.4288393982397
9.91950510751661 21.034571871299
8.19195130777231 16.3760727776904
7.10126864077537 14.5898768764513
6.0977080274693 13.403860946096
7.41759289727842 14.4137836419835
0.841818331625826 2.05322534539986
1.11205850719247 2.88904740138294
5.66653811758426 12.4277541794094
7.60880924267552 14.8143110761816
5.74581651174847 11.9605158511381
2.20404437976033 3.95094021294181
7.45418855012636 15.8738594927765
3.15255786947222 6.33590856230772
7.32705165131259 16.4476203641702
2.08091999538357 4.69400635871752
1.06509502822188 2.4903956140327
2.27912838195409 4.61001102311343
6.18601897756261 12.8080384380777
6.88179636971392 13.3540639474383
7.40533786842436 15.4044052922223
7.61045703065662 14.4850841861442
4.07104975135951 9.44670171778864
7.88935185259465 16.7188545059046
14.2731270527053 30.780685889209
6.64407812578638 15.1195223817539
4.85874614764664 10.1845291186502
2.53987461119262 4.88418490260884
8.93232833658765 17.8984192304131
5.62890816031818 12.9105736938787
9.67797707340815 19.8433903037489
6.92325890920137 15.585351137065
5.6858539170099 11.8435024566731
8.10956950937069 16.6306003479314
4.46948528330122 8.8950743796103
8.53739762473538 16.6387514097314
7.63489480362104 16.7377647911479
3.69787644525911 7.42424317380382
8.1355711753532 16.299089371442
7.95088110745535 16.2877587738801
2.77691380849347 7.20265333396863
0.187085552600495 -1.63592043550344
7.7773185483028 16.415163275569
6.38077739264134 12.8704793849958
5.92344177187237 12.4477714119108
0.299560281858908 0.0876146479575758
6.58600253083292 14.2308898987293
9.26151635003251 17.7953099828959
8.89290471473524 17.3497707719007
7.14614761815919 14.7320612898112
5.60835434907538 11.7718923880255
3.57382194311596 7.54927828028821
5.65226584873881 11.4147708204245
8.51196546979369 18.1019702895821
7.51909185102681 16.3619209181942
7.18754241491736 13.8243490863356
8.54398358380991 16.943276160927
4.30181273359029 8.45210651169249
3.78579195983992 7.56758131047443
3.05844971457987 6.72821340808163
0.866375435869805 2.7683784673869
4.65535182861255 10.2063783564536
5.84394520267374 13.3387126415498
8.51017075115177 16.2179942603426
5.8877127189379 13.1807083479892
10.1395808671345 20.2477023906679
6.06127771383596 12.9435661875986
6.81565424527609 13.825468607752
5.91076955522826 11.8264241056231
0.032914622472735 -5.45994788095839
1.85414913353655 3.43251326549458
4.05043472151575 8.08284535354523
7.43712784427281 15.6511306503025
0.127379306476227 -2.37359917602173
4.45892709160264 9.27520402492322
6.67590276466358 13.8660479821758
1.85414913353655 4.13137076497435
8.36342719557558 17.4969002810515
0.705552641534745 1.15004031302151
3.73835213443717 7.99463510995962
7.5419603351946 14.7010553982187
5.70937547767939 11.9433678916949
2.79940616894211 6.34643576375796
6.18312000712211 12.1123311707469
8.0292659872824 15.6690284061211
8.43799208813576 16.79159142284
3.48542682717024 6.92860903540735
6.24690499881705 13.8530893583982
5.44013445956881 10.8679704847551
6.75786435449048 14.5505317307991
5.17791779219584 11.5143577834917
6.79221465287782 13.4198502520644
2.83250057023178 7.06826009255428
7.08288596667243 14.3231518159679
1.35701055404281 3.97604222346364
8.96422977588608 17.7742576559513
0.065095028221885 -4.06205151450094
5.9719856238304 12.4535001064463
6.31190547227874 12.8230001486482
7.06741367532554 14.9659932753441
4.1834254363687 8.74970775302719
2.62509061342647 6.14110146973413
5.54059005630566 11.2835111486
7.53748722848517 15.3054011978012
4.27512168813252 9.46820580084862
7.33195045072543 15.3417513316996
6.7707274155833 15.0561940380942
6.45968381600546 13.0341617694122
9.12944154615131 18.966959043246
1.74912165647214 5.16992739111608
2.11205850719247 4.19604992939798
8.61615294957108 17.8062399550004
2.0703893278914 4.09389554284026
4.55080597165803 9.32017971993444
1.26303440583379 2.97347601140188
2.0730292097641 4.54881524670378
6.82233795138348 13.7516626675155
5.14316732834947 10.3614092008475
7.59124901487414 14.7680655284059
5.2905151422559 11.481680190274
7.59894003943345 16.0415740607156
8.51181346154977 17.9344794707034
8.28806746078208 17.2131146521016
6.8649480141239 13.2951015044556
7.75796689509544 15.5400900865334
7.07878716557207 14.7019031245544
10.1572691913826 20.2588789140083
6.76359543404882 14.1984946670459
5.61040024170029 11.340187471921
6.5541165337684 12.7690239418164
6.57032280232496 14.6014027544703
0.065095028221885 -3.72981432027461
6.71994162305554 13.2259355113718
6.34777466646694 13.2802988510944
5.59922622598909 11.9553807948342
0.532221038649183 -0.176780515948699
5.42858565168454 12.406930849256
2.59234203108675 5.13084051761291
4.90095967239074 10.2686556076181
6.55859732294887 13.3481567509847
5.39943404744142 10.4217663323873
2.5070627411177 5.96104702218724
7.44026226176058 15.7315608642146
1.89649542424614 4.70817472993583
3.74333267462265 8.32301083888795
5.85568309970008 12.356641535064
1.34831959377876 3.22744387649997
0.437063805608843 1.84589245777313
5.84972987377941 11.9356583978885
3.48641734903606 8.08480395171439
6.30994851717076 13.1147500457136
7.81412641026209 15.8488523694487
5.47772713664335 11.5907538805484
6.87727233373633 14.1401659321954
7.12864872586379 13.9325076984274
7.54600399897619 14.9066412963517
5.68348053048049 12.2751071259725
0.308549065086163 0.0506320060458255
8.05135536812856 17.3257386454308
11.7861439409262 22.9600517494608
0.167456745851563 -1.30993412404173
4.44166733916146 9.73680276964877
8.47033036486842 17.2694634401535
7.44166733916146 15.4882330162224
5.7034244584657 12.6565157924603
2.87849899495229 7.47860334070997
9.7585307381841 19.7839912406755
1.60698880705116 4.75684252479805
2.26765103390416 4.57447201073426
7.5356940952541 15.0406222867488
6.70597790168252 12.8168645902387
7.96138290656847 15.2395949469547
7.20299027342606 14.9768080027137
3.22793060487788 6.8389866347553
5.48319566333213 10.4662589065443
7.55576897038629 16.0552507253459
7.14371679190442 14.4943533708202
5.88527399063707 11.9101909328106
2.77042248127261 5.45712460692934
8.28554448946449 16.31577185462
3.68412820503273 8.80411158288456
3.0302002377757 5.43075125098959
8.51857750505903 16.8091900962255
6.63506229593456 13.5607280901952
5.20554891117303 10.274407049028
3.16992500144231 9.02974734339405
3.92161210131528 7.94073689072641
7.94742339766392 15.2538313435769
8.33961021882589 17.6933097019092
9.98652033226908 20.7048520131909
9.38773567559248 19.1441087174197
6.44383613434331 12.3926182505221
7.32732808262995 16.077092767832
3.17730453180791 6.34270840776709
4.78377899029207 11.1247536279068
7.73632386833302 15.2259201411259
3.41538425929515 7.50833387084661
8.96742580325217 19.547269451219
3.69530861003794 7.82599279646545
0.890521523201507 1.94361776387509
8.18605708310905 16.0227071158416
7.16598921858008 15.3089350776172
7.95620859360626 16.1332644234184
6.29065690956706 12.8183289885708
1.94917574092232 4.17582021878619
8.29860897301651 16.1120180961075
8.04779506964813 15.8950983065846
6.83697284093906 16.5590519320881
5.31330167391765 11.9097059242491
7.58986717811681 15.9014493120941
4.90058817888002 10.7412499395006
8.34583168845803 16.7022814955094
1.27684020535882 2.72978590038045
5.75488750216347 11.9066750606279
7.69305799888741 15.25889052609
9.00954872697226 18.2837386338488
7.44345364261532 15.9959043230957
6.80408136639521 13.4009648655444
0.395484701857443 0.139223065122619
5.87698910989466 11.9675923269469
10.2103809961919 20.5241140691139
2.26765103390416 5.10432665648624
7.10506234128137 14.5543168451081
2.011055188509 4.82871537936997
4.21901955097048 9.15404349526764
7.96200613943957 16.3687691398036
4.90947772715522 10.39737302399
7.17400378351352 15.4418864516404
7.54374570177946 14.8466897435862
7.55068759668025 15.2682752163347
6.50816045054784 14.994126912079
4.20404437976033 8.46279160604803
8.2600690960205 17.4661583574155
2.26303440583379 5.89280517692555
7.57620815083975 17.2112426253866
8.1773812036141 16.6547871872419
3.3624159370649 6.93425949087077
7.13062996026686 14.6066745468544
9.62845956111031 19.213434910874
3.19437804516685 6.72991558083366
6.04523460586104 12.4414178033165
5.31915101021679 10.4582335679158
3.95562755558451 7.94779975098508
7.79436587605086 16.7982322787017
6.7292808460274 13.8510178772464
4.51630614005421 9.54628534737609
6.85654523945337 14.8774718795018
6.64751377528924 13.604539422765
4.60880924267552 10.3255163867589
7.08999023848159 15.5229677023799
6.74498904109723 13.7548350030192
6.65160370765434 13.8129486269691
6.34654782693839 13.6772472028675
0.032914622472735 -5.45994788095839
6.05411378817857 14.4411276781382
7.49222297071726 14.8334776367982
5.46044014369821 11.1057048990349
8.08456311493045 15.9576079440012
3.40494503110651 7.11462143675886
3.50608629773633 7.77463424320142
2.46948528330122 5.34530936261387
7.71022362293655 15.8259628511707
6.82918604540132 14.1462485290833
0.453365617937943 0.258151212382231
6.57335588107317 13.6336685583478
5.59899728128641 11.162763957444
4.86675584326578 10.3433228641749
3.80418067426246 8.14564100205424
9.42913309682442 19.7413222974615
3.14505033280328 7.70124187468196
7.16413336363255 14.2439371986704
2.09657325969505 5.62495115927414
2.96347412397489 6.5542080803275
1.16745674585156 2.85932715517888
8.57603368404028 17.1389402564703
5.31358075217384 10.9893619161951
5.50168410568937 10.8209315139644
7.33943892009487 15.4694913963309
8.15660819834607 16.772218028611
0.493332025255588 -0.347422861779876
6.72183533810437 13.554546208682
8.38649262299631 16.6838066137458
5.71888848406368 12.0860662016517
7.72404153521071 16.2536407925871
0.263034405833794 -0.0947506109855375
8.36911074575202 16.9789205195357
1.67459971320583 3.52034165328937
8.75647934252242 18.6840448619674
5.6957369000933 12.2767832734113
4.26649826113737 9.80320654601816
6.37008378273723 12.5128982758165
2.70725293052458 5.43077717856468
7.04077443739673 14.2461955654015
7.56950511352235 15.2990709127613
6.06260662127904 12.2992825914123
6.60710265159972 13.1207508353506
7.69659309895576 15.5003116674547
5.80000384693487 11.5327956134785
3.92818808401906 8.66099173328425
7.25251988210298 14.6870825267386
7.02518216300907 13.7007443330171
8.68881517002281 17.5150064869982
5.87320746935223 12.5157967931813
4.17546318498374 9.69559757452524
7.00614263456247 13.6650347932393
3.36780114317173 7.00422532477443
8.03562390973072 16.4042353911122
0.206450877467426 -0.708851957957292
5.94953493301701 11.5364686130193
8.55647657852975 17.194916717319
7.09291973474859 13.9020935004223
5.32331463515832 10.137555228414
9.03253322057682 18.0403794319232
6.3809105624426 14.3274226919389
4.21543966069468 8.57900102829183
7.28226871077882 14.5548263681184
3.39759236481943 7.37371211904766
8.29709262938527 16.7886952479544
6.27583798576945 12.411015087185
6.7917139083513 13.9284978556566
0.361336479445598 -0.332180300120083
1.6106273841145 4.05393510749338
4.08550310125116 9.17776583844386
3.33077901246963 6.66665836722308
8.36008734890755 16.602779518642
7.41440878423654 16.150765602299
3.96062576166586 8.02725783685229
4.37102264441553 9.89744321299857
3.91132284192378 8.36224026643565
4.70299844486719 9.16867645317607
3.87093371783211 8.45638711162498
5.71741279674481 10.985691761398
7.58218541605058 15.7135139570206
7.34511519431759 14.0724970746902
8.37289853681064 17.8040289115568
5.7393911658403 12.6770396711953
6.14473666935148 13.4111641485786
7.86884629287737 15.1391175610411
6.63495063655283 13.4369301653848
6.48108527998501 13.5561558508892
1.87547764297706 4.45677402536282
0.77853208689185 0.957262318837249
2.29730430791854 4.34416196221067
8.74788311436641 18.3285235764719
6.10659313782724 13.227866472884
9.1882845077541 19.2135213783929
8.16107372816596 16.9572247101501
6.09495061298155 12.8900399423045
4.98009562586408 10.3672200835575
5.05511554383105 10.7091781631138
0.80418067426246 1.59840611649741
7.07780171810145 14.2105043411591
5.5238031892389 11.3643849182921
9.43701577474537 19.0250075797801
4.9383581818106 9.78442063667863
7.4486722725658 15.7168347641189
10.5261004208506 21.174783607261
6.35863429652247 13.8254437895035
8.99813473561947 17.7048227405513
5.65138292640961 12.5400512523571
8.45703354225496 16.5731588242349
8.77123549625095 18.3269125147282
7.09592441999854 14.2987745855887
2.23972703234173 4.51430861146862
6.21200057672791 12.9576908886962
4.30068694731319 8.71650424527843
1.011055188509 2.54330256497137
5.87320746935223 12.2350280245131
7.09705969803882 13.6600243112729
7.60271313845753 15.1780611926892
5.02100130092923 10.3470322546715
0.235020029664197 -1.88480074702737
7.30209404294886 15.4490685377334
6.28753480615506 12.4575822453394
3.77123549625095 8.90482533435647
4.93763411903963 10.3130915183213
5.92727654355726 11.5633744871114
8.97384083953315 18.6660992778451
6.41564427462268 12.9490777480955
7.23686053082072 14.293435784691
8.84939307092019 17.2685791250383
8.00855790933555 15.3615879805089
1.23029761942179 3.35227575597309
5.25811299728992 11.2954022237285
7.74767658726837 16.2028815303638
7.7054463069085 15.6247627045208
6.82302422541268 14.8164474828825
5.47922060990394 11.8405370100939
7.00251212385583 14.1611431952893
7.30265649716296 14.4035034100552
2.18952048151755 6.69785738580473
3.88752527074159 7.77406172528077
8.58770540501233 17.7325920304433
0.671119144470871 1.25270999725584
0.657112286476991 0.361470409546036
0.829381228387603 1.90921721858242
3.55506101500729 7.02255044622346
5.27454839385083 10.4892481501305
7.59745095351073 14.1588082857644
7.72907163850951 16.0176261656852
5.52549069302996 11.1339063827727
7.70022628592813 16.8912641457352
3.80338601985466 8.22937060001182
4.99861212587576 13.2982733866298
0.841818331625826 1.0623375905986
1.17730453180791 1.95198007335145
7.91431612954679 15.5916545278761
6.58738807239525 14.1693810096285
1.79781114938673 5.07637837945713
4.51679099807958 10.1610683182962
5.4916064607122 10.9948412277746
5.88546173154968 12.7413971997607
5.71213012866412 12.8853057941565
6.88217273312593 13.2450837349128
7.05753358550018 14.3475051670517
7.67639110569417 15.1273376698126
1.93763411903963 4.82808556664011
5.16126756844476 11.4751127335771
10.0024472102063 21.428242365215
4.7279204545632 9.33508735934368
4.74333267462265 9.17682003819678
4.49677697496896 10.0244281258213
7.76833703670561 15.5533899863217
9.45720722111666 19.0146443236919
1.16250752987983 2.50763770086892
6.75950413023384 13.7775161032817
3.54368622514264 7.29676383705895
7.99604972751976 17.259173113058
6.90578040314058 14.7525495638811
8.06281415253663 16.6907376971209
7.77635710578894 15.6454864275932
4.19558988483566 8.8393608094233
8.31897726480309 16.092256409989
5.97780828645799 13.3207556590866
5.02509696028997 9.64105766416626
12.4669725471282 24.8437872003768
3.89649542424614 8.34365889298004
7.68865380376338 15.0998529031313
7.53814415265878 15.6692350280092
2.49726843981476 6.59861207527065
3.21364637887163 6.60922522132901
5.12324596248494 10.9992365066397
7.77154025878581 15.6312908651724
7.0574502721839 14.8988806595142
7.6327715494983 15.4911817194257
9.25109999613939 18.7315222633761
7.78045143778776 15.7344088115731
6.64574155850944 12.9055280724667
0.445237737054543 -0.0111405576052003
9.01457846492289 17.5269020324144
5.80814739394838 12.9541031244771
3.70470174499525 9.1628169035147
6.49812810064345 13.5875658468011
5.95902108308875 12.1275829754396
7.41395333672622 15.0224398289349
8.35250186352744 16.6933118032785
8.32698253520647 17.0248504183739
3.23266075679027 7.16768652924631
5.95919946887456 12.1026928389695
9.29495646688011 18.4467742043031
6.09023459050039 12.6478222980854
6.9514192257163 13.6457156828021
0.0437213774293178 -4.03359506845171
7.38157622712515 14.0490518370509
6.97886443221591 14.8408265189307
3.92453846142794 8.67854061613721
2.70555264153474 5.79379725982716
7.24266112942971 14.7552337644502
8.61332196999096 17.5821389342052
8.68542268250037 18.4531484722195
8.91369495750942 17.5045063595978
3.14630430510378 7.2367167994536
7.81909825512574 16.6289488545851
8.82449371425825 18.8338540403961
3.7021460400915 8.86187962882941
8.01646546227274 15.7056628382345
2.50901364748786 5.96349066778903
5.77204805332165 13.9088287614288
6.57847430135885 12.9868781467374
9.28365826441216 18.549768467601
6.97877644959409 14.5137824695953
0.78498710902915 1.87760964152547
5.55009557605522 12.4913136606123
7.79186414995944 16.2499384085856
5.23236557621822 12.0956305739401
6.5847312810651 13.6875824965706
5.307708741769 10.7579971491432
7.76859152067037 16.5079755557024
7.1768444153821 14.6912818362373
3.90021658968521 8.04948458749017
7.3758414484384 14.2761857858734
4.8375551598333 10.5123300475465
7.08770762167808 15.5195707650035
6.78277145128828 14.1094652990463
6.51254295509686 12.3967111798755
7.15310376884284 13.8332936930071
7.41349774538928 14.4871966286862
5.70640303651421 12.8254918848426
4.72540558749834 9.49613727227682
7.11981903714715 17.2541037885201
5.54938483047509 12.2063998364511
0.0861566437497146 -4.10285773088882
9.18124784072891 17.9603773529214
6.08615664374971 12.9696033564997
11.8604841655502 22.5980971301347
6.70619048475826 14.3219103850411
6.03849696353505 12.2992381450562
7.4519085100771 14.9229113735784
4.96738146243368 10.3961439965573
4.74498904109723 9.00635476828935
1.40808473863708 3.35446427245585
0.453365617937943 -0.174836968516288
0.369949609750306 -0.904956255599111
6.25695257491415 12.8813102707111
4.26245628719617 9.45504349500463
5.37771108959356 10.9423197481921
7.70895121799661 16.1055994331442
8.81931937475847 17.5215828210916
0.949175740922317 2.32053376241422
4.84026954453034 9.50212597385507
9.03306291820611 18.5583229888055
6.55824408196587 14.8707782264487
5.67915525354598 12.5528731139852
8.40176566302929 17.4379296658691
3.9656067112677 9.01535088297091
2.01380579952503 5.39572380683235
9.13900029980234 18.9821605318661
2.2905151422559 6.27337887841532
5.70852683351322 11.0275036509198
4.86523361148025 10.0759063575953
7.81698362325538 16.4047458485029
1.9804472025786 5.42199905207671
7.42426320830629 15.4826022063793
7.01517914093372 14.9365044572451
10.6115497826002 21.4264477661269
3.71825623146096 7.98752215871306
1.58496250072116 3.13851986408143
4.29504480073641 9.02022146485765
9.11928034959062 18.8933409622683
4.77123549625095 9.33822144935055
2.67980487233709 6.56353090804495
7.51387940265967 15.2298734959953
8.44338988413378 16.578772011628
5.50192902463417 10.8056193419756
4.83405771559708 9.22670026556807
6.39653891822944 12.4557893953389
8.67128248384731 16.9334608979234
7.79771140208895 15.0662549580013
6.37650945559988 13.9325481557576
7.48987882980072 15.1331092619494
6.73959888235364 15.2166687649952
6.61153559632006 13.8593165505531
3.94341647163363 8.68869133241113
6.82027716840147 14.4073001868355
6.87972461407724 14.9095913746024
4.20464638062068 9.05326307648814
7.24997037113017 14.8048821781455
4.22733824394125 9.36224248859356
7.17561672034715 13.3243221643041
6.62621447033528 13.2033361092774
0.599684006427922 0.202792907692996
8.85927195470147 18.2099262202734
7.65232101344739 16.1580942176389
5.3960119063365 10.8817927223013
0.931828497358421 1.79899830850815
8.44854521324642 16.5992488072137
7.91982593557881 16.1294214969421
3.05711697079836 6.34418314022493
5.27569475469056 10.7947754354446
7.24002071072256 15.3305972755347
7.94697373582233 16.6032666586559
7.58212750323758 15.1420008241098
6.13907903448955 12.1651563722698
7.33263908798953 15.6904451716138
6.29391371871777 13.5394634625969
8.78995993253975 19.1646950684737
4.93799619584938 9.41833351415285
7.16304967806961 14.6373673456672
8.35022522011229 17.5924955795609
6.30012372456901 12.7087310224445
5.25898270195258 10.2196271690642
7.20584962926498 15.0600747910778
4.62823520918686 9.51612110402982
4.77853208689185 10.0598592489083
4.44676520680114 9.17887118547302
0.678071905112638 0.697511785936325
12.0738042729117 23.1992590643748
8.63008507000212 17.213640632813
6.2265974505792 13.831516899006
3.81052220113629 7.21201102113779
7.08958289312471 14.3303441216877
8.12726024112293 16.322354108484
5.10691520391651 10.2382964877003
8.64141263765468 17.1686540841166
8.19880389967515 16.5148039836094
8.36692741388032 16.5011432811758
6.47186276818611 13.90735622159
5.18556163248321 11.0532786625403
6.74912165647214 13.8545225330191
9.01507189570119 17.642155602929
3.09916570431158 6.37946258453667
6.27038518322153 13.6689727339257
7.48777820712691 14.6263282773636
6.62778640064664 13.3773792136669
6.26620992396425 13.2735334600135
8.35070123365795 18.2927568315137
6.47822513286538 12.5848840873548
6.40284809027093 12.2901366844368
5.25724276802403 11.6518656276264
7.52078487138644 15.1450069877849
6.7686933016885 14.3899808170664
7.3671963100259 15.8268359219425
7.558185200059 16.1111733326587
5.98973290312312 12.0968382797323
5.96507385990767 12.6049848117865
5.21304812257407 9.92233538218166
8.4697044260596 17.7691052732494
8.51126609921924 17.4554621330208
7.32456138307479 14.2363403992574
5.07236969201964 9.99962559378055
0.0756642699320722 -3.14105225180316
7.10973021952357 14.4425584375759
8.23722834945997 16.3902473579599
1.66413271415476 3.41742281235492
0.477478074054751 0.0221110287096156
7.35307894834072 15.4307717406684
3.6884386206709 7.28958946596039
7.32953762844849 16.1273865554545
7.33916479981267 14.8831372972177
1.94917574092232 4.01495566279596
4.71318821088308 10.3112561571605
3.79221465287782 8.35585378202133
6.54808088679734 13.0466715928215
6.40009122188948 13.617403592913
7.24770846416702 14.9049630833507
6.1167038402667 13.4811335285511
6.90170237255689 14.2307569860803
6.09722180771267 13.1412832722209
6.81594976848375 13.4272872368921
7.07624004834196 14.877631397937
13.0164226033674 26.119873929221
7.4836297710701 14.7473851107451
7.54552886166478 16.3382438994951
7.48530296410591 15.9567478614878
0.244418727666447 -1.43927046452686
8.26639014145051 16.8406687342305
5.30434254531851 11.5352696085375
7.28019971672019 14.1805549041557
8.90779199835005 17.7398303397192
7.24909521487592 14.6666601137329
6.42768352424559 13.9098931340725
7.72682073960192 15.7171428763145
8.64121808637114 17.2470582382766
9.06697921274891 18.1863807864835
8.12408153474263 16.4800904388972
5.59211199121687 11.2392821679092
6.92964535186103 14.4116500035957
7.06343656724963 14.1984712890052
8.78694814680194 19.4893845457257
3.47847406652847 7.56456150342369
6.57312279357919 12.8586345881761
9.49102053208176 20.5962089151035
8.32843327854028 16.1660666765987
9.7153548564681 20.7049598658963
8.05286061465602 15.9510785581186
0.127379306476227 -1.34185154928043
8.87739032726222 17.7341405852042
13.6743832723453 29.0974376477094
6.18296726824728 12.7855972833639
6.24060788819949 13.0439078877709
5.7589919004962 11.8025443023813
7.00519266922032 14.057153691822
7.113902412083 14.2848142776182
5.2725400679252 9.95626271835799
3.14755718841386 6.56897332186255
8.36285423611903 17.0252964714621
8.13268756188076 16.3982332306274
7.43238128863848 14.1597928685761
8.68064353058147 18.1461335118102
6.16188768237689 11.9242117733821
2.26303440583379 5.49478272983437
7.70470174499525 15.6435998966905
0.606988807051155 1.21966151132945
2.78014855209277 7.15891508279184
8.13082793414513 15.7771731279193
7.25557335994701 13.973587661045
3.49726843981476 7.78089665040425
4.88527399063707 10.1495120370372
4.1852566551983 8.64207107339709
7.3872883000314 14.6505984866556
5.66544524953648 12.1386937886891
6.43898373009157 13.6550484265758
5.17853079200999 11.8831404515686
13.319768722879 26.2247325239147
3.23619822086148 6.32189045700342
7.15162156113808 14.7410609202801
5.19164767838239 10.8785988392771
0.949175740922317 2.5744431250592
7.81086820080514 16.5080726000215
7.39396791494012 15.3470279964888
3.18464650714908 6.26444511812665
8.02526736069658 16.8388752863772
0.884522782580064 1.02726970811179
11.9682680199746 23.9946387348609
6.40101076349004 13.2046973014616
4.94269494371617 11.2353840359035
3.65005752894304 7.41202807590692
5.70661555695959 10.9775269350828
4.88339523657434 12.7689415723764
8.46242361946703 17.5853205685331
5.47872295724606 12.53020100911
6.20569927805429 12.510634220376
8.04111153536915 16.6768455663697
8.73129291866132 17.6918594649401
4.58588700894945 9.71437824097941
7.23406204032844 14.3087117473775
5.8229262062503 11.4555860479878
6.06310464615283 12.5866207291159
7.30679783882553 16.2126685097498
1.80099942701778 4.01285220864978
3.83639028690697 8.28276408783502
6.05177364972405 12.6390656614707
3.98185265328974 9.24130513548945
7.76838793708986 15.6411118046144
7.37817812154372 15.103092718659
8.0383281186591 17.3625136070211
0.15754127698648 -0.739405124831054
7.29673976279653 14.787367581038
0.35267161831847 -0.282888082226761
6.91381000954831 14.3612710507577
4.58911813021247 9.163042624847
11.2701695176197 22.3597805542296
2.8860248077453 6.84315342575421
4.75200745977361 9.52612194830301
5.50094909928429 10.5262373976416
4.93763411903963 10.1397468858053
4.95419631038687 11.7399048675608
6.79311555527435 13.6666675826847
8.3341529339216 17.1009662830446
7.07088467383305 14.5277327661205
7.33146820898629 14.0227236493045
7.93346369120743 15.4527416423114
8.11614398964648 17.5227692308356
7.06185926146908 14.4208665225512
0.147557188413858 -2.39697044790806
7.50486481341911 14.5750949994216
7.22281347622832 14.9149675695378
6.73366721046886 12.8921864519979
3.28483299611236 8.12338448688257
0.752419246572719 2.13360744108276
4.76675823339678 10.0723199123958
6.73772835621564 15.1568302679911
5.27941414902265 11.4035059030087
6.12817282447703 12.8709450298187
8.98654221067708 17.3431701190041
5.76899860166655 10.9896220993871
10.0699970583672 20.7542571427238
3.1686914015032 7.55119360466532
7.96919831942058 15.7871344636446
8.75293381484186 17.9541941775636
8.76683466689624 17.131314821476
5.73251968913501 12.0698251367614
8.2764107679272 16.6037255630307
5.88752527074159 11.9310317958715
6.81880337622009 12.9266184986457
7.39508917202881 14.9030273597383
6.04842399639461 13.8342594028919
3.19680070743371 7.16808138396661
5.30882906412457 11.9816226121175
0.235020029664197 -0.0695250021694029
0.461447964235802 -0.359733934167903
8.13082793414513 16.37518565448
5.61945815901337 12.4498396756133
6.51848671908518 13.2008919902709
9.65301039438737 18.4000898590558
7.16482958903377 15.297410767884
1.13750352374994 2.30799324710062
5.4928392173803 10.5100961881957
8.91945926911157 17.422798890618
8.44752833564246 16.7105093044569
8.01680828768655 15.6305506581982
5.99496259121156 11.931317405312
7.00579726498971 14.9075313559271
5.41434372910876 11.7072311129578
7.9916962583878 15.6026247795178
5.92490383943189 12.1362314026763
7.94084437964194 15.5056943640387
10.5106728889166 21.457241855038
8.03993134770415 16.0077871090538
7.80968157059391 16.0252140211454
1.73251968913501 4.68418843904902
5.51945480839572 11.6238275441193
4.59739365026997 10.2891198732267
6.96178358717675 14.140075134924
8.56579048141425 17.5340958587678
3.58218541605058 8.76959264698984
0.065095028221885 -3.2326951685314
4.17423431349472 8.64644353600689
6.45437839091101 13.5510987416858
6.61900661126606 13.6429864770172
5.59532921627942 11.3294201241298
0.272252935863172 -1.21961351683703
7.4369357197526 18.2057310304902
2.46346149567345 4.80113829056412
4.51096191927738 9.43928810356046
7.61187602854901 15.4574864602955
7.00562454919388 13.5226618333342
8.85707184912057 17.7034317943078
8.81585126747385 19.4331986209584
4.8533815383916 10.4854306677154
2.39337395526164 5.44323220571083
3.51776022555365 7.13869630696949
4.53222103864918 9.192226049062
5.76328898839874 12.1246825644555
6.46308417252735 12.9081024250256
8.18399794198114 16.3078892714291
5.83094174237522 11.3361745174644
1.34395440121736 2.12911095003071
5.29871470498159 11.2530962501603
6.72225582631513 13.0623306308558
2.16498426017204 3.84867183205561
8.2795570113331 17.8303781252977
6.59670583378929 12.7399309754276
8.47869184825444 17.8691359206835
5.62643913669732 12.3481088020757
4.91390204457376 10.4235330840779
7.73027416765085 14.8659682765119
4.90095967239074 10.2120583101586
12.9004372323124 26.1392318355314
3.02748073642211 6.39961136119862
5.3057460818052 10.9821320141216
4.80616539742716 9.51501109471716
12.8513841779173 26.8583752901297
7.56312292167952 14.7407675383592
8.05832482213804 15.8576446484929
8.5853381536437 17.2479825297779
6.10514295002791 12.0873538982334
3.09137435302073 6.57824023879203
5.36349458761301 11.1886764194438
0.562594687692702 2.28438275395541
1.94629898016675 3.9973575873009
4.05978122832542 8.12610137903233
4.93690969269205 10.4783093216338
3.69359417722669 7.89545235372858
7.44523773705454 15.1609578999256
4.34668419397293 9.24091006058695
9.24887634283713 17.338470610698
4.326913415789 10.3215119400504
3.93110114920039 8.65051252239355
6.13860656189948 12.4795653127486
6.99348276993992 15.2021433247612
4.67111914447087 10.0610564323272
5.91021605626084 11.1752521959802
3.05177364972405 6.93411528035218
6.36066140805576 14.2479050555245
0.810522201136287 2.27907520974213
6.00329085991504 12.7054820746506
7.00812690672101 14.7331180010789
3.81526012014295 8.39654606629222
7.1883796202612 15.011578810129
5.46220336788735 11.0441508814591
0.501194143028558 -0.085592937474038
5.38808353847554 10.8322646640139
0.719099173372692 0.987211292272556
7.20645087746743 14.8601680529266
7.16521623579214 14.4621031284127
9.55305325276641 18.4080426108553
7.89323151241599 16.1734249227771
6.59670583378929 13.695511539714
7.37497257645959 15.4421431103875
0.684991319052428 1.4108051557099
10.5704322790357 21.6454147252342
8.42445702775185 16.6769937953045
5.91904665791446 12.6818555146859
0.167456745851563 -1.68818982173391
5.28625563210268 11.3226659015407
1.2208061704445 2.12519210577405
6.89360490485829 13.471456348089
7.90179518319997 15.2969059063523
6.51254295509686 13.1082500303177
5.10723719812405 11.1169603271438
6.99696228936162 13.7047276794517
1.12737930647623 2.73624277517773
8.03782146543497 16.2594534371802
9.57062931618258 19.1655911582152
4.79541530874608 9.53761085863105
6.51642736983798 12.7079045396356
3.22674563968527 6.45739776646886
3.59876830024619 7.75722947386348
9.08378614228516 18.5476794533414
8.18239435340453 17.7666425836928
7.98636717412242 16.7518885811399
5.37771108959356 11.8128729480871
2.63584366972334 6.47484967842305
7.95164338243291 17.1755604302449
7.35863429652247 16.4550137940736
0.62148837674627 0.41761604338062
3.38489995121628 8.05755618905857
9.45040234180323 18.8507559008576
1.90244469057733 5.45155813294327
6.86466236021922 13.2370666918876
7.02952084287692 15.0916941084957
6.36309018815951 13.1058959106747
7.80616539742716 16.3445748774238
0.671119144470871 1.2338134418387
5.14943447565453 10.8854628229952
2.3613364794456 5.35058158611577
4.47847406652847 9.60269012384959
8.56083250958075 18.0999669422892
2.39759236481943 5.67167450730127
7.23686053082072 14.3810008555754
3.47048680714629 7.88046481622746
7.88113749739543 15.4943682318992
7.95303237725324 15.6585524548034
9.05921964581908 18.9209610938075
4.09527528836064 7.93936929693452
3.48344374089114 7.95128784326637
1.62868387815047 3.08797891889522
6.72519581722666 13.6372047627864
1.92307602334946 4.01210594386514
4.15442866511914 9.23447756134808
4.73876783680019 9.66540891228085
0.872449950279489 1.26618533440683
1.95204677677707 3.71905344497426
3.22793060487788 7.06944680507193
6.55588692918125 13.6505143755293
1.81368254202962 3.89300786485548
7.0977890481663 14.990706916398
5.11494357767245 10.6773333027717
7.63985549228939 15.649120841273
8.97791833772248 17.659773422617
12.4781414970736 25.3297384845016
3.86332856031094 8.97848040664651
4.83133160727177 11.9687515526471
8.45083057064907 17.5809449942283
4.92891690193852 10.4136468500863
5.64850969136852 12.6998474926853
8.26876690482314 16.2879376755218
4.91978010736639 11.4427569963836
5.59922622598909 11.3966480499733
9.00941952847301 19.2356522265379
1.13750352374994 2.31699886336448
7.01432095576721 13.8739552393328
8.15396119358914 16.6391623675154
5.00726451501568 9.95200308985591
8.80663636821005 17.0872579293689
5.06675158488671 11.0324540777286
8.37861165873522 16.4463624019763
3.31970685497068 7.17581307897598
6.80219321694183 13.3043261150412
4.3141387467818 8.90218794353998
7.95222602695322 15.9814157085795
4.86409088267525 9.70285765109064
5.55506101500729 11.7308320285071
7.7648205661365 15.9439331657062
4.12420086271233 11.5522967850899
7.74462687339334 15.8715322714042
6.8992871977566 14.1933583816841
2.10691520391651 4.37014930454485
8.43238128863848 17.6907968125063
7.98864099455875 16.3200088544838
6.73897564307219 13.7595169336474
8.06617200639539 16.3260938354296
8.95099323197964 17.0960445601939
2.57382194311596 5.34239462077819
6.64629561014684 12.6618579638351
6.8663754358698 14.0750790303967
6.43719188009434 13.3952034681018
2.92307602334946 6.12665553282182
2.16498426017204 5.7603590296079
6.79461581022693 14.1859150129806
6.54796228800234 13.7127384926025
7.32033192444095 15.5238878877707
5.29702206297176 10.4723056884788
6.30868907139816 12.0180534378859
6.17853079200999 13.2019788902225
4.41538425929515 7.89646654047951
4.19680070743371 8.52365639710722
0.15754127698648 -2.35191741324202
5.76369756813551 10.9381137547858
8.42929407057473 17.8545614159816
2.84026954453034 5.87248666095504
5.0703893278914 9.97693815939082
5.65248649491816 11.5423544188121
5.70619048475826 12.2163543581197
8.11462329905178 17.2804563828221
5.24119482679216 10.2182762780935
8.29072778799892 17.1450509738515
6.13750352374993 12.0586609098833
7.07517056261845 14.5399050063388
7.75468197541038 16.7452826340172
5.60767173962764 12.1284430169232
8.35673975253269 16.604490553982
7.16134509726446 14.359951805191
7.49585502688717 15.6701807141617
5.26216714097997 10.8180899791087
7.0118293280636 13.8389188439553
5.98237934451831 12.3461669517428
7.65804665669062 15.8625038864866
7.89112937734949 15.9705631505263
7.16087986183931 15.2772000108832
6.25011617890642 13.2084934472312
4.21125186373125 8.1499215889415
3.72582503656101 9.63753865209831
1.32636034120262 2.92318944366264
5.8927646359222 12.53078355602
5.62464082541319 11.7225266136989
6.99287299030423 14.0579578073471
6.20223686851004 12.2221590170156
6.43475651851235 13.6005940899655
5.10948914758034 9.48100823542383
0.592342031086754 1.4664998812201
6.09997488883046 12.7837079510982
6.15785216914174 11.2129779619309
8.06844758372514 15.9593052413257
6.06310464615283 12.6416028545725
6.10981056788709 12.4364684574978
7.80581826791492 17.4114972346454
5.72120437590718 12.020334292205
7.93037343415803 15.7495806952849
8.1413604732607 15.9612897899838
6.64651717123779 13.6167122883412
7.65309309796782 15.2390267638693
5.81958958607109 12.4120824389399
3.4216117295728 7.77761693197345
4.76838793708986 9.48035379268047
14.1531183883072 28.0448768152894
8.32826064747895 16.4218321011794
4.37691011148051 9.32981425232206
4.87434300269766 10.8691620736877
7.67742150535368 16.0917122757486
12.3245938360786 24.8377613112341
5.75735154211495 11.8798470639578
3.96631687374371 9.33754025919919
6.04085871927442 12.3192599103124
6.75385957547881 15.3707040974406
6.11750325018403 12.132509386228
6.07088467383305 12.2171699552673
5.35809325206052 10.7393486929868
6.45627542608361 12.8601308538877
5.05878270824341 10.6758666372652
4.47298757920753 8.86814999694949
5.52885979056983 10.9213928106723
1.43295940727611 3.89363312245237
3.2350200296642 8.11214929713167
5.18128607250114 10.5103001063787
0.17730453180791 -1.52654376620379
1.8293812283876 3.75871228133826
9.62179829746789 19.3036180821306
6.08697315576477 12.2026243699991
6.17300439437428 14.8529448770908
7.06898492341166 14.6570853985323
6.47810064992463 13.3197423706549
4.34450077313864 9.35714396807244
6.83794324189103 14.5592034698995
8.04683018248265 16.3026430915236
7.74767658726837 15.9093667964663
6.50767268280052 12.7969026458663
5.22615279190997 10.2158045892679
5.58565593742804 10.992844664402
3.44727400421106 10.2235611073755
0.299560281858908 -1.17639159694354
3.70640303651421 7.91574614455033
9.58623354685277 20.365535220277
4.45083057064907 9.4482808398273
10.0842053505594 20.7366318946628
6.27469173878025 12.9218405490601
5.60516607144434 12.0144866452253
2.92453846142794 6.00198937701293
5.33243253132214 11.6545628065306
8.99882906923655 19.1564973962636
0.065095028221885 -3.2326951685314
1.84491092668121 3.45371899158929
6.22555970041513 12.2432945742475
7.59790929751709 15.5996033069037
8.52473758701238 16.6943337686189
7.74783148536356 15.5408664080594
3.03291462247274 6.33273141512681
4.50021371822638 9.11184892229673
7.02714043802664 15.0247168511133
5.84895992310555 11.5765136704963
3.49923262669527 7.75942075638984
2.76390181462001 5.66327230487177
5.86827647059063 13.5313546054779
7.10304565745486 14.4009055086109
3.31970685497068 8.25438666416655
4.02952084287692 8.34593903935436
7.91404008610424 16.4893713056025
7.3733671290374 16.0562796800139
6.34586579835249 12.7203521593737
7.63740514885316 15.1245397912734
6.1491217640372 13.5251450720161
4.20584962926498 8.94279232210719
7.07993600418419 13.5960298057246
0.187085552600495 -0.772675534788804
6.87386997241673 14.022675915602
8.01612255537449 16.6999677065429
6.11253975311039 12.2465155088822
2.3742369681534 5.81483837867385
6.7220455975292 13.374717145418
6.82419993620717 13.5534470445884
10.1350876835782 20.2427212304156
5.35022522011229 11.4333888937796
6.94809762775154 14.1082423240752
4.4477826222459 9.34276259801732
5.96578428466209 13.6143304370159
3.90910842085834 9.13798261830599
6.51363650426009 13.2699220475985
7.02322122626889 14.3181274291312
5.7501529632863 11.1850143192628
8.48586026416941 17.9874996185402
5.73168455450047 11.4906857455121
6.80913737205687 13.0778889188325
5.97727992349992 12.8399392085596
5.23737545066233 10.2598894904016
9.2520831429349 19.0544338374705
6.53712878009021 12.7201858807418
8.58819569089659 17.0671631390812
8.68056239140983 17.2787817234163
5.18586654531133 11.2516805656263
4.98079869363671 9.92660320609398
9.24443702471764 18.676080673028
2.56821923688658 5.71634799200729
4.2916488908729 9.94580186522803
9.92106274735514 20.3339018741003
2.00277174925005 4.26895907452131
6.36187630921462 14.2782266470438
6.99956643274177 14.8304448879717
6.70704050395556 15.3366369520359
7.26267310883436 14.9629156185634
2.99025672583661 6.38786679212443
6.65985870847695 12.4777097766615
8.77812768743836 18.5990902805882
5.99722291532943 13.1326741132606
4.04304832164809 9.21669828880683
7.69064272732346 15.124306502222
6.84317215775724 13.3380059866203
5.18647617770616 11.0768340770916
7.54505356782006 16.9592356933656
6.37463825554393 13.307612228305
7.8018451302435 16.1601737824852
8.80259092750007 17.8726765778953
4.00277174925005 8.48824112407764
7.53210112882566 15.7396818687657
0.127379306476227 -2.37359917602173
9.87865225429594 19.3820350580045
7.96485178040953 15.5581225515931
1.67807190511264 3.60237806264013
6.10256123357402 12.4786960835781
5.59693514238723 12.0011386697474
5.88977304326727 11.9597124643522
3.80259092750007 7.51415426160038
5.33133039601958 10.3296408505195
4.68972923805909 9.64425025322407
2.66588249610472 5.89668171064848
0.562594687692702 1.09954714394889
2.67459971320583 6.08857571966806
4.81722966999272 10.2780189060168
6.96649435975499 14.3737490611609
4.30742852519225 8.91462385215459
7.27368802505033 16.7629363586458
4.90503979992058 9.8306418109306
7.54166255917321 14.602382572516
2.0383281186591 5.79461581022693
4.74333267462265 9.60284944822374
5.67677081224746 12.8465516892794
5.55953887628031 10.8776563261004
1.84181833162583 4.8063837041034
7.86742131494482 16.1274948964194
5.6858539170099 12.2821106405861
7.67111914447087 15.6947985463579
1.81998253038535 4.99172025533098
7.18853178723116 13.79080686723
2.84491092668121 5.89821008345993
6.3916566968497 12.4891610809168
7.88231384409625 16.9938836579725
0.698731375678731 1.62732004853704
7.44141197230693 15.3312510173877
3.61153559632006 7.88105612074662
8.65801918384952 18.1141658220396
3.11846195774455 6.49310378827224
6.62531545485775 13.4933590305117
5.09495061298155 11.6799673624367
4.97375255000459 10.558448381265
4.32912359629157 8.51691242198186
8.86318558001243 17.4135758140115
7.88935185259465 15.917274077974
5.89965902637744 12.7743454216707
5.79980464844772 12.380303520744
2.25375659224578 5.7455535686471
7.32801892928439 15.8256403030188
9.5726419316567 19.1072337574066
5.40101076349004 11.3400080115401
7.95973449392831 15.3079613007355
4.66150405559415 8.72252142043618
0.299560281858908 -0.859917932148289
8.69779626955173 18.3010940179075
7.99631051838108 15.2246278803301
7.46660202336424 16.1229903544939
5.95562755558451 12.4329778275757
6.41979815920087 12.7206830023268
8.42303508010305 17.3965571453206
7.56511672865446 13.9857251121262
8.3457293539356 17.0888559873959
8.50361171777165 17.9863465509781
7.81585126747386 15.3675942289714
6.86390033984451 13.5946541004165
8.96196163173342 18.9543028452351
5.93618490240256 11.6528209276171
3.16374642651319 7.53197423664751
2.93182849735842 5.89082312626336
4.49530157510536 10.019419656109
7.13829149418893 15.3331168871332
5.6905890086691 11.3342460971677
7.34204046835138 15.273895000896
8.03955179654313 15.6399613898406
3.63316291012719 7.86880544101703
5.22911459759176 10.922016707958
4.93944359505871 9.18133660208752
6.94088954360459 14.942359466795
4.30124995026312 8.75163407664125
3.36780114317173 6.70263507806153
11.5628991795049 23.2475803825223
6.42832795854446 13.3591983892764
3.50119414302856 6.77814649922906
7.69380859277897 16.2268024316025
6.48728349814962 12.6549420717232
8.82201921315268 17.561223049271
5.55718383977811 12.4798704614282
5.35890474268333 10.7296128905336
6.73887174367775 13.7632833025537
5.42187062504965 11.2614334035448
6.30532516421188 13.7758575296676
8.55039161673524 16.7051581845325
7.45095742886335 15.7294461684446
7.47704211103534 15.692925808687
7.96711538890004 15.8423501677023
5.37664301992354 11.0613461931026
6.06956337318807 11.9576408945377
7.78347680246603 16.6777644933193
4.54796228800234 10.0084176805623
2.41642403954981 5.20160580818164
2.31748218985617 5.06022479329152
8.74759913198371 17.1291602947416
6.53939745059925 13.2014187012552
7.52138904034744 14.3634641734278
5.29927847796293 11.0938143425468
0.78498710902915 1.23684627239634
3.01655117626385 7.89071873233863
1.64296810415672 4.68488429419771
7.29433797840054 14.6593468254175
6.85049941375812 13.6782906611243
4.14943447565453 8.42803949738237
5.64207947151952 12.2924052575956
5.82977151515879 11.0404491873252
3.63584366972334 7.10494423196063
5.84162482414235 12.4095542067653
3.62868387815047 7.2641899485795
2.58681092511352 5.56028657188039
5.31190547227874 12.3659748656516
6.5298209465287 12.8988726057531
4.40860735955961 8.82653882328351
3.34613864847924 6.42734070779745
5.24060788819949 10.8606671099434
5.63070116355147 12.5177766114754
6.7552984678523 14.6413069761865
4.81210323695577 9.82953705321014
3.02475609908557 6.65627326636559
0.0437213774293178 -5.05631514495179
8.01937688487704 15.7383161589203
4.84838219031766 10.0585182072005
6.84007582918384 14.2436329056677
4.69273619620771 8.78439410221749
4.67329548375957 9.44063532490592
6.51266450150081 14.5984743935351
9.57459352733761 19.4183044515785
7.78327530874491 15.082023584536
4.17607722842391 8.87559413496637
6.11606399324839 14.0897968871252
7.3264986297281 15.4939830468141
8.42232358037109 17.5631679470552
0.31748218985617 0.0345114074070646
5.88715030126816 12.9751364143325
7.17061843814919 13.4799372586892
7.68072466518998 15.6324842813295
5.02168471877285 13.3584259650178
4.75981138080275 9.90473253895508
7.6156154907494 16.1539318536044
5.01449263364459 12.0584019533724
6.36901004928669 13.2460862542625
6.23855172063445 13.7759662998771
2.38702312310925 5.19183833685953
9.75153118472288 21.6448733148245
7.60607772710873 15.9404018610416
5.88170226351769 12.0261449053421
5.63985549228939 12.1305244398341
5.49603946364291 11.1290572133226
5.06972860196234 9.42969979447441
6.31469652565629 12.9320275819886
5.53485653642599 12.9740254536979
7.00008669781805 15.0157658479013
5.57917086291139 11.451707072051
13.1537213121548 26.691630264814
1.55506101500729 4.42314435623256
0.719099173372692 1.5422986634268
7.4121301075097 15.3581060825891
3.84259210211415 8.57407049313567
10.9168957313027 22.7740463225504
4.87131292536245 11.274850241966
10.04739660752 21.1353975499931
6.29023156583417 13.6724280039975
5.83289001416474 11.3108681344867
4.3548427173601 10.1045917212589
7.78860540697371 15.8538558829537
5.01517914093372 9.25938029918895
9.71379625695899 18.9211604218279
6.26851500940112 12.5317609234093
6.34668419397293 12.8293551771469
7.23236557621822 14.2907870052202
0.196800707433707 0.482412689292425
7.63344238844907 15.8463403542607
4.91316559992229 11.4054827763082
7.58409523586733 15.6062718822888
1.27684020535882 3.81828204744984
8.92268731391941 17.2788191942198
7.01569380710515 14.2270802117912
6.84056006878859 14.477699931453
5.82527683005487 12.3670957566811
7.57108167003274 16.0600838027813
7.83818574017558 16.599007262498
5.16126756844476 11.2387563586231
8.67934475591129 18.7746465387883
7.25441089220751 14.9454488232421
6.92800582199609 16.4341095907598
1.20163386116965 2.84566508926876
0.698731375678731 1.96757119032932
9.059656451103 18.7846969254983
7.19801051466677 15.6755255055897
0.684991319052428 0.472526522440882
5.87491043438281 13.5493929893346
5.84857479362091 12.8205632432574
6.61832902454164 13.3970632176203
6.89295140465064 14.6443623911037
7.30357001783505 14.6514232724531
6.23781666429772 13.7379828879349
5.59532921627942 12.1789191465873
4.89388488578376 10.1792299738799
8.14242129293033 16.1473987660667
5.43552602428625 10.8920899315593
8.14814410312879 16.6558195239879
0.671119144470871 1.01884562017705
8.73293707523394 17.6794405911767
4.88489843550261 10.0009850408339
7.67633685374189 16.4140591060131
7.00069343670688 14.0286486443385
4.33077901246963 9.07283432553477
0.065095028221885 -3.45994788095839
6.71265926677417 12.9517637111174
8.9270941663317 18.3348264847261
3.52934044859223 8.14573365198411
5.42574849238101 11.3321492016946
1.76553474636298 5.48292830719955
3.93037343415803 8.07756607862633
2.18464650714908 5.62227276869555
8.52494849632798 17.3593678184541
5.14285325519249 11.5009066219899
3.73835213443717 7.93857315567558
7.83074677041183 15.3498301031653
2.34613864847924 6.31997931303115
8.27719797226478 16.0849739640179
0.15754127698648 -1.2759967126278
4.40022262086411 8.82672754395166
9.38137655996811 20.1765527696706
7.88334823636125 17.076703567316
6.50901364748786 12.9693352466902
2.74084455378595 5.80776810609734
1.24441872766645 3.52042412278071
6.21901955097048 13.3512714984941
6.55918586578773 12.7878951267779
10.4025283667401 20.0640733676221
6.44077335734325 13.9780638281776
3.79061165822303 8.28381009235295
8.98918705214276 18.0969685097854
0.485426827170242 1.67246919888326
0.216036926296625 -1.2140146932967
5.87150249175664 12.2315333574733
4.09916570431158 8.45081188516338
3.95705738230302 8.07616832768109
8.22181017244659 16.5503040560145
9.24174486494015 19.2462345977114
0.890521523201507 3.53973406865461
2.15255786947222 5.21522199082679
7.72104659223109 17.137632916176
0.187085552600495 0.153757004748788
0.835613182099118 1.55089772852417
4.15380533607904 11.0736267970746
7.37135780414311 14.8306847527755
5.71339973423818 11.9482720792018
3.79860887959279 9.0722535102559
9.00646634346509 17.7088837552779
0.920146692310785 2.50937631592639
10.5054222439263 20.9651866037906
7.22674563968527 15.2599296755926
7.51272527086292 15.5304782964148
5.04069015059503 10.3395744336787
4.12037746372307 7.92564033295193
4.98990753182767 10.3578292750714
2.89649542424614 5.58778433597153
6.81437294472857 14.2352711011966
9.59433896045647 19.4250276587178
0.127379306476227 -0.709414521832968
4.59188191466095 10.103768313901
5.43424328654646 11.389817267744
3.07566426993207 6.50962182092977
7.97573775869151 16.5025768991004
6.55871505072575 13.9379237581561
7.45197189320392 15.4547054949328
8.41966853118147 16.3853688870454
6.5218721934132 13.4903985742424
6.76899860166655 13.393325502996
4.59188191466095 10.0845536866202
7.13165912789804 15.7307484428634
4.42057568282027 8.66438717477904
5.64074549542735 11.3355050101833
8.22815267753912 16.8652118921318
3.4236815936881 7.23548194504413
5.20735228020896 10.5742387085302
8.41336755000602 16.7471016528587
7.24690499881705 15.4731989964363
4.87661139159406 10.3453496347137
7.10393334566353 14.7956126125353
6.00916109675877 12.1422292618361
2.26303440583379 4.25133744666526
0.684991319052428 1.4108051557099
5.78438317612105 12.1941967725123
7.1168637576909 14.6427211238378
8.9188173784707 17.1814675438311
5.55151601762801 10.5835616762327
3.47847406652847 7.88047211776098
6.75776180659685 13.6027923313524
7.01406340064006 15.1816580778207
5.83347398302149 12.0349506933128
7.99343922279792 16.8508241099518
3.98115009908015 8.6615127662628
0.539874611192618 0.514082728012824
8.61584181360513 17.6072318310466
4.93182849735842 9.66470815524605
5.32054022076312 11.2670171298549
7.85025897660594 15.9146983006121
7.21110207449362 15.594423225687
5.03189732659731 10.7143285223722
0.216036926296625 -1.2140146932967
8.81794296832513 17.0874057669141
9.12785546964933 18.5854090815949
7.44689242297695 14.1621244173236
1.97481166790917 5.31080704357324
6.07187485578056 12.9391457771345
7.91955094446529 15.6878239252627
9.06886093970783 20.2446595053081
4.21782724095147 10.1602915660584
5.30349976754696 11.2592893332173
4.24266112942971 8.7550008081722
4.26592152915252 8.53094637059245
2.76553474636298 7.51287365040993
2.79461581022693 6.46950081610995
5.61493630907775 11.2986531313977
7.29008975671813 13.9851307129965
1.02202630633 1.99405180013528
6.53784558784306 13.2869047690942
4.28767686661905 9.21304536839829
3.89649542424614 8.11097356073567
6.0730292097641 13.7990858237919
6.02356245026312 12.2740770226775
7.37182689699098 14.6157081651502
1.65358921991329 3.30417490008079
9.39345646428586 18.0617549092446
1.94341647163363 4.1791672758251
5.32608372437867 10.5200267849931
2.06509502822189 4.91268299627611
6.79591477042352 13.0507836522167
7.79066177877544 15.5909355302925
6.26447868970743 13.881686099796
5.38224158480926 12.9500682483381
7.66604642940879 15.3202533114221
3.33957596070679 7.18106793033919
5.58796498888268 11.7814794883338
5.12610876914982 9.88819140051176
7.67302362082306 15.5878847141078
8.09555931939153 17.8086803264232
2.77367179580132 5.70636514198336
5.37771108959356 12.3345152405101
1.9804472025786 6.19221604869067
2.09657325969505 4.40769568853268
2.76879507552656 5.39326751804676
6.71255345467681 13.699062970111
11.1335423839607 22.334148727838
6.59441074097169 12.9553968684926
6.4278124341363 12.9350120973665
2.87093371783211 7.74136608048908
2.82468953306288 6.5474408892927
5.22674563968527 11.3918934917642
7.89547041884538 15.7723294591064
5.79141337818858 11.5486007906746
1.27684020535882 3.68897901961597
8.86884629287738 17.1994515557371
1.28141293514865 3.41070808623697
2.63941028474353 7.05764143357823
6.50755071509187 13.5276512378718
4.37904506568572 9.99244648098358
10.7736274208866 21.6309808170674
6.13986614512116 12.7752505290476
5.42212947407535 11.4493167538847
6.67427376636386 14.6593662309309
4.95276364389288 9.79723267374074
9.15814356970442 18.2967630561585
5.35701055404281 10.5386173323199
4.47198779050439 10.2293981899461
5.95973449392831 11.9275127204956
8.21476744120241 16.3965776737077
7.65788181179613 16.8015493393215
3.96915403304724 9.36349145316944
12.75284056296 25.8618062567919
2.86180270607998 6.73335191500107
2.2905151422559 5.63858853333806
7.41297689334485 14.972170595978
3.93400834422122 9.42828662847203
7.92896244083598 14.8591838616874
1.4247154131812 2.48875657932903
6.5032753361168 13.2297369387858
7.03401588411756 14.4924173265782
7.62126293803327 15.138832516498
1.97481166790917 4.17140106569261
7.98645469505431 15.399026102063
0.106915203916512 -3.08231035348474
7.96205064577268 17.3362412231869
1.39548470185744 3.08979889521945
4.64607401502454 9.91183099604359
5.20253827769131 10.6679155717353
7.37041916062211 15.1110163384293
5.6443000276619 11.935907303301
5.88076086378386 12.4770938975912
3.10175349880073 7.36106439564616
2.85107629948692 7.54383929183211
7.18327272982811 14.1199886016775
1.0703893278914 1.71567206305327
7.51357577326975 15.4141499115022
4.98816029285803 10.7910688951767
4.75406521941628 9.90096003231868
4.68240042633414 10.3699982358985
5.55576897038629 11.1936247194299
3.73418850949563 8.51996204541258
8.59673449935733 17.3706727713791
9.05770019770049 18.6417822917461
3.17238904139379 6.17797482642326
4.63941028474353 9.08031620437336
6.08958289312471 12.5582569905899
6.93700026588107 14.5786937462369
7.991391023003 16.588181500127
4.40599235967584 9.16410397205175
8.13134253912326 16.8818012139196
3.31859495122325 6.93247166937512
7.08108392868763 13.8290521728109
6.43334469103882 13.7765826484974
7.4586747619053 16.1147450072904
6.46647653342888 12.8037367189213
5.43295940727611 11.2011684324655
2.04102726826005 4.58648511524537
0.106915203916512 -2.35411496894626
7.87868761952482 15.8394597254933
1.77529371282531 5.13143212361512
4.60835434907538 11.2741252557295
3.78740031568196 8.87051268807002
7.36578404580131 14.8539537985814
6.09689757014733 13.3191821205588
6.11334147307594 12.1542467376473
2.71909917337269 5.56609988895177
5.74912165647214 11.7121669490124
5.39811879979732 10.704026112188
6.15005969561703 13.4555561820904
3.91574151319078 8.49541790817613
6.05327846012507 11.7936454988927
3.77204805332165 8.23874197652565
4.35212833266306 9.00012517250617
5.9327371671881 11.3878506439883
3.20645087746743 6.41675032767879
4.27454839385083 8.59944360109163
9.12288771189008 18.8001564648293
4.07829452597674 8.4356134873352
8.24302747234854 17.4277853446537
4.69787644525911 10.3994039834656
7.5072457507005 15.2854700925298
3.36994960975031 7.23024261665616
7.67046560197232 15.6303495958825
0.0756642699320722 -3.60209746419366
3.86941589018986 8.01273363165041
8.092797791095 18.7028162714765
6.40808473863708 14.4349106358395
5.33050324164954 10.8236857280925
5.715302050149 12.1309454011505
5.97233918222965 13.8545301528846
4.93073733756289 9.68957141199953
0.854149133536545 1.75096310122469
5.35457150859139 11.1130862839189
5.30181273359029 11.4124308567092
3.75406521941628 8.31184483136261
6.8750049846362 13.1593635468171
8.6444109658019 17.8913156289517
4.56165512722909 9.65234153931213
5.85702398345673 10.7199114784563
9.96510716888408 20.9935816453254
7.81644217268011 15.4069067944669
0.263034405833794 -0.53873948396051
0.437063805608843 -0.972899136764155
4.8089394307736 11.4875279976253
4.96525149889587 10.8421286488135
5.48790185786972 12.5306861492324
8.58157721553652 16.4581857369814
5.53102149169316 12.406640929465
4.53557447375899 9.22393046170182
8.75102899480627 17.005035337788
5.17546318498374 11.0647610787876
0.671119144470871 1.05158689711338
4.15816299431603 9.49768512512575
4.09202524183885 8.79875743903587
3.34395440121736 8.00935876445493
8.07833558570213 15.9886469284899
6.74032565472597 14.1848381531002
4.96062576166586 10.3931951055493
9.46485987477933 19.1346435968091
9.06623411522898 18.3390442323719
3.23266075679027 7.27844585638588
6.7995057991373 13.4770806870657
6.44841814273585 13.2961767841493
4.54225804976692 8.99284614192185
6.62013521575207 13.9015365890778
6.39020203377676 12.3751405499554
9.04403676426902 18.0956212179886
8.57969306345875 16.9295785777092
7.56488230609378 15.0776675262379
7.09145573018413 13.286911999502
2.67980487233709 6.58628905681792
2.25608164519203 4.38566152530254
6.71329397643724 12.9154572907124
8.13138211651962 18.1217491635928
2.33298328339636 5.06184573976761
6.9049471977805 15.3039891021272
8.50709324432705 17.9509637366456
7.5060252480763 15.0733010577408
6.36968122633573 13.9670458759803
4.35212833266306 9.04175954173254
5.62374082847765 11.5449108800256
7.51848671908518 15.31306530589
6.81604826276888 14.3840455965306
1.11718353937034 2.34693363829238
6.55576897038629 13.7724833989385
5.37450450548211 10.6057843397675
2.02475609908557 5.95065231162714
4.99235011683156 9.98293032718625
4.98850990997858 10.5074460533775
8.08901241633229 16.4710451200041
0.77853208689185 1.90306587252057
3.01929133860876 6.38891734874304
5.44905338339641 12.4006272628005
6.05628338029681 12.8708787414625
7.95410681039982 15.9832149191396
4.13813393452723 9.81902787445476
7.00181956096662 14.2179246016793
8.58021507505783 16.761507254376
0.272252935863172 -0.813670299588895
7.59779472516626 15.9949081404329
3.47148763621237 7.15829790533213
7.35924272910655 15.3833281210396
0.678071905112638 1.28889646914576
2.82155323826058 6.0376643275135
5.6869314396837 11.6127916136055
7.69760917557182 16.3229673704849
6.04959725992557 12.6924087200019
6.25142778618581 13.2965245128308
2.57940297537926 4.92942798476707
3.96631687374371 7.48614291205751
6.35389326353123 12.4485953396075
7.8717867946526 15.3503254569484
0.35267161831847 -0.177947902424443
5.41434372910876 12.4058046677447
7.17592374206376 14.7256755430708
4.37797798350624 8.51494771708169
8.39597896170019 19.4488139632943
7.61278345528914 15.5217737734631
6.8814199080924 14.2350655042381
4.61335030730259 10.078930979517
7.99848194419872 17.0457720254854
1.90244469057733 5.50966336379737
12.2677320535901 24.1820774117383
7.02330653983391 14.5946736309587
4.85069173463302 10.5046436639205
5.58334318438243 11.2020982999203
8.32289881297908 17.322637683454
10.6984041574742 21.7770998454113
4.93328209449992 10.1530720361623
7.00216588396916 15.6218292002328
2.90984693893993 5.9803777116498
7.21364637887163 15.1145966738543
9.55488397186705 19.7676541422401
6.45816997007339 13.5378572480742
4.4814579249673 8.72372331487057
7.4916064607122 15.5078987818242
6.31385977645493 12.9366894672944
8.33535599622238 16.9640229150606
7.91362592188175 15.9780674533891
7.09267583713326 14.7617012043331
6.33669537064984 12.2428162153039
2.8293812283876 5.53240692565069
9.17502167977529 18.0098755997853
6.94899611133348 14.2785136836557
7.14849613738347 13.9380494953905
5.17730453180791 10.3621610508063
5.11878138540906 11.0488808526754
4.4437086483678 9.26405353187162
4.85069173463302 9.52198418036231
2.63047715997353 7.61711531401752
4.52500875046965 9.74698204311763
8.30444785793179 16.7207850920378
1.12737930647623 3.1430456026823
6.95007355353508 13.1994841821781
13.0586448373781 26.479656714452
6.01775063773638 11.9420182927291
5.90133107026662 11.4238857616158
2.38914317498362 5.7527335938093
7.66133960529769 15.5434515238834
7.38270715267565 14.1797338939999
4.65182445511723 9.56881791471791
2.15754127698648 4.67803157877084
7.51442577458095 15.0924414156019
6.83852516931037 13.2979805344048
6.62643913669732 13.3592226224396
9.75700529068679 19.5169760758374
5.02850115026228 10.3004856559061
6.55930354554969 13.4431319795105
0.920146692310785 3.46297788023525
6.44956137461324 12.9255331648451
4.82194564817484 11.3440054007146
2.84181833162583 5.15313822067716
7.51527527538664 15.3681565649934
7.93141940914169 16.4263215545135
6.76226703252907 14.2232675133098
5.69445164830149 11.9293558158848
3.25840295710215 6.86527788507837
1.54748779530249 4.23979988836845
5.09202524183885 10.5424507237376
4.2728271428522 9.4472238473231
4.00553818354143 7.99691716328841
3.83561318209912 7.68008175267045
7.12037746372307 14.5789620675479
6.69605803421614 13.7903880189646
2.98465945386551 7.15682343863198
5.8013974667612 11.1666646401776
1.52837897235479 4.69495326520305
6.46496980217873 14.519141505141
7.23369341344117 15.4699076054209
10.4663667207806 20.6173942032257
3.9238074276951 7.54605279297894
6.44243316862696 12.912236435199
6.55435271205179 14.1812642153135
3.22318489322723 7.12905195093554
0.308549065086163 -0.183310543495683
6.15956087948412 13.5210301772232
6.58634904099212 13.670291611826
7.53485653642599 15.4388920940994
6.44727400421106 13.2522953926778
2.49923262669527 7.85727813567106
0.127379306476227 -3.11473183117711
5.33738174729388 10.8905817038477
5.6573321927408 12.8679137841787
5.08615664374971 10.7563357151044
7.98925256516599 15.3022480673338
4.7034244584657 12.0918879497081
6.39324193100706 13.4375490898069
3.23855172063445 7.15415146190957
4.32359178337566 8.20578115730393
5.83697284093906 12.1293319639283
9.7662868039814 20.2814926965092
2.39548470185744 4.88628081106021
9.05283971920546 18.6203225067676
4.32359178337566 9.38699755357182
0.477478074054751 0.535607857499571
4.5964764887382 11.5929574358688
7.0795258096914 14.8879513787388
7.22073177212352 14.170189283773
7.79855903437569 16.3791028428373
8.65804665669062 16.0605028030902
5.61130859686387 13.3417809040474
5.08124784336609 10.4949890623245
2.36564947231668 5.42259889567038
2.54558826238701 5.47450337829297
4.55080597165803 9.50948361147353
4.8747213152843 11.2559576862603
6.73814423832889 13.1949382952511
7.89537720041476 17.4157567924671
7.38867967977408 15.2166212495482
6.56106759106096 12.9331956102713
0.477478074054751 0.488557317350633
8.59300319146576 17.7720399024812
5.58218541605058 11.9521003631024
7.24690499881705 14.5384100750128
6.80775121241606 14.4031905657804
5.49234624111003 11.3827579281234
4.84375198027462 10.4082266170345
2.57195679089639 5.75625852437976
8.53542493294094 16.5700881393331
1.10175349880073 3.03073720733154
2.12737930647623 4.47172028768453
1.14755718841386 3.60529331380055
6.14191062527272 13.7873543166028
3.29956028185891 7.81755004005625
4.95955617428889 9.9842006114973
6.09218791816996 12.4381481855172
8.59747960427761 17.1527406293637
2.34831959377876 5.47482646537121
2.97339933784935 6.77955120351793
3.79541530874608 8.6675178179208
3.59050068426259 7.519771735236
7.36120149043583 15.9651102350787
4.91500600716369 11.6813278952281
7.16575736722708 13.9771548014799
8.16822852944718 16.2367496589473
4.09202524183885 9.3677892937948
7.37704363871842 16.5358140038199
9.0601554952546 17.8218064590807
3.90392818175266 7.73926394483636
5.36052635586368 11.3389957396476
5.46245508123369 10.900134841622
4.82899083600506 9.8047780131087
3.8972404255748 7.08612182094852
7.94156683343483 15.5206866279382
4.4609441419709 9.37117607409377
8.3141387467818 16.3898926230343
6.42290574261218 14.008543168834
6.7220455975292 13.2906170732609
4.32469984413742 9.08735609259413
4.31134661306552 9.3638499110059
4.82233795138348 10.2269432014851
2.77367179580132 7.23042881546904
7.01122725542325 15.4463199543106
7.63740514885316 15.5647727339894
3.8822668086397 7.83752394327126
4.21005311414762 8.21806069703704
1.23972703234172 2.96319836580547
4.17300439437428 7.57905614237952
9.23066711488825 18.417852804752
6.15068464474566 11.9661581153329
7.53114149128075 14.3771274265718
3.51872880232107 8.32005038058544
7.97459108245533 15.9253600738078
5.45032302621433 11.1866134866649
2.16498426017204 4.70064153971368
8.43898373009157 17.0618963725562
12.2430984405325 24.7370239649462
4.85491632049474 10.0996180254008
8.12443948904631 16.9595217864746
2.40179847578965 5.53481571271671
9.48534941400125 18.8425147430423
4.41538425929515 8.52408177272133
4.68455982658895 9.98366166965802
4.94197305476396 11.0821753892724
7.27390316535756 14.0409862811881
3.93908188136974 9.98088246665791
6.79801062329523 14.1217957872265
4.17607722842391 9.3336794277062
4.91757863943023 9.26166730250546
11.1933737193411 22.9374319078847
6.22303633790187 12.965000235304
7.35782265372138 15.4695989010246
5.68499131905243 12.1440804758201
4.79741211881003 10.8381057108488
3.03426990208475 7.08616234194625
3.57661515800764 8.1182319384098
0.196800707433707 -1.09898274028031
7.99435343685886 16.2451069943812
4.80695852281321 8.7927774918326
1.90836952453443 3.54347965157468
7.30483393842285 14.6053472841719
0.9888594423948 2.66819870816816
8.73556904162895 18.5243664439856
5.29447937057402 11.1714004688845
6.65996845668292 13.1351947832131
1.3613364794456 3.12816667485297
8.69364778410234 17.0758004019122
0.032914622472735 -5.45994788095839
8.67218052000509 18.6198344350512
5.51460785258219 12.0226808932129
8.84235034341381 18.4819442916961
1.72246602447109 4.43962313755712
4.20344212759509 9.70121552224253
8.14626513496297 16.5687584441545
2.71909917337269 5.63613430546175
7.4558330076066 14.6066051671061
7.36039129102804 14.5812683023735
2.87698910989466 6.87002277160953
1.78820382171269 3.65252925190227
9.62026212852448 19.1959965888849
6.46910953253965 12.9660993397593
5.25898270195258 11.071778777779
0.485426827170242 1.92305333821677
8.09754597242381 17.9536978350614
1.11205850719247 2.82735851782998
1.93182849735842 4.91490905204341
1.15754127698648 2.37480101989972
6.94764817603885 13.8433931126463
7.19172359172087 14.9221695616649
4.44625622988956 10.2738208932663
6.20404437976033 12.1800730536547
0.0544477840223765 -2.94017750406375
4.76267590175127 9.59497873831461
2.94773807758373 6.65193823809734
9.25666232342119 17.8394846544539
6.22437278546469 12.9962641926986
7.82032626888785 15.97419552189
5.63562046324948 10.6003197010151
5.60425383932992 11.4655494910788
4.22259058012268 10.2696049145847
5.35348616339001 11.6144718475292
2.48344374089114 5.46130933301938
3.51193506942618 7.14322636159973
6.04758536645709 12.4796632203935
6.55068759668025 13.3561454986693
9.37897839616743 18.3973058455857
7.04363726262646 14.5929560051127
4.09462586451853 8.264754226913
7.34668419397293 15.2410683203376
7.34381777589969 16.134861270775
8.93459815304216 18.5035340964876
7.62278396615612 15.0916383710003
7.63913196024361 16.6082706533972
7.54297231418 15.8141990610852
2.29278174922785 5.32686840601593
1.011055188509 3.12315957082592
4.12864872586379 8.40413465661787
6.38157622712515 13.0024069207602
5.64385618977472 10.7957502381946
5.50730674873619 10.7951994510116
8.37356790769487 16.8139329306339
3.27798474729977 8.01058990484418
12.7037505401212 24.9542425648992
10.0671137032424 20.3767687684604
6.69144826720604 12.7507746888796
1.66062677065323 4.04920367984864
2.15255786947222 4.16002654037607
9.59265827602788 20.532538464581
5.31915101021679 10.7420889496773
6.90198078657613 13.9480894467604
3.33847927115121 7.92537706465619
7.12555255702682 14.5757032219667
7.59464041462351 15.976690886883
0.983256736165424 2.59782359115083
1.62868387815047 3.59692803259064
7.35192454778513 15.9947165880381
9.70641631995925 19.7070588129601
6.88808754228137 14.3904981596856
6.4482910610321 13.8298597830455
3.0835406955427 6.53836861419354
2.31748218985617 5.03656781422488
0.712341807197384 2.56998781422812
7.79311555527435 15.8099302674189
9.42945502636583 18.8120049903659
11.744403706951 23.8152225187305
6.93282800270149 14.1258933095569
2.49923262669527 4.86045589362128
6.99487558490686 13.9093859965115
5.75385957547881 12.0638256611638
6.15068464474566 12.3734631768362
6.88170226351769 13.464089813401
3.75735154211495 7.73541463788007
2.0383281186591 5.98498003887883
5.98746080433965 12.8554451501302
4.79061165822303 9.9597597195396
3.53796502118399 8.46326358395189
6.17990909001493 12.1245734485642
6.34763840247243 13.3692042235747
6.86275655407564 15.1091285838105
7.09056032882666 15.40164720339
5.16312711118241 10.517183181617
5.87396459088149 11.927444144156
7.00458781997442 13.6802073604225
4.16188768237689 8.5368631281216
2.78498710902915 5.37584559207175
6.35782265372138 13.1238155936599
6.7899097875982 14.592574475223
7.14708748466858 14.8879080310306
0.949175740922317 1.27591681231211
1.011055188509 3.13848078730517
1.79141337818858 4.49771023427744
6.57556833606724 13.9268379300162
8.4004196968894 17.3267088950943
4.3624159370649 10.0689227727059
7.12928301694497 14.4076444849181
8.93248734003253 17.1788556702446
0.117183539370339 -2.00810941164332
9.72468437437077 20.0255816785057
0.065095028221885 -3.45994788095839
6.99409229195075 14.627316676506
6.60288440871842 13.4071512285314
6.1155839216869 12.4218999109297
6.98000771829674 14.0767829825868
3.54653834147363 7.27345728338218
3.02611906096388 6.13505868880944
4.99722291532943 10.6045137781701
0.369949609750306 -0.673296641833663
8.99641916732799 17.8759530780754
2.2905151422559 3.99894576790645
7.53892013213637 16.3539535101161
9.69054871836564 20.5841994964318
8.56520462729526 19.3526547790514
1.06509502822188 2.90896525345679
8.42448932846139 16.8725348659592
8.59968400642792 17.3451100913434
0.37851162325373 -0.377505442782243
5.40756192832482 12.3997211523273
7.59320435406329 16.2938547421324
5.52837897235479 11.3317021403933
8.02552292357538 16.366290161006
4.18952048151755 9.07146492101761
6.60812684847712 13.0955556238872
8.3968682029274 16.8049647780535
3.21603692629662 6.47873260330876
6.07813027538843 12.3612850261855
0.206450877467426 -1.18028551304803
8.29800967880283 15.8229226146998
8.0425012325255 16.2996192240421
7.1548181090521 16.6351864833464
3.95491211047146 9.79404419160652
1.18220333122075 1.70842483103797
6.0996512694839 11.4344655167669
7.07286435859088 14.5808037132624
7.08746284125034 13.8633038999916
5.86065725541172 11.9247391298439
8.79808541890096 18.087236071541
5.74063701655752 11.2451674761043
7.50889179309859 15.8076305692235
5.41953889151378 10.8229400737068
6.34012399301761 15.6995947232264
7.71085940482311 16.3124983127551
3.28597121711095 6.66716635367008
5.57428785464621 11.067953964858
7.84457299680678 15.3241004569389
5.46471852724282 10.9538445660195
9.00564613979917 20.1877296232479
6.16111249830532 12.0936069520785
5.16095741149616 10.6515143402469
2.15005969561703 4.82324683334587
7.75606871312743 15.625127628137
7.38649262299631 15.2619019955732
6.97410567570477 14.0932243519084
7.32684429305986 15.2483913820763
6.6445218954118 14.6763661616148
7.31650781910311 14.4044945037175
0.244418727666447 -0.697088508641454
3.78820382171269 8.68017738989226
5.03291462247273 10.4407493418861
7.83673013867904 14.9201375160582
6.43103144355087 12.8600199568775
9.71347904750152 20.2099503783848
8.60954813899943 17.73911249985
7.42394011802189 15.0297052270303
6.85529976103943 14.5997993296635
7.27175031720505 15.7077316456164
3.84181833162583 8.84337594623338
5.14943447565453 10.232899545714
5.02918102541195 10.8097832255244
0.117183539370339 -0.61772128798777
7.06343656724963 14.056405440128
8.37326672922937 18.6607054277338
6.43167438444163 12.6948276178215
1.9804472025786 4.24298828661901
6.0244151573279 12.2723695901556
5.88790014278238 11.3460153170949
3.41953889151378 7.08526554879182
1.89052152320151 3.94797221345131
1.16250752987983 2.61741456593882
5.64762446658794 11.2866597315334
8.35728130473158 18.4459345184807
2.28369387639989 7.1699853394931
7.0684062416123 16.5364834809613
7.96218415653464 15.9146484988256
8.08489013616346 16.376710182648
4.79701297783614 10.8254568031369
1.04909454952817 1.70431240794203
7.06848892465332 15.0844043035594
1.78176320815486 3.5221099651588
9.34104832574038 18.6621352644444
7.57498643994316 16.1323920656629
5.84684043752237 11.6324462016377
4.54273426533186 9.37611179557132
2.02475609908557 4.56449015375656
9.96139403808814 19.7053483046322
6.77671139600055 12.9841503278369
6.72896702337289 12.864916785015
3.74416109557041 6.75976692482116
4.61787712319389 9.86173761439606
8.95343538345938 17.7475793390647
0.032914622472735 -5.45994788095839
7.39073117188681 15.4601243683031
6.7295946004324 13.4259985800131
3.98325673616542 8.82451648525234
5.51776022555365 12.3789659921962
6.71085940482311 14.4878897418833
6.21035289493642 12.786873842794
0.752419246572719 2.35524628253379
6.40442108156711 13.0727180214191
6.46748014741084 13.817987954739
2.73251968913501 6.0672109744801
8.16946252506685 16.7543140963035
7.42819909471151 15.309597823911
5.80874146232857 11.3846106857232
7.99665816621333 16.3054729286792
8.71144195885521 19.9921759571107
8.4446008137115 18.216167071712
8.94461070904366 18.196523890044
8.56024463823857 16.9436421317412
5.71720186099753 11.3948738910342
2.62329061938026 5.63883890634859
4.2893805019765 9.08577861310951
2.22555970041513 6.68947587457014
1.99722291532943 4.82284565838801
1.84491092668121 5.39959301940672
5.46220336788735 11.777586866047
4.41121762812204 8.81894206062883
3.4594316186373 7.61311128988973
7.62289657113908 16.0028983439712
6.40886859904261 13.1523387412971
8.10409468485413 15.8012620631306
7.12817282447703 15.513917506283
7.7228863289288 15.8060244341872
5.19468110052788 10.1742534482102
3.76798068372346 7.66200069217062
6.17546318498374 12.5152682217917
7.18258535029908 15.1593419873376
7.56915453354228 15.5089834947982
7.80799883862303 15.6965138968068
8.45864321758981 16.6005283935035
2.94485844580754 7.33190986959279
6.85549144310187 13.6164355778351
4.17238904139379 9.33164392813172
8.32511514761125 17.0906901563396
8.38808353847554 16.6625741512557
6.09348866888662 12.7810045707893
2.10433665981474 4.66000418685544
2.66062677065323 6.89024596529055
9.22820819036368 19.111378148553
5.66893951716266 12.151124807948
3.10304565745486 7.08626110711041
0.555061015007294 1.39976216264721
6.04119579755654 12.5735008218377
4.08484926256293 9.45707662733347
6.81988430433998 13.3258598809023
0.606988807051155 1.62695799968553
8.26335949579068 17.4647770913053
4.12165305623844 9.72482305419357
8.74447163082705 17.4564025775387
2.47348721385872 5.39235019510246
6.65810160080339 13.6173508828918
5.74788311436641 11.6220841343035
0.437063805608843 -0.768566125993549
3.88827491744117 9.69043377550232
5.80378340177175 11.0611540322854
1.44115656024273 2.64782180209944
7.99200142920668 15.9900341275944
7.76001617816854 14.7294137008701
7.72251856922519 15.1523645018277
7.16598921858008 15.5398625501084
3.39864504275077 6.70818542593619
7.82400405093315 16.2494642211439
0.361336479445598 1.00262148081525
7.89886877597683 15.8268919275904
4.73793631225793 10.040216108965
0.37851162325373 -0.112777022615388
5.22110372536788 10.4812620455885
7.47073707951068 14.4877566839852
4.36726352623207 8.55945884077551
7.00173296722446 13.453728162201
1.4247154131812 3.70650847692726
7.68294057948767 14.7253259998372
6.49444022787637 14.8142617018638
4.68671599952189 10.0749931949714
7.6454644528787 15.1321561238608
3.39548470185744 7.68293639303161
6.73762436695255 13.5612920800413
6.57800974007939 13.3148470133414
8.35036124000971 16.8735013298481
8.87800373808198 18.1107804670643
0.0861566437497146 -3.25551793891635
6.29462074889163 13.1259146216619
5.12991702927813 9.75669813797457
6.6882234054783 14.4093868402979
5.2208061704445 10.9190763371632
7.08386794858729 15.8670420675618
8.24807352781959 16.4891286137828
6.34954492819565 13.4877409495717
7.16598921858008 15.3869086609698
7.97432633538323 16.9351099359676
8.37500600429052 17.260309648
2.15255786947222 5.00144025532519
7.29518612365771 14.7208041241848
9.65588844570667 19.4636941472072
2.78176320815486 5.90353733209775
4.7220455975292 10.2157210342713
8.69402297646922 17.5149146400376
5.00277174925005 10.2159139630408
9.53971060503872 19.5022528445084
4.23560924553552 8.39137208171241
4.10110698521569 8.59990153429573
4.60516607144434 10.1714881970311
7.51321133363135 14.9553331387423
0.147557188413858 -1.60209746419366
4.77691380849347 9.89050665892038
5.91684406963794 12.8985802519504
8.95694572810627 18.7098932328426
4.39917109381982 10.6072277930176
6.95240525486089 14.1034332671588
6.83687576493453 14.4709908732184
7.76313574116047 15.5479172452714
7.35795795923528 15.7190566475404
1.76879507552656 4.26919109438395
4.98990753182767 10.7403333490694
9.75252217491014 20.7954838261357
7.79651389627968 15.0334945087598
2.88752527074159 7.22890815718165
8.57905479267191 17.9968905702892
4.51193506942618 8.71949678602409
6.41914990260003 13.854354798667
8.33690131793303 17.476107360674
0.065095028221885 -3.72981432027461
1.4247154131812 2.18861494146765
6.72004689468468 14.635070278519
3.2802711107591 7.03491360778449
6.90522498637111 13.8952564004217
3.91867979331213 8.68160699764208
7.82747706693228 16.1369501757013
7.63534140658584 14.3833447807991
5.7100116333629 13.3368626801127
1.3613364794456 2.47636545571614
3.86485280243993 8.16306948693593
7.32095672320769 14.3221085582599
7.85179708240908 16.0534788385183
4.48096104359821 10.1433018993363
3.80418067426246 8.36760529043092
6.81870506985632 13.4413832731881
3.33188156891679 7.22451602613844
4.89761278202051 10.2293609254943
4.7515955554051 9.89123627810137
5.68714684767826 12.1332080152924
7.65985870847695 16.0439788873923
2.82468953306288 6.527212602097
6.11782289016338 13.1188758537318
8.03528552693548 17.3292623035293
6.84539354637623 14.3813527323682
6.98000771829674 13.8624043010734
2.3613364794456 6.2671507185518
7.16397860123797 13.7387480324782
6.46371298962351 13.8427668599924
6.4157742647152 12.3329267402629
5.06642042568845 10.0767999844181
5.00242557167409 10.7481838966137
4.62643913669732 10.2240699341904
7.715090805542 16.5332912962298
8.07718547143842 16.0665452773913
5.87339678698794 11.3604155368825
7.561713867688 15.9314387212714
6.30392121797332 12.6747174639239
5.32497672640309 11.6581009885501
5.81427433599739 12.9333183562794
8.55603436411346 16.7349405985522
7.13047156160169 14.5104035033263
10.8382645433426 21.6228112233774
5.42703880195713 10.6724728359952
5.78236823858558 13.3992145803435
7.48851995266556 15.3705605841735
5.83639028690697 12.2513849461965
7.41746307095294 15.3003114643318
7.75473335984366 16.2317579538295
6.10110698521569 14.0756318436805
8.83794324189103 18.6179801301978
2.69187770463767 7.74315440560271
2.03562390973072 4.09971273765752
5.31525408896405 11.6514465756319
7.1167038402667 13.8478555026983
6.31372027105997 13.916909553043
7.50663562845471 15.4784835880063
5.85568309970008 10.8826601820201
8.7223609292213 17.8854612185132
5.69809022536484 11.7884909402984
0.395484701857443 -0.17746137659078
13.7260453623087 27.476062960954
5.80755308084384 13.7062491932108
7.79671354962083 15.5032006900635
6.65094126253324 12.8471491627627
4.16745674585156 8.93430521314736
7.74333267462265 15.4897906095742
9.35790722115465 19.3397587443855
8.73603760124362 17.4874063303261
1.2350200296642 2.8617908714468
6.16374642651319 12.6780024359863
7.60795619948244 15.595694801706
3.58311170503321 8.27460728922775
4.82076809808289 10.3556166433996
3.3742369681534 6.93259491714161
0.216036926296625 -1.70351851365425
5.46572336450502 11.7586757610212
6.90679811219294 13.8109413091977
6.08713640272855 12.8993656608524
4.98781059099209 10.5662722135707
7.37216186995236 15.4280605583257
5.72666356901175 11.1536095841906
4.86294724802092 10.0052948757519
7.10844403675301 14.9009995029344
2.57382194311596 5.83106868669939
9.43768806136263 20.2836965925678
3.54082845918828 7.3482483213831
4.89575003800332 9.64247262120036
5.58125853195774 11.7785611781213
8.10940878131338 15.3769089065091
7.81491517230648 16.3175633756287
2.42264703283997 6.2724410249493
0.335184191589629 -0.634317143942742
11.765544308878 22.9512279803631
0.477478074054751 -0.16583370904702
4.9613383796309 9.85108226092582
4.76267590175127 9.99976214231389
7.00666053394851 14.2086380868496
4.86218432095878 10.4586217597252
7.88254899837964 16.4375088915542
7.70401002183554 15.6877822277038
3.27684020535882 7.00972598050486
7.25179191002129 15.701148058127
7.783124169984 14.6531330356084
0.032914622472735 -4.70941452183297
0.0544477840223765 -4.24406142348135
4.79501561486878 9.30586039900107
7.40710431383489 14.7654047967442
3.48938484073892 7.31105843438806
2.50119414302856 5.31495156197102
7.56212498394742 16.272297769234
4.34613864847924 8.54135502360902
6.03528552693548 12.9934534854756
6.58911813021247 13.5835930428237
6.59050068426259 14.0730843556248
5.64983651093558 11.5285578128168
8.193468496934 16.3500224968468
3.20283962391505 6.42514495164735
0.765534746362977 1.83833422675504
4.67893864893017 10.3996279195605
2.02748073642211 3.89056792777672
6.49751410946897 14.7092740875692
2.7962143644524 6.5089768088742
7.88616554246252 16.7578129021264
11.7664524588983 24.1497082346819
5.13403133184313 10.4428090703256
5.898543252895 12.7171307884287
8.93804144906188 18.8944296842231
5.18373080096734 10.7351651854088
7.64596320469837 15.3449944211532
3.37316632243385 7.11402537952696
7.88682212301388 15.7939986355456
5.59601768923015 11.5388742189105
7.27855667794785 14.0136182692683
2.44727400421106 5.79294876393563
5.45437839091101 11.318800804246
9.30975617298608 19.1311972432642
8.44759191149533 16.6124017689451
6.51254295509686 13.180385402508
4.45437839091101 9.81851072361271
0.532221038649183 -0.309081215331759
7.84977798205561 16.5480427025618
3.59234203108675 8.14357138392877
0.78498710902915 0.558861968816372
5.18891213445355 10.9061473345083
8.20506011054465 16.594715828301
7.81609750738995 14.9902352340878
3.83405771559708 8.98067336556362
5.03291462247273 10.8498906013589
8.23564606353859 16.4218706142711
5.33847927115121 10.0714239850974
4.51921284696271 8.48919069311913
6.70926942445474 14.1704127535499
1.49726843981476 3.71918409369597
12.1490264712423 25.0461322540568
2.53030128448582 6.63336483322599
2.13245029602365 4.49496587300222
3.60242764283178 8.04016112214486
6.49849636996029 13.4583624672505
5.0172367049253 11.3132204011558
5.42316440599986 11.7630350524278
8.38722201037021 18.0524256137826
5.45108427592378 12.107887694968
4.44930740136359 9.79278932442107
9.53443757459907 19.1954771600928
5.898543252895 12.3786591053102
6.5238031892389 13.3990501432682
8.53996406123703 18.4010251378621
6.72151989149967 14.4742475182014
3.9656067112677 8.28341254534638
4.79341573109973 9.43145025986906
3.97551731480066 8.00782379133746
7.44262456249032 15.2510720261615
5.32801892928439 10.6397562815745
1.89947312404604 6.00620353418705
8.00609946788709 16.5041114237712
7.84818956129796 16.2157954427636
7.27540824986569 15.5773289250268
6.47023649135823 13.6698799645181
6.24807352781959 11.9701086567247
4.601513676985 9.74964899419391
4.94485844580754 9.4637271226723
3.67546854493392 7.60902297550307
4.67763833785441 11.1172474020014
6.8799130784852 13.0721566683232
1.34395440121736 4.69971160243892
12.9143520688173 25.8171071119709
8.91390204457375 17.8429606373593
5.65469110268349 11.4561336329967
2.57195679089639 4.71950739841265
6.73105788611696 13.7518530343616
5.91978010736639 12.3126242384166
6.35470711934873 13.1258459444536
5.57078984507455 11.3303105783097
6.2228877672781 12.6789441588984
0.167456745851563 -0.725256038312301
5.69509441732121 11.1684787096033
5.15816299431603 11.6862388687635
7.25390201788382 15.2948979427217
0.253756592245783 -1.48164653785871
3.8927646359222 7.83877508545196
7.02552292357538 14.0629171278357
0.772048053321651 1.89834278353677
6.1155839216869 12.1791595589531
3.18098018995131 6.6394180511688
3.4654722207946 7.14372713417287
8.04699803530901 15.7839512424577
2.99861212587576 6.49346665859346
6.46484417018136 12.6880991129436
2.76553474636298 6.09120779939895
5.98395826549648 12.1043978505409
7.278485199015 14.7011555847977
8.28582898858608 16.4591085141671
7.29242782654106 14.7644029599899
