# Supplementary material for: Simulating multiple faceted variability in single cell RNA sequencing
Source: Nat Commun. 2019 Jun 13;10:2611. doi: 10.1038/s41467-019-10500-w (PMC6565723; doi:10.1038/s41467-019-10500-w)
Supplement: Supplementary file 4 — Source Data [file 41467_2019_10500_MOESM4_ESM.zip › Source_Data_forFigures/SuppFigure6a/splatter/UMIcortex.txt]

log2(mean(counts+1)) log2(variance(counts+1))
2.13154225194639 3.54267878824744
0.679212826517207 0.35985061441605
1.05377125644098 1.84686727818901
0.647503966789869 0.66430817866267
1.01287790944785 1.4020462368014
0.934623991147976 1.1979576725874
1.04125481371077 1.52312953804544
0.845966371327579 1.75983927172402
1.5665839714063 2.29039603732017
0.444412101412357 -0.114707669085929
0.0181473467102595 -6.09560434085293
1.27301849440642 2.57282992454775
0.654288571356979 0.837149322179418
1.85903015162853 2.90385187938023
1.18070651852952 1.95963306198727
1.66919903788919 2.93975582309107
0.911347738726736 1.37577304417318
2.025268079643 4.01008266642112
1.4230050661067 2.22905616431266
0.34966149042682 -0.568244083812637
0.0999414378739068 -2.23529092134145
0.761410964776835 0.685382682266761
0.252086521874742 -1.32329228024401
1.42697240912394 2.32807013823171
0.281181752544053 -1.17262729282447
0.552125918712611 0.693904468987642
0.177345941559513 -1.74879218466452
0.497119151743202 -0.420518128599399
0.457770484267376 0.239238819179884
2.05450414700329 4.04826811706765
2.96690391712901 5.38054607331381
2.509733252551 4.71634184986728
0.0770410357638279 -3.47532531037292
0.235378062930929 -1.52866677790483
0.989307663830278 1.58536526614888
0.573759023699005 0.31597119461585
0.112664945494549 -3.23264500826369
0.121085368469849 -1.60305297291227
0.143302478032549 -2.67133439980761
0.356809457357423 -0.775138583734674
0.249528551273962 -1.49833592057763
0.192074278710068 -1.64988961944239
0.140543978069986 -1.7835399516587
0.776592668286917 0.969172079337742
3.5633692656756 6.37422925589761
0.360370203815469 -0.476409257946378
1.68111235943269 2.97957086077303
0.920220926021002 1.20489253049506
0.788095357575894 0.975602259409088
1.04273298498853 1.39446186364953
0.534372661248842 0.611097377687741
1.39954609328271 2.03421038899767
0.0405151597387138 -3.92765879781521
1.16518263263285 1.99778867938224
2.18907387199764 3.32247228357314
1.88727846635455 3.36238465969721
0.0405151597387138 -4.48698967861616
0.871144934323576 1.40758186921485
0.619051391300437 0.865812726523361
0.266074860153845 -0.655725987024685
0.122484006524995 -2.28317181906735
0.357997349594884 -1.12633226780228
0.604111371276489 0.0295832231530894
3.67373769645106 6.12959033468411
0.4230050661067 -0.57672527115604
0.552125918712611 -0.122481972347594
0.380383430251159 -0.265686465648912
0.36628532092047 -0.651670871054821
0.170601211926166 -1.24313997319831
0.0784830099377343 -2.84242303694371
2.01589137276989 3.83089900419464
2.01777159594869 3.45855465991298
2.8917965185737 5.03076785453221
1.99351768020154 3.53756177779163
0.964566306505415 1.7708872736364
2.39839193718844 3.95018900586885
0.209288834062268 -1.63505423004684
0.321928094887362 -0.287772633939666
0.184059285645949 -1.95976142922091
0.465506133046982 -0.233425048135945
0.0449474060539746 -3.09214681042673
0.144679752639191 -2.21867967315343
0.458878119669875 -0.520762365238657
0.809093109064117 1.21524447835123
2.7690217863671 4.6909199009674
1.60711177798891 2.79532586589123
4.06354298991379 6.71183390422063
0.165182632632845 -1.93856383391392
1.26354159340832 2.00595929186812
1.27616367777743 2.15622493048618
1.595072528366 2.80530292980851
0.0985207631742796 -2.83993561122967
0.920220926021002 1.80147787221493
0.571712647411377 0.108294613997579
0.0241460873317025 -4.99337510487168
1.96534593097231 2.95266335011535
1.42130143074925 2.47002136413052
0.34966149042682 -0.740799632618765
2.17364024297807 3.96695355336187
1.99580888508898 3.42067352879416
2.21749251271749 3.69744003888115
3.95321415020129 6.73292608975554
1.62646378151049 2.60356336899087
0.0625414660687129 -2.73605953002437
0.970014851037162 1.51972604945524
3.39448982951493 5.70963193200504
1.5338471849943 2.76532445019276
0.121085368469849 -2.46319610528117
0.426406313358041 -0.159479633177856
0.313380574932202 -0.8532517170717
0.871976698567364 0.89057482664928
0.0537712564409807 -3.29277789242993
1.25782542684253 1.86842187973753
0.125277221416675 -2.63741206515601
0.563497991532559 0.0531440956799817
0.790736850607187 0.92083390707661
0.0241460873317025 -4.8112620069462
0.175999515851997 -1.19011008095292
0.591037015130841 0.150274210161336
3.00228094125124 5.21228533453001
0.0301199883763354 -5.21038572758231
0.104195087267555 -2.21704246830291
1.34727094300183 2.1779057529537
0.209288834062268 -1.81632410000246
0.742433806805719 1.17524969319523
0.970014851037162 1.15539333465079
2.57068836973904 4.1929883327529
1.75646483387642 2.91913759669304
0.25846167604397 -1.40539564282237
0.0567005874796525 -3.63027048968962
2.39492391859324 4.46676454372229
2.21421663701186 3.55109572386496
0.508931384050008 0.0977370683597402
2.30354956557251 4.14122098339459
0.838326309125447 1.19385193316632
0.557306157818291 0.078896911519994
1.75691518351045 2.84987694387581
1.50571944571206 2.55458980903978
2.95144457514222 5.29953368762582
1.34487642786144 2.19608477792619
0.213232422050972 -1.07681506975363
2.65283741109291 4.64895409369239
0.593056182767493 0.589457237986331
1.51480142930376 2.54369585439785
0.862800810190839 1.2477146969467
0.396658969963989 -0.43794134680378
0.751501687324087 0.836494325454889
1.14811719777479 1.84777253387404
0.713955616119706 0.288130221645821
0.115477217419936 -1.78699631959419
0.689629442462546 0.342707316351236
1.50250034052918 2.22771462251661
0.433184845989103 -0.183784250201916
0.400122825267561 -0.747272670349604
2.86196373732669 4.94531684835141
2.33284387236655 4.23646699138528
0.677310789272833 0.228706496017455
1.59154207203811 2.53400839948755
0.489551607013633 0.0170599010485892
0.640687305247892 0.582107786614429
0.126671803488429 -2.41948610248755
0.938599455335857 1.13543617002791
0.439931678429688 -0.372527365720667
2.79622447624562 4.59358575964198
1.82978962717096 3.15958753266752
2.0245201817305 3.33897227355765
1.80212776039405 3.12100631306344
0.501425707301924 -0.406937425202417
0.960661852049499 1.17904104823425
0.458878119669875 -0.0894582077682391
2.83214225469547 4.58032441211364
2.28649440139278 3.68773349066914
0.046421800705436 -3.8431262816905
0.150175740394043 -1.71433953030407
2.07884327839781 3.40756415098236
1.63187543165802 2.59928242862935
0.933030733072309 1.16412314670542
0.0625414660687129 -2.95483764642622
1.18940755883639 2.0231833457769
0.139162747671626 -2.21282718917732
0.658151210989378 0.517094602975543
2.3142988066642 3.66524924734045
3.29225367068146 6.12216425871534
1.46825884336672 2.65858368623931
0.933030733072309 1.45051183255143
0.356809457357423 -0.785605022075909
1.7902969374948 3.3966484413631
0.997715446805446 1.03089015726597
2.3978145127097 4.36698640539989
1.2066537738943 2.13169554104732
0.359184264545327 -0.955784901951456
1.9672931509209 3.49099005710889
2.83662300899738 4.8268364728191
2.90160524785365 4.84761001376319
0.0493660773209796 -3.60457202358361
2.4674335816181 4.26428061585626
0.0610834618608518 -3.9511293966105
0.0799235442969494 -2.55698446796134
0.380383430251159 -0.21883676306453
1.68253536961634 3.16215605356074
0.396658969963989 -0.100847582904351
0.463300176897174 -0.0495145139010692
0.0610834618608518 -3.11603763403263
0.0301199883763354 -3.57292180880418
2.91760497781399 4.97967369480609
2.04125481371077 3.5871490430027
2.51799323379346 4.76785079660332
2.6718284223383 4.69442461356974
0.296132094010025 -1.02060681133137
1.18003502908715 1.80059798269143
0.982391935344786 1.40880193502747
1.13223669000595 1.71782319092895
0.0286288305785821 -3.78668024979646
1.00910220710725 1.38765141830764
0.441053089322443 0.156866511158566
0.365104236089144 -0.46856068859752
0.162465692016506 -2.3209337038706
1.80256408129286 3.03217763928198
0.356809457357423 0.0805285352037289
0.523826597906951 -0.0209801570420973
0.588002955041207 0.438074164233471
0.0669066586301148 -3.28933307149533
4.13734787362759 7.02896065350004
0.0390347131840831 -4.1515110778499
1.0978099008584 1.79240933941198
0.19871959235208 -1.58652535216707
2.43712433167716 4.21247639674963
0.481944157908959 0.544140337172324
0.126671803488429 -2.1123293246865
2.76096201657315 5.07465774549039
0.45221951535344 -0.46827608906845
0.135011104401158 -2.18763718088644
0.661041419049601 0.715242371051616
3.15957332526022 5.23783257599596
0.74152387612851 0.523202781499315
0.371000014792523 -0.931638142073207
4.31910995833607 7.57420731903662
1.04936607732098 1.70402357329764
1.57988079401976 2.60960683243698
1 1.5061698419756
0.98007930587674 1.73267237593583
0.361555169008073 -1.02581955937711
0.698096539063568 0.843084699611839
1.62843400379128 2.50590590192475
0.517461756520595 0.38720791642092
1.26923520104717 1.65260639842849
1.0338411538154 1.46198536566142
2.56066336608732 4.74722063760673
0.114071766708795 -2.56906397568161
1.04715843336933 1.4553059582848
0.71951157307965 0.839524787730447
0.35323990079607 -0.677677279574924
0.785449019247424 0.695477178822578
1.12876115221116 2.69726103161752
1.09282403300476 1.35431760361341
0.0434715030701262 -3.33090050688197
0.129456929914966 -2.45555992783491
0.143302478032549 -2.10153019235209
1.07053425682224 1.44340498235274
1.66680452274881 2.70825425391761
3.21044016118103 5.62010056352258
1.83150100938931 3.1598507939864
0.692457333026698 0.181875029811229
3.5728640912155 6.13691220416146
3.5356855151395 6.24351225205596
0.803872252796321 0.932745376004932
0.273648079858646 -0.510779214801309
0.033097688176231 -4.58382519221569
0.320710116730691 -0.964639348935795
0.126671803488429 -2.48620611182156
2.35174997497854 4.31020046997807
0.312155356140185 -1.07445771885677
1.97273142622751 3.23264171198983
0.679212826517207 0.763183584746035
2.52197308470601 4.18077767313137
2.16212571439248 3.86080887144039
0.0271361299375142 -4.73105751527056
0.632857190825468 0.342282736137026
2.83427768291377 4.92287489214185
0.184059285645949 -1.43006055938537
0.169248473860917 -1.63307901473822
2.04605334328014 3.87443876718636
0.499274036446876 0.0374541026910433
0.0286288305785821 -5.04830926106572
1.23537806293093 2.2817370654739
0.658151210989378 0.251337427827079
1.6470181290884 2.74179850120862
1.99771544680545 3.23301110890811
0.272388634086047 -0.499069324432864
2.5325326563923 4.35129836683108
0.177345941559513 -1.69848050750714
4.64798964093716 8.00967418111136
0.744251948244699 0.907140409111015
0.0610834618608518 -3.34454787758744
0.533321517274553 -0.0349051164499314
2.11653040766568 3.64167995509637
0.273648079858646 -0.777009898008358
2.39260726608278 4.19959971092293
1.60060299182084 2.7825472368672
3.27522084251401 5.43863970275136
0.386217223242343 -0.208314100135345
0.636777560196811 0.360882098051857
0.713955616119706 0.353976900135581
1.9520346746968 2.89122219229161
0.0813626417139216 -3.33556507644397
1.37041151996858 1.97931616345754
1.12736858932225 1.91557648552528
1.00758915501168 1.4888475179609
1.28742990020923 1.77886665026376
0.254639965091561 -0.668841313411973
3.06799589616082 5.30139512608776
0.101360714959241 -2.22916735146364
0.033097688176231 -4.8215857742226
2.3197959578401 4.09657002690199
0.0196493718754913 -6.20670159145055
0.173302888822231 -2.04451886822611
0.699971386684004 0.76051862015408
1.38096787224452 2.26146612486981
0.944937499756483 1.58429329733854
0.0698094665327519 -3.26268347943807
2.63751144493034 4.77800630260146
0.213232422050972 -1.43210586003971
0.484121811214329 -0.1605281974071
0.0669066586301148 -3.28933307149533
0.314604754081504 -0.745849072434143
3.78091693134029 6.43783415102597
3.47867150234857 5.70859994147251
0.303549565572508 -0.932987487078448
0.664886045018106 0.043633661275031
0.0493660773209796 -2.98211927943828
0.085671340907268 -3.09995171729424
0.158380663215767 -2.22020641391086
1.49657992727761 2.69182947466214
2.03792338044902 3.27142685171974
3.12353209595786 5.24845265353808
0.10984718084707 -2.48577398121095
0.0286288305785821 -4.40762792814087
1.94335559714088 3.02632608371732
0.994663737490111 1.55828486624498
0.104195087267555 -2.23127859448525
0.588002955041207 0.573225560104523
1.50411079097461 2.78291713789699
3.42852802810031 5.8347725010807
0.139162747671626 -2.05256955736864
0.507861532283599 0.0918095584620961
0.534372661248842 0.110618373005263
2.00796756682786 3.24857439785754
0.171952682789295 -2.23753240141664
2.15428403469629 3.70975736706096
1.43993167842969 2.6407347186175
0.137780193621507 -2.162843481706
0.615082489097492 0.208243177122901
2.27396276958416 3.74277992460638
0.116881300295619 -2.85105859785835
1.66152255797048 2.90753175376066
1.38679930718846 2.10871160206388
1.9711797239635 3.34715772292062
1.99428181954191 3.34920662605802
0.489551607013633 -0.0102973650761495
1.55316345564398 2.76829784241953
0.128065038788295 -2.64089591858883
0.0390347131840831 -4.59124345836888
0.276163677777429 -0.968936041251476
1.73239286437638 2.95576368455838
0.0241460873317025 -5.2018434293569
1.31399279435191 2.28546369565263
1.81299638977609 3.14289846324736
2.05046863376814 3.45371090809858
0.0256418832571836 -5.26106492438572
0.40357838390378 -0.535778129189041
0.572736198387897 0.499555958473187
0.068358792664027 -3.46485417688941
1.12178485698823 1.86665682350731
0.817752769162929 1.12372569336155
0.0286288305785821 -4.16970325230853
0.536472654401125 0.00861187722578491
0.549008823425344 0.0953563506914346
0.557306157818291 0.081778754975433
0.598091772664791 0.757376325189168
0.599096784924792 0.433346702113336
0.456661997819536 -0.508804567049336
0.876128341837832 1.38676673636001
0.82807621243169 1.46875940572825
0.545884978738465 0.204845125568595
2.06581659810157 3.68428940970197
0.552125918712611 0.118291420489902
0.0770410357638279 -3.58074547060453
0.0669066586301148 -2.83341499646405
1.120385540641 1.57337946407852
0.302315965633397 -0.780055970157036
0.823783751541564 0.804408807930015
0.41845756024255 -0.310439308140706
1.4759386069663 2.15300081668806
1.01739574729712 1.27418968905826
2.77392512661928 5.04202062369993
0.436562206191423 -0.618984617535181
0.165182632632845 -1.81549238142676
0.107023901979542 -2.14994831000521
1.0574319918253 1.57668470394832
1.40127559803436 2.23562648739477
0.236670221585056 -1.45730190590946
0.214544559513763 -1.25921736794664
1.95046053919868 3.31807128353094
0.107023901979542 -2.607575753853
1.02638920005239 1.41753442513575
1.8852201195353 3.80793011383817
0.0871047191085255 -2.7443165009639
1.43824792600256 2.53831704986301
0.755112940876466 0.830094282444164
0.709309251263341 0.66901459671906
1.06763290835141 1.47815302537354
0.430928872048735 -0.30014337029342
0.822923724666087 1.15197826506163
0.0596239826864185 -4.07184407585363
0.150175740394043 -1.69448042627297
0.158380663215767 -2.20607859566952
0.115477217419936 -2.83827970684102
1.27427739068253 1.89116284087152
1.49496104357579 2.29975813032457
2.55186641785016 4.43001152311053
0.228899852490833 -1.12908526890311
0.357997349594884 -0.457184973181197
3.85398722762092 6.60993696938656
1.17397751826679 1.836744033044
0.0567005874796525 -4.17361295811731
0.0405151597387138 -4.96926321437312
1.28430920887586 2.44679419488572
0.911347738726736 1.06517890888692
0.634818707158754 0.14945149151745
0.116881300295619 -2.43395866525115
0.214544559513763 -1.54902490708899
1.34667268670427 1.97589192927468
0.104195087267555 -1.97025147595243
2.2827463281674 3.7909378327821
0.0196493718754913 -5.8149664396486
1.7442519482447 3.23362149197595
1.95517780239078 3.41795847910211
2.65742775336909 4.57926643689008
2.52726253166101 4.4330541428429
0.190741534928556 -1.92687646498846
1.43599986159616 2.50479869481326
0.895073510421923 1.13815479660882
0.068358792664027 -3.30574986444394
0.0567005874796525 -4.0676343458385
2.65477196725391 4.30091336994955
0.0286288305785821 -4.61597430458261
2.24439896350234 3.85836152717181
0.287429900209231 -1.10939656873479
0.973894108660535 1.45639850460208
1.67635882946205 2.76192468970977
0.167894466214942 -1.82890343478009
1.64944568315416 2.93339176776391
1.50679088656404 2.17153752921479
3.61147621594567 5.88916195774829
2.07992354429695 3.38318930581243
2.7593895967544 5.14350376104588
3.18907387199764 5.72300521871942
0.177345941559513 -1.43691418918649
0.250808103500534 -1.34100992046617
1.82120213133424 3.337974743407
3.8837775274165 6.59028663654303
0.824643266038771 1.11230596416592
0.743343163936923 0.892729852372127
1.4241397063861 2.42142082872507
0.184059285645949 -2.12270591181742
1 1.72103420650952
0.665845602779378 0.367698358486646
2.29860882430224 3.96822285895803
0.382719779006116 -0.324012273267411
0.354430734574692 -0.920049088827051
2.23925107207813 4.1270161916634
1.12178485698823 1.96748464663893
2.37423245232968 3.83053024793622
0.21978120787991 -1.31611604521536
3.33827094475087 6.54544681393336
2.71719919072711 4.4311478942237
0.125277221416675 -1.92029236815057
0.0784830099377343 -3.00412624639021
1.00531659737576 1.74711322851747
0.758715177556661 1.09010158047365
2.25655208603534 3.82503564066591
0.481944157908959 -0.168055663551069
3.8529343960476 7.08176750896648
2.40444098186125 4.29384537227973
0.319491109441529 -0.586305775449212
1.09709868810508 2.1954674237121
3.72527636553746 7.13715824194973
0.217165259672898 -1.44020715966611
0.147430363655226 -2.38717295285466
0.0508359654164338 -3.82586366555751
0.417318440530082 0.153519947761279
0.269866439316219 -0.604388773484813
0.107023901979542 -2.0083807015861
3.36111092110899 5.75993260027588
0.856090588601287 1.10417565172568
0.287429900209231 -0.786760646950148
1.97892159948249 3.36659866989162
3.40127559803436 5.77536279417018
2.71140196746041 4.84339120664565
0.815160324546405 0.693193009350414
0.272388634086047 -1.13881897172689
0.206653773894297 -1.58565689235796
0.140543978069986 -1.6920950370259
0.457770484267376 -0.272860213463338
0.606112335592939 0.775033680196636
1.22174006091797 1.75498106231529
0.330425271563902 -0.906514606307717
0.7898568902012 0.704608431614173
0.281181752544053 -1.01654375935393
1.27112808788013 1.82612601772067
1.14605571367901 1.38829738485935
1.05450414700329 1.64580667015919
0.186735900589758 -1.4159612850435
0.328002609297047 -0.961744420915186
0.598091772664791 0.778845108310625
0.0552366654454794 -4.1991547823972
2.05046863376814 3.35740713205833
0.347270943001826 -0.211643159795111
3.25432103173315 5.71441416641886
1.57682315591114 2.79176016309369
2.22499891715093 4.03107732722613
3.68111235943269 6.14356781835029
0.0567005874796525 -3.48673744975364
2.01589137276989 3.3112457962074
0.186735900589758 -2.12634980857272
0.112664945494549 -2.63223189772772
1.6205369191896 2.69531715651112
2.06181264814925 4.25016542912267
0.771252643531718 0.562419982684281
0.0625414660687129 -3.92978791227944
1.03011998837634 1.73039021053933
0.770360714575403 1.35648252130933
0.326789750847397 -0.81647408668783
1.12597468096175 1.34964824856908
4.25463996509156 7.20142848226859
2.98258448723575 4.94489132634864
2.69339873276052 4.34430439285762
1.02564188325718 2.35022258127014
0.436562206191423 -0.293606899087138
0.36392218355199 -0.653702060539037
1.37804329179664 2.70469421719381
0.210604561504934 -0.916881082906155
0.779255286774269 1.04548860762995
0.875298968408328 1.52057767463931
0.118284017995709 -3.02825601377334
0.360370203815469 -0.57735815937437
0.554200246950469 0.157242676332289
0.95439266221309 1.05186492689435
3.51093522025468 5.90926215940782
0.0271361299375142 -5.32295050990033
0.616075738734582 0.747577992012723
1.68774109789859 3.85944915783148
1.17532583148725 2.30127009688996
3.45984660355052 5.82108170086993
1.12806503878829 1.61924808544364
0.302315965633397 -1.03709643308134
0.0770410357638279 -3.17094741645528
0.721358814101405 1.05384789072881
1.63971086186653 2.86750747321887
1.59607964536389 2.74702083235136
0.20136917076603 -1.71364362038596
0.866978904744023 1.32197758967776
0.851037360875001 1.24560445765205
0.656221183890978 0.793606231755394
1.73422369589225 2.94024687847125
3.16484329474092 5.32006260713088
1.4252734550031 2.51054087989553
0.0360692547075217 -4.0444326879047
2.51480142930376 4.20579257992653
1.23602428692421 2.58678984258418
0.578862301184738 1.00832590762952
1.0368111909753 1.92112714592797
2.87072887230457 5.33799905836206
2.46330017689717 4.40184677390756
0.737878403460112 0.733303737310132
2.32375313629569 4.42310544645916
0.0552366654454794 -3.22109026679493
1.12318281740855 1.56237808616216
1.74606780127346 2.96587669070426
1.64409966206302 2.65872416825174
3.46880875571982 6.17463830648243
2.05230435744232 3.7308579710819
1.67921282651721 2.52617299515535
1.59708605980365 2.43002024547886
0.175999515851997 -0.90126161935176
0.550048603680002 0.404848570460067
0.0449474060539746 -3.95528626888359
3.28914340745053 5.66530266849971
4.08253085228145 7.38482416855412
3.19921675910477 5.77996565322666
0.102778597177436 -2.90045447020824
1.62892613923555 2.6878059447836
0.0770410357638279 -3.28511298762635
0.104195087267555 -1.91175957971642
3.70826175370871 6.54098029396631
0.0669066586301148 -3.23095416700635
2.756014343618 5.22445399295572
1.96962635095648 3.32867887609707
0.594064707828409 0.150209047096934
0.797757278284959 0.639398301622495
0.620041913166253 0.474402798256156
0.0567005874796525 -2.92748762625495
3.63543113448929 6.17819505317865
1.77659266828692 3.27041546530949
0.0654530614886163 -3.10641440091115
0.243113711710534 -1.4193571511167
0.095675209902879 -3.04747199542623
0.61209863065867 0.558033292956661
3.524355736017 5.79634870563994
1.64263821161805 2.4038942135061
2.5882560372348 4.38765410531697
3.74742819273766 6.37627609853539
0.372176284764646 -0.581411384418778
0.407025685522249 -0.657724869423856
0.274906427117566 -1.15513192273443
0.480854097380418 -0.467973763571981
0.210604561504934 -1.30383232379631
0.0241460873317025 -5.09384709941657
2.68561375166763 4.47820054096062
0.157016412484424 -1.63707713769315
0.464403576599824 0.521418161468112
0.931435713516929 1.09279841612785
0.938599455335857 1.42929663150439
0.949672826899078 1.1589097374349
0.320710116730691 -1.05670875134048
0.704647873893478 0.72476425005651
0.388544151232098 -0.00390225081898773
0.128065038788295 -2.49635328331416
0.0419940886646273 -3.95239759072129
0.354430734574692 -0.591495266342389
0.19739297612905 -1.65542727929558
0.068358792664027 -2.68003120531634
2.07379131461301 3.68869991114087
0.935419960845899 1.25343863015017
0.161105300552302 -2.04947958896543
0.619051391300437 0.0897452453931821
0.847658682420031 1.13786344713604
2.23019782382525 3.85488447400837
0.1238812899668 -2.78520617229591
1.79819492277213 3.20529453833519
0.118284017995709 -2.28671955678942
2.15872152442016 3.3391691879501
1.23860629216086 1.50205617263226
1.68443053578823 2.91681571378692
0.0301199883763354 -5.455727419125
1.58445513477927 2.68049759171027
0.767681614379521 1.50085799605945
0.033097688176231 -4.37976048222495
0.210604561504934 -1.38108672912431
3.1386444451545 5.57935533693222
1.99351768020154 3.34380478407519
2.11055213812515 3.53113185859715
1.13015237222339 1.36733650847845
0.2314946284437 -1.99069659823392
2.33827094475087 4.64482623523272
1.29613209401002 2.14865729691352
2.67206721982968 4.40307260886218
0.434311511443388 -0.298452617995438
0.0871047191085255 -2.96445119013738
0.0698094665327519 -3.32238777047716
0.274906427117566 -0.941113253208663
4.07243510070602 7.13813073649285
2.94157388091195 5.04321317196356
0.095675209902879 -2.45640639876981
0.085671340907268 -2.92778107565068
3.75364695915564 6.34634050234517
1.30169876988457 2.12953589086905
0.0727064454999368 -3.38789611249372
0.871976698567364 0.76889777485132
1.51000044303993 2.79799390931865
0.0755976188941593 -2.93004508699487
2.12353209595786 3.63802798851207
1.56298301917625 3.28630811828691
1.80648504259749 3.56128235946856
2.49009346431236 4.26868605911112
1.18137769557856 1.5050673668422
0.593056182767493 0.266245902613628
4.11064023356932 6.9006710094928
0.586990182068139 0.253603763513453
0.667762805773669 0.95948969176965
0.068358792664027 -3.13543647321439
0.37335159647192 -0.330140704450514
2.28212070151367 3.82567670538488
2.33103030199461 4.23714715452931
0.084236537168032 -3.2788137159757
0.224998917150929 -1.7023661913401
0.547968293238955 0.0161083091762053
0.341277186807375 -0.68882479149218
1.18003502908715 1.89537332765693
0.0770410357638279 -2.60972230827599
2.2089597146264 3.5336028316124
0.209288834062268 -1.44057350967272
2.48194415790896 4.44438966301534
1.57529190329165 2.99401175423051
0.232790268441773 -1.40771319834089
0.257188896922257 -1.07056434094573
1.66919903788919 2.99086001388305
3.04180930543788 4.89580539336009
0.170601211926166 -1.46910558650705
1.25144745429358 2.00590287747644
0.170601211926166 -2.11862447799299
0.380383430251159 -0.482680827183914
0.213232422050972 -1.81603549025564
1.49819699642605 2.71662186016371
0.0871047191085255 -2.24821961549509
0.0271361299375142 -5.32295050990033
1.89507351042192 3.37595509271228
0.184059285645949 -1.83494492325236
3.24005664194712 5.66221715100052
1.750145133354 3.15365918184062
2.04457857183469 3.47088964318355
1.09567520990288 2.14143589711519
0.112664945494549 -2.67051568101886
0.0286288305785821 -5.15282539818086
0.1238812899668 -2.05826736236336
0.046421800705436 -4.08021901868654
1.72412524839278 2.79237083317005
0.202692137425348 -1.127567659321
1.27112808788013 2.39352324101515
1.52752649562495 2.8563522391846
0.621031755428678 0.381476828915031
1.68158685213254 2.84580789475637
2.79469004393714 4.62924591129936
0.101360714959241 -3.08015106479751
0.223696257883293 -1.35454412415881
0.240539768046707 -1.30679903944141
0.668720452699565 0.852035713091578
0.37335159647192 -0.429225073924975
0.0434715030701262 -3.93040030841435
2.65477196725391 4.64562922922847
1.74288855701938 3.04809579311744
1.9704032465277 3.10372463624968
0.0211498348717827 -5.73396255808751
1.23925107207813 1.81867966203893
0.372176284764646 -0.918872803985807
1.4230050661067 1.96990245522224
2.83811350655247 5.39352947248662
0.905672617451847 1.07046921660022
0.0625414660687129 -4.12861787176915
2.60235824801828 4.61908559237437
0.856931075103875 1.29343542106837
0.0345842365209331 -4.06852384181424
0.0226487389452003 -5.14507110035391
2.50464720854573 4.10641947364733
2.34457683383256 3.8884993709277
1.24439896350234 1.80049649341035
0.371000014792523 -0.666898416718591
1.99847736657013 3.82616408668584
1.29240900796731 1.78722309597684
2.13119490752654 3.94384219183933
0.867813073625828 1.10637767664925
1.14261334735745 1.44820448647834
2.34127718680738 3.72284444798579
1.65573827341253 2.81742429475467
3.53410994704601 5.78228037752301
1.59607964536389 2.9280604894587
3.87902739987845 6.65617312955743
1.7528569669361 2.92556660511113
1.44887865309425 2.36333516619982
0.200044989818648 -1.52077389321442
0.665845602779378 0.667279190204181
0.173302888822231 -1.8897254860844
0.143302478032549 -2.26765066305776
0.267339827390422 -1.45381124640221
0.474296381358255 0.38584092575601
0.0552366654454794 -4.14424680873956
3.14244101324258 5.19724138651294
1.65090025733978 2.66120173183698
2.55445932839875 4.37810596837651
1.63383828235657 2.97500394176188
0.605112200342563 0.587071486819361
0.102778597177436 -2.3571559331755
1.51000044303993 2.26510434482728
0.0508359654164338 -3.58745228588695
1.41959578124115 2.69584627888113
0.941771958078579 0.959105372781553
1.3146047540815 1.81185210046728
2.45194140546518 4.11491147296114
0.771252643531718 0.851274320535921
0.128065038788295 -2.6033800930575
2.14948988583352 3.81139751864973
0.647503966789869 0.1933481705247
1.72780559488073 3.12323372070795
1.22760071233921 2.25465208788317
1.83449105199512 3.29312577046098
1.24888834933717 1.82296596604554
1.07848300993773 1.35723103900298
0.111256751101741 -2.56612977009408
3.85388197903135 6.57469674686953
2.39954609328271 4.05525638492946
1.62004191316625 2.90329715455518
0.0211498348717827 -5.31474023675327
1.9214266887664 3.79362048553112
0.497119151743202 -0.166878934469762
0.207971905590277 -1.38655519078458
1.71023972213783 3.31364501836033
0.42866936486661 -0.511063163910463
0.108436232039362 -2.44242412618271
0.0871047191085255 -2.7443165009639
0.544842192252235 0.649410849603008
1.43768623822404 2.38996377233184
0.54379865149 0.567399712809567
3.64032121642185 6.11515739644442
0.0523043574423216 -4.14016073544016
0.196065138906103 -1.53888464256771
0.622020919019632 0.948479209854326
0.463300176897174 -0.216476607031524
1.50088809036226 2.30126227201665
2.18070651852952 3.91750735372635
0.146055713679008 -2.09124948206394
1.57068836973904 2.54667069983385
0.481944157908959 0.219825364804524
0.334051653969852 -1.12352848783766
0.668720452699565 0.429489352299362
1.17465183239025 1.68699365187193
1.30416597021375 2.12614144683219
0.713027539509451 0.265850336146939
0.608110528489782 0.224491473829182
1.0083458794145 1.31421253521184
0.479763212609432 -0.406528394172319
2.7865522501958 4.88506714780197
2.36421778749542 4.06515922856236
0.970014851037162 1.5821136906113
1.57017595806933 2.7334832816009
0.483033395439665 -0.277903535758396
0.796005371523367 1.08724540704578
2.99657181215112 5.34301220825769
0.223696257883293 -1.25665395622245
0.511068710427425 -0.404044743916002
2.29147673327193 3.94494365609921
2.98316198876093 5.02865088637791
0.556271596970164 0.572388250912883
1.46385198223604 2.50286300458398
0.0434715030701262 -3.75561324575228
2.48629618244867 4.38094627617261
0.663925848616013 0.967841681287337
0.184059285645949 -2.39981303275272
3.16772512587307 5.45835171145451
0.506790886564044 0.000101237528494527
0.522767739113812 -0.281366060918971
1.14261334735745 1.26129552034499
0.735138241115199 1.48527943466683
0.81602499046434 0.633048903178523
0.0256418832571836 -5.38290864453097
0.0390347131840831 -3.69173678986911
1.756014343618 2.82633900973188
0.151546472127458 -2.55298976756895
2.32344912301021 3.49688500959249
0.976216666244341 1.34399233568823
0.749692665092213 0.959674789546625
0.0999414378739068 -2.72611531491608
1.22760071233921 1.68891686781758
0.401275598034359 -0.455692156184794
0.159743625094077 -2.02921994163608
0.620041913166253 0.622265233018412
0.362739161721953 -0.491620953541491
1.28243354875351 2.0744748099211
2.1467432023939 3.50779428701156
0.0478946901043115 -3.95838057568903
1.9230328064284 3.30168687307508
1.40300303193568 2.54667812582794
0.0345842365209331 -3.87729162869707
0.0181473467102595 -6.09560434085293
3.43515593349904 5.67024497957985
0.501425707301924 0.423674935273163
2.8856320239038 4.65070092250989
1.45221951535344 2.85384007750877
0.0985207631742796 -3.3911295345092
0.297370990643384 -1.21717322689534
0.307244049130249 -0.645003743650524
0.361555169008073 -0.650964162483222
2.23537806293093 4.15338124208838
2.61309393600404 4.43785767404812
2.15017574039404 3.70563949279149
1.32436097074365 1.81364522535974
2.83214225469547 4.6397095081006
0.068358792664027 -3.03212874097897
0.583947590344521 0.380735234683957
2.43487451439332 4.22414585639222
0.359184264545327 -0.825886454248281
0.474296381358255 -0.133385039115374
2.04494740605397 3.27655642693934
0.755112940876466 1.21579047000409
0.536472654401125 -0.227813635378549
0.282433548753513 -1.30726425883853
0.0755976188941593 -3.52516583103434
0.993899800463582 1.16530157908273
2.67802434713466 4.65916022431632
0.867813073625828 1.42505683062148
0.485209406471934 -0.0488361236039076
0.660078659560492 0.894882528057065
1.1549676144489 1.6107506686326
0.584962500721156 -0.19547709629711
1.29240900796731 2.49122858761773
0.180035029087154 -1.0378056164719
0.125277221416675 -1.67680100564515
2.04752660870395 3.07567291193679
1.9961903990515 3.80821372336492
2.16246569201651 3.86500210498718
0.084236537168032 -2.89204383489177
0.335258425299846 -0.823495604983971
0.0596239826864185 -3.4895504949963
0.133624564130195 -2.52027135899722
2.54432051622381 4.3433753019251
0.0493660773209796 -3.49745995763255
3.05560278523957 5.24914274024585
0.136396313380249 -2.47207611647076
0.91700062325336 1.05393535721402
0.112664945494549 -2.87883927433448
0.194736078433582 -1.60551551910593
1.21847382669312 1.45631417660763
0.249528551273962 -1.3667925647687
1.01438542791406 1.56327886525734
0.691515318601529 0.65626299113377
2.19540076171689 4.28824372858231
3.4697705982514 5.8259797091121
1.15017574039404 1.57342104233524
2.36982278499167 4.0797350028214
0.302315965633397 -0.877448089925944
1.25655208603534 2.13908504152571
2.34577483684173 3.91614535129092
1.55316345564398 2.59204055566604
3.18640159516806 5.46274714013241
0.298608824302237 -0.503798846084345
2.02862883057858 3.41882785104602
0.284933887405161 -1.38816949397185
0.0552366654454794 -2.9150345193566
0.0928240330047554 -3.09523349457119
0.503574173880501 0.0325101814359992
1.2314946284437 2.23143713910156
1.7528569669361 2.8972181646605
1.45166324195504 2.15188461241072
1.9089182769555 3.10840940021467
0.20136917076603 -1.78535018866365
0.0375527458828525 -4.62641519257695
1.84511947078028 3.76257795559192
2.26068634115848 4.01251980151617
1.0113688140792 1.32877500279818
1.29054385574774 2.23180359441483
0.881094594731181 0.682887274233161
2.13950817926453 3.71995299491354
1.12876115221116 1.45926681854835
0.471006311424071 -0.0659310099412596
0.182719113658365 -1.17738790049844
3.35606652771492 5.34282401441041
0.959879691531079 1.68886104291031
0.1238812899668 -2.46617667961115
0.674453023318478 0.409999199671423
3.81990958678827 6.76256611511545
2.6477468243009 4.48125037556287
0.0654530614886163 -3.2731320602999
2.61209863065867 4.00832590762952
3.46426569777897 6.39604335642375
0.288676289090978 -1.03709313536831
1.21323242205097 1.77357453369622
0.0478946901043115 -3.91177771971236
0.424139706386096 -0.205515164540853
2.84787008179632 4.58568085229665
2.75059745975397 4.68576786062943
0.244398963502342 -0.609479558083487
1.4759386069663 2.24585756480999
1.71766196379953 3.16785941958107
2.35055692546594 4.12028676515993
0.324360970743648 -1.0269226586629
0.140543978069986 -2.25005313252467
0.821202131334238 0.738013299879326
0.618060188897387 0.239291914320743
2.18840626669147 3.69160126436888
4.41603585484102 7.55501929284362
0.0669066586301148 -2.9699807382614
0.870312690261911 1.15920334389
2.12353209595786 3.47907090244375
3.3229929829292 5.81161827538134
1.26163871991959 2.01103116302646
0.840877494654779 1.07469608462463
2.15394212332109 3.71949339614381
0.0405151597387138 -3.63491447947713
2.68182403997375 4.55600894680402
1.84681277501328 3.75393608183044
0.518524515346473 0.0236908807556073
1.86196373732669 3.35769576527697
0.374525951474403 -0.0771184858115644
1.46825884336672 2.55869432937398
1.50679088656404 2.55215989425039
0.0286288305785821 -4.69269231337863
0.267339827390422 -1.40458282449585
1.51480142930376 2.9915536321477
1.96027082479656 3.57679016029715
2.16348514444914 3.8903038131136
0.125277221416675 -2.45929342314631
0.728724216395937 1.02235841822115
0.046421800705436 -4.08021901868654
0.143302478032549 -2.54149255695301
0.498196996426051 -0.0358883258457875
0.206653773894297 -1.66073728712798
0.0226487389452003 -5.04109550562044
1.26986643931622 2.01724728590205
3.56208137499831 6.31170782963677
0.166539186602931 -1.86593019216614
1.22304448690275 1.59810504296276
1.5201171871265 2.09880553527507
3.70336335031922 6.23111908839872
0.385052350316005 -0.749494454761904
1.05523666544548 1.76482824907583
0.0770410357638279 -3.03987909020514
2.37247020246779 3.7799876756369
3.61408855516849 5.75266336536798
2.26955085470578 3.84906211129926
0.0241460873317025 -5.4456071474087
0.778368293176769 0.554791114510708
0.116881300295619 -1.64286179875796
1.90770201016359 3.03140894377578
1.14605571367901 1.72700969479897
0.34966149042682 -0.960355415212992
0.707446507246151 0.822081364128238
0.0405151597387138 -3.97478600556312
0.383886536078111 -0.554294147701292
1.3188812193285 2.17110049025124
0.033097688176231 -4.31768542802513
1.01589137276989 1.43838549726855
1.59154207203811 2.57651364085938
0.262273289993989 -1.31236366091942
2.43628106129316 3.94781653011826
3.26544196036704 5.2419914036327
0.084236537168032 -3.08537926239469
1.04789469010431 1.69759127961066
0.282433548753513 -0.414184969208314
0.597086059803646 0.0884097159144729
2.08423653716803 3.51780973631637
0.17465183239025 -2.06513053102545
4.0892521197147 7.09677028165087
0.154284034696288 -2.13954457287807
1.11477466321034 1.92053636362146
0.0669066586301148 -2.59385082977828
1.97660339591852 3.5754190305481
0.128065038788295 -2.53115408775346
1.41560807276498 2.56459122245624
1.22043445445702 2.10983787340494
3.55238537290644 6.46464938170357
2.27773370191855 3.86551849886662
0.248247863181971 -1.50967143179046
0.303549565572508 -0.980291974606218
2.47757896534756 4.17131278285494
1.57427016455143 2.90160675322561
0.436562206191423 -0.342991819605913
0.359184264545327 -0.799131274299008
0.518524515346473 -0.242139872218061
2.66392584861601 4.7154772708803
0.467708721323496 -0.0417256020427231
0.357997349594884 -0.538933672730893
3.35160089773316 5.66946690932684
0.0523043574423216 -2.93642788909594
0.784565826663436 0.916940195148662
0.416178420683413 -0.198972150979067
1.4594316186373 2.39810935123204
2.20136917076603 3.57140122280239
0.558339977311393 0.535145823110586
1.7894167086445 3.1038098783263
3.57248037871511 6.08193808774148
0.163824801905894 -1.69595833095798
1.6863232156804 2.81923236994772
0.736965594166206 1.22434979788876
0.572736198387897 0.337803732539196
1.54379865149 2.88080837653279
2.59078442035809 4.29613888336737
1.96534593097231 3.3885337166929
2.21290420113251 3.61479642281072
0.091396328740898 -3.36451908083986
0.304782111602956 -0.691126935959445
0.250808103500534 -1.30292406914504
2.86133561379559 4.96927688843113
4.40523124383603 8.07796167760016
0.192074278710068 -2.04314060046695
1.01513859683792 1.7672265880217
0.502500340529183 -0.121658244235071
2.59607964536389 4.41612904361256
2.36746543962913 4.17631170846533
1.43036432692672 2.41109909325514
0.782797817813625 0.82781730444591
0.870312690261911 0.965288317393564
0.125277221416675 -2.36210458326275
0.703713788369821 0.585774343568888
0.400122825267561 -0.701960943960712
4.98450859400387 8.69790795433312
2.85482894003738 4.85445769606962
2.47237808583653 4.38589527052936
2.92543863529202 4.86485011787986
1.16246569201651 1.94966700271447
2.32981998729201 3.90529385291062
0.955962515513679 1.27741784492506
0.506790886564044 -0.31155571840014
2.29520222285899 4.37494881686285
0.0813626417139216 -2.84491475876627
0.560405396477177 0.154975552754553
3.67421462043586 6.3624856758694
0.269866439316219 -0.913123738918874
0.033097688176231 -5.10641440091115
0.63579846613759 0.0846912228872617
1.0892521197147 1.63612369831719
1.67397617815106 2.5820248597417
0.167894466214942 -2.39088509064475
2.61110263818495 4.49368619822984
0.0181473467102595 -6.09560434085293
0.87280798354622 1.18088302511939
0.330425271563902 -1.01932936323244
1.84681277501328 3.14207898997001
0.405877499993368 -0.321295075280289
0.905672617451847 1.22183307647379
0.177345941559513 -2.09423131312982
1.35977735604017 2.34184249829886
1.16924847386092 1.95875898473634
0.881094594731181 1.5537864956243
0.485209406471934 0.0864479939377098
1.26986643931622 2.02550295172353
3.03532693668709 5.73753821576735
2.19838805264227 3.96680803112289
0.921024879812155 1.48250728252153
0.932233443722982 1.17145833687336
0.0610834618608518 -3.8162561866323
0.997715446805446 1.29206058296807
1.64847515164034 2.87198460110187
2.77459247458009 4.33840718648309
1.77392512661928 2.74688869076377
1.33465516581337 2.54075601166981
2.64653212772254 4.68590122527609
0.0755976188941593 -3.15581564835556
2.06472571333059 3.35447409909116
2.77169840131091 4.76496986937028
0.978535490811403 1.34230301743669
1.50035027300621 2.44825807805798
0.0942503257960511 -1.98225896042216
2.65017315356585 4.74008736967814
1.44887865309425 2.48479261099766
3.16161559768934 5.58561195130745
3.01438542791406 5.02482230966432
1.71023972213783 3.08356561405515
0.549008823425344 0.228743523731235
0.338872694515964 -0.647518872312283
2.28243354875351 3.75694181013238
0.880268072198755 1.30442364952264
0.0434715030701262 -2.79856094848546
0.0181473467102595 -5.90098251671287
0.502500340529183 0.396350099070321
2.00266074776676 3.30675872093441
0.314604754081504 -1.31466428555335
2.97447509868418 5.01517055010254
2.01814734671026 3.49588552842836
0.341277186807375 -0.109998251962205
0.102778597177436 -2.74939719697186
1.52594198690896 2.41721374554847
0.8926164646264 1.37281060040484
1.33706669172528 2.13179344685356
0.0405151597387138 -4.29533141934155
0.676358829462054 0.699503397929589
0.162465692016506 -1.80224968405434
2.31491063663134 3.93020698235803
3.54236254934438 6.14015475205333
0.413895674889293 -0.726511451182656
1.92583921700802 3.20188550959526
0.0286288305785821 -4.77372020443663
1.71812458847589 2.88781897461789
0.0942503257960511 -2.31980199258327
0.209288834062268 -1.29142415070731
0.0970986881050813 -2.13631226355916
0.836623008997383 1.02980125891932
3.08943092556991 5.63250384873767
1.0719827459408 1.65536386831794
0.0271361299375142 -4.73105751527056
0.108436232039362 -1.85256673456252
0.415037499278844 0.817259459498791
3.08118283302161 5.54713746613821
0.0669066586301148 -3.14758952658665
0.307244049130249 -0.758973358292904
0.0625414660687129 -3.39313722631174
0.785449019247424 0.950084620346788
0.19739297612905 -1.48370065528149
0.0596239826864185 -3.88019926435025
1.5338471849943 3.43817780111791
0.130847479459622 -1.86787621591862
4.01099129345925 6.9893899246661
2.13570387514239 3.53726739269864
1.01438542791406 1.22170836535867
0.206653773894297 -1.68993133262419
0.667762805773669 0.47204243308328
0.696219251822897 0.779261841191151
5.3650673116035 9.87123608803972
0.0360692547075217 -4.1486579838518
1.42866936486661 2.24786627693732
2.01889855476727 3.62716833578089
0.0316096065168218 -4.47664850659158
2.39492391859324 4.13273183209157
1.26607486015384 1.8315073306917
0.895891596659261 1.19600622024174
0.769468233853536 0.465153453215645
0.407025685522249 -0.283072091643713
1.28055544689459 1.97629385711045
0.640687305247892 0.575989010708356
0.710239722137832 1.00110117901683
0.312155356140185 -0.945637449081713
0.831501009389307 1.09927778036337
2.45860129053329 4.21039927519271
3.43374828869921 5.74918556001848
3.57107255909133 6.12357992154219
0.284933887405161 -0.768796948302348
1.48955160701363 2.7235871782194
0.597086059803646 0.288763114505922
1.48303339543966 2.47370863363008
0.990074035715969 1.74342043766808
1.00379956775029 1.28331391400322
0.678262121348774 0.975013752248728
0.329214448965855 -0.632872172630378
0.805614638323193 0.664243280967005
0.240539768046707 -1.36839734020395
1.86822997726719 3.11760190023871
0.934623991147976 1.06738064128305
0.0712586831698219 -3.08542018236805
3.06181264814925 5.13756108246574
0.713955616119706 0.837583723274123
1.67683488788607 2.90437226344785
0.360370203815469 -0.835549892360045
1.33163507879697 2.19583646492246
2.04236358413108 3.28825573676482
0.970791537484394 1.45289474389681
2.43599986159616 4.46424021714563
1.42357249779185 2.56590320113178
2.72872421639594 4.80241159131174
2.84151458675649 4.69811356372066
2.04420964329646 3.41217520386797
0.514268774676738 -0.125466019126695
0.899975083792199 1.11979703827754
0.171952682789295 -1.89394181183679
1.52858186878166 2.4274949687868
0.584962500721156 0.0241713723750744
0.237961223944931 -1.19542557213141
0.0871047191085255 -2.78573799651004
0.959097106732454 1.32225524325271
0.681112359432689 0.442429089856937
0.329214448965855 -0.568198812662965
2.3648088137392 3.90652790339997
4.06808662884478 7.06550060812885
3.44231363552836 5.6421196801511
0.267339827390422 -1.4621818087356
0.116881300295619 -2.11079452411315
0.170601211926166 -1.88686992378842
2.74720154989046 4.60648041303763
0.133624564130195 -1.52496233360247
0.0241460873317025 -4.99337510487168
0.77748075390492 0.714114319177194
0.467708721323496 0.331951735098286
3.00076071451322 5.02828455886263
0.143302478032549 -2.57741331051309
1.12945692991497 1.72867475959797
2.28212070151367 4.4964462999842
1.15633380303668 2.0710885100917
1.8938455105967 3.14183704444451
2.26797189532644 3.95552878018405
4.37731121940011 7.58379752370644
1.63726685816348 2.65130063497237
4.26370005296594 7.48376169482203
0.471006311424071 0.203812985213982
4.35539756377455 7.32537183286103
0.680162905603824 0.542264477757717
0.962224902084179 1.12153523685923
0.0610834618608518 -3.37583491537491
0.477578965347557 -0.155858615759578
3.56478461878353 5.91144524652067
2.68016290560382 4.86113989113772
1.47757896534756 1.99469680271508
2.01513859683792 3.38836736767065
0.561436998266494 -0.047320874236741
0.806485042597491 0.960031696780723
0.0226487389452003 -4.85324010448882
2.0260155900436 3.35743723664478
0.352048083263698 -0.98758962978611
0.521708102605736 0.829663045232314
0.155650870460194 -2.00643591119933
0.221087405380535 -1.67290661868417
1.8400276006444 2.89145350955947
1.85693107510388 3.52174671971112
0.753308444029718 1.04818380329848
0.942563994903792 0.852748653316922
1.06690665863011 1.23136732753471
1.15291590273896 2.48634895114611
0.102778597177436 -2.03652604084577
0.439931678429688 -0.428835634664282
0.838326309125447 1.05557456600481
0.487382140377915 -0.243587010531914
0.0698094665327519 -3.55326328303372
0.0316096065168218 -2.83699309393293
0.0669066586301148 -3.62298588995343
1.5650418065979 2.56743739715936
3.54340712901958 5.93233352371834
0.930637541966341 1.35514639655563
1.26923520104717 1.8573520218155
0.82807621243169 1.44992313621375
0.985469685932615 0.917409935742472
0.927440432534082 1.68447353337535
0.814295140088158 0.793738798022172
2.57886230118474 4.47481855860227
0.490635118173003 -0.362765687657819
0.309701792554103 -1.05229292201229
1.03829391982204 1.85940132818122
1.62300940486912 2.56293569992914
0.301081309981758 -0.613552865490768
4.02909498297557 7.2760190547181
0.394345104125743 -0.0194401175138177
2.47292643059451 4.57914058943048
2.77303484887373 5.0572319930477
0.0196493718754913 -5.65289328428684
1.32071011673069 1.94606315189895
1.3023159656334 1.98311321193169
0.383886536078111 -0.377648118536707
0.736052206961978 0.422254539136437
1.0338411538154 1.64652956128291
0.218473826693124 -0.934021816826582
0.0360692547075217 -4.44784996953299
0.930637541966341 1.32262536491657
1.02339760739746 1.6412267979915
2.11617942967079 3.54705955048736
0.116881300295619 -2.66564369075695
1.39434510412574 2.23990304844111
0.682061188826237 0.533435881570218
3.20698341974079 5.57834619293808
0.158380663215767 -2.00925380207839
0.465506133046982 -0.432858410780909
4.32002455187352 7.31302993282628
0.314604754081504 -0.5019793644412
1.9950455543617 3.18404425630082
1.0892521197147 1.66331259059989
2.16755576565208 3.58126957643454
0.299845596809089 -1.14437823747836
0.78897639274275 1.21985572190623
2.920220926021 5.24994686135773
1.30478211160296 2.76700657568079
2.45749344249199 4.52607332856168
1.95753066245165 3.17334635386907
1.13916274767163 1.92540352092726
0.952821098832316 1.52697565649993
1.38796277099417 2.01138196771574
3.26544196036704 5.69604542470311
0.152915902738956 -2.28620996308531
0.425273455003099 -0.58439614395154
0.114071766708795 -2.43121718467997
0.836623008997383 1.3097076269827
2.7894167086445 5.36621721967505
0.493880777676657 -0.127306103244381
2.21388863995671 3.73969988530322
0.990840000714524 0.924834803056138
0.475391406109793 -0.106532046803793
2.7894167086445 4.794945934608
0.972343657097135 1.40891147854164
2.27741983374785 3.94231647783523
0.967682279727272 1.64520312780375
0.166539186602931 -1.63074815056173
0.678262121348774 0.687826894692722
0.698096539063568 0.90784976358645
1.8577710722402 3.06884915188382
0.141923887348682 -2.49602688582234
2.18104214608504 3.6661508403606
1.36510423608914 2.31292140151967
1.16382480190589 1.74902540969769
0.41275294608429 -0.0543372760129956
2.36214728682508 4.09212053379511
0.489551607013633 -0.275707436149666
0.189407558836391 -1.85192268333175
0.0537712564409807 -3.66548055455042
0.583947590344521 0.431321002510893
0.563497991532559 0.300793028078336
0.400122825267561 -0.687167863236042
1.64215073229566 2.6880939793706
0.133624564130195 -2.57368696132326
2.61682022746232 4.46012297482676
0.116881300295619 -2.5720806094774
0.651384789683841 0.956908244239228
2.10631721813446 4.02728475991814
1.47045723623537 2.22239069954834
0.112664945494549 -2.83469842091727
0.917806373087702 1.45783542194977
1.99542727021018 3.61086168773225
2.15394212332109 3.89605081901565
1.60611233559294 2.33682304841715
0.656221183890978 1.6613757437801
0.0286288305785821 -4.47378906499769
2.6252310248424 4.92634301160226
1.13501110440116 1.87412547089957
1.88068139265449 2.98918684421021
0.0885366746016572 -2.97789714400358
2.21487240749629 3.61010424679246
0.315827895350944 -0.689454405211953
0.207971905590277 -2.00332066932415
0.139162747671626 -1.59132093306432
1.73468104097165 2.69562081164145
0.725966595216949 0.450975092911014
1.26354159340832 1.88661064058159
0.063997998288229 -3.2571416911844
0.0799235442969494 -3.09379222009515
2.46495496014978 4.27458662924424
0.278674896933478 -1.11587045065301
2.52488468012591 4.15727798182126
1.35680945735742 2.38524922699038
1.44887865309425 2.64875192727489
3.25144745429358 5.99170415500797
1.30478211160296 1.63936322462988
3.13188951275945 5.1583689638041
0.152915902738956 -1.86403358803656
0.0581630255581385 -3.43773237413771
0.0434715030701262 -3.21319972638699
0.0942503257960511 -2.43042001025662
0.788095357575894 1.04664664189422
0.811696469242833 0.824638729291873
0.236670221585056 -1.53463702361783
1.25527762036863 2.08393598703073
2.07668031691187 3.912850207552
1.85188079559115 3.26563312937822
2.54848865214122 3.95579061118777
1.11477466321034 1.71594157488873
0.843424176765126 1.05594562417786
0.0345842365209331 -5.16246213898852
0.857771072240204 1.18730760571478
0.678262121348774 0.476344684191707
1.60860964457879 2.9767081258735
0.700907897616526 0.511589584553446
0.477578965347557 0.0843593164351832
0.800381156014999 1.05359397567018
0.677310789272833 0.651627250584283
0.284933887405161 -1.06130580456906
0.662003536484984 0.832666369916226
0.666804522748805 0.596326265897912
0.0226487389452003 -5.8200415703481
0.661041419049601 0.74463467546403
4.06199488714917 7.00309252085631
1.6205369191896 2.8634199050796
0.0478946901043115 -4.27487309409213
0.0493660773209796 -4.24766238259609
0.374525951474403 -0.543573387161761
0.152915902738956 -1.71655602505617
0.154284034696288 -1.83779134809139
0.283684259747223 -1.14159238141098
1.49765817474252 2.64795297747542
0.538569595236705 0.00283678044266707
0.359184264545327 -0.477328457632403
1.78102763962726 3.5164841578041
0.682061188826237 0.240337082251774
2.50866399547712 4.33439988307253
2.55601284079677 4.46492840017169
0.503574173880501 0.595166144375196
2.38184409154925 4.17873255145291
1.02039979844164 1.59771856190093
0.545884978738465 -0.129869289768442
2.07053425682224 3.67644279204008
0.0181473467102595 -5.90098251671287
2.3768717975862 4.40353890034162
2.17330288882223 4.12391004769146
0.365104236089144 -0.498379051661842
0.673499175322814 0.479599566350995
0.651384789683841 0.602892952913914
0.949672826899078 1.67241614107208
0.0755976188941593 -3.10250295159621
1.43656220619142 2.2083335896333
2.57478112437292 4.67706657649172
0.500350273006215 0.0987338785502785
3.28071204879877 6.10584603540835
3.79633401612957 6.99740591512035
0.827218741356885 1.17866129591039
0.0770410357638279 -2.83033714213682
1.34547542934021 1.97363186053732
1.28992160210821 2.27961647122375
0.224998917150929 -1.91570131399575
1.7528569669361 2.89024865058473
1.4224374111551 2.07500848198074
0.435437297720482 -0.158747526545442
1.23602428692421 2.60393137032853
1.41560807276498 2.51800922558718
2.05633474620956 3.6258837230243
1.11688130029562 1.6812085733115
0.696219251822897 0.355109334107845
3.15991390482763 5.23840788946984
0.0508359654164338 -3.70173875984579
0.953607094515549 1.43594818853139
0.0301199883763354 -5.00076513546866
3.98383544849682 6.73538710263653
1.17532583148725 2.01428081211402
0.679212826517207 0.500019645840253
0.464403576599824 -0.177635068025135
0.200044989818648 -1.34021629501585
0.297370990643384 -1.13457885530426
1.59053178135195 2.9959710509225
0.443293299463392 0.0111400013354193
0.621031755428678 0.517530236597593
0.37335159647192 -1.06289960736049
2.34397745906661 3.9475840776259
0.395502500931411 -0.572761656360634
1.93581778107202 3.18227642069021
0.724125248392781 0.779115764265906
0.309701792554103 -0.730772132804879
1.64409966206302 3.10005445419509
2.70558135502659 4.58980963547964
0.17465183239025 -1.52835152997855
2.0978099008584 3.95526358642986
0.634818707158754 0.638655312462978
0.775704035649712 1.22024685741598
0.72043548924372 0.774846788914573
1.95987969153108 3.27589293705139
2.64215073229566 4.39978454845278
0.085671340907268 -2.9047805397415
0.40357838390378 0.0423748977049506
0.0799235442969494 -2.52156262547044
0.0390347131840831 -4.1515110778499
0.0999414378739068 -3.17129481663536
2.68750488094499 4.37486021053052
2.36451333088289 3.95559424239002
1.78544901924742 2.93939993907439
0.617068305021335 0.254784085020834
0.964566306505415 1.325742568364
0.0755976188941593 -3.00144702659478
0.577843088820986 -0.0433807086597548
0.122484006524995 -2.45629174341965
0.395502500931411 0.0967636132018614
2.06181264814925 3.67011533560165
1.07776220300748 1.27225358071068
0.0581630255581385 -3.43773237413771
0.177345941559513 -2.24494799789906
0.159743625094077 -2.09278418399172
0.257188896922257 -1.04519191472672
1.57427016455143 2.68513258600195
0.40817295798103 0.359079023267797
2.65935616808013 4.6409544360516
2.47839844565411 4.64890381096607
0.226300401263451 -1.4291947804342
0.107023901979542 -2.57090566352421
3.02077486539836 4.76490934553651
0.432057299983378 -0.280946213863367
0.0871047191085255 -3.06285932118232
0.378043291796642 -0.357946577384574
0.084236537168032 -2.80429682804608
0.493880777676657 -0.0122149576326596
0.107023901979542 -2.09684805836039
0.310929095938105 -1.08255858349094
2.82313877945383 5.14272993872766
1.79644354769709 2.89502835963351
0.307244049130249 -0.98153847857581
0.37921383550458 -0.531165699065261
0.209288834062268 -1.53453925655268
1.26100387060642 1.84531536631706
1.6919864027007 2.50144472176181
0.348466711856762 -0.701751828552451
0.0698094665327519 -3.70393596492783
2.48330557637451 4.24037202717827
0.0741527564390013 -3.2238351583005
0.563497991532559 0.121956907257474
2.45221951535344 4.23595401470991
0.0871047191085255 -3.34298162816669
0.973119091160892 1.77887367474415
0.546927012038292 0.0250039509064818
0.374525951474403 -0.602494110862967
0.63971086186653 0.259741386670121
1.03829391982204 1.40063967839484
0.753308444029718 0.892765338308912
1.55004860368 2.28680696037903
0.87280798354622 1.54584094808931
0.752405348512974 0.518660249684775
0.590026370577504 0.354731117075197
0.211919090106939 -1.76690070109441
0.765892779629708 0.577243278972221
2.73879063557453 5.12269250454578
0.0799235442969494 -2.52156262547044
2.18439413421212 3.84463397799241
0.114071766708795 -2.68184493114164
0.409319318820757 0.108509271700654
0.956746802046116 1.47947970097613
1.97466871004338 3.56442904291059
0.115477217419936 -2.8166523930339
2.81256321306037 5.10285641308968
2.84045261023383 4.89899709150048
0.477578965347557 -0.667990814554228
3.10507968784766 5.37387018369336
0.0567005874796525 -4.0676343458385
0.63579846613759 0.57452108084719
1.25336380840429 2.28777878702754
0.770360714575403 1.4508969134621
2.93701058398485 4.92321374297888
0.0375527458828525 -3.48906322910218
0.782797817813625 1.12045354302841
0.321928094887362 -0.827200260960532
1.07125868316982 1.51060292127635
0.0770410357638279 -2.78763421513556
2.15291590273896 4.01368041736745
1.56092128957793 2.69272455615624
0.987006102521796 1.60197264012007
2.28430920887586 3.96650799933381
0.74788137164539 0.669778484521392
0.289921602108213 -0.574253914096787
0.0871047191085255 -2.03342415657008
0.674453023318478 0.892716003964895
0.699034267429951 1.0380075133672
1.77214402140431 2.80370471100013
1.68868557913749 2.78930745588255
3.80114555563067 6.53289706529141
0.935419960845899 1.42324057435169
0.698096539063568 0.671970898670691
0.046421800705436 -3.93334343380658
0.935419960845899 1.39918300538203
0.194736078433582 -1.64308764528127
0.184059285645949 -1.57685230598834
0.139162747671626 -2.1987710986796
2.12003549938224 3.58506681811602
0.175999515851997 -1.99822696054626
1.46550613304698 2.59964516052376
1.81645712916486 3.53254668250083
0.936215491630263 1.41707775106773
3.18857319698277 5.46971283180213
2.16246569201651 3.65054250972544
1.3133805749322 2.06799091384184
1.32618293904418 1.94841467312582
0.519586491869132 0.108282687633102
1.87944107587867 3.46461786683658
3.0730681591889 5.31797121813919
1.8361968695641 3.03504131294171
1.79906981366667 3.08909633097381
1.96884903679927 3.0760510332634
1.20797190559028 1.66872146360645
0.819478481140093 1.43162903026328
0.816889138463155 0.969300127007915
2.95046053919868 4.92198827003138
0.0360692547075217 -4.6625472528807
3.01607950539595 5.09467567201583
0.809093109064117 0.979089139310959
0.188072348152572 -1.6316242731188
2.40989215783598 4.30108424468231
0.140543978069986 -1.71192110616196
0.516398214238085 -0.0632085054392317
0.606112335592939 0.0264688804819661
2.70254533034783 4.56121286189911
2.31246175840127 3.94645877813142
1.54588497873847 2.56551152448679
1.69762744621571 2.94936473686219
0.0755976188941593 -3.05109034156247
0.374525951474403 -0.306570460945033
1.99237071177684 3.23456833908613
0.55316345564398 -0.344215315286326
0.0741527564390013 -3.85682120650803
1.0241460873317 1.53111684566127
0.155650870460194 -2.62328290579473
0.0712586831698219 -2.9380403272518
0.801254722521186 0.84850320166452
2.19240727237361 3.87684905840436
1.48085409738042 2.79503785890786
2.83896452857443 5.06707593548125
2.19240727237361 3.57633757286181
0.83747491043394 1.41139062543882
0.621031755428678 0.728990865993987
0.894254960022155 1.28336739225606
0.0271361299375142 -5.20587099017859
0.194736078433582 -1.99725143370323
0.549008823425344 0.143043455904725
0.557306157818291 0.252626168396161
3.41518016380711 5.99342311806096
0.361555169008073 -0.694678086370389
0.254639965091561 -1.44562903311841
0.0375527458828525 -4.29205364001236
1.63236639475307 2.94398367977939
0.693398732760518 0.774560300504946
0.068358792664027 -3.39909235290596
0.640687305247892 0.649698713412723
1.21191909010694 2.3371016762893
0.493880777676657 -0.216536357476828
2.04273298498853 3.17251102573303
0.603109847431416 0.337574838689711
0.0286288305785821 -5.15282539818086
0.0434715030701262 -4.36012308581372
1.13570387514239 2.26192722592311
0.926640046915279 1.31041341874397
1.5035741738805 2.53808161452565
0.0625414660687129 -3.88408525012295
0.0390347131840831 -3.40684367868133
3.58000805508286 5.97869132786021
0.0181473467102595 -6.09560434085293
0.136396313380249 -1.90605680293226
0.676358829462054 0.18407625977688
3.87913082999935 6.25782649785142
0.0434715030701262 -3.84036139375798
2.25591499393362 3.95656215626392
0.0770410357638279 -3.28511298762635
0.0256418832571836 -4.770558613065
1.46605709545234 2.41244478532339
0.671589585314182 0.58732820858803
1.6205369191896 2.91199674102881
0.140543978069986 -2.46873636789175
2.26733982739042 3.78490909561671
0.0828003050525128 -3.62621674486196
0.8819206440185 1.0178513569321
0.24696603720614 -1.53870254512021
0.361555169008073 -0.505458646875802
0.611102638184946 0.110363835844326
2.97814927877834 4.84273416609572
1.65186915935127 2.82955069445863
1.62350339393092 2.89018795852868
1.53909335456026 2.26780139107353
0.479763212609432 -0.210467538945193
2.24728660048729 3.94079145081134
0.0226487389452003 -5.14507110035391
0.496040501195094 -0.00858922756153006
2.95321415020129 4.74601438416844
1.30662895850448 2.45716981841961
2.6392223922357 4.52295703781627
3.3104689795123 5.53330107925354
0.650415562209772 0.603033673559813
0.28618243360242 -1.17172918453165
0.111256751101741 -2.86588333240029
2.60210762784204 4.58744371848166
1.11547721741994 1.47234594300923
3.90211429660136 6.63021302738142
0.182719113658365 -1.82805302297934
0.205334436773646 -0.989914441177117
0.173302888822231 -2.1898644331503
1.1238812899668 1.78144935219306
2.01551503390226 3.26842408444956
1.10419508726755 1.85455390430526
0.0419940886646273 -4.67103756055887
0.102778597177436 -2.85565753624467
0.369822784991674 -0.799592732220251
0.182719113658365 -1.56206225045373
0.0942503257960511 -2.72051194927162
0.159743625094077 -1.71727976171512
0.56555604472164 0.023600770758574
0.944937499756483 1.2572352850413
0.675406241087472 0.936203734073541
1.00910220710725 1.36180280010942
0.033097688176231 -4.58382519221569
2.29613209401002 3.73558130215009
0.783682093073237 0.832579744977541
0.851880795591154 1.19286250891754
0.63579846613759 0.818633194865271
3.1549676144489 5.44390036014129
0.283684259747223 -0.70921244116021
1.0913963287409 1.96834113500177
1.23343765236149 2.00685002672313
0.481944157908959 -0.397635136410591
0.419595781241148 -0.427823584295959
2.82163272230621 4.78428756030146
0.150175740394043 -1.98882651160595
0.033097688176231 -4.37976048222495
0.828933174168137 1.33472333977004
2.1508612690555 3.93969445559592
0.641663088200809 0.943748311371141
0.273648079858646 -1.02103722712631
0.928240374357122 1.25684598195334
1.07125868316982 1.43147949308867
0.177345941559513 -2.05571960607908
2.00607451440968 3.38973687399659
0.239251072078135 -1.11852328777965
1.70231152513852 2.66634463460407
1.8893338806371 2.89604358692347
0.2314946284437 -0.869628122680214
0.910538372623663 1.27661214620016
1.39028688755139 2.6531616352791
0.0286288305785821 -3.78668024979646
0.0256418832571836 -5.14871499047201
1.73147657660923 2.90486091865538
0.228899852490833 -1.31367328905655
1.09709868810508 1.44795770395575
0.326789750847397 -0.821849930473469
1.32800260929705 2.10390950796643
1.38096787224452 2.02591615481752
1.01664375611987 1.1865791714738
1.14123409769132 1.77317166961688
2.52884559148432 4.45077250829272
2.35799734959488 4.13902703280107
0.206653773894297 -1.33449477972771
1.39202752123234 2.41893002495838
0.456661997819536 -0.333483997531825
1.8556701616594 3.37009806559467
1.07992354429695 1.84736039365499
0.665845602779378 0.860894370939341
0.374525951474403 -0.621118566622256
1.96923774622931 3.1807596854377
0.0537712564409807 -3.78639196580778
0.376871797586198 -0.320181137366659
2.03569814344094 3.80860359545262
1.95517780239078 3.18655375433701
0.122484006524995 -2.35929826443119
0.439931678429688 -0.00535803758409389
0.496040501195094 0.420411334489595
0.308473444211793 -0.309560742708407
0.170601211926166 -1.66775082451008
0.0449474060539746 -3.77763788243452
1.33284387236655 2.25701005340212
0.776592668286917 0.821826832699844
0.291165841116675 -0.666622895573421
1.02039979844164 1.33692038344702
3.58926792227778 6.11301668655909
0.0449474060539746 -3.86372942684033
2.44441210141236 4.22960449291882
0.72043548924372 0.899314403230218
1.56349799153256 2.80149723481711
0.386217223242343 0.220877831375245
0.778368293176769 0.69689749800186
0.647503966789869 0.179962685282777
0.511068710427425 0.18113109024727
1.50571944571206 2.3605967613218
0.659115257160158 0.294014218967811
0.859449600691201 1.62814654397802
0.871976698567364 0.645775343534934
0.115477217419936 -1.34644678679453
2.09887606302607 3.28343522755799
2.72458580547279 4.47085297407359
1.44887865309425 2.68852405384653
1.36273916172195 2.1078830974386
0.0755976188941593 -2.8183743243281
3.24616431724059 5.51081733125484
0.824643266038771 0.982626166151742
1.01814734671026 1.77784539525081
0.24696603720614 -1.24353564175188
0.806485042597491 1.11576941482966
0.416178420683413 -0.140708065961058
2.74379762764863 5.43088849086107
3.50746013324343 5.88837824392323
0.0316096065168218 -4.61913023822664
0.126671803488429 -2.27977324260549
0.557306157818291 0.0875252293628081
0.633838282356571 -0.15171993189867
0.63579846613759 0.29051823497203
0.21585550466611 -1.53713465685951
0.68868557913749 0.53815022949575
2.63653284896887 4.39787816573265
1.65573827341253 3.24357986656394
0.886043810702914 0.958368681858645
1.70277909767248 3.18695825728203
0.36392218355199 -0.0735070627351921
2.71279542704159 4.73951720291743
0.269866439316219 -1.05151995743256
0.0478946901043115 -4.00653922281389
0.42866936486661 -0.370506580277275
0.676358829462054 0.758326667755699
0.296132094010025 -0.6905329006924
0.249528551273962 -1.11506615149377
0.597086059803646 0.0826667705114703
0.0885366746016572 -2.67579433323674
1.05377125644098 1.845172248908
1.02039979844164 1.4415838864513
2.60361069626161 4.46179956289462
0.0871047191085255 -2.85018923559499
0.694339518604674 0.875799101748217
2.78677279518452 5.02607457714729
0.0271361299375142 -4.73105751527056
0.619051391300437 0.289925545426067
0.194736078433582 -1.68166448696145
3.17482036168673 5.4371748870078
0.217165259672898 -2.0108072865962
1.4737485571478 2.52747437562772
3.58102573966144 6.01142768065252
1.4024274504236 2.15494812933164
0.302315965633397 -0.635785645782445
0.143302478032549 -1.67454723938758
0.0405151597387138 -4.12617441046461
1.27992886923397 2.02196833137656
2.60636226110953 4.39161927966222
1.35145180508167 2.19707865413071
2.96339607928898 4.59734552011073
2.6306472924497 4.18371153722974
0.194736078433582 -1.62417927422712
3.37613913034132 5.51964881104379
0.2314946284437 -1.75648715407635
0.961443588747515 1.37214772779424
0.0211498348717827 -5.44141123061422
0.829789627170962 1.68644404700356
0.761410964776835 0.907924276963968
3.05046863376814 5.28649950695711
1.7850074905398 2.47917163585419
0.83747491043394 0.952737245082896
0.25846167604397 -1.08145633903364
0.76499752980831 0.99490243527292
0.173302888822231 -1.98300203658524
0.21585550466611 -1.02208445622512
0.297370990643384 -0.970361674444299
1.45721634750585 3.2445934497786
1.03606925470752 1.34973211161547
1.10631721813446 1.87217732173726
1.70043971814109 3.0999989779696
0.936215491630263 1.4958935053742
3.14244101324258 5.2882376010808
0.471006311424071 -0.410077188436827
0.0301199883763354 -5.10177159622096
3.09157486905929 5.55100081492083
0.0256418832571836 -4.94728190968467
0.326789750847397 -1.45370560057302
3.09050329557039 5.45446134080464
1.05816302555814 1.67768255651945
0.330425271563902 -0.209151682683442
0.802127760394055 0.995966417865929
0.584962500721156 0.288952533639105
0.879441075878667 1.38402569541739
0.74152387612851 0.737550745348782
1.99045706904913 3.23501541609269
0.499274036446876 -0.0671898034237096
0.455552659017558 -0.372901896065304
0.466607847526554 -0.229423551943745
2.7850074905398 4.77037837955553
1.67063384162842 3.21147989040303
1.0338411538154 1.16457556639594
0.173302888822231 -1.63192805343386
1.06326991599123 1.52607869915547
0.0942503257960511 -3.19123619640272
0.771252643531718 0.49267407605717
0.114071766708795 -1.95895525007493
1.77836829317677 3.23599631489947
0.0375527458828525 -4.17735882474966
0.566583971406301 0.216930227528956
2.89752637875021 4.88079659499386
1.19473607843358 1.77580634542689
0.81602499046434 1.32627522677753
2.27364807985865 3.803904470142
0.0828003050525128 -3.4164888155171
0.173302888822231 -1.87847879632376
0.37921383550458 -0.906168228535322
0.139162747671626 -1.72594519581431
0.535423039919841 0.176942287923225
2.30015462434393 3.79836945828855
2.33103030199461 4.07739557220868
2.46219593264817 4.35199709128228
0.451106753986366 -0.00419071199195568
1.35859092913047 2.11948235718247
1.33525842529985 2.18440580124038
0.0828003050525128 -3.17721345479489
0.337668943890527 -1.27224680454824
0.189407558836391 -1.23494667810131
0.125277221416675 -2.4932011965605
1.24439896350234 2.36271666616524
0.535423039919841 0.0235264652989893
0.0654530614886163 -2.91042389358095
0.0508359654164338 -4.22101534300478
0.36628532092047 -0.720289537514633
3.203683566882 5.46678620076314
2.80604990610169 5.10960423693693
1.27679189247966 2.90137103585556
0.169248473860917 -2.51817090991339
3.52131053817731 5.94474703144608
2.83085947893737 4.71817019562605
0.647503966789869 0.911099934612623
0.752405348512974 0.619280516476972
3.34337783518396 6.12511431567518
0.545884978738465 -0.126539262484019
1.86906342329897 2.89512686862288
3.38388653607811 5.60367573567621
0.74516016045026 0.697348493996682
1.15154647212746 2.06824077509516
0.104195087267555 -2.89080374022778
0.350855280350864 -0.153963895555722
1.47265228426763 2.19530848239835
3.01983701511447 5.11951614893855
0.0698094665327519 -3.26268347943807
0.0256418832571836 -4.6131398549317
2.09709868810508 3.63321157962646
0.2314946284437 -1.13139284416222
0.132236690005953 -1.99079878883996
3.78135971352466 6.69885315300876
0.101360714959241 -3.24368404544039
0.598091772664791 0.433378833154218
0.320710116730691 -0.982589169244964
2.37305785829705 3.98719935692501
0.263541593408323 -1.1940130548191
0.383886536078111 -0.397577979139317
0.77748075390492 0.905187883986414
0.606112335592939 0.347039756146026
1.55420024695047 2.80935631592586
0.596079645363886 0.11962768847414
0.769468233853536 0.525666290977225
2.18673590058976 4.12648264936718
1.8852201195353 2.96087156745783
3.33812046808415 5.87751942169795
0.769468233853536 0.956150551245812
0.0316096065168218 -4.95483764642622
0.0345842365209331 -4.86743050887567
0.432057299983378 0.289487771329614
0.119685373172322 -1.92775661925447
1.55782316016781 2.77233761385437
1.10348701606763 1.34521738950176
0.738790635574533 1.03461718380844
0.0390347131840831 -4.32385134979278
1.595072528366 2.31966494852283
1.65573827341253 3.14231325069584
1.71766196379953 2.97091698191937
1.16653918660293 1.74905218233216
0.253363808404291 -0.929947110268996
1.74697487143279 3.04342238424808
1.24888834933717 2.41443565221877
4.10118338166163 7.19660130213881
0.0985207631742796 -2.50988193664833
0.888512066293664 1.27644697212575
0.178691111858263 -1.81834598645986
3.66560577316518 6.35142338599058
0.894254960022155 1.19961825237787
3.02302322176129 5.37047289745724
0.405877499993368 -0.677931781406117
0.599096784924792 0.449055238563446
0.0449474060539746 -3.86372942684033
0.332843872366546 -0.573964429357746
1.81861588318262 3.08975279577788
3.0310511799409 5.29611552948003
0.230197823825248 -1.38885527852793
1.77925528677427 2.9689479685643
2.75308272314357 4.43200570885429
0.252086521874742 -1.24899475607053
0.0669066586301148 -2.83341499646405
0.0999414378739068 -2.6476472614631
1.3885441512321 2.51092662120342
0.102778597177436 -2.79096694814295
0.0610834618608518 -3.73287248140932
0.244398963502342 -1.66469062452248
0.528054278707801 0.0608677923441439
0.95439266221309 0.987244449272109
0.313380574932202 -0.926644291574693
0.742433806805719 0.759003879910555
0.485209406471934 -0.412541308690719
0.558339977311393 0.419168002015517
0.447763310911995 -0.445425508830802
0.357997349594884 -0.683137055146101
0.277419833747854 -0.886142064886355
0.0654530614886163 -3.53041115811096
0.533321517274553 0.00511404526203428
0.397814512709698 -0.698806523488015
0.359184264545327 -0.610546492410227
2.25080810350053 4.53400035306391
1.72550647879114 3.34064709335643
1.40185163918431 2.01129586900905
1.61706830502134 2.87758450299148
0.989307663830278 1.83890950141309
2.41760330479024 4.12484353281906
2.35740352573761 3.73726783944445
0.637755990238307 0.472569480096824
2.46385198223604 4.28822991082397
1.5280542787078 2.5867986698763
2.67992544448225 4.74957480654462
0.254639965091561 -1.24454051878096
1.13916274767163 1.48298395474333
2.70231152513852 4.26956818532474
2.59683452200493 4.27993639705895
0.253363808404291 -1.26861827838122
1.71534661257092 3.06199873566548
0.0828003050525128 -2.8137004416626
0.2314946284437 -1.77722470402551
3.63995503467593 6.32356333614746
3.0250811415098 4.85721070342895
0.580898568341257 0.291423226512476
0.101360714959241 -2.27267383380499
0.39896913065119 -0.859886147265323
1.56401278013423 2.49573481284127
0.708378179891309 0.725635248438635
0.095675209902879 -2.97381357098788
1.51266962981592 2.42470339976058
3.72458580547279 6.31712820191966
0.475391406109793 -0.136361719193628
0.763205361825187 0.987847436626067
1.71627319901311 3.49236496041156
0.205334436773646 -2.11360841450226
0.90972855220336 1.03688638180375
0.148803705063919 -2.31881547955666
0.90972855220336 1.22198946688975
2.38534365673616 4.22074364321548
1.65959703877789 3.00777677496547
2.66344551065889 4.89921898008895
0.516398214238085 0.372999227573364
0.158380663215767 -1.73120689682497
3.06508943324702 5.02027006674113
0.248247863181971 -0.966635342375759
0.0523043574423216 -4.14016073544016
2.04236358413108 3.54995022996575
1.9007903960721 2.88859800121805
1.46880875571982 2.08394394692095
2.23440818387532 4.02219335631117
0.0226487389452003 -5.04109550562044
1.10065125094647 1.54699135795131
0.841726888285961 1.00461034380887
0.955962515513679 1.42314949175241
0.500350273006215 -0.142253756985077
1.15974362509408 1.88757165587068
1.9769900219535 2.96222407726683
0.180035029087154 -1.93737543974904
1.05230435744232 1.78291830536374
0.893435944932949 1.91197005205433
0.0813626417139216 -3.0567488661318
0.633838282356571 0.401030999920572
2.5508279473782 4.52471008577913
0.466607847526554 -0.291463485743092
0.859449600691201 1.22998408838452
0.823783751541564 0.806152384060335
0.147430363655226 -2.0605112388006
0.501425707301924 -0.095652420499326
0.0405151597387138 -4.18038584553559
0.232790268441773 -1.52557291203052
1.51053467561071 2.61497205665705
0.462195932648172 -0.315835977844157
0.0286288305785821 -4.77372020443663
0.227600712339209 -1.54596219823358
0.0727064454999368 -3.26564782717204
1.120385540641 1.53078040371362
1.13154225194639 2.08448170635417
3.51293627708419 5.89394053310672
0.320710116730691 -0.812412976434404
1.70137592520892 2.98713561724825
0.0375527458828525 -4.35301214498996
1.59758900387041 2.35367227327572
0.375699351328343 -0.667776353468321
0.328002609297047 -0.363220372725684
0.834917695511724 1.19271066219139
0.736965594166206 0.750008022266791
0.674453023318478 0.32255533181609
0.0654530614886163 -3.05486467565946
0.395502500931411 -0.459498913385349
2.39028688755139 4.20621331633702
0.550048603680002 0.0897452453931821
0.485209406471934 0.0835754716812006
0.0885366746016572 -2.13098100913764
2.68537718611149 4.37345487139753
0.780141735367988 0.847689043686281
1.77392512661928 3.27531346080542
2.64968821405175 4.36375445522794
0.0654530614886163 -3.60259903351761
0.585976697628223 0.248487317897414
0.143302478032549 -1.97635970661998
0.304782111602956 -1.17798771853364
0.068358792664027 -3.46485417688941
0.21978120787991 -1.47643385177183
0.530163482359641 0.0986738492349217
0.484121811214329 -0.1605281974071
1.95478528571283 3.44461447408021
0.656221183890978 0.404562086849456
2.04051515973871 3.46753789101889
0.0552366654454794 -3.99104790877166
0.886867031861279 0.999565240652565
1.46825884336672 2.36647324498159
0.239251072078135 -1.13181536121839
0.0241460873317025 -4.89944691780164
0.236670221585056 -1.43241811010464
0.0241460873317025 -4.89944691780164
0.436562206191423 -0.203139683801081
1.4024274504236 2.25088778462948
0.194736078433582 -1.4310655143118
0.824643266038771 1.10948451849258
0.299845596809089 -1.19929130987115
1.3188812193285 1.81450760143896
2.20731299028269 3.89984202449107
0.589015017545629 0.276407831722211
3.74049951764849 6.25253029048537
3.23019782382525 5.48809840216796
0.600101097559077 0.303545659317955
0.388544151232098 -0.546386925088609
1.27427739068253 2.36566527840686
1.71209886548904 2.58587391816087
0.046421800705436 -4.13269952636393
0.091396328740898 -2.73803089356426
0.402427450423602 -0.0881456770510366
1.66728374382642 3.14440843755833
2.76589277962971 4.91381661797352
0.0241460873317025 -5.58490464983499
1.38271977900612 2.25489452232594
2.63236639475307 4.56243875410795
0.861963737326689 0.702832412053208
2.11863448442301 4.54320457332017
3.32375313629569 5.45171934894494
2.24792751344359 4.13008803768737
0.788095357575894 1.15460240516273
1.65718652018721 2.95031168039416
0.319491109441529 -0.730516136759844
0.0970986881050813 -2.91676882685556
3.20384873890586 5.59645444276047
0.255914993933623 -1.33153128516538
1.27553518940291 2.07533797072019
0.0537712564409807 -2.85784601333487
0.970791537484394 1.38685277091647
0.0596239826864185 -3.10177159622096
0.750597459753973 0.591982985606093
1.20203080574249 1.94777164637644
0.147430363655226 -1.9504336069223
3.65356317368433 6.13285320942333
0.0999414378739068 -2.12485609937692
0.136396313380249 -2.73058813105636
0.0784830099377343 -3.30170338747791
1.7528569669361 3.08199340882096
0.955962515513679 1.39562038840915
0.0885366746016572 -2.3778214206309
0.589015017545629 0.0567345785789056
0.690572688681755 0.601318697281995
1.60761123966636 2.42250126100671
3.09549717633186 5.18016601001746
0.500350273006215 0.616683727318381
1.57631291893292 2.41675847471282
1.70604786919101 2.86507599714285
1.64944568315416 2.51690256803702
3.4413333058992 5.80779482897576
0.614088555168485 0.40062202686623
0.150175740394043 -1.95299477391336
3.15667514813253 5.30974960175957
1.34307792975915 2.27822276265852
2.27616367777743 3.8189402149339
1.02937460213351 1.57087608221166
1.8586105805798 3.45760373899193
0.272388634086047 -1.00438734987041
0.135011104401158 -2.36462666960854
0.729642253360347 0.911466498713835
0.420733104942847 -0.435376995749188
0.0390347131840831 -3.90338516697156
0.0727064454999368 -2.8596761717589
1.55730615781829 2.44395499784169
0.0419940886646273 -4.52359409644062
1.45887811966988 2.29649196770746
0.385052350316005 -0.470872916143289
0.976216666244341 1.36661876802504
0.0610834618608518 -4.09992416101845
0.448878653094249 0.336440006299516
0.0596239826864185 -3.88019926435025
1.36805513718113 2.06506408720737
0.475391406109793 0.241535099658233
2.07053425682224 3.64024659558111
1.59103701513084 2.64996091657245
1.89220654985141 3.67887897148622
2.76320536182519 4.77621551199732
1.03458423652093 1.34145856717979
1.74015790312993 3.03813879005026
0.0828003050525128 -3.14991265013238
0.0419940886646273 -2.89657206788146
0.613093936004038 0.379768492299194
0.492799702286326 0.0826424901760362
1.09994143787391 1.92915887331291
1.0226487389452 1.8697737165381
3.73124741370812 6.43049870214093
1.17262794376155 2.04045851801249
1.22564980596905 2.41778857173374
0.959879691531079 1.24022416439151
2.3487654992744 3.76905278758053
0.298608824302237 -1.05474449169038
0.194736078433582 -2.04674808598177
3.84554298319809 6.75706257471279
2.83321036390313 4.76028335132148
1.65766894622109 2.35482379570215
0.802127760394055 1.04699511538912
0.0241460873317025 -5.7391034176936
0.289921602108213 -1.41946460979198
1.46053797991919 2.39376636313083
2.87654284982542 4.87525976499167
0.0610834618608518 -3.65404592778912
0.0181473467102595 -6.09560434085293
1.47812533726883 2.67013073695666
0.493880777676657 -0.150791923022942
0.0419940886646273 -2.89657206788146
2.96982061407411 5.48656212133716
2.0719827459408 3.52459481819585
2.04752660870395 3.75347467310364
1.41503749927884 2.45058709308512
1.94295985031604 2.91129284096832
0.118284017995709 -2.47715843982623
1.04936607732098 1.36154015969637
0.0449474060539746 -4.10453337018142
1.60110471154104 3.26616038391853
0.528054278707801 0.259741386670121
2.89711785686134 5.19228790280721
0.383886536078111 -0.377648118536707
0.189407558836391 -1.60024377174627
0.486296182448666 0.120758775129542
2.54066349261572 4.14884936397243
3.18740427912425 5.15967277417329
0.441053089322443 -0.482557328670214
1.98623809875552 3.14321080697838
0.2314946284437 -1.59130640624201
0.584962500721156 0.114187578924423
0.0226487389452003 -4.94411234737114
0.0493660773209796 -3.56797724279073
2.56991968396956 4.40649012582357
0.0271361299375142 -5.09758379925753
0.0799235442969494 -2.29533141934155
3.82603888586198 6.61665836136531
0.395502500931411 -0.263896658939595
2.00531659737576 3.11520647410911
0.496040501195094 -0.174042585486831
2.7856697329388 4.61552800207973
0.918611673159345 0.879797432312652
1.16924847386092 1.70488549080862
0.0523043574423216 -2.98384719507984
1.80648504259749 3.51938245568098
0.0970986881050813 -2.72326846262973
0.0226487389452003 -5.25712632693814
3.34607418221906 5.78102717202828
0.830645572043823 0.823139006527474
0.824643266038771 0.579700163480389
0.0316096065168218 -5.05256955736864
0.177345941559513 -2.08127951400047
1.22304448690275 1.67549830849648
2.38592609317559 4.08703616658737
3.10472591270099 5.23904322671192
3.38257386800312 5.53983894797111
0.240539768046707 -1.3605521793692
2.51293627708419 4.48251727470434
0.0360692547075217 -4.91487695837125
4.98470086361712 8.39736848161358
0.0596239826864185 -3.10177159622096
0.272388634086047 -1.38712671660325
1.47976321260943 2.73249635766852
0.902419639656759 0.992194609135079
1.10490281111834 2.08268004864707
0.74516016045026 1.688120660184
0.71673626916341 0.853816069721986
2.16823308727996 3.58483219381612
0.28618243360242 -1.23486724901712
1.36982278499167 2.50998577282922
0.0755976188941593 -3.5606773511346
1.72135881410141 2.47858615966256
0.369822784991674 -0.747510073302032
2.72297321204562 4.64446999794988
0.375699351328343 -0.707028177999365
0.186735900589758 -1.24734569544032
0.165182632632845 -2.29439302465269
0.152915902738956 -1.70657703579896
0.150175740394043 -2.01321849830687
2.22662558892196 3.55003145393365
2.43909004785207 4.58136389100481
1.65525520123628 2.69885211658957
0.627941700411351 0.1640557376508
2.64896049900939 4.51630973757192
1.27867489693348 2.22906850399838
2.08244102350642 3.46517367934822
0.084236537168032 -2.51589886907706
0.920220926021002 0.932180387720085
4.15590700806244 7.19347495110559
0.0523043574423216 -3.89382236860777
0.598091772664791 0.389859526176682
1.40472839993988 2.11289381449174
0.0581630255581385 -3.40508918632311
0.502500340529183 -0.111747505618471
1.80474370860107 3.17228643098736
0.497119151743202 0.0836861757787945
1.71904939302095 2.91571214785121
1.8644735002807 3.18826840684172
0.139162747671626 -2.28523831404269
0.150175740394043 -2.39064068819077
0.773034848873728 0.563625210872465
0.0985207631742796 -2.9771503648393
0.0419940886646273 -4.52359409644062
0.0508359654164338 -4.00995266311208
2.8755063564689 4.9273772186442
1.38505235031601 2.15961271000767
0.381552077573781 -0.915352723809463
1.62399721390524 2.82134218980764
1.59758900387041 2.75400492903896
0.205334436773646 -1.78486834416162
2.22304448690275 3.52878460815383
2.12003549938224 3.65542699860295
0.514268774676738 0.126970572312747
0.658151210989378 0.35502892416783
0.442173629216358 0.329596856488862
0.588002955041207 0.133746141015729
2.51106871042743 4.32732010163515
2.02676271333367 3.71660071306238
0.119685373172322 -2.01127365833145
0.898343075653358 1.18922504486919
1.68679599793627 2.66793476386934
2.73901860350436 4.6250001726874
1.27741983374785 2.03444616351364
1.59204695219756 2.52264581424367
0.501425707301924 -0.115320275498298
0.196065138906103 -1.33297178720224
0.0241460873317025 -5.31858298529411
1.75240534851297 3.24411880292264
0.692457333026698 0.65603966522725
0.0985207631742796 -2.67518861392841
0.512136187383925 0.0783201558095659
0.507861532283599 -0.285034664144354
1.84215139764341 2.86392152383317
0.332843872366546 -0.997976597977379
2.71325961463919 4.46038754067987
0.319491109441529 -0.57718552596043
1.4998122550843 2.65507942893493
0.699034267429951 1.11176472202299
0.206653773894297 -1.48841379713953
2.2476070925559 4.06098679968929
0.369822784991674 -0.606305498889577
0.733308570558117 0.862634671741051
1.07920345691445 1.52795230399565
0.355620586222251 -0.873415042406201
0.20136917076603 -1.98798480663005
0.479763212609432 0.396390390328507
0.0727064454999368 -2.49089584209011
0.0493660773209796 -3.53228779255437
0.997715446805446 1.3624798166559
1.99237071177684 3.10387212429255
1.39376605734258 2.29006059755663
0.0196493718754913 -5.8149664396486
0.442173629216358 -0.6582598944776
3.12632328433203 5.37428467908942
0.434311511443388 -0.473532439292046
3.64019916616664 6.02613750721758
0.421869532761269 -0.206634829033135
3.92593934506031 6.83954728056777
0.83917720566494 1.13639923744103
2.23731586717242 3.97977825305073
0.726886388069838 0.76580866681053
0.763205361825187 1.15861607121506
2.09852076317428 3.67314043783624
0.318271071279273 -0.481567477167743
1.82593157840974 2.92837274011575
1.49657992727761 2.37923576640888
1.7351382411152 2.80742379189718
0.365104236089144 -0.914577034053146
2.41617842068341 3.9359458835593
3.53634149434459 5.81525174044118
2.65090025733978 4.44491126549953
1.15838066321577 1.73251570138559
0.302315965633397 -1.12739913453597
0.111256751101741 -2.77966692767927
1.58800295504121 2.44927535151728
0.159743625094077 -2.30223433634613
1.90323357200043 3.27990967723873
2.73559529641473 4.7398930691661
0.528054278707801 0.063785839061111
0.501425707301924 0.302911403737823
0.728724216395937 1.02983903794082
0.0316096065168218 -4.17201883580167
0.237961223944931 -1.3421991406396
1.24824786318197 1.80901331213274
0.0698094665327519 -3.20535210711534
0.937805238392656 1.333912689406
0.299845596809089 -1.05303962580971
2.73628060798215 4.40680107618626
0.539616923806032 0.0971377500689076
1.63971086186653 2.95025679003165
0.686795997936271 0.416092912977818
0.871144934323576 1.13259001379027
0.25846167604397 -1.0432796927574
0.292409007967308 -1.12852300512436
0.554200246950469 -0.290936485343377
3.31276809560189 5.55001787118987
2.85482894003738 5.16687544188304
0.234084745909408 -1.28144027915263
0.292409007967308 -1.23207488275055
0.0610834618608518 -3.11603763403263
1.75961433311141 3.57741398633502
0.143302478032549 -1.94083250391273
1.87944107587867 3.07033759682751
1.2942717519845 2.20912028702546
1.60611233559294 2.54326832733019
0.211919090106939 -1.0919412661045
1.85398722762092 3.02463333901462
1.49009346431236 2.57027363874714
1.58242388482613 2.6857101653609
0.0508359654164338 -3.58745228588695
0.804743708601066 0.635596775015724
0.165182632632845 -2.03516197082518
0.101360714959241 -2.98059636473123
3.54861871254617 6.08639868492688
1.04568479172854 1.26701200413902
0.177345941559513 -1.74879218466452
1.25208652187474 2.1155128182398
1.75421097458207 2.75749420167324
1.44664710579567 2.34720525432969
1.43036432692672 2.22355553606557
0.136396313380249 -2.14118116932894
0.151546472127458 -1.92507504621785
0.867813073625828 0.962131694739244
1.78544901924742 3.03803020884903
0.175999515851997 -2.02277976635383
2.17700945291871 3.737635919523
0.0256418832571836 -4.68970321723457
0.464403576599824 0.00348619129233858
0.334051653969852 -0.942817431771975
1.00607451440968 1.94009528688398
0.0181473467102595 -5.72952191635933
0.193405792455612 -1.51876020099544
0.87280798354622 1.44649145211112
2.04789469010431 3.42406185568591
0.0390347131840831 -3.61506824991592
0.775704035649712 0.918831840643497
2.21978120787991 3.71097915106816
0.969237746229313 1.43938427444197
0.236670221585056 -1.29150675552119
1.62843400379128 2.67717084935152
0.474296381358255 0.660994668384319
2.64653212772254 4.39189096874982
0.276163677777429 -1.2368656516012
0.350855280350864 -0.202222384711119
0.592046952197557 0.491018214051071
1.23408474590941 2.00999140318059
0.411609311429961 -0.318015936618177
0.485209406471934 -0.177309760752319
3.99952434965746 7.13961589314127
0.0493660773209796 -4.36833095751214
0.0405151597387138 -4.23671416051699
2.24086176225425 3.83347676042343
0.877785659700606 1.25423716109586
1.08351859983503 1.33287385595322
0.0581630255581385 -3.77044895995207
0.400122825267561 -0.328503236362919
1.19871959235208 2.11323704992489
1.14605571367901 2.083229656229
1.39608085132636 2.05548371951406
1.26670748241388 2.26780139107353
2.69809653906357 4.44487850484992
1.73330857055812 2.75120002285565
1.57784308882099 2.65624463688368
1.23537806293093 2.66566731719623
1.4224374111551 2.37021291870683
0.236670221585056 -1.59779019988094
2.26986643931622 3.70619710216931
0.0211498348717827 -5.58028407887066
0.970791537484394 1.62180058331094
0.591037015130841 0.471388859087941
3.80550580085636 6.35246545333783
0.167894466214942 -1.7448065312909
1.84554298319809 2.92949198013802
1.57631291893292 2.52288490032411
0.273648079858646 -0.942814342671138
1.84808145020061 2.99073063091981
0.521708102605736 0.217476272764661
1.34007544159762 2.57017325213924
0.108436232039362 -3.10293089740484
0.151546472127458 -2.08392735477594
1.66967746437041 2.7482239129635
2.66536590367574 4.63019623678586
1.82120213133424 2.87098590471947
0.196065138906103 -1.77915939877063
0.0449474060539746 -4.27102076859653
0.725966595216949 0.810194222825184
0.112664945494549 -2.59493781777179
1.03458423652093 1.32209135697929
1.72135881410141 2.66547583825505
1.61309393600404 2.90774184083693
0.140543978069986 -2.2942038425224
1.19739297612905 2.11927265493758
1.09852076317428 1.39068225268918
2.20599425614983 3.6285649791415
3.72504621557432 6.12113339066713
0.217165259672898 -1.55190564752236
0.753308444029718 0.610955337012166
0.241827313907168 -1.16807371901849
0.72043548924372 1.04965644846334
0.132236690005953 -2.1041256759749
1.06254146606871 1.15345059659179
2.44273357296136 3.98787620190148
2.93163518742542 4.83286548604196
1.49442101173685 2.28252570517314
0.493880777676657 -0.081451238007943
3.18154544106342 5.11083989356232
1.37862868236701 2.37765588856386
3.10260143808826 5.63135197924588
1.48900954612396 2.67446686810445
2.95831409719308 5.35888104863297
1.8999750837922 3.09255201881978
0.0449474060539746 -3.09214681042673
2.28055544689459 3.99380337205728
0.0741527564390013 -2.87194084322066
3.99150988665314 7.16237957207835
1.05377125644098 1.91308544373746
0.255914993933623 -0.681948052235648
1.84765868242003 3.45119256232688
0.499274036446876 -0.232750751668808
0.206653773894297 -1.36556220242521
0.352048083263698 -0.436853279079482
1.51905560132372 2.40911813605955
0.0405151597387138 -4.70806739084319
1.12876115221116 1.87846020451289
0.084236537168032 -3.19271946106199
0.788095357575894 0.772988768864101
0.990840000714524 1.63234099527006
0.605112200342563 0.255624273444055
0.759614333111406 1.05652057580816
0.39896913065119 -0.491058452208982
1.38738115637598 2.38314371541967
0.24696603720614 -1.31754523513004
2.60285935779785 4.40046886035457
1.18070651852952 1.99063095769369
0.445530036408932 -0.127502704728585
0.0942503257960511 -2.53249232597031
0.1238812899668 -2.607575753853
2.86989638812632 5.26120920486956
2.55808159188205 4.71009698492224
0.826360760337908 1.17498709199692
1.35264411510068 2.15452624809958
0.128065038788295 -2.5488744382694
0.0654530614886163 -3.75880747798353
0.163824801905894 -2.42540446206809
2.25687052661513 3.81223504200244
2.23408474590941 3.7340642913093
0.325575871902507 -0.576061516334752
1.73193479323715 2.87866058366518
0.0345842365209331 -3.79041095772406
0.202692137425348 -1.69035136665994
0.660078659560492 0.281335146052865
1.97582983287538 3.22208987162368
0.299845596809089 -0.943509557095336
0.250808103500534 -1.11301738968274
3.52170810260574 5.96098157329207
2.24472009762518 3.52305111869917
3.63616570428158 6.37021903799194
0.999238884160195 1.40797373482909
0.994663737490111 1.47633833108968
0.0271361299375142 -5.20587099017859
3.43078775647755 6.36951641333494
1.0368111909753 1.45511372514757
1.56966336433827 2.43838016069677
0.0508359654164338 -3.70173875984579
0.218473826693124 -1.57589382878508
0.505719445712058 0.00594008721648651
3.3892705472199 5.88025353072084
0.204013892021593 -1.45206468196935
1.26860368646458 1.83439056742554
2.11968537317232 3.55811952041314
0.915387772285059 1.30488488466287
1.66632514243508 3.10965562158903
0.189407558836391 -1.5369854229976
0.0755976188941593 -3.52516583103434
0.74516016045026 0.706713142119834
1.45055005128184 2.09416112970393
2.53621032236278 4.65250282681487
1.83875182012717 3.3154203506147
1.24247065618801 1.89331352840172
0.382719779006116 -0.502423206529786
1.02114983487178 1.89543898536271
2.02638920005239 3.03700385962849
0.130847479459622 -2.20453709631136
1.94454218668622 3.55305543650665
1.02638920005239 1.22502847812974
1.15017574039404 1.58768326507834
1.60910858805286 2.63378339200422
0.0256418832571836 -4.770558613065
0.108436232039362 -2.06561480133315
3.5325326563923 6.12553751931867
2.84384818706675 4.47742805638269
0.0985207631742796 -2.59937188637537
2.96534593097231 4.79246964832789
0.0537712564409807 -3.70466911087682
2.3197959578401 4.0555640319709
2.24568307132267 3.88748392244046
1.05010120856791 1.62860967435724
0.963005792517798 1.73004922116409
0.76410172410372 0.799032408388111
1.32192809488736 2.39035738694735
1.04199408866463 1.76593436168392
2.9409794861878 4.85795550453725
0.927440432534082 2.40449015353344
1.21912766538135 2.0925523956062
2.67015573224844 4.56294141095511
2.19207427871007 3.68220841686282
3.25830264004746 5.52457313904179
1.78633167148719 2.68656137352136
3.13449130794773 5.839524422903
0.0537712564409807 -3.15071164261977
2.04125481371077 3.71538967729109
2.2350548423536 3.76898771962672
1.56246786293407 2.8622210099338
0.386217223242343 -0.340954963097634
0.0286288305785821 -3.91868748221566
0.0581630255581385 -3.72945796852834
0.809093109064117 1.12452783163326
0.217165259672898 -1.79455266881993
1.63187543165802 2.48637304056197
1.42923457350886 2.32821350672256
2.69386920236876 4.38250314130936
0.185398213854246 -1.72647688462667
2.18338935526897 4.0971366232963
2.72135881410141 4.7555337290354
0.534372661248842 -0.199902151766673
1.1820485605248 1.66756401690451
3.05432095926374 5.13582651101379
0.135011104401158 -2.03000729927007
1.04936607732098 1.24938931293752
0.0360692547075217 -4.38284159077711
3.26433371720843 5.60400019492873
0.259733333280018 -0.926891740865163
2.96359118308817 5.05608720989366
0.907296359931511 1.26462820608014
0.0226487389452003 -5.65742828225568
2.66440602670029 4.55563404955315
3.11055213812515 5.26977780266983
1.07270644549994 1.66250110682804
1.71070473263046 3.12997744165889
0.171952682789295 -2.04921352197448
0.033097688176231 -4.09307897882142
0.046421800705436 -4.18716140505491
2.25782542684253 3.75451915425841
0.731476576609227 0.778673697830117
0.259733333280018 -1.18638951812935
0.922631444611683 1.22042893724515
0.534372661248842 0.457593792173417
1.82335380218929 3.05411240256254
1.59758900387041 2.57434598364606
1.70604786919101 3.21567336562765
2.74788137164539 4.70478295552934
0.0985207631742796 -2.6558576405743
0.284933887405161 -0.758451307668844
0.119685373172322 -2.53931429686024
0.995427270210176 1.47798746567021
0.299845596809089 -0.638324762119435
0.845119470780283 1.29001689593933
1.25080810350053 1.93586440329378
1.27049740151341 2.04119898189711
1.84638963524169 3.04541211195792
0.580898568341257 0.660621625111974
0.350855280350864 -0.373211997532664
0.0523043574423216 -3.36824798344249
0.389706209322222 -0.637342073886579
0.437686238224044 -0.259848350336029
0.465506133046982 -0.345096875102185
1.14536789719833 1.81857715892993
0.133624564130195 -2.45199433576942
0.594064707828409 0.645052074301795
0.838326309125447 1.75500391578146
0.0434715030701262 -4.56122735746695
1.81732101843671 3.22724434185371
1.57222451367216 2.69923000444927
0.816889138463155 1.05097868363565
0.340075441597622 -0.845526811566985
1.01363186558777 1.55139360622229
0.0942503257960511 -1.87778763963603
1.08064327244402 1.28924384855721
0.0271361299375142 -4.99686012478235
0.985469685932615 1.40890361105267
1.5814071863761 2.75233451696013
0.595072528365997 0.683483764203137
1.22695070329875 1.90920367923525
0.829789627170962 0.929792533015591
0.0286288305785821 -4.69269231337863
2.3847609850639 4.22196010192049
0.841726888285961 1.84157668874702
0.636777560196811 0.255074974850763
0.20136917076603 -1.89439578631535
0.0375527458828525 -4.7037056245552
0.642638211618053 0.589982599117603
0.162465692016506 -1.71964897145099
0.0211498348717827 -5.0905580295805
2.34337783518396 3.7970548979943
0.833210363903127 1.00137092402415
1.76589277962971 3.21667026503538
0.0567005874796525 -3.96891087716121
1.11266494549455 1.54583434337603
0.0286288305785821 -4.61597430458261
0.0286288305785821 -4.95085601064019
1.05083596541643 1.58197467190794
0.189407558836391 -2.03959496699925
4.16357006631048 6.95575657739785
0.937805238392656 1.09381068997706
2.36185125829406 3.9122978652032
1.47921746074331 2.3374994865192
0.564527385112364 0.412649126500709
0.200044989818648 -2.31714876326177
0.165182632632845 -2.38697961111538
0.163824801905894 -2.49240520690046
0.0741527564390013 -2.96403732714138
4.22222935888463 7.33799933647192
0.204013892021593 -1.76762278712699
0.112664945494549 -2.7709205274807
0.332843872366546 -0.391036809547079
0.101360714959241 -1.93315317549213
0.0390347131840831 -4.26408769747553
0.0196493718754913 -5.65289328428684
0.848504094129479 0.70085648934494
1.58597669762822 2.74122396331016
1.07920345691445 1.354120860314
0.269866439316219 -1.23298114806873
1.34906422482488 1.86552125511784
2.27333332147605 3.96774503592282
0.668720452699565 0.73242961985363
0.108436232039362 -2.21321462987647
0.033097688176231 -3.61129258874762
2.31031557475476 4.30016832836172
2.756014343618 4.75929442328923
1.92943945605038 2.88930329878577
0.0537712564409807 -3.87302354123837
1.14811719777479 1.91395010045161
2.02825580018455 3.41185378366212
0.268603686464584 -1.03453637986729
1.10136071495924 1.64995477173123
0.83917720566494 1.09848323960223
2.24856814180264 3.80307706180704
1.48738214037792 2.71397129127276
1.70324651871687 2.94541469492449
3.71151814051204 6.13526597133588
1.26860368646458 1.94376919743192
1.43543729772048 2.77172710960421
2.2331139967144 3.7261680625217
0.655255201236282 0.404735683286653
0.0537712564409807 -2.90271202146452
2.26733982739042 3.77180805450254
2.17364024297807 3.93503873607171
1.28493388740516 2.107557976004
0.854408145214241 0.717387347634583
0.74516016045026 1.3183168252247
0.932233443722982 1.30075976107465
1.83321036390313 3.14675336344481
1.03532693668709 1.68484945769229
2.77947694999064 4.64635163172516
2.94394901390699 4.87862993860193
0.855249612161916 0.832546356893726
1.19407108877401 1.79944750646015
1.36982278499167 2.36788142873343
2.72389491470651 4.73358566983727
2.69269274055612 4.87317974515038
0.983161988760928 1.57399761461685
0.0256418832571836 -5.14871499047201
0.98007930587674 1.48851768003658
1.61855587522451 2.47095384811561
1.13778019362151 1.8784466555177
0.0610834618608518 -3.65404592778912
0.180035029087154 -2.19197029523546
2.40415350651091 3.91271630316001
0.0226487389452003 -5.04109550562044
1.69574954807762 2.92789135186028
0.474296381358255 -0.0616730619223841
0.303549565572508 -0.904190950390431
0.296132094010025 -1.05184974942245
0.966125134361977 1.51150053066087
2.39983448809444 4.07712358465611
0.927440432534082 1.39579628549139
0.730559706517428 1.08500411497737
1.70604786919101 3.03974210123959
0.335258425299846 -0.679907625185698
3.1520601609493 5.94065223966489
3.1505185454428 5.37407700066657
2.26036874180863 4.05241787462002
2.22271849095946 3.82555701625392
1.04568479172854 1.91249605408449
0.0813626417139216 -2.75990645042234
0.961443588747515 1.51118259724123
0.407025685522249 -0.624464148758887
2.15325805738087 3.84775009915126
1.98354686138983 3.67705388735226
0.130847479459622 -2.51691946500916
1.57529190329165 2.95642945338869
0.312155356140185 -0.616498993075177
1.29860882430224 1.78585732468225
1.50142570730192 2.71199389851421
1.66919903788919 2.45322901184783
0.0727064454999368 -3.48689959181724
0.762308442280669 1.02455059485702
0.0286288305785821 -5.15282539818086
0.193405792455612 -1.39340738127548
0.536472654401125 0.0562756311527356
0.785449019247424 0.926232499491578
1.79117662962016 3.02221422497717
0.236670221585056 -1.56136489181907
0.10984718084707 -2.55570836144289
3.60860964457879 6.01432317646035
1.24568307132267 1.78930931557324
0.228899852490833 -1.19731476746303
1.8586105805798 3.21538013054953
0.707446507246151 1.60576073031701
0.095675209902879 -2.31324593213763
2.38359493526036 3.97442858310865
0.409319318820757 0.0712938625159068
1.92784045888931 3.58887973403809
1.59708605980365 2.78816143061517
2.28774159839363 3.84176309076139
0.415037499278844 -0.327524873357659
2.01250078356912 3.8464145489675
1.61706830502134 2.67255780321151
3.01871078942037 5.2998476773372
0.0581630255581385 -3.19519005651882
1.71951157307965 2.87733520467479
0.217165259672898 -1.68273201352412
3.3907222428957 5.89738540971027
1.13916274767163 1.6765066405501
0.744251948244699 1.02112132952797
0.0784830099377343 -2.75755719112744
0.71673626916341 0.540604940178601
2.2970613662102 3.73804063895565
2.57017595806933 4.47352028387445
1.85314502383699 3.08520692825856
0.40357838390378 -0.365173013314933
1.07704103576383 1.73693088252098
0.561436998266494 -0.115001757313743
1.34067643933216 2.51151941279983
1.42130143074925 2.82162022015614
0.274906427117566 -1.35106358513009
1.27301849440642 2.08303509860367
1.14811719777479 1.99873111639731
1.50946601256859 3.03588802169114
1.7898568902012 2.73421596759146
0.970791537484394 1.16159099404937
0.166539186602931 -1.87707910477319
0.324360970743648 -0.745762838904141
0.582931965493785 0.0121299332826891
1.46109084255899 2.2029713839479
1.24632469687956 2.20538983976218
1.07992354429695 1.44464591236284
1.82764754059942 3.02017142322879
2.34037597176034 3.95326965437119
0.084236537168032 -3.33920353060858
7.50797858596966 13.5021646196922
2.32921444896586 4.21896544160539
0.184059285645949 -1.83494492325236
0.105610187960599 -2.3911126749819
1.95282109883232 3.396200523194
1.18338935526897 1.86152909879723
2.86697890474402 4.93372116464983
1.07125868316982 1.47706644544075
3.6392223922357 6.39950817436516
0.0419940886646273 -4.10133020259938
0.143302478032549 -2.23860135928562
2.53148017045039 4.71105296268298
0.657186520187208 0.217874271711377
0.326789750847397 -0.963200557945654
0.0508359654164338 -3.78329101417751
2.6333478199888 4.42099749131173
3.37643224189066 6.51166445531902
0.125277221416675 -2.25641974843014
2.01551503390226 3.81140015133342
0.0885366746016572 -3.05176979292613
0.132236690005953 -2.39324697066459
0.139162747671626 -2.22702157583015
0.0596239826864185 -3.92577702672087
1.54275435535979 2.40248337760117
0.479763212609432 0.165960622643285
1.28929907996656 1.96532329734077
0.0345842365209331 -4.47980045212392
2.62547766045987 4.64637171647031
0.115477217419936 -2.86023617436956
2.63702222992366 4.64798932045639
0.935419960845899 1.32450534994396
0.0828003050525128 -3.29189624193445
0.483033395439665 0.243446331222656
2.19407108877401 3.76288103870746
1.01889855476727 1.41447031722571
0.282433548753513 -0.936898510169751
0.558339977311393 0.884505641131247
1.04789469010431 1.29497465518847
0.642638211618053 0.510936770897816
1.8856320239038 3.54934749308048
0.234084745909408 -0.833074278672075
0.90323357200043 1.22719921018268
2.45194140546518 4.16740328867906
0.272388634086047 -1.15908841233575
0.217165259672898 -1.40750855832719
1.1056101879606 1.9855029625471
0.381552077573781 -0.415316073060872
2.95850988942258 5.18198742874407
3.77459247458009 6.62033131890933
0.147430363655226 -1.71216855813924
0.343677678277817 -0.772415757346293
1.02339760739746 1.30135975386755
2.20103823945574 3.47717078224213
0.0523043574423216 -3.49993035756082
4.01692579874712 6.90545787220156
0.296132094010025 -1.03927126689142
0.439931678429688 -0.32977711082961
0.249528551273962 -1.68166448696145
0.887689783546474 1.07041106050692
0.0727064454999368 -3.66868547880872
0.599096784924792 0.544060985131749
0.662965012722429 0.337283582347915
0.152915902738956 -1.85298465131101
0.158380663215767 -1.7932153334166
0.171952682789295 -1.81677693752176
0.344876427861443 -0.632500928052548
2.13431800083708 3.53636684088164
0.401275598034359 -0.378406207821142
2.21847382669312 3.98396413100017
0.0581630255581385 -3.25211097291154
0.0523043574423216 -3.76397230189036
0.0784830099377343 -2.52934386656439
0.920220926021002 1.54167618418685
0.214544559513763 -2.20332284358536
0.0390347131840831 -3.90338516697156
1.65863331459984 2.34267405151764
1.82507283133624 2.95537070571307
0.128065038788295 -1.96936389795477
0.61209863065867 0.0230188724660392
0.263541593408323 -0.859536205064168
0.114071766708795 -2.5158161496901
0.118284017995709 -2.65764121045929
1.23019782382525 1.72404158338684
0.799507060234919 0.650157537673911
3.23198062980955 5.65153399875483
2.11547721741994 3.50142457210236
1.71116959328887 2.66945115356017
0.360370203815469 -0.45955194787606
0.0405151597387138 -3.92765879781521
2.49388077767666 4.45653786923252
0.420733104942847 -0.696637946577471
0.261003870606423 -1.50042130827992
0.267339827390422 -0.987235974566795
2.3023159656334 4.54477830120747
2.45360926118954 4.3098835401305
2.14088907914588 3.93209816811496
0.681112359432689 1.61902209413348
1.40587749999337 2.20346412220904
0.0301199883763354 -5.32784755895718
0.29365110450627 -0.593307642746014
2.08853667460166 3.44750525786574
2.61209863065867 4.2967013074667
2.71325961463919 4.67715571141
2.26195603984628 3.90330177277348
1.14467975263919 2.25162901336514
0.25846167604397 -1.49702444348535
1.25973333328002 1.90819060941314
1.02638920005239 1.57308568225183
1.46109084255899 2.10721786233704
0.942563994903792 1.6626716628773
1.40415350651091 2.10026340798858
0.0271361299375142 -4.90271202146452
3.25734805573326 5.69125020397925
0.374525951474403 -0.663924041588279
1.50518342674216 3.11529678934043
0.0375527458828525 -4.62641519257695
1.70464787389348 3.01857337014792
0.449993133675657 -0.419643008866109
0.750597459753973 1.12919026703261
0.721358814101405 0.500827333293959
0.792495162879546 1.13233199332471
0.125277221416675 -2.67583540815925
2.9785354908114 5.13552723922788
3.01551503390226 5.02599171832282
1.09282403300476 1.52177414282497
0.584962500721156 -0.130664292944298
0.102778597177436 -2.77003235411487
2.80822427733603 4.86421795327316
3.36495653247592 5.77750756029145
0.396658969963989 -0.775919837479817
1.31949110944153 2.24880382415733
0.084236537168032 -3.03456271506938
2.94157388091195 5.06740417337845
3.50826281967413 5.93163737263891
1.20401389202159 1.78984108875248
0.10984718084707 -2.40286932138637
1.36510423608914 2.44692181715537
0.154284034696288 -2.2804601250332
0.19739297612905 -0.756343275622921
0.136396313380249 -1.74419805707331
2.54744774658316 4.34651249890913
0.605112200342563 0.621146687814467
2.43262118314119 4.10281937623181
1.07053425682224 1.47114485176353
2.74357041368787 5.24680907231692
0.206653773894297 -0.940271169169659
0.283684259747223 -1.55077525971816
0.108436232039362 -2.5813993615894
0.359184264545327 -0.610546492410227
0.298608824302237 -1.23663842093975
0.337668943890527 -0.379283833296372
1.96962635095648 3.47751822855139
0.861963737326689 1.26976580631434
0.165182632632845 -1.91539212543433
0.752405348512974 0.625218783116838
2.13847163626158 3.73803979590817
2.21388863995671 3.72916973601293
0.375699351328343 -0.498958041032029
0.533321517274553 -0.260849254178138
0.529109265987639 -0.0293576982064251
1.05962398268642 1.31199096569898
1.54640608946867 2.61289088430759
2.08028345325251 3.76935262805332
0.292409007967308 -0.912397639973227
0.926640046915279 1.38463882182808
0.359184264545327 -0.443787418303949
0.538569595236705 0.323285051211847
0.369822784991674 -0.166015046817839
3.87072887230457 6.49718034981007
0.0196493718754913 -5.99757867510396
3.19871959235208 5.1598518728274
1.34966149042682 1.99724296709815
3.85976410747751 6.86339079777979
0.324360970743648 -0.370051670303066
0.441053089322443 -0.119408070053021
1.16789446621494 1.90485405244723
0.267339827390422 -0.92806541168404
0.0523043574423216 -4.43740156264252
0.761410964776835 0.368867366839858
0.0567005874796525 -3.18018190427519
0.426406313358041 -0.375676446656482
0.118284017995709 -2.37879898369932
3.89640266508392 6.78870622880415
0.0419940886646273 -3.69398119504097
0.155650870460194 -2.5323435715194
0.430928872048735 -0.739693646004776
0.248247863181971 -1.28515998375666
1.6145856077284 2.75513079354585
1.03160960651682 1.84245927928309
0.916194423153649 1.61606997209906
0.29365110450627 -1.01164945634389
0.063997998288229 -3.4434552156232
0.297370990643384 -1.06918795198423
0.35323990079607 -0.283525809307849
1.40931931882076 2.126763059643
1.07848300993773 1.55164798443074
0.326789750847397 -0.927992029278201
1.55212591871261 2.78690086814028
2.52831809786203 4.45265778934982
0.737878403460112 0.97101864130285
0.181377695578564 -1.84290143666521
0.287429900209231 -1.14938855168831
1.09211035748148 1.57145150945173
0.235378062930929 -1.62875893942442
1.55627159697016 2.47874415498128
3.14863210886498 5.06681743392201
0.795128619724345 1.18728431845092
2.88068139265449 4.80635984517479
1.79906981366667 2.96815776192895
1.00758915501168 1.59351633656176
2.1837243593436 3.66487527550326
3.17801868348865 5.47799352306737
0.21585550466611 -1.7666874266405
2.01551503390226 3.41787593368523
1.03160960651682 1.48680772803994
0.790736850607187 1.28449987334632
2.074152756439 3.58163324094799
0.0727064454999368 -2.4404077683846
0.725046215574321 0.652734686577117
0.0434715030701262 -4.4240929210315
0.494961043575793 0.169685716964642
1.30354956557251 2.46207461248586
2.93183463375752 4.91088563518562
0.380383430251159 -0.440721820651096
0.0928240330047554 -2.81240168796164
0.927440432534082 0.719995556500171
0.209288834062268 -1.41597414934568
0.39896913065119 -0.291416283828845
1.45777048426738 2.59992616201253
0.473200524836982 -0.483893919817713
0.0375527458828525 -4.07111458913732
0.114071766708795 -2.82563579844588
3 5.16577189473478
1.30046358569877 2.01956019810687
1.31949110944153 2.08323875769771
0.566583971406301 0.457805586080282
3.13049996770535 5.37341222874324
2.16144551869818 4.13274713077808
1.99961949227238 3.62712346582911
1.81559272228406 2.94658249982339
0.184059285645949 -1.60438144396499
1.58445513477927 2.7323113702746
0.122484006524995 -2.42323071486878
0.483033395439665 -0.0781359885597017
0.143302478032549 -2.0628257502265
2.46798380856637 4.09719662271324
1.11266494549455 1.91730698033063
0.677310789272833 1.07688868399845
1.78412402753553 3.42396528503761
0.585976697628223 0.30876538517658
0.0871047191085255 -3.11470070914401
0.884395957821432 1.00722943191779
1.55004860368 2.37108699471934
0.283684259747223 -1.0567488661318
1.27553518940291 1.98201326311018
1.90972855220336 3.05349642324718
0.132236690005953 -1.81970683239492
1.71904939302095 3.18793463272988
0.155650870460194 -1.36485014884528
1.54223192368981 3.12430946270595
0.0970986881050813 -2.93996283643195
2.51852451534647 4.10384670284099
0.522767739113812 -0.0524295665828134
2.25272530649482 4.14534283327825
2.63138430142659 4.46850943660646
0.380383430251159 -0.276717460405887
0.163824801905894 -1.71583793006871
3.05083596541643 4.98785472928537
2.10949457298979 3.51027957179907
0.063997998288229 -3.01624469186895
1.50464720854573 2.4036573477865
0.108436232039362 -2.18523063437378
1.61607573873458 2.79048694810451
2.01927401216454 3.43671463091559
0.540663492615721 -0.071757936689085
0.921024879812155 1.03628474542056
2.21060456150493 3.98018358016354
1.67254469626657 3.18902347752011
0.249528551273962 -1.20351897984263
2.3648088137392 3.99077561303139
2.55290414135535 4.25620388985328
0.433184845989103 -0.136128586043993
0.822923724666087 0.915625470254185
3.1837243593436 5.26145087518819
0.738790635574533 0.598604448233657
0.314604754081504 -0.354451666426753
0.269866439316219 -1.16992379619186
1.02114983487178 1.33507498976011
2.04051515973871 3.50639724997939
0.512136187383925 -0.0609403170173116
0.913773116222964 1.14429884305523
0.0508359654164338 -4.16528502326755
0.0625414660687129 -3.45862191725413
0.950460539198685 0.919876115861918
1.4331848459891 2.13199473791841
2.91478248801317 4.92502667518706
0.0654530614886163 -3.67859009537642
0.54379865149 0.128629600019061
0.928240374357122 1.22200393386891
0.53121692894963 0.151900884543208
2.37335159647192 4.04949030742273
0.118284017995709 -2.56457933897527
2.6903369349365 5.32318627002761
0.447763310911995 0.264361981383096
0.347270943001826 -1.04240562104914
0.600101097559077 0.812145923065819
0.334051653969852 -0.835618720083388
0.546927012038292 0.036932590889502
3.61806018889739 6.13429036493817
0.0755976188941593 -2.97725160038038
3.47141798072088 5.87056043082287
2.74493316099406 4.84863723256082
0.0241460873317025 -5.58490464983499
0.105610187960599 -2.50756807081009
0.347270943001826 -0.649329963361346
0.0271361299375142 -5.09758379925753
0.438809395182981 -0.0747200207391949
0.200044989818648 -1.84267086277863
4.72659901579215 8.20019271715031
2.07523653891708 3.23131992903086
4.80229139619539 8.23572805333811
0.0741527564390013 -3.47168385204978
1.3304252715639 2.10599846284016
0.360370203815469 -0.414184969208314
0.843424176765126 0.645027411003627
1.54275435535979 2.47606743189269
1.12178485698823 1.9914362336206
0.0375527458828525 -4.48324681014487
0.163824801905894 -2.00279889546553
0.860288133141944 0.768037416740088
0.0985207631742796 -2.95335569191738
0.520647687239443 0.108469025814089
3.87571371472163 6.31088893674515
0.167894466214942 -1.60849181449625
0.182719113658365 -2.18181424215269
0.756014343617998 0.715665163209708
2.73582376977666 5.10316291271018
1.90486006038115 3.59712696043217
0.792495162879546 0.961359409370912
1.13639631338025 1.74882268648496
1.61657210723798 2.62127075227244
0.104195087267555 -3.05835437310821
1.17262794376155 2.00597969653038
2.02152470691258 3.0244658709813
2.36776031853478 4.4167246922845
0.455552659017558 -0.759743183752634
0.885220119535299 1.27945826083576
1.24888834933717 2.22800518997479
1.48030875810313 2.18933674052106
0.0226487389452003 -5.25712632693814
2.82227836789358 4.62613551813671
1.4252734550031 2.87398255276089
0.28618243360242 -1.0405929488345
0.788095357575894 0.474985638535407
4.10578697799095 6.89418054787888
0.924236222353223 0.933815805018205
2.67778653372591 4.4660143408535
0.860288133141944 1.11748802827995
1.0892521197147 1.37461333883873
0.223696257883293 -1.72567410995101
0.772144021404307 1.1762164222112
1.89425496002215 3.08759479837929
1.07487536854571 1.79324416181031
0.826360760337908 0.604872360541239
0.0478946901043115 -4.39794001344116
1.06108346186085 1.44532351387227
0.180035029087154 -1.21743851645079
0.650415562209772 0.501232710543755
0.194736078433582 -1.98513812915212
0.0581630255581385 -3.40508918632311
1.1611053005523 1.46210027721717
2.55808159188205 4.61631758902074
2.67492971092925 4.56660919904556
2.25368295342072 4.25890317353498
2.28399676815111 4.25512908937558
0.085671340907268 -2.45717394228095
0.27112808788013 -1.39746578811763
0.347270943001826 -0.795032182529025
0.122484006524995 -1.95319388992235
0.583947590344521 0.821000204928191
0.267339827390422 -0.800532884916984
1.00758915501168 1.3689258546196
2.35859092913047 4.1740070750675
0.157016412484424 -2.15612360969895
0.985469685932615 2.09456754822279
0.0286288305785821 -4.40762792814087
0.118284017995709 -1.73707166014952
1.45499766957394 2.76644907661819
2.94493749975648 5.60378439254722
0.434311511443388 -0.159251707219195
0.915387772285059 1.36880887668889
1.53069030180712 2.46850769450939
1.45721634750585 2.24519336037691
0.417318440530082 -0.53997771018927
2.5814071863761 4.34638357747061
2.21027574212097 3.72812807631646
0.925037942318778 1.86611251464082
0.19739297612905 -1.66505750596969
3.58597669762822 6.2950560270324
1.72458580547279 2.77609235192938
3.24952855127396 5.6826615245269
1.32375313629569 1.76427534764872
0.491717816190714 0.435433732730399
2.59431672897341 4.72181702740196
1.72320369292172 3.11026185952847
0.486296182448666 -0.247555540604685
0.785449019247424 1.47120571256018
1.45166324195504 2.48796635023206
1.65718652018721 2.63082139646781
0.334051653969852 -0.846534954972982
0.762308442280669 0.787418632694472
0.0390347131840831 -4.74615901673595
2.67469138681194 4.5256447325714
2.95183800166249 5.22764407303395
0.274906427117566 -1.29018564573082
1.4024274504236 2.13704969365153
1.26163871991959 2.2288227187068
2.31796590046039 4.08583289419523
1.77125264353172 3.2219419315082
0.755112940876466 0.745391198191615
2.26449208979115 3.79125823172872
0.0375527458828525 -3.42221397391336
2.11758282962667 3.64861713392274
0.121085368469849 -2.60428860660345
0.128065038788295 -2.44567718284845
1.4677087213235 2.09220910238263
0.336464188045243 -0.588933235703585
2.60235824801828 4.53102586114735
0.802127760394055 0.640952181718367
2.10313285010516 3.5737097621756
0.420733104942847 -0.286737199795122
1.47921746074331 2.12763080854559
0.0196493718754913 -5.65289328428684
0.439931678429688 -0.626325887727163
1.46660784752655 2.9787197921064
0.0405151597387138 -4.23671416051699
1.49442101173685 2.44409645557083
0.325575871902507 -0.889362278053117
1.52541343037588 2.70267616572488
3.27867489693348 5.76364320073113
0.461090842558988 -0.114806851906771
0.0942503257960511 -2.78205249738742
0.159743625094077 -1.90992257505589
0.315827895350944 0.417956073473716
3.49698436452015 6.29352825002627
0.063997998288229 -3.6964165806644
2.66272470372864 4.45251335200325
1.94137577654626 3.49011849240096
0.601104711541039 -0.031215416174388
1.15154647212746 2.31596861277303
1.23860629216086 1.94025734691554
1.56607009961427 2.63868085906691
0.292409007967308 -1.12852300512436
3.16840236801244 6.27735078270148
1.36096280807145 2.15735903707304
1.01212355908249 1.55661908240331
2.34517595968872 4.1637117410772
0.0567005874796525 -3.63027048968962
3.66656485250307 6.07544311289062
0.841726888285961 0.769259877457117
0.264808782809853 -0.94905854584304
2.57937163747984 4.44533974171323
2.61085353259149 4.56513705222431
1.35918426454533 2.17244329449197
0.254639965091561 -0.899461905984563
0.119685373172322 -2.38811481353174
1.32800260929705 2.18588144972973
0.631875431658021 0.503668252129003
0.112664945494549 -2.29666514733014
0.354430734574692 -0.716091334546752
1.9007903960721 3.27470054253387
1.40012282526756 2.54652657297123
3.26749787033749 5.76615746083368
0.136396313380249 -2.35834206203561
2.151888951664 3.75438376812657
0.376871797586198 -0.814370038801898
0.678262121348774 0.540594997075885
0.0241460873317025 -5.4456071474087
1.10136071495924 1.55878297197656
2.31613351870573 3.88968726003942
0.768575200683028 0.458969312568647
2.54118649245501 4.41909138489925
1.15017574039404 1.71286087330224
3.41118021460206 5.4216480100834
0.501425707301924 0.0468372237656244
2.38388653607811 4.36916227041571
1.4247066920648 2.49234596869967
0.236670221585056 -0.884764594729028
0.690572688681755 0.720753405897307
1.21781969154662 1.84591406927803
0.0669066586301148 -3.82406449553499
1.51852451534647 2.66993606183369
2.50008128912534 4.70847867751436
0.0784830099377343 -3.46033664416689
0.292409007967308 -1.27567047372363
0.984700863617118 1.49301209993526
0.143302478032549 -2.52386209476431
3.52514907947438 5.83667621133904
1.14536789719833 1.63162081161675
0.166539186602931 -1.98149722839181
1.1467432023939 1.91025066906633
0.196065138906103 -1.34840548437308
0.401275598034359 -0.410444509210084
0.372176284764646 0.144672484313567
1.15565087046019 1.86465178261163
0.0478946901043115 -3.28850062810136
1.47155517771979 2.44767818207512
0.204013892021593 -1.22855717474137
0.181377695578564 -2.0293248978299
1.22499891715093 1.51258233225129
0.507861532283599 0.0570868028212121
0.27112808788013 -1.2380478283179
0.7898568902012 0.685790338680903
0.165182632632845 -2.37112997755126
0.469907951994628 -0.111664159713553
0.566583971406301 0.660308478911562
1.31949110944153 2.6385407342509
1.59154207203811 2.69040216316444
0.157016412484424 -1.81861805297501
0.253363808404291 -1.11553614200352
1.68962944246255 2.64311060567557
2.97195578371373 5.17091974932437
0.404728399939875 -0.73346283736733
1.44105308932244 2.33409499797585
0.85356618718574 1.56999302576932
1.15154647212746 2.125222706676
1.75421097458207 3.37131746616728
2.6997371639315 4.54081172737205
0.317050000498898 -0.717964211712512
0.699034267429951 0.673647279671779
1.77303484887373 3.43450772537543
1.27992886923397 2.08938731182402
3.90435197971349 6.7790913435132
0.21978120787991 -1.2421778861948
1.97389410866053 3.19843812107281
0.53121692894963 0.555875929898118
1.05230435744232 1.62098577991053
1.074152756439 1.41966786637461
2.79447070603617 4.79474950493502
2.79819492277213 4.90150481449079
1.53226960688097 2.28365125596389
1.01212355908249 1.55143088859238
0.507861532283599 0.0975162958487204
0.579880794019759 0.217343582046081
0.911347738726736 0.946879513647886
0.259733333280018 -1.27209543361241
1.52276773911381 2.38564535987446
0.189407558836391 -1.67610755906248
0.139162747671626 -2.34590340267251
0.1238812899668 -2.08387285149472
0.227600712339209 -1.44296579316379
1.77881185814287 3.16950908527555
2.28961037461463 4.1739286413852
0.365104236089144 0.0499809117706855
0.0211498348717827 -5.31474023675327
1.74878730262705 3.04953145628539
1.75195358867183 2.49067257457019
2.04494740605397 3.58379534579927
0.409319318820757 -0.549657518005521
1.29240900796731 2.02662980575161
0.347270943001826 -1.06772866032665
1.14261334735745 2.03166581066492
0.0596239826864185 -3.32784755895718
1.57784308882099 2.21731040745945
0.0434715030701262 -3.71503577606886
0.0226487389452003 -5.3786234748786
1.46550613304698 2.6996478673161
0.0698094665327519 -2.11461023295438
0.273648079858646 -0.891042137201201
0.34966149042682 -0.536962106601062
2.51053467561071 4.73492945332271
0.463300176897174 0.0182409715843227
0.192074278710068 -1.67886276647117
0.774814855319014 0.955762856038736
0.222392421336448 -1.47924478002373
3.05523666544548 5.21785216353902
2.32769949026223 4.09154517671549
3.38082178394093 5.56129634706631
0.929039872876274 1.07297306057556
1.29178755844622 2.05473198693887
1.13431800083708 1.38476621600425
0.870312690261911 1.13859280538359
0.416178420683413 -0.585726832263148
3.96388378932402 6.74351095006136
0.0581630255581385 -3.19519005651882
0.444412101412357 -0.541548692946828
1.50464720854573 2.70686673668486
0.471006311424071 -0.335135240688805
0.654288571356979 0.604463378705451
0.299845596809089 -1.29323861167196
0.809961417872085 1.37384030380435
0.104195087267555 -2.91358076353476
1.87737150868846 3.42853489377534
0.746974871432789 1.03229255471833
0.433184845989103 -0.0484422050701687
2.62350339393092 4.52950983649629
0.146055713679008 -2.54523974590895
2.91700062325336 5.39124201473285
1.94691244194154 3.54756415755944
0.459984905332819 -0.555604432109501
0.427538282847961 0.0497201049136973
0.0211498348717827 -5.58028407887066
0.766787474257384 0.426249656285488
1.31031557475476 2.2897687902398
3.56130808837579 6.09921915667025
0.651384789683841 0.141051215349246
2.28399676815111 3.81419860833104
1.61408855516849 2.47539487371688
0.181377695578564 -1.72741845444896
2.57222451367216 4.60797003859857
0.911347738726736 1.0839856408665
3.28742990020923 6.17526979551787
2.91518603907619 4.64057565864573
1.09567520990288 1.57945391042285
1.31215535614019 2.15810561194348
0.929039872876274 1.34655768188299
0.788095357575894 1.00777857312174
1.122484006525 1.76303587066303
2.0241460873317 3.31454789864621
0.753308444029718 0.835864240349731
1.26544196036704 2.06634465705633
2.16958677730739 3.82240162358104
1.45610743504473 2.69931710012245
0.666804522748805 0.109582081395437
0.126671803488429 -2.26505292526839
0.807354922057604 0.718027386097419
1.03755274588285 1.38620369790909
1.92583921700802 3.13443951930273
2.71093718168291 5.05276548963141
0.516398214238085 0.613028794459459
0.461090842558988 0.141459207865318
0.046421800705436 -3.80004874168646
0.865309118630665 1.13575214454903
0.584962500721156 0.130979563344841
1.31766066507559 1.92533709744204
0.493880777676657 0.0713550419442102
0.0698094665327519 -2.92525203518406
0.367465439629128 -0.437603958036522
0.161105300552302 -1.90555097868555
2.86154501869339 4.64963033815391
0.0301199883763354 -4.50947010805446
0.371000014792523 -0.206901897241867
0.167894466214942 -1.45025875068536
2.05889368905357 3.63335714395386
1.18271911365837 1.88132317945638
1.81386235321199 3.16037411694368
0.277419833747854 -0.793452062920271
0.116881300295619 -2.13735825814792
2.43824792600256 4.07268237896409
2.18137769557856 3.46892602775102
0.221087405380535 -1.07665237010808
0.211919090106939 -1.68624443408518
2.43487451439332 4.61889051112763
4.07297773926842 7.06878857233305
0.500350273006215 -0.261367302085968
2.10667060332689 3.73204497093699
0.0596239826864185 -3.15505676848131
1.24311371171053 2.2511322026709
3.25941552403963 5.39541652251233
0.417318440530082 0.100511114893783
2.43684329631231 3.9442923990144
0.249528551273962 -1.33569891938061
3.20566438418295 5.84991294241577
1.51213618738393 2.32628612146756
0.36392218355199 -0.578977603048519
0.0552366654454794 -3.16535710792077
1.0978099008584 1.34060029718729
3.33057655296087 5.84042262917156
1.44105308932244 2.05935720231533
0.287429900209231 -1.19749166090973
2.96865464280303 4.92660934746889
0.163824801905894 -2.05248956097056
1.83021766308595 2.91973914560869
1.07270644549994 1.63921465379361
2.6392223922357 4.77699715732835
2.02564188325718 3.11403316057087
2.48194415790896 4.33722634165576
0.122484006524995 -2.32836400608669
0.822063184801092 0.793090683491007
0.0813626417139216 -3.00691378944628
1.23602428692421 2.05500117077892
0.514268774676738 0.115766448655838
2.57605773275716 4.58214824192676
0.116881300295619 -2.64643934502887
1.60361069626161 3.10670063894263
0.0799235442969494 -2.85463428225569
2.24118368461213 3.98196688825035
0.0390347131840831 -3.77270949831587
1.21126197552446 2.5407979885078
2.8730157299705 4.94825160093175
0.713027539509451 0.62316800057377
1.96923774622931 3.33998149324391
2.5882560372348 4.73705062211573
0.499274036446876 0.346287826888084
0.175999515851997 -1.71208957949254
1.29737099064338 1.97515027459999
0.0390347131840831 -4.66662289557342
0.620041913166253 0.0282223133301471
1.86028813314194 2.93829087809179
2.08028345325251 3.27663784930052
0.122484006524995 -2.16915384696488
1.79863243453921 2.78400597381892
0.583947590344521 -0.0153170019618861
1.40472839993988 1.92106986082252
0.462195932648172 -0.446754405938735
0.0610834618608518 -3.14269898204729
1.82206318480109 3.21537528604778
0.758715177556661 0.731219098552744
0.970014851037162 1.38738791354134
2.94849045144083 5.16047261202641
0.137780193621507 -2.05762498388897
1.59708605980365 2.61645418932213
0.488467281490293 -0.200594505821013
0.464403576599824 -0.17075927628025
0.144679752639191 -2.53450201369909
0.912156651022046 1.71304910667044
0.10984718084707 -2.43546174875728
2.47949036248268 4.30348209981505
2.60160625684103 4.21683793237918
0.585976697628223 0.717331636198496
2.31307436776966 4.07821313009032
0.223696257883293 -1.402066418687
0.155650870460194 -1.82276775226455
0.255914993933623 -1.00982321885828
0.150175740394043 -1.68465245464393
1.26354159340832 2.00595929186812
0.0813626417139216 -2.95874284374288
1.20203080574249 2.06089821910434
0.571712647411377 0.613443758824174
0.0508359654164338 -2.97097579160761
0.854408145214241 1.19961825237787
0.584962500721156 -0.157599871915346
1.29551224650709 2.45514566809881
0.107023901979542 -2.98781907412955
3.59871998736703 6.11670278460846
0.469907951994628 -0.185970823375394
0.111256751101741 -2.44504698625203
1.54118649245501 2.38814113905264
0.416178420683413 -0.699871152613667
0.675406241087472 0.818473737301435
0.536472654401125 0.337588827689061
0.085671340907268 -2.9047805397415
0.254639965091561 -1.46232350164284
0.0610834618608518 -2.66585783502663
2.08315949714721 3.55903536899986
0.118284017995709 -2.28671955678942
0.0669066586301148 -3.01853478774732
1.18606721226219 2.07969660728347
1.12806503878829 1.59322875764018
0.891796518573702 1.41153017750913
0.884395957821432 1.044635831059
1.42923457350886 2.31847308656227
0.063997998288229 -2.94412471493642
0.0537712564409807 -4.28335955997996
0.0375527458828525 -4.17735882474966
0.692457333026698 0.646339118723394
1.03532693668709 1.23345132154046
1.47155517771979 2.13592363415186
0.446647105795666 0.153306104280432
0.441053089322443 -0.35238216461932
0.292409007967308 -0.641329485847054
1.63726685816348 2.69383169959583
0.395502500931411 -0.161521804540288
0.699971386684004 0.419196845052125
0.685850278439352 1.01651745939434
0.360370203815469 -0.632971851871845
0.336464188045243 -0.68853469164223
0.847658682420031 0.908753941784514
0.812563213060365 0.806886519940162
0.2314946284437 -1.1788897325806
0.383886536078111 -0.365821029903243
0.158380663215767 -1.94919195936486
2.48765350218458 4.44689963880699
0.135011104401158 -2.28822587016536
0.71951157307965 0.805062895942114
1.365694899369 2.06456629291324
1.26860368646458 1.88311221743993
0.182719113658365 -1.61707809623535
0.0755976188941593 -3.10250295159621
3.35725503157445 5.32370735380936
1.04347150307013 1.88857543294566
0.0256418832571836 -4.94728190968467
1.16382480190589 1.83608390125932
0.799507060234919 0.835727385497377
3.77925528677427 6.41953300416998
0.121085368469849 -2.27447651323815
1.45666199781954 2.2213768983379
1.22695070329875 1.77853646109946
0.188072348152572 -1.67961931270779
0.854408145214241 1.06191964659299
2.31857617755955 3.90911029857187
1.10065125094647 1.71696261579349
0.0799235442969494 -3.04268367733618
0.484121811214329 -0.0907291503253121
0.736052206961978 0.971536664956727
3.60960735903134 6.12364567625116
0.566583971406301 0.0444893675627728
1.40931931882076 2.49104565582126
0.34966149042682 -0.990307062939452
2.8973221322657 4.82663142599493
0.068358792664027 -3.56948363549205
1.28805322924934 2.05522390563574
2.6962192518229 4.43925509472828
0.497119151743202 0.0399009666338181
0.0226487389452003 -5.25712632693814
0.444412101412357 -0.158245315305178
2.59834309137301 4.35774052098759
0.277419833747854 -1.28588470122852
1.40759943579463 2.2423269990267
0.192074278710068 -1.87725030214879
1.46550613304698 2.43192150638224
1.25782542684253 1.77803049279911
1.4252734550031 2.10512469736601
0.9409794861878 1.71728960684933
3.7724781461692 6.52979125148299
1.22889985249083 1.8651159193895
0.282433548753513 -1.13009789624755
3.1124889963461 5.44733301270324
2.59809177266479 4.35514576838648
2.36125901894219 4.10615103746655
1.58546968829569 2.76091199310212
0.326789750847397 -0.62105924761758
0.136396313380249 -2.63285971320943
0.990074035715969 1.3998116500582
0.378043291796642 -0.281889576287194
0.969237746229313 1.28415151229997
1.07125868316982 1.31016717617343
0.0196493718754913 -5.50720258172929
0.0508359654164338 -4.16528502326755
3.31123575871764 5.41180244641969
0.177345941559513 -1.6788370405813
1.90201250122005 2.98998645362141
0.0211498348717827 -5.31474023675327
0.0871047191085255 -2.89481404712227
8.20354418827631 14.5954181884024
0.0405151597387138 -4.07392649212933
0.0567005874796525 -2.65382341609218
2.85145913986964 4.73307003045014
1.07848300993773 1.54226337424202
0.119685373172322 -2.55713578505941
0.136396313380249 -2.48908127305269
0.299845596809089 -1.08500080765232
0.0741527564390013 -3.6902424572038
0.112664945494549 -2.16786067890014
0.622020919019632 0.485161188361753
2.25336380840429 3.81851383114751
1.20994684777533 2.32404489027969
1.02189948157137 1.60569050458289
1.82292372466609 2.98999312865643
0.601104711541039 0.983706551357862
0.0360692547075217 -3.3114181140327
0.161105300552302 -1.91701155361571
2.66031940967217 4.37801879231931
0.21585550466611 -0.793652617127095
0.0625414660687129 -3.36147681456714
0.854408145214241 0.787906427823715
0.40357838390378 -0.780715650672644
0.143302478032549 -2.34294086312972
1.32436097074365 1.91326805871836
0.196065138906103 -1.89903929893366
0.139162747671626 -2.1040358605354
0.646532127722544 0.709849724507628
1.14192388734868 1.58317226233679
0.372176284764646 -0.442435044879436
1.86489136995513 3.05415264590617
0.128065038788295 -2.78046167936688
1.85440814521424 3.07716290559334
3.71233109004341 6.07858678180491
1.38388653607811 2.10557284833001
0.0828003050525128 -3.14991265013238
1.62695658938578 2.69693318633801
0.085671340907268 -3.09995171729424
0.45221951535344 -0.398340262343325
2.65815121098938 5.03218176460989
2.79490934849649 5.10817436750418
0.970014851037162 1.21960111642592
1.38271977900612 2.0684384873794
0.0226487389452003 -5.25712632693814
2.32101470768313 3.78376645374284
3.45430363240229 6.34496711238794
2.59834309137301 4.40222462022835
0.782797817813625 0.831246328171147
1.63187543165802 2.72534367806954
1.54379865149 2.46351113479763
1.35680945735742 2.10835275361258
1.78721378404349 3.17933413448007
0.330425271563902 -0.823290859288611
0.0654530614886163 -3.2731320602999
4.01184057597506 6.67177576242457
0.119685373172322 -2.50431846845827
0.101360714959241 -3.1596016870774
1.39376605734258 2.31170194260042
0.0828003050525128 -3.35284795421954
0.40817295798103 -0.370282223184999
0.0449474060539746 -4.75585202527856
0.820340563652085 0.716417465949852
2.98546968593262 5.0961251778153
0.0390347131840831 -4.38619810208801
3.42229546251122 5.89467496269856
0.0567005874796525 -3.78967737830704
0.272388634086047 -1.06047437084531
0.662965012722429 0.387060461773441
0.823783751541564 1.39347430582504
0.112664945494549 -2.34228877914296
0.964566306505415 1.63230159926888
2.42979956080446 4.35156830963098
2.66512599429781 4.7375509260631
1.40931931882076 2.36836701276331
2.44832108978648 4.16120769776874
1.11477466321034 1.59609080797998
2.53542303991984 4.17289382570818
0.566583971406301 0.0146391792110781
2.50196312397452 4.10016146480643
1.14743036365523 2.08507759311044
1.03086498970499 1.794556638585
0.40357838390378 -0.0555525876646763
1.06908431193548 1.84997457250568
2.50196312397452 4.39016335204177
0.118284017995709 -2.00409401466953
0.805614638323193 0.629213963256569
0.904860060381148 1.25332538491867
1.26923520104717 2.48547543813998
2.23117053655401 4.12478384323098
2.53121692894963 4.15241498941843
1.0045582819623 1.46921045990807
0.429799560804465 -0.536675345742396
0.126671803488429 -2.29464530608894
0.604111371276489 0.433150330201858
0.0375527458828525 -4.7037056245552
0.276163677777429 -1.35659615557264
0.446647105795666 0.230647113036355
0.709309251263341 0.942278008532091
1.93382758205191 3.2916799095775
0.227600712339209 -1.24944934252457
0.0813626417139216 -3.36665580601388
2.26195603984628 3.94385973500909
2.34547542934021 3.81987772488731
0.0928240330047554 -3.32020320706291
1.59607964536389 2.6396427852055
0.885220119535299 0.949478119982592
0.046421800705436 -3.21498924528865
0.299845596809089 -1.07855167527836
0.352048083263698 -0.688552821173953
2.81926287999781 5.27138154179718
1.15428403469629 1.53678395598138
0.0256418832571836 -4.6131398549317
1.77437005955755 2.80301017165986
2.26354159340832 3.57562890755881
0.155650870460194 -2.24555752726758
0.224998917150929 -1.56081009208707
1.32314504564774 1.8351582181788
0.0885366746016572 -3.26953230311408
0.0478946901043115 -4.27487309409213
1.2476070925559 1.75305244954694
0.487382140377915 0.355806451172043
1.10773023983497 1.77731808851554
1.84638963524169 3.16301318554252
0.0434715030701262 -3.45906366227148
1.58699018206814 2.79225577225128
2.37217628476465 3.77413750877133
3.54419006773682 6.07619478008298
0.623997213905239 0.517277630030785
0.584962500721156 0.00304366155272445
0.675406241087472 0.937795171591808
2.51266962981592 4.33153004336346
1.21454455951376 1.59786138083727
3.11090448763011 5.1749360251016
0.0537712564409807 -3.29277789242993
0.596079645363886 0.455823336697804
2.88274622060234 4.88686181757731
2.16314540700712 3.59717157797725
0.604111371276489 0.0591289348602922
0.876957238752842 1.60846314265936
0.0345842365209331 -4.5494387772805
0.046421800705436 -4.36408880598134
0.0256418832571836 -5.14871499047201
0.41046476948902 -0.844695406823682
2.01513859683792 3.46541768019934
2.72504621557432 5.0540630642393
0.0226487389452003 -5.8200415703481
2.87405401359997 5.10642525795793
0.0405151597387138 -3.63491447947713
0.966125134361977 1.26376915395454
1.42583999537594 2.42337868534872
0.173302888822231 -1.86731910362677
1.36687550094134 2.4761110449003
2.23570121111033 4.25338765404413
2.54796829323895 4.75370926778605
1.07125868316982 1.62170241343882
1.33223960218352 2.31082383761407
0.154284034696288 -2.29533930759792
0.803872252796321 0.95962769102562
0.841726888285961 1.15311173929704
2.64482983249154 4.763255246667
0.0390347131840831 -4.45136137427693
3.11002345246326 6.00166497191254
3.43487451439332 5.8377015196593
0.898343075653358 0.863859934796391
1.32071011673069 1.8014649636691
0.809961417872085 1.04221571926735
1.40702568552225 2.20194069591309
0.170601211926166 -2.07946490987756
2.33465516581337 4.51766410014719
0.0301199883763354 -4.14365020178052
1.62498434705418 2.63223109847636
1.00985813850568 1.67445956814295
0.569663364338274 0.245616656605865
1.37393889346391 2.05273164696923
1.7079124187764 2.8070240714318
1.60260882466518 2.69720354637298
0.224998917150929 -1.6924845370348
3.35279308459236 5.86872758904553
4.55212591871261 7.73973946243559
0.723203692921722 1.05487548055261
0.0871047191085255 -3.06285932118232
0.753308444029718 0.437325503944021
0.0828003050525128 -2.8137004416626
0.0828003050525128 -2.83528321594255
0.0478946901043115 -3.47919101666081
1.81861588318262 2.96145844342176
2.36923380966572 4.01832308670539
3.17178381815038 5.6217153051428
0.648475151640337 0.40588235169608
2.2046743154897 3.83383484700432
0.413895674889293 -0.111886426160839
0.0741527564390013 -3.28192083694615
2.57427016455143 4.61425207129511
0.188072348152572 -1.54017398950672
0.128065038788295 -2.78046167936688
1.66967746437041 2.38738852782753
0.37921383550458 -0.724024773628025
0.144679752639191 -1.97163113817903
0.150175740394043 -2.01321849830687
0.230197823825248 -1.41299270076135
1.41332442362826 2.36888696673233
0.455552659017558 0.051329214115755
1.01889855476727 1.67994675990719
2.76454969648456 4.91237972680828
0.483033395439665 -0.241427295551614
2.06363400306972 3.56426806779613
2.85903015162853 4.47925348557761
0.263541593408323 -1.54772762927355
0.504647208545727 -0.0851150155160163
1.35562058622225 2.23226914239593
0.497119151743202 -0.299336307990129
1.93780523839266 3.48795403240698
0.0537712564409807 -2.47246848757627
2.15257366693119 3.78147120588706
2.57043218665377 4.24492343995328
4.2714433277024 7.00823133747358
0.0799235442969494 -3.12004188671792
0.945727801085963 1.3928722671802
1.38038343025116 2.10106258779079
0.474296381358255 -0.466480849160889
0.0434715030701262 -4.36012308581372
0.849349010722231 0.819031306242812
2.11055213812515 3.53139539358445
2.26512540632498 3.8955395179341
1.35680945735742 2.16855375644604
0.0286288305785821 -4.95085601064019
1.22954898412873 1.8618969804081
0.516398214238085 0.283211573548456
2.61234752137625 4.45015510007496
1.52647034986703 2.48551675904595
0.388544151232098 -0.217552493846241
0.207971905590277 -1.92024979130744
0.409319318820757 -0.429893856550774
0.19871959235208 -1.35847391434826
1.88357132502339 2.87283869767922
0.314604754081504 -0.936775457158194
1.09923127539789 1.4130034102543
0.744251948244699 0.948776457898158
1.50303735711491 2.49351071185358
0.230197823825248 -0.827528186703171
0.886867031861279 1.02972569790831
0.0166437561198716 -6.20101561956442
2.07740166444734 4.06742310421529
0.417318440530082 -0.739178524251201
1.31031557475476 2.21364510499609
0.564527385112364 0.176953659994206
1.45555265901756 2.43954543658258
0.243113711710534 -1.2722778569598
2.65597974885721 4.74134526969326
0.158380663215767 -2.26343942700364
1.36037020381547 1.93641703484582
2.13119490752654 3.83040553842916
0.115477217419936 -2.59797018135867
0.893435944932949 1.36767531738797
1.02937460213351 1.43323899840496
1.84300004180958 3.06036758456608
2.36421778749542 4.10748889690439
0.454442466549622 -0.522995900481905
1.16518263263285 2.227887529212
1.03086498970499 1.3399300729733
3.4331848459891 5.58327040779357
0.863637397654635 0.918648228388278
1.57784308882099 2.86218653276207
0.486296182448666 -0.163253717534508
0.114071766708795 -2.43121718467997
1.19140806071583 1.69993330025095
0.664886045018106 0.783505654813301
1.75691518351045 3.22803297435203
2.9975249039747 5.38594926737492
1.95046053919868 3.94830849351627
1.39723685702995 2.55520102345842
3.04789469010431 5.28485012890193
0.85019343277788 1.12966625880008
0.085671340907268 -3.42040629010723
1.06545306148862 1.68729307594425
0.0226487389452003 -5.51130135787624
1.39723685702995 2.39759952006286
0.0226487389452003 -5.25712632693814
3.12806503878829 5.42123212739186
1.24247065618801 2.31367378739895
0.0581630255581385 -3.77044895995207
0.397814512709698 -0.496128877106225
2.8487153696722 4.62303099108252
2.30169876988457 3.79307352628964
1.29737099064338 2.32385007320717
0.536472654401125 -0.278651907505514
0.819478481140093 1.01707022372904
0.228899852490833 -1.54304177616471
2.86007854571644 4.98394559614588
1.04568479172854 1.79624552890695
0.148803705063919 -2.75990645042234
0.655255201236282 1.26613031754789
1.57427016455143 3.17525307325137
0.27112808788013 -1.46315179796228
0.281181752544053 -1.01654375935393
1.32557587190251 2.306601023138
0.769468233853536 0.649317614489711
1.11477466321034 1.9373399949181
0.202692137425348 -1.06248672735472
1.53279565795002 2.33926366555649
1.36923380966572 2.18906611911568
0.397814512709698 -0.258903903097121
1.07125868316982 1.75856320574089
0.0226487389452003 -5.65742828225568
2.49657992727761 4.07653249897718
1.17734594155951 1.6935666687713
3.37320473486026 6.11504277493261
0.091396328740898 -2.25826372334094
1.46715838943016 2.37327064609163
0.951247821641627 1.44415167643161
2.77503720178488 4.74533194437338
2.41532281422902 4.18984533967841
0.395502500931411 -0.108001698567906
1.56452738511236 2.55994327856883
0.154284034696288 -2.16664803283773
3.28867628909098 5.75208574425606
1.12667180348843 1.42569823159148
3.60361069626161 6.55719407981331
0.0493660773209796 -3.98391076084846
0.151546472127458 -1.63280489303553
0.855249612161916 1.18453802096696
0.733308570558117 0.820123953570461
3.03847915382638 5.52205992081163
0.119685373172322 -2.74861937059658
0.267339827390422 -1.35697892118749
2.66007865956049 5.19353508207142
2.27804750181992 3.96342822069525
1.94058308694341 3.37843939909994
0.336464188045243 -1.19513486310819
0.55316345564398 0.693967052695933
0.0999414378739068 -1.74193871839174
1.51586614893945 2.3614010034343
2.8319285379273 4.84686928851268
0.0241460873317025 -5.09384709941657
0.426406313358041 -0.051336772230478
2.73696559416621 4.35600296475383
0.37335159647192 -0.603438689572957
0.773925126619282 1.04884807780351
1.68443053578823 2.78907381317021
0.0449474060539746 -3.51130135787624
0.111256751101741 -2.86588333240029
0.217165259672898 -0.632231897727719
4.15479674987347 7.13146399671491
2.52117799235142 3.9889283736285
2.07812265148928 3.67000815276621
0.118284017995709 -3.00361062525126
0.711169593288869 0.62963468566373
0.697158200792512 0.886783601056195
0.126671803488429 -2.19362338463199
2 3.08324482531161
4.73519538094691 8.08950004286853
0.348466711856762 -0.825877908447058
0.791616274615454 1.33943736117913
3.26575844496651 5.50609502143119
1.92943945605038 3.22039566111371
2.3847609850639 4.18859584654255
0.382719779006116 -0.573189566027555
0.637755990238307 0.339236037451194
2.88480809753025 4.86394139070354
0.181377695578564 -1.43606602986558
0.0567005874796525 -3.83244173046174
2.59280394130503 4.6373202601327
0.085671340907268 -2.79497641693161
0.880268072198755 1.66494331214666
1.65573827341253 3.0463648068443
1.25909764477408 2.49276401412909
1.54952880722657 2.32344398601573
3.4452506338631 5.90345942773135
1.08782087451707 1.71643458140877
1.77481485531901 3.02402597732352
0.169248473860917 -1.57746126973884
0.916194423153649 1.08211049652783
0.0596239826864185 -3.15505676848131
0.581915625162292 0.286444662369063
0.609108588052859 0.146742476601805
0.867813073625828 1.52372488281267
3.25941552403963 5.59267114389228
0.419595781241148 -0.465191344314418
2.35948084077021 4.0305726795806
1.68774109789859 2.93763493222077
0.155650870460194 -2.23118050406473
0.85356618718574 1.06673865652746
3.29349590090859 5.41430764823239
0.798632434539208 1.35752644915188
1.86196373732669 3.12360769422614
1.5137359233167 2.72776556771079
4.134144672905 6.85094676474301
0.773925126619282 1.12206692006535
0.0625414660687129 -3.75507071194189
1.44273357296136 2.34992976951016
0.895073510421923 1.12424477493123
1.57478112437292 2.48716088685751
1.87695723875284 3.3962481449516
1.52541343037588 2.86412459450262
0.985469685932615 1.20726566482374
2.35145180508167 4.61174506369127
2.02825580018455 3.5597420093774
0.37921383550458 -0.103699102427692
0.902419639656759 1.03147911012108
0.41845756024255 -0.779592442150116
0.29365110450627 -0.832773712135057
0.770360714575403 1.23747535916496
0.0493660773209796 -4.08370254201103
2.55601284079677 4.32660739772675
0.0196493718754913 -5.99757867510396
1.40874625226272 1.98013755377078
0.786331671487186 0.831434182498511
1.74106869548397 3.25832648816743
1.64750396678987 2.7982406667494
0.982391935344786 1.31517383105109
0.591037015130841 0.29884659679381
2.04162449854069 3.2773725984657
0.0375527458828525 -3.18206216924539
0.477578965347557 0.252363115933269
1.24118368461213 1.98601053866996
0.177345941559513 -1.28812383054359
1.81775276916293 2.8913478186305
1.09852076317428 1.50673772927515
1.49171781619071 2.19445523318021
0.0567005874796525 -3.23650209972001
0.465506133046982 -0.143176288182023
0.111256751101741 -2.71822592126292
1.14123409769132 1.90104471020759
0.0885366746016572 -2.51042206786524
0.0211498348717827 -5.44141123061422
0.046421800705436 -3.88752977035219
1.51106871042743 2.69320990561541
0.919416523970116 0.942350764827804
0.857771072240204 1.16845366669915
0.63579846613759 0.260310379096859
0.301081309981758 -0.995603522230241
1.29860882430224 1.67477217479367
1.11266494549455 1.73344969426034
2.19905105588964 3.50039500411013
0.359184264545327 -0.892198921700941
1.62152642199992 2.74654176150005
0.586990182068139 0.589521316660653
2.54900882342534 4.33310668600305
2.42272126655019 4.32184412662697
0.254639965091561 -1.40471897155178
0.340075441597622 -1.26146554032813
0.163824801905894 -2.17097636327539
0.25846167604397 -1.05589332574354
0.0552366654454794 -3.16535710792077
0.105610187960599 -2.57859357050682
1.59758900387041 2.75941475377834
2.34996003052947 4.19192050252748
1.38970620932222 2.33717037078295
1.19407108877401 1.89019207699895
1.52488468012591 2.57113624268862
0.209288834062268 -2.01135140161345
2.85756111880305 4.84222730979094
3.09193188342411 5.36575300925284
2.96476125212302 5.40588003955854
1.10419508726755 1.78110151836166
0.0741527564390013 -3.4382722821094
3.05468731148534 4.99611199952112
1.39318677805718 2.35112743204785
2.2958222035479 4.18636690698599
0.147430363655226 -2.30960057536597
0.713955616119706 0.578693379118877
0.194736078433582 -1.47274053473005
1.64750396678987 2.89767043385384
0.0226487389452003 -5.14507110035391
2.19040815652363 3.46248563075592
3.93482302474709 6.90481312273164
1.07270644549994 1.6115633833194
0.794251334783424 1.12890004066943
3.34801841467333 5.85612618274889
0.257188896922257 -1.32155612204846
0.944146765266483 1.27550531777576
0.184059285645949 -1.92463571918743
0.591037015130841 0.78958452336796
0.928240374357122 1.52485787453003
0.0625414660687129 -3.4925137250878
0.759614333111406 1.09981172995771
1.23408474590941 1.77113588589349
0.746974871432789 0.707917829747641
2.26575844496651 3.88617021480268
0.996953124441136 1.49106509342601
0.0813626417139216 -3.27532424013906
0.0390347131840831 -4.1515110778499
1.9571387854858 3.65846826188561
0.772144021404307 0.754887264089185
2.70394736645515 4.73178209069097
0.0493660773209796 -3.80291678998893
1.01964937187549 1.30832810046154
2.14261334735745 4.02625310201258
0.355620586222251 -0.252549312449015
0.192074278710068 -1.87725030214879
3.30015462434393 5.98739410523067
0.938599455335857 1.14923921770719
0.492799702286326 0.0535792658065064
1.1467432023939 1.74101100658506
0.288676289090978 -1.28923880850668
0.632857190825468 0.260708808580562
0.248247863181971 -1.34582170847379
0.960661852049499 1.58762926362626
0.511068710427425 0.233901648563282
2.28587039833768 3.73237581628779
1.85061545853514 3.22590935790515
2.25016846924448 3.69635562077921
0.150175740394043 -2.37475100345082
3.2563928393835 5.53504251157296
0.383886536078111 -0.661054883681172
0.0390347131840831 -4.66662289557342
1.44943600100185 2.4605137471958
0.659115257160158 0.230508779742508
0.0770410357638279 -3.37708659573831
1.25336380840429 2.00995788867248
0.627941700411351 0.538047305816812
0.184059285645949 -1.84585604168638
1.17330288882223 1.82969469175821
1.08136264171392 1.81548726023462
1.95046053919868 3.23248527525526
0.446647105795666 0.185813636914435
1.01061367402485 1.3414737868733
0.211919090106939 -1.56409457678397
0.175999515851997 -1.39921526694375
3.56876588683444 5.96355191207109
1.58800295504121 2.92454782010413
1.36333079389792 2.00151420554807
1.82978962717096 2.78920981875426
0.0360692547075217 -4.20373735157295
2.15291590273896 3.78015296459121
1.10136071495924 1.76737576185161
3.19190775305156 5.49556880091619
0.886043810702914 0.99092732886709
1.15428403469629 2.22511853226208
0.939393235295848 1.12231571004023
2.93462399114798 5.14890625439995
0.693398732760518 0.470334868940194
0.551087635083134 0.0725658606929627
2.25559634234958 3.60026050898192
3.55601284079677 5.9835804871461
1.75421097458207 2.89328021892593
1.38213604643053 2.06706275263904
1.71673626916341 2.54426596897776
3.59128956568569 6.22165832285425
0.306013605523989 -0.714613768828813
0.765892779629708 0.711687782978842
0.668720452699565 0.700911852023081
1.55833997731139 2.40370472404166
0.877785659700606 1.07349316191634
0.738790635574533 0.481281241401968
1.82249351889553 3.17477622920132
2.63653284896887 4.59633071690493
1.70744650724615 3.58204123079646
3.90648471713042 6.60152934159811
1.72826497875371 2.76740479230716
0.091396328740898 -3.05502493652729
0.557306157818291 -0.148738150054919
0.0770410357638279 -3.28511298762635
0.348466711856762 -0.831288973694203
0.262273289993989 -1.2898398406068
0.154284034696288 -2.26573283318716
0.084236537168032 -3.00981027507167
0.404728399939875 -0.208477492696459
0.272388634086047 -1.37127547568327
0.0799235442969494 -3.01779271087951
0.277419833747854 -0.125033089759035
3.59595379418041 5.88496547489215
2.53437266124884 4.30949497923295
0.434311511443388 -0.702274673916855
1.69057268868175 3.14702550782334
0.865309118630665 1.08351253337245
0.925839217008017 1.33163316332561
1.30539798996488 1.84673995198306
1.96417633622574 3.12817293263548
2.01701980070453 3.51590646804408
0.523826597906951 0.0804783822856836
1.95674680204612 3.23734790330398
3.98104335204752 6.68640653794973
0.108436232039362 -2.88470228342779
1.45444246654962 2.13589767434862
0.0271361299375142 -5.32295050990033
0.496040501195094 -0.29967055108378
2.0140086959519 3.36330815140824
0.115477217419936 -2.11628147786112
1.56812448948208 2.31608188678117
2.00645332366508 3.00545408443519
2.99580888508898 4.98254138387076
3.75680260928068 6.17374324584741
1.09211035748148 1.84940029648498
0.21585550466611 -1.56390926957219
1.62350339393092 3.43368508340845
1.46825884336672 2.31780281545925
2.88624966003492 4.93466492453489
1.92383519523712 3.66747485651042
2.45221951535344 4.30617282972238
1.27427739068253 1.85456056976523
0.213232422050972 -1.11590179606099
0.501425707301924 -0.261057221323112
0.226300401263451 -1.62204079647408
1.47867150234857 2.89761005322608
1.5900263705775 2.28141844776276
0.486296182448666 -0.314180690124903
0.992370711776837 1.34033186407242
2.87675005916738 5.41628209950539
0.0360692547075217 -4.44784996953299
2.32223242882814 3.68156668811533
2.0730681591889 3.54819731274371
3.04365607353553 4.97443497269964
0.458878119669875 -0.145648740377284
1.14467975263919 1.44246693203092
0.177345941559513 -1.20851277306495
0.590026370577504 0.413101773445775
0.36392218355199 -0.722419743576576
0.157016412484424 -1.66579154887977
0.818615883182624 1.34704101956285
0.508931384050008 0.431749959351385
1.78147038784031 3.06612612702927
0.698096539063568 0.473413512493685
0.0508359654164338 -4.05989466235201
0.793373516051815 0.877219725592952
1.48846728149029 2.24729776983487
0.735138241115199 0.809163730252772
0.0211498348717827 -5.44141123061422
0.637755990238307 0.795806366911194
2.27112808788013 4.18622046600208
1.48030875810313 2.35869651933067
0.0885366746016572 -2.10453337018142
1.34547542934021 2.52730490294298
2.68939353451649 4.55913060297163
1.26163871991959 1.90519346149227
0.288676289090978 -1.41359192260107
2.7100071606735 4.637763413748
2.28086863370595 3.90295891042587
0.680162905603824 0.52754377563621
1.56709766022814 2.43293339742834
2.24150553515243 3.80858708050211
2.91881292796066 4.80503133679525
1.11336852758159 1.79912984480257
1.06254146606871 1.28929973747061
0.152915902738956 -1.90909547837531
1.03755274588285 1.2747696167661
2.73468104097165 4.67035643631566
1.90607872443296 3.02468547132134
1.07848300993773 1.50839260328651
0.645559633556371 0.544355227033883
2.77969857915474 4.48096204665894
0.248247863181971 -1.28515998375666
0.226300401263451 -1.66971276458565
0.524884680125913 0.369520553138226
0.0493660773209796 -4.13631226355916
0.9769900219535 1.82747594563907
0.0449474060539746 -3.51130135787624
2.74561405223972 5.06363035112124
0.136396313380249 -2.38993299740309
0.200044989818648 -1.63915794580421
3.72112803828057 6.39471987785165
1.01061367402485 1.43459095958812
2.09353735566002 3.48971126721792
3.66907940647481 6.06340186972654
1.34607418221906 2.49088785851396
2.22043445445702 3.78593701466186
0.272388634086047 -1.23594558838676
2.90506324255751 4.67352505689847
0.438809395182981 0.00941676100095904
0.274906427117566 -1.20343016012077
1.38796277099417 1.98237444783886
0.465506133046982 -0.0206671270203914
1.74788137164539 2.85299422903234
1.80822427733603 3.3605579611798
0.0449474060539746 -4.21336367323961
0.911347738726736 1.11667010798738
1.79950706023492 3.2321514868499
2.10949457298979 3.51134876001582
0.249528551273962 -1.31281071736351
1.51958649186913 2.75014083390109
0.534372661248842 -0.0378666555208871
0.159743625094077 -1.75792129329186
2.3847609850639 4.18038490557604
0.496040501195094 -0.29967055108378
0.108436232039362 -2.36190631100431
0.033097688176231 -4.25817146859829
2.0913963287409 3.77535011927314
0.478671502348569 -0.141984205402351
0.309701792554103 -1.06498595404299
3.10277859717744 5.45079139387913
0.192074278710068 -1.575357359566
0.558339977311393 0.736923168708623
1.68016290560382 2.87480830140236
0.907296359931511 1.35911159876932
0.743343163936923 0.690474109964823
2.18171316704639 3.83427464099334
3.22385915463059 5.45344947918706
1.55678897013005 2.57778683359391
0.0712586831698219 -3.60980078172053
0.143302478032549 -2.47222770174797
0.775704035649712 0.899361789352287
0.894254960022155 0.906430705683587
3.04973368976809 5.00120695557752
0.0799235442969494 -3.14677802795588
0.21978120787991 -1.71564790591536
0.449993133675657 0.312434906316871
0.143302478032549 -1.82835546101348
0.778368293176769 1.01447691079913
1.09923127539789 1.96444072040432
1.43993167842969 2.30320837946266
0.213232422050972 -1.33667269627174
1.68726862530852 2.80646735481334
0.068358792664027 -3.76272843928817
2.07920345691445 3.4281684300164
3.39448982951493 5.99997054637901
0.132236690005953 -1.69608850073252
1.69762744621571 2.62520185289968
0.0741527564390013 -2.94045620044774
1.3152164543412 2.19654867202803
0.385052350316005 -0.441612006841961
0.0581630255581385 -3.94715796787645
0.721358814101405 0.890879913316691
0.0871047191085255 -2.70405114890666
0.330425271563902 -0.641196645038639
0.161105300552302 -2.22353491584017
0.0970986881050813 -2.96353583414381
2.45970828850887 4.00446807035319
1.5650418065979 2.88207912684942
0.633838282356571 0.936518635542159
1.50893138405001 2.85498665093001
0.150175740394043 -1.69448042627297
0.973119091160892 1.7930104602285
2.29551224650709 3.99448589809887
0.430928872048735 -0.699555335058789
1.87239240093039 3.20888619986939
1.39086733215423 2.42134763113805
0.977762963327943 1.16542409800351
0.139162747671626 -2.2704624140617
0.0508359654164338 -3.82586366555751
0.955962515513679 1.86163169060186
0.0434715030701262 -4.56122735746695
1.06835879266403 1.82404701523847
0.118284017995709 -2.61969311400566
1.699971386684 2.66910555695537
0.682061188826237 0.541831834904686
0.678262121348774 0.397580306394475
0.162465692016506 -1.9831545097828
0.169248473860917 -1.6050021419045
3.47361156858568 5.86729659211021
1.11266494549455 1.84959694933702
3.63579846613759 5.95479585646293
1.08782087451707 1.45155043386373
3.0399601702951 5.15542809925864
0.063997998288229 -3.6964165806644
0.0419940886646273 -4.92499571338421
0.461090842558988 0.105094815684767
3.36066653637087 6.24382815514385
0.0419940886646273 -4.32733129663609
0.42866936486661 -0.235245521926519
2.77080674798161 4.77772284292153
0.211919090106939 -0.897781202494572
0.369822784991674 -0.712139598800096
0.297370990643384 -0.861172914514318
2.54170930276727 4.41700433278965
0.309701792554103 -0.761433888459279
2.06763290835141 3.83633998005336
1.60511220034256 3.17723793263946
0.83917720566494 1.38529598125267
1.74788137164539 2.98122753677321
0.368644593794393 -0.668910294758424
0.728724216395937 0.454388517802832
0.41046476948902 -0.796270734213918
3.03532693668709 5.17553038877297
0.643612676390589 1.15260872543989
1.83064557204382 3.51524843741156
2.49954317086439 4.53262146296595
1.64019916616664 2.91003624344202
2.82292372466609 5.05843041262929
0.224998917150929 -1.78395494293836
1.46990795199463 2.0508406194941
0.0375527458828525 -3.92511776570452
0.177345941559513 -1.47029395515993
2.57707820674552 4.7380308234438
1.08351859983503 1.75461916751536
0.330425271563902 -1.21763284397894
0.473200524836982 -0.00588073798683903
0.147430363655226 -2.0478573430643
1.26860368646458 1.91497191964971
0.259733333280018 -0.810103502089195
0.882746220602339 1.22058134246408
0.344876427861443 -0.755700070098402
1.22434773454412 2.084918133235
1.17801868348865 1.67483005748156
0.769468233853536 0.814345402587952
0.844272072787704 0.944323820568771
0.360370203815469 -0.374144784852077
1.60511220034256 2.53545186741024
2.23537806293093 3.54788255612961
0.0755976188941593 -3.39126441782094
0.972343657097135 1.42941894954457
1.13293079396011 1.73833940804237
0.738790635574533 0.594574559323361
0.0596239826864185 -3.39037105076528
2.24856814180264 4.17488842628062
1.6333478199888 2.44902786923113
1.51799323379346 2.88415458164898
1.9093234714648 4.07320783584677
0.962224902084179 1.23590966640522
0.112664945494549 -2.48851299699361
0.586990182068139 0.056753118840952
0.158380663215767 -1.45578031515143
0.847658682420031 1.66540997983568
8.46634970867025 15.2426587753174
1.43149319634339 2.15652881577458
0.539616923806032 0.114128189205953
1.74652140764125 2.96904956155285
2.93382758205191 5.19501406139084
1.03160960651682 1.39826208255454
0.17465183239025 -1.30866081781098
0.950460539198685 0.885654203378724
3.25702972055084 5.26718506370448
1.34367767827782 2.29877997219039
0.438809395182981 -0.388966801922693
1.38330327549168 2.35410985949725
0.807354922057604 1.14051263428445
2.88789539817532 4.5710499108499
1.11758282962667 1.84480141932456
3.17397751826679 5.40428799260699
1.27427739068253 1.80920179088836
0.122484006524995 -2.772885222438
0.769468233853536 1.35434525866763
0.834917695511724 1.39625547123632
0.0271361299375142 -5.20587099017859
2.64093131286638 4.5049356558534
0.902419639656759 1.22898075282879
0.0942503257960511 -2.74073518295235
0.0196493718754913 -5.2536888525514
0.200044989818648 -1.72720561655736
0.186735900589758 -1.8163071213602
0.19739297612905 -1.67475244821973
0.0345842365209331 -4.5494387772805
0.282433548753513 -1.36103506221783
1.56966336433827 2.31522484968929
2.69339873276052 4.450126060683
0.261003870606423 -1.33756184156987
2.12353209595786 3.93632329975877
1.60411137127649 2.81808276389765
1.5338471849943 2.54757996233966
0.0899672102080982 -2.55563277573066
1.86070721667166 3.12619242990082
1.11828401799571 1.23839720449146
0.448878653094249 -0.379986318273151
1.05450414700329 1.42757711503862
1.91094311243299 3.7291725231074
1.26860368646458 1.66217821337701
0.365104236089144 -0.394600467022822
0.0360692547075217 -3.47118476062736
0.557306157818291 0.446193068933763
1.14054397806999 1.68751460975635
1.7850074905398 2.93659567097014
1.09852076317428 1.42965997523137
3.02002463395093 5.36980428599263
3.63836717221775 6.10445321408589
1.09068194643321 1.79535318189633
1.02489417915084 1.26496994517238
0.91700062325336 1.50195234355917
0.102778597177436 -2.87788213724796
0.922631444611683 1.1725709117606
0.237961223944931 -1.42977912423252
0.405877499993368 -0.469510501080161
0.701843801016775 0.672930797113542
0.0181473467102595 -6.09560434085293
1.41731844053008 2.27621410426034
0.170601211926166 -1.64851859557377
0.248247863181971 -1.55371611226178
2.21618305490952 3.58580258383548
0.136396313380249 -2.43865556521977
1.69903426742995 2.8789439513774
0.236670221585056 -1.37597254706931
0.330425271563902 -0.796583329676928
0.112664945494549 -2.70984313212213
1.67015573224844 2.83589192486776
1.27553518940291 2.36753239208225
2.6252310248424 4.64949146494319
1.50518342674216 2.78880408895953
0.0286288305785821 -4.61597430458261
0.424139706386096 0.318897323226074
0.899159310493173 1.58481893479711
0.301081309981758 -0.907237749649229
0.514268774676738 0.195091269374205
0.0999414378739068 -2.19288109686371
3.85472375283738 6.60087034683669
0.284933887405161 -1.08696576087375
1.69856547943529 2.68920069408955
1.00076071451322 1.36011293655025
0.4230050661067 -0.285545801527552
1.73650897284861 3.01822887210137
0.122484006524995 -2.19682473848376
0.930637541966341 1.39508279218584
3.97399095658061 6.83095810655017
0.264808782809853 -1.2129650167333
0.0899672102080982 -2.9674646796865
0.137780193621507 -1.41359620365242
0.347270943001826 -0.821710745345194
2.08208165246436 3.51659200131044
0.282433548753513 -1.14349753845619
2.22337040919961 3.64216810833362
1.06835879266403 1.42172797810738
0.389706209322222 -0.350346357554908
2.08351859983503 3.55184696025499
0.259733333280018 -1.46889205096704
0.454442466549622 -0.127263977840328
3.26749787033749 5.63778139139365
1.8573511348072 3.10085337509882
1.12736858932225 1.35159916601678
0.302315965633397 -0.659652904343351
0.151546472127458 -1.85726946992382
0.0478946901043115 -3.91177771971236
0.063997998288229 -3.31661229805686
0.0537712564409807 -4.2252170789834
1.04789469010431 1.75197505881417
3.27945875733901 5.63576624270191
0.376871797586198 -0.515404920921449
1.76946823385354 2.93956584766779
3.49644508966446 5.96860976116424
0.825502268767863 0.690949018199992
2.19905105588964 3.83035040977635
0.948884684273146 1.3792175421597
1.54327659791423 2.63636072518426
0.287429900209231 -1.01401339576024
2.68514058175821 4.37344486986994
1.70604786919101 2.84570953664859
0.0286288305785821 -4.28376641578897
2.236347290405 3.65004425339712
2.89977118370835 4.83022596717323
0.248247863181971 -0.835799408481541
2.483577705969 4.47984128377323
0.129456929914966 -2.08862235675849
0.571712647411377 0.127945923432599
2.51160254763644 4.46593406348992
1.82636076033791 2.91225485131187
0.816889138463155 0.678949864114728
1.84172688828596 3.09332045852734
2.38883475351748 4.59996612075091
1.49657992727761 2.73090614277216
0.282433548753513 -1.29226221891955
0.512136187383925 0.106894083173663
0.107023901979542 -3.16778124826358
0.667762805773669 0.581970377680653
1.36982278499167 2.03248032845001
0.119685373172322 -2.8113973674718
0.0390347131840831 -4.26408769747553
2.50866399547712 4.13466523464901
1.07992354429695 2.06977118870805
0.53121692894963 -0.16245494481169
0.0405151597387138 -4.29533141934155
0.084236537168032 -2.98547536130273
3.29891811684086 6.16156989205309
0.0799235442969494 -3.14677802795588
0.593056182767493 0.392311606952883
0.998477366570126 1.49863951038771
1.42697240912394 2.42940075166356
3.34891486978143 5.71063412525839
0.323145045647744 -0.938126538812189
0.661041419049601 0.419690692582686
0.507861532283599 0.00338358778853841
1.99237071177684 3.3624229419869
1.10065125094647 1.40579198605497
0.707446507246151 0.969401900382784
0.993135458702186 1.33250124969901
0.374525951474403 -0.611776284925461
1.74197891320558 3.07824005375201
0.209288834062268 -1.08343008864851
1.46109084255899 2.69215201663298
0.436562206191423 -0.0565165501078115
0.0523043574423216 -2.8680991210871
0.342477931812926 -0.870565106471457
1.94691244194154 3.25124342617756
1.65235336645126 2.53286841232219
1.4594316186373 2.64653495080087
0.809093109064117 0.820781874313339
2.15974362509408 3.56167654677443
0.236670221585056 -1.57946259017764
0.426406313358041 0.262392533889082
0.506790886564044 -0.130553458700814
0.729642253360347 0.957693671781512
0.264808782809853 -1.31539998115279
0.924236222353223 0.951254470561224
1.3978145127097 2.73201751800524
0.222392421336448 -1.51363040075853
1.54640608946867 2.24818934631187
0.0871047191085255 -2.78573799651004
0.033097688176231 -4.91042389358095
0.995427270210176 1.57832641654912
0.951247821641627 1.76240081191581
2.36125901894219 4.29803407284145
0.0241460873317025 -4.99337510487168
1.57835278500749 2.74368846384438
0.397814512709698 -0.544191894896737
0.711169593288869 0.473816251022567
0.046421800705436 -4.30267033598266
1.70558135502659 2.78058335226956
0.0523043574423216 -3.93983952178563
0.357997349594884 -0.367976276765785
0.205334436773646 -1.21189254431737
1.04863057129389 1.75236575958887
2.83577060422169 4.91689125503986
0.310929095938105 -0.655604471333656
0.335258425299846 -0.734625556420579
0.091396328740898 -2.88783899149894
0.517461756520595 0.285885886368113
1.98930766383028 3.37739395369503
1.43656220619142 2.22667674693869
0.193405792455612 -1.47575432213429
1.1611053005523 1.84370447631086
1.01814734671026 1.38855028916108
0.0419940886646273 -4.04995863323805
1.09211035748148 1.6781280486274
0.135011104401158 -2.60296022099569
0.101360714959241 -2.98059636473123
2.11231302573652 3.42956735811918
2.98239193534479 5.62023559731185
0.255914993933623 -1.4766127285703
0.834917695511724 1.18200748167016
0.650415562209772 0.792615771015692
1.75916482538355 3.09228805575213
0.267339827390422 -1.28097159649417
0.095675209902879 -2.26851761614498
0.222392421336448 -1.71896636701059
0.141923887348682 -2.51331842106305
0.501425707301924 -0.0539368481010498
0.167894466214942 -2.26839373380297
1.62004191316625 2.51548003996754
0.0999414378739068 -2.96689917071953
2.74561405223972 4.65704818137978
1.40472839993988 2.18502083821654
0.359184264545327 -0.741960219223201
0.833210363903127 1.28882823013814
1.14192388734868 1.49835968443092
0.504647208545727 -0.117802948805992
0.939393235295848 1.02385843876872
2.15906230510933 3.71430875560669
1.94849045144083 3.30327398592041
0.645559633556371 0.579442080615283
0.063997998288229 -3.86375282157891
0.157016412484424 -2.29875107466032
0.800381156014999 0.91503924818814
1.13570387514239 1.52646700287549
0.266074860153845 -1.32836400608669
2.32314504564774 3.73391356532215
0.578862301184738 0.442533153447025
0.361555169008073 -0.77061344274698
0.874469117916141 1.2799884289729
0.033097688176231 -4.58382519221569
1.54118649245501 3.03376089838636
1.36923380966572 2.08662620180629
0.34966149042682 -0.568244083812637
3.36908652825669 5.59345386624625
1.11196102011299 1.74772968980365
1.07487536854571 1.43934338853601
3.2503284043969 5.61948250747978
2.2958222035479 3.80663423157671
1.77748075390492 2.86685730659747
1.58850907503969 2.62772720738518
0.0552366654454794 -3.57332346327696
0.137780193621507 -1.76061959811992
2.93103668294022 5.12940532751467
1.64798964093716 2.61062780104425
2.89486891635778 5.07501243896149
0.227600712339209 -1.25671155412729
1.29303018991055 2.37036459162085
0.0286288305785821 -4.54313075466371
0.211919090106939 -0.84210035082865
0.0241460873317025 -5.4456071474087
1.58749665742559 2.59027803070314
2.19805643672519 3.71728129857723
0.669677464370405 0.399566194473356
1.16246569201651 1.69403758028807
2.54588497873847 4.86409479787855
0.0813626417139216 -3.43092252542473
0.0669066586301148 -3.66102185038192
0.207971905590277 -1.56436545322347
1.05816302555814 1.87996335257762
0.0449474060539746 -4.3937451461357
0.583947590344521 0.711761374374457
0.0813626417139216 -2.8893741850634
0.0537712564409807 -3.87302354123837
0.0256418832571836 -5.04448572133941
0.263541593408323 -0.956720303719843
0.101360714959241 -2.7581658911168
0.441053089322443 -0.22941036404365
0.0256418832571836 -5.04448572133941
0.735138241115199 0.504376475714319
2.6997371639315 4.83371780518806
0.112664945494549 -2.04961929378109
1.595072528366 2.95465387031365
2.39405560978527 4.13936438107099
0.135011104401158 -2.80106759020537
0.161105300552302 -2.22353491584017
0.0537712564409807 -3.15071164261977
0.236670221585056 -0.851397791187952
0.146055713679008 -2.59960563634031
0.473200524836982 -0.296357254492906
1.98046500165257 3.32379406244184
3.17953120682225 6.1222487873559
1.23537806293093 2.42535363368102
0.249528551273962 -1.7013467536842
2.28836479280543 3.81997319469303
2.26575844496651 3.74877427254182
0.273648079858646 -1.11030872847899
0.152915902738956 -2.30114887342349
1.35502578306359 2.32704053883362
1.13501110440116 1.58826271778947
0.514268774676738 0.0758522651026649
0.437686238224044 -0.599712784399398
2.52250290294218 4.362021239863
1.91981878105927 3.68745211970995
0.0166437561198716 -6.20101561956442
0.161105300552302 -2.32675072226406
3.19357214529995 5.53089646419613
1.76723461358868 2.57688214210797
0.340075441597622 -0.53625346794103
3.54183997574783 6.29141737921948
1.00758915501168 1.83554189043609
0.232790268441773 -1.75314094590696
0.77748075390492 1.17045342951993
2.50759394533284 4.06478822821577
1.03458423652093 1.50282359515746
1.67349917532281 3.05709298142639
0.695279691359283 1.08110820678334
0.344876427861443 -0.661123493719563
0.521708102605736 0.276523259690931
0.135011104401158 -1.96909332676074
1.08782087451707 1.5824528615022
1.03011998837634 1.71932906136976
2.07920345691445 3.66035982734677
2.93641430580282 4.83730419937452
2.61979434644906 4.41016995124421
0.151546472127458 -2.02074374788322
1.26797189532644 2.06879820825468
0.135011104401158 -2.56640578834423
0.472103835281406 0.0798946564757467
2.95144457514222 5.42752345913029
1.02862883057858 1.53824539969706
0.0970986881050813 -2.43267403207529
1.46825884336672 2.3534156954944
0.334051653969852 -0.972403442851852
0.771252643531718 0.613100239868389
2.19938244328995 3.43143957417004
1.04568479172854 1.43192924934347
1.44329329946339 1.9774928482101
0.319491109441529 -0.278511558229492
0.146055713679008 -2.40954772771977
1.93382758205191 3.29447748324396
1.490635118173 2.60408705527983
2.88624966003492 5.58230163306674
3.61371565333359 6.78038552730228
2.53699717541795 4.56331448233897
0.632857190825468 0.562515741594859
1.26733982739042 1.88873166759361
2.08064327244402 3.54608695212062
0.494961043575793 -0.0429882766767516
1.53542303991984 2.90196219208606
0.522767739113812 0.451741379888865
0.091396328740898 -2.91056888562886
0.725966595216949 0.47966410512039
0.0434715030701262 -2.65731676097546
0.140543978069986 -2.35525521938594
2.0113688140792 3.4627586547846
3.82914733508902 6.57229037556372
2.29458197562635 3.80742505448021
0.255914993933623 -1.39421814983007
1.29860882430224 1.8807472860277
0.536472654401125 -0.0406805530435945
0.21585550466611 -1.62838626748923
0.063997998288229 -3.37864018908451
1.83917720566494 3.09278033335264
1.1549676144489 1.91942544535399
0.296132094010025 -0.467713725412108
1.46880875571982 2.63264783256274
0.133624564130195 -2.29422748893207
0.722281548409093 0.940701557685306
0.545884978738465 1.40824803798858
0.234084745909408 -1.252114800628
2.40931931882076 4.33720153665051
1.01589137276989 1.56940835284376
0.803000270273015 0.79245619501896
0.155650870460194 -2.23118050406473
1.94216803084452 3.15368229592548
0.39896913065119 -0.649309799626829
0.383886536078111 -0.1543787678197
0.0871047191085255 -2.96445119013738
0.159743625094077 -1.85378018849939
1.58038977093133 2.40478878991206
1.67778653372591 2.82042314905836
0.883571325023394 1.7728669788961
0.107023901979542 -3.3421991406396
3.34517595968872 5.70316126392106
2.67635882946205 5.15973391476755
2.36776031853478 4.20076482314728
0.0345842365209331 -4.41336932543449
3.12945692991497 5.63472478295531
1.67731078927283 2.49829597662843
0.0523043574423216 -3.36824798344249
0.825502268767863 1.44189446309163
2.17127710560959 3.55325709306651
2.47730570177237 4.11704754617625
1.15906230510933 1.92233851139226
2.70371378836982 4.74035848069797
0.492799702286326 -0.0530162854651203
2.23860629216086 3.45698690652388
0.317050000498898 -0.639926502633395
1.45887811966988 2.96730671261276
0.608110528489782 0.0530077876490597
0.446647105795666 -0.226916251501242
2.25687052661513 3.9320526873961
0.0784830099377343 -2.52934386656439
3.04199408866463 5.05405958147038
0.0478946901043115 -3.38069751452755
1.76544522416129 2.52309291492403
1.15974362509408 1.38541655104227
0.245683071322667 -1.0189385337159
0.737878403460112 0.729633531365205
0.76499752980831 0.659017558479787
0.152915902738956 -2.37825581133102
0.0654530614886163 -3.71814132308417
1.45721634750585 2.31359620665657
1.39896913065119 2.3568972970267
0.0345842365209331 -4.86743050887567
1.41218124207804 2.25114941840278
1.60160625684103 2.62647028746274
1.118984865734 1.43863214393418
1.03829391982204 1.92826528622507
1.01589137276989 1.36102411964209
1.20599425614983 2.15774515779374
0.677310789272833 0.897151940723756
0.591037015130841 0.158487213490651
1.46330017689717 2.53647265440113
0.529109265987639 0.126693882119676
0.604111371276489 0.0175934074746772
0.129456929914966 -2.40627280865596
0.0449474060539746 -4.05304962893013
2.15735759613054 3.6870838599145
2.26480878280985 3.69777557120533
2.04199408866463 3.49063626189418
0.0345842365209331 -4.12057290067723
0.578862301184738 0.658672507072967
1.79775727828496 2.80419347358152
1.57324770168731 2.95482363022155
3.83545082254225 6.66396405765482
0.708378179891309 0.928151701506068
0.0301199883763354 -5.21038572758231
0.0226487389452003 -4.94411234737114
1.52170810260574 2.61618267943424
0.0698094665327519 -3.58948203209707
1.19672921028302 2.2902183066701
0.953607094515549 1.24990023829146
0.0537712564409807 -3.96519142302195
2.15769869910905 3.67902765378702
0.513202875078278 0.043483977425311
0.685850278439352 0.785035935215008
0.169248473860917 -2.09728120617503
0.146055713679008 -1.90857048785985
2.32101470768313 4.34497472353975
2.85524961216192 4.52118023187517
0.0316096065168218 -4.54613113537628
0.0942503257960511 -2.58637092109854
0.660078659560492 0.219875039729278
0.0241460873317025 -5.58490464983499
3.58204270686604 5.88644512993446
2.11863448442301 3.40446541614241
0.033097688176231 -4.44462700807016
2.06217710313184 3.75365482234342
0.0567005874796525 -3.92197211451744
0.0478946901043115 -4.39794001344116
2.32466479196008 3.97898753749107
2.02377189590414 3.46023650171357
0.114071766708795 -2.01943360232072
0.0211498348717827 -5.58028407887066
0.840877494654779 1.0962330440032
0.920220926021002 1.44985784140204
0.455552659017558 -0.140203239111751
0.277419833747854 -1.05945584726176
0.223696257883293 -1.57283097389282
0.10984718084707 -2.78848888245411
1.18338935526897 1.67851366238642
0.556271596970164 0.648222932047707
0.151546472127458 -1.99622527546919
1.20533443677365 2.07902775275754
0.254639965091561 -1.25177800044926
0.497119151743202 0.350654913652822
1.08208165246436 1.4039519056762
3.77203262928435 6.48118876781985
0.824643266038771 0.761431820642694
0.85356618718574 0.620251017738961
0.0508359654164338 -4.27898529176717
0.996953124441136 1.41426593238072
3.25973333328002 5.6113551194962
0.180035029087154 -1.31261511312307
0.159743625094077 -1.61108148288017
3.80517923918276 6.79785087234716
1.92784045888931 3.61248797981212
0.671589585314182 0.389870564361443
0.447763310911995 -0.39247260718579
1.56195252267466 3.02395860861611
1.14743036365523 1.56198028064194
4.71093718168291 7.85369207870423
0.182719113658365 -1.94050554613005
3.28493388740516 5.53829823858091
3.17296545576236 5.45747954511996
1.58343986729128 2.73825776749483
0.731476576609227 0.667971175895307
0.685850278439352 0.450188402759347
2.30478211160296 3.86940783824518
0.132236690005953 -2.58102429963306
0.407025685522249 -0.481479971957157
1.04347150307013 2.48031739760777
0.318271071279273 -0.90354147782204
1.63187543165802 2.94975269905859
0.749692665092213 0.600411688412994
0.175999515851997 -1.29835182869784
2.12806503878829 3.60979534093704
2.19074153492856 4.374943627656
0.324360970743648 -0.69555487927895
0.0942503257960511 -2.74073518295235
3.27490642711757 5.79759688323049
0.0211498348717827 -5.0905580295805
0.0271361299375142 -4.73105751527056
0.0610834618608518 -3.69292090192422
2.98277701343085 5.29235635591422
0.217165259672898 -1.73248794502821
2.21421663701186 3.98124900650101
0.200044989818648 -1.21469456765955
1.14536789719833 1.70073636480012
0.617068305021335 1.06254762135745
0.0301199883763354 -5.21038572758231
1.483577705969 2.40903826023582
0.490635118173003 0.623005231062499
0.469907951994628 -0.0791134668018966
0.27112808788013 -0.466256601164566
0.980850594342525 1.4087438312242
3.21372461346106 5.77967011680777
2.03644027053595 3.385274296076
2.16246569201651 3.70832703712874
1.91700062325336 3.16000398133148
3.24792751344359 5.98172248031357
1.5453636797117 2.3680280549822
0.368644593794393 -0.999556535811108
2.18840626669147 3.43721438792248
1.074152756439 1.47222779024656
4.27490642711757 6.94974271528048
0.227600712339209 -1.35460576593886
1.51106871042743 2.7764997956646
1.0368111909753 1.70171289012889
2.57937163747984 4.35963051501778
0.207971905590277 -0.973715732375357
1.80300027027302 2.79553141770633
0.177345941559513 -1.64986440503899
1.24118368461213 2.32875101170884
1.60761123966636 2.78892686623234
0.0770410357638279 -3.09088659933882
1.59406470782841 2.83636743044277
4.19040815652363 7.25358118516909
0.812563213060365 1.50440536385608
1.92182838584289 2.90959082895871
0.255914993933623 -1.57303655581493
0.0552366654454794 -3.76711947688048
0.033097688176231 -4.91042389358095
0.82807621243169 0.814209232852589
0.0271361299375142 -5.32295050990033
0.0712586831698219 -3.37042348098971
0.999238884160195 1.22326200604817
1.89793478499239 3.10929514570697
0.372176284764646 -0.471712822478578
1.47045723623537 2.05211178398637
0.602107627842039 0.211726219498875
0.877785659700606 0.791364667371916
1.7703607145754 2.96639245143841
0.158380663215767 -2.32317566714478
2.17431471472523 3.71557354429092
1.41275294608429 2.26252114546926
1.90689059560852 3.08786604769246
2.33917347530323 4.20186341701241
0.0508359654164338 -3.66262865300151
3.15769869910905 5.3072489194456
0.627941700411351 0.296476266000917
1.2152001809933 1.60607063313996
0.307244049130249 -1.09411123535239
1.76678747425738 2.64661322486355
0.111256751101741 -2.28799825322351
0.875298968408328 1.54375400593153
0.141923887348682 -2.28828081756655
0.799507060234919 0.77648384723909
0.236670221585056 -1.31405681985627
0.218473826693124 -1.08743009897081
0.669677464370405 0.491289178661335
0.091396328740898 -3.05502493652729
0.0434715030701262 -3.88467854649712
0.840877494654779 1.00657050638381
1.86906342329897 3.31747610654992
1.71116959328887 2.91745332797134
0.840877494654779 0.744543559144469
2.63848937754931 4.69857754756228
0.693398732760518 0.275174697131742
2.60761123966636 4.2092850115642
0.936215491630263 1.11623206328105
1.88233349136454 2.93015332467812
0.0942503257960511 -1.76994466295019
1.58089856834126 2.67166222420029
0.416178420683413 -0.479955092507002
0.190741534928556 -1.74226126451393
1.29613209401002 1.83436533253279
1.89507351042192 3.39345778982374
0.193405792455612 -1.95359220440332
0.390867332154226 -0.759996254966929
0.464403576599824 -0.454070991956142
0.154284034696288 -2.37212797382621
0.274906427117566 -1.26068367214881
0.337668943890527 -1.15226809443733
0.0434715030701262 -4.0769608371021
0.214544559513763 -1.5401366009112
1.58496250072116 2.87889414211834
0.448878653094249 0.590251612455354
1.39260726608278 2.25682009192603
0.76499752980831 0.299289376272305
1.06980946653275 1.37292229052226
0.890155227110117 1.12583624696592
0.241827313907168 -1.22391398230124
1.38271977900612 2.50832029873172
1.28680630173793 1.81129861783425
1.75240534851297 2.85735690035137
2.37393889346391 4.09916038994567
1.00985813850568 1.3800469755915
2.62251524660401 4.75156969631096
1.44553003640893 2.32758136222139
3.12283345427792 5.33997435164926
0.147430363655226 -2.16594833797384
0.331635078796969 -0.635306314411911
1.43374828869921 2.7262276836767
2.63015574387906 4.21757811497928
0.0537712564409807 -3.29277789242993
0.111256751101741 -2.25854052297017
0.824643266038771 0.816101662319041
1.63677756019681 3.16272842870352
2.4452506338631 4.3553771516912
0.464403576599824 -0.631504770526822
1.85019343277788 3.10685901517044
0.568637630174276 0.359199298386862
0.41845756024255 -0.0998776609965355
0.552125918712611 0.736587577945467
2.85798099512757 4.66435247726867
2.19871959235208 4.00884668138307
1.50625526560341 2.22683021010538
1.28055544689459 2.32657159710838
0.292409007967308 -0.754997485505714
1.45555265901756 2.62433397830687
2.4740224952557 4.37707806873758
1.02862883057858 1.2767288843405
0.0552366654454794 -3.8972662985274
0.413895674889293 -0.578125669019267
0.046421800705436 -3.56553983918794
2.04863057129389 3.40455055347904
2.47018262025645 3.90469472578481
2.73101821440016 4.85596340794857
0.0419940886646273 -3.65507802157885
0.0567005874796525 -3.74814423861972
0.167894466214942 -1.89535796751899
1.27679189247966 1.72351759391459
0.772144021404307 0.8424530057861
1.67254469626657 3.26325307535189
0.834064282271288 1.11505735815078
0.699034267429951 0.690736971576252
2.28898771813501 3.87733203349768
0.046421800705436 -3.71757041509551
0.196065138906103 -2.05489138456785
0.735138241115199 0.609961713450954
2.02750944991395 3.18413761252214
0.147430363655226 -2.48612507747206
0.10984718084707 -2.8530659269613
0.694339518604674 1.06389499734275
1.46219593264817 2.27555576727516
3.12423039947628 5.43179389043855
0.332843872366546 -0.43567039276088
0.0211498348717827 -5.90598453146668
0.210604561504934 -1.7193949413701
2.32648637684967 4.18329975414146
1.90972855220336 3.08220157925826
0.621031755428678 0.205051465058789
0.0669066586301148 -3.51454837930877
1.84384818706675 3.6808992378777
2.01777159594869 3.18669830833373
0.547968293238955 0.194439785105008
1.18606721226219 1.55941940228186
0.105610187960599 -2.88124081891587
2.22532439826701 3.61307121559773
0.118284017995709 -2.33202477838076
2.00038040739598 3.55533403425486
0.0537712564409807 -2.97274086484818
0.298608824302237 -0.998875537431275
0.42866936486661 -0.134815266955412
1.48466571133044 2.3113833999129
1.07920345691445 1.4430929576967
2.85124826578597 4.75701140552192
3.56349799153256 5.85520008849872
0.465506133046982 -0.3296983442882
1.61408855516849 3.15246125710164
1.72734606468386 2.81347950053705
0.895073510421923 1.29290033448929
0.796881590828096 0.7399467133957
0.523826597906951 0.191367951187766
0.181377695578564 -1.42784520188259
0.063997998288229 -2.87543900129455
0.095675209902879 -2.52489759043869
0.54379865149 0.00655450930402679
2.12527722141668 3.64064401341909
0.234084745909408 -1.47960773513798
1.6610414190496 3.07440689467103
0.155650870460194 -1.68903981384152
0.267339827390422 -1.14673888824607
2.76745813129629 4.42470093052749
0.240539768046707 -1.22617919641878
1.00683203348243 2.07961449062419
0.369822784991674 -0.921256766016507
0.750597459753973 0.376552471590195
1.04936607732098 1.49939908930562
2.0574319918253 3.41926594581501
1.63628809622574 3.37690072527738
0.221087405380535 -1.49920787290715
1.61557919939363 2.57606743442977
0.291165841116675 -0.841213335983672
0.0375527458828525 -3.92511776570452
0.141923887348682 -2.27347388330021
4.03588371100707 7.12125256192615
1.64068730524789 2.5887073059682
2.13154225194639 3.87659011455507
0.918611673159345 1.50755862127738
0.493880777676657 -0.081451238007943
0.615082489097492 0.448226276701432
0.746974871432789 0.406104299648526
0.159743625094077 -2.47780282375337
2.16450387701417 3.61271617918799
0.0301199883763354 -4.58059165696391
0.0478946901043115 -4.60478706671487
0.0784830099377343 -3.05386344837138
0.292409007967308 -0.845171673839096
0.170601211926166 -1.11222857503609
0.667762805773669 0.500319599447657
0.35323990079607 -0.658313154274614
0.594064707828409 0.163872139573743
0.625970805240228 0.207156392760305
0.661041419049601 0.457902696646135
0.767681614379521 0.740417157591798
1.96612513436198 3.53245405211218
0.361555169008073 -0.812808128637893
0.781913000220181 1.11655227147363
0.28618243360242 -1.0722765383991
1.62547766045987 2.8101985761033
0.2314946284437 -1.52843033550231
1.10136071495924 2.17816569301609
0.104195087267555 -3.08396142037236
1.52276773911381 2.87781889158772
0.289921602108213 -1.27975373367667
0.601104711541039 0.39207650552014
0.72043548924372 0.535185745614268
1.36510423608914 1.90537922302223
0.797757278284959 0.581528003796092
0.532269606880967 0.250098882629288
0.0316096065168218 -4.86330838640516
0.0537712564409807 -3.87302354123837
2.11653040766568 3.65915023880298
0.063997998288229 -3.65744855977831
0.0345842365209331 -4.62260975764833
0.0434715030701262 -4.29886968385578
0.615082489097492 0.507296348440798
3.35562058622225 5.62869698194717
2.1776823517373 4.14434637137868
0.973119091160892 1.67392783024261
1.04051515973871 1.37776380302958
0.957530662451647 0.948679047218611
0.175999515851997 -1.6438507661556
0.147430363655226 -2.35564174183725
0.288676289090978 -1.17475891553812
0.323145045647744 -1.2352757880444
0.846812775013276 1.87371465271039
2.1910748363141 3.77776139061773
0.332843872366546 -0.99190418727382
0.0523043574423216 -3.46586591565135
1.44608867921974 2.28118274436481
0.0698094665327519 -3.74419805707331
1.18539821385425 2.07592544851199
0.249528551273962 -1.41472684581345
0.385052350316005 -0.487863812616075
0.223696257883293 -1.63771706675137
0.894254960022155 1.29831090015988
1.9606618520495 3.41556470023506
0.1238812899668 -2.23345338682058
2.59456870610109 4.64309285510118
1.65525520123628 2.52077202124241
0.475391406109793 -0.045513629123711
1.19207427871007 2.25906205942014
2.81796859608246 5.04030122790257
0.253363808404291 -0.977150364839305
8.646889050943 15.3471580176219
1.70651423255078 2.76922027691093
0.376871797586198 -0.459870195768145
0.0625414660687129 -2.67641057989977
0.148803705063919 -2.107113496778
1.22174006091797 1.70819179512655
0.501425707301924 -0.0288526550761565
2.50705862249149 4.18346179278375
1.84511947078028 3.42832965568379
0.0537712564409807 -2.57767230927443
0.165182632632845 -1.73215155975166
2.43008197150144 4.53913392829299
0.968460222609906 1.96656720890396
0.150175740394043 -2.03802998892001
0.55316345564398 0.31488641387319
0.53121692894963 0.249959699328814
0.427538282847961 -0.464723323917831
1.16042462347391 2.03035407195239
0.57682315591114 0.962131694739244
2.25336380840429 3.34654061994726
2.73193479323715 4.74096797877939
1.80648504259749 3.14499661603874
0.217165259672898 -1.73248794502821
0.0523043574423216 -3.46586591565135
0.610105957633466 0.382304348373355
1.44105308932244 2.52881189781674
0.169248473860917 -1.46384314714636
2.63946664772445 4.36044053745714
0.998477366570126 1.25998162546745
0.45221951535344 -0.515404920921449
0.625970805240228 0.860323540893683
0.806485042597491 0.857822502847547
1.60160625684103 2.64607291900482
0.0581630255581385 -3.99493719772443
0.845966371327579 0.987079880723845
0.936215491630263 1.16732073870242
0.135011104401158 -2.4959634282178
3.08477475580546 5.38587424772333
0.144679752639191 -1.56776761660632
1.3146047540815 2.03419194909979
2.13812595636514 3.74143869088618
0.404728399939875 -0.251355197909919
0.675406241087472 0.428010172487507
0.0899672102080982 -3.41027365070531
0.200044989818648 -1.66791421764948
0.821202131334238 1.19458232242964
1.01589137276989 1.62972764357134
3.70359698514417 6.41877396266184
0.119685373172322 -1.97488707532451
0.177345941559513 -1.7903442532704
3.23570121111033 6.08640741168031
1.13570387514239 1.55059015639379
1.81861588318262 3.46596576776505
1.39665896996399 2.17895374953915
0.105610187960599 -2.52499933100059
0.40817295798103 -0.331426136297513
0.357997349594884 -0.336857382279258
1.4677087213235 2.35178492010825
0.735138241115199 0.587832961505756
1.72182025502678 3.12269859297323
0.774814855319014 1.227046129513
1.78368209307324 2.98467000475079
0.095675209902879 -3.04747199542623
3.1479455198974 5.16141296433479
0.033097688176231 -4.44462700807016
0.8819206440185 0.962638900869733
2.98546968593262 4.99140066867023
0.563497991532559 0.067753275570821
2.5508279473782 4.50149232776181
0.0755976188941593 -2.93004508699487
0.0166437561198716 -6.20101561956442
1.55212591871261 2.58893809580402
0.0478946901043115 -4.10796532869412
2.44105308932244 4.08884268979881
0.0211498348717827 -5.58028407887066
1.40069932679007 2.36495419280389
1.09709868810508 1.42317645759483
0.9409794861878 1.19086824780108
0.184059285645949 -1.89034493692996
2.8667702871396 4.81532488610961
0.10984718084707 -2.6292062728567
2.14433555723236 3.43767244535624
0.063997998288229 -2.83140049055375
3.12003549938224 5.68439241185572
0.95439266221309 1.14711621120932
0.436562206191423 -0.390128841360715
0.0360692547075217 -4.51592644326004
2.00758915501168 3.92170114438446
2.61433710285467 4.74114290645624
0.126671803488429 -2.52076005965456
0.443293299463392 -0.207141187835152
0.202692137425348 -1.73023086135468
0.307244049130249 -1.01193785050787
1.26797189532644 1.91408996660265
0.781027639627259 0.919973792129957
2.12423039947628 3.72614766204953
0.0301199883763354 -5.00076513546866
0.249528551273962 -1.5509306355327
0.449993133675657 -0.363685539814989
2.95439266221309 5.34367229621611
0.343677678277817 -0.736436987598294
0.40357838390378 -0.770284495907831
2.33495682708805 4.0990702778813
2.80974438965943 4.82728638645164
0.272388634086047 -1.30955675950314
3.47989961832417 6.07715593167963
0.378043291796642 -0.750434951579213
1.33646418804524 2.09662535334278
2.7638776857399 4.85055814469955
0.19871959235208 -1.47221878452605
2.12945692991497 3.50674790848209
0.0375527458828525 -4.29205364001236
0.830645572043823 0.840258297203641
1.53332151727455 2.88951085223763
0.42866936486661 -0.260572011277053
0.742433806805719 0.851402583214148
3.34292795366453 5.67819744034842
0.57580250143568 0.225107533585437
0.0741527564390013 -3.54092196496981
0.0784830099377343 -2.97988622098197
0.0537712564409807 -4.2252170789834
0.0449474060539746 -3.69639574797427
2.46164349341458 4.27272421691974
2.36599014034841 4.15188741484662
3.00247085700757 5.16419319679396
3.32405708553117 5.47018682543586
0.0390347131840831 -2.66527666022996
2.51932107101641 4.30564854209347
0.870312690261911 1.59001836370238
1.04642180070544 1.4244965681342
0.169248473860917 -2.35340627909579
3.4185998869867 5.4143353827652
0.0256418832571836 -4.6131398549317
0.292409007967308 -1.26099174695151
0.269866439316219 -0.585977679119845
1.27490642711757 1.80142623733862
0.0625414660687129 -3.75507071194189
0.540663492615721 0.0829565854650924
3.47607537475717 5.77715877467933
1.27049740151341 2.04784611029364
0.122484006524995 -1.87288227366999
0.21978120787991 -1.32372262393583
0.0419940886646273 -3.65507802157885
1.33947419339518 1.86604330438572
1.34367767827782 2.19480628120536
0.0770410357638279 -3.25571351580868
0.346074182219065 -0.48777592468471
1.11688130029562 2.44788937484087
1.38330327549168 2.25546374640398
4.03690390618633 6.78597911517482
0.182719113658365 -1.62645488539581
2.94770166244311 5.53422300046813
1.34727094300183 2.15824530422137
0.889333880637099 1.78667358904472
0.601104711541039 0.0709405005547646
1.49279970228633 2.05797624963574
2.90546952108481 5.4512702482674
0.0885366746016572 -2.7976109062015
1.45110675398637 2.33527625806671
1.23731586717242 2.11621834907462
2.08638820802308 3.36607150026269
0.532269606880967 0.513932319105082
0.346074182219065 -0.357149757973098
2.26354159340832 3.53703981552406
0.0434715030701262 -4.56122735746695
0.0286288305785821 -4.69269231337863
4.03764541345143 6.84491207149711
1.95282109883232 3.68811766796781
0.0181473467102595 -5.90098251671287
0.244398963502342 -1.52661426672188
0.0405151597387138 -3.02636936694508
0.770360714575403 0.771784524477055
3.1151259830808 4.93770477696197
2.03903471318408 3.55268696058169
0.0241460873317025 -5.31858298529411
0.637755990238307 0.976994104041007
2.55186641785016 4.03289458163807
0.382719779006116 -0.155042453829342
2.26163871991959 3.7743681805095
2.00379956775029 3.41111329359679
1.80865875860445 2.74327188604947
1.35145180508167 2.15596641539148
0.337668943890527 -0.804880656019887
0.857771072240204 0.873148435100036
0.424139706386096 0.291775087342321
0.499274036446876 0.835507670294807
2.98796553265684 4.98221964366669
0.177345941559513 -2.16079405052304
0.107023901979542 -1.30459427080692
0.901605247853655 1.26285534799659
2.76879851080512 4.66920731192329
0.620041913166253 0.236522916644308
1.24439896350234 1.9640523637187
1.02713612993751 1.37289498929204
1.27238863408605 1.95993421699531
1.91215665102205 2.88201220431129
0.962224902084179 1.37632283498867
0.583947590344521 0.504021840801343
1.03532693668709 1.81870107287997
1.09638712456864 1.58287778589951
1.19407108877401 1.69698225635877
0.424139706386096 -0.0746167865653095
0.296132094010025 -0.510477007793305
6.17507311872436 10.7061442428928
1.23602428692421 2.10826442519642
0.369822784991674 -0.415418944671451
0.10984718084707 -2.64818108003742
0.45221951535344 0.119130617055641
1.43205729998338 2.36476981471698
1.64847515164034 2.63651708473176
0.175999515851997 -1.88136514554128
1.56915058841644 2.40854438422266
0.181377695578564 -1.78926073793793
0.838326309125447 0.938042626752745
1.42073310494285 2.90581929229482
3.47018262025645 5.70959756980155
0.53121692894963 0.319973944067126
0.0316096065168218 -4.54613113537628
0.838326309125447 1.17778002743134
0.063997998288229 -3.2571416911844
2.59633131480035 4.29942477892291
0.473200524836982 -0.0399319565105353
3.8586105805798 6.71293857156222
1.0978099008584 1.90245187907955
2.9459253087926 4.67340414628562
0.0493660773209796 -3.30449503616599
1.49765817474252 2.09276940823278
2.97059740506926 5.42276393744643
0.0610834618608518 -3.40781552923401
1.74878730262705 2.82500978804973
2.45166324195504 4.0543931151838
2.56298301917625 4.48348029694404
0.0271361299375142 -5.45037731915607
2.37423245232968 3.89298029085954
1.93143571351693 3.29599989967319
1.31154235632604 2.31082383761407
0.595072528365997 0.0884762194773441
1.29054385574774 1.86024077391552
0.068358792664027 -3.72195316083235
2.18940755883639 3.68754454414906
0.352048083263698 -0.945906752115522
0.0390347131840831 -4.59124345836888
2.14811719777479 3.37438649258896
0.86864676046838 1.60477356030563
0.907296359931511 1.0518532999301
3.97379725423863 6.93323738967766
1.20533443677365 2.03435515362436
0.0286288305785821 -5.15282539818086
2.77258950389693 4.91759944808574
2.05340467149659 3.54211149484183
1.06908431193548 1.39811026583898
0.704647873893478 0.45823025034234
0.621031755428678 0.0751446340202482
3.71128578505319 6.18524440898118
1.78589041286901 2.95561433620553
0.0712586831698219 -3.40228303095503
4.11398388056208 6.67875454022654
1.2942717519845 2.10955787747384
2.75714030562074 4.47914562453841
0.193405792455612 -1.74516742926761
1.45610743504473 2.69461830848314
1.44720531630404 2.48679712047196
0.24696603720614 -1.14591364345372
2.76477363052317 4.88744846923756
0.196065138906103 -1.68798314479986
1.24696603720614 2.04492404026333
0.291165841116675 -1.30004048430416
3.1837243593436 5.6528137748808
2.19871959235208 3.65523071174972
0.593056182767493 0.426719576479896
1.12736858932225 1.60397868552882
1.45055005128184 2.28254155944754
0.677310789272833 0.756346397586429
1.6610414190496 2.60638046940753
1.55212591871261 2.64846284926853
2.56427010556806 4.6302075927656
1.83406428227129 3.02097404294522
1.21651053080262 1.96826351744178
0.730559706517428 1.26566521120545
1.62498434705418 2.74968693068729
1.69151531860153 2.65239119627534
1.77125264353172 2.89247969503017
1.27741983374785 2.31046654978583
0.0405151597387138 -4.48698967861616
0.731476576609227 0.759003879910555
0.162465692016506 -1.58558454429971
1.36037020381547 2.44164482390235
0.304782111602956 -1.11723983495967
0.582931965493785 0.597598030831577
0.0784830099377343 -2.75755719112744
1.39318677805718 2.20811380783122
0.451106753986366 -0.0956455518803108
0.687741097898592 0.392819638041489
1.21651053080262 2.21330415627827
0.112664945494549 -2.45471395325778
2.16314540700712 4.36593090993868
3.11336852758159 5.50766119994341
2.17801868348865 3.53384385507305
1.6205369191896 2.84403105061721
0.0449474060539746 -3.65742828225568
1.29303018991055 2.11653263111891
0.972343657097135 1.06306764841197
1.33284387236655 2.07446717915355
1.01363186558777 1.17053981624289
3.83459772470328 6.6316089319242
2.42272126655019 3.84673715961578
2.76745813129629 4.87736292483998
0.760512928619055 0.746943272451896
1.11968537317232 2.11264859631962
2.71881824745595 4.48961133859419
0.193405792455612 -1.82928599816253
1.3762856935599 1.9410209197368
0.0813626417139216 -3.10836718010105
1.33103030199461 2.10881592339201
0.143302478032549 -1.77524309317305
1.82893317416814 2.9153690274101
0.642638211618053 0.538468914318899
0.609108588052859 0.398635154560214
0.0196493718754913 -5.50720258172929
0.790736850607187 0.976090047943909
2.97602326252518 5.00449275144829
1.25144745429358 2.08055703040318
1.57478112437292 2.44357810328807
0.323145045647744 -0.648221376249001
1.37100001479252 2.26059076687112
0.614088555168485 0.466050696885515
3.18589999174148 5.68635202014022
2.72573655534707 4.53946787519313
1.08423653716803 1.3101749528973
1.812129906242 3.0164489447524
1.42810393470421 2.06276727103415
0.046421800705436 -3.98065978742496
0.185398213854246 -2.21357235981922
2.01814734671026 3.11235130628084
2.06181264814925 3.65447286281422
0.442173629216358 0.526469792035644
0.0286288305785821 -4.54313075466371
0.78897639274275 1.3024710377338
0.990074035715969 1.55821938501357
0.314604754081504 -0.590965068019472
1.79337351605182 2.81016397863563
0.10984718084707 -2.52031745576149
0.712098865489042 1.15642031841018
1.29922734308594 1.59334539377946
0.0596239826864185 -3.26792152993764
0.388544151232098 -0.485398222831034
0.331635078796969 -0.800600062130627
1.9912228307661 3.30668076743252
0.330425271563902 -0.377053203498123
0.209288834062268 -1.9048286801236
1.53542303991984 2.64617688906069
0.146055713679008 -2.19904409392938
0.524884680125913 0.418215858165909
0.593056182767493 0.147485496519948
0.0799235442969494 -3.09379222009515
1.94730710615981 3.06560969673097
1.97969350695991 3.82531035278909
2.13950817926453 3.50142159219926
1.20928883406227 2.3498632560807
0.332843872366546 -0.65320663128091
1.65573827341253 2.73424277495757
0.0166437561198716 -6.20101561956442
2.42130143074925 3.91887476513854
0.136396313380249 -2.15468463368294
0.891796518573702 1.26962184226718
2.85714112024378 4.98226397680513
2.35025850886732 4.21661460208316
1.9129651100182 3.33104179958814
0.417318440530082 -0.00254773830238701
0.346074182219065 -0.74427612127237
0.851037360875001 1.68429803516444
0.0625414660687129 -3.2704624140617
0.488467281490293 0.00163179011717034
0.0271361299375142 -4.99686012478235
1.47867150234857 2.61236565429106
0.126671803488429 -2.89835619616651
0.984700863617118 1.89642349254442
0.126671803488429 -2.72718965498121
3.04734253278142 5.38721141060607
0.297370990643384 -0.817561248682177
1.85440814521424 3.03689343074301
0.128065038788295 -1.8994948805351
0.0316096065168218 -4.34698219987106
2.95615862712152 4.78877193958569
0.898343075653358 1.06657293665756
1.78058475549764 3.15872242415837
1.14123409769132 1.68305693867576
1.1508612690555 1.82827941360165
0.469907951994628 -0.210439648186643
1.44664710579567 2.1891580938034
1.28055544689459 1.90811482528045
0.0654530614886163 -3.10641440091115
1.77748075390492 3.27864773975364
0.0493660773209796 -4.36833095751214
0.350855280350864 -0.786184104445401
0.541709302767272 0.155997064650152
0.19739297612905 -1.47520467379731
0.475391406109793 -0.0174868779968011
0.993899800463582 1.25100797326099
1.69856547943529 2.77048483592287
0.425273455003099 -0.25862703374664
2.05046863376814 4.09236314223927
5.16509780564232 8.98487193309807
0.0828003050525128 -3.32205023215449
0.144679752639191 -2.87095300197635
1.36096280807145 2.45833522726292
0.155650870460194 -1.79078900789532
0.121085368469849 -1.53084293940483
0.714883096087933 1.16810186764043
1.85819088747404 3.11138078539634
0.276163677777429 -1.22257455964503
0.0449474060539746 -4.21336367323961
1.03458423652093 1.6758650105205
1.29922734308594 2.09347447391036
2.14054397806999 3.70420803144905
0.0755976188941593 -3.45666220123743
2.37335159647192 3.97336138001126
0.291165841116675 -0.600453297586185
3.81147970190099 6.49091294429405
3.5789896521175 6.28822503756512
0.655255201236282 0.561600331109007
0.492799702286326 -0.0279479549790622
0.274906427117566 -1.23177292077668
2.79556706222609 4.73156198915964
0.878613605227426 1.11861931287718
0.359184264545327 -0.596657318618329
0.665845602779378 0.445830916332707
1.13501110440116 1.7096708994117
2.45499766957394 3.82731791534098
0.0928240330047554 -2.2812723170283
1.35918426454533 2.01852180975686
1.9704032465277 3.23021888738295
2.48683926359225 4.77513908934903
2.83107335411987 4.84140337940093
1.16382480190589 2.03579651485954
0.83747491043394 1.07636751932583
1.57017595806933 2.62208748302367
0.0885366746016572 -3.26953230311408
1.77169840131091 2.55418793463597
0.537521505803839 0.187948210890931
0.254639965091561 -1.6126139293188
0.616075738734582 0.470316309960563
0.181377695578564 -1.68761556401351
1.81082920438901 3.34203870439744
0.695279691359283 0.86727492694784
1.0241460873317 1.14270141724585
1.05377125644098 1.28553917831628
1.23343765236149 2.05530432921716
0.085671340907268 -2.9511542524496
2.65935616808013 4.46146807742237
0.0478946901043115 -3.34930598689335
2.54900882342534 4.62127519227634
1.72550647879114 2.96875235625895
1.74470612581523 3.24335452911118
1.19274018919541 1.52192132328446
0.444412101412357 -0.671395822450708
1.80081800538727 2.95370728441537
0.560405396477177 0.0963322587416754
2.00796756682786 3.40862504403177
0.949672826899078 1.38455942556453
3.5435376483159 5.97659369831589
2.21126197552446 3.56434862552054
0.0567005874796525 -3.92197211451744
2.04273298498853 3.3539121448037
0.0493660773209796 -3.43022944683345
0.224998917150929 -1.25424075170879
0.480854097380418 0.245486529113553
0.084236537168032 -3.22085052436161
3.89056572506164 6.58253241021806
0.228899852490833 -1.12908526890311
0.389706209322222 -0.178442292219389
1.79906981366667 3.5875777999654
0.132236690005953 -2.17115729406104
0.252086521874742 -1.11097847515423
2.22727574442683 3.9142280071676
1.19074153492856 1.9708522113182
0.965345930972315 1.53529829894752
0.257188896922257 -1.42411448278904
2.43880939518298 4.34843641949805
1.06399799828823 1.53914809772639
0.25846167604397 -1.01221981963628
0.0478946901043115 -3.47919101666081
0.660078659560492 0.613528838037122
1.57937163747984 2.66181131668513
0.801254722521186 0.678070298110463
0.241827313907168 -1.47177745091618
1.73696559416621 3.1051276855001
1.99542727021018 3.48834127742139
1.96690391712901 3.14175565861326
1.13501110440116 1.8353761853591
0.315827895350944 -1.00695254326963
0.459984905332819 -0.148600979484051
3.00493748949265 5.08698274063996
0.35323990079607 -0.499123833720365
1.91659757951813 2.9315896921086
2.88686703186128 4.85323842864239
0.331635078796969 -0.649574471069273
0.37335159647192 -0.729116961293083
0.960661852049499 1.23577320153183
3.40487208750943 5.63673993240894
0.755112940876466 0.747207533527751
1.39202752123234 2.40058185361672
3.30924128447734 5.67864704041958
4.31865244404865 7.93701128563664
1.12876115221116 1.82011803729264
0.147430363655226 -2.34013085369323
0.974668710043379 1.96134414101657
1.69809653906357 3.23515826716426
0.178691111858263 -2.18319296527976
1.08495411740709 1.45543722473379
0.314604754081504 -0.528103552446071
0.154284034696288 -1.50817590140706
0.0669066586301148 -3.51454837930877
1.30724404913025 2.00014944337861
3.88573498162309 6.54763237456189
0.0256418832571836 -5.14871499047201
1.94177195807858 3.0197199143298
3.48099039999669 5.92337609514773
0.0271361299375142 -4.99686012478235
0.932233443722982 1.31307469114836
0.400122825267561 -0.343888948303856
1.27679189247966 2.16649444209994
0.549008823425344 0.312093226521827
0.530163482359641 -0.0416726699710801
0.307244049130249 -0.548265669976587
1.23796122394493 2.20687656286503
0.095675209902879 -2.29818188622069
1.38446956095608 1.96662312682238
0.999238884160195 1.19559302057614
0.294892132574959 -1.35490579353919
1.72043548924372 2.73969747936352
0.465506133046982 -0.269696966575458
0.202692137425348 -1.83503665580412
1.65283741109291 2.83712301107995
0.388544151232098 -0.53309912408329
0.468808755719825 -0.0319841474538179
0.129456929914966 -3.02124595980461
0.102778597177436 -2.92338558972927
0.626956589385783 0.330905738857773
0.429799560804465 -0.480331677547633
0.0211498348717827 -5.44141123061422
3.22630040126345 5.47924022854319
1.24696603720614 1.72279381549106
0.0755976188941593 -2.97725160038038
0.186735900589758 -1.61623539331355
0.283684259747223 -1.26796796936663
0.392027521232343 -0.738545605640205
0.0286288305785821 -5.04830926106572
0.0523043574423216 -3.98737296585147
1.76096201657315 3.25701862629478
0.136396313380249 -2.12780292475476
2.42044885806164 4.09475858181444
1.6205369191896 3.05962764479046
0.743343163936923 0.975634947213449
1.76857520068303 3.09698975973461
2.79710056252782 4.77125140773926
0.516398214238085 -0.0473789958978237
2.84596637132758 4.94298868875695
1.91417694968701 3.55188409388871
1.27867489693348 2.61656319822092
3.66991661812825 6.30244538357374
1.47648560035329 2.93917618363454
0.289921602108213 -1.48618360182346
0.56246786293407 0.0204053439642575
1.75375977988226 3.14095411799137
0.411609311429961 -0.356507681198216
0.147430363655226 -1.59708508339814
2.28055544689459 3.88643983262823
1.75556371264732 2.7888598981061
0.185398213854246 -1.0728849082661
0.0871047191085255 -2.98843110417013
0.511068710427425 0.103851189012049
0.497119151743202 -0.333481972627051
1.4064517069824 2.49902702520163
2.54510295954457 4.26978338427346
1.89834307565336 3.25995008801823
1.07920345691445 0.9930692558841
2.38096787224452 3.96205209254902
3.21667424087836 5.41612162937901
0.717661963799526 0.824619674799108
0.313380574932202 -0.477408999376456
0.40817295798103 -0.38612249464404
3.41218124207804 5.9402935671467
0.175999515851997 -2.2358736740144
0.416178420683413 -0.164414885282462
0.556271596970164 0.416757571851972
1.71812458847589 2.55655871554823
1.62744922898111 3.51117287210945
0.397814512709698 -0.449615576771451
0.76499752980831 1.01162229941421
1.08638820802308 1.63465465924642
0.213232422050972 -1.55206114513202
0.141923887348682 -1.65903108529545
1.48248887947136 2.27230048491682
0.0256418832571836 -4.68970321723457
2.71116959328887 4.64164660737955
3.06980946653275 5.28508457451512
0.063997998288229 -2.74716207549506
0.319491109441529 -1.17728977219473
0.936215491630263 1.54996299011483
0.401275598034359 -0.323996180112174
1.77659266828692 3.24396615017025
3.16467359585924 5.54453768610058
0.590026370577504 0.394678852323812
0.115477217419936 -2.28421252420534
1.41446670004652 1.95630750503919
2.47100631142407 4.23391941275653
0.269866439316219 -1.27660455168758
0.0770410357638279 -3.25571351580868
0.046421800705436 -4.18716140505491
0.662965012722429 0.744335408700535
1.70977456171436 3.10842784714775
0.489551607013633 -0.079439440110708
0.340075441597622 -0.941739737045645
0.513202875078278 0.112748174785395
3.08567134090727 5.06173489610034
1.49388077767666 2.65727619129655
0.102778597177436 -2.97037112042099
0.0256418832571836 -4.28151450120458
2.64409966206302 4.6373363384521
1.46605709545234 2.43290244688409
0.813429436467288 1.21750806143719
0.163824801905894 -1.69595833095798
0.55316345564398 0.427913417824627
0.496040501195094 -0.0364419847564236
2.46578164055109 4.05166444553101
0.0899672102080982 -3.28619428613312
0.0493660773209796 -4.30673543135353
0.539616923806032 0.03901281556309
0.1238812899668 -2.0083807015861
0.27112808788013 -0.654855350653967
1.0083458794145 1.5055649432494
3.01720778624665 5.12165723670809
1.52064768723944 2.67210403197722
0.990074035715969 1.51622912077403
0.091396328740898 -3.02992198143598
0.953607094515549 1.32722147627014
0.555236293702994 -0.0732585068925825
0.108436232039362 -2.6183406073589
0.818615883182624 0.698748161509138
1.68300939460529 2.69110629086915
2.32162369673434 4.09229380278574
0.0567005874796525 -3.63027048968962
0.0610834618608518 -3.37583491537491
0.272388634086047 -0.90404960508011
0.0755976188941593 -3.12891305234121
0.826360760337908 0.923543353588601
2.65428857135698 4.55528878735402
0.112664945494549 -2.67051568101886
1.57375902369901 2.50710526622441
3.24568307132267 5.64394129405231
0.148803705063919 -2.00574520488204
0.141923887348682 -2.41254772559781
0.244398963502342 -1.49192149594306
1.72274269434266 2.85283830219532
0.319491109441529 -1.10341766749247
0.499274036446876 -0.0735882331019107
0.0360692547075217 -4.91487695837125
0.169248473860917 -1.5865832680799
0.0286288305785821 -5.04830926106572
1.58394759034452 3.22228291152167
0.151546472127458 -2.08392735477594
1.86656163936414 2.84168183006618
0.756915183510451 0.822572119390155
0.177345941559513 -2.13379932423763
1.22043445445702 1.98609166937741
0.9769900219535 1.02645468033163
0.380383430251159 -0.616417690815856
1.74379762764863 2.7601094838728
1.56452738511236 2.55424840077138
2.55730615781829 4.46907289462197
2.11828401799571 3.65548068905538
0.675406241087472 0.756700250640597
0.697158200792512 0.94649932499372
1.3304252715639 2.39551838270748
0.424139706386096 0.128564921917173
0.292409007967308 -1.0319085702419
0.0493660773209796 -3.13432131655239
0.924236222353223 1.62999350128277
2.66536590367574 4.41226607625774
3.07053425682224 5.15322662734026
0.0390347131840831 -3.69173678986911
2.78809535757589 4.49309373909876
0.235378062930929 -1.67665715228815
1.72458580547279 3.08807167172179
1.3188812193285 2.03572557837558
1.31827107127927 2.23850345478131
0.301081309981758 -1.16289385526184
0.533321517274553 0.437368227185741
1.2152001809933 2.27355601930625
0.882746220602339 0.928878658047635
0.41845756024255 -0.635366222124611
2.78809535757589 4.36454515982219
1.15838066321577 1.82914665669913
0.259733333280018 -1.33989083133861
0.985469685932615 1.46185002660956
0.128065038788295 -2.44567718284845
3.18506359828023 5.44290692225257
1.87156087638812 3.48794758699147
2.15974362509408 3.85824895155868
0.0360692547075217 -4.6625472528807
0.952821098832316 1.12196059909847
0.299845596809089 -0.596261263196101
0.985469685932615 1.29182956558202
2.51905560132372 4.2066875425598
1.09994143787391 2.06059507829941
2.2046743154897 3.68400949170463
2.89097610624514 5.25323302954806
1.24311371171053 1.86023944606434
0.116881300295619 -2.2633468407111
1.73605220696198 3.13479962235273
0.652353366451265 1.00313666819886
0.182719113658365 -1.91730287964387
1.70418090672938 2.83381072939039
0.0226487389452003 -5.14507110035391
1.32436097074365 2.64196177045952
1.41788811281424 2.04461518683873
1.30108130998176 2.17204967740367
1.4224374111551 1.91212377377932
0.456661997819536 -0.244165511210962
0.313380574932202 -0.464738848226151
0.166539186602931 -2.06828119760882
2.5882560372348 4.68990260655487
2.56761116621003 4.79243114369562
1.97969350695991 3.24849458885248
2.6908084039083 4.28373929187682
2.83577060422169 4.68356130979922
0.74516016045026 1.54405822977416
0.0256418832571836 -4.68970321723457
0.0434715030701262 -3.97761863877822
1.81126290198461 2.89186558691341
1.47100631142407 2.30654645016391
3.15530928290304 5.35700191336891
0.556271596970164 0.192494815497796
2.90628173506313 5.08176067590558
2.25304459277274 3.61579511276188
3.63027864672369 6.13462696982907
0.614088555168485 0.324804970886041
0.367465439629128 -0.441736414829231
1.43262118314119 2.60245668458413
0.299845596809089 -0.696387935793022
0.0286288305785821 -4.28376641578897
1.13639631338025 1.867131328524
1.28680630173793 2.15975765100591
0.678262121348774 0.271994748517905
2.63506370928907 4.49055812935648
0.988540884624936 1.24641139946018
1.71023972213783 2.89818787845579
0.829789627170962 0.953586350395645
0.549008823425344 0.109546333922063
0.135011104401158 -2.06782971840645
2.28305903978472 3.57901560504693
2.77437005955755 4.56773829442594
3.45082842948644 5.83894285486141
0.226300401263451 -1.79099475328926
2.55497735175832 4.05461197896195
1.84300004180958 3.33583580836428
3.10914187893085 5.25852447951799
0.893435944932949 1.11402944838778
0.40817295798103 -0.51081585025585
0.302315965633397 -0.679035141767492
1.01589137276989 1.79776236256282
0.218473826693124 -1.16729392872509
1.41046476948902 2.02987760300486
0.283684259747223 -1.20339685413479
0.678262121348774 0.495921994106452
0.144679752639191 -2.19059049827579
2.13605013580429 3.58352231071932
1.06472571333059 1.48619694912711
2.32253669858375 4.15683155596578
1.86280081019084 2.92519197052547
0.472103835281406 -0.40961816894732
0.213232422050972 -1.52550351510292
1.47100631142407 2.31636745271016
2.66152255797048 4.41231860453021
0.653321293385183 0.993876400020002
0.0181473467102595 -5.72952191635933
0.0567005874796525 -3.92197211451744
0.21585550466611 -1.36245575725192
0.822923724666087 1.28546204751548
0.107023901979542 -2.44943782159306
0.313380574932202 -1.42697643002304
2.07668031691187 3.8394020882504
1.6962192518229 2.69378326742016
1.55833997731139 2.52935201552909
0.095675209902879 -2.99795092222161
1.23796122394493 2.50672189481049
0.0799235442969494 -2.99332391733807
0.0449474060539746 -4.21336367323961
0.325575871902507 -0.526943028060423
0.165182632632845 -2.12533980767636
0.725046215574321 0.354550140965866
1.15838066321577 1.67737912124988
0.0226487389452003 -5.65742828225568
1.20797190559028 1.74614828250399
1.09068194643321 2.1257673931972
3.4898225611023 5.78890210233954
0.484121811214329 0.0600926564632649
0.461090842558988 0.203632982437628
0.268603686464584 -1.00366217907318
1.54848865214122 2.66920939621448
1.62449086490779 3.2151515561556
2.25048832182109 4.27199499805716
1.87446911791614 2.87654503804154
0.739702291238922 0.727173763789823
2.34727094300183 4.25013536535096
0.0770410357638279 -2.85217214653977
1.6682417086962 3.09485893250826
0.21978120787991 -1.1581807579703
0.108436232039362 -2.52770270695647
1.447763310912 2.79572675737952
0.508931384050008 0.1535878508846
0.0610834618608518 -2.98965594372126
0.899159310493173 1.46521864146165
0.0970986881050813 -2.38414970145307
0.0999414378739068 -2.09851948842277
1.8400276006444 2.92192593002824
0.190741534928556 -1.57861276970623
1.27992886923397 2.48404483307225
0.0449474060539746 -4.59994658960871
2.80974438965943 4.61367554850485
3.38592609317559 5.82973164950078
3.68750488094499 6.34758252868669
0.344876427861443 -1.04528145688985
0.941771958078579 1.02945490511601
1.31154235632604 2.2690821824991
0.155650870460194 -2.20284926595495
1.01438542791406 1.5539698524532
1.7898568902012 2.82687724087674
1.07487536854571 1.50200170585359
3.63763372276581 5.92069413614712
0.427538282847961 -0.351545352370955
0.126671803488429 -1.47352574531933
0.677310789272833 0.338805351682958
0.144679752639191 -2.26186626754681
0.966125134361977 1.46700551449098
0.763205361825187 0.653985281535827
2.00985813850568 3.39807855912673
0.0755976188941593 -3.83723424646853
1.26733982739042 2.46615539713915
1.17262794376155 1.62143241184122
0.942563994903792 1.48794028215243
0.205334436773646 -1.31424862349757
1.74470612581523 2.91691615086788
0.694339518604674 0.935961843072348
0.574781124372921 0.413011255417522
0.645559633556371 0.039186423286834
2.30816619364288 3.82023169384747
0.613093936004038 0.457267264408933
0.650415562209772 0.334855855627366
0.658151210989378 0.476063965901759
2.95478528571283 4.74397011361375
1.17734594155951 1.72247634819995
1.7902969374948 3.37390401581674
0.367465439629128 -0.770287236821607
1.01363186558777 1.46573771415788
0.0405151597387138 -3.75318428309653
1.72504621557432 2.84352269079923
3.52514907947438 6.23027736711188
1.43880939518298 2.65213352486933
3.20318793731827 5.35167768152227
2.17835493685013 3.76879532764074
1.57375902369901 2.96208467635992
0.196065138906103 -1.23648695371291
0.836623008997383 0.971949639156896
1.62498434705418 2.35453882920521
0.224998917150929 -1.27621138684055
1.64019916616664 2.77678285088337
0.0196493718754913 -5.8149664396486
2.43628106129316 4.51537401052344
2.50571944571206 5.16443505185605
2.11090448763011 3.72313007446884
2.65694524666196 3.97208839735446
0.792495162879546 1.22518314779405
1.97660339591852 3.15256806471941
0.376871797586198 -0.681383554520374
0.900790396072101 1.04296464117238
2.14364691996826 3.81784427733811
0.454442466549622 -0.531778909097814
0.416178420683413 -0.43395215240121
1.55212591871261 2.94679197908629
3.62424406052076 6.14856641853994
1.25718889692226 1.63024737043541
0.943355597140875 1.39318983716481
1.32739630752688 2.1683718024225
1.47045723623537 2.27810349483707
2.5174617565206 4.29367470316854
0.94651766972923 1.08717809033596
1.13015237222339 1.81633758526346
0.769468233853536 0.814345402587952
1.53647265440113 2.244854701756
0.200044989818648 -1.25776023796913
0.904047045402805 1.59068918571686
1.23796122394493 2.08146744066691
1.55212591871261 2.43855685002456
1.26923520104717 2.37233985564873
1.98046500165257 3.55627419249393
0.315827895350944 -1.33561374516608
0.542754355359792 -0.315038083988314
0.674453023318478 0.67527441850314
3.02844232743814 5.50968341336864
2.33495682708805 4.27871091252674
1.11125675110174 1.52938096458323
0.158380663215767 -1.88027025555236
2.10984718084707 3.29967718646537
1.80909310906412 2.98833353324077
4.13058685349181 7.02722014274716
0.228899852490833 -1.50795650443874
2.86363739765463 4.76251164767201
1.39665896996399 2.44544625082952
0.821202131334238 1.03423353662094
0.0985207631742796 -3.26861827838122
0.0493660773209796 -3.98391076084846
0.695279691359283 0.348231929438326
0.0301199883763354 -5.00076513546866
0.348466711856762 -0.3398643906397
2.82550226876786 4.7248736397741
0.887689783546474 1.25023805250342
1.91013351923504 3.43071235010216
0.033097688176231 -4.14603811135887
0.102778597177436 -2.92338558972927
0.799507060234919 0.961531064071993
2.47703238642801 4.07121241337595
2.5852161167965 4.36463151568645
0.27112808788013 -0.284564812526729
0.129456929914966 -2.42251547487986
0.592046952197557 0.230355364935051
0.313380574932202 -0.997873897695908
0.624984347054178 0.607947105553864
0.0625414660687129 -3.36147681456714
0.550048603680002 0.129282098658229
0.571712647411377 0.3232336746013
0.122484006524995 -2.39091037602049
0.494961043575793 -0.150483313895564
3.33661483755625 5.55076140687813
0.842575782126805 1.11100083856115
1.77925528677427 3.23894812268534
0.095675209902879 -3.0728849082661
0.0478946901043115 -4.46364811767654
3.11213703366056 5.05449732865786
1.1056101879606 1.68079561008492
0.0698094665327519 -3.38466992114182
1.30601360552399 1.8785987466124
0.0301199883763354 -5.00076513546866
0.0537712564409807 -4.54264378163582
1.64019916616664 2.92736248418159
1.05157034824771 1.72563767794415
1.8293614642235 2.90805937617561
3.06454381897986 5.74463812218553
3.01382029307329 5.01248460318118
0.210604561504934 -1.2162768344493
0.180035029087154 -1.8251573946287
0.931435713516929 1.84995540393521
2.0946066787782 3.64578394558557
1.33284387236655 2.09956652764555
0.130847479459622 -2.20453709631136
0.927440432534082 1.56495707819005
2.00228094125124 3.53168111341711
0.292409007967308 -1.05072077446779
0.976216666244341 1.07421915723433
1.81299638977609 2.55800682336815
2.34397745906661 3.71331707626249
2.16857162888444 3.81180770150602
1.07559761889416 1.49811621444665
0.278674896933478 -0.576703700314367
0.705581355026588 1.11754802048092
1.73010105286839 2.66338894503141
0.0493660773209796 -3.60457202358361
1.88233349136454 3.11628895731271
2.1655218907275 3.87316894298562
0.0712586831698219 -3.50231394042295
2.85398722762092 4.82486940479181
0.0942503257960511 -2.91361708958252
0.831501009389307 0.873435299679736
0.581915625162292 0.523220672464943
0.273648079858646 -0.782240418112639
3.40702568552225 5.95227907678566
3.55782316016781 5.76603287801745
1.01438542791406 1.58476911193949
0.726886388069838 1.02432544353067
0.288676289090978 -0.62165007485938
0.710239722137832 0.719597452954477
2.46302419506163 3.85790973117283
0.0727064454999368 -3.45313788674673
0.135011104401158 -2.62159073399721
0.447763310911995 -0.222868975915564
0.632857190825468 1.19929356755012
0.374525951474403 -0.933874448598352
1.12945692991497 1.63858305699267
0.952034674696795 1.27261613384513
1.89302626296487 2.99418602172594
0.506790886564044 0.546434148169406
0.836623008997383 0.873940463739227
1.66152255797048 2.97844638981829
0.267339827390422 -1.10681928149059
2.13015237222339 3.5278352749519
2.63824495653375 4.46286854949902
3.0892521197147 5.16411131449289
0.767681614379521 0.771092570173107
0.321928094887362 -1.03625246448595
0.205334436773646 -1.27685374131772
2.9539999318334 5.05090015157992
2.66967746437041 4.35261453960173
0.107023901979542 -2.84963311854978
2.9919881862434 5.67633733526205
1.78633167148719 3.00656810683315
0.0698094665327519 -2.94858394193894
0.328002609297047 0.287984130010396
0.581915625162292 0.258699441623719
0.0508359654164338 -4.16528502326755
0.0985207631742796 -3.42345483890539
1.56812448948208 2.78251734173287
0.771252643531718 0.810161229132414
1.12736858932225 1.78904289045363
1.01814734671026 1.84638471947815
1.95360709451555 3.79586283147424
0.0813626417139216 -3.24612157130079
0.869479965828466 1.23018138376165
0.0508359654164338 -3.58745228588695
0.0390347131840831 -3.99757867510396
0.85019343277788 1.08440402974552
1.19473607843358 2.09606015353417
0.71951157307965 0.866513604241003
0.499274036446876 -0.236335502386807
0.447763310911995 -0.457926443017221
1.11968537317232 1.70599713631291
2.7134916524428 4.44521404494001
0.227600712339209 -1.57290268518967
0.833210363903127 0.905407535612068
0.781913000220181 0.901793622200779
0.192074278710068 -1.69850658607464
0.0449474060539746 -3.86372942684033
2.44301346335721 4.06218008535619
1.6796879442692 2.76511076658476
1.17667288577829 1.65225060746293
0.604111371276489 0.599231511590721
2.00872409282363 3.16406344682453
0.642638211618053 0.137159292229932
1.22954898412873 2.03692593373959
0.0755976188941593 -3.10250295159621
1.15701641248442 1.63136822147535
0.0654530614886163 -3.42848090372694
0.461090842558988 -0.118109877370441
7.89385830765037 14.1560567284804
0.63971086186653 0.706925807163688
0.0712586831698219 -3.72594519581431
1.31031557475476 2.43825889660641
0.147430363655226 -2.19355722467535
0.232790268441773 -1.20446302724565
0.205334436773646 -1.78486834416162
2.45221951535344 4.44091340455637
3.08620902463579 5.46637244418993
0.686795997936271 0.684144019146565
3.85535476102978 6.4913848294483
0.0508359654164338 -3.62455086086972
0.378043291796642 -0.450675979228076
0.259733333280018 -1.1657356114524
0.683956977589033 0.659904745364475
0.334051653969852 -0.808684122494758
0.297370990643384 -1.30478482045365
0.272388634086047 -1.17276133272918
0.455552659017558 0.253991920980982
2.11547721741994 3.61320635078411
1.56195252267466 3.22796351240562
1.06835879266403 1.96103915273902
0.82807621243169 0.826288257042535
2.65428857135698 4.91303722611182
3.36628532092047 5.85702401331475
3.66512599429781 6.37418247094496
3.78622136948469 7.1547775669414
1.43149319634339 2.14624122997187
0.584962500721156 0.147578347108883
0.72043548924372 0.505445517920842
1.61607573873458 2.333745659236
3.18506359828023 5.09752962575966
0.590026370577504 0.523202781499315
0.101360714959241 -1.40349411033607
1.40759943579463 2.55852412030814
0.250808103500534 -1.02358321781375
2.10667060332689 4.01399268166928
0.574781124372921 0.501759417243705
1.074152756439 1.48207762508609
0.737878403460112 0.822149534564893
0.707446507246151 0.912265951793702
1.50893138405001 2.68725814633778
0.240539768046707 -1.07731345158878
0.964566306505415 1.00286725316686
0.209288834062268 -1.7950210292371
0.155650870460194 -1.65026788838453
0.0813626417139216 -3.27532424013906
1.03309768817623 1.43693618945404
0.0784830099377343 -2.60147700073738
0.101360714959241 -2.93328205741527
0.604111371276489 0.587113207215453
0.685850278439352 0.706925807163688
1.53332151727455 2.04183486820294
0.306013605523989 -0.571908606385763
0.0625414660687129 -3.36147681456714
0.324360970743648 -0.409976832167214
1.30662895850448 1.96544181132769
2.09211035748148 3.40941914346088
0.346074182219065 -0.322446044014378
0.0625414660687129 -3.4925137250878
0.033097688176231 -5.21539219313008
0.257188896922257 -0.690255422184133
0.706514232550777 0.607152922867091
1.57478112437292 2.362952852018
2.66344551065889 4.4280230128964
1.21585550466611 2.05060479399954
0.0211498348717827 -5.31474023675327
0.321928094887362 -0.683260912228922
2.29240900796731 3.85869299803993
1.1336245641302 1.99934740990606
1.58445513477927 2.46178381085333
0.119685373172322 -2.89959081078588
0.207971905590277 -1.60086756612231
0.0211498348717827 -5.90598453146668
0.0712586831698219 -3.50231394042295
0.0226487389452003 -5.04109550562044
3.76812847671572 6.73308960817566
1.28929907996656 2.147591041061
3.08064327244402 5.65052792156692
2.86489136995513 4.89399058226508
0.166539186602931 -1.83299125879783
0.686795997936271 0.687931639675278
0.489551607013633 -0.169090606488885
1.36214728682508 1.96150589482873
0.0449474060539746 -4.33107839078373
1.53647265440113 2.8064142901597
0.0985207631742796 -3.21105522962167
2.27427739068253 3.55429491145881
0.230197823825248 -1.49649837257268
0.0181473467102595 -6.09560434085293
1.05596881214523 1.60816798570417
1.48629618244867 2.77738606331533
0.420733104942847 0.0469227829478308
1.31766066507559 2.33283972565125
1.60910858805286 2.56078457135869
1.39376605734258 2.2655572663862
0.278674896933478 -1.17655947120509
0.984700863617118 1.49301209993526
0.196065138906103 -1.5747397090863
0.617068305021335 0.395774910254597
0.267339827390422 -0.951443233008604
1.47155517771979 2.26323734243005
1.16789446621494 1.69409320525265
1.86196373732669 3.22354280505293
2.88583793199534 5.17608214857476
3.35294203870337 5.59449168080477
2.45998490533282 4.17558410248687
0.170601211926166 -1.8756453865775
0.78721378404349 0.673773206783918
0.352048083263698 -0.922617754653076
0.107023901979542 -2.55291432415151
3.56221021581473 6.11639782807292
0.0610834618608518 -4.09992416101845
1.52329726565339 2.53643692243127
0.659115257160158 0.122700991437591
0.107023901979542 -2.21919588996232
0.409319318820757 0.298860966402947
1.43262118314119 2.49088985967482
0.193405792455612 -1.71484585753466
0.140543978069986 -2.41900474283312
0.21978120787991 -1.62828193659617
1.10490281111834 1.4853339624647
4.38279272897407 7.79204571456181
2.51240293325524 4.28293051261736
1.25782542684253 1.82350364069116
0.447763310911995 -0.163651469769345
1.68868557913749 3.28467402233064
0.34966149042682 -0.467909305300009
0.522767739113812 0.635559536648201
1.97814927877834 3.593515670936
0.619051391300437 0.0811302342679354
1.61855587522451 2.58350555430647
0.0301199883763354 -4.0907770677713
1.38446956095608 2.39452696367869
0.537521505803839 0.0940154685333176
1.98162147068515 3.53215626136677
0.800381156014999 0.807731370381911
1.17465183239025 1.95324195442622
1.78633167148719 3.01262145864635
1.91619442315365 3.44225228279796
0.471006311424071 0.245531261762919
0.063997998288229 -3.54648784543252
2.27490642711757 4.08321145311934
1.01438542791406 1.39853945737931
0.274906427117566 -0.00882203634989224
3.03829391982204 5.7110093388184
0.528054278707801 0.0073077792538437
3.89097610624514 6.81871314480983
1.18137769557856 1.82097746369738
0.523826597906951 -0.233787825344565
0.118284017995709 -2.44362130740173
3.00019021623614 5.13527719660951
2.02377189590414 3.44184876815235
0.0523043574423216 -4.25182009617196
2.40759943579463 4.18250495289512
1.96222490208418 3.75909836040293
0.922631444611683 1.29558425936103
0.78897639274275 0.825121359183898
0.730559706517428 0.677832241141122
0.876957238752842 1.16239461567375
3.52250290294218 6.53147092862415
3.24263144694225 5.66484356831781
1.42186953276127 2.06206435128887
0.381552077573781 -0.469130056139357
0.0390347131840831 -4.04708675068804
0.651384789683841 0.36575788086715
2.94789890012759 5.17063025795599
0.194736078433582 -1.68166448696145
1.64944568315416 2.75441865776447
1.44832108978648 2.38287846165538
2.95537402068974 4.98144338965993
0.181377695578564 -0.799794141942517
0.0449474060539746 -4.05304962893013
0.0196493718754913 -5.65289328428684
0.161105300552302 -2.25227940204361
0.617068305021335 0.302504916814397
2.63751144493034 4.30738520043652
0.297370990643384 -0.718979592710362
4.16594585118807 7.18874595698601
0.675406241087472 1.13519694884377
1.14880370506392 1.9398188634311
0.473200524836982 -0.22696138955781
0.590026370577504 0.473597536287864
0.0712586831698219 -2.76237947755438
1.69809653906357 3.11088030588439
0.159743625094077 -1.93300589596253
1.34067643933216 2.59407082924378
2.490635118173 3.9416389335402
0.0970986881050813 -2.41631723972563
1.81645712916486 3.13454620554154
0.419595781241148 -0.0575246380847381
0.0226487389452003 -5.3786234748786
1.34127718680737 1.81578308231027
2.82507283133624 5.11677626377511
0.781913000220181 0.536276533153656
2.46412780577974 4.97931916914804
2.45472009476964 4.18094424801357
0.0537712564409807 -3.20587099017859
0.644586483407575 0.188529306940393
0.302315965633397 -1.36569885754741
1.14192388734868 1.7040571128976
0.301081309981758 -0.463169520726548
1.2066537738943 1.72383142662387
2.23376123541565 3.78096720120361
1.43768623822404 2.13433044596967
3.16738638554729 5.18007771554934
0.633838282356571 0.64071307357685
0.887689783546474 1.39629027058071
1.65235336645126 2.94576617851188
0.0755976188941593 -3.52516583103434
0.0211498348717827 -5.31474023675327
0.362739161721953 -0.58451180726714
1.86656163936414 2.86235957333313
0.848504094129479 0.816094360413193
0.129456929914966 -1.58964163322412
1.60960735903134 2.37442399285882
0.861126178498585 0.977014514305295
0.966903917129007 1.61215172393931
3.21601928908371 5.89101214986007
2.89056572506164 4.7554092665875
0.128065038788295 -2.24458240385033
0.334051653969852 -0.637764572803371
1.40127559803436 2.70291237993033
0.206653773894297 -1.55847942022862
2.17093919834938 3.44103222624938
0.27112808788013 -0.934546938511384
1.92864017899897 3.43663270648327
2.80147303152378 4.69974996430916
2.39173756142011 3.99032673992335
1.21126197552446 2.56055876728577
2.30939480350286 3.78798961115111
1.36746543962913 2.02525978934152
4.36658044110988 7.27023783762094
1.02339760739746 1.67406078309233
0.400122825267561 -0.399069042804246
1.03606925470752 1.37462139556326
1.27490642711757 2.40766061428216
1.34367767827782 2.2509337005695
0.121085368469849 -2.18863315819269
1.12667180348843 2.14208845578729
0.856090588601287 1.41759999623574
0.42866936486661 -0.33164453097892
0.415037499278844 -0.685913488541075
0.273648079858646 -1.11030872847899
1.01061367402485 1.33665635487811
1.08136264171392 1.4138389821293
0.297370990643384 -0.839202294088715
0.627941700411351 0.20692250881085
1.53647265440113 2.44500600157028
1.71488309608793 3.02832946852834
0.033097688176231 -5.00509353300911
0.436562206191423 -0.0950498236123367
0.540663492615721 0.512644285905846
0.0493660773209796 -3.56797724279073
0.742433806805719 1.11603634550399
2.2314946284437 3.78614437438803
0.355620586222251 -0.484372698132717
1.35859092913047 1.9357782980123
1.46164349341458 2.09425145482516
2.12806503878829 3.86299431968911
0.404728399939875 -0.640287139455266
1.68679599793627 3.22820721478926
0.496040501195094 -0.255354774597014
0.0928240330047554 -2.57603276851339
2.47757896534756 4.38368824161749
1.64847515164034 2.72119993122254
0.461090842558988 -0.203243286479056
0.0345842365209331 -4.23066752436459
4.14682911545278 7.86261955788165
1.64019916616664 2.82186387890537
0.207971905590277 -1.55538242634036
1.98969090066103 3.4733838523744
1.02937460213351 1.31330750499815
2.35323990079607 3.77795879960449
1.93263214347428 3.61056004837993
1.73879063557453 2.97463845359251
0.0241460873317025 -5.4456071474087
0.473200524836982 -0.0620269919338472
2.08136264171392 3.23381829058136
1.3188812193285 2.01099288826309
0.448878653094249 -0.310325721952536
0.033097688176231 -3.81063049236361
2.50115692387481 4.08327241367178
0.0537712564409807 -3.70466911087682
0.0390347131840831 -3.94971332118739
3.00702135111814 5.55557893752528
1.13431800083708 1.86302480169575
0.255914993933623 -1.46815826351005
0.298608824302237 -0.0995315412678275
0.0449474060539746 -3.34727655734633
0.675406241087472 0.847549733792887
0.0596239826864185 -3.55967270860959
2.66704415318551 4.47335411930133
1.3170500004989 1.91889898928982
4.33473058704562 7.32482801530258
3.46922105247163 5.93324963165692
0.8926164646264 1.03795507761283
0.573759023699005 0.102702273647903
1.83577060422169 3.33804784595737
0.845119470780283 1.15833962486217
0.0196493718754913 -5.50720258172929
0.235378062930929 -0.880956683997982
2.33405165396985 3.871659683432
0.033097688176231 -4.8215857742226
3.04439411935845 4.71407140004941
0.0405151597387138 -4.29533141934155
1.19473607843358 1.81530097076652
2.33736784923413 3.71689894411638
0.790736850607187 0.537858039887326
1.88686703186128 3.3291792726148
0.36392218355199 -0.611194396129523
1.9350220308914 3.2785627874697
0.209288834062268 -1.99911963196448
2.58597669762822 4.28817167738825
0.338872694515964 -1.06530875049873
1.97079153748439 3.6264955302797
3.39810325383763 5.72159186752462
1.88851206629366 2.9088421030839
2.74924005487959 4.95903324990704
1.12318281740855 1.6934489168709
1.77525951398824 3.1084367910304
1.58242388482613 2.68713014705232
0.671589585314182 0.927226645416353
4.39181005683687 7.3531323673285
1.00683203348243 1.38594238817384
1.41332442362826 2.34569706642138
0.0942503257960511 -2.68089656275959
2.35264411510068 4.20809607081437
0.210604561504934 -1.63180852567727
1.24118368461213 1.90045597575755
1.86614425326521 3.05838990262204
1.7876546381465 3.05104751686026
0.773925126619282 1.2207985437978
0.0828003050525128 -2.67103756055887
2.24536215150355 4.10781179697421
0.0449474060539746 -4.00333999790637
1.4998122550843 2.21704187257157
4.008534998513 6.54194835496922
0.0256418832571836 -5.26106492438572
0.614088555168485 0.218835649449639
1.55885660938169 2.6006837979665
1.93382758205191 3.46696191600736
0.217165259672898 -1.18337543477231
0.0928240330047554 -3.01915999077582
2.26575844496651 3.49059208500482
1.20797190559028 1.65620894739561
0.17465183239025 -1.05338310597182
1.25718889692226 1.99373679638403
1.17869111185826 2.07063295932248
0.167894466214942 -1.89535796751899
1.23019782382525 2.09738111232928
1.04568479172854 1.66788368433965
0.830645572043823 0.836850651766005
0.977762963327943 1.60067611495392
0.803000270273015 0.808202251569631
0.512136187383925 0.630282669765497
0.346074182219065 -0.940817079710529
1.90119787949266 2.92064609256576
0.352048083263698 -0.474458738306346
2.46247207295735 4.41961522956423
0.0493660773209796 -3.89057729958564
2.3304252715639 4.06489932709472
1.45887811966988 2.47259727503371
0.871144934323576 0.926814191823998
0.409319318820757 -0.110830965380921
0.204013892021593 -1.82045016937115
1.25208652187474 2.1828224658267
0.0493660773209796 -4.19091331121537
3.52422346968266 5.93368065141674
0.0478946901043115 -3.91177771971236
0.329214448965855 -0.632872172630378
1.61756433220205 2.62565395173855
0.0241460873317025 -5.58490464983499
2.90160524785365 4.83975780943127
1.74742819273766 3.54894113487404
0.347270943001826 -0.387803595110875
2.68703233097651 4.36141656145812
0.4230050661067 -0.401495312859
1.56195252267466 2.94108725278975
2.53174336392752 4.13923680174662
1.15769869910905 1.50101640996673
2.63506370928907 4.46360691523623
0.341277186807375 -0.749000129028638
1.99007403571597 3.3212099079852
2.5325326563923 4.28610756117805
3.122484006525 5.71366926968167
0.54379865149 0.304223886997373
0.0799235442969494 -2.89939895666267
0.822063184801092 0.789569648613054
1.35145180508167 2.48195882839665
1.9812360840017 3.87935666852378
1.20599425614983 1.78506064898569
0.781913000220181 1.16898549262608
1.04568479172854 1.49814295264486
1.98662215174351 3.62622421191862
0.54379865149 0.167128968412991
0.0784830099377343 -3.07939019983643
1.49388077767666 2.24465669032064
1.55264478044843 2.26278469640067
2.97660339591852 5.0086528109729
0.500350273006215 -0.0384738872198571
0.599096784924792 0.283697461049157
0.0871047191085255 -3.16847460859695
1.46605709545234 2.36355095406348
0.0360692547075217 -4.51592644326004
0.592046952197557 -0.0433807086597548
2.88953926109739 5.02946961700395
1.5727361983879 3.04967352729889
0.335258425299846 -0.567272257581565
3.45360926118954 5.64678246196634
1.28742990020923 1.91759285492051
0.705581355026588 0.318304581353328
1.54796829323895 2.34595912967604
0.125277221416675 -2.52792512769398
1.63530866981956 2.60719485778547
0.063997998288229 -3.2571416911844
2.51213618738393 4.08012270248089
0.715809980180778 0.346129808729534
1.21454455951376 1.56116146830129
0.101360714959241 -2.7789277601375
0.0478946901043115 -3.7391034176936
2.74447905490253 5.10901090022011
1.56915058841644 2.67835425773707
0.0581630255581385 -3.99493719772443
0.4230050661067 0.174755764082583
0.139162747671626 -2.1987710986796
0.0567005874796525 -3.63027048968962
0.21978120787991 -1.4264407320745
0.614088555168485 0.0700452355389
0.0741527564390013 -3.54092196496981
0.521708102605736 0.230519737318806
2.07053425682224 3.81147535248692
1.58038977093133 2.95176946093685
2.63187543165802 4.16981643549327
0.564527385112364 0.576894262260684
0.677310789272833 0.131924344236745
0.929838928582599 0.930926687844632
1.19805643672519 1.97576119690328
0.493880777676657 -0.307874838388884
2.75714030562074 4.96602287248261
0.667762805773669 0.604188545420891
3.36761288661591 5.66643484574197
2.31154235632604 4.29025970245581
0.579880794019759 0.737550745348782
2.55601284079677 4.38216402105349
0.835770604221691 1.09441891769184
0.284933887405161 -0.673385794649926
0.324360970743648 -0.656609815242764
1.3170500004989 2.28111695211009
0.529109265987639 -0.169674331021115
3.96554077127795 7.09408806571602
0.274906427117566 -0.923669060704075
1.77703677943122 3.07132808507834
0.750597459753973 0.949957351285734
0.629909906775131 0.253435259884717
3.1963972128035 5.25143783575009
0.599096784924792 0.342551440221691
2.43909004785207 4.34095012129649
2.85335562088005 5.25824347989299
1.29860882430224 1.97521403510459
0.697158200792512 0.245985287440805
0.877785659700606 1.28331985612921
0.115477217419936 -2.42437756218195
0.822923724666087 0.852904367406314
0.537521505803839 0.144505302716864
1.56709766022814 2.34090896525666
2.15803972145809 3.43212802075549
0.240539768046707 -1.16341208537589
1.71302753950945 2.87401499554373
0.797757278284959 1.1036792091385
0.0698094665327519 -3.44976262538472
0.272388634086047 -1.17276133272918
0.483033395439665 -0.259550138290025
3.29396146162071 5.98071104774754
0.880268072198755 0.983874755261941
1.71163430420958 2.92518583510095
3.08280030505251 5.34040611652668
0.336464188045243 -0.779746934938751
2.16823308727996 3.31994224288346
2.20004498981865 3.49113598129476
1.24504116028165 2.1257673931972
0.369822784991674 -0.634407997112516
1.20863052009196 2.34855474541406
1.71580998018078 3.04039093566406
0.046421800705436 -4.24376015581803
0.0755976188941593 -3.10250295159621
2.70020557141642 4.62755500490644
1.21191909010694 2.02830898359107
1.62399721390524 2.89487302148696
0.0478946901043115 -3.91177771971236
0.407025685522249 -0.701647282213776
1.9389963999087 3.5196485658359
2.10596374635984 3.29748393634168
0.360370203815469 -0.656792219690193
2.16653918660293 3.69596730726506
0.0784830099377343 -2.84242303694371
0.411609311429961 -0.325632565580574
2.00342006096371 3.6320365554425
2.18940755883639 3.65912543372556
0.921828385842888 1.25197991781237
0.192074278710068 -1.18756031416405
0.37335159647192 -0.612726962574265
0.556271596970164 0.229348175235735
1.56349799153256 2.75350767831812
0.594064707828409 0.619498099394826
1.3146047540815 1.72234973132788
1.48738214037792 2.59596695125939
2.14295795384204 3.87312683022075
0.303549565572508 -0.737441344979449
4.17043218901684 7.07040249950247
0.21978120787991 -1.62828193659617
0.181377695578564 -1.67783408852538
0.167894466214942 -1.66534292272339
0.102778597177436 -2.66968720133929
2.34936288853382 4.00837973095857
3.66752329468473 6.40017572142329
1.10206983025535 2.29908530969343
0.0610834618608518 -3.8598278176702
2.25016846924448 3.82339194437536
1.28867628909098 2.4358127606837
2.17969916712757 3.79710206538664
0.085671340907268 -2.9047805397415
0.202692137425348 -1.65154464770322
0.641663088200809 0.251784231628213
0.315827895350944 -0.867008387077182
0.511068710427425 0.699321306314483
0.439931678429688 -0.635763173566485
0.112664945494549 -2.389402457034
2.16518263263285 3.63790780955174
1.86154501869339 3.0560242685223
0.0286288305785821 -4.47378906499769
0.210604561504934 -1.55818125228806
2.26986643931622 4.35254405937304
1.39954609328271 2.17512836172561
2.33254176891221 4.00738002691661
3.37511277069782 5.82030871126793
2.31184888879099 3.94288367644444
1.06472571333059 1.39181870704988
3.21700160530928 5.21960883632442
0.713955616119706 1.03338585602204
0.500350273006215 -0.155767311555617
0.0552366654454794 -3.85256673456252
1.08710471910853 1.27095495962742
0.690572688681755 0.623243118770199
1.90160524785366 3.37253319920894
1.04494740605397 1.57538519395243
2.5688941320935 4.22463339372529
0.960661852049499 1.67323466544882
0.0196493718754913 -5.50720258172929
0.571712647411377 -0.0530312899290086
3.42030671361689 5.56260153155594
0.725966595216949 0.946076497582109
1.46825884336672 2.73973862038024
1.62498434705418 2.71669520030996
1.81645712916486 4.04817787783676
1.3774576636007 1.86928424540528
1.78058475549764 3.10484583986718
0.068358792664027 -3.39909235290596
0.0271361299375142 -4.50669105252114
1.4247066920648 2.55123212954081
2.73696559416621 5.01348898652765
2.79447070603617 4.86460208421372
0.0301199883763354 -5.10177159622096
2.01174623593639 3.08180361925788
3.11266494549455 5.1283569033627
0.0581630255581385 -3.47113129678549
0.489551607013633 -0.339815578314796
0.429799560804465 -0.0914703374554688
1.04863057129389 1.93954364383565
3.71662051555955 6.40995752913826
1.24568307132267 2.52251492929194
0.498196996426051 -0.273001955779709
2.44049249283554 4.23787980360318
0.284933887405161 -0.743070635142569
0.896709219260284 0.722786999442601
0.302315965633397 -1.23803645662041
2.15803972145809 3.70122557492522
1.46935845854259 2.39656466758335
0.0419940886646273 -4.52359409644062
1.65815121098938 3.10729096370551
0.226300401263451 -1.01791310969208
1.56966336433827 2.48973243946646
1.16924847386092 1.60325372043854
0.959879691531079 1.34588832355036
1.67731078927283 2.46942868003465
1.7850074905398 2.89378172633433
0.438809395182981 -0.571614815202334
0.185398213854246 -1.43529659365142
1.61508248909749 2.73258727088368
0.289921602108213 -0.89843108199941
3.71140196746041 6.51216879386779
0.791616274615454 0.834227434072642
1.13501110440116 1.88323942316709
0.942563994903792 1.13391457398732
0.742433806805719 0.943000391148253
1.82807621243169 3.16204420837877
0.248247863181971 -1.41726115919126
0.166539186602931 -2.41306117066198
0.762308442280669 1.03796759975724
0.101360714959241 -2.62064161200191
0.400122825267561 -0.606090229323815
1.93621549163026 3.50853155342905
2.84850409412948 4.54095069656832
0.19739297612905 -2.03785180794696
3.25192678151684 5.6446585352029
1.18539821385425 1.44072042792887
0.389706209322222 -0.342598482287106
2.40759943579463 4.00031292955859
0.0755976188941593 -3.32870302501456
3.32633466592457 5.91555100748432
0.392027521232343 -0.548310319924469
0.243113711710534 -0.90404659788353
2.05120320356043 3.5079388039675
1.86864676046838 3.21592399544908
1.42186953276127 2.60325795178038
4.83875182012717 8.24506942359573
0.0345842365209331 -4.78112430704402
0.679212826517207 0.508611754330276
0.0985207631742796 -2.95335569191738
3.82249351889553 6.59147515016039
0.24696603720614 -1.4951070236343
0.0286288305785821 -4.34436832522848
2.07776220300748 3.56443882309825
2.82442843541655 5.02241078113049
0.314604754081504 -1.11009017380052
0.21978120787991 -1.0469804943786
0.967682279727272 1.76479041826379
2.756690026266 4.36601250698904
2.21454455951376 4.05859437008721
1.01589137276989 1.33589708304971
1.64798964093716 2.87806264157012
1.28055544689459 1.99857670026535
1.24568307132267 1.83614151169932
0.136396313380249 -1.97625221056704
1.40817295798103 2.22668910699279
1.11477466321034 1.53747002245035
0.130847479459622 -2.21864975320485
0.856931075103875 1.1415152978143
0.0755976188941593 -3.35964463197649
1.53961692380603 2.48559853651675
0.135011104401158 -2.75920997468926
1.58699018206814 2.57885154240724
1.0574319918253 1.52680166359875
3.03847915382638 5.27031066512012
2.05670058747965 3.33340388839829
1.83832630912545 3.01468928782645
0.350855280350864 -0.531555893473371
2.68774109789859 4.52653449903749
1.56555604472164 2.74951202038708
2.24343513201729 4.11511476220061
0.574781124372921 0.141920974463881
1.4064517069824 1.99596843224018
0.357997349594884 -0.561239213360202
1.44832108978648 2.22304345429695
2.34277796197745 3.63167565465902
2.10631721813446 3.85669726133826
2.09353735566002 3.74395020321305
0.670633841628424 0.591565000732412
1.68962944246255 2.86760259498163
0.730559706517428 0.722833737413938
3.44259360739823 5.86446872849851
0.192074278710068 -1.5044871580623
1.33586143264024 1.97481303275892
2.37833601677297 4.34619831172647
0.85356618718574 1.30610394304228
0.356809457357423 -0.557731750457195
1.59305618276749 2.65960873791439
0.169248473860917 -1.7007981239418
0.194736078433582 -1.77242948222784
0.348466711856762 -1.17215281918431
0.167894466214942 -1.56276944112305
0.19739297612905 -1.50084420531652
1.54588497873847 2.3529467571673
0.0508359654164338 -4.00995266311208
2.65863331459984 4.66390632373932
1.05670058747965 1.49535325253473
0.068358792664027 -3.3673024161872
1.39202752123234 2.71322947393875
2.55186641785016 4.94672919060883
0.277419833747854 -1.02804954156735
3.0028506135354 5.23628500615903
2.829575561581 4.78718183201523
0.808224277336028 0.914688934981839
0.374525951474403 -0.910777337230203
1.16992500144231 1.44803015284442
3.31399279435191 5.75266121939221
0.0360692547075217 -4.1486579838518
1.365694899369 1.85229787751397
0.795128619724345 1.03947806851313
1.71302753950945 2.92665695510935
1.17734594155951 1.70201964751357
0.858610580579802 0.885879457943685
0.836623008997383 0.924579992125652
0.878613605227426 1.45391286057636
0.361555169008073 -1.00732721724163
1.72182025502678 2.89506465320163
1.22760071233921 1.85562176252164
1.34187768423161 2.02785627102967
1.73055970651743 3.33524122920875
0.464403576599824 -0.372918544115304
0.598091772664791 0.516666700680006
0.263541593408323 -1.29506324428438
2.60010109755908 4.43922309429607
2.63236639475307 4.56951366560198
1.67063384162842 2.8201521693309
1.66200353648498 2.61817640519963
0.387381156375979 -0.11233627319761
1.37511277069782 2.43037416513741
2.57580250143568 4.25812511031404
1.8938455105967 3.11817057002073
0.0493660773209796 -3.64211926389228
1.90486006038115 3.04170919650926
1.87239240093039 3.31923015053686
0.185398213854246 -1.71642927643621
0.0871047191085255 -3.22433069500671
0.952034674696795 1.38770792122149
0.891796518573702 1.11362550580286
1.66248435470003 3.673947849495
0.927440432534082 1.41077123799387
1.0368111909753 1.5085637472842
0.645559633556371 0.613695830791616
1.26354159340832 1.99911587844498
1.41617842068341 2.41712950269082
0.0360692547075217 -4.09560434085293
1.68679599793627 2.71370577037791
1.87571371472163 3.11939600201308
1.61259636916314 3.17141535002099
2.61259636916314 4.72502798671139
0.355620586222251 -0.856765910932226
1.67015573224844 2.46245574511683
3.24037874398929 5.4595240547723
0.71673626916341 0.961002830488108
1.92543863529202 3.13627697009245
1.10136071495924 1.56497500192207
2.08889444150762 3.42534091907603
2.93143571351693 4.88495473342008
3.47086906221682 6.41908558211366
2.38621722324234 4.20477540961166
0.359184264545327 -0.711705278454923
1.31092909593811 2.74319628444168
1.52329726565339 2.44315353594392
2.75172765569183 4.8056423922873
0.0405151597387138 -4.12617441046461
1.21454455951376 3.02389321252163
3.49239409007029 6.02318164084627
2.4452506338631 4.02980234114464
3.67612074132868 6.34571058170394
3.06672503906156 5.11827453349452
0.962224902084179 1.23849460088936
0.640687305247892 0.307157030058124
2.28774159839363 3.7798912775822
0.662965012722429 0.652342119555517
0.536472654401125 0.144370089516583
1.33163507879697 2.07954795749581
1.35443073457469 2.70194456960886
0.343677678277817 -0.756886288289466
0.046421800705436 -4.24376015581803
2.3520480832637 4.35754839865949
1.86989638812632 3.11492733277782
2.87612834183783 5.16361714333018
0.74152387612851 1.16465011957425
2.08028345325251 3.74615247411175
0.0375527458828525 -4.48324681014487
2.42810393470421 3.96801462027623
1.74197891320558 2.87644940990066
0.0596239826864185 -3.07584930945315
0.21978120787991 -1.32372262393583
0.686795997936271 0.630045940085441
0.119685373172322 -2.23683535211174
1.90038279752697 3.25990160623318
0.559373056511204 0.058721665381138
0.826360760337908 0.83408321243199
0.278674896933478 -0.385467396055629
0.309701792554103 -0.532652719046665
0.033097688176231 -4.14603811135887
1.45221951535344 2.35835340126714
0.269866439316219 -1.2840051057657
2.12457942452719 3.72433682138014
1.59053178135195 2.65650539827867
0.0226487389452003 -5.65742828225568
2.29768054864069 3.85281483385849
0.1238812899668 -2.40035589996288
0.779255286774269 0.617270507757249
0.255914993933623 -1.04711331598825
0.0523043574423216 -3.40005899414782
0.514268774676738 -0.152303812579223
0.209288834062268 -1.63505423004684
2.72527636553746 4.72351145038379
0.21585550466611 -1.75635684844896
2.509733252551 4.30714363579825
0.662003536484984 0.486277827666687
2.29303018991055 3.58479482717763
2.85124826578597 4.94253530475059
0.192074278710068 -1.75909574123895
1.64653212772254 2.99690803257159
0.387381156375979 -0.31346159176938
0.799507060234919 0.733150031579068
0.551087635083134 0.645964320057304
0.665845602779378 0.425557052122985
1.60711177798891 2.51418101122253
0.10984718084707 -2.0988842963884
0.538569595236705 0.182717697823829
0.0698094665327519 -3.29222679773418
2.31000871629548 3.6508950120392
1.77125264353172 2.98196973587242
0.276163677777429 -1.18745417161318
1.54484219225224 2.71816219768924
1.24247065618801 2.06187153676384
0.147430363655226 -2.53826840547651
0.0493660773209796 -4.50002126175674
0.114071766708795 -2.32054031347473
0.336464188045243 -0.470216035844889
0.232790268441773 -1.8596878362631
0.194736078433582 -1.97312568530569
1.06545306148862 1.40959881040885
1.34367767827782 1.98300264501294
1.75691518351045 2.99757782388471
2.31613351870573 4.21480585726692
1.64263821161805 2.86553757201722
1.90648471713042 3.16369067007808
1.30539798996488 1.94892089667046
1.29613209401002 1.79276048747111
0.0226487389452003 -5.51130135787624
0.159743625094077 -2.02921994163608
1.3133805749322 2.11727840631257
0.239251072078135 -1.46871412882379
0.882746220602339 0.886655838284793
3.29551224650709 5.73519713070542
0.593056182767493 0.116905011185802
4.38992399104818 7.62804687971288
0.0419940886646273 -4.15459877005178
2.26765589597333 3.58225524512016
3.05157034824771 5.1752322590957
3.11916002448379 5.10027441704649
0.723203692921722 0.77048130320484
2.45583007369794 4.02611965429473
0.150175740394043 -2.55997592320526
0.57580250143568 0.523140161372353
1.18740427912425 2.44929624284676
1.68158685213254 2.96219665182137
0.550048603680002 0.186627180399343
1.50464720854573 2.55701345345123
0.0241460873317025 -5.4456071474087
0.288676289090978 -0.76444175682269
2.4968495647031 4.53584285265356
0.56246786293407 0.652412666815306
1.07342978221145 1.92281327916342
4.12702023847162 7.15418493567313
1.60811052848978 2.75793520244349
1.31643907733038 2.13129761574613
0.332843872366546 -0.997976597977379
3.25543699016066 5.35761404921138
2.55678897013005 4.31866702039494
2.41703352001155 4.02818715129646
0.670633841628424 0.435851964789107
1.3146047540815 2.25451873157246
0.496040501195094 0.0863026871549762
0.319491109441529 -0.715428881346503
0.632857190825468 0.00542786884531811
0.394345104125743 -0.587268782977789
0.173302888822231 -1.95911145115485
1.36864459379439 1.90499308679336
2.47210383528141 4.5876747105276
0.0596239826864185 -3.1824560233967
0.114071766708795 -2.53334796184177
1.06108346186085 1.79792551214845
1.06980946653275 1.84268869129009
0.459984905332819 -0.275619895096241
0.599096784924792 0.415182122144923
1.57324770168731 2.51857022895686
0.101360714959241 -3.02951515039516
1.98354686138983 3.66317141304274
1.47155517771979 2.35125561535065
3.24680572885097 5.91309661783551
2.82249351889553 4.44487407767805
0.190741534928556 -1.61548181297862
0.0181473467102595 -5.72952191635933
0.129456929914966 -2.45555992783491
0.492799702286326 -0.117661713848193
0.875298968408328 0.599613345585417
2.46081443772226 4.00351614933749
0.437686238224044 -0.0816195813795298
0.396658969963989 -0.241448192790667
1.05083596541643 1.47424201317436
2.46825884336672 4.28925798536928
1.06108346186085 1.42617670329387
2.95968408512567 4.92960920320825
0.426406313358041 -0.0387627419885259
0.181377695578564 -1.67783408852538
2.26132133018321 3.98784611989199
1.25016846924448 2.0245644187935
0.222392421336448 -1.9584555202371
1.03235383920853 1.78301496833244
0.0211498348717827 -5.90598453146668
0.63971086186653 0.257194275331342
0.367465439629128 -0.79650796564592
0.218473826693124 -0.882558634045578
1.84469583400117 3.23803395329348
2.90099415216889 4.93505706952181
0.697158200792512 1.22850556981602
0.0345842365209331 -3.92277616335224
0.386217223242343 -0.827405562265815
0.10984718084707 -1.71196322265022
0.302315965633397 -0.428855104130807
0.0419940886646273 -4.10133020259938
1.57733321249799 2.80425306183664
0.114071766708795 -2.32054031347473
3.61197416919624 5.86328329304174
0.122484006524995 -1.96504083640933
0.0871047191085255 -3.25309119995298
0.906484717130419 0.772830769085018
1.28493388740516 2.32320798560991
0.129456929914966 -2.062933180035
0.45221951535344 -0.39033103075502
0.033097688176231 -4.6588078034506
0.83747491043394 1.0778116891247
0.57682315591114 0.0770227544014425
0.67254469626657 0.579003233760567
1.46274816042176 2.29601527933997
0.091396328740898 -2.63981382211185
1.80865875860445 3.28504912983819
0.315827895350944 -1.02544005259052
0.463300176897174 -0.0976061524001989
0.374525951474403 -0.963275753305519
1.55833997731139 3.01838219083211
1.58597669762822 2.41769985108495
3.87737150868846 6.71313524955796
2.24696603720614 3.90793027212591
0.977762963327943 1.34286761041501
1.53069030180712 2.76144485540576
0.724125248392781 0.453882943474539
0.289921602108213 -0.667962728550289
2.88068139265449 4.92764806301403
0.628926139235553 0.707997516246557
1.51905560132372 2.41198347755785
1.04199408866463 1.06602423736182
0.209288834062268 -1.52573947827769
1.34906422482488 1.92690675058619
2.42016455516568 4.57721823660341
3.68229829870283 6.54095932561004
0.167894466214942 -1.7448065312909
0.855249612161916 1.00337957969108
0.0552366654454794 -3.468425052132
0.063997998288229 -3.14508531640914
0.726886388069838 0.882787182005405
3.14019879442415 5.17971211362554
2.4247066920648 3.78705780022428
2.13188951275945 3.82487677581962
0.282433548753513 -1.47499023367825
1.71719919072711 2.55219030715795
0.0552366654454794 -3.05996166876802
3.80310929691511 6.52189507463772
1.44105308932244 2.18528091289952
1.26797189532644 2.16024955057636
0.973119091160892 1.3817352484765
2.26036874180863 3.93621087260155
1.01287790944785 1.78551195056267
0.269866439316219 -0.76080202456588
0.132236690005953 -2.28534014977304
2.80343632741428 5.38408403366928
1.60711177798891 2.54008117684348
0.0151385968379211 -6.58059165696391
2.45499766957394 4.07844914692494
3.38985140079227 6.05819338883176
0.0770410357638279 -3.03987909020514
0.0434715030701262 -3.21319972638699
1.11547721741994 1.66336586155969
0.0828003050525128 -2.67103756055887
0.157016412484424 -1.98957297904793
0.337668943890527 -0.55167007701358
0.0211498348717827 -5.44141123061422
1.00379956775029 1.28456518167895
1.58597669762822 2.97812521357212
0.274906427117566 -0.861453179289793
1.90038279752697 3.36802634287208
3.13206311182601 5.25055024917717
0.196065138906103 -0.93911217984279
0.046421800705436 -4.13269952636393
0.0419940886646273 -3.31474023675327
0.288676289090978 -1.2166315898641
2.62720293021126 4.77416070680813
0.240539768046707 -1.69348213650354
0.580898568341257 0.679768703744474
0.190741534928556 -2.29432207844665
0.492799702286326 -0.17842774364288
3.04051515973871 4.98202546677291
1.55056821292059 2.63346307032574
2.4674335816181 3.86893045185283
0.182719113658365 -1.71370687105453
2.5174617565206 3.95696453778152
2.92323344547203 4.84070404520845
0.329214448965855 -0.285984623272378
2.59859436630892 5.02533775577026
0.402427450423602 -0.771208478794917
0.0226487389452003 -5.51130135787624
1.15360013089543 1.99738585419983
0.0999414378739068 -2.57322782111648
2.36007381038024 3.7582111157749
0.184059285645949 -1.41373320400361
0.389706209322222 -0.238282863469823
1.47484399762632 2.14995669346299
2.13605013580429 3.68413639292625
0.0523043574423216 -3.60723299301719
1.36096280807145 2.23707625524835
0.975442895756021 1.401022480831
2.75217948627519 4.96879623278483
1.0719827459408 1.62110646252094
3.20945336562895 5.44739311854684
0.82807621243169 0.824568861588014
1.3774576636007 2.84576855231794
0.856931075103875 1.29715978624886
1.23343765236149 2.03463091162284
0.955962515513679 1.11388689333087
1.45221951535344 2.99696359199501
0.369822784991674 -0.752634538999636
0.878613605227426 1.19380135406721
0.947307106159811 1.17017710006021
0.171952682789295 -1.47439622231012
0.0928240330047554 -2.90065846526541
0.45221951535344 -0.305044881936188
2.71858706485135 4.56968447791914
0.033097688176231 -4.25817146859829
0.243113711710534 -1.51190618077702
0.508931384050008 0.0425980300653366
0.843424176765126 0.971451433342756
0.572736198387897 -0.111037483286855
0.849349010722231 1.27562214550775
0.277419833747854 -1.33884984069777
2.526206192576 4.63073441195247
0.737878403460112 0.612956294766008
1.45166324195504 2.67562834998984
1.92383519523712 3.34593305193132
0.347270943001826 -0.0737844136778192
0.518524515346473 0.227405809008393
2.65501360447764 4.79711807651605
1.60361069626161 2.6614943647089
1.9214266887664 3.25175234576102
0.420733104942847 -0.0287624874045461
1.33405165396985 1.76588332899569
0.735138241115199 0.542530400429658
2.04347150307013 3.0192577589047
1.44832108978648 2.53571877152636
0.78721378404349 0.92871658100349
0.101360714959241 -2.7581658911168
0.0375527458828525 -4.87194084322066
0.794251334783424 0.829609696660059
0.506790886564044 -0.110678265268803
1.21126197552446 1.85453924018492
0.717661963799526 1.20368670654767
1.11617942967079 1.96699804981669
0.297370990643384 -0.883483303704972
0.605112200342563 0.344694211239482
0.657186520187208 0.791712820726886
0.758715177556661 1.04208149634862
0.689629442462546 1.18217745554437
0.691515318601529 0.65626299113377
0.590026370577504 0.320981582111167
2.33616284182151 4.51450355786352
0.532269606880967 -0.0666326349974974
1.23602428692421 1.95245617494194
1.98354686138983 3.58357164046889
0.72043548924372 0.628799353760191
0.631875431658021 0.531338131636565
2.49819699642605 4.33223002881359
0.0434715030701262 -3.88467854649712
0.170601211926166 -2.4437611889952
1.05962398268642 1.63204653597003
2.72665649482724 4.81416873358502
0.122484006524995 -2.50734876625074
0.211919090106939 -1.42669991592099
2.03532693668709 3.49846377237634
1.45832440826761 2.4224676877281
0.40357838390378 -0.674778101376211
0.0567005874796525 -3.29511056567232
0.636777560196811 0.393721411562833
1.09282403300476 1.59823296237554
0.633838282356571 0.547894647569033
2.25463996509156 3.94099371602566
2.0140086959519 3.02108866646243
0.673499175322814 0.492651233749262
0.4230050661067 0.0566835916296989
0.914580670143231 1.12573020343128
0.292409007967308 -1.02569195543814
0.582931965493785 0.352372878767116
0.130847479459622 -2.2329018271222
0.435437297720482 -0.339699655661711
0.411609311429961 -0.132905674612904
0.0271361299375142 -4.90271202146452
0.268603686464584 -0.783147203209047
3.92623968752853 6.69505537632535
0.774814855319014 1.02027541469062
0.591037015130841 0.044938059783129
1.58597669762822 2.92214474429494
0.979307604846899 1.33450606387717
0.112664945494549 -2.87883927433448
1.28680630173793 2.11684980866711
2.0140086959519 3.32763818653777
0.945727801085963 2.0738062015448
0.272388634086047 -1.20752153750325
0.442173629216358 -0.236062930059016
0.0741527564390013 -2.13659489002264
0.770360714575403 0.994573409110322
0.0625414660687129 -3.02750892102755
2.12213447410878 3.76681332901251
3.79403193016877 6.25588950776131
0.122484006524995 -2.59667675972064
0.81082920438901 1.21063580759983
4.25320420941736 7.14956907088356
0.577843088820986 0.296350646196148
0.723203692921722 0.591982985606093
0.386217223242343 -0.356474761885755
0.0256418832571836 -5.51599997699134
0.36392218355199 -0.355921418389922
2.9354199608459 5.12861820806377
0.712098865489042 0.771792054126965
1.81342943646729 3.1913960983417
2.55368194443335 4.21559984620649
2.30662895850448 3.85712581703731
0.0316096065168218 -4.06615307017286
1.90567261745185 3.03670858050118
0.144679752639191 -2.4488323016838
1.68158685213254 3.01704937977905
0.568637630174276 0.642922284101977
0.0552366654454794 -3.57332346327696
0.0196493718754913 -5.65289328428684
0.81082920438901 0.670944754884314
0.704647873893478 0.817583184497449
1.50142570730192 2.30599540735377
0.0405151597387138 -4.07392649212933
0.063997998288229 -3.4434552156232
2.04457857183469 3.94784902049396
2.06799589616082 3.68993367437133
0.952034674696795 1.07996611476864
0.705581355026588 1.07768378306863
0.129456929914966 -2.48937903082292
0.0581630255581385 -3.01198646194328
1.58699018206814 2.46757508029065
1.45721634750585 2.17203363095074
0.751501687324087 1.05019976685494
0.261003870606423 -1.15008382556111
1.45055005128184 2.40034170381827
1.27616367777743 2.03060778352182
4.50859714058979 7.69083947555779
0.347270943001826 -0.899147186838256
1.80692004788976 2.9767718175669
1.45333141910088 2.26668677794545
0.130847479459622 -2.57020879008931
0.630893003944954 0.0651827489189507
0.0625414660687129 -4.02578029542454
0.962224902084179 2.0794532850697
0.10984718084707 -2.35532100312877
1.4224374111551 2.09225997975064
0.493880777676657 -0.315437975623359
2.67945040495181 4.70445626059105
0.518524515346473 0.276025659442139
1.19074153492856 1.77198875230793
0.588002955041207 0.278930546787396
0.318271071279273 -1.06627420834337
3.4185998869867 5.68842717361786
1.24888834933717 2.15736480082862
2.75330844402972 4.4981833434514
2.76701106124596 4.68806299659194
0.279928869233971 -1.47134961994668
0.323145045647744 -0.460433932033562
0.0316096065168218 -3.83118318361562
0.084236537168032 -3.11147491293421
4.1467432023939 7.07689411180647
2.04162449854069 3.30322189170659
0.916194423153649 1.41480305891972
1.07920345691445 1.71590635368978
1.5665839714063 2.56569828309446
1.72964225336035 3.08881775765605
1.15360013089543 1.91978905100526
0.520647687239443 -0.238062990720652
0.084236537168032 -2.39879570698759
2.0408850341263 3.78503535233795
1.18070651852952 2.08269825846289
0.21978120787991 -1.51075173882091
1.82893317416814 2.92502947875388
1.17936322696051 2.54128173864734
2.20500441388741 3.91866129878313
3.10543337626347 5.47315461695841
0.0871047191085255 -3.08854717100263
1.83491769551172 3.16783796203809
4.18137769557856 7.09408453709751
2.38067568084284 3.97774531762296
0.592046952197557 0.0683541947576665
0.480854097380418 0.548096889350183
0.511068710427425 -0.126197211012813
0.105610187960599 -1.69477172429049
0.405877499993368 -0.407576768439885
1.06399799828823 1.63937560484231
1.72274269434266 3.09029537621595
0.154284034696288 -2.20828253779591
0.248247863181971 -1.50967143179046
1.3188812193285 2.35980897656469
0.128065038788295 -2.78046167936688
1.66584560277938 2.84910281367978
0.171952682789295 -1.53491173797602
1.95831409719308 3.26438205028337
0.207971905590277 -1.21406811146167
0.56555604472164 0.619205191666896
0.475391406109793 -0.376277051716032
2.23892871814072 3.9716271155973
0.443293299463392 -0.305378464522912
1.89711785686134 3.26967499733248
1.82077141180846 3.16602418293713
0.0537712564409807 -3.78639196580778
0.957530662451647 1.1934697360507
2.11301677942896 3.53934313793063
0.729642253360347 0.418004185279474
1.87031269026191 3.1444624138805
0.0537712564409807 -3.38525749149387
3.01814734671026 5.56586601949049
0.0405151597387138 -4.02350481260513
1.03160960651682 1.98473821820378
0.169248473860917 -2.0460510853434
0.249528551273962 -0.479524829935835
0.107023901979542 -2.09684805836039
3.13136859018983 5.10605384882851
0.480854097380418 -0.234982611742718
0.629909906775131 0.364100739322908
1.70277909767248 2.8023894766228
3.84395417017357 6.83697799626608
0.341277186807375 -0.849728685912362
2.39925764080931 4.14664476350819
0.167894466214942 -2.14198243220342
1.23989556395434 2.5181595958895
2.61060438397834 4.54329892825431
1.79293440631143 3.03645065133845
0.599096784924792 0.471203394100684
0.985469685932615 0.906073150348519
2.77592624512892 4.69394637802116
2.13881723335052 3.75033990901795
2.79863243453921 4.73496348900107
2.14330247803255 3.28467270309917
1.27741983374785 2.18877042129394
3.16907929238422 5.42101080688044
0.480854097380418 -0.406104572904069
0.0226487389452003 -5.04109550562044
0.157016412484424 -2.06406167627166
0.0226487389452003 -5.65742828225568
0.157016412484424 -2.3599993325398
1.46550613304698 2.31861000268794
0.426406313358041 -0.106033847560745
1.65283741109291 3.01274072986815
2.35174997497854 3.6127076404256
0.0405151597387138 -3.92765879781521
0.204013892021593 -2.05352986029353
0.255914993933623 -1.0345758828507
1.34187768423161 2.06109231902676
0.114071766708795 -2.49849483094835
0.0271361299375142 -5.09758379925753
3.42016455516568 5.70842440352073
0.706514232550777 0.499200136480424
0.753308444029718 0.923611977688445
0.068358792664027 -3.33619789792934
1.89056572506164 3.43246028753155
1.06254146606871 1.63857273448721
3.03625477454844 4.94129810677286
2.1963972128035 3.74854473247852
0.263541593408323 -1.63967360975241
0.303549565572508 -0.592570787311634
1.67921282651721 2.91511679995223
1.14054397806999 2.33988372967775
0.365104236089144 -1.0658199926415
0.881094594731181 1.47157661809942
0.556271596970164 -0.0196746840628469
2.66464605582336 4.16440879347601
2.0899672102081 3.5268301061808
1.82678981462832 3.38640948443753
2.39896913065119 4.17842203611314
0.355620586222251 -0.484372698132717
0.751501687324087 0.599678035222992
2.3152164543412 3.87074117575427
0.181377695578564 -1.93310408064499
0.879441075878667 1.05061565523095
2.90770201016359 4.72685555974077
0.968460222609906 1.70206854483736
1.99389980046358 3.24652044765156
0.347270943001826 -0.832521856975005
0.0493660773209796 -3.98391076084846
1.57427016455143 2.43542155228115
1.22108740538053 2.5136576951993
0.0999414378739068 -2.35488524171298
0.533321517274553 0.303052084069924
0.523826597906951 0.641553899251812
0.0449474060539746 -4.27102076859653
0.512136187383925 -0.166409954229241
0.0654530614886163 -3.33327949650081
0.426406313358041 -0.512410393625406
1.15154647212746 1.2886289275712
0.157016412484424 -1.62763128082617
0.0390347131840831 -4.20670159145055
0.342477931812926 -0.939013585431913
0.321928094887362 -0.865546572610015
1.22825042864872 1.82254440525364
0.19871959235208 -1.58652535216707
2.2663912059595 4.3564890325151
0.196065138906103 -1.82160849543971
1.14399127968845 1.34113320782991
0.171952682789295 -1.70328691807417
0.167894466214942 -2.18290106208629
1.07631950784637 1.55147200773621
3.82968259834634 6.42363710239406
2.19240727237361 3.91208780009367
0.0610834618608518 -3.9511293966105
1.07848300993773 2.09511264661374
1.71951157307965 2.92063272178696
2.80321831531853 4.91754664874771
0.516398214238085 -0.158611194778965
1.62695658938578 2.70489929307817
1.93263214347428 3.53503201018729
0.214544559513763 -1.5401366009112
0.181377695578564 -1.86492889595723
2.19739297612905 3.70475830653919
0.211919090106939 -1.32396399434025
0.842575782126805 0.995022575633812
0.656221183890978 0.225911590776796
4.0602626865065 6.93638831403362
1.91256093715076 2.66076877018415
0.621031755428678 0.429776893980316
0.454442466549622 0.281503066797309
0.427538282847961 -0.316974590374923
1.06181264814925 1.73653887222451
0.24696603720614 -1.48654380394591
0.758715177556661 0.959882996163331
0.372176284764646 -0.896012737094719
1.49442101173685 2.29809754605835
0.387381156375979 -0.423575535502106
0.0286288305785821 -5.04830926106572
1.73193479323715 2.77742051828379
0.084236537168032 -3.30869266397761
1.03011998837634 1.43713560756104
0.250808103500534 -1.36435357532271
1.59809177266479 2.53780822893669
4.3672442408899 7.35863748807651
0.746067801273459 0.782752048587656
0.574781124372921 0.40842724543819
1.96884903679927 3.33407635383875
0.181377695578564 -2.1059508310772
1.9081075463689 3.00536783134865
0.190741534928556 -1.13547883792867
0.283684259747223 -0.807105858359387
4.07252555464134 6.9439496926143
0.72043548924372 1.00935768758152
0.760512928619055 0.979507292533926
1.46550613304698 2.49705652777812
1.81990958678827 3.23271146191832
0.210604561504934 -1.78088683046921
1.9520346746968 3.36866077400086
3.1467432023939 5.7331277960609
1.44720531630404 2.12688337647578
2.47100631142407 4.25385985134228
1.17667288577829 1.98877614375709
0.525941986908956 0.256893053539959
1.92222997110391 3.20837861990448
2.22922445481887 3.77558141861785
1.50035027300621 2.43761148820001
0.331635078796969 -0.800600062130627
3.13622323497552 5.43090067239006
1.26544196036704 2.20694443704189
2.85040446108819 5.06617481470142
1.41617842068341 2.36129873847878
3.59985008493715 6.17776022643869
1.31154235632604 2.03487877425583
0.409319318820757 -0.66087193952904
0.540663492615721 0.0626784150351529
1.07559761889416 1.48402530065154
1.42923457350886 2.65040404424132
1.51905560132372 2.46812670541852
0.661041419049601 0.677639356056246
0.436562206191423 -0.316190072104714
0.128065038788295 -2.5849817848654
0.348466711856762 -0.711697382931508
2.98065781087984 5.13142466119939
0.227600712339209 -1.34683504365236
2.12178485698823 3.64468773394731
1.28430920887586 2.01781842133912
0.137780193621507 -2.33662805045587
1.02713612993751 1.91716572376098
3.13605013580429 5.46332654832175
0.0596239826864185 -3.10177159622096
0.334051653969852 -0.541494895909145
0.0813626417139216 -1.64019947637894
0.0181473467102595 -5.90098251671287
2.65718652018721 4.93913218269537
0.211919090106939 -1.85233461089088
0.0405151597387138 -4.63054910597858
0.141923887348682 -2.46205341155772
3.61147621594567 6.18650333794467
2.04347150307013 3.20880364337193
1.11968537317232 1.64495444627781
0.665845602779378 0.388795784909404
1.14123409769132 1.73889415240453
4.68738675796291 8.03184062399395
0.803872252796321 1.50387962244283
0.0419940886646273 -4.15459877005178
3.25893867887222 5.42658279378102
0.580898568341257 0.499701445063656
0.0928240330047554 -3.17554275228351
0.111256751101741 -2.53048543386153
2.51026758405373 4.73655303804313
1.64993070418441 2.68994799398132
3.37731121940011 5.48984784421667
0.0360692547075217 -4.26100330103646
1.73650897284861 3.08258539183938
0.551087635083134 0.0609294154959867
0.0669066586301148 -3.62298588995343
3.58229683669599 5.83869237632329
4.63836717221775 7.84736633882198
1.60461187259665 2.58987877003874
1.8819206440185 2.92462062944318
0.217165259672898 -1.21839545869174
0.084236537168032 -3.1651264497074
0.232790268441773 -1.07686591715596
0.0301199883763354 -4.81777368067291
1.07342978221145 1.67342814029128
4.01240648669396 7.09827556416207
0.119685373172322 -2.57518017695515
0.536472654401125 0.378007431221752
0.033097688176231 -4.37976048222495
2.22630040126345 3.66862845720752
0.890976106245145 1.31607317371168
1.97389410866053 3.51487509677504
2.64215073229566 4.26571366677948
0.871976698567364 0.996688189522823
1.08351859983503 1.2973637984326
0.148803705063919 -2.18810579044022
1.75646483387642 3.10413285523448
0.122484006524995 -2.61522578377072
0.483033395439665 -0.51855069885598
2.39086733215423 4.00714468409065
0.0493660773209796 -4.08370254201103
0.328002609297047 -0.619910423058074
0.355620586222251 -0.401546257354347
2.64288188952436 4.65204321395427
1.59809177266479 2.77840108511803
0.27112808788013 -0.81716196120076
1.32739630752688 2.31640713706066
0.57580250143568 0.150209047096934
0.630893003944954 0.455707338196141
0.82807621243169 1.20761082665795
1.48520940647193 2.55984189800374
3.12300814641846 5.17298483268451
0.409319318820757 -0.393417935230469
0.992370711776837 1.61157600440309
0.0727064454999368 -3.78987740843096
1.28929907996656 1.90639769769284
0.0256418832571836 -4.68970321723457
1.32981998729201 1.65039662150181
1.57631291893292 2.54184480503985
0.417318440530082 -0.509296260161123
0.0999414378739068 -2.23529092134145
3.02246146107892 5.24399579151001
0.190741534928556 -1.91533756962489
0.24696603720614 -1.44447392143164
2.14880370506392 3.68417002300455
1.79293440631143 3.04975794811849
0.190741534928556 -1.53381319426639
3.00474789818665 5.00732911417525
3.35025850886732 5.77996626740202
1.95517780239078 3.37895187442427
0.560405396477177 0.572613021610288
3.21929107876329 5.51838466617517
0.0712586831698219 -3.37042348098971
0.337668943890527 -0.648644554437872
0.157016412484424 -1.95372292530819
1.39376605734258 2.72185557573223
0.144679752639191 -2.39977062985352
0.36392218355199 -0.90434734857378
1.70371378836982 2.84180489620493
1.17734594155951 1.70949205214727
0.112664945494549 -2.48851299699361
0.0741527564390013 -3.25258568721575
0.690572688681755 0.735468377944289
0.704647873893478 1.0398470364318
1.79337351605182 2.77007993011696
1.91579115409697 3.13726796926528
1.08495411740709 2.2039005365853
3.68915758798871 6.28192691362912
0.35323990079607 -0.440061081738964
1.25718889692226 1.8388232505372
2.05633474620956 3.6825102124072
0.82807621243169 1.01902543620176
0.483033395439665 -0.421501389976623
2.2827463281674 3.54061419272652
0.0375527458828525 -3.75093247365778
0.395502500931411 -0.397984480058257
0.289921602108213 -0.968247332685501
2.24664540268079 4.32540747289197
2.36687550094134 4.0277498688714
0.296132094010025 -0.983987043467955
0.0316096065168218 -3.48574697734499
1.23473154934588 2.45224506235885
2.06508943324702 3.73628314020895
1.01739574729712 1.17512373598379
0.876957238752842 0.943815145701329
0.0581630255581385 -3.68959954034356
0.0316096065168218 -4.17201883580167
0.227600712339209 -1.78752325651798
2.23892871814072 3.68819134948632
0.493880777676657 -0.150791923022942
2.81969405006704 5.11293667694943
0.169248473860917 -1.65210516374036
0.885220119535299 1.46637931384481
0.116881300295619 -2.66564369075695
0.768575200683028 1.07256968111336
0.37335159647192 -0.674603668906713
1.15769869910905 1.88113254928276
0.162465692016506 -1.99525110073785
3.30262446452068 5.48942212048558
0.287429900209231 -1.1561630048457
0.112664945494549 -2.34228877914296
0.582931965493785 0.286451250417748
2.40069932679007 3.93369256100566
1.90851296861153 3.3786483045993
2.05303799338027 3.61843340891102
0.0784830099377343 -3.42718385038512
1.67158958531418 2.55502958138328
0.0727064454999368 -3.52147035381327
0.945727801085963 0.983784561404048
1.42583999537594 2.76112629946765
1.95948845219556 3.30651575195878
1.93303073307231 3.87897628278304
0.144679752639191 -2.35232266929079
0.252086521874742 -0.961096677527673
1.51693008338361 2.22876512279208
0.522767739113812 0.222874441187404
0.530163482359641 0.168111879368642
0.0316096065168218 -5.15740629519378
1.79731950099715 2.85307496626417
2.01023595572426 3.44176713475564
0.207971905590277 -1.68653924638987
0.140543978069986 -2.43539220746094
0.162465692016506 -1.5317347678524
0.415037499278844 -0.550342179115051
0.0596239826864185 -3.67169273542975
2.75263117539625 4.46748639101079
3.45680060521176 5.79595547832329
1.36923380966572 2.42123692773171
0.0211498348717827 -5.90598453146668
0.178691111858263 -1.69483935545715
0.663925848616013 0.448447693817953
1.3146047540815 2.83790022306155
2.28524612526828 3.86202684408986
0.114071766708795 -2.60568668544403
2.47785217717318 3.67838902702465
0.0419940886646273 -3.61719640973057
1.44217362921636 2.44152057977138
0.987773697666741 1.47786054292798
1.85230232811158 3.15501506321706
0.928240374357122 0.93699967227209
0.287429900209231 -0.523254549377821
0.37921383550458 0.012619069138815
2.31766066507559 3.9825460602415
0.125277221416675 -2.39377892697141
0.0698094665327519 -2.52378815921964
1.62695658938578 2.60927293291399
0.736965594166206 0.537645501178567
0.601104711541039 1.2073387402479
0.645559633556371 0.114292989653936
0.478671502348569 -0.210841327140656
0.347270943001826 -0.951216393920938
0.792495162879546 0.912016597305508
0.0712586831698219 -3.19276354175744
0.583947590344521 0.340394058695729
7.48225058909468 13.3196471304775
0.0970986881050813 -2.51736102750121
1.30046358569877 2.06686945437153
0.586990182068139 0.693033975983568
0.0537712564409807 -2.83592561697643
0.107023901979542 -3.03698761253098
3.2551182329696 5.8658619698953
0.063997998288229 -3.65744855977831
0.125277221416675 -2.3311107356679
2.03086498970499 3.67250386232858
0.033097688176231 -4.6588078034506
2.14467975263919 3.96289037599113
0.0625414660687129 -3.56278368342205
0.611102638184946 0.59889732392535
0.367465439629128 -0.0304421704699671
0.480854097380418 0.349584559840953
1.85188079559115 3.27100889796499
0.68868557913749 0.217571636681012
0.893435944932949 1.05072348730693
0.202692137425348 -1.99586629245301
0.341277186807375 -0.388411374623638
0.35323990079607 -0.079806248142846
0.0799235442969494 -3.20178428433113
1.20401389202159 2.17364629824538
2.60160625684103 4.85041783037432
0.169248473860917 -2.0211024528442
0.57682315591114 -0.00315316579142139
2.28305903978472 4.21715316336482
0.178691111858263 -1.91845054807105
0.213232422050972 -1.43210586003971
0.347270943001826 -0.364080532722342
2.86656163936414 5.03631471567008
0.471006311424071 0.0474966760981018
0.264808782809853 -0.902751079360961
3.0312373461507 5.1170407855754
0.294892132574959 -0.92074558527693
0.105610187960599 -3.45206468196935
0.0813626417139216 -3.00691378944628
0.0523043574423216 -4.14016073544016
2.41046476948902 4.2365017744232
1.10419508726755 1.66771829563329
0.237961223944931 -1.49698815657351
3.54027111827645 6.17060163579716
3.23715448286207 5.22897162605795
0.033097688176231 -5.00509353300911
1.08136264171392 1.63105696130354
0.936215491630263 1.23101137290956
0.0828003050525128 -2.87944224214167
0.809961417872085 1.51378713511052
0.169248473860917 -1.8248385468616
1.05889368905357 1.7950790724353
0.847658682420031 0.774486086033229
0.101360714959241 -2.7581658911168
3.38607166555258 5.73806156444047
2.98219935775111 5.46840153149912
2.07451410773479 3.70177303651191
1.47539140610979 2.78440069266509
0.0256418832571836 -5.38290864453097
1.12597468096175 1.87575487627817
1.13847163626158 1.18994087466716
2.65622118389098 5.02737503431484
1.75646483387642 2.80169614745562
1.60860964457879 2.56725086356102
0.851037360875001 1.40366585133147
0.115477217419936 -2.69328464018117
0.367465439629128 -1.0953193301391
1.76006370082751 3.07077430637594
1.14948988583352 1.58028336821819
0.827218741356885 1.12239247929303
1.66200353648498 2.90726208647124
0.385052350316005 -0.580505143997064
0.169248473860917 -2.0714387599184
0.244398963502342 -1.58940949196659
0.441053089322443 0.00422183704112807
0.0537712564409807 -3.74495195692894
0.318271071279273 -0.90354147782204
2.90546952108481 4.73110456170899
0.55316345564398 0.146183508280715
0.0799235442969494 -2.48698967861616
0.211919090106939 -1.61918947796799
1.39086733215423 2.2267838638897
2.83021766308595 4.62491166413877
2.19573298855563 3.44464045130188
0.0493660773209796 -4.19091331121537
1.0113688140792 1.41813588314039
1.71023972213783 3.24331532901768
0.0271361299375142 -4.81433330178782
0.53121692894963 -0.0764117438534557
2.25591499393362 3.7854909737626
0.61209863065867 0.66182375969314
0.76410172410372 0.411663675730474
0.116881300295619 -2.43395866525115
0.908918276955501 1.01802038802308
0.367465439629128 -0.181196432814387
1.39144754331865 2.29410563862226
0.111256751101741 -2.44504698625203
2.51320287507828 3.89962540008944
2.00417897473233 3.3983076549368
1.35145180508167 2.31259504086877
0.135011104401158 -2.00533223012481
2.41760330479024 3.86281439646512
0.0698094665327519 -3.09710243099899
1.21257590552502 1.54815239096801
0.283684259747223 -0.958742843742883
0.36628532092047 -0.467669279135048
2.57605773275716 4.21226756203002
0.230197823825248 -1.23033569349298
1.61060438397834 2.71368102839605
1.58293196549379 2.40969075251499
0.0301199883763354 -4.81777368067291
1.73285079011928 3.44391763769188
3.88326196616279 6.79328604962938
0.815160324546405 1.41036320343309
0.150175740394043 -2.15528582223123
1.82850475692939 3.44823496325267
0.597086059803646 0.211927414876436
1.76365361257942 2.81292892888066
1.03606925470752 1.30603960251183
2.52064768723944 4.91575623003672
1.67921282651721 3.01912772623365
0.927440432534082 1.63137185244775
1.59103701513084 3.23493570689755
0.829789627170962 1.0886537991964
3.36451333088289 5.78346107506577
1.46825884336672 3.13990439359366
1.40127559803436 2.33075497113702
0.335258425299846 -0.918201505406495
0.343677678277817 -0.657420678258179
1.76678747425738 3.10714550325317
0.147430363655226 -2.35564174183725
0.319491109441529 -0.996209247536684
0.147430363655226 -1.84816275861982
2.48738214037792 4.18943010722208
2.60536229916279 4.61449711393617
1.23602428692421 2.19199796416277
0.658151210989378 0.328583702753787
0.607111777988912 0.459835357732999
1.88480809753025 3.53085256460836
1.77836829317677 3.21613359855185
0.207971905590277 -1.79866716856094
1.89589159665926 3.08045254525352
1.34667268670427 1.8888943940292
1.09211035748148 1.59181079477161
3.89066833130192 6.60895178125763
0.252086521874742 -1.01549404556722
0.959879691531079 1.03547354928803
0.923434056616188 1.54942284896369
0.234084745909408 -0.728405900832176
0.0375527458828525 -3.45525144214064
1.9230328064284 3.60639247620294
2.34786895131749 3.76989663695707
1.26670748241388 2.30280295328504
1.03977512635963 1.62455027929923
0.442173629216358 -0.0479237927163785
0.0434715030701262 -3.93040030841435
0.228899852490833 -1.54304177616471
0.114071766708795 -2.12180336813438
0.0828003050525128 -3.02065897610425
0.917806373087702 1.64482854775728
0.0596239826864185 -3.71105272766768
1.20335316609253 1.99163990690277
0.704647873893478 0.761173945119245
0.732392864376382 1.08310602225847
0.606112335592939 0.21151528111387
1.01513859683792 1.9541778556735
0.537521505803839 0.497312699541659
0.111256751101741 -2.84384140648657
0.807354922057604 1.28004070716184
1.43262118314119 2.47618036087493
4.88727846635455 8.32914849260404
0.101360714959241 -2.39554507692266
0.912965110018203 1.01213869776198
0.994663737490111 1.49158809533739
0.666804522748805 0.528239263612481
1.2066537738943 2.15103278124471
1.86739604947467 3.03945129121522
1 1.56810660483618
0.37335159647192 -0.326315444757769
0.344876427861443 -0.813429300855373
0.243113711710534 -1.12545900708978
2.30354956557251 4.24497403798853
0.205334436773646 -1.66407936269877
0.90323357200043 1.42738593108258
0.046421800705436 -3.98065978742496
0.085671340907268 -2.61621076028259
0.704647873893478 0.514769374344047
3.99838214860217 6.6345131561726
3.18171316704639 5.29567148829942
0.0985207631742796 -2.9771503648393
0.196065138906103 -1.77915939877063
1.43880939518298 2.89430424176905
2.00910220710725 3.63895977790467
2.13570387514239 3.76701837976972
2.93342921257792 5.08237367197033
1.42640631335804 2.26556428471592
0.41046476948902 -0.150283555900839
0.328002609297047 -0.390918804577555
0.200044989818648 -1.52077389321442
0.371000014792523 -0.481064955424974
1.09353735566002 1.66063128276169
0.718587064851352 1.33249933537732
2.31796590046039 3.81742030518872
1.8644735002807 3.17517283925546
1.06108346186085 1.58694524852925
3.01212355908249 5.27263808367859
0.682061188826237 0.654516252115732
0.324360970743648 -0.57718552596043
1.46935845854259 2.57231557116403
1.21388863995671 2.57173832612807
0.407025685522249 -0.232080545141233
0.222392421336448 -1.594132203461
0.393186778057184 0.358275679174095
2.73353740631732 4.71822587469017
0.0196493718754913 -5.50720258172929
0.618060188897387 0.456910222958316
0.0316096065168218 -4.34698219987106
0.277419833747854 -0.95535170464915
0.677310789272833 0.131924344236745
2.85251304819388 4.63854712145154
0.0196493718754913 -5.99757867510396
0.116881300295619 -1.91424688645048
0.0345842365209331 -4.47980045212392
1.56195252267466 2.67379612433609
0.236670221585056 -1.33696495755306
0.732392864376382 0.584766433242492
1.46109084255899 2.07792892638185
0.128065038788295 -2.18795201115156
2.3152164543412 4.09661821456641
3.10702390197954 5.66184915325404
0.0625414660687129 -3.39313722631174
0.343677678277817 -0.726320016049869
0.451106753986366 -0.179424660469311
0.190741534928556 -1.22523210713502
0.0610834618608518 -3.54333683120691
2.31246175840127 3.98602990904098
2.39723685702995 4.00967418111136
0.185398213854246 -1.73659496015042
2.51293627708419 4.10766862618464
2.04826267761833 3.75972573905467
0.830645572043823 0.809295791770189
0.950460539198685 1.42661436591845
0.163824801905894 -1.96662278032465
0.139162747671626 -2.31525201222543
0.137780193621507 -2.3995416757311
1.72043548924372 2.8553624220522
2.17431471472523 3.88538487364685
0.0698094665327519 -3.87219967535917
0.0899672102080982 -3.17194641753209
0.0899672102080982 -2.94382792262778
3.25702972055084 5.7098883790109
0.740613371181351 0.721326649041608
1.69151531860153 2.80231207254185
0.0741527564390013 -2.87194084322066
2.34007544159762 3.95828928529872
0.325575871902507 -1.05673549441076
2.71604160818816 4.79414215793556
2.37599255223188 4.0082071696599
0.189407558836391 -1.78739566465691
0.135011104401158 -1.77934142664859
0.150175740394043 -2.65273158343026
0.217165259672898 -1.25428675283672
1.54379865149 2.72547489202786
0.0390347131840831 -4.59124345836888
1.35562058622225 2.42500775649139
0.111256751101741 -2.33334428576953
0.190741534928556 -0.989196507019852
1.22889985249083 1.94878811343633
0.771252643531718 1.50963928679566
1.73650897284861 3.15961900427406
0.497119151743202 0.0458163446926984
0.211919090106939 -1.62858004488133
0.0316096065168218 -4.01599768287264
0.0478946901043115 -3.120097773721
2.34727094300183 3.67246201894625
0.188072348152572 -2.20338205172116
1.63236639475307 2.86421464278177
3.25016846924448 5.68283647111574
0.269866439316219 -0.802706534241239
0.931435713516929 1.11266048664703
3.03532693668709 4.92999877097436
2.78301893744635 4.5328713973946
0.449993133675657 -0.162730147635784
2.92263144461168 5.01687685971768
0.130847479459622 -2.58841847555921
1.83406428227129 3.77042666273098
1.68300939460529 2.79879964263906
0.0241460873317025 -4.649582033824
3.82571693955777 6.42753103903518
0.728724216395937 0.491704101762019
0.317050000498898 -0.33698728550189
0.653321293385183 0.749383930542101
2.28462158195078 4.2455647256221
1.22564980596905 1.8202709425297
1.65911525716016 2.43590898704073
0.111256751101741 -2.46173468175297
0.832355939808926 1.55072016462577
0.167894466214942 -1.81811930355009
0.0434715030701262 -3.492965972084
3.42087520738481 5.69313297010207
0.615082489097492 1.05826026295436
2.11090448763011 3.39270259252192
0.485209406471934 -0.0742732899602747
0.230197823825248 -1.113657097927
0.453331419100879 0.306034403151735
1.78102763962726 2.90703329026508
0.157016412484424 -2.07685913739877
0.29365110450627 -0.753585213826004
0.0419940886646273 -4.32733129663609
0.228899852490833 -1.71242658518655
0.700907897616526 0.407471618899377
0.966903917129007 1.14002854145494
3.72734606468386 6.39335486640712
1.33525842529985 1.9387277302569
0.119685373172322 -2.29545763661954
0.186735900589758 -1.75331972020513
1.73285079011928 3.18718534338573
1.53069030180712 2.6069775214753
3.0978099008584 5.24573897930079
1.60310984743142 2.74045755668886
2.10348701606763 3.6083988457529
2.005695605664 3.46961132695792
1.87654284982542 2.86285272453304
0.108436232039362 -2.93042480966754
0.983931631372347 1.01404967579113
0.41275294608429 -0.283602094823266
0.281181752544053 -1.44385736545874
2.48139923059714 4.51979806485649
1.02937460213351 1.36153453116422
1.95164130181341 3.33926954043021
2.22499891715093 3.8957706838772
4.18907387199764 6.91891566971892
1.13778019362151 1.68638862562823
3.56517038331389 6.15156245420462
0.330425271563902 -1.23187482587725
1.47539140610979 2.27717187270219
1.30108130998176 2.10846902581409
1.53437266124884 2.58289656123681
3.71314358174083 6.4606164232707
1.55471836332913 2.81826664395822
0.948884684273146 1.03863424700589
1.51639821423808 2.5188834544233
0.506790886564044 -0.127221853666263
0.252086521874742 -1.21323325945484
3.49077049986886 5.98352174314963
1.1549676144489 1.78442635031751
0.0256418832571836 -4.40517430659884
1.25655208603534 1.84383117532552
0.466607847526554 -0.116114266223472
0.805614638323193 1.1019934692194
1.33405165396985 2.14364582894096
0.0360692547075217 -3.54039834143018
0.405877499993368 0.176083437589958
0.196065138906103 -1.06732449878185
0.0537712564409807 -3.23426221858641
0.832355939808926 1.45060355580353
0.610105957633466 0.344409451685724
0.622020919019632 0.474236229204435
1.15360013089543 1.75173218901392
0.792495162879546 1.01962876331647
1.1617856566323 2.14192789255568
0.340075441597622 -0.563011579329784
1.61557919939363 2.54246723444115
0.660078659560492 0.349878387367283
1.4252734550031 2.20960154959593
0.0799235442969494 -3.01779271087951
0.736965594166206 0.631104692222481
1.20269213742535 1.92804950984191
1.57733321249799 2.47328705486484
0.923434056616188 0.97995709985507
2.54458137781767 4.30268105892394
0.0871047191085255 -2.89481404712227
1.46660784752655 2.36576162225577
3.16280558954214 5.75285875500684
4.04596121421846 6.87784134180848
1.39318677805718 2.68732800470505
1.23989556395434 2.01398482366435
0.905672617451847 0.955766170114454
0.618060188897387 0.241870801200734
1.63187543165802 2.9685587704384
1.34547542934021 2.33418391285359
0.0596239826864185 -3.751516740326
0.0316096065168218 -4.47664850659158
0.173302888822231 -2.00729491392842
3.43078775647755 5.86987426734063
2.10454899259029 3.84974352968884
0.425273455003099 -0.474478833309032
3.55743542577599 6.34145228504594
2.67612074132868 4.75786410731221
2.77925528677427 5.34462745598785
2.74266119983021 4.41038882233134
0.313380574932202 -1.1654436142592
2.12457942452719 3.71508623938266
0.378043291796642 -0.389528758474283
0.0871047191085255 -3.22433069500671
1.04568479172854 1.59713652145085
2.57478112437292 4.22116598778437
0.0493660773209796 -3.93648939946883
0.714883096087933 0.450467144751867
0.960661852049499 1.37619902650743
2.53516051693833 4.39004555429984
2.46247207295735 4.12180950278692
1.30539798996488 2.30205758370539
0.0727064454999368 -3.70796238585447
0.405877499993368 -0.486485264981021
0.708378179891309 1.02565845942179
1.59708605980365 2.6174475428416
1.52647034986703 2.62194338766079
0.591037015130841 0.212077252513743
3.17347157576085 5.51007079450146
0.574781124372921 -0.114255342685958
1.88398370034159 3.39332427853812
2.22695070329875 3.82506920302036
0.342477931812926 -1.1459385361757
0.607111777988912 0.957084568146781
2.17431471472523 3.65784300281146
0.0625414660687129 -2.84130546798708
0.507861532283599 0.291722576248562
2.07234464109907 4.53411376187645
0.446647105795666 -0.51397916380362
2.48466571133044 4.60588876468105
0.734223695892251 0.767108559821665
0.266074860153845 -1.18292295277723
2.1151259830808 3.54640815262702
1.80300027027302 2.97326397823603
1.28368425974722 2.41111268932978
2.27710589727814 3.7015902430198
1.05157034824771 1.43694746680851
1.59305618276749 2.4301156662352
0.0552366654454794 -3.468425052132
0.796005371523367 1.14073494177053
0.166539186602931 -1.89963877830341
2.22662558892196 3.78256743908769
0.329214448965855 -0.996311829381814
0.987773697666741 1.48658523946634
0.820340563652085 1.08720305083073
4.20302268961854 7.22004328358148
2.54458137781767 4.59615426049602
1.74379762764863 2.86169116397562
1.07992354429695 1.42094557817449
1.92463713802647 3.43804376859937
0.0434715030701262 -4.0769608371021
0.309701792554103 -0.835618720083388
1.51213618738393 2.57459769605097
0.357997349594884 -0.821668140337206
1.18070651852952 1.68523327932234
1.13778019362151 1.90553708007202
2.67564444715437 4.45578254788383
0.889333880637099 1.45336662908446
0.526998519391831 -0.0835867430449989
0.453331419100879 -0.595403920595122
0.0813626417139216 -2.95874284374288
0.441053089322443 -0.176801047280055
1.24247065618801 2.05308794762484
2.43571860707906 4.15438538303155
0.167894466214942 -2.03822139299873
1.21191909010694 2.14794388822506
1.7850074905398 3.04836000180858
1.0338411538154 1.62890483589759
3.51520079125534 5.78478513061127
1.81169646924283 3.38757894393946
1.11407176670879 1.67899001414676
0.511068710427425 -0.0643590610498925
0.0985207631742796 -2.28534014977304
4.17313418215761 7.48072710270563
1.1549676144489 2.11918943131251
1.24952855127396 2.29604440208957
0.0552366654454794 -3.99104790877166
0.165182632632845 -1.95029076306192
3.24584350446611 5.37622545277203
1.78368209307324 2.95864653541385
1.17734594155951 1.80152028519516
0.129456929914966 -2.73094015489918
0.317050000498898 -1.2957613922057
1.03235383920853 1.17283324029919
0.728724216395937 0.931026990222764
0.832355939808926 0.820451586464918
0.90972855220336 1.59813052159269
0.173302888822231 -1.99509734378924
2.36333079389792 4.3167323140302
1.5727361983879 2.52412946522243
0.559373056511204 0.0557933472656399
3.02993367791687 5.47952274272396
2.93959161206356 4.84266421718686
2.85609058860129 4.95842450494872
0.491717816190714 -0.32374877044597
0.115477217419936 -2.8166523930339
1.76634019629972 2.86930997645995
0.713027539509451 0.673704703798238
0.301081309981758 -1.09623637267113
0.136396313380249 -1.9643132226134
0.0360692547075217 -4.74185271827005
0.856090588601287 1.13641093362491
2.03235383920853 3.87538963591665
0.710239722137832 0.36951433371097
1.30662895850448 2.63397265133923
2.14846049225372 3.31380259454288
0.320710116730691 -1.15505676848131
0.046421800705436 -3.8431262816905
0.811696469242833 1.08376502831175
1.53909335456026 2.4029838900966
2.12143515512228 3.36840233573684
2.3152164543412 4.15849549240551
2.65186915935127 4.58782253672204
1.07992354429695 1.75469393480216
0.091396328740898 -3.30308267503573
2.63040153909916 4.30746384632335
2.51000044303993 4.23564832486259
0.613093936004038 0.0874420446132975
3.18940755883639 5.71495065052666
0.435437297720482 0.132821606497583
0.0211498348717827 -5.58028407887066
0.724125248392781 0.880241008017333
0.0770410357638279 -3.19865306267701
1.21978120787991 1.93826152627514
2.65211128321538 4.75807364080341
0.108436232039362 -2.79738745773193
2.87695723875284 5.21838163024409
1.20070723221765 2.01534968399383
1.1336245641302 1.46828846383957
0.944937499756483 1.1840288731619
0.487382140377915 0.0697022860641737
0.0885366746016572 -3.26953230311408
0.523826597906951 0.340790010564061
2.1594030053213 3.87079291500591
1.98316198876093 2.91932050939478
1.4737485571478 2.58243059244181
0.126671803488429 -2.1123293246865
0.0478946901043115 -3.95838057568903
2.37305785829705 4.111559751622
0.504647208545727 0.323141192091469
0.180035029087154 -1.74127235150089
0.36628532092047 -0.514777965241704
1.75421097458207 2.51040325130906
0.171952682789295 -1.32952668851972
1.42130143074925 2.37454299552481
2.1151259830808 3.27207243632183
0.798632434539208 1.1452690919738
0.143302478032549 -1.55334346118741
2.14983285387053 3.59676239932976
0.0211498348717827 -5.73396255808751
1.2171652596729 2.37191428440534
1.07920345691445 1.46312357791926
2.35829416989032 4.54685736947758
2.96144358874752 5.13305645923349
0.838326309125447 1.46503412781365
0.278674896933478 -0.895818368079704
1.08782087451707 1.82791010023758
0.357997349594884 -0.54336727682823
1.23343765236149 2.07423938215674
0.769468233853536 0.583742806981017
1.46219593264817 2.47505847701703
0.330425271563902 -0.765173537697112
2.46081443772226 3.95109436852969
1.57222451367216 2.34410279771835
1.32314504564774 2.54035302711882
3.88326196616279 7.03397775192663
0.0508359654164338 -1.94013549464651
0.234084745909408 -1.61304645227086
1.49171781619071 2.34297340741154
2.83640995501473 4.67608145426718
0.194736078433582 -1.61481721588365
3.7740363727188 6.6858666833923
0.141923887348682 -2.24430826909947
0.0813626417139216 -2.95874284374288
0.159743625094077 -1.19372263025605
1.84384818706675 3.33729041927876
0.171952682789295 -1.89394181183679
0.74516016045026 1.23921363234
3.22027117054072 5.83979986943015
0.108436232039362 -2.90738242182433
1.31154235632604 2.1817910901191
1.58445513477927 2.64683878439281
2.19373847896484 3.63826134720022
1.68868557913749 2.78046547623795
0.294892132574959 -1.28641769878581
3.65235336645126 6.15422103810913
2.30601360552399 3.92947784733862
0.0419940886646273 -3.47489642614813
2.63236639475307 4.32450952068391
0.137780193621507 -2.29118029742003
0.968460222609906 1.52176015150548
2.66608539253159 4.33367321504404
1.27992886923397 1.99087719668503
0.0226487389452003 -5.04109550562044
1.39028688755139 2.05860710012205
0.0610834618608518 -3.90475647015282
2.42357249779185 4.11627246383414
2.00228094125124 3.0796384417993
0.390867332154226 -0.812539977839729
0.0567005874796525 -4.3487819897784
1.47757896534756 2.26192354037979
2.17229035278285 3.5592098802878
0.200044989818648 -1.46924796109448
0.0537712564409807 -3.59015924925819
1.27427739068253 2.27099324939571
0.0493660773209796 -3.80291678998893
0.151546472127458 -1.93669240230833
0.167894466214942 -2.01340663854698
0.39896913065119 -0.411906176127143
