# Supplementary material for: Simulating multiple faceted variability in single cell RNA sequencing
Source: Nat Commun. 2019 Jun 13;10:2611. doi: 10.1038/s41467-019-10500-w (PMC6565723; doi:10.1038/s41467-019-10500-w)
Supplement: Supplementary file 4 — Source Data [file 41467_2019_10500_MOESM4_ESM.zip › Source_Data_forFigures/SuppFigure6a/powsimr/nonUMI.txt]

log2(mean(counts+1)) log2(variance(counts+1))
3.15574923267795 8.5750513254069
0.211635253327149 -0.226433187822572
2.19786539135374 7.67685631016052
1.07724299893246 6.19748559141275
3.45285896471381 10.1402938184169
4.13701161204173 9.9580341929117
1.19029879162659 6.20895466941285
5.56492684931152 13.3890821700734
0.526068811667588 1.57354549963012
2.16607267594671 6.74906472505427
0.333423733725192 1.50083270120257
1.31846146516758 5.41736089800562
1.57628025762136 7.3354322089545
3.14469902515414 9.5715658335567
0.634128557525041 2.78010723978777
2.22094900446678 8.53052071274163
5.95628902658394 14.5030057608134
4.40026466600854 12.6625645999197
0.176322772640463 1.11465411050705
4.27828217953273 11.1764334960578
0.75702324650746 3.32335851587844
6.58312790979664 13.7235856193661
0.0976107966264223 -1.13921032471123
5.81070015418722 12.8538621128117
0.652601217596519 2.86857276059069
7.16506777569231 15.3847859714506
1.93583687368403 7.94446252145524
7.16936384424988 14.7290590043808
0.762136169901112 1.9853193556182
4.38915376741933 11.1479975385485
10.810605372204 20.5499836455621
0.113700499164728 0.340058152282913
2.82984955984469 8.10055121680555
1.00432160595009 6.09581375655242
4.49786780029341 13.4267239341702
6.61847360308248 13.5286041503093
5.87509196539686 13.7889799216707
3.72552304552903 10.0283988738825
7.20429725071852 14.1425068740701
7.59301008893348 15.0621484223348
5.35000211971496 12.7745098393366
9.39853421878495 18.1188304090456
6.59750137847992 13.8956458294366
1.37962096205571 5.86085922530022
1.93885033700606 6.82595540758985
9.19888208115059 18.824922002465
7.91611831474902 15.8398061313014
7.10335076100394 15.9834015604037
9.6320827765482 19.1686750568213
7.85522979074184 15.7006943085612
8.423897464698 16.6355019406132
0.916858764699754 4.72160367174136
0.0454429707611671 -4.08083993436863
0.277389698810864 2.22168680273432
0.669026765509631 5.24190054240289
4.08355378708985 10.8254749503582
4.82974810092972 11.0875386767295
6.49367935366251 13.3838834923767
8.30065456796278 17.7950451724985
8.44594184694778 17.6859858881788
6.7561693281393 13.8215246551083
12.735753587681 24.7625948514853
3.24427819857814 10.3002968726588
6.73793007401278 14.6640979454734
4.87666427810982 11.693893303787
4.26002565596146 10.8965587045895
11.1707275277751 21.6352257755289
3.18237448827581 8.74700871777647
1.32077347694587 5.25392547113103
0.181420640280142 2.80695092740756
5.0686708106651 12.4690663224583
3.60999129521268 9.8067447750321
3.07929276727285 9.08795089913747
8.22921297325753 17.2689286083443
5.50436615061227 11.990931824024
8.03809592468451 16.4281086992363
6.24298351610969 14.0340387960359
7.88696465531194 16.2237589865774
3.87754795155549 10.0401205734049
1.32192809488736 4.75766891123076
7.30822979988149 14.8476417923084
7.13555539042546 15.4296579773805
2.28569812595813 8.64023995093396
5.43782696154275 12.5201989871923
4.28125313412649 10.7303823817315
3.43028527297778 8.9859947561697
2.4838802538141 7.69163628660013
4.99584627791674 14.0978002178886
0.622930350920177 4.53871729572243
2.91876784932515 9.95716916522938
4.13569902690319 11.3598903253884
6.96566886444195 14.2896052815933
5.75846308864756 12.3167995946408
5.5491762786681 12.5714755202374
9.17816187395402 18.2709135241015
1.38625914113335 6.24528126297897
3.85019934199064 10.9528899671486
7.82567116369133 15.5245505154935
6.29631056070809 14.086105764994
8.60789988088426 16.5288327426969
6.81846714073189 15.0947446124961
4.49697358099828 11.1486418917295
4.68672461774609 13.2331521693969
5.41771751956056 11.3709218500493
7.1846968541305 14.135691752322
5.99647913804195 12.731057880098
5.9786990204482 13.6111447366951
3.25489633639012 11.8401960579247
0.347098670622268 -0.00577074150648687
1.33571191032046 7.11618688127916
3.31932890383941 9.85840724923398
5.44777753695305 12.5437526611456
4.88078346457353 13.0439704696005
5.11278352311619 12.6957573409382
1.59454854955035 6.95540356908942
7.53072625022253 15.5852128491663
4.1597906243086 10.497646005182
0.142740172116082 -0.770149491465867
5.4643415327611 13.0459872685508
5.1263121303287 12.4728482113556
9.15487885282765 18.5743168525773
5.02980622770421 12.0970470651455
7.92394543867553 15.6877511857443
0.171206827418142 1.62681318484605
1.63226821549951 6.95952579700291
4.3142614766383 13.0055730042654
3.29307614674767 9.76627793565922
2.04404433270602 9.09009816001311
7.07146236255662 14.434870400448
7.23160520814165 14.4588672047253
4.73107460080699 11.4454516889728
8.28920739088782 17.1892836875899
2.11636475669178 8.1910671485399
6.68291033625599 13.8498264203593
1.5489297694764 6.36333199321834
3.42706975521079 10.6766111661336
3.03667915423045 9.86667741770101
2.44201456555989 6.95454185737035
5.50169390324551 13.0788709364403
8.20469829142946 16.8169451758292
8.48597417457061 17.5508738159795
1.67084033588156 7.40913703484399
1.7663831410013 9.02461338394041
2.05658352836637 7.48701351775181
5.93583687368403 13.5332333254568
0.0813396274519388 -2.80670166500998
7.3010754428453 15.2286313689111
6.68291033625599 14.3337263603922
7.18921177744095 14.5317815147384
7.01892343184234 15.4190758669414
1.74243744537627 7.95688843966021
5.44075291699598 12.6205682404279
4.60062657655569 10.272993596773
2.12895322038601 8.49239157306254
7.94645015286422 15.6117559667799
8.63518846063653 17.0619301242553
0.183962834842595 -1.20299451011187
5.83658061376237 13.2863801895225
8.3646949861351 16.7890040816257
5.01346225980656 11.6501623096548
1.28688114778816 6.81639244649885
6.45825074863658 14.1887197427413
4.42169458118029 12.5782538855658
6.23691350248474 13.1773845707325
0.326537348139952 2.0751601259925
2.8499992594661 9.58956652892856
1.18523225423016 3.15001975980564
6.72887286326344 15.2466008331323
5.67299099382775 14.1817631398259
6.02112434003561 13.2222771909292
0.27500704749987 1.58298551227106
1.80570518483851 7.85237460054417
6.54018229607242 13.6769151715013
5.78837250113786 14.3885857105409
2.72987901212594 7.75742871815534
6.28942874234955 14.2411884012535
2.70354371973382 7.87885139482523
2.98039095606147 9.05329293768292
6.49495955876539 14.4595335378488
5.2743362172138 12.6246977669959
2.7553149040451 9.74872811473034
1.49467161164755 6.86336541388409
3.48233202074738 10.6255597240552
11.5672554664297 23.3031150930472
6.37552604157566 13.8243508941078
3.98240040816852 11.4596330236084
1.54399071966485 5.67126114712288
5.7905635408545 13.6317994641301
1.9137989649507 8.34554158094509
4.51032901949057 12.3353987182586
5.16976469308714 12.6575046147521
0.178873958169795 0.235028344123034
1.11902410314227 6.12925030502323
5.93262815702213 13.9373142557978
6.79223067383318 14.2644778415427
0.113700499164728 -1.27893292969852
0.349365277594213 1.41373082057077
6.73194349794439 14.1442131634941
10.522055749161 20.4821369306278
5.13938763303401 12.3161867106464
0.809002774939086 5.63697314632561
1.30917618747851 6.75795632080416
0.596458139558986 3.0289545903612
0.173767067736706 -1.89887544236865
4.04544297076117 11.4064232947928
9.23421867823847 18.0801525589564
1.00432160595009 3.7412198915909
6.5786972376487 13.8591172082913
4.36232961017157 11.6660182149342
1.63876894441695 7.32975818412451
6.52155333054509 14.9514214010798
0.468843942974637 2.66840475661745
3.63761024622529 9.49587721906772
4.05588975819628 12.0717231678753
5.42673439291799 14.0448093408589
2.53057020390253 9.74340559922045
9.01904579264482 18.6807589836723
4.88195821801367 10.669468964579
6.74443022998792 14.3083857430228
5.82099583272699 13.8510422066121
4.77620929043742 12.3700934357706
7.01241223897987 14.2990567662882
8.45493258307557 16.4129553664367
7.78371855779037 15.4895626350308
5.10910977949094 12.4349117299986
1.9656919492247 5.85371680003994
4.31498648546852 11.4785825948943
2.20100646605609 7.98492580031283
3.11270013274936 9.6678608119121
5.01283680751384 12.755263950453
5.60804038884252 13.5717401683825
0.464668267003444 1.31299568842088
4.60632377540024 11.5280752117226
1.38294386956899 8.41332409500783
4.42250213510056 10.9600359406794
4.49531141610209 10.8171559646603
5.73790304130546 14.1609018156921
5.39519993131188 12.072923647304
8.140829770773 16.7433051942526
3.93734439215023 10.8138242369199
6.72890006570409 13.816078527439
7.67405099366056 15.8397185950866
1.96864375596472 7.26075320743773
2.13553486976119 7.65329932910613
2.23143240844797 7.76036219092826
0.303342394487331 1.34045323945087
3.64961545906341 10.5434614596834
5.22087163779343 13.1711146668239
8.42550126638522 16.9515406458524
5.60139939053183 14.3126817510547
1.37072227514817 5.72509754680947
2.05032755355843 7.89575184405111
6.35924002552933 13.6138050069776
0.189033824390017 -1.1542535374192
8.61929561810502 16.7106919091413
4.86006890396232 11.3942286732421
4.397939833457 10.7393843091765
3.36625226369956 9.85934906717305
7.0525245791122 15.0156769749415
0.802400040114839 4.99159404973818
7.66280364964804 15.9971983388543
5.56065382203349 12.9848569905652
3.45312244659581 9.38629384252736
0.407080775450501 2.18422113390262
1.03703073094497 7.55269062523143
0.324234562270531 0.841635171050966
6.39684449693982 13.0615508319218
6.23273749384733 12.8796765467559
5.9566607474249 12.1756779052322
2.46152855947288 8.19311760559914
8.24764274289802 15.7481136448393
7.37262132633573 15.4569613537637
6.10563617745334 13.2811000211764
7.40176697555403 14.8177917904605
6.23223863000144 13.4937474668268
4.75520806544462 12.5293175739322
2.45628048151073 9.38007680248012
6.61891402651933 14.6965486048535
9.61287586736182 18.8163570405897
9.81481315050043 18.6923081360703
6.71289837352952 13.8902155691593
0.0538064436957938 -3.70445245851155
5.06177619758669 11.3449229336555
1.98039095606147 7.24616780898196
4.66266125547509 11.5804872447023
6.24762375619625 13.5499611054696
1.85598969730848 8.27085285214964
0.545968369105293 3.21893953695796
9.65234307874022 18.1909619139621
10.2890482735447 19.8854996658622
9.15996213290979 19.026555500472
6.76375680259295 13.9154867316534
6.51326965016036 15.1827301411383
3.17376706773671 9.92993052229179
0.238786859587116 -0.580055860862024
1.8694766339654 8.37419571125147
12.1643576429135 24.2375658829914
4.01667459546527 12.1038197530809
2.06488285158485 7.91614957938656
6.74378422301826 13.8198217608587
8.28947485296301 16.3987159858746
7.90761176285217 15.9014517284138
11.7098799191515 22.9779195385357
4.59383180115064 12.0462116255258
0.116364756691785 0.218186662492304
3.03738222200308 9.19335968261112
5.9826285780026 13.4837606637419
7.15568852553892 14.7800479564901
7.13158948432813 14.856228531833
6.47385183792301 13.9844086964233
8.67292736906451 17.966603213021
2.06073915785768 8.29466870104374
7.69642510999936 16.4030597983273
5.12093248507061 13.818109963026
9.2477661503692 17.4378459634541
8.05070846601585 16.576220627404
5.19660704409482 12.4409264740861
4.05641011709855 10.6421303531082
6.56065382203349 14.9444870271083
8.80186353121426 17.7941512884948
0.337996463515016 0.559002756800743
4.07193424509156 10.4030983675425
6.86235219953202 13.7265347301651
5.82298501854688 13.3639506408778
3.51450103627429 11.330991409178
3.90765982785329 10.2563528097018
4.33799646351502 10.6346454110319
9.32116145949133 18.2692654012388
8.63526828481547 17.015142867654
7.82044704897304 15.6303326832661
5.86344293434804 13.1748405829824
4.86155841957203 11.8467900275704
1.02856915219677 5.40241487503781
3.70642003930195 10.470089373888
9.27785460141312 17.8913733793264
10.7843927403621 20.475026858473
4.21459111846607 10.0081109005702
3.93300602371912 11.5523740426397
4.13619138628714 11.6371942724317
7.95681173166275 16.304393039212
2.56754544764375 11.4167228754757
10.3337636143928 20.1715599226038
3.80240004011484 10.9161978634872
9.44334142580323 18.7948712129493
4.42250213510056 11.2104510513463
9.43305541677218 18.1396202013448
6.26028917221948 13.7176449061099
5.65265857551486 14.194263732441
4.15104699123662 11.1069963833584
5.48136353067483 12.3855187153419
5.21311394291186 12.6391696670849
5.91580769034457 12.7309570822665
3.854993016757 10.8065069236932
5.69710657447698 13.844614341354
8.07084009966225 16.1927761890981
2.9667995846272 11.6912806108594
0.945607703181372 4.8918031317662
1.69777381955519 6.53639655989011
10.6860469874356 20.7796674131511
1.56364626948406 6.43173522608155
4.90023888773609 11.429211199886
6.77373265060786 14.3373168611094
5.42478775280942 11.7407736071741
5.32675304598604 13.1721531537648
8.990484092998 17.5485140374904
0.409255146684838 1.50899051792304
3.41088377719558 10.912307013374
3.49005662446431 11.5445290966543
2.02927618237063 9.12120459211343
4.05779682396094 10.5203000889576
6.13237119873254 14.0022868696207
5.93092653106403 13.8832830019549
2.29631056070809 9.90212472991613
6.95116812883891 15.479055150212
6.67217072626223 14.2610012414309
1.81721392425833 5.47256017918933
7.3397075074486 14.520279123668
3.26393580857533 9.20654648100493
4.17520520878375 10.5155039638546
2.19849415363908 9.30126685317301
0.111031312388744 -1.06323697895982
0.196607044094818 -1.43665500727163
8.09693648250296 15.8098678046778
5.58183327024071 14.3314575517357
4.91886323727459 11.8374886999119
3.2904244038653 9.19544086402496
0.454175893185802 2.62607623136003
0.942608336111663 4.30680898039437
9.68208515351339 18.8219396884847
3.58904435676777 10.8177597711636
3.16703672211749 9.43751166183308
5.59890111367609 12.8236115098735
6.4858132115963 13.2222369172489
7.38698334236665 14.1906436259305
1.25217341320203 5.53570629177439
3.8015725694636 10.1496565944632
9.37747084284965 18.0972006354676
0.812292844873271 4.49630914978519
0.253384235800074 -0.409965671122587
7.59489186534056 15.0342686441819
6.88391401718921 13.4689133841473
3.38156025476946 10.5799279766511
4.57288966842058 10.6891856943654
7.97350795979466 17.1946093842562
0.0482361856528476 -3.85763698662622
5.03271800119802 11.2828558594326
2.74588268890226 9.08226301945734
8.69886437868027 17.8102445340583
1.33799646351502 6.8227763242351
0.851199338593294 4.53804444007895
5.62175885670973 12.6014150224299
2.32019582126613 8.25596027689748
1.23143240844797 6.13708654329044
5.37545653587666 12.8863590086665
7.49503953387757 15.5220058965965
3.50436615061227 10.9655608491204
1.95084163754915 7.70468712488479
1.75360453628 6.8761307818856
5.94551406728707 13.1042063857089
6.41545446805199 13.506664564921
8.11489794231288 16.8912094524598
0.54399071966485 1.75830403174957
14.2952308362304 27.9791630412469
9.10436811357885 17.7551092160286
4.64570165857883 11.458621830278
3.61423868309179 9.37097012877878
4.03509599789673 10.3876447981574
2.09153059312062 6.90125816399547
7.5228718064233 15.1021872753089
6.37291728342225 13.7395416789702
7.74510284645816 15.0924827744727
1.05380644369579 4.2221516078787
3.20476675065461 8.15472477695838
8.20500144333863 16.5129601079044
4.27366507485719 11.6697819970452
7.80678803764624 15.3786801036993
5.95995557967556 13.5060763005726
3.82191425930924 11.4874583707298
5.39547415580252 12.9553287886069
2.58351908385149 8.58567745202703
5.19731499947382 11.7010988990496
3.2621324395394 11.0827284690287
0.153156788061421 -1.5902224468685
4.56425621116689 11.3889668717821
4.24701604976735 10.717040925661
9.33145442828201 18.4549429858156
2.40871186102943 9.30056095730902
4.86680909229777 12.9112918433718
1.36960607003184 3.65628587968036
5.67084033588156 12.8854115188924
2.08406426478847 7.25561425639488
7.84116804354865 15.6023685344593
2.59836520532364 8.55434609579983
8.22342254993494 17.5802289543953
4.61058195849253 11.3770154717547
7.67935341828162 16.1235145188395
0.690640578615693 3.2171691609139
3.48284828306847 11.1236131946606
7.9321084286617 15.6237224878384
6.72153671705987 14.4137753002832
4.31251996747495 11.2146945228188
7.3818716838135 15.4541010353133
0.617298482840846 2.08723969350988
5.15023470866301 12.6912211816964
8.09470056313832 15.8800094335588
7.34720499741164 15.2962207680545
8.31475995934517 16.3090371895528
3.48026512205446 9.52380234330122
4.52519190760844 11.0164994098736
8.95036926045304 17.4231364360027
3.08542465625268 9.23233646305459
6.53962412155905 14.9141567180067
5.72077095534291 13.4408173434543
9.18858390072872 18.5982913154126
7.41256137901783 15.0097293317286
8.84130644785578 17.7105729259993
2.71237567288067 9.02372125857724
3.88362081628567 10.4668523419227
5.03764578410975 12.7276242929329
5.09752652459504 11.7111088693491
6.50392111963876 13.7967976171916
6.91910167955939 14.6225564251548
5.15129058685407 13.3809192523707
6.34848030802806 15.2367759577771
6.59326412268708 15.0634994047643
3.39066768555967 11.5097144510389
8.18429021390564 16.0058294917448
1.88127306142925 7.74968569696894
6.76619759730084 14.8541078987629
7.98737771754555 15.5200676577853
1.67716993881825 8.71513598548963
4.9865929673059 12.8706203741807
5.80694266457776 12.9735362912624
3.62760683812965 9.46665458003388
4.63273352595054 11.3125573979963
5.2806594324552 14.6603746399041
7.67611222895042 15.0900085358005
9.56327636674383 18.2651331845448
4.43682811884455 11.4893216207931
0.507921464957328 1.67369055365424
3.47222780298904 10.9687276709996
9.66701216482425 18.7949865175731
2.56657164062676 9.56982179643404
6.54757321550631 13.8116152087094
3.17504548611091 9.34607172022169
7.84467438408065 15.6283878108483
1.53804145333366 6.56009591477196
8.25835874199661 16.8172636529132
3.40599235967584 10.3161976286165
8.15527362503996 16.7023263398627
2.7878503341913 9.75115018202757
9.19040250926339 18.0175609458136
1.33685463912547 4.63290483243018
7.25077213159993 15.6574716713454
2.16864203555884 6.45188804905355
2.05658352836637 9.60912024716841
2.79243893006464 9.34390180063284
6.74805863915717 16.0766218750743
5.19715770607627 12.4125686281851
4.79503959962437 11.0329686710916
4.55250003679201 11.5759109419586
5.21583388373373 12.5188238922617
3.37795663381011 11.3578093577108
0.211635253327149 -1.53229291943433
9.44217634196773 19.1998582100335
6.30483955337681 15.164720023914
7.84226233318875 16.0824905982588
6.19361406319095 14.275280059469
8.52394610087154 16.9940219015346
3.5626698261027 8.88085990757307
0.319617934200161 0.790735271038948
9.56562383012998 19.4228376198974
9.03773911747748 18.0317475369487
2.04264433740849 7.5589620355015
0.435095151620097 1.12197614658463
5.60934128617222 13.2660173231075
0.7311832415722 3.28746163528786
2.43882511317562 6.91534553253498
8.05229633123637 15.9453874701513
3.78471335743699 11.7350414883078
4.42007811597937 10.2769187180577
4.79763558953 12.3325839101055
6.53891058415613 15.2780849510271
5.05032755355843 12.172345300801
4.59191872937568 11.6745737604546
0.105678077894537 -1.86368497469424
3.93809756107409 10.9922490113367
5.34433141997206 11.6615041795839
6.39138967773103 13.7899430761139
1.36625226369956 6.88792465632111
5.92286384671243 12.5147223976072
0.199122642013601 0.427376150393778
7.65712548179812 15.6571299319277
6.49710136055116 13.2292878900239
3.22712493444993 9.6031199367597
8.66711154207503 17.2433865529236
6.36733611621743 13.1528980438413
3.62339868237726 9.40054371328591
7.77073656261691 15.5175435657406
6.71066869967463 14.0835116694627
6.45713459431804 13.9566380777684
6.81070015418722 13.931688319029
0.426533138116673 3.15890685900213
8.3614613330355 17.1583868997198
2.56413424345824 9.26231756146524
3.01471235152137 8.67850409041338
5.60104275859835 12.8988680192768
6.07621702161705 13.0435158939382
7.49263834988564 15.996658606265
5.57905943566079 11.341498536988
8.78732797818397 17.8639139629469
1.63969523339958 5.81975786438628
7.53250398632448 15.5441930315066
1.35727047567956 6.44924635459507
0.727702672837238 3.29001537382674
6.13105438295018 12.798886222228
8.50174166537891 17.0610341241963
3.17248751551013 7.82543835953469
3.59024270806259 8.21205923900482
5.58562358446144 12.7398975867703
1.38956681176273 5.50507883148441
2.44095219802964 8.54499578251108
6.87877437854749 14.5418313574609
10.236150559613 19.4868115152567
4.0686708106651 10.6421019890434
6.53191165098879 13.696276880612
0.62854031926276 3.71569137038781
2.57579637532908 9.40711991088223
7.39300425689832 15.0186532299442
6.06991693968525 13.352568463494
0.20163386116965 -0.464046798805536
4.21412480535285 11.3725131052473
2.31208426151475 9.14453779952973
3.23786960086751 11.3072587934393
9.33413470840791 18.2992108066415
7.0228338392261 15.2117373074456
7.53072625022253 15.6510068795579
4.38072944850355 10.929836361284
3.93564832306742 10.6101397938787
10.5463774658338 20.8794696138799
6.72987901212594 14.6549348034871
7.17096657178337 14.8725506115568
2.52807116457874 9.3818813910533
6.37330019660839 12.8497940639861
8.37913573128663 17.5989829190751
5.66442595063732 13.3159859323727
1.08133962745194 3.30777075268775
6.19927972133662 13.3923810960045
4.67276475969824 11.8089617430448
10.7811760861066 21.0241408008302
5.37183761733042 13.2379992384906
0.369606070031838 0.750263647516759
5.33571191032046 13.9160747053131
0.658097205351372 4.539930578769
1.73898395470051 7.10923404412504
6.28839547817582 14.3045316339851
3.09996841715489 10.25289827627
5.80740644596043 12.7039421383614
3.92884403671257 10.4900983528439
2.56754544764375 9.87712398964958
9.00240999172992 17.2442072915689
0.31034012061215 2.17101680890178
4.69008180598355 12.345390636334
1.65168318063211 7.31633219780297
1.86552295913996 6.61106567243463
2.50436615061227 8.3482124578324
6.07000283995564 13.0570918284995
5.94424938753842 14.0267805659004
4.19613488076516 11.5710482469333
12.0629399538277 22.9771740710433
9.20857090727414 18.548646201541
6.32084566764572 13.1926313755129
9.1349088492467 18.7190814506027
6.54213420796755 12.9943341509092
6.05636676102453 13.0151300097981
7.23089467700295 14.9856668122808
8.335836940378 16.3182591760904
3.93470520017256 11.0264061387554
8.91784345192785 17.2884364097517
6.17260752175225 13.756712993419
6.92017418242694 14.845963221146
5.9102049841152 12.430721467441
4.72770267283724 12.2134555212983
6.08142485030342 13.8327813676126
8.94414980548206 17.0210124024453
8.00767766496778 16.3533694354379
3.16639409625346 10.1483384055396
4.91657218399213 11.5517473602975
4.08797193790006 10.5425840880042
6.58412068305994 13.8042620784798
3.14600345113892 10.9449878739426
0.717210299019596 3.42690524252851
6.07625978524223 13.6362033826973
2.43988904761978 9.34688346274135
9.0916733915367 17.7384583037358
6.51377496135955 14.0861288371585
8.32324395384279 16.3046690044123
8.41289158590272 16.8494518628961
0.396159489073155 2.33520781439044
3.67716993881825 11.6245870420225
4.25096157353322 11.0779598332902
1.88752527074159 8.59893636853572
1.21412480535285 3.85144612488683
5.22195439385221 12.9454068744934
5.72786601221368 12.5101849244483
0.619178216059069 1.49689624198355
0.166072675946706 -0.488954898510537
4.97342759800431 11.6635611985884
6.30005048945943 13.9457053655468
6.16357923757242 13.7050891238137
2.98039095606147 9.57599072957166
0.711935356978922 4.24647785146955
5.27306824165357 12.6522427687576
5.31990690666801 13.1865945012156
4.33141859783481 11.1300150309467
3.56924802986718 9.40084757315728
6.75462031167453 14.4396716161334
6.87070993862846 14.111182985613
3.07792657868507 9.22429865116247
2.54300087740243 9.60622237664665
6.52039081691954 14.6797571360295
3.44731470025318 9.87657159484026
9.00860789730539 17.6212184570224
9.58074472375049 18.7619909780891
9.87047260940901 19.5331919255707
5.24344059554352 12.5090669286111
5.75151728027833 13.5236771127314
3.66015281487638 10.7123872904317
0.0676387168753633 -2.5560872568586
2.48542682717024 9.20580548970267
2.20288783347014 7.31329369786178
7.83563358645096 15.9059855414873
0.277389698810864 1.46077460004031
8.73120361080492 16.8654136828042
4.70221425101044 10.9167313466893
3.605257262939 10.9677901583032
2.14339341869319 7.40700183703396
6.8585778489074 14.521218691524
2.4905701304462 8.18375022829147
9.52061475217778 18.1540850942486
0.380729448503549 2.45358381998405
3.47222780298904 9.85588648470103
1.68885174386588 7.70876822919131
6.35476949601686 13.486843714698
5.38515489688434 12.6809136764971
8.39888047431693 16.8785582690098
2.60975496217244 12.4850713321177
7.90361677511601 16.0351166582115
4.08321336824898 10.7051124885932
5.19959382868402 11.8366498545825
1.96421377794694 6.80947522562831
8.35323506102858 16.3291711931518
6.23882506604733 12.7733963981874
3.02467428041162 8.33198924809508
1.63505782972521 7.61794229764274
12.2280285986536 23.6072700654365
0.763836458890951 4.66548095275175
0.454175893185802 2.61950475359186
2.58928410667125 8.36653980674726
8.6203518068184 16.6112063030849
3.70088355602827 10.6863461218924
1.47196778766152 6.44866337623149
4.92542982124374 12.8970219369319
7.9953827578015 15.9738783424735
1.18523225423016 5.11504308704776
4.44652092029319 10.9314522397688
5.10274210418416 13.3707249320559
8.13863018920422 16.1527753198108
1.41034110461409 6.39095786249392
5.69832962148096 13.0178534167052
7.08025259457882 15.4655928037682
5.70343297745467 13.4413423291775
5.11119828131907 10.5731139142564
7.53022684257482 14.731375689239
2.01435529297707 9.02494088454347
2.00934717225925 7.70211592980558
3.1833277060448 9.60495044413714
4.86908175369993 11.584891830906
3.81905500999106 10.2854636132704
1.40163046658474 5.95311955315193
3.53156860881496 10.2861224043392
7.84343117394633 15.8400935024201
6.76404885418628 14.5744237590795
7.8646814055726 16.3658466666933
2.5449798832558 8.49039514474174
5.95902821894369 13.0128674440704
7.79733728828842 16.0576792703363
0.584962500721156 3.66850844339121
2.5528688710113 7.83381904937766
1.40816837070811 6.58602046251876
5.18705508996806 12.5382523877114
0.477159211186641 2.16327155084886
6.96301164759943 15.4122505203971
2.88674522474211 8.81755143777044
0.619178216059069 6.33281381984166
7.25780267573781 14.7702100622086
3.67739548326346 9.90648632294945
4.91752723171726 11.7757655991116
1.72334012025117 7.01105686789849
5.99543929261876 14.1863109930536
4.90804429022489 11.644175730129
6.33138276649772 14.3542102685897
11.0488028972144 21.2406179787492
3.05032755355843 8.15324152851444
5.91087654053683 12.5898083710108
10.9765669873232 20.9457141998417
9.15712963042788 19.3168529623498
5.33592624092836 12.988587558179
2.28451413324425 6.85877355680461
4.56059268700198 11.104339020972
6.66604642940879 14.0532698724573
0.221567788538409 0.515311389365291
5.93158851300257 12.7237914567328
0.58111017522555 5.64737865384617
7.82617982207454 15.3087457803357
6.24948326632449 13.9586979274278
1.92371967874939 6.78040746766734
0.265436896049098 1.02663757694631
7.00333238070019 15.6245876316943
2.19975085671584 6.65676752145367
0.959028218943694 5.76153428501164
5.021568560577 12.2257525011188
2.89452677025739 9.3657830938526
1.58976348698498 7.04883246284194
3.74502214903726 10.4357198755247
6.83584830046613 13.759736368257
3.43108803384847 9.13726378087309
5.63830557680709 13.0748525373595
12.7404903929663 24.4775968748055
0.804053558967353 2.83830388573424
0.718964335759539 4.22698135669716
5.26453643099903 12.3525837327354
4.22125842967781 12.258972775129
4.38777609825344 11.5799193880078
2.27619886503224 8.10913013499721
8.60258010452536 16.5685125032561
7.03755793542403 14.5568114230768
5.47871300244172 11.8824705855189
0.598365205323645 2.28675198717282
1.40163046658474 7.89302993573863
2.12895322038601 6.95417443990065
0.22404027421793 0.669895673868856
5.1112817585383 13.1649329992496
2.74286855102444 8.67423955944929
5.41447383643093 12.1061929737277
8.39898305259116 16.1734931186525
2.08338358771008 7.81053529179525
5.81818590116784 13.2494929012616
1.08542465625268 6.75359012107262
7.23338959408829 14.7357108239002
1.66083736769628 7.91988885653687
1.07724299893246 4.5724948114331
7.87824714270388 16.0626092198087
8.85571567878985 17.2608642518907
7.54157678827838 15.0423926728246
5.53387477725855 12.8802339810954
5.37336980626997 12.6721444563613
7.59595115118786 15.4517521041486
5.49063430584449 13.4639333890541
4.25323293853803 11.2589206604534
0.432959407276106 3.66458088152413
4.96365907302211 11.9325751358364
9.62776732319031 19.2672247985663
8.26278078480457 15.9750698917139
2.81229284487327 8.94105473572476
7.06824086131282 14.0430399581099
3.39917109381982 10.4639169418904
2.19029879162659 8.35743698778397
0.305678743242287 1.40795701858442
3.58712492187178 10.3285464105633
0.400537929583729 2.84155773031802
2.21971063954878 8.55904573063018
9.00359099368875 17.2128746352516
3.12961273813047 9.15058800197312
5.78408514273476 12.7291271301962
3.12961273813047 9.14701241202525
5.90895697794664 13.4854192901569
5.49492756747912 12.5438926134625
7.46033302137883 15.2541038547109
1.03421571533791 5.30072883597926
7.66106547980695 15.1788578531664
0.551885103471725 2.24315497603595
7.21360002287579 15.5195844465295
5.93442214303666 12.7056946379813
7.21128481527655 15.9667522464001
3.7737853893639 9.95913419751832
7.18909314451259 14.6064761761149
1.26903314645524 5.12960926951221
7.15546591083815 14.5458563942915
0.780730036476377 2.42147656663812
5.25685970078961 13.3745751340623
4.99954908734095 11.4356921272193
0.441483479582645 0.522768299517169
6.55326833503514 14.8025856987801
1.99566540973611 6.02702743302356
3.38156025476946 9.68395080865177
0.648925559453121 1.44722458021948
3.65237176311637 11.6829860209321
9.47221561581736 18.6002681379128
0.296310560708092 1.34999602347228
3.81003172801094 10.9119602960052
2.44201456555989 7.64447508593507
3.75274859140713 9.79717676697614
4.4896713749963 11.3432752099272
4.84839759952819 11.3050171642462
1.46884394297464 8.24940171442798
1.00863030514344 5.59516159674357
1.87026607039598 9.73153953239793
3.36317107711924 9.80985333122026
3.52807116457874 11.2593097019103
0.178873958169795 -0.933398947077701
4.36148765214307 11.0392122430947
1.06626144226872 5.79629426969894
7.38008870864326 14.9120147875305
0.592636428606577 3.94830271134676
1.7982579326445 7.05392877542045
4.906505825626 12.4159618531149
10.6350070256208 21.7068047156618
1.90689059560852 9.2820890907255
8.71884107472853 16.9448446724483
3.98294795515753 11.5268974093756
1.05658352836637 5.53525511489278
11.4989070328174 22.5980319161094
7.83187724119167 15.2609891310107
9.39571834311302 18.3817553584781
6.25636911012763 13.9753202292972
7.38834454620384 14.9908608748764
0.221567788538409 1.47300548493742
0.746742715777736 5.18089836916805
1.55385196818113 6.45119300471882
4.45338588036645 11.5818512961922
7.83310513685946 15.0296952898848
0.929033478645856 6.62755631190151
11.0467556915347 21.2349842442683
1.1583370271671 6.21767706905837
7.64624907799441 15.3994983373575
3.94635657163363 10.4104098675754
3.00396196615242 8.89623081794363
5.40217642497948 12.401339410068
2.49005662446431 8.86820113119558
6.80190878665746 13.8161772588621
4.44731470025318 11.6633469297921
0.0731347046302154 -3.19079921314157
4.84699468696557 10.9067366927009
7.34502373040898 15.2705402095004
1.49569516262407 6.38215573224364
0.422233000683048 1.30646447902147
6.94199832697826 14.2873881027463
0.108357178090419 -2.96384308475228
7.58928410667125 15.354518410382
10.0909248649467 19.4041294632045
2.32653734813995 8.69885337183091
0.166072675946706 -0.0216781622202767
4.4736570502307 11.1299065984006
3.87872534148011 10.1289033715463
0.748461233004035 3.63021495529399
2.45733162548501 9.41626643548635
6.54815915666155 13.8591705503248
4.89093302170554 10.6357536462424
4.27232185276999 12.3545958348791
4.6826856523993 11.9133979294661
6.7707497748964 14.4376533404618
6.15137177625395 13.4866780636649
3.21785109681113 10.4768533092792
8.39822209011711 17.8340534533049
5.35839626195665 13.1316900102213
8.52904786709202 16.4063964169778
6.34582213754306 13.8311460844679
3.73747044908606 9.84308673673422
5.87174510040033 12.8542537345831
9.28913821159063 18.063001481511
12.7132464490006 24.6228038378939
3.03703073094497 8.44086806938093
5.62497817956904 13.4264401238021
0.231432408447965 0.03671509085178
4.57494919059888 12.1024867457501
3.32394645542167 9.69951126275046
10.7381344924637 20.6188388609679
11.3709292885678 22.3338117596067
6.14343423678486 13.8936554641556
6.57827455834104 15.1059630639896
7.97935087925979 16.1262428538199
0.449957483628003 2.26713764400099
6.51032901949057 14.5041509084666
7.81579314872339 16.2483332734269
6.82397858389389 14.169365323978
9.66435127946556 18.7868527345972
6.27742689653266 13.7493002624772
4.84056394205016 11.9879485077803
4.56754544764375 12.6670379842214
2.23695175858808 8.71222097925309
5.04797455136936 12.4179569346333
6.19404764229479 13.2606585805742
3.65695393320906 9.01908650668654
3.11669744320102 9.1883280071604
4.35431110019902 11.7345195283862
10.3415366135946 20.1539491653997
1.1609201881811 4.53322775342158
0.738119288782576 4.5499540625768
1.57240464739033 8.38362345856846
7.11659348690781 15.1479079043387
3.77862912589557 10.4220940821948
5.20554891117303 12.3740860963059
3.62363279110652 11.576383864169
2.58880456701555 7.37733438029056
1.51803149260217 6.08357800220363
2.39506279951758 8.56319206825864
7.38425707567575 15.5184741677932
3.29071928277095 9.90593288411838
4.87735162644926 11.736931572797
10.3623931755925 20.2037683136963
10.1698749069948 19.6703136757426
2.05380644369579 8.28827614514963
8.11170950349243 16.5192731165454
6.56132613645392 14.6862337532676
7.28260660234444 14.4383032333058
5.71737483058628 12.5172929058014
3.76723103702388 11.0175257005109
3.6399267127488 10.698301763387
8.47834089236155 17.6402923550411
3.00755433613827 9.70434071210816
0.0229004021100788 -5.39340491337854
10.4838016726349 21.0477692891996
1.01435529297707 5.19332931038285
7.93082011277252 16.7373606826017
8.13204210744979 16.6250413159412
1.50690655458069 5.60817624514301
4.55581615506164 11.7167325345729
0.573374526445944 2.61779973334501
8.6293639063998 17.7607510485585
0.441483479582645 0.623789936979395
1.24853483613868 7.41609835012659
4.88313201565728 12.2364426199314
1.34141652447872 5.7295245450117
8.54080998437309 16.675281362016
3.77778790427355 10.7871790485236
0.199122642013601 2.03502298486313
3.49671798793518 10.3128296039841
8.56427145640548 16.6244831335495
3.80446664273278 11.0053399150038
3.85539177160777 10.3350382286851
5.45457073742698 11.769976143006
0.466757615726171 3.28800577827238
9.26166714273125 18.5704718601977
4.65512281122325 12.9753485987952
2.76341157447001 10.8251801835155
5.8798037721273 12.6307601234004
4.04054179386285 10.3778234852267
3.88342531590718 10.0968596213855
6.42824290970618 14.221327709351
3.22465773412074 9.05222198333091
3.95568477586932 10.1931941634997
2.29278174922785 8.94425873144088
4.03703073094497 12.705967115132
8.01582759024119 15.7030273601707
8.92097208384306 17.4372079755552
4.10651583126625 11.3664552261387
3.02786177535451 9.09067904183303
6.67262334534974 15.0990973232226
7.3797249188483 15.393259878557
0.868686765322135 3.85005579862341
4.64696905038256 12.3071012816038
6.50226694451209 13.7317087441416
6.62366205202674 14.8963173251003
7.28440308409352 14.9718194495175
3.92941228790125 9.49672032510093
7.44647129454147 15.9513848375942
8.23888237384058 16.4438325312907
1.01149563883783 4.8672103405016
6.05588975819628 13.1359503923065
4.59776951802797 10.6633229803356
5.23672220674996 12.39971981872
3.0232553523003 8.8205406334508
1.79576694778239 7.95102896079679
4.73552217729654 11.5002802962047
10.3711449867396 20.0360550238978
5.52462790198182 12.9871544930102
6.42525787199921 13.6979234299288
5.24107745817504 12.5983069941509
9.17072627613155 17.7085866825121
3.02361021518265 9.04994285313988
10.067428982573 19.8262654841187
8.26710502262605 16.5178949872069
7.36106648879432 15.3013521446325
1.17504548611091 5.28278429773042
7.55176208534836 15.4312899556117
9.16290486699521 18.186318724236
3.49671798793518 9.52273100754234
2.81311419134629 8.61159114888304
0.692427198089708 4.00653944448344
6.50166206094477 12.9184788296315
8.36259262131861 17.1558341997222
3.20914139783859 11.2236792192574
5.15938699421311 12.543699560444
1.20037879798403 5.1289193442254
7.70561856506726 15.4979409491905
4.2861418728343 10.8003470841783
6.38777609825344 13.5301148329007
3.84559040884785 11.3297012116928
3.12201002012581 10.013398991645
3.8916136070392 10.6999714216356
6.78426840028227 14.2646365598831
1.92903347864586 7.78455706371096
10.9517291131692 21.9846648889908
0.376290383337052 1.64128468791046
1.52406367577721 7.3541687537501
3.7663831410013 11.1295323177232
3.42680147161338 9.37887793381388
0.462575888042204 4.59235912356739
7.53962412155905 15.9967257278438
3.7327033538956 10.8334950394701
8.23489405354946 16.7839383545527
8.0668211186617 16.1674093761249
6.4275726525263 15.129518386129
7.91012101757846 15.8729147446642
5.18935017019567 12.5202146313458
4.47417642564478 12.378956926908
5.92019800677058 12.8981664465033
4.33141859783481 11.1486743502893
1.53306492186964 10.1567832289056
5.12482438967919 12.5308413001197
5.69710657447698 12.727439989903
4.02041330254419 10.2922939842598
3.77209679219569 10.6402012382791
0.785759774427011 3.52993658879086
3.3790663992809 9.61578033122997
7.64141597259082 15.0654056686416
1.25217341320203 6.38431141479402
6.68622036502273 14.5250636950873
0.20163386116965 2.43998282384712
4.2861418728343 10.9560239208536
4.37601248772974 11.8384035636457
4.8171115727957 11.5383317823397
9.04607082410553 18.4122240401235
4.76521646970451 11.6372766051068
2.54151483946068 9.96916633707414
5.95456857075299 12.8045286933831
2.32019582126613 8.7960492482071
6.40456256669637 13.4791037958448
8.97349073978785 17.0389997421141
2.67084033588156 10.0397879700652
8.64467108228736 17.3369805784112
2.29454723389552 7.78168272645499
5.28643762827627 13.2129311554206
0.545968369105293 4.29186690468454
5.54244379253578 12.3969497192263
1.33227828305693 5.64644655066935
4.93706185240179 13.1413930495342
4.3327079336406 11.677403440166
1.36625226369956 5.9017717634903
9.4699388719528 18.9360869826183
0.481298941547565 2.77671248318158
7.08941340357554 14.9512388161445
9.377384077248 18.2924449641909
5.82517504903674 14.1114450447921
4.29586993101542 11.7131548219859
0.409255146684838 1.41019534213222
6.85723458049979 14.3312457171103
3.43242497680476 10.049906349921
4.30114862594527 12.0423982836076
6.44655400317934 13.954416562951
1.40381306161659 6.00587616050004
4.08525467745532 10.8282170499189
2.65489375747332 8.558739688589
6.68462240099646 14.3294371464887
6.59487694026578 14.4420069721034
8.8726625692204 18.0188949760722
5.80962023484189 12.5321060876188
4.51134152592103 10.8546001318303
7.10706011020335 15.9463408270411
0.692427198089708 4.35709667889089
12.3524848869497 24.0008287031577
1.92447999235902 5.67390939386742
5.12217572334094 11.7461989233661
6.45450493755737 13.8107996024166
5.67191606560889 12.7052457658988
5.05145911327323 12.2423172777697
3.90361677511601 10.441972013215
0.105678077894537 -1.90639917999931
10.6861660773119 20.5756390767324
6.12990118236507 13.3900328336177
5.52619404017692 12.5564938026528
7.69696752623429 15.2858805990403
8.58120058192496 17.6327813986273
4.89268245002123 11.8976346501934
0.970853654340484 3.07300278198615
3.87813676662695 11.9812327936769
6.14702171393927 13.7371889133161
6.15177765473205 14.0065981983441
8.24792751344359 16.6079425888002
1.80570518483851 6.64584948979912
6.04749476524943 13.1482042889175
1.96716860753263 6.32160099392775
6.77505054148317 13.973909911485
6.37802601916739 13.11171888689
1.81639490916912 6.57949379607904
1.55581615506164 6.94273073942895
3.56754544764375 10.7484846805661
7.24191643393021 14.5948692010004
5.62754847549929 12.893846022683
8.59143258439798 17.3827883623314
4.22620022869822 11.9789867072483
2.65214227213666 9.63339605311912
9.97574767787465 19.3472261866985
6.7978949317876 15.0613848982673
0.799087306074004 4.04626778365714
1.2821432287815 5.33449949117725
13.8477184298316 27.0771114713855
1.94934816428856 7.27635713520839
8.25095210202733 16.2218302821364
0.483364360713349 1.86983422783163
4.32768736417605 11.4943614159302
3.60193417318867 9.87867116168988
7.33605125241329 15.0175267386604
0.371837617330421 0.730211062151506
7.74408034545382 15.7936290001717
2.05935527761642 9.16152769457652
7.50062680339569 15.6144747442237
3.23480785302717 9.48786943650541
8.41052767133901 16.1996540631563
8.09995790062016 15.1820518896823
6.49531141610209 14.6728790837034
1.26783539209762 7.75192325594297
8.21518350731444 16.8213078638112
4.83137058796754 12.9587199833045
4.98859380548196 12.5369344345578
4.24260250592898 10.6276518475262
4.13602728516192 11.4695558114714
5.81925943011764 12.9445500934893
0.204140716780225 -1.33027879293062
5.92471750821226 14.0982511369404
0.340277404766254 0.830905610081404
2.4425454561053 7.45107814481536
5.93790930570214 13.5463256294086
7.45836559786912 15.8792077314985
3.83895176695194 10.9000635733733
4.98057374922496 12.7396556617545
0.0426443374084937 -3.77109650427219
10.5039807299635 20.9822283835418
4.27634777302029 10.3094366150515
8.46448857232737 16.4268215207347
1.60502015306241 6.8165186016362
7.7147400711901 15.7919290929348
3.83895176695194 10.1004120386604
7.32407250924761 16.0327756132697
5.16164586964774 12.0839880453394
3.52130205560918 9.42441808922374
3.75039212114534 11.5516621465872
3.27917410848905 9.82968260124201
0.863938450423972 4.1887231167044
2.7945198406243 8.50851787153199
6.96562269376825 14.4055111945232
5.96555343498708 13.0516009228739
6.8842804345434 13.9345369950803
3.92504996472736 11.4483676830574
3.97397856040967 9.79220705921593
5.72027846523333 14.0594716044871
1.81803247465809 7.0809144200096
8.60037383601438 16.8007369764367
2.08678376614207 7.02546133996398
0.176322772640463 0.485323567316861
2.99204327617166 8.66357615699849
2.22527492986957 7.58097428275531
6.57794236627405 13.7976725752065
1.49262232857445 5.43208255344144
1.25821738953602 5.42896298837733
4.73811928878258 11.9258601196138
7.22947256404761 14.9300491581014
0.584962500721156 2.08763290019329
4.8719421898871 11.1802171638817
3.09017594979021 10.134505727533
7.14476019647603 15.3480390740491
0.0840642647884745 -1.65729021575183
11.8561656022217 22.6768903336745
7.90888494464148 15.7052404724999
3.54818998907857 9.21315730711857
5.2475478068903 12.7697099002647
4.63981097771678 13.0817090806577
1.23756371831768 6.45426155745319
7.27304958663691 14.9579286311333
4.07399156457159 10.2506936283428
4.13438524646782 10.4317908327124
4.68481873755322 11.7017307854623
7.97928227641106 15.5515065871651
5.18523225423016 11.9333094546528
6.77618296556691 14.105760823952
4.08746284125034 10.9759943853967
0.929033478645856 6.24607719437611
2.47508488294878 8.67950266457718
0.385154896884344 1.17176389961837
4.24534353596357 11.2382927523077
6.31563868204732 14.0416137959997
0.679874147746623 4.36069333157221
5.03262985192717 12.5942152401542
5.17432651517391 12.645836615623
6.13233006642727 14.6317139290961
5.28021399581062 12.4042265946458
0.887525270741587 6.66194941633603
4.21598915414672 12.2170018330116
5.60602760101541 13.3821739789659
9.18590122506376 18.4355882700417
5.23358133219589 12.1383637093348
3.62199323166612 9.76668268023847
1.25821738953602 4.7265743951737
8.91437915205998 17.8232138203236
9.2744061099242 18.7402564538175
8.29094961498627 16.9083055736161
0.166072675946706 0.567623479876911
0.303342394487331 1.17872837058713
2.70664105730941 9.57249560125494
1.3138262963904 4.9629274776365
1.43189034828618 7.0089932277246
0.31034012061215 1.59667228458549
2.34936527759421 8.69012671735326
4.38142182027903 10.2371321533025
7.47948927097855 15.5108335444799
0.479230561206336 1.89304854477377
2.09356017616234 6.79746239154371
4.00629802390037 10.1463647361082
0.489542935642474 3.4241498254541
7.97632926361808 16.314055498221
7.29263452793675 15.8450418040227
8.52862601272831 17.4054454896311
5.49825086752783 12.5045294433778
2.5935928058646 7.93770376239323
9.92964899318668 19.6452226348644
4.31817220300303 11.241771426805
5.47638168756724 12.807180989482
7.26732979107866 15.4771663339676
6.51361707062133 13.5977862750951
6.12035194036522 12.7271116405994
2.01149563883783 7.79164560095397
1.20163386116965 5.37799723646829
9.92508854846818 19.9897842409047
9.05619874392993 17.8815597676367
5.50341234465764 12.889506812669
7.47200029214035 15.1857597947238
6.84350655051916 14.8809543814748
7.70025936998899 16.4339298981547
0.0786098346963665 -3.04565522155918
2.19093085956261 7.91226324357032
6.40432413004125 13.8338875908766
0.0565835283663675 -2.65546748014501
7.23876775597757 14.613126976289
1.41142624572647 4.9778029931996
5.2658869179007 12.4356414073734
7.18084405136257 15.0608242236207
6.58071834738197 14.1225575278265
8.2297128842498 16.0693903897948
3.4523318565454 10.5606114742015
3.4032677223393 9.0707517545024
4.77705143276904 11.6520471102703
7.32842361174683 15.2137810596522
1.63505782972521 7.29381729489512
7.41171434919095 14.6473123578498
3.27709208250431 9.59721356260397
7.46197049393517 15.5507641895339
8.0211465543115 15.6577686033668
0.945607703181372 5.64144073374929
9.16785966839729 17.6547865723793
8.24082948557589 16.6460048128815
7.23731514098346 14.8266617677274
3.48645695576873 10.4118810785372
2.71940251193326 8.51115292373219
3.63529005427958 10.4603189479608
0.407080775450501 3.26347464012631
4.64685387894268 11.2527467716346
0.549915553621955 4.50297033458748
5.88014674016431 13.2069060188351
7.7811236168368 15.0821168146898
5.1806252849257 13.1155447891743
3.12994238397696 10.617823972183
1.99711172067517 6.53588988872364
4.99430817512798 12.7323777732916
8.6523789341213 17.2325759797075
4.30041662783687 10.958770905448
7.89711938903453 15.8489766404027
4.42263668348405 11.3982141268551
7.28305130099018 15.5160152075935
1.17632277264046 6.62880748486034
4.69844075617584 12.5341914383673
1.16864203555884 6.18085580777414
7.95182088984069 16.3382797774546
0.729444006833663 4.38562718091687
9.60500533240113 18.5672393778107
4.96402890000206 11.2478009335032
1.8375396343794 6.46298410610626
9.27410321705488 18.5461199527264
3.16671544496642 9.92074903186813
7.00378211262842 15.4333218531532
1.93508252331866 9.64954242919438
0.173767067736706 2.03555903318343
1.68616432606136 8.35426252799557
0.604071323668861 3.79424394855759
0.0758748669751276 -3.1673887826606
0.13224779829844 -1.45992898601823
7.72941681464735 15.9359708514301
2.98258294692259 8.79432074103659
0.0313951962755343 -5.28956572681993
4.7477096335909 11.7735786161782
1.2103888644454 4.53192233654554
6.62836533755187 14.1280775928653
9.96665540941359 19.1454028902372
6.6381028066698 14.5001435839819
3.26333493599651 9.57668615810078
0.632268215499513 3.98067191314869
6.26356029254184 13.813875795308
6.64515403137037 14.1135413861819
6.75475391310454 14.1945960286176
8.46579493245773 16.3871613925384
2.81105994774008 8.70116815136412
3.31411643114067 10.1524310245697
7.14785615347748 16.5677651184452
9.41380561072645 17.9351650089051
7.68150548772064 15.4957713406354
3.98440706531061 10.7114949204438
6.95932967657174 14.6454803533057
0.841570637395517 6.22447029677503
3.86016825286164 10.9834459750967
8.70882868979563 17.2569831388277
6.61344324977804 14.4569797530782
2.81639490916912 9.26157223016638
4.72159139877538 12.0269324397007
8.41495578181576 16.2169433866856
10.6225131151799 20.5299514404663
10.4388084829728 20.1007677472961
8.70619898742978 17.0646267561793
5.03922614641092 12.5611463635697
7.98133894414432 16.6716204717805
10.7774082081029 21.595960187763
5.87857822027656 13.507090346206
2.70531444108638 8.07221191652876
0.236339539168374 0.562934059369939
2.19156265070076 7.12532676894204
9.92396920082332 19.311880441406
2.19282540355239 7.82987405937488
9.3019899648791 19.8132991252387
3.88615991333741 10.7568004672255
8.35037348117147 16.5756431744403
0.422233000683048 0.953282037207454
0.134878054343112 -2.23228321907444
6.8289869315477 14.0608310375909
0.896853072896707 5.51103026598903
8.72963433778855 16.7960449187883
5.81080296150151 12.8929169103407
7.10274210418416 14.8448916238553
3.58111017522555 10.8519641236048
1.85359650620251 7.65549669546524
7.22635438748887 14.3449611734082
6.6321809530798 13.9930738414511
0.32883646422954 3.02196103444566
2.10969486482593 8.84316311966747
4.77420723002214 13.0132456545645
7.54389795079745 15.4536261049226
1.28095631383106 4.74969010311939
0.173767067736706 0.34044638915007
5.91585548306784 12.3379810541781
5.8420234212246 12.9439349603149
1.04823618565285 5.75807967723435
5.33813912804328 12.1302428817388
8.18721348863322 16.7134623493954
10.5704534435748 20.7862619448656
7.98676360149939 15.6776857673767
6.41345868800798 13.7718357731892
1.47196778766152 5.72674506887719
6.22731750690251 13.3859590825942
6.96811379810784 14.2300816097275
0.483364360713349 4.59142879171828
0.804053558967353 4.4396820256738
3.60098331137083 10.9843471366949
6.21311394291186 15.0326862548598
5.57185880375301 13.3359946504258
6.26671159355128 15.152897307388
7.70046746200973 14.9843319415111
7.86108690599539 16.1020210914344
7.80644006644412 15.6946202912346
8.32535942864121 17.669715017927
5.71655198504929 12.7398277266607
7.04673114015419 14.7803396502326
3.83309248347121 10.965732601138
7.93719135665513 15.7286232903006
3.65718266012842 9.58509151352205
2.11636475669178 8.40945515275015
5.21513496000223 13.0109703125124
2.97048557294012 10.3701542276344
3.86552295913996 11.0380091814043
0.335711910320462 1.45777797198483
1.54300087740243 5.84583202353879
2.43456151187261 8.01044914094351
0.602171790753379 3.29532786315605
3.62011716502868 10.0794746085741
8.18365522924783 16.6421984248486
4.88479326254353 11.7831984046181
4.05502207606218 10.9473390915626
1.82863158168802 6.69636542367668
6.89813578051037 14.2491341596671
4.4154882710497 11.3966564696146
8.01244576209141 16.5190608466808
4.82842848532098 11.5906649782194
5.76303969792693 12.9657785680801
2.9452331231349 9.0338676328521
1.68257329734758 5.18231572729586
7.21529030565123 15.1141553644831
0.743299527888257 4.52442427330497
0.745022149037264 4.90934715598874
6.2856611408901 13.2426433909598
7.59826097780046 15.688950392048
3.387362540836 10.6133601565176
8.2855316856848 16.2755053666046
4.51096191927738 11.2945931259607
2.21971063954878 8.46783844217485
0.706641057309408 4.25601348454113
0.797428082152313 2.36840053835839
0.602171790753379 5.66832869217325
5.49339115088994 11.7560204770756
2.85319725477036 10.7193604611084
4.27961986626824 10.940011880216
3.98531826033925 10.5564866226371
1.10701824988212 6.12312167691674
4.88772021635919 12.875560694316
2.72465027173297 8.77188604150502
1.4625758880422 5.9183246618678
7.2277988256056 15.1060916041566
0.147957881387101 -0.742914382617732
11.6813499922802 22.2755865413637
5.14012422390907 11.5856880778027
2.75659635050171 8.84509854565138
0.654435540845399 3.89202340106238
6.0085854891193 14.010955838942
1.13750352374994 6.77043714892738
4.56181489568308 11.8814634635361
8.11790278909403 16.2566111034582
4.47118746038699 10.7662663224315
6.03768970644671 13.8158637773454
5.51822038059959 12.6987884030963
4.18554943462957 11.2375007158518
4.05206804724387 11.5779558106746
7.8307623691386 15.3912177257961
4.19660704409482 11.3710755578119
6.85479359799369 14.1459017205669
3.36457243229586 9.93546624348035
9.75213306720513 19.0147399495543
3.78135971352466 9.65206450452798
7.98469187558363 15.9064112231138
6.61459206828422 14.4629678340058
3.05623668498427 8.72003302099852
3.1804661612239 10.3765904732728
7.78575977442701 15.7692042363828
3.72966152587529 10.3895691006632
2.22094900446678 7.26471764438254
9.16904308497095 17.9519538056071
0.312665173558394 0.791520540333142
7.1757840552837 15.2341958227633
3.9783787011927 11.401506588135
1.15704371014558 5.38946128562739
8.6514248774461 16.4409135807437
7.07210580048042 15.7013932379326
3.19250981894195 10.2594010884682
5.66879990883161 13.0629768166245
1.02856915219677 5.4268159892371
3.51374338459426 9.12790883895464
4.0727918181067 10.9013826630044
2.6144742828377 9.23013026237514
7.04410992416359 14.292780173591
6.33510446729047 14.4090065851503
1.93432777831537 7.37669581858565
6.9880711269336 14.5228848589733
5.12035194036522 12.5911825385199
5.00746463582172 11.6334513968037
8.63138807762803 17.4225061272572
6.21311394291186 12.6120736342681
0.0786098346963665 -1.89216321951283
5.80043402182408 13.5385218762007
6.15829662855486 13.5631031034222
7.11063468371511 14.4148399261545
4.74512974459542 10.7430711643771
8.93304734688535 17.7570095277106
2.97782941695196 8.63417854849044
2.88479326254353 9.39432307816464
12.0811218868373 23.4721745110977
8.00545613138243 16.0742817799579
7.53915881110803 14.5461219370623
5.08644410868532 11.7404987537842
7.98523855374545 16.43022127148
6.5103923219649 13.3145913467991
3.53754457196457 10.105485338385
0.282143228781498 1.3116824921302
8.57803297169654 16.9797379869217
9.44441446046845 18.4425685903019
0.340277404766254 3.20691064517318
3.53605290024021 8.9646157779151
0.545968369105293 2.91599789407961
5.44652092029319 12.1354170347859
5.74658149978581 12.005597092638
5.31222951145607 12.2715040136679
1.57240464739033 6.9874015740495
4.66857301647589 11.3296218778778
7.64077997200142 16.2337817656394
7.10775063020448 14.6618711501449
3.03948937190185 11.2235354795195
6.41839236990539 14.4675073479469
2.44572670334998 8.61712437060546
6.41386483309795 13.8734524253827
2.66857301647589 9.50067992490523
5.94190445652206 12.8897952847727
0.176322772640463 0.759143022048733
7.59651777353816 15.3865034826294
2.69421160776789 8.61000112185044
7.69078023796478 16.1913526736186
6.35807972334892 13.1621045008609
7.88467117717218 16.8094259414321
7.50096135246006 15.3311559327902
3.0830431287018 9.02671282267319
5.61694576003866 13.0208418822938
8.45915288926263 17.7482984765772
2.36793014143188 8.93800545246867
5.98950236086238 13.5145105787182
8.15029564572256 16.512917877813
0.312665173558394 2.04253065090668
0.121678556588252 -0.843290823025692
4.00342233830215 10.8576978910399
3.1013139010863 9.54306917247927
2.71501474991089 8.62898292415382
2.81023743059073 10.0193481112958
6.23047203307408 13.4817765098441
5.3123021309432 12.1318670242759
3.51626734437183 11.8483385913143
8.55383661243863 17.0317437288293
1.37295209791183 6.95794413331283
2.23939804156656 7.31185263911033
4.63853727921519 11.706116852658
4.73801116909572 11.0628893103743
3.77357442277131 10.4914946909922
0.150559676575381 -0.146072334966448
9.58920544312586 18.549772723896
7.56658686141751 15.9911836872226
5.19179950106508 12.0213887564791
7.80557621963502 15.5568947502906
1.11902410314227 5.54038365072292
6.89874043564663 14.3465977667972
5.41386483309795 11.9642310974625
4.47326739592964 11.780468701065
3.07519031415522 8.11233668498197
10.7670124865019 21.2387585355137
0.549915553621955 3.68778599273416
5.15340002773506 13.1777443682073
5.05198107241094 13.0562154681775
10.3103105792381 19.6334772783854
5.07433416610274 11.123269470218
6.35148699233648 14.0894463068885
10.8171099734965 21.0316540455753
1.55090066464752 7.64897243306922
10.177927755525 19.4865103214107
4.81362729553809 11.5882673337885
8.31536696930285 17.435519918791
0.0648828515848544 -2.03284470227395
1.62854031926276 5.33815485172734
3.44916515681218 10.1089118794732
5.02724253597374 11.727999678354
1.5089356618644 6.18602308903915
2.43028527297778 8.34322755782926
5.17312743348066 11.8659817725232
10.7105188989956 20.541787376841
3.74459168654238 10.7253652196006
1.3684890006451 5.99237420041825
0.243669080966863 2.41055210778757
2.04753838876336 7.31257420322055
2.72334012025117 10.5583969241684
6.79129314859221 14.2774555955223
7.65353300133088 16.2259905952217
9.18585663665752 18.6098011972659
10.0416482013487 19.3640640036109
8.13427228761681 16.1946531091442
7.57088790484552 15.8738411294385
0.272620454662992 1.41471365162208
7.48859534210969 15.4516598566714
6.5963388642052 14.5348312580837
5.41845983758099 12.9127562761796
6.76136506623467 14.0613047127648
4.67333027851733 12.231816894186
6.33578335739443 13.5148657210634
3.5634022205888 8.77567894158456
0.0648828515848544 -2.5376045592572
7.45340234338007 15.0453193555862
2.39835037034596 8.36699673352706
1.00432160595009 6.41109001264948
6.30034340759472 15.0161225115073
8.15592122236749 16.4593872531273
1.53306492186964 5.44870647227319
5.46903938155716 12.949564969407
0.830255324167683 3.66426347764153
8.81246613656387 17.4746568174151
5.83324431680607 12.2302123464773
5.38839621218557 12.7699597537222
0.286881147788162 1.65346904392707
6.14982839580908 13.6615639191694
6.73351704140616 14.7719532486644
0.204140716780225 0.386823108140533
10.8189272327016 20.7733929342985
8.61440802429787 16.4105681712638
7.39686161796992 14.6839207002697
0.473007567916174 0.77979742455406
2.93281710274185 7.98364196579741
7.31954568203834 15.4697754329674
3.26663664251399 9.92394760538058
8.71646967467752 17.7982199334052
5.53318954460032 13.4167945053019
9.35519250138287 18.4213873129904
4.95958470691236 12.1579792546654
0.32883646422954 1.64742018460506
0.841570637395517 3.57877370118035
8.48400113957889 16.9935064295447
2.67852267688349 9.00870478961885
5.61629887750669 12.1857292415962
0.818850560895434 3.50678447316953
7.64938552918152 14.8796297746405
0.367371065648529 1.71917685465257
7.23350464001073 14.5472481947546
8.46701857168978 17.8723130966224
9.07435557599732 17.7900192893774
3.30684550031428 9.75529097845285
2.68706068833989 8.52793294006607
0.505890929729957 2.95365527991796
3.20037879798403 10.7830040634507
7.03839228203979 14.963982487929
9.05632882339091 18.5862065037724
6.89813578051037 14.1865313304447
2.78114985171021 9.19988406342814
6.40616247877761 14.488066889216
5.26686148394527 12.6370191054021
2.50283975825593 8.80794134946185
4.70520383465087 11.1598072721306
5.39930783568438 12.3317074644569
1.92219784839637 5.98222543827585
5.96166962712814 12.1112684319396
5.03113048968339 12.2622792976777
6.84942386759046 14.6920766583928
4.13257684267001 11.279961991311
4.97214120020094 11.6319249280831
0.916858764699754 3.15400932798053
3.03421571533791 10.7698503753006
6.70318377624169 14.6645180254652
2.20100646605609 8.47570255356416
2.20789285164133 10.1136946748901
0.303342394487331 0.384995497255935
3.2606279081267 8.20948727790154
3.86294724802092 10.6210971048653
7.28880149164734 15.4411950564124
6.68901954137795 13.9183871083589
7.03775558744501 14.0614471874322
1.74588268890226 8.19707722054495
9.49206948435711 18.8396546629579
3.73183491441663 10.7363953253301
6.84003514565619 14.4779953117032
7.56938475733247 15.4358083598669
6.32711247074709 13.3442860467602
3.12068370880198 8.14130752128433
7.43847583865297 15.3686870307975
3.11736258615466 8.83608931260604
2.87066062667928 9.92865544206456
5.6333149530494 13.0515174240967
7.40178403826703 15.2329220324196
3.03491998434916 11.2654515626764
3.98750278321603 10.2568857637145
4.48246110364827 10.3394580842497
5.77119892042008 12.3159620513003
6.46041493916217 13.6650524244754
7.43374399328099 15.6333618600601
4.6913108202263 11.2337307953169
7.72858720666542 16.1095312118024
3.2871767517316 10.501491554685
4.15429155583566 10.9112391379014
9.98885507376221 19.8709213754708
6.34805532973767 14.123632287594
6.65895406529275 14.0082508334851
0.522055749160964 1.75044926460165
3.52807116457874 10.9891404183616
7.28329212220212 15.0724085356876
9.17211743341078 17.6124901800818
7.19955456900538 15.2332845001556
5.97126763369476 13.16554479474
1.38956681176273 6.10704878538659
5.93663793900257 14.1767311833187
4.98431591414705 13.1995798852034
7.86406230285491 16.5479767879672
11.5480955627203 22.2456978679375
6.92547729627676 15.2525181582078
5.79108472688701 13.2924671086181
6.59433953471476 13.9583382336982
7.55570880768699 15.5677945534213
6.54569042590853 13.4863166223146
7.98401963308582 16.4106275846245
4.40258575823259 12.1394153416997
8.29639316379529 16.2910919752415
1.09356017616234 6.58297411262391
10.9717633901303 22.707387498543
8.51987209651443 16.6542724058926
1.4594316186373 6.76730211488294
1.449957483628 4.15832795984157
7.99854530074887 16.6419091433845
8.30777458476728 16.8584709272957
4.83895176695194 13.0780196826934
2.84438565300257 10.0573147095493
7.43566192765593 14.3024309286551
6.71657942079634 14.9460448673915
4.43536189749141 13.380285304501
3.68414547237453 10.9826626260552
5.66129355585531 12.6107276858087
5.1031618949867 11.9735613612142
6.57667329251657 14.9772176950852
0.978195629681652 5.83934518348735
8.07055033397838 17.1797928104665
3.26993081009981 9.58211498204249
3.15801380658977 8.53534755281807
2.82456421208983 9.06826925570745
3.09693648250296 10.6276680783413
6.61709273835321 14.3203022891452
7.66965043750259 15.5097785469011
4.48607074373567 12.0350586692876
3.50563691176277 9.57818138857497
6.52230689287139 13.9334609392235
0.426533138116673 1.929519308167
0.639695233399582 4.82554889075132
6.46483160637989 14.086716030281
8.50704931950126 17.1559442266577
2.00144197417391 8.54675524399159
6.85892589961599 15.1900911811584
5.1086080888492 13.1888021988274
4.37350901551801 10.7713819694554
8.14405656963043 15.8512895975569
4.94044868287616 12.0692370386778
0.116364756691785 0.182964831640401
2.26903314645524 8.57650365901779
0.449957483628003 2.09646332855525
7.83467329754358 15.2056524201186
4.66664298937749 11.9063783741502
2.78114985171021 8.40304244675845
5.14877144653633 12.6448608439476
2.20851725980554 6.7909881806779
6.31201163105984 15.1147508084174
10.9389488157374 21.3945426948824
7.12639473762014 14.3182550787912
5.08542465625268 11.7892223186829
5.69119913491246 14.0606328023144
2.08610437124329 9.07884196667662
0.762136169901112 1.85392126654928
0.724213686757358 5.55227701511892
3.3050950106667 9.68160556156189
3.13060144979056 8.81009968473133
3.63226821549951 10.7388774697911
0.854394677753101 3.60875426195551
3.04369446122598 9.97686323046761
8.47833280194597 16.8383455345875
6.67711354719704 14.2207779726837
7.77652515142191 15.1982611905411
7.3206471345283 15.2296441639529
7.23517177575736 15.4802584960057
7.32689682663604 14.8545978615551
7.14775441839427 14.9400706954093
0.925999418556223 5.12514684713682
2.64846544302731 8.3320168101992
1.7663831410013 7.73548579299555
6.28021399581062 13.1027886005585
3.96993327469786 10.2032782355121
4.70785605148219 12.2962311845901
2.19345636574959 9.09347849340244
10.3622243922857 20.1748251285339
4.02962956756306 10.6497509548105
2.75958197323355 10.4555002025357
5.86463188713085 12.5066305969303
5.24039066038533 12.7465039706031
7.55655203625122 15.6912711153322
7.64134371391513 15.5813740423141
7.14482136520432 14.6598027704505
8.65509418149322 17.0476833151939
4.23342794374847 11.1647519711561
0.0867837661420667 -1.13585187538453
7.37378739372261 14.6814276408648
3.77019475495132 10.9404896051062
0.284514133244245 1.10485832125822
7.34541411798977 15.6867971500793
5.45765995097763 13.9312363084319
2.04753838876336 6.48489825242829
4.87666427810982 11.8054349827275
3.82761581382173 11.5115322325584
3.60050764534579 11.108726811562
5.76096605773007 12.4100147460248
0.314986485468515 2.07343698186497
5.90991707849842 13.5076558984543
6.31302812483981 13.3017822392005
6.78871180833409 15.9407684013148
0.817213924258327 3.92407284016428
7.72808376928604 15.726901947278
3.88888933720185 11.283603036081
5.69866299988588 12.2808625410194
8.27202318906105 16.8619868329844
6.50248973243841 13.7109037275997
0.468843942974637 1.1354940743072
6.66624531014182 14.4426190530001
7.10532188534899 14.6906219873257
7.02573756141361 13.9089990438296
6.36534259782577 14.4338848011334
1.92295896423617 7.13098301560133
6.57905943566079 13.5685971066511
5.44744695446245 12.8168537037587
1.70929063572336 6.73923744052765
9.54798185747515 18.6259430667144
5.19582001934076 12.5358477736423
3.37740143078579 9.93168248867717
4.11985414461324 10.8789178533746
4.93291156632289 12.4136321375392
7.80936299199741 16.4900590945695
4.67513845051136 10.9582037682892
5.24610400988392 12.8079190292195
2.68840418839746 9.05675738568522
6.31585601540396 14.0053871525946
8.41742217324062 16.3574977320681
4.50169390324551 10.7826981357137
5.95628902658394 13.4573343414471
0.805705184838511 3.91635180165732
6.98052805310533 14.753632281967
12.3801076535153 24.8809785178294
0.385154896884344 2.43059205865518
4.71962155012405 13.1646246596892
5.1955838281687 11.1798123097567
4.29278174922785 10.9937722508418
4.53231695933277 11.7488265831242
0.890641243963444 5.14696255600782
2.67491255290801 8.19143263939486
1.07587486697513 3.16515246403467
5.90154272428293 13.4313825489075
4.16156525639703 11.5199223796374
1.87813676662695 6.6936828176439
5.31469652565629 11.8316087066837
4.04351949366274 10.4202829189883
1.03843618165611 4.18168927249486
6.5535141040851 14.9093866405634
6.29711803244921 13.3964513542888
0.813935070481317 4.39818666322632
1.85199883711245 7.38799053096416
8.7565696653067 17.6394299361747
2.98804839748319 9.88355183466094
4.22094900446678 10.7850806597053
0.380729448503549 2.94527066059029
0.214124805352847 0.297317881434155
6.60321090768494 14.2094653243256
7.71816980207975 16.1425878428003
5.19660704409482 10.6581832291367
6.73492634686325 14.5777004260371
2.77188557851537 8.62642267623408
0.462575888042204 3.45905256242297
3.68099940717571 9.79795990946877
3.8395565437543 10.287101801278
1.29865831556452 5.96118346158108
5.28702895733093 12.1855712868799
0.183962834842595 1.25718238475219
4.6095185904113 12.225060774345
6.68610828492317 14.0762606140963
1.2606279081267 4.74226030050607
1.48645695576873 6.11989330611476
2.99059187258758 10.2538087650153
6.84609209367431 14.7998918153916
4.75520806544462 11.4294979206341
5.94073056018486 13.3408847740493
1.85199883711245 5.71212100754839
5.17799749690241 11.5148964433771
6.59890111367609 14.5048231771406
7.51963625284321 15.8782605439838
0.807354922057604 2.2884384593216
7.96113710072702 15.6845294161011
10.1321321008046 19.2755725875781
5.75397885253281 13.7505279384654
4.14812063112396 10.8209919555016
0.573374526445944 1.93565096823648
4.03878733050557 12.2600138152716
5.68307882618796 12.6592709328758
5.04788732939655 11.9277191875648
0.371837617330421 2.07587349545055
5.78910321750138 13.8563483724917
1.07313470463022 6.49090808023535
5.49556725845794 12.5619877376372
1.86868676532214 6.81834709928769
0.449957483628003 1.58594709074354
0.246104009883917 0.999569150980076
3.76447355099267 9.23535213893147
2.98148736779826 8.67282068397289
4.49095514002218 11.0275056382623
7.90713102474679 16.0294415990164
0.600269753509005 2.36177510922226
5.25957380179243 13.0013540960166
0.331131922217202 3.55174852559474
1.30917618747851 7.35109870523021
3.16188768237689 11.4107484573847
1.62667275260599 5.81457138276852
5.69955163252309 12.7909162889781
5.75862298244024 12.9894471884736
6.68560381669463 14.6129725683598
9.54959986795518 18.5116685863336
1.88362081628567 7.95278442449387
1.57918014812715 5.77498126994755
3.11536623660978 11.2335563073039
1.9214363308063 6.54153594456706
7.28444010142686 14.4923964179751
0.413594082409175 1.64525530117523
3.85399564717639 10.1906961028755
0.22404027421793 2.55963060242324
3.80591150518794 9.43375435266239
3.08644410868531 9.00923670016252
9.24938845135848 18.3945932642835
2.85399564717639 10.8043647376955
0.602171790753379 2.92235727363413
3.38681094647222 9.3218567173024
7.86745172917151 15.3350635088956
1.77736710945041 7.52752257460586
1.34596403034287 7.8850925604172
8.30133156745537 16.9049671914557
5.66789212523023 13.0897148950044
1.0894981508391 5.4042325811938
5.59788867516543 12.775397792801
1.63226821549951 6.23827070523819
7.10332977711185 15.4452839880852
1.42330923724239 6.06856561846511
1.1609201881811 7.90966047290183
10.7517599450937 21.1010753665953
9.22760631739351 18.1158298256909
7.2406005499558 14.936671916332
3.71083397892643 9.97324897657071
4.71490488469812 13.4288590858984
2.86076420262883 7.8565989511212
2.84438565300257 11.7492887574239
0.61541629726287 2.64002921979309
1.99855658313033 7.7899549040555
5.46270675067016 13.2172253122634
7.49604684062272 15.2615163412907
7.30494904061134 15.7705095519905
0.901494455047575 5.62308100317562
4.60513871287189 11.1766826726163
1.36064520246022 7.01908789983763
0.243669080966863 -0.366437865778275
6.61297167485599 14.0907154011574
3.94934816428856 11.410756844494
4.24838302943144 11.3313444097347
1.55385196818113 6.24327710781222
4.85867730053539 13.0828466287344
1.9913177569002 9.9140217034601
8.66738124582579 17.7912737316764
0.941106310946431 4.54326278551513
6.97188838007859 13.873274298155
7.67539254304278 14.9656339177902
5.04378193705083 11.2403503036175
0.647084212628954 3.27873625636376
1.80240004011484 6.91282762457417
5.15550638879337 12.1947857892916
3.1991226420136 9.03347305547115
8.04470011312651 16.4339723433238
4.50855542157028 11.7274675109695
2.80322703643493 10.5788695319689
2.7986726789578 9.28547689628392
1.02431967919541 5.36257965636158
3.60573136581573 8.93293876604933
0.67626740826589 3.55777128801777
0.770617646656203 4.22256515854741
0.126972856257766 -0.687851698632552
7.10831535538772 15.1684424042338
10.1269496327432 19.451078239844
1.15962918582123 6.2336915988843
0.319617934200161 0.273711411795416
5.24610400988392 11.931493145592
3.42974985080022 8.69686937630014
6.88374299057045 14.015828931738
0.670840335881562 4.34042355457915
0.718964335759539 5.14402200376097
2.97965955171582 10.3116453300877
6.6056424833932 14.1746024686805
8.36317983981761 16.1378870731123
7.58040179333991 15.0202033170668
1.15445359267987 3.33443930205915
6.87950973461667 15.2253944054264
7.24140166573762 14.6655922213757
7.1122831085982 15.1441447257119
2.26843439357638 9.73042227804236
7.91632137916641 16.2964537671786
8.02490694010225 16.8469699401679
8.80824988820478 17.2506983754454
7.56550578602718 16.3828820706841
0.253384235800074 0.807880193755137
7.2910141014173 15.0284491287265
5.07056106707866 14.6047056704859
4.50982249967816 11.5866209953395
7.96454880884797 15.6857518880604
2.9667995846272 10.3406315632784
1.83673208045914 5.18545409715025
8.147540751365 16.3225494933065
0.947105051567875 4.74029469374162
3.49978212014731 10.0956013671697
5.78649181498392 13.8427476658596
1.52406367577721 8.05875973481641
2.17056605679207 8.2634314921131
5.05762355847813 12.3313835833041
3.87617311443746 10.1717460732703
6.41403402647919 13.457091800214
2.72421368675736 7.57397600001523
9.54248635521911 19.1527713259034
8.42373782667306 16.9326383180749
2.53256632326751 8.76402793261627
0.907659827853289 6.82430033378404
6.36992009001852 14.2808073424753
5.70276834520663 12.5007154086647
0.233888060174277 -0.383534807446318
7.53735819732237 14.5976559689385
5.17935180361967 12.0840122651521
6.24294541961935 14.2086623921188
4.99186193055632 11.9070485473718
0.371837617330421 0.475442595186282
8.42001914811879 16.1541997547293
4.12267271882414 11.1459369942039
4.63377992607442 10.9035134035709
6.19719703103343 14.0333593870998
4.0820212693455 10.8081097077936
7.51601514700366 15.274179510073
3.41980852893928 9.92487377017487
5.58219468188493 13.3700888951467
2.09153059312062 7.39665930920759
6.40969641568496 13.6159545665888
0.369606070031838 3.85196039441842
3.96845944487652 12.4102660698364
6.24031432933371 13.9098186987781
1.52105073690096 6.30873297839473
8.09320097880703 16.0982635622932
1.34369206917902 5.3478785024591
4.79223067383318 12.496216061915
9.25924423555261 18.0893329221876
7.82540404623068 16.2858787101523
4.14192319772374 11.4229886571508
4.25685970078961 11.1075132894379
3.26603689399532 9.84761851992135
0.0229004021100788 -5.16879210677751
6.38905048785353 13.5061204602175
5.09246117311886 12.5913724578203
1.46362245685189 4.96392978233045
2.52757083683282 7.77785480166163
7.70895970441307 15.5841755597197
0.37851162325373 2.98583623448235
2.76511036187958 9.8435862719392
3.74179054526489 10.6876010650705
8.93796225500846 18.0970236467932
6.20515788392009 13.2087413241993
7.20290741814174 15.603630789855
8.38787085513395 16.9821072296867
3.94016675048282 11.184519801633
4.48812934755006 11.4392430777756
2.82741257439886 9.28434636004927
6.10567807789454 15.0486485166935
6.50598617493806 13.6375937326044
7.92519242264175 17.2194285530747
5.81188199621867 13.1817263030917
2.71149490665009 10.6061506595073
1.33456827566613 6.69349416446187
1.19786539135374 6.02826184382131
5.09153059312062 12.5985846537911
6.94232682548456 15.3762254477829
1.7415748474188 7.91070228889414
5.87818582370368 12.7743539945075
1.77652515142191 7.50798941582081
8.76520320665317 16.8694986861865
7.85633837289449 15.5230931416889
0.797428082152313 4.50505056528873
7.60472371090531 14.7248835374928
2.46832264394787 10.3864120551673
8.07860983469637 15.7558445065831
6.15667975573886 14.4103494502751
0.14535138557262 -0.83680074165577
2.26663664251399 6.7815785849574
6.70210340662939 14.0932522883601
7.45844762743792 15.0338823296381
0.233888060174277 2.00325756198913
2.20476675065461 8.88469328297482
4.34170116392739 10.5744890849299
10.9610517045663 21.7317783647863
3.31672502157875 10.8179310397071
7.09383479616231 14.3909561385886
13.7646124627532 26.8718002169515
6.17871464117544 13.5353881746932
4.33599767738902 11.5550047745289
8.58989079561033 17.7038988569465
4.93725021838207 11.6359048060294
2.21225804420274 8.5891728098954
8.74036094577673 16.9358188069902
3.67129337248158 10.6635655905876
0.181420640280142 2.03429900354561
6.83827108987355 14.601760353684
1.1788739581698 5.35925411224884
3.60833615034766 10.6944377839637
4.91762270172628 12.3211875569159
0.513995979367013 5.66340668582104
0.0840642647884745 -0.214032290801562
1.37629038333705 5.47410123707243
3.32969768903328 9.36961938283203
9.45975946661982 18.4474977080564
4.06901467791518 9.61726932816329
4.20851725980554 11.3679059349409
5.29344405918709 12.4929896613009
2.82293404802837 10.7759237929402
0.630405471482323 0.828019356740596
8.27493252620329 16.6075688861739
5.06686416170014 11.9861461609053
2.91914936328767 9.49791562528164
3.17312743348066 10.444595419723
8.44182372904093 16.4236744317959
9.03618460447383 17.8480555498555
7.13779039480876 15.8074797118111
8.40972186939442 16.9091514093798
8.27941557771578 16.7600376467178
5.59848431327342 12.4079136880853
5.86972337925682 12.7708883931089
6.60676792300425 13.9664823841098
7.36916981774069 14.7856807403082
3.89180800103544 10.1388228185828
9.48820568455374 19.1061162804247
3.58135124716878 12.9074960148372
1.26783539209762 4.96643342653809
4.49837853400646 11.3292995618579
0.583037623796664 3.41241444905457
7.12639473762014 15.2678637865582
3.22897256976016 10.7562509824062
8.3863367515133 16.4501901587347
6.12507245301969 13.2097894472515
9.64786491417099 18.6835839272705
2.38956681176273 9.41016964180925
4.03439181482436 10.0600907755202
7.32023193152308 15.5378124379901
9.90232084280539 19.5538422544705
0.243669080966863 -0.359002656672128
3.51878689625372 10.2729038663933
6.52183596254539 13.5300712794355
10.3054142686823 21.0275826131383
4.7498560225026 11.5362341537598
7.18899427628654 15.1021018148638
2.31266517355839 9.28339687263728
3.34426039498542 10.0375162318333
0.236339539168374 0.987161168121943
6.32826202860941 13.8493600575019
1.01435529297707 2.85000326940841
9.95034301274544 18.9946870276615
4.09828479572342 11.2422001599108
7.36322365251113 15.7525764338344
1.57337452644594 5.0852257211548
8.39646778286341 16.4242735165037
6.10940235181862 13.0861648565264
3.10467213128256 9.63209842927747
2.9712216418545 9.84543511133704
6.65363331138625 14.5603992243431
2.72334012025117 10.0967853647044
2.40217642497948 9.56640529192854
7.72313530156373 16.0447114442763
6.76598551813383 13.7335280701026
3.52205574916096 9.45526514525002
2.0703893278914 7.17533579053585
2.50792146495733 9.22632689344059
5.73259482754501 13.3094653062849
3.99530360533524 11.8068293880295
7.34890516116841 14.7956527325631
3.37767905900582 11.6742678029137
9.5404070553683 19.2626728051144
7.18080427811412 15.5835790104854
7.31282851293484 14.6406471468954
5.73025953419096 12.5583417704066
8.47709443355419 16.9594956148327
4.39272956248757 10.6917662113752
2.02573756141361 9.0333204164442
2.19029879162659 5.65829460872058
7.13259740545164 14.5319589882143
4.09980014339942 11.6268212793972
3.42787430679269 9.24523677654641
4.46519088792598 11.3067764586275
1.33913738491959 9.18842061772657
1.93432777831537 7.47087129337723
3.43482835641991 9.71753804532998
3.82802220679368 10.0236088097262
8.79091536207786 17.145532718474
3.10232219119669 10.0917324972327
5.05771019382065 12.4751446110646
0.487486349348536 2.97749027537677
1.27619886503224 3.43797222653904
7.28382919393682 14.6500537466578
1.50589092972996 9.0962223828762
7.15674042118313 15.5927674298221
1.88986288136518 7.79399622066931
4.61729848284085 12.8449368636156
5.50627187284027 11.8459675244716
2.83995958748953 7.78520772152965
5.9696570462691 13.66364564063
2.3595211704276 7.57949034976876
5.15234569283519 12.6191131474775
9.60889423501297 18.7766262679009
1.4350951516201 8.06732056317077
8.04162630052223 15.7163096465476
0.518031492602169 0.703661776288919
1.86155841957203 8.04719520043424
9.76682039961706 19.2383915501604
7.86158323180777 15.169938945886
6.71981318126479 13.6897867581761
8.1054266569916 16.7436393963789
4.2317395935957 10.6797295790622
10.9583424581195 21.310119742107
0.314986485468515 -0.438424810723475
5.88420715851723 13.8922336577273
11.0849717777139 21.2341628872489
4.62865696194713 11.1857651198742
0.738119288782576 4.78140050476258
7.87507967495535 15.94829588427
0.887525270741587 4.82150880035038
3.02892271059601 9.85905817149049
2.84559040884785 9.81479058962323
2.16542962042419 7.83594156189477
0.158337027167101 -0.34351234196704
1.90226656908307 7.79603867220668
4.77862912589557 11.3901879662877
8.44728990123914 17.4654541948349
0.729444006833663 2.58617531948805
3.19440229193857 10.5336869722158
6.5293212253457 14.1291627004341
1.28451413324425 4.43864380362285
1.61917821605907 7.33490527226476
8.47973985183731 16.8836148593266
8.04395687279021 15.7758143017971
6.3502850704471 13.0265806577707
2.53306492186964 9.32304585884342
3.75189213840431 11.5801042828149
5.91733627274399 15.0883714401698
8.08143550280589 16.1214683096605
4.53443518018184 11.6346563568803
5.05562950834604 11.7502150154238
2.70310069960416 8.65754527152718
1.88908409859815 5.10421831860144
4.54596836910529 11.9102260410888
9.81989486396068 19.1912686928032
5.36813973900714 12.1686215016318
10.0257597047702 19.334854671087
5.39752917971139 11.9650428322492
5.39581686313265 12.1711202506773
9.90291771903359 18.9997138542557
1.5935928058646 7.83295136151039
1.01863417413905 3.9122124751755
7.04932581806737 13.7729599114986
3.5837597536395 8.4497313119537
7.36892545882396 14.7830507763936
6.77528763404126 14.2953836632942
10.8572190260878 20.8718985328721
6.20730722344539 14.902113668351
5.98586470124253 12.8845044613525
7.32960800209992 15.3543345755613
0.206643223983395 0.301879666513132
0.238786859587116 -0.447984740475906
5.5541590487129 12.2952150328798
2.61494536693687 11.7626758381305
3.67084033588156 9.66983354520747
1.68257329734758 6.45142421680266
7.66083736769628 15.884724758998
3.96956495837191 11.0832624357917
4.67004717934981 12.7906023776316
5.28858004391877 12.2391496593118
5.14265849549246 11.8521556428473
7.4743062402884 16.0282566415387
3.43829285157915 9.55075141125171
2.16285452819051 8.37977559246486
6.7676283168078 13.5878503381266
7.50598617493806 14.8718994529886
8.55501085499 16.7485962900624
9.65451072699139 18.8776230743901
8.28515250003273 16.6371342637255
0.643394453479892 2.98440414271738
1.07587486697513 5.43812801332861
8.1273443816577 16.8894455546784
0.817213924258327 6.75763358886999
9.15065106061356 19.3055208520062
1.37295209791183 5.57450138604776
6.74179054526489 14.7611953828298
0.121678556588252 -0.917802566992313
4.27872821293894 10.4013775001631
5.86041659518248 13.6252124545361
1.4070807754505 6.37895107012719
1.48026512205446 5.14014176891636
8.06331957377774 17.0109096612381
2.35219353774503 9.22868078461743
6.75413924405858 13.4762694448937
5.62713987096555 12.2922629043786
7.35985495884962 15.3005828697691
6.82720930634063 15.2188485981081
0.951587794814754 5.02034898552969
0.0593552776164212 -3.4996005196902
0.277389698810864 1.94514227845093
7.08012465449412 14.607737169203
0.219091058246197 -0.390946213301833
3.97507985438749 9.92609529839318
3.86730345375992 11.4547552375574
5.43382743477234 14.2430152617207
5.0936446801917 12.5182531951202
4.56851859779254 11.5536456521272
10.4559723840648 20.4106361637484
8.46283760142902 16.8258365606535
4.18570799868324 11.2613028493722
7.54301634891179 14.7943718100946
6.92502622037395 14.4120326683127
0.0813396274519388 -3.02465726885336
2.50436615061227 10.0622269585407
2.95084163754915 10.0800353589248
1.20539251298968 5.08083040568177
4.91169158187234 10.8665526684535
6.36148765214307 13.6565817984723
4.72944400683366 11.3228951931055
7.87260716819436 15.9749528010625
7.16357923757242 14.232305306889
8.77872767445333 17.7424717626492
4.9869569625244 12.6783242818249
2.12167855658825 9.08784570072217
1.97085365434048 7.70383839926078
1.01578299724093 7.62260584955199
7.95488259073967 16.7841827739259
7.24768071555196 15.0231015968995
8.66603932601838 17.0493537902634
9.05162768322334 17.9325052033233
2.47664090866952 8.73369682509085
1.04404433270602 4.67498295164642
3.32221660504549 9.3994545224823
9.96212674842115 19.1855883664394
3.51172103270762 10.3171374775202
5.89010616479114 13.5146291202371
11.4752541415615 22.4507068057007
7.45373156420709 15.5360418123479
6.08278773170927 13.493234224707
4.60679752798339 11.6101168813383
7.8858061725891 16.3266423561522
2.21971063954878 9.36443084035353
3.61306010689612 10.836954989366
8.18919200596365 16.4644337785332
3.05380644369579 10.2649591391031
1.59645813955899 6.092119967987
7.9353772383766 15.6361846179601
0.739848102699327 4.2648026590449
2.22032995487956 8.79661642712301
7.30742852519225 15.2013976267081
4.57082720196369 10.7747798349524
8.43282581821718 16.7811322490303
8.57159338848085 16.8616961025835
9.9997125594646 19.6832586383684
1.62480276525295 5.27075901941441
6.28140152137691 14.6966372973935
4.42572783804503 11.0021427431275
6.15011282682171 14.2433401861972
0.727702672837238 5.47646948510052
7.29733817360183 14.3360559584743
6.4853302148925 14.9701808867349
2.68616432606136 10.189742752223
7.33851355532181 14.9336751116757
4.55973652443298 10.8398877101834
3.91704978688353 10.5185198875571
4.55851255300054 11.4746538645549
1.69688409085545 6.08489753751967
2.37239496523802 8.47377616075875
7.05890090251074 14.6047910327827
6.06233761634556 13.3682734928226
5.29108779666626 13.9049439797667
6.67400860861722 14.3489326347596
0.134878054343112 -2.63740165165075
3.611172380044 10.8585289053274
4.28599397237378 11.283191568364
6.07933543982683 12.6167762699675
1.52306006179525 7.03796364074439
6.09347566718297 13.2841911689335
6.20687761163237 13.777712247402
7.84530186105683 15.2560294972543
8.46266585737402 16.9673383323181
5.68105564711494 12.6624071395218
4.4122395662634 11.7568966786531
5.6540344818771 12.499731244946
2.30041662783687 9.60605564077033
4.40721676970435 11.3648575280231
3.55851255300054 11.0409941357107
8.52736752911232 17.3144476540334
4.36653204553713 12.1974831341259
3.23848117147476 10.3983518913023
0.641546029087524 5.03174028517232
1.12565110166152 5.35765340363875
6.476964869563 13.8564089814807
4.26798516578484 10.8852403487126
0.697773819555186 3.1003500796576
8.23427137846462 16.8744378696096
5.45002349122488 13.2232787308074
4.66482413162698 11.3035497355273
2.60074549796208 10.9066478703008
4.95438245257678 11.1744729178859
7.02201264438045 14.1028198041387
7.43075360443487 16.1747077789381
6.52208714451575 13.7326654724628
0.137503523749935 -0.979902430642951
7.82251347252507 16.0332695387264
9.2260412351907 18.2859051429795
8.42665892565748 17.4289937655891
8.28069654596838 16.5838424034964
7.5774137212023 15.1796550773779
1.45312244659581 5.96731824197698
0.116364756691785 -2.5624947010712
3.82273014794452 10.6730802245665
5.631686366312 13.2139539667287
6.21003812347289 14.4013212975201
2.23633953916837 8.62545650581852
5.68358417795011 13.5783182307796
0.583037623796664 2.92470465765367
6.92100780045222 14.5077516740758
3.68885174386588 10.6906359044117
4.12084956441415 9.83289571407456
0.825378603892931 4.25536570453617
0.887525270741587 4.87332698137233
2.66584752125555 7.5898802757784
6.35374672071372 13.3439785868629
4.94906796585291 13.3315286954265
2.4625758880422 7.64222070986866
8.48623167798101 17.3788443808227
4.10215419177398 10.7783798180218
4.67434765410252 10.9696481047504
9.05227459145998 18.2548714499526
2.96014098031077 9.39794781323266
10.26622668514 20.7318690639872
5.66471037684349 12.8678454900886
4.12217572334094 11.8006610845467
7.48578101684627 15.9253576665634
7.66824679618634 15.908897159742
1.8631455429894 7.20956037410998
2.1414327909293 8.87523151244521
6.88664768933046 14.5076928955385
3.14567745519564 9.3789952141446
6.90458043492132 14.3510218587392
1.27500704749987 4.89448244552369
3.30538690647769 9.99818764988074
0.918386234446348 5.95647713376939
7.58644951337289 16.0804574792427
6.49492756747912 13.1937202632178
3.84297883178833 11.9969826796659
5.01024275552775 12.5310698483389
2.90226656908307 8.78895341210746
5.03992797435587 13.3952131619126
4.07484791590017 12.3730084385692
0.70310069960416 3.17755291523967
1.33685463912547 8.44263325963236
1.70310069960416 6.59041025382602
1.47092725747513 7.95403318308168
1.76128527336162 7.31651416733475
4.91838623444635 12.9684515261747
6.77986378154721 16.1399472364359
0.293958979028694 1.16826901580755
0.435095151620097 1.17159192332083
4.20304450339926 10.8166560662397
7.41303549858812 15.3664023318574
7.7001067500954 15.3905566142132
7.61155602451931 15.3491517358262
0.155749232677945 0.829084070368904
6.0038720421931 13.3545003796954
6.5489297694764 14.3386049744771
1.77315239701405 6.01257754045444
4.90486940738916 13.1699062156009
0.656267534794289 5.54812226811449
2.41845983758099 7.84185443786935
1.23756371831768 3.96838039442933
1.56364626948406 7.84660877735452
5.91981677005279 14.0125706957214
2.24488705912353 8.79247539267989
0.725959234509188 4.93316596252257
5.42827641439251 14.421478852901
7.83466065790173 15.2263311025353
5.05328514466902 11.2888836290916
0.291603558030565 2.3584188138274
5.38860285761182 12.6131759368414
5.99828578162022 13.6634812579447
3.50665271538924 9.79705074848149
1.4350951516201 5.63516766403303
8.05694112329032 16.5277049476817
0.540027269257507 1.46330793680964
1.27976842159359 6.53209729346923
4.12977757046894 10.4242146467592
2.4027221768456 7.63533868174246
7.34520119240499 15.2281726849183
8.05923628844371 15.9305076764909
2.18713429147454 8.55656780848611
4.23618644371103 13.2853191479671
7.11353381959191 15.2588376310226
6.58315800387441 13.871487237617
6.10973664755733 13.2828549398403
7.05254631512191 15.1350917479394
8.47364893350609 17.2939785390674
3.35445216057956 10.5340864825373
8.01493546824455 16.4741206336885
0.22404027421793 2.88411747965179
8.65334669272218 16.5396765013539
3.82578562746479 11.4461134463188
9.44448072215715 18.2972715601915
1.33571191032046 4.50020837220083
3.69955163252309 12.8253523452983
12.3836330198508 24.123600017452
3.73898395470051 9.54502267306303
3.692873507464 10.3237873838095
0.953078952612507 3.37471251765929
7.21501843978726 14.2893282768657
2.29278174922785 7.77555255511242
7.34718727682425 14.3438396229371
4.78156954481597 12.9155923999351
4.46349167726237 11.7169629631966
7.97455225592487 16.3508667728507
7.67061376422175 16.2683571602715
6.10379135224921 12.5575622427031
5.51683462731021 12.8668732151348
6.4343279823993 13.7708088658487
8.43451981295328 17.0387968724113
8.12762296293383 16.778361093163
2.44890095114513 7.69241389165772
4.38708677001591 11.0543380282318
0.779049552837459 2.39006992045074
6.5737986435893 14.4536688627917
5.61388521131717 12.5857216139534
4.37197697449458 11.5972742683378
4.28095631383106 11.6010107717673
7.46551742988905 15.2610704192894
1.26903314645524 6.23481791097989
4.42519072149345 11.2396737025564
3.83126923596772 9.36015709206089
7.09184790374167 14.7685640418631
9.34102950264824 18.3410311910427
7.02814918902856 14.9128252992009
5.03245353722596 12.0638037109006
1.1940870521163 6.14532328393945
9.59717358467203 18.8143675421568
0.849599011151452 5.432597831566
2.52004502403982 9.63072545170908
3.00216242115062 10.0262432460124
5.73330010293864 12.7084055047896
6.18931063076323 13.7478235605296
6.89280385936085 14.5841085453804
4.37267355846876 13.4610440838115
3.27679440478926 10.4208643207398
0.632268215499513 4.78527063225825
6.77502419546028 13.2330645194834
6.23863402362735 13.3382883844603
6.50147099238001 14.6883232215641
1.16864203555884 5.42749116617217
5.91279355246675 13.000284692395
6.35420529586169 13.9297703796341
3.71215553172805 8.86428157500499
7.51535291908007 14.739852150991
7.44857062600553 14.9709884658965
5.24191643393021 12.0719489687886
3.86572090042324 9.92569849482364
0.335711910320462 1.78754134001903
0.111031312388744 0.608477430635941
8.1032773160463 16.1607042590071
8.27329208304021 16.2154966456515
5.00531015337406 12.3014423785383
6.54757321550631 14.3198545089162
3.5909612413426 11.3876091731603
3.66471037684349 10.4347962526261
6.76046048848604 14.3536078416128
7.15851880692427 14.2989670703872
5.17376706773671 12.9367505546237
6.95833230699113 14.8947276611448
0.236339539168374 -0.244678244851675
4.91924472601639 13.6832385096898
5.81531924577731 13.6212313237835
0.830255324167683 6.24839755671633
2.26243315763135 7.27039782250192
0.153156788061421 -1.77576171386273
7.4120871035842 15.0112703665514
3.0071955014042 8.3211978890876
2.8471951865894 10.9071959313362
9.28130878113396 18.1640947273983
3.05484847699562 8.58299569045132
2.0496307677246 8.24093182196482
9.10540570327177 18.0210876926191
0.867105729502655 4.36697207351043
8.37892772527293 16.0763496629233
5.85469387827422 12.7725870060716
0.204140716780225 0.203136488035574
7.12507245301969 16.0849076672761
3.3956112485038 9.00391759055036
4.05588975819628 10.5022205393193
3.32567423412026 9.26191901935333
2.53007074222508 8.47811028962861
0.0922074380970889 -1.78475903579328
0.253384235800074 1.51442513720677
9.55849724678455 18.4992111133948
4.82374936030827 11.7692372953292
2.37183761733042 7.11096338162251
3.57410150808939 12.5634785543056
7.47950543879903 15.4332269020657
7.30328759090993 14.5595525741637
6.15615388166971 13.3533109565079
8.21324033945824 16.6954673960423
0.887525270741587 5.47847581240449
6.75210629932519 14.494382957673
4.43549525193444 11.090549315756
4.41805498419237 10.7007933534477
0.178873958169795 -1.47676088574915
2.60169651648096 7.22253213306025
5.78434693210579 13.1359060336762
2.88322978903273 9.41992032554556
1.98185265328974 8.13983582801965
6.8012104017597 14.9946443593859
3.04823618565285 9.00921440273672
6.50213962167723 14.6537724798575
4.18316888014704 11.928124639975
2.16735792773851 6.86382545993413
8.05756940874702 16.3893813827969
4.41061246642075 12.3436119212509
2.34255474547732 8.01643325723106
5.40558399196799 12.1676674740803
6.4921416064878 13.9955198576322
3.95717170724639 9.78705356083116
0.426533138116673 4.71997045010265
4.99457972421575 13.1692443362077
0.995665409736109 3.73862316264149
2.87735162644926 10.4333145862471
0.183962834842595 0.286814791485162
0.792438930064638 4.20296695548068
5.23158600919774 11.9625660089247
5.20461026765203 12.8011001580535
0.420078115979374 1.34302664990766
0.53605290024021 1.53470638144623
3.11403380055027 9.18787525573849
6.22604605343322 13.3569391618737
0.485426827170242 2.8036329032616
3.37601248772974 9.32236187719444
6.25436728144083 14.5562250450854
4.16317666619361 12.1963621848387
7.66062347983049 14.6264540741765
4.793583802285 12.0098970546475
0.586884812852185 3.6789295152274
5.09432053429595 12.9177673856686
8.11614638946989 16.4355400569951
4.04806176806926 12.1301566337737
0.734655433479005 5.04654354966085
7.38700058082312 15.2869153550556
1.0100636833447 4.32119094674417
0.301002256032814 2.9323338976795
3.01328358681842 10.4541741249466
2.23878685958712 7.10005237808167
3.61140848102496 8.90908355682028
1.22527492986957 6.15010859293209
4.55151601762801 10.6559514322521
5.45239775559947 13.8842191064315
1.47612241988015 6.02876923508982
2.80529245560071 9.15840959407758
7.37190729759515 15.6932584040881
6.31618195406381 14.1516839411428
0.681674141792833 4.57911918838449
4.76511036187958 11.3566257035657
9.40377046440796 18.6657762507906
2.99602712342508 9.47705966630327
3.43962313755712 8.80325596599074
2.39670752138398 9.0569749628537
3.88596475675397 10.298190407449
3.46231412717042 10.206747089458
0.817213924258327 2.95919700951709
7.17588383293525 14.4414322632948
9.48254580802576 18.1698312430283
4.3389948190772 10.7758472252894
4.67795919015958 13.1599181526677
5.04692753950057 12.340481928077
8.15306556260976 15.88466019248
8.26395458181151 16.9128758304701
0.725959234509188 5.43619108729779
6.53225461161388 13.9237683575747
4.92960165523642 13.6676965729131
0.111031312388744 -0.892506677445863
4.83116787684723 11.3401226106717
11.7260904061812 23.0418979789418
8.03088779930043 16.5886355544515
0.692427198089708 3.83198118971378
5.75301612873584 12.4605854443604
0.672651629328385 3.44399510047035
0.986956962524401 4.58506344729331
2.60880924267552 7.53640490738386
1.86076420262883 8.09674723954484
9.1627236390776 18.2712712360259
0.396159489073155 3.47799184453447
8.33222456773604 17.189320344402
6.05458803922239 12.3797985720769
6.26566192452189 14.2635215089697
0.36289064266586 2.59844063354392
6.47352717715676 13.3490381769893
8.94652618314467 17.4909053198589
5.32445060465607 13.7463427737922
0.216610068742442 -1.33442859254151
4.25701061820602 10.987925839035
7.04803996438859 14.7048430742247
0.68885174386588 5.16322185014107
7.33116775978482 15.2941562398413
2.79285535236249 8.27577509070665
9.80524408116307 19.5368873925393
8.33567618545657 17.3884231243234
3.75510121893164 11.2350057625125
5.03905063606509 13.4921350479352
2.34482849699744 8.77633610733107
4.76691313440974 11.3390862523828
8.17063615494251 16.8552992071879
5.66493787744175 12.0689540204144
3.44731470025318 10.7278245926474
2.25035527176305 9.35777992206445
1.53106949272595 6.21813780836231
7.75940886926935 16.5660134865121
5.47910118892083 12.0848626907742
6.37695017094954 15.4878360668864
0.708407983483596 3.64119895398525
8.70875972995466 17.9529563070295
2.44625622988956 7.76472868663076
6.99460235099943 15.6475984922506
6.94157586181824 14.8425313059153
5.29645740737124 11.7375310124906
2.69643902065575 9.68587176368956
5.87366557535223 13.602586844471
7.03986219248773 14.6780652548625
7.58341377819312 15.4682642453855
6.21951704897365 13.3445735555132
5.89355636930543 13.6856962939767
2.78031009904338 7.80653573912583
7.53075745746122 15.6566856318813
5.56279191767311 12.7901754763991
8.93226791068345 17.8732478792151
5.67705715337153 13.3834101008345
5.99697619060187 12.5800017297806
8.73438446921232 17.379058165124
6.15149355178749 13.5540445641438
1.47612241988015 7.78625637337922
2.68571593599065 10.47171353617
2.44678556214312 7.93277214044802
1.22527492986957 6.94150054636302
1.21661006874244 6.13626734662025
6.41653577133035 13.8103144403394
9.72759036628759 19.0410995909317
7.43562859405209 15.3529973963101
0.607862902831235 1.15696851177292
6.56486589508793 14.6687606886881
3.83814500331236 11.8317874904261
8.61241147935572 17.3009331088904
3.54868321815718 10.2357854642904
5.01667459546527 11.4362471359286
1.58784500925428 4.87896137234693
4.45285896471381 10.3187691954187
4.79264715623818 12.7900838722531
5.09499607193352 12.0830137054916
3.2821432287815 8.42906083280232
0.100304905795685 -0.989009257384487
3.48645695576873 11.4174597522932
0.353887836284907 3.00445923994639
5.15566828925823 11.9719123487077
0.794103898559748 4.85684621240347
6.94841395779287 15.0202659250942
4.66879990883161 11.495805924173
9.89516324133987 19.9434872095919
4.76765479823735 11.4523105773753
1.9038095585787 6.06681042239682
8.20400373565056 16.2398610063103
6.12076663899146 13.4135349612697
12.3222205491205 25.363706716331
8.02484046973346 15.8850866047068
0.260627908126699 0.711998897830766
4.34936527759421 11.3993713381452
5.60359667486021 12.4714152460651
5.57658260165936 12.2897107367505
1.08133962745194 6.71854205915859
1.77736710945041 7.19022863274579
7.18040648531063 15.7891122476282
2.03139519627553 7.74505794323991
7.81548576995725 15.9423160551422
8.31988884758441 16.6211278483986
0.13224779829844 -1.628470747767
3.26153081524341 9.65944524951989
5.73074862941621 13.3559310329022
6.53194283259664 14.619062197895
1.53106949272595 6.40700630021889
2.50589092972996 6.66460368083891
6.74289549085061 15.2505096163303
6.03711861173815 13.7254099936869
5.94691796798583 13.3496156662316
3.73725410432433 11.5959016859285
1.4340276746636 6.67538711200716
7.39621087594676 14.5642700231136
4.02343279465228 12.2488144918533
5.28021399581062 12.8243849343079
7.6666003861309 15.2803675676578
0.571434115876509 5.26298185179446
2.1788739581698 8.86782101430096
0.503857532577429 3.18355747930192
7.3935878089173 14.8385539415015
7.95455693907039 15.6719532058669
3.391767719956 9.02349599655146
1.8471951865894 7.00739412098621
7.65589559925304 15.4870100120051
3.06488285158485 10.2607858973428
0.389566811762726 1.49135187271782
2.52406367577721 7.65134290785117
7.66606063608469 16.0457717904257
8.18617367982954 15.9395460312339
5.14012422390907 11.4152984491636
5.13233006642727 13.7086019265716
4.9696570462691 11.8719200652555
8.9592775057205 18.8646795376118
7.93350182361205 15.5518618944072
8.03617361255349 16.5581566814981
6.68815237741874 14.2809543673612
5.32228872357088 12.2931346611916
6.35237012004423 13.5362325606793
4.02005765234125 11.3147193533886
5.35367615775164 12.8657483580138
2.15055967657538 8.49563236540237
7.67058544026221 15.9228557597509
5.6579829188982 11.724509553947
8.44432748738328 16.3262573357783
0.540027269257507 1.99706391993836
4.99041034442869 12.3983536136227
6.79594872753956 14.9549167411795
3.01435529297707 8.83521376025504
0.667210912480871 3.57459615119269
0.314986485468515 0.355041129444435
2.31324585178756 7.60337436733922
6.67259506081657 14.4012439848122
8.71242382428038 18.1013728668497
0.0731347046302154 -2.86175022113525
2.15445359267987 7.15754131437233
6.01073508945375 12.5547093560556
5.93979075490058 13.3172642726794
7.13549382755699 14.9594720397567
3.5609594583376 11.0639156658907
0.822118274729345 3.55257913343467
3.30217279974075 10.3910234560305
9.64409421481995 18.5215626960926
8.25554794098337 16.1843536045554
8.41495578181576 16.5850627195512
7.95031676456028 15.2153944847518
0.930548119247855 3.91679865830057
2.06626144226872 7.62210066036485
2.25761413004954 8.66649788559054
1.20288783347014 5.56209850090384
5.80678803764624 13.4428491864395
5.08074292649001 11.8018707397254
4.15914476194039 10.3378096193696
3.20163386116965 9.10648033315345
6.80077050442796 15.3165125909071
7.92808602012301 15.5219455473948
4.00504061670053 10.8396620608226
7.24857278531972 14.6828738589922
9.2421785138291 18.5267037631281
1.00288250853312 2.93494642614718
1.16607267594671 5.07912514342158
6.9028936076089 14.7754839913605
3.68952281684839 10.591831850571
4.57688488234874 12.7477095150467
5.2644613668693 11.9930157048729
1.6144742828377 6.93761890474507
0.0976107966264223 -0.959799790033207
7.16394145579279 15.4740252015096
5.28754617150697 13.3888410660765
6.83711067764311 14.2097297620343
5.58790500031572 11.6930034413773
3.98404242609702 9.45102322295326
4.71764900817332 11.4506527266516
1.16349873228288 4.80644598159684
6.37597774701477 13.9554237971423
9.95750547531147 19.38008087065
7.30407290999278 15.2396131380853
1.94860084749336 7.49512924817608
3.93016960815008 10.9013539789983
2.4027221768456 9.08339953409564
0.400537929583729 -0.500189254667102
2.4032677223393 9.89284528583113
5.91236244681858 13.9801177519848
3.64154602908752 10.1451250456778
4.52306006179525 12.0017099504623
6.96335851877903 15.1736490495728
6.03694284479826 13.2621661223107
6.21645486514476 13.1766026379292
0.497740088609093 4.06555020977176
0.970853654340484 5.79017446085668
2.51752767033727 8.78878835979596
5.14600345113892 11.6382134978516
7.05814329251229 14.3404451180946
4.55557077789617 10.7368134698194
4.86641348112345 11.0970010089932
4.02856915219677 10.4049299400313
8.05607407343986 15.9112964914606
0.854394677753101 4.21102593117246
8.89136450144575 17.5420387807024
10.0317039592603 19.2415098173747
0.258217389536018 1.40865414532182
0.221567788538409 1.06669767549118
5.57398036991888 13.8750832879004
4.45008949580185 13.3066356185667
2.65718266012842 8.68244274960208
8.99935176872738 17.3520419836303
5.90144618419719 14.83756369617
7.63205004955295 16.1674778751963
0.503857532577429 2.67265797756002
0.464668267003444 4.55843451720891
3.68257329734758 11.6046211895277
8.89263995433845 17.6344451073411
4.80353703787742 12.1396732621965
4.86145916636151 11.0151364533431
6.27619886503224 14.4672840591771
8.41075660662272 16.4262618379847
3.7266132708064 9.24350160293736
1.6507645591169 7.44038569922133
5.82125100987552 13.1294663230555
8.05125245226738 16.1827001131028
0.333423733725192 3.6980358194052
3.35219353774503 8.83757123348016
5.13512439516859 11.9802261084073
5.78826808286684 12.8224603331649
5.34957758953802 12.9577750354583
0.214124805352847 -0.911959040112035
0.524063675777211 1.79122152007936
4.84056394205016 12.3419195475912
6.12374895538348 13.9826664394442
9.07542031735075 18.006664801447
3.62316453565259 10.0912873962857
6.66678499111396 13.9403554924217
14.1806576047832 28.7718347182639
1.97746311123947 7.14577296689703
8.02933140451319 15.9085096523827
3.69376571221778 10.2680114833775
1.0621217119078 3.6623854445031
1.35162832910278 6.8513271439083
3.22342254993494 10.483234599168
0.402722176845605 0.963634241562087
8.2875092337859 16.3232577329994
7.32169363789307 15.2009878507996
5.25957380179243 12.9021313562767
3.82109790900261 10.0879677036081
7.35118660572594 14.9281792232335
4.54510348103192 12.2188817650339
3.74953426766926 9.09583433222631
9.75490086038904 19.3730453381692
4.98895729629791 12.1163310889511
6.27898833542438 13.4087905586612
0.126972856257766 -0.235765165993889
3.84398384404833 10.6589255114924
5.40925514668484 12.8005283234516
0.0867837661420667 -3.34589145217591
6.61087719947195 15.1596666309128
4.69810732640488 11.3674717834748
4.02378761389678 11.055675872047
4.8949147479499 11.5325777222669
0.376290383337052 3.24673951341074
8.23273749384733 17.5225604497171
6.50006904916584 13.3555003101727
0.893750501720566 3.9900122849088
4.17216745005327 11.0929710612284
0.456280481510725 -0.294691765062201
4.15396742753934 11.1571967967136
3.42223300068305 8.62709740127316
6.0775848292956 13.5230979464771
5.71452029055351 12.8408326837892
2.2910141014173 7.10696032292531
4.38860285761182 11.3859353717288
5.86160804361678 13.5227010112307
5.04378193705083 12.7037678925586
6.45041947339778 14.087773025655
2.71677145641822 9.55173431082982
1.27142567609293 4.22990567013189
3.37072227514817 9.48132961850764
6.75928901589507 14.9119854258378
0.495695162624069 3.80589827510902
0.939602720356044 4.28408769350397
5.95680011805158 11.7899172280519
4.46048047004001 11.9310438048341
0.387362540835996 3.2332659306254
4.4756037446846 11.7729964979991
5.76627711895158 13.3995338385405
8.45306481404581 16.2602397208389
8.74783716464432 17.0459409761362
3.78052008303922 10.5827391746404
8.15452447807681 15.8990569571046
5.26183165875214 13.1346161013755
5.24290732212299 12.8286338804766
5.33435374320532 13.7670945724994
2.6535186707536 7.86466215411583
7.79706487240786 15.2198936150148
0.0758748669751276 -2.29696323437226
7.28260660234444 15.1549041282193
2.77315239701405 8.39958340377924
6.29924465779607 14.4950237816153
5.9481335778404 13.5166238189593
4.40463068421761 11.9000589588331
2.18713429147454 9.01919260522365
0.303342394487331 3.01353279194842
5.77156870000454 12.912572445127
7.04699300000835 14.156356818183
5.65912537622816 12.2658536999564
4.91418179500227 11.8820797488176
0.542010355536609 4.27312297161307
3.43456151187261 10.0775444381062
7.71833422426292 15.382858332741
0.124328135002202 -0.748819782936073
7.40962853693079 14.4455026238586
0.331131922217202 1.33598908802172
4.43336010024935 13.005618003964
0.795766947782392 4.69499762096956
1.98404242609702 7.48884687346457
2.91953077638729 10.1438377083191
4.63156996830952 10.7429312973659
4.94288979181879 12.7138400589494
6.84737060090548 15.2699523064675
8.75285561229223 18.6564001287856
7.69050090574564 16.3412223086146
3.95977015521147 11.0275254415059
6.88947354253111 14.4060866478534
7.27243383572255 14.1150556410475
0.795766947782392 2.85294836681404
6.8775970286579 15.5792987609846
4.42867840994823 10.6404484488127
9.30151905843119 18.2480567060908
1.20914139783859 5.13688967612042
5.72088037476207 13.9308587331854
5.73036823634901 12.5968008024578
7.95548717746026 16.2480780512528
0.243669080966863 0.153635104198858
2.04194382997017 7.60811646876145
8.18710459141914 16.0979709043328
5.6427593246821 13.1441774535922
7.24692107251 15.0839914687351
6.29399575198583 13.5092063798108
5.03210084316702 11.8061676331753
2.07860983469637 7.28311920424195
7.02533892286609 15.0302929151385
4.58448152220665 12.1628264325228
6.35646077382596 13.6507296072984
1.10433665981474 5.33514865749701
1.88674522474211 10.7829676855615
3.60359667486021 11.6972773639451
5.58904435676777 13.4106273262881
5.13150717395636 12.2966665642581
4.37517847958961 11.217995624887
1.66083736769628 6.26884561294356
5.98176134058735 12.8294394645165
1.24000896473507 6.06083574071216
7.22564126495486 16.1812693927641
1.15055967657538 5.17871623762538
8.06151700753164 16.5891570569846
2.53754457196457 7.70016422426607
4.03826057517535 11.3440696559333
1.6238668618527 8.02007126256392
2.151858816727 9.6234946000038
6.88803694681553 14.6242777943837
5.49697358099828 13.5391595883047
4.4125105712498 13.0983110805001
0.391767719955997 3.12566965168615
0.178873958169795 -2.01700743093123
7.48173486205116 15.3419320873685
3.62152444367146 10.7977176719794
5.30166080372604 13.1133041567428
7.79500062419405 16.0219259445968
9.69536750746043 19.12557749095
8.30700949987703 17.1230733218543
0.189033824390017 -1.05480366451899
7.7395916127807 15.7835794827669
7.72541397767482 15.7695956652588
9.72917886115224 19.1741858383929
7.6160635755627 17.2086722345476
6.46326278445047 13.9341210188547
7.06974512379903 14.8336368061252
2.47715921118664 9.34074513194158
5.35987252452224 12.6613206230307
6.86185613824016 14.3781967416929
7.01985756056669 13.9686602040049
6.86604249709684 14.4803986244894
4.79877634690891 12.2359657783336
4.27247116144188 10.9947613491259
1.05241589415114 6.69799856084905
1.43935717847426 7.18057745399451
1.25821738953602 7.2005800840235
7.67366948343465 15.7080155546664
9.75517467675934 19.0909727656042
0.250961573533219 -0.7782685694733
3.27917410848905 9.16264544699091
4.76574689179986 11.2331143438805
6.06406368964198 12.5081870505763
4.82741257439886 11.729344172486
4.71391572110716 11.8673934472134
9.28714442300017 18.6540383978162
6.93255729599699 14.3369851480586
7.70427717270348 15.8629173807821
5.68201139080069 13.1758539478531
3.4332265482899 9.94161925109689
2.40381306161659 7.97720383317777
9.35295268833321 18.4829626510336
7.20566619868506 14.7509784515063
3.10064131597347 10.1989787835484
1.51500591643373 6.51583942934242
3.25065845449841 10.1223400120317
9.75008723947337 19.8334026833703
5.97301423807381 12.8148287411509
5.50315788986782 12.2660614193046
3.64547110403725 11.3141994085243
6.44131747511321 13.6413255957337
0.233888060174277 -0.383534807446318
2.11103131238874 7.87914490338456
6.692873507464 15.1992272937841
5.67683155602301 12.7612113764013
0.49364733397521 0.995320283685242
0.258217389536018 1.88790966732002
6.0985374642271 12.5420910648139
2.25701061820602 10.801207459358
3.62924003395155 11.7468315596145
3.04788732939655 9.54976171582941
5.96845944487652 13.1074510869279
0.930548119247855 4.76444823439683
8.09335945925284 16.5858402702704
5.29300255299955 11.8390457923386
7.14976743901005 14.4913544583519
4.60774456669198 11.8806984964072
3.43269221678717 11.8205951464568
4.77831372526595 11.984848872469
4.04649106019403 11.2467747591351
5.24214516084958 12.1941785336416
0.214124805352847 -0.807065833780735
9.06306066087741 17.7532636021412
1.46152855947288 4.6998549156072
3.77694619185709 11.8325153875119
3.30100225603281 13.0200821272608
4.65603866273212 10.6513133257502
0.77568270173906 3.18701874152852
1.35501626421955 5.23319260371537
5.76558778564685 13.6011837363304
8.1967053920079 16.106155823959
9.1853710292354 18.4155699723374
9.66220906080404 18.5730912147013
5.6256796236285 13.2718854906603
3.26813492392489 9.27933852003377
8.74333319253433 17.3298269025471
3.33856703700115 9.57727469457916
5.73270335389561 13.6087942720419
2.56851859779254 8.28369326550827
6.76921634284375 14.4963382209995
4.14306683237807 10.4186995149827
0.374065718222538 3.05049367123661
6.20879035342002 12.7150715119889
5.03518399661834 11.294136062328
2.01863417413905 7.42876123880131
0.727702672837238 5.18771063320297
4.66902676550963 11.0252549825874
7.75987487109545 15.72821822695
4.96836728050169 13.1875882888081
6.90009394424464 13.931075172678
7.84982416449157 16.0421009961779
0.206643223983395 -0.60032968297578
1.20789285164133 5.74548470990252
0.12961273813047 -1.82762793077626
5.36373178254445 13.0167205563546
8.49639843291562 16.6107612573828
0.995665409736109 4.54675307926697
3.03667915423045 9.81887921086564
7.4241662888181 15.2764041508149
6.58478215256905 14.2443906383996
0.751892138404309 7.02743119014952
8.99623054752857 18.4371728743783
5.96836728050169 12.7596583750687
5.56382927906687 13.0093319702241
7.33735429849697 15.3824202224235
7.85420764591213 15.9452727209981
7.18066506310899 14.9112335268303
7.27000559019784 14.5492417274392
4.48761497191724 11.1363989190119
7.12022750752902 15.4319385081902
1.68167414179283 8.20574054635154
8.11248121010049 16.2331825622737
0.238786859587116 -0.545887418548483
9.74055658785496 19.6071101368042
1.29748491571057 5.19351246250611
6.62929832819326 14.9791176436198
4.00755433613827 9.9863621173901
5.62608864188872 14.0868104407448
2.57966289701601 8.61847199942484
6.02374326626323 13.4369516912789
0.411426245726465 3.2952430454124
1.33913738491959 4.67016164970059
6.05154611957793 14.1270707053172
0.881273061429249 4.32489110387983
0.353887836284907 2.533137848702
7.08998535101905 14.3692444672726
4.52142769854772 10.5261530840904
10.1782042104645 19.8334307586237
5.25964912064916 12.5869154254787
7.34314128997432 15.1134396563473
7.02657877012771 15.4637593002942
0.922958964236172 5.17077539793617
8.10859763510545 15.9085373461589
3.66766509005141 9.41067170107008
7.43532855695455 15.5218617814807
7.1123873759376 14.7108444434477
7.42246849604394 14.8435295030552
11.5710643080993 22.840643860727
0.331131922217202 3.82454094865716
0.134878054343112 -0.207347419433505
1.54695617814141 4.66736634103871
9.29636104093448 18.1396734719321
4.73844359923486 11.9040871873574
8.98446403186347 17.1939959493619
4.34851571723545 11.1227797749503
8.60384143515306 17.0573104963728
8.41744749100876 17.0431552095621
5.05571626351254 12.418774837926
4.80910570327651 11.0226102369272
2.91303299995214 9.01109551055904
9.84666254815745 19.0694710105022
1.10030490579569 3.85481358107638
6.87521486405361 14.6205503463254
7.42733798892744 14.9071736437375
1.34482849699744 6.91175401447749
8.21541651167549 16.1538463487863
8.00887676839426 17.527070680724
5.84869804624218 12.3005845737345
1.17376706773671 4.99395492157299
7.08765377354727 15.4795760679922
6.77691988042952 15.171264078548
4.0871233436512 11.5510088868301
1.87970576628229 7.67331509513655
11.3717603118488 22.073004680347
5.0446564037044 12.4559011099232
0.0426443374084937 -4.23225604942047
7.41726181705726 15.0521334715091
4.66902676550963 12.5017620124608
0.396159489073155 4.65159208097989
5.83000173483992 12.3215127125285
7.95823949336263 15.5876713590537
6.55397480823747 13.6787274050483
3.02183502726224 10.6220730224547
7.20707290558863 16.2872944084191
3.27828217953273 9.86599230036454
8.31441557150303 16.7173178758713
2.28865386360517 10.1533781498262
6.45512991518378 14.169719297867
5.07621702161705 13.9395779542105
0.893750501720566 3.07015457312677
4.1036654827657 10.7051675920204
10.7129551026676 20.4007529223071
8.05825154687314 15.9010524960202
3.2147465226824 9.8274068973356
3.21661006874244 8.69153159150492
11.5353123184737 22.4567864915303
3.21723071622067 9.55251509875333
6.94789988624827 14.0478059295732
7.21690103049311 15.0624385513692
3.26393580857533 11.7672617906377
5.81936162932009 13.0582013880406
6.56092889762074 15.201542749749
3.42519072149345 10.3857839997683
3.14241343787374 9.69437550983048
6.0820212693455 13.9716596770765
8.78721695316306 17.7758089134266
4.37155886261196 11.4830857330643
7.1221964349047 15.2005910399094
8.63729868736343 16.7762244443201
8.90847668796254 18.0259390932279
0.102993993323326 -3.25520557463867
1.71281585443737 6.70378176466422
3.67378253401974 9.8268817551245
7.19402793698032 14.7344173622759
8.67689500884297 16.9618266652557
4.22265002245148 10.8854160154546
5.66140758035968 12.1431561508945
0.0482361856528476 -2.78453989173799
7.39526849232132 14.9921524510137
0.575312330687437 2.65408925659481
3.59478738657447 10.5248687514153
6.49371137263917 13.7148475630138
9.42563973107211 18.6538007900789
9.08669885927444 18.3320029783247
1.29983076182237 5.81190536174225
5.6119395670022 14.2880113799252
5.46551742988905 11.9821031659824
1.70221425101044 7.61554659583111
1.49364733397521 8.88983508886388
7.73988859693942 16.086567526652
8.90668018723907 17.7521899651899
7.81939995215461 15.4682436948353
0.034215715337913 -4.27852607632425
1.14925936549962 6.46039189102163
7.56063853851848 16.3029714872435
0.111031312388744 -3.24042998086617
3.33485426933163 9.59707457946343
7.80882263267672 15.8192049822295
3.08168048865633 8.46937201993614
2.79742808215231 7.73302344820179
2.29513524900082 9.44682543320384
5.39279824099381 13.2831118180851
8.24290732212299 16.7020919445999
6.30140473756448 13.5090536544702
7.80251636512122 16.3132653169276
1.14665522211947 6.0418556282609
5.11503324294624 11.4687228250013
6.42844392615361 14.0210617725545
1.23020301336642 5.47388982951802
10.1595156635673 20.2406345082374
7.23377304482436 15.3073745708037
5.6955484681331 13.4988328504352
2.8631455429894 9.13730387940897
5.74679645043856 13.5235819402642
1.72159139877538 8.23465280964426
3.72552304552903 9.837466802136
1.08270258933025 5.08984507019527
2.97636363573276 10.7420993761871
6.03861176676445 13.5497420307216
5.54565954002547 12.7236416883208
8.71064803843673 17.3105242428697
11.2762849543371 21.7451853141618
3.69666157291858 11.4932622780771
8.4801358425131 16.6317724660342
4.49543934295128 11.8560663734864
7.91707366287822 15.9285539303811
9.0110538979296 17.7124835896371
7.35491051158679 15.0021092215044
6.12523780488702 15.4562111864161
7.34812616814684 15.0463330710942
3.53505759489484 10.4009324002202
7.00051837539032 15.1955565111085
4.1554254317472 10.4240985319489
3.09862167722896 9.81233109225392
7.38311672815475 14.8274526592713
4.71545412711572 11.1812356875634
0.933572638261024 3.35365423869415
8.72375649526379 19.0760248377463
5.39848719001897 13.45611049683
6.2909772523811 13.1780770792907
0.851199338593294 4.69406418260574
7.35561538275796 14.9915415310484
0.173767067736706 2.00707179419575
5.99688583014582 12.991799249125
1.73638840070346 6.1781289441435
6.45289190258075 14.4803530951759
4.46714903197299 11.2471879327129
2.67129337248158 8.55939854903587
2.68077442549246 9.09356775463154
5.33685463912547 12.8949466273118
7.6119395670022 15.4883894049866
2.5245652210772 8.27644838538583
5.58297742999084 12.8278990410352
3.37573453858316 9.25458749213774
2.43189034828618 9.61931799752108
3.95735746595918 10.7660382586059
2.70884937710518 9.09622807738296
7.46644766919969 16.0728679215945
9.26385601959608 18.1036775070706
0.70310069960416 4.27533077470029
2.24184018356467 8.92897400785204
5.04211898871996 11.9225178550586
5.13668357769724 12.2083930830393
2.14404636961671 10.2570235656709
6.36684673526264 13.7931908612302
2.61588707391606 10.1014587714245
3.64293256935849 9.31952718403436
4.02556040232443 10.2911917011254
0.176322772640463 0.387048633228648
1.98477161238543 6.33438276499324
3.49031340030211 8.74679821374146
7.6663021281731 15.5292942752904
5.02812708231714 11.516876908414
12.1491539178267 23.2882956796818
4.53804145333366 12.0071502474631
7.01281446491624 13.9682734084708
0.0840642647884745 -2.07780978004709
4.84659360410481 10.7429253589175
4.04264433740849 11.2993993737759
3.42223300068305 9.40706251472477
2.18142064028014 8.03787814362276
6.22210900697431 13.5257481836532
0.935082523318661 5.52934075677847
7.32756162581229 15.3654783708964
4.07313470463022 9.50567191188485
5.95596369226282 12.8182439987439
3.68571593599065 11.4903920014289
6.55802267352524 13.7250231597689
2.08814159686902 6.74576351147307
4.65729700999104 11.7745292915232
5.80420847924035 13.8544553247585
5.63772615793072 12.8533476589903
1.89917563048051 9.28707178483406
2.95791459863299 8.00158644884094
0.435095151620097 4.29479354594454
7.19509163899749 14.6850375794033
6.72224741775185 14.1901861378481
0.432959407276106 0.289178037458923
1.85039939677025 7.41121601581692
1.79160572470455 6.54242797369248
9.14981315685078 18.0708737625215
3.96051171011902 10.8273899423859
5.40244932671886 12.6514400916409
6.11490835050441 13.0936293196186
5.80353703787742 13.3596777874918
8.43870038198147 16.7372334427961
0.468843942974637 5.78142657690842
5.09296850932414 11.683302793
0.611644543373662 5.18196996042983
7.53049217441265 14.812760135888
4.95233356636969 11.0675491408553
7.07871656422383 15.5593159678303
5.44705015545719 13.0811582986582
0.243669080966863 0.506892312281691
8.57040980049551 16.9734569920098
5.51032901949057 12.4066863255689
4.66857301647589 12.0153387122413
11.5970413285844 22.2645224220376
12.1826525751896 23.7497580610894
7.40556697413807 15.8862418868231
11.9911682149067 23.3162666675196
6.49182103608365 13.9495791197209
9.64041125237945 19.3759221988931
0.12961273813047 -0.534192474385587
3.06557231159362 9.96952294939035
0.284514133244245 0.35731335738114
5.07698657299804 12.4375252329469
4.95531280344471 11.7289648125363
6.54312464483191 13.5876913872524
0.43722773891291 0.207885342083018
9.44249569341483 18.4176670880458
3.85259817037907 10.4833302168335
5.19872986886563 13.5543402408515
5.67010384785113 12.2462382072982
9.95300326689012 19.374308602891
1.80322703643493 7.82315597114004
0.822118274729345 5.53415045132397
6.00710577877344 11.942253036215
0.398350370345965 1.50922414073991
0.961993677420255 6.86332096561497
7.10802256251641 15.611909465088
2.95456857075299 8.14030212367534
0.317304068361915 1.271612500325
6.94785314338702 15.4269919628498
1.96790637029015 5.88132564151141
1.13750352374994 5.33172474355437
0.605968358841458 4.23566536789721
4.75712995077443 12.4083489502358
1.11636475669178 6.12787341891308
4.76987750480361 11.3629685434222
0.168642035558839 0.505345168619627
1.25459404303314 5.79785003097427
0.532067552289031 2.21921400235039
4.71841642832791 10.1667539333872
0.594548549550354 5.25891387670052
8.46167588600258 17.1192161939025
7.7211538870083 17.0046570137503
4.06246714350071 10.9402346843723
2.32077347694587 8.46548046041115
4.16204886834889 11.4523508139746
7.79194427242006 15.2006986870022
3.72900887033786 10.8121068736772
3.60359667486021 8.88368295752542
5.02759641959381 13.3451391159739
5.43008451294672 12.1722348983582
9.356284691534 18.0643332895676
0.31034012061215 0.0120921066546664
6.38007138739965 14.505982666531
5.51746468018113 13.5302538978929
6.03979640762002 13.7443247071495
6.80229663223458 14.1332987932001
2.94448367114875 9.39616459523218
0.724213686757358 3.36000332749437
6.14767302516204 14.33510162786
4.04281941113492 11.00801992363
4.96375153865527 12.0734438336248
4.85847839042327 12.405161158581
0.298658315564515 2.41894432234536
3.46832264394787 9.02011810658778
9.04723845046269 18.0802133436889
5.27291899476564 12.2303102171471
7.22660486039603 14.781180087229
4.73009646559547 11.7211575933187
0.859174455866435 6.06551524330731
6.61635769699669 13.8105285176368
6.95433591928083 15.8520299337901
4.85778198898326 13.3448162228903
9.23755893838821 20.2484347984219
3.20851725980554 10.1605692748712
9.24360720307102 18.6539589407842
3.05623668498427 8.29342730609543
2.16671544496642 8.70400028928034
7.88769584959753 15.7896391611464
4.27082791555366 13.5344037170983
7.34777194131318 15.5620459473586
6.75020450927987 14.9435701893266
2.29748491571057 9.23726731357738
5.37629038333705 12.6251581123421
1.16221003631431 7.22728898927698
2.59645813955899 8.8754514206534
0.094911647025467 -2.84005765939155
3.32538641465977 10.2113414326663
3.06488285158485 9.02479151414677
6.72876404837146 14.174361762104
6.58508272029882 14.8409371310766
8.81062946990868 17.241726941964
8.22893410148277 17.2286436982979
3.0962618530584 10.366505415334
7.09055707180742 15.1721343035716
9.36085147259897 18.2780561548798
3.25096157353322 9.81748612535167
3.90014226035982 10.1029002078274
3.53057020390253 11.7767588970355
6.04509343834495 13.6440756058479
0.49364733397521 3.00964157358876
4.58098962414623 11.6910098960694
8.04289599921002 15.9288270526764
3.62713987096555 10.8609479862441
10.0966624523372 19.522648136871
0.22650852980868 -0.693535520978533
7.75660969291413 15.5807315227659
3.8473956583525 9.6782504112608
7.73263552588319 16.0779955167896
4.88371855654118 11.103249378962
0.805705184838511 5.10051997465328
2.27560307933685 9.78645794429917
5.88845102790457 12.4762260430398
6.65016139571094 16.0428914142733
7.79402589607043 15.6122815238987
9.0794687834234 18.0538317575009
8.71229312388488 17.2977161044168
1.61070006213476 6.67014296939545
6.55262299200928 14.1072501362804
8.48857124263381 16.8687256904346
8.28790626473415 16.6843228879661
1.18650055764449 5.62076927139497
9.43990566537148 18.8464227046342
5.81757209720572 13.0326482041517
2.56218135647187 8.64846444875416
2.79368783654075 7.8796854130312
5.49914429572343 13.2583146593611
5.18094347968678 13.0832481189341
0.333423733725192 2.15876701202897
9.99411013835759 19.154770185607
0.871843648509318 5.89073275976725
8.17300747047983 15.999482176166
7.75478063190594 16.0449242187642
8.93702653104231 17.528433148756
0.43722773891291 1.92762820701387
7.74259912509114 15.2669506476373
1.10969486482593 6.57918419992351
6.95561503834467 14.7112257262407
4.56754544764375 11.9689167396558
7.4229729995545 14.9919867557506
8.19149356201931 16.651083882701
1.84317989025717 8.46244389882945
0.722466024471091 5.23337952617289
4.97232504155715 11.6655594743695
7.07593902715188 14.907134483597
8.73281865419863 17.5895367151448
0.376290383337052 2.21240278273465
3.84679415947329 10.3475009416618
4.40884770162469 10.7388127027402
7.84849775538515 17.1516277718948
1.14925936549962 4.86556163717687
5.98750278321603 13.500973973552
5.25451845979588 12.5292778997949
1.91914936328767 7.57100002815216
1.04544297076117 4.32105353932318
8.96718590316554 17.3663457407985
7.50716034911752 15.8625400566987
1.9560566524124 7.34886649818016
4.06557231159362 11.2503188696018
5.09339115325301 12.6801710828766
2.97819562968165 8.77772013424095
1.56071495447448 7.79521983102424
4.61022758954469 11.8254878778531
5.461790462903 11.7721305851023
3.41467678042689 9.31549696945357
3.15769051358205 8.88036943426152
5.90217007742394 14.2012959931692
5.10885895597765 11.3164504207521
1.91609442293836 6.49530109685882
6.75528819513671 13.6125985900529
9.43112147252643 18.0343887674124
5.6322100411395 12.3918592573166
0.998556583130331 4.97842657478002
5.5053828490623 12.4483326159436
1.7057567820498 6.19471454203602
6.38266725274504 13.8966564488316
7.32590804515907 15.0772073343669
6.64001350793032 14.8404598065505
4.70873904135958 11.1199933538314
0.470927257475127 4.60416904008546
0.613531652917927 2.1275803511133
0.356143810225275 2.21875321847807
1.32998464975842 8.86793422448767
5.50493813164961 12.5432415458118
3.32538641465977 11.0414941643341
4.62620548295304 12.5359287582987
10.5641342434582 20.742422354691
7.44630586303949 15.133018355713
8.43451147302478 17.7203332605295
5.02697706628104 12.4461072248614
5.51941609729334 13.166362257844
4.98440706531061 12.2226623334974
6.04102389747331 14.1783843659855
7.2084002038582 14.8129596001299
8.38960122678738 16.457442062263
1.1479578813871 6.36643337116273
4.75274859140713 11.9017943462569
1.9214363308063 6.13198694928604
5.35839626195665 12.8702989686233
2.14012422390907 7.3889881853819
4.14355668413114 10.5293950732731
0.289244285156642 -0.40693417732756
7.61342851539473 15.8800233162063
2.96162332828694 7.86336633263275
8.29267133466798 16.473141882167
6.32138698278217 14.7686273560662
5.32581812232073 13.251007437804
5.44876883016506 12.5000413035265
1.51399597936701 6.99369868151454
6.61735726159132 13.5633285473233
7.39650203366267 14.763576517086
2.52255799287044 7.67552211809534
6.44115145154019 13.7346392411964
0.282143228781498 1.3754749224795
6.40156220725607 13.7525985574543
4.9994588878948 11.9786917824127
5.53356334821451 13.3918039547046
5.49614273792787 12.6037452674219
4.62772355630785 13.0690939970189
5.53269098907367 14.4014355066371
2.56071495447448 8.91855855677015
0.802400040114839 5.27126517954977
2.73508887047818 9.74546220378241
6.18273201874913 14.2120925815756
0.194087052116302 -1.71846556753132
4.66254733001676 11.0348235772967
3.60502015306241 10.0068667908752
7.7541526092142 15.1574484321664
4.76085963682191 12.9025177506921
0.263034405833794 2.11925303601661
3.01042180548651 10.634100479598
6.77983752327645 15.4775226343899
0.376290383337052 1.37984317187717
4.70210340662939 11.2572821952896
4.01792190799726 9.77995944391022
7.30336066188385 15.106467051787
10.0267530382253 20.2237706110555
7.15647751916552 15.9731080470136
3.37350901551801 11.0827246965456
0.319617934200161 0.164448376320443
3.43829285157915 10.7364175225508
1.0703893278914 4.90525133361381
3.26153081524341 9.4965634304439
7.39872659322898 14.4858585739653
6.95289264215304 13.666732254325
6.52738316918496 14.2045080871356
3.66402765972015 11.030489553156
5.82781902461732 12.7189094514563
3.96051171011902 12.7399296783612
4.50322150777284 12.1855006084756
1.69242719808971 7.33829807230519
4.69265037003553 12.2000153849272
5.95587072612297 13.8365222696732
0.289244285156642 0.182674466386627
6.86633929194952 14.7497495720302
3.94054264809852 9.14664056173425
7.30646276215256 14.5855152870621
1.55973652443298 5.10341589743422
4.33542608663634 10.7272969585302
3.43962313755712 8.8185005307665
8.67788169352076 17.6716229372989
6.03386345186628 14.0528924545114
0.910732661902913 5.07814706338067
0.250961573533219 -0.467240811547007
7.7962473159977 17.6282819441014
7.50462039240355 15.5726909720482
3.2606279081267 9.37985351768811
4.01542620360961 11.0320888149736
5.67874800996336 13.1676836416485
6.57088790484552 14.8557292422522
5.2866594050758 12.9276601219571
1.94110631094643 5.78986094736241
7.09984221367837 14.4089889869864
6.19684306782391 14.1778221724342
7.61112810680819 15.8715462505292
2.22589186169034 9.24546772138288
4.86957533714615 12.6692896658927
5.09862167722896 12.1594764961907
4.18935017019567 12.2050538843703
9.11129219285109 18.0304218317347
5.35395838889469 13.6313082549163
5.85034938567602 12.9116787430826
3.3547342399706 10.3022441091317
5.15177765473205 12.2568088720058
0.214124805352847 1.62881332782448
1.20037879798403 6.97288135051345
7.94879939127664 16.1647867550346
3.78513201531599 9.39669100760818
1.94410879910795 5.81170823543264
1.7723079749584 6.91504643288386
8.51771662430591 17.5488834707345
3.69019357782485 9.58875882103175
4.23327453899093 10.2094620781898
5.69627208392586 13.2203721933316
2.79618241072 8.31373316399302
0.903038270112912 4.64125757800384
5.77668305598518 14.142684082274
7.2824954062618 15.7318806649068
4.2910141014173 11.1880488014691
7.67636615004951 14.6495789812625
0.561692721398309 4.04565727140476
7.8914677943507 15.2882516015409
4.8171115727957 11.4081094821404
7.19278595925112 14.8406641205736
0.445726703349984 3.15846849698367
5.06479664591181 12.4952725452993
5.51696065989882 13.2339483030794
6.99448921353214 14.7759183449219
5.68577199237132 12.824609120518
7.0203910769749 14.4533777547257
0.817213924258327 5.34691270419982
7.22017515096923 14.3858057580476
4.68313498512609 11.9937020319723
7.7112470942349 16.1210080727319
2.13356352574111 8.54615778044649
4.06781078378962 11.836564719651
4.52644446459013 12.4363401591207
4.54250570147826 12.3686922281518
2.8499992594661 9.70571531142085
2.96014098031077 8.64907425621509
7.63088594032371 15.7027613504128
4.06832686143451 11.9190013020719
4.72027846523333 11.250055330058
1.47612241988015 7.10662169101919
4.00880955531959 11.8843572844063
2.09558690799772 7.57249271536535
8.8693223967253 17.0425636854505
10.8657425486035 21.3891181932994
2.00791308164326 10.5906334691727
2.32538641465977 8.57636830141229
5.7940518973688 13.2979106818896
4.03948937190185 11.2947835200827
0.160920188181103 -1.37764799947478
8.55312238984977 17.5966295872281
7.37674184956284 16.0998815207352
5.47359211515514 13.0646465315256
0.305678743242287 3.59028975726182
1.0894981508391 4.92106534599452
4.57301089820435 10.5487860057493
3.08882003329858 8.68989973821684
5.05641011709855 11.5561680512299
4.1947174628936 12.7184527995236
3.17344728605727 9.99772467792349
4.1662333950513 10.3888713135564
0.882838655767251 3.36179985823013
0.561692721398309 4.54325187362634
5.28154989336664 11.9027863697028
7.20325989677552 14.970087516381
7.18008817207722 15.1849089392012
0.878136766626948 3.89077963622134
3.16059754588055 9.56425000151201
7.842752607513 15.728080525178
3.56997709332457 10.0581498661049
7.02070220379105 14.8734421620129
9.67907890413018 18.855578768743
7.69068247784 16.1158657721826
7.38365245818813 15.647110449172
1.46048047004001 8.98401739487492
6.54590660857784 13.876833124673
5.81915722367497 13.5202417850122
4.62924003395155 10.9640431070823
3.30888505741176 10.6933803677668
7.51461149390783 15.5346674909829
7.23492278591238 14.324349360238
2.42115596066222 9.1585395294146
0.449957483628003 3.30331135036512
4.80446664273278 11.7292856419322
8.02536107234203 16.0157978811598
7.41433852457181 15.7611027204066
5.58135124716878 12.9644185713852
9.18179331221532 18.5170114467751
2.51247974691963 9.4056777313757
1.55090066464752 4.78703101979719
4.99656952397319 11.9329034323338
0.094911647025467 -2.26679087746006
0.542010355536609 4.03570006543337
0.755314904045098 3.15712409027874
12.9098784617867 24.8112322136299
7.46571331959596 15.0389314498619
2.09085343045111 7.37228845471307
8.42660861195723 17.5931649345314
2.86908175369993 9.90816751295385
5.53449743373817 12.5720098959708
2.59931779369823 7.78243955645009
0.258217389536018 1.43455616378199
10.8966003297353 21.3662688490258
1.9664304673063 7.27255299040119
4.91073266190291 11.2769691263847
5.65826861805767 12.8380927359071
6.21171311689092 13.4390743995196
1.25580283660272 7.88096038617637
6.35561538275796 13.2148772153696
3.7057567820498 12.7661806844406
6.70293453197598 13.0970206754959
8.54673243690832 16.5769595073149
5.67027384000084 12.6491693641229
4.64616265715789 12.6099601795514
4.08746284125034 10.4440563340821
0.697773819555186 6.02105765063556
5.47851887002659 11.9062936422791
6.97812697187534 14.1788959301602
4.67919857056692 11.6220644774527
5.80601465429897 14.2448596122143
5.06402056296861 12.0687095288973
7.3952856320646 16.0346495705094
6.27564032315188 13.7160313161368
6.31030376191204 14.1097833805457
9.11506966787194 17.3658045465897
7.20382759794212 14.3249468465535
5.5090623863619 11.9640588134429
0.890641243963444 5.89072262411744
0.402722176845605 2.42466794415384
5.48336436071335 12.4217703254273
1.87813676662695 5.35405806155113
1.08270258933025 5.08763613111917
5.42572783804503 12.4778463938244
7.78070379396761 15.3043416758155
4.66777861210685 13.2502170088105
5.76341157447001 13.541047813862
3.02076886509457 10.5328327083944
7.71944358412726 15.7108630203681
0.746742715777736 7.27209273564485
3.51954190457844 10.3469899385819
0.810648747782646 6.58190974882709
0.513995979367013 4.5777657994799
0.777367109450413 3.05046226389825
5.86398799267225 12.8691285374652
2.31266517355839 8.14310954150383
4.60288440871842 11.7071922575144
2.96347412397489 8.48570430141003
7.89504809118795 15.4144063032386
3.89005751138785 11.5690259285768
5.6256796236285 14.3245302106594
8.4403044339995 17.0339813199611
10.8094787569537 21.3766994930087
13.8805342036033 26.7365973859144
7.64099682188447 15.7300759075307
7.50535108807865 15.7415983121846
8.23643521557988 16.1760848716284
6.41515020542639 14.427249355573
3.5609594583376 11.3172283894566
7.2285493622835 14.7961590810142
8.56453060081634 17.1632315438927
2.74200621086674 10.0274876297892
8.19548540376675 16.0289960506439
7.81562666002115 15.6807517279463
3.74523733212975 9.97581337113939
6.40275627948341 13.4167560073826
4.71534429535891 12.25637330221
4.22943410910003 11.5748472817084
0.279768421593595 1.37483961311174
0.760433874670112 3.26657836126087
6.68563184733552 14.711386910171
5.12449357219531 12.4980404066469
0.443606651475615 2.50837275883632
1.79576694778239 7.71144259975797
4.63261721240664 12.6242653630016
0.445726703349984 2.85707467688606
0.409255146684838 1.07356336993067
9.64038956005495 18.8587133065991
12.1956188902398 23.7038712856988
1.30567874324229 8.24160453071072
3.08508467862865 11.8851865857804
5.30910341046935 12.6886455317067
10.2065138061521 19.734617170285
0.989865622866287 5.06439681919587
1.71984055506427 5.87245285815219
8.0749442236232 16.8379971263172
3.92865456990017 10.2208169243373
0.780730036476377 2.70032317694553
0.526068811667588 4.37962318432335
0.573374526445944 1.81265501918943
5.12167855658825 11.8199111459107
1.61070006213476 6.42342262398699
6.65168318063211 13.5349222246155
0.67626740826589 1.93207177833115
1.60880924267552 6.35648504961856
1.76213616990111 6.68577525009
0.314986485468515 2.12339416973218
8.20906339534927 16.7961903386855
1.77904955283746 8.35755806901579
2.4157586665225 10.1231923972731
0.37851162325373 2.96968786395203
6.07643082706832 13.6675655140689
6.82255171172852 14.2959405231773
4.20820508950445 11.8097704416465
5.62924003395155 13.0848945719853
1.5935928058646 8.44699904010243
2.38239058287347 10.1552900081559
0.0482361856528476 -3.42615923076782
6.45831637788899 14.4068855178606
5.79939819822926 13.7225480225396
3.94429624730427 9.66308881663863
1.16349873228288 5.55914600814114
3.42519072149345 8.92182137234821
5.12556845177803 11.5295605825807
7.81370424542962 15.4915820189316
4.4169748193944 10.8114687750172
1.05380644369579 4.05549754008349
0.903038270112912 6.64791402058866
4.2871767517316 11.505597495836
3.29719141656586 10.8080558449406
1.24731993497982 4.11876418036628
0.100304905795685 -2.726250323984
4.84157063739552 11.662609701895
6.51588903178518 14.3197378562947
2.23450132056221 8.48208473588844
0.183962834842595 -1.70784854601809
5.31969018274368 12.0524694140777
7.69849632031307 15.3224145429778
6.52882133100913 14.7537143219132
0.20163386116965 0.483670403728807
0.53605290024021 3.6876509234454
4.13257684267001 9.86268455960174
9.16699154684104 17.1962022665543
5.89598114892913 12.5375461242074
3.38818953715608 9.51364671204884
3.01756564301437 8.62780943696299
2.29454723389552 7.2675857472365
0.12961273813047 -2.2002548529641
3.41765001716069 9.92972893174253
7.10802256251641 14.7345273036573
5.04771286962962 11.6777647488739
5.73709182445979 12.3656276608416
4.2127249609901 10.8677493575756
1.09220743809709 6.26288712922125
0.155749232677945 -0.0787193795960739
8.18700558681843 16.1302244603179
7.63949265849756 15.9316091650697
5.08491465976794 12.0127590154969
1.90303827011291 6.02854612184043
8.71238943058744 17.320916610008
6.30268461411838 13.8837735401758
0.885964756753971 4.27527702429049
9.66357589319565 19.2437017107359
4.35402893805439 10.4374826282481
3.16414264884831 9.20612542424638
0.522055749160964 5.63241696331552
6.49515149158707 14.5395364043303
5.80745796802321 12.3754018665604
5.68638846884762 12.6546275056421
2.66083736769628 7.46611038245211
0.387362540835996 1.19516830924135
1.84398384404833 6.6726790058778
2.39451414195596 8.42063716955073
8.8726748802706 17.2866647398103
0.755314904045098 5.64843593155557
5.38072944850355 11.399543952068
5.62281324429721 12.8627522204157
4.29454723389552 10.9925145455128
7.74868931965777 15.8171776435972
9.25643516089621 18.5129810212289
6.97085365434048 14.2786370114219
4.25836816500158 11.4983191054988
1.43189034828618 6.64741943475474
2.54646235816709 8.09624264634338
3.3210622180738 8.75367552505598
11.3226774254119 24.0366502257781
3.32048467801769 10.2447736178895
4.8353177724842 12.4693277136423
2.16992500144231 7.65300658228439
4.76234881564413 12.1682652620071
1.11902410314227 5.57269577677054
5.37378739372261 12.7239149690753
3.26363540356833 10.8059983891662
9.98171282836338 19.4777802825346
1.6238668618527 4.93188747082449
7.62092358635197 15.8075463538363
7.89326512169348 15.8082608128233
7.00717307126963 15.0713916162712
1.11636475669178 3.78443432455375
1.28806320032532 6.88301831393522
2.89064124396344 8.0257606366475
5.4594316186373 13.3097890176851
6.50728722964536 13.7992957138906
8.01437761172524 16.3073773233015
0.111031312388744 -2.36596086295003
2.37740143078579 8.05913354968924
6.4846215270986 13.4555294620699
5.03571187625865 12.0482106969113
9.22114723763183 18.7218120002801
5.51443791382931 12.6714847622017
1.40490312214513 8.38533115687051
1.28569812595813 6.85681104162233
5.51998214370155 12.7301291214692
6.44734776494213 13.8140292529629
4.64765988600992 12.7451433172846
8.48964729348844 16.3250300065252
0.360645202460216 2.86034065375174
6.73974011250197 14.0571201426174
0.635986503745623 2.00975500977374
0.978195629681652 2.70534635800022
6.55777767139493 14.5297741050202
2.58400038328577 10.0906321853508
0.54399071966485 4.02545459353434
8.27387017925956 17.0697358139541
5.4154882710497 12.9100654318313
0.812292844873271 3.92513028341083
5.83985883711127 13.7925009671466
3.461790462903 9.9860267948221
7.30248356583815 14.5405659340151
2.74803179557241 9.17544198951252
6.84217431759439 14.4053694703521
5.54355774723834 12.6016512100304
4.13126021466086 11.0180617639152
3.9725088594896 11.121117426974
8.50493813164961 16.5467085799268
1.85119933859329 8.4063023091581
1.31846146516758 8.16123522417828
8.75138337876807 16.9949223215885
1.07176266930009 4.01112379704769
5.29123517587171 12.4192512010963
8.99962800723052 18.433296606025
5.92614178275293 12.9517629137452
0.263034405833794 2.09915013238323
1.49774008860909 8.68693913276348
4.99140846676479 11.8799261519363
8.49755648325406 16.8009008181488
4.89375050172057 12.5517048946818
2.52857131887076 8.12208413647903
4.71951203518561 12.3126460631251
0.219091058246197 0.309855068222241
7.33919084347857 15.0441237534906
0.194087052116302 0.798043447901716
6.99265514938683 14.0759569829587
3.10064131597347 8.03888554804343
9.8281587037486 18.9221377832183
6.88784204399464 14.2173871583828
7.12304535311191 14.0109809790728
8.75761002233592 17.5691799279298
7.97992244283829 16.9198726448443
6.07446262070454 13.3312330514215
0.31034012061215 -0.411379987709246
0.0426443374084937 -3.24727714626244
0.250961573533219 0.229273496595213
7.26192565948458 15.155793774682
2.32365829102624 9.09840652560722
0.42867840994823 2.05331474919075
8.82099583272699 18.0639095704397
0.887525270741587 3.82209660712622
7.01894568003289 14.2831902377304
6.6854636553203 14.0596022354698
5.97379492965261 13.2396733916938
5.10517519226548 13.2254476837533
0.487486349348536 3.71001501524469
5.21241369992289 11.607798303826
8.0797940900849 16.163783079291
1.1414327909293 3.63231064982557
6.26573692621362 12.9212306931521
1.91073266190291 7.88918478656478
6.27928556084654 14.3044917221794
6.9225308859854 14.692522318207
6.64053416939109 13.9307663212013
3.7583031771319 11.5251819176101
3.9560566524124 10.8641780791293
2.49620666592348 9.59030172185652
4.09356017616234 11.0231034955229
2.85399564717639 9.34576543161389
2.89336221076387 8.45421933595863
6.73638840070346 13.8008231845746
6.61747481190842 15.8952919390109
8.41977482701693 16.4906746893065
8.48322729559372 16.0592032290635
7.51568407103897 16.086914953974
0.382943869568991 1.85232075446708
1.2606279081267 6.46839238774793
6.67327373660982 13.6790843159956
3.38266725274504 9.32355594524888
7.87649238984467 17.1440825910603
4.33456827566613 11.7599969832414
5.33234990037387 12.5825016595857
10.2116863517649 19.5370855201653
0.645240512645265 5.04088118910643
7.11032147877255 14.914807998519
11.4148638441368 22.1183424057214
2.14012422390907 7.12188680960736
3.42974985080022 12.5165235635245
8.76663491214714 17.6582883066585
0.694211607767891 4.93268287431004
1.94785314338702 6.98156254620628
11.1202080639288 21.5799895198344
7.85284781910884 15.4647231454912
9.10512803774934 18.1925793414166
6.81198471935167 13.7247088915507
0.815575428862573 4.09867770399802
5.22496636500027 12.6437242740019
4.16365973836986 11.6225396755088
3.76701910973141 9.90722937112158
6.57972322927073 14.2644295910673
4.26228280642066 10.9433236744374
4.34070468006655 10.2345623087812
7.63287890469456 15.9043969170218
5.32250505751888 12.1488050634811
0.516015147003665 1.72408592348091
6.51727569320958 13.992144393028
7.42265350114972 15.375964570404
3.03174806286428 10.0134140299031
6.4593332497128 13.831381223469
1.84237548820629 7.45161254896084
6.461790462903 14.4042123044887
5.78476569631639 12.5772190466829
7.38437796877261 15.2204582960534
0.108357178090419 -2.71576599111399
6.15801380658977 14.0412306184393
7.99512266910363 15.8374740229561
4.14094221737709 11.3883354065338
6.06897169899089 13.3844301549766
7.71864931441216 15.990324308223
1.81803247465809 7.25651194844072
3.65901117119815 10.2752761284334
4.24443043780594 10.4598339077907
4.48052364638826 10.6801525141069
1.31846146516758 7.61643440037415
5.17208742259293 12.3961969685035
6.26043973133056 13.8573456614786
1.47715921118664 6.04556203060421
7.65251517644302 15.0504606792
4.05224198118114 10.5049263330902
1.10567807789454 6.3564391087475
5.09415160045022 12.1297685734607
6.03940163540771 13.2110482473172
6.63052196347164 14.6332642622805
5.56632808613291 13.5467824303369
5.75968848842729 13.175013152821
7.72232939915342 15.987251274123
7.92203130076751 16.5894845828073
6.50944249308018 13.7900784121332
2.4350951516201 6.86689529576835
0.944108799107955 4.51778212762042
3.86868676532213 10.47406998323
3.87950973461667 13.0164912417956
8.54025205270463 16.9599823208651
6.23637781049438 14.3717056427603
1.87026607039598 6.45998451511317
8.7162158547981 17.8718081387424
0.303342394487331 1.52456421615074
0.495695162624069 3.13807835827689
2.75317662732212 9.95450439136751
4.55139296802745 10.8288068768548
2.68526740651684 8.63162315333154
6.72465027173297 14.7410324007037
6.4696906523523 14.3587206721339
1.36289064266586 4.41219882964995
10.3040409576758 20.0951690311707
1.9862288802274 7.84634807170707
6.01912365320702 13.8544191711785
4.1414327909293 11.6664072897125
5.33956499793686 12.5301917644811
2.79991620298901 10.2378095137042
7.85785661950433 15.6648896547243
0.950095094173686 4.99961036190419
0.483364360713349 3.13638538959048
5.06987398763198 14.1051571735109
10.0404979582722 19.5594546338089
4.64316352990343 10.7626232458553
4.33456827566613 10.6367889866819
7.75175827168303 16.2775218988955
5.87164654555923 12.6847818386619
6.90804429022489 14.6487377742234
4.83380090236141 13.0431803425017
8.21406650561453 16.6517497235688
6.75704992331409 14.1982783092844
1.633198686374 7.5495327224157
4.99204327617166 11.2466674392678
6.43476164991009 13.925477321548
7.31121245463503 15.3264775509374
9.98150163849877 19.492452279766
0.893750501720566 5.87043479792411
1.99349322105842 9.26401867796891
6.04338825406344 12.9027119035573
0.734655433479005 1.89939419586038
7.66157860022051 15.3903056588762
5.06953032516231 11.5945581603331
6.64705542292917 15.4190854621962
2.23572705983806 9.16691499410055
6.71174267650573 13.6768779992645
6.54914546732249 13.9420318908122
3.98130469036327 10.5369377816572
6.1438423541966 13.270537880715
4.77631458511622 11.7821893662566
0.102993993323326 -1.1667785028151
1.19534759832222 5.16887657057371
2.55630678422498 9.44165534394422
0.219091058246197 -1.35888400423017
9.16922352084042 18.5610781178012
6.18824265626441 13.2657391666225
5.05753691793276 13.7033248324635
6.85827945288285 15.7997288216082
6.61550457958786 14.0759529302234
3.70907002328453 10.2784866053506
0.353887836284907 2.6455242411167
2.7497487788645 9.63278931204145
8.22699011843714 16.3406875040076
2.21101219348551 7.69395547482063
7.63274806448419 15.0742591651101
1.25096157353322 7.0758044032129
8.35180498059144 16.4918047773033
4.07107616201096 10.4750948928186
7.8157547299589 15.8276443288333
4.52544250601812 11.4371521908923
9.19288949824194 18.2861892625719
3.93092653106403 9.6875045373608
7.66946619883704 15.2514625201833
3.84779651832754 10.5752811742996
7.86256297394205 15.938780695156
8.98479439351937 17.9851740573939
1.55777767139493 6.32252181951674
3.30451104180995 10.0943310708469
0.762136169901112 6.13430457717636
1.58688481285218 5.94390028602892
8.90267658665114 17.3340025624123
5.79592276040509 13.7530118144031
7.72436377774521 15.6520808298704
5.5343729239391 11.3271533843007
7.63373634121882 16.2887402514736
6.78209398956379 14.3929772013565
4.39451414195596 10.5106660509906
3.42169458118029 9.98767604357133
8.37312615775892 16.8595790655338
1.67174626686322 7.63296900885478
7.68748066652176 14.8050451577661
0.150559676575381 0.623849976256258
0.602171790753379 2.22497440460173
8.67585826315217 17.8784730676516
0.909197062991687 3.71164012006356
0.575312330687437 2.37414044952485
8.99029120416016 17.8033238030336
4.68122435377956 10.6894918084556
0.790772037862 3.78037111958722
6.95025843355013 14.0351761365112
7.30633516019798 15.8276363861128
8.51936105315614 17.0376604350228
0.20163386116965 0.367460711620683
1.13356352574111 6.16074780336371
8.16351885902643 16.3470750762504
7.17700087143214 14.5793059422143
4.00504061670053 11.4323101193637
3.33542608663634 9.78020469444057
0.426533138116673 1.91425926928579
5.23350464001073 11.9380294247915
7.99827449712079 15.7945266711415
5.56791045587868 12.7245134054324
0.121678556588252 -1.37697202837866
8.50239425611126 16.8855900515985
8.67759985246437 17.3782827463274
10.6923365246246 21.0087583625777
5.82308695418183 13.1737060796529
3.75851638854748 11.444892911637
10.6354605703846 20.7778157469094
7.94344081690704 16.1934964468669
3.29219277390189 8.98931737330554
9.17695600709409 18.0879783091338
9.19789978387537 17.7323277500648
8.52258937729762 16.6566104546679
0.402722176845605 4.47370597733481
9.91804030874935 19.2240154306953
3.43776039353993 10.6859084030459
0.505890929729957 2.34873879654432
0.155749232677945 -0.391135778699684
6.13881446890228 13.4294173165831
0.951587794814754 5.73259450130119
5.05658352836637 11.7977758688162
4.67355642399014 13.626526739781
10.9318189532883 20.6397583861212
0.734655433479005 5.69272147368407
0.497740088609093 3.18593898165912
2.75060650483559 9.68966383780404
6.35251137032371 13.6121718681226
8.91814170935714 17.0429750796459
7.7141493347906 15.7612504312007
8.64560800023992 17.4419459500568
2.0894981508391 6.58439716576004
7.21342505295477 15.5385274900292
4.4157586665225 11.8224677220862
2.57966289701601 8.99468649548851
4.16221003631431 10.8279160385146
4.89326512169348 12.2214704272282
2.46936505370484 7.13019712252433
8.45724132287372 16.7523015148266
8.26262107461296 16.1415158980447
2.88635504352516 8.97959205172499
3.68818035858693 12.03568130646
11.8168204711322 23.0844622714077
2.67310409759017 9.58284360587998
3.86294724802092 11.5904161850065
4.54485627488998 11.6428859818798
6.966499683998 14.6407266134866
8.91568820160922 17.9100170731485
2.71808758396052 10.413275603853
3.43935717847426 11.3914894666714
7.20235894681574 14.3620716659221
7.0177660528925 14.2544170385895
9.66328412624777 18.705004358948
1.6144742828377 7.32577324890831
3.34624777408278 10.1374340918465
1.10701824988212 5.70682739037366
4.38984210897583 10.2601991573703
6.52177316021903 13.6270336226344
0.42867840994823 2.4040501488679
5.97117564854802 13.9262468956425
7.05872776958331 14.8833050530801
5.16567079983589 12.8893734135257
3.10869171607241 11.5373731283341
2.57046293102604 10.0672651377583
5.65758284500096 12.4584727562795
3.20069266615472 11.9280467077407
0.481298941547565 1.40952508030163
3.74803179557241 9.97229480973718
3.87597660213846 9.65551257658792
7.49303882485279 14.8578161616227
10.139906866412 19.3680153879432
4.81629249958321 11.8348318963221
4.50830187235331 10.9139322375612
4.79389588254888 12.2413839007977
5.19140472885276 12.4742272659563
11.1100538956954 21.7304271393723
7.6235888986134 15.2543976847476
4.55790017766094 11.5952065925528
8.4623223079166 16.9789034517905
9.82724424507638 18.5973497849177
5.40966247670709 12.2595917215087
6.16522860677756 14.0056898701421
6.9822863097177 13.7973819398515
3.21785109681113 8.8344348987926
4.94157586181824 12.4954037361953
1.95307895261251 6.57219124480642
9.29177850660976 17.8656716586866
6.46273946447252 14.6402434188542
5.16984484949135 12.7794015041381
8.25078160428742 16.2916375765984
4.0106008332265 11.4761597732605
3.98568257727071 11.4266812650333
5.84649331596456 14.2435732237088
0.513995979367013 3.39970757373867
6.9979020591141 14.365783811164
1.270229907238 6.84639804582349
0.140124223909071 -1.34967378711132
7.13942856461704 13.6818668513364
3.67106687196445 9.14882387844125
9.40088370460439 18.6702272971503
7.85408294454628 16.8832013320703
6.15958882337656 14.2437247549141
5.67829730860359 12.5876292717829
4.76309282901651 11.0891109599404
2.7982579326445 9.01732744436826
0.922958964236172 1.74151951291406
2.51803149260217 9.34304552572373
8.02905527266054 15.8837517148325
0.553851968181126 1.49703555165376
1.08270258933025 4.2272431823846
0.221567788538409 3.27228714152635
7.09351792229144 14.4936524824793
8.52052439651979 17.2437404825066
0.622930350920177 3.87161454835148
4.68515525235649 11.6145138856528
5.37684601401632 12.9510195379621
5.88576957376769 13.5306657686408
3.08746284125034 9.86378591613671
3.95046841415012 11.0928633055248
0.183962834842595 -1.70784854601809
6.9633816405593 14.2010276163042
9.72623859878657 18.6853931878265
8.2444494665799 16.6797374638347
3.25670876758438 10.2823765638663
8.57939137064274 16.7504194134365
3.89316802608885 9.43301845926823
1.14925936549962 6.16264815099445
0.121678556588252 -1.79168917791912
6.44360665147561 13.8314736908342
4.22079426697096 9.94684576068477
0.489542935642474 2.14457741033339
3.55900226618952 9.46906714650584
0.206643223983395 -0.0890151514812965
3.37962096205571 10.7451350001849
7.1047979129744 15.3741732777683
2.83187724119167 8.54847677930982
9.16467567479131 17.8013667350546
3.19219416528334 10.7753384552581
2.86354205117958 11.9305094901486
6.68577199237132 14.7819276357952
7.14590158531945 14.6354736354053
6.1717272440763 13.0536582770738
0.171206827418142 1.94178527550987
8.1464719412908 16.7055995105043
3.82089374922857 10.6360529704593
6.96127603960943 14.5812120170611
3.71413559385633 9.51211029103021
2.38625914113335 9.08626127145963
9.1629250020253 18.2131852378616
5.35572108373667 13.6599205395041
0.181420640280142 1.22695572733727
7.37477867976489 15.1790187634
1.65168318063211 6.65717824865456
6.30048984436311 13.7745844405249
6.92832294309349 14.5831300253358
0.337996463515016 3.36385704064878
3.57966289701601 9.19985441820608
8.58320314381405 17.0788890932045
3.83975807969664 11.1133069084948
4.30975827142464 9.63904118472593
1.0100636833447 4.40764183941691
7.41737997597302 15.5535312128959
1.13881446890228 6.82573562236422
2.52807116457874 7.5842257864754
5.94677763937674 13.4733357759607
3.79722054492389 10.7063389034389
6.03130696614121 13.1399051418723
8.34378088484548 16.5100494732756
5.31004922535138 12.0334728016747
0.659924558402378 4.21542649173326
11.3516150793691 22.3149046310498
1.57531233068744 9.06469579255681
3.63923216324928 10.0627902401359
0.402722176845605 1.20095238917731
2.60928217991657 9.40927102402982
0.0648828515848544 -2.96420404051107
5.89985233939406 12.6520696108284
0.413594082409175 3.35420225661111
5.17528506348949 10.557058884505
2.47196778766152 8.6608272526719
4.58074849176377 12.3860625593909
4.35007286260074 9.72182310872186
1.90996506675797 9.3390632735104
5.41203627911045 13.6049096975138
0.758729568457863 2.37727010904846
4.76532256972595 11.7549233000557
2.76680715130292 8.59549617125129
7.22621949944792 15.8984511865665
8.24279302359725 16.0779645310566
8.78935105506095 17.8015397154556
1.55385196818113 7.13155187616376
4.5909612413426 12.3810059037355
2.52255799287044 9.36699991232666
6.40789654874953 15.1409743003876
6.0783536516111 14.4642570144477
5.44777753695305 13.1690998094686
6.58571370877816 14.8294097307261
5.3501436020178 12.2730836942455
0.964953052900799 5.66069106439328
5.96610741216232 12.9789407108672
2.51500591643373 10.5115143539536
4.82334176176314 11.281613389091
8.17530502647531 17.5523064690618
8.72939642017127 16.9894000732603
5.88132201197776 12.5484346661648
1.64431777833758 5.27558800240888
9.72002531462665 19.0527813955823
8.32512552866649 16.5373327293165
9.46525212017419 18.6450802903599
0.070389327891398 -3.1111469639212
1.2606279081267 5.13263222552574
2.87695889606957 10.1861592617148
2.77610398807316 8.99465811158322
4.80415684099774 12.0003959840405
9.53105779262141 18.5551263050645
5.60709354436642 13.2835163147421
6.87921563716567 14.3370666855951
2.91647664443772 9.01821272482996
0.789103217501381 2.52142744676921
8.31725883870025 16.2030462107354
10.3425391899153 19.6981478603643
1.15055967657538 5.28664710972642
7.54976156924328 15.2677329020537
4.48864353985378 12.270501176138
4.51689764498078 13.566239344987
0.609754962172443 3.67161150253231
0.194087052116302 1.56226457440909
1.1991226420136 6.338392687283
10.3586116443556 20.3983602664913
6.69178538637633 13.9153161408695
1.23266075679027 3.2670493506129
3.64800517981049 10.3643591574788
1.23633953916837 6.21641567281836
0.526068811667588 3.26508086749741
2.40653667020517 8.59526606336519
6.31647161551107 14.2588069543472
3.04893364519792 7.69915913897665
4.77008901265341 11.183702627632
5.58442138861596 11.6875552422986
5.1822155573981 12.5696656572107
7.00739735692409 14.8501103391655
6.16233090047396 13.7113315184826
6.38891277026367 12.9799003197233
8.50299883283085 16.4682539391513
8.9126498648972 17.9400788863972
5.29667764934418 11.7612965519683
4.45680614923047 10.9663756973033
8.43751905877827 16.7167551520856
3.08576455377831 8.96821631167769
9.11956887171942 17.9632464698715
6.9349410387033 14.0438054691036
4.13963320511453 10.3556623869341
4.85269803505504 11.9484077469346
3.84559040884785 10.4234576555226
9.7066134319101 18.7760482548298
11.6811197931192 22.450911976042
7.37658558877973 14.9306491294835
4.97048557294012 12.9429125918861
9.3157926298902 18.4479616435181
4.51513210887124 10.5879184461163
7.36032915695728 14.7644748382512
3.81987251676511 11.8002916839461
7.49577509696993 15.6664210866812
6.3403842354554 14.2988793610611
6.85379609049292 15.2189315279417
6.68537955195908 13.8055481798077
1.34823241923927 6.78466610397201
8.95121476442072 18.7207668156768
6.25814199589377 13.9694492822115
6.39821353769628 13.5943715501161
6.13483699344912 13.6526996326387
1.72334012025117 7.92081403260229
6.75012409672543 13.5627721438675
8.24263108518317 15.7573671740806
9.12250189593743 17.4487576136323
3.19817980675019 9.8277870775718
1.42653313811667 5.73902379655049
0.32883646422954 1.95390305974274
2.60596835884146 9.04768743310183
13.213071403122 26.2179220001056
6.89997314687698 13.7099726221554
5.22981861245799 12.2681192564608
1.19534759832222 3.76054096695839
10.3629103624951 20.5469097168647
7.51662980086834 16.2735953298066
7.93445752821591 15.5959125274976
3.54002726925751 9.47907668725153
0.800744623936777 2.76999979318345
2.9913177569002 10.1984840360748
8.28307909010476 16.2710321603851
10.7783416541458 21.8156650211445
1.20163386116965 5.79714817021223
0.236339539168374 -0.0645727546299409
10.7471490344952 20.7971544223627
3.20914139783859 8.23485100191727
6.95319538443277 15.0626494070679
7.37488298605314 14.9573874982361
9.9895988612537 19.1716970960106
2.7982579326445 9.97265188697631
3.24488705912353 10.2964491310906
3.03808494731697 8.51767413706406
12.4977500664916 24.2415761129705
6.88418273234809 14.6582469356312
8.04699300000835 15.896993456063
5.79727243202997 14.6150563271758
4.62807365419614 11.8189639410234
7.72812459507825 15.6960089926743
14.9969442474155 30.3475337678809
7.03256373643932 14.2977487813954
5.48549123176126 13.7359386503609
1.18396283484259 6.27986903755367
6.62912343840125 14.2759244388642
6.58192363164004 14.5180076459721
7.33021776332662 14.6754775901373
8.01476813393715 16.8388239467658
3.76171078436334 10.6401234728833
5.97163551564387 13.0636648342042
1.26423615104355 5.72689443274851
9.43748160666227 18.4042316595816
0.0426443374084937 -2.95055081491743
7.31213873195648 15.0547216895874
0.263034405833794 2.0172435723019
6.5641647363521 13.8572013405333
8.43258365651454 17.2197769404022
6.64010029789039 14.404012083395
8.21358058282134 16.6834891782303
2.67265162932838 9.31035010270016
6.6603239835354 13.6926755617128
6.64281707521914 13.8080362937207
5.71160503183932 13.395428527607
2.87026607039598 10.2940758533593
5.19258872156664 12.1799680026812
6.26284654268607 13.9935600861954
3.10265813136374 9.80897046006302
1.04544297076117 4.92241447935263
0.67626740826589 4.3919316061877
0.790772037862 7.31886290870828
2.33399611819645 9.08485693525675
0.340277404766254 0.0584226980157786
10.8214726583918 20.990742442987
8.29852085712595 17.0534781407916
1.60217179075338 6.55198296811392
5.95865710767711 12.9489880445763
6.37211631819884 14.2713633024004
3.05102400302447 10.8476764577885
4.30246528733241 12.186745746791
0.312665173558394 1.8165919091716
2.29219277390189 7.20941034903033
2.56462205243698 7.73383347830535
1.89064124396344 7.3082271729999
8.57836514290396 17.2313929850772
0.171206827418142 1.90674564421595
4.98641093525204 12.5535085828986
6.0287017467505 14.4842982445155
4.59251683685943 11.369196352904
5.5859239769586 12.347380318287
7.32140502312255 15.583603053967
8.56832097978768 17.2890417494273
0.250961573533219 0.422858566533203
5.98786654898722 13.2049901661858
2.60264690850537 8.92651444747196
2.57385922157595 8.43158295098588
0.706641057309408 5.77002861527824
4.25791579132422 10.6728775269983
6.47906884403666 14.6764075796832
3.14306683237807 10.5473953458538
1.27857955045842 5.90342966552908
5.54194842533373 13.5917010312277
6.3911490538182 13.6040805015815
4.23741075271918 11.0745885838111
7.34763022622347 15.8040412913903
4.93461085396445 12.4297639730241
2.43829285157915 8.02629667694778
6.12461763764156 12.9057349672067
0.367371065648529 1.83877194138741
1.59167941693574 7.92861363097847
2.62807365419614 7.75127487991283
2.25459404303314 7.774509902882
5.16269343221124 11.2530229929891
0.0648828515848544 -2.67856695875996
2.80529245560071 8.21770230049911
2.91724078377809 10.5525373179393
7.43900803275573 15.8294788046551
1 6.90066114507442
0.687060688339892 2.159252533625
4.61894338330183 11.7102771002455
8.1265702624109 16.373733494813
3.84338092070979 11.2363645685579
1.46466826700344 7.40228499027149
6.47677050175659 14.3343692932236
4.92371967874939 12.3957069343743
5.55753262765066 12.478186704581
8.150133141177 15.8014759688982
0.0867837661420667 -1.76245835186966
2.87460026604958 9.12062083282456
3.76064677145215 10.4657658328502
0.181420640280142 -1.89656997394128
5.5953246253571 13.2030730646631
2.7986726789578 8.10372003176094
0.634128557525041 2.5187258529341
8.66921814808872 17.0437882119058
6.56766712731665 13.9815797273314
0.503857532577429 3.16498163183108
4.3808679494436 14.2456151041591
6.34543186037008 13.7827556922712
8.86064006672663 17.7625228042267
0.55581615506164 4.03649628637887
4.74038793246835 10.7512732797419
6.00324241748868 12.958426904718
0.885964756753971 3.50635100070851
5.5016302179412 13.3251291633617
4.9862288802274 12.3583394754895
0.794103898559748 2.4515894588644
7.37061766759703 14.3048083848845
2.19282540355239 7.55868002122811
3.11802742259079 10.2286655417826
7.96829815335651 15.9418636864742
2.30392683648069 9.75359887605078
6.2726950954805 12.9226953950369
5.12101540096137 12.4678301293304
1.22897256976016 4.75336958795511
4.97810408521378 11.6397981827289
3.83995958748953 10.3523393700918
5.11819358383957 12.6150104025446
0.938097561074093 4.36752682195635
7.15248766742162 14.9627827068714
6.33120359646224 14.1101310027454
5.67626740826589 13.3615710016063
7.43762724831895 15.7541555930888
5.03280614508324 12.35041063332
3.9297909977186 10.5663995643659
7.24389753020978 15.8434956944521
5.96647661213641 13.1381770547261
0.209141397838592 1.51873392492621
1.22774107583913 6.5875056340872
0.367371065648529 2.3696720821335
7.09558690799772 15.0672518901011
5.35909943253201 12.2284060563676
6.62114344123084 13.8961786368407
4.33771109212829 10.9043522635861
4.89287670006069 11.9685693715337
7.79613048439535 15.6699972234817
0.567545447643747 3.39268579371779
8.907401459642 17.6454759538189
5.62824867128617 12.9929987253654
6.19302260888382 13.7496112382957
4.93064273150751 12.0119295651112
4.25716151983692 11.3870002245695
5.69437878307554 13.2752554039998
0.191562650700756 -1.4166343098271
2.8375396343794 9.7900106846812
8.3617332739964 17.0001356683808
4.41020540456781 11.871186645577
4.51929027903653 11.6628428769161
10.1043628713325 19.7804469941839
0.62105550329974 2.29465566351959
3.28392177230762 10.73969302657
6.05762355847813 13.79303497365
0.959028218943694 3.9156209100096
3.21661006874244 10.6151342235052
4.83582304165229 12.3089051362512
6.85598969730848 14.5242793167863
6.36215424276512 14.6669140137793
7.72510036165592 15.5377471015926
1.90072192756411 8.23962600110405
7.18774795576891 15.9241645282979
0.868686765322135 4.49241348943857
0.189033824390017 1.2733574196354
5.81378119121704 13.1686029613132
0.393965275660243 2.50455772774598
2.73682131744816 7.97090092552591
1.27500704749987 5.10216664931653
6.04910795741234 14.4177506270481
9.15308583543087 19.0069703918683
1.68257329734758 7.05875526753333
6.80263268074904 13.8715410995304
6.11889955572208 14.2701511993023
7.90155479133944 16.0134791696641
6.44529631987983 13.5914368356915
2.29572302453997 8.57627000165488
1.71369581484336 6.46797465821089
1.9038095585787 8.59926977069194
6.69387719902599 14.233677998501
5.39471991299406 12.5829623990534
3.63273352595054 10.5397540055882
6.91618998780713 14.1233916814462
0.0172092900322231 -6.39535055769351
8.77807712953536 17.3001269922689
8.15596168755015 16.4573482817505
7.30284908732908 16.506806908875
2.99276843076892 8.81117807395171
0.0813396274519388 -2.97835222407858
5.53256632326751 13.4317227799163
5.01203225593194 11.9988179807004
6.93652016317158 15.5206256273981
3.17152710603881 7.77766150479764
7.0775848292956 14.7690052537642
8.07073278582443 15.6648573185076
4.93536545093014 12.9593697843173
9.45566833008489 19.6314508657309
6.19511132978864 13.6444207812767
5.94804010574598 12.0551894693564
0.263034405833794 0.368020872777356
4.22265002245148 11.3576539743406
0.538041453333664 3.0862201224434
7.52254230040081 14.7659550152021
4.63900057242433 11.7340226946753
2.70088355602827 9.80193347379078
0.505890929729957 2.3812889217684
1.66266125547509 7.91236405494474
0.111031312388744 -0.550114479998785
7.93118663162362 16.6993954687345
5.66049513188851 13.2144072769635
6.66525063219894 13.6819344014784
7.84830995744929 15.4968383804372
1.04264433740849 6.13259167757198
6.10701824988212 12.8808891368729
6.39001414306111 13.766315212808
8.47458205762827 17.8387418050542
8.13086910929899 16.0061721020242
2.05727696507325 7.45251366592033
5.74711881638081 13.4099018364751
0.0398402645317911 -3.80876650454708
6.61158553140757 13.9249135438668
5.42794133250948 13.1226353721717
2.92903347864586 8.18052978092185
0.214124805352847 0.357227592703354
4.5088089262346 13.1039748311502
1.6406209280357 6.91616159670097
2.6955484681331 8.67623805015111
1.06488285158485 2.45799477917648
2.46414545669119 8.87302386347752
6.88401173758352 14.4422929558696
0.246104009883917 2.54177503144657
7.51681887246246 15.3773942683199
6.67316064614641 14.2329376419172
1.00432160595009 4.87620757024874
3.14730669878029 9.87657292349835
5.89980401356825 11.5586908074633
0.263034405833794 0.916687244275523
0.236339539168374 0.375078165570778
1.74760223027494 7.89144789859113
5.32596199617185 12.1476470281095
3.65512281122325 11.085548559006
7.77012866692338 16.194016672063
7.44247910546989 15.5768829895054
3.98130469036327 10.1156399635254
0.53605290024021 3.53638933366248
0.966430467306298 4.86959274301868
0.795766947782392 5.63032889446975
2.76128527336162 10.7519159728896
0.194087052116302 1.13465158772712
9.11931986017979 17.9034528397795
7.00896638095641 15.2228194442072
5.51670858371055 13.2797993316777
7.27725949923125 15.7733331891793
6.94063660720115 14.1116360490567
3.43988904761978 10.2686276617779
6.10257415365535 13.5659113967682
6.96231765494231 15.4602371565833
5.56456108533401 13.0700274362237
3.44413695658759 10.2156211960458
7.31923856997543 14.7677943407328
2.94373382963453 9.70988214243282
5.86611670153433 13.4180369548242
0.881273061429249 5.41299312192444
1.8073549220576 4.45350570305898
0.549915553621955 2.53413348060798
6.28909670241999 14.9769855417114
11.7247807099675 23.4794843324078
0.964953052900799 6.25872313518578
11.6154457253048 21.9725203524474
3.51247974691963 9.28500892874378
9.04524636919723 18.3417757586061
1.94785314338702 7.14237656103839
1.18650055764449 7.27502183182857
7.34764794137098 15.0902103546403
0.12961273813047 -0.41375824095399
6.27846804354413 12.7681540956279
6.69685627799018 14.0132407961622
4.07878059815054 11.1576529798304
4.76298656488058 11.4485740686615
5.89481776330794 12.8657909846882
7.24598996434763 15.6268761157223
2.32019582126613 9.9786645606558
10.1200615803842 19.8725467075543
4.47651130394043 11.6366524768663
5.45660904628039 12.2049308433344
6.93182486152964 14.3490667530413
3.32854927500974 11.1628654712294
0.219091058246197 1.62446148404558
4.74663524045151 12.023750980261
7.76056693884051 16.0743632556872
1.14535138557262 4.90414406754013
6.51629886594323 13.4891994818677
7.15667975573886 14.0759516796455
4.3912178076029 11.0137686199453
4.55151601762801 12.0203243021675
3.91034891538093 10.5926468085349
2.48181557361786 7.4924842296964
3.38239058287347 10.8624174874829
0.992768430768924 7.10081399909518
8.53602958062759 16.9118484035348
7.97025547436695 16.2427530722132
7.31569301845593 15.3066726620559
6.56462205243698 14.0156711204955
2.34369206917902 7.28338276777729
0.62854031926276 2.06220340460114
8.74713224673201 17.1473910304102
7.73929456747408 15.6181451925049
5.37302172437071 12.7613777341799
4.08474462086847 11.3409956300657
5.33678324508656 12.3347263186672
6.37601248772974 13.9874645344135
4.21085638647193 11.8251474656413
3.39423973490979 10.3940263795031
2.36232961017157 7.95133632293191
2.89840185999219 10.2793571032133
0.77568270173906 6.89135216619808
1.94635657163363 6.90376334505105
5.58958373803349 13.1857658738707
4.24807936808726 10.6838402288313
3.57337452644594 10.6696863906939
0.430820496519772 3.16620924001651
6.71800536115546 14.3278835528424
6.27232185276999 14.2884740301524
2.48181557361786 7.30691192767851
5.16100083748324 13.4194690059237
4.16800012451782 11.3342304120095
3.04054179386285 10.9585527270538
6.2181224294544 14.0444446903756
7.26528685756517 16.9178637584757
3.84579110371371 11.3395683961779
6.93498820178348 14.9170815875637
3.74200621086674 11.9558462784334
1.10165007609443 5.54838361889449
6.73370683580943 13.5792876543613
6.00297249418984 14.2157264947148
3.60074549796208 10.5033224587855
5.47748305572792 12.5646275532092
7.35547443607188 15.812827399058
1.30567874324229 7.17702716402303
5.84000996004033 13.6239000951744
5.72159139877538 12.9516260256816
8.22155812207806 16.6726185107208
2.72726701073491 9.25016813361042
4.49134004687872 11.0241139247887
0.158337027167101 -0.0702864058243346
6.39427403864503 14.2601633336863
4.67095360836942 12.1187971972217
9.7306535405519 19.0013771071671
5.29711803244921 11.7710977832121
6.1662333950513 12.9518427901958
8.70611608424485 16.8595027213214
8.6448801397945 17.0437480911629
11.152959125625 21.6256485565854
7.08954052260411 14.5679342667066
7.44723203521526 14.9644775008732
1.72334012025117 7.13779503453892
1.61353165291793 5.13432960160243
2.15962918582123 8.56048590888457
2.30392683648069 7.55013878635572
2.98513606736801 9.37494205999209
2.09693648250296 7.20095722316685
6.19605617185105 13.28938946169
0.924479992359022 3.79027853227425
4.1839628348426 9.8206858263791
9.23588977502279 18.366348366046
3.53630161932382 10.117905385735
7.92864272739819 15.728128963921
4.21396933414833 11.9241113414256
1.67987414774662 7.39202813886008
0.371837617330421 2.14809747546805
6.56970373770173 13.9952380468299
0.340277404766254 0.415663302361141
6.55762452393229 13.8754507015583
8.40283300747121 16.2749757168547
7.03161574800741 15.2094506606465
4.75403231835604 12.1531813048068
7.47351094220044 15.1417479716988
6.5531761608463 14.2947159530251
9.01669130767047 17.9437293699994
4.8901548165537 12.1159930331117
3.16414264884831 8.73019172734432
2.08814159686902 8.93154431768847
8.46610501923389 17.4783097958454
4.60869098413692 11.2020769433705
5.41013754975789 13.2685738643717
0.272620454662992 0.886302646427443
6.28392177230762 14.3907770083544
2.89258531519265 8.99519368429418
4.90217007742394 11.5860577545203
7.8234309337855 16.5740451949436
3.37684601401632 9.44556115326838
9.2909772523811 18.8100602456655
4.32048467801769 11.4029413439948
8.78116952755219 17.4489551591896
5.14673667279223 11.4374729982089
9.47183776242229 18.9043686327573
1.50283975825593 6.31101692461217
2.74931972457408 8.08414174135596
5.89515718103469 12.4720909651395
0.402722176845605 1.86932787412972
7.48864353985378 15.7239714427463
4.32811838395943 10.5132950457339
0.706641057309408 3.91021892598144
8.35480475120157 17.3122065155274
3.74738739965272 10.1150268348589
5.83980845928356 12.700508982124
1.44466706684191 8.37848693340293
2.18205660901025 7.48338410425619
1.36064520246022 4.97784776649524
3.63969523339958 10.9964612503753
0.755314904045098 4.80831777412595
0.727702672837238 3.8987399510546
5.39643353125099 11.8772248025554
0.466757615726171 4.68972918635407
5.449957483628 12.6842718881523
1.33571191032046 5.54692303119105
6.15043782218611 12.3965588938138
8.22227326526294 16.342593870434
3.14860877020522 11.7471093356618
2.77862912589557 8.72552833205042
0.857582955384148 4.71574022269256
0.214124805352847 0.414748353062646
6.88603794356646 14.2629281060977
8.35474305406294 16.0375001658463
2.56608449051547 8.08124148257565
3.18776774704603 8.83753457845905
4.53007074222508 11.0002125758606
0.927517246198476 6.08959554460203
1.39396527566024 7.09219167352716
2.65992455840238 7.67130244991747
6.47310500890507 14.4869636928936
3.94373382963453 10.84496314541
0.279768421593595 1.08436698787426
1.34596403034287 4.24047004651336
3.65969626580899 10.0808988892598
4.46336088581666 11.3776128472318
9.24128248024963 18.6354418062496
4.65821148275179 12.1524739438385
5.21629964484864 13.2397104747371
0.542010355536609 5.14481409210461
6.18978503244703 13.4156383189186
4.33084518962342 11.7264249230785
3.20163386116965 9.3427560931494
8.28599397237378 16.8677605328026
2.70132725741294 7.31499055262657
0.415758666522498 2.43863527084721
3.79535136516656 10.5857665194932
1.59645813955899 8.45780204866344
6.20566619868506 12.8412114484008
6.15092517800221 13.2259515703375
0.921436330806298 6.5188208851645
0.511973981781801 1.22725213548887
5.4032677223393 12.5030493727942
4.6934312000918 12.3203772442345
3.37573453858316 9.94654534537799
1.93130484365067 7.44077684681749
8.59036248846375 17.2080028382355
8.72497762378389 17.2414810828291
7.63129348541005 15.6792620122655
0.841570637395517 3.47547170739557
2.151858816727 7.9847344496033
8.36815720409731 16.77376490143
4.32466661469429 11.4503417201311
1.01720929003222 5.28278385212673
8.35267908707053 16.6567815522294
5.93234469203627 13.2472888914012
7.68872588292304 16.0630897380457
7.35051492706209 15.0358308128414
3.54126701758583 10.3608600954962
5.01712018803171 11.4639400095232
2.18014786115843 8.14702122436634
6.58445145572461 14.7477950927741
0.992768430768924 5.71057594951593
6.48870780100793 14.5305417984902
8.31451527117513 16.5267617239126
4.63087138301258 10.7661220822036
6.12726182872561 13.3209062790709
6.29631056070809 13.1370465619558
5.94166975365654 12.8472050174863
2.90072192756411 9.60800657096411
0.293958979028694 2.52668205157689
7.03150547635607 14.5203947722356
4.27961986626824 11.6444649765548
6.54389795079745 13.8247157002009
6.73790304130546 14.5218486206116
10.2829077153704 20.8121532762248
4.97094566001896 12.4337032772232
7.73469607372993 15.9844797753088
7.94738563146067 15.6642022070317
4.1926676198763 10.460761811064
1.1788739581698 4.93354539135259
9.421050737865 19.1653902334644
3.66721091248087 10.0317120906875
6.9841108029701 14.9490805388869
3.00934717225925 9.11082010581862
9.0127641928065 17.8943958004314
2.42115596066222 11.5348102904776
4.58532312940467 12.0326206588206
8.33131110115367 16.4906022265402
6.98959318493877 14.1098000415401
5.63389614591908 12.793479851749
3.81352468929781 9.39553284763437
4.71292587884474 12.3795028763769
7.44544531330331 14.897238397834
11.3071905610733 21.8863184466965
0.839959587489532 4.90350878193971
2.99349322105842 10.6540321134265
6.73679426395717 14.7303426262083
5.84904848834631 14.1566532350178
7.95581261924327 17.1233849800219
4.53742032487834 10.7801606239721
8.20708266959253 16.1912409409572
0.84478735007906 3.86745915739849
4.92846507820214 12.082930198521
2.01863417413905 8.49110318832926
7.11453360829505 15.1419506658214
7.52636621163042 15.9316235661469
8.29966594413018 16.2596135928481
6.53203637337672 14.0226972227792
0.565597175854225 2.25433471088341
0.522055749160964 1.23303225536911
6.82099583272699 14.5887796329309
6.05424071570801 13.5823814425191
3.49108345371826 10.4739705095485
7.55538671763002 14.3778001373297
6.1343441715453 13.5128494817095
0.181420640280142 -1.36281956783371
1.12035194036522 5.70409697090343
4.01970191444255 12.1921468893715
0.31034012061215 0.384060884041624
7.68897759382955 15.2302965227231
5.23419472295381 12.7394099510536
2.68974643849356 10.4706646767685
0.797428082152313 2.7009635924173
5.45457073742698 12.5765236563608
1.21288056634438 3.73633763943021
0.605968358841458 4.09014030196783
4.47300756791617 11.0764251931227
2.64015815496328 9.49532483581503
0.678071905112638 4.11024137777312
5.49185309632967 12.4975228935999
3.09524931701902 8.05341111205555
7.98321024779655 15.8692070081228
1.14665522211947 5.2170210132601
9.22332600661902 17.9396884985909
5.90371317006749 13.5316484023828
0.882838655767251 5.2962464025644
8.67362708718125 17.2648328887621
4.78764141448333 11.2004487696897
7.32266728669409 14.8108967380957
8.9775489724859 17.5300046670815
7.29733817360183 15.3477586672081
6.29267133466798 14.3007484920089
7.85815510298828 15.727693903785
0.219091058246197 -0.674943581304154
2.25398926623079 9.71417168762399
7.06432242261271 14.9654619327992
8.17390694993565 15.9711317583245
5.14135104025406 11.8381916664157
1.76553474636298 9.20311992809451
8.43131372988551 16.1959401501816
8.56630525079094 16.5414369556364
7.53505759489484 14.9748388457702
3.11603199344711 8.23773971214866
5.7737853893639 14.2241519251495
2.44731470025318 9.92662561020894
0.831877241191673 6.81018652296392
5.55151601762801 12.1595990000363
10.3657756353263 20.7014634570886
3.65007520892099 10.7704761150179
4.84167126830553 12.5022288666497
9.0547345412548 17.9351281642349
5.66573384713968 11.4153905433344
0.767231037023876 3.82757427221964
8.93570724778228 18.0893964538074
8.67640141333447 17.5687271858182
6.91217080294995 13.5356146208813
4.89054397160114 12.1559081497524
1.4027221768456 5.88702860686113
6.84418476251406 14.4938698087927
9.23293890920454 18.3366651134159
4.63865311646611 11.8822348508718
6.49927188316909 14.5709655664442
4.99059187258758 13.0436890759865
5.32113439432721 13.1262132901125
8.60064887506609 17.071454037103
4.60205298686309 12.3325019441984
5.68879580702463 12.9571775322004
4.06108492060131 10.0314866254687
5.82670101086242 11.9872086315275
0.49364733397521 1.12558484962642
0.699551632523089 5.45622885250788
4.19707905294604 9.18125693293378
6.39540560456633 15.4229815185926
8.59508587726324 18.2430244951663
0.497740088609093 4.06899951916219
1.00575926928868 5.02329873701525
6.09529152021173 14.3584093160421
7.2439927067188 15.1137302038715
3.02750795682646 8.6968013055946
9.44697987759104 18.1186995163292
7.02567112930452 15.0825874346072
2.30742852519225 8.40918471277769
3.72552304552903 11.8022411497637
7.59997233353952 15.0178687125671
7.21942024394373 14.7735590535172
7.98571672726675 16.2173033624913
1.98404242609702 9.32991553855933
4.81936162932009 11.7349858347883
7.58255600301406 15.9626222522575
9.20439996688617 18.4849282810592
0.34255474547732 2.28508370994297
1.68974643849356 8.06759291654939
12.925650121873 26.1420379595012
4.26498673377776 9.95381580873579
8.30820249102475 16.8390101199564
7.72243870044263 15.9634477172429
6.89421146153777 14.2612572909215
5.05337204092208 11.6431402500243
4.48452486087585 11.5527177018852
5.05084992217468 11.9791466822442
5.71655198504929 12.5764575894769
5.03113048968339 13.6740098769837
2.77357442277131 8.29767330231532
7.48228361168178 15.4448402910141
2.42867840994823 9.29972316086688
0.231432408447965 1.42065925854488
3.47612241988015 10.0484235561998
9.5689289487137 18.5549152560397
4.41142624572647 10.3020202679701
1.24366908096686 4.7444941892211
7.56010351346474 15.3146323945033
1.33913738491959 5.32240144670978
1.73378816862518 7.9467376802537
7.50038779227192 16.2659854116188
1.07860983469637 5.06602256249796
2.72027846523333 9.83199242540005
6.30144132122745 13.869867290404
7.48331598627571 15.2873702466449
5.45312244659581 11.5316427832069
7.72771628515829 15.7179359952144
0.236339539168374 1.73681351048079
1.22527492986957 5.4885648514561
0.204140716780225 0.341907050448163
6.99081875067088 14.0121798665188
3.1243281350022 9.38006756906146
0.75702324650746 2.56211086222855
8.34171895202843 15.8752404310924
2.75659635050171 9.85033943210885
4.98340408562416 12.0948723553484
7.99855658313033 15.5673469074499
8.15248766742162 16.2181973269653
7.59085647752554 15.9329125973952
5.53586633278418 13.0868014741614
5.44241275178282 12.1209526173291
3.40898352943074 9.44050536649444
4.96393645214449 12.1830939308396
2.10165007609443 8.57360444910935
0.36289064266586 -0.0259577814771916
1.21785109681113 6.12721070640531
0.466757615726171 4.55502406126341
2.82781902461732 9.66266659194307
8.11306493002355 17.0850106306983
6.98688872041595 14.2964729422242
9.14063552417487 18.5624324325578
1.94710505156787 10.2502025930093
7.06854183931282 14.7091213774411
3.94504579663449 11.3402204960865
8.55077756254916 17.707019742097
7.72655877910497 15.4532908689824
5.50086577492907 13.2110114245175
1.52406367577721 6.86881481197801
5.17974988729563 12.239231850186
2.60975496217244 8.6819783902861
0.124328135002202 -1.28376782558984
3.27560307933685 9.82797449310949
1.55777767139493 5.90671865697624
7.2864930756724 16.1661350119416
1.79410389855975 6.91851644605826
8.75068019187206 17.2924868980996
0.150559676575381 1.13901402740177
0.910732661902913 5.71464747230806
4.67829730860359 13.0167006991303
8.21337644643274 17.1277635485199
1.1479578813871 4.07853591078019
2.02856915219677 5.74784586717526
0.812292844873271 3.52801301916266
2.74027998267288 7.20036916542842
3.8011586560937 10.9890776164397
6.14775441839427 13.5986963879614
4.72279387245362 12.8611617411201
2.81352468929781 8.69126833774092
4.50080205305716 11.3211477190573
6.21540680391174 14.0522498679886
4.86006890396232 11.9715479583746
0.0922074380970889 -1.4329033196213
2.88205607096863 11.8473514622967
7.85171156833093 15.4982384858199
6.39910271802698 13.8053847713062
5.47261773813468 13.0229662144206
0.0976107966264223 -2.49447560347271
8.13732932420149 16.6711850223038
0.885964756753971 5.59291823287702
1.36513259345253 6.499673748228
8.62046911340389 17.6648987743226
5.67925488074983 12.5284334192568
8.50929204614564 17.1519553947127
6.78177934559303 14.3627190147611
8.18105284292941 16.7000066003202
3.25972443557391 9.00749055556178
9.01690297884806 17.7750582674553
0.577247535593151 3.452044982305
2.12697285625777 8.37660858881272
9.58195375084882 18.6765367441997
0.0758748669751276 -1.83834039908519
4.69565981726609 11.9861194101232
2.13158948432814 10.2359807200778
0.111031312388744 -1.65182890308167
4.25262759077256 11.3044474370836
2.10433665981474 9.34478065384547
12.6162850913418 24.0394334596064
7.05534751801998 14.7994386827691
0.617298482840846 2.93813000340617
8.46758109741745 16.4292159075164
1.50182126542091 6.21615343009715
6.2140859391224 13.3566500708477
3.69955163252309 9.23976337166126
9.79082741481511 18.6706739154678
4.42344371037861 10.6809498255963
4.92352953772231 12.752844604279
0.475084882948783 2.17085630079208
5.11819358383957 13.1581138567442
7.19774746791187 15.650958686554
8.53126448050023 16.8371829950375
2.03843618165611 6.39177240267813
4.31193899694826 11.6484237604194
6.18661940394435 14.9905228563456
4.47014636704151 10.5141122802139
4.21505728090457 11.0594127526568
4.46545212740898 10.8445057235455
2.95196072878113 9.22027740213282
3.03033607837096 10.9860394441635
3.81455042346181 9.29246710631281
8.74582219896685 17.3461315685329
2.78408514273476 11.1259876150227
6.01720929003222 12.969965752743
6.8856475709904 14.7563984631849
4.50956917306804 12.6987952774784
4.89617495535619 12.5684123237887
0.53605290024021 4.65155504134509
2.80653028925957 9.30617583369835
5.58321819014675 12.1628058459198
8.30898513999881 16.1665037946188
2.18776774704603 10.7944474995971
3.32797472500578 10.4365198651154
5.75221336786514 12.9978437742812
0.231432408447965 0.206683309006085
7.16122259982026 14.8433448274566
4.94513946292512 12.1615144909099
3.10869171607241 9.39761274467127
3.20382759794212 9.80512060750931
8.68336661764125 17.3302534061595
3.05276365720956 10.0452004599024
6.9349410387033 14.492311624639
0.211635253327149 -1.45100106537711
9.48321116942937 18.377419872155
4.33985000288462 12.0586341942859
5.86680909229777 13.4280733957082
1.35162832910278 6.05407102577251
6.81823703971209 14.3977780984912
5.64518285903801 12.1656030716319
7.21823869925318 14.8462359644091
1.07860983469637 4.8648166546993
1.61635769699669 6.20463276900835
7.40147687855334 14.7118726069087
0.415758666522498 1.47924093122799
7.78683156473472 15.4120534154889
0.468843942974637 4.14272969681564
8.0609228546331 16.4141537035432
2.60880924267552 9.68468538561701
12.0248889380131 23.1316141520045
2.19975085671584 7.69922410753845
8.3910717018937 15.9400407744276
4.31077635355633 10.3103740512328
0.36289064266586 0.838168857005967
1.36513259345253 7.58463286940981
8.05329600698689 16.7479775720314
2.81966818349646 9.70337724246578
8.47222780298904 16.5991625149993
7.19067411536065 14.9624616939477
4.56535345678263 11.9760299195177
2.30275771563804 9.1816866736461
0.324234562270531 2.13398251358659
5.76892533556375 12.9746791854133
0.509949146304311 1.76851807070081
5.5882648943075 12.191283609191
2.02219023963407 7.95719020508427
0.561692721398309 1.55743980462237
3.30129498100914 9.42023837044637
7.806349837986 15.527731738269
5.85169907708625 12.2916899139795
4.48890056729806 11.6092952891439
5.82247523230804 12.8589779765371
6.53667461756976 15.1072607505065
2.61588707391606 8.7306491439355
3.52757083683282 10.1108389102718
3.10064131597347 9.14168205888515
0.818850560895434 6.30499350600005
7.92656879107202 15.4260249544641
5.9980600748595 13.3339500082867
3.42545930476536 8.82160613725196
11.7899313501367 23.0985720543929
3.12035194036522 9.65279753544518
6.13335802240887 13.3563294038939
3.53804145333366 9.6327121403462
4.54225804976692 10.3439511500136
6.54640061878371 13.3325670471214
6.07933543982683 13.8058997362861
8.15202112702035 16.2275661204673
0.661749599810705 5.6142753948011
5.93950869389263 12.9849352410774
0.658097205351372 4.78298395317118
7.29669600132434 14.8393964538434
3.15574923267795 8.37841543296445
0.241230035515445 -0.429807715885603
0.228972569760161 1.36264332056037
8.73008967067065 17.1224314064023
7.75791665110966 15.5470019533602
3.22589186169034 10.5591541177285
3.23756371831768 9.54359245923786
2.63412855752504 8.14031360032635
0.186500557644495 -0.457171769853463
6.37958630812681 13.8587979324085
7.66257581222476 15.9657601037775
0.102993993323326 -2.95700202853287
0.532067552289031 3.80436607310962
7.65001774820045 15.4934839569353
8.66098707033706 17.9915157261733
5.57748925378772 12.1213046242156
2.70929063572336 8.4486000869305
7.37248203140186 14.7493572302239
0.663572335417523 5.47443162129936
5.70110542377817 12.9015719304972
2.64200835725712 9.46565930373515
6.01930160442879 12.9287547667181
5.87499363893297 12.6510181258588
0.868686765322135 4.04655859628915
7.83839716541618 16.2994051169133
7.8476086290824 15.1404026800821
9.35275411193482 18.2738408201285
5.6541490815309 13.1579787403279
1.86155841957203 6.64587922745277
7.21965256510381 14.9939219773569
6.98868468677217 14.437874269732
7.1429851742464 14.6771442877551
4.29395897902869 12.1613390932024
0.20163386116965 -0.529310564186766
2.96901230751632 10.7792333820091
0.260627908126699 0.330341114647541
3.52155333054509 10.1235016803248
2.68122435377956 8.83090605451255
5.88898672118656 13.8833672303066
5.72535944065548 13.750671450627
0.795766947782392 3.98604643731732
10.6337653979355 20.853509030752
6.05254631512191 12.7419790408761
3.7553149040451 9.67628567021018
2.19786539135374 9.06527516053545
7.60081981886346 15.3250152634867
6.80009746072339 13.9470133855625
4.10651583126625 10.7162223132345
0.982582946922591 5.4792513011751
6.1798294908513 15.232644942
8.57515346814577 17.5222739643469
3.55311470811523 9.01447715853022
5.72093508135976 14.175227528339
9.39242905557595 18.2451926662337
4.13865066588866 10.6742462368678
7.59148494634413 15.466987428941
6.54550510069107 14.4682586405451
5.45443913468656 12.5688816240564
10.7814400431712 20.9942302038386
1.98477161238543 6.60095918629618
0.380729448503549 1.50001315008098
7.04723299646181 14.7786757175895
0.645240512645265 2.47118589618104
5.94260833611166 14.3630156181782
4.91876784932515 12.7846664973202
3.56486589508793 11.1179543333649
8.36608611755796 17.297553349739
4.95093492831454 11.5936199189581
4.21179097625254 11.7208786942692
3.54349588342577 10.2979504988593
5.81198471935167 13.2496080387391
9.54271462454786 18.7947649512433
7.79168385815205 15.5359547712157
4.54275331068524 11.5561763619139
6.99433080617092 14.4339500577819
3.75360453628 10.7754056378689
3.86591881455221 10.9569824921557
3.47456583453847 8.75084807793668
10.4166898755325 20.2569692570248
6.91461235741715 14.1253061527458
0.303342394487331 2.60202608201828
6.19538697264956 13.5216292621631
7.83549463682275 15.8161746178269
7.00820449669482 14.0489523742229
10.0849093463557 19.6765068757613
0.0593552776164212 -2.96023848550458
3.4974846313192 11.0395753751907
5.39629651666892 11.5012900234793
7.20073189487526 15.0647329931752
7.38315129738669 15.7987004688736
9.05896041215625 18.2227072059493
1.5089356618644 4.5834127229873
9.54233544549349 18.8448818411404
9.56030990377791 18.3009082861245
8.9015487578238 17.5549255110433
3.41845983758099 9.14290289777697
7.33161565428306 15.0778266475886
7.32599796239288 14.7141316999368
3.48697174437041 11.0786742904365
3.7819891158647 11.1791240627315
8.21008684259627 16.104400831473
8.83012853507562 17.6976571689911
1.84559040884785 5.62444683246118
0.347098670622268 0.797005489888126
6.46296844032095 13.7452496514955
0.36513259345253 1.99168419700456
6.86972337925682 14.6878657152963
2.31556623031895 6.43446972251767
5.87784238913076 12.9072605248865
11.0483751595696 21.4615039131848
6.71295338363557 13.8914204695567
4.34354995273888 11.1554106751528
9.56187979656388 18.8190514248488
6.96868983005784 14.4137066509156
3.30742852519225 10.590183879402
4.16108148227718 10.687694658981
8.24486803612047 16.6424169057617
5.19511132978864 12.7888964752789
3.20163386116965 9.36386701027728
0.563646269484064 0.855299484445705
3.12399720369191 9.80096873540814
0.0894981508391026 -3.05716002767023
0.75702324650746 4.18414193134841
0.0538064436957938 -3.00224529609737
10.7658164952245 20.5389283549634
2.17759892932773 7.36953767718993
4.70895970441307 11.2466372526293
2.38625914113335 9.75425159857633
3.8585778489074 9.97927191352281
1.23266075679027 5.23153383602757
11.0941542401937 21.9018260346094
1.26423615104355 7.19571758780438
4.17743947146176 12.189298817999
6.63383803716705 14.3226826753478
1.75189213840431 7.63617835209371
7.67501138746181 16.3752914079872
5.88811002858553 12.8838044533003
8.50429463703509 16.7623735093
7.17632277264046 15.0233662771632
0.289244285156642 3.91866882269752
4.04036644350822 10.3035152619714
8.23898743221619 16.8713532877968
0.995665409736109 5.22731310773859
1.17504548611091 6.8713211581519
3.44360665147561 11.67950901094
6.04932581806737 13.2674632559961
0.704871964456353 3.33130830053187
4.28555017999677 11.4790198128492
4.75360453627999 11.2838280250737
9.32605191004329 18.1403573399716
7.60799601938669 15.7909451036712
5.3645023968561 12.4943542997488
1.4425454561053 8.01504614190342
8.42578657303779 17.1193574657278
7.42552644277132 15.0668695999436
6.26528685756517 12.9103816752845
3.43749409080897 10.3389288660023
0.694211607767891 2.13384418199873
7.11877499754882 14.628694349454
7.0742271118637 14.7394755797611
4.30480305578542 11.9607449635907
11.701936257983 22.470870203469
5.86150879382031 12.7966276905047
2.53256632326751 8.58203901980794
6.64365419832927 14.0886095042735
2.14208662961753 7.40815403868996
6.3289082526027 14.2234867928845
4.97351943968502 12.0284636565862
6.74429566905504 14.1997271909451
1.49876146567185 6.5115660858333
5.36345145707171 12.2369080495658
7.65556649940246 16.0589578023421
3.02538322147792 9.13518193240026
5.05528243550119 12.880891567766
7.3895151876864 15.6302689412428
1.00432160595009 5.70825702506724
4.40789654874953 11.877254935614
5.93267539577202 13.6179674074841
6.29465750498495 13.2430192181308
7.68061973023076 15.7677931324004
0.0786098346963665 -2.46413453966541
7.34301689137006 15.5676050299974
9.10957473273213 18.0964156737502
0.253384235800074 -1.27942411248203
0.782408564927373 4.14967382031353
0.43722773891291 2.2935143868751
8.17378705173838 16.7410947233589
4.45575462218619 11.9554726063305
8.78464138837734 17.2073128732741
3.02005765234125 10.2523946037071
4.12084956441415 9.81935934450973
5.24328825182206 12.0644184891254
0.219091058246197 0.649146805683429
4.34354995273888 10.7672944810817
2.60880924267552 11.3427727907059
5.90996506675797 12.7022012358446
2.28510625106125 6.96249760587115
3.37100119154167 9.6934630108507
7.33478277623016 15.3144175548017
6.97255481031345 14.6538853668725
8.62205914276287 17.3296348835954
8.47704584842105 17.2721415743978
9.93447522048008 19.6324704326915
7.06578770029244 15.1871944268825
5.47767732756531 10.9512689448494
6.49860192316327 13.7824262517626
1.1788739581698 4.56886947288039
5.72323088723648 13.9112698674176
5.39889757120247 12.1849284759166
5.28073365852683 13.2905859611994
9.00843982742544 18.1337905208218
5.53567974119837 12.5038300827125
13.3758268323241 26.082093989088
3.34766565630097 9.47084345719337
10.8099642254607 20.6845787430487
3.18554943462957 9.53430950308783
4.70951121443197 11.6894330601495
5.46754034205384 13.4844130804629
1.95902821894369 5.97464922126798
1.07860983469637 3.7619861484376
6.0092127868052 13.3029287415785
5.01149563883783 13.0090850327135
0.277389698810864 2.59721133043865
4.78638726050036 10.987404137404
6.89520566276337 13.6987271697275
4.65317469418748 10.7134844533073
2.0962618530584 10.1413185803469
5.54732643222811 12.9598786136493
3.21101219348551 8.82830631865002
3.58568366796481 10.8672957368556
2.64938552918152 9.14458397967543
3.48594198341242 11.173628563789
5.97283048452593 13.5357492499104
10.9150009492617 21.0868925637703
7.17835611359927 15.7324736471029
0.430820496519772 2.62556004614308
8.40872035144136 16.3462770336338
0.738119288782576 4.24242196817747
2.9627340905958 9.52864863812378
0.851199338593294 7.57293813726178
3.88927883370554 9.99834577002991
1.45628048151073 6.71088873661352
1.08270258933025 4.46938985137729
7.07135509499712 14.8756773155375
0.717210299019596 5.33492532910406
6.52613142728101 14.0112837316342
3.11736258615466 9.59815754102554
7.77204399167449 15.5093689010446
2.88596475675397 11.3074485661346
4.34964835324329 10.4696433015642
5.2228818241349 11.8582233145312
7.72930804077657 15.6657896606445
7.95364937876892 15.8432403022472
2.94934816428856 10.2305425144135
6.90511017357201 14.2765788551411
7.82771742279743 16.9043744632014
2.67762099245359 8.35777938446173
9.33788945585985 17.9857501013986
7.8893640220502 15.3622438855138
9.32254111002325 18.3391029564764
4.72552304552903 12.449994257772
2.42277121932047 8.60285673112841
6.95198403395347 14.7804950750314
1.47508488294878 5.91092295923899
8.50485076033274 17.6710277374238
2.50589092972996 8.80524178681077
7.44368952449979 15.0829007228582
11.1211086756427 21.1318970374241
7.8841338787691 15.8425129347493
9.42494307698726 18.2008518037903
7.02363239121488 14.1483734932329
7.22531349583829 14.9535593315
7.82243699107739 15.4076582712869
6.57552412020172 14.0964364168912
6.92739872340149 14.0985436252515
0.196607044094818 1.69562076794742
3.61988248507032 9.90307819590761
5.12722055048807 12.6305323907896
2.52306006179525 9.13591871000403
9.45345584687693 19.0477676712624
4.28229152451488 11.636212422492
2.79701297783614 9.59133964588312
9.32192358645831 19.6278551071368
8.46460292607448 17.8019716526697
4.01560461145512 11.0883818005049
1.42545930476536 8.24480187300118
0.231432408447965 2.14030130391106
5.12283834594571 11.2915258014225
10.4715126480455 19.986195914733
1.91149984886111 7.31690821087024
7.87014274942513 15.3840860179335
6.81326814176608 13.9760765951178
0.479230561206336 1.63085177854584
8.33199177823206 17.178499913475
8.81649731148601 17.0590165257877
2.96236393150695 9.14777989361395
2.84959901115145 9.51444474484841
8.61259577820049 17.0829609187242
1.58207422139633 6.43046032847939
7.39696433988393 15.8996699472125
3.0100636833447 8.44651508595802
2.30684550031428 9.29861427886932
7.45251307170148 14.966434698623
5.5165194976611 12.4435389046395
8.31165750522077 15.9253560088362
5.43449479302315 12.2960786855762
1.11902410314227 6.06877108503198
0.499782120147312 4.25767912252868
0.233888060174277 3.36480033973116
5.08185088906294 12.5596679449568
6.85132428944612 14.9450358717677
3.5392829085698 9.34654065501467
3.93300602371912 11.1068677099405
0.648925559453121 1.53564209588214
0.439357178474257 3.93469083120849
1.18014786115843 5.45848655286405
5.701881692315 14.1862154654915
4.39629651666892 11.935276762957
6.71847122843582 14.5735213296853
3.79618241072 10.7032658631367
0.0285691521967709 -5.17629964344645
11.6443682556279 22.5311170414141
7.25389474695006 15.2356794679502
4.72475939733651 12.3140322146287
3.76595900604575 10.9960582096262
6.30253839996594 13.4125284004153
4.80395026954251 11.8241032657077
1.56364626948406 5.87626013838674
2.65809720535137 8.34873993171976
9.13861483150015 18.3162062213114
5.81090576149022 13.7610260039243
7.36032915695728 15.6341933658036
6.36932688376277 14.6797852939364
8.32944655156827 16.137369076941
10.0841573011577 19.9456136059983
4.854993016757 11.3513245459385
1.47196778766152 3.48301429611909
0.960511710119024 6.26673179511857
4.40952671281098 11.8433957690113
3.50156652982549 9.34405508428961
1.30801131455218 5.4902917896683
0.852797892818771 6.4917304411567
0.432959407276106 3.63649385807592
7.58652457437824 15.7063340384298
2.30626223972785 6.53737145723574
2.22156778853841 9.03733265568036
5.78978140860507 12.812331326192
3.97727992349992 11.9507616903103
0.717210299019596 4.02092274876615
6.28920739088782 13.1769618780732
7.92287573674585 17.2029565875748
6.77172714795999 15.1806981897911
4.26468654754262 11.1549631143507
3.56584085376054 13.613234121036
1.3138262963904 4.62826421953981
6.11540785541406 14.8094152004345
2.8094144442359 8.28883556746756
4.89180800103544 11.7487687234237
1.98404242609702 6.83949494649144
2.76000798683207 9.72456669294196
9.03738771337144 17.6310918783054
0.124328135002202 -0.935266413604104
1.37183761733042 7.12492166475658
3.90207357931074 10.8334284420956
0.957543200757105 5.55608398159107
3.84839759952819 9.92757132641198
2.20851725980554 9.26316596135684
2.45628048151073 8.68195259754949
6.1139504824225 14.3099701209999
0.196607044094818 -1.078163784188
12.452928442147 24.2304472903545
0.126972856257766 -1.94310514819619
3.92751724619848 10.3956665008717
8.56344035595014 16.7006146423087
0.49364733397521 2.97476029351963
0.447843644362086 3.5036271175041
9.50453300184131 19.124056354882
4.95084163754915 12.4209661491976
1.48851500895781 6.74581561240126
3.86195536414487 11.3714451578872
7.15987133677839 15.0857613146676
6.3984187818044 13.9109660985216
3.33313745630767 8.84110867111675
1.70043971814109 7.14374360691381
2.94448367114875 8.94878503328584
4.73638840070346 11.4408908325216
0.178873958169795 1.0047452748889
1.17120682741814 4.59387921234281
7.80982599609745 15.1871895186594
5.73865976570827 11.2902285017394
0.889084098598149 4.95233431344247
8.82551217116078 17.7821171366193
7.89690149766942 15.8509117407106
6.12573374681039 13.5575479230019
8.29951026568533 17.0540133131767
5.04553034063498 11.7968870864192
2.68436992901301 8.54339923915508
6.64169052255661 14.8316362467392
7.98562565881422 15.6050626385242
7.37474390932623 15.9122828396141
2.1407786557828 6.80044476018741
9.01008606858316 17.3836515557461
5.04316949486411 12.4600555128943
1.13750352374994 5.89751205378739
5.17032569441556 12.7520525030679
3.79472776669526 10.7464260653166
7.88123634742788 16.7272521250232
3.83167460125302 10.7075781632647
5.21947832774115 11.3537674960935
7.72249334798206 15.9341086758775
7.10173410760804 14.2741330258978
6.11524137299275 13.0867316111965
1.63969523339958 8.84471847985486
7.94269043303178 16.7554420010037
2.63552224145975 8.36760166514465
9.49888111097598 18.3211864843867
2.17184731357334 7.73003249126796
2.48902906385044 9.34712426754199
9.425925010346 18.1214886449738
4.58207422139633 11.8464959915779
4.34894055994994 11.9653111809317
0.173767067736706 0.345006054141024
4.74964152725378 11.0847687174981
2.30100225603281 8.54014868245404
6.73435736998638 14.0253224447421
4.65969626580899 10.990251659104
4.02962956756306 10.0812443008379
4.65683955614943 11.6813066062679
1.82781902461732 8.09437391446313
7.88554996133958 16.758564453944
2.60407132366886 6.46921521448902
9.78832029294703 19.9163827093146
0.855989697308481 3.91265178466513
4.33485426933163 11.7730944341548
4.09254574154357 9.86397580583408
0.284514133244245 0.586384256764396
1.6617495998107 5.32066641394637
7.9934366099276 16.1327595204968
3.89452677025739 10.1860616465435
0.561692721398309 1.42373390327169
0.0648828515848544 -1.79355220645312
0.763836458890951 3.87224606570016
5.11094782067652 12.0380470579832
3.61070006213476 11.089126261862
4.32998464975842 10.8481614831811
2.02219023963407 7.17703655411794
4.84819726695259 11.9120424240454
3.8491986517647 10.7547655725221
7.41312014640349 15.0427574270165
0.563646269484064 4.71071761194018
1.93960272035604 8.16522473930654
10.1477417010044 19.6621649784804
8.80430529596382 17.5386747053643
6.78970317205399 14.0342775267843
1.42653313811667 6.21044258877539
0.32883646422954 4.11044760581407
3.97544676564096 11.3441519537069
7.97314055506299 15.9138616843457
0.404903122145131 1.95112429562517
9.49798352924284 18.72985393258
3.3956112485038 9.91859653183484
5.20804897901997 12.5393566679819
0.939602720356044 6.00647423612499
8.37331759933866 16.9559663584812
5.78607355157855 14.3649383602007
6.68094316504402 14.6156540053472
3.43536189749141 9.96051980600124
5.78816365703777 12.7503898956466
4.99204327617166 11.9125087789592
5.025294622894 11.0332448054796
7.05454462835561 13.8435544345633
5.8128575708008 12.6274480340176
7.15771072151763 14.4658286237608
10.2891266813853 19.6532345211189
8.17238750268239 16.0679383488299
8.61459942955535 16.880928856423
0.694211607767891 3.02934771622065
4.89307092394909 12.0475488505065
5.84909854455578 13.7842764021861
3.81987251676511 10.514343584743
2.5119739817818 7.87628553578963
6.63833454164323 13.9549254837121
2.77441810410581 9.25593452354188
7.58019071871761 14.8560613592656
7.99089814957166 15.9704572883964
7.33122151446713 14.8951256408872
3.8491986517647 10.3362384988516
0.270229907237998 -0.529177045444781
5.70846316507212 12.6806382850612
6.04163725097701 13.14131274555
5.88825618102027 13.0601004350531
5.73817334558761 13.245147062872
2.36569253719753 6.89880018459544
3.09761079662642 8.25469446112875
0.186500557644495 0.415351157388264
5.68918731937603 13.1670907751777
0.0482361856528476 -4.61084374899477
4.23020301336642 11.1773135344261
5.88552555789496 13.1290990924516
6.84144483888643 14.6691468129535
6.93696766018807 14.3527771766754
1.95009509417369 7.95189496786819
4.63250088948452 12.6332904706934
6.59693514238723 13.7702020919926
13.2380968797857 25.3403928568543
8.49084285617573 16.9223364739888
3.10902617649837 11.1456371395196
0.034215715337913 -4.8162407832178
5.65706830120158 12.0084133240383
3.2144356975081 12.045051901389
6.32589006103978 12.975646189108
2.76085963682191 9.48274272910915
5.43041909747961 13.7506151789309
1.49671798793518 6.41543807432902
4.11036324336042 11.020480378038
8.4997502356224 16.7876413948564
8.30307749124204 17.0436657767107
5.98591022864336 13.9157229069678
6.03381941288397 14.6296831676489
7.20562710390717 15.8303089505042
7.09322211053902 14.8778755836529
4.8685880013282 12.473993466795
0.189033824390017 -0.318318648318882
0.925999418556223 3.43183462409431
7.60087927282804 16.1026016714972
6.47822762241464 14.5199322749334
6.94705828294672 14.8520136822317
6.72262995777516 13.5289406363323
3.21007709890321 8.58538965337991
2.83794324189103 8.97484417820394
0.282143228781498 0.986452158951303
1.48233202074738 6.01374785788934
6.05367613659722 13.4510258227633
0.491596594410448 2.41354524421048
5.78748470484569 12.0209796759438
6.33596195960085 13.6247353144666
1.56949109195872 6.56578665241485
8.53084327388705 17.0020921179857
6.29583320579895 13.7782090089643
7.88886499017852 15.8208717959055
3.46571331959596 9.43157861343056
5.40449444595877 12.5903754613265
7.52686695724321 14.905727819178
6.04286317624712 13.4542242175215
5.47521461587823 13.0856796268133
6.47602518248394 14.4404103079623
10.1874609517365 19.9532399505856
7.67311823493703 16.7344538786928
0.0758748669751276 -1.59184252297442
6.10651583126625 13.8307865547443
3.56778879672772 9.74352216547355
3.25459404303314 9.50928723780538
6.76945439605627 14.2089330610133
6.7769988132727 14.9137242512863
2.7819891158647 9.39344229555671
4.24716800037477 10.932497257252
4.57276842844901 10.8727359374563
4.9986468390058 12.298421077924
5.56480493828889 13.9804832609611
5.66556331917026 12.1957073459764
4.75851638854748 11.4834641177713
9.02251207531955 17.970305971794
4.37336980626997 11.1259562228837
1.73898395470051 6.65255770911749
7.23848117147476 15.2975017033043
0.836732080459136 6.12183358671533
6.1682408746295 12.6059593543226
10.9463638828859 21.9786004354421
2.27857955045842 8.45478387411449
0.137503523749935 -0.946087717650707
7.39910271802698 14.7409805778001
9.33308824665513 18.1751077033314
2.52606881166759 9.21222076544046
1.19534759832222 4.68579299891084
6.93343100548696 14.1362825893283
4.66414146834568 11.3635053280125
2.62152444367146 8.14979946506426
3.18998265378357 9.88259729828291
1.32538641465977 4.48508888181482
1.83511561525822 6.12525818261305
5.71836162613835 13.1696645183029
2.73941609340103 9.12754291742028
4.85429493045532 12.0990343213351
8.80146263530667 16.9733278323853
1.72508672463023 7.27435470619604
9.00402378562327 19.9093886750414
4.69253878837796 11.8264218480622
0.454175893185802 2.32743969269026
0.347098670622268 2.49089316479129
7.93963797869998 15.9060787755194
8.42263668348405 16.7865527403564
1.53704751940466 7.17685913092896
2.00216242115062 6.95146534644811
6.08890481542425 13.2943323187062
11.390590307821 22.1197492118089
0.884402552983687 3.82483151058128
2.12167855658825 6.83583012833808
4.75339059766599 11.5513245263923
3.52029651798988 10.0218302383717
6.92464625756202 14.7441602635069
1.9627340905958 7.25781858197238
2.7945198406243 10.4965137554529
5.09921103064302 12.0234268429419
7.66729608166715 15.8169996452138
2.0036022366802 6.14468684778786
5.89214812751382 13.3215736992186
1.80487960825467 9.37017626005224
3.07690108755726 12.4447302001157
5.85099939471647 13.6020802446199
9.45725774195074 18.5859404236194
6.16526881174756 14.958234059965
11.1301174777015 21.3298128619796
7.32236083849133 15.8524710108404
0.449957483628003 3.33287924157757
2.47248777146274 8.74463669863829
7.38339325881969 14.9911571508621
8.0393577651597 15.742502294605
4.74996325816927 12.2898108661221
9.31713218810339 17.8908628980733
7.7354274025499 16.2791591056978
1.27500704749987 9.02951020351382
2.67174626686322 7.38456633138442
3.76468585252213 9.69049060468595
8.56195996420947 17.1674513440835
9.12403340300149 18.2092001561841
0.528071164578735 2.18005216604652
4.19077286853788 11.7590948752033
4.50462039240355 11.7269680649202
3.42115596066222 10.1881565370387
3.30275771563804 8.92551007121465
3.87813676662695 11.2792106832328
2.24184018356467 8.17963539963147
1.71193535697892 3.86363500426469
5.34886976151828 11.5455010982796
6.49008872394347 15.0892060699337
7.7498426174838 16.7543980473775
2.0621217119078 6.68440815962909
6.13237119873254 13.2624943716165
6.10986198849144 13.0672544771227
6.51440635157112 14.4445278424893
0.899948986189672 4.90650717519906
0.563646269484064 4.43487995493109
7.39061610086168 15.1025427611759
7.74578859235124 15.2181232842976
7.56034812096632 15.6370149786134
5.51374338459426 12.8089719620472
4.49761236561836 11.9805953304656
7.48526580311283 15.8606181704179
0.725959234509188 4.90120712778554
4.30801131455218 11.1428150519315
6.27179915069723 14.7826964756507
8.8334340860064 16.782321642096
4.43842593538911 10.3210388712119
3.73573878191235 10.8709656216032
5.14608493861619 11.8454153734847
0.277389698810864 3.74651698680371
5.93234469203627 13.9814224457686
7.82540404623068 15.0931512310687
7.2465030982801 15.522417514599
12.1920461788533 24.0319837801212
3.98513606736801 11.4986619295225
9.38674198234587 18.9814926523888
5.13422093976063 12.4811375450773
6.33578335739443 14.3589462343569
4.65935375917005 11.4149209053573
1.76553474636298 10.2407148693773
2.45785691041377 9.53876620331511
0.654435540845399 1.76694732769884
3.78596896677725 10.8978875531651
0.825378603892931 2.8660369948122
1.58496250072116 5.1889133538425
7.02830392652438 14.4031716740799
4.19361406319095 10.5194719862965
4.79170990169423 12.1258607938833
3.52631925781714 10.4632310450677
1.99421764740599 6.14456106347374
7.48944659862258 14.4903865619138
1.51500591643373 4.15294714983007
2.01863417413905 6.56533367416967
4.48941448485301 10.4907610205625
8.19423482935968 16.2206177512954
0.748461233004035 1.43670236378285
7.46615397421184 14.5473284036151
7.59280085107366 15.5356692269563
6.40343816300828 13.5470229118009
6.05084992217468 13.2587006122793
2.30334239448733 7.86476862931519
4.24792751344359 12.2354159356025
7.41403402647919 15.1626038502268
7.7488637145357 15.0021321280193
6.39138967773103 13.1551970634514
5.3039268364807 11.5561556465616
7.37656822542571 15.2405313505227
4.10668332357977 11.261051489503
7.19544603212575 14.5024674411928
2.10299399332333 9.5348006786801
7.69338938062194 16.0110605070652
5.95526630014749 12.6020265535642
2.90072192756411 8.55677470519722
6.7737853893639 14.2338438980918
3.72224741775185 10.1404056305437
3.35980226054848 10.5496817123051
2.8972404255748 8.51849154052804
0.77568270173906 2.84949311526722
4.7788393546815 12.6356280968438
0.659924558402378 3.87980789647579
3.62082097594152 10.1650313273535
3.71611294212415 9.61709352622266
1.66902676550963 6.77824966754928
10.2611194042158 19.9680408593246
1.2904244038653 5.84252251851955
4.31440650755482 12.3800579103563
0.407080775450501 0.761382495353136
0.400537929583729 1.48707798047309
6.40918724716531 14.9329506672473
4.53406160242112 11.7066896911208
3.98221784631558 10.3656316545475
4.68234856099057 11.6538713439597
7.63450614654948 15.0716713736738
0.489542935642474 3.26122387816003
0.648925559453121 4.22425313593569
7.74736054357548 15.8260344759051
3.54399071966485 10.7825642249432
9.02850285034971 17.6617892055423
6.5861942767391 13.4016666056806
3.0496307677246 11.3506921046149
6.0389189892923 13.4044253551357
1.25338423580007 6.44630503417659
6.59356292866986 13.4555851844428
0.804053558967353 5.15220797267267
5.44294349584873 12.2359764335571
2.07792657868507 6.33632482263662
8.76946100808483 17.6551875811062
3.84398384404833 10.4597461636179
5.23312111791982 12.1589490562565
1.84398384404833 5.69938015925167
1.8694766339654 7.36748070611486
9.73015761847877 18.923861444864
0.632268215499513 2.07859203854421
0.509949146304311 2.45817577770115
0.358396261956654 2.10402599342363
3.46597446450407 10.9616552081907
0.884402552983687 4.03836122599343
8.82035769232217 17.7443871881607
2.74846123300404 8.86169485672824
2.71149490665009 9.22945340413296
10.0948166630981 20.1020115532511
8.33143651316965 17.2548594190703
7.45010599647427 15.5079399623228
0.441483479582645 1.33277881225573
0.321928094887362 2.24884022649019
0.885964756753971 7.03310180287504
4.11069731654494 11.8127431375214
2.14535138557262 8.04953334449478
7.05008807138438 14.8742975301429
0.298658315564515 -0.468840473571897
5.29513524900082 12.6002477247787
2.65122394298988 8.59611682503688
4.80208979423553 12.3254394151641
4.43549525193444 10.5056315463281
5.13093086982645 13.5790147895983
7.754446611317 15.4973736959427
0.291603558030565 1.4538086464457
6.04378193705083 14.6793656829899
1.87813676662695 8.93079369062645
8.30369856700504 16.4221854298422
1.97085365434048 8.71414088096477
2.95977015521147 9.03305769648531
11.0705409424501 22.1613513421164
6.58261621440535 14.05206905896
2.70398660386343 9.63454144406395
5.13446739280469 12.3940787265368
8.38972167290902 17.0469539550327
0.36289064266586 2.65186076240712
3.84116804354865 10.0078976939034
0.16349873228288 0.789986360935831
4.60205298686309 11.2402083229542
1.28569812595813 6.11938104623141
6.07493352308256 12.7721083949571
9.40995093257307 18.3319373216892
6.65838288188166 15.2077276060467
2.05450121618256 8.20612019636004
3.53007074222508 10.559715500023
8.63790725132874 17.1096514644979
0.452068230223811 1.93062396123194
1.79576694778239 6.80489036529572
7.1343441715453 15.1344281664288
0.959028218943694 5.15737686957311
5.02485154834094 11.8719911927095
5.41034110461409 12.7962357854437
0.594548549550354 4.21092945237713
5.9631966559404 12.9884110267153
10.8622933011776 21.301902755161
1.25338423580007 3.11200541564719
5.75846308864756 13.9166595789994
7.93123391759678 15.9653686400797
2.51903860960006 8.12469205521483
0.503857532577429 2.24267611974604
1.91914936328767 7.02701373308899
8.4110109365596 16.3356185884231
1.31846146516758 5.17529434491204
3.51803149260217 10.6822206392937
5.26453643099903 12.4937397576057
6.53726500097168 14.213400668015
6.44804194841604 12.5029994504459
7.7164971119899 15.5450002459207
4.80426011563474 12.430433800824
9.09285226053402 18.2580482159971
7.42248531567029 14.5165393657589
3.35501626421955 10.401531701542
2.89685307289671 8.78340605270633
4.47599276856208 12.5003064154757
0.22650852980868 2.04311442720258
5.46923479366766 11.7453989880669
7.37813009094676 14.572539882798
0.160920188181103 1.73410454606816
4.13569902690319 11.991342881911
2.57918014812715 10.0282873150777
10.3924934551838 20.4977099458837
7.06490440219829 14.627331578454
6.11648952312328 13.6004334289378
8.80712304172086 17.508054981826
1.7407117333991 7.44481187709442
2.50944249308018 9.13101761683057
5.9696570462691 14.0860236604047
6.6815617079354 13.8965769891052
5.92576211367192 12.9144012170212
0.113700499164728 -1.27893292969852
4.72519581722666 11.4733679491615
0.308011314552178 1.87684160714965
6.65846857381105 13.8898378570911
4.11819358383957 10.7616878272133
2.24488705912353 8.81836252130427
4.18285117588658 11.2267474598444
4.81372989448141 10.5768616683467
5.98025384598826 13.1769065476894
6.61441538650813 14.190296617772
2.28983446517751 8.14412639383991
6.26922020578009 13.3321067932818
0.594548549550354 1.48516866367781
6.59245703726808 13.9125592054474
9.02588148715672 17.8611631674931
5.90775595305177 13.0378293561798
5.03799712536954 12.4931807892101
4.54188649247228 10.767331611299
0.812292844873271 4.23895713469394
5.60288440871842 12.3420100717916
1.12829340100982 5.57745619552354
7.02239000816604 15.7224612224192
1.44360665147561 5.39512326003145
2.87341950343486 9.2325444900653
1.68974643849356 6.40053594463917
8.63091505450531 17.2487889612582
1.24731993497982 6.27569764241549
0.0676387168753633 -3.68312758374367
4.38929146200697 10.5492986068016
3.84939884534594 9.53223801685843
0.648925559453121 3.43870033198684
7.79314157298457 15.3031004526461
7.97486195667146 15.9547835494192
6.85407047381684 14.3775283751622
9.2015211462166 19.391478141505
2.75915583380027 10.0394700481335
8.27429893971704 16.3451400489433
3.17440641852975 8.57138869739151
0.293958979028694 2.08113056250246
2.62620548295304 8.21171629610044
2.60691594182521 9.94843678191855
6.46025109894385 13.7573907922879
4.68201139080069 11.2990273661651
2.47612241988015 9.72496130714149
8.4019375936037 16.5707178059223
6.96589969564898 14.2315667435678
2.77652515142191 10.0578426759354
11.2142498989235 21.7614035443315
0.600269753509005 1.77255170661106
6.95184419727206 14.3012350892647
5.4235781709818 12.891858567425
5.2025744425618 12.4778254309114
1.76298656488058 6.00295058437151
5.06806884568833 11.8439508923472
5.6557525215858 12.9765861126587
2.66721091248087 8.11371135438081
7.52045367944857 15.0127210589531
6.42488850553303 13.1902377659415
6.16506777569231 13.3095161433662
6.6511091107344 13.8845439123595
3.49876146567185 9.59830910899526
2.71281585443737 8.66696880426812
5.45628048151073 14.2082941405837
1.24731993497982 5.52701854527825
7.19223362576777 15.2932538032829
4.83794324189103 11.4742789905879
5.91537748457401 11.6172763720904
3.16960436691696 11.0145697975286
3.03984026453179 9.79614989194784
5.23465459493589 13.1824781526734
7.64431777833758 15.8328844640223
3.38929146200697 10.1710959478743
8.45130179267067 16.6602393554987
11.0581229939153 22.0747888725642
5.27150037874879 11.9741250569684
2.15704371014558 8.17995096155969
7.5215376271437 14.9069664227064
6.29281855220334 14.4816771326685
0.358396261956654 3.71024476070999
2.72508672463023 9.07968639294315
5.01818904901106 11.6237061237017
6.88454908146871 13.7296181537549
5.5978290978269 12.4570233194997
6.44903306002676 13.7104441912525
1.85678654628808 7.16967517448399
3.62128999253892 11.6708018486642
2.40381306161659 6.95548668826405
3.98422475722408 10.2499799787529
3.56608449051547 10.1223996539459
0.443606651475615 3.09888019224943
5.35092150676691 12.8192073132894
8.47162644641148 16.5888718558712
0.367371065648529 1.26225116739683
8.04321324935773 16.4846349543003
0.966430467306298 6.37813426200389
2.73941609340103 9.34668318766422
4.34227027440455 11.7246707675833
5.34518344718767 13.1883502949706
0.594548549550354 1.80441946279491
5.2026527966713 12.5001163410949
4.75467375373121 11.4016063145737
5.22149045504206 12.3998253076636
7.40745472880634 15.0135731996675
8.56776598449472 16.7716377975351
1.86552295913996 5.76760767263077
8.91384084193582 17.5426084499917
1.89375050172057 7.05420973790646
6.6469114658119 15.3903077403431
5.80338204548268 13.038727677595
3.22373144513811 10.9807728029289
6.18229502502548 13.2768405504423
0.113700499164728 0.139441934802352
6.96328915121473 15.2689981544844
6.52114498654708 14.8562872344055
4.92333937163215 12.0987222854919
6.1436791210857 13.165128720853
7.60804038884252 15.6850259750553
2.18586654531133 8.34638271402669
4.97388674795277 11.8646050727187
6.8891327848393 14.3701045901122
0.233888060174277 1.07398092133732
1.28688114778816 7.32213046276342
3.21350281998392 9.62088428211005
6.41213792626752 14.1973616566372
1.15055967657538 7.55897736745088
11.8336799581367 22.558970033981
4.27202318906105 11.3142674169434
3.91647664443772 11.1341394894626
7.33463977939776 16.1790471460548
0.233888060174277 1.34146900731716
6.28332916805164 14.4240089554295
1.4276061727819 6.8844782661199
1.69064057861569 7.03498929886043
1.39725534559443 5.71779437258579
4.27813347108124 10.4517277090151
0.663572335417523 3.1854127822859
5.17608336753868 12.1130577913569
3.38708677001591 10.344287630243
4.30041662783687 11.3478367947535
7.66956540719594 16.0545386632693
0.468843942974637 3.17290048103203
9.19322471637668 17.9734843444885
8.55812219375712 16.9131211877436
2.11902410314227 6.48039827564319
1.44890095114513 5.60211977061467
9.67640493961557 19.3158564062792
2.65764000520782 8.19412470368066
5.11628157307595 12.386855873091
8.3210622180738 17.1014283664006
6.96806770561452 13.9835840083234
5.2779103796593 15.6093245270991
6.29785170569574 14.2255829011406
7.34752393077005 15.2157769561381
0.344828496997441 -0.186298478845158
7.19607584948215 15.1868050722334
8.20942412151416 16.3435141407204
3.9667995846272 9.93770477650393
2.23450132056221 8.72499756154112
2.39231742277876 8.25974562190454
2.34027740476625 8.86854702911004
4.54312464483191 11.1447012803053
8.17339731376637 16.6052564167856
5.6745171469704 13.950635928368
1.8631455429894 8.1580857723473
3.79368783654075 10.4704149436206
6.56812333470971 13.8967359326153
5.71468512916976 12.8741755324021
4.24229762531904 11.3695582963473
0.409255146684838 1.61094807198049
5.46074256378964 13.0742417652478
7.21943960546937 14.8078339760936
6.34688599353175 13.5649426237749
7.04721118025208 14.1098400927485
4.24184018356467 10.9367099214998
4.4630992673481 11.9295374405793
3.47222780298904 9.75310015283045
9.17360218915979 17.7933179883928
4.36779039279605 10.7219182507102
5.50563691176277 13.3274307732037
4.79690918309234 11.0466765007627
6.94220951317582 14.2118295834757
6.27496978733275 13.6471801598735
1.44148347958264 8.88913156526415
3.10467213128256 9.93247158477054
7.67072705449947 15.3056445101251
7.63025984326686 15.0733240921894
1.12035194036522 5.98254152106502
2.85758295538415 9.15231658896137
5.37629038333705 13.2233912659648
9.06471043508738 17.8616314352085
4.24519139306431 9.58984569935673
6.40962853693079 14.2514027917842
0.206643223983395 0.234669645048496
6.40401751071222 13.7090259689441
7.09992635055603 14.9228911940896
6.6056128547021 13.6975026143575
0.277389698810864 1.65137949275109
1.72246602447109 6.09242880192894
8.42700268898848 17.5760135686146
8.52590443275119 17.6989186484068
4.121181218448 9.81438563443185
8.68772559734675 17.2316689811689
1.68795649404448 8.32852975888827
1.84959901115145 8.08696947186264
5.13619138628714 12.0748251300664
4.54769659131696 12.4490021808245
5.92675853198647 13.1692239627621
8.83642281904143 18.0239359518611
6.603656014502 13.129466364998
6.53912778507461 14.9281620337481
2.48284828306847 8.79111035049223
4.49172485107061 12.0289863186069
0.652601217596519 1.77722878535212
6.38487870371017 14.6311609554661
3.63714650625315 11.2719837636564
10.2043412728287 19.6709884460189
0.282143228781498 2.38841429656766
7.3290697633827 14.8931696380809
2.76765479823735 9.52543430670263
0.265436896049098 0.360379478343713
5.62339868237726 12.4284934961702
2.18586654531133 7.14169762966444
4.69008180598355 11.572618312672
7.71376453915162 15.0235828923854
0.0676387168753633 -1.95336967194262
1.95382395394117 7.97740683120919
2.75360453628 8.88829933074515
6.50874555424447 13.5353723464801
3.78952060360031 11.6057812299006
9.49070248907739 18.6783838986504
6.21354170192656 13.9227286841433
4.26483664846778 12.4176035905182
0.732920382108257 4.40995246259894
6.1686019244852 13.2661225041902
6.96926563210452 15.0248224728857
5.20554891117303 12.2914665930494
4.05467485703742 10.736371490646
1.51803149260217 5.63543290732834
7.23187396653306 15.0162061051961
2.12565110166152 9.30948661530234
11.1590816739439 21.6334262631292
8.5813813783295 17.1388521154881
1.97599695761644 7.08850035647988
4.59717358467203 10.8186513206298
4.52769593503718 11.0129111394948
6.33796079517851 13.4836495510158
7.39694722007283 15.0510374461843
3.63946371690372 11.6467050451155
7.90435162399435 15.6862936061297
7.31670692262137 14.9069344479668
4.31990690666801 10.1445193168404
5.58820491820984 12.3683283044236
0.263034405833794 1.59934641888381
6.6423261219521 14.1104802666285
6.96116025813664 14.8120856469697
1.46675761572617 7.88697515938968
6.81208743517108 13.8580258356427
4.12101540096137 10.3108313104254
0.957543200757105 5.14082766065093
6.11628157307595 14.8104296455924
10.6076983390011 21.0984863046477
0.860764202628828 5.5735377285613
7.44174904700924 14.5896506343213
1.15574923267794 5.92499134068523
1.16607267594671 5.05445458361558
3.95847151623916 10.7421658694871
3.68257329734758 9.91501476100571
0.970853654340484 2.7958269017252
6.47248777146274 13.9029463629066
5.85633837289449 13.4770780982231
5.38722466201514 12.2377147185779
10.3664096476594 20.8686095494128
7.18497449379942 15.5905944881728
5.85708525122187 12.3901449088562
6.84240063256053 15.3900029750161
4.18253340164722 11.2990663416875
4.28258807025917 10.8643137569742
6.90033550864098 14.7228691203813
6.98920714311949 14.189771948422
5.9424206684638 14.002287440808
6.02795021642984 13.2810758472027
0.279768421593595 2.38256579480481
6.96044220553622 14.3919511769855
7.31581979545139 15.3993462625639
5.72295776851069 12.4344675946385
9.34755493441964 18.0190774895489
11.5818379767033 22.2359716495118
7.74184446468787 15.1356744656885
9.38780194165627 18.1392470227227
5.71380577216523 12.7242450754949
3.11902410314227 9.48076522632931
7.42986699138229 15.2664087078882
4.15995204473292 10.662396019561
5.02387630507444 12.8466791925529
7.80707150769546 16.2933370558919
8.8141658586079 17.2198317519898
2.06970216663007 5.87243390752396
8.18016775697006 15.9632259795046
4.65202751295585 11.2073578420408
2.13093086982645 7.66785174833904
4.80074462393678 12.6280362834846
5.66049513188851 13.0565134436411
7.5480049846917 14.5572183090165
1.66448284036468 6.57936657945003
1.29395897902869 6.57030741261208
7.77801140161257 15.4692103292131
4.87528859822269 12.0936052799043
6.3728476519226 13.3310641963669
8.1628847316841 15.7432155014637
7.15408898418438 15.6336100096665
3.69376571221778 10.7232799637636
3.80694266457776 10.7219655814182
7.61704864643107 16.1071101941717
5.61459206828422 12.6846133613114
9.58013794523645 18.9180476767136
6.43998875125895 13.580899817218
4.9268533930866 11.1908485293809
1.87263179113525 7.77956973003391
8.2977141703791 16.7923954813173
4.9126498648972 11.2195987365016
1.54596836910529 7.01904581493588
1.90996506675797 8.28282118952503
6.982605762643 14.5194826784607
7.49933567266088 16.2440863536075
5.29123517587171 13.2393792587682
4.76362403232193 10.7569449106086
3.00575926928868 9.64158297909528
4.9272327751257 11.4190527206871
5.70791125418517 13.3503060590721
3.30567874324229 9.65669256029038
0.20163386116965 0.684112633104386
0.409255146684838 3.28390633680757
2.83632813392398 9.12113855092712
9.37751856170639 18.311778534005
2.50944249308018 8.29300098595758
7.52258937729762 15.5088832785124
3.74931972457408 11.8189196399674
6.86656184802699 16.1369894498477
7.07625978524223 14.1512372135713
0.0840642647884745 -1.60358568844682
2.13487805434311 8.13597055247512
8.96881076755199 17.211043704774
2.35501626421955 9.00191453739228
4.48400919826974 11.4757431338221
4.11786124220233 11.1254749137069
5.46793154602629 12.886176194544
8.14869011066367 16.3890415876652
4.13701161204173 10.9403012113984
2.92447999235902 10.11442244359
4.4867143730307 11.9290284309009
0.333423733725192 2.68914226667958
5.37072227514817 12.6655269782735
0.216610068742442 0.882402719013453
5.85379609049292 12.8306056576699
6.3467441913849 13.9656958713458
6.32700465272069 13.163442098471
4.15429155583566 12.1861342058651
6.22908796843835 13.796464543305
2.68392098080932 9.11310670924624
5.81414021730582 12.978020149059
1.72071624252113 7.82500900206404
7.30879406721648 14.9746541612786
4.12399720369191 10.2958056244731
2.25277895152818 8.0667753786348
3.0972736789614 7.80533120568355
3.52556778890135 9.02908453739349
5.20836118309842 13.7756522557504
0.349365277594213 2.13346469011685
4.68918731937603 13.2031489293266
6.80397609259201 15.2819091759653
7.43549525193444 15.8686355920307
1.70752479089961 6.07874697748528
1.99855658313033 10.2099660473957
0.963474123974886 6.48527677526248
7.31961793420016 15.5652046035158
2.84599177066457 9.81601193268114
3.2821432287815 11.3392397472189
7.74211403157908 15.4871423265048
2.4630992673481 8.37762264401905
3.46858331700683 10.8884726335683
2.56657164062676 9.44220020662965
4.03403959435364 10.5436750944554
4.87115367033976 10.9532307408633
1.25821738953602 5.52551958515181
0.907659827853289 6.31810350196232
0.248534836138679 1.04878970821609
5.14192319772374 12.0293028364482
8.6885230838612 17.4393453945325
7.04463454849673 14.9803825836517
4.6667565918848 13.4208272689534
1.05658352836637 5.40430030468864
8.60438272710472 16.938708839751
3.93168305705981 11.2873332392062
5.68425770505893 13.3159566067438
6.58351908385149 14.4179971972848
2.298071734934 7.65264222471741
2.41737997597302 8.3867525379406
9.48360620857419 19.4851684579984
6.9059044170145 15.290150153038
1.62011716502868 7.06475652137438
3.31295554188802 8.48375987479702
3.85917445586644 11.0373116356998
7.03540396994207 14.9408157681849
5.3225771616267 13.3659434751581
4.64477921926295 12.001723983043
1.40816837070811 7.82532708050999
6.33453252247131 13.2960243901276
0.314986485468515 2.01883679884531
0.505890929729957 3.16696654944799
4.64050524868344 12.0811627438133
0.16349873228288 0.291660246572229
6.70959392275374 14.163285063374
1.19156265070076 4.82068260372273
1.05380644369579 4.37460213620831
4.59072177000984 11.1365845857511
9.26360723739166 18.7345287424788
4.9848627347629 13.4932064992536
4.96606125552159 13.7522526817764
3.44334142580323 9.88281319585117
2.54942274574666 7.62749136789477
0.577247535593151 3.32394125857751
8.74455132409772 18.2111843410553
4.09356017616234 10.6349372525107
5.52794609890826 13.0608733028748
6.07403439421256 13.7305400217998
7.72802933309922 16.0844028358884
7.13041611795996 15.234522056672
10.6298410802454 20.42843417057
3.76532256972595 9.16228636478364
6.99670509225327 15.1606253155708
1.60975496217244 7.79822208348981
8.7887574782091 17.0205166986394
3.64454851724905 9.67572721237738
0.228972569760161 -1.36888498370056
3.66129355585531 10.0102560549673
4.49492756747912 10.8837143576658
6.66922523584485 13.8321471098109
0.609754962172443 3.18069830375563
13.7030163199973 26.159152680157
1.94260833611166 6.1893029446155
2.89064124396344 10.4998847656405
1.28095631383106 6.0792998652
7.917563033711 16.1238422727008
2.65306001710456 9.05258955748205
8.68848112187519 17.3301151368555
0.286881147788162 0.568095484899372
1.88048962668782 8.96007413990489
7.36252248970089 15.3780152163532
1.37517847958961 7.03738094544953
9.94451295392511 20.3626642409341
5.58916423669977 12.495170213126
7.76420813013995 15.9108748504126
0.194087052116302 0.840641032540157
5.42941511100408 12.6505610173199
0.569491091958716 1.57128235052597
0.331131922217202 2.0312579863628
1.78073003647638 6.69014362875357
4.74781702891167 12.8864645330194
5.29211913507683 12.4491581781474
3.71237567288067 10.8688753803209
4.6667565918848 11.4844455600334
8.37096632994125 16.5181916038262
4.92893876078869 11.9355225464711
9.56691406958362 18.8630739821046
8.02786177535451 15.8002085415062
1.96199367742026 5.87061635319277
8.40278185593275 17.4238145737973
5.46447223533783 14.7051658660654
5.80110690857165 12.1781532036248
1.35275852504064 6.88825622983291
8.46730393823822 16.6135795261755
3.96291913453127 11.3152704939772
4.21971063954878 11.1351698698249
8.87130155058667 17.5881083152237
0.870266070395983 5.30412530550426
3.98148736779826 10.0196441834188
1.16478627814334 5.98600584063181
6.25175695812061 14.1902215760241
2.42706975521079 9.08459836584609
5.06557231159362 12.239981653179
3.01756564301437 8.41905411650206
0.863938450423972 3.63278107427815
6.35691848723248 15.0669103039045
2.89375050172057 8.8633463931723
0.158337027167101 0.840059725182014
8.21982678142598 15.959086573332
7.1353091231879 15.4968637377678
4.34326567785306 10.6791532154329
1.0100636833447 4.51851268554864
0.194087052116302 0.255381448433297
5.82084270477048 13.5498441348988
5.66584752125555 13.010118507497
6.87860274151905 14.6546629928978
4.4027221768456 11.6551618391134
2.7986726789578 8.75507567041553
6.35046188647822 13.1365282827209
6.26569942585514 13.0525290242127
3.04194382997017 10.0021615415656
9.58290594658429 18.6967823297877
4.66209153819845 12.6020277142921
5.78172689825899 12.8030306067223
1.73292038210826 6.79177002446908
5.28569812595812 12.5877868942917
5.72262995777516 12.19303529762
5.06858483104465 11.818992996848
3.91475584967165 10.8358694683023
2.16542962042419 7.00817377218619
3.42330923724239 13.7196140884483
1.7084079834836 9.29720615911697
2.18396283484259 7.34437653823761
4.46936505370484 11.1089884991172
5.23756371831768 12.1523362930798
2.27500704749987 8.19842486461859
5.51285895444998 12.56441308965
3.86809407991528 9.47215481681912
2.11103131238874 8.20396141906778
7.37241237889115 15.3494101427245
10.5537713487096 21.2732525778119
7.0686708106651 15.1772100500978
2.5670586262992 8.86582475666989
5.75542173473424 12.8701653971601
0.957543200757105 3.58576168849931
10.1562777827254 21.0582473871355
3.00036062868352 10.2159365840309
4.94101238243044 11.1119709380134
9.08311761097553 18.0062264994451
2.03703073094497 8.9803318821767
0.743299527888257 5.8240812148485
7.47843797380976 14.7936665494397
2.74373037604463 8.67008072362381
7.1139296521387 15.1630382000682
3.06453799798195 8.39795126740757
8.00544490282925 15.8555688330994
7.54238188093655 15.4665654884354
0.216610068742442 0.591458773103885
1.07313470463022 5.77575531697601
4.80549883497892 10.6194837149689
1.00288250853312 2.77350254333922
8.21744400214011 16.2494149301693
8.75594242108949 17.2264521267061
6.65171187813156 14.2740092601259
4.22326807752825 10.9577580169398
4.25640685379425 10.837027025574
5.29572302453997 12.1345978769249
4.4093909361377 11.9251543397825
6.92912819028488 15.3686330781501
6.01297085583365 13.0223580684935
0.238786859587116 2.82247472140984
6.78633498041697 13.6372282898021
5.73047693031733 13.8985272853877
5.82344367219591 12.1900577200249
4.46362245685189 10.4296058014601
3.12035194036522 8.29109724828955
6.55897166398474 13.4057756604913
4.06350294230616 10.750045371877
4.86710572950265 12.1670177710047
3.21194668237118 8.836750026236
1.42223300068305 4.45769587143668
4.23235376773903 11.7102087480411
1.6544355408454 7.80587047087588
5.56395127255932 12.112935766776
4.95345150136626 12.1017677441017
3.28006548636163 10.6301450923244
0.168642035558839 -0.0977442593187146
0.263034405833794 0.583998454550376
5.52594357228725 13.4632057132707
2.53704751940466 8.01054118967872
7.09657812489045 15.3624597890856
5.43815975549151 11.8189044223688
6.38470605612181 13.0899258467426
7.56453060081634 14.9399436010196
3.78805922364955 11.0556569648994
8.04268810783191 16.2501444648488
5.15129058685407 13.688556101
1.71896433575954 6.4105594488373
8.31048554625018 15.8724380067288
6.59117074615665 13.8999201567765
10.1151633277439 19.9123597258588
3.05658352836637 8.3420149722949
6.5111833686246 13.2268598272993
5.35677766780427 12.1373240707306
8.22434903720271 16.3113077124413
5.69771822758397 12.5328556923652
2.80859098813998 9.40580219630138
1.4541758931858 6.23202240465003
0.0894981508391026 -2.91955150046009
4.19361406319095 11.9039154937018
9.02518940500817 18.2853036932919
6.07013168077206 13.1585743790546
4.30436501265442 11.7295694217756
0.255802836602718 -1.11626479497712
0.317304068361915 0.99528257583651
5.19219416528334 12.0802509280975
0.561692721398309 2.61014141052441
9.64625988023499 18.6010559521423
6.08389412562431 12.5714495742516
4.7084079834836 12.1073505089545
7.50627187284027 15.1062953976178
8.14943213056966 15.6744569368733
8.49984588708321 17.3297076360873
0.121678556588252 -2.67512822736188
1.03562390973072 5.67575202082004
7.35570346744467 15.4863352098183
7.49487957921957 14.7756469310173
2.34879895961211 8.73613808855716
3.40463068421761 10.8999667405819
7.27416846089261 15.2790828506639
4.6422394657944 11.6382215159926
3.75851638854748 9.7147149883254
7.22883792630152 14.5232372270525
5.55949181320504 13.0752504366735
1.96938076494161 7.83785822274222
7.1948750225553 14.7102272342426
6.60614607806572 14.8443474480013
6.73584707202618 13.8900467128399
1.17504548611091 7.16509263477449
0.973794929652606 4.27690417686689
2.31730406836191 9.009510985291
4.18982455888002 11.6106104257717
3.76383645889095 10.3221798578974
9.59552603833384 18.6516472841976
6.01328358681842 13.6922889561668
0.758729568457863 4.63708283492009
3.27052894238072 11.1437535100583
9.30598875513408 18.8460752589341
4.33842441478356 11.5687258494184
1.43829285157915 5.94751015996029
9.03286674088059 18.9157883405434
10.6835122463172 20.7053805525791
2.35275852504064 7.88638896376583
0.970853654340484 5.86619243866762
8.86019929798969 18.344111167736
2.89219671046549 9.23331281485144
7.07084009966225 14.9245765092729
5.38176788160164 13.0358377093934
2.20539251298968 8.72250112331545
2.13356352574111 6.37335697267708
2.31846146516758 8.39671568812688
6.77628826216697 14.1519584214219
0.929033478645856 6.72057544888718
4.08151006812092 9.75974661887229
5.58129098295937 12.5894426696654
0.988412025724788 5.74337724548379
11.0011562285744 21.5778831342785
10.2231256586249 19.6807969824586
0.155749232677945 0.382513677023342
2.11169907219742 7.47233731195303
6.31853377164753 13.2063630258785
2.08065766334523 7.72765517874334
2.35501626421955 8.84610129127648
1.5935928058646 6.07734396377299
2.41899946543127 8.53513858884673
2.39670752138398 8.43916359112517
5.13084852186896 13.0283802612765
6.25209770303744 13.9179489653003
0.150559676575381 -0.980187576417352
0.921436330806298 5.97343744503747
1.4541758931858 6.64079408199658
5.71523445524002 14.4490132254376
2.24731993497982 6.11468114701701
6.98600127913508 14.7722267690376
5.63104606105225 12.8626401982649
0.393965275660243 2.41523733773164
3.41440618208775 11.3581731622369
7.77424677126073 15.8230466763068
6.67446065156026 14.4659780457596
2.88830489520849 8.85844445537366
7.36784280012086 16.8208179576338
6.29656753256048 13.7276590538092
4.63459326844576 12.7423749205815
0.0758748669751276 -1.44292958214852
3.93319491996043 11.1101811003033
4.25640685379425 11.528902033969
1.55090066464752 8.15430623001174
4.19077286853788 12.4495656532692
10.0837425785365 19.3874436455967
4.73346280984743 12.2088121093129
3.51525829027167 9.63076801166823
7.99271179118974 15.9050178806283
5.41879712864018 13.5259185253615
7.10854536525044 14.0836793303055
5.54201035553661 12.7018623490132
8.60455322907904 16.4870457290131
5.0678968095516 12.6832179630952
6.64711300175424 14.2196886106561
5.64327899631198 12.8215582460421
5.33792512596013 12.6364900176574
8.05540175120963 16.0263938795894
8.03137313924781 15.9317068212481
8.80320119997434 16.8936235722069
7.69283167182492 15.7680576326264
5.08627424996482 12.2954616185936
9.80474734310336 19.9203485781544
10.658170415353 20.3402925262758
8.69704400442621 16.6670884477947
2.35275852504064 10.0504271261281
2.59598097896562 7.37319106728779
0.214124805352847 -0.0949995413446057
11.6924106331706 22.8399670977481
8.61695310931003 17.0816666461326
0.353887836284907 1.46164613322644
4.23296768053165 10.3957869395791
1.30451104180995 5.29556329461429
3.97984243756774 11.0141216270463
1.36625226369956 6.17096697304524
10.6758935388533 20.6291936434166
1.66630212817309 6.85977096556673
1.76977173924945 6.20086961933126
7.40692776659021 15.8948368840769
9.53499925492124 19.3924798644343
6.22098768624767 14.1403515504378
6.14738811268178 13.6358910333355
7.43467826243523 15.0081502656634
0.922958964236172 3.82063267720607
0.559736524432983 2.94649534723675
6.54954596349802 14.4032845410152
4.87223777364246 11.5945214445542
6.12957152710309 13.6071896638651
6.5360839924707 13.2062318153272
9.69327088554055 19.1074635606085
3.64477921926295 8.97722811092398
3.98422475722408 10.6056017326528
2.81475548280987 10.3377276962562
6.48381577726426 14.046824823758
0.694211607767891 4.5312142941817
7.78888143201129 15.8780793205799
7.22725973786569 15.3600703450953
8.36096995487466 16.1440283094973
2.21536797220348 9.51860637586336
1.87656605875172 7.89092775970366
4.19802260761727 12.1543630212691
9.4327590190487 18.2488975172586
4.53692322950229 11.725509786452
6.32722028071644 14.0532532113073
3.61306010689612 8.94875433923701
1.47404659931931 5.50918287859107
4.28732453099328 11.5378842885296
6.51048727046873 13.2629523334243
1.6535186707536 8.21489667505842
7.13891683634224 14.9289921625046
6.1525079483649 13.5741713430211
2.46571331959596 8.68455337051642
7.1189618307762 15.2298706483172
1.36289064266586 5.21968519104836
2.95456857075299 10.5926316355409
7.20374930761293 13.9884391353347
2.64431777833758 9.06049152106207
7.8799385192942 16.0962457295343
8.89347749554931 17.5569577494131
0.22650852980868 0.346694031577139
4.01667459546527 9.5562706794465
1.90072192756411 7.41040456516012
6.75191891025806 14.4744774321048
5.64177721169212 13.2994739954986
2.38294386956899 8.04805460216647
6.94663729711677 15.6472343413874
0.871843648509318 6.17291546804678
7.44933026078701 15.5213431373448
8.55312238984977 16.6792761945817
5.75280210284205 12.8934671929772
8.41519246796183 16.6093280942526
10.0268968627034 19.3664513347972
1.0621217119078 3.74017007758929
3.10030490579569 9.02841608200703
9.96986997702081 19.084771306286
4.43336010024935 10.0609216366335
2.16414264884831 7.3404002558085
0.374065718222538 -0.123087546053697
3.28865386360517 10.2569909794207
6.88932751337557 14.593269464799
0.105678077894537 -0.700274930724301
4.79389588254888 11.2525708737943
3.19597745864259 10.3615714586877
2.12763327972587 7.73803876855351
7.42425028608405 15.2511722106832
7.23379221468612 15.1488448442713
5.89554498925339 13.0046780512776
5.96892017845464 12.766956941097
8.47050432762507 16.46371825666
6.56955185108361 14.0179777825591
3.80879689623151 10.2820180413127
5.29785170569574 12.2951684242689
7.74749481896261 15.5377318638722
4.6934312000918 11.7046548243789
5.05554274796228 12.1354247872474
3.00898878322725 9.22787272611822
5.81403764753998 14.2474501592123
4.67694435910691 12.0000379743724
6.13922389508799 12.5257565910255
9.47805365482166 18.598237691928
3.03104224335857 8.90790132061561
9.89509657658266 19.396850510379
3.9452331231349 10.5864720320846
7.48333211126848 16.0155894636923
0.725959234509188 5.42587082911091
1.38072944850355 6.87683904872802
6.98376888619273 14.1674559643855
4.12250707268573 12.3525309041542
6.71421803749887 14.0523187605887
6.2021826081693 13.9495209726918
5.55587749283257 12.6253099332998
8.92104946871203 17.2760302209102
6.35085080548338 14.0868375362234
4.70984201927331 12.4669604814904
8.97555567445833 17.4987759294279
2.76977173924945 7.91311485404531
1.95009509417369 8.56437291410011
1.72944400683366 7.39788374235987
9.62101519662321 18.9670342474947
3.51323806233309 9.24240870761379
5.69927399361746 12.751212860249
4.67705715337153 12.6972251127965
4.74168270037297 13.050476677416
2.40816837070811 7.33528415614238
3.50360315630226 10.1694393382616
3.72900887033786 12.7255311289812
6.70937335669129 13.8236126062428
6.02161297510916 13.2521772933121
4.73140049856243 11.8187590244293
7.05185060032938 15.4064354919601
4.05137210172103 11.3087742364273
5.13093086982645 12.5949131908809
4.96180851473748 11.4647877373347
7.83477441069205 15.7333389178104
2.1243281350022 7.95126952893087
4.66596118641542 11.1443498121799
5.73546802106083 13.3148568858967
7.60281019410173 15.4220561362238
0.324234562270531 -0.148319947862945
5.46897423830468 11.9800432268163
0.0648828515848544 -4.15853262245786
5.01346225980656 12.249801634658
9.07755278613945 18.5948540508359
0.762136169901112 6.39712087895521
3.13750352374994 8.86075733687401
1.63876894441695 5.3930401724914
0.516015147003665 4.93102642583976
6.1525079483649 13.1630473546241
8.82051087176392 18.480207687149
8.08886242498421 16.0753074487783
1.28451413324425 6.64631021024949
2.1407786557828 9.50326392080698
8.82883464946805 17.8834516915399
4.97361127551947 11.0640890659322
3.87066062667928 10.1825307147555
2.20726817311203 6.35381112938258
1.62573806190865 7.04007943262447
0.171206827418142 -0.728979192758153
0.335711910320462 3.55001182408183
1.08406426478847 4.64059125565947
5.13454953446445 12.9693395869728
9.94678056302865 20.2677648353506
6.88095484237334 14.0042393767
8.23220984413122 16.2188157890996
10.287446899237 19.9295407294531
2.69465736554709 8.81015729406378
4.63691458035588 11.5354553817871
4.58448152220665 11.3122145214074
5.73270335389561 12.3025762643337
4.73281187208294 10.8248518715697
0.896853072896707 3.7005460204108
0.326537348139952 1.04096198573087
1.10030490579569 3.94166937734874
0.988412025724788 5.00845642196945
4.32495457777726 10.7627167533717
0.717210299019596 4.26210531759191
6.06220807756025 14.1135310858885
7.01540390107757 15.4541338519641
0.941106310946431 4.47859577396747
7.07608872313551 14.2863609459144
0.828631581688019 5.74062435540447
6.29152988912351 14.1026100122826
5.47871300244172 13.1157248205721
3.92808602012301 9.12952233454344
2.81311419134629 8.57466828258843
3.04264433740849 9.12930986329629
6.05263325588612 13.7614108218019
6.79113683513619 14.2996998709653
2.49825086752783 8.30057264865706
2.33514020631421 9.09957150707998
2.10902617649837 5.48958347635288
0.551885103471725 3.4634793587342
1.77820857639809 5.38351730633184
2.07792657868507 6.78645907704514
7.72374967041267 15.896441365217
5.30202653370515 13.2938459115132
0.665392771041891 3.04598846435518
1.15055967657538 4.44487629522855
10.0752678774701 19.2731049367897
4.94888113665803 13.2851805284818
4.59800782246209 12.7201916600985
7.36388944168952 15.3802140822723
10.3265058895095 20.3365035020686
5.12507245301969 11.5886787752116
5.94335876267781 13.0593716760652
6.3786503372619 14.0787825898082
7.19980973782165 15.8530227002152
5.43815975549151 12.1675140742576
8.93683224810592 18.4339895452349
8.85445078257757 17.2127301398348
1.75360453628 5.29086345011724
2.2732174731035 9.06021519147641
7.92528738677033 15.6751829374399
4.70586734610249 12.0822478539227
4.61518085131524 11.5274857892431
4.98477161238543 11.5024925864264
4.8116765280077 11.5137794779195
3.54275331068523 9.77368146231369
4.56254772419912 10.7756952981852
2.8949147479499 10.4996204019405
8.24944534108584 17.0900592618938
1.12961273813047 6.01018821084408
4.41020540456781 12.0734860248294
7.75468711393606 15.3692912706189
7.08319208940414 15.7202887197684
4.97020945024811 13.0405454360167
5.64921305771853 12.6420018030578
6.10483983776818 13.4607006997736
9.9393059284756 19.3242335152161
0.765534746362977 7.32071690816176
3.37462220619121 8.61065361471152
4.47819525793917 10.9182904564001
6.3394581065642 14.1602012247332
6.74206012223017 14.3274369126695
6.23246889628851 14.9482180700662
8.05859790625141 16.3772642880753
5.97906501253284 13.4902510090663
5.78387567702972 13.2177390202948
0.413594082409175 1.41960698107067
7.03951130519172 13.8639091653865
4.36443235801633 12.2362731982801
9.09833743864436 17.9310921558124
7.93353723137103 16.8965543883631
2.85319725477036 11.7655289849331
5.78057257426304 14.8722463978982
3.83511561525822 10.2187731324141
5.83557042918804 13.5199497037116
0.0648828515848544 -3.50536737559046
8.58716243529654 16.5538330400389
9.62564309850132 18.721127592152
4.17280750997543 11.4193536976697
0.404903122145131 2.13875932287017
2.53953107147415 8.38702187815073
8.44016321604906 16.3982074052746
3.6144742828377 12.7742214406922
8.03255271689676 16.1076293019268
7.2222249559429 14.5519218179346
7.71700460817095 15.2537160767256
5.82512415583483 12.583401337079
6.36376681939899 13.5850397523424
1.60596835884146 7.26202952411308
9.62685888820329 18.4190999439594
2.93621390100641 8.62032740103077
4.86641348112345 11.7129788261337
5.01658546043445 12.8453512012066
9.0880567698785 18.4334729324225
3.06970216663007 9.98543583835123
1.35388783628491 5.55965070858789
4.37309134746948 11.9902634087492
2.12234140752612 5.62079453634809
2.78324709737812 9.02803488614695
0.312665173558394 0.450135260729718
6.46293573171038 14.0676950449046
8.84877940646071 17.7776399781309
0.901494455047575 4.75363283039462
3.12532047371441 8.20347759230821
1.14925936549962 3.2740862378569
1.25701061820602 5.16678546887981
6.21486306486011 12.6690502928514
7.72870963784757 15.9552300037164
2.47871300244172 7.25518020881144
7.20709243353033 14.387072722252
6.75790332077891 14.3248058726502
3.69220399161585 10.7962741714908
3.15930625464117 9.50216343974779
4.49595093694278 11.5269568068206
4.6422394657944 12.7417099831638
7.62490509286262 15.88282866231
4.30830262097233 11.6235886127361
7.98136177954653 15.8666959040066
6.62749011050785 15.6269978470631
7.35242309051969 15.3479308410119
1.0703893278914 4.76746798498741
6.03157164035829 13.4756439602117
5.55366768848306 12.8675219267107
2.62993940943954 8.35077491109652
1.49569516262407 3.05175219373944
6.8480469992631 14.5822743688387
7.97455225592487 15.9623132675322
5.40497122358917 13.0724161039084
1.04684025420297 3.30647090812943
2.1414327909293 6.88115082495199
10.3869747230612 19.7706572068582
0.0621217119077975 -3.75219544270746
1.27381424458704 7.59003778010269
8.4891655788984 17.7692858702745
1.19029879162659 5.21617629657303
4.05502207606218 11.1639011608904
6.19778677679682 13.5075638819597
2.66220549965362 7.94599557533528
2.10433665981474 8.44467881682895
0.734655433479005 4.60619439206591
3.74243744537627 8.53734113978979
8.07909005540299 16.5207207198723
4.35924002552933 11.3808370116657
1.37740143078579 5.43692916884362
8.12018602753186 16.3732413022632
3 9.59701876891795
5.23358133219589 12.0106159118909
2.2904244038653 7.36262322377678
4.94438996227009 12.5163498846975
4.02626890819055 11.4350415622086
6.07197713585133 13.6432402073942
1.77736710945041 7.48745193635618
8.41327249995652 16.5169597470842
3.03104224335857 11.3498738162841
0.168642035558839 -0.961138791341082
3.98804839748319 10.2511177969564
4.36345145707171 10.9221590382709
2.53605290024021 8.61360310373509
8.8695198174379 17.574468506292
7.46175772757425 16.2487819985603
4.36876834909033 11.9849336690475
0.734655433479005 4.28644740672936
1.44678556214312 5.99345573770445
4.18030701996943 10.7021632274175
9.00777856253261 18.4175894603912
1.78910321750138 6.34117119893653
6.93340739867274 14.2720894093794
5.74781702891167 12.312377793577
0.289244285156642 0.093356939793425
3.57410150808939 11.1013085608759
8.32009651339888 16.4805519031723
2.55581615506164 10.4992403708863
5.80405355896735 13.5751678103055
7.81658690755123 15.4796255662424
0.916858764699754 4.83250731420354
5.85569076543445 13.1127847894971
5.80524085614289 14.4333865205756
11.5365920611641 22.6571607560833
5.53156860881496 13.2995077834663
2.93772102576179 10.1913185756324
9.04167010184265 17.2636795357345
6.28469919616905 13.3388586879367
4.85489331082096 11.3336585036192
6.9793165782432 13.917099447477
5.15615388166971 12.214043190658
2.56657164062676 8.44986494885628
4.46793154602629 11.7598703008594
0.604071323668861 3.05140348925877
4.6961051278772 12.3284534399995
9.49603884889289 19.0523582618249
4.1263121303287 11.1981870913649
1.56462205243698 4.82318142717201
2.25156762060825 9.47985589414555
4.84398384404833 11.8570949900168
6.40568609473223 12.8467972576077
8.07333825495173 15.7977872858653
0.882838655767251 4.54685821928183
2.96199367742026 9.03538792492582
8.67143491724901 18.0288348570272
5.38501680690665 12.2428325414088
1.06626144226872 4.38757113003568
5.16027483140859 12.0637430608219
10.7292519510447 20.778706636565
4.81997467254783 13.2268787177075
1.66630212817309 8.54207704543504
0.121678556588252 -1.89542937590063
2.54151483946068 8.85303233878722
6.42166092328859 13.5077274878799
3.43269221678717 9.31683516098981
7.64183500155537 15.4490720469194
5.86834106175912 13.2605246938127
0.16349873228288 -0.683053311816913
6.3302715534167 13.6977180674337
7.18691647686842 15.5065809805702
7.2020454409859 15.7319529151258
7.34479299717483 15.1964996808985
0.0621217119077975 -2.45459413298395
9.07650565149115 17.2284255291832
0.592636428606577 2.47535941420829
9.8597397618588 19.1800363486017
1.21536797220348 4.38239252362849
7.21678465283446 14.49605657673
4.80167602925359 12.1933222419575
5.93352542888126 14.1522549962953
7.42218253238984 15.1540584137625
4.22481205781355 12.0791556803685
2.24914190328035 7.66193859531532
4.53069504230877 10.9723330858085
5.97066962537909 12.8853618815393
4.56596267728106 10.8744542851808
7.46884394297464 15.0997781974974
6.16812050459556 13.7013327145204
6.66006722293064 14.0900826704532
6.58772501964711 13.5927919624351
0.670840335881562 4.81361598659088
7.75427289004344 15.4017337423278
2.81966818349646 8.77946738341626
4.12977757046894 10.7606299300452
8.80695554940734 18.1335021391428
5.52331103075142 12.3447528453959
4.09811632546681 10.4065459871105
2.0703893278914 10.2313606814546
6.07120490701358 12.4457564659779
0.790772037862 4.94254271162377
1.34482849699744 5.34801494035026
3.39478849681861 9.28395979450863
2.39011735366633 7.2720658003028
6.46597446450407 13.8723938309371
9.94368695159709 19.5840718221391
5.63424474928936 14.0597987409702
7.12308675098106 15.4785757388513
6.51380653743372 13.4252437108535
4.55003872929254 12.3653791330713
5.93187212658906 13.054022720318
1.83673208045914 9.0518132519401
0.231432408447965 0.221637214679176
2.9560566524124 11.7426175923625
3.19124678971627 9.3799079795216
7.77393041100307 15.5284205001268
0.267835392097615 0.315999434583403
4.58267642328381 10.6949009101613
2.30975827142464 8.31124658774613
4.96486066424585 11.3936446755048
3.92827556161193 10.321537083113
9.54601854758713 18.6417157417548
6.72729424347095 14.1823909232433
6.86260016622982 14.1630705703867
9.2988828028524 18.1674718919421
8.37873702674468 17.2698646781091
5.67101024127845 12.3207778024767
7.75948876598759 15.6458735708271
4.54522706822015 10.6151033586641
4.38708677001591 11.6798389057945
7.60737470368333 16.0476678250454
0.449957483628003 3.81148379775899
9.43003013563023 18.7562329525584
0.113700499164728 -0.563562531996109
8.44998223683075 16.8999873511444
2.95791459863299 9.36068020001288
2.01863417413905 7.0876466740901
7.49660615172949 15.3568085386829
1.30334239448733 5.56363306549003
8.65005366141898 17.3983305424381
7.39646778286341 15.1620875212082
3.61329589917267 9.93640390616494
5.87445272356116 13.3655606772407
3.60549433385251 10.5108042117846
1.48851500895781 6.50859447892408
6.75574217934539 14.5904571981804
5.3421991478711 12.9038580122288
9.14548895518208 18.4039082289917
3.04753838876336 10.2632011844673
4.22989550083389 10.653940243252
5.88190928904719 13.0579030829547
9.06036088494828 17.3662205047725
7.51949472813215 14.9589775061346
8.97526905465541 17.4757518400886
0.12961273813047 -1.53175781376249
1.25459404303314 4.59606298723203
2.77568270173906 8.93252808907059
4.8238512419538 12.3329811735528
9.2249615431505 18.1171845310163
2.34993137336011 7.77538362670403
0.272620454662992 -0.339497322959996
2.68122435377956 8.72691980287116
8.34510359100855 16.0910438936223
6.86235219953202 15.4031969837626
6.11644793551166 12.9465546480524
4.56851859779254 11.5394356687051
9.65249725055681 18.4977583777219
8.5663585326933 17.2396529095873
0.0313951962755343 -4.45459413298395
8.2312307826429 17.731052702332
1.02715405150373 4.86784477840907
1.09220743809709 5.3469560369445
1.75445997362548 5.5785069081282
0.447843644362086 4.16666908243646
0.351628329102782 0.145398438244445
8.76706547148686 17.3933086014559
8.41439772507177 17.1503791156028
7.73809225962049 15.8035909981225
5.67129337248158 13.9116031060414
0.34255474547732 0.888990429064082
0.507921464957328 2.71304250878401
7.28436606581035 14.3455049298325
8.10433665981474 17.1722477386748
6.91504279137198 14.1661270368999
2.54201035553661 9.19364392579524
9.85759228569753 19.1279281307915
5.34738219131511 13.4539856528408
2.2103888644454 7.89020405163706
0.509949146304311 4.70111920601977
1.98404242609702 7.31524545340387
3.79991620298901 10.2758991746882
5.57179814170986 13.1205303912144
4.7084079834836 12.9643429052138
7.47654370621426 15.5500315850554
5.77499784895625 13.7987590468473
5.20875134321138 12.9792744133115
5.95977015521147 13.9511578920568
1.33456827566613 7.05562494442781
1.38625914113335 7.70275221951959
5.19219416528334 12.4101396830176
11.4103803280308 22.1161158396224
0.868686765322135 4.60242769776223
3.38072944850355 10.0398351670033
7.56040926636212 15.9169047109375
7.71662057343868 16.0939717568005
7.34209245149558 14.5191815118228
6.31697838314405 13.4566047889768
8.2213551114479 16.5838890833593
5.94546724706084 13.3148474388477
5.85079942312548 13.1376657734649
9.00586030110463 18.1744855782636
5.97659276223859 12.3583123621582
4.24458266097051 10.0463285713178
7.78952060360031 17.1324166874864
2.26903314645524 9.79747894813238
2.13750352374994 6.04237765122668
4.25459404303314 11.4544251231667
7.53499536550579 16.0260268418547
3.18776774704603 8.8383685656781
7.00679170561646 13.902174121707
6.62941490961077 13.6749175312275
8.65618886411822 16.8773973134022
6.58153202469434 14.1776030346258
0.0676387168753633 -3.18552889588685
6.98192113402396 15.3967832285944
0.140124223909071 -1.71688703277417
4.73649664206907 11.5273423506682
6.40026466600854 14.2861069367937
4.4801358425131 11.8253240259518
1.70043971814109 8.1228020647771
1.10299399332333 4.61205791423557
0.896853072896707 6.33665110671806
10.0691812091543 20.5426047086194
1.53406160242112 7.73130667716246
0.54399071966485 0.720305665688661
6.31668882343694 13.5893366081099
3.72159139877538 10.0070738171097
6.26731106171173 13.6635905466573
4.0681548560643 11.1032976147099
3.13914201914569 9.53290028442007
1.51500591643373 7.04081773423724
7.18861851522316 16.0508193718981
0.667210912480871 3.09750541359571
7.86152120041828 15.8928920301198
3.79327165449808 10.3590469531773
5.63894266890881 12.8735714625775
4.5812307162325 12.2806017277386
8.46871363587606 17.3524833011051
2.70442935207648 8.73504103539369
8.2127249609901 16.7627520796296
4.68111188486187 11.7393588275113
2.46048047004001 8.59294375069881
3.89569039046369 9.80362407790796
7.14773407051671 15.0186029384279
4.68493091787604 11.562019027525
4.89994898618967 12.1098932069049
7.95258983633103 15.4908413277026
3.98495385138534 10.7818216062203
8.70615062781753 17.94817728185
4.22774107583913 11.8045781716266
1.2066432239834 6.8166327422646
3.27560307933685 8.81605425116248
7.56224242422107 14.9217926879649
4.53368792789948 12.9246860382703
7.29311294221398 15.8437772401466
1.64247053731582 6.23959357431153
6.26431122689197 14.7096725580794
7.26342883883511 14.7196435463693
5.55759389248881 13.1272416828546
0.426533138116673 3.8693674394131
3.67016051412663 11.0916454514091
3.83733778827332 10.0621726568018
8.41996017784789 16.5716692076389
4.24275492207628 11.1707325067472
7.51010743895442 15.8099730415059
0.725959234509188 7.21664657337565
4.99158986938553 13.1331240948308
7.55154677838837 15.315800694436
1.41034110461409 7.67285779087764
5.32127873600225 13.0158266149237
1.08270258933025 5.56531621151431
0.0894981508391026 -2.83460260432744
5.61188056710276 12.2408064999852
3.59239723519794 9.40946354525566
4.88303423565515 12.0047742208337
2.82537860389293 9.43144998810249
4.71336589258536 11.219153509087
3.0164963198962 10.620645481419
0.255802836602718 0.0432392909815122
1.92675853198647 8.00064808689178
0.699551632523089 2.7630291566565
0.876566058751721 5.37782703137961
9.58856473740135 18.3165302432562
8.86354824575546 17.5346391361312
1.87105507508663 6.43439484268082
4.25504745931917 10.0740947473011
2.89685307289671 8.93193151355674
5.09110740370076 12.4003197522162
6.93555403851745 14.2017603517834
10.1637050180945 19.5525574840101
2.9667995846272 9.41298527582832
5.68364031722054 13.1099548640341
5.49364733397521 12.4516108808046
6.12345927835744 13.6262662096968
4.12614690155444 11.8048005231165
5.32754366229427 12.0288568290505
7.10607607140366 15.3673353855873
4.07946344991616 10.3129479188298
8.22478312337856 16.7315141155849
9.21499901883646 18.0135947966736
5.04430668064568 11.919616446405
4.29821840245213 10.6367805429259
7.34920602312961 15.6495668833228
0.111031312388744 -0.550114479998785
7.34372759610173 14.9443703304924
5.39293558819887 12.4115167395657
0.933572638261024 4.42255525489934
0.918386234446348 4.00809960843219
3.55311470811523 9.55169739030912
5.32373033752135 12.5034641716907
5.33699741660501 12.0644524035117
3.68504308947668 12.3016287647256
9.32079152495949 19.325464758796
3.16059754588055 9.85130878385879
6.96979516709456 14.454469735991
2.20351441113076 6.72271191744232
7.30844825212784 14.6930179963207
8.21509612097621 16.1238354693581
3.79431188458201 9.92029336585437
8.26162483557912 16.2834002993667
7.73423541717007 15.9207774315531
0.509949146304311 1.20215166520868
5.41081595428506 13.1685861207726
0.20163386116965 -0.0994840463956229
6.30895784543634 14.611204291162
2.6667565918848 11.4803427485771
3.95009509417369 10.721702016069
7.93441034778404 15.8368564295589
3.924859998957 10.7491814396925
4.64604742132246 11.5396544590492
5.22218630732211 13.097794718227
0.155749232677945 -0.30289297969851
7.78432075530626 16.0609697383758
0.409255146684838 3.06784285010418
3.66471037684349 10.2564059225057
4.7983616304013 11.7600364540655
8.4992001166193 16.4064971916409
0.605968358841458 1.92337824529607
8.86229640115098 17.6200317812839
0.663572335417523 3.27535107988951
7.17994888794989 14.57440914312
2.56071495447448 7.92061837726017
5.51595209077249 12.3712701736889
1.14925936549962 4.65333554848182
0.171206827418142 -1.13595353179297
1.91685876469975 7.62752894278908
0.477159211186641 2.64958919638161
0.505890929729957 4.66073404252756
3.16253231824146 10.4536292886516
6.38812063889962 13.8405982451151
8.55273056922901 16.955191876427
5.6177686458044 12.3475218449008
10.5626011450535 20.3063123564287
3.32048467801769 10.0944954300205
10.7088821314053 22.1497294790594
4.90178404623805 11.6260412731221
4.73703772711494 12.0739556487059
4.52581832203402 11.9541958382397
1.86155841957203 8.20724444110549
6.5190071478334 13.6664230240567
2.9869569625244 9.05739713614457
0.62854031926276 4.65662957385523
3.07895134139482 10.6267473699068
8.80308493017555 17.1883633328918
3.40572012738125 9.69903583673903
5.09592441999854 11.6445354553602
0.0922074380970889 -1.46446959931378
7.78490961844491 16.2802657767108
2.68706068833989 7.90287592241998
4.85559110771045 11.9395651175721
7.30476655727069 14.6310601745038
6.16378048114441 13.484352266081
5.09609314639378 12.9193974646481
4.71710060088314 11.115652776832
7.71895064060947 15.2597032988982
4.62105550329974 11.8763717408877
4.17855530658575 10.8630909425663
2.31440650755482 8.50176669440256
5.86443379636562 14.3452452622326
5.24412594328373 12.7945587085917
8.47298320664059 17.1702683805907
4.137667457054 11.3310445935949
0.645240512645265 3.97759231986342
3.82822536035888 9.91043152274943
0.820485342986379 5.37037271510002
6.816906848084 13.8472627961933
3.033158666781 9.54735705833663
7.80552463032549 15.2762221591471
2.3790663992809 8.18858238452948
3.49210955265261 9.0655186536541
4.9934026421828 12.579019392807
5.68941099302623 13.1863331057862
5.76760183489217 13.2088320076485
6.74875639710565 15.0836142300247
4.82283210158867 11.8118728786082
6.5157629055412 13.8657950501342
6.86873614478378 14.5814691613731
1.03139519627553 3.55404299349394
3.85817997382465 10.6783672706771
7.43300949998426 14.7099156247989
5.75371149369124 12.7619046882658
6.13257684267001 12.8915802416334
5.02423101527129 12.651875888447
6.63749432520631 13.8361514160249
8.99447789929742 18.2841171671325
8.0013293718276 16.3104573354896
4.10618078829194 11.2782869172207
6.10416889482345 13.4109564131521
5.95461509654563 12.8609061334407
0.426533138116673 1.77589884797103
2.06004738366994 8.7355139698815
8.47209780118306 16.7834126835301
2.93885033700606 9.80033869589197
6.9780125349367 14.2751235073186
5.56845779513566 12.8826422614865
11.5304902236213 22.2031054358201
4.95494073508909 12.4041848161267
1.61635769699669 5.80460682840086
9.07994338661662 17.5565760826734
4.78188423454149 11.7027998518782
4.24351676137205 10.9610716726551
4.36709144649059 10.9019879898491
3.32423456227053 9.50540932662247
5.58844480764187 12.7063036375912
0.400537929583729 0.554379687872321
4.09034534978346 9.70888836710963
11.4910684175473 22.5284079274883
8.98029955079386 17.0878802808986
1.8694766339654 7.35834759804698
3.94035471153329 10.565905367798
5.97906501253284 12.6726733192997
5.77810341986603 13.2231620930997
3.0264459803038 9.61609225356714
1.60312186984 6.85394461088213
2.9869569625244 10.2818380824202
7.63517394667492 15.4850836411345
6.27954558286885 14.6118513442995
0.545968369105293 4.02013320861647
0.586884812852185 4.93447660323307
5.67609812091222 13.0587206205455
3.64731450954714 9.57256372935568
6.39478849681861 14.2807492186498
6.06987398763198 13.2013107629895
0.957543200757105 4.32500650888898
6.22689381357139 13.806543366644
5.45022149589718 13.1108588126046
2.99891757275836 9.83495224701814
0.398350370345965 2.46045000314841
3.85897561429202 11.1304299304593
5.33249312434311 11.9167140023136
1.62199323166612 7.50219138780255
5.6631168673661 13.7438685706942
7.61398831619775 15.0961962506853
8.20847824221171 16.6677840029915
6.44390497208617 13.4747700581264
3.26513680347581 9.44557680189761
7.5319896037448 15.2308314660761
4.06419306192749 10.7036869064419
6.55010031318434 14.1753416299825
9.19131589021602 18.4474052984614
8.4979555955188 17.0569523049732
3.46884394297464 8.61351015793012
4.02041330254419 11.2486406293515
0.820485342986379 3.87623336234606
8.08242584189093 16.3166825782702
7.75399221917438 15.8220855291629
3.81105994774008 10.8842460119171
3.83834673652123 10.8484814980935
2.78156954481597 8.53776160520517
8.51921950144479 17.5991289637498
0.895302621333307 5.12176292427256
0.391767719955997 1.99661915231672
0.794103898559748 5.03847893631102
5.20836118309842 12.4622705135017
0.918386234446348 4.30490749933892
1.16349873228288 4.66180807998931
2.72508672463023 8.46741547155989
6.0070609153655 13.4954349303328
3.44174904700924 9.51470426008573
3.97066962537909 10.3072513706847
0.699551632523089 3.79226531573161
0.481298941547565 3.23419533744304
4.11653110953612 10.3771651882667
1.03139519627553 4.51549848488156
0.0621217119077975 -3.47001735713153
3.14371993109492 8.36463802603347
10.916198946689 21.3260907044953
3.47482538208634 9.30045590515031
7.85611423397746 16.9934994069165
0.61541629726287 2.19223085803352
8.10694499139723 16.2623167060025
3.42115596066222 8.85854496259225
7.85743366216304 15.8034455656148
5.44168265973541 12.7168127092326
2.55777767139493 8.30386974962594
7.24458266097051 14.7496158869064
0.789103217501381 3.59241401358403
4.2404669873986 10.9701811196669
7.53508870858282 15.4072253641948
5.29020320512607 11.6605984366599
7.07161252374222 14.6168799212227
6.34418936650199 13.8307867214197
8.86343673931997 18.2810825255648
7.01747656302046 14.8030040668505
5.21676525564529 12.3993348305658
3.67333027851733 9.52908121597298
2.12498976997866 7.64858241664313
3.5957423394744 10.9737231724122
8.3961680536792 16.7437849587192
6.97874477453668 14.470200855136
7.00771129827345 15.3785353846371
0.0285691521967709 -5.17629964344645
4.98322165074267 13.304531522822
3.92276872291713 10.8910519323493
5.80245174127562 13.7345100217792
6.53047656800823 14.0524301074485
3.22342254993494 10.1309243720998
0.321928094887362 2.57904758158741
3.94091844779871 9.89820580140068
4.67004717934981 11.9683552212973
7.76667466146979 16.0764773340605
0.667210912480871 3.6400644694014
6.5674541811537 13.1574376038076
4.55065444994586 11.0263806120862
1.50080205305716 5.93204251422043
4.29953773957278 11.5242556784803
2.43082049651977 9.16006929774432
3.86374026441626 9.68444759091828
5.61718091815506 12.8564951053358
4.80291696836606 11.8505574286388
2.06763871687536 9.02162018455353
2.40653667020517 6.91211890302286
1.94035471153329 8.39315938589778
8.26092893995688 16.9017439780723
6.1931014834692 13.4172916129894
6.1124499327243 14.1852730614962
11.4146302749493 22.4991933516169
7.8640003779685 16.4699464282927
1.83106651060507 7.48362707958202
5.38839621218557 12.8592805423186
0.391767719955997 1.41358540018357
7.43860890558484 14.6886128382862
3.44916515681218 9.94036202678175
10.7827050549471 21.2004706796366
0.385154896884344 3.35173878306865
4.58074849176377 13.3385953193937
5.58850477376781 14.4390040452275
5.04421923663312 13.9803309963362
6.21241369992289 13.1845674548379
7.56530775487272 16.2361794553559
6.57367747998455 15.1264767433632
2.12895322038601 7.55829128723557
2.26183165875214 7.93784337278729
6.73286612811578 14.8644334931858
8.23221943948511 15.6285550831956
2.05102400302447 8.92931256595194
4.24123003551545 11.2680932280484
6.79934638752229 14.1834349058798
2.56851859779254 10.5011544833855
1.90919706299169 7.83929509070556
7.93284071921698 15.3366408986015
4.51891275841658 11.8087935485903
0.828631581688019 2.48259069229752
5.65592421308382 12.6991907089157
3.59884157813329 9.95902415229722
9.62086861739684 18.5834977038446
3.68144926531496 9.39651276689961
8.861763107756 17.329476346707
3.0703893278914 10.3114684969907
6.07788386443832 12.894829056906
10.7535777956881 20.7984699505664
3.32567423412026 9.87918009264614
6.40483501748626 13.4892829070656
3.11203283623382 9.2597967564636
2.28806320032532 7.50927555807383
1.3595211704276 6.19116346115028
2.45364926604329 9.41241820819083
5.25429168632222 12.7277030411081
11.1153194140198 21.2942485255861
2.28036248997378 8.05322582495729
4.9869569625244 12.4438397134964
5.27664554289562 11.3964912660266
4.97085365434048 11.6427238515128
8.40804945490299 16.5449180501584
6.30125839363506 13.5571877663292
7.89940526372715 15.4589512841177
0.849599011151452 4.22281539980435
2.95121476442072 9.31241748326729
3.71171514862302 9.17611466477647
0.0621217119077975 -4.20629965483555
1.98404242609702 7.33325005214966
6.57246528393719 14.2160182059347
11.0951675448198 22.0653796996037
6.98595575460751 14.2752590090566
2.75659635050171 8.70332604150305
8.91526991308375 17.1796232389276
2.77483975982733 10.2206081297303
4.4666271200415 12.3724741483354
8.97264096416361 17.0622433887323
6.81403764753998 14.0272489637423
2.30334239448733 7.24041283999379
8.07673010147814 16.4508892998099
7.07371314090838 14.9932937439826
5.37649876991979 14.2721719216443
0.470927257475127 2.44676116833241
5.74894419736972 13.1632249987186
0.745022149037264 3.21125320846198
3.47897180503294 9.54447184309377
6.17994888794989 13.6523337640095
8.26822851486881 16.2566137093348
2.75958197323355 8.79760310349679
2.26903314645524 8.4701009064087
5.59669666068723 13.5656342154731
5.21358058282134 12.1752691446606
4.89539957338743 11.5410448818394
2.12167855658825 8.60268248843194
3.18650055764449 9.49812210226626
2.77778790427355 8.91111826422182
4.76085963682191 11.9035375559564
5.40026466600854 13.8387565276267
6.92502622037395 13.7246332111417
6.39475420531388 13.9563195763905
0.391767719955997 0.840150166156285
7.39408535800665 15.7561257045118
6.78267065867701 13.9825226467001
4.91446885088932 11.6812283032035
0.189033824390017 -0.822321827627359
4.02962956756306 9.95683700665371
7.17348726264374 14.7197742411058
5.90130136195475 13.332975225748
8.57850855683087 17.1351505412063
3.53580413827031 9.87271095548361
0.892196710465485 3.24400601948544
6.01252397965585 13.4116885756266
0.661749599810705 2.71113644502006
8.11454401911536 15.8972461833312
2.94073056018486 10.6043009638365
2.05866283937856 8.68172938382585
0.665392771041891 4.28966624707725
10.8662743732926 22.2897345232347
1.06626144226872 6.1250881108976
4.27828217953273 10.6031104348889
4.71556395051172 11.2524301642553
7.96722625883599 16.2068310018245
1.61729848284085 8.72977185303319
7.50520815499874 16.2314783695302
1.10567807789454 3.72676308507652
9.63122799485656 19.43581783564
3.89025211515707 9.59571606400184
7.22956869693237 15.0499489492497
8.8425766307707 17.4307573071864
7.43894151922817 14.6796723362214
0.293958979028694 2.91111015657
7.58646452588639 16.3193233367713
1.51500591643373 7.17170915658929
4.31353610328052 12.5922834778372
3.25972443557391 10.3971708037305
5.62865696194713 13.4243200745816
7.87429286883605 16.0674271815608
4.21334728173344 11.1121492503621
8.06293118700051 16.2203349057609
9.18941441946226 18.6271724370914
5.55379054423047 11.929395296933
1.15962918582123 6.5545157093126
2.44784364436209 9.22590545841836
3.73638840070346 10.4913434532445
8.31659832410868 16.8016165339372
3.76085963682191 11.0002504599505
1.41359408240918 7.68345951620785
6.69855188231038 15.1684336859722
6.12907690293063 12.3731250187206
6.71408062881048 14.0271528780838
7.04139632176977 14.4218679156875
2.95307895261251 10.4041885796993
9.12988573145725 18.9444798644519
6.29458399186183 13.0445710415545
7.89037372918414 16.0440553596431
0.986956962524401 5.96621618429665
7.85383350947371 16.1340285853888
0.966430467306298 5.49627571522542
0.153156788061421 -1.83641866515543
8.9033757595554 17.2573317034881
8.59123808052907 17.3701194715472
5.22071689199892 12.8666505894094
0.530070742225084 3.9839064848919
1.26183165875214 5.5220400197684
5.11811050560737 13.8114371471941
3.32768736417605 10.6371460996021
2.48851500895781 9.0080340662418
5.24595194716537 12.3263093813793
0.632268215499513 2.91122084910725
8.37877170107931 16.9928008153858
3.18142064028014 10.3044882897423
1.32308178950373 7.18377206306777
1.71633248028799 8.37125593859883
0.137503523749935 0.766724738215778
2.63830557680709 8.55649040462846
0.600269753509005 3.46516889767474
7.11234566990612 14.5416982541946
9.42672600786177 18.3076318980184
2.62620548295304 8.7655418015505
8.27685952703802 16.9326214164603
6.6207036979639 15.4102259435318
0.522055749160964 4.67610004345861
3.17024556472346 9.03713150061778
1.80900277493909 6.60378217745266
8.08870344973996 16.3331425200456
6.67536431274915 14.7150788948595
2.30859386858428 6.83739578652637
2.07382023329167 6.57750299756839
8.46030844513678 17.1834342396661
8.19475685442225 16.0563941336349
7.08657148960285 14.4676543571891
4.83501452602152 12.0586425765552
6.5981567427468 14.9418348938788
3.62293035092018 10.0823698630852
4.80229663223458 11.4217804655299
7.42124013337477 15.6923904682785
3.60407132366886 9.96219245038278
4.42277121932047 11.3016973808964
6.75087443965685 13.7383975523903
6.98606956323305 14.8058244825302
6.41886457739032 14.5019661852424
1.61353165291793 6.83375710527021
9.21011120154101 18.2627131276102
9.48501215377204 18.5670588564666
7.1686019244852 13.9897484380385
6.19507194793758 14.0675851798552
0.84639302085236 5.10273873863408
8.15990160279044 16.7605333262026
0.800744623936777 6.30197604063353
5.08363887925071 12.4699674706486
3.88459792099006 10.9620071595776
8.04786552307938 16.4014568252018
7.35811489773521 15.6091419474112
7.83694663106157 15.262208212751
5.28584605674942 11.104753581851
0.669026765509631 3.45889270858975
7.87277951995602 16.5858707990813
2.25701061820602 7.99363670160566
5.03218902476547 11.623531830145
0.699551632523089 4.22156282940051
8.77638039038819 16.9301813164402
1.31498648546852 5.31416817249032
0.0285691521967709 -4.80909066925823
4.5131117041074 11.1812957151373
6.53614617492151 14.1039188300867
1.4125105712498 7.76603261706467
4.71688117958372 11.8458785769116
0.158337027167101 -0.022517800394408
4.73476380493753 10.9968443008048
9.60867989690192 18.8474483189195
0.199122642013601 -1.25520557463867
2.2606279081267 9.9273693643463
7.18747084937781 15.4943908457176
1.82293404802837 7.33266270007256
7.99465891640612 15.4792015808286
0.711935356978922 4.1598475602274
14.3157378727513 28.7505600786415
8.55525632739893 17.375128754863
4.58327837390834 11.254105095995
3.85099939471647 11.1496231068012
5.74206012223017 14.1721958639836
5.06677807433902 12.2952437770972
5.0597013721463 11.7164329304053
5.21365834146748 11.9882621665641
5.36359162661672 13.7618741232813
7.55283813842764 15.7685338676976
4.87607486163387 12.0175741487839
1.96938076494161 7.99751859653852
9.7907883254218 20.327247816579
4.49415956371284 11.4555808469089
6.09668353342878 12.6781824338732
4.82334176176314 13.0854289938138
6.91157175172643 14.7699815826722
7.92307785232274 15.6331606021404
7.81548576995725 16.3171708466163
7.30056305717381 15.6604786070829
0.100304905795685 -3.02254129380397
0.639695233399582 5.26014923470911
8.49125184812723 17.1196337134923
0.340277404766254 1.98080706075701
4.30917618747851 11.4678286104755
2.23204671335011 10.2666583988055
4.9061209529971 11.3845435616828
8.77303368002311 17.3921148706652
7.85064942624019 16.2306784017073
6.6335183971877 13.2557523944506
5.81219014367793 13.5898120957284
1.91456452349394 7.40606310302135
8.41610503667554 16.2275035603073
4.14094221737709 10.9052798528021
10.6795663067554 21.2864853550183
0.228972569760161 0.0235376851776123
6 12.3797863727477
7.85640062752535 15.6375164144532
6.5629139989121 13.6890955174161
7.26905185347919 15.1117935917851
4.34993137336012 11.3263339761963
3.48181557361786 10.3851258236776
6.1390601385565 13.9524543463804
5.53891058415613 13.0042939993176
2.6794237981126 9.18693337266479
8.13422093976063 16.3721401498342
5.13060144979056 13.5573729270552
0.340277404766254 0.245635885793926
0.481298941547565 3.01923911003245
1.71984055506427 6.07094774957225
6.18756982205622 13.3107574758758
6.58041686891703 14.4214555576734
5.84478735007906 12.8622144142439
7.43552858861927 15.4587502565755
5.80689112410865 14.977709272389
5.15137177625395 12.0493931179154
5.54707960672864 12.4090253648472
1.13356352574111 5.53197095170516
3.36681177312713 9.55568827770578
1.36064520246022 5.56645450532096
2.68347189285523 9.6810310212791
8.35935424725207 16.5452733934548
3.5197934862411 10.0141170725036
0.577247535593151 3.3604312758677
6.5703111243188 14.2876933771935
4.30012372456901 10.4184716170595
4.66914018047301 12.08559573654
11.099739665224 21.4633242475596
0.859174455866435 4.82313894062515
2.75745001623129 9.74555031313826
7.65525163797806 15.8184544674737
5.10534284028622 11.6001569616697
0.173767067736706 -0.865875216330794
7.56260877644267 15.2683683120665
7.69685627799018 15.1507371901374
8.59141762349287 16.6672466804423
4.03966482888484 11.2248397039598
2.11236652307256 8.46812416912423
8.90121687559925 17.9220687860349
9.01098678621011 18.4902124469504
2.40217642497948 7.67630480825358
4.24549566281992 11.8212751189698
7.65341835272671 14.9846471720458
2.95531280344471 8.69501017807417
7.13942856461704 15.3753191550946
8.61725439720636 16.879478667366
5.48394472748251 11.9287888814543
3.86750115092239 10.4688186626203
3.08983709011962 10.0634677694766
0.641546029087524 4.32556638064867
4.07826824713922 12.22393167035
10.0657553940375 19.6163930235566
4.29572302453997 11.4013019303824
1.28451413324425 6.21417122537021
3.90438775444812 10.7561830322304
9.01313281427086 17.0935243344698
7.75860965863434 15.4620588032746
2.91149984886111 8.97739873202698
5.62626389993686 12.3306897988305
5.25277895152818 12.6270402758102
3.36120689023873 12.0789475403107
5.0985374642271 12.6883592400171
5.65643916501647 12.6074985284781
2.391767719956 8.05462196664576
1.67716993881825 6.04830495071794
4.27917410848905 11.8649564054255
7.37500466719215 14.8097214173994
1.86552295913996 9.01728057659802
8.84555277545215 17.4967800549843
0.507921464957328 3.57091016598374
3.93357263826102 10.2830205968303
6.89948985623685 13.9133309863093
2.04124298223188 6.03460423489891
5.11069731654494 12.6183172895755
6.78724960846791 15.2787434448749
3.85339689429754 11.1423270024693
8.94664899282656 18.2489513527246
0.963474123974886 5.47405947840465
0.0894981508391026 -1.13030974841985
2.20037879798403 8.06878788289126
3.23204671335011 9.65666341722704
5.0766446008386 11.9779012927866
0.619178216059069 2.11281844871142
9.89430848694534 19.6935243008901
6.58189351180245 13.3331982667737
8.73266265747083 17.2200840304609
4.43215768731055 10.9958876746026
7.85046190820022 15.8051861124057
5.78083500173823 13.3512545527337
5.81398635992231 12.4021414828475
3.4051755086353 8.67783318011574
2.67762099245359 10.0707952987185
6.31940116685832 13.560021233655
8.25463183316689 16.0539833992128
1.31846146516758 6.42205573017705
8.44280253599888 16.7846123201225
0.070389327891398 -1.77554393213676
7.53194283259664 15.4621726884242
5.36162801260831 12.5593575821657
1.9862288802274 8.26937761296616
8.1102483878344 15.9141917135181
0.901494455047575 5.67108049023473
4.74319179574163 11.7491684903432
2.97526332167849 9.3897972871081
4.63028897008598 10.9569735066431
4.7568098142945 11.2648037776255
10.6229779227706 20.223260801253
1.02715405150373 4.2563145729453
3.2190910582462 9.99425515632471
2.55630678422498 9.25743526281008
8.65146793118884 16.9544189617531
4.74534491164144 11.6424308227231
5.25345987848149 12.5761550251218
1.72508672463023 7.72248494290905
7.0550003773212 14.9001558102085
0.571434115876509 3.59382605423359
6.50430258316317 14.7902850111836
0.50182126542091 2.53169561079934
0.890641243963444 3.66972257017303
2.28983446517751 9.46178268094952
3.40135740989028 11.4958738694398
3.94204525991605 13.2380751816262
4.95717170724639 13.6054614137901
2.01506932171765 6.692134819675
0.314986485468515 0.00931413811761158
3.35642555908681 9.69444937588198
5.55765515472542 13.9019813764286
8.62669465215806 17.0631686956612
5.87322261567735 13.667063148798
6.4034722487259 12.9721227692965
6.54194842533373 13.838873877389
6.81721392425833 15.4426358792798
2.28451413324425 8.4420776123848
3.92561971200294 11.846984195377
2.38072944850355 6.91640886304156
1.76723103702388 8.94650720818089
5.39855559498998 12.7856401929566
2.54646235816709 8.49033055672806
9.77950597149654 20.1915268552907
2.74846123300404 8.95907738960182
5.37469175209693 13.93137537056
7.27859813410626 15.2824731532203
5.06263982828646 12.1139155476951
4.93903846963212 12.010418447383
0.751892138404309 3.81272908910021
7.54148386405428 15.1884865702641
6.85735900975864 13.8908859717083
4.47702965301306 11.5252643761874
1.18014786115843 8.98455614396092
3.51903860960006 10.2567980363503
4.76829020676596 11.8683325554473
3.05762355847813 9.97575282318937
3.76298656488058 11.6765949573798
2.26423615104355 7.89234712225668
0.464668267003444 2.85800093410997
2.37684601401632 7.03688784718645
7.32962593993264 14.9362556222518
4.32912359629157 9.9890744870824
5.8413693545154 12.560698278071
4.56559717585422 11.9117273008569
5.14347505372169 12.0295978506949
9.06166280766727 18.2407574967409
4.71699089440494 12.0836984802084
8.22389551881809 16.5531216371566
7.39872659322898 14.6667921450776
3.74308405554959 10.391557752252
2.83106651060507 9.13473120894891
0.822118274729345 5.2103976104029
0.189033824390017 0.217510479973375
7.82568388233686 16.0095877283836
3.96550726061908 11.7057116396651
9.47844201872834 18.141800256157
2.38294386956899 10.1889744621998
5.71934774718898 13.2905128543593
1.6544355408454 6.81905398576921
7.82896155231732 15.1945479107646
4.42545930476536 12.1372497332863
0.54794331129035 4.17829758794756
2.60407132366886 8.11012418961519
4.44108503676099 11.9123481581189
0.196607044094818 -0.15444016035531
3.12333511325308 10.2406195289451
6.92777796208234 14.4409523319206
4.86522599628443 12.1839686742702
2.64200835725712 8.46683532892842
4.73270335389561 11.9925503788928
2.88479326254353 9.53099267046604
7.90288155174544 16.104265597663
3.202260983562 9.29829536754146
4.92495498496888 11.2320935098101
1.18014786115843 6.31851326827433
5.69220399161585 12.194483124221
5.71182525700246 13.1158317707612
1.66630212817309 6.92031674066889
6.39471991299406 13.8517737209912
2.58111017522555 8.53415956052301
6.48304183381994 14.4070154362898
7.22263070396326 14.8447455506957
7.80538275021139 16.4782152042824
9.03860628005327 17.9623080786581
3.51626734437183 9.83631388318091
5.45871009071984 13.1061383010916
4.47404659931931 10.5378543027425
4.8631455429894 11.4270593897183
8.26674906760977 16.2643894169522
0.755314904045098 4.17366710352474
0.526068811667588 4.03661080171548
3.35445216057956 9.61395000324903
7.59305492166988 15.8579175546179
12.8274717232003 25.0065222903076
3.58616424593091 10.5257344928868
2.7663831410013 8.29799405977329
3.42599632135108 10.2365708581342
1.19534759832222 4.33501615444307
7.78710591959737 15.2637457562188
0.321928094887362 1.6552600424412
5.46368784220126 12.1251523807191
9.76673759565763 19.5773376964844
8.8681373047903 18.3731221196698
3.38294386956899 9.0674192069456
6.75250776538497 14.6064069696079
2.62105550329974 8.68151269845183
6.22009774278459 13.1002284162061
7.43284251752604 15.7397092851323
1.10165007609443 6.61660679865225
10.8476853534801 20.9349719450996
4.03878733050557 10.5769385926359
5.14135104025406 11.9891226940791
7.78460867398153 15.3939540045354
3.06660588420444 8.96074228859988
5.85389587228504 13.4464448296766
2.69866299988588 8.23908398577276
7.66370040990302 15.4245224170758
5.8133194549222 12.8008752210244
6.14253597188632 13.6198299839277
7.48563613157968 15.4664942273122
5.71841642832791 13.2030369808254
3.7407117333991 10.2177617548281
0.0786098346963665 -3.04565522155918
7.23907338337891 15.209631042598
7.11615678865854 14.2268040177261
7.00665708190145 15.317909644391
2.35839626195665 9.63539574130444
8.15521289788413 15.7095573908729
6.0800606801968 14.18000464633
1.30334239448733 4.81810380925328
5.80987743182632 12.72876241537
7.56984042198743 15.0810525161723
9.26050559600121 18.4381327938046
6.16204886834889 13.3537200744095
5.91159571855187 12.8964093046199
5.96610741216232 13.275883328386
1.34482849699744 5.39988343435679
9.10034170447985 18.0578385783296
4.26423615104355 10.072345221944
8.841212082723 17.8744167412314
6.29285535424002 15.1595565329869
6.18404220628601 14.1172652881064
8.01351809057768 15.967435145633
5.1844389980157 12.1399689177202
6.81818590116784 15.1149815557487
2.69108744095189 10.354618446235
1.0703893278914 3.54365952541406
0.825378603892931 3.65043489096692
10.63543154779 20.4079601779105
5.01346225980656 13.3058250209313
9.9413616481895 20.6792065437972
1.90226656908307 7.5185357381561
11.0861773684574 21.3978712819986
2.66220549965362 8.61444836107706
6.78429457803176 14.4343779064288
0.982582946922591 3.95777542866615
7.83061027435791 15.9195887973154
2.29395897902869 8.186726015908
8.12911812808932 15.9332487027484
3.30684550031428 10.457262825575
1.7407117333991 5.73475131765938
5.8613599063222 13.8047774188292
6.82165919945657 14.6409176734627
0.380729448503549 2.63952357142248
8.35129263167152 17.4919432512865
4.09372917927164 12.2167994665818
2.98258294692259 8.73132169770399
3.32854927500974 10.2240933910688
7.85308494539478 15.6635860721848
5.46506025044313 13.3017387879378
4.52017077649498 11.1385585056955
0.142740172116082 0.378271413548011
4.91130809036533 13.0202158187048
5.40551591944382 12.7480804349131
2.29160355803056 8.25195992765481
2.75317662732212 8.25511580393232
7.81588278852873 15.6793767566634
4.22357700580371 12.6044150877434
0.973794929652606 4.08275309523551
7.03093192786131 14.2204697284406
6.26820979716573 13.7102834593485
5.41237507512001 12.0243868342713
2.64800517981049 8.23518532368683
5.70758000627902 13.8651098371211
6.20296617056141 13.3764394051692
2.05450121618256 7.73717982317147
3.0679828301843 9.30012786136119
1.93508252331866 6.20030205028644
6.65477921695952 13.9965352591565
5.26461149122333 11.8842158883861
3.6631168673661 10.1889502292018
3.58062791045726 11.713225805703
3.96513781246318 9.15977043537588
5.77468165337325 13.5175892036953
1.43189034828618 6.89972677604669
7.59669666068723 15.4079529169047
0.950095094173686 6.10124416359422
6.62178815566163 13.5548278817581
7.75264156258251 16.1295093379814
6.36208408983338 13.5565007076248
7.58725996563614 15.7661353113894
2.25821738953602 9.66643454307651
8.439032974538 16.5404666812259
3.45680614923047 9.32368792581679
2.61070006213476 9.0838132683919
3.38487870371017 10.7187362595734
4.22048474218091 11.6239519519178
7.14320972298789 14.8799922486031
4.92067441104162 12.149323643121
4.29660423908893 10.5747801579823
0.828631581688019 6.38979963167108
4.16607267594671 10.4506221176175
1.8471951865894 8.77691227428113
5.01979085714107 12.6108396126685
4.13733957181602 11.2489806450975
1.06626144226872 4.63661962272939
0.111031312388744 -0.382448985738597
5.72230207253718 12.0232416984583
4.34170116392739 11.5250459745589
3.58856473740135 10.0776734579863
1.48026512205446 5.95638401446587
6.16960436691696 13.9106888893641
2.18840092460321 7.11973785945301
7.73694305188008 15.7804611040495
0.583037623796664 2.11458601631104
5.4553601018681 11.4862549700326
2.53555533339931 7.54837172629974
5.11144869848767 11.9188711148019
5.15429155583566 12.0842670087113
5.57313211780203 13.6269304791742
5.89801481906676 13.9016314141884
2.16928366111573 8.4612128442536
2.58496250072116 8.53274045268096
8.8670686531874 17.4790640897505
0.105678077894537 -2.51809644136151
9.11841164143999 18.2225890054742
4.49044177108486 11.2049591437631
4.45838200415601 10.2880867308672
0.347098670622268 2.84727714634786
4.47196778766152 11.9071251590418
0.670840335881562 4.37427540221852
7.43386081001764 16.0084136121059
7.06578770029244 14.3733865662734
3.94317119262737 10.3761494016883
1.86076420262883 6.22477649369684
10.1584607408804 19.8489503516474
6.90062533253607 13.9763716287967
8.12545480045649 15.6920044766475
9.74140294010624 20.1009562581899
8.19355492867044 16.1170912330935
7.03524999213725 14.3246012531893
5.50937914891469 13.3594100579008
6.1962135853854 12.6716135267846
10.5463292293279 20.5441818245793
1.28806320032532 5.94227087411034
7.00265751983268 14.5636717840645
8.94788820067493 17.7588588122346
3.48000655138599 10.2537468895172
3.28983446517751 10.5559219426486
7.1847563528434 14.251471282291
3.77568270173906 11.4225744159711
4.13060144979056 10.7845641576101
4.50956917306804 11.9724491784996
6.17444636854819 14.4637456812274
3.9976537136842 11.6436796927792
2.26663664251399 9.95770786220194
2.1788739581698 8.39192678627013
7.66251884724644 15.5702169353812
5.43589524132036 13.1041806835569
5.43242497680476 14.0504936466999
3.80653028925957 10.585876935651
6.60035896754477 13.2794560561254
0.755314904045098 3.02626003627047
4.39588539483069 11.1101742154745
8.47476861005006 17.1298800180806
5.57646167164748 13.1217681263784
8.25418773656601 16.4720754678377
7.81089291189221 15.5511544884892
5.24823120674876 11.880844109031
5.95382395394117 13.6307344415565
0.391767719955997 1.40269155896097
6.34826783453123 13.4372690859588
5.16631374788993 12.2625226601478
2.89180800103544 9.71720922049009
7.22839543787047 14.6149772979468
4.71160503183932 11.8358246409052
9.59299888053168 18.7520771001129
0.624802765252947 1.51700346806269
1.38956681176273 7.87199224790876
6.53835191730889 13.6057283100167
4.29733817360183 10.6512132821261
2.30626223972785 6.27100605673074
8.01562691088462 16.2252523288223
1.51702367206458 8.61408632246583
4.83592407425437 11.5948305638728
2.2821432287815 8.01852357470578
3.5957423394744 10.2030535834149
9.12354204915729 17.7950032821055
7.32367630298733 15.0713204656156
6.00903358672537 13.2197936125807
8.41948832888566 17.0313819509451
4.90467676550867 12.2879343709741
4.44559429134118 10.6406849758368
7.61718091815506 16.4956866933687
8.39601388299076 16.4427343366469
0.495695162624069 1.07183419034656
6.9762719749404 14.8339787589376
3.76171078436334 11.4332811899991
7.15890248898941 14.6522481403096
0.804053558967353 4.83017300145673
6.87781785496118 14.0439004312039
1.80405355896735 7.35739276979811
1.87499363893297 6.92781685881002
9.56173853796756 18.290748213351
7.72655877910497 16.1944503902831
2.90881290773955 10.0946223559086
0.75702324650746 4.01884072263444
3.59955584254637 9.35969040668991
2.88791513563813 7.48603007193937
5.45252954467793 12.983005341461
0.199122642013601 0.320303498079017
4.43189034828618 12.1815615151161
2.23633953916837 9.67091706250647
3.74459168654238 9.52607536823946
7.83779190230585 15.3602958774573
0.243669080966863 -1.14865322555737
5.83126923596772 13.1775137701553
7.07726436570316 14.3886892344593
2.86473092231475 8.69609414178167
1.06350294230616 5.0685424424121
5.85089941238573 13.6551021978032
9.19227308517291 17.9682478979466
2.52656966049778 9.85528881585887
3.2103888644454 9.90611709603833
7.0462072778142 15.2348101748261
5.50557340028202 12.3505608831405
2.22404027421793 7.54771686448895
0.55581615506164 2.03608219353845
0.413594082409175 3.68745749656347
0.758729568457863 3.74674099278956
8.39961545750029 17.6943524099922
3.4662355621504 9.3728722465987
0.199122642013601 -0.293840885250907
5.31527638701493 12.2862446939917
5.14746952198919 11.7185100828123
1.26423615104355 7.12651719132969
5.98577364213051 13.7410943130933
0.0454429707611671 -2.65023083177887
3.33485426933163 8.49147518666375
1.71896433575954 6.15195932765861
4.31571113013737 11.6071906615092
5.77668305598518 13.629504720725
0.191562650700756 1.2476755029322
0.0565835283663675 -3.74566528911659
4.72563210513832 11.2980144779248
5.65866850185465 13.1366723263863
2.48233202074738 9.38790995412794
1.67174626686322 7.83065271925386
6.8444860877578 14.3655996235097
9.20554891117303 17.8171321858492
7.17484580789979 15.2314710825218
4.55397480823747 12.7627843457636
2.391767719956 8.71018699642305
1.79327165449808 6.69365237335994
7.67202925367115 15.8650814299552
3.73335434061383 9.78343788891244
1.03562390973072 5.35096131899088
3.40599235967584 9.01854863870745
6.85397070410045 14.3622995184618
8.20677018868682 17.2829566981346
5.19920118381294 11.6395751355927
1.51096191927738 7.45932894550851
4.39011735366633 11.1524696419351
2.50131174924366 9.16725159463037
2.55728754227831 10.1188851773738
7.42762293261764 15.6651698898666
1.68706068833989 5.34286651606944
4.09744224764079 10.7714928403258
0.683471892855227 4.36485057556686
7.18237448827581 14.9476205833384
0.738119288782576 1.70500321416664
1.85279789281877 7.98511443270639
5.59179907811781 11.8200222485205
3.69398867721952 10.1172795589668
6.44357350093296 14.5373589976188
0.770617646656203 3.9265665094663
7.75217321809383 15.7192573415215
2.56608449051547 10.2269332771493
4.64108355271206 10.8085722630757
4.07775571410965 11.9701855196049
2.87931367631089 8.05726921525849
7.35725287829666 14.8289052332044
7.3279567666307 15.3793770477833
4.5351820456209 11.9161619602711
12.2372673327393 23.7453136872157
5.2473958962825 11.4324319626107
5.72841034327994 12.9343537420826
9.20136431076165 17.7093134040133
8.49592696002663 16.1102651166162
7.03038022381062 14.865998959231
7.13241232986512 14.7675272573616
6.49627059108648 14.1932099005841
2.61164454337366 10.1024668183153
5.78753694328296 12.3366318563958
2.86235219953202 10.6243632862837
7.16589184555007 15.854340251408
7.76212287850143 16.0289300789627
0.0593552776164212 -2.67531289705491
0.0786098346963665 -2.14998710677551
6.41977482701693 13.2195591220957
2.94260833611166 8.6625369415765
5.2585189247113 12.2026788810507
7.93324214015652 16.3730296725745
3.2424500736777 9.93073245573889
7.7192382114634 15.8903999851356
2.8261925362366 9.28243278505626
7.89905475619441 16.6157725243386
5.79939819822926 12.8263751689246
1.82863158168802 7.85190733380911
4.48129894154757 9.68645685016969
0.577247535593151 0.893479720658114
8.13004538285905 16.5127495857495
2.92447999235902 8.74468400094176
7.10341371084902 14.8622301882482
4.06298513586133 11.4291657225579
0.767231037023876 4.56611939702133
6.9783787011927 14.8364958431447
8.46732839560183 16.6280578282582
4.35501626421955 10.586227496464
3.40898352943074 9.97507417236575
8.45179631511571 16.4706035084597
0.972325041557152 5.33819130142677
4.06488285158485 11.211675160879
5.17807719720577 11.6586669064893
1.92371967874939 7.3647931480054
5.63011420034994 12.0558275942923
5.19148369193759 11.8683340015238
3.85279789281877 12.813156099985
2.95642843312336 9.74958625275359
8.83070533547486 17.7689756333932
0.805705184838511 3.38257799231157
2.94822704387917 10.7854430296373
5.20554891117303 13.6247810365463
1.63598650374562 6.7280341331662
0.326537348139952 0.53842768775135
1.36625226369956 7.4676538661555
1.37740143078579 8.35503058650014
5.08116916664464 11.942685679623
5.61081815610945 12.5110095142599
3.68077442549246 10.4810683904401
4.121181218448 11.4929109959324
6.46649661255207 14.302127596985
2.52656966049778 8.91448806021415
10.2379006634365 20.1274169730741
3.66539277104189 10.1055498956578
3.59144006479236 10.2719858283668
2.76765479823735 9.77412996035552
2.24549566281992 8.54854564187059
1.67174626686322 7.55350736323297
1.49774008860909 5.63623299513681
7.56939994847322 16.0701448216655
7.60877967894965 15.5957298122579
6.32084566764572 14.0896923096096
8.73558310063182 18.3247051362166
6.70829761397424 14.8674830930522
7.80268437357361 15.4593639778879
3.53032049467804 11.6838679510347
9.83554516550869 18.8986461637231
7.22739452868678 14.5476778022592
3.27232185276999 10.9986100404092
9.52613925404161 19.0032996806067
7.47969943851347 15.7077723958764
7.64423124173071 15.4416965445446
3.64270157183323 10.0014588242801
8.22608459879413 16.2514195831741
0.509949146304311 4.3722307989468
7.17819673940586 15.1868090399507
3.00396196615242 10.9037200124878
4.02573756141361 10.5888132474751
0.986956962524401 3.96207196551449
6.08308569047193 12.5661006575732
6.85601460550231 13.4175995462946
2.97489636376201 8.38023311945435
6.12920057487283 13.5615921444117
0.0976107966264223 -0.421605752642182
8.31295554188802 16.2891878528092
5.3123021309432 13.388429763776
2.387362540836 9.20433144124258
7.78690995716231 15.8484221616582
7.32088176164107 14.5962428991358
2.16928366111573 8.32950649996114
5.24061962931176 13.1005094674052
8.02336625632779 15.9024262736605
0.586884812852185 5.06613216903754
1.99783433278189 7.01440587866221
5.19321978726248 12.5702327914003
6.11997860965488 13.5566624473925
9.2349850374024 18.0633591369771
3.39231742277876 9.78596181428315
1.14274017211608 5.89597707055828
4.6495004987031 13.0919382056787
10.30985374715 21.0713104006014
1.88908409859815 6.50738765822334
8.11375258258228 16.4738553388793
6.33913738491959 13.2664723965689
7.9631388433824 15.5281208214611
7.64797640848338 15.7301329720238
4.04124298223188 12.4523930922508
5.30326932258816 12.9821780243147
1.92371967874939 6.43216217379034
5.58586390346269 12.5002783749909
8.98167002210513 18.3575451040484
5.4365616439563 12.5158205791771
8.78286719774698 17.8676376515106
9.35334093654228 19.1301835556979
2.87381319835909 10.6900269353561
7.5546655887347 15.6486173447634
1.39944456458946 5.70041069492595
7.38858563829011 14.8249944834799
3.62128999253892 10.5632940719336
1.81557542886257 5.99060933300992
0.255802836602718 1.01464438125394
7.38732807236612 15.0109248167541
6.5270077606372 14.0716604789035
7.93541260013814 15.9702718229807
3.69198075060328 9.20223235897475
2.89646561618943 9.08964838879308
7.16079920577394 14.3939081112072
2.29337048420475 9.14407681613741
6.08818400849399 12.9482100894149
5.07133364052812 12.0908095529231
7.36036427654347 14.8070722306304
7.0525245791122 14.6563004450223
7.40585624994972 14.5231943099988
5.26933242973416 11.948215559964
5.5453506448223 12.955236771756
0.105678077894537 -0.548794307061025
2.5385381636298 8.13808400283749
4.84609209367431 11.1871644546575
2.97195733541501 11.5068125206187
3.6507645591169 10.4092531736978
5.87263179113525 12.8634339832067
6.03399556074792 12.6164073452556
7.66790631374269 15.4388345190025
9.44712042990006 17.9923479628485
9.29825506700201 18.5813445279313
5.55336050333533 12.3294330426135
7.71273333062503 15.3127942939166
11.6672206717052 22.5274775008946
9.51274441268184 18.974200112525
5.31614574229336 12.1910228580131
7.47175649069645 14.7889621321865
6.82061298235697 14.1634446109617
7.9464150606141 16.1649784338068
2.00791308164326 10.2160526800937
10.1284351845333 19.8305133914281
2.01863417413905 7.17898457575377
0.430820496519772 0.787723897421269
4.56839698991614 11.6122604678694
0.221567788538409 1.31697221827484
1.17248751551013 3.03595600375248
3.58712492187178 12.9972589852814
7.76937504934982 16.0341791239278
2.83471121580473 9.51091286837186
1.27976842159359 6.61300977750182
5.25035527176305 11.8062848173021
0.22404027421793 0.991137410929834
8.3615315162554 16.2392763519681
10.0798154191068 19.7309190120552
6.47968327286695 13.26707405463
9.48332808003718 18.4228160399215
5.02067998267204 10.9620299551811
7.3341749417822 14.5078085092212
7.0698525111258 14.6085666114634
0.62854031926276 4.21824724242262
2.12498976997866 8.68788564590577
2.42277121932047 10.4278764349742
2.20163386116965 8.88947500567431
3.66174959981071 10.072941669199
5.51664555778096 14.9349867213151
2.16864203555884 7.06516095501324
3.42545930476536 9.73349166476823
0.422233000683048 1.37940094061331
2.68616432606136 10.1495051976757
9.39651487750276 18.6630865776091
8.47936800654926 16.5011905700623
9.61572526176849 19.5911364946704
1.7561693281393 7.09309722132342
1.36064520246022 6.22556488359323
6.82433508154065 14.5392858118761
7.47646269916514 16.1539951801042
6.89987650169995 14.4796511422462
5.013998146041 12.1313114308449
4.95531280344471 11.5584415264924
0.396159489073155 1.28748769251398
0.795766947782392 5.54013165788273
0.14535138557262 -1.79917589431697
7.5595224043786 15.9872007499101
2.49722912878761 7.73662686258892
3.85339689429754 9.69587314037535
4.96818293408681 11.4640150908958
4.69732902379372 12.2287177561357
5.6880124634368 12.7332911381391
4.52218132648105 12.0890210256877
6.94474133918457 14.6456977918366
3.81126550377674 11.0082914645064
7.82673913923589 16.9720971185487
7.82918994931984 16.7529008975708
8.54502623366273 16.7729146296072
4.26618685450072 11.0547493695021
8.43465324525289 17.0562015339345
0.199122642013601 0.558798648129129
7.78038884662348 16.2532198270158
6.96016415371501 14.4226176735879
8.07468738874027 16.5039458811066
4.06367550316288 12.4604673655389
0.413594082409175 1.84517364656547
7.10758326176324 15.3278249278757
5.25141613270546 12.7733588232858
5.51683462731021 13.2637331783381
2.22465773412074 7.99517930476523
8.94465935889218 17.9825955203145
5.35056796569599 12.2605869032795
4.05380644369579 9.3425831752494
6.82074061043593 14.2130392203834
2.98986562286629 8.52065553908966
2.86512699508069 9.15036849612039
8.28444935561179 16.2661097087822
5.70945607291646 12.4997050463679
0.267835392097615 -1.43001803775063
5.67790282938056 12.8702489529817
2.50994914630431 10.0693429205912
0.583037623796664 3.40205882615117
5.37267355846876 12.4487642874638
3.7561693281393 10.2400478655966
5.43875859121407 13.2897581854621
0.189033824390017 1.03738574352427
0.863938450423972 5.65524856875917
0.456280481510725 2.43521062282067
4.01203225593194 9.76263009562388
7.86345532432439 15.7464153458895
7.14394436551295 15.0176768561057
0.70310069960416 6.32217411268339
3.73226919950145 11.3261355550938
7.06852034296646 15.0774843152875
3.31004922535138 9.93651885908677
5.1138671594827 12.9520966459901
2.9560566524124 9.02194074589678
6.98777561614291 16.0011955188825
6.20320115631661 14.0200406282445
10.4394070495371 20.3137463736491
4.5295711075739 11.114234458105
3.63853727921519 10.5561065760279
4.76341157447001 11.7868893121416
1.72071624252113 9.12449531266613
4.95800743316478 12.679683541724
5.02706556160638 11.5416780138585
4.25171909260596 10.6482976857612
5.92295896423617 13.7189768232079
0.279768421593595 -0.347810814915065
6.23461627786908 13.2692500869868
0.255802836602718 -1.22020257544594
4.04997920270779 9.9330015518025
8.26893960769676 17.1062953961424
5.30231905094883 12.5919945440826
6.49415956371284 13.6980829899189
4.08406426478847 9.55121392321071
5.42673439291799 12.1327050603766
4.67581593117227 11.5492804087367
4.84909854455578 11.7335037469156
1.86789646399265 7.2260742866592
0.885964756753971 6.65882531122076
4.71050340148579 11.7072834252979
2.11503324294624 8.55791361834643
6.56178435308184 14.4059059700484
6.85643797901445 13.9692019921776
6.06557231159362 13.991575754926
3.37072227514817 9.34735655458591
8.57933102450809 17.3855687865752
0.369606070031838 0.339441325970174
6.45838200415601 13.3762102162613
9.61497848425022 18.9314901027483
0.124328135002202 -0.935266413604104
7.93403284877286 15.5272040547152
7.18867785242434 14.9464907433299
8.89405984627402 17.7207471929227
1.66902676550963 6.23929670614906
5.15234569283519 13.0145610490256
8.32894414544975 16.7582410340541
4.03386345186628 9.99966058612638
6.15651796874821 14.2026331898354
5.37323058358799 11.7106370659155
1.27262045466299 3.00197620781402
0.624802765252947 2.81111597393205
2.08065766334523 7.76130539522703
8.61374527147794 17.949721520498
7.61027189042366 15.2102740424506
5.40558399196799 12.1901925473031
3.19943678355886 10.0857443926901
3.77778790427355 10.3880985638374
3.07963411236871 8.77436416035688
5.78052008303922 13.3514315177665
0.530070742225084 3.37177729021479
2.15704371014558 8.04894491150371
2.83471121580473 8.9790916308926
5.80807608930126 13.4350798002876
5.48812934755006 13.5561295560853
0.458382004156013 1.27199565382279
5.30567874324229 12.5711511314651
1.31498648546852 7.36908681870216
5.20288783347014 12.7984725673189
1.5626698261027 7.6594982247496
7.04598894568495 14.2134674493018
6.37246461858944 13.2449849125945
6.19258872156664 14.1167395222767
0.994217647405994 6.66879172495816
1.01149563883783 5.83039597333786
0.430820496519772 3.13429601608885
0.464668267003444 1.31532111613405
9.20605708820758 18.6527847518558
4.07621702161705 11.2319225019772
9.44159967134696 19.5213069213244
7.04611994892745 14.9458318015027
6.3068819462727 14.0258605364345
9.32511203328011 18.6510564762339
7.51642494534214 14.8979888111832
4.26092893995688 10.1769730798824
3.95345150136626 10.11382297049
6.68826429883544 14.8553913633309
6.30005048945943 14.0781082137974
7.32693276955969 15.281285859413
4.21054472195551 11.6262036445796
4.36036427654347 11.6009521348479
9.23358612532211 18.3447706223636
8.6750537430551 17.5276578036794
4.47651130394043 11.6059977928747
2.60786290283124 8.85059331117256
6.18677785044965 13.0764150411203
3.55163905673439 10.2150088023191
3.00432160595009 9.1521360180085
2.26183165875214 8.4028727281063
4.04246924243396 10.6753326414078
7.35654880691346 15.1668447078337
8.56541439041053 16.6612727760108
6.11544947301776 13.8393412558494
0.204140716780225 -0.219919698026336
0.253384235800074 -0.216153289559524
0.626672752605993 2.31091823924978
7.88635504352516 16.0793325169521
7.74686361595023 16.3697741888586
2.69064057861569 8.04474487230464
5.23196993954061 12.8190190041555
6.96236393150695 14.113262973802
2.00072116724365 7.04507290330863
6.86717987927477 15.1074082228649
3.99421764740599 11.1673703175048
1.5489297694764 7.67656146530645
8.10757280059094 16.4791692795278
1.8631455429894 6.15049936116007
0.626672752605993 4.37417279470909
4.80972311913795 12.3986933321896
6.54778911625147 14.0355641551403
0.206643223983395 -0.19093781863143
6.98727538302312 15.5312803826619
3.96217881634138 10.1801515841681
5.59167941693574 13.0693047683151
9.03124078999927 17.8193638955268
0.511973981781801 4.69288759213565
1.53704751940466 7.25279241094677
5.93465802783973 14.0106800179279
1.94185751900344 7.72336537510422
0.393965275660243 3.74051058305456
3.5981269599196 9.3543176287863
7.87057432671227 16.487738620964
7.13522702476613 14.2521830885662
6.13688860790307 13.04966325363
9.4268224330661 18.1990487128726
4.51247974691963 11.9658872876762
5.06927252457654 12.2884524813197
5.29432666642801 12.4568315946724
0.475084882948783 2.68409014002226
1.16221003631431 6.67849755616085
8.31609142293339 17.1148636610069
2.64339445347989 8.91347253936477
0.939602720356044 4.71169771586454
5.07159107310115 11.8570232942371
4.26843439357638 11.1039381861018
0.534061602421118 2.71025757236084
2.72159139877538 9.07870107930712
7.3617332739964 14.731476199352
4.18602507451768 9.8264548650333
6.57395008378687 14.699325620928
9.08848615523845 18.6896002224805
2.5033487351675 9.13950290906876
0.617298482840846 4.11665911149176
3.86374026441626 9.37467937449497
6.81688125545225 14.4141735926396
4.13372790733314 11.1455564001373
2.61917821605907 9.16956171201437
7.96294226335448 16.1874051104242
5.46224867953093 13.4138969117505
0.991317756900199 3.94923137476125
7.5587727338296 15.0450662717416
7.82672642989003 16.3487891804576
7.29840171588434 15.1883969186748
11.2906778190666 22.0942383835673
5.46519088792598 12.2883821156611
6.02258974904011 13.5785359960149
5.61618123133188 13.0780798472306
2.92219784839637 9.0543354288208
5.8015725694636 12.4778215788923
4.82201627062559 12.5324194193871
7.57235916830764 15.7046209096936
0.973794929652606 4.81860223304919
0.216610068742442 0.879262594621647
2.89064124396344 9.08991332350713
4.94204525991605 11.8088869782278
1.62293035092018 6.50785182709129
1.99638874644762 6.0383780297729
12.8072993707884 24.7092417590848
6.92950697467587 14.2626198625515
0.868686765322135 3.93756744056038
7.09256688287519 14.7564057854857
0.0482361856528476 -3.94399482202859
9.71501818306398 19.167974401455
3.65969626580899 10.0672739712587
5.26273381305411 11.8140069805389
7.03020363394647 14.3108912532267
8.32216251378549 16.7586531605975
9.96860631968057 19.0899751804527
8.78798742130969 16.987383790074
4.27515607854601 11.5968521438626
8.9656457792898 18.1313971983499
4.83157327060919 11.6531364509536
6.36964096451698 12.6834328313378
1.58784500925428 5.70582181423727
3.50842865253186 9.35538111133778
7.82193976281456 16.5811404829269
1.56071495447448 6.95856724386251
3.74846123300404 10.4013908607451
3.47638168756724 10.0833875263558
7.73313737767773 15.2629556340576
3.20445376767456 9.06759460849318
2.98367769469807 9.32466736316984
3.03984026453179 8.98170689789945
0.0813396274519388 -3.12197964000583
5.151858816727 11.442338598924
3.98732086592925 10.1815486491318
1.0703893278914 6.8211508876293
5.17727999596932 11.8952755649129
7.88403616664791 16.5078867241299
8.48861944118301 16.6110515488962
1.6915341649192 7.12573801143661
3.7266132708064 11.161117588654
8.70751098672456 16.7152349056012
7.2816797063416 14.6391046144572
3.95401014417707 9.72017055635817
6.98045950621191 15.0461528323835
0.263034405833794 1.9484959825062
3.74953426766926 10.5946494969701
4.1948750225553 10.4240099424071
6.6320064124044 14.8560808974119
2.20789285164133 5.93862145321922
0.0922074380970889 -2.14499139856911
8.85088691410717 17.6614300988525
7.95842511464899 16.222706252443
4.11503324294624 10.4278737694998
3.9656919492247 11.8931641951538
8.40857600764255 16.8184828592478
6.04343200192307 13.7233798851581
7.69675892873904 16.371177575081
5.5359907137689 13.5084928893986
5.56711948795167 12.4772832280193
3.24974871508357 8.78407045174316
3.31150311546827 9.67300419727919
7.48512086609312 15.7279432482561
4.68997002548213 11.1346325047272
8.43133880504359 16.7407365548254
1.30917618747851 5.27824984643404
8.58929908971742 17.0589956352498
3.34993137336011 9.06005037363832
5.47450094035495 14.1394379754743
0.337996463515016 0.164200703351442
3.61753358347542 9.55189301516261
6.57198012018773 13.5918736758623
6.1686019244852 13.2141520479652
5.79045928105023 13.0958097116596
0.743299527888257 4.61970021728325
0.194087052116302 -1.132336432803
9.12322646002002 18.1101094744349
6.83043281017896 15.2032379691662
5.62509511059851 13.1280867961286
4.71094415457587 11.0691725299594
5.45312244659581 13.1040555940891
4.78753694328296 11.6621314539227
2.43562859405209 9.17242725811059
7.38867173284354 15.7944082411883
5.26558691893083 12.1946560101585
1.17759892932773 4.86312388684868
6.73571170811378 13.9007118569361
5.92746983824813 14.4510445342864
4.10685079645022 9.74831571918524
14.2466827114197 27.4908718301139
7.39049572939301 15.2971754186824
2.34709867062227 8.46754125681611
1.45206823022381 7.25534844660539
3.53455968460832 10.9415021340967
1.05658352836637 2.57373976274775
7.88820746518712 15.5936561300751
7.74479348182909 15.3491293332886
8.65417773002203 17.0213295930867
13.8554065670304 27.5488668609035
7.45229890588954 14.8065586304379
1.87263179113525 6.79911944716231
4.9529858003903 11.6257277471826
1.21661006874244 6.89585024689234
9.56389408939416 18.3142364564927
5.26310954424379 13.5609655458104
0.286881147788162 1.10022938812153
4.92912819028488 12.3563584738212
7.42990045837313 15.1309688840028
7.38382523189925 15.3558903939017
4.02962956756306 11.7551609396671
1.15445359267987 3.21622373946556
3.63040547148232 10.4913516156354
7.75368475508181 16.3361971804141
5.51828333777011 13.7681892749065
6.70282374292348 14.6776864589663
0.596458139558986 3.70309004413818
3.84277774529544 11.819501943022
1.42115596066222 7.96679188794178
0.782408564927373 6.89325714414471
7.90665012639538 15.6664196551897
4.29130885982897 11.91613510222
0.641546029087524 2.45347931125002
8.55452745909307 17.0016146576337
9.03675057518501 17.5287150559403
4.09186905530185 11.2203427607467
2.46675761572617 9.69988572987265
4.39711840904258 11.8075279867449
4.78114985171021 11.8960282314291
3.49901669699333 9.61241492917356
3.90419504823787 11.48411819612
5.45154083301783 13.5665772531214
0.818850560895434 7.18180509076342
9.74529112288835 18.9879763871509
6.3645023968561 14.0094492223889
6.15894287064003 12.7147728631953
1.30100225603281 6.98876099349408
1.69331967881157 6.44999207516011
2.1196881745192 9.15444850900983
6.79651988628195 13.7251126129208
9.78372183128239 19.4731720275714
7.54239735908544 14.8684661039755
5.90929308582382 13.8108985851068
7.5225266077605 15.7446885812059
6.69627208392586 13.928568995847
1.96421377794694 8.27341907179256
2.3397075074486 7.25485495653492
6.83025532416768 14.5357845500266
7.48986401258967 16.264931917511
1.05519565424212 6.76380001016212
7.99446658497396 16.4177126848928
6.0099293646194 14.4675980615492
3.61964776693088 9.89000337157902
4.96208624985064 12.1471963521061
5.27828217953273 12.6781094771596
4.43829285157915 10.8293999043332
3.43108803384847 10.3944328417648
8.07032492042511 17.2115563704615
0.956056652412403 4.73843211854644
8.98565981015758 17.76013399051
1.50994914630431 7.33750031569548
2.43028527297778 8.18547084125113
7.3248465983567 14.5504134804753
3.75958197323355 11.6725440593977
0.687060688339892 3.84384491612157
7.62465657036202 15.1996519571327
0.557777671394926 4.12068437359199
0.789103217501381 3.09476004200399
5.81644611123613 14.2702684544128
2.60975496217244 8.65025022547092
5.44817413597714 13.3583623074021
7.10393818610178 15.4199252959321
8.19090123756336 17.198464442127
3.25791579132422 9.5064470026195
0.859174455866435 3.34990245000354
5.36401205355861 12.9832817603746
3.79970902340355 10.0167811115261
9.02233451968182 17.6323740827946
6.48623167798101 13.7927169028581
0.236339539168374 0.427612621479219
5.36611235243137 12.0463751227845
7.09784251933391 14.326665731901
7.40672372953002 15.857696372233
9.75265828635976 19.6141581191916
3.20507966574984 9.5759232631588
6.14147366452982 13.6855644042675
4.01756564301437 10.2820410065523
9.89150121106017 19.0702504620425
2.44625622988956 8.13965130968473
2.41467678042689 8.88012263785999
0.191562650700756 -1.56271674481177
7.7530963802609 15.4245127886234
0.690640578615693 4.14112968401177
0.171206827418142 0.254000176274163
0.16349873228288 -1.84603224764636
0.0867837661420667 -2.77153075964768
5.92081730165144 13.4995013307005
4.19519009026585 12.2068580355268
5.34461548495765 13.1143754566877
2.65214227213666 9.57070027572354
2.48851500895781 7.26518476835373
8.28826626810535 17.4628220417307
0.166072675946706 0.302854983259483
5.58237535376105 12.1705756834486
5.70735913208088 13.5442835089034
2.80074462393678 8.91712682023677
3.08814159686902 8.58673069377328
1.64708421262895 7.46725085600054
5.13594522759906 12.0168263420524
0.0510240030244669 -4.0875091007508
6.97805831080144 14.7454846349613
7.68512721245405 15.8215308070877
1.85598969730848 7.39558006724035
1.04823618565285 5.29535260072534
5.20351441113076 12.5137278174376
0.0758748669751276 -2.08586346417757
8.68280502005507 16.9960839031452
3.69777381955519 11.0402426487857
4.71402566167044 11.9432993318179
7.09647270865003 14.9044573104153
1.600269753509 6.38899177319414
6.26412352994507 13.369369213536
1.45206823022381 6.10869841944758
7.48933419730153 14.5571988892114
6.26013859739446 14.1746790523538
6.14016513459945 13.9783240371945
7.07781979069689 14.6527426764176
3.78847691185191 9.47874505544429
2.56120392076992 11.0154711959074
1.46466826700344 6.7594099100366
2.90842865016879 8.23269697288392
6.69543711040537 14.0145382160214
2.01364091066939 7.16086729498339
4.08338358771008 11.1882826610989
3.00072116724365 9.52360120633135
4.8414699994658 10.9141612361718
1.27381424458704 6.38166476539688
1.31498648546852 5.32949235344351
5.89292525848418 12.9270653666567
9.19023952105761 18.2510696091324
4.42250213510056 11.6260230243988
5.4051755086353 13.9695341928531
3.33599767738902 10.4290527925963
10.5395078080152 21.3430999077317
4.45982502727698 11.2530054392854
8.57362446770748 17.1085593394304
8.27638499761593 16.7650915386043
9.29168182712272 18.0497560063562
8.55398248539372 16.8215538955982
3.8471951865894 10.263217840568
7.01723156467253 14.6102475250623
10.4981850350851 20.5499139649818
8.14113642268876 16.5873302495903
6.14730669878029 13.1028155501008
3.24853483613868 8.93628972901945
1.76213616990111 8.06575653782511
7.69407228021209 15.7057035002271
0.951587794814754 4.29520210728665
7.23083705103019 15.0923342044238
5.8751902851598 13.7977902000279
2.20789285164133 8.08217891293685
2.22527492986957 7.49991795694045
1.97965955171582 6.17946765012092
8.1873520732005 17.7281290655491
4.54002726925751 11.760717574536
1.56364626948406 6.40823509271875
2.26303440583379 9.18905205260979
10.0993188773046 20.4012838848521
1.71896433575954 6.26912641674152
3.36513259345253 9.46250756726476
2.59836520532364 9.41755843069888
8.60195645149797 17.9810801739226
8.79311555527435 17.2588550484272
7.59903505966524 16.0709196634556
3.34738219131511 9.71803745854119
1.05797006863733 5.06013387358579
3.62970632194555 10.6531494262257
6.11374216604919 13.5956152710616
3.65489375747332 9.44666229625898
7.69616078204023 15.5694220023609
1.19156265070076 5.24714150913618
3.79639009733101 10.0484933770681
7.22063951287686 15.5139729420904
12.0487579498582 23.189962714215
8.80909927047055 18.4018961248953
9.45176747262827 18.9584765667476
7.33715802438144 15.0124040629496
0.111031312388744 -2.09499954134461
0.994217647405994 3.45178077508963
5.94883442557869 12.8223379498482
7.55360625668587 15.4558701015415
0.650764559116902 4.09044446841071
5.59496648839849 12.2481445858818
3.4154882710497 10.4779742772157
7.76560104516315 15.7606850024953
5.68818035858693 13.4541697723484
8.0820851567642 16.1774456722161
2.67400860861722 9.02008664352026
1.82781902461732 7.75769228977608
0.121678556588252 0.802187828366666
10.9311688989841 22.0421757991523
5.46355706853902 12.7345548145786
6.16627357203004 13.8325667099135
4.67649309384177 11.4209605648889
5.43636175548478 12.0941156420607
5.83864928345343 12.4998888187576
7.78536745699431 16.4855970765968
0.520045024039818 3.74636490137966
5.76770775963824 12.9037116390451
4.26933242973416 10.2719159819905
4.4523318565454 12.6584986785475
1.5119739817818 4.47551225556529
0.648925559453121 1.30469597135109
2.35275852504064 8.60424434378138
2.48284828306847 8.80662516823216
2.2732174731035 7.56126646881748
9.9762060901486 20.5889302835726
9.98482286943094 19.6070365683255
8.02734207451598 15.5597014366891
6.23974171768067 13.2580256227142
6.29038753976388 13.8838830081082
11.46497247174 21.9438640126628
9.01281446491624 17.8492758479978
5.43915767698173 13.0423044814163
1.88518386632035 8.16308425658022
7.04117726029757 14.3622479878511
5.00108161572545 13.0064559828781
4.27590100293954 11.3615403680298
2.01792190799726 7.4274703068066
1.03984026453179 4.15254306339213
4.7057567820498 10.8282404735966
0.255802836602718 0.637355161219877
5.28199491780312 12.7589098583225
0.841570637395517 5.79742725039936
6.49053804167651 12.8160279850798
3.4625758880422 9.12770084358636
5.71704574868684 14.0066689512782
0.532067552289031 1.30335410907683
5.95056172905206 13.37869660777
5.298071734934 13.5828520659158
3.36793014143188 10.4449225742815
0.0758748669751276 -1.77760427447028
8.3777137587771 16.6346002846722
7.58366950717382 16.6600933636844
7.66658618476912 15.2384459128144
9.23794606137265 17.9169056545364
0.298658315564515 -0.810357636091991
0.439357178474257 1.21281820148423
7.76925602110706 15.3721431682999
3.00468115611791 9.75709655976275
5.0866139474095 12.7019409043963
5.91049283228871 12.7272954398372
8.77987691050336 17.3637757132829
10.4570812270792 20.4549729300127
0.13224779829844 0.478786654398151
0.499782120147312 4.16820565718195
5.02892271059601 13.1384558691468
3.44148347958264 10.4403423206086
4.83299125236982 11.6015037842071
6.08542465625268 14.5936282206157
2.76128527336162 10.9177574180067
7.57880288812906 15.426640445129
2.1583370271671 8.3725323145161
8.15172692616646 16.8392489360681
3.7578766597479 9.90263371982219
1.6144742828377 5.06164444413259
0.526068811667588 2.86174457551616
4.33542608663634 10.6499586873644
6.64544228212875 15.186972568532
6.57519129414717 14.046760770136
8.38218304564505 16.9395747531581
0.750177705593057 6.42923482916186
6.24184018356467 13.3283485656282
0.321928094887362 1.89799697700156
5.29902480738432 12.7061233486746
4.62620548295304 12.3435616924718
7.73267622307331 15.6244060265565
6.2658869179007 13.3766595938182
3.7868054329789 10.6991732284994
4.41264605465516 12.5347787839279
3.33084518962342 9.65874481262907
0.559736524432983 2.12235203191484
7.33949373790173 15.4541173732083
6.56434768018203 13.6263856116129
8.24088671380497 16.0294993286737
4.86661130027101 12.8537509238092
5.762880292917 12.3012206825561
6.88193375373786 14.9413877604305
0.22404027421793 -0.155901802131614
0.960511710119024 4.5853891264992
4.78889447916044 12.1720345112186
9.79604934577132 18.9268326678506
5.00665708190145 12.9250062199735
4.21692042585688 9.98350313097293
7.31435212266966 14.732084125496
6.48036207410859 13.1610321725969
6.02059109477325 13.8884654652702
7.32623172097665 14.6952959436495
8.29519954861522 17.6027406263708
6.75218660147508 14.9261090256922
11.0558219893186 21.3194248692855
2.11769504266975 9.4806149801462
1.71105432181207 6.18492350844076
1.8742067858778 6.9004971260402
8.37290857966858 17.0397914051664
5.23396473198047 12.0976469081234
8.56219662365151 17.3739753944419
8.27654319143299 16.4720689095315
6.59595115118786 13.7747279853197
5.05154611957793 11.115448399232
9.38180248316877 18.5503121164607
0.387362540835996 3.77995402426488
2.13553486976119 7.9400134960783
0.140124223909071 -0.876504975353838
3.42007811597937 9.48478533476005
5.53443518018184 12.5457515729002
5.08414932684686 13.2917647204455
5.72694017779995 13.5759160712274
6.95333509021476 14.8480986106499
2.32135090142462 9.8630844666228
0.758729568457863 4.6039391225569
7.26991211446964 14.9444994633461
7.39016895620018 15.1833060900392
4.30085587126876 11.7375174230317
5.33392458255539 11.9683863207658
7.40323363178906 14.1268583187169
0.458382004156013 2.78574216567078
7.17208742259293 15.4339997380935
4.9725088594896 12.0610894835179
8.49366334390769 17.1582066939067
6.28950251862371 13.8295540122037
0.236339539168374 2.76125883466945
8.74814587735835 17.5875858991762
7.61089195993502 15.4242868044059
3.80281359753229 11.2611163084714
5.19794400162707 12.6315943477549
8.79230877344294 19.0663388723775
5.46048047004001 13.2221861427341
2.93281710274185 10.1840498608662
7.37755760323341 14.7703666927682
4.51210043968966 11.2332383445991
8.61267686223421 17.3235941385082
1.25459404303314 4.93971482806961
4.92057914277197 12.3155001945772
5.9135117757309 13.856529599282
1.9913177569002 7.00823688249335
4.3655525716344 11.8294053876574
4.12532047371441 11.6926048872968
4.00198234313243 10.62502570225
4.22265002245148 11.3957235946221
1.21288056634438 4.28004554505102
4.22326807752825 10.9369316846664
2.57094860517333 6.94139328208809
4.81649731148601 11.5356836268216
6.62158305050188 14.5424109285008
4.21412480535285 12.1320174864747
7.86638875182271 16.0969362920976
7.12215501147984 14.5401587351186
6.97718832090673 14.3906471440785
0.160920188181103 -1.81276286416026
0.884402552983687 6.25230107976122
8.17359719254512 16.3134974266237
0.528071164578735 2.98959700706911
7.1678998001128 14.9006152636914
5.62859864178377 12.6689483213957
2.83834673652123 9.68763847040751
3.82720930634063 10.7940156406699
2.61070006213476 8.02083432109283
1.02998286621571 4.86207446598803
5.33763974046078 12.9278740881368
0.219091058246197 0.364773396886323
3.47845415341602 10.4334126335993
8.18351628909107 16.8947489905525
4.98823022306046 13.2155579842195
1.96199367742026 10.6269939127245
6.20324031688829 13.0395600296096
7.48220292629596 15.7757955026416
1.00863030514344 6.55274002381445
6.48510476108097 15.9084664118509
5.66414146834568 12.6919293917547
1.16992500144231 5.55586470922368
4.55704241526372 12.4060719456956
0.153156788061421 -0.642194722703757
0.0731347046302154 -2.42920807743778
2.9789277763814 9.22488747403419
8.09013359668377 15.6851181478349
9.90532081102639 19.1706818839016
2.41953889151378 11.2507632924254
8.15996213290979 17.2357939741284
1.81557542886257 7.04362293396477
0.681674141792833 3.14875873301491
10.132972624744 19.9144165880822
1.02998286621571 5.11459719866673
3.81966818349646 11.0174232284278
5.78277548284627 12.3802276387978
3.12465899041952 9.42852531675614
2.65580975435545 7.73899789405985
0.960511710119024 4.61966258493669
8.50410391683023 16.7628847893083
5.71742967027234 14.7841836718082
5.28273632027634 12.2048427222844
3.47326739592964 8.34700112648023
10.8998040135682 20.8614892295677
1.01863417413905 4.98607909629356
4.20836118309842 10.4761656249251
0.481298941547565 2.41409322252364
9.69096875664306 19.1295692593478
4.67728271544843 12.4516216525592
5.17224747307467 12.5204038036024
0.739848102699327 5.0229948387681
7.61080339489125 14.9973425377727
8.29981244967527 15.8998294655582
3.78889447916044 9.83631970240946
5.82786982284415 13.4970491929029
6.77370628050685 15.185454550732
6.94799336742765 14.3849335567291
1.55090066464752 5.57508371106297
4.5626698261027 11.1283976955247
0.183962834842595 -1.13792453988103
4.50589092972996 11.7179517792439
3.84056394205016 12.0869870094714
5.97402446444712 12.5449987423154
5.4112906477151 12.6449288820563
3.18650055764449 10.794657740833
8.09339115325301 16.4501829854062
7.33522955000039 14.4659429388004
6.56873138691389 13.5378015421715
3.24549566281992 9.50861597589449
4.64512520312669 11.5645244515254
5.88723280291461 13.3534474959905
3.29836505506124 9.90604069599724
9.97368301819779 19.6193815383227
4.18014786115843 12.2418899224866
4.49722912878761 12.245116506721
0.369606070031838 3.30194767872822
0.685267406516842 2.57002870309144
7.86013099782613 16.2126104932801
0.0758748669751276 -1.7004064700413
1.36289064266586 6.1583302266783
7.07259890861835 15.2773538960005
3.01970191444255 10.2712827861963
4.70686204146254 12.0682958453233
9.42276281119824 18.8603953561731
3.3956112485038 9.88382081925393
2.02290040211008 7.74510947670691
8.90401436278518 17.970354250905
8.4989289663195 16.6748688585198
5.21978806850578 11.5113601356001
8.60226088725122 17.7563290254608
2.50842865253186 9.51827648547585
5.36401205355861 12.3507050971333
5.51127826508303 13.8782673023688
8.56476683898156 17.4841542609798
5.80750948824609 13.8016518669737
8.65851141786713 16.6543385651374
7.11146956462316 13.9731518865043
5.03544796058228 12.0749680743923
9.17510039277425 19.1034873766248
2.56364626948406 9.45235113794288
1.62293035092018 7.86266903278438
8.34915293440126 16.2204792528618
6.36890800303177 13.4112116633027
6.98011672288322 15.2009203476212
0.532067552289031 3.53733391829187
2.35275852504064 7.88848909611654
8.56037869398816 17.5885384282791
3.27649666564036 10.4953482819572
5.22735601830865 11.896626859338
6.24522943029333 12.9134009432873
6.58655459768694 14.6013853149328
7.151858816727 14.1061377849866
7.46421081834216 15.6379935929403
7.52525456129186 15.3793111240398
4.82354557543035 11.3830485138411
9.55306093482818 18.9553148989318
4.28362550060704 11.2987475509425
9.69997839814144 19.0292254598085
6.62935662007961 14.1080981815688
4.97673022067715 12.0947156446048
8.50577186437666 18.1730915369644
0.351628329102782 0.71994412097235
1.41467678042689 5.09469150995228
7.60208268875286 15.6011838861592
1.63876894441695 7.26953432840767
8.45508880655368 17.223222000502
0.468843942974637 3.39363079380793
1.18650055764449 5.52895158068833
9.44601217539638 19.0426373959971
7.7034606638214 16.1634793240407
5.08099868569426 12.7562824072354
1.35162832910278 7.69399872993981
4.45206823022381 11.6245296852126
4.32351418724139 11.1807596888269
3.71523445524002 11.635338294576
0.619178216059069 4.07265092928141
6.87164654555923 14.4848855121067
0.553851968181126 2.5431576311523
1.06488285158485 5.26920768593333
4.05658352836637 11.4057183030061
0.385154896884344 1.91682660617346
2.02290040211008 8.35310219288595
4.08610437124329 11.1726027120749
3.5245652210772 9.96908502347043
3.90072192756411 10.722253058572
0.899948986189672 5.21452524569559
5.84634287068147 12.4646145096968
0.286881147788162 0.0864080281449992
8.30521360046276 16.0341269884316
2.04753838876336 7.08503778915524
4.14942196849116 11.277796051962
3.67491255290801 11.9309313589177
2.24061962931176 9.32563424961178
7.44956137461324 15.9810094401681
5.33227828305693 12.3858021817515
1.2904244038653 5.46124022702107
7.62972089101726 15.3522268602128
9.11005520109916 17.6964093395571
4.55507989832666 11.2645542092683
6.86700685721115 14.1449690052875
4.82517504903674 10.4686984075876
5.14966583862121 12.5309061936343
8.35639034348808 16.6410524505043
0.565597175854225 3.72596622644491
8.08646533961929 16.2875916076202
7.29357280637815 15.116521759176
0.214124805352847 2.33814284456589
3.20445376767456 10.4061629006412
2.83995958748953 8.41544288407697
0.037030730944967 -4.12182862780693
5.12878829383071 13.5861718082318
1.45206823022381 6.95948286744647
0.32883646422954 0.722259247019235
1.48645695576873 7.10452570825271
8.1461460512038 16.2264160152009
5.35325270748711 12.5681177463182
4.7593689192509 12.9915937231486
5.9137989649507 13.3433600121241
0.424384671538097 3.8087003417878
5.63052196347164 12.7430224326125
6.2177735638249 13.1401287049775
9.33882550383913 18.1845843586801
4.83228243570098 12.0406856776829
6.72011426449628 13.0489633364184
0.282143228781498 2.92534190743835
8.1739369229281 17.2193665131895
1.62011716502868 7.87768846596036
3.64108355271207 10.5856111971956
6.7618969059697 15.1641386491686
6.22465773412074 13.3637695577145
2.30041662783687 7.33298522279793
6.06376177585185 13.4715647979207
1.36960607003184 6.64794060208254
10.8197352335404 21.399586977437
4.62328161376513 12.6771133662021
1.9297909977186 8.67931755004501
5.90943710808981 12.7409211498742
7.2412872478582 15.1003926979914
6.2125304306929 12.9999832422551
6.18657978959887 12.8750931691895
4.99557496714191 11.7851774103579
2.74286855102444 8.79831875727011
4.14404636961671 11.310436113378
0.964953052900799 6.33067795051763
4.90563971778103 12.5135469664592
0.910732661902913 5.77903438926602
2.21225804420274 8.06479429202734
2.59311469648462 8.93633357855005
0.6959938131099 3.27544901855326
3.96956495837191 10.3684916381587
6.63424474928936 14.3117576345134
1.24488705912353 6.47357318062985
0.337996463515016 2.09857779932433
4.52707033551266 11.896579961682
0.511973981781801 1.59959638803441
7.13578109847023 13.7657395719202
0.094911647025467 -1.44178243465475
7.86824227409537 16.0947991754652
8.2213551114479 17.8267783946921
1.88908409859815 9.16372878156756
8.1754747007028 16.3175829978589
7.83690877150897 15.4906436522941
7.25463183316689 14.5550169094818
1.45733162548501 5.20332530501327
6.75405905052464 14.0482894536755
7.87414529490558 15.8113260490557
8.03890801818564 16.1911839897974
7.84255148948373 15.8239899008171
12.0024901617313 23.7271515859948
0.477159211186641 2.19518851194179
0.879705766282288 5.75366626817832
1.3138262963904 9.060603357058
4.64846544302731 12.3053585932694
0.417920007811965 3.96294620309702
3.28184659157661 9.06505027065714
0.807354922057604 6.00890572697022
2.6378420603241 9.63411959244093
5.71287086768991 14.7161203074215
4.99873708923515 12.3861700724177
3.36289064266586 9.80374460013943
7.14169844863568 14.729512506759
8.65914678866486 17.7264139737734
5.47961860846942 11.9262007582603
3.78847691185191 10.3984062162405
6.09697863637054 13.0343922910788
4.22851088271983 12.1608760369909
7.56450011565451 16.070805258487
10.6176676471526 20.2463114628018
5.10743679844779 11.8562685344112
0.233888060174277 1.9770592596883
3.91226662806645 10.0102644203192
6.10030490579569 12.9217303410193
3.03913839390696 8.04653681361942
4.1807843910787 10.4433354789273
3.10936055940423 11.1956132826832
1.72421368675736 7.52983020826345
1.03562390973072 3.49390757762158
4.23112515787905 11.4312691814606
6.44499828686331 14.3035543303378
7.70068939375379 15.2602987635476
2.61870851231379 8.96413489974257
0.360645202460216 0.424414832485097
8.68090801259827 17.2137904393141
4.86839045305445 11.1746017022604
0.919912088677308 5.03394534844322
6.45134300934942 14.3171657565347
3.76171078436334 11.2310683782457
4.21319172671244 10.7238094243757
3.75723664714994 9.9441259566548
3.05241589415114 8.64746702063763
2.50589092972996 6.71093201137979
2.28154989336664 10.2012927479387
1.19282540355239 5.44132100165924
8.52112927870031 16.9255566184707
4.49031340030211 11.5277029464204
6.56678471708559 13.8074316760456
6.4163330886887 14.1265840480936
9.31669787305754 18.2553830105285
0.189033824390017 0.867143770743567
3.96458346277686 10.8745667450704
3.62667275260599 9.98884986115204
0.186500557644495 0.987627815263822
4.23832830312591 10.5390948114107
2.73292038210826 9.55435833915494
5.6611795223382 12.9395245960306
0.50182126542091 1.68048401650194
4.34369206917902 10.4318718630957
0.415758666522498 3.50552999704065
5.26107943232032 12.7838517907867
4.37795663381011 11.6050307115769
3.12697285625777 10.5859807374925
7.32705856274109 14.6594504055113
2.24792751344359 8.08554563472237
0.784085142734757 6.16865385163441
2.51399597936701 7.7162614310116
1.4070807754505 5.89729126274459
5.68840418839746 12.1728888499594
8.31094899266331 16.5929480300071
2.04054179386285 9.22122629463282
3.61329589917267 11.7783690804184
2.84438565300257 10.186331217503
0.0731347046302154 -1.61728673316395
5.89927232261827 13.5091690971672
3.84338092070979 11.5617168139181
5.65265857551486 13.0507995210136
1.20539251298968 4.86406771340008
4.53617726514188 11.691820951221
8.7658529528211 17.1166339892823
3.46780115648841 10.2903743157384
0.483364360713349 3.05384195621482
9.37904906575885 17.9657987455113
12.1830404417323 23.5909985728032
1.30684550031428 6.19676494934837
9.61924425588548 19.009122709744
7.30248356583815 14.8606664704053
0.12961273813047 -1.13900655962121
0.391767719955997 1.66766964020543
6.68195518810718 14.5825473479856
10.7793910595359 21.6385146573646
0.155749232677945 -1.04104316979604
7.14280142654942 14.4503732595362
5.02812708231714 11.9572187817417
3.35783347862949 9.61840848432151
9.03285021500645 17.9969613973506
7.20826362658135 15.0473315428908
0.851199338593294 6.88574629868353
3.02962956756306 9.49727677492951
4.64004243849714 11.3852321927042
4.46962553850123 10.5701443771212
2.9913177569002 9.68379224230633
3.2621324395394 10.1900240112365
10.4544453038332 20.1133310436604
9.32186046697228 18.0020639420734
7.05801337655601 14.9415848445174
0.699551632523089 4.0527476298933
9.1719223519348 18.7611685549037
4.01077983875324 10.3258907818505
5.25633136547354 12.4772758293535
6.31132145931007 13.4680085688561
4.89859534152415 11.9869158957038
4.9136075118231 11.5095491261931
12.9852396212736 25.2229147046036
3.622227568553 11.8612809605614
3.76000798683207 9.86830560093365
5.35007286260074 13.0423624101355
8.82043428407604 16.7152374789991
6.54797414832058 14.096336966964
5.33571191032046 14.4200285345184
5.63558028241649 12.4470201109078
3.18142064028014 9.08575799839602
3.43295940727611 10.033709883253
3.7819891158647 10.1129910798602
0.930548119247855 4.85913520774657
8.13662206295313 16.9237020090695
3.17791779219584 10.7731090556065
7.42203111691647 15.130768575184
3.06004738366994 10.0130700408863
2.99819550315325 8.4568580702509
2.57094860517333 8.81285133471345
8.1371448546917 16.8361248503981
6.84601685207104 15.1671728559817
4.40012801480873 11.3724643634151
7.82499691497493 16.0261830655686
4.75766335376083 10.5020936748942
5.88454908146871 13.2319696240086
0.822118274729345 5.30133310714519
3.07004578817293 10.6745280544905
3.6422394657944 10.3136212472427
4.51361707062133 12.6846048090426
6.72576841805743 14.2865607300334
0.20163386116965 1.07018280079336
1.45628048151073 6.28069572784511
5.73687542290827 13.5174003001018
4.47508488294878 10.6075178571038
2.74416109557041 7.74932198195709
4.38211385993393 12.9693580592354
5.98909358174626 13.8118361369814
3.14535138557262 9.78293732564841
8.16079920577394 16.1150247114242
3.62690633069132 10.9166668168393
9.57177160126389 18.3283089611963
6.55698112700181 13.9562371632965
6.26648672875681 14.1270266991405
2.47248777146274 8.42931868281359
7.61165929598803 15.4458952092198
8.24942637809264 16.7018316956234
3.29484127140614 10.192667634699
4.57046293102604 10.0119308265829
1.07724299893246 5.73357985617454
7.04238168697705 14.1104324865296
2.39231742277876 7.87541849812018
5.98972941033341 12.6788285315798
8.9953149130963 18.5428776083795
6.34351442144131 14.9541658702388
6.87349332941713 14.2759977275979
5.68004299262257 13.0630466630747
3.61847360308248 11.6038820294346
4.57845572177957 12.1781509889331
7.86121100345716 16.1598434893888
3.03527198997269 8.33487466713957
9.92318484322469 19.9511241406455
3.77526129234775 10.5500461188813
7.17074630229796 14.2052670687059
5.65294533090546 13.8482556316792
3.7561693281393 10.983146307363
4.71094415457587 12.0558196411175
7.54032180596415 14.8921033848664
3.26693642330279 9.44500680697635
4.6422394657944 11.1754603102705
