# Supplementary material for: Simulating multiple faceted variability in single cell RNA sequencing
Source: Nat Commun. 2019 Jun 13;10:2611. doi: 10.1038/s41467-019-10500-w (PMC6565723; doi:10.1038/s41467-019-10500-w)
Supplement: Supplementary file 4 — Source Data [file 41467_2019_10500_MOESM4_ESM.zip › Source_Data_forFigures/SuppFigure6a/powsimr/UMI10xt4k.txt]

log2(mean(counts+1)) log2(variance(counts+1))
0.126972856257766 -2.83840243314195
0.760433874670112 0.081995320942047
0.413594082409175 -1.05067728903346
0.0257375614136083 -5.81917607424234
1.67084033588156 2.08768187345115
4.73411345404407 5.86457085504969
0.241230035515445 -2.09947785126114
0.67626740826589 -0.303977632383285
0.246104009883917 -1.39530492661351
0.0813396274519388 -3.74109624117875
0.0731347046302154 -3.69057415256727
0.678071905112638 -0.142717042922073
0.763836458890951 0.330341114647541
0.487486349348536 -0.586996427990024
0.0593552776164212 -4.63248102148441
0.0565835283663675 -4.69986159950347
0.209141397838592 -2.18374136490527
0.799087306074004 0.438410200668754
0.100304905795685 -3.66247937750039
0.160920188181103 -3.00781573336976
0.216610068742442 -2.01011981944066
0.13224779829844 -2.80520549175521
0.430820496519772 -0.988779737196771
0.0172092900322231 -6.39535055769351
0.0840642647884745 -3.78497821314142
0.160920188181103 -2.75270198646039
0.0593552776164212 -4.49574697336427
0.0813396274519388 -3.59419748828745
0.0538064436957938 -4.62105254274221
0.102993993323326 -2.91278616120338
0.272620454662992 -1.82982573678059
1.13750352374994 0.811891054263913
3.76829020676596 4.48613163639906
0.324234562270531 -1.2197580786859
2.67671874411843 3.22488349265109
1.12035194036522 0.86025146972022
0.0786098346963665 -3.69865985429371
0.404903122145131 -0.976985776693904
0.522055749160964 -0.583725609297192
4.25429168632222 5.56753910733941
0.119024103142275 -3.07288714899354
0.0758748669751276 -3.98369376970632
0.121678556588252 -3.10173463958386
0.094911647025467 -3.38734163202852
0.231432408447965 -1.79435424955359
0.0398402645317911 -4.82473686010779
0.126972856257766 -2.681791273725
2.41359408240918 3.06369936265909
1.26903314645524 0.966288417041541
0.291603558030565 -1.63276789661776
0.0840642647884745 -3.86697158533872
0.0565835283663675 -4.42684310509705
0.654435540845399 0.350581145334611
0.12961273813047 -2.56061723615592
0.331131922217202 -1.32107545103069
0.0426443374084937 -4.46784047696924
0.376290383337052 -0.982196599245877
0.214124805352847 -2.5166397754477
0.0758748669751276 -3.8114430442522
0.140124223909071 -2.837782212574
1.70398660386343 1.84744908600467
0.221567788538409 -2.06538933511231
0.0565835283663675 -3.74566528911659
0.0482361856528476 -4.35278655812084
0.236339539168374 -2.19262194874839
3.11103131238874 4.53784630590872
0.158337027167101 -2.69102217131966
0.477159211186641 -0.138993825258611
0.622930350920177 -0.104293292880141
0.0648828515848544 -4.50727287793682
0.221567788538409 -2.11462361040884
0.0758748669751276 -3.65758206727579
0.153156788061421 -2.61013748029662
0.0454429707611671 -4.29114973847404
0.14535138557262 -2.76554168519349
1.41034110461409 1.5689903100989
0.22650852980868 -2.46225326927446
0.094911647025467 -3.51373084852508
0.960511710119024 0.846939635099039
0.393965275660243 -1.13189285225045
0.111031312388744 -3.35408676266174
1.99204327617166 2.20374287475171
0.124328135002202 -3.47264679471018
0.263034405833794 -2.03215866777437
0.989865622866287 0.649791913457563
0.14535138557262 -2.84640648221398
0.176322772640463 -2.74275955794118
0.0621217119077975 -4.31719434675843
0.314986485468515 -1.53468660109553
0.243669080966863 -1.88531117604166
0.20163386116965 -2.47505597151421
0.0454429707611671 -4.67838187209301
0.0840642647884745 -3.70739527218887
0.296310560708092 -1.06802974889337
1.13750352374994 1.09238643016393
0.0894981508391026 -3.57222831977759
3.20132019771785 3.54722478876501
0.102993993323326 -3.43114027249762
0.216610068742442 -2.15711344690995
0.14535138557262 -2.65215599948865
4.53766880835138 5.44034654866582
0.0894981508391026 -3.64270018407114
3.80694266457776 5.5322090048627
0.0786098346963665 -3.4893688281805
0.102993993323326 -3.56160686769652
2.56315813040281 2.50519341849632
2.47196778766152 3.75560433480927
0.785759774427011 0.0867129824064989
0.231432408447965 -1.6242754886393
0.147957881387101 -2.56769607402538
0.070389327891398 -4.16848013898715
0.36513259345253 -1.27270242751241
0.331131922217202 -1.68010409523177
0.094911647025467 -1.8787466784904
0.155749232677945 -2.46301823584301
0.111031312388744 -3.41445938064122
0.14535138557262 -2.80540758668051
0.116364756691785 -3.48807062325093
0.070389327891398 -4.16848013898715
0.57918014812715 -0.818329526945748
0.194087052116302 -2.32435872612208
0.659924558402378 -0.032750057428439
0.0894981508391026 -3.71679199545334
2.45259543470287 2.41575758287425
0.0758748669751276 -3.73246240057885
0.367371065648529 -0.808331022883032
4.60264690850537 5.74307066843068
0.0758748669751276 -3.89499919578566
4.64765988600992 6.2760618053699
0.113700499164728 -3.27253478598524
0.0200576523412535 -6.17588153156383
0.0510240030244669 -4.68848523601942
0.0676387168753633 -3.83989205128244
0.0976107966264223 -3.04284095053029
0.113700499164728 -3.32952292246369
0.458382004156013 -0.75802168246322
0.669026765509631 0.163679419244214
4.43416115248586 5.62500091039101
0.982582946922591 0.57957874200184
0.216610068742442 -2.15711344690995
2.5786972376487 3.54951411061901
0.173767067736706 -2.53985575197575
0.211635253327149 -2.20110545163099
0.0593552776164212 -4.49574697336427
4.68054940871888 6.54949361575915
1.32998464975842 1.26700670357179
0.116364756691785 -3.09322197176275
0.360645202460216 -1.0700678653345
0.147957881387101 -2.63794142756
0.0593552776164212 -4.25592348449029
0.214124805352847 -2.39000633691668
0.0426443374084937 -4.34524488590993
0.0510240030244669 -4.41742179449708
0.126972856257766 -3.06159464338251
2.50131174924366 2.62106960192604
0.0565835283663675 -4.30754417672471
0.0565835283663675 -4.55690364566142
0.034215715337913 -5.41298045171531
0.0482361856528476 -3.48969356202411
0.0731347046302154 -4.226940651325
0.171206827418142 -2.22059330689907
0.358396261956654 -1.28174194360377
0.0758748669751276 -3.89499919578566
1.10835717809042 0.916429925398349
0.0313951962755343 -5.53555801640982
5.48594198341242 7.17811488960327
0.807354922057604 0.030750054679336
0.0676387168753633 -3.83989205128244
3.83935497965465 4.58853613782289
0.037030730944967 -5.30046260977591
1.98550043030488 2.23873785583239
0.070389327891398 -4.27639547815404
0.0676387168753633 -4.01579095376939
1.28569812595813 1.03298135701458
0.0867837661420667 -3.75040448385161
0.191562650700756 -2.24977760396769
0.108357178090419 -3.2636220117198
0.0731347046302154 -3.76723344248134
0.319617934200161 -1.33902914348456
0.452068230223811 -0.303656433118941
0.347098670622268 -1.22813220039973
0.14535138557262 -2.76554168519349
2.0820212693455 2.80761180050839
1.16864203555884 1.1288672890625
0.839959587489532 0.51070828536718
0.0593552776164212 -4.25592348449029
0.748461233004035 0.0166720947579261
0.173767067736706 -2.79682332939055
0.111031312388744 -3.13507698071994
0.137503523749935 -3.03215866777437
0.0200576523412535 -6.17588153156383
0.0648828515848544 -4.15853262245786
1.92523990548741 3.07073278582443
0.643394453479892 -0.231312221634195
0.209141397838592 -2.26478867893238
0.0840642647884745 -3.78497821314142
0.243669080966863 -1.90683277331874
0.0786098346963665 -4.13345232397067
5.81951491455063 8.5029626042622
0.0454429707611671 -4.08083993436863
0.319617934200161 -0.321754634970007
0.773996325111173 0.229273496595213
0.387362540835996 -1.05259506544944
0.0922074380970889 -3.68409346690226
3.83369972095793 4.59357628067905
0.0482361856528476 -4.35278655812084
1.18269229751619 0.832413145522529
0.0867837661420667 -3.67461127794189
0.0398402645317911 -4.82473686010779
0.526068811667588 -0.0705049794238571
3.21971063954878 3.53646956767701
0.284514133244245 -1.97151021550393
0.0813396274519388 -3.90466610868646
0.0172092900322231 -6.39535055769351
1.56071495447448 1.73211473431598
2.48439596250267 2.81205244262707
1.14925936549962 0.856066367247143
0.0313951962755343 -5.28956572681993
1.43616183931445 1.59531613349236
4.66266125547509 5.74155928480385
1.81393507048132 3.04863597325
0.037030730944967 -4.90440632745935
1.22527492986957 1.33388028315558
0.108357178090419 -3.44065189429494
0.961993677420255 0.56584720153268
0.105678077894537 -3.67335659999121
0.0867837661420667 -3.75040448385161
0.176322772640463 -2.49447560347271
0.140124223909071 -2.837782212574
0.312665173558394 -1.2505891229584
1.75958197323355 2.14072096229963
0.828631581688019 0.126983446594085
0.284514133244245 -1.47716328196316
0.0648828515848544 -4.38142423730121
0.196607044094818 -2.37280303676237
0.0565835283663675 -4.30754417672471
0.113700499164728 -3.21771246597177
0.0454429707611671 -4.5374367005719
0.0648828515848544 -4.05879731985806
0.108357178090419 -3.20913103591383
0.250961573533219 -2.0931479538722
0.0786098346963665 -3.77576171386273
3.24305970607253 3.84697017508006
0.0922074380970889 -3.61162104411556
0.619178216059069 -0.354264154104986
0.0731347046302154 -4.02517497957547
0.168642035558839 -2.59986513863077
0.037030730944967 -4.90440632745935
4.39643353125099 5.33159551548009
0.214124805352847 -2.16588302750112
1.09491164702547 0.793246629707243
0.604071323668861 -0.4598653596961
0.0426443374084937 -4.74954872360382
0.795766947782392 0.436172523578016
0.694211607767891 -0.136226768889183
2.52155333054509 3.12181872380975
0.333423733725192 -1.46944080441108
0.0565835283663675 -4.19736125897428
0.0758748669751276 -4.28809641449648
0.265436896049098 -1.63558588913351
0.0813396274519388 -3.82056426258746
4.09879008848706 4.84586932290873
0.524063675777211 -0.672517681745914
0.0593552776164212 -4.25592348449029
0.279768421593595 -1.15488429131393
0.0731347046302154 -3.93397329474125
0.0731347046302154 -3.69057415256727
0.0676387168753633 -3.7593815942065
5.63934794472206 7.30911099461761
0.464668267003444 -0.744696061642523
0.678071905112638 0.140391803074761
0.0621217119077975 -4.20629965483555
0.094911647025467 -3.5813357505678
0.0398402645317911 -4.99868222739032
0.0840642647884745 -3.63377240904569
0.0426443374084937 -4.60182951654294
2.72813820341893 3.07020414329656
0.0758748669751276 -3.73246240057885
0.0482361856528476 -4.75953821311138
0.173767067736706 -2.6087259793124
2.52406367577721 2.62827474081939
0.584962500721156 -0.329900808194303
0.0648828515848544 -3.87789633363442
0.265436896049098 -1.4662578995215
0.238786859587116 -1.98790789334533
0.0731347046302154 -3.93397329474125
3.82436054228771 5.17659315507712
0.119024103142275 -2.76711534850666
4.84599177066457 6.02743845922472
0.134878054343112 -2.87123847959327
0.0786098346963665 -3.94354991653245
0.209141397838592 -2.35066147502498
0.277389698810864 -1.71945540979374
0.331131922217202 -1.2505891229584
1.52004502403982 2.49924222456909
0.108357178090419 -3.1566235105213
0.0922074380970889 -3.61162104411556
1.88908409859815 2.96272964034919
0.298658315564515 -1.46664139527598
0.0565835283663675 -3.9097846688777
0.382943869568991 -1.2228319464904
0.070389327891398 -4.06807824202932
0.037030730944967 -5.30046260977591
4.80992886572143 6.12488794236774
0.147957881387101 -3.10074220985436
0.0867837661420667 -3.67461127794189
0.094911647025467 -3.72686267333143
1.40816837070811 1.35128161865105
0.272620454662992 -1.63765352194322
0.0565835283663675 -4.30754417672471
2.31961793420016 2.66917586229501
0.272620454662992 -1.53354785161353
0.724213686757358 0.283721097924528
0.526068811667588 -0.450353050240401
0.0593552776164212 -4.05034194010415
0.967906370290147 1.12858169589402
1.34369206917902 1.21735879258275
1.06626144226872 0.724623153068038
0.158337027167101 -2.51544905087481
0.622930350920177 -0.303970493844888
0.070389327891398 -3.72449126601218
0.27500704749987 -1.76371445657329
0.528071164578735 -0.626085987072081
0.398350370345965 -1.21847923087787
0.160920188181103 -2.40772405436799
0.729444006833663 0.0664409212739355
0.140124223909071 -3.16075449882182
0.119024103142275 -2.80702536604421
4.27485800105716 5.01410819823372
0.126972856257766 -3.01410829235036
0.0510240030244669 -4.41742179449708
0.743299527888257 -0.0444441736493961
0.0426443374084937 -4.74954872360382
0.0229004021100788 -5.98616578466011
0.349365277594213 -1.39713129650123
0.0676387168753633 -4.21615328955952
1.02290040211008 0.602183218267119
0.663572335417523 -0.027813482018599
0.137503523749935 -3.13000599117252
0.0621217119077975 -4.31719434675843
0.784085142734757 0.187760131997587
0.351628329102782 -1.29109313667161
0.317304068361915 -1.58142227056764
0.27500704749987 -1.70597970866642
0.0840642647884745 -3.70739527218887
0.0454429707611671 -5.00981705272475
0.0621217119077975 -4.10332394852001
0.0565835283663675 -4.55690364566142
4.04736388679267 5.08545650375953
4.08610437124329 5.21529201778463
0.0648828515848544 -4.26567820191448
0.168642035558839 -2.56522992805582
0.0482361856528476 -4.47605294089745
0.0510240030244669 -4.41742179449708
0.42867840994823 -1.1227978975649
0.186500557644495 -2.24209769436154
0.0565835283663675 -4.55690364566142
1.77904955283746 2.21495204162794
0.070389327891398 -3.57919171286321
0.0510240030244669 -4.68848523601942
0.0454429707611671 -4.83460260432744
0.0200576523412535 -6.17588153156383
0.0758748669751276 -2.18755568935183
0.0758748669751276 -3.58639723541747
0.0922074380970889 -3.68409346690226
0.20163386116965 -2.44325975249405
0.50182126542091 -0.899651943022386
0.321928094887362 -1.57272704913708
4.75990149522539 6.53590901985176
0.219091058246197 -2.20065350864678
0.13224779829844 -2.58105892143121
0.168642035558839 -2.46605021521031
0.613531652917927 -0.160218093265431
0.584962500721156 -0.245219582270865
0.0593552776164212 -4.37085763462628
4.77104041443678 7.2287375811921
0.291603558030565 -1.4013254685709
0.124328135002202 -2.81416522616407
0.070389327891398 -3.80302466855887
0.324234562270531 -1.46905656389721
0.238786859587116 -2.10740456223539
0.270229907237998 -1.57245186679114
0.409255146684838 -0.595664742493326
0.349365277594213 -0.69863170039272
0.194087052116302 -2.18637085391535
0.27500704749987 -1.24213872800527
0.0593552776164212 -4.25592348449029
0.0786098346963665 -3.77576171386273
0.286881147788162 -1.62482820779465
0.499782120147312 -0.837213911190104
4.12101540096137 5.60125348464847
0.0840642647884745 -3.86697158533872
0.108357178090419 -3.05701564988268
3.7158933705476 4.54169956074033
2.02573756141361 2.37104646146093
0.0786098346963665 -3.62547034105457
0.0676387168753633 -4.11249660856701
0.0976107966264223 -3.55180877853866
0.289244285156642 -1.67418677944597
4.21955576916691 5.64816050047204
0.301002256032814 -1.43082845304823
0.189033824390017 -2.37493101645458
0.0731347046302154 -3.93397329474125
0.279768421593595 -1.85330560263429
4.82201627062559 6.27707918341555
5.23457795978457 7.24830312674963
0.204140716780225 -2.59748341284632
0.409255146684838 -1.05475561552593
3.79306351844623 4.53887625682742
0.100304905795685 -3.17087361780212
0.0976107966264223 -3.36149661480543
0.347098670622268 -1.25548165153656
0.0648828515848544 -3.96551326270552
0.683471892855227 0.112267561880399
0.321928094887362 -1.55562824109253
0.124328135002202 -2.98676153250561
0.658097205351372 -0.208148772010391
0.113700499164728 -2.92643663006933
4.84096670448742 6.24068906227284
0.0648828515848544 -3.87789633363442
3.78701447377343 4.39805968829712
0.351628329102782 -1.5206823329284
0.168642035558839 -2.46605021521031
0.183962834842595 -1.88873312983025
0.0229004021100788 -5.98616578466011
0.0593552776164212 -3.78824990328916
2.68840418839746 2.89101467771934
0.0840642647884745 -3.56372491151744
0.765534746362977 0.405610456170431
0.16349873228288 -2.55690364566142
0.0565835283663675 -4.42684310509705
1.23143240844797 1.02216034537016
3.22218630732211 3.8882455398264
0.168642035558839 -2.28606444931425
0.116364756691785 -3.24942013028256
0.0426443374084937 -5.09994875731634
0.70310069960416 -0.0595925583021997
0.219091058246197 -2.20065350864678
0.404903122145131 -0.867435684699342
0.641546029087524 -0.258300657704857
2.05311133645956 2.15328548109392
0.0510240030244669 -4.29886834561711
1.16349873228288 1.52414007469464
0.20163386116965 -2.35187120802991
0.12961273813047 -3.36054602709018
0.22650852980868 -2.28271232374477
0.267835392097615 -2.11499928941681
0.272620454662992 -2.05158791497193
0.155749232677945 -2.9516240158776
0.178873958169795 -2.61792551778403
0.430820496519772 -1.1083517195672
0.191562650700756 -2.42500980904892
4.45522857111714 5.98510393475789
0.944108799107955 0.787161077502211
0.296310560708092 -1.20795507101361
0.0426443374084937 -4.91413669341741
5.05041462813013 7.73536749019389
1.98550043030488 2.30225017697639
0.0867837661420667 -3.23285390003649
0.0813396274519388 -3.90466610868646
3.81578034258224 4.45833229154655
0.0621217119077975 -4.10332394852001
4.00809242094872 5.14896914367647
1.29865831556452 1.11685542575783
0.263034405833794 -1.98561608183734
0.155749232677945 -2.70547044562023
0.0867837661420667 -3.60260196882111
0.263034405833794 -1.55350506919956
0.432959407276106 -0.44031447408243
0.196607044094818 -1.93673777825495
1.11103131238874 1.52212822798611
0.243669080966863 -2.14179809633465
0.308011314552178 -1.23036901090731
0.360645202460216 -1.26473310195216
0.0922074380970889 -3.61162104411556
0.0565835283663675 -3.9097846688777
0.0922074380970889 -3.47676088574915
0.0426443374084937 -4.60182951654294
1.05519565424212 0.677272997568881
0.0313951962755343 -5.53555801640982
0.181420640280142 -2.07998400400491
2.82903768866914 3.11971278852454
0.260627908126699 -2.08763198475222
0.160920188181103 -2.83283002358418
0.376290383337052 -1.32918872142037
0.0454429707611671 -4.83460260432744
0.191562650700756 -2.30585629528385
0.0676387168753633 -4.21615328955952
0.155749232677945 -2.78294711738737
0.0786098346963665 -4.03537875913878
2.38239058287347 2.27198248461002
0.070389327891398 -3.97421131856509
1.23388806017428 0.94105812393459
0.194087052116302 -2.64761961832233
0.204140716780225 -1.8086044495016
0.0593552776164212 -4.14947392957773
0.68885174386588 -0.0719386714833385
0.0229004021100788 -5.98616578466011
1.32423456227053 1.0855799700678
0.0565835283663675 -4.42684310509705
0.321928094887362 -1.45708445141767
0.173767067736706 -2.18405665065576
0.0758748669751276 -3.98369376970632
0.0648828515848544 -3.50536737559046
0.393965275660243 -1.15746166074269
0.356143810225275 -1.35704613814228
0.326537348139952 -1.53042091726494
0.0840642647884745 -3.70739527218887
0.267835392097615 -1.90553238410632
0.134878054343112 -2.74958761078669
0.142740172116082 -2.74194700087048
4.27127625917593 5.01554186732323
0.105678077894537 -3.46745666238598
0.119024103142275 -3.02503376731667
0.214124805352847 -1.80100832296037
0.13224779829844 -2.72655646616889
0.113700499164728 -2.88313390937646
0.0922074380970889 -3.61162104411556
0.0676387168753633 -4.32783817561205
0.0840642647884745 -3.09994875731634
4.83541884047548 7.22468321103834
1.9297909977186 2.47742815654017
0.126972856257766 -3.26890732811774
4.70708299177171 7.59810547292901
0.464668267003444 -0.571437585287593
0.102993993323326 -3.43114027249762
0.831877241191673 0.492020132177544
0.0621217119077975 -4.20629965483555
0.160920188181103 -2.56992608238011
0.827006009638977 0.353299527906149
0.168642035558839 -2.67173451718633
0.919912088677308 1.04576791091069
0.473007567916174 -0.779369791505517
0.804053558967353 0.238595735530203
0.584962500721156 0.292132564481469
0.166072675946706 -2.29673592643822
0.094911647025467 -3.65226504810667
0.0593552776164212 -4.63248102148441
0.303342394487331 -1.41121081164315
2.34426039498542 2.37693062035499
0.305678743242287 -1.27533135784815
0.520045024039818 -0.749441789255315
0.070389327891398 -3.65001305005291
0.0813396274519388 -3.99397582688262
0.296310560708092 -1.51988618020685
0.111031312388744 -3.1867920172641
0.150559676575381 -2.73503943227676
0.211635253327149 -2.07393362953062
0.248534836138679 -2.10084142211179
1.7084079834836 1.63151071601997
0.713695814843359 -0.0644457725293949
0.0867837661420667 -3.91509590318708
0.538041453333664 -0.447795443540599
0.22650852980868 -1.78747120674757
0.319617934200161 -1.57705085675759
0.0758748669751276 -4.0782004102643
0.173767067736706 -2.6087259793124
0.924479992359022 0.694954758562576
0.121678556588252 -3.10173463958386
1.2190910582462 1.08723561121754
0.473007567916174 0.0614901682254995
0.0840642647884745 -3.70739527218887
0.0894981508391026 -3.71679199545334
0.447843644362086 -0.633090699343089
0.070389327891398 -4.27639547815404
0.16349873228288 -2.81721855014163
4.10332977711185 4.90634386769334
0.037030730944967 -4.90440632745935
0.351628329102782 -1.33418072558423
5.63824764539018 7.50034388144742
0.034215715337913 -5.41298045171531
0.0731347046302154 -4.02517497957547
0.137503523749935 -3.1815362918126
0.909197062991687 0.897505069702517
3.23511432037636 3.64800702484596
4.37128005402265 5.74326498539078
1.6617495998107 2.07640143605312
0.108357178090419 -3.20913103591383
0.258217389536018 -1.97657609472583
0.121678556588252 -3.00572429809087
0.100304905795685 -3.33622325273127
0.0621217119077975 -4.00721122946794
0.0313951962755343 -5.53555801640982
0.0648828515848544 -4.05879731985806
0.305678743242287 -1.71352651771977
0.183962834842595 -2.45903847275983
0.0593552776164212 -3.9575858519632
0.206643223983395 -2.06635773308855
0.0565835283663675 -4.55690364566142
0.0648828515848544 -3.37967781519051
0.116364756691785 -3.24942013028256
0.0482361856528476 -4.47605294089745
0.0538064436957938 -4.48534818942345
0.0482361856528476 -4.23922823565642
0.16349873228288 -2.36596086295003
0.417920007811965 -1.10770359737811
0.0565835283663675 -4.09499954134461
0.178873958169795 -2.2723671639358
0.178873958169795 -2.32934854704305
0.0731347046302154 -4.02517497957547
0.258217389536018 -1.80512466171115
0.13224779829844 -2.24327445521321
0.692427198089708 0.0378702228918543
0.0538064436957938 -4.62105254274221
0.094911647025467 -3.32807043755264
0.124328135002202 -3.29188576405881
0.070389327891398 -3.72449126601218
0.762136169901112 0.216495611593324
0.67626740826589 -0.347457636986678
5.32344212995092 6.64385960135415
2.61353165291793 3.15824894216403
0.034215715337913 -4.52247528458049
0.0676387168753633 -4.11249660856701
0.0840642647884745 -3.43307505880857
0.126972856257766 -2.88036371584087
4.26363540356833 6.01993575604656
0.186500557644495 -2.16228079082092
0.0648828515848544 -3.96551326270552
0.0976107966264223 -3.4855424787027
0.134878054343112 -2.91418028002871
0.243669080966863 -1.78227072041156
0.0786098346963665 -4.03537875913878
0.0482361856528476 -4.75953821311138
0.0538064436957938 -4.48534818942345
0.424384671538097 -0.576955972970667
0.0840642647884745 -3.63377240904569
5.62871527975303 7.5574887646028
0.216610068742442 -2.03360208464404
0.31034012061215 -1.72258167600355
0.335711910320462 -0.323815819373538
0.142740172116082 -2.90561904026401
0.0200576523412535 -5.80876650454708
0.22650852980868 -1.51539945867187
0.258217389536018 -1.99951436477796
0.0676387168753633 -4.32783817561205
0.658097205351372 0.155936082709225
4.74727997234406 6.22866132503574
0.199122642013601 -2.27572331086084
3.94204525991605 4.96604331045699
0.219091058246197 -2.25481915571554
0.119024103142275 -2.89031853269887
1.0100636833447 1.47475412819105
0.124328135002202 -3.03334168960441
0.557777671394926 0.328523373371854
0.119024103142275 -3.12238241649866
0.0648828515848544 -4.26567820191448
0.113700499164728 -3.38885506506168
0.140124223909071 -2.79702425345267
0.250961573533219 -1.78348448216323
0.0758748669751276 -3.73246240057885
0.0922074380970889 -3.29551475951147
0.0565835283663675 -4.19736125897428
0.111031312388744 -3.29613941345246
0.422233000683048 -1.10367184335906
0.0565835283663675 -4.55690364566142
3.10165007609443 4.12613597393431
1.00144197417391 0.635152771735559
0.221567788538409 -2.30151693025881
4.49287864820573 6.94147688304413
0.0172092900322231 -6.39535055769351
0.100304905795685 -3.33622325273127
0.183962834842595 -1.74613074969198
0.140124223909071 -2.837782212574
0.209141397838592 -2.44197094420979
1.11769504266975 1.11198133860482
0.0676387168753633 -4.01579095376939
0.228972569760161 -1.66636518023918
0.0922074380970889 -3.8409688439566
0.0813396274519388 -3.82056426258746
0.196607044094818 -2.23032831065555
0.070389327891398 -3.72449126601218
0.199122642013601 -2.42299276952701
2.33913738491959 2.44235184731581
3.48825791280799 4.36526811079502
0.0894981508391026 -3.4408402561763
0.447843644362086 -0.814409254419202
0.126972856257766 -2.92358211175964
0.13224779829844 -2.84619856213624
0.121678556588252 -3.25890940147383
4.16156525639703 5.23728168495978
0.142740172116082 -2.49379148346895
0.569491091958716 -0.218492686531889
0.22650852980868 -2.22750922244192
0.0648828515848544 -4.38142423730121
0.0454429707611671 -4.5374367005719
4.71973105674985 6.23023466987832
0.0648828515848544 -3.57257225260896
0.389566811762726 -1.31220323816588
0.100304905795685 -3.4580214159388
4.43015143606123 5.59476620873655
7.61307484504248 11.3419792851123
5.50481104434853 9.11139486957334
2.13027195451886 2.33147087121539
0.0676387168753633 -3.83989205128244
0.0731347046302154 -3.93397329474125
0.485426827170242 -1.00869969495039
0.137503523749935 -2.98561608183734
0.0538064436957938 -4.77085969278572
0.22404027421793 -1.98689904772082
1.09895848008817 0.746046460990093
2.01578299724093 3.60910117415597
1.44466706684191 1.40600108771714
0.945607703181372 0.72755950381395
0.513995979367013 -0.577430454321155
1.39396527566024 1.26929464789473
2.51551061996901 2.58170046432578
0.800744623936777 0.0752493164675963
0.0454429707611671 -4.83460260432744
0.0200576523412535 -6.17588153156383
0.0200576523412535 -6.17588153156383
0.0172092900322231 -6.39535055769351
0.0648828515848544 -4.15853262245786
0.0676387168753633 -4.21615328955952
0.0257375614136083 -5.07167126488825
0.0894981508391026 -3.87747134908458
0.094911647025467 -2.72090332507133
1.2821432287815 2.12634788877493
0.0894981508391026 -3.79489588081944
0.121678556588252 -2.87272005554705
0.189033824390017 -2.287644619287
0.0398402645317911 -4.99868222739032
0.0648828515848544 -4.26567820191448
5.27314285930808 6.83488075928531
0.54794331129035 -0.332526939530703
0.121678556588252 -3.15224725755461
0.0922074380970889 -3.8409688439566
0.168642035558839 -2.78673283168373
0.105678077894537 -3.46745666238598
0.0538064436957938 -4.36131833189281
0.094911647025467 -3.5813357505678
0.134878054343112 -2.95843955757314
0.0313951962755343 -5.53555801640982
0.158337027167101 -2.65415653499267
0.0894981508391026 -3.87747134908458
0.0313951962755343 -5.53555801640982
0.183962834842595 -2.52407089216164
0.0426443374084937 -4.91413669341741
0.398350370345965 -0.994586330559868
0.0867837661420667 -3.60260196882111
0.298658315564515 -1.67241630708595
0.0285691521967709 -5.67011425610941
0.0482361856528476 -4.1339598326968
0.697773819555186 -0.0938944748998344
0.126972856257766 -3.06159464338251
0.209141397838592 -2.32146558144559
0.0285691521967709 -5.67011425610941
0.293958979028694 -1.54115093879168
2.99059187258758 5.39634896266533
1.19786539135374 1.50855770788354
0.20163386116965 -2.21135194624816
0.233888060174277 -2.00275502502649
0.219091058246197 -0.179727499675648
0.150559676575381 -2.66002864436439
1.23511432037636 1.14084028036416
0.0454429707611671 -4.5374367005719
5.2856241548739 7.04896416882267
0.116364756691785 -2.07449368668673
1.48439596250267 1.33699655826559
0.119024103142275 -3.17363625389758
0.994217647405994 0.633234103267517
4.03878733050557 5.83521892559625
0.140124223909071 -1.64279046366797
1.31846146516758 1.10182251223376
0.166072675946706 -2.68569230952304
0.176322772640463 -2.34011203918114
1.57434375392001 1.72950852492042
0.253384235800074 -1.79730559415884
1.23020301336642 1.37599856369594
0.0482361856528476 -4.75953821311138
0.913798964950696 0.432149651789489
0.849599011151452 1.58919474563337
0.0648828515848544 -4.26567820191448
1.54002726925751 1.8166329474531
0.385154896884344 -0.863905954011887
0.0565835283663675 -4.55690364566142
0.199122642013601 -2.27572331086084
1.03421571533791 0.566237779930104
0.605968358841458 -0.0181605217333748
0.417920007811965 -0.920952175367093
0.0510240030244669 -4.0875091007508
0.105678077894537 -3.28730586570483
0.641546029087524 0.111780680957236
0.0257375614136083 -5.81917607424234
0.121678556588252 -3.00572429809087
0.0593552776164212 -4.37085763462628
0.0621217119077975 -4.00721122946794
2.24123003551545 2.85209013440552
0.0922074380970889 -3.47676088574915
0.553851968181126 -0.810672016125975
2.86591881455221 3.23153768367093
0.241230035515445 -1.89209883025225
0.279768421593595 -1.73309661561354
0.0229004021100788 -5.98616578466011
0.0510240030244669 -4.68848523601942
0.0786098346963665 -4.03537875913878
0.0426443374084937 -4.91413669341741
6.05710363714117 8.2210249717121
0.0648828515848544 -4.15853262245786
0.0538064436957938 -4.24711243311087
4.19849415363908 5.85883812262867
0.314986485468515 -1.03078757667556
0.331131922217202 -1.36508180222942
0.483364360713349 -0.986772991606245
0.43722773891291 -1.11526232294166
3.83228243570098 4.53697877521088
0.0976107966264223 -3.42218674266583
0.134878054343112 -2.91418028002871
0.534061602421118 -0.538108252527842
1.45628048151073 1.3604200156946
0.183962834842595 -2.70076356579786
0.121678556588252 -3.05293093857929
0.204140716780225 -2.22889097161721
0.155749232677945 -2.66823850035231
0.37851162325373 -1.12369221724032
0.0621217119077975 -4.20629965483555
5.81511426655046 8.16515268561991
0.105678077894537 -3.28730586570483
0.108357178090419 -3.44065189429494
0.176322772640463 -2.39989045227486
3.93338379147224 4.89725575452838
0.0922074380970889 -3.5426157321319
0.199122642013601 -2.36226942878157
0.0731347046302154 -4.12253348667882
0.102993993323326 -3.37008020769576
0.893750501720566 1.50767949704491
0.312665173558394 -1.42592616586677
0.070389327891398 -3.57919171286321
0.863938450423972 0.23628554342671
5.30560578958543 7.0684121240293
0.331131922217202 -1.17031391654996
0.0840642647884745 -3.20267505887075
0.111031312388744 -3.29613941345246
0.204140716780225 -2.43232580143473
0.0676387168753633 -4.01579095376939
3.60074549796208 5.23947947212159
0.435095151620097 -0.812905070654539
2.3050950106667 2.32326782017934
0.194087052116302 -2.44511640187425
1.2424500736777 1.0815281698548
0.155749232677945 -2.90757018116399
0.158337027167101 -2.80763250131243
0.0426443374084937 -4.74954872360382
0.708407983483596 -0.136277609407776
1.04823618565285 0.791470429529739
0.0786098346963665 -3.4258484859326
0.62105550329974 -0.12912672140216
0.102993993323326 -3.31149983110013
0.0454429707611671 -4.67838187209301
0.817213924258327 0.193637131712075
0.137503523749935 -3.03215866777437
0.070389327891398 -3.97421131856509
0.0538064436957938 -4.24711243311087
1.20539251298968 1.227153339538
0.0840642647884745 -3.37193476399466
4.33742566428269 6.18306288039066
2.05241589415114 2.23741902982994
4.64892555945312 6.45172739935753
2.52155333054509 2.54475891655713
1.78156954481597 1.79955081615188
0.293958979028694 -1.90261078687424
0.134878054343112 -2.95843955757314
4.16188768237689 5.741602081591
1.92599941855622 1.87473192783414
0.119024103142275 -2.89031853269887
0.094911647025467 -3.38734163202852
0.241230035515445 -1.76874984050715
0.0786098346963665 -3.77576171386273
0.0538064436957938 -4.36131833189281
0.0482361856528476 -4.75953821311138
1.75958197323355 2.50903419810766
0.807354922057604 0.0476321005492242
0.0482361856528476 -4.92533806991324
0.835115615258218 0.561982593033543
0.0482361856528476 -4.75953821311138
0.236339539168374 -2.27418410764123
0.57918014812715 -0.654638897115961
0.111031312388744 -2.69986159950347
0.347098670622268 -1.12364181829389
0.0840642647884745 -3.78497821314142
2.20539251298968 2.48249550656032
0.0621217119077975 -4.10332394852001
0.400537929583729 -0.936095945993545
0.0510240030244669 -4.41742179449708
0.258217389536018 -1.53000339104438
0.0538064436957938 -4.62105254274221
0.632268215499513 -0.327177885006213
0.111031312388744 -3.47746917816702
0.121678556588252 -3.00572429809087
3.00934717225925 3.15625522887362
0.070389327891398 -3.97421131856509
0.0510240030244669 -4.68848523601942
0.0758748669751276 -3.98369376970632
0.0894981508391026 -3.87747134908458
0.0867837661420667 -3.75040448385161
0.445726703349984 -0.335442374148145
4.7553149040451 6.77899142494809
0.0758748669751276 -3.73246240057885
4.29484127140614 5.32140816840931
0.13224779829844 -2.61608091113672
0.13224779829844 -3.17129028063271
0.976730220677153 0.507738467755149
1.21288056634438 1.29736258264276
0.645240512645265 0.0284897844960697
0.160920188181103 -2.71424732465002
0.037030730944967 -5.08888599979679
0.785759774427011 0.236560409797162
0.248534836138679 -1.89327975688254
0.503857532577429 -0.697806096965225
0.0565835283663675 -4.19736125897428
3.82578562746479 4.25624225694181
0.155749232677945 -2.63194328431284
0.351628329102782 -0.865327344111209
0.0426443374084937 -5.09994875731634
0.236339539168374 -2.14070123226275
2.03139519627553 1.91831586557063
0.147957881387101 -2.37541099484739
0.153156788061421 -2.68253351536348
0.0593552776164212 -4.63248102148441
0.0565835283663675 -4.69986159950347
0.499782120147312 -0.747110647034851
2.73508887047818 4.08840097672133
4.18966644665005 5.95742186169332
0.113700499164728 -2.84109314099787
0.0813396274519388 -3.59419748828745
0.0454429707611671 -5.00981705272475
0.727702672837238 -0.133706056017418
0.126972856257766 -3.06159464338251
0.0786098346963665 -3.94354991653245
0.22650852980868 -1.61815625953427
0.204140716780225 -2.2841479953739
0.100304905795685 -3.52300695771748
0.14535138557262 -2.76554168519349
0.301002256032814 -1.39998200642516
0.105678077894537 -3.12717400336291
0.168642035558839 -2.49835842315123
0.196607044094818 -2.34316021462896
0.495695162624069 0.116455436371905
0.972325041557152 0.525502512604291
0.896853072896707 0.384676645154433
3.0820212693455 3.32380266916056
0.0922074380970889 -3.8409688439566
4.7076352195453 6.56545279314848
0.272620454662992 -1.67409451368992
0.070389327891398 -3.88608040828643
0.0676387168753633 -3.7593815942065
0.22650852980868 -2.14847375877047
0.0565835283663675 -4.42684310509705
0.111031312388744 -3.1867920172641
0.656267534794289 -0.142359605247523
1.29160355803056 1.81489189893629
0.105678077894537 -3.5328784186096
0.0813396274519388 -3.46088371773257
0.034215715337913 -5.41298045171531
0.0813396274519388 -3.74109624117875
0.231432408447965 -1.98719704232814
0.13224779829844 -1.99259450831967
0.542010355536609 -0.511552995987845
0.0313951962755343 -5.28956572681993
0.511973981781801 -0.187246221774585
2.89917563048051 3.35908844372448
0.0813396274519388 -3.90466610868646
0.221567788538409 -2.0413882651789
0.0565835283663675 -4.69986159950347
2.23572705983806 2.50009185537036
3.8621537954829 4.79554771996841
4.61435648777408 6.40618947780055
0.0758748669751276 -3.98369376970632
0.105678077894537 -3.40487333181202
0.0621217119077975 -4.31719434675843
0.0510240030244669 -3.90319463319096
0.221567788538409 -2.27328932630993
1.14274017211608 0.854676091868455
0.155749232677945 -2.8233037260001
0.344828496997441 -1.17793405513241
0.0922074380970889 -3.5426157321319
0.995665409736109 0.846039218889366
4.70664105730941 6.35104023178916
0.0758748669751276 -3.51856023457711
0.0648828515848544 -4.38142423730121
0.389566811762726 -1.16231961591072
0.0621217119077975 -4.31719434675843
0.0482361856528476 -4.75953821311138
1.63969523339958 1.7830068463132
0.124328135002202 -2.81416522616407
3.82761581382173 5.9465938885633
0.524063675777211 -0.0648146562214582
2.61164454337366 2.83303324689526
0.0426443374084937 -4.91413669341741
0.513995979367013 -0.406742524803002
0.0813396274519388 -3.39857881418259
0.126972856257766 -3.26890732811774
0.356143810225275 -1.40218105086278
5.07544705952874 6.42469183937102
1.62760683812965 1.50567713001213
0.661749599810705 0.698237188309856
0.265436896049098 -2.09749677329195
0.632268215499513 -0.263323552049991
2.45838200415601 2.56604250394897
0.802400040114839 0.379694295080505
0.344828496997441 -0.872518895269351
0.238786859587116 -1.89896169958316
0.27500704749987 -1.56244346506082
0.12961273813047 -2.99522014538376
0.0676387168753633 -3.83989205128244
0.0593552776164212 -3.9575858519632
0.209141397838592 -2.29284882598746
0.0867837661420667 -3.60260196882111
0.0565835283663675 -4.30754417672471
0.137503523749935 -3.03215866777437
0.153156788061421 -2.68253351536348
1.06488285158485 1.29657422660624
0.134878054343112 -3.09999833531737
0.331131922217202 -1.44154683234383
0.22404027421793 -2.13142407248956
0.155749232677945 -1.61858234128405
0.236339539168374 -1.90590070872924
0.0840642647884745 -3.49692154083319
0.0894981508391026 -3.05716002767023
0.910732661902913 0.09995964986873
0.070389327891398 -4.16848013898715
2.34141652447872 2.375666574933
0.0593552776164212 -4.37085763462628
0.0593552776164212 -4.25592348449029
0.0454429707611671 -5.00981705272475
0.351628329102782 -1.36363772998888
1.93432777831537 2.15290066777079
0.16349873228288 -2.17108193417543
0.221567788538409 -2.35968509765232
1.4243846715381 1.78703374254241
0.54399071966485 -0.486684456934194
0.094911647025467 -3.21636824821907
2.96236393150695 5.56737510324712
0.0676387168753633 -4.11249660856701
1.72770267283724 1.81791275580145
0.214124805352847 -2.30183052553031
0.0758748669751276 -3.65758206727579
0.0257375614136083 -5.52486935821332
0.194087052116302 -2.38347446257374
0.0313951962755343 -5.53555801640982
1.48851500895781 1.39045154816665
0.142740172116082 -2.94961241851884
0.0648828515848544 -4.15853262245786
0.216610068742442 -2.32080097804011
0.0648828515848544 -4.15853262245786
0.14535138557262 -2.97689472620218
0.0676387168753633 -3.7593815942065
0.173767067736706 -2.64443454016968
0.0621217119077975 -4.31719434675843
0.652601217596519 -0.180199139903895
1.30917618747851 1.6689703956378
0.14535138557262 -2.97689472620218
0.211635253327149 -2.20110545163099
1.89219671046549 2.59290481487416
2.52105073690096 3.05954116636244
0.189033824390017 -2.287644619287
0.0313951962755343 -5.28956572681993
5.72721254372062 7.53944886291563
0.183962834842595 -2.45903847275983
0.0593552776164212 -4.63248102148441
0.0786098346963665 -3.94354991653245
0.178873958169795 -2.41927639693899
0.656267534794289 -0.227807134859084
0.12961273813047 -3.19254265146962
0.481298941547565 -0.805084248387318
0.155749232677945 -2.90757018116399
0.0200576523412535 -6.17588153156383
0.194087052116302 -1.96704972742052
0.679874147746623 0.246065005344159
0.206643223983395 -2.27440788971297
2.23572705983806 2.43955651914285
2.94560770318137 3.48423682557974
0.126972856257766 -3.16153037771449
0.121678556588252 -3.25890940147383
0.121678556588252 -3.25890940147383
0.113700499164728 -2.97107941474671
0.108357178090419 -3.3202521886649
0.0621217119077975 -4.20629965483555
0.0565835283663675 -4.55690364566142
0.344828496997441 -1.2725487553685
0.407080775450501 -0.876165305401871
0.0482361856528476 -4.92533806991324
0.613531652917927 -0.066412224789974
0.745022149037264 -0.0159546505768918
0.0648828515848544 -4.15853262245786
0.0482361856528476 -4.75953821311138
0.0454429707611671 -4.67838187209301
0.105678077894537 -3.5328784186096
2.94972167756984 4.59306654141697
1.55875743037376 1.80821540872443
0.267835392097615 -1.88403003303864
0.344828496997441 -1.48271168163856
2.01292617444427 1.80309614074247
0.353887836284907 -1.25997532152758
0.0676387168753633 -4.32783817561205
0.0565835283663675 -4.55690364566142
0.124328135002202 -2.77405993230673
0.356143810225275 -1.38697864421911
6.16124275834251 8.50493787697683
0.344828496997441 -1.41947745540784
0.333423733725192 -1.19338871390102
1.03843618165611 1.0165892117191
0.070389327891398 -3.97421131856509
2.7172102990196 3.03995838152705
5.39814511650441 7.05509873653574
0.0621217119077975 -3.8322945555467
0.034215715337913 -5.41298045171531
0.181420640280142 -2.50310375801645
0.0676387168753633 -4.21615328955952
3.58784500925428 5.08641755894146
0.0621217119077975 -4.20629965483555
0.0510240030244669 -4.54659669985738
2.93508252331866 3.39906092361193
0.0758748669751276 -3.73246240057885
0.094911647025467 -3.27113853029597
0.14535138557262 -2.32798333494296
0.260627908126699 -1.61064949063304
0.243669080966863 -2.09164374648201
0.0621217119077975 -4.20629965483555
0.236339539168374 -1.52695077314025
0.0593552776164212 -4.05034194010415
4.461790462903 5.94161405903484
0.0285691521967709 -5.40218105086278
0.0867837661420667 -3.75040448385161
0.173767067736706 -2.41125694860287
0.0621217119077975 -4.31719434675843
0.147957881387101 -2.78960863670419
0.439357178474257 -0.851071762577325
0.344828496997441 -1.34414345180053
0.407080775450501 -0.930233096802349
0.0758748669751276 -3.65758206727579
0.849599011151452 0.466297297772372
0.171206827418142 -2.6219421397717
0.22404027421793 -2.23650071368681
0.659924558402378 -0.175646396869348
0.387362540835996 -1.07678487867083
0.250961573533219 -1.70597970866642
0.100304905795685 -3.66247937750039
0.0758748669751276 -3.45377026090061
2.47508488294878 2.38980956154264
0.0922074380970889 -3.47676088574915
0.596458139558986 -0.287192965517675
0.0593552776164212 -4.63248102148441
0.565597175854225 -0.628399236946843
0.43722773891291 -0.63044763695717
1.5626698261027 2.08691307361471
0.279768421593595 -1.69515422969064
1.65168318063211 1.58680974050974
0.124328135002202 -3.34965905062093
0.0976107966264223 -3.55180877853866
0.358396261956654 -1.55998627395873
0.231432408447965 -1.89829334102547
0.102993993323326 -3.70505562341854
0.037030730944967 -4.59398800230549
0.0813396274519388 -4.08918122063767
0.255802836602718 -2.00658374339459
0.0676387168753633 -4.21615328955952
3.77526129234775 5.18641989218682
0.272620454662992 -1.8505294822647
0.520045024039818 -0.516548782643828
1.03984026453179 0.802691780309592
5.69749583827513 7.98265507354354
0.53605290024021 -0.580271978762344
0.573374526445944 -0.48340673435871
3.63946371690372 4.53698450401881
0.70310069960416 -0.444014711432004
0.0426443374084937 -4.74954872360382
0.094911647025467 -3.32807043755264
0.0454429707611671 -5.00981705272475
3.07416287550701 5.28369304284677
0.124328135002202 -3.13127206851651
0.0867837661420667 -3.4685444023508
2.52004502403982 3.26386297062097
0.31034012061215 -1.80100832296037
0.199122642013601 -2.09193953224232
1.8073549220576 2.24594798539735
4.38142182027903 5.95151332726388
0.137503523749935 -3.13000599117252
0.250961573533219 -1.66873478664251
2.83025532416768 3.26283200956747
4.5929951443784 6.72420685039595
1.22897256976016 0.995413098806521
0.270229907237998 -1.87774757480112
0.0621217119077975 -4.31719434675843
4.05189409233429 5.04389482386335
0.0813396274519388 -3.66577797288805
0.121678556588252 -2.83097732647469
0.153156788061421 -2.88121551668093
0.111031312388744 -3.35408676266174
0.0593552776164212 -4.37085763462628
0.124328135002202 -3.18284842927539
0.340277404766254 -1.30738674835556
0.228972569760161 -2.27348501231103
0.0676387168753633 -4.21615328955952
0.462575888042204 -0.846250539346501
0.102993993323326 -3.20102568669842
0.743299527888257 0.255938429607396
0.0454429707611671 -4.40904403715613
0.037030730944967 -5.08888599979679
0.124328135002202 -3.13127206851651
0.565597175854225 -0.397603484756238
0.171206827418142 -2.45411876474976
0.439357178474257 -0.647148652519123
0.0894981508391026 -3.37937692148577
1.69064057861569 1.48626089578017
0.959028218943694 0.592521390634561
0.0786098346963665 -3.62547034105457
0.0648828515848544 -4.38142423730121
0.204140716780225 -2.2841479953739
0.0538064436957938 -4.36131833189281
4.80992886572143 6.18215049897758
0.402722176845605 -1.2544466354644
0.0648828515848544 -3.87789633363442
0.32883646422954 -1.3687057854756
0.975263321678493 0.641512669019981
0.0813396274519388 -3.90466610868646
0.643394453479892 0.153650698794625
0.0976107966264223 -3.42218674266583
0.119024103142275 -3.28195284029324
0.376290383337052 -1.15169473467589
0.0621217119077975 -4.43732821643591
1.95902821894369 2.02843309060792
0.0976107966264223 -3.24727714626244
1.44148347958264 1.38768079994148
0.206643223983395 -2.19283342946937
0.970853654340484 0.817151570724608
0.113700499164728 -3.27253478598524
2.98221784631558 4.17124116931065
1.88048962668782 2.02893617102724
0.070389327891398 -4.06807824202932
4.04893364519792 5.50354044744365
0.0648828515848544 -4.26567820191448
0.0538064436957938 -4.48534818942345
0.600269753509005 -0.412641743923514
0.380729448503549 -0.910882316749507
0.147957881387101 -2.56769607402538
0.243669080966863 -1.70482940702593
0.0922074380970889 -3.5426157321319
0.13224779829844 -3.12011826004182
2.49927188316909 2.94141572356322
0.121678556588252 -2.91570664162481
0.206643223983395 -2.14090523686454
0.189033824390017 -2.46784047696924
0.301002256032814 -1.78211161425856
0.308011314552178 -1.29985031784521
4.03650333373899 5.06007424983022
0.22404027421793 -1.96415891610211
0.0172092900322231 -6.39535055769351
0.113700499164728 -3.16489734969881
0.113700499164728 -3.21771246597177
5.05076287387219 6.75216353585083
0.0482361856528476 -4.75953821311138
0.246104009883917 -2.15938479836933
0.462575888042204 -0.877779450402722
5.38667301492272 7.30038331969046
1.68795649404448 1.74304562122942
0.137503523749935 -2.73407731484138
4.16960436691696 5.47524555246935
0.0454429707611671 -4.83460260432744
0.16349873228288 -2.45827561293371
0.150559676575381 -2.45589427257314
2.50131174924366 2.51277562346448
0.119024103142275 -2.69046216961471
0.173767067736706 -0.919551500460091
1.39615948907315 1.70447104681121
0.0482361856528476 -4.75953821311138
0.037030730944967 -4.59398800230549
2.05935527761642 2.44431226510178
0.0731347046302154 -4.12253348667882
0.111031312388744 -3.29613941345246
0.153156788061421 -2.47540965598872
0.321928094887362 -1.53872971651916
0.094911647025467 -3.51373084852508
0.0398402645317911 -4.66952552113251
0.0786098346963665 -4.03537875913878
0.0648828515848544 -4.05879731985806
0.034215715337913 -5.18552889588685
5.73058561609717 8.51231650437441
0.0482361856528476 -4.75953821311138
0.140124223909071 -2.92292417806892
0.0621217119077975 -4.31719434675843
0.0786098346963665 -4.03537875913878
0.267835392097615 -1.82138146836489
0.0758748669751276 -3.89499919578566
0.289244285156642 -1.05385499308006
3.01256867350306 3.50025794010443
0.0510240030244669 -4.29886834561711
2.50842865253186 2.78149638065681
0.22650852980868 -1.97933230811394
2.81680447483288 2.82007845869071
0.960511710119024 1.36526502462038
0.233888060174277 -2.09856126455483
0.308011314552178 -1.41848789957348
0.211635253327149 -2.4003788082288
4.33342373372519 5.5106321864982
0.111031312388744 -3.29613941345246
0.551885103471725 -0.526509262278918
0.0731347046302154 -3.69057415256727
0.178873958169795 -2.51518457882257
0.0621217119077975 -4.31719434675843
0.108357178090419 -2.71576599111399
0.0867837661420667 -3.03031508861183
0.0621217119077975 -4.10332394852001
0.186500557644495 -2.32659040791204
0.13224779829844 -2.80520549175521
0.14535138557262 -2.88860465997687
0.586884812852185 -0.30112503200282
0.468843942974637 -0.543896539905995
1.42653313811667 1.18853665996832
0.289244285156642 -1.85063375111125
1.24000896473507 1.18109681302423
0.976730220677153 0.583010603240576
0.0565835283663675 -4.69986159950347
0.16349873228288 -2.11991717354894
0.0538064436957938 -4.77085969278572
0.0922074380970889 -3.61162104411556
0.22404027421793 -1.89801315375241
1.0799753767206 0.623009198922577
0.356143810225275 -1.40218105086278
0.13224779829844 -2.93185376197869
0.485426827170242 -0.614167851106183
0.070389327891398 -4.27639547815404
0.0894981508391026 -3.71679199545334
0.219091058246197 -2.14844812248041
0.992768430768924 0.494382260196991
1.32423456227053 1.25019849096916
0.477159211186641 -0.626755465637793
0.233888060174277 -2.17483678168771
0.833497336859835 0.306787067998671
0.183962834842595 -2.491188279874
0.0510240030244669 -4.54659669985738
0.070389327891398 -3.97421131856509
0.111031312388744 -3.47746917816702
0.105678077894537 -3.02951221386502
0.238786859587116 -1.75539354607847
0.194087052116302 -2.54281788935789
0.102993993323326 -3.14880707200283
0.293958979028694 -1.35215165682916
0.780730036476377 0.220089210566225
0.158337027167101 -2.32958105228786
0.0510240030244669 -4.41742179449708
0.54399071966485 -0.494809637039218
0.954568570752994 0.586076135904151
4.49313492230551 6.02821834230532
0.173767067736706 -2.50661552382654
0.155749232677945 -2.70547044562023
1.9869569625244 2.30351107539948
0.155749232677945 -2.8233037260001
0.094911647025467 -3.5813357505678
0.124328135002202 -3.13127206851651
0.0398402645317911 -4.82473686010779
0.231432408447965 -2.03379149237923
0.0593552776164212 -4.25592348449029
0.0676387168753633 -4.21615328955952
0.168642035558839 -2.67173451718633
0.0482361856528476 -4.75953821311138
3.22373144513811 3.88504571895555
1.33685463912547 1.75020005098573
0.037030730944967 -5.30046260977591
0.0731347046302154 -3.93397329474125
0.137503523749935 -2.73407731484138
0.0454429707611671 -4.83460260432744
0.124328135002202 -3.03334168960441
0.100304905795685 -3.73762107546769
0.0454429707611671 -4.5374367005719
0.0482361856528476 -4.75953821311138
0.36513259345253 -1.11409782409307
0.509949146304311 -0.772518190072989
0.158337027167101 -2.58313643588932
0.155749232677945 -2.90757018116399
0.787432464516868 0.830645530888343
3.32423456227053 3.89777819982727
0.376290383337052 -1.23091179067684
3.04159344865918 3.83509414198482
0.250961573533219 -1.90815603836696
1.26423615104355 1.5028724034468
0.100304905795685 -3.52300695771748
0.0229004021100788 -5.98616578466011
0.070389327891398 -4.16848013898715
0.0867837661420667 -3.60260196882111
0.854394677753101 1.12399388736276
0.586884812852185 -0.351878587563057
0.14535138557262 -2.68896989357373
4.86106208522204 6.23735426783445
0.14535138557262 -2.97689472620218
0.196607044094818 -2.20344718715571
0.260627908126699 -1.61064949063304
1.07860983469637 0.888428284108857
0.0200576523412535 -6.17588153156383
0.351628329102782 -1.3053131603363
0.258217389536018 -1.72647992453209
0.0840642647884745 -3.63377240904569
0.473007567916174 -0.730580615823123
0.62854031926276 -0.228382821752651
1.60691594182521 1.70770890770687
0.100304905795685 -3.4580214159388
0.0758748669751276 -4.0782004102643
0.0565835283663675 -3.9097846688777
0.347098670622268 -1.35550650531286
4.0679828301843 5.55809140412436
0.376290383337052 -1.2174031849645
0.0593552776164212 -4.14947392957773
0.267835392097615 -1.7613405536375
0.176322772640463 -2.66735663493043
0.150559676575381 -2.66002864436439
0.385154896884344 -0.552733009651649
4.59395128394841 5.63199714261971
0.0510240030244669 -4.18932158256595
0.0593552776164212 -4.37085763462628
0.557777671394926 -0.576567876993339
0.0676387168753633 -4.01579095376939
0.445726703349984 -1.15890700139383
0.624802765252947 -0.290053473655426
2.22774107583913 3.07398916126749
0.119024103142275 -3.07288714899354
0.189033824390017 -1.75149436791879
0.209141397838592 -2.26478867893238
0.0229004021100788 -5.98616578466011
0.209141397838592 -1.67904829525101
7.77576170229803 12.8900011258666
0.0648828515848544 -3.7952972203054
2.05450121618256 2.37424752046521
0.194087052116302 -2.21293274716799
0.424384671538097 -1.04094798559471
0.0840642647884745 -3.43307505880857
0.140124223909071 -2.87972519509182
0.0894981508391026 -2.79393312133033
0.0565835283663675 -4.69986159950347
3.37072227514817 3.98087005206444
0.105678077894537 -3.23193005347718
0.196607044094818 -2.53090539911146
0.111031312388744 -3.47746917816702
0.0813396274519388 -3.22634524563062
0.0510240030244669 -4.29886834561711
0.0454429707611671 -4.83460260432744
2.42867840994823 2.42419076467865
0.070389327891398 -3.80302466855887
2.55679724659274 3.74387453898049
0.0840642647884745 -3.49692154083319
0.0565835283663675 -4.55690364566142
0.639695233399582 0.567155223156465
0.497740088609093 -0.591650806177102
0.724213686757358 -0.0819411629639203
0.0894981508391026 -3.57222831977759
0.312665173558394 -1.44154683234383
0.507921464957328 -0.416163568428938
2.35558014737736 2.46757640938412
0.298658315564515 -1.6909661613664
0.468843942974637 -0.927976020988101
0.590721770009841 -0.351937625187184
0.108357178090419 -3.3202521886649
0.134878054343112 -3.20272829583236
0.0172092900322231 -6.39535055769351
0.183962834842595 -1.99997687080599
0.113700499164728 -3.45073234085013
1.09895848008817 0.66813186107262
0.037030730944967 -5.08888599979679
0.111031312388744 -2.990203351333
0.158337027167101 -1.97112475613745
0.0731347046302154 -3.69057415256727
0.0976107966264223 -3.36149661480543
0.0676387168753633 -3.68312758374367
0.0510240030244669 -4.41742179449708
0.0840642647884745 -3.78497821314142
1.0703893278914 0.601253484648471
0.137503523749935 -2.77307144645724
0.0426443374084937 -4.74954872360382
4.6463931012189 6.46915751963087
0.216610068742442 -2.10643312586731
0.070389327891398 -3.80302466855887
1.13619138628714 0.887912792075765
0.0621217119077975 -4.43732821643591
0.916858764699754 0.255613953678101
0.221567788538409 -2.08979645815452
3.21878116778407 3.80424355907631
0.746742715777736 0.315920468701965
2.7415748474188 3.29193420979322
0.49364733397521 -0.550249950682098
0.111031312388744 -3.1867920172641
0.22650852980868 -1.91250314535736
0.0510240030244669 -4.29886834561711
0.153156788061421 -2.92445982368115
6.95526630014749 10.1036919061782
0.158337027167101 -2.58313643588932
5.8903007619981 7.9630258067665
0.27500704749987 -2.02096808062854
0.0510240030244669 -4.68848523601942
0.50182126542091 -0.652410459087077
0.573374526445944 -0.443542815800741
0.0867837661420667 -3.4685444023508
0.0257375614136083 -5.52486935821332
0.0398402645317911 -5.19651286433596
0.305678743242287 -1.60400748799399
0.134878054343112 -2.95843955757314
1.47196778766152 1.55227356478908
0.0731347046302154 -4.12253348667882
3.81885056089543 4.90956033817355
0.070389327891398 -4.16848013898715
0.509949146304311 -0.604851457232245
0.236339539168374 -2.27418410764123
1.43722773891291 1.63642922798205
0.258217389536018 -1.8461154024947
0.0648828515848544 -3.96551326270552
5.29440019266409 7.18947266424354
0.420078115979374 -0.545558227866093
1.67446065156026 1.69135334342382
0.0454429707611671 -4.67838187209301
0.0676387168753633 -4.21615328955952
0.108357178090419 -3.37919641538095
0.0731347046302154 -3.54848982324951
0.768925335563751 0.0320004615612781
0.708407983483596 0.372543480549326
0.0621217119077975 -4.31719434675843
0.569491091958716 -0.558299379478245
1.43616183931445 1.27524835658641
0.0482361856528476 -4.92533806991324
4.6409679104499 5.60028536785343
0.0758748669751276 -4.17933458389946
0.12961273813047 -3.24639889334736
0.13224779829844 -3.17129028063271
0.206643223983395 -2.21951568361811
0.0922074380970889 -3.35343651391787
0.0426443374084937 -4.74954872360382
0.258217389536018 -1.70747080793804
0.100304905795685 -3.59105838800684
1.05241589415114 1.04309618776849
0.119024103142275 -2.97871682873467
4.07159107310115 5.03461005660346
0.0172092900322231 -6.39535055769351
0.0565835283663675 -4.30754417672471
0.119024103142275 -3.52653424985248
4.93423340742141 6.12904600394315
0.899948986189672 0.231915010680765
0.344828496997441 -1.48271168163856
0.13224779829844 -3.07069929487178
0.102993993323326 -3.63154907106657
0.0648828515848544 -4.05879731985806
0.105678077894537 -3.12717400336291
1.77146305836565 1.76443057634009
0.351628329102782 -1.15610796769102
0.0538064436957938 -4.48534818942345
0.119024103142275 -2.80702536604421
0.0510240030244669 -4.84586595232707
1.28688114778816 1.15760109310698
0.0510240030244669 -3.28054744434669
0.0229004021100788 -5.98616578466011
0.279768421593595 -1.45429304824923
0.186500557644495 -2.21499843518114
0.0758748669751276 -3.65758206727579
0.272620454662992 -1.69266609809926
0.0510240030244669 -4.54659669985738
0.126972856257766 -3.16153037771449
0.102993993323326 -3.49489926896095
0.0894981508391026 -3.37937692148577
0.36513259345253 -0.712464931916983
1.0071955014042 0.526851625115496
0.0538064436957938 -4.48534818942345
0.284514133244245 -1.28174194360377
0.191562650700756 -2.42500980904892
0.497740088609093 -0.190984023420738
0.14535138557262 -2.68896989357373
1.4625758880422 1.36154559819864
0.0894981508391026 -3.79489588081944
0.0976107966264223 -3.09129873972341
0.0786098346963665 -4.03537875913878
0.0454429707611671 -4.67838187209301
0.070389327891398 -3.97421131856509
1.68167414179283 1.81219405427818
0.124328135002202 -2.98676153250561
0.938097561074093 0.271854377813551
0.0758748669751276 -4.0782004102643
0.0786098346963665 -3.55581522988676
1.98112198979431 2.34808478701365
3.32653734813995 4.56207267640848
3.72159139877538 5.07358397563075
0.0313951962755343 -5.53555801640982
0.0867837661420667 -3.4685444023508
0.233888060174277 -2.12354102568261
4.30217279974075 5.64252610009775
0.116364756691785 -3.0447006161906
0.272620454662992 -1.82982573678059
0.113700499164728 -3.45073234085013
3.11636475669178 3.41111318256669
0.121678556588252 -3.00572429809087
5.63761024622529 7.70549972665391
0.369606070031838 -1.13401059338997
4.64927055049718 6.01136539754447
0.111031312388744 -3.13507698071994
0.113700499164728 -3.27253478598524
0.36513259345253 -1.12666887572185
0.191562650700756 -2.36420327681059
0.491596594410448 -0.647375059196292
2.99095486039699 3.65955625288083
0.910732661902913 0.604679863186853
0.62854031926276 -0.283620008835469
0.0731347046302154 -4.226940651325
0.111031312388744 -3.35408676266174
0.0758748669751276 -3.73246240057885
2.45838200415601 2.60172604709972
0.0758748669751276 -3.98369376970632
0.142740172116082 -2.66658544462917
1.7982579326445 3.20851788532952
0.186500557644495 -2.38579956418419
0.0731347046302154 -3.76723344248134
5.52894632083298 7.52505717413868
0.0922074380970889 -3.47676088574915
0.12961273813047 -2.99522014538376
0.32883646422954 -1.50977355874145
6.16003274817271 8.809643894756
0.347098670622268 -1.18805624550993
0.0229004021100788 -5.98616578466011
0.155749232677945 -3.14266597497492
0.647084212628954 -0.185403959613422
0.0565835283663675 -4.09499954134461
0.111031312388744 -3.08515175538826
3.17024556472346 5.42222477484253
0.528071164578735 -0.230497902613395
1.25701061820602 1.14163722925342
0.432959407276106 -0.754661646997472
0.0621217119077975 -3.91710358682317
0.0813396274519388 -3.82056426258746
0.0593552776164212 -4.05034194010415
0.0621217119077975 -4.10332394852001
0.034215715337913 -5.18552889588685
0.0398402645317911 -4.99868222739032
0.0257375614136083 -5.81917607424234
0.183962834842595 -2.59217373018909
0.317304068361915 -1.49739490079112
0.0840642647884745 -3.86697158533872
0.0648828515848544 -4.05879731985806
0.0758748669751276 -3.98369376970632
0.14535138557262 -2.65215599948865
5.68313498512609 8.3339467317452
0.301002256032814 -1.57843169055451
1.08678376614207 0.758736403364667
0.0565835283663675 -4.30754417672471
0.0565835283663675 -4.55690364566142
0.305678743242287 -1.39188670238994
0.0510240030244669 -4.84586595232707
0.158337027167101 -2.65415653499267
0.0894981508391026 -3.71679199545334
0.0867837661420667 -3.67461127794189
0.0285691521967709 -4.98104335204752
0.565597175854225 -0.524935917002788
1.80570518483851 2.10654839141495
1.34255474547732 1.78391387845379
0.0538064436957938 -4.24711243311087
0.376290383337052 -0.602716116159706
0.142740172116082 -2.66658544462917
0.382943869568991 -1.32054099915591
0.0229004021100788 -5.39340491337854
0.267835392097615 -1.88403003303864
2.48954293564247 2.68288489785651
1.23756371831768 1.33277881225573
0.0454429707611671 -4.83460260432744
0.0786098346963665 -3.55581522988676
2.0621217119078 3.08303835215224
0.0285691521967709 -5.40218105086278
0.86235219953202 0.592532894844553
0.0482361856528476 -4.75953821311138
0.13224779829844 -3.07069929487178
1.84879818124419 1.99260715535328
0.656267534794289 -0.248265820280274
0.155749232677945 -1.78795035487732
0.0648828515848544 -4.26567820191448
0.385154896884344 -0.917507643434253
0.0426443374084937 -4.74954872360382
0.0648828515848544 -4.38142423730121
0.16349873228288 -2.81721855014163
0.0813396274519388 -3.82056426258746
0.398350370345965 -1.43590388884301
0.0840642647884745 -3.37193476399466
0.094911647025467 -3.38734163202852
0.0786098346963665 -3.94354991653245
0.741574847418796 0.377417010537688
0.0398402645317911 -4.66952552113251
0.0426443374084937 -4.34524488590993
0.147957881387101 -2.95911389270884
0.0758748669751276 -3.89499919578566
0.0758748669751276 -3.98369376970632
0.485426827170242 -0.854371548559091
0.100304905795685 -3.17087361780212
0.0758748669751276 -4.28809641449648
0.337996463515016 -1.49405206236262
2.10097764772482 2.42670844781659
4.76373024951623 6.18348261606533
5.93743855977149 7.94835168705971
0.150559676575381 -2.69704658389641
0.0813396274519388 -4.19111604525899
4.48065289118484 5.54377493144279
0.0313951962755343 -5.07947068943008
0.0813396274519388 -3.99397582688262
0.100304905795685 -3.33622325273127
0.124328135002202 -3.18284842927539
0.0922074380970889 -3.41378135001842
0.0510240030244669 -4.41742179449708
0.0482361856528476 -4.92533806991324
0.171206827418142 -2.19389129833009
0.219091058246197 -2.09806605463651
4.42129063464513 6.36220780412987
0.155749232677945 -2.66823850035231
2.30334239448733 2.61072846237022
0.171206827418142 -2.58677930048175
0.715454127115718 0.671766230878696
0.456280481510725 -0.508358167469951
4.61070006213476 5.91815522810285
0.173767067736706 -2.38082178394093
0.575312330687437 -0.592426544756137
0.124328135002202 -3.13127206851651
0.0565835283663675 -4.55690364566142
0.0840642647884745 -3.95390722211001
0.119024103142275 -3.07288714899354
0.0565835283663675 -4.30754417672471
1.09356017616234 0.866861607668846
0.158337027167101 -2.69102217131966
0.22404027421793 -2.20950540767127
0.0313951962755343 -5.53555801640982
0.331131922217202 -1.48945000478912
0.839959587489532 1.03280049273116
0.0786098346963665 -3.94354991653245
0.236339539168374 -1.92773400789612
0.0676387168753633 -4.32783817561205
0.0257375614136083 -5.52486935821332
0.126972856257766 -3.16153037771449
0.155749232677945 -2.25550926213226
0.447843644362086 -0.687926218004515
0.0454429707611671 -4.5374367005719
0.0894981508391026 -3.64270018407114
0.672651629328385 -0.128165830775682
2.41142624572647 3.26736465933253
1.72508672463023 1.99288610685728
0.0257375614136083 -5.52486935821332
0.150559676575381 -2.45589427257314
0.0313951962755343 -5.28956572681993
0.124328135002202 -3.08147609724486
0.102993993323326 -3.31149983110013
0.194087052116302 -2.41396623586086
0.241230035515445 -2.00361270276234
0.0867837661420667 -3.5340166396082
1.37517847958961 1.35064690001232
0.340277404766254 -1.29314637214388
4.59943682303214 5.90832188309152
0.100304905795685 -3.59105838800684
0.153156788061421 -2.72014108326098
0.277389698810864 -0.698322043737931
0.0676387168753633 -4.01579095376939
4.54522706822015 6.14405323777015
0.0731347046302154 -3.84819583293178
0.524063675777211 -0.427317344658437
5.86473092231475 8.22195036563357
0.0510240030244669 -4.84586595232707
0.037030730944967 -5.30046260977591
0.14535138557262 -2.68896989357373
1.21163525332715 1.07337653148452
0.236339539168374 -1.59519296231333
0.945607703181372 0.681432589711213
0.124328135002202 -2.94163838477674
0.070389327891398 -4.06807824202932
0.116364756691785 -3.19545307214779
0.0593552776164212 -4.37085763462628
0.0840642647884745 -3.95390722211001
0.0867837661420667 -3.5340166396082
0.0786098346963665 -4.2386823185799
0.751892138404309 -0.0319458268299923
0.070389327891398 -3.38546717730151
0.475084882948783 -0.654784547568526
0.253384235800074 -2.01373463395902
0.0758748669751276 -3.8114430442522
0.100304905795685 -3.52300695771748
0.0894981508391026 -3.64270018407114
0.590721770009841 -0.491293943534272
0.678071905112638 -0.340844185880884
0.0565835283663675 -4.55690364566142
0.458382004156013 -1.03771545365111
0.0786098346963665 -3.94354991653245
5.39780296186249 8.40512611169665
0.102993993323326 -3.43114027249762
2.73811928878258 3.56902344111667
3.50512874161279 4.26867650445006
0.563646269484064 -0.146686718895696
0.147957881387101 -2.50071277641498
0.997111720675174 0.673714115685879
0.0565835283663675 -4.42684310509705
0.124328135002202 -3.23633722623229
1.18776774704602 0.974268862757221
0.219091058246197 -1.82793583271192
0.0593552776164212 -4.37085763462628
0.094911647025467 -2.96994634285641
0.0621217119077975 -4.31719434675843
0.094911647025467 -3.72686267333143
0.0840642647884745 -3.37193476399466
4.82680268428583 5.94886110443648
0.094911647025467 -3.51373084852508
0.140124223909071 -2.92292417806892
0.0285691521967709 -5.40218105086278
4.16204886834889 5.34089886725735
0.158337027167101 -2.54889581594697
0.522055749160964 -0.968814160166119
0.191562650700756 -2.39428620836389
0.792438930064638 0.236992236887454
1.71017274827966 2.13974113205765
4.15299460549244 5.29043075710225
0.108357178090419 -3.44065189429494
0.20163386116965 -1.8569874967661
4.55016189444743 5.98174322375291
0.0482361856528476 -4.61084374899477
0.0731347046302154 -3.61778354120163
0.0593552776164212 -4.05034194010415
0.0621217119077975 -4.10332394852001
0.236339539168374 -2.21930025552015
1.4070807754505 1.98214393695214
0.173767067736706 -2.68104941376065
3.89646561618943 5.34687647418478
0.967906370290147 0.787027040391082
0.16349873228288 -2.62661261747283
0.0229004021100788 -5.98616578466011
0.0813396274519388 -4.08918122063767
0.111031312388744 -3.13507698071994
0.105678077894537 -3.12717400336291
0.0813396274519388 -3.74109624117875
5.43582858412346 7.87473318427907
2.24305970607253 3.32931690352647
0.532067552289031 -0.417769350901098
0.140124223909071 -2.38097237369722
0.0593552776164212 -4.05034194010415
4.03491998434916 4.73137132968563
0.710172748279662 0.0698440323369429
0.121678556588252 -3.31535123562829
0.0565835283663675 -3.74566528911659
1.42545930476536 1.17883053884924
4.61506311393068 5.75204611001373
2.55630678422498 2.73842691971408
0.852797892818771 0.541291354684953
0.396159489073155 -0.142487251394045
0.0648828515848544 -4.05879731985806
0.0976107966264223 -3.24727714626244
0.267835392097615 -1.80108892270009
0.0676387168753633 -4.11249660856701
0.0538064436957938 -4.24711243311087
0.340277404766254 -1.23755019925875
0.255802836602718 -1.96084613031391
0.0648828515848544 -4.15853262245786
0.0731347046302154 -4.02517497957547
0.0731347046302154 -3.69057415256727
0.303342394487331 -1.60867307488048
0.0648828515848544 -3.57257225260896
0.116364756691785 -3.0447006161906
0.12961273813047 -3.24639889334736
0.0313951962755343 -5.53555801640982
0.351628329102782 -1.40898261582054
5.55065444994586 8.13997992042795
0.070389327891398 -3.97421131856509
0.301002256032814 -1.03756113884663
0.0758748669751276 -3.89499919578566
0.147957881387101 -2.914834237268
0.426533138116673 -0.655321760732649
0.0894981508391026 -3.37937692148577
0.140124223909071 -3.06087067750367
0.0813396274519388 -3.22634524563062
0.0482361856528476 -4.92533806991324
0.0786098346963665 -3.85721792744272
0.828631581688019 0.356577420920586
7.61673996523906 11.3269044168621
4.03280614508324 5.40862800914753
0.173767067736706 -2.50661552382654
0.0621217119077975 -4.31719434675843
0.171206827418142 -2.30379917951906
0.094911647025467 -3.449152620743
0.134878054343112 -2.74958761078669
0.317304068361915 -1.13798816564195
0.243669080966863 -2.06720561487358
0.16349873228288 -2.77702946002593
0.0840642647884745 -3.70739527218887
0.186500557644495 -2.24209769436154
0.860764202628828 0.365940458892279
0.661749599810705 -0.106041000372473
0.0454429707611671 -4.83460260432744
0.0454429707611671 -4.83460260432744
0.233888060174277 -2.00275502502649
0.997111720675174 0.625803641127752
0.206643223983395 -2.16663570863441
0.137503523749935 -2.69610946464236
0.404903122145131 -1.13309717405816
0.0840642647884745 -3.31328054627385
0.0565835283663675 -4.55690364566142
0.347098670622268 -1.26935329258524
0.221567788538409 -1.97169164378881
0.116364756691785 -3.42460617547877
0.617298482840846 -0.361414899068986
0.953078952612507 0.450630381459632
0.111031312388744 -3.29613941345246
3.05276365720956 3.30348003490679
0.701327257412941 -0.023134629218824
1.75872956845786 2.08168390369177
0.037030730944967 -5.08888599979679
0.0229004021100788 -5.65955361084993
1.04124298223188 1.22113379944856
0.0894981508391026 -3.71679199545334
0.0786098346963665 -3.77576171386273
0.250961573533219 -1.78348448216323
0.462575888042204 -0.856683803460932
0.0867837661420667 -3.40591487833545
0.312665173558394 -1.41047282087774
0.789103217501381 0.4358647851075
0.241230035515445 -1.60149608542003
0.335711910320462 -0.970365475745234
0.111031312388744 -3.1867920172641
0.0867837661420667 -3.67461127794189
0.899948986189672 0.256325767985843
0.034215715337913 -5.18552889588685
3.87243479584022 5.24170127224008
0.0538064436957938 -4.62105254274221
0.0482361856528476 -4.92533806991324
0.158337027167101 -2.8909617602457
0.704871964456353 -0.0187696319262534
0.0840642647884745 -3.86697158533872
1.2904244038653 1.34036189943233
0.0482361856528476 -4.92533806991324
0.0257375614136083 -5.81917607424234
0.567545447643747 -0.428250730168093
0.430820496519772 -0.889032937318047
0.0482361856528476 -4.61084374899477
0.860764202628828 0.311067393557574
1.38515489688434 1.39545629707679
0.0565835283663675 -4.19736125897428
0.335711910320462 -1.65293769678486
0.221567788538409 -2.4835684225296
0.953078952612507 2.20198076015122
0.0676387168753633 -4.11249660856701
0.0593552776164212 -4.25592348449029
0.607862902831235 -0.172671336398595
0.836732080459136 0.246805911336337
0.0786098346963665 -4.03537875913878
0.0565835283663675 -4.42684310509705
0.326537348139952 -1.72695837639957
0.0786098346963665 -3.62547034105457
0.0398402645317911 -5.19651286433596
0.0621217119077975 -4.43732821643591
0.0285691521967709 -5.17629964344645
0.216610068742442 -2.15711344690995
1.8631455429894 2.33142491669574
3.81925943011764 4.47943483690434
0.196607044094818 -2.25771982362029
1.36737106564853 1.49427963935967
0.124328135002202 -3.18284842927539
0.0621217119077975 -3.91710358682317
0.13224779829844 -3.17129028063271
0.219091058246197 -2.22748214254514
0.168642035558839 -2.70905797292818
0.279768421593595 -1.62213792475469
4.92931759491176 7.07886045478344
5.30553283223929 7.12828827598097
0.113700499164728 -3.16489734969881
0.0621217119077975 -4.10332394852001
0.22404027421793 -1.45598945075657
0.333423733725192 -1.37643147945087
0.0731347046302154 -3.69057415256727
0.178873958169795 -2.35870604386225
0.0565835283663675 -4.30754417672471
0.58880456701555 0.461253483440771
0.233888060174277 -1.93485735325343
0.376290383337052 -1.3004198833007
0.211635253327149 -2.12346543584506
0.0621217119077975 -4.10332394852001
0.221567788538409 -1.4612817091614
0.111031312388744 -3.29613941345246
0.102993993323326 -3.25520557463867
0.108357178090419 -3.50484216237296
2.36401205355861 2.55036179946892
0.763836458890951 0.694240197570408
0.183962834842595 -2.52407089216164
5.32639353165766 7.02228579035908
0.196607044094818 -2.05189957689881
0.0676387168753633 -4.11249660856701
0.0648828515848544 -4.50727287793682
0.0786098346963665 -3.94354991653245
0.0510240030244669 -4.68848523601942
4.4494293141032 5.42191795794843
0.674460651560259 -0.282037207602022
0.0840642647884745 -3.63377240904569
0.102993993323326 -3.63154907106657
0.0621217119077975 -4.20629965483555
0.0813396274519388 -3.82056426258746
0.0648828515848544 -4.05879731985806
3.5392829085698 4.322370665496
1.5119739817818 1.47698473333489
0.398350370345965 -0.971725664132404
1.52205574916096 1.85233356561185
0.160920188181103 -2.47043389966103
0.0786098346963665 -4.13345232397067
0.12961273813047 -3.09051046252406
0.181420640280142 -2.71455093007866
0.113700499164728 -3.11394763462047
0.61541629726287 -0.128462879927056
0.68885174386588 0.142300143996237
0.16349873228288 -2.36596086295003
0.189033824390017 -2.25968453794611
0.189033824390017 -2.7111769127313
0.0200576523412535 -6.17588153156383
1.30451104180995 1.02372824641497
0.272620454662992 -1.36024909683189
1.23878685958712 0.620562904793508
0.296310560708092 -1.57050988443031
0.0285691521967709 -5.40218105086278
2.45680614923047 3.71150594161715
0.228972569760161 -2.19196127123169
4.12812839900347 6.20228195100628
0.111031312388744 -3.03689658678104
0.150559676575381 -2.73503943227676
4.19676439753784 5.52179336046394
0.238786859587116 -2.10740456223539
0.6959938131099 -0.111771642450508
3.01863417413905 3.19147657119541
0.183962834842595 -2.55772049670196
0.545968369105293 -0.622155724707081
0.119024103142275 -3.22677824358274
0.0840642647884745 -3.56372491151744
4.14437273429198 5.62757830038494
1.62293035092018 1.60582018339447
0.0285691521967709 -5.40218105086278
0.687060688339892 -0.337369793457404
0.0867837661420667 -3.40591487833545
1.24731993497982 0.877979458136565
0.181420640280142 -2.37760292488005
0.0313951962755343 -5.53555801640982
0.31034012061215 -1.54335711382348
0.178873958169795 -2.4825016153251
0.7311832415722 0.727451244631497
0.158337027167101 -2.54889581594697
0.0621217119077975 -4.00721122946794
0.12961273813047 -2.99522014538376
0.094911647025467 -3.449152620743
0.0758748669751276 -4.0782004102643
2.82984955984469 3.723812419531
0.43722773891291 -0.863064309113618
0.739848102699327 0.342139706775667
0.0257375614136083 -5.81917607424234
0.228972569760161 -1.82121799017311
0.356143810225275 -1.28482410022462
0.134878054343112 -3.00409971974791
0.0648828515848544 -4.05879731985806
0.831877241191673 0.335853941910787
0.14535138557262 -2.41782342275668
0.0565835283663675 -3.99942188136237
0.243669080966863 -1.90683277331874
2.72202877790284 3.79161532850936
1.69866299988588 1.67801950166068
0.658097205351372 -0.175130541128548
0.0786098346963665 -3.77576171386273
0.0976107966264223 -3.55180877853866
0.0867837661420667 -3.83040141672474
0.0621217119077975 -4.20629965483555
0.639695233399582 -0.196970140086753
0.374065718222538 -0.494508188708927
0.13224779829844 -3.07069929487178
1.89994898618967 2.22698290061996
3.04124298223188 3.30362351838508
0.0676387168753633 -4.21615328955952
5.34276806197751 7.19621922387824
0.573374526445944 -0.524403532646587
0.351628329102782 -1.13056292832344
4.17998868478701 5.17658036461941
0.0786098346963665 -3.4258484859326
0.070389327891398 -4.16848013898715
0.0565835283663675 -4.30754417672471
0.0894981508391026 -3.71679199545334
0.0894981508391026 -3.96506167255537
0.569491091958716 -0.38217765795529
3.16832111573972 4.84374926955589
0.0648828515848544 -3.87789633363442
0.124328135002202 -2.89788385490031
0.0758748669751276 -3.8114430442522
2.30334239448733 2.20825076192306
0.102993993323326 -2.67265593139937
0.353887836284907 -1.3603233236673
0.822118274729345 0.945628718819568
0.0538064436957938 -4.36131833189281
0.411426245726465 -1.0407576360298
0.805705184838511 0.177289584172351
0.22650852980868 -2.0494081646221
0.870266070395983 0.449055562337883
0.137503523749935 -3.1815362918126
0.228972569760161 -1.68483689423031
0.0813396274519388 -3.66577797288805
0.0593552776164212 -4.49574697336427
0.305678743242287 -1.63959800076517
0.507921464957328 -0.734279306286835
1.90535089958096 3.1832723258535
0.189033824390017 -2.20533931639781
0.108357178090419 -3.3202521886649
0.0593552776164212 -4.37085763462628
4.45101324294397 5.30446187933591
0.0676387168753633 -4.44890002597025
0.495695162624069 -0.968825477596064
0.430820496519772 -1.05932743011237
4.45798820176763 6.28646777829375
0.396159489073155 -0.792610375211433
0.956056652412403 0.472149125940825
0.879705766282288 0.384060884041624
0.0676387168753633 -4.32783817561205
0.119024103142275 -3.02503376731667
0.124328135002202 -2.66002864436439
0.0976107966264223 -3.4855424787027
0.604071323668861 0.301077349466148
0.108357178090419 -3.50484216237296
0.0840642647884745 -3.78497821314142
0.191562650700756 -1.76402865370595
0.277389698810864 -1.66343153062704
0.204140716780225 -2.37121658840152
0.0976107966264223 -3.55180877853866
0.0676387168753633 -3.92516237789075
0.134878054343112 -2.95843955757314
2.77778790427355 3.08658433768821
0.499782120147312 -0.582209841104399
0.0454429707611671 -4.40904403715613
0.243669080966863 -1.61353072774305
0.121678556588252 -2.37601119248508
0.153156788061421 -2.41248781211998
0.443606651475615 -0.944974097339998
0.0313951962755343 -5.53555801640982
0.0922074380970889 -3.5426157321319
0.0840642647884745 -3.49692154083319
0.211635253327149 -2.22794256993338
0.134878054343112 -2.78900903774253
0.0758748669751276 -3.51856023457711
0.0648828515848544 -4.38142423730121
0.181420640280142 -2.1297276032012
0.0786098346963665 -3.69865985429371
0.441483479582645 -1.16252670070437
1.63876894441695 1.66691776005366
0.173767067736706 -2.6087259793124
0.324234562270531 -1.43739085651759
0.124328135002202 -2.98676153250561
0.0257375614136083 -5.81917607424234
0.158337027167101 -2.30080446713881
0.0813396274519388 -3.12197964000583
0.158337027167101 -1.80028312786185
0.0922074380970889 -3.5426157321319
0.0922074380970889 -3.47676088574915
0.0565835283663675 -4.55690364566142
0.094911647025467 -3.449152620743
0.449957483628003 -0.792860802232807
0.0229004021100788 -5.98616578466011
0.420078115979374 -0.763822454119692
5.81879944409415 7.77212501693222
0.0648828515848544 -4.26567820191448
0.0758748669751276 -3.73246240057885
0.214124805352847 -2.19206695930477
0.121678556588252 -3.20459282820536
0.466757615726171 -0.3189027660434
0.542010355536609 -0.570441189573216
0.194087052116302 -2.35361382542069
1.1414327909293 1.11362835165325
0.153156788061421 -2.38202694234439
0.126972856257766 -2.44297674471476
0.513995979367013 -0.543323406389195
0.380729448503549 -1.09624761699561
0.160920188181103 -2.26192924490425
0.0786098346963665 -3.77576171386273
0.22650852980868 -2.09809081109576
0.0593552776164212 -3.78824990328916
0.248534836138679 -1.80982030628134
0.140124223909071 -3.01340776223565
0.0676387168753633 -3.7593815942065
0.0648828515848544 -4.26567820191448
0.253384235800074 -1.81754461976464
0.317304068361915 -1.44923156568006
1.05935527761642 1.11187700011107
0.116364756691785 -3.24942013028256
0.396159489073155 -1.12955047518466
1.11902410314227 0.852820304834041
0.105678077894537 -3.28730586570483
1.70043971814109 2.18287696411184
0.567545447643747 -0.483770558229189
0.422233000683048 -1.09129873972341
0.0648828515848544 -3.96551326270552
4.26318467874064 5.63426023305634
0.382943869568991 -1.19608885403434
0.743299527888257 0.0253967149731864
0.0482361856528476 -4.92533806991324
0.0593552776164212 -4.14947392957773
0.0538064436957938 -4.48534818942345
1.80240004011484 2.46490289380173
0.0482361856528476 -4.23922823565642
1.61164454337366 1.99741876643299
4.31353610328052 6.45387751233076
0.134878054343112 -3.05125235432892
0.168642035558839 -2.43444970878478
0.22404027421793 -2.26401079597217
0.0867837661420667 -4.00507424721017
0.037030730944967 -4.74086430285277
2.30742852519225 3.1924756633613
0.0454429707611671 -5.00981705272475
0.604071323668861 -0.516639775447696
0.236339539168374 -1.88439290806471
0.160920188181103 -2.87462717733352
0.301002256032814 -1.54430124186972
0.0786098346963665 -4.03537875913878
0.153156788061421 -2.79843150594866
0.611644543373662 -0.179544125663213
0.0538064436957938 -4.62105254274221
0.206643223983395 -2.11562563857219
2.1525079483649 2.25357219827247
0.111031312388744 -3.24042998086617
0.236339539168374 -1.94990280932784
1.96421377794694 2.14314210431728
0.0813396274519388 -3.90466610868646
1.95009509417369 2.07790877410266
0.221567788538409 -2.27328932630993
2.86671019967403 3.23609592873475
0.168642035558839 -2.63535234304299
0.0648828515848544 -4.38142423730121
2.07587486697513 2.98790481560499
0.34255474547732 -1.16790837318731
0.119024103142275 -2.93384073267672
0.411426245726465 -1.21772591447624
1.4350951516201 1.91683426303045
0.070389327891398 -3.88608040828643
0.263034405833794 -1.79297100389495
0.0565835283663675 -4.55690364566142
0.317304068361915 -1.27120831099611
0.108357178090419 -3.37919641538095
0.121678556588252 -2.87272005554705
4.25050687109497 5.18910530939332
0.0538064436957938 -4.24711243311087
0.0482361856528476 -4.75953821311138
0.199122642013601 -2.24799112063914
0.241230035515445 -2.07490778175851
0.0813396274519388 -3.82056426258746
0.0648828515848544 -3.7952972203054
0.0648828515848544 -4.15853262245786
0.0510240030244669 -4.84586595232707
0.121678556588252 -2.75094932296608
0.034215715337913 -5.41298045171531
0.647084212628954 -0.266547406345724
0.105678077894537 -3.07751687677923
4.73649664206907 5.94945624232695
0.0510240030244669 -4.84586595232707
0.0813396274519388 -3.5260012754605
0.43722773891291 -1.04199535736532
0.0758748669751276 -3.65758206727579
0.344828496997441 -1.51539945867187
0.183962834842595 -2.491188279874
5.93578973834004 8.23130393995211
0.0894981508391026 -3.64270018407114
0.0510240030244669 -4.84586595232707
0.277389698810864 -1.94577581730555
0.236339539168374 -1.78141573107795
0.456280481510725 -0.892463740732391
0.0482361856528476 -4.92533806991324
0.477159211186641 -0.557039755387539
0.219091058246197 -1.93441525628037
0.665392771041891 -0.380558289684595
0.725959234509188 -0.197553542725948
1.2904244038653 1.44175809353549
0.194087052116302 -1.98983583253318
0.0731347046302154 -3.76723344248134
0.298658315564515 -1.56586318824041
0.0894981508391026 -3.64270018407114
0.400537929583729 -1.1503977800037
5.69253878837796 7.5257235613607
0.263034405833794 -1.87543316408692
0.0593552776164212 -4.14947392957773
0.277389698810864 -1.55751624057842
4.14208662961753 5.56707326260241
0.181420640280142 -2.23467615456977
0.204140716780225 -2.1756725210541
0.0676387168753633 -3.83989205128244
0.0621217119077975 -4.20629965483555
0.31034012061215 -1.46145686017839
0.14535138557262 -2.76554168519349
0.964953052900799 0.452524658924973
0.168642035558839 -3.0014578872747
0.573374526445944 -0.420142694652026
0.301002256032814 -1.56126553875252
0.0648828515848544 -2.87666422317755
0.034215715337913 -4.98910107568465
0.637842060324105 -0.0637445489037975
0.0229004021100788 -5.98616578466011
0.140124223909071 -2.92292417806892
0.432959407276106 -0.975631993264722
1.01149563883783 0.340592521846158
0.126972856257766 -3.01410829235036
6.04871572530855 8.1842432995014
0.105678077894537 -2.6570713658476
0.477159211186641 -0.967592400002017
0.809002774939086 0.41485245237655
0.0200576523412535 -6.17588153156383
0.0538064436957938 -4.04269799856668
0.286881147788162 -1.66094261021116
0.353887836284907 -1.24619313013537
0.617298482840846 -0.361414899068986
0.374065718222538 -1.39158325181968
0.119024103142275 -2.76711534850666
0.584962500721156 -0.540831239164448
1.99783433278189 2.07669617597908
0.121678556588252 -2.96001349680414
0.0538064436957938 -4.48534818942345
0.0813396274519388 -3.99397582688262
0.124328135002202 -2.58872592926876
0.137503523749935 -3.1815362918126
4.14339341869319 4.95113476337935
0.219091058246197 -2.28268418759708
0.0648828515848544 -3.96551326270552
4.28791549671209 6.36453109916592
0.108357178090419 -3.50484216237296
0.108357178090419 -3.50484216237296
3.71303589486194 4.7878635214944
0.140124223909071 -2.35116294854013
0.105678077894537 -3.46745666238598
0.935082523318661 0.412421509094737
0.534061602421118 -0.57209076959959
0.0593552776164212 -4.49574697336427
0.183962834842595 -2.59217373018909
0.598365205323645 -0.30146704638626
0.153156788061421 -2.54120142415697
0.12961273813047 -2.99522014538376
0.0565835283663675 -4.19736125897428
0.635986503745623 -0.176489140294055
0.142740172116082 -2.90561904026401
1.63505782972521 2.20287904186778
0.526068811667588 -0.442473756810815
0.267835392097615 -1.32488010887989
0.0482361856528476 -4.75953821311138
0.277389698810864 -1.54059571634279
0.0621217119077975 -4.31719434675843
0.0593552776164212 -4.14947392957773
0.108357178090419 -3.44065189429494
0.150559676575381 -2.81416522616407
1.99566540973611 2.71918914817612
0.126972856257766 -2.681791273725
0.0621217119077975 -3.91710358682317
0.590721770009841 -0.475128309012201
0.904580434921318 0.52455818657726
0.0676387168753633 -4.21615328955952
1.64616265715789 2.15769828901362
0.176322772640463 -2.70456553272484
1.03280614508324 0.52884086921068
0.282143228781498 -1.6712924473067
4.64892555945312 6.29405448360262
0.460480470040011 -0.144914676475179
0.483364360713349 -0.496113922984241
0.196607044094818 -2.1770577802242
1.55679724659274 1.66766053988303
0.0867837661420667 -3.91509590318708
0.094911647025467 -3.65226504810667
1.5859239769586 2.18494361667736
0.509949146304311 -0.733538809207579
1.25580283660272 2.2457821908897
0.267835392097615 -1.7613405536375
0.255802836602718 -2.10265324529061
0.126972856257766 -3.16153037771449
0.0510240030244669 -4.41742179449708
0.153156788061421 -2.68253351536348
1.87735162644926 2.43790980039899
0.0482361856528476 -4.75953821311138
0.173767067736706 -2.75719071293369
0.62105550329974 -0.0254397898210497
4.92124588858559 6.26114336420452
0.358396261956654 -1.44532109418767
4.68257329734758 5.81624878345791
0.0867837661420667 -3.67461127794189
0.183962834842595 -2.27987334027358
0.0398402645317911 -4.99868222739032
0.50182126542091 -0.857134130210923
0.0621217119077975 -4.00721122946794
0.108357178090419 -3.37919641538095
0.0313951962755343 -5.53555801640982
3.56754544764375 4.57791397903583
0.119024103142275 -3.02503376731667
0.14535138557262 -2.88860465997687
0.37851162325373 -1.18810894573609
0.449957483628003 -0.772962754350047
0.800744623936777 -0.0153525716636974
0.228972569760161 -2.16577924022429
0.396159489073155 -1.20752768495875
3.83349733685984 4.49746159186497
0.263034405833794 -1.58785657399034
0.228972569760161 -2.08996877168603
4.37559554392619 5.97170333133352
0.445726703349984 -1.04714805812331
0.0676387168753633 -4.21615328955952
1.82048534298638 2.46467245710233
0.214124805352847 -2.24590511093232
0.108357178090419 -3.44065189429494
0.335711910320462 -1.61702065635884
0.0593552776164212 -4.37085763462628
0.838346736521231 0.279153857036134
0.0731347046302154 -4.02517497957547
0.358396261956654 -1.13483570507098
0.567545447643747 -0.389862377682504
0.0621217119077975 -3.75219544270746
4.28110473161226 6.03071989503299
0.178873958169795 -2.54862514145445
0.360645202460216 -1.21020092734993
0.111031312388744 -3.47746917816702
0.0621217119077975 -4.10332394852001
0.0894981508391026 -3.57222831977759
0.166072675946706 -2.57818994921545
0.326537348139952 -1.35747575196051
0.178873958169795 -2.65386537554851
0.155749232677945 -2.90757018116399
0.111031312388744 -3.41445938064122
0.282143228781498 -1.6170738677942
0.186500557644495 -2.11142178915127
1.84157063739552 2.30592199290606
0.0786098346963665 -3.4893688281805
0.0648828515848544 -3.96551326270552
3.76489812281471 5.37796817509289
0.526068811667588 -0.293302254148928
0.291603558030565 -1.63276789661776
0.333423733725192 -1.33208285303813
0.84799690655495 0.226928553542757
0.0976107966264223 -3.09129873972341
0.181420640280142 -2.50310375801645
2.65535182861255 3.03181098992084
4.09643053999702 5.14279827591723
5.60567211147581 8.52439592820066
0.214124805352847 -2.39000633691668
3.7614980445501 4.6137156463579
0.0731347046302154 -3.93397329474125
0.0593552776164212 -3.7104954854774
0.0621217119077975 -4.20629965483555
5.89985233939406 8.03255503564518
0.22404027421793 -1.94177166530165
0.153156788061421 -2.92445982368115
1.33227828305693 1.27412030812496
0.296310560708092 -1.24859552890688
0.037030730944967 -5.30046260977591
2.49159659441045 3.16552113479414
0.333423733725192 -1.4855424787027
0.181420640280142 -2.23467615456977
0.0731347046302154 -3.76723344248134
0.0510240030244669 -4.68848523601942
0.134878054343112 -2.8295379829284
0.0593552776164212 -4.37085763462628
0.160920188181103 -2.15505168048121
1.95754320075711 2.92633110441904
3.84277774529544 5.06046401286527
0.0976107966264223 -3.4855424787027
0.0565835283663675 -4.19736125897428
0.183962834842595 -2.42758951972484
1.1940870521163 0.923605368510823
0.0229004021100788 -5.98616578466011
0.561692721398309 -0.517003804064471
1.47715921118664 1.55740051265262
0.0454429707611671 -5.00981705272475
0.0229004021100788 -5.65955361084993
0.435095151620097 -1.04374664204959
0.0758748669751276 -3.73246240057885
0.344828496997441 -1.34414345180053
0.567545447643747 0.383258671482147
0.238786859587116 -2.08270027639416
0.0894981508391026 -2.9639784325789
0.0758748669751276 -3.98369376970632
1.48233202074738 1.71463161649329
0.0731347046302154 -4.226940651325
0.0538064436957938 -3.95041672091326
0.166072675946706 -2.76208565622081
0.171206827418142 -2.11662836318095
0.0426443374084937 -4.91413669341741
0.105678077894537 -3.07751687677923
1.44042072075677 2.05954255350185
0.206643223983395 -2.06635773308855
0.121678556588252 -2.91570664162481
0.0426443374084937 -4.74954872360382
0.100304905795685 -3.39583737903807
0.108357178090419 -3.37919641538095
1.89840185999219 1.98912298566885
1.24366908096686 0.97416584706453
0.518031492602169 -0.84038893265153
0.530070742225084 -0.634526252625435
0.0786098346963665 -4.13345232397067
0.102993993323326 -2.91278616120338
0.0922074380970889 -3.5426157321319
0.034215715337913 -5.18552889588685
6.06337350811726 9.18018353586806
0.100304905795685 -3.73762107546769
0.116364756691785 -3.14343218405389
5.25308162540759 7.67147196054062
0.0593552776164212 -4.14947392957773
0.189033824390017 -2.6373656737697
1.43082049651977 1.07024063136104
0.178873958169795 -2.61792551778403
0.298658315564515 -1.82795636184428
2.97709671249695 3.09477831666798
0.804053558967353 0.448068307423547
3.81946382128337 4.39190957214737
0.497740088609093 -0.164819561704245
0.16349873228288 -2.52327286778014
0.248534836138679 -1.75024885331846
0.0758748669751276 -3.73246240057885
0.211635253327149 -2.14888400137821
0.168642035558839 -2.49835842315123
0.0867837661420667 -2.98383099280443
0.0922074380970889 -3.03637465339323
0.0454429707611671 -4.67838187209301
0.206643223983395 -0.548667430996525
5.07150526734736 6.42535886101308
1.37183761733042 1.16009759876766
0.475084882948783 -0.78821994564902
0.0813396274519388 -3.90466610868646
1.38956681176273 1.3474895623615
0.0200576523412535 -6.17588153156383
0.374065718222538 -1.26112518295822
0.499782120147312 -0.900569183446239
0.331131922217202 -1.44154683234383
0.282143228781498 -1.80633758814044
1.04823618565285 0.563970951905954
0.121678556588252 -3.15224725755461
0.070389327891398 -4.06807824202932
0.843179890257174 0.265398410711471
0.0285691521967709 -5.67011425610941
0.0676387168753633 -4.01579095376939
0.0676387168753633 -3.83989205128244
0.037030730944967 -4.74086430285277
0.0482361856528476 -4.75953821311138
2.28451413324425 2.66363804238544
1.02573756141361 1.43515502672963
0.481298941547565 0.579346564786087
4.45457073742698 5.48614053786547
0.827006009638977 0.112481523497617
1.81393507048132 2.42881587370762
0.0593552776164212 -4.25592348449029
0.160920188181103 -2.64028279300799
0.34255474547732 -1.47033776378683
0.134878054343112 -3.1504491223778
0.166072675946706 -2.76208565622081
0.732920382108257 -0.149505997805271
0.124328135002202 -3.29188576405881
0.0454429707611671 -4.67838187209301
0.0758748669751276 -4.0782004102643
1.76723103702388 1.83670294180895
4.64189278910383 6.53403333684059
0.385154896884344 -1.03108296031442
1.0799753767206 0.838815586505643
1.21536797220348 1.33992338682698
0.236339539168374 -2.21930025552015
0.134878054343112 -2.91418028002871
0.567545447643747 -0.575576550217287
0.584962500721156 -0.609749179839178
0.158337027167101 -2.61820951287174
0.947105051567875 0.264498523349524
0.0538064436957938 -4.48534818942345
0.160920188181103 -2.26192924490425
0.0593552776164212 -4.14947392957773
0.140124223909071 -2.92292417806892
0.426533138116673 -0.405118333942335
0.426533138116673 -0.98086074397932
0.0922074380970889 -3.92630475867415
0.411426245726465 -0.993941277795045
0.102993993323326 -3.31149983110013
0.982582946922591 0.712552996635626
0.0894981508391026 -3.4408402561763
0.681674141792833 -0.0392951617930731
0.0676387168753633 -4.01579095376939
0.356143810225275 -1.44877374516655
0.113700499164728 -3.21771246597177
0.0454429707611671 -4.83460260432744
0.497740088609093 -0.838112963695301
0.0648828515848544 -4.05879731985806
0.238786859587116 -2.08270027639416
0.0813396274519388 -3.90466610868646
0.253384235800074 -1.81754461976464
1.10969486482593 0.926635336318108
2.9560566524124 4.8483984024084
0.0398402645317911 -4.66952552113251
1.11236652307256 0.98236931209048
0.0510240030244669 -4.41742179449708
1.7561693281393 2.27045883349094
0.121678556588252 -3.43532516850444
0.659924558402378 0.030891557797579
4.83369972095793 6.09504801025397
0.335711910320462 -1.49791740932842
0.22404027421793 -2.01000336318422
0.0510240030244669 -4.54659669985738
0.351628329102782 -1.33418072558423
0.513995979367013 -0.82125885798442
0.0758748669751276 -3.65758206727579
0.0538064436957938 -4.62105254274221
0.22404027421793 -2.18300596599721
0.356143810225275 -1.32772205866234
1.02290040211008 0.757327728393532
3.96993327469786 5.20941820229254
1.03139519627553 0.60512089388339
0.221567788538409 -2.01777995841469
0.14535138557262 -2.72674783802915
0.32883646422954 -1.32459042853017
0.160920188181103 -2.40772405436799
0.100304905795685 -3.11971611508009
0.0621217119077975 -3.60421843402203
0.100304905795685 -3.22391205063675
0.0976107966264223 -3.24727714626244
5.33320903098785 7.15079940745544
1.38183708390605 1.30316666422927
2.48439596250267 3.0519585870821
2.6535186707536 3.03969682374967
0.102993993323326 -3.25520557463867
0.13224779829844 -2.80520549175521
0.147957881387101 -3.15121947732956
0.376290383337052 -1.20401989396165
2.54448538623609 3.99479047057633
0.0454429707611671 -4.40904403715613
0.158337027167101 -2.30080446713881
2.46832264394787 3.00448229776109
0.124328135002202 -2.98676153250561
0.0813396274519388 -3.66577797288805
0.520045024039818 -0.601732989082145
2.19723635491871 3.10363117575152
0.0426443374084937 -4.74954872360382
0.126972856257766 -3.16153037771449
0.279768421593595 -1.77206388813753
0.126972856257766 -2.88036371584087
0.070389327891398 -3.06202919735651
0.134878054343112 -2.6018646190391
0.0454429707611671 -4.67838187209301
0.070389327891398 -3.72449126601218
0.0621217119077975 -4.20629965483555
0.147957881387101 -2.78960863670419
0.12961273813047 -3.19254265146962
0.387362540835996 -1.07678487867083
0.0593552776164212 -4.25592348449029
1.9297909977186 3.02896238308555
1.85917445586644 2.37740365647494
0.0731347046302154 -3.84819583293178
0.0813396274519388 -3.90466610868646
3.72922645499115 4.6502808511844
0.340277404766254 -1.30738674835556
0.16349873228288 -2.25140109868717
1.47196778766152 1.7037381084676
0.0731347046302154 -4.02517497957547
2.88322978903273 3.35608677620436
0.308011314552178 -1.44973691559829
0.391767719955997 -1.12162730279392
0.289244285156642 -1.65585006364455
4.1822155573981 4.84034132518353
0.108357178090419 -3.50484216237296
0.265436896049098 -1.89038284254981
0.0786098346963665 -3.55581522988676
1.29160355803056 1.36538397784781
0.137503523749935 -2.51995250948853
0.248534836138679 -2.12586103918313
0.204140716780225 -2.2841479953739
0.0426443374084937 -5.09994875731634
0.124328135002202 -2.94163838477674
0.14535138557262 -2.72674783802915
0.331131922217202 -1.36508180222942
0.0867837661420667 -3.60260196882111
0.094911647025467 -3.80552885722577
0.140124223909071 -2.92292417806892
0.108357178090419 -3.1566235105213
5.68341574703043 7.62410426531385
0.147957881387101 -2.78960863670419
0.12961273813047 -3.3023438285093
0.0482361856528476 -4.61084374899477
0.238786859587116 -2.08270027639416
0.0922074380970889 -3.08461207248422
0.105678077894537 -2.77085969278572
0.0621217119077975 -4.43732821643591
0.0565835283663675 -4.55690364566142
0.231432408447965 -2.20985312559706
0.124328135002202 -3.13127206851651
0.119024103142275 -3.12238241649866
1.04124298223188 0.774043665169521
0.094911647025467 -3.32807043755264
0.0426443374084937 -5.09994875731634
0.424384671538097 -0.982653585776639
1.13224779829844 0.705223119349172
0.0813396274519388 -3.90466610868646
0.356143810225275 -1.63377240904569
0.0426443374084937 -4.60182951654294
0.105678077894537 -3.40487333181202
0.0648828515848544 -3.57257225260896
0.134878054343112 -2.95843955757314
0.0648828515848544 -4.15853262245786
4.05779682396094 5.29383914721779
0.67626740826589 -0.241120071071962
0.22650852980868 -2.22750922244192
0.20163386116965 -2.29401102107101
0.291603558030565 -1.12424672188383
0.263034405833794 -1.81314888583258
0.0758748669751276 -3.39176531450254
0.0565835283663675 -4.55690364566142
0.105678077894537 -3.23193005347718
0.0510240030244669 -4.54659669985738
0.183962834842595 -2.55772049670196
5.21583388373373 6.81868275988037
0.037030730944967 -5.08888599979679
1.05658352836637 0.806611286098984
1.69510298564048 2.1486817975206
0.0922074380970889 -3.47676088574915
0.0840642647884745 -3.70739527218887
0.238786859587116 -2.13253925791804
0.142740172116082 -2.86292758818237
0.12961273813047 -2.82166759978251
0.0538064436957938 -4.62105254274221
2.10097764772482 2.21012521140911
2.1788739581698 2.70448524048853
0.0482361856528476 -4.75953821311138
0.0593552776164212 -4.05034194010415
0.209141397838592 -2.21025444275475
1.7057567820498 1.65059697187351
0.497740088609093 -0.709625240996186
2.68616432606136 2.99889804256474
0.337996463515016 -1.56071958035778
0.0621217119077975 -4.00721122946794
0.0676387168753633 -4.01579095376939
0.441483479582645 -0.610111001945231
0.0313951962755343 -5.53555801640982
0.0593552776164212 -4.37085763462628
0.0565835283663675 -4.42684310509705
0.0454429707611671 -4.83460260432744
0.0786098346963665 -3.85721792744272
0.160920188181103 -2.75270198646039
0.153156788061421 -2.72014108326098
0.108357178090419 -3.10596009885156
0.53605290024021 -0.520989300795021
0.134878054343112 -2.71121477923981
0.0454429707611671 -4.40904403715613
0.415758666522498 -1.2132142577951
0.0894981508391026 -3.50503909492349
1.94860084749336 2.26964484162949
1.04823618565285 0.591094157171857
0.037030730944967 -5.30046260977591
1.2190910582462 1.00607023838362
0.181420640280142 -2.15525772458273
1.20539251298968 1.16404330572395
0.166072675946706 -2.57818994921545
3.51172103270762 5.96842241360584
0.119024103142275 -2.93384073267672
0.0538064436957938 -4.48534818942345
2.19156265070076 2.36616478569867
0.209141397838592 -2.21025444275475
0.194087052116302 -2.35361382542069
0.0976107966264223 -3.42218674266583
0.124328135002202 -3.08147609724486
0.126972856257766 -2.83840243314195
0.317304068361915 -1.4811611432861
0.0648828515848544 -4.50727287793682
0.0593552776164212 -2.53465309563108
0.855989697308481 0.333905515342923
0.0648828515848544 -4.26567820191448
0.16349873228288 -2.39608085132636
2.65946793708479 3.28812417175598
0.0648828515848544 -3.32071431320648
4.55924706046191 6.40486381564013
0.31034012061215 -1.70362351829967
0.489542935642474 -0.657326693963717
0.0565835283663675 -4.55690364566142
2.27857955045842 2.21393038583153
0.0426443374084937 -4.91413669341741
0.0894981508391026 -3.32042546802144
0.758729568457863 0.16784957497451
0.147957881387101 -2.67438978488229
0.0565835283663675 -3.9097846688777
4.56985560833095 5.87324066812869
0.0482361856528476 -4.75953821311138
0.683471892855227 -0.17048961332721
0.206643223983395 -2.04234068061571
0.0894981508391026 -3.71679199545334
0.108357178090419 -3.2636220117198
0.0313951962755343 -5.53555801640982
0.116364756691785 -3.36381629977241
0.034215715337913 -5.18552889588685
0.113700499164728 -3.11394763462047
0.326537348139952 -1.4811611432861
0.14535138557262 -2.65215599948865
0.037030730944967 -5.08888599979679
2.16607267594671 2.0517717186985
1.86473092231475 2.40064634447607
0.0454429707611671 -4.67838187209301
3.8314719328477 5.03870148637558
0.0922074380970889 -3.18621294935208
0.183962834842595 -2.45903847275983
1.9214363308063 1.93156407074538
4.43975609871484 5.47775245975771
3.79306351844623 4.6641223108087
0.183962834842595 -2.42758951972484
0.070389327891398 -3.97421131856509
0.22650852980868 -1.97933230811394
1.84317989025717 2.00081508033272
0.116364756691785 -2.90822114829984
0.105678077894537 -3.46745666238598
0.196607044094818 -2.40306772489406
2.98404242609702 3.19827619694504
0.126972856257766 -3.26890732811774
1.43189034828618 1.54628319531076
0.371837617330421 -1.39469665008548
0.134878054343112 -3.05125235432892
0.499782120147312 -0.653183200764633
0.176322772640463 -2.74275955794118
0.108357178090419 -3.1566235105213
0.0285691521967709 -5.67011425610941
5.73395082050242 9.24895597618751
2.03913839390696 2.56992256024411
0.692427198089708 -0.0491927637745097
0.070389327891398 -4.16848013898715
0.0257375614136083 -5.52486935821332
0.13224779829844 -3.12011826004182
0.155749232677945 -2.66823850035231
0.0731347046302154 -4.02517497957547
0.16349873228288 -2.5913371427253
0.155749232677945 -2.70547044562023
0.0482361856528476 -4.35278655812084
0.0676387168753633 -3.83989205128244
0.289244285156642 -1.56750753908894
0.186500557644495 -2.38579956418419
0.105678077894537 -3.60140835319419
0.0313951962755343 -5.07947068943008
3.84297883178833 4.52441020289621
0.158337027167101 -2.80763250131243
1.48233202074738 1.66261376860192
0.265436896049098 -1.91198080038234
0.111031312388744 -3.1867920172641
0.353887836284907 -1.28794109393425
0.813935070481317 0.245869966825969
1.48336436071335 1.5440977961514
0.0398402645317911 -4.99868222739032
0.13224779829844 -2.84619856213624
0.150559676575381 -3.03334168960441
1.43829285157915 1.91741453453826
0.258217389536018 -1.80512466171115
0.216610068742442 -2.08174532754617
0.137503523749935 -2.22142901893611
0.0976107966264223 -3.69423705030959
0.196607044094818 -2.43398093094507
0.0840642647884745 -3.86697158533872
2.55777767139493 2.91351657227948
0.176322772640463 -2.39989045227486
0.116364756691785 -3.19545307214779
0.034215715337913 -5.41298045171531
0.126972856257766 -3.01410829235036
0.333423733725192 -1.31759784138863
1.43935717847426 1.66146813079161
0.181420640280142 -2.23467615456977
0.0648828515848544 -4.05879731985806
0.0313951962755343 -5.28956572681993
0.0538064436957938 -4.62105254274221
0.0538064436957938 -4.36131833189281
0.789103217501381 0.383635456690759
0.0922074380970889 -3.8409688439566
0.321928094887362 -0.887416855849244
0.503857532577429 -0.563562531996109
2.03351110236132 2.48138488716494
0.518031492602169 -0.584869986169871
2.25882039687641 2.3214087468521
2.64385618977472 3.54136436351914
0.0510240030244669 -4.68848523601942
0.14535138557262 -2.88860465997687
0.0621217119077975 -4.43732821643591
0.0621217119077975 -4.20629965483555
0.997111720675174 0.775182739512286
0.0398402645317911 -5.19651286433596
1.76553474636298 1.99275390219111
0.265436896049098 -1.82746374327587
0.263034405833794 -1.53663125063516
0.183962834842595 -2.3666764263478
0.27500704749987 -1.74421169197509
0.108357178090419 -3.2636220117198
0.105678077894537 -3.40487333181202
0.255802836602718 -1.77127413839993
0.0482361856528476 -4.61084374899477
0.0867837661420667 -3.91509590318708
0.0867837661420667 -3.75040448385161
1.4905701304462 1.63604045640497
0.0482361856528476 -4.35278655812084
0.0758748669751276 -3.98369376970632
0.13224779829844 -3.02291724039655
0.070389327891398 -3.44719616705322
0.116364756691785 -2.59706351615428
0.0538064436957938 -4.48534818942345
0.070389327891398 -4.39304039700631
4.02290040211008 4.76685557741591
0.116364756691785 -3.30548465454641
4.00970547228367 5.324972753879
0.108357178090419 -3.1566235105213
0.0648828515848544 -3.71717218230586
0.0894981508391026 -3.26378862071326
0.246104009883917 -2.0595925583022
0.0758748669751276 -4.0782004102643
0.16349873228288 -2.45827561293371
0.799087306074004 0.336769938792917
0.466757615726171 -0.536471891961341
0.258217389536018 -1.82547445522529
0.158337027167101 -2.51544905087481
4.69977370518433 5.80766094085215
0.617298482840846 -0.267939223618115
0.102993993323326 -3.31149983110013
1.1479578813871 1.11214451958033
0.142740172116082 -2.99498963504711
0.0313951962755343 -4.89611793099824
0.0894981508391026 -3.57222831977759
0.445726703349984 -0.910447504838083
0.0510240030244669 -4.68848523601942
0.070389327891398 -4.06807824202932
0.243669080966863 -0.490928217675745
0.432959407276106 -1.18317665019386
0.0621217119077975 -4.10332394852001
0.173767067736706 -2.21057557687759
0.034215715337913 -5.41298045171531
0.191562650700756 -1.44784276544594
0.0922074380970889 -3.68409346690226
2.4905701304462 3.115855244283
0.126972856257766 -3.11069736280369
0.102993993323326 -3.09841268373036
4.43815975549151 6.53105817559227
1.16478627814334 0.888412665844065
0.124328135002202 -3.03334168960441
0.0676387168753633 -4.01579095376939
0.248534836138679 -2.10084142211179
0.0813396274519388 -3.90466610868646
0.108357178090419 -3.1566235105213
0.584962500721156 -0.412149219954017
0.0593552776164212 -4.25592348449029
0.396159489073155 -1.07981287885265
0.070389327891398 -3.80302466855887
0.800744623936777 0.165660328621218
0.0313951962755343 -5.28956572681993
0.0786098346963665 -3.94354991653245
2.12101540096137 2.71998888020797
4.37336980626997 5.69595488437571
0.456280481510725 -0.947157602474986
0.219091058246197 -2.25481915571554
0.0867837661420667 -3.67461127794189
1.71545412711572 2.0055346388046
0.070389327891398 -4.06807824202932
0.116364756691785 -3.09322197176275
0.340277404766254 -1.3362962536391
2.59311469648462 3.65925238723627
0.0648828515848544 -3.87789633363442
2.75103517666786 4.64166741615629
0.13224779829844 -3.27942411248203
0.0565835283663675 -4.55690364566142
0.382943869568991 -0.424544088028376
0.308011314552178 -1.63486740654747
0.189033824390017 -2.43620115979529
0.0510240030244669 -3.90319463319096
0.720716242521131 0.0870831973705308
0.722466024471091 -0.0627839423598039
0.441483479582645 -0.788379726918638
0.0731347046302154 -3.61778354120163
0.293958979028694 -1.45937235081997
0.380729448503549 -0.826427740720626
0.697773819555186 -0.131405071117071
3.92523990548741 5.94284674036133
0.289244285156642 -0.873535571329581
0.0867837661420667 -3.17949173736897
0.584962500721156 -0.396841967166169
0.0565835283663675 -4.19736125897428
0.674460651560259 -0.180251553892671
1.03421571533791 1.03548004910099
0.258217389536018 -1.51340065946798
1.2190910582462 1.41236937259903
1.04823618565285 0.669532177557871
0.070389327891398 -4.06807824202932
0.0482361856528476 -3.85763698662622
0.153156788061421 -2.41248781211998
1.03421571533791 0.800063992286308
5.32574618001434 7.01392275991789
2.88830489520849 3.45558702352854
0.0510240030244669 -4.54659669985738
0.183962834842595 -2.27987334027358
0.111031312388744 -3.1867920172641
0.524063675777211 -0.691068847941829
0.389566811762726 -1.21503870524132
0.0648828515848544 -4.05879731985806
0.178873958169795 -2.32934854704305
0.186500557644495 -2.38579956418419
0.0621217119077975 -4.5683818633813
0.0731347046302154 -4.02517497957547
0.0676387168753633 -3.92516237789075
0.14535138557262 -2.58123193341661
0.0840642647884745 -3.78497821314142
0.153156788061421 -2.68253351536348
0.150559676575381 -2.62393682992206
0.214124805352847 -2.24590511093232
0.0565835283663675 -3.9097846688777
0.160920188181103 -2.34762685728873
0.094911647025467 -3.5813357505678
0.563646269484064 -0.533455786154195
0.565597175854225 -0.428398571599092
0.124328135002202 -3.08147609724486
0.14535138557262 -2.93207440140911
0.102993993323326 -3.43114027249762
0.0538064436957938 -4.24711243311087
0.241230035515445 -1.72987078387267
0.100304905795685 -3.59105838800684
0.279768421593595 -1.75244869235239
0.0758748669751276 -4.0782004102643
0.0894981508391026 -3.32042546802144
0.0676387168753633 -3.83989205128244
0.147957881387101 -2.71178289616597
1.19156265070076 1.15561946147239
0.0621217119077975 -4.00721122946794
0.997111720675174 0.528941060958459
0.0482361856528476 -4.92533806991324
0.291603558030565 -1.46375170961383
0.100304905795685 -3.39583737903807
0.32883646422954 -1.44536833499999
0.037030730944967 -4.74086430285277
3.14665522211947 3.47163631741837
1.34027740476625 1.29506691486386
0.116364756691785 -3.19545307214779
3.88107724262462 4.89563114391056
0.0482361856528476 -3.94399482202859
4.58448152220665 6.16461346801462
0.27500704749987 -1.80352919559352
1.28451413324425 1.16245546796619
0.0565835283663675 -4.19736125897428
1.2904244038653 1.0137282589503
0.382943869568991 -1.29194239696784
0.102993993323326 -3.49489926896095
0.27500704749987 -1.8238563376542
0.119024103142275 -3.28195284029324
0.358396261956654 -0.388347888131985
0.186500557644495 -1.94633282952103
1.0071955014042 0.585829591826626
0.0621217119077975 -3.91710358682317
3.57458595908148 4.85920692939192
0.0454429707611671 -4.83460260432744
0.885964756753971 1.13309168937197
1.65260121759652 1.593257475197
2.94035471153329 3.59588629306981
1.76213616990111 2.68148667204924
0.116364756691785 -2.95229517211076
0.426533138116673 -1.0630436659432
0.263034405833794 -1.79297100389495
0.258217389536018 -1.78505792225168
1.04404433270602 0.494644936282736
0.111031312388744 -3.29613941345246
0.214124805352847 -1.994805253292
0.246104009883917 -1.06988577354452
1.38956681176273 1.56633931299549
0.62105550329974 -0.282438019708518
2.81270357656028 3.20159049293142
0.094911647025467 -3.21636824821907
0.16349873228288 -2.52327286778014
3.15055967657538 3.56819298735208
0.134878054343112 -2.71121477923981
0.0200576523412535 -5.80876650454708
0.0510240030244669 -3.39754254855463
0.14535138557262 -2.41782342275668
0.105678077894537 -3.40487333181202
0.0758748669751276 -3.89499919578566
0.14535138557262 -2.68896989357373
0.0257375614136083 -5.81917607424234
0.0648828515848544 -4.38142423730121
0.549915553621955 -0.732385544971085
0.289244285156642 -1.28794109393425
0.13224779829844 -2.84619856213624
0.150559676575381 -2.85541735871064
0.0894981508391026 -3.57222831977759
0.194087052116302 -2.21293274716799
0.094911647025467 -3.449152620743
0.0894981508391026 -3.79489588081944
0.253384235800074 -1.75765990748741
0.0894981508391026 -3.71679199545334
0.0867837661420667 -3.83040141672474
1.25217341320203 1.32716662879951
5.25134038278862 6.98480827202985
0.116364756691785 -3.48807062325093
0.12961273813047 -3.04207870368582
0.0454429707611671 -4.83460260432744
0.0593552776164212 -4.63248102148441
0.108357178090419 -3.1566235105213
0.351628329102782 -1.36363772998888
0.094911647025467 -3.449152620743
0.907659827853289 0.685123559921623
0.158337027167101 -2.72885460562509
0.216610068742442 -1.81438891715466
3.80797308747771 5.33967023928632
1.25942315228141 1.02491086961736
0.0229004021100788 -5.98616578466011
0.105678077894537 -2.98305356776952
0.153156788061421 -2.79843150594866
0.176322772640463 -2.74275955794118
1.78826808286684 2.02574750155961
0.701327257412941 0.0457062899542391
0.137503523749935 -2.58785657399034
0.209141397838592 -2.35066147502498
0.389566811762726 -1.13666532728673
0.0922074380970889 -3.47676088574915
0.0813396274519388 -3.59419748828745
0.105678077894537 -3.40487333181202
0.037030730944967 -5.08888599979679
0.119024103142275 -3.39906672627039
1.49159659441045 2.50894582055114
0.0482361856528476 -4.61084374899477
1.53206755228903 2.10599510471943
0.0676387168753633 -3.83989205128244
0.391767719955997 -0.944261831198209
0.317304068361915 -1.16366619870911
0.0593552776164212 -4.37085763462628
0.196607044094818 -2.20344718715571
1.7311832415722 1.84188037261857
0.0813396274519388 -3.5260012754605
2.7819891158647 2.874557690207
0.0482361856528476 -4.92533806991324
0.0621217119077975 -4.20629965483555
4.6089274915212 6.34623206728375
0.102993993323326 -3.09841268373036
0.111031312388744 -3.54335711382348
0.0894981508391026 -3.37937692148577
0.291603558030565 -1.27002249787326
0.037030730944967 -5.08888599979679
0.291603558030565 -0.808523428804588
0.913798964950696 0.797444717110647
0.0257375614136083 -5.81917607424234
0.037030730944967 -5.08888599979679
4.58171277957034 5.91752656206562
0.150559676575381 -2.94163838477674
0.0648828515848544 -4.26567820191448
0.369606070031838 -1.38269020883675
0.194087052116302 -2.44511640187425
0.158337027167101 -2.27259066432988
0.0621217119077975 -3.67631052207332
0.111031312388744 -3.29613941345246
0.632268215499513 0.216391099308743
0.0229004021100788 -5.65955361084993
3.76319908532596 4.7911519764589
0.690640578615693 -0.173355839726085
0.0894981508391026 -3.71679199545334
0.070389327891398 -3.57919171286321
0.0257375614136083 -5.52486935821332
0.119024103142275 -3.12238241649866
0.0840642647884745 -3.56372491151744
0.124328135002202 -2.94163838477674
2.01863417413905 2.45213163173474
0.0565835283663675 -4.19736125897428
0.0398402645317911 -4.99868222739032
0.037030730944967 -4.74086430285277
0.374065718222538 -1.07907971516187
0.034215715337913 -4.98910107568465
0.0976107966264223 -3.55180877853866
0.206643223983395 -2.04234068061571
0.231432408447965 -2.35021914310305
0.0257375614136083 -5.81917607424234
0.722466024471091 -0.137142172454148
0.417920007811965 -0.920952175367093
0.0648828515848544 -3.87789633363442
0.241230035515445 -1.95796771044809
0.293958979028694 -1.41244163578144
0.173767067736706 -1.89887544236865
0.105678077894537 -3.07751687677923
0.473007567916174 -0.259933777427457
5.07536148281424 6.74639441496072
0.0229004021100788 -5.65955361084993
0.0676387168753633 -3.41298045171531
0.121678556588252 -2.79040848982713
4.24579986841744 5.35674845804533
3.81537048603378 5.03956374154521
0.22650852980868 -2.14847375877047
0.0840642647884745 -3.70739527218887
3.10668332357977 3.55538880795858
0.460480470040011 -0.816648105573162
3.76595900604575 4.68339178031153
0.0398402645317911 -5.19651286433596
0.0565835283663675 -4.55690364566142
0.607862902831235 -0.413257635431465
0.100304905795685 -2.97630303803136
0.0731347046302154 -3.61778354120163
1.46048047004001 1.22352531600125
0.272620454662992 -1.76943963958768
0.236339539168374 -1.61277008784855
0.0593552776164212 -4.49574697336427
0.282143228781498 -1.88958988800074
0.458382004156013 -1.00253489271336
0.160920188181103 -2.67679110619665
5.47073207448885 7.12599866795638
0.790772037862 0.131313668353664
0.353887836284907 -1.04190011032318
0.134878054343112 -3.09999833531737
0.0621217119077975 -4.31719434675843
0.0867837661420667 -3.83040141672474
0.0786098346963665 -3.77576171386273
1.32538641465977 1.12851557830536
0.430820496519772 -1.04732730236065
0.119024103142275 -2.93384073267672
5.89719201217722 8.00158247784247
0.124328135002202 -3.23633722623229
4.7663831410013 6.5452909628551
0.0786098346963665 -3.4893688281805
0.14535138557262 -2.35731277993475
0.291603558030565 -1.8242453394486
0.462575888042204 -0.53011193623793
0.0593552776164212 -4.25592348449029
0.0426443374084937 -4.60182951654294
0.284514133244245 -1.72221913947149
0.617298482840846 -0.324742503461271
0.0482361856528476 -4.61084374899477
0.0398402645317911 -4.52940236549038
0.470927257475127 -0.926711400863433
0.142740172116082 -2.99498963504711
3.51374338459426 4.19885912586238
0.396159489073155 -0.940128732066349
0.126972856257766 -2.79762719358971
0.0510240030244669 -4.54659669985738
0.0648828515848544 -4.38142423730121
0.113700499164728 -3.32952292246369
1.00575926928868 0.618244306084246
0.658097205351372 -0.201484395297931
0.241230035515445 -2.05074915966096
0.0648828515848544 -4.05879731985806
4.82720930634063 6.23580716334704
0.111031312388744 -2.90111980775057
0.158337027167101 -2.72885460562509
0.0510240030244669 -4.68848523601942
0.602171790753379 -0.500033870712137
0.194087052116302 -2.29568509285639
4.46519088792598 5.42768462997459
0.142740172116082 -2.7811573456486
0.199122642013601 -2.42299276952701
0.150559676575381 -2.81416522616407
0.250961573533219 -1.88661483875777
0.0648828515848544 -4.50727287793682
0.643394453479892 -0.28666386363197
0.12961273813047 -2.90583570343304
0.0200576523412535 -5.80876650454708
0.070389327891398 -4.27639547815404
0.168642035558839 -2.56522992805582
0.0813396274519388 -3.82056426258746
0.0976107966264223 -3.42218674266583
0.296310560708092 -1.5365641501007
0.430820496519772 -0.826171419267745
1.44466706684191 2.31459947198073
2.73984810269933 2.79649288906115
0.150559676575381 -2.27709598559237
0.111031312388744 -3.47746917816702
0.0840642647884745 -3.86697158533872
0.951587794814754 0.819810687507009
0.36513259345253 -1.48288945395127
2.32883646422954 2.18793780598898
0.211635253327149 -2.34058057026395
0.0621217119077975 -4.10332394852001
0.0786098346963665 -3.30662847054297
0.0565835283663675 -4.42684310509705
2.13290581201151 2.41999924402258
0.0894981508391026 -3.37937692148577
0.214124805352847 -2.39000633691668
0.0593552776164212 -4.14947392957773
1.48129894154757 1.72392664108583
0.697773819555186 0.00161237287490426
0.393965275660243 -1.35038131572793
0.393965275660243 -1.13189285225045
0.396159489073155 -1.14225749646123
0.100304905795685 -3.66247937750039
0.111031312388744 -3.35408676266174
0.0731347046302154 -4.12253348667882
1.66902676550963 1.72867305406708
0.272620454662992 -1.89285021716433
0.530070742225084 -0.278385808656609
0.0510240030244669 -4.41742179449708
2.48697174437041 2.58755355425225
4.76924279514054 5.89083021430445
0.389566811762726 -1.31220323816588
0.0565835283663675 -4.30754417672471
0.0813396274519388 -3.90466610868646
0.918386234446348 0.473711442493412
0.0538064436957938 -4.62105254274221
3.31324585178756 3.91020200342286
0.0976107966264223 -3.55180877853866
0.186500557644495 -2.54541475799543
0.360645202460216 -1.21020092734993
0.116364756691785 -3.09322197176275
0.0510240030244669 -4.29886834561711
0.140124223909071 -2.87972519509182
0.241230035515445 -1.89209883025225
0.267835392097615 -1.39918873007942
0.380729448503549 -1.33793244281331
0.199122642013601 -2.14210434683095
0.898401859992193 0.510306437975894
0.0786098346963665 -3.94354991653245
0.0621217119077975 -4.31719434675843
0.111031312388744 -3.1867920172641
0.0565835283663675 -4.19736125897428
1.24366908096686 1.21985587361823
0.794103898559748 0.719434996650979
4.08763256009541 6.40298206098063
0.113700499164728 -2.97107941474671
0.296310560708092 -1.14266597497492
0.126972856257766 -3.16153037771449
0.094911647025467 -3.32807043755264
0.922958964236172 0.0555601352307756
0.0538064436957938 -4.36131833189281
0.22650852980868 -2.07354415274262
0.73638840070346 0.0848332207917372
0.168642035558839 -2.63535234304299
0.0593552776164212 -4.14947392957773
0.0648828515848544 -4.15853262245786
0.16349873228288 -2.69986159950347
0.206643223983395 -2.19283342946937
0.367371065648529 -0.575094063680993
2.95717170724639 3.42770881112586
5.04823618565285 6.77276916849814
0.0922074380970889 -3.76039992114068
0.0731347046302154 -4.12253348667882
4.24077225507661 5.18880095843226
0.166072675946706 -2.76208565622081
0.305678743242287 -1.79144896228806
0.0538064436957938 -4.36131833189281
0.0758748669751276 -3.98369376970632
0.0648828515848544 -4.38142423730121
0.411426245726465 -1.0171595627235
0.619178216059069 -0.437954739675398
0.0648828515848544 -4.26567820191448
0.0840642647884745 -3.1503977800037
0.111031312388744 -2.990203351333
0.12961273813047 -2.94983579087609
0.443606651475615 -0.890361405614306
0.183962834842595 -2.42758951972484
0.855989697308481 0.105747937246883
3.21598915414672 4.04191574642897
3.31585601540396 3.99132175625289
0.0813396274519388 -3.59419748828745
0.0840642647884745 -3.63377240904569
0.0510240030244669 -4.41742179449708
0.111031312388744 -2.62661261747283
0.922958964236172 0.48127408884846
0.739848102699327 0.417673284877669
0.298658315564515 -1.63601715049885
0.113700499164728 -2.97107941474671
0.594548549550354 -0.301296029059529
0.0813396274519388 -3.90466610868646
0.265436896049098 -2.00175890461025
0.367371065648529 -1.22852508567429
1.62667275260599 1.54304254778275
0.0454429707611671 -4.83460260432744
4.2790254919511 5.09130993949673
0.0565835283663675 -3.5983235730414
0.173767067736706 -2.57387994564875
0.168642035558839 -2.63535234304299
0.32883646422954 -1.3687057854756
0.119024103142275 -3.17363625389758
5.38218304564505 7.49069265925216
1.02147972741045 0.835656798265201
5.50303064564116 7.21980385636521
0.204140716780225 -2.09935395415768
0.279768421593595 -1.77206388813753
0.140124223909071 -3.01340776223565
0.398350370345965 -0.938099850884472
0.0454429707611671 -4.67838187209301
0.142740172116082 -3.04184058411493
4.15007219725299 5.86368932343398
1.63691458035588 1.51784371569274
4.74081965089482 5.75149323795662
0.0454429707611671 -4.67838187209301
0.650764559116902 -0.267493695984609
0.119024103142275 -3.28195284029324
0.0200576523412535 -6.17588153156383
1.04264433740849 2.02166486450401
0.150559676575381 -3.13127206851651
0.155749232677945 -2.74368875532674
0.398350370345965 -1.15272285365214
0.14535138557262 -3.02315225677528
0.126972856257766 -3.01410829235036
0.31034012061215 -1.63018807169666
0.034215715337913 -5.18552889588685
0.0621217119077975 -4.20629965483555
0.396159489073155 -1.07981287885265
0.513995979367013 -0.639129645917535
0.0786098346963665 -3.55581522988676
0.124328135002202 -2.98676153250561
0.176322772640463 -2.46225326927446
0.166072675946706 -2.5107289095975
0.0229004021100788 -5.65955361084993
0.0813396274519388 -3.5260012754605
0.108357178090419 -2.40895190613332
0.0676387168753633 -4.21615328955952
0.0621217119077975 -4.10332394852001
0.732920382108257 -0.0503718788038132
0.648925559453121 -0.260072262413778
0.0731347046302154 -4.02517497957547
0.0482361856528476 -4.61084374899477
0.113700499164728 -3.06473603375515
4.23327453899093 5.30649136419142
0.231432408447965 -2.32103210971833
0.108357178090419 -3.1566235105213
0.349365277594213 -1.52442016668429
1.59550366050274 1.54960546970565
0.105678077894537 -3.34489233549701
0.186500557644495 -2.35589125950848
0.699551632523089 -0.203633624877593
0.391767719955997 -1.28110943844865
0.0976107966264223 -3.62126599600735
0.319617934200161 -1.33902914348456
0.0229004021100788 -5.65955361084993
2.87263179113525 3.473688540738
1.74588268890226 2.73073991841544
0.231432408447965 -2.18334735458641
0.0731347046302154 -4.12253348667882
0.337996463515016 -1.46183908167775
0.0398402645317911 -4.66952552113251
0.0285691521967709 -5.17629964344645
0.265436896049098 -1.91198080038234
0.0482361856528476 -4.35278655812084
0.349365277594213 -1.25235127752868
5.8285808102766 7.61471795707625
0.0731347046302154 -4.12253348667882
0.387362540835996 -1.01705423900485
0.037030730944967 -5.30046260977591
3.85399564717639 4.85310762804182
5.31701457402144 7.14278239989968
1.43935717847426 1.44067849570981
2.08746284125034 3.13373680119378
0.301002256032814 -1.6674668386333
0.196607044094818 -2.02812004955735
0.321928094887362 -1.60754490891245
0.189033824390017 -2.43620115979529
0.0454429707611671 -4.67838187209301
0.470927257475127 -0.517872880037554
0.0426443374084937 -4.60182951654294
0.178873958169795 -2.4825016153251
0.387362540835996 -0.982367952231936
0.119024103142275 -3.33932173785166
0.126972856257766 -2.44297674471476
0.0731347046302154 -3.93397329474125
0.037030730944967 -4.33867810855662
0.430820496519772 -0.698697393683042
0.196607044094818 -2.23032831065555
0.0758748669751276 -3.89499919578566
1.78156954481597 1.9205705511358
1.66993383566896 1.72048289480813
0.0840642647884745 -3.95390722211001
0.250961573533219 -1.99768891413792
0.351628329102782 -1.29109313667161
0.111031312388744 -3.41445938064122
0.0840642647884745 -3.95390722211001
0.0229004021100788 -5.98616578466011
0.111031312388744 -3.35408676266174
0.349365277594213 -1.52442016668429
0.0648828515848544 -3.87789633363442
4.60774456669198 6.2770767974443
0.246104009883917 -1.94383908949771
1.52105073690096 1.43429729249253
0.100304905795685 -3.4580214159388
0.137503523749935 -2.77307144645724
0.321928094887362 -1.1443138278564
0.0229004021100788 -5.98616578466011
0.16349873228288 -2.990203351333
0.750177705593057 0.0662200208656951
1.05519565424212 0.811821882295488
0.116364756691785 -3.24942013028256
0.253384235800074 -1.83807161565807
0.0398402645317911 -4.99868222739032
0.102993993323326 -3.14880707200283
0.941106310946431 0.700306273242276
0.0593552776164212 -4.14947392957773
0.0482361856528476 -4.61084374899477
1.68795649404448 1.78559709488106
0.0813396274519388 -3.66577797288805
0.111031312388744 -3.13507698071994
0.0565835283663675 -4.19736125897428
0.901494455047575 0.539514163933986
1.52004502403982 1.78133910720311
0.622930350920177 -0.220755019839113
0.0538064436957938 -4.48534818942345
0.119024103142275 -2.97871682873467
0.166072675946706 -2.64896090157775
0.314986485468515 -1.58584168497368
0.838346736521231 0.298089371095576
0.0313951962755343 -5.53555801640982
0.0538064436957938 -4.36131833189281
0.168642035558839 -2.78673283168373
0.238786859587116 -1.71686802480916
0.331131922217202 -1.41047282087774
0.22404027421793 -2.05735255386534
0.22650852980868 -2.07354415274262
0.034215715337913 -4.98910107568465
0.034215715337913 -5.18552889588685
0.36513259345253 -0.95992351114742
0.380729448503549 -1.28061768163831
0.16349873228288 -2.39608085132636
0.475084882948783 -0.308438982336031
0.034215715337913 -4.98910107568465
0.387362540835996 -1.28645932957973
0.0786098346963665 -3.36500733017183
0.150559676575381 -2.77405993230673
5.71655198504929 8.07258477551303
0.402722176845605 -1.17396238543731
0.070389327891398 -3.72449126601218
0.116364756691785 -2.82391775201738
0.0565835283663675 -4.55690364566142
0.340277404766254 -1.3362962536391
4.25791579132422 5.64854890189064
0.380729448503549 -0.989066643137286
0.168642035558839 -2.15152773452405
0.0786098346963665 -3.69865985429371
1.47300756791617 1.61350519750283
0.0676387168753633 -3.92516237789075
0.199122642013601 -2.30399904821041
0.199122642013601 -2.39231164044549
0.102993993323326 -3.49489926896095
0.124328135002202 -2.19537361910872
0.282143228781498 -1.58202805589367
0.070389327891398 -3.88608040828643
0.111031312388744 -3.08515175538826
0.126972856257766 -3.11069736280369
0.100304905795685 -3.59105838800684
0.0621217119077975 -4.43732821643591
0.0398402645317911 -5.19651286433596
5.71627759887891 7.76667511285862
1.36289064266586 1.17205390275841
0.0229004021100788 -5.98616578466011
0.037030730944967 -5.30046260977591
0.0976107966264223 -3.36149661480543
0.0731347046302154 -3.19079921314157
3.57966289701601 4.48432052965605
0.407080775450501 -0.168928613901603
0.0648828515848544 -4.05879731985806
0.711935356978922 0.00138131893186753
0.0565835283663675 -4.30754417672471
0.102993993323326 -3.31149983110013
3.0164963198962 3.68135867390369
1.72071624252113 1.79881477902608
0.645240512645265 -0.139681641739286
0.748461233004035 0.0727279043934609
4.06849884629981 4.90035700058774
0.211635253327149 -1.07708983274816
0.160920188181103 -2.56992608238011
0.121678556588252 -2.87272005554705
0.0229004021100788 -5.98616578466011
0.219091058246197 -2.04938422960636
0.0731347046302154 -3.54848982324951
2.33742566428269 2.14794092043833
0.919912088677308 0.42117107500201
0.119024103142275 -3.28195284029324
0.0510240030244669 -4.68848523601942
0.0786098346963665 -3.94354991653245
2.30917618747851 3.17762449207586
4.21552329276571 5.33630900743222
0.0621217119077975 -4.10332394852001
0.037030730944967 -5.08888599979679
0.0538064436957938 -4.48534818942345
0.0922074380970889 -3.68409346690226
0.140124223909071 -2.87972519509182
0.0593552776164212 -4.25592348449029
4.44705015545719 5.87455098833954
0.176322772640463 -2.59569969531136
0.613531652917927 -0.0543532680199181
0.0758748669751276 -3.73246240057885
0.176322772640463 -2.46225326927446
0.679874147746623 -0.401424751204488
0.0538064436957938 -4.24711243311087
0.0813396274519388 -3.82056426258746
1.58207422139633 1.60409224647549
0.0398402645317911 -4.99868222739032
1.69331967881157 1.90563489497249
1.68974643849356 1.91627520564725
0.0454429707611671 -5.00981705272475
0.070389327891398 -3.88608040828643
0.0786098346963665 -3.85721792744272
0.155749232677945 -2.66823850035231
0.0731347046302154 -3.84819583293178
2.02927618237063 2.28955537205163
0.358396261956654 -1.3101370589522
0.0482361856528476 -4.35278655812084
0.0538064436957938 -4.62105254274221
0.0648828515848544 -4.50727287793682
1.63505782972521 1.45219291721358
0.540027269257507 -0.650276207110007
0.153156788061421 -3.06256049669628
0.0758748669751276 -3.98369376970632
0.49364733397521 -0.711328384729013
1.40381306161659 1.48040190222272
0.191562650700756 -2.30585629528385
0.102993993323326 -3.14880707200283
0.0894981508391026 -3.64270018407114
0.382943869568991 -0.897926953230116
0.385154896884344 -1.30338525386401
0.260627908126699 -0.826427740720626
0.0593552776164212 -4.49574697336427
1.01863417413905 0.914636609281345
0.236339539168374 -2.04215014722167
2.35106289894039 4.05908992849076
0.0565835283663675 -4.30754417672471
0.0426443374084937 -5.09994875731634
0.20163386116965 -2.23838215221731
0.181420640280142 -2.40796954113508
0.140124223909071 -2.75738619212059
0.854394677753101 0.240618405793498
5.80302033179371 8.46539781547969
1.50792146495733 1.49225857446234
0.173767067736706 -2.64443454016968
0.0426443374084937 -4.91413669341741
0.344828496997441 -1.2725487553685
0.037030730944967 -4.90440632745935
0.758729568457863 0.198407226882018
5.21505728090457 7.68879524652427
1.13750352374994 1.21452353265198
0.0922074380970889 -3.1345182985757
0.14535138557262 -2.44905789252045
0.111031312388744 -3.29613941345246
0.0398402645317911 -4.99868222739032
0.250961573533219 -1.66873478664251
0.094911647025467 -3.32807043755264
0.206643223983395 -2.21951568361811
0.0621217119077975 -4.5683818633813
1.80570518483851 1.83880588770458
0.319617934200161 -1.41408950625363
1.21785109681113 1.24150640708282
0.142740172116082 -2.63033127434116
0.265436896049098 -2.07296013463655
0.0786098346963665 -3.85721792744272
0.22404027421793 -2.10630863003602
0.228972569760161 -2.19196127123169
1.94710505156787 2.32113685317404
0.549915553621955 -0.586327779911553
5.66254733001676 8.15315800679928
2.46414545669119 2.38629563978798
4.49262232857445 6.03828908188903
0.094911647025467 -3.51373084852508
0.153156788061421 -2.44360572630073
0.0731347046302154 -3.69057415256727
0.250961573533219 -2.06868454379949
0.0976107966264223 -3.42218674266583
3.77273024776718 5.65588453202801
0.037030730944967 -5.30046260977591
2.29219277390189 2.27658199596656
1.02573756141361 0.760512381348455
0.915329676013009 0.611701306113528
0.176322772640463 -2.74275955794118
0.121678556588252 -3.10173463958386
0.0565835283663675 -4.19736125897428
0.0398402645317911 -5.19651286433596
0.0257375614136083 -5.81917607424234
0.13224779829844 -3.12011826004182
0.293958979028694 -1.64582714670192
0.094911647025467 -3.51373084852508
0.171206827418142 -2.6219421397717
0.0398402645317911 -5.19651286433596
0.126972856257766 -3.06159464338251
0.037030730944967 -4.90440632745935
1.93809756107409 2.39239341730956
0.645240512645265 0.550736855135506
0.351628329102782 -1.16905213147783
0.0894981508391026 -3.64270018407114
1.38404980679516 1.49135187271782
0.102993993323326 -3.63154907106657
0.0621217119077975 -4.5683818633813
0.16349873228288 -2.55690364566142
1.54300087740243 1.91001122630307
0.094911647025467 -3.80552885722577
0.0398402645317911 -4.99868222739032
0.124328135002202 -2.58872592926876
1.28924428515664 1.11316064139504
0.250961573533219 -2.0446290462447
0.211635253327149 -1.97969716057695
0.034215715337913 -5.18552889588685
0.13224779829844 -2.88839056897363
0.126972856257766 -3.01410829235036
0.376290383337052 -1.32918872142037
0.258217389536018 -1.53000339104438
0.57918014812715 -0.366773352848338
0.291603558030565 -1.32690950159164
0.12961273813047 -3.14062473797366
0.0593552776164212 -3.78824990328916
0.186500557644495 -2.5795718742148
0.0894981508391026 -3.64270018407114
0.216610068742442 -2.47299988898265
0.105678077894537 -3.5328784186096
0.0648828515848544 -4.26567820191448
0.0538064436957938 -4.14128782326284
0.0454429707611671 -4.67838187209301
0.134878054343112 -2.87123847959327
1.31498648546852 1.66183366432205
0.0257375614136083 -5.52486935821332
1.04124298223188 0.64317232326163
0.094911647025467 -3.38734163202852
0.034215715337913 -4.06992219006393
0.255802836602718 -1.67581162333179
4.0071955014042 4.99627280505005
0.0922074380970889 -3.61162104411556
0.168642035558839 -2.63535234304299
2.96938076494161 3.450173352973
0.0758748669751276 -3.89499919578566
0.183962834842595 -2.45903847275983
0.153156788061421 -3.06256049669628
0.105678077894537 -3.02951221386502
2.68347189285523 2.97672434429846
0.140124223909071 -3.2134153704508
0.105678077894537 -2.77085969278572
3.75232042845967 4.6270724804584
4.15574923267794 4.90037190922759
0.0454429707611671 -4.67838187209301
0.509949146304311 -0.695584943625533
0.0867837661420667 -3.60260196882111
1.43189034828618 1.98503163376833
1.04404433270602 0.915274488209131
0.155749232677945 -2.9516240158776
0.102993993323326 -3.31149983110013
0.140124223909071 -2.837782212574
0.0676387168753633 -4.01579095376939
0.0565835283663675 -4.42684310509705
0.0648828515848544 -3.7952972203054
0.102993993323326 -3.43114027249762
1.39396527566024 1.12563785149789
0.293958979028694 -1.4915296826675
0.367371065648529 -1.31220323816588
1.89375050172057 1.91183334801317
0.452068230223811 -0.950059197823418
0.0538064436957938 -4.62105254274221
0.708407983483596 0.135193994874752
0.530070742225084 -0.53063807866305
0.0758748669751276 -4.0782004102643
2.46100460993347 3.4520486808626
0.520045024039818 -0.245829686832411
0.391767719955997 -1.01261423910006
0.681674141792833 -0.196062357527715
4.5915597458278 6.01692884119095
0.522055749160964 -0.499567819234809
1.74502214903726 1.99569150834843
0.0731347046302154 -3.93397329474125
0.0813396274519388 -3.59419748828745
0.0813396274519388 -3.82056426258746
0.111031312388744 -3.54335711382348
0.228972569760161 -1.86267521434444
1.14535138557262 1.07811693702474
0.922958964236172 0.802956947483843
0.577247535593151 -0.231685604852006
0.160920188181103 -2.3184916955832
0.0565835283663675 -4.30754417672471
0.070389327891398 -4.06807824202932
0.178873958169795 -2.21755109369582
0.613531652917927 -0.398555947351663
4.55655203625122 5.74016877944772
0.204140716780225 -1.98049559716874
0.13224779829844 -2.88839056897363
0.0200576523412535 -6.17588153156383
0.116364756691785 -2.86545375769647
0.530070742225084 -0.514028083302836
0.0840642647884745 -3.95390722211001
0.204140716780225 -2.1756725210541
0.255802836602718 -1.67581162333179
1.13487805434311 0.689576148604648
0.0813396274519388 -4.08918122063767
2.31440650755482 2.32635173860871
4.10148199838225 5.14899130753668
0.233888060174277 -2.17483678168771
2.97782941695196 3.51069763176717
3.82171021503467 4.7282149967791
4.05311133645956 4.88768154186835
0.100304905795685 -3.4580214159388
0.420078115979374 -1.02109716037965
2.36625226369956 4.19694884815972
0.584962500721156 -0.592208598530043
0.108357178090419 -3.50484216237296
0.475084882948783 -0.701036145722286
0.349365277594213 -1.30853207398826
0.411426245726465 -1.17793405513241
0.0426443374084937 -4.23225604942047
1.41142624572647 1.44032910368837
3.8665123940878 4.73833485395439
0.221567788538409 -1.82107496194956
0.985500430304885 0.428991980009876
0.0313951962755343 -5.28956572681993
0.171206827418142 -2.55245313406416
1.05380644369579 0.725550147283908
0.219091058246197 -2.09806605463651
0.0621217119077975 -4.10332394852001
0.466757615726171 -0.81295586208545
0.0894981508391026 -3.64270018407114
0.0593552776164212 -3.78824990328916
0.160920188181103 -2.79220978237249
5.52375012139966 7.34975622930732
0.385154896884344 -1.30338525386401
0.598365205323645 -0.420243280767034
0.12961273813047 -2.99522014538376
0.422233000683048 -1.19338871390102
0.417920007811965 -0.607315857959901
0.452068230223811 -1.12818478953254
0.034215715337913 -5.41298045171531
0.070389327891398 -4.06807824202932
0.763836458890951 -0.0398716514410749
0.0840642647884745 -3.43307505880857
0.233888060174277 -2.04986300538512
4.45496547363471 6.33866049120865
0.0758748669751276 -3.65758206727579
0.0510240030244669 -4.54659669985738
0.367371065648529 -1.08668604782351
0.0510240030244669 -4.29886834561711
0.825378603892931 0.336330332870729
0.0758748669751276 -3.89499919578566
2.27738969881086 4.03647831545475
0.0257375614136083 -5.81917607424234
0.617298482840846 0.0326506973311611
0.126972856257766 -3.16153037771449
0.194087052116302 -2.1602891716951
0.0454429707611671 -4.83460260432744
0.507921464957328 -0.734279306286835
0.034215715337913 -4.98910107568465
0.0593552776164212 -4.63248102148441
0.0867837661420667 -3.67461127794189
0.231432408447965 -1.96445224999218
0.14535138557262 -2.80540758668051
2.35895882583233 2.54418008101388
1.78156954481597 1.96419895894502
0.102993993323326 -3.25520557463867
2.82903768866914 3.14018915576686
0.194087052116302 -2.44511640187425
0.16349873228288 -2.42684310509705
0.0257375614136083 -5.81917607424234
0.0593552776164212 -4.37085763462628
3.89975568612361 5.87720633260377
0.279768421593595 -1.73309661561354
0.102993993323326 -2.95700202853287
0.921436330806298 0.507522907944005
0.518031492602169 -0.428834402916142
1.56071495447448 1.65709465726912
0.468843942974637 -0.621835359160471
0.823749360308273 1.17991307783346
0.155749232677945 -2.74368875532674
1.12167855658825 1.1773100387925
4.75339059766599 5.90020655023649
1.83187724119167 3.51920605788032
2.81352468929781 4.47388709727917
0.391767719955997 -0.756721670922227
1.13487805434311 0.793313361518224
0.903038270112912 0.51799515059159
0.0976107966264223 -3.69423705030959
0.094911647025467 -3.449152620743
5.09186905530185 7.58132274577226
0.878136766626948 0.0920555486234518
0.0285691521967709 -5.67011425610941
0.20163386116965 -2.23838215221731
0.0976107966264223 -3.62126599600735
0.176322772640463 -2.34011203918114
0.520045024039818 -0.367369967003426
0.168642035558839 -2.1774500763212
0.260627908126699 -1.57575752427714
0.211635253327149 -2.34058057026395
0.0454429707611671 -4.67838187209301
0.0510240030244669 -4.29886834561711
0.0676387168753633 -4.32783817561205
0.034215715337913 -5.18552889588685
0.113700499164728 -3.51538292831638
0.158337027167101 -2.4195238574955
0.0229004021100788 -5.98616578466011
0.0813396274519388 -3.82056426258746
0.380729448503549 -0.97763467782994
0.0813396274519388 -3.99397582688262
0.385154896884344 -1.05491178060472
0.111031312388744 -3.03689658678104
0.0313951962755343 -5.07947068943008
1.2424500736777 1.60127444836069
0.398350370345965 -1.10219386932438
0.094911647025467 -2.61084374899477
0.787432464516868 0.175278502447862
0.119024103142275 -3.17363625389758
1.59741198755465 1.80748873583251
0.0621217119077975 -4.31719434675843
0.534061602421118 -0.379256581573213
0.312665173558394 -1.33559559736021
0.255802836602718 -1.63932777748976
0.669026765509631 -0.381883777096348
0.263034405833794 -1.30468452258547
0.178873958169795 -2.58285926104872
0.270229907237998 -1.00996842814031
0.14535138557262 -2.5470359535766
0.420078115979374 -1.26330273158629
0.0922074380970889 -3.5426157321319
4.22589186169034 5.02352630759106
0.371837617330421 -1.30624233125189
0.070389327891398 -3.88608040828643
0.417920007811965 -1.09529601599186
0.173767067736706 -2.29318888374764
0.113700499164728 -3.16489734969881
0.147957881387101 -2.71178289616597
0.0676387168753633 -4.11249660856701
0.0813396274519388 -3.46088371773257
1.13750352374994 0.988388709629711
0.194087052116302 -2.21293274716799
0.524063675777211 -0.0953763216947559
0.150559676575381 -2.16913014802761
0.0454429707611671 -4.83460260432744
0.0454429707611671 -4.67838187209301
4.80333037765061 6.31671305235381
0.0482361856528476 -4.61084374899477
0.0648828515848544 -3.57257225260896
0.0786098346963665 -3.85721792744272
0.0538064436957938 -4.48534818942345
0.458382004156013 -0.923636953113405
0.371837617330421 -1.23645984008628
1.0703893278914 0.68276242707145
0.0565835283663675 -4.30754417672471
0.147957881387101 -2.75017104434716
0.0510240030244669 -4.68848523601942
0.171206827418142 -2.30379917951906
0.0648828515848544 -3.50536737559046
0.070389327891398 -4.16848013898715
3.50969584193339 4.64569957959429
0.0565835283663675 -4.55690364566142
0.13224779829844 -2.76534509791739
0.697773819555186 -0.156965159129237
0.0676387168753633 -3.68312758374367
0.284514133244245 -1.72221913947149
0.20163386116965 -2.35187120802991
0.0676387168753633 -3.92516237789075
0.037030730944967 -5.08888599979679
0.186500557644495 -2.2978728244193
0.105678077894537 -3.40487333181202
1.0071955014042 0.604965027748655
0.314986485468515 -1.73184767032576
0.0313951962755343 -5.28956572681993
0.178873958169795 -1.90449291600427
0.0676387168753633 -3.92516237789075
0.168642035558839 -2.78673283168373
0.194087052116302 -2.06043647229471
4.47287763635929 5.43074797409783
0.314986485468515 -1.4375161448408
0.0454429707611671 -5.00981705272475
0.037030730944967 -5.30046260977591
0.183962834842595 -2.45903847275983
4.27202318906105 5.95963265074138
0.137503523749935 -2.85437154855909
0.532067552289031 -0.805336850236372
0.0621217119077975 -4.31719434675843
0.13224779829844 -2.68878346755348
0.422233000683048 -1.09129873972341
0.0786098346963665 -4.13345232397067
4.58844480764187 5.78358252090074
0.0648828515848544 -4.05879731985806
1.36289064266586 1.40605563677899
0.0565835283663675 -4.55690364566142
0.147957881387101 -2.50071277641498
0.0621217119077975 -4.5683818633813
1.45206823022381 1.97164408492192
0.209141397838592 -2.29284882598746
0.0510240030244669 -4.84586595232707
0.0786098346963665 -3.85721792744272
0.344828496997441 -1.43502807797901
0.0648828515848544 -3.7952972203054
0.0731347046302154 -3.93397329474125
5.40101601632971 7.47512813938775
0.0398402645317911 -4.99868222739032
0.0813396274519388 -4.19111604525899
3.12895322038601 3.64032417680719
1.69331967881157 3.40332292136177
0.503857532577429 -0.563562531996109
0.380729448503549 -1.05962871592162
0.166072675946706 -2.16124584033561
1.87184364850932 1.98853442904208
0.124328135002202 -3.18284842927539
0.672651629328385 0.369324086031759
0.155749232677945 -2.59653881709014
0.0621217119077975 -4.31719434675843
3.98313042465007 6.1263766107739
0.102993993323326 -3.31149983110013
0.413594082409175 -1.27018984770903
1.51903860960006 1.85730051188866
0.0454429707611671 -4.67838187209301
1.06763871687536 0.830531731496489
0.111031312388744 -3.24042998086617
0.353887836284907 -1.3603233236673
0.108357178090419 -3.20913103591383
0.113700499164728 -3.21771246597177
0.639695233399582 0.0124303778343268
0.0867837661420667 -3.91509590318708
1.0496307677246 0.710501413817181
0.277389698810864 -1.81795231045628
0.337996463515016 -1.22715722342491
0.899948986189672 0.433755866012121
1.26783539209762 1.2204515527154
0.0313951962755343 -4.89611793099824
0.374065718222538 -1.18027776160116
0.859174455866435 0.424479460962631
0.134878054343112 -3.00409971974791
0.272620454662992 -1.73054223759823
0.111031312388744 -3.13507698071994
0.0621217119077975 -4.10332394852001
0.0758748669751276 -3.8114430442522
0.250961573533219 -1.74421169197509
0.284514133244245 -1.70326571403365
2.14404636961671 2.00562679913176
0.385154896884344 -1.19350773123331
1.20163386116965 1.06914972159355
0.160920188181103 -2.3184916955832
0.308011314552178 0.18348937857893
0.491596594410448 -0.790058499519282
0.199122642013601 -1.99655783211927
0.0593552776164212 -3.7104954854774
0.452068230223811 -0.895257288461897
0.0676387168753633 -3.7593815942065
0.0922074380970889 -3.5426157321319
0.199122642013601 -2.39231164044549
1.97819562968165 2.49047752764569
0.0565835283663675 -4.19736125897428
0.037030730944967 -4.90440632745935
5.03307054443171 6.90026710984175
1.89762767427955 2.47561622002409
0.0621217119077975 -4.00721122946794
0.0313951962755343 -5.28956572681993
0.0482361856528476 -4.75953821311138
0.168642035558839 -2.31454561434884
3.5837597536395 4.8297875467264
0.942608336111663 0.740934912570837
0.0731347046302154 -3.93397329474125
4.9268533930866 6.47783167521523
0.186500557644495 -2.41634104304876
0.124328135002202 -3.03334168960441
4.08644410868532 5.00792242652636
0.0454429707611671 -4.83460260432744
0.849599011151452 0.419507547621759
3.81905500999106 4.60083676766316
0.0840642647884745 -3.70739527218887
0.14535138557262 -2.48098358379932
0.0426443374084937 -4.91413669341741
0.0398402645317911 -5.19651286433596
0.0648828515848544 -4.38142423730121
0.153156788061421 -2.83922980888344
0.0593552776164212 -4.05034194010415
0.317304068361915 -0.749830679430494
0.265436896049098 -1.61773030358519
0.344828496997441 -1.53202534178911
0.160920188181103 -2.50284153921925
0.160920188181103 -2.71424732465002
1.0071955014042 0.597341282993435
0.22650852980868 -2.0494081646221
0.337996463515016 -1.56071958035778
0.340277404766254 -1.05827944569192
0.140124223909071 -3.10994833883127
0.0676387168753633 -4.01579095376939
0.404903122145131 -1.13309717405816
0.16349873228288 -2.5913371427253
0.219091058246197 -2.36966176665256
4.74448405084711 6.17762153640626
3.80920862427109 5.25011994224672
0.0676387168753633 -4.01579095376939
0.116364756691785 -3.24942013028256
0.13224779829844 -3.02291724039655
1.1940870521163 1.28802768179932
0.768925335563751 0.0983185549317351
4.61294219630467 5.77596417095283
0.282143228781498 -1.70860431901504
0.0894981508391026 -3.37937692148577
0.0813396274519388 -3.82056426258746
2.74373037604463 2.9676188503139
0.155749232677945 -2.8648218005087
0.211635253327149 -2.28316257675044
0.241230035515445 -1.95796771044809
0.267835392097615 -1.74186963834582
0.385154896884344 -0.996061820802608
0.171206827418142 -2.42277571799178
0.279768421593595 -1.73309661561354
0.105678077894537 -3.67335659999121
0.0621217119077975 -4.10332394852001
0.204140716780225 -2.31259097641723
0.291603558030565 -1.46375170961383
0.470927257475127 -0.421791643994889
0.173767067736706 -2.21057557687759
0.0758748669751276 -3.8114430442522
0.191562650700756 -2.58928259169769
0.0786098346963665 -4.13345232397067
0.0676387168753633 -4.01579095376939
0.13224779829844 -3.22434431881703
0.0894981508391026 -3.50503909492349
0.0676387168753633 -4.32783817561205
0.0538064436957938 -4.36131833189281
0.583037623796664 -0.64549243671072
0.119024103142275 -2.84807092246769
0.919912088677308 0.345825265590886
0.367371065648529 -1.29791547552693
0.194087052116302 -1.90077429342946
0.199122642013601 -2.45434058376698
0.094911647025467 -3.51373084852508
0.0786098346963665 -3.77576171386273
4.70298992331195 5.69609319373905
0.277389698810864 -1.99103061110323
0.724213686757358 0.617264557341782
2.12961273813047 2.55443481162971
0.0731347046302154 -3.93397329474125
0.415758666522498 -0.901001027869063
0.168642035558839 -2.63535234304299
0.62105550329974 -0.141829994394955
0.178873958169795 -2.54862514145445
0.105678077894537 -3.1786014273055
0.400537929583729 -1.07537073459567
0.204140716780225 -2.43232580143473
0.0510240030244669 -4.84586595232707
0.0786098346963665 -3.94354991653245
0.094911647025467 -3.51373084852508
0.344828496997441 -1.10149887570001
0.0538064436957938 -4.62105254274221
0.111031312388744 -3.1867920172641
0.0398402645317911 -4.28437332845377
0.124328135002202 -2.98676153250561
1.12167855658825 1.37529661826718
0.270229907237998 -1.92088648834377
0.73638840070346 -0.0949316078179862
0.272620454662992 -1.91448542318485
0.0454429707611671 -4.5374367005719
0.194087052116302 -2.44511640187425
0.260627908126699 -2.08763198475222
0.211635253327149 -2.25528839216097
0.456280481510725 -0.914093108122893
0.105678077894537 -3.12717400336291
0.542010355536609 -0.370319371365067
0.0976107966264223 -3.42218674266583
0.0758748669751276 -3.8114430442522
0.0426443374084937 -4.74954872360382
0.439357178474257 -0.674574360070402
4.12812839900347 4.94820587875344
0.105678077894537 -3.23193005347718
1.49262232857445 1.56233310322387
0.228972569760161 -1.9718504122563
2.34653146202802 2.29761311904359
0.0593552776164212 -4.37085763462628
3.71083397892643 4.22763583184275
0.034215715337913 -5.18552889588685
0.0482361856528476 -4.75953821311138
0.183962834842595 -2.3666764263478
0.351628329102782 -1.39370874739203
0.0510240030244669 -4.41742179449708
5.75712995077443 8.1300930612144
0.100304905795685 -3.59105838800684
5.05293750730809 6.91152809169648
0.351628329102782 -1.33418072558423
0.0731347046302154 -3.76723344248134
4.81270357656028 6.60222368998365
0.391767719955997 -1.10909991484434
0.491596594410448 -0.69338590552722
0.0676387168753633 -3.83989205128244
0.0867837661420667 -3.60260196882111
0.0758748669751276 -4.0782004102643
0.105678077894537 -3.40487333181202
0.0229004021100788 -5.98616578466011
0.0813396274519388 -3.90466610868646
3.47222780298904 3.79786510200492
0.0840642647884745 -3.56372491151744
0.326537348139952 -0.850498203080175
0.0426443374084937 -4.74954872360382
2.47352717715676 2.5828127587515
1.07450543636363 0.837004012817996
0.209141397838592 -2.10700594510475
0.520045024039818 -0.3378374346674
4.41872967673653 6.40406571659838
0.102993993323326 -3.25520557463867
0.233888060174277 -2.14896093485594
0.0398402645317911 -4.99868222739032
0.0593552776164212 -3.78824990328916
0.787432464516868 0.215674239613839
0.0676387168753633 -4.11249660856701
0.0813396274519388 -3.82056426258746
0.301002256032814 -1.59580455884667
0.538041453333664 -0.528901702058902
0.321928094887362 -1.18317665019386
0.485426827170242 -0.843954932613753
0.511973981781801 -0.414991241261625
0.0454429707611671 -3.98616578466011
1.17632277264046 1.5899651825895
0.243669080966863 -1.92868028999935
0.209141397838592 -2.21025444275475
0.168642035558839 -2.74737271257155
0.191562650700756 -2.27754448892149
0.876566058751721 0.337575535242636
0.337996463515016 -1.12273493819641
0.592636428606577 -0.419987960475436
2.48439596250267 3.5831283319624
0.0285691521967709 -5.40218105086278
0.435095151620097 -0.962625525373798
0.111031312388744 -3.47746917816702
0.575312330687437 -0.0896057064625103
0.255802836602718 -1.87350378935549
1.76468585252213 1.94684560249848
0.263034405833794 -1.42373719422923
0.0648828515848544 -4.05879731985806
0.443606651475615 -0.890361405614306
0.105678077894537 -2.09115090493693
1.27262045466299 1.0250387395221
0.289244285156642 -1.74995709131166
1.86552295913996 1.90949569419627
0.116364756691785 -2.90822114829984
0.0454429707611671 -5.00981705272475
3.78219885563986 5.3759599934206
0.116364756691785 -3.19545307214779
0.265436896049098 -1.97878520236716
0.0621217119077975 -4.20629965483555
0.0621217119077975 -4.20629965483555
0.14535138557262 -2.97689472620218
0.489542935642474 -0.841922061725597
0.134878054343112 -3.09999833531737
0.270229907237998 -1.37957249525527
0.142740172116082 -3.14036978629843
0.881273061429249 0.464454555822082
3.82537860389293 4.41465509104835
0.142740172116082 -2.7811573456486
3.21661006874244 3.85612386702736
0.647084212628954 -0.40515661928391
0.173767067736706 -2.53985575197575
0.14535138557262 -2.93207440140911
0.371837617330421 -1.08158623084092
0.0731347046302154 -4.02517497957547
0.0482361856528476 -4.75953821311138
0.75702324650746 0.707671732167857
0.0593552776164212 -4.14947392957773
0.158337027167101 -2.65415653499267
0.540027269257507 -0.370655762368568
0.070389327891398 -3.88608040828643
0.0593552776164212 -4.63248102148441
0.094911647025467 -3.38734163202852
0.037030730944967 -5.08888599979679
0.0676387168753633 -4.21615328955952
0.0786098346963665 -3.69865985429371
0.0285691521967709 -5.40218105086278
0.0398402645317911 -5.19651286433596
0.0538064436957938 -4.62105254274221
0.231432408447965 -1.96445224999218
0.094911647025467 -3.65226504810667
0.121678556588252 -3.37409143832171
1.8471951865894 2.58698394085798
0.0621217119077975 -3.8322945555467
0.037030730944967 -5.08888599979679
4.25035527176305 4.96224002939541
0.034215715337913 -5.41298045171531
0.0398402645317911 -4.82473686010779
0.140124223909071 -2.71880812838794
0.0813396274519388 -3.66577797288805
0.13224779829844 -2.88839056897363
0.335711910320462 -1.23036901090731
0.126972856257766 -2.26567820191448
0.0593552776164212 -4.25592348449029
0.398350370345965 -1.07757789338962
0.270229907237998 -1.85665239056054
5.3744135483568 7.07131915105693
0.102993993323326 -2.49917547157255
0.358396261956654 -1.13483570507098
0.140124223909071 -2.9674567127185
0.14535138557262 -2.72674783802915
0.0482361856528476 -4.92533806991324
0.116364756691785 -2.31224631504807
0.0510240030244669 -3.81917607424234
0.0398402645317911 -5.19651286433596
0.0867837661420667 -2.93879799616992
0.142740172116082 -2.86292758818237
0.094911647025467 -3.51373084852508
0.0229004021100788 -5.98616578466011
0.473007567916174 -0.576050578038071
1.78408514273476 1.88684685783482
0.0621217119077975 -4.31719434675843
1.24853483613868 1.74214190375906
0.466757615726171 -0.54488319990724
0.0976107966264223 -3.42218674266583
0.037030730944967 -4.90440632745935
0.168642035558839 -2.70905797292818
0.289244285156642 -1.56750753908894
0.0786098346963665 -3.77576171386273
0.124328135002202 -2.73503943227676
0.0593552776164212 -4.05034194010415
0.070389327891398 -4.06807824202932
0.0621217119077975 -4.43732821643591
0.344828496997441 -1.24487694005553
0.070389327891398 -3.72449126601218
0.0894981508391026 -3.57222831977759
0.296310560708092 -1.50339881114299
0.782408564927373 0.510403865804055
4.83632813392398 6.08135670658304
0.0813396274519388 -3.66577797288805
0.137503523749935 -2.94052819230881
0.0648828515848544 -4.05879731985806
2.04614178164472 2.42541732510596
0.111031312388744 -3.24042998086617
0.0813396274519388 -3.46088371773257
0.119024103142275 -3.02503376731667
5.17696099208944 8.20848129172098
0.0510240030244669 -4.54659669985738
4.16864203555884 5.35944567797991
0.0398402645317911 -4.82473686010779
0.13224779829844 -2.72655646616889
0.22650852980868 -2.14847375877047
3.4122395662634 4.54444549206429
1.27976842159359 1.17973186022917
0.191562650700756 -2.39428620836389
2.96236393150695 3.43685775379176
0.166072675946706 -2.35470772816305
0.243669080966863 -1.72380352239535
0.356143810225275 -1.07537073459567
0.178873958169795 -2.32934854704305
0.124328135002202 -3.34965905062093
0.0840642647884745 -3.49692154083319
0.216610068742442 -2.23663696738589
0.967906370290147 1.14174467880878
0.20163386116965 -2.10802762207702
0.037030730944967 -4.90440632745935
0.134878054343112 -2.53331351472666
0.0454429707611671 -4.83460260432744
0.253384235800074 -1.85889489501605
1.07176266930009 0.751002536800061
0.0285691521967709 -5.67011425610941
3.04823618565285 3.4844476265602
0.260627908126699 -1.64640628791661
0.849599011151452 0.757173784909736
0.605968358841458 -0.500361014300722
0.637842060324105 -0.216610115001201
0.0676387168753633 -4.11249660856701
0.0922074380970889 -3.08461207248422
0.0813396274519388 -3.99397582688262
0.0758748669751276 -3.65758206727579
0.113700499164728 -3.38885506506168
1.24366908096686 1.17446406148947
0.16349873228288 -2.81721855014163
0.206643223983395 -1.76183070939754
0.246104009883917 -1.30681442632769
0.158337027167101 -2.58313643588932
4.02219023963407 4.89928104203158
0.0922074380970889 -3.68409346690226
0.168642035558839 -2.78673283168373
0.447843644362086 -0.563075503061054
0.454175893185802 -0.926447619896384
0.340277404766254 -1.35097118808372
0.134878054343112 -2.95843955757314
0.0894981508391026 -3.96506167255537
0.340277404766254 -1.21053543120283
0.0565835283663675 -4.19736125897428
0.0621217119077975 -3.91710358682317
2.89180800103544 3.02506360179863
1.8015725694636 1.68357450242429
5.01774378650301 6.52486842566796
0.070389327891398 -4.06807824202932
2.449957483628 4.55235439892019
0.134878054343112 -2.87123847959327
0.333423733725192 -1.33208285303813
2.76426121821711 3.30908692939432
3.58928410667125 4.12512232566905
2.34198574722862 2.60341971169695
0.0840642647884745 -3.43307505880857
0.189033824390017 -2.56714767715823
3.61258840669872 4.91564236703132
0.178873958169795 -2.08898440003152
0.0172092900322231 -6.39535055769351
0.0648828515848544 -4.38142423730121
0.153156788061421 -2.47540965598872
0.0976107966264223 -3.09129873972341
0.407080775450501 -1.02119104381668
0.267835392097615 -1.90553238410632
0.0786098346963665 -3.77576171386273
0.186500557644495 -2.2978728244193
4.29322332298252 5.63162583585746
0.387362540835996 -1.37367183240679
0.516015147003665 -0.383391492495114
0.100304905795685 -3.07031069014461
0.718964335759539 0.0267596178374296
0.0813396274519388 -3.74109624117875
0.827006009638977 0.144221660824649
0.0510240030244669 -4.41742179449708
0.0398402645317911 -4.99868222739032
0.0976107966264223 -3.4855424787027
0.0976107966264223 -3.69423705030959
0.0426443374084937 -4.91413669341741
0.0840642647884745 -3.70739527218887
0.0731347046302154 -3.84819583293178
0.0648828515848544 -3.96551326270552
0.0813396274519388 -3.74109624117875
0.100304905795685 -3.11971611508009
0.267835392097615 -1.59489599466349
3.09659920721425 4.36571469482925
0.0894981508391026 -4.05831557041594
0.0976107966264223 -3.4855424787027
0.034215715337913 -5.18552889588685
0.932061171343424 0.389738947637565
0.305678743242287 -0.311298920628684
1.00432160595009 0.697067787216777
0.0867837661420667 -3.4685444023508
0.739848102699327 0.198361871712091
0.265436896049098 -1.89038284254981
0.124328135002202 -2.94163838477674
0.396159489073155 -1.12955047518466
0.0593552776164212 -4.49574697336427
0.0894981508391026 -3.50503909492349
0.171206827418142 -2.30379917951906
0.105678077894537 -3.46745666238598
0.0426443374084937 -4.60182951654294
4.30859386858428 5.98761760897221
0.183962834842595 -2.45903847275983
0.189033824390017 -2.07780978004709
0.0621217119077975 -3.8322945555467
0.507921464957328 -0.686967075213953
2.22032995487956 3.77058544683842
0.303342394487331 -0.707291416990883
4.81126550377674 5.69068312157277
0.0621217119077975 -4.31719434675843
0.768925335563751 0.61111465007784
0.12961273813047 -3.24639889334736
0.32883646422954 -1.33914617411054
0.0786098346963665 -3.94354991653245
0.194087052116302 -1.94461792031291
0.0398402645317911 -4.99868222739032
0.835115615258218 0.121040656959197
0.176322772640463 -1.53202534178911
0.308011314552178 -1.67123719809497
0.0758748669751276 -4.0782004102643
0.070389327891398 -3.97421131856509
0.415758666522498 -0.967287121558087
0.435095151620097 -0.59636395980013
0.0454429707611671 -4.67838187209301
0.0813396274519388 -3.74109624117875
4.43282581821718 5.72864023146556
0.12961273813047 -2.70396257263837
0.0454429707611671 -4.83460260432744
0.228972569760161 -1.9053590874045
0.111031312388744 -3.29613941345246
5.03483196952188 6.44241960005007
0.445726703349984 -0.698556626009335
1.42867840994823 1.43217536529935
3.01149563883783 3.52944592148689
0.319617934200161 -1.08485735786843
0.216610068742442 -2.20963913541725
0.173767067736706 -2.71861780675912
0.250961573533219 -1.93002375587403
0.0538064436957938 -4.77085969278572
0.0786098346963665 -3.85721792744272
0.0482361856528476 -4.47605294089745
0.100304905795685 -3.27897502452794
4.28036248997378 5.28226210432897
0.186500557644495 -2.11142178915127
0.692427198089708 -0.41495269404691
0.150559676575381 -2.73503943227676
0.0454429707611671 -4.40904403715613
0.126972856257766 -3.01410829235036
0.0426443374084937 -4.23225604942047
0.100304905795685 -3.66247937750039
0.0648828515848544 -4.05879731985806
1.88048962668782 2.66666006447386
0.0593552776164212 -4.25592348449029
0.0565835283663675 -4.42684310509705
0.0786098346963665 -3.69865985429371
0.124328135002202 -2.89788385490031
0.147957881387101 -2.95911389270884
0.100304905795685 -3.52300695771748
0.0867837661420667 -3.67461127794189
0.805705184838511 0.280868267210421
0.186500557644495 -2.32659040791204
0.389566811762726 -0.924251318743929
1.07587486697513 0.916944517265523
0.0731347046302154 -3.84819583293178
1.33799646351502 1.54153370992335
0.070389327891398 -4.27639547815404
0.0758748669751276 -3.65758206727579
0.0565835283663675 -3.74566528911659
0.773996325111173 0.477869367529805
0.166072675946706 -2.5107289095975
0.0426443374084937 -4.91413669341741
1.65992455840238 1.79632642104725
0.070389327891398 -4.16848013898715
0.0676387168753633 -4.11249660856701
0.0172092900322231 -6.39535055769351
0.22404027421793 -2.03348371743601
0.037030730944967 -5.30046260977591
0.14535138557262 -2.93207440140911
0.360645202460216 -1.14481238669629
0.0648828515848544 -4.05879731985806
0.0840642647884745 -3.70739527218887
0.738119288782576 0.338344094262808
4.09524931701902 5.0511042336191
0.0454429707611671 -4.83460260432744
0.409255146684838 -0.781952525650484
0.0731347046302154 -4.02517497957547
0.598365205323645 -0.266269203946785
0.0593552776164212 -4.05034194010415
0.119024103142275 -3.07288714899354
0.711935356978922 -0.131658443329733
0.409255146684838 -1.04279329830189
0.142740172116082 -2.74194700087048
0.134878054343112 -2.95843955757314
0.497740088609093 1.27446694230612
2.59072177000984 2.66450655325595
0.400537929583729 -1.22954166472343
0.782408564927373 0.538543139821612
1.68885174386588 2.46907789171577
4.461790462903 5.9604013926677
0.639695233399582 0.582682456099063
3.32998464975842 5.27733125396001
0.663572335417523 0.190585093176439
2.41953889151378 2.45693253374591
0.191562650700756 -2.4884924117311
0.439357178474257 -0.959338741148563
0.312665173558394 -1.57300228398182
0.14535138557262 -2.93207440140911
1.75445997362548 1.96566826302984
0.27500704749987 -1.80352919559352
4.10232219119669 5.84146253705516
0.13224779829844 -2.76534509791739
0.246104009883917 -1.92176256132594
0.171206827418142 -2.81188961736931
0.102993993323326 -3.09841268373036
0.265436896049098 -1.80708606807468
0.231432408447965 -1.73540520520227
0.0894981508391026 -3.79489588081944
0.124328135002202 -3.23633722623229
0.9061209529971 0.414449025687502
0.772307974958403 0.259580141406873
0.0813396274519388 -3.74109624117875
0.034215715337913 -4.66189374930445
0.248534836138679 -1.60246149218606
0.0731347046302154 -3.54848982324951
0.034215715337913 -5.18552889588685
5.0594418090329 6.97634209872531
0.0313951962755343 -5.53555801640982
0.0648828515848544 -3.7952972203054
0.989865622866287 0.78680920352199
0.53605290024021 -0.642095456455624
0.270229907237998 -1.79515673878505
0.0565835283663675 -4.69986159950347
0.75702324650746 -0.101964236181727
0.7311832415722 0.119785297613089
3.79410389855975 4.52843201475648
0.219091058246197 -2.12303716822599
0.298658315564515 -0.760527262561998
0.16349873228288 -2.30754417672471
0.0676387168753633 -3.54174004467504
0.391767719955997 -1.0361374733508
5.6697638034496 7.85376996911948
1.86868676532214 2.16474243275697
0.371837617330421 -1.25014892041569
0.113700499164728 -2.97107941474671
0.0894981508391026 -3.71679199545334
0.0482361856528476 -4.61084374899477
0.134878054343112 -2.91418028002871
0.0813396274519388 -3.82056426258746
3.50436615061227 4.38187813220151
0.835115615258218 0.324059049115239
0.988412025724788 0.937777625521265
4.13504228623365 5.50002477726903
1.32883646422954 1.71034945948779
0.183962834842595 -2.42758951972484
0.0922074380970889 -3.68409346690226
0.0867837661420667 -3.67461127794189
0.231432408447965 -2.03379149237923
2.64108355271207 3.11280975916865
0.248534836138679 -2.15132222240961
0.0922074380970889 -3.76039992114068
0.196607044094818 -1.93673777825495
0.121678556588252 -3.15224725755461
4.6144742828377 5.87861881032364
0.094911647025467 -3.51373084852508
0.312665173558394 -1.35026337019286
0.0840642647884745 -3.70739527218887
0.113700499164728 -3.21771246597177
5.50442971526062 7.31920388316523
0.0482361856528476 -4.92533806991324
0.0621217119077975 -4.43732821643591
0.549915553621955 -0.586327779911553
0.0426443374084937 -4.46784047696924
0.100304905795685 -3.39583737903807
0.206643223983395 -2.21951568361811
1.4340276746636 1.35745102159823
0.150559676575381 -2.77405993230673
5.40190347160796 7.00969793382084
0.219091058246197 -1.46662541425078
3.57288966842058 4.02703062522263
0.0813396274519388 -3.82056426258746
0.986956962524401 0.562307650044083
0.0922074380970889 -3.47676088574915
0.121678556588252 -3.20459282820536
3.52155333054509 3.83818017726493
1.83349733685984 2.28203385462609
0.0538064436957938 -4.48534818942345
0.335711910320462 -1.21686546282486
0.0482361856528476 -4.75953821311138
0.113700499164728 -3.32952292246369
0.0813396274519388 -3.5260012754605
1.02147972741045 1.07677704757012
0.070389327891398 -3.44719616705322
0.491596594410448 -0.882973945850717
1.27619886503224 1.10313666051348
0.100304905795685 -3.59105838800684
0.0593552776164212 -4.25592348449029
0.160920188181103 -2.40772405436799
0.070389327891398 -3.97421131856509
0.231432408447965 -2.03379149237923
0.243669080966863 -1.35503310250603
0.171206827418142 -2.51892474815845
0.0922074380970889 -3.68409346690226
3.90996506675797 4.76049702168232
0.14535138557262 -2.84640648221398
0.194087052116302 -2.18637085391535
0.0922074380970889 -2.69944838666785
0.571434115876509 -0.42800176831395
0.0758748669751276 -3.73246240057885
0.194087052116302 -2.35361382542069
0.142740172116082 -2.90561904026401
0.0648828515848544 -3.7952972203054
0.340277404766254 -1.47407575419664
0.189033824390017 -2.56714767715823
0.102993993323326 -3.43114027249762
0.260627908126699 -1.86067881148718
0.528071164578735 -0.358090766766362
0.102993993323326 -3.56160686769652
1.151858816727 0.835345723859422
0.291603558030565 -1.31247608014505
0.732920382108257 -0.00905459504067076
0.499782120147312 -0.350757331486088
0.0593552776164212 -4.25592348449029
0.219091058246197 -0.0246337409614378
0.43722773891291 -0.79125881994203
0.630405471482323 0.0534888811402566
4.97984243756774 6.84036312418172
0.0758748669751276 -3.8114430442522
0.0894981508391026 -3.57222831977759
0.818850560895434 0.434034094721319
0.126972856257766 -3.06159464338251
0.14535138557262 -2.76554168519349
0.186500557644495 -2.38579956418419
0.0565835283663675 -4.30754417672471
0.0676387168753633 -4.21615328955952
0.0676387168753633 -4.21615328955952
0.326537348139952 -1.53042091726494
0.070389327891398 -4.06807824202932
0.31034012061215 -1.06082242602652
0.452068230223811 -0.801572615722357
0.0565835283663675 -4.30754417672471
0.0976107966264223 -3.24727714626244
0.0676387168753633 -3.7593815942065
0.479230561206336 0.47461056951037
0.0510240030244669 -4.41742179449708
0.0454429707611671 -5.00981705272475
0.0454429707611671 -4.08083993436863
0.0786098346963665 -3.85721792744272
3.99927847208254 5.54464891603191
0.147957881387101 -2.46835238863642
3.22465773412074 4.2947051612909
5.9136075118231 8.6488262180773
0.349365277594213 -1.50788119726974
0.150559676575381 -2.73503943227676
5.67366948343465 7.63598568978919
0.0426443374084937 -4.34524488590993
0.34255474547732 -1.71413348908434
0.0867837661420667 -3.75040448385161
0.094911647025467 -3.06352699706128
0.0922074380970889 -3.41378135001842
0.108357178090419 -2.96384308475228
0.0758748669751276 -3.8114430442522
2.78114985171021 3.78258126852408
1.00432160595009 0.469608313504006
0.452068230223811 -1.05427521358986
0.13224779829844 -2.97666712510986
0.178873958169795 -2.38867336924806
0.0676387168753633 -4.01579095376939
0.126972856257766 -2.57456868153852
1.84959901115145 1.97196839007222
0.119024103142275 -3.02503376731667
0.231432408447965 -1.85581496542876
3.06729452146853 4.20452809943995
0.0285691521967709 -5.40218105086278
0.0621217119077975 -4.43732821643591
3.63482556778462 4.1215732561394
4.04071712290735 5.5437907975004
0.0813396274519388 -3.5260012754605
2.02502879449152 2.02048955279674
0.037030730944967 -5.30046260977591
0.0731347046302154 -3.76723344248134
0.0894981508391026 -3.71679199545334
0.16349873228288 -2.77702946002593
0.16349873228288 -2.62661261747283
0.0786098346963665 -4.03537875913878
0.094911647025467 -3.449152620743
0.0565835283663675 -4.19736125897428
0.070389327891398 -4.06807824202932
0.16349873228288 -2.77702946002593
1.39725534559443 1.32484176542147
0.789103217501381 0.03994150826265
0.126972856257766 -3.16153037771449
1.35614381022528 1.1498041274121
0.0454429707611671 -4.40904403715613
0.0867837661420667 -3.67461127794189
0.356143810225275 -1.24316494858741
0.111031312388744 -3.13507698071994
0.113700499164728 -2.84109314099787
0.0538064436957938 -4.36131833189281
0.070389327891398 -4.06807824202932
0.549915553621955 -0.518493969274254
0.108357178090419 -3.44065189429494
0.186500557644495 -2.41634104304876
0.0786098346963665 -4.03537875913878
1.10701824988212 0.948708700671503
0.253384235800074 -2.2137908557678
3.04334450487717 3.29926697874331
0.988412025724788 0.837796856224293
0.155749232677945 -2.74368875532674
0.485426827170242 -0.696109464642359
2.33913738491959 2.88736898268587
0.121678556588252 -3.20459282820536
0.380729448503549 -1.12118700225004
0.790772037862 0.0498681874692362
1.69331967881157 2.00693800585703
5.29005572045605 7.35947338951918
1.20414071678023 1.31298637917942
0.108357178090419 -2.87632451573441
0.14535138557262 -2.5470359535766
0.0648828515848544 -3.7952972203054
1.25459404303314 1.83355087609651
0.398350370345965 -1.30155968923671
0.0426443374084937 -4.74954872360382
0.0621217119077975 -4.31719434675843
0.400537929583729 -0.903281149040038
4.52431447022215 6.28858374238973
0.910732661902913 0.473399114502102
0.14535138557262 -2.61625817470986
0.0398402645317911 -4.99868222739032
0.672651629328385 0.0217560001927926
0.415758666522498 -0.978637063592094
0.102993993323326 -3.31149983110013
0.16349873228288 -2.55690364566142
0.954568570752994 0.915274488209131
0.0813396274519388 -3.82056426258746
0.116364756691785 -3.36381629977241
0.0257375614136083 -5.52486935821332
0.183962834842595 -2.3666764263478
0.100304905795685 -3.33622325273127
2.9862288802274 3.40809429204477
0.102993993323326 -3.25520557463867
0.462575888042204 -0.625015467140284
0.331131922217202 -0.987231430282443
0.034215715337913 -5.41298045171531
0.0565835283663675 -3.67011425610941
0.0922074380970889 -3.41378135001842
0.102993993323326 -3.25520557463867
1.42653313811667 2.01961849225908
0.196607044094818 -2.2856414832199
5.06453799798195 6.55219864130612
0.20163386116965 -2.32265106911491
0.158337027167101 -2.69102217131966
0.199122642013601 -2.39231164044549
0.443606651475615 -1.01336107232025
1.28569812595813 1.12864252139951
1.31846146516758 2.06015276548263
0.475084882948783 -0.645709537045209
0.176322772640463 -2.59569969531136
0.037030730944967 -5.30046260977591
2.47612241988015 2.51331959423147
3.73747044908606 5.88523190171657
0.36513259345253 -1.23138689054735
0.340277404766254 -1.42667210612104
0.0426443374084937 -4.46784047696924
0.347098670622268 -1.32621338816878
0.126972856257766 -3.06159464338251
0.102993993323326 -3.49489926896095
0.890641243963444 0.417223014981923
0.253384235800074 -1.85889489501605
0.522055749160964 -0.330075250382362
0.367371065648529 -1.16231961591072
1.6535186707536 1.57853171409773
0.836732080459136 0.256519398184454
5.92509745226183 7.90149181905585
0.369606070031838 -1.19890024704341
0.0593552776164212 -4.49574697336427
0.191562650700756 -2.24977760396769
0.034215715337913 -5.41298045171531
1.32308178950373 1.05808115648047
0.0676387168753633 -4.21615328955952
0.0510240030244669 -4.54659669985738
0.301002256032814 -1.68595275401283
0.142740172116082 -2.86292758818237
0.183962834842595 -2.39681151482179
0.238786859587116 -1.92068944521657
0.0426443374084937 -4.46784047696924
0.385154896884344 -0.762330839891555
0.0758748669751276 -3.65758206727579
0.0565835283663675 -4.55690364566142
0.396159489073155 -0.996696284323361
0.0867837661420667 -3.4685444023508
0.449957483628003 -0.813037132094465
2.39231742277876 2.90891299811978
0.743299527888257 0.0865768500762136
0.183962834842595 -2.3666764263478
0.186500557644495 -2.11142178915127
4.10936055940423 4.90536710734388
0.206643223983395 -2.21951568361811
0.464668267003444 -0.697046583896413
0.134878054343112 -3.20272829583236
0.0565835283663675 -4.19736125897428
0.0538064436957938 -4.24711243311087
2.99168056214312 4.00251709828035
0.0510240030244669 -4.84586595232707
0.0813396274519388 -3.59419748828745
0.070389327891398 -3.72449126601218
0.0676387168753633 -4.21615328955952
0.12961273813047 -3.24639889334736
0.121678556588252 -2.75094932296608
0.100304905795685 -3.33622325273127
0.830255324167683 0.580827987753913
0.221567788538409 -1.76104654009618
0.134878054343112 -3.00409971974791
1.44148347958264 1.1399615534949
0.116364756691785 -3.14343218405389
0.137503523749935 -2.55350506919956
0.094911647025467 -3.80552885722577
0.0454429707611671 -4.40904403715613
0.613531652917927 -0.15377100381498
0.0538064436957938 -4.36131833189281
0.0565835283663675 -4.55690364566142
0.0894981508391026 -3.50503909492349
0.178873958169795 -2.35870604386225
1.4905701304462 1.49750869435636
0.265436896049098 -1.97878520236716
0.108357178090419 -3.10596009885156
5.84428521125498 8.42399245449423
0.14535138557262 -2.51363178387284
0.481298941547565 -0.867013770020986
0.211635253327149 -2.14888400137821
2.33799646351502 2.84382759952925
0.094911647025467 -3.449152620743
2.44095219802964 2.81704900970877
0.228972569760161 -1.84179769325028
0.424384671538097 -1.10169741114593
5.28406988534516 6.88056755746275
0.407080775450501 -1.15643016037012
0.0593552776164212 -3.8704348322184
0.0454429707611671 -4.67838187209301
0.113700499164728 -3.51538292831638
0.134878054343112 -2.67383620096049
0.0229004021100788 -5.98616578466011
0.160920188181103 -2.79220978237249
0.0840642647884745 -3.95390722211001
0.0758748669751276 -4.17933458389946
5.24008531194441 7.40673170346397
1.48542682717024 1.45706417251063
0.037030730944967 -5.30046260977591
0.0510240030244669 -4.68848523601942
0.160920188181103 -2.75270198646039
0.404903122145131 -0.707810767759165
0.070389327891398 -3.80302466855887
0.298658315564515 -1.35889883525177
4.28540221886225 5.8671734897651
0.070389327891398 -4.27639547815404
1.64984535230601 1.61969574849346
0.36289064266586 -1.34743556623661
0.0676387168753633 -3.83989205128244
0.265436896049098 -1.65366523751103
0.0482361856528476 -3.77615776488256
0.105678077894537 -3.34489233549701
0.070389327891398 -3.80302466855887
0.0894981508391026 -3.57222831977759
0.094911647025467 -3.449152620743
2.40544784370754 2.80222347549005
2.86552295913996 3.55441118742016
0.0510240030244669 -3.81917607424234
0.176322772640463 -2.31112673391927
0.094911647025467 -3.51373084852508
0.0200576523412535 -6.17588153156383
0.0648828515848544 -4.38142423730121
0.147957881387101 -2.78960863670419
0.14535138557262 -2.72674783802915
0.0454429707611671 -4.67838187209301
0.034215715337913 -5.18552889588685
0.462575888042204 -0.920919331481583
0.142740172116082 -2.70377419927958
0.0758748669751276 -3.89499919578566
2.49364733397521 2.99067771762946
0.0813396274519388 -3.99397582688262
0.236339539168374 -2.21930025552015
0.0758748669751276 -3.89499919578566
0.211635253327149 -2.4003788082288
0.0758748669751276 -3.89499919578566
0.243669080966863 -1.76251720735323
0.645240512645265 0.296734285966351
2.86552295913996 4.03684473710421
0.0454429707611671 -4.83460260432744
0.12961273813047 -2.78135609956365
5.33649763359523 6.88784223930123
2.88088139723765 3.47173795554149
5.26895831593364 7.44017125700372
0.253384235800074 -1.73823827121652
0.070389327891398 -3.80302466855887
0.367371065648529 -1.08668604782351
0.0976107966264223 -3.62126599600735
0.6959938131099 0.196470804406475
0.0426443374084937 -4.74954872360382
0.0565835283663675 -4.42684310509705
0.0840642647884745 -3.63377240904569
0.0786098346963665 -3.77576171386273
0.470927257475127 -0.383572524273486
0.191562650700756 -2.30585629528385
0.142740172116082 -2.82146321440796
0.31034012061215 -1.57746496814374
0.0257375614136083 -5.81917607424234
0.0398402645317911 -4.17588153156383
0.263034405833794 -2.05600540972874
0.142740172116082 -2.56044667861841
0.181420640280142 -2.43898909823037
0.0840642647884745 -3.95390722211001
4.61823865559545 5.85574608348435
1.38404980679516 1.45806423478373
0.0676387168753633 -4.11249660856701
0.0867837661420667 -3.28826587418316
0.0538064436957938 -4.77085969278572
0.0813396274519388 -3.74109624117875
0.400537929583729 -0.914136693417405
0.231432408447965 -2.18334735458641
2.22342254993494 2.25175703400241
0.0894981508391026 -3.71679199545334
0.116364756691785 -3.24942013028256
5.71166009128178 7.69875103611674
0.0840642647884745 -3.70739527218887
0.137503523749935 -2.98561608183734
1.8073549220576 1.80611531575975
0.0593552776164212 -3.7104954854774
0.243669080966863 -1.92868028999935
0.108357178090419 -3.37919641538095
0.070389327891398 -4.27639547815404
0.321928094887362 -1.57272704913708
0.140124223909071 -2.68123484299125
0.102993993323326 -3.37008020769576
0.0867837661420667 -3.83040141672474
0.0731347046302154 -3.54848982324951
0.0621217119077975 -4.43732821643591
0.0565835283663675 -4.55690364566142
0.236339539168374 -1.84231596597626
0.516015147003665 -0.684214247777917
0.178873958169795 -2.35870604386225
0.966430467306298 0.68805160707215
0.565597175854225 0.0836823612830689
0.699551632523089 -0.0282851513728147
0.0482361856528476 -4.61084374899477
0.0593552776164212 -3.8704348322184
2.4494293141032 3.32662668582958
0.219091058246197 -1.97930950789836
0.100304905795685 -3.39583737903807
0.263034405833794 -1.69610946464236
0.0676387168753633 -3.83989205128244
0.108357178090419 -3.37919641538095
0.542010355536609 -0.587717525747648
0.153156788061421 -2.61013748029662
1.94260833611166 2.35329047513395
0.507921464957328 -0.886304844971652
0.0593552776164212 -4.05034194010415
0.382943869568991 -0.356335334199069
0.0454429707611671 -4.83460260432744
0.160920188181103 -2.3773625508229
0.124328135002202 -3.29188576405881
0.542010355536609 -0.587717525747648
0.137503523749935 -2.85437154855909
0.12961273813047 -3.14062473797366
0.0840642647884745 -3.95390722211001
0.248534836138679 -1.80982030628134
0.158337027167101 -2.76770591507141
0.0510240030244669 -4.41742179449708
0.111031312388744 -3.35408676266174
0.094911647025467 -3.5813357505678
0.0565835283663675 -4.19736125897428
3.00791308164326 3.50904130871022
0.0426443374084937 -4.74954872360382
0.460480470040011 -0.747062121603528
0.654435540845399 -0.220546144039156
0.0538064436957938 -4.04269799856668
0.0840642647884745 -3.95390722211001
3.57167680997093 4.6949750737163
0.289244285156642 -1.53363155258423
0.034215715337913 -5.18552889588685
0.147957881387101 -2.87187325441874
0.209141397838592 -2.23726390019894
0.241230035515445 -1.95796771044809
4.76479199157246 6.01954959401964
0.0454429707611671 -4.83460260432744
4.20273114652555 5.53902214233387
0.0565835283663675 -3.82539248158733
0.470927257475127 -0.750997979322959
0.134878054343112 -3.09999833531737
0.789103217501381 0.352271675424304
0.592636428606577 -0.45919745267568
0.0621217119077975 -4.20629965483555
0.411426245726465 -0.820533626373857
0.0454429707611671 -5.00981705272475
0.0398402645317911 -4.82473686010779
0.037030730944967 -4.90440632745935
0.214124805352847 -2.21873490976685
0.094911647025467 -3.72686267333143
0.0976107966264223 -3.19338871390102
0.113700499164728 -3.58306713718667
0.168642035558839 -2.78673283168373
5.19574129324645 6.83860396608434
0.400537929583729 -1.1503977800037
0.14535138557262 -3.0709422259921
0.070389327891398 -3.65001305005291
0.0758748669751276 -3.8114430442522
3.59191872937568 4.18642529119687
0.289244285156642 -1.8299285199244
0.0426443374084937 -4.60182951654294
1.77736710945041 2.41670329811043
0.349365277594213 -0.857186502910413
0.113700499164728 -3.16489734969881
2.19219416528334 2.4844713914054
5.6135905853352 7.2655521580034
0.75702324650746 0.100364238338095
0.0648828515848544 -4.15853262245786
0.0621217119077975 -4.00721122946794
3.82883464946806 4.50813772755678
0.0758748669751276 -3.89499919578566
0.887525270741587 0.415940707873354
0.14535138557262 -3.02315225677528
0.183962834842595 -2.45903847275983
0.199122642013601 -2.45434058376698
0.0426443374084937 -4.46784047696924
0.176322772640463 -2.31112673391927
0.0565835283663675 -3.99942188136237
0.882838655767251 0.487968818128989
0.094911647025467 -3.32807043755264
0.255802836602718 -2.00658374339459
2.43616183931445 3.26204866121213
0.13224779829844 -3.27942411248203
0.308011314552178 -1.4656189663781
0.0313951962755343 -5.53555801640982
0.158337027167101 -2.08918122063767
0.679874147746623 -0.124328655413332
0.094911647025467 -3.5813357505678
0.0813396274519388 -3.82056426258746
0.150559676575381 -2.77405993230673
0.0285691521967709 -5.67011425610941
0.253384235800074 -2.24086722743442
0.150559676575381 -2.73503943227676
0.171206827418142 -2.45411876474976
0.14535138557262 -2.3872508765137
0.422233000683048 -1.07903085082747
0.0285691521967709 -5.67011425610941
0.113700499164728 -3.21771246597177
0.43722773891291 -0.80130051844335
0.0482361856528476 -4.61084374899477
0.577247535593151 -0.475184574018329
2.45680614923047 2.59979957531596
0.189033824390017 -2.34524488590993
0.0758748669751276 -3.98369376970632
0.762136169901112 0.013788397315565
0.794103898559748 0.316997747914821
0.158337027167101 -2.80763250131243
0.0482361856528476 -4.92533806991324
2.88322978903273 3.28727152173669
0.0538064436957938 -4.48534818942345
0.248534836138679 -1.9368927460732
0.0786098346963665 -3.77576171386273
0.0200576523412535 -6.17588153156383
0.324234562270531 -1.43739085651759
0.181420640280142 -2.47069029331553
0.351628329102782 -1.26306678732837
0.173767067736706 -2.44234803723068
2.56510969653183 2.7571934563814
0.134878054343112 -2.56718194585598
5.30151448577045 6.95701659528831
2.88869454950954 3.00526028298338
0.0786098346963665 -3.62547034105457
0.209141397838592 -2.13213363619866
0.643394453479892 0.523090240732487
0.387362540835996 -0.620519047707022
0.409255146684838 -1.10362213895979
0.221567788538409 -2.08979645815452
0.0731347046302154 -3.93397329474125
0.0621217119077975 -4.31719434675843
0.108357178090419 -2.91942025688112
0.0454429707611671 -4.18216596886088
0.0976107966264223 -3.62126599600735
0.253384235800074 -1.32215940722406
0.155749232677945 -2.66823850035231
0.489542935642474 -0.469472829073754
0.36289064266586 -0.407915837335314
0.119024103142275 -3.33932173785166
0.173767067736706 -2.38082178394093
0.140124223909071 -2.837782212574
0.347098670622268 -1.24174211832896
0.105678077894537 -2.85203168120507
0.037030730944967 -5.08888599979679
0.289244285156642 -1.53363155258423
0.717210299019596 0.131530102567866
0.305678743242287 -1.53535687384541
0.661749599810705 0.206122017311364
5.33413917883824 6.8895896139477
0.402722176845605 -0.482477378872455
1.27976842159359 1.3951045725068
0.0538064436957938 -4.62105254274221
2.16671544496642 2.14624904271316
0.0482361856528476 -4.75953821311138
0.998556583130331 0.786970070847698
0.303342394487331 -1.75713207434214
0.034215715337913 -5.18552889588685
0.0976107966264223 -3.04284095053029
0.0454429707611671 -4.67838187209301
0.155749232677945 -2.25550926213226
0.124328135002202 -3.13127206851651
0.037030730944967 -5.08888599979679
0.0731347046302154 -4.226940651325
0.31034012061215 -1.5266008854979
0.199122642013601 -1.82285360628945
0.49364733397521 -0.309090750080844
0.094911647025467 -3.38734163202852
0.0621217119077975 -3.91710358682317
0.0593552776164212 -4.25592348449029
0.155749232677945 -2.59653881709014
0.0538064436957938 -4.77085969278572
0.126972856257766 -2.54052843116959
0.0454429707611671 -4.83460260432744
0.0398402645317911 -4.99868222739032
0.070389327891398 -4.06807824202932
0.102993993323326 -3.49489926896095
0.0621217119077975 -4.10332394852001
0.0398402645317911 -4.99868222739032
0.626672752605993 -0.00860662085333108
0.0758748669751276 -3.39176531450254
0.812292844873271 0.313768146135092
0.0894981508391026 -3.64270018407114
0.0621217119077975 -4.43732821643591
0.605968358841458 0.152818751685543
0.0510240030244669 -4.68848523601942
3.57434375392001 4.66829560459384
0.16349873228288 -2.5913371427253
4.022545364569 6.97577040096205
0.0786098346963665 -3.85721792744272
0.113700499164728 -2.84109314099787
2.1551015581257 2.51382083819385
4.19770815795585 5.29048985564024
0.836732080459136 -0.0377807456529802
2.20539251298968 3.48953263940763
0.0731347046302154 -4.02517497957547
0.100304905795685 -3.66247937750039
0.155749232677945 -2.8648218005087
3.75979499575751 4.50062096030935
0.116364756691785 -2.78354420171759
0.0676387168753633 -3.92516237789075
0.0621217119077975 -4.31719434675843
0.0731347046302154 -3.61778354120163
1.03562390973072 0.744031634280143
0.0786098346963665 -3.19651286433596
0.0313951962755343 -5.28956572681993
3.04649106019403 4.07511038275549
1.32077347694587 1.48934317557026
0.140124223909071 -2.87972519509182
0.404903122145131 -1.15868752609691
0.111031312388744 -2.90111980775057
1.42007811597937 1.50828332441905
0.270229907237998 -1.05731645324666
0.126972856257766 -2.96813527678768
0.0840642647884745 -3.78497821314142
0.0398402645317911 -4.82473686010779
0.155749232677945 -1.63644854081867
0.331131922217202 -1.69875370459857
0.113700499164728 -3.06473603375515
0.485426827170242 -0.792971003894948
0.0922074380970889 -3.8409688439566
0.168642035558839 -2.82719697843407
0.0867837661420667 -3.83040141672474
0.0398402645317911 -4.82473686010779
0.108357178090419 -3.10596009885156
0.270229907237998 -1.11877402683801
0.0565835283663675 -4.30754417672471
0.598365205323645 -0.56671082259851
0.0426443374084937 -4.74954872360382
0.100304905795685 -3.73762107546769
0.530070742225084 -0.555917233990517
0.121678556588252 -3.05293093857929
0.43722773891291 -0.949757606616977
0.0867837661420667 -3.40591487833545
0.105678077894537 -3.5328784186096
0.126972856257766 -2.96813527678768
0.710172748279662 0.0917137388286878
0.0676387168753633 -4.32783817561205
0.402722176845605 -1.08540940250759
0.956056652412403 0.768762443414552
0.100304905795685 -3.66247937750039
0.160920188181103 -2.71424732465002
0.189033824390017 -2.287644619287
0.867105729502655 0.619268562368451
0.0285691521967709 -5.40218105086278
3.57579637532908 4.45510309172948
1.44148347958264 1.39868814609257
0.0482361856528476 -4.23922823565642
0.0454429707611671 -4.83460260432744
0.158337027167101 -2.76770591507141
0.0426443374084937 -4.91413669341741
0.0648828515848544 -4.38142423730121
0.0676387168753633 -4.11249660856701
0.282143228781498 -1.10074220985436
0.286881147788162 -0.930574718279382
0.113700499164728 -3.21771246597177
0.258217389536018 -1.68870890389009
1.31614574229336 1.47063727669824
0.037030730944967 -5.08888599979679
0.0813396274519388 -3.46088371773257
0.134878054343112 -2.78900903774253
0.100304905795685 -3.59105838800684
0.147957881387101 -3.00479574361401
0.985500430304885 0.500219614555101
0.58111017522555 -0.27292597985513
0.293958979028694 -1.26619270769117
0.54794331129035 0.054686339563648
0.324234562270531 -1.33173350400724
0.155749232677945 -2.59653881709014
1.92751724619848 2.22123052832304
0.108357178090419 -3.44065189429494
0.111031312388744 -3.24042998086617
3.720059526764 4.45747980888661
0.324234562270531 -1.48515392630582
0.233888060174277 -1.95713673604858
0.611644543373662 -0.338619611038485
0.0840642647884745 -3.56372491151744
0.124328135002202 -3.18284842927539
0.0648828515848544 -4.38142423730121
0.0510240030244669 -4.41742179449708
5.25942315228141 7.44811493122234
0.0676387168753633 -4.11249660856701
0.113700499164728 -3.16489734969881
0.356143810225275 -1.00405333009402
0.0621217119077975 -3.8322945555467
0.0510240030244669 -4.54659669985738
0.209141397838592 -2.57346686188333
5.80203808010196 8.00329152385484
0.602171790753379 -0.10853249787389
0.070389327891398 -3.32627138479361
0.0565835283663675 -4.30754417672471
0.204140716780225 -2.49613838961109
0.0482361856528476 -4.47605294089745
0.0867837661420667 -3.83040141672474
0.460480470040011 1.69112415094303
4.98340408562416 7.61538854943103
0.142740172116082 -3.09026421420201
0.037030730944967 -5.08888599979679
0.0538064436957938 -4.62105254274221
0.094911647025467 -3.72686267333143
0.134878054343112 -2.95843955757314
0.0482361856528476 -4.92533806991324
0.113700499164728 -3.32952292246369
0.0840642647884745 -4.04641936089954
0.0648828515848544 -4.15853262245786
0.037030730944967 -4.59398800230549
0.13224779829844 -2.54686699401103
0.321928094887362 -1.48919025571785
0.258217389536018 -1.56379328731028
0.0200576523412535 -5.80876650454708
0.158337027167101 -2.84869558296537
2.78910321750138 4.22385708899299
0.0510240030244669 -3.99241043239714
0.385154896884344 -1.11626479497712
0.166072675946706 -2.61314151304365
0.248534836138679 -1.89327975688254
1.8015725694636 1.98612963414595
0.284514133244245 -1.47716328196316
0.155749232677945 -2.59653881709014
5.72574115650395 7.57147983692323
0.0426443374084937 -5.09994875731634
0.0593552776164212 -4.25592348449029
0.116364756691785 -3.09322197176275
0.314986485468515 -1.73184767032576
0.402722176845605 -0.912187539321414
0.166072675946706 -2.35470772816305
5.67446065156026 8.13737012940077
0.879705766282288 0.474231838935547
0.0758748669751276 -4.0782004102643
0.22404027421793 -2.18300596599721
0.121678556588252 -2.75094932296608
1.19156265070076 1.01391439338125
4.15898325116039 4.98243369852096
0.360645202460216 -1.08225945222573
0.277389698810864 -1.75805101954579
0.470927257475127 -0.84135212756735
0.291603558030565 -1.90856845091126
0.0731347046302154 -3.76723344248134
0.121678556588252 -3.43532516850444
0.0648828515848544 -4.26567820191448
0.0621217119077975 -4.10332394852001
0.291603558030565 -1.54578612110721
1.52306006179525 1.3759094466972
0.134878054343112 -2.78900903774253
0.168642035558839 -2.46605021521031
1.56364626948406 1.63983254827639
0.105678077894537 -3.40487333181202
5.06574462512514 7.09634214238775
0.0593552776164212 -4.25592348449029
0.0510240030244669 -4.54659669985738
4.22326807752825 5.18328744422013
0.317304068361915 -1.32814302707808
0.75702324650746 0.116455436371905
0.13224779829844 -3.02291724039655
0.0229004021100788 -5.98616578466011
0.0758748669751276 -4.0782004102643
0.171206827418142 -2.24779886200698
5.36331127390677 6.73354323267144
0.913798964950696 0.813984407051137
0.0676387168753633 -4.21615328955952
0.0758748669751276 -4.0782004102643
0.20163386116965 -1.55562824109253
1.6238668618527 1.57397090177758
0.639695233399582 -0.321501709969141
1.1243281350022 1.44840311762694
0.186500557644495 -2.24209769436154
0.445726703349984 -0.522118176706647
0.0593552776164212 -4.25592348449029
0.0593552776164212 -4.05034194010415
5.07604595443941 6.30250250344454
0.0758748669751276 -4.17933458389946
0.0565835283663675 -4.69986159950347
0.312665173558394 -1.20989325228962
0.0454429707611671 -4.67838187209301
0.0200576523412535 -6.17588153156383
0.0398402645317911 -4.82473686010779
0.360645202460216 -1.03409933299512
0.0922074380970889 -3.5426157321319
4.67807190511264 6.66440987517759
1.40490312214513 1.62023190445938
0.0621217119077975 -4.31719434675843
1.10030490579569 0.687495196644737
3.20476675065461 4.45440273742075
0.0398402645317911 -4.52940236549038
0.16349873228288 -2.25140109868717
0.0676387168753633 -4.21615328955952
0.443606651475615 -0.858559345522525
0.0565835283663675 -4.30754417672471
0.710172748279662 -0.0871405115352158
0.12961273813047 -2.82166759978251
0.070389327891398 -3.65001305005291
0.111031312388744 -3.35408676266174
0.248534836138679 -2.02828515137281
0.228972569760161 -1.84179769325028
0.238786859587116 -1.87755633597989
0.0813396274519388 -3.74109624117875
0.882838655767251 0.385460363620545
0.037030730944967 -4.22618290489706
0.42867840994823 -1.1227978975649
0.571434115876509 -0.610181611962235
0.0426443374084937 -4.91413669341741
0.102993993323326 -3.37008020769576
5.2480034427634 6.82385854081354
0.0510240030244669 -4.29886834561711
0.0200576523412535 -6.17588153156383
0.238786859587116 -1.55520335667158
0.134878054343112 -2.78900903774253
0.0758748669751276 -4.0782004102643
0.725959234509188 0.084615118884471
0.105678077894537 -3.40487333181202
0.0257375614136083 -5.28054744434669
0.248534836138679 -1.78968860206412
0.0867837661420667 -2.98383099280443
0.108357178090419 -3.00967733566798
0.0813396274519388 -3.82056426258746
0.0565835283663675 -4.30754417672471
0.189033824390017 -2.31615730702941
0.542010355536609 -0.519819853974587
0.0538064436957938 -4.36131833189281
1.34936527759421 1.00842911609608
0.0482361856528476 -4.61084374899477
0.711935356978922 -0.131658443329733
0.0621217119077975 -4.20629965483555
0.308011314552178 -1.4031136021697
0.0758748669751276 -4.0782004102643
0.216610068742442 -1.73525118424626
0.301002256032814 -1.35491477607242
0.070389327891398 -4.27639547815404
1.45733162548501 1.55746927289744
1.9214363308063 2.30244242971678
5.25073424022799 7.98732111658258
0.102993993323326 -3.31149983110013
0.0976107966264223 -3.55180877853866
0.356143810225275 -1.21604582223921
1.75274859140713 2.11295079066326
0.0976107966264223 -3.77109650427219
4.91322452933057 7.64005345399132
0.176322772640463 -2.36969165127397
0.158337027167101 -2.58313643588932
0.337996463515016 -1.24075790336807
1.66721091248087 1.72754902747391
0.13224779829844 -3.12011826004182
2.52506659207821 2.84937437427424
4.43895814789755 6.1850621144662
0.36513259345253 -1.28674145309997
0.0867837661420667 -3.34589145217591
0.209141397838592 -2.23726390019894
0.070389327891398 -4.16848013898715
0.241230035515445 -1.95796771044809
0.0840642647884745 -3.78497821314142
0.0786098346963665 -4.03537875913878
0.0621217119077975 -4.00721122946794
0.181420640280142 -2.60495698811002
0.340277404766254 -1.50656623434051
0.708407983483596 0.025851159001148
0.155749232677945 -2.78294711738737
0.221567788538409 -2.13988550220641
0.194087052116302 -2.35361382542069
1.6617495998107 1.35514058605861
0.258217389536018 -1.88830494146725
0.238786859587116 -2.03452568231829
0.0200576523412535 -6.17588153156383
0.0867837661420667 -3.75040448385161
0.219091058246197 -2.02564578695519
0.140124223909071 -2.75738619212059
0.0894981508391026 -3.20929146905727
0.491596594410448 -0.611594538521983
0.0894981508391026 -3.50503909492349
0.0758748669751276 -3.89499919578566
0.0676387168753633 -4.11249660856701
0.0840642647884745 -3.56372491151744
0.0894981508391026 -3.64270018407114
0.351628329102782 -1.11795804768529
0.344828496997441 -1.34414345180053
0.376290383337052 -1.35854293280687
0.739848102699327 0.0273498094658226
0.277389698810864 -1.70053802135264
0.393965275660243 -0.964576370748333
0.0538064436957938 -4.77085969278572
0.725959234509188 -0.0585865346826317
0.530070742225084 0.470547558609062
0.111031312388744 -3.35408676266174
3.62643913669732 4.65889833049604
0.0922074380970889 -3.68409346690226
0.7311832415722 0.212528793252427
0.0593552776164212 -4.25592348449029
2.49722912878761 3.05194115635349
0.0454429707611671 -4.83460260432744
0.0894981508391026 -3.87747134908458
0.094911647025467 -3.32807043755264
0.140124223909071 -2.92292417806892
0.265436896049098 -1.84813337634787
1.17632277264046 1.14588978556732
0.885964756753971 0.430382893678945
0.272620454662992 -1.74985985041997
0.111031312388744 -3.1867920172641
0.0786098346963665 -3.85721792744272
0.191562650700756 -2.19579741922292
0.415758666522498 -1.07280200374312
2.80900277493909 3.61263567820069
0.0731347046302154 -3.93397329474125
0.206643223983395 -2.24670073248667
0.0813396274519388 -3.66577797288805
5.32919537037884 7.64128940892118
0.105678077894537 -3.40487333181202
0.939602720356044 1.58171881641653
1.70043971814109 2.00126433376308
3.58880456701555 4.60689885666045
0.189033824390017 -2.43620115979529
3.09895848008817 3.67750440092071
0.216610068742442 -2.26414967288581
0.0426443374084937 -4.74954872360382
0.567545447643747 -0.508234797989464
3.36148765214307 5.95756655549466
0.0894981508391026 -3.50503909492349
0.108357178090419 -3.20913103591383
0.147957881387101 -2.56769607402538
0.0813396274519388 -3.90466610868646
0.147957881387101 -2.75017104434716
0.36513259345253 -1.32969731896326
0.105678077894537 -3.23193005347718
0.751892138404309 0.377114288091487
0.391767719955997 -1.09668037048961
0.100304905795685 -2.84586595232707
0.746742715777736 0.106306690318745
0.238786859587116 -1.92068944521657
0.380729448503549 -1.23907808786621
0.298658315564515 -1.70975763564597
0.100304905795685 -3.52300695771748
0.303342394487331 -1.57382830370932
0.727702672837238 -0.140063903748594
0.171206827418142 -2.42277571799178
0.126972856257766 -2.88036371584087
1.16864203555884 0.924702373097943
0.0976107966264223 -3.30325681832161
0.194087052116302 -2.23999286677681
0.485426827170242 -0.724491266012182
0.0976107966264223 -2.78199229615788
0.150559676575381 -2.89788385490031
0.0510240030244669 -4.68848523601942
0.0867837661420667 -3.83040141672474
0.241230035515445 -2.05074915966096
0.034215715337913 -5.18552889588685
0.20163386116965 -1.77554393213676
1.90149445504757 2.59798704999435
1.03984026453179 0.67088392073716
4.51172103270762 7.07504399859166
0.121678556588252 -2.34630305435866
0.181420640280142 -2.60495698811002
0.0510240030244669 -4.68848523601942
0.102993993323326 -3.00261599018411
4.30421896871636 5.82226176328381
0.228972569760161 -2.04155489249891
0.0621217119077975 -4.31719434675843
1.45312244659581 2.01629908357951
0.119024103142275 -3.33932173785166
0.238786859587116 -2.29330225414893
0.0758748669751276 -3.01939658112364
5.41271379158693 7.3703676478832
0.0758748669751276 -4.0782004102643
0.49364733397521 -0.759459901533625
0.134878054343112 -3.05125235432892
0.0565835283663675 -4.42684310509705
0.0482361856528476 -4.75953821311138
0.0565835283663675 -4.42684310509705
0.553851968181126 -0.246975186514983
0.238786859587116 -2.01102850101036
4.23465459493589 5.30855695518188
0.841570637395517 0.517627641050998
0.967906370290147 0.616480279008462
0.158337027167101 -2.51544905087481
0.569491091958716 -0.344980465023772
0.121678556588252 -3.25890940147383
0.0676387168753633 -4.21615328955952
0.0758748669751276 -3.73246240057885
6.6011913659512 9.07399288424134
0.160920188181103 -2.67679110619665
0.105678077894537 -2.89439715903745
0.0894981508391026 -3.87747134908458
0.62854031926276 -0.221624537586909
0.181420640280142 -2.1297276032012
0.393965275660243 -1.02213021436088
0.147957881387101 -2.56769607402538
1.1414327909293 1.74772276250592
1.07176266930009 0.798319445640049
0.513995979367013 -0.477436975512117
0.108357178090419 -3.44065189429494
0.248534836138679 -1.9818653745045
0.656267534794289 -0.155180454596142
0.168642035558839 -2.67173451718633
0.0510240030244669 -4.41742179449708
0.0621217119077975 -4.20629965483555
0.158337027167101 -2.65415653499267
0.0593552776164212 -4.63248102148441
0.0454429707611671 -4.67838187209301
0.0538064436957938 -4.24711243311087
0.0676387168753633 -3.83989205128244
0.296310560708092 -1.67741980401091
0.833497336859835 0.432076794355975
0.435095151620097 -1.20768793989264
0.516015147003665 -0.872518895269351
0.0648828515848544 -4.15853262245786
0.176322772640463 -2.70456553272484
0.105678077894537 -3.34489233549701
0.116364756691785 -3.48807062325093
0.105678077894537 -3.02951221386502
0.358396261956654 -1.39883799693349
0.0229004021100788 -5.98616578466011
0.260627908126699 -1.90330277881299
0.121678556588252 -3.20459282820536
0.277389698810864 -1.71945540979374
0.137503523749935 -3.03215866777437
0.0867837661420667 -3.83040141672474
7.63036178456116 11.3783399040628
0.231432408447965 -2.47325673910744
0.13224779829844 -3.27942411248203
3.89141918684608 4.74523948811056
0.142740172116082 -3.04184058411493
0.238786859587116 -2.13253925791804
0.160920188181103 -2.50284153921925
0.755314904045098 0.343913048097869
0.324234562270531 -1.46905656389721
0.0200576523412535 -5.80876650454708
0.0454429707611671 -5.00981705272475
0.321928094887362 -1.42567760479866
0.802400040114839 0.432063936779875
1.50690655458069 1.6596299215075
0.0398402645317911 -5.19651286433596
0.0593552776164212 -4.05034194010415
0.113700499164728 -3.06473603375515
0.228972569760161 -2.04155489249891
0.214124805352847 -1.82129972695344
4.11353381959191 4.76448737919775
0.166072675946706 -2.13561047011858
6.57437403178901 9.10334351760073
0.0840642647884745 -4.04641936089954
0.483364360713349 -0.650929770168618
0.0976107966264223 -3.4855424787027
0.305678743242287 -1.01949035395701
0.105678077894537 -3.5328784186096
0.211635253327149 -1.74840202300778
0.499782120147312 -0.46583457468065
0.124328135002202 -2.98676153250561
3.9216267478911 5.01698839983413
1.46884394297464 1.49764999260415
0.298658315564515 -1.51539945867187
0.0648828515848544 -3.87789633363442
0.487486349348536 -0.714029147705803
1.69331967881157 2.05920960178549
0.289244285156642 -1.71157456064933
5.03562390973072 6.33409187578706
0.0758748669751276 -3.65758206727579
0.0976107966264223 -3.4855424787027
1.57143411587651 1.52856430387728
4.08065766334523 5.16934665104736
2.391767719956 2.6797189328876
0.158337027167101 -2.30080446713881
0.100304905795685 -3.33622325273127
0.0894981508391026 -3.57222831977759
0.186500557644495 -2.35589125950848
0.186500557644495 -1.96879152557257
1.30334239448733 1.07669206374316
0.171206827418142 -2.73288517962227
4.20351441113076 5.6850183630195
0.497740088609093 -0.757699013922256
0.108357178090419 -3.44065189429494
0.613531652917927 0.0442714583442329
0.0257375614136083 -5.81917607424234
0.0285691521967709 -5.67011425610941
0.0621217119077975 -3.67631052207332
0.228972569760161 -1.99471307125045
0.153156788061421 -2.75875528855704
0.369606070031838 -0.689715838649109
0.194087052116302 -2.50951012497081
4.79254304690811 5.70898236579154
0.153156788061421 -3.01504286195024
0.34255474547732 -1.3923723561007
0.0676387168753633 -4.01579095376939
0.216610068742442 -1.44029093608207
0.183962834842595 -2.07108800430182
0.12961273813047 -3.14062473797366
0.507921464957328 -0.228328629662836
1.30451104180995 1.06576983159156
1.03703073094497 0.809662709007685
1.4027221768456 1.35974424442777
0.0593552776164212 -4.63248102148441
0.191562650700756 -2.27754448892149
0.899948986189672 0.467602544567288
0.658097205351372 0.93790741925146
0.121678556588252 -3.05293093857929
0.216610068742442 -2.05747289578552
0.435095151620097 -0.155386517091173
4.85379609049292 7.0113050684462
0.22404027421793 -2.20950540767127
0.0813396274519388 -3.90466610868646
0.0426443374084937 -5.09994875731634
1.97379492965261 2.25712432510911
0.293958979028694 -1.6100845240798
0.134878054343112 -2.87123847959327
0.12961273813047 -2.94983579087609
0.353887836284907 -1.16615550463204
0.196607044094818 -2.43398093094507
0.160920188181103 -2.47043389966103
0.134878054343112 -3.00409971974791
0.13224779829844 -2.93185376197869
0.0648828515848544 -3.96551326270552
0.407080775450501 -1.18244153901365
5.5126061605049 7.65680024410418
0.0565835283663675 -4.55690364566142
1.449957483628 1.77188811834249
0.0565835283663675 -4.69986159950347
0.0786098346963665 -4.03537875913878
0.717210299019596 -0.0302914682701255
0.319617934200161 -1.64776456181377
0.121678556588252 -3.37409143832171
0.505890929729957 0.0589168182475776
0.272620454662992 -1.53354785161353
0.0593552776164212 -4.14947392957773
0.0565835283663675 -4.09499954134461
2.47300756791617 3.38407417662511
0.0510240030244669 -4.54659669985738
0.214124805352847 -2.16588302750112
0.119024103142275 -2.65361065922813
0.094911647025467 -3.5813357505678
3.68750866072073 4.85201405372918
0.204140716780225 -2.37121658840152
0.124328135002202 -3.13127206851651
0.0565835283663675 -4.42684310509705
0.178873958169795 -2.76739091615294
0.0786098346963665 -3.25052033245659
0.347098670622268 -0.583482979341998
2.50994914630431 2.65171814664766
0.0976107966264223 -3.19338871390102
1.37740143078579 1.53913816861098
0.134878054343112 -3.1504491223778
0.0565835283663675 -4.69986159950347
0.0257375614136083 -5.52486935821332
0.070389327891398 -3.80302466855887
0.158337027167101 -2.93450366483762
0.189033824390017 -1.96064355360588
1.82700600963898 2.39677010902306
0.142740172116082 -2.86292758818237
0.0731347046302154 -3.61778354120163
0.158337027167101 -2.8909617602457
0.0200576523412535 -6.17588153156383
0.0285691521967709 -5.67011425610941
0.116364756691785 -3.36381629977241
0.0593552776164212 -4.37085763462628
0.0840642647884745 -3.49692154083319
0.0648828515848544 -3.71717218230586
0.293958979028694 -1.50788119726974
0.037030730944967 -5.30046260977591
1.32192809488736 1.38693808611999
0.424384671538097 -0.883315222816333
0.0758748669751276 -3.89499919578566
5.93649660685157 8.0410855431217
0.137503523749935 -2.89680681487949
0.333423733725192 -1.07903085082747
0.166072675946706 -2.68569230952304
0.0593552776164212 -4.25592348449029
0.034215715337913 -5.18552889588685
0.692427198089708 -0.0432222250304523
0.102993993323326 -3.43114027249762
0.0538064436957938 -4.24711243311087
0.16349873228288 -2.73792964033699
0.456280481510725 -1.03922385949534
0.0482361856528476 -4.61084374899477
0.0510240030244669 -4.29886834561711
0.140124223909071 -2.87972519509182
0.0922074380970889 -3.61162104411556
1.57143411587651 1.50227038896173
0.0426443374084937 -4.23225604942047
0.13224779829844 -3.22434431881703
0.258217389536018 -1.93176551565387
1.01435529297707 0.834441282951164
5.30975827142464 6.79260584722273
1.38404980679516 1.47063727669824
0.248534836138679 -1.76983395862172
0.037030730944967 -5.08888599979679
0.32883646422954 -1.44536833499999
0.211635253327149 -1.95706938071848
4.13356352574111 4.84864406276654
0.189033824390017 -2.5001892546671
0.0398402645317911 -4.66952552113251
0.0648828515848544 -4.26567820191448
0.0538064436957938 -3.95041672091326
0.0593552776164212 -4.25592348449029
0.140124223909071 -2.75738619212059
4.80982599609745 6.50982173824197
0.424384671538097 -1.27277228389843
0.070389327891398 -4.16848013898715
0.270229907237998 -1.92088648834377
0.0786098346963665 -4.13345232397067
1.0894981508391 0.897893023190314
0.181420640280142 -1.98536420469186
0.0593552776164212 -4.14947392957773
4.83844759254846 6.78888208567889
0.0398402645317911 -5.19651286433596
0.105678077894537 -3.34489233549701
1.84478735007906 1.73125987302296
0.102993993323326 -3.63154907106657
0.111031312388744 -3.41445938064122
0.0621217119077975 -4.10332394852001
0.0676387168753633 -4.01579095376939
1.27738969881086 1.18190497057913
0.263034405833794 -1.62304600245264
5.03077747199254 6.47839313038552
0.489542935642474 -0.983373633226385
0.100304905795685 -3.27897502452794
0.0257375614136083 -5.81917607424234
1.46048047004001 1.64743495080901
0.308011314552178 -1.43402780187519
0.231432408447965 -2.35021914310305
0.0758748669751276 -4.0782004102643
0.255802836602718 -1.81130098178982
2.99927847208254 3.05460561198743
0.0758748669751276 -4.0782004102643
4.79150154019171 6.76932925207005
0.108357178090419 -3.64248353608561
0.0676387168753633 -4.11249660856701
0.211635253327149 -2.09848697222983
1.11503324294624 0.933772433200889
0.181420640280142 -2.3478623272541
0.0648828515848544 -4.26567820191448
0.0786098346963665 -3.94354991653245
0.100304905795685 -3.39583737903807
0.353887836284907 -1.31645969995452
0.158337027167101 -1.97112475613745
0.483364360713349 -0.632884455937001
0.964953052900799 0.631144884216029
0.173767067736706 -2.47412394603741
0.0398402645317911 -4.52940236549038
0.0676387168753633 -4.01579095376939
2.75915583380027 3.08305131703569
1.78575977442701 2.10160965839277
0.84799690655495 0.751349512328862
0.782408564927373 0.589388834606251
3.69844075617584 4.23322012095915
0.0482361856528476 -4.75953821311138
0.0976107966264223 -3.69423705030959
0.119024103142275 -3.22677824358274
4.08168048865633 4.91512501063804
0.0593552776164212 -3.9575858519632
0.0565835283663675 -4.30754417672471
0.0813396274519388 -3.74109624117875
0.279768421593595 -1.22074154306842
0.308011314552178 -1.2716549874189
0.134878054343112 -2.91418028002871
0.126972856257766 -3.21422010154332
0.121678556588252 -2.87272005554705
0.584962500721156 -0.389248817843938
0.36289064266586 -1.28974949612211
0.0894981508391026 -3.79489588081944
2.30975827142464 4.29303514708661
0.100304905795685 -3.33622325273127
0.155749232677945 -2.70547044562023
0.253384235800074 -2.01373463395902
2.79160572470455 2.97782574701529
0.0840642647884745 -3.78497821314142
0.0758748669751276 -3.89499919578566
0.155749232677945 -2.59653881709014
0.0731347046302154 -4.12253348667882
0.0867837661420667 -3.5340166396082
0.126972856257766 -2.4747666577872
0.301002256032814 -1.57843169055451
0.105678077894537 -3.60140835319419
3.73811928878258 4.92287966829847
0.113700499164728 -3.21771246597177
0.094911647025467 -3.72686267333143
5.22504351240496 7.37089174843818
0.0894981508391026 -3.87747134908458
0.248534836138679 -1.9368927460732
3.99168056214312 5.61675982132748
0.134878054343112 -2.8295379829284
0.0648828515848544 -3.96551326270552
1.0071955014042 0.839539579524646
0.0565835283663675 -4.30754417672471
0.916858764699754 0.40283152112944
0.255802836602718 -1.69440546812104
0.0621217119077975 -4.43732821643591
0.12961273813047 -2.94983579087609
0.802400040114839 1.54809755164236
0.183962834842595 -1.5641352148925
0.121678556588252 -2.83097732647469
0.387362540835996 -1.17781631561259
0.0786098346963665 -3.85721792744272
0.241230035515445 -1.84979981126757
5.39183644426426 7.09553765271323
0.0648828515848544 -3.96551326270552
0.100304905795685 -3.52300695771748
0.178873958169795 -2.51518457882257
0.14535138557262 -2.32798333494296
0.530070742225084 -0.607844491962697
2.42061713897869 2.40688779967922
0.22404027421793 -1.91972651047315
0.314986485468515 -1.27477160962941
0.111031312388744 -3.35408676266174
0.142740172116082 -3.04184058411493
0.0538064436957938 -4.36131833189281
0.113700499164728 -3.11394763462047
3.54991555362196 4.56024052818648
0.134878054343112 -3.05125235432892
0.196607044094818 -2.3141142165043
0.0976107966264223 -3.04284095053029
0.0621217119077975 -4.43732821643591
0.393965275660243 -0.814663494418324
0.147957881387101 -2.75017104434716
0.0313951962755343 -5.28956572681993
0.116364756691785 -3.14343218405389
0.102993993323326 -3.25520557463867
0.279768421593595 -1.58697037096357
0.111031312388744 -3.24042998086617
0.0482361856528476 -4.75953821311138
0.0976107966264223 -3.24727714626244
0.233888060174277 -1.618493563875
0.0454429707611671 -5.00981705272475
1.37851162325373 2.16122530649193
0.034215715337913 -4.8162407832178
0.113700499164728 -3.51538292831638
1.38515489688434 1.28114428728156
0.279768421593595 -1.65818419757004
0.435095151620097 -1.09223537865798
0.0454429707611671 -4.83460260432744
0.111031312388744 -3.41445938064122
0.303342394487331 -1.44230089521245
0.105678077894537 -3.12717400336291
1.90149445504757 3.1648249641424
0.0758748669751276 -3.51856023457711
0.111031312388744 -3.29613941345246
4.73995608481389 6.29118622342675
0.034215715337913 -5.18552889588685
0.0731347046302154 -4.12253348667882
0.0840642647884745 -3.70739527218887
0.12961273813047 -3.14062473797366
0.0285691521967709 -5.40218105086278
0.0894981508391026 -3.50503909492349
1.4157586665225 1.83548506756368
0.0454429707611671 -5.00981705272475
0.468843942974637 -0.639742140543583
0.0510240030244669 -4.68848523601942
5.3903237527283 7.0693933797187
0.0482361856528476 -4.92533806991324
0.369606070031838 -1.15961729736919
0.622930350920177 0.182271933681124
0.176322772640463 -2.52743409085798
0.070389327891398 -3.97421131856509
0.609754962172443 -0.012596739832388
0.070389327891398 -4.06807824202932
0.155749232677945 -2.56198242283099
0.272620454662992 -1.7114798726318
2.84398384404833 4.0416404987913
0.0565835283663675 -4.30754417672471
0.324234562270531 -1.39115852822135
0.121678556588252 -3.43532516850444
0.102993993323326 -3.78250941254627
0.487486349348536 -0.640075518948507
0.855989697308481 0.282537857881912
3.25247621413522 4.60607544412174
0.14535138557262 -2.1378481926717
0.194087052116302 -2.29568509285639
3.52481592835751 4.38762196044922
5.23020301336642 6.65704744518948
0.0538064436957938 -4.48534818942345
0.0398402645317911 -4.99868222739032
0.134878054343112 -2.91418028002871
0.108357178090419 -3.2636220117198
0.214124805352847 -2.11489909878231
0.121678556588252 -3.25890940147383
0.456280481510725 -0.575705815086354
0.189033824390017 -2.10242974682009
0.50182126542091 0.101771322405951
0.176322772640463 -2.52743409085798
0.199122642013601 -2.11680391166295
2.24061962931176 2.57017183750083
0.0454429707611671 -4.40904403715613
0.391767719955997 -1.17285383886626
0.209141397838592 -2.18374136490527
0.150559676575381 -2.85541735871064
0.763836458890951 -0.157481008420155
0.0813396274519388 -2.9334872933754
0.358396261956654 -1.41416655559813
1.07450543636363 0.676231222925657
0.070389327891398 -4.06807824202932
0.468843942974637 -0.761889539281168
0.102993993323326 -3.63154907106657
0.121678556588252 -3.31535123562829
5.40033298675493 7.44585867206485
0.613531652917927 -0.525976297116302
0.0813396274519388 -4.08918122063767
0.22404027421793 -1.60632959245089
0.166072675946706 -2.44628196155363
0.382943869568991 -1.19608885403434
0.289244285156642 -1.65585006364455
0.253384235800074 -2.2137908557678
4.84036251865844 5.97741979439488
0.27500704749987 -1.78348448216323
0.142740172116082 -2.70377419927958
0.0593552776164212 -4.49574697336427
4.09811632546681 5.57644834206803
0.326537348139952 -1.40262431976017
0.470927257475127 -0.665970623955881
0.111031312388744 -3.13507698071994
0.382943869568991 -1.06933963603183
0.0976107966264223 -3.04284095053029
0.0621217119077975 -4.20629965483555
0.319617934200161 -1.54295267658094
0.22404027421793 -2.15698450014933
0.308011314552178 -1.48167780426536
0.0593552776164212 -4.14947392957773
5.33728292918083 7.22485055884726
0.674460651560259 -0.0608465515633689
0.0731347046302154 -3.93397329474125
0.228972569760161 -2.01794388107504
0.630405471482323 -0.269938830234412
0.624802765252947 -0.423279637722729
3.64823532977363 4.50601792194349
0.0565835283663675 -3.9097846688777
1.03139519627553 0.728903336504088
0.827006009638977 0.170148568119949
0.0538064436957938 -4.62105254274221
4.09356017616234 6.03010462446089
0.168642035558839 -2.1774500763212
0.0621217119077975 -4.43732821643591
1.62199323166612 1.56258369517233
0.171206827418142 -2.48615790076111
0.189033824390017 -2.287644619287
0.561692721398309 0.066976464343205
1.15315678806142 0.756342206126138
0.407080775450501 -1.04485569658791
3.57337452644594 4.0946544505237
0.0758748669751276 -3.89499919578566
0.0676387168753633 -3.7593815942065
0.0786098346963665 -3.77576171386273
0.105678077894537 -3.34489233549701
0.382943869568991 -0.615088637426639
0.27500704749987 -1.76371445657329
0.404903122145131 -1.09554312474687
0.272620454662992 -2.07576070487535
0.034215715337913 -4.98910107568465
0.391767719955997 -0.868406556974749
0.534061602421118 -0.256752286168102
0.153156788061421 -2.83922980888344
0.211635253327149 -2.4003788082288
0.119024103142275 -2.80702536604421
0.113700499164728 -3.16489734969881
0.0894981508391026 -3.57222831977759
0.260627908126699 -1.96969718641989
0.449957483628003 0.212084588386394
1.17759892932773 0.883656857551365
0.0786098346963665 -3.69865985429371
0.0758748669751276 -3.65758206727579
1.7407117333991 1.90478274102885
0.12961273813047 -2.70396257263837
0.176322772640463 -2.36969165127397
0.105678077894537 -3.34489233549701
3.47404659931931 4.1498249754557
0.426533138116673 -0.958214849219352
0.398350370345965 -1.06542563830784
0.034215715337913 -4.98910107568465
0.0922074380970889 -3.47676088574915
0.142740172116082 -3.04184058411493
0.12961273813047 -2.78135609956365
1.44042072075677 1.43809226921674
0.238786859587116 -1.50510474508122
0.0510240030244669 -3.02385753570514
2.47404659931931 2.71016214491884
1.44678556214312 1.4266944668431
0.0786098346963665 -3.69865985429371
0.0648828515848544 -3.96551326270552
0.094911647025467 -3.65226504810667
0.499782120147312 -0.671485836211462
0.246104009883917 -1.98903221141169
0.0840642647884745 -3.78497821314142
5.42122329922514 7.1910468484717
0.331131922217202 -1.4733049035971
0.147957881387101 -2.75017104434716
0.526068811667588 0.61679705812149
0.0313951962755343 -5.28956572681993
0.0482361856528476 -4.75953821311138
0.126972856257766 -3.16153037771449
0.0257375614136083 -5.81917607424234
0.0648828515848544 -4.15853262245786
0.0454429707611671 -4.67838187209301
0.0758748669751276 -3.98369376970632
0.0976107966264223 -3.62126599600735
0.349365277594213 -1.26619270769117
0.0840642647884745 -3.78497821314142
0.0426443374084937 -4.91413669341741
0.183962834842595 -2.33715794342861
0.284514133244245 -1.80062553567743
0.600269753509005 -0.389733584227193
0.0813396274519388 -3.5260012754605
0.947105051567875 0.339532724288886
0.335711910320462 -1.44973691559829
0.790772037862 0.538045435659334
4.02201264438045 4.83342168902113
0.0482361856528476 -4.75953821311138
0.575312330687437 -0.443456318342283
0.105678077894537 -3.23193005347718
0.116364756691785 -3.24942013028256
0.849599011151452 0.440963911756187
0.0482361856528476 -4.61084374899477
3.14045147695366 3.7135984107769
0.0538064436957938 -4.48534818942345
0.121678556588252 -3.20459282820536
1.97599695761644 2.60545062831649
0.382943869568991 -1.58966542174927
0.134878054343112 -3.09999833531737
1.00144197417391 1.08558814401598
0.153156788061421 -2.72014108326098
0.298658315564515 -1.35889883525177
0.991317756900199 0.583859578825041
0.0786098346963665 -3.85721792744272
0.189033824390017 -2.17891559165347
0.0510240030244669 -4.29886834561711
0.100304905795685 -3.59105838800684
0.0648828515848544 -3.64306133636002
0.153156788061421 -1.87832144341175
0.186500557644495 -2.54541475799543
0.140124223909071 -2.57405209879871
0.124328135002202 -3.23633722623229
0.291603558030565 -1.88702113836213
0.037030730944967 -4.90440632745935
0.134878054343112 -2.87123847959327
0.176322772640463 -2.66735663493043
0.724213686757358 0.22061035894486
0.522055749160964 -0.516011215014523
0.0454429707611671 -4.83460260432744
0.0867837661420667 -3.75040448385161
0.126972856257766 -3.32574949908411
0.0840642647884745 -3.95390722211001
0.0648828515848544 -4.05879731985806
0.607862902831235 -0.287955213294401
4.00288250853312 4.93905392633241
0.0621217119077975 -3.75219544270746
0.0840642647884745 -3.70739527218887
0.0976107966264223 -3.69423705030959
1.790772037862 1.91070190442157
0.094911647025467 -3.72686267333143
0.298658315564515 -1.40409266508296
0.113700499164728 -3.45073234085013
0.178873958169795 -2.21755109369582
0.250961573533219 -1.76371445657329
0.0621217119077975 -4.43732821643591
0.199122642013601 -1.21438110164105
0.573374526445944 -0.566599488668345
0.398350370345965 -0.994586330559868
0.0538064436957938 -4.48534818942345
7.60430858952597 11.3767852349368
1.05380644369579 0.566753181557814
0.100304905795685 -3.73762107546769
0.126972856257766 -3.11069736280369
0.398350370345965 -0.594660210950532
4.16848158457264 5.63508889599721
0.0593552776164212 -4.49574697336427
0.166072675946706 -2.61314151304365
0.102993993323326 -3.37008020769576
0.116364756691785 -3.24942013028256
0.243669080966863 -2.09164374648201
0.0621217119077975 -4.00721122946794
0.0840642647884745 -3.49692154083319
0.0565835283663675 -3.99942188136237
0.171206827418142 -2.6219421397717
0.509949146304311 -0.792410064887897
0.248534836138679 -2.0762483160068
0.233888060174277 -1.67276654066156
1.95977015521147 2.20637136803478
0.734655433479005 0.0358410838978905
0.956056652412403 0.78898274695387
0.0758748669751276 -3.65758206727579
0.253384235800074 -1.18437200532369
4.15315678806142 7.11655477742018
0.0813396274519388 -3.74109624117875
0.55581615506164 -0.32427908701296
3.94841395779287 4.50433736089215
0.0510240030244669 -4.54659669985738
2.63691458035588 3.47428386825704
0.034215715337913 -5.41298045171531
0.865522959139964 0.268704403092366
0.153156788061421 -2.64588143131582
0.443606651475615 -0.890361405614306
0.0786098346963665 -3.85721792744272
0.0813396274519388 -3.66577797288805
0.124328135002202 -2.81416522616407
2.0164963198962 2.45175857948048
1.89840185999219 3.4952562938225
2.41467678042689 2.75344676498251
0.751892138404309 0.108759418730302
0.298658315564515 -1.84863310474321
0.0976107966264223 -3.42218674266583
0.0398402645317911 -4.99868222739032
0.267835392097615 -1.99489744122398
0.219091058246197 -2.28268418759708
0.314986485468515 -1.56858766377264
0.286881147788162 -1.60710445858361
0.376290383337052 -1.12622703406922
0.126972856257766 -2.88036371584087
0.0676387168753633 -4.11249660856701
0.305678743242287 -1.67608876799974
0.347098670622268 -1.41593982719585
0.843179890257174 0.450270695247773
0.0565835283663675 -4.69986159950347
0.0426443374084937 -4.74954872360382
0.0676387168753633 -3.83989205128244
0.119024103142275 -2.65361065922813
0.782408564927373 0.050566254469302
1.20539251298968 0.923077899971313
0.13224779829844 -2.76534509791739
0.511973981781801 -0.694882758717002
2.04823618565285 2.62617082967655
0.893750501720566 1.06351400895243
0.291603558030565 -1.63276789661776
0.0565835283663675 -4.30754417672471
0.435095151620097 -0.985341308949953
0.183962834842595 -2.59217373018909
2.08542465625268 2.20089956794347
0.0758748669751276 -3.98369376970632
0.194087052116302 -1.79666261028596
0.0593552776164212 -4.49574697336427
1.58303762379666 2.01866556856221
0.520045024039818 -0.133737775661171
0.485426827170242 -0.763223660500896
2.01792190799726 2.70232886269719
0.233888060174277 -2.20118522097392
0.134878054343112 -2.95843955757314
0.526068811667588 -0.434637262578849
0.0426443374084937 -4.91413669341741
0.0976107966264223 -2.66735663493043
0.0482361856528476 -4.47605294089745
0.150559676575381 -2.73503943227676
0.792438930064638 0.313433155025021
1.11769504266975 0.977491009535545
0.0538064436957938 -3.86368497469424
0.0676387168753633 -3.68312758374367
5.36513259345253 7.36466842725452
0.0593552776164212 -3.7104954854774
0.277389698810864 -1.57463757321491
1.24366908096686 1.14861529065153
0.607862902831235 -0.0182952066490578
0.119024103142275 -3.07288714899354
2.89801481906676 3.17215333731653
0.166072675946706 -2.5107289095975
0.216610068742442 -2.32080097804011
0.0648828515848544 -4.15853262245786
1.79991620298901 2.22001846877587
0.105678077894537 -3.23193005347718
0.479230561206336 0.0011040053456757
0.250961573533219 -2.24933764893247
0.0257375614136083 -5.81917607424234
0.22404027421793 -2.2920556694557
0.206643223983395 -2.09078138423322
0.155749232677945 -2.8648218005087
1.45733162548501 1.57504259207181
0.231432408447965 -1.9200109470319
1.387362540836 1.53722085978411
0.520045024039818 -0.969549977839759
1.16992500144231 1.17889183633374
0.142740172116082 -3.04184058411493
0.16349873228288 -1.65182890308167
0.100304905795685 -3.52300695771748
0.0813396274519388 -3.90466610868646
0.447843644362086 -0.754651890850978
0.16349873228288 -2.42684310509705
0.385154896884344 -1.2337375420252
0.0510240030244669 -4.29886834561711
0.887525270741587 0.445964430687499
0.396159489073155 -0.377663024652642
0.204140716780225 -1.54970814425722
1.06763871687536 0.918817551248091
0.298658315564515 -1.74809121038921
0.0676387168753633 -4.21615328955952
4.29821840245213 5.2568671109311
3.24123003551545 3.94249701716588
0.0676387168753633 -4.21615328955952
0.538041453333664 -0.614840675599592
0.0454429707611671 -4.5374367005719
0.409255146684838 -1.19333582046034
0.267835392097615 -1.88403003303864
2.32423456227053 2.84766277682957
0.0676387168753633 -4.32783817561205
0.0894981508391026 -3.71679199545334
0.411426245726465 -0.948596510741234
0.0565835283663675 -4.30754417672471
2.49210955265261 2.74750665827696
1.4905701304462 1.51177324827329
0.284514133244245 -0.858360149930502
0.758729568457863 -0.0304804418328535
0.102993993323326 -3.37008020769576
0.36289064266586 -1.36222483210541
0.305678743242287 -1.85278336764162
1.24488705912353 0.895939782061677
0.206643223983395 -2.42153604955961
0.303342394487331 -1.49022953271896
0.0786098346963665 -3.4258484859326
4.06781078378962 6.11118481410077
0.0285691521967709 -5.40218105086278
0.155749232677945 -2.56198242283099
1.08542465625268 1.061631458581
0.0510240030244669 -4.84586595232707
0.0482361856528476 -4.61084374899477
0.102993993323326 -3.70505562341854
0.142740172116082 -2.70377419927958
0.108357178090419 -3.37919641538095
0.155749232677945 -2.8648218005087
0.0922074380970889 -3.35343651391787
0.189033824390017 -2.31615730702941
1.16735792773851 0.776449199183775
0.376290383337052 -1.01687871655894
4.84488775687458 6.71274898680797
0.586884812852185 -0.337194467076306
0.171206827418142 -2.48615790076111
0.485426827170242 -0.471042909007586
1.270229907238 1.55981105748204
0.349365277594213 -1.30853207398826
3.34397626006754 4.7078865847012
3.05935527761642 3.61961107407096
0.116364756691785 -3.24942013028256
0.0538064436957938 -4.04269799856668
0.708407983483596 0.176711621302467
0.102993993323326 -3.09841268373036
1.42545930476536 1.3496489204734
0.155749232677945 -2.34081489287795
0.0565835283663675 -4.42684310509705
1.18269229751619 1.26658376889891
0.100304905795685 -3.52300695771748
0.296310560708092 -1.48709773560135
5.22720196651556 6.83015140367137
0.0538064436957938 -4.77085969278572
0.683471892855227 -0.125640225111851
0.43722773891291 -1.19245014348611
0.0538064436957938 -4.62105254274221
4.05311133645956 6.76209738743839
4.07227733547151 5.0212694611873
1.4350951516201 1.87645897431739
0.142740172116082 -1.91204608316258
4.54163873443614 6.55854954490816
0.0538064436957938 -4.48534818942345
0.111031312388744 -2.90111980775057
0.137503523749935 -2.51995250948853
5.37712374912949 7.11844595249397
1.62573806190865 1.6946921985293
0.204140716780225 -2.02687060567572
0.0398402645317911 -4.82473686010779
0.9061209529971 0.414449025687502
0.0867837661420667 -3.75040448385161
0.0285691521967709 -5.67011425610941
0.277389698810864 -1.8804488732969
0.27500704749987 -1.57962372216151
1.35501626421955 1.39170381305249
0.0648828515848544 -3.7952972203054
0.0482361856528476 -4.23922823565642
0.166072675946706 -2.01385139181062
5.07638806851284 6.41398228728277
0.435095151620097 -0.843705855691852
0.121678556588252 -3.31535123562829
0.037030730944967 -5.30046260977591
4.02697706628104 5.57149187493658
0.0676387168753633 -4.11249660856701
0.411426245726465 -1.00550371228201
0.0840642647884745 -3.78497821314142
0.0731347046302154 -4.12253348667882
0.270229907237998 -1.83586122153497
0.0894981508391026 -3.71679199545334
0.0621217119077975 -4.20629965483555
0.105678077894537 -3.40487333181202
0.0976107966264223 -3.77109650427219
0.0758748669751276 -3.73246240057885
0.0510240030244669 -4.54659669985738
0.0648828515848544 -4.05879731985806
0.0758748669751276 -3.8114430442522
0.624802765252947 -0.275982338249348
0.196607044094818 -2.2856414832199
0.196607044094818 -2.74679040934642
0.0840642647884745 -3.63377240904569
2.19345636574959 2.37821246709226
0.176322772640463 -2.66735663493043
0.854394677753101 0.240618405793498
0.0758748669751276 -3.51856023457711
0.308011314552178 -1.48167780426536
2.42599632135108 2.474368151776
0.665392771041891 -0.058104855609704
0.0482361856528476 -4.35278655812084
0.961993677420255 0.653005777874129
0.255802836602718 -2.0538189798739
0.0758748669751276 -4.17933458389946
0.181420640280142 -2.50310375801645
0.385154896884344 -1.12885482557908
0.0621217119077975 -4.10332394852001
0.0840642647884745 -3.56372491151744
0.669026765509631 -0.139688011942866
0.0565835283663675 -4.19736125897428
0.351628329102782 -1.48787599322825
0.0840642647884745 -3.25691810365474
0.111031312388744 -2.990203351333
0.870266070395983 0.352724564119074
4.86967403357451 6.3911519473301
0.267835392097615 -1.84196352026665
0.037030730944967 -5.30046260977591
0.168642035558839 -2.31454561434884
3.95214715961952 4.97528299063455
3.62175885670973 4.97677043650138
1.56949109195872 2.74165092889757
0.0922074380970889 -3.03637465339323
0.260627908126699 -1.81927810142999
0.034215715337913 -5.41298045171531
0.356143810225275 -1.0156974210752
4.1861835863061 5.95927916694569
0.255802836602718 -1.83173870286094
0.57918014812715 -0.443330513114175
0.211635253327149 -2.14888400137821
0.0510240030244669 -4.68848523601942
0.0621217119077975 -4.00721122946794
0.191562650700756 -2.27754448892149
2.83066097439976 3.7920962720884
0.094911647025467 -3.449152620743
1.97379492965261 2.01396020740436
0.150559676575381 -2.5543539630404
2.47508488294878 2.89399633935476
0.738119288782576 -0.133528438899202
7.60485711741396 11.3540342640048
0.0538064436957938 -4.62105254274221
4.84458651552164 6.16663205573482
0.667210912480871 0.297148474810375
0.116364756691785 -3.30548465454641
0.0840642647884745 -3.70739527218887
1.94410879910795 2.40038898270958
0.070389327891398 -4.06807824202932
0.594548549550354 -0.0896057064625103
0.0398402645317911 -4.52940236549038
0.0758748669751276 -3.73246240057885
0.0565835283663675 -4.19736125897428
0.0313951962755343 -5.53555801640982
0.0758748669751276 -3.89499919578566
0.0398402645317911 -4.99868222739032
0.168642035558839 -1.76999171641749
0.233888060174277 -2.07400666813541
2.80982599609745 3.04129917496505
0.349365277594213 -1.33746477081095
0.462575888042204 -0.53848613792006
0.402722176845605 -1.16097428881392
0.333423733725192 -1.28905694934682
0.475084882948783 -0.645709537045209
0.349365277594213 -1.35215165682916
0.173767067736706 -2.29318888374764
1.27619886503224 0.940922589334202
0.0731347046302154 -4.12253348667882
0.142740172116082 -2.82146321440796
2.94148196386898 4.58381014934287
0.0482361856528476 -4.92533806991324
0.298658315564515 -1.43502807797901
1.32768736417605 1.04965870148728
0.0731347046302154 -3.84819583293178
0.119024103142275 -3.33932173785166
0.238786859587116 -1.92068944521657
0.196607044094818 -2.10066780513842
0.142740172116082 -2.82146321440796
0.0976107966264223 -3.69423705030959
0.140124223909071 -2.71880812838794
7.61286849729104 11.403532671622
0.604071323668861 -0.323374405826427
0.189033824390017 -2.07780978004709
0.0482361856528476 -4.47605294089745
0.13224779829844 -3.17129028063271
0.0426443374084937 -4.91413669341741
0.367371065648529 -1.34121039861058
0.253384235800074 -2.06120848303735
0.462575888042204 -0.785187458949379
0.0922074380970889 -3.35343651391787
4.12465899041952 4.98359289422824
0.0758748669751276 -4.0782004102643
0.0565835283663675 -4.55690364566142
0.16349873228288 -2.77702946002593
0.321928094887362 -1.29223975621882
0.622930350920177 -0.32554659450412
0.153156788061421 -3.01504286195024
0.176322772640463 -2.28271232374477
2.3397075074486 2.43107248694468
0.0593552776164212 -4.49574697336427
0.367371065648529 -1.12400725055108
0.687060688339892 -0.158926368464295
0.037030730944967 -5.08888599979679
0.113700499164728 -3.38885506506168
0.0840642647884745 -4.04641936089954
0.153156788061421 -2.3521959432025
0.439357178474257 -0.915052288904661
0.100304905795685 -2.80488219874749
0.216610068742442 -2.26414967288581
0.0565835283663675 -4.30754417672471
0.0976107966264223 -3.19338871390102
0.14535138557262 -1.90347582867191
0.248534836138679 -1.58500876022162
0.0538064436957938 -4.36131833189281
0.108357178090419 -3.37919641538095
0.0565835283663675 -4.55690364566142
0.253384235800074 -2.11029783495819
1.14404636961671 0.89656113121406
3.03033607837096 3.13268233199187
0.116364756691785 -3.24942013028256
0.351628329102782 -1.18211348527535
0.575312330687437 -0.374368744914802
0.153156788061421 -2.75875528855704
0.685267406516842 0.498927192151731
3.23603333200583 3.79031196728086
0.231432408447965 -1.9200109470319
0.491596594410448 -0.904460444690908
0.0482361856528476 -3.94399482202859
0.209141397838592 -2.38046043264514
0.43722773891291 -0.79125881994203
2.28806320032532 2.96387142014231
0.393965275660243 -1.02213021436088
0.102993993323326 -3.37008020769576
0.124328135002202 -2.98676153250561
0.176322772640463 -2.39989045227486
0.349365277594213 -1.45937235081997
0.679874147746623 -0.175652927871188
4.45088131527337 5.45631037807326
0.293958979028694 -1.42791619759815
0.0758748669751276 -3.89499919578566
0.13224779829844 -2.97666712510986
0.140124223909071 -3.10994833883127
1.88908409859815 2.10332237590676
0.070389327891398 -3.32627138479361
0.0257375614136083 -5.81917607424234
0.0172092900322231 -6.39535055769351
0.246104009883917 -1.92176256132594
0.0648828515848544 -4.26567820191448
0.126972856257766 -3.06159464338251
0.0565835283663675 -4.42684310509705
0.460480470040011 -0.747062121603528
0.196607044094818 -2.34316021462896
0.140124223909071 -2.9674567127185
0.0565835283663675 -4.30754417672471
0.873419503434857 0.265653356946239
1.38956681176273 1.28953290034127
0.0648828515848544 -4.05879731985806
0.070389327891398 -4.06807824202932
0.231432408447965 -1.94206048201918
0.0538064436957938 -4.36131833189281
0.270229907237998 -1.48893055340451
0.070389327891398 -4.06807824202932
0.121678556588252 -3.43532516850444
0.126972856257766 -3.26890732811774
0.393965275660243 -0.953336081706543
0.124328135002202 -3.13127206851651
4.73692952633933 6.0493453758916
0.439357178474257 -1.00502782621041
2.67716993881825 3.28905736419234
0.0758748669751276 -4.28809641449648
0.0867837661420667 -3.67461127794189
0.191562650700756 -1.99805843917963
0.704871964456353 -0.00130161458059738
4.63447710474821 6.48599068919463
0.0565835283663675 -4.30754417672471
0.724213686757358 0.307277825910413
1.67897330785417 1.90329953423019
4.17807719720577 5.01436584858036
1.08133962745194 0.918634027944376
0.804053558967353 0.282043365751384
0.0621217119077975 -4.00721122946794
0.321928094887362 -1.66139981035471
0.58880456701555 -0.507601667345682
0.534061602421118 -0.456497173809806
0.0840642647884745 -3.49692154083319
1.8631455429894 2.21045508251889
0.0648828515848544 -4.26567820191448
0.0621217119077975 -4.31719434675843
0.124328135002202 -3.40984275257085
0.100304905795685 -2.80488219874749
0.765534746362977 0.0566947230206203
0.0648828515848544 -4.05879731985806
0.0621217119077975 -4.31719434675843
0.561692721398309 0.664112503875854
0.326537348139952 -1.11275918615477
0.0922074380970889 -3.92630475867415
0.0426443374084937 -4.91413669341741
4.08406426478847 4.94241577900039
5.53462193279252 7.51518379021307
4.74749481896261 6.1483814327213
0.0922074380970889 -3.5426157321319
0.452068230223811 -0.91692889468263
1.06073915785768 0.646840491685877
0.374065718222538 -1.26112518295822
0.216610068742442 -2.08174532754617
0.124328135002202 -2.48797330495746
1.58496250072116 1.68636017218005
0.153156788061421 -2.68253351536348
0.158337027167101 -2.4507955656476
0.507921464957328 -0.355721067112424
0.0867837661420667 -3.60260196882111
0.426533138116673 -0.575602402264551
0.14535138557262 -3.12036965757864
0.147957881387101 -2.43670196516034
0.32883646422954 -0.718617806759116
3.54423807415168 4.4864102649517
0.178873958169795 -2.30057655322982
0.166072675946706 -2.72338339596911
0.153156788061421 -2.88121551668093
0.116364756691785 -3.30548465454641
0.545968369105293 -0.494475603472709
0.070389327891398 -3.72449126601218
0.211635253327149 -2.07393362953062
0.0676387168753633 -3.7593815942065
0.741574847418796 -0.0918902304040998
0.0538064436957938 -4.62105254274221
1.24366908096686 1.48241687012728
0.0786098346963665 -3.55581522988676
0.284514133244245 -1.80062553567743
0.298658315564515 -1.58308446155027
0.0454429707611671 -4.83460260432744
1.00288250853312 0.648114032866046
1.89219671046549 2.09950637603951
0.0648828515848544 -3.7952972203054
0.173767067736706 -2.71861780675912
0.219091058246197 -1.7874512456952
0.0648828515848544 -3.96551326270552
0.140124223909071 -2.35116294854013
0.466757615726171 -0.875231625181025
0.0510240030244669 -4.41742179449708
0.0285691521967709 -5.40218105086278
0.153156788061421 -1.94354991653245
0.260627908126699 -2.1633164842848
0.321928094887362 -1.57272704913708
1.25459404303314 1.10117577041246
0.0648828515848544 -3.64306133636002
1.76977173924945 1.71389853525192
0.147957881387101 -2.75017104434716
0.0813396274519388 -3.99397582688262
1.0621217119078 1.0898459191369
0.55581615506164 -0.476865497968146
0.0731347046302154 -3.76723344248134
3.36513259345253 4.12287385870455
0.692427198089708 -0.227265521667722
0.335711910320462 -1.43402780187519
0.0813396274519388 -4.19111604525899
0.305678743242287 -1.30359933851336
0.121678556588252 -2.96001349680414
0.0731347046302154 -3.76723344248134
0.0398402645317911 -4.99868222739032
0.0482361856528476 -4.75953821311138
0.16349873228288 -2.42684310509705
1.33456827566613 1.42593714094731
0.0565835283663675 -4.19736125897428
3.52907129982911 4.12887522139909
0.238786859587116 -1.96515197927763
0.0786098346963665 -3.69865985429371
0.291603558030565 -1.8242453394486
0.0676387168753633 -3.92516237789075
0.142740172116082 -2.86292758818237
0.0510240030244669 -4.68848523601942
0.0731347046302154 -3.93397329474125
0.22404027421793 -1.81428723513204
0.0510240030244669 -4.84586595232707
0.358396261956654 -1.36866098939701
6.00764403087801 8.36574561677809
0.111031312388744 -3.29613941345246
0.0786098346963665 -3.85721792744272
4.44281082813601 6.14441295248376
0.258217389536018 -1.6338441867039
0.153156788061421 -2.92445982368115
5.09988428273055 7.03361680742199
1.10030490579569 0.587142723955283
0.812292844873271 0.187440263661781
0.454175893185802 -0.971090749960803
0.171206827418142 -2.42277571799178
0.32883646422954 -1.41421278718008
0.0482361856528476 -4.35278655812084
0.0538064436957938 -4.04269799856668
0.0454429707611671 -4.5374367005719
0.452068230223811 -0.873906412769409
0.100304905795685 -3.59105838800684
0.206643223983395 -2.48486258066701
0.602171790753379 -0.114780131440285
3.14925936549962 3.58828544666516
0.0257375614136083 -5.81917607424234
0.173767067736706 -2.08260230382675
0.124328135002202 -3.40984275257085
0.326537348139952 -0.516879693080081
0.0621217119077975 -4.00721122946794
0.14535138557262 -2.80540758668051
0.0621217119077975 -4.00721122946794
0.209141397838592 -2.08230842603774
0.479230561206336 -0.857605552964812
2.45101324294397 3.02809004506348
3.73941609340103 5.16014481981064
0.0426443374084937 -5.09994875731634
0.0229004021100788 -5.98616578466011
0.0648828515848544 -3.96551326270552
0.14535138557262 -2.93207440140911
1.13881446890228 0.986344172249359
0.0758748669751276 -3.89499919578566
4.8651269950807 7.04972050301514
0.871843648509318 1.14634700641036
0.070389327891398 -3.80302466855887
1.71193535697892 1.53087139880119
0.102993993323326 -3.43114027249762
0.0229004021100788 -5.98616578466011
5.03747008138869 6.3749529722507
0.037030730944967 -5.08888599979679
0.258217389536018 -1.88830494146725
0.0648828515848544 -4.15853262245786
0.632268215499513 0.0698385232494534
0.291603558030565 -1.28403534203055
0.199122642013601 -2.58702248548711
0.413594082409175 -1.06270543048033
0.0426443374084937 -5.09994875731634
3.01542620360961 3.53178510548258
0.124328135002202 -3.03334168960441
0.583037623796664 -0.308267136603937
0.13224779829844 -3.02291724039655
0.0676387168753633 -4.32783817561205
0.0426443374084937 -4.91413669341741
0.204140716780225 -2.20203636851535
0.0538064436957938 -4.24711243311087
0.194087052116302 -2.18637085391535
0.0813396274519388 -3.82056426258746
0.324234562270531 -1.46905656389721
1.52907129982911 1.58255310701206
0.0482361856528476 -4.92533806991324
0.333423733725192 -1.62126599600735
0.121678556588252 -3.25890940147383
0.0285691521967709 -5.40218105086278
0.0867837661420667 -3.4685444023508
0.0426443374084937 -4.74954872360382
0.881273061429249 0.52196313202963
0.0648828515848544 -4.15853262245786
0.0758748669751276 -3.73246240057885
0.183962834842595 -1.80552885722577
0.140124223909071 -2.71880812838794
0.037030730944967 -4.90440632745935
1.20539251298968 1.09263318584374
0.898401859992193 0.589296597558202
0.0894981508391026 -3.32042546802144
3.99276843076892 5.49543370312882
2.55728754227831 3.18637542898278
0.140124223909071 -3.01340776223565
1.20163386116965 0.930405525523303
0.16349873228288 -2.73792964033699
0.134878054343112 -2.6018646190391
0.20163386116965 -2.47505597151421
0.158337027167101 -2.4507955656476
0.333423733725192 -1.71307145672108
0.0172092900322231 -6.39535055769351
0.0565835283663675 -3.99942188136237
0.312665173558394 -1.20989325228962
0.124328135002202 -2.39379991007513
0.108357178090419 -3.44065189429494
0.16349873228288 -2.52327286778014
0.0538064436957938 -3.86368497469424
0.0976107966264223 -3.30325681832161
0.070389327891398 -3.97421131856509
0.367371065648529 -1.03838038310734
0.0758748669751276 -3.8114430442522
0.407080775450501 -1.22235965508771
3.71127463104986 4.77838115136879
1.25338423580007 1.26143373611475
0.070389327891398 -4.06807824202932
0.0398402645317911 -4.99868222739032
0.0454429707611671 -4.29114973847404
0.0786098346963665 -3.85721792744272
0.0621217119077975 -4.10332394852001
0.0840642647884745 -3.63377240904569
0.155749232677945 -2.90757018116399
0.134878054343112 -3.00409971974791
0.173767067736706 -2.83757553162285
0.0676387168753633 -4.21615328955952
0.0922074380970889 -3.61162104411556
0.214124805352847 -2.19206695930477
0.291603558030565 -1.59734343370286
0.0621217119077975 -4.31719434675843
0.522055749160964 -0.618813188117645
0.037030730944967 -4.59398800230549
7.61516613466762 11.3383245025054
0.470927257475127 -0.656825199381383
0.282143228781498 -1.6712924473067
0.0621217119077975 -3.91710358682317
0.0840642647884745 -3.95390722211001
0.233888060174277 -1.67276654066156
0.168642035558839 -2.46605021521031
1.3928669162308 1.45396695391779
0.153156788061421 -2.72014108326098
2.95196072878113 3.20347988738215
0.0621217119077975 -3.91710358682317
0.0676387168753633 -3.61070246759223
0.204140716780225 -2.49613838961109
0.317304068361915 -1.56422070945189
0.0840642647884745 -3.70739527218887
0.553851968181126 -0.485186301675614
0.168642035558839 -2.74737271257155
0.126972856257766 -3.11069736280369
0.196607044094818 -2.34316021462896
0.0867837661420667 -3.60260196882111
0.314986485468515 -1.20645977341001
0.0976107966264223 -3.42218674266583
0.0867837661420667 -3.4685444023508
0.0426443374084937 -5.09994875731634
0.0813396274519388 -3.74109624117875
0.704871964456353 -0.0129234278330793
0.293958979028694 -1.68247783399253
0.037030730944967 -4.90440632745935
0.963474123974886 0.540432851289401
0.452068230223811 -1.01869347908678
0.317304068361915 -1.18980956100101
0.070389327891398 -3.06202919735651
0.0813396274519388 -3.74109624117875
0.070389327891398 -3.97421131856509
0.100304905795685 -3.39583737903807
0.0758748669751276 -3.98369376970632
0.147957881387101 -2.67438978488229
1.18776774704602 1.12769017581875
5.36190869257824 7.02281947689175
0.0676387168753633 -4.21615328955952
0.0676387168753633 -4.21615328955952
0.353887836284907 -1.24619313013537
4.10064131597347 5.62826585618834
0.358396261956654 -1.1997633292876
0.108357178090419 -3.44065189429494
0.22650852980868 -2.22750922244192
0.305678743242287 -1.77157024389145
0.260627908126699 -1.45988126601357
0.380729448503549 -1.29473432222881
1.89452677025739 4.45274516156642
2.01221108395087 2.4080212990531
0.189033824390017 -2.15296713961583
5.52963357136889 7.17225577180132
0.126972856257766 -2.83840243314195
0.126972856257766 -2.88036371584087
3.61022758954469 4.87093572432262
0.221567788538409 -1.99455176684927
1.55188510347172 2.01987516048875
3.78156954481597 4.8136653340736
1.70752479089961 1.88072831319341
1.55777767139493 1.51327503078344
0.0510240030244669 -4.68848523601942
0.0894981508391026 -3.26378862071326
0.73638840070346 0.0793707570381317
1.5119739817818 1.71574638412703
0.116364756691785 -2.59706351615428
0.656267534794289 -0.377512779915215
0.113700499164728 -3.21771246597177
1.41899946543127 1.31073876753382
0.964953052900799 0.542613880667924
0.545968369105293 -0.613283033512738
0.070389327891398 -3.72449126601218
0.140124223909071 -3.16075449882182
3.03210084316702 3.41426028737611
0.16349873228288 -2.42684310509705
0.173767067736706 -2.53985575197575
0.246104009883917 -2.108626012784
0.171206827418142 -2.65798345954754
0.037030730944967 -5.08888599979679
0.308011314552178 -1.32860768654874
0.0840642647884745 -3.95390722211001
0.0454429707611671 -5.00981705272475
2.88947354253111 3.1660488403265
0.113700499164728 -3.21771246597177
0.0398402645317911 -5.19651286433596
2.34936527759421 2.67435920334695
0.0894981508391026 -3.71679199545334
0.449957483628003 -0.743620981118815
0.0786098346963665 -3.94354991653245
1.94335876267781 2.17993987568803
0.32883646422954 -1.50977355874145
0.815575428862573 0.984302578924795
0.0621217119077975 -4.00721122946794
1.24610400988392 2.14615629761672
0.0922074380970889 -2.944484376595
0.253384235800074 -1.70016219228315
0.158337027167101 -2.8909617602457
0.100304905795685 -3.4580214159388
0.289244285156642 -1.76953820924267
0.0648828515848544 -4.05879731985806
0.456280481510725 -0.619452649116442
0.505890929729957 -0.793973223484325
0.22650852980868 -1.97933230811394
0.0731347046302154 -4.02517497957547
0.487486349348536 -0.812143413692027
0.204140716780225 -2.31259097641723
2.47040671081933 2.68820861957667
0.0676387168753633 -3.54174004467504
5.01845614056804 6.5087515232681
0.303342394487331 -1.38077661007902
0.037030730944967 -5.08888599979679
0.0922074380970889 -3.47676088574915
0.0398402645317911 -5.19651286433596
0.0621217119077975 -3.8322945555467
0.0894981508391026 -3.64270018407114
1.00144197417391 0.721849109138329
0.526068811667588 -0.403710139549526
0.0676387168753633 -4.11249660856701
0.0786098346963665 -3.69865985429371
0.0976107966264223 -3.55180877853866
0.303342394487331 -1.50656623434051
0.0426443374084937 -5.09994875731634
0.0482361856528476 -4.75953821311138
0.150559676575381 -2.77405993230673
0.194087052116302 -2.44511640187425
0.0648828515848544 -4.26567820191448
2.82700600963898 4.1168207643998
0.0813396274519388 -3.59419748828745
0.248534836138679 -1.07824924647915
3.04649106019403 3.51402179317559
0.121678556588252 -3.37409143832171
0.0813396274519388 -3.74109624117875
0.0454429707611671 -4.40904403715613
0.279768421593595 -1.69515422969064
0.253384235800074 -1.73823827121652
5.32005137119933 7.28181433826438
0.727702672837238 -0.146449894101132
0.0538064436957938 -4.24711243311087
1.38183708390605 1.41581284789688
0.140124223909071 -3.10994833883127
0.209141397838592 -2.01065563933202
0.111031312388744 -2.85855934552252
0.070389327891398 -3.88608040828643
0.31034012061215 -1.63018807169666
0.319617934200161 -1.64776456181377
0.204140716780225 -2.09935395415768
0.034215715337913 -5.18552889588685
0.236339539168374 -1.70401908944256
0.0398402645317911 -4.99868222739032
0.398350370345965 -0.927063183859868
1.46988597627446 1.26898515939283
0.485426827170242 -0.471042909007586
0.0676387168753633 -3.68312758374367
1.35614381022528 1.12350564054277
0.173767067736706 -2.3218124526252
1.90303827011291 2.34213970677567
0.113700499164728 -3.58306713718667
0.326537348139952 -1.51381340759856
5.83673208045914 8.03710892574088
0.0565835283663675 -3.99942188136237
0.997111720675174 1.79864857872766
5.63876894441695 7.59026095181177
0.037030730944967 -5.08888599979679
0.711935356978922 -0.0277957974172497
0.326537348139952 -1.76575796214155
3.59215800212536 4.07879736541597
0.255802836602718 -0.248025455234002
0.126972856257766 -3.16153037771449
0.526068811667588 -0.113647302572851
0.121678556588252 -3.10173463958386
0.126972856257766 -2.88036371584087
4.74631276642546 7.18429301679421
0.116364756691785 -2.82391775201738
0.67626740826589 0.561054014852183
1.10299399332333 0.921347791658273
0.462575888042204 -0.785187458949379
0.376290383337052 -0.647302605193783
0.196607044094818 -2.05189957689881
0.221567788538409 -1.92703020055983
1.03139519627553 0.6864176632404
3.62339868237726 4.29706964689149
0.228972569760161 -2.06555875784095
2.33685463912547 2.91923039334344
0.0510240030244669 -4.41742179449708
0.16349873228288 -2.73792964033699
0.0676387168753633 -4.21615328955952
1.58784500925428 1.95669882664163
0.105678077894537 -3.46745666238598
2.44201456555989 2.41367547573324
3.78805922364955 6.06214412593562
0.0482361856528476 -4.61084374899477
0.0648828515848544 -3.96551326270552
0.324234562270531 -0.995681276577638
0.236339539168374 -1.94990280932784
0.260627908126699 -1.66462260640973
0.194087052116302 -2.50951012497081
0.0676387168753633 -3.92516237789075
0.231432408447965 -2.01030616900623
2.00575926928868 2.15984917769227
1.67716993881825 1.88368976400763
0.0621217119077975 -4.31719434675843
0.622930350920177 -0.32554659450412
0.447843644362086 -1.03362575925108
0.0648828515848544 -4.15853262245786
0.22650852980868 -2.20068008960948
4.70862869717498 6.29820899736733
1.11769504266975 0.94181387232532
0.518031492602169 -0.830072428628931
0.466757615726171 -0.940317352286918
0.0454429707611671 -4.08083993436863
2.81639490916912 3.58665573373465
1.72334012025117 1.96591694868261
0.111031312388744 -3.35408676266174
0.277389698810864 -1.55751624057842
0.321928094887362 -1.62527410334475
0.173767067736706 -2.47412394603741
0.0482361856528476 -4.61084374899477
1.09491164702547 1.04658553985935
0.439357178474257 -0.861540078090746
0.314986485468515 0.276062775353383
0.0894981508391026 -3.57222831977759
0.817213924258327 0.324072906193312
0.337996463515016 -1.14814052252739
0.0565835283663675 -4.42684310509705
0.228972569760161 -2.19196127123169
0.0648828515848544 -3.71717218230586
0.0976107966264223 -3.69423705030959
0.0813396274519388 -3.74109624117875
0.291603558030565 -1.63276789661776
0.070389327891398 -4.39304039700631
0.147957881387101 -2.78960863670419
0.0565835283663675 -4.42684310509705
0.0813396274519388 -3.99397582688262
0.0426443374084937 -4.46784047696924
0.0894981508391026 -3.71679199545334
0.0731347046302154 -3.24458918347025
1.10835717809042 0.7681378530735
0.632268215499513 -0.36391303430117
0.0758748669751276 -3.8114430442522
0.777367109450413 -0.098394112203183
0.199122642013601 -2.48638470139683
0.0676387168753633 -3.83989205128244
0.409255146684838 -0.884969426652192
2.46936505370484 2.74285645763226
0.231432408447965 -2.03379149237923
4.12217572334094 5.73349030626324
0.0426443374084937 -4.91413669341741
0.0648828515848544 -4.05879731985806
0.0840642647884745 -3.31328054627385
0.0538064436957938 -4.62105254274221
0.0648828515848544 -4.26567820191448
0.22650852980868 -2.00231479398379
0.255802836602718 -1.89484866304416
0.0976107966264223 -3.09129873972341
0.181420640280142 -2.47069029331553
0.701327257412941 0.0288015610632198
0.0758748669751276 -4.0782004102643
0.0565835283663675 -4.55690364566142
0.604071323668861 -0.121174424208798
4.84086602441893 6.19904354499865
0.0813396274519388 -3.74109624117875
0.0398402645317911 -4.99868222739032
0.250961573533219 -1.78348448216323
0.0731347046302154 -3.93397329474125
0.443606651475615 -0.922880326489381
0.743299527888257 0.166031446517274
0.0758748669751276 -3.51856023457711
0.105678077894537 -3.07751687677923
0.0648828515848544 -4.26567820191448
0.0894981508391026 -3.50503909492349
0.571434115876509 -0.54124349664429
0.0786098346963665 -3.62547034105457
0.432959407276106 -0.845252903948169
0.376290383337052 -0.948328698191784
0.0922074380970889 -3.76039992114068
0.0621217119077975 -4.10332394852001
0.0894981508391026 -3.50503909492349
1.04124298223188 0.746735823812701
3.81249822533356 5.12686479728916
0.0565835283663675 -4.19736125897428
0.454175893185802 -0.770356597405353
0.153156788061421 -2.64588143131582
0.739848102699327 -0.0543532680199181
0.308011314552178 -1.54776270527171
0.0538064436957938 -4.48534818942345
1.18523225423016 1.16826901580755
3.24305970607253 3.84937918828836
0.241230035515445 -1.8087057317718
0.173767067736706 -2.29318888374764
3.76934859947786 5.32162101969776
2.51349074558812 2.74831924880013
0.0840642647884745 -3.37193476399466
0.277389698810864 -1.70053802135264
0.0867837661420667 -3.40591487833545
0.173767067736706 -2.53985575197575
4.08151006812092 4.91444085730423
1.70752479089961 1.88072831319341
0.497740088609093 -0.557209910605032
0.199122642013601 -2.27572331086084
0.158337027167101 -2.4195238574955
0.0813396274519388 -3.90466610868646
0.0922074380970889 -3.23982898313163
2.92295896423617 3.31423793317018
0.367371065648529 -1.09901948511617
0.0593552776164212 -4.14947392957773
0.158337027167101 -2.84869558296537
0.037030730944967 -5.30046260977591
0.549915553621955 -0.310581611543529
0.194087052116302 -2.21293274716799
1.65901117119815 1.75007628753783
0.0593552776164212 -4.49574697336427
1.82211827472934 2.41016053100282
0.654435540845399 -0.486101206172753
0.0813396274519388 -3.5260012754605
0.16349873228288 -2.55690364566142
0.121678556588252 -2.28866135754356
0.349365277594213 -1.14615551747548
0.400537929583729 -0.788969073337452
0.153156788061421 -2.2386823185799
0.105678077894537 -3.40487333181202
2.01578299724093 2.08765466629091
1.08814159686902 0.668393841786701
5.70802165325477 8.21063925507454
3.95494073508909 4.52782553436159
0.194087052116302 -2.44511640187425
0.870266070395983 0.881351538459461
0.105678077894537 -3.5328784186096
0.155749232677945 -2.8648218005087
0.289244285156642 -1.8299285199244
3.05241589415114 3.40293211055167
0.0813396274519388 -3.82056426258746
0.296310560708092 -1.65904221115924
0.473007567916174 -0.914529020333391
0.116364756691785 -3.48807062325093
0.296310560708092 -1.71489256257386
0.204140716780225 -1.84969560267331
0.604071323668861 -0.0839254951861786
2.77146305836565 3.29779070300501
0.155749232677945 -2.74368875532674
0.034215715337913 -4.98910107568465
0.206643223983395 -1.35451549599296
1.01149563883783 0.544644951892453
0.183962834842595 -2.62746991870092
0.140124223909071 -2.79702425345267
0.211635253327149 -2.14888400137821
0.0676387168753633 -4.21615328955952
0.393965275660243 -0.887673595511514
1.95233356636969 2.47514208126938
0.326537348139952 -1.58142227056764
0.158337027167101 -2.21776626074184
0.094911647025467 -3.65226504810667
0.31034012061215 -1.5266008854979
0.100304905795685 -3.81689255419834
0.0648828515848544 -4.26567820191448
0.734655433479005 0.175508921154207
1.46362245685189 1.47143823280853
0.997111720675174 0.677334467704409
3.93677925730947 4.96799856411328
0.0731347046302154 -3.76723344248134
0.119024103142275 -3.02503376731667
4.92855982716227 7.14427901011028
0.178873958169795 -2.24469879825896
4.15785216914174 5.86839886623281
0.199122642013601 -2.30399904821041
0.420078115979374 -0.773674342259277
0.611644543373662 -0.302514970094849
0.12961273813047 -2.99522014538376
0.142740172116082 -2.82146321440796
0.250961573533219 -1.26975756699433
0.0593552776164212 -4.25592348449029
0.108357178090419 -3.3202521886649
0.0648828515848544 -4.15853262245786
0.443606651475615 -0.911959040112035
1.3684890006451 1.54453989822763
0.134878054343112 -3.1504491223778
0.0786098346963665 -3.85721792744272
0.126972856257766 -2.92358211175964
0.22404027421793 -2.20950540767127
0.119024103142275 -3.12238241649866
0.243669080966863 -1.82260814562686
0.206643223983395 -2.27440788971297
0.868686765322135 0.44620211885875
0.0257375614136083 -5.81917607424234
0.0172092900322231 -6.39535055769351
1.73292038210826 1.97338268731852
0.214124805352847 -2.19206695930477
0.458382004156013 -0.838454130226921
0.42867840994823 -0.945296958743167
0.0454429707611671 -4.5374367005719
1.44042072075677 1.26844759521656
0.111031312388744 -3.24042998086617
0.100304905795685 -3.4580214159388
5.14925936549962 6.70850485397082
0.0813396274519388 -3.66577797288805
2.60407132366886 3.25711948670005
0.335711910320462 -1.58197612146891
0.0257375614136083 -5.81917607424234
0.485426827170242 -0.907613569836071
0.094911647025467 -3.449152620743
0.0454429707611671 -5.00981705272475
0.113700499164728 -3.01714785970838
0.772307974958403 0.887865920028922
1.30100225603281 1.25185051734513
3.80549883497892 4.39284572221785
0.070389327891398 -4.06807824202932
0.0482361856528476 -4.92533806991324
1.799087306074 1.80925358544728
0.13224779829844 -2.32783817561205
0.0922074380970889 -3.68409346690226
0.293958979028694 -1.36698959697237
0.191562650700756 -2.55489751735145
0.301002256032814 -1.34019987716959
1.5859239769586 2.53744696794036
0.150559676575381 -2.73503943227676
0.551885103471725 -0.376348913418922
0.0813396274519388 -3.17321891307648
0.181420640280142 -2.37760292488005
4.23450132056221 5.70657107931888
0.209141397838592 -2.23726390019894
0.100304905795685 -3.39583737903807
0.713695814843359 -0.101188718751405
0.0257375614136083 -5.81917607424234
0.194087052116302 -2.35361382542069
0.978195629681652 1.16709530402557
0.124328135002202 -1.99768891413792
0.211635253327149 -2.3115859441536
0.0758748669751276 -3.65758206727579
1.25096157353322 1.10292400048667
0.16349873228288 -2.66277228076825
0.22404027421793 -2.15698450014933
0.0676387168753633 -4.32783817561205
0.181420640280142 -2.47069029331553
0.0510240030244669 -4.41742179449708
0.376290383337052 -1.13890468786755
0.0426443374084937 -4.91413669341741
0.255802836602718 -1.91651408560648
1.8375396343794 2.24793481743965
0.070389327891398 -3.72449126601218
0.371837617330421 -1.34979168445371
0.0538064436957938 -4.48534818942345
0.0894981508391026 -3.79489588081944
0.0731347046302154 -4.02517497957547
0.102993993323326 -3.43114027249762
0.319617934200161 -1.16039256475358
0.0731347046302154 -3.93397329474125
0.0454429707611671 -4.67838187209301
0.119024103142275 -2.97871682873467
0.171206827418142 -2.09176698317909
0.602171790753379 -0.0716044209831992
0.0894981508391026 -3.50503909492349
0.111031312388744 -3.35408676266174
0.216610068742442 -2.26414967288581
0.982582946922591 0.6215253832787
0.119024103142275 -3.22677824358274
0.0813396274519388 -3.74109624117875
0.577247535593151 -0.245329244969045
0.706641057309408 0.00371903243444492
0.134878054343112 -2.8295379829284
1.1414327909293 0.632887353109033
0.191562650700756 -2.52131293224085
0.296310560708092 -1.40824576368745
0.335711910320462 -0.850831882683472
3.50868217947054 4.59073784798736
0.303342394487331 -1.2239795840029
0.0621217119077975 -4.20629965483555
0.901494455047575 0.739775388746004
0.0621217119077975 -4.20629965483555
0.070389327891398 -3.32627138479361
1.20163386116965 1.49551060789927
0.209141397838592 -2.26478867893238
0.153156788061421 -2.75875528855704
0.100304905795685 -3.39583737903807
0.183962834842595 -2.55772049670196
0.697773819555186 -0.0216781622202767
0.158337027167101 -2.38891563541839
0.426533138116673 -1.01551037387659
1.30451104180995 1.23253772293033
0.333423733725192 -1.26106974692521
1.7172102990196 1.91709150980656
0.0482361856528476 -4.75953821311138
0.0398402645317911 -5.19651286433596
0.904580434921318 0.471331881429014
0.732920382108257 0.134814857933272
0.267835392097615 -1.80108892270009
0.520045024039818 -0.459777878084712
0.246104009883917 -2.108626012784
0.209141397838592 -2.0580265979481
0.178873958169795 -2.06459089584243
0.0840642647884745 -3.70739527218887
0.420078115979374 -0.952351115893055
0.0454429707611671 -4.40904403715613
0.301002256032814 -1.99609642071006
0.0813396274519388 -3.90466610868646
0.31034012061215 -1.51003704062345
0.0229004021100788 -5.98616578466011
0.20163386116965 -2.08331275572448
0.134878054343112 -2.78900903774253
0.191562650700756 -2.4884924117311
0.293958979028694 -1.75869658633983
0.0565835283663675 -4.09499954134461
0.609754962172443 -0.460414229018116
0.398350370345965 -1.12723715675527
0.0758748669751276 -4.0782004102643
0.0621217119077975 -4.20629965483555
0.0510240030244669 -4.54659669985738
0.32883646422954 -1.01317432776742
0.417920007811965 -0.920952175367093
0.520045024039818 -0.749441789255315
0.0758748669751276 -3.39176531450254
0.0867837661420667 -3.83040141672474
2.41899946543127 3.68443829363601
2.6955484681331 2.83831035385912
0.116364756691785 -3.36381629977241
0.034215715337913 -5.18552889588685
0.0867837661420667 -3.67461127794189
3.49876146567185 5.11673810703145
0.0200576523412535 -5.80876650454708
0.43722773891291 -0.972270098762575
0.301002256032814 -1.47837114446141
0.0510240030244669 -4.0875091007508
0.209141397838592 -2.26478867893238
0.312665173558394 -1.38005402059281
0.462575888042204 -0.292034430186777
0.155749232677945 -2.66823850035231
0.116364756691785 -3.36381629977241
0.121678556588252 -3.10173463958386
3.96014098031077 5.78576606321644
0.189033824390017 -1.56886210996948
0.0621217119077975 -4.00721122946794
0.196607044094818 -1.75011269037251
0.741574847418796 -0.0857407307142133
0.0510240030244669 -4.41742179449708
0.0813396274519388 -3.74109624117875
0.0976107966264223 -3.36149661480543
0.267835392097615 -1.80108892270009
0.255802836602718 -2.0538189798739
0.967906370290147 0.608917302122516
0.270229907237998 -1.37957249525527
0.113700499164728 -3.06473603375515
4.92381473986634 6.87916803960712
1.36513259345253 1.18445140096807
0.113700499164728 -3.27253478598524
0.147957881387101 -2.95911389270884
0.181420640280142 -2.29015952739981
0.0538064436957938 -4.36131833189281
0.0454429707611671 -4.83460260432744
0.0510240030244669 -4.18932158256595
0.0648828515848544 -4.15853262245786
4.26273381305411 5.05049576503486
0.070389327891398 -4.27639547815404
0.477159211186641 -0.978944753445777
0.0565835283663675 -4.42684310509705
0.204140716780225 -2.37121658840152
0.0648828515848544 -4.05879731985806
3.45654333931247 4.14346376578655
1.78575977442701 2.87695653464175
0.178873958169795 -2.08898440003152
3.22558342875685 3.88813892830412
1.86868676532214 2.70397063044668
0.094911647025467 -2.96994634285641
0.0648828515848544 -4.05879731985806
3.11769504266975 3.67390984691831
0.0648828515848544 -4.38142423730121
0.0454429707611671 -4.67838187209301
0.121678556588252 -3.05293093857929
0.0593552776164212 -4.05034194010415
1.34823241923927 1.53290107280137
0.228972569760161 -2.08996877168603
0.694211607767891 -0.241666911550942
1.44572670334998 1.4548637016194
0.0565835283663675 -4.55690364566142
0.32883646422954 -1.13487379854358
0.0621217119077975 -4.20629965483555
1.03843618165611 0.507848268861884
0.111031312388744 -3.41445938064122
0.542010355536609 -0.631835760926104
4.06987398763198 4.82335136084848
1.39615948907315 1.42758252731178
1.391767719956 2.56815008708472
0.100304905795685 -3.39583737903807
0.301002256032814 -1.76236026473237
1.83430670296291 2.27001772848537
1.03984026453179 0.674511372991905
0.037030730944967 -4.90440632745935
0.0229004021100788 -5.98616578466011
0.219091058246197 -2.20065350864678
1.1991226420136 1.11417604803651
0.168642035558839 -2.67173451718633
0.219091058246197 -2.04938422960636
0.116364756691785 -2.59706351615428
0.0894981508391026 -3.05716002767023
0.319617934200161 -1.46107473991635
0.830255324167683 0.120205645474749
0.13224779829844 -2.76534509791739
0.186500557644495 -2.44754308625719
0.0758748669751276 -4.0782004102643
2.11569915343159 2.53656225483454
0.166072675946706 -2.64896090157775
0.0257375614136083 -5.81917607424234
0.460480470040011 -0.747062121603528
0.16349873228288 -2.94497409734
0.0593552776164212 -4.49574697336427
0.0758748669751276 -4.0782004102643
0.296310560708092 -1.60527362706775
0.113700499164728 -3.16489734969881
0.070389327891398 -4.27639547815404
5.73606362787181 8.51254453843248
2.97819562968165 4.81916029611848
1.75360453628 1.78597441627276
0.126972856257766 -3.01410829235036
4.06832686143451 5.49608162575271
0.0976107966264223 -3.4855424787027
4.06039331222714 5.49986646058339
0.181420640280142 -2.29015952739981
0.216610068742442 -2.41018080379138
0.204140716780225 -2.43232580143473
2.46100460993347 2.5453850660791
0.0867837661420667 -3.60260196882111
0.344828496997441 -1.21772591447624
0.12961273813047 -2.78135609956365
0.0426443374084937 -4.74954872360382
0.389566811762726 -1.21503870524132
0.116364756691785 -3.09322197176275
0.0758748669751276 -3.89499919578566
0.407080775450501 -0.919256219195362
0.0454429707611671 -4.40904403715613
0.797428082152313 0.173269741379452
0.32883646422954 -1.52633436138096
0.0813396274519388 -3.82056426258746
0.0840642647884745 -3.49692154083319
0.070389327891398 -3.88608040828643
0.939602720356044 0.625140216729066
0.34255474547732 -1.3923723561007
0.108357178090419 -2.87632451573441
1.15574923267794 1.20202097492738
0.102993993323326 -3.31149983110013
0.0758748669751276 -3.89499919578566
0.0676387168753633 -3.83989205128244
0.0398402645317911 -4.82473686010779
0.12961273813047 -3.19254265146962
0.158337027167101 -2.69102217131966
0.0538064436957938 -4.36131833189281
0.760433874670112 0.0765220810695345
0.199122642013601 -2.22078197375818
0.561692721398309 -0.567524677610544
0.0426443374084937 -4.91413669341741
0.070389327891398 -3.88608040828643
0.849599011151452 0.406478867410634
0.0676387168753633 -4.21615328955952
2.47767732756531 2.87021150402014
1.80074462393678 2.33795529116828
0.037030730944967 -5.30046260977591
0.326537348139952 -1.38741726598561
0.121678556588252 -3.05293093857929
0.100304905795685 -3.33622325273127
0.0426443374084937 -4.91413669341741
0.158337027167101 -2.80763250131243
1.74416109557041 2.01420500143385
0.0621217119077975 -4.43732821643591
0.116364756691785 -3.0447006161906
0.337996463515016 -1.25448802185366
0.0758748669751276 -3.51856023457711
1.29160355803056 1.15818157941502
0.729444006833663 0.641690580466923
0.815575428862573 0.111780680957236
0.669026765509631 -0.287115351763772
0.126972856257766 -2.92358211175964
0.0593552776164212 -4.63248102148441
0.34255474547732 -1.27577931284213
1.08678376614207 0.755314904045098
0.171206827418142 -2.39209915577232
0.282143228781498 -1.80633758814044
0.0538064436957938 -4.36131833189281
0.0426443374084937 -4.74954872360382
0.0731347046302154 -3.30046260977591
0.108357178090419 -3.44065189429494
0.258217389536018 -1.95399683328062
1.90765982785329 2.31395421870234
0.0676387168753633 -4.32783817561205
0.176322772640463 -2.46225326927446
0.155749232677945 -2.90757018116399
0.391767719955997 -1.22596647899793
0.0786098346963665 -3.62547034105457
0.255802836602718 -1.91651408560648
0.121678556588252 -3.25890940147383
0.892196710465485 0.307707686145357
0.0867837661420667 -3.83040141672474
0.153156788061421 -2.83922980888344
0.296310560708092 -1.60527362706775
0.799087306074004 0.3090338386336
0.468843942974637 -0.78163440105363
0.0648828515848544 -4.26567820191448
0.111031312388744 -3.08515175538826
0.236339539168374 -1.99528930566729
0.116364756691785 -2.90822114829984
0.178873958169795 -2.65386537554851
1.79410389855975 3.32956597852835
5.49255824155043 7.97437157219712
0.893750501720566 0.739134655038523
2.89646561618943 3.6327209393662
0.034215715337913 -5.18552889588685
0.140124223909071 -2.837782212574
0.034215715337913 -5.41298045171531
0.602171790753379 0.0338260320553328
0.0285691521967709 -5.40218105086278
0.102993993323326 -2.82822326715157
0.105678077894537 -3.46745666238598
0.116364756691785 -3.36381629977241
5.2587450347409 7.15495205034559
2.3397075074486 2.47749460635484
3.98185265328974 4.99148208480679
0.812292844873271 0.295038637722467
0.105678077894537 -3.60140835319419
0.216610068742442 -2.20963913541725
0.153156788061421 -2.44360572630073
0.181420640280142 -2.53626223631057
0.124328135002202 -3.08147609724486
0.126972856257766 -2.88036371584087
0.126972856257766 -2.681791273725
0.0426443374084937 -4.46784047696924
0.12961273813047 -2.6667690239798
0.155749232677945 -2.52823442097539
4.27828217953273 5.28831949976511
0.986956962524401 0.703928033804022
0.0510240030244669 -4.29886834561711
1.00288250853312 1.04832006636016
0.0482361856528476 -4.75953821311138
4.14860877020522 4.87089857339432
4.2797684215936 5.69944481185329
0.301002256032814 -1.57843169055451
0.513995979367013 -0.577430454321155
1.76807843501646 1.98443556028436
0.532067552289031 -0.342522202807519
3.17280750997543 3.56185088493244
0.0538064436957938 -4.24711243311087
0.0482361856528476 -4.92533806991324
0.0538064436957938 -4.48534818942345
0.284514133244245 -1.64785515889128
5.29924465779607 7.6931281281575
5.80317536305105 7.8375979531397
0.105678077894537 -3.46745666238598
0.121678556588252 -3.25890940147383
0.216610068742442 -2.32080097804011
0.0538064436957938 -4.62105254274221
0.0621217119077975 -4.31719434675843
1.08270258933025 1.00294310069478
0.833497336859835 0.414830765638909
0.58111017522555 -0.294039378991798
4.3526172989585 6.76482639468908
0.62105550329974 -0.595358941452152
0.0840642647884745 -3.05120442346492
0.0676387168753633 -3.83989205128244
0.787432464516868 0.210686197259988
0.253384235800074 -1.57429314772544
1.27857955045842 1.49270041072027
0.36513259345253 -1.32969731896326
0.0976107966264223 -3.30325681832161
0.113700499164728 -2.88313390937646
0.0285691521967709 -4.98104335204752
0.094911647025467 -3.32807043755264
0.221567788538409 -1.97169164378881
0.979659551715824 0.575502475805997
0.54794331129035 -0.31803749077665
0.228972569760161 -2.01794388107504
3.9038095585787 4.60143071370768
0.105678077894537 -3.46745666238598
0.918386234446348 0.635063414722311
0.105678077894537 -3.23193005347718
0.22404027421793 -2.13142407248956
0.119024103142275 -3.33932173785166
0.111031312388744 -3.54335711382348
0.0648828515848544 -3.96551326270552
0.263034405833794 -1.19471168056033
0.0565835283663675 -4.30754417672471
0.0758748669751276 -3.89499919578566
0.14535138557262 -2.76554168519349
0.592636428606577 -0.351989285090182
0.0676387168753633 -4.21615328955952
0.0621217119077975 -4.43732821643591
0.211635253327149 -2.22794256993338
1.34255474547732 1.31828292944029
4.72181010491404 6.4628027265351
0.0257375614136083 -5.52486935821332
0.402722176845605 -1.39944802243582
0.140124223909071 -3.10994833883127
0.439357178474257 -1.16437884227485
0.293958979028694 -1.50788119726974
0.0840642647884745 -3.78497821314142
0.321928094887362 -1.59003094522467
2.88518386632035 3.36317613455486
5.17959066700622 6.64321183486103
0.353887836284907 -1.33093323140134
0.0758748669751276 -3.65758206727579
0.142740172116082 -3.09026421420201
0.0731347046302154 -4.02517497957547
0.34255474547732 -1.37727242087582
5.37684601401632 7.22158514538682
0.160920188181103 -2.56992608238011
0.0786098346963665 -3.69865985429371
0.0976107966264223 -3.42218674266583
1.13750352374994 1.40123864967079
0.124328135002202 -3.23633722623229
2.43456151187261 2.60248315813349
0.183962834842595 -2.42758951972484
0.108357178090419 -3.50484216237296
0.291603558030565 -1.70633818675023
0.102993993323326 -3.49489926896095
0.111031312388744 -3.03689658678104
0.233888060174277 -2.02611674802779
0.970853654340484 0.933739135965648
0.191562650700756 -2.24977760396769
0.0840642647884745 -3.78497821314142
0.12961273813047 -3.04207870368582
4.31658022356178 6.26307438477357
1.31614574229336 1.20821822829356
0.0510240030244669 -4.0875091007508
0.126972856257766 -3.21422010154332
0.0229004021100788 -5.98616578466011
0.241230035515445 -1.93567558997225
0.037030730944967 -4.90440632745935
0.134878054343112 -2.71121477923981
0.137503523749935 -2.81314888583258
1.32998464975842 1.54974768206853
0.168642035558839 -2.70905797292818
0.50182126542091 -0.785616009367937
0.0813396274519388 -3.59419748828745
0.0648828515848544 -3.71717218230586
5.43702794271535 7.78892467802098
0.0786098346963665 -3.94354991653245
0.116364756691785 -3.24942013028256
0.196607044094818 -2.37280303676237
1.75189213840431 1.94871169647803
0.189033824390017 -2.23225604942047
0.0593552776164212 -4.49574697336427
0.16349873228288 -2.77702946002593
1.41467678042689 1.53617452374657
1.08133962745194 1.01620331419375
0.134878054343112 -2.67383620096049
0.113700499164728 -2.97107941474671
0.885964756753971 0.386823108140533
0.520045024039818 -0.443959648987515
0.168642035558839 -1.42131921705888
0.108357178090419 -3.3202521886649
0.250961573533219 -1.66873478664251
0.369606070031838 -0.966462062384541
0.0593552776164212 -4.49574697336427
0.0786098346963665 -3.94354991653245
0.356143810225275 -1.34230959488538
0.0786098346963665 -3.85721792744272
0.173767067736706 -2.18405665065576
0.319617934200161 -1.50964183584331
0.22404027421793 -2.2920556694557
0.0786098346963665 -4.03537875913878
0.75702324650746 0.813454773049986
0.0200576523412535 -5.80876650454708
1 1.28976942711299
0.0454429707611671 -4.83460260432744
0.173767067736706 -2.53985575197575
2.55188510347172 2.66224295195405
4.28510625106125 6.37462109119948
0.22650852980868 -1.70975763564597
0.0758748669751276 -4.0782004102643
0.0593552776164212 -4.37085763462628
0.0313951962755343 -5.53555801640982
0.196607044094818 -2.43398093094507
0.0510240030244669 -4.68848523601942
0.209141397838592 -2.13213363619866
0.369606070031838 -1.13401059338997
0.324234562270531 -1.50143292915155
0.211635253327149 -2.25528839216097
3.19566256285592 3.89155906293581
5.68543562141132 7.97503267396933
0.119024103142275 -3.22677824358274
0.0786098346963665 -3.62547034105457
0.0867837661420667 -3.60260196882111
0.236339539168374 -1.86320104300282
0.22650852980868 -1.82795636184428
0.0565835283663675 -3.99942188136237
0.0426443374084937 -4.34524488590993
0.669026765509631 -0.101964236181727
0.070389327891398 -3.72449126601218
0.0538064436957938 -4.36131833189281
0.0426443374084937 -4.91413669341741
0.272620454662992 -0.703774199279581
0.485426827170242 -0.940528192308806
0.831877241191673 0.579748981549018
0.509949146304311 -0.553029906737964
0.652601217596519 -0.0729114771309523
0.0538064436957938 -3.86368497469424
0.391767719955997 -0.727705078294703
0.100304905795685 -3.17087361780212
0.0538064436957938 -4.62105254274221
0.0510240030244669 -4.54659669985738
0.0593552776164212 -4.25592348449029
0.360645202460216 -1.36542442321702
0.0285691521967709 -5.67011425610941
0.0758748669751276 -4.28809641449648
0.233888060174277 -1.54916654123222
0.14535138557262 -2.97689472620218
0.724213686757358 0.240324731398062
0.14535138557262 -2.88860465997687
0.178873958169795 -2.54862514145445
0.111031312388744 -3.35408676266174
0.324234562270531 -1.67520209240252
0.0758748669751276 -3.8114430442522
0.102993993323326 -3.37008020769576
0.121678556588252 -3.25890940147383
0.137503523749935 -2.73407731484138
1.82944368136659 2.44943143140112
0.780730036476377 0.138391628777207
0.137503523749935 -2.89680681487949
0.119024103142275 -3.28195284029324
0.34255474547732 -1.22083588310709
0.349365277594213 -1.38198173073122
0.49364733397521 -0.72082708276502
3.63087138301258 4.47728901732719
0.918386234446348 0.142881581228191
0.119024103142275 -2.89031853269887
0.333423733725192 -1.39152256936406
0.549915553621955 -0.526800810902873
0.209141397838592 -2.35066147502498
0.102993993323326 -3.37008020769576
0.231432408447965 -2.10663234154601
0.0894981508391026 -3.57222831977759
5.10341371084902 7.56353534606465
4.02201264438045 6.24399404181556
6.56334120191386 9.09964774429235
0.102993993323326 -3.20102568669842
0.258217389536018 -2.04651490678129
0.551885103471725 -0.296061316917404
0.321928094887362 -1.48919025571785
0.173767067736706 -2.64443454016968
0.166072675946706 -2.57818994921545
0.0731347046302154 -3.69057415256727
0.116364756691785 -3.24942013028256
0.590721770009841 -0.322716154569826
0.545968369105293 -0.362239697510959
5.34993137336012 6.97674454424993
0.317304068361915 -1.53042091726494
0.335711910320462 -1.48167780426536
0.420078115979374 -0.930144949551189
0.22404027421793 -2.05735255386534
0.0454429707611671 -4.83460260432744
3.01899017538475 4.23053417850456
0.137503523749935 -2.73407731484138
0.0976107966264223 -3.30325681832161
0.0454429707611671 -4.83460260432744
0.321928094887362 -1.50551512626473
0.559736524432983 -0.567738926310901
1.14535138557262 0.875564193718867
0.449957483628003 -0.802913696285374
3.64616265715789 4.12734876559916
0.279768421593595 -0.570140688026717
0.466757615726171 -0.333400951466353
0.134878054343112 -3.1504491223778
0.0285691521967709 -5.67011425610941
0.102993993323326 -3.49489926896095
0.094911647025467 -3.5813357505678
0.194087052116302 -2.35361382542069
0.171206827418142 -1.97350718261158
0.181420640280142 -2.47069029331553
0.0593552776164212 -3.9575858519632
0.398350370345965 -1.30155968923671
4.17648235397361 5.42496233255419
1.13487805434311 0.78662485432322
0.293958979028694 -0.826099657420996
1.37740143078579 1.23701922178943
0.119024103142275 -3.07288714899354
0.272620454662992 -1.74985985041997
0.0867837661420667 -4.00507424721017
0.0731347046302154 -3.93397329474125
0.140124223909071 -2.9674567127185
0.0285691521967709 -5.40218105086278
4.42034765265291 5.69783130318848
0.0257375614136083 -5.52486935821332
0.113700499164728 -3.32952292246369
0.732920382108257 -0.0929074219510642
0.13224779829844 -3.07069929487178
1.01435529297707 0.866509619067031
0.094911647025467 -3.65226504810667
0.344828496997441 -1.31507784941011
0.158337027167101 -2.80763250131243
0.231432408447965 -2.15731978570224
5.74319179574163 8.84406231228017
0.0813396274519388 -4.08918122063767
0.0200576523412535 -6.17588153156383
3.21412480535285 4.11971877565154
0.186500557644495 -2.41634104304876
0.248534836138679 -1.85094660287387
1.54794331129035 1.83079833309539
0.0285691521967709 -5.67011425610941
0.0593552776164212 -4.49574697336427
1.30917618747851 1.37779754937299
0.0538064436957938 -4.36131833189281
0.0538064436957938 -4.62105254274221
0.0648828515848544 -4.26567820191448
0.0454429707611671 -4.83460260432744
0.0510240030244669 -4.84586595232707
1.87499363893297 2.02925493400916
0.0538064436957938 -4.36131833189281
0.0482361856528476 -4.75953821311138
0.0538064436957938 -4.62105254274221
0.0731347046302154 -4.02517497957547
4.59848431327342 5.67233815064674
0.36289064266586 -1.40752462712279
0.253384235800074 -1.71907462085578
0.0510240030244669 -4.84586595232707
0.108357178090419 -3.1566235105213
0.241230035515445 -1.63702392864095
0.522055749160964 -0.404658989073329
0.0482361856528476 -4.92533806991324
0.0621217119077975 -4.20629965483555
0.168642035558839 -2.67173451718633
0.134878054343112 -2.95843955757314
0.108357178090419 -3.37919641538095
0.147957881387101 -2.78960863670419
0.0731347046302154 -3.93397329474125
0.632268215499513 -0.327177885006213
6.6167693662935 9.71710700383425
1.80653028925957 1.75734654258173
0.0621217119077975 -4.43732821643591
0.196607044094818 -2.23032831065555
4.36008329591333 5.6210301254252
0.196607044094818 -2.12568438522243
0.458382004156013 -1.03771545365111
3.75595576955096 4.50737520037451
0.0731347046302154 -4.12253348667882
0.160920188181103 -2.53599392152827
0.108357178090419 -3.44065189429494
0.176322772640463 -2.56116315581464
0.0758748669751276 -3.98369376970632
0.147957881387101 -2.43670196516034
0.108357178090419 -3.44065189429494
0.233888060174277 -1.67276654066156
0.0313951962755343 -5.28956572681993
0.0257375614136083 -5.81917607424234
0.119024103142275 -3.33932173785166
0.413594082409175 -0.758872700157579
0.0510240030244669 -4.68848523601942
0.126972856257766 -2.64515780435532
0.137503523749935 -2.81314888583258
0.0621217119077975 -3.91710358682317
0.0398402645317911 -5.19651286433596
0.0813396274519388 -3.82056426258746
0.435095151620097 -0.762988137679234
0.369606070031838 -1.35284563291318
0.489542935642474 -0.938354690168129
0.600269753509005 -0.549809717463928
0.13224779829844 -3.22434431881703
0.694211607767891 0.0144926886883301
1.03280614508324 1.280208936622
0.134878054343112 -2.87123847959327
0.116364756691785 -3.36381629977241
0.0538064436957938 -4.48534818942345
0.0840642647884745 -3.86697158533872
0.0229004021100788 -5.65955361084993
1.22527492986957 1.99556826075181
0.160920188181103 -2.83283002358418
0.0676387168753633 -4.11249660856701
2.95939923477212 3.66699742693365
0.0731347046302154 -3.54848982324951
0.113700499164728 -3.51538292831638
1.78156954481597 2.47541660164585
0.460480470040011 -0.79642156519489
5.63575439127776 8.43490227806739
0.976730220677153 0.531935584026478
0.0510240030244669 -4.84586595232707
5.72323088723648 7.63880526930364
3.32192809488736 3.65778203679815
0.160920188181103 -2.64028279300799
0.404903122145131 -0.976985776693904
0.417920007811965 -1.03480998521425
0.16349873228288 -2.36596086295003
1.25459404303314 1.00649339419675
0.31034012061215 -1.74179227996939
0.0894981508391026 -3.64270018407114
0.113700499164728 -3.01714785970838
0.86235219953202 0.314247234339295
0.037030730944967 -4.90440632745935
0.094911647025467 -3.51373084852508
0.070389327891398 -4.16848013898715
0.034215715337913 -5.18552889588685
0.896853072896707 0.67278221589914
0.238786859587116 -1.64277240729665
0.0676387168753633 -3.92516237789075
0.0731347046302154 -4.02517497957547
0.111031312388744 -3.1867920172641
0.140124223909071 -2.54002389237206
0.124328135002202 -3.40984275257085
0.0454429707611671 -4.5374367005719
3.6583257511009 4.17906134862896
0.571434115876509 -0.592635804113468
0.176322772640463 -2.52743409085798
0.0510240030244669 -4.29886834561711
0.155749232677945 -2.9516240158776
0.422233000683048 -1.10367184335906
3.55090066464752 4.36617151496398
0.111031312388744 -3.1867920172641
0.353887836284907 -1.4055625063801
0.36513259345253 -1.16505293827172
0.27500704749987 -1.34121039861058
0.435095151620097 -0.940261873191496
0.385154896884344 -1.00764133124829
0.037030730944967 -5.30046260977591
0.0510240030244669 -4.68848523601942
1.43189034828618 1.72307742167519
1.05935527761642 0.689002392627792
0.0313951962755343 -5.53555801640982
1.12300395405482 0.711575239280919
0.385154896884344 -1.24740069346833
0.385154896884344 -1.11626479497712
0.0285691521967709 -5.40218105086278
0.14535138557262 -2.84640648221398
0.424384671538097 -0.830946468337889
0.750177705593057 0.0495553438636711
0.194087052116302 -2.38347446257374
0.267835392097615 -1.97203188333087
0.126972856257766 -2.96813527678768
0.0758748669751276 -3.98369376970632
0.0786098346963665 -3.4258484859326
0.0398402645317911 -4.82473686010779
0.0593552776164212 -4.14947392957773
0.540027269257507 -0.136531838878481
0.0648828515848544 -4.26567820191448
0.449957483628003 -0.631880561363366
0.140124223909071 -2.837782212574
0.155749232677945 -2.4952578523449
0.303342394487331 -1.53980531367785
0.0593552776164212 -4.63248102148441
0.0758748669751276 -4.17933458389946
0.116364756691785 -2.86545375769647
0.105678077894537 -3.23193005347718
3.89782125965936 4.77314457272574
1.7578766597479 2.15736650001172
0.0813396274519388 -4.08918122063767
0.113700499164728 -3.58306713718667
1.28095631383106 0.980424659147681
0.0621217119077975 -4.20629965483555
5.00737492992765 6.49109965283248
0.160920188181103 -2.07978843405922
0.7311832415722 0.098340160410487
0.308011314552178 -1.01641076107648
1.24853483613868 1.35599924436104
0.426533138116673 -0.575602402264551
0.0538064436957938 -4.48534818942345
3.74523733212975 4.45402684238243
0.0867837661420667 -3.75040448385161
4.25685970078961 6.11325310971574
2.68436992901301 2.75066578768812
0.50182126542091 -0.867646688318236
0.189033824390017 -2.53328004113552
0.441483479582645 -0.808493047216235
0.0648828515848544 -4.26567820191448
0.411426245726465 -0.206172906899354
0.718964335759539 -0.193580468881284
0.037030730944967 -5.08888599979679
0.528071164578735 -0.410926332990165
0.265436896049098 -1.70930376170589
0.12961273813047 -3.09051046252406
0.575312330687437 -0.483317813588187
2.906505825626 3.27580667707191
0.116364756691785 -3.14343218405389
0.0482361856528476 -4.75953821311138
0.387362540835996 -1.12641637820806
4.06453799798195 4.81642199826462
0.777367109450413 0.197232572306997
4.78575977442701 6.20041842839333
0.231432408447965 -2.18334735458641
0.094911647025467 -3.38734163202852
0.286881147788162 -1.73600219176587
0.647084212628954 -0.428312977345122
0.0786098346963665 -3.36500733017183
1.88986288136518 2.09088193468641
0.298658315564515 -1.70975763564597
0.105678077894537 -3.12717400336291
3.4867143730307 4.26245454901531
2.07450543636363 2.26684090873116
0.204140716780225 -2.05062937727081
0.61541629726287 0.36462969321532
1.02147972741045 1.02656945661077
1.43829285157915 1.5926038354458
0.16349873228288 -2.66277228076825
0.0593552776164212 -4.49574697336427
0.0758748669751276 -3.65758206727579
0.119024103142275 -3.33932173785166
0.439357178474257 -0.83036028910979
0.0172092900322231 -6.39535055769351
1.61541629726287 1.90588951721809
0.0510240030244669 -4.29886834561711
0.0676387168753633 -4.01579095376939
0.561692721398309 -0.444392339103277
0.55581615506164 -0.192892914008093
0.0648828515848544 -4.05879731985806
0.0867837661420667 -3.4685444023508
3.56047040916651 4.1421282215529
0.305678743242287 -1.4071411906545
4.7788393546815 6.58121863842931
0.181420640280142 -2.43898909823037
0.246104009883917 -2.03568693866642
0.54399071966485 -0.470570103116472
0.113700499164728 -3.06473603375515
0.214124805352847 -2.14016585739274
0.0648828515848544 -4.26567820191448
0.236339539168374 -2.01852947123792
0.100304905795685 -3.11971611508009
0.116364756691785 -3.0447006161906
0.124328135002202 -3.08147609724486
0.0593552776164212 -4.63248102148441
0.0786098346963665 -3.69865985429371
1.10433665981474 0.712620038745518
0.070389327891398 -3.97421131856509
2.95456857075299 3.58478130920476
0.158337027167101 -2.72885460562509
0.607862902831235 -0.405577825110389
0.538041453333664 -0.439930068157337
0.963474123974886 0.560175821603134
0.301002256032814 -0.807632501312427
4.01185340574379 4.70524528535063
0.0840642647884745 -3.86697158533872
2.0820212693455 2.7234390576473
0.324234562270531 -1.19307138234151
0.380729448503549 -1.03572250207924
0.189033824390017 -1.96064355360588
0.0786098346963665 -3.69865985429371
0.105678077894537 -3.5328784186096
0.0758748669751276 -3.89499919578566
0.102993993323326 -3.56160686769652
1.07176266930009 1.04804883446277
0.641546029087524 -0.258300657704857
0.16349873228288 -2.62661261747283
0.0676387168753633 -4.21615328955952
0.0510240030244669 -4.68848523601942
0.973794929652606 0.590449137023606
0.13224779829844 -2.58105892143121
0.0538064436957938 -3.86368497469424
0.070389327891398 -3.88608040828643
4.10668332357977 5.23062997117366
0.0648828515848544 -4.38142423730121
5.01131672210902 7.13275336811101
0.255802836602718 -1.62142610668404
0.0976107966264223 -3.36149661480543
0.0565835283663675 -4.55690364566142
0.22404027421793 -2.15698450014933
0.070389327891398 -4.16848013898715
1.04684025420297 1.20052976514641
0.0676387168753633 -4.11249660856701
0.0426443374084937 -4.60182951654294
0.0648828515848544 -4.15853262245786
0.407080775450501 -1.02119104381668
3.80487960825467 4.41806715579031
0.158337027167101 -2.93450366483762
2.34879895961211 3.35524625119919
1.78240856492737 2.32435463791736
0.189033824390017 -2.25968453794611
0.206643223983395 -2.27440788971297
1.10165007609443 0.738136621846479
0.0426443374084937 -4.91413669341741
0.250961573533219 -2.0446290462447
0.382943869568991 -1.25008015089989
0.678071905112638 -0.161996105416956
4.08355378708985 4.75627267229763
0.602171790753379 0.105446980549349
0.0398402645317911 -4.52940236549038
0.767231037023876 0.276936391000084
0.183962834842595 -2.14588679126599
0.526068811667588 -0.574017666525271
0.124328135002202 -2.98676153250561
0.034215715337913 -4.98910107568465
0.0593552776164212 -4.37085763462628
0.119024103142275 -3.17363625389758
0.0676387168753633 -4.32783817561205
0.070389327891398 -4.06807824202932
0.231432408447965 -0.659745432479478
0.272620454662992 -1.58466185011802
0.0648828515848544 -3.96551326270552
0.31034012061215 -1.70362351829967
0.13224779829844 -2.80520549175521
0.124328135002202 -2.24933764893247
5.45667475025585 7.26341216635251
0.14535138557262 -3.02315225677528
0.413594082409175 -1.28420432534447
0.426533138116673 -1.16308338842195
0.13224779829844 -3.22434431881703
0.116364756691785 -3.09322197176275
0.126972856257766 -3.06159464338251
0.400537929583729 -1.03927139396894
1.85996954822103 1.91710835174557
0.335711910320462 -0.903941003047351
4.59203837071098 5.49050569495986
0.0840642647884745 -3.95390722211001
0.0786098346963665 -3.94354991653245
0.0482361856528476 -4.75953821311138
0.0398402645317911 -4.82473686010779
0.0758748669751276 -3.8114430442522
0.573374526445944 -0.67320906253228
2.15055967657538 2.37650865257056
0.293958979028694 -1.68247783399253
0.171206827418142 -2.30379917951906
5.64460619621121 7.43492336442531
0.0454429707611671 -4.5374367005719
1.52105073690096 1.77058544683842
3.75851638854748 4.99623856432392
0.228972569760161 -2.06555875784095
0.100304905795685 -3.33622325273127
0.0482361856528476 -4.75953821311138
0.070389327891398 -3.80302466855887
0.944108799107955 0.494714701579602
1.41359408240918 1.51238347263116
5.38550006401303 7.79440802630267
0.0426443374084937 -4.91413669341741
2.30392683648069 3.00975285600519
0.367371065648529 -1.12400725055108
0.0867837661420667 -3.40591487833545
0.105678077894537 -3.40487333181202
1.06073915785768 1.0805441991618
0.0648828515848544 -4.38142423730121
0.347098670622268 -0.108002694516296
3.48078212440398 4.57535986931658
0.173767067736706 -2.23759110376282
0.13224779829844 -2.97666712510986
5.55691983613616 7.84230766177077
0.0976107966264223 -3.36149661480543
2.84879818124419 3.03329216453506
0.0454429707611671 -5.00981705272475
0.0398402645317911 -5.19651286433596
0.0867837661420667 -3.75040448385161
0.137503523749935 -3.03215866777437
0.477159211186641 -0.700011888064558
0.12961273813047 -3.09051046252406
0.0426443374084937 -4.91413669341741
0.337996463515016 -1.39949378474846
0.0813396274519388 -3.66577797288805
0.037030730944967 -5.08888599979679
0.253384235800074 -1.73823827121652
0.105678077894537 -3.5328784186096
0.0676387168753633 -3.92516237789075
0.0976107966264223 -3.4855424787027
0.753604536279995 -0.0271357273692577
0.569491091958716 -0.459579075966578
0.0867837661420667 -3.23285390003649
1.20914139783859 1.00480290730734
0.0482361856528476 -4.92533806991324
0.387362540835996 -1.11384751699095
1.17504548611091 1.35871421078129
3.22032995487956 4.42684287333972
5.94227990170576 8.1378582031857
0.391767719955997 -1.04804450209085
0.0758748669751276 -3.98369376970632
0.0565835283663675 -4.42684310509705
0.596458139558986 0.204341478673772
0.630405471482323 0.0423018472092266
0.584962500721156 -0.22480374571677
0.326537348139952 -1.53042091726494
0.785759774427011 0.0368560101408062
0.0758748669751276 -4.0782004102643
0.0813396274519388 -3.99397582688262
3.03139519627553 3.461404676759
0.358396261956654 -1.26775124986907
0.0976107966264223 -3.4855424787027
4.38915376741933 5.79834053817486
0.391767719955997 -1.21250388419192
0.0313951962755343 -4.89611793099824
0.0621217119077975 -4.10332394852001
0.0758748669751276 -3.73246240057885
0.503857532577429 -0.745481085784048
0.0867837661420667 -4.00507424721017
5.42974985080022 7.48076943468059
0.236339539168374 -1.17396238543731
0.12961273813047 -2.99522014538376
4.079122064434 5.6456012864057
0.238786859587116 -1.98790789334533
5.6579829188982 7.47285511196343
1.8742067858778 1.92829683124704
0.509949146304311 -0.283021857590638
0.0648828515848544 -4.15853262245786
4.77104041443678 6.67796438563158
0.238786859587116 -2.01102850101036
0.0565835283663675 -4.55690364566142
0.396159489073155 -1.28996156671605
5.27164977245721 6.73685400866518
0.340277404766254 -1.27904518530649
0.0758748669751276 -3.89499919578566
0.505890929729957 -0.897883854900312
0.387362540835996 -1.30063352833165
0.447843644362086 -0.537671708200239
0.0731347046302154 -4.02517497957547
3.01934608880481 4.26444436783663
0.0894981508391026 -3.4408402561763
0.150559676575381 -2.69704658389641
0.191562650700756 -2.55489751735145
0.282143228781498 -1.58202805589367
0.13224779829844 -3.07069929487178
0.0565835283663675 -4.09499954134461
0.0894981508391026 -3.50503909492349
0.270229907237998 -1.50525246885979
0.113700499164728 -3.38885506506168
0.0398402645317911 -5.19651286433596
0.0538064436957938 -4.36131833189281
0.679874147746623 0.042161458880753
0.630405471482323 -0.283950857795417
0.818850560895434 0.0873662388433354
0.241230035515445 -1.98060969561956
0.0676387168753633 -4.21615328955952
0.140124223909071 -2.837782212574
0.0565835283663675 -4.30754417672471
0.0758748669751276 -4.0782004102643
1.81803247465809 2.13293745240246
0.171206827418142 -2.51892474815845
0.432959407276106 -0.987048037330476
0.0922074380970889 -3.76039992114068
0.113700499164728 -3.16489734969881
0.250961573533219 -1.90815603836696
4.69488019279919 6.84055405318136
0.20163386116965 -2.35187120802991
0.0285691521967709 -5.40218105086278
0.0648828515848544 -3.87789633363442
0.0593552776164212 -4.37085763462628
4.86848923057261 5.96587809437498
0.0648828515848544 -4.38142423730121
0.0648828515848544 -4.50727287793682
0.12961273813047 -3.24639889334736
4.65087941879937 6.17103117350699
0.489542935642474 -0.852323957171231
0.0565835283663675 -4.19736125897428
0.0454429707611671 -5.00981705272475
0.168642035558839 -2.46605021521031
0.0565835283663675 -4.42684310509705
0.0676387168753633 -4.21615328955952
0.317304068361915 -1.54722183195615
0.0621217119077975 -4.20629965483555
0.0565835283663675 -4.69986159950347
0.402722176845605 -1.20029471357556
0.160920188181103 -2.40772405436799
0.105678077894537 -3.1786014273055
0.178873958169795 -2.24469879825896
0.0786098346963665 -3.69865985429371
2.52356195605701 2.8051849115594
0.0758748669751276 -3.89499919578566
0.0538064436957938 -4.36131833189281
0.910732661902913 0.305762949690411
0.855989697308481 1.06908082333709
0.622930350920177 -0.241113236877467
0.0786098346963665 -3.62547034105457
0.228972569760161 -2.08996877168603
0.0922074380970889 -3.8409688439566
4.05345893194152 4.70705111325493
5.2904244038653 7.67523939131244
1.16349873228288 0.951788099991129
0.108357178090419 -3.44065189429494
0.13224779829844 -2.97666712510986
0.246104009883917 -1.71779970973328
0.0510240030244669 -4.54659669985738
0.0482361856528476 -4.75953821311138
0.0676387168753633 -3.7593815942065
0.199122642013601 -1.88556754122063
0.037030730944967 -5.08888599979679
0.111031312388744 -3.54335711382348
0.802400040114839 0.184899107951187
0.396159489073155 -1.00828090879163
0.305678743242287 -1.51869277431454
0.417920007811965 -1.12021881379972
1.18650055764449 0.847534244788493
0.324234562270531 -1.43739085651759
0.0565835283663675 -4.09499954134461
0.228972569760161 -1.94934441733396
0.094911647025467 -3.80552885722577
4.66584752125555 7.44861948446949
0.0786098346963665 -3.4893688281805
1.11769504266975 0.663816896193582
0.108357178090419 -3.1566235105213
1.14274017211608 1.03480286524135
0.36289064266586 -1.47022561336298
0.0786098346963665 -3.62547034105457
1.69510298564048 1.66525604455564
0.100304905795685 -3.07031069014461
0.369606070031838 -1.30920537705062
0.291603558030565 -1.44789008890353
0.0565835283663675 -4.30754417672471
0.116364756691785 -3.30548465454641
0.0565835283663675 -4.19736125897428
0.189033824390017 -2.15296713961583
0.253384235800074 -1.85889489501605
0.0813396274519388 -4.08918122063767
0.173767067736706 -2.3510154382345
0.904580434921318 0.279820814211754
0.191562650700756 -2.24977760396769
0.238786859587116 -1.6979843122628
0.108357178090419 -3.2636220117198
0.0454429707611671 -4.40904403715613
0.142740172116082 -3.04184058411493
0.36289064266586 -1.15488429131393
0.0922074380970889 -3.68409346690226
1.09895848008817 1.54580795952583
1.83915338738982 2.12851161115368
0.037030730944967 -5.30046260977591
0.0648828515848544 -4.26567820191448
0.142740172116082 -2.59496586390538
0.250961573533219 -2.02096808062854
0.0758748669751276 -3.89499919578566
0.0313951962755343 -5.53555801640982
4.92552476974757 6.19606666136316
0.371837617330421 -1.32061321081338
1.38625914113335 1.48056767898206
0.460480470040011 -1.04814015566561
0.108357178090419 -3.50484216237296
0.147957881387101 -2.83015466861988
0.258217389536018 -1.70747080793804
0.116364756691785 -3.19545307214779
0.282143228781498 -1.72762847569608
0.70310069960416 0.0223994821388276
0.0621217119077975 -4.00721122946794
0.034215715337913 -4.8162407832178
0.882838655767251 0.81490504679706
0.153156788061421 -2.47540965598872
0.963474123974886 0.925466735833384
0.347098670622268 -1.24174211832896
0.432959407276106 -0.953067387969152
0.0482361856528476 -4.61084374899477
0.116364756691785 -3.09322197176275
1.90303827011291 2.10332775860514
0.134878054343112 -3.1504491223778
1.41359408240918 1.47543011834532
0.0538064436957938 -4.36131833189281
1.46466826700344 1.48542682717024
0.0648828515848544 -3.96551326270552
4.74038793246835 6.48575430562659
0.0285691521967709 -5.67011425610941
0.0621217119077975 -4.00721122946794
0.272620454662992 -1.65575896313234
1.10701824988212 1.12077212318464
0.507921464957328 -0.86508508236285
0.0786098346963665 -3.77576171386273
0.487486349348536 -0.802026225259533
1.7407117333991 1.90014264765681
0.126972856257766 -2.92358211175964
0.509949146304311 -0.622547379232612
0.108357178090419 -3.10596009885156
0.509949146304311 -0.0616911996212705
0.932061171343424 0.491954348059758
0.0840642647884745 -3.86697158533872
0.0976107966264223 -3.42218674266583
0.113700499164728 -3.27253478598524
0.0482361856528476 -4.75953821311138
0.147957881387101 -2.83015466861988
0.402722176845605 -1.21364333202391
0.0398402645317911 -5.19651286433596
0.221567788538409 -2.35968509765232
0.0922074380970889 -3.41378135001842
0.333423733725192 -1.28905694934682
0.0257375614136083 -5.52486935821332
4.10517519226548 6.08571645190395
0.116364756691785 -3.14343218405389
0.176322772640463 -2.78199229615788
0.0731347046302154 -4.33949732296
0.155749232677945 -2.8233037260001
0.153156788061421 -2.57525774638463
0.214124805352847 -2.21873490976685
0.181420640280142 -2.60495698811002
0.0313951962755343 -5.28956572681993
1.03139519627553 1.19827619694504
0.105678077894537 -2.98305356776952
0.236339539168374 -2.06616400148394
0.070389327891398 -3.88608040828643
0.0731347046302154 -3.93397329474125
0.108357178090419 -3.10596009885156
1.45206823022381 1.33075036570613
0.14535138557262 -2.80540758668051
0.221567788538409 -2.30151693025881
0.142740172116082 -2.99498963504711
0.982582946922591 0.508193884457295
6.57984388621158 9.28939152012203
0.102993993323326 -3.49489926896095
1.54695617814141 1.80359811915013
0.034215715337913 -5.41298045171531
4.69075230717652 6.27094315945781
0.32883646422954 -1.52633436138096
0.31034012061215 -1.63018807169666
0.0510240030244669 -4.29886834561711
0.0648828515848544 -4.15853262245786
0.0426443374084937 -4.74954872360382
0.0510240030244669 -4.54659669985738
1.02573756141361 0.903381459386195
0.140124223909071 -2.75738619212059
0.0510240030244669 -4.29886834561711
0.189033824390017 -2.82949687992006
0.0593552776164212 -4.63248102148441
0.557777671394926 -0.59391818040392
0.173767067736706 -2.68104941376065
0.944108799107955 0.722048934465828
0.0313951962755343 -4.73346189623724
0.0285691521967709 -5.67011425610941
0.972325041557152 0.935369797414589
0.243669080966863 -1.90683277331874
0.0621217119077975 -4.20629965483555
0.0565835283663675 -4.42684310509705
1.58111017522555 1.90590186139693
0.116364756691785 -2.99775819287408
0.0840642647884745 -3.70739527218887
0.0565835283663675 -4.55690364566142
0.0538064436957938 -4.62105254274221
0.569491091958716 -0.191829172027213
0.147957881387101 -2.71178289616597
0.14535138557262 -2.58123193341661
1.33913738491959 1.07403310676693
0.286881147788162 -1.52161173341022
0.0648828515848544 -4.05879731985806
0.0758748669751276 -3.89499919578566
0.0285691521967709 -4.80909066925823
0.0257375614136083 -5.81917607424234
0.0786098346963665 -3.69865985429371
0.160920188181103 -2.79220978237249
0.324234562270531 -1.04255506076632
0.16349873228288 -2.69986159950347
0.250961573533219 -1.84447398102406
0.176322772640463 -2.28271232374477
1.34936527759421 1.39668665823422
0.0840642647884745 -2.78896907333745
3.2231135885801 3.63326532533413
0.0621217119077975 -4.20629965483555
0.0813396274519388 -3.74109624117875
0.0813396274519388 -3.90466610868646
0.918386234446348 0.263395757129581
0.14535138557262 -2.32798333494296
0.520045024039818 -0.655367296467956
0.424384671538097 -1.06494167079573
0.0648828515848544 -4.15853262245786
0.20163386116965 -2.23838215221731
1.38294386956899 1.42206901441992
1.4350951516201 1.53913219964112
0.454175893185802 -0.750764443774259
0.206643223983395 -2.21951568361811
0.102993993323326 -3.56160686769652
0.176322772640463 -2.49447560347271
0.351628329102782 -1.29109313667161
0.337996463515016 -1.09776901025657
0.231432408447965 -1.98719704232814
0.0538064436957938 -4.24711243311087
0.196607044094818 -2.49786841611326
0.0648828515848544 -4.05879731985806
0.0454429707611671 -4.40904403715613
0.140124223909071 -2.87972519509182
0.0482361856528476 -4.75953821311138
0.0398402645317911 -4.99868222739032
0.0922074380970889 -3.41378135001842
0.248534836138679 -1.87195791216843
0.140124223909071 -2.60890234143148
0.0482361856528476 -4.75953821311138
0.255802836602718 -2.20557934108374
0.718964335759539 0.276325393041562
0.100304905795685 -3.27897502452794
0.586884812852185 -0.337194467076306
0.305678743242287 -1.69468620817153
0.134878054343112 -3.09999833531737
0.0313951962755343 -5.53555801640982
0.0676387168753633 -4.21615328955952
0.0621217119077975 -4.20629965483555
0.400537929583729 -1.16329058288459
0.0482361856528476 -4.61084374899477
0.121678556588252 -2.71254073357421
0.491596594410448 -0.647375059196292
0.034215715337913 -5.18552889588685
0.369606070031838 -0.85767889924017
0.111031312388744 -2.90111980775057
0.553851968181126 -0.0131043047916032
4.26483664846778 5.61517660444236
0.296310560708092 -1.50339881114299
0.507921464957328 -0.86508508236285
3.82191425930924 5.13208209373875
0.382943869568991 -1.1187112428232
0.326537348139952 -1.49739490079112
1.68885174386588 2.95407021245303
0.0867837661420667 -3.83040141672474
1.38956681176273 1.63868909608379
0.0538064436957938 -4.62105254274221
1.18776774704602 1.10098169131695
2.87460026604958 4.13829542190936
0.20163386116965 -2.15876498415394
0.404903122145131 -0.775484542825762
0.168642035558839 -2.59986513863077
0.0976107966264223 -3.62126599600735
0.108357178090419 -3.1566235105213
0.0894981508391026 -3.87747134908458
0.387362540835996 -1.19095762050279
0.137503523749935 -2.39304039700631
0.113700499164728 -3.38885506506168
6.58496250072116 9.16600455012163
0.800744623936777 0.181043259781179
0.291603558030565 -1.61494693973553
1.93734439215023 1.99750420622413
0.0398402645317911 -4.99868222739032
0.22404027421793 -2.37961763142892
0.108357178090419 -3.37919641538095
0.34255474547732 -1.23437682048497
0.186500557644495 -2.65041234166687
0.0593552776164212 -4.49574697336427
0.111031312388744 -3.29613941345246
1.83430670296291 2.1117953967997
0.0648828515848544 -4.38142423730121
0.0786098346963665 -3.94354991653245
0.166072675946706 -2.54406515192784
0.777367109450413 -0.098394112203183
0.551885103471725 -0.648099799422088
0.0621217119077975 -4.10332394852001
0.0593552776164212 -3.9575858519632
0.121678556588252 -3.05293093857929
1.07176266930009 0.834438040207486
0.160920188181103 -2.75270198646039
0.402722176845605 -0.204146452877723
0.0676387168753633 -4.21615328955952
0.119024103142275 -3.07288714899354
3.02431967919541 3.68563055535403
0.499782120147312 -0.756848688077087
0.335711910320462 -1.38790141722824
0.532067552289031 -0.538553327908878
0.238786859587116 -1.94274943222548
0.794103898559748 0.196021626903589
0.413594082409175 -0.673393486713555
0.111031312388744 -3.61239875825313
0.243669080966863 -1.95086374940532
0.12961273813047 -2.94983579087609
0.0894981508391026 -3.71679199545334
3.06419306192749 3.56452039843911
0.100304905795685 -3.07031069014461
0.16349873228288 -2.52327286778014
0.0565835283663675 -4.55690364566142
3.2687338010779 4.11082349440337
0.0285691521967709 -5.67011425610941
0.20163386116965 -2.29401102107101
0.0813396274519388 -3.99397582688262
0.166072675946706 -2.54406515192784
0.102993993323326 -3.37008020769576
1.09491164702547 0.896253596831067
0.0593552776164212 -4.49574697336427
0.0200576523412535 -6.17588153156383
0.0257375614136083 -5.81917607424234
1.13356352574111 1.07077751881521
0.0621217119077975 -4.20629965483555
0.0648828515848544 -4.50727287793682
0.216610068742442 -2.10643312586731
0.142740172116082 -2.14793549232156
1.05380644369579 0.58228471892796
0.0731347046302154 -4.12253348667882
0.393965275660243 -1.19668515412356
0.67626740826589 -0.123068654162154
0.505890929729957 -0.774059932306732
0.16349873228288 -2.42684310509705
0.119024103142275 -2.97871682873467
0.0593552776164212 -4.49574697336427
6.72426826710508 9.70050952158664
1.52306006179525 1.52801702926659
0.0482361856528476 -4.75953821311138
0.116364756691785 -3.36381629977241
0.186500557644495 -2.41634104304876
0.263034405833794 -1.62304600245264
0.034215715337913 -5.41298045171531
0.0976107966264223 -3.69423705030959
0.255802836602718 -1.77127413839993
0.134878054343112 -2.71121477923981
0.0976107966264223 -3.42218674266583
1.68167414179283 1.78224718813873
4.00773372004163 5.19139222728674
0.0482361856528476 -4.47605294089745
0.54794331129035 -0.477960357739124
0.0510240030244669 -4.84586595232707
4.59824608753958 5.73398232742994
0.105678077894537 -3.07751687677923
0.246104009883917 -1.81617969478212
2.78659636189081 3.01474168506862
0.13224779829844 -2.44890002597025
0.0922074380970889 -3.76039992114068
0.216610068742442 -1.67862248939068
0.683471892855227 -0.230280828479644
0.0482361856528476 -4.61084374899477
2.90804429022489 3.52217402869948
0.792438930064638 -0.0922600352646452
0.199122642013601 -2.36226942878157
0.0565835283663675 -4.69986159950347
0.0482361856528476 -4.75953821311138
0.600269753509005 0.234006062386096
0.331131922217202 -0.580410311210773
0.674460651560259 -0.128766312414209
0.43722773891291 -0.200208350309291
0.456280481510725 -0.914093108122893
0.590721770009841 0.163762011461488
0.0813396274519388 -3.33885361534392
0.0538064436957938 -4.77085969278572
0.0538064436957938 -4.36131833189281
0.916858764699754 0.564049177710269
0.909197062991687 0.479131005205764
1.07860983469637 1.03672072788763
0.0731347046302154 -3.69057415256727
0.191562650700756 -2.24977760396769
0.674460651560259 -0.128766312414209
0.102993993323326 -3.31149983110013
0.831877241191673 0.0809515351016454
0.22404027421793 -1.58883028711472
0.119024103142275 -3.39906672627039
0.0510240030244669 -4.84586595232707
0.0454429707611671 -4.67838187209301
0.121678556588252 -3.05293093857929
0.12961273813047 -3.14062473797366
0.206643223983395 -2.39088555763477
2.83834673652123 3.91332316279855
0.823749360308273 0.309850403465282
0.211635253327149 -2.14888400137821
0.0482361856528476 -4.92533806991324
0.34255474547732 -1.20742085822483
1.65168318063211 1.78102787390272
0.559736524432983 0.26751358120405
0.0510240030244669 -4.29886834561711
0.173767067736706 -2.64443454016968
2.79742808215231 3.26917949713814
0.565597175854225 0.793326707510027
0.228972569760161 -1.99471307125045
0.178873958169795 -2.38867336924806
0.199122642013601 -2.36226942878157
1.10567807789454 0.832247523620499
0.0621217119077975 -4.31719434675843
0.108357178090419 -3.3202521886649
3.91819538914666 4.66213219081251
5.35304093573761 7.24955873382353
0.0813396274519388 -3.99397582688262
0.54794331129035 -0.422659453814979
5.31484151284709 7.134658665347
0.196607044094818 -2.34316021462896
0.0538064436957938 -4.24711243311087
0.779049552837459 0.0305292820976007
0.0593552776164212 -4.63248102148441
0.100304905795685 -3.39583737903807
0.0482361856528476 -3.85763698662622
0.301002256032814 -1.52753410784585
0.0731347046302154 -4.02517497957547
0.121678556588252 -3.00572429809087
0.0454429707611671 -5.00981705272475
0.0867837661420667 -4.00507424721017
0.0840642647884745 -3.63377240904569
0.571434115876509 -0.28728469624674
0.340277404766254 -0.987781749055458
0.0454429707611671 -4.67838187209301
0.0593552776164212 -3.9575858519632
0.034215715337913 -5.41298045171531
0.0731347046302154 -4.02517497957547
0.393965275660243 -0.814663494418324
0.441483479582645 -0.870572266482343
0.0786098346963665 -4.2386823185799
0.105678077894537 -3.1786014273055
0.100304905795685 -3.4580214159388
0.0426443374084937 -5.09994875731634
0.0398402645317911 -4.82473686010779
0.142740172116082 -2.52673416602281
0.111031312388744 -3.41445938064122
0.134878054343112 -3.05125235432892
0.191562650700756 -2.39428620836389
0.194087052116302 -2.1602891716951
1.64984535230601 1.99817596318225
0.137503523749935 -2.94052819230881
0.211635253327149 -1.84896635319856
0.319617934200161 -1.41408950625363
0.0426443374084937 -4.60182951654294
0.0676387168753633 -3.61070246759223
0.221567788538409 -2.01777995841469
0.699551632523089 -0.125861039183134
0.0648828515848544 -3.57257225260896
0.0398402645317911 -5.19651286433596
0.391767719955997 -1.21250388419192
0.326537348139952 -1.13798816564195
0.0565835283663675 -4.55690364566142
0.137503523749935 -2.77307144645724
0.12961273813047 -3.09051046252406
0.0676387168753633 -3.7593815942065
0.0398402645317911 -3.72992832480561
0.13224779829844 -2.58105892143121
0.524063675777211 -1.01407325776473
0.158337027167101 -2.61820951287174
1.38072944850355 0.981950730235733
0.681674141792833 0.225920291066411
0.12961273813047 -3.04207870368582
1.25096157353322 1.3878222259
0.746742715777736 0.0791956162298267
0.402722176845605 -0.837957914665706
0.16349873228288 -2.77702946002593
0.470927257475127 -0.926711400863433
0.070389327891398 -3.97421131856509
0.267835392097615 -1.61246948033167
0.573374526445944 -0.524403532646587
0.0482361856528476 -4.75953821311138
2.18713429147454 2.72864775564949
1.31498648546852 1.54185149116231
0.0593552776164212 -4.37085763462628
0.491596594410448 -0.721713648507318
0.0482361856528476 -4.23922823565642
0.528071164578735 -0.498072565487002
0.42867840994823 -0.890672272359592
0.228972569760161 -2.11479891510525
0.314986485468515 -1.4375161448408
0.0786098346963665 -3.77576171386273
0.0676387168753633 -4.11249660856701
0.126972856257766 -2.96813527678768
0.270229907237998 -2.01123827806024
1.39506279951758 1.72233460155678
3.14860877020522 3.79892279895366
0.0565835283663675 -4.19736125897428
0.0648828515848544 -4.15853262245786
0.070389327891398 -4.06807824202932
0.0621217119077975 -4.31719434675843
0.0257375614136083 -5.07167126488825
0.838346736521231 0.621179566482897
2.47092725747513 3.02863717817947
5.80787007829978 8.14903229348408
0.277389698810864 -1.29381253123145
7.61898741735555 11.3226977071487
0.0648828515848544 -4.05879731985806
0.0922074380970889 -3.47676088574915
0.0676387168753633 -4.32783817561205
0.0398402645317911 -4.82473686010779
0.0621217119077975 -3.91710358682317
0.12961273813047 -3.04207870368582
0.0398402645317911 -4.99868222739032
0.070389327891398 -3.97421131856509
0.692427198089708 0.109295565188123
0.105678077894537 -3.28730586570483
0.0813396274519388 -3.74109624117875
0.344828496997441 -1.16491031477235
0.0482361856528476 -4.92533806991324
0.0538064436957938 -4.48534818942345
0.0840642647884745 -3.95390722211001
0.111031312388744 -3.13507698071994
0.0648828515848544 -3.87789633363442
0.0731347046302154 -3.69057415256727
0.0538064436957938 -3.25476396146028
0.0676387168753633 -3.61070246759223
0.22404027421793 -2.20950540767127
0.0922074380970889 -3.68409346690226
0.0200576523412535 -6.17588153156383
0.102993993323326 -3.43114027249762
0.0593552776164212 -4.25592348449029
0.116364756691785 -2.63248102148441
0.134878054343112 -2.95843955757314
0.0758748669751276 -3.51856023457711
0.497740088609093 -0.557209910605032
0.0285691521967709 -5.67011425610941
0.267835392097615 -1.92736006749845
0.100304905795685 -3.17087361780212
0.0731347046302154 -3.93397329474125
0.155749232677945 -2.70547044562023
2.46571331959596 2.85117049068643
0.852797892818771 0.256713002398625
2.85079942312548 4.27761242355284
0.374065718222538 -1.19344160928099
0.0593552776164212 -4.49574697336427
2.23327453899093 3.06245053144954
1.29395897902869 1.8902950102527
0.979659551715824 0.673017967273652
0.0648828515848544 -4.15853262245786
0.0426443374084937 -4.91413669341741
0.626672752605993 -0.123591421108026
0.260627908126699 -1.94722449662763
0.337996463515016 -1.3107537332006
0.0758748669751276 -3.73246240057885
0.0813396274519388 -3.39857881418259
0.171206827418142 -2.55245313406416
1.2654368960491 1.05167130180822
0.105678077894537 -3.1786014273055
0.439357178474257 -0.674574360070402
1.37962096205571 2.00562535917192
0.0426443374084937 -4.60182951654294
0.0922074380970889 -3.68409346690226
0.36289064266586 -1.3327963700877
0.168642035558839 -2.3732523484982
0.838346736521231 0.515930228950756
0.0813396274519388 -3.74109624117875
0.238786859587116 -1.98790789334533
4.32264926213102 5.6299668496277
0.137503523749935 -2.98561608183734
1.32883646422954 1.24036389143826
0.497740088609093 -0.373701800210884
0.094911647025467 -3.51373084852508
0.0758748669751276 -3.89499919578566
0.12961273813047 -3.24639889334736
0.718964335759539 0.197837664063149
0.126972856257766 -3.01410829235036
2.21225804420274 2.45918032758616
0.0648828515848544 -4.26567820191448
0.070389327891398 -4.16848013898715
0.124328135002202 -3.29188576405881
0.0786098346963665 -3.19651286433596
1.14274017211608 0.95054396415512
0.0510240030244669 -4.84586595232707
0.070389327891398 -4.06807824202932
0.22404027421793 -2.13142407248956
0.102993993323326 -3.78250941254627
0.108357178090419 -2.67827083148947
0.105678077894537 -3.67335659999121
0.0454429707611671 -5.00981705272475
0.100304905795685 -3.22391205063675
0.0867837661420667 -3.34589145217591
0.0398402645317911 -4.99868222739032
0.158337027167101 -2.69102217131966
0.871843648509318 0.300490577976834
0.0398402645317911 -4.52940236549038
0.119024103142275 -2.84807092246769
0.216610068742442 -2.23663696738589
1.58207422139633 1.45177020579453
0.746742715777736 0.00622569779899319
0.100304905795685 -3.73762107546769
0.549915553621955 -0.296309820568141
0.243669080966863 -2.1165029844849
0.100304905795685 -3.17087361780212
1.05241589415114 0.923199875156142
0.119024103142275 -3.12238241649866
0.0731347046302154 -3.61778354120163
0.263034405833794 -1.89680681487949
0.241230035515445 -1.61915064610224
1.65809720535137 2.03839395359273
0.186500557644495 -2.61455734283013
2.70929063572336 3.56950862591675
0.0840642647884745 -3.31328054627385
0.460480470040011 -0.699335712795416
0.158337027167101 -2.61820951287174
0.178873958169795 -2.2723671639358
0.0482361856528476 -4.92533806991324
2.34596403034287 2.9045649905415
0.483364360713349 -0.312569432669188
0.034215715337913 -5.41298045171531
0.211635253327149 -2.49499705559066
0.140124223909071 -2.64461532222584
0.0786098346963665 -3.4258484859326
0.413594082409175 -1.0870668049911
0.105678077894537 -3.34489233549701
0.140124223909071 -3.10994833883127
0.648925559453121 -0.280997022113147
0.654435540845399 -0.174138527128162
0.166072675946706 -2.68569230952304
0.173767067736706 -2.50661552382654
0.0593552776164212 -4.14947392957773
0.13224779829844 -2.61608091113672
0.0976107966264223 -3.24727714626244
0.0813396274519388 -3.99397582688262
0.070389327891398 -4.06807824202932
0.121678556588252 -3.20459282820536
0.768925335563751 0.02633384898424
0.094911647025467 -3.449152620743
0.196607044094818 -2.3141142165043
0.0482361856528476 -4.75953821311138
1.90919706299169 1.9768536191008
0.0976107966264223 -3.55180877853866
0.147957881387101 -2.78960863670419
0.557777671394926 -0.629257600822165
0.124328135002202 -3.18284842927539
0.0758748669751276 -3.8114430442522
0.119024103142275 -2.97871682873467
1.1788739581698 1.10742891508785
0.166072675946706 -2.76208565622081
0.456280481510725 -0.881769457041615
0.0731347046302154 -3.76723344248134
0.0867837661420667 -3.28826587418316
1.30100225603281 1.84956371338703
0.0229004021100788 -5.65955361084993
0.111031312388744 -3.13507698071994
0.0398402645317911 -5.19651286433596
0.787432464516868 -0.0396814438256604
0.178873958169795 -2.45054268308063
0.100304905795685 -3.4580214159388
4.51298533481368 5.75445311842857
1.14274017211608 1.12770340714667
0.347098670622268 -1.28335960663605
0.263034405833794 -1.55350506919956
0.181420640280142 -2.3478623272541
0.0538064436957938 -4.48534818942345
0.0285691521967709 -5.40218105086278
0.0313951962755343 -5.07947068943008
0.037030730944967 -5.30046260977591
0.116364756691785 -2.95229517211076
1.20914139783859 1.05018654791601
0.100304905795685 -3.52300695771748
0.0894981508391026 -3.71679199545334
1.88127306142925 1.86529761416272
0.353887836284907 -1.58474856982381
3.06660588420444 3.83061748830024
3.55973652443298 4.30042719237466
0.206643223983395 -2.33147154773831
0.171206827418142 -2.85307579594725
2.62339868237726 3.064967842917
0.413594082409175 -1.17572477084281
0.153156788061421 -2.50793053170255
0.0426443374084937 -4.91413669341741
0.070389327891398 -4.16848013898715
0.070389327891398 -4.39304039700631
0.137503523749935 -2.89680681487949
0.314986485468515 -1.40652790419701
0.495695162624069 -0.609969792278004
1.02147972741045 0.600395617002831
0.957543200757105 0.511454856037257
0.0313951962755343 -5.53555801640982
0.0976107966264223 -3.55180877853866
0.0813396274519388 -3.99397582688262
0.0593552776164212 -4.25592348449029
0.0731347046302154 -3.69057415256727
0.158337027167101 -2.72885460562509
0.0648828515848544 -4.26567820191448
0.231432408447965 -2.05766546373988
0.422233000683048 -0.772083637421124
0.100304905795685 -3.27897502452794
0.168642035558839 -2.31454561434884
0.42867840994823 -0.901433001595337
0.238786859587116 -2.10740456223539
1.78993786898019 2.86131415290245
0.289244285156642 -1.76953820924267
0.481298941547565 -0.660979180891172
0.0840642647884745 -3.63377240904569
0.301002256032814 -1.51095960634129
0.0648828515848544 -4.15853262245786
0.0813396274519388 -3.99397582688262
0.0593552776164212 -4.37085763462628
0.415758666522498 -1.0850168157344
0.14535138557262 -2.84640648221398
0.16349873228288 -2.30754417672471
0.602171790753379 -0.359870599364085
0.37851162325373 -1.12369221724032
0.800744623936777 0.255589736129997
1.07450543636363 0.746846091302594
0.0922074380970889 -3.5426157321319
0.124328135002202 -3.34965905062093
0.126972856257766 -3.06159464338251
0.0758748669751276 -3.51856023457711
0.43722773891291 -0.99513946257641
2.46780115648841 3.55243128572007
0.124328135002202 -3.34965905062093
0.0731347046302154 -4.02517497957547
2.47040671081933 4.20077222308923
0.094911647025467 -2.7992362669674
6.8926581669272 10.0981881292458
0.241230035515445 -1.67344881856548
0.137503523749935 -2.58785657399034
4.66902676550963 5.80782982221346
0.713695814843359 0.316018014162678
0.0538064436957938 -4.48534818942345
3.52857131887076 4.62115043139085
0.176322772640463 -2.43073492035405
4.24944534108584 5.25958195272017
0.0313951962755343 -5.28956572681993
0.0565835283663675 -4.42684310509705
0.147957881387101 -2.78960863670419
0.0758748669751276 -3.65758206727579
0.284514133244245 -1.59449431217516
0.994217647405994 0.450664229662834
0.0257375614136083 -5.81917607424234
1.18650055764449 1.0704058487821
5.69660593807134 7.51706543662777
1.62199323166612 1.79862032277271
0.0786098346963665 -3.4258484859326
0.0257375614136083 -5.81917607424234
0.279768421593595 -1.75244869235239
0.0840642647884745 -3.78497821314142
0.409255146684838 -0.961724291560827
0.37851162325373 -1.34084418588088
0.100304905795685 -3.52300695771748
0.279768421593595 -1.81211295577581
0.42867840994823 -0.82774082052282
0.331131922217202 -1.60782686770815
0.14535138557262 -2.72674783802915
0.105678077894537 -3.34489233549701
3.3325647309961 4.35087446742093
0.211635253327149 -2.34058057026395
0.0648828515848544 -3.71717218230586
0.0786098346963665 -3.77576171386273
0.22404027421793 -2.37961763142892
5.5351820456209 7.56788839220507
0.0621217119077975 -4.43732821643591
0.0648828515848544 -4.05879731985806
0.0840642647884745 -3.86697158533872
0.976730220677153 1.18620073884213
3.19029879162659 4.00501612723944
0.0758748669751276 -3.8114430442522
0.0840642647884745 -3.31328054627385
0.741574847418796 0.166922770273871
0.0867837661420667 -3.67461127794189
0.374065718222538 -1.43782941325905
0.477159211186641 -0.231006798135196
0.396159489073155 -1.10446734672739
0.108357178090419 -2.91942025688112
0.407080775450501 -1.22235965508771
3.33342373372519 4.48712954857636
0.14535138557262 -2.80540758668051
0.0538064436957938 -3.86368497469424
0.147957881387101 -2.95911389270884
2.12829340100982 2.94053699905966
1.86552295913996 2.15125755659231
0.100304905795685 -3.66247937750039
0.596458139558986 -0.397116067194817
0.0482361856528476 -4.92533806991324
0.150559676575381 -2.58872592926876
0.140124223909071 -2.60890234143148
0.0731347046302154 -4.12253348667882
2.22774107583913 2.24660122535242
0.20163386116965 -2.35187120802991
0.312665173558394 -1.48945000478912
0.102993993323326 -3.31149983110013
0.13224779829844 -3.02291724039655
0.0648828515848544 -4.15853262245786
0.267835392097615 -1.66651201942922
0.100304905795685 -3.59105838800684
4.59610028391015 5.6136888400449
1.24731993497982 1.25028356793278
0.142740172116082 -2.82146321440796
0.0676387168753633 -3.68312758374367
0.100304905795685 -3.07031069014461
4.47027654480301 6.1925239711331
0.277389698810864 -1.83848514936712
0.0565835283663675 -3.82539248158733
0.319617934200161 -1.49327046683603
0.0676387168753633 -4.21615328955952
0.678071905112638 -0.255536873256378
3.00683657739666 3.4629173123067
0.333423733725192 -1.4855424787027
0.160920188181103 -2.47043389966103
0.0454429707611671 -4.83460260432744
0.0840642647884745 -3.49692154083319
0.219091058246197 -2.09806605463651
1.72246602447109 1.75734825295031
0.191562650700756 -2.0213436174334
0.176322772640463 -2.39989045227486
0.0621217119077975 -4.5683818633813
0.196607044094818 -2.34316021462896
0.443606651475615 -0.617712558149595
0.289244285156642 -1.76953820924267
0.153156788061421 -2.88121551668093
0.0398402645317911 -4.99868222739032
0.0510240030244669 -4.68848523601942
0.0593552776164212 -4.49574697336427
0.070389327891398 -3.97421131856509
0.0758748669751276 -3.51856023457711
0.964953052900799 0.773248822596912
0.176322772640463 -2.36969165127397
0.0731347046302154 -3.76723344248134
0.105678077894537 -3.34489233549701
3.57603833676208 4.55332873456621
3.74200621086674 4.29975677785273
0.335711910320462 -1.15118094981094
0.0648828515848544 -3.96551326270552
0.340277404766254 -1.145132066339
1.31498648546852 1.66548391483449
0.186500557644495 -2.38579956418419
0.710172748279662 -0.124473626134618
0.890641243963444 0.626459269417462
0.0510240030244669 -4.29886834561711
0.116364756691785 -3.42460617547877
0.0758748669751276 -3.58639723541747
0.916858764699754 0.335689000689858
0.36289064266586 -1.43853451600992
0.124328135002202 -2.85541735871064
4.73671310044021 5.94820934386166
0.762136169901112 0.211510413192489
0.420078115979374 -1.00940958245715
0.111031312388744 -3.41445938064122
0.367371065648529 -0.957552163419468
0.0758748669751276 -4.17933458389946
0.231432408447965 -1.60655848685908
1.07313470463022 1.39090363533321
0.0894981508391026 -3.50503909492349
0.0894981508391026 -3.64270018407114
0.0786098346963665 -3.77576171386273
0.969380764941608 0.63351367979855
0.0593552776164212 -4.14947392957773
0.196607044094818 -2.25771982362029
0.387362540835996 -1.27242303578837
0.417920007811965 -0.642989098669255
0.137503523749935 -2.62304600245264
0.344828496997441 -1.30076173053819
0.389566811762726 -1.01482084684618
0.0229004021100788 -5.65955361084993
2.53704751940466 2.54132314129817
0.12961273813047 -3.04207870368582
0.573374526445944 -0.618919745269725
0.147957881387101 -2.914834237268
0.758729568457863 0.276864803060569
4.57942154276352 5.6681541494779
4.31179371775365 6.02073003537113
1.24000896473507 1.08624190986603
0.094911647025467 -3.11269666334662
0.263034405833794 -1.69610946464236
1.07176266930009 0.996813302278684
0.124328135002202 -2.73503943227676
0.034215715337913 -4.66189374930445
3.58086906299287 5.26113748379575
0.0398402645317911 -5.19651286433596
0.196607044094818 -2.0047261261147
3.69086402708526 4.53312161530828
0.116364756691785 -3.14343218405389
0.119024103142275 -1.39835016218156
0.221567788538409 -2.06538933511231
0.176322772640463 -2.46225326927446
0.654435540845399 0.156724738376902
1.53605290024021 1.61736256216253
0.173767067736706 -2.41125694860287
1.26423615104355 1.33424725332308
0.0786098346963665 -3.94354991653245
0.037030730944967 -4.74086430285277
0.0172092900322231 -6.39535055769351
1.4125105712498 1.30140349121092
0.0758748669751276 -3.89499919578566
0.171206827418142 -2.81188961736931
0.119024103142275 -3.02503376731667
0.360645202460216 -1.44190810495456
0.0229004021100788 -5.65955361084993
0.0593552776164212 -4.14947392957773
0.293958979028694 -1.86000696047731
0.233888060174277 -2.17483678168771
0.255802836602718 -2.00658374339459
1.42330923724239 1.45330828062629
0.171206827418142 -2.16767453429244
0.385154896884344 -1.40691117768029
0.0786098346963665 -3.85721792744272
0.0731347046302154 -2.99369945734552
0.199122642013601 -2.58702248548711
5.2424500736777 7.09964837668705
4.78743246451687 5.86217566500267
0.0593552776164212 -4.37085763462628
0.353887836284907 -1.23254135631011
4.02112434003561 4.8713925234881
0.0922074380970889 -3.29551475951147
0.140124223909071 -3.06087067750367
0.289244285156642 -1.73063818507477
0.0676387168753633 -4.01579095376939
0.124328135002202 -2.85541735871064
0.0593552776164212 -4.49574697336427
1.33913738491959 1.83844860309422
0.100304905795685 -3.4580214159388
0.0426443374084937 -4.74954872360382
1.43082049651977 1.47151538478489
0.284514133244245 -1.59449431217516
0.335711910320462 -1.23036901090731
0.0426443374084937 -4.91413669341741
0.0758748669751276 -4.17933458389946
0.0676387168753633 -4.32783817561205
3.8413693545154 5.27470401005305
0.113700499164728 -3.38885506506168
0.0648828515848544 -3.7952972203054
3.44201456555989 4.75812711509759
0.950095094173686 0.730047225496068
0.0565835283663675 -4.09499954134461
1.24853483613868 1.71068868434466
0.277389698810864 -1.66343153062704
0.0426443374084937 -5.09994875731634
0.604071323668861 -0.40524085061184
0.102993993323326 -3.00261599018411
2.69821847822441 2.81885301937329
0.291603558030565 -1.78386274776457
0.0621217119077975 -4.20629965483555
1.73292038210826 1.9865747286565
2.34198574722862 2.48653640407249
0.0976107966264223 -3.62126599600735
0.0922074380970889 -3.47676088574915
1.26423615104355 1.53515336554379
1.35388783628491 1.37854720647554
0.121678556588252 -3.10173463958386
0.199122642013601 -2.0198186068809
0.142740172116082 -2.90561904026401
0.823749360308273 0.0609969287260007
0.250961573533219 -1.93002375587403
0.221567788538409 -2.19177633573199
0.0454429707611671 -4.83460260432744
0.0482361856528476 -4.92533806991324
0.534061602421118 -0.589386989819253
0.153156788061421 -2.92445982368115
0.070389327891398 -4.27639547815404
0.267835392097615 -1.59489599466349
0.111031312388744 -3.24042998086617
0.263034405833794 -1.94052819230881
0.173767067736706 -2.71861780675912
0.113700499164728 -3.45073234085013
0.0676387168753633 -4.21615328955952
0.690640578615693 0.0608638914483014
0.119024103142275 -2.93384073267672
0.166072675946706 -2.80185484489356
1.24731993497982 1.32604156753047
1.41034110461409 1.52947596713847
0.0786098346963665 -3.69865985429371
0.0482361856528476 -4.92533806991324
0.186500557644495 -2.2978728244193
0.838346736521231 0.357967709419011
0.0565835283663675 -4.69986159950347
0.209141397838592 -1.8772164184332
0.173767067736706 -2.6087259793124
0.0731347046302154 -4.12253348667882
0.718964335759539 0.0324245616063365
0.206643223983395 -2.42153604955961
0.150559676575381 -2.73503943227676
0.140124223909071 -2.92292417806892
0.0621217119077975 -4.31719434675843
0.173767067736706 -2.71861780675912
0.326537348139952 -1.342734842066
0.0786098346963665 -3.69865985429371
0.0731347046302154 -4.02517497957547
0.409255146684838 -1.0074901997948
0.166072675946706 -2.5107289095975
0.119024103142275 -3.07288714899354
0.108357178090419 -3.50484216237296
0.586884812852185 -0.532451817145484
3.41629930547988 3.78393570738482
2.5670586262992 3.00153945047063
0.070389327891398 -4.27639547815404
0.966430467306298 0.801879402523306
0.432959407276106 -0.804286317122782
0.121678556588252 -3.37409143832171
0.391767719955997 -1.18594981348017
0.142740172116082 -2.74194700087048
0.111031312388744 -3.03689658678104
0.233888060174277 -2.09856126455483
0.199122642013601 -2.62219132527071
0.385154896884344 -0.928471174252084
0.0676387168753633 -3.92516237789075
0.12961273813047 -2.99522014538376
3.33313745630767 4.52719748331177
1.02856915219677 1.30996701786464
0.0731347046302154 -4.12253348667882
1.87892147974985 1.80127728469036
0.105678077894537 -3.5328784186096
0.417920007811965 -1.30788771644317
0.0229004021100788 -5.98616578466011
0.113700499164728 -2.61172707135983
0.155749232677945 -2.8648218005087
0.0454429707611671 -5.00981705272475
0.0565835283663675 -4.42684310509705
0.196607044094818 -2.10066780513842
0.0313951962755343 -5.28956572681993
0.199122642013601 -1.88556754122063
3.66834608843124 4.60957946339492
0.0398402645317911 -4.99868222739032
1.30451104180995 1.09854269603976
0.216610068742442 -1.96427172977098
0.124328135002202 -3.08147609724486
2.5089356618644 3.39371222087369
0.246104009883917 -1.41059579312572
1.71808758396052 1.89892757291582
0.534061602421118 -0.488589765048859
0.317304068361915 -1.49739490079112
2.31903981556254 2.31726578186269
0.0621217119077975 -4.5683818633813
0.255802836602718 -2.0538189798739
0.312665173558394 -1.87842774043153
0.160920188181103 -2.83283002358418
0.807354922057604 0.844056322873476
0.464668267003444 -0.623936829922057
0.183962834842595 -2.45903847275983
0.070389327891398 -4.06807824202932
0.0426443374084937 -5.09994875731634
0.272620454662992 -1.48418300289554
0.0285691521967709 -5.40218105086278
0.639695233399582 -0.190357084622727
4.32725621558264 6.0466816753158
0.0922074380970889 -3.5426157321319
4.04281941113492 5.43897267699887
0.509949146304311 -0.667760756336443
1.89375050172057 2.068923723008
0.160920188181103 -2.71424732465002
0.893750501720566 0.49431658370202
0.168642035558839 -2.63535234304299
0.694211607767891 0.0595772315537417
1.56364626948406 1.89899114173124
0.111031312388744 -2.66277228076825
1.17248751551013 0.971888794649576
0.119024103142275 -3.22677824358274
0.0398402645317911 -5.19651286433596
1.24853483613868 0.987385760899944
0.186500557644495 -1.99160537627218
4.22419466397043 5.24037169272555
1.09356017616234 0.709568232299736
0.713695814843359 -0.0110285010103582
4.70132725741294 6.29293928002247
0.0786098346963665 -3.62547034105457
2.46100460993347 2.64950349377861
0.22404027421793 -1.79409353663498
0.116364756691785 -3.36381629977241
0.238786859587116 -2.05841190743584
0.0398402645317911 -4.99868222739032
0.171206827418142 -2.55245313406416
0.0621217119077975 -3.91710358682317
0.186500557644495 -2.38579956418419
1.51601514700366 1.35248002188158
0.168642035558839 -2.82719697843407
1.58880456701555 1.50059567192511
0.119024103142275 -2.89031853269887
0.037030730944967 -5.30046260977591
0.150559676575381 -2.45589427257314
0.0313951962755343 -5.28956572681993
0.111031312388744 -3.08515175538826
0.142740172116082 -2.90561904026401
0.789103217501381 0.388060850772155
0.337996463515016 -1.54376166447553
0.0482361856528476 -4.61084374899477
0.137503523749935 -2.98561608183734
0.0593552776164212 -4.14947392957773
0.0565835283663675 -4.09499954134461
0.14535138557262 -2.93207440140911
0.347098670622268 -1.41593982719585
0.321928094887362 -1.59003094522467
0.563646269484064 -0.452100195380276
0.119024103142275 -2.84807092246769
0.166072675946706 -2.64896090157775
0.228972569760161 -1.74171492574075
1.93583687368403 2.14161233126322
0.0621217119077975 -4.43732821643591
0.094911647025467 -3.5813357505678
0.155749232677945 -2.66823850035231
0.199122642013601 -2.45434058376698
0.0454429707611671 -5.00981705272475
0.0621217119077975 -4.20629965483555
1.90149445504757 2.83198768624774
0.194087052116302 -1.96704972742052
0.380729448503549 -1.10866342044536
0.0894981508391026 -3.37937692148577
2.63040547148232 3.03695182739556
0.0758748669751276 -3.73246240057885
0.134878054343112 -2.63740165165075
0.171206827418142 -2.55245313406416
0.037030730944967 -4.90440632745935
0.094911647025467 -3.38734163202852
0.250961573533219 -1.59701103765969
0.140124223909071 -2.71880812838794
0.526068811667588 -0.737929640336986
0.645240512645265 0.820023598306755
0.124328135002202 -3.23633722623229
0.142740172116082 -2.70377419927958
1.24610400988392 1.22545546227517
0.0648828515848544 -3.96551326270552
0.171206827418142 -2.77184666385934
0.250961573533219 -1.74421169197509
0.0840642647884745 -3.70739527218887
1.60691594182521 1.66093245688774
0.645240512645265 0.409864602484456
0.094911647025467 -3.5813357505678
0.499782120147312 -0.59089290287294
0.105678077894537 -3.60140835319419
0.105678077894537 -3.46745666238598
0.0482361856528476 -4.75953821311138
0.317304068361915 -1.32814302707808
0.356143810225275 -1.32772205866234
0.0894981508391026 -3.71679199545334
1.47196778766152 2.36098179113537
2.70177082237904 3.02897371788218
0.522055749160964 -0.592417826274907
3.50944249308018 4.10028467823485
0.561692721398309 -0.558980715551212
0.335711910320462 -1.4031136021697
0.0648828515848544 -3.87789633363442
0.206643223983395 -2.19283342946937
0.155749232677945 -2.56198242283099
4.57434375392001 7.30371692138913
5.27828217953273 6.92712045346527
0.196607044094818 -2.3141142165043
0.199122642013601 -2.04346057277189
0.186500557644495 -2.38579956418419
0.160920188181103 -2.56992608238011
0.0731347046302154 -3.76723344248134
0.0731347046302154 -3.93397329474125
0.413594082409175 -1.05067728903346
0.27500704749987 -1.70597970866642
0.0313951962755343 -5.53555801640982
0.0454429707611671 -4.67838187209301
0.0257375614136083 -5.52486935821332
5.40033298675493 6.83303258757037
0.189033824390017 -2.20533931639781
0.314986485468515 -1.40652790419701
0.233888060174277 -1.91291680262947
0.282143228781498 -1.65299224961453
3.00036062868352 3.73254937019477
0.0621217119077975 -4.43732821643591
1.38294386956899 1.40032764717387
0.231432408447965 -1.6242754886393
0.0426443374084937 -4.91413669341741
0.0840642647884745 -3.49692154083319
1.03703073094497 0.667640518971686
1.15445359267987 0.891133937864423
1.23020301336642 1.54602975570696
0.0285691521967709 -5.67011425610941
0.462575888042204 -0.93190891867291
0.100304905795685 -3.4580214159388
0.326537348139952 -1.4811611432861
0.0426443374084937 -4.91413669341741
0.155749232677945 -2.52823442097539
0.126972856257766 -3.26890732811774
0.119024103142275 -2.97871682873467
0.214124805352847 -2.36001159661884
0.100304905795685 -3.33622325273127
0.0676387168753633 -3.61070246759223
0.178873958169795 -2.72854797543459
0.124328135002202 -3.08147609724486
0.243669080966863 -2.09164374648201
0.0538064436957938 -4.77085969278572
0.116364756691785 -3.19545307214779
0.308011314552178 -1.43402780187519
0.150559676575381 -2.69704658389641
0.0676387168753633 -4.21615328955952
0.206643223983395 -2.33147154773831
0.037030730944967 -5.08888599979679
1.0962618530584 0.937182839789545
0.0813396274519388 -3.99397582688262
0.417920007811965 -1.17139446514555
0.284514133244245 -1.78062084680826
0.331131922217202 -1.50577783149784
0.456280481510725 -1.05115649419328
0.0285691521967709 -5.40218105086278
4.01560461145512 5.06844870052571
0.286881147788162 -1.66094261021116
0.0229004021100788 -5.65955361084993
1.75017770559306 1.75285325319998
0.0648828515848544 -4.26567820191448
0.20163386116965 -2.35187120802991
0.607862902831235 -0.295032257550568
0.0922074380970889 -3.29551475951147
0.178873958169795 -2.45054268308063
0.904580434921318 0.385407243616578
0.100304905795685 -3.11971611508009
0.0731347046302154 -4.12253348667882
0.22404027421793 -1.89801315375241
5.36225946576699 7.04833173063477
0.61541629726287 0.0328372326238534
0.263034405833794 -1.85437154855909
0.0398402645317911 -4.99868222739032
0.199122642013601 -1.70505562341854
0.308011314552178 -1.67123719809497
0.0172092900322231 -6.39535055769351
0.0676387168753633 -4.11249660856701
0.516015147003665 -0.780253360900213
0.14535138557262 -2.80540758668051
0.0976107966264223 -3.55180877853866
0.155749232677945 -2.99706555517251
0.0731347046302154 -3.69057415256727
0.111031312388744 -3.13507698071994
0.892196710465485 0.495781280083482
0.0426443374084937 -4.74954872360382
0.511973981781801 -0.704273442463429
0.0813396274519388 -3.74109624117875
0.236339539168374 -2.11542517725485
0.0426443374084937 -4.91413669341741
0.094911647025467 -3.51373084852508
3.13684760419288 3.72255188097627
0.0840642647884745 -3.70739527218887
0.303342394487331 -1.60867307488048
0.116364756691785 -2.99775819287408
0.481298941547565 -0.835716734267804
0.466757615726171 -0.782797884908345
1.15445359267987 0.705035137966467
0.111031312388744 -3.03689658678104
1.97158953553006 2.37135381223773
0.324234562270531 -1.43739085651759
0.22650852980868 -1.6909661613664
0.0565835283663675 -4.55690364566142
1.18269229751619 1.0904190105091
0.0621217119077975 -4.31719434675843
4.73281187208294 6.4220546512484
0.0731347046302154 -3.76723344248134
0.0538064436957938 -4.36131833189281
0.356143810225275 -1.43307505880857
2.58928410667125 2.70281208626598
0.119024103142275 -3.33932173785166
0.0398402645317911 -4.99868222739032
0.31034012061215 -1.54335711382348
0.124328135002202 -3.08147609724486
1.24974871508357 1.18628967464783
0.209141397838592 -2.35066147502498
0.0426443374084937 -4.74954872360382
0.16349873228288 -2.73792964033699
5.05814329251229 6.8030652791102
0.843179890257174 0.308058020943565
0.137503523749935 -2.98561608183734
0.347098670622268 -1.40059251595181
2.49210955265261 3.67487497532633
0.0482361856528476 -4.23922823565642
0.126972856257766 -2.92358211175964
0.0731347046302154 -4.33949732296
0.108357178090419 -3.1566235105213
0.279768421593595 -1.85330560263429
0.196607044094818 -2.10066780513842
0.0482361856528476 -4.35278655812084
0.126972856257766 -2.75797278865127
0.7311832415722 0.151366895256794
0.140124223909071 -2.9674567127185
2.89840185999219 3.33460266668081
0.0676387168753633 -3.68312758374367
0.0565835283663675 -4.69986159950347
0.0565835283663675 -4.19736125897428
0.319617934200161 -1.61197449857035
1.26183165875214 1.51869961864785
4.65168318063211 5.83084709635064
0.0676387168753633 -4.21615328955952
4.11069731654494 4.74359051559784
0.140124223909071 -3.06087067750367
1.25338423580007 1.07365128553343
0.659924558402378 -0.124322352668936
0.0565835283663675 -4.30754417672471
1.81803247465809 1.97128284109493
0.73638840070346 0.0573116976252011
0.166072675946706 -2.80185484489356
0.155749232677945 -2.59653881709014
0.602171790753379 0.24859810956856
0.070389327891398 -3.97421131856509
0.513995979367013 -0.780958619111257
2.33342373372519 2.24850563208121
0.219091058246197 -2.28268418759708
0.326537348139952 -1.43352792377687
0.142740172116082 -2.90561904026401
0.126972856257766 -3.06159464338251
0.0840642647884745 -3.49692154083319
0.137503523749935 -2.98561608183734
0.034215715337913 -4.98910107568465
0.0648828515848544 -4.26567820191448
0.351628329102782 -1.20859638758244
0.0510240030244669 -4.54659669985738
0.272620454662992 -1.7114798726318
0.0648828515848544 -4.15853262245786
4.29322332298252 5.74884527328083
0.509949146304311 -0.853786225846323
0.319617934200161 -1.62975854902959
1.14274017211608 0.923361476393039
0.0676387168753633 -4.21615328955952
0.0398402645317911 -5.19651286433596
0.530070742225084 -0.590326913025667
3.80446664273278 4.53540573065707
0.286881147788162 -1.52161173341022
0.0426443374084937 -4.91413669341741
0.070389327891398 -3.97421131856509
0.263034405833794 -2.00869969495039
0.037030730944967 -4.90440632745935
0.0593552776164212 -4.05034194010415
0.111031312388744 -3.13507698071994
0.116364756691785 -3.36381629977241
0.178873958169795 -2.30057655322982
0.718964335759539 -0.220276671555706
0.070389327891398 -3.88608040828643
2.23756371831768 2.78767365456868
0.0648828515848544 -4.26567820191448
2.95680011805158 3.60604623983357
0.0894981508391026 -3.57222831977759
0.034215715337913 -5.41298045171531
0.108357178090419 -3.20913103591383
5.38093719492782 7.14922885503065
0.951587794814754 0.832854710995807
0.0840642647884745 -3.95390722211001
0.260627908126699 -1.70176014242763
0.0538064436957938 -4.48534818942345
0.0398402645317911 -4.52940236549038
0.111031312388744 -3.24042998086617
0.0510240030244669 -3.81917607424234
0.236339539168374 -2.16642803323455
0.119024103142275 -3.07288714899354
0.0426443374084937 -4.91413669341741
0.258217389536018 -1.8461154024947
0.236339539168374 -2.16642803323455
0.0482361856528476 -4.75953821311138
0.209141397838592 -2.08230842603774
0.0731347046302154 -3.61778354120163
0.176322772640463 -2.20068008960948
0.31034012061215 -1.3104095104191
3.99729240763651 5.05396015090074
0.183962834842595 -2.22477671655468
0.102993993323326 -3.49489926896095
0.126972856257766 -3.16153037771449
6.5789688946823 9.3428264353076
0.0510240030244669 -4.54659669985738
0.84478735007906 0.315999434583403
0.0257375614136083 -5.07167126488825
0.0731347046302154 -4.02517497957547
0.584962500721156 -0.618600097421444
0.353887836284907 -1.3752459842627
0.0482361856528476 -4.23922823565642
0.0593552776164212 -4.37085763462628
0.932061171343424 0.446002633213303
0.0398402645317911 -5.19651286433596
0.0648828515848544 -4.26567820191448
0.070389327891398 -3.88608040828643
0.13224779829844 -2.65197427010692
0.0731347046302154 -4.02517497957547
0.108357178090419 -3.37919641538095
0.0840642647884745 -3.78497821314142
0.111031312388744 -2.66277228076825
0.111031312388744 -3.03689658678104
0.113700499164728 -3.06473603375515
0.113700499164728 -3.27253478598524
0.0593552776164212 -4.14947392957773
0.12961273813047 -2.09769475871686
0.173767067736706 -2.71861780675912
0.513995979367013 -0.485510095339081
0.445726703349984 -0.878204525735135
0.070389327891398 -4.39304039700631
0.231432408447965 -2.23685500007407
0.0482361856528476 -4.61084374899477
0.171206827418142 -2.81188961736931
0.7311832415722 0.0149563026339168
0.209141397838592 -1.64248353608561
0.0565835283663675 -3.82539248158733
0.13224779829844 -2.61608091113672
0.0894981508391026 -3.79489588081944
0.335711910320462 -1.19023172954966
0.191562650700756 -2.4884924117311
0.42867840994823 -0.635828457788617
0.183962834842595 -2.491188279874
0.243669080966863 -2.09164374648201
0.0676387168753633 -4.21615328955952
1.13750352374994 0.702439911847916
0.037030730944967 -5.08888599979679
2.16671544496642 2.57478347907942
0.0648828515848544 -3.7952972203054
4.81506301719287 6.36366514698011
0.108357178090419 -3.20913103591383
0.0565835283663675 -3.9097846688777
0.0922074380970889 -3.68409346690226
0.505890929729957 -0.471844628973141
0.13224779829844 -3.02291724039655
1.13750352374994 1.04833125008599
0.0894981508391026 -3.50503909492349
0.158337027167101 -2.76770591507141
0.070389327891398 -4.06807824202932
0.147957881387101 -1.89499919578566
0.337996463515016 -1.47785566610277
0.16349873228288 -2.55690364566142
0.140124223909071 -2.87972519509182
0.0731347046302154 -3.93397329474125
1.22280456104526 1.1021457744546
0.102993993323326 -3.43114027249762
0.0398402645317911 -5.19651286433596
0.100304905795685 -2.76503061398352
0.214124805352847 -2.14016585739274
0.865522959139964 0.453179466400713
0.0538064436957938 -4.36131833189281
0.647084212628954 0.832854710995807
0.137503523749935 -2.98561608183734
0.0510240030244669 -3.99241043239714
0.55581615506164 -0.452923114028203
0.0398402645317911 -4.99868222739032
0.265436896049098 -1.95617161000802
0.0976107966264223 -3.55180877853866
0.16349873228288 -1.20267505887075
1.06626144226872 0.4645886528124
1.06626144226872 0.47710520839211
0.286881147788162 -1.45668761603052
2.60786290283124 2.69236278934544
0.121678556588252 -3.05293093857929
0.166072675946706 -2.76208565622081
0.0621217119077975 -4.31719434675843
0.573374526445944 -0.610066872439476
0.475084882948783 -0.849414277061302
4.13191867886257 5.14354327023269
0.209141397838592 -2.26478867893238
0.238786859587116 -2.21068263747212
1.80487960825467 3.29595912744805
3.51803149260217 4.28266145443626
0.183962834842595 -2.45903847275983
0.75702324650746 0.239105343427047
1.10567807789454 0.867536804841705
2.50029217673417 2.68119370179741
3.8149605130157 4.69378157559597
0.710172748279662 -0.277264158001739
0.890641243963444 0.442973005444796
2.51903860960006 2.87476661516676
0.0976107966264223 -3.1414408862348
0.105678077894537 -2.98305356776952
0.219091058246197 -1.58306713718667
0.0976107966264223 -3.36149661480543
1.10165007609443 1.07923119342733
5.48755066206629 7.09691363104389
0.116364756691785 -3.24942013028256
0.070389327891398 -4.16848013898715
0.53605290024021 0.176015712805483
0.0398402645317911 -4.99868222739032
1.14404636961671 0.905849397907418
1.80405355896735 2.1988455866956
5.12217572334094 7.38916825494346
0.27500704749987 -1.76371445657329
0.209141397838592 -2.38046043264514
0.491596594410448 -0.780094477061928
0.402722176845605 -1.16097428881392
0.181420640280142 -2.31872245756164
0.176322772640463 -2.43073492035405
0.690640578615693 -0.153925397009642
2.59550366050274 2.74490829169246
0.0840642647884745 -3.86697158533872
0.344828496997441 -1.40409266508296
2.45048545986112 2.71148254738678
0.53605290024021 -0.520989300795021
0.124328135002202 -2.98676153250561
0.317304068361915 -1.24356194965919
0.967906370290147 0.661043995836066
0.160920188181103 -2.26192924490425
0.147957881387101 -2.75017104434716
1.2190910582462 0.907789277527296
0.153156788061421 -2.68253351536348
0.374065718222538 -1.09134802135216
5.69960715389318 7.85851115368224
0.0538064436957938 -4.04269799856668
0.413594082409175 -1.02691773486054
0.150559676575381 -2.69704658389641
0.849599011151452 0.138811842948551
0.358396261956654 -1.28174194360377
0.532067552289031 -0.546976815477797
0.034215715337913 -5.18552889588685
0.344828496997441 -1.37380669242764
0.0676387168753633 -4.21615328955952
0.0621217119077975 -4.00721122946794
0.331131922217202 -1.62555954883834
0.0398402645317911 -5.19651286433596
1.78575977442701 1.95719478878857
0.111031312388744 -3.29613941345246
2.4625758880422 3.22164713242656
0.321928094887362 -1.66139981035471
0.34255474547732 -1.58709197444702
0.108357178090419 -3.44065189429494
1.52606881166759 1.52975836568165
0.634128557525041 0.61008458637616
3.87656605875172 5.09689863589717
0.137503523749935 -2.94052819230881
0.583037623796664 -0.294018110498953
0.070389327891398 -4.27639547815404
0.0840642647884745 -3.78497821314142
0.231432408447965 -2.26437190375806
0.108357178090419 -3.10596009885156
0.0538064436957938 -4.36131833189281
0.034215715337913 -4.98910107568465
0.12961273813047 -3.19254265146962
0.102993993323326 -3.56160686769652
1.05797006863733 0.654824896531132
2.93583687368403 3.63129981411029
0.0976107966264223 -3.4855424787027
0.0976107966264223 -3.36149661480543
0.503857532577429 -0.669939450336739
0.0538064436957938 -4.77085969278572
0.0454429707611671 -5.00981705272475
0.0538064436957938 -4.24711243311087
1.87499363893297 1.91583546586742
0.424384671538097 -1.08934115715396
0.0565835283663675 -4.42684310509705
0.0593552776164212 -4.25592348449029
0.0257375614136083 -5.81917607424234
0.0648828515848544 -4.15853262245786
0.253384235800074 -2.01373463395902
0.255802836602718 -1.9385098317745
0.792438930064638 0.377149905794016
0.376290383337052 -0.840854914408864
0.569491091958716 -0.491741067747894
3.73682131744816 4.3887179698819
0.134878054343112 -2.95843955757314
0.111031312388744 -3.41445938064122
0.36289064266586 -1.40752462712279
0.0510240030244669 -4.54659669985738
0.253384235800074 -1.99057096378011
0.20163386116965 -2.44325975249405
0.0285691521967709 -5.40218105086278
0.0813396274519388 -4.08918122063767
0.598365205323645 -0.337545141147979
0.800744623936777 0.134393477774558
0.102993993323326 -3.49489926896095
0.173767067736706 -2.64443454016968
0.0538064436957938 -4.77085969278572
0.16349873228288 -2.33645686863994
0.0565835283663675 -4.55690364566142
0.417920007811965 -1.1328435490657
0.176322772640463 -2.56116315581464
0.121678556588252 -3.20459282820536
0.034215715337913 -4.8162407832178
0.100304905795685 -3.39583737903807
0.909197062991687 0.59850269178072
0.219091058246197 -2.25481915571554
4.47391676130987 6.71818748632677
1.90996506675797 1.76137737856955
0.495695162624069 -0.280076942677862
0.746742715777736 1.56766444510983
0.0229004021100788 -5.98616578466011
0.105678077894537 -3.46745666238598
0.116364756691785 -3.19545307214779
0.160920188181103 -2.64028279300799
0.105678077894537 -3.40487333181202
0.32883646422954 -1.57718888067933
0.108357178090419 -3.3202521886649
0.50182126542091 -0.564272008619515
0.376290383337052 -1.35854293280687
0.0922074380970889 -3.8409688439566
0.272620454662992 -1.31638769588984
0.0813396274519388 -3.99397582688262
0.209141397838592 -2.26478867893238
0.0867837661420667 -3.75040448385161
0.137503523749935 -2.48716257437086
0.113700499164728 -2.88313390937646
0.42867840994823 -1.14820460044275
0.168642035558839 -2.67173451718633
0.178873958169795 -2.41927639693899
0.0840642647884745 -3.37193476399466
0.241230035515445 -1.98060969561956
0.0758748669751276 -3.8114430442522
0.0510240030244669 -4.68848523601942
0.563646269484064 -0.516813504920487
0.296310560708092 -1.73400037315763
0.0285691521967709 -5.40218105086278
0.140124223909071 -2.71880812838794
0.0398402645317911 -4.99868222739032
0.094911647025467 -3.32807043755264
0.337996463515016 -1.41482934988056
0.353887836284907 -1.55047011767728
2.13750352374994 2.57529292671516
0.0593552776164212 -4.37085763462628
0.155749232677945 -2.46301823584301
0.456280481510725 -0.692329687921479
0.037030730944967 -5.08888599979679
0.0731347046302154 -3.84819583293178
0.277389698810864 -1.47483094471281
0.176322772640463 -2.39989045227486
0.231432408447965 -2.10663234154601
0.409255146684838 -0.984425777099905
0.0593552776164212 -4.49574697336427
0.661749599810705 0.0750297607633555
0.0510240030244669 -4.41742179449708
0.155749232677945 -2.59653881709014
3.99819550315325 6.49390116192251
0.209141397838592 -2.0580265979481
0.62105550329974 -0.469929257774916
0.0676387168753633 -3.61070246759223
0.516015147003665 -0.665750453406874
0.137503523749935 -2.81314888583258
0.67626740826589 0.0320174279569612
0.070389327891398 -4.16848013898715
0.0593552776164212 -4.05034194010415
5.10969486482593 6.77647873664042
0.326537348139952 -1.63429287799394
0.0758748669751276 -3.98369376970632
0.241230035515445 -2.02698843152462
0.0454429707611671 -4.83460260432744
0.037030730944967 -5.30046260977591
0.487486349348536 -0.695182315810564
0.0510240030244669 -4.68848523601942
0.0813396274519388 -3.90466610868646
1.39066768555967 1.36976494150244
0.0786098346963665 -3.77576171386273
0.0565835283663675 -4.42684310509705
0.337996463515016 -1.49405206236262
0.246104009883917 -1.64365743536183
0.0676387168753633 -4.01579095376939
0.181420640280142 -2.79253024774455
0.0976107966264223 -3.55180877853866
0.272620454662992 -1.80941490682356
0.0510240030244669 -4.41742179449708
0.954568570752994 0.519060802658035
0.0676387168753633 -3.61070246759223
0.553851968181126 -0.44527385492219
0.100304905795685 -3.4580214159388
0.385154896884344 -1.22020257544594
2.78617812879877 3.4939198956838
0.645240512645265 -0.0712580976160314
0.391767719955997 -1.09668037048961
0.0758748669751276 -3.65758206727579
0.0510240030244669 -4.68848523601942
0.367371065648529 -1.00318380015857
0.034215715337913 -5.41298045171531
0.356143810225275 -1.05120442346492
0.0510240030244669 -4.68848523601942
0.312665173558394 -0.725839047695417
0.12961273813047 -3.14062473797366
0.124328135002202 -3.23633722623229
0.331131922217202 -1.30669998916213
0.102993993323326 -3.20102568669842
0.609754962172443 0.0941805474333593
3.96476826967405 5.13550641176375
1.21412480535285 0.899431395180726
0.119024103142275 -2.80702536604421
0.0398402645317911 -4.66952552113251
5.02396499080005 6.79887211368711
1.21163525332715 0.748034377742557
0.0648828515848544 -4.05879731985806
0.0840642647884745 -3.78497821314142
0.0510240030244669 -4.54659669985738
0.102993993323326 -3.31149983110013
1.05102400302447 0.767417880956516
0.27500704749987 -1.8238563376542
0.0510240030244669 -4.68848523601942
0.411426245726465 -0.861970904280358
0.111031312388744 -3.24042998086617
1.81885056089543 1.67970449344707
0.376290383337052 -1.40372543862366
2.52957110757389 2.6057546393998
0.267835392097615 -1.32488010887989
0.0200576523412535 -6.17588153156383
0.124328135002202 -2.73503943227676
0.0922074380970889 -3.5426157321319
2.70796645477598 3.07410932156854
0.0285691521967709 -5.40218105086278
0.20163386116965 -2.32265106911491
1.52707033551266 1.46550395086171
0.0621217119077975 -3.91710358682317
0.432959407276106 -0.898153240587005
1.31730406836191 1.32362479323409
0.0538064436957938 -3.95041672091326
0.308011314552178 -1.4656189663781
4.07399156457159 4.89862887826925
2.88713530046191 3.19122526560946
0.178873958169795 -2.51518457882257
0.221567788538409 -2.0413882651789
0.950095094173686 0.961453336632884
0.0840642647884745 -3.86697158533872
0.301002256032814 -1.49457336138939
0.0922074380970889 -3.76039992114068
0.0867837661420667 -3.5340166396082
0.0731347046302154 -3.84819583293178
3.81023743059073 5.15617544895103
0.0482361856528476 -4.61084374899477
0.282143228781498 -1.80633758814044
0.0593552776164212 -4.37085763462628
0.034215715337913 -5.18552889588685
2.89917563048051 3.51390081859277
0.105678077894537 -3.34489233549701
0.0813396274519388 -3.46088371773257
1.14404636961671 1.6002525894545
0.836732080459136 0.377181070562412
0.479230561206336 -0.343108869905544
0.181420640280142 -2.50310375801645
0.439357178474257 -0.959338741148563
0.0922074380970889 -3.76039992114068
0.186500557644495 -2.21499843518114
3.49287864820573 4.00607995508787
0.687060688339892 -0.0834659161939548
0.0867837661420667 -3.60260196882111
0.0510240030244669 -4.54659669985738
0.238786859587116 -1.92068944521657
0.0813396274519388 -3.74109624117875
0.435095151620097 -1.07995955631182
0.204140716780225 -2.1756725210541
0.404903122145131 -0.976985776693904
0.102993993323326 -3.09841268373036
0.0731347046302154 -4.02517497957547
0.0454429707611671 -4.83460260432744
0.0676387168753633 -4.11249660856701
1.50487458939846 1.32928526274598
0.211635253327149 -2.22794256993338
0.0285691521967709 -5.40218105086278
0.037030730944967 -4.90440632745935
0.777367109450413 0.124837315876541
0.0454429707611671 -4.67838187209301
0.0840642647884745 -3.43307505880857
1.79493566280354 1.77397096372662
0.0786098346963665 -3.62547034105457
0.483364360713349 -0.764215240634656
0.270229907237998 -1.48893055340451
0.111031312388744 -3.1867920172641
0.263034405833794 -0.88608040828643
0.859174455866435 0.420164546048857
0.0454429707611671 -4.5374367005719
0.622930350920177 -0.0374899221958941
0.0285691521967709 -5.40218105086278
0.105678077894537 -3.23193005347718
0.272620454662992 -1.74985985041997
0.20163386116965 -2.26592847910297
0.246104009883917 -2.21199477493491
0.950095094173686 0.450071771422448
0.186500557644495 -2.51204767386665
0.0758748669751276 -3.73246240057885
0.100304905795685 -3.52300695771748
0.116364756691785 -3.30548465454641
4.06073915785768 5.24009464469286
0.150559676575381 -2.81416522616407
0.181420640280142 -2.60495698811002
5.28466218548316 6.67241967299482
0.681674141792833 0.195945909056822
0.443606651475615 -0.490408233874517
0.0786098346963665 -4.03537875913878
0.168642035558839 -2.56522992805582
0.435095151620097 -0.733846502099364
1.91914936328767 2.55636576647577
0.708407983483596 0.186906992118559
0.0648828515848544 -4.38142423730121
2.76977173924945 4.16054645962119
3.13520649943067 3.88809206360381
1.17120682741814 1.15377025176232
0.573374526445944 0.570293539263063
3.72465027173297 5.56200070807707
3.81126550377674 5.26293486776602
1.78910321750138 2.14826053556082
0.263034405833794 -2.08025295597542
4.09676785471469 6.15729933909469
0.0786098346963665 -3.94354991653245
0.0285691521967709 -5.67011425610941
3.49082681491283 4.05386319367614
0.102993993323326 -3.31149983110013
0.221567788538409 -2.13988550220641
0.0454429707611671 -4.67838187209301
1.12961273813047 0.710109126945717
0.0648828515848544 -4.05879731985806
0.374065718222538 -1.15430501719728
0.296310560708092 -1.48709773560135
0.121678556588252 -2.4689925337598
0.219091058246197 -2.12303716822599
0.0621217119077975 -4.31719434675843
0.672651629328385 0.88663732947049
0.0676387168753633 -4.21615328955952
0.0510240030244669 -4.84586595232707
6.04369446122598 8.28921027444182
0.186500557644495 -2.44754308625719
0.308011314552178 -1.54776270527171
0.0398402645317911 -5.19651286433596
0.0593552776164212 -4.49574697336427
0.243669080966863 -1.80229845945671
0.443606651475615 -0.796984066401571
5.94976835993135 8.85852267670483
0.231432408447965 -2.13175346938288
0.445726703349984 -0.76578745696488
1.95456857075299 2.03167806212712
0.231432408447965 -1.96445224999218
0.0813396274519388 -3.99397582688262
0.0813396274519388 -3.90466610868646
0.0758748669751276 -3.65758206727579
0.243669080966863 -2.1165029844849
1.08678376614207 0.727646803689255
0.153156788061421 -2.92445982368115
0.371837617330421 -1.16989753556571
0.349365277594213 -1.12078455931225
0.0257375614136083 -5.81917607424234
0.100304905795685 -3.66247937750039
2.64984535230601 3.68048942838412
0.0840642647884745 -3.70739527218887
0.605968358841458 -0.218876225437081
0.111031312388744 -3.35408676266174
0.0510240030244669 -4.68848523601942
0.0172092900322231 -6.39535055769351
0.13224779829844 -2.97666712510986
0.36513259345253 -1.48288945395127
0.0867837661420667 -3.28826587418316
0.784085142734757 0.0715123177119531
0.0482361856528476 -4.61084374899477
0.0786098346963665 -3.62547034105457
2.03139519627553 3.34434124078723
3.88615991333741 5.00397908530918
0.168642035558839 -1.89345160858505
0.094911647025467 -3.65226504810667
0.22404027421793 -2.08162294390801
0.0894981508391026 -3.71679199545334
0.102993993323326 -3.43114027249762
0.518031492602169 -0.428834402916142
0.160920188181103 -2.71424732465002
0.326537348139952 -1.417993376069
5.24709202707157 6.71473440091809
0.216610068742442 -1.73525118424626
4.31281036502844 5.23992129051095
0.36289064266586 -0.578751196608762
1.01149563883783 0.602914390935739
0.0200576523412535 -6.17588153156383
0.485426827170242 -0.803024668558871
0.0867837661420667 -3.83040141672474
0.301002256032814 -1.38480263318684
0.0840642647884745 -3.70739527218887
5.04631643148948 6.41753232005165
0.189033824390017 -2.02979553040589
0.113700499164728 -3.38885506506168
0.0510240030244669 -4.0875091007508
0.398350370345965 -1.17866687256986
0.0482361856528476 -4.61084374899477
0.121678556588252 -3.00572429809087
4.14469902515414 5.70462184749295
0.0454429707611671 -4.83460260432744
0.241230035515445 -2.00361270276234
0.214124805352847 -2.19206695930477
0.317304068361915 -1.54722183195615
0.070389327891398 -4.39304039700631
0.105678077894537 -3.28730586570483
0.475084882948783 -0.78821994564902
0.596458139558986 -0.359536713454288
0.284514133244245 -1.61206287571616
0.720716242521131 0.114047825573562
0.0786098346963665 -3.85721792744272
0.108357178090419 -3.10596009885156
0.0731347046302154 -4.12253348667882
0.701327257412941 -0.0588274345401553
1.42545930476536 1.50236631995897
0.134878054343112 -3.09999833531737
0.137503523749935 -2.62304600245264
0.483364360713349 -0.715927443417008
0.0593552776164212 -4.05034194010415
0.0398402645317911 -4.99868222739032
1.01720929003222 0.567923864576255
