# Supplementary material for: Simulating multiple faceted variability in single cell RNA sequencing
Source: Nat Commun. 2019 Jun 13;10:2611. doi: 10.1038/s41467-019-10500-w (PMC6565723; doi:10.1038/s41467-019-10500-w)
Supplement: Supplementary file 4 — Source Data [file 41467_2019_10500_MOESM4_ESM.zip › Source_Data_forFigures/SuppFigure6a/powsimr/UMIcortex.txt]

log2(mean(counts+1)) log2(variance(counts+1))
1.15055967657538 1.39223481548732
0.402722176845605 -0.442638780387282
0.243669080966863 -1.8641059168502
0.542010355536609 0.520984248476844
0.75702324650746 0.877803252261379
0.246104009883917 -1.05779786912015
1.71017274827966 3.08593413201753
0.353887836284907 0.156973697993427
0.0313951962755343 -4.58730046141107
0.0840642647884745 -2.74954872360382
0.49364733397521 0.75266794517446
0.22650852980868 -2.00231479398379
0.105678077894537 -3.12717400336291
0.14535138557262 -0.746722489277227
0.710172748279662 0.680512879638962
0.0922074380970889 -3.03637465339323
0.590721770009841 1.04129917496505
0.0648828515848544 -3.87789633363442
3.75232042845967 6.26707607945375
0.32883646422954 -0.119816640811994
1.21163525332715 2.44653311928138
2.62199323166612 4.1909460561839
4.08031656036671 6.86137840620604
0.168642035558839 -2.40352656331351
0.799087306074004 2.4956131412166
0.12961273813047 -1.61787227492828
0.789103217501381 1.09916092893809
2.74416109557041 5.12994370505126
1.34369206917902 2.34332407556239
1.15574923267794 1.94550262039815
0.0313951962755343 -5.07947068943008
0.31034012061215 -1.32482216815654
0.422233000683048 -0.311126733919271
0.898401859992193 1.62652294314802
0.155749232677945 -2.34081489287795
0.0621217119077975 -3.91710358682317
0.137503523749935 -1.99711172067517
0.147957881387101 -1.42243470297081
0.189033824390017 -0.950550814917432
0.282143228781498 -1.0281908051647
1.23511432037636 2.06109531298813
0.0482361856528476 -3.77615776488256
2.39451414195596 4.653160905842
1.65718266012842 2.98734711593189
0.976730220677153 2.07841269583511
2.08814159686902 3.79204325926134
2.91341603328531 4.96492102303514
3.96476826967405 7.67004953584988
0.833497336859835 1.12620749867306
0.0786098346963665 -2.74504490852613
0.267835392097615 -0.644615322225838
0.0621217119077975 -3.53555801640982
0.0867837661420667 -2.51865963823863
2.36457243229586 3.74656480638597
0.654435540845399 0.395232082571714
3.04718936371245 5.6220443053237
0.0676387168753633 -3.41298045171531
4.1138671594827 7.03189278215383
1.03843618165611 1.44175809353549
3.11603199344711 5.13287598371585
2.51146803927587 4.1538699799468
2.11370049916473 4.07982492944076
0.272620454662992 -1.10262841041734
0.687060688339892 0.490271722361333
0.108357178090419 -2.60608313138731
0.61541629726287 0.257453298863194
0.121678556588252 -2.5683818633813
0.20163386116965 -1.81569108039503
1.74416109557041 3.066304933462
0.206643223983395 -1.86336934865853
2.65122394298988 4.58968160012641
0.070389327891398 -3.26940904783793
0.255802836602718 -0.961870703751132
2.70310069960416 5.05642784145099
0.255802836602718 -0.613362644877683
2.57821416547245 4.3951518404833
0.265436896049098 -1.11365981515999
0.524063675777211 0.106091810900285
0.873419503434857 1.68266156097086
0.477159211186641 0.0627086887990074
3.77862912589557 6.63375710023544
0.0621217119077975 -3.60421843402203
0.100304905795685 -1.54160537069213
3.88908409859815 6.52736173064551
0.499782120147312 0.0795896531533316
1.62105550329974 2.49094665394456
0.070389327891398 -3.80302466855887
0.344828496997441 -0.542725230446316
1.71017274827966 2.77393207540438
2.12829340100982 3.89679562095805
0.0257375614136083 -4.5817510938961
1.4276061727819 2.52039075392966
0.147957881387101 -0.752624045075126
4.08729310243717 7.55291158144073
2.94860084749336 4.81053171154055
0.0840642647884745 -2.91413669341741
1.21163525332715 2.31791651420651
1.93583687368403 4.4972862239606
1.60786290283124 2.8703293331758
0.335711910320462 -0.405708040885548
1.62667275260599 2.69090208600036
1.20539251298968 2.05959803798478
0.860764202628828 1.12863458778336
0.575312330687437 0.542816322677629
0.804053558967353 1.22537385453355
1.36960607003184 2.14528341789287
0.181420640280142 -1.83338629698258
0.382943869568991 -0.348951876043202
0.0454429707611671 -4.67838187209301
2.37183761733042 4.81153198273499
0.765534746362977 1.10990652920695
3.26273381305411 5.70444831445895
0.321928094887362 -1.0695944744767
1.86631456137705 3.07751085283798
0.481298941547565 0.807919829141688
0.111031312388744 -1.72640338695596
1.49978212014731 2.71535552103231
0.505890929729957 0.614155104397891
0.0257375614136083 -5.52486935821332
0.176322772640463 -1.95671020539097
0.267835392097615 -1.1478842393226
2.60407132366886 4.23597871107249
2.44519698238171 4.0707923148069
0.559736524432983 0.50605787509777
1.49569516262407 2.78940100429623
0.50182126542091 -0.441405489423324
3.55483439589419 5.98397591882828
1.69866299988588 2.81876778969594
1.01863417413905 1.9594371488519
0.331131922217202 -0.735434085962193
0.158337027167101 -1.97112475613745
1.26303440583379 2.22692855354276
0.0676387168753633 -3.83989205128244
0.246104009883917 -0.909230728196208
0.815575428862573 1.3490793091239
0.340277404766254 -0.496831783187332
0.094911647025467 -2.54187473123079
0.0229004021100788 -5.65955361084993
0.470927257475127 -0.00144052280607828
0.166072675946706 -1.92334083456614
0.959028218943694 1.83024556764731
2.95828590092326 4.73711101281017
0.374065718222538 -0.0614498211400754
2.41305242854853 4.66576164003531
0.503857532577429 0.0584671202405463
0.119024103142275 -1.23973339293508
1.25217341320203 2.08561675246988
0.0510240030244669 -4.29886834561711
0.586884812852185 0.320187716234553
0.034215715337913 -4.52247528458049
0.160920188181103 -2.43873827653404
0.0398402645317911 -4.40169208456734
0.800744623936777 0.804821684347205
2.37183761733042 3.96275337483918
0.0758748669751276 -3.39176531450254
0.483364360713349 -0.632884455937001
1.85917445586644 2.71517942197577
2.34709867062227 3.97376548767778
1.23756371831768 2.1540444064838
2.34653146202802 3.93481750004063
1.79243893006464 3.52804309467045
0.0482361856528476 -4.03585290876046
0.611644543373662 0.300626730224851
0.134878054343112 -3.05125235432892
1.01149563883783 1.79854884935751
0.573374526445944 0.158451011541182
1.37295209791183 2.14363422056344
0.356143810225275 -0.711176912731301
0.116364756691785 -2.5624947010712
0.147957881387101 -2.20576605456283
1.29865831556452 2.26724454985064
0.0482361856528476 -3.85763698662622
3.02538322147792 5.41816817609015
0.176322772640463 -1.95671020539097
1.03280614508324 1.35671063970114
0.12961273813047 -1.51513499570979
0.409255146684838 -0.51082777511345
0.142740172116082 -2.82146321440796
0.960511710119024 1.54444474868416
1.77315239701405 2.62564905677156
1.27976842159359 2.19218024709949
0.121678556588252 -1.16764855453246
0.037030730944967 -4.59398800230549
0.119024103142275 -2.21736284885122
0.0510240030244669 -4.54659669985738
0.253384235800074 -1.23791838155337
0.0894981508391026 -3.20929146905727
0.108357178090419 -2.40895190613332
1.01863417413905 1.85940553989534
0.211635253327149 -2.04979117888844
1.36737106564853 2.50460765590492
1.13093086982645 1.56746155828555
0.785759774427011 1.5005384521266
0.351628329102782 -0.963392017014458
0.0285691521967709 -4.5166397754477
0.0894981508391026 -3.00981705272475
0.317304068361915 1.25232391138929
1.25580283660272 2.1170740397486
0.337996463515016 -0.523472332495657
0.973794929652606 1.56003071144045
0.641546029087524 0.42339762981373
0.108357178090419 -3.1566235105213
1.04124298223188 1.7593292083166
2.68706068833989 4.67000833913141
0.823749360308273 2.35708652128813
2.17504548611091 3.9045510904583
0.879705766282288 1.80131212480269
0.0976107966264223 -2.0494081646221
2.46780115648841 3.93201419660319
5.09937937312173 8.79146462230587
1.6406209280357 3.43585783886365
0.645240512645265 0.635067138041697
0.898401859992193 0.766303253366771
0.0867837661420667 -3.28826587418316
0.248534836138679 -1.1534301106978
0.391767719955997 -0.70867991809494
0.42867840994823 -0.807359258822762
0.189033824390017 -2.20533931639781
0.124328135002202 -2.52078188291804
0.0676387168753633 -3.68312758374367
0.134878054343112 -2.23228321907444
1.16735792773851 2.04184553518417
1.62293035092018 3.80214140288547
0.094911647025467 -3.32807043755264
0.485426827170242 -0.117405954392885
1.35501626421955 2.2314410277608
0.0285691521967709 -4.80909066925823
0.272620454662992 -1.23247342098045
3.87676249078156 6.737515263947
0.569491091958716 0.682531865621313
0.140124223909071 -2.60890234143148
0.228972569760161 0.482549307966052
0.711935356978922 1.12917133076139
0.600269753509005 0.473549040376389
0.158337027167101 -2.24491805282487
0.155749232677945 -2.00287089763138
0.0758748669751276 -3.58639723541747
0.369606070031838 -0.285641483219904
0.602171790753379 0.448271745670517
0.183962834842595 -1.65226504810667
0.286881147788162 -0.554353963040402
0.648925559453121 0.682200368969684
0.0454429707611671 -3.89732369374364
0.0426443374084937 -4.60182951654294
0.804053558967353 0.585428867818707
0.319617934200161 -0.967140158676446
0.706641057309408 1.09548543604745
1.62293035092018 3.38715917186724
0.27500704749987 -1.40103529696466
0.137503523749935 -2.36298316315013
3.22002033044637 6.16019228186999
0.147957881387101 -2.12788147931574
0.454175893185802 0.351234024438307
0.36513259345253 -0.437265579073876
2.54250570147826 4.52668380761803
2.71764900817332 5.2170098199546
2.71764900817332 4.54613148339668
1.32768736417605 2.38192694487048
0.456280481510725 0.3197476604636
3.37155886261196 5.65202946784798
2.3956112485038 3.88351072814895
1.43295940727611 2.86007308511603
2.37128005402265 3.99961361534807
0.248534836138679 -0.685245942612413
0.969380764941608 1.98117032165446
0.481298941547565 -0.150423450962352
1.20288783347014 2.12416765274475
0.100304905795685 -2.32760595105768
0.53605290024021 1.48186008435777
0.0426443374084937 -4.74954872360382
0.14535138557262 0.0798085160610698
1.20539251298968 1.53314084561625
0.828631581688019 1.64157568183331
0.975263321678493 1.50920788994216
0.153156788061421 -2.10830185367567
0.253384235800074 -0.931853761978689
0.374065718222538 -0.135737520486408
0.667210912480871 0.436121238391262
0.0731347046302154 -3.84819583293178
0.134878054343112 -1.8733342973173
2.48233202074738 3.96323836296054
2.55875743037376 3.75567283063496
2.99638874644762 5.42578057017228
2.7415748474188 4.5637655889868
0.108357178090419 -2.83447886520586
0.831877241191673 1.00836013053489
1.18650055764449 2.35559709436121
0.586884812852185 -0.0590201833925325
0.77568270173906 0.920553749566079
0.0813396274519388 -3.17321891307648
0.0538064436957938 -4.24711243311087
0.333423733725192 -1.09129873972341
1.49364733397521 1.96271183922544
0.509949146304311 0.270992054837017
1.22897256976016 2.11046367429357
0.0482361856528476 -4.03585290876046
1.84076533732387 3.30846138447538
0.142740172116082 -2.31052424222089
0.206643223983395 -1.29655126510914
1.78324709737812 3.8309750920544
1.06350294230616 2.74831924880013
0.84639302085236 1.65787183020188
2.58255600301406 4.124724290589
1.2821432287815 2.54424848292965
0.253384235800074 -1.30777319411401
0.468843942974637 -0.154665427087856
0.859174455866435 1.06183090376424
0.228972569760161 -2.01794388107504
1.61353165291793 2.44447799174437
0.16349873228288 -1.88821931904276
0.296310560708092 -1.04398507645291
0.236339539168374 -0.314869247407972
0.634128557525041 0.705364975873891
0.491596594410448 -0.260439311929924
1.14404636961671 1.72268503606061
0.13224779829844 -1.969765133908
0.889084098598149 1.39140627813001
0.034215715337913 -4.66189374930445
1.38404980679516 2.18491309655595
0.780730036476377 0.998898042564742
0.701327257412941 0.829995127708528
0.534061602421118 1.15038775878286
1.4157586665225 2.61683853595035
0.443606651475615 0.287876126262669
1.1414327909293 1.65161324605854
1.58688481285218 2.71129273111489
0.542010355536609 0.640789678070397
0.22650852980868 -0.288527163537249
0.468843942974637 0.0657615445827014
0.312665173558394 -1.06978866731987
0.111031312388744 -2.90111980775057
0.473007567916174 0.974813252112366
1.29865831556452 1.88588340112345
0.191562650700756 -1.84480627003548
0.119024103142275 -2.89031853269887
1.11636475669178 2.23670763809949
0.0648828515848544 -3.87789633363442
0.0593552776164212 -3.56653097975075
1.10030490579569 1.59708518882257
0.516015147003665 0.509896357077926
1.37517847958961 2.1499226966443
0.12961273813047 -2.39940226157473
0.255802836602718 -1.24740069346833
0.196607044094818 0.172407986836152
3.12068370880198 5.68688772390716
0.347098670622268 -0.389218525352711
0.102993993323326 -3.63154907106657
0.499782120147312 0.235062735239208
1.30334239448733 2.19980246139562
0.337996463515016 -0.879938003942807
3.2025744425618 5.65352544835899
4.25897110933838 8.70711247600546
1.35501626421955 2.15170397065018
0.116364756691785 -2.59706351615428
0.178873958169795 -1.09692771649479
0.563646269484064 0.391921966336464
0.199122642013601 -1.34049270909478
1.76468585252213 3.24039020149328
0.499782120147312 1.37617678118054
0.312665173558394 -1.26441357585787
0.0454429707611671 -4.83460260432744
1.94710505156787 2.78598112331591
0.553851968181126 0.247746119012398
0.124328135002202 -2.69704658389641
0.669026765509631 0.742649990512952
0.32883646422954 -0.900947040246515
0.108357178090419 -2.34880459162699
2.10097764772482 3.83333630157452
0.0257375614136083 -5.28054744434669
0.947105051567875 1.72133364236909
2.90188056371866 4.8364526084646
0.817213924258327 1.11749251315098
0.369606070031838 -0.608126509320397
0.289244285156642 -0.972179345388634
0.037030730944967 -4.90440632745935
0.873419503434857 1.1376191660121
0.998556583130331 1.57529098630358
0.711935356978922 0.33969265741502
0.411426245726465 -0.568218958889258
0.439357178474257 -0.338531869208391
1.00575926928868 1.30150906087157
0.0894981508391026 -3.57222831977759
1.76213616990111 3.16289455726681
0.246104009883917 -1.18349181254259
0.495695162624069 -0.451340994565038
0.462575888042204 -0.456854273598155
1.4125105712498 2.59163433159157
0.371837617330421 -0.111827876787555
0.216610068742442 -1.7941938052589
0.168642035558839 -2.1774500763212
0.22404027421793 -1.67852993952691
0.13224779829844 -2.76534509791739
0.667210912480871 1.01313533231185
2.13619138628714 4.59953628490358
2.61588707391606 4.21803100700679
0.491596594410448 0.0160489262770066
0.505890929729957 -0.105536995578619
0.855989697308481 0.957382405688584
0.204140716780225 -1.56673651626411
1.0100636833447 2.28438001268988
0.810648747782646 0.871167303221254
1.06763871687536 3.16167510901223
0.0538064436957938 -3.95041672091326
3.60549433385251 7.3223835272098
1.7084079834836 3.38364210495798
0.142740172116082 -1.38855225141725
2.65122394298988 4.41664996240196
0.0482361856528476 -4.1339598326968
0.0867837661420667 -3.67461127794189
0.13224779829844 -2.65197427010692
0.961993677420255 1.0769113666357
0.255802836602718 -1.65745437496926
0.415758666522498 0.174663872587049
0.729444006833663 0.596515502950824
1.34141652447872 2.25410563577345
2.36904764345591 3.37562367819421
0.755314904045098 0.6976846931146
0.314986485468515 -1.16697324493217
0.0648828515848544 -2.87666422317755
0.823749360308273 1.4428305030763
0.0840642647884745 -3.09994875731634
0.0482361856528476 -3.25079551414642
0.333423733725192 -1.30325681832161
3.71501474991089 6.28248170114133
0.155749232677945 -2.37040906796367
1.70043971814109 2.62757408985023
0.0648828515848544 -1.85497802610585
0.181420640280142 -1.85414157202848
0.303342394487331 -0.898843097242759
0.231432408447965 -1.79435424955359
1.63969523339958 2.73375513621088
0.734655433479005 1.30804400918492
2.32653734813995 2.96261096204182
0.199122642013601 -1.22786130736311
0.713695814843359 0.868727931483489
0.113700499164728 -1.98976693317992
3.4861994925681 6.53095262810385
0.34255474547732 -1.0198655062532
0.835115615258218 1.13864902448179
4.77915464043199 8.36051169558001
0.969380764941608 1.67020639060304
1.62293035092018 2.94954428953174
0.22650852980868 -0.810357636091991
0.473007567916174 -0.0902888371428965
0.763836458890951 0.790985935340348
0.241230035515445 -0.852083868999337
0.189033824390017 -1.71307145672108
0.389566811762726 -0.739135604664409
0.604071323668861 0.861744575516163
0.951587794814754 1.3644567807634
0.0786098346963665 -2.63319831630398
3.17664191765689 5.32424769603118
1.13487805434311 2.08476779368154
0.61541629726287 0.39572882465126
0.0454429707611671 -3.89732369374364
0.181420640280142 -1.962648063434
0.166072675946706 -1.62698762407677
0.209141397838592 -1.60682264092566
0.126972856257766 -2.4747666577872
0.532067552289031 0.180594354438031
1.19156265070076 2.32578092614531
1.7561693281393 3.42769161568215
0.263034405833794 -1.06807824202932
0.0313951962755343 -5.07947068943008
0.670840335881562 0.554316686713295
1.00863030514344 1.94993945330839
0.55581615506164 0.281586760993151
3.42034765265291 5.97161413829829
0.124328135002202 -3.08147609724486
1.03421571533791 1.61910292314576
1.53704751940466 2.20087818737042
2.85399564717639 5.37949470385355
0.813935070481317 1.54263571401598
2.60596835884146 4.49090550861807
3.71017274827966 6.83132001441276
0.567545447643747 0.422617000836759
0.317304068361915 -0.759587160006212
0.326537348139952 -0.468072414438029
0.0510240030244669 -2.9327365222344
0.267835392097615 -0.728356364654966
0.183962834842595 -0.860909832551524
0.0922074380970889 -3.08461207248422
0.100304905795685 -2.88804808943709
1.79410389855975 4.37702190057705
1.18903382439002 1.29071514660991
0.0813396274519388 -3.28150296461908
0.158337027167101 -1.5260012754605
1.09761079662642 1.87646527362179
1.23633953916837 1.86097433862412
0.605968358841458 0.886912524640991
0.265436896049098 -0.937213803802129
0.250961573533219 -0.991639869465114
2.43616183931445 5.20961963753152
0.105678077894537 -3.1786014273055
0.282143228781498 -1.54781342254282
0.404903122145131 0.312092412199336
0.291603558030565 -0.739318999533551
0.528071164578735 0.0124303778343268
1.67716993881825 2.84823701450534
1.2821432287815 3.25829474324621
0.14535138557262 -2.21628763496837
1.70664105730941 3.50398393937407
0.211635253327149 0.0215737230577818
0.102993993323326 -3.00261599018411
0.411426245726465 -0.542725230446316
0.324234562270531 -0.704339393159992
2.70796645477598 4.62399326302663
0.426533138116673 -0.549979022035126
1.08270258933025 1.46340859068357
0.0786098346963665 -3.4258484859326
2.45364926604329 3.82801406376992
0.221567788538409 -1.86252801665767
0.094911647025467 -3.11269666334662
0.0894981508391026 -2.18216596886088
0.094911647025467 -3.65226504810667
0.0229004021100788 -5.65955361084993
0.659924558402378 0.866509619067031
4.02927618237063 7.43217295467727
0.305678743242287 -0.996234828638488
3.49210955265261 6.0827889260556
0.16349873228288 -1.88821931904276
2.95382395394117 5.01458499408328
0.976730220677153 1.23860063646335
0.121678556588252 -3.00572429809087
0.291603558030565 -1.0869194031988
1.04264433740849 2.14314341335974
0.426533138116673 -0.0655587578409532
0.0786098346963665 -3.4258484859326
0.0426443374084937 -4.23225604942047
2.0064775640712 2.94205391271584
1.05519565424212 1.67369055365424
0.526068811667588 0.254334710883409
0.134878054343112 -2.07783419133722
2.13027195451886 3.90081754833594
0.181420640280142 -2.03189853310631
0.113700499164728 -2.5768093466642
2.39999135066418 4.43829791912339
2.23388806017428 4.27523880055846
0.360645202460216 0.1236967133251
0.424384671538097 0.802834313723667
0.279768421593595 -1.19403681597886
1.70487196445635 3.2886455794197
2.36737106564853 4.54182368809816
0.479230561206336 0.719013516469219
0.196607044094818 -1.76969593469998
0.732920382108257 0.463112899942941
0.787432464516868 0.357818814005
4.08031656036671 6.76503699619488
3.13323470635714 5.28083301731044
0.0676387168753633 -2.69896019676193
0.380729448503549 -0.481508254485189
0.939602720356044 1.16592063658697
0.734655433479005 0.827537209584586
1.02147972741045 2.27464261817404
0.0200576523412535 -6.17588153156383
0.661749599810705 0.155105452829597
0.070389327891398 -2.9685425684784
0.34255474547732 -0.75301379411599
1.4594316186373 3.15206633645568
1.7057567820498 2.71600250047815
0.725959234509188 0.865465832757942
0.282143228781498 -1.28572606651902
1.25821738953602 1.79296632238972
0.22404027421793 -1.02103848633382
0.335711910320462 -1.13839543697198
2.37629038333705 4.46828398301071
0.0285691521967709 -4.98104335204752
0.656267534794289 0.879630342421359
2.22897256976016 4.15917615572457
0.206643223983395 -2.09078138423322
0.503857532577429 0.260232067284515
1.14012422390907 1.83248783153245
1.09085343045111 1.78743413958683
2.59979385212224 3.95840158782167
1.65992455840238 3.02975914404957
0.0758748669751276 -3.8114430442522
0.181420640280142 -1.81292538701232
0.526068811667588 0.0120921066546664
2.77019475495132 4.59757512033113
0.126972856257766 -2.88036371584087
3.13389227019756 5.34076760471539
2.80198636411462 5.85262048543046
2.90804429022489 4.57904540429804
0.553851968181126 0.21324721720143
0.634128557525041 0.407024084681258
1.63133714412748 3.06438731461968
0.335711910320462 -0.936770984243288
2.50842865253186 4.31540098611194
0.818850560895434 1.48020501757639
0.55581615506164 -0.0785728281639363
0.160920188181103 -2.56992608238011
0.111031312388744 -2.42684310509705
0.701327257412941 0.324959482462193
2.5033487351675 4.22793950624336
0.116364756691785 -3.0447006161906
0.137503523749935 -1.7632236605009
0.216610068742442 -1.94188274181218
0.126972856257766 -1.50536737559046
0.0840642647884745 -2.6373656737697
1.28332916805164 2.07795670901628
0.34255474547732 -0.1297276032012
0.669026765509631 0.749545015482114
2.25821738953602 4.49585304070641
1.89452677025739 2.98080486333618
0.199122642013601 -1.88556754122063
0.0621217119077975 -3.60421843402203
0.13224779829844 -2.03936646761495
0.305678743242287 -0.843166336504505
1.96421377794694 4.01906329101871
0.196607044094818 -0.983659465971079
0.0813396274519388 -2.97835222407858
0.0976107966264223 -3.30325681832161
2.05450121618256 4.09190194769317
0.430820496519772 0.791069480430141
1.93583687368403 3.4245457021476
1.90842865016879 4.15129237664961
0.674460651560259 0.917287476567091
2.04684025420297 4.08342451925439
0.402722176845605 0.229786407491755
0.119024103142275 -2.72827972746818
0.505890929729957 0.487902849015227
0.804053558967353 1.06327052312271
0.981121989794311 1.31399840741058
0.150559676575381 -1.70597970866642
0.393965275660243 -0.156501052416819
0.305678743242287 -0.962039659359294
1.93734439215023 2.96508560825166
0.124328135002202 -1.86539054951924
2.17184731357334 3.78004115706604
0.499782120147312 0.190154352469727
0.602171790753379 0.518576512933234
1.77568270173906 2.58308780348679
0.659924558402378 0.684202601926148
0.415758666522498 0.49083144407314
1.69955163252309 3.01053159266705
2.30975827142464 3.67873085156799
0.741574847418796 0.812233571327999
0.0813396274519388 -2.72797321942488
0.58880456701555 0.268305971318778
0.561692721398309 0.671392313451261
0.919912088677308 1.00313063173466
0.321928094887362 -1.03363759670029
0.887525270741587 0.882201955635714
0.0313951962755343 -5.53555801640982
0.701327257412941 0.846167884187818
1.53406160242112 2.66216987339237
1.14274017211608 1.87028504952121
0.108357178090419 -1.14298517930595
2.59215800212536 4.11867897141581
0.324234562270531 -0.0733981260505417
1.40816837070811 2.42142475635754
0.121678556588252 -2.05446735516847
0.289244285156642 -0.811331422568424
0.720716242521131 1.25148140499467
0.301002256032814 -0.838319721659008
0.134878054343112 -2.02981914262925
0.0731347046302154 -2.52580146081496
1.95902821894369 4.19787799449148
0.667210912480871 1.93126087654108
1.02715405150373 1.6575786065788
0.0621217119077975 -2.81249880356817
0.755314904045098 0.594238337437777
0.358396261956654 -0.119797791703704
0.0758748669751276 -2.64925107280003
0.340277404766254 -0.825279775439783
0.528071164578735 -0.410926332990165
0.0867837661420667 -2.65769152682043
0.639695233399582 1.61954521275078
1.0071955014042 1.83715452476475
2.42545930476536 4.76553559670756
0.037030730944967 -3.61728673316395
0.209141397838592 -1.40959694688113
0.969380764941608 1.84777041360356
0.105678077894537 -2.98305356776952
0.20163386116965 -1.45708445141767
0.800744623936777 0.872709160687535
0.435095151620097 -0.276227406968769
1.63969523339958 2.84013401639813
0.267835392097615 -1.02512790728674
1.52004502403982 2.02243933441347
0.426533138116673 -0.0415548924989139
4.92618923436347 8.81500390870914
0.199122642013601 -1.22786130736311
1.39944456458946 1.87116256136404
1.48748634934854 2.48459640870966
2.27381424458704 3.62922274382373
0.158337027167101 -2.51544905087481
0.0758748669751276 -3.51856023457711
0.20163386116965 -1.98848141553173
1.2606279081267 2.91423165516686
0.108357178090419 -3.1566235105213
0.153156788061421 -2.15904903261511
1.09220743809709 1.71771669289655
0.250961573533219 -1.09901948511617
0.957543200757105 1.07508739737007
0.54399071966485 0.00322871518462476
0.204140716780225 -1.69191862642776
0.211635253327149 -1.48297026679002
0.827006009638977 1.12915018210806
0.14535138557262 -2.65215599948865
1.20037879798403 2.77375875600462
1.01149563883783 3.03211922214118
0.0538064436957938 -4.14128782326284
0.124328135002202 -2.66002864436439
0.0426443374084937 -3.4855424787027
1.74588268890226 3.16391879461646
0.0538064436957938 -4.04269799856668
0.487486349348536 -0.154903604457468
0.13224779829844 -2.68878346755348
0.160920188181103 -2.15505168048121
2.75103517666786 5.00289621412573
0.398350370345965 -0.551647734614524
1.18396283484259 2.43103495924525
0.988412025724788 1.5566144484484
0.282143228781498 0.360546124613656
0.178873958169795 -1.88300593713698
0.665392771041891 0.800817648257839
3.11403380055027 5.93827815373707
0.0676387168753633 -3.23911903571382
0.20163386116965 -1.96571652439964
0.155749232677945 -2.52823442097539
0.921436330806298 1.97181361716243
0.233888060174277 -0.551334174343003
0.424384671538097 -0.576955972970667
0.32883646422954 -0.868913358516573
1.09491164702547 1.48496416540379
1.56754544764375 2.9429993886393
0.538041453333664 0.50031772592846
0.809002774939086 1.25536207130474
1.30217279974075 2.55891150024273
2.25459404303314 4.02685468905217
0.243669080966863 -0.532142400902392
0.0285691521967709 -4.98104335204752
0.344828496997441 -0.51767418793977
0.0172092900322231 -6.39535055769351
1.15315678806142 1.71914348598916
2.33514020631421 3.7178902853
0.070389327891398 -3.38546717730151
1.02715405150373 1.80054710782264
0.331131922217202 -1.06978866731987
0.168642035558839 -1.63815739448352
0.142740172116082 -1.74768337041963
0.563646269484064 0.158010567540169
2.80900277493909 5.10032783002179
0.672651629328385 0.69991832330721
0.153156788061421 -0.909089561641467
0.0621217119077975 -2.45459413298395
2.75060650483559 4.37145410618463
1.33571191032046 2.68488258473832
2.65809720535137 5.00084253069644
0.137503523749935 -2.73407731484138
1.63133714412748 3.31212210358948
0.258217389536018 -1.51340065946798
0.116364756691785 -2.14947392957773
0.094911647025467 -2.50858848539703
2.0071955014042 4.1804553184893
0.351628329102782 -0.687181197439589
0.199122642013601 -1.64957758520176
0.765534746362977 1.27192142578006
0.319617934200161 -0.944706956326201
0.291603558030565 -0.315754215032212
0.228972569760161 -1.477404773576
2.13290581201151 3.98154191028351
0.178873958169795 -1.66563120838732
0.102993993323326 -3.20102568669842
0.658097205351372 1.14033671730337
1.82944368136659 2.79596928235468
0.034215715337913 -4.8162407832178
0.347098670622268 -0.818196980183122
0.111031312388744 -2.90111980775057
0.859174455866435 0.676810079486537
0.178873958169795 -1.92630475867415
2.37239496523802 4.10574088429272
0.0593552776164212 -3.9575858519632
0.22404027421793 -1.60632959245089
1.49262232857445 3.11782227529273
2.66630212817309 4.36906331368206
0.108357178090419 -2.67827083148947
0.948600847493356 1.72758220228973
2.59407075685154 4.50576341728291
0.441483479582645 -0.139789939025681
0.635986503745623 0.491489662306703
0.718964335759539 0.815742975717016
0.231432408447965 -1.20893051956986
0.116364756691785 -2.43195131861864
0.0731347046302154 -3.76723344248134
0.0621217119077975 -3.8322945555467
1.78156954481597 2.78993536073126
1.31498648546852 2.2808301913318
0.784085142734757 0.573075274609631
1.65809720535137 2.48513354987394
3.49518347790833 6.1984686430686
0.998556583130331 2.37081730282134
0.189033824390017 -1.65729021575183
0.930548119247855 1.25697674633227
0.171206827418142 -1.61361920027528
0.619178216059069 0.377737470966426
1.66266125547509 3.3355165940496
0.347098670622268 -1.09866032693966
0.404903122145131 -0.464996278889171
0.037030730944967 -4.90440632745935
0.189033824390017 -1.85228219983636
0.0867837661420667 -3.23285390003649
0.0621217119077975 -3.67631052207332
0.665392771041891 0.60942905271749
0.532067552289031 -0.137803658665339
0.119024103142275 -0.900569183446239
0.340277404766254 -0.688531830632974
0.0621217119077975 -3.8322945555467
0.658097205351372 0.754708452523673
0.58111017522555 1.83070080163998
0.741574847418796 1.0845115089269
0.286881147788162 -0.284119831213376
1.12829340100982 1.99253740904888
0.924479992359022 1.63124008407359
0.768925335563751 1.74979606161136
0.113700499164728 -2.6475109202593
1.95009509417369 4.29842794359695
0.321928094887362 -0.964305575591932
0.713695814843359 0.679516767567795
0.356143810225275 0.16329220518484
0.84639302085236 1.47859369904142
4.9780125349367 9.80138882711456
2.83551990138694 4.77682955318017
0.945607703181372 1.39274360124568
0.976730220677153 1.95558564229261
2.11769504266975 3.5204663398069
0.611644543373662 0.604314770279304
0.0313951962755343 -4.73346189623724
0.070389327891398 -3.26940904783793
0.326537348139952 -1.10030823643017
0.267835392097615 -1.10994833883127
2.04614178164472 4.18820776511656
0.720716242521131 0.720182820850702
1.14274017211608 2.13010420657675
0.800744623936777 0.913188067781208
1.9214363308063 4.34821765669652
0.641546029087524 0.628065236005339
1.04264433740849 1.94414486317811
0.998556583130331 1.14431845430426
0.176322772640463 -2.07354415274262
0.0976107966264223 -2.78199229615788
0.369606070031838 -0.868195442198938
1.29395897902869 2.24158221657788
0.432959407276106 -0.0688361590632386
3.114367024952 5.03782586599512
2.50029217673417 4.40431641585841
0.577247535593151 0.63881536583494
0.196607044094818 -1.28805405268476
3.55900226618952 6.47953249276271
0.124328135002202 -2.85541735871064
0.0758748669751276 -2.26882372512517
0.992768430768924 1.55373970439348
1.18650055764449 2.48620723261273
0.070389327891398 -2.92397701604496
0.577247535593151 1.03564929541161
0.466757615726171 0.560740435769141
0.0398402645317911 -4.40169208456734
1.29748491571057 2.65554364285653
0.168642035558839 -2.2038467260657
0.333423733725192 0.580522544592157
0.0758748669751276 -2.97325741050438
2.40871186102943 3.87728198166545
0.168642035558839 -2.3732523484982
0.248534836138679 -1.83023691329915
0.121678556588252 -1.81184901410064
0.0731347046302154 -2.66555783173543
0.0482361856528476 -4.35278655812084
0.27500704749987 0.396743756663856
0.0565835283663675 -3.82539248158733
0.108357178090419 -2.00918843249704
0.575312330687437 0.440009463709021
0.679874147746623 0.556343156897981
3.27947129564447 6.24598417422021
0.0976107966264223 -2.9959580260588
2.55188510347172 4.23074516036555
0.14535138557262 -1.01229928475299
0.42867840994823 0.174458937764087
1.25942315228141 2.55348461647209
0.9061209529971 1.96270442202572
0.196607044094818 -2.15114242332118
0.800744623936777 1.15567915767673
0.137503523749935 -1.90761356983607
0.296310560708092 -0.724453049431183
0.27500704749987 -1.29791547552693
0.142740172116082 -2.31052424222089
0.417920007811965 -0.0275777051560746
1.9701173976055 3.97257074081854
0.12961273813047 -2.28226221121544
0.679874147746623 0.372043157451065
1.25580283660272 1.91571286642729
1.69331967881157 3.9070104779108
2.32250505751888 4.67678362899701
0.0172092900322231 -6.39535055769351
1.96051171011902 3.37365741619583
1.21288056634438 1.81718274782833
0.279768421593595 -1.23428159084457
1.60691594182521 3.15537740698389
1.66721091248087 2.6474423338543
0.246104009883917 -0.606655337734421
0.573374526445944 0.370098290956307
0.191562650700756 -2.22253505956053
0.206643223983395 -1.02542213429239
0.415758666522498 -0.388408437198579
2.53804145333366 3.81385941779721
0.13224779829844 -3.02291724039655
0.12961273813047 -2.70396257263837
0.782408564927373 1.50959176612548
1.81557542886257 4.42415198017909
0.111031312388744 -2.55690364566142
1.4905701304462 2.0363641420022
0.468843942974637 0.741478010642672
4.18205660901025 7.26506673279402
0.12961273813047 -1.91215489436139
0.513995979367013 0.480892960508091
0.124328135002202 -1.40103529696466
1.56364626948406 2.86485634389283
0.037030730944967 -4.59398800230549
0.305678743242287 -0.939685017035205
2.67897330785417 4.30336230923288
0.12961273813047 -2.56061723615592
2.50589092972996 4.57150415603861
0.67626740826589 0.332179534312609
0.594548549550354 1.08006290246444
0.57918014812715 0.550796065539304
0.371837617330421 -0.0566607825619943
2.29278174922785 3.52870660135885
0.641546029087524 0.593993184389605
1.98185265328974 3.54681715374089
0.0840642647884745 -3.00405333009402
0.859174455866435 1.03668408676089
0.173767067736706 -2.21057557687759
1.18523225423016 1.4918782814341
0.238786859587116 -0.715917945722539
0.725959234509188 1.67476314227444
0.402722176845605 -0.197500496372605
1.87970576628229 4.13526770437769
0.105678077894537 -3.07751687677923
0.592636428606577 0.168878660159157
3.14404636961671 5.53303395182568
0.0621217119077975 -4.20629965483555
1.81721392425833 3.46250664930523
0.992768430768924 1.04965870148728
1.91532967601301 3.26231384212226
2.17120682741814 3.95615202814389
0.567545447643747 0.360919882724208
0.0922074380970889 -3.03637465339323
0.743299527888257 1.19174745111229
0.0731347046302154 -3.54848982324951
1.43295940727611 2.50113914685265
2.46884394297464 3.50937648306718
1.18269229751619 1.53350841988615
0.0867837661420667 -2.62165740903617
0.13224779829844 -2.13772095630052
2.270229907238 4.00658261529227
4.48220292629596 8.49270212835155
0.0758748669751276 -3.39176531450254
0.0922074380970889 -2.85809809236286
0.113700499164728 -2.35352516694527
0.265436896049098 -1.17762010442998
1.66357233541752 3.08691443468436
0.189033824390017 -1.77109650427219
0.0285691521967709 -5.40218105086278
0.191562650700756 -1.26998066344731
0.724213686757358 1.30558517475738
0.108357178090419 -3.10596009885156
0.0894981508391026 -2.57140321535654
1.71281585443737 2.56670926245961
0.253384235800074 -1.60914928462354
1.41142624572647 2.53405760908351
0.178873958169795 -0.490050853695689
0.173767067736706 -0.919551500460091
0.194087052116302 -0.707244212554069
0.522055749160964 -0.204832728718037
0.481298941547565 0.499794388153538
0.729444006833663 0.886537245483005
0.722466024471091 1.05077560872138
0.460480470040011 0.185102565205312
0.0398402645317911 -4.28437332845377
1.00575926928868 1.91819347674135
0.314986485468515 -0.604323918603612
1.36064520246022 2.6401219800713
0.166072675946706 -1.83817498797319
0.121678556588252 -2.87272005554705
1.01578299724093 1.99910201154837
3.45811948117451 7.39947508021906
0.727702672837238 0.945244384474068
0.100304905795685 -3.59105838800684
0.77568270173906 1.59028015550904
1.25701061820602 2.04899512846332
1.66539277104189 2.43862780462712
0.876566058751721 0.848562180628267
0.960511710119024 1.08087226396556
0.312665173558394 -1.13179148155675
0.070389327891398 -3.57919171286321
0.070389327891398 -2.92397701604496
0.0426443374084937 -4.74954872360382
2.90765982785329 4.54502149651511
1.00288250853312 2.13249574250949
1.76977173924945 2.91398540590205
0.542010355536609 0.145712083511938
0.142740172116082 -1.49861982830522
0.43722773891291 -0.310617468528692
3.44015490868031 5.70290300569682
0.516015147003665 0.792909586900856
0.191562650700756 -0.245500609624424
0.0840642647884745 -3.31328054627385
2.75017770559306 4.84857984187471
0.168642035558839 -2.40352656331351
0.823749360308273 0.880318439022571
0.718964335759539 1.12766900544166
0.171206827418142 -1.6861946374315
0.989865622866287 1.15202015126152
0.422233000683048 0.0263565598287318
1.53206755228903 2.19581970381388
0.173767067736706 -1.60703399900797
0.583037623796664 0.589769250107872
0.865522959139964 0.95769206910224
0.802400040114839 0.896999021587182
0.238786859587116 0.363083974057185
2.12961273813047 3.44259438608189
0.158337027167101 -2.27259066432988
0.119024103142275 -2.54838834292443
0.111031312388744 -2.39608085132636
1.02147972741045 1.75353765707586
0.126972856257766 -2.57456868153852
0.0565835283663675 -3.40218105086278
0.507921464957328 0.0199778149961925
0.777367109450413 2.43803785110719
0.919912088677308 1.44667313506369
4.09659920721425 6.92470941713316
0.0648828515848544 -2.29129125269633
0.0786098346963665 -3.55581522988676
0.277389698810864 -1.14573325590259
0.124328135002202 -2.77405993230673
0.194087052116302 -1.94461792031291
0.624802765252947 1.38817352102127
0.0867837661420667 -3.17949173736897
1.19786539135374 1.94383077497172
2.12763327972587 3.47135429928367
0.209141397838592 -1.18263840706868
0.0510240030244669 -4.29886834561711
0.481298941547565 0.598567611386846
3.33141859783481 5.48785272593364
0.337996463515016 -0.890618669865748
6.45107920225549 11.5070309064493
0.308011314552178 -0.428873322829949
1.10835717809042 2.19308085636378
0.0313951962755343 -4.58730046141107
0.481298941547565 -0.342338918253323
0.495695162624069 0.0731402011452706
0.0454429707611671 -4.29114973847404
4.120020095616 8.21355697390598
0.116364756691785 -1.19159142393567
0.0565835283663675 -3.74566528911659
0.102993993323326 -3.37008020769576
0.0840642647884745 -3.78497821314142
0.445726703349984 -0.170177278292444
0.272620454662992 -1.01822493468953
0.743299527888257 1.86036135639918
2.37851162325373 3.82541449836366
1.33342373372519 2.05028706820024
0.881273061429249 1.78573126490445
1.47300756791617 2.80483823427236
1.0703893278914 1.87709506520263
0.196607044094818 -1.11526232294166
0.439357178474257 -0.102951297120727
1.03703073094497 1.77743120636504
0.369606070031838 0.128190235633606
0.913798964950696 2.14515270181584
0.267835392097615 0.189875569349233
0.36513259345253 -0.219650342516715
0.524063675777211 0.370433799871938
1.01863417413905 1.02672839905725
2.58111017522555 5.45666079334904
0.105678077894537 -2.6570713658476
0.286881147788162 -0.554353963040402
0.0840642647884745 -3.25691810365474
0.0840642647884745 -2.12747716486178
0.243669080966863 -1.38492343662345
0.0731347046302154 -3.54848982324951
1.55090066464752 3.28400785187547
0.121678556588252 -2.91570664162481
0.924479992359022 1.13223460858292
2.55434326566276 4.64548150057636
0.321928094887362 -0.998555137544842
0.0676387168753633 -2.90008351293224
1.62947319678695 3.1174492054523
0.248534836138679 -0.485833961690032
2.17312743348066 3.56676635702656
0.658097205351372 1.31782605561761
1.36960607003184 2.09879380073823
3.16221003631431 5.73031040084963
1.2103888644454 2.31072594727117
0.619178216059069 0.459908845982117
1.69688409085545 3.4314911226578
1.32998464975842 1.99050165703898
0.456280481510725 0.577828753438283
0.158337027167101 -1.16023747794441
0.718964335759539 0.685177504075605
0.034215715337913 -4.06992219006393
1.32192809488736 2.56604640972763
0.0648828515848544 -3.71717218230586
0.102993993323326 -3.00261599018411
0.481298941547565 -0.284852278137316
0.282143228781498 -0.637941427559999
0.0922074380970889 -2.17079550691637
0.639695233399582 0.491028941077349
2.25701061820602 3.72137046753245
0.233888060174277 -0.994160102657673
1.29631056070809 2.16769514886506
0.415758666522498 -0.101120493170097
0.246104009883917 -0.942182691115059
0.243669080966863 -1.46247634262759
0.954568570752994 1.88187094875755
0.270229907237998 -0.606303183894375
1.23633953916837 2.07508465282196
0.150559676575381 -1.49569805379939
0.0976107966264223 -2.8638112444454
0.233888060174277 -0.960013496804139
0.458382004156013 0.631544308167905
0.0648828515848544 -3.37967781519051
0.0922074380970889 -2.62621985793396
0.199122642013601 -1.59615415902307
0.743299527888257 1.47782992356909
0.0398402645317911 -4.66952552113251
2.81188199621867 4.75336165563777
0.250961573533219 -1.12400725055108
0.0538064436957938 -4.24711243311087
0.034215715337913 -4.8162407832178
0.704871964456353 0.789568273286662
2.1479578813871 3.81614369514575
0.147957881387101 -1.89499919578566
1.06488285158485 1.80509638852569
0.0922074380970889 -2.90064474688954
0.331131922217202 -0.291468164996815
2.61964776693088 5.44000560095954
0.070389327891398 -3.38546717730151
2.6378420603241 4.39340629539307
0.293958979028694 -0.425825182767932
1.70664105730941 2.99317226667269
0.301002256032814 -1.39998200642516
1.7706176466562 3.43508018245443
1.14925936549962 2.20529847786443
0.0813396274519388 -3.07249795457785
0.265436896049098 -1.15169473467589
0.895302621333307 0.741353496664603
0.0482361856528476 -3.77615776488256
0.246104009883917 -1.90001876921503
0.308011314552178 0.105016933473663
0.573374526445944 1.31198062736735
0.108357178090419 -2.75426169908117
0.0510240030244669 -4.54659669985738
0.741574847418796 2.77359387188438
0.0510240030244669 -4.0875091007508
0.0976107966264223 -2.95055081491743
0.969380764941608 1.0116877972232
0.54794331129035 0.517445870964005
0.921436330806298 1.33789353044498
0.0867837661420667 -3.5340166396082
0.267835392097615 -1.33943879221609
0.499782120147312 0.357457791630666
0.16349873228288 -2.02272925485444
0.889084098598149 1.43268953927734
1.54794331129035 2.72321578222082
0.443606651475615 -0.224128168537069
3.55973652443298 6.24016012523011
0.0510240030244669 -2.61679009614873
1.24366908096686 1.98714074886283
1.07176266930009 1.61622944620499
2.12234140752612 3.4246749444838
0.0786098346963665 -3.25052033245659
0.204140716780225 -1.35965541959175
0.0867837661420667 -1.66755868148335
3.387362540836 5.37864727958183
1.27976842159359 1.83509616777898
1.35727047567956 1.99062970323556
0.263034405833794 -0.596573791091445
0.632268215499513 0.583516189782092
1.50690655458069 2.53521421650718
0.353887836284907 -0.666631337276872
1.47092725747513 2.37473035629299
0.400537929583729 0.481704808374242
0.0398402645317911 -3.98067815902168
0.777367109450413 1.43167601268966
0.150559676575381 -1.43190451510063
0.889084098598149 1.83399371540924
0.214124805352847 -1.46145686017839
0.729444006833663 1.87356310801828
0.22404027421793 -1.00935138181245
0.173767067736706 -1.47258260503515
0.385154896884344 -0.282775632083423
0.147957881387101 -0.961949547239285
0.337996463515016 -0.817463095449591
0.524063675777211 0.258879596434428
1.11902410314227 2.20402526603971
0.228972569760161 0.302034448278955
0.124328135002202 -2.81416522616407
0.694211607767891 1.50066719348199
0.194087052116302 -1.52300695771748
0.181420640280142 -2.07998400400491
0.0229004021100788 -5.65955361084993
0.037030730944967 -4.90440632745935
0.286881147788162 -0.783982220667694
0.58111017522555 0.918205716091511
1.2103888644454 1.75452509637154
3.14274017211608 5.4269966407791
0.0482361856528476 -4.35278655812084
0.272620454662992 -1.02998443901437
0.873419503434857 1.27058946099015
3.15412950079018 5.54689124403451
1.80322703643493 2.91781630086506
2.06970216663007 3.27413405554916
0.526068811667588 0.244606453921528
0.183962834842595 -2.02329328498122
0.830255324167683 1.07376941368887
0.857582955384148 1.71511249869786
0.137503523749935 0.2392278184932
1.40163046658474 2.20885500328684
0.124328135002202 -2.48797330495746
0.0894981508391026 -1.91902659776524
2.57191946324556 4.81800685073844
2.84237548820629 5.05836230936043
0.178873958169795 -2.06459089584243
3.05206804724387 5.72545168242469
0.449957483628003 -0.377850852580334
1.39944456458946 2.78759242492254
1.88048962668782 3.33012667132571
0.690640578615693 0.439054383806781
0.0510240030244669 -2.16391234487133
0.768925335563751 1.44244971874249
2.27976842159359 4.6689212975032
0.667210912480871 1.29346366871942
3.25912180605768 5.67973461305386
1.92219784839637 3.6446539327665
0.216610068742442 -1.15632705088397
2.61258840669872 4.49387832180226
0.171206827418142 -1.49478519293608
1.5119739817818 2.59123617643836
0.458382004156013 0.852586562413171
0.692427198089708 1.19983770255525
0.458382004156013 -0.540570484035091
0.113700499164728 -1.81683143815889
0.634128557525041 0.575580078857052
1.27857955045842 1.8843665303423
1.02005765234125 1.74584993225364
0.124328135002202 -2.30539890489315
2.18269229751619 3.9902455305466
0.685267406516842 0.547211433617157
1.12167855658825 1.64490773063765
0.0257375614136083 -5.28054744434669
0.293958979028694 -0.473200549235062
1.90303827011291 3.0101555548163
1.68706068833989 2.72788772393803
0.303342394487331 -0.765079747579583
0.111031312388744 -2.94497409734
1.17632277264046 3.01302359421001
0.155749232677945 -1.54925115330336
0.632268215499513 0.274911468385875
0.654435540845399 0.611247141649161
0.371837617330421 -0.964125073721595
0.094911647025467 -3.21636824821907
0.150559676575381 -2.62393682992206
0.0398402645317911 -4.52940236549038
0.479230561206336 0.810872903372475
0.126972856257766 -1.18305848206081
2.43082049651977 3.99260279630804
0.0894981508391026 -3.64270018407114
0.32883646422954 -0.671808208671001
1.01149563883783 2.05382315557834
0.126972856257766 -0.964204040511068
4.04649106019403 7.20284936981424
0.206643223983395 -0.797275447887362
0.111031312388744 -2.52327286778014
0.160920188181103 -2.05554862861899
0.312665173558394 -0.235935398309534
0.14535138557262 -2.29923828566612
0.0257375614136083 -4.88924712367485
0.545968369105293 0.0149563026339168
0.108357178090419 -3.20913103591383
0.250961573533219 -0.881013168438594
2.14600345113892 3.76550540916801
0.396159489073155 -0.0923093497422056
0.559736524432983 0.356012798026216
0.282143228781498 -0.508917574803074
0.12961273813047 -1.582807296694
0.447843644362086 -0.334443174277045
0.913798964950696 0.827080976085588
0.108357178090419 -2.64172552423739
3.73768676140986 6.69437219470265
0.0894981508391026 -3.05716002767023
0.678071905112638 2.16767455746817
2.36457243229586 3.90703514698792
0.0510240030244669 -4.29886834561711
0.113700499164728 -2.06036411746337
0.679874147746623 0.226429452840125
0.385154896884344 -0.544275944670751
0.142740172116082 -2.14793549232156
1.3684890006451 2.39665481389764
0.854394677753101 1.34722594932833
0.520045024039818 -0.0535369075234766
1.23388806017428 2.18941926255445
0.473007567916174 -0.115124537495308
0.0229004021100788 -5.65955361084993
0.789103217501381 1.12590283165139
0.209141397838592 -0.941460696561363
0.0922074380970889 -3.03637465339323
0.176322772640463 -1.95671020539097
2.82944368136659 5.18987747032565
0.0648828515848544 -3.7952972203054
2.67671874411843 4.0892274176815
1.97379492965261 4.52788067947937
0.0510240030244669 -4.41742179449708
0.0482361856528476 -4.47605294089745
0.140124223909071 -2.60890234143148
0.121678556588252 -1.87407597203868
0.209141397838592 -1.37919641538095
0.272620454662992 -1.46809641009762
0.0454429707611671 -4.40904403715613
0.984042426097024 1.69599202843446
0.253384235800074 -0.899134229485411
0.158337027167101 -1.74109624117875
2.60596835884146 5.02277945724919
1.31614574229336 1.72268503606061
1.6144742828377 3.00327703325611
1.31614574229336 1.95816388025168
3.30480305578542 5.34928059938614
0.559736524432983 0.926854343567064
0.594548549550354 0.234197795397328
0.344828496997441 0.178061544988624
2.70398660386343 4.06135579103015
0.0426443374084937 -4.02979553040589
0.420078115979374 -0.0990876114099939
1.4340276746636 3.06935570775545
0.206643223983395 -1.64872518042607
0.0593552776164212 -3.15250431705691
0.602171790753379 0.100062156345831
0.528071164578735 0.750177705593057
0.468843942974637 0.0931238601811909
0.973794929652606 1.43087197048149
2.84679415947329 4.49630274475711
1.29513524900082 2.47690475726692
1.27619886503224 2.28025298072783
0.22650852980868 -1.72879710749995
0.356143810225275 -0.892506677445863
2.28688114778816 3.51708630267241
2.49210955265261 4.62991862460921
0.236339539168374 -1.39944802243582
1.38515489688434 2.56688981020264
0.0786098346963665 -1.76880895322096
0.577247535593151 0.34309274979682
1.32423456227053 2.05321025993172
0.415758666522498 -0.272122750018851
0.150559676575381 -2.42451304530514
1.60786290283124 3.8721374754557
2.77399632511117 5.00065036718114
0.183962834842595 -1.74613074969198
0.0313951962755343 -4.73346189623724
1.5089356618644 2.16840923109602
0.191562650700756 -1.06252426552517
2.35839626195665 4.06601289600986
1.08406426478847 1.10157732341615
0.947105051567875 1.63087605070349
0.312665173558394 -0.371493342904649
0.43722773891291 -0.289261852027257
0.037030730944967 -4.90440632745935
0.137503523749935 -3.03215866777437
0.532067552289031 0.22579668100606
1.86631456137705 4.04454164922005
1.76213616990111 2.73718299395187
1.41034110461409 2.160267069851
0.982582946922591 2.32118313656788
0.171206827418142 -2.48615790076111
0.860764202628828 0.909120086166384
1.42223300068305 2.62619330757236
1.41792000781197 2.18698318583699
5.41994332875632 9.85672281157039
0.499782120147312 0.205279670103847
0.14535138557262 -2.51363178387284
0.0593552776164212 -3.8704348322184
2.60549433385251 4.55025197853395
0.526068811667588 0.511215508605147
0.189033824390017 -1.89465514402444
1.83673208045914 3.15941692657365
1.18396283484259 2.1252349884307
0.263034405833794 -1.00869969495039
1.20539251298968 2.14313163193484
0.385154896884344 -1.00764133124829
0.0867837661420667 -1.92861425017294
0.885964756753971 1.60738475572315
0.158337027167101 -1.61176241550626
0.150559676575381 -2.36372701211783
1.32768736417605 1.86281808333337
0.36289064266586 -0.928911453200772
0.111031312388744 -2.62661261747283
2.13290581201151 3.42310170900886
0.0894981508391026 -1.52035054923196
0.458382004156013 0.566655581746057
1.40490312214513 2.11127757642782
0.0894981508391026 -3.26378862071326
0.14535138557262 -2.18966446908947
0.522055749160964 0.456963075009415
0.108357178090419 -2.75426169908117
0.583037623796664 0.728844024845416
2.18713429147454 3.50102219444359
0.957543200757105 1.61199832803085
0.289244285156642 -0.399287865771845
0.236339539168374 -0.709483403066882
0.827006009638977 0.590660336087204
0.915329676013009 1.53744995591664
0.435095151620097 -0.161840846143846
0.070389327891398 -3.88608040828643
0.49364733397521 0.142404924770131
0.0285691521967709 -4.65546748014501
0.892196710465485 1.38099145109112
1.62573806190865 3.6799007672222
0.0786098346963665 -3.36500733017183
0.454175893185802 0.652825578671491
1.71105432181207 2.58662974347006
0.57918014812715 0.686327832451792
1.47923056120634 2.97209514408754
0.724213686757358 1.84723214940983
0.037030730944967 -4.59398800230549
0.573374526445944 0.329259949621939
0.142740172116082 -0.638301390395493
0.746742715777736 0.725630575301018
0.916858764699754 1.82804541415925
0.650764559116902 0.731548945946309
1.0100636833447 1.83387531381502
0.540027269257507 -0.248849730743885
1.11636475669178 1.83952988558957
1.51903860960006 3.46442260118469
0.982582946922591 1.55842175623765
0.150559676575381 -2.33426820317711
2.00216242115062 3.6218274352868
0.827006009638977 1.27007886793651
0.0565835283663675 -3.74566528911659
0.650764559116902 1.27377598207897
0.711935356978922 0.843618173119075
1.09761079662642 1.76689465695349
1.62011716502868 2.92366252476226
0.54399071966485 0.754982586478717
1.37406571822254 2.63365158426614
0.36513259345253 -0.684316454878837
1.22404027421793 2.55652009195608
1.88986288136518 3.38963908926285
0.124328135002202 -2.58872592926876
0.267835392097615 -1.18684467132862
0.358396261956654 -0.101070876591939
0.243669080966863 -0.0231052504366835
0.690640578615693 0.39575959065949
3.24031432933371 5.73470962022584
1.65718266012842 2.57390583697214
0.286881147788162 -1.33499738946551
0.178873958169795 -1.90449291600427
0.380729448503549 -0.708349201363363
1.93130484365067 2.93785837066787
0.0840642647884745 -2.67379930291727
2.40490312214513 4.66397565599705
0.882838655767251 1.58961171646284
2.26002565596146 4.10604177969243
0.720716242521131 0.854164389004011
1.08270258933025 1.88105487285321
0.0482361856528476 -3.85763698662622
1.0799753767206 1.91400612007611
0.070389327891398 -3.26940904783793
1.42007811597937 2.46416117519432
0.211635253327149 -1.38911250664208
0.0648828515848544 -3.64306133636002
0.236339539168374 -1.6485801403967
2.65168318063211 4.46594463671549
0.400537929583729 0.09995964986873
3.10567807789454 5.13868316536026
0.938097561074093 1.81885056089543
1.15445359267987 1.76115904556263
0.904580434921318 1.3900390328673
0.678071905112638 0.572379371283543
0.967906370290147 1.23558832599823
0.171206827418142 -1.40018039368483
2.5449798832558 4.77883977595091
2.08882003329858 3.31634950330942
3.06488285158485 4.90054383150007
0.54399071966485 0.331995797731324
0.522055749160964 -0.404658989073329
0.253384235800074 -0.965332609682383
0.312665173558394 -0.824788069808136
0.583037623796664 0.401234271226997
0.121678556588252 -2.4689925337598
0.31034012061215 -0.626612617472828
1.20539251298968 2.03582275227697
0.037030730944967 -4.90440632745935
0.153156788061421 -2.21164654050846
0.485426827170242 0.0257886814349052
0.530070742225084 0.715584417675336
0.815575428862573 1.10211614509969
0.272620454662992 -0.949612418518837
0.158337027167101 -2.21776626074184
3.59167941693574 5.73050557275528
0.181420640280142 -1.77285407043106
0.216610068742442 -1.64206838502785
1.12829340100982 1.80999751010745
0.321928094887362 -0.876759780309951
1.00863030514344 2.02573756141361
4.04509343834495 6.73072619848258
0.119024103142275 -2.89031853269887
3.3956112485038 7.00430124797469
0.279768421593595 -0.939962322936809
0.0976107966264223 -2.28271232374477
0.0565835283663675 -3.74566528911659
0.12961273813047 -2.49395433976191
0.351628329102782 0.0141319970347782
0.711935356978922 0.729681140208898
0.150559676575381 -2.22210333305958
0.925999418556223 1.1573418720047
0.255802836602718 -1.48568821283494
0.270229907237998 -0.697130954494459
3.6378420603241 6.1002314109679
0.155749232677945 -1.89141219022577
3.1525079483649 6.2527950269882
0.991317756900199 1.82004325002737
1.12167855658825 2.3285694204066
1.78156954481597 3.51564056013211
1.0100636833447 1.40222564954992
1.72683121703249 2.89312093528618
0.426533138116673 0.0394464713569185
0.718964335759539 1.12236664032158
0.460480470040011 -0.365543614810023
0.140124223909071 -2.50677983427634
0.540027269257507 0.433584621671164
0.0313951962755343 -4.89611793099824
5.08040184367244 9.06463867878825
0.153156788061421 -2.05927923022125
3.36904764345591 5.54928198313307
2.13290581201151 3.82918293164711
1.74243744537627 4.00381527368145
0.100304905795685 -3.22391205063675
1.47923056120634 3.28370447275912
0.641546029087524 0.244606453921528
0.037030730944967 -4.46069272083802
0.944108799107955 1.59658815997303
0.0593552776164212 -2.43748482173994
0.449957483628003 -0.276318443096951
0.178873958169795 -1.9709433991239
0.665392771041891 1.71772899886871
0.986956962524401 2.147481594321
0.746742715777736 1.55591252425715
1.42653313811667 2.56815788722822
0.0676387168753633 -4.01579095376939
3.22404027421793 5.68337197652508
2.54646235816709 4.52651521792104
0.119024103142275 -3.12238241649866
2.46152855947288 3.96357938846392
0.183962834842595 -1.34266151464341
1.25217341320203 2.40344697482409
0.296310560708092 -0.843913416807046
0.967906370290147 1.57726303777488
0.382943869568991 -0.725485252618083
0.787432464516868 1.13442771950655
0.0426443374084937 -3.93831036705899
0.483364360713349 -0.124328655413332
0.358396261956654 -0.879480503713982
2.26183165875214 3.94309112022891
2.80982599609745 5.42039842146036
0.812292844873271 0.901649220430544
0.142740172116082 -2.4615842560936
0.22650852980868 -1.41947745540784
2.66220549965362 4.83987781667831
1.38072944850355 1.79498731971458
1.05935527761642 2.41565463257934
0.797428082152313 0.9177252436366
4.10567807789454 8.24700158469691
1.15962918582123 2.42060417886477
2.05311133645956 4.24469033619541
1.40053792958373 2.04216707467619
2.60549433385251 4.47969791590519
0.509949146304311 -0.0738119067391112
0.0621217119077975 -4.20629965483555
1.39066768555967 2.83458638827012
3.12234140752612 5.44446258846791
0.524063675777211 0.116796767587169
0.407080775450501 -0.67813204275249
4.1861835863061 7.32555902670926
0.567545447643747 -0.0838090546610861
0.349365277594213 -0.607712315301262
0.907659827853289 1.84471007836804
0.0565835283663675 -3.12495276344623
1.1243281350022 2.84437840693819
0.228972569760161 -0.858517407322761
0.137503523749935 -2.51995250948853
1.50994914630431 2.24194898045421
0.571434115876509 0.126956970607523
0.219091058246197 -1.43501244333015
1.84639302085236 3.39091025019132
0.319617934200161 -0.034383551877223
0.963474123974886 1.64605180922825
0.538041453333664 0.651534105478671
1.61164454337366 3.38373739342174
0.630405471482323 0.308212141307735
0.13224779829844 -2.06333364518257
0.0894981508391026 -2.60618875240188
1.65901117119815 2.89839177807887
0.575312330687437 -0.404666643622811
0.663572335417523 0.961132599143315
1.29748491571057 2.37479167491411
1.08678376614207 3.21275084440707
0.119024103142275 -2.69046216961471
0.153156788061421 -1.17024884909908
0.871843648509318 1.35513832575716
2.12961273813047 3.60916751398206
0.333423733725192 -0.812133260981842
0.121678556588252 -3.00572429809087
1.4340276746636 2.65484601423616
0.37851162325373 -0.359269660351069
0.168642035558839 -2.2038467260657
4.61247045754762 8.1696065156946
4.24016165511367 7.54937838848404
0.351628329102782 -0.875899993885514
0.286881147788162 -0.876494359457232
0.206643223983395 -1.14820460044275
0.255802836602718 -1.28918412689506
1.84398384404833 2.99672564825494
1.59263642860658 2.88958356675995
0.250961573533219 -0.636691254571965
0.293958979028694 -1.03534320419834
1.97085365434048 3.11885371091163
0.37851162325373 -0.902200073649707
2.04544297076117 3.38633213751926
0.22650852980868 -1.65410193812078
0.36289064266586 -0.752945580432624
1.16607267594671 2.09389883983356
0.111031312388744 -1.80504383619552
1.05380644369579 1.45401971921514
0.070389327891398 -3.80302466855887
0.624802765252947 0.825199118142176
0.0565835283663675 -3.99942188136237
0.643394453479892 0.465627482089869
0.189033824390017 -1.98332790524207
1.26663664251399 2.00474959740015
0.102993993323326 -0.51060533722928
2.64754476970897 4.81164626117926
0.948600847493356 0.947821668382734
1.58784500925428 3.09339691187436
0.706641057309408 0.744960046144926
0.376290383337052 -0.46864842045086
1.88908409859815 4.79326331294937
0.113700499164728 -2.3833839499973
0.961993677420255 1.55344226160175
0.879705766282288 1.45622147678522
0.0648828515848544 -3.50536737559046
0.153156788061421 -1.33552263189635
0.337996463515016 -0.19752038852654
4.06832686143451 6.86838431635224
0.037030730944967 -4.90440632745935
0.50182126542091 -0.209772875559999
0.0867837661420667 -3.75040448385161
0.522055749160964 0.078631737351519
0.153156788061421 -1.94354991653245
0.409255146684838 0.892296402621893
0.289244285156642 -0.741995354555121
1.37295209791183 2.50213464590744
0.153156788061421 -2.38202694234439
0.0313951962755343 -4.58730046141107
0.034215715337913 -5.18552889588685
0.0285691521967709 -4.80909066925823
0.105678077894537 -2.93804445699633
3.52180456172394 5.86706956958076
0.630405471482323 1.27771408432806
1.30684550031428 2.11569648506509
0.314986485468515 0.242242324437835
1.1243281350022 2.39893813694986
0.415758666522498 -0.556810077673031
0.0758748669751276 -3.8114430442522
0.199122642013601 -1.99655783211927
0.176322772640463 -2.34011203918114
0.0313951962755343 -4.11700456465923
1.55679724659274 3.59583990427707
0.263034405833794 -1.23497555077406
1.03562390973072 1.94980624731066
0.14535138557262 -2.16352371222891
0.868686765322135 1.10300745309493
0.253384235800074 -0.899134229485411
0.84478735007906 0.797311632073018
1.26903314645524 1.95518456627124
0.100304905795685 -2.68848523601942
0.43722773891291 -0.376649176187958
0.0565835283663675 -3.67011425610941
1.5935928058646 2.91470945827949
0.12961273813047 -2.6667690239798
2.79368783654075 5.08804282989588
0.319617934200161 -0.490213288256912
0.094911647025467 -2.84005765939155
1.69331967881157 2.55163165989018
0.602171790753379 0.623639827854963
1.44148347958264 2.86907304770687
0.119024103142275 -1.38318785889368
0.308011314552178 -0.484417582852074
0.308011314552178 -0.55063103019371
0.194087052116302 -0.472518418215974
2.30626223972785 4.32041550817036
0.034215715337913 -4.39535055769351
0.270229907237998 -1.3646052474761
0.0482361856528476 -3.94399482202859
0.456280481510725 -0.0777853691700094
1 1.4924312149673
0.296310560708092 -0.940483802375082
1.38625914113335 3.23631683665957
0.738119288782576 1.11777231617664
0.0813396274519388 -3.02465726885336
0.119024103142275 -3.28195284029324
0.524063675777211 -0.36641550274722
0.663572335417523 1.28914491246926
0.0565835283663675 -3.02743625753197
0.221567788538409 -2.0413882651789
3.84819726695259 7.4319049152531
0.400537929583729 -0.451934086059881
0.219091058246197 -1.70973872138069
0.102993993323326 -2.71000354366274
1.0799753767206 1.79907235165636
0.0786098346963665 -3.36500733017183
0.258217389536018 -1.07541947511632
1.21288056634438 2.88980437021322
1.2103888644454 1.96909870778322
1.66721091248087 2.70000019298714
0.034215715337913 -4.66189374930445
0.396159489073155 0.0259931434083045
3.87852917654121 6.78753275590281
0.751892138404309 1.1894801117998
3.91245825920718 7.73547385462079
0.326537348139952 -0.516879693080081
2.35162832910278 3.51905273249464
1.10433665981474 1.67892996670457
1.27262045466299 2.55746337929058
0.13224779829844 -2.18953258001289
0.487486349348536 0.765361265587464
0.561692721398309 0.286719991471927
0.216610068742442 -1.85564753871751
0.243669080966863 -0.427340671937951
2.73898395470051 4.20632626255409
3.70465067524035 7.09222282110007
0.852797892818771 0.971063101628333
1.0100636833447 1.23297075558945
0.569491091958716 0.485988431347037
0.0426443374084937 -4.91413669341741
0.321928094887362 0.279682684114086
0.0758748669751276 -3.45377026090061
1.78993786898019 3.14043049301388
0.0257375614136083 -5.07167126488825
0.58880456701555 0.258671783201149
0.604071323668861 1.33951444508836
1.66721091248087 3.42148628085859
0.301002256032814 -1.29693481892184
0.0867837661420667 -3.34589145217591
0.393965275660243 -0.105841866327218
0.982582946922591 0.958516521566205
3.13323470635714 4.99161495131969
0.765534746362977 1.18558057684102
0.094911647025467 -3.51373084852508
0.183962834842595 -1.63420312857148
0.267835392097615 -0.787012172402012
0.391767719955997 -0.449847484493096
1.1583370271671 1.71578159181923
0.124328135002202 -2.85541735871064
0.124328135002202 -2.30539890489315
2.74286855102444 5.92376187599024
0.255802836602718 -1.48568821283494
0.473007567916174 -0.172619197076548
2.19156265070076 3.85542413064331
0.147957881387101 -2.50071277641498
0.542010355536609 0.197056039395663
0.647084212628954 0.675217664740973
0.168642035558839 -1.34589145217591
0.331131922217202 -0.597807166643756
2.37517847958961 4.00402900000659
0.231432408447965 -1.73540520520227
0.0426443374084937 -4.60182951654294
2.85159914323515 4.60995080402326
2.66402765972015 4.6337454542601
0.0510240030244669 -3.73978241675716
0.0426443374084937 -3.93831036705899
0.181420640280142 -1.50328406108997
0.985500430304885 1.35655032406989
0.417920007811965 -0.488979244027392
2.78408514273476 4.79529888830814
0.690640578615693 0.82582558952032
0.137503523749935 -2.24865048767114
2.34312351940185 5.14090501611858
0.0200576523412535 -6.17588153156383
2.49978212014731 3.93056328796363
0.13224779829844 -2.38709963000818
1.54794331129035 3.14795005328168
1.64431777833758 2.7840641555581
0.804053558967353 1.18270758116612
2.23143240844797 4.03847559340012
0.777367109450413 1.3156719302197
0.216610068742442 -1.14349605318265
0.997111720675174 1.52493599116512
0.0621217119077975 -3.67631052207332
0.632268215499513 0.176015712805483
1.61635769699669 2.3696004756471
0.111031312388744 -2.19736125897428
0.0482361856528476 -3.69903529214966
0.70310069960416 0.710957180799857
0.147957881387101 -2.67438978488229
0.854394677753101 1.57001312297901
2.49825086752783 4.18712889511714
0.358396261956654 -0.747421248450983
0.376290383337052 -0.948328698191784
2.26483664846778 3.62304815200007
0.577247535593151 0.578138640572228
0.116364756691785 -2.82391775201738
0.667210912480871 0.297148474810375
0.305678743242287 -1.16749268579646
0.530070742225084 0.293152243749697
0.0398402645317911 -4.07498086969913
0.126972856257766 -2.64515780435532
0.321928094887362 -0.0388258197519161
0.369606070031838 -0.65288314601794
4.02998286621571 7.97467956470224
1.28806320032532 2.24248062251347
2.13093086982645 3.47324292514692
2.75017770559306 5.38244048717305
1.05935527761642 1.7448703372473
0.27500704749987 -0.427815075113529
0.219091058246197 -1.46662541425078
1.02573756141361 1.57174926983191
1.19534759832222 1.85164640740223
0.0229004021100788 -5.16879210677751
0.263034405833794 -1.51995250948853
0.119024103142275 -3.33932173785166
0.0565835283663675 -2.65546748014501
0.102993993323326 -2.02906374309782
1.1583370271671 1.94781267539824
0.100304905795685 -2.76503061398352
0.296310560708092 -1.47097879065283
0.0426443374084937 -4.91413669341741
0.351628329102782 -0.696521722122201
0.0976107966264223 -2.90652924431273
0.037030730944967 -4.46069272083802
0.0398402645317911 -4.99868222739032
0.948600847493356 2.11695540577895
2.18142064028014 4.10728398777467
0.84639302085236 1.18252416667985
0.420078115979374 -0.528776563344284
0.0894981508391026 -2.83460260432744
0.391767719955997 -0.328709350760329
0.183962834842595 -1.46502820504386
0.0894981508391026 -2.75437874553172
0.0976107966264223 -2.46225326927446
0.420078115979374 0.0811647255127257
0.430820496519772 -0.0819411629639203
0.809002774939086 0.582547314990626
0.53605290024021 0.38084491313494
0.0813396274519388 -2.65331960991868
2.51601514700366 4.09759728641164
1.54794331129035 2.76038608590463
1.46988597627446 3.12076614042741
2.92409988564074 5.55962116223708
1.59263642860658 2.64806975464795
0.221567788538409 -0.653546987174234
0.679874147746623 0.102649380407851
0.253384235800074 -1.44272522884228
0.181420640280142 -1.36281956783371
0.216610068742442 -1.55454078673672
2.87066062667928 4.50237729038465
0.426533138116673 -0.146449894101132
1.47196778766152 2.36771953310531
1.07724299893246 1.43044081932392
0.647084212628954 1.00407368751239
1.56949109195872 2.58375155512892
0.0510240030244669 -3.59301080305324
0.0482361856528476 -4.75953821311138
0.12961273813047 -1.74778046471734
0.119024103142275 -2.38846141971651
0.569491091958716 1.12307032471422
0.938097561074093 0.991986585402414
0.424384671538097 0.24294122054584
3.35670725293538 5.15703657943363
0.0867837661420667 -3.1280331264532
0.0398402645317911 -4.99868222739032
1.0894981508391 2.71561962932036
1.81721392425833 3.04367973531503
0.260627908126699 -0.278505035304685
0.817213924258327 1.93091970688008
0.168642035558839 -1.76999171641749
1.10701824988212 1.79294462967214
1.24488705912353 2.36159397855928
0.426533138116673 0.387671960358729
1.08133962745194 1.32397590385164
0.142740172116082 -1.74768337041963
0.780730036476377 1.00467323112811
0.331131922217202 -0.725839047695417
0.789103217501381 0.992765525065067
0.140124223909071 -2.79702425345267
0.22404027421793 -0.725026404469751
0.279768421593595 -1.81211295577581
0.0426443374084937 -4.23225604942047
0.108357178090419 -2.23554729793633
2.81105994774008 4.69496257211709
1.13487805434311 1.43241533596046
0.851199338593294 1.42597372548341
3.0679828301843 5.18164291071965
0.692427198089708 1.21735133213566
2.53804145333366 4.01144114150287
0.992768430768924 1.37801114122554
0.619178216059069 0.300025685543479
0.701327257412941 0.711405741019872
0.663572335417523 0.794447330297916
0.286881147788162 -0.715917945722539
0.0786098346963665 -3.55581522988676
1.83592407425437 4.67605458020496
0.211635253327149 0.213322032459495
0.277389698810864 -1.13299571871066
2.55434326566276 4.78246970688583
1.7723079749584 2.83130539040383
0.681674141792833 0.56768980395682
0.168642035558839 -1.98204810978542
0.724213686757358 1.01359365447688
1.75189213840431 2.64364245847788
3.92903347864586 6.50480786065517
0.0922074380970889 -2.55652941011323
0.360645202460216 -0.538007499804233
0.0510240030244669 -3.99241043239714
0.694211607767891 0.629632043669605
0.443606651475615 -0.286233670479294
0.443606651475615 1.80297020456328
0.0593552776164212 -3.37439123156945
0.126972856257766 -2.21111095931625
2.19156265070076 3.74115632755221
0.331131922217202 -0.642239845983628
0.147957881387101 -1.83188279225341
0.211635253327149 -1.80789567263072
0.0894981508391026 -1.67793776094871
0.0894981508391026 -2.44008695616394
2.09491164702547 3.95801654885884
0.843179890257174 2.49539883828237
2.55777767139493 3.86994022314135
0.0454429707611671 -4.18216596886088
0.371837617330421 -0.371253984556422
1.04684025420297 2.12776030047402
2.26002565596146 4.52355567088587
0.561692721398309 0.481522596575898
1.32538641465977 1.87708089791499
0.0398402645317911 -3.06546194241691
2.36737106564853 3.90190918890424
0.034215715337913 -5.18552889588685
0.577247535593151 0.823321337964815
0.0454429707611671 -3.81363663983764
0.715454127115718 0.752925311004593
0.0285691521967709 -4.98104335204752
3.36373178254445 6.01285265756366
1.47819525793917 3.55233616234723
0.54399071966485 -0.0921675751623996
0.291603558030565 -0.818686444154191
1.15445359267987 1.82456747710299
0.22404027421793 -1.48807062325093
0.233888060174277 -0.611903800751459
0.812292844873271 1.25655328079749
0.353887836284907 -0.254301792450832
0.68885174386588 0.942081751806559
1.64800517981049 3.42674124879949
0.53605290024021 0.102520129339287
0.447843644362086 -0.624150710389076
2.32883646422954 4.13311278032551
1.77315239701405 3.34988430171904
0.485426827170242 -0.614167851106183
0.267835392097615 -1.1737406079693
0.0758748669751276 -2.57846622833843
0.0313951962755343 -5.07947068943008
1.95084163754915 3.24045872775634
2.91303299995214 5.21953621521122
2.96421377794694 5.12496392019994
0.553851968181126 0.0271739122178417
0.458382004156013 -0.0709240047390697
1.0496307677246 1.29041967585685
0.204140716780225 -1.42026649394338
0.214124805352847 -1.38395729224387
0.16349873228288 -2.42684310509705
0.335711910320462 -0.567670363265015
0.166072675946706 -0.942982860938321
1.60122108558495 2.71764900817332
0.189033824390017 -1.85228219983636
2.64385618977472 4.87864377312687
0.340277404766254 -1.2512496787191
1.11503324294624 1.83899177004097
1.47196778766152 2.44089469290162
0.094911647025467 -2.61084374899477
0.0454429707611671 -4.67838187209301
1.27262045466299 2.58951949366384
0.441483479582645 0.0396883856124527
0.0285691521967709 -4.80909066925823
2.78617812879877 4.63233792837611
0.91226662806645 1.49452386496623
1.72944400683366 3.69533154694802
0.277389698810864 -0.888604659976871
0.725959234509188 1.48949145373343
0.53605290024021 0.00792889602535653
0.0840642647884745 -2.95839461310232
0.0285691521967709 -5.67011425610941
2.65397717863634 4.6937279522074
0.0313951962755343 -4.02000621351847
0.0648828515848544 -3.96551326270552
2.65489375747332 4.53003345082453
2.25701061820602 4.49548497343129
0.0426443374084937 -3.36149661480543
0.53605290024021 0.0587780375211094
0.158337027167101 -0.91156741136035
0.260627908126699 -1.4440619094857
0.780730036476377 1.51611421174846
0.094911647025467 -3.32807043755264
0.337996463515016 -0.388673369248061
0.77568270173906 1.06573944565968
0.286881147788162 -0.744696061642523
0.458382004156013 0.697210447865517
0.639695233399582 0.814060053181454
0.102993993323326 -3.43114027249762
1.37406571822254 2.98209710133621
0.102993993323326 -2.5660857510672
2.96974912828866 5.27917812896426
0.997111720675174 2.03003666763769
0.158337027167101 -1.88317656931233
4.07296327155522 6.94372570359088
2.64293256935849 4.83949333079013
0.0894981508391026 -2.75437874553172
0.293958979028694 -1.19827649368713
0.577247535593151 0.409899420755023
0.787432464516868 0.458036873883071
0.14535138557262 -2.16352371222891
0.58111017522555 0.477956555616409
0.871843648509318 1.25935552093185
0.147957881387101 -2.40573102136008
0.286881147788162 -0.83464385305987
0.0840642647884745 -3.25691810365474
0.189033824390017 -1.58611943345428
0.14535138557262 -2.16352371222891
0.298658315564515 -1.02891035088683
0.0510240030244669 -4.41742179449708
1.13356352574111 2.85974731702671
0.0813396274519388 -2.88997559523396
0.0285691521967709 -5.67011425610941
0.206643223983395 -0.403931992005141
1.67987414774662 2.6670033448692
0.303342394487331 -0.920569043219242
0.216610068742442 -1.44029093608207
1.391767719956 3.24939122559227
0.168642035558839 -1.89345160858505
0.32883646422954 -0.955969688566898
2.93016960815008 4.46383498115752
0.0648828515848544 -4.05879731985806
0.487486349348536 0.172038505826986
0.424384671538097 -0.240027011546231
1.73984810269933 2.807024464508
1.26183165875214 2.65080046813645
1.03984026453179 1.48669838251475
0.199122642013601 -1.00261599018411
0.54794331129035 0.472311685711812
0.0538064436957938 -3.78187298792458
0.349365277594213 -0.572890463493218
1.52807116457874 2.51651646601957
0.411426245726465 -0.32427908701296
0.75702324650746 1.26946495820528
0.683471892855227 0.311789641573271
0.214124805352847 -1.5266008854979
0.903038270112912 1.86567687174491
0.228972569760161 -1.76118373895899
3.35445216057956 5.95205002431302
1.11769504266975 1.97120025837535
1.19534759832222 2.11321811111168
1.32077347694587 3.2589925521167
0.296310560708092 -1.04398507645291
0.0648828515848544 -3.71717218230586
0.211635253327149 -0.97127212549951
1.15704371014558 1.88302522153375
0.0867837661420667 -2.04310306592465
1.60312186984 3.01448338626669
1.21661006874244 2.01403465208909
0.351628329102782 -1.34883404730736
1.58784500925428 3.43397149793984
0.422233000683048 -0.842917395682384
2.7553149040451 4.5448054908287
0.385154896884344 -0.347516493970939
0.959028218943694 1.54532662374649
0.413594082409175 -0.592696843810579
0.353887836284907 -0.960879895864229
1.21536797220348 2.95266896314758
1.25821738953602 2.00661139511383
0.874993638932967 0.794030533610886
1.95680011805158 3.01939814893781
0.0922074380970889 -2.69944838666785
2.49569516262407 5.50745782695434
0.116364756691785 -2.95229517211076
1.32192809488736 2.52041594966209
1.00863030514344 1.34308363275078
1.03421571533791 0.87449224711015
0.0648828515848544 -3.96551326270552
0.0426443374084937 -3.85228219983636
0.573374526445944 0.320025606040258
0.324234562270531 -0.318145621808613
0.61541629726287 0.634203070354039
0.36289064266586 -0.318671975224759
0.701327257412941 0.68287409202896
0.147957881387101 -2.83015466861988
0.473007567916174 -0.367720592908696
0.0676387168753633 -3.23911903571382
1.73725410432433 3.41681321218409
0.171206827418142 -2.22059330689907
0.0454429707611671 -4.29114973847404
0.356143810225275 -0.524935917002788
0.340277404766254 -0.845917917555277
0.303342394487331 -0.920569043219242
0.0593552776164212 -4.05034194010415
0.291603558030565 0.116354088119399
0.0426443374084937 -4.34524488590993
0.571434115876509 0.16355552205209
1.54101915313356 2.24225576794099
0.0482361856528476 -2.82494170981647
0.199122642013601 -0.787730725563961
0.743299527888257 1.05650290688262
1.06763871687536 1.66408331075092
0.605968358841458 0.72842528494395
1.91914936328767 2.83769575247893
0.36513259345253 -0.1602891716951
0.439357178474257 -0.0967545698385546
0.590721770009841 0.783588084389306
0.0482361856528476 -4.03585290876046
0.0200576523412535 -6.17588153156383
0.360645202460216 1.14519976096796
0.0813396274519388 -3.66577797288805
0.0593552776164212 -3.25918618812182
0.317304068361915 -0.799286579439407
0.243669080966863 -1.43095317274063
1.03562390973072 1.8182587653586
0.150559676575381 -2.27709598559237
2.02573756141361 3.94801050810899
2.95382395394117 4.79535303106731
0.37851162325373 -0.768139150915013
3.77483975982733 6.32861028591899
0.277389698810864 -0.965558429496091
0.818850560895434 0.935179295719042
0.0313951962755343 -5.28956572681993
1.12565110166152 1.69392031686387
4.77177996007827 8.18913564189836
0.108357178090419 -2.79381282155616
0.231432408447965 -1.26341377753167
0.116364756691785 -1.91335235950893
0.0758748669751276 -3.33231579939813
0.286881147788162 0.206527973338812
0.351628329102782 0.492250352970588
2.76426121821711 4.49086101891341
0.037030730944967 -4.90440632745935
0.690640578615693 0.529962619537108
1.01292617444427 2.07933655151978
0.892196710465485 1.16333351296973
0.070389327891398 -3.80302466855887
0.0454429707611671 -4.5374367005719
2.79576694778239 5.03890201592163
0.176322772640463 -1.72879710749995
0.0565835283663675 -3.9097846688777
0.575312330687437 0.0509849325977704
0.890641243963444 0.956476854420464
1.08270258933025 2.55479208063294
0.860764202628828 1.29575482119793
0.351628329102782 -0.312160162569863
1.52807116457874 2.37877402888555
1.05797006863733 2.81421051141085
2.82252621903883 5.28475430250514
0.573374526445944 0.461119076076901
0.211635253327149 -1.24509622169839
0.0731347046302154 -3.54848982324951
0.919912088677308 1.93053295037259
1.45838200415601 2.09526352584701
0.153156788061421 -0.794334193040927
0.376290383337052 -0.360761339748663
0.0285691521967709 -5.40218105086278
0.243669080966863 -1.07371453589975
0.479230561206336 1.2914027681956
0.0786098346963665 -3.1444544295731
0.710172748279662 1.60482435360931
0.903038270112912 1.16451802668277
0.956056652412403 1.37494886165699
0.102993993323326 -3.00261599018411
0.305678743242287 -0.723765324027906
0.0313951962755343 -4.22099762324152
0.116364756691785 -2.5624947010712
1.19534759832222 2.53443193643594
0.0676387168753633 -3.54174004467504
0.859174455866435 2.0523113397686
0.982582946922591 1.46516261468425
0.216610068742442 -1.62413288580571
0.349365277594213 -0.765866112775218
0.770617646656203 0.747535072234996
0.0426443374084937 -3.55180877853866
0.0398402645317911 -4.40169208456734
0.458382004156013 0.158798090305644
0.105678077894537 -3.34489233549701
1.16607267594671 1.9076474987071
1.2190910582462 1.81206232296078
0.0482361856528476 -4.35278655812084
0.0976107966264223 -2.59569969531136
0.263034405833794 -0.640967910449898
0.516015147003665 -0.665750453406874
1.08542465625268 1.94215849462638
0.196607044094818 -1.62000352329886
0.420078115979374 -0.149505997805271
0.734655433479005 0.760853665075412
0.181420640280142 -2.20771465077904
0.743299527888257 1.01418639282019
0.590721770009841 0.448576849262273
0.0538064436957938 -4.24711243311087
0.468843942974637 -0.595385150430263
0.551885103471725 1.18738694537681
0.0786098346963665 -3.36500733017183
0.0510240030244669 -3.33785935906882
1.68077442549246 2.88407596702315
1.33571191032046 2.67495692035885
0.243669080966863 -1.46247634262759
0.37851162325373 -1.08637905877226
0.0538064436957938 -3.95041672091326
1.58784500925428 3.01258730299444
0.538041453333664 0.0645898349497837
0.176322772640463 -2.31112673391927
0.243669080966863 0.547021480352776
1.12565110166152 2.11554704866387
0.181420640280142 -0.896688389550239
0.0426443374084937 -3.55180877853866
0.176322772640463 -1.61815625953427
3.18745105402733 5.56829962311509
0.204140716780225 -1.8086044495016
4.65946793708479 7.95528018605854
1.90072192756411 3.98064847162471
0.393965275660243 -0.660476415282426
0.298658315564515 -0.851499473508698
0.0648828515848544 -3.44115424730664
0.034215715337913 -4.8162407832178
0.981121989794311 1.42798444760734
0.238786859587116 -1.03334168960441
3.28776777797538 5.63257257255456
0.102993993323326 -3.04971935596756
0.0758748669751276 -3.8114430442522
0.464668267003444 -0.545887418548483
0.337996463515016 -1.04909704038656
1.12565110166152 2.188398387372
0.0538064436957938 -3.561060780142
0.321928094887362 -1.18317665019386
0.445726703349984 0.195658144991268
2.32711247074709 3.69371611010708
0.0813396274519388 -2.32891270067833
0.243669080966863 -0.197785643457676
0.241230035515445 -1.15272285365214
0.441483479582645 0.469474682296708
0.0648828515848544 -2.40919760193652
2.91303299995214 5.32225244796965
0.860764202628828 1.77947406814313
0.094911647025467 -2.92533806991324
0.473007567916174 -0.102653245290612
0.282143228781498 -1.16411965842836
1.00288250853312 1.16121496455492
0.0976107966264223 -1.43502807797901
0.656267534794289 0.471965703180971
0.0565835283663675 -4.19736125897428
0.094911647025467 -2.35278655812084
0.432959407276106 0.0753371293945189
1.73984810269933 3.33980003113773
0.258217389536018 -0.541706375000697
0.183962834842595 -1.68908176075022
0.559736524432983 0.473111713019707
1.02005765234125 1.56810328533809
0.12961273813047 -2.2002548529641
0.58880456701555 1.83556931536781
1.14012422390907 1.93736099931141
0.037030730944967 -4.59398800230549
0.333423733725192 -1.33208285303813
0.58880456701555 0.763308527531145
0.168642035558839 -1.16645399102472
0.690640578615693 0.529962619537108
0.609754962172443 1.15949458601862
1.17120682741814 3.42895117680444
0.753604536279995 0.83103563209806
3.2231135885801 5.71767658788382
0.0758748669751276 -3.51856023457711
0.743299527888257 1.04813831866331
1.02998286621571 1.77360571034657
0.189033824390017 -1.7909686509838
0.291603558030565 -0.575257746384632
0.20163386116965 -2.08331275572448
0.0538064436957938 -3.43064139372338
0.637842060324105 0.746932231915302
2.96827511023871 6.36373929552881
0.337996463515016 -0.757581697797704
0.16349873228288 -1.35704613814228
0.121678556588252 -2.79040848982713
1.02856915219677 1.40909838785639
0.36513259345253 -0.00716473965754423
0.31034012061215 -0.890361405614306
0.108357178090419 -2.71576599111399
0.140124223909071 -2.50677983427634
0.231432408447965 -1.58905642168075
0.284514133244245 -0.922672049686989
1.09085343045111 2.73257155530062
2.06281249240502 3.7442814841453
0.0398402645317911 -4.07498086969913
0.549915553621955 0.825580906514654
1.02431967919541 1.45540148281086
0.918386234446348 1.58876419768681
0.0621217119077975 -3.91710358682317
0.233888060174277 -1.16515667330976
0.037030730944967 -4.33867810855662
1.49159659441045 2.10072018235914
0.037030730944967 -4.74086430285277
0.604071323668861 0.522530821832981
0.852797892818771 0.831815518212795
1.32423456227053 1.86602747729734
0.745022149037264 0.424070098366947
3.43855900692367 6.18560115257621
0.12961273813047 -2.02529266701718
3.05311133645956 5.51909257848761
1.35162832910278 2.47050582736415
1.13881446890228 2.32746734184814
0.667210912480871 0.711522273213497
0.209141397838592 -1.96479078630062
0.243669080966863 -1.47850004283459
0.360645202460216 0.235971346294045
0.233888060174277 -1.74846030782916
0.594548549550354 1.06355827468862
0.0867837661420667 -3.5340166396082
2.05172011644733 3.267827587832
1.52004502403982 2.33016634286859
0.105678077894537 -2.73192449728432
1.23633953916837 1.46403123042432
0.22650852980868 -1.56586318824041
0.947105051567875 1.77300520869786
1.89917563048051 3.59517786454931
0.54399071966485 0.166690976039051
0.790772037862 1.44070192751273
0.817213924258327 3.17815034511223
0.772307974958403 0.833740681018224
0.732920382108257 2.13899958659475
0.0621217119077975 -4.00721122946794
1.6144742828377 2.85611667968016
0.626672752605993 -0.0261638525920268
1.78910321750138 2.78026885611066
0.142740172116082 -2.59496586390538
0.0313951962755343 -5.07947068943008
0.54399071966485 -0.0677206434633904
1.00144197417391 1.33745426681303
2.35275852504064 4.19857729607125
1.39944456458946 2.76309985622854
0.12961273813047 -1.95635111946197
0.142740172116082 -1.53167422142696
2.63366369686663 4.46465019706261
0.221567788538409 -1.38379130131796
2.31440650755482 4.05611467916169
0.070389327891398 -1.8569874967661
2.62947319678695 4.33521354374281
1.69688409085545 3.01714286581642
0.773996325111173 0.813454773049986
0.183962834842595 -1.41791612208146
0.988412025724788 1.48198636316824
2.33742566428269 3.44743396811297
0.706641057309408 0.941419487298451
4.66777861210685 8.83208861984831
0.176322772640463 -2.46225326927446
0.417920007811965 -0.250190183698698
0.551885103471725 0.537790544652863
0.36513259345253 0.0992257065705369
0.168642035558839 -1.20592611392294
2.02290040211008 3.92011989582968
0.0229004021100788 -5.39340491337854
3.65558080965278 6.07558570361144
0.171206827418142 -1.80239929997489
0.925999418556223 1.80114621196933
2.33628338786443 4.40666726327513
1.95754320075711 3.87773874294339
0.168642035558839 -2.1010398670971
0.137503523749935 -2.58785657399034
0.0538064436957938 -3.3696019992668
3.88752527074159 7.61956944065743
0.530070742225084 0.195542013411499
2.25519856641969 3.93484774766898
0.687060688339892 0.963325851103133
0.206643223983395 -1.82189245714271
0.126972856257766 -2.15853262245786
0.549915553621955 0.0714958094870949
0.630405471482323 0.298841646557285
1.0071955014042 1.56941121234204
0.0867837661420667 -3.34589145217591
0.196607044094818 -1.50066368818013
2.78617812879877 4.30181018520672
0.0593552776164212 -4.25592348449029
1.72071624252113 2.93577793064794
1.80240004011484 3.24073585881525
1.2606279081267 2.24386930029835
0.407080775450501 -0.256013248345691
0.134878054343112 -2.46787246612746
2.64938552918152 4.41043981225974
2.78868571061353 5.3241634069612
0.0285691521967709 -4.80909066925823
0.241230035515445 0.115089303372222
0.545968369105293 0.0149563026339168
0.233888060174277 -1.69132092780051
2.72246602447109 5.52557180580778
3.77040621629884 6.39556090485203
0.0510240030244669 -4.41742179449708
0.741574847418796 1.16922838197116
0.415758666522498 -0.380859429906402
0.105678077894537 0.388290600388683
2.14600345113892 4.13616606528732
1.19534759832222 2.06151648806593
0.743299527888257 0.67709942069418
1.05102400302447 1.72658487859354
1.8694766339654 3.60912723659431
0.140124223909071 -1.75541306847092
0.613531652917927 0.228286616665571
0.206643223983395 -1.28241692155812
1.23633953916837 2.56684296755347
0.134878054343112 -1.98335076905305
0.0976107966264223 -2.70456553272484
0.0621217119077975 -4.10332394852001
0.898401859992193 1.88475020355179
0.483364360713349 -0.202016413997101
0.204140716780225 0.464307872965789
0.487486349348536 0.0929232731600486
2.40053792958373 3.97352109609452
0.0676387168753633 -2.8162407832178
1.59454854955035 3.06976965788077
0.402722176845605 -0.609052266185617
0.447843644362086 -0.440306628039641
1.76128527336162 2.57478347907942
0.617298482840846 1.14879002763533
0.291603558030565 -1.24239863485491
0.20163386116965 -1.30647114205948
0.458382004156013 -0.132976696627265
0.0398402645317911 -4.07498086969913
1.60122108558495 3.08164223970709
0.495695162624069 0.268205145835115
1.92219784839637 3.40750534029548
0.326537348139952 -0.619745830158783
0.070389327891398 -3.51168489350493
0.186500557644495 -0.836305094354881
0.260627908126699 -1.25279215268188
0.683471892855227 0.732996921345517
0.0454429707611671 -4.5374367005719
0.153156788061421 -1.4893688281805
0.324234562270531 -0.939152739074035
0.331131922217202 -0.633243159073724
1.00863030514344 2.19692993123249
0.153156788061421 -2.79843150594866
0.137503523749935 -2.89680681487949
0.111031312388744 -2.55690364566142
1.29631056070809 2.08697432047787
1.63876894441695 2.25051325067747
0.935082523318661 1.49666676143347
1.52707033551266 2.81765934545348
0.0313951962755343 -4.73346189623724
0.194087052116302 -1.62632696356814
0.284514133244245 -1.36866098939701
0.199122642013601 -0.923713734511125
1.89762767427955 3.32119412865572
0.0454429707611671 -4.29114973847404
0.147957881387101 -2.26012766013063
0.108357178090419 -2.71576599111399
0.116364756691785 -2.63248102148441
1.54695617814141 3.27190885452369
2.68795649404448 4.52462149584196
2.86789646399265 5.53189709100922
0.0510240030244669 -3.99241043239714
0.0867837661420667 -3.03031508861183
0.0758748669751276 -2.88518301053357
1.96199367742026 3.33705377977595
0.255802836602718 -1.28918412689506
0.805705184838511 1.02897725998787
0.211635253327149 -0.790378487330738
0.0648828515848544 -3.7952972203054
0.037030730944967 -4.90440632745935
1.40490312214513 2.26835398097735
0.233888060174277 -1.63635865719731
0.233888060174277 -1.56618848395328
1.64616265715789 2.91919293661916
1.07176266930009 1.41842847023649
0.77568270173906 0.626807567818896
0.596458139558986 0.427118137723852
0.305678743242287 -0.939685017035205
1.18014786115843 1.63666541600793
0.22404027421793 -1.31984795108451
0.160920188181103 -2.3773625508229
0.113700499164728 -3.06473603375515
0.422233000683048 -0.631083321518054
0.153156788061421 -2.21164654050846
0.186500557644495 -1.54101631978736
0.0922074380970889 -2.81677032470836
0.0731347046302154 -2.59398800230549
0.296310560708092 -0.907570181163991
0.0786098346963665 -3.4258484859326
0.219091058246197 -1.93441525628037
1.51500591643373 2.49700584704363
0.100304905795685 -3.22391205063675
0.0648828515848544 -3.71717218230586
0.140124223909071 -2.15814543611033
0.150559676575381 -1.63242723874694
0.569491091958716 0.268017879811782
0.219091058246197 -1.00549210343682
1.59263642860658 2.56256216163625
1.63226821549951 2.83840818071176
0.13224779829844 -1.90336767007763
1.64339445347989 3.21275084440707
1.25942315228141 2.12283004844617
0.0565835283663675 -4.30754417672471
2.25882039687641 3.66557277448864
0.663572335417523 0.397889639570464
0.158337027167101 -2.06478441630428
2.33685463912547 4.26481739791953
2.92181713984662 4.87827105517877
0.68885174386588 0.889989257355323
0.0813396274519388 -2.45006864770812
1.06350294230616 1.83553529280837
0.296310560708092 -0.104890136371688
0.216610068742442 -1.36389071037268
1.97452931248388 2.96878335871159
0.108357178090419 -2.71576599111399
0.0313951962755343 -4.58730046141107
0.978195629681652 1.57873305018706
0.475084882948783 0.546780045319012
0.303342394487331 -1.15797768762478
1.88127306142925 2.85571492989766
0.347098670622268 0.388060850772155
0.823749360308273 1.83844860309422
0.0621217119077975 -3.8322945555467
0.84478735007906 1.0046069476906
0.194087052116302 -1.92252956182904
1.90072192756411 3.92501418150439
0.49364733397521 0.0165806373398544
0.314986485468515 -0.801854844893557
0.253384235800074 -0.0633336451825676
0.0731347046302154 -3.69057415256727
2.35727047567956 3.79289123082381
2.51096191927738 4.77297729197823
0.0922074380970889 -2.98969803711695
0.634128557525041 0.344641810794086
0.142740172116082 -2.52673416602281
1.27857955045842 2.65744388699747
0.105678077894537 -2.55160535762216
0.037030730944967 -4.74086430285277
0.0867837661420667 -3.40591487833545
0.602171790753379 0.431219371694339
0.349365277594213 -1.32292589434498
0.14535138557262 -2.5470359535766
2.33227828305693 3.87381556493758
3.42304025336151 5.71203894036758
1.76892533556375 2.9420275779464
0.194087052116302 -1.98983583253318
0.571434115876509 0.184059543354888
0.654435540845399 0.509311485641781
0.16349873228288 -1.41754536051496
0.0621217119077975 -3.53555801640982
0.102993993323326 -3.20102568669842
2.48645695576873 4.17563051619176
0.116364756691785 -3.36381629977241
0.969380764941608 1.28041843170681
0.0922074380970889 -2.81677032470836
0.0426443374084937 -4.46784047696924
0.27500704749987 -1.01482084684618
1.68706068833989 2.7784867090325
1.61635769699669 2.94505443145682
0.034215715337913 -4.8162407832178
0.155749232677945 -2.2013181796809
0.507921464957328 0.0369856437308628
1.31614574229336 2.41374492773881
1.28924428515664 1.89464340778659
3.08168048865633 5.58197318615677
2.14990966753492 3.60151026913515
0.391767719955997 -0.457767263724471
0.0398402645317911 -4.99868222739032
0.0922074380970889 -2.3361356565175
0.966430467306298 1.93641710733304
0.507921464957328 1.40556462095541
0.454175893185802 -0.493050719365881
1.3928669162308 2.01371250801179
0.289244285156642 -1.00661859657301
1.74416109557041 3.01071168295464
0.337996463515016 0.642864986735815
0.142740172116082 -2.7811573456486
0.347098670622268 0.062265709478133
1.99421764740599 3.55080001281316
0.871843648509318 1.26898515939283
0.382943869568991 -1.04527330361098
1.04684025420297 2.13567698684946
1.82944368136659 2.70844248604674
0.489542935642474 0.758873094701168
0.0621217119077975 -4.31719434675843
0.22404027421793 -0.854957108842329
0.137503523749935 -2.09253128575386
0.516015147003665 0.233214279353518
2.11303366529989 3.57185965470541
1.16221003631431 1.84178197436423
0.116364756691785 -2.40108110965418
1.0799753767206 1.99746945166536
1.48129894154757 3.62964699306397
0.435095151620097 0.622156661006305
1.26303440583379 2.48108353726399
1.02290040211008 1.56212359061064
0.890641243963444 0.929406974631562
0.263034405833794 -1.3779335046161
0.432959407276106 -0.2155421758592
0.199122642013601 -2.19407650515784
0.111031312388744 -2.77702946002593
0.0229004021100788 -5.65955361084993
2.4276061727819 4.08555681029648
1 1.32019234768674
0.389566811762726 0.121779531503253
2.55532535898925 3.88759520416338
0.935082523318661 1.16655188161999
0.340277404766254 -0.679242726673537
3.12101540096137 4.83850923454439
1.87026607039598 2.72484358680074
0.0454429707611671 -4.18216596886088
1.47404659931931 2.72551080585994
1.28095631383106 2.31587285483177
0.126972856257766 -2.92358211175964
2.03703073094497 3.61797305765561
0.402722176845605 -0.466409687735045
2.44307615136267 3.90033744486553
1.70398660386343 3.38187646810413
0.214124805352847 -1.66643859796602
0.126972856257766 -1.67964092993596
0.100304905795685 -2.65168355070223
0.575312330687437 -0.0591647619333732
0.551885103471725 0.364481483811108
3.93470520017256 7.30094842688937
2.21723071622067 3.73053650159344
0.351628329102782 0.484005322351903
1.0703893278914 1.89430746617091
0.683471892855227 0.958025478462478
1.88205607096863 2.95511075017109
0.972325041557152 2.29111570831272
0.520045024039818 0.660659973029932
0.665392771041891 0.230141392859792
1 1.29213256448147
1.8631455429894 3.25369163266738
1.37517847958961 2.4254345476781
1.2190910582462 2.17550892115421
0.483364360713349 -0.537478663412282
1.92523990548741 3.59948905925843
0.367371065648529 -0.768385365616675
0.214124805352847 -1.1867920172641
0.140124223909071 -2.35116294854013
1.23878685958712 2.26544170664412
2.22404027421793 3.66103302517435
2.46988597627446 3.80987217495219
0.398350370345965 -0.429807715885603
0.995665409736109 2.0064775640712
0.31034012061215 -0.901119807750571
0.351628329102782 -0.553878520953042
0.14535138557262 -2.58123193341661
0.20163386116965 -1.02184839899668
0.183962834842595 -2.07108800430182
0.303342394487331 0.406967391684261
0.20163386116965 -1.96571652439964
2.86750115092239 5.37852538405686
0.111031312388744 -2.94497409734
0.14535138557262 -1.33804938450573
0.094911647025467 -2.38262989928086
0.590721770009841 0.234276447723561
0.526068811667588 0.343621439912558
0.211635253327149 -1.69126490624761
0.426533138116673 -0.451807539413522
1.65809720535137 2.43896054720877
0.896853072896707 2.6283822872765
0.0593552776164212 -3.56653097975075
1.46988597627446 2.65849198508287
0.575312330687437 0.017100724136931
0.0758748669751276 -3.51856023457711
0.647084212628954 0.87760184776231
0.340277404766254 -0.480604325365077
0.413594082409175 -0.636969976283092
0.665392771041891 1.39388826368477
1.31034012061215 2.20376923361079
1.0071955014042 1.79944450442076
0.326537348139952 -0.840109415824478
0.907659827853289 0.96830244792495
2.46884394297464 4.24142325660427
2.10701824988212 4.226398562222
3.35642555908681 5.99046918897417
1.01578299724093 1.21546757849536
0.505890929729957 0.38095592810486
1.72159139877538 3.57640774668103
0.0593552776164212 -4.05034194010415
0.854394677753101 1.74581545076737
2.699107384624 4.27386296803077
0.31034012061215 -0.565435279282541
0.196607044094818 -1.53376548423884
0.594548549550354 0.017100724136931
0.22404027421793 -2.01000336318422
0.321928094887362 -0.774307159629912
0.772307974958403 0.872156429978102
1.51702367206458 2.36884839288277
1.12167855658825 1.87671092504206
1.07450543636363 1.42445576419036
0.874993638932967 1.42858604412796
0.319617934200161 -1.06053295104828
3.50487458939846 7.09323464544822
0.0538064436957938 -3.43064139372338
0.605968358841458 0.0560218644038256
0.166072675946706 -1.36627387826654
0.413594082409175 0.10558134397558
1.33913738491959 3.02882069061318
0.49364733397521 0.158036479733345
0.881273061429249 1.03218990832135
0.158337027167101 -2.04079332466024
0.267835392097615 -1.74186963834582
0.0621217119077975 -3.8322945555467
0.291603558030565 -1.02677635192461
0.387362540835996 -0.0907813842332166
0.216610068742442 -1.81438891715466
0.238786859587116 -0.660028644364386
3.00791308164326 5.95815606760105
1.58303762379666 2.52895308350062
0.189033824390017 -1.01920905374017
0.291603558030565 -1.4166806205579
0.219091058246197 -1.84861227927041
2.95196072878113 5.27511143057927
2.37573453858316 4.36731363327016
2.33399611819645 4.25144102760134
0.0867837661420667 -3.28826587418316
3.38487870371017 5.66597906679272
1.45206823022381 2.32663417841662
2.72465027173297 5.20412612908518
0.734655433479005 0.827537209584586
2.24974871508357 3.4581778822016
0.250961573533219 -1.57962372216151
0.0840642647884745 -3.43307505880857
1.1940870521163 2.85908838752681
0.221567788538409 -1.76104654009618
0.319617934200161 -0.737698210498099
2.41359408240918 3.9455356472405
0.100304905795685 -3.33622325273127
0.173767067736706 -2.13243784179618
1.26423615104355 2.51496241668265
3.5981269599196 5.76709375500963
0.893750501720566 1.33048137668148
0.248534836138679 -0.811483636096687
1.98331287106712 3.44965849356673
0.835115615258218 1.26432521855205
0.565597175854225 0.0891285551455705
0.037030730944967 -4.12182862780693
0.319617934200161 -0.757112528674581
0.447843644362086 0.0753426175249869
1.09356017616234 1.48420995657498
1.11902410314227 1.83412345942243
1.39835037034596 2.39341950214926
0.140124223909071 -2.71880812838794
1.1414327909293 1.66443906169526
0.113700499164728 -2.76051746666899
0.360645202460216 -0.0873862272153563
1.18776774704602 3.62215055622014
0.312665173558394 -0.571789924298434
0.236339539168374 -0.979001740250369
0.424384671538097 -0.703068018161219
2.45048545986112 4.21271934765767
0.305678743242287 0.71685149578321
0.534061602421118 0.288936680831286
1.12961273813047 1.91846883700804
0.209141397838592 -1.30588488699865
3.39094277280254 6.44001445862836
0.619178216059069 0.2811157359299
1.06901467791518 1.67752790074752
1.26423615104355 1.69370583197895
0.0538064436957938 -3.70445245851155
1.08406426478847 2.45326815939587
1.96790637029015 2.98113077752568
1.70487196445635 3.24234742485111
0.0621217119077975 -3.28956572681993
2.84076533732387 5.03221323400079
0.84639302085236 0.938872959461141
2.4032677223393 3.48804457581186
2.23572705983806 4.37039214509058
1.63226821549951 3.12025086547948
1.34141652447872 2.15502106522446
0.0894981508391026 -2.91955150046009
2.40108430150501 3.84350015599952
0.326537348139952 -0.436428065686865
0.070389327891398 -3.2147031557478
0.126972856257766 -1.50536737559046
0.153156788061421 -1.39510720860954
0.111031312388744 -2.62661261747283
0.656267534794289 1.06792559859089
1.29160355803056 1.89791784866186
0.499782120147312 -0.336084561182184
0.836732080459136 1.00303542671461
3.114367024952 5.13827539168629
1.25580283660272 2.27832926238054
1.69510298564048 2.85914815775187
0.31034012061215 2.12668688778745
2.44731470025318 4.09339318571023
0.265436896049098 -1.25831448993839
0.387362540835996 -0.674869729497592
0.942608336111663 1.21696084822191
0.57918014812715 0.277852403027916
0.0621217119077975 -3.23410475247336
0.528071164578735 0.302292380992153
0.113700499164728 -2.97107941474671
0.380729448503549 -0.0820941778828192
0.0731347046302154 -3.482372358949
0.725959234509188 0.960642445805521
0.186500557644495 -1.90243784073892
1.54596836910529 2.4277029002152
0.0922074380970889 -3.47676088574915
0.549915553621955 -0.122583846921114
0.36289064266586 -0.174660554730056
4.27575204882853 7.24679627925796
0.279768421593595 -0.658649652256367
0.14535138557262 -1.99270956769916
0.353887836284907 -0.694433539667849
0.137503523749935 -2.42373719422923
0.909197062991687 1.36528298045303
0.126972856257766 -1.14419880027943
0.0813396274519388 -3.22634524563062
0.551885103471725 0.497400151521499
0.0257375614136083 -5.52486935821332
0.0731347046302154 -3.84819583293178
1.43935717847426 2.1169407424761
0.236339539168374 -1.76167384143508
0.314986485468515 0.336843193425167
0.0786098346963665 -3.36500733017183
0.282143228781498 -1.05197150844425
0.0510240030244669 -4.18932158256595
0.0510240030244669 -4.41742179449708
0.447843644362086 -0.488167948109524
1.24488705912353 1.79411890456697
0.255802836602718 -1.55196136305112
4.43962313755712 7.97085227144485
0.289244285156642 -1.11516211403928
0.398350370345965 -0.368802848417805
0.452068230223811 -0.0672056148735751
0.697773819555186 0.811162935387338
0.12961273813047 -2.12265939058082
0.637842060324105 1.05312108977936
0.489542935642474 0.497338708561345
0.160920188181103 -1.79259034292749
0.277389698810864 -1.32244859980844
0.319617934200161 -0.709057972928185
0.248534836138679 -1.51723550647256
2.32826202860941 5.36077509109067
1.734655433479 2.77190166401167
0.0758748669751276 -2.32566253648404
0.191562650700756 -1.56271674481177
2.1196881745192 3.63635250504738
0.296310560708092 -0.929428952715369
1.3595211704276 2.04330522592037
0.233888060174277 -1.21798145988318
0.0482361856528476 -4.47605294089745
0.246104009883917 -1.50590920205541
0.0922074380970889 -2.39574608752214
0.36513259345253 -0.611833106396875
0.317304068361915 -0.711451467438357
2.17440641852975 3.84182028595779
1.18523225423016 1.85685359566424
0.426533138116673 0.0562276478697551
0.604071323668861 0.291660246572229
1.55777767139493 3.13856498195408
0.199122642013601 -0.797747811861152
0.178873958169795 -0.548050126718626
0.0976107966264223 -2.78199229615788
0.982582946922591 1.40747754847279
0.094911647025467 -2.92533806991324
0.194087052116302 -1.53972125376646
0.520045024039818 0.581724611765109
0.270229907237998 -1.57245186679114
0.0426443374084937 -4.60182951654294
0.860764202628828 1.50376373973202
0.100304905795685 -3.39583737903807
1.70664105730941 3.1242856951497
1.12167855658825 2.26623042727602
3.84096670448742 6.65441504855095
1.30917618747851 2.32755950188094
0.142740172116082 -2.59496586390538
0.0257375614136083 -5.52486935821332
2.66083736769628 4.3874233249085
0.108357178090419 -1.39335934379498
0.0398402645317911 -4.40169208456734
1.51803149260217 2.71603506184229
0.430820496519772 -0.489401298275838
1.18650055764449 1.35667677168581
2.92105542122233 4.94702163553282
0.137503523749935 -1.44719616705322
0.820485342986379 0.590967479543477
0.936590829823938 1.03893719366999
1.21412480535285 2.58919666743435
0.398350370345965 -0.134956337851606
0.293958979028694 -0.538889324799123
0.0758748669751276 -3.27521939082901
1.66357233541752 2.59642754481737
1.86868676532214 3.23537958623603
1.37851162325373 2.39355596488449
0.142740172116082 -2.226940651325
0.0313951962755343 -4.89611793099824
0.722466024471091 1.13480695818739
0.124328135002202 -2.52078188291804
0.108357178090419 -2.96384308475228
1.04264433740849 1.46148026747668
0.485426827170242 1.54885664843012
0.0894981508391026 -2.53743670057191
0.248534836138679 -0.630510297638063
0.545968369105293 1.22470350719853
0.639695233399582 0.547508185532357
0.694211607767891 0.618376144540404
1.0894981508391 1.57995014784541
0.221567788538409 -1.32466284316479
0.333423733725192 -0.161349301980482
0.369606070031838 -0.796140396814068
0.432959407276106 0.636551976191459
0.734655433479005 0.811153048892205
1.85996954822103 2.67034900716314
0.094911647025467 -2.1339598326968
2.46519088792598 6.43600657468002
0.665392771041891 0.320891526394432
0.0285691521967709 -5.17629964344645
2.31614574229336 3.49340706739693
0.181420640280142 -2.67708692986364
0.799087306074004 1.20727944225461
2.31440650755482 4.26692350818012
0.520045024039818 -0.0475484009282156
0.238786859587116 -1.77504909589769
1.40381306161659 2.13404442914311
0.22404027421793 -1.3343556860745
0.255802836602718 -0.996061820802608
0.153156788061421 -2.32296929258846
0.0731347046302154 -2.0968782439011
0.158337027167101 -1.74109624117875
0.0786098346963665 -2.46413453966541
0.293958979028694 -0.867699444045291
0.393965275660243 -0.26349012657754
0.102993993323326 -2.71000354366274
0.291603558030565 -0.980404324904714
2.40381306161659 4.26191484688642
1.29631056070809 2.10858780977423
1.79243893006464 3.3034079949634
0.238786859587116 -1.60710445858361
1.1940870521163 1.78741571371032
2.06350294230616 3.70727336269387
0.489542935642474 -0.0428647772347413
0.070389327891398 -3.97421131856509
1.03984026453179 1.76878959338333
0.36513259345253 -0.820645962337797
1.4625758880422 2.98409504506027
1.45312244659581 2.46895570000782
2.95158779481475 5.25317926816171
0.199122642013601 -1.80254048854284
0.356143810225275 -1.07537073459567
0.49364733397521 1.20297574654733
0.0454429707611671 -3.89732369374364
0.0510240030244669 -4.18932158256595
0.969380764941608 1.53107749594923
2.61211655222488 4.63405101352599
0.238786859587116 -1.6979843122628
0.255802836602718 -0.486425205262523
0.324234562270531 -0.732885179622274
1.42545930476536 3.23729824061486
0.14535138557262 -1.90347582867191
0.034215715337913 -4.39535055769351
2.19597745864259 4.17018807414627
0.661749599810705 0.86307719589804
0.0840642647884745 -4.04641936089954
3.34113182886045 5.75799067361115
0.402722176845605 -0.591520104784482
0.0676387168753633 -3.18552889588685
0.196607044094818 -0.639426853480658
0.119024103142275 -2.5826167767385
0.206643223983395 -1.76183070939754
2.80982599609745 4.73645174132592
0.577247535593151 0.490308769479263
0.0922074380970889 -3.41378135001842
0.495695162624069 0.392344957491492
0.0621217119077975 -4.10332394852001
0.194087052116302 -0.964971371485594
0.158337027167101 -2.21776626074184
0.137503523749935 -1.90761356983607
1.71105432181207 3.38402266718186
0.387362540835996 0.721095132838743
0.598365205323645 0.915004650774157
3.49978212014731 5.868872795365
0.435095151620097 -0.714740715921691
1.47092725747513 2.07328310318686
0.102993993323326 -2.74834374054101
0.893750501720566 1.83712863135461
0.16349873228288 -2.17108193417543
0.178873958169795 -1.9484514394391
0.171206827418142 -1.86421117158267
2.3311319222172 3.99665102947634
1.38183708390605 2.6923583164092
0.670840335881562 1.27403662532596
3.1740867785504 5.48577927482528
0.641546029087524 0.486665369275976
1.18396283484259 2.02224006203075
0.314986485468515 -0.384591251509951
0.140124223909071 -2.75738619212059
0.140124223909071 -2.44250518841772
0.147957881387101 -2.43670196516034
0.36289064266586 -0.51952971255583
0.458382004156013 -0.286720291922133
1.47923056120634 2.98237516552108
0.557777671394926 0.391591418182502
0.454175893185802 0.228286616665571
0.0426443374084937 -4.60182951654294
1.02715405150373 1.63727523459803
0.243669080966863 -0.663358265764479
1.37406571822254 3.06458430576195
2.79327165449808 4.44300171690487
0.070389327891398 -3.16199610541696
0.181420640280142 -1.2623037025207
0.20163386116965 -1.73648381254847
1.05519565424212 1.44432713878321
2.60928217991657 4.78107561472119
0.0257375614136083 -5.52486935821332
0.248534836138679 -0.949835790876088
0.678071905112638 1.66646061474235
1.93734439215023 3.42365361432878
3.69688409085545 6.39209327066586
0.396159489073155 0.56862581867897
0.77568270173906 0.59270544698704
2.17120682741814 4.10470506916485
0.206643223983395 -2.09078138423322
0.12961273813047 -2.2002548529641
0.236339539168374 -0.690695477242241
0.0758748669751276 -2.68598996420694
0.963474123974886 1.73211473431598
2.37128005402265 5.02079789764532
1.07176266930009 1.60486807812176
0.885964756753971 1.45331883865938
3.7266132708064 6.35503512509699
0.303342394487331 -1.0109003189388
0.324234562270531 -1.30291437943064
0.124328135002202 -1.99768891413792
0.037030730944967 -4.46069272083802
0.0867837661420667 -2.93879799616992
0.119024103142275 -2.30037715809082
0.763836458890951 0.804291986474808
2.09017594979021 3.3096515541752
0.196607044094818 -2.12568438522243
0.303342394487331 -0.83556194253774
0.656267534794289 0.772003252476732
0.147957881387101 -2.60239125899757
1.45838200415601 2.28636443593188
3.05762355847813 4.95241032607616
0.0538064436957938 -3.86368497469424
0.105678077894537 -1.99581964468218
0.0786098346963665 -3.1444544295731
1.64339445347989 2.55098552250294
2.93319491996043 4.63043418681416
1.27619886503224 2.41645961636262
0.505890929729957 0.335853941910787
1.54101915313356 2.3561833374318
0.282143228781498 -1.04003215862483
1.14925936549962 1.5261872645638
0.0538064436957938 -3.95041672091326
0.100304905795685 -2.97630303803136
1.34823241923927 2.72794969329372
0.137503523749935 -1.84395493261375
0.246104009883917 -1.55603624789422
0.0621217119077975 -3.67631052207332
2.10500752476097 3.97436708872745
0.233888060174277 -1.45104849254882
0.0894981508391026 -2.29114973847404
0.0867837661420667 -3.17949173736897
2.91073266190291 4.87540187651098
0.241230035515445 -1.67344881856548
0.16349873228288 -1.34230959488538
0.116364756691785 -2.82391775201738
1.13487805434311 3.14065146481327
0.255802836602718 -0.53586816615006
0.31034012061215 -1.09747202702413
1.28569812595813 2.24843140244093
0.158337027167101 -1.06038823533729
0.0398402645317911 -4.28437332845377
1.20037879798403 1.77570127807781
0.126972856257766 -2.54052843116959
0.303342394487331 -0.999294726345488
1.20288783347014 1.98795000535128
0.0976107966264223 -2.78199229615788
0.443606651475615 0.229889953913864
1.03280614508324 2.07598321329643
0.160920188181103 -2.26192924490425
1.53007074222508 2.781823488164
0.518031492602169 0.0334023438522158
0.260627908126699 1.38958667464266
0.241230035515445 -1.8087057317718
1.62011716502868 3.07542699490295
0.807354922057604 0.761191456456728
0.382943869568991 0.0918222586485782
0.248534836138679 -1.24639889334736
0.575312330687437 1.40008885185822
3.04614178164472 5.05445179953405
0.559736524432983 0.477271364378242
1.02431967919541 1.69925785664735
3.56900492681818 7.42863773212526
1.08814159686902 2.33233454385384
0.166072675946706 -1.75775767556216
0.233888060174277 -0.820727666715046
0.284514133244245 -1.22657525961151
0.0565835283663675 -4.19736125897428
0.0676387168753633 -2.8162407832178
0.111031312388744 -1.61593911595838
0.298658315564515 -0.186298478845158
0.518031492602169 -0.0904119581514361
3.01149563883783 4.9126567760498
0.037030730944967 -4.74086430285277
0.228972569760161 -1.80092772772329
0.183962834842595 -1.91030621917833
1.42007811597937 1.9178446116052
0.0867837661420667 -3.34589145217591
0.835115615258218 2.74043314350982
0.034215715337913 -4.98910107568465
0.782408564927373 1.23775743103021
0.901494455047575 1.57557231873979
0.0426443374084937 -4.02979553040589
0.119024103142275 -2.32914513568694
0.0894981508391026 -2.13061356963628
1.8543946777531 4.19827871686375
0.393965275660243 -0.0872940789309852
1.07587486697513 1.97091855675138
1.12565110166152 2.32852682695044
0.663572335417523 1.31494000284789
0.594548549550354 0.585829591826626
0.0867837661420667 -3.28826587418316
0.369606070031838 -0.306943178990171
4.31121245463503 8.13236757188302
3.30363464507901 5.11684392761117
0.626672752605993 1.54691066273089
1.37740143078579 2.12999192343529
1.29748491571057 1.88738304930422
0.340277404766254 -0.0392060344715138
0.0593552776164212 -3.00595653012152
0.102993993323326 -2.63625080424313
2.85319725477036 5.84664414748922
0.233888060174277 -1.40438345233672
0.732920382108257 2.43150130562394
0.542010355536609 0.584060172804151
0.402722176845605 -0.0287392788128617
0.216610068742442 -1.16927318932721
0.790772037862 1.2300748397563
0.648925559453121 0.417971944106335
0.312665173558394 -0.409389580901263
0.760433874670112 1.29470633978856
0.277389698810864 -1.10785313819616
0.12961273813047 -2.02529266701718
0.236339539168374 -1.44595109890991
4.29027694180753 6.96267748799858
0.246104009883917 -1.29257967042851
2.52556778890135 3.95926429716963
0.590721770009841 0.518867106275879
1.9869569625244 3.52779244627913
0.094911647025467 -3.38734163202852
0.111031312388744 -2.25140109868717
0.380729448503549 -0.176959722865305
0.843179890257174 1.1583551616472
0.236339539168374 -1.17396238543731
0.181420640280142 -1.10477820940747
0.206643223983395 -1.84248185257834
1.13487805434311 1.75031177275789
0.800744623936777 1.19156518237316
1.59263642860658 2.39238460655462
0.439357178474257 -0.525634969748007
1.04544297076117 1.66276900835134
0.409255146684838 0.652196543840369
0.820485342986379 1.38541388372404
3.77820857639809 6.52440392141942
0.561692721398309 0.257994974513472
0.0565835283663675 -4.19736125897428
1.18142064028014 1.76169287961616
1.89141918684608 3.79260709902846
1.08406426478847 1.91269977803316
0.790772037862 1.29041967585685
3.05623668498427 4.92379492804602
0.532067552289031 -0.112577877475528
0.303342394487331 0.0416671832589428
0.809002774939086 1.34913378367911
1.72770267283724 2.77237568232571
1.04264433740849 1.28763928885905
3.16703672211749 6.00832590600495
1.60122108558495 2.92524675659064
0.0976107966264223 -2.02566933135778
0.100304905795685 -3.17087361780212
0.113700499164728 -1.22387153213442
1.13093086982645 2.01363231874952
0.214124805352847 0.15915544237663
0.460480470040011 0.348425453972811
0.0786098346963665 -3.55581522988676
1.34027740476625 2.26501350085973
0.142740172116082 -1.72839468477505
1.05519565424212 2.12453898950844
0.762136169901112 0.925530668145859
0.659924558402378 0.275030941289002
0.789103217501381 1.13382968935051
0.942608336111663 1.14818487796955
0.319617934200161 -0.796742967600204
0.289244285156642 -0.167317353595235
0.0593552776164212 -4.14947392957773
0.0593552776164212 -2.71273025514364
1.56071495447448 3.1572608558575
0.407080775450501 0.389946366149036
0.265436896049098 -1.45036885202509
0.100304905795685 -3.22391205063675
2.38625914113335 3.97778611110444
0.650764559116902 0.671098193793919
0.393965275660243 1.022521882052
0.253384235800074 -1.523538826863
1.6617495998107 2.61762261960501
0.622930350920177 0.425551870979848
0.592636428606577 2.16055809968752
0.637842060324105 0.57903693703036
0.710172748279662 1.50852722340882
0.191562650700756 -1.37105205683484
1.02147972741045 2.27225063397246
1.35162832910278 2.4388624387846
0.0813396274519388 -3.17321891307648
0.0593552776164212 -3.9575858519632
1.26663664251399 2.10761542048321
0.158337027167101 -2.69102217131966
0.0867837661420667 -3.60260196882111
1.09895848008817 2.09841982781712
0.0621217119077975 -3.53555801640982
0.0621217119077975 -4.00721122946794
0.272620454662992 -0.927448044754984
0.787432464516868 1.2434615072035
0.663572335417523 0.928085640255342
0.037030730944967 -4.74086430285277
0.191562650700756 -1.18864923407653
1.50283975825593 2.45454621117311
0.22650852980868 -1.84863310474321
0.0676387168753633 -2.85755316505104
3.76511036187958 7.23005927944439
1.62480276525295 2.42322083925498
1.34709867062227 2.08424972430617
1.15445359267987 1.62531453573765
0.0758748669751276 -4.17933458389946
0.0676387168753633 -3.47592426096685
0.111031312388744 -3.03689658678104
2.4625758880422 4.50406344765252
2.44572670334998 4.33167420239695
0.0894981508391026 -1.4714276789901
0.31034012061215 -0.858559345522525
1.80900277493909 3.12157757460547
1.53007074222508 2.237835889538
0.160920188181103 -1.73371187838435
1.87735162644926 3.59453466802656
0.553851968181126 0.378040062691357
0.553851968181126 -0.0248219748412957
0.0813396274519388 -3.02465726885336
0.296310560708092 -0.055981365011766
0.0482361856528476 -3.77615776488256
0.0313951962755343 -4.45459413298395
0.360645202460216 0.0969135043249928
2.17696099208944 3.67525885442154
1.4027221768456 2.69916347957991
2.27917410848905 3.78955614693688
0.191562650700756 -1.08688255510376
1.71457523885163 2.68421969536802
0.0894981508391026 -2.71587995556992
0.68885174386588 1.40203530523515
0.802400040114839 0.94884350580672
2.27441076931784 3.23673892217822
0.168642035558839 -2.1010398670971
0.289244285156642 -1.04190011032318
0.411426245726465 -0.260550137684621
0.14535138557262 -2.3872508765137
0.255802836602718 -1.58627569047639
0.317304068361915 -1.00438968888484
0.116364756691785 -2.74426980774947
2.07107616201096 3.96276932123035
1.61258840669872 3.0438921946126
0.0840642647884745 -3.1503977800037
0.181420640280142 0.45500291127449
0.105678077894537 -2.62105254274221
0.160920188181103 -2.3773625508229
0.654435540845399 0.521447588911499
0.286881147788162 -0.623936829922057
0.725959234509188 1.12077212318464
0.186500557644495 0.658199803512936
0.513995979367013 0.399942049799386
1.71984055506427 2.99122104190479
0.353887836284907 -0.811331422568424
1.71105432181207 3.41254043842439
0.126972856257766 -3.01410829235036
3.63040547148232 6.88294369996498
0.369606070031838 0.462042873919114
2.38625914113335 5.0367524358039
2.34312351940185 3.64125456576054
1.14404636961671 2.68228955626506
0.477159211186641 -0.126315391574887
0.070389327891398 -3.97421131856509
0.0510240030244669 -3.73978241675716
0.470927257475127 -0.260716392281067
0.0565835283663675 -3.46464513780943
1.24366908096686 2.22587084831317
0.13224779829844 -1.44410910908354
0.86235219953202 1.01214657940564
2.02219023963407 3.6511415592521
1.45206823022381 2.6056073920313
3.49620666592348 5.92991582115426
0.919912088677308 1.66479107755426
0.643394453479892 0.482280280871383
0.0976107966264223 -2.43073492035405
0.683471892855227 0.283564338751981
0.204140716780225 -1.4358256698246
0.61541629726287 0.822536845304913
0.503857532577429 -0.402035871696479
1.42330923724239 2.26978753319283
0.569491091958716 0.0618890700826646
2.96014098031077 5.35982352315414
1.17248751551013 2.02205072776918
1.50690655458069 2.26983549357447
1.12697285625777 1.5380175591488
0.400537929583729 0.00519474670799543
0.0510240030244669 -3.90319463319096
2.6073895000244 4.80410716719661
3.1947174628936 5.07549421887523
0.267835392097615 -0.956194047468318
0.464668267003444 0.118720577977391
0.672651629328385 0.426373942756664
0.520045024039818 0.0782757779972987
2.49364733397521 4.56608156125978
0.0565835283663675 -4.19736125897428
0.094911647025467 -2.88206782074121
1.32883646422954 2.36742037162255
0.155749232677945 -1.8080576480758
0.155749232677945 -2.34081489287795
0.978195629681652 1.15675845417338
0.0565835283663675 -4.19736125897428
2.76298656488058 4.51707721130126
0.360645202460216 -1.01060903839719
0.0257375614136083 -5.28054744434669
0.0867837661420667 -3.1280331264532
0.773996325111173 0.793576921999608
0.0894981508391026 -3.26378862071326
0.291603558030565 -1.20192994760719
0.344828496997441 -0.693535520978533
0.168642035558839 -1.43688981200085
0.0867837661420667 -3.4685444023508
0.272620454662992 -0.317713146299248
0.155749232677945 -1.91302567952213
0.57918014812715 1.52793682507006
0.0454429707611671 -4.18216596886088
6.50449327710844 11.3998144931119
1.50385753257743 2.58619168893856
0.102993993323326 -2.34433430681062
0.0538064436957938 -3.49437785217971
3.83187724119167 6.69177358425446
0.0621217119077975 -3.75219544270746
0.526068811667588 0.410404191271127
0.42867840994823 -0.450582193059922
1.31846146516758 1.83718041771016
0.0313951962755343 -5.28956572681993
0.321928094887362 -0.804286317122782
0.758729568457863 0.717583078441885
0.241230035515445 -1.42034387389549
1.59072177000984 2.67641214055158
0.563646269484064 0.54243523177153
0.189033824390017 -1.03097661523722
0.957543200757105 1.50605176768086
0.753604536279995 0.687620856467681
0.070389327891398 -3.2147031557478
1.12167855658825 1.93230965742611
0.380729448503549 -0.625729058825803
1.10835717809042 1.72345744349544
0.0565835283663675 -3.99942188136237
0.108357178090419 -2.83447886520586
1.87813676662695 2.9264223807253
2.71325590173097 5.23917561476763
0.265436896049098 -1.61773030358519
1.04264433740849 1.65383660954457
0.598365205323645 0.365559023251466
0.241230035515445 -1.00615395674391
0.784085142734757 1.15391318252503
0.113700499164728 -2.97107941474671
1.52707033551266 2.75308228161881
0.745022149037264 0.61738517771419
0.538041453333664 -0.0929999294826312
2.98039095606147 5.21733703283757
2.33285112207215 3.70959077362591
0.293958979028694 -0.163737447226768
0.393965275660243 -0.651365643417961
0.113700499164728 -2.26748673570691
0.708407983483596 1.17923913955992
0.91226662806645 1.08427972287039
1.25459404303314 2.40370051347759
2.15380533607904 4.20102878789757
0.0565835283663675 -4.30754417672471
0.489542935642474 -0.603620833699281
0.13224779829844 -2.68878346755348
1.30451104180995 2.94795280970395
0.422233000683048 -0.282712323744771
2.74459168654238 5.2234192996839
0.305678743242287 -0.438738276534045
0.0621217119077975 -2.9398181172159
0.0840642647884745 -2.95839461310232
0.150559676575381 -0.566505289745362
1.25096157353322 2.18290880079114
0.070389327891398 -3.80302466855887
0.561692721398309 0.0391088487767137
1.22280456104526 2.78076958340351
0.889084098598149 1.59077936193653
0.347098670622268 -0.108002694516296
0.43722773891291 -0.493897337968197
1.24731993497982 1.89746316448323
0.13224779829844 -1.628470747767
4.06746662943663 7.53952594328897
0.0867837661420667 -3.23285390003649
0.0510240030244669 -3.90319463319096
0.286881147788162 -1.58959580872887
0.0454429707611671 -3.52035054923196
0.899948986189672 1.30157239896012
4.29071928277095 8.11715542833974
0.116364756691785 -1.7684149142048
0.20163386116965 -1.30647114205948
2.26483664846778 3.62351738353481
0.890641243963444 1.36616254260326
0.729444006833663 1.20517183421025
2.06557231159362 3.23729824061486
0.9061209529971 1.58309359333873
0.168642035558839 -1.78984854608212
0.189033824390017 -1.36149661480543
0.0172092900322231 -6.39535055769351
0.831877241191673 1.39443605949217
0.344828496997441 -1.21772591447624
2.3138262963904 3.53934109889356
1.05519565424212 1.76158203575918
0.20163386116965 -2.03511804325492
0.176322772640463 -2.09809081109576
0.426533138116673 0.329039016230865
0.12961273813047 -2.22707600507751
0.0731347046302154 -2.99369945734552
2.36569253719753 3.76781654198886
2.08065766334523 3.95196558600241
0.0510240030244669 -3.59301080305324
0.178873958169795 -2.2723671639358
0.0786098346963665 -3.30662847054297
0.191562650700756 -1.44784276544594
0.499782120147312 0.499201315154787
0.100304905795685 -2.65168355070223
0.371837617330421 1.05916936491588
0.534061602421118 0.201125931044683
1.03421571533791 1.69428665479116
0.27500704749987 -0.798240441157354
2.59598097896562 3.99998951946189
0.241230035515445 -0.831357964441161
0.0840642647884745 -3.00405333009402
3.0164963198962 5.20450394987711
0.14535138557262 -2.80540758668051
0.094911647025467 -3.21636824821907
0.176322772640463 -1.15200309344505
0.147957881387101 -1.75180591465452
0.449957483628003 -0.228111881657505
3.02467428041162 5.46699961605784
0.0894981508391026 -3.71679199545334
0.528071164578735 0.650558295129516
0.420078115979374 0.279987505339612
1.74846123300404 3.13421435393142
0.387362540835996 -0.915401240087832
1.391767719956 1.89299405489525
3.44969342303591 6.329650743382
0.204140716780225 0.157207058622257
0.382943869568991 -0.130664212726799
1.48439596250267 2.51920504921393
0.563646269484064 0.793256639675668
0.321928094887362 -0.44031447408243
0.233888060174277 -1.87001203965878
0.462575888042204 -0.464812717209194
0.489542935642474 0.706683573924482
0.930548119247855 1.04914463365326
1.66083736769628 2.70947541136326
0.267835392097615 -0.922924178068919
0.417920007811965 -0.0755169610979071
1.8015725694636 2.83026101544076
0.124328135002202 -1.35593566082699
2.15445359267987 4.12055805798925
0.335711910320462 -0.576266096728309
0.126972856257766 -2.50727287793682
0.0922074380970889 -1.95366082008707
0.0976107966264223 -3.62126599600735
0.22650852980868 -1.00550371228201
1.01720929003222 1.70395998140392
0.466757615726171 -0.605176868901767
0.34255474547732 -0.640571223855561
0.12961273813047 -2.86313793344364
0.0813396274519388 -2.84773788076005
0.391767719955997 -0.662186533687164
0.206643223983395 -1.64872518042607
1.08270258933025 2.15866211790225
0.155749232677945 -2.40062304821091
3.27262045466299 5.24316841103745
0.326537348139952 0.218857559791268
0.699551632523089 0.547496316627638
0.443606651475615 -0.244534379198906
0.196607044094818 -1.53376548423884
1.0799753767206 1.80900772556831
2.90958111597968 5.08072105586323
3.73161772284062 6.4325602096361
1.12961273813047 1.31128177586273
0.402722176845605 -0.67214908075875
0.0565835283663675 -3.17629964344645
0.0731347046302154 -2.59398800230549
0.0976107966264223 -2.82232182762736
1.20037879798403 2.05154158631287
0.0676387168753633 -2.73700414364692
0.0786098346963665 -3.77576171386273
1.11503324294624 1.88668267774158
3.47404659931931 5.78779674644968
0.526068811667588 0.414748353062646
0.982582946922591 1.43980911988714
6.19369290544803 12.2219241383629
1.0100636833447 2.04756356566205
1.08270258933025 1.95002176547325
0.945607703181372 1.71152756990775
0.538041453333664 0.389915475920203
1.60786290283124 3.35475628393213
0.540027269257507 -0.241995115357958
1.8015725694636 3.08180615663592
0.0731347046302154 -3.84819583293178
0.748461233004035 0.845746462580804
1.47508488294878 2.37349897281542
0.12961273813047 -1.23102037114001
1.21536797220348 1.47502040212277
0.228972569760161 -1.0607741761631
0.922958964236172 2.04454620453386
0.947105051567875 1.19622856874442
0.113700499164728 -3.21771246597177
0.697773819555186 0.621235955312229
0.542010355536609 0.568547840642765
0.921436330806298 1.48561474113935
1.2190910582462 2.15098156977609
3.18205660901025 5.44285124123642
0.121678556588252 -2.79040848982713
0.770617646656203 0.831165642397617
0.479230561206336 0.774151865184357
2.50029217673417 4.8319785504885
0.0510240030244669 -3.73978241675716
0.0285691521967709 -4.98104335204752
0.238786859587116 -0.998266338616665
0.637842060324105 0.519774833395185
0.253384235800074 -0.965332609682383
1.76043387467011 3.20600421856418
1.68436992901301 2.61458097467442
0.349365277594213 -1.01183281206958
0.102993993323326 -2.25882637583338
1.29160355803056 2.41845659271491
0.176322772640463 -1.2725487553685
0.0482361856528476 -4.1339598326968
3.08610437124329 5.174332760285
0.277389698810864 -0.278049221885555
0.0257375614136083 -5.28054744434669
2.54695617814141 3.96928773647609
0.376290383337052 0.257719325712805
1.94560770318137 3.22601669956182
1.41683974191283 2.25418321025415
0.265436896049098 -0.620385704767751
0.312665173558394 -1.4733049035971
0.108357178090419 -2.31964587476105
2.35727047567956 3.53303694895576
3.00252250976871 5.25936322019629
0.209141397838592 0.201588607326272
0.102993993323326 -3.00261599018411
0.191562650700756 -0.374488677789879
0.936590829823938 1.62703784800102
1.24488705912353 2.37391735954031
2.40762467556661 4.32079749268988
1.35839626195665 2.2891496446572
0.367371065648529 -0.902470266560111
0.921436330806298 1.81631610163542
2.29924465779607 4.17632884920688
0.489542935642474 -0.399158228159891
1.21661006874244 1.92395284355515
0.815575428862573 0.80064835895666
2.44413695658759 4.11747485709233
0.762136169901112 0.712694134295165
2.9667995846272 5.50052861724518
1.10969486482593 2.96136647727005
0.199122642013601 0.0788945432799978
0.0976107966264223 -2.9959580260588
1.20037879798403 1.90175290394965
0.53605290024021 0.483670403728807
0.324234562270531 -0.752234401297872
0.630405471482323 0.88548907421991
0.520045024039818 -0.266547406345724
0.577247535593151 0.315479109194304
1.49467161164755 2.11554704866387
0.876566058751721 1.15935220717601
0.828631581688019 0.939346441436051
0.13224779829844 -2.61608091113672
0.795766947782392 1.62314811110935
1.08406426478847 1.84510283328577
0.173767067736706 -2.3218124526252
4.30158764660319 8.36970704494684
1.35501626421955 3.05923526954706
1.80653028925957 3.30066604766402
0.503857532577429 0.0529037144402912
0.988412025724788 1.42067005823558
0.54794331129035 -0.167577112604734
0.142740172116082 -2.94961241851884
2.01506932171765 3.694002080831
3.24397367191931 5.49568119368257
0.181420640280142 -2.29015952739981
0.0482361856528476 -4.23922823565642
1.48954293564247 2.41190875170669
0.102993993323326 -2.28676966848659
0.0676387168753633 -3.61070246759223
0.243669080966863 -1.34031700280723
0.289244285156642 -0.801219906881764
0.178873958169795 -1.01284758295372
1.67265162932838 3.11469683463618
0.815575428862573 1.12880382879955
0.178873958169795 -1.52586806262191
0.279768421593595 -0.973632084883088
0.385154896884344 -0.494548921289202
1.70132725741294 2.79209501983936
1.48748634934854 2.4989885674986
2.54101915313356 4.54264266092107
0.0813396274519388 -2.06422811492783
0.119024103142275 -3.07288714899354
0.312665173558394 -0.87692967528578
0.843179890257174 1.39441626326645
0.396159489073155 0.222157804269091
1.07450543636363 1.30784549464965
0.0976107966264223 -2.9959580260588
0.0621217119077975 -4.31719434675843
0.037030730944967 -4.74086430285277
0.37851162325373 -0.301117907565273
0.070389327891398 -3.80302466855887
0.838346736521231 1.20141763555067
0.236339539168374 -1.36925838484065
0.6959938131099 2.0786262617189
2.02361021518265 3.56282592530879
1 1.34088474283984
0.196607044094818 -1.17929529820675
0.828631581688019 0.871435983001388
0.624802765252947 1.18700096379229
0.168642035558839 -1.89345160858505
0.0593552776164212 -3.9575858519632
0.0593552776164212 -4.25592348449029
3.30012372456901 6.08046242764746
0.255802836602718 -0.0675267287668538
0.12961273813047 -2.49395433976191
1.62199323166612 3.93607526614067
0.854394677753101 1.07543042477328
0.243669080966863 -1.76251720735323
0.253384235800074 -1.60914928462354
0.243669080966863 -1.57856984665142
0.037030730944967 -5.08888599979679
0.034215715337913 -3.80455897817016
0.113700499164728 -2.6475109202593
3.22032995487956 5.57933785741359
3.56413424345824 6.5939455375073
0.214124805352847 -0.498554472576157
0.0454429707611671 -4.40904403715613
3.13257684267001 5.36343165246084
1.17632277264046 1.80379853038318
0.609754962172443 0.460560311255268
0.518031492602169 0.47316586550257
0.293958979028694 -1.09585207022273
0.0840642647884745 -3.20267505887075
1.42007811597937 2.4932078416855
0.153156788061421 -1.66160102432812
0.449957483628003 -0.262379992841195
1.34596403034287 1.86215657889474
0.221567788538409 -1.42978434868207
1.10030490579569 1.94822030104096
1.39396527566024 2.11979061923751
0.400537929583729 -0.412918862565436
0.477159211186641 0.0120003584247465
3.18681745935711 5.88696753783391
0.495695162624069 -0.374368744914802
1.59645813955899 3.558142949925
1.67987414774662 2.59418088342964
1.35275852504064 2.09343146311972
1.99059187258758 3.17878392547714
3.10232219119669 5.36333178251497
0.196607044094818 -1.9590464450098
1.26663664251399 1.92019170457767
1.43189034828618 2.52162382066203
2.12498976997866 3.50813848988228
1.10835717809042 1.61814636114565
0.349365277594213 -1.03534320419834
0.296310560708092 -0.743688755326744
0.260627908126699 -1.4440619094857
0.800744623936777 1.01398025058199
1.25338423580007 2.65009777803694
0.678071905112638 1.16896095527153
0.561692721398309 0.443759705426309
0.14535138557262 -2.80540758668051
0.0398402645317911 -4.52940236549038
0.792438930064638 1.6296432557299
0.155749232677945 -2.46301823584301
0.746742715777736 0.315920468701965
0.134878054343112 -2.28767285234292
0.904580434921318 0.985190837212933
0.204140716780225 -1.89199152120369
0.0621217119077975 -3.34724430054496
0.505890929729957 -0.256227323157515
0.351628329102782 -0.136627186481163
4.27753848394387 7.47647036175013
0.0510240030244669 -4.54659669985738
0.286881147788162 -0.919595250973078
2.29865831556452 4.20182240357251
1.89530262133331 3.48439389590188
0.160920188181103 -2.00825764645796
0.882838655767251 1.21181999690352
0.121678556588252 -2.4689925337598
0.134878054343112 -2.02981914262925
0.777367109450413 1.10601928187237
0.0510240030244669 -3.99241043239714
0.0758748669751276 -3.39176531450254
3.13422093976063 5.60076503921937
4.64038956005495 8.41871622653093
0.0786098346963665 -2.99868222739032
1.87578006306849 2.90150296757511
0.549915553621955 0.346243794095577
0.380729448503549 -0.689575944565528
0.540027269257507 0.492312013016765
0.105678077894537 -2.11600157863379
0.516015147003665 1.07128393716577
3.0765590951316 6.71391373813431
1.17120682741814 2.09255455400001
0.331131922217202 -0.678798350490329
0.0976107966264223 -2.82232182762736
0.0538064436957938 -3.31104064827043
0.134878054343112 -2.23228321907444
0.204140716780225 -1.24557601652169
0.301002256032814 -1.04947997205195
0.42867840994823 -0.0287864690830371
0.0313951962755343 -3.92912063277995
0.282143228781498 -0.970399464830326
0.643394453479892 0.728983577808352
0.741574847418796 0.525361907470733
0.102993993323326 -2.53224274484546
1.10165007609443 1.414685456087
1.11503324294624 1.06669767549118
1.59741198755465 2.56099032461694
0.426533138116673 -0.692217568625453
1.43722773891291 3.1603744343581
2.35162832910278 5.41922758403777
0.360645202460216 -0.432794041690989
0.250961573533219 -1.38584489560211
0.168642035558839 -1.95938371504201
1.90996506675797 3.35895262642394
0.779049552837459 1.77997928069089
1.28095631383106 2.4834377755987
0.763836458890951 0.84670815317058
0.241230035515445 -0.485388664198969
0.173767067736706 -1.87747134908458
0.279768421593595 -0.227840992435725
1.32653734813995 2.08897090464761
0.0648828515848544 -3.96551326270552
0.303342394487331 -1.145132066339
1.05797006863733 1.60281349591532
0.941106310946431 1.5176922648966
0.0840642647884745 -2.07780978004709
1.62105550329974 3.18910736988414
3.28924428515664 5.68281375800429
0.173767067736706 -1.83559289955513
0.196607044094818 -1.51711965061698
0.173767067736706 -1.62475687729398
0.0426443374084937 -4.60182951654294
2.52957110757389 5.27307796160674
1.84639302085236 3.76212764637232
0.340277404766254 -0.0875398207699038
3.91532967601301 6.44881781430451
1.11769504266975 2.46365704987083
0.518031492602169 0.248233032366899
0.216610068742442 -1.69725283184756
0.0867837661420667 -2.98383099280443
0.0565835283663675 -3.52993659806115
0.559736524432983 0.0389681493790275
0.981121989794311 1.45354476205023
0.189033824390017 -1.91631763871693
0.0648828515848544 -3.87789633363442
1.10433665981474 2.33845728488158
2.42277121932047 3.9154381292266
0.0538064436957938 -4.04269799856668
0.303342394487331 -0.633673720596257
0.173767067736706 -1.77496993784763
0.466757615726171 -0.487008587051068
0.650764559116902 0.902141264033979
0.121678556588252 -2.17985849538464
0.464668267003444 -0.393799910075125
0.0510240030244669 -4.41742179449708
2.06281249240502 4.07244575680058
0.0786098346963665 -3.04565522155918
1.49364733397521 2.24721032444771
1.02431967919541 0.935587482840567
1.35275852504064 3.14286259655106
0.784085142734757 0.895641439387901
0.0621217119077975 -3.34724430054496
0.0731347046302154 -3.482372358949
1.80240004011484 3.50137608686341
0.173767067736706 -1.83559289955513
0.681674141792833 0.362616337401927
0.158337027167101 -0.0284030928099681
0.622930350920177 0.304358866814728
1.59550366050274 2.61016319252117
0.605968358841458 1.01260521574008
0.214124805352847 -1.38395729224387
0.312665173558394 -1.23689588487174
0.545968369105293 -0.0434367362256864
0.420078115979374 -0.348635233134798
0.356143810225275 -0.467840476969242
3.52506659207821 6.47449612844553
0.173767067736706 -1.92060187913109
2.5053828490623 5.07062662544474
2.91341603328531 5.15299476800914
0.876566058751721 1.17991563003153
2.49722912878761 4.94158263578264
0.398350370345965 -0.414312960690305
0.0786098346963665 -3.62547034105457
0.986956962524401 1.36895921541813
0.843179890257174 0.882252149099392
1.48439596250267 2.3377985967705
0.520045024039818 0.409581672881195
1.600269753509 2.4911400212622
0.0786098346963665 -3.25052033245659
0.767231037023876 1.66518311846433
0.258217389536018 -1.41760714749289
0.921436330806298 1.11576452686916
1.58303762379666 2.65915215245193
0.221567788538409 -0.901001027869063
0.751892138404309 1.42088603507395
0.594548549550354 -0.0234637124587033
0.70310069960416 0.707420329571491
0.470927257475127 -0.675174392569096
1.94785314338702 3.57648530105384
1.64984535230601 2.55942952536371
1.54101915313356 2.48467802573262
0.602171790753379 0.158217852055325
1.41142624572647 2.27801455289318
0.921436330806298 1.46481700806192
0.253384235800074 -1.27942411248203
4.30713704220492 8.87562589507558
0.121678556588252 -1.40732522744109
0.873419503434857 0.979454281464386
0.255802836602718 -1.43790774099343
3.78052008303922 7.14831544189922
0.767231037023876 1.22766700461846
0.477159211186641 0.179639966549059
0.296310560708092 -0.649976756294564
0.16349873228288 -1.80504383619552
0.790772037862 1.39085733047721
2.78240856492737 4.12503086354527
0.0482361856528476 -3.19677793407064
0.111031312388744 -2.77702946002593
1.04823618565285 1.86816416964119
0.661749599810705 0.726469556785275
0.0758748669751276 -3.33231579939813
0.876566058751721 1.47854597491875
0.50182126542091 0.0524409860754979
0.0285691521967709 -5.40218105086278
0.258217389536018 2.26519634584397
0.67626740826589 1.2757451828374
0.155749232677945 -2.2013181796809
1.11103131238874 2.9125461936352
0.507921464957328 0.0976864514912661
3.14535138557262 5.32051419719392
0.214124805352847 -1.64819947968097
0.910732661902913 1.09075841226588
0.0172092900322231 -6.39535055769351
0.565597175854225 0.0782155300318915
3.37823415521924 5.74650007724776
0.497740088609093 0.0233101163966355
1.81639490916912 2.93069297397274
0.22650852980868 -1.35889883525177
0.034215715337913 -3.72594424674918
0.0538064436957938 -4.62105254274221
0.951587794814754 1.49737762273995
1.01720929003222 1.31985884512013
1.79327165449808 3.14707238383874
0.435095151620097 -0.297389533303003
1.28924428515664 2.19282793300986
1.28569812595813 2.89705724167906
2.70929063572336 4.54665634368545
0.137503523749935 -0.891433642780636
1.29631056070809 1.99857684145355
0.789103217501381 1.45812526876921
0.14535138557262 -2.21628763496837
0.704871964456353 0.877173769822862
2.41359408240918 3.92245871688628
1.12961273813047 2.2637136714193
0.374065718222538 -0.510893689221554
0.0758748669751276 -2.68598996420694
2.69064057861569 4.6055389881414
0.42867840994823 -0.653910865338452
0.147957881387101 -2.00674639876479
0.817213924258327 1.43870673128471
2.65122394298988 5.0671881077739
0.0867837661420667 -3.67461127794189
0.0731347046302154 -3.482372358949
0.711935356978922 0.952203569814827
0.0813396274519388 -3.02465726885336
0.258217389536018 -1.27085944124225
1.17376706773671 2.30226893446915
0.258217389536018 -0.947246795367805
1.92219784839637 3.53867997837061
0.219091058246197 -1.41946198837694
2.65672517002125 4.71902120080366
0.0731347046302154 -3.30046260977591
1.43935717847426 2.93741534868414
0.0786098346963665 -2.82473686010779
0.155749232677945 -2.0499827241601
0.584962500721156 0.253849852858045
0.667210912480871 0.627930538271757
0.575312330687437 0.0341423047953271
0.0313951962755343 -4.89611793099824
0.305678743242287 -0.67679110619665
1.87735162644926 3.08213393463214
1.4276061727819 2.8774688739144
0.505890929729957 -0.032750057428439
0.0482361856528476 -4.47605294089745
0.765534746362977 0.921274513771174
0.178873958169795 -1.90449291600427
0.255802836602718 -0.733202345230528
0.166072675946706 -1.83817498797319
1.18776774704602 2.64459983892365
0.701327257412941 0.855785224216639
0.116364756691785 -2.90822114829984
0.113700499164728 -2.21285232564853
1.52907129982911 2.18716984344226
0.573374526445944 0.263342764602958
2.28983446517751 4.05651228978695
0.108357178090419 -2.3785648218072
0.460480470040011 0.777410965541752
0.794103898559748 0.61759247041982
0.58111017522555 0.457047323419061
0.489542935642474 1.25916468681633
0.55581615506164 0.755722488075144
0.73638840070346 1.38053624662664
1.59167941693574 3.28529902255567
0.654435540845399 0.222628652084584
0.0426443374084937 -4.60182951654294
2.41305242854853 3.92810197447467
1.12035194036522 2.47790154469904
0.0867837661420667 -3.17949173736897
1.790772037862 3.10662089384833
0.36289064266586 -0.743233760996947
3.20945336562895 5.01489818019574
0.0621217119077975 -3.40732522744109
0.73638840070346 1.53816689131201
0.0510240030244669 -4.0875091007508
2.12763327972587 3.45773534343721
0.176322772640463 -1.78747120674757
1.19029879162659 1.8646356581341
0.0922074380970889 -3.41378135001842
0.0758748669751276 -3.45377026090061
3.58086906299287 6.6150762684339
2.06350294230616 3.71741955970539
0.910732661902913 1.07985775563994
0.181420640280142 -1.16833717629195
0.0285691521967709 -5.67011425610941
0.9061209529971 1.48940907885758
0.0813396274519388 -2.0886154337522
0.0538064436957938 -3.49437785217971
0.0813396274519388 -2.51468882436222
0.988412025724788 1.50661557685261
1.7057567820498 3.00673442237804
0.443606651475615 0.148761340925871
0.635986503745623 0.312162273321184
0.820485342986379 0.919169239005625
0.690640578615693 2.15896253504263
1.88908409859815 3.8841989349233
0.0840642647884745 -3.25691810365474
2.29865831556452 3.77325220583366
0.270229907237998 0.246025999749851
0.0482361856528476 -4.03585290876046
0.121678556588252 -2.96001349680414
1.70487196445635 3.25814728415348
0.710172748279662 0.774777237502508
0.985500430304885 1.86508175780042
0.301002256032814 -1.01401486867923
1.37629038333705 2.73944639887336
0.303342394487331 -0.679242726673537
0.351628329102782 -0.290781866446711
0.119024103142275 -2.11362227772413
2.05519565424212 3.61307617412644
2.62527048937469 4.16099097879239
0.839959587489532 2.12519655153609
1.81966818349646 3.14580812373793
0.253384235800074 -1.64486845516845
0.0758748669751276 -3.51856023457711
0.520045024039818 -0.225405275593017
0.473007567916174 -0.390279141181929
1.2190910582462 2.25639838235582
0.0229004021100788 -5.16879210677751
0.0510240030244669 -3.90319463319096
0.20163386116965 -1.89950092404875
2.22404027421793 3.9737802087403
1.23878685958712 1.85184666211722
2.04334450487717 3.45536721842047
0.0313951962755343 -4.73346189623724
1.5859239769586 2.79574279896266
2.08610437124329 3.52060288825232
1.58207422139633 2.76374025353838
0.209141397838592 -1.44065189429494
0.116364756691785 -1.67313529946041
2.13093086982645 3.82251559269448
2.44042072075677 4.36387164402482
1.62011716502868 2.62030995967613
0.0510240030244669 -4.41742179449708
0.20163386116965 -0.964305575591932
1.43295940727611 2.38306359106685
0.243669080966863 -1.66761378999995
2.0071955014042 3.46016736579635
0.871843648509318 1.0822493220782
1.2821432287815 2.21121075278675
0.0867837661420667 -2.24757916922408
1.71017274827966 3.84184165935208
0.0840642647884745 -3.63377240904569
0.522055749160964 0.697014285836335
0.779049552837459 1.21162027308136
0.817213924258327 1.52963620004645
0.57918014812715 -5.20420423190373e-05
0.497740088609093 0.0954421391763784
0.611644543373662 0.759242096631933
0.344828496997441 -1.20433964315705
0.12961273813047 -2.36921357160068
1.17376706773671 2.01669495820657
0.422233000683048 -0.527434090857984
0.813935070481317 1.67165914792624
1.24974871508357 2.30128735566103
1.13093086982645 1.7348969234633
0.314986485468515 -0.648960901577754
0.284514133244245 -0.837544532033807
0.199122642013601 -1.47869341199037
0.825378603892931 1.17922126569934
3.98331287106712 7.09562580368644
1.38515489688434 2.51219293194216
0.255802836602718 -0.996061820802608
0.155749232677945 -1.53242672686967
0.173767067736706 -1.71679199545334
0.890641243963444 0.983048151683753
0.13224779829844 -2.06333364518257
0.583037623796664 0.986927787936512
2.39725534559443 3.95187927448004
2.87931367631089 5.2656910839595
0.683471892855227 1.31483541147544
0.0510240030244669 -4.41742179449708
1.39615948907315 2.64641572800983
0.160920188181103 -2.43873827653404
0.462575888042204 0.225836237377675
2.16607267594671 3.94604596596739
0.209141397838592 -1.71656393142322
0.324234562270531 -0.56095841173356
2.75915583380027 4.6190753931933
0.238786859587116 -0.455894272573136
0.741574847418796 0.944307140338416
0.0867837661420667 -3.5340166396082
0.153156788061421 -1.27830165460164
0.532067552289031 0.35348057142197
0.0454429707611671 -2.80326681951603
1.93960272035604 3.88974117550361
0.396159489073155 -0.400378808228796
0.584962500721156 0.0115185844682666
0.61541629726287 0.965604604454151
1.59072177000984 2.70151927822643
2.73941609340103 4.49103794094776
0.124328135002202 -2.81416522616407
0.070389327891398 -3.80302466855887
0.557777671394926 0.456238335524468
0.571434115876509 0.178960792890854
0.0510240030244669 -3.33785935906882
0.134878054343112 -2.6018646190391
0.921436330806298 1.48561474113935
0.238786859587116 -1.3204832324322
0.282143228781498 -0.759929834775854
0.557777671394926 0.452017507008867
1.33456827566613 1.89722723090204
0.094911647025467 -3.38734163202852
1.12565110166152 2.03035235660613
0.160920188181103 -1.8332214528729
0.479230561206336 -0.514234532378463
0.976730220677153 1.54637228459502
0.400537929583729 0.0449722379960789
0.324234562270531 -1.01892780836123
0.904580434921318 1.92874190238397
1.43189034828618 2.31868518329723
1.4070807754505 2.50034634048892
0.746742715777736 0.653943186059268
0.216610068742442 -1.75463237875591
0.998556583130331 2.48882923260832
0.108357178090419 -3.00967733566798
0.037030730944967 -5.08888599979679
1.13224779829844 1.40732059636641
0.0565835283663675 -3.82539248158733
3.44201456555989 6.00528872912141
0.959028218943694 1.45751902361646
0.398350370345965 -0.0728202487308935
0.0786098346963665 -3.30662847054297
0.298658315564515 -1.32953745470015
0.954568570752994 1.38037633584951
0.0482361856528476 -4.47605294089745
0.284514133244245 -1.39883799693349
0.674460651560259 0.51767610920658
1.11769504266975 2.15510415459613
0.340277404766254 -1.17093871343763
2.45733162548501 3.98052869414306
0.124328135002202 -2.42451304530514
0.396159489073155 -0.85399524241231
1.96199367742026 3.0864733809135
0.105678077894537 -3.23193005347718
0.0538064436957938 -4.36131833189281
5.17352723812251 9.67340627091966
0.0538064436957938 -3.70445245851155
0.367371065648529 0.189262056790771
0.105678077894537 -2.85203168120507
0.0731347046302154 -3.30046260977591
0.725959234509188 1.12872714392395
0.238786859587116 -1.0572081568104
0.435095151620097 -0.0862317272274399
0.882838655767251 1.2824570390248
0.790772037862 0.706963443701522
0.91226662806645 1.8201333169886
0.171206827418142 -1.76261530516181
0.694211607767891 0.768487521200919
2.09017594979021 4.75860033990739
0.404903122145131 -0.457036825407388
2.60264690850537 4.12494171553302
0.282143228781498 -0.665191004445477
2.31730406836191 3.543875702734
0.938097561074093 2.11022262830752
0.0648828515848544 -3.71717218230586
0.420078115979374 -0.305120253713994
0.140124223909071 -2.41141074912549
1.79243893006464 3.56466701249761
0.105678077894537 -2.89439715903745
0.0510240030244669 -3.81917607424234
1.02856915219677 2.42253503185626
0.456280481510725 0.945208347879302
0.828631581688019 1.26220536491402
0.0758748669751276 -3.22029688024613
0.470927257475127 -0.741299217806407
0.84639302085236 1.3529305814245
0.924479992359022 1.80180809038987
0.870266070395983 0.770471894376767
0.314986485468515 -0.213924981353913
0.0510240030244669 -3.99241043239714
2.40925514668484 3.95584203396024
0.0758748669751276 -4.17933458389946
0.191562650700756 -2.14376433440436
0.964953052900799 1.58095555878942
0.331131922217202 -0.716307402476319
0.282143228781498 -1.17713623091025
0.111031312388744 -2.85855934552252
0.353887836284907 -1.03004347802769
0.258217389536018 -1.07541947511632
0.094911647025467 -2.96994634285641
0.632268215499513 0.610277779349225
0.843179890257174 0.754406844997427
1.21163525332715 2.01872264758138
1.81229284487327 3.48700784489445
0.134878054343112 -2.46787246612746
0.0593552776164212 -4.14947392957773
0.0731347046302154 -1.91143689206403
1.09356017616234 2.16897509927123
0.0676387168753633 -3.92516237789075
2.46884394297464 4.10392511332444
0.936590829823938 1.76952753745123
2.2732174731035 4.01639020153344
0.0786098346963665 -3.04565522155918
0.385154896884344 -0.792059588730384
1.38846509728315 2.28623997078798
0.353887836284907 -1.03004347802769
3.04893364519792 5.1285321079866
0.784085142734757 1.03478875386368
0.206643223983395 -1.51051472421911
0.108357178090419 -1.73448132601703
0.166072675946706 -1.59170309004979
0.119024103142275 -3.07288714899354
2.44095219802964 4.06337670736543
0.199122642013601 -1.61374307093601
0.0593552776164212 -3.63671822528752
3.07553263116736 6.72230585119832
1.0071955014042 1.15208259849603
2.95270630763022 4.82518178026769
0.351628329102782 -0.201637330580734
0.27500704749987 -1.00318380015857
0.168642035558839 -2.56522992805582
2.06281249240502 3.03257367383037
0.0648828515848544 -4.15853262245786
0.0840642647884745 -3.25691810365474
0.246104009883917 -1.10676931828415
0.584962500721156 0.273118186562824
0.637842060324105 0.357751129191037
0.575312330687437 0.105747937246883
0.183962834842595 -1.51373084852508
0.697773819555186 0.348983973702588
1.07587486697513 1.41449674870573
0.360645202460216 -0.409566224114412
0.518031492602169 0.63457557678298
0.246104009883917 -1.30681442632769
1.08270258933025 1.65184880162697
0.868686765322135 1.61440252105805
1.94260833611166 2.93866180275053
0.206643223983395 -1.3995700584954
0.147957881387101 -2.26012766013063
4.04997920270779 7.15281728885603
0.209141397838592 -1.71656393142322
2.25519856641969 4.47738428760247
0.168642035558839 -1.63815739448352
0.111031312388744 -1.52993659806115
0.14535138557262 -2.35731277993475
0.070389327891398 -3.38546717730151
0.140124223909071 -2.54002389237206
0.171206827418142 -2.11662836318095
0.194087052116302 -1.60858490513825
0.094911647025467 -3.449152620743
0.14535138557262 -2.11262163955332
0.575312330687437 0.810160759310298
1.31150311546827 2.02354195174944
2.2190910582462 3.56820078726363
2.22774107583913 3.98657910595339
0.0229004021100788 -5.65955361084993
0.324234562270531 -0.470049394595105
2.27679440478926 3.52573297495107
0.270229907237998 0.784931091475861
0.43722773891291 0.252253519030166
0.150559676575381 -2.45589427257314
2.09085343045111 3.5295080151438
0.828631581688019 0.769970122778516
2.34426039498542 4.59456267027373
0.835115615258218 1.5013148130049
0.475084882948783 0.127084050912018
0.602171790753379 0.608549487736992
0.171206827418142 -2.24779886200698
0.0786098346963665 -3.4258484859326
0.400537929583729 -0.524935917002788
0.351628329102782 -0.570956480748514
0.248534836138679 -1.3023438285093
0.349365277594213 -0.473200549235062
0.260627908126699 -1.05962871592162
0.704871964456353 0.57732892018896
1.12565110166152 1.59402957692817
0.596458139558986 0.0453309054620212
1.09356017616234 2.49552188692089
0.0867837661420667 -2.58650142494635
0.0976107966264223 -2.46225326927446
1.27142567609293 1.87733274006047
0.116364756691785 -2.74426980774947
3.32768736417605 5.69594027188628
0.67626740826589 0.377394753697764
0.0565835283663675 -3.9097846688777
0.522055749160964 -0.035260246078094
0.841570637395517 1.10637651923928
0.0200576523412535 -5.80876650454708
0.0398402645317911 -3.89216321951283
0.687060688339892 0.773421357556322
0.0648828515848544 -3.44115424730664
0.374065718222538 -0.180906889472557
0.070389327891398 -2.92397701604496
0.070389327891398 -3.32627138479361
0.976730220677153 1.23123045552403
0.830255324167683 0.873719320947712
0.635986503745623 0.449762750234864
0.648925559453121 0.968857955699734
1.79991620298901 3.20353010347066
0.0731347046302154 -3.54848982324951
0.84478735007906 0.763649150520759
0.393965275660243 -0.143668513955152
1.98550043030488 3.76867759646885
1.04124298223188 2.02814249945824
3.10601323762212 5.35571388191183
1.60407132366886 2.92478156891895
1.30684550031428 2.54918368811198
0.108357178090419 -3.1566235105213
0.50182126542091 0.0299630441334233
0.604071323668861 1.10426942167985
0.124328135002202 -2.39379991007513
0.0786098346963665 -3.1444544295731
0.0648828515848544 -3.87789633363442
1.74416109557041 3.04334240067445
0.396159489073155 -0.00849028667532791
1.01149563883783 1.45059653246227
0.927517246198476 1.15110394780393
1.17248751551013 1.5436515916852
0.0510240030244669 -4.54659669985738
0.632268215499513 0.38084491313494
1.59836520532364 2.75632509041775
0.0426443374084937 -3.30325681832161
0.214124805352847 -1.47746917816702
0.487486349348536 -0.19405666043187
1.74243744537627 3.21923200843553
0.0482361856528476 -3.62582720529091
0.119024103142275 -2.80702536604421
1.12961273813047 1.61861342340515
0.654435540845399 0.977068072201335
0.380729448503549 -0.932791712689022
0.137503523749935 -1.56201656905508
0.997111720675174 2.29094675336872
0.0200576523412535 -6.17588153156383
0.0510240030244669 -4.29886834561711
0.559736524432983 0.724763114897047
0.0313951962755343 -4.58730046141107
0.116364756691785 -2.70603630454765
0.137503523749935 -1.59657379109144
0.0454429707611671 -4.67838187209301
5.58195375084882 10.9449203395064
0.094911647025467 -2.64660542141526
1.81475548280987 3.31753782600585
0.385154896884344 -0.438620718873389
0.189033824390017 -2.07780978004709
0.779049552837459 1.88076756706102
0.0621217119077975 -4.00721122946794
2.84237548820629 5.24436301519999
0.0229004021100788 -5.16879210677751
0.376290383337052 -0.629302321269309
1.66539277104189 2.95641725874708
3.42142529605755 5.7015569459777
0.398350370345965 -0.0249690496504188
0.874993638932967 0.909351004321802
0.790772037862 1.07128393716577
1.53007074222508 3.33680656657399
3.41710988423005 5.95598763147118
0.246104009883917 -0.774544537724833
2.21163525332715 4.13781363436927
1.8471951865894 3.04770133146641
0.874993638932967 1.49983323615171
1.06763871687536 1.99376474208764
1.28806320032532 2.59040593340604
0.732920382108257 0.583763129483253
1.39066768555967 2.31877790603132
0.14535138557262 -2.11262163955332
0.153156788061421 -1.29239554029026
0.867105729502655 1.72405266816963
1.14665522211947 1.72369381210106
1.67355642399014 2.53941370916832
0.385154896884344 -0.762330839891555
0.413594082409175 0.14271922143913
1.80405355896735 3.35986815952537
0.158337027167101 -2.08918122063767
0.32883646422954 -0.68104941376065
0.407080775450501 -0.00910114579118244
1.17504548611091 1.53067728038908
0.347098670622268 0.0172664266957773
0.0426443374084937 -4.02979553040589
0.780730036476377 0.570897028304367
2.49825086752783 5.22134011554176
0.0648828515848544 -3.96551326270552
0.094911647025467 -2.57594714050149
0.704871964456353 0.188247414082829
0.094911647025467 -3.06352699706128
0.36289064266586 -0.340470744638526
0.155749232677945 -1.1913933304505
0.119024103142275 -1.70266329683551
1.16992500144231 2.26095487763616
0.250961573533219 -1.01482084684618
1.85917445586644 3.81985818571603
0.158337027167101 -1.16023747794441
0.874993638932967 1.2769674113374
2.0765590951316 4.16433067246384
0.16349873228288 -2.36596086295003
2.19975085671584 2.85831274394156
0.140124223909071 -1.22279145831132
0.409255146684838 1.04582392767816
0.349365277594213 -0.449318410100601
0.0922074380970889 -2.07023783841006
2.88127306142925 4.65666923442437
0.0482361856528476 -4.61084374899477
0.119024103142275 -2.89031853269887
0.825378603892931 1.63888221005283
1.66630212817309 2.79026306832162
0.645240512645265 0.422862879838784
0.604071323668861 -0.218734909766851
5.7477096335909 10.3818161952837
0.219091058246197 -1.53200861983396
0.111031312388744 -2.49040823387452
0.0786098346963665 -2.49639939278519
0.954568570752994 1.21586593490713
0.147957881387101 -1.79128884075172
0.209141397838592 -1.33476400975199
0.0621217119077975 -4.10332394852001
0.126972856257766 -2.03490476529778
0.964953052900799 1.10164199264469
0.305678743242287 -0.268879459915241
4.64673869830785 8.2095290615698
2.35895882583233 4.2155432124296
1.50792146495733 1.94837013445934
1.30801131455218 2.19994342086933
0.0976107966264223 -2.43073492035405
0.398350370345965 -0.45336641857053
1.23756371831768 2.98726544768848
0.0758748669751276 -3.65758206727579
0.600269753509005 0.33372658666568
0.839959587489532 1.23794131143928
0.153156788061421 -2.47540965598872
0.094911647025467 -3.06352699706128
0.0813396274519388 -1.70251273183209
0.100304905795685 -2.65168355070223
1.19534759832222 3.32451337643772
0.137503523749935 -2.30468452258547
0.119024103142275 -2.5826167767385
0.037030730944967 -4.74086430285277
0.369606070031838 -0.599339419830065
1.23388806017428 1.99858841751053
0.340277404766254 -0.845917917555277
0.293958979028694 -1.15901029544075
0.166072675946706 -1.7191698086682
1.82293404802837 3.78493570590721
1.23633953916837 2.18216491241798
0.734655433479005 0.77781572806184
2.52255799287044 4.23566291244199
0.635986503745623 -0.00422149968683493
0.396159489073155 -0.297304263438965
1.06350294230616 1.60786100573522
0.447843644362086 0.970428766443632
0.293958979028694 0.144221660824649
0.102993993323326 -2.15217014863464
2.04054179386285 4.07026920155978
0.884402552983687 1.46456560577921
1.95158779481475 2.67521766474097
0.37851162325373 -0.238382152217311
0.116364756691785 -2.59706351615428
0.317304068361915 -0.0182073672344529
0.321928094887362 -1.1963670967384
0.12961273813047 -2.49395433976191
3.16671544496642 5.01901014880384
2.91418179500227 5.14614111167197
3.16703672211749 5.27855377875102
0.367371065648529 0.612548697440033
0.489542935642474 0.300119615282555
1.29278174922785 1.91802670524928
0.594548549550354 1.90511625251868
0.231432408447965 -1.58905642168075
2.57724753559315 4.96594507114771
2.69866299988588 4.51473174492241
0.171206827418142 -2.19389129833009
0.663572335417523 0.750442390320653
1.10433665981474 2.18414988360846
3.06763871687536 5.39618585210669
0.186500557644495 -0.932350248157577
1.31150311546827 1.75891922510428
0.238786859587116 -1.22277796250413
0.340277404766254 -0.00979958735267208
0.0813396274519388 -3.33885361534392
0.505890929729957 0.0421670746761938
0.196607044094818 -1.80967840351259
0.0565835283663675 -4.30754417672471
0.976730220677153 1.44595169628743
0.241230035515445 -1.61915064610224
0.0731347046302154 -3.35858741581129
1.79991620298901 3.97867215414492
2.8694766339654 4.60963464952214
3.80219321694183 6.95474995692332
0.158337027167101 -1.78028315356799
0.0593552776164212 -3.15250431705691
1.31034012061215 2.20502386021467
0.155749232677945 -1.4511275412999
0.34255474547732 -0.462699450478251
0.158337027167101 -2.48276016282416
0.0731347046302154 -2.49287982780456
2.89180800103544 6.16098120084394
0.464668267003444 -0.312562251491331
0.231432408447965 -1.67877058152306
0.36513259345253 -0.239992866776812
0.635986503745623 0.937279471413129
0.481298941547565 1.14770736094323
0.353887836284907 -0.821514308037124
0.58111017522555 0.948483997450885
0.661749599810705 0.428644041961738
0.637842060324105 1.24830118712452
0.717210299019596 1.17490463381154
0.108357178090419 -2.23554729793633
0.140124223909071 -2.57405209879871
0.351628329102782 -1.10546234317422
0.248534836138679 -1.60246149218606
0.583037623796664 1.10453566633001
0.647084212628954 0.105403981609916
0.398350370345965 0.0270320439755064
1.02573756141361 1.55216512164608
1.38404980679516 2.90552145786663
0.491596594410448 0.4645886528124
0.910732661902913 0.911778026298547
1.87341950343486 2.97945428146439
0.241230035515445 -0.852083868999337
0.246104009883917 -1.53913297148587
0.267835392097615 -0.879725195091819
0.308011314552178 -0.970365475745234
0.108357178090419 -2.67827083148947
0.432959407276106 -0.156346383351299
0.0840642647884745 -3.49692154083319
4.28835856219366 7.60235783370221
0.113700499164728 -2.47685745060506
0.305678743242287 -0.762477970097404
0.876566058751721 1.4428326300808
0.391767719955997 0.000947993025214604
1.7723079749584 2.97575441386889
0.102993993323326 -2.60074176257214
0.753604536279995 1.48594507998792
0.100304905795685 -1.83972646218144
3.27947129564447 5.51023577331209
0.841570637395517 1.8734447536281
0.134878054343112 -2.6018646190391
0.0648828515848544 -4.15853262245786
4.3164354110105 7.72271668048623
0.253384235800074 -1.45852985472499
0.140124223909071 -2.87972519509182
0.178873958169795 -2.0406029954989
0.189033824390017 -0.60446457671091
0.070389327891398 -3.01452877375258
0.186500557644495 -1.45924515006685
0.160920188181103 -2.00825764645796
1.35162832910278 1.82145092676853
1.30217279974075 2.74032498076376
0.393965275660243 -0.660476415282426
1.35049724708413 2.14807660244563
1.22156778853841 2.32648201363522
2.02856915219677 3.11818792335037
0.0758748669751276 -3.58639723541747
0.219091058246197 -2.00229162764966
1.52205574916096 3.20195059833344
0.0593552776164212 -4.14947392957773
1.10969486482593 2.57165881601855
0.108357178090419 -3.05701564988268
0.255802836602718 -1.27512142681504
0.166072675946706 -2.5107289095975
1.93885033700606 3.13158486583444
1.12829340100982 3.10779586498462
1.65535182861255 2.8370938363529
0.0454429707611671 -3.98616578466011
0.0813396274519388 -3.66577797288805
3.22620022869822 5.39719099526655
0.070389327891398 -3.88608040828643
0.171206827418142 -1.06165499027443
2.41142624572647 4.17262090860326
1.10567807789454 1.37299451603426
0.991317756900199 2.05107423487553
0.0565835283663675 -3.28482410022462
0.818850560895434 1.28521183371632
1.54794331129035 2.6055883912761
3.46884394297464 5.74658677701397
0.0867837661420667 -2.36182352404371
0.150559676575381 -2.16913014802761
0.0426443374084937 -4.46784047696924
2.54201035553661 4.37340300568714
0.121678556588252 -2.05446735516847
0.84799690655495 1.15344795590021
0.0565835283663675 -3.46464513780943
0.0621217119077975 -3.75219544270746
0.0510240030244669 -4.0875091007508
0.070389327891398 -3.80302466855887
4.23955079661364 7.81295793595428
2.2424500736777 3.71352127619425
0.481298941547565 1.43327204834194
1.87341950343486 3.67090571267119
0.270229907237998 -1.30624233125189
0.0482361856528476 -3.30691456629438
1.57240464739033 3.71980500742436
9.60781852791648 21.0384447194753
0.396159489073155 -0.64968643909255
0.189033824390017 -2.34524488590993
2.20539251298968 3.45936012605683
2.80281359753229 4.5673588847291
0.277389698810864 -1.21116450848912
0.31034012061215 -0.944974097339998
0.150559676575381 -1.44759039988554
0.0621217119077975 -3.23410475247336
0.153156788061421 -1.69865985429371
0.0257375614136083 -5.28054744434669
0.137503523749935 -2.81314888583258
0.654435540845399 1.05705882553053
0.371837617330421 -0.409143852404018
1.14535138557262 3.11909598132914
0.298658315564515 -0.398555947351663
1.16735792773851 2.00342341992255
0.792438930064638 1.31565566920056
0.464668267003444 -0.487973304957463
1.15704371014558 2.47722048114031
1.80653028925957 4.45798504460073
0.481298941547565 0.39815293231574
0.13224779829844 -2.65197427010692
2.37851162325373 3.53993579872948
2.04334450487717 4.24862092382653
0.711935356978922 0.946214031442036
0.0229004021100788 -5.39340491337854
0.284514133244245 -1.28174194360377
0.489542935642474 0.12560605060867
1.19786539135374 1.52873866645923
3.09119205151613 6.07793984638004
0.124328135002202 -0.78821994564902
1.01578299724093 1.92337824529607
0.27500704749987 -1.43190451510063
1.52807116457874 2.47759531352083
0.0172092900322231 -6.39535055769351
0.745022149037264 0.606032943376443
0.347098670622268 -0.902156847479582
0.0621217119077975 -4.00721122946794
0.0976107966264223 -2.09809081109576
0.0565835283663675 -3.12495276344623
0.534061602421118 -0.236173757302205
1.52807116457874 2.855395367092
0.583037623796664 0.374721437003715
0.577247535593151 0.401168592975458
0.0621217119077975 -3.60421843402203
0.196607044094818 -1.45239291072541
0.479230561206336 0.697780949432578
0.598365205323645 0.214279325259045
1.97673022067715 3.1734389541242
0.308011314552178 -0.970365475745234
0.0731347046302154 -3.93397329474125
1.8261925362366 2.76754950647129
1.58688481285218 2.45811264125992
0.209141397838592 -2.32146558144559
0.181420640280142 -2.3478623272541
0.545968369105293 -0.268712262004111
0.0840642647884745 -3.56372491151744
3.72377696962344 6.7028709236703
0.0454429707611671 -4.5374367005719
5.14812063112396 9.08035668174824
0.382943869568991 -0.416804123108235
0.0229004021100788 -5.98616578466011
0.312665173558394 -1.06978866731987
0.158337027167101 -2.19111604525899
0.413594082409175 -0.645990006671719
0.319617934200161 -0.955879954774869
2.30100225603281 4.21411982056419
0.724213686757358 0.539832390279066
0.181420640280142 -1.89656997394128
0.724213686757358 0.487176989603449
0.439357178474257 0.104893271210344
1.27500704749987 2.84759529893582
4.03121873061072 6.71817079064587
0.540027269257507 0.618195334446138
2.202260983562 4.30268944860179
1.01578299724093 1.30945151096044
1.06763871687536 1.65125431792961
0.0593552776164212 -3.9575858519632
0.351628329102782 -0.659517076288197
0.070389327891398 -2.79798907866157
0.387362540835996 -0.33147154773831
0.674460651560259 2.11418139039183
1.66811912468643 2.43004280177991
0.777367109450413 1.28989004083672
0.0398402645317911 -3.51637508504408
3.03174806286428 4.7632325150514
0.14535138557262 -1.96987838683346
0.319617934200161 -0.796742967600204
1.40599235967584 2.19807836959068
0.924479992359022 1.03117169303258
0.0731347046302154 -3.54848982324951
0.108357178090419 -3.05701564988268
0.0786098346963665 -2.59776341188473
1.45838200415601 3.34892268331913
0.460480470040011 0.143829188282735
1.35727047567956 3.41460683101116
0.0786098346963665 -3.04565522155918
0.734655433479005 0.925165302479612
0.0200576523412535 -5.80876650454708
0.344828496997441 -0.693535520978533
0.335711910320462 -0.970365475745234
0.142740172116082 -2.2821215798448
2.06557231159362 3.4506531233087
0.505890929729957 -0.348922417957036
0.658097205351372 1.36573180365382
0.739848102699327 1.23253772293033
0.901494455047575 0.859337015388777
0.371837617330421 -0.124379078359785
1.42223300068305 2.48769667609013
0.84799690655495 0.866826729748798
0.333423733725192 -0.631083321518054
1.57434375392001 2.98866483543594
1.39725534559443 2.43050625105138
0.718964335759539 1.31595066204935
1.13487805434311 1.4151733779839
0.173767067736706 -2.41125694860287
0.443606651475615 -0.0584119074358372
0.070389327891398 -3.51168489350493
0.0922074380970889 -2.73750538065421
0.241230035515445 -1.49987850349084
2.4494293141032 3.83603704421595
0.231432408447965 -1.36400977531654
0.545968369105293 0.217510479973375
1.07860983469637 1.44832683859256
0.248534836138679 -0.842253763417736
4.55851255300054 7.46187639780679
1.7407117333991 2.88279710632442
1.63505782972521 2.76816077081296
2.54151483946068 4.87267659492758
1.4125105712498 3.85126143976863
0.540027269257507 0.0481690775754074
0.605968358841458 0.776476204882113
0.534061602421118 0.112978861637867
2.63459326844576 4.3002191154294
1.84639302085236 3.76850619041661
0.637842060324105 0.726109553660071
1.4340276746636 2.86785606622329
2.1394694950388 5.08035193902327
1.11103131238874 1.65291751985247
0.121678556588252 -3.00572429809087
0.0200576523412535 -6.17588153156383
1.85678654628808 2.88085156674945
0.447843644362086 0.201387461957466
0.12961273813047 -2.17392324575967
0.787432464516868 0.362323987499339
0.0482361856528476 -3.14471010416942
1.4350951516201 3.04139188819001
1.6959938131099 2.39531561753855
2.54744982914397 3.88242585206071
5.42787430679269 10.2680974108201
0.22650852980868 -1.86961050145934
0.289244285156642 -1.51698725531632
0.828631581688019 1.10978864401603
0.0731347046302154 -3.93397329474125
0.293958979028694 -1.22506054801627
0.898401859992193 1.01831733763364
0.171206827418142 -2.24779886200698
0.387362540835996 -0.693451360377988
1.7084079834836 2.87948891205322
3.033158666781 5.33385548063226
4.08576455377831 7.22414284159706
0.0482361856528476 -3.62582720529091
0.978195629681652 1.56707131110389
0.571434115876509 0.574132094475969
1.50080205305716 2.73778211926793
0.140124223909071 -1.98793082985581
0.538041453333664 0.66618370730314
0.0758748669751276 -3.22029688024613
0.0621217119077975 -3.8322945555467
0.863938450423972 0.993915726325487
0.867105729502655 1.89392788244991
0.439357178474257 0.0667556459264993
2.82700600963898 4.61540497408883
1.70487196445635 3.13717494401387
0.243669080966863 -0.373911592271212
1.90535089958096 4.11970912971248
0.526068811667588 -0.0705049794238571
1.50080205305716 2.29363704667168
3.48000655138599 6.36193561867264
0.835115615258218 0.776331043309401
0.62854031926276 0.740907233308705
0.303342394487331 -1.29314637214388
3.66834608843124 6.09103420223669
0.739848102699327 0.323777259656603
0.199122642013601 -1.95113203300272
2.96938076494161 5.82795583981085
0.417920007811965 0.250334611702863
0.0676387168753633 -2.33575613437171
1.07176266930009 1.72517767213627
0.825378603892931 1.76332896717857
0.445726703349984 0.380240842014467
0.155749232677945 -1.82844914867829
1.08406426478847 2.51930692095869
1.27262045466299 1.89156101097501
0.634128557525041 0.245699286490418
0.0454429707611671 -4.18216596886088
2.54151483946068 4.55196078275678
0.452068230223811 0.584553823806705
2.50690655458069 4.5031896354256
1.91303299995214 3.13237639170574
0.263034405833794 -1.26245628719617
2.83592407425437 4.98073600912122
0.604071323668861 0.638503385194569
0.142740172116082 -1.84819583293178
1.57337452644594 3.061451380217
0.483364360713349 0.716228654779025
0.134878054343112 -0.742769233996707
0.126972856257766 -2.681791273725
0.0976107966264223 -3.4855424787027
1.04264433740849 2.84292846205143
0.729444006833663 0.681894027177469
0.147957881387101 0.873419503434857
2.57821416547245 5.00158999114286
0.150559676575381 -2.30539890489315
0.260627908126699 -0.806064590770555
0.0840642647884745 -3.31328054627385
0.483364360713349 -0.537478663412282
0.609754962172443 1.07143802921248
0.678071905112638 1.0172435723019
0.604071323668861 0.577813257334171
0.293958979028694 -1.05924308135967
0.150559676575381 -1.88661483875777
0.108357178090419 -2.34880459162699
0.863938450423972 1.16355035943817
0.0731347046302154 -3.1389428889322
0.113700499164728 -2.97107941474671
1.0799753767206 1.7857178484636
0.351628329102782 -0.16228079082092
2.43028527297778 4.346146849588
0.422233000683048 0.758545013733066
0.124328135002202 -2.39379991007513
0.0922074380970889 -2.81677032470836
0.158337027167101 -2.76770591507141
0.126972856257766 -1.66123520161122
0.0285691521967709 -5.40218105086278
0.037030730944967 -4.59398800230549
1.08814159686902 1.55581812184426
0.817213924258327 0.989376398972378
0.720716242521131 0.359140287620791
0.489542935642474 0.109617157450191
1.13619138628714 1.83751698371812
0.108357178090419 -2.79381282155616
0.14535138557262 -2.27105479791079
0.497740088609093 0.909206299934726
0.630405471482323 0.298841646557285
0.592636428606577 0.510744811398551
0.150559676575381 -0.673107639280744
0.277389698810864 -1.12036965757864
1.10835717809042 1.87459947761947
0.57918014812715 -0.31550233971423
0.158337027167101 -2.08918122063767
0.0229004021100788 -5.39340491337854
1.1991226420136 1.93962382365007
1.13881446890228 2.29248552115279
0.211635253327149 -1.515663970122
1.04823618565285 1.21413477487849
0.209141397838592 -1.7356940388217
0.909197062991687 1.49197696168859
2.43882511317562 3.83799540335967
1.10299399332333 1.44123223653898
0.206643223983395 -2.16663570863441
0.0510240030244669 -3.59301080305324
2.98804839748319 5.40525724184408
2.72508672463023 5.17190955007498
0.248534836138679 -1.46841639036839
0.100304905795685 -2.51320258230135
2.90072192756411 4.60867747502963
0.454175893185802 -0.468840473571897
0.102993993323326 -2.2314140438376
0.13224779829844 -2.11249660856701
0.0922074380970889 -1.22939252162967
0.885964756753971 0.880158226660531
0.708407983483596 2.04554802407381
0.282143228781498 -0.508917574803074
3.99168056214312 6.7931851085845
0.565597175854225 1.30482704629016
0.214124805352847 -1.63018807169666
1.24000896473507 2.90031382274857
0.211635253327149 -1.82828486769701
0.344828496997441 0.364768906363264
0.927517246198476 1.07629449226266
0.178873958169795 -1.9484514394391
1.30684550031428 3.09464294329282
0.915329676013009 0.917455864237355
0.119024103142275 -2.76711534850666
0.196607044094818 -1.27400231026368
0.969380764941608 1.63712652212273
0.481298941547565 0.701714828712408
1.0071955014042 1.45806423478373
1.23756371831768 1.79775575550645
0.228972569760161 -1.46139316643913
0.0285691521967709 -5.40218105086278
0.272620454662992 -1.25990608202531
0.732920382108257 0.70222313596288
0.153156788061421 -1.26434412302688
2.67897330785417 4.02798654836661
1.21536797220348 1.86139292745405
0.58880456701555 0.978139859795495
2.1414327909293 4.67204297626951
0.134878054343112 -2.25971222909557
0.253384235800074 -1.45852985472499
3.3533232911629 5.68376395091652
0.938097561074093 1.28796137821105
0.998556583130331 1.31903170403393
0.0922074380970889 -2.73750538065421
1.68974643849356 3.90350627037431
0.0538064436957938 -4.24711243311087
0.466757615726171 0.26601405295126
1.26903314645524 1.97884856400336
0.124328135002202 -2.94163838477674
0.178873958169795 -1.9484514394391
0.094911647025467 -2.26679087746006
0.13224779829844 -1.99259450831967
0.849599011151452 1.37628370110487
0.800744623936777 0.621536658517878
0.789103217501381 0.732346208359501
0.0285691521967709 -5.67011425610941
0.0676387168753633 -4.01579095376939
0.422233000683048 -0.247963653551577
0.250961573533219 -0.980187576417352
2.57143411587651 5.20784529044516
0.0676387168753633 -2.90008351293224
0.825378603892931 1.24412807924067
0.0840642647884745 -2.20533931639781
1.71457523885163 2.51143761623577
2.87381319835909 5.25176841622677
0.243669080966863 -1.66761378999995
0.13224779829844 -2.84619856213624
0.600269753509005 0.338307505496869
0.939602720356044 1.3174548840804
0.807354922057604 0.916304312610132
0.173767067736706 -1.94266051693527
0.0229004021100788 -5.39340491337854
0.0786098346963665 -3.4893688281805
0.153156788061421 -1.57291626745211
2.46884394297464 4.27615827822579
0.697773819555186 0.862950029902361
1.63598650374562 3.2331429483664
0.321928094887362 -0.00361849961675796
1.0071955014042 1.6979467091494
0.233888060174277 -1.74846030782916
0.250961573533219 0.282537857881912
0.648925559453121 1.47868706775915
0.137503523749935 -1.65001305005291
0.0257375614136083 -5.28054744434669
2.88322978903273 5.86472248771925
0.333423733725192 -0.254846753635044
0.750177705593057 1.62059863324288
0.189033824390017 -1.75149436791879
0.291603558030565 -0.902675647020404
1.00432160595009 2.12389174069162
0.094911647025467 -2.92533806991324
1.06763871687536 1.5541749240456
0.140124223909071 0.150320027966627
0.326537348139952 -0.3381297874182
0.20163386116965 -1.13158876153521
0.134878054343112 -2.05362692462231
0.0976107966264223 -2.09809081109576
1.32998464975842 2.11585657832006
0.460480470040011 0.239991828132883
0.398350370345965 0.573230737856276
0.070389327891398 -2.68212523520666
1.21661006874244 1.72667573170793
0.270229907237998 -1.48893055340451
0.0813396274519388 -2.97835222407858
0.0731347046302154 -3.19079921314157
0.538041453333664 0.354172853298075
0.396159489073155 -0.290216092584722
1.2904244038653 1.63473013871525
0.233888060174277 -0.3910978636274
0.0313951962755343 -5.07947068943008
0.73638840070346 1.42643633222066
0.367371065648529 0.0895361920800146
2.77989003934005 5.53839932095814
0.797428082152313 1.02958637281455
0.337996463515016 -0.565640659742833
0.903038270112912 2.61006469739549
0.331131922217202 0.123818774355495
0.887525270741587 1.53070930171986
0.460480470040011 -0.373012698158627
0.374065718222538 0.399468675757721
2.80487960825467 4.42349571766921
1.19156265070076 1.96167306004918
0.034215715337913 -4.27852607632425
0.186500557644495 -2.13662718648116
0.432959407276106 -0.0933021620964764
0.282143228781498 -1.41853426984398
0.0621217119077975 -4.20629965483555
0.094911647025467 -3.5813357505678
1.20288783347014 2.67707681800189
0.070389327891398 -3.51168489350493
0.782408564927373 0.707406164741265
0.0894981508391026 -3.4408402561763
0.253384235800074 -1.55717587795601
2.90149445504757 5.18212923689931
3.01613970265525 5.25558776843636
0.910732661902913 1.61528796275283
0.961993677420255 1.1174525368599
0.685267406516842 1.21597795283253
0.142740172116082 -1.11369735357256
1.89452677025739 3.39554586322914
0.0621217119077975 -3.91710358682317
0.385154896884344 -0.161407502416483
0.0398402645317911 -4.28437332845377
0.773996325111173 0.482015343630879
0.0867837661420667 -3.1280331264532
0.211635253327149 -1.67271123497043
0.034215715337913 -4.98910107568465
0.124328135002202 -2.48797330495746
0.155749232677945 -1.78795035487732
0.710172748279662 0.640270384112096
2.66584752125555 5.25529954801372
1.03562390973072 1.85068479765237
0.916858764699754 1.30591263790811
1.78408514273476 3.22798795244565
5.21614440785049 9.62985010844827
0.231432408447965 -1.19562523541162
1.29748491571057 2.10461768129747
2.1991226420136 4.87618650307903
2.45259543470287 3.28700615003285
0.238786859587116 -1.16978045006291
4.09423606984577 6.76035963072875
0.925999418556223 1.04132446098093
3.44493204894218 5.72026036787208
0.108357178090419 -3.2636220117198
0.942608336111663 1.15079147267928
1.46362245685189 2.83950645831088
0.0398402645317911 -4.66952552113251
1.90919706299169 2.93805832751187
0.954568570752994 1.47077080026732
2.03491998434916 3.59652840939967
0.981121989794311 1.41286242160401
1.06073915785768 1.64378865040594
0.124328135002202 -2.81416522616407
3.9322501913294 7.30421293201297
0.199122642013601 -2.11680391166295
1.60975496217244 2.55607574718852
0.070389327891398 -3.51168489350493
0.22404027421793 -1.67852993952691
0.337996463515016 -0.738161107306634
0.509949146304311 -0.14875578803144
0.0976107966264223 -3.04284095053029
0.36289064266586 0.0980754709979358
0.258217389536018 -1.20272829583236
0.173767067736706 -0.887106689703273
0.475084882948783 -0.0896057064625103
1.4425454561053 2.44077541569885
0.413594082409175 -0.636969976283092
1.18650055764449 2.77008201940256
2.76171078436334 5.33883152245158
1.4594316186373 2.96774894357068
0.037030730944967 -4.59398800230549
0.13224779829844 -0.889332807121998
0.147957881387101 0.0205764874202467
0.246104009883917 -1.96625869563163
2.62105550329974 4.21925746493108
0.489542935642474 0.167396544840905
2.59598097896562 4.16637767270333
0.263034405833794 -1.09253128575386
1.26903314645524 1.95369259887863
0.559736524432983 -0.179367322793933
2.27381424458704 4.15516127576339
0.228972569760161 -1.31035214793958
0.186500557644495 -1.3520335664794
1.41792000781197 3.26778736517818
0.825378603892931 1.34999602347228
0.20163386116965 -1.1963670967384
4.05137210172103 6.78733467893741
0.238786859587116 -0.998266338616665
1.28569812595813 2.25692472726342
0.667210912480871 0.287705607251262
0.43722773891291 0.0659548957210424
0.528071164578735 -0.237297980441233
0.0648828515848544 -2.87666422317755
0.0648828515848544 -3.57257225260896
0.236339539168374 -1.17396238543731
0.503857532577429 -0.137498319648953
2.3684890006451 4.12167191325396
3.22712493444993 6.1961771515158
1.00575926928868 1.60312757984666
1.82944368136659 2.78845640693722
0.0894981508391026 -1.73453905113621
0.516015147003665 0.262431952473518
0.385154896884344 -0.45438019789491
0.171206827418142 -2.1419256928077
0.0426443374084937 -4.23225604942047
0.308011314552178 -1.29985031784521
0.094911647025467 -2.7992362669674
0.116364756691785 -2.28381006173014
1.69866299988588 3.40853816243694
0.0593552776164212 -3.7104954854774
0.108357178090419 -2.71576599111399
0.475084882948783 -0.404666643622811
3.07484791590017 5.22926286039503
3.05762355847813 5.96394951377431
0.282143228781498 -0.970399464830326
5.31259257234353 10.3884783277805
0.915329676013009 1.08763562097346
0.238786859587116 -1.20934495073661
1.8543946777531 3.23992327968854
0.22404027421793 -1.27718006934661
1.17120682741814 1.93966602931206
0.116364756691785 -2.20171712933849
0.393965275660243 -0.615487236813605
0.0538064436957938 -4.48534818942345
0.160920188181103 -2.64028279300799
0.0538064436957938 -3.78187298792458
0.725959234509188 0.582342648639016
0.464668267003444 -0.130638890959326
5.82512415583483 10.6487523522644
1.27500704749987 2.35327236941915
1.49671798793518 3.95469201465547
0.314986485468515 -0.995773520506115
0.424384671538097 -0.295720581501336
1.09220743809709 2.01958997074795
1.37406571822254 2.24702518552658
0.0731347046302154 -3.76723344248134
1.82781902461732 3.22314083432556
0.936590829823938 1.330922768193
0.113700499164728 -2.29559992367011
0.777367109450413 1.10063659733507
0.658097205351372 0.35442163164665
0.964953052900799 1.60776425053042
1.45838200415601 2.46768617397195
2.07792657868507 4.26477378244587
0.236339539168374 -0.848331164806653
0.116364756691785 -2.40108110965418
0.652601217596519 1.94430113039871
0.199122642013601 -1.38510466074691
0.701327257412941 1.68551730587175
0.701327257412941 0.586045320198469
0.624802765252947 1.10335198049931
0.308011314552178 -1.28568377424958
2.92675853198647 5.32478694293315
0.477159211186641 -0.197467343392206
1.11902410314227 2.76383645889095
1.62293035092018 3.69683236630061
0.567545447643747 0.14258827281471
1.39615948907315 3.75869197589162
1.19029879162659 2.42363367611348
1.29395897902869 2.43576646592721
0.194087052116302 -1.55663146472657
0.0313951962755343 -4.45459413298395
0.248534836138679 -0.811483636096687
0.176322772640463 -1.56586318824041
0.0894981508391026 -2.20864984350037
0.108357178090419 -2.96384308475228
1.10567807789454 1.46593312407074
0.298658315564515 0.172941514627131
0.296310560708092 -0.823303726000098
0.367371065648529 -0.541041559893866
0.382943869568991 -1.05725628755623
0.685267406516842 0.523271301099886
0.497740088609093 0.933630157822334
0.291603558030565 -1.03860605381904
0.674460651560259 0.935542134418741
0.503857532577429 0.221081711983599
2.13619138628714 4.14229097531644
0.499782120147312 -0.0107313690617284
0.871843648509318 1.74148319849189
3.06177619758669 5.15521368893566
2.45154083301783 4.39912313518624
0.16349873228288 -2.04641936089954
0.32883646422954 -0.450226642193278
0.321928094887362 -1.09407345056226
0.196607044094818 -2.1770577802242
2.54300087740243 4.45985314255784
0.0538064436957938 -3.25476396146028
0.73638840070346 1.06116597923326
0.209141397838592 -1.23611927177466
4.10584566749116 7.92552902706166
1.12829340100982 2.56345748978629
0.289244285156642 -1.51698725531632
0.0731347046302154 -3.4191526825762
1.74760223027494 2.78735792193471
0.753604536279995 0.621506591017578
0.155749232677945 -2.22815929250119
1.57724753559315 3.41210866185489
0.0565835283663675 -4.30754417672471
0.119024103142275 -2.65361065922813
0.267835392097615 -0.817259304814459
0.248534836138679 -1.03022060956524
2.97563018628082 5.6703275474513
0.9061209529971 1.61930432288629
1.98986562286629 3.93940523885948
1.25821738953602 1.49363090676563
0.424384671538097 -0.233214088733144
2.53455968460832 4.47872311684156
0.828631581688019 1.29320887147192
0.0593552776164212 -3.7104954854774
0.91226662806645 1.73584164686319
0.765534746362977 1.01295196266952
0.687060688339892 0.99268125710734
0.654435540845399 0.313837926160203
1.26663664251399 1.99897471513976
0.794103898559748 1.38098035025187
0.108357178090419 -2.43999282131267
0.228972569760161 -1.92718412907861
0.0676387168753633 -3.92516237789075
0.473007567916174 0.460698972338823
0.319617934200161 -1.08485735786843
1.15962918582123 2.04666811701798
1.23388806017428 1.8841989349233
2.59407075685154 4.92111019747888
0.420078115979374 -0.130392027015118
0.119024103142275 -2.69046216961471
0.975263321678493 1.34136632171624
0.84639302085236 1.11471819622629
0.305678743242287 -0.587196214162935
0.0482361856528476 -3.77615776488256
1.56364626948406 2.5806346768095
3.8461924097082 6.81584947899656
1.49467161164755 2.543132829478
1.03139519627553 1.85010912785459
2.89336221076387 5.44387700922492
0.160920188181103 -1.85397433939296
0.124328135002202 -3.23633722623229
0.55581615506164 0.387048633228648
0.150559676575381 -2.52078188291804
0.20163386116965 -1.79547785950552
0.0813396274519388 -3.46088371773257
1.78575977442701 2.71906620822635
0.0313951962755343 -5.53555801640982
1.37183761733042 2.60369466125285
0.630405471482323 1.16876549671413
0.577247535593151 2.23245651483464
4.93621390100641 8.70353794980494
0.389566811762726 2.1950508754435
0.411426245726465 -0.429371590480576
0.356143810225275 -0.76912426194058
1.6535186707536 3.03933604933291
0.789103217501381 1.99057877713216
0.389566811762726 -0.849414277061302
0.818850560895434 1.30406851922105
0.147957881387101 -1.89499919578566
0.0426443374084937 -4.60182951654294
1.54101915313356 2.48364455801108
0.452068230223811 0.323171919162066
1.20414071678023 3.0271341905162
0.892196710465485 1.08917204190661
1.54101915313356 2.49497218839652
0.0398402645317911 -4.99868222739032
0.337996463515016 -0.626826895024657
0.0976107966264223 -2.49447560347271
0.034215715337913 -4.98910107568465
0.717210299019596 1.22523783137171
0.360645202460216 -0.976075530257898
3.07176266930009 5.66593499183199
0.639695233399582 0.563247162068726
0.520045024039818 0.199047086748776
0.260627908126699 -0.776048840013177
0.0426443374084937 -3.1414408862348
2.57676397767313 4.37868146963552
1.35275852504064 2.54467170962244
0.22404027421793 -1.08093778732359
0.34255474547732 -0.96240016413478
0.206643223983395 -1.86336934865853
0.575312330687437 1.14163722925342
0.0621217119077975 -1.84362283960638
0.804053558967353 1.44090640709508
1.25701061820602 2.13707635549838
1.18523225423016 2.27159932761424
0.134878054343112 -2.31618610362501
2.45364926604329 3.75793778170223
1.66721091248087 2.78299340451238
1.40816837070811 2.91712442795849
0.094911647025467 -2.7992362669674
3.54423807415168 5.99544019897053
0.277389698810864 -0.564032628108478
2.64431777833758 4.08290596720006
0.592636428606577 0.132416616007865
0.301002256032814 -1.01401486867923
0.337996463515016 -0.358706043862248
0.319617934200161 -0.490213288256912
0.526068811667588 0.311365655919787
0.267835392097615 0.0738051249481
0.181420640280142 -0.974086366138155
0.0813396274519388 -3.33885361534392
0.648925559453121 0.391767719955997
0.27500704749987 -0.280076942677862
1.89762767427955 3.23845053783286
0.155749232677945 -1.84913300629711
1.31961793420016 1.94624104013871
0.77568270173906 0.685511912817505
0.337996463515016 0.297204945895259
0.371837617330421 -0.208736713591678
0.0648828515848544 -3.7952972203054
1.03139519627553 1.60793878462634
0.206643223983395 0.0736677691125295
0.497740088609093 1.11007798138198
0.391767719955997 0.646888500582501
0.100304905795685 -3.11971611508009
0.12961273813047 -2.63051029763806
0.140124223909071 -2.47428459713396
1.0799753767206 1.51739133547175
0.211635253327149 -1.41972495045658
0.272620454662992 -1.23247342098045
2.35670725293538 3.82695507912426
1.61823865559545 2.95914942298432
0.0510240030244669 -3.28054744434669
0.889084098598149 1.31212035705403
1.48645695576873 2.31287815483913
0.241230035515445 -1.30155968923671
1.05102400302447 1.20377927495424
0.0786098346963665 -3.69865985429371
0.126972856257766 -2.29375582486425
0.206643223983395 -1.82189245714271
0.0676387168753633 -4.11249660856701
0.513995979367013 0.232864969835519
0.102993993323326 -2.95700202853287
0.196607044094818 -1.37536599008889
1.47715921118664 2.61956214880599
0.927517246198476 1.16921552605257
0.813935070481317 1.39434587448609
0.483364360713349 0.407351116168844
0.596458139558986 0.682632740789652
0.475084882948783 -0.238552693625499
0.497740088609093 0.164138778465033
0.124328135002202 -2.30539890489315
2.40381306161659 4.60022493582605
0.415758666522498 -0.388408437198579
3.74286855102444 7.0186875085774
0.102993993323326 -3.04971935596756
0.22650852980868 -1.45074814678974
0.915329676013009 1.79074028475181
0.166072675946706 -2.32543066184111
0.181420640280142 -1.81292538701232
0.291603558030565 -0.673282829375752
0.277389698810864 -1.33698264278956
0.922958964236172 1.07134172361201
0.134878054343112 -1.73217421315837
0.0454429707611671 -3.33388917191008
0.0731347046302154 -2.9483621720418
0.12961273813047 -2.31066766980518
0.0538064436957938 -2.86954711090588
0.477159211186641 0.547211433617157
1.60975496217244 3.23329052581922
0.0758748669751276 -2.72368893032702
1.4243846715381 2.58306850381252
0.293958979028694 -0.590196331511108
3.35388783628491 5.769425774501
0.458382004156013 -0.139331323851754
2.05102400302447 3.18164498189604
2.10902617649837 3.78187519631511
0.382943869568991 -0.735077930323194
1.16864203555884 2.05199484232302
0.0313951962755343 -5.28956572681993
0.196607044094818 -1.91476882820305
2.93734439215023 4.72886931982159
0.892196710465485 1.27267789403132
0.0482361856528476 -3.94399482202859
0.168642035558839 -1.78984854608212
0.0786098346963665 -3.77576171386273
2.19219416528334 3.84658074188736
0.509949146304311 0.341140387664039
1.45733162548501 2.53532593618419
1.06350294230616 1.46016736579635
0.0538064436957938 -3.95041672091326
0.314986485468515 -0.874203154569801
0.113700499164728 -2.44502193829322
0.790772037862 1.00368154346967
0.727702672837238 1.15712409027874
1.47715921118664 3.32961889423736
0.921436330806298 0.924906445804277
2.36737106564853 4.2747919855881
0.374065718222538 -0.640102553006645
0.168642035558839 -1.80998249796682
0.347098670622268 -0.0832882515582125
1.6544355408454 3.56532561450885
2.92941228790125 4.53396251446613
0.319617934200161 -0.548219224910374
0.194087052116302 -1.81689255419834
0.0454429707611671 -4.67838187209301
2.10567807789454 3.42990223565654
1.27976842159359 2.02323614881321
1.2904244038653 2.62560408366672
0.42867840994823 0.482412731248915
0.54794331129035 0.641245760705623
0.380729448503549 0.0410378601799696
0.319617934200161 -0.796742967600204
0.214124805352847 -0.922880326489381
0.0894981508391026 -3.20929146905727
2.21350281998392 3.664518865565
0.289244285156642 -0.535130621976224
0.479230561206336 -0.223513668111337
0.166072675946706 -2.13561047011858
0.111031312388744 -2.27919955103074
0.415758666522498 0.073887532172753
0.777367109450413 1.69362002909572
0.22650852980868 -1.30076173053819
0.277389698810864 -0.846406482213981
0.0257375614136083 -5.07167126488825
0.53605290024021 0.241063697902202
0.113700499164728 -3.11394763462047
1.95902821894369 3.04052633296489
0.181420640280142 -1.62285009420598
0.899948986189672 1.01727499700014
2.48129894154757 4.21288306088272
2.28924428515664 3.98359508740663
0.296310560708092 -0.228159292501195
1.24731993497982 2.17605537837662
0.0510240030244669 -4.29886834561711
0.140124223909071 -2.87972519509182
0.116364756691785 -2.43195131861864
0.661749599810705 0.479296928056891
3.14730669878029 5.9284225435791
0.995665409736109 1.66188300425398
0.393965275660243 -0.824870009109759
1.05935527761642 1.49086024740354
0.452068230223811 0.596075658647481
1.00575926928868 1.837978016413
1.49262232857445 2.95511075017109
0.762136169901112 1.48603797416242
0.209141397838592 -1.9203392127597
0.277389698810864 -0.97689472620218
0.263034405833794 -0.385467177301512
0.183962834842595 -1.63420312857148
0.0676387168753633 -3.08397452558741
0.034215715337913 -4.66189374930445
1.01435529297707 1.73563504147489
1.4125105712498 2.25619868404322
2.44519698238171 4.35133912623
0.898401859992193 1.7013308135862
5.13117788550052 8.80994652959456
0.0621217119077975 -4.00721122946794
0.0593552776164212 -3.00595653012152
0.221567788538409 -1.33921932307296
1 1.55674024750595
1.78575977442701 3.07315669056479
0.57918014812715 -0.0772545347565629
0.458382004156013 -0.636187893743137
2.9429835981871 5.15822870128395
0.532067552289031 -0.169969092495558
1.12565110166152 1.98433034527609
0.13224779829844 -2.2990959898055
0.296310560708092 -0.886037662399969
0.37851162325373 -0.549268076313088
0.0676387168753633 -3.61070246759223
0.199122642013601 -1.35521061035502
0.374065718222538 -0.695210402477271
0.248534836138679 -1.27410019831263
1.13619138628714 2.08108683266883
0.102993993323326 -2.91278616120338
0.0482361856528476 -4.47605294089745
2.0962618530584 3.47066648603496
1.47612241988015 3.88831387640228
2.31961793420016 4.49294079500425
0.191562650700756 -1.11165918035181
0.16349873228288 -2.62661261747283
0.248534836138679 -1.20581940570981
0.265436896049098 -1.04047215876436
0.491596594410448 0.147148752498681
1.37406571822254 2.02206923522127
0.0676387168753633 -3.68312758374367
0.699551632523089 1.02765048735189
1.14012422390907 2.1607029459904
2.07724299893246 3.33051816446579
1.0894981508391 1.57219270324556
0.36513259345253 -0.915619377445686
3.4350951516201 6.5119846259608
0.265436896049098 0.430704673390614
1.26663664251399 2.36946620390494
2.11503324294624 4.05615395851564
0.0565835283663675 -3.99942188136237
0.171206827418142 -1.20093263318397
0.166072675946706 -2.18734498081057
0.753604536279995 0.654942417223876
0.385154896884344 -0.16788888516504
1.20789285164133 1.50567713001213
1.19786539135374 2.29436335634087
0.507921464957328 0.644356622741669
0.0565835283663675 -3.9097846688777
0.947105051567875 1.48770492357287
0.119024103142275 -2.72827972746818
3.21940088215824 5.26243963533744
0.0648828515848544 -3.20955889728219
2.95345150136626 5.11748368514866
0.258217389536018 -1.72647992453209
0.16349873228288 -1.51333463072402
0.794103898559748 1.15035389377222
0.0313951962755343 -4.45459413298395
0.116364756691785 -2.5287348528514
1.23143240844797 1.83755743107808
1.55679724659274 2.85461453722112
0.509949146304311 -0.0318275954275766
0.204140716780225 -1.1786014273055
0.231432408447965 -1.85581496542876
0.0840642647884745 -2.40524085061184
0.867105729502655 0.938743252571731
1.12300395405482 2.36754923155212
0.326537348139952 -0.829794903265312
0.468843942974637 0.513388462307373
0.279768421593595 -0.833087530901346
0.305678743242287 -1.12904451493507
0.956056652412403 2.10601659554205
1.73984810269933 2.91523156290209
2.25398926623079 3.99176379817363
1.83187724119167 4.51197600925052
3.08983709011962 5.67479879849043
0.196607044094818 -1.8931294034334
1.24974871508357 2.00976649648502
1.67355642399014 2.53143459459866
0.827006009638977 1.0021119005282
2.5859239769586 4.65663530521874
0.58111017522555 1.11257244757697
0.739848102699327 1.23499640878107
0.13224779829844 -2.65197427010692
0.717210299019596 1.06034825609138
0.27500704749987 -1.03838038310734
0.037030730944967 -3.76668241995186
0.0648828515848544 -3.57257225260896
0.0758748669751276 -3.65758206727579
2.06763871687536 3.83224427594215
0.685267406516842 0.846338348035276
0.792438930064638 1.57634812392241
0.176322772640463 -1.02891035088683
1.55973652443298 2.83015775599474
0.371837617330421 0.284514133244245
0.034215715337913 -5.18552889588685
0.14535138557262 -2.58123193341661
0.738119288782576 1.05236292087764
3.66106547980695 6.09829585195114
1.06763871687536 2.16083226075887
0.371837617330421 -0.537545806495729
0.286881147788162 -0.793973223484325
1.57240464739033 3.17110090802153
0.941106310946431 2.04328979460903
0.487486349348536 0.529353777586752
0.260627908126699 -0.889300675232967
1.6959938131099 2.69317126838834
0.186500557644495 -1.3520335664794
0.717210299019596 0.355945028426994
0.534061602421118 0.736933212671627
2.13487805434311 3.61716654586294
2.97379492965261 5.57332886540615
0.0813396274519388 -3.59419748828745
0.0976107966264223 -2.74275955794118
0.253384235800074 -0.846198562136245
0.997111720675174 1.80362627778122
0.231432408447965 -1.33454525055267
0.896853072896707 1.10249050767178
0.563646269484064 -0.367608681765513
0.432959407276106 -0.0627839423598039
2.51146803927587 4.13029011503538
1.61729848284085 2.84272212925344
1.08678376614207 2.22712122939721
1.16478627814334 1.80836069939089
0.86235219953202 1.38188589796386
0.420078115979374 -0.032519386626332
0.301002256032814 -0.351546545935274
2.40762467556661 4.0674576623942
0.0976107966264223 -2.59569969531136
0.725959234509188 0.793897133235759
0.790772037862 0.509896357077926
1.04264433740849 1.26134690204273
1.11370049916473 2.24078968825471
0.347098670622268 -0.404444678175037
2.47040671081933 4.35028719662029
1.41792000781197 1.83006343382163
0.445726703349984 0.794457331938917
0.507921464957328 0.161116712455689
0.985500430304885 1.48398051623118
2.62900683342718 4.84724400141805
0.605968358841458 1.25476852067556
0.153156788061421 -2.29432298886137
2.23020301336642 4.18694127978983
1.90149445504757 2.72498352724723
0.0758748669751276 -1.79756688823543
0.277389698810864 -1.0709422259921
1.20539251298968 1.87802507936466
0.360645202460216 -0.669783063123277
0.84799690655495 1.45073192368691
1.16478627814334 1.97794464821463
1.33685463912547 2.35262833716636
0.635986503745623 3.08815723576963
0.160920188181103 -2.53599392152827
0.511973981781801 -0.0733555377160509
0.865522959139964 1.74373641909169
0.0454429707611671 -3.98616578466011
0.789103217501381 0.868423907520389
0.746742715777736 0.601554570555342
0.270229907237998 -0.930673913861913
1.74588268890226 3.23196609304989
0.236339539168374 -1.49400320023485
0.0593552776164212 -2.96023848550458
0.155749232677945 -1.72925715667782
1.52306006179525 2.86486825043798
0.0758748669751276 -2.80217746013815
0.860764202628828 1.84532169946497
1.06488285158485 1.69510834296054
0.0867837661420667 -1.90676772601274
0.0398402645317911 -4.82473686010779
2.57821416547245 4.83046426047553
0.209141397838592 -1.62454290695011
0.171206827418142 -1.74312729368115
0.0593552776164212 -3.4996005196902
0.42867840994823 -0.177796693293447
0.173767067736706 -2.38082178394093
0.435095151620097 -0.0558611474376475
0.704871964456353 0.378177987860247
0.12961273813047 -1.65381078969385
2.32711247074709 3.23027140904679
0.0922074380970889 -3.1345182985757
0.0621217119077975 -4.10332394852001
1.27857955045842 2.23816316260151
0.0454429707611671 -4.67838187209301
0.0482361856528476 -4.47605294089745
2.75445997362548 4.86586011740217
0.452068230223811 0.785779898456679
0.553851968181126 0.4810586808539
0.228972569760161 -1.46139316643913
0.371837617330421 0.536515413681981
1.38183708390605 2.93168760411281
1.35501626421955 2.91412656326987
0.321928094887362 -0.930850278406452
0.36513259345253 -0.476954021924841
0.116364756691785 -1.80836140105948
0.415758666522498 -0.0887691582344312
0.879705766282288 1.25287964768302
0.538041453333664 0.165995369799957
5.16607267594671 9.81113621079923
0.116364756691785 -2.74426980774947
2.9608823446852 5.12192085130125
0.070389327891398 -3.72449126601218
0.31034012061215 -1.33938026384671
3.66766509005141 6.58277342789461
0.411426245726465 0.59274762326083
0.0894981508391026 -2.471812551619
2.81598522720104 5.09899137995949
3.89219671046549 7.66119186307358
0.34255474547732 0.898327407278995
1.83834673652123 3.48007650994744
2.48336436071335 5.13947080741787
0.0565835283663675 -4.09499954134461
0.441483479582645 -0.524445118100448
0.763836458890951 0.84670815317058
0.409255146684838 -0.362209966853038
0.746742715777736 0.849534832755578
0.358396261956654 -0.0643308935920878
1.43722773891291 2.47348657315554
0.404903122145131 -0.335318348227664
0.183962834842595 -1.80552885722577
0.0172092900322231 -6.39535055769351
0.231432408447965 -1.66037588318235
1.18269229751619 1.79245061489433
0.142740172116082 -2.66658544462917
0.0758748669751276 -3.33231579939813
1.23020301336642 1.9373232554868
0.659924558402378 0.508372758836322
0.690640578615693 1.04343287862012
0.147957881387101 -2.40573102136008
0.194087052116302 -1.73762107546769
1.35275852504064 1.89005634134593
1.16607267594671 1.99437438920336
0.489542935642474 -0.621301574622153
0.794103898559748 1.09187380270361
1.25217341320203 2.53397674161865
0.0482361856528476 -4.35278655812084
0.253384235800074 -1.23791838155337
0.694211607767891 0.922858318647482
0.915329676013009 2.81620855524269
0.907659827853289 1.94122074864948
0.746742715777736 0.388392208742099
0.0976107966264223 -2.9959580260588
0.248534836138679 -1.46841639036839
0.435095151620097 -0.304513123455602
2.44890095114513 3.91595958718687
0.219091058246197 -1.69094749186519
0.843179890257174 1.77332156043872
0.284514133244245 -1.0727047010383
1.23756371831768 2.00930695668238
1.87341950343486 3.29200033105286
0.105678077894537 -2.62105254274221
0.070389327891398 -3.44719616705322
0.158337027167101 -1.72189484188399
0.995665409736109 1.55180029851381
0.094911647025467 -3.01597803735143
1.05797006863733 1.31513289593531
1.41467678042689 2.59035984812121
2.4541758931858 4.14183377724867
2.0621217119078 4.03296157608792
0.851199338593294 1.44521290869351
0.116364756691785 -2.90822114829984
3.1906148602095 4.98259812696111
0.183962834842595 -1.4810804317194
0.16349873228288 -1.51333463072402
0.0758748669751276 -3.58639723541747
0.314986485468515 -1.28883088360563
0.563646269484064 0.033600080498148
0.701327257412941 0.776989217125568
0.286881147788162 -1.23633722623229
0.981121989794311 2.44472335969611
0.957543200757105 1.35600602120955
0.639695233399582 0.106736353165097
1.90842865016879 3.57401702803374
0.938097561074093 1.32073875468144
1.96051171011902 3.50577079855023
0.189033824390017 -1.65729021575183
0.150559676575381 -2.02096808062854
0.925999418556223 1.51991195138941
0.094911647025467 -3.27113853029597
1.25701061820602 2.33341799726056
0.0398402645317911 -3.72992832480561
1.34255474547732 2.56279705556876
0.805705184838511 1.9456827576264
0.31034012061215 -0.272199561359563
2.28569812595813 3.78829486823418
1.02715405150373 2.06934124146016
0.0786098346963665 -3.19651286433596
1.76807843501646 3.00237675325948
1.04544297076117 1.3567219288629
3.54126701758583 6.09217107761981
0.121678556588252 -2.31719434675843
0.267835392097615 -1.03694404463531
0.881273061429249 1.10389013991009
0.43722773891291 -0.233812336573389
0.511973981781801 -0.0313843139435636
0.191562650700756 -1.84480627003548
0.511973981781801 0.318482331537805
0.171206827418142 -1.06165499027443
2.85239842028655 4.75524703354617
0.12961273813047 -2.56061723615592
1.21536797220348 2.50733477518533
1.23756371831768 1.93110167407275
0.0482361856528476 -3.85763698662622
0.62105550329974 0.290426767863712
0.137503523749935 -1.40065358111619
0.186500557644495 -1.54101631978736
0.36513259345253 0.120657781752585
0.255802836602718 -0.961870703751132
0.393965275660243 -0.642312046167104
0.867105729502655 1.09308049237751
0.449957483628003 0.0201602938648262
0.204140716780225 -1.25935228560344
0.830255324167683 0.965412131210401
0.134878054343112 -2.74958761078669
2.39615948907315 3.62186735966935
0.804053558967353 0.890011098997062
0.0976107966264223 -1.86961050145934
1.87026607039598 3.18520936877878
1.34141652447872 2.34340611322936
0.918386234446348 1.35784814310492
3.28835856219366 5.43361178130959
0.813935070481317 0.875863565904529
0.898401859992193 1.59433025909191
0.289244285156642 -0.884168768594942
0.619178216059069 0.442994273247866
0.0648828515848544 -3.71717218230586
0.42867840994823 0.392767824663925
0.526068811667588 1.00749753257742
1.95828590092326 3.84496240349029
3.09051472988825 5.63042729985578
0.134878054343112 -2.46787246612746
0.722466024471091 0.970425815395685
0.221567788538409 -1.84165261024493
0.0426443374084937 -2.74275955794118
3.84217431759439 6.51266385360525
1.00863030514344 1.3038062195473
0.32883646422954 -0.523139906622417
0.0454429707611671 -4.08083993436863
0.344828496997441 -0.383391492495114
0.404903122145131 -0.564101018487295
0.0840642647884745 -1.7909686509838
0.204140716780225 -1.69191862642776
0.111031312388744 -1.82539248158733
0.317304068361915 -0.508629617467755
0.260627908126699 -0.514168465459953
0.248534836138679 -1.00679287509618
0.674460651560259 0.300119615282555
0.171206827418142 -0.171531218737453
5.13134253912326 9.11101411039585
1.51500591643373 2.39075699819041
1.7561693281393 2.78259261329218
0.540027269257507 -0.0442056633652187
1.94785314338702 3.61238748553359
0.0840642647884745 -0.874372748720628
0.258217389536018 -0.516672865162967
0.126972856257766 -0.488103064140955
2.03068920407114 4.30437379237998
0.672651629328385 0.52611298168127
1.58688481285218 3.38084269274841
0.447843644362086 -0.0567509947925995
0.353887836284907 -0.57764617925986
0.0565835283663675 -3.17629964344645
0.105678077894537 -2.77085969278572
0.178873958169795 -1.70279505410474
0.14535138557262 -1.66476926833662
0.890641243963444 1.73262984395303
5.14053327861733 9.55327131351166
1.04823618565285 3.08070824088881
1.84879818124419 2.9670273694343
0.813935070481317 0.676839016218752
0.475084882948783 0.0509849325977704
0.0976107966264223 -2.90652924431273
0.0510240030244669 -4.18932158256595
1.33799646351502 2.58525544311708
0.317304068361915 -0.0902457472721295
1.73638840070346 2.81964688858488
1.0496307677246 1.3346508127241
3.77420723002214 6.42648117298145
0.196607044094818 -2.05189957689881
0.111031312388744 -2.94497409734
0.711935356978922 0.740104303613425
0.14535138557262 -2.18966446908947
0.904580434921318 0.900992901137089
0.0621217119077975 -3.47001735713153
1.00288250853312 1.56652673988361
2.41683974191283 4.12061656343284
1.06073915785768 2.04924103532596
0.27500704749987 -0.935266413604104
0.988412025724788 1.48198636316824
5.19337751056436 9.3073397704046
0.0840642647884745 -2.91413669341741
0.430820496519772 0.225564265417003
0.565597175854225 2.02919260367673
0.641546029087524 0.593993184389605
0.337996463515016 -0.139044763383461
0.119024103142275 -2.38846141971651
0.470927257475127 -0.0189102323453531
0.279768421593595 -0.578751196608762
0.0593552776164212 -3.78824990328916
0.22650852980868 -0.331537032346503
0.121678556588252 -2.00721122946794
0.49364733397521 -0.108750708760714
0.094911647025467 -3.01597803735143
0.36289064266586 -0.0922168864795184
0.204140716780225 -0.810874878316909
0.233888060174277 -1.63635865719731
0.158337027167101 -1.46088371773257
0.134878054343112 -1.96066606072436
0.0426443374084937 -5.09994875731634
0.126972856257766 -2.44297674471476
0.481298941547565 0.200985087067217
5.19369290544803 10.0623738875007
0.0426443374084937 -3.77109650427219
0.111031312388744 -2.94497409734
0.407080775450501 -0.228653812740274
0.0894981508391026 -3.10610945904918
0.452068230223811 0.197701540543294
0.626672752605993 0.599407484048194
1.57434375392001 2.49692390012067
0.0976107966264223 -3.1414408862348
0.12961273813047 -1.00531798196744
0.830255324167683 1.21496947825171
0.632268215499513 0.879061393762287
2.12101540096137 3.35726991143815
1.63969523339958 2.43331915276635
0.150559676575381 -2.42451304530514
0.22404027421793 -1.29126294874136
1.21288056634438 2.06669353465666
0.0840642647884745 -3.56372491151744
0.551885103471725 0.464253386963381
0.699551632523089 0.278639136458457
0.827006009638977 0.949187950602812
0.20163386116965 -1.60754490891245
0.439357178474257 0.489617066364217
0.507921464957328 0.275408410645878
0.0565835283663675 -4.19736125897428
0.75702324650746 1.23056775286497
1.53007074222508 3.12115762634127
1.26423615104355 2.10601525237502
0.0426443374084937 -4.46784047696924
0.236339539168374 -0.540166827117983
0.768925335563751 1.23701186232077
1.57531233068744 2.96406706312154
1.23756371831768 2.62437427562232
0.611644543373662 0.577441300893243
0.387362540835996 0.0274008723921274
1.70664105730941 3.35031356090745
1.93130484365067 4.40992852600827
0.155749232677945 -2.34081489287795
0.194087052116302 -0.716715970104032
1.49569516262407 2.59925099938969
2.9865929673059 4.83093710086391
0.12961273813047 -2.31066766980518
0.424384671538097 0.741903352336509
0.321928094887362 -0.195539151211576
0.713695814843359 0.194956163804477
0.279768421593595 0.0541963371907011
0.0482361856528476 -4.03585290876046
0.147957881387101 -2.40573102136008
3.08099868569426 5.60174640858558
0.789103217501381 1.35565584236403
1.83106651060507 3.43993433803609
0.0454429707611671 -4.83460260432744
2.23388806017428 4.02084438413258
3.76850194743426 6.5466565910993
1.69064057861569 3.48470591909952
0.231432408447965 -1.09338235688772
2.41521782488884 4.4783911200186
0.0510240030244669 -3.28054744434669
0.369606070031838 -0.68041913258917
0.140124223909071 -2.15814543611033
0.298658315564515 -0.576817971328551
0.648925559453121 0.604466903552414
0.140124223909071 -1.50512115808745
0.800744623936777 0.743976393926975
1.03703073094497 2.23225962774888
0.575312330687437 0.653560944111248
0.374065718222538 -0.194076505157842
0.211635253327149 -2.14888400137821
0.0621217119077975 -4.00721122946794
0.13224779829844 -1.47592426096685
0.113700499164728 -2.76051746666899
0.121678556588252 -2.75094932296608
1.06901467791518 1.4905783615186
0.360645202460216 -0.735655524331238
0.0398402645317911 -4.52940236549038
0.0313951962755343 -5.28956572681993
0.206643223983395 -1.46191872390429
2.66630212817309 5.11404047914979
0.942608336111663 1.40119267534819
0.743299527888257 1.70409308878902
0.0565835283663675 -3.52993659806115
0.827006009638977 1.07528499111379
1.05935527761642 1.61119793191446
0.407080775450501 0.0479453614364849
0.665392771041891 0.519512659775446
0.545968369105293 -0.0494081646220968
1.50080205305716 3.19966841126307
0.413594082409175 -0.420297445426187
1.30334239448733 2.67122892104436
0.915329676013009 1.61689320944827
2.21225804420274 3.40888662753369
0.178873958169795 -2.13904476338346
0.84799690655495 1.15863751200277
0.0510240030244669 -3.66453095027602
0.150559676575381 -2.22210333305958
0.674460651560259 0.417331265768769
0.324234562270531 -1.07873769957187
0.0593552776164212 -3.43563796148116
0.0840642647884745 -3.09994875731634
0.102993993323326 -2.74834374054101
0.452068230223811 -0.821872014116259
0.511973981781801 0.0434637380170414
0.253384235800074 -0.755549732615475
0.0313951962755343 -4.58730046141107
1.23511432037636 2.21971063954878
0.233888060174277 -1.89130493223611
0.873419503434857 1.36340763373818
0.468843942974637 -0.399615824679239
0.340277404766254 -1.05827944569192
0.470927257475127 0.0883183745683482
0.22650852980868 -1.02891035088683
0.477159211186641 0.164241985132428
1.76807843501646 3.39316580122956
1.05380644369579 2.00513136813757
0.142740172116082 -2.20012199221263
0.183962834842595 -1.34266151464341
0.0894981508391026 -3.15677820930163
0.158337027167101 -0.989789899265398
0.142740172116082 -1.35858741581129
1.08542465625268 1.67694933218617
0.36513259345253 -0.493140242072578
0.75702324650746 0.868332054346606
1.63133714412748 2.48944717782228
1.99638874644762 4.62053352218198
0.20163386116965 -0.876759780309951
3.60691594182521 5.68574649204335
0.0758748669751276 -3.1673887826606
0.748461233004035 0.530559195588916
1.06350294230616 1.47063727669824
0.183962834842595 -1.84653124864548
2.10030490579569 4.126641869068
0.0648828515848544 -3.50536737559046
0.0976107966264223 -2.59569969531136
0.037030730944967 -4.12182862780693
0.034215715337913 -3.88770569118204
3.04124298223188 5.32936004892703
0.0648828515848544 -3.37967781519051
0.137503523749935 -1.57919171286321
1.07724299893246 1.61354110116289
2.89180800103544 5.0177753787932
0.487486349348536 0.0765659494833318
2.06488285158485 3.70178948645166
0.116364756691785 -2.12404505917161
0.557777671394926 0.592858809345498
0.12961273813047 -2.31066766980518
0.296310560708092 0.103214717721626
0.331131922217202 0.0916214905632795
1.43189034828618 2.3175256460218
0.422233000683048 -0.0857652765716016
0.296310560708092 -0.724453049431183
0.466757615726171 0.108668254014043
0.0285691521967709 -4.80909066925823
0.305678743242287 -0.595909430004633
0.260627908126699 -0.599208020057592
0.0676387168753633 -3.92516237789075
2.55777767139493 4.61237472018481
0.0538064436957938 -4.24711243311087
3.12201002012581 5.26108923338267
2.62854031926276 5.18359884733051
0.430820496519772 -0.410426708986974
2.88908409859815 4.89729553143304
2.41196851036013 4.45484550845612
1.47300756791617 2.6813712939438
2.78408514273476 5.6992008750055
0.16349873228288 -1.76518784738141
3.07176266930009 4.91235111787902
0.58111017522555 0.409951646585342
0.454175893185802 0.0992850835119836
0.116364756691785 -2.99775819287408
0.153156788061421 -1.94354991653245
0.522055749160964 0.0113809052111743
1.1414327909293 1.5818578983575
0.22404027421793 -1.45598945075657
0.351628329102782 -1.10546234317422
0.0894981508391026 -3.64270018407114
0.233888060174277 -1.30103241705884
0.12961273813047 -1.69066747833473
0.823749360308273 0.98918998431895
2.03139519627553 3.62631692973962
4.10668332357977 7.22878029521514
0.337996463515016 -1.14814052252739
0.795766947782392 0.664915083407801
3.73920004023089 6.42344957139758
0.277389698810864 -1.13299571871066
0.540027269257507 0.206883717414905
1.12697285625777 1.54199446988637
1.6915341649192 2.86862897238278
0.594548549550354 0.338485866966764
0.0976107966264223 -2.95055081491743
0.321928094887362 -0.866180850848725
1.01292617444427 1.92496278915276
0.211635253327149 -1.86994863146007
2.98039095606147 5.43986080699347
0.168642035558839 -1.95938371504201
0.385154896884344 0.442632677949503
1.49774008860909 2.01903654182637
0.0538064436957938 -3.25476396146028
0.279768421593595 -0.853838477148936
0.398350370345965 0.0213458442486112
1.1788739581698 2.89008286206324
0.639695233399582 0.535590238473753
0.367371065648529 -0.549479630685619
0.176322772640463 -1.48271168163856
0.874993638932967 0.871925799703745
0.0229004021100788 -5.98616578466011
0.22404027421793 -1.40916688767274
2.19660704409482 3.7204214812417
0.22404027421793 -1.50438275760227
0.037030730944967 -5.08888599979679
3.18903382439002 5.99551170833064
0.0648828515848544 -4.15853262245786
0.563646269484064 -0.146686718895696
0.849599011151452 1.12111243474967
0.706641057309408 1.12759755312538
0.809002774939086 0.559191139178493
0.248534836138679 -0.852658059367749
0.121678556588252 -2.53448557997992
1.61635769699669 3.22347269573721
1.99349322105842 3.92790747129521
1.23756371831768 2.12914621670104
1.45101324294397 2.40212610479371
0.119024103142275 -2.19072001598288
1.54991555362196 2.66436791852395
1.02998286621571 1.43810934114184
4.47235779308157 8.27116731206202
1.63040547148232 3.53630012414682
0.284514133244245 -0.0463059083830204
0.349365277594213 -0.572890463493217
0.102993993323326 -3.00261599018411
3.03527198997269 5.20274888848685
2.77946985729517 6.57359473566369
0.20163386116965 -2.01161129037029
0.277389698810864 -1.01144808561747
0.400537929583729 -0.947202198232115
0.233888060174277 -0.948808564273122
0.598365205323645 0.858721742633737
1.25459404303314 2.04728379765961
0.260627908126699 -1.41293425960641
0.0813396274519388 -2.97835222407858
0.31034012061215 -0.531607351045668
0.785759774427011 1.3316236594689
3.42384705459843 5.77097137365421
0.0565835283663675 -4.19736125897428
0.108357178090419 -1.73448132601703
3.9086207917474 7.72399892749782
0.140124223909071 -2.54002389237206
0.231432408447965 -1.05683519796424
0.0922074380970889 -3.35343651391787
0.594548549550354 0.352140311105497
0.762136169901112 0.56807988389541
0.279768421593595 -1.40752462712279
0.0758748669751276 -1.75791411826414
0.0454429707611671 -3.98616578466011
3.24336442569366 5.09970250864615
1.03843618165611 1.87909440520248
1.47508488294878 2.76748921498411
0.206643223983395 -1.92791001339122
1.93960272035604 2.86625270830971
0.134878054343112 -1.91633946482819
0.241230035515445 -0.0367838806334945
0.137503523749935 -2.30468452258547
0.196607044094818 -1.37536599008889
2.46205231879643 4.13693667690102
2.71633248028799 4.5955734985169
1.10030490579569 1.42472502277674
0.150559676575381 -2.39379991007513
0.134878054343112 -2.78900903774253
0.0922074380970889 -3.29551475951147
2.55924706046191 4.53687291270944
0.238786859587116 -0.606223961125164
0.0426443374084937 -4.12747716486178
3.50385753257743 6.31500275403192
0.233888060174277 -1.12676988710232
2.24427819857814 3.36877058813791
0.717210299019596 0.569717068869984
1.78826808286684 2.62297822343556
1.67265162932838 2.81777826523739
3.59191872937568 6.44971743655541
2.12498976997866 4.56500587830836
0.456280481510725 -0.239037141180784
0.867105729502655 1.39741559150632
0.0758748669751276 -3.8114430442522
2.93696766018807 5.18657470872235
0.464668267003444 -0.632875489501177
1.43935717847426 3.1160980187114
0.0894981508391026 -2.64183378726346
0.371837617330421 -0.37875276718638
3.07073278582443 5.42500001854697
2.65030502892003 4.20802394971573
0.36513259345253 -0.437265579073876
0.105678077894537 -2.58591111708096
0.915329676013009 1.36409741587561
0.745022149037264 0.797843898578797
0.460480470040011 -0.434199674981577
0.648925559453121 0.0669102223669521
0.209141397838592 -1.47239005314418
0.31034012061215 -1.29613941345246
0.255802836602718 -1.19350773123331
0.250961573533219 -1.724969058711
0.0894981508391026 -3.00981705272475
0.939602720356044 1.3920563675936
0.246104009883917 -0.504686276499579
0.704871964456353 0.899043855209854
0.0758748669751276 -2.54433497215837
0.119024103142275 -1.86168717500784
1.60407132366886 2.72762585220096
1.25096157353322 1.79848900842613
0.196607044094818 -0.282212988676362
0.0731347046302154 -3.08888599979679
0.340277404766254 -0.394476213163476
1.0799753767206 2.16928366111573
0.656267534794289 0.433948491602564
0.260627908126699 -1.47587600895177
0.16349873228288 -2.17108193417543
0.037030730944967 -4.59398800230549
0.16349873228288 -1.58092052677996
0.209141397838592 -2.23726390019894
1.13487805434311 1.29777894315361
0.298658315564515 -0.239917751128536
0.140124223909071 -2.26526116972685
2.29278174922785 4.32985699091272
0.134878054343112 -2.63740165165075
0.0758748669751276 -3.65758206727579
1.49364733397521 3.31470291818417
2.94373382963453 4.29009192800887
0.70310069960416 0.671566578291079
0.178873958169795 -1.74094161148505
2.09220743809709 3.41571098522978
0.701327257412941 1.12332250537699
1.74416109557041 4.97721108441886
0.422233000683048 -0.613283033512738
3.08915913191124 5.62716174880403
0.108357178090419 -3.10596009885156
0.42867840994823 -0.35134735763431
0.267835392097615 -0.879725195091819
3.16124275834251 5.50595340926001
0.344828496997441 -0.851499473508698
0.871843648509318 1.15156212226369
2.82741257439886 5.04204404865137
0.976730220677153 1.48778739580713
1.67716993881825 2.9445197258493
0.209141397838592 -1.7550812237217
0.158337027167101 -2.27259066432988
0.255802836602718 -1.06697542625624
1.07724299893246 1.79445233112708
0.809002774939086 0.597910642941952
0.464668267003444 0.970499589783514
0.0285691521967709 -5.17629964344645
0.296310560708092 -0.142691508722536
0.236339539168374 -1.6485801403967
0.034215715337913 -4.98910107568465
1.10299399332333 2.23864474411246
0.289244285156642 -1.04190011032318
1.11902410314227 2.5385471207627
0.221567788538409 -1.16056059427899
0.126972856257766 -1.92103976271745
0.102993993323326 -2.49917547157255
0.0813396274519388 -2.58233970170879
0.070389327891398 -3.32627138479361
0.102993993323326 -2.8698852260481
0.981121989794311 0.947989527137782
3.52757083683282 6.40221279662966
0.0731347046302154 -2.46069272083802
5.83116787684723 10.5855603526014
1.01720929003222 1.53067127631043
0.795766947782392 1.55590662428732
0.68885174386588 0.430983491098588
0.571434115876509 -0.05930935496449
0.0648828515848544 -3.20955889728219
0.0398402645317911 -4.66952552113251
0.0426443374084937 -4.46784047696924
1.86473092231475 3.64741787737204
1.01863417413905 1.12013382255387
2.80529245560071 4.76129273580802
1.72334012025117 3.47521955537846
0.495695162624069 0.100364238338095
0.491596594410448 -0.253529541878807
0.337996463515016 -0.890618669865748
0.400537929583729 -0.819257695415224
0.422233000683048 -0.544200055735209
1.86076420262883 3.37033986524021
0.611644543373662 0.615680479430779
2.81270357656028 4.31245186980864
2.00575926928868 4.21792567370797
0.58111017522555 0.48210228152605
0.549915553621955 0.285866510915658
0.611644543373662 0.460446851364281
0.121678556588252 -1.62190654535647
2.9575432007571 4.86415765453653
0.447843644362086 0.705549368505643
2.65809720535137 4.52736925297633
0.0731347046302154 -3.08888599979679
0.034215715337913 -4.27852607632425
0.168642035558839 -1.65626920011057
0.681674141792833 0.698155218519402
0.289244285156642 -0.346869199170276
0.727702672837238 0.518564403606962
0.825378603892931 0.706003157680353
0.155749232677945 -0.926711400863433
0.108357178090419 -2.50415311006427
0.810648747782646 1.04936816391486
1.70929063572336 2.7168259892149
0.389566811762726 -0.108183429090609
0.0731347046302154 -3.35858741581129
1.1788739581698 2.16712877833364
1.29865831556452 3.08565898296027
0.0922074380970889 -2.59095386887175
0.481298941547565 0.102094596095723
0.102993993323326 -3.31149983110013
2.69108744095189 4.93533861582308
0.070389327891398 -3.2147031557478
0.380729448503549 1.24338335404789
0.594548549550354 0.343051722635917
0.55581615506164 2.03467162410155
0.460480470040011 -0.539519529959989
0.647084212628954 0.779955708040365
0.0593552776164212 -4.14947392957773
0.158337027167101 -1.88317656931233
0.393965275660243 -0.764686725656471
0.119024103142275 -1.64727543588093
2.391767719956 4.54033941847836
1.82781902461732 3.10041480391986
0.134878054343112 -2.63740165165075
1.77820857639809 2.55307480554151
0.0758748669751276 -2.68598996420694
0.0976107966264223 -2.8638112444454
0.0313951962755343 -4.58730046141107
0.22404027421793 -1.31984795108451
2.56462205243698 4.12365027435168
1.34141652447872 2.19724139838556
0.0454429707611671 -3.98616578466011
0.706641057309408 0.641264297600826
0.604071323668861 0.396414311553182
0.37851162325373 -1.08637905877226
0.102993993323326 -3.20102568669842
3.41765001716069 6.00233372701941
1.00288250853312 1.72359751845497
0.665392771041891 1.15513920648959
0.380729448503549 -0.505933835366768
0.255802836602718 -1.62142610668404
3.13454953446445 5.65945546719097
0.0894981508391026 -2.18216596886088
0.590721770009841 0.954449219173261
2.449957483628 4.53823856526031
0.100304905795685 -2.58078214540334
0.0593552776164212 -4.25592348449029
0.936590829823938 1.20113347586974
0.0426443374084937 -4.12747716486178
0.0565835283663675 -4.19736125897428
1.9789277763814 3.03121625498695
1.10030490579569 2.37005355053842
0.881273061429249 1.18242225966642
0.538041453333664 0.471415294938805
1.81229284487327 3.44886070715811
0.679874147746623 0.298724129370597
0.470927257475127 -0.429558485224965
1.7982579326445 3.20851788532952
1.07313470463022 2.78805880506365
2.52356195605701 3.92921985915626
0.0840642647884745 -2.95839461310232
0.674460651560259 1.32757447733022
0.137503523749935 -2.14271704292207
1.151858816727 2.06663832239408
0.0731347046302154 -3.76723344248134
0.121678556588252 -0.906919507622485
0.116364756691785 -1.58376027405063
0.435095151620097 -0.0498630053851194
1.04684025420297 1.33037100769984
1.37629038333705 2.5180920605855
0.0285691521967709 -5.17629964344645
0.0426443374084937 -4.74954872360382
0.417920007811965 -0.688858035070798
3.59765035104811 6.45407901191527
1.98841202572479 4.63439864822185
0.358396261956654 -0.244404227397608
0.904580434921318 1.1866072577777
0.248534836138679 -1.17938696648723
0.604071323668861 0.0891285551455705
1.12697285625777 1.59654991989116
0.176322772640463 -1.40409266508296
0.598365205323645 0.142755884924138
0.105678077894537 -2.98305356776952
0.100304905795685 -2.51320258230135
2.32019582126613 4.09965309855874
0.767231037023876 1.22766700461846
1.72421368675736 2.8330592139129
0.298658315564515 -1.38887020741245
1.19534759832222 3.77750668526456
0.221567788538409 0.234866203531981
1.83268751643953 3.41243617214469
0.173767067736706 -1.96506167255537
2.97709671249695 5.16984966837173
0.639695233399582 0.14906904132563
0.49364733397521 -0.0840235576550098
0.710172748279662 0.270129216127327
0.659924558402378 0.298728830241862
0.528071164578735 0.330157143767394
2.50944249308018 4.35595491169182
0.681674141792833 0.284063058825997
0.630405471482323 1.04811874446871
0.168642035558839 -1.78984854608212
0.111031312388744 -2.90111980775057
0.116364756691785 -3.30548465454641
3.96901230751632 6.9606218334371
1.38072944850355 2.32342610068554
2.86750115092239 5.42462311431245
0.0172092900322231 -6.39535055769351
0.13224779829844 -2.72655646616889
0.22650852980868 -2.0494081646221
1.6507645591169 2.78705719982685
0.14535138557262 -1.94740289620012
0.398350370345965 0.0772238156703386
0.301002256032814 -1.22759046518219
2.17504548611091 4.14479055642954
0.191562650700756 -1.59729094502539
4.46113561515862 8.41126610487923
0.140124223909071 -2.38097237369722
3.22094900446678 5.89418652359286
0.176322772640463 -2.0494081646221
0.0593552776164212 -3.00595653012152
0.479230561206336 0.0297081645255152
0.119024103142275 -3.12238241649866
0.475084882948783 -0.541041559893866
0.483364360713349 0.389805148274832
0.959028218943694 1.25921300163705
0.243669080966863 -1.03765609984985
1.64984535230601 2.82234310800589
0.199122642013601 -1.70505562341854
0.415758666522498 -0.434551297396584
1.9297909977186 3.17695907401712
0.100304905795685 -2.61579733471499
2.45206823022381 4.1894851824544
2.9741621677966 5.50693135110507
0.600269753509005 1.70143749470822
0.314986485468515 -0.762085656220813
0.674460651560259 1.24459669275832
0.27500704749987 -0.184983201223902
0.111031312388744 -3.13507698071994
0.0565835283663675 -3.9097846688777
2.92371967874939 5.64796320461613
0.415758666522498 -0.426757603075535
0.772307974958403 1.49178165047754
0.0731347046302154 -2.99369945734552
2.26603689399532 4.31016378329177
0.094911647025467 -3.449152620743
0.449957483628003 -0.519861307512416
0.0538064436957938 -3.95041672091326
0.385154896884344 -0.723622089156917
0.296310560708092 -1.45503795136563
0.034215715337913 -4.52247528458049
1.45206823022381 2.66151199970563
0.228972569760161 -1.38389692969744
0.470927257475127 1.14366955223911
0.301002256032814 -0.777584449469543
1.83187724119167 3.67445340549588
0.867105729502655 1.91707926100015
1.57724753559315 2.20067316931964
0.16349873228288 -1.95390722211001
0.385154896884344 -0.569797334313655
0.32883646422954 -0.466114114891016
0.594548549550354 0.0509849325977704
1.86552295913996 3.58944455829858
0.704871964456353 2.17188324425238
0.351628329102782 -0.715386174599346
0.22404027421793 -1.3343556860745
0.12961273813047 -2.33964366020954
0.690640578615693 1.26892757281094
0.293958979028694 -1.18506865784085
0.142740172116082 -1.37349203865341
1.37183761733042 2.04772161060092
0.417920007811965 -0.183005965997213
1.47715921118664 2.40051164595861
1.37183761733042 2.66697421018284
2.12763327972587 3.16978043557808
2.87813676662695 4.93041007660458
1.48336436071335 2.54647918447474
1.03280614508324 1.33395368465699
1.76977173924945 3.13610654274531
0.687060688339892 1.57912015601957
2.36960607003184 3.96263766551217
0.745022149037264 1.51841101000935
0.430820496519772 -0.425879557404361
1.39615948907315 2.27925868501372
0.231432408447965 -1.0095027083726
0.679874147746623 0.512428063626641
1.58688481285218 3.33802619836804
0.178873958169795 -1.82040087696544
0.77568270173906 0.950783304386083
2.58784500925428 4.47900136469932
0.121678556588252 -2.50136744586438
0.279768421593595 -1.09190255570571
0.495695162624069 -0.0957717380342871
0.293958979028694 -0.590196331511108
0.113700499164728 -2.5768093466642
0.147957881387101 -2.46835238863642
0.333423733725192 -0.906529244312731
2.07724299893246 3.3253356509627
0.780730036476377 1.22103458360908
0.111031312388744 -2.81721855014163
1.23020301336642 2.11334640733511
1.69421160776789 3.78196977960084
2.3305584000308 3.85179660104434
0.36289064266586 0.390475810099633
0.9061209529971 1.64910809004233
1.17120682741814 3.45185475798732
0.683471892855227 0.278805964167151
1.47196778766152 2.37887964479956
1.32192809488736 2.03639938168615
0.194087052116302 -1.53972125376646
3.29719141656586 6.15273902531492
0.353887836284907 -0.801219906881764
0.0510240030244669 -4.68848523601942
0.647084212628954 1.31185718821939
1.05797006863733 1.34957631320686
0.153156788061421 -2.50793053170255
1.30217279974075 2.05002318751491
0.43722773891291 -0.268217748273215
0.0257375614136083 -5.81917607424234
0.503857532577429 1.01672639485684
1.30217279974075 2.81124120108264
4.67919857056692 8.5593008335991
0.409255146684838 -0.214005462691346
1.71633248028799 2.64263073752727
0.0676387168753633 -3.35266841579257
0.0976107966264223 -2.82232182762736
1.82863158168802 2.65349110050517
0.331131922217202 -0.920043770243722
0.797428082152313 1.22033988161768
0.100304905795685 -2.65168355070223
0.0482361856528476 -4.35278655812084
1.30334239448733 2.96580297307961
0.0648828515848544 -3.7952972203054
0.411426245726465 -0.576817971328551
1.95456857075299 3.07818540510566
1.56949109195872 3.10503843887225
1.01578299724093 1.58665573373465
0.147957881387101 -2.83015466861988
2.37462220619121 4.6818280200238
0.772307974958403 0.53967328588073
0.380729448503549 -0.28553576106914
0.070389327891398 -3.38546717730151
0.0813396274519388 -2.38821922980246
3.45601757580779 5.95450693808416
0.126972856257766 -1.6073863313029
0.715454127115718 0.620032515337009
1.2424500736777 2.1085811058851
4.06419306192749 7.10380303897209
0.070389327891398 -2.9685425684784
1.16992500144231 1.66623289869091
0.470927257475127 0.203272099737154
1.89064124396344 4.02425571378566
1.4905701304462 2.63838730374806
0.0285691521967709 -5.67011425610941
0.286881147788162 -0.623936829922057
0.0786098346963665 -3.69865985429371
0.0731347046302154 -3.54848982324951
1.35049724708413 2.00126433376308
0.870266070395983 1.57160920990657
0.613531652917927 0.291069631653885
2.18396283484259 3.88103132535069
0.305678743242287 -1.07932406166261
0.661749599810705 0.428644041961738
0.661749599810705 1.02243079473301
0.590721770009841 0.396814028552077
2.95233356636969 5.36733464538113
0.503857532577429 0.389452043101509
0.340277404766254 -0.679242726673537
1.2424500736777 4.77878395668156
0.140124223909071 -2.32195700690133
0.565597175854225 0.23873785583239
2.36737106564853 4.65126168145505
0.126972856257766 -2.71937924396521
3.06453799798195 4.89022072293796
0.487486349348536 -0.174347315502488
0.413594082409175 -0.610243398562139
0.173767067736706 -2.01093527655613
2.5854433189362 4.81651536965772
0.178873958169795 -1.5767058547135
0.516015147003665 -0.368384777643847
1.50690655458069 2.66942583757242
1.24853483613868 2.21160029917835
0.42867840994823 -0.126397442675878
2.90765982785329 5.75226121356163
0.196607044094818 -1.75011269037251
1.28806320032532 2.3093360214905
0.530070742225084 0.307240440705931
0.356143810225275 -0.382448985738597
1.09895848008817 1.53587144283546
1.06488285158485 1.59338778437259
1.65626753479429 3.34897943376348
0.404903122145131 -0.299295207940375
0.542010355536609 0.275585166137495
3.21878116778407 5.90471817217128
0.263034405833794 -0.562016569055076
0.0813396274519388 -2.97835222407858
1.96716860753263 3.06257234871636
0.415758666522498 1.17821742071862
0.545968369105293 -0.031567520443469
0.654435540845399 0.505243324660788
0.489542935642474 0.468375931649586
0.113700499164728 -2.03644581501018
0.815575428862573 1.63998840338116
0.828631581688019 0.721698345398356
0.0285691521967709 -4.98104335204752
1.81147103052984 2.87273994945727
0.340277404766254 -1.1323998125884
0.243669080966863 -1.36990086095886
2.60122108558495 4.50237550450708
4.12151279625707 7.06933448186175
1.17759892932773 2.16424585523883
1.75360453628 3.26856760458657
0.155749232677945 -1.58350030869992
0.181420640280142 -0.985490137767761
0.799087306074004 0.741353496664603
0.387362540835996 -0.915401240087832
4.00180224263399 7.2572139839406
3.08133962745194 5.4254140958508
0.699551632523089 0.613233056501053
0.42867840994823 -0.0951786541587124
0.0813396274519388 -3.74109624117875
1.87263179113525 2.91357412961856
0.938097561074093 1.55326888917078
0.717210299019596 0.89917097979351
0.308011314552178 -1.25776130401499
0.158337027167101 -0.418812522769894
0.420078115979374 0.0920555486234518
0.194087052116302 -1.11971611508009
0.214124805352847 -0.767154712090811
2.20851725980554 3.7805831985068
0.296310560708092 -0.255509262132256
0.672651629328385 0.588969877244136
0.258217389536018 -1.44883688418671
0.0510240030244669 -2.38770471119009
1.09761079662642 1.29943378751994
0.108357178090419 -2.71576599111399
1.92219784839637 3.14528537854387
2.43082049651977 4.52559289438303
0.426533138116673 1.06339503805602
0.204140716780225 -2.37121658840152
2.24671210053186 3.86101691927241
0.347098670622268 -0.158739164339517
0.263034405833794 -0.408307153659623
0.147957881387101 -2.46835238863642
0.511973981781801 -0.110329044087136
1.95009509417369 3.34565691010417
0.822118274729345 1.59273612076299
0.57918014812715 0.229352417833917
0.160920188181103 -2.26192924490425
0.417920007811965 -0.364649917797681
3.99294966248085 6.84214140800842
0.243669080966863 -1.63133409105263
0.0621217119077975 -3.75219544270746
0.0257375614136083 -4.88924712367485
0.32883646422954 -1.01317432776742
1.22156778853841 1.97292319277324
3.05102400302447 5.99259625771548
0.857582955384148 1.04038014901315
0.639695233399582 0.311640561920895
0.216610068742442 -0.528776563344284
0.0867837661420667 -2.48589874368559
0.0565835283663675 -4.30754417672471
1.17759892932773 2.37621799083986
0.751892138404309 0.860585881415064
0.557777671394926 -0.160030721462258
0.0840642647884745 -3.49692154083319
0.704871964456353 0.789568273286662
0.835115615258218 1.5155419684725
0.108357178090419 -3.05701564988268
0.0398402645317911 -4.66952552113251
0.84799690655495 0.99710592673082
0.140124223909071 -1.19604910945689
1.37851162325373 2.55378894397235
0.301002256032814 -1.39998200642516
0.607862902831235 0.56987289439516
0.199122642013601 -1.8434568217649
0.13224779829844 -1.33797629483715
0.534061602421118 0.0640368112454074
0.663572335417523 0.833909375543222
2.86591881455221 5.2686964535342
0.411426245726465 -0.820533626373857
0.369606070031838 -0.264649740495982
0.305678743242287 -1.06715715105978
4.86066489476158 8.49387182577505
9.34835194236551 18.7867663124375
0.181420640280142 -0.907494254127632
0.994217647405994 1.39901268724098
0.426533138116673 -0.159307307028316
0.413594082409175 -0.467488643034834
0.0922074380970889 -2.49005085369569
0.0538064436957938 -4.24711243311087
0.134878054343112 -1.75151383761887
0.353887836284907 0.093356939793425
0.369606070031838 -0.671181950998987
0.487486349348536 0.0820390232473841
0.0510240030244669 -4.68848523601942
0.953078952612507 0.985401134097429
0.178873958169795 -1.41378135001842
0.0976107966264223 -2.63108332151805
0.53605290024021 -0.0933021620964764
0.979659551715824 1.70741324717376
0.772307974958403 1.9238431236348
1.21163525332715 1.72716484246197
0.0538064436957938 -4.04269799856668
0.609754962172443 0.396111155593778
0.228972569760161 -1.68483689423031
0.598365205323645 0.780090403712895
0.0398402645317911 -4.82473686010779
1.151858816727 3.06444261309442
0.037030730944967 -4.90440632745935
0.289244285156642 -1.0182834944181
1.59836520532364 2.86429106682188
1.25096157353322 2.18545346154591
0.308011314552178 -1.24400014662813
0.717210299019596 0.902268115990977
0.344828496997441 -0.800252919308817
0.491596594410448 -0.103106556839401
0.755314904045098 0.784169088388461
2.11835972595306 4.35034389341601
0.189033824390017 -1.831553466214
0.258217389536018 -0.610667149403288
2.14860877020522 3.50236989173463
1.48233202074738 3.00208808304973
0.0758748669751276 -3.33231579939813
0.998556583130331 1.37806453424805
1.45206823022381 3.40045907727179
0.557777671394926 0.066689393810263
0.181420640280142 -1.962648063434
1.15055967657538 1.18150732185814
0.0538064436957938 -3.63097586220246
1.02573756141361 1.13954167411537
1.66811912468643 3.17510630444379
0.458382004156013 -0.458823877659217
0.658097205351372 0.949930473515386
0.0538064436957938 -2.95664286997097
0.253384235800074 -0.327838175612046
0.571434115876509 1.18799617981055
0.534061602421118 0.0859940585160608
2.924859998957 5.1272645585073
0.22404027421793 -2.13142407248956
1.75958197323355 3.06380102043802
0.973794929652606 1.77464880476838
0.387362540835996 0.0160088970829842
0.263034405833794 -1.22142901893611
0.0731347046302154 -3.84819583293178
0.111031312388744 -2.17108193417543
1.17248751551013 2.6063624694462
0.573374526445944 0.638741090849165
1.67716993881825 2.95350524795475
0.194087052116302 0.0859504758549023
0.258217389536018 -0.567181945855977
0.36289064266586 0.386057828931837
0.0840642647884745 -1.77109650427219
0.598365205323645 0.243879066384256
0.0398402645317911 -3.89216321951283
1.58111017522555 2.72621441821167
2.64200835725712 4.58372334225121
0.171206827418142 -1.49478519293608
0.119024103142275 -3.28195284029324
0.534061602421118 0.0805359965858091
1.43829285157915 2.30678589932822
0.176322772640463 -1.74809121038921
0.173767067736706 -1.34960010616459
2.72421368675736 4.97623946059475
1.36960607003184 3.69564397452708
0.126972856257766 -2.44297674471476
0.818850560895434 1.8952031367015
4.25444287259858 7.70525911122158
0.706641057309408 0.935384915519396
0.0482361856528476 -4.35278655812084
0.113700499164728 -2.8002428499317
0.31034012061215 -1.1867920172641
0.100304905795685 -3.22391205063675
0.0593552776164212 -3.8704348322184
0.452068230223811 -0.220458559960995
0.932061171343424 1.19162847273955
0.497740088609093 -0.0829207389998497
0.956056652412403 2.12734876559916
0.611644543373662 0.577441300893243
0.12961273813047 -2.2002548529641
0.034215715337913 -4.52247528458049
0.0648828515848544 -3.64306133636002
2.5119739817818 3.62492650662582
0.27500704749987 -1.37081277168337
1.27619886503224 1.70949220797528
1.151858816727 1.96218215530221
0.0676387168753633 -2.5560872568586
0.745022149037264 0.850102712412289
4.25595386461028 6.85711792143955
1.43722773891291 2.58946953718614
0.0867837661420667 -3.40591487833545
0.243669080966863 -1.57856984665142
0.277389698810864 -1.22461455221563
0.376290383337052 -0.674731267549053
0.0257375614136083 -5.07167126488825
1.97819562968165 4.02759801506487
0.296310560708092 -0.596538817090137
1.25701061820602 1.78441586032396
0.998556583130331 1.54390544937106
0.468843942974637 -0.630760967580641
0.0313951962755343 -4.45459413298395
0.491596594410448 0.0721284896456603
0.250961573533219 -1.44759039988554
0.173767067736706 -1.85638017407101
0.812292844873271 1.16925923570838
0.070389327891398 -3.26940904783793
1.63133714412748 2.53105848822146
0.286881147788162 -1.18284842927539
0.108357178090419 -3.20913103591383
2.51298533481368 4.30028045575837
3.79139734815463 6.72489360613632
0.715454127115718 0.84914970241418
0.356143810225275 -0.252778373293814
0.896853072896707 1.67687699479901
0.191562650700756 -1.57990027601782
0.422233000683048 -0.415230256983839
1.18650055764449 1.75470502551958
0.037030730944967 -4.12182862780693
1.59550366050274 3.39761038705177
0.124328135002202 -2.42451304530514
0.396159489073155 -0.431233831476107
2.58448152220665 4.72961030941364
0.0593552776164212 -3.63671822528752
1.28924428515664 2.76733295489599
0.643394453479892 0.605208323611013
1.30917618747851 2.49589917065063
0.142740172116082 -2.04890561266242
1.92523990548741 3.18258976551143
0.565597175854225 0.16329220518484
3.68032435684402 6.88660194901049
0.037030730944967 -4.46069272083802
0.233888060174277 0.0497620517066612
0.0510240030244669 -2.11299679754018
1.53406160242112 2.63914955595784
0.648925559453121 0.506110804961343
0.0482361856528476 -4.1339598326968
2.73074862941621 3.91620435071715
0.248534836138679 -1.65612339970207
0.183962834842595 -1.82588439329553
0.147957881387101 -2.53381571181499
0.231432408447965 -1.02119104381668
0.347098670622268 0.268344379173446
0.374065718222538 -0.247991120639144
0.907659827853289 1.07919014273696
0.265436896049098 -1.48232389079342
0.809002774939086 1.13150898846407
0.889084098598149 0.998623145124156
1.74674271577774 2.8170826505255
0.228972569760161 -1.02503376731667
1.52707033551266 2.19699929208637
1.32538641465977 1.92659426875743
0.473007567916174 -0.0598336262172225
0.20163386116965 -1.18317665019386
0.265436896049098 -0.926183887149975
2.61306010689612 4.00649735170099
6.0307333387069 11.3999484414605
0.231432408447965 -1.83503577484975
0.0229004021100788 -5.65955361084993
0.231432408447965 -1.75478848290602
0.353887836284907 -0.694433539667849
3.20163386116965 5.5385680205232
1.46048047004001 3.09822132627311
3.08780225897709 5.76932432241507
0.102993993323326 -2.78773072556396
0.800744623936777 1.01398025058199
0.895302621333307 1.66664276170817
0.404903122145131 0.330603232624311
0.168642035558839 -1.48463601917317
0.312665173558394 -0.456219490626446
1.06350294230616 1.55767356971889
0.173767067736706 -2.3218124526252
0.511973981781801 0.119950258842957
0.233888060174277 -1.49927354848537
0.738119288782576 0.689748230911801
1.20163386116965 2.1105761486392
0.0454429707611671 -4.18216596886088
0.094911647025467 -2.7992362669674
1.92827556161193 3.2773533201513
0.989865622866287 2.21009521938599
0.575312330687437 0.91200851944896
0.567545447643747 0.11081178074327
0.619178216059069 0.182659182385876
0.0867837661420667 -3.17949173736897
2.77862912589557 5.35193347299481
0.142740172116082 -2.56044667861841
1.6406209280357 2.60982221920308
0.441483479582645 -0.159029663897912
0.296310560708092 -0.495257852344896
0.253384235800074 -1.1327421115518
0.150559676575381 -1.84447398102406
0.0426443374084937 -4.74954872360382
0.344828496997441 -0.421605752642182
0.509949146304311 0.0597825085488017
0.0758748669751276 -3.8114430442522
0.324234562270531 -0.842668497808245
0.113700499164728 -3.06473603375515
2.45048545986112 3.70342165862668
0.669026765509631 0.522832693507852
0.481298941547565 -0.250052644011399
0.590721770009841 -0.0772545347565629
0.102993993323326 -2.95700202853287
0.126972856257766 -2.18458228007131
0.142740172116082 -2.20012199221263
0.289244285156642 -0.960879895864229
0.12961273813047 -2.7421404253336
0.214124805352847 -1.78099836222887
0.258217389536018 0.142467789581829
1.0071955014042 1.29325370017571
1.01292617444427 0.914906515556058
0.111031312388744 -2.33645686863994
1.02573756141361 2.86260026560672
0.0648828515848544 -4.15853262245786
0.221567788538409 -1.32466284316479
2.4125105712498 5.04933673206448
1.12300395405482 2.03651073343006
0.312665173558394 -1.08197788506439
2.07382023329167 3.67846712845259
0.577247535593151 -0.0591105432826347
2.23020301336642 3.504854214537
0.889084098598149 1.85492548122465
0.538041453333664 0.89484866693768
0.0593552776164212 -3.4996005196902
0.150559676575381 -1.25588205690221
0.49364733397521 0.342636826902031
1.15315678806142 1.68358350291553
0.77568270173906 0.667422090979794
3.1861835863061 6.63869484113321
0.155749232677945 -2.34081489287795
0.255802836602718 -1.11626479497712
0.62854031926276 0.358901339387315
0.58880456701555 0.890401072649942
0.797428082152313 0.914661148302101
0.31034012061215 -0.523272867780143
1.78826808286684 2.83312007227913
0.0867837661420667 -2.62165740903617
0.166072675946706 -1.66315680657483
2.81762325751143 5.29653465036822
0.374065718222538 -1.14149191083439
0.0676387168753633 -3.29477688065083
1.38515489688434 2.28783349839926
0.967906370290147 2.30916918704403
0.658097205351372 0.532875095020559
1.90689059560852 3.22870303896342
3.19880843205028 6.15395305443326
0.094911647025467 -2.26679087746006
1.04124298223188 2.15949070314566
0.349365277594213 -0.607712315301262
1.76977173924945 3.02328380144097
0.407080775450501 -0.537210122322547
0.0510240030244669 -3.73978241675716
1.77483975982733 3.38913583028313
0.0813396274519388 -3.39857881418259
0.551885103471725 0.00410540038646831
2.13158948432814 3.74490268484864
2.46884394297464 4.05606079866225
1.70310069960416 2.821424749969
0.263034405833794 -1.31903981556254
0.62854031926276 0.821643965998317
0.100304905795685 -3.22391205063675
0.901494455047575 1.196077150799
0.070389327891398 -3.97421131856509
0.389566811762726 -0.849414277061302
0.298658315564515 -0.702917410915855
0.0621217119077975 -3.28956572681993
1.59263642860658 2.7261724733057
3.1586601753465 5.1795740739009
0.734655433479005 1.69133901996043
0.0285691521967709 -5.17629964344645
0.718964335759539 0.438713130554198
0.86235219953202 1.28317711810409
0.153156788061421 -1.33552263189635
0.228972569760161 -0.827402177780272
0.851199338593294 1.23774762341672
0.214124805352847 -1.57746496814374
2.14208662961753 4.02246602058913
2.37072227514817 3.79807504068027
2.14274017211608 4.1148330093544
1.61917821605907 4.01392012021371
0.105678077894537 -2.81087487831691
0.711935356978922 1.19631688854077
0.124328135002202 -2.42451304530514
0.674460651560259 0.533742100478502
0.828631581688019 0.871435983001388
2.74760223027494 5.08845502248406
0.248534836138679 -0.543660516176898
0.669026765509631 0.490271722361333
0.464668267003444 -0.0993291760137567
0.0454429707611671 -3.89732369374364
0.116364756691785 -0.179989502989039
0.810648747782646 2.11441509907359
0.0621217119077975 -4.10332394852001
0.0538064436957938 -3.95041672091326
0.0285691521967709 -5.67011425610941
0.351628329102782 -0.91898286449331
1.22032995487956 1.87358835569829
0.0648828515848544 -3.7952972203054
3.26693642330279 5.28466530064763
1.12167855658825 1.95634872067913
0.679874147746623 0.85376449481955
0.445726703349984 -0.449255250003581
0.0648828515848544 -3.96551326270552
0.344828496997441 -0.915499397817284
2.45154083301783 4.13982609014185
0.924479992359022 1.38782001622602
0.178873958169795 -1.8409688439566
1.62573806190865 2.87129927866012
1.33456827566613 2.65216250928184
0.326537348139952 -0.925392978058373
1.64524051264527 2.51476513390741
0.270229907237998 -1.37957249525527
0.534061602421118 0.398275785821319
0.333423733725192 -0.917409348977795
0.430820496519772 0.0242201762214156
1.45838200415601 2.26607175594432
0.387362540835996 -0.421536049559607
1.8261925362366 3.54141204076357
0.233888060174277 -1.15224725755461
0.413594082409175 -0.287334092132174
2.58496250072116 4.96728691152801
0.55581615506164 0.434885569165549
0.0813396274519388 -2.0886154337522
0.371837617330421 2.144178494071
0.524063675777211 0.000225493825970228
2.70088355602827 5.20428674245889
0.108357178090419 -2.43999282131267
2.78868571061353 4.27385818543428
0.604071323668861 1.04385082710332
0.516015147003665 0.39586506913558
0.491596594410448 0.652884421702306
0.142740172116082 -2.63033127434116
0.070389327891398 -2.68212523520666
0.140124223909071 -2.32195700690133
1.64616265715789 3.30814383999599
2.75146372116556 4.71213722188263
1.80900277493909 2.64766380764595
0.335711910320462 -1.03999648881853
2.34084707705041 4.73568083576758
0.308011314552178 -1.43402780187519
0.356143810225275 -0.947202198232115
0.0786098346963665 -3.4258484859326
0.0229004021100788 -5.65955361084993
0.586884812852185 1.0608555762111
0.477159211186641 -0.307658680875002
0.0454429707611671 -4.18216596886088
0.624802765252947 0.246844895850457
1.34709867062227 2.48006407311779
0.100304905795685 -2.726250323984
0.385154896884344 -0.14213625166326
0.941106310946431 1.88165285059218
0.326537348139952 -0.809384506456047
3.60975496217244 7.44318221383003
1.42007811597937 3.3538131796662
0.206643223983395 -1.46191872390429
0.516015147003665 0.262431952473518
3.46440688552961 5.64549039533369
0.0200576523412535 -5.80876650454708
2.07450543636363 3.2366315720193
0.0867837661420667 -2.36182352404371
0.155749232677945 -2.00287089763138
0.333423733725192 0.177166850360949
0.542010355536609 0.727157856332875
0.140124223909071 -2.18418804005695
0.296310560708092 -0.696071992530543
0.216610068742442 -0.528776563344284
0.371837617330421 -0.169188663208721
0.111031312388744 -2.17108193417543
1.60312186984 2.8136513524582
1.62105550329974 2.67604304452466
0.665392771041891 0.174868778303155
2.31266517355839 4.64714698256769
0.263034405833794 -1.33353938525765
0.422233000683048 0.737890472820136
0.335711910320462 0.136919914560529
0.20163386116965 -0.82462420516504
0.0313951962755343 -4.3330731349374
0.481298941547565 1.94819033248985
0.852797892818771 2.08298785623245
0.643394453479892 0.482280280871383
1.22280456104526 1.69818907617132
2.29924465779607 3.54983408898413
1.74588268890226 3.02093200975978
0.896853072896707 1.22875300156289
0.973794929652606 1.47730043970847
1.23266075679027 2.12440107558189
1.90303827011291 3.40730097615247
0.942608336111663 1.79195643089559
3.07141945648989 5.9603656398319
0.75702324650746 0.721764963877382
0.710172748279662 0.847277146347857
0.0758748669751276 -3.65758206727579
0.950095094173686 1.96168493603733
1.32538641465977 2.17344279963775
0.978195629681652 1.59413683380716
0.823749360308273 1.37978984464132
0.0867837661420667 -3.34589145217591
0.659924558402378 0.625443855586216
0.966430467306298 1.86201660638745
0.477159211186641 0.132944044063228
0.12961273813047 -1.46638572011328
0.697773819555186 1.1580649826083
2.94110631094643 5.81809479013143
0.105678077894537 -2.39134053731021
2.18650055764449 3.76068985896205
0.0676387168753633 -3.61070246759223
0.559736524432983 0.136877843514808
2.0064775640712 3.26135835961543
0.296310560708092 -1.16842815091339
0.470927257475127 -0.166849905205825
0.221567788538409 -1.6847067667904
0.126972856257766 -2.50727287793682
0.899948986189672 1.3946801906107
0.0676387168753633 -3.41298045171531
0.31034012061215 -0.767154712090811
0.0426443374084937 -4.60182951654294
0.0565835283663675 -4.09499954134461
0.0593552776164212 -4.05034194010415
2.43669488755288 4.6745555263578
0.6959938131099 0.784961294758679
0.485426827170242 -0.104915010209688
0.181420640280142 -2.1297276032012
0.876566058751721 1.79578693270683
1.98477161238543 5.2955314937348
1.07860983469637 1.59717692927351
0.982582946922591 1.51254561509971
0.970853654340484 1.15240780081486
0.340277404766254 -0.607007577554249
1.06350294230616 2.76967423307207
0.168642035558839 -2.1010398670971
0.0285691521967709 -5.40218105086278
1.37629038333705 1.88915902984685
0.335711910320462 -0.620030183837191
0.238786859587116 -1.73600219176587
4.44903306002676 8.04916670444173
0.439357178474257 0.218584268922052
0.960511710119024 1.30569511710324
1.7311832415722 2.96813693616906
0.034215715337913 -4.98910107568465
0.298658315564515 -0.568218958889258
0.331131922217202 -1.10666969754847
0.445726703349984 -0.0102188146503208
1.82211827472934 3.62590106760629
1.53306492186964 4.2646269841301
0.898401859992193 1.23769858434913
0.970853654340484 1.14719574658787
0.191562650700756 -1.40127964812125
0.511973981781801 0.135825668447192
0.243669080966863 -1.51109144961677
0.787432464516868 1.16052964602624
0.171206827418142 -0.89110116402194
0.598365205323645 0.352031586760761
0.557777671394926 0.59668757944256
0.751892138404309 0.758326251631239
0.186500557644495 -1.59240038947051
0.0922074380970889 -2.04615664234753
0.950095094173686 1.0167978392418
0.16349873228288 -2.02272925485444
0.248534836138679 -0.82166759978251
0.652601217596519 1.02636791511691
0.100304905795685 -2.93150080906173
0.663572335417523 0.441121505374958
0.219091058246197 -1.63599917870122
0.976730220677153 1.50418779796879
2.53605290024021 4.39712801423462
0.116364756691785 -2.78354420171759
0.978195629681652 1.65231979741443
0.0482361856528476 -3.14471010416942
0.303342394487331 0.225994452019306
0.600269753509005 -0.172150027953425
0.0786098346963665 -3.4893688281805
0.178873958169795 -2.16474177790367
1.22897256976016 2.13304950653986
0.034215715337913 -4.66189374930445
1.8261925362366 2.96634094767546
0.782408564927373 1.28598033749987
1.89219671046549 3.28696645855049
0.121678556588252 -3.05293093857929
0.600269753509005 1.10167432617193
0.37851162325373 0.143012503233897
0.916858764699754 1.21916060367299
0.885964756753971 1.38853798214188
0.0786098346963665 -3.1444544295731
0.86235219953202 1.34594128293752
0.0200576523412535 -6.17588153156383
0.738119288782576 1.20312644221723
1.74416109557041 3.05799714708749
0.12961273813047 -2.00194417727006
0.356143810225275 -0.628399236946843
0.835115615258218 1.03523178525823
1.02005765234125 1.67880174151293
0.374065718222538 0.182251549290688
0.204140716780225 -1.89199152120369
0.105678077894537 -2.09115090493693
3.2103888644454 6.3420695716862
0.308011314552178 -0.656023170467848
0.219091058246197 -0.872508308663241
0.0867837661420667 -2.81156482321212
0.626672752605993 0.212109547342307
2.1947174628936 3.8367818576251
2.4243846715381 3.92894236739413
0.0538064436957938 -3.70445245851155
0.258217389536018 -1.6338441867039
0.978195629681652 1.22513642394323
2.30392683648069 4.46560523678094
0.722466024471091 0.420268255297849
0.094911647025467 -2.41310363790339
0.624802765252947 0.808788231353062
0.037030730944967 -4.90440632745935
0.194087052116302 -2.10949911103972
0.635986503745623 0.185687345034167
0.0840642647884745 -3.56372491151744
2.78114985171021 5.11066501725548
3.45101324294397 6.79490941705142
0.713695814843359 2.04637277692841
2.77568270173906 5.91747423261247
1.00575926928868 1.64625317664966
0.609754962172443 0.542244648562098
2.29865831556452 4.28158676099315
2.97709671249695 6.08512513607759
3.90226656908307 6.92177173803448
0.22650852980868 -1.2586465033354
0.73638840070346 0.397340958638521
0.409255146684838 0.595922637885903
0.563646269484064 0.418123414286537
0.0398402645317911 -4.28437332845377
0.258217389536018 -0.992548487137125
0.393965275660243 0.737026885719675
0.0454429707611671 -5.00981705272475
0.650764559116902 1.76719196659718
1.35049724708413 3.35048307460066
0.607862902831235 1.00102889040848
2.0799753767206 3.56848740476563
0.481298941547565 0.107471853718195
0.337996463515016 -0.747838724432686
0.661749599810705 0.512103734036109
0.0593552776164212 -3.7104954854774
1.09220743809709 2.33704920213864
0.241230035515445 -1.10219386932438
1.38072944850355 2.66262655368308
0.50182126542091 0.149470517735303
0.137503523749935 -2.65911525716016
0.454175893185802 -0.576817971328551
0.178873958169795 -1.90449291600427
0.0565835283663675 -3.52993659806115
0.211635253327149 -0.665897230039442
1.39835037034596 2.34643936905078
0.784085142734757 0.670749529869766
0.296310560708092 -1.03211136707304
0.335711910320462 0.0996305008899721
1.72770267283724 3.61955838525535
1.02856915219677 1.1498041274121
2.54547421084018 3.89038976489805
0.211635253327149 -1.32976999039383
0.739848102699327 0.899043855209854
0.0758748669751276 -3.39176531450254
0.0454429707611671 -4.5374367005719
0.890641243963444 1.599672705862
1.97306017280408 3.55434572665184
0.142740172116082 -1.95623892343581
0.291603558030565 -0.957765537483531
3.06281249240502 5.59986109821454
0.250961573533219 -1.07445715459202
0.319617934200161 -0.728088152310094
0.369606070031838 -0.717970900960078
0.907659827853289 2.91450777257416
0.454175893185802 -0.233105343046508
0.20163386116965 -0.876759780309951
0.0510240030244669 -4.0875091007508
1.7057567820498 2.85355890607113
1.61635769699669 2.57375044646034
0.495695162624069 -0.0471659815449346
0.922958964236172 1.00085553331801
0.718964335759539 0.472445054408902
2.00934717225925 3.58174537823968
0.739848102699327 1.40621054486902
0.20163386116965 -0.24950949040023
0.0454429707611671 -4.83460260432744
2.73638840070346 4.41506713349186
2.09761079662642 3.2976707480229
3.86730345375992 6.89796260131363
0.094911647025467 -2.75953821311138
0.228972569760161 -1.35402763702738
1.45312244659581 2.985718711911
0.393965275660243 -0.0271357273692576
0.150559676575381 -1.86539054951924
1.73378816862518 3.16053417278262
2.70664105730941 4.86092976687966
1.48336436071335 2.63664124105724
1.94934816428856 3.83547008066002
2.06419306192749 3.81444932135261
1.40816837070811 2.58647571747818
0.22404027421793 -1.44021247885431
0.376290383337052 -0.484741204013462
1.93281710274185 3.30986148223843
0.228972569760161 -0.990157406362661
0.567545447643747 0.538618775823933
0.658097205351372 1.76668905273809
0.0200576523412535 -5.80876650454708
3.58856473740135 6.38439835312637
4.06591691807821 6.80669000571038
3.16607267594671 5.50328958474833
0.404903122145131 -0.652228697651475
0.250961573533219 -1.26975756699433
0.140124223909071 -2.35116294854013
0.126972856257766 -2.05879731985806
0.199122642013601 -1.63154907106657
0.340277404766254 -1.02260002900169
0.22650852980868 -1.95671020539097
2.7057567820498 4.18410407798969
1.64984535230601 3.01491266631479
0.173767067736706 -1.20929146905727
0.12961273813047 -2.49395433976191
3.37267355846876 5.79703991332781
1.10030490579569 2.37563537743129
0.113700499164728 -2.61172707135983
1.97232504155715 3.65436757648738
0.238786859587116 -1.89896169958316
4.63377992607442 8.22559492277506
2.45890690685087 3.98126661439769
0.415758666522498 -0.164514932436322
0.509949146304311 0.241948980454212
0.0786098346963665 -3.4893688281805
2.49978212014731 5.07660844573719
0.209141397838592 -1.55493149629656
2.83673208045914 4.70173260471504
1.36401205355861 2.76258188028362
2.93922657772821 4.99842254544949
0.094911647025467 -3.11269666334662
1.51500591643373 2.71081852275154
1.600269753509 3.21809718594207
1.6144742828377 3.21859110182476
1.75872956845786 3.3254717859405
1.32768736417605 2.81557132207771
0.121678556588252 -2.34630305435866
0.121678556588252 -1.89542937590063
0.233888060174277 -1.40438345233672
0.454175893185802 0.68914226667958
0.654435540845399 0.971181086710795
0.58880456701555 1.11524412561382
3.19377174339668 5.91801475127691
0.0813396274519388 -3.5260012754605
0.199122642013601 -1.88556754122063
0.941106310946431 1.89570670711986
0.0510240030244669 -3.81917607424234
0.522055749160964 -0.0834597894629748
0.61541629726287 0.382482627237297
0.214124805352847 -1.38395729224387
1.17120682741814 2.87955177170632
2.35275852504064 4.36187072804045
0.916858764699754 1.21418462147335
0.760433874670112 1.24677910887179
0.584962500721156 0.905926549437738
0.140124223909071 -1.27781085375875
3.45601757580779 6.52778762087036
4.08219162950876 7.61540411894968
0.14535138557262 -1.83999555412284
0.0593552776164212 -4.25592348449029
0.871843648509318 0.83889317456692
0.147957881387101 -2.46835238863642
0.708407983483596 0.888887385551802
0.0621217119077975 -2.7724391707636
0.0482361856528476 -4.1339598326968
0.176322772640463 -1.95671020539097
0.137503523749935 -1.82334465293847
0.22650852980868 -0.893849094069089
0.176322772640463 -2.36969165127397
0.263034405833794 -1.24865048767114
0.986956962524401 1.56148703390117
0.0894981508391026 -2.83460260432744
2.97929371044573 4.89552235701891
0.0454429707611671 -4.83460260432744
0.407080775450501 -0.298050545686887
0.910732661902913 1.49119761502819
0.13224779829844 -2.61608091113672
0.070389327891398 -3.2147031557478
0.12961273813047 -2.86313793344364
0.0565835283663675 -4.19736125897428
0.534061602421118 0.743855548279856
0.617298482840846 0.337278066213172
2.06557231159362 3.94694121415965
1.11636475669178 2.08005469715152
0.119024103142275 -2.84807092246769
0.743299527888257 0.625560046143083
0.27500704749987 0.148109216410456
0.49364733397521 0.0560496746956341
1.63412855752504 3.2709010017745
0.760433874670112 0.851176901382249
0.913798964950696 1.34461448883549
0.947105051567875 1.37629483814131
0.0731347046302154 -2.82031919109271
0.216610068742442 -1.09328365623923
2.53106949272595 4.35646564313106
0.194087052116302 -0.448647475415399
0.324234562270531 -1.19307138234151
1.09220743809709 1.82931514293286
0.153156788061421 -1.10660743808173
0.0565835283663675 -3.74566528911659
0.972325041557152 1.91536799963478
0.344828496997441 -0.346163390455432
0.976730220677153 1.73883323861907
4.53704751940466 8.48430567512042
1.58880456701555 2.79448066883161
0.369606070031838 -0.203447187155707
0.155749232677945 -1.435403360391
0.0426443374084937 -4.91413669341741
0.248534836138679 -1.31667573371316
0.231432408447965 -0.105344151433514
0.216610068742442 -1.73525118424626
0.105678077894537 -2.93804445699633
2.70088355602827 5.257557750481
0.228972569760161 -1.59475626633012
0.899948986189672 1.67011917862625
0.111031312388744 -1.51333463072402
0.126972856257766 -1.87789633363442
0.12961273813047 -2.33964366020954
1.10165007609443 2.13008703442705
1.21536797220348 1.94336176961428
0.420078115979374 0.221676885259642
1.76977173924945 3.46046943899839
1.29278174922785 2.44636232405915
1.22774107583913 2.35141419425081
2.07107616201096 3.86456539677031
0.0510240030244669 -4.29886834561711
0.0482361856528476 -3.85763698662622
0.0976107966264223 -3.42218674266583
0.61541629726287 1.67959619303633
1.60122108558495 2.5754976254767
0.27500704749987 -0.870403118478205
0.037030730944967 -4.22618290489706
0.160920188181103 -1.89639775040414
0.228972569760161 -1.44555731371974
0.321928094887362 -0.464046798805536
3.85996954822103 7.4595761700167
0.720716242521131 0.765106108898284
3.30567874324229 5.54339471363928
1.85598969730848 3.07183419034656
0.0786098346963665 -2.95319053305359
0.0813396274519388 -3.46088371773257
0.289244285156642 -0.93854307857508
0.921436330806298 1.13432235773426
0.54794331129035 0.0322436275020902
1.95009509417369 3.32676327534342
2.84076533732387 4.9617821670136
0.831877241191673 1.11898683156141
0.396159489073155 0.0652089699297035
0.147957881387101 -2.26012766013063
0.0593552776164212 -4.25592348449029
0.124328135002202 -2.14335554483154
2.47767732756531 4.27827532557233
1.78826808286684 3.10720547940079
2.23327453899093 3.51096141205406
0.449957483628003 0.484232691919269
2.61588707391606 4.16615352086054
2.00432160595009 4.58374866152583
0.915329676013009 1.82704675275625
1.46362245685189 2.91581324549192
0.0813396274519388 -2.9334872933754
0.211635253327149 -1.76796190234483
3.71786831273266 6.98040904409286
1.71545412711572 2.95956649527294
0.260627908126699 -0.932791712689022
2.41467678042689 4.04603817174537
0.181420640280142 -1.69590338007078
0.58111017522555 0.361266535614788
1.07587486697513 2.07476624980555
0.0894981508391026 -3.15677820930163
2.07176266930009 3.9340402966336
0.255802836602718 -0.782081783808234
0.540027269257507 -0.255737069711409
0.351628329102782 0.1136844666962
1.25821738953602 2.40842761607937
1.18903382439002 2.43199536110533
0.685267406516842 0.301940643130519
0.567545447643747 0.132073684343203
2.09017594979021 3.82249883560782
0.0538064436957938 -4.04269799856668
0.291603558030565 -1.32690950159164
0.563646269484064 0.42244442914335
0.0922074380970889 -2.55652941011323
0.231432408447965 -0.963673917823307
0.0482361856528476 -4.03585290876046
2.38956681176273 4.00238324767482
1.08270258933025 1.65919059949388
0.545968369105293 0.57665057490115
0.871843648509318 1.09583988031618
1.20539251298968 1.60713233640093
3.22249546730206 5.5407572099974
0.0593552776164212 -3.00595653012152
1.22280456104526 2.07411687416745
0.557777671394926 1.21528081105644
0.0285691521967709 -5.40218105086278
0.037030730944967 -4.90440632745935
0.168642035558839 -2.00507424721017
0.36289064266586 -0.377550339632715
3.07929276727285 4.89312560551709
4.98240040816852 8.42721187422583
0.892196710465485 2.34067471498339
0.324234562270531 -0.0856180076911897
1.30684550031428 2.38176718817498
0.36289064266586 -0.462643670280858
0.199122642013601 -1.40028722889459
2.00288250853312 3.52694392895987
0.0976107966264223 -2.66735663493043
0.0538064436957938 -4.36131833189281
1.21163525332715 1.89358554919227
0.420078115979374 -0.31228221343245
0.567545447643747 0.577886862346349
1.151858816727 1.67767250664119
0.0200576523412535 -6.17588153156383
0.0257375614136083 -4.88924712367485
0.0922074380970889 -3.18621294935208
0.0454429707611671 -4.29114973847404
0.070389327891398 -3.97421131856509
2.52556778890135 4.04653340184618
0.191562650700756 -2.04501079365715
1.10701824988212 1.49360421215111
0.441483479582645 -0.0958706090553018
0.204140716780225 -1.4358256698246
0.36513259345253 -0.820645962337797
0.255802836602718 -1.22020257544594
2.24610400988392 3.98788440686849
0.333423733725192 -0.917409348977795
0.142740172116082 -2.59496586390538
1.799087306074 2.71693592810259
1.29865831556452 2.37260600873839
2.03843618165611 4.21517247486228
0.53605290024021 0.666005146690929
1.0100636833447 1.91124160301251
1.79991620298901 3.67572951012796
0.12961273813047 -0.904460444690908
2.5670586262992 4.72691222872849
0.0786098346963665 -3.55581522988676
0.126972856257766 -2.88036371584087
0.111031312388744 -3.08515175538826
0.178873958169795 0.817295964276005
0.178873958169795 -2.45054268308063
2.81680447483288 4.47640792348457
0.335711910320462 -1.12572223782166
0.409255146684838 -0.74272085436803
0.784085142734757 0.489052753348073
0.708407983483596 0.982580020631742
0.286881147788162 -0.783982220667694
0.221567788538409 -0.258224582790948
2.61164454337366 4.55055131346589
2.62293035092018 4.504098103736
0.443606651475615 -0.272199561359563
0.12961273813047 -2.14806363278554
0.070389327891398 -2.88074696398339
3.01221108395087 5.8822846954902
0.113700499164728 -1.64423570606924
0.571434115876509 0.927219281784336
0.43722773891291 0.120163084175484
0.670840335881562 0.0616009853609737
1.73378816862518 2.90123673384474
0.277389698810864 -1.1978387002968
0.456280481510725 -0.819216884251563
0.0426443374084937 -4.12747716486178
1.22527492986957 2.46644691721806
0.181420640280142 -2.18124778165448
0.241230035515445 -0.45336641857053
1.89219671046549 3.2165553294997
1.30917618747851 2.62617363943267
1.33571191032046 2.67223802719033
0.538041453333664 0.479732384771348
0.62854031926276 0.124413010962023
0.119024103142275 -2.5826167767385
0.68885174386588 0.649471238792223
1.19660704409482 1.81137053613637
2.85798099512757 4.69305391500117
2.49005662446431 3.84808484370284
0.116364756691785 -2.78354420171759
2.71061360238268 4.37192782400536
0.42867840994823 -0.474485436164721
1.97599695761644 3.21290987689738
1.77736710945041 3.18571022290474
1.12961273813047 1.63173464889996
0.0648828515848544 -4.26567820191448
0.27500704749987 -0.980187576417352
0.221567788538409 -1.74157956581991
0.147957881387101 -1.26129150383928
0.868686765322135 1.36337841744293
0.153156788061421 -2.50793053170255
0.0538064436957938 -4.36131833189281
0.173767067736706 -1.50503909492349
1.50283975825593 2.97566253058817
4.28555017999677 6.89957180428458
0.0922074380970889 -1.88798388357407
0.314986485468515 -1.11595144763179
0.511973981781801 0.505243324660788
3.50054713742068 5.94711133100677
0.298658315564515 -1.00550371228201
0.233888060174277 -0.12838703177593
0.995665409736109 1.06083340201091
1.28095631383106 2.41678018469721
1.76298656488058 3.4938131356502
0.0593552776164212 -3.9575858519632
0.507921464957328 -0.020504662148751
0.665392771041891 0.254581925746602
0.221567788538409 -0.699758285198598
0.191562650700756 -1.40127964812125
1.51096191927738 2.93485493138752
0.468843942974637 0.364144587620861
0.534061602421118 -0.349482224476337
0.105678077894537 -1.648997169789
1.66357233541752 2.96113259914332
3.07141945648989 5.50868916480258
0.605968358841458 0.615963478080974
0.171206827418142 -2.01965447108313
0.158337027167101 -1.82056426258746
0.715454127115718 0.597280130308147
0.171206827418142 -1.59603178932458
0.153156788061421 -2.3521959432025
0.0731347046302154 -3.1389428889322
0.624802765252947 0.564811657100454
0.0538064436957938 -4.14128782326284
0.0867837661420667 -2.58650142494635
2.47508488294878 3.68662964172743
1.6617495998107 3.26368236478844
0.121678556588252 -2.34630305435866
0.947105051567875 1.08342042615222
0.507921464957328 0.952920646263524
2.41034110461409 3.87986131554331
1.60691594182521 2.65086675936293
0.0976107966264223 -2.90652924431273
0.360645202460216 -0.401905986930162
0.121678556588252 -2.71254073357421
4.22388586794167 7.40478666668634
0.0813396274519388 -3.39857881418259
0.150559676575381 -2.36372701211783
1.05380644369579 2.06715861409657
2.42545930476536 3.62178657036283
0.985500430304885 2.45274014451573
1.68795649404448 2.58127540322518
0.279768421593595 -0.792460139861467
0.0593552776164212 -3.7104954854774
1.83187724119167 2.95268464794803
0.468843942974637 -0.28950918712832
1.10701824988212 1.69097193269124
0.380729448503549 -0.746644870256212
0.358396261956654 -0.933675047223013
0.630405471482323 1.28722236057363
3.08133962745194 4.892785417478
0.286881147788162 -1.00986362808402
0.094911647025467 -2.15956562768665
1.24366908096686 3.51645178948278
1.19660704409482 1.46270596395636
2.12234140752612 4.30452596580096
0.389566811762726 -0.758569406396022
0.248534836138679 -1.05403507259676
0.549915553621955 0.00965880497619207
0.241230035515445 -1.61915064610224
1.71281585443737 3.19519545655473
1.83511561525822 3.63298803109577
0.142740172116082 -2.3992497358532
0.314986485468515 0.0150478630788926
0.452068230223811 -0.0491449012866265
0.243669080966863 -1.49470371558337
1.04684025420297 2.23973108186094
0.382943869568991 -0.479918685549342
0.191562650700756 -1.25610301778651
0.855989697308481 1.6636800202705
0.119024103142275 -2.65361065922813
0.43722773891291 -0.346928032152709
0.296310560708092 -0.38543696410917
0.314986485468515 -1.18001570593756
1.42330923724239 2.503913601475
1.02005765234125 1.44607903523024
0.286881147788162 -0.432294590820427
0.818850560895434 1.02031424245929
0.0482361856528476 -4.35278655812084
0.485426827170242 0.161225306491927
1.67446065156026 3.499495837049
1.42115596066222 2.43218715050487
0.305678743242287 -1.51869277431454
0.124328135002202 -2.62393682992206
0.31034012061215 -0.204006572616296
0.409255146684838 -0.52740075340282
0.0200576523412535 -5.80876650454708
1.82700600963898 3.41427330460411
0.0565835283663675 -3.82539248158733
0.22650852980868 -0.375868622935161
1.76807843501646 3.26489500012279
0.758729568457863 0.825933236897465
0.134878054343112 -2.20536598383542
0.549915553621955 0.125500042581693
0.713695814843359 0.770458335276567
0.331131922217202 -1.395183250789
3.07176266930009 5.44482107037864
1.61353165291793 2.57441947773836
1.55777767139493 2.91301918121796
0.398350370345965 -0.56014825143773
0.105678077894537 -2.33190816794831
0.0398402645317911 -4.99868222739032
0.160920188181103 -2.34762685728873
0.420078115979374 0.458912165430636
0.0538064436957938 -3.20060034819056
1.75189213840431 3.83684862917498
0.654435540845399 0.359622571976339
0.250961573533219 -0.663917004339285
0.034215715337913 -5.18552889588685
0.0426443374084937 -4.46784047696924
1.45101324294397 2.9393366416325
1.72334012025117 3.24576451314536
2.56657164062676 3.97173696157329
0.711935356978922 1.23121814040686
0.286881147788162 -1.13127206851651
0.236339539168374 -0.591520104784482
4.93950869389263 8.82485164523186
0.611644543373662 1.44501753378519
0.108357178090419 -3.05701564988268
1.2904244038653 1.59125344809833
0.22404027421793 -1.53757098595767
0.0454429707611671 -4.5374367005719
2.10433665981474 3.51309068553339
1.58207422139633 2.64950349377861
0.0867837661420667 -3.1280331264532
0.0976107966264223 -3.09129873972341
3.51045562166176 6.47250053423953
0.298658315564515 -0.915499397817284
2.87695889606957 5.20178642529966
0.0172092900322231 -6.39535055769351
1.03280614508324 1.43150452128252
0.481298941547565 -0.033365359938719
0.102993993323326 -2.43523134383424
0.0482361856528476 -4.35278655812084
0.258217389536018 -0.779052235847965
0.305678743242287 -0.92863626311252
0.113700499164728 -3.01714785970838
0.0867837661420667 -3.17949173736897
1.22650852980868 3.28331016268454
0.376290383337052 1.04075963435582
0.267835392097615 -1.10994833883127
0.725959234509188 1.14188880588923
0.549915553621955 0.14131483256299
0.449957483628003 -0.129936389143389
0.0200576523412535 -6.17588153156383
3.91399039267484 7.15617200307246
2.5449798832558 4.74236399770386
0.0786098346963665 -2.43257551065922
0.20163386116965 -1.0695944744767
0.458382004156013 0.329568279251704
2.35106289894039 3.73402763101282
1.00863030514344 1.70059805674162
0.181420640280142 -1.45492698396963
0.466757615726171 0.171627860360909
0.391767719955997 0.620803584619047
0.253384235800074 -1.01121496799277
1.54101915313356 2.58926873312346
0.424384671538097 0.0215737230577818
0.219091058246197 -0.712351236898269
1.08406426478847 1.5237379297329
0.0731347046302154 -3.04050784033342
0.882838655767251 1.11902942757522
2.54744982914397 5.27857642212543
0.094911647025467 -2.68327613906902
2.08882003329858 3.76390584195537
1.12300395405482 1.92368310045847
1.55973652443298 3.31980093751408
0.524063675777211 -0.0587792513505246
0.317304068361915 -0.646650682862146
2.08882003329858 3.38382325844863
0.0593552776164212 -3.43563796148116
0.499782120147312 0.106693392638295
0.241230035515445 -1.87079430333814
0.116364756691785 -2.40108110965418
0.701327257412941 0.756598917388238
4.87970576628229 8.01386052425089
0.243669080966863 -0.450858793215963
0.0482361856528476 -3.69903529214966
1.31150311546827 1.92800510605176
0.186500557644495 -2.24209769436154
1.68436992901301 3.04276433010883
0.538041453333664 0.640448448812664
1.10030490579569 1.86017820728407
3.19440229193857 5.85024093883088
0.772307974958403 1.23354383191732
0.0676387168753633 -2.98910107568465
0.0840642647884745 -3.20267505887075
0.16349873228288 -1.76518784738141
0.0398402645317911 -4.52940236549038
0.607862902831235 0.667757000379905
0.324234562270531 0.125224385251712
3.11303366529989 6.02815844805154
0.298658315564515 -1.00550371228201
1.1940870521163 1.9443912768656
0.84639302085236 1.73459114515975
1.85678654628808 4.04194909557328
1.31034012061215 2.11445382428434
1.61164454337366 2.35136547130104
0.260627908126699 -0.426073769265645
0.126972856257766 -1.06948525248826
0.191562650700756 -2.22253505956053
1.59167941693574 2.91243176263003
0.267835392097615 -0.321957006901329
2.43456151187261 4.51796764109982
0.305678743242287 -0.742991801187157
2.01435529297707 4.73875700839841
0.590721770009841 0.842818851426788
0.435095151620097 -0.276227406968769
0.511973981781801 0.86406870615846
0.371837617330421 -0.13704043225914
1.00144197417391 1.45389941152104
2.35501626421955 4.13369924896474
0.720716242521131 0.677435706924382
0.037030730944967 -4.74086430285277
1.09491164702547 1.94305653359322
0.924479992359022 1.82157362418545
0.134878054343112 -1.91633946482819
0.070389327891398 -3.65001305005291
0.113700499164728 -2.68420495658233
0.422233000683048 0.438410200668754
0.389566811762726 -0.359455108650172
1.00144197417391 1.75048879108172
0.340277404766254 -0.598227279862744
2.94934816428856 4.93399565618175
1.49467161164755 3.81198121988632
0.0840642647884745 -3.43307505880857
0.422233000683048 -0.275695310685367
0.13224779829844 -0.661893749304446
0.100304905795685 -3.66247937750039
0.171206827418142 -2.27552732104371
0.553851968181126 0.464391693566967
0.468843942974637 0.0985345951604874
0.124328135002202 -1.97477942057712
0.0257375614136083 -5.28054744434669
0.54399071966485 0.386093226519139
1.6535186707536 2.72725129301001
0.166072675946706 -2.44628196155363
0.0593552776164212 -3.9575858519632
0.876566058751721 1.41056950873368
2.62900683342718 4.24894697619506
0.407080775450501 -0.528843302641299
0.738119288782576 0.550610531484935
0.301002256032814 -0.934503664837615
4.43389418449086 7.75293868741079
2.91571210014802 4.80507549795222
0.565597175854225 1.25724044205882
0.0648828515848544 -3.96551326270552
0.0593552776164212 -3.56653097975075
0.565597175854225 0.15292797209898
0.713695814843359 0.635528755190458
0.248534836138679 -1.42119532740308
0.542010355536609 0.0540014036145112
0.475084882948783 -0.238552693625499
0.22404027421793 -1.83476760633379
0.650764559116902 1.14634700641036
0.851199338593294 0.948184338704925
0.426533138116673 0.0837696624262312
2.44625622988956 4.70485311850073
0.641546029087524 0.273596613044041
0.0398402645317911 -3.01785020870277
0.349365277594213 -0.433613827999666
0.158337027167101 -1.57684384563095
0.367371065648529 -0.566505289745362
3.64593217628179 5.89318116064602
0.485426827170242 0.964881956745082
1.36625226369956 1.94245940747276
1.56559717585423 2.82141166139112
0.0676387168753633 -1.82490073754772
0.243669080966863 -0.663358265764479
0.0676387168753633 -3.35266841579257
0.503857532577429 0.428644041961738
3.23909248294191 6.02451537796868
0.22404027421793 -1.02103848633382
1.05519565424212 1.69349131520191
0.432959407276106 -0.546098477731201
0.0786098346963665 -3.69865985429371
1.15962918582123 1.34273486248382
1.27262045466299 2.71898892632395
1.62199323166612 2.82090356919773
0.270229907237998 -0.632956189429835
0.116364756691785 -3.19545307214779
0.0758748669751276 -2.41535363543224
3.42653313811667 6.08052642685487
4.0447438212244 7.02439003787064
0.100304905795685 -3.11971611508009
0.147957881387101 -1.58639723541747
0.976730220677153 1.19127401092089
1.12961273813047 1.5996593505336
0.715454127115718 1.11514536161989
3.14306683237807 5.79163777193436
0.732920382108257 0.475642209968211
0.196607044094818 -0.595079408640836
1.22280456104526 1.98197854188758
2.0894981508391 3.8203543666028
1.03421571533791 1.66723275996603
4.29204549249286 7.2072432476472
1.36625226369956 2.31552905928258
4.12515513132229 6.92488983742101
0.7311832415722 0.549251853210261
0.108357178090419 -3.00967733566798
0.863938450423972 1.10561358933591
0.34255474547732 -0.269102420609727
0.817213924258327 1.26913871237442
0.308011314552178 -0.850831882683472
0.0565835283663675 -3.99942188136237
0.767231037023876 1.22519578525419
0.385154896884344 -0.527509102948829
0.206643223983395 -1.66697098824998
0.12961273813047 -2.59514055181542
1.41142624572647 2.82182062333532
0.100304905795685 -2.58078214540334
0.124328135002202 -2.42451304530514
0.134878054343112 -1.8315740468892
4.81270357656028 8.27157148489801
1.50589092972996 2.51344517472507
0.885964756753971 1.52940585964474
0.918386234446348 1.5458396467823
0.137503523749935 -2.62304600245264
0.0894981508391026 -3.26378862071326
0.77568270173906 1.01799757620477
0.181420640280142 -1.3188811278357
1.86710572950265 3.99457754767276
1.07450543636363 1.21125820316517
0.282143228781498 -1.04003215862483
1.0496307677246 1.72932716944133
0.641546029087524 0.810572922567934
0.0565835283663675 -4.42684310509705
0.181420640280142 -1.67729034382704
0.319617934200161 -0.217228403284582
0.181420640280142 -1.73386573508419
1.42330923724239 2.84060470769159
0.0758748669751276 -3.33231579939813
2.33685463912547 3.57980894751416
1.54300087740243 2.55048715786882
0.231432408447965 -0.94129413373295
0.725959234509188 1.66385521912505
1.15445359267987 1.70551213727698
0.331131922217202 -0.105792087110344
4.69186911714163 8.56098093925565
0.371837617330421 0.49608880048182
0.0565835283663675 -4.30754417672471
2.45048545986112 3.68555640491208
0.168642035558839 -1.78984854608212
0.206643223983395 -2.16663570863441
2.63133714412748 5.55506809155072
4.22620022869822 7.71330450593816
0.369606070031838 0.175037803612797
0.0867837661420667 -2.11642776249709
0.0565835283663675 -4.42684310509705
0.094911647025467 -3.06352699706128
3.02573756141361 5.27219317759037
0.787432464516868 0.843592395459684
0.173767067736706 -1.71679199545334
1.90996506675797 4.01433346589141
0.22404027421793 -1.18227094176018
0.286881147788162 -0.975347746383517
0.211635253327149 -1.43527825540661
3.50207595604579 5.58776361458745
0.857582955384148 1.44684283294732
1.08542465625268 2.03114481372792
0.590721770009841 0.465426476728492
1.71193535697892 3.03777728306717
0.260627908126699 -1.57575752427714
0.0398402645317911 -4.99868222739032
0.196607044094818 -1.6023385863499
0.308011314552178 -0.903941003047351
0.495695162624069 -0.0293528727575557
0.398350370345965 -0.543197010524272
0.238786859587116 -1.98790789334533
0.0565835283663675 -3.52993659806115
0.183962834842595 -2.30823133798604
0.296310560708092 -1.47097879065283
0.321928094887362 -0.305577555755973
2.08746284125034 3.40717834376966
0.260627908126699 -0.889300675232967
0.404903122145131 -0.144275484311706
0.61541629726287 0.17790309665894
3.67378253401974 6.2073685749405
1.08542465625268 2.06746628455142
2.00504061670053 3.89253742667789
0.559736524432983 0.623309532793752
1.05797006863733 1.5951783430114
0.0813396274519388 -3.5260012754605
0.286881147788162 -1.25002513764736
1.74846123300404 3.05711162666198
1.23511432037636 1.94425154744085
1.70664105730941 3.10021320524848
0.559736524432983 0.218658807929808
3.64869551958324 6.43992015163214
0.216610068742442 -1.96427172977098
1.82700600963898 3.95295499723003
0.301002256032814 0.0457791144381903
0.296310560708092 -0.355536098146743
0.277389698810864 -1.0709422259921
2.09761079662642 4.31508874196251
1.37962096205571 2.54182269512167
0.584962500721156 0.435847686600933
0.577247535593151 1.12054077183595
0.91226662806645 1.2070765842191
0.385154896884344 -0.234356413604276
1.52606881166759 2.97771124030166
0.189033824390017 -1.71307145672108
0.36513259345253 -0.542817889357887
0.0593552776164212 -3.8704348322184
0.22650852980868 -1.67241630708595
0.214124805352847 -1.57746496814374
0.0894981508391026 -3.37937692148577
0.0593552776164212 -3.3156390665733
0.415758666522498 0.0628581636256608
4.3382817784652 7.97753239713227
1.391767719956 2.45564816240157
0.253384235800074 -0.598463647320935
0.367371065648529 0.89656113121406
1.25459404303314 1.83030247975268
0.233888060174277 -1.51571357141843
0.998556583130331 1.86603223606262
0.317304068361915 -0.610887902270576
0.265436896049098 -0.840854914408864
0.777367109450413 1.38815584783857
0.255802836602718 -1.1672978735548
0.913798964950696 1.44572245786293
0.596458139558986 0.585787212819922
0.0840642647884745 -3.56372491151744
2.94485844580754 5.00873735502151
0.389566811762726 -0.198190251148383
0.857582955384148 1.22980120029279
0.609754962172443 0.404872550511569
0.301002256032814 -0.901724656996469
0.447843644362086 -0.242644905595657
2.63505782972521 3.98939533036328
0.661749599810705 0.878885319989569
0.206643223983395 -1.86336934865853
0.0813396274519388 -2.9334872933754
1.6617495998107 2.77289353857802
0.248534836138679 -1.11535001144136
1.74931972457408 3.1917569436449
1.06488285158485 1.8166329474531
0.460480470040011 -0.473802697502181
0.353887836284907 -0.551986795372232
0.782408564927373 1.28360709294284
0.458382004156013 -0.600680381555064
0.186500557644495 -2.13662718648116
0.36289064266586 -0.355188420679463
0.116364756691785 -1.43563796148116
1.2654368960491 2.44564179123516
5.12142990894896 9.17834776006607
0.0538064436957938 -3.25476396146028
1.09085343045111 2.38613636615443
0.422233000683048 0.345898061879216
1.55188510347172 2.48092196294281
1.57628025762136 3.40529339946578
1.52807116457874 2.92175991043706
0.462575888042204 0.0748101716410721
1.24974871508357 2.74858083309624
1.68885174386588 3.31871879597692
0.113700499164728 -1.85816098183799
0.189033824390017 -1.98332790524207
0.0894981508391026 -3.00981705272475
0.661749599810705 0.288913016243307
0.126972856257766 -2.88036371584087
0.893750501720566 1.00709193330139
0.524063675777211 0.410138773620401
0.034215715337913 -5.41298045171531
2.66721091248087 4.23862269045647
0.238786859587116 -0.986761532505606
0.158337027167101 -2.1392485338698
0.253384235800074 -1.14547739993496
1.48645695576873 2.72509109723768
1.50080205305716 2.981285286391
0.219091058246197 -1.58306713718667
0.0621217119077975 -3.75219544270746
1.0071955014042 1.31897608089483
0.337996463515016 -1.00201366065206
1.56364626948406 2.78068964700633
2.05935527761642 3.28024464816229
3.05450121618256 5.24599125950453
0.61541629726287 0.203236942371863
1.60596835884146 3.64882783156497
0.126972856257766 -1.57257225260896
0.674460651560259 0.304808322027955
0.233888060174277 -1.15224725755461
1.98112198979431 3.56229394429973
0.248534836138679 -1.73092606579665
2.53903470297075 4.53599407863655
0.253384235800074 -1.57429314772544
0.303342394487331 -1.04628799564332
0.150559676575381 -2.52078188291804
1.19156265070076 2.31768455773223
0.270229907237998 -0.706536331280578
1.6406209280357 2.96415524200246
0.0976107966264223 -3.1414408862348
0.116364756691785 -2.31224631504807
0.981121989794311 1.97716941223244
0.0285691521967709 -5.40218105086278
1.59550366050274 2.55219174026331
0.0731347046302154 -3.61778354120163
2.24671210053186 3.51302534873349
1.15704371014558 2.92605648004144
0.483364360713349 0.751002536800061
1.1609201881811 1.63157043485333
2.08882003329858 3.94601107492141
2.12895322038601 3.53771237569273
3.12697285625777 5.43659235248965
0.951587794814754 1.29074114513949
2.52556778890135 3.82983695411518
0.137503523749935 -2.19471168056033
0.0454429707611671 -4.08083993436863
1.29395897902869 2.01856282063649
0.183962834842595 -1.91030621917833
0.36289064266586 -0.64050812468008
0.119024103142275 -3.22677824358274
0.0922074380970889 -2.39574608752214
0.0922074380970889 -3.18621294935208
4.52017077649498 8.03438870503741
0.969380764941608 1.29227186873352
1.40925514668484 2.55025518690453
0.034215715337913 -3.80455897817016
0.126972856257766 -2.32239075665382
0.293958979028694 -1.25235127752868
1.48129894154757 2.08447878844697
0.22650852980868 -1.32953745470015
0.134878054343112 -1.56887926459038
0.340277404766254 -1.04628799564332
2.00216242115062 3.53220500639385
0.876566058751721 1.00656534712376
1.08542465625268 1.66605798835811
1.53206755228903 2.44233482552034
0.134878054343112 -1.69425576242887
0.0676387168753633 -3.47592426096685
0.214124805352847 -0.796984066401571
0.70310069960416 0.653299932291127
1.34482849699744 2.37148902583892
0.479230561206336 0.47461056951037
0.108357178090419 -2.64172552423739
2.45470232816369 4.1876189290253
0.194087052116302 -1.38070132345233
0.0922074380970889 -3.1345182985757
1.81966818349646 4.26660630050591
0.477159211186641 0.800595244493769
0.0786098346963665 -3.4258484859326
0.385154896884344 -0.154955107437581
0.305678743242287 -0.569926082380108
0.0867837661420667 -2.98383099280443
0.171206827418142 -2.06732678153115
0.298658315564515 -0.501211934968585
1.33342373372519 2.49078618053491
0.505890929729957 0.025220579422883
1.13619138628714 1.71076464564734
1.2103888644454 1.26074615657678
1.24000896473507 2.90649657137677
0.301002256032814 -0.0407933246602387
1.03843618165611 1.72844796980225
1.75445997362548 2.77056934666003
1.08542465625268 1.73542493338511
2.8949147479499 5.30338383442077
0.303342394487331 -0.688531830632974
0.150559676575381 -2.16913014802761
0.191562650700756 -1.99805843917963
0.0257375614136083 -5.52486935821332
0.347098670622268 -1.08632994658554
0.221567788538409 -1.04867832522542
1.30217279974075 2.81206479303364
2.47612241988015 4.43089020040254
0.241230035515445 -1.23199796322432
0.596458139558986 0.243942544331286
0.704871964456353 1.0904190105091
1.05658352836637 1.88635269742715
0.246104009883917 -1.15746166074269
6.93597827047672 13.4604957627489
0.176322772640463 -1.34414345180053
0.0229004021100788 -5.98616578466011
0.134878054343112 -2.40527148140497
0.404903122145131 0.0187055241127497
2.31092173523034 3.71047446959475
0.0894981508391026 -3.20929146905727
0.762136169901112 0.91942912704038
0.105678077894537 -2.55160535762216
0.166072675946706 -2.26860080749407
0.520045024039818 -0.0535369075234766
1.60596835884146 2.71967378077396
0.0593552776164212 -1.63990431500987
0.155749232677945 -1.9798796214155
0.142740172116082 -1.76723344248134
2.99276843076892 5.42088927448041
0.704871964456353 1.62445960865108
0.331131922217202 -1.13179148155675
0.153156788061421 -1.79569867147
0.398350370345965 0.493331077329891
1.98331287106712 3.89623922809153
0.460480470040011 -0.358113001127343
0.868686765322135 1.44209862738086
0.147957881387101 -2.87187325441874
3.71171514862302 6.52380699353533
0.55581615506164 0.291069631653885
0.253384235800074 0.123420711182593
0.267835392097615 -0.848154194908748
1.58688481285218 2.96857727371795
3.43376068196535 6.4827067560812
0.538041453333664 0.488001801554708
0.317304068361915 -0.541916823358247
0.263034405833794 -1.34818616122205
3.05900910004046 5.72705950114345
1.95977015521147 3.28056065677036
1.0621217119078 2.0609470411845
0.62854031926276 0.201865136425178
0.246104009883917 -1.05779786912015
0.479230561206336 0.339473316040375
0.988412025724788 1.96033638685265
0.233888060174277 -1.41977136050535
0.147957881387101 -0.167934357626511
0.376290383337052 -0.702691529523095
1.93432777831537 3.04873590284141
0.708407983483596 1.27792155740516
1.09761079662642 1.90144492661837
0.0786098346963665 -3.55581522988676
0.22404027421793 -1.39389107851908
0.860764202628828 0.672045698091687
0.524063675777211 -0.164981624759583
0.191562650700756 -2.04501079365715
0.111031312388744 -2.49040823387452
0.158337027167101 -1.59419748828745
0.347098670622268 -0.396811514821794
0.760433874670112 0.459551465897973
0.53605290024021 0.0698385232494534
1.95233356636969 3.4982124886223
0.27500704749987 -0.682357198394052
0.43722773891291 -0.303463747880145
1.27976842159359 2.66117198072573
0.827006009638977 0.943185853289412
0.267835392097615 -0.767194076749018
2.42007811597937 4.57651099002063
0.0621217119077975 -3.67631052207332
0.0840642647884745 -2.46784047696924
0.191562650700756 -2.0690727106953
1.12961273813047 2.4519625548468
0.481298941547565 0.307614249162825
0.211635253327149 -2.00268550593042
2.42653313811667 4.16756387367425
0.214124805352847 -1.04880990832454
1.28095631383106 3.14972268685475
1.02998286621571 1.49870417307782
0.0731347046302154 -2.70271976276319
0.0786098346963665 -2.74504490852613
0.813935070481317 1.55842764593072
0.374065718222538 -0.478306699593249
0.263034405833794 -0.686771600063023
2.0496307677246 3.38367312979996
0.387362540835996 -0.693451360377988
3.12730310578213 5.60972595068954
0.037030730944967 -4.90440632745935
2.06626144226872 3.48116846010071
0.435095151620097 -0.194552860490722
0.14535138557262 -1.92527218289745
1.12565110166152 1.91242177828632
1.05241589415114 2.12738979202826
3.48748634934854 6.7961253853168
0.398350370345965 -0.831357964441161
0.805705184838511 0.72403866570397
0.932061171343424 0.955621420609645
0.347098670622268 -0.838733326501407
0.113700499164728 -2.72185669401877
0.314986485468515 -0.415106889085789
0.0538064436957938 -4.48534818942345
0.939602720356044 1.17106559982784
0.402722176845605 0.194850079386554
0.194087052116302 -2.23999286677681
1.28095631383106 2.30421252956518
3.23725777090037 5.85561377595392
1.97452931248388 4.14832934139063
0.265436896049098 -0.46864842045086
1.01292617444427 1.69606341373014
2.4425454561053 3.95204068403504
0.745022149037264 0.928146417809702
0.454175893185802 -0.173199353187372
0.0840642647884745 -3.20267505887075
4.12944788695725 6.94086813660561
0.49364733397521 -0.0122876210975219
0.241230035515445 -1.82910645973555
0.189033824390017 -1.55180877853866
0.14535138557262 -2.21628763496837
0.748461233004035 0.776547092435188
0.353887836284907 0.0211179294394864
0.340277404766254 0.53220350696518
1.06488285158485 1.46522125486476
0.481298941547565 -0.0753951046501655
0.158337027167101 -2.54889581594697
3.03139519627553 5.06695300399113
0.933572638261024 2.06151648806593
0.124328135002202 -1.65046679908665
0.77568270173906 0.526004561960797
0.420078115979374 -0.215112536604549
2.88596475675397 5.42963394168161
0.194087052116302 -1.73762107546769
0.137503523749935 -2.42373719422923
0.263034405833794 -1.13000599117252
0.312665173558394 -0.89832567382807
0.284514133244245 -1.3101370589522
2.0703893278914 4.17409510674297
1.24610400988392 2.32989034431387
0.221567788538409 -1.57727515233649
0.241230035515445 -0.551647734614524
1.30684550031428 2.35489080132125
0.67626740826589 1.13276210316955
0.571434115876509 0.158383658226816
0.360645202460216 -1.03409933299512
0.0313951962755343 -5.07947068943008
0.750177705593057 0.569339122061888
0.0867837661420667 -3.40591487833545
0.248534836138679 -1.45250368337236
0.830255324167683 2.6071294893146
0.0229004021100788 -5.16879210677751
2.79285535236249 4.6500358272711
0.189033824390017 -1.87331311221255
1.48851500895781 2.64359341609514
0.36513259345253 -0.361021242655361
0.070389327891398 -3.80302466855887
1.0799753767206 1.51131896024899
2.02715405150373 3.74986999152794
1.43829285157915 2.53343351424976
0.551885103471725 0.413060028305824
0.473007567916174 -0.508687204336973
2.68481873755322 5.32989652610955
0.732920382108257 1.10033457237191
0.7311832415722 0.285506000806175
0.221567788538409 -0.0109644085509727
0.687060688339892 0.884083016421642
2.114367024952 3.47083286365678
2.42115596066222 4.43646630982319
0.745022149037264 1.2773133622058
1.38183708390605 2.52664191291089
0.665392771041891 1.25057522229664
0.289244285156642 -1.03004347802769
1.48748634934854 2.40276591555363
0.785759774427011 1.01139237898445
0.797428082152313 0.60444788777058
2.02856915219677 4.31479822160451
1.06073915785768 2.04083411420427
0.070389327891398 -3.01452877375258
0.253384235800074 -1.01121496799277
0.0786098346963665 -3.36500733017183
1.46988597627446 2.44572564197939
1.21163525332715 2.49554752073299
0.0538064436957938 -3.86368497469424
1.07313470463022 1.60372129718001
2.59741198755465 4.14082585782574
2.73638840070346 4.59523192976225
0.528071164578735 0.330157143767394
0.277389698810864 -0.564032628108478
0.231432408447965 -1.58905642168075
0.199122642013601 -2.0198186068809
0.73638840070346 1.19851556957218
0.119024103142275 -0.100872427341477
0.094911647025467 -3.27113853029597
0.782408564927373 1.09888019224943
0.54399071966485 0.156351218380051
1.12697285625777 2.34718958512953
0.178873958169795 -1.72174225647497
0.538041453333664 0.0534888811402566
0.641546029087524 0.708114235941191
0.0593552776164212 -3.37439123156945
0.913798964950696 1.37391401292792
0.0454429707611671 -4.40904403715613
0.155749232677945 -2.37040906796367
0.575312330687437 -0.0412038073773813
0.134878054343112 -2.43623245503799
0.899948986189672 1.20203856853946
0.487486349348536 -0.0796478845342953
0.407080775450501 -0.696756011820054
0.150559676575381 -1.47948327180824
0.293958979028694 -0.625443579795045
0.0867837661420667 -3.1280331264532
1.25459404303314 2.09408168516564
0.238786859587116 -0.124322352668936
2.95419631038688 4.38496754515895
0.0593552776164212 -3.56653097975075
0.14535138557262 -1.44418777851165
0.0621217119077975 -3.75219544270746
0.22650852980868 -0.800252919308817
0.153156788061421 -1.45725909357449
0.820485342986379 0.925271877024121
0.113700499164728 -1.83734821676995
0.250961573533219 -0.198190251148383
0.0426443374084937 -4.12747716486178
0.0593552776164212 -4.14947392957773
0.804053558967353 1.41728580142761
0.317304068361915 -0.769410070004375
0.094911647025467 -2.18563411377268
0.470927257475127 0.162522631457452
0.435095151620097 -0.478886807067523
0.648925559453121 1.87211852068426
0.13224779829844 -2.21615328955952
1.77483975982733 2.87392678974782
0.0648828515848544 -4.05879731985806
0.497740088609093 0.42324240023915
2.02856915219677 3.67300346060912
1.23756371831768 2.69036021154533
2.1991226420136 3.5961865885515
0.679874147746623 0.614151326715436
0.511973981781801 0.959334555512792
0.221567788538409 -0.956025775021317
0.0565835283663675 -4.30754417672471
0.236339539168374 -1.28230440329993
0.181420640280142 -2.31872245756164
0.32883646422954 -0.662625821700978
0.100304905795685 -2.76503061398352
1.71896433575954 3.11170308585092
0.54794331129035 0.135867770186583
0.836732080459136 1.06791180750603
2.82130203988953 4.8174067109001
0.374065718222538 -0.714057603697012
0.933572638261024 1.41317510545207
1.11103131238874 2.19268121714509
0.189033824390017 -1.91631763871693
0.0731347046302154 -3.69057415256727
0.0510240030244669 -4.54659669985738
1.62947319678695 2.56290959535963
2.41305242854853 4.90282392864178
0.173767067736706 -1.22272398053781
0.134878054343112 -2.53331351472666
1.5119739817818 2.15152828480849
0.0172092900322231 -6.39535055769351
0.874993638932967 2.20152198102905
2.91724078377809 5.37664380146595
3.01685284900734 5.98959873612475
0.542010355536609 0.0315479507235901
0.54399071966485 0.421063111958054
0.632268215499513 0.520415949662092
1.87578006306849 3.4640369943517
0.289244285156642 -0.160838532217976
3.18871740920268 4.97356140147296
2.73595535401226 5.14005387776511
0.34255474547732 -0.207714650779043
0.84639302085236 1.1280076942017
0.0676387168753633 -3.35266841579257
0.0731347046302154 -3.61778354120163
0.158337027167101 -1.64754715203701
1.28569812595813 2.03080524254637
0.34255474547732 -0.58747422356587
0.898401859992193 1.79428729461128
1.31266517355839 1.89576264854008
0.0867837661420667 -2.93879799616992
2.09423606984577 3.72372488731508
0.113700499164728 -2.8002428499317
0.168642035558839 -1.1280331264532
0.678071905112638 0.744463126743622
1.58400038328577 2.75948377590794
0.619178216059069 0.670738632764259
0.0867837661420667 -2.77153075964768
0.258217389536018 -1.28488045660038
0.725959234509188 0.635420809572768
1.75445997362548 2.99095922442424
1.86710572950265 3.21640603009866
2.09828479572342 3.4345748820124
0.374065718222538 -0.446439541866929
0.181420640280142 -2.1297276032012
0.0621217119077975 -2.62247616141002
0.982582946922591 1.0451291659844
2.6794237981126 4.35431618878921
0.43722773891291 0.0492871381967832
1.82863158168802 3.32644512278627
0.119024103142275 -2.97871682873467
2.35501626421955 4.19875112385678
0.468843942974637 -0.354559854989599
1.80405355896735 3.26621359932567
1.26423615104355 2.14445055384406
0.296310560708092 -0.773031921107153
0.303342394487331 -1.11977894284168
0.0621217119077975 -3.1806971496974
0.356143810225275 -1.05120442346492
0.265436896049098 -0.693311103619642
0.284514133244245 -1.03667118329009
0.0976107966264223 -2.8638112444454
0.690640578615693 0.623009198922577
0.153156788061421 -2.41248781211998
0.119024103142275 -2.45032144719025
0.454175893185802 0.867698424892166
0.070389327891398 -4.06807824202932
0.0648828515848544 -3.57257225260896
1.27500704749987 2.2837258479366
0.105678077894537 -2.89439715903745
0.194087052116302 -1.53972125376646
0.111031312388744 -2.33645686863994
0.314986485468515 -1.45326349644635
0.645240512645265 0.77003793995033
0.070389327891398 -3.26940904783793
0.153156788061421 -2.61013748029662
0.953078952612507 1.33396515330425
0.0398402645317911 -4.17588153156383
2.692873507464 4.57097171685126
0.938097561074093 1.37525203877063
0.622930350920177 0.505117028166293
0.189033824390017 -1.42218674266583
0.0482361856528476 -3.04589397162854
1.79991620298901 2.96296919243896
0.985500430304885 1.51668218641181
0.830255324167683 1.26394724560601
0.253384235800074 -1.18437200532369
0.094911647025467 -2.18563411377268
0.0482361856528476 -4.61084374899477
2.30158764660319 4.07027746271662
1.18142064028014 2.05675587642759
0.0758748669751276 -3.06706022831598
0.617298482840846 0.692495181978116
0.134878054343112 -2.07783419133722
0.116364756691785 -1.34471609259248
0.415758666522498 -0.458188227664789
3.09491164702547 5.48908983178086
1.57143411587651 3.17525033763753
0.194087052116302 0.312371836391275
0.121678556588252 -2.43732821643591
0.70310069960416 0.992474925121111
0.0758748669751276 -3.11635254443114
0.0621217119077975 -3.91710358682317
0.206643223983395 -1.3843949962524
0.296310560708092 -0.753403648477355
0.22650852980868 -0.702917410915855
0.935082523318661 1.48018014602541
0.260627908126699 -1.28061768163831
1.02147972741045 1.54346116910249
0.16349873228288 -2.19736125897428
0.0172092900322231 -6.39535055769351
0.267835392097615 -1.61246948033167
0.349365277594213 -0.708046898109083
0.160920188181103 -1.91808662444878
2.46832264394787 4.29720347532212
0.070389327891398 -3.88608040828643
0.985500430304885 1.01981242358265
1.07587486697513 1.94111233420975
0.84639302085236 1.52955608581699
1.75274859140713 3.12408607847333
0.511973981781801 0.38641176572816
2.58832486791192 5.10830672249452
0.426533138116673 -0.420514124400713
0.166072675946706 -1.7002561403723
1.99204327617166 3.56720742179655
0.430820496519772 0.495403965518516
0.901494455047575 1.91614191889485
0.0285691521967709 -5.67011425610941
1.05935527761642 1.56112847986938
0.305678743242287 -1.3470677701023
1.59072177000984 2.55768731942741
0.303342394487331 -0.845917917555277
0.279768421593595 -1.50262852153426
2.93772102576179 4.9182062898085
5.03421571533791 9.70362305391588
0.0867837661420667 -3.34589145217591
1.00432160595009 1.49549215112824
0.070389327891398 -1.92123685370005
0.963474123974886 2.56933814784424
0.665392771041891 0.555367658612187
0.326537348139952 -0.212215813465197
0.0976107966264223 -2.31112673391927
0.116364756691785 -2.74426980774947
0.732920382108257 2.40881421905854
0.289244285156642 -0.193527568409973
0.267835392097615 -0.858601284941441
0.168642035558839 -1.63815739448352
1.08678376614207 1.65944139552998
0.53605290024021 0.450202979578003
0.265436896049098 -1.20401989396165
1.04264433740849 1.83168231752345
0.27500704749987 -1.06233104797816
1.06350294230616 1.41534465364978
0.166072675946706 -1.7191698086682
0.411426245726465 -0.295607020910261
0.119024103142275 -1.94829522511842
0.183962834842595 -1.97703130409473
0.209141397838592 -1.52134612931486
0.933572638261024 1.79111459276706
1.67084033588156 3.18972855291906
0.489542935642474 0.421654650288095
0.499782120147312 -0.457870507661768
0.430820496519772 -0.257443318130163
0.126972856257766 -2.79762719358971
3.01792190799726 5.47309973671537
0.0676387168753633 -3.29477688065083
0.353887836284907 -0.186930238282356
0.0313951962755343 -4.73346189623724
4.25141613270546 7.52644932585642
0.571434115876509 0.0452580583492528
0.216610068742442 -1.81438891715466
0.111031312388744 -1.31328054627385
1.01578299724093 1.61524832772925
3.21971063954878 5.50063296575073
0.732920382108257 0.888662537793473
0.22404027421793 -1.36381629977241
0.34255474547732 0.327325634312495
0.293958979028694 -1.18506865784085
1.59741198755465 2.55509908413147
1.59741198755465 2.27948141917872
0.347098670622268 -0.184792585471228
3.16992500144231 5.58977309217701
2.06350294230616 3.24710557771339
1.6238668618527 3.66865350141538
1.93432777831537 3.85910870968116
0.272620454662992 -1.51690451442282
0.111031312388744 -1.65182890308167
0.885964756753971 1.87034831146881
0.0482361856528476 -4.75953821311138
0.473007567916174 -0.273848499604616
1.27142567609293 2.46090378819306
0.449957483628003 -0.478991573559848
1.73984810269933 2.67563041365879
1.10433665981474 1.89644464863026
0.126972856257766 -2.35160556997296
0.619178216059069 0.596198063572013
0.186500557644495 -1.88098122131033
1.29395897902869 2.44322819839139
0.289244285156642 -1.14043351999347
1.03139519627553 1.42192227406712
0.509949146304311 0.808778328571111
0.402722176845605 -0.757552370257104
0.137503523749935 -2.69610946464236
1.31846146516758 2.05737699255926
1.44360665147561 2.50715272067407
0.153156788061421 -2.05927923022125
0.907659827853289 1.44470317949151
0.286881147788162 0.462949300302168
1.4905701304462 2.94735320918478
0.209141397838592 -1.96479078630062
0.102993993323326 -3.14880707200283
1.8375396343794 3.18693429533029
1.41899946543127 2.4974892391659
0.586884812852185 0.153442756989792
0.255802836602718 0.275943387871799
0.0758748669751276 -3.39176531450254
1.0894981508391 1.33150418732683
0.337996463515016 -0.787211734606263
2.54596836910529 4.4809799660632
0.0813396274519388 -3.46088371773257
0.966430467306298 1.53489796301733
1.47819525793917 3.09106448417342
1.26303440583379 1.97521332088198
0.160920188181103 -2.87462717733352
2.53256632326751 4.3761330642417
1.59645813955899 4.17852656701096
0.340277404766254 -0.496831783187332
0.211635253327149 -1.84896635319856
1.26783539209762 1.63958759908885
0.250961573533219 -0.663917004339285
2.96162332828694 5.12597089057243
0.134878054343112 -2.40527148140497
1.36960607003184 2.07153983100028
2.70221425101044 4.83547129582017
0.843179890257174 1.12427773753836
1.13487805434311 1.9234041604901
2.36681177312713 4.35995010661809
0.371837617330421 0.0308406182738551
0.822118274729345 1.08298376189123
0.470927257475127 0.829084070368904
1.70929063572336 2.95468119975082
0.659924558402378 0.508372758836322
0.933572638261024 1.04965870148728
0.509949146304311 -0.187740084573451
0.126972856257766 -2.71937924396521
2.00072116724365 3.29183679348775
0.0285691521967709 -5.67011425610941
0.919912088677308 0.907727636273996
0.516015147003665 0.162646617381125
1.00144197417391 0.881021906242066
0.0813396274519388 -3.46088371773257
1.72421368675736 3.60310854640324
0.308011314552178 -1.01641076107648
1.02573756141361 1.72478760682117
1.23511432037636 2.38380719376771
0.326537348139952 -1.31369732117139
0.0922074380970889 -2.73750538065421
1.38625914113335 2.35027160461084
0.137503523749935 -1.99711172067517
0.158337027167101 -2.16494921069207
1.45206823022381 3.02974215107504
0.882838655767251 1.18917583990512
0.116364756691785 -3.09322197176275
1.30334239448733 1.96820196090914
0.466757615726171 0.0870559789176709
0.308011314552178 -0.316596517578794
1.31846146516758 2.26651286714635
0.885964756753971 1.22501027304703
0.094911647025467 -2.15956562768665
0.0454429707611671 -4.5374367005719
0.371837617330421 -0.597527159114092
0.211635253327149 -1.58336167966459
0.367371065648529 -0.946366257093775
2.49108345371826 4.53490070683942
0.228972569760161 -1.08510268496289
0.0922074380970889 -3.61162104411556
0.634128557525041 0.740398532313357
0.518031492602169 -0.246289149315598
1.91685876469975 3.22535654320701
0.948600847493356 1.11198133860482
0.637842060324105 0.449529882322721
2.67536431274915 5.09431122482949
0.809002774939086 1.84385337298646
0.524063675777211 0.137971292174308
0.879705766282288 2.02664041522382
2.64339445347989 4.36819559855223
0.0731347046302154 -3.24458918347025
3.06763871687536 4.77775670726673
2.16285452819051 4.80039501028564
1.00432160595009 2.77898468533114
0.070389327891398 -2.54083123916445
0.36289064266586 -0.64955037301233
0.61541629726287 0.281439284833932
1.42007811597937 2.52168121721325
0.27500704749987 -1.43190451510063
2.02005765234125 3.58168983932444
1.33571191032046 2.66860484721468
0.0894981508391026 -3.20929146905727
0.126972856257766 -1.45694157810324
0.353887836284907 -1.00661859657301
0.583037623796664 0.915151841086124
0.121678556588252 -2.43732821643591
0.111031312388744 -2.990203351333
2.68167414179283 4.7003810039063
0.16349873228288 -2.27919955103074
0.126972856257766 -2.681791273725
1.32998464975842 2.41805309082346
2.56608449051547 3.72752938413128
0.142740172116082 -2.56044667861841
0.380729448503549 -0.966292588099735
0.173767067736706 -2.13243784179618
0.231432408447965 -1.58905642168075
0.609754962172443 0.228563011100581
0.411426245726465 -0.383391492495114
1.34936527759421 3.35842557931988
2.18205660901025 3.94442245120793
0.221567788538409 -1.2540052545029
0.376290383337052 -0.789978513654699
1.1479578813871 3.06869217554748
0.147957881387101 -2.17933458389946
0.718964335759539 1.52729503092981
0.435095151620097 -0.486968066803767
0.836732080459136 1.0979377052525
2.35558014737736 4.18272381986677
0.158337027167101 -2.58313643588932
0.415758666522498 -0.0226646404811805
1.20789285164133 2.04899512846332
0.0922074380970889 -2.11964072537762
0.713695814843359 1.90221861411527
0.0398402645317911 -4.17588153156383
0.387362540835996 1.00658837130252
0.426533138116673 -0.692217568625453
0.0731347046302154 -3.61778354120163
1.71017274827966 3.30477087277448
0.746742715777736 0.868661431715904
1.44148347958264 2.72695873743107
2.0703893278914 3.38028971011062
1.09895848008817 1.90509155060769
1.72595923450919 3.30522721929273
0.462575888042204 0.0302065536941054
1.3928669162308 2.28566136324805
1.60786290283124 2.53637587783183
1.55385196818113 2.90745021803731
0.0426443374084937 -4.46784047696924
3.29130885982897 5.91749824508348
0.9061209529971 1.21833329261727
2.72027846523333 5.18056294496525
0.116364756691785 -2.49574697336427
2.45101324294397 4.52926863940469
0.134878054343112 -2.3452742690002
1.20163386116965 1.82255646282128
1.52707033551266 2.81519673413972
0.0510240030244669 -3.52486935821332
0.231432408447965 -0.614778691801351
0.0976107966264223 -2.9959580260588
0.624802765252947 0.904564990541499
0.293958979028694 -1.26619270769117
0.485426827170242 0.459168760835552
0.524063675777211 0.392626882711138
0.291603558030565 -1.24239863485491
0.199122642013601 -1.46266757581566
0.73638840070346 0.465928937631687
0.140124223909071 -2.21070940386218
1.66083736769628 2.97296075310813
0.573374526445944 0.936352144854111
0.706641057309408 0.256969487970148
1.23266075679027 1.84586711111315
0.789103217501381 0.440133066232028
1.00144197417391 1.16509573709341
0.221567788538409 -1.3102517690882
2.92257845650856 4.45569954867446
0.665392771041891 0.264243372938277
0.817213924258327 0.883656857551365
0.374065718222538 -0.782032067761649
0.196607044094818 -2.0047261261147
2.36904764345591 4.27389883699909
0.214124805352847 -1.86275933405181
1.25459404303314 2.08047447577926
0.443606651475615 -0.442473756810815
0.0593552776164212 -2.28880262787855
0.685267406516842 0.72914055875775
0.358396261956654 -0.644407424815015
0.358396261956654 0.034955259325747
0.957543200757105 1.25059466382467
0.0976107966264223 -2.78199229615788
1.82456421208983 3.3357731917942
0.670840335881562 0.530495145552683
0.119024103142275 -2.04043647807777
0.236339539168374 -1.59519296231333
3.08848085496368 5.15190224221194
0.773996325111173 1.36684428303628
0.312665173558394 0.216311465819384
2.41413553298445 3.85978435793641
0.697773819555186 1.32199516852845
0.308011314552178 -0.398068207946906
0.317304068361915 -0.840109415824478
3.95865710767711 7.79623600005725
0.140124223909071 -2.18418804005695
1.59741198755465 2.64843408706854
2.58255600301406 4.07755640360554
0.565597175854225 0.126686887787448
0.569491091958716 0.396572454595049
1.37295209791183 2.25199983531416
0.600269753509005 0.199173009991963
1.02005765234125 1.86810081184469
0.0482361856528476 -3.77615776488256
0.75702324650746 1.47272217180568
2.98950236086238 5.38176871371319
2.28924428515664 4.38745316342511
2.64938552918152 4.35557082645138
0.470927257475127 -0.295777365149112
0.376290383337052 -0.959529889879003
0.116364756691785 -2.5287348528514
0.191562650700756 -1.975143123301
0.253384235800074 -0.642916864595344
0.0398402645317911 -4.07498086969913
3.65580975435545 6.43923644138783
4.51853513898218 8.48814442042266
0.479230561206336 -0.481572842528106
0.767231037023876 0.656586702534014
0.970853654340484 1.90376474548273
0.584962500721156 0.46127028348084
0.942608336111663 1.64439546609991
1.57821416547245 2.98287774030624
1.12565110166152 1.66321271928283
1.21536797220348 2.0547183509724
0.22404027421793 -0.348598418701894
0.183962834842595 -1.95444497264399
4.78041509486169 7.98983202587959
3.86393845042397 6.33999990774068
0.982582946922591 1.97794024464125
2.74027998267288 4.58621937214544
0.102993993323326 -3.00261599018411
0.445726703349984 -0.25733964223255
1.00863030514344 1.11382340883805
0.219091058246197 -1.8075515351794
0.331131922217202 -0.371493342904649
1.92067441104162 4.0430972400498
0.55581615506164 0.267244549850637
0.121678556588252 -1.8322945555467
0.839959587489532 1.53190958885469
0.219091058246197 -1.21771246597177
0.0976107966264223 -2.59569969531136
0.13224779829844 -2.24327445521321
2.32481060342048 4.84997820708609
0.333423733725192 -0.853326495966572
0.347098670622268 -0.828428612532571
1.1609201881811 1.63901588919807
0.31034012061215 -0.901119807750571
0.417920007811965 -0.607315857959901
0.260627908126699 -1.30899045895274
0.426533138116673 0.324428525656016
3.02573756141361 5.03177846616689
0.194087052116302 -1.64428993083353
1.13356352574111 1.83329127337986
0.171206827418142 -1.84331157182359
0.823749360308273 0.848558969469321
0.538041453333664 0.420479971868645
1.37072227514817 2.6320359703767
0.887525270741587 1.49627943021477
0.27500704749987 -1.18843836577197
4.95233356636969 8.74799919527683
0.0813396274519388 -2.30014931167189
0.804053558967353 0.439566112384101
0.347098670622268 -0.366676426347796
0.267835392097615 -1.06087067750367
1.600269753509 2.51054999521088
0.241230035515445 -1.00615395674391
1.51399597936701 3.32644051136383
1.54201035553661 2.34437767685067
1.08270258933025 2.31905603848294
0.0621217119077975 -4.00721122946794
2.3533232911629 4.79083783978002
0.158337027167101 -1.23993823682657
0.116364756691785 -2.46349654600495
0.0840642647884745 -3.78497821314142
0.0758748669751276 -2.84308335145755
1.32653734813995 3.01616043031856
0.0285691521967709 -4.80909066925823
0.335711910320462 -0.779617930507255
1.37072227514817 2.57398352595216
1.62854031926276 4.07083119657335
0.13224779829844 -2.35716463952153
0.277389698810864 -1.47483094471281
2.81393507048132 4.23884321184739
0.0786098346963665 -3.36500733017183
0.155749232677945 -2.52823442097539
0.314986485468515 -0.811970827335048
0.672651629328385 0.40469784303375
0.0648828515848544 -3.10635842707936
1.07313470463022 1.75528749930684
0.094911647025467 -3.06352699706128
0.358396261956654 -0.403564806436401
0.199122642013601 -1.12338984996782
0.994217647405994 1.34540661563507
0.458382004156013 0.0457062899542391
0.727702672837238 0.769834478870436
0.898401859992193 1.91112629976066
0.849599011151452 1.203766723264
0.0758748669751276 -1.44292958214852
0.324234562270531 -1.04255506076632
0.331131922217202 -1.33559559736021
0.720716242521131 1.08973725054886
0.0621217119077975 -3.1806971496974
0.305678743242287 -0.792209782372493
0.420078115979374 -0.479571956542638
1.01435529297707 2.33046068314057
0.351628329102782 -0.687181197439589
1.40599235967584 2.54279151513508
1.88127306142925 3.16512152234322
0.542010355536609 -0.262345314922671
0.0565835283663675 -4.30754417672471
0.298658315564515 -0.800252919308817
0.199122642013601 -2.09193953224232
1.09220743809709 1.16288939228712
0.0758748669751276 -3.73246240057885
1.01435529297707 1.64609799690065
0.126972856257766 -2.75797278865127
0.186500557644495 -1.1081647313605
0.0867837661420667 -2.69464877300822
4.45220004940622 7.65959843549344
0.879705766282288 1.25287964768302
0.22650852980868 -1.86961050145934
0.070389327891398 -3.26940904783793
0.140124223909071 -2.92292417806892
2.05519565424212 3.56356215308445
0.511973981781801 0.177325379567293
0.100304905795685 -2.06314031921365
0.221567788538409 -2.01777995841469
0.260627908126699 -1.22549316050424
0.916858764699754 1.6879116272322
0.678071905112638 1.40996905477533
1.14404636961671 1.55963648718336
0.335711910320462 -1.4031136021697
0.454175893185802 0.360271373172422
1.0703893278914 2.10117307504825
0.0922074380970889 -3.29551475951147
0.243669080966863 -1.09826411820641
0.124328135002202 -1.18843836577197
1.03703073094497 1.81735503020013
1.1609201881811 1.92748380427914
0.367371065648529 -0.583734275407465
2.14600345113892 4.14860844418213
0.810648747782646 1.58856425674085
0.265436896049098 -1.28624777313904
0.199122642013601 -1.20102568669842
0.0454429707611671 -4.08083993436863
0.0976107966264223 -2.78199229615788
2.42974985080022 4.44526493342018
0.119024103142275 -2.41905990376562
0.586884812852185 0.700658541058016
0.270229907237998 -1.26396913550482
1.92751724619848 2.7964895598891
0.815575428862573 1.13934218859348
0.765534746362977 1.48108353726399
2.2606279081267 3.7706210360689
0.124328135002202 -2.89788385490031
0.745022149037264 1.09984094905861
2.2821432287815 4.04636437774789
1.16607267594671 1.89526531540031
1.02998286621571 1.34330014703076
0.176322772640463 -1.80757177628667
0.233888060174277 -1.65444775320942
0.487486349348536 -0.00232058562544311
1.06350294230616 1.69972786933847
1.79243893006464 3.05820612008039
0.293958979028694 -0.805741105211911
1.76213616990111 2.8189423412276
0.134878054343112 -1.45353269289852
1.26903314645524 1.99053657985605
0.241230035515445 -0.445470695400372
0.14535138557262 -2.80540758668051
1.8694766339654 3.19796558325731
0.743299527888257 0.795097292784026
0.648925559453121 0.932964001352592
0.0731347046302154 -3.54848982324951
5.50010092664561 10.5060575371229
3.35895882583233 6.20734987240147
0.722466024471091 0.988024346692836
0.248534836138679 -1.3023438285093
1.74329952788826 3.67812792049094
0.0676387168753633 -3.92516237789075
0.258217389536018 -1.4331375144912
0.810648747782646 1.04936816391486
0.91226662806645 1.15868672338207
1.05519565424212 2.1018184709976
2.43295940727611 4.2832507692986
1.46152855947288 3.58273023510479
0.432959407276106 0.236162818315761
0.246104009883917 -0.931114865654783
0.0593552776164212 -3.8704348322184
0.779049552837459 1.20661817027862
0.789103217501381 0.763335780330029
0.407080775450501 -0.408836750627892
0.253384235800074 -0.394681446457749
0.321928094887362 -0.143515214472661
0.549915553621955 -0.0914465896602604
0.0786098346963665 -3.62547034105457
1.10030490579569 1.80332809966753
0.881273061429249 1.61690829142791
0.0813396274519388 -3.39857881418259
0.404903122145131 -0.196327344495047
0.111031312388744 -2.02272925485444
1.60312186984 2.16140498581382
0.219091058246197 -0.915488491073095
0.155749232677945 -2.02623451232222
0.0482361856528476 -3.85763698662622
0.282143228781498 -0.914834237268001
0.637842060324105 0.527818515740847
2.22835695420105 4.16214641103197
0.833497336859835 1.29123266553032
0.186500557644495 -1.68232936084225
0.678071905112638 0.976683208977433
1.32538641465977 2.55722270311142
0.454175893185802 0.581199072173552
1.31614574229336 1.9861646629543
0.248534836138679 -1.67446361212386
0.289244285156642 -1.4522663238284
0.805705184838511 1.95167449748381
1.19786539135374 1.68256609191544
1.44890095114513 1.98878940260295
0.255802836602718 -0.423031532166248
0.303342394487331 -1.18401723616865
0.173767067736706 -1.50503909492349
0.0786098346963665 -2.49639939278519
0.27500704749987 -0.935266413604104
0.61541629726287 0.615454040534513
0.818850560895434 1.29231200475073
0.206643223983395 -1.95008154042102
0.483364360713349 0.712704719063041
0.20163386116965 -0.855678929745878
0.0731347046302154 -2.90440632745935
0.317304068361915 -0.428624253522819
2.59931779369823 4.40809102378084
0.356143810225275 -0.809090669258225
0.807354922057604 1.49627943021477
0.452068230223811 -0.207047026936347
0.12961273813047 -1.86927245068887
2.03421571533791 3.46216040576733
2.92067441104162 5.18370512590395
0.374065718222538 0.363964877479634
0.583037623796664 0.28265194738492
0.0731347046302154 -3.19079921314157
1.48129894154757 3.3063382289145
0.553851968181126 0.43475296045831
0.0565835283663675 -3.5983235730414
0.0454429707611671 -3.89732369374364
0.0758748669751276 -3.51856023457711
0.867105729502655 1.70998187586031
1.4905701304462 2.71083265411793
0.669026765509631 1.15208259849603
0.241230035515445 -0.638994571808441
0.0758748669751276 -1.08305548273448
2.31034012061215 4.1254284827598
1.32538641465977 1.96264508305511
0.0894981508391026 -3.57222831977759
0.219091058246197 -1.05269102122207
0.340277404766254 -0.624730129265449
1.30917618747851 3.39431452837713
0.0621217119077975 -4.10332394852001
0.037030730944967 -4.90440632745935
0.142740172116082 -2.33949732296
0.34255474547732 -0.874966485297074
0.0426443374084937 -4.34524488590993
1.52406367577721 2.65379618191037
2.60833615034766 4.38751808769469
2.21723071622067 3.69971674391354
0.22404027421793 -1.7160319221831
0.505890929729957 0.18125236117163
0.0840642647884745 -3.37193476399466
0.111031312388744 -2.73792964033699
3.68369645430652 6.37283453459058
1.50994914630431 3.13725643876693
0.613531652917927 0.382620128359636
0.481298941547565 -0.598358590336298
0.0426443374084937 -4.60182951654294
0.216610068742442 -1.53765492067147
0.37851162325373 -0.600952231602019
2.59884157813329 4.970362919751
1.04544297076117 2.10316088561624
3.12961273813047 5.38619498974505
0.374065718222538 -0.939463210684986
0.810648747782646 1.24013625883645
1.56851859779254 2.30997984487313
0.407080775450501 -0.528843302641299
5.272247192639 9.27611667369887
0.538041453333664 0.0366756309840953
0.319617934200161 -1.10959892735006
2.93922657772821 4.69157780037565
0.347098670622268 -0.366676426347796
1.47715921118664 2.78641701425098
1.75445997362548 2.70911467902636
0.094911647025467 -2.72090332507133
0.0398402645317911 -4.28437332845377
1.10030490579569 1.34502426389459
0.413594082409175 -0.266317885494102
0.119024103142275 -1.86168717500784
1.25096157353322 2.40768243247252
1.32883646422954 2.44698706045587
0.236339539168374 -1.84231596597626
0.656267534794289 0.425362426785093
0.119024103142275 -2.76711534850666
0.108357178090419 -2.40895190613332
1.10165007609443 1.97104687792489
0.0510240030244669 -4.18932158256595
1.42974985080022 2.32953031684708
0.158337027167101 -2.06478441630428
0.284514133244245 -1.18654193669767
3.73378816862518 6.9673283156346
0.094911647025467 -2.64660542141526
2.04753838876336 3.25506835483114
0.42867840994823 -0.244733054588484
2.54991555362196 4.30149263943173
0.400537929583729 -0.212021565680415
1.2654368960491 1.98575740052258
0.91226662806645 1.50270917010503
0.768925335563751 0.907764621342021
0.124328135002202 -2.69704658389641
0.0538064436957938 -3.20060034819056
0.356143810225275 -0.475859925305362
1.27738969881086 1.98409212183488
0.204140716780225 -1.8290037351397
0.0454429707611671 -3.98616578466011
1.02573756141361 1.80143820579636
1.35049724708413 1.97208482731657
0.221567788538409 -1.62999119126698
0.420078115979374 -0.408775338116498
0.0454429707611671 -4.40904403715613
1.16864203555884 2.5033069221914
1.84799690655495 4.14399403975496
0.301002256032814 -1.34019987716959
0.782408564927373 0.95417765754096
0.155749232677945 -2.43148335175188
0.228972569760161 -1.82121799017311
0.715454127115718 1.70680225951057
0.0867837661420667 -3.17949173736897
1.91609442293836 3.35379903971994
2.50487458939846 3.81918323682324
0.607862902831235 0.485658102425769
3.13389227019756 5.43573801089251
0.034215715337913 -5.18552889588685
0.356143810225275 0.13724066594819
0.681674141792833 0.495699263572037
0.158337027167101 -1.55969646490401
1.1243281350022 2.04679267362045
1.29748491571057 1.96940586683316
1.11103131238874 1.60049096082475
0.0676387168753633 -4.01579095376939
0.963474123974886 2.26577239659753
0.168642035558839 -1.58514754762345
0.121678556588252 -2.71254073357421
1.56657164062676 2.51500288160994
0.12961273813047 -2.00194417727006
1.68885174386588 3.40803982001257
0.447843644362086 -0.432481864635006
0.538041453333664 0.407460110193045
0.337996463515016 -1.22715722342491
0.211635253327149 -1.82828486769701
0.134878054343112 -2.25971222909557
1.75103517666786 2.70422529663431
3.76701910973141 6.52030577807753
0.422233000683048 -0.60446457671091
0.211635253327149 -0.830946468337889
0.140124223909071 -2.26526116972685
0.158337027167101 -1.76055665064012
0.102993993323326 -2.78773072556396
2.54101915313356 4.78548555655134
0.153156788061421 -1.22326389111665
1.85519240795915 2.91823248930799
0.369606070031838 -0.989238814092673
0.528071164578735 0.0124303778343268
0.0565835283663675 -4.42684310509705
0.0813396274519388 -3.12197964000583
2.4027221768456 3.6546926743079
0.969380764941608 1.10335198049931
0.559736524432983 -0.302322437238513
3.03773362744651 5.23965088984687
0.231432408447965 -1.15643016037012
4.02786177535451 6.71568564883849
1.30100225603281 2.63718043216629
0.594548549550354 2.10248646830635
1.94710505156787 2.97581321609761
0.253384235800074 -0.931853761978689
0.171206827418142 -1.61361920027528
0.0538064436957938 -3.86368497469424
2.5854433189362 4.32062619092853
0.411426245726465 -0.233105343046508
1.80074462393678 3.46359729777167
0.147957881387101 -2.71178289616597
0.0621217119077975 -3.60421843402203
0.282143228781498 -0.759929834775854
1.00288250853312 1.3340110269816
0.241230035515445 -0.594660210950532
0.108357178090419 -2.53733599473456
0.426533138116673 -0.359892861172424
0.155749232677945 -1.71021165242038
0.53605290024021 -0.298448720789289
0.838346736521231 1.31732727180635
0.142740172116082 -2.04890561266242
1.08542465625268 2.61997890129656
1.32308178950373 3.36268997774772
0.420078115979374 0.270431268378959
0.694211607767891 0.847736677568304
0.400537929583729 -0.711176912731301
1.39725534559443 2.37807899451826
1.9789277763814 3.21990738475433
0.236339539168374 -1.35439721200286
1.07587486697513 1.53512343789893
1.60880924267552 3.64576310276937
0.592636428606577 0.820049800541425
0.563646269484064 0.300978788533292
0.31034012061215 -1.04880990832454
0.0200576523412535 -5.80876650454708
2.94335876267781 4.82771396128675
3.62993940943954 7.19334116303581
0.277389698810864 -0.661271779708935
0.0676387168753633 -2.06992219006393
0.134878054343112 -2.40527148140497
0.925999418556223 1.81435930985466
2.82700600963898 5.24132298053513
0.108357178090419 -2.40895190613332
1.64708421262895 4.00384158571379
0.822118274729345 1.35800380296285
1.7663831410013 3.47906203790656
2.95568477586932 5.20904057218014
0.113700499164728 -2.72185669401877
0.520045024039818 0.17363890723822
2.28806320032532 3.62658474143442
1.02856915219677 2.43328061289713
0.782408564927373 1.03823066011702
0.879705766282288 0.88760340842086
2.79618241072 4.52061019398571
0.0538064436957938 -3.95041672091326
0.102993993323326 -1.33163162647284
0.333423733725192 -0.347450280032474
1.38404980679516 3.22907309123795
0.27500704749987 -0.849414277061302
2.41737997597302 4.45502479338871
0.0922074380970889 -3.1345182985757
0.22650852980868 -1.10149887570001
0.20163386116965 -1.15715213318564
0.0676387168753633 -3.92516237789075
2.50842865253186 4.62826983089846
0.950095094173686 1.01965271732816
1.6544355408454 3.03888090886089
0.070389327891398 -3.65001305005291
1.06901467791518 1.61283042045388
2.12498976997866 3.89264955338683
2.16542962042419 3.8243744205017
0.0482361856528476 -3.69903529214966
0.424384671538097 -0.338948690435801
0.105678077894537 -2.93804445699633
0.124328135002202 -2.39379991007513
0.333423733725192 0.146151072363446
0.14535138557262 -1.70191062890442
1.82863158168802 3.25556067453565
0.374065718222538 -0.0981155679798299
1.36625226369956 2.92202162105561
1.40599235967584 1.94530894778863
0.0758748669751276 -3.33231579939813
0.520045024039818 0.126745145221501
0.497740088609093 -0.0526190537942752
0.335711910320462 -0.428873322829949
0.374065718222538 0.42553464980824
0.119024103142275 -2.0888122040249
0.468843942974637 -0.354559854989599
1.25580283660272 2.16040289108068
0.272620454662992 -1.53354785161353
0.20163386116965 -0.496309667618016
0.641546029087524 0.44903861945392
0.0426443374084937 -4.46784047696924
0.0510240030244669 -4.18932158256595
1.28688114778816 2.97491916346616
1.96125288405821 3.18474840392557
1.31961793420016 2.68949727068696
0.0426443374084937 -4.74954872360382
0.0426443374084937 -4.60182951654294
0.981121989794311 1.15430811755053
0.277389698810864 -1.1978387002968
0.296310560708092 -1.12995537118196
0.284514133244245 -0.944762606624997
0.16349873228288 -2.11991717354894
0.58111017522555 0.582052976819942
0.0538064436957938 -3.95041672091326
1.93281710274185 3.25458859026679
1.54300087740243 2.7967017792424
0.189033824390017 -1.51829519162576
0.326537348139952 -0.970002975320819
0.690640578615693 0.630498852582433
1.87970576628229 4.31421700532041
0.070389327891398 -2.83877469350807
0.42867840994823 -0.442701651477184
0.0510240030244669 -4.18932158256595
0.685267406516842 1.04716767800744
0.181420640280142 -1.75322820097769
0.166072675946706 -1.55726096108389
0.142740172116082 -2.3992497358532
0.393965275660243 -0.642312046167104
0.153156788061421 -1.89973824667694
1.33571191032046 1.89252691435213
0.221567788538409 -1.3102517690882
0.822118274729345 1.17548844098157
0.160920188181103 -1.91808662444878
0.13224779829844 -2.72655646616889
0.402722176845605 0.431905350585484
0.181420640280142 -2.1297276032012
0.389566811762726 -0.516019483768823
3.06763871687536 5.39412478739036
0.843179890257174 1.11362835165325
0.351628329102782 -0.520317375058532
0.194087052116302 -1.36572242066523
0.284514133244245 -1.61206287571616
0.204140716780225 -1.58396828006433
0.0482361856528476 -4.23922823565642
3.66584752125555 6.65659518519599
0.607862902831235 0.489781787665191
1.15704371014558 1.50323145180106
0.034215715337913 -5.18552889588685
0.0894981508391026 -3.57222831977759
0.609754962172443 0.634527156385953
1.68885174386588 3.22102218114938
0.317304068361915 -1.27120831099611
2.30451104180995 3.950778817122
0.441483479582645 -0.000237095620319828
2.69866299988588 4.83466096186235
0.037030730944967 -5.08888599979679
1.88752527074159 3.96173095456807
0.0229004021100788 -5.16879210677751
1.01435529297707 1.39443605949217
1.23388806017428 1.52900518002563
0.0565835283663675 -3.40218105086278
2.12300395405482 3.58028858552642
0.785759774427011 1.64620145192124
1.15704371014558 1.88928234572068
1.13619138628714 1.96146966857855
0.347098670622268 -0.991306469807199
0.134878054343112 -2.20536598383542
0.124328135002202 -1.57962372216151
0.356143810225275 -0.947202198232115
0.312665173558394 -0.998739999203133
0.255802836602718 -0.296913507701307
0.0894981508391026 -3.4408402561763
0.331131922217202 -0.84541912861407
1.01720929003222 1.60097902249815
1.4425454561053 2.55931180871378
0.602171790753379 0.238830961543267
0.116364756691785 -2.99775819287408
2.82741257439886 5.48523307979451
0.158337027167101 -1.50944427404349
0.186500557644495 -2.21499843518114
0.57918014812715 0.80691209169601
1.10165007609443 2.68381659608025
0.356143810225275 -0.95839461310232
0.992768430768924 1.86281808333337
0.0257375614136083 -5.52486935821332
1.95233356636969 3.47395865420902
0.344828496997441 -0.267493695984609
0.0398402645317911 -4.99868222739032
0.14535138557262 -1.12128763052792
0.102993993323326 -2.34433430681062
0.204140716780225 -1.71072259213523
0.491596594410448 -0.281369434779343
1.39944456458946 1.98070158078139
0.0894981508391026 -3.32042546802144
1.54794331129035 2.46499924732643
0.706641057309408 0.815654276864973
0.557777671394926 0.157621828783206
0.094911647025467 -2.64660542141526
2.08133962745194 3.54368134294347
0.0398402645317911 -4.82473686010779
3.16382072649042 5.25402245068988
0.770617646656203 1.54864121623724
1.3928669162308 2.75523525758251
0.70310069960416 0.534572658399324
0.549915553621955 0.501347492719961
0.243669080966863 -0.859230522571564
0.094911647025467 -2.96994634285641
3.76171078436334 6.66847865694497
0.398350370345965 -0.712891368055045
3.61541629726287 6.76612009001777
0.992768430768924 1.76922901244121
0.0731347046302154 -2.78004482945068
2.85877674530819 5.36161802749533
0.219091058246197 -1.76762715889371
0.559736524432983 -0.0782309327048525
0.468843942974637 0.23253034056506
3.27441076931784 5.9609658914307
0.116364756691785 -2.37085763462628
0.678071905112638 0.480047490511468
0.851199338593294 0.858546357784482
1.24610400988392 2.68402625775672
0.253384235800074 -0.106258834711453
0.070389327891398 -3.16199610541696
1.24123003551545 2.28843964294949
0.528071164578735 0.200295759310508
0.116364756691785 -2.63248102148441
0.0510240030244669 -4.41742179449708
1.9862288802274 3.67921843172401
0.0922074380970889 -2.944484376595
0.0922074380970889 -2.944484376595
0.0426443374084937 -3.93831036705899
0.219091058246197 -1.70973872138069
1.05658352836637 1.57897500350423
0.305678743242287 -1.16749268579646
0.470927257475127 -0.0485048931111406
0.400537929583729 -0.390006336916679
0.228972569760161 -0.80702536604421
0.209141397838592 -1.45643369865566
0.312665173558394 0.367388995288598
0.739848102699327 1.43215608020992
0.0538064436957938 -2.82789477532356
1.95902821894369 4.09335693979343
3.1583370271671 5.96753679682945
0.173767067736706 -1.50503909492349
0.770617646656203 0.716200497420854
0.396159489073155 -0.269158166167729
0.14535138557262 -1.96987838683346
0.119024103142275 -3.07288714899354
1.74588268890226 3.06305397989454
0.0426443374084937 -4.60182951654294
0.301002256032814 -0.654156534992666
0.119024103142275 -2.72827972746818
1.70221425101044 2.61299394582699
0.344828496997441 -0.476865497968146
0.994217647405994 1.36798502897704
0.166072675946706 -2.26860080749407
0.147957881387101 -2.37541099484739
0.267835392097615 -0.912002560980857
2.79202238753514 5.17699599646141
0.303342394487331 -0.707291416990883
0.540027269257507 0.471611297705196
0.511973981781801 1.06260626192047
0.84478735007906 1.32388351460504
0.36289064266586 -0.00259861177088923
3.22774107583913 5.63517324860495
0.13224779829844 -2.65197427010692
0.0565835283663675 -3.74566528911659
0.0894981508391026 -2.71587995556992
0.0593552776164212 -4.37085763462628
0.813935070481317 1.04233273080825
0.663572335417523 0.594514084831619
0.116364756691785 -2.74426980774947
1.6915341649192 2.55208920659563
6.01916814307028 11.4679991858561
3.08065766334523 5.13843956564078
0.639695233399582 1.18598472905758
3.07107616201096 5.13319252770655
0.941106310946431 1.27884885960289
0.326537348139952 -0.492269665992612
0.070389327891398 -3.57919171286321
0.100304905795685 -2.88804808943709
0.458382004156013 0.239379673136874
2.90804429022489 5.04876647432319
1.45522857111714 2.49331361958694
1.07587486697513 2.55288660815642
0.231432408447965 -1.22235965508771
1.17504548611091 1.91186869133138
0.116364756691785 -1.72954476192858
0.0426443374084937 -4.02979553040589
1.19786539135374 2.09088193468641
0.340277404766254 -0.409758252141125
0.102993993323326 -2.53224274484546
1.48233202074738 2.42500392168282
0.398350370345965 -0.310273278254127
0.683471892855227 0.586661509285419
0.14535138557262 -2.72674783802915
1.36064520246022 3.39154293141751
0.298658315564515 -1.31507784941011
0.859174455866435 1.3496489204734
0.882838655767251 0.964633092605392
2.67038715697383 5.01510133026066
2.70088355602827 4.76937722256423
1.1243281350022 1.57800694667337
2.26903314645524 3.68541663220159
1.69866299988588 2.59874612524217
0.0426443374084937 -3.36149661480543
1.19660704409482 2.56427209798513
1.45522857111714 2.53481514702244
0.337996463515016 -0.490603205837904
0.0786098346963665 -3.19651286433596
0.415758666522498 -0.442387323422629
0.119024103142275 -2.69046216961471
0.553851968181126 0.965604604454151
1.35501626421955 2.36427374045916
0.559736524432983 -0.000977547390754126
1.77989003934005 3.36039017581083
0.231432408447965 -1.19562523541162
1.17120682741814 1.70797972915213
1.57821416547245 2.93831106348953
0.0510240030244669 -4.54659669985738
0.409255146684838 0.130410629034631
3.38681094647222 5.57469855364737
0.105678077894537 -2.93804445699633
0.634128557525041 0.676712413730135
0.0922074380970889 -2.81677032470836
0.622930350920177 1.53315882697103
1.09491164702547 1.91419790385926
2.45206823022381 4.39885700431443
0.632268215499513 0.15539622768973
0.194087052116302 -1.52300695771748
0.522055749160964 0.30611843385145
0.206643223983395 -0.923198280643563
3.20820508950445 5.47587752760012
0.301002256032814 -1.32563355011552
0.0538064436957938 -4.36131833189281
0.0922074380970889 -2.90064474688954
0.248534836138679 -0.995220145383759
0.105678077894537 -2.85203168120507
0.137503523749935 -2.51995250948853
2.13158948432814 3.85209453895339
1.40163046658474 2.2299626785055
0.863938450423972 1.27526985741787
0.787432464516868 2.17631125907601
0.176322772640463 -1.34414345180053
2.07792657868507 3.25517010256453
0.199122642013601 -2.0198186068809
0.0758748669751276 -3.22029688024613
0.206643223983395 -0.672222793422519
1.10433665981474 2.25369830130153
0.158337027167101 -0.71842751023438
0.0922074380970889 -2.944484376595
1.23878685958712 3.03823066011702
0.0482361856528476 -4.23922823565642
0.231432408447965 -1.73540520520227
1.99638874644762 3.23645427340983
0.979659551715824 1.31742008185237
1.3595211704276 2.85840842653989
0.532067552289031 1.35625900077789
0.335711910320462 -0.102808472935181
0.639695233399582 0.220287765480488
0.0285691521967709 -4.98104335204752
0.466757615726171 0.754845526012397
0.140124223909071 -1.42530484347389
0.935082523318661 1.58604917219768
0.168642035558839 -1.39067328288034
0.789103217501381 1.47069778109664
1.10835717809042 1.66630759351705
0.738119288782576 1.29081913791728
0.0813396274519388 -2.9334872933754
0.070389327891398 -2.83877469350807
0.571434115876509 0.657144159538001
2.2821432287815 4.39503421730171
0.0840642647884745 -3.05120442346492
0.36289064266586 -1.06746007660921
0.795766947782392 1.35129295037505
1.56851859779254 3.08437176002694
0.20163386116965 -2.05901415960108
1.02573756141361 2.13996680121392
1.50589092972996 2.45979953911896
2.14404636961671 3.14882653716787
0.194087052116302 -0.633628864441736
1.56754544764375 2.76644942738243
0.391767719955997 -0.132133636198665
0.0758748669751276 -3.39176531450254
0.12961273813047 -1.65381078969385
0.153156788061421 -2.15904903261511
0.50182126542091 0.353322159588117
0.790772037862 1.37756612250881
0.830255324167683 1.13033402952146
0.545968369105293 0.35044055631489
0.319617934200161 -0.328999859418182
0.279768421593595 -1.34743556623661
2.93545974780529 4.88041169170304
0.745022149037264 1.28682427114388
0.191562650700756 -2.0213436174334
0.189033824390017 -1.01920905374017
1.17376706773671 1.38719454244292
0.13224779829844 -2.65197427010692
0.868686765322135 1.47782992356909
1.67265162932838 3.57051354999195
1.00575926928868 1.72182456727752
0.168642035558839 -1.83040141672474
0.13224779829844 -2.72655646616889
0.166072675946706 -1.94544171317472
1.84559040884785 3.55245444952963
4.43189034828618 7.64555335016526
0.0731347046302154 -2.28133429740186
0.16349873228288 -2.11991717354894
0.600269753509005 0.766507213024735
0.665392771041891 0.264243372938277
0.263034405833794 -1.3779335046161
0.356143810225275 0.806611286098984
0.324234562270531 -0.586779300481752
0.186500557644495 -2.21499843518114
0.356143810225275 -0.0476141394696013
0.166072675946706 -1.79740608628017
0.113700499164728 -2.97107941474671
0.765534746362977 0.582068427451977
0.0621217119077975 -4.00721122946794
0.0482361856528476 -3.85763698662622
0.16349873228288 -2.07050497942386
3.10064131597347 5.03692417490729
0.697773819555186 0.807863678689356
0.0565835283663675 -3.67011425610941
0.0593552776164212 -3.4996005196902
0.070389327891398 -3.32627138479361
0.206643223983395 -1.72313519693943
0.988412025724788 2.06906153123563
0.0313951962755343 -5.07947068943008
0.166072675946706 -1.14554135967309
0.221567788538409 -1.7034163576457
0.0676387168753633 -2.98910107568465
2.09693648250296 3.80784179593599
0.183962834842595 -1.86747788295434
0.738119288782576 0.477740651675735
0.0426443374084937 -3.85228219983636
0.739848102699327 1.51945820235567
0.0894981508391026 -1.43971045360666
0.495695162624069 0.502568366511886
1.12829340100982 2.33842984554705
0.648925559453121 0.510176523969423
0.124328135002202 -2.73503943227676
0.0172092900322231 -6.39535055769351
0.356143810225275 -1.00405333009402
1.96347412397489 3.2229086097712
0.0538064436957938 -3.70445245851155
2.23204671335011 3.7653217192558
1.18142064028014 2.01730642101391
1.62760683812965 2.75775440807011
0.507921464957328 0.0482138166405418
0.150559676575381 -2.42451304530514
0.561692721398309 0.228686384379085
0.462575888042204 -0.106289956587896
0.708407983483596 0.709568232299736
1.34141652447872 3.28752736965891
0.176322772640463 -2.12306235691995
0.396159489073155 0.599483811869096
1.45733162548501 3.17112658616511
0.034215715337913 -4.8162407832178
0.876566058751721 1.77228089112173
0.992768430768924 1.52990855515425
0.430820496519772 -0.285359574699214
0.160920188181103 -2.20750097753368
0.598365205323645 0.12165198306754
0.0758748669751276 -3.45377026090061
0.344828496997441 -0.406198370419265
0.815575428862573 0.856005670548378
0.0758748669751276 -3.27521939082901
1.03703073094497 1.93241267569031
0.991317756900199 1.44216885248879
0.991317756900199 1.9058710007518
0.0648828515848544 -2.7941336432483
0.0538064436957938 -3.49437785217971
1.5489297694764 2.56861314753488
0.221567788538409 -1.7034163576457
0.0285691521967709 -5.40218105086278
0.206643223983395 -0.879991211060756
2.94485844580754 4.67157474643899
0.0426443374084937 -4.12747716486178
0.121678556588252 -3.00572429809087
0.441483479582645 -0.172000186632253
0.108357178090419 -2.83447886520586
0.282143228781498 -1.08839409927005
0.116364756691785 -2.02658786289365
0.0648828515848544 -3.05740068942883
3.11103131238874 5.93727267721364
0.941106310946431 1.25481940601341
0.58111017522555 -2.31295648208795e-05
0.178873958169795 -1.92630475867415
2.8682916687728 4.64898156561248
0.236339539168374 -0.662964530860439
0.204140716780225 -1.01775654241215
0.272620454662992 0.247453892099594
0.0426443374084937 -4.23225604942047
1.47300756791617 2.44273053032733
2.11835972595306 3.03587704140083
1.27262045466299 2.0409535549902
0.617298482840846 0.935587482840567
0.0398402645317911 -3.80876650454708
0.70310069960416 0.899443794741027
2.61823865559545 4.28149756350489
3.88225175696972 6.89179568175245
0.191562650700756 -1.44784276544594
0.189033824390017 -1.39152256936406
2.51349074558812 4.13562139178526
0.243669080966863 -1.34031700280723
2.67129337248158 4.52927640221181
0.194087052116302 -0.976303038031364
0.770617646656203 1.39221498903353
1.16478627814334 1.82150818686169
0.100304905795685 -3.59105838800684
0.701327257412941 0.296993167928422
0.219091058246197 -1.7874512456952
0.255802836602718 -0.423031532166248
0.277389698810864 -1.04684936720724
0.16349873228288 -2.22412816853707
0.0229004021100788 -5.65955361084993
2.14860877020522 3.73685471344279
1.28332916805164 2.78480272046915
0.113700499164728 -2.21285232564853
3.0894981508391 5.64448794607702
0.919912088677308 1.7837593873478
4.12680770314203 7.47268554926242
0.782408564927373 0.700306273242276
0.255802836602718 -1.09140962575553
0.349365277594213 0.445353052656708
3.38929146200697 6.16279020494931
0.873419503434857 1.75125332945334
0.27500704749987 -0.592426544756137
0.0867837661420667 -3.1280331264532
0.253384235800074 -0.45681459147866
1.29983076182237 1.9290987715036
0.509949146304311 -0.117054732269106
0.0454429707611671 -4.40904403715613
1.70487196445635 3.02088142976258
0.0648828515848544 -3.15703607747056
0.253384235800074 -0.835840579610828
1.30567874324229 1.80247961147346
0.7311832415722 0.681320813120979
1.5449798832558 2.50656164796037
0.284514133244245 -1.06059325354578
1.73898395470051 2.5268907546402
0.166072675946706 -2.47814560001619
0.196607044094818 -1.53376548423884
0.720716242521131 0.629650730388361
5.86804467847227 10.0621261417348
2.78492270156286 5.15264905356866
0.113700499164728 -2.88313390937646
2.7158933705476 4.45054020385469
0.724213686757358 2.2498727213551
1.82537860389293 3.00650202873747
0.347098670622268 -0.583482979341998
0.893750501720566 1.73486912811363
0.070389327891398 -3.72449126601218
0.236339539168374 -1.66682410234051
2.09761079662642 4.32550870168651
0.551885103471725 0.0826507165600233
0.424384671538097 -0.0725770011966674
2.10969486482593 3.83640018878824
0.594548549550354 0.158508000351274
0.233888060174277 -0.007211229467937
0.221567788538409 -1.6847067667904
0.91226662806645 1.82176991835012
0.970853654340484 1.62694237043493
0.126972856257766 -2.71937924396521
2.26002565596146 3.74337335970345
0.298658315564515 -0.993941277795045
0.460480470040011 0.343876600297933
1.62199323166612 2.14951613298609
3.9667995846272 6.85592959640881
1.67626740826589 3.24069426196362
0.037030730944967 -5.08888599979679
4.18681745935711 7.18370305768306
0.0510240030244669 -3.28054744434669
0.173767067736706 -1.77496993784763
0.126972856257766 -2.96813527678768
0.037030730944967 -3.93335477595754
0.12961273813047 -2.25440525026235
1.42007811597937 3.32640592522564
0.557777671394926 -0.390733929623144
0.827006009638977 0.958144534563264
0.111031312388744 -2.49040823387452
0.892196710465485 1.57396507519821
0.293958979028694 -1.15901029544075
0.0648828515848544 -3.26406634513341
0.16349873228288 -1.88821931904276
1.58207422139633 3.09880662480514
0.070389327891398 -3.26940904783793
0.503857532577429 -0.277663646058947
0.186500557644495 -1.26608144765036
0.626672752605993 0.928936293106091
1.70221425101044 3.60476114083011
0.982582946922591 1.52264352798052
0.380729448503549 -0.79598979343368
0.573374526445944 0.631294214524398
0.0257375614136083 -5.28054744434669
0.277389698810864 -0.433356130675069
0.326537348139952 -0.850498203080175
0.617298482840846 0.28603250501641
0.0313951962755343 -5.28956572681993
0.54399071966485 0.768623291804742
0.209141397838592 -1.50484216237296
0.277389698810864 -1.12036965757864
0.140124223909071 -2.71880812838794
0.267835392097615 -1.35414589071932
0.969380764941608 1.68466855063964
2.10030490579569 4.28451650694708
0.236339539168374 0.388392208742099
0.785759774427011 1.57229381809758
0.795766947782392 2.22640474039854
1.83995958748953 3.16245288469255
3.25398926623079 6.19611595316194
0.43722773891291 -0.240628091798272
1.60502015306241 2.75397403086819
0.102993993323326 -2.63625080424313
0.337996463515016 -0.690723476693149
0.13224779829844 -1.66467760288513
0.505890929729957 0.284556859297672
1.29513524900082 2.02005622671312
0.178873958169795 -2.38867336924806
2.7057567820498 4.52829470185464
1.49262232857445 2.83869192190784
0.575312330687437 0.347603173814954
1.38072944850355 2.63030461310482
0.91226662806645 1.49041373114741
0.641546029087524 1.14458264128936
0.452068230223811 -0.5438291006146
0.248534836138679 -1.3311514435455
0.176322772640463 -1.95671020539097
2.10232219119669 3.44590659438314
0.113700499164728 -2.61172707135983
0.183962834842595 -1.86747788295434
2.6406209280357 4.43346152724484
0.398350370345965 0.926513651257053
0.32883646422954 -0.737775349652823
0.191562650700756 -1.4959589773157
0.13224779829844 -2.32783817561205
1.06073915785768 1.7386721109119
1.92219784839637 3.21979318891155
0.426533138116673 -0.533146154537044
0.183962834842595 -0.819502586644073
0.204140716780225 -0.147679245532925
2.10634831950515 3.60795158928569
0.452068230223811 -0.354500709963829
2.66857301647589 5.37241883480133
0.0621217119077975 -2.98488347040056
0.20163386116965 -1.36484350517566
0.204140716780225 -1.61906183371628
1.21785109681113 1.77845468436983
0.449957483628003 -0.503374221077554
1.58688481285218 2.68005460914533
1.21661006874244 2.03535028014879
0.108357178090419 -2.79381282155616
0.0786098346963665 -2.40169208456734
0.0313951962755343 -5.07947068943008
0.849599011151452 0.91576497246235
0.0398402645317911 -4.40169208456734
0.070389327891398 -3.80302466855887
0.54794331129035 0.57291979460863
0.402722176845605 -0.419253199687864
0.518031492602169 0.0942509657392131
0.070389327891398 -2.03511804325492
0.738119288782576 0.776695607443436
1.02431967919541 1.41693935939604
0.191562650700756 -2.04501079365715
0.0593552776164212 -3.78824990328916
0.497740088609093 -0.322188323874009
0.6959938131099 0.587466010063467
0.0285691521967709 -4.5166397754477
0.0538064436957938 -4.14128782326284
0.0285691521967709 -5.40218105086278
2.69732902379372 4.9013774027003
0.391767719955997 -0.699260601768931
0.111031312388744 -2.77702946002593
0.0840642647884745 -2.95839461310232
0.298658315564515 -0.810357636091991
1.58688481285218 2.6970963204751
0.31034012061215 -0.767154712090811
1.32077347694587 2.485735530053
0.0894981508391026 -2.50425152596159
0.147957881387101 -1.77141231339967
0.0813396274519388 -3.82056426258746
2.5935928058646 4.1946644128829
0.542010355536609 0.270800357492777
0.678071905112638 0.166387011607706
0.160920188181103 -1.71460786321016
1.56754544764375 3.10901947464593
0.672651629328385 0.89598949984298
0.0426443374084937 -4.12747716486178
1.23633953916837 1.99321293452712
2.09693648250296 3.57003405871622
0.293958979028694 -1.08354556606447
0.312665173558394 -0.764608134118355
0.43722773891291 0.832075386593033
1.47404659931931 2.71762087852308
0.84478735007906 1.06941426032603
2.30917618747851 4.02455135238526
1.42223300068305 2.29496322930237
1.64892555945312 3.18072700010076
1.68795649404448 2.99361011204379
0.253384235800074 -0.815345078634218
2.72334012025117 4.60310949808137
0.150559676575381 -2.36372701211783
1.55973652443298 2.80472900125767
2.66902676550963 4.43894348535338
0.111031312388744 -3.03689658678104
0.272620454662992 -1.15317288619931
0.647084212628954 0.638544243641349
0.221567788538409 -1.84165261024493
0.0538064436957938 -3.63097586220246
2.58111017522555 4.5781851179018
1.09895848008817 2.01217668188566
0.0510240030244669 -3.90319463319096
0.0786098346963665 -3.69865985429371
0.773996325111173 0.839539579524646
0.16349873228288 -1.80504383619552
0.0813396274519388 -2.72797321942488
2.10634831950515 3.86090549061816
0.598365205323645 0.16355552205209
0.874993638932967 1.49778718200888
0.36289064266586 0.537153120046029
0.571434115876509 0.845910542115007
0.0454429707611671 -4.5374367005719
0.270229907237998 -0.744783265455747
3.23664568135327 6.32979452309344
0.0285691521967709 -4.5166397754477
0.0867837661420667 -3.07834692386855
1.96347412397489 3.41999816355487
0.663572335417523 0.21569913654569
1.31846146516758 2.16185990101123
1.05658352836637 1.36218453821702
0.466757615726171 -0.16835667037075
0.0867837661420667 -0.583179749268903
0.20163386116965 -0.520989300795021
1.60312186984 2.91449473488535
1.69777381955519 2.8062112166552
1.84799690655495 2.89586209459816
1.27976842159359 2.00462423931572
0.468843942974637 -0.303713529984127
0.77568270173906 1.49091785233923
0.481298941547565 0.362616337401927
0.258217389536018 -1.00409971974791
0.214124805352847 -1.57746496814374
0.0894981508391026 -2.18216596886088
0.868686765322135 1.1764788363389
0.070389327891398 -3.44719616705322
0.907659827853289 1.92912458414395
1 1.18176223749462
0.333423733725192 -1.23361515930986
0.0621217119077975 -4.31719434675843
0.799087306074004 0.835089685227646
0.344828496997441 -0.61173590731526
0.622930350920177 0.341341219679876
0.265436896049098 -1.38850683485204
0.815575428862573 1.29825866727831
0.0313951962755343 -4.73346189623724
0.385154896884344 -0.31119130152705
1.14012422390907 2.08776349185347
0.61541629726287 -0.0248219748412957
0.108357178090419 -2.79381282155616
0.0313951962755343 -4.58730046141107
1.03562390973072 1.19666002272151
0.823749360308273 0.848558969469321
0.16349873228288 -1.54673184060413
0.483364360713349 -0.222110077792693
1.62947319678695 3.0217296568743
0.458382004156013 -0.645203020408408
0.116364756691785 -1.0773704474423
0.458382004156013 0.334162399768519
0.0676387168753633 -2.94390582995251
0.833497336859835 1.42860322891438
0.617298482840846 0.699633523013945
0.22404027421793 -1.62404376619208
1.54991555362196 2.21540034500267
0.520045024039818 0.577855871219978
0.324234562270531 -0.863558715993695
0.147957881387101 -2.50071277641498
0.289244285156642 -0.905673203005875
0.0758748669751276 -3.11635254443114
0.836732080459136 0.815348716848566
0.385154896884344 -0.939518659075607
0.111031312388744 -2.77702946002593
0.367371065648529 -0.758569406396022
0.0648828515848544 -3.7952972203054
2.49620666592348 4.38291366049174
3.03104224335857 5.22907787045895
0.0731347046302154 -3.93397329474125
0.898401859992193 1.69241288528392
0.293958979028694 -0.661573584406461
0.0731347046302154 -3.54848982324951
3.24519139306431 5.59401940147531
0.189033824390017 -2.02979553040589
0.669026765509631 0.796908975079344
0.0538064436957938 -2.67236101481914
1.55090066464752 2.37503246464956
1.02290040211008 1.8114693831372
2.47404659931931 3.98792085083828
0.969380764941608 1.75830403174957
0.171206827418142 -1.76261530516181
0.0482361856528476 -4.03585290876046
0.233888060174277 -0.937689986468525
0.214124805352847 -1.47746917816702
1.01149563883783 0.844252802706008
1.53704751940466 3.02727817648154
3.01970191444255 6.03158781626596
2.02147972741045 3.710015457098
3.69198075060328 6.69852337782555
0.241230035515445 -1.84979981126757
0.590721770009841 0.370219083154605
0.272620454662992 -1.33086050135384
0.263034405833794 -0.918501885978807
2.92447999235902 4.07100322721232
1.94260833611166 3.57185236081138
0.176322772640463 -1.72879710749995
0.0621217119077975 -4.10332394852001
1.03703073094497 1.78751621563241
0.380729448503549 -0.203347319714566
0.183962834842595 -1.65226504810667
0.787432464516868 0.884884856487762
0.0593552776164212 -3.15250431705691
0.780730036476377 2.10133344045535
0.667210912480871 1.18574326807731
0.16349873228288 -1.93167727472654
1.4157586665225 2.7898559305927
1.75274859140713 2.94420121148298
0.910732661902913 1.37784427529292
2.90996506675797 4.76554239944616
0.0676387168753633 -4.11249660856701
0.317304068361915 0.0107784039275037
0.0922074380970889 -2.90064474688954
