# Supplementary material for: Simulating multiple faceted variability in single cell RNA sequencing
Source: Nat Commun. 2019 Jun 13;10:2611. doi: 10.1038/s41467-019-10500-w (PMC6565723; doi:10.1038/s41467-019-10500-w)
Supplement: Supplementary file 4 — Source Data [file 41467_2019_10500_MOESM4_ESM.zip › Source_Data_forFigures/SuppFigure5c/splatter/UMIcortex/log10meanplus1.txt]

simulated experimental
0.00518051250378031 0.00455717174047815
0.00603795499731718 0.00455717174047815
0.00689370794790046 0.00455717174047815
0.00774777800073995 0.00501026983259731
0.00860017176191757 0.00501026983259731
0.00860017176191757 0.00501026983259731
0.00945089579869393 0.00546289570150219
0.00945089579869393 0.00546289570150219
0.010299956639812 0.00546289570150219
0.010299956639812 0.00546289570150219
0.0111473607757975 0.0059150503304791
0.0111473607757975 0.0059150503304791
0.0119931146592569 0.0059150503304791
0.0119931146592569 0.0059150503304791
0.0128372247051722 0.00636673469974668
0.0128372247051722 0.00636673469974668
0.0128372247051722 0.00636673469974668
0.0136796972911926 0.00636673469974668
0.0136796972911926 0.0068179497864683
0.0145205387579237 0.0068179497864683
0.0145205387579237 0.0068179497864683
0.0145205387579237 0.0068179497864683
0.0153597554092142 0.00726869656476453
0.0153597554092142 0.00726869656476453
0.0153597554092142 0.00726869656476453
0.0161973535124391 0.00771897600572629
0.0161973535124391 0.00771897600572629
0.0161973535124391 0.00771897600572629
0.0170333392987804 0.00771897600572629
0.0170333392987804 0.00816878907742713
0.0170333392987804 0.00816878907742713
0.0178677189635057 0.00816878907742713
0.0178677189635057 0.00861813674493543
0.0178677189635057 0.00861813674493543
0.0187004986662434 0.00861813674493543
0.0187004986662434 0.00861813674493543
0.0187004986662434 0.0090670199703274
0.0195316845312554 0.0090670199703274
0.0195316845312554 0.0090670199703274
0.0195316845312554 0.00951543971269903
0.0203612826477079 0.00951543971269903
0.0203612826477079 0.00996339692817862
0.0211892990699381 0.00996339692817862
0.0211892990699381 0.00996339692817862
0.0211892990699381 0.0104108925699386
0.0220157398177203 0.0104108925699386
0.0220157398177203 0.0104108925699386
0.0220157398177203 0.0108579275882083
0.0228406108765278 0.0108579275882083
0.0228406108765278 0.0108579275882083
0.0228406108765278 0.0113045029302857
0.0236639181977935 0.0117506195405493
0.0236639181977935 0.0117506195405493
0.0236639181977935 0.0118192807966434
0.024485667699167 0.0121962783604705
0.024485667699167 0.0121962783604705
0.0253058652647703 0.0126414803286256
0.0253058652647703 0.0126414803286256
0.0260950720536257 0.0130862263807068
0.0261245167454503 0.0130862263807068
0.0261245167454503 0.0135305174495352
0.0269416279590294 0.0135305174495352
0.0269416279590294 0.0139743544650716
0.0269416279590294 0.0139743544650716
0.0277572046905535 0.0144177383544286
0.0277572046905535 0.0144177383544286
0.0285712526925376 0.0148606700418822
0.0285712526925376 0.0148606700418822
0.0285712526925376 0.0153031504488834
0.0293837776852097 0.0153031504488834
0.0293837776852097 0.0157451804940694
0.0301947853567512 0.0157451804940694
0.0301947853567512 0.0161867610932753
0.0310042813635368 0.0166278931595454
0.0310042813635368 0.0166278931595454
0.0318122713303704 0.017068577603145
0.0318122713303704 0.0175088153315705
0.0326187608507199 0.0175088153315705
0.0326187608507199 0.0179486072495618
0.0326187608507199 0.0183879542591132
0.0334237554869497 0.0183879542591132
0.0334237554869497 0.0188268572594837
0.0342272607705507 0.019265317147209
0.0342272607705507 0.019265317147209
0.0350292822023682 0.0197033348161124
0.0350292822023682 0.0201409111573149
0.035179896972899 0.020578047059247
0.0358298252528282 0.020578047059247
0.0358298252528282 0.0210147434076592
0.0366288953621611 0.0214510010856325
0.0366288953621611 0.0218868209735895
0.0374264979406237 0.0218868209735895
0.0374264979406237 0.0223222039493048
0.0382226383687185 0.0227571508879161
0.0382226383687185 0.0227571508879161
0.039017321997412 0.0231916626619337
0.039017321997412 0.0236257401412524
0.0398105541483504 0.0240593841931607
0.0398105541483504 0.0244925956823519
0.0406023401140731 0.0249253754709343
0.0406023401140731 0.0253577244184415
0.0413926851582251 0.0254519193738405
0.0413926851582251 0.0257896433818424
0.0421815945157663 0.0266521947714402
0.0421815945157663 0.0268555072887498
0.0429690733931801 0.0275130364445763
0.0429690733931801 0.0279428182529348
0.0437551269686795 0.0282545735845034
0.0437551269686795 0.0283721751657141
0.044539760392411 0.0288011080222142
0.044539760392411 0.0296491473001168
0.0453229787866575 0.0300853706098342
0.0461047872460387 0.0305126155846783
0.0461047872460387 0.0313658466683601
0.0468851908377101 0.0317918344238513
0.0468851908377101 0.032217404748844
0.04766419460156 0.0326425584606277
0.04766419460156 0.0330672963740939
0.0484418035504045 0.0339155280537069
0.0492180226701817 0.0339155280537069
0.0492180226701817 0.0347621062592119
0.0499928569201426 0.0351847773211907
0.0507663112330423 0.0356070374243667
0.0507663112330423 0.0364503279454503
0.0515383905153274 0.0368713599531263
0.0523090996473234 0.0372919841815543
0.0523090996473234 0.0381320124548703
0.0530784434834197 0.0385514180711479
0.0538464268522526 0.0393890161743728
0.0538464268522526 0.0398072102191111
0.0546130545568877 0.0406423921724699
0.055378331375 0.0410593816254394
0.055378331375 0.0418921613281771
0.0561422620590523 0.0423079531090066
0.0569048513364726 0.043138344340776
0.0576661039098292 0.0439671508554916
0.0576661039098292 0.0443809617318718
0.0584260244570054 0.045207402479654
0.0591846176313711 0.0456200338474202
0.0591846176313711 0.0464441222956452
0.0599418880619547 0.0468555808597272
0.0606978403536116 0.0476773303611007
0.0606978403536116 0.0484975279267039
0.0614524790871932 0.0489070465632744
0.0622058088197126 0.049316179407384
0.0622058088197126 0.0501332906209631
0.0629578340845102 0.0505412704366903
0.0637085593914174 0.0513560820864037
0.0644579892269184 0.0517629153544714
0.0652061280543119 0.0525754403471434
0.0659529803138697 0.0533864480186849
0.0666985504229953 0.0541959440254706
0.0666985504229953 0.0550039339923041
0.0674428427763807 0.0554073659599153
0.0681858617461616 0.0562131073448444
0.0681858617461616 0.0570173566152441
0.0689276116820718 0.0578201192872541
0.0696680969115956 0.058621400846482
0.0704073217401197 0.0594212067482283
0.0704073217401197 0.0598205580240948
0.0711452904510828 0.0602195424177087
0.0718820073061254 0.0610164132502756
0.0726174765452365 0.0618118246116366
0.0730243910042396 0.0622089846593457
0.0733517023869009 0.0630022168102841
0.0740846890282438 0.0633982902366449
0.0748164406451747 0.0645843478201588
0.0748164406451747 0.0657671751021244
0.0757979767392436 0.0661607360551138
0.0762762554042176 0.0669467896306132
0.0770043267933503 0.0681232088110938
0.0770043267933503 0.0689057216028013
0.077731179652392 0.0696462441247105
0.0784568180532925 0.0700768534996438
0.0791812460476248 0.0712448357775428
0.0799044676667207 0.0720217491902838
0.0806264869218057 0.0727972752569069
0.0813473078041325 0.073957973894976
0.082066934285113 0.0743441851093151
0.0827853703164501 0.0751155787080403
0.0835026198302674 0.0758856045869016
0.0842186867392388 0.0772904594324112
0.0849335749367161 0.0781875241910753
0.0856472882968565 0.0793339247209861
0.0863598306747482 0.0800965139984063
0.0870712059065354 0.080857766571763
0.0877814178095424 0.0819015561023565
0.0884904701823962 0.0827550805632014
0.0891983668051489 0.0838895030155454
0.0891983668051489 0.0846448957319481
0.0899051114393979 0.0857736468900969
0.0906107078284066 0.0869002220533512
0.0913151596972229 0.0876496518888522
0.092018470752797 0.0886496234368807
0.0927206446840992 0.0895518828864543
0.0934216851622351 0.0902625187073039
0.0941215958405614 0.0913507977714578
0.0948203803547999 0.0921192743440056
0.0962145853464052 0.0928597595735294
0.0969100130080564 0.0939681255053685
0.0976043288744109 0.0950736699680591
0.0982975364946976 0.0961764072898641
0.0989896394011773 0.0972763516901775
0.0996806411092501 0.097642381616525
0.100370545117563 0.0987386240544645
0.101747073946366 0.0998321063322756
0.102433705681336 0.100922842314326
0.102433705681336 0.101648480715226
0.103803720955957 0.102372908709559
0.104487111312395 0.103457290001779
0.105169427999332 0.104459738706715
0.105850674385144 0.105258596947047
0.106530853822381 0.105977032978384
0.107209969647868 0.107052463528507
0.108565023732834 0.107767940596265
0.109240968588203 0.109195368280316
0.109915863023793 0.110365210691301
0.110589710299249 0.110973080471476
0.111934276332682 0.112080112752251
0.112605001534575 0.113096774101332
0.11327469246435 0.114154739257665
0.114610984232173 0.114991525679736
0.115277591395901 0.116262969037997
0.115943176939055 0.117313258502495
0.117271295655764 0.118361014093689
0.118595365223762 0.119406248008339
0.119255889277937 0.120448972355354
0.119915410257991 0.121489199156631
0.121231455149621 0.122181302063111
0.122543524068754 0.123217392769796
0.123198075031999 0.124251017570049
0.124504224834282 0.12562536834327
0.12515582958053 0.126653284756639
0.126456113431804 0.127813275177553
0.127104798364808 0.128701847431908
0.128399268717806 0.129722516484315
0.129045059887958 0.13074079240662
0.130333768495006 0.132094790329247
0.130976691605617 0.13277020956632
0.132259689531045 0.133781372961183
0.133538908370218 0.134790187542328
0.135245903155249 0.135796664196508
0.136086097384097 0.136800813734962
0.137354111370733 0.137802646894107
0.138588133227464 0.139134839600989
0.139879086401236 0.140462958317698
0.141136090120739 0.141787027885696
0.141763230275788 0.142528727060174
0.143014800254095 0.143765593867784
0.144262773761991 0.144751506849435
0.144885418287142 0.145735186730688
0.146128035678238 0.14704330362902
0.147367107793786 0.148021812075793
0.148463214024046 0.148672928362528
0.149546711994251 0.149972239673943
0.150449409460881 0.151267675330649
0.152288344383056 0.152559258384919
0.153391640129658 0.153847011683964
0.154119525515847 0.155130957872358
0.155943017971837 0.156091432606417
0.157154439906282 0.157049787865268
0.15836249209525 0.158673518180648
0.15956719323362 0.15991222981834
0.160980858371036 0.160862199898689
0.161966616364075 0.161810096561426
0.163083815465802 0.16307074906317
0.163757523981956 0.164327752782673
0.165541076722373 0.165268123735219
0.166726055580052 0.166830897936477
0.16790781000148 0.16776587027155
0.169086357487023 0.169009377153761
0.170261715394957 0.17002578320948
0.172018809424556 0.170867986903032
0.17260293120986 0.172410775317314
0.17376882313665 0.173641072122814
0.174931593528443 0.174867893508981
0.176091259055681 0.175785740589403
0.177824971864682 0.177006527006463
0.178976947293169 0.178223891452904
0.180402312846833 0.180043563731945
0.181843587944773 0.181252456598539
0.183553395230786 0.181993655460407
0.185258765296585 0.1830595097545
0.186391215695493 0.184260048133108
0.188647295999717 0.185756069184953
0.190331698170291 0.18694918664389
0.191891234071738 0.188139035283775
0.192871743099979 0.189611710940459
0.194791757721925 0.190917691825604
0.195899652409234 0.192278020148957
0.197556213153537 0.193453378056891
0.199206479161658 0.194625563604942
0.200303182981585 0.196377931074208
0.200850498091077 0.197542260141314
0.203032887014711 0.199282921717615
0.204119982655925 0.200439498917557
0.205745540942662 0.201304914976566
0.207365037469072 0.202456127000959
0.209452814829581 0.203604295500258
0.211120541258049 0.205606315096488
0.212187604403958 0.206746196280795
0.213783299335304 0.207883093479533
0.214843848047698 0.209300042475139
0.216429830876251 0.210147998127346
0.218010042984363 0.21129631424503
0.219584526214255 0.212538778750979
0.221153321954705 0.213803460475539
0.222716471147583 0.215201255315604
0.223996142790911 0.216316261016395
0.225309281725863 0.217706004544401
0.227886704613674 0.21881460624887
0.230448921378274 0.22019639068498
0.232487866352986 0.221573792670228
0.233632608980662 0.22267257752429
0.235528446907549 0.224588786982385
0.237040791379191 0.226224549676644
0.237809059264172 0.227311645317859
0.239549720840473 0.229207539425278
0.241546480596548 0.230556700131006
0.243534101832062 0.232438511415307
0.245295466268286 0.23377768756709
0.246498580795801 0.235112746970443
0.248463717551032 0.236974961997238
0.249442961442582 0.238564815445356
0.251394850040104 0.239885261831688
0.253822438708073 0.240938735924727
0.255272505103306 0.243038048686294
0.258093955189981 0.244083911881453
0.259891906149795 0.245908133809517
0.261976191397813 0.247465676956191
0.263399331334002 0.249275778637758
0.26528962586083 0.251335270259676
0.267171728403014 0.253129348569868
0.268771676432032 0.254661253092615
0.270526049390217 0.256187773054088
0.272769586551759 0.25770894617462
0.274619619091238 0.25922480977957
0.275541688401309 0.260232454041125
0.277379974667255 0.261488730537328
0.279210512601395 0.263241434774581
0.282395504742526 0.264768024878294
0.283753383332527 0.267221251691955
0.286456469746983 0.268457502119395
0.288696260590256 0.270182361903483
0.291702658176292 0.272145278157641
0.293141483450931 0.273611664970828
0.294906910605192 0.275559177121833
0.296237704357327 0.277509118206101
0.298416380061295 0.278817250376382
0.300396332256409 0.280149815222866
0.301897717195208 0.281900763231761
0.303196057420489 0.28397833131691
0.304841957270844 0.286623197845284
0.306639441024262 0.288611887311539
0.308777773664721 0.290128573821107
0.310905629376141 0.291067081980831
0.312958890827079 0.292938035792701
0.315385017366972 0.294800964040766
0.318063334962762 0.297580458212313
0.320146286111054 0.299883191506973
0.32216965824242 0.301716627398951
0.324282455297693 0.303291316979716
0.325925955771466 0.30452415804289
0.327971623623011 0.305980030698039
0.330413773349191 0.307431039175482
0.332305121142534 0.309648132408917
0.334453751150931 0.31211126832366
0.337658891026142 0.313893905949788
0.3392526340327 0.315669256329718
0.341236623238692 0.317657888823527
0.343605508104172 0.319417949923094
0.347525159998689 0.321826445786369
0.350635608258954 0.324004456780051
0.352953911710088 0.325739035149419
0.356408327038981 0.327466713139062
0.359456020120987 0.329187545432738
0.361353048150143 0.330723640700285
0.364738555055399 0.333034667378004
0.366805341567836 0.336003488874022
0.370802399506759 0.338111718654354
0.37254380075907 0.340209763710045
0.375114684692225 0.341934720913944
0.377872795982403 0.344997146519473
0.38032486723568 0.347287598860193
0.383096929949094 0.349527523590685
0.385606273598312 0.351353044573004
0.388310124432188 0.353199363534693
0.390581878550435 0.356033929656285
0.393399695293102 0.358047352279225
0.396199347095736 0.361568860402248
0.398981066658131 0.36324295009021
0.402219412960049 0.365108293102746
0.406540180433955 0.367780405240648
0.409595019396816 0.370911879695972
0.413634997198556 0.372663461876319
0.416247634297141 0.374794735081063
0.420285884941918 0.377593631781331
0.423549282411129 0.379971809829622
0.427383528180461 0.383216751851331
0.431041945335885 0.385862592387601
0.434249452396475 0.388529865008875
0.439016728387513 0.391035285263809
0.443643434890571 0.393149270007987
0.446537167073644 0.395802131163115
0.449632650470075 0.398831869805247
0.453624073591451 0.401044081668688
0.458712767802589 0.403711867353536
0.461798557525109 0.407388394235849
0.466055783739102 0.409609290705697
0.471591505507025 0.412712128508311
0.47576994640845 0.415888615921599
0.478854967528663 0.41869278696756
0.480953879796586 0.421999392865198
0.483745297218194 0.424356724431979
0.486802126876572 0.42768328042062
0.489556324930361 0.431002210652828
0.493688869794866 0.435297237229928
0.498058451962209 0.438716881981611
0.501564229747588 0.442606104852596
0.505855676056032 0.445640654027876
0.510641509369748 0.448725883160197
0.513483956704257 0.451650436177514
0.51560894923448 0.45506791351173
0.5219222448835 0.45919519833183
0.525563058270067 0.463228763312636
0.529725430610817 0.466501598337733
0.533748678532279 0.470039372817743
0.539410351778881 0.473361605126706
0.54339051307051 0.476648220927394
0.549738731264899 0.480970950878718
0.553139966129123 0.48529004379709
0.559667278388058 0.490207481100369
0.564666064252089 0.494358936394994
0.570359376651678 0.499153251854358
0.577025544770276 0.503663713080637
0.582622356111365 0.509006750401995
0.587596035717654 0.513044436844964
0.592562674785638 0.518365651392646
0.598135398764219 0.523874281719189
0.604719701369313 0.529223719565887
0.614703215950595 0.53679808858451
0.621176281775035 0.541047081591962
0.625518228971638 0.545244463530756
0.63095399842219 0.549446658063975
0.63619733339686 0.554746191455029
0.641077313325374 0.559246081772972
0.646051442122216 0.563771379166388
0.657022562048211 0.566973226355279
0.667452952889954 0.572227311543148
0.676640576745004 0.57655055092166
0.684324614027692 0.582619462421424
0.69211654979926 0.589100608702302
0.699571346256604 0.595823523887522
0.705948511116044 0.601945447088368
0.712503565566398 0.60803649833959
0.716003343634799 0.614701471656588
0.725200505445588 0.620514687436417
0.730136003996678 0.625691371620667
0.736263245068851 0.632940128400579
0.740167765978799 0.639127202541139
0.747467742035101 0.644783338521152
0.75485481910298 0.65154973116079
0.763545386962135 0.659679559015299
0.768166706281029 0.6643287171428
0.776991584856405 0.673198281639644
0.782817915809881 0.680767592095163
0.789362946317237 0.6890228402805
0.797544514361726 0.695400944418818
0.80376183428281 0.704307660405659
0.813046965160108 0.715348095317586
0.820235623517117 0.722260674853361
0.829453273077932 0.731942025664179
0.840257694506768 0.740603175730082
0.848780832653861 0.752217391039048
0.860407967274292 0.760622863176516
0.871543748107992 0.772684488702555
0.879510584699251 0.784131974691766
0.886343829834899 0.79742810766144
0.893239629351668 0.804430170678567
0.906862986673475 0.814843160269402
0.918349121985547 0.825182268321863
0.924651172399464 0.839966915948095
0.930940477569461 0.856135163271448
0.943197630068926 0.867351482480154
0.953360672528991 0.885419912247344
0.966319170339829 0.898178220977925
0.977929457794453 0.915939442791781
1.00631865663268 0.933677113772468
1.02954934625976 0.947204913589633
1.04882139278951 0.962883201166271
1.07352773203813 0.984087488718822
1.10362750527619 1.01503134389352
1.12937946047326 1.03715137277183
1.16386462483226 1.06848999160279
1.20023702059858 1.10158728365872
1.22908821663827 1.13734275848005
1.27640996148378 1.19908205750579
1.33851808733472 1.26426987883392
1.44377988924058 1.37080640372935
1.56338538767393 1.56016213597977
2.89224156979902 2.79646015497498
