# Supplementary material for: Simulating multiple faceted variability in single cell RNA sequencing
Source: Nat Commun. 2019 Jun 13;10:2611. doi: 10.1038/s41467-019-10500-w (PMC6565723; doi:10.1038/s41467-019-10500-w)
Supplement: Supplementary file 4 — Source Data [file 41467_2019_10500_MOESM4_ESM.zip › Source_Data_forFigures/SuppFigure5c/splatter/UMIcortex/log10sd.txt]

simulated experimental
-0.962596175326059 -0.990477738981138
-0.901007730100052 -0.990477738981138
-0.851847699467112 -0.990477738981138
-0.813109269158632 -0.970013020147668
-0.794801587137565 -0.951350610777805
-0.765953665226661 -0.951350610777805
-0.752376644618464 -0.934201676580993
-0.738186707744744 -0.933345852534879
-0.727585011963544 -0.918341702216504
-0.714878315836163 -0.917479874148151
-0.704166637335304 -0.903592706769579
-0.692644359705651 -0.902725541280465
-0.690377264009792 -0.90251585973723
-0.680700357653864 -0.888939248949478
-0.671818266507304 -0.888186370709652
-0.663627253693707 -0.876879856990862
-0.655159659358676 -0.87600354434304
-0.647192827649416 -0.875239661056807
-0.640580314041174 -0.863821138471722
-0.633111183428275 -0.862378978819167
-0.629478701736121 -0.852310539429891
-0.622222955255895 -0.851527805638357
-0.617611795215445 -0.842290172229248
-0.609637208333597 -0.840611911261787
-0.604436766700327 -0.839916446033109
-0.599977734436071 -0.831039101688907
-0.595676025928157 -0.829533511932189
-0.590795806798437 -0.82116880066153
-0.586605667314389 -0.819200842237042
-0.580632222678653 -0.811748037925939
-0.575241051785055 -0.810208482961383
-0.572412249743145 -0.802738551853219
-0.568128898922196 -0.801183884457441
-0.56289334235032 -0.799948115212512
-0.557575653761578 -0.792396151676682
-0.552061199038431 -0.784994744641955
-0.546516324027413 -0.7822458440332
-0.541573077569126 -0.776266997339786
-0.536816402684911 -0.77019773203313
-0.534100938053241 -0.767893140744509
-0.529596086079102 -0.762811761126148
-0.525202341608604 -0.760487495973323
-0.519844223331649 -0.755684474903495
-0.515641577432874 -0.752707079862011
-0.510511548958971 -0.747948641937961
-0.506484071005446 -0.741285719122587
-0.503606844670333 -0.73781959039635
-0.500653730270823 -0.732861492200103
-0.495128978240493 -0.728585099235385
-0.492095095747217 -0.724406488051119
-0.487618258361074 -0.720965115957017
-0.484111659907577 -0.71582705727407
-0.481738354468971 -0.712583863572453
-0.478080733947096 -0.707978241882247
-0.473326034511299 -0.704545135995532
-0.470726670600889 -0.69913478561981
-0.465446589596371 -0.694346735263714
-0.461106759320924 -0.69045129734092
-0.457118039097124 -0.685787603532184
-0.453022607165555 -0.680868755618565
-0.451654435166838 -0.676621254868191
-0.448328495314659 -0.670298480061713
-0.445283733170096 -0.665944718080751
-0.44312339966051 -0.663347381165206
-0.44007196043747 -0.659797241536913
-0.436506063661588 -0.656139768819861
-0.433428924621664 -0.650918284344818
-0.428804896783694 -0.646925372441066
-0.424801763766512 -0.641419714169591
-0.422255916827067 -0.637338178826392
-0.419985686603658 -0.633595234189408
-0.417074321927998 -0.630268903625085
-0.413666952149096 -0.626937866246738
-0.410647017264937 -0.621928616629848
-0.408779087487149 -0.618294844469228
-0.40582606488063 -0.614982717507484
-0.403011577152418 -0.610159694514836
-0.399161901515637 -0.605503431949309
-0.396942277379379 -0.60256659015491
-0.394507717788378 -0.598596019937255
-0.390765622012178 -0.594945448121674
-0.388705959900796 -0.591505106727246
-0.385407292899754 -0.587257572123942
-0.381908425291257 -0.582772512632362
-0.379159868036432 -0.579329041126059
-0.375983669574903 -0.574973548679059
-0.372763217478137 -0.572111373736726
-0.370510785984827 -0.569280361032656
-0.366788089893751 -0.564998602525936
-0.364483407609996 -0.561429113122632
-0.361470445835654 -0.557069658762898
-0.359387073020549 -0.553624142390282
-0.355865105024235 -0.548992276504516
-0.353077297512366 -0.545862735887915
-0.350495527917866 -0.540893033432959
-0.347790139311177 -0.539069871442655
-0.344737929400384 -0.534310386052422
-0.341370235496878 -0.530701967318012
-0.337823563875517 -0.528252303646393
-0.333804533535951 -0.524767510805784
-0.331940656275734 -0.521530147524145
-0.329647558682731 -0.51750297188873
-0.326780392615489 -0.514319964148432
-0.32479877993559 -0.511074730664049
-0.320963877134807 -0.507003492074418
-0.318076305033335 -0.503758713157309
-0.314433777286971 -0.49915540143903
-0.310683017367572 -0.497012751687333
-0.308391023847838 -0.492121634184259
-0.305446156406255 -0.488741798949024
-0.302489037240486 -0.484988056309255
-0.300336159848241 -0.480001143652067
-0.296480967639958 -0.476599206560673
-0.294478884288389 -0.473308638835095
-0.290556396704942 -0.469699458350258
-0.288165174678028 -0.46695471529143
-0.285488134871165 -0.462262238947776
-0.283559286551962 -0.459218818535014
-0.280690429314674 -0.456741421301164
-0.278402339155057 -0.453943101925549
-0.276908044489093 -0.449579227824137
-0.275184292897677 -0.445546802489081
-0.272407724266394 -0.441626979733382
-0.270071574931229 -0.437942124562436
-0.266576966752212 -0.435114700663105
-0.264691840743556 -0.432789595482633
-0.262155324875789 -0.430324657000243
-0.260310910822394 -0.426661510493059
-0.257842946594418 -0.422556840608595
-0.254735790841623 -0.418990798367751
-0.251853662424693 -0.416550619896522
-0.249286815293691 -0.413492237873974
-0.247572495213102 -0.410737925234301
-0.244927551243953 -0.40663670438737
-0.242774897336497 -0.402134185866234
-0.24000697969157 -0.3981495154487
-0.237795023415211 -0.395377569580178
-0.235693434153693 -0.392300169715031
-0.231751141172528 -0.389597640054055
-0.228931157780907 -0.387118665668053
-0.227130117442578 -0.383695301713103
-0.224976822646708 -0.380086243048772
-0.222041426265963 -0.37755306234896
-0.219961589278271 -0.374364067831537
-0.218350676073446 -0.371372979267945
-0.21645109375311 -0.367034137024537
-0.213825598872237 -0.364156466531864
-0.211274221411436 -0.360966663099235
-0.209075555276794 -0.357297567167867
-0.207013209016423 -0.353798278420554
-0.204138789342895 -0.350585799767416
-0.201752144537691 -0.347564662049919
-0.200414919010944 -0.34471922850225
-0.197736550734687 -0.341979733359674
-0.195683728105183 -0.338991541222963
-0.192838460663429 -0.335440030118563
-0.190012909579103 -0.332496717668666
-0.187239232664437 -0.330343630958494
-0.184780396591729 -0.32762317656435
-0.18198814261701 -0.323772280570313
-0.179512753346648 -0.319661746789205
-0.177936604406326 -0.316330724841698
-0.175656942725823 -0.313108330563619
-0.173368029908366 -0.310453877340113
-0.170342072292772 -0.307984367676863
-0.167833186744114 -0.305789245563003
-0.165374154343327 -0.302495374573261
-0.163171589595696 -0.299892481555069
-0.160984354732465 -0.297158903059121
-0.159132188895142 -0.293916835605726
-0.156821592846444 -0.291535572565991
-0.155036991862193 -0.288545696657931
-0.153263623825557 -0.286043288476181
-0.151803082860202 -0.283147829434543
-0.150300529317646 -0.280206120150164
-0.147544349024975 -0.277721836685205
-0.145317156979348 -0.274287872712497
-0.144118804431823 -0.270639082919294
-0.141712212743796 -0.268864966734042
-0.140281729269568 -0.266294141349205
-0.138450680884811 -0.26416097078815
-0.136493356477477 -0.261476533269832
-0.134556489302346 -0.258289254022679
-0.132100839772841 -0.255490642506245
-0.129223078599688 -0.252451249843492
-0.127355858901298 -0.249477154551984
-0.125394978156521 -0.246587723938651
-0.123319932342784 -0.243723846937835
-0.121396531213365 -0.241192604560031
-0.119544973877307 -0.238282087399726
-0.116541000771053 -0.234643916286125
-0.114210075447719 -0.232233620060982
-0.111813453184242 -0.229872826035847
-0.109041049164514 -0.227543139898249
-0.10666436774794 -0.224874968598762
-0.104413175603016 -0.222565209945339
-0.102454264168393 -0.220480032758698
-0.100177975277764 -0.218424896137021
-0.0983602293569613 -0.215541325917078
-0.0963546788571987 -0.212744407660532
-0.0946378757755164 -0.211067185106695
-0.0920848211150282 -0.208677013293491
-0.0903879886748054 -0.206716623077144
-0.0884752846851306 -0.204311842986063
-0.0856128857096111 -0.202173447099768
-0.0830312575795275 -0.200180542029032
-0.0815201228377496 -0.197734884871935
-0.0795888032853724 -0.195386084213855
-0.0774902614042807 -0.193245637822836
-0.0742908643977151 -0.190913140312276
-0.0724821854685586 -0.18856754873802
-0.0704572931888362 -0.186797172912761
-0.0682848268905938 -0.184132937901536
-0.0662733959615236 -0.181264980305235
-0.0644885555174685 -0.180027294674944
-0.0618595702739779 -0.177725844304711
-0.0601794085858518 -0.174691689259044
-0.0577989792901005 -0.172839779988253
-0.0552963780622674 -0.169894056813412
-0.0528824851304354 -0.167494173273581
-0.049893804808556 -0.164820791959155
-0.0467257514271186 -0.163052373843379
-0.0438418174576465 -0.161054360292545
-0.0418486047138092 -0.159193001059958
-0.0395268738484216 -0.156903507277088
-0.0373845333905608 -0.15479587565717
-0.035438602553366 -0.152623538134031
-0.032210232241818 -0.150252960470496
-0.0295804042156044 -0.148300535134553
-0.0260182766159183 -0.14601481674229
-0.0242593496175323 -0.143925000957614
-0.0215890405840023 -0.141454691029172
-0.0190678207577992 -0.138169597303009
-0.0159261878589632 -0.136086451649331
-0.0140433747256712 -0.13392095063762
-0.0126076852661865 -0.131851825622105
-0.0106191201642507 -0.129402163885994
-0.0084143458692278 -0.127850926960417
-0.0057196756346044 -0.125386823940303
-0.00352289964136555 -0.12301664858132
-0.00015270991143851 -0.12063500221608
0.00225114785851856 -0.118051995055811
0.00389500132114816 -0.115109352749984
0.00594434966383185 -0.112865649439818
0.00795945963664584 -0.109987914502028
0.010005696498186 -0.108136931767549
0.0119948537091243 -0.105435622152561
0.0142267097975833 -0.103913446223202
0.0159162493602746 -0.102256650185113
0.0186074929631397 -0.100416573820411
0.0207117671208464 -0.0988523255558693
0.0231600172910702 -0.0961312932178567
0.0245785600680533 -0.0940767206982168
0.0266271165998067 -0.0917806943168561
0.0294413049299363 -0.0897914837427317
0.0323142368423143 -0.0876321079375508
0.0344255430829204 -0.0857908349052657
0.0363911032941345 -0.0839786860746218
0.0387731663154429 -0.0818507230353402
0.0408914390259815 -0.0799151598112781
0.0428241586248797 -0.0777204887858412
0.0449773989800534 -0.0755368000905505
0.0469808558035904 -0.0730138300026986
0.0497173716097291 -0.0716204566802361
0.0518949429772576 -0.0695796527596468
0.0540513242929793 -0.0671196201437968
0.0562512788809468 -0.0650909444931912
0.0585204344934437 -0.0628838720845282
0.0597378843067589 -0.0607206948983705
0.0621325706792339 -0.0582840278174318
0.0644392823726615 -0.0564403854697605
0.0664904927448876 -0.0548902630497249
0.0692374321575069 -0.0530579125571423
0.0710343963325958 -0.0510862061428112
0.0725821638020072 -0.0495010761799676
0.073890870809856 -0.0472963039525298
0.0762481039589604 -0.045885034038784
0.0784130350318163 -0.044126516107407
0.0808231111319373 -0.0422583482311175
0.0839446579452954 -0.040726447245203
0.0868190664937685 -0.0387487922967579
0.0879839689318748 -0.0372325366084783
0.0897322549164887 -0.0349440400286088
0.0923718193715205 -0.0326167974284594
0.0942072506638922 -0.0297522292514016
0.0963710995428265 -0.0275949633862336
0.0990352621208912 -0.0254823531350523
0.102359332886602 -0.0234870286097764
0.105150485390214 -0.0221619573327285
0.107299634972418 -0.0205752817432527
0.109742336677801 -0.0182769617340545
0.112299260038544 -0.0160655965652898
0.114677823219947 -0.0137570691220704
0.116872317251736 -0.0115067559804644
0.11948629252918 -0.00957846192260107
0.121860788063295 -0.00635193611723269
0.124378920073986 -0.00405356114442616
0.127327104066752 -0.00216377652156945
0.129247439139245 0.00011151170370465
0.131326035714612 0.0010648572626533
0.133342499162132 0.00234003956608698
0.135628554227764 0.00522468066916279
0.13805309408914 0.0067640516685746
0.140250611347027 0.00846474344254327
0.142672291134456 0.0103321184268084
0.144605113943578 0.0123583059380195
0.147868577760737 0.0140189876142089
0.1509819919535 0.0155958765501041
0.152827695665596 0.018006912545972
0.155831861520871 0.0196984183022249
0.157988502616597 0.0219088653356425
0.160738275307136 0.0241162988375934
0.163217664577187 0.0263311789030751
0.165899322067087 0.0281251710072744
0.167861907170981 0.0308994022217486
0.169854732264764 0.0330009020150812
0.172012931084218 0.0345168225886736
0.173631244479565 0.0360729561381772
0.175369846118091 0.0385690223707599
0.17800976304149 0.0406667973741452
0.180702798647079 0.0426916876111695
0.183011420227658 0.0448076837015702
0.185316936608671 0.0471758195115925
0.188173527660193 0.048809386646505
0.190710133174636 0.0507569953000837
0.193160053428201 0.0527248788900436
0.19464805920932 0.0549302690469861
0.197442577345401 0.056837130692802
0.199157477774202 0.0587309103416761
0.202262399710081 0.0611055548918938
0.204230733863606 0.0632032550261811
0.207152843597632 0.0652387709570648
0.209399091759736 0.0673148301037074
0.211832636856306 0.0699779964371386
0.214740148863643 0.072055426533733
0.21706730181885 0.0745775591013441
0.218994873161651 0.0762655338963584
0.222165784344958 0.0783530045458527
0.223801314015394 0.0799394842676368
0.225268579127423 0.0824308855883714
0.227985564386421 0.0847302447376024
0.230329061513329 0.0871677621353311
0.232493427217208 0.0896450063195153
0.234566728429659 0.0913003259358962
0.237367595135026 0.0944615166135148
0.239933591712599 0.0973248999172099
0.242010333269753 0.100034696884913
0.244638943756896 0.102107432762967
0.247566630314676 0.104060309735239
0.250423087412799 0.10644189529074
0.25256587072 0.108274567158204
0.255299427019729 0.110726097817586
0.258488546810359 0.11359818290889
0.260753750383239 0.116215611490871
0.264091332499533 0.11856298155976
0.267125520540303 0.120565411120307
0.270063295879184 0.12358684643586
0.27199188997089 0.125405342114037
0.274432284834047 0.127272233678455
0.276529387209404 0.129972237225579
0.279449499946517 0.132090891626324
0.281729833776969 0.134637838986311
0.283750723851792 0.13700444186999
0.285566621512711 0.139361220498302
0.288402414216421 0.142479709517637
0.290613166181277 0.145144822105317
0.292652287751763 0.146628497969351
0.295091759206024 0.149830957473831
0.297710297320834 0.15282644155724
0.300510338158229 0.155154699928089
0.303721871026362 0.157890302239918
0.306270865383583 0.161551103067961
0.308399897904227 0.164236975695092
0.311066162370987 0.166509535452577
0.313727806050938 0.168695109901216
0.31661208391815 0.170692392545844
0.318631348920663 0.173608179124106
0.321036439434675 0.176001608069712
0.324048343955928 0.178476483271072
0.326620101145359 0.18093293166711
0.330510483428761 0.183923598191433
0.334839810218731 0.186041414500698
0.338226484747136 0.188256803388232
0.34117876286786 0.190745628933567
0.344452183120947 0.192863550328601
0.348842220113961 0.19558320691164
0.351535859974359 0.198805057449488
0.355594912097281 0.200874516293355
0.358042821092639 0.203559139598444
0.36248900087484 0.20735377047225
0.365950742073669 0.209960820714536
0.368223937418581 0.213160115386971
0.372866508612521 0.216767704960516
0.375279406431232 0.218891267441681
0.377707077542467 0.222126999449428
0.38114225335748 0.224965307244384
0.38397792047682 0.228186172475549
0.385736777086953 0.230782862111635
0.388705283599865 0.23335697185016
0.392021104732197 0.236178516054925
0.395323053641098 0.238933507360604
0.398783253428539 0.241669522829765
0.40175353346275 0.244944420588704
0.405125028891708 0.248452289467188
0.408963525620559 0.251580114949487
0.41198193599332 0.253924750055834
0.416542706402755 0.256685189403595
0.418963802751627 0.259672429942363
0.422158120082729 0.262609163772569
0.424728055275929 0.266618688080504
0.429327313891265 0.269053478737801
0.432106162801329 0.273416857306374
0.437368004785333 0.2757518579037
0.439821418499722 0.279462840467651
0.44318536761283 0.28364942718487
0.446229644779226 0.286973904598762
0.448864066915217 0.289644157732882
0.453181548215733 0.292957345229088
0.456867499575874 0.297219742198356
0.461103255995608 0.300041862950604
0.464508590354478 0.30263288384821
0.469285507560118 0.307268698249965
0.473367420096035 0.310358192593549
0.477522804801847 0.315253876740791
0.482034796646889 0.319986568892671
0.485876746051482 0.32436788156699
0.487999605312873 0.328714057455949
0.492202384212379 0.333072452297105
0.497446705363402 0.336590494539854
0.500806024898682 0.340356437578404
0.505482984033754 0.345242570300543
0.510168645660761 0.349126636037857
0.514025331101901 0.354899729118968
0.518709830846362 0.361993810863952
0.522767194417434 0.365599350284083
0.527931265289494 0.368996456371496
0.532369950255482 0.374288849353591
0.536868162604512 0.380468672434252
0.541280222388062 0.385781474340551
0.545555336267637 0.390226684878317
0.552363682451462 0.394468340990909
0.557243145732036 0.397781489481662
0.563673028263995 0.401795433375656
0.569240240557611 0.407925991945615
0.575500387800882 0.413610564173431
0.579038285511336 0.419079560807617
0.584664974225207 0.424526338693372
0.590327632959564 0.431117680567756
0.594478178088954 0.436455970421069
0.597980402354083 0.440921014291613
0.601600533006064 0.444799419541185
0.606264082901733 0.4494037219062
0.612718901456992 0.454731480487482
0.619492840606849 0.461907278629751
0.622843005741767 0.469760995829756
0.628001762533876 0.476569530568823
0.632395246937341 0.481561299379581
0.639129848567116 0.487591130153227
0.645021730219146 0.495783397592018
0.650342814187958 0.503059981775904
0.657745571366359 0.509913133333959
0.663363388814518 0.515561353794435
0.671392319247784 0.521764787092326
0.67675788449916 0.528880181056875
0.681558320974876 0.535251074795735
0.687002918334674 0.542501008271287
0.693310440816105 0.549410479700597
0.700082059309034 0.557288025708958
0.708030766160102 0.56603186604287
0.718695834706563 0.573742156966496
0.725463332103229 0.581447994895489
0.733944850557513 0.59297456877828
0.74357195702311 0.60067776219884
0.754360318102093 0.611315209272441
0.762662753609014 0.622311483831623
0.771545235376362 0.634632273181553
0.778390443609869 0.643602486306792
0.785266098178564 0.657568322748719
0.791938699836686 0.667326114951647
0.801516778575221 0.677648449912315
0.809982160786459 0.689976771263099
0.81858294007601 0.706400495610314
0.828903972363997 0.722673267115443
0.840270126668415 0.7369704087649
0.85281397781541 0.752360712390616
0.862516164860447 0.766269176077059
0.882865795800726 0.782187529776362
0.896840419246539 0.798322106340378
0.914787099298327 0.813618122441015
0.937575715829028 0.833846533285445
0.967017203342329 0.858578418292062
0.982477247739146 0.879465244643337
1.01176804445123 0.904412658484949
1.03531685931861 0.942158559013387
1.06560140687369 0.983294988432237
1.10222895602839 1.02636782580943
1.15281695317351 1.07058135933426
1.21897359909124 1.13663125572108
1.28842555925179 1.23227207400563
1.46414788128022 1.38694482537274
3.16660146134027 2.54825178513047
