# Supplementary material for: Simulating multiple faceted variability in single cell RNA sequencing
Source: Nat Commun. 2019 Jun 13;10:2611. doi: 10.1038/s41467-019-10500-w (PMC6565723; doi:10.1038/s41467-019-10500-w)
Supplement: Supplementary file 4 — Source Data [file 41467_2019_10500_MOESM4_ESM.zip › Source_Data_forFigures/SuppFigure5c/splatter/UMIcortex/percent_nonzero.txt]

simulated experimental
0.012 0.0105485232067511
0.012 0.0105485232067511
0.012 0.0105485232067511
0.014 0.0105485232067511
0.014 0.0105485232067511
0.014 0.0105485232067511
0.016 0.0105485232067511
0.016 0.0105485232067511
0.016 0.0116033755274262
0.018 0.0116033755274262
0.018 0.0116033755274262
0.018 0.0116033755274262
0.018 0.0116033755274262
0.02 0.0116033755274262
0.02 0.0126582278481013
0.02 0.0126582278481013
0.02 0.0126582278481013
0.022 0.0126582278481013
0.022 0.0126582278481013
0.022 0.0137130801687764
0.022 0.0137130801687764
0.022 0.0137130801687764
0.024 0.0137130801687764
0.024 0.0137130801687764
0.024 0.0147679324894515
0.024 0.0147679324894515
0.026 0.0147679324894515
0.026 0.0147679324894515
0.026 0.0147679324894515
0.026 0.0147679324894515
0.028 0.0158227848101266
0.028 0.0158227848101266
0.028 0.0158227848101266
0.028 0.0158227848101266
0.028 0.0168776371308017
0.03 0.0168776371308017
0.03 0.0168776371308017
0.03 0.0168776371308017
0.03 0.0168776371308017
0.03 0.0179324894514768
0.032 0.0179324894514768
0.032 0.0179324894514768
0.032 0.0189873417721519
0.032 0.0189873417721519
0.032 0.0189873417721519
0.034 0.0189873417721519
0.034 0.020042194092827
0.034 0.020042194092827
0.034 0.020042194092827
0.034 0.0210970464135021
0.036 0.0210970464135021
0.036 0.0210970464135021
0.036 0.0221518987341772
0.036 0.0221518987341772
0.036 0.0221518987341772
0.038 0.0232067510548523
0.038 0.0232067510548523
0.038 0.0232067510548523
0.04 0.0242616033755274
0.04 0.0242616033755274
0.04 0.0242616033755274
0.04 0.0253164556962025
0.04 0.0253164556962025
0.04 0.0263713080168776
0.042 0.0263713080168776
0.042 0.0263713080168776
0.042 0.0274261603375527
0.042 0.0274261603375527
0.042 0.0284810126582278
0.044 0.0284810126582278
0.044 0.029535864978903
0.044 0.029535864978903
0.044 0.029535864978903
0.046 0.0305907172995781
0.046 0.0305907172995781
0.046 0.0316455696202532
0.046 0.0316455696202532
0.048 0.0327004219409283
0.048 0.0327004219409283
0.048 0.0337552742616034
0.05 0.0337552742616034
0.05 0.0337552742616034
0.05 0.0348101265822785
0.05 0.0358649789029536
0.052 0.0358649789029536
0.052 0.0369198312236287
0.052 0.0379746835443038
0.0538920000000003 0.0379746835443038
0.054 0.0390295358649789
0.054 0.0390295358649789
0.054 0.040084388185654
0.056 0.040084388185654
0.056 0.0411392405063291
0.056 0.0411392405063291
0.056 0.0421940928270042
0.058 0.0432489451476793
0.058 0.0432489451476793
0.058 0.0443037974683544
0.06 0.0453586497890295
0.06 0.0453586497890295
0.06 0.0464135021097046
0.06 0.0474683544303797
0.062 0.0474683544303797
0.062 0.0485232067510548
0.062 0.04957805907173
0.062 0.0506329113924051
0.064 0.0506329113924051
0.064 0.0516877637130802
0.064 0.0527426160337553
0.066 0.0537974683544304
0.066 0.0537974683544304
0.066 0.0548523206751055
0.068 0.0559071729957806
0.068 0.0569620253164557
0.068 0.0569620253164557
0.068 0.0580168776371308
0.07 0.0590717299578059
0.07 0.060126582278481
0.072 0.0611814345991561
0.072 0.0622362869198312
0.072 0.0632911392405063
0.072 0.0643459915611814
0.074 0.0654008438818565
0.074 0.0664556962025316
0.074 0.0675105485232067
0.076 0.0685654008438819
0.076 0.069620253164557
0.076 0.0706751054852321
0.078 0.0717299578059072
0.078 0.0727848101265823
0.078 0.0738396624472574
0.08 0.0748945147679325
0.08 0.0759493670886076
0.08 0.0770042194092827
0.082 0.0791139240506329
0.082 0.080168776371308
0.084 0.0812236286919831
0.084 0.0822784810126582
0.084 0.0833333333333333
0.086 0.0854430379746835
0.086 0.0864978902953586
0.086 0.0886075949367089
0.088 0.089662447257384
0.088 0.0904789029535868
0.09 0.0917721518987342
0.09 0.0928270042194093
0.09 0.0938818565400844
0.092 0.0959915611814346
0.092 0.0970464135021097
0.092 0.0981012658227848
0.094 0.0991561181434599
0.094 0.100210970464135
0.096 0.10126582278481
0.096 0.102320675105485
0.098 0.10337552742616
0.098 0.105485232067511
0.098 0.106540084388186
0.1 0.107594936708861
0.1 0.108649789029536
0.1 0.110759493670886
0.102 0.111814345991561
0.102 0.112869198312236
0.102 0.114679324894515
0.104 0.116033755274262
0.104 0.118143459915612
0.106 0.119198312236287
0.106 0.120253164556962
0.108 0.121308016877637
0.108 0.122362869198312
0.11 0.124094936708862
0.11 0.125527426160338
0.112 0.127637130801688
0.112 0.128691983122363
0.114 0.130801687763713
0.114 0.132628691983123
0.116 0.133966244725738
0.116 0.135021097046413
0.118 0.137130801687764
0.118 0.139240506329114
0.118 0.141350210970464
0.12 0.142405063291139
0.12 0.143459915611814
0.122 0.145569620253165
0.122 0.14662447257384
0.124 0.14873417721519
0.124 0.15084388185654
0.124 0.151898734177215
0.126 0.153128691983123
0.126 0.15506329113924
0.128 0.157172995780591
0.128 0.158227848101266
0.13 0.160337552742616
0.13 0.161392405063291
0.132 0.163502109704641
0.132 0.165611814345992
0.132 0.166666666666667
0.134 0.168776371308017
0.134 0.170886075949367
0.136 0.172995780590717
0.136 0.175105485232068
0.138 0.176160337552743
0.14 0.178270042194093
0.14 0.180379746835443
0.14 0.182489451476793
0.142 0.183544303797468
0.142 0.185654008438819
0.144 0.187763713080169
0.144 0.189873417721519
0.146 0.190928270042194
0.148 0.193037974683544
0.148 0.195147679324895
0.15 0.19620253164557
0.15 0.19831223628692
0.152 0.20042194092827
0.152 0.20253164556962
0.154 0.20464135021097
0.156 0.206751054852321
0.156 0.208860759493671
0.158 0.210970464135021
0.16 0.213080168776371
0.16 0.215189873417722
0.162 0.217299578059072
0.162 0.219409282700422
0.164 0.221518987341772
0.166 0.222573839662447
0.166 0.223681434599156
0.168 0.225738396624473
0.168 0.227727848101266
0.17 0.228902953586498
0.172 0.232067510548523
0.174 0.234177215189873
0.176 0.235232067510549
0.176 0.237341772151899
0.178 0.239451476793249
0.18 0.242616033755274
0.18 0.243670886075949
0.182 0.246464135021097
0.182 0.24789029535865
0.184 0.25
0.184 0.25210970464135
0.186 0.253164556962025
0.188 0.255274261603376
0.19 0.256329113924051
0.19 0.257383966244726
0.192 0.259493670886076
0.194 0.261603375527426
0.196 0.263713080168776
0.196 0.265822784810127
0.198 0.267932489451477
0.2 0.270042194092827
0.202 0.272151898734177
0.202 0.273206751054852
0.204 0.275316455696203
0.206 0.277426160337553
0.208 0.278481012658228
0.21 0.280590717299578
0.212 0.282700421940928
0.212 0.284810126582278
0.214 0.286919831223629
0.216 0.289029535864979
0.216 0.291139240506329
0.218 0.293248945147679
0.22 0.29535864978903
0.222 0.296413502109705
0.224 0.298523206751055
0.226 0.300632911392405
0.228 0.302742616033755
0.23 0.304852320675105
0.232 0.306962025316456
0.232 0.310126582278481
0.234 0.312236286919831
0.236 0.315400843881857
0.238 0.317510548523207
0.238 0.319620253164557
0.24 0.320675105485232
0.242 0.322784810126582
0.244 0.323839662447257
0.246 0.327004219409283
0.248 0.328059071729958
0.25 0.330168776371308
0.25 0.332278481012658
0.252 0.334388185654008
0.254 0.336497890295359
0.256 0.338607594936709
0.258 0.340717299578059
0.26 0.342827004219409
0.262 0.34551476793249
0.264 0.34704641350211
0.266 0.34915611814346
0.268 0.35126582278481
0.27 0.35337552742616
0.272 0.355485232067511
0.274 0.358649789029536
0.276 0.360759493670886
0.278 0.362869198312236
0.282 0.364978902953586
0.284 0.367088607594937
0.286 0.369198312236287
0.288 0.372362869198312
0.29 0.374472573839662
0.292 0.376582278481013
0.294 0.378691983122363
0.296 0.379746835443038
0.298 0.382911392405063
0.3 0.386075949367089
0.3 0.388185654008439
0.302 0.390198312236286
0.304 0.391350210970464
0.306 0.393459915611814
0.308 0.395569620253165
0.31 0.397679324894515
0.312 0.399789029535865
0.314 0.401898734177215
0.316 0.404008438818565
0.318 0.407172995780591
0.322 0.408934599156118
0.323056000000001 0.411392405063291
0.326 0.413502109704641
0.328 0.416666666666667
0.33 0.419831223628692
0.332 0.420886075949367
0.334 0.423183544303797
0.336 0.426160337552743
0.34 0.428284810126583
0.34 0.431434599156118
0.342 0.433544303797468
0.344216 0.435654008438819
0.347732 0.438818565400844
0.35 0.441983122362869
0.352 0.443037974683544
0.354 0.44620253164557
0.356 0.447635021097047
0.358 0.45042194092827
0.36 0.45253164556962
0.364 0.45464135021097
0.366 0.456782700421942
0.368 0.459915611814346
0.372 0.463080168776371
0.374 0.464135021097046
0.376 0.467299578059072
0.378 0.471518987341772
0.382 0.474196202531646
0.384 0.476793248945148
0.386 0.479957805907173
0.388 0.482067510548523
0.39 0.484177215189873
0.392 0.487341772151899
0.394 0.490506329113924
0.397568000000001 0.492616033755274
0.4 0.4957805907173
0.404 0.49789029535865
0.406 0.501054852320675
0.409632 0.503164556962025
0.412 0.505274261603376
0.414 0.508438818565401
0.416 0.511603375527426
0.419696 0.513713080168776
0.422 0.515822784810127
0.424 0.517932489451477
0.426 0.521097046413502
0.43 0.524261603375527
0.432 0.525316455696203
0.434 0.528481012658228
0.436 0.530590717299578
0.438 0.532700421940928
0.444 0.535864978902954
0.446 0.539029535864979
0.45 0.542194092827004
0.453887999999999 0.545358649789029
0.456 0.54746835443038
0.458 0.550632911392405
0.46 0.552742616033755
0.462 0.554852320675105
0.466 0.556962025316456
0.47 0.560126582278481
0.472 0.562236286919831
0.476 0.564345991561181
0.48 0.566455696202532
0.482 0.567510548523207
0.486 0.571729957805907
0.49 0.574894514767933
0.492 0.577004219409283
0.496 0.581223628691983
0.498 0.584388185654008
0.502 0.586497890295359
0.504 0.588607594936709
0.508 0.591772151898734
0.512 0.594936708860759
0.514 0.598101265822785
0.518 0.600845991561182
0.522 0.604430379746835
0.524 0.607594936708861
0.528 0.610759493670886
0.535788 0.613924050632911
0.538 0.617088607594937
0.54 0.620253164556962
0.544 0.622362869198312
0.548 0.625527426160338
0.552 0.627637130801688
0.556 0.630801687763713
0.56 0.633966244725738
0.566 0.636075949367089
0.57 0.639240506329114
0.574 0.642405063291139
0.578 0.645569620253165
0.582 0.64873417721519
0.586 0.651898734177215
0.59 0.655063291139241
0.596 0.659282700421941
0.6 0.663502109704641
0.602 0.666666666666667
0.606 0.670886075949367
0.612 0.674050632911392
0.614 0.677215189873418
0.62 0.681434599156118
0.626 0.683544303797468
0.63 0.687645569620254
0.634 0.690196202531644
0.638 0.694092827004219
0.642 0.69831223628692
0.646720000000001 0.70042194092827
0.652 0.704641350210971
0.656 0.708860759493671
0.66 0.713080168776371
0.666 0.717299578059072
0.672 0.721518987341772
0.676 0.724683544303797
0.68 0.72836075949367
0.684847999999998 0.733122362869198
0.690364000000001 0.736286919831224
0.696 0.739451476793249
0.703396000000001 0.743670886075949
0.708 0.746835443037975
0.712 0.751054852320675
0.717943999999999 0.756329113924051
0.722 0.759493670886076
0.726 0.762658227848101
0.730491999999998 0.765822784810127
0.738 0.770042194092827
0.742 0.774261603375527
0.75 0.778481012658228
0.756 0.782700421940928
0.762 0.787974683544304
0.766 0.793248945147679
0.774 0.79746835443038
0.782 0.802742616033755
0.786135999999999 0.805907172995781
0.794 0.810126582278481
0.8 0.813569620253166
0.804684000000001 0.817510548523207
0.81 0.821729957805907
0.818 0.825949367088608
0.826 0.831223628691983
0.834 0.835443037974684
0.84 0.839662447257384
0.852 0.842827004219409
0.858 0.845991561181435
0.864 0.84915611814346
0.868 0.852320675105485
0.872 0.855485232067511
0.878 0.858649789029536
0.882876 0.862869198312236
0.886 0.866033755274262
0.891907999999999 0.869198312236287
0.894 0.873417721518987
0.898 0.877637130801688
0.902 0.883966244725738
0.906 0.888185654008439
0.91 0.893459915611814
0.914 0.896668776371309
0.918 0.901329113924052
0.92 0.904934599156119
0.924 0.909594936708861
0.928 0.913502109704641
0.93 0.916666666666667
0.932 0.918776371308017
0.936 0.922995780590717
0.94 0.927215189873418
0.942 0.931434599156118
0.944 0.935654008438819
0.948 0.938818565400844
0.95 0.941983122362869
0.952 0.94620253164557
0.954 0.94831223628692
0.956 0.951805907172996
0.96 0.955696202531646
0.962 0.957805907172996
0.964 0.962622362869197
0.968 0.967299578059072
0.97 0.970464135021097
0.972 0.973628691983122
0.974 0.977848101265823
0.978 0.981012658227848
0.98 0.984177215189873
0.982903999999999 0.988396624472574
0.986 0.990506329113924
0.988 0.993670886075949
0.991452000000001 0.996835443037975
0.994 0.998945147679325
0.996 1
1 1
