# Supplementary material for: Simulating multiple faceted variability in single cell RNA sequencing
Source: Nat Commun. 2019 Jun 13;10:2611. doi: 10.1038/s41467-019-10500-w (PMC6565723; doi:10.1038/s41467-019-10500-w)
Supplement: Supplementary file 4 — Source Data [file 41467_2019_10500_MOESM4_ESM.zip › Source_Data_forFigures/SuppFigure5c/splatter/nonUMI/log10meanplus1.txt]

simulated experimental
0.00518051250378031 0.0437249204319326
0.0145205387579237 0.0732642252242156
0.0195316845312554 0.0993299622567965
0.0229922166407619 0.115574670980902
0.0269416279590294 0.131194080943775
0.0318122713303704 0.142618057997683
0.0342272607705507 0.151548991302412
0.039017321997412 0.15884245625451
0.0437551269686795 0.168719537481439
0.0480936068878512 0.177452141160729
0.0517543269741798 0.184756930324835
0.0546191821253975 0.192327231969853
0.0576661039098292 0.200842083080626
0.0606978403536116 0.208275942427082
0.0638525502690771 0.218890842224352
0.0666389518937535 0.230448921378274
0.0696680969115956 0.239110740008679
0.0721586898728986 0.253302583229306
0.0770043267933503 0.262633604749675
0.0805052715471797 0.273396634100476
0.0849335749367161 0.283996656365201
0.0894020272057719 0.292596828127118
0.0941215958405614 0.300013225418743
0.0976043288744109 0.307463123101578
0.101384093999373 0.31702454095561
0.105850674385144 0.326965729758381
0.111214106622869 0.337600547209437
0.115048393961544 0.345988652365551
0.119255889277937 0.355878663671326
0.123198075031999 0.363758021743533
0.128295852957846 0.372827060932107
0.131618664349126 0.381600985239612
0.136720567156407 0.395259170024266
0.141136090120739 0.401930491404842
0.145507171409663 0.408469579568283
0.150744162810968 0.418779185747056
0.154119525515847 0.433196055915853
0.158926708260625 0.444399152895429
0.163757523981956 0.451989428714921
0.169086357487023 0.460809980846807
0.17376882313665 0.472643952364918
0.179551791165188 0.480819240506583
0.185258765296585 0.487964609345714
0.189941498468053 0.497774646444557
0.19534605834842 0.505684165941872
0.200719205356092 0.514445577743475
0.207089070434609 0.522496397878721
0.211654400553182 0.533129436455621
0.218535505216528 0.540670153031682
0.222545840518458 0.546922125697032
0.227886704613674 0.555373528259275
0.233503760341134 0.562013618077936
0.239049093140191 0.568201724066995
0.242541428298384 0.575338862166209
0.24714412613302 0.582175289071026
0.254325676866239 0.588487184138689
0.260803820923336 0.596004664203924
0.266465014355575 0.602894370992688
0.269979676645324 0.611151168774632
0.276461804173244 0.618242861679324
0.281342493066978 0.625628992143255
0.288249225571986 0.629966030289539
0.292256071356476 0.638071273032411
0.299230028784074 0.644154421112543
0.304314706326452 0.648885200882254
0.311753861055754 0.655825253364346
0.318540796337217 0.664116686658073
0.324282455297693 0.677045122781979
0.331224781020732 0.682630980903593
0.339742331106872 0.691829279628832
0.346337323917045 0.700969828968237
0.351022852584124 0.708315631602355
0.356790460351716 0.717914908859832
0.361782213835221 0.726443812922798
0.370280614150413 0.73484658494223
0.377670439334323 0.742483420163408
0.382495403984248 0.750815656731634
0.387389826338729 0.757687952230717
0.394101302040045 0.766870239973955
0.40192138171773 0.775190203659887
0.406962347850557 0.783408782037476
0.412281752670161 0.790357711845244
0.421074554726976 0.795202791978957
0.429243098279671 0.799340549453582
0.437116093048079 0.806805908968871
0.443106456737266 0.813280681204443
0.450744106634153 0.819037469616361
0.456973013635818 0.829832028643282
0.466312317183696 0.835153772806079
0.472159432590165 0.842561238009861
0.481178818411032 0.849844475038719
0.487843990238143 0.856077913521529
0.493597449000527 0.861815547463001
0.502427119984433 0.86838894910048
0.509318677209027 0.874258747951944
0.517502040234074 0.88049478754371
0.524006445557373 0.885757750257102
0.533224843257637 0.892950355641064
0.543159792070444 0.899746444738589
0.552928957815852 0.906373172496395
0.560145839849048 0.911902996044033
0.563968740170094 0.919319523577642
0.571828042670966 0.927054340116654
0.578398963784621 0.932537374325329
0.584266075308944 0.938365747340487
0.591037880389862 0.943416507876619
0.597256282925142 0.9487198430361
0.604307286643556 0.953871158855003
0.611271151608624 0.959555046410425
0.619448972372777 0.966025423757948
0.627996354834199 0.972060353311545
0.635646174742961 0.978173139875553
0.640878778701618 0.985599176388496
0.647486249493795 0.991235279638145
0.653403947189588 0.999331340157514
0.660106221723244 1.00514584942957
0.66482994114309 1.0121230845785
0.672043151866223 1.01831633722421
0.678119045186316 1.0234107590639
0.684306646071631 1.03063085530278
0.690082616853732 1.03742649794062
0.694254112025278 1.04089736783945
0.699915389153407 1.04490142132815
0.709484340955567 1.0488957616242
0.719993826367604 1.05502529424793
0.726890140741822 1.05953429114616
0.734115937432778 1.06445798922692
0.741137726428991 1.07074807851076
0.747468984934364 1.07654858497189
0.75509883282548 1.08297886848285
0.76076616386582 1.08963342267114
0.766279563698081 1.09449800413173
0.772615049849171 1.09995620346126
0.779426780258726 1.10380372095596
0.785550770618773 1.10967094567861
0.793566895952114 1.11439283284867
0.800171393671886 1.11854451404615
0.806886213706372 1.12385164096709
0.812019795825725 1.12914432719854
0.818961327115833 1.13574407549846
0.826064431365481 1.14298355492282
0.831011338748682 1.14875353074289
0.836641047669472 1.15422821438457
0.84248442441157 1.15762365616433
0.849622815001703 1.16141407878076
0.856448531982674 1.16562207722885
0.864394304220421 1.17189289568223
0.870639835165745 1.1778014574805
0.878519038067171 1.18368586605731
0.888054524979143 1.18851312692173
0.892295000055523 1.19333869472651
0.898152764112137 1.20026105323601
0.904282657645628 1.20558783666504
0.909827218151115 1.21175699060915
0.914249199697144 1.21910067751665
0.919237130147439 1.22382230296083
0.926915090650447 1.22869563225517
0.93321346441578 1.23353439559851
0.938419645793193 1.23804339964206
0.945716682528971 1.24444840634218
0.952827301402858 1.25109512988887
0.959232249050996 1.25678969697816
0.964624642502841 1.26189942830948
0.96990919939247 1.26626788940477
0.979065921591195 1.27060538768319
0.983489167326191 1.27548854527536
0.990284853261671 1.28012289630231
0.996275547910724 1.28434395305056
1.00209829788826 1.29252086252722
1.01082757524113 1.29774368091518
1.0167626560923 1.30269715503144
1.02184859510428 1.30780712422177
1.02914667748242 1.31227502752574
1.03284688682004 1.3165831863738
1.0363918847412 1.32174178563479
1.04417900507312 1.32641464450845
1.04980206606899 1.33082570496977
1.05772025424153 1.33561217937019
1.06240687749365 1.34233156053333
1.06928853380346 1.34776521775753
1.07788221233759 1.35143949914158
1.08379434478815 1.35485664921323
1.08785123993677 1.35769565543747
1.09190939151575 1.36345286852128
1.0970950872478 1.36706906864974
1.10289451308723 1.36929651276775
1.10875818093412 1.37328130763878
1.11585218504137 1.37741834152744
1.12350720358881 1.38265422401687
1.12855227886361 1.38576778076408
1.13221356731404 1.38998345188667
1.13722747644291 1.39366616949375
1.14247256235772 1.3969232384268
1.14897805853358 1.40179806436253
1.15549976295249 1.40498231407959
1.15829734303666 1.40928268965886
1.16276985627158 1.4141646535843
1.16905198919256 1.41972882465082
1.17643948149435 1.42450469940338
1.18390183030423 1.42776067097745
1.18900718372025 1.43235248281461
1.19473451360393 1.4358589385584
1.19937423486614 1.43933269383026
1.20735339865206 1.44293131628129
1.21303937125096 1.44691934242063
1.21787542237941 1.45166246860618
1.22328655692137 1.45692635293398
1.22846975813879 1.46182162822988
1.23353907069996 1.46509673609325
1.24055683589002 1.47069380617209
1.2450564190356 1.47397404990575
1.25056636904012 1.47726599542485
1.25836599139855 1.48201601688909
1.26317156301646 1.48543606088274
1.26936124154515 1.48887599012586
1.27379177882333 1.49227673491051
1.27813509110922 1.49645189552347
1.28266089633945 1.50117517102219
1.28789126595403 1.50466948313734
1.29268696127668 1.5072329294682
1.29772900446241 1.51229433284006
1.3038869217251 1.51624035414997
1.3075651772255 1.51952510327275
1.31493721712053 1.52387507575036
1.32132032670012 1.5283430607884
1.32756326018728 1.53329287190948
1.33215783523503 1.5394235498391
1.34032606588642 1.5425063613118
1.34595652918785 1.54475435520647
1.35030788480418 1.54881712289832
1.35385162985831 1.55164139069907
1.35860755836371 1.55542002410878
1.36473315446868 1.55830232539951
1.36981380687011 1.56137663103246
1.37442043069635 1.5657933468861
1.3795375630287 1.57072251171902
1.38701460473107 1.57579159905788
1.39454049197117 1.58066184662673
1.39860879337751 1.58592904638641
1.4042503444857 1.59098750648804
1.40750375537919 1.5942225055487
1.41183673163663 1.59900923982334
1.41737203485232 1.60292287844722
1.41998560314508 1.60768592564858
1.4251618457517 1.61203880629758
1.43078947250212 1.61611180006866
1.43447590396477 1.6196230266214
1.44121788780402 1.62350350891988
1.44616695812184 1.6277596316509
1.45204859045293 1.63225477668471
1.45715494248658 1.63625637552235
1.46302652108643 1.64014019715631
1.46802222649409 1.64349822946232
1.47370506980348 1.64757990794925
1.47998002161713 1.65150166578331
1.48415856387056 1.65668777547097
1.49104888918411 1.65998929516081
1.49619010958405 1.66338093838128
1.50093210629269 1.66690602263723
1.50401977762862 1.66943847458178
1.51039378506108 1.67231104348294
1.51484047737289 1.67550521835078
1.51878653860024 1.67969339623126
1.52250849911774 1.68165862758734
1.52763567424329 1.68581061410505
1.53333373094843 1.68938468495228
1.53859745850552 1.69344282660257
1.54303403730369 1.6990496399608
1.54770088135468 1.70285454866559
1.55155128900753 1.70677028567432
1.55805063214444 1.70947283663563
1.56347899697877 1.71300564094609
1.56778046545697 1.71773449688463
1.57271104613765 1.72111274941328
1.57832649705561 1.72568550921932
1.58329401348968 1.73003649217132
1.58891320413172 1.73269061183856
1.59326107221062 1.73798854780403
1.59914882141709 1.74075125473352
1.60520209644884 1.74529704925243
1.61034923321269 1.74806869894338
1.61472852522429 1.75099736091487
1.62106389093886 1.75477160179435
1.62621911760828 1.75774205328023
1.6307291525631 1.76153463379258
1.6369971164 1.76658442589197
1.64134352489779 1.77066896919327
1.64491811663397 1.77660620310908
1.64933454711061 1.78098162505271
1.65634770105884 1.78425509242985
1.66073270393809 1.78751496908928
1.66602814971338 1.79084249647501
1.67226651624738 1.79548429505966
1.67816249418659 1.79885773174749
1.68231276653786 1.80131926005585
1.68848602906544 1.8047138461052
1.69380289985938 1.80870945776174
1.6986736101512 1.81265018183613
1.70417331241039 1.81732122958742
1.70804923663904 1.82300245903274
1.71233986173058 1.82697138527345
1.71705586605471 1.83112620769997
1.72165486758216 1.83450658561738
1.72571566576608 1.83820467568383
1.73225579311521 1.84055001037141
1.73895487529541 1.84304101543592
1.74285051671624 1.84727834770677
1.74803277000166 1.85052667819429
1.75031013235619 1.85460926456923
1.75497461368435 1.85866673552033
1.76131669139061 1.86300239825241
1.76719910035853 1.8674493559919
1.77185312024159 1.8703968815918
1.77653742845717 1.87285076769596
1.78111389683746 1.87591564848349
1.78646179593816 1.87994237176373
1.79080257413433 1.88363523258449
1.79597728841407 1.88822128340575
1.80046456434706 1.89292470757181
1.80756847151507 1.89619116770199
1.81481101361933 1.90047889205104
1.82025191618566 1.90398746397741
1.82721951904479 1.9071963102716
1.83111448165472 1.91126007293342
1.83902156580563 1.9140419396736
1.84377577392494 1.91856400054104
1.84818349884772 1.92339548101961
1.85215097636312 1.92718867795796
1.85693421058061 1.93216924592079
1.86429772599284 1.93663544542383
1.86869286041155 1.93997979824174
1.87421324907154 1.94469900624509
1.88111182730809 1.94935855012319
1.88654468713942 1.95244221455382
1.8922977604402 1.95642659486462
1.89581577466899 1.96050736664775
1.90132176689946 1.96469468606284
1.90712514811947 1.96827149733212
1.91200512090553 1.97230967151032
1.91733221931878 1.97663915366553
1.92296614712693 1.97967547180935
1.92762950715177 1.98434725758586
1.93211522229794 1.98851429722853
1.94077435537585 1.9918861514081
1.94584004836991 1.99492597680939
1.95230219317922 1.9982593384237
1.95709053801479 2.00219265379239
1.96128331305414 2.0068937079479
1.96632040933168 2.01097801217474
1.97101593667347 2.01602471498663
1.97501983766492 2.02112311582051
1.97889336188619 2.02806421737188
1.98204331340525 2.03237697120994
1.98689901314667 2.03616499903032
1.99287531550095 2.0399080826648
1.99856027520977 2.04420797308587
2.00442332212029 2.04826247887017
2.01145662407713 2.05290398111843
2.01627319361815 2.05739689013206
2.02345948847582 2.0611403047566
2.02831157432658 2.06468832308642
2.03331552225043 2.06829720503145
2.03881243276685 2.07307510146363
2.04368469172901 2.07719308998901
2.05122787082878 2.08032116371868
2.05842693556335 2.08468624678518
2.06392314835183 2.08760157086991
2.06921892111083 2.0918335832603
2.073500100104 2.09678171014928
2.07929160073015 2.10038645304899
2.0867665954135 2.10351427023174
2.09156555645918 2.10910846232155
2.09614353341163 2.11286568556657
2.10066675699928 2.11646213745163
2.10399260823227 2.12293133873941
2.11094642589416 2.12716612379517
2.11571763109068 2.12990753012119
2.12107200498507 2.13333497790769
2.12524166425288 2.13964081270471
2.1301109922887 2.14613056507829
2.13579469217338 2.15054721039194
2.1397604385667 2.15643964369211
2.14432019403973 2.16053695637239
2.15024306135406 2.16636406855118
2.15499264510234 2.17233788221851
2.16059336908685 2.17720340942505
2.16417191362223 2.18091651452265
2.16900424570597 2.18474151699627
2.17416302548223 2.189313199634
2.17751738478064 2.1933750806157
2.18201635706368 2.1974078052645
2.19228303392623 2.20318984768789
2.19826659616055 2.207027600773
2.2026275741159 2.21166671263953
2.20579040670757 2.21623494525389
2.20944380585673 2.22018858002099
2.21303490383434 2.22353467808688
2.21834813526575 2.2277288315238
2.22254733903039 2.23189677371756
2.22620007750537 2.23642873244208
2.23064609739936 2.24008821375745
2.23581228172912 2.24451355323919
2.23990601634025 2.24973254501308
2.24653604077225 2.25407107848349
2.2527031225634 2.25904593348254
2.25790214298152 2.26364517129049
2.26437756521141 2.26881190373978
2.26955441035655 2.27358542603497
2.27564719578758 2.27885964728854
2.28191256197861 2.28352388673555
2.28767294476196 2.28931447348027
2.29272528127076 2.29345605099428
2.30026698262485 2.29830881819408
2.30655293363845 2.30468436597439
2.31004971458487 2.30953517559025
2.31686687745348 2.31487151971932
2.32303229361177 2.32017505696766
2.32637807557833 2.32596854085217
2.33089018058691 2.33125282726162
2.33439432916682 2.33494530208893
2.34080282478458 2.34175371680922
2.3463787965981 2.34592087281109
2.35269564744214 2.35219142662475
2.3560830348981 2.35635538976163
2.36088392640394 2.36634823346772
2.36513666332534 2.37401474029191
2.36999543230352 2.38121452713511
2.37552110541997 2.38616407780736
2.38420999979396 2.39219623195931
2.38859611468731 2.39694734736985
2.39567103542092 2.40347689516853
2.4030567146813 2.41065022826945
2.40988072093535 2.41732858687481
2.41757085049498 2.422004995808
2.42511023087138 2.42831834562324
2.43200219011411 2.43579537895806
2.44074850189406 2.44397749548795
2.44864659644364 2.45144450801238
2.45469676624846 2.45861228445089
2.46190001701882 2.4653199222411
2.4698894956814 2.47239635644741
2.47494594169729 2.4815705275293
2.48061271484813 2.48773603032402
2.48732101801848 2.49392712947546
2.49422585700944 2.50299823969329
2.50010018050779 2.51082300578606
2.50544454720468 2.51917540596245
2.514763215516 2.5259145190463
2.52226837254503 2.53272894561808
2.53121331330359 2.54014361552335
2.53566520094476 2.54873894333108
2.54133882786583 2.55811477048624
2.54846343968382 2.56727157326435
2.55263187497056 2.57276618679813
2.55869451931975 2.58080146521156
2.56665871977944 2.59037020892686
2.57622390662903 2.59687128695078
2.58256072945653 2.60357588671056
2.59019905808473 2.60921592961833
2.59956773402627 2.61729961229214
2.6096283831698 2.62494022002245
2.6208213368779 2.63664063251862
2.62943298920663 2.64794090420392
2.64101083815765 2.65793723353282
2.65029087388609 2.66783487783728
2.66148480666079 2.67987988251675
2.67234337373825 2.69039375151919
2.68545975862009 2.70023092672967
2.70121417503314 2.71172159420371
2.71128364182513 2.72677672166672
2.71932379451048 2.73428888398184
2.73132899391489 2.74545830106667
2.74347307548602 2.76004881089897
2.75827342504855 2.77360161959886
2.76630727097546 2.7868256541741
2.77725016854342 2.7979197446897
2.79032999611352 2.80911297738829
2.80600307153192 2.8245403469484
2.82289958926973 2.84102006636216
2.83774795660881 2.85896788217723
2.84724977938538 2.87323164082279
2.86402034066657 2.89046186231714
2.87988772338384 2.89800159862059
2.8961975725448 2.92665674908856
2.91317164731861 2.94052062251025
2.93589672685284 2.96272439317602
2.96795337306803 2.99269659155848
2.99485444769818 3.01859555388733
3.01877921697438 3.05244851114921
3.04895922394434 3.06890233601108
3.09001223832148 3.09311360940307
3.12416701883816 3.12960322043943
3.18401794204254 3.16873584717357
3.22935810498975 3.19762014860112
3.25739547041717 3.24557074702112
3.31666978909284 3.3303118145768
3.3775015522234 3.41169889209643
3.48103533939305 3.50290957642033
3.61679057029191 3.63577597135141
3.82892190144876 3.83177481148927
4.51453006177245 4.5118237583233
