# Supplementary material for: Simulating multiple faceted variability in single cell RNA sequencing
Source: Nat Commun. 2019 Jun 13;10:2611. doi: 10.1038/s41467-019-10500-w (PMC6565723; doi:10.1038/s41467-019-10500-w)
Supplement: Supplementary file 4 — Source Data [file 41467_2019_10500_MOESM4_ESM.zip › Source_Data_forFigures/SuppFigure5c/splatter/nonUMI/log10sd.txt]

simulated experimental
-0.962596175326059 -0.46252747151243
-0.569141480664469 -0.262566986471191
-0.45841678906997 -0.174692397331328
-0.403074338056889 -0.122835252388651
-0.322919493241322 -0.0891704943251705
-0.270261038221447 -0.0528693673570822
-0.23352152636299 -0.0218300876945657
-0.199549934290575 0.00836996449495202
-0.160427690353488 0.0291095562148875
-0.122776808740008 0.0707163575258832
-0.0816706499624757 0.0917943894507215
-0.0577277407112754 0.112584780310313
-0.0282249547060495 0.14340566217709
0.00446419743806921 0.16628622633552
0.0353316676377006 0.191929548947423
0.0518912881988109 0.209425320969652
0.0637983590385187 0.233488645060119
0.0880355821852357 0.270802306220688
0.117495437996404 0.305445726099224
0.132735476461239 0.328231941483383
0.159370075033238 0.349765615077521
0.180141664600658 0.381174184560792
0.19826223942889 0.400659459366375
0.213483711611363 0.423293355003884
0.226477819790531 0.442508595243998
0.244920009990718 0.464441504306916
0.264566112225318 0.482082146050936
0.285420939215428 0.503953108781797
0.30006372222581 0.521886836956445
0.31290208651907 0.550228447632412
0.3232361586712 0.574712227487858
0.342774532546358 0.596817034656706
0.360365285151091 0.60969887755147
0.371965626702082 0.623638278588054
0.390507900701374 0.638335191562409
0.406852296847312 0.66138028312317
0.428907422641687 0.680404994224473
0.443479945787137 0.69915563511248
0.458914183845217 0.713158729218822
0.474360708290398 0.732853204147707
0.484758003896568 0.742252792615938
0.495994325718756 0.753859900665347
0.507757580757592 0.767874629344574
0.523225964361396 0.78539845131049
0.538692812857374 0.796898296838428
0.553469969711657 0.81907701898215
0.563923450008393 0.834271955424225
0.577156967063188 0.853965679158297
0.589463523103607 0.863417280740578
0.602229917068197 0.875420879368468
0.614134834910576 0.883874157175747
0.628961829812347 0.901481724891464
0.638505839327968 0.910948433405189
0.648120307467109 0.924696799430723
0.660193975957792 0.934048996079172
0.676785452823963 0.940272272538543
0.685993724170032 0.953491840316443
0.695973995741438 0.962320746288715
0.706389641203572 0.973829322358895
0.717553627437265 0.981740086405709
0.731922542390655 0.99347208471067
0.741426532661853 1.00397876060276
0.75409168263618 1.01116848481287
0.76571621786062 1.02497367946385
0.774323043632044 1.03495648964226
0.78444188847129 1.04405551480018
0.795138203269092 1.05805338015331
0.804024014607227 1.06901068503288
0.813423192746308 1.07797251630626
0.82392950872331 1.08468524645558
0.833132262102256 1.09594087632205
0.83937942520543 1.1027159679365
0.850081393562722 1.11258533481606
0.860208390170545 1.12056177547757
0.869322888028965 1.12908915016285
0.88171751602388 1.13969158864438
0.892148453527212 1.15115671937467
0.903558765209759 1.16226796022737
0.912798973956436 1.1692829353099
0.921285277396664 1.17864313708746
0.927353606845892 1.1864290602387
0.935308020838713 1.19478036571743
0.942468008304482 1.20340535041253
0.953543571097507 1.21332527870556
0.962940805274237 1.22091705138801
0.971031926046187 1.22795210904364
0.979913079789332 1.23564518635756
0.990299780267544 1.24356494668827
1.00061102045573 1.24955235595525
1.00781947347412 1.25698720496842
1.019664198763 1.26497372642004
1.02698706275001 1.27047514591815
1.03494344976119 1.28148944545632
1.04071937228589 1.28733761827997
1.04770630115233 1.29567451441485
1.05916903490504 1.30306148837821
1.06760224958182 1.30880895560967
1.07499555473172 1.31581215644418
1.08381482376653 1.32042305746098
1.09354529930623 1.32646461716624
1.10118501555245 1.33395722789746
1.106694649591 1.33936443944259
1.11430055782156 1.34746372627172
1.12447043243827 1.35467618230345
1.13626758132517 1.36065464694739
1.14473607419478 1.36544703725491
1.1523683116629 1.37082677440241
1.15936977440623 1.37639986144708
1.16615088889055 1.38226331360373
1.17184608878656 1.39124579322787
1.17944981314979 1.39791609914673
1.18616589672083 1.40529678758576
1.1921209123657 1.41028832782733
1.19999078900663 1.41585977062732
1.20807738153234 1.42025052913315
1.21442323730833 1.42459348747465
1.22472813035544 1.43010344664183
1.23137777319005 1.43396074647607
1.23684692204042 1.43874542978764
1.24513155192694 1.44473534962247
1.25385021852686 1.44902142610183
1.25936650848589 1.452716724772
1.26466731576755 1.45737889321161
1.27173365693172 1.46367152011099
1.27674956044686 1.4684060035509
1.2846978184077 1.47362057352585
1.28877808302648 1.47877661838278
1.29429177259009 1.48217812688725
1.29925953684191 1.48594005138551
1.30639287291214 1.4903041162745
1.31004605301754 1.4962812243428
1.31632322579028 1.50140363710612
1.32342608662635 1.50375158464311
1.32861518404384 1.50889542776214
1.33395521645519 1.51512658531156
1.33950872285992 1.518651316062
1.34530754492882 1.52277305001724
1.35228904228877 1.52862717849984
1.35746439481913 1.53276943328158
1.35977651126397 1.53773774460267
1.36445716328751 1.54250074282072
1.36818631217567 1.54597597120846
1.37411007907897 1.54960888954944
1.37753655956609 1.553765002598
1.38288921048724 1.5575377956957
1.38844492464657 1.56162857437954
1.39322203131553 1.56673458486541
1.39958357898347 1.57174531764192
1.40412734215431 1.57492527563065
1.4088069374524 1.58047031495856
1.412826658066 1.58620882191847
1.41636401207966 1.59166935253508
1.42170016161939 1.59530366083639
1.42716399392072 1.60066917847359
1.43174116644987 1.60446822667358
1.43644119727059 1.60872964697657
1.44080997914226 1.61227550306696
1.44490393466285 1.61636288759322
1.44986792569598 1.61962270863359
1.45538135638545 1.62235045078987
1.45915424549548 1.62557559896538
1.46460947146335 1.62832979325843
1.47101830160249 1.63142567392959
1.47560450214436 1.63573149180011
1.47991561939466 1.64020037979611
1.48471272975191 1.6447495213896
1.49092618361232 1.64930979200209
1.49450462762417 1.65189098484605
1.49872794583876 1.65541022013287
1.50296070017307 1.65958041219482
1.50707606914813 1.6626419792647
1.51116673240251 1.6660798759687
1.51585613308985 1.6714059130486
1.51953116728443 1.67531743243517
1.52339349212159 1.67821013483089
1.52815016189031 1.68140312406494
1.53360827262063 1.68363670308248
1.53788935500654 1.68760852016073
1.542795282556 1.6900397712634
1.54534961865962 1.69286009259723
1.54836903615553 1.69551033746296
1.55205109972802 1.70077142693498
1.55666803438303 1.70236070650163
1.56313938344338 1.70554236416557
1.56581101243849 1.70938637121114
1.56967220729204 1.71335412531789
1.57359144141269 1.71600390673951
1.5766808065252 1.71885898777685
1.58071028239455 1.72238220255768
1.5854254159402 1.72593884130002
1.58923356348046 1.72875983074857
1.59335065059021 1.73257286077953
1.59805109910463 1.73482602697393
1.60102336252988 1.73747435140067
1.60499850736429 1.73993366296971
1.60865777494278 1.74349687140826
1.61205678702529 1.74695563778733
1.61601665306043 1.750007929978
1.61898900388969 1.75359062915837
1.62189817411639 1.75754632294528
1.62545595484731 1.76174519882897
1.6294909008544 1.76443243785378
1.63380623906137 1.76688311655569
1.63841265695923 1.77045399426756
1.64259112942801 1.77464950211164
1.64746978686494 1.77722165523579
1.65060091717875 1.78128438378957
1.6545261534448 1.78403915538828
1.65805924883301 1.78703632983729
1.66141345685672 1.78900782645922
1.66749373383032 1.79167407681042
1.67140750249454 1.79484461207696
1.67436478883894 1.79814292012496
1.6775741751724 1.80059552658157
1.68176656711331 1.80360301529205
1.68476361668649 1.80580454857105
1.69063664075491 1.8086655722768
1.69313906922033 1.81095442964956
1.69642936114966 1.81328995813085
1.70064915791487 1.81747292499101
1.70350704722941 1.8196611406504
1.70705715051847 1.82359584394592
1.71072965609687 1.82615522440113
1.71414797684815 1.82854212612371
1.71753519820047 1.83271104907064
1.720854732243 1.83534892801078
1.72417807693698 1.83801971924872
1.72854463985747 1.84184656132033
1.7326283837617 1.84512386110904
1.73606519443889 1.84750967178969
1.73891874037549 1.84910364076118
1.74298905533009 1.85189983778035
1.74610483967144 1.85414937737164
1.74953545171998 1.85707423162914
1.75179861364712 1.85978804091138
1.75523883019886 1.8629086213418
1.75820957567121 1.86516009889015
1.7620729201831 1.86793961893725
1.76502440563144 1.870018533006
1.7678553556914 1.87395452701765
1.77076836886944 1.87625298108712
1.77502966194295 1.87885438721168
1.7783112051928 1.88134067872897
1.78096051139245 1.88346358517248
1.78356375520974 1.88616582818546
1.78784978468959 1.88843135357071
1.7916659356331 1.89084943547096
1.79471347142381 1.89455222401029
1.79668045446051 1.89655473794687
1.80141823340576 1.89927905693551
1.80389950205641 1.90109584729563
1.80643888479392 1.9031121940339
1.81002531743802 1.90466734843831
1.81415276798686 1.906741205471
1.81730518843172 1.91094302087813
1.82031813703265 1.91399410610956
1.82418014973358 1.9156365626675
1.82729347206568 1.91852776881747
1.83103219416194 1.92119810292543
1.83394976896223 1.92341949051375
1.83578267592686 1.92594559055798
1.8405588864069 1.92889652187048
1.84298295534194 1.9305952795884
1.8484329577954 1.93313461150372
1.85144084491745 1.93495398940125
1.85528395583046 1.93731499930702
1.85836052949311 1.94017930581753
1.86239528189835 1.94221877042449
1.86587415320673 1.9455299007909
1.86792797477131 1.94750678231167
1.87195560908867 1.94985740848942
1.87503167981292 1.95302974372716
1.87801955461157 1.95534217372359
1.88143781429696 1.95751887912014
1.88373144058303 1.95965972517836
1.88642296477284 1.96244834058486
1.88992130484169 1.96476791879896
1.89224837545907 1.96751428359254
1.8952263557702 1.96983678517354
1.89832482113479 1.97280985573587
1.90196051309422 1.97575553067968
1.90581154271225 1.97904474329329
1.90877038497677 1.98096215794653
1.91210822626368 1.98339737618012
1.91534530602831 1.98560918405806
1.9177567142975 1.98760868903213
1.92109683728791 1.99003253993061
1.92508801035839 1.99320991938387
1.9287393459234 1.99552019633616
1.93276025227715 1.99795741868046
1.93618155462447 2.00042920804478
1.93899082949993 2.00282052839467
1.94129446235309 2.00484780897391
1.9440899080475 2.00670977470908
1.94865862039795 2.00953895365759
1.95184993046362 2.01208509782049
1.95485383470636 2.01450990479224
1.95824565539168 2.01676653692481
1.96207690424823 2.01881143853738
1.96471560461075 2.02100702477208
1.96737899907022 2.02363328082484
1.97026894218029 2.02599660494133
1.9736476752716 2.0282587365877
1.97720834394115 2.03250724154343
1.98098309262711 2.03480951883923
1.98261595534277 2.03765970765777
1.98509675506461 2.04098251754964
1.98891304075167 2.04331032199244
1.99129668632188 2.04684021120434
1.99516372903563 2.04931296302313
1.99796279159621 2.05140783568021
2.00080034246238 2.05392920373685
2.00425178009435 2.05751151210666
2.0079617813585 2.05941167059554
2.01035646490825 2.06141744129632
2.01396414985128 2.0644520220504
2.01823211200947 2.06666081016468
2.02091375543895 2.06910324841288
2.02530722662981 2.07094158016609
2.0295288671425 2.07284050560022
2.03287342592264 2.07538879161681
2.03531898975441 2.07829075612809
2.03736353262083 2.08195574879618
2.04059174971175 2.08400932024074
2.04383615788557 2.08617520127786
2.04713697110397 2.08936291437324
2.05072926358007 2.09304435370115
2.05413522727755 2.09606120006961
2.05857964887745 2.09774286377104
2.06240960962094 2.10051990270529
2.06582506254454 2.103319781746
2.06902548875882 2.10580617864839
2.07252986079405 2.1088437199588
2.07659608776025 2.11168946081882
2.07875969294441 2.1139321498704
2.08184256248566 2.11666236907163
2.08514182848279 2.12064252709164
2.08824515488083 2.12300319990438
2.09158713495635 2.12598313845295
2.09440164623359 2.12968680769142
2.0969054281219 2.13141082398728
2.10064730020652 2.13359554713779
2.10427185769328 2.13629323900952
2.10796968785282 2.13811868062417
2.11079698463439 2.14060456509046
2.11441712427419 2.14333219184089
2.11739723714641 2.14670494072446
2.12074620155393 2.14878751607364
2.12380194779622 2.15117701531327
2.12649932970987 2.15442070255418
2.1314070182468 2.15633668676318
2.13444313955247 2.15908840703512
2.13747798229215 2.16127954648995
2.14039208947759 2.16406182895415
2.14414598026431 2.16697848238425
2.14810230750448 2.16959106213428
2.15047390897773 2.17255385354747
2.15288186685216 2.17480418229926
2.15628080167923 2.17838044945365
2.15950186849305 2.1809589587902
2.16317748942287 2.18408318644118
2.16784319219921 2.18789390573667
2.1702887238986 2.19002459390653
2.17367498408048 2.19276076151393
2.17734661192239 2.19501976155036
2.18126991857336 2.19742700946176
2.18525705286469 2.20026431863055
2.18838721104516 2.20326255367015
2.19139730764208 2.20614780634848
2.19591299384802 2.20955706750723
2.19959505614785 2.21240044817801
2.20363802614753 2.21591184586951
2.20679006765493 2.21935407379551
2.21007844967399 2.2236482296795
2.21413509083153 2.22643835160717
2.21794548271218 2.22960940913713
2.22266997817259 2.23276346889678
2.22495457907865 2.23487412633732
2.22904757775889 2.23800498227007
2.23369769352867 2.24018014641316
2.23606192538586 2.24262250019904
2.23993705255728 2.24496931672625
2.24447787830262 2.24754096846863
2.24818211386291 2.25101513201216
2.25059081765653 2.25433109587523
2.25391782217905 2.2568562552101
2.25804246453232 2.26042731200426
2.26123142566722 2.26322268803251
2.26513813069052 2.26728214854249
2.268650000021 2.26953584638311
2.27196627127313 2.27299881778681
2.275181651974 2.27681909477242
2.28109071517741 2.27999061417474
2.28464827574233 2.28297006245257
2.28727727028571 2.28625915631031
2.29040043918807 2.29028828975728
2.29303654421314 2.29359921290189
2.29702105504205 2.29722488350549
2.29987499700773 2.30012921229619
2.3039336715054 2.30358038383904
2.31027484270855 2.30682352637904
2.31402166429442 2.3100732805378
2.31657487472263 2.3131858456271
2.32130423621922 2.31786101687634
2.32475719072044 2.32147727993922
2.32764956226702 2.32543290571647
2.33098340398415 2.32810757827629
2.33441087815054 2.33043606138755
2.33726333476772 2.3337009637677
2.34142048145243 2.33804150761949
2.34638956433258 2.34239959397491
2.35208303580004 2.34544376019924
2.35569060861677 2.3479947836725
2.35960030001868 2.35323694358546
2.3633759020096 2.35692844389318
2.36731288104588 2.36140420531802
2.37152679319614 2.36610960944108
2.37685938277335 2.3699215098754
2.38022090074003 2.37339382559528
2.38412976969593 2.37668584456557
2.38759334555071 2.38022460910796
2.39102864156148 2.38413127014925
2.39422028615356 2.38750031845197
2.39793683634242 2.39233127311458
2.40189157180326 2.39879129175761
2.40631652808902 2.40261097693881
2.41224853796633 2.40648734407121
2.4158207677571 2.41009676695624
2.41966648409823 2.4152730609611
2.42337413351422 2.4208990852081
2.42785596869564 2.4262827862983
2.43320539538362 2.43146020967486
2.43752279971724 2.43605448080126
2.44235564368584 2.43986809921912
2.44686415838931 2.44489917510208
2.45164438692354 2.44944145358894
2.45608249661222 2.45348414992002
2.46078050968207 2.45928470919085
2.46887370493366 2.46519481008367
2.47476633107951 2.47075664936888
2.48042873302167 2.47573673822115
2.48619307126534 2.47968698406378
2.49363808789222 2.4856403305663
2.49795921665867 2.49183243167424
2.50486702058376 2.49529983976459
2.50987745470357 2.50199639608835
2.51814376654049 2.5065646096539
2.52266806821048 2.51098443219553
2.52758651078646 2.51767943634
2.53455491625864 2.52145861157324
2.54121235819651 2.52636386937142
2.54736255104159 2.53412243403184
2.55558665135918 2.53940823151166
2.56315204883843 2.54601491426767
2.56727199775363 2.55337183644648
2.57483582063145 2.55949988294143
2.58157120403338 2.56853201364533
2.58852335708762 2.57608513163656
2.59360069189398 2.58187132638745
2.59942575348657 2.58682462740368
2.60837959324835 2.59171303952696
2.61644935082338 2.59810512178031
2.62854977805363 2.60382572838305
2.63986600894464 2.61287703719647
2.6484482474404 2.62087219300151
2.65860760603344 2.62883498835012
2.66883696158308 2.63730507546019
2.6764591613989 2.64556399347132
2.68652935639813 2.65390801914265
2.69812738751346 2.66185682262302
2.70645874462268 2.67203357599978
2.71440147930301 2.67971782023556
2.72637366530767 2.68921080686945
2.73611749962518 2.70038320593354
2.74773782967863 2.71094726252756
2.75607255189954 2.71918861875805
2.76775119214423 2.73102626091723
2.77664295488974 2.74070138469704
2.7928242873407 2.75279474342887
2.8036155359279 2.76661171406945
2.81271064650595 2.77790689852339
2.82891291557071 2.79267740164525
2.84530150631095 2.80633240057856
2.86103628429067 2.81921450506054
2.87853790629515 2.83191550474106
2.89616221069709 2.84346895888419
2.91687271923355 2.86129954916465
2.94187415407755 2.88973798163868
2.96099821778516 2.91188943595228
2.99710520529231 2.93669679679703
3.03538173606134 2.96126339395324
3.07114967445958 2.99223698263367
3.10764409931111 3.01908866482787
3.150232216117 3.05017516606896
3.19692859632734 3.10315055979531
3.24897898635911 3.17123369437158
3.32234189046916 3.22465072484831
3.38568477076154 3.30417168806302
3.50854628965324 3.39403091391901
3.72131049248307 3.58418356383754
4.56775897927886 4.50069274182989
