# Supplementary material for: Simulating multiple faceted variability in single cell RNA sequencing
Source: Nat Commun. 2019 Jun 13;10:2611. doi: 10.1038/s41467-019-10500-w (PMC6565723; doi:10.1038/s41467-019-10500-w)
Supplement: Supplementary file 4 — Source Data [file 41467_2019_10500_MOESM4_ESM.zip › Source_Data_forFigures/SuppFigure5c/splatter/nonUMI/percent_nonzero.txt]

simulated experimental
0.012 0.0846153846153846
0.012 0.0846153846153846
0.014 0.0923076923076923
0.014 0.0923076923076923
0.016 0.0923076923076923
0.018 0.1
0.02 0.1
0.02 0.1
0.022 0.107692307692308
0.024 0.107692307692308
0.026 0.107692307692308
0.026 0.115384615384615
0.028 0.115384615384615
0.028 0.115384615384615
0.03 0.115384615384615
0.03 0.123076923076923
0.032 0.123076923076923
0.034 0.123076923076923
0.034 0.123076923076923
0.034 0.130769230769231
0.036 0.130769230769231
0.038 0.130769230769231
0.038 0.130769230769231
0.04 0.130769230769231
0.04 0.138461538461538
0.042 0.138461538461538
0.042 0.138461538461538
0.044 0.138461538461538
0.044 0.146153846153846
0.046 0.146153846153846
0.048 0.146153846153846
0.048 0.146153846153846
0.05 0.150769230769231
0.05 0.153846153846154
0.052 0.153846153846154
0.052 0.153846153846154
0.054 0.161538461538462
0.056 0.161538461538462
0.056 0.161538461538462
0.058 0.161538461538462
0.06 0.169230769230769
0.06 0.169230769230769
0.062 0.169230769230769
0.062 0.169230769230769
0.064 0.176923076923077
0.066 0.176923076923077
0.068 0.176923076923077
0.068 0.184615384615385
0.07 0.184615384615385
0.072 0.184615384615385
0.072 0.192307692307692
0.074 0.192307692307692
0.074 0.192307692307692
0.078 0.2
0.078 0.2
0.08 0.2
0.08 0.2
0.082 0.207692307692308
0.082 0.207692307692308
0.084 0.207692307692308
0.086 0.215384615384615
0.088 0.215384615384615
0.088 0.215384615384615
0.09 0.223076923076923
0.092 0.223076923076923
0.094 0.223076923076923
0.096 0.230769230769231
0.096 0.230769230769231
0.098 0.230769230769231
0.1 0.230769230769231
0.102 0.238461538461538
0.102 0.238461538461538
0.104 0.238461538461538
0.106 0.246153846153846
0.106 0.246153846153846
0.108 0.246153846153846
0.11 0.253846153846154
0.112 0.253846153846154
0.112 0.261538461538462
0.114 0.261538461538462
0.116 0.261538461538462
0.118 0.261538461538462
0.12 0.269230769230769
0.122 0.269230769230769
0.124 0.269230769230769
0.126 0.276923076923077
0.126 0.276923076923077
0.128 0.276923076923077
0.13 0.284615384615385
0.132 0.284615384615385
0.134 0.292307692307692
0.136 0.292307692307692
0.137952 0.292307692307692
0.138 0.3
0.14 0.3
0.142 0.3
0.144 0.307692307692308
0.146 0.307692307692308
0.148 0.307692307692308
0.15 0.315384615384615
0.152 0.315384615384615
0.154 0.315384615384615
0.154 0.323076923076923
0.156 0.323076923076923
0.158 0.323076923076923
0.16088 0.330769230769231
0.162 0.330769230769231
0.164 0.330769230769231
0.167248 0.338461538461538
0.17 0.338461538461538
0.172 0.346153846153846
0.174 0.346153846153846
0.178 0.346153846153846
0.18 0.353846153846154
0.182 0.353846153846154
0.184 0.353846153846154
0.186 0.361538461538462
0.188 0.361538461538462
0.19 0.361538461538462
0.192 0.369230769230769
0.194 0.369230769230769
0.196175999999999 0.369230769230769
0.2 0.373846153846153
0.2 0.376923076923077
0.204 0.376923076923077
0.206 0.384615384615385
0.208 0.384615384615385
0.21 0.392307692307692
0.214 0.392307692307692
0.216 0.392307692307692
0.218 0.4
0.222 0.4
0.224 0.4
0.226 0.407692307692308
0.23 0.407692307692308
0.234 0.407692307692308
0.236 0.415384615384615
0.238 0.415384615384615
0.240928000000001 0.418461538461539
0.244 0.423076923076923
0.246 0.430769230769231
0.248 0.430769230769231
0.252 0.430769230769231
0.254 0.438461538461538
0.256 0.438461538461538
0.258 0.438461538461538
0.262 0.446153846153846
0.266 0.446153846153846
0.268 0.446153846153846
0.272 0.453846153846154
0.274 0.453846153846154
0.278 0.453846153846154
0.28 0.461538461538462
0.282 0.461538461538462
0.286 0.461538461538462
0.28968 0.469230769230769
0.292 0.469230769230769
0.294 0.476923076923077
0.296 0.476923076923077
0.3 0.476923076923077
0.30296 0.484615384615385
0.306 0.484615384615385
0.308 0.484615384615385
0.312 0.492307692307692
0.314 0.492307692307692
0.318 0.5
0.32 0.5
0.322 0.5
0.326 0.5
0.33 0.507692307692308
0.332 0.507692307692308
0.334976000000001 0.507692307692308
0.338 0.515384615384615
0.342 0.515384615384615
0.345344000000001 0.523076923076923
0.348 0.523076923076923
0.35 0.523076923076923
0.354 0.530769230769231
0.356 0.530769230769231
0.358 0.530769230769231
0.362 0.538461538461538
0.364 0.538461538461538
0.368 0.538461538461538
0.372 0.546153846153846
0.374 0.546153846153846
0.378 0.546153846153846
0.38 0.553846153846154
0.384 0.553846153846154
0.386 0.553846153846154
0.39 0.561538461538462
0.394 0.561538461538462
0.396 0.563846153846155
0.4 0.569230769230769
0.402 0.569230769230769
0.406 0.569230769230769
0.41 0.576923076923077
0.413376 0.576923076923077
0.418 0.577692307692311
0.42 0.584615384615385
0.424 0.584615384615385
0.428 0.592307692307692
0.43 0.592307692307692
0.434 0.6
0.436 0.6
0.438 0.6
0.442 0.607692307692308
0.445936000000001 0.607692307692308
0.45 0.608461538461541
0.452 0.615384615384615
0.454 0.615384615384615
0.456 0.615384615384615
0.461216 0.623076923076923
0.464 0.623076923076923
0.466128000000001 0.630769230769231
0.472 0.630769230769231
0.476 0.630769230769231
0.48 0.638461538461538
0.484 0.638461538461538
0.488 0.638461538461538
0.490864 0.646153846153846
0.49232 0.646153846153846
0.496 0.646153846153846
0.5 0.653846153846154
0.504 0.653846153846154
0.508 0.661538461538462
0.512 0.661538461538462
0.514 0.661538461538462
0.516512000000001 0.669230769230769
0.519968000000001 0.669230769230769
0.522 0.669230769230769
0.526 0.676923076923077
0.528 0.676923076923077
0.532 0.676923076923077
0.536 0.684615384615385
0.54 0.684615384615385
0.544 0.692307692307692
0.546 0.692307692307692
0.55 0.7
0.552 0.7
0.558 0.7
0.562 0.7
0.566 0.707692307692308
0.57 0.707692307692308
0.574 0.707692307692308
0.578 0.715384615384615
0.582 0.715384615384615
0.588 0.715384615384615
0.59 0.723076923076923
0.593088 0.723076923076923
0.596 0.723076923076923
0.598 0.730769230769231
0.602 0.730769230769231
0.606 0.730769230769231
0.61 0.738461538461539
0.614 0.738461538461539
0.617280000000001 0.738461538461539
0.620736000000001 0.746153846153846
0.624 0.746153846153846
0.626 0.746153846153846
0.631104000000001 0.746153846153846
0.634 0.753846153846154
0.636016 0.753846153846154
0.64 0.753846153846154
0.642 0.761538461538461
0.646 0.761538461538461
0.65 0.761538461538461
0.654 0.769230769230769
0.658 0.769230769230769
0.662 0.769230769230769
0.666 0.776923076923077
0.668 0.776923076923077
0.672 0.776923076923077
0.674032000000001 0.781538461538464
0.678 0.784615384615385
0.682 0.784615384615385
0.684 0.784615384615385
0.688 0.792307692307692
0.69 0.792307692307692
0.692 0.792307692307692
0.694 0.792307692307692
0.698 0.8
0.7 0.8
0.702592000000001 0.8
0.706048000000001 0.8
0.71 0.807692307692308
0.714 0.807692307692308
0.716 0.807692307692308
0.72 0.815384615384615
0.722 0.815384615384615
0.724784 0.815384615384615
0.728 0.823076923076923
0.731696 0.823076923076923
0.734 0.823076923076923
0.736 0.830769230769231
0.742 0.830769230769231
0.746 0.830769230769231
0.748 0.838461538461538
0.752 0.838461538461538
0.754 0.838461538461538
0.758 0.838461538461538
0.762 0.846153846153846
0.766 0.846153846153846
0.77 0.846153846153846
0.773168 0.853846153846154
0.776 0.853846153846154
0.778 0.853846153846154
0.78 0.853846153846154
0.784 0.861538461538462
0.786 0.861538461538462
0.79 0.861538461538462
0.794 0.861538461538462
0.798 0.869230769230769
0.802 0.869230769230769
0.804 0.869230769230769
0.808 0.869230769230769
0.812 0.876923076923077
0.816 0.876923076923077
0.818 0.876923076923077
0.822 0.876923076923077
0.824 0.884615384615385
0.828 0.884615384615385
0.831376 0.884615384615385
0.836 0.884615384615385
0.838 0.892307692307692
0.84 0.892307692307692
0.843200000000001 0.892307692307692
0.846 0.892307692307692
0.85 0.893076923076926
0.852 0.9
0.856 0.9
0.858 0.9
0.862 0.9
0.864 0.907692307692308
0.87 0.907692307692308
0.872 0.907692307692308
0.874 0.907692307692308
0.877216 0.907692307692308
0.88 0.915384615384615
0.884 0.915384615384615
0.886 0.915384615384615
0.89 0.915384615384615
0.892 0.923076923076923
0.896 0.923076923076923
0.899408000000001 0.923076923076923
0.902 0.923076923076923
0.906 0.923076923076923
0.908 0.930769230769231
0.912 0.930769230769231
0.914 0.930769230769231
0.916 0.930769230769231
0.92 0.930769230769231
0.922 0.938461538461538
0.924 0.938461538461538
0.926 0.938461538461538
0.928 0.938461538461538
0.93 0.938461538461538
0.932335999999999 0.938461538461538
0.934 0.938461538461538
0.938 0.946153846153846
0.938 0.946153846153846
0.94 0.946153846153846
0.942 0.946153846153846
0.944 0.946153846153846
0.944 0.953846153846154
0.946 0.953846153846154
0.948 0.953846153846154
0.948 0.953846153846154
0.95 0.953846153846154
0.95 0.953846153846154
0.952 0.953846153846154
0.952 0.961538461538462
0.954 0.961538461538462
0.954 0.961538461538462
0.954 0.961538461538462
0.954 0.961538461538462
0.956 0.961538461538462
0.956 0.961538461538462
0.956 0.969230769230769
0.958 0.969230769230769
0.958 0.969230769230769
0.958 0.969230769230769
0.96 0.969230769230769
0.96 0.969230769230769
0.96 0.969230769230769
0.962 0.976923076923077
0.962 0.976923076923077
0.962 0.976923076923077
0.964 0.976923076923077
0.964 0.976923076923077
0.964 0.976923076923077
0.964 0.976923076923077
0.966 0.976923076923077
0.966 0.976923076923077
0.966 0.976923076923077
0.968 0.978461538461544
0.968 0.984615384615385
0.968 0.984615384615385
0.968 0.984615384615385
0.97 0.984615384615385
0.97 0.984615384615385
0.97 0.984615384615385
0.97 0.984615384615385
0.972 0.984615384615385
0.972 0.984615384615385
0.972 0.984615384615385
0.972 0.984615384615385
0.972 0.992307692307692
0.974 0.992307692307692
0.974 0.992307692307692
0.974 0.992307692307692
0.974 0.992307692307692
0.976 0.992307692307692
0.976 0.992307692307692
0.976 0.992307692307692
0.976 0.992307692307692
0.976 0.992307692307692
0.978 0.992307692307692
0.978 0.992307692307692
0.978 0.992307692307692
0.978 0.992307692307692
0.978 0.992307692307692
0.98 0.992307692307692
0.98 0.992307692307692
0.98 1
0.98 1
0.98 1
0.98 1
0.982 1
0.982 1
0.982 1
0.982 1
0.982 1
0.982 1
0.982 1
0.984 1
0.984 1
0.984 1
0.984 1
0.984 1
0.984 1
0.986 1
0.986 1
0.986 1
0.986 1
0.986 1
0.986 1
0.988 1
0.988 1
0.988 1
0.988 1
0.988 1
0.988 1
0.988 1
0.988 1
0.989024000000001 1
0.99 1
0.99 1
0.99 1
0.99 1
0.99 1
0.99 1
0.99 1
0.99 1
0.992 1
0.992 1
0.992 1
0.992 1
0.992 1
0.992 1
0.992 1
0.992 1
0.994 1
0.994 1
0.994 1
0.994 1
0.994 1
0.994 1
0.994 1
0.994 1
0.996 1
0.996 1
0.996 1
0.996 1
0.996 1
0.996 1
0.996 1
0.996 1
0.998 1
0.998 1
0.998 1
0.998 1
0.998 1
0.998 1
0.998 1
1 1
1 1
1 1
1 1
1 1
1 1
1 1
