# Supplementary material for: Simulating multiple faceted variability in single cell RNA sequencing
Source: Nat Commun. 2019 Jun 13;10:2611. doi: 10.1038/s41467-019-10500-w (PMC6565723; doi:10.1038/s41467-019-10500-w)
Supplement: Supplementary file 4 — Source Data [file 41467_2019_10500_MOESM4_ESM.zip › Source_Data_forFigures/SuppFigure5c/splatter/UMI10xt4k/log10meanplus1.txt]

simulated experimental
0.00518051250378031 0.00445434142624999
0.00603795499731718 0.00445434142624999
0.00603795499731718 0.00445434142624999
0.00689370794790046 0.00445434142624999
0.00689370794790046 0.00445434142624999
0.00774777800073995 0.00445434142624999
0.00774777800073995 0.00470047035429043
0.00860017176191757 0.00470047035429043
0.00860017176191757 0.00470047035429043
0.00860017176191757 0.00470047035429043
0.00945089579869393 0.00470047035429043
0.00945089579869393 0.00470047035429043
0.010299956639812 0.00470047035429043
0.010299956639812 0.00494645987199884
0.010299956639812 0.00494645987199884
0.0111473607757975 0.00494645987199884
0.0111473607757975 0.00494645987199884
0.0111473607757975 0.00494645987199884
0.0111473607757975 0.00494645987199884
0.0114249496068806 0.00519231013721314
0.0119931146592569 0.00519231013721314
0.0119931146592569 0.00519231013721314
0.0119931146592569 0.00519231013721314
0.0119931146592569 0.00519231013721314
0.0128372247051722 0.00519231013721314
0.0128372247051722 0.00543802130750334
0.0128372247051722 0.00543802130750334
0.0128372247051722 0.00543802130750334
0.0128372247051722 0.00543802130750334
0.0136796972911926 0.00543802130750334
0.0136796972911926 0.00543802130750334
0.0136796972911926 0.00568359354017218
0.0136796972911926 0.00568359354017218
0.0136796972911926 0.00568359354017218
0.0136796972911926 0.00568359354017218
0.0145205387579237 0.00568359354017218
0.0145205387579237 0.00592902699225568
0.0145205387579237 0.00592902699225568
0.0145205387579237 0.00592902699225568
0.0145205387579237 0.00592902699225568
0.0145205387579237 0.00592902699225568
0.0145205387579237 0.00592902699225568
0.0153597554092142 0.00617432182052381
0.0153597554092142 0.00617432182052381
0.0153597554092142 0.00617432182052381
0.0153597554092142 0.00617432182052381
0.0153597554092142 0.00617432182052381
0.0153597554092142 0.00641947818148101
0.0160098718873927 0.00641947818148101
0.0161973535124391 0.00641947818148101
0.0161973535124391 0.00641947818148101
0.0161973535124391 0.00641947818148101
0.0161973535124391 0.00666449623136686
0.0161973535124391 0.00666449623136686
0.0161973535124391 0.00666449623136686
0.0170333392987804 0.00666449623136686
0.0170333392987804 0.00690937612615664
0.0170333392987804 0.00690937612615664
0.0170333392987804 0.00690937612615664
0.0170333392987804 0.00690937612615664
0.0170333392987804 0.00690937612615664
0.0170333392987804 0.00715411802156195
0.0170333392987804 0.00715411802156195
0.0178677189635057 0.00715411802156195
0.0178677189635057 0.00715411802156195
0.0178677189635057 0.00715411802156195
0.0178677189635057 0.00739872207303127
0.0178677189635057 0.00739872207303127
0.0178677189635057 0.00739872207303127
0.0178677189635057 0.00739872207303127
0.0187004986662434 0.00764318843575058
0.0187004986662434 0.00764318843575058
0.0187004986662434 0.00764318843575058
0.0187004986662434 0.00764318843575058
0.0187004986662434 0.00788751726464394
0.0187004986662434 0.00788751726464394
0.0187004986662434 0.00788751726464394
0.0187004986662434 0.00788751726464394
0.0188136334492082 0.00788751726464394
0.0195316845312554 0.00813170871437409
0.0195316845312554 0.00813170871437409
0.0195316845312554 0.00813170871437409
0.0195316845312554 0.00813170871437409
0.0195316845312554 0.00813170871437409
0.0195316845312554 0.00837576293934303
0.0195316845312554 0.00837576293934303
0.0195316845312554 0.00837576293934303
0.0195316845312554 0.00837576293934303
0.0203612826477079 0.00861968009369259
0.0203612826477079 0.00861968009369259
0.0203612826477079 0.00861968009369259
0.0203612826477079 0.00861968009369259
0.0203612826477079 0.00886346033130503
0.0203612826477079 0.00886346033130503
0.0203612826477079 0.00886346033130503
0.0211892990699381 0.00886346033130503
0.0211892990699381 0.00910710380580365
0.0211892990699381 0.00910710380580365
0.0211892990699381 0.00910710380580365
0.0211892990699381 0.00910710380580365
0.0211892990699381 0.0093506106705533
0.0211892990699381 0.0093506106705533
0.0220157398177203 0.0093506106705533
0.0220157398177203 0.0093506106705533
0.0220157398177203 0.00959398107866105
0.0220157398177203 0.00959398107866105
0.0220157398177203 0.00959398107866105
0.0220157398177203 0.00959398107866105
0.0228406108765278 0.00981192518229872
0.0228406108765278 0.00983721518297666
0.0228406108765278 0.00983721518297666
0.0228406108765278 0.00983721518297666
0.0228406108765278 0.0100803131360933
0.0228406108765278 0.0100803131360933
0.0228406108765278 0.0100803131360933
0.0228406108765278 0.0100803131360933
0.0236639181977935 0.0100803131360933
0.0236639181977935 0.0103232750903479
0.0236639181977935 0.0103232750903479
0.0236639181977935 0.0103232750903479
0.0236639181977935 0.010566101197822
0.0236639181977935 0.010566101197822
0.024485667699167 0.010566101197822
0.024485667699167 0.010566101197822
0.024485667699167 0.0108087916103422
0.024485667699167 0.0108087916103422
0.024485667699167 0.0108087916103422
0.024485667699167 0.0108087916103422
0.024485667699167 0.0110513464794806
0.0253058652647703 0.0110513464794806
0.0253058652647703 0.0110513464794806
0.0253058652647703 0.0112937659565554
0.0253058652647703 0.0112937659565554
0.0253058652647703 0.0112937659565554
0.0253058652647703 0.0115360501926319
0.0261245167454503 0.0115360501926319
0.0261245167454503 0.0115360501926319
0.0261245167454503 0.0117283276550475
0.0261245167454503 0.0117781993385223
0.0269416279590294 0.0117781993385223
0.0269416279590294 0.0117781993385223
0.0269416279590294 0.012020213544787
0.0269416279590294 0.012020213544787
0.0269416279590294 0.012020213544787
0.0277572046905535 0.012020213544787
0.0277572046905535 0.0122620929617346
0.0277572046905535 0.0122620929617346
0.0277572046905535 0.0122620929617346
0.0285712526925376 0.0125038377394229
0.0285712526925376 0.0125038377394229
0.0285712526925376 0.012745448027659
0.0285712526925376 0.012745448027659
0.0293837776852097 0.012745448027659
0.0293837776852097 0.012745448027659
0.0293837776852097 0.0129869239760004
0.0293837776852097 0.0129869239760004
0.0296045217607734 0.0129869239760004
0.0301947853567512 0.0132282657337551
0.0301947853567512 0.0132282657337551
0.0301947853567512 0.0132282657337551
0.0301947853567512 0.0134694734499825
0.0310042813635368 0.0134694734499825
0.0310042813635368 0.0134694734499825
0.0310042813635368 0.0134694734499825
0.0310042813635368 0.0137105472734933
0.0318122713303704 0.0137105472734933
0.0318122713303704 0.0139514873528511
0.0318122713303704 0.0139514873528511
0.0318122713303704 0.0139514873528511
0.0318122713303704 0.014192293836372
0.0326187608507199 0.014192293836372
0.0326187608507199 0.014192293836372
0.0326187608507199 0.0144329668721258
0.0326187608507199 0.0144329668721258
0.0334237554869497 0.0146735066079361
0.0334237554869497 0.0146735066079361
0.0334237554869497 0.0146735066079361
0.0334237554869497 0.014913913191381
0.0334237554869497 0.014913913191381
0.0342272607705507 0.0151541867697936
0.0342272607705507 0.0151541867697936
0.0342272607705507 0.0151541867697936
0.0342272607705507 0.0153943274902629
0.0350292822023682 0.0153943274902629
0.0350292822023682 0.0156343354996336
0.0350292822023682 0.0156343354996336
0.0350292822023682 0.0158579036119718
0.0358298252528282 0.0158742109445075
0.0358298252528282 0.0158742109445075
0.0358298252528282 0.0161139539712434
0.0366288953621611 0.0161139539712434
0.0366288953621611 0.0163535647259578
0.0366288953621611 0.0163535647259578
0.0366288953621611 0.0163535647259578
0.0374264979406237 0.0165930433545256
0.0374264979406237 0.0165930433545256
0.0374264979406237 0.0165930433545256
0.0374264979406237 0.0168323900025804
0.0382226383687185 0.0168323900025804
0.0382226383687185 0.0168323900025804
0.0382226383687185 0.0170716048155154
0.039017321997412 0.0170716048155154
0.039017321997412 0.0173106879384834
0.039017321997412 0.0173106879384834
0.0398105541483504 0.0173106879384834
0.0398105541483504 0.0175496395163978
0.0398105541483504 0.0175496395163978
0.0406023401140731 0.0177884596939327
0.0406023401140731 0.0177884596939327
0.0406023401140731 0.0180271486155239
0.0413926851582251 0.0180271486155239
0.0413926851582251 0.0180271486155239
0.0413926851582251 0.0182657064253691
0.0421815945157663 0.0185041332674285
0.0421815945157663 0.0185041332674285
0.0421815945157663 0.0187424292854254
0.0429690733931801 0.0187424292854254
0.0429690733931801 0.0189220180616473
0.0437551269686795 0.0189805946228465
0.0437551269686795 0.0189805946228465
0.0437551269686795 0.0192186294229426
0.044539760392411 0.0192186294229426
0.044539760392411 0.0194565338287292
0.044539760392411 0.0194565338287292
0.0453229787866575 0.0196943079829869
0.0461047872460387 0.0196943079829869
0.0461047872460387 0.0199319520282617
0.0461047872460387 0.0199319520282617
0.0468851908377101 0.020169466106866
0.0468851908377101 0.020169466106866
0.0468851908377101 0.020169466106866
0.04766419460156 0.0204068503608786
0.04766419460156 0.0204068503608786
0.04766419460156 0.0206441049321456
0.0484418035504045 0.0206441049321456
0.0484418035504045 0.0208812299622807
0.0492180226701817 0.0208812299622807
0.0492180226701817 0.0211182255926658
0.0492180226701817 0.0213446725607264
0.0499928569201426 0.0213550919644514
0.0507663112330423 0.0215918292185572
0.0507663112330423 0.0215918292185572
0.0507663112330423 0.0218284374956727
0.0515383905153274 0.0218284374956727
0.0523090996473234 0.0220006072762644
0.0523090996473234 0.0220649169362574
0.0523090996473234 0.0220649169362574
0.0530784434834197 0.0223012676805416
0.0530784434834197 0.0225374898685266
0.0538464268522526 0.0225374898685266
0.0538464268522526 0.0227735836399856
0.0546130545568877 0.0227735836399856
0.0546130545568877 0.0230095491344638
0.055378331375 0.0230095491344638
0.055378331375 0.0232453864912792
0.0561422620590523 0.0232453864912792
0.0561422620590523 0.0234810958495229
0.0569048513364726 0.0237166773480596
0.0576661039098292 0.0237166773480596
0.0576661039098292 0.0239521311255283
0.0584260244570054 0.0241874573203423
0.0584260244570054 0.0241874573203423
0.0591846176313711 0.0244226560706905
0.0591846176313711 0.024657727514537
0.0599418880619547 0.024657727514537
0.0606978403536116 0.0248926717896221
0.0606978403536116 0.0251274890334629
0.0614524790871932 0.0253621793833532
0.0622058088197126 0.0253621793833532
0.0629578340845102 0.0255967429763646
0.0629578340845102 0.0258311799493466
0.0637085593914174 0.0260654904389274
0.0637085593914174 0.0260654904389274
0.0644579892269184 0.0262996745815138
0.0652061280543119 0.0265337325132923
0.0659529803138697 0.026662410627685
0.0659529803138697 0.0267676643702295
0.0666985504229953 0.027001470288072
0.0674428427763807 0.0271033702777281
0.0674428427763807 0.0272351504023477
0.0681858617461616 0.0274687048483654
0.0689276116820718 0.0277021337612161
0.0696680969115956 0.0279354372757729
0.0696680969115956 0.0279354372757729
0.0704073217401197 0.0281686155266917
0.0711452904510828 0.0284016686484116
0.0717583261829609 0.0286345967751555
0.0718820073061254 0.0288674000409302
0.0726174765452365 0.0291000785795274
0.0733517023869009 0.0291042656512953
0.0740846890282438 0.0293326325245236
0.0748164406451747 0.0295650620092811
0.0755469613925307 0.029797367166948
0.0755469613925307 0.029797367166948
0.0762762554042176 0.030029548130459
0.0770043267933503 0.0302616050325355
0.077731179652392 0.0304935380056864
0.0784568180532925 0.0307253471822085
0.0791812460476248 0.0309570326941867
0.0799044676667207 0.0309570326941867
0.0806264869218057 0.0311885946734947
0.0813473078041325 0.0314200332517954
0.082066934285113 0.0316513485605412
0.0827853703164501 0.0318825407309747
0.0835026198302674 0.0321136098941289
0.0842186867392388 0.0323445561808279
0.0849335749367161 0.0325753797216872
0.0856472882968565 0.0328060806471139
0.0870712059065354 0.0330366590873076
0.0877814178095424 0.0332671151722607
0.0884904701823962 0.0334974490317586
0.0891983668051489 0.0337276607953804
0.0899051114393979 0.0337608012401671
0.0906107078284066 0.0341877185522826
0.092018470752797 0.0344175648036932
0.0927206446840992 0.0344175648036932
0.0934216851622351 0.0346472894754888
0.0941215958405614 0.034876892696223
0.0955180423231508 0.0353164736580655
0.0962145853464052 0.0355649749345402
0.0969100130080564 0.0357940936324965
0.0976043288744109 0.0360230915191116
0.0982975364946976 0.0364267496607818
0.0989896394011773 0.036709361583278
0.0996806411092501 0.0369378774958922
0.101059354908116 0.0370863483864483
0.101747073946366 0.0371662732318442
0.102433705681336 0.0373945489174695
0.103803720955957 0.0377449468443125
0.104487111312395 0.0380786569327566
0.105169427999332 0.0383064536764547
0.105850674385144 0.0385341309985253
0.106530853822381 0.0387616890241158
0.107209969647868 0.0389891278781767
0.108565023732834 0.0394436485705304
0.109915863023793 0.0394436485705304
0.110589710299249 0.0398976940712739
0.111934276332682 0.0401245389350907
0.11327469246435 0.0403512653729747
0.114610984232173 0.0408043634650939
0.115943176939055 0.0412569893339987
0.116607743988248 0.0414831254921428
0.117271295655764 0.041935044868929
0.118595365223762 0.0421608283322433
0.119255889277937 0.0423864944749686
0.120336978677337 0.0428374752859021
0.121231455149621 0.0430627901972611
0.122543524068754 0.0432879882743336
0.123851640967086 0.0439628827099236
0.125806458139527 0.0441876146590021
0.127104798364808 0.0446367299853793
0.128399268717806 0.0450853813495599
0.130333768495006 0.0453095333451956
0.130976691605617 0.0456648013323963
0.132259689531045 0.0459812960188119
0.133538908370218 0.0462049862024352
0.135450699345514 0.0464285612302316
0.137354111370733 0.0468753662921756
0.138618433899492 0.0475447131730458
0.14050804303818 0.0477675997480705
0.141963724009813 0.0479903719929671
0.143639235274543 0.0484355739611221
0.146128035678238 0.0488803200132034
0.147367107793786 0.0493246110820317
0.14921911265538 0.0497684480975681
0.150449409460881 0.0502118319869251
0.152899596393747 0.0506547636743788
0.154119525515847 0.0510972440813799
0.155943017971837 0.0513183153418946
0.157154439906282 0.0517601205497858
0.15896526038341 0.0519808547257718
0.160768561861128 0.052421986792042
0.163161374977018 0.0528626712356415
0.165645484702265 0.053302908964067
0.169086357487023 0.0535228605929281
0.170848203643309 0.0541820478916097
0.17260293120986 0.0546209508919802
0.175511813363448 0.0548402361689961
0.177824971864682 0.0552784748357517
0.180699201296035 0.0557162717295829
0.182414652434554 0.0561536277402642
0.184959305044579 0.0565905437548846
0.187520720836463 0.0568088370401557
0.190331698170291 0.0574630593309367
0.194236748723829 0.0578986606532161
0.197004728023046 0.0583338255011516
0.199755177253475 0.0589857562944303
0.203576774977973 0.0594198337737489
0.205745540942662 0.0599089530186181
0.208978517276254 0.0603338832595183
0.212187604403958 0.0609356973786982
0.214843848047698 0.061367831227191
0.218010042984363 0.0617995355191036
0.220848373598008 0.0624462884039367
0.223755453657241 0.0630920795740884
0.227886704613674 0.0635199252315704
0.231469590430681 0.0641662687982106
0.236065427969979 0.0648095093234578
0.238547887681328 0.0652378076637951
0.242044239369551 0.0660931392684877
0.247973266361807 0.0667335342951702
0.251394850040104 0.0677481195289487
0.255754786643044 0.0684366520931242
0.259593878885949 0.0690736032929548
0.265760916717611 0.0697096216862034
0.270911639410481 0.070344710001041
0.274409112945621 0.0708884539360959
0.278717027245965 0.0711900523251731
0.286456469746983 0.072033752409662
0.290479813330673 0.0726654535856228
0.294025094095323 0.0735944890379873
0.29928933408768 0.0743455117036445
0.303196057420489 0.0747645126834712
0.309337132701556 0.0754562361366221
0.313445370426414 0.0762837675249861
0.318263732327805 0.0772700647209611
0.323207533700736 0.0781020467415031
0.329601248356519 0.0789324379732726
0.33454060136258 0.0799681992128495
0.342422680822206 0.0807950333167702
0.344816535202339 0.0818263671709581
0.354474168602255 0.0826496744922237
0.362379920890973 0.083676618649861
0.369708520662636 0.0847011401957709
0.375366546388262 0.085723250533178
0.380283618094059 0.0869466160798779
0.387754196025841 0.0881665452019771
0.395850376018781 0.0891805416511815
0.402548867628008 0.0903942205460544
0.413213902785518 0.0912014595924119
0.418301291319745 0.092007200977341
0.425534220498264 0.0935384153018717
0.432001547659519 0.0950154869509736
0.436381489039456 0.0964122542350539
0.446166709386519 0.0983022969818443
0.457797148078849 0.0997858175509594
0.470194024892778 0.101364354434306
0.484504834910309 0.10274088326311
0.497608497651207 0.104573925863254
0.508763434436017 0.106455330914287
0.517417608742795 0.10781584282278
0.529222911249333 0.10945909042063
0.537567257152675 0.111373391459419
0.544068044350276 0.113215666157828
0.556009011571997 0.115128018353483
0.566281896152836 0.116271400712645
0.574610866600415 0.118738450503729
0.587484668946104 0.12082033686392
0.605859898789915 0.123987022461778
0.622583689629697 0.126231113791525
0.652130255695401 0.127728049227412
0.674551055820997 0.129736758477158
0.701359335446148 0.131387134114072
0.711730314159304 0.133802196939605
0.737677254854656 0.135580329055604
0.744436941575333 0.138657116536278
0.752930591127812 0.14087289571798
0.769640777226155 0.144097869561268
0.79713563935223 0.146944545755163
0.824572530247101 0.150223130192554
0.847404831123422 0.153023422386561
0.867938650890785 0.157450190492882
0.887142692514179 0.161076281806267
0.902956203687831 0.164565082054367
0.917173491361882 0.167043130078284
0.945519791439577 0.170302049221957
0.970438375320933 0.175738904824924
1.01140532110489 0.181162628254611
1.05702125713266 0.184537284182275
1.0764749943786 0.189962447900047
1.10017472378173 0.195252772023949
1.130165422632 0.200608272418409
1.14546939422376 0.204076451531429
1.15236516489396 0.210363575174874
1.17429524611464 0.215376182453935
1.20364199578483 0.2207504326204
1.21644798326745 0.227483239817463
1.22794919740602 0.237152319523457
1.23620582176417 0.246319182506044
1.25088664248822 0.255270846854696
1.26813409084373 0.266566271059862
1.28514739365114 0.281037013636015
1.29841288471941 0.291607348484296
1.33541296443216 0.306424536218426
1.35244556298445 0.324372509907146
1.3827214336938 0.344516061696989
1.39946604100434 0.37343572073258
1.42087079839806 0.393588469030536
1.4357154594608 0.428150386206053
1.45587108066892 0.463407210490666
1.48517495040091 0.4974822209082
1.52425920363181 0.563336576526371
1.57418077826547 0.622299736694311
1.5933140736799 0.73929959977773
1.61283740934223 0.855972819962516
1.63051818261396 1.05859362855024
1.67802221701246 1.1886338923582
1.71528502817935 1.29495097968957
1.75233011749457 1.43525250172878
1.85438669767774 1.61024021674106
2.34073751152693 2.29215580361681
