# Supplementary material for: Simulating multiple faceted variability in single cell RNA sequencing
Source: Nat Commun. 2019 Jun 13;10:2611. doi: 10.1038/s41467-019-10500-w (PMC6565723; doi:10.1038/s41467-019-10500-w)
Supplement: Supplementary file 4 — Source Data [file 41467_2019_10500_MOESM4_ESM.zip › Source_Data_forFigures/SuppFigure5c/splatter/UMI10xt4k/log10sd.txt]

simulated experimental
-0.962596175326059 -0.995511713709284
-0.929562795333961 -0.995511713709284
-0.901007730100052 -0.995511713709284
-0.901007730100052 -0.995511713709284
-0.875873274198558 -0.995511713709284
-0.874306477838443 -0.995511713709284
-0.853437234965448 -0.983896866072231
-0.833184502838782 -0.983896866072231
-0.833184502838782 -0.983896866072231
-0.814734740954537 -0.983896866072231
-0.813109269158632 -0.983896866072231
-0.811333624403141 -0.972884441810789
-0.797799118218969 -0.972884441810789
-0.796158973904474 -0.972884441810789
-0.782153122509439 -0.972884441810789
-0.780499870522134 -0.962415638260769
-0.767618776150732 -0.962415638260769
-0.765953665226661 -0.962415638260769
-0.765953665226661 -0.962415638260769
-0.754052602829536 -0.961936614785768
-0.752376644618464 -0.961936614785768
-0.752376644618464 -0.952439864176925
-0.749721729334484 -0.952439864176925
-0.741337248914811 -0.952439864176925
-0.739651273755826 -0.952439864176925
-0.739651273755826 -0.951959475036045
-0.738186707744744 -0.951959475036045
-0.729375503308627 -0.942913278599564
-0.727680200508881 -0.942913278599564
-0.727680200508881 -0.942913278599564
-0.721759916806039 -0.942431616889116
-0.716381883827736 -0.942431616889116
-0.716381883827736 -0.933797640917754
-0.714878315836163 -0.933797640917754
-0.714878315836163 -0.933797640917754
-0.70739965845992 -0.933314788053658
-0.705687345134783 -0.927919156679272
-0.704166637335304 -0.925059395832576
-0.704166637335304 -0.925059395832576
-0.697257870905463 -0.925059395832576
-0.695537713452359 -0.924575423419215
-0.694001136883595 -0.924132727628129
-0.693588228017925 -0.916668937893191
-0.687236232817648 -0.916668937893191
-0.685882342347319 -0.916668937893191
-0.684330992421969 -0.916183909232854
-0.684330992421969 -0.916183909232854
-0.681742987221998 -0.908600014909355
-0.676677345949101 -0.908600014909355
-0.675112173006794 -0.908113986232135
-0.675112173006794 -0.908113986232135
-0.667884446876682 -0.900829239913653
-0.667214603854851 -0.900829239913653
-0.666306280366245 -0.900829239913653
-0.664888231821716 -0.900342261387723
-0.663627253693707 -0.900342261387723
-0.659470059578422 -0.893335688802439
-0.657879627399714 -0.893335688802439
-0.656443819269467 -0.893335688802439
-0.656443819269467 -0.892847805370123
-0.651404553619453 -0.887632917910981
-0.649802497742627 -0.8861005662162
-0.649802497742627 -0.8861005662162
-0.648350002420923 -0.885611818290703
-0.647868995590285 -0.885611818290703
-0.645753664660108 -0.879106926225844
-0.642048545313127 -0.879106926225844
-0.642048545313127 -0.878617350275593
-0.640580314041174 -0.878617350275593
-0.639349469552206 -0.872339437378832
-0.638067428699139 -0.872339437378832
-0.634594303237392 -0.872339437378832
-0.634594303237392 -0.871849066420521
-0.633111183428275 -0.871849066420521
-0.633111183428275 -0.865784183910676
-0.631765820794596 -0.865784183910676
-0.629345693085948 -0.865784183910676
-0.627418779082347 -0.865293047927591
-0.625921528653507 -0.85942849664068
-0.624558059514294 -0.85942849664068
-0.622146567581082 -0.858936622939518
-0.620503118809772 -0.857645180505421
-0.618992418122532 -0.853260808386687
-0.617611795215445 -0.853260808386687
-0.615483102558896 -0.852768221903386
-0.613830325909354 -0.852305629619896
-0.612464409779946 -0.847270529752654
-0.612306787779411 -0.847270529752654
-0.610909869798924 -0.846777253315754
-0.610909869798924 -0.846313188187449
-0.60904680133312 -0.841447941938509
-0.607385025183035 -0.841447941938509
-0.605849203324184 -0.840953996496917
-0.604436766700327 -0.840488521895645
-0.603145389515695 -0.835784103847477
-0.601153262924261 -0.835784103847477
-0.599605659110661 -0.835289508668265
-0.598178407997698 -0.835289508668265
-0.596869220138851 -0.830270771261758
-0.595516491118156 -0.830270771261758
-0.593616978270992 -0.829775544102602
-0.593401729406043 -0.829307421061042
-0.592121981929088 -0.824900326252642
-0.589582837878372 -0.824404483512699
-0.58782782669079 -0.824404483512699
-0.58771081088359 -0.822653906907476
-0.586255795509283 -0.819665715308249
-0.584913384228173 -0.819202019923132
-0.583617591701072 -0.819169272160643
-0.581542535589599 -0.818316977004191
-0.580569147986557 -0.814560394918084
-0.577961343773854 -0.814063365426612
-0.57681780671966 -0.814063365426612
-0.575052221700333 -0.809578283561281
-0.574843278534577 -0.80908068078355
-0.572789167694915 -0.80908068078355
-0.571249152886028 -0.808607831153312
-0.569695987545112 -0.804713719214997
-0.568308766176161 -0.804713719214997
-0.567025133427681 -0.804215555293843
-0.565843312501617 -0.799961421638419
-0.564492122756012 -0.799961421638419
-0.563091092630288 -0.799462707883165
-0.561791570131112 -0.799462707883165
-0.560591794829091 -0.797302459421905
-0.55943293913762 -0.794817205761333
-0.558059634559283 -0.794817205761333
-0.558018591355841 -0.790774216929993
-0.556213726867846 -0.790274434454881
-0.554854425391263 -0.789797455612147
-0.55333987025959 -0.786330373690614
-0.551754563641804 -0.785830070994989
-0.550520956926343 -0.785352135518354
-0.54972066579763 -0.78198087415928
-0.548281010308059 -0.781480059870298
-0.545687660523775 -0.780165322482617
-0.544530681860575 -0.777721909204018
-0.542259248850798 -0.777220591409368
-0.540980627157331 -0.776740820603094
-0.539105187922367 -0.773549896013856
-0.5376739378067 -0.773048082304017
-0.536075249969745 -0.772567429702763
-0.534600490601392 -0.769461460517631
-0.533216799241409 -0.768959158024074
-0.530716074331533 -0.768477645673514
-0.529596086079102 -0.765453421477513
-0.528869191047951 -0.764950636907293
-0.527531310471035 -0.764468285584527
-0.526034755890683 -0.761522776069388
-0.524626418625248 -0.761019515736536
-0.523304657180883 -0.760536345044025
-0.521904232021547 -0.757666686786382
-0.520484085923005 -0.757162956640439
-0.518991335470427 -0.756678985091393
-0.517869712410437 -0.753882469522438
-0.516438070676235 -0.753378275174448
-0.515090430153014 -0.752428077459379
-0.513123632542327 -0.749662929456842
-0.51161052093538 -0.749177407759352
-0.51007351277069 -0.748263262612963
-0.50864691001091 -0.74601451024964
-0.50752675369227 -0.745528237443984
-0.506304803067458 -0.74293628821674
-0.50484036181034 -0.742430731887459
-0.503456462625575 -0.741943722842717
-0.502151635651883 -0.739415424996191
-0.500653730270823 -0.738909423968787
-0.498616917339107 -0.737952111220236
-0.497452563970313 -0.735448523734062
-0.496106381001065 -0.734960083820334
-0.493974661336207 -0.733576074299431
-0.492019579404619 -0.732046069063517
-0.489957260009424 -0.731085422214342
-0.4888361432885 -0.729207502617672
-0.487733311544789 -0.728700192035303
-0.486453944992263 -0.727737927659563
-0.48431398483971 -0.725562869283972
-0.482339282589742 -0.724918620782666
-0.480652895349515 -0.722171135060774
-0.47906642443194 -0.721679981440318
-0.477326749714045 -0.719493226698509
-0.47585773794747 -0.718924609112665
-0.474471020343479 -0.718017701830068
-0.472853141533468 -0.715848079050692
-0.471397178385643 -0.715351823463419
-0.469965382649941 -0.712759977535158
-0.468135352151262 -0.712266900498022
-0.466596242719469 -0.709718921919155
-0.465286823107504 -0.708747553227267
-0.463808368096141 -0.706723560548506
-0.46218629771032 -0.70622924741077
-0.460815911111153 -0.704956190825839
-0.459511893601479 -0.703772599296087
-0.457878469490016 -0.702798394945546
-0.456563417834495 -0.700864798343175
-0.455029755374309 -0.700369282307544
-0.453668503088499 -0.697998969182787
-0.451822988375691 -0.697502863257274
-0.449771981365388 -0.696341768325292
-0.448994301285541 -0.695173971826909
-0.447192011669273 -0.694195672063314
-0.445391021145684 -0.692388712201176
-0.44420337720249 -0.691409085958796
-0.441587031518243 -0.690154803618187
-0.440042955213149 -0.689144306521703
-0.438627838530552 -0.688467341129502
-0.436748664517478 -0.686434849195197
-0.434778324133897 -0.68595101906401
-0.433441831495974 -0.684261057678891
-0.431634867602187 -0.683733986875209
-0.429524300807972 -0.681125141819895
-0.427346668528614 -0.679711743709577
-0.425948791339825 -0.678551047533091
-0.42403364396681 -0.676475065687456
-0.422499416884487 -0.675954995468377
-0.421196225923043 -0.674436248163164
-0.419787689269219 -0.673420115092513
-0.418044190235644 -0.671934664534578
-0.416542561175788 -0.670917616336367
-0.415234046276155 -0.669494237318911
-0.413941988777517 -0.66844672543315
-0.412099473879464 -0.667482833297641
-0.410733545049478 -0.666006696094824
-0.409210628334654 -0.66504135805594
-0.408076845162168 -0.663106845303674
-0.406369662795939 -0.661720087972661
-0.404236972145255 -0.660725763345037
-0.402448185580989 -0.65886470028438
-0.401362870777038 -0.65778370220854
-0.399189254513136 -0.656391441575323
-0.397134300721404 -0.654724278503148
-0.394721311927689 -0.653272817662926
-0.392756257878082 -0.651482877708837
-0.390818034425001 -0.650933955293958
-0.389460000766447 -0.64973313558992
-0.387425154179997 -0.648270578058823
-0.385493466844815 -0.646539746626393
-0.383647048211228 -0.645324131456832
-0.382256076022393 -0.644346539525669
-0.379297197456224 -0.643156885500616
-0.377306976781009 -0.641706640816108
-0.375472314044163 -0.641013785033549
-0.372586279004431 -0.639180956202336
-0.37117754279596 -0.638397676798084
-0.37006154067927 -0.637068061505363
-0.368026689927068 -0.635469886402051
-0.366591999918897 -0.634226646762379
-0.365000346151555 -0.632935544293099
-0.363115597810943 -0.631911580196485
-0.360746400967819 -0.630144609585872
-0.359098616230747 -0.628635347771324
-0.357643214836886 -0.627288880356982
-0.355894598981365 -0.626148087451605
-0.354254179830538 -0.624180863025899
-0.353050585375015 -0.623213321329494
-0.35048680798839 -0.621743823418161
-0.348501895551113 -0.620663537067035
-0.346756328510653 -0.619336300921335
-0.345171332813539 -0.617907440447701
-0.343767675780423 -0.616509858043153
-0.342298816031167 -0.615143012876571
-0.340757550797005 -0.613665593361226
-0.338625271183658 -0.612734108641022
-0.336910084788155 -0.611812566134789
-0.335288677182747 -0.609643140653042
-0.333774698059955 -0.608594880777774
-0.332571913769562 -0.606580417260022
-0.330324192993594 -0.605115315638851
-0.328685826804345 -0.603793510799124
-0.326100916029819 -0.602312289025734
-0.324391168486378 -0.601134095513894
-0.322233679670912 -0.600119983546937
-0.319624044713963 -0.597474736286594
-0.317379839742663 -0.595910376691028
-0.315984255858624 -0.594051641913198
-0.314571645139252 -0.593042861629889
-0.313080446082422 -0.591887440262788
-0.310931822656966 -0.590897306536469
-0.308841660368387 -0.589653030129116
-0.307259550307654 -0.588621551933737
-0.304123713640026 -0.587697395303002
-0.302020947786745 -0.585534000028375
-0.300229766206197 -0.584341013500873
-0.297968841617216 -0.582835991971234
-0.295784003241135 -0.581255461159055
-0.293412293859885 -0.579352259223425
-0.29054155341544 -0.577672950762098
-0.288236916972544 -0.576626429677417
-0.286190107218334 -0.575195190442528
-0.28421821417108 -0.573600926277508
-0.281124582587818 -0.572603950450313
-0.278277503667656 -0.570669475097931
-0.275110155479412 -0.569652965208875
-0.272872416509657 -0.567873046543978
-0.2710893424484 -0.566414783989467
-0.268441162966187 -0.565314786905335
-0.266228361447338 -0.564323425112564
-0.263645703258118 -0.562434127986662
-0.261224636699536 -0.560266762966278
-0.25880382727731 -0.558820461647512
-0.256775532151346 -0.557563556319056
-0.25489937339201 -0.555739397254076
-0.251776452241101 -0.554543424646825
-0.249900643401976 -0.553068899017195
-0.246680907097017 -0.551061837527936
-0.244547702299015 -0.550075870177702
-0.242611975880743 -0.54824794594859
-0.240056482312175 -0.547269319407039
-0.238036438618634 -0.545947221720323
-0.236103899694856 -0.54437114096718
-0.233286427680039 -0.541983707002639
-0.23089298168993 -0.540551916750229
-0.229218092091102 -0.539297041299032
-0.226706697571637 -0.537795611560817
-0.224145468110793 -0.535863517074534
-0.222819343067763 -0.534365522165149
-0.220261297790724 -0.532938670619541
-0.217495202317278 -0.531734450998914
-0.215841487561229 -0.530061039083574
-0.212611503119812 -0.52774442677937
-0.211059952120657 -0.526580001529945
-0.209021507736735 -0.525095712110576
-0.205482611204627 -0.523468960271045
-0.203519103696163 -0.522012371227818
-0.201222669053203 -0.520815976960281
-0.199793157837687 -0.519784874911492
-0.197151519312735 -0.518575986055346
-0.195581716893412 -0.516602378349588
-0.193252742992063 -0.514857285402836
-0.191114636479136 -0.512787548807754
-0.187941289434305 -0.511474785431023
-0.185188989009262 -0.509457042274332
-0.183059778862202 -0.508163138379955
-0.181082158924951 -0.506315413566783
-0.17862748947207 -0.504995114729039
-0.175650513092184 -0.503389922987423
-0.173827406603317 -0.502237126040549
-0.170813554947031 -0.500259149704359
-0.169179948879837 -0.498315991679256
-0.167394367425516 -0.495854032154079
-0.16438711929242 -0.493477723071576
-0.162192442583725 -0.491570435857911
-0.158814777457448 -0.490136159336306
-0.156654904874204 -0.488701821899822
-0.153514357864869 -0.487247678846965
-0.151297545799021 -0.485475855413073
-0.147952652305928 -0.483739611011293
-0.145533593314722 -0.482225718420913
-0.141914181947821 -0.480362916194314
-0.138823728344383 -0.478579118437821
-0.136036812711915 -0.476494573389582
-0.133173278196063 -0.47400359017832
-0.130027762038005 -0.472567633024467
-0.127040375526491 -0.471316576820107
-0.123519207278224 -0.469615204790245
-0.120749030457271 -0.467810723398863
-0.117940759814091 -0.466289141259826
-0.11470343282105 -0.46425089450205
-0.112147473670596 -0.462452642073794
-0.106697793850719 -0.460231896274682
-0.103951048338329 -0.458470484084031
-0.0986169928506341 -0.456470807303005
-0.0956734892905294 -0.454429939745933
-0.093101110309624 -0.452856054016416
-0.0895086453890099 -0.451489523272287
-0.0873421341056552 -0.45018732088446
-0.0852852062999263 -0.44844053399144
-0.0818038540456979 -0.446213282634415
-0.0784819421156612 -0.444913937772688
-0.0748117091004491 -0.443094177542217
-0.0716640693573641 -0.441017571022865
-0.0669736848493707 -0.439343779944034
-0.0636852882022484 -0.437698807996168
-0.0608821078265469 -0.435598566530919
-0.0563392760021459 -0.433498880265928
-0.0522975854777584 -0.431689398717172
-0.0488892662941283 -0.429926731108819
-0.0453541014084266 -0.428292180101004
-0.0423355934594675 -0.425986487469427
-0.0372291076809536 -0.424393318910726
-0.0331727885210871 -0.422423088664557
-0.0275398612465342 -0.42079038657438
-0.0233760910706637 -0.41857621315517
-0.0201281278207231 -0.41657733654887
-0.0170468868665877 -0.414788903864573
-0.0128724703999331 -0.412820636589205
-0.00818098201817958 -0.411319025426282
-0.00371454062841569 -0.409572221343848
0.00173660077512706 -0.407602029921556
0.00490652333385012 -0.405695568537772
0.00879056907961443 -0.403932061137757
0.0126785691609951 -0.401757744362592
0.0168246689519368 -0.400059971406918
0.0214547142571575 -0.398155933792745
0.0268701373007221 -0.395581279766718
0.0318562322263084 -0.393796000159397
0.0363369182649678 -0.391373621193338
0.0415963125042713 -0.38919962089259
0.0463660868940365 -0.386513161736228
0.050796602151587 -0.38413810353716
0.0567998182541694 -0.382218324215318
0.0625581470306397 -0.379725073406883
0.0671279233601322 -0.376956143179554
0.0712788647108813 -0.375366522775053
0.076462086965294 -0.373036541285953
0.0812547577279266 -0.370901353418724
0.0872422628661373 -0.368446727820905
0.0906578575369298 -0.366092968311616
0.0943592698044761 -0.364026008745319
0.100604668608543 -0.361431608208087
0.104592510786785 -0.358826806297289
0.109444263547348 -0.356566537704999
0.114146939126679 -0.3535830472483
0.120113763174776 -0.349950835716619
0.125357125019897 -0.34711493159217
0.131157676182929 -0.34537804333227
0.137704165847855 -0.342864221871085
0.141155536279709 -0.339361164275821
0.148648977210839 -0.33637528724496
0.155766398923305 -0.333921193956134
0.161183730305733 -0.331450576990319
0.165742066574061 -0.32854389452757
0.169867118094445 -0.325904889127107
0.175802442511945 -0.322815389883415
0.183489374457748 -0.321159301361867
0.191805520353074 -0.318082838808081
0.199921781233828 -0.315276517775866
0.205170488579971 -0.312195639275052
0.211148415288413 -0.309613501597065
0.218877310375168 -0.306843300642082
0.224711839442173 -0.303991980348934
0.229995411227946 -0.301232105302124
0.233235233418204 -0.296687954268703
0.239798914674498 -0.291357481611649
0.250060392889403 -0.287893234755104
0.257832211888017 -0.284569893733577
0.264890639450059 -0.280792001415788
0.271434115416802 -0.277468058480269
0.280100876165493 -0.274384853023508
0.287981364787454 -0.270702280333902
0.296870432899992 -0.267679297962987
0.301865663561929 -0.263297327958669
0.310001595869989 -0.259551019549935
0.320383587073548 -0.254409682791506
0.32852390708816 -0.249223279426411
0.338044863519609 -0.24480199224639
0.347985303217648 -0.239811727951406
0.357657612390062 -0.235619573498312
0.365438751792452 -0.231113156935263
0.372894974465863 -0.227894323708412
0.383418411966968 -0.222308588092271
0.392173672756864 -0.21632907126092
0.406757316025221 -0.212044193191922
0.418783487754947 -0.207682064614377
0.432665553985777 -0.20362717852495
0.450125163350196 -0.197868817781034
0.459365204299854 -0.190433586699861
0.471640110647715 -0.184495196899671
0.486090658845317 -0.178593640614014
0.499718382706611 -0.173878267552414
0.518341974207594 -0.168931268432901
0.529886333371563 -0.164364816975189
0.541761478571064 -0.158853493301458
0.555743032199814 -0.151924962750434
0.579087644282716 -0.145535001068228
0.607663467749437 -0.138300584415314
0.623447808175636 -0.131575757116468
0.64453188153802 -0.123792820055962
0.669490193146843 -0.118766369888948
0.681297048022464 -0.112379480159034
0.691199251925564 -0.106139509466845
0.707518136416514 -0.0989453656905982
0.725135035138919 -0.0924846327483208
0.737476174914713 -0.0825791457445761
0.750447789827794 -0.0762483322366792
0.761916359182647 -0.0651639491077172
0.780215329694497 -0.0561039946150098
0.794335329117153 -0.0404611980217917
0.809003950419146 -0.0303613869668485
0.828284987570886 -0.0158416879063643
0.845349412760931 -0.000554820732818348
0.857340626632627 0.0160043070957481
0.870707875831174 0.0303741113029228
0.885314285878721 0.0442903485666685
0.898538636011234 0.0621816719927384
0.916441545602335 0.0831419703727836
0.932704952519628 0.110388948607846
0.947439698058524 0.13612907248427
0.966637779937901 0.166273355096013
0.985119338185775 0.201959465628138
1.01526147431711 0.254202734306959
1.034215459722 0.299197157615588
1.06094665209798 0.354013113546552
1.07578022681186 0.427305317729623
1.09908217949319 0.563822105119733
1.12989845533231 0.686686503634336
1.15324187972143 0.769277928917711
1.20028879162896 0.879259507636649
1.2374120733103 0.976827299089569
1.36968244080478 1.11082725916011
1.94013849151416 1.84506206191728
