# Supplementary material for: Simulating multiple faceted variability in single cell RNA sequencing
Source: Nat Commun. 2019 Jun 13;10:2611. doi: 10.1038/s41467-019-10500-w (PMC6565723; doi:10.1038/s41467-019-10500-w)
Supplement: Supplementary file 4 — Source Data [file 41467_2019_10500_MOESM4_ESM.zip › Source_Data_forFigures/SuppFigure2d/chain2_koff.txt]

lag correlation
0 1
2 0.798827447879861
4 0.712203039914647
6 0.641950593973406
8 0.580317969854571
10 0.530786037061399
12 0.483366368550782
14 0.440871834603904
16 0.404173616929696
18 0.370619224666864
20 0.343386348177483
22 0.319597766535537
24 0.290293742950838
26 0.267670463071716
28 0.248382136748375
30 0.233879868445458
32 0.218322995425784
34 0.201113002002359
36 0.189292978045776
38 0.172943926749426
40 0.162385612843877
42 0.155348789288815
44 0.146690510022586
46 0.13685733535676
48 0.125634186323825
50 0.11369682797567
52 0.109203002986829
54 0.103660320448688
56 0.10047520577864
58 0.0951831481395976
60 0.0904158919830267
62 0.0826998879340018
64 0.074064914385365
66 0.0672463117379438
68 0.0593183782572731
70 0.0582578386525369
72 0.0522073120139197
74 0.046820998949055
76 0.0492022717251932
78 0.0457028444788484
80 0.0376695834680586
82 0.0346925782270045
84 0.0349226287953758
86 0.0274267956751368
88 0.0241912518371392
90 0.0188581856362253
92 0.0156402808815916
94 0.0103542465033174
96 0.00516467994476902
98 0.00465582542894223
100 0.00300113543295457
