# Supplementary material for: Simulating multiple faceted variability in single cell RNA sequencing
Source: Nat Commun. 2019 Jun 13;10:2611. doi: 10.1038/s41467-019-10500-w (PMC6565723; doi:10.1038/s41467-019-10500-w)
Supplement: Supplementary file 4 — Source Data [file 41467_2019_10500_MOESM4_ESM.zip › Source_Data_forFigures/SuppFigure2d/chain3_off.txt]

lag correlation
0 1
2 0.80856372937305
4 0.72000614073141
6 0.65079612062264
8 0.592405759606506
10 0.542920937184206
12 0.497908359661298
14 0.461162496916437
16 0.427122108298812
18 0.397993721081755
20 0.371668651906925
22 0.349460479061044
24 0.322228404677301
26 0.304188264432862
28 0.284323831400378
30 0.270459971236567
32 0.255324873124836
34 0.246415956125915
36 0.237048166182191
38 0.231476955757132
40 0.221513389431772
42 0.209554604092489
44 0.199245241319596
46 0.188233837199668
48 0.178159099009251
50 0.162016721347702
52 0.153055030558118
54 0.143336961103927
56 0.138032861844323
58 0.134204287979621
60 0.12496600886841
62 0.115535547577653
64 0.107045934930421
66 0.0944187182114024
68 0.088394767646355
70 0.0792553022836796
72 0.0722916098653977
74 0.0695270152502763
76 0.0645677095884488
78 0.0616499916386568
80 0.0546947206934253
82 0.0523279971775845
84 0.048052551578609
86 0.0423055217830462
88 0.0380647002484623
90 0.0328508129693244
92 0.0243275579386325
94 0.0187119268198323
96 0.0127399469527019
98 0.00493178741561087
100 0.00149695422158113
