# Supplementary material for: Simulating multiple faceted variability in single cell RNA sequencing
Source: Nat Commun. 2019 Jun 13;10:2611. doi: 10.1038/s41467-019-10500-w (PMC6565723; doi:10.1038/s41467-019-10500-w)
Supplement: Supplementary file 4 — Source Data [file 41467_2019_10500_MOESM4_ESM.zip › Source_Data_forFigures/SuppFigure2d/chain1_kon.txt]

lag correlation
0 1
2 0.812289390155637
4 0.723910451257634
6 0.654359435260821
8 0.595635758083781
10 0.545896754146334
12 0.499288014324161
14 0.461976097033545
16 0.42607161239996
18 0.397376390112704
20 0.370776011385186
22 0.348166184049097
24 0.329635698768601
26 0.308655414177976
28 0.290111113177278
30 0.278594614654487
32 0.26893645590021
34 0.259468018567213
36 0.251062461846669
38 0.237760587708837
40 0.225066108000617
42 0.218074733961844
44 0.208292104810446
46 0.198736088420639
48 0.187508641347654
50 0.177140751514711
52 0.164194677359653
54 0.151747333756559
56 0.141208537001993
58 0.128539414240623
60 0.118226401419021
62 0.113163303527686
64 0.110670436640275
66 0.106662724390246
68 0.100064942165989
70 0.0912924065647632
72 0.0885399122189832
74 0.0816050152005544
76 0.0772042254893919
78 0.0707120257239479
80 0.0645510403946428
82 0.0604312522316767
84 0.0544498224927712
86 0.0516230958327676
88 0.0452697477226137
90 0.0410712349731694
92 0.0353834640541998
94 0.0271681596759391
96 0.0211866825880844
98 0.0148857089916473
100 0.0119950047629204
