# Supplementary material for: Simulating multiple faceted variability in single cell RNA sequencing
Source: Nat Commun. 2019 Jun 13;10:2611. doi: 10.1038/s41467-019-10500-w (PMC6565723; doi:10.1038/s41467-019-10500-w)
Supplement: Supplementary file 4 — Source Data [file 41467_2019_10500_MOESM4_ESM.zip › Source_Data_forFigures/Figure4c/non_UMI_bad_quality.txt]

true_log_counts observed_log_counts
4.46 0
2.81 0
4.32 0
5.83 6.59
0 0
6.36 5.04
3.17 6.33
0 0
6.36 5.55
0 0
4.81 4.92
3.58 2.81
6.86 5.59
5.09 0
3.46 0
0 0
6.48 7.19
2 0
5.43 6.46
4.09 4.48
0 0
4.46 0
5.75 0
3.91 7.9
2 0
4.25 0
2 0
8.38 6.51
8.33 9.2
4.95 3.62
4.75 4.89
4.09 2.81
2 0
0 0
4.39 3.97
3.46 0
6.93 7.47
6.58 4.43
0 0
4.32 0
7.82 8.83
0 0
2 0
6.54 4.98
4.46 0
1 0
10.31 9.64
6.3 5.01
8.26 6.56
0 0
5.91 0
7.08 8.11
4.75 6.36
4.17 0
5.75 6.37
0 0
2 0
3.32 0
5.58 6.37
1 0
5.64 3.27
6.88 7.25
5.95 7.18
5.88 0
1.58 0
6.7 5.86
11.55 11.76
0 0
4.58 2.81
7.73 7.56
3.46 0
0 0
6.57 5.38
1 0
2.32 0
3.58 0
5.73 3.27
5.17 5.55
6.38 6.88
4.09 6.02
5.64 4.98
1.58 0
4.17 2.81
4.52 3.54
3.17 0
7.73 6.8
4.86 6.06
8.2 9.42
6.7 2.32
2 0
3 0
6.75 6.87
4.86 0
2.32 0
3 0
0 0
7.3 8.43
4.52 3.84
5.75 2.32
6.87 3.54
9.33 7.65
2 0
2.81 0
4.7 1.58
4.81 2.11
5.29 3.06
4.7 0
6.79 8.02
6.21 6.34
5.39 6.35
8.82 7.8
0 0
0 0
2.32 0
2 2.81
5.98 3.27
5.52 4.86
3.17 0
2.32 0
2.58 0
3.58 3.27
7.93 8.6
8.31 6.67
4.25 3.46
3.32 0
4.39 5.65
6.75 7.8
4.09 1.87
2.58 0
3.58 3.97
4.09 2.66
1 0
2.32 0
6.55 4.48
2.58 0
1.58 0
0 0
5 6.12
5.7 5.07
3.7 3.06
6.69 4.64
7.86 6.72
3.32 0
8.34 6.51
0 0
2 0
6.27 6.05
4.25 2.11
6.51 5.1
3.46 0
4.75 7.38
1.58 0
2.58 0
3.17 5.1
4.39 2.81
7.13 8.18
5.55 4.56
0 0
5.75 6.25
4.39 6.15
0 0
5.36 4.48
4.95 3.84
3.7 0
5.04 6.47
5.32 3.62
3.7 0
5.21 4.72
8.89 9.02
4.09 0
5.67 0
6.43 5.53
3.46 5.23
0 0
4.09 2.11
3.81 3.62
4.39 0.74
3 0
3.7 5.26
5.83 6.15
4.75 4.72
4.64 3.46
4.09 0
4.52 2.81
6.17 4.92
7.24 6.23
5.81 4.89
5.64 6
3.91 5.4
8.37 8.77
3.32 0
6.73 6.62
6.69 6.06
2 0
6.89 4.98
3.46 3.84
3.7 0
5.67 5.13
4.39 3.9
6.6 6.86
6.89 6.46
3.81 0
6.19 6.67
2.32 0
5.86 6.26
0 0
5.95 4.6
0 0
0 0
0 0
2.58 0
1 0
6.21 2.66
6.91 5.28
6.19 4.34
4.75 5.04
6.25 4.6
5 4.68
4 4.14
6.52 7.1
4.25 3.97
3.81 3.54
6.74 4.48
0 0
1 0
5 5.59
2.58 0
7.29 5.4
0 0
3.32 0
4.39 4.39
4.81 4.75
5.13 4.82
5.93 5.01
1 0
4.81 4.3
6.34 5.86
3.81 2.81
0 0
5.17 0
5.29 3.17
5.04 5.51
1 5.13
5.55 5.94
7.71 9.22
2 0
4.91 4.86
8.08 6.03
6.6 5.42
5.95 4.48
4 0
6.15 1.87
3.91 3.9
5.98 5.28
2.32 0
4.32 0
4.75 0
3.7 6.02
3.17 0
1 0
1 0
6.07 3.9
4.95 4.95
5.43 3.62
6.61 6.03
1 0
4.46 4.03
6.78 4.68
6.58 6.71
6.36 6.12
5.25 3.9
6.15 6.31
4.17 1.22
0 0
5.32 2.81
4.7 3.97
4.95 7.16
6.86 7.65
3.46 0
1 0
5.29 0
4.25 0
7.36 9.2
3 0
0 0
6.61 7.3
4 0
5.55 2.5
0 0
1 0
8.5 6.57
7.17 4.79
4.91 2.66
4.7 3.27
5.04 2.11
3.17 0
6.32 4.39
7.32 5.94
4.86 5.18
3.17 0
0 0
6.27 3.9
4.95 1.87
2.81 0
5.55 0
6.09 4.14
4 0
7.9 8.89
2 0
0 0
6.3 7.07
5.93 2.66
3.32 0
4.95 6.8
6.88 5.81
3.58 0
3.91 0
2.32 0
5.91 8.89
4.25 3.06
0 0
4.86 4.14
0 0
5.17 5.96
6.19 6.03
2.58 0
6.07 6.84
6.63 7.6
4.32 2.32
1 0
3 0
8.21 8.81
6.11 4.64
3.58 0
5.29 0
6.95 6.19
1.58 0
0 0
3.46 0
2 0
2.81 0
7 6.66
1.58 0
6.07 5.18
6.34 5.38
0 0
2.32 0
2.32 0
2.58 0
10.26 7.81
0 0
3.17 0
2.81 0
6.23 4.92
2 3.27
6.41 6.67
4.64 0
2.32 4.14
7.33 9.36
3.7 3.27
2.32 2.32
7.2 6.96
6.6 4.72
4.25 4.19
3 0
0 0
6.07 5.04
4.17 8.42
2 0
5.29 4.03
7.92 9.33
4.46 0
4 0
1.58 0
4.58 0
9.17 8.16
3.58 8.66
0 0
1 0
2.32 0
4.7 1.87
2.81 2.5
4 6.11
3.32 0
4.39 1.22
4 4.89
1.58 5.18
5.49 0.74
3 0
6.09 4.82
2 0
4.58 0
3.58 0
4.39 5.74
6.73 6.47
0 0
2.58 2.32
6 7.33
1.58 0
4.91 4.19
5.29 6.02
6.15 1.58
5.83 3.62
4.91 1.87
6.57 4.48
2.81 0
5.61 6.36
5.61 0
7.97 7.56
2.58 5.21
4.39 1.22
2.81 0
5.7 3.46
2.32 0
4.52 0
2.58 0
1 0
4.17 2.32
2.58 0
3.32 3.17
2 0
3.32 4.56
5.75 4.52
8.17 8.33
5.81 7.02
4.52 4.89
10.81 9.45
5.75 3.84
6.29 7.62
5.75 4.79
0 0
5.55 7.12
3.81 0
1.58 0
3.91 0
5.39 3.54
4.46 3.62
1.58 0
3.17 0
4.91 6.68
0 0
2.58 0
2 0
3.32 0
4.7 0
7.16 6.75
2.32 0
1 0
6.09 7.82
6.63 6.96
5.46 4.03
0 0
4.32 2.5
7.56 6.42
5.43 5.57
4.81 6.58
6.43 6.31
2.32 0
3.32 0
2 3.37
4.17 4.68
4.64 4.19
6.11 5.63
3.58 0
5 5.55
4.09 0
3.91 2.11
3.58 0
6.36 4.92
3.91 3.17
4.86 3.54
5.13 0
0 0
7.31 7.49
5.43 6.59
7.45 7.68
1 0
4.09 3.54
2.81 0
6.15 1.58
8.28 7.68
0 0
4.46 0
4.25 4.6
2.81 0
3.7 0
4.25 4.25
2.81 0
6.04 5.47
2.58 0
0 0
2 0
2.32 0
2.32 0
6.13 0
3.91 2.11
3.46 0
4.09 3.17
4.86 2.11
5 0
7.6 8.1
4.7 4.09
1.58 0
4.81 6.3
5.39 5.99
2.58 2.81
7.23 5.65
5.17 6.67
3.81 4.25
6.94 5.78
3 6.65
0 0
2 0
3.91 0
3.17 0
4.09 3.97
5.98 4.43
6.13 6.69
5.98 6.65
5.13 0
6.61 5.18
6.98 7.73
0 0
6.43 6.92
3.91 3.06
5.86 5.99
5.91 5.65
6.88 7.01
0 0
6.02 4.09
1 0
3.17 4.82
3.17 4.3
2 0
0 0
5.32 6.86
5.7 4.03
7.4 7.63
5.29 3.97
2.32 0
5.46 3.27
4.39 3.77
3.46 4.52
5.91 4.64
8.8 8.37
0 0
3.81 0
6.57 5.65
5.46 4.68
5.73 6.7
6.11 8.08
6.13 3.37
2.32 0
2.32 0
4.95 6.91
4.91 4.3
4.58 5.76
2 0
3.81 0
3.7 0
3 3.17
0 0
6.64 7.16
5.25 5.01
1 0
5.29 0
3 3.97
2.58 0
6.19 3.97
4.64 5.26
8.16 7.42
4.91 6.05
1.58 0
1 0
1.58 0
2.58 0
5.09 3.17
3.58 0
4.25 0
8.59 9.82
6.17 6.26
5.52 3.06
3.32 0
6.6 3.7
8.88 8.83
4.25 4.56
4.58 5.67
6.15 6.53
6.07 6.11
3.7 0
6.83 5.86
5.98 5.47
3.81 0
6.43 7.52
6.66 6.38
5.58 4.68
1 0
6.44 6.31
3 0
1 0
4.75 6.96
4.17 1.87
3.58 1.87
2.58 0
6.48 5.59
5.39 3.37
7.64 6.67
2.81 0
3 3.37
2 0
4.58 4.52
6.46 2.94
5.21 4.92
5.21 6.28
2.81 1.58
0 0
3.17 0
1.58 0
4.58 3.46
3.58 0
0 0
2.32 0
6.17 6.15
4.25 4.6
3.91 4.95
5.55 5.13
1 0
6.17 3.17
4.58 4.48
0 0
4.91 0
4.46 4.34
2 0
1 0
2.58 0
2 6.03
0 0
4.09 0
1 0
6.23 4.09
0 0
6.54 5.59
4.09 4.14
4.52 0
5.83 7.92
4.25 6.08
0 0
0 0
3.32 0
0 0
4.25 2.81
1 0
4.46 3.54
3 0
1 0
0 0
2.58 3.62
8.2 8.9
3.58 3.37
1 0
8.1 7.02
2 0
2.32 0
5.39 5.38
0 0
6.38 2.5
3.46 0
2 0
4.86 5.96
6.38 4.34
5.25 4.48
0 0
2.81 0
5.39 3.37
4.64 5.55
3.46 4.43
0 0
0 0
4.39 0
2.81 0
3.91 0
3.17 0
4.58 3.77
3 0
1.58 0
7.29 6.45
3.17 0
1 0
5.32 1.58
1 0
0 0
7.43 5.47
0 0
5 2.32
1.58 0
0 0
4.25 0
6.93 5.49
0 0
6.69 7.05
5.39 6.05
4.86 1.58
6.04 7.05
4 3.46
9.36 9.67
2.32 0
4 0
7.6 4.72
7.93 8.33
5.61 8.38
6.99 4.98
5.32 2.11
2.81 0
4.09 4.09
0 0
3.91 0
1.58 0
5.39 0
4.64 2.32
5.43 4.75
6.77 8.37
2.81 4.43
0 0
6.77 6.85
3 4.6
2 3.97
5.29 2.81
6.74 6.17
4.64 0.74
3.58 2.81
4.46 0
6 8.58
4.32 0
5.83 5.1
6.32 6.44
4.46 2.81
2.32 2.81
0 0
4.81 4.19
6.79 4.43
0 0
4.39 0
2.58 0
3 0
6.09 5.55
1 5.85
5.95 4.92
7.72 7.38
7.25 7.49
2.58 0
1 0
8.75 7.73
6.6 5.57
6.43 6.99
4.39 6.44
4.32 6.71
1.58 0
6.15 4.98
0 0
4.32 7.29
7.1 7.24
1 0
0 0
2.32 0
0 0
0 0
6.15 5.76
3.46 0
2 0
7.35 5.73
0 0
5.49 6.91
2 0
0 0
5.13 3.17
4.32 0
4.81 5.81
1 0
5.49 3.46
2.81 0
0 0
5.58 4.89
0 0
4.91 7.16
3.17 0
5.49 0
3.81 2.5
4.25 4.09
5.75 6.11
5.09 7.26
0 0
9.29 7.88
4.09 0
5 2.32
4.46 2.5
7.12 7
7.44 8.1
4.17 0
3.91 4.56
4.52 1.58
0 0
5.17 4.86
1.58 0
4.32 1.22
4.17 5.9
0 0
4.91 5.26
0 0
9.52 9.12
3.58 0
6.02 5.15
4.91 2.11
4.25 3.62
5.36 1.87
3.7 0
0 0
5.95 7.96
6.69 5.4
3.7 0
1.58 0
7.53 6.09
7.34 7.51
6.55 8.03
6.13 5.28
0 0
2.32 0
7.08 5.13
1.58 0
7.73 7.3
6.13 3.7
4.58 4.03
2 0
3.17 0
3.91 5.47
1.58 0
7.92 7.86
3.46 0
2.32 0
4.09 0
2.58 0
6.46 4.03
8.64 8.51
4.58 3.27
2.32 0
2 0
7.1 6.88
6.43 2.32
2.81 0
2.32 0
5.36 7.9
6.36 6.05
6.17 8.46
3.7 0
4.91 3.77
5.73 5.26
0 0
6.7 5.76
4 0
6.15 5.13
3.81 0
3.32 0
7.61 6.12
5.78 4.34
3.17 7.21
6.95 6.67
6.95 8.76
3.81 3.17
3.17 0
8.59 6.61
2.81 6.09
5.04 5.67
3.7 6.83
1.58 0
5.55 6.21
6.75 6.25
0 0
1.58 0
6.11 8.35
6.02 4.14
1 0
6.02 6.54
3.58 0
0 0
0 0
8.01 7.39
6.13 6.34
5.58 7.64
4.86 0
0 0
9.06 8.12
2.32 0
5.86 5.38
3.17 0
5.91 0
1.58 0
4.75 3.77
8.62 8.33
4.81 5.93
3.91 0
6.04 5.26
1 0
2.32 0
6.25 5.51
4.91 0
1.58 0
5.32 3.9
2 2.94
6.48 4.3
3.91 0
6.09 4.86
3.46 3.77
6.27 4.3
4.09 0
5.64 7.37
5.21 3.37
0 0
2.58 4.92
0 0
6.23 1.87
5.86 3.84
3.32 0
6.51 5.55
5.36 6.79
3.58 2.81
3 5.21
0 0
2.32 0
8.72 8.47
3.81 0
7.13 7.54
4.91 3.06
6.95 6.55
0 0
0 0
4.81 4.52
3.7 0
1 0
1.58 0
1 0
3.17 0
7.92 9.51
10.49 9.68
4.09 4.09
7.53 7.2
4.58 6.24
5.29 2.5
0 0
3.17 0
3.32 0
3.91 6.05
0 0
8.27 6.66
1.58 0
1 3.27
2.58 0
4.81 5.73
2 0
2 7.2
3.81 0
0 0
4.25 8.31
4.58 0
1 4.75
4 2.11
1 4.64
4.39 4.03
3.17 0
2 0
2.81 1.87
3.17 0
4.58 2.94
5.52 0
6.93 5.63
1 0
4.7 4.89
4.81 0
5.29 3.62
3.7 0
4.09 0
3.91 0
5.86 5.31
4 0
7.61 8.7
7.61 5.49
5.81 5.88
5.09 3.54
0 0
5.04 4.25
4.95 5.94
2.58 0
3.17 0
4.95 5.23
2 0
4.25 0
3.32 3.54
3 3.62
4.64 0
5.93 5.71
1.58 0
4.25 3.9
5.39 6.44
2 0
4.32 0
2 0
4.25 5.42
5.13 0
5.09 0
7.64 6.15
0 0
4.75 5.93
3.46 0.74
5.17 6.46
1 0
4.32 1.58
6.48 5.01
5.75 5.04
6.49 6.38
5.98 4.09
6.34 5.47
5.29 0
4.39 3.17
6.36 6.02
7.04 8.48
7.2 7.74
3.46 2.32
6.67 6.2
7.03 6.96
0 0
5.04 4.34
0 0
1 0
6.23 4.68
5.29 4.89
5.55 2.66
6.69 3.17
4.58 1.22
7.91 6.67
4.46 2.11
1.58 0
3.58 4.75
6.32 5.18
6.04 4.25
5.58 6.87
7.47 5.76
5.17 6.64
3.32 0
8.57 9.51
0 0
6 2.94
2.32 0
0 0
3.58 2.66
1 0
0 0
1.58 0
6.81 7.82
0 0
1 0
4.91 3.46
3.7 0
3.81 0
1 0
7.86 8.36
6.82 7.14
1.58 0
4.95 0
5.49 6.29
0 0
5.88 7.48
5.29 4.34
2.32 0
5.09 4.43
1 0
3.46 0
5.32 7.18
0 0
8.06 8.46
4.81 4.86
0 0
4.25 3.27
2.58 2.94
6.29 7.74
4.09 0
5.21 3.97
2.58 4.25
2.32 0
3 1.87
5.83 5.63
6.7 6.54
6.82 6.08
7.14 5.81
1.58 1.58
5.73 7
7.04 4.09
7.07 7.07
5.61 4.72
6.02 8.24
1.58 0
0 0
4.52 0
6.43 6.42
8.7 6.13
6.7 7.18
7.03 5.81
9.78 9.62
5.67 0
1 0
6.43 5.9
2.81 0
6.81 6.83
3.7 1.87
0 0
4.58 0
4.95 0
0 0
2.32 0
0 0
7.94 8.86
4.09 0
0 0
7.21 8.63
6.34 5.42
4.58 2.81
8.37 6.73
5.93 6.2
4 0
0 0
6.32 5.13
4.17 0
5.46 4.43
0 0
2.58 0
1.58 0
6.29 6.25
3 0
2.58 0
3.46 0
2.81 0
2 0
6.36 5.31
6.43 6.64
4.75 3.06
4.64 0
6.77 5.18
4.86 0
4.17 4.34
6.74 6.45
1.58 0
4.81 0
5.04 6.69
6.41 6.62
0 0
7.73 8.88
4.52 3.62
4.58 5.9
2.81 2.66
5.04 4.86
4.81 4.39
6.44 5.73
3.46 0
5.61 3.27
7.02 5.45
2.81 0
6.34 3.06
5.13 7.38
5.17 0
2 4.34
2.81 6.09
6.85 7.2
4.17 2.11
4.58 7.05
7.88 7.8
0 0
6.52 6.64
4.75 5.04
7.29 8.24
7.2 5.33
6.73 3.46
1 0
7.56 7.12
0 0
0 0
9.4 9.22
1 0
5.86 6.21
7.62 9.73
1 0
4.32 4.25
7.61 6.46
5.32 5.97
6.73 5.28
6.32 8.32
3.17 0
2.81 4.98
4.17 0
3.91 0
5.88 4.43
6.36 3.27
4.91 3.37
3 0
2.58 0
1 0
7.76 7.95
4 0
4.7 0
5.73 5.31
4.81 4.09
6.04 4.3
5.09 3.54
1 0
5.21 2.5
3.46 1.87
1 0
2.32 0
3.32 5.26
0 0
6.64 9
5.04 3.27
4.46 4.14
0 0
2 0
0 0
1 0
0 0
6.32 5.45
0 0
5.21 1.22
5.32 1.22
6.93 8.83
2.32 0
0 0
0 0
1.58 0
4.58 6.59
3.46 0
5.83 7.81
3.7 0
5.21 2.5
3.46 4.25
0 0
6.36 3.84
4.75 5.42
0 0
1 0
6.02 4.14
3.81 0
2.58 0
5.09 0
4.7 1.87
5.36 2.81
3.91 3.06
6.63 4.09
4.46 4.03
5.21 4.86
0 0
1.58 0
5.09 3.06
5.29 3.46
1 3.06
3.17 0
0 0
3 0
0 0
6.64 0
4.09 0
6.63 8.49
5.49 0
5.78 4.03
1 0
3.17 0
0 0
6.79 6.42
4.75 5.38
2 0
4.81 4.03
1.58 0
1 0
0 0
4.81 0
1 0
5.83 5.33
6.38 0
3.32 2.32
3.7 4.6
4.25 4.48
0 0
2.81 0
5.09 2.94
5.32 2.5
7.33 4.75
1 0
6.25 4.92
7.08 9.22
0 0
6.63 3.9
3.58 0
8.29 6.28
2.58 0
6.91 5.78
2.32 0
5 4.86
1 0
5.64 4.25
3.58 3.77
3.91 4.52
0 0
5.73 4.79
4.64 4.52
3 0
4.52 0
4.09 2.5
5.98 5.04
0 0
5.39 4.25
1 0
4.17 2.5
0 0
4.81 0
4.09 3.17
3.17 0
4 3.27
3.17 0
0 0
5.13 0
3.81 4.39
6.92 6.69
0 0
2.32 0
5.32 2.81
1.58 0
3.91 3.9
4.32 5.13
0 0
0 0
6.66 4.95
3.17 0
2.32 3.7
3.91 0
4 3.27
5.81 3.84
6.11 4.56
6.77 5.4
0 0
6.63 6.57
3 0
6.48 4.52
4.09 3.17
4.75 2.94
5.64 4.86
4.64 0
2.81 0
3.32 0
4.95 0
4 0
1 0
6.64 5.83
5.29 6.96
3.17 3.62
3.7 4.25
7.34 4.92
2 4.03
5.39 0
6.39 5.18
1 0
5.25 5.4
1.58 0
7.01 6.19
8.56 8.56
3.7 0
1 0
6.73 4.79
4.46 0
3.91 0
3.32 5.23
4.81 5.04
4.32 4.72
9.1 9.49
5 2.32
3.46 0
6.85 6.44
0 0
5.36 0
7.14 6.6
5.36 0.74
2.58 0
5.39 5.59
8.04 7.27
5.7 3.97
4.75 5.53
4.95 3.97
5.32 4.86
6.36 4.43
7.19 7.01
1.58 0
0 0
5.25 0
0 0
1 0
3.32 0
3.32 0
3.81 4.56
4.58 0
5.55 3.06
5.61 5.61
2.81 0
7.09 6.69
4.75 0.74
0 0
0 0
3.81 0
0 0
3.32 5.55
6.11 5.18
2.58 0
6.58 6.34
7.96 6.74
8.1 5.85
2 0
1.58 0
4.32 2.11
3.58 2.11
0 0
5.32 0
0 0
4.7 0
0 0
1.58 0
3.17 0
4.39 3.27
0 0
7.71 8.84
4.25 3.17
0 0
0 0
5.52 3.46
3.32 0
6.15 6.81
2 0
5.21 4.64
0 0
6.46 6.24
8.04 6.92
4.58 4.64
0 0
5.75 5.94
5.43 0
4.64 3.7
2.58 0
6.15 6.45
5.86 4.64
1 0
2.32 0
2.81 2.32
7.64 9.98
3.17 0
3.7 0
3.46 5.57
5.39 3.84
3.46 4.52
3.81 2.94
3.91 0
3.91 1.87
1 0
7.15 7.26
6.17 4.64
0 0
7.4 8.04
6.69 6.21
5.04 7.49
2.81 0
5.32 4.48
4.81 4.75
5.95 4.03
4.46 1.58
5.04 0
1.58 0
5 3.17
5 0
2.81 5.13
5 2.11
6.66 5.81
1 0
0 0
5.98 6.72
6.21 6.43
3.7 4.14
5.55 5.59
6.15 5.9
7.45 7.38
3.58 0
4.17 0
4.7 0
4.46 0
1.58 0
6.32 6.59
3.32 0
2.81 2.11
0 0
4.09 0
0 0
4.86 4.3
5.52 4.82
0 0
3.7 0
4.09 0
5.98 6.3
3.58 0
4.52 0
5.93 1.87
5.67 3.06
6.25 7.42
1 0
9.5 10.8
4.58 2.81
3.46 3.7
6.63 4.34
7.92 9.43
5.58 4.43
4.17 0
2 0
4.95 3.37
5.25 5.38
6.3 7.16
7.1 4.34
3.32 0
2.32 0
2.32 0
5.21 4.3
2.81 0
5.46 5.1
0 0
4.58 4.03
3.17 0
0 0
7.37 7.26
4.58 0
5.46 4.95
3.17 3.37
2.32 9.03
3.91 0
0 0
2.32 0
6.74 7.38
5.29 5.51
4.17 2.66
1.58 0
9.03 9.37
4.09 2.5
5 4.95
7.3 6.57
2.81 0
6.75 6.15
4.32 0
3.46 5.88
1.58 5.28
0 0
5.25 6.42
6.61 7.87
0 0
4.86 3.7
3 0
1.58 0
5.09 3.27
2.32 0
5.36 0
8.1 7.95
6.82 7.15
2.32 0
4 4.09
6.51 5.55
4.64 4.72
4.75 4.98
0 0
4.25 0
3.32 0
3.91 0
4.52 6.41
5.58 7.39
3.81 4.3
6.04 5.53
3 3.06
2.81 1.87
4.75 4.56
3 2.5
1 0
2 2.32
8.27 8.83
7.47 8.26
5.7 3.77
2.32 0
1 0
3.32 0
0 0
4.46 3.97
2.32 0
3 2.81
4.46 4.92
6.63 9.22
4.32 3.27
0 0
5.39 5.73
4.58 0
7.31 7.68
1.58 4.52
6.15 5.74
6 5.36
0 0
2.58 0
0 0
4.64 4.14
5.58 8.4
6.32 4.14
1 0
4.75 5.74
4.58 0
4.75 7.1
2.58 0
6.25 2.94
6.23 4.19
3.46 0
5.55 5.26
4.32 3.62
1.58 0
3.91 0
4.58 1.87
6.48 6.25
8.47 0
3.81 0
4.75 3.62
3.32 0
1 0
4.46 5.69
6.85 4.79
4.91 6.69
1 0
0 0
7.18 5.53
6.07 7.48
4.75 3.06
1.58 0
3.17 3.9
4.75 4.03
4 2.5
2.58 0
3 0
1 0
2.58 4.09
7.18 0
1 0
0 0
7 6.17
0 0
0 0
2.81 0
4.91 5.23
7.18 7.68
8.2 7.04
3 0
6.48 7.61
0 0
4.46 2.5
6.25 5.85
4.39 5.42
6.69 6.21
4.64 0
3.17 4.68
7.29 5.42
2 0
4.75 6.53
1.58 0
0 0
6.99 7.36
3.81 5.1
7.31 6.57
6.97 6.16
4.81 1.22
6.34 2.11
3.58 3.7
3.91 4.48
5.17 6.15
3.91 1.22
0 0
7.4 6.83
1 0
1.58 0
0 0
4.52 4.14
8.68 9.87
1 0
1 0
5.58 4.09
5.04 4.68
4.32 0
2.32 0
5.81 5.67
3.17 0
5.46 2.66
2.81 0
1 2.11
4.81 4.25
9.48 8.96
3.81 0
4.39 0
3.17 4.25
6.36 5.42
5.7 4.72
7.22 7.68
5.55 4.72
4.64 3.77
4 2.66
8.82 9.3
5.21 0
3.91 0
5 1.87
3.32 0
3.46 0
6.51 5.04
1.58 0
7.35 5.63
5.17 7.48
0 0
3.17 2.11
7.51 6.13
6.15 3.06
7.7 5.99
2.81 4.09
2 3.9
7.73 6.77
8.41 8.27
5.88 3.77
6.93 7.93
6.92 6.43
7.1 7.04
3.91 0
3.32 3.77
4.91 5.18
0 0
7.5 7.06
3 0
1 0
5.36 5.21
0 0
5.46 3.97
7.36 8.84
4 3.62
4.7 2.5
5.46 6.34
0 0
6.09 4.3
1 0
0 0
3.17 0
5.43 5.49
6.78 3.9
0 0
4.95 0
3.58 0
3.46 2.94
5.67 5.36
3.46 0
5.58 4.72
1 0
4.58 3.06
0 0
7.39 5.88
3.81 0
6.38 6.83
5.39 3.46
0 0
8.69 6.87
8.46 8.57
0 0
3.46 0
1 0
4.46 3.54
1.58 0
3.58 0
2.32 0
0 0
4.32 5.15
2.32 0
0 0
8.21 7.55
4.64 0
4.32 4.03
6.94 6.69
6.21 7.04
4.32 5.21
2.58 0
3.91 0
1.58 0
0 0
3.32 0
5 0
4.32 0
3.32 0
6.67 4.56
4.95 5.13
5.83 3.46
6.3 8.79
4.64 5.36
0 0
0 0
4.58 3.7
5.39 6.06
4.52 0
4.7 2.94
8.5 6.89
0 0
0 0
0 0
0 0
3.91 6.33
4.81 0
6.54 4.48
5.95 3.06
0 0
5.93 5.99
0 0
0 0
4.75 5.55
4.25 3.77
6.39 4.43
6.15 4.86
5.81 6.15
7.38 5.57
7.29 7.92
0 0
3.32 0
8.25 7.98
7.17 5.83
6.29 5.04
3.17 0
4.81 3.37
0 0
7.83 6.12
2 0
2.32 0
2.81 0
2.58 0
4.7 4.56
2.32 0
7.86 9.3
6.48 6.02
5 2.11
1 0
5.61 2.81
5.55 5.78
0 0
0 0
4.64 3.77
4.52 0
1 0
3.46 3.27
4.52 3.37
2.58 2.11
4.25 2.81
3 3.27
0 0
2.58 0
5.78 0.74
6.3 4.6
2.32 0
4.17 4.79
4 0.74
5.13 4.34
1 0
5.21 5.71
6.52 6.17
5.46 7.8
8.9 8.06
5.04 3.9
6.11 2.32
2.58 0
3.58 0
0 0
7.41 5.55
5.09 3.06
1 0
4.91 4.52
1.58 0
4 1.22
5.25 4.43
5.04 5.86
1.58 0
5.17 5.4
4.52 0
6.46 0
8.76 8.29
5.29 0
4.91 0
5.09 0
0 0
4.39 2.32
8.93 7.47
4.81 4.3
5.25 3.77
1 0
6.43 5.74
3.58 0
9.94 8.81
5 3.37
8.5 6.93
7.6 7.02
8.04 7.94
6 6.08
2.58 0
2.81 0
1 0
3.58 0
4.17 0
2 0
5.61 4.43
2 0
6.32 4.89
2.58 0
0 0
4.09 0
6.85 6.82
3.81 4.52
5.43 6.33
4.25 0
4.09 2.94
3.58 4.56
2.32 2.32
4.32 0
3.17 0
4.25 0
6.78 7
5.13 3.46
6.66 5.51
4.58 0
5 7.49
4 3.27
6.79 7.15
6.04 2.81
2.81 0
0 0
0 0
3.91 3.27
7.62 5.71
1 0
5.93 5.15
0 0
0 0
0 0
5.88 5.31
7.3 6.64
5.58 6.65
6.04 6.08
4.52 1.58
5.32 0
2 0
6.98 5.94
5.25 4.89
4.7 0
1.58 0
5.55 5.55
5 0
5.09 4.39
5.52 0
7.13 7.2
3.32 0
1.58 0
5.29 5.97
3 0
1 0
3.7 2.66
2.81 3.97
0 0
5 8.3
6.07 5.51
5.09 5.13
4.52 6.15
6.99 5.94
0 0
5.67 2.32
1.58 0
7.75 5.8
6.49 7.96
2.58 3.9
2 0
5 2.5
7.48 7.55
7.17 6.85
0 0
6.46 4.98
5.52 3.9
7.06 4.6
4.58 2.11
0 0
1 0
1.58 0
5.46 1.58
2.58 0.74
4.64 3.27
4.64 2.81
6.44 5.49
6 5.01
5.21 0
6.46 7.67
3.58 4.82
3.91 0
6.02 5.07
7.14 7.29
5.43 0
3 0
6.21 6.42
0 0
4.09 0
6.15 6.21
3.17 0.74
1.58 0
6.44 7.2
5.17 5.18
0 0
5.61 1.87
7.21 6.66
6.58 3.77
3.91 3.46
6.48 4.95
2.58 0
5.64 7.89
4.46 0
1 0
2.32 0
4 4.89
5.25 2.94
4.39 5.15
7.7 6.06
4.32 4.03
6.3 4.92
4.25 2.81
3.32 0
6.11 4.52
3.91 4.14
4.25 4.34
1 0
7.88 9.08
0 0
7.28 7.54
2.58 0
6.32 7
5.55 4.68
7.01 5.4
0 0
2 0
7 8.61
3 0
4.64 0
0 0
3.58 5.55
4.64 2.11
2.32 0
2 0
0 0
1 0
8.93 11.02
4.64 2.66
1 0
6.71 6.2
4.81 0.74
3.58 0
6.55 5.81
4.32 3.06
5.98 3.7
2 0
5 3.17
4 0
4.7 4.19
8.28 6.66
3 0
3.91 0
0 0
0 0
4.81 0
0 0
5.55 5.83
3.17 5.85
2.58 0
6.83 7.67
3.58 4.79
0 0
6.32 6.41
6.15 5.1
4.39 3.37
3.32 0
3.46 0
1.58 0
7.36 6.74
3.17 7.49
0 0
5.81 6.38
7.08 7.8
3.32 0
6.09 4.75
5.49 5.36
2.32 2.5
5 6.96
6.41 6.02
2.81 0
0 0
6.54 5.94
7.55 5.65
5.55 6.62
3 1.87
1 0
0 0
2 0
4.64 0
6.73 5.42
6.43 9.11
5.09 0
4.46 5.65
5.7 6.23
5.64 3.37
6.36 5.18
5.67 4.79
5.39 5.07
1.58 0
3 0
0 0
6.32 5.93
1.58 0
7.12 4.72
4 0
3.17 3.7
6.36 6.58
2.32 0
0 0
1 0
3.58 6.21
7.04 6.93
1 0
4.81 4.92
3 0
6.48 4.56
6.91 5.23
5.39 2.94
4.25 0
4.52 3.37
5.04 4.48
8.83 8.43
4.7 0
3.91 5.73
4 0
3.46 0
0 0
4.7 2.81
5.36 6.83
0 0
3 0
3 4.09
0 0
8.22 8.3
4.46 3.77
4.75 1.22
1 0
3.7 5.78
2.32 0
7.22 6.31
5.36 7.4
6 5.26
6.58 7.19
1.58 0
5.29 1.87
4.25 3.9
3.7 0
3.32 0
4.7 0
2.58 0
6.15 4.86
4.64 4.64
5.09 3.62
3.7 4.98
5.58 4.68
4.52 4.6
5.04 4.3
3.32 0
2.32 0
5 5.21
4.32 2.66
4.25 0
5.32 0
4.95 2.5
6.79 6.67
3.46 0
5.25 5.61
2.81 0
4.86 3.46
4.95 0
5.78 4.95
5.61 7.14
4.7 0
1 0
3.58 2.81
0 0
6.75 5.96
4.39 3.62
3.91 2.94
6.81 5.15
2.32 0
0 0
2 0
7.51 5.93
5.95 9.19
2.32 0
7.45 4.79
0 0
1 0
0 0
4.95 2.11
6.29 3.84
3.81 2.11
5.32 0
0 0
2.58 0
2.81 0
3.7 0
1.58 0
7.52 7.05
3.46 4.19
6.25 4.92
0 0
1.58 0
4.52 4.03
2.32 0
0 0
3.91 5.04
5.58 5.55
0 0
0 0
7.27 6.55
1.58 0
7.2 6.38
3.17 0
0 0
0 0
5.49 4.19
6.92 5.15
6.3 3.7
10.26 10.28
3 3.46
2 0
3.58 4.79
2.81 0
9.61 10.5
5.83 0
6.89 4.75
4 3.62
5.52 6.08
4.58 4.19
0 0
1.58 0
5.7 6.05
7.42 5.42
4.17 3.06
3 0
0 0
4 1.58
6.67 6.31
4.7 0.74
4.32 0
6.54 5.51
4.17 1.58
2.58 0
4.17 3.06
2.32 0
0 0
6.39 5.04
2 0
5.78 3.54
3 0
6.49 6.97
2 4.25
6.79 4.3
6.25 8.35
3.58 5.18
5.81 5.36
6.71 4.3
5.67 4.09
0 0
7.55 8.48
5.58 4.68
6.49 6.68
5.04 3.54
1.58 0
6.41 5.42
7.22 8.34
2.32 0
2.81 0
1 0
3.7 0
4.25 5.73
7.21 6.63
4.64 0
8.08 7.8
5 4.03
4.32 5.73
5.7 5.15
8.18 7.97
5.93 6.42
2.81 0
1 0
5.73 4.68
2 0
0 0
4.32 0
1.58 0
4.09 3.97
6.52 5.45
3.7 0
4.81 1.87
3.81 5.23
1.58 0
2.32 0
6.63 5.31
3.32 0
0 0
2.81 0
4 2.11
0 0
6.29 0
6.04 5.51
7.3 7.25
6.09 7.4
5.7 3.7
0 0
0 0
4.58 3.62
1 0
6.64 7.57
0 0
1.58 0
5.43 5.33
6.67 7.64
5.29 7.27
2.58 0
4.39 5.15
4.17 2.5
1 0
3.46 0
1 0
3.91 0
2.32 0
2.58 0
3.81 0
3.17 2.32
4.32 5.49
2 0
6.09 5.45
3 0
6.41 4.3
6.81 6.69
2.58 3.62
5 2.66
6.94 7.27
6.89 4.79
7.88 7.07
6.41 5.01
4.32 0
0 0
3 0
4.39 4.43
5.49 3.84
4.95 3.17
5.81 6.42
5.81 4.79
1 0
3.32 0
0 0
0 0
5.78 6.16
7.97 5.85
0 0
5.39 0
2 0
7.06 4.98
5.25 3.46
6.7 5.65
6.83 6
6.36 4.95
7.68 7.48
5.36 5.45
5.17 4.14
4.86 0
1 0
6.02 5.97
6.77 4.68
0 0
3.81 0
6.29 7.53
4.64 6.53
2.81 0
5.36 5.23
5.58 6.86
4 0
6.15 0
5.09 2.32
0 0
2 0
0 0
2.32 0
5.13 3.97
0 0
5.88 5.78
4.25 0
3.32 1.22
7.28 6.06
4.64 6.24
3 4.52
7.36 6.11
10.66 9.23
6.34 4.43
4.09 2.5
5.52 0
2.32 6.05
6.66 6.8
3.58 2.66
0 0
6.23 4.95
6.02 1.58
5.04 4.6
5.93 4.6
4.91 0
4.7 6.12
5.64 6.15
1.58 0
4.17 5.67
4.64 3.27
6.51 5.88
6.85 5.21
7.59 7.38
3.58 0
0 0
7.59 6.7
0 0
4.46 4.92
5.98 7.51
8.94 8.14
7.29 7.92
2 0
3.7 4.19
3.58 4.48
4.7 0
4.09 0
5.29 6.29
3.7 5.97
4.86 1.22
4.25 0
4.81 4.09
3.7 0
0 0
4.25 0
6.73 2.11
2.58 0
3.32 3.54
2.32 0
3.17 5.67
3.17 3.06
5.17 7.31
5.36 5.04
0 0
4.95 0
1.58 0
2 0
6.13 4.43
1.58 0
5.64 0
0 0
4.86 1.22
0 0
3.58 0
0 0
6.55 0
4.09 4.72
0 0
6.85 4.95
5.13 6.26
7.64 8.64
6.49 5.55
1 0
2.32 0
7.55 6.83
2 0
3.81 0
3.58 0
4.7 0
3.17 5.55
7.8 6.74
5.46 3.37
3.91 5.31
9.94 10.72
2.32 6.46
0 0
5.21 0
0 0
3.17 0
7 6.51
5.04 5.45
7 8.22
6.67 7.72
3.58 0
5.67 4.72
7.65 7.68
1.58 0
8.08 7.87
6.48 4.98
0 0
2.58 0
3.32 2.66
1.58 0
8.43 7.27
1.58 0
5.09 5.4
2.58 5.47
2.81 0
0 0
0 0
5.17 5.67
2.58 0
1 0
1 0
5.73 6.49
5.73 5.76
2.58 0
6.36 3.46
5.29 2.32
3.7 3.27
4.91 3.97
0 0
5.43 7.25
1 0
4.91 5.23
0 0
0 0
4.32 0
2.32 0
4.39 5.88
7.03 6.29
5.61 3.17
5.13 3.97
3.58 0
3.17 0
5.58 3.17
1.58 0
4.46 6.21
6.09 5.23
0 0
6.13 5.47
4.39 0
0 0
0 0
5.29 6.29
3.91 1.58
7.45 5.83
4.09 0
6.57 6.54
0 0
0 0
4.32 5.13
1 0
6.04 6.64
3.91 0
1.58 0
9.9 10.32
6.55 6.28
5.88 6.72
3 0
2.58 0
3.32 1.58
6.49 5.57
5.21 0
2.32 0
4.81 2.11
0 0
5.43 5.78
0 0
3.91 0
4.64 4.09
7.19 7.32
0 0
1.58 3.17
7.49 7.5
5.64 2.81
6.52 5.67
2 0
5.32 4.52
1 0
1.58 0
4 4.52
1.58 3.97
4.86 1.58
0 0
0 0
3.91 0
8.3 6.61
5.46 4.34
4.17 5.01
0 0
1.58 0
3.91 5.15
4.86 6.37
0 0
5.17 4.89
2.81 0
6.87 4.92
4.95 3.54
5.58 4.56
3.46 0
3.46 5.45
6.58 4.3
4.91 3.77
4.09 6.02
6.88 6.31
4 0
4.7 0
6.44 4.39
2.58 2.94
1 0
6.19 5.21
4.75 1.58
4.95 7.59
4.46 4.89
2 0
7.15 7.8
4.46 5.67
5.7 4.14
7.08 6.35
4.75 3.62
1 0
4.17 4.3
5.43 3.54
4.32 5.83
1.58 0
1 0
5.95 5.33
6.19 7.38
6.69 3.62
0 0
4.81 4.34
2 0
5.17 0
3.91 1.22
6.11 5.33
4.25 0.74
4.09 0
1 0
5.43 6
6.55 7.61
0 0
5.58 0
2.32 0
3.17 0
7.22 5.86
4.17 0
1.58 0
4.95 4.68
5.17 4.75
2.81 4.72
4.52 3.9
6.57 6.37
0 0
4.39 2.32
5.49 4.95
1 0
4.39 3.9
5.75 4.43
0 0
1 0
7.23 6.98
1 0
5.32 2.66
4.75 4.19
2 0
0 0
1.58 0
4.25 4.39
2.58 0
5 3.77
5.46 5.15
2 0
5.36 5.1
6.27 7.38
5.21 2.81
2.81 2.32
7.35 6.71
5 0
5.21 3.54
4.32 1.87
1 0
2.81 5.38
6.3 4.79
4.39 1.87
5.86 0
6.11 5.83
5.86 6.09
2.81 0
0 0
6.79 5.45
2 0
2 1.22
6.55 5.63
0 0
5 5.15
4.17 5.1
0 0
6.27 3.37
3.91 0
3.46 2.94
5.17 0
4.52 5.28
5.73 5.63
6.13 4.34
4.46 1.58
5 0
4.95 5.13
6.75 5.15
0 0
0 0
5.17 0
2.81 4.48
0 0
3 4.3
6.48 4.98
0 0
5.39 3.9
4.09 0
6.07 5.38
4.91 3.9
0 0
1 0
4.25 0
5.32 5.1
5.39 0
0 0
4.75 4.56
3.58 0
4.09 0
0 0
2 0
5.88 5.15
8.05 6.42
0 0
5.86 4.72
2 0
5.21 6.15
5.13 4.82
3 5.01
5.58 2.5
6 6.19
3.91 3.37
3.58 0
4 2.81
2.32 0
4.52 4.52
1.58 0
3.58 0
4.52 5.28
0 0
4.25 4.39
8.33 7.71
6.81 6.09
1 0
5.39 3.77
7.04 5.01
8.79 8.54
6.58 6.19
7.09 7.99
5.04 4.39
9.11 9.6
2.81 0
0 0
6.38 5.21
4.52 3.37
4.09 4.48
2.58 0.74
6.71 4.82
0 0
0 0
5.64 4.03
1 0
4.81 0
6.02 7.06
6.52 4.86
6.15 6.25
6.74 5.13
6.51 8.01
5.25 6.29
6.3 6.43
4.75 5.33
6.38 4.39
3.17 0
2.58 0
9.64 8.56
10.1 9.46
6.44 6.25
5.81 6.58
6.29 5.74
7.58 5.01
6.04 2.81
5 5.49
4.81 3.9
4 0
3.81 0
5.43 4.64
3.81 0
2.81 4.86
8.06 5.47
6.81 6.37
0 0
0 0
2.32 0
8.19 5.1
0 0
3.17 5.51
1.58 0
7.33 7.29
4.25 0
3.7 0
5.58 3.37
5.98 4.34
5.73 5.1
3.81 0
2.32 0
5.09 4.19
6.83 6.02
2.58 0
0 0
2.81 0
4.91 3.54
3.7 1.58
3.7 0
4.86 0
6.43 5.21
2.58 0
7.74 0
5.67 3.06
4.58 2.94
4.64 0
2.81 0
0 0
6.17 6.42
2.81 6.74
7.07 5.23
7.13 4.48
7.32 7.36
3.91 0
4.32 0
3 0
4.17 5.4
3.81 2.66
6.13 1.58
1.58 0
2 0
7.58 7.89
4.95 2.94
4.58 0
4.46 0
5 0
5.61 4.19
4.7 5.97
1.58 0
4.09 0
1 0
3.91 3.54
0 0
0 0
3.17 0
4.17 3.37
9.18 7.22
5 7.16
7.06 7.31
5 2.5
7.39 7.1
5.36 2.66
5.39 5.21
0 0
6.89 7.6
2.32 0
3.81 4.14
6.51 6.12
4.46 0
6.25 5.1
0 0
4.7 2.5
5.17 2.11
6.43 5.83
2.81 4.48
4.09 3.27
0 0
7.25 6.67
4.75 0
1 0
3.7 0
3.7 4.43
3.91 3.06
2.58 2.11
4.64 0
0 0
7.31 7.95
4.09 0
3 0
5.32 4.25
6.39 3.97
4.25 0
4.39 0
6.43 3.54
3.32 0
2 4.68
2.32 0
3.91 4.09
5.04 2.32
6.48 4.89
5 4.14
3.81 0
3.32 0
0 0
2.58 0
0 0
3.46 0
1 0
6.07 4.6
4.81 4.34
7.75 8.26
7.09 6.13
5.73 6.13
6.51 6.64
3.17 2.5
5 3.9
5.98 7.82
1 2.5
4.32 4.6
5.93 0
1 0
9.74 9.95
6.73 5.88
5.81 6.3
3.91 3.27
2.32 0
2.81 0
4.7 6.55
4 2.5
1.58 0
2.58 0
1 0
4.95 3.77
5.29 4.72
5.21 5.31
6.57 5.07
3.32 0
5.88 3.37
4.46 0
5.32 0
3.46 5.47
3.17 5.53
3.7 0
0 0
6.39 4.82
4.32 3.54
4.39 4.52
5.13 1.58
3.32 5.15
0 0
5.64 0
0 0
5.91 6.15
1.58 0
3.32 0
5.64 0
5.21 5.85
5.73 4.64
0 0
3 0
4 0
2.58 0
4.64 1.58
3.17 3.7
3.7 0
4.52 4.52
6.29 5.38
9.96 9.94
5.09 5.33
0 0
0 0
5.46 6.13
1 0
4.75 0
3.91 7.79
0 0
3.81 0
4.52 0
6.64 4.48
5.58 5.76
3.7 3.54
3.81 5.8
4.17 2.81
6.69 9.03
4.58 2.81
2.81 3.17
3.81 3.9
6.34 5.76
0 0
4 0
0 0
4.86 0
4.17 5.45
4.32 5.57
6.66 8.04
5.88 6.65
2 0
0 0
6.29 6.43
0 0
2.32 3.9
3.32 0
2.58 7.24
3.58 0
2 0
0 0
3.17 0
4 4.19
3.7 4.3
1 0
4.46 0
4.39 3.17
3.32 0
3.17 0
7 5.36
6.98 6.48
0 0
3.7 2.66
2 0
10.24 10.32
0 0
4 5.9
5.29 3.27
6.55 5.07
0 0
3.81 4.03
1 0
0 0
2.58 4.39
3.7 3.54
1.58 0
0 0
4.81 3.37
1 0
2.58 0
4.32 0
6.13 4.3
5.61 5.07
8.85 6.85
4.95 0
5.09 6.37
0 0
0 0
7.14 5.71
8.38 9.41
6.43 5.69
4.17 3.17
5 2.66
5.98 2.5
7.57 5.76
6.69 7.09
4.39 5.47
7.15 5.15
6.32 6.43
0 0
7.01 6.16
1 0
6.38 5.23
6.81 5.36
1 0
4.7 4.79
6.13 5.47
4.81 7.19
1 0
5.21 0
2.32 0
5.67 3.84
6.29 6.16
4.86 3.7
4.17 0
6.64 3.7
4.52 0
8.04 6.53
2.81 0
3.32 0
4.25 4.6
6.02 4.86
6.25 4.09
0 0
6.98 7.12
1.58 0
0 0
6.29 5.59
6.27 0
5.39 3.37
4.46 0
8.46 7.22
5.49 7.43
0 0
6.6 4.92
7.12 7.93
0 0
3.58 0
2.32 0
5 0
5.83 5.13
0 0
7.2 4.79
5.81 4.25
3.7 0
6 6.49
2.81 0
2.32 6.31
7.03 4.34
4.32 5.15
3.91 3.62
3.17 0
6.34 3.7
3.81 0
4.09 6.53
2.81 3.77
0 0
1.58 0
4.81 4.75
5.29 3.77
6.54 7.25
3.46 3.27
2.81 0
5.49 5.01
5.29 3.27
4.86 3.77
3.81 0
5.61 6.61
5.58 4.14
1.58 0
1 0
1 0
5.09 7.2
3.7 0
4.25 0
6.34 3.46
1 0
6.13 5.57
4.75 2.66
4.09 0
4.17 6.31
7.07 5.96
3.32 0
5.75 4.09
2 0
7.39 7.5
1.58 0
6.49 6.83
3.17 0
8.34 9.45
0 0
1.58 0
6.51 4.68
2.81 0
4.58 0
7.9 7.42
3.17 0
4.81 5.18
4.75 0
2.58 0
2 0
5.52 0
5.61 6.67
3 0
3.46 2.11
7 6.34
3 0
0 0
4.86 3.17
5.95 5.83
0 0
3.91 2.81
2.32 0
4.58 5.94
3.7 2.5
2.58 0
1.58 0
5.55 4.68
4.58 4.39
6.97 7.48
3.7 4.52
4.75 3.9
3.58 3.46
4.86 6.83
4.25 4.09
5.32 5.28
4.95 2.94
6 5.8
7 6.24
8.16 8.99
3.7 0
7.1 9.08
3.46 0
4.32 6.53
5.88 6.3
5.36 3.27
5.7 4.52
0 0
8.53 7.32
2.81 5.28
5.58 5.73
3.32 0
5.13 5.86
3 1.87
9.53 8.57
4.09 6.17
4.75 3.17
6 7.01
3.46 0
6.32 5.07
2.32 0
1.58 0
4.46 0
7.85 9.07
5.17 5.1
0 0
7.77 6.46
3.46 0.74
0 0
4.75 6.29
7.42 8.61
3.17 0
3.91 5.49
0 0
5.52 4.48
4.86 6.28
2.81 0
2 0
5.09 6.95
2.58 0
5.52 6.72
6.32 4.48
3.7 0
2 0
2.81 3.84
2 3.17
5.55 5.18
3.46 0
4 3.97
2.32 0
1 0
4.86 7.24
4 1.87
6.17 4.86
4.91 5.57
7.76 6.33
0 0
5.91 0
2.81 3.46
2 3.27
4.32 0
4.86 0.74
4.25 3.27
5.46 0
4.25 0
8.32 6.96
2.58 0
3.32 0
3.17 0
5.61 0
7.37 6.51
6.09 4.75
5.13 5.55
7.28 7.71
3 1.58
4.91 6.26
5.88 6.76
2.58 0
4.95 5.07
5.93 4.82
1 0
5.39 6.67
1.58 0
3.58 2.32
6.15 7.63
3.58 0
5.46 5.73
5.83 7.58
1 0
6.95 5.01
4.52 0
3.46 5.28
4.09 2.94
0 0
2.81 0
3.91 0
6.64 5.69
4.32 0
3 0
6.09 1.58
6.54 4.82
6.38 4.98
4.81 2.81
5.55 6.24
0 0
3.91 0
4.91 2.5
2.32 0
6.19 6.23
4.46 3.77
6.85 6.46
2.81 0
6 2.94
6.49 7.57
4.52 4.6
4.75 3.9
5.81 4.48
0 0
6.04 3.84
5.88 0
7.5 8.5
0 0
3.58 0
6.38 5.49
3.46 3.06
4.46 7.02
7.15 5.67
6.87 5.4
1.58 4.86
2.58 5.74
6 4.43
7.61 4.52
5.39 3.27
3.32 0
2.58 2.32
6.36 5.21
5.55 4.48
0 0
4.32 2.66
1 0
0 0
6.67 7.72
7.16 6.19
0 0
4.64 0
0 0
6.73 8.11
1.58 0
4.25 0
1 4.98
5.21 6.87
5.64 2.32
6.73 7.99
1.58 0
3.58 0
7.03 5.97
8.13 7.75
3.32 0
5.83 3.84
0 0
6.17 6.58
3.46 0
7.37 8.28
1 0
1 0
3.7 4.09
6.88 7.02
4.95 3.06
5.58 4.03
2.32 0
3 0.74
5.13 0
4 0
5.32 0
2.58 0
2 2.32
2.58 0
6.34 6.21
4.32 6.63
5.13 3.84
1.58 4.82
3.17 0
4.17 4.03
8.41 7.58
4.7 5.55
5.55 5.67
5.58 3.37
3.91 0
0 0
6.81 5.13
1 0
6.87 7.04
2.81 3.77
2.32 0
5.21 7.84
5.61 5.63
4.52 2.94
8.96 11.03
3.46 0
6.34 6.63
7.42 7.47
7.44 7.36
5.04 4.14
0 0
7.5 8.16
5.04 2.81
4.75 5.31
2.81 3.54
4 0
4.25 0
3 0
2.32 0
3 0
3.46 0
3 0
1.58 0
5.67 4.14
5.32 5.47
5.09 7.55
3 0
6.64 4.89
5.98 5.57
1.58 0
3.17 5.76
4.64 0
0 0
5.17 5.28
2 0
6.77 5.49
2 0
4.58 2.32
0 0
1 0
4.25 4.68
0 0
0 0
3.32 0
5.43 5.23
8.07 7.58
0 0
5.09 5.21
4.32 0
2.32 0
6.73 6.23
3.46 0
1 0
0 0
6.17 6.76
4.81 5.71
7.52 6.25
6.66 5.01
3.17 4.19
1 0
8.46 7.31
3.7 0
2 0
5.09 4.19
2.81 0
0 0
8.09 8.68
3.17 1.58
0 0
4.46 4.14
1.58 0
3.58 6.68
3.7 0
3 2.32
5.43 3.84
4.25 0
1 0
5.46 2.66
0 0
6.55 6.35
6.27 3.17
2 0
3.81 1.22
5.7 5.61
4.09 3.9
4 0
6.34 5.63
2 0
3.32 0
5.52 1.58
5.67 6.6
6.25 6.12
4.09 3.46
4.09 0
0 0
4.52 4.52
4.75 2.66
0 0
4.39 5.15
3.91 4.6
1 0
6.23 6.05
6.78 6.31
4.75 4.64
6.17 8.04
6.15 5.85
1.58 3.77
7.42 4.89
0 0
1 0
7.73 9.23
3.7 0
3.91 3.27
3 0
7.32 7.64
5.04 3.27
4.09 0
7.17 4.92
3.46 0
0 0
4.25 0
9.23 8.94
5.21 4.92
4 0
1.58 5.01
5.43 7.94
0 0
0 0
0 0
3.7 0
0 0
3.17 4.52
3.81 0
3.17 3.84
8.69 10.64
0 0
5.17 5.47
6.67 6.19
4.39 3.7
4.75 0
0 0
0 0
0 0
2.32 0
4.52 6.44
6.32 5.81
4.64 0
3 0
1 0
0 0
4.95 5.26
0 0
3.46 5.59
4.09 5.88
4.25 0
1 0
7.02 5.81
6.23 4.19
5.49 2.81
0 0
3 4.64
5.49 3.27
3.17 0
7.5 6.77
0 0
4.58 6.62
3.81 0
1.58 0
1 0
5.7 2.94
3.32 0
6.25 6.83
4.32 0
5.32 5.13
6.94 7.98
0 0
0 0
5.09 0
5.04 4.56
2.32 3.54
0 0
6.87 5.65
5.04 3.27
7.65 8.67
5.58 7.04
3.58 2.94
5.46 5.86
4.17 5.59
1 0
4.91 0
6.27 5.49
0 0
4.75 3.54
0 0
2.58 1.58
5.36 3.27
6.15 4.03
2.58 0
0 0
5.29 3.37
2 0
5.21 5.07
0 0
5.93 3.7
2.32 0
6.11 4.19
6.64 5.31
2.58 5.15
7.14 5.86
4.58 2.11
3.17 0
1.58 0
5.29 4.86
4.09 0
2.58 0
5.64 4.64
6.41 3.37
5.83 3.46
0 0
5.43 6.36
1 0
7.18 6.9
4.95 4.98
0 0
0 0
3.46 2.32
5.25 0
6.21 5.61
3.58 2.81
8.65 8.24
6.27 7.22
1 0
3.81 0
2.32 0
4.58 0
10.42 10.39
5.91 6.21
4.7 0
6.97 4.79
6.57 3.62
6.43 5.61
7.35 8.04
3.32 0
3.32 0
2.32 0
2.81 0
5.46 4.56
1 0
1.58 0
4.32 0
6.49 7.23
4.17 0
6.04 7.22
1 0
2.81 0
3.17 0
3.32 0
0 0
5.7 3.62
3 0
6.75 7.31
5.09 0
6.78 5.91
3.58 2.81
1.58 0
6.09 5.04
3.32 2.5
5.7 5.67
4.7 3.77
6.19 3.37
5.39 0
4.17 0
3.7 5.36
1 0
2.81 0
4.95 6.23
9.73 10.49
7.23 6.57
7.71 5.28
4.52 3.27
4.7 5.94
4.86 6.72
2 0
4.39 4.89
5.09 0
0 0
5.7 0
3.17 0
3.46 0
0 0
2.32 0
0 0
1 0
0 0
0 0
5 5.18
1 0
8.21 5.99
6.29 6.88
7.55 5.23
4.17 3.06
5.29 2.94
1 0
8.52 9.36
0 0
3.17 5.4
8.09 7.06
0 0
6.29 5.31
3 2.81
1 0
4.25 4.19
3 0
4.39 0
2.81 2.66
0 0
7.45 7.18
6.27 5.4
0 0
8.11 7.44
2.81 0.74
2.58 0
2.81 0
0 0
3.32 5.07
1.58 0
0 0
5.78 5.04
2 0
8.47 8.67
6.63 4.09
8.82 8.15
6.7 6.98
1.58 0
2.32 3.46
6.43 4.48
0 0
2.32 0
5.61 4.03
3.81 0
2.58 0
5.25 6.67
1 0
5 0
3.46 0
0 0
3.7 0
3.17 0
4.09 6.76
2.81 0
5.25 3.46
4.58 1.22
6.13 3.9
1 0
1.58 0
3.58 0
0 0
4 0
4 0
5.32 3.84
6.32 5.71
4.64 5.71
4.17 0
1.58 3.06
8 7.95
2.32 0
6.07 2.66
2.58 0
3.58 0
6.19 5.8
0 0
8.21 6.49
6.67 8.72
1.58 4.14
6.71 4.56
7.9 6.55
6.39 5.71
0 0
5.73 5.99
7.54 5.57
1.58 0
1 0
4.39 5.01
3.58 4.98
5.39 4.89
5.29 4.64
3.32 2.11
4.39 1.87
3.91 4.03
0 0
9.19 8.56
2.81 0
0 0
4.64 0
5.36 3.54
5.32 0
5.09 5.01
1.58 0
7.19 6.31
3 0
1 0
3.81 3.9
6.54 7.48
6.54 7.76
6.09 7.67
3 0
1.58 0
5.95 6.13
3.91 0
1.58 0
0 0
2.32 0
6.07 5.8
4.91 5.26
4.7 3.84
5.29 3.97
8.35 6.85
0 0
4 0
4.52 0
5.13 0
6.34 5.36
6.43 4.19
3.58 3.84
4.32 2.5
5.32 5.07
6.64 7.51
8.17 9.85
2.81 0
4.95 1.22
2 0
4.86 3.06
3 0
4.52 4.52
0 0
3.32 0
0 0
6.41 4.82
6.63 7.77
5.49 3.97
2.58 3.37
3.32 0
1 0
3.32 4.75
1.58 0
1.58 4.72
4.58 5.53
5.83 4.3
6.52 7.63
2.58 0
5.93 4.98
4.46 0
6.44 5.1
5.88 6.64
4.75 0
3.46 0
4.64 6.31
4.09 5.51
6.07 6.38
5.09 2.94
3 0
5.75 6.63
3.32 3.9
6.58 7.11
3 0
3 0
3 4.34
0 0
5.73 4.6
4 0
6.09 6.2
0 0
4.52 4.09
7.27 8.42
3 5.85
5.52 5.36
5.64 3.06
5.67 4.48
0 0
3.17 2.66
5.17 4.39
8.34 7.14
4.91 0
4.52 6.79
4.32 0
0 0
0 0
3.7 4.82
5.36 0
6.69 4.75
5.7 6.91
4.32 4.25
4.25 0
5.55 5.86
4.64 0
5.49 6.25
1.58 0
1.58 0
6.44 7.8
4.75 0
2.81 0
3.17 4.82
2.81 0
0 0
5.81 6.08
2 0
5.75 3.54
5.09 5.18
3 0
5.43 3.84
6.19 0
2 0
2 1.87
1 0
3.91 0
5.52 4.48
1 0
6.48 3.9
4.91 5.47
3 0
6.38 7.43
4.17 0
6.23 6.43
3 0
2 0
2.32 4.14
4.7 0
5.09 5.96
4.46 0
5.21 3.77
6.99 5.53
5.95 7.14
1 0
5.67 5.76
1.58 0
1.58 0
4.17 1.87
4.09 0
3.7 3.7
1 0
1 0
0 0
6.99 4.25
7.63 7.03
5.98 0
1 0
7.5 9.03
0 0
0 0
5.13 0
1.58 0
9.04 8.48
7.15 7.97
5.86 3.17
1 0
3.91 0
3.81 2.32
1 0
4.46 5.04
0 0
5.32 6.47
4.25 2.5
7.73 6.24
0 0
2.58 0
7.96 7.01
3.46 3.54
4.81 2.11
0 0
4.91 0
3 5.4
2 3.62
5.55 4.72
4.95 0
3.7 2.66
5.7 4.92
0 0
5.21 5.59
6.36 6.24
0 0
6.21 5.31
5.86 3.06
3.81 0
6.02 6.34
2.32 4.25
5.83 3.37
8.46 8.93
0 0
0 0
7.58 5.4
3.81 0
0 0
2 0
2.32 0
3.7 5.55
0 0
0 0
5.17 4.98
0 0
5.09 6.09
5.67 3.27
3.17 0
4.25 0
4.32 0
6.57 3.37
4.7 1.58
3.32 0
3.58 4.43
7.03 5.57
4 4.48
6.29 5.97
6.64 5.73
4.46 0
6.73 4.68
8.95 7.24
1 0
1 0
6.11 3.7
6.15 4.52
2.58 0
5.29 3.84
0 0
7.24 6.88
5.52 4.09
5.13 3.97
2 4.68
8.08 7.32
7.04 6
4.39 3.06
0 0
4.58 4.6
0 0
8.69 8.71
4.52 3.17
3.46 0
1.58 0
0 0
4.25 4.6
0 0
5 3.27
6.83 7.42
3.91 3.84
3.46 0
5.86 4.79
3.17 2.94
5.17 4.98
4.17 0
3 0
6.55 7.36
4.64 3.7
0 0
3.81 4.19
3.58 1.87
3 0
5.95 5.31
0 0
4.09 3.84
5.83 3.54
0 0
2.81 0
0 0
1 0
6.25 2.32
5.73 7.1
2.58 0
6.25 2.94
5.13 0
6.36 4.75
4.46 2.81
2 5.38
0 0
3.81 0
6.27 5.33
1 0
6.36 5.85
6.64 6.26
5.67 5.26
7.44 7.14
5.64 5.55
2.32 0
11.64 11.91
3.91 4.68
2 0
4.25 1.58
6.66 10.05
2.32 0
2 0
8.96 8.89
6.94 6.59
2 0
5 5.8
6.63 5.85
3.91 2.94
1 0
6.51 2.81
5.32 4.79
4.64 1.58
1 0
5.13 0
1 0
4.52 1.58
8.13 8
6.66 4.64
6.04 6.46
6.36 6.43
0 0
5.88 5.83
2.32 0
0 0
8.27 6.25
3 2.94
4.09 0
2.58 5.78
0 0
5.78 3.97
0 0
8.43 6.42
1 0
5.17 5.53
2.32 0
3.58 0
7.45 5.55
1.58 0
7.06 5.61
2 0
3.7 0
0 0
1.58 0
0 0
5.98 6.4
4.81 0
3 0
4.58 2.11
2.32 0
2.58 0
0 0
3.7 2.81
4.75 4.09
5.13 6.25
6.07 3.17
6.89 5.21
3.91 0
6.7 5.8
5.04 4.52
4.17 4.09
6.49 7.5
5.88 6.65
4.32 5.31
4.09 0
5.04 6.41
5.36 4.82
5.36 6.65
3.58 2.11
4.95 0
0 0
4.32 5.91
4.75 6.71
5.78 5.31
0 0
3.46 2.11
5.04 0
2.81 0
0 0
3.91 3.54
5.91 3.54
3.46 0
5.36 6.24
5.43 0
5.29 3.7
5.21 4.95
5.55 2.5
2 3.54
0 0
1 0
5.73 0
6.02 6.37
1 0
1.58 0
2.32 0
1.58 0
2.81 0
6.61 4.75
7.83 7.38
0 0
6.87 7.89
3.81 4.64
6.19 6.08
2.32 0
4.7 4.92
4.75 6.12
6.55 4.48
6.09 2.66
5.17 5.15
2 0
5.78 2.81
5.04 3.46
5.04 6.34
5.95 0
3.17 0
2.32 0
3.91 1.22
2.58 0
8.04 8.17
3 0
5 3.62
0 0
5.25 1.87
7.58 6.3
0 0
7.87 8.39
0 0
4.39 2.5
6.67 6.4
7.61 6.74
2 0
1.58 0
11.8 10.38
1 0
5.29 2.81
6.46 2.81
6.39 8.04
2.58 0
3 0
7.57 5.57
1 0
4.17 0
1 0
5.88 5.73
2 4.92
4.64 0
5.81 5.99
6.98 6.88
5.81 5.26
5.49 2.11
8.63 7.6
4.39 0
1 0
3 4.25
7.3 7.76
1 0
4.09 3.37
0 0
0 0
1 0
0 0
2.32 2.81
1 0
5.64 0
4.86 3.84
5.04 4.43
0 0
5.86 0
6.71 4.56
6.15 3.9
7.41 6.52
5.21 3.27
2 3.06
4.17 3.9
4.17 0
3 4.92
4.32 2.32
2.81 4.03
7.13 6.23
6.92 5.71
3.7 3.46
3.17 6.36
7.14 5.85
0 0
5.39 5.65
6.07 5.26
0 0
5.58 6.15
4.09 0
2 0
3.46 0
0 0
5.09 6.28
6.27 5.57
5.29 5.04
5.09 0
5.73 6.82
3 4.82
3.17 0
5.49 6.2
4.39 0
2.58 0
4.91 2.94
0 0
5.46 0
1 0
4.95 0
7.04 7.13
6.02 5.61
2.81 0
0 0
6.78 5.78
0 0
2 0
4.58 0
2.32 0
2.81 0
2.32 2.11
5.83 2.11
6.34 5.65
4.32 0
1.58 0
3.46 0
0 0
0 0
1.58 0
4.52 0
4.52 0
0 0
6.04 7.36
4.75 2.32
4.91 0
2 0
0 0
4.58 3.9
4 0
7.9 7.98
4.86 0.74
7.73 7.75
2.81 0
2 0
8.17 7.18
4.39 0
0 0
7.26 7.85
5.13 6.11
6.74 6.26
3.46 0
3.81 3.06
4.17 0
0 0
6.21 4.3
0 0
6.74 6.17
7.28 6.97
3.46 0
3.91 3.06
8.16 9.19
6.64 3.46
2.81 5.28
7.22 7.51
0 0
3.32 2.66
3 0
3.32 2.66
4.39 0
5.04 6.29
2.58 0
5.88 5.67
4.09 7.07
4.58 4.79
2.32 0
4.7 6.25
2 0
4.46 8.13
3.58 2.32
3 0
0 0
3.81 0
1.58 0
7.94 9.28
2 0
1 0
1.58 0
7.34 9.51
4.81 6.17
0 0
2.58 0
5.78 6.37
3.17 0
5.78 6.69
4 5.13
4.7 1.58
5.21 3.77
3.91 0
5.61 5.33
3 0
7.48 6.19
4.95 6.8
6.02 4.64
4.81 5.73
2.32 0
0 0
2 3.7
6.07 7.29
7.19 3.97
5.58 5.96
3 0
6.74 0
2.81 0
3.32 1.58
7.39 5.15
1.58 0
8.16 6.73
4.75 0
5.91 4.75
1.58 0
7.63 5.74
5.25 5.1
7.45 7.94
5.43 6.42
0 0
1.58 0
5.09 2.94
3.32 0
4.17 4.25
0 0
3 0
3.81 0
4.75 0
0 0
6.11 6.11
3.7 0
5.93 4.72
0 0
0 0
4.39 4.79
3.32 0
6.86 6.71
3.91 3.54
0 0
4.17 3.54
4.86 4.19
5.58 4.52
6.83 8.2
0 0
6.32 4.72
2.58 3.17
3.17 0
7.21 5.01
7.97 6.72
4.52 7.15
5.86 5.04
5.81 0
4.46 2.32
7.55 8.01
2.32 0
7.52 7.53
2.58 0
4.75 3.37
4.7 4.03
6.04 6.43
9.58 9.97
5.13 3.97
4.17 0
2.32 0
3.7 2.94
4.81 4.68
2.58 0
4.95 0
6.63 5.71
5.55 5.1
5.75 8.23
2 0
2.81 0
1 0
4.58 3.27
0 0
0 0
3 0
6.63 4.98
1 0
3.17 0
7.61 6.23
3.58 0
2.81 4.82
4.17 3.77
3.58 0
4.75 2.5
5.83 5.31
4.81 1.58
5.61 7.14
4.09 0
6.21 6.85
6.54 6.48
3 0
7.42 6.05
3.58 1.87
0 0
4.17 0
2.58 0
5.32 6.17
6.46 6.13
4.39 0
4.75 5.04
0 0
3.7 5.23
0 0
1 0
3.81 2.32
2.32 0
0 0
2.32 0
0 0
2 0
2.81 0
3.7 4.68
3 0
7.08 7.05
8.48 6.4
7.39 6.54
0 0
1 0
3.91 3.97
7.54 9.04
3 0
0 0
7.32 6.03
3.32 0
6.11 0
3.7 5.07
6.34 7.11
6.15 6.73
0 0
3.32 2.32
2 0
7.04 9.3
4.64 4.34
0 0
6.69 6.09
4.39 4.25
2.81 0
2.32 4.39
5.04 5.42
3.7 0
3.17 2.32
3.81 5.78
6.23 5.4
5.61 3.27
5.29 3.46
6.69 5.15
3.7 3.46
5.7 5.31
5.61 2.11
4.95 0
5.61 5.78
0 0
3 0
6.09 6.33
4.39 0
3.32 0
5.25 4.95
4.81 6.65
4.39 6.24
7.03 5.4
0 0
0 0
5.21 2.11
1 0
4.32 3.77
5.55 5.76
6.44 2.32
6.71 7.14
0 0
3.32 5.88
5 2.81
1 0
5.78 5.26
4.09 0
5.7 7.48
1.58 0
6.48 4.34
5.21 4.75
2 0
3 0
3.81 0
4.86 4.3
7.79 7.78
3.17 4.98
3 0
3.81 3.06
5.29 0
5.83 5.13
8.6 9.4
6.38 7.1
3.58 2.11
2.58 0
7.43 7.11
1 0
0 0
6.3 4.64
3 4.82
5.78 6.82
4.81 3.06
7.11 6.51
5.25 0.74
4.25 7.17
2.58 0
5.58 5.07
7.55 8.86
5.98 3.97
2.58 0
5.49 3.37
6.6 5.55
6.73 6.67
7.52 9.08
3.91 0
5.13 5.83
6.38 6.54
6.3 4.19
3.17 0
5.46 0
5.86 5.36
2 0
3.81 0
6.41 6.03
5.88 7.4
4.52 3.46
6.46 7.86
7.8 6.53
0 0
3 0
3.17 4.64
6.52 0
5.95 4.56
0 0
3.17 6.57
0 0
0 0
4.32 4.03
8.92 6.85
2 3.77
3.81 0
5.25 3.06
6.07 5.67
5.52 6.08
4.64 4.68
6.81 7.79
5.83 6.67
6.07 6.75
6.29 9.23
6.07 6.15
5.21 5.07
6.92 7.38
5.7 0
2.81 2.66
6.19 4.86
6.97 6.64
2 0
0 0
6.39 3.27
6.7 4.34
1 0
6.29 6.21
11.78 12.16
3.91 6.12
4.17 3.77
4.52 4.09
1 0
1.58 0
0 0
3.32 1.87
4 5.28
1 0
4.17 0
5.52 6.31
0 0
3.32 3.37
4.32 7.28
3.17 0
6.29 8.03
4.39 8.14
6.7 6.37
6.44 7.68
2 0
7.29 6.93
5.61 6.47
5.88 4.75
0 0
5.04 2.66
4.7 0
6.38 6.93
2.81 0
0 0
5.32 2.5
6.98 6.82
0 0
5.7 4.34
7.63 7.91
9.73 10.55
5.67 2.5
4 4.3
0 0
4.52 3.54
1.58 0
2.81 3.06
5.73 4.43
1 0
5.73 2.81
6.52 5.9
0 0
6.69 1.22
5.36 4.14
2.32 0
4.09 0
5.25 4.03
7 7.17
3.81 5.96
0 0
2.58 0
4.86 6.8
4.32 4.43
4.58 0.74
6.36 4.39
2.58 7.3
3 0
6.6 7.22
7.86 6.92
6.38 5.15
1.58 0
4.81 4.25
2.81 0
6.67 4.75
3.81 4.75
4 0
6.63 4.14
0 0
8.54 8.27
3.81 0
2.81 0
5.7 4.64
4.46 3.37
3.91 0
2.81 0
2.58 5.04
3 0
6.82 8.13
3.81 0
1 0
0 0
3.17 0
1.58 0
6.74 5.53
0 0
3.32 1.87
2.58 0
4.7 0
3.17 4.43
1.58 2.32
5.81 6.15
1.58 0
3.17 4.82
6 2.81
6.61 7.53
4.09 0
5.25 0
4.58 0
6.51 5.74
1 0
3.58 0
5.52 3.06
0 0
5.86 3.27
4.46 4.6
3.91 0
2.32 0
7.55 7.93
4.86 7.03
6.49 9.57
5.17 0
0 0
1.58 0
4.64 0
6.61 4.34
2.32 0
4.09 0
4.52 0
1 0
1 0
6.61 4.79
6.25 6.21
4.86 0
7.48 4.09
3.32 0
4.32 4.75
6.43 6.59
0 0
5.39 4.3
3.32 1.22
7.29 7.47
4.25 5.47
6.21 7.56
4.17 0
1.58 0
4.32 5.86
5.32 5.59
4.91 7.34
2 4.95
6.55 7.84
4.64 5.63
1 0
4.32 3.37
6.58 4.75
5.55 2.81
8.76 9.1
3.32 1.87
5.13 0
1.58 0
3.32 0
2.32 2.5
5.49 3.9
6.73 8.19
1 0
6.52 2.94
3.91 3.84
3.32 0
4.09 6.54
5.93 3.27
4.32 0.74
5.46 4.3
3.32 0
2.58 0
4.17 5.86
5.29 4.34
6.07 4.39
5.17 5.21
5.46 5.23
1.58 0
5.13 5.23
4.46 0
4.75 4.56
1 1.58
4.32 4.56
3.32 0
5.49 4.72
2.81 0
6.64 8.3
4.52 5.28
5.36 1.87
3.17 3.46
5.29 6.99
4.32 4.64
6.73 4.75
4.25 5.23
5.78 4.92
6.41 4.72
4.17 3.77
4.64 0
6.38 4.82
0 0
1 0
2.81 0
6.07 4.25
4.09 0
8.09 6.77
3.17 0
3.46 0
3.17 4.25
0 0
6.34 6.13
1 0
4.17 5.76
5.86 6.37
0 0
2.58 0
7.91 5.9
1.58 0
6.38 6.77
4.09 4.72
3.91 0
5.98 6.06
2 5.07
7.03 6
4.95 4.25
0 0
0 0
5.17 3.77
2.81 0
6.51 5.23
1 0
3.46 0
2.81 0
5.09 5.23
1.58 0
6.17 4.86
4.46 5.55
5.83 5.94
7.31 6.24
1 0
4 3.97
7.49 6.55
4.25 0
3.7 0
5.95 5.81
2.58 3.9
4.91 5.36
3.58 2.11
8.59 6.77
4.32 5.23
2.81 0
4 3.62
3.81 0
3.91 2.94
7.21 7.43
7.75 8.44
0 0
0 0
3 5.13
5.09 3.37
1 0
6.07 4.82
5.39 4.52
4.64 0
5.17 2.66
6.29 5.04
4.95 0
0 0
2.58 0
0 0
4.81 5.15
2.81 0
4.86 4.34
7.25 8.77
1.58 0
5.93 6.34
5.81 2.5
4.09 1.58
2 0
7.44 7.01
4 6.42
1 0
5.88 7.02
3.91 5.74
1.58 0
6.41 7.33
5.49 3.27
4.09 3.7
4.46 2.32
5.29 6.23
6.7 9.83
0 0
0 0
0 0
0 0
4 0
2.58 0
4.81 5.13
6.94 8.28
3.91 5.63
3.91 3.37
5.78 4.09
4.09 0
3 4.75
1 0
2 0
3.17 0
6.67 5.33
7.56 9.15
6.77 6.15
7.88 7.49
5.73 4.03
3.58 0
2.58 0
3.58 0
5.93 5.1
5.93 5.18
3.58 0
5.04 2.32
5.83 3.97
1.58 0
7.43 11.15
4.7 3.97
5.83 4.92
4.09 0
4.75 2.32
6.77 7.37
1.58 0
4.91 5.9
3.17 0
3.17 4.34
4.7 6.11
0 0
5.32 3.37
1 0
4.7 2.11
9.46 7.83
1.58 0
4.25 2.66
3 0
3.46 2.32
5 3.84
4.32 0
1.58 0
4.95 2.11
0 0
0 0
3.58 1.58
0 0
4.52 0
0 0
0 0
1.58 0
6.61 6.88
7.16 6.09
5.17 0
1.58 0
0 0
5.09 3.97
6.34 4.25
9.18 9.2
5.58 5.88
2.32 0
3.58 0
4.25 0
0 0
5.13 5.45
4.39 5.23
4.52 0
4.86 2.32
0 0
5.86 4.52
8.46 8.5
5 4.09
2.32 0
4.58 2.81
2.58 0
7.77 8.01
5.73 4.92
4.32 0
4.32 0
6.82 5.61
1.58 0
0 0
8.29 8.56
3.81 0
3.7 3.77
0 0
5.46 3.97
5.17 0
1.58 0
3.7 0
7.1 7.66
4.46 0
0 0
0 0
4.32 0
4.91 5.13
3.32 0
4.52 0.74
5.36 4.52
4.7 3.84
1 0
4.91 5.69
4.86 6.34
0 0
0 0
5 2.5
4.58 6.73
4.64 3.37
3.58 0
5 7.49
4.95 2.32
2.32 0
4.52 4.52
3.46 0
4.46 3.9
6.13 4.25
2.32 0
3.91 4.92
3.81 0
6.23 1.87
3.58 2.94
2.32 4.03
7.11 5.21
0 0
6.15 5.86
6.25 6.26
3.81 0
5.29 7.11
4.52 3.46
6.17 4.72
5.13 5.33
4.86 0
4.52 0
5.13 5.88
0 0
4.39 0
0 0
2.32 0
5.25 4.39
7.11 5.91
6.49 6.37
3.58 0
0 0
1 0
3.46 2.32
6.64 4.25
3.91 3.46
8.07 8.93
6.6 6.42
0 0
4.58 0
2.58 0
5.46 3.84
2.81 0
7.89 5.55
5.09 4.64
5.29 0
1 0
6.49 6.38
3 0
2.58 0
0 0
2 5.74
2.32 0
6.41 6.08
4.64 4.19
6.97 5.83
3.7 0
4 0
0 0
1.58 0
5.95 6.93
5.36 4.48
3.17 0
4.75 5.71
3.46 5.99
6.55 5.76
2 4.6
3.32 2.11
6.25 6.23
5.98 3.62
5.95 0
0 0
3.7 3.27
0 0
6.07 4.3
2 0
0 0
5.36 6.25
5.61 4.86
3.81 3.37
4.09 0
2.58 0
5.09 4.25
2 0
7.41 7.49
4.32 5.36
7.92 6.51
0 0
4 7.07
3.32 0
2.81 3.37
0 0
2 5.07
6.32 6.16
9.67 10.09
2 0
0 0
3.46 4.6
4.81 2.11
5.09 6.36
3.81 6.54
1 0
7.17 6.06
4 6.79
2 0
7.86 7.95
8.54 9.46
0 0
3.81 3.06
0 0
4.39 6.95
5.29 3.77
5.61 0
5.88 6.02
0 0
5.09 4.92
5.49 5.42
3.58 5.26
2 3.17
2.32 0
9.08 9.4
4.09 4.09
7.01 6.97
5.09 3.62
0 0
5.04 3.06
6.17 7.27
4.32 3.7
0 0
9.19 8.54
6.3 5.74
4.17 0
3 7.19
5.32 6.25
6.23 5.94
6 5.88
5.13 3.9
5.78 6.37
3.58 0
0 0
6.97 5.83
7.57 6.03
5.13 4.09
3.7 3.06
6.69 3.17
6.6 7.35
4 3.77
3.7 0
5.13 0
6.32 4.19
4.09 0
1 0
4 1.87
4.58 3.06
2.32 0
5 0
0 0
6.38 5.55
3.46 0
4.17 4.09
0 0
7.68 7.82
6.48 2.5
5.32 0
0 0
0 0
2 0
2.58 0
1 0
2.81 3.46
3.58 3.9
3.58 1.87
5 0.74
2.32 0
1 0
7.07 5.99
2.32 0
6.44 6.65
4.91 4.64
2.32 0
6.23 6.69
6.41 8.17
3.17 7.32
0 0
6.15 5.65
2.58 0
4.46 5.1
4.09 5.13
0 0
3.91 3.54
2.58 0
6.07 4.82
7.53 7.23
4.17 3.62
5 6.51
3.32 1.22
6.07 4.75
3.81 3.77
1.58 0
1 0
2.81 0
4 0
6.55 5.61
1 0
0 0
2.81 3.27
4.86 3.17
3.91 2.66
1.58 0
4.52 3.17
5.86 2.66
3 2.66
6.3 7.04
8.77 7.4
2.81 0
2.81 0
2 0
0 0
5.98 3.06
5.36 6.24
7.21 5.23
5.95 5.26
2.32 0
2.58 0
4.52 3.9
0 0
2 0
2 0
3.81 0
4.32 1.58
7.44 7.53
5.64 4.86
0 0
5.13 0
5.64 4.14
6.63 6.87
7.33 5.04
6.04 7.06
7.12 7.11
6 4.25
0 0
3.81 2.81
5.04 4.34
3.91 3.54
3.91 0
5.78 0
2.81 0
4.52 0
4.32 0
3.17 5.9
1 0
3.46 0
5.21 0
6.27 6.62
5.36 2.94
2.32 0
5.29 3.54
4.52 1.87
6 1.22
1 0
1.58 0
3.46 3.06
1.58 0
5.13 6.53
0 0
1 0
3.17 0
6.13 5.07
4.39 4.03
1 0
4.64 2.32
1 0
3.17 0
1 0
5.21 6.62
2 5.1
0 0
3.7 0
6.66 5.23
3 0
6.69 7.25
2.58 0
4.64 2.11
2.81 0
1.58 0
4.58 2.94
5.81 6.56
4.58 1.58
4.95 1.58
2.58 0
2.58 0
6.15 5.8
4.7 1.58
0 0
2.32 0
1.58 0
1 0
5.91 7.72
3.7 0
0 0
0 0
6.54 6.41
0 0
1.58 0
6.04 9.22
2.81 0
2.58 0
2.32 0
3.58 3.84
5.09 3.54
5.43 3.84
5.86 5.26
0 0
3.17 0
5.67 6.02
2.58 0
4.7 2.32
5.86 5.4
6.6 7.67
6.83 6.24
0 0
7.71 7.65
3.58 3.06
4.09 6.05
1.58 0
0 0
4.39 3.06
3.46 3.27
2.58 0
4.7 4.03
7.08 6.92
4.95 3.77
5.88 6.37
7.95 7.79
6.95 8.29
4.17 3.54
4.86 1.87
3.91 0
4 3.27
6.36 6.26
2.32 0
4.64 0
5.83 0
2.81 0
2.58 0
4.95 0
9.19 7.9
3.17 4.3
1 0
6.34 5.18
0 0
5.09 3.77
5.25 5.65
9.73 10.04
3.17 0
1.58 0
2.32 0
3.32 5.51
6 5.81
1 0
4.81 6.92
1 0
6.57 7.66
2.32 0
6.99 6.58
0 0
0 0
6.23 6.13
4.75 5.8
4.46 4.25
3.91 4.98
3 0
3.7 0
6.32 4.39
2.32 0
0 0
0 0
6.21 5.86
1.58 0
7.6 6.41
0 0
5.49 4.86
2.32 0
2.58 0
8.46 9.42
5.95 0
4.17 0
1.58 0
0 0
0 0
6.61 6.05
0 0
0 0
0 0
5.64 7.12
3.91 4.03
0 0
3.81 0
5.83 6.35
5.7 4.52
0 0
5.09 0
1.58 0
4.95 5.18
5.46 2.81
1.58 0
0 0
2.58 0
2.32 2.66
6.29 5.91
6.71 5.78
4.39 0
5.21 5.18
6.39 4.39
7.47 6.38
5.29 5.21
1.58 0
1 0
2.81 3.37
4.7 2.11
3 0
1.58 0
5.86 6.58
4.75 3.37
2.81 0
3.7 0
4.81 4.86
5.13 3.7
3.7 3.84
3.17 0
5.86 6.25
2.32 0
6.15 6.78
6.88 7.31
3.91 1.22
7.72 9.22
2.58 0
0 0
0 0
9.01 6.84
0 0
6.21 3.62
7.08 5.94
7.55 7.08
3 3.9
5.32 4.09
2.81 2.11
4.91 3.97
3.91 4.09
6.19 4.98
6.3 6.96
1.58 0
6.3 6.84
1.58 0
6.92 0
3.46 0
5.29 4.64
2 0
0 0
1.58 0
1 0
9.1 7.56
4.25 1.87
7.63 7.16
7.01 4.09
5.91 5.53
0 0
6.88 5.33
5.81 5.51
4.86 2.94
4.25 0
7.17 6.11
2.32 0
5.29 3.62
9.47 10.2
5.93 4.56
6.04 4.56
7.73 6.71
3.91 4.43
4.32 5.49
1 0
0 0
5.58 5.71
3.91 5.47
2.32 0
1 0
3.58 0
2 2.5
5.91 7.74
4.17 0
3.17 0
2.81 0
3 0
4 0
0 0
4.46 0
4.17 5.99
0 0
4 3.06
5.21 5.78
6.49 5.83
2.81 1.22
4.91 3.37
0 0
4.32 3.97
3.7 0
3.32 2.11
5.36 2.94
9.33 9.01
3.91 0
5.93 3.17
1.58 0
4.75 5.83
2 0
2 2.11
0 0
3.17 4.03
3 0
3.91 6.31
4.75 0
4.7 4.68
2.81 0
2.58 0
4.09 0.74
0 0
2.58 0
4 5.31
7.85 6.13
3.91 4.43
7.19 7.47
2 0
5.83 4.95
4.91 0
6.55 7.01
0 0
3.91 3.27
3.32 0
0 0
3.17 0
2.81 0
5.13 3.7
5.64 3.62
6.64 6.03
3.17 0
4.39 0
6.71 7.07
1 0
3 0
5.73 6
4.39 2.66
0 0
1 0
0 0
6.79 9.17
1 0
0 0
5.32 0
2 0
6.75 5.04
6.3 5.83
3.7 0
4.81 0
7.06 7.32
0 0
2.58 0
0 0
3.81 5.96
3.91 4.95
3.81 0
6 5.69
6.3 5.18
7.6 6.13
5.09 5.13
0 0
5.55 5.83
5.25 3.37
7.14 6.79
5.46 4.34
6.87 6.35
4.86 3.17
3.17 4.34
4.46 0
2.32 0
1 0
2.32 0
3.58 0
5.21 4.19
0 0
3.17 0
1 0
4.25 0
4.7 0.74
7.24 6.31
3.58 0
0 0
6.66 4.52
4.58 0
4.75 1.58
3 2.66
4.86 4.72
6.66 5.26
0 0
2.81 0
3.58 5.67
5.98 5.49
4.25 5.57
5.73 4.48
7.73 7.43
2.58 0
6.82 6.51
7.31 8.34
4.09 0
7 5.21
5.29 4.56
4 0
6.21 5.4
2.81 0
5.25 0
8.31 5.76
3.17 3.46
6.82 5.47
3 0
4.17 0
4.52 2.81
0 0
6.97 5.63
2.58 0
3.17 3.46
3.32 0
6.41 5.55
4.17 0
8.19 7.54
1 0
0 0
1.58 0
0 0
5.73 3.77
3.91 0
3.81 2.66
7.1 4.82
0 0
5.29 3.7
6.67 5.45
6.48 4.86
3.17 5.49
6.21 5.73
6.69 7.03
3.46 0
2.32 0
5.21 5.97
5.52 5.99
4.58 3.62
4.17 3.37
7.98 8.13
7.17 5.99
6.36 8.06
3.46 0
5.29 3.37
4.86 4.86
6.48 1.87
7.43 8.07
3.91 0
7.03 6.87
5.88 4.52
6.38 5.33
3.58 3.54
0 0
8.25 8.19
1.58 0
2.81 0
4.52 6.16
4.17 3.17
3.32 3.17
4.09 4.75
0 0
8.16 8.43
2 0
1 0
3.17 2.11
4 6.09
3.91 5.67
3.46 0
6.38 7.02
6.15 5.67
9.9 11.35
6.61 4.03
7.47 7.73
2.32 0
2 0
6.3 6.62
4.17 3.9
1 0
5.61 3.9
7.24 6.03
4.46 0
2.32 0
5.21 4.56
1 0
5.25 4.48
5.46 6.47
4.81 2.11
1 0
5.58 6.31
5.43 1.87
5.25 0
3.32 5.9
6.64 5.67
4.95 3.27
3.17 0
2 0
2.58 0
3.32 0
0 0
2.58 0
2.81 5.51
3.58 0
4.09 3.62
4 0
5.83 6.88
1 0
0 0
6.95 1.87
4.32 4.34
4.58 0
0 0
5.88 6.12
1 0
5.32 3.17
6.93 5.69
3 3.97
4.91 3.17
1 0
2 0
7.38 5.71
7.83 6.73
4.52 3.17
4 1.22
2.32 3.46
1 1.58
0 0
3.17 0
4.95 5.81
6.34 8.14
4.91 3.54
6.15 6.45
1 0
5.58 5.59
1.58 0
6.34 4.75
2.32 0
6.73 5.31
0 0
4.58 4.72
5 0
5.49 4.34
8.83 7.66
3 0
5.88 4.6
7.78 6.09
0 0
3.81 0
3.58 3.62
4.46 3.9
2.32 0
7.25 7.98
5.52 0
0 0
4.09 0
2.32 0
4.64 0
2 0
5.86 4.75
0 0
3.91 0
4.32 5.67
6.91 7.17
5.04 3.97
4.95 3.77
6.87 6.59
4.46 0
6.39 5.86
7.27 5.57
2.58 0
1 0
3.46 0
4.39 0
6.51 6.95
6.13 5.07
5.13 5.26
2.58 5.38
0 0
7.59 8.37
4.17 4.86
1 5.73
4.09 4.86
2.32 0
1 0
6.23 4.92
6.15 2.32
5.25 5.94
6.88 6.53
4.09 1.22
3.46 3.27
6.07 8.05
2.81 0
4.58 3.84
1.58 0
5.09 4.89
5.21 4.14
5.09 0
0 0
4.32 3.17
1.58 0
5.78 6.88
5.73 3.54
4.58 2.66
7.19 7.35
5.17 0
2 0
6.58 6.64
5.32 5.1
5.13 4.39
1 4.14
6.79 3.37
5.21 0
5.64 7.32
5.21 4.68
6.11 5.59
1 0
2.81 0
4.46 4.79
4.91 6.23
5.32 0
4.17 5.38
5.81 6.29
4.09 5.49
12.36 11.41
4.32 0
0 0
0 0
6.55 5.49
0 0
3 0
0 0
8.69 10.73
4.91 0.74
4.39 1.58
2.32 1.58
4.09 1.87
4.46 0.74
4.64 0
5.36 3.27
3.46 0
5.36 4.3
3.58 2.66
4.58 3.62
1 0
6.52 5.4
4.46 4.14
0 0
5.93 5.18
4.58 0
4 5.1
7 5.55
2 0
5.04 1.87
0 0
5.93 6.78
9.32 8.67
4.46 1.58
2 0
7.61 4.98
5.88 5.71
3.91 0
5.36 3.06
7 6.6
3 3.27
9.31 7.82
0 0
5.95 4.14
2.58 3.17
0 0
5.21 3.06
4.58 2.5
4.58 3.17
3.81 0
4.25 0
2 0
3 4.03
7.55 5.69
4.39 0
5.25 2.32
5.04 1.87
7.61 6.92
5.95 6.16
2.81 0
8.32 8.06
5.52 4.75
5.81 5.15
6.87 6.08
4.81 4.82
1.58 0
7 6.81
3.32 2.94
4.95 0
6.86 6.84
3 0
0 0
9.05 10.36
7.58 8.14
6.66 9.26
0 0
6.39 4.98
4.64 4.43
1 0
6.98 6.58
2.32 0
1 0
0 0
6.87 5.26
0 0
5.78 7.31
2.32 0
4 3.97
4.25 0
4.7 4.43
3 0
6.6 3.7
0 0
4.17 0
5.73 3.46
2 2.94
5.55 4.75
0 0
6.27 5.83
1 0
7.6 6.28
6.44 7.02
3.32 0
5.86 8.43
6.09 4.79
4.46 0
0 0
3.17 5.91
5.32 5.65
0 0
4.95 3.9
4.52 0
0 0
0 0
5.09 1.87
5.09 7.24
6.61 7.12
2.32 5.36
3.17 6.17
1.58 0
0 0
4.17 4.09
0 0
0 0
5 3.06
3.81 0
6.25 4.75
4.75 3.62
1 0
5.58 6.58
4.86 0
0 0
2 4.14
0 0
5 3.7
5.81 0
3.81 5.45
2.81 3.37
0 0
3.7 0
4.17 0
7.99 7.5
2 0
2.32 0
5.21 0
7.78 7.65
4.32 2.32
1 0
6.41 7.78
0 0
6.23 4.03
7.53 7.51
1.58 2.81
3.17 0
5.55 6.41
9.05 8.67
1.58 3.7
3.32 0
4.86 0
6.32 4.75
1.58 0
8.87 8.95
2.32 0
5.49 5.28
5.13 2.5
5.64 3.62
4.75 2.66
3.46 0
5 3.9
3.58 0
3.58 0
0 0
5.21 6
2.81 3.84
6.21 7.14
5.13 3.97
6 5.13
2 0
7.08 7.4
4.64 0
0 0
2.32 0
3.32 2.11
4 5.04
5.61 8.76
4.17 0
0 0
6.79 5.18
2.58 0
4 4.68
0 0
3.17 0
1 0
7.94 9.35
3.46 4.48
3 0
4.7 5.53
11.38 11.12
5.83 3.37
4.7 5.33
1.58 0
5.39 0
4.25 3.46
2.32 0
3.81 1.87
3.81 1.87
5.04 3.77
2.32 0
6.99 6.75
3.58 0
7.14 5.97
0 0
5.36 3.37
2 0
6.85 5.94
2.58 0
11.9 11.56
0 0
5.58 5.21
4.91 7.69
1 0
0 0
4.81 0.74
4.7 6.57
5.46 5.23
5.58 4.89
4.7 6.68
4.81 0
6.21 6.61
4.95 0
2.58 3.9
1 0
6.55 5.28
3 0
2.32 0
1 0
8.58 6.81
5.17 3.62
3.81 0
6.92 6.82
0 0
4.46 4.09
5.78 1.22
5.29 4.92
6.7 5.04
5.32 4.3
6.78 6.03
5.36 0
5.91 1.87
4.39 3.7
0 0
6.41 7.42
3 0
0 0
6.25 7.75
4.17 3.84
3.17 0
5.43 0
5.43 3.77
5.61 3.9
6.48 7.25
3.7 2.66
6.81 6.02
3 0
4.46 3.46
5.39 4.52
0 0
4.46 0
5.13 4.56
5.36 8.16
6.79 5.63
4.75 5.51
5.86 3.46
5.46 5.74
4.7 2.11
5.73 5.88
1 3.17
0 0
3.58 5.07
1.58 0
7.13 7.14
1 0
6.43 6.03
0 0
1.58 0
6.6 7.27
0 0
6.38 6.6
3.46 0
5.17 5.01
7.21 5.78
5.49 7.27
2.58 3.37
2.58 0
2.32 0
3.58 3.06
4.32 0
3 1.58
4.09 3.17
2 0
3.91 6.12
3.7 0
4.91 3.77
1.58 0
6.11 7.64
6.61 5.99
8.13 5.96
2.81 0
4.32 0
5.7 5.4
5.88 4.56
4.32 0
6.77 7.52
5.52 4.86
3.46 0
3.17 0
0 0
1 0
7.61 3.97
2.32 0
3.81 0
5.29 5.8
6.46 4.68
4 2.5
4.46 3.27
5.46 4.86
2 2.32
6.25 4.92
4 4.39
5.17 3.7
5.78 6.82
1.58 0
2.81 0
1.58 3.84
3 0
2.81 0
5.46 5.1
1.58 0
3.81 0
2.58 0
5.09 7.38
6.21 7.28
2.32 0
0 0
5.91 4.43
1 0
7.56 7.1
3.58 5.78
4.52 4.25
6.23 3.77
3.81 0
4 5.07
5.32 5.85
5.67 4.75
5.7 3.77
5.93 4.75
9.92 9.92
6.25 0
5.13 0
5.39 6.55
7.74 6.87
4.32 0
6.13 5.76
6.09 0
5.93 2.94
6.89 5.78
0 0
0 0
1 0
4.32 5.1
8.7 7.16
4.95 5.85
3.32 0
3.58 0
4.91 3.54
2.81 0
4.86 0
7.5 4.95
8.15 8.55
4.46 3.06
3 0
4.25 3.17
0 0
1.58 0
1 0
4.17 2.5
3.7 0
7.91 7.97
2.32 0
0 0
1.58 0
3 0
4.09 0
1 0
5.43 6.15
4.81 7.5
3.46 0
3.91 4.39
6.93 0
7.53 6.23
7.95 6.97
3.32 0
3.58 0
0 0
5.46 5.01
6.25 4.03
3.81 0
8.14 6.98
5.83 2.5
3 0
5.13 2.5
2 0
4.17 2.32
1 0
8.42 9.98
6.41 4.89
12.35 15.31
4.58 5.78
3.17 3.62
3.58 0
3.46 4.25
5.98 3.46
3.7 0
3.7 0.74
5.21 5.36
6.48 4.72
0 0
3.17 4.25
2 0
5.21 5.28
4.25 0
2.58 0
0 0
5.43 6.96
4.91 5.53
5.58 7.45
0 0
4.46 4.43
4.46 4.6
1 0
3.58 0
5.43 6.65
0 0
0 0
1.58 0
6.54 4.68
3.7 0
9.04 9.24
5.13 4.75
7.29 5.59
3.7 0
6.81 5.55
5.09 0
7.23 5.86
5.09 0
6.48 3.46
1.58 0
4.95 2.81
6.15 6.83
1 0
3.81 0
2 0
6.34 5.23
5.36 0
0 0
0 0
6.29 6.64
0 0
3.58 1.87
6.67 5.36
2.58 0
5.78 5.21
4.7 6.49
1 0
5.46 5.42
4.25 0
1.58 0
4.95 0
2.81 0
1 0
3.58 0
6.7 6.95
6.51 5.04
3 0
4.46 0
5.21 2.11
6.69 4.56
3.46 2.5
4.09 0
5.93 5.15
5.61 2.5
5.13 4.25
3.32 0
3.32 5.83
4.25 6.34
4.95 0
3 0
2 0
6.3 4.6
8.17 8.22
4.09 2.81
3.32 3.17
4 1.58
3.58 4.86
2.58 0
5.61 2.94
4.46 4.03
0 0
3.81 0
6 7.4
0 0
5.98 1.87
6.41 4.52
1.58 0
5.32 3.77
5.49 6.45
5.91 0
0 0
2.58 5.71
2 0
7.03 5.04
1 0
5.29 5.47
6.89 6.02
3.91 5.38
5.78 5.47
5.88 0
3.81 5.26
0 0
1 2.94
6.75 6.09
0 0
3.7 0
4.64 3.9
2.81 0
3.17 0
6.93 4.25
2 0
1 0
0 0
2.81 1.58
3.17 0
4.64 0
5.39 3.37
0 0
6.25 6.9
4.64 4.14
6.27 3.37
4.86 4.39
1 0
2 0
3.91 6.54
4.58 5.83
5.49 6.49
4.7 1.87
5.81 3.84
6.19 7.58
6.43 4.64
3.58 4.39
3 0
5.93 6.8
1.58 0
5.91 6.68
4.64 4.34
7.09 5.93
0 0
3.32 0
5.81 2.81
6.85 5.97
4.25 0
5.98 6.88
0 0
3.46 0
3.81 0
5.09 4.25
2 3.54
6.23 5.96
5.73 1.58
6.43 5.69
7.01 6.55
1 0
5.32 3.17
3 0
6.54 6.98
6.17 5.1
5.29 0
3.91 0
4.58 4.03
3.17 0
7.51 6.08
4.46 3.37
4.39 5.18
5.43 5.73
0 0
3.32 0
7.12 6.43
2.32 0
7.53 4.3
0 0
6.87 8.14
4.75 4.82
5.21 6
7.1 8.76
6.86 6.12
0 0
5 0
6.15 6.31
4.52 0
0 0
4.39 3.17
6.38 7.14
3.58 4.79
6 8.89
0 0
6.11 5.18
0 0
4.75 4.75
5.36 5.31
6.21 6.78
3.58 5.86
1.58 0
1 0
5.13 5.38
0 0
6.29 4.79
6.52 5.97
5.7 8.93
7.41 8.08
6 4.89
2.32 0
3.32 0
4.39 0
3.46 4.6
6.52 5.55
3.7 2.66
3.17 0
4.58 0
4.17 1.87
6.93 6.64
2.81 0
2.58 0
4.52 0
8.1 6.96
2.81 0.74
2.58 0
5.32 4.03
6.11 4.3
6.57 8.05
0 0
7.75 6.65
0 0
7.71 7.77
6.92 6.81
12.74 13.34
2 0
6.07 6.6
0 0
5.93 6.58
6.93 4.3
6.55 7.45
3 3.84
4.09 2.11
3 3.62
4.86 3.37
7.28 5.49
3.32 3.06
4.52 3.46
7.66 6.05
4.39 3.97
6.43 5.18
2.32 0
4.75 3.84
7.35 6.83
5.58 5.85
7.03 6.65
1 0
4.52 2.11
7.16 6.17
4.81 2.11
0 0
5.43 3.46
0 0
2.58 0
6.07 7.57
7.12 6
4.39 3.37
0 0
9.59 10.22
4.64 3.84
3.46 0
4 6.08
4.25 5.69
4.39 0
9.22 7.39
1.58 0
5.39 4.98
4.32 4.3
5.32 2.81
4.58 4.03
0 0
5.58 6.08
5.98 6.17
6.73 6.08
6.39 6.8
1 0
2.81 0
3.17 2.32
2 0
5 6.11
4.58 0
5.52 5.15
6.04 1.22
5.46 4.03
4.09 0
1 0
5.29 3.54
6.94 6.05
5.73 0
0 0
0 0
2.58 0
5.32 7.01
6.78 5.69
5.98 5.59
2.32 0
2.81 0
3.17 0
6.77 6.96
0 0
6.02 6
2.58 0
5.25 1.87
5.49 4.56
2.32 3.97
3.91 0
1 0
6.21 6.31
5.17 5.86
5.73 6.84
8.55 7.28
3.32 5.18
3.17 0
2.32 0
7.95 9.89
7.39 5.42
6.19 3.06
5.81 4.39
4.64 0.74
6.39 4.43
3 4.72
2.81 0
2.81 2.32
3.17 0
1.58 0
5.32 4.72
0 0
3.17 0
1 0
5.09 4.89
5.04 5.04
5.25 4.75
6.09 6.3
4.7 3.77
5.17 6.03
3.17 0
0 0
4.09 3.97
6.55 5.8
3 0
4.95 0
3.32 0
1 0
3.58 3.97
5.91 4.86
5.43 6.17
5.17 1.22
2.32 0
3.46 0
0 0
5.67 3.77
6.66 7.08
4.64 5.51
5.21 2.94
0 0
8.33 7.27
6.61 6.06
3 7.7
5.58 4.03
6.34 5.18
5.7 5.55
1 0
8.15 7.96
6.36 3.27
6.3 7.48
2.32 0
2.81 0
7.54 6.47
7.18 7.73
2.81 0
5.95 5.26
5.73 4.3
6.38 5.15
5.04 0
4.58 5.49
0 0
0 0
0 0
4 3.77
0 0
6.89 8.63
0 0
4.75 0
4.17 0
0 0
6.46 5.59
4.75 5.9
4.09 3.37
3.58 0
0 0
6.09 6.08
6 6.29
0 0
1 0
4.95 3.27
5.73 4.75
0 0
6.79 6.11
0 0
2.32 0
2.81 3.62
2.81 2.5
2 0
3 3.77
6.07 4.95
1.58 0
4.46 0
5.64 0
7.86 6.45
0 0
2 0
1.58 0
4.46 1.22
2.32 1.58
3.32 4.52
5.32 5.45
6.07 5.83
2 0
3.17 3.06
4.75 4.92
2.58 0
7.42 7.7
1.58 0
3.32 0
11.18 11.46
0 0
0 0
4.09 0
2.81 2.32
5.98 6.95
4.25 4.6
1.58 0
3.17 0
4.86 3.46
0 0
6.58 5.9
6.49 7.18
5 0.74
3.46 0
6.04 5.42
3 2.81
6.46 5.55
3.32 4.6
4.17 0
7.5 7.67
5.25 7.42
4.75 0
3.91 0
6.54 7.57
5.61 3.06
2.58 0
0 0
5.21 3.9
0 0
5.95 5.31
4.7 5.01
4.91 5.73
4.81 5.47
3.46 0
1.58 0
2.32 2.81
3.46 5.21
3.81 5.4
4 0
3.58 0
0 0
3 4.79
5.55 4.6
1.58 0
6.69 7.47
6.51 6.26
0 0
5.32 0
2.32 3.77
0 0
4.39 2.32
2 0
3.46 4.56
3.32 0
0 0
1 0
0 0
5.13 0
2.32 5.01
7.41 6.36
5.75 5.07
4.39 4.86
6.6 4.19
0 0
4.58 4.39
2.81 0
3.17 0
2 2.32
5.61 4.03
1.58 0
6.04 7.48
7.46 5.51
1.58 0
3 3.27
4.75 3.46
2.32 0
5.7 6.48
6.02 5.36
4.52 3.62
2.58 0
4.95 0
5.93 4.25
5.17 4.56
4.86 5.15
4.52 5.69
2.32 0
6.86 6.62
1 0
2.58 0
2.32 0
3.32 0
6.79 6.26
8.68 8.13
0 0
6.54 6.38
5.49 6.58
3 5.26
2.32 0
4.25 0
4.7 0
7.35 4.82
4.09 0
0 0
0 0
2.32 5.45
1.58 0
4.32 0
6.32 4.48
2 0
0 0
4.25 0
5.43 7.1
7.14 8.41
5.49 4.52
2 0
3 0
3 0
4.17 5.47
7.1 8.05
5.17 4.98
2.58 0
2 0
6.98 7.22
4.09 3.27
5.98 4.19
2.58 0
6.82 6.03
4.17 2.81
0 0
6.63 8.74
2.81 3.62
0 0
2.32 0
2.81 0
5.61 5.71
1.58 0
5.55 5.88
7.57 6.88
4.58 6.71
1 0
2.81 0
6.51 6.38
5.75 0
6.61 5.33
8.26 6.95
2.32 0
4.81 4.39
5.55 3.9
2.32 0
5.52 2.81
5.75 5.69
0 0
6.67 6.51
3.46 0
5.61 4.09
5.58 5.38
7.09 5.81
4.91 0
1.58 0
4.58 2.32
3 3.9
4.7 1.87
4.58 4.48
1.58 0
5.43 5.49
2.81 0
0 0
4.17 0
3.81 4.48
6.15 7.69
0 0
4.7 4.95
6.15 7.69
2 0
4.32 5.07
3.58 0
3.17 2.11
1 0
5.7 3.62
2.58 6.17
7.48 6.95
3.81 0
0 0
3 0
3.17 0
4.39 5.94
6.25 6.89
4.17 0
2.32 0
6.87 4.86
8.37 9.96
2 0
3.46 5.69
3.7 7.27
0 0
0 0
5.04 4.19
8.19 7.06
2.81 3.06
6.99 6.02
3.58 1.87
4.52 3.84
7.98 6.95
2 0
2.58 0
6.66 8.01
0 0
5.13 6.03
3 4.56
3.58 0
5.17 3.7
6.92 8.79
5.75 4.56
5.81 2.11
6.44 5.88
2 0
0 0
5.29 3.9
4.09 0
1.58 0
4.64 2.66
4 4.14
1.58 0
0 0
5.09 0
4.46 1.22
3.58 3.37
8.33 6.77
0 0
1 0
0 0
5.55 5.36
4.58 5.47
8.52 10.37
4.25 5.04
5.73 3.9
4 0
3.58 2.5
5.73 4.79
6.51 7.27
5.04 0
5.73 1.22
6.49 6.74
3.7 0
4.7 0
8.41 9.29
4.25 0
6.46 6.13
4.32 4.09
3 0
6.81 5.33
6.54 5.96
4.91 0
4.46 4.3
0 0
4.17 2.66
6.13 5.93
1 0
0 0
4.52 0
3.7 0
4.58 4.48
0 0
4.86 1.22
3 0
2.32 0
3 0
1 0
5.52 1.58
3 0
3.32 2.66
7.17 6.52
5.91 2.11
3.46 0
4.86 0
7.51 5.31
4.09 5.42
5.55 5.59
5.43 8.08
5.67 6.36
6.61 4.25
0 0
4.81 0
4.25 0
2.32 0
5.04 4.79
7.07 7.1
2.81 0
5.09 6.34
2 0
3.17 0
3.32 3.27
0 0
4 2.5
7.19 4.82
0 0
6.41 7.24
5.32 0
2 2.94
5.39 5.21
6.23 7.49
7.98 6.96
7.51 6.44
0 0
4.46 4.82
2.58 0
6 3.46
2 0
0 0
5.25 1.22
1 0
4.25 0
4.58 0
0 0
6.43 2.81
4.52 0
3.32 0
4.46 3.17
5.55 0
4.32 4.39
3.17 3.54
3.17 0
5.88 6.69
4.17 0
7.58 8.23
6.89 4.98
4.81 0
5.52 6.2
2.81 0
6.66 6.23
3.81 3.62
4.25 5.83
5.88 5.49
1.58 0
6.63 5.94
2.32 0
5.25 10.07
5.04 2.32
6.74 7.82
4.86 6.2
0 0
7.09 7.2
4.46 3.54
0 0
5.43 0
5.83 2.32
3 0
1 0
0 0
2 0
4.81 0
9.42 8.47
3.7 3.97
5.32 3.17
4 0
4.95 4.6
0 0
4 0
1 0
3.58 0
6.85 4.98
5.46 7.89
5.98 4.72
3.46 4.14
1.58 0
5.58 0
1 0
4.86 0
2 0
3.7 6.84
0 0
0 0
3.7 0
1.58 3.7
1 0
4.52 5.01
2 0
3.81 0
5.32 2.5
4.75 0
4.58 3.84
6.17 5.33
3.7 0
3.32 0
10.32 10.37
5.95 5.15
5.95 3.17
2 0
4.7 3.27
3.58 0
3.58 0
2.58 0
4.7 7.87
5.81 1.22
2.58 0
4.17 0
2.32 0
4.46 0
1 0
7.72 7.23
2.58 0
1 0
5.04 3.9
7.15 7.33
1.58 0
3.46 0
5 3.9
2 0
5.73 4.75
0 0
6.04 6.38
4.81 3.97
3.32 5.57
0 0
2 0
6.55 6.19
7.39 7.11
4.64 5.26
2 0
0 0
6.66 5.9
3 0
4.64 5.85
5.61 6.71
2 0
7.42 7.33
0 0
4.32 4.39
1 0
5.21 2.66
0 0
2 2.32
6.41 5.47
3 0
7.22 6.02
2.32 0
3.58 0
2.81 0
6.57 5.18
3.58 3.84
0 0
6.58 7.16
2 0
4.91 3.17
2 0
7.08 6.24
3.17 6.15
5.61 6.55
1.58 0
0 0
5.21 5.65
3.32 0
2.58 0.74
4.81 2.5
0 0
1 0
6.27 6.57
6.64 6.56
5.81 4.75
5.25 5.28
5.52 4.75
2.81 0
6.57 5.31
4 4.09
2.58 0
3.58 4.39
3 0
1.58 0
1 0
4.25 3.9
0 0
1.58 0
6.02 4.09
5.04 4.86
5.78 3.27
7.04 6.75
6.38 6.74
2.81 3.9
7.55 8.24
5.36 4.3
5.81 4.75
8.5 6.86
3.17 0
7.06 5.71
6.6 4.89
4.58 3.37
0 0
4.17 2.66
3.7 1.58
4.39 0
4.25 0
5.39 0
4.46 3.46
0 0
0 0
1.58 0
4.75 5.83
9.83 9.81
6.83 6
2 0
5.21 6.03
7.14 6.23
7.71 7.82
6.49 5.28
4.25 0
4.52 0
2.32 0
4.58 2.32
6.6 5.59
5.52 4.56
1 0
3.17 0
3.91 0
4.64 5.76
4.39 2.32
5.83 7.35
0 0
1.58 0
4.17 0
2 0
0 0
3.17 3.9
3.7 4.86
6.41 5.45
5.13 5.85
4.7 0
0 0
3.46 0
5.61 6.29
6.69 7.34
8.89 7.22
4.7 0
0 0
7.47 5.81
5.55 0
4.09 3.46
9.42 8.96
1.58 0
4.58 0
5.49 3.06
7.29 7.37
2.81 0
5.25 4.09
5 5.26
6.88 6.19
1.58 0
4.09 5.73
3.46 0
5.73 5.47
6.34 3.97
4.58 6.65
2.58 3.27
4.39 3.54
4.64 2.94
6.79 6.19
2.58 0
2.32 0
1 0
4.46 0
9.12 8.25
4.09 0
8.01 7.43
6.02 3.27
5.78 4.98
4.09 0
3.46 0
0 0
4.39 2.66
6.46 5.85
3.58 0
6.6 7.43
4.91 7.13
7.84 6.81
4.95 4.03
2.32 0
2.58 4.92
0 0
5.7 2.66
5.67 4.48
1.58 0
4.58 3.37
4.58 5.57
3.81 0
3 2.94
5.88 3.46
3.46 0
3.7 2.94
5.29 4.56
7.48 5.01
5.58 4.19
5.95 7.12
0 0
4.58 5.63
0 0
6.19 4.14
2 0
5.93 5.88
2.81 0
6.55 5.04
5.09 6.99
6.38 5.4
5.93 5.49
5.95 5.33
6.74 5.69
3.17 0
7.12 8.04
3.46 0
4 0
1.58 0
3 2.5
5.61 6.23
6.75 7.04
7.41 5.07
3.17 0
2.32 0
0 0
6.6 7.72
7.01 7.9
0 0
3 1.58
4.39 6.63
0 0
4.64 5.85
1 0
5.21 2.32
3.46 0
0 0
7 7.16
3.58 0
3.32 0
2.81 0
1 0
1 0
0 0
6.98 5.07
7.33 8.08
4.58 0
4 3.62
5.64 0
3.91 0
3.17 4.72
4.64 0
5.25 2.32
6.69 5.71
3.81 4.14
5.7 7.74
4.32 5.36
0 0
0 0
4.25 0
6.23 6.44
6.07 4.89
3.91 0
6.6 6.83
4.7 2.66
6.25 6.34
4.39 3.27
4.86 3.27
6 5.65
6.17 3.37
4.32 0
4.75 3.84
4.7 0
4.86 3.62
4.91 3.54
0 0
7.3 8.21
6.77 1.58
4.25 3.17
4.46 4.95
1 0
0 0
1.58 0
0 0
7.58 5.21
4.64 3.77
0 0
6.57 7.64
0 0
5.43 2.32
5.04 0
3.91 2.66
4.7 1.87
5.09 0
4.09 0
5.29 3.84
0 0
8.46 8.02
4 4.64
1.58 0
5.36 5.13
3 0
8.22 9.52
3 0
0 0
4.52 4.92
7.29 3.37
5.09 4.95
0 0
4.09 0
0 0
6.02 6.76
5.75 3.17
4.09 0
4.91 4.75
4.39 4.86
4.7 3.97
0 0
2.32 5.86
4.17 3.84
4.32 4.03
4.32 5.36
5.36 0
5.75 6.17
5.49 5.47
5.91 3.37
3.46 2.11
4.32 5.13
1 0
9.91 8.31
6.67 4.09
1 0
4.09 0
5.25 5.8
7.43 6.29
5.17 3.97
0 0
0 0
4.17 4.39
2.32 0
3.32 2.32
3.58 0
3.17 4.09
4 0
4.09 0
4 6.6
0 0
1 0
5.88 4.98
1 0
7.22 7.75
4.95 5.53
2.81 2.5
4.64 4.68
3.32 3.77
5.21 0.74
2.81 0
5.36 3.84
4.64 3.17
7.33 5.49
6.07 7.15
6.3 6.48
5.21 0
6.43 6.56
8.63 8.44
4.39 5.1
4.58 0
7.32 6.12
4.09 4.39
5.78 2.66
1 0
8.44 8.07
5.58 3.37
5.75 7.02
1 0
2.81 3.84
0 0
6.44 5.59
1 0
0 0
0 0
1.58 0
6.29 0
3.58 4.09
3.7 4.52
7.89 7.79
2 5.4
0 0
6.32 6.72
4.39 3.27
5.78 5.4
6.55 7.52
6.78 7.06
3.81 3.97
4.32 4.39
1.58 0
6.44 5.8
0 0
4.25 1.58
0 0
2 0
6.57 7.11
5.32 0
5.7 3.06
1.58 0
0 0
7.83 7.38
5.04 0
5.93 2.81
0 0
5.39 0
1.58 0
0 0
7.58 5.94
6.27 3.27
3.91 0
5.39 4.03
4.95 5.28
5.93 5.96
4.46 0
1 0
1 0
7.29 7.02
0 0
5.78 6.15
3.17 4.75
4.52 4.86
3.46 2.32
5.49 4.6
5.58 2.81
2.81 0
4.7 2.94
4.81 0
3.81 0
1.58 0
5.09 0
4.32 0
7.03 6.45
5.04 2.32
0 0
7.38 7.5
5.09 2.5
4.25 0
3.17 4.43
3 0
0 0
0 0
4.81 0
5.91 2.94
0 0
6.82 4.19
6.87 7.13
0 0
7.53 5.01
6.13 7.45
5.78 6.71
4.39 2.66
6.93 4.75
4.58 0
3 0
3.91 0
6.74 6.77
4.64 5.36
6.55 4.79
4.64 1.22
7.13 7.55
1 0
3 0
7.52 8.51
6.61 6.48
8.13 6.7
0 0
4.91 0.74
5.17 2.5
1 0
0 0
5.64 6.59
3.32 1.58
4.46 6
4.32 4.39
0 0
2.32 1.22
1 0
7.04 6.72
0 0
3.17 5.49
2.58 0
4.39 4.43
0 0
7.12 8.72
5.29 4.52
4.46 0
0 0
6.67 4.43
4.17 0
2.58 0
6.19 5.91
4.09 0
3.46 4.19
1.58 0
4.86 6.48
5.04 4.19
1 0
4.17 5.73
1.58 4.52
10.33 8.08
2 0
8.42 8.31
3.91 0
6.02 5.51
0 0
4.58 4.19
1.58 0
5.55 0
5.98 6.69
3 0
4 0
4.09 0
2.32 0
6.34 7.6
3 0
8.87 8.12
5.25 4.64
5.61 3.97
6.73 7.17
6.04 5.49
6.83 6.76
0 0
5.52 5.01
7.01 7.41
5.43 3.62
4.52 3.46
4.91 4.56
2.32 0
7.48 7.24
5 0
7.46 8.3
4.09 2.5
0 0
3.7 4.79
7.47 6.96
1 0
0 0
5.73 4.39
4.39 4.95
5.43 5.51
0 0
0 0
1 0
5.09 1.87
0 0
2.32 0
2.58 0
0 0
3.7 4.72
6.11 9.06
5.64 4.03
4 3.06
6.07 4.86
0 0
9.08 7.29
5.43 0
4.32 2.5
6.52 5.63
6.25 5.85
1 0
8.12 7.71
6.07 6.17
6.36 0
0 0
4.81 6.36
0 0
6.13 7.09
7.95 8.9
4.95 2.94
6.69 3.54
3 0
6.44 7.12
0 0
5.55 6.61
2 0
4.58 4.34
5.61 4.89
3.46 0
4.7 3.97
6 7.46
6.13 4.98
2.58 3.06
5.46 4.34
2 0
0 0
6.04 5.36
5.64 4.09
5.17 5.88
3.58 0
7.91 7.4
5.58 2.5
5.93 6.61
4.09 4.75
4.46 0
4.81 5.47
1.58 0
2.58 0
1 0
1 0
8.46 7.81
5.09 2.66
4.7 3.27
2.81 0
1 0
3 0
3.17 0
0 0
5.46 0
4.58 3.97
0 0
3.17 6.05
0 0
5.58 4.3
0 0
2.58 0
6.46 5.31
5.91 0
5.43 3.9
0 0
8.55 8.68
1 0
2.32 0
9 9.51
0 0
3.7 0
3 0
3.91 4.48
0 0
6.93 4.98
2.81 0
0 0
5.61 2.32
4.91 5.26
2.58 0
0 0
7.34 8.52
7.79 5.71
3.32 0
0 0
8.6 8.17
5 2.66
5.39 2.81
6.34 7.06
6.25 6.11
1.58 0
5.86 6.38
6.63 6.52
6.58 5.71
5.32 1.22
5.21 6.46
2.32 0
3.46 0
3.46 2.11
5.75 0
6.64 5.69
2.81 3.17
5.75 4.34
4.91 7.24
6.54 5.21
2 0
4.25 0
2.32 0
9.16 9.68
1 1.87
4.17 0
2.58 0
4.46 0
6.48 7.13
3.81 4.03
5.58 2.5
3.17 0
1 0
7.43 7.32
1 0
5.67 5.67
0 0
5.55 5.23
6.3 5.61
5.91 7.1
5.49 2.11
5.09 0
6 5.1
3.7 0
5.81 4.09
5 0
4.39 0
5.86 3.9
0 0
8.26 8.94
2.58 0
5.93 2.32
0 0
0 0
0 0
0 0
6.85 6.87
4.46 0
2.58 0
2.32 0
6.69 4.25
5.52 5.78
8.14 6.3
4.91 0
3.17 0
6.27 5.9
6.27 5.59
3 3.46
0 0
5.29 3.37
5.78 4.3
5.81 7.83
3 4.92
4.09 4.86
9.51 10.02
8.07 7.36
4.39 0
2 0
5.93 4.43
4.86 4.09
5.32 6.34
7.23 5.74
2.81 0
6.89 7.73
2.32 0
4.95 0
5.25 2.94
0 0
3.7 6.47
4.7 2.32
1 0
1 0
1.58 3.27
4.39 4.43
5.81 3.62
0 0
5.29 4.68
6.23 5.55
0 0
3.46 0
8.08 6.48
3.32 0
1 0
4.75 3.27
0 0
0 0
4.32 0
5.86 0
6.88 7.19
2.58 0
3.32 0
7.53 8.62
5.93 3.46
2.81 0
1 0
4.25 0
0 0
0 0
1 0
6.21 4.03
5.36 6.09
0 0
2 0
5.86 4.52
7.02 7.61
5.73 5.69
2.32 0
7.27 5.38
2.81 0
4.17 3.77
3.46 0
4.09 3.54
2.32 0
3.32 0
2 0
2.32 2.94
6.27 6.31
0 0
6.75 6.38
6.36 6.63
6.17 7.43
0 0
0 0
4.7 4.19
4.58 5.33
8.38 7.67
7.91 8.19
5.04 5.28
3.46 0
4.75 0
3.32 3.06
1.58 0
4.25 0
0 0
4.81 6.21
0 0
3 0
2 2.11
9.92 9.85
4 2.81
4.7 0
2.58 0
2.81 0
5 5.49
2.81 7.33
0 0
8.09 6.67
6.09 7.45
2.81 0
7.64 8.37
4.81 0
0 0
3.17 3.06
4.52 5.93
2.32 0
4.64 0
2.58 0
0 0
0 0
1 0
4.25 0
4.17 1.87
6.36 7.2
7.13 4.03
7.01 6.72
4.64 0
2.32 0
8.58 8.21
2 0
6.55 8.34
4.46 0
4.46 0
5.93 8.09
6.88 5.07
4 3.54
0 0
6.67 5.88
5.32 3.27
6.43 6.23
4.75 3.27
2.58 0
0 0
2 0
4.58 4.75
2 0
1 0
2 0
6.69 5.45
1.58 2.32
7.48 6.47
4.91 6.68
5.83 8.18
7.07 6.15
6.39 5.15
3.7 0
1.58 0
3.32 4.34
1 0
3.91 4.14
4.86 0
5 2.94
1.58 0
4.58 0
6.95 6.19
3.7 5.78
2.81 0
3.32 0
3.46 0.74
1.58 0
3.91 5.36
0 0
7.33 6.67
0 0
7.43 7.8
4.64 0
4.64 3.77
8.35 6.9
0 0
3.91 4.39
5.91 4.34
3 4.03
1 0
0 0
7.43 5.42
5.98 5.94
4.32 1.58
6.07 7.25
5.04 5.38
3.17 4.64
5.86 5.47
7.97 6.68
6.3 4.92
0 0
3.58 0
6 6.31
0 0
3.46 2.94
5.21 5.96
3.91 0
1 1.87
6.57 7.27
7.18 6.08
5.04 0
2.81 4.64
4.39 6.35
7.67 6.52
0 0
5.78 0
5.86 5.85
2.32 4.89
4.58 6.44
2.58 0
6.67 4.6
4.09 5.74
8.65 8.16
5.36 2.66
5.95 6.83
5.32 6.63
2.58 0
0 0
6.44 8.14
7.98 7.02
2.81 0
5.49 4.48
0 0
0 0
3.81 0
0 0
4.17 3.27
5 7.08
2.32 0
9.83 8.23
3.46 0
3.17 0
5.78 3.97
6.13 6.05
4.46 5.28
8.64 7.4
4.95 4.19
2.81 0
3.81 2.11
0 0
0 0
3.17 0
6.79 5.61
6.04 5.15
4.39 6.17
4 4.43
4 0
6.51 7.54
5 3.27
0 0
5.73 2.94
9.33 9.07
5.64 5.99
5.7 4.86
5.78 3.84
6.02 9.38
0 0
0 0
3.81 6
3.81 3.06
7.07 5.94
5.95 4.98
5.58 6.25
5.81 3.9
0 0
4.86 0
1.58 0
4.25 5.07
3.32 2.32
6.93 6.36
3.81 3.17
2.58 0
3 0
4.46 0
5.36 3.62
4.58 4.25
2.58 0
4.95 1.22
2.81 0
6.11 4.25
8.23 7.77
1 0
7.44 7.02
1.58 0
6.09 4.82
6.41 6.68
6.27 2.11
5.52 5.57
3.46 0
5.29 6.67
4.95 5.26
4.58 6.15
6.74 5.63
3.17 6.96
1.58 0
9.96 10.16
6.36 6.19
0 0
6.21 8.88
7.28 6.23
6 8.43
6.02 4.39
4.95 4.09
3 3.7
5 5.85
3.91 0
0 0
5.25 5.91
8.84 7.53
3.81 3.17
4.86 3.7
2.58 0
3.81 2.5
0 0
2.32 3.54
2 0
3.58 3.06
2.81 4.92
3.91 0
3.46 4.75
1 0
7.26 4.68
6.58 4.43
4.09 0
3.17 3.62
6.36 5.99
0 0
6.07 5.28
1.58 0
0 0
5.86 3.62
6.32 5.01
2.32 2.32
6.44 6
3.46 2.66
4.17 3.06
1 0
2.32 0
2.32 0
3.17 0
10.07 9.94
4.91 3.7
2 0
6.3 9.71
0 0
3.58 4.19
4.46 3.9
5.58 5.65
4.46 4.68
3.32 4.68
4.7 2.81
4.39 4.68
4.95 5.55
2 3.27
4.95 4.52
0 0
2.81 0
8.79 8.44
5.49 5.4
2 0
5.09 5.1
4.46 5.53
6.39 5.74
4.58 3.27
6.17 3.84
5.39 3.06
3.32 0
6.81 4.64
6.49 6.23
5.83 4.68
4.32 5.81
2.32 0
4.09 0
4.25 0
4 0
7.38 6.06
5.88 4.98
2.81 0
8.55 7.05
1.58 0
2.32 0
10.28 8.88
2.81 0
5.67 5.9
9.01 9.04
1.58 0
4.81 0
6.41 5.21
4.09 4.82
5.13 6.19
4.75 3.17
4.58 2.81
1 0
6.02 6.92
6.6 6.13
5.36 7.74
3.58 5.76
7.47 7.47
1.58 0
5.43 0
6 4.64
5.86 7.09
2 0
0 0
7.58 6.94
2.58 0
4.58 6.45
2.81 0
3.46 0
4.86 7.04
0 0
7.18 7.48
0 0
0 0
5.7 3.54
2.58 0
3 0
6.94 5.74
3 0
6.49 6.03
6.19 2.94
0 0
7.76 6.81
5.93 6.16
1 0
4.64 3.84
2.58 0
6.57 5.74
5.73 3.37
0 0
3.91 0
4.46 4.14
0 0
3.32 0
3.91 0
2.58 4.19
3.58 4.25
5.81 5.74
0 0
2.81 0
2 5.45
5.67 2.32
3.17 5.21
3.58 0
9.1 10.88
6.75 4.92
3.32 0
4.7 0
4.39 5.86
0 0
6.32 5.61
8.41 6.89
1 0
4.32 0
6.19 4.79
4.32 0
6.89 9.46
4.09 3.77
3 3.37
5.55 0
2 5.1
4 2.94
2 0
4.64 3.62
0 0
0 0
1.58 3.7
0 0
2.81 0
4.7 3.7
2.81 0
6.02 5.94
3.17 3.97
3.46 0
1 0
4.46 4.3
6.48 3.7
4 3.97
5.61 4.6
4.58 0
2 0
5.29 0
6.66 6.92
3.81 6.6
5.25 4.64
6.34 6.68
5.75 5.15
1.58 0
3.46 5.97
4.46 0
1 0
1 0
2.58 0
2 0
8.44 8.88
4.95 0
4.81 0
0 0
6.86 7.1
3.46 4.52
6.04 4.3
5.13 1.22
5.64 5.83
1 0
5.39 4.98
5.75 5.18
1 0
6.7 4.98
3.17 0
6 7.22
5.7 6.16
1 0
7.44 7.73
3.32 5.78
7.11 4.72
4.86 5.23
5.78 5.83
4.17 4.48
5.61 6.03
6.79 6.85
5.88 3.37
5 3.06
2.81 5.45
0 0
4.95 5.59
7.66 6.77
4.86 0
2.32 0
0 0
0 0
5.43 6.59
5.7 4.09
4.25 5.69
0 0
4.95 5.33
7.54 5.93
7.64 4.86
0 0
5.61 6.03
2.81 0
1.58 0
6.46 6.4
1.58 0
3.81 3.84
6.02 3.17
3 1.22
4.52 0
3.58 0
6.64 5.49
1.58 0
6.49 4.52
0 0
3 0
3.91 4.43
2.81 1.87
7.89 6.85
6.32 5.45
5.36 5.8
5.95 3.77
6.78 5.59
5.52 4.19
2 0
7.27 5.65
4.7 0
7.5 6.8
3 6.29
6.41 5.28
5.55 5.53
4.52 2.66
1 0
1 0
3.32 0
2 0
0 0
6.17 5.36
6.19 4.72
6.44 6.02
8.15 8.64
6.99 9.18
2 3.97
8.16 9.45
0 0
5.93 0
0 0
4.17 0
5.75 2.81
4.25 0
3.17 0
5.93 4.82
7.12 6.66
6.63 7.59
1 0
6.83 6.15
2.81 0
4.46 3.27
8.85 9.39
3.46 0
4.86 0
5.25 3.37
4 4.34
3 0
3.81 0
2.32 0
0 0
3.46 0
5.04 1.22
6.38 6.3
1.58 0
5.86 3.54
5.95 4.64
5.13 3.77
4.39 3.7
8.67 8.24
7.79 5.61
4 0
4.17 5.45
3.17 3.17
4.64 2.81
6.15 5.04
6.82 7.72
0 0
0 0
4.64 3.17
5.91 8.93
2 0
6.41 4.6
4 3.17
3.46 4.64
0 0
5.81 6.37
3 0
1.58 0
1 0
0 0
2.81 0
6.75 7.42
1.58 0
0 0
3.81 0
8.01 7.58
4.86 2.81
1.58 0
4.25 3.06
5.32 9.24
4.25 5.33
3.32 0
2.32 0
5.75 4.89
5.58 2.81
6.07 5.26
3.7 0
7.27 6.71
3.17 0
0 0
2 0
5.32 7.11
6.6 2.11
4.46 0
4.58 5.15
6.95 7.07
3.32 3.62
2.81 0
6.15 5.51
5.58 4.56
6.66 6.33
7.83 8.04
2 0
0 0
6.3 4.89
7.43 6.62
4 4.39
6.34 5.07
1 0
9.44 8.39
8.01 6.59
3.46 1.22
6.66 5.57
4.32 0
5.95 7.82
6.41 4.34
6.07 7.03
4.17 3.77
2.81 4.25
6.41 8.09
8.29 7.9
5.61 4.79
0 0
3.7 2.66
3.46 0
7.08 9.37
5.7 3.7
1 0
0 0
1.58 0
4.52 0
2.32 2.11
1 0
0 0
1 0
3.17 3.7
5.36 0
7.03 6.79
3.17 0
0 0
2.58 3.46
7.66 6.16
6.87 7.57
5.46 0
4.25 2.11
8.31 8.78
3.91 0
2 0
7.4 6.15
4.7 3.97
4.17 4.25
1 0
3.58 4.25
3.81 0
7.37 5.33
0 0
6.78 5.59
0 0
2.58 2.11
6.64 3.7
3 0
3.58 0
5.75 7.06
6.63 4.34
5.09 0
4.39 2.32
5.04 4.72
5.13 6.67
7.21 4.95
4.81 0
3.32 0
3.32 3.17
6.6 5.65
3.58 0
3.81 0
4.17 0
3.58 3.7
4.7 3.97
0 0
6.82 5.69
2.32 0
6.54 5.4
4.7 5.04
5 5.88
5.09 5.33
6.93 7.6
3.17 0
1.58 0
5.95 5.42
0 0
3.81 1.87
4.09 2.94
2 0
3.32 3.06
2 0
0 0
4.52 6.8
3.46 0
7.35 6.68
4.32 0
3.81 0
4.95 4.64
0 0
9.75 9.18
2 0
5.52 5.18
0 0
3 0
5.32 3.9
0 0
4.95 3.37
0 0
1 0
5.55 4.98
2 0
2.81 0
1 0
5.75 5.15
4.25 6.3
1.58 0
5.55 2.81
2.58 0
4.09 4.6
7.16 6.43
1.58 5.13
5.81 6.67
0 0
4 0
3 2.5
6.21 6.23
4.95 3.9
4.95 0
7.66 8.67
2.81 0
5.64 6.12
7.12 6.35
4.52 5.23
5.32 5.65
0 0
3.46 0
4.17 0
4.7 3.54
3.17 3.77
2 0
5.91 5.69
0 0
4.39 2.66
4 3.37
5.78 3.54
0 0
5.29 0
3 0
7.9 7.61
5.67 4.79
6.38 6.92
4.58 0
4.52 3.06
1.58 0
5.32 1.58
5.21 4.43
4.7 3.06
8.81 8.77
5.17 3.37
6.77 6.45
4.86 4.52
4.7 0
8.11 7.28
3.32 3.46
5.55 6.71
1 0
4 0
0 0
7.29 5.31
8.7 6.16
1.58 5.45
5.29 5.28
4.46 0
0 0
3.32 4.79
2.32 0
3.91 3.77
1.58 0
3.32 3.27
4.09 4.56
6.81 8.29
6.34 4.92
3.81 3.06
3.32 0
4.39 4.64
0 0
2.81 0
2 0
0 0
3.58 0
6.04 5.83
4.75 3.84
4.09 3.46
4.52 3.17
3.46 1.87
3 0
6.13 8.29
0 0
3 0
2.58 0
5.39 3.84
3.58 4.25
1 0
1.58 0
12.44 12.58
5.49 5.1
4.25 2.11
4.7 4.03
3.17 0
0 0
0 0
0 0
4.39 4.75
4.64 3.84
1.58 0
3.32 0
6.79 6.96
3.32 6.29
5.46 7.71
7.5 9.94
4 2.81
0 0
4 0
1 0
0 0
2 5.13
0 0
5.04 0
7.94 7.37
0 0
4.17 0
1 0
5.98 6.45
4.91 0
0 0
7.26 4.82
3 0
3.17 0
6.19 5.99
3.46 0
4.95 1.87
5.36 0
5.25 5.36
0 0
0 0
3.46 0
6.75 5.81
0 0
5.49 3.84
1 0
6.78 7.61
1 0
2.32 0
7.26 6.52
7.52 6.54
4.64 2.5
0 0
3.81 5.91
6.25 3.06
4.32 3.84
5.09 0
3.58 0
0 0
6.25 5.91
0 0
6.02 5.97
2 0
4.52 0
2.58 0
6.81 6.43
3.91 0
2.58 0
4.7 3.06
6.87 7.95
4.64 7.06
0 0
2.32 0
5.29 8.66
0 0
5.04 0
3.46 5.97
5.46 4.3
2 0
2.81 0
3.58 5.28
6.38 6.06
6.48 6.88
2 0
7.39 6.13
3 1.58
3.46 4.48
0 0
5 5.1
4.25 3.77
6.81 5.63
4.58 0
3.32 0
5.93 5.13
4.09 0
8.93 9.39
4.58 0
1 4.52
5 5.1
0 0
3.58 1.58
6.66 6
2 0
1 0
4.32 0
2.58 0
2 0
2.58 0.74
4.32 5.18
4.39 3.46
3.58 0
1.58 0
3.46 0
6.27 5.23
3.17 0
7.13 6.35
8.18 6.77
1 0
4.52 0
1 0
0 0
1.58 0
1.58 0
3 0
5 3.54
5.64 3.37
4.64 5.36
2.32 0
4 0
1.58 0
5.29 5.53
8.04 6.23
3.32 5.96
1.58 0
0 0
3.58 2.5
4.64 1.87
4.95 4.89
1.58 0
2.58 6.94
6.02 3.27
8.04 5.97
0 0
6.52 5.81
4.81 4.48
1 0
1 0
4.52 0
2.58 0
3.17 0
1.58 0
5.09 2.94
0 0
3 0
1.58 0
4.81 4.89
0 0
8.55 8.16
3.7 4.39
2.81 0
3.91 1.87
0 0
3 0
5.21 3.7
0 0
0 0
5.73 3.84
5.04 3.27
2.81 0
6.23 5.67
3 4.34
4.58 0.74
6.15 4.98
4.58 1.87
4.52 0
5.39 5.18
3 3.46
3.32 0
5.13 6.3
5.29 4.86
5.81 4.6
5.86 0
3.32 4.48
4.86 3.27
0 0
3.17 0
8.01 8.29
5.49 4.3
1 0
6.95 3.62
4 6.05
6.87 6.09
4 0
3.17 0
3.32 3.62
4.91 2.81
0 0
5.09 4.75
5.09 5.33
7.44 7.14
4.91 1.87
5.13 0
5.64 0
5.78 6.15
5.43 7.29
0 0
5.21 3.37
3.7 4.82
3.91 2.66
5.43 3.77
3.17 0
2.81 0
6.63 5.38
1 0
6.66 4.92
2.58 0
5.75 6.4
7.27 8.37
7.27 6.92
7.12 8.39
4.7 4.09
5.86 0
0 0
0 0
5.21 2.66
6.48 9.27
2.58 0
7.07 6.42
1 0
2.32 0
3.91 0
7.09 5.71
3.91 2.32
5.29 3.9
5.64 2.81
0 0
7.43 5.69
1.58 0
0 0
0 0
3.32 0
4.52 0
6.78 5.13
5.64 4.3
1.58 0
6.04 6.55
5.13 5.97
1.58 0
2.32 0
8.75 8.3
5.81 2.11
6.74 3.54
2.32 0
6.54 6.37
6.46 4.34
6.49 4.64
0 0
5.73 2.5
5.36 0
4.46 4.03
5.81 6.03
0 0
2 0
4 0
0 0
2.58 0
5.25 0
4.17 7.78
4.39 2.5
7.67 6.57
2.32 0
5.86 4.64
3.81 0
4.52 0
0 0
5.7 4.86
0 0
4.17 0
4.25 0
5.91 4.25
4.25 5.93
7.11 6.77
2.58 2.81
2.32 0
8.55 6.92
1.58 0
0 0
2.81 3.54
6.25 6.12
1.58 0
1 0
4.09 0
2.58 0.74
3.46 0
3.46 0
1.58 0
2 0
7.28 6.05
4.75 5.55
3.58 0
3.46 1.22
5.86 6.92
6.32 6.35
4.46 0
4.52 3.17
6.67 6.52
3.17 4.68
6.66 6.21
2.32 0
6.54 6.11
0 0
2 0
0 0
3.7 0
6.75 5.81
0 0
7 6.83
4.25 0
6.19 2.11
3.46 0
0 0
2 0
8.69 8.49
4.17 4.43
6.48 8.1
3.32 0
5.29 3.77
4.39 6.19
2.32 0
5.13 4.14
0 0
0 0
6.25 4.43
1 0
1.58 0
1 0
2 0
3.7 0
2 2.66
5.13 3.77
5.98 7.87
3.91 0
7.87 8.13
2.81 0
2.32 0
4.52 2.11
2.32 0
0 0
7.43 6.59
8.24 10.53
4 4.43
2.58 0
3.46 5.33
3.32 0
4.46 5.61
0 0
6.54 5.1
4.09 0
7.63 6.74
5.55 4.19
2.32 0
6.95 8.54
7.75 4.64
5.17 5.74
6.36 7.75
2.32 0
6.66 7.26
5.43 5.01
5.75 6.71
0 0
3 4.56
5.39 4.19
0 0
0 0
1 0
7.88 7.18
2.32 0
1.58 0
4.81 6.02
7.7 7.16
3.7 0
3.46 2.81
5.83 4.3
0 0
5.98 6.87
3.17 0
7.06 5.96
0 0
4.25 0
8.87 8.86
2.32 0
3.32 3.54
2.58 0
6.27 7.09
4.52 5.33
0 0
4.39 0
1 0
2.58 1.87
8.39 8.25
5.36 5.33
2 0
7.12 8.65
5.21 5.42
6.02 5.85
5.04 3.17
6.41 7.06
5.98 4.79
3.91 5.33
4 1.87
5.95 3.77
6.85 5.13
4.17 4.39
0 0
4.58 0
4.95 4.03
0 0
7.38 6.28
12.49 11.85
3.17 0
4 2.66
1 3.7
4.25 0
4.52 5.91
4.39 0
2.58 6.35
4 4.14
8.78 6.6
3.7 0
5.61 6.94
3.58 2.11
5.61 7.44
2 0
2 0
0 0
6.34 5.42
3.32 0
4.7 3.37
3.58 0.74
4.64 3.9
4.46 3.77
0 0
2.32 4.34
4.25 0
6.83 6.42
5.83 7.5
6.52 4.56
6.83 8.77
3.7 3.84
0 0
6.79 6.93
0 0
0 0
0 0
2.58 0
4.64 7.59
5.91 6.55
1 0
1 0
0 0
4.17 2.32
1.58 0
5.61 7.18
6.66 3.77
6.44 3.37
1 0
4.7 2.66
3.81 5.04
5.55 0
4.81 3.46
8 7.98
2.58 3.54
5.43 6.83
8.35 5.51
2.58 0
3.17 2.5
3.81 0
0 0
6.69 7.83
7.73 8.81
3.7 4.68
4.17 3.62
6.23 7.2
4.32 0
2 0
4.39 5.23
4.75 0
5.13 4.09
4 0
0 0
4.91 2.11
5.09 5.59
5.09 4.56
1 0
5.81 5.13
5.58 6.47
2.81 4.09
2.58 0
3.7 5.07
6.63 4.25
5.46 4.79
4 0
6.23 5.26
4.81 5.04
5.83 5.74
4.17 5.36
5.61 3.77
6.48 3.06
0 0
1.58 0
5.7 5.38
4.25 3.9
3.46 0
5.29 5.57
5.21 5.36
4.09 2.94
5.32 6
2.58 0
7.13 7.26
3.58 0
3 0
2.32 0
3.7 2.81
6.79 6.13
4.25 6.84
2.32 0
3.32 5.15
0 0
7.35 6.34
1 0
4.86 2.11
4.75 0
5.75 5.36
4.58 3.7
2.32 0
4.25 0
6.07 5.59
6.71 7.13
7.55 6.38
2 4.86
7.58 6.52
0 0
5.46 3.37
4.75 5.78
8.33 8.11
3.81 3.46
2.81 0
6.25 5.1
5.61 3.9
0 0
3.58 5.78
0 0
3.58 4.56
3 0
5.46 5.99
1 0
0 0
3.58 5.71
5.83 1.58
4.46 0
3.46 0
4.58 2.66
5.13 5.63
4.32 3.06
4.25 0
5.21 5.67
6.71 6.03
2.58 0
3.7 2.32
5.58 0
5.58 4.03
5 4.6
2 0
0 0
0 0
2 0
2 0
6.38 5.31
3.17 0
6.19 3.54
6.34 5.47
7.02 4.34
0 0
6.98 6.68
3.17 0
5.29 4.39
5.61 5.63
3.7 0
3.7 3.46
1.58 0
3.81 3.17
4.58 4.48
2.81 0
7.55 6.87
5.13 5.45
9.71 8.51
3.17 0
1.58 0
1 0
4.81 6.42
4 5.69
6.29 5.78
5.93 3.54
5.46 3.62
5.58 6.73
5.58 6.19
1.58 0
4.64 5.01
6.32 7.62
4 3.9
2 0
0 0
6.67 6.79
1.58 0
0 0
2.81 4.25
4.39 4.6
3.17 0
4.17 0.74
4 0
1.58 0
2 0
0 0
3.58 0
5.29 5.61
1 0
0 0
5.64 3.97
4.32 0
3.58 3.37
2.58 3.06
0 0
5.98 5.83
0 0
6 5.83
4.75 0
2 0
7.06 7.97
2.58 0
5.36 3.27
7.42 8
5.83 5.57
7.86 4.92
8.23 5.33
3.32 3.27
0 0
6.75 6.9
6.23 6.44
2.32 0
3.32 4.6
3.17 0
2 0
2 0
0 0
2 0
5.13 7.68
7.11 7.03
6.3 5.26
0 0
5.04 0
5.43 3.54
3.81 0
6.23 5.45
6.85 5.51
3.32 3.62
4.58 0
0 0
2.81 0
3.46 6.53
5.81 0
1.58 0
6.3 7.98
3.46 0
5.86 2.81
7.79 5.69
2 2.11
2 0
5.39 4.92
0 0
6.04 5.73
0 0
7.09 5.47
5.93 4.75
2 0
7.12 5.1
3.46 0
4.95 0
6.09 7.62
6.02 4.75
3.81 0
0 0
6 5.01
2 3.97
5.09 5.81
2 0
5.52 5.15
3.46 0
3.81 5.67
2.81 0
6.52 5.01
4 0
6.19 3.84
3.91 4.39
5.32 0
4.64 3.17
6.71 6.59
2 0
1.58 3.06
5.39 4.14
4.81 5.07
4.09 3.84
6.17 4.79
1.58 0
2.32 0
4.09 0
4.32 2.11
2.58 0
4.86 0
4.39 5.21
1 0
8.14 8.1
7.55 6.42
5 0
1.58 0
3.7 0
6.25 3.62
5.75 4.09
5.75 2.81
1 0
3.81 5.53
3.7 2.94
6.41 5.8
7.24 6.96
0 0
3 3.7
5.39 5.49
3.7 5.73
6.7 6.61
2 0
4 0
4.09 5.53
2.81 3.7
2.32 0
4 3.37
6.82 7.44
6.17 6.74
1.58 0
6.81 8
6.86 4.6
6.97 4.68
0 0
2 0
4.95 4.03
7.75 7.64
0 0
2.32 0
5.17 4.79
4.81 5.61
4.75 2.5
2.58 3.17
5.64 5.71
3.32 0
1.58 0
5.49 7.1
0 0
3 0
1.58 0
1 0
2.32 0
4.25 2.11
0 0
5.04 4.3
4.58 2.5
6.51 6.02
4.32 4.56
6.95 5.07
5.55 5.69
3.46 0
6.27 3.84
5.83 4.25
7.32 6.59
0 0
0 0
0 0
2.32 0
5.61 4.89
3.58 0
5.39 4.52
7.15 6.91
5.86 5.88
1 0
2 3.77
2 0
5.21 3.17
4.09 0
6.57 6.83
2 0
4.7 5.01
7.55 6.13
2.58 3.17
6.09 6.11
5.49 5.13
1 0
7.75 6.64
4.64 3.17
4.95 0
6.78 6.46
2.58 0
0 0
4.7 3.54
4.32 4.56
1.58 0
1.58 0
4.09 1.22
5.39 4.89
6.6 6.48
3.58 0
4.7 4.64
7.59 6.43
5.52 0
2.58 0
0 0
2 0
0 0
4.58 4.6
0 0
5.61 5.18
6.77 6.84
5.88 3.46
6.11 8.08
3.17 0
5.39 6.2
0 0
2.81 0
6.21 0
6.25 5.71
2 0
2.58 0
0 0
6.66 6.3
6.73 6.12
5.93 5.86
8.11 9.76
2 0
6.79 5.94
1 0
2.32 0
5.83 7.24
4.52 3.54
2 0
5.13 4.09
0 0
6.86 7.05
2.32 0
5.64 0
6.98 3.46
2.81 0
9.64 8.79
2.32 5.81
2.32 0
1 0
1 0
1 0
5.88 4.56
4.32 2.11
4 4.3
1.58 0
5.32 1.58
6.85 6.4
1 0
4.39 0
6.52 7.22
5.88 5.74
6.19 5.36
6.36 3.77
6.89 4.14
5.75 3.97
5.17 3.37
3.81 0
5.52 4.89
3.91 0
5.64 0
2.32 0
7.22 8.61
6.32 4.75
0 0
1.58 0
7.21 8.16
1 0
4.46 0
5.39 3.54
2.32 0
6.81 4.52
5.88 6.19
0 0
7.43 7.32
4.32 0
5.58 3.84
5.73 6.93
0 0
3.91 1.22
5.91 6.64
6.43 6.52
5.49 4.75
1.58 0
6.29 0
7.86 6.46
5.73 6.99
6.36 5.96
4.25 0
4.09 8.44
4.64 0
4.32 4.6
2.81 4.75
5.21 6.08
0 0
5.88 5.74
3.17 0
3.32 3.37
0 0
0 0
3.32 0
4.64 6.31
1 0
3.7 0
6.48 3.06
0 0
7.12 7.71
0 0
2 0
3.32 0
7 5.97
7.88 6.31
0 0
2 0
3.32 0
4 0
6.17 5.07
7.33 10.17
4.7 7.62
6.27 4.25
1.58 0
1.58 0
0 0
4.64 0
6.91 5.47
4.91 4.48
2.32 0
3.81 0
4.17 2.66
6.23 5.4
4.52 0
7.24 6.86
2.81 0
0 0
5.29 3.27
3.17 0
6.46 5.13
4.64 3.77
6.07 2.11
1 0
3.91 0
5.86 1.22
0 0
5.67 2.5
7.2 7.43
3 0
6.07 6.98
4.86 4.09
2.81 0
5.17 1.87
0 0
7.21 5.51
3.32 0
4.64 4.56
3.81 1.58
2.81 0
3.46 4.14
1 0
5.04 0
4.52 0
1 0
3.7 0
4.52 3.06
2 0
2.58 0
5.39 0
8.29 8.38
2.32 0
6.09 4.39
2 0
0 0
7.71 8.57
6.09 6.4
5.36 6.74
5.32 2.66
3.32 0
5.25 4.6
3.32 2.66
6.79 6.28
5.75 4.3
0 0
0 0
6.79 5.47
4.17 0
8.55 7.66
2 0
0 0
4.64 3.62
3.46 5.9
4.75 0
7.1 4.95
5 0
6.94 6.83
7.39 6.67
6.58 5.9
4.52 1.22
5.73 3.46
5.98 6.34
3 0
3 0
6.07 8
5.58 5.13
4.64 2.5
3.91 4.19
2 0
5.67 3.9
0 0
5.49 2.11
9.01 8.99
6.95 6.21
8.67 8.65
6.52 4.89
4.64 2.11
8.56 7.22
0 0
3.32 5.07
3.81 3.06
2.81 0
5.49 3.97
2.32 0
4.64 3.17
4.52 0
7.41 7.32
3.46 2.32
7.37 6.4
3.7 0
3.46 6.51
5.46 1.58
6.27 7.43
5.91 5.81
2 0
0 0
6.74 2.5
1.58 0
0 0
3.81 0
3.81 3.84
8.27 9.89
1.58 0
7.06 6.19
4.17 0
3.32 4.75
2.58 3.62
3.7 0
8.17 6.54
0 0
8.49 8.05
5.64 4.68
5.36 6.73
4.52 0
1.58 4.68
6 4.68
4.32 0
0 0
3.7 0
7.61 7.88
0 0
1.58 0
5.25 2.94
2.32 0
5.7 4.3
6.29 3.54
3.81 0
3.7 7.62
4.64 4.82
4.09 0
4.81 4.03
0 0
1.58 0
0 0
8.89 8.82
4.17 0
5.13 5.74
5.86 2.66
3.91 0
1 0
2.58 0
7.44 5.83
7.59 7.04
1.58 0
2 0
2.81 0
5.09 4.48
3.32 0
0 0
5.29 0
5.95 3.97
5.39 7.93
6.58 5.42
6.07 5.38
5.39 6.13
5.46 3.17
5 3.62
2.58 0
1.58 1.22
4.09 3.62
1 0
6.39 6.25
3.46 4.72
6.23 5.57
5.93 4.98
5 4.64
11.65 11.36
6.23 5.1
2.32 0
1.58 0
5.29 4.3
2.58 0
3.32 0
2.32 5.13
4.09 4.39
1.58 0
4.86 0
0 0
3.7 3.77
5.52 1.87
4.81 0
0 0
3.91 0
2.58 0
3.17 0
3.32 0
6.88 4.92
1.58 0
2.81 0
0 0
4.86 0
6.87 6.23
8.03 6.74
3.7 4.6
4.46 1.22
6.69 6.57
1 0
5.36 6.13
3.46 2.81
1 0
4.25 2.5
1.58 0
4.58 2.94
6.27 4.64
5.17 2.32
6.09 8.47
4.58 3.97
4.81 0
3.58 2.11
3.81 0
4.81 0
0 0
5.25 5.59
5.09 2.32
4.32 6.71
1.58 0
5.73 5.81
6.66 4.72
4 2.32
3.17 0
0 0
4.39 0
3.32 0
4.09 3.27
8.51 6.7
5.17 6.94
0 0
5.29 0
2.32 3.7
6.07 6.44
5.52 3.37
0 0
0 0
1 0
0 0
2.81 0
5 0
5.32 1.58
6.44 5.13
5.49 4.19
6.11 5.86
11.89 11.92
3 0
3.81 3.54
5.49 4.3
1.58 0
0 0
6.11 4.82
5.29 0
4.7 3.27
3 0
4.52 0
1 0
3.81 0
4.81 5.42
5.7 5.65
1.58 0
4.39 0
5.04 5.99
0 0
4.91 1.22
4.09 4.39
5.83 4.09
6.04 2.11
0 0
3.7 3.9
0 0
2.58 0
0 0
3.32 0
3.32 0.74
2.81 0
5.21 0
6.58 5.63
6.81 7.16
6.48 6.7
5.67 4.95
6.27 2.11
7.16 6.59
6.51 6.88
5.98 7.59
3.58 0
5.93 7.56
2 0
4.46 0
6.19 3.46
6.49 5.97
6.02 2.66
0 0
1 0
5.21 0
3 0
3.32 0
6.44 6.55
6.86 5.33
7.19 7.99
2.32 0
5.13 4.89
0 0
1 0
2.58 4.56
4 0
1 0
3.58 1.58
7.13 4.56
0 0
2.58 0
4.81 3.7
5.52 4.39
3.81 0
4.32 1.58
4.09 4.03
4.39 2.81
5.83 7.03
1.58 0
2.81 0
2.58 0
9.61 8.77
4.91 6.88
1 0
3.81 0
2.32 0
4.7 2.94
0 0
0 0
1 0
0 0
1.58 0
4.52 2.66
7.28 8.35
5.55 6.99
6.19 5.49
6.09 5.13
7.82 7.38
5.67 6.12
4 5.65
